# Supplementary material for: TRACERx analysis identifies a role for FAT1 in regulating chromosomal instability and whole-genome doubling via Hippo signalling
Source: Nat Cell Biol. 2024 Dec 30;27(1):154–68. doi: 10.1038/s41556-024-01558-w (PMC11735399; doi:10.1038/s41556-024-01558-w)
Supplement: Supplementary file 9 — Supplementary Table 1. Antibodies. Supplementary Table 2. siRNA sequences. Supplementary Table 3. Full list of members of the TRACERx consortium. [file 41556_2024_1558_MOESM9_ESM.xlsx]

## Sheet: Supplementary table1
Supplementary Table1 - Antibody used
antigen	experiment	host species	supplier	catalog number	dilutions
mcm7	facs	mouse	Santa Cruz	SC-56324	1/200
cyclin b1	facs	rabbit	abcam	ab32053	1/600
edu	facs	NA- click reaction	Thermo Fisher (clickIT EdU kit)	c10634	NA
Anti-BrdU for CIdU	fibre assay	rat	Abcam	6326	1/500
Anti-BrdU for IDU	fibre assay	mouse	BD (clone B44)	347580	1/500
γH2A.X	high content screening	mouse	MerckMillipore	05-636	1/500
53bp1*	high content screening	rabbit	Santa Cruz	sc-22760	1/500
rad51*	high content screening	rabbit	Santa Cruz	sc-8349	1/100
rpaps4s8	high content screening	rabbit	Abcam	ab87277	1/1000
rpa pT21	high content screening	rabbit	Abcam	ab109394	1/1000
rad51	IF	rabbit	Abcam	ab63801	1/600
patms1984	IF	mouse	Cell Signaling	4526	1/600
53BP1	IF	rabbit	Novus Biologicals	nb100-305	1/600
BRCA1	IF	mouse	Abcam	ab16780	1/600
cyclin a	IF	mouse	Francis Crick insitute (in house monoclonal)	E43.2	1/600
γH2A.X	IF	mouse	MerckMillipore	05-636	1/600
CtIP	IF	rabbit	Cell Signaling	9201	1/600
CREST	IF	human	ImmunoVision	HCT-0100	1/600
CENPF	IF	rabbit	Cell Signaling	58982	1/600
Alexa Fluor 488 phalloidin	if	NA	Cell Signaling	8878	2.5ul per cover slip
Alexa Fluor 647 phalloidin	IF	NA	Cell Signaling	8940	2.5ul per cover slip
edu	if	NA- click reaction	Thermo Fisher (clickIT EdU kit)	c10634	NA
emerin	if	mouse	Atlas antibodies	AMAb90562	1/600
Yap1	if	mouse	Santa Cruz	SC-101199	1/500
FancD2	if	rabbit	Novus Biological	NB100-182	1/600
Ubr5	wb	rabbit	Cell Signaling	65344	1/1000
Fat1	wb	rabbit	Novus Biologicals	NBP2-32275	1/1000
Rad21	wb	rabbit	Proteintech	27071-1-AP	1/1000
γH2A.X	wb	rabbit	Cell Signaling	9718	1/1000
Bap1	wb	rabbit	Proteintech	10398-1-AP	1/1000
Crebbp	wb	rabbit	Bethyl	A300-363A-T	1/1000
ha	wb	mouse	Francis Crick insitute (in house monoclonal)	clone 12AC5	1/100
ncoa6	wb	rabbit	Proteintech	25241-1-AP	1/1000
Histone H3	wb	rabbit	Abcam	ab1791	1/2000
gapdh	wb	rabbit	Abcam	ab9485	1/5000
pkap1	wb	rabbit	Bethyl	A300-767A	1/1000
nucleolin	wb	rabbit	Abcam	ab22758	1/1000
pChk2 Thr68	wb	rabbit	Cell Signaling	2661	1/1000
Lats1	wb	rabbit	Cell Signaling	3477	1/1000
Lats2	wb	rabbit	Cell Signaling	5888	1/1000
FancD2	wb	rabbit	Novus Biological	NB100-182	1/1000
pchk1 s296	wb	rabbit	Cell Signaling	2349	1/1000
pchk1 s345	wb	rabbit	Cell Signaling	2348	1/1000
chk1	wb	mouse	Cell Signaling	2360	1/1000
p53s15	wb	mouse	Cell Signaling	9286	1/1000
p53	wb	rabbit	Cell Signaling	2527	1/1000
beta tubulin	wb	rabbit	Abcam	ab6046	1/3000
e2f7	wb	rabbit	Affinity	DF2444	1/1000
yap1	wb	mouse	Santa Cruz	SC-101199	1/1000
active yap1	wb	rabbit	Cell Signaling	29495	1/1000
yap1 ps397	wb	rabbit	Cell Signaling	13619	1/1000
yap1 ps127	wb	rabbit	Cell Signaling	4911	1/1000
vinculin	wb	mouse	Santa Cruz	sc-73614	1/500
Src pTyr416	wb	rabbit	Cell Signaling	6943	1/1000
yes	wb	rabbit	Cell Signaling	65890	1/1000
phospho mek1/2 Ser217/221	wb	rabbit	Cell Signaling	9154	1/1000
pErk1/2 T202/Y204	wb	rabbit	Cell Signaling	4376	1/1000
total erk1/2	wb	rabbit	Cell Signaling	4695	1/1000
* NB- discontinued antibody

## Sheet: Supplementary table2
Supplementary Table2 - List of siRNA used
siRNA used in the high content Screen (Dharmacon)
ATR J-003202-19 GAGAAAGGAUUGUAGACUA
ATR J-003202-20 GCAACUCGCCUAACAGAUA
ATR J-003202-21 CCACGAAUGUUAACUCUAU
ATR J-003202-22 CCGCUAAUCUUCUAACAUU
CHEK1 J-003255-10 CAAGAUGUGUGGUACUUUA
CHEK1 J-003255-11 GAGAAGGCAAUAUCCAAUA
CHEK1 J-003255-12 CCACAUGUCCUGAUCAUAU
CHEK1 J-003255-13 GAAGUUGGGCUAUCAAUGG
RAD21 J-006832-06 GCUCAGCCUUUGUGGAAUA
RAD21 J-006832-07 GGGAGUAGUUCGAAUCUAU
RAD21 J-006832-08 GACCAAGGUUCCAUAUUAU
RAD21 J-006832-09 GCAUUGGAGCCUAUUGAUA
PLXNB2 J-031513-09 CCUUUCAGCCGGAACGUUA
PLXNB2 J-031513-10 GGACGAAGGCCAUCACCGA
PLXNB2 J-031513-11 UGAUCGAGAUGGACGGGCA
PLXNB2 J-031513-12 GCAUCAACGUCACGGGUCA
PRF1 J-019902-06 GGCCAUCACACCUCCAUUA
PRF1 J-019902-07 CUACAGUUUCCAUGUGGUA
PRF1 J-019902-08 GGUCAGUGCGGCUGGAUUU
PRF1 J-019902-09 UGGAAGGGCUCACGGACAA
ATRX J-006524-05 GAUGUUAGCUGGAUGUGUU
ATRX J-006524-06 AGUCAUAGAUGCUAAGUUU
ATRX J-006524-07 GCUUGAGGUUUCUGAAUUA
ATRX J-006524-08 GUACAGGCGUUAGCAUUAA
DOT1L J-014900-09 UCACUAUGGCGUCGAGAAA
DOT1L J-014900-10 GCUAUGGAGAAUUACGUUU
DOT1L J-014900-11 GCAGAAUCGUGUCCUCGAA
DOT1L J-014900-12 AAGAGUGGAGGGAGCGAAU
NCOR1 J-003518-06 GCUGAGGGCUUCUGCAGAU
NCOR1 J-003518-07 GGAAAGUCCUCCCAUACGA
NCOR1 J-003518-08 GCACUUAUUUGACUUCUCA
NCOR1 J-003518-09 GCACACGGCCGAUAAUUGA
CBLB J-003004-09 GAACAUCACAGGACUAUGA
CBLB J-003004-10 GUACUGGUCCGUUAGCAAA
CBLB J-003004-11 GGUCGAAUUUUGGGUAUUA
CBLB J-003004-12 UAUCAGCAUUUACGACUUA
NOTCH2 J-012235-05 GGAGAUGACUGCAGUGAGA
NOTCH2 J-012235-06 GAACGAUGGUCGCUGCAUU
NOTCH2 J-012235-07 GUGAGUGUCUGAAGGGUUA
NOTCH2 J-012235-08 GAAGGUACCCUGGUUAUUG
ARID1B J-013970-09 UGAUCAACAUGGCGGACAA
ARID1B J-013970-10 CCGAAUUACAAACGCCAUA
ARID1B J-013970-11 UCUCAAAGCAGACGGCAAA
ARID1B J-013970-12 ACGAGCAUCCAGAGAGAAA
ARID2 J-026945-09 CUAUACAUGCUCACGGAAA
ARID2 J-026945-10 GCAAUUAGGCCUUGACACA
ARID2 J-026945-11 CCAAAUAAAGUAGGAGUUA
ARID2 J-026945-12 GCUGAAAUCAUGUGGGUAU
COL5A2 J-011016-05 UAGGAUACAUGGACGAUCA
COL5A2 J-011016-06 CAGUAAAUCUCCUGACAAU
COL5A2 J-011016-07 UCCGGGAGCUCGUGGAUUU
COL5A2 J-011016-08 GAAAUAGCCUGCACUCAGA
KDM5C J-010097-09 GAGCAGGCUACCCGGGAAU
KDM5C J-010097-10 UCGCAGAGAAAUCGGGCAU
KDM5C J-010097-11 GACAAGACUCUGCGGAAGA
KDM5C J-010097-12 CUACGAACGCAUUGUUUAU
SMAD4 J-003902-09 GCAAUUGAAAGUUUGGUAA
SMAD4 J-003902-10 CCCACAACCUUUAGACUGA
SMAD4 J-003902-11 GAAUCCAUAUCACUACGAA
SMAD4 J-003902-12 GUACAGAGUUACUACUUAG
FLT4 J-003138-09 CGCCCGAGUUCCAGUGGUA
FLT4 J-003138-10 GAACUUGACCGACCUCCUG
FLT4 J-003138-11 GCGAAUACCUGUCCUACGA
FLT4 J-003138-12 GCAAGAACGUGCAUCUGUU
ARHGAP35 J-004158-06 CUACUCAUAUGUACGAUAA
ARHGAP35 J-004158-07 UCAGCGAGAUCCAAUGUAA
ARHGAP35 J-004158-08 GAGGGCGAGUGGUCAAUAA
ARHGAP35 J-004158-09 GAAAUUGACGGAAGGUUCA
RB1 J-003296-23 GAACAGGAGUGCACGGAUA
RB1 J-003296-24 GGUUCAACUACGCGUGUAA
RB1 J-003296-25 CAUUAAUGGUUCACCUCGA
RB1 J-003296-26 CAACCCAGCAGUUCGAUAU
KMT2C J-007039-06 GCAAUGGUCUUUCUGGAUA
KMT2C J-007039-07 GCAGUUACCAGAUACUUUA
KMT2C J-007039-08 CCAGGUCAAUCAACAGUUA
KMT2C J-007039-09 CCAAAGCAUUUCAUCAGUA
ERCC5 J-006626-05 GACUGAAGCCUUUCCGAUA
ERCC5 J-006626-06 GAUCCUGGCUGUUGAUAUU
ERCC5 J-006626-07 GCAAGAAACAAGUAGCAUA
ERCC5 J-006626-08 CGAUAGAUAUUGAGUCUGA
BRIP1 J-010587-05 AGUCAAGAGUCAUCGAAUA
BRIP1 J-010587-06 GAUAGUAUGGUCAACAAUA
BRIP1 J-010587-07 UAACCCAAGUCGCUAUAUA
BRIP1 J-010587-08 GUGCAAAGCCUGGGAUAUA
CIC J-015185-09 GCUUAGUGUAUUCGGACAA
CIC J-015185-10 CGGCGCAAGAGACCCGAAA
CIC J-015185-11 GAGAAGCCGCAAUGAGCGA
CIC J-015185-12 CGAGUGAUGAGGAGCGCAU
DICER1 J-003483-09 UAAAGUAGCUGGAAUGAUG
DICER1 J-003483-10 GAAUAUGGUUGUUUGAAGA
DICER1 J-003483-11 ACACAGCAGUUGUCUUAAA
DICER1 J-003483-12 GAAUAUCGAUCCUAUGUUC
PASK J-005018-09 GACCAAACGUCAUCAAAUU
PASK J-005018-10 CAGAGAUCCUGGUUGCUAA
PASK J-005018-11 GGACACCUACUCUAGAUGA
PASK J-005018-12 GAAUCUUGCUGACUAUACA
DNM2 J-004007-05 GGCCCUACGUAGCAAACUA
DNM2 J-004007-06 GAGAUCAGGUGGACACUCU
DNM2 J-004007-07 CCGAAUCAAUCGCAUCUUC
DNM2 J-004007-08 GAGCGAAUCGUCACCACUU
EP300 J-003486-11 GGACUACCCUAUCAAGUAA
EP300 J-003486-12 GACAAGGGAUAAUGCCUAA
EP300 J-003486-13 GUUCAAUAAUGCCUGGUUA
EP300 J-003486-14 CGACAGGGAUGCAGCAACA
CREBBP J-003477-06 GCACAGCCGUUUACCAUGA
CREBBP J-003477-07 UCACCAACGUGCCAAAUAU
CREBBP J-003477-08 GGGAUGAAGUCACGGUUUG
CREBBP J-003477-09 AAUAGUAACUCUGGCCAUA
FUBP1 J-011548-05 GAAAGGAUAGCACAAAUAA
FUBP1 J-011548-06 GACAAACCUCUUAGGAUUA
FUBP1 J-011548-07 AAUAAGAAGUGGACAAUAC
FUBP1 J-011548-08 GAGAAGUUCGGAAUGAGUA
BAP1 J-005791-05 GAUGAUACGUCCGUGAUUG
BAP1 J-005791-06 CAACCGUGCUGUCCGUGAU
BAP1 J-005791-07 CCAUCAACGUCUUGGCUGA
BAP1 J-005791-08 GAGCAAAGGAUAUGCGAUU
PTPRC J-008067-17 GGCUUAAACUCUUGGCAUU
PTPRC J-008067-18 AGUAUUUGUGACAGGGCAA
PTPRC J-008067-19 ACUCUUGGCAUUUGGCUUU
PTPRC J-008067-20 CAGAAGUAUUUGUGACAGG
NCOA6 J-019107-06 CAAAUUAGAUUCUGUGGUA
NCOA6 J-019107-07 GGACAGUGAUUGCCAGAAU
NCOA6 J-019107-08 CAAAUAACGAUGUCAGUUU
NCOA6 J-019107-09 CCAAUGAUAGAGCAGAUUA
CUL3 J-010224-06 GAAGGAAUGUUUAGGGAUA
CUL3 J-010224-07 GAGAUCAAGUUGUACGUUA
CUL3 J-010224-08 GAAAGUAGACGACGACAGA
CUL3 J-010224-09 GCACAUGAAGACUAUAGUA
MGA J-022224-19 CGUCAGGAAUGAAGAUAAU
MGA J-022224-20 GAUGAGAGUUGUACGAAGA
MGA J-022224-21 UGAGAGGGAUUCAGUAUAA
MGA J-022224-22 AGGUUAAUGGUAAGAGUUA
RASA1 J-005276-06 GAACAUACUUUCAGAGCUU
RASA1 J-005276-07 GCAAGGAAAUCUAUAAUAC
RASA1 J-005276-08 CCACCGACAUUGAGAUAUA
RASA1 J-005276-09 GAACAAGUACUCAAUGACA
WRN J-010378-05 GAUCCAUUGUGUAUAGUUA
WRN J-010378-06 GCACCAAAGAGCAUUGUUA
WRN J-010378-07 AUACGUAACUCCAGAAUAC
WRN J-010378-08 GAGGGUUUCUAUCUUACUA
FAT1 J-010513-07 GGAAGGAAUUGGAAUCGUU
FAT1 J-010513-08 CAAGAUGGGUGUUUACAUU
FAT1 J-010513-09 UCACAUGAUUGGAGUAAUA
FAT1 J-010513-10 CAAGGAAGCUCGUUCACAA
SMARCA4 J-010431-05 GCACACCGCUGCAGAACAA
SMARCA4 J-010431-06 CCAAGCCGGUCGUGAGUGA
SMARCA4 J-010431-07 GCGACUCACUGACGGAGAA
SMARCA4 J-010431-08 GACCAGCACUCCCAAGGUU
FANCM J-021955-05 GGGUAGAACUGGCCGUAAA
FANCM J-021955-06 GAGAGGAACGUAUUUAUAA
FANCM J-021955-07 AAACAGACAUCGCUGAAUU
FANCM J-021955-08 GCAUGUAGCUAGGAAGUUU
UBR5 J-007189-06 GCACUUAUAUACUGGAUUA
UBR5 J-007189-07 GAUUGUAGGUUACUUAGAA
UBR5 J-007189-08 GAUCAAUCCUAACUGAAUU
UBR5 J-007189-09 GGUCGAAGAUGUGCUACUA
RAD51 J-003530-09 UAUCAUCGCCCAUGCAUCA
RAD51 J-003530-10 CUAAUCAGGUGGUAGCUCA
RAD51 J-003530-11 GCAGUGAUGUCCUGGAUAA
RAD51 J-003530-12 CCAACGAUGUGAAGAAAUU
TP53BP1 J-003548-06 GAAGGACGGAGUACUAAUA
TP53BP1 J-003548-07 GCUAUAUCCUUGAAGAUUU
TP53BP1 J-003548-08 GAGCUGGGAAGUAUAAAUU
TP53BP1 J-003548-09 GGACUCCAGUGUUGUCAUU
Dharmacon siRNA
Dharmaon ON-TARGETplu Non-targeting pool, D-001810-10
MRE11A	L-009271-00-0005
Ambion silencer select
FAT1	s5033
YAP1	s20367
LATS1	S17392
LATS2	S25503
BAP1	S15820
CREBBP	S3495
RAD21	S11725
UBR5	S224201
NCOA6	S22930
FAT1#2	S5035

## Sheet: Supplementary table3
Supplementary Table3 - TRACERx consortium member list
Name	Site/Institution
Jason F. Lester	Singleton Hospital, Swansea Bay University Health Board, Swansea, UK
Amrita Bajaj	University Hospitals of Leicester NHS Trust, Leicester, UK
Apostolos Nakas	University Hospitals of Leicester NHS Trust, Leicester, UK
Azmina Sodha-Ramdeen	University Hospitals of Leicester NHS Trust, Leicester, UK
Mohamad Tufail	University Hospitals of Leicester NHS Trust, Leicester, UK
Molly Scotland	University Hospitals of Leicester NHS Trust, Leicester, UK
Rebecca Boyles	University Hospitals of Leicester NHS Trust, Leicester, UK
Sridhar Rathinam	University Hospitals of Leicester NHS Trust, Leicester, UK
Claire Wilson	Leicester Medical School, University of Leicester, Leicester, UK
Domenic Marrone	University of Manchester, Manchester, UK
Sean Dulloo	University of Leicester, Leicester, UK; University Hospitals of Leicester NHS Trust, Leicester, UK
Dean A. Fennell	University of Leicester, Leicester, UK; University Hospitals of Leicester NHS Trust, Leicester, UK
Gurdeep Matharu	Cancer Research Centre, University of Leicester, Leicester, UK
Jacqui A. Shaw	Cancer Research Centre, University of Leicester, Leicester, UK
Ekaterini Boleti	Royal Free London NHS Foundation Trust, London, UK
Heather Cheyne	Aberdeen Royal Infirmary NHS Grampian, Aberdeen, UK
Mohammed Khalil	Aberdeen Royal Infirmary NHS Grampian, Aberdeen, UK
Shirley Richardson	Aberdeen Royal Infirmary NHS Grampian, Aberdeen, UK
Tracey Cruickshank	Aberdeen Royal Infirmary NHS Grampian, Aberdeen, UK
Gillian Price	Department of Medical Oncology, Aberdeen Royal Infirmary NHS Grampian, Aberdeen, UK; University of Aberdeen, Aberdeen, UK
Keith M. Kerr	Department of Pathology, Aberdeen Royal Infirmary NHS Grampian, Aberdeen, UK; University of Aberdeen, Aberdeen, UK
Sarah Benafif	Department of Oncology, University College London Hospitals, London, UK; The Whittington Hospital NHS Trust, London, UK
Jack French	The Whittington Hospital NHS Trust, London, UK
Kayleigh Gilbert	The Whittington Hospital NHS Trust, London, UK
Babu Naidu	Birmingham Acute Care Research Group, Institute of Inflammation and Ageing, University of Birmingham, Birmingham, UK
Akshay J. Patel	Guy’s and St Thomas’ NHS Foundation Trust, London, UK
Aya Osman	University Hospital Birmingham NHS Foundation Trust, Birmingham, UK
Mandeesh Sangha	University Hospital Birmingham NHS Foundation Trust, Birmingham, UK
Gerald Langman	University Hospital Birmingham NHS Foundation Trust, Birmingham, UK
Helen Shackleford	University Hospital Birmingham NHS Foundation Trust, Birmingham, UK
Madava Djearaman	University Hospital Birmingham NHS Foundation Trust, Birmingham, UK
Gary Middleton	University Hospital Birmingham NHS Foundation Trust, Birmingham, UK; Institute of Immunology and Immunotherapy, University of Birmingham, UK.
Angela Leek	Manchester Cancer Research Centre Biobank, Manchester, UK
Jack Davies Hodgkinson	Manchester Cancer Research Centre Biobank, Manchester, UK
Nicola Totton	Manchester Cancer Research Centre Biobank, Manchester, UK
Eustace Fontaine	Wythenshawe Hospital, Manchester University NHS Foundation Trust, Wythenshawe, UK
Felice Granato	Wythenshawe Hospital, Manchester University NHS Foundation Trust, Wythenshawe, UK
Antonio Paiva-Correia	Manchester University NHS Foundation Trust, Manchester, UK
Juliette Novasio	Wythenshawe Hospital, Manchester University NHS Foundation Trust, Wythenshawe, UK
Kendadai Rammohan	Wythenshawe Hospital, Manchester University NHS Foundation Trust, Wythenshawe, UK
Leena Joseph	Wythenshawe Hospital, Manchester University NHS Foundation Trust, Wythenshawe, UK
Paul Bishop	Wythenshawe Hospital, Manchester University NHS Foundation Trust, Wythenshawe, UK
Vijay Joshi	Wythenshawe Hospital, Manchester University NHS Foundation Trust, Wythenshawe, UK
Sara Waplington	Wythenshawe Hospital, Manchester University NHS Foundation Trust, Wythenshawe, UK
Adam Atkin	Wythenshawe Hospital, Manchester University NHS Foundation Trust, Wythenshawe, UK
Philip Crosbie	Wythenshawe Hospital, Manchester University NHS Foundation Trust; Division of Infection, Immunity and Respiratory Medicine, University of Manchester, Manchester, UK; Cancer Research UK Lung Cancer Centre of Excellence, University of Manchester, Manchester, UK
Katherine D. Brown	The Christie NHS Foundation Trust, Manchester, UK; Cancer Research UK Lung Cancer Centre of Excellence, University of Manchester, Manchester, UK
Mathew Carter	The Christie NHS Foundation Trust, Manchester, UK; Cancer Research UK Lung Cancer Centre of Excellence, University of Manchester, Manchester, UK
Anshuman Chaturvedi	The Christie NHS Foundation Trust, Manchester, UK; Cancer Research UK Lung Cancer Centre of Excellence, University of Manchester, Manchester, UK
Pedro Oliveira	The Christie NHS Foundation Trust, Manchester, UK; Cancer Research UK Lung Cancer Centre of Excellence, University of Manchester, Manchester, UK
Colin R. Lindsay	Division of Cancer Sciences, The University of Manchester and The Christie NHS Foundation Trust, Manchester, UK; Cancer Research UK Lung Cancer Centre of Excellence, University of Manchester, Manchester, UK
Fiona H. Blackhall	Division of Cancer Sciences, The University of Manchester and The Christie NHS Foundation Trust, Manchester, UK; Cancer Research UK Lung Cancer Centre of Excellence, University of Manchester, Manchester, UK
Matthew G. Krebs	Division of Cancer Sciences, The University of Manchester and The Christie NHS Foundation Trust, Manchester, UK.
Yvonne Summers	Division of Cancer Sciences, The University of Manchester and The Christie NHS Foundation Trust, Manchester, UK; Cancer Research UK Lung Cancer Centre of Excellence, University of Manchester, Manchester, UK
Jonathan Tugwood	CRUK Manchester Institute Cancer Biomarker Centre, University of Manchester, Manchester, UK; CRUK Lung Cancer Centre of Excellence, University of Manchester, Manchester, UK
Caroline Dive	CRUK Manchester Institute Cancer Biomarker Centre, University of Manchester, Manchester, UK; CRUK Lung Cancer Centre of Excellence, University of Manchester, Manchester, UK
Hugo JWL Aerts	Artificial Intelligence in Medicine (AIM) Program, Mass General Brigham, Harvard Medical School, Boston, MA, USA; Department of Radiation Oncology, Brigham and Women’s Hospital, Dana-Farber Cancer Institute, Harvard Medical School, Boston, MA, USA; Radiology and Nuclear Medicine, CARIM & GROW, Maastricht University, Maastricht, The Netherlands
Roland F. Schwarz	Institute for Computational Cancer Biology, Center for Integrated Oncology (CIO), Cancer Research Center Cologne Essen (CCCE), Faculty of Medicine and University Hospital Cologne, University of Cologne, Germany; Berlin Institute for the Foundations of Learning and Data (BIFOLD), Berlin, Germany
Tom L. Kaufmann	Berlin Institute for Medical Systems Biology, Max Delbrück Center for Molecular Medicine in the Helmholtz Association (MDC), Berlin, Germany; Berlin Institute for the Foundations of Learning and Data (BIFOLD), Berlin, Germany
Gareth A. Wilson	Cancer Evolution and Genome Instability Laboratory, The Francis Crick Institute, London, UK
Rachel Rosenthal	Cancer Evolution and Genome Instability Laboratory, The Francis Crick Institute, London, UK
Peter Van Loo	Department of Genetics, The University of Texas MD Anderson Cancer Center, Houston, TX, USA; Department of Genomic Medicine, The University of Texas MD Anderson Cancer Center, Houston, TX, USA; Cancer Genomics Laboratory, The Francis Crick Institute, London, UK
Nicolai J Birkbak	Cancer Research UK Lung Cancer Centre of Excellence, University College London Cancer Institute, London, UK; Cancer Evolution and Genome Instability Laboratory, The Francis Crick Institute, London, UK; Department of Molecular Medicine, Aarhus University Hospital, Aarhus, Denmark; Department of Clinical Medicine, Aarhus University, Aarhus, Denmark; Bioinformatics Research Centre, Aarhus University…
Zoltan Szallasi	Danish Cancer Institute, Copenhagen, Denmark; Computational Health Informatics Program, Boston Children's Hospital, Boston, MA, USA; Department of Bioinformatics, Semmelweis University, Budapest, Hungary
Roberto Salgado	Department of Pathology, ZAS Hospitals, Antwerp, Belgium; Division of Research, Peter MacCallum Cancer Centre, Melbourne, Australia
Miklos Diossy	Danish Cancer Institute, Copenhagen, Denmark; Computational Health Informatics Program, Boston Children's Hospital, Boston, MA, USA; Department of Physics of Complex Systems, ELTE Eötvös Loránd University, Budapest, Hungary
Jonas Demeulemeester	Integrative Cancer Genomics Laboratory, VIB Center for Cancer Biology, Leuven, Belgium; VIB Center for AI & Computational Biology, Belgium; Department of Oncology, KU Leuven, Leuven, Belgium
Abigail Bunkum	Cancer Research UK Lung Cancer Centre of Excellence, University College London Cancer Institute, London, UK; Cancer Metastasis Lab, University College London Cancer Institute, London, UK; Computational Cancer Genomics Research Group, University College London Cancer Institute, London, UK
Angela Dwornik	University College London Cancer Institute, London, UK
Alexander M Frankell	Cancer Research UK Lung Cancer Centre of Excellence, University College London Cancer Institute, London, UK; Cancer Evolution and Genome Instability Laboratory, The Francis Crick Institute, London, UK
Andrew Rowan	Cancer Evolution and Genome Instability Laboratory, The Francis Crick Institute, London, UK
Angeliki Karamani	University College London Cancer Institute, London, UK
Ariana Huebner	Cancer Research UK Lung Cancer Centre of Excellence, University College London Cancer Institute, London, UK; Cancer Evolution and Genome Instability Laboratory, The Francis Crick Institute, London, UK; Cancer Genome Evolution Research Group, Cancer Research UK Lung Cancer Centre of Excellence, University College London Cancer Institute, London, UK
Benny Chain	University College London Cancer Institute, London, UK
Carla Castignani	Cancer Genomics Laboratory, The Francis Crick Institute, London, UK; Medical Genomics, University College London Cancer Institute, London, UK
Carlos Martínez-Ruiz	Cancer Research UK Lung Cancer Centre of Excellence, University College London Cancer Institute, London, UK; Cancer Genome Evolution Research Group, Cancer Research UK Lung Cancer Centre of Excellence, University College London Cancer Institute, London, UK
Charles Swanton	Cancer Research UK Lung Cancer Centre of Excellence, University College London Cancer Institute, London, UK;Cancer Evolution and Genome Instability Laboratory, The Francis Crick Institute, London, UK;Department of Oncology, University College London Hospitals, London, UK
Chris Bailey	Cancer Evolution and Genome Instability Laboratory, The Francis Crick Institute, London, UK
Clare Puttick	Cancer Evolution and Genome Instability Laboratory, The Francis Crick Institute, London, UK; Cancer Research UK Lung Cancer Centre of Excellence, University College London Cancer Institute, London, UK; Cancer Genome Evolution Research Group, Cancer Research UK Lung Cancer Centre of Excellence, University College London Cancer Institute, London, UK
Clare E. Weeden	The Francis Crick Institute, London, UK
Claudia Lee	Cancer Evolution and Genome Instability Laboratory, The Francis Crick Institute, London, UK
Corentin Richard	Cancer Research UK Lung Cancer Centre of Excellence, University College London Cancer Institute, London, UK
Crispin T. Hiley	Cancer Research UK Lung Cancer Centre of Excellence, University College London Cancer Institute, London, UK; Cancer Evolution and Genome Instability Laboratory, The Francis Crick Institute, London, UK
Cristina Naceur-Lombardelli	Cancer Research UK Lung Cancer Centre of Excellence, University College London Cancer Institute, London, UK
David A. Moore	Cancer Research UK Lung Cancer Centre of Excellence, University College London Cancer Institute, London, UK; Cancer Evolution and Genome Instability Laboratory, The Francis Crick Institute, London, UK; Department of Cellular Pathology, University College London Hospitals, London, UK
David R Pearce	University College London Cancer Institute, London, UK
Despoina Karagianni	Cancer Research UK Lung Cancer Centre of Excellence, University College London Cancer Institute, London, UK; Immune Regulation and Tumour Immunotherapy Group, Cancer Immunology Unit, Research Department of Haematology, University College London Cancer Institute, London, UK
Dhruva Biswas	Cancer Evolution and Genome Instability Laboratory, The Francis Crick Institute, London, UK; Cancer Research UK Lung Cancer Centre of Excellence, University College London Cancer Institute, London, UK; Bill Lyons Informatics Centre, University College London Cancer Institute, London, UK
Elizabeth Larose Cadieux	Cancer Genomics Laboratory, The Francis Crick Institute, London, UK; Medical Genomics, University College London Cancer Institute, London, UK
Emilia L. Lim	Cancer Research UK Lung Cancer Centre of Excellence, University College London Cancer Institute, London, UK; Cancer Evolution and Genome Instability Laboratory, The Francis Crick Institute, London, UK
Emma Colliver	Cancer Evolution and Genome Instability Laboratory, The Francis Crick Institute, London, UK
Emma Nye	Experimental Histopathology, The Francis Crick Institute, London, UK
Eva Grönroos	The Francis Crick Institute, London, UK
Felip Gálvez-Cancino	University College London Cancer Institute, London, UK
Francisco Gimeno-Valiente	Cancer Research UK Lung Cancer Centre of Excellence, University College London Cancer Institute, London, UK
George Kassiotis	The Francis Crick Institute, London, UK; Department of Infectious Disease, Faculty of Medicine, Imperial College London, London, United Kingdom
Georgia Stavrou	University College London Cancer Institute, London, UK
Gerasimos-Theodoros Mastrokalos	University College London Cancer Institute, London, UK
Helen L. Lowe	University College London Cancer Institute, London, UK
Ignacio Garcia Matos	University College London Cancer Institute, London, UK
Imran Noorani	The Francis Crick Institute, London, UK; Department of Neurosurgery, National Hospital for Neurology and Neurosurgery, UK; University College London
Jacki Goldman	The Francis Crick Institute, London, UK
James L. Reading	University College London Cancer Institute, London, UK
James RM Black	Cancer Research UK Lung Cancer Centre of Excellence, University College London Cancer Institute, London, UK; Cancer Evolution and Genome Instability Laboratory, The Francis Crick Institute, London, UK
Jayant K. Rane	University College London Cancer Institute, London, UK and Cancer Evolution and Genome Instability Laboratory, The Francis Crick Institute, London, UK
Jeanette Kittel	Cancer Metastasis Laboratory, University College London Cancer Institute, London, UK; Cancer Research UK Lung Cancer Centre of Excellence, UCL Cancer Institute, London, UK
Jerome Nicod	Genomics Science Technology Platform, The Francis Crick Institute, London, UK
John A. Hartley	University College London Cancer Institute, London, UK
Karl S. Peggs	Department of Haematology, University College London Hospitals, London, UK; Cancer Immunology Unit, Research Department of Haematology, University College London Cancer Institute, London, UK
Katey S. S. Enfield	Cancer Evolution and Genome Instability Laboratory, The Francis Crick Institute, London, UK
Kayalvizhi Selvaraju	University College London Cancer Institute, London, UK
Kerstin Haase	Cancer Metastasis Laboratory, University College London Cancer Institute, London, UK; Cancer Research UK Lung Cancer Centre of Excellence, UCL Cancer Institute, London, UK
Kerstin Thol	Cancer Research UK Lung Cancer Centre of Excellence, University College London Cancer Institute, London, UK; Cancer Genome Evolution Research Group, Cancer Research UK Lung Cancer Centre of Excellence, University College London Cancer Institute, London, UK
Kexin Koh	Cancer Metastasis Laboratory, University College London Cancer Institute, London, UK; Cancer Research UK Lung Cancer Centre of Excellence, UCL Cancer Institute, London, UK
Kristiana Grigoriadis	Cancer Research UK Lung Cancer Centre of Excellence, University College London Cancer Institute, London, UK; Cancer Evolution and Genome Instability Laboratory, The Francis Crick Institute, London, UK; Cancer Genome Evolution Research Group, Cancer Research UK Lung Cancer Centre of Excellence, University College London Cancer Institute, London, UK
Krupa Thakkar	Cancer Research UK Lung Cancer Centre of Excellence, University College London Cancer Institute, London, UK
Leah Ensell	University College London Cancer Institute, London, UK
Maise Al Bakir	Cancer Research UK Lung Cancer Centre of Excellence, University College London Cancer Institute, London, UK; Cancer Evolution and Genome Instability Laboratory, The Francis Crick Institute, London, UK
Mansi Shah	University College London Cancer Institute, London, UK
Maria Litovchenko	University College London Cancer Institute, London, UK
Mariam Jamal-Hanjani	Cancer Research UK Lung Cancer Centre of Excellence, University College London Cancer Institute, London, UK; Department of Medical Oncology, University College London Hospitals, London, UK; Cancer Metastasis Lab, University College London Cancer Institute, London, UK
Mariana Werner Sunderland	Cancer Research UK Lung Cancer Centre of Excellence, University College London Cancer Institute, London, UK
Matthew R Huska	Bioinformatics and Systems Biology, Method Development and Research Infrastructure, Robert Koch Institute, Nordufer 20, 13353 Berlin
Michelle M. Leung	Cancer Genome Evolution Research Group, Cancer Research UK Lung Cancer Centre of Excellence, University College London Cancer Institute, London, UK; Cancer Evolution and Genome Instability Laboratory, The Francis Crick Institute, London, UK; Cancer Research UK Lung Cancer Centre of Excellence, University College London, Cancer Institute, London, UK
Mickael Escudero	The Francis Crick Institute, London, UK
Mihaela Angelova	Cancer Evolution and Genome Instability Laboratory, The Francis Crick Institute, London, UK
Miljana Tanic	Medical Genomics, University College London Cancer Institute, London, UK; Experimental Oncology, Institute for Oncology and Radiology of Serbia, Belgrade, Serbia
Monica Sivakumar	Cancer Research UK Lung Cancer Centre of Excellence, University College London Cancer Institute, London, UK
Nicholas McGranahan	Cancer Genome Evolution Research Group, University College London Cancer Institute, London, UK;Cancer Research UK Lung Cancer Centre of Excellence, University College London Cancer Institute, London, UK
Nnennaya Kanu	Cancer Research UK Lung Cancer Centre of Excellence, University College London Cancer Institute, London, UK
Ieva Usaite	Cancer Research UK Lung Cancer Centre of Excellence, University College London Cancer Institute, London, UK
Olga Chervova	University College London Cancer Institute, London, UK; University College London Department of Epidemiology and Health Care, London, UK
Olivia Lucas	Cancer Research UK Lung Cancer Centre of Excellence, University College London Cancer Institute, London, UK; Cancer Evolution and Genome Instability Laboratory, The Francis Crick Institute, London, UK; Computational Cancer Genomics Research Group, University College London Cancer Institute, London, UK; University College London Hospitals, London, UK
Oriol Pich	Cancer Evolution and Genome Instability Laboratory, The Francis Crick Institute, London, UK
Philip Hobson	The Francis Crick Institute, London, UK
Piotr Pawlik	University College London Cancer Institute, London, UK
Rachel Scott	Cancer Metastasis Laboratory, University College London Cancer Institute, London, UK; Cancer Research UK Lung Cancer Centre of Excellence, UCL Cancer Institute, London, UK
Richard Kevin Stone	Experimental Histopathology, The Francis Crick Institute, London, UK
Robert Bentham	Cancer Research UK Lung Cancer Centre of Excellence, University College London Cancer Institute, London, UK; Cancer Genome Evolution Research Group, Cancer Research UK Lung Cancer Centre of Excellence, University College London Cancer Institute, London, UK
Roberto Vendramin	Cancer Evolution and Genome Instability Laboratory, The Francis Crick Institute, London, UK; Cancer Research UK Lung Cancer Centre of Excellence, University College London Cancer Institute, London, UK; Tumour Immunogenomics and Immunosurveillance Laboratory, University College London Cancer Institute, London, UK
Sadegh Saghafinia	Cancer Research UK Lung Cancer Centre of Excellence, University College London Cancer Institute, London, UK
Samuel Gamble	University College London Cancer Institute, London, UK
Selvaraju Veeriah	Cancer Research UK Lung Cancer Centre of Excellence, University College London Cancer Institute, London, UK
Seng Kuong Anakin Ung	University College London Cancer Institute, London, UK
Sergio A. Quezada	Cancer Research UK Lung Cancer Centre of Excellence, University College London Cancer Institute, London, UK; Immune Regulation and Tumour Immunotherapy Group, Cancer Immunology Unit, Research Department of Haematology, University College London Cancer Institute, London, UK
Sharon Vanloo	Cancer Research UK Lung Cancer Centre of Excellence, University College London Cancer Institute, London, UK
Simone Zaccaria	Computational Cancer Genomics Research Group, University College London Cancer Institute, London, UK; Cancer Research UK Lung Cancer Centre of Excellence, University College London Cancer Institute, London, UK
Sonya Hessey	Cancer Research UK Lung Cancer Centre of Excellence, University College London Cancer Institute, London, UK; Cancer Metastasis Lab, University College London Cancer Institute, London, UK; Computational Cancer Genomics Research Group, University College London Cancer Institute, London, UK
Sophia Ward	Cancer Research UK Lung Cancer Centre of Excellence, University College London Cancer Institute, London, UK; Cancer Evolution and Genome Instability Laboratory, The Francis Crick Institute, London, UK; Genomics Science Technology Platform, The Francis Crick Institute, London, UK
Sian Harries	Cancer Research UK Lung Cancer Centre of Excellence, University College London Cancer Institute, London, UK; Cancer Evolution and Genome Instability Laboratory, The Francis Crick Institute, London, UK; Genomics Science Technology Platform, The Francis Crick Institute, London, UK
Stefan Boeing	The Francis Crick Institute, London, UK
Stephan Beck	Medical Genomics, University College London Cancer Institute, London, UK
Supreet Kaur Bola	Cancer Research UK Lung Cancer Centre of Excellence, University College London Cancer Institute, London, UK; Immune Regulation and Tumour Immunotherapy Group, Cancer Immunology Unit, Research Department of Haematology, University College London Cancer Institute, London, UK
Takahiro Karasaki	Cancer Research UK Lung Cancer Centre of Excellence, University College London Cancer Institute, London, UK; Cancer Evolution and Genome Instability Laboratory, The Francis Crick Institute, London, UK; Cancer Metastasis Lab, University College London Cancer Institute, London, UK; Department of Thoracic Surgery, Respiratory Center, Toranomon Hospital, Tokyo, Japan
Tamara Denner	The Francis Crick Institute, London, UK
Teresa Marafioti	Department of Cellular Pathology, University College London Hospitals, London, UK
Thomas B.K. Watkins	Department of Pathology, Stanford University School of Medicine, Stanford, CA, USA
Thomas Patrick Jones	Cancer Genome Evolution Research Group, Cancer Research UK Lung Cancer Centre of Excellence, University College London Cancer Institute, London, UK
Victoria Spanswick	University College London Cancer Institute, London, UK
Vittorio Barbè	The Francis Crick Institute, London, UK
Wei-Ting Lu	The Francis Crick Institute, London, UK
William Hill	The Francis Crick Institute, London, UK
Wing Kin Liu	Cancer Research UK Lung Cancer Centre of Excellence, University College London Cancer Institute, London, UK; Cancer Metastasis Lab, University College London Cancer Institute, London, UK
Yin Wu	University College London Cancer Institute, London, UK
Yutaka Naito	The Francis Crick Institute, London, UK
Cian Murphy	Cancer Evolution and Genome Instability Laboratory, The Francis Crick Institute, London, UK.
Bushra Mussa	Cancer Research UK Lung Cancer Centre of Excellence, University College London Cancer Institute, London, UK
Michalina Magala	Cancer Research UK Lung Cancer Centre of Excellence, University College London Cancer Institute, London, UK
Elizabeth Keene	Cancer Research UK Lung Cancer Centre of Excellence, University College London Cancer Institute, London, UK
Erik Sahai	The Francis Crick Institute, London, UK
Maria Zagorulya	Cancer Evolution and Genome Instability Laboratory, The Francis Crick Institute, London, UK.
Rija Zaidi	Cancer Research UK Lung Cancer Centre of Excellence, University College London Cancer Institute, London, UK; Computational Cancer Genomics Research Group, University College London Cancer Institute, London, UK
Zoe Ramsden	The Francis Crick Institute, London, UK
Catarina Veiga	Centre for Medical Image Computing, Department of Medical Physics and Biomedical Engineering, London, UK
Gary Royle	Department of Medical Physics and Bioengineering, University College London Cancer Institute, London, UK
Charles-Antoine Collins-Fekete	Department of Medical Physics and Biomedical Engineering, University College London, London, UK
Francesco Fraioli	Institute of Nuclear Medicine, Division of Medicine, University College London, London, UK
Paul Ashford	Institute of Structural and Molecular Biology, University College London, London, UK
Martin D. Forster	Cancer Research UK Lung Cancer Centre of Excellence, University College London Cancer Institute, London, UK; Department of Oncology, University College London Hospitals, London, UK
Siow Ming Lee	Cancer Research UK Lung Cancer Centre of Excellence, University College London Cancer Institute, London, UK; Department of Oncology, University College London Hospitals, London, UK
Elaine Borg	Department of Cellular Pathology, University College London Hospitals, London, UK
Mary Falzon	Department of Cellular Pathology, University College London Hospitals, London, UK
Dionysis Papadatos-Pastos	Department of Oncology, University College London Hospitals, London, UK
James Wilson	Department of Oncology, University College London Hospitals, London, UK
Tanya Ahmad	Department of Oncology, University College London Hospitals, London, UK
Alexander James Procter	Department of Radiology, University College London Hospitals, London, UK
Asia Ahmed	Department of Radiology, University College London Hospitals, London, UK
Magali N. Taylor	Department of Radiology, University College London Hospitals, London, UK
Arjun Nair	Department of Radiology, University College London Hospitals, London, UK; UCL Respiratory, Department of Medicine, University College London, London, UK
David Lawrence	Department of Thoracic Surgery, University College London Hospital NHS Trust, London, UK
Davide Patrini	Department of Thoracic Surgery, University College London Hospital NHS Trust, London, UK
Neal Navani	Lungs for Living Research Centre, UCL Respiratory, University College London, London, UK; Department of Thoracic Medicine, University College London Hospitals, London, UK
Ricky M. Thakrar	Lungs for Living Research Centre, UCL Respiratory, University College London, London, UK; Department of Thoracic Medicine, University College London Hospitals, London, UK
Sam M. Janes	Lungs for Living Research Centre, UCL Respiratory, Department of Medicine, University College London, London, UK
Emilie Martinoni Hoogenboom	University College London Hospitals, London, UK
Fleur Monk	University College London Hospitals, London, UK
James W. Holding	University College London Hospitals, London, UK
Junaid Choudhary	University College London Hospitals, London, UK
Kunal Bhakhri	University College London Hospitals, London, UK
Pat Gorman	University College London Hospitals, London, UK
Reena Khiroya	Department of Cellular Pathology, University College London Hospitals, London, UK
Robert CM Stephens	University College London Hospitals, London, UK
Yien Ning Sophia Wong	University College London Hospitals, London, UK; National Cancer Centre Singapore, Singapore
Zoltan Kaplar	Integrated Radiology Department, North-buda St. John's Central Hospital, Budapest, Hungary; Institute of Nuclear Medicine, University College London Hospitals, London, UK
Maria Chiara Pisciella	University College London Hospitals, London, UK
Steve Bandula	University College London Hospitals, London, UK
Allan Hackshaw	Cancer Research UK & UCL Cancer Trials Centre, London, UK
Camilla Pilotti	Cancer Research UK & UCL Cancer Trials Centre, London, UK
Rachel Leslie	Cancer Research UK & UCL Cancer Trials Centre, London, UK
Anne-Marie Hacker	Cancer Research UK & UCL Cancer Trials Centre, London, UK
Sean Smith	Cancer Research UK & UCL Cancer Trials Centre, London, UK
Aoife Walker	Cancer Research UK & UCL Cancer Trials Centre, London, UK
Anca Grapa	The Institute of Cancer Research, London, UK
Hanyun Zhang	Garvan Institute of Medical Research, New South Wales, Australia
Khalid AbdulJabbar	Case45, London, UK
Xiaoxi Pan	The University of Texas MD Anderson Cancer Center, Houston, TX, USA
Yinyin Yuan	The University of Texas MD Anderson Cancer Center
David Chuter	Independent Cancer Patient's voice, London, UK
Mairead MacKenzie	Independent Cancer Patient's voice, London, UK
Serena Chee	University Hospital Southampton NHS Foundation Trust, Southampton, UK
Aiman Alzetani	The NIHR Southampton Biomedical Research Centre, University Hospital Southampton NHS Foundation Trust, Southampton, UK
Judith Cave	Department of Oncology, University Hospital Southampton NHS Foundation Trust, Southampton, UK
Patricia Georg	University Hospital Southampton NHS Foundation Trust, Southampton, UK
Eric Lim	Academic Division of Thoracic Surgery, Imperial College London, London, UK; Royal Brompton and Harefield Hospitals, part of Guy’s and St Thomas’ NHS Foundation Trust, London, UK
Paulo De Sousa	Royal Brompton and Harefield Hospitals, part of Guy’s and St Thomas’ NHS Foundation Trust, London, UK
Simon Jordan	Royal Brompton and Harefield Hospitals, part of Guy’s and St Thomas’ NHS Foundation Trust, London, UK
Alexandra Rice	Royal Brompton and Harefield Hospitals, part of Guy’s and St Thomas’ NHS Foundation Trust, London, UK
Hilgardt Raubenheimer	Royal Brompton and Harefield Hospitals, part of Guy’s and St Thomas’ NHS Foundation Trust, London, UK
Harshil Bhayani	Royal Brompton and Harefield Hospitals, part of Guy’s and St Thomas’ NHS Foundation Trust, London, UK
Lyn Ambrose	Royal Brompton and Harefield Hospitals, part of Guy’s and St Thomas’ NHS Foundation Trust, London, UK
Anand Devaraj	Royal Brompton and Harefield Hospitals, part of Guy’s and St Thomas’ NHS Foundation Trust, London, UK
Hemangi Chavan	Royal Brompton and Harefield Hospitals, part of Guy’s and St Thomas’ NHS Foundation Trust, London, UK
Sofina Begum	Royal Brompton and Harefield Hospitals, part of Guy’s and St Thomas’ NHS Foundation Trust, London, UK
Silviu I Buderi	Royal Brompton and Harefield Hospitals, part of Guy’s and St Thomas’ NHS Foundation Trust, London, UK
Daniel Kaniu	Royal Brompton and Harefield Hospitals, part of Guy’s and St Thomas’ NHS Foundation Trust, London, UK
Mpho Malima	Royal Brompton and Harefield Hospitals, part of Guy’s and St Thomas’ NHS Foundation Trust, London, UK
Sarah Booth	Royal Brompton and Harefield Hospitals, part of Guy’s and St Thomas’ NHS Foundation Trust, London, UK
Andrew G. Nicholson	Royal Brompton and Harefield Hospitals, part of Guy’s and St Thomas’ NHS Foundation Trust, London, UK; National Heart and Lung Institute, Imperial College, London, UK
Nadia Fernandes	Royal Brompton and Harefield Hospitals, part of Guy’s and St Thomas’ NHS Foundation Trust, London, UK
Pratibha Shah	Royal Brompton and Harefield Hospitals, part of Guy’s and St Thomas’ NHS Foundation Trust, London, UK
Chiara Proli	Royal Brompton and Harefield Hospitals, part of Guy’s and St Thomas’ NHS Foundation Trust, London, UK
Madeleine Hewish	Royal Surrey Hospital, Royal Surrey Hospitals NHS Foundation Trust; University of Surrey, Guildford, UK
Sarah Danson	University of Sheffield, Sheffield, UK; Sheffield Teaching Hospitals NHS Foundation Trust, Sheffield, UK
Michael J. Shackcloth	Liverpool Heart and Chest Hospital, Liverpool, UK
Lily Robinson	Princess Alexandra Hospital, The Princess Alexandra Hospital NHS Trust, Harlow, UK
Peter Russell	Princess Alexandra Hospital, The Princess Alexandra Hospital NHS Trust, Harlow, UK
Kevin G. Blyth	School of Cancer Sciences, University of Glasgow, Glasgow, UK; Beatson Institute for Cancer Research, University of Glasgow, Glasgow, UK; Queen Elizabeth University Hospital, Glasgow, UK
Andrew Kidd	Institute of Infection, Immunity & Inflammation, University of Glasgow, Glasgow, United Kingdom
Craig Dick	NHS Greater Glasgow and Clyde, Glasgow, UK
John Le Quesne	Cancer Research UK Scotland Institute, Glasgow, UK; Institute of Cancer Sciences, University of Glasgow, Glasgow, UK; NHS Greater Glasgow and Clyde Pathology Department, Queen Elizabeth University Hospital, Glasgow, UK
Alan Kirk	Golden Jubilee National Hospital, Clydebank, UK
Mo Asif	Golden Jubilee National Hospital, Clydebank, UK
Rocco Bilancia	Golden Jubilee National Hospital, Clydebank, UK
Nikos Kostoulas	Golden Jubilee National Hospital, Clydebank, UK
Jennifer Whiteley	Golden Jubilee National Hospital, Clydebank, UK
Mathew Thomas	Golden Jubilee National Hospital, Clydebank, UK
