# Supplementary material for: TRACERx analysis identifies a role for FAT1 in regulating chromosomal instability and whole-genome doubling via Hippo signalling
Source: Nat Cell Biol. 2024 Dec 30;27(1):154–68. doi: 10.1038/s41556-024-01558-w (PMC11735399; doi:10.1038/s41556-024-01558-w)
Supplement: Supplementary file 10 — Statistical source data. [file 41556_2024_1558_MOESM10_ESM.xlsx]

## Sheet: Fig1C
	CTRL	BRCA2	BAP1	CREBBP	FAT1	NCOA6	RAD21	UBR5
exp1	100	4.2	23.4	93.6	45.2	77.6	60	39				CTRL	BRCA2	BAP1	CREBBP	FAT1	NCOA6	RAD21	UBR5
exp2	100		59.3	128	75	82.9	80.8	71.3			Theoretical mean	100	100	100	100	100	100	100	100
exp3	100	3.3	7.6	91.2	61.1	71.7	55.2	58.6			Actual mean	100	3.75	30.1	104.3	60.43	77.4	65.33	56.3
											Number of values	3	2	3	3	3	3	3	3
											One sample t test	Sample difference has zero SD
											t, df		t=213.9, df=1	t=4.570, df=2	t=0.3589, df=2	t=4.596, df=2	t=6.987, df=2	t=4.412, df=2	t=4.651, df=2
											P value (two tailed)		0.003	0.0447	0.754	0.0442	0.0199	0.0477	0.0432
											P value summary		**	*	ns	*	*	*	*
											Significant (alpha=0.05)?		Yes	Yes	No	Yes	Yes	Yes	Yes
											How big is the discrepancy?
											Discrepancy		-96.25	-69.9	4.267	-39.57	-22.6	-34.67	-43.7
											SD of discrepancy		0.6364	26.49	20.59	14.91	5.603	13.61	16.27
											SEM of discrepancy		0.45	15.3	11.89	8.609	3.235	7.856	9.395
											95% confidence interval		-102.0 to -90.53	-135.7 to -4.087	-46.88 to 55.41	-76.61 to -2.525	-36.52 to -8.682	-68.47 to -0.8629	-84.12 to -3.277
											R squared (partial eta squared)		1	0.9126	0.06052	0.9135	0.9606	0.9068	0.9154

## Sheet: Fig1E
BAP1						4h 4OHT								4h 4OHT
		Ctrl 0				Ctrl 4				BAP1 0
		ssDNA		upper error		ssDNA		upper error		ssDNA		upper error		ssDNA		upper error
		DSB II	BANI	DSB II	BANI	DSB II	BANI	DSB II	BANI	DSB II	BANI	DSB II	BANI	DSB II	BANI	DSB II	BANI
		131nt	851nt	131nt	851nt	131nt	851nt	131nt	851nt	131nt	851nt	131nt	851nt	131nt	851nt	131nt	851nt
	43678	7.35	0.43	2	0.1	36.62	2.64	5.3	0.6	1.79	0.32	3.4	0.1	14.18	0.66	2.3	0.4
	43675	1.29	0.21	0.2	0	36.83	2.19	7.1	0.2	5.55	0.61	1	0.2	13.43	1.13	0.6	0.8
	43677	1.78	0.3	0.3	0.1	28.17	1.96	4	1.2	1.26	0.55	0.4	0.2	11.91	1.37	1.7	0.3
propagated error	average	3.47333	0.313333	0.833333	0.0666667	33.8733	2.26333	5.46667	0.666667	2.86667	0.493333	1.6	0.166667	13.1733	1.05333	1.53333	0.5
													t-test to ctrlno dmg	0.0114803	0.0974588
CREBBP
		Ctrl 0				Ctrl 4				CREBBP10
		ssDNA		upper error		ssDNA		upper error		ssDNA		upper error		ssDNA		upper error
		DSB II	BANI	DSB II	BANI	DSB II	BANI	DSB II	BANI	DSB II	BANI	DSB II	BANI	DSB II	BANI	DSB II	BANI
		131nt	851nt	131nt	851nt	131nt	851nt	131nt	851nt	131nt	851nt	131nt	851nt	131nt	851nt	131nt	851nt
	43678	7.35	0.43	2	0.1	36.62	2.64	5.3	0.6	2.19	0.48	0.6	0.4	36.49	2.27	17.5	0.4
	43675	1.29	0.21	0.2	0	36.83	2.19	7.1	0.2	3.27	0.7	0.7	0.1	35.56	2.9	2.2	0.5
	43677	1.78	0.3	0.3	0.1	28.17	1.96	4	1.2	3.04	0.29	1.6	0.1	19.49	1.21	6.4	0.4
	average	3.47333	0.313333	0.833333	0.0666667	33.8733	2.26333	5.46667	0.666667	2.83333	0.49	0.966667	0.2	30.5133	2.12667	8.7	0.433333
													t-test to ctrlno dmg	0.336665	0.784225
FAT1
		Ctrl 0		use pooled sd		Ctrl 4				FAT1 0
		ssDNA		upper error		ssDNA		upper error		ssDNA		upper error		ssDNA		upper error
		DSB II	BANI	DSB II	BANI	DSB II	BANI	DSB II	BANI	DSB II	BANI	DSB II	BANI	DSB II	BANI	DSB II	BANI
		131nt	851nt	131nt	851nt	131nt	851nt	131nt	851nt	131nt	851nt	131nt	851nt	131nt	851nt	131nt	851nt
	43662	7.35	0.21	1.9	0.6	36.07	1.46	13.1	0.8	1.28	0.03	0.5	2.1	13.17	0.86	0.9	0.2
	43675	1.29	0.21	0.2	0	36.83	2.19	7.1	0.2	4.92	0.37	0.6	0.1	9.24	0.89	1.6	0.3
	43770	7.75	0.26	0.4	0	38.37	4.13	4	0.8	7.56	0.31	3.1	0.5	24.12	1.05	2	0.2
propagated error	average	5.46333	0.226667	0.833333	0.2	37.09	2.59333	8.06667	0.6	4.58667	0.236667	1.4	0.9	15.51	0.933333	1.5	0.233333
													t-test to ctrlno dmg	0.0312509	0.153487
NCOA6
		Ctrl 0		use pooled sd		Ctrl 4				NCOA6 0
		ssDNA		upper error		ssDNA		upper error		ssDNA		upper error		ssDNA		upper error
		DSB II	BANI	DSB II	BANI	DSB II	BANI	DSB II	BANI	DSB II	BANI	DSB II	BANI	DSB II	BANI	DSB II	BANI
		131nt	851nt	131nt	851nt	131nt	851nt	131nt	851nt	131nt	851nt	131nt	851nt	131nt	851nt	131nt	851nt
	2019-11-01	7.75	0.26	0.7	0	38.37	4.13	4	0.8	6.14	0.31	1.4	0.5	25.82	1.05	5.1	0.2
	2019-10-21	4.11	0.52	1	0	38.09	2.66	0.3	0.3	1.88	0.44	0.5	0.1	28.21	0.82	3.7	0.3
	2019-11-14	5.06	0.32	0.7	0.1	36.43	2.7	2.1	1	6.15	0.42	0.9	0.4	28.97	1.39	0.9	0.2
propagated error	average	5.64	0.366667	0.8	0.0333333	37.63	3.16333	2.13333	0.7	4.72333	0.39	0.933333	0.333333	27.6667	1.08667	3.23333	0.233333
													t-test to ctrlno dmg	0.0210809	0.0582664
RAD21		Ctrl 0				Ctrl 4				RAD21 0
		ssDNA		upper error		ssDNA		upper error		ssDNA		upper error		ssDNA		upper error
		DSB II	BANI	DSB II	BANI	DSB II	BANI	DSB II	BANI	DSB II	BANI	DSB II	BANI	DSB II	BANI	DSB II	BANI
		131nt	851nt	131nt	851nt	131nt	851nt	131nt	851nt	131nt	851nt	131nt	851nt	131nt	851nt	131nt	851nt
	43678	7.35	0.43	2	0.1	36.62	2.64	5.3	0.6	1.53	0.2	0.7	0.1	13.76	0.61	3.3	0.8
	43672	2.67	0.85	0.7	1	23.85	1.84	3.9	0.3	1.04	0.3	0.4	0.3	7.29	0.9	0.5	0.5
	43662	7.38	0.21	1.9	0.6	36.07	1.46	13.1	0.8	5.16	0.42	0.8	0.1	23.62	1.49	1.8	0.6
propagated error	average	5.8	0.496667	1.53333	0.566667	32.18	1.98	7.43333	0.566667	2.57667	0.306667	0.633333	0.166667	14.89	1	1.86667	0.633333
													t-test to ctrlno dmg	0.0293131	0.241305
UBR5		Ctrl 0		use pooled sd		Ctrl 4				UBr5 0
		ssDNA		upper error		ssDNA		upper error		ssDNA		upper error		ssDNA		upper error
		DSB II	BANI	DSB II	BANI	DSB II	BANI	DSB II	BANI	DSB II	BANI	DSB II	BANI	DSB II	BANI	DSB II	BANI
		131nt	851nt	131nt	851nt	131nt	851nt	131nt	851nt	131nt	851nt	131nt	851nt	131nt	851nt	131nt	851nt
	43662	7.35	0.2	1.9	0.6	36.07	1.46	13.1	0.8	3.56	0.42	0.3	0.1	24.24	1.49	1.8	0.6
	43662	2.67	0.85	0.7	0.2	27.29	1.84	3.9	1	2.92	0.21	1.2	0.2	17.25	0.63	9.3	1.2
	43677	1.78	0.3	0.3	0.1	28.17	1.96	4	1.2	2.1	0.22	0.4	0.1	13.7	1.02	2.3	0.4
propagated error	average	3.93333	0.45	0.966667	0.3	30.51	1.75333	7	1	2.86	0.283333	0.633333	0.133333	18.3967	1.04667	4.46667	0.733333
													t-test to ctrlno dmg	0.0110948	0.201324

## Sheet: Fig1F
expt	siRNA	RAD51 foci per cell
a	ctrl	3
a	ctrl	0
a	ctrl	1
a	ctrl	1
a	ctrl	2
a	ctrl	0
a	ctrl	0
a	ctrl	0
a	ctrl	11
a	ctrl	16
a	ctrl	6
a	ctrl	1
a	ctrl	3
a	ctrl	2
a	ctrl	0
a	ctrl	0
a	ctrl	1
a	ctrl	0
a	ctrl	11
a	ctrl	16
a	ctrl	2
a	ctrl	5
a	ctrl	1
a	ctrl	3
a	ctrl	9
a	ctrl	17
a	ctrl	12
a	ctrl	24
a	ctrl	1
a	ctrl	1
a	ctrl	0
a	ctrl	0
a	ctrl	0
a	ctrl	6
a	ctrl	8
a	ctrl	10
a	ctrl	11
a	ctrl	0
a	ctrl	0
a	ctrl	0
a	ctrl	1
a	ctrl	1
a	ctrl	3
a	ctrl	2
a	ctrl	2
a	ctrl	8
a	ctrl	11
a	ctrl	2
a	ctrl	1
a	ctrl	2
a	ctrl	2
a	ctrl	2
a	ctrl	2
a	ctrl	4		Kruskal-Wallis rank sum test
a	ctrl	0
a	ctrl	5
a	ctrl	9
a	ctrl	4
a	ctrl	2
a	ctrl	8
a	ctrl	7
a	ctrl	3
a	ctrl	2
a	ctrl	4
a	ctrl	0
a	ctrl	0
a	ctrl	0
a	ctrl	0
a	ctrl	0
a	ctrl	0
a	ctrl	1
a	ctrl	2
a	ctrl	1
a	ctrl	3		Table Analyzed	Data 1
a	ctrl	1
a	ctrl	1		Kruskal-Wallis test
a	ctrl	1		P value	1.02861e-47
a	ctrl	0		Exact or approximate P value?	Approximate
a	ctrl	7		P value summary	****
a	ctrl	8		Do the medians vary signif. (P < 0.05)?	Yes
a	ctrl	8		Number of groups	7
a	ctrl	13		Kruskal-Wallis statistic	234.085
a	ctrl	3
a	ctrl	1		Data summary
a	ctrl	0		Number of treatments (columns)	7
a	ctrl	1		Number of values (total)	4110
a	ctrl	1
a	ctrl	1
a	ctrl	11		Number of families	1
a	ctrl	1		Number of comparisons per family	6
a	ctrl	0		Alpha	0.05
a	ctrl	0
a	ctrl	0		Dunn's multiple comparisons test	Mean rank diff.	Significant?	Summary	Adjusted P Value	A-?
a	ctrl	3		CTRL vs. BAP1	748.251	Yes	****	2.24551e-29	B	BAP1
a	ctrl	0		CTRL vs. CREBBP	51.4403	No	ns	>0.999999	C	CREBBP
a	ctrl	1		CTRL vs. FAT1	686.208	Yes	****	2.52738e-25	D	FAT1
a	ctrl	1		CTRL vs. NCOA6	424.063	Yes	****	1.41239e-10	E	NCOA6
a	ctrl	2		CTRL vs. RAD21	409.651	Yes	****	1.9956e-09	F	RAD21
a	ctrl	0		CTRL vs. UBR5	548.674	Yes	****	1.88843e-16	G	UBR5
a	ctrl	0
a	ctrl	0		Test details	Mean rank 1	Mean rank 2	Mean rank diff.	n1	n2	Z
a	ctrl	11		CTRL vs. BAP1	2444.38	1696.12	748.251	721	537	11.4096
a	ctrl	16		CTRL vs. CREBBP	2444.38	2392.94	51.4403	721	590	0.805389
a	ctrl	6		CTRL vs. FAT1	2444.38	1758.17	686.208	721	556	10.5676
a	ctrl	1		CTRL vs. NCOA6	2444.38	2020.31	424.063	721	604	6.68219
a	ctrl	3		CTRL vs. RAD21	2444.38	2034.73	409.651	721	548	6.28277
a	ctrl	2		CTRL vs. UBR5	2444.38	1895.7	548.674	721	554	8.44096
a	ctrl	0
a	ctrl	0
a	ctrl	1
a	ctrl	0
a	ctrl	11
a	ctrl	16
a	ctrl	0
a	ctrl	0
a	ctrl	11
a	ctrl	0
a	ctrl	5
a	ctrl	13
a	ctrl	8
a	ctrl	22
a	ctrl	26
a	ctrl	4
a	ctrl	7
a	ctrl	0
a	ctrl	5
a	ctrl	11
a	ctrl	13
a	ctrl	0
a	ctrl	0
a	ctrl	0
a	ctrl	2
a	ctrl	10
a	ctrl	2
a	ctrl	2
a	ctrl	15
a	ctrl	1
a	ctrl	5
a	ctrl	1
a	ctrl	1
a	ctrl	2
a	ctrl	5
a	ctrl	3
a	ctrl	1
a	ctrl	0
a	ctrl	7
a	ctrl	0
a	ctrl	1
a	ctrl	1
a	ctrl	1
a	ctrl	0
a	ctrl	0
a	ctrl	8
a	ctrl	11
b	ctrl	4
b	ctrl	3
b	ctrl	9
b	ctrl	0
b	ctrl	16
b	ctrl	28
b	ctrl	13
b	ctrl	14
b	ctrl	20
b	ctrl	7
b	ctrl	12
b	ctrl	22
b	ctrl	12
b	ctrl	8
b	ctrl	0
b	ctrl	1
b	ctrl	4
b	ctrl	1
b	ctrl	15
b	ctrl	3
b	ctrl	1
b	ctrl	7
b	ctrl	3
b	ctrl	1
b	ctrl	1
b	ctrl	7
b	ctrl	1
b	ctrl	1
b	ctrl	1
b	ctrl	1
b	ctrl	7
b	ctrl	7
b	ctrl	11
b	ctrl	0
b	ctrl	22
b	ctrl	7
b	ctrl	1
b	ctrl	1
b	ctrl	0
b	ctrl	4
b	ctrl	1
b	ctrl	1
b	ctrl	4
b	ctrl	0
b	ctrl	1
b	ctrl	0
b	ctrl	5
b	ctrl	4
b	ctrl	8
b	ctrl	2
b	ctrl	0
b	ctrl	0
b	ctrl	2
b	ctrl	2
b	ctrl	2
b	ctrl	1
b	ctrl	11
b	ctrl	32
b	ctrl	0
b	ctrl	0
b	ctrl	13
b	ctrl	24
b	ctrl	32
b	ctrl	31
b	ctrl	39
b	ctrl	12
b	ctrl	6
b	ctrl	1
b	ctrl	1
b	ctrl	20
b	ctrl	13
b	ctrl	25
b	ctrl	15
b	ctrl	18
b	ctrl	13
b	ctrl	3
b	ctrl	0
b	ctrl	1
b	ctrl	18
b	ctrl	21
b	ctrl	13
b	ctrl	19
b	ctrl	12
b	ctrl	5
b	ctrl	13
b	ctrl	19
b	ctrl	11
b	ctrl	2
b	ctrl	3
b	ctrl	4
b	ctrl	10
b	ctrl	7
b	ctrl	14
b	ctrl	6
b	ctrl	25
b	ctrl	0
b	ctrl	0
b	ctrl	4
b	ctrl	0
b	ctrl	0
b	ctrl	0
b	ctrl	0
b	ctrl	9
b	ctrl	2
b	ctrl	21
b	ctrl	23
b	ctrl	4
b	ctrl	7
b	ctrl	0
b	ctrl	0
b	ctrl	0
b	ctrl	2
b	ctrl	1
b	ctrl	1
b	ctrl	1
b	ctrl	0
b	ctrl	0
b	ctrl	0
b	ctrl	2
b	ctrl	1
b	ctrl	0
b	ctrl	0
b	ctrl	3
b	ctrl	0
b	ctrl	0
b	ctrl	0
b	ctrl	10
b	ctrl	16
b	ctrl	18
b	ctrl	8
b	ctrl	1
b	ctrl	1
b	ctrl	3
b	ctrl	13
b	ctrl	0
b	ctrl	1
b	ctrl	0
b	ctrl	2
b	ctrl	6
b	ctrl	0
b	ctrl	3
b	ctrl	4
b	ctrl	8
b	ctrl	18
b	ctrl	5
b	ctrl	8
b	ctrl	0
b	ctrl	0
b	ctrl	0
b	ctrl	1
b	ctrl	4
b	ctrl	22
b	ctrl	4
b	ctrl	0
b	ctrl	0
b	ctrl	2
b	ctrl	4
b	ctrl	11
b	ctrl	0
b	ctrl	0
b	ctrl	1
b	ctrl	1
b	ctrl	6
b	ctrl	12
b	ctrl	1
b	ctrl	4
b	ctrl	22
b	ctrl	23
b	ctrl	5
b	ctrl	6
b	ctrl	1
b	ctrl	8
b	ctrl	7
b	ctrl	0
b	ctrl	0
b	ctrl	1
b	ctrl	0
b	ctrl	1
b	ctrl	1
b	ctrl	10
b	ctrl	1
b	ctrl	0
b	ctrl	2
b	ctrl	3
b	ctrl	4
b	ctrl	2
b	ctrl	3
b	ctrl	6
b	ctrl	7
b	ctrl	5
b	ctrl	14
b	ctrl	21
b	ctrl	23
b	ctrl	15
b	ctrl	3
b	ctrl	6
c	ctrl	9
c	ctrl	20
c	ctrl	11
c	ctrl	33
c	ctrl	33
c	ctrl	26
c	ctrl	34
c	ctrl	16
c	ctrl	0
c	ctrl	7
c	ctrl	11
c	ctrl	10
c	ctrl	14
c	ctrl	0
c	ctrl	1
c	ctrl	0
c	ctrl	0
c	ctrl	0
c	ctrl	0
c	ctrl	0
c	ctrl	4
c	ctrl	4
c	ctrl	12
c	ctrl	11
c	ctrl	24
c	ctrl	17
c	ctrl	12
c	ctrl	12
c	ctrl	1
c	ctrl	0
c	ctrl	0
c	ctrl	0
c	ctrl	0
c	ctrl	10
c	ctrl	23
c	ctrl	16
c	ctrl	4
c	ctrl	4
c	ctrl	2
c	ctrl	2
c	ctrl	4
c	ctrl	0
c	ctrl	6
c	ctrl	0
c	ctrl	0
c	ctrl	0
c	ctrl	0
c	ctrl	0
c	ctrl	0
c	ctrl	0
c	ctrl	0
c	ctrl	0
c	ctrl	0
c	ctrl	0
c	ctrl	4
c	ctrl	15
c	ctrl	2
c	ctrl	1
c	ctrl	0
c	ctrl	0
c	ctrl	0
c	ctrl	0
c	ctrl	0
c	ctrl	4
c	ctrl	15
c	ctrl	23
c	ctrl	9
c	ctrl	12
c	ctrl	8
c	ctrl	0
c	ctrl	4
c	ctrl	0
c	ctrl	14
c	ctrl	15
c	ctrl	16
c	ctrl	15
c	ctrl	20
c	ctrl	6
c	ctrl	0
c	ctrl	0
c	ctrl	11
c	ctrl	22
c	ctrl	20
c	ctrl	0
c	ctrl	4
c	ctrl	24
c	ctrl	26
c	ctrl	18
c	ctrl	13
c	ctrl	12
c	ctrl	0
c	ctrl	0
c	ctrl	0
c	ctrl	0
c	ctrl	0
c	ctrl	0
c	ctrl	0
c	ctrl	1
c	ctrl	0
c	ctrl	0
c	ctrl	0
c	ctrl	8
c	ctrl	1
c	ctrl	0
c	ctrl	0
c	ctrl	0
c	ctrl	0
c	ctrl	0
c	ctrl	8
c	ctrl	10
c	ctrl	2
c	ctrl	0
c	ctrl	0
c	ctrl	2
c	ctrl	7
c	ctrl	9
c	ctrl	7
c	ctrl	4
c	ctrl	1
c	ctrl	6
c	ctrl	17
c	ctrl	4
c	ctrl	2
c	ctrl	0
c	ctrl	0
c	ctrl	1
c	ctrl	2
c	ctrl	4
c	ctrl	5
c	ctrl	1
c	ctrl	1
c	ctrl	0
c	ctrl	0
c	ctrl	3
c	ctrl	0
c	ctrl	2
c	ctrl	0
c	ctrl	10
c	ctrl	15
c	ctrl	10
c	ctrl	15
c	ctrl	6
c	ctrl	6
c	ctrl	6
c	ctrl	0
c	ctrl	0
c	ctrl	0
c	ctrl	0
c	ctrl	0
c	ctrl	0
c	ctrl	0
c	ctrl	0
c	ctrl	5
c	ctrl	1
c	ctrl	10
c	ctrl	13
c	ctrl	14
c	ctrl	2
c	ctrl	0
c	ctrl	0
c	ctrl	0
c	ctrl	10
c	ctrl	22
c	ctrl	14
c	ctrl	10
c	ctrl	14
c	ctrl	4
c	ctrl	13
c	ctrl	11
c	ctrl	17
c	ctrl	26
c	ctrl	24
c	ctrl	0
c	ctrl	36
c	ctrl	32
c	ctrl	15
c	ctrl	18
c	ctrl	15
c	ctrl	24
c	ctrl	23
c	ctrl	12
c	ctrl	19
c	ctrl	22
c	ctrl	27
c	ctrl	8
c	ctrl	22
c	ctrl	5
d	ctrl	19
d	ctrl	15
d	ctrl	27
d	ctrl	6
d	ctrl	21
d	ctrl	20
d	ctrl	16
d	ctrl	12
d	ctrl	10
d	ctrl	0
d	ctrl	15
d	ctrl	9
d	ctrl	13
d	ctrl	5
d	ctrl	19
d	ctrl	13
d	ctrl	0
d	ctrl	0
d	ctrl	0
d	ctrl	0
d	ctrl	2
d	ctrl	1
d	ctrl	0
d	ctrl	0
d	ctrl	15
d	ctrl	23
d	ctrl	14
d	ctrl	18
d	ctrl	12
d	ctrl	0
d	ctrl	0
d	ctrl	0
d	ctrl	2
d	ctrl	14
d	ctrl	26
d	ctrl	22
d	ctrl	26
d	ctrl	26
d	ctrl	27
d	ctrl	0
d	ctrl	0
d	ctrl	0
d	ctrl	0
d	ctrl	9
d	ctrl	20
d	ctrl	18
d	ctrl	6
d	ctrl	2
d	ctrl	21
d	ctrl	4
d	ctrl	21
d	ctrl	16
d	ctrl	2
d	ctrl	0
d	ctrl	0
d	ctrl	0
d	ctrl	0
d	ctrl	1
d	ctrl	16
d	ctrl	17
d	ctrl	22
d	ctrl	29
d	ctrl	12
d	ctrl	2
d	ctrl	0
d	ctrl	3
d	ctrl	2
d	ctrl	17
d	ctrl	19
d	ctrl	21
d	ctrl	24
d	ctrl	1
d	ctrl	0
d	ctrl	0
d	ctrl	6
d	ctrl	2
d	ctrl	12
d	ctrl	13
d	ctrl	20
d	ctrl	0
d	ctrl	0
d	ctrl	3
d	ctrl	0
d	ctrl	0
d	ctrl	6
d	ctrl	17
d	ctrl	28
d	ctrl	0
d	ctrl	0
d	ctrl	1
d	ctrl	0
d	ctrl	25
d	ctrl	18
d	ctrl	22
d	ctrl	1
d	ctrl	0
d	ctrl	0
d	ctrl	1
d	ctrl	2
d	ctrl	0
d	ctrl	0
d	ctrl	8
d	ctrl	6
d	ctrl	9
d	ctrl	16
d	ctrl	0
d	ctrl	0
d	ctrl	0
d	ctrl	0
d	ctrl	2
d	ctrl	3
d	ctrl	6
d	ctrl	3
d	ctrl	9
d	ctrl	27
d	ctrl	20
d	ctrl	12
d	ctrl	32
d	ctrl	0
d	ctrl	0
d	ctrl	0
d	ctrl	0
d	ctrl	0
d	ctrl	0
d	ctrl	0
d	ctrl	1
d	ctrl	18
d	ctrl	14
d	ctrl	9
d	ctrl	20
d	ctrl	8
d	ctrl	11
d	ctrl	11
d	ctrl	1
d	ctrl	4
d	ctrl	25
d	ctrl	10
d	ctrl	5
d	ctrl	3
d	ctrl	10
d	ctrl	3
d	ctrl	6
d	ctrl	1
d	ctrl	4
d	ctrl	3
d	ctrl	4
d	ctrl	43
d	ctrl	38
d	ctrl	27
d	ctrl	24
d	ctrl	2
d	ctrl	1
d	ctrl	1
d	ctrl	3
d	ctrl	0
d	ctrl	0
d	ctrl	0
d	ctrl	8
d	ctrl	0
d	ctrl	0
d	ctrl	22
d	ctrl	23
d	ctrl	19
d	ctrl	22
d	ctrl	22
d	ctrl	21
d	ctrl	18
d	ctrl	23
d	ctrl	18
d	ctrl	27
d	ctrl	25
d	ctrl	19
d	ctrl	24
d	ctrl	21
d	ctrl	1
d	ctrl	2
d	ctrl	4
d	ctrl	23
d	ctrl	20
d	ctrl	23
d	ctrl	27
d	ctrl	16
d	ctrl	20
d	ctrl	14
a	BAP1	4
a	BAP1	5
a	BAP1	6
a	BAP1	0
a	BAP1	4
a	BAP1	0
a	BAP1	1
a	BAP1	1
a	BAP1	6
a	BAP1	0
a	BAP1	1
a	BAP1	2
a	BAP1	1
a	BAP1	9
a	BAP1	1
a	BAP1	1
a	BAP1	1
a	BAP1	1
a	BAP1	1
a	BAP1	0
a	BAP1	8
a	BAP1	0
a	BAP1	0
a	BAP1	0
a	BAP1	0
a	BAP1	0
a	BAP1	0
a	BAP1	1
a	BAP1	1
a	BAP1	0
a	BAP1	1
a	BAP1	4
a	BAP1	0
a	BAP1	0
a	BAP1	0
a	BAP1	0
a	BAP1	3
a	BAP1	2
a	BAP1	4
a	BAP1	7
a	BAP1	6
a	BAP1	10
a	BAP1	13
a	BAP1	0
a	BAP1	0
a	BAP1	0
a	BAP1	0
a	BAP1	0
a	BAP1	0
a	BAP1	1
a	BAP1	0
a	BAP1	2
a	BAP1	2
a	BAP1	2
a	BAP1	11
a	BAP1	1
a	BAP1	1
a	BAP1	1
a	BAP1	1
a	BAP1	1
a	BAP1	0
a	BAP1	2
a	BAP1	2
a	BAP1	0
a	BAP1	1
a	BAP1	1
a	BAP1	1
a	BAP1	0
a	BAP1	0
a	BAP1	1
a	BAP1	0
a	BAP1	1
a	BAP1	0
a	BAP1	0
a	BAP1	0
a	BAP1	0
a	BAP1	4
a	BAP1	0
a	BAP1	0
a	BAP1	0
a	BAP1	0
a	BAP1	0
a	BAP1	1
a	BAP1	1
a	BAP1	0
a	BAP1	0
a	BAP1	1
a	BAP1	4
a	BAP1	2
a	BAP1	7
a	BAP1	17
a	BAP1	1
a	BAP1	0
a	BAP1	0
a	BAP1	0
a	BAP1	0
a	BAP1	1
a	BAP1	1
a	BAP1	2
a	BAP1	4
a	BAP1	11
a	BAP1	14
a	BAP1	4
a	BAP1	3
a	BAP1	3
a	BAP1	7
a	BAP1	0
a	BAP1	0
a	BAP1	0
a	BAP1	0
a	BAP1	1
a	BAP1	0
a	BAP1	0
a	BAP1	0
a	BAP1	0
a	BAP1	1
a	BAP1	1
a	BAP1	2
a	BAP1	4
a	BAP1	11
a	BAP1	14
a	BAP1	1
a	BAP1	0
a	BAP1	0
a	BAP1	0
a	BAP1	0
a	BAP1	0
a	BAP1	0
a	BAP1	0
a	BAP1	6
a	BAP1	0
a	BAP1	1
a	BAP1	0
a	BAP1	0
a	BAP1	0
a	BAP1	0
a	BAP1	3
a	BAP1	3
a	BAP1	0
a	BAP1	0
a	BAP1	0
a	BAP1	0
a	BAP1	0
a	BAP1	2
a	BAP1	1
a	BAP1	1
a	BAP1	11
a	BAP1	0
a	BAP1	0
a	BAP1	0
a	BAP1	0
a	BAP1	0
a	BAP1	0
b	BAP1	0
b	BAP1	0
b	BAP1	1
b	BAP1	0
b	BAP1	0
b	BAP1	2
b	BAP1	3
b	BAP1	0
b	BAP1	0
b	BAP1	4
b	BAP1	14
b	BAP1	15
b	BAP1	11
b	BAP1	16
b	BAP1	0
b	BAP1	0
b	BAP1	0
b	BAP1	0
b	BAP1	7
b	BAP1	10
b	BAP1	9
b	BAP1	20
b	BAP1	24
b	BAP1	32
b	BAP1	1
b	BAP1	1
b	BAP1	2
b	BAP1	2
b	BAP1	0
b	BAP1	0
b	BAP1	0
b	BAP1	0
b	BAP1	0
b	BAP1	14
b	BAP1	12
b	BAP1	13
b	BAP1	10
b	BAP1	3
b	BAP1	3
b	BAP1	0
b	BAP1	0
b	BAP1	1
b	BAP1	1
b	BAP1	0
b	BAP1	0
b	BAP1	0
b	BAP1	0
b	BAP1	9
b	BAP1	3
b	BAP1	2
b	BAP1	3
b	BAP1	1
b	BAP1	1
b	BAP1	3
b	BAP1	1
b	BAP1	6
b	BAP1	4
b	BAP1	18
b	BAP1	2
b	BAP1	7
b	BAP1	1
b	BAP1	1
b	BAP1	2
b	BAP1	3
b	BAP1	1
b	BAP1	0
b	BAP1	0
b	BAP1	0
b	BAP1	0
b	BAP1	0
b	BAP1	10
b	BAP1	3
b	BAP1	3
b	BAP1	2
b	BAP1	1
b	BAP1	1
b	BAP1	1
b	BAP1	1
b	BAP1	0
b	BAP1	0
b	BAP1	0
b	BAP1	0
b	BAP1	0
b	BAP1	0
b	BAP1	0
b	BAP1	0
b	BAP1	0
b	BAP1	0
b	BAP1	0
b	BAP1	0
b	BAP1	0
b	BAP1	0
b	BAP1	0
b	BAP1	0
b	BAP1	0
b	BAP1	0
b	BAP1	0
b	BAP1	0
b	BAP1	1
b	BAP1	2
b	BAP1	2
b	BAP1	4
b	BAP1	1
b	BAP1	2
b	BAP1	4
b	BAP1	4
b	BAP1	8
b	BAP1	10
b	BAP1	2
b	BAP1	2
b	BAP1	0
b	BAP1	0
b	BAP1	0
b	BAP1	1
b	BAP1	0
b	BAP1	3
b	BAP1	7
b	BAP1	3
b	BAP1	7
b	BAP1	11
b	BAP1	2
b	BAP1	2
b	BAP1	15
b	BAP1	23
b	BAP1	16
b	BAP1	0
b	BAP1	0
b	BAP1	0
b	BAP1	0
b	BAP1	5
b	BAP1	8
b	BAP1	9
b	BAP1	15
b	BAP1	0
b	BAP1	2
b	BAP1	4
b	BAP1	0
b	BAP1	8
b	BAP1	6
b	BAP1	0
b	BAP1	0
b	BAP1	0
b	BAP1	2
b	BAP1	1
b	BAP1	0
b	BAP1	0
b	BAP1	0
b	BAP1	0
b	BAP1	1
b	BAP1	2
b	BAP1	6
b	BAP1	6
b	BAP1	7
b	BAP1	9
b	BAP1	0
b	BAP1	0
b	BAP1	0
b	BAP1	0
b	BAP1	9
b	BAP1	7
b	BAP1	6
b	BAP1	1
b	BAP1	7
b	BAP1	0
b	BAP1	7
b	BAP1	1
b	BAP1	3
b	BAP1	0
b	BAP1	2
b	BAP1	0
b	BAP1	0
b	BAP1	4
b	BAP1	2
b	BAP1	0
b	BAP1	0
b	BAP1	0
b	BAP1	0
b	BAP1	1
b	BAP1	2
b	BAP1	6
b	BAP1	14
b	BAP1	12
c	BAP1	0
c	BAP1	0
c	BAP1	0
c	BAP1	0
c	BAP1	0
c	BAP1	1
c	BAP1	1
c	BAP1	0
c	BAP1	3
c	BAP1	0
c	BAP1	0
c	BAP1	0
c	BAP1	0
c	BAP1	2
c	BAP1	4
c	BAP1	13
c	BAP1	15
c	BAP1	13
c	BAP1	0
c	BAP1	0
c	BAP1	0
c	BAP1	0
c	BAP1	0
c	BAP1	0
c	BAP1	0
c	BAP1	4
c	BAP1	0
c	BAP1	7
c	BAP1	9
c	BAP1	25
c	BAP1	1
c	BAP1	0
c	BAP1	0
c	BAP1	0
c	BAP1	0
c	BAP1	1
c	BAP1	1
c	BAP1	1
c	BAP1	0
c	BAP1	1
c	BAP1	0
c	BAP1	0
c	BAP1	0
c	BAP1	1
c	BAP1	0
c	BAP1	1
c	BAP1	7
c	BAP1	0
c	BAP1	0
c	BAP1	0
c	BAP1	3
c	BAP1	4
c	BAP1	10
c	BAP1	11
c	BAP1	10
c	BAP1	7
c	BAP1	12
c	BAP1	6
c	BAP1	0
c	BAP1	0
c	BAP1	0
c	BAP1	0
c	BAP1	0
c	BAP1	0
c	BAP1	0
c	BAP1	0
c	BAP1	0
c	BAP1	1
c	BAP1	1
c	BAP1	1
c	BAP1	9
c	BAP1	0
c	BAP1	0
c	BAP1	0
c	BAP1	0
c	BAP1	2
c	BAP1	2
c	BAP1	0
c	BAP1	0
c	BAP1	0
c	BAP1	0
c	BAP1	0
c	BAP1	3
c	BAP1	3
c	BAP1	0
c	BAP1	0
c	BAP1	1
c	BAP1	4
c	BAP1	3
c	BAP1	10
c	BAP1	0
c	BAP1	0
c	BAP1	0
c	BAP1	0
c	BAP1	0
c	BAP1	0
c	BAP1	0
c	BAP1	0
c	BAP1	0
c	BAP1	0
c	BAP1	0
c	BAP1	0
c	BAP1	0
c	BAP1	0
c	BAP1	0
c	BAP1	0
c	BAP1	0
c	BAP1	0
c	BAP1	0
c	BAP1	0
c	BAP1	0
c	BAP1	0
c	BAP1	0
c	BAP1	0
c	BAP1	1
c	BAP1	1
c	BAP1	1
c	BAP1	14
c	BAP1	14
c	BAP1	0
c	BAP1	0
c	BAP1	0
c	BAP1	0
c	BAP1	0
c	BAP1	0
c	BAP1	0
c	BAP1	2
c	BAP1	0
c	BAP1	0
c	BAP1	0
c	BAP1	0
c	BAP1	0
c	BAP1	0
c	BAP1	0
c	BAP1	5
c	BAP1	0
c	BAP1	0
c	BAP1	0
c	BAP1	1
c	BAP1	0
c	BAP1	0
c	BAP1	0
c	BAP1	0
c	BAP1	0
c	BAP1	0
c	BAP1	2
c	BAP1	0
c	BAP1	0
c	BAP1	0
c	BAP1	1
c	BAP1	0
c	BAP1	0
c	BAP1	5
c	BAP1	0
c	BAP1	0
c	BAP1	2
c	BAP1	0
c	BAP1	2
c	BAP1	0
c	BAP1	8
c	BAP1	2
c	BAP1	2
c	BAP1	4
c	BAP1	1
c	BAP1	0
c	BAP1	5
c	BAP1	8
c	BAP1	0
c	BAP1	0
c	BAP1	0
c	BAP1	0
c	BAP1	7
c	BAP1	5
c	BAP1	1
c	BAP1	0
c	BAP1	0
c	BAP1	14
c	BAP1	12
c	BAP1	12
c	BAP1	0
c	BAP1	0
c	BAP1	0
c	BAP1	0
c	BAP1	0
c	BAP1	0
c	BAP1	0
c	BAP1	0
c	BAP1	0
c	BAP1	0
c	BAP1	0
c	BAP1	0
c	BAP1	0
c	BAP1	0
c	BAP1	3
c	BAP1	3
c	BAP1	8
c	BAP1	0
c	BAP1	0
c	BAP1	11
c	BAP1	10
c	BAP1	15
c	BAP1	12
b	CREBBP	0
b	CREBBP	0
b	CREBBP	3
b	CREBBP	2
b	CREBBP	1
b	CREBBP	1
b	CREBBP	4
b	CREBBP	4
b	CREBBP	4
b	CREBBP	7
b	CREBBP	8
b	CREBBP	1
b	CREBBP	1
b	CREBBP	21
b	CREBBP	0
b	CREBBP	0
b	CREBBP	9
b	CREBBP	5
b	CREBBP	10
b	CREBBP	8
b	CREBBP	8
b	CREBBP	13
b	CREBBP	17
b	CREBBP	22
b	CREBBP	8
b	CREBBP	28
b	CREBBP	0
b	CREBBP	1
b	CREBBP	0
b	CREBBP	0
b	CREBBP	0
b	CREBBP	0
b	CREBBP	2
b	CREBBP	2
b	CREBBP	0
b	CREBBP	1
b	CREBBP	3
b	CREBBP	1
b	CREBBP	2
b	CREBBP	14
b	CREBBP	15
b	CREBBP	0
b	CREBBP	0
b	CREBBP	0
b	CREBBP	1
b	CREBBP	15
b	CREBBP	3
b	CREBBP	11
b	CREBBP	9
b	CREBBP	7
b	CREBBP	28
b	CREBBP	14
b	CREBBP	1
b	CREBBP	0
b	CREBBP	0
b	CREBBP	2
b	CREBBP	1
b	CREBBP	2
b	CREBBP	8
b	CREBBP	14
b	CREBBP	11
b	CREBBP	10
b	CREBBP	16
b	CREBBP	6
b	CREBBP	0
b	CREBBP	1
b	CREBBP	6
b	CREBBP	3
b	CREBBP	3
b	CREBBP	2
b	CREBBP	7
b	CREBBP	0
b	CREBBP	4
b	CREBBP	2
b	CREBBP	2
b	CREBBP	0
b	CREBBP	5
b	CREBBP	7
b	CREBBP	11
b	CREBBP	0
b	CREBBP	0
b	CREBBP	0
b	CREBBP	0
b	CREBBP	0
b	CREBBP	0
b	CREBBP	0
b	CREBBP	0
b	CREBBP	2
b	CREBBP	3
b	CREBBP	2
b	CREBBP	7
b	CREBBP	15
b	CREBBP	0
b	CREBBP	0
b	CREBBP	0
b	CREBBP	1
b	CREBBP	2
b	CREBBP	5
b	CREBBP	26
b	CREBBP	11
b	CREBBP	13
b	CREBBP	0
b	CREBBP	5
b	CREBBP	6
b	CREBBP	7
b	CREBBP	6
b	CREBBP	0
b	CREBBP	3
b	CREBBP	0
b	CREBBP	1
b	CREBBP	9
b	CREBBP	6
b	CREBBP	8
b	CREBBP	14
b	CREBBP	13
b	CREBBP	7
b	CREBBP	0
b	CREBBP	0
b	CREBBP	1
b	CREBBP	0
b	CREBBP	1
b	CREBBP	1
b	CREBBP	1
b	CREBBP	1
b	CREBBP	9
b	CREBBP	4
b	CREBBP	12
b	CREBBP	0
b	CREBBP	0
b	CREBBP	0
b	CREBBP	2
b	CREBBP	0
b	CREBBP	0
b	CREBBP	11
b	CREBBP	46
b	CREBBP	16
b	CREBBP	15
b	CREBBP	1
b	CREBBP	5
b	CREBBP	0
b	CREBBP	0
b	CREBBP	0
b	CREBBP	0
b	CREBBP	0
b	CREBBP	2
b	CREBBP	4
b	CREBBP	1
b	CREBBP	0
b	CREBBP	12
b	CREBBP	20
b	CREBBP	21
b	CREBBP	24
b	CREBBP	20
b	CREBBP	1
b	CREBBP	2
b	CREBBP	20
b	CREBBP	1
b	CREBBP	1
b	CREBBP	0
b	CREBBP	0
b	CREBBP	3
b	CREBBP	2
b	CREBBP	25
b	CREBBP	32
b	CREBBP	2
b	CREBBP	3
b	CREBBP	3
b	CREBBP	0
b	CREBBP	1
b	CREBBP	2
b	CREBBP	0
b	CREBBP	0
b	CREBBP	3
b	CREBBP	2
b	CREBBP	0
b	CREBBP	0
b	CREBBP	52
b	CREBBP	46
b	CREBBP	2
b	CREBBP	29
b	CREBBP	21
b	CREBBP	32
b	CREBBP	28
b	CREBBP	26
b	CREBBP	0
b	CREBBP	0
b	CREBBP	29
b	CREBBP	28
b	CREBBP	11
b	CREBBP	33
b	CREBBP	17
b	CREBBP	1
b	CREBBP	3
b	CREBBP	1
b	CREBBP	1
b	CREBBP	1
b	CREBBP	0
b	CREBBP	1
b	CREBBP	4
b	CREBBP	2
b	CREBBP	0
b	CREBBP	7
b	CREBBP	3
b	CREBBP	7
b	CREBBP	20
b	CREBBP	11
b	CREBBP	18
c	CREBBP	0
c	CREBBP	0
c	CREBBP	0
c	CREBBP	0
c	CREBBP	0
c	CREBBP	6
c	CREBBP	18
c	CREBBP	11
c	CREBBP	13
c	CREBBP	1
c	CREBBP	2
c	CREBBP	0
c	CREBBP	0
c	CREBBP	0
c	CREBBP	0
c	CREBBP	7
c	CREBBP	25
c	CREBBP	14
c	CREBBP	4
c	CREBBP	3
c	CREBBP	5
c	CREBBP	0
c	CREBBP	0
c	CREBBP	0
c	CREBBP	0
c	CREBBP	0
c	CREBBP	1
c	CREBBP	2
c	CREBBP	0
c	CREBBP	10
c	CREBBP	6
c	CREBBP	9
c	CREBBP	4
c	CREBBP	5
c	CREBBP	5
c	CREBBP	5
c	CREBBP	5
c	CREBBP	5
c	CREBBP	10
c	CREBBP	0
c	CREBBP	4
c	CREBBP	0
c	CREBBP	0
c	CREBBP	0
c	CREBBP	3
c	CREBBP	17
c	CREBBP	17
c	CREBBP	27
c	CREBBP	15
c	CREBBP	10
c	CREBBP	0
c	CREBBP	0
c	CREBBP	0
c	CREBBP	0
c	CREBBP	1
c	CREBBP	1
c	CREBBP	4
c	CREBBP	0
c	CREBBP	0
c	CREBBP	14
c	CREBBP	1
c	CREBBP	0
c	CREBBP	7
c	CREBBP	12
c	CREBBP	25
c	CREBBP	5
c	CREBBP	3
c	CREBBP	9
c	CREBBP	9
c	CREBBP	11
c	CREBBP	13
c	CREBBP	21
c	CREBBP	21
c	CREBBP	21
c	CREBBP	0
c	CREBBP	0
c	CREBBP	0
c	CREBBP	0
c	CREBBP	2
c	CREBBP	2
c	CREBBP	5
c	CREBBP	8
c	CREBBP	8
c	CREBBP	17
c	CREBBP	10
c	CREBBP	24
c	CREBBP	0
c	CREBBP	0
c	CREBBP	2
c	CREBBP	8
c	CREBBP	18
c	CREBBP	31
c	CREBBP	21
c	CREBBP	14
c	CREBBP	17
c	CREBBP	2
c	CREBBP	0
c	CREBBP	0
c	CREBBP	2
c	CREBBP	2
c	CREBBP	0
c	CREBBP	0
c	CREBBP	0
c	CREBBP	0
c	CREBBP	5
c	CREBBP	3
c	CREBBP	1
c	CREBBP	1
c	CREBBP	0
c	CREBBP	2
c	CREBBP	9
c	CREBBP	9
c	CREBBP	0
c	CREBBP	0
c	CREBBP	0
c	CREBBP	5
c	CREBBP	3
c	CREBBP	5
c	CREBBP	0
c	CREBBP	0
c	CREBBP	0
c	CREBBP	0
c	CREBBP	0
c	CREBBP	0
c	CREBBP	0
c	CREBBP	1
c	CREBBP	0
c	CREBBP	0
c	CREBBP	0
c	CREBBP	3
c	CREBBP	5
c	CREBBP	8
c	CREBBP	4
c	CREBBP	21
c	CREBBP	12
c	CREBBP	11
c	CREBBP	0
c	CREBBP	1
c	CREBBP	3
c	CREBBP	1
c	CREBBP	0
c	CREBBP	8
c	CREBBP	14
c	CREBBP	18
c	CREBBP	22
c	CREBBP	15
c	CREBBP	0
c	CREBBP	0
c	CREBBP	0
c	CREBBP	0
c	CREBBP	2
c	CREBBP	0
c	CREBBP	0
c	CREBBP	5
c	CREBBP	4
c	CREBBP	14
c	CREBBP	15
c	CREBBP	16
c	CREBBP	5
c	CREBBP	1
c	CREBBP	7
c	CREBBP	0
c	CREBBP	0
c	CREBBP	3
c	CREBBP	3
c	CREBBP	7
c	CREBBP	19
c	CREBBP	19
c	CREBBP	30
c	CREBBP	27
c	CREBBP	15
c	CREBBP	13
c	CREBBP	2
c	CREBBP	1
c	CREBBP	1
c	CREBBP	0
c	CREBBP	3
c	CREBBP	5
c	CREBBP	12
c	CREBBP	1
c	CREBBP	0
c	CREBBP	0
c	CREBBP	0
c	CREBBP	0
c	CREBBP	0
c	CREBBP	1
c	CREBBP	0
c	CREBBP	6
c	CREBBP	3
c	CREBBP	1
c	CREBBP	5
c	CREBBP	8
c	CREBBP	2
c	CREBBP	0
c	CREBBP	0
c	CREBBP	3
c	CREBBP	0
c	CREBBP	0
c	CREBBP	3
c	CREBBP	1
c	CREBBP	1
c	CREBBP	0
c	CREBBP	1
c	CREBBP	8
c	CREBBP	16
d	CREBBP	7
d	CREBBP	5
d	CREBBP	26
d	CREBBP	38
d	CREBBP	32
d	CREBBP	25
d	CREBBP	42
d	CREBBP	5
d	CREBBP	2
d	CREBBP	4
d	CREBBP	0
d	CREBBP	1
d	CREBBP	3
d	CREBBP	5
d	CREBBP	2
d	CREBBP	26
d	CREBBP	23
d	CREBBP	19
d	CREBBP	31
d	CREBBP	24
d	CREBBP	60
d	CREBBP	20
d	CREBBP	30
d	CREBBP	35
d	CREBBP	40
d	CREBBP	42
d	CREBBP	33
d	CREBBP	13
d	CREBBP	6
d	CREBBP	0
d	CREBBP	3
d	CREBBP	0
d	CREBBP	17
d	CREBBP	18
d	CREBBP	18
d	CREBBP	17
d	CREBBP	0
d	CREBBP	18
d	CREBBP	21
d	CREBBP	28
d	CREBBP	29
d	CREBBP	2
d	CREBBP	0
d	CREBBP	0
d	CREBBP	0
d	CREBBP	0
d	CREBBP	0
d	CREBBP	0
d	CREBBP	23
d	CREBBP	14
d	CREBBP	30
d	CREBBP	1
d	CREBBP	1
d	CREBBP	1
d	CREBBP	0
d	CREBBP	0
d	CREBBP	0
d	CREBBP	5
d	CREBBP	12
d	CREBBP	9
d	CREBBP	21
d	CREBBP	22
d	CREBBP	12
d	CREBBP	24
d	CREBBP	22
d	CREBBP	14
d	CREBBP	0
d	CREBBP	1
d	CREBBP	0
d	CREBBP	1
d	CREBBP	4
d	CREBBP	4
d	CREBBP	12
d	CREBBP	19
d	CREBBP	28
d	CREBBP	22
d	CREBBP	15
d	CREBBP	27
d	CREBBP	27
d	CREBBP	1
d	CREBBP	1
d	CREBBP	2
d	CREBBP	1
d	CREBBP	4
d	CREBBP	1
d	CREBBP	35
d	CREBBP	24
d	CREBBP	28
d	CREBBP	0
d	CREBBP	1
d	CREBBP	0
d	CREBBP	0
d	CREBBP	21
d	CREBBP	20
d	CREBBP	22
d	CREBBP	16
d	CREBBP	0
d	CREBBP	1
d	CREBBP	0
d	CREBBP	3
d	CREBBP	0
d	CREBBP	0
d	CREBBP	2
d	CREBBP	6
d	CREBBP	8
d	CREBBP	9
d	CREBBP	19
d	CREBBP	0
d	CREBBP	0
d	CREBBP	0
d	CREBBP	0
d	CREBBP	0
d	CREBBP	0
d	CREBBP	0
d	CREBBP	15
d	CREBBP	10
d	CREBBP	16
d	CREBBP	13
d	CREBBP	8
d	CREBBP	0
d	CREBBP	0
d	CREBBP	8
d	CREBBP	26
d	CREBBP	10
d	CREBBP	17
d	CREBBP	20
d	CREBBP	12
d	CREBBP	17
d	CREBBP	0
d	CREBBP	0
d	CREBBP	0
d	CREBBP	0
d	CREBBP	0
d	CREBBP	0
d	CREBBP	0
d	CREBBP	1
d	CREBBP	0
d	CREBBP	0
d	CREBBP	0
d	CREBBP	0
d	CREBBP	9
d	CREBBP	10
d	CREBBP	17
d	CREBBP	10
d	CREBBP	18
d	CREBBP	5
d	CREBBP	4
d	CREBBP	1
d	CREBBP	0
d	CREBBP	0
d	CREBBP	9
d	CREBBP	12
d	CREBBP	0
d	CREBBP	1
d	CREBBP	2
d	CREBBP	0
d	CREBBP	0
d	CREBBP	6
d	CREBBP	8
d	CREBBP	6
d	CREBBP	12
d	CREBBP	11
d	CREBBP	14
d	CREBBP	0
d	CREBBP	2
d	CREBBP	0
d	CREBBP	1
d	CREBBP	0
d	CREBBP	0
d	CREBBP	3
d	CREBBP	32
d	CREBBP	34
d	CREBBP	36
d	CREBBP	28
d	CREBBP	34
d	CREBBP	37
d	CREBBP	36
d	CREBBP	42
a	FAT1	1
a	FAT1	0
a	FAT1	1
a	FAT1	4
a	FAT1	14
a	FAT1	8
a	FAT1	0
a	FAT1	6
a	FAT1	0
a	FAT1	0
a	FAT1	0
a	FAT1	0
a	FAT1	0
a	FAT1	0
a	FAT1	0
a	FAT1	0
a	FAT1	14
a	FAT1	2
a	FAT1	0
a	FAT1	0
a	FAT1	0
a	FAT1	4
a	FAT1	2
a	FAT1	4
a	FAT1	2
a	FAT1	11
a	FAT1	2
a	FAT1	25
a	FAT1	1
a	FAT1	1
a	FAT1	1
a	FAT1	2
a	FAT1	1
a	FAT1	1
a	FAT1	1
a	FAT1	1
a	FAT1	0
a	FAT1	1
a	FAT1	0
a	FAT1	1
a	FAT1	1
a	FAT1	1
a	FAT1	1
a	FAT1	0
a	FAT1	9
a	FAT1	1
a	FAT1	1
a	FAT1	3
a	FAT1	1
a	FAT1	0
a	FAT1	0
a	FAT1	0
a	FAT1	0
a	FAT1	0
a	FAT1	0
a	FAT1	2
a	FAT1	2
a	FAT1	2
a	FAT1	4
a	FAT1	4
a	FAT1	11
a	FAT1	2
a	FAT1	4
a	FAT1	25
a	FAT1	2
a	FAT1	1
a	FAT1	1
a	FAT1	0
a	FAT1	0
a	FAT1	0
a	FAT1	0
a	FAT1	0
a	FAT1	0
a	FAT1	0
a	FAT1	0
a	FAT1	1
a	FAT1	0
a	FAT1	0
a	FAT1	0
a	FAT1	1
a	FAT1	1
a	FAT1	8
a	FAT1	2
a	FAT1	8
a	FAT1	14
a	FAT1	1
a	FAT1	1
a	FAT1	2
a	FAT1	1
a	FAT1	0
a	FAT1	0
a	FAT1	1
a	FAT1	6
a	FAT1	1
a	FAT1	0
a	FAT1	0
a	FAT1	0
a	FAT1	2
a	FAT1	3
a	FAT1	4
a	FAT1	1
a	FAT1	1
a	FAT1	0
a	FAT1	4
a	FAT1	2
a	FAT1	0
a	FAT1	3
a	FAT1	1
a	FAT1	0
a	FAT1	1
a	FAT1	1
a	FAT1	1
a	FAT1	0
a	FAT1	0
a	FAT1	1
a	FAT1	0
a	FAT1	1
a	FAT1	1
a	FAT1	2
a	FAT1	1
a	FAT1	1
a	FAT1	2
a	FAT1	4
a	FAT1	0
a	FAT1	0
a	FAT1	0
a	FAT1	0
a	FAT1	2
a	FAT1	10
a	FAT1	14
a	FAT1	1
a	FAT1	1
a	FAT1	1
a	FAT1	1
a	FAT1	3
a	FAT1	0
a	FAT1	0
a	FAT1	1
a	FAT1	2
a	FAT1	0
a	FAT1	0
a	FAT1	0
a	FAT1	0
a	FAT1	1
a	FAT1	1
a	FAT1	2
a	FAT1	2
a	FAT1	4
a	FAT1	5
a	FAT1	0
a	FAT1	0
[truncated: 2,111 more rows]

## Sheet: Fig1G
	FAT1	CREBBP	UBR5	NCOA6	BAP1	RAD21	ATM	CHEK2	ATR	CHEK1	FANCM	BRCA1	BRIP1	BRCA2	FANCD2	FANCC	FANCA	FANCG	PALB2	FANCE	FANCF	FANCB	FANCI	FANCL	RAD51	SLX4
patient no	44	29	23	11	9	6	26	7	13	0	20	6	6	5	4	3	2	2	2	1	1	0	0	0	0	0
Percentage in cohort	10.4513	6.88836	5.46318	2.61283	2.13777	1.42518	6.17577	1.66271	3.08789	0	4.75059	1.42518	1.42518	1.18765	0.950119	0.712589	0.475059	0.475059	0.475059	0.23753	0.23753	0	0	0	0	0
early	10	7	2	2	1	3	11	3	2		6	3	2	1	2			1	1
late	6	2		1	0	1	0		4		1	1			1	1		1
early and late	2	1					0
subclonal	12	9	17	6	4	2	6	3	4		7		2	3		2	1			1	1
late and subclonal							2		1			1
early and subclonal	2	4	1		1		4				1			1
subclonal and untimed	1	0					1				1
untimed	11	6	3	2	3		2	1	2		4	1	2		1		1		1
