# Supplementary material for: TRACERx analysis identifies a role for FAT1 in regulating chromosomal instability and whole-genome doubling via Hippo signalling
Source: Nat Cell Biol. 2024 Dec 30;27(1):154–68. doi: 10.1038/s41556-024-01558-w (PMC11735399; doi:10.1038/s41556-024-01558-w)
Supplement: Supplementary file 11 — Statistical source data. [file 41556_2024_1558_MOESM11_ESM.xlsx]

## Sheet: Fig3A
			patm							gH2AX										53bp1										ctip										BRCA1CENPF+
expt	variable	pATM foci per cell								expt	variable	gh2ax foci per cell								expt	variable	53bp1 foci per cell								expt	variable	ctip foci per cell								expt	variable	BRCA1 foci per CENPF+ cell
a	CtrlIR	22								a	CtrlIR	18								a	CtrlIR	41								a	CtrlIR	36								a	CtrlIR	17
a	CtrlIR	28								a	CtrlIR	21								a	CtrlIR	30								a	CtrlIR	31								a	CtrlIR	10
a	CtrlIR	29								a	CtrlIR	23								a	CtrlIR	31								a	CtrlIR	29								a	CtrlIR	12
a	CtrlIR	22								a	CtrlIR	22								a	CtrlIR	31								a	CtrlIR	42								a	CtrlIR	21
a	CtrlIR	28								a	CtrlIR	35								a	CtrlIR	28								a	CtrlIR	1								a	CtrlIR	7
a	CtrlIR	38								a	CtrlIR	51								a	CtrlIR	34								a	CtrlIR	4								a	CtrlIR	3
a	CtrlIR	29								a	CtrlIR	39								a	CtrlIR	31								a	CtrlIR	3								a	CtrlIR	3
a	CtrlIR	36								a	CtrlIR	34								a	CtrlIR	41								a	CtrlIR	8								a	CtrlIR	2
a	CtrlIR	27								a	CtrlIR	29								a	CtrlIR	32								a	CtrlIR	23								a	CtrlIR	2
a	CtrlIR	16								a	CtrlIR	39								a	CtrlIR	31								a	CtrlIR	25								a	CtrlIR	4
a	CtrlIR	34								a	CtrlIR	36								a	CtrlIR	25								a	CtrlIR	18								a	CtrlIR	9
a	CtrlIR	27								a	CtrlIR	26								a	CtrlIR	26								a	CtrlIR	2								a	CtrlIR	17
a	CtrlIR	25		> wilcox.test(all.expt$value ~ all.expt$variable, paired=F)						a	CtrlIR	45		> wilcox.test(all.expt$value ~ all.expt$variable, paired=F)						a	CtrlIR	25		> wilcox.test(all.expt$value ~ all.expt$variable, paired=F)						a	CtrlIR	1		> wilcox.test(all.expt$value ~ all.expt$variable, paired=F)						a	CtrlIR	13		> wilcox.test(all.expt$value ~ all.expt$variable, paired=F)
a	CtrlIR	31								a	CtrlIR	42								a	CtrlIR	9								a	CtrlIR	0								a	CtrlIR	3
a	CtrlIR	18			Wilcoxon rank sum test with continuity correction					a	CtrlIR	37			Wilcoxon rank sum test with continuity correction					a	CtrlIR	4			Wilcoxon rank sum test with continuity correction					a	CtrlIR	6			Wilcoxon rank sum test with continuity correction					a	CtrlIR	11			Wilcoxon rank sum test with continuity correction
a	CtrlIR	16								a	CtrlIR	48								a	CtrlIR	15								a	CtrlIR	14								a	CtrlIR	3
a	CtrlIR	24		data: all.expt$value by all.expt$variable						a	CtrlIR	37		data: all.expt$value by all.expt$variable						a	CtrlIR	19		data: all.expt$value by all.expt$variable						a	CtrlIR	16		data: all.expt$value by all.expt$variable						a	CtrlIR	1		data: all.expt$value by all.expt$variable
a	CtrlIR	17		W = 84176, p-value = 0.6415						a	CtrlIR	32		W = 100285, p-value = 0.269						a	CtrlIR	16		W = 105911, p-value = 0.3998						a	CtrlIR	31		W = 173119, p-value = 0.009587						a	CtrlIR	1		W = 41837, p-value = 1.197e-11
a	CtrlIR	35		alternative hypothesis: true location shift is not equal to 0						a	CtrlIR	41		alternative hypothesis: true location shift is not equal to 0						a	CtrlIR	29		alternative hypothesis: true location shift is not equal to 0						a	CtrlIR	27		alternative hypothesis: true location shift is not equal to 0						a	CtrlIR	1		alternative hypothesis: true location shift is not equal to 0
a	CtrlIR	23								a	CtrlIR	24								a	CtrlIR	30								a	CtrlIR	28								a	CtrlIR	12
a	CtrlIR	36								a	CtrlIR	22								a	CtrlIR	6								a	CtrlIR	14								a	CtrlIR	25
a	CtrlIR	37								a	CtrlIR	40								a	CtrlIR	14								a	CtrlIR	15								a	CtrlIR	5
a	CtrlIR	39								a	CtrlIR	42								a	CtrlIR	17								a	CtrlIR	43								a	CtrlIR	6
a	CtrlIR	29								a	CtrlIR	38								a	CtrlIR	19								a	CtrlIR	16								a	CtrlIR	8
a	CtrlIR	24								a	CtrlIR	30								a	CtrlIR	31								a	CtrlIR	1								a	CtrlIR	4
a	CtrlIR	27								a	CtrlIR	22								a	CtrlIR	28								a	CtrlIR	3								a	CtrlIR	4
a	CtrlIR	33								a	CtrlIR	26								a	CtrlIR	31								a	CtrlIR	2								a	CtrlIR	1
b	CtrlIR	40								a	CtrlIR	25								a	CtrlIR	34								a	CtrlIR	0								a	CtrlIR	20
b	CtrlIR	48								a	CtrlIR	28								a	CtrlIR	27								a	CtrlIR	0								a	CtrlIR	1
b	CtrlIR	28								a	CtrlIR	25								a	CtrlIR	25								a	CtrlIR	2								a	CtrlIR	1
b	CtrlIR	35								a	CtrlIR	23								a	CtrlIR	25								a	CtrlIR	0								a	CtrlIR	2
b	CtrlIR	30								a	CtrlIR	35								a	CtrlIR	29								a	CtrlIR	0								a	CtrlIR	1
b	CtrlIR	30								a	CtrlIR	34								a	CtrlIR	33								a	CtrlIR	4								a	CtrlIR	7
b	CtrlIR	29								a	CtrlIR	40								a	CtrlIR	19								a	CtrlIR	0								a	CtrlIR	12
b	CtrlIR	2								a	CtrlIR	39								a	CtrlIR	19								a	CtrlIR	1								a	CtrlIR	1
b	CtrlIR	23								a	CtrlIR	28								a	CtrlIR	29								a	CtrlIR	0								a	CtrlIR	4
b	CtrlIR	34								a	CtrlIR	41								a	CtrlIR	28								a	CtrlIR	19								a	CtrlIR	2
b	CtrlIR	15								a	CtrlIR	29								a	CtrlIR	38								a	CtrlIR	33								a	CtrlIR	7
b	CtrlIR	28								a	CtrlIR	41								a	CtrlIR	30								a	CtrlIR	27								a	CtrlIR	10
b	CtrlIR	39								a	CtrlIR	33								a	CtrlIR	33								a	CtrlIR	26								a	CtrlIR	12
b	CtrlIR	24								a	CtrlIR	17								a	CtrlIR	28								a	CtrlIR	24								a	CtrlIR	9
b	CtrlIR	5								a	CtrlIR	13								a	CtrlIR	23								a	CtrlIR	18								a	CtrlIR	3
b	CtrlIR	20								a	CtrlIR	22								a	CtrlIR	25								a	CtrlIR	2								a	CtrlIR	1
b	CtrlIR	16								a	CtrlIR	27								a	CtrlIR	23								a	CtrlIR	1								a	CtrlIR	1
b	CtrlIR	21								a	CtrlIR	25								a	CtrlIR	17								a	CtrlIR	30								a	CtrlIR	1
b	CtrlIR	37								a	CtrlIR	30								a	CtrlIR	10								a	CtrlIR	9								a	CtrlIR	8
b	CtrlIR	22								a	CtrlIR	51								a	CtrlIR	33								a	CtrlIR	33								a	CtrlIR	8
b	CtrlIR	62								a	CtrlIR	25								a	CtrlIR	24								a	CtrlIR	20								a	CtrlIR	12
b	CtrlIR	41								a	CtrlIR	29								a	CtrlIR	33								a	CtrlIR	32								a	CtrlIR	3
b	CtrlIR	40								a	CtrlIR	32								a	CtrlIR	27								a	CtrlIR	1								a	CtrlIR	3
b	CtrlIR	32								a	CtrlIR	35								a	CtrlIR	13								a	CtrlIR	0								a	CtrlIR	4
b	CtrlIR	47								a	CtrlIR	21								a	CtrlIR	30								a	CtrlIR	0								a	CtrlIR	4
b	CtrlIR	36								a	CtrlIR	11								a	CtrlIR	31								a	CtrlIR	0								a	CtrlIR	1
b	CtrlIR	34								a	CtrlIR	25								a	CtrlIR	23								a	CtrlIR	0								a	CtrlIR	4
b	CtrlIR	33								a	CtrlIR	33								a	CtrlIR	39								a	CtrlIR	0								a	CtrlIR	2
b	CtrlIR	37								a	CtrlIR	26								a	CtrlIR	20								a	CtrlIR	0								a	CtrlIR	3
b	CtrlIR	28								a	CtrlIR	48								a	CtrlIR	25								a	CtrlIR	0								a	CtrlIR	8
b	CtrlIR	30								a	CtrlIR	35								a	CtrlIR	31								a	CtrlIR	43								a	CtrlIR	3
b	CtrlIR	4								a	CtrlIR	45								a	CtrlIR	23								a	CtrlIR	26								a	CtrlIR	2
b	CtrlIR	33								a	CtrlIR	27								a	CtrlIR	35								a	CtrlIR	35								a	CtrlIR	1
b	CtrlIR	18								a	CtrlIR	28								a	CtrlIR	17								a	CtrlIR	9								a	CtrlIR	1
b	CtrlIR	9								a	CtrlIR	28								a	CtrlIR	18								a	CtrlIR	4								a	CtrlIR	4
b	CtrlIR	20								a	CtrlIR	23								a	CtrlIR	10								a	CtrlIR	16								a	CtrlIR	2
b	CtrlIR	17								a	CtrlIR	28								a	CtrlIR	22								a	CtrlIR	16								a	CtrlIR	5
b	CtrlIR	29								a	CtrlIR	37								a	CtrlIR	24								a	CtrlIR	15								a	CtrlIR	5
b	CtrlIR	34								a	CtrlIR	31								a	CtrlIR	8								a	CtrlIR	0								a	CtrlIR	10
b	CtrlIR	32								a	CtrlIR	32								a	CtrlIR	12								a	CtrlIR	0								a	CtrlIR	10
b	CtrlIR	27								a	CtrlIR	44								a	CtrlIR	42								a	CtrlIR	0								a	CtrlIR	8
b	CtrlIR	26								a	CtrlIR	16								a	CtrlIR	20								a	CtrlIR	0								a	CtrlIR	8
b	CtrlIR	30								a	CtrlIR	19								a	CtrlIR	34								a	CtrlIR	23								a	CtrlIR	5
b	CtrlIR	33								a	CtrlIR	25								a	CtrlIR	30								a	CtrlIR	15								a	CtrlIR	1
b	CtrlIR	27								a	CtrlIR	24								a	CtrlIR	23								a	CtrlIR	18								a	CtrlIR	11
b	CtrlIR	36								a	CtrlIR	52								a	CtrlIR	44								a	CtrlIR	15								a	CtrlIR	6
b	CtrlIR	42								a	CtrlIR	40								a	CtrlIR	23								a	CtrlIR	0								a	CtrlIR	6
b	CtrlIR	17								a	CtrlIR	45								a	CtrlIR	34								a	CtrlIR	0								a	CtrlIR	9
b	CtrlIR	34								a	CtrlIR	24								a	CtrlIR	3								a	CtrlIR	0								a	CtrlIR	6
b	CtrlIR	31								a	CtrlIR	22								a	CtrlIR	23								a	CtrlIR	0								a	CtrlIR	8
b	CtrlIR	26								a	CtrlIR	34								a	CtrlIR	17								a	CtrlIR	0								a	CtrlIR	13
b	CtrlIR	20								a	CtrlIR	43								a	CtrlIR	20								a	CtrlIR	0								a	CtrlIR	1
b	CtrlIR	13								a	CtrlIR	26								a	CtrlIR	24								a	CtrlIR	0								a	CtrlIR	7
b	CtrlIR	40								a	CtrlIR	34								a	CtrlIR	25								a	CtrlIR	0								a	CtrlIR	4
b	CtrlIR	34								a	CtrlIR	37								a	CtrlIR	18								a	CtrlIR	26								a	CtrlIR	1
b	CtrlIR	35								a	CtrlIR	30								a	CtrlIR	21								a	CtrlIR	36								a	CtrlIR	2
b	CtrlIR	37								a	CtrlIR	33								a	CtrlIR	20								a	CtrlIR	27								a	CtrlIR	1
b	CtrlIR	34								a	CtrlIR	38								a	CtrlIR	20								a	CtrlIR	13								a	CtrlIR	3
b	CtrlIR	41								a	CtrlIR	29								a	CtrlIR	21								a	CtrlIR	21								a	CtrlIR	2
b	CtrlIR	33								a	CtrlIR	30								a	CtrlIR	13								a	CtrlIR	15								a	CtrlIR	5
b	CtrlIR	35								a	CtrlIR	32								a	CtrlIR	17								a	CtrlIR	0								a	CtrlIR	4
b	CtrlIR	31								a	CtrlIR	27								a	CtrlIR	23								a	CtrlIR	0								a	CtrlIR	7
b	CtrlIR	27								a	CtrlIR	33								a	CtrlIR	25								a	CtrlIR	0								a	CtrlIR	3
b	CtrlIR	33								a	CtrlIR	37								a	CtrlIR	13								a	CtrlIR	0								a	CtrlIR	4
b	CtrlIR	38								a	CtrlIR	16								a	CtrlIR	11								a	CtrlIR	0								a	CtrlIR	1
b	CtrlIR	16								a	CtrlIR	29								a	CtrlIR	17								a	CtrlIR	0								a	CtrlIR	1
b	CtrlIR	25								a	CtrlIR	28								a	CtrlIR	38								a	CtrlIR	0								b	CtrlIR	31
b	CtrlIR	20								a	CtrlIR	17								a	CtrlIR	29								a	CtrlIR	5								b	CtrlIR	35
b	CtrlIR	23								a	CtrlIR	23								a	CtrlIR	32								a	CtrlIR	7								b	CtrlIR	53
b	CtrlIR	29								a	CtrlIR	18								a	CtrlIR	28								a	CtrlIR	16								b	CtrlIR	43
b	CtrlIR	30								a	CtrlIR	30								a	CtrlIR	33								a	CtrlIR	9								b	CtrlIR	1
b	CtrlIR	34								a	CtrlIR	22								a	CtrlIR	52								a	CtrlIR	1								b	CtrlIR	4
b	CtrlIR	35								a	CtrlIR	19								a	CtrlIR	49								a	CtrlIR	17								b	CtrlIR	55
b	CtrlIR	33								a	CtrlIR	20								a	CtrlIR	22								a	CtrlIR	5								b	CtrlIR	62
b	CtrlIR	30								a	CtrlIR	20								a	CtrlIR	38								a	CtrlIR	12								b	CtrlIR	25
b	CtrlIR	50								a	CtrlIR	26								a	CtrlIR	29								a	CtrlIR	10								b	CtrlIR	22
b	CtrlIR	25								a	CtrlIR	18								a	CtrlIR	15								a	CtrlIR	10								b	CtrlIR	27
b	CtrlIR	25								a	CtrlIR	27								a	CtrlIR	15								a	CtrlIR	5								b	CtrlIR	34
b	CtrlIR	24								a	CtrlIR	38								a	CtrlIR	28								a	CtrlIR	6								b	CtrlIR	23
b	CtrlIR	28								a	CtrlIR	20								a	CtrlIR	33								a	CtrlIR	0								b	CtrlIR	12
b	CtrlIR	29								a	CtrlIR	29								a	CtrlIR	54								a	CtrlIR	0								b	CtrlIR	3
b	CtrlIR	25								a	CtrlIR	22								a	CtrlIR	48								a	CtrlIR	0								b	CtrlIR	6
b	CtrlIR	19								a	CtrlIR	25								a	CtrlIR	22								a	CtrlIR	19								b	CtrlIR	5
b	CtrlIR	38								a	CtrlIR	21								a	CtrlIR	29								a	CtrlIR	16								b	CtrlIR	2
b	CtrlIR	27								a	CtrlIR	20								a	CtrlIR	27								a	CtrlIR	0								b	CtrlIR	6
b	CtrlIR	20								a	CtrlIR	21								a	CtrlIR	20								a	CtrlIR	0								b	CtrlIR	4
b	CtrlIR	20								a	CtrlIR	27								a	CtrlIR	31								a	CtrlIR	0								b	CtrlIR	11
b	CtrlIR	20								a	CtrlIR	27								a	CtrlIR	31								a	CtrlIR	0								b	CtrlIR	15
b	CtrlIR	18								a	CtrlIR	22								a	CtrlIR	27								a	CtrlIR	0								b	CtrlIR	16
b	CtrlIR	23								a	CtrlIR	41								a	CtrlIR	26								a	CtrlIR	0								b	CtrlIR	14
b	CtrlIR	12								a	CtrlIR	40								a	CtrlIR	40								a	CtrlIR	0								b	CtrlIR	2
b	CtrlIR	12								a	CtrlIR	26								a	CtrlIR	21								a	CtrlIR	0								b	CtrlIR	24
b	CtrlIR	31								a	CtrlIR	32								a	CtrlIR	18								a	CtrlIR	0								b	CtrlIR	6
b	CtrlIR	35								a	CtrlIR	40								a	CtrlIR	22								a	CtrlIR	0								b	CtrlIR	25
b	CtrlIR	37								a	CtrlIR	21								a	CtrlIR	6								a	CtrlIR	0								b	CtrlIR	0
b	CtrlIR	35								a	CtrlIR	37								a	CtrlIR	20								a	CtrlIR	2								b	CtrlIR	4
b	CtrlIR	46								a	CtrlIR	19								a	CtrlIR	10								a	CtrlIR	25								b	CtrlIR	0
b	CtrlIR	35								a	CtrlIR	14								a	CtrlIR	1								a	CtrlIR	11								b	CtrlIR	0
b	CtrlIR	16								a	CtrlIR	46								a	CtrlIR	42								a	CtrlIR	9								b	CtrlIR	2
b	CtrlIR	42								a	CtrlIR	47								a	CtrlIR	29								a	CtrlIR	28								b	CtrlIR	0
b	CtrlIR	36								a	CtrlIR	52								a	CtrlIR	27								a	CtrlIR	28								b	CtrlIR	0
b	CtrlIR	35								a	CtrlIR	39								a	CtrlIR	44								a	CtrlIR	11								b	CtrlIR	4
b	CtrlIR	36								a	CtrlIR	52								a	CtrlIR	24								a	CtrlIR	10								b	CtrlIR	1
b	CtrlIR	39								a	CtrlIR	31								a	CtrlIR	29								a	CtrlIR	12								b	CtrlIR	1
b	CtrlIR	30								a	CtrlIR	36								a	CtrlIR	27								a	CtrlIR	23								b	CtrlIR	6
b	CtrlIR	33								a	CtrlIR	30								a	CtrlIR	44								a	CtrlIR	20								b	CtrlIR	21
b	CtrlIR	40								a	CtrlIR	22								a	CtrlIR	33								a	CtrlIR	22								b	CtrlIR	2
b	CtrlIR	33								a	CtrlIR	34								a	CtrlIR	15								a	CtrlIR	14								b	CtrlIR	1
b	CtrlIR	39								a	CtrlIR	36								a	CtrlIR	36								a	CtrlIR	22								b	CtrlIR	1
b	CtrlIR	27								a	CtrlIR	39								a	CtrlIR	32								a	CtrlIR	0								b	CtrlIR	1
b	CtrlIR	32								a	CtrlIR	26								a	CtrlIR	31								a	CtrlIR	0								b	CtrlIR	0
b	CtrlIR	27								a	CtrlIR	44								a	CtrlIR	27								a	CtrlIR	28								b	CtrlIR	4
b	CtrlIR	16								a	CtrlIR	35								a	CtrlIR	25								a	CtrlIR	4								b	CtrlIR	5
b	CtrlIR	26								a	CtrlIR	31								a	CtrlIR	40								a	CtrlIR	19								b	CtrlIR	5
b	CtrlIR	31								a	CtrlIR	26								a	CtrlIR	26								a	CtrlIR	0								b	CtrlIR	4
b	CtrlIR	41								a	CtrlIR	23								a	CtrlIR	37								a	CtrlIR	6								b	CtrlIR	16
b	CtrlIR	41								a	CtrlIR	36								a	CtrlIR	31								a	CtrlIR	0								b	CtrlIR	28
b	CtrlIR	34								a	CtrlIR	23								a	CtrlIR	28								a	CtrlIR	0								b	CtrlIR	27
b	CtrlIR	43								a	CtrlIR	31								a	CtrlIR	37								a	CtrlIR	25								b	CtrlIR	16
b	CtrlIR	32								a	CtrlIR	25								a	CtrlIR	30								a	CtrlIR	9								b	CtrlIR	21
b	CtrlIR	20								a	CtrlIR	24								a	CtrlIR	30								a	CtrlIR	24								b	CtrlIR	7
b	CtrlIR	30								a	CtrlIR	32								a	CtrlIR	33								a	CtrlIR	14								b	CtrlIR	16
b	CtrlIR	43								a	CtrlIR	22								a	CtrlIR	46								a	CtrlIR	28								b	CtrlIR	7
b	CtrlIR	35								a	CtrlIR	27								a	CtrlIR	26								a	CtrlIR	12								b	CtrlIR	3
b	CtrlIR	33								a	CtrlIR	16								a	CtrlIR	19								a	CtrlIR	18								b	CtrlIR	33
b	CtrlIR	33								a	CtrlIR	23								a	CtrlIR	23								a	CtrlIR	20								b	CtrlIR	22
b	CtrlIR	36								a	CtrlIR	20								b	CtrlIR	32								a	CtrlIR	18								b	CtrlIR	20
b	CtrlIR	38								a	CtrlIR	32								b	CtrlIR	36								a	CtrlIR	9								b	CtrlIR	12
b	CtrlIR	41								a	CtrlIR	25								b	CtrlIR	36								a	CtrlIR	13								b	CtrlIR	30
b	CtrlIR	46								a	CtrlIR	23								b	CtrlIR	42								a	CtrlIR	12								b	CtrlIR	13
b	CtrlIR	39								b	CtrlIR	35								b	CtrlIR	27								a	CtrlIR	0								b	CtrlIR	28
b	CtrlIR	42								b	CtrlIR	40								b	CtrlIR	33								a	CtrlIR	9								b	CtrlIR	37
b	CtrlIR	34								b	CtrlIR	34								b	CtrlIR	18								a	CtrlIR	3								b	CtrlIR	17
b	CtrlIR	38								b	CtrlIR	23								b	CtrlIR	15								a	CtrlIR	13								b	CtrlIR	16
b	CtrlIR	39								b	CtrlIR	39								b	CtrlIR	27								a	CtrlIR	7								b	CtrlIR	11
b	CtrlIR	41								b	CtrlIR	34								b	CtrlIR	23								a	CtrlIR	3								b	CtrlIR	20
b	CtrlIR	31								b	CtrlIR	42								b	CtrlIR	7								a	CtrlIR	14								b	CtrlIR	3
b	CtrlIR	36								b	CtrlIR	21								b	CtrlIR	9								a	CtrlIR	0								b	CtrlIR	38
b	CtrlIR	30								b	CtrlIR	40								b	CtrlIR	14								a	CtrlIR	2								b	CtrlIR	17
b	CtrlIR	32								b	CtrlIR	29								b	CtrlIR	27								a	CtrlIR	13								b	CtrlIR	2
b	CtrlIR	40								b	CtrlIR	27								b	CtrlIR	15								a	CtrlIR	31								b	CtrlIR	15
b	CtrlIR	37								b	CtrlIR	21								b	CtrlIR	39								a	CtrlIR	0								b	CtrlIR	12
b	CtrlIR	27								b	CtrlIR	23								b	CtrlIR	23								a	CtrlIR	0								b	CtrlIR	3
b	CtrlIR	45								b	CtrlIR	30								b	CtrlIR	23								a	CtrlIR	25								b	CtrlIR	25
b	CtrlIR	43								b	CtrlIR	19								b	CtrlIR	36								a	CtrlIR	21								b	CtrlIR	18
b	CtrlIR	18								b	CtrlIR	13								b	CtrlIR	27								a	CtrlIR	28								b	CtrlIR	12
b	CtrlIR	44								b	CtrlIR	19								b	CtrlIR	36								a	CtrlIR	22								b	CtrlIR	6
b	CtrlIR	44								b	CtrlIR	37								b	CtrlIR	37								a	CtrlIR	17								b	CtrlIR	1
b	CtrlIR	42								b	CtrlIR	31								b	CtrlIR	28								a	CtrlIR	23								b	CtrlIR	1
b	CtrlIR	36								b	CtrlIR	32								b	CtrlIR	36								a	CtrlIR	23								b	CtrlIR	26
b	CtrlIR	32								b	CtrlIR	42								b	CtrlIR	36								a	CtrlIR	11								b	CtrlIR	9
b	CtrlIR	40								b	CtrlIR	52								b	CtrlIR	22								a	CtrlIR	25								b	CtrlIR	6
b	CtrlIR	24								b	CtrlIR	60								b	CtrlIR	13								a	CtrlIR	0								b	CtrlIR	1
b	CtrlIR	29								b	CtrlIR	36								b	CtrlIR	9								a	CtrlIR	0								b	CtrlIR	36
b	CtrlIR	23								b	CtrlIR	46								b	CtrlIR	24								a	CtrlIR	0								b	CtrlIR	34
b	CtrlIR	29								b	CtrlIR	43								b	CtrlIR	29								a	CtrlIR	0								b	CtrlIR	11
b	CtrlIR	26								b	CtrlIR	51								b	CtrlIR	46								a	CtrlIR	0								b	CtrlIR	1
b	CtrlIR	27								b	CtrlIR	53								b	CtrlIR	39								a	CtrlIR	0								b	CtrlIR	11
b	CtrlIR	31								b	CtrlIR	33								b	CtrlIR	42								b	CtrlIR	16								c	CtrlIR	50
b	CtrlIR	26								b	CtrlIR	34								b	CtrlIR	28								b	CtrlIR	6								c	CtrlIR	8
b	CtrlIR	28								b	CtrlIR	42								b	CtrlIR	18								b	CtrlIR	0								c	CtrlIR	5
b	CtrlIR	24								b	CtrlIR	52								b	CtrlIR	23								b	CtrlIR	0								c	CtrlIR	2
b	CtrlIR	30								b	CtrlIR	40								b	CtrlIR	36								b	CtrlIR	2								c	CtrlIR	4
b	CtrlIR	21								b	CtrlIR	61								b	CtrlIR	30								b	CtrlIR	0								c	CtrlIR	0
b	CtrlIR	10								b	CtrlIR	48								b	CtrlIR	31								b	CtrlIR	0								c	CtrlIR	3
b	CtrlIR	17								b	CtrlIR	32								b	CtrlIR	31								b	CtrlIR	10								c	CtrlIR	16
b	CtrlIR	13								b	CtrlIR	73								b	CtrlIR	21								b	CtrlIR	0								c	CtrlIR	10
b	CtrlIR	32								b	CtrlIR	53								b	CtrlIR	23								b	CtrlIR	33								c	CtrlIR	6
b	CtrlIR	25								b	CtrlIR	63								b	CtrlIR	31								b	CtrlIR	15								c	CtrlIR	9
b	CtrlIR	34								b	CtrlIR	56								b	CtrlIR	29								b	CtrlIR	20								c	CtrlIR	19
b	CtrlIR	40								b	CtrlIR	46								b	CtrlIR	29								b	CtrlIR	15								c	CtrlIR	20
b	CtrlIR	15								b	CtrlIR	49								b	CtrlIR	15								b	CtrlIR	22								c	CtrlIR	26
b	CtrlIR	25								b	CtrlIR	59								b	CtrlIR	2								b	CtrlIR	5								c	CtrlIR	1
b	CtrlIR	15								b	CtrlIR	50								b	CtrlIR	7								b	CtrlIR	15								c	CtrlIR	0
b	CtrlIR	17								b	CtrlIR	34								b	CtrlIR	29								b	CtrlIR	23								c	CtrlIR	8
b	CtrlIR	24								b	CtrlIR	45								b	CtrlIR	14								b	CtrlIR	17								c	CtrlIR	21
b	CtrlIR	35								b	CtrlIR	40								b	CtrlIR	46								b	CtrlIR	2								c	CtrlIR	27
b	CtrlIR	30								b	CtrlIR	34								b	CtrlIR	37								b	CtrlIR	7								c	CtrlIR	13
b	CtrlIR	19								b	CtrlIR	39								b	CtrlIR	46								b	CtrlIR	6								c	CtrlIR	6
b	CtrlIR	25								b	CtrlIR	27								b	CtrlIR	27								b	CtrlIR	19								c	CtrlIR	9
b	CtrlIR	4								b	CtrlIR	16								b	CtrlIR	33								b	CtrlIR	4								c	CtrlIR	12
b	CtrlIR	28								b	CtrlIR	21								b	CtrlIR	24								b	CtrlIR	0								c	CtrlIR	30
b	CtrlIR	15								b	CtrlIR	19								b	CtrlIR	24								b	CtrlIR	1								c	CtrlIR	17
b	CtrlIR	12								b	CtrlIR	33								b	CtrlIR	21								b	CtrlIR	0								c	CtrlIR	12
c	CtrlIR	24								b	CtrlIR	38								b	CtrlIR	22								b	CtrlIR	0								c	CtrlIR	26
c	CtrlIR	26								b	CtrlIR	34								b	CtrlIR	30								b	CtrlIR	0								c	CtrlIR	9
c	CtrlIR	17								b	CtrlIR	15								b	CtrlIR	24								b	CtrlIR	0								c	CtrlIR	12
c	CtrlIR	9								b	CtrlIR	19								b	CtrlIR	25								b	CtrlIR	0								c	CtrlIR	6
c	CtrlIR	20								b	CtrlIR	57								b	CtrlIR	30								b	CtrlIR	0								c	CtrlIR	7
c	CtrlIR	18								b	CtrlIR	44								b	CtrlIR	30								b	CtrlIR	3								c	CtrlIR	12
c	CtrlIR	20								b	CtrlIR	21								b	CtrlIR	29								b	CtrlIR	1								c	CtrlIR	13
c	CtrlIR	12								b	CtrlIR	20								b	CtrlIR	29								b	CtrlIR	7								c	CtrlIR	24
c	CtrlIR	32								b	CtrlIR	39								b	CtrlIR	25								b	CtrlIR	12								c	CtrlIR	3
c	CtrlIR	22								b	CtrlIR	26								b	CtrlIR	45								b	CtrlIR	12								c	CtrlIR	8
c	CtrlIR	12								b	CtrlIR	26								b	CtrlIR	37								b	CtrlIR	0								c	CtrlIR	11
c	CtrlIR	26								b	CtrlIR	8								b	CtrlIR	41								b	CtrlIR	14								c	CtrlIR	16
c	CtrlIR	33								b	CtrlIR	43								b	CtrlIR	41								b	CtrlIR	5								c	CtrlIR	19
c	CtrlIR	25								b	CtrlIR	59								b	CtrlIR	40								b	CtrlIR	9								c	CtrlIR	1
c	CtrlIR	27								b	CtrlIR	59								b	CtrlIR	40								b	CtrlIR	13								c	CtrlIR	4
c	CtrlIR	17								b	CtrlIR	42								b	CtrlIR	29								b	CtrlIR	22								c	CtrlIR	1
c	CtrlIR	36								b	CtrlIR	43								b	CtrlIR	31								b	CtrlIR	23								c	CtrlIR	2
c	CtrlIR	17								b	CtrlIR	38								b	CtrlIR	26								b	CtrlIR	16								c	CtrlIR	4
c	CtrlIR	21								b	CtrlIR	28								b	CtrlIR	36								b	CtrlIR	0								c	CtrlIR	1
c	CtrlIR	25								b	CtrlIR	47								b	CtrlIR	31								b	CtrlIR	0								c	CtrlIR	6
c	CtrlIR	19								b	CtrlIR	47								b	CtrlIR	29								b	CtrlIR	5								c	CtrlIR	5
c	CtrlIR	18								b	CtrlIR	39								b	CtrlIR	21								b	CtrlIR	0								c	CtrlIR	7
c	CtrlIR	28								b	CtrlIR	23								b	CtrlIR	13								b	CtrlIR	0								c	CtrlIR	34
c	CtrlIR	15								b	CtrlIR	51								b	CtrlIR	23								b	CtrlIR	0								c	CtrlIR	23
c	CtrlIR	30								b	CtrlIR	34								b	CtrlIR	26								b	CtrlIR	24								c	CtrlIR	14
c	CtrlIR	18								b	CtrlIR	37								b	CtrlIR	10								b	CtrlIR	25								c	CtrlIR	0
c	CtrlIR	24								b	CtrlIR	55								b	CtrlIR	11								b	CtrlIR	33								c	CtrlIR	16
c	CtrlIR	24								b	CtrlIR	37								b	CtrlIR	17								b	CtrlIR	26								c	CtrlIR	2
c	CtrlIR	24								b	CtrlIR	38								b	CtrlIR	33								b	CtrlIR	0								c	CtrlIR	9
c	CtrlIR	25								b	CtrlIR	41								b	CtrlIR	29								b	CtrlIR	0								c	CtrlIR	1
c	CtrlIR	26								b	CtrlIR	67								b	CtrlIR	49								b	CtrlIR	0								c	CtrlIR	9
c	CtrlIR	21								b	CtrlIR	56								b	CtrlIR	27								b	CtrlIR	0								c	CtrlIR	5
c	CtrlIR	10								b	CtrlIR	51								b	CtrlIR	31								b	CtrlIR	0								c	CtrlIR	8
c	CtrlIR	10								b	CtrlIR	37								b	CtrlIR	31								b	CtrlIR	0								c	CtrlIR	4
c	CtrlIR	17								b	CtrlIR	36								b	CtrlIR	25								b	CtrlIR	0								c	CtrlIR	5
c	CtrlIR	12								b	CtrlIR	45								b	CtrlIR	15								b	CtrlIR	0								c	CtrlIR	23
c	CtrlIR	12								b	CtrlIR	39								b	CtrlIR	15								b	CtrlIR	0								c	CtrlIR	21
c	CtrlIR	24								b	CtrlIR	34								b	CtrlIR	32								b	CtrlIR	18								c	CtrlIR	17
c	CtrlIR	25								b	CtrlIR	30								b	CtrlIR	25								b	CtrlIR	12								c	CtrlIR	2
c	CtrlIR	21								b	CtrlIR	54								b	CtrlIR	29								b	CtrlIR	10								c	CtrlIR	3
c	CtrlIR	13								b	CtrlIR	41								b	CtrlIR	25								b	CtrlIR	14								c	CtrlIR	7
c	CtrlIR	14								b	CtrlIR	42								b	CtrlIR	41								b	CtrlIR	18								c	CtrlIR	1
c	CtrlIR	17								b	CtrlIR	53								b	CtrlIR	27								b	CtrlIR	36								c	CtrlIR	0
c	CtrlIR	13								b	CtrlIR	49								b	CtrlIR	35								b	CtrlIR	31								c	CtrlIR	6
c	CtrlIR	3								b	CtrlIR	58								b	CtrlIR	26								b	CtrlIR	14								c	CtrlIR	12
c	CtrlIR	8								b	CtrlIR	49								b	CtrlIR	28								b	CtrlIR	24								c	CtrlIR	19
c	CtrlIR	16								b	CtrlIR	59								b	CtrlIR	30								b	CtrlIR	23								c	CtrlIR	1
c	CtrlIR	14								b	CtrlIR	83								b	CtrlIR	16								b	CtrlIR	12								c	CtrlIR	0
c	CtrlIR	17								b	CtrlIR	36								b	CtrlIR	14								b	CtrlIR	18								c	CtrlIR	15
c	CtrlIR	26								b	CtrlIR	34								b	CtrlIR	13								b	CtrlIR	5								c	CtrlIR	14
c	CtrlIR	13								b	CtrlIR	61								b	CtrlIR	19								b	CtrlIR	1								c	CtrlIR	21
c	CtrlIR	8								b	CtrlIR	42								b	CtrlIR	39								b	CtrlIR	0								c	CtrlIR	18
c	CtrlIR	7								b	CtrlIR	27								b	CtrlIR	41								b	CtrlIR	0								c	CtrlIR	26
c	CtrlIR	8								b	CtrlIR	66								b	CtrlIR	55								b	CtrlIR	0								c	CtrlIR	9
c	CtrlIR	12								b	CtrlIR	37								b	CtrlIR	7								b	CtrlIR	0								c	CtrlIR	16
c	CtrlIR	13								b	CtrlIR	60								b	CtrlIR	37								b	CtrlIR	0								a	Fat1IR	1
c	CtrlIR	19								b	CtrlIR	29								b	CtrlIR	27								b	CtrlIR	0								a	Fat1IR	4
c	CtrlIR	20								b	CtrlIR	44								b	CtrlIR	20								b	CtrlIR	2								a	Fat1IR	4
c	CtrlIR	23								b	CtrlIR	40								b	CtrlIR	38								b	CtrlIR	0								a	Fat1IR	1
c	CtrlIR	18								b	CtrlIR	26								b	CtrlIR	14								b	CtrlIR	0								a	Fat1IR	2
c	CtrlIR	18								b	CtrlIR	37								b	CtrlIR	38								b	CtrlIR	11								a	Fat1IR	4
c	CtrlIR	28								b	CtrlIR	31								b	CtrlIR	36								b	CtrlIR	10								a	Fat1IR	2
c	CtrlIR	27								b	CtrlIR	45								b	CtrlIR	36								b	CtrlIR	13								a	Fat1IR	3
c	CtrlIR	13								b	CtrlIR	63								b	CtrlIR	30								b	CtrlIR	16								a	Fat1IR	2
c	CtrlIR	18								b	CtrlIR	31								b	CtrlIR	20								b	CtrlIR	16								a	Fat1IR	4
c	CtrlIR	6								b	CtrlIR	29								b	CtrlIR	7								b	CtrlIR	22								a	Fat1IR	9
c	CtrlIR	6								b	CtrlIR	5								b	CtrlIR	39								b	CtrlIR	6								a	Fat1IR	3
c	CtrlIR	16								b	CtrlIR	74								b	CtrlIR	24								b	CtrlIR	0								a	Fat1IR	4
c	CtrlIR	16								b	CtrlIR	28								b	CtrlIR	33								b	CtrlIR	16								a	Fat1IR	1
c	CtrlIR	11								b	CtrlIR	49								b	CtrlIR	23								b	CtrlIR	6								a	Fat1IR	0
c	CtrlIR	26								b	CtrlIR	15								b	CtrlIR	26								b	CtrlIR	10								a	Fat1IR	1
c	CtrlIR	12								b	CtrlIR	33								b	CtrlIR	17								b	CtrlIR	21								a	Fat1IR	1
c	CtrlIR	15								b	CtrlIR	24								b	CtrlIR	36								b	CtrlIR	25								a	Fat1IR	1
c	CtrlIR	24								b	CtrlIR	36								b	CtrlIR	32								b	CtrlIR	15								a	Fat1IR	1
c	CtrlIR	13								b	CtrlIR	12								b	CtrlIR	21								b	CtrlIR	8								a	Fat1IR	1
c	CtrlIR	13								b	CtrlIR	48								b	CtrlIR	38								b	CtrlIR	14								a	Fat1IR	5
c	CtrlIR	21								b	CtrlIR	37								b	CtrlIR	35								b	CtrlIR	0								a	Fat1IR	1
c	CtrlIR	14								b	CtrlIR	23								b	CtrlIR	34								b	CtrlIR	0								a	Fat1IR	1
c	CtrlIR	19								b	CtrlIR	27								b	CtrlIR	35								b	CtrlIR	33								a	Fat1IR	1
c	CtrlIR	23								b	CtrlIR	39								b	CtrlIR	34								b	CtrlIR	26								a	Fat1IR	4
c	CtrlIR	19								b	CtrlIR	29								b	CtrlIR	29								b	CtrlIR	10								a	Fat1IR	4
c	CtrlIR	18								b	CtrlIR	44								b	CtrlIR	34								b	CtrlIR	4								a	Fat1IR	3
c	CtrlIR	28								b	CtrlIR	27								b	CtrlIR	27								b	CtrlIR	0								a	Fat1IR	9
c	CtrlIR	17								c	CtrlIR	40								b	CtrlIR	33								b	CtrlIR	0								a	Fat1IR	2
c	CtrlIR	19								c	CtrlIR	50								b	CtrlIR	33								b	CtrlIR	0								a	Fat1IR	2
c	CtrlIR	21								c	CtrlIR	60								b	CtrlIR	30								b	CtrlIR	0								a	Fat1IR	1
c	CtrlIR	22								c	CtrlIR	42								b	CtrlIR	39								b	CtrlIR	0								a	Fat1IR	0
c	CtrlIR	29								c	CtrlIR	43								b	CtrlIR	23								b	CtrlIR	0								a	Fat1IR	2
c	CtrlIR	23								c	CtrlIR	33								b	CtrlIR	28								b	CtrlIR	0								a	Fat1IR	5
c	CtrlIR	20								c	CtrlIR	29								b	CtrlIR	22								b	CtrlIR	1								a	Fat1IR	2
c	CtrlIR	20								c	CtrlIR	37								b	CtrlIR	22								b	CtrlIR	0								a	Fat1IR	0
c	CtrlIR	19								c	CtrlIR	35								b	CtrlIR	35								b	CtrlIR	0								a	Fat1IR	3
c	CtrlIR	27								c	CtrlIR	29								b	CtrlIR	17								b	CtrlIR	0								a	Fat1IR	3
c	CtrlIR	20								c	CtrlIR	33								b	CtrlIR	21								b	CtrlIR	0								a	Fat1IR	0
c	CtrlIR	21								c	CtrlIR	38								b	CtrlIR	9								b	CtrlIR	0								a	Fat1IR	0
c	CtrlIR	19								c	CtrlIR	14								b	CtrlIR	17								b	CtrlIR	1								a	Fat1IR	2
c	CtrlIR	24								c	CtrlIR	28								c	CtrlIR	31								b	CtrlIR	4								a	Fat1IR	7
c	CtrlIR	10								c	CtrlIR	23								c	CtrlIR	34								b	CtrlIR	0								a	Fat1IR	5
c	CtrlIR	26								c	CtrlIR	11								c	CtrlIR	33								b	CtrlIR	22								a	Fat1IR	3
c	CtrlIR	11								c	CtrlIR	40								c	CtrlIR	32								b	CtrlIR	13								a	Fat1IR	1
c	CtrlIR	12								c	CtrlIR	33								c	CtrlIR	19								b	CtrlIR	0								a	Fat1IR	2
c	CtrlIR	13								c	CtrlIR	54								c	CtrlIR	44								b	CtrlIR	0								a	Fat1IR	6
c	CtrlIR	14								c	CtrlIR	34								c	CtrlIR	39								b	CtrlIR	0								a	Fat1IR	8
c	CtrlIR	14								c	CtrlIR	18								c	CtrlIR	38								b	CtrlIR	0								a	Fat1IR	5
c	CtrlIR	11								c	CtrlIR	25								c	CtrlIR	31								b	CtrlIR	0								a	Fat1IR	5
c	CtrlIR	2								c	CtrlIR	43								c	CtrlIR	32								b	CtrlIR	0								a	Fat1IR	7
c	CtrlIR	1								c	CtrlIR	6								c	CtrlIR	40								b	CtrlIR	7								a	Fat1IR	1
c	CtrlIR	28								c	CtrlIR	7								c	CtrlIR	27								b	CtrlIR	13								a	Fat1IR	6
c	CtrlIR	28								c	CtrlIR	38								c	CtrlIR	34								b	CtrlIR	26								a	Fat1IR	3
c	CtrlIR	5								c	CtrlIR	35								c	CtrlIR	28								b	CtrlIR	28								a	Fat1IR	5
c	CtrlIR	25								c	CtrlIR	23								c	CtrlIR	26								b	CtrlIR	13								a	Fat1IR	17
c	CtrlIR	24								c	CtrlIR	33								c	CtrlIR	21								b	CtrlIR	0								a	Fat1IR	5
c	CtrlIR	24								c	CtrlIR	23								c	CtrlIR	31								b	CtrlIR	0								a	Fat1IR	3
c	CtrlIR	7								c	CtrlIR	24								c	CtrlIR	26								b	CtrlIR	0								a	Fat1IR	1
c	CtrlIR	13								c	CtrlIR	23								c	CtrlIR	26								b	CtrlIR	0								a	Fat1IR	1
c	CtrlIR	26								c	CtrlIR	23								c	CtrlIR	24								b	CtrlIR	0								a	Fat1IR	3
c	CtrlIR	9								c	CtrlIR	32								c	CtrlIR	35								b	CtrlIR	8								a	Fat1IR	8
c	CtrlIR	11								c	CtrlIR	33								c	CtrlIR	60								b	CtrlIR	0								a	Fat1IR	11
c	CtrlIR	18								c	CtrlIR	23								c	CtrlIR	44								b	CtrlIR	7								a	Fat1IR	3
c	CtrlIR	24								c	CtrlIR	12								c	CtrlIR	25								b	CtrlIR	18								a	Fat1IR	5
c	CtrlIR	28								c	CtrlIR	27								c	CtrlIR	22								b	CtrlIR	11								a	Fat1IR	11
c	CtrlIR	15								c	CtrlIR	27								c	CtrlIR	32								b	CtrlIR	18								a	Fat1IR	8
c	CtrlIR	24								c	CtrlIR	25								c	CtrlIR	23								b	CtrlIR	24								a	Fat1IR	3
c	CtrlIR	18								c	CtrlIR	57								c	CtrlIR	40								b	CtrlIR	0								a	Fat1IR	6
c	CtrlIR	14								c	CtrlIR	36								c	CtrlIR	34								b	CtrlIR	0								a	Fat1IR	6
c	CtrlIR	10								c	CtrlIR	49								c	CtrlIR	41								b	CtrlIR	0								a	Fat1IR	5
c	CtrlIR	9								c	CtrlIR	33								c	CtrlIR	33								b	CtrlIR	18								a	Fat1IR	10
c	CtrlIR	12								c	CtrlIR	29								c	CtrlIR	36								b	CtrlIR	20								a	Fat1IR	9
c	CtrlIR	13								c	CtrlIR	26								c	CtrlIR	39								b	CtrlIR	10								a	Fat1IR	1
c	CtrlIR	3								c	CtrlIR	8								c	CtrlIR	31								b	CtrlIR	13								a	Fat1IR	5
c	CtrlIR	6								c	CtrlIR	43								c	CtrlIR	32								b	CtrlIR	0								a	Fat1IR	1
c	CtrlIR	21								c	CtrlIR	1								c	CtrlIR	38								b	CtrlIR	0								a	Fat1IR	5
c	CtrlIR	24								c	CtrlIR	6								c	CtrlIR	49								b	CtrlIR	1								a	Fat1IR	2
c	CtrlIR	19								c	CtrlIR	0								c	CtrlIR	41								b	CtrlIR	18								a	Fat1IR	1
c	CtrlIR	13								c	CtrlIR	30								c	CtrlIR	35								b	CtrlIR	11								a	Fat1IR	4
c	CtrlIR	5								c	CtrlIR	38								c	CtrlIR	42								b	CtrlIR	0								a	Fat1IR	1
c	CtrlIR	2								c	CtrlIR	56								c	CtrlIR	34								b	CtrlIR	0								a	Fat1IR	2
c	CtrlIR	9								c	CtrlIR	27								c	CtrlIR	30								b	CtrlIR	29								a	Fat1IR	4
c	CtrlIR	8								c	CtrlIR	55								c	CtrlIR	33								b	CtrlIR	23								a	Fat1IR	1
c	CtrlIR	7								c	CtrlIR	35								c	CtrlIR	27								b	CtrlIR	21								a	Fat1IR	7
c	CtrlIR	11								c	CtrlIR	31								c	CtrlIR	26								b	CtrlIR	16								a	Fat1IR	5
c	CtrlIR	20								c	CtrlIR	27								c	CtrlIR	26								b	CtrlIR	0								a	Fat1IR	3
c	CtrlIR	17								c	CtrlIR	13								c	CtrlIR	3								b	CtrlIR	0								a	Fat1IR	1
c	CtrlIR	16								c	CtrlIR	31								c	CtrlIR	3								b	CtrlIR	0								a	Fat1IR	0
c	CtrlIR	17								c	CtrlIR	1								c	CtrlIR	21								b	CtrlIR	0								a	Fat1IR	1
c	CtrlIR	10								c	CtrlIR	7								c	CtrlIR	17								b	CtrlIR	4								a	Fat1IR	4
c	CtrlIR	12								c	CtrlIR	4								c	CtrlIR	18								b	CtrlIR	9								a	Fat1IR	2
c	CtrlIR	19								c	CtrlIR	53								c	CtrlIR	19								b	CtrlIR	16								a	Fat1IR	4
c	CtrlIR	12								c	CtrlIR	39								c	CtrlIR	24								b	CtrlIR	17								a	Fat1IR	2
c	CtrlIR	12								c	CtrlIR	32								c	CtrlIR	31								b	CtrlIR	0								a	Fat1IR	4
c	CtrlIR	13								c	CtrlIR	27								c	CtrlIR	16								b	CtrlIR	0								a	Fat1IR	1
c	CtrlIR	7								c	CtrlIR	44								c	CtrlIR	14								b	CtrlIR	0								a	Fat1IR	3
c	CtrlIR	13								c	CtrlIR	41								c	CtrlIR	28								b	CtrlIR	0								a	Fat1IR	2
c	CtrlIR	18								c	CtrlIR	38								c	CtrlIR	35								b	CtrlIR	0								a	Fat1IR	2
c	CtrlIR	25								c	CtrlIR	21								c	CtrlIR	41								b	CtrlIR	2								a	Fat1IR	2
c	CtrlIR	22								c	CtrlIR	13								c	CtrlIR	29								b	CtrlIR	13								a	Fat1IR	2
c	CtrlIR	19								c	CtrlIR	35								c	CtrlIR	21								b	CtrlIR	7								a	Fat1IR	3
c	CtrlIR	17								c	CtrlIR	32								c	CtrlIR	36								b	CtrlIR	11								a	Fat1IR	2
c	CtrlIR	21								c	CtrlIR	23								c	CtrlIR	40								b	CtrlIR	16								a	Fat1IR	1
c	CtrlIR	16								c	CtrlIR	38								c	CtrlIR	30								b	CtrlIR	15								a	Fat1IR	0
c	CtrlIR	11								c	CtrlIR	37								c	CtrlIR	39								b	CtrlIR	17								a	Fat1IR	0
c	CtrlIR	6								c	CtrlIR	46								c	CtrlIR	25								b	CtrlIR	26								b	Fat1IR	1
c	CtrlIR	19								c	CtrlIR	36								c	CtrlIR	29								b	CtrlIR	18								b	Fat1IR	2
c	CtrlIR	24								c	CtrlIR	31								c	CtrlIR	42								b	CtrlIR	9								b	Fat1IR	23
c	CtrlIR	19								c	CtrlIR	44								c	CtrlIR	35								b	CtrlIR	9								b	Fat1IR	40
c	CtrlIR	19								c	CtrlIR	35								c	CtrlIR	42								b	CtrlIR	3								b	Fat1IR	27
c	CtrlIR	24								c	CtrlIR	18								c	CtrlIR	25								b	CtrlIR	13								b	Fat1IR	4
c	CtrlIR	22								c	CtrlIR	15								c	CtrlIR	16								b	CtrlIR	16								b	Fat1IR	1
c	CtrlIR	24								c	CtrlIR	13								c	CtrlIR	20								b	CtrlIR	0								b	Fat1IR	1
c	CtrlIR	25								c	CtrlIR	51								c	CtrlIR	22								b	CtrlIR	1								b	Fat1IR	3
c	CtrlIR	12								c	CtrlIR	37								c	CtrlIR	24								b	CtrlIR	1								b	Fat1IR	0
c	CtrlIR	8								c	CtrlIR	33								c	CtrlIR	32								b	CtrlIR	3								b	Fat1IR	2
c	CtrlIR	9								c	CtrlIR	23								c	CtrlIR	23								b	CtrlIR	11								b	Fat1IR	1
c	CtrlIR	24								c	CtrlIR	55								c	CtrlIR	26								b	CtrlIR	11								b	Fat1IR	1
c	CtrlIR	17								c	CtrlIR	27								c	CtrlIR	26								b	CtrlIR	24								b	Fat1IR	0
c	CtrlIR	13								c	CtrlIR	22								c	CtrlIR	9								b	CtrlIR	17								b	Fat1IR	8
c	CtrlIR	5								c	CtrlIR	47								c	CtrlIR	24								b	CtrlIR	4								b	Fat1IR	4
c	CtrlIR	26								c	CtrlIR	25								c	CtrlIR	22								c	CtrlIR	0								b	Fat1IR	8
c	CtrlIR	25								c	CtrlIR	20								c	CtrlIR	24								c	CtrlIR	1								b	Fat1IR	1
c	CtrlIR	19								c	CtrlIR	4								c	CtrlIR	19								c	CtrlIR	1								b	Fat1IR	14
c	CtrlIR	20								c	CtrlIR	58								c	CtrlIR	25								c	CtrlIR	2								b	Fat1IR	15
c	CtrlIR	25								c	CtrlIR	37								c	CtrlIR	16								c	CtrlIR	0								b	Fat1IR	12
c	CtrlIR	23								c	CtrlIR	32								c	CtrlIR	25								c	CtrlIR	9								b	Fat1IR	31
c	CtrlIR	30								c	CtrlIR	42								c	CtrlIR	11								c	CtrlIR	27								b	Fat1IR	17
c	CtrlIR	16								c	CtrlIR	45								c	CtrlIR	16								c	CtrlIR	32								b	Fat1IR	25
c	CtrlIR	11								c	CtrlIR	42								c	CtrlIR	15								c	CtrlIR	44								b	Fat1IR	3
c	CtrlIR	33								c	CtrlIR	25								c	CtrlIR	1								c	CtrlIR	48								b	Fat1IR	0
c	CtrlIR	25								c	CtrlIR	17								c	CtrlIR	1								c	CtrlIR	25								b	Fat1IR	4
c	CtrlIR	26								c	CtrlIR	6								c	CtrlIR	4								c	CtrlIR	14								b	Fat1IR	2
c	CtrlIR	27								c	CtrlIR	26								c	CtrlIR	20								c	CtrlIR	1								b	Fat1IR	1
c	CtrlIR	25								c	CtrlIR	45								c	CtrlIR	21								c	CtrlIR	0								b	Fat1IR	0
c	CtrlIR	21								c	CtrlIR	36								c	CtrlIR	19								c	CtrlIR	0								b	Fat1IR	18
c	CtrlIR	16								c	CtrlIR	14								c	CtrlIR	11								c	CtrlIR	0								b	Fat1IR	10
a	Fat1IR	30								c	CtrlIR	42								c	CtrlIR	26								c	CtrlIR	18								b	Fat1IR	3
a	Fat1IR	35								c	CtrlIR	19								c	CtrlIR	23								c	CtrlIR	33								b	Fat1IR	2
a	Fat1IR	51								c	CtrlIR	29								c	CtrlIR	24								c	CtrlIR	23								b	Fat1IR	1
a	Fat1IR	27								c	CtrlIR	36								c	CtrlIR	31								c	CtrlIR	29								b	Fat1IR	1
a	Fat1IR	26								c	CtrlIR	21								c	CtrlIR	21								c	CtrlIR	0								b	Fat1IR	1
a	Fat1IR	24								c	CtrlIR	25								c	CtrlIR	33								c	CtrlIR	1								b	Fat1IR	5
a	Fat1IR	37								c	CtrlIR	4								c	CtrlIR	20								c	CtrlIR	0								b	Fat1IR	5
a	Fat1IR	34								c	CtrlIR	23								c	CtrlIR	25								c	CtrlIR	3								b	Fat1IR	15
a	Fat1IR	36								c	CtrlIR	56								c	CtrlIR	26								c	CtrlIR	14								b	Fat1IR	12
a	Fat1IR	27								c	CtrlIR	25								c	CtrlIR	25								c	CtrlIR	44								b	Fat1IR	12
a	Fat1IR	29								c	CtrlIR	50								c	CtrlIR	27								c	CtrlIR	14								b	Fat1IR	1
a	Fat1IR	32								c	CtrlIR	30								c	CtrlIR	28								c	CtrlIR	1								b	Fat1IR	6
a	Fat1IR	27								c	CtrlIR	38								c	CtrlIR	27								c	CtrlIR	26								b	Fat1IR	14
a	Fat1IR	28								c	CtrlIR	41								c	CtrlIR	17								c	CtrlIR	36								b	Fat1IR	0
a	Fat1IR	13								c	CtrlIR	25								c	CtrlIR	10								c	CtrlIR	41								b	Fat1IR	0
a	Fat1IR	23								c	CtrlIR	33								c	CtrlIR	32								c	CtrlIR	8								b	Fat1IR	0
a	Fat1IR	19								c	CtrlIR	1								c	CtrlIR	13								c	CtrlIR	4								b	Fat1IR	4
a	Fat1IR	7								c	CtrlIR	1								c	CtrlIR	32								c	CtrlIR	0								b	Fat1IR	4
a	Fat1IR	33								c	CtrlIR	2								c	CtrlIR	0								c	CtrlIR	0								b	Fat1IR	1
a	Fat1IR	34								c	CtrlIR	31								c	CtrlIR	0								c	CtrlIR	11								b	Fat1IR	0
a	Fat1IR	35								c	CtrlIR	77								c	CtrlIR	21								c	CtrlIR	25								b	Fat1IR	1
a	Fat1IR	35								c	CtrlIR	78								c	CtrlIR	27								c	CtrlIR	0								b	Fat1IR	1
a	Fat1IR	42								c	CtrlIR	38								c	CtrlIR	29								c	CtrlIR	0								b	Fat1IR	1
a	Fat1IR	29								c	CtrlIR	26								c	CtrlIR	27								c	CtrlIR	0								b	Fat1IR	0
a	Fat1IR	37								c	CtrlIR	6								c	CtrlIR	17								c	CtrlIR	50								b	Fat1IR	1
b	Fat1IR	20								c	CtrlIR	29								c	CtrlIR	30								c	CtrlIR	25								b	Fat1IR	1
b	Fat1IR	39								c	CtrlIR	39								c	CtrlIR	34								c	CtrlIR	45								b	Fat1IR	0
b	Fat1IR	31								c	CtrlIR	37								c	CtrlIR	37								c	CtrlIR	26								b	Fat1IR	12
b	Fat1IR	41								c	CtrlIR	42								c	CtrlIR	34								c	CtrlIR	24								b	Fat1IR	4
b	Fat1IR	29								c	CtrlIR	42								c	CtrlIR	19								c	CtrlIR	14								b	Fat1IR	9
b	Fat1IR	24								c	CtrlIR	43								c	CtrlIR	18								c	CtrlIR	7								b	Fat1IR	40
b	Fat1IR	30								c	CtrlIR	39								c	CtrlIR	29								c	CtrlIR	4								b	Fat1IR	22
b	Fat1IR	31								c	CtrlIR	16								c	CtrlIR	13								c	CtrlIR	13								b	Fat1IR	23
b	Fat1IR	26								a	Fat1IR	32								c	CtrlIR	24								c	CtrlIR	16								b	Fat1IR	1
b	Fat1IR	29								a	Fat1IR	34								c	CtrlIR	16								c	CtrlIR	1								b	Fat1IR	0
b	Fat1IR	39								a	Fat1IR	31								c	CtrlIR	12								c	CtrlIR	13								b	Fat1IR	15
b	Fat1IR	36								a	Fat1IR	30								c	CtrlIR	19								c	CtrlIR	17								b	Fat1IR	29
b	Fat1IR	28								a	Fat1IR	22								c	CtrlIR	25								c	CtrlIR	0								b	Fat1IR	19
b	Fat1IR	29								a	Fat1IR	32								c	CtrlIR	27								c	CtrlIR	2								c	Fat1IR	3
b	Fat1IR	36								a	Fat1IR	31								c	CtrlIR	23								c	CtrlIR	19								c	Fat1IR	15
b	Fat1IR	27								a	Fat1IR	36								c	CtrlIR	21								c	CtrlIR	30								c	Fat1IR	11
b	Fat1IR	35								a	Fat1IR	37								c	CtrlIR	16								c	CtrlIR	51								c	Fat1IR	20
b	Fat1IR	39								a	Fat1IR	18								c	CtrlIR	29								c	CtrlIR	33								c	Fat1IR	0
b	Fat1IR	34								a	Fat1IR	40								c	CtrlIR	33								c	CtrlIR	27								c	Fat1IR	0
b	Fat1IR	32								a	Fat1IR	29								c	CtrlIR	35								c	CtrlIR	45								c	Fat1IR	0
b	Fat1IR	36								a	Fat1IR	35								c	CtrlIR	31								c	CtrlIR	2								c	Fat1IR	0
b	Fat1IR	27								a	Fat1IR	35								c	CtrlIR	40								c	CtrlIR	0								c	Fat1IR	0
b	Fat1IR	2								a	Fat1IR	30								c	CtrlIR	40								c	CtrlIR	0								c	Fat1IR	0
b	Fat1IR	4								a	Fat1IR	34								c	CtrlIR	42								c	CtrlIR	0								c	Fat1IR	0
b	Fat1IR	29								a	Fat1IR	37								c	CtrlIR	34								c	CtrlIR	7								c	Fat1IR	0
b	Fat1IR	21								a	Fat1IR	43								c	CtrlIR	31								c	CtrlIR	30								c	Fat1IR	1
b	Fat1IR	33								a	Fat1IR	41								c	CtrlIR	34								c	CtrlIR	37								c	Fat1IR	8
b	Fat1IR	32								a	Fat1IR	34								c	CtrlIR	32								c	CtrlIR	41								c	Fat1IR	0
b	Fat1IR	29								a	Fat1IR	26								a	Fat1IR	25								c	CtrlIR	42								c	Fat1IR	4
b	Fat1IR	32								a	Fat1IR	28								a	Fat1IR	29								c	CtrlIR	12								c	Fat1IR	2
b	Fat1IR	25								a	Fat1IR	41								a	Fat1IR	21								c	CtrlIR	50								c	Fat1IR	1
b	Fat1IR	34								a	Fat1IR	33								a	Fat1IR	19								c	CtrlIR	2								c	Fat1IR	0
b	Fat1IR	23								a	Fat1IR	36								a	Fat1IR	19								c	CtrlIR	3								c	Fat1IR	0
b	Fat1IR	28								a	Fat1IR	41								a	Fat1IR	28								c	CtrlIR	0								c	Fat1IR	9
b	Fat1IR	27								a	Fat1IR	27								a	Fat1IR	21								c	CtrlIR	0								c	Fat1IR	14
b	Fat1IR	19								a	Fat1IR	38								a	Fat1IR	18								c	CtrlIR	19								c	Fat1IR	15
b	Fat1IR	23								a	Fat1IR	55								a	Fat1IR	25								c	CtrlIR	14								c	Fat1IR	11
b	Fat1IR	27								a	Fat1IR	24								a	Fat1IR	14								c	CtrlIR	0								c	Fat1IR	3
b	Fat1IR	28								a	Fat1IR	37								a	Fat1IR	17								c	CtrlIR	0								c	Fat1IR	2
b	Fat1IR	22								a	Fat1IR	39								a	Fat1IR	21								c	CtrlIR	12								c	Fat1IR	3
b	Fat1IR	12								a	Fat1IR	34								a	Fat1IR	8								c	CtrlIR	19								c	Fat1IR	19
b	Fat1IR	3								a	Fat1IR	34								a	Fat1IR	25								c	CtrlIR	46								c	Fat1IR	1
b	Fat1IR	22								a	Fat1IR	39								a	Fat1IR	22								c	CtrlIR	23								c	Fat1IR	0
b	Fat1IR	32								a	Fat1IR	30								a	Fat1IR	26								c	CtrlIR	11								c	Fat1IR	1
b	Fat1IR	26								a	Fat1IR	24								a	Fat1IR	35								c	CtrlIR	12								c	Fat1IR	17
b	Fat1IR	32								a	Fat1IR	29								a	Fat1IR	28								c	CtrlIR	14								c	Fat1IR	21
b	Fat1IR	31								a	Fat1IR	39								a	Fat1IR	21								c	CtrlIR	38								c	Fat1IR	19
b	Fat1IR	23								a	Fat1IR	45								a	Fat1IR	25								c	CtrlIR	0								c	Fat1IR	2
b	Fat1IR	28								a	Fat1IR	29								a	Fat1IR	19								c	CtrlIR	7								c	Fat1IR	8
b	Fat1IR	27								a	Fat1IR	42								a	Fat1IR	14								c	CtrlIR	10								c	Fat1IR	11
b	Fat1IR	19								a	Fat1IR	34								a	Fat1IR	29								c	CtrlIR	23								c	Fat1IR	15
b	Fat1IR	25								a	Fat1IR	28								a	Fat1IR	21								c	CtrlIR	15								c	Fat1IR	1
b	Fat1IR	33								a	Fat1IR	22								a	Fat1IR	31								c	CtrlIR	34								c	Fat1IR	1
b	Fat1IR	23								a	Fat1IR	20								a	Fat1IR	33								c	CtrlIR	5								c	Fat1IR	1
b	Fat1IR	33								a	Fat1IR	23								a	Fat1IR	31								c	CtrlIR	7								c	Fat1IR	1
b	Fat1IR	29								a	Fat1IR	44								a	Fat1IR	32								c	CtrlIR	7								c	Fat1IR	1
b	Fat1IR	24								a	Fat1IR	19								a	Fat1IR	33								c	CtrlIR	0								c	Fat1IR	0
b	Fat1IR	30								a	Fat1IR	22								a	Fat1IR	33								c	CtrlIR	0								c	Fat1IR	0
b	Fat1IR	31								a	Fat1IR	33								a	Fat1IR	18								c	CtrlIR	0								c	Fat1IR	0
b	Fat1IR	26								a	Fat1IR	21								a	Fat1IR	26								c	CtrlIR	1								c	Fat1IR	0
b	Fat1IR	27								a	Fat1IR	16								a	Fat1IR	21								c	CtrlIR	0								c	Fat1IR	0
b	Fat1IR	13								a	Fat1IR	36								a	Fat1IR	35								c	CtrlIR	28								c	Fat1IR	1
b	Fat1IR	34								a	Fat1IR	20								a	Fat1IR	31								c	CtrlIR	22								c	Fat1IR	2
b	Fat1IR	40								a	Fat1IR	27								a	Fat1IR	25								c	CtrlIR	23								c	Fat1IR	1
b	Fat1IR	26								a	Fat1IR	29								a	Fat1IR	27								c	CtrlIR	18								c	Fat1IR	14
b	Fat1IR	28								a	Fat1IR	23								a	Fat1IR	28								c	CtrlIR	20								c	Fat1IR	24
b	Fat1IR	33								a	Fat1IR	29								a	Fat1IR	31								c	CtrlIR	35								c	Fat1IR	18
b	Fat1IR	24								a	Fat1IR	37								a	Fat1IR	37								c	CtrlIR	17								c	Fat1IR	14
b	Fat1IR	27								a	Fat1IR	26								a	Fat1IR	12								c	CtrlIR	9								c	Fat1IR	17
b	Fat1IR	39								a	Fat1IR	21								a	Fat1IR	27								c	CtrlIR	0								c	Fat1IR	28
b	Fat1IR	33								a	Fat1IR	21								a	Fat1IR	23								c	CtrlIR	0
b	Fat1IR	34								a	Fat1IR	23								a	Fat1IR	26								c	CtrlIR	0
b	Fat1IR	25								a	Fat1IR	29								a	Fat1IR	25								c	CtrlIR	2
b	Fat1IR	29								a	Fat1IR	18								a	Fat1IR	23								c	CtrlIR	1
b	Fat1IR	34								a	Fat1IR	17								a	Fat1IR	27								c	CtrlIR	0
b	Fat1IR	34								a	Fat1IR	15								a	Fat1IR	28								c	CtrlIR	1
b	Fat1IR	25								a	Fat1IR	18								a	Fat1IR	25								c	CtrlIR	5
b	Fat1IR	30								a	Fat1IR	16								a	Fat1IR	10								c	CtrlIR	0
b	Fat1IR	36								a	Fat1IR	44								a	Fat1IR	13								c	CtrlIR	0
b	Fat1IR	29								a	Fat1IR	27								a	Fat1IR	27								c	CtrlIR	5
b	Fat1IR	15								a	Fat1IR	32								a	Fat1IR	14								c	CtrlIR	11
b	Fat1IR	25								a	Fat1IR	24								a	Fat1IR	29								c	CtrlIR	17
b	Fat1IR	30								a	Fat1IR	34								a	Fat1IR	24								c	CtrlIR	22
b	Fat1IR	29								a	Fat1IR	36								a	Fat1IR	11								c	CtrlIR	22
b	Fat1IR	21								a	Fat1IR	23								a	Fat1IR	12								c	CtrlIR	14
b	Fat1IR	31								a	Fat1IR	20								a	Fat1IR	14								c	CtrlIR	20
b	Fat1IR	19								a	Fat1IR	40								a	Fat1IR	21								c	CtrlIR	18
b	Fat1IR	27								a	Fat1IR	45								a	Fat1IR	34								c	CtrlIR	4
b	Fat1IR	34								a	Fat1IR	31								a	Fat1IR	28								c	CtrlIR	2
b	Fat1IR	21								a	Fat1IR	40								a	Fat1IR	12								c	CtrlIR	4
b	Fat1IR	22								a	Fat1IR	23								a	Fat1IR	28								c	CtrlIR	0
b	Fat1IR	23								a	Fat1IR	33								a	Fat1IR	4								c	CtrlIR	0
b	Fat1IR	22								a	Fat1IR	29								a	Fat1IR	24								c	CtrlIR	2
b	Fat1IR	33								a	Fat1IR	44								a	Fat1IR	18								c	CtrlIR	0
b	Fat1IR	27								a	Fat1IR	35								a	Fat1IR	21								c	CtrlIR	0
b	Fat1IR	13								a	Fat1IR	34								a	Fat1IR	18								c	CtrlIR	0
b	Fat1IR	26								a	Fat1IR	35								a	Fat1IR	17								c	CtrlIR	2
b	Fat1IR	30								a	Fat1IR	12								a	Fat1IR	14								c	CtrlIR	8
b	Fat1IR	21								a	Fat1IR	33								a	Fat1IR	20								c	CtrlIR	18
b	Fat1IR	31								a	Fat1IR	30								a	Fat1IR	7								c	CtrlIR	22
b	Fat1IR	24								a	Fat1IR	33								a	Fat1IR	42								c	CtrlIR	42
b	Fat1IR	28								a	Fat1IR	25								a	Fat1IR	18								c	CtrlIR	21
b	Fat1IR	31								a	Fat1IR	32								a	Fat1IR	3								c	CtrlIR	17
b	Fat1IR	25								a	Fat1IR	22								a	Fat1IR	16								c	CtrlIR	2
b	Fat1IR	29								a	Fat1IR	28								a	Fat1IR	18								c	CtrlIR	0
b	Fat1IR	31								a	Fat1IR	27								a	Fat1IR	35								c	CtrlIR	0
b	Fat1IR	24								a	Fat1IR	35								a	Fat1IR	30								c	CtrlIR	0
b	Fat1IR	26								a	Fat1IR	27								a	Fat1IR	29								c	CtrlIR	2
b	Fat1IR	33								a	Fat1IR	26								a	Fat1IR	29								c	CtrlIR	0
b	Fat1IR	21								a	Fat1IR	27								a	Fat1IR	39								c	CtrlIR	5
b	Fat1IR	22								a	Fat1IR	28								a	Fat1IR	30								c	CtrlIR	21
b	Fat1IR	20								a	Fat1IR	23								a	Fat1IR	26								c	CtrlIR	24
b	Fat1IR	26								a	Fat1IR	34								a	Fat1IR	19								c	CtrlIR	29
b	Fat1IR	11								a	Fat1IR	47								a	Fat1IR	23								c	CtrlIR	14
b	Fat1IR	54								a	Fat1IR	25								a	Fat1IR	19								c	CtrlIR	18
b	Fat1IR	32								a	Fat1IR	45								a	Fat1IR	25								c	CtrlIR	24
b	Fat1IR	38								a	Fat1IR	25								a	Fat1IR	28								c	CtrlIR	1
b	Fat1IR	27								a	Fat1IR	24								a	Fat1IR	29								c	CtrlIR	6
b	Fat1IR	34								a	Fat1IR	26								a	Fat1IR	25								c	CtrlIR	0
b	Fat1IR	26								a	Fat1IR	27								a	Fat1IR	12								c	CtrlIR	0
b	Fat1IR	44								a	Fat1IR	21								a	Fat1IR	33								c	CtrlIR	0
b	Fat1IR	25								a	Fat1IR	33								a	Fat1IR	24								c	CtrlIR	0
b	Fat1IR	25								a	Fat1IR	31								a	Fat1IR	32								c	CtrlIR	8
b	Fat1IR	34								a	Fat1IR	37								a	Fat1IR	27								c	CtrlIR	0
b	Fat1IR	29								a	Fat1IR	36								a	Fat1IR	26								c	CtrlIR	16
b	Fat1IR	35								a	Fat1IR	29								a	Fat1IR	22								c	CtrlIR	22
b	Fat1IR	24								a	Fat1IR	28								a	Fat1IR	20								c	CtrlIR	24
b	Fat1IR	28								a	Fat1IR	23								a	Fat1IR	29								c	CtrlIR	15
b	Fat1IR	32								a	Fat1IR	15								a	Fat1IR	18								c	CtrlIR	21
b	Fat1IR	31								a	Fat1IR	26								a	Fat1IR	18								c	CtrlIR	20
b	Fat1IR	27								a	Fat1IR	22								a	Fat1IR	14								c	CtrlIR	17
b	Fat1IR	27								a	Fat1IR	27								a	Fat1IR	23								c	CtrlIR	15
b	Fat1IR	26								a	Fat1IR	26								a	Fat1IR	27								c	CtrlIR	20
b	Fat1IR	26								a	Fat1IR	21								a	Fat1IR	37								c	CtrlIR	3
b	Fat1IR	16								a	Fat1IR	28								a	Fat1IR	25								c	CtrlIR	3
b	Fat1IR	25								a	Fat1IR	28								a	Fat1IR	24								c	CtrlIR	0
b	Fat1IR	20								a	Fat1IR	37								a	Fat1IR	21								c	CtrlIR	0
b	Fat1IR	24								a	Fat1IR	52								a	Fat1IR	17								c	CtrlIR	0
b	Fat1IR	32								a	Fat1IR	34								a	Fat1IR	22								c	CtrlIR	0
b	Fat1IR	30								a	Fat1IR	27								a	Fat1IR	36								c	CtrlIR	8
b	Fat1IR	17								a	Fat1IR	28								a	Fat1IR	35								c	CtrlIR	3
b	Fat1IR	3								a	Fat1IR	41								a	Fat1IR	25								c	CtrlIR	2
b	Fat1IR	26								a	Fat1IR	26								a	Fat1IR	16								c	CtrlIR	0
b	Fat1IR	27								a	Fat1IR	39								a	Fat1IR	27								c	CtrlIR	7
b	Fat1IR	22								a	Fat1IR	20								a	Fat1IR	30								c	CtrlIR	12
b	Fat1IR	14								a	Fat1IR	45								a	Fat1IR	27								c	CtrlIR	31
b	Fat1IR	21								a	Fat1IR	29								a	Fat1IR	31								c	CtrlIR	34
b	Fat1IR	26								a	Fat1IR	24								a	Fat1IR	22								c	CtrlIR	31
b	Fat1IR	27								a	Fat1IR	32								a	Fat1IR	9								a	Fat1IR	2
b	Fat1IR	16								a	Fat1IR	27								a	Fat1IR	39								a	Fat1IR	0
b	Fat1IR	21								a	Fat1IR	34								a	Fat1IR	29								a	Fat1IR	5
b	Fat1IR	28								a	Fat1IR	33								a	Fat1IR	32								a	Fat1IR	2
b	Fat1IR	34								a	Fat1IR	21								a	Fat1IR	24								a	Fat1IR	1
b	Fat1IR	21								a	Fat1IR	22								a	Fat1IR	36								a	Fat1IR	15
b	Fat1IR	32								a	Fat1IR	20								a	Fat1IR	26								a	Fat1IR	38
b	Fat1IR	32								a	Fat1IR	27								a	Fat1IR	26								a	Fat1IR	27
b	Fat1IR	21								a	Fat1IR	11								a	Fat1IR	17								a	Fat1IR	16
b	Fat1IR	23								a	Fat1IR	6								a	Fat1IR	19								a	Fat1IR	7
b	Fat1IR	33								a	Fat1IR	40								a	Fat1IR	24								a	Fat1IR	8
b	Fat1IR	28								a	Fat1IR	20								a	Fat1IR	19								a	Fat1IR	10
b	Fat1IR	27								a	Fat1IR	25								a	Fat1IR	34								a	Fat1IR	0
b	Fat1IR	47								a	Fat1IR	29								a	Fat1IR	15								a	Fat1IR	8
b	Fat1IR	36								a	Fat1IR	24								a	Fat1IR	34								a	Fat1IR	32
b	Fat1IR	33								a	Fat1IR	12								a	Fat1IR	13								a	Fat1IR	12
b	Fat1IR	27								a	Fat1IR	17								a	Fat1IR	25								a	Fat1IR	41
b	Fat1IR	35								a	Fat1IR	22								a	Fat1IR	21								a	Fat1IR	22
b	Fat1IR	27								a	Fat1IR	12								a	Fat1IR	30								a	Fat1IR	0
b	Fat1IR	30								a	Fat1IR	27								a	Fat1IR	27								a	Fat1IR	0
b	Fat1IR	39								a	Fat1IR	28								a	Fat1IR	16								a	Fat1IR	1
b	Fat1IR	36								a	Fat1IR	14								a	Fat1IR	24								a	Fat1IR	0
b	Fat1IR	27								a	Fat1IR	25								a	Fat1IR	23								a	Fat1IR	0
b	Fat1IR	29								b	Fat1IR	51								a	Fat1IR	34								a	Fat1IR	0
b	Fat1IR	30								b	Fat1IR	37								a	Fat1IR	33								a	Fat1IR	0
b	Fat1IR	26								b	Fat1IR	50								a	Fat1IR	25								a	Fat1IR	0
b	Fat1IR	18								b	Fat1IR	61								a	Fat1IR	16								a	Fat1IR	0
b	Fat1IR	21								b	Fat1IR	38								a	Fat1IR	30								a	Fat1IR	0
b	Fat1IR	24								b	Fat1IR	42								b	Fat1IR	30								a	Fat1IR	0
b	Fat1IR	23								b	Fat1IR	65								b	Fat1IR	17								a	Fat1IR	2
b	Fat1IR	28								b	Fat1IR	21								b	Fat1IR	19								a	Fat1IR	3
b	Fat1IR	23								b	Fat1IR	41								b	Fat1IR	32								a	Fat1IR	4
b	Fat1IR	24								b	Fat1IR	36								b	Fat1IR	39								a	Fat1IR	25
b	Fat1IR	27								b	Fat1IR	33								b	Fat1IR	17								a	Fat1IR	25
b	Fat1IR	33								b	Fat1IR	21								b	Fat1IR	18								a	Fat1IR	13
b	Fat1IR	28								b	Fat1IR	33								b	Fat1IR	19								a	Fat1IR	30
b	Fat1IR	22								b	Fat1IR	43								b	Fat1IR	21								a	Fat1IR	19
b	Fat1IR	23								b	Fat1IR	21								b	Fat1IR	24								a	Fat1IR	0
b	Fat1IR	20								b	Fat1IR	45								b	Fat1IR	42								a	Fat1IR	0
b	Fat1IR	19								b	Fat1IR	31								b	Fat1IR	26								a	Fat1IR	2
b	Fat1IR	15								b	Fat1IR	44								b	Fat1IR	14								a	Fat1IR	12
b	Fat1IR	21								b	Fat1IR	49								b	Fat1IR	35								a	Fat1IR	19
b	Fat1IR	15								b	Fat1IR	14								b	Fat1IR	42								a	Fat1IR	32
c	Fat1IR	19								b	Fat1IR	34								b	Fat1IR	38								a	Fat1IR	17
c	Fat1IR	18								b	Fat1IR	37								b	Fat1IR	56								a	Fat1IR	18
c	Fat1IR	23								b	Fat1IR	38								b	Fat1IR	40								a	Fat1IR	21
c	Fat1IR	23								b	Fat1IR	37								b	Fat1IR	47								a	Fat1IR	18
c	Fat1IR	24								b	Fat1IR	35								b	Fat1IR	16								a	Fat1IR	13
c	Fat1IR	27								b	Fat1IR	22								b	Fat1IR	43								a	Fat1IR	12
c	Fat1IR	20								b	Fat1IR	33								b	Fat1IR	25								a	Fat1IR	0
c	Fat1IR	15								b	Fat1IR	48								b	Fat1IR	10								a	Fat1IR	6
c	Fat1IR	18								b	Fat1IR	22								b	Fat1IR	13								a	Fat1IR	0
c	Fat1IR	17								b	Fat1IR	21								b	Fat1IR	14								a	Fat1IR	0
c	Fat1IR	15								b	Fat1IR	31								b	Fat1IR	42								a	Fat1IR	0
c	Fat1IR	19								b	Fat1IR	41								b	Fat1IR	38								a	Fat1IR	0
c	Fat1IR	18								b	Fat1IR	20								b	Fat1IR	14								a	Fat1IR	0
c	Fat1IR	11								b	Fat1IR	16								b	Fat1IR	8								a	Fat1IR	0
c	Fat1IR	20								b	Fat1IR	12								b	Fat1IR	8								a	Fat1IR	0
c	Fat1IR	18								b	Fat1IR	45								b	Fat1IR	16								a	Fat1IR	6
c	Fat1IR	18								b	Fat1IR	52								b	Fat1IR	29								a	Fat1IR	20
c	Fat1IR	22								b	Fat1IR	32								b	Fat1IR	16								a	Fat1IR	28
c	Fat1IR	10								b	Fat1IR	51								b	Fat1IR	38								a	Fat1IR	17
c	Fat1IR	16								b	Fat1IR	21								b	Fat1IR	28								a	Fat1IR	36
c	Fat1IR	26								b	Fat1IR	43								b	Fat1IR	17								a	Fat1IR	18
c	Fat1IR	16								b	Fat1IR	31								b	Fat1IR	33								a	Fat1IR	8
c	Fat1IR	12								b	Fat1IR	29								b	Fat1IR	3								a	Fat1IR	29
c	Fat1IR	11								b	Fat1IR	6								b	Fat1IR	27								a	Fat1IR	0
c	Fat1IR	15								b	Fat1IR	41								b	Fat1IR	50								a	Fat1IR	0
c	Fat1IR	20								b	Fat1IR	30								b	Fat1IR	16								a	Fat1IR	0
c	Fat1IR	13								b	Fat1IR	37								b	Fat1IR	7								a	Fat1IR	0
c	Fat1IR	19								b	Fat1IR	54								b	Fat1IR	9								a	Fat1IR	0
c	Fat1IR	15								b	Fat1IR	63								b	Fat1IR	17								a	Fat1IR	0
c	Fat1IR	21								b	Fat1IR	80								b	Fat1IR	27								a	Fat1IR	0
c	Fat1IR	13								b	Fat1IR	51								b	Fat1IR	39								a	Fat1IR	0
c	Fat1IR	13								b	Fat1IR	61								b	Fat1IR	31								a	Fat1IR	27
c	Fat1IR	10								b	Fat1IR	41								b	Fat1IR	38								a	Fat1IR	20
c	Fat1IR	11								b	Fat1IR	49								b	Fat1IR	25								a	Fat1IR	0
c	Fat1IR	7								b	Fat1IR	43								b	Fat1IR	18								a	Fat1IR	0
c	Fat1IR	19								b	Fat1IR	36								b	Fat1IR	21								a	Fat1IR	0
c	Fat1IR	11								b	Fat1IR	40								b	Fat1IR	41								a	Fat1IR	0
c	Fat1IR	6								b	Fat1IR	61								b	Fat1IR	43								a	Fat1IR	0
c	Fat1IR	7								b	Fat1IR	48								b	Fat1IR	12								a	Fat1IR	0
c	Fat1IR	5								b	Fat1IR	55								b	Fat1IR	51								a	Fat1IR	1
c	Fat1IR	17								b	Fat1IR	20								b	Fat1IR	32								a	Fat1IR	1
c	Fat1IR	17								b	Fat1IR	29								b	Fat1IR	22								a	Fat1IR	0
c	Fat1IR	22								b	Fat1IR	64								b	Fat1IR	27								a	Fat1IR	1
c	Fat1IR	23								b	Fat1IR	50								b	Fat1IR	32								a	Fat1IR	0
c	Fat1IR	18								b	Fat1IR	64								b	Fat1IR	24								a	Fat1IR	0
c	Fat1IR	18								b	Fat1IR	35								b	Fat1IR	24								a	Fat1IR	1
c	Fat1IR	18								b	Fat1IR	16								b	Fat1IR	34								a	Fat1IR	29
c	Fat1IR	17								b	Fat1IR	42								b	Fat1IR	30								a	Fat1IR	25
c	Fat1IR	25								b	Fat1IR	60								b	Fat1IR	27								a	Fat1IR	9
c	Fat1IR	22								b	Fat1IR	26								b	Fat1IR	19								a	Fat1IR	1
c	Fat1IR	26								b	Fat1IR	16								b	Fat1IR	33								a	Fat1IR	4
c	Fat1IR	19								b	Fat1IR	73								b	Fat1IR	33								a	Fat1IR	0
c	Fat1IR	17								b	Fat1IR	67								b	Fat1IR	42								a	Fat1IR	0
c	Fat1IR	18								b	Fat1IR	31								b	Fat1IR	38								a	Fat1IR	0
c	Fat1IR	15								b	Fat1IR	39								b	Fat1IR	29								a	Fat1IR	1
c	Fat1IR	19								b	Fat1IR	39								b	Fat1IR	34								a	Fat1IR	2
c	Fat1IR	17								b	Fat1IR	29								b	Fat1IR	24								a	Fat1IR	0
c	Fat1IR	18								b	Fat1IR	48								b	Fat1IR	34								a	Fat1IR	4
c	Fat1IR	10								b	Fat1IR	41								b	Fat1IR	25								a	Fat1IR	24
c	Fat1IR	11								b	Fat1IR	39								b	Fat1IR	26								a	Fat1IR	4
c	Fat1IR	18								b	Fat1IR	23								b	Fat1IR	27								a	Fat1IR	19
c	Fat1IR	19								b	Fat1IR	31								b	Fat1IR	31								a	Fat1IR	0
c	Fat1IR	20								b	Fat1IR	37								b	Fat1IR	36								a	Fat1IR	0
c	Fat1IR	17								b	Fat1IR	18								b	Fat1IR	12								a	Fat1IR	3
c	Fat1IR	25								b	Fat1IR	13								b	Fat1IR	17								a	Fat1IR	0
c	Fat1IR	20								b	Fat1IR	40								b	Fat1IR	20								a	Fat1IR	0
c	Fat1IR	21								b	Fat1IR	13								b	Fat1IR	38								a	Fat1IR	0
c	Fat1IR	21								b	Fat1IR	29								b	Fat1IR	32								a	Fat1IR	0
c	Fat1IR	24								b	Fat1IR	25								b	Fat1IR	30								a	Fat1IR	0
c	Fat1IR	14								b	Fat1IR	77								b	Fat1IR	26								a	Fat1IR	2
c	Fat1IR	21								b	Fat1IR	55								b	Fat1IR	28								a	Fat1IR	0
c	Fat1IR	12								b	Fat1IR	53								b	Fat1IR	31								a	Fat1IR	29
c	Fat1IR	22								b	Fat1IR	40								b	Fat1IR	21								a	Fat1IR	38
c	Fat1IR	19								b	Fat1IR	27								b	Fat1IR	27								a	Fat1IR	1
c	Fat1IR	13								b	Fat1IR	43								b	Fat1IR	29								a	Fat1IR	5
c	Fat1IR	10								b	Fat1IR	36								b	Fat1IR	32								a	Fat1IR	0
c	Fat1IR	10								b	Fat1IR	49								b	Fat1IR	39								a	Fat1IR	1
c	Fat1IR	16								b	Fat1IR	40								b	Fat1IR	34								a	Fat1IR	0
c	Fat1IR	16								b	Fat1IR	35								b	Fat1IR	56								a	Fat1IR	0
c	Fat1IR	23								b	Fat1IR	18								b	Fat1IR	30								a	Fat1IR	0
c	Fat1IR	18								b	Fat1IR	36								b	Fat1IR	30								a	Fat1IR	12
c	Fat1IR	15								b	Fat1IR	36								b	Fat1IR	25								a	Fat1IR	10
c	Fat1IR	21								b	Fat1IR	39								b	Fat1IR	26								a	Fat1IR	27
c	Fat1IR	17								b	Fat1IR	36								b	Fat1IR	34								a	Fat1IR	25
c	Fat1IR	16								b	Fat1IR	60								b	Fat1IR	33								a	Fat1IR	22
c	Fat1IR	16								b	Fat1IR	23								b	Fat1IR	42								a	Fat1IR	0
c	Fat1IR	13								b	Fat1IR	11								b	Fat1IR	21								a	Fat1IR	0
c	Fat1IR	13								b	Fat1IR	32								b	Fat1IR	12								a	Fat1IR	5
c	Fat1IR	17								b	Fat1IR	37								b	Fat1IR	22								a	Fat1IR	1
c	Fat1IR	13								b	Fat1IR	30								b	Fat1IR	33								a	Fat1IR	9
c	Fat1IR	16								b	Fat1IR	56								b	Fat1IR	47								a	Fat1IR	24
c	Fat1IR	29								b	Fat1IR	49								b	Fat1IR	35								a	Fat1IR	22
c	Fat1IR	24								b	Fat1IR	51								b	Fat1IR	36								a	Fat1IR	16
c	Fat1IR	22								b	Fat1IR	20								b	Fat1IR	28								a	Fat1IR	3
c	Fat1IR	29								b	Fat1IR	16								b	Fat1IR	26								a	Fat1IR	19
c	Fat1IR	27								b	Fat1IR	26								b	Fat1IR	33								a	Fat1IR	0
c	Fat1IR	17								b	Fat1IR	60								b	Fat1IR	26								a	Fat1IR	25
c	Fat1IR	30								b	Fat1IR	55								b	Fat1IR	3								a	Fat1IR	14
c	Fat1IR	21								b	Fat1IR	26								b	Fat1IR	24								a	Fat1IR	0
c	Fat1IR	24								b	Fat1IR	23								b	Fat1IR	14								a	Fat1IR	10
c	Fat1IR	24								b	Fat1IR	31								b	Fat1IR	37								a	Fat1IR	17
c	Fat1IR	31								b	Fat1IR	40								b	Fat1IR	25								a	Fat1IR	41
c	Fat1IR	20								b	Fat1IR	33								b	Fat1IR	20								a	Fat1IR	24
c	Fat1IR	20								b	Fat1IR	36								b	Fat1IR	29								a	Fat1IR	22
c	Fat1IR	17								b	Fat1IR	55								b	Fat1IR	28								a	Fat1IR	4
c	Fat1IR	22								b	Fat1IR	24								b	Fat1IR	24								a	Fat1IR	3
c	Fat1IR	22								b	Fat1IR	22								b	Fat1IR	28								a	Fat1IR	1
c	Fat1IR	24								b	Fat1IR	36								b	Fat1IR	20								a	Fat1IR	17
c	Fat1IR	0								b	Fat1IR	26								b	Fat1IR	13								a	Fat1IR	23
c	Fat1IR	7								b	Fat1IR	47								b	Fat1IR	24								a	Fat1IR	26
c	Fat1IR	2								b	Fat1IR	28								b	Fat1IR	14								a	Fat1IR	16
c	Fat1IR	11								b	Fat1IR	41								b	Fat1IR	13								a	Fat1IR	11
c	Fat1IR	6								b	Fat1IR	49								b	Fat1IR	18								a	Fat1IR	13
c	Fat1IR	17								b	Fat1IR	41								b	Fat1IR	5								a	Fat1IR	0
c	Fat1IR	13								b	Fat1IR	14								b	Fat1IR	35								a	Fat1IR	21
c	Fat1IR	11								b	Fat1IR	21								b	Fat1IR	34								a	Fat1IR	26
c	Fat1IR	16								b	Fat1IR	4								b	Fat1IR	38								a	Fat1IR	29
c	Fat1IR	12								b	Fat1IR	13								b	Fat1IR	36								a	Fat1IR	11
c	Fat1IR	17								c	Fat1IR	38								b	Fat1IR	26								a	Fat1IR	6
c	Fat1IR	18								c	Fat1IR	42								b	Fat1IR	29								a	Fat1IR	14
c	Fat1IR	11								c	Fat1IR	46								b	Fat1IR	22								a	Fat1IR	24
c	Fat1IR	12								c	Fat1IR	25								b	Fat1IR	40								a	Fat1IR	0
c	Fat1IR	15								c	Fat1IR	41								b	Fat1IR	33								a	Fat1IR	0
c	Fat1IR	12								c	Fat1IR	43								b	Fat1IR	32								a	Fat1IR	0
c	Fat1IR	18								c	Fat1IR	27								b	Fat1IR	30								a	Fat1IR	0
c	Fat1IR	11								c	Fat1IR	28								b	Fat1IR	33								a	Fat1IR	0
c	Fat1IR	11								c	Fat1IR	34								b	Fat1IR	31								a	Fat1IR	0
c	Fat1IR	15								c	Fat1IR	21								b	Fat1IR	35								a	Fat1IR	0
c	Fat1IR	24								c	Fat1IR	28								b	Fat1IR	36								a	Fat1IR	1
c	Fat1IR	18								c	Fat1IR	27								b	Fat1IR	41								a	Fat1IR	0
c	Fat1IR	14								c	Fat1IR	32								b	Fat1IR	29								a	Fat1IR	0
c	Fat1IR	12								c	Fat1IR	31								b	Fat1IR	29								a	Fat1IR	0
c	Fat1IR	14								c	Fat1IR	34								b	Fat1IR	41								a	Fat1IR	0
c	Fat1IR	20								c	Fat1IR	33								b	Fat1IR	20								a	Fat1IR	0
c	Fat1IR	28								c	Fat1IR	25								b	Fat1IR	9								a	Fat1IR	0
c	Fat1IR	25								c	Fat1IR	38								c	Fat1IR	35								a	Fat1IR	0
c	Fat1IR	23								c	Fat1IR	43								c	Fat1IR	24								a	Fat1IR	0
c	Fat1IR	30								c	Fat1IR	17								c	Fat1IR	33								a	Fat1IR	0
c	Fat1IR	26								c	Fat1IR	20								c	Fat1IR	33								b	Fat1IR	0
c	Fat1IR	29								c	Fat1IR	24								c	Fat1IR	33								b	Fat1IR	0
c	Fat1IR	20								c	Fat1IR	23								c	Fat1IR	30								b	Fat1IR	1
c	Fat1IR	30								c	Fat1IR	23								c	Fat1IR	27								b	Fat1IR	1
c	Fat1IR	8								c	Fat1IR	12								c	Fat1IR	24								b	Fat1IR	1
c	Fat1IR	23								c	Fat1IR	24								c	Fat1IR	33								b	Fat1IR	4
c	Fat1IR	17								c	Fat1IR	26								c	Fat1IR	23								b	Fat1IR	0
c	Fat1IR	23								c	Fat1IR	49								c	Fat1IR	49								b	Fat1IR	0
c	Fat1IR	18								c	Fat1IR	41								c	Fat1IR	27								b	Fat1IR	0
c	Fat1IR	16								c	Fat1IR	34								c	Fat1IR	27								b	Fat1IR	0
c	Fat1IR	29								c	Fat1IR	34								c	Fat1IR	29								b	Fat1IR	9
c	Fat1IR	28								c	Fat1IR	28								c	Fat1IR	21								b	Fat1IR	6
c	Fat1IR	17								c	Fat1IR	51								c	Fat1IR	34								b	Fat1IR	17
c	Fat1IR	20								c	Fat1IR	28								c	Fat1IR	35								b	Fat1IR	22
c	Fat1IR	15								c	Fat1IR	22								c	Fat1IR	33								b	Fat1IR	25
c	Fat1IR	17								c	Fat1IR	14								c	Fat1IR	34								b	Fat1IR	4
c	Fat1IR	21								c	Fat1IR	30								c	Fat1IR	24								b	Fat1IR	0
c	Fat1IR	12								c	Fat1IR	36								c	Fat1IR	27								b	Fat1IR	0
c	Fat1IR	16								c	Fat1IR	42								c	Fat1IR	27								b	Fat1IR	0
c	Fat1IR	14								c	Fat1IR	24								c	Fat1IR	38								b	Fat1IR	0
c	Fat1IR	23								c	Fat1IR	32								c	Fat1IR	27								b	Fat1IR	0
c	Fat1IR	19								c	Fat1IR	35								c	Fat1IR	43								b	Fat1IR	0
c	Fat1IR	25								c	Fat1IR	42								c	Fat1IR	29								b	Fat1IR	0
c	Fat1IR	20								c	Fat1IR	28								c	Fat1IR	50								b	Fat1IR	0
c	Fat1IR	21								c	Fat1IR	28								c	Fat1IR	30								b	Fat1IR	19
c	Fat1IR	27								c	Fat1IR	50								c	Fat1IR	40								b	Fat1IR	0
c	Fat1IR	23								c	Fat1IR	58								c	Fat1IR	46								b	Fat1IR	0
c	Fat1IR	22								c	Fat1IR	31								c	Fat1IR	33								b	Fat1IR	0
c	Fat1IR	32								c	Fat1IR	22								c	Fat1IR	39								b	Fat1IR	3
c	Fat1IR	27								c	Fat1IR	37								c	Fat1IR	22								b	Fat1IR	9
c	Fat1IR	15								c	Fat1IR	32								c	Fat1IR	31								b	Fat1IR	0
c	Fat1IR	7								c	Fat1IR	27								c	Fat1IR	22								b	Fat1IR	10
c	Fat1IR	37								c	Fat1IR	17								c	Fat1IR	31								b	Fat1IR	11
c	Fat1IR	30								c	Fat1IR	12								c	Fat1IR	29								b	Fat1IR	24
c	Fat1IR	29								c	Fat1IR	11								c	Fat1IR	39								b	Fat1IR	3
c	Fat1IR	40								c	Fat1IR	36								c	Fat1IR	22								b	Fat1IR	5
c	Fat1IR	36								c	Fat1IR	28								c	Fat1IR	26								b	Fat1IR	1
c	Fat1IR	26								c	Fat1IR	18								c	Fat1IR	25								b	Fat1IR	0
c	Fat1IR	29								c	Fat1IR	34								c	Fat1IR	32								b	Fat1IR	8
c	Fat1IR	22								c	Fat1IR	47								c	Fat1IR	40								b	Fat1IR	1
c	Fat1IR	26								c	Fat1IR	58								c	Fat1IR	26								b	Fat1IR	17
c	Fat1IR	26								c	Fat1IR	40								c	Fat1IR	36								b	Fat1IR	24
c	Fat1IR	31								c	Fat1IR	31								c	Fat1IR	28								b	Fat1IR	14
c	Fat1IR	27								c	Fat1IR	31								c	Fat1IR	15								b	Fat1IR	18
c	Fat1IR	25								c	Fat1IR	28								c	Fat1IR	21								b	Fat1IR	2
c	Fat1IR	23								c	Fat1IR	32								c	Fat1IR	29								b	Fat1IR	2
c	Fat1IR	26								c	Fat1IR	20								c	Fat1IR	21								b	Fat1IR	0
c	Fat1IR	21								c	Fat1IR	16								c	Fat1IR	33								b	Fat1IR	0
c	Fat1IR	23								c	Fat1IR	13								c	Fat1IR	23								b	Fat1IR	0
c	Fat1IR	23								c	Fat1IR	45								c	Fat1IR	25								b	Fat1IR	7
c	Fat1IR	4								c	Fat1IR	49								c	Fat1IR	21								b	Fat1IR	3
c	Fat1IR	13								c	Fat1IR	61								c	Fat1IR	15								b	Fat1IR	0
c	Fat1IR	17								c	Fat1IR	37								c	Fat1IR	9								b	Fat1IR	0
c	Fat1IR	27								c	Fat1IR	53								c	Fat1IR	28								b	Fat1IR	0
c	Fat1IR	20								c	Fat1IR	32								c	Fat1IR	30								b	Fat1IR	0
										c	Fat1IR	35								c	Fat1IR	30								b	Fat1IR	9
										c	Fat1IR	39								c	Fat1IR	22								b	Fat1IR	20
										c	Fat1IR	29								c	Fat1IR	26								b	Fat1IR	9
										c	Fat1IR	21								c	Fat1IR	3								b	Fat1IR	29
										c	Fat1IR	31								c	Fat1IR	15								b	Fat1IR	19
										c	Fat1IR	30								c	Fat1IR	5								b	Fat1IR	1
										c	Fat1IR	41								c	Fat1IR	3								b	Fat1IR	1
										c	Fat1IR	36								c	Fat1IR	27								b	Fat1IR	3
										c	Fat1IR	36								c	Fat1IR	27								b	Fat1IR	5
										c	Fat1IR	37								c	Fat1IR	30								b	Fat1IR	0
										c	Fat1IR	23								c	Fat1IR	25								b	Fat1IR	4
										c	Fat1IR	32								c	Fat1IR	29								b	Fat1IR	10
										c	Fat1IR	23								c	Fat1IR	33								b	Fat1IR	21
										c	Fat1IR	56								c	Fat1IR	23								b	Fat1IR	15
										c	Fat1IR	51								c	Fat1IR	23								b	Fat1IR	13
										c	Fat1IR	54								c	Fat1IR	21								b	Fat1IR	0
										c	Fat1IR	43								c	Fat1IR	18								b	Fat1IR	0
										c	Fat1IR	34								c	Fat1IR	26								b	Fat1IR	5
										c	Fat1IR	53								c	Fat1IR	25								b	Fat1IR	4
										c	Fat1IR	36								c	Fat1IR	23								b	Fat1IR	0
										c	Fat1IR	31								c	Fat1IR	26								b	Fat1IR	0
										c	Fat1IR	34								c	Fat1IR	27								b	Fat1IR	6
										c	Fat1IR	70								c	Fat1IR	20								b	Fat1IR	9
										c	Fat1IR	28								c	Fat1IR	24								b	Fat1IR	1
										c	Fat1IR	13								c	Fat1IR	25								b	Fat1IR	6
										c	Fat1IR	21								c	Fat1IR	18								b	Fat1IR	0
										c	Fat1IR	45								c	Fat1IR	25								b	Fat1IR	0
										c	Fat1IR	31								c	Fat1IR	21								b	Fat1IR	0
										c	Fat1IR	37								c	Fat1IR	36								b	Fat1IR	0
										c	Fat1IR	40								c	Fat1IR	23								b	Fat1IR	0
										c	Fat1IR	25								c	Fat1IR	20								b	Fat1IR	7
										c	Fat1IR	14								c	Fat1IR	20								b	Fat1IR	14
										c	Fat1IR	0								c	Fat1IR	16								b	Fat1IR	0
										c	Fat1IR	1								c	Fat1IR	12								b	Fat1IR	1
										c	Fat1IR	21								c	Fat1IR	21								b	Fat1IR	6
										c	Fat1IR	31								c	Fat1IR	27								b	Fat1IR	0
										c	Fat1IR	43								c	Fat1IR	26								b	Fat1IR	0
										c	Fat1IR	32								c	Fat1IR	30								b	Fat1IR	5
										c	Fat1IR	28								c	Fat1IR	39								b	Fat1IR	15
										c	Fat1IR	31								c	Fat1IR	33								b	Fat1IR	8
										c	Fat1IR	27								c	Fat1IR	41								b	Fat1IR	13
										c	Fat1IR	28								c	Fat1IR	43								b	Fat1IR	0
										c	Fat1IR	22								c	Fat1IR	28								b	Fat1IR	0
										c	Fat1IR	21								c	Fat1IR	34								b	Fat1IR	3
										c	Fat1IR	32								c	Fat1IR	18								b	Fat1IR	14
										c	Fat1IR	26								c	Fat1IR	13								b	Fat1IR	7
										c	Fat1IR	36								c	Fat1IR	25								b	Fat1IR	2
										c	Fat1IR	35								c	Fat1IR	15								b	Fat1IR	0
										c	Fat1IR	14								c	Fat1IR	34								b	Fat1IR	0
										c	Fat1IR	22								c	Fat1IR	32								b	Fat1IR	0
										c	Fat1IR	28								c	Fat1IR	29								b	Fat1IR	11
										c	Fat1IR	22								c	Fat1IR	21								b	Fat1IR	2
										c	Fat1IR	41								c	Fat1IR	36								b	Fat1IR	0
										c	Fat1IR	26								c	Fat1IR	24								b	Fat1IR	0
										c	Fat1IR	44								c	Fat1IR	32								b	Fat1IR	2
										c	Fat1IR	30								c	Fat1IR	30								b	Fat1IR	0
										c	Fat1IR	27								c	Fat1IR	34								b	Fat1IR	9
										c	Fat1IR	25								c	Fat1IR	34								b	Fat1IR	0
										c	Fat1IR	28								c	Fat1IR	13								b	Fat1IR	10
										c	Fat1IR	19								c	Fat1IR	33								b	Fat1IR	14
										c	Fat1IR	18								c	Fat1IR	25								b	Fat1IR	21
										c	Fat1IR	32								c	Fat1IR	39								b	Fat1IR	22
										c	Fat1IR	14								c	Fat1IR	34								b	Fat1IR	21
										c	Fat1IR	20								c	Fat1IR	28								b	Fat1IR	5
																				c	Fat1IR	21								b	Fat1IR	0
																				c	Fat1IR	25								b	Fat1IR	0
																				c	Fat1IR	25								b	Fat1IR	3
																				c	Fat1IR	36								b	Fat1IR	2
																				c	Fat1IR	28								b	Fat1IR	0
																				c	Fat1IR	33								b	Fat1IR	11
																				c	Fat1IR	42								b	Fat1IR	0
																				c	Fat1IR	30								b	Fat1IR	0
																				c	Fat1IR	25								b	Fat1IR	7
																				c	Fat1IR	32								b	Fat1IR	5
																				c	Fat1IR	32								b	Fat1IR	6
																				c	Fat1IR	12								b	Fat1IR	6
																				c	Fat1IR	13								b	Fat1IR	25
																				c	Fat1IR	26								b	Fat1IR	32
																				c	Fat1IR	55								b	Fat1IR	25
																				c	Fat1IR	47								b	Fat1IR	3
																				c	Fat1IR	43								b	Fat1IR	0
																				c	Fat1IR	49								b	Fat1IR	1
																				c	Fat1IR	26								b	Fat1IR	0
																				c	Fat1IR	20								b	Fat1IR	0
																				c	Fat1IR	46								b	Fat1IR	2
																				c	Fat1IR	30								b	Fat1IR	0
																				c	Fat1IR	36								b	Fat1IR	6
																				c	Fat1IR	51								b	Fat1IR	6
																				c	Fat1IR	47								b	Fat1IR	19
																				c	Fat1IR	19								b	Fat1IR	20
																				c	Fat1IR	13								b	Fat1IR	0
																				c	Fat1IR	10								b	Fat1IR	0
																				c	Fat1IR	23								b	Fat1IR	3
																														b	Fat1IR	1
																														b	Fat1IR	0
																														b	Fat1IR	0
																														b	Fat1IR	7
																														b	Fat1IR	2
																														b	Fat1IR	0
																														b	Fat1IR	2
																														b	Fat1IR	3
																														b	Fat1IR	29
																														b	Fat1IR	13
																														b	Fat1IR	12
																														b	Fat1IR	18
																														b	Fat1IR	12
																														b	Fat1IR	24
																														b	Fat1IR	10
																														b	Fat1IR	0
																														b	Fat1IR	0
																														b	Fat1IR	0
																														b	Fat1IR	0
																														b	Fat1IR	0
																														b	Fat1IR	1
																														b	Fat1IR	7
																														b	Fat1IR	5
																														b	Fat1IR	10
																														b	Fat1IR	21
																														b	Fat1IR	4
																														b	Fat1IR	25
																														b	Fat1IR	13
																														b	Fat1IR	23
																														b	Fat1IR	8
																														b	Fat1IR	19
																														b	Fat1IR	12
																														b	Fat1IR	0
																														b	Fat1IR	0
																														b	Fat1IR	0
																														b	Fat1IR	0
																														b	Fat1IR	0
																														b	Fat1IR	0
																														b	Fat1IR	0
																														b	Fat1IR	0
																														b	Fat1IR	4
																														b	Fat1IR	0
																														b	Fat1IR	6
																														b	Fat1IR	1
																														b	Fat1IR	17
																														c	Fat1IR	37
																														c	Fat1IR	32
																														c	Fat1IR	24
																														c	Fat1IR	3
																														c	Fat1IR	8
																														c	Fat1IR	17
																														c	Fat1IR	0
																														c	Fat1IR	0
																														c	Fat1IR	0
																														c	Fat1IR	1
																														c	Fat1IR	3
																														c	Fat1IR	0
																														c	Fat1IR	4
																														c	Fat1IR	10
																														c	Fat1IR	25
																														c	Fat1IR	39
																														c	Fat1IR	45
																														c	Fat1IR	0
																														c	Fat1IR	1
																														c	Fat1IR	5
																														c	Fat1IR	0
																														c	Fat1IR	14
																														c	Fat1IR	18
																														c	Fat1IR	9
																														c	Fat1IR	29
																														c	Fat1IR	32
																														c	Fat1IR	31
																														c	Fat1IR	36
																														c	Fat1IR	24
																														c	Fat1IR	19
																														c	Fat1IR	0
																														c	Fat1IR	3
																														c	Fat1IR	0
																														c	Fat1IR	2
																														c	Fat1IR	0
																														c	Fat1IR	32
																														c	Fat1IR	22
																														c	Fat1IR	33
																														c	Fat1IR	0
																														c	Fat1IR	1
																														c	Fat1IR	0
																														c	Fat1IR	0
																														c	Fat1IR	0
																														c	Fat1IR	0
																														c	Fat1IR	17
																														c	Fat1IR	33
																														c	Fat1IR	38
																														c	Fat1IR	17
																														c	Fat1IR	18
																														c	Fat1IR	2
																														c	Fat1IR	1
																														c	Fat1IR	0
																														c	Fat1IR	4
																														c	Fat1IR	7
																														c	Fat1IR	6
																														c	Fat1IR	0
																														c	Fat1IR	0
																														c	Fat1IR	40
																														c	Fat1IR	12
																														c	Fat1IR	26
																														c	Fat1IR	1
																														c	Fat1IR	0
																														c	Fat1IR	0
																														c	Fat1IR	0
																														c	Fat1IR	1
																														c	Fat1IR	1
																														c	Fat1IR	9
																														c	Fat1IR	20
																														c	Fat1IR	23
																														c	Fat1IR	30
																														c	Fat1IR	28
																														c	Fat1IR	24
																														c	Fat1IR	32
																														c	Fat1IR	0
																														c	Fat1IR	0
																														c	Fat1IR	0
																														c	Fat1IR	0
																														c	Fat1IR	21
																														c	Fat1IR	38
																														c	Fat1IR	29
																														c	Fat1IR	14
																														c	Fat1IR	24
																														c	Fat1IR	22
																														c	Fat1IR	13
																														c	Fat1IR	21
																														c	Fat1IR	0
																														c	Fat1IR	0
																														c	Fat1IR	1
																														c	Fat1IR	2
																														c	Fat1IR	2
																														c	Fat1IR	2
																														c	Fat1IR	8
																														c	Fat1IR	8
																														c	Fat1IR	21
																														c	Fat1IR	15
																														c	Fat1IR	0
																														c	Fat1IR	0
																														c	Fat1IR	1
																														c	Fat1IR	1
																														c	Fat1IR	3
																														c	Fat1IR	11
																														c	Fat1IR	13
																														c	Fat1IR	35
																														c	Fat1IR	21
																														c	Fat1IR	28
																														c	Fat1IR	0
																														c	Fat1IR	0
																														c	Fat1IR	7
																														c	Fat1IR	1
																														c	Fat1IR	0
																														c	Fat1IR	0
																														c	Fat1IR	1
																														c	Fat1IR	0
																														c	Fat1IR	0
																														c	Fat1IR	24
																														c	Fat1IR	31
																														c	Fat1IR	28
																														c	Fat1IR	44
																														c	Fat1IR	30
																														c	Fat1IR	26
																														c	Fat1IR	17
																														c	Fat1IR	6
																														c	Fat1IR	1
																														c	Fat1IR	5
																														c	Fat1IR	2
																														c	Fat1IR	17
																														c	Fat1IR	19
																														c	Fat1IR	21
																														c	Fat1IR	22
																														c	Fat1IR	13
																														c	Fat1IR	0
																														c	Fat1IR	0
																														c	Fat1IR	11
																														c	Fat1IR	26
																														c	Fat1IR	4
																														c	Fat1IR	0
																														c	Fat1IR	6
																														c	Fat1IR	0
																														c	Fat1IR	0
																														c	Fat1IR	0
																														c	Fat1IR	7
																														c	Fat1IR	1
																														c	Fat1IR	0
																														c	Fat1IR	11
																														c	Fat1IR	36
																														c	Fat1IR	20
																														c	Fat1IR	37
																														c	Fat1IR	25
																														c	Fat1IR	0
																														c	Fat1IR	0
																														c	Fat1IR	25
																														c	Fat1IR	32
																														c	Fat1IR	30
																														c	Fat1IR	27
																														c	Fat1IR	38
																														c	Fat1IR	0
																														c	Fat1IR	0
																														c	Fat1IR	0
																														c	Fat1IR	0
																														c	Fat1IR	0
																														c	Fat1IR	0
																														c	Fat1IR	1
																														c	Fat1IR	6
																														c	Fat1IR	38
																														c	Fat1IR	15
																														c	Fat1IR	39
																														c	Fat1IR	0
																														c	Fat1IR	0
																														c	Fat1IR	0
																														c	Fat1IR	0
																														c	Fat1IR	0
																														c	Fat1IR	0
																														c	Fat1IR	7
																														c	Fat1IR	7
																														c	Fat1IR	14
																														c	Fat1IR	21
																														c	Fat1IR	36
																														c	Fat1IR	12

## Sheet: Fig3C
expt	variable	RAD51 foci per cell
a	sgNT+pcDNA	0
a	sgNT+pcDNA	0
a	sgNT+pcDNA	0						Kruskal-Wallis rank sum test
a	sgNT+pcDNA	0
a	sgNT+pcDNA	0						data: x and group
a	sgNT+pcDNA	2						Kruskal-Wallis chi-squared = 41.4231, df = 3, p-value = 0
a	sgNT+pcDNA	0
a	sgNT+pcDNA	2
a	sgNT+pcDNA	13						Comparison of x by group
a	sgNT+pcDNA	26						(Bonferroni)
a	sgNT+pcDNA	23						Col Mean-|
a	sgNT+pcDNA	0						Row Mean | sgFAT1+pcDNA sgFAT1+HAFAT1 sgNT+pcDNA
a	sgNT+pcDNA	0						---------+---------------------------------
a	sgNT+pcDNA	0						sgFAT1 +HAFAT1| -4.342972
a	sgNT+pcDNA	11						| 0.0001*
a	sgNT+pcDNA	15						|
a	sgNT+pcDNA	17						sgNT+pcDNA | -5.640420 -1.422950
a	sgNT+pcDNA	0						| 0.0000* 0.9285
a	sgNT+pcDNA	2						|
a	sgNT+pcDNA	0						sgNT+pcDNA | -5.338905 -1.058954 0.374344
a	sgNT+pcDNA	0						| 0.0000* 1.0000 1.0000
a	sgNT+pcDNA	0
a	sgNT+pcDNA	0						alpha = 0.05
a	sgNT+pcDNA	0						Reject Ho if p <= alpha
a	sgNT+pcDNA	1
a	sgNT+pcDNA	2
a	sgNT+pcDNA	6
a	sgNT+pcDNA	10
a	sgNT+pcDNA	13
a	sgNT+pcDNA	3
a	sgNT+pcDNA	6
a	sgNT+pcDNA	17
a	sgNT+pcDNA	1
a	sgNT+pcDNA	0
a	sgNT+pcDNA	6
a	sgNT+pcDNA	13
a	sgNT+pcDNA	0
a	sgNT+pcDNA	0
a	sgNT+pcDNA	0
a	sgNT+pcDNA	0
a	sgNT+pcDNA	0
a	sgNT+pcDNA	13
a	sgNT+pcDNA	12
a	sgNT+pcDNA	19
a	sgNT+pcDNA	27
a	sgNT+pcDNA	14
a	sgNT+pcDNA	0
a	sgNT+pcDNA	17
a	sgNT+pcDNA	13
a	sgNT+pcDNA	0
a	sgNT+pcDNA	0
a	sgNT+pcDNA	12
a	sgNT+pcDNA	15
a	sgNT+pcDNA	3
a	sgNT+pcDNA	0
a	sgNT+pcDNA	0
a	sgNT+pcDNA	0
a	sgNT+pcDNA	1
a	sgNT+pcDNA	0
a	sgNT+pcDNA	0
a	sgNT+pcDNA	0
a	sgNT+pcDNA	0
a	sgNT+pcDNA	0
a	sgNT+pcDNA	0
a	sgNT+pcDNA	0
a	sgNT+pcDNA	0
a	sgNT+pcDNA	18
a	sgNT+pcDNA	15
a	sgNT+pcDNA	32
a	sgNT+pcDNA	23
a	sgNT+pcDNA	27
a	sgNT+pcDNA	0
a	sgNT+pcDNA	0
a	sgNT+pcDNA	1
a	sgNT+pcDNA	0
a	sgNT+pcDNA	0
a	sgNT+pcDNA	0
a	sgNT+pcDNA	0
a	sgNT+pcDNA	12
a	sgNT+pcDNA	6
a	sgNT+pcDNA	0
a	sgNT+pcDNA	0
a	sgNT+pcDNA	0
a	sgNT+pcDNA	6
a	sgNT+pcDNA	25
a	sgNT+pcDNA	20
a	sgNT+pcDNA	30
a	sgNT+pcDNA	12
a	sgNT+pcDNA	11
a	sgNT+pcDNA	23
a	sgNT+pcDNA	14
a	sgNT+pcDNA	25
a	sgNT+pcDNA	9
a	sgNT+pcDNA	8
a	sgNT+pcDNA	13
a	sgNT+pcDNA	11
a	sgNT+pcDNA	15
a	sgNT+pcDNA	2
a	sgNT+pcDNA	0
a	sgNT+pcDNA	0
a	sgNT+pcDNA	0
a	sgNT+pcDNA	22
a	sgNT+pcDNA	13
a	sgNT+pcDNA	21
a	sgNT+pcDNA	4
a	sgNT+pcDNA	3
a	sgNT+pcDNA	2
a	sgNT+pcDNA	2
a	sgNT+pcDNA	0
a	sgNT+pcDNA	0
a	sgNT+pcDNA	0
a	sgNT+pcDNA	2
a	sgNT+pcDNA	0
a	sgNT+pcDNA	1
a	sgNT+pcDNA	1
a	sgNT+pcDNA	0
a	sgNT+pcDNA	0
a	sgNT+pcDNA	0
a	sgNT+pcDNA	0
a	sgNT+pcDNA	0
a	sgNT+pcDNA	4
a	sgNT+pcDNA	5
a	sgNT+pcDNA	8
a	sgNT+pcDNA	9
a	sgNT+pcDNA	0
a	sgNT+pcDNA	0
a	sgNT+pcDNA	11
a	sgNT+pcDNA	0
a	sgNT+pcDNA	0
a	sgNT+pcDNA	5
a	sgNT+pcDNA	0
a	sgNT+pcDNA	0
a	sgNT+pcDNA	0
a	sgNT+pcDNA	0
a	sgNT+pcDNA	3
a	sgNT+pcDNA	25
a	sgNT+pcDNA	16
a	sgNT+pcDNA	19
a	sgNT+pcDNA	29
a	sgNT+pcDNA	28
a	sgNT+pcDNA	8
a	sgNT+pcDNA	12
a	sgNT+pcDNA	17
a	sgNT+pcDNA	14
a	sgNT+pcDNA	13
a	sgNT+pcDNA	4
a	sgNT+pcDNA	3
a	sgNT+pcDNA	1
a	sgNT+pcDNA	1
a	sgNT+pcDNA	0
a	sgNT+pcDNA	0
a	sgNT+pcDNA	0
a	sgNT+pcDNA	0
a	sgNT+pcDNA	7
a	sgNT+pcDNA	2
a	sgNT+pcDNA	7
a	sgNT+pcDNA	0
a	sgNT+pcDNA	0
a	sgNT+pcDNA	19
a	sgNT+pcDNA	4
a	sgNT+pcDNA	21
a	sgNT+pcDNA	5
a	sgNT+pcDNA	1
a	sgNT+pcDNA	0
a	sgNT+pcDNA	25
a	sgNT+pcDNA	16
a	sgNT+pcDNA	14
a	sgNT+pcDNA	27
a	sgNT+pcDNA	21
a	sgNT+pcDNA	26
a	sgNT+pcDNA	15
a	sgNT+pcDNA	26
a	sgNT+pcDNA	0
a	sgNT+pcDNA	5
a	sgNT+pcDNA	6
a	sgNT+pcDNA	4
a	sgNT+pcDNA	14
a	sgNT+pcDNA	1
a	sgNT+pcDNA	0
a	sgNT+pcDNA	0
a	sgNT+pcDNA	23
a	sgNT+pcDNA	2
a	sgNT+pcDNA	39
a	sgNT+pcDNA	29
a	sgNT+pcDNA	0
a	sgNT+pcDNA	0
a	sgNT+pcDNA	36
a	sgNT+pcDNA	37
a	sgNT+pcDNA	36
a	sgNT+pcDNA	3
a	sgNT+pcDNA	20
a	sgNT+pcDNA	12
a	sgNT+pcDNA	16
a	sgNT+pcDNA	21
a	sgNT+pcDNA	15
a	sgNT+pcDNA	10
a	sgNT+pcDNA	7
a	sgNT+pcDNA	8
a	sgNT+pcDNA	0
a	sgNT+pcDNA	0
a	sgNT+pcDNA	0
a	sgNT+pcDNA	0
a	sgNT+pcDNA	0
a	sgNT+pcDNA	0
a	sgNT+pcDNA	0
a	sgNT+pcDNA	0
a	sgNT+pcDNA	0
a	sgNT+pcDNA	0
a	sgNT+pcDNA	6
a	sgNT+pcDNA	8
a	sgNT+pcDNA	21
a	sgNT+pcDNA	15
b	sgNT+pcDNA	2
b	sgNT+pcDNA	1
b	sgNT+pcDNA	3
b	sgNT+pcDNA	2
b	sgNT+pcDNA	3
b	sgNT+pcDNA	0
b	sgNT+pcDNA	0
b	sgNT+pcDNA	2
b	sgNT+pcDNA	8
b	sgNT+pcDNA	34
b	sgNT+pcDNA	12
b	sgNT+pcDNA	25
b	sgNT+pcDNA	40
b	sgNT+pcDNA	1
b	sgNT+pcDNA	2
b	sgNT+pcDNA	1
b	sgNT+pcDNA	10
b	sgNT+pcDNA	17
b	sgNT+pcDNA	51
b	sgNT+pcDNA	36
b	sgNT+pcDNA	28
b	sgNT+pcDNA	41
b	sgNT+pcDNA	5
b	sgNT+pcDNA	4
b	sgNT+pcDNA	1
b	sgNT+pcDNA	0
b	sgNT+pcDNA	0
b	sgNT+pcDNA	0
b	sgNT+pcDNA	4
b	sgNT+pcDNA	1
b	sgNT+pcDNA	1
b	sgNT+pcDNA	0
b	sgNT+pcDNA	0
b	sgNT+pcDNA	0
b	sgNT+pcDNA	45
b	sgNT+pcDNA	14
b	sgNT+pcDNA	9
b	sgNT+pcDNA	39
b	sgNT+pcDNA	40
b	sgNT+pcDNA	38
b	sgNT+pcDNA	0
b	sgNT+pcDNA	0
b	sgNT+pcDNA	0
b	sgNT+pcDNA	0
b	sgNT+pcDNA	37
b	sgNT+pcDNA	27
b	sgNT+pcDNA	40
b	sgNT+pcDNA	0
b	sgNT+pcDNA	1
b	sgNT+pcDNA	1
b	sgNT+pcDNA	3
b	sgNT+pcDNA	3
b	sgNT+pcDNA	2
b	sgNT+pcDNA	5
b	sgNT+pcDNA	1
b	sgNT+pcDNA	3
b	sgNT+pcDNA	0
b	sgNT+pcDNA	11
b	sgNT+pcDNA	0
b	sgNT+pcDNA	0
b	sgNT+pcDNA	0
b	sgNT+pcDNA	0
b	sgNT+pcDNA	0
b	sgNT+pcDNA	0
b	sgNT+pcDNA	1
b	sgNT+pcDNA	0
b	sgNT+pcDNA	14
b	sgNT+pcDNA	20
b	sgNT+pcDNA	13
b	sgNT+pcDNA	0
b	sgNT+pcDNA	0
b	sgNT+pcDNA	0
b	sgNT+pcDNA	6
b	sgNT+pcDNA	19
b	sgNT+pcDNA	0
b	sgNT+pcDNA	22
b	sgNT+pcDNA	12
b	sgNT+pcDNA	23
b	sgNT+pcDNA	32
b	sgNT+pcDNA	24
b	sgNT+pcDNA	21
b	sgNT+pcDNA	33
b	sgNT+pcDNA	28
b	sgNT+pcDNA	3
b	sgNT+pcDNA	3
b	sgNT+pcDNA	0
b	sgNT+pcDNA	0
b	sgNT+pcDNA	1
b	sgNT+pcDNA	1
b	sgNT+pcDNA	13
b	sgNT+pcDNA	5
b	sgNT+pcDNA	1
b	sgNT+pcDNA	0
b	sgNT+pcDNA	0
b	sgNT+pcDNA	1
b	sgNT+pcDNA	0
b	sgNT+pcDNA	0
b	sgNT+pcDNA	46
b	sgNT+pcDNA	32
b	sgNT+pcDNA	17
b	sgNT+pcDNA	25
b	sgNT+pcDNA	7
b	sgNT+pcDNA	25
b	sgNT+pcDNA	30
b	sgNT+pcDNA	1
b	sgNT+pcDNA	1
b	sgNT+pcDNA	40
b	sgNT+pcDNA	28
b	sgNT+pcDNA	33
b	sgNT+pcDNA	1
b	sgNT+pcDNA	21
b	sgNT+pcDNA	12
b	sgNT+pcDNA	39
b	sgNT+pcDNA	16
b	sgNT+pcDNA	1
b	sgNT+pcDNA	1
b	sgNT+pcDNA	1
b	sgNT+pcDNA	2
b	sgNT+pcDNA	3
b	sgNT+pcDNA	33
b	sgNT+pcDNA	11
b	sgNT+pcDNA	30
b	sgNT+pcDNA	31
b	sgNT+pcDNA	0
b	sgNT+pcDNA	1
b	sgNT+pcDNA	3
b	sgNT+pcDNA	0
b	sgNT+pcDNA	1
b	sgNT+pcDNA	1
b	sgNT+pcDNA	39
b	sgNT+pcDNA	22
b	sgNT+pcDNA	16
b	sgNT+pcDNA	2
b	sgNT+pcDNA	21
b	sgNT+pcDNA	29
b	sgNT+pcDNA	32
b	sgNT+pcDNA	16
b	sgNT+pcDNA	1
b	sgNT+pcDNA	7
b	sgNT+pcDNA	1
b	sgNT+pcDNA	0
b	sgNT+pcDNA	1
b	sgNT+pcDNA	10
b	sgNT+pcDNA	8
b	sgNT+pcDNA	0
b	sgNT+pcDNA	0
b	sgNT+pcDNA	0
b	sgNT+pcDNA	30
b	sgNT+pcDNA	24
b	sgNT+pcDNA	41
b	sgNT+pcDNA	33
b	sgNT+pcDNA	2
b	sgNT+pcDNA	0
b	sgNT+pcDNA	0
b	sgNT+pcDNA	0
b	sgNT+pcDNA	0
b	sgNT+pcDNA	0
b	sgNT+pcDNA	0
b	sgNT+pcDNA	0
b	sgNT+pcDNA	5
b	sgNT+pcDNA	11
b	sgNT+pcDNA	22
b	sgNT+pcDNA	14
b	sgNT+pcDNA	27
b	sgNT+pcDNA	28
b	sgNT+pcDNA	0
b	sgNT+pcDNA	7
b	sgNT+pcDNA	28
b	sgNT+pcDNA	22
b	sgNT+pcDNA	34
b	sgNT+pcDNA	46
b	sgNT+pcDNA	39
b	sgNT+pcDNA	40
b	sgNT+pcDNA	0
b	sgNT+pcDNA	1
b	sgNT+pcDNA	1
b	sgNT+pcDNA	0
b	sgNT+pcDNA	1
b	sgNT+pcDNA	0
b	sgNT+pcDNA	1
b	sgNT+pcDNA	1
b	sgNT+pcDNA	4
b	sgNT+pcDNA	21
b	sgNT+pcDNA	22
b	sgNT+pcDNA	30
b	sgNT+pcDNA	32
b	sgNT+pcDNA	19
b	sgNT+pcDNA	2
b	sgNT+pcDNA	1
b	sgNT+pcDNA	0
b	sgNT+pcDNA	0
b	sgNT+pcDNA	3
b	sgNT+pcDNA	26
b	sgNT+pcDNA	13
b	sgNT+pcDNA	26
b	sgNT+pcDNA	41
b	sgNT+pcDNA	30
b	sgNT+pcDNA	30
b	sgNT+pcDNA	27
b	sgNT+pcDNA	50
b	sgNT+pcDNA	55
b	sgNT+pcDNA	51
b	sgNT+pcDNA	25
b	sgNT+pcDNA	0
b	sgNT+pcDNA	0
b	sgNT+pcDNA	0
b	sgNT+pcDNA	0
b	sgNT+pcDNA	0
b	sgNT+pcDNA	0
b	sgNT+pcDNA	0
b	sgNT+pcDNA	0
b	sgNT+pcDNA	0
b	sgNT+pcDNA	0
b	sgNT+pcDNA	0
c	sgNT+pcDNA	0
c	sgNT+pcDNA	0
c	sgNT+pcDNA	0
c	sgNT+pcDNA	1
c	sgNT+pcDNA	26
c	sgNT+pcDNA	20
c	sgNT+pcDNA	17
c	sgNT+pcDNA	16
c	sgNT+pcDNA	43
c	sgNT+pcDNA	14
c	sgNT+pcDNA	26
c	sgNT+pcDNA	16
c	sgNT+pcDNA	38
c	sgNT+pcDNA	13
c	sgNT+pcDNA	18
c	sgNT+pcDNA	13
c	sgNT+pcDNA	1
c	sgNT+pcDNA	2
c	sgNT+pcDNA	0
c	sgNT+pcDNA	1
c	sgNT+pcDNA	0
c	sgNT+pcDNA	0
c	sgNT+pcDNA	0
c	sgNT+pcDNA	3
c	sgNT+pcDNA	0
c	sgNT+pcDNA	0
c	sgNT+pcDNA	1
c	sgNT+pcDNA	1
c	sgNT+pcDNA	1
c	sgNT+pcDNA	10
c	sgNT+pcDNA	16
c	sgNT+pcDNA	24
c	sgNT+pcDNA	18
c	sgNT+pcDNA	28
c	sgNT+pcDNA	20
c	sgNT+pcDNA	27
c	sgNT+pcDNA	0
c	sgNT+pcDNA	1
c	sgNT+pcDNA	0
c	sgNT+pcDNA	8
c	sgNT+pcDNA	2
c	sgNT+pcDNA	1
c	sgNT+pcDNA	1
c	sgNT+pcDNA	1
c	sgNT+pcDNA	7
c	sgNT+pcDNA	5
c	sgNT+pcDNA	25
c	sgNT+pcDNA	29
c	sgNT+pcDNA	1
c	sgNT+pcDNA	5
c	sgNT+pcDNA	0
c	sgNT+pcDNA	0
c	sgNT+pcDNA	0
c	sgNT+pcDNA	1
c	sgNT+pcDNA	0
c	sgNT+pcDNA	9
c	sgNT+pcDNA	9
c	sgNT+pcDNA	9
c	sgNT+pcDNA	16
c	sgNT+pcDNA	11
c	sgNT+pcDNA	19
c	sgNT+pcDNA	2
c	sgNT+pcDNA	1
c	sgNT+pcDNA	4
c	sgNT+pcDNA	2
c	sgNT+pcDNA	3
c	sgNT+pcDNA	1
c	sgNT+pcDNA	1
c	sgNT+pcDNA	10
c	sgNT+pcDNA	11
c	sgNT+pcDNA	9
c	sgNT+pcDNA	1
c	sgNT+pcDNA	4
c	sgNT+pcDNA	5
c	sgNT+pcDNA	6
c	sgNT+pcDNA	8
c	sgNT+pcDNA	8
c	sgNT+pcDNA	23
c	sgNT+pcDNA	31
c	sgNT+pcDNA	21
c	sgNT+pcDNA	7
c	sgNT+pcDNA	23
c	sgNT+pcDNA	1
c	sgNT+pcDNA	0
c	sgNT+pcDNA	1
c	sgNT+pcDNA	0
c	sgNT+pcDNA	1
c	sgNT+pcDNA	6
c	sgNT+pcDNA	29
c	sgNT+pcDNA	13
c	sgNT+pcDNA	23
c	sgNT+pcDNA	0
c	sgNT+pcDNA	0
c	sgNT+pcDNA	6
c	sgNT+pcDNA	1
c	sgNT+pcDNA	0
c	sgNT+pcDNA	0
c	sgNT+pcDNA	2
c	sgNT+pcDNA	0
c	sgNT+pcDNA	2
c	sgNT+pcDNA	2
c	sgNT+pcDNA	1
c	sgNT+pcDNA	0
c	sgNT+pcDNA	0
c	sgNT+pcDNA	3
c	sgNT+pcDNA	1
c	sgNT+pcDNA	35
c	sgNT+pcDNA	41
c	sgNT+pcDNA	4
c	sgNT+pcDNA	0
c	sgNT+pcDNA	0
c	sgNT+pcDNA	0
c	sgNT+pcDNA	36
c	sgNT+pcDNA	21
c	sgNT+pcDNA	4
c	sgNT+pcDNA	20
c	sgNT+pcDNA	23
c	sgNT+pcDNA	8
c	sgNT+pcDNA	1
c	sgNT+pcDNA	3
c	sgNT+pcDNA	1
c	sgNT+pcDNA	10
c	sgNT+pcDNA	33
c	sgNT+pcDNA	12
c	sgNT+pcDNA	10
c	sgNT+pcDNA	1
c	sgNT+pcDNA	0
c	sgNT+pcDNA	1
c	sgNT+pcDNA	3
c	sgNT+pcDNA	0
c	sgNT+pcDNA	6
c	sgNT+pcDNA	17
c	sgNT+pcDNA	20
c	sgNT+pcDNA	3
c	sgNT+pcDNA	0
c	sgNT+pcDNA	1
c	sgNT+pcDNA	1
c	sgNT+pcDNA	2
c	sgNT+pcDNA	1
c	sgNT+pcDNA	5
c	sgNT+pcDNA	15
c	sgNT+pcDNA	14
c	sgNT+pcDNA	13
c	sgNT+pcDNA	19
c	sgNT+pcDNA	18
c	sgNT+pcDNA	0
c	sgNT+pcDNA	1
c	sgNT+pcDNA	28
c	sgNT+pcDNA	28
c	sgNT+pcDNA	12
c	sgNT+pcDNA	9
c	sgNT+pcDNA	0
c	sgNT+pcDNA	1
c	sgNT+pcDNA	0
c	sgNT+pcDNA	0
c	sgNT+pcDNA	0
c	sgNT+pcDNA	0
c	sgNT+pcDNA	1
c	sgNT+pcDNA	6
c	sgNT+pcDNA	3
c	sgNT+pcDNA	0
c	sgNT+pcDNA	4
c	sgNT+pcDNA	9
c	sgNT+pcDNA	27
c	sgNT+pcDNA	20
c	sgNT+pcDNA	19
c	sgNT+pcDNA	20
c	sgNT+pcDNA	0
c	sgNT+pcDNA	1
c	sgNT+pcDNA	1
c	sgNT+pcDNA	1
c	sgNT+pcDNA	2
c	sgNT+pcDNA	1
c	sgNT+pcDNA	17
c	sgNT+pcDNA	12
c	sgNT+pcDNA	14
c	sgNT+pcDNA	26
c	sgNT+pcDNA	15
c	sgNT+pcDNA	13
c	sgNT+pcDNA	6
c	sgNT+pcDNA	18
c	sgNT+pcDNA	16
c	sgNT+pcDNA	20
c	sgNT+pcDNA	32
c	sgNT+pcDNA	18
c	sgNT+pcDNA	0
c	sgNT+pcDNA	1
c	sgNT+pcDNA	0
c	sgNT+pcDNA	0
c	sgNT+pcDNA	1
c	sgNT+pcDNA	1
c	sgNT+pcDNA	16
c	sgNT+pcDNA	1
c	sgNT+pcDNA	19
c	sgNT+pcDNA	9
c	sgNT+pcDNA	16
c	sgNT+pcDNA	7
c	sgNT+pcDNA	19
c	sgNT+pcDNA	25
c	sgNT+pcDNA	17
c	sgNT+pcDNA	25
c	sgNT+pcDNA	0
c	sgNT+pcDNA	0
c	sgNT+pcDNA	11
c	sgNT+pcDNA	7
c	sgNT+pcDNA	0
c	sgNT+pcDNA	0
c	sgNT+pcDNA	0
c	sgNT+pcDNA	10
c	sgNT+pcDNA	0
c	sgNT+pcDNA	0
c	sgNT+pcDNA	1
c	sgNT+pcDNA	4
c	sgNT+pcDNA	9
c	sgNT+pcDNA	12
c	sgNT+pcDNA	11
c	sgNT+pcDNA	15
c	sgNT+pcDNA	27
c	sgNT+pcDNA	25
c	sgNT+pcDNA	25
a	sgFAT1+pcDNA	1
a	sgFAT1+pcDNA	3
a	sgFAT1+pcDNA	0
a	sgFAT1+pcDNA	0
a	sgFAT1+pcDNA	0
a	sgFAT1+pcDNA	0
a	sgFAT1+pcDNA	0
a	sgFAT1+pcDNA	0
a	sgFAT1+pcDNA	0
a	sgFAT1+pcDNA	1
a	sgFAT1+pcDNA	0
a	sgFAT1+pcDNA	0
a	sgFAT1+pcDNA	0
a	sgFAT1+pcDNA	0
a	sgFAT1+pcDNA	0
a	sgFAT1+pcDNA	1
a	sgFAT1+pcDNA	0
a	sgFAT1+pcDNA	0
a	sgFAT1+pcDNA	0
a	sgFAT1+pcDNA	0
a	sgFAT1+pcDNA	1
a	sgFAT1+pcDNA	3
a	sgFAT1+pcDNA	0
a	sgFAT1+pcDNA	0
a	sgFAT1+pcDNA	0
a	sgFAT1+pcDNA	0
a	sgFAT1+pcDNA	4
a	sgFAT1+pcDNA	4
a	sgFAT1+pcDNA	0
a	sgFAT1+pcDNA	1
a	sgFAT1+pcDNA	4
a	sgFAT1+pcDNA	0
a	sgFAT1+pcDNA	0
a	sgFAT1+pcDNA	1
a	sgFAT1+pcDNA	0
a	sgFAT1+pcDNA	0
a	sgFAT1+pcDNA	0
a	sgFAT1+pcDNA	0
a	sgFAT1+pcDNA	0
a	sgFAT1+pcDNA	0
a	sgFAT1+pcDNA	0
a	sgFAT1+pcDNA	0
a	sgFAT1+pcDNA	0
a	sgFAT1+pcDNA	0
a	sgFAT1+pcDNA	0
a	sgFAT1+pcDNA	0
a	sgFAT1+pcDNA	0
a	sgFAT1+pcDNA	0
a	sgFAT1+pcDNA	0
a	sgFAT1+pcDNA	6
a	sgFAT1+pcDNA	24
a	sgFAT1+pcDNA	20
a	sgFAT1+pcDNA	22
a	sgFAT1+pcDNA	0
a	sgFAT1+pcDNA	0
a	sgFAT1+pcDNA	0
a	sgFAT1+pcDNA	0
a	sgFAT1+pcDNA	0
a	sgFAT1+pcDNA	0
a	sgFAT1+pcDNA	0
a	sgFAT1+pcDNA	0
a	sgFAT1+pcDNA	0
a	sgFAT1+pcDNA	0
a	sgFAT1+pcDNA	0
a	sgFAT1+pcDNA	2
a	sgFAT1+pcDNA	2
a	sgFAT1+pcDNA	5
a	sgFAT1+pcDNA	6
a	sgFAT1+pcDNA	7
a	sgFAT1+pcDNA	17
a	sgFAT1+pcDNA	13
a	sgFAT1+pcDNA	0
a	sgFAT1+pcDNA	0
a	sgFAT1+pcDNA	0
a	sgFAT1+pcDNA	1
a	sgFAT1+pcDNA	4
a	sgFAT1+pcDNA	1
a	sgFAT1+pcDNA	7
a	sgFAT1+pcDNA	0
a	sgFAT1+pcDNA	0
a	sgFAT1+pcDNA	9
a	sgFAT1+pcDNA	11
a	sgFAT1+pcDNA	2
a	sgFAT1+pcDNA	0
a	sgFAT1+pcDNA	0
a	sgFAT1+pcDNA	0
a	sgFAT1+pcDNA	0
a	sgFAT1+pcDNA	1
a	sgFAT1+pcDNA	6
a	sgFAT1+pcDNA	0
a	sgFAT1+pcDNA	0
a	sgFAT1+pcDNA	1
a	sgFAT1+pcDNA	0
a	sgFAT1+pcDNA	1
a	sgFAT1+pcDNA	0
a	sgFAT1+pcDNA	0
a	sgFAT1+pcDNA	0
a	sgFAT1+pcDNA	0
a	sgFAT1+pcDNA	0
a	sgFAT1+pcDNA	0
a	sgFAT1+pcDNA	0
a	sgFAT1+pcDNA	0
a	sgFAT1+pcDNA	15
a	sgFAT1+pcDNA	0
a	sgFAT1+pcDNA	0
a	sgFAT1+pcDNA	3
a	sgFAT1+pcDNA	0
a	sgFAT1+pcDNA	0
a	sgFAT1+pcDNA	0
a	sgFAT1+pcDNA	0
a	sgFAT1+pcDNA	0
a	sgFAT1+pcDNA	0
a	sgFAT1+pcDNA	0
a	sgFAT1+pcDNA	0
a	sgFAT1+pcDNA	0
a	sgFAT1+pcDNA	1
a	sgFAT1+pcDNA	3
a	sgFAT1+pcDNA	0
a	sgFAT1+pcDNA	0
a	sgFAT1+pcDNA	0
a	sgFAT1+pcDNA	4
a	sgFAT1+pcDNA	2
a	sgFAT1+pcDNA	0
a	sgFAT1+pcDNA	1
a	sgFAT1+pcDNA	0
a	sgFAT1+pcDNA	18
a	sgFAT1+pcDNA	35
a	sgFAT1+pcDNA	26
a	sgFAT1+pcDNA	0
a	sgFAT1+pcDNA	21
a	sgFAT1+pcDNA	34
a	sgFAT1+pcDNA	28
a	sgFAT1+pcDNA	19
a	sgFAT1+pcDNA	6
a	sgFAT1+pcDNA	20
a	sgFAT1+pcDNA	8
a	sgFAT1+pcDNA	1
a	sgFAT1+pcDNA	1
a	sgFAT1+pcDNA	0
a	sgFAT1+pcDNA	0
a	sgFAT1+pcDNA	0
a	sgFAT1+pcDNA	0
a	sgFAT1+pcDNA	3
a	sgFAT1+pcDNA	0
a	sgFAT1+pcDNA	0
a	sgFAT1+pcDNA	0
a	sgFAT1+pcDNA	0
a	sgFAT1+pcDNA	0
a	sgFAT1+pcDNA	11
a	sgFAT1+pcDNA	15
a	sgFAT1+pcDNA	19
a	sgFAT1+pcDNA	19
a	sgFAT1+pcDNA	15
a	sgFAT1+pcDNA	26
a	sgFAT1+pcDNA	6
a	sgFAT1+pcDNA	7
a	sgFAT1+pcDNA	36
a	sgFAT1+pcDNA	27
a	sgFAT1+pcDNA	2
a	sgFAT1+pcDNA	0
a	sgFAT1+pcDNA	0
a	sgFAT1+pcDNA	0
a	sgFAT1+pcDNA	0
a	sgFAT1+pcDNA	0
a	sgFAT1+pcDNA	0
a	sgFAT1+pcDNA	0
a	sgFAT1+pcDNA	0
a	sgFAT1+pcDNA	0
a	sgFAT1+pcDNA	0
a	sgFAT1+pcDNA	0
a	sgFAT1+pcDNA	0
a	sgFAT1+pcDNA	0
a	sgFAT1+pcDNA	0
a	sgFAT1+pcDNA	0
a	sgFAT1+pcDNA	0
a	sgFAT1+pcDNA	1
a	sgFAT1+pcDNA	1
a	sgFAT1+pcDNA	0
a	sgFAT1+pcDNA	38
a	sgFAT1+pcDNA	44
a	sgFAT1+pcDNA	24
a	sgFAT1+pcDNA	24
a	sgFAT1+pcDNA	27
a	sgFAT1+pcDNA	1
a	sgFAT1+pcDNA	0
a	sgFAT1+pcDNA	0
a	sgFAT1+pcDNA	0
a	sgFAT1+pcDNA	0
a	sgFAT1+pcDNA	0
a	sgFAT1+pcDNA	1
a	sgFAT1+pcDNA	0
a	sgFAT1+pcDNA	0
a	sgFAT1+pcDNA	0
a	sgFAT1+pcDNA	0
a	sgFAT1+pcDNA	0
a	sgFAT1+pcDNA	13
a	sgFAT1+pcDNA	9
a	sgFAT1+pcDNA	30
a	sgFAT1+pcDNA	38
a	sgFAT1+pcDNA	39
a	sgFAT1+pcDNA	33
a	sgFAT1+pcDNA	21
a	sgFAT1+pcDNA	24
a	sgFAT1+pcDNA	10
a	sgFAT1+pcDNA	12
a	sgFAT1+pcDNA	0
a	sgFAT1+pcDNA	0
a	sgFAT1+pcDNA	0
a	sgFAT1+pcDNA	0
a	sgFAT1+pcDNA	0
a	sgFAT1+pcDNA	0
a	sgFAT1+pcDNA	0
a	sgFAT1+pcDNA	0
a	sgFAT1+pcDNA	0
a	sgFAT1+pcDNA	4
a	sgFAT1+pcDNA	0
a	sgFAT1+pcDNA	0
a	sgFAT1+pcDNA	23
a	sgFAT1+pcDNA	15
a	sgFAT1+pcDNA	22
a	sgFAT1+pcDNA	15
a	sgFAT1+pcDNA	21
a	sgFAT1+pcDNA	18
a	sgFAT1+pcDNA	0
a	sgFAT1+pcDNA	0
a	sgFAT1+pcDNA	1
a	sgFAT1+pcDNA	0
a	sgFAT1+pcDNA	0
a	sgFAT1+pcDNA	0
a	sgFAT1+pcDNA	0
a	sgFAT1+pcDNA	0
a	sgFAT1+pcDNA	0
b	sgFAT1+pcDNA	0
b	sgFAT1+pcDNA	0
b	sgFAT1+pcDNA	0
b	sgFAT1+pcDNA	0
b	sgFAT1+pcDNA	2
b	sgFAT1+pcDNA	0
b	sgFAT1+pcDNA	0
b	sgFAT1+pcDNA	33
b	sgFAT1+pcDNA	31
b	sgFAT1+pcDNA	34
b	sgFAT1+pcDNA	9
b	sgFAT1+pcDNA	30
b	sgFAT1+pcDNA	21
b	sgFAT1+pcDNA	27
b	sgFAT1+pcDNA	0
b	sgFAT1+pcDNA	1
b	sgFAT1+pcDNA	0
b	sgFAT1+pcDNA	0
b	sgFAT1+pcDNA	1
b	sgFAT1+pcDNA	0
b	sgFAT1+pcDNA	0
b	sgFAT1+pcDNA	11
b	sgFAT1+pcDNA	32
b	sgFAT1+pcDNA	31
b	sgFAT1+pcDNA	47
b	sgFAT1+pcDNA	37
b	sgFAT1+pcDNA	27
b	sgFAT1+pcDNA	29
b	sgFAT1+pcDNA	26
b	sgFAT1+pcDNA	32
b	sgFAT1+pcDNA	41
b	sgFAT1+pcDNA	3
b	sgFAT1+pcDNA	0
b	sgFAT1+pcDNA	0
b	sgFAT1+pcDNA	0
b	sgFAT1+pcDNA	0
b	sgFAT1+pcDNA	0
b	sgFAT1+pcDNA	0
b	sgFAT1+pcDNA	0
b	sgFAT1+pcDNA	1
b	sgFAT1+pcDNA	4
b	sgFAT1+pcDNA	1
b	sgFAT1+pcDNA	1
b	sgFAT1+pcDNA	39
b	sgFAT1+pcDNA	4
b	sgFAT1+pcDNA	1
b	sgFAT1+pcDNA	1
b	sgFAT1+pcDNA	3
b	sgFAT1+pcDNA	0
b	sgFAT1+pcDNA	0
b	sgFAT1+pcDNA	1
b	sgFAT1+pcDNA	1
b	sgFAT1+pcDNA	1
b	sgFAT1+pcDNA	16
b	sgFAT1+pcDNA	34
b	sgFAT1+pcDNA	13
b	sgFAT1+pcDNA	32
b	sgFAT1+pcDNA	0
b	sgFAT1+pcDNA	0
b	sgFAT1+pcDNA	0
b	sgFAT1+pcDNA	0
b	sgFAT1+pcDNA	0
b	sgFAT1+pcDNA	1
b	sgFAT1+pcDNA	1
b	sgFAT1+pcDNA	6
b	sgFAT1+pcDNA	8
b	sgFAT1+pcDNA	8
b	sgFAT1+pcDNA	14
b	sgFAT1+pcDNA	24
b	sgFAT1+pcDNA	11
b	sgFAT1+pcDNA	2
b	sgFAT1+pcDNA	1
b	sgFAT1+pcDNA	0
b	sgFAT1+pcDNA	0
b	sgFAT1+pcDNA	0
b	sgFAT1+pcDNA	18
b	sgFAT1+pcDNA	10
b	sgFAT1+pcDNA	11
b	sgFAT1+pcDNA	19
b	sgFAT1+pcDNA	12
b	sgFAT1+pcDNA	20
b	sgFAT1+pcDNA	1
b	sgFAT1+pcDNA	6
b	sgFAT1+pcDNA	0
b	sgFAT1+pcDNA	11
b	sgFAT1+pcDNA	2
b	sgFAT1+pcDNA	0
b	sgFAT1+pcDNA	1
b	sgFAT1+pcDNA	5
b	sgFAT1+pcDNA	2
b	sgFAT1+pcDNA	1
b	sgFAT1+pcDNA	1
b	sgFAT1+pcDNA	0
b	sgFAT1+pcDNA	0
b	sgFAT1+pcDNA	0
b	sgFAT1+pcDNA	10
b	sgFAT1+pcDNA	10
b	sgFAT1+pcDNA	11
b	sgFAT1+pcDNA	21
b	sgFAT1+pcDNA	24
b	sgFAT1+pcDNA	10
b	sgFAT1+pcDNA	4
b	sgFAT1+pcDNA	0
b	sgFAT1+pcDNA	0
b	sgFAT1+pcDNA	0
b	sgFAT1+pcDNA	0
b	sgFAT1+pcDNA	0
b	sgFAT1+pcDNA	0
b	sgFAT1+pcDNA	0
b	sgFAT1+pcDNA	1
b	sgFAT1+pcDNA	6
b	sgFAT1+pcDNA	5
b	sgFAT1+pcDNA	0
b	sgFAT1+pcDNA	0
b	sgFAT1+pcDNA	1
b	sgFAT1+pcDNA	13
b	sgFAT1+pcDNA	2
b	sgFAT1+pcDNA	0
b	sgFAT1+pcDNA	6
b	sgFAT1+pcDNA	0
b	sgFAT1+pcDNA	0
b	sgFAT1+pcDNA	0
b	sgFAT1+pcDNA	7
b	sgFAT1+pcDNA	15
b	sgFAT1+pcDNA	12
b	sgFAT1+pcDNA	20
b	sgFAT1+pcDNA	23
b	sgFAT1+pcDNA	36
b	sgFAT1+pcDNA	26
b	sgFAT1+pcDNA	23
b	sgFAT1+pcDNA	33
b	sgFAT1+pcDNA	1
b	sgFAT1+pcDNA	0
b	sgFAT1+pcDNA	1
b	sgFAT1+pcDNA	0
b	sgFAT1+pcDNA	0
b	sgFAT1+pcDNA	0
b	sgFAT1+pcDNA	0
b	sgFAT1+pcDNA	0
b	sgFAT1+pcDNA	0
b	sgFAT1+pcDNA	0
b	sgFAT1+pcDNA	0
b	sgFAT1+pcDNA	0
b	sgFAT1+pcDNA	1
b	sgFAT1+pcDNA	2
b	sgFAT1+pcDNA	14
b	sgFAT1+pcDNA	1
b	sgFAT1+pcDNA	36
b	sgFAT1+pcDNA	35
b	sgFAT1+pcDNA	39
b	sgFAT1+pcDNA	0
b	sgFAT1+pcDNA	0
b	sgFAT1+pcDNA	8
b	sgFAT1+pcDNA	18
b	sgFAT1+pcDNA	5
b	sgFAT1+pcDNA	14
b	sgFAT1+pcDNA	15
b	sgFAT1+pcDNA	0
b	sgFAT1+pcDNA	0
b	sgFAT1+pcDNA	0
b	sgFAT1+pcDNA	0
b	sgFAT1+pcDNA	0
b	sgFAT1+pcDNA	0
b	sgFAT1+pcDNA	0
b	sgFAT1+pcDNA	0
b	sgFAT1+pcDNA	0
b	sgFAT1+pcDNA	3
b	sgFAT1+pcDNA	3
b	sgFAT1+pcDNA	6
b	sgFAT1+pcDNA	0
b	sgFAT1+pcDNA	0
b	sgFAT1+pcDNA	1
b	sgFAT1+pcDNA	0
b	sgFAT1+pcDNA	6
b	sgFAT1+pcDNA	0
b	sgFAT1+pcDNA	0
b	sgFAT1+pcDNA	0
b	sgFAT1+pcDNA	0
b	sgFAT1+pcDNA	0
b	sgFAT1+pcDNA	4
b	sgFAT1+pcDNA	0
b	sgFAT1+pcDNA	0
b	sgFAT1+pcDNA	0
b	sgFAT1+pcDNA	7
b	sgFAT1+pcDNA	13
b	sgFAT1+pcDNA	12
b	sgFAT1+pcDNA	14
b	sgFAT1+pcDNA	0
b	sgFAT1+pcDNA	30
b	sgFAT1+pcDNA	25
b	sgFAT1+pcDNA	15
b	sgFAT1+pcDNA	31
b	sgFAT1+pcDNA	1
b	sgFAT1+pcDNA	21
b	sgFAT1+pcDNA	23
b	sgFAT1+pcDNA	0
b	sgFAT1+pcDNA	0
b	sgFAT1+pcDNA	1
b	sgFAT1+pcDNA	0
b	sgFAT1+pcDNA	0
b	sgFAT1+pcDNA	0
b	sgFAT1+pcDNA	0
b	sgFAT1+pcDNA	0
b	sgFAT1+pcDNA	0
b	sgFAT1+pcDNA	0
b	sgFAT1+pcDNA	1
b	sgFAT1+pcDNA	1
b	sgFAT1+pcDNA	0
b	sgFAT1+pcDNA	21
b	sgFAT1+pcDNA	24
b	sgFAT1+pcDNA	18
b	sgFAT1+pcDNA	20
b	sgFAT1+pcDNA	18
b	sgFAT1+pcDNA	37
b	sgFAT1+pcDNA	62
b	sgFAT1+pcDNA	36
b	sgFAT1+pcDNA	31
b	sgFAT1+pcDNA	42
b	sgFAT1+pcDNA	35
b	sgFAT1+pcDNA	0
b	sgFAT1+pcDNA	0
b	sgFAT1+pcDNA	0
b	sgFAT1+pcDNA	0
b	sgFAT1+pcDNA	0
c	sgFAT1+pcDNA	1
c	sgFAT1+pcDNA	7
c	sgFAT1+pcDNA	1
c	sgFAT1+pcDNA	0
c	sgFAT1+pcDNA	1
c	sgFAT1+pcDNA	0
c	sgFAT1+pcDNA	0
c	sgFAT1+pcDNA	0
c	sgFAT1+pcDNA	0
c	sgFAT1+pcDNA	0
c	sgFAT1+pcDNA	1
c	sgFAT1+pcDNA	9
c	sgFAT1+pcDNA	1
c	sgFAT1+pcDNA	2
c	sgFAT1+pcDNA	14
c	sgFAT1+pcDNA	15
c	sgFAT1+pcDNA	9
c	sgFAT1+pcDNA	14
c	sgFAT1+pcDNA	0
c	sgFAT1+pcDNA	8
c	sgFAT1+pcDNA	5
c	sgFAT1+pcDNA	1
c	sgFAT1+pcDNA	1
c	sgFAT1+pcDNA	1
c	sgFAT1+pcDNA	0
c	sgFAT1+pcDNA	0
c	sgFAT1+pcDNA	0
c	sgFAT1+pcDNA	15
c	sgFAT1+pcDNA	8
c	sgFAT1+pcDNA	19
c	sgFAT1+pcDNA	20
c	sgFAT1+pcDNA	0
c	sgFAT1+pcDNA	0
c	sgFAT1+pcDNA	0
c	sgFAT1+pcDNA	1
c	sgFAT1+pcDNA	0
c	sgFAT1+pcDNA	0
c	sgFAT1+pcDNA	4
c	sgFAT1+pcDNA	0
c	sgFAT1+pcDNA	0
c	sgFAT1+pcDNA	1
c	sgFAT1+pcDNA	3
c	sgFAT1+pcDNA	3
c	sgFAT1+pcDNA	2
c	sgFAT1+pcDNA	4
c	sgFAT1+pcDNA	9
c	sgFAT1+pcDNA	4
c	sgFAT1+pcDNA	1
c	sgFAT1+pcDNA	7
c	sgFAT1+pcDNA	0
c	sgFAT1+pcDNA	0
c	sgFAT1+pcDNA	1
c	sgFAT1+pcDNA	1
c	sgFAT1+pcDNA	1
c	sgFAT1+pcDNA	2
c	sgFAT1+pcDNA	2
c	sgFAT1+pcDNA	1
c	sgFAT1+pcDNA	4
c	sgFAT1+pcDNA	0
c	sgFAT1+pcDNA	0
c	sgFAT1+pcDNA	15
c	sgFAT1+pcDNA	17
c	sgFAT1+pcDNA	8
c	sgFAT1+pcDNA	17
c	sgFAT1+pcDNA	17
c	sgFAT1+pcDNA	13
c	sgFAT1+pcDNA	1
c	sgFAT1+pcDNA	1
c	sgFAT1+pcDNA	0
c	sgFAT1+pcDNA	0
c	sgFAT1+pcDNA	1
c	sgFAT1+pcDNA	1
c	sgFAT1+pcDNA	0
c	sgFAT1+pcDNA	0
c	sgFAT1+pcDNA	2
c	sgFAT1+pcDNA	0
c	sgFAT1+pcDNA	1
c	sgFAT1+pcDNA	2
c	sgFAT1+pcDNA	1
c	sgFAT1+pcDNA	5
c	sgFAT1+pcDNA	2
c	sgFAT1+pcDNA	5
c	sgFAT1+pcDNA	10
c	sgFAT1+pcDNA	20
c	sgFAT1+pcDNA	3
c	sgFAT1+pcDNA	0
c	sgFAT1+pcDNA	2
c	sgFAT1+pcDNA	0
c	sgFAT1+pcDNA	30
c	sgFAT1+pcDNA	25
c	sgFAT1+pcDNA	19
c	sgFAT1+pcDNA	15
c	sgFAT1+pcDNA	0
c	sgFAT1+pcDNA	1
c	sgFAT1+pcDNA	0
c	sgFAT1+pcDNA	0
c	sgFAT1+pcDNA	2
c	sgFAT1+pcDNA	1
c	sgFAT1+pcDNA	2
c	sgFAT1+pcDNA	6
c	sgFAT1+pcDNA	13
c	sgFAT1+pcDNA	15
c	sgFAT1+pcDNA	18
c	sgFAT1+pcDNA	15
c	sgFAT1+pcDNA	7
c	sgFAT1+pcDNA	12
c	sgFAT1+pcDNA	17
c	sgFAT1+pcDNA	13
c	sgFAT1+pcDNA	14
c	sgFAT1+pcDNA	17
c	sgFAT1+pcDNA	23
c	sgFAT1+pcDNA	18
c	sgFAT1+pcDNA	1
c	sgFAT1+pcDNA	1
c	sgFAT1+pcDNA	0
c	sgFAT1+pcDNA	1
c	sgFAT1+pcDNA	1
c	sgFAT1+pcDNA	2
c	sgFAT1+pcDNA	2
c	sgFAT1+pcDNA	25
c	sgFAT1+pcDNA	25
c	sgFAT1+pcDNA	20
c	sgFAT1+pcDNA	24
c	sgFAT1+pcDNA	19
c	sgFAT1+pcDNA	5
c	sgFAT1+pcDNA	0
c	sgFAT1+pcDNA	1
c	sgFAT1+pcDNA	1
c	sgFAT1+pcDNA	3
c	sgFAT1+pcDNA	1
c	sgFAT1+pcDNA	0
c	sgFAT1+pcDNA	7
c	sgFAT1+pcDNA	0
c	sgFAT1+pcDNA	1
c	sgFAT1+pcDNA	0
c	sgFAT1+pcDNA	5
c	sgFAT1+pcDNA	10
c	sgFAT1+pcDNA	9
c	sgFAT1+pcDNA	12
c	sgFAT1+pcDNA	10
c	sgFAT1+pcDNA	0
c	sgFAT1+pcDNA	8
c	sgFAT1+pcDNA	0
c	sgFAT1+pcDNA	1
c	sgFAT1+pcDNA	12
c	sgFAT1+pcDNA	1
c	sgFAT1+pcDNA	0
c	sgFAT1+pcDNA	14
c	sgFAT1+pcDNA	13
c	sgFAT1+pcDNA	1
c	sgFAT1+pcDNA	1
c	sgFAT1+pcDNA	2
c	sgFAT1+pcDNA	0
c	sgFAT1+pcDNA	0
c	sgFAT1+pcDNA	4
c	sgFAT1+pcDNA	1
c	sgFAT1+pcDNA	21
c	sgFAT1+pcDNA	20
c	sgFAT1+pcDNA	24
c	sgFAT1+pcDNA	21
c	sgFAT1+pcDNA	2
c	sgFAT1+pcDNA	0
c	sgFAT1+pcDNA	1
c	sgFAT1+pcDNA	0
c	sgFAT1+pcDNA	1
c	sgFAT1+pcDNA	0
c	sgFAT1+pcDNA	0
c	sgFAT1+pcDNA	31
c	sgFAT1+pcDNA	25
c	sgFAT1+pcDNA	1
c	sgFAT1+pcDNA	1
c	sgFAT1+pcDNA	0
c	sgFAT1+pcDNA	0
c	sgFAT1+pcDNA	6
c	sgFAT1+pcDNA	7
c	sgFAT1+pcDNA	2
c	sgFAT1+pcDNA	0
c	sgFAT1+pcDNA	1
c	sgFAT1+pcDNA	27
c	sgFAT1+pcDNA	4
c	sgFAT1+pcDNA	0
c	sgFAT1+pcDNA	0
c	sgFAT1+pcDNA	8
c	sgFAT1+pcDNA	0
c	sgFAT1+pcDNA	0
c	sgFAT1+pcDNA	0
c	sgFAT1+pcDNA	7
c	sgFAT1+pcDNA	7
c	sgFAT1+pcDNA	15
c	sgFAT1+pcDNA	20
c	sgFAT1+pcDNA	15
c	sgFAT1+pcDNA	12
c	sgFAT1+pcDNA	0
c	sgFAT1+pcDNA	0
c	sgFAT1+pcDNA	1
c	sgFAT1+pcDNA	0
c	sgFAT1+pcDNA	0
c	sgFAT1+pcDNA	0
c	sgFAT1+pcDNA	1
c	sgFAT1+pcDNA	0
c	sgFAT1+pcDNA	2
c	sgFAT1+pcDNA	0
c	sgFAT1+pcDNA	12
c	sgFAT1+pcDNA	17
c	sgFAT1+pcDNA	37
c	sgFAT1+pcDNA	37
c	sgFAT1+pcDNA	38
c	sgFAT1+pcDNA	0
c	sgFAT1+pcDNA	0
c	sgFAT1+pcDNA	1
c	sgFAT1+pcDNA	2
c	sgFAT1+pcDNA	0
c	sgFAT1+pcDNA	1
c	sgFAT1+pcDNA	1
c	sgFAT1+pcDNA	1
c	sgFAT1+pcDNA	0
c	sgFAT1+pcDNA	2
c	sgFAT1+pcDNA	2
c	sgFAT1+pcDNA	2
c	sgFAT1+pcDNA	38
c	sgFAT1+pcDNA	2
c	sgFAT1+pcDNA	1
c	sgFAT1+pcDNA	0
c	sgFAT1+pcDNA	1
c	sgFAT1+pcDNA	1
c	sgFAT1+pcDNA	2
c	sgFAT1+pcDNA	1
c	sgFAT1+pcDNA	11
c	sgFAT1+pcDNA	24
c	sgFAT1+pcDNA	22
c	sgFAT1+pcDNA	19
c	sgFAT1+pcDNA	0
c	sgFAT1+pcDNA	0
c	sgFAT1+pcDNA	3
c	sgFAT1+pcDNA	0
c	sgFAT1+pcDNA	0
c	sgFAT1+pcDNA	0
c	sgFAT1+pcDNA	31
c	sgFAT1+pcDNA	17
c	sgFAT1+pcDNA	16
c	sgFAT1+pcDNA	12
c	sgFAT1+pcDNA	16
c	sgFAT1+pcDNA	16
c	sgFAT1+pcDNA	18
c	sgFAT1+pcDNA	0
c	sgFAT1+pcDNA	8
c	sgFAT1+pcDNA	1
c	sgFAT1+pcDNA	0
c	sgFAT1+pcDNA	8
c	sgFAT1+pcDNA	4
c	sgFAT1+pcDNA	9
c	sgFAT1+pcDNA	22
c	sgFAT1+pcDNA	22
a	sgNT+HAFAT1	1
a	sgNT+HAFAT1	7
a	sgNT+HAFAT1	22
a	sgNT+HAFAT1	14
a	sgNT+HAFAT1	20
a	sgNT+HAFAT1	19
a	sgNT+HAFAT1	21
a	sgNT+HAFAT1	15
a	sgNT+HAFAT1	27
a	sgNT+HAFAT1	0
a	sgNT+HAFAT1	0
a	sgNT+HAFAT1	3
a	sgNT+HAFAT1	0
a	sgNT+HAFAT1	0
a	sgNT+HAFAT1	0
a	sgNT+HAFAT1	0
a	sgNT+HAFAT1	0
a	sgNT+HAFAT1	0
a	sgNT+HAFAT1	0
a	sgNT+HAFAT1	0
a	sgNT+HAFAT1	1
a	sgNT+HAFAT1	11
a	sgNT+HAFAT1	0
a	sgNT+HAFAT1	0
a	sgNT+HAFAT1	0
a	sgNT+HAFAT1	11
a	sgNT+HAFAT1	0
a	sgNT+HAFAT1	3
a	sgNT+HAFAT1	0
a	sgNT+HAFAT1	0
a	sgNT+HAFAT1	0
a	sgNT+HAFAT1	0
a	sgNT+HAFAT1	0
a	sgNT+HAFAT1	24
a	sgNT+HAFAT1	18
a	sgNT+HAFAT1	20
a	sgNT+HAFAT1	17
a	sgNT+HAFAT1	13
a	sgNT+HAFAT1	12
a	sgNT+HAFAT1	14
a	sgNT+HAFAT1	12
a	sgNT+HAFAT1	13
a	sgNT+HAFAT1	8
a	sgNT+HAFAT1	6
a	sgNT+HAFAT1	4
a	sgNT+HAFAT1	8
a	sgNT+HAFAT1	0
a	sgNT+HAFAT1	0
a	sgNT+HAFAT1	0
a	sgNT+HAFAT1	0
a	sgNT+HAFAT1	0
a	sgNT+HAFAT1	0
a	sgNT+HAFAT1	0
a	sgNT+HAFAT1	0
a	sgNT+HAFAT1	0
a	sgNT+HAFAT1	0
a	sgNT+HAFAT1	3
a	sgNT+HAFAT1	9
a	sgNT+HAFAT1	6
a	sgNT+HAFAT1	12
a	sgNT+HAFAT1	19
a	sgNT+HAFAT1	8
a	sgNT+HAFAT1	16
a	sgNT+HAFAT1	18
a	sgNT+HAFAT1	17
a	sgNT+HAFAT1	7
a	sgNT+HAFAT1	3
a	sgNT+HAFAT1	3
a	sgNT+HAFAT1	0
a	sgNT+HAFAT1	0
a	sgNT+HAFAT1	0
a	sgNT+HAFAT1	0
a	sgNT+HAFAT1	0
a	sgNT+HAFAT1	0
a	sgNT+HAFAT1	0
a	sgNT+HAFAT1	0
a	sgNT+HAFAT1	0
a	sgNT+HAFAT1	0
a	sgNT+HAFAT1	15
a	sgNT+HAFAT1	11
a	sgNT+HAFAT1	30
a	sgNT+HAFAT1	17
a	sgNT+HAFAT1	31
a	sgNT+HAFAT1	32
a	sgNT+HAFAT1	0
a	sgNT+HAFAT1	0
a	sgNT+HAFAT1	0
a	sgNT+HAFAT1	0
a	sgNT+HAFAT1	0
a	sgNT+HAFAT1	0
a	sgNT+HAFAT1	25
a	sgNT+HAFAT1	25
a	sgNT+HAFAT1	16
a	sgNT+HAFAT1	10
a	sgNT+HAFAT1	11
a	sgNT+HAFAT1	9
a	sgNT+HAFAT1	8
a	sgNT+HAFAT1	2
a	sgNT+HAFAT1	1
a	sgNT+HAFAT1	1
a	sgNT+HAFAT1	0
a	sgNT+HAFAT1	0
a	sgNT+HAFAT1	0
a	sgNT+HAFAT1	0
a	sgNT+HAFAT1	1
a	sgNT+HAFAT1	1
a	sgNT+HAFAT1	13
a	sgNT+HAFAT1	21
a	sgNT+HAFAT1	21
a	sgNT+HAFAT1	25
a	sgNT+HAFAT1	18
a	sgNT+HAFAT1	9
a	sgNT+HAFAT1	0
a	sgNT+HAFAT1	0
a	sgNT+HAFAT1	1
a	sgNT+HAFAT1	1
a	sgNT+HAFAT1	12
a	sgNT+HAFAT1	30
a	sgNT+HAFAT1	6
a	sgNT+HAFAT1	8
a	sgNT+HAFAT1	0
a	sgNT+HAFAT1	0
a	sgNT+HAFAT1	0
a	sgNT+HAFAT1	3
a	sgNT+HAFAT1	20
a	sgNT+HAFAT1	24
a	sgNT+HAFAT1	34
a	sgNT+HAFAT1	25
a	sgNT+HAFAT1	35
a	sgNT+HAFAT1	1
a	sgNT+HAFAT1	0
a	sgNT+HAFAT1	0
a	sgNT+HAFAT1	0
a	sgNT+HAFAT1	0
a	sgNT+HAFAT1	2
a	sgNT+HAFAT1	0
a	sgNT+HAFAT1	0
a	sgNT+HAFAT1	0
a	sgNT+HAFAT1	0
a	sgNT+HAFAT1	0
a	sgNT+HAFAT1	0
a	sgNT+HAFAT1	0
a	sgNT+HAFAT1	0
a	sgNT+HAFAT1	4
a	sgNT+HAFAT1	1
a	sgNT+HAFAT1	0
a	sgNT+HAFAT1	0
a	sgNT+HAFAT1	0
a	sgNT+HAFAT1	0
a	sgNT+HAFAT1	0
a	sgNT+HAFAT1	0
a	sgNT+HAFAT1	0
a	sgNT+HAFAT1	0
a	sgNT+HAFAT1	0
a	sgNT+HAFAT1	0
a	sgNT+HAFAT1	0
a	sgNT+HAFAT1	0
a	sgNT+HAFAT1	0
a	sgNT+HAFAT1	1
a	sgNT+HAFAT1	4
a	sgNT+HAFAT1	7
a	sgNT+HAFAT1	13
a	sgNT+HAFAT1	13
a	sgNT+HAFAT1	18
a	sgNT+HAFAT1	0
a	sgNT+HAFAT1	0
a	sgNT+HAFAT1	0
a	sgNT+HAFAT1	0
a	sgNT+HAFAT1	3
a	sgNT+HAFAT1	0
a	sgNT+HAFAT1	0
a	sgNT+HAFAT1	0
a	sgNT+HAFAT1	0
a	sgNT+HAFAT1	14
a	sgNT+HAFAT1	20
a	sgNT+HAFAT1	25
a	sgNT+HAFAT1	28
a	sgNT+HAFAT1	16
a	sgNT+HAFAT1	30
a	sgNT+HAFAT1	0
a	sgNT+HAFAT1	0
a	sgNT+HAFAT1	44
a	sgNT+HAFAT1	25
a	sgNT+HAFAT1	15
a	sgNT+HAFAT1	33
a	sgNT+HAFAT1	28
a	sgNT+HAFAT1	30
a	sgNT+HAFAT1	31
a	sgNT+HAFAT1	26
a	sgNT+HAFAT1	0
a	sgNT+HAFAT1	0
a	sgNT+HAFAT1	0
a	sgNT+HAFAT1	1
a	sgNT+HAFAT1	2
a	sgNT+HAFAT1	0
a	sgNT+HAFAT1	0
a	sgNT+HAFAT1	0
a	sgNT+HAFAT1	1
a	sgNT+HAFAT1	1
a	sgNT+HAFAT1	0
a	sgNT+HAFAT1	0
a	sgNT+HAFAT1	6
a	sgNT+HAFAT1	0
a	sgNT+HAFAT1	0
a	sgNT+HAFAT1	5
a	sgNT+HAFAT1	0
a	sgNT+HAFAT1	0
a	sgNT+HAFAT1	0
a	sgNT+HAFAT1	7
a	sgNT+HAFAT1	0
a	sgNT+HAFAT1	0
a	sgNT+HAFAT1	0
a	sgNT+HAFAT1	1
a	sgNT+HAFAT1	4
a	sgNT+HAFAT1	14
a	sgNT+HAFAT1	17
a	sgNT+HAFAT1	1
a	sgNT+HAFAT1	12
a	sgNT+HAFAT1	19
a	sgNT+HAFAT1	23
a	sgNT+HAFAT1	10
a	sgNT+HAFAT1	20
a	sgNT+HAFAT1	28
a	sgNT+HAFAT1	14
a	sgNT+HAFAT1	5
a	sgNT+HAFAT1	13
a	sgNT+HAFAT1	24
b	sgNT+HAFAT1	27
b	sgNT+HAFAT1	24
b	sgNT+HAFAT1	37
b	sgNT+HAFAT1	36
b	sgNT+HAFAT1	41
b	sgNT+HAFAT1	20
b	sgNT+HAFAT1	2
b	sgNT+HAFAT1	1
b	sgNT+HAFAT1	2
b	sgNT+HAFAT1	0
b	sgNT+HAFAT1	1
b	sgNT+HAFAT1	0
b	sgNT+HAFAT1	0
b	sgNT+HAFAT1	2
b	sgNT+HAFAT1	5
b	sgNT+HAFAT1	1
b	sgNT+HAFAT1	8
b	sgNT+HAFAT1	29
b	sgNT+HAFAT1	44
b	sgNT+HAFAT1	33
b	sgNT+HAFAT1	28
b	sgNT+HAFAT1	28
b	sgNT+HAFAT1	28
b	sgNT+HAFAT1	24
b	sgNT+HAFAT1	1
b	sgNT+HAFAT1	2
b	sgNT+HAFAT1	0
b	sgNT+HAFAT1	12
b	sgNT+HAFAT1	34
b	sgNT+HAFAT1	29
b	sgNT+HAFAT1	31
b	sgNT+HAFAT1	31
b	sgNT+HAFAT1	35
b	sgNT+HAFAT1	28
b	sgNT+HAFAT1	37
b	sgNT+HAFAT1	40
b	sgNT+HAFAT1	1
b	sgNT+HAFAT1	6
b	sgNT+HAFAT1	1
b	sgNT+HAFAT1	0
b	sgNT+HAFAT1	0
b	sgNT+HAFAT1	0
b	sgNT+HAFAT1	0
b	sgNT+HAFAT1	0
b	sgNT+HAFAT1	0
b	sgNT+HAFAT1	0
b	sgNT+HAFAT1	0
b	sgNT+HAFAT1	0
b	sgNT+HAFAT1	0
b	sgNT+HAFAT1	0
b	sgNT+HAFAT1	30
b	sgNT+HAFAT1	39
b	sgNT+HAFAT1	38
b	sgNT+HAFAT1	45
b	sgNT+HAFAT1	57
b	sgNT+HAFAT1	34
b	sgNT+HAFAT1	0
b	sgNT+HAFAT1	0
b	sgNT+HAFAT1	0
b	sgNT+HAFAT1	1
b	sgNT+HAFAT1	0
b	sgNT+HAFAT1	0
b	sgNT+HAFAT1	2
b	sgNT+HAFAT1	2
b	sgNT+HAFAT1	0
b	sgNT+HAFAT1	1
b	sgNT+HAFAT1	0
b	sgNT+HAFAT1	0
b	sgNT+HAFAT1	20
b	sgNT+HAFAT1	30
b	sgNT+HAFAT1	34
b	sgNT+HAFAT1	34
b	sgNT+HAFAT1	39
b	sgNT+HAFAT1	22
b	sgNT+HAFAT1	15
b	sgNT+HAFAT1	0
b	sgNT+HAFAT1	0
b	sgNT+HAFAT1	0
b	sgNT+HAFAT1	1
b	sgNT+HAFAT1	0
b	sgNT+HAFAT1	17
b	sgNT+HAFAT1	32
b	sgNT+HAFAT1	37
b	sgNT+HAFAT1	41
b	sgNT+HAFAT1	32
b	sgNT+HAFAT1	28
b	sgNT+HAFAT1	2
b	sgNT+HAFAT1	0
b	sgNT+HAFAT1	0
b	sgNT+HAFAT1	55
b	sgNT+HAFAT1	10
b	sgNT+HAFAT1	20
b	sgNT+HAFAT1	21
b	sgNT+HAFAT1	5
b	sgNT+HAFAT1	2
b	sgNT+HAFAT1	4
b	sgNT+HAFAT1	0
b	sgNT+HAFAT1	0
b	sgNT+HAFAT1	15
b	sgNT+HAFAT1	62
b	sgNT+HAFAT1	1
b	sgNT+HAFAT1	4
b	sgNT+HAFAT1	2
b	sgNT+HAFAT1	0
b	sgNT+HAFAT1	0
b	sgNT+HAFAT1	0
b	sgNT+HAFAT1	14
b	sgNT+HAFAT1	12
b	sgNT+HAFAT1	18
b	sgNT+HAFAT1	22
b	sgNT+HAFAT1	2
b	sgNT+HAFAT1	1
b	sgNT+HAFAT1	0
b	sgNT+HAFAT1	0
b	sgNT+HAFAT1	0
b	sgNT+HAFAT1	22
b	sgNT+HAFAT1	21
b	sgNT+HAFAT1	31
b	sgNT+HAFAT1	10
b	sgNT+HAFAT1	30
b	sgNT+HAFAT1	21
b	sgNT+HAFAT1	22
b	sgNT+HAFAT1	14
b	sgNT+HAFAT1	31
b	sgNT+HAFAT1	33
b	sgNT+HAFAT1	32
b	sgNT+HAFAT1	38
b	sgNT+HAFAT1	25
b	sgNT+HAFAT1	21
b	sgNT+HAFAT1	8
b	sgNT+HAFAT1	5
b	sgNT+HAFAT1	0
b	sgNT+HAFAT1	0
b	sgNT+HAFAT1	0
b	sgNT+HAFAT1	1
b	sgNT+HAFAT1	0
b	sgNT+HAFAT1	0
b	sgNT+HAFAT1	3
b	sgNT+HAFAT1	0
b	sgNT+HAFAT1	25
b	sgNT+HAFAT1	32
b	sgNT+HAFAT1	32
b	sgNT+HAFAT1	23
b	sgNT+HAFAT1	24
b	sgNT+HAFAT1	25
b	sgNT+HAFAT1	11
b	sgNT+HAFAT1	24
b	sgNT+HAFAT1	31
b	sgNT+HAFAT1	28
b	sgNT+HAFAT1	0
b	sgNT+HAFAT1	0
b	sgNT+HAFAT1	3
b	sgNT+HAFAT1	1
b	sgNT+HAFAT1	0
b	sgNT+HAFAT1	0
b	sgNT+HAFAT1	0
b	sgNT+HAFAT1	0
b	sgNT+HAFAT1	0
b	sgNT+HAFAT1	0
b	sgNT+HAFAT1	1
b	sgNT+HAFAT1	3
b	sgNT+HAFAT1	31
b	sgNT+HAFAT1	20
b	sgNT+HAFAT1	30
b	sgNT+HAFAT1	24
b	sgNT+HAFAT1	28
b	sgNT+HAFAT1	27
b	sgNT+HAFAT1	4
b	sgNT+HAFAT1	25
b	sgNT+HAFAT1	26
b	sgNT+HAFAT1	15
b	sgNT+HAFAT1	1
b	sgNT+HAFAT1	0
b	sgNT+HAFAT1	0
b	sgNT+HAFAT1	0
b	sgNT+HAFAT1	0
b	sgNT+HAFAT1	1
b	sgNT+HAFAT1	0
b	sgNT+HAFAT1	1
b	sgNT+HAFAT1	0
b	sgNT+HAFAT1	0
b	sgNT+HAFAT1	31
b	sgNT+HAFAT1	35
b	sgNT+HAFAT1	31
b	sgNT+HAFAT1	33
b	sgNT+HAFAT1	22
b	sgNT+HAFAT1	20
b	sgNT+HAFAT1	18
b	sgNT+HAFAT1	1
b	sgNT+HAFAT1	2
b	sgNT+HAFAT1	1
b	sgNT+HAFAT1	0
b	sgNT+HAFAT1	1
b	sgNT+HAFAT1	7
b	sgNT+HAFAT1	0
b	sgNT+HAFAT1	0
b	sgNT+HAFAT1	1
b	sgNT+HAFAT1	5
b	sgNT+HAFAT1	13
b	sgNT+HAFAT1	32
b	sgNT+HAFAT1	53
b	sgNT+HAFAT1	39
b	sgNT+HAFAT1	26
b	sgNT+HAFAT1	24
b	sgNT+HAFAT1	23
b	sgNT+HAFAT1	8
b	sgNT+HAFAT1	1
b	sgNT+HAFAT1	0
b	sgNT+HAFAT1	2
b	sgNT+HAFAT1	2
b	sgNT+HAFAT1	1
b	sgNT+HAFAT1	1
b	sgNT+HAFAT1	3
b	sgNT+HAFAT1	1
b	sgNT+HAFAT1	0
b	sgNT+HAFAT1	0
b	sgNT+HAFAT1	0
b	sgNT+HAFAT1	36
b	sgNT+HAFAT1	45
b	sgNT+HAFAT1	19
b	sgNT+HAFAT1	13
c	sgNT+HAFAT1	2
c	sgNT+HAFAT1	2
c	sgNT+HAFAT1	1
c	sgNT+HAFAT1	4
c	sgNT+HAFAT1	1
c	sgNT+HAFAT1	7
c	sgNT+HAFAT1	1
c	sgNT+HAFAT1	2
c	sgNT+HAFAT1	2
c	sgNT+HAFAT1	4
c	sgNT+HAFAT1	21
c	sgNT+HAFAT1	7
c	sgNT+HAFAT1	18
c	sgNT+HAFAT1	20
c	sgNT+HAFAT1	15
c	sgNT+HAFAT1	20
c	sgNT+HAFAT1	23
c	sgNT+HAFAT1	14
c	sgNT+HAFAT1	0
c	sgNT+HAFAT1	0
c	sgNT+HAFAT1	12
c	sgNT+HAFAT1	0
c	sgNT+HAFAT1	0
c	sgNT+HAFAT1	0
c	sgNT+HAFAT1	0
c	sgNT+HAFAT1	1
c	sgNT+HAFAT1	0
c	sgNT+HAFAT1	1
c	sgNT+HAFAT1	1
c	sgNT+HAFAT1	1
c	sgNT+HAFAT1	2
c	sgNT+HAFAT1	3
c	sgNT+HAFAT1	4
c	sgNT+HAFAT1	28
c	sgNT+HAFAT1	24
c	sgNT+HAFAT1	36
c	sgNT+HAFAT1	20
c	sgNT+HAFAT1	1
c	sgNT+HAFAT1	0
c	sgNT+HAFAT1	2
c	sgNT+HAFAT1	0
c	sgNT+HAFAT1	0
c	sgNT+HAFAT1	25
c	sgNT+HAFAT1	14
c	sgNT+HAFAT1	17
c	sgNT+HAFAT1	25
c	sgNT+HAFAT1	30
c	sgNT+HAFAT1	25
c	sgNT+HAFAT1	0
c	sgNT+HAFAT1	0
c	sgNT+HAFAT1	1
c	sgNT+HAFAT1	3
c	sgNT+HAFAT1	7
c	sgNT+HAFAT1	7
c	sgNT+HAFAT1	16
c	sgNT+HAFAT1	4
c	sgNT+HAFAT1	1
c	sgNT+HAFAT1	0
c	sgNT+HAFAT1	0
c	sgNT+HAFAT1	13
c	sgNT+HAFAT1	0
c	sgNT+HAFAT1	2
c	sgNT+HAFAT1	0
c	sgNT+HAFAT1	1
c	sgNT+HAFAT1	2
c	sgNT+HAFAT1	0
c	sgNT+HAFAT1	20
c	sgNT+HAFAT1	43
c	sgNT+HAFAT1	30
c	sgNT+HAFAT1	16
c	sgNT+HAFAT1	16
c	sgNT+HAFAT1	20
c	sgNT+HAFAT1	13
c	sgNT+HAFAT1	15
c	sgNT+HAFAT1	7
c	sgNT+HAFAT1	5
c	sgNT+HAFAT1	5
c	sgNT+HAFAT1	13
c	sgNT+HAFAT1	5
c	sgNT+HAFAT1	20
c	sgNT+HAFAT1	12
c	sgNT+HAFAT1	0
c	sgNT+HAFAT1	1
c	sgNT+HAFAT1	0
c	sgNT+HAFAT1	0
c	sgNT+HAFAT1	0
c	sgNT+HAFAT1	0
c	sgNT+HAFAT1	6
c	sgNT+HAFAT1	8
c	sgNT+HAFAT1	2
c	sgNT+HAFAT1	0
c	sgNT+HAFAT1	0
c	sgNT+HAFAT1	0
c	sgNT+HAFAT1	0
c	sgNT+HAFAT1	15
c	sgNT+HAFAT1	13
c	sgNT+HAFAT1	17
c	sgNT+HAFAT1	9
c	sgNT+HAFAT1	14
c	sgNT+HAFAT1	10
c	sgNT+HAFAT1	7
c	sgNT+HAFAT1	14
c	sgNT+HAFAT1	0
c	sgNT+HAFAT1	1
c	sgNT+HAFAT1	3
c	sgNT+HAFAT1	10
c	sgNT+HAFAT1	0
c	sgNT+HAFAT1	4
c	sgNT+HAFAT1	6
c	sgNT+HAFAT1	0
c	sgNT+HAFAT1	1
c	sgNT+HAFAT1	1
c	sgNT+HAFAT1	33
c	sgNT+HAFAT1	12
c	sgNT+HAFAT1	19
c	sgNT+HAFAT1	2
c	sgNT+HAFAT1	0
c	sgNT+HAFAT1	2
c	sgNT+HAFAT1	0
c	sgNT+HAFAT1	2
c	sgNT+HAFAT1	1
c	sgNT+HAFAT1	1
c	sgNT+HAFAT1	3
c	sgNT+HAFAT1	1
c	sgNT+HAFAT1	7
c	sgNT+HAFAT1	7
c	sgNT+HAFAT1	3
c	sgNT+HAFAT1	0
c	sgNT+HAFAT1	1
c	sgNT+HAFAT1	1
c	sgNT+HAFAT1	13
c	sgNT+HAFAT1	18
c	sgNT+HAFAT1	18
c	sgNT+HAFAT1	0
c	sgNT+HAFAT1	0
c	sgNT+HAFAT1	0
c	sgNT+HAFAT1	0
c	sgNT+HAFAT1	0
c	sgNT+HAFAT1	0
c	sgNT+HAFAT1	6
c	sgNT+HAFAT1	1
c	sgNT+HAFAT1	22
c	sgNT+HAFAT1	14
c	sgNT+HAFAT1	17
c	sgNT+HAFAT1	7
c	sgNT+HAFAT1	24
c	sgNT+HAFAT1	14
c	sgNT+HAFAT1	11
c	sgNT+HAFAT1	23
c	sgNT+HAFAT1	32
c	sgNT+HAFAT1	29
c	sgNT+HAFAT1	28
c	sgNT+HAFAT1	20
c	sgNT+HAFAT1	25
c	sgNT+HAFAT1	27
c	sgNT+HAFAT1	3
c	sgNT+HAFAT1	0
c	sgNT+HAFAT1	0
c	sgNT+HAFAT1	0
c	sgNT+HAFAT1	0
c	sgNT+HAFAT1	2
c	sgNT+HAFAT1	1
c	sgNT+HAFAT1	0
c	sgNT+HAFAT1	0
c	sgNT+HAFAT1	0
c	sgNT+HAFAT1	1
c	sgNT+HAFAT1	1
c	sgNT+HAFAT1	1
c	sgNT+HAFAT1	3
c	sgNT+HAFAT1	4
c	sgNT+HAFAT1	1
c	sgNT+HAFAT1	17
c	sgNT+HAFAT1	17
c	sgNT+HAFAT1	19
c	sgNT+HAFAT1	31
c	sgNT+HAFAT1	6
c	sgNT+HAFAT1	0
c	sgNT+HAFAT1	0
c	sgNT+HAFAT1	1
c	sgNT+HAFAT1	2
c	sgNT+HAFAT1	5
c	sgNT+HAFAT1	9
c	sgNT+HAFAT1	10
c	sgNT+HAFAT1	2
c	sgNT+HAFAT1	1
c	sgNT+HAFAT1	9
c	sgNT+HAFAT1	0
c	sgNT+HAFAT1	16
c	sgNT+HAFAT1	15
c	sgNT+HAFAT1	20
c	sgNT+HAFAT1	20
c	sgNT+HAFAT1	12
c	sgNT+HAFAT1	7
c	sgNT+HAFAT1	0
c	sgNT+HAFAT1	1
c	sgNT+HAFAT1	0
[truncated: 760 more rows]

## Sheet: fig_3G
Ctrl	FAT1	53BP1
100	106.9	58.3			Number of families	1
100	60.1	56.5			Number of comparisons per family	3
100	64.2	66.1			Alpha	0.05
100	82.28	64.75
100	92.77	72.12			Holm-Šídák's multiple comparisons test	Mean Diff.	Below threshold?	Summary	Adjusted P Value
					Ctrl vs. FAT1	18.75	No	ns	0.066816	A-B
					Ctrl vs. 53BP1	36.45	Yes	**	0.003302	A-C
					FAT1 vs. 53BP1	17.7	No	ns	0.066816	B-C
					Test details	Mean 1	Mean 2	Mean Diff.	SE of diff.	n1	n2	t	DF
					Ctrl vs. FAT1	100	81.25	18.75	7.343	5	5	2.554	8
					Ctrl vs. 53BP1	100	63.55	36.45	7.343	5	5	4.964	8
					FAT1 vs. 53BP1	81.25	63.55	17.7	7.343	5	5	2.41	8
					Compact letter display
					Ctrl	A
					FAT1	A B
					53BP1	B

## Sheet: fig3_H
Ctrl	FAT1
100	61.6			Table Analyzed	ej2 fat1 only
100	73
100	51.55			Column B	FAT1
100	40.35			vs.	vs.
				Column A	Ctrl
				Paired t test
				P value	0.0084
				P value summary	**
				Significantly different (P < 0.05)?	Yes
				One- or two-tailed P value?	Two-tailed
				t, df	t=6.220, df=3
				Number of pairs	4
				How big is the difference?
				Mean of differences (B - A)	-43.38
				SD of differences	13.95
				SEM of differences	6.973
				95% confidence interval	-65.57 to -21.18
				R squared (partial eta squared)
				How effective was the pairing?
				Correlation coefficient (r)	Horizontal line
				P value (one tailed)
				P value summary
				Was the pairing significantly effective?
