# Supplementary material for: TRACERx analysis identifies a role for FAT1 in regulating chromosomal instability and whole-genome doubling via Hippo signalling
Source: Nat Cell Biol. 2024 Dec 30;27(1):154–68. doi: 10.1038/s41556-024-01558-w (PMC11735399; doi:10.1038/s41556-024-01558-w)
Supplement: Supplementary file 12 — Statistical source data. [file 41556_2024_1558_MOESM12_ESM.xlsx]

## Sheet: Fig_4A
sgNT	sgFAT1
21.56	36.66
42.7	56.83		Table Analyzed	stalled fork
34.55	47.74
			Column B	sgFAT1
			vs.	vs.
			Column A	sgNT
			Paired t test
			P value	0.0015
			P value summary	**
			Significantly different (P < 0.05)?	Yes
			One- or two-tailed P value?	Two-tailed
			t, df	t=25.64, df=2
			Number of pairs	3
			How big is the difference?
			Mean of differences (B - A)	14.14
			SD of differences	0.955
			SEM of differences	0.5514
			95% confidence interval	11.77 to 16.51
			R squared (partial eta squared)	0.997
			How effective was the pairing?
			Correlation coefficient (r)	0.9972
			P value (one tailed)	0.0237
			P value summary	*
			Was the pairing significantly effective?	Yes

## Sheet: Fig_4D
expt	variable	53BP1 foci per G1 cell
e	Ctrl4mmHU	3
e	Ctrl4mmHU	2
e	Ctrl4mmHU	3
e	Ctrl4mmHU	2
e	Ctrl4mmHU	3
e	Ctrl4mmHU	0
e	Ctrl4mmHU	4
e	Ctrl4mmHU	1
e	Ctrl4mmHU	3
e	Ctrl4mmHU	0
e	Ctrl4mmHU	5
e	Ctrl4mmHU	8
e	Ctrl4mmHU	3
e	Ctrl4mmHU	5
e	Ctrl4mmHU	2
e	Ctrl4mmHU	6
e	Ctrl4mmHU	4			> wilcox.test(all.expt$value ~ all.expt$variable, paired=F)
e	Ctrl4mmHU	4
e	Ctrl4mmHU	1				Wilcoxon rank sum test with continuity correction
e	Ctrl4mmHU	0
e	Ctrl4mmHU	2			data: all.expt$value by all.expt$variable
e	Ctrl4mmHU	5			W = 258262, p-value = 0.001773
e	Ctrl4mmHU	7			alternative hypothesis: true location shift is not equal to 0
e	Ctrl4mmHU	7
e	Ctrl4mmHU	0
e	Ctrl4mmHU	0
e	Ctrl4mmHU	0
e	Ctrl4mmHU	3
e	Ctrl4mmHU	5
e	Ctrl4mmHU	6
e	Ctrl4mmHU	5
e	Ctrl4mmHU	4
e	Ctrl4mmHU	2
e	Ctrl4mmHU	2
e	Ctrl4mmHU	4
e	Ctrl4mmHU	3
e	Ctrl4mmHU	3
e	Ctrl4mmHU	0
e	Ctrl4mmHU	0
e	Ctrl4mmHU	2
e	Ctrl4mmHU	5
e	Ctrl4mmHU	5
e	Ctrl4mmHU	5
e	Ctrl4mmHU	0
e	Ctrl4mmHU	6
e	Ctrl4mmHU	5
e	Ctrl4mmHU	2
e	Ctrl4mmHU	1
e	Ctrl4mmHU	1
e	Ctrl4mmHU	2
e	Ctrl4mmHU	6
e	Ctrl4mmHU	6
e	Ctrl4mmHU	5
e	Ctrl4mmHU	0
e	Ctrl4mmHU	0
e	Ctrl4mmHU	0
e	Ctrl4mmHU	2
e	Ctrl4mmHU	2
e	Ctrl4mmHU	0
e	Ctrl4mmHU	1
e	Ctrl4mmHU	4
e	Ctrl4mmHU	2
e	Ctrl4mmHU	4
e	Ctrl4mmHU	1
e	Ctrl4mmHU	0
e	Ctrl4mmHU	0
e	Ctrl4mmHU	0
e	Ctrl4mmHU	1
e	Ctrl4mmHU	2
e	Ctrl4mmHU	0
e	Ctrl4mmHU	0
e	Ctrl4mmHU	0
e	Ctrl4mmHU	2
e	Ctrl4mmHU	4
e	Ctrl4mmHU	7
e	Ctrl4mmHU	6
e	Ctrl4mmHU	1
e	Ctrl4mmHU	1
e	Ctrl4mmHU	4
e	Ctrl4mmHU	3
e	Ctrl4mmHU	4
e	Ctrl4mmHU	1
e	Ctrl4mmHU	3
e	Ctrl4mmHU	2
e	Ctrl4mmHU	3
e	Ctrl4mmHU	3
e	Ctrl4mmHU	2
e	Ctrl4mmHU	1
e	Ctrl4mmHU	2
e	Ctrl4mmHU	0
e	Ctrl4mmHU	0
e	Ctrl4mmHU	1
e	Ctrl4mmHU	3
e	Ctrl4mmHU	2
e	Ctrl4mmHU	1
e	Ctrl4mmHU	0
e	Ctrl4mmHU	0
e	Ctrl4mmHU	3
e	Ctrl4mmHU	0
e	Ctrl4mmHU	3
e	Ctrl4mmHU	4
e	Ctrl4mmHU	5
e	Ctrl4mmHU	4
e	Ctrl4mmHU	5
e	Ctrl4mmHU	3
e	Ctrl4mmHU	0
e	Ctrl4mmHU	10
e	Ctrl4mmHU	6
e	Ctrl4mmHU	7
e	Ctrl4mmHU	2
e	Ctrl4mmHU	1
e	Ctrl4mmHU	4
e	Ctrl4mmHU	2
e	Ctrl4mmHU	3
e	Ctrl4mmHU	1
e	Ctrl4mmHU	3
e	Ctrl4mmHU	0
e	Ctrl4mmHU	0
e	Ctrl4mmHU	4
e	Ctrl4mmHU	3
e	Ctrl4mmHU	2
e	Ctrl4mmHU	2
e	Ctrl4mmHU	2
e	Ctrl4mmHU	1
e	Ctrl4mmHU	1
e	Ctrl4mmHU	4
e	Ctrl4mmHU	2
e	Ctrl4mmHU	0
e	Ctrl4mmHU	2
e	Ctrl4mmHU	2
e	Ctrl4mmHU	1
e	Ctrl4mmHU	8
e	Ctrl4mmHU	1
e	Ctrl4mmHU	5
e	Ctrl4mmHU	5
e	Ctrl4mmHU	3
e	Ctrl4mmHU	1
e	Ctrl4mmHU	4
e	Ctrl4mmHU	12
e	Ctrl4mmHU	2
e	Ctrl4mmHU	2
e	Ctrl4mmHU	5
e	Ctrl4mmHU	7
e	Ctrl4mmHU	5
e	Ctrl4mmHU	5
e	Ctrl4mmHU	2
e	Ctrl4mmHU	5
e	Ctrl4mmHU	5
c	Ctrl4mmHU	1
c	Ctrl4mmHU	1
c	Ctrl4mmHU	1
c	Ctrl4mmHU	3
c	Ctrl4mmHU	3
c	Ctrl4mmHU	1
c	Ctrl4mmHU	2
c	Ctrl4mmHU	1
c	Ctrl4mmHU	5
c	Ctrl4mmHU	3
c	Ctrl4mmHU	3
c	Ctrl4mmHU	3
c	Ctrl4mmHU	1
c	Ctrl4mmHU	1
c	Ctrl4mmHU	2
c	Ctrl4mmHU	1
c	Ctrl4mmHU	1
c	Ctrl4mmHU	2
c	Ctrl4mmHU	0
c	Ctrl4mmHU	0
c	Ctrl4mmHU	0
c	Ctrl4mmHU	2
c	Ctrl4mmHU	2
c	Ctrl4mmHU	0
c	Ctrl4mmHU	0
c	Ctrl4mmHU	0
c	Ctrl4mmHU	5
c	Ctrl4mmHU	1
c	Ctrl4mmHU	2
c	Ctrl4mmHU	1
c	Ctrl4mmHU	0
c	Ctrl4mmHU	0
c	Ctrl4mmHU	0
c	Ctrl4mmHU	0
c	Ctrl4mmHU	0
c	Ctrl4mmHU	3
c	Ctrl4mmHU	0
c	Ctrl4mmHU	1
c	Ctrl4mmHU	1
c	Ctrl4mmHU	3
c	Ctrl4mmHU	1
c	Ctrl4mmHU	0
c	Ctrl4mmHU	0
c	Ctrl4mmHU	0
c	Ctrl4mmHU	6
c	Ctrl4mmHU	2
c	Ctrl4mmHU	2
c	Ctrl4mmHU	1
c	Ctrl4mmHU	1
c	Ctrl4mmHU	1
c	Ctrl4mmHU	0
c	Ctrl4mmHU	0
c	Ctrl4mmHU	0
c	Ctrl4mmHU	2
c	Ctrl4mmHU	1
c	Ctrl4mmHU	1
c	Ctrl4mmHU	3
c	Ctrl4mmHU	4
c	Ctrl4mmHU	0
c	Ctrl4mmHU	1
c	Ctrl4mmHU	2
c	Ctrl4mmHU	1
c	Ctrl4mmHU	0
c	Ctrl4mmHU	1
c	Ctrl4mmHU	3
c	Ctrl4mmHU	3
c	Ctrl4mmHU	4
c	Ctrl4mmHU	1
c	Ctrl4mmHU	1
c	Ctrl4mmHU	0
c	Ctrl4mmHU	0
c	Ctrl4mmHU	0
c	Ctrl4mmHU	0
c	Ctrl4mmHU	1
c	Ctrl4mmHU	1
c	Ctrl4mmHU	0
c	Ctrl4mmHU	2
c	Ctrl4mmHU	6
c	Ctrl4mmHU	5
c	Ctrl4mmHU	2
c	Ctrl4mmHU	1
c	Ctrl4mmHU	0
c	Ctrl4mmHU	2
c	Ctrl4mmHU	1
c	Ctrl4mmHU	2
c	Ctrl4mmHU	0
c	Ctrl4mmHU	0
c	Ctrl4mmHU	0
c	Ctrl4mmHU	1
c	Ctrl4mmHU	2
c	Ctrl4mmHU	1
c	Ctrl4mmHU	3
c	Ctrl4mmHU	2
c	Ctrl4mmHU	0
c	Ctrl4mmHU	3
c	Ctrl4mmHU	0
c	Ctrl4mmHU	0
c	Ctrl4mmHU	0
c	Ctrl4mmHU	1
c	Ctrl4mmHU	1
c	Ctrl4mmHU	1
c	Ctrl4mmHU	4
c	Ctrl4mmHU	0
c	Ctrl4mmHU	0
c	Ctrl4mmHU	0
c	Ctrl4mmHU	4
c	Ctrl4mmHU	0
c	Ctrl4mmHU	1
c	Ctrl4mmHU	2
c	Ctrl4mmHU	1
c	Ctrl4mmHU	2
c	Ctrl4mmHU	1
c	Ctrl4mmHU	0
c	Ctrl4mmHU	3
c	Ctrl4mmHU	0
c	Ctrl4mmHU	1
c	Ctrl4mmHU	0
c	Ctrl4mmHU	0
c	Ctrl4mmHU	0
c	Ctrl4mmHU	1
c	Ctrl4mmHU	1
c	Ctrl4mmHU	4
c	Ctrl4mmHU	3
c	Ctrl4mmHU	0
c	Ctrl4mmHU	0
c	Ctrl4mmHU	1
c	Ctrl4mmHU	0
c	Ctrl4mmHU	1
c	Ctrl4mmHU	2
c	Ctrl4mmHU	1
c	Ctrl4mmHU	2
c	Ctrl4mmHU	0
c	Ctrl4mmHU	0
c	Ctrl4mmHU	1
c	Ctrl4mmHU	1
c	Ctrl4mmHU	2
c	Ctrl4mmHU	3
c	Ctrl4mmHU	0
c	Ctrl4mmHU	0
c	Ctrl4mmHU	0
c	Ctrl4mmHU	1
c	Ctrl4mmHU	2
c	Ctrl4mmHU	1
c	Ctrl4mmHU	3
c	Ctrl4mmHU	5
c	Ctrl4mmHU	3
c	Ctrl4mmHU	3
c	Ctrl4mmHU	1
c	Ctrl4mmHU	0
c	Ctrl4mmHU	2
c	Ctrl4mmHU	1
c	Ctrl4mmHU	1
c	Ctrl4mmHU	2
c	Ctrl4mmHU	0
c	Ctrl4mmHU	1
c	Ctrl4mmHU	2
c	Ctrl4mmHU	2
c	Ctrl4mmHU	0
c	Ctrl4mmHU	0
c	Ctrl4mmHU	2
c	Ctrl4mmHU	2
c	Ctrl4mmHU	3
c	Ctrl4mmHU	2
c	Ctrl4mmHU	5
c	Ctrl4mmHU	1
c	Ctrl4mmHU	1
c	Ctrl4mmHU	3
c	Ctrl4mmHU	1
c	Ctrl4mmHU	0
c	Ctrl4mmHU	1
c	Ctrl4mmHU	2
c	Ctrl4mmHU	0
c	Ctrl4mmHU	0
c	Ctrl4mmHU	3
c	Ctrl4mmHU	3
b	Ctrl4mmHU	1
b	Ctrl4mmHU	1
b	Ctrl4mmHU	3
b	Ctrl4mmHU	0
b	Ctrl4mmHU	0
b	Ctrl4mmHU	0
b	Ctrl4mmHU	0
b	Ctrl4mmHU	2
b	Ctrl4mmHU	0
b	Ctrl4mmHU	1
b	Ctrl4mmHU	2
b	Ctrl4mmHU	1
b	Ctrl4mmHU	2
b	Ctrl4mmHU	0
b	Ctrl4mmHU	1
b	Ctrl4mmHU	1
b	Ctrl4mmHU	1
b	Ctrl4mmHU	0
b	Ctrl4mmHU	1
b	Ctrl4mmHU	0
b	Ctrl4mmHU	0
b	Ctrl4mmHU	1
b	Ctrl4mmHU	3
b	Ctrl4mmHU	0
b	Ctrl4mmHU	0
b	Ctrl4mmHU	0
b	Ctrl4mmHU	1
b	Ctrl4mmHU	2
b	Ctrl4mmHU	3
b	Ctrl4mmHU	1
b	Ctrl4mmHU	1
b	Ctrl4mmHU	0
b	Ctrl4mmHU	0
b	Ctrl4mmHU	3
b	Ctrl4mmHU	6
b	Ctrl4mmHU	1
b	Ctrl4mmHU	0
b	Ctrl4mmHU	1
b	Ctrl4mmHU	1
b	Ctrl4mmHU	0
b	Ctrl4mmHU	4
b	Ctrl4mmHU	0
b	Ctrl4mmHU	0
b	Ctrl4mmHU	5
b	Ctrl4mmHU	5
b	Ctrl4mmHU	0
b	Ctrl4mmHU	2
b	Ctrl4mmHU	0
b	Ctrl4mmHU	2
b	Ctrl4mmHU	3
b	Ctrl4mmHU	5
b	Ctrl4mmHU	5
b	Ctrl4mmHU	0
b	Ctrl4mmHU	3
b	Ctrl4mmHU	1
b	Ctrl4mmHU	3
b	Ctrl4mmHU	3
b	Ctrl4mmHU	2
b	Ctrl4mmHU	0
b	Ctrl4mmHU	2
b	Ctrl4mmHU	1
b	Ctrl4mmHU	1
b	Ctrl4mmHU	0
b	Ctrl4mmHU	0
b	Ctrl4mmHU	0
b	Ctrl4mmHU	0
b	Ctrl4mmHU	0
b	Ctrl4mmHU	3
b	Ctrl4mmHU	0
b	Ctrl4mmHU	1
b	Ctrl4mmHU	2
b	Ctrl4mmHU	1
b	Ctrl4mmHU	1
b	Ctrl4mmHU	0
b	Ctrl4mmHU	0
b	Ctrl4mmHU	0
b	Ctrl4mmHU	4
b	Ctrl4mmHU	1
b	Ctrl4mmHU	0
b	Ctrl4mmHU	6
b	Ctrl4mmHU	3
d	Ctrl4mmHU	2
d	Ctrl4mmHU	3
d	Ctrl4mmHU	1
d	Ctrl4mmHU	2
d	Ctrl4mmHU	4
d	Ctrl4mmHU	5
d	Ctrl4mmHU	6
d	Ctrl4mmHU	3
d	Ctrl4mmHU	6
d	Ctrl4mmHU	0
d	Ctrl4mmHU	1
d	Ctrl4mmHU	0
d	Ctrl4mmHU	1
d	Ctrl4mmHU	0
d	Ctrl4mmHU	0
d	Ctrl4mmHU	1
d	Ctrl4mmHU	4
d	Ctrl4mmHU	0
d	Ctrl4mmHU	1
d	Ctrl4mmHU	0
d	Ctrl4mmHU	0
d	Ctrl4mmHU	1
d	Ctrl4mmHU	1
d	Ctrl4mmHU	0
d	Ctrl4mmHU	0
d	Ctrl4mmHU	3
d	Ctrl4mmHU	3
d	Ctrl4mmHU	2
d	Ctrl4mmHU	2
d	Ctrl4mmHU	4
d	Ctrl4mmHU	5
d	Ctrl4mmHU	1
d	Ctrl4mmHU	5
d	Ctrl4mmHU	3
d	Ctrl4mmHU	3
d	Ctrl4mmHU	5
d	Ctrl4mmHU	3
d	Ctrl4mmHU	3
d	Ctrl4mmHU	1
d	Ctrl4mmHU	2
d	Ctrl4mmHU	0
d	Ctrl4mmHU	0
d	Ctrl4mmHU	10
d	Ctrl4mmHU	13
d	Ctrl4mmHU	3
d	Ctrl4mmHU	1
d	Ctrl4mmHU	4
d	Ctrl4mmHU	1
d	Ctrl4mmHU	2
d	Ctrl4mmHU	3
d	Ctrl4mmHU	1
d	Ctrl4mmHU	1
d	Ctrl4mmHU	1
d	Ctrl4mmHU	4
d	Ctrl4mmHU	2
d	Ctrl4mmHU	2
d	Ctrl4mmHU	2
d	Ctrl4mmHU	1
d	Ctrl4mmHU	1
d	Ctrl4mmHU	0
d	Ctrl4mmHU	5
d	Ctrl4mmHU	1
d	Ctrl4mmHU	3
d	Ctrl4mmHU	1
d	Ctrl4mmHU	2
d	Ctrl4mmHU	2
d	Ctrl4mmHU	2
d	Ctrl4mmHU	3
d	Ctrl4mmHU	2
d	Ctrl4mmHU	1
d	Ctrl4mmHU	4
d	Ctrl4mmHU	2
d	Ctrl4mmHU	3
d	Ctrl4mmHU	2
d	Ctrl4mmHU	3
d	Ctrl4mmHU	4
d	Ctrl4mmHU	4
d	Ctrl4mmHU	3
d	Ctrl4mmHU	0
d	Ctrl4mmHU	0
d	Ctrl4mmHU	0
d	Ctrl4mmHU	0
d	Ctrl4mmHU	3
d	Ctrl4mmHU	4
d	Ctrl4mmHU	1
d	Ctrl4mmHU	1
d	Ctrl4mmHU	1
d	Ctrl4mmHU	0
d	Ctrl4mmHU	3
d	Ctrl4mmHU	1
d	Ctrl4mmHU	2
d	Ctrl4mmHU	1
d	Ctrl4mmHU	4
d	Ctrl4mmHU	3
d	Ctrl4mmHU	2
d	Ctrl4mmHU	2
d	Ctrl4mmHU	3
d	Ctrl4mmHU	2
d	Ctrl4mmHU	1
d	Ctrl4mmHU	3
d	Ctrl4mmHU	2
d	Ctrl4mmHU	1
d	Ctrl4mmHU	3
d	Ctrl4mmHU	2
d	Ctrl4mmHU	4
d	Ctrl4mmHU	1
d	Ctrl4mmHU	2
d	Ctrl4mmHU	1
d	Ctrl4mmHU	0
a	Ctrl4mmHU	0
a	Ctrl4mmHU	0
a	Ctrl4mmHU	0
a	Ctrl4mmHU	0
a	Ctrl4mmHU	0
a	Ctrl4mmHU	0
a	Ctrl4mmHU	0
a	Ctrl4mmHU	0
a	Ctrl4mmHU	0
a	Ctrl4mmHU	1
a	Ctrl4mmHU	4
a	Ctrl4mmHU	0
a	Ctrl4mmHU	0
a	Ctrl4mmHU	0
a	Ctrl4mmHU	0
a	Ctrl4mmHU	0
a	Ctrl4mmHU	0
a	Ctrl4mmHU	0
a	Ctrl4mmHU	0
a	Ctrl4mmHU	1
a	Ctrl4mmHU	0
a	Ctrl4mmHU	6
a	Ctrl4mmHU	0
a	Ctrl4mmHU	0
a	Ctrl4mmHU	3
a	Ctrl4mmHU	0
a	Ctrl4mmHU	0
a	Ctrl4mmHU	0
a	Ctrl4mmHU	2
a	Ctrl4mmHU	3
a	Ctrl4mmHU	0
a	Ctrl4mmHU	0
a	Ctrl4mmHU	0
a	Ctrl4mmHU	0
a	Ctrl4mmHU	2
a	Ctrl4mmHU	2
a	Ctrl4mmHU	0
a	Ctrl4mmHU	0
a	Ctrl4mmHU	0
a	Ctrl4mmHU	0
a	Ctrl4mmHU	1
a	Ctrl4mmHU	1
a	Ctrl4mmHU	9
a	Ctrl4mmHU	0
a	Ctrl4mmHU	4
a	Ctrl4mmHU	1
a	Ctrl4mmHU	3
a	Ctrl4mmHU	0
a	Ctrl4mmHU	3
a	Ctrl4mmHU	0
a	Ctrl4mmHU	0
a	Ctrl4mmHU	10
a	Ctrl4mmHU	0
a	Ctrl4mmHU	0
a	Ctrl4mmHU	0
a	Ctrl4mmHU	0
a	Ctrl4mmHU	6
a	Ctrl4mmHU	2
a	Ctrl4mmHU	0
a	Ctrl4mmHU	0
a	Ctrl4mmHU	5
a	Ctrl4mmHU	0
a	Ctrl4mmHU	0
a	Ctrl4mmHU	0
a	Ctrl4mmHU	5
a	Ctrl4mmHU	3
a	Ctrl4mmHU	6
a	Ctrl4mmHU	0
a	Ctrl4mmHU	2
a	Ctrl4mmHU	6
a	Ctrl4mmHU	0
a	Ctrl4mmHU	1
a	Ctrl4mmHU	0
a	Ctrl4mmHU	2
a	Ctrl4mmHU	0
a	Ctrl4mmHU	2
a	Ctrl4mmHU	0
a	Ctrl4mmHU	4
a	Ctrl4mmHU	2
a	Ctrl4mmHU	2
a	Ctrl4mmHU	0
a	Ctrl4mmHU	1
a	Ctrl4mmHU	3
a	Ctrl4mmHU	2
a	Ctrl4mmHU	0
a	Ctrl4mmHU	0
a	Ctrl4mmHU	0
a	Ctrl4mmHU	1
a	Ctrl4mmHU	0
a	Ctrl4mmHU	0
a	Ctrl4mmHU	0
a	Ctrl4mmHU	0
a	Ctrl4mmHU	0
a	Ctrl4mmHU	0
a	Ctrl4mmHU	2
a	Ctrl4mmHU	0
a	Ctrl4mmHU	1
a	Ctrl4mmHU	0
a	Ctrl4mmHU	1
a	Ctrl4mmHU	1
a	Ctrl4mmHU	0
a	Ctrl4mmHU	0
a	Ctrl4mmHU	2
a	Ctrl4mmHU	0
a	Ctrl4mmHU	1
a	Ctrl4mmHU	0
a	Ctrl4mmHU	0
a	Ctrl4mmHU	2
a	Ctrl4mmHU	0
a	Ctrl4mmHU	1
a	Ctrl4mmHU	5
a	Ctrl4mmHU	10
a	Ctrl4mmHU	4
a	Ctrl4mmHU	1
a	Ctrl4mmHU	2
a	Ctrl4mmHU	0
a	Ctrl4mmHU	0
a	Ctrl4mmHU	5
a	Ctrl4mmHU	1
a	Ctrl4mmHU	0
a	Ctrl4mmHU	0
a	Ctrl4mmHU	0
a	Ctrl4mmHU	2
a	Ctrl4mmHU	1
a	Ctrl4mmHU	11
a	Ctrl4mmHU	3
a	Ctrl4mmHU	1
a	Ctrl4mmHU	0
a	Ctrl4mmHU	0
a	Ctrl4mmHU	0
a	Ctrl4mmHU	0
a	Ctrl4mmHU	0
a	Ctrl4mmHU	4
a	Ctrl4mmHU	0
a	Ctrl4mmHU	0
a	Ctrl4mmHU	0
a	Ctrl4mmHU	10
a	Ctrl4mmHU	0
a	Ctrl4mmHU	10
a	Ctrl4mmHU	1
a	Ctrl4mmHU	1
a	Ctrl4mmHU	5
a	Ctrl4mmHU	0
a	Ctrl4mmHU	0
a	Ctrl4mmHU	13
a	Ctrl4mmHU	0
a	Ctrl4mmHU	0
a	Ctrl4mmHU	10
a	Ctrl4mmHU	3
a	Ctrl4mmHU	2
a	Ctrl4mmHU	3
a	Ctrl4mmHU	0
a	Ctrl4mmHU	0
a	Ctrl4mmHU	1
a	Ctrl4mmHU	1
a	Ctrl4mmHU	0
a	Ctrl4mmHU	0
a	Ctrl4mmHU	0
a	Ctrl4mmHU	0
a	Ctrl4mmHU	0
a	Ctrl4mmHU	0
a	Ctrl4mmHU	2
a	Ctrl4mmHU	1
a	Ctrl4mmHU	0
a	Ctrl4mmHU	0
a	Ctrl4mmHU	3
a	Ctrl4mmHU	0
a	Ctrl4mmHU	0
a	Ctrl4mmHU	2
a	Ctrl4mmHU	0
a	Ctrl4mmHU	2
a	Ctrl4mmHU	5
a	Ctrl4mmHU	4
a	Ctrl4mmHU	0
a	Ctrl4mmHU	4
a	Ctrl4mmHU	7
a	Ctrl4mmHU	5
a	Ctrl4mmHU	0
a	Ctrl4mmHU	0
a	Ctrl4mmHU	2
a	Ctrl4mmHU	1
a	Ctrl4mmHU	0
a	Ctrl4mmHU	2
a	Ctrl4mmHU	0
a	Ctrl4mmHU	1
a	Ctrl4mmHU	0
a	Ctrl4mmHU	0
a	Ctrl4mmHU	0
a	Ctrl4mmHU	1
a	Ctrl4mmHU	3
a	Ctrl4mmHU	3
a	Ctrl4mmHU	4
a	Ctrl4mmHU	4
a	Ctrl4mmHU	0
a	Ctrl4mmHU	3
a	Ctrl4mmHU	1
a	Ctrl4mmHU	0
a	Ctrl4mmHU	0
a	Ctrl4mmHU	0
a	Ctrl4mmHU	3
a	Ctrl4mmHU	5
a	Ctrl4mmHU	5
a	Ctrl4mmHU	0
a	Ctrl4mmHU	0
a	Ctrl4mmHU	0
a	Ctrl4mmHU	0
a	Ctrl4mmHU	0
a	Ctrl4mmHU	0
a	Ctrl4mmHU	0
a	Ctrl4mmHU	0
a	Ctrl4mmHU	0
a	Ctrl4mmHU	3
a	Ctrl4mmHU	5
a	Ctrl4mmHU	0
a	Ctrl4mmHU	2
a	Ctrl4mmHU	0
a	Ctrl4mmHU	0
a	Ctrl4mmHU	0
a	Ctrl4mmHU	6
a	Ctrl4mmHU	2
a	Ctrl4mmHU	4
e	Fat14mmHU	5
e	Fat14mmHU	4
e	Fat14mmHU	4
e	Fat14mmHU	3
e	Fat14mmHU	0
e	Fat14mmHU	1
e	Fat14mmHU	3
e	Fat14mmHU	3
e	Fat14mmHU	3
e	Fat14mmHU	1
e	Fat14mmHU	5
e	Fat14mmHU	3
e	Fat14mmHU	6
e	Fat14mmHU	2
e	Fat14mmHU	5
e	Fat14mmHU	1
e	Fat14mmHU	6
e	Fat14mmHU	3
e	Fat14mmHU	2
e	Fat14mmHU	0
e	Fat14mmHU	1
e	Fat14mmHU	3
e	Fat14mmHU	2
e	Fat14mmHU	0
e	Fat14mmHU	0
e	Fat14mmHU	2
e	Fat14mmHU	2
e	Fat14mmHU	1
e	Fat14mmHU	0
e	Fat14mmHU	2
e	Fat14mmHU	2
e	Fat14mmHU	0
e	Fat14mmHU	3
e	Fat14mmHU	0
e	Fat14mmHU	5
e	Fat14mmHU	0
e	Fat14mmHU	4
e	Fat14mmHU	3
e	Fat14mmHU	9
e	Fat14mmHU	0
e	Fat14mmHU	2
e	Fat14mmHU	0
e	Fat14mmHU	0
e	Fat14mmHU	6
e	Fat14mmHU	2
e	Fat14mmHU	4
e	Fat14mmHU	0
e	Fat14mmHU	1
e	Fat14mmHU	8
e	Fat14mmHU	2
e	Fat14mmHU	2
e	Fat14mmHU	0
e	Fat14mmHU	2
e	Fat14mmHU	0
e	Fat14mmHU	0
e	Fat14mmHU	0
e	Fat14mmHU	0
e	Fat14mmHU	6
e	Fat14mmHU	0
e	Fat14mmHU	7
e	Fat14mmHU	8
e	Fat14mmHU	5
e	Fat14mmHU	1
e	Fat14mmHU	3
e	Fat14mmHU	2
e	Fat14mmHU	8
e	Fat14mmHU	6
e	Fat14mmHU	3
e	Fat14mmHU	0
e	Fat14mmHU	0
e	Fat14mmHU	0
e	Fat14mmHU	0
e	Fat14mmHU	3
e	Fat14mmHU	5
e	Fat14mmHU	1
e	Fat14mmHU	2
e	Fat14mmHU	4
e	Fat14mmHU	0
e	Fat14mmHU	0
e	Fat14mmHU	0
e	Fat14mmHU	0
e	Fat14mmHU	1
e	Fat14mmHU	5
e	Fat14mmHU	2
e	Fat14mmHU	3
e	Fat14mmHU	6
e	Fat14mmHU	6
e	Fat14mmHU	1
e	Fat14mmHU	3
e	Fat14mmHU	2
e	Fat14mmHU	2
e	Fat14mmHU	3
e	Fat14mmHU	2
e	Fat14mmHU	3
e	Fat14mmHU	3
e	Fat14mmHU	5
e	Fat14mmHU	6
e	Fat14mmHU	7
e	Fat14mmHU	6
e	Fat14mmHU	2
e	Fat14mmHU	1
e	Fat14mmHU	1
e	Fat14mmHU	6
e	Fat14mmHU	2
e	Fat14mmHU	3
e	Fat14mmHU	4
e	Fat14mmHU	6
e	Fat14mmHU	0
e	Fat14mmHU	5
e	Fat14mmHU	4
e	Fat14mmHU	1
e	Fat14mmHU	0
e	Fat14mmHU	3
e	Fat14mmHU	5
e	Fat14mmHU	2
e	Fat14mmHU	4
e	Fat14mmHU	2
e	Fat14mmHU	1
e	Fat14mmHU	1
e	Fat14mmHU	4
e	Fat14mmHU	0
e	Fat14mmHU	3
e	Fat14mmHU	8
e	Fat14mmHU	0
e	Fat14mmHU	2
e	Fat14mmHU	0
e	Fat14mmHU	0
e	Fat14mmHU	5
e	Fat14mmHU	2
e	Fat14mmHU	2
e	Fat14mmHU	1
e	Fat14mmHU	0
e	Fat14mmHU	1
e	Fat14mmHU	0
e	Fat14mmHU	5
e	Fat14mmHU	2
e	Fat14mmHU	1
e	Fat14mmHU	2
e	Fat14mmHU	6
e	Fat14mmHU	1
e	Fat14mmHU	3
e	Fat14mmHU	1
e	Fat14mmHU	1
e	Fat14mmHU	1
e	Fat14mmHU	9
e	Fat14mmHU	2
e	Fat14mmHU	1
e	Fat14mmHU	5
e	Fat14mmHU	2
e	Fat14mmHU	1
e	Fat14mmHU	0
e	Fat14mmHU	3
e	Fat14mmHU	4
e	Fat14mmHU	4
e	Fat14mmHU	1
e	Fat14mmHU	4
e	Fat14mmHU	8
e	Fat14mmHU	5
e	Fat14mmHU	3
e	Fat14mmHU	29
e	Fat14mmHU	9
e	Fat14mmHU	0
e	Fat14mmHU	6
e	Fat14mmHU	2
e	Fat14mmHU	1
e	Fat14mmHU	0
e	Fat14mmHU	1
e	Fat14mmHU	0
e	Fat14mmHU	0
e	Fat14mmHU	1
e	Fat14mmHU	2
e	Fat14mmHU	2
e	Fat14mmHU	3
e	Fat14mmHU	2
c	Fat14mmHU	1
c	Fat14mmHU	2
c	Fat14mmHU	1
c	Fat14mmHU	3
c	Fat14mmHU	2
c	Fat14mmHU	0
c	Fat14mmHU	5
c	Fat14mmHU	2
c	Fat14mmHU	0
c	Fat14mmHU	0
c	Fat14mmHU	1
c	Fat14mmHU	3
c	Fat14mmHU	1
c	Fat14mmHU	2
c	Fat14mmHU	2
c	Fat14mmHU	4
c	Fat14mmHU	6
c	Fat14mmHU	3
c	Fat14mmHU	3
c	Fat14mmHU	1
c	Fat14mmHU	2
c	Fat14mmHU	2
c	Fat14mmHU	1
c	Fat14mmHU	0
c	Fat14mmHU	2
c	Fat14mmHU	1
c	Fat14mmHU	3
c	Fat14mmHU	5
c	Fat14mmHU	2
c	Fat14mmHU	2
c	Fat14mmHU	1
c	Fat14mmHU	1
c	Fat14mmHU	2
c	Fat14mmHU	3
c	Fat14mmHU	2
c	Fat14mmHU	0
c	Fat14mmHU	0
c	Fat14mmHU	5
c	Fat14mmHU	2
c	Fat14mmHU	2
c	Fat14mmHU	4
c	Fat14mmHU	1
c	Fat14mmHU	4
c	Fat14mmHU	4
c	Fat14mmHU	2
c	Fat14mmHU	1
c	Fat14mmHU	4
c	Fat14mmHU	4
c	Fat14mmHU	1
c	Fat14mmHU	4
c	Fat14mmHU	2
c	Fat14mmHU	1
c	Fat14mmHU	4
c	Fat14mmHU	2
c	Fat14mmHU	2
c	Fat14mmHU	2
c	Fat14mmHU	1
c	Fat14mmHU	1
c	Fat14mmHU	1
c	Fat14mmHU	3
c	Fat14mmHU	3
c	Fat14mmHU	3
c	Fat14mmHU	2
c	Fat14mmHU	2
c	Fat14mmHU	3
c	Fat14mmHU	0
c	Fat14mmHU	0
c	Fat14mmHU	1
c	Fat14mmHU	1
c	Fat14mmHU	1
c	Fat14mmHU	3
c	Fat14mmHU	2
c	Fat14mmHU	4
c	Fat14mmHU	2
c	Fat14mmHU	0
c	Fat14mmHU	0
c	Fat14mmHU	2
c	Fat14mmHU	2
c	Fat14mmHU	1
c	Fat14mmHU	2
c	Fat14mmHU	1
c	Fat14mmHU	0
c	Fat14mmHU	0
c	Fat14mmHU	0
c	Fat14mmHU	0
c	Fat14mmHU	3
c	Fat14mmHU	2
c	Fat14mmHU	1
c	Fat14mmHU	0
c	Fat14mmHU	0
c	Fat14mmHU	0
c	Fat14mmHU	4
c	Fat14mmHU	2
c	Fat14mmHU	2
c	Fat14mmHU	1
c	Fat14mmHU	0
c	Fat14mmHU	0
c	Fat14mmHU	3
c	Fat14mmHU	3
c	Fat14mmHU	1
c	Fat14mmHU	1
c	Fat14mmHU	3
c	Fat14mmHU	3
c	Fat14mmHU	4
c	Fat14mmHU	3
c	Fat14mmHU	1
c	Fat14mmHU	1
c	Fat14mmHU	1
c	Fat14mmHU	3
c	Fat14mmHU	3
c	Fat14mmHU	1
c	Fat14mmHU	0
c	Fat14mmHU	2
c	Fat14mmHU	3
c	Fat14mmHU	3
c	Fat14mmHU	4
c	Fat14mmHU	0
c	Fat14mmHU	2
c	Fat14mmHU	1
c	Fat14mmHU	2
c	Fat14mmHU	4
c	Fat14mmHU	1
c	Fat14mmHU	0
c	Fat14mmHU	0
c	Fat14mmHU	0
c	Fat14mmHU	0
c	Fat14mmHU	2
c	Fat14mmHU	2
c	Fat14mmHU	2
c	Fat14mmHU	0
c	Fat14mmHU	0
c	Fat14mmHU	3
c	Fat14mmHU	4
c	Fat14mmHU	0
c	Fat14mmHU	0
c	Fat14mmHU	1
c	Fat14mmHU	1
c	Fat14mmHU	6
c	Fat14mmHU	0
c	Fat14mmHU	2
c	Fat14mmHU	4
c	Fat14mmHU	1
c	Fat14mmHU	2
c	Fat14mmHU	2
c	Fat14mmHU	3
c	Fat14mmHU	1
c	Fat14mmHU	2
c	Fat14mmHU	0
c	Fat14mmHU	0
c	Fat14mmHU	2
c	Fat14mmHU	0
c	Fat14mmHU	1
c	Fat14mmHU	3
c	Fat14mmHU	2
c	Fat14mmHU	2
c	Fat14mmHU	2
c	Fat14mmHU	2
c	Fat14mmHU	1
c	Fat14mmHU	1
c	Fat14mmHU	3
c	Fat14mmHU	5
c	Fat14mmHU	5
c	Fat14mmHU	2
c	Fat14mmHU	3
c	Fat14mmHU	2
c	Fat14mmHU	4
c	Fat14mmHU	1
c	Fat14mmHU	0
c	Fat14mmHU	4
c	Fat14mmHU	4
c	Fat14mmHU	0
c	Fat14mmHU	4
c	Fat14mmHU	1
c	Fat14mmHU	1
c	Fat14mmHU	0
b	Fat14mmHU	0
b	Fat14mmHU	0
b	Fat14mmHU	0
b	Fat14mmHU	0
b	Fat14mmHU	1
b	Fat14mmHU	4
b	Fat14mmHU	3
b	Fat14mmHU	3
b	Fat14mmHU	1
b	Fat14mmHU	2
b	Fat14mmHU	1
b	Fat14mmHU	4
b	Fat14mmHU	0
b	Fat14mmHU	0
b	Fat14mmHU	1
b	Fat14mmHU	4
b	Fat14mmHU	5
b	Fat14mmHU	4
b	Fat14mmHU	4
b	Fat14mmHU	3
b	Fat14mmHU	2
b	Fat14mmHU	2
b	Fat14mmHU	1
b	Fat14mmHU	3
b	Fat14mmHU	0
b	Fat14mmHU	0
b	Fat14mmHU	3
b	Fat14mmHU	0
b	Fat14mmHU	0
b	Fat14mmHU	1
b	Fat14mmHU	2
b	Fat14mmHU	3
b	Fat14mmHU	4
b	Fat14mmHU	1
b	Fat14mmHU	1
b	Fat14mmHU	0
b	Fat14mmHU	0
b	Fat14mmHU	1
b	Fat14mmHU	6
b	Fat14mmHU	3
b	Fat14mmHU	2
b	Fat14mmHU	0
b	Fat14mmHU	2
b	Fat14mmHU	2
b	Fat14mmHU	0
b	Fat14mmHU	0
b	Fat14mmHU	1
b	Fat14mmHU	2
b	Fat14mmHU	5
b	Fat14mmHU	13
b	Fat14mmHU	0
b	Fat14mmHU	0
b	Fat14mmHU	0
b	Fat14mmHU	0
b	Fat14mmHU	3
b	Fat14mmHU	23
b	Fat14mmHU	0
b	Fat14mmHU	0
b	Fat14mmHU	0
b	Fat14mmHU	1
b	Fat14mmHU	3
b	Fat14mmHU	4
b	Fat14mmHU	10
b	Fat14mmHU	16
b	Fat14mmHU	1
b	Fat14mmHU	0
b	Fat14mmHU	3
b	Fat14mmHU	2
b	Fat14mmHU	3
b	Fat14mmHU	1
b	Fat14mmHU	1
b	Fat14mmHU	1
b	Fat14mmHU	1
b	Fat14mmHU	16
b	Fat14mmHU	3
b	Fat14mmHU	1
b	Fat14mmHU	3
b	Fat14mmHU	1
b	Fat14mmHU	0
b	Fat14mmHU	4
b	Fat14mmHU	0
b	Fat14mmHU	1
b	Fat14mmHU	4
b	Fat14mmHU	3
b	Fat14mmHU	1
b	Fat14mmHU	2
b	Fat14mmHU	1
b	Fat14mmHU	14
b	Fat14mmHU	1
b	Fat14mmHU	1
b	Fat14mmHU	1
b	Fat14mmHU	2
b	Fat14mmHU	1
b	Fat14mmHU	1
b	Fat14mmHU	0
b	Fat14mmHU	0
d	Fat14mmHU	3
d	Fat14mmHU	1
d	Fat14mmHU	0
d	Fat14mmHU	0
d	Fat14mmHU	0
d	Fat14mmHU	0
d	Fat14mmHU	1
d	Fat14mmHU	2
d	Fat14mmHU	2
d	Fat14mmHU	2
d	Fat14mmHU	6
d	Fat14mmHU	0
d	Fat14mmHU	0
d	Fat14mmHU	0
d	Fat14mmHU	1
d	Fat14mmHU	0
d	Fat14mmHU	3
d	Fat14mmHU	3
d	Fat14mmHU	2
d	Fat14mmHU	2
d	Fat14mmHU	0
d	Fat14mmHU	1
d	Fat14mmHU	2
d	Fat14mmHU	2
d	Fat14mmHU	0
d	Fat14mmHU	2
d	Fat14mmHU	1
d	Fat14mmHU	0
d	Fat14mmHU	0
d	Fat14mmHU	2
d	Fat14mmHU	2
d	Fat14mmHU	0
d	Fat14mmHU	0
d	Fat14mmHU	2
d	Fat14mmHU	2
d	Fat14mmHU	1
d	Fat14mmHU	4
d	Fat14mmHU	1
d	Fat14mmHU	0
d	Fat14mmHU	0
d	Fat14mmHU	0
d	Fat14mmHU	1
d	Fat14mmHU	3
d	Fat14mmHU	4
d	Fat14mmHU	3
d	Fat14mmHU	2
d	Fat14mmHU	0
d	Fat14mmHU	1
d	Fat14mmHU	2
d	Fat14mmHU	1
d	Fat14mmHU	6
d	Fat14mmHU	6
d	Fat14mmHU	2
d	Fat14mmHU	3
d	Fat14mmHU	2
d	Fat14mmHU	1
d	Fat14mmHU	2
d	Fat14mmHU	2
d	Fat14mmHU	2
d	Fat14mmHU	1
d	Fat14mmHU	2
d	Fat14mmHU	2
d	Fat14mmHU	0
d	Fat14mmHU	2
d	Fat14mmHU	4
d	Fat14mmHU	4
d	Fat14mmHU	0
d	Fat14mmHU	1
d	Fat14mmHU	3
d	Fat14mmHU	2
d	Fat14mmHU	1
d	Fat14mmHU	1
d	Fat14mmHU	2
d	Fat14mmHU	1
d	Fat14mmHU	2
d	Fat14mmHU	2
d	Fat14mmHU	0
d	Fat14mmHU	0
d	Fat14mmHU	4
d	Fat14mmHU	2
d	Fat14mmHU	2
d	Fat14mmHU	0
d	Fat14mmHU	3
d	Fat14mmHU	4
d	Fat14mmHU	1
d	Fat14mmHU	1
d	Fat14mmHU	3
d	Fat14mmHU	1
d	Fat14mmHU	3
d	Fat14mmHU	7
d	Fat14mmHU	6
d	Fat14mmHU	5
d	Fat14mmHU	2
d	Fat14mmHU	0
d	Fat14mmHU	2
d	Fat14mmHU	4
d	Fat14mmHU	5
d	Fat14mmHU	8
d	Fat14mmHU	1
d	Fat14mmHU	3
d	Fat14mmHU	1
d	Fat14mmHU	5
d	Fat14mmHU	2
d	Fat14mmHU	1
d	Fat14mmHU	8
d	Fat14mmHU	3
d	Fat14mmHU	1
d	Fat14mmHU	6
d	Fat14mmHU	2
d	Fat14mmHU	2
d	Fat14mmHU	0
d	Fat14mmHU	1
d	Fat14mmHU	1
d	Fat14mmHU	2
d	Fat14mmHU	0
d	Fat14mmHU	2
a	Fat14mmHU	4
a	Fat14mmHU	7
a	Fat14mmHU	3
a	Fat14mmHU	0
a	Fat14mmHU	6
a	Fat14mmHU	0
a	Fat14mmHU	0
a	Fat14mmHU	4
a	Fat14mmHU	2
a	Fat14mmHU	2
a	Fat14mmHU	4
a	Fat14mmHU	2
a	Fat14mmHU	2
a	Fat14mmHU	3
a	Fat14mmHU	0
a	Fat14mmHU	0
a	Fat14mmHU	4
a	Fat14mmHU	4
a	Fat14mmHU	7
a	Fat14mmHU	3
a	Fat14mmHU	6
a	Fat14mmHU	2
a	Fat14mmHU	10
a	Fat14mmHU	2
a	Fat14mmHU	4
a	Fat14mmHU	2
a	Fat14mmHU	9
a	Fat14mmHU	4
a	Fat14mmHU	2
a	Fat14mmHU	3
a	Fat14mmHU	2
a	Fat14mmHU	0
a	Fat14mmHU	0
a	Fat14mmHU	0
a	Fat14mmHU	2
a	Fat14mmHU	6
a	Fat14mmHU	7
a	Fat14mmHU	1
a	Fat14mmHU	5
a	Fat14mmHU	0
a	Fat14mmHU	0
a	Fat14mmHU	0
a	Fat14mmHU	23
a	Fat14mmHU	24
a	Fat14mmHU	20
a	Fat14mmHU	0
a	Fat14mmHU	0
a	Fat14mmHU	0
a	Fat14mmHU	0
a	Fat14mmHU	0
a	Fat14mmHU	1
a	Fat14mmHU	0
a	Fat14mmHU	2
a	Fat14mmHU	8
a	Fat14mmHU	4
a	Fat14mmHU	3
a	Fat14mmHU	0
a	Fat14mmHU	0
a	Fat14mmHU	0
a	Fat14mmHU	0
a	Fat14mmHU	1
a	Fat14mmHU	1
a	Fat14mmHU	0
a	Fat14mmHU	0
a	Fat14mmHU	4
a	Fat14mmHU	0
a	Fat14mmHU	0
a	Fat14mmHU	7
a	Fat14mmHU	4
a	Fat14mmHU	7
a	Fat14mmHU	1
a	Fat14mmHU	3
a	Fat14mmHU	4
a	Fat14mmHU	0
a	Fat14mmHU	3
a	Fat14mmHU	3
a	Fat14mmHU	26
a	Fat14mmHU	1
a	Fat14mmHU	1
a	Fat14mmHU	0
a	Fat14mmHU	0
a	Fat14mmHU	0
a	Fat14mmHU	1
a	Fat14mmHU	5
a	Fat14mmHU	2
a	Fat14mmHU	2
a	Fat14mmHU	1
a	Fat14mmHU	1
a	Fat14mmHU	4
a	Fat14mmHU	0
a	Fat14mmHU	0
a	Fat14mmHU	0
a	Fat14mmHU	0
a	Fat14mmHU	0
a	Fat14mmHU	0
a	Fat14mmHU	2
a	Fat14mmHU	1
a	Fat14mmHU	1
a	Fat14mmHU	0
a	Fat14mmHU	1
a	Fat14mmHU	2
a	Fat14mmHU	11
a	Fat14mmHU	3
a	Fat14mmHU	2
a	Fat14mmHU	3
a	Fat14mmHU	7
a	Fat14mmHU	0
a	Fat14mmHU	5
a	Fat14mmHU	4
a	Fat14mmHU	3
a	Fat14mmHU	4
a	Fat14mmHU	0
a	Fat14mmHU	0
a	Fat14mmHU	0
a	Fat14mmHU	2
a	Fat14mmHU	2
a	Fat14mmHU	2
a	Fat14mmHU	2
a	Fat14mmHU	2
a	Fat14mmHU	1
a	Fat14mmHU	0
a	Fat14mmHU	1
a	Fat14mmHU	3
a	Fat14mmHU	2
a	Fat14mmHU	0
a	Fat14mmHU	0
a	Fat14mmHU	4
a	Fat14mmHU	0
a	Fat14mmHU	3
a	Fat14mmHU	2
a	Fat14mmHU	3
a	Fat14mmHU	0
a	Fat14mmHU	0
a	Fat14mmHU	1
a	Fat14mmHU	0
a	Fat14mmHU	0
a	Fat14mmHU	0
a	Fat14mmHU	2
a	Fat14mmHU	1
a	Fat14mmHU	0
a	Fat14mmHU	4
a	Fat14mmHU	2
a	Fat14mmHU	1
a	Fat14mmHU	1
a	Fat14mmHU	0
a	Fat14mmHU	0
a	Fat14mmHU	1
a	Fat14mmHU	3
a	Fat14mmHU	5
a	Fat14mmHU	2
a	Fat14mmHU	0
a	Fat14mmHU	0
a	Fat14mmHU	0
a	Fat14mmHU	0
a	Fat14mmHU	0
a	Fat14mmHU	1
a	Fat14mmHU	2
a	Fat14mmHU	1
a	Fat14mmHU	0
a	Fat14mmHU	0
a	Fat14mmHU	0
a	Fat14mmHU	3
a	Fat14mmHU	1
a	Fat14mmHU	2
a	Fat14mmHU	0
a	Fat14mmHU	0
a	Fat14mmHU	0
a	Fat14mmHU	0
a	Fat14mmHU	1
a	Fat14mmHU	2
a	Fat14mmHU	1
a	Fat14mmHU	0
a	Fat14mmHU	0
a	Fat14mmHU	0
a	Fat14mmHU	3
a	Fat14mmHU	4
a	Fat14mmHU	0
a	Fat14mmHU	1
a	Fat14mmHU	1
a	Fat14mmHU	0
a	Fat14mmHU	0
a	Fat14mmHU	2
a	Fat14mmHU	0
a	Fat14mmHU	0
a	Fat14mmHU	3
a	Fat14mmHU	2
a	Fat14mmHU	3
a	Fat14mmHU	0
a	Fat14mmHU	2
a	Fat14mmHU	3
a	Fat14mmHU	0
a	Fat14mmHU	3
a	Fat14mmHU	3
a	Fat14mmHU	0
a	Fat14mmHU	0
a	Fat14mmHU	0
a	Fat14mmHU	0
a	Fat14mmHU	0
a	Fat14mmHU	5
a	Fat14mmHU	6
a	Fat14mmHU	3
a	Fat14mmHU	0
a	Fat14mmHU	0
a	Fat14mmHU	0
a	Fat14mmHU	0
a	Fat14mmHU	5
a	Fat14mmHU	0
a	Fat14mmHU	0
a	Fat14mmHU	0
a	Fat14mmHU	0
a	Fat14mmHU	4
a	Fat14mmHU	1
a	Fat14mmHU	2

## Sheet: Fig_4E
ctrl no hu	fat1 no hu	ctrl hu	fat1 hu
15.8	17.3	20.28	30.5
23.25	34.653	26.51	43.3898
17.36	34.4	26.41	35.76		Table Analyzed	u2OS +/-HU with micronuclei ctrl/fat1
20	23.6	25.6579	37.6667
28.676	23.188	23.125	38.0645		Repeated measures ANOVA summary								Number of families	1
15.3	31.86	16.9	33.8		Assume sphericity?	Yes							Number of comparisons per family	6
12.54	28.1967	12.418	29.7659		F	21.44							Alpha	0.05
24.43	34.7682	25.5	33		P value	<0.0001
					P value summary	****							Bonferroni's multiple comparisons test	Mean Diff.	95.00% CI of diff.	Below threshold?	Summary	Adjusted P Value
					Statistically significant (P < 0.05)?	Yes							ctrl no hu vs. fat1 no hu	-8.826	-15.04 to -2.613	Yes	**	0.0028	C-D
					R squared	0.7538							ctrl no hu vs. ctrl hu	-2.431	-8.644 to 3.783	No	ns	>0.9999	C-E
													ctrl no hu vs. fat1 hu	-15.57	-21.79 to -9.360	Yes	****	<0.0001	C-F
					Was the matching effective?								fat1 no hu vs. ctrl hu	6.396	0.1822 to 12.61	Yes	*	0.0412	D-E
					F	3.554							fat1 no hu vs. fat1 hu	-6.748	-12.96 to -0.5342	Yes	*	0.0282	D-F
					P value	0.0112							ctrl hu vs. fat1 hu	-13.14	-19.36 to -6.930	Yes	****	<0.0001	E-F
					P value summary	*
					Is there significant matching (P < 0.05)?	Yes							Test details	Mean 1	Mean 2	Mean Diff.	SE of diff.	n1	n2	t	DF
					R squared	0.2258							ctrl no hu vs. fat1 no hu	19.67	28.5	-8.826	2.134	8	8	4.137	21
													ctrl no hu vs. ctrl hu	19.67	22.1	-2.431	2.134	8	8	1.139	21
					ANOVA table	SS	DF	MS	F (DFn, DFd)	P value			ctrl no hu vs. fat1 hu	19.67	35.24	-15.57	2.134	8	8	7.299	21
					Treatment (between columns)	1171	3	390.4	F (3, 21) = 21.44	P<0.0001			fat1 no hu vs. ctrl hu	28.5	22.1	6.396	2.134	8	8	2.997	21
					Individual (between rows)	453	7	64.71	F (7, 21) = 3.554	P=0.0112			fat1 no hu vs. fat1 hu	28.5	35.24	-6.748	2.134	8	8	3.162	21
					Residual (random)	382.4	21	18.21					ctrl hu vs. fat1 hu	22.1	35.24	-13.14	2.134	8	8	6.16	21
					Total	2006	31
													Compact letter display
					Data summary								fat1 hu	A
					Number of treatments (columns)	4							fat1 no hu	B
					Number of subjects (rows)	8							ctrl hu	C
					Number of missing values	0							ctrl no hu	C

## Sheet: Fig_4F
ctrl hu + crest	fat1 hu + crest	ctrl hu - crest	fat1 hu - crest
10.625	15.48	15	29.67
6.688	14.426	11.37	21.64
2.941	12.624	9.477	20.265
10.68	14.16	16.02	23.12		Table Analyzed	u2OS HU crest micronuclei ctrl/fat1
					Data sets analyzed	A-D
					ANOVA summary
					F	16.87
					P value	0.0001
					P value summary	***
					Significant diff. among means (P < 0.05)?	Yes
					R squared	0.8084
					Brown-Forsythe test
					F (DFn, DFd)	1.064 (3, 12)
					P value	0.4005
					P value summary	ns
					Are SDs significantly different (P < 0.05)?	No
					Bartlett's test
					Bartlett's statistic (corrected)	3.552
					P value	0.3141
					P value summary	ns
					Are SDs significantly different (P < 0.05)?	No
					ANOVA table	SS	DF	MS	F (DFn, DFd)	P value
					Treatment (between columns)	529.3	3	176.4	F (3, 12) = 16.87	P=0.0001
					Residual (within columns)	125.5	12	10.46
					Total	654.8	15
					Data summary
					Number of treatments (columns)	4
					Number of values (total)	16
					Number of families	1
					Number of comparisons per family	2
					Alpha	0.05
					Bonferroni's multiple comparisons test	Mean Diff.	95.00% CI of diff.	Below threshold?	Summary	Adjusted P Value
					ctrl hu + crest vs. fat1 hu + crest	-6.439	-12.29 to -0.5854	Yes	*	0.0311	A-B
					ctrl hu - crest vs. fat1 hu - crest	-10.71	-16.56 to -4.853	Yes	**	0.0011	C-D
					Test details	Mean 1	Mean 2	Mean Diff.	SE of diff.	n1	n2	t	DF
					ctrl hu + crest vs. fat1 hu + crest	7.734	14.17	-6.439	2.287	4	4	2.816	12
					ctrl hu - crest vs. fat1 hu - crest	12.97	23.67	-10.71	2.287	4	4	4.683	12

## Sheet: Fig_4H_
T2P cells, % cells with micronuclei
Ctrl siRNA	FAT1 siRNA
19.335	30.959		Table Analyzed	T2P one or more unuclei
20.991	25.513
23.867	29.909		Column B	fat1 si
9.8265	30.721		vs.	vs.
23.6526	27.027		Column A	ctrl si
25.625	29.878
19.325	28.614		Unpaired t test
23.462	25.219		P value	0.0013
			P value summary	**
			Significantly different (P < 0.05)?	Yes
			One- or two-tailed P value?	Two-tailed
			t, df	t=3.992, df=14
			How big is the difference?
			Mean of column A	20.76
			Mean of column B	28.48
			Difference between means (B - A) ± SEM	7.719 ± 1.934
			95% confidence interval	3.572 to 11.87
			R squared (eta squared)	0.5323
			F test to compare variances
			F, DFn, Dfd	4.701, 7, 7
			P value	0.0585
			P value summary	ns
			Significantly different (P < 0.05)?	No
			Data analyzed
			Sample size, column A	8
			Sample size, column B	8

## Sheet: Fig_4G
A549 cells, % cells with micronuclei							A549 cells, % cells with acentrentri micronuclei								A549 cells, % cells with acentrentri micronuclei
Total micronuclei							CREST - micronuclei								CREST + micronuclei
sgnt	sgfat1		Table Analyzed	micronuclei			sgnt	sgfat1							sgnt	sgfat1
2.44	9.83						1.829	6.4102		Table Analyzed	CREST - micronuclei best z ctrlsi only				0.0609	4.487
6.02	8.07		Column B	sgfat1			2.409	5.59							1.818	2.484		Table Analyzed	CREST+ micronuclei
5.45	10.06		vs.	vs.			3.63636	6.9182		Column B	sgfat1				2.409	3.144
4.49	6.41		Column A	sgnt						vs.	vs.							Column B	sgfat1
										Column A	sgnt							vs.	vs.
			Unpaired t test															Column A	sgnt
			P value	0.0138						Unpaired t test
			P value summary	*						P value	0.005							Unpaired t test
			Significantly different (P < 0.05)?	Yes						P value summary	**							P value	0.1021
			One- or two-tailed P value?	Two-tailed						Significantly different (P < 0.05)?	Yes							P value summary	ns
			t, df	t=3.443, df=6						One- or two-tailed P value?	Two-tailed							Significantly different (P < 0.05)?	No
										t, df	t=5.591, df=4							One- or two-tailed P value?	Two-tailed
			How big is the difference?															t, df	t=2.114, df=4
			Mean of column A	4.6						How big is the difference?
			Mean of column B	8.593						Mean of column A	2.625							How big is the difference?
			Difference between means (B - A) ± SEM	3.993 ± 1.160						Mean of column B	6.306							Mean of column A	1.429
			95% confidence interval	1.155 to 6.830						Difference between means (B - A) ± SEM	3.681 ± 0.6585							Mean of column B	3.372
			R squared (eta squared)	0.6639						95% confidence interval	1.853 to 5.510							Difference between means (B - A) ± SEM	1.942 ± 0.9190
										R squared (eta squared)	0.8865							95% confidence interval	-0.6091 to 4.494
			F test to compare variances															R squared (eta squared)	0.5276
			F, DFn, Dfd	1.176, 3, 3						F test to compare variances
			P value	0.8972						F, DFn, Dfd	1.896, 2, 2							F test to compare variances
			P value summary	ns						P value	0.6906							F, DFn, Dfd	1.432, 2, 2
			Significantly different (P < 0.05)?	No						P value summary	ns							P value	0.8225
										Significantly different (P < 0.05)?	No							P value summary	ns
			Data analyzed															Significantly different (P < 0.05)?	No
			Sample size, column A	4						Data analyzed
			Sample size, column B	4						Sample size, column A	3							Data analyzed
										Sample size, column B	3							Sample size, column A	3
																		Sample size, column B	3
