# Supplementary material for: TRACERx analysis identifies a role for FAT1 in regulating chromosomal instability and whole-genome doubling via Hippo signalling
Source: Nat Cell Biol. 2024 Dec 30;27(1):154–68. doi: 10.1038/s41556-024-01558-w (PMC11735399; doi:10.1038/s41556-024-01558-w)
Supplement: Supplementary file 13 — Statistical source data. [file 41556_2024_1558_MOESM13_ESM.xlsx]

## Sheet: Fig_5A
																		variable	DAPI briges per mitosis
Mitotic errors																		CTRL_NOHU	0
ctr no hu	ctrl hu	fat1 no hu	fat1 hu															CTRL_NOHU	0
17.6	16.7	36	47.2				Table Analyzed	error percentage										CTRL_NOHU	0
7.9	13.9	40.5	65.8				Data sets analyzed	A-D										CTRL_NOHU	0
22.9	36.7	36.8	66.7															CTRL_NOHU	1
							ANOVA summary											CTRL_NOHU	0
							F	13.41										CTRL_NOHU	0
							P value	0.0017										CTRL_NOHU	0
							P value summary	**										CTRL_NOHU	0
							Significant diff. among means (P < 0.05)?	Yes										CTRL_NOHU	0
							R squared	0.8341										CTRL_NOHU	0
																		CTRL_NOHU	0
							Brown-Forsythe test											CTRL_NOHU	0
							F (DFn, DFd)	0.3325 (3, 8)										CTRL_NOHU	0
							P value	0.8024										CTRL_NOHU	0
							P value summary	ns										CTRL_NOHU	1
							Are SDs significantly different (P < 0.05)?	No										CTRL_NOHU	0
																		CTRL_NOHU	0		0
							Bartlett's test											CTRL_NOHU	0		dunn.test(all.expt$value, all.expt$variable, method = "bonferroni", altp ="two.sided")
							Bartlett's statistic (corrected)											CTRL_NOHU	4		Kruskal-Wallis rank sum test
							P value											CTRL_NOHU	0
							P value summary											CTRL_NOHU	0		data: x and group
							Are SDs significantly different (P < 0.05)?											CTRL_NOHU	0		Kruskal-Wallis chi-squared = 17.4458, df = 3, p-value = 0
																		CTRL_NOHU	1
							ANOVA table	SS	DF	MS	F (DFn, DFd)	P value						CTRL_NOHU	0
							Treatment (between columns)	3414	3	1138	F (3, 8) = 13.41	P=0.0017						CTRL_NOHU	0		Comparison of x by group
							Residual (within columns)	678.8	8	84.85								CTRL_NOHU	0		(Bonferroni)
							Total	4093	11									CTRL_NOHU	0		Col Mean-|
																		CTRL_NOHU	0		Row Mean | CTRL_HU CTRL_NOHU FAT1_HU
							Data summary											CTRL_NOHU	0		---------+---------------------------------
							Number of treatments (columns)	4										CTRL_NOHU	0		CTRL_NOHU | 1.648010
							Number of values (total)	12										CTRL_NOHU	0		| 0.5961
																		CTRL_NOHU	0		|
																		CTRL_NOHU	0		FAT1_HU | -3.304982 -4.973500
							Number of families	1										CTRL_NOHU	0		| 0.0057* 0.0000*
							Number of comparisons per family	4										CTRL_NOHU	0		|
							Alpha	0.05										CTRL_NOHU	0		FAT1_NOHU | 0.359353 -1.247649 3.580821
																		CTRL_NOHU	0		| 1.0000 1.0000 0.0021*
							Bonferroni's multiple comparisons test	Mean Diff.	95.00% CI of diff.	Below threshold?	Summary	Adjusted P Value						CTRL_NOHU	0
							ctr no hu vs. ctrl hu	-6.3	-30.41 to 17.81	No	ns	>0.9999	A-B					CTRL_NOHU	0
							fat1 no hu vs. fat1 hu	-22.13	-46.25 to 1.979	No	ns	0.0745	C-D					CTRL_NOHU	0
							ctr no hu vs. fat1 no hu	-21.63	-45.75 to 2.479	No	ns	0.0825	A-C					CTRL_NOHU	0
							ctrl hu vs. fat1 hu	-37.47	-61.58 to -13.35	Yes	**	0.0043	B-D					CTRL_NOHU	0
																		CTRL_NOHU	0
							Test details	Mean 1	Mean 2	Mean Diff.	SE of diff.	n1	n2	t	DF			CTRL_NOHU	0
							ctr no hu vs. ctrl hu	16.13	22.43	-6.3	7.521	3	3	0.8376	8			CTRL_NOHU	0
							fat1 no hu vs. fat1 hu	37.77	59.9	-22.13	7.521	3	3	2.943	8			CTRL_NOHU	0
							ctr no hu vs. fat1 no hu	16.13	37.77	-21.63	7.521	3	3	2.876	8			CTRL_NOHU	0
							ctrl hu vs. fat1 hu	22.43	59.9	-37.47	7.521	3	3	4.981	8			CTRL_NOHU	0
																		CTRL_NOHU	0
																		CTRL_NOHU	0
																		CTRL_NOHU	0
																		CTRL_NOHU	0
																		CTRL_NOHU	0
																		CTRL_NOHU	0
																		CTRL_NOHU	0
																		CTRL_NOHU	0
																		CTRL_NOHU	0
																		CTRL_NOHU	0
																		CTRL_NOHU	0
																		CTRL_NOHU	0
																		CTRL_NOHU	0
																		CTRL_NOHU	0
																		CTRL_NOHU	0
																		CTRL_NOHU	0
																		CTRL_NOHU	0
																		CTRL_NOHU	0
																		CTRL_NOHU	0
																		CTRL_NOHU	0
																		CTRL_NOHU	0
																		CTRL_NOHU	0
																		CTRL_NOHU	0
																		CTRL_NOHU	0
																		CTRL_NOHU	1
																		CTRL_NOHU	0
																		CTRL_NOHU	0
																		CTRL_NOHU	0
																		CTRL_NOHU	0
																		CTRL_NOHU	0
																		CTRL_NOHU	0
																		CTRL_NOHU	0
																		CTRL_NOHU	0
																		CTRL_NOHU	0
																		CTRL_NOHU	1
																		CTRL_NOHU	0
																		CTRL_NOHU	0
																		CTRL_NOHU	0
																		CTRL_NOHU	1
																		CTRL_NOHU	0
																		CTRL_NOHU	0
																		CTRL_NOHU	0
																		CTRL_NOHU	1
																		CTRL_NOHU	0
																		CTRL_NOHU	0
																		CTRL_NOHU	1
																		CTRL_NOHU	0
																		CTRL_NOHU	0
																		CTRL_NOHU	0
																		CTRL_NOHU	0
																		CTRL_NOHU	1
																		CTRL_NOHU	0
																		CTRL_NOHU	0
																		CTRL_NOHU	0
																		CTRL_NOHU	0
																		CTRL_NOHU	0
																		CTRL_NOHU	0
																		CTRL_NOHU	0
																		FAT1_NOHU	0
																		FAT1_NOHU	1
																		FAT1_NOHU	0
																		FAT1_NOHU	1
																		FAT1_NOHU	1
																		FAT1_NOHU	0
																		FAT1_NOHU	0
																		FAT1_NOHU	0
																		FAT1_NOHU	0
																		FAT1_NOHU	1
																		FAT1_NOHU	0
																		FAT1_NOHU	2
																		FAT1_NOHU	1
																		FAT1_NOHU	0
																		FAT1_NOHU	0
																		FAT1_NOHU	0
																		FAT1_NOHU	0
																		FAT1_NOHU	0
																		FAT1_NOHU	0
																		FAT1_NOHU	0
																		FAT1_NOHU	0
																		FAT1_NOHU	0
																		FAT1_NOHU	0
																		FAT1_NOHU	0
																		FAT1_NOHU	0
																		FAT1_NOHU	0
																		FAT1_NOHU	0
																		FAT1_NOHU	0
																		FAT1_NOHU	0
																		FAT1_NOHU	0
																		FAT1_NOHU	0
																		FAT1_NOHU	0
																		FAT1_NOHU	2
																		FAT1_NOHU	2
																		FAT1_NOHU	1
																		FAT1_NOHU	1
																		FAT1_NOHU	0
																		FAT1_NOHU	0
																		FAT1_NOHU	0
																		FAT1_NOHU	0
																		FAT1_NOHU	0
																		FAT1_NOHU	0
																		FAT1_NOHU	0
																		FAT1_NOHU	0
																		FAT1_NOHU	0
																		FAT1_NOHU	0
																		FAT1_NOHU	0
																		FAT1_NOHU	0
																		FAT1_NOHU	0
																		FAT1_NOHU	0
																		FAT1_NOHU	0
																		FAT1_NOHU	0
																		FAT1_NOHU	0
																		FAT1_NOHU	0
																		FAT1_NOHU	0
																		FAT1_NOHU	0
																		FAT1_NOHU	0
																		FAT1_NOHU	0
																		FAT1_NOHU	0
																		FAT1_NOHU	0
																		FAT1_NOHU	0
																		FAT1_NOHU	0
																		FAT1_NOHU	0
																		FAT1_NOHU	0
																		FAT1_NOHU	0
																		FAT1_NOHU	0
																		FAT1_NOHU	0
																		FAT1_NOHU	0
																		FAT1_NOHU	2
																		FAT1_NOHU	0
																		FAT1_NOHU	0
																		FAT1_NOHU	0
																		FAT1_NOHU	0
																		FAT1_NOHU	2
																		FAT1_NOHU	1
																		FAT1_NOHU	0
																		FAT1_NOHU	0
																		FAT1_NOHU	0
																		FAT1_NOHU	1
																		FAT1_NOHU	0
																		FAT1_NOHU	0
																		FAT1_NOHU	0
																		FAT1_NOHU	0
																		FAT1_NOHU	0
																		FAT1_NOHU	0
																		FAT1_NOHU	0
																		FAT1_NOHU	0
																		FAT1_NOHU	1
																		FAT1_NOHU	0
																		FAT1_NOHU	0
																		FAT1_NOHU	0
																		FAT1_NOHU	0
																		FAT1_NOHU	1
																		FAT1_NOHU	0
																		FAT1_NOHU	0
																		FAT1_NOHU	0
																		FAT1_NOHU	0
																		FAT1_NOHU	0
																		FAT1_NOHU	0
																		CTRL_HU	0
																		CTRL_HU	0
																		CTRL_HU	0
																		CTRL_HU	0
																		CTRL_HU	0
																		CTRL_HU	0
																		CTRL_HU	0
																		CTRL_HU	0
																		CTRL_HU	0
																		CTRL_HU	0
																		CTRL_HU	0
																		CTRL_HU	0
																		CTRL_HU	0
																		CTRL_HU	1
																		CTRL_HU	0
																		CTRL_HU	0
																		CTRL_HU	0
																		CTRL_HU	0
																		CTRL_HU	0
																		CTRL_HU	0
																		CTRL_HU	0
																		CTRL_HU	0
																		CTRL_HU	0
																		CTRL_HU	3
																		CTRL_HU	0
																		CTRL_HU	0
																		CTRL_HU	0
																		CTRL_HU	0
																		CTRL_HU	0
																		CTRL_HU	0
																		CTRL_HU	1
																		CTRL_HU	0
																		CTRL_HU	0
																		CTRL_HU	0
																		CTRL_HU	0
																		CTRL_HU	0
																		CTRL_HU	0
																		CTRL_HU	0
																		CTRL_HU	0
																		CTRL_HU	0
																		CTRL_HU	0
																		CTRL_HU	0
																		CTRL_HU	0
																		CTRL_HU	0
																		CTRL_HU	0
																		CTRL_HU	0
																		CTRL_HU	0
																		CTRL_HU	1
																		CTRL_HU	0
																		CTRL_HU	0
																		CTRL_HU	0
																		CTRL_HU	0
																		CTRL_HU	0
																		CTRL_HU	0
																		CTRL_HU	0
																		CTRL_HU	0
																		CTRL_HU	0
																		CTRL_HU	0
																		CTRL_HU	0
																		CTRL_HU	0
																		CTRL_HU	0
																		CTRL_HU	0
																		CTRL_HU	0
																		CTRL_HU	0
																		CTRL_HU	0
																		CTRL_HU	0
																		CTRL_HU	0
																		CTRL_HU	0
																		CTRL_HU	2
																		CTRL_HU	0
																		CTRL_HU	0
																		CTRL_HU	0
																		CTRL_HU	0
																		CTRL_HU	0
																		CTRL_HU	0
																		CTRL_HU	0
																		CTRL_HU	0
																		CTRL_HU	0
																		CTRL_HU	1
																		CTRL_HU	0
																		CTRL_HU	0
																		CTRL_HU	0
																		CTRL_HU	1
																		CTRL_HU	0
																		CTRL_HU	0
																		CTRL_HU	1
																		CTRL_HU	0
																		CTRL_HU	0
																		CTRL_HU	0
																		CTRL_HU	0
																		CTRL_HU	0
																		CTRL_HU	2
																		CTRL_HU	0
																		CTRL_HU	1
																		CTRL_HU	0
																		CTRL_HU	0
																		CTRL_HU	1
																		CTRL_HU	1
																		CTRL_HU	0
																		CTRL_HU	1
																		CTRL_HU	2
																		CTRL_HU	1
																		CTRL_HU	1
																		CTRL_HU	1
																		CTRL_HU	2
																		CTRL_HU	0
																		CTRL_HU	2
																		CTRL_HU	0
																		CTRL_HU	1
																		CTRL_HU	0
																		FAT1_HU	0
																		FAT1_HU	0
																		FAT1_HU	0
																		FAT1_HU	0
																		FAT1_HU	0
																		FAT1_HU	0
																		FAT1_HU	1
																		FAT1_HU	0
																		FAT1_HU	1
																		FAT1_HU	1
																		FAT1_HU	1
																		FAT1_HU	0
																		FAT1_HU	0
																		FAT1_HU	1
																		FAT1_HU	0
																		FAT1_HU	0
																		FAT1_HU	0
																		FAT1_HU	0
																		FAT1_HU	1
																		FAT1_HU	0
																		FAT1_HU	0
																		FAT1_HU	1
																		FAT1_HU	0
																		FAT1_HU	4
																		FAT1_HU	0
																		FAT1_HU	0
																		FAT1_HU	0
																		FAT1_HU	0
																		FAT1_HU	0
																		FAT1_HU	0
																		FAT1_HU	0
																		FAT1_HU	2
																		FAT1_HU	1
																		FAT1_HU	2
																		FAT1_HU	2
																		FAT1_HU	0
																		FAT1_HU	3
																		FAT1_HU	0
																		FAT1_HU	1
																		FAT1_HU	0
																		FAT1_HU	0
																		FAT1_HU	0
																		FAT1_HU	0
																		FAT1_HU	0
																		FAT1_HU	0
																		FAT1_HU	1
																		FAT1_HU	1
																		FAT1_HU	1
																		FAT1_HU	0
																		FAT1_HU	0
																		FAT1_HU	0
																		FAT1_HU	1
																		FAT1_HU	0
																		FAT1_HU	0
																		FAT1_HU	0
																		FAT1_HU	0
																		FAT1_HU	0
																		FAT1_HU	0
																		FAT1_HU	1
																		FAT1_HU	0
																		FAT1_HU	0
																		FAT1_HU	0
																		FAT1_HU	0
																		FAT1_HU	0
																		FAT1_HU	0
																		FAT1_HU	1
																		FAT1_HU	0
																		FAT1_HU	0
																		FAT1_HU	0
																		FAT1_HU	0
																		FAT1_HU	0
																		FAT1_HU	1
																		FAT1_HU	0
																		FAT1_HU	0
																		FAT1_HU	0
																		FAT1_HU	0
																		FAT1_HU	0
																		FAT1_HU	0
																		FAT1_HU	2
																		FAT1_HU	1
																		FAT1_HU	0
																		FAT1_HU	0
																		FAT1_HU	1
																		FAT1_HU	0
																		FAT1_HU	0
																		FAT1_HU	2
																		FAT1_HU	1
																		FAT1_HU	0
																		FAT1_HU	0
																		FAT1_HU	0
																		FAT1_HU	0
																		FAT1_HU	1
																		FAT1_HU	2
																		FAT1_HU	0
																		FAT1_HU	0
																		FAT1_HU	0
																		FAT1_HU	1
																		FAT1_HU	0
																		FAT1_HU	0
																		FAT1_HU	0
																		FAT1_HU	0
																		FAT1_HU	0
																		FAT1_HU	0
																		FAT1_HU	0
																		FAT1_HU	0
																		FAT1_HU	0
																		FAT1_HU	2
																		FAT1_HU	1
																		FAT1_HU	2
																		FAT1_HU	2
																		FAT1_HU	2
																		FAT1_HU	3
																		FAT1_HU	0
																		FAT1_HU	0
																		FAT1_HU	1
																		FAT1_HU	3
																		FAT1_HU	1
																		FAT1_HU	2
																		FAT1_HU	2
																		FAT1_HU	0
																		FAT1_HU	2
																		FAT1_HU	1
																		FAT1_HU	3

## Sheet: Fig_5C
WT	FAT1#1	FAT1#2	WT +APH	FAT1#1+APH	FAT1#2 +APH
0.03	0.09	0.03	1.47	2.57	2.24
0.1	0.23	0.14	1.15	2.4	2.35				Table Analyzed	5c
0.05	0.15	0.15	1.05	1.8	1.8				Data sets analyzed	A-F
									ANOVA summary
									F	62.1
									P value	<0.0001
									P value summary	****
									Significant diff. among means (P < 0.05)?	Yes
									R squared	0.9628
									Brown-Forsythe test
									F (DFn, DFd)	0.8767 (5, 12)
									P value	0.5251
									P value summary	ns
									Are SDs significantly different (P < 0.05)?	No
									Bartlett's test
									Bartlett's statistic (corrected)
									P value
									P value summary
									Are SDs significantly different (P < 0.05)?
									ANOVA table	SS	DF	MS	F (DFn, DFd)	P value
									Treatment (between columns)	15.89	5	3.179	F (5, 12) = 62.10	P<0.0001
									Residual (within columns)	0.6143	12	0.05119
									Total	16.51	17
									Data summary
									Number of treatments (columns)	6
									Number of values (total)	18
									Number of families	1
									Number of comparisons per family	15
									Alpha	0.05
									Holm-Šídák's multiple comparisons test	Mean Diff.	Below threshold?	Summary	Adjusted P Value
									WT vs. FAT1#1	-0.09667	No	ns	0.9408	A-B
									WT vs. FAT1#2	-0.04667	No	ns	0.9564	A-C
									WT vs. WT +APH	-1.163	Yes	***	0.0004	A-D
									WT vs. FAT1#1+APH	-2.197	Yes	****	<0.0001	A-E
									WT vs. FAT1#2 +APH	-2.07	Yes	****	<0.0001	A-F
									FAT1#1 vs. FAT1#2	0.05	No	ns	0.9564	B-C
									FAT1#1 vs. WT +APH	-1.067	Yes	***	0.0006	B-D
									FAT1#1 vs. FAT1#1+APH	-2.1	Yes	****	<0.0001	B-E
									FAT1#1 vs. FAT1#2 +APH	-1.973	Yes	****	<0.0001	B-F
									FAT1#2 vs. WT +APH	-1.117	Yes	***	0.0005	C-D
									FAT1#2 vs. FAT1#1+APH	-2.15	Yes	****	<0.0001	C-E
									FAT1#2 vs. FAT1#2 +APH	-2.023	Yes	****	<0.0001	C-F
									WT +APH vs. FAT1#1+APH	-1.033	Yes	***	0.0007	D-E
									WT +APH vs. FAT1#2 +APH	-0.9067	Yes	**	0.0018	D-F
									FAT1#1+APH vs. FAT1#2 +APH	0.1267	No	ns	0.9404	E-F
									Test details	Mean 1	Mean 2	Mean Diff.	SE of diff.	n1	n2	t	DF
									WT vs. FAT1#1	0.06	0.1567	-0.09667	0.1847	3	3	0.5233	12
									WT vs. FAT1#2	0.06	0.1067	-0.04667	0.1847	3	3	0.2526	12
									WT vs. WT +APH	0.06	1.223	-1.163	0.1847	3	3	6.297	12
									WT vs. FAT1#1+APH	0.06	2.257	-2.197	0.1847	3	3	11.89	12
									WT vs. FAT1#2 +APH	0.06	2.13	-2.07	0.1847	3	3	11.21	12
									FAT1#1 vs. FAT1#2	0.1567	0.1067	0.05	0.1847	3	3	0.2707	12
									FAT1#1 vs. WT +APH	0.1567	1.223	-1.067	0.1847	3	3	5.774	12
									FAT1#1 vs. FAT1#1+APH	0.1567	2.257	-2.1	0.1847	3	3	11.37	12
									FAT1#1 vs. FAT1#2 +APH	0.1567	2.13	-1.973	0.1847	3	3	10.68	12
									FAT1#2 vs. WT +APH	0.1067	1.223	-1.117	0.1847	3	3	6.045	12
									FAT1#2 vs. FAT1#1+APH	0.1067	2.257	-2.15	0.1847	3	3	11.64	12
									FAT1#2 vs. FAT1#2 +APH	0.1067	2.13	-2.023	0.1847	3	3	10.95	12
									WT +APH vs. FAT1#1+APH	1.223	2.257	-1.033	0.1847	3	3	5.594	12
									WT +APH vs. FAT1#2 +APH	1.223	2.13	-0.9067	0.1847	3	3	4.908	12
									FAT1#1+APH vs. FAT1#2 +APH	2.257	2.13	0.1267	0.1847	3	3	0.6857	12

## Sheet: Fig_5D
Chromosome 15									Chromosome 2
variable	value								variable	value
nt	2								nt	2
nt	14								nt	0
nt	8								nt	8
nt	4								nt	4
nt	14		> wilcox.test(all.expt$value ~ all.expt$variable, paired=F)						nt	10		> wilcox.test(all.expt$value ~ all.expt$variable, paired=F)
nt	8								nt	0
nt	14			Wilcoxon rank sum test with continuity correction					nt	4			Wilcoxon rank sum test with continuity correction
nt	10								nt	12
nt	10		data: all.expt$value by all.expt$variable						nt	4		data: all.expt$value by all.expt$variable
nt	28		W = 131.5, p-value = 0.0255						nt	24		W = 127.5, p-value = 0.01935
nt	16		alternative hypothesis: true location shift is not equal to 0						nt	12		alternative hypothesis: true location shift is not equal to 0
nt	16								nt	24
nt	26								nt	22
nt	14								nt	16
nt	2								nt	0
nt	10								nt	12
nt	4								nt	2
nt	0								nt	2
nt	6								nt	6
nt	2								nt	0
nt	0								nt	2
fat1	4								fat1	2
fat1	12								fat1	12
fat1	18								fat1	20
fat1	20								fat1	18
fat1	10								fat1	14
fat1	14								fat1	12
fat1	12								fat1	8
fat1	12								fat1	10
fat1	12								fat1	10
fat1	20								fat1	20
fat1	26								fat1	28
fat1	4								fat1	0
fat1	8								fat1	2
fat1	32								fat1	20
fat1	22								fat1	26
fat1	32								fat1	26
fat1	22								fat1	24
fat1	2								fat1	0
fat1	24								fat1	22
fat1	26								fat1	28
fat1	10								fat1	12

## Sheet: Fig_5E
	Ctrl				FAT1			paired ttest
diploid	80	86.8	72.2		72.5	77.6	62.7	0.00504575
triploid	7.7	5.9	6.7		7.2	14.1	10	0.282653
WGD	6.9	2.5	15.8		13.9	7.6	21.3	0.00957782

## Sheet: Fig5F_EXT6D
chromosome number per metaphase
	NT	FAT1
	43	44
	45	34
	93	167
	48	43
	49	47
	47	41
	48	138
	47	45
	50	80
	46	48
	47	42
	47	45
	48	92
	48	50
	48	94
	43	48		> t.test(all.expt$value ~ all.expt$variable, alternative="two.sided", var.equal=FALSE)
	49	86
	48	93			Welch Two Sample t-test
	49	40
	48	48		data: all.expt$value by all.expt$variable
	48	48		t = -2.2139, df = 138.78, p-value = 0.02847
	59	49		alternative hypothesis: true difference in means between group nt and group fat1 is not equal to 0
	51	47		95 percent confidence interval:
	94	48		-14.6544021 -0.8274777
	45	48		sample estimates:
	47	36		mean in group nt mean in group fat1
	92	93		52.80851 60.54945
	48	87
	48	100
	50	49
	50	184
	51	44
	49	41
	95	32
	48	93
	48	94
	46	79
	46	46
	46	47
	45	84
	45	46
	49	54
	72	95
	43	46
	46	94
	37	38
	92	46
	49	48
	39	49
	60	48
	63	94
	93	48
	48	46
	44	37
	96	156
	46	42
	89	72
	45	38
	47	46
	91	31
	91	46
	47	62
	46	55
	46	42
	48	32
	48	47
	47	45
	43	30
	47	36
	48	49
	47	39
	43	47
	45	47
	46	97
	77	48
	47	49
	42	86
	39	32
	45	80
	34	43
	44	54
	46	58
	45	46
	34	49
	49	49
	46	54
	38	53
	47	53
	33	61
	48	87
	47	86
	86	NA
	89	NA
	45
