# Supplementary material for: TRACERx analysis identifies a role for FAT1 in regulating chromosomal instability and whole-genome doubling via Hippo signalling
Source: Nat Cell Biol. 2024 Dec 30;27(1):154–68. doi: 10.1038/s41556-024-01558-w (PMC11735399; doi:10.1038/s41556-024-01558-w)
Supplement: Supplementary file 14 — Statistical source data. [file 41556_2024_1558_MOESM14_ESM.xlsx]

## Sheet: Fig_6B
%edu +ve cells post G2
cgnt tri	fat1 clone 1	fat1 clone 2
5.18	9.46					Table Analyzed	pc9 tri edu 2 clones
3.91	5.15					Data sets analyzed	A-C
2	5.48
4.49	9.66					ANOVA summary
5.36		11.4				F	9.347
2.35		7.68				P value	0.0026
2.19		5.18				P value summary	**
4.17	7.1	7.93				Significant diff. among means (P < 0.05)?	Yes
						R squared	0.5718
						Brown-Forsythe test
						F (DFn, DFd)	0.5481 (2, 14)
						P value	0.5899
						P value summary	ns
						Are SDs significantly different (P < 0.05)?	No
						Bartlett's test
						Bartlett's statistic (corrected)	1.862
						P value	0.3941
						P value summary	ns
						Are SDs significantly different (P < 0.05)?	No
						ANOVA table	SS	DF	MS	F (DFn, DFd)	P value
						Treatment (between columns)	67.6	2	33.8	F (2, 14) = 9.347	P=0.0026
						Residual (within columns)	50.62	14	3.616
						Total	118.2	16
						Data summary
						Number of treatments (columns)	3
						Number of values (total)	17
						Number of families	1
						Number of comparisons per family	2
						Alpha	0.05
						Bonferroni's multiple comparisons test	Mean Diff.	95.00% CI of diff.	Below threshold?	Summary	Adjusted P Value	A-?
						cgnt tri vs. fat1 clone 1	-3.664	-6.384 to -0.9432	Yes	**	0.009	B	fat1 clone 1
						cgnt tri vs. fat1 clone 2	-4.341	-7.264 to -1.419	Yes	**	0.0045	C	fat1 clone 2
						Test details	Mean 1	Mean 2	Mean Diff.	SE of diff.	n1	n2	t	DF
						cgnt tri vs. fat1 clone 1	3.706	7.37	-3.664	1.084	8	5	3.38	14
						cgnt tri vs. fat1 clone 2	3.706	8.048	-4.341	1.164	8	4	3.728	14

## Sheet: Fig_6C
Mitotic bypass %
CTRL si	CTRL si - aph	FAT1 si	FAT1 si -aph
1.515		4.762				Table Analyzed	RPE1 fucci skipped mitosis
3.636	34.6	1.8867	13.5			Data sets analyzed	A-D
15.789	36.84	19.512	33.33
4.455	53	2.5	22.6			ANOVA summary
19.56		16.67				F	6.183
8.823		40				P value	0.0068
						P value summary	**
						Significant diff. among means (P < 0.05)?	Yes
						R squared	0.5699
						Brown-Forsythe test
						F (DFn, DFd)	0.6864 (3, 14)
						P value	0.5751
						P value summary	ns
						Are SDs significantly different (P < 0.05)?	No
						Bartlett's test
						Bartlett's statistic (corrected)
						P value
						P value summary
						Are SDs significantly different (P < 0.05)?
						ANOVA table	SS	DF	MS	F (DFn, DFd)	P value
						Treatment (between columns)	2304	3	768.2	F (3, 14) = 6.183	P=0.0068
						Residual (within columns)	1739	14	124.2
						Total	4044	17
						Data summary
						Number of treatments (columns)	4
						Number of values (total)	18
						Number of families	1
						Number of comparisons per family	6
						Alpha	0.05
						Bonferroni's multiple comparisons test	Mean Diff.	95.00% CI of diff.	Below threshold?	Summary	Adjusted P Value
						CTRL si - 0 vs. CTRL si - aph	-32.52	-56.70 to -8.331	Yes	**	0.0062	A-B
						CTRL si - 0 vs. FAT1 si	-5.259	-25.01 to 14.49	No	ns	>0.9999	A-C
						CTRL si - 0 vs. FAT1 si -aph	-14.18	-38.37 to 10.01	No	ns	0.5614	A-D
						CTRL si - aph vs. FAT1 si	27.26	3.072 to 51.44	Yes	*	0.023	B-C
						CTRL si - aph vs. FAT1 si -aph	18.34	-9.591 to 46.26	No	ns	0.3812	B-D
						FAT1 si vs. FAT1 si -aph	-8.922	-33.11 to 15.26	No	ns	>0.9999	C-D
						Test details	Mean 1	Mean 2	Mean Diff.	SE of diff.	n1	n2	t	DF
						CTRL si - 0 vs. CTRL si - aph	8.963	41.48	-32.52	7.881	6	3	4.126	14
						CTRL si - 0 vs. FAT1 si	8.963	14.22	-5.259	6.435	6	6	0.8172	14
						CTRL si - 0 vs. FAT1 si -aph	8.963	23.14	-14.18	7.881	6	3	1.799	14
						CTRL si - aph vs. FAT1 si	41.48	14.22	27.26	7.881	3	6	3.459	14
						CTRL si - aph vs. FAT1 si -aph	41.48	23.14	18.34	9.101	3	3	2.015	14
						FAT1 si vs. FAT1 si -aph	14.22	23.14	-8.922	7.881	6	3	1.132	14
						Compact letter display
						CTRL si - aph	A
						FAT1 si -aph	A B
						FAT1 si	B
						CTRL si - 0	B

## Sheet: Fig_6D
ctrl si	fat1 si
0	8.33
0	13.46
3.125	9.1
2.38	23.08
0	6.67
paired t-test	0.0160019

## Sheet: Fig_6E
	Nuclear envelope deformation
	occur in 1 daughter cell					occur in both daughter cells
ctrl siRNA	2	0	0	0	3.33	0	0	0	0	0
fat1 sirna	8.33	15.38	18.18	5.12	20	3.33	7.69	3.03	7.69	13
Paired-T test	0.0108283					0.0187803
