# Supplementary material for: TRACERx analysis identifies a role for FAT1 in regulating chromosomal instability and whole-genome doubling via Hippo signalling
Source: Nat Cell Biol. 2024 Dec 30;27(1):154–68. doi: 10.1038/s41556-024-01558-w (PMC11735399; doi:10.1038/s41556-024-01558-w)
Supplement: Supplementary file 15 — Statistical source data. [file 41556_2024_1558_MOESM15_ESM.xlsx]

## Sheet: Fig7B
Ctrl si	FAT1 si	LATS1 si
403.662	459.605	676.665
471.903	515.797	538.151
444.638	586.538	787.154
356.308	554.826	583.026
386.237	614.689	495.538
388.096	684.149	455.631
348.834	569.034	519.688
428.974	437.402	957.47		Table Analyzed	yap1 raw nuclear intensity 3 exp combinedzero
395.128	596.123	533.431
423.66	480.649	383.545		Kruskal-Wallis test
351.192	576.513	484.099		P value	<0.0001
354.739	650.088	554.054		Exact or approximate P value?	Approximate
443.722	687.722	494.93		P value summary	****
340.832	749.189	355.541		Do the medians vary signif. (P < 0.05)?	Yes
422.789	424.03	346.815		Number of groups	3
378.184	765.315	423.399		Kruskal-Wallis statistic	184.7
347.857	753.836	663.555
397.89	627.225	645.204		Data summary
398.526	648.97	450.76		Number of treatments (columns)	3
409.877	505.337	410.503		Number of values (total)	582
348.97	628.144	361.896
347.243	420.286	506.052
368.528	478.321	562.897
315.285	618.654	438.37		Number of families	1
302.524	533.123	491.223		Number of comparisons per family	3
382.691	536.152	512.633		Alpha	0.05
298.868	781.067	448.735
324.916	453.14	522.418		Dunn's multiple comparisons test	Mean rank diff.	Significant?	Summary	Adjusted P Value
392.057	570.324	540.71		Ctrl si vs. FAT1 si	-189.6	Yes	****	<0.0001	A-B
373.677	547.575	443.055		Ctrl si vs. LATS1 si	-200.2	Yes	****	<0.0001	A-C
391.855	366.978	663.823		FAT1 si vs. LATS1 si	-10.63	No	ns	>0.9999	B-C
387.892	572.98	550.163
400.464	457.358	568.089		Test details	Mean rank 1	Mean rank 2	Mean rank diff.	n1	n2	Z
334.755	521.182	457.478		Ctrl si vs. FAT1 si	170.5	360.2	-189.6	221	178	11.2
355.954	601.113	456.11		Ctrl si vs. LATS1 si	170.5	370.8	-200.2	221	183	11.91
406.074	692.705	391.837		FAT1 si vs. LATS1 si	360.2	370.8	-10.63	178	183	0.6006
340.616	632.576	432.177
319.597	505.239	570.863		Compact letter display
468.26	458.737	525.052		LATS1 si	A
358.371	514.092	405.689		FAT1 si	A
341.286	688.648	377.622		Ctrl si	B
319.045	590.06	367.918
427.58	972.98	462.773
440.434	354.765	472.6
402.492	411.449	517.731
470.608	437.162	508.158
441.407	568.705	526.327
354.919	699.547	431.066
385.578	479.049	400.56
387.29	536.448	525.482
347.123	507.588	426.361
426.71	482.374	441.983
394.479	446.929	510.385
413.399	468.43	545.841
347.449	409.501	717.892
353.376	451.183	490.856
439.407	404.373	479.984
339.546	496.387	547.204
421.757	401.599	538.475
378.005	416.003	470.537
345.608	467.284	363.303
391.993	567.698	437.574
396.417	492.297	513.076
349.312	412.618	493.937
346.939	469.526	567.353
358.688	538.609	458.936
379.556	368.358	440.602
326.294	503.105	594.536
415.614	624.892	720.763
431.842	469.36	588.194
403.991	406.999	724.635
410.322	459.692	643.411
352.505	557.414	529.336
288.57	403.77	535.101
409.947	557.265	472.307
408.712	475.917	542.935
313.26	597.069	361.528
422.738	401.418	612.388
404.678	406.816	587.136
353.777	690.425	550.354
417.522	424.23	500.133
419.563	426.904	354.535
382.969	558.534	552.143
430.1	541.428	516.309
469.09	646.511	547.737
425.164	636.963	530.381
501.46	452.17	577.443
366.618	459.551	501.208
372.521	554.242	495.281
485.557	483.522	779.389
404.788	395.101	518.853
393.614	586.179	540.023
514.645	332.044	539.134
418.194	543.348	462.423
342.992	420.924	515.939
452.851	484.467	483.898
422.673	540.498	532.445
450.88	412.462	295.758
22.2	510.895	355.768
21.253	423.257	426.898
21.311	581.072	599.716
22.513	453.209	440.937
19.822	663.223	467.07
17.995	734.411	464.102
412.165	546.142	552.748
350.882	638.411	780.62
432.69	883.7	586.404
381.547	439.262	743.548
327.724	630.149	561.11
364.423	502.581	1003.05
421.092	638.71	751.713
428.816	633.633	1104.57
474.578	380.454	606.652
538.976	756.147	730.23
344.504	834.111	788.501
417.509	670.596	649.927
380.126	1002.01	932.389
293.799	541.794	760.769
400.674	648.362	912.333
364.431	598.796	680.579
539.477	594.268	1163.86
491.68	949.987	765.698
304.394	1234.76	888.199
545.641	767.374	367.408
335.739	537.906	600.231
438.716	824.279	678.155
577.174	494.549	900.098
327.322	738.929	762.637
414.634	655.496	731.373
420.34	587.328	686.463
457.164	699.276	792.37
483.248	697.365	911.28
632.762	442.93	598.61
584.505	670.378	804.085
445.169	555.019	934.595
567.469	520.084	484.119
503.722	705.127	874.079
412.965	787.392	822.015
350.583	839.782	748.229
422.121	800.591	762.454
368.993	487.879	1050.39
407.36	584.654	835.7
414.114	617.1	763.96
524.958	906.649	779.943
336.238	1420.59	818.474
335.435	1249.66	711.707
378.9	1247.38	489.48
479.734	971.749	718.689
444.341	541.48	664.65
377.465	813.217	704.81
401.583	548.033	927.338
539.186	442.028	875.302
372.309	507.158	838.778
382.616	573.044	696.824
547.204	724.119	501.721
455.513	505.253	547.553
584.773	504.744	743.986
556.935	478.408	897.902
420.339	915.587	751.507
448.514	668.935	656.728
424.554	551.78	819.995
671.703	547.158	953.987
640.762	917.028	452.788
659.087	721.192	534.198
393.532	1036.38	957.175
563.153	883.974	823.165
410.455	673.057	979.37
643.5	783.943	596.772
581.771	762.927	608.351
523.913	670.596	922.56
649.434	451.014	917.785
590.308	908.573	754.472
484.987	1002.01	868.61
442.512	878.464	663.71
538.04	541.794	824.865
420.192	731.436	929.171
519.159	648.362	493.267
575.08	598.796	947.449
524.3		831.439
475.301		736.867
343.629		975.736
444.456		926.825
536.534		659.554
509.355
532.154
371.443
551.926
569.946
667.296
668.534
664.877
598.71
424.216
434.427
653.108
566.538
598.272
452.598
565.488
442.846
523.197
419.674
542.73
330.553
497.332
373.622
567.937
513.334
386.211
508.68
486.799
558.074
376.718
393.471
413.711
428.736
394.094
379.491
560.099
531.97
336.332

## Sheet: Fig_7C
cgNT	cgFAT1	cgFAT1 +YAP15SA	cgFAT1+ mSHHFAT1WT	cgFAT1+ mSHHFAT1mibD	cgFAT1+ HHFAT1ICD
3.17735	1.93139	2.46357	1.55693	32.6116	30.0553
1.37888	1.90088	29.6081	2.08117	2.12231	29.9306
3.00088	32.0979	27.7957	1.64398	21.9348	23.151
3.99857	30.5075	3.1854	1.70169	8.38055	30.1144
2.44337	3.06066	33.731	2.05948	31.0528	13.4167
1.44742	8.95144	15.9526	4.27715	19.2253	28.3132				Table Analyzed	rescue final2.25x with rescue
1.82926	30.3297	29.9528	1.98737	1.27688	26.7123
1.53651	25.168	32.7607	1.92267	4.89881	25.9877				Kruskal-Wallis test
3.83216	29.443	33.7242	28.631	1.4105	28.0986				P value	<0.0001
9.16973	31.413	25.016	2.14156	21.7554	26.4857				Exact or approximate P value?	Approximate
8.27363	29.7448	6.44002	2.6275	1.98922	23.7096				P value summary	****
1.43476	4.98119	4.50473	2.94463	1.97285	29.4169				Do the medians vary signif. (P < 0.05)?	Yes
1.46848	32.0903	28.6732	2.25126	8.78042	26.1615				Number of groups	6
1.80041	4.45118	28.7115	34.0188	6.90538	32.535				Kruskal-Wallis statistic	261.5
5.80693	1.54045	30.1549	2.46435	9.66015	32.5575
1.43651	3.10224	8.87835	3.38075	11.9064	27.3587				Data summary
18.2564	5.96431	32.6288	5.82394	7.38277	16.1206				Number of treatments (columns)	6
15.4241	30.0292	1.67492	30.5492	34.1678	25.083				Number of values (total)	857
1.28273	2.82997	32.9728	13.8532	26.5199	29.5958
1.93629	21.1577	34.4118	3.96553	1.83066	10.2046
1.80354	2.5379	4.56013	14.0905	34.1727	27.0089				Number of families	1
15.5923	33.3323	2.86261	12.9746	1.47861	17.8996				Number of comparisons per family	8
3.48363	25.4107	34.4118	31.5814	29.9804	26.8926				Alpha	0.05
15.6942	20.9109	33.0047	3.56405	4.06002	4.31645
4.20701	2.24226	7.72069	33.2234	28.8007	5.37327				Dunn's multiple comparisons test	Mean rank diff.	Significant?	Summary	Adjusted P Value
1.99336	2.7464	31.3291	34.1382	34.3998	26.6624				cgNT vs. cgFAT1	-273	Yes	****	2.3805e-19	A-B
1.44487	5.96124	28.972	30.1921	30.4016	9.68003				cgFAT1 vs. cgFAT1 +YAP15SA	-106	Yes	**	0.00415	B-C
32.3539	17.8077	33.7735	15.2643	21.8705	8.03723				cgFAT1 vs. cgFAT1+ mSHHFAT1WT	220	Yes	****	1.20754e-13	B-D
1.39005	15.1849	28.7137	29.4737	22.3769	30.2774				cgFAT1 vs. cgFAT1+ mSHHFAT1mibD	88.3	No	ns	0.065739	B-E
4.04412	28.8774	3.15845	17.7031	21.0445	3.25671				cgFAT1 vs. cgFAT1+ HHFAT1ICD	-7.91	No	ns	>0.999999	B-F
8.45461	2.94369	32.3322	2.51028	11.1148	9.02707				cgNT vs. cgFAT1+ mSHHFAT1WT	-52.6	No	ns	0.420588	A-D
7.12463	32.607	25.0834	2.16224	1.25648	3.40271				cgNT vs. cgFAT1+ mSHHFAT1mibD	-184	Yes	****	7.99806e-08	A-E
23.4355	24.5739	3.50468	34.4118	14.9094	2.69754				cgNT vs. cgFAT1+ HHFAT1ICD	-280	Yes	****	6.03456e-23	A-F
23.2899	27.0266	34.3013	1.90291	10.1408	7.46882
1.49528	5.80584	18.9498	2.19653	1.47928	15.4068				Test details	Mean rank 1	Mean rank 2	Mean rank diff.	n1	n2	Z
4.16076	22.4705	34.4051	2.24443	1.65263	29.1112				cgNT vs. cgFAT1	243.5	516	-272.6	155	128	9.22
2.73545	19.1202	33.6196	3.3974	1.54786	10.3941				cgFAT1 vs. cgFAT1 +YAP15SA	516	621.6	-105.6	128	137	3.471
5.51476	22.2558	30.9249	4.91287	1.35109	32.8526				cgFAT1 vs. cgFAT1+ mSHHFAT1WT	516	296	220	128	180	7.687
1.35108	3.11045	3.54045	2.47172	1.72046	34.3389				cgFAT1 vs. cgFAT1+ mSHHFAT1mibD	516	427.7	88.33	128	96	2.643
1.21416	2.69928	2.77058	5.75268	2.32732	34.3894				cgFAT1 vs. cgFAT1+ HHFAT1ICD	516	523.9	-7.91	128	161	0.2698
1.2479	29.9179	15.8243	1.2277	17.6389	28.5399				cgNT vs. cgFAT1+ mSHHFAT1WT	243.5	296	-52.58	155	180	1.938
2.1265	3.28493	2.33218	1.0557	2.50246	29.9552				cgNT vs. cgFAT1+ mSHHFAT1mibD	243.5	427.7	-184.2	155	96	5.731
1.31706	4.57527	19.3382	9.76231	8.19912	33.3635				cgNT vs. cgFAT1+ HHFAT1ICD	243.5	523.9	-280.5	155	161	10.07
2.08379	33.6741	11.5161	12.5813	1.07121	30.9559
1.17574	5.82885	22.4382	1.13632	1.00277	6.96255
2.11934	5.72761	7.78485	1.38903	4.13563	2.46175
2.5044	22.5993	22.547	1.43683	1.07756	2.04188
1.17394	22.5981	1.78323	1.3662	8.66466	1.13329
2.94638	22.4861	21.1704	1.25267	3.77531	1.89215
1.151	22.4894	5.4254	4.03795	1.08932	1.32195
1.07667	2.95354	9.38173	3.74313	1.17413	9.75446
1.01368	1.90903	9.91858	1.09211	22.5993	2.60135
1.11328	2.09397	8.63607	1.37993	13.1074	1.82641
1.4046	1.9929	2.92258	1.92607	1.38263	2.00703
1.04337	17.8981	22.5993	1.35971	1.17174	1.3522
0.968306	1.85054	2.06199	1.39307	1.35933	1.61912
8.92392	1.68912	22.4169	1.59699	1.38469	1.61949
1.52039	5.5655	22.5681	1.6544	1.36877	2.47144
1.27266	18.7644	22.5859	1.37828	4.87	1.91663
1.17664	1.352	22.5993	1.36503	6.56877	14.085
1.60664	1.11485	22.5735	1.35622	1.34164	3.41126
1.25558	10.2643	22.5993	1.27681	1.18879	19.118
1.07198	9.77175	4.85238	1.31699	2.21623	1.62688
1.39804	1.47323	22.5993	1.34437	1.25534	6.46909
1.09247	8.58884	21.5001	1.15595	1.23001	1.32898
1.21009	10.4422	21.5207	1.35709	1.82138	3.24673
1.0656	21.345	22.5993	1.38284	12.7313	1.80818
1.21549	1.94904	22.5993	1.8095	5.46105	1.76731
0.957566	22.2521	22.5889	1.3747	17.0447	2.47834
1.06515	1.03788	22.5993	1.42849	8.03615	1.79173
1.31685	1.40968	22.5993	1.32743	3.72118	1.56945
1.07298	10.7401	1.75886	1.29865	18.6603	1.9063
1.03918	13.8883	1.40463	1.39857	18.8042	5.41879
0.895695	1.02764	9.17645	1.20238	1.3022	15.4054
0.981214	4.04158	5.09573	1.24629	1.33627	2.13799
1.11525	1.16716	21.1832	1.61507	1.27908	9.56113
1.17891	14.9577	7.05912	1.49026	1.22779	2.23175
0.988554	1.93314	21.1104	1.45714	1.63219	1.88186
0.922406	17.2509	7.58253	1.61863	1.99406	9.01695
1.00148	1.61998	1.14176	1.30577	2.33996	6.12764
0.992732	2.2085	2.80629	1.49738	1.98043	1.14168
1.00503	4.97012	22.0669	1.22291	5.47026	4.23696
15.1137	1.80921	22.5972	2.29562	2.28984	1.24714
1.42092	1.5177	20.6242	1.27587	1.65293	1.47071
2.55704	16.0843	1.61009	1.39734	40.3051	1.93368
5.14662	6.87108	1.83464	1.51452	2.06594	6.04895
2.60306	4.60906	8.57444	1.44781	1.68821	2.53344
1.73539	12.8851	19.9421	1.35854	2.19735	22.7104
2.04058	1.66453	2.72856	1.41914	1.75508	2.93056
15.1202	3.62074	4.4839	1.97082	35.7968	3.69917
22.5993	2.59399	2.45787	1.7041	1.81849	6.53342
16.7816	19.4088	2.75039	1.51036	1.59273	28.3291
1.27834	6.09475	38.982	1.87392	1.54518	2.58157
1.12139	13.987	3.52204	1.70099	1.53925	2.37974
1.4509	5.84826	3.35344	1.35416	1.59302	3.71051
1.39363	3.66845	3.43708	1.53924	1.8442	37.7114
1.38809	1.90667	15.1578	1.73022		36.764
1.39501	1.9966	2.91653	1.37058		2.13482
1.42416	5.84664	39.5925	1.73866		2.32227
1.17884	3.82048	40.2372	2.05838		2.17102
1.53762	22.0583	40.2053	1.02039		2.23553
6.61411	22.5993	27.5225	6.11699		5.99593
2.58795	21.7178	40.2352	1.13972		2.66973
1.18446	1.52069	6.85223	4.63746		2.50596
1.17182	39.8594	40.3051	17.3889		13.1471
1.33974	2.02994	8.76906	2.26064		2.64776
1.19233	39.3198	37.9242	26.8975		6.66308
4.01001	1.63099	3.70322	1.17684		4.50081
1.19248	3.90563	36.2107	0.948327		2.35916
1.29097	1.60674	40.3046	1.06796		1.94859
4.30807	2.03888	2.50782	1.17492		2.01444
4.20503	40.2869	4.64965	0.977352		2.38717
1.28832	4.43267	38.8712	19.7195		2.35698
1.27303	1.52426	40.1389	13.9035		16.0747
1.13347	22.526	37.9059	3.73969		3.96141
1.30837	1.57059	3.86302	11.9886		2.94462
1.07315	25.1632	39.451	10.226		2.27427
1.17201	1.55089	11.441	7.46906		4.95619
1.24677	16.7153	2.90964	7.15526		3.58776
1.12095	1.25516	40.3051	1.2822		2.21021
1.21959	33.337	40.2191	1.19201		10.1079
1.16882	1.20902	8.34747	1.07934		30.4394
1.34184	27.6603	6.75622	1.07388		5.85892
1.20804	1.37071	35.8437	0.98063		13.559
1.27809	1.40578	2.65036	1.08574		2.92585
1.10641	2.0537	2.54928	1.01901		27.6082
1.15739	15.8749	40.3047	1.00608		3.35476
1.20977	1.46305	5.82005	1.18622		40.2645
1.17408		2.89915	1.02574		8.5013
1.17744		2.07589	1.01868		4.05008
1.20719		8.29479	1.00862		2.69276
1.33901		2.89709	1.05995		2.89562
1.14316		2.76451	1.05872		4.00647
1.35802		6.95232	1.03503		4.12281
1.2574		2.44667	1.05166		3.79989
1.33297		2.58076	1.05446		33.0515
1.31299		2.62681	1.24137		3.46139
1.20888			1.09007		3.27444
1.26173			2.23662		10.1646
1.22073			1.0096		4.28569
1.18295			2.4612		40.3051
1.29411			1.01173		4.42524
1.842			1.13763		2.15112
1.28549			1.5473		10.8892
1.16762			1.03377		7.89244
1.23901			0.9256		27.3408
2.0082			10.5489		3.1042
1.13156			1.04894		2.28825
1.48122			1.32448		7.79481
1.44193			39.9714		2.42023
1.6595			1.06893		2.03509
1.25399			1.44082		3.98518
1.22137			1.52844		1.85394
1.26899			1.0318		34.9631
1.18453			36.6436		2.01039
			1.1269		9.06658
			1.05052		2.38265
			1.42347		2.12916
			1.58836		2.73332
			0.961585		2.15651
			1.09747		2.2219
			11.6811
			1.04105
			1.42172
			0.941585
			10.3663
			10.2911
			1.24183
			1.10606
			0.95314
			15.3879
			2.26883
			14.7564
			6.25557
			0.949537
			1.68655
			1.03815
			1.13443
			34.1188
			1.15932

## Sheet: Fig_7D
	CTRL -4OHT				CTRL +4OHT				LATS1 -4OHT				LATS1 +4OHT				LATS2 -4OHT				LATS2 +4OHT
expt	1	2	3	4	1	2	3	4	1	2	3	4	1	2	3	4	1	2	3	4	1	2	3	4
131nt	0.31	0.56	0.3	0.37	10.33	7.23	10.52	18.99	0.21	0.37	0.34	0.39	4.89	3.83	6.42	10.74	0.36	0.8	0.19	0.3	6.3	1.34	5.38	5.74
851 nt	0.25	0.29	0.21	0.21	0.4	0.37	0.98	0.91	0.33	0.24	0.64	0.33	0.31	0.82	0.6	0.41	0.29	0.61	0.21	0.41	0.35	0.95	0.57	0.37
Paired T-test																0.0158663								0.0430263

## Sheet: Fig_7E
53bp1 bodies - LATS1si										53bp1 bodies - LATS2si
expt	variable	53bp1 foci per g1 cell								expt	variable	53bp1 foci per g1 cell
a	Ctrl4mmHU	0								a	Ctrl4mmHU	0
a	Ctrl4mmHU	2								a	Ctrl4mmHU	2
a	Ctrl4mmHU	4								a	Ctrl4mmHU	4
a	Ctrl4mmHU	2								a	Ctrl4mmHU	2
a	Ctrl4mmHU	4								a	Ctrl4mmHU	4
a	Ctrl4mmHU	6								a	Ctrl4mmHU	6
a	Ctrl4mmHU	0								a	Ctrl4mmHU	0
a	Ctrl4mmHU	0		> wilcox.test(all.expt$value ~ all.expt$variable, paired=F)						a	Ctrl4mmHU	0		> wilcox.test(all.expt$value ~ all.expt$variable, paired=F)
a	Ctrl4mmHU	1								a	Ctrl4mmHU	1
a	Ctrl4mmHU	0			Wilcoxon rank sum test with continuity correction					a	Ctrl4mmHU	0			Wilcoxon rank sum test with continuity correction
a	Ctrl4mmHU	0								a	Ctrl4mmHU	0
a	Ctrl4mmHU	3		data: all.expt$value by all.expt$variable						a	Ctrl4mmHU	3		data: all.expt$value by all.expt$variable
a	Ctrl4mmHU	2		W = 56494, p-value = 0.02915						a	Ctrl4mmHU	2		W = 60368, p-value = 6.013e-09
a	Ctrl4mmHU	0		alternative hypothesis: true location shift is not equal to 0						a	Ctrl4mmHU	0		alternative hypothesis: true location shift is not equal to 0
a	Ctrl4mmHU	1								a	Ctrl4mmHU	1
a	Ctrl4mmHU	1								a	Ctrl4mmHU	1
a	Ctrl4mmHU	4								a	Ctrl4mmHU	4
a	Ctrl4mmHU	3								a	Ctrl4mmHU	3
a	Ctrl4mmHU	4								a	Ctrl4mmHU	4
a	Ctrl4mmHU	0								a	Ctrl4mmHU	0
a	Ctrl4mmHU	1								a	Ctrl4mmHU	1
a	Ctrl4mmHU	4								a	Ctrl4mmHU	4
a	Ctrl4mmHU	5								a	Ctrl4mmHU	5
a	Ctrl4mmHU	3								a	Ctrl4mmHU	3
a	Ctrl4mmHU	7								a	Ctrl4mmHU	7
a	Ctrl4mmHU	2								a	Ctrl4mmHU	2
a	Ctrl4mmHU	2								a	Ctrl4mmHU	2
a	Ctrl4mmHU	2								a	Ctrl4mmHU	2
a	Ctrl4mmHU	3								a	Ctrl4mmHU	3
a	Ctrl4mmHU	2								a	Ctrl4mmHU	2
a	Ctrl4mmHU	3								a	Ctrl4mmHU	3
a	Ctrl4mmHU	2								a	Ctrl4mmHU	2
a	Ctrl4mmHU	1								a	Ctrl4mmHU	1
a	Ctrl4mmHU	0								a	Ctrl4mmHU	0
a	Ctrl4mmHU	0								a	Ctrl4mmHU	0
a	Ctrl4mmHU	0								a	Ctrl4mmHU	0
a	Ctrl4mmHU	3								a	Ctrl4mmHU	3
a	Ctrl4mmHU	2								a	Ctrl4mmHU	2
a	Ctrl4mmHU	2								a	Ctrl4mmHU	2
a	Ctrl4mmHU	1								a	Ctrl4mmHU	1
a	Ctrl4mmHU	0								a	Ctrl4mmHU	0
a	Ctrl4mmHU	1								a	Ctrl4mmHU	1
a	Ctrl4mmHU	1								a	Ctrl4mmHU	1
a	Ctrl4mmHU	0								a	Ctrl4mmHU	0
a	Ctrl4mmHU	1								a	Ctrl4mmHU	1
a	Ctrl4mmHU	0								a	Ctrl4mmHU	0
a	Ctrl4mmHU	0								a	Ctrl4mmHU	0
a	Ctrl4mmHU	3								a	Ctrl4mmHU	3
a	Ctrl4mmHU	4								a	Ctrl4mmHU	4
a	Ctrl4mmHU	4								a	Ctrl4mmHU	4
a	Ctrl4mmHU	5								a	Ctrl4mmHU	5
a	Ctrl4mmHU	2								a	Ctrl4mmHU	2
a	Ctrl4mmHU	3								a	Ctrl4mmHU	3
a	Ctrl4mmHU	0								a	Ctrl4mmHU	0
a	Ctrl4mmHU	2								a	Ctrl4mmHU	2
a	Ctrl4mmHU	1								a	Ctrl4mmHU	1
a	Ctrl4mmHU	4								a	Ctrl4mmHU	4
a	Ctrl4mmHU	3								a	Ctrl4mmHU	3
a	Ctrl4mmHU	4								a	Ctrl4mmHU	4
a	Ctrl4mmHU	4								a	Ctrl4mmHU	4
a	Ctrl4mmHU	2								a	Ctrl4mmHU	2
a	Ctrl4mmHU	0								a	Ctrl4mmHU	0
a	Ctrl4mmHU	5								a	Ctrl4mmHU	5
a	Ctrl4mmHU	1								a	Ctrl4mmHU	1
a	Ctrl4mmHU	0								a	Ctrl4mmHU	0
a	Ctrl4mmHU	0								a	Ctrl4mmHU	0
a	Ctrl4mmHU	2								a	Ctrl4mmHU	2
a	Ctrl4mmHU	0								a	Ctrl4mmHU	0
a	Ctrl4mmHU	6								a	Ctrl4mmHU	6
a	Ctrl4mmHU	1								a	Ctrl4mmHU	1
a	Ctrl4mmHU	1								a	Ctrl4mmHU	1
a	Ctrl4mmHU	3								a	Ctrl4mmHU	3
a	Ctrl4mmHU	4								a	Ctrl4mmHU	4
a	Ctrl4mmHU	0								a	Ctrl4mmHU	0
a	Ctrl4mmHU	1								a	Ctrl4mmHU	1
a	Ctrl4mmHU	0								a	Ctrl4mmHU	0
a	Ctrl4mmHU	4								a	Ctrl4mmHU	4
a	Ctrl4mmHU	2								a	Ctrl4mmHU	2
a	Ctrl4mmHU	1								a	Ctrl4mmHU	1
a	Ctrl4mmHU	1								a	Ctrl4mmHU	1
a	Ctrl4mmHU	4								a	Ctrl4mmHU	4
a	Ctrl4mmHU	3								a	Ctrl4mmHU	3
a	Ctrl4mmHU	3								a	Ctrl4mmHU	3
a	Ctrl4mmHU	3								a	Ctrl4mmHU	3
a	Ctrl4mmHU	1								a	Ctrl4mmHU	1
a	Ctrl4mmHU	2								a	Ctrl4mmHU	2
a	Ctrl4mmHU	0								a	Ctrl4mmHU	0
a	Ctrl4mmHU	0								a	Ctrl4mmHU	0
a	Ctrl4mmHU	2								a	Ctrl4mmHU	2
a	Ctrl4mmHU	3								a	Ctrl4mmHU	3
a	Ctrl4mmHU	2								a	Ctrl4mmHU	2
a	Ctrl4mmHU	1								a	Ctrl4mmHU	1
a	Ctrl4mmHU	0								a	Ctrl4mmHU	0
a	Ctrl4mmHU	0								a	Ctrl4mmHU	0
a	Ctrl4mmHU	1								a	Ctrl4mmHU	1
a	Ctrl4mmHU	1								a	Ctrl4mmHU	1
a	Ctrl4mmHU	0								a	Ctrl4mmHU	0
a	Ctrl4mmHU	0								a	Ctrl4mmHU	0
a	Ctrl4mmHU	0								a	Ctrl4mmHU	0
a	Ctrl4mmHU	1								a	Ctrl4mmHU	1
a	Ctrl4mmHU	3								a	Ctrl4mmHU	3
a	Ctrl4mmHU	3								a	Ctrl4mmHU	3
a	Ctrl4mmHU	4								a	Ctrl4mmHU	4
a	Ctrl4mmHU	2								a	Ctrl4mmHU	2
a	Ctrl4mmHU	2								a	Ctrl4mmHU	2
a	Ctrl4mmHU	0								a	Ctrl4mmHU	0
a	Ctrl4mmHU	0								a	Ctrl4mmHU	0
a	Ctrl4mmHU	0								a	Ctrl4mmHU	0
a	Ctrl4mmHU	3								a	Ctrl4mmHU	3
a	Ctrl4mmHU	4								a	Ctrl4mmHU	4
a	Ctrl4mmHU	4								a	Ctrl4mmHU	4
a	Ctrl4mmHU	0								a	Ctrl4mmHU	0
a	Ctrl4mmHU	0								a	Ctrl4mmHU	0
a	Ctrl4mmHU	0								a	Ctrl4mmHU	0
a	Ctrl4mmHU	3								a	Ctrl4mmHU	3
a	Ctrl4mmHU	2								a	Ctrl4mmHU	2
a	Ctrl4mmHU	3								a	Ctrl4mmHU	3
a	Ctrl4mmHU	2								a	Ctrl4mmHU	2
a	Ctrl4mmHU	0								a	Ctrl4mmHU	0
a	Ctrl4mmHU	3								a	Ctrl4mmHU	3
a	Ctrl4mmHU	1								a	Ctrl4mmHU	1
a	Ctrl4mmHU	1								a	Ctrl4mmHU	1
a	Ctrl4mmHU	0								a	Ctrl4mmHU	0
a	Ctrl4mmHU	0								a	Ctrl4mmHU	0
a	Ctrl4mmHU	2								a	Ctrl4mmHU	2
a	Ctrl4mmHU	0								a	Ctrl4mmHU	0
a	Ctrl4mmHU	1								a	Ctrl4mmHU	1
a	Ctrl4mmHU	5								a	Ctrl4mmHU	5
a	Ctrl4mmHU	0								a	Ctrl4mmHU	0
a	Ctrl4mmHU	0								a	Ctrl4mmHU	0
a	Ctrl4mmHU	0								a	Ctrl4mmHU	0
a	Ctrl4mmHU	4								a	Ctrl4mmHU	4
a	Ctrl4mmHU	0								a	Ctrl4mmHU	0
a	Ctrl4mmHU	1								a	Ctrl4mmHU	1
a	Ctrl4mmHU	0								a	Ctrl4mmHU	0
a	Ctrl4mmHU	1								a	Ctrl4mmHU	1
a	Ctrl4mmHU	4								a	Ctrl4mmHU	4
a	Ctrl4mmHU	0								a	Ctrl4mmHU	0
a	Ctrl4mmHU	1								a	Ctrl4mmHU	1
a	Ctrl4mmHU	0								a	Ctrl4mmHU	0
a	Ctrl4mmHU	4								a	Ctrl4mmHU	4
a	Ctrl4mmHU	2								a	Ctrl4mmHU	2
a	Ctrl4mmHU	0								a	Ctrl4mmHU	0
a	Ctrl4mmHU	1								a	Ctrl4mmHU	1
a	Ctrl4mmHU	10								a	Ctrl4mmHU	10
a	Ctrl4mmHU	2								a	Ctrl4mmHU	2
a	Ctrl4mmHU	3								a	Ctrl4mmHU	3
a	Ctrl4mmHU	0								a	Ctrl4mmHU	0
a	Ctrl4mmHU	1								a	Ctrl4mmHU	1
a	Ctrl4mmHU	1								a	Ctrl4mmHU	1
a	Ctrl4mmHU	0								a	Ctrl4mmHU	0
a	Ctrl4mmHU	0								a	Ctrl4mmHU	0
a	Ctrl4mmHU	1								a	Ctrl4mmHU	1
a	Ctrl4mmHU	2								a	Ctrl4mmHU	2
a	Ctrl4mmHU	1								a	Ctrl4mmHU	1
a	Ctrl4mmHU	1								a	Ctrl4mmHU	1
b	Ctrl4mmHU	0								b	Ctrl4mmHU	0
b	Ctrl4mmHU	0								b	Ctrl4mmHU	0
b	Ctrl4mmHU	0								b	Ctrl4mmHU	0
b	Ctrl4mmHU	0								b	Ctrl4mmHU	0
b	Ctrl4mmHU	0								b	Ctrl4mmHU	0
b	Ctrl4mmHU	0								b	Ctrl4mmHU	0
b	Ctrl4mmHU	0								b	Ctrl4mmHU	0
b	Ctrl4mmHU	0								b	Ctrl4mmHU	0
b	Ctrl4mmHU	0								b	Ctrl4mmHU	0
b	Ctrl4mmHU	0								b	Ctrl4mmHU	0
b	Ctrl4mmHU	0								b	Ctrl4mmHU	0
b	Ctrl4mmHU	0								b	Ctrl4mmHU	0
b	Ctrl4mmHU	1								b	Ctrl4mmHU	1
b	Ctrl4mmHU	0								b	Ctrl4mmHU	0
b	Ctrl4mmHU	5								b	Ctrl4mmHU	5
b	Ctrl4mmHU	4								b	Ctrl4mmHU	4
b	Ctrl4mmHU	3								b	Ctrl4mmHU	3
b	Ctrl4mmHU	2								b	Ctrl4mmHU	2
b	Ctrl4mmHU	2								b	Ctrl4mmHU	2
b	Ctrl4mmHU	4								b	Ctrl4mmHU	4
b	Ctrl4mmHU	3								b	Ctrl4mmHU	3
b	Ctrl4mmHU	2								b	Ctrl4mmHU	2
b	Ctrl4mmHU	0								b	Ctrl4mmHU	0
b	Ctrl4mmHU	1								b	Ctrl4mmHU	1
b	Ctrl4mmHU	0								b	Ctrl4mmHU	0
b	Ctrl4mmHU	0								b	Ctrl4mmHU	0
b	Ctrl4mmHU	1								b	Ctrl4mmHU	1
b	Ctrl4mmHU	1								b	Ctrl4mmHU	1
b	Ctrl4mmHU	0								b	Ctrl4mmHU	0
b	Ctrl4mmHU	5								b	Ctrl4mmHU	5
b	Ctrl4mmHU	3								b	Ctrl4mmHU	3
b	Ctrl4mmHU	1								b	Ctrl4mmHU	1
b	Ctrl4mmHU	0								b	Ctrl4mmHU	0
b	Ctrl4mmHU	1								b	Ctrl4mmHU	1
b	Ctrl4mmHU	1								b	Ctrl4mmHU	1
b	Ctrl4mmHU	0								b	Ctrl4mmHU	0
b	Ctrl4mmHU	3								b	Ctrl4mmHU	3
b	Ctrl4mmHU	4								b	Ctrl4mmHU	4
b	Ctrl4mmHU	0								b	Ctrl4mmHU	0
b	Ctrl4mmHU	1								b	Ctrl4mmHU	1
b	Ctrl4mmHU	3								b	Ctrl4mmHU	3
b	Ctrl4mmHU	0								b	Ctrl4mmHU	0
b	Ctrl4mmHU	2								b	Ctrl4mmHU	2
b	Ctrl4mmHU	2								b	Ctrl4mmHU	2
b	Ctrl4mmHU	2								b	Ctrl4mmHU	2
b	Ctrl4mmHU	1								b	Ctrl4mmHU	1
b	Ctrl4mmHU	5								b	Ctrl4mmHU	5
b	Ctrl4mmHU	0								b	Ctrl4mmHU	0
b	Ctrl4mmHU	1								b	Ctrl4mmHU	1
b	Ctrl4mmHU	1								b	Ctrl4mmHU	1
b	Ctrl4mmHU	0								b	Ctrl4mmHU	0
b	Ctrl4mmHU	4								b	Ctrl4mmHU	4
b	Ctrl4mmHU	3								b	Ctrl4mmHU	3
b	Ctrl4mmHU	1								b	Ctrl4mmHU	1
b	Ctrl4mmHU	2								b	Ctrl4mmHU	2
b	Ctrl4mmHU	2								b	Ctrl4mmHU	2
b	Ctrl4mmHU	1								b	Ctrl4mmHU	1
b	Ctrl4mmHU	3								b	Ctrl4mmHU	3
b	Ctrl4mmHU	1								b	Ctrl4mmHU	1
b	Ctrl4mmHU	0								b	Ctrl4mmHU	0
b	Ctrl4mmHU	2								b	Ctrl4mmHU	2
b	Ctrl4mmHU	1								b	Ctrl4mmHU	1
b	Ctrl4mmHU	0								b	Ctrl4mmHU	0
b	Ctrl4mmHU	0								b	Ctrl4mmHU	0
b	Ctrl4mmHU	0								b	Ctrl4mmHU	0
b	Ctrl4mmHU	3								b	Ctrl4mmHU	3
b	Ctrl4mmHU	3								b	Ctrl4mmHU	3
b	Ctrl4mmHU	3								b	Ctrl4mmHU	3
b	Ctrl4mmHU	0								b	Ctrl4mmHU	0
b	Ctrl4mmHU	0								b	Ctrl4mmHU	0
b	Ctrl4mmHU	3								b	Ctrl4mmHU	3
b	Ctrl4mmHU	2								b	Ctrl4mmHU	2
b	Ctrl4mmHU	2								b	Ctrl4mmHU	2
b	Ctrl4mmHU	3								b	Ctrl4mmHU	3
b	Ctrl4mmHU	4								b	Ctrl4mmHU	4
b	Ctrl4mmHU	2								b	Ctrl4mmHU	2
b	Ctrl4mmHU	0								b	Ctrl4mmHU	0
b	Ctrl4mmHU	4								b	Ctrl4mmHU	4
b	Ctrl4mmHU	3								b	Ctrl4mmHU	3
b	Ctrl4mmHU	4								b	Ctrl4mmHU	4
b	Ctrl4mmHU	0								b	Ctrl4mmHU	0
b	Ctrl4mmHU	2								b	Ctrl4mmHU	2
b	Ctrl4mmHU	4								b	Ctrl4mmHU	4
c	Ctrl4mmHU	2								c	Ctrl4mmHU	3
c	Ctrl4mmHU	3								c	Ctrl4mmHU	2
c	Ctrl4mmHU	1								c	Ctrl4mmHU	3
c	Ctrl4mmHU	2								c	Ctrl4mmHU	2
c	Ctrl4mmHU	4								c	Ctrl4mmHU	3
c	Ctrl4mmHU	5								c	Ctrl4mmHU	0
c	Ctrl4mmHU	6								c	Ctrl4mmHU	4
c	Ctrl4mmHU	3								c	Ctrl4mmHU	1
c	Ctrl4mmHU	6								c	Ctrl4mmHU	3
c	Ctrl4mmHU	0								c	Ctrl4mmHU	0
c	Ctrl4mmHU	1								c	Ctrl4mmHU	5
c	Ctrl4mmHU	0								c	Ctrl4mmHU	8
c	Ctrl4mmHU	1								c	Ctrl4mmHU	3
c	Ctrl4mmHU	0								c	Ctrl4mmHU	5
c	Ctrl4mmHU	0								c	Ctrl4mmHU	2
c	Ctrl4mmHU	1								c	Ctrl4mmHU	6
c	Ctrl4mmHU	4								c	Ctrl4mmHU	4
c	Ctrl4mmHU	0								c	Ctrl4mmHU	4
c	Ctrl4mmHU	1								c	Ctrl4mmHU	1
c	Ctrl4mmHU	0								c	Ctrl4mmHU	0
c	Ctrl4mmHU	0								c	Ctrl4mmHU	2
c	Ctrl4mmHU	1								c	Ctrl4mmHU	5
c	Ctrl4mmHU	1								c	Ctrl4mmHU	7
c	Ctrl4mmHU	0								c	Ctrl4mmHU	7
c	Ctrl4mmHU	0								c	Ctrl4mmHU	0
c	Ctrl4mmHU	3								c	Ctrl4mmHU	0
c	Ctrl4mmHU	3								c	Ctrl4mmHU	0
c	Ctrl4mmHU	2								c	Ctrl4mmHU	3
c	Ctrl4mmHU	2								c	Ctrl4mmHU	5
c	Ctrl4mmHU	4								c	Ctrl4mmHU	6
c	Ctrl4mmHU	5								c	Ctrl4mmHU	5
c	Ctrl4mmHU	1								c	Ctrl4mmHU	4
c	Ctrl4mmHU	5								c	Ctrl4mmHU	2
c	Ctrl4mmHU	3								c	Ctrl4mmHU	2
c	Ctrl4mmHU	3								c	Ctrl4mmHU	4
c	Ctrl4mmHU	5								c	Ctrl4mmHU	3
c	Ctrl4mmHU	3								c	Ctrl4mmHU	3
c	Ctrl4mmHU	3								c	Ctrl4mmHU	0
c	Ctrl4mmHU	1								c	Ctrl4mmHU	0
c	Ctrl4mmHU	2								c	Ctrl4mmHU	2
c	Ctrl4mmHU	0								c	Ctrl4mmHU	5
c	Ctrl4mmHU	0								c	Ctrl4mmHU	5
c	Ctrl4mmHU	10								c	Ctrl4mmHU	5
c	Ctrl4mmHU	13								c	Ctrl4mmHU	0
c	Ctrl4mmHU	3								c	Ctrl4mmHU	6
c	Ctrl4mmHU	1								c	Ctrl4mmHU	5
c	Ctrl4mmHU	4								c	Ctrl4mmHU	2
c	Ctrl4mmHU	1								c	Ctrl4mmHU	1
c	Ctrl4mmHU	2								c	Ctrl4mmHU	1
c	Ctrl4mmHU	3								c	Ctrl4mmHU	2
c	Ctrl4mmHU	1								c	Ctrl4mmHU	6
c	Ctrl4mmHU	1								c	Ctrl4mmHU	6
c	Ctrl4mmHU	1								c	Ctrl4mmHU	5
c	Ctrl4mmHU	4								c	Ctrl4mmHU	0
c	Ctrl4mmHU	2								c	Ctrl4mmHU	0
c	Ctrl4mmHU	2								c	Ctrl4mmHU	0
c	Ctrl4mmHU	2								c	Ctrl4mmHU	2
c	Ctrl4mmHU	1								c	Ctrl4mmHU	2
c	Ctrl4mmHU	1								c	Ctrl4mmHU	0
c	Ctrl4mmHU	0								c	Ctrl4mmHU	1
c	Ctrl4mmHU	5								c	Ctrl4mmHU	4
c	Ctrl4mmHU	1								c	Ctrl4mmHU	2
c	Ctrl4mmHU	3								c	Ctrl4mmHU	4
c	Ctrl4mmHU	1								c	Ctrl4mmHU	1
c	Ctrl4mmHU	2								c	Ctrl4mmHU	0
c	Ctrl4mmHU	2								c	Ctrl4mmHU	0
c	Ctrl4mmHU	2								c	Ctrl4mmHU	0
c	Ctrl4mmHU	3								c	Ctrl4mmHU	1
c	Ctrl4mmHU	2								c	Ctrl4mmHU	2
c	Ctrl4mmHU	1								c	Ctrl4mmHU	0
c	Ctrl4mmHU	4								c	Ctrl4mmHU	0
c	Ctrl4mmHU	2								c	Ctrl4mmHU	0
c	Ctrl4mmHU	3								c	Ctrl4mmHU	2
c	Ctrl4mmHU	2								c	Ctrl4mmHU	4
c	Ctrl4mmHU	3								c	Ctrl4mmHU	7
c	Ctrl4mmHU	4								c	Ctrl4mmHU	6
c	Ctrl4mmHU	4								c	Ctrl4mmHU	1
c	Ctrl4mmHU	3								c	Ctrl4mmHU	1
c	Ctrl4mmHU	0								c	Ctrl4mmHU	4
c	Ctrl4mmHU	0								c	Ctrl4mmHU	3
c	Ctrl4mmHU	0								c	Ctrl4mmHU	4
c	Ctrl4mmHU	0								c	Ctrl4mmHU	1
c	Ctrl4mmHU	3								c	Ctrl4mmHU	3
c	Ctrl4mmHU	4								c	Ctrl4mmHU	2
c	Ctrl4mmHU	1								c	Ctrl4mmHU	3
c	Ctrl4mmHU	1								c	Ctrl4mmHU	3
c	Ctrl4mmHU	1								c	Ctrl4mmHU	2
c	Ctrl4mmHU	0								c	Ctrl4mmHU	1
c	Ctrl4mmHU	3								c	Ctrl4mmHU	2
c	Ctrl4mmHU	1								c	Ctrl4mmHU	0
c	Ctrl4mmHU	2								c	Ctrl4mmHU	0
c	Ctrl4mmHU	1								c	Ctrl4mmHU	1
c	Ctrl4mmHU	4								c	Ctrl4mmHU	3
c	Ctrl4mmHU	3								c	Ctrl4mmHU	2
c	Ctrl4mmHU	2								c	Ctrl4mmHU	1
c	Ctrl4mmHU	2								c	Ctrl4mmHU	0
c	Ctrl4mmHU	3								c	Ctrl4mmHU	0
c	Ctrl4mmHU	2								c	Ctrl4mmHU	3
c	Ctrl4mmHU	1								c	Ctrl4mmHU	0
c	Ctrl4mmHU	3								c	Ctrl4mmHU	3
c	Ctrl4mmHU	2								c	Ctrl4mmHU	4
c	Ctrl4mmHU	1								c	Ctrl4mmHU	5
c	Ctrl4mmHU	3								c	Ctrl4mmHU	4
c	Ctrl4mmHU	2								c	Ctrl4mmHU	5
c	Ctrl4mmHU	4								c	Ctrl4mmHU	3
c	Ctrl4mmHU	1								c	Ctrl4mmHU	0
c	Ctrl4mmHU	2								c	Ctrl4mmHU	10
c	Ctrl4mmHU	1								c	Ctrl4mmHU	6
c	Ctrl4mmHU	0								c	Ctrl4mmHU	7
a	lats14mmHU	1								c	Ctrl4mmHU	2
a	lats14mmHU	3								c	Ctrl4mmHU	1
a	lats14mmHU	1								c	Ctrl4mmHU	4
a	lats14mmHU	2								c	Ctrl4mmHU	2
a	lats14mmHU	3								c	Ctrl4mmHU	3
a	lats14mmHU	0								c	Ctrl4mmHU	1
a	lats14mmHU	1								c	Ctrl4mmHU	3
a	lats14mmHU	2								c	Ctrl4mmHU	0
a	lats14mmHU	1								c	Ctrl4mmHU	0
a	lats14mmHU	0								c	Ctrl4mmHU	4
a	lats14mmHU	2								c	Ctrl4mmHU	3
a	lats14mmHU	4								c	Ctrl4mmHU	2
a	lats14mmHU	1								c	Ctrl4mmHU	2
a	lats14mmHU	2								c	Ctrl4mmHU	2
a	lats14mmHU	1								c	Ctrl4mmHU	1
a	lats14mmHU	1								c	Ctrl4mmHU	1
a	lats14mmHU	1								c	Ctrl4mmHU	4
a	lats14mmHU	1								c	Ctrl4mmHU	2
a	lats14mmHU	1								c	Ctrl4mmHU	0
a	lats14mmHU	0								c	Ctrl4mmHU	2
a	lats14mmHU	0								c	Ctrl4mmHU	2
a	lats14mmHU	0								c	Ctrl4mmHU	1
a	lats14mmHU	0								c	Ctrl4mmHU	8
a	lats14mmHU	0								c	Ctrl4mmHU	1
a	lats14mmHU	0								c	Ctrl4mmHU	5
a	lats14mmHU	2								c	Ctrl4mmHU	5
a	lats14mmHU	0								c	Ctrl4mmHU	3
a	lats14mmHU	10								c	Ctrl4mmHU	1
a	lats14mmHU	4								c	Ctrl4mmHU	4
a	lats14mmHU	3								c	Ctrl4mmHU	12
a	lats14mmHU	1								c	Ctrl4mmHU	2
a	lats14mmHU	1								c	Ctrl4mmHU	2
a	lats14mmHU	2								c	Ctrl4mmHU	5
a	lats14mmHU	1								c	Ctrl4mmHU	7
a	lats14mmHU	4								c	Ctrl4mmHU	5
a	lats14mmHU	1								c	Ctrl4mmHU	5
a	lats14mmHU	0								c	Ctrl4mmHU	2
a	lats14mmHU	4								c	Ctrl4mmHU	5
a	lats14mmHU	4								c	Ctrl4mmHU	5
a	lats14mmHU	4								a	lats24mmHU	9
a	lats14mmHU	9								a	lats24mmHU	2
a	lats14mmHU	2								a	lats24mmHU	1
a	lats14mmHU	0								a	lats24mmHU	5
a	lats14mmHU	0								a	lats24mmHU	1
a	lats14mmHU	2								a	lats24mmHU	7
a	lats14mmHU	4								a	lats24mmHU	0
a	lats14mmHU	5								a	lats24mmHU	1
a	lats14mmHU	1								a	lats24mmHU	3
a	lats14mmHU	1								a	lats24mmHU	0
a	lats14mmHU	3								a	lats24mmHU	1
a	lats14mmHU	2								a	lats24mmHU	0
a	lats14mmHU	2								a	lats24mmHU	3
a	lats14mmHU	0								a	lats24mmHU	3
a	lats14mmHU	1								a	lats24mmHU	0
a	lats14mmHU	20								a	lats24mmHU	1
a	lats14mmHU	3								a	lats24mmHU	2
a	lats14mmHU	3								a	lats24mmHU	2
a	lats14mmHU	3								a	lats24mmHU	3
a	lats14mmHU	1								a	lats24mmHU	6
a	lats14mmHU	3								a	lats24mmHU	1
a	lats14mmHU	0								a	lats24mmHU	0
a	lats14mmHU	13								a	lats24mmHU	4
a	lats14mmHU	0								a	lats24mmHU	3
a	lats14mmHU	15								a	lats24mmHU	3
a	lats14mmHU	5								a	lats24mmHU	0
a	lats14mmHU	1								a	lats24mmHU	0
a	lats14mmHU	1								a	lats24mmHU	0
a	lats14mmHU	2								a	lats24mmHU	3
a	lats14mmHU	2								a	lats24mmHU	6
a	lats14mmHU	3								a	lats24mmHU	6
a	lats14mmHU	1								a	lats24mmHU	0
a	lats14mmHU	0								a	lats24mmHU	1
a	lats14mmHU	5								a	lats24mmHU	0
a	lats14mmHU	1								a	lats24mmHU	1
a	lats14mmHU	3								a	lats24mmHU	0
a	lats14mmHU	2								a	lats24mmHU	4
a	lats14mmHU	0								a	lats24mmHU	3
a	lats14mmHU	0								a	lats24mmHU	0
a	lats14mmHU	4								a	lats24mmHU	3
a	lats14mmHU	0								a	lats24mmHU	6
a	lats14mmHU	1								a	lats24mmHU	2
a	lats14mmHU	1								a	lats24mmHU	5
a	lats14mmHU	0								a	lats24mmHU	0
a	lats14mmHU	2								a	lats24mmHU	0
a	lats14mmHU	0								a	lats24mmHU	0
a	lats14mmHU	10								a	lats24mmHU	3
a	lats14mmHU	3								a	lats24mmHU	2
a	lats14mmHU	3								a	lats24mmHU	4
a	lats14mmHU	2								a	lats24mmHU	0
a	lats14mmHU	0								a	lats24mmHU	0
a	lats14mmHU	3								a	lats24mmHU	0
a	lats14mmHU	2								a	lats24mmHU	1
a	lats14mmHU	4								a	lats24mmHU	2
a	lats14mmHU	1								a	lats24mmHU	0
a	lats14mmHU	0								a	lats24mmHU	3
a	lats14mmHU	3								a	lats24mmHU	3
a	lats14mmHU	1								a	lats24mmHU	12
a	lats14mmHU	3								a	lats24mmHU	3
a	lats14mmHU	6								a	lats24mmHU	3
a	lats14mmHU	3								a	lats24mmHU	1
a	lats14mmHU	0								a	lats24mmHU	5
a	lats14mmHU	3								a	lats24mmHU	6
a	lats14mmHU	3								a	lats24mmHU	3
a	lats14mmHU	1								a	lats24mmHU	7
a	lats14mmHU	2								a	lats24mmHU	13
a	lats14mmHU	1								a	lats24mmHU	0
a	lats14mmHU	1								a	lats24mmHU	10
a	lats14mmHU	0								a	lats24mmHU	3
a	lats14mmHU	2								a	lats24mmHU	1
a	lats14mmHU	6								a	lats24mmHU	1
a	lats14mmHU	3								a	lats24mmHU	2
a	lats14mmHU	2								a	lats24mmHU	2
a	lats14mmHU	1								a	lats24mmHU	3
a	lats14mmHU	1								a	lats24mmHU	3
a	lats14mmHU	0								a	lats24mmHU	4
a	lats14mmHU	0								a	lats24mmHU	3
a	lats14mmHU	1								a	lats24mmHU	0
a	lats14mmHU	0								a	lats24mmHU	2
a	lats14mmHU	0								a	lats24mmHU	5
a	lats14mmHU	3								a	lats24mmHU	0
a	lats14mmHU	5								a	lats24mmHU	2
a	lats14mmHU	0								a	lats24mmHU	7
a	lats14mmHU	1								a	lats24mmHU	5
a	lats14mmHU	3								a	lats24mmHU	1
a	lats14mmHU	2								a	lats24mmHU	0
a	lats14mmHU	0								a	lats24mmHU	6
a	lats14mmHU	2								a	lats24mmHU	1
a	lats14mmHU	5								a	lats24mmHU	0
a	lats14mmHU	4								a	lats24mmHU	3
a	lats14mmHU	1								a	lats24mmHU	5
a	lats14mmHU	0								a	lats24mmHU	6
a	lats14mmHU	3								a	lats24mmHU	3
a	lats14mmHU	13								a	lats24mmHU	4
a	lats14mmHU	0								a	lats24mmHU	8
a	lats14mmHU	0								a	lats24mmHU	9
a	lats14mmHU	3								a	lats24mmHU	0
a	lats14mmHU	3								a	lats24mmHU	1
a	lats14mmHU	2								a	lats24mmHU	2
a	lats14mmHU	3								a	lats24mmHU	1
a	lats14mmHU	1								a	lats24mmHU	4
a	lats14mmHU	0								a	lats24mmHU	5
a	lats14mmHU	2								a	lats24mmHU	1
a	lats14mmHU	0								a	lats24mmHU	0
a	lats14mmHU	0								a	lats24mmHU	4
a	lats14mmHU	5								a	lats24mmHU	1
a	lats14mmHU	4								a	lats24mmHU	1
a	lats14mmHU	0								a	lats24mmHU	2
a	lats14mmHU	2								a	lats24mmHU	13
a	lats14mmHU	6								a	lats24mmHU	5
a	lats14mmHU	1								a	lats24mmHU	9
a	lats14mmHU	2								a	lats24mmHU	4
a	lats14mmHU	1								a	lats24mmHU	1
a	lats14mmHU	2								a	lats24mmHU	10
a	lats14mmHU	1								a	lats24mmHU	10
b	lats14mmHU	5								a	lats24mmHU	0
b	lats14mmHU	1								a	lats24mmHU	5
b	lats14mmHU	1								a	lats24mmHU	5
b	lats14mmHU	3								a	lats24mmHU	0
b	lats14mmHU	0								a	lats24mmHU	4
b	lats14mmHU	3								a	lats24mmHU	3
b	lats14mmHU	4								a	lats24mmHU	4
b	lats14mmHU	2								a	lats24mmHU	3
b	lats14mmHU	3								a	lats24mmHU	3
b	lats14mmHU	3								a	lats24mmHU	0
b	lats14mmHU	4								a	lats24mmHU	0
b	lats14mmHU	4								a	lats24mmHU	10
b	lats14mmHU	2								a	lats24mmHU	0
b	lats14mmHU	2								a	lats24mmHU	10
b	lats14mmHU	2								a	lats24mmHU	0
b	lats14mmHU	3								b	lats24mmHU	3
b	lats14mmHU	1								b	lats24mmHU	14
b	lats14mmHU	3								b	lats24mmHU	2
b	lats14mmHU	3								b	lats24mmHU	5
b	lats14mmHU	3								b	lats24mmHU	3
b	lats14mmHU	1								b	lats24mmHU	0
b	lats14mmHU	0								b	lats24mmHU	3
b	lats14mmHU	0								b	lats24mmHU	2
b	lats14mmHU	5								b	lats24mmHU	0
b	lats14mmHU	3								b	lats24mmHU	5
b	lats14mmHU	9								b	lats24mmHU	5
b	lats14mmHU	6								b	lats24mmHU	7
b	lats14mmHU	4								b	lats24mmHU	1
b	lats14mmHU	6								b	lats24mmHU	10
b	lats14mmHU	4								b	lats24mmHU	2
b	lats14mmHU	6								b	lats24mmHU	8
b	lats14mmHU	0								b	lats24mmHU	3
b	lats14mmHU	0								b	lats24mmHU	1
b	lats14mmHU	0								b	lats24mmHU	3
b	lats14mmHU	0								b	lats24mmHU	5
b	lats14mmHU	3								b	lats24mmHU	5
b	lats14mmHU	4								b	lats24mmHU	4
b	lats14mmHU	3								b	lats24mmHU	5
b	lats14mmHU	3								b	lats24mmHU	4
b	lats14mmHU	5								b	lats24mmHU	2
b	lats14mmHU	8								b	lats24mmHU	2
b	lats14mmHU	2								b	lats24mmHU	0
b	lats14mmHU	4								b	lats24mmHU	2
b	lats14mmHU	7								b	lats24mmHU	10
b	lats14mmHU	4								b	lats24mmHU	0
b	lats14mmHU	3								b	lats24mmHU	2
b	lats14mmHU	2								b	lats24mmHU	3
b	lats14mmHU	4								b	lats24mmHU	0
b	lats14mmHU	6								b	lats24mmHU	0
b	lats14mmHU	3								b	lats24mmHU	4
b	lats14mmHU	4								b	lats24mmHU	0
b	lats14mmHU	1								b	lats24mmHU	6
b	lats14mmHU	3								b	lats24mmHU	2
b	lats14mmHU	0								b	lats24mmHU	0
b	lats14mmHU	2								b	lats24mmHU	0
b	lats14mmHU	3								b	lats24mmHU	8
b	lats14mmHU	4								b	lats24mmHU	5
b	lats14mmHU	2								b	lats24mmHU	0
b	lats14mmHU	2								b	lats24mmHU	1
b	lats14mmHU	2								b	lats24mmHU	2
b	lats14mmHU	1								b	lats24mmHU	3
b	lats14mmHU	0								b	lats24mmHU	4
b	lats14mmHU	3								b	lats24mmHU	3
b	lats14mmHU	2								b	lats24mmHU	2
b	lats14mmHU	2								b	lats24mmHU	3
b	lats14mmHU	2								b	lats24mmHU	1
b	lats14mmHU	2								b	lats24mmHU	3
b	lats14mmHU	2								b	lats24mmHU	6
b	lats14mmHU	5								b	lats24mmHU	2
b	lats14mmHU	1								b	lats24mmHU	1
b	lats14mmHU	1								b	lats24mmHU	0
b	lats14mmHU	1								b	lats24mmHU	6
b	lats14mmHU	1								b	lats24mmHU	1
b	lats14mmHU	2								b	lats24mmHU	0
c	lats14mmHU	5								b	lats24mmHU	5
c	lats14mmHU	1								b	lats24mmHU	0
c	lats14mmHU	2								b	lats24mmHU	2
c	lats14mmHU	3								b	lats24mmHU	0
c	lats14mmHU	0								b	lats24mmHU	2
c	lats14mmHU	2								b	lats24mmHU	0
c	lats14mmHU	5								b	lats24mmHU	2
c	lats14mmHU	3								b	lats24mmHU	1
c	lats14mmHU	1								b	lats24mmHU	2
c	lats14mmHU	0								b	lats24mmHU	0
c	lats14mmHU	1								b	lats24mmHU	0
c	lats14mmHU	0								b	lats24mmHU	2
c	lats14mmHU	2								b	lats24mmHU	1
c	lats14mmHU	1								b	lats24mmHU	2
c	lats14mmHU	1								b	lats24mmHU	0
c	lats14mmHU	0								b	lats24mmHU	5
c	lats14mmHU	2								b	lats24mmHU	6
c	lats14mmHU	2								b	lats24mmHU	1
c	lats14mmHU	1								b	lats24mmHU	0
c	lats14mmHU	1								b	lats24mmHU	3
c	lats14mmHU	1								b	lats24mmHU	6
c	lats14mmHU	12								b	lats24mmHU	1
c	lats14mmHU	2								b	lats24mmHU	10
c	lats14mmHU	2								b	lats24mmHU	2
c	lats14mmHU	3								b	lats24mmHU	0
c	lats14mmHU	2								b	lats24mmHU	4
c	lats14mmHU	0								b	lats24mmHU	2
c	lats14mmHU	2								b	lats24mmHU	2
c	lats14mmHU	0								b	lats24mmHU	2
c	lats14mmHU	0								b	lats24mmHU	4
c	lats14mmHU	1								b	lats24mmHU	2
c	lats14mmHU	1								b	lats24mmHU	2
c	lats14mmHU	1								b	lats24mmHU	3
c	lats14mmHU	5								b	lats24mmHU	3
c	lats14mmHU	2								b	lats24mmHU	10
c	lats14mmHU	2								b	lats24mmHU	4
c	lats14mmHU	2								b	lats24mmHU	2
c	lats14mmHU	0								b	lats24mmHU	1
c	lats14mmHU	4								b	lats24mmHU	5
c	lats14mmHU	2								b	lats24mmHU	7
c	lats14mmHU	0								c	lats24mmHU	0
c	lats14mmHU	3								c	lats24mmHU	11
c	lats14mmHU	2								c	lats24mmHU	10
c	lats14mmHU	1								c	lats24mmHU	0
c	lats14mmHU	8								c	lats24mmHU	11
c	lats14mmHU	4								c	lats24mmHU	0
c	lats14mmHU	0								c	lats24mmHU	21
c	lats14mmHU	3								c	lats24mmHU	8
c	lats14mmHU	3								c	lats24mmHU	3
c	lats14mmHU	3								c	lats24mmHU	0
c	lats14mmHU	20								c	lats24mmHU	13
c	lats14mmHU	23								c	lats24mmHU	17
c	lats14mmHU	1								c	lats24mmHU	11
c	lats14mmHU	1								c	lats24mmHU	7
c	lats14mmHU	3								c	lats24mmHU	10
c	lats14mmHU	5								c	lats24mmHU	0
c	lats14mmHU	2								c	lats24mmHU	0
c	lats14mmHU	0								c	lats24mmHU	10
c	lats14mmHU	2								c	lats24mmHU	3
c	lats14mmHU	1								c	lats24mmHU	11
c	lats14mmHU	0								c	lats24mmHU	5
c	lats14mmHU	1								c	lats24mmHU	3
c	lats14mmHU	2								c	lats24mmHU	7
c	lats14mmHU	1								c	lats24mmHU	4
c	lats14mmHU	0								c	lats24mmHU	9
c	lats14mmHU	0								c	lats24mmHU	3
c	lats14mmHU	1								c	lats24mmHU	7
c	lats14mmHU	1								c	lats24mmHU	2
c	lats14mmHU	3								c	lats24mmHU	2
c	lats14mmHU	6								c	lats24mmHU	6
c	lats14mmHU	2								c	lats24mmHU	7
c	lats14mmHU	2								c	lats24mmHU	7
c	lats14mmHU	8								c	lats24mmHU	10
c	lats14mmHU	5								c	lats24mmHU	7
c	lats14mmHU	4								c	lats24mmHU	0
c	lats14mmHU	2								c	lats24mmHU	4
c	lats14mmHU	1								c	lats24mmHU	3
c	lats14mmHU	5								c	lats24mmHU	7
c	lats14mmHU	1								c	lats24mmHU	9
c	lats14mmHU	2								c	lats24mmHU	5
c	lats14mmHU	1								c	lats24mmHU	4
c	lats14mmHU	1								c	lats24mmHU	2
c	lats14mmHU	1								c	lats24mmHU	4
c	lats14mmHU	0								c	lats24mmHU	2
c	lats14mmHU	1								c	lats24mmHU	4
c	lats14mmHU	1								c	lats24mmHU	0
c	lats14mmHU	2								c	lats24mmHU	0
c	lats14mmHU	3								c	lats24mmHU	5
c	lats14mmHU	5								c	lats24mmHU	1
c	lats14mmHU	1								c	lats24mmHU	0
c	lats14mmHU	1								c	lats24mmHU	1
c	lats14mmHU	3								c	lats24mmHU	3
c	lats14mmHU	2								c	lats24mmHU	2
c	lats14mmHU	2								c	lats24mmHU	3
c	lats14mmHU	2								c	lats24mmHU	5
c	lats14mmHU	1								c	lats24mmHU	10
c	lats14mmHU	1								c	lats24mmHU	10
c	lats14mmHU	0								c	lats24mmHU	5
c	lats14mmHU	2								c	lats24mmHU	3
c	lats14mmHU	1								c	lats24mmHU	5
c	lats14mmHU	1								c	lats24mmHU	3
c	lats14mmHU	2								c	lats24mmHU	3
c	lats14mmHU	0								c	lats24mmHU	4
c	lats14mmHU	2								c	lats24mmHU	0
c	lats14mmHU	2								c	lats24mmHU	4
c	lats14mmHU	1								c	lats24mmHU	5
c	lats14mmHU	0								c	lats24mmHU	1
c	lats14mmHU	0								c	lats24mmHU	0
c	lats14mmHU	0								c	lats24mmHU	0
c	lats14mmHU	3								c	lats24mmHU	2
c	lats14mmHU	3								c	lats24mmHU	3
c	lats14mmHU	3								c	lats24mmHU	2
c	lats14mmHU	2								c	lats24mmHU	4
c	lats14mmHU	2								c	lats24mmHU	6
c	lats14mmHU	0								c	lats24mmHU	7
c	lats14mmHU	0								c	lats24mmHU	3
c	lats14mmHU	1								c	lats24mmHU	2
c	lats14mmHU	2								c	lats24mmHU	5
c	lats14mmHU	3								c	lats24mmHU	6
c	lats14mmHU	2								c	lats24mmHU	20
c	lats14mmHU	0								c	lats24mmHU	3
c	lats14mmHU	0								c	lats24mmHU	0
c	lats14mmHU	6								c	lats24mmHU	7
c	lats14mmHU	7								c	lats24mmHU	3
c	lats14mmHU	3								c	lats24mmHU	0
c	lats14mmHU	3								c	lats24mmHU	0
c	lats14mmHU	1								c	lats24mmHU	1
c	lats14mmHU	2								c	lats24mmHU	1
c	lats14mmHU	1								c	lats24mmHU	1
c	lats14mmHU	1								c	lats24mmHU	3
										c	lats24mmHU	1
										c	lats24mmHU	2
										c	lats24mmHU	0
										c	lats24mmHU	5
										c	lats24mmHU	5
										c	lats24mmHU	2
										c	lats24mmHU	3
										c	lats24mmHU	2
										c	lats24mmHU	10
										c	lats24mmHU	3
										c	lats24mmHU	3
										c	lats24mmHU	3
										c	lats24mmHU	5
										c	lats24mmHU	5
										c	lats24mmHU	3
										c	lats24mmHU	0
										c	lats24mmHU	5
										c	lats24mmHU	7
										c	lats24mmHU	16
										c	lats24mmHU	20
										c	lats24mmHU	0
										c	lats24mmHU	24
										c	lats24mmHU	4
										c	lats24mmHU	4
										c	lats24mmHU	8
										c	lats24mmHU	6
										c	lats24mmHU	3
										c	lats24mmHU	2
										c	lats24mmHU	2
										c	lats24mmHU	6
										c	lats24mmHU	5
										c	lats24mmHU	2
										c	lats24mmHU	2
										c	lats24mmHU	0
										c	lats24mmHU	0
										c	lats24mmHU	1
										c	lats24mmHU	3
										c	lats24mmHU	2
										c	lats24mmHU	4
										c	lats24mmHU	6
										c	lats24mmHU	2
										c	lats24mmHU	0
										c	lats24mmHU	3
										c	lats24mmHU	3
										c	lats24mmHU	3
										c	lats24mmHU	10
										c	lats24mmHU	4
										c	lats24mmHU	3
										c	lats24mmHU	3
										c	lats24mmHU	2
										c	lats24mmHU	5
										c	lats24mmHU	1
										c	lats24mmHU	0
										c	lats24mmHU	5
										c	lats24mmHU	10
										c	lats24mmHU	7
										c	lats24mmHU	1
										c	lats24mmHU	0
										c	lats24mmHU	0
										c	lats24mmHU	10
										c	lats24mmHU	5
										c	lats24mmHU	2
										c	lats24mmHU	3
										c	lats24mmHU	2
										c	lats24mmHU	14
										c	lats24mmHU	4
										c	lats24mmHU	0
										c	lats24mmHU	0
										c	lats24mmHU	10
										c	lats24mmHU	11
										c	lats24mmHU	7
										c	lats24mmHU	2
										c	lats24mmHU	0
										c	lats24mmHU	0
										c	lats24mmHU	2
										c	lats24mmHU	6
										c	lats24mmHU	4
										c	lats24mmHU	2
										c	lats24mmHU	2
										c	lats24mmHU	5
										c	lats24mmHU	2
										c	lats24mmHU	2
										c	lats24mmHU	2
										c	lats24mmHU	5
										c	lats24mmHU	5
										c	lats24mmHU	0
										c	lats24mmHU	4
										c	lats24mmHU	10
										c	lats24mmHU	0

## Sheet: Fig_7F
	CTRL, Centromeric	LATS1, Centromeric	CTRL, Acentric	LATS1, Acentric						CTRL, Centromeric	LATS2, Centromeric	CTRL, Acentric	LATS2, Acentric
	6.688	10.855	11.37	14.802						2.941	31.981	9.477	28.3784
	9.597	12.4	14.551	25.6						10.68	25	16.02	28.4
	4.7477	11.5727	11.5727	17.699						9.597	30.986	14.551	38.498
										Table Analyzed	LATS2 U2OS HU unuclei crest
	Table Analyzed	LATS1 U2OS HU unuclei crest
										Repeated measures ANOVA summary
	Repeated measures ANOVA summary									Assume sphericity?	Yes
	Assume sphericity?	Yes								F	25.27
	F	15.36								P value	0.0008
	P value	0.0032								P value summary	***
	P value summary	**								Statistically significant (P < 0.05)?	Yes
	Statistically significant (P < 0.05)?	Yes								R squared	0.9267
	R squared	0.8848
										Was the matching effective?
	Was the matching effective?									F	1.69
	F	5.065								P value	0.2618
	P value	0.0515								P value summary	ns
	P value summary	ns								Is there significant matching (P < 0.05)?	No
	Is there significant matching (P < 0.05)?	No								R squared	0.03967
	R squared	0.1628
										ANOVA table	SS	DF	MS	F (DFn, DFd)	P value
	ANOVA table	SS	DF	MS	F (DFn, DFd)	P value				Treatment (between columns)	1256	3	418.6	F (3, 6) = 25.27	P=0.0008
	Treatment (between columns)	234.1	3	78.02	F (3, 6) = 15.36	P=0.0032				Individual (between rows)	55.97	2	27.99	F (2, 6) = 1.690	P=0.2618
	Individual (between rows)	51.45	2	25.72	F (2, 6) = 5.065	P=0.0515				Residual (random)	99.37	6	16.56
	Residual (random)	30.48	6	5.079						Total	1411	11
	Total	316	11
										Data summary
	Data summary									Number of treatments (columns)	4
	Number of treatments (columns)	4								Number of subjects (rows)	3
	Number of subjects (rows)	3								Number of missing values	0
	Number of missing values	0
										Number of families	1
										Number of comparisons per family	2
										Alpha	0.05
	Number of families	1
	Number of comparisons per family	2								Number of families	1
	Alpha	0.05								Number of comparisons per family	2
										Alpha	0.05
	Holm-Šídák's multiple comparisons test	Mean Diff.	Below threshold?	Summary	Adjusted P Value
	CTRL, Centromeric vs. LATS1, Centromeric	-4.598	Yes	*	0.0466	A-B				Holm-Šídák's multiple comparisons test	Mean Diff.	Below threshold?	Summary	Adjusted P Value
	CTRL, Acentric vs. LATS1, Acentric	-6.869	Yes	*	0.0193	C-D				CTRL, Centromeric vs. LATS2, Centromeric	-21.58	Yes	**	0.0013	A-B
										CTRL, Acentric vs. LATS2, Acentric	-18.41	Yes	**	0.0015	C-D
	Test details	Mean 1	Mean 2	Mean Diff.	SE of diff.	n1	n2	t	DF
	CTRL, Centromeric vs. LATS1, Centromeric	7.011	11.61	-4.598	1.84	3	3	2.499	6	Test details	Mean 1	Mean 2	Mean Diff.	SE of diff.	n1	n2	t	DF
	CTRL, Acentric vs. LATS1, Acentric	12.5	19.37	-6.869	1.84	3	3	3.733	6	CTRL, Centromeric vs. LATS2, Centromeric	7.739	29.32	-21.58	3.323	3	3	6.495	6
										CTRL, Acentric vs. LATS2, Acentric	13.35	31.76	-18.41	3.323	3	3	5.54	6

## Sheet: Fig_7G
% cells with mitotic errors
ctr no hu	ctrl hu	lats1 no hu	lats1 hu
17.6	16.7	24.2	35.3	RM one awy anova
20.9	23.25	32.6	43.33	Number of families	1
14.7	35.9	50	37.93	Number of comparisons per family	2
				Q	0.05
				Original FDR method of Benjamini and Hochberg	Mean Diff.	Discovery?	q value	Individual P Value
				ctr no hu vs. lats1 no	-17.84	No	0.0535	0.0267	A-C
				ctrl hu vs. lats1 hu	-13.61	No	0.0676	0.0676	B-D
				Test details	Mean 1	Mean 2	Mean Diff.	SE of diff.	n1	n2	t	DF
				ctr no hu vs. lats1 no	17.76	35.6	-17.84	6.116	3	3	2.917	6
				ctrl hu vs. lats1 hu	25.24	38.85	-13.61	6.116	3	3	2.226	6
				Table Analyzed	error percentage
				Repeated measures ANOVA summary
				Assume sphericity?	Yes
				F	5.002
				P value	0.0452
				P value summary	*
				Statistically significant (P < 0.05)?	Yes
				R squared	0.7144
				Was the matching effective?
				F	2.239
				P value	0.1878
				P value summary	ns
				Is there significant matching (P < 0.05)?	No
				R squared	0.1757
				ANOVA table	SS	DF	MS	F (DFn, DFd)
				Treatment (between columns)	841.8	3	280.6	F (3, 6) = 5.002
				Individual (between rows)	251.2	2	125.6	F (2, 6) = 2.239
				Residual (random)	336.6	6	56.1
				Total	1430	11
				Data summary
				Number of treatments (columns)	4
				Number of subjects (rows)	3
				Number of missing values	0
