# Supplementary material for: TRACERx analysis identifies a role for FAT1 in regulating chromosomal instability and whole-genome doubling via Hippo signalling
Source: Nat Cell Biol. 2024 Dec 30;27(1):154–68. doi: 10.1038/s41556-024-01558-w (PMC11735399; doi:10.1038/s41556-024-01558-w)
Supplement: Supplementary file 16 — Statistical source data [file 41556_2024_1558_MOESM16_ESM.xlsx]

## Sheet: Fig_8A
Ctrl	FAT1	YAP1	FAT1+YAP1	MRE11A
100	45.1	36.1	48	56.3
100	34.2		48.7	76.4
100	44.9	36.9	24.1	69.3					Number of families	1
100	60.2			66.6					Number of comparisons per family	4
100	51.1	16.2	22.6						Alpha	0.05
									Holm-Šídák's multiple comparisons test	Mean Diff.	Below threshold?	Summary	Adjusted P Value	A-?
									Ctrl vs. FAT1	52.9	Yes	****	<0.0001	B	FAT1
									Ctrl vs. YAP1	70.27	Yes	****	<0.0001	C	YAP1
									Ctrl vs. FAT1+YAP1	64.15	Yes	****	<0.0001	D	FAT1+YAP1
									Ctrl vs. MRE11A	32.85	Yes	***	0.0001	E	MRE11A
									Test details	Mean 1	Mean 2	Mean Diff.	SE of diff.	n1	n2	t	DF
									Ctrl vs. FAT1	100	47.1	52.9	6.067	5	5	8.719	16
									Ctrl vs. YAP1	100	29.73	70.27	7.006	5	3	10.03	16
									Ctrl vs. FAT1+YAP1	100	35.85	64.15	6.435	5	4	9.968	16
									Ctrl vs. MRE11A	100	67.15	32.85	6.435	5	4	5.105	16

## Sheet: Fig8_B
exp	CTRL -4OHT	CTRL +4OHT	FAT1 -4OHT	FAT1 +4OHT	YAP1 -4OHT	YAP1 +4OHT	FAT1+YAP1 siRNA	FAT1+YAP1 siRNA +4OHT
a	0.29	9.07	0.38	8.22	0.36	4.27	0.41	6.01
b	0.25	10.37	0.17	6.68	0.15	5.59	0.19	4.97		Table Analyzed	Data 1
c	0.18	10.48	0.16	7.99	0.08	5.41	0.22	4.68
										Repeated measures ANOVA summary
										Assume sphericity?	Yes
										F	21.61
										P value	0.0013
										P value summary	**
										Statistically significant (P < 0.05)?	Yes
										R squared	0.9153
										Was the matching effective?
										F	0.1057
										P value	0.9013
										P value summary	ns
										Is there significant matching (P < 0.05)?	No
										R squared	0.002975
										ANOVA table	SS	DF	MS	F (DFn, DFd)	P value
										Treatment (between columns)	48.16	3	16.05	F (3, 6) = 21.61	P=0.0013
										Individual (between rows)	0.157	2	0.07851	F (2, 6) = 0.1057	P=0.9013
										Residual (random)	4.456	6	0.7427
										Total	52.77	11
										Data summary
										Number of treatments (columns)	4
										Number of subjects (rows)	3
										Number of missing values	0
										Number of families	1
										Number of comparisons per family	4
										Alpha	0.05
										Holm-Šídák's multiple comparisons test	Mean Diff.	Below threshold?	Summary	Adjusted P Value
										CTRL +4OHT vs. FAT1 +4OHT	2.343	Yes	*	0.0279	B-D
										CTRL +4OHT vs. YAP1 +4OHT	4.883	Yes	**	0.0018	B-F
										CTRL +4OHT vs. FAT1+YAP1 siRNA +4OHT	4.753	Yes	**	0.0018	B-H
										FAT1 +4OHT vs. FAT1+YAP1 siRNA +4OHT	2.41	Yes	*	0.0279	D-H
										Test details	Mean 1	Mean 2	Mean Diff.	SE of diff.	n1	n2	t	DF
										CTRL +4OHT vs. FAT1 +4OHT	9.973	7.63	2.343	0.7037	3	3	3.33	6
										CTRL +4OHT vs. YAP1 +4OHT	9.973	5.09	4.883	0.7037	3	3	6.94	6
										CTRL +4OHT vs. FAT1+YAP1 siRNA +4OHT	9.973	5.22	4.753	0.7037	3	3	6.755	6
										FAT1 +4OHT vs. FAT1+YAP1 siRNA +4OHT	7.63	5.22	2.41	0.7037	3	3	3.425	6

## Sheet: Fig8_C
	Rad51 foci per cell
nt+ctrl	fat1 +ctrl	fat1+yap1
4	21	1
10	16	0
17	23	0
21	21	1			Table Analyzed	Col: Entering replicate data
11	1	23
0	0	21			Kruskal-Wallis test
0	0	12			P value	0.0001
15	1	0			Exact or approximate P value?	Approximate
23	0	14			P value summary	***
6	2	22			Do the medians vary signif. (P < 0.05)?	Yes
7	0	13			Number of groups	3
4	2	0			Kruskal-Wallis statistic	18.17
0	1	0
1	4	0			Data summary
22	0	0			Number of treatments (columns)	3
23	0	9			Number of values (total)	1173
29	0	15
7	0	11
15	0	7			Number of families	1
2	0	3			Number of comparisons per family	3
4	0	2			Alpha	0.05
1	0	3
10	0	1			Uncorrected Dunn's test	Mean rank diff.	Significant?	Summary	Individual P Value
1	0	1			nt+ctrl vs. fat1 +ctrl	101.5	Yes	****	2.0738e-05	A-B
4	15	1			nt+ctrl vs. fat1+yap1	55.45	Yes	*	0.0197	A-C
30	0	1			fat1 +ctrl vs. fat1+yap1	-46.06	No	ns	0.0528	B-C
25	0	0
35	0	1			Test details	Mean rank 1	Mean rank 2	Mean rank diff.	n1	n2	Z
17	0	1			nt+ctrl vs. fat1 +ctrl	639.3	537.8	101.5	390	389	4.257
8	0	26			nt+ctrl vs. fat1+yap1	639.3	583.8	55.45	390	394	2.333
16	0	26			fat1 +ctrl vs. fat1+yap1	537.8	583.8	-46.06	389	394	1.936
23	7	29
23	0	5			Compact letter display
30	24	1			nt+ctrl	A
16	9	1			fat1+yap1	B
23	6	2			fat1 +ctrl	B
1	9	2
22	15	31
17	12	47
19	23	28
27	7	2
18	0	1
18	38	0
1	23	0
18	1	1
1	1	15
7	1	11
14	0	1
7	0	0
3	0	0
0	0	0
18	0	0
28	42	13
1	37	1
1	31	1
1	0	0
6	0	13
5	1	0
0	14	13
2	20	4
2	18	2
0	1	1
1	1	2
0	0	26
20	2	29
23	0	26
34	1	0
8	1	41
27	1	28
20	0	1
0	5	29
0	21	24
0	22	42
0	0	17
0	0	13
37	0	17
11	1	1
0	1	2
1	0	6
0	20	1
0	20	1
16	0	6
2	2	0
6	19	1
0	16	0
0	15	31
0	16	29
23	13	14
39	1	22
35	1	42
18	0	1
18	1	1
18	0	0
6	5	0
3	6	1
1	6	0
5	23	0
28	45	16
24	42	10
36	23	0
27	2	25
13	1	5
27	0	1
0	0	1
0	0	1
1	0	2
0	25	0
1	25	1
3	34	0
3	23	0
0	24	19
7	2	1
30	4	14
17	3	2
1	1	2
1	0	1
1	0	1
0	4	1
0	9	0
0	0	1
10	0	1
21	0	1
14	0	13
25	0	13
15	3	1
9	28	1
2	5	5
2	5	0
0	11	0
8	1	0
10	0	0
5	0	0
1	0	1
0	0	2
9	0	1
0	0	9
2	0	0
14	0	0
16	0	0
16	0	0
0	1	0
0	6	1
1	0	1
15	0	0
2	1	12
1	0	0
5	0	0
0	3	0
6	3	0
17	0	0
15	0	0
5	0	0
1	0	1
5	1	1
13	1	4
1	0	2
1	0	0
0	0	1
0	0	11
1	0	16
10	0	20
14	0	11
22	0	0
25	8	0
16	12	0
10	0	0
11	0	0
0	0	0
2	0	0
0	0	0
3	1	0
3	1	2
12	9	6
6	3	15
1	1	14
1	3	18
1	6	25
2	17	19
1	3	10
1	0	3
1	0	1
0	0	0
1	0	0
0	0	0
0	1	1
0	7	5
0	1	5
0	2	4
0	12	22
0	17	16
1	10	0
0	24	0
0	37	0
16	0	0
22	0	7
15	0	18
3	0	11
2	0	9
7	1	11
0	2	1
0	1	19
0	1	15
0	9	3
1	4	3
0	18	5
0	6	5
0	13	8
2	12	4
1	26	8
1	32	10
8	15	3
0	4	1
0	2	5
6	3	13
12	0	17
0	0	0
0	0	0
4	0	3
0	1	0
0	0	0
0	1	0
2	1	0
0	1	3
0	2	1
0	20	7
0	3	17
0	13	23
0	19	19
1	0	22
2	1	0
13	0	8
11	0	0
29	0	0
20	6	7
0	0	0
2	0	11
1	2	0
0	0	0
0	2	0
9	1	5
6	0	16
0	0	3
0	0	10
18	1	7
12	9	15
8	24	14
9	1	7
1	0	3
6	2	6
11	2	3
29	1	0
27	1	1
10	1	0
23	1	1
24	9	0
32	18	3
26	26	4
24	22	14
1	19	2
1	1	0
2	1	0
0	1	4
1	3	6
0	2	6
1	0	17
1	0	21
0	0	28
1	1	13
1	1	2
0	0	1
1	0	1
0	24	0
32	8	20
29	7	18
23	1	16
27	25	1
20	24	1
34	27	2
27	19	0
31	26	2
32	20	2
1	32	2
3	21	24
2	0	24
1	0	17
1	0	21
1	0	20
1	0	2
0	0	0
0	0	1
1	0	0
1	24	2
16	6	1
9	30	0
1	25	0
15	24	0
2	10	2
1	15	2
1	1	24
5	1	35
27	0	17
36	0	1
10	2	1
25	1	1
26	0	2
26	0	0
24	0	0
7	0	5
12	16	7
13	31	35
21	26	31
0	27	30
12	0	34
5	0	2
0	0	1
0	6	1
0	21	2
1	30	1
1	32	1
1	7	1
9	1	0
13	2	1
1	15	1
26	21	2
0	18	9
1	11	24
2	1	4
7	2	3
22	1	1
23	1	0
23	0	4
17	0	14
25	0	2
29	0	2
1	1	2
0	0	0
0	16	0
0	2	0
0	0	0
1	0	0
1	1	0
1	3	0
0	0	0
2	0	25
1	1	21
0	0	13
0	0	7
0	10	4
0	24	5
19	11	1
20	34	0
24	1	0
16	35	1
30	1	2
17	2	3
22	11	8
6	0	5
17	0	1
3	1	10
1	0	0
1	2	0
1	1	0
0	1	0
3	0	0
3	1	1
9	1	1
1	0	2
1	1	1
2	2	1
1	34	2
19	29	1
15	0	7
9	0	7
8	0	9
14	0	1
16	0	2
20	2	11
9	3	12
1	6	20
1	9	16
16	26	12
19	40	2
1	25	0
1	30	1
2	15	1
3	24	0
1	29	0
1	1	19
27	0	28
11		19
		28
		10
		52
		10

## Sheet: Fig8D
	Mitotic Errors									variable	DAPI bridge per cell						variable	FANCD2 flanked DAPI bridge per cell
sgnt ctrl si	sgfat1 ctrl si	sgfat1 yap1 si								CTRL_aph	0						CTRL_aph	0
25	51.6	51.4	sgFAT1#1	Table Analyzed	mitotic error					CTRL_aph	0						CTRL_aph	0
32.5	50	53.2	sgFAT1#2	Data sets analyzed	A-C					CTRL_aph	1						CTRL_aph	1
17.2	34.3	40.5								CTRL_aph	0						CTRL_aph	0
	42.5	47.37		ANOVA summary						CTRL_aph	0						CTRL_aph	0	Kruskal-Wallis rank sum test
				F	10.27					CTRL_aph	0						CTRL_aph	0
				P value	0.0062					CTRL_aph	0						CTRL_aph	0	data: x and group
				P value summary	**					CTRL_aph	0	data: x and group					CTRL_aph	0	Kruskal-Wallis chi-squared = 10.2558, df = 2, p-value = 0.01
				Significant diff. among means (P < 0.05)?	Yes					CTRL_aph	0	Kruskal-Wallis chi-squared = 15.3575, df = 2, p-value = 0					CTRL_aph	0
				R squared	0.7197					CTRL_aph	0						CTRL_aph	0
										CTRL_aph	0						CTRL_aph	0	Comparison of x by group
				Brown-Forsythe test						CTRL_aph	2	Comparison of x by group					CTRL_aph	1	(Bonferroni)
				F (DFn, DFd)	0.2801 (2, 8)					CTRL_aph	0	(Bonferroni)					CTRL_aph	0	Col Mean-|
				P value	0.7628					CTRL_aph	0	Col Mean-|					CTRL_aph	0	Row Mean | CTRL_aph FAT1_aph
				P value summary	ns					CTRL_aph	0	Row Mean | CTRL_aph FAT1_aph					CTRL_aph	0	---------+----------------------
				Are SDs significantly different (P < 0.05)?	No					CTRL_aph	0	---------+----------------------					CTRL_aph	0	FAT1_aph | -2.677319
										CTRL_aph	0	FAT1_aph | -3.134877					CTRL_aph	0	| 0.0223*
				Bartlett's test						CTRL_aph	0	| 0.0052*					CTRL_aph	0	|
				Bartlett's statistic (corrected)						CTRL_aph	0	|					CTRL_aph	0	fat1yap1 | -2.981223 -0.265448
				P value						CTRL_aph	0	fat1yap1 | -3.730741 -0.569211					CTRL_aph	0	| 0.0086* 1.0000
				P value summary						CTRL_aph	0	| 0.0006* 1.0000					CTRL_aph	0
				Are SDs significantly different (P < 0.05)?						CTRL_aph	0						CTRL_aph	0	alpha = 0.05
										CTRL_aph	0	alpha = 0.05					CTRL_aph	0	Reject Ho if p <= alpha
				ANOVA table	SS	DF	MS	F (DFn, DFd)	P value	CTRL_aph	0	Reject Ho if p <= alpha					CTRL_aph	0
				Treatment (between columns)	1029	2	514.7	F (2, 8) = 10.27	P=0.0062	CTRL_aph	0						CTRL_aph	0
				Residual (within columns)	400.9	8	50.11			CTRL_aph	0						CTRL_aph	0
				Total	1430	10				CTRL_aph	0						CTRL_aph	0
										CTRL_aph	0						CTRL_aph	0
				Data summary						CTRL_aph	0						CTRL_aph	0
				Number of treatments (columns)	3					CTRL_aph	0						CTRL_aph	0
				Number of values (total)	11					CTRL_aph	0						CTRL_aph	0
										CTRL_aph	2						CTRL_aph	0
										CTRL_aph	5						CTRL_aph	0
				Number of families	1					CTRL_aph	0						CTRL_aph	0
				Number of comparisons per family	3					CTRL_aph	0						CTRL_aph	0
				Alpha	0.05					CTRL_aph	0						CTRL_aph	0
										CTRL_aph	0						CTRL_aph	0
				Holm-Šídák's multiple comparisons test	Mean Diff.	Below threshold?	Summary	Adjusted P Value		CTRL_aph	1						CTRL_aph	0
				cgnt ctrl si vs. cgfat1 ctrl si	-19.7	Yes	*	0.0131	A-B	CTRL_aph	0						CTRL_aph	0
				cgnt ctrl si vs. cgfat1 yap1 si	-23.22	Yes	**	0.0079	A-C	CTRL_aph	0						CTRL_aph	0
				cgfat1 ctrl si vs. cgfat1 yap1 si	-3.518	No	ns	0.5022	B-C	CTRL_aph	0						CTRL_aph	0
										CTRL_aph	0						CTRL_aph	0
				Test details	Mean 1	Mean 2	Mean Diff.	SE of diff.	n1	CTRL_aph	0						CTRL_aph	3
				cgnt ctrl si vs. cgfat1 ctrl si	24.9	44.6	-19.7	5.407	3	CTRL_aph	0						CTRL_aph	0
				cgnt ctrl si vs. cgfat1 yap1 si	24.9	48.12	-23.22	5.407	3	CTRL_aph	0						CTRL_aph	0
				cgfat1 ctrl si vs. cgfat1 yap1 si	44.6	48.12	-3.518	5.006	4	CTRL_aph	0						CTRL_aph	0
										CTRL_aph	0						CTRL_aph	0
				Compact letter display						CTRL_aph	0						CTRL_aph	0
				cgfat1 yap1 si	A					CTRL_aph	0						CTRL_aph	0
				cgfat1 ctrl si	A					CTRL_aph	0						CTRL_aph	0
				cgnt ctrl si	B					CTRL_aph	0						CTRL_aph	0
										CTRL_aph	0						CTRL_aph	0
										CTRL_aph	1						CTRL_aph	0
										CTRL_aph	0						CTRL_aph	0
										CTRL_aph	0						CTRL_aph	0
										CTRL_aph	0						CTRL_aph	0
										CTRL_aph	1						CTRL_aph	2
										CTRL_aph	0						CTRL_aph	1
										CTRL_aph	0						CTRL_aph	0
										CTRL_aph	0						CTRL_aph	0
										CTRL_aph	0						CTRL_aph	0
										CTRL_aph	0						CTRL_aph	0
										CTRL_aph	0						CTRL_aph	0
										CTRL_aph	0						CTRL_aph	0
										CTRL_aph	0						CTRL_aph	0
										CTRL_aph	1						CTRL_aph	0
										CTRL_aph	2						CTRL_aph	1
										CTRL_aph	4						CTRL_aph	0
										CTRL_aph	0						CTRL_aph	0
										CTRL_aph	0						CTRL_aph	4
										CTRL_aph	0						CTRL_aph	0
										CTRL_aph	0						CTRL_aph	0
										CTRL_aph	0						CTRL_aph	0
										CTRL_aph	0						CTRL_aph	1
										CTRL_aph	0						CTRL_aph	5
										CTRL_aph	0						CTRL_aph	0
										CTRL_aph	0						CTRL_aph	0
										CTRL_aph	0						CTRL_aph	0
										CTRL_aph	0						CTRL_aph	0
										CTRL_aph	0						CTRL_aph	0
										CTRL_aph	0						CTRL_aph	0
										CTRL_aph	0						CTRL_aph	0
										CTRL_aph	4						CTRL_aph	0
										CTRL_aph	0						CTRL_aph	0
										CTRL_aph	0						CTRL_aph	0
										CTRL_aph	0						CTRL_aph	0
										CTRL_aph	0						CTRL_aph	0
										CTRL_aph	0						CTRL_aph	0
										CTRL_aph	1						CTRL_aph	0
										CTRL_aph	0						CTRL_aph	0
										CTRL_aph	0						CTRL_aph	0
										CTRL_aph	0						CTRL_aph	0
										CTRL_aph	0						CTRL_aph	0
										CTRL_aph	0						CTRL_aph	0
										CTRL_aph	1						CTRL_aph	0
										CTRL_aph	0						CTRL_aph	0
										CTRL_aph	2						CTRL_aph	0
										CTRL_aph	2						CTRL_aph	0
										CTRL_aph	0						CTRL_aph	0
										CTRL_aph	0						CTRL_aph	0
										CTRL_aph	0						CTRL_aph	0
										CTRL_aph	0						CTRL_aph	0
										CTRL_aph	0						CTRL_aph	0
										CTRL_aph	0						CTRL_aph	0
										CTRL_aph	0						CTRL_aph	0
										CTRL_aph	1						CTRL_aph	1
										CTRL_aph	1						CTRL_aph	1
										CTRL_aph	0						CTRL_aph	1
										CTRL_aph	0						CTRL_aph	0
										FAT1_aph	0						FAT1_aph	0
										FAT1_aph	0						FAT1_aph	0
										FAT1_aph	1						FAT1_aph	0
										FAT1_aph	0						FAT1_aph	0
										FAT1_aph	1						FAT1_aph	1
										FAT1_aph	0						FAT1_aph	0
										FAT1_aph	0						FAT1_aph	0
										FAT1_aph	0						FAT1_aph	0
										FAT1_aph	2						FAT1_aph	1
										FAT1_aph	0						FAT1_aph	0
										FAT1_aph	0						FAT1_aph	0
										FAT1_aph	0						FAT1_aph	0
										FAT1_aph	1						FAT1_aph	1
										FAT1_aph	2						FAT1_aph	0
										FAT1_aph	5						FAT1_aph	4
										FAT1_aph	1						FAT1_aph	1
										FAT1_aph	3						FAT1_aph	2
										FAT1_aph	1						FAT1_aph	0
										FAT1_aph	1						FAT1_aph	1
										FAT1_aph	0						FAT1_aph	0
										FAT1_aph	1						FAT1_aph	1
										FAT1_aph	0						FAT1_aph	0
										FAT1_aph	0						FAT1_aph	0
										FAT1_aph	0						FAT1_aph	0
										FAT1_aph	0						FAT1_aph	0
										FAT1_aph	0						FAT1_aph	0
										FAT1_aph	0						FAT1_aph	0
										FAT1_aph	0						FAT1_aph	0
										FAT1_aph	0						FAT1_aph	0
										FAT1_aph	5						FAT1_aph	4
										FAT1_aph	3						FAT1_aph	3
										FAT1_aph	0						FAT1_aph	0
										FAT1_aph	4						FAT1_aph	3
										FAT1_aph	0						FAT1_aph	0
										FAT1_aph	0						FAT1_aph	0
										FAT1_aph	1						FAT1_aph	1
										FAT1_aph	0						FAT1_aph	0
										FAT1_aph	1						FAT1_aph	1
										FAT1_aph	0						FAT1_aph	0
										FAT1_aph	1						FAT1_aph	0
										FAT1_aph	1						FAT1_aph	0
										FAT1_aph	0						FAT1_aph	0
										FAT1_aph	0						FAT1_aph	0
										FAT1_aph	0						FAT1_aph	0
										FAT1_aph	0						FAT1_aph	0
										FAT1_aph	0						FAT1_aph	0
										FAT1_aph	0						FAT1_aph	0
										FAT1_aph	0						FAT1_aph	0
										FAT1_aph	2						FAT1_aph	1
										FAT1_aph	3						FAT1_aph	3
										FAT1_aph	0						FAT1_aph	0
										FAT1_aph	0						FAT1_aph	0
										FAT1_aph	0						FAT1_aph	0
										FAT1_aph	0						FAT1_aph	0
										FAT1_aph	0						FAT1_aph	0
										FAT1_aph	0						FAT1_aph	0
										FAT1_aph	0						FAT1_aph	0
										FAT1_aph	0						FAT1_aph	0
										FAT1_aph	1						FAT1_aph	0
										FAT1_aph	1						FAT1_aph	0
										FAT1_aph	0						FAT1_aph	0
										FAT1_aph	3						FAT1_aph	1
										FAT1_aph	0						FAT1_aph	0
										FAT1_aph	0						FAT1_aph	0
										FAT1_aph	0						FAT1_aph	0
										FAT1_aph	0						FAT1_aph	0
										FAT1_aph	0						FAT1_aph	0
										FAT1_aph	0						FAT1_aph	0
										FAT1_aph	0						FAT1_aph	0
										FAT1_aph	1						FAT1_aph	0
										FAT1_aph	0						FAT1_aph	0
										FAT1_aph	0						FAT1_aph	0
										FAT1_aph	0						FAT1_aph	0
										FAT1_aph	0						FAT1_aph	0
										FAT1_aph	0						FAT1_aph	1
										FAT1_aph	3						FAT1_aph	0
										FAT1_aph	3						FAT1_aph	0
										FAT1_aph	0						FAT1_aph	0
										FAT1_aph	0						FAT1_aph	0
										FAT1_aph	0						FAT1_aph	0
										FAT1_aph	0						FAT1_aph	1
										FAT1_aph	2						FAT1_aph	1
										FAT1_aph	0						FAT1_aph	0
										FAT1_aph	0						FAT1_aph	0
										FAT1_aph	2						FAT1_aph	0
										FAT1_aph	0						FAT1_aph	1
										FAT1_aph	0						FAT1_aph	0
										FAT1_aph	0						FAT1_aph	0
										FAT1_aph	0						FAT1_aph	0
										FAT1_aph	1						FAT1_aph	0
										FAT1_aph	1						FAT1_aph	0
										FAT1_aph	1						FAT1_aph	0
										FAT1_aph	0						FAT1_aph	2
										FAT1_aph	0						FAT1_aph	0
										FAT1_aph	1						FAT1_aph	3
										FAT1_aph	0						FAT1_aph	3
										FAT1_aph	2						FAT1_aph	0
										FAT1_aph	0						FAT1_aph	0
										FAT1_aph	0						FAT1_aph	0
										FAT1_aph	0						FAT1_aph	2
										FAT1_aph	0						FAT1_aph	0
										FAT1_aph	6						FAT1_aph	2
										FAT1_aph	4						FAT1_aph	0
										FAT1_aph	1						FAT1_aph	0
										FAT1_aph	0						FAT1_aph	0
										FAT1_aph	0						FAT1_aph	0
										FAT1_aph	0						FAT1_aph	3
										FAT1_aph	1						FAT1_aph	1
										FAT1_aph	0						FAT1_aph	0
										FAT1_aph	0						FAT1_aph	0
										FAT1_aph	0						FAT1_aph	0
										FAT1_aph	0						FAT1_aph	0
										FAT1_aph	0						FAT1_aph	0
										FAT1_aph	0						FAT1_aph	0
										FAT1_aph	1						FAT1_aph	0
										FAT1_aph	0						FAT1_aph	1
										FAT1_aph	0						FAT1_aph	0
										FAT1_aph	0						FAT1_aph	0
										FAT1_aph	0						FAT1_aph	0
										FAT1_aph	0						FAT1_aph	0
										FAT1_aph	1						FAT1_aph	1
										FAT1_aph	1						FAT1_aph	0
										FAT1_aph	0						FAT1_aph	1
										FAT1_aph	1						FAT1_aph	0
										FAT1_aph	0						FAT1_aph	0
										FAT1_aph	1						FAT1_aph	1
										FAT1_aph	1						FAT1_aph	0
										FAT1_aph	0						FAT1_aph	1
										FAT1_aph	0						FAT1_aph	0
										FAT1_aph	0						FAT1_aph	0
										FAT1_aph	0						FAT1_aph	0
										FAT1_aph	0						FAT1_aph	0
										FAT1_aph	4						FAT1_aph	2
										FAT1_aph	0						FAT1_aph	2
										FAT1_aph	3						FAT1_aph	1
										FAT1_aph	5						FAT1_aph	0
										FAT1_aph	0						FAT1_aph	0
										FAT1_aph	0						FAT1_aph	0
										FAT1_aph	1						FAT1_aph	1
										FAT1_aph	2						FAT1_aph	0
										FAT1_aph	0						FAT1_aph	0
										FAT1_aph	2						FAT1_aph	0
										fat1yap1aph	0						fat1yap1aph	0
										fat1yap1aph	1						fat1yap1aph	1
										fat1yap1aph	5						fat1yap1aph	2
										fat1yap1aph	0						fat1yap1aph	0
										fat1yap1aph	0						fat1yap1aph	0
										fat1yap1aph	1						fat1yap1aph	1
										fat1yap1aph	0						fat1yap1aph	0
										fat1yap1aph	2						fat1yap1aph	2
										fat1yap1aph	1						fat1yap1aph	1
										fat1yap1aph	3						fat1yap1aph	2
										fat1yap1aph	5						fat1yap1aph	3
										fat1yap1aph	4						fat1yap1aph	3
										fat1yap1aph	1						fat1yap1aph	1
										fat1yap1aph	4						fat1yap1aph	4
										fat1yap1aph	0						fat1yap1aph	0
										fat1yap1aph	0						fat1yap1aph	0
										fat1yap1aph	0						fat1yap1aph	0
										fat1yap1aph	0						fat1yap1aph	0
										fat1yap1aph	0						fat1yap1aph	0
										fat1yap1aph	1						fat1yap1aph	0
										fat1yap1aph	1						fat1yap1aph	0
										fat1yap1aph	0						fat1yap1aph	0
										fat1yap1aph	0						fat1yap1aph	0
										fat1yap1aph	0						fat1yap1aph	0
										fat1yap1aph	0						fat1yap1aph	0
										fat1yap1aph	0						fat1yap1aph	0
										fat1yap1aph	0						fat1yap1aph	0
										fat1yap1aph	1						fat1yap1aph	0
										fat1yap1aph	0						fat1yap1aph	0
										fat1yap1aph	0						fat1yap1aph	0
										fat1yap1aph	1						fat1yap1aph	1
										fat1yap1aph	1						fat1yap1aph	0
										fat1yap1aph	0						fat1yap1aph	0
										fat1yap1aph	0						fat1yap1aph	0
										fat1yap1aph	2						fat1yap1aph	1
										fat1yap1aph	4						fat1yap1aph	3
										fat1yap1aph	0						fat1yap1aph	0
										fat1yap1aph	1						fat1yap1aph	0
										fat1yap1aph	3						fat1yap1aph	1
										fat1yap1aph	4						fat1yap1aph	2
										fat1yap1aph	0						fat1yap1aph	0
										fat1yap1aph	0						fat1yap1aph	0
										fat1yap1aph	4						fat1yap1aph	0
										fat1yap1aph	0						fat1yap1aph	0
										fat1yap1aph	2						fat1yap1aph	1
										fat1yap1aph	0						fat1yap1aph	0
										fat1yap1aph	1						fat1yap1aph	0
										fat1yap1aph	0						fat1yap1aph	0
										fat1yap1aph	0						fat1yap1aph	0
										fat1yap1aph	0						fat1yap1aph	0
										fat1yap1aph	0						fat1yap1aph	0
										fat1yap1aph	2						fat1yap1aph	1
										fat1yap1aph	0						fat1yap1aph	0
										fat1yap1aph	0						fat1yap1aph	0
										fat1yap1aph	0						fat1yap1aph	0
										fat1yap1aph	0						fat1yap1aph	0
										fat1yap1aph	0						fat1yap1aph	0
										fat1yap1aph	0						fat1yap1aph	0
										fat1yap1aph	0						fat1yap1aph	0
										fat1yap1aph	0						fat1yap1aph	0
										fat1yap1aph	0						fat1yap1aph	0
										fat1yap1aph	0						fat1yap1aph	0
										fat1yap1aph	0						fat1yap1aph	0
										fat1yap1aph	4						fat1yap1aph	4
										fat1yap1aph	0						fat1yap1aph	0
										fat1yap1aph	0						fat1yap1aph	0
										fat1yap1aph	2						fat1yap1aph	0
										fat1yap1aph	2						fat1yap1aph	2
										fat1yap1aph	1						fat1yap1aph	0
										fat1yap1aph	0						fat1yap1aph	0
										fat1yap1aph	0						fat1yap1aph	0
										fat1yap1aph	1						fat1yap1aph	0
										fat1yap1aph	4						fat1yap1aph	3
										fat1yap1aph	0						fat1yap1aph	0
										fat1yap1aph	0						fat1yap1aph	0
										fat1yap1aph	1						fat1yap1aph	1
										fat1yap1aph	0						fat1yap1aph	0
										fat1yap1aph	0						fat1yap1aph	0
										fat1yap1aph	4						fat1yap1aph	0
										fat1yap1aph	0						fat1yap1aph	0
										fat1yap1aph	0						fat1yap1aph	0
										fat1yap1aph	6						fat1yap1aph	4
										fat1yap1aph	1						fat1yap1aph	1
										fat1yap1aph	0						fat1yap1aph	0
										fat1yap1aph	0						fat1yap1aph	0
										fat1yap1aph	0						fat1yap1aph	4
										fat1yap1aph	0						fat1yap1aph	0
										fat1yap1aph	0						fat1yap1aph	2
										fat1yap1aph	3						fat1yap1aph	2
										fat1yap1aph	0						fat1yap1aph	0
										fat1yap1aph	0						fat1yap1aph	0
										fat1yap1aph	0						fat1yap1aph	1
										fat1yap1aph	1						fat1yap1aph	0
										fat1yap1aph	1						fat1yap1aph	0
										fat1yap1aph	0						fat1yap1aph	0
										fat1yap1aph	0						fat1yap1aph	0
										fat1yap1aph	0						fat1yap1aph	0
										fat1yap1aph	0						fat1yap1aph	0
										fat1yap1aph	1						fat1yap1aph	0
										fat1yap1aph	2						fat1yap1aph	0
										fat1yap1aph	0						fat1yap1aph	1
										fat1yap1aph	0						fat1yap1aph	0
										fat1yap1aph	3						fat1yap1aph	0
										fat1yap1aph	0						fat1yap1aph	0
										fat1yap1aph	4						fat1yap1aph	0
										fat1yap1aph	0						fat1yap1aph	1
										fat1yap1aph	0						fat1yap1aph	0
										fat1yap1aph	0						fat1yap1aph	0
										fat1yap1aph	1						fat1yap1aph	1
										fat1yap1aph	0						fat1yap1aph	0
										fat1yap1aph	4						fat1yap1aph	0
										fat1yap1aph	0						fat1yap1aph	0
										fat1yap1aph	5						fat1yap1aph	1
										fat1yap1aph	2						fat1yap1aph	0
										fat1yap1aph	0						fat1yap1aph	0
										fat1yap1aph	0						fat1yap1aph	1
										fat1yap1aph	0						fat1yap1aph	0
										fat1yap1aph	2						fat1yap1aph	0
										fat1yap1aph	0						fat1yap1aph	0
										fat1yap1aph	0						fat1yap1aph	0
										fat1yap1aph	0						fat1yap1aph	0
										fat1yap1aph	0						fat1yap1aph	0
										fat1yap1aph	0						fat1yap1aph	0
										fat1yap1aph	5						fat1yap1aph	3
										fat1yap1aph	0						fat1yap1aph	0
										fat1yap1aph	2						fat1yap1aph	0
										fat1yap1aph	2						fat1yap1aph	0
										fat1yap1aph	0						fat1yap1aph	0
										fat1yap1aph	0						fat1yap1aph	1
										fat1yap1aph	1						fat1yap1aph	0
										fat1yap1aph	0						fat1yap1aph	0
										fat1yap1aph	1						fat1yap1aph	0
										fat1yap1aph	0						fat1yap1aph	0
										fat1yap1aph	0						fat1yap1aph	0
										fat1yap1aph	0						fat1yap1aph	1
										fat1yap1aph	0						fat1yap1aph	0
										fat1yap1aph	0						fat1yap1aph	0
										fat1yap1aph	0						fat1yap1aph	2
										fat1yap1aph	1						fat1yap1aph	0
										fat1yap1aph	0						fat1yap1aph	2
										fat1yap1aph	0						fat1yap1aph	0
										fat1yap1aph	0						fat1yap1aph	0
										fat1yap1aph	0						fat1yap1aph	0
										fat1yap1aph	1						fat1yap1aph	0
										fat1yap1aph	0						fat1yap1aph	0
										fat1yap1aph	0						fat1yap1aph	3
										fat1yap1aph	2						fat1yap1aph	0
										fat1yap1aph	0						fat1yap1aph	2
										fat1yap1aph	0						fat1yap1aph	1
										fat1yap1aph	0						fat1yap1aph	0
										fat1yap1aph	1						fat1yap1aph	0
										fat1yap1aph	0						fat1yap1aph	0
										fat1yap1aph	1						fat1yap1aph	1
										fat1yap1aph	2						fat1yap1aph	0
										fat1yap1aph	0						fat1yap1aph	0
										fat1yap1aph	0						fat1yap1aph	0
										fat1yap1aph	0						fat1yap1aph	0

## Sheet: Fig8F
RPE-TERT-FUCCI			Table Analyzed	with ctrl fatyap RPE1 fucci no dmg "failed cytokinesis" only						RPE-TERT-FUCCI
failed cytokinesis/WGD			Data sets analyzed	A-C						Nuclear envelope deformation
ctrl sirna	FAT1 siRNA	FAT1+YAP1 siRNA								ctrl sirna	FAT1 siRNA	FAT1+YAP1 siRNA
	12.9	0	ANOVA summary								29.03	21.74
	2.94	0	F	7.843							32.35	12.93		Table Analyzed	with ctrl fatyap RPE1 fucci no dmg "fragile nucleus" only
0	6.67	0	P value	0.005832						3.33	26.67	13.33		Data sets analyzed	A-C
	2.78	0	P value summary	**							27.27	22.5
0	4.26		Significant diff. among means (P < 0.05)?	Yes						0	23.1			ANOVA summary
0	9.375		R squared	0.5468						0	21.21			F	39.96
2.85	2.27	0								3.33	27.02	28.125		P value	2.80456e-06
			Brown-Forsythe test											P value summary	****
			F (DFn, DFd)	3.296 (2, 13)										Significant diff. among means (P < 0.05)?	Yes
			P value	0.069541										R squared	0.8601
			P value summary	ns
			Are SDs significantly different (P < 0.05)?	No										Brown-Forsythe test
														F (DFn, DFd)	1.577 (2, 13)
			Bartlett's test											P value	0.243747
			Bartlett's statistic (corrected)											P value summary	ns
			P value											Are SDs significantly different (P < 0.05)?	No
			P value summary
			Are SDs significantly different (P < 0.05)?											Bartlett's test
														Bartlett's statistic (corrected)	4.046
			ANOVA table	SS	DF	MS	F (DFn, DFd)	P value						P value	0.132274
			Treatment (between columns)	123.2	2	61.61	F (2, 13) = 7.843	P=0.005832						P value summary	ns
			Residual (within columns)	102.1	13	7.855								Are SDs significantly different (P < 0.05)?	No
			Total	225.3	15
														ANOVA table	SS	DF	MS	F (DFn, DFd)	P value
			Data summary											Treatment (between columns)	1607	2	803.4	F (2, 13) = 39.96	P=2.804563e-006
			Number of treatments (columns)	3										Residual (within columns)	261.3	13	20.1
			Number of values (total)	16										Total	1868	15
														Data summary
														Number of treatments (columns)	3
														Number of values (total)	16
			Number of families	1
			Number of comparisons per family	3										Number of families	1
			Alpha	0.05										Number of comparisons per family	3
														Alpha	0.05
			Holm-Šídák's multiple comparisons test	Mean Diff.	Below threshold?	Summary	Adjusted P Value
			FAT1 siRNA vs. ctrl sirna	5.173	Yes	*	0.022658	B-A						Holm-Šídák's multiple comparisons test	Mean Diff.	Below threshold?	Summary	Adjusted P Value
			FAT1+YAP1 siRNA vs. FAT1 siRNA	-5.885	Yes	**	0.009927	C-B						FAT1 siRNA vs. ctrl sirna	25	Yes	****	2.06128e-06	B-A
			FAT1+YAP1 siRNA vs. ctrl sirna	-0.7125	No	ns	0.710836	C-A						FAT1+YAP1 siRNA vs. FAT1 siRNA	-6.939	Yes	*	0.020275	C-B
														FAT1+YAP1 siRNA vs. ctrl sirna	18.06	Yes	****	8.82764e-05	C-A
			Test details	Mean 1	Mean 2	Mean Diff.	SE of diff.	n1	n2	t	DF
			FAT1 siRNA vs. ctrl sirna	5.885	0.7125	5.173	1.757	7	4	2.944	13			Test details	Mean 1	Mean 2	Mean Diff.	SE of diff.	n1	n2	t	DF
			FAT1+YAP1 siRNA vs. FAT1 siRNA	0	5.885	-5.885	1.641	5	7	3.586	13			FAT1 siRNA vs. ctrl sirna	26.66	1.665	25	2.81	7	4	8.896	13
			FAT1+YAP1 siRNA vs. ctrl sirna	0	0.7125	-0.7125	1.88	5	4	0.379	13			FAT1+YAP1 siRNA vs. FAT1 siRNA	19.73	26.66	-6.939	2.625	5	7	2.643	13
														FAT1+YAP1 siRNA vs. ctrl sirna	19.73	1.665	18.06	3.008	5	4	6.004	13

## Sheet: Fig8G
	WGD population
TP53WT mScarlet YAP5SA -ve	TP53WT mScarlet YAP5SA high	TP53KO mScarlet YAP5SA -ve	TP53KO mScarlet YAP5SA high
0.2	2.8	0.4	13
0.1	16.3	0.2	7.4		Table Analyzed	Data 1			Table Analyzed	Data 1
0.8	6.6	1	13.3
0.5	4.4	0.5	5.1		Column B	TP53WT mScarlet YAP5SA high			Column D	TP53KO mScarlet YAP5SA high
					vs.	vs.			vs.	vs.
					Column A	TP53WT mScarlet YAP5SA -ve			Column C	TP53KO mScarlet YAP5SA -ve
					Mann Whitney test				Mann Whitney test
					P value	0.0286			P value	0.0286
					Exact or approximate P value?	Exact			Exact or approximate P value?	Exact
					P value summary	*			P value summary	*
					Significantly different (P < 0.05)?	Yes			Significantly different (P < 0.05)?	Yes
					One- or two-tailed P value?	Two-tailed			One- or two-tailed P value?	Two-tailed
					Sum of ranks in column A,B	10 , 26			Sum of ranks in column C,D	10 , 26
					Mann-Whitney U	0			Mann-Whitney U	0
					Difference between medians				Difference between medians
					Median of column A	0.3500, n=4			Median of column C	0.4500, n=4
					Median of column B	5.500, n=4			Median of column D	10.20, n=4
					Difference: Actual	5.15			Difference: Actual	9.75
					Difference: Hodges-Lehmann	5.05			Difference: Hodges-Lehmann	9.6

## Sheet: Fig8H
	WGD population																Normalize increase in WGD population
sgNT yap-	sgNT yap+	sgFAT1 YAP-	sgFATyap+		Table Analyzed	pc9 edu for figure 7h										sgNT yap-	sgNT yap+	sgFAT1 YAP-	sgFATyap+
2.98	7.72	4.3	25.6													1	2.5906	1	5.9535
1.99	7.18	1.74	18.8		Repeated measures ANOVA summary											1	3.608	1	10.805
1	4.53	6.15	6.29		Assume sphericity?	No										1	4.53	1	1.0228
2.63	9.95	8.85	16		F	13.09										1	3.7833	1	1.8079
3.79	5.57	9.58	18		P value	0.0122										1	1.4697	1	1.8789
					P value summary	*
					Statistically significant (P < 0.05)?	Yes
					Geisser-Greenhouse's epsilon	0.4317
					R squared	0.7659
																Table Analyzed	pc9 normalized edu fig 7h		Number of families	1
					Was the matching effective?														Number of comparisons per family	2
					F	1.404										Friedman test			Q	0.05
					P value	0.291										P value	0.0008
					P value summary	ns										Exact or approximate P value?	Exact		Original FDR method of Benjamini and Hochberg	Rank sum diff.	Discovery?	q value	Individual P Value
					Is there significant matching (P < 0.05)?	No										P value summary	***		sgNT yap- vs. sgNT yap+	-9.5	Yes	0.02	0.02	A-B
					R squared	0.09873										Are means signif. different? (P < 0.05)	Yes		sgFAT1 YAP- vs. sgFAyap+	-10.5	Yes	0.02	0.0101	C-D
																Number of groups	4
					ANOVA table	SS	DF	MS	F (DFn, DFd)	P value						Friedman statistic	13.4		Test details	Rank sum 1	Rank sum 2	Rank sum diff.	n1	n2
					Treatment (between columns)	574.2	3	191.4	F (1.295, 5.181) = 13.09	P=0.0122									sgNT yap- vs. sgNT yap+	7.5	17	-9.5	5	5
					Individual (between rows)	82.13	4	20.53	F (4, 12) = 1.404	P=0.2910						Data summary			sgFAT1 YAP- vs. sgFAyap+	7.5	18	-10.5	5	5
					Residual (random)	175.5	12	14.62								Number of treatments (columns)	4
					Total	831.9	19									Number of subjects (rows)	5
					Data summary
					Number of treatments (columns)	4
					Number of subjects (rows)	5
					Number of missing values	0
					Number of families	1
					Number of comparisons per family	4
					Q	0.05
					Original FDR method of Benjamini and Hochberg	Mean Diff.	Discovery?	q value	Individual P Value
					sgNT yap+ vs. sgNT yap-	4.512	Yes	0.0317	0.0079	B-A
					sgFATyap+ vs. sgFAT1 YAP-	10.81	Yes	0.0491	0.045	D-C
					sgFAT1 YAP- vs. sgNT yap-	3.646	Yes	0.0491	0.0491	C-A
					sgFATyap+ vs. sgNT yap+	9.948	Yes	0.0462	0.0231	D-B
					Test details	Mean 1	Mean 2	Mean Diff.	SE of diff.	n1	n2	t	DF
					sgNT yap+ vs. sgNT yap-	6.99	2.478	4.512	0.9172	5	5	4.919	4
					sgFATyap+ vs. sgFAT1 YAP-	16.94	6.124	10.81	3.755	5	5	2.88	4
					sgFAT1 YAP- vs. sgNT yap-	6.124	2.478	3.646	1.305	5	5	2.793	4
					sgFATyap+ vs. sgNT yap+	16.94	6.99	9.948	2.776	5	5	3.584	4
