# Supplementary material for: TRACERx analysis identifies a role for FAT1 in regulating chromosomal instability and whole-genome doubling via Hippo signalling
Source: Nat Cell Biol. 2024 Dec 30;27(1):154–68. doi: 10.1038/s41556-024-01558-w (PMC11735399; doi:10.1038/s41556-024-01558-w)
Supplement: Supplementary file 17 — Statistical source data. [file 41556_2024_1558_MOESM17_ESM.zip]

Archive with 219 entries (207 files):
- extended fig1/
- extended fig1/.DS_Store
- __MACOSX/extended fig1/._.DS_Store
- extended fig1/ext fig1A source/
- __MACOSX/extended fig1/._ext fig1A source
- extended fig1/extended fig 1b.xlsx
- __MACOSX/extended fig1/._extended fig 1b.xlsx
- extended fig1/~$extended fig 1b.xlsx
- __MACOSX/extended fig1/._~$extended fig 1b.xlsx
- extended fig1/ext fig1A source/.DS_Store
- __MACOSX/extended fig1/ext fig1A source/._.DS_Store
- extended fig1/ext fig1A source/cache/
- __MACOSX/extended fig1/ext fig1A source/._cache
- extended fig1/ext fig1A source/config/
- __MACOSX/extended fig1/ext fig1A source/._config
- extended fig1/ext fig1A source/docs/
- __MACOSX/extended fig1/ext fig1A source/._docs
- extended fig1/ext fig1A source/README.md
- __MACOSX/extended fig1/ext fig1A source/._README.md
- extended fig1/ext fig1A source/project.Rproj
- __MACOSX/extended fig1/ext fig1A source/._project.Rproj
- extended fig1/ext fig1A source/lib/
- __MACOSX/extended fig1/ext fig1A source/._lib
- extended fig1/ext fig1A source/graphs/
- __MACOSX/extended fig1/ext fig1A source/._graphs
- extended fig1/ext fig1A source/data/
- __MACOSX/extended fig1/ext fig1A source/._data
- extended fig1/ext fig1A source/outputs/
- __MACOSX/extended fig1/ext fig1A source/._outputs
- extended fig1/ext fig1A source/src/
- __MACOSX/extended fig1/ext fig1A source/._src
- extended fig1/ext fig1A source/cache/README.md
- __MACOSX/extended fig1/ext fig1A source/cache/._README.md
- extended fig1/ext fig1A source/config/README.md
- __MACOSX/extended fig1/ext fig1A source/config/._README.md
- extended fig1/ext fig1A source/config/global.dcf
- __MACOSX/extended fig1/ext fig1A source/config/._global.dcf
- extended fig1/ext fig1A source/docs/README.docx
- __MACOSX/extended fig1/ext fig1A source/docs/._README.docx
- extended fig1/ext fig1A source/lib/.Rhistory
- extended fig1/ext fig1A source/lib/globals.R
- __MACOSX/extended fig1/ext fig1A source/lib/._globals.R
- extended fig1/ext fig1A source/lib/README.md
- __MACOSX/extended fig1/ext fig1A source/lib/._README.md
- extended fig1/ext fig1A source/lib/helpers.R
- __MACOSX/extended fig1/ext fig1A source/lib/._helpers.R
- extended fig1/ext fig1A source/graphs/cummulative_hitPerGene_BarPlot.pdf
- __MACOSX/extended fig1/ext fig1A source/graphs/._cummulative_hitPerGene_BarPlot.pdf
- extended fig1/ext fig1A source/graphs/.DS_Store
- __MACOSX/extended fig1/ext fig1A source/graphs/._.DS_Store
- extended fig1/ext fig1A source/graphs/README.md
- __MACOSX/extended fig1/ext fig1A source/graphs/._README.md
- extended fig1/ext fig1A source/data/.DS_Store
- __MACOSX/extended fig1/ext fig1A source/data/._.DS_Store
- extended fig1/ext fig1A source/data/screenInfo.txt
- __MACOSX/extended fig1/ext fig1A source/data/._screenInfo.txt
- extended fig1/ext fig1A source/data/README.md
- __MACOSX/extended fig1/ext fig1A source/data/._README.md
- extended fig1/ext fig1A source/data/rawData/
- __MACOSX/extended fig1/ext fig1A source/data/._rawData
- extended fig1/ext fig1A source/outputs/.DS_Store
- __MACOSX/extended fig1/ext fig1A source/outputs/._.DS_Store
- extended fig1/ext fig1A source/outputs/randomForest_heatmaps/
- __MACOSX/extended fig1/ext fig1A source/outputs/._randomForest_heatmaps
- extended fig1/ext fig1A source/outputs/screen_modelScores_H2AX.txt
- __MACOSX/extended fig1/ext fig1A source/outputs/._screen_modelScores_H2AX.txt
- extended fig1/ext fig1A source/outputs/screen_geneClassTable.txt
- __MACOSX/extended fig1/ext fig1A source/outputs/._screen_geneClassTable.txt
- extended fig1/ext fig1A source/outputs/screen_modelScores.txt
- __MACOSX/extended fig1/ext fig1A source/outputs/._screen_modelScores.txt
- extended fig1/ext fig1A source/outputs/screen_geneClassTable_H2AX.txt
- __MACOSX/extended fig1/ext fig1A source/outputs/._screen_geneClassTable_H2AX.txt
- extended fig1/ext fig1A source/src/.Rhistory
- extended fig1/ext fig1A source/src/.DS_Store
- __MACOSX/extended fig1/ext fig1A source/src/._.DS_Store
- extended fig1/ext fig1A source/src/assignGeneList.R
- __MACOSX/extended fig1/ext fig1A source/src/._assignGeneList.R
- extended fig1/ext fig1A source/src/README.md
- __MACOSX/extended fig1/ext fig1A source/src/._README.md
- extended fig1/ext fig1A source/src/screen_runRandomForestAssignment.R
- __MACOSX/extended fig1/ext fig1A source/src/._screen_runRandomForestAssignment.R
- extended fig1/ext fig1A source/src/README.docx
- __MACOSX/extended fig1/ext fig1A source/src/._README.docx
- extended fig1/ext fig1A source/src/screen_get_heatmaps.R
- __MACOSX/extended fig1/ext fig1A source/src/._screen_get_heatmaps.R
- extended fig1/ext fig1A source/data/rawData/IR3Hr_H1792_RAD51.txt
- __MACOSX/extended fig1/ext fig1A source/data/rawData/._IR3Hr_H1792_RAD51.txt
- extended fig1/ext fig1A source/data/rawData/GIN_H1650_RAD51.txt
- __MACOSX/extended fig1/ext fig1A source/data/rawData/._GIN_H1650_RAD51.txt
- extended fig1/ext fig1A source/data/rawData/GIN_H4006_RPApT21.txt
- __MACOSX/extended fig1/ext fig1A source/data/rawData/._GIN_H4006_RPApT21.txt
- extended fig1/ext fig1A source/data/rawData/HU24hr_H1792_RPApT21.txt
- __MACOSX/extended fig1/ext fig1A source/data/rawData/._HU24hr_H1792_RPApT21.txt
- extended fig1/ext fig1A source/data/rawData/IR3Hr_H1944_H2AX.txt
- __MACOSX/extended fig1/ext fig1A source/data/rawData/._IR3Hr_H1944_H2AX.txt
- extended fig1/ext fig1A source/data/rawData/GIN_H1944_H2AX.txt
- __MACOSX/extended fig1/ext fig1A source/data/rawData/._GIN_H1944_H2AX.txt
- extended fig1/ext fig1A source/data/rawData/IR24Hr_H1650_H2AX.txt
- __MACOSX/extended fig1/ext fig1A source/data/rawData/._IR24Hr_H1650_H2AX.txt
- extended fig1/ext fig1A source/data/rawData/IR3Hr_H4006_53BP1.txt
- __MACOSX/extended fig1/ext fig1A source/data/rawData/._IR3Hr_H4006_53BP1.txt
- extended fig1/ext fig1A source/data/rawData/GIN_H1650_RPApT21.txt
- __MACOSX/extended fig1/ext fig1A source/data/rawData/._GIN_H1650_RPApT21.txt
- extended fig1/ext fig1A source/data/rawData/IR24Hr_H1650_RAD51.txt
- __MACOSX/extended fig1/ext fig1A source/data/rawData/._IR24Hr_H1650_RAD51.txt
- extended fig1/ext fig1A source/data/rawData/HU24hr_H1944_RPApS33.txt
- __MACOSX/extended fig1/ext fig1A source/data/rawData/._HU24hr_H1944_RPApS33.txt
- extended fig1/ext fig1A source/data/rawData/GIN_H1792_RPAPS4S8.txt
- __MACOSX/extended fig1/ext fig1A source/data/rawData/._GIN_H1792_RPAPS4S8.txt
- extended fig1/ext fig1A source/data/rawData/HU24hr_H1650_RPApS33.txt
- __MACOSX/extended fig1/ext fig1A source/data/rawData/._HU24hr_H1650_RPApS33.txt
- extended fig1/ext fig1A source/data/rawData/IR3Hr_H1792_53BP1.txt
- __MACOSX/extended fig1/ext fig1A source/data/rawData/._IR3Hr_H1792_53BP1.txt
- extended fig1/ext fig1A source/data/rawData/GIN_H1650_53BP1.txt
- __MACOSX/extended fig1/ext fig1A source/data/rawData/._GIN_H1650_53BP1.txt
- extended fig1/ext fig1A source/data/rawData/GIN_H1944_RPApT21.txt
- __MACOSX/extended fig1/ext fig1A source/data/rawData/._GIN_H1944_RPApT21.txt
- extended fig1/ext fig1A source/data/rawData/IR3Hr_H4006_RAD51.txt
- __MACOSX/extended fig1/ext fig1A source/data/rawData/._IR3Hr_H4006_RAD51.txt
- extended fig1/ext fig1A source/data/rawData/IR24Hr_H1650_53BP1.txt
- __MACOSX/extended fig1/ext fig1A source/data/rawData/._IR24Hr_H1650_53BP1.txt
- extended fig1/ext fig1A source/data/rawData/HU24hr_H4006_RPApS33.txt
- __MACOSX/extended fig1/ext fig1A source/data/rawData/._HU24hr_H4006_RPApS33.txt
- extended fig1/ext fig1A source/data/rawData/GIN_H1792_RPApS33.txt
- __MACOSX/extended fig1/ext fig1A source/data/rawData/._GIN_H1792_RPApS33.txt
- extended fig1/ext fig1A source/data/rawData/GIN_H4006_RPAPS4S8.txt
- __MACOSX/extended fig1/ext fig1A source/data/rawData/._GIN_H4006_RPAPS4S8.txt
- extended fig1/ext fig1A source/data/rawData/GIN_H1650_RPApS33.txt
- __MACOSX/extended fig1/ext fig1A source/data/rawData/._GIN_H1650_RPApS33.txt
- extended fig1/ext fig1A source/data/rawData/IR24Hr_H1944_RAD51.txt
- __MACOSX/extended fig1/ext fig1A source/data/rawData/._IR24Hr_H1944_RAD51.txt
- extended fig1/ext fig1A source/data/rawData/HU24hr_H1944_RPApT21.txt
- __MACOSX/extended fig1/ext fig1A source/data/rawData/._HU24hr_H1944_RPApT21.txt
- extended fig1/ext fig1A source/data/rawData/HU24hr_H1944_H2AX.txt
- __MACOSX/extended fig1/ext fig1A source/data/rawData/._HU24hr_H1944_H2AX.txt
- extended fig1/ext fig1A source/data/rawData/IR24Hr_H1792_H2AX.txt
- __MACOSX/extended fig1/ext fig1A source/data/rawData/._IR24Hr_H1792_H2AX.txt
- extended fig1/ext fig1A source/data/rawData/GIN_H1650_RPAPS4S8.txt
- __MACOSX/extended fig1/ext fig1A source/data/rawData/._GIN_H1650_RPAPS4S8.txt
- extended fig1/ext fig1A source/data/rawData/GIN_H4006_RPApS33.txt
- __MACOSX/extended fig1/ext fig1A source/data/rawData/._GIN_H4006_RPApS33.txt
- extended fig1/ext fig1A source/data/rawData/HU24hr_H1792_RPApS33.txt
- __MACOSX/extended fig1/ext fig1A source/data/rawData/._HU24hr_H1792_RPApS33.txt
- extended fig1/ext fig1A source/data/rawData/GIN_H1944_RAD51.txt
- __MACOSX/extended fig1/ext fig1A source/data/rawData/._GIN_H1944_RAD51.txt
- extended fig1/ext fig1A source/data/rawData/IR24Hr_H1944_53BP1.txt
- __MACOSX/extended fig1/ext fig1A source/data/rawData/._IR24Hr_H1944_53BP1.txt
- extended fig1/ext fig1A source/data/rawData/GIN_H1944_RPAPS4S8.txt
- __MACOSX/extended fig1/ext fig1A source/data/rawData/._GIN_H1944_RPAPS4S8.txt
- extended fig1/ext fig1A source/data/rawData/HU24hr_H4006_RPApT21.txt
- __MACOSX/extended fig1/ext fig1A source/data/rawData/._HU24hr_H4006_RPApT21.txt
- extended fig1/ext fig1A source/data/rawData/GIN_H1792_RPApT21.txt
- __MACOSX/extended fig1/ext fig1A source/data/rawData/._GIN_H1792_RPApT21.txt
- extended fig1/ext fig1A source/data/rawData/HU24hr_H1650_RPApT21.txt
- __MACOSX/extended fig1/ext fig1A source/data/rawData/._HU24hr_H1650_RPApT21.txt
- extended fig1/ext fig1A source/data/rawData/IR24Hr_H4006_H2AX.txt
- __MACOSX/extended fig1/ext fig1A source/data/rawData/._IR24Hr_H4006_H2AX.txt
- extended fig1/ext fig1A source/data/rawData/GIN_H1944_53BP1.txt
- __MACOSX/extended fig1/ext fig1A source/data/rawData/._GIN_H1944_53BP1.txt
- extended fig1/ext fig1A source/data/rawData/GIN_H1944_RPApS33.txt
- __MACOSX/extended fig1/ext fig1A source/data/rawData/._GIN_H1944_RPApS33.txt
- extended fig1/ext fig1A source/data/rawData/IR3Hr_H1792_H2AX.txt
- __MACOSX/extended fig1/ext fig1A source/data/rawData/._IR3Hr_H1792_H2AX.txt
- extended fig1/ext fig1A source/data/rawData/HU24hr_H4006_RPAPS4S8.txt
- __MACOSX/extended fig1/ext fig1A source/data/rawData/._HU24hr_H4006_RPAPS4S8.txt
- extended fig1/ext fig1A source/data/rawData/IR3Hr_H1650_RAD51.txt
- __MACOSX/extended fig1/ext fig1A source/data/rawData/._IR3Hr_H1650_RAD51.txt
- extended fig1/ext fig1A source/data/rawData/GIN_H1792_RAD51.txt
- __MACOSX/extended fig1/ext fig1A source/data/rawData/._GIN_H1792_RAD51.txt
- extended fig1/ext fig1A source/data/rawData/GIN_H1792_H2AX.txt
- __MACOSX/extended fig1/ext fig1A source/data/rawData/._GIN_H1792_H2AX.txt
- extended fig1/ext fig1A source/data/rawData/HU24hr_H1650_H2AX.txt
- __MACOSX/extended fig1/ext fig1A source/data/rawData/._HU24hr_H1650_H2AX.txt
- extended fig1/ext fig1A source/data/rawData/IR24Hr_H4006_53BP1.txt
- __MACOSX/extended fig1/ext fig1A source/data/rawData/._IR24Hr_H4006_53BP1.txt
- extended fig1/ext fig1A source/data/rawData/GIN_H4006_53BP1.txt
- __MACOSX/extended fig1/ext fig1A source/data/rawData/._GIN_H4006_53BP1.txt
- extended fig1/ext fig1A source/data/rawData/HU24hr_H1650_RPAPS4S8.txt
- __MACOSX/extended fig1/ext fig1A source/data/rawData/._HU24hr_H1650_RPAPS4S8.txt
- extended fig1/ext fig1A source/data/rawData/IR24Hr_H1792_RAD51.txt
- __MACOSX/extended fig1/ext fig1A source/data/rawData/._IR24Hr_H1792_RAD51.txt
- extended fig1/ext fig1A source/data/rawData/IR3Hr_H1650_53BP1.txt
- __MACOSX/extended fig1/ext fig1A source/data/rawData/._IR3Hr_H1650_53BP1.txt
- extended fig1/ext fig1A source/data/rawData/GIN_H1792_53BP1.txt
- __MACOSX/extended fig1/ext fig1A source/data/rawData/._GIN_H1792_53BP1.txt
- extended fig1/ext fig1A source/data/rawData/IR24Hr_H4006_RAD51.txt
- __MACOSX/extended fig1/ext fig1A source/data/rawData/._IR24Hr_H4006_RAD51.txt
- extended fig1/ext fig1A source/data/rawData/IR3Hr_H4006_H2AX.txt
- __MACOSX/extended fig1/ext fig1A source/data/rawData/._IR3Hr_H4006_H2AX.txt
- extended fig1/ext fig1A source/data/rawData/HU24hr_H1944_RPAPS4S8.txt
- __MACOSX/extended fig1/ext fig1A source/data/rawData/._HU24hr_H1944_RPAPS4S8.txt
- extended fig1/ext fig1A source/data/rawData/GIN_H4006_H2AX.txt
- __MACOSX/extended fig1/ext fig1A source/data/rawData/._GIN_H4006_H2AX.txt
- extended fig1/ext fig1A source/data/rawData/GIN_H4006_RAD51.txt
- __MACOSX/extended fig1/ext fig1A source/data/rawData/._GIN_H4006_RAD51.txt
- extended fig1/ext fig1A source/data/rawData/IR24Hr_H1792_53BP1.txt
- __MACOSX/extended fig1/ext fig1A source/data/rawData/._IR24Hr_H1792_53BP1.txt
- extended fig1/ext fig1A source/data/rawData/IR3Hr_H1650_H2AX.txt
- __MACOSX/extended fig1/ext fig1A source/data/rawData/._IR3Hr_H1650_H2AX.txt
- extended fig1/ext fig1A source/data/rawData/GIN_H1650_H2AX.txt
- __MACOSX/extended fig1/ext fig1A source/data/rawData/._GIN_H1650_H2AX.txt
- extended fig1/ext fig1A source/data/rawData/HU24hr_H1792_H2AX.txt
- __MACOSX/extended fig1/ext fig1A source/data/rawData/._HU24hr_H1792_H2AX.txt
- extended fig1/ext fig1A source/data/rawData/IR24Hr_H1944_H2AX.txt
- __MACOSX/extended fig1/ext fig1A source/data/rawData/._IR24Hr_H1944_H2AX.txt
- extended fig1/ext fig1A source/data/rawData/IR3Hr_H1944_RAD51.txt
- __MACOSX/extended fig1/ext fig1A source/data/rawData/._IR3Hr_H1944_RAD51.txt
- extended fig1/ext fig1A source/data/rawData/HU24hr_H1792_RPAPS4S8.txt
- __MACOSX/extended fig1/ext fig1A source/data/rawData/._HU24hr_H1792_RPAPS4S8.txt
- extended fig1/ext fig1A source/data/rawData/HU24hr_H4006_H2AX.txt
- __MACOSX/extended fig1/ext fig1A source/data/rawData/._HU24hr_H4006_H2AX.txt
- extended fig1/ext fig1A source/data/rawData/IR3Hr_H1944_53BP1.txt
- __MACOSX/extended fig1/ext fig1A source/data/rawData/._IR3Hr_H1944_53BP1.txt
- extended fig1/ext fig1A source/outputs/randomForest_heatmaps/.DS_Store
- __MACOSX/extended fig1/ext fig1A source/outputs/randomForest_heatmaps/._.DS_Store
- extended fig1/ext fig1A source/outputs/randomForest_heatmaps/hitScores_binaryClass_summed.txt
- __MACOSX/extended fig1/ext fig1A source/outputs/randomForest_heatmaps/._hitScores_binaryClass_summed.txt
- extended fig1/ext fig1A source/outputs/randomForest_heatmaps/heatmap_cellLine_clustered.pdf
- __MACOSX/extended fig1/ext fig1A source/outputs/randomForest_heatmaps/._heatmap_cellLine_clustered.pdf
