# Supplementary material for: TRACERx analysis identifies a role for FAT1 in regulating chromosomal instability and whole-genome doubling via Hippo signalling
Source: Nat Cell Biol. 2024 Dec 30;27(1):154–68. doi: 10.1038/s41556-024-01558-w (PMC11735399; doi:10.1038/s41556-024-01558-w)
Supplement: Supplementary file 17 — Statistical source data. [file 41556_2024_1558_MOESM17_ESM.zip › extended fig1/extended fig 1b.xlsx]

## Sheet: HAC_raw UNT
	UNTREATED
	HAC1	HAC2	HAC3	HACMED	STDEV	HAC MEAN	log2	coNT_mean
RAD21	4.82511	2.74016	3.15569	3.15569	1.10353	3.57365	1.8374	10.1326
OIP5	3.0852	3.02362	2.85629	3.02362	0.118459	2.98837	1.57936	3.8085
UBR5	2.47534	1.45932	1.31737	1.45932	0.631578	1.75067	0.80791	5.26929
MAD	1.81704	1.40682	1.49701	1.49701	0.215574	1.57362	0.65409	3.18706
CUL3	1.21794	1.5748	0.921557	1.21794	0.32709	1.2381	0.308127	1.17217
CREBBP	1.64484	0.734908	1.23353	1.23353	0.455665	1.20443	0.268348	3.57739
BAP1	1.3417	0.889239	1.36527	1.3417	0.268293	1.19874	0.261516	2.98819
RASA1	1.07982	0.812598	1.68263	1.07982	0.445675	1.19168	0.253002	1.10028
DICER1	1.15516	1.21785	1.17964	1.17964	0.0315948	1.18422	0.243931	0.966094
PLXNB2	1.41345	1.03832	1.08683	1.08683	0.204027	1.17953	0.238216	1.74167
BRIP1	1.69327	0.646719	1.18323	1.18323	0.523333	1.17441	0.231935	1.48646
FANCM	1.33632	0.994226	1.16766	1.16766	0.171054	1.16607	0.221656	1.06833
TP53	1.17489	1.34383	0.964671	1.17489	0.189955	1.16113	0.21553	1.75961
NCOA6	1.27892	0.95748	1.06946	1.06946	0.163167	1.10196	0.140065	1.65952
MGA	1.00269	0.992126	1.28623	1.00269	0.166834	1.09368	0.129192	1.59388
WRN	0.945291	1.04567	1.28263	1.04567	0.173219	1.0912	0.125914	1.48271
DOT1L	1.21076	0.950131	1.01557	1.01557	0.135592	1.05882	0.0824585	1.52561
CIC	1.12466	1.10236	0.898802	1.10236	0.124464	1.04194	0.059276	1.96312
DNM2	1.313	0.689764	1.11257	1.11257	0.318164	1.03845	0.0544286	1.03808
FUBP1	1.11749	1.02572	0.935329	1.02572	0.0910806	1.02618	0.0372838	1.45665
FAT1	1.00987	1.20735	0.801796	1.00987	0.202799	1.00634	0.00911349	1.57757
SMARCA4	0.902242	1.00892	1.0976	1.00892	0.0978194	1.00292	0.00421172	1.09229
PASK	1.15874	1.13386	0.713174	1.13386	0.250376	1.00193	0.00277515	0.825242
NOTCH2	1.15695	0.843045	0.911976	0.911976	0.164975	0.970657	-0.0429663	0.355414
RB1	1.07265	1.02257	0.816168	1.02257	0.135948	0.970462	-0.0432566	0.103963
SMAD4	0.86278	0.751706	1.23353	0.86278	0.252307	0.94934	-0.0750036	1.00833
ATRX	1.13004	0.55958	1.11138	1.11138	0.324104	0.933667	-0.0990194	0.949825
KMT2C	1.1157	0.795801	0.865269	0.865269	0.168261	0.925588	-0.111557	0.463883
CBLB	0.952466	0.927034	0.847904	0.927034	0.0545307	0.909135	-0.137434	0.302326
ERCC5	0.995516	0.860892	0.843114	0.860892	0.0833325	0.899841	-0.152259	1.62263
COL5A2	0.995516	0.724409	0.938323	0.938323	0.142904	0.886083	-0.174487	-0.161641
FLT4	1.00987	0.698163	0.941317	0.941317	0.163799	0.883115	-0.179326	-0.113098
ARID1B	0.821525	1.01522	0.780838	0.821525	0.12524	0.872529	-0.196726	0.799541
ARID2	0.970404	0.817848	0.828743	0.828743	0.0851076	0.872331	-0.197052	0.0398626
KDM5C	1.01704	0.71706	0.882635	0.882635	0.15026	0.872245	-0.197194	0.0728557
PTPRC	0.884305	0.71916	0.868862	0.868862	0.0912159	0.824109	-0.279093	1.02865
PRF1	0.841256	0.732808	0.873653	0.841256	0.0737648	0.815906	-0.293526	0.703136
NCOR1	0.977578	0.602625	0.826946	0.826946	0.18868	0.802383	-0.317637	-0.161523
EP300	0.8	0.679265	0.792216	0.792216	0.0675714	0.75716	-0.401329	-0.00904788
ARHGAP35	0.728251	0.705512	0.735329	0.728251	0.0155792	0.723031	-0.467871	-0.288336

## Sheet: HAC_raw HU
	HU TREATED
	HAC1	HAC2	HAC3	HACMED	STDEV	HAC MEAN	log2	coNT_mean
RAD21	4.39175	3.41509	2.70386	3.41509	0.847413	3.50357	1.80882	5.13602
OIP5	2.05728	2.20283	2.54292	2.20283	0.249227	2.26768	1.18122	2.44
UBR5	2.48229	0.879245	1.74893	1.74893	0.802488	1.70349	0.768492	1.17648
FAT1	1.29966	2.39623	1.27682	1.29966	0.639797	1.65757	0.72907	1.85236
NCOA6	1.11672	2.36792	1.07296	1.11672	0.73534	1.5192	0.603315	2.3802
TP53	1.80474	1.66981	1.02575	1.66981	0.416303	1.5001	0.58506	2.57581
BAP1	1.5214	1.73585	1.13734	1.5214	0.303234	1.46486	0.550767	2.51748
CIC	1.08346	1.49057	1.42704	1.42704	0.219019	1.33369	0.415422	1.84284
CREBBP	1.45981	1.12264	1.38412	1.38412	0.17691	1.32219	0.40293	1.80652
ATRX	1.04897	2.0283	0.82618	1.04897	0.639508	1.30115	0.379787	0.768675
RB1	1.27379	1.4717	1.08369	1.27379	0.194017	1.27639	0.352073	1.66941
ARID1B	1.00647	1.51887	1.19099	1.19099	0.259521	1.23877	0.308913	0.821521
CBLB	1.40684	1.08491	1.22318	1.22318	0.161498	1.23831	0.308368	0.700357
MAD	1.13828	1.36321	1.21245	1.21245	0.114616	1.23798	0.307986	1.72257
RASA1	1.1506	1.41509	1.14807	1.1506	0.153442	1.23792	0.307919	1.11908
KMT2C	0.976286	1.70755	0.98176	0.98176	0.420623	1.22186	0.289084	1.04087
ARHGAP35	1.24053	1.33019	1.06223	1.24053	0.1364	1.21098	0.276179	0.623404
COL5A2	1.12596	1.59434	0.891631	1.12596	0.357791	1.20398	0.267809	0.166327
DICER1	1.04589	1.32075	1.20172	1.20172	0.137843	1.18945	0.250299	0.972458
FANCM	1.03727	1.41509	1.11588	1.11588	0.199359	1.18941	0.25025	0.682109
ARID2	1.06683	1.54717	0.940987	1.06683	0.319901	1.185	0.244882	0.694683
PRF1	1.00893	1.32075	1.20172	1.20172	0.157358	1.17713	0.235279	0.662947
NOTCH2	1.0656	1.50943	0.900215	1.0656	0.315037	1.15842	0.212153	0.629937
PLXNB2	1.2547	1.00943	1.16953	1.16953	0.124524	1.14455	0.194784	0.521971
MGA	0.944872	1.5283	0.916309	0.944872	0.345384	1.12983	0.176103	0.525552
PASK	0.992917	1.39623	0.991416	0.992917	0.233285	1.12685	0.172299	0.484553
WRN	1.2818	1.19811	0.892704	1.19811	0.204806	1.12421	0.168905	0.316046
SMAD4	1.08777	1.33019	0.948498	1.08777	0.193154	1.12215	0.16627	0.492334
FLT4	1.39821	0.869811	1.04828	1.04828	0.268798	1.10544	0.144616	0.74363
SMARCA4	1.03788	1.18868	1.04292	1.04292	0.0856462	1.08983	0.124098	0.310627
DOT1L	0.950416	1.29245	0.995708	0.995708	0.185786	1.07953	0.110397	0.265596
PTPRC	1.14259	1.12264	0.966738	1.12264	0.0962885	1.07732	0.107453	0.30524
FUBP1	0.955343	1.27358	0.984979	0.984979	0.175807	1.0713	0.0993656	0.327071
ERCC5	1.05759	1.03774	1.0515	1.0515	0.0101722	1.04894	0.0689366	0.186871
BRIP1	1.00339	0.903774	1.12661	1.00339	0.111626	1.01126	0.0161496	-0.102739
NCOR1	0.694795	1.08491	1.20172	1.08491	0.265456	0.993806	-0.00896404	-0.16001
EP300	0.981829	0.895283	1.03112	0.981829	0.0687629	0.969409	-0.044822	-0.204457
KDM5C	1.08408	0.860377	0.886266	0.886266	0.122367	0.943574	-0.0837929	-0.509352
CUL3	0.967662	0.962264	0.849785	0.962264	0.0665527	0.926571	-0.110027	-0.707755
DNM2	0.660918	0.781132	0.712446	0.712446	0.0603109	0.718165	-0.477612	-1.13484
