# Supplementary material for: TRACERx analysis identifies a role for FAT1 in regulating chromosomal instability and whole-genome doubling via Hippo signalling
Source: Nat Cell Biol. 2024 Dec 30;27(1):154–68. doi: 10.1038/s41556-024-01558-w (PMC11735399; doi:10.1038/s41556-024-01558-w)
Supplement: Supplementary file 17 — Statistical source data. [file 41556_2024_1558_MOESM17_ESM.zip › extended fig1/ext fig1A source/cache/README.md]

Here you'll store any data sets that (a) are generated during a preprocessing step and (b) don't need to be regenerated every single time you analyze your data. You can use the `cache()` function to store data to this directory automatically. Any data set found in both the `cache` and `data` directories will be drawn from `cache` instead of `data` based on ProjectTemplate's priority rules.
