# Supplementary material for: TRACERx analysis identifies a role for FAT1 in regulating chromosomal instability and whole-genome doubling via Hippo signalling
Source: Nat Cell Biol. 2024 Dec 30;27(1):154–68. doi: 10.1038/s41556-024-01558-w (PMC11735399; doi:10.1038/s41556-024-01558-w)
Supplement: Supplementary file 17 — Statistical source data. [file 41556_2024_1558_MOESM17_ESM.zip › extended fig1/ext fig1A source/config/global.dcf]

version: 0.9.0
data_loading: FALSE
data_loading_header: TRUE
data_ignore:
cache_loading: TRUE
recursive_loading: FALSE
munging: TRUE
logging: FALSE
logging_level: INFO
load_libraries: TRUE
libraries: ggplot2, gridExtra, stringr, dplyr
as_factors: TRUE
tables_type: tibble
attach_internal_libraries: FALSE
cache_loaded_data:  TRUE
sticky_variables: NONE
