# Supplementary material for: TRACERx analysis identifies a role for FAT1 in regulating chromosomal instability and whole-genome doubling via Hippo signalling
Source: Nat Cell Biol. 2024 Dec 30;27(1):154–68. doi: 10.1038/s41556-024-01558-w (PMC11735399; doi:10.1038/s41556-024-01558-w)
Supplement: Supplementary file 17 — Statistical source data. [file 41556_2024_1558_MOESM17_ESM.zip › extended fig1/ext fig1A source/lib/README.md]

Here you'll store any files that provide useful functionality for your work, but do not constitute a statistical analysis per se. Specifically, you should use the `lib/helpers.R` script to organize any functions you use in your project that aren't quite general enough to belong in a package.

If you have project specific configuration that you'd like to store in the config object, you can specify that in `lib/globals.R`.  This is the first file loaded from `lib`, so any functions in `lib`, `munge` or `src` can reference this configuration by simply using the `config$my_config_var` form.
