# Supplementary material for: TRACERx analysis identifies a role for FAT1 in regulating chromosomal instability and whole-genome doubling via Hippo signalling
Source: Nat Cell Biol. 2024 Dec 30;27(1):154–68. doi: 10.1038/s41556-024-01558-w (PMC11735399; doi:10.1038/s41556-024-01558-w)
Supplement: Supplementary file 17 — Statistical source data. [file 41556_2024_1558_MOESM17_ESM.zip › extended fig1/ext fig1A source/lib/helpers.R]

helper.function <- function()
{
  return(1)
}

getSSMD_qc <- function(posCtrl, negCtrl, population, feature){
  
  subPos <- population[population$hgnc_symbol==as.character(posCtrl),]
  subPos <- subPos[,grepl(feature, names(subPos))]
  subPos <- subPos[,grepl("_poc", names(subPos))]
  subPos <- as.numeric(unlist(subPos))
  
  subNeg <- population[population$hgnc_symbol==as.character(negCtrl),]
  subNeg <- subNeg[,grepl(feature, names(subNeg))]
  subNeg <- subNeg[,grepl("_poc", names(subNeg))]
  subNeg <- as.numeric(unlist(subNeg))
  
  return ((median(subPos, na.rm=TRUE)-median(subNeg, na.rm=TRUE)) / 
            (1.4826*sqrt(mad(subPos, na.rm=TRUE)^2+mad(subNeg, na.rm=TRUE)^2)))
  
}

theme_geometry <- function(xvals, yvals, xgeo = 0, ygeo = 0, 
                           color = "black", size = 1, 
                           xlab = "x", ylab = "y",
                           ticks = 10,
                           textsize = 3,
                           xlimit_max = max(xvals),
                           xlimit_min = min(xvals)-1,
                           ylimit_max = max(yvals),
                           ylimit_min = min(yvals)-1,
                           epsilon = max(xlimit_max, abs(xlimit_min),ylimit_max, abs(ylimit_min))/70){
  
  #INPUT:
  #xvals .- Values of x that will be plotted
  #yvals .- Values of y that will be plotted
  #xgeo  .- x intercept value for y axis
  #ygeo  .- y intercept value for x axis
  #color .- Default color for axis
  #size  .- Line size for axis
  #xlab  .- Label for x axis
  #ylab  .- Label for y axis
  #ticks .- Number of ticks to add to plot in each axis
  #textsize .- Size of text for ticks
  #xlimit .- Limit value for x axis 
  #ylimit .- Limit value for y axis
  #epsilon .- Parameter for small space
  
  
  #Create axis 
  xaxis <- data.frame(x_ax = c(xlimit_min, xlimit_max), y_ax = rep(ygeo,2))
  yaxis <- data.frame(x_ax = rep(xgeo, 2), y_ax = c(ylimit_min, ylimit_max))
  
  #Add axis
  theme.list <- 
    list(
      theme_void(), #Empty the current theme
      geom_line(aes(x = x_ax, y = y_ax), color = color, size = size, data = xaxis),
      geom_line(aes(x = x_ax, y = y_ax), color = color, size = size, data = yaxis),
      xlim(xlimit_min - 7*epsilon, xlimit_max+ 7*epsilon), #Add limits to make it square
      ylim(ylimit_min - 7*epsilon, ylimit_max + 7*epsilon)  #Add limits to make it square
    )
  
  #Add ticks programatically
  ticks_x <- round(seq(xlimit_min, xlimit_max, length.out = ticks),2)
  ticks_y <- round(seq(ylimit_min, ylimit_max, length.out = ticks),2)
  
  #Add ticks of x axis
  nlist <- length(theme.list)
  for (k in 1:ticks){
    
    #Create data frame for ticks in x axis
    xtick <- data.frame(xt = rep(ticks_x[k], 2), 
                        yt = c(xgeo + epsilon, xgeo - epsilon))
    
    #Create data frame for ticks in y axis
    ytick <- data.frame(xt = c(ygeo + epsilon, ygeo - epsilon), 
                        yt = rep(ticks_y[k], 2))
    
    #Add ticks to geom line for x axis
    theme.list[[nlist + 4*k-3]] <- geom_line(aes(x = xt, y = yt), 
                                             data = xtick, size = size, 
                                             color = color)
    
    #Add labels to the x-ticks
    theme.list[[nlist + 4*k-2]] <- annotate("text", 
                                            x = ticks_x[k], 
                                            y = ygeo - 2.5*epsilon,
                                            size = textsize,
                                            label = paste(ticks_x[k]))
    
    
    #Add ticks to geom line for y axis
    theme.list[[nlist + 4*k-1]] <- geom_line(aes(x = xt, y = yt), 
                                             data = ytick, size = size, 
                                             color = color)
    
    #Add labels to the y-ticks
    theme.list[[nlist + 4*k]] <- annotate("text", 
                                          x = xgeo - 2.5*epsilon, 
                                          y = ticks_y[k],
                                          size = textsize,
                                          label = paste(ticks_y[k]))
  }
  
  #Add theme
  
  theme.list[[length(theme.list)+1]] <- annotate("text", 
                                                 x = 0 , 
                                                 y = ticks_y[k] + (epsilon*5),
                                                 size = textsize+1,
                                                 label = xlab)
  
  theme.list[[length(theme.list)+1]] <- annotate("text", 
                                                 x = ticks_x[k] + (epsilon*5) , 
                                                 y = 0,
                                                 size = textsize+1,
                                                 label = ylab)
  
  return(theme.list)
}

theme_geometry2 <- function(xvals, yvals, xgeo = 0, ygeo = 0, 
                            color = "black", size = 1, 
                            xlab = "x", ylab = "y",
                            ticks = 10,
                            textsize = 3,
                            xlimit = max(abs(xvals),abs(yvals)),
                            ylimit = max(abs(yvals),abs(xvals)),
                            epsilon = max(xlimit,ylimit)/50){
  
  #INPUT:
  #xvals .- Values of x that will be plotted
  #yvals .- Values of y that will be plotted
  #xgeo  .- x intercept value for y axis
  #ygeo  .- y intercept value for x axis
  #color .- Default color for axis
  #size  .- Line size for axis
  #xlab  .- Label for x axis
  #ylab  .- Label for y axis
  #ticks .- Number of ticks to add to plot in each axis
  #textsize .- Size of text for ticks
  #xlimit .- Limit value for x axis 
  #ylimit .- Limit value for y axis
  #epsilon .- Parameter for small space
  
  
  #Create axis 
  xaxis <- data.frame(x_ax = c(-xlimit, xlimit), y_ax = rep(ygeo,2))
  yaxis <- data.frame(x_ax = rep(xgeo, 2), y_ax = c(-ylimit, ylimit))
  
  #Add axis
  theme.list <- 
    list(
      theme_void(), #Empty the current theme
      geom_line(aes(x = x_ax, y = y_ax), color = color, size = size, data = xaxis),
      geom_line(aes(x = x_ax, y = y_ax), color = color, size = size, data = yaxis),
      annotate("text", x = xlimit + 2*epsilon, y = ygeo, label = xlab, size = 2*textsize),
      annotate("text", x = xgeo, y = ylimit + 4*epsilon, label = ylab, size = 2*textsize),
      xlim(-xlimit - 7*epsilon, xlimit + 7*epsilon), #Add limits to make it square
      ylim(-ylimit - 7*epsilon, ylimit + 7*epsilon)  #Add limits to make it square
    )
  
  #Add ticks programatically
  ticks_x <- round(seq(-xlimit, xlimit, length.out = ticks),2)
  ticks_y <- round(seq(-ylimit, ylimit, length.out = ticks),2)
  
  #Add ticks of x axis
  nlist <- length(theme.list)
  for (k in 1:ticks){
    
    #Create data frame for ticks in x axis
    xtick <- data.frame(xt = rep(ticks_x[k], 2), 
                        yt = c(xgeo + epsilon, xgeo - epsilon))
    
    #Create data frame for ticks in y axis
    ytick <- data.frame(xt = c(ygeo + epsilon, ygeo - epsilon), 
                        yt = rep(ticks_y[k], 2))
    
    #Add ticks to geom line for x axis
    theme.list[[nlist + 4*k-3]] <- geom_line(aes(x = xt, y = yt), 
                                             data = xtick, size = size, 
                                             color = color)
    
    #Add labels to the x-ticks
    theme.list[[nlist + 4*k-2]] <- annotate("text", 
                                            x = ticks_x[k], 
                                            y = ygeo - 2.5*epsilon,
                                            size = textsize,
                                            label = paste(ticks_x[k]))
    
    
    #Add ticks to geom line for y axis
    theme.list[[nlist + 4*k-1]] <- geom_line(aes(x = xt, y = yt), 
                                             data = ytick, size = size, 
                                             color = color)
    
    #Add labels to the y-ticks
    theme.list[[nlist + 4*k]] <- annotate("text", 
                                          x = xgeo - 2.5*epsilon, 
                                          y = ticks_y[k],
                                          size = textsize,
                                          label = paste(ticks_y[k]))
  }
  
  #Add theme
  #theme.list[[3]] <- 
  return(theme.list)
}

getRepPlots <- function(rep1Name, rep2Name, plotData, xlim){ 
  p <- list()
  corRep <- round(cor(plotData[paste0("coNT_", rep1Name)], plotData[paste0("coNT_", rep2Name)]),2)
  p[[1]] <- ggplot(data=plotData) + 
    geom_point(aes(x=get(paste0("coNT_", rep1Name)), y=get(paste0("coNT_", rep2Name)))) + 
    xlab(rep1Name) + ylab(rep2Name) +
    geom_text(label=paste0("r=", corRep), x=0.9*xlim[2], 
              y=0.9*xlim[2]) + ggtitle("NT Replicates") + xlim(xlim) + ylim(xlim)
  
  corRep <- round(cor(plotData[paste0("TP53_", rep1Name)], plotData[paste0("TP53_", rep2Name)]),2)
  p[[2]] <- ggplot(data=plotData) + 
    geom_point(aes(x=get(paste0("TP53_", rep1Name)), y=get(paste0("TP53_", rep2Name)))) + 
    xlab(rep1Name) + ylab(rep2Name) +
    geom_text(label=paste0("r=", corRep), x=0.9*xlim[2], 
              y=0.9*xlim[2]) + ggtitle("TP53 Replicates") + xlim(xlim) + ylim(xlim)
  
  corRep <- round(cor(plotData[paste0("coNT_", rep1Name)], plotData[paste0("TP53_", rep1Name)]),2)
  p[[3]] <- ggplot(data=plotData) + 
    geom_point(aes(x=get(paste0("coNT_", rep1Name)), y=get(paste0("TP53_", rep1Name)))) + 
    xlab(paste0("NT ", rep1Name)) + ylab(paste0("TP53 ", rep1Name)) +
    geom_text(label=paste0("r=", corRep), x=0.9*xlim[2], 
              y=0.9*xlim[2]) + ggtitle("NT Vs TP53 Replicates") +  xlim(xlim) + ylim(xlim)
  return (p)
}

scoreDifferences <- function(dataSet){
  
  results <- dataSet
  
  results$coNT_mean <- apply (dataSet[,grepl("coNT_", names(dataSet))], 1, mean)
  results$TP53_mean <- apply (dataSet[,grepl("TP53_", names(dataSet))], 1, mean)
  results$coNT_stdErr <- apply (dataSet[,grepl("coNT_", names(dataSet))], 1, function (x)  sqrt(var(x)/length(x)))
  results$TP53_stdErr <- apply (dataSet[,grepl("TP53_", names(dataSet))], 1, function (x)  sqrt(var(x)/length(x)))
  
  results$score_diff <- apply (results, 1, function (x) {
    tp53_mean <- as.numeric( x[["TP53_mean"]])
    tp53_stderr <- as.numeric( x[["TP53_stdErr"]])
    nt_mean <- as.numeric( x[["coNT_mean"]])
    nt_stderr <- as.numeric( x[["coNT_stdErr"]])
    
    if (tp53_mean > nt_mean ) {
      diff <- (tp53_mean - tp53_stderr) -  (nt_mean + nt_stderr)
      if (diff > 0 ) return (diff)
      else return (0)
    }
    else if (tp53_mean < nt_mean ) {
      diff <- (nt_mean - nt_stderr) - (tp53_mean + tp53_stderr)  
      if (diff > 0 ) return (diff)
      else return (0)
    }
    else return (0)
  }
  )
  
  results$pval <- apply (results, 1, function (x) {
    test <- t.test(as.numeric( x[grepl("coNT_", names(x))]), as.numeric( x[grepl("TP53_", names(x))]))
    return (test$p.value)
  })
  results$pval_adj <- p.adjust(results$pval)
  return (results)
}
