# Supplementary material for: TRACERx analysis identifies a role for FAT1 in regulating chromosomal instability and whole-genome doubling via Hippo signalling
Source: Nat Cell Biol. 2024 Dec 30;27(1):154–68. doi: 10.1038/s41556-024-01558-w (PMC11735399; doi:10.1038/s41556-024-01558-w)
Supplement: Supplementary file 17 — Statistical source data. [file 41556_2024_1558_MOESM17_ESM.zip › extended fig1/ext fig1A source/data/screenInfo.txt]

screenID	screenName
579	Primary screen in H1944 cells with Cherry Pick library on ArrayScan with H2AX/53BP1 (GIN)
580	Primary screen in H1944 cells with Cherry Pick library on ArrayScan with H2AX/RAD51 (GIN)
581	Primary screen in H1944 cells with Cherry Pick library on ArrayScan with H2AX/RPAPS4S8 (GIN)
582	Primary screen in H1944 cells with Cherry Pick library on ArrayScan with H2AX/RPApS33 (GIN)
583	Primary screen in H1944 cells with Cherry Pick library on ArrayScan with H2AX/RPApT21 (GIN)
584	Primary screen in H1944 cells with Cherry Pick library on ArrayScan with H2AX/53BP1 (IR3Hr)
585	Primary screen in H1944 cells with Cherry Pick library on ArrayScan with H2AX/RAD51 (IR3Hr)
586	Primary screen in H1944 cells with Cherry Pick library on ArrayScan with H2AX/53BP1 (IR24Hr)
587	Primary screen in H1944 cells with Cherry Pick library on ArrayScan with H2AX/RAD51 (IR24Hr)
588	Primary screen in H1944 cells with Cherry Pick library on ArrayScan with H2AX/RPAPS4S8 (HU24hr)
589	Primary screen in H1944 cells with Cherry Pick library on ArrayScan with H2AX/RPApS33 (HU24hr)
590	Primary screen in H1944 cells with Cherry Pick library on ArrayScan with H2AX/RPApT21 (HU24hr)
591	Primary screen in H4006 cells with Cherry Pick library on ArrayScan with H2AX/53BP1 (GIN)
592	Primary screen in H4006 cells with Cherry Pick library on ArrayScan with H2AX/RAD51 (GIN)
593	Primary screen in H4006 cells with Cherry Pick library on ArrayScan with H2AX/RPAPS4S8 (GIN)
594	Primary screen in H4006 cells with Cherry Pick library on ArrayScan with H2AX/RPApS33 (GIN)
595	Primary screen in H4006 cells with Cherry Pick library on ArrayScan with H2AX/RPApT21 (GIN)
596	Primary screen in H4006 cells with Cherry Pick library on ArrayScan with H2AX/53BP1 (IR3Hr)
597	Primary screen in H4006 cells with Cherry Pick library on ArrayScan with H2AX/RAD51 (IR3Hr)
598	Primary screen in H4006 cells with Cherry Pick library on ArrayScan with H2AX/53BP1 (IR24Hr)
599	Primary screen in H4006 cells with Cherry Pick library on ArrayScan with H2AX/RAD51 (IR24Hr)
600	Primary screen in H4006 cells with Cherry Pick library on ArrayScan with H2AX/RPAPS4S8 (HU24hr)
601	Primary screen in H4006 cells with Cherry Pick library on ArrayScan with H2AX/RPApS33 (HU24hr)
602	Primary screen in H4006 cells with Cherry Pick library on ArrayScan with H2AX/RPApT21 (HU24hr)
603	Primary screen in H1792 cells with Cherry Pick library on ArrayScan with H2AX/53BP1 (GIN)
604	Primary screen in H1792 cells with Cherry Pick library on ArrayScan with H2AX/RAD51 (GIN)
605	Primary screen in H1792 cells with Cherry Pick library on ArrayScan with H2AX/RPAPS4S8 (GIN)
606	Primary screen in H1792 cells with Cherry Pick library on ArrayScan with H2AX/RPApS33 (GIN)
607	Primary screen in H1792 cells with Cherry Pick library on ArrayScan with H2AX/RPApT21 (GIN)
608	Primary screen in H1792 cells with Cherry Pick library on ArrayScan with H2AX/53BP1 (IR3Hr)
609	Primary screen in H1792 cells with Cherry Pick library on ArrayScan with H2AX/RAD51 (IR3Hr)
610	Primary screen in H1792 cells with Cherry Pick library on ArrayScan with H2AX/53BP1 (IR24Hr)
611	Primary screen in H1792 cells with Cherry Pick library on ArrayScan with H2AX/RAD51 (IR24Hr)
612	Primary screen in H1792 cells with Cherry Pick library on ArrayScan with H2AX/RPAPS4S8 (HU24hr)
613	Primary screen in H1792 cells with Cherry Pick library on ArrayScan with H2AX/RPApS33 (HU24hr)
614	Primary screen in H1792 cells with Cherry Pick library on ArrayScan with H2AX/RPApT21 (HU24hr)
615	Primary screen in H1650 cells with Cherry Pick library on ArrayScan with H2AX/53BP1 (GIN)
616	Primary screen in H1650 cells with Cherry Pick library on ArrayScan with H2AX/RAD51 (GIN)
617	Primary screen in H1650 cells with Cherry Pick library on ArrayScan with H2AX/RPAPS4S8 (GIN)
618	Primary screen in H1650 cells with Cherry Pick library on ArrayScan with H2AX/RPApS33 (GIN)
619	Primary screen in H1650 cells with Cherry Pick library on ArrayScan with H2AX/RPApT21 (GIN)
620	Primary screen in H1650 cells with Cherry Pick library on ArrayScan with H2AX/53BP1 (IR3Hr)
621	Primary screen in H1650 cells with Cherry Pick library on ArrayScan with H2AX/RAD51 (IR3Hr)
622	Primary screen in H1650 cells with Cherry Pick library on ArrayScan with H2AX/53BP1 (IR24Hr)
623	Primary screen in H1650 cells with Cherry Pick library on ArrayScan with H2AX/RAD51 (IR24Hr)
624	Primary screen in H1650 cells with Cherry Pick library on ArrayScan with H2AX/RPAPS4S8 (HU24hr)
625	Primary screen in H1650 cells with Cherry Pick library on ArrayScan with H2AX/RPApS33 (HU24hr)
626	Primary screen in H1650 cells with Cherry Pick library on ArrayScan with H2AX/RPApT21 (HU24hr)
