# Supplementary material for: TRACERx analysis identifies a role for FAT1 in regulating chromosomal instability and whole-genome doubling via Hippo signalling
Source: Nat Cell Biol. 2024 Dec 30;27(1):154–68. doi: 10.1038/s41556-024-01558-w (PMC11735399; doi:10.1038/s41556-024-01558-w)
Supplement: Supplementary file 17 — Statistical source data. [file 41556_2024_1558_MOESM17_ESM.zip › extended fig1/ext fig1A source/outputs/screen_modelScores_H2AX.txt]

Screen	OOB	trainStains	%accuracy
GIN_H1944_H2AX	0.00247524752475248	CHEK1,PLK1,RPA32	0
GIN_H4006_H2AX	0.0281385281385281	CHEK1,RAD51,RPA32	1.70940170940171
GIN_H1792_H2AX	0.00247524752475248	CHEK1,PLK1,RPA32	0
GIN_H1650_H2AX	0.000963391136801541	CHEK1	0.45045045045045
IR3Hr_H1944_H2AX	0.00418410041841004	CHEK1,PLK1,RPA32	1.02040816326531
IR3Hr_H4006_H2AX	0.00728155339805825	CHEK1,PLK1	0
IR3Hr_H1792_H2AX	0	CHEK1,PLK1,RPA32	0
IR3Hr_H1650_H2AX	0.0165441176470588	CHEK1,PLK1,RAD51,RPA32	1.92307692307692
IR24Hr_H1944_H2AX	0.039344262295082	53BP1,CHEK1,PLK1,RAD51,RPA32	5.45454545454545
IR24Hr_H4006_H2AX	0.0218253968253968	ATR,CHEK1,RAD51,RPA32	1.04166666666667
IR24Hr_H1792_H2AX	0.00983606557377049	53BP1,CHEK1,PLK1,RAD51,RPA32	2.72727272727273
IR24Hr_H1650_H2AX	0.0110294117647059	CHEK1,RAD51,RPA32	0.961538461538462
HU24hr_H1944_H2AX	0.038781163434903	ATR,PLK1,RAD51	4.22535211267606
HU24hr_H4006_H2AX	0.00415512465373961	ATR,CHEK1	0.704225352112676
HU24hr_H1792_H2AX	0	ATR,CHEK1	0
HU24hr_H1650_H2AX	0.00849514563106796	ATR,CHEK1,RPA32	0.675675675675676
