# Supplementary material for: TRACERx analysis identifies a role for FAT1 in regulating chromosomal instability and whole-genome doubling via Hippo signalling
Source: Nat Cell Biol. 2024 Dec 30;27(1):154–68. doi: 10.1038/s41556-024-01558-w (PMC11735399; doi:10.1038/s41556-024-01558-w)
Supplement: Supplementary file 17 — Statistical source data. [file 41556_2024_1558_MOESM17_ESM.zip › extended fig1/ext fig1A source/outputs/screen_geneClassTable.txt]

GIN_H1944_53BP1	GIN_H4006_53BP1	GIN_H1792_53BP1	GIN_H1650_53BP1	GIN_H1944_RAD51	GIN_H4006_RAD51	GIN_H1792_RAD51	GIN_H1650_RAD51	GIN_H1944_RPAPS4S8	GIN_H4006_RPAPS4S8	GIN_H1792_RPAPS4S8	GIN_H1650_RPAPS4S8	GIN_H1944_RPApS33	GIN_H4006_RPApS33	GIN_H1792_RPApS33	GIN_H1944_RPApT21	GIN_H4006_RPApT21	GIN_H1792_RPApT21	GIN_H1650_RPApT21	IR3Hr_H1944_53BP1	IR3Hr_H4006_53BP1	IR3Hr_H1792_53BP1	IR3Hr_H1650_53BP1	IR3Hr_H1944_RAD51	IR3Hr_H4006_RAD51	IR3Hr_H1792_RAD51	IR3Hr_H1650_RAD51	IR24Hr_H1944_53BP1	IR24Hr_H4006_53BP1	IR24Hr_H1792_53BP1	IR24Hr_H1650_53BP1	IR24Hr_H1944_RAD51	IR24Hr_H4006_RAD51	IR24Hr_H1792_RAD51	IR24Hr_H1650_RAD51	HU24hr_H1944_RPAPS4S8	HU24hr_H4006_RPAPS4S8	HU24hr_H1792_RPAPS4S8	HU24hr_H1650_RPAPS4S8	HU24hr_H1944_RPApS33	HU24hr_H4006_RPApS33	HU24hr_H1792_RPApS33	HU24hr_H1944_RPApT21	HU24hr_H4006_RPApT21	HU24hr_H1792_RPApT21	HU24hr_H1650_RPApT21
53BP1	NA	NA	NA	NA	NA	NA	NA	NA	NA	NA	NA	NA	NA	NA	NA	NA	NA	NA	NA	NA	NA	NA	NA	NA	NA	NA	NA	NA	NA	NA	NA	NA	NA	NA	NA	NA	NA	NA	NA	NA	NA	NA	NA	NA	NA	NA
AHNAK	0	0	0	1	0	0	0	0	0	0	0	2	1	2	0	0	0	0	0	2	0	1	2	0	0	0	0	2	0	0	2	0	1	1	2	0	0	2	0	0	2	0	0	0	0	1
AMER1	0	0	0	1	0	0	0	0	0	0	0	0	0	0	0	0	0	0	0	0	0	0	0	0	0	0	0	0	0	0	0	0	0	0	0	0	0	2	0	0	0	0	0	0	0	0
APC	1	0	0	0	0	0	0	0	0	1	0	0	0	1	1	1	0	0	0	0	0	0	0	0	0	0	0	0	0	1	0	3	1	2	2	0	0	1	1	0	1	0	0	2	0	0
ARHGAP35	0	0	0	0	0	0	0	0	0	1	0	0	0	1	0	1	0	0	0	0	0	0	0	0	0	0	0	0	0	0	0	0	0	0	0	0	0	0	1	0	0	0	0	0	0	2
ARID1A	0	0	0	0	0	0	0	0	0	1	0	0	0	1	0	0	0	0	0	0	0	0	1	0	0	0	0	0	0	0	0	0	0	0	3	3	0	0	0	0	1	0	1	0	0	0
ARID1B	0	0	1	0	0	0	0	0	0	0	0	0	0	0	0	0	0	0	0	0	0	0	0	0	0	0	0	0	0	0	1	0	0	0	0	0	0	2	0	0	3	0	0	0	0	0
ARID2	0	0	0	0	0	0	0	0	0	0	0	2	0	0	0	0	0	0	0	0	0	0	1	0	0	0	0	0	0	0	0	1	0	0	0	0	0	1	2	0	0	0	0	0	1	0
ASXL1	0	0	0	0	0	1	2	0	0	1	0	0	1	0	0	1	0	1	2	0	0	0	0	0	0	0	1	0	0	0	0	1	0	0	0	0	0	0	0	0	1	0	0	0	0	0
ASXL2	0	0	0	0	0	0	0	0	0	0	0	0	0	0	0	0	0	0	0	0	0	0	0	0	0	0	1	0	0	1	1	0	1	0	0	0	0	0	0	0	0	0	0	0	0	1
ATF7IP	0	0	0	0	0	0	0	1	0	0	0	0	1	1	0	0	0	0	0	0	0	0	1	0	0	0	0	0	0	0	0	0	0	0	0	0	1	0	0	0	0	0	0	0	0	0
ATR	0	0	1	0	0	3	0	1	0	1	0	0	0	0	1	3	0	0	2	0	0	0	0	0	0	1	2	0	0	1	3	3	3	3	3	3	3	3	3	0	3	3	3	3	3	3
ATRX	0	0	0	0	1	0	1	0	0	0	0	0	0	0	0	1	0	0	0	0	0	0	0	0	0	0	0	0	0	0	0	0	0	0	0	2	0	0	0	0	1	0	1	0	0	1
BAP1	1	0	0	0	0	0	0	0	0	2	0	0	1	2	1	0	0	0	0	3	0	0	0	0	0	0	0	2	1	0	0	0	2	0	0	0	0	0	0	0	2	1	0	1	0	1
BLM	1	0	0	0	0	0	0	0	0	1	0	0	1	1	0	0	1	0	0	1	0	0	0	0	0	0	0	3	0	0	0	0	0	0	0	3	0	3	0	0	2	1	3	0	1	3
BRCA1	2	0	0	1	2	1	2	2	0	1	0	0	3	0	0	1	0	1	1	2	0	0	0	3	3	3	3	0	0	0	1	3	0	3	3	3	0	0	0	0	0	0	3	0	0	0
BRCA2	1	0	2	3	2	3	2	3	0	0	0	0	1	0	0	0	0	0	0	0	0	0	1	3	3	3	3	0	0	0	3	3	3	3	3	0	0	0	0	0	0	0	0	0	0	0
BRIP1	0	0	0	0	0	0	0	0	0	0	0	0	0	0	0	0	0	0	0	0	0	0	1	0	0	0	0	0	0	0	1	1	0	0	0	0	0	1	0	0	0	0	0	1	0	0
CBLB	0	0	0	0	0	0	0	0	0	0	0	0	0	0	0	0	0	0	0	0	0	0	1	0	0	0	0	0	0	0	0	0	0	0	3	1	0	1	0	0	0	0	0	0	0	0
CDKN2C	2	0	1	0	0	0	0	0	0	1	0	0	0	2	0	2	1	1	0	1	0	0	0	0	0	0	2	0	0	0	0	0	0	0	0	0	0	0	1	1	3	2	0	0	0	0
CHD8	0	0	0	0	0	1	0	0	0	0	0	0	0	0	0	0	0	0	0	0	0	0	0	0	0	0	0	0	0	0	0	2	0	0	1	0	0	0	0	0	1	0	0	0	0	0
CHEK1	3	0	3	0	0	1	0	1	3	3	3	3	3	3	3	3	3	3	3	3	0	0	2	0	0	0	3	2	0	0	3	0	1	0	3	3	3	3	2	3	3	3	3	3	3	3
CIC	0	0	0	0	0	0	0	0	0	0	0	0	0	0	0	0	0	0	0	0	0	0	0	0	0	0	0	0	0	0	0	0	1	0	0	0	0	0	0	0	0	0	0	0	0	0
COL2A1	1	0	1	2	0	0	0	0	0	0	0	0	1	0	0	0	0	0	0	1	0	0	0	0	0	0	0	0	0	0	1	0	0	0	1	1	0	0	0	0	0	0	0	0	0	1
COL5A2	0	0	0	0	0	1	0	0	0	0	0	0	0	0	0	0	0	0	0	0	0	0	1	0	0	0	0	0	0	0	0	0	0	0	0	0	0	1	2	0	0	0	0	0	0	0
CREBBP	2	0	0	0	0	0	0	0	0	0	0	0	0	0	0	0	0	0	0	2	0	0	0	0	0	0	0	2	0	0	1	0	1	0	0	1	0	0	0	0	1	0	0	0	0	0
CUL3	0	0	0	0	0	1	0	0	0	0	0	0	0	1	0	0	0	0	0	1	0	0	0	0	0	0	1	0	0	0	0	0	0	0	0	3	0	3	0	0	0	0	3	0	0	0
CUX1	1	0	0	0	1	0	0	0	0	1	0	0	1	0	2	3	0	1	1	0	0	0	0	0	0	0	0	0	0	0	0	3	0	0	0	0	0	0	0	3	1	3	0	0	0	0
DICER1	0	0	0	0	1	0	0	0	0	0	0	0	3	0	2	0	0	0	0	0	0	0	0	0	0	0	0	1	0	0	0	0	0	0	0	0	0	0	1	2	1	0	0	1	0	0
DNM2	1	0	0	1	0	0	0	0	0	0	0	0	0	0	0	0	0	0	0	0	0	0	0	0	0	0	0	1	0	0	3	0	0	2	0	3	0	0	0	0	0	0	0	2	0	0
DOT1L	0	0	0	0	0	0	0	0	0	0	0	0	1	0	0	0	0	0	0	0	0	0	0	0	0	0	0	0	0	0	0	0	0	1	0	0	0	0	0	0	0	0	0	0	0	1
DSN1	0	0	0	0	0	0	0	0	0	0	0	0	0	0	0	0	0	0	0	0	0	0	0	0	0	0	0	0	0	0	0	0	0	0	2	0	0	0	0	0	0	0	0	1	0	0
EP300	3	0	0	0	0	0	1	0	0	0	0	0	0	0	0	0	0	0	0	3	0	0	0	2	0	0	0	3	0	0	0	1	0	0	3	2	0	0	0	0	0	0	0	0	0	3
ERCC4	2	0	0	0	0	0	0	0	1	0	0	0	0	0	0	0	1	1	0	2	0	0	0	0	1	0	0	0	0	0	1	0	0	0	0	1	0	2	0	0	1	0	0	0	0	0
ERCC5	0	0	0	0	0	0	0	0	0	0	0	1	0	0	0	0	0	0	0	0	0	0	0	0	0	0	0	1	0	0	0	0	0	0	0	0	0	0	0	0	1	0	0	0	0	0
EXT1	0	0	0	0	0	0	0	0	0	0	0	0	0	0	0	0	0	0	0	1	0	0	0	0	0	0	0	0	0	0	0	0	0	0	0	0	0	0	1	0	0	0	0	0	0	0
EXT2	3	0	1	0	0	0	0	0	0	0	0	1	2	0	0	1	0	0	0	2	0	0	2	0	0	0	0	1	0	0	0	0	0	2	2	0	0	3	2	0	1	0	1	0	1	0
EZH1	0	0	0	0	0	0	0	0	0	0	0	0	0	0	0	0	0	0	0	0	0	0	0	0	0	0	0	0	0	0	0	0	1	0	0	0	0	0	1	0	0	0	0	0	1	0
EZH2	1	0	0	0	0	0	0	0	0	0	0	0	3	1	2	1	0	0	0	0	0	0	1	0	0	0	0	0	0	0	0	0	1	0	2	0	0	0	0	3	3	1	0	0	1	0
FANCC	0	0	0	0	0	0	0	0	0	0	0	0	1	0	0	0	1	0	0	1	0	0	0	0	0	0	0	0	0	0	1	1	0	2	0	0	0	1	0	0	0	0	0	0	0	0
FANCF	0	0	0	0	0	2	0	0	0	0	0	0	0	0	1	0	0	0	0	0	0	0	0	0	0	0	1	0	0	0	0	0	0	0	0	0	0	0	0	0	0	0	0	0	0	0
FANCM	0	0	0	0	0	2	0	0	0	2	0	0	0	2	2	0	1	0	1	0	0	0	0	0	0	0	0	0	1	0	0	1	0	0	0	3	0	3	3	0	3	0	3	1	3	3
FAS	0	0	0	0	0	0	0	0	0	0	0	1	0	0	0	0	0	0	0	1	0	0	1	0	0	0	0	0	0	0	0	0	0	0	0	0	0	0	0	0	1	0	0	1	0	2
FAT1	2	0	0	2	0	1	0	0	0	1	0	1	0	1	1	0	1	0	0	1	0	0	1	1	0	1	3	0	0	0	0	1	0	0	0	2	0	1	1	0	3	0	3	0	0	2
FLT4	0	0	0	0	0	0	0	0	0	0	0	0	1	1	0	2	0	0	0	0	0	0	0	0	0	0	0	0	0	0	0	0	0	0	0	0	0	1	0	0	0	0	0	1	2	1
FUBP1	0	0	0	0	0	0	0	0	0	1	0	1	0	0	0	0	0	0	0	2	0	0	3	0	0	0	0	2	0	0	1	0	0	0	0	0	0	0	3	0	0	0	0	0	0	0
GNPTAB	0	0	1	0	0	0	0	0	0	0	0	0	0	1	0	0	0	0	0	0	0	0	0	0	0	0	0	0	0	1	0	0	0	0	0	1	0	0	0	0	0	0	0	1	0	0
GRIN2A	0	0	0	2	2	0	0	0	0	2	0	1	0	1	1	0	0	0	0	1	0	0	0	0	0	0	0	0	0	0	0	0	0	0	0	0	0	0	0	0	0	2	0	0	0	0
IKZF1	1	0	1	0	0	0	0	0	0	0	0	0	1	0	1	1	0	0	2	0	0	0	0	0	0	0	1	0	0	0	0	0	0	1	0	1	0	0	0	0	0	1	0	0	0	0
KDM5C	0	0	0	0	0	0	0	0	0	0	0	0	0	1	1	0	0	0	0	0	0	0	0	0	0	0	2	0	0	0	1	0	0	0	0	0	0	0	0	0	0	0	0	1	0	0
KMT2C	0	0	0	0	0	0	0	0	0	0	0	0	0	0	0	0	0	0	0	1	0	0	0	0	0	0	0	0	0	0	0	0	0	0	0	0	0	0	0	0	1	0	0	1	0	0
LATS1	1	0	0	0	0	1	0	0	0	0	0	0	0	0	0	0	0	0	0	3	0	0	0	0	0	0	0	0	0	0	0	0	0	0	0	1	0	2	0	0	0	0	0	0	0	0
MBD1	1	0	0	2	0	0	0	0	0	2	0	1	0	1	0	0	0	0	0	1	0	0	0	0	0	0	0	1	0	0	0	0	0	0	0	0	0	0	2	0	3	0	0	0	0	2
MEX3C	0	0	0	0	0	1	0	1	0	1	0	0	0	0	0	0	0	0	0	0	0	0	0	0	0	0	0	0	0	0	0	0	0	1	0	0	0	0	1	0	0	0	0	0	0	0
MGA	0	0	1	0	0	0	0	0	0	0	0	0	0	0	0	0	2	0	0	0	0	0	0	0	0	0	0	0	0	3	0	0	0	0	1	0	0	0	0	0	0	0	0	2	1	3
MSH2	0	0	0	0	0	0	0	1	0	0	0	0	0	1	1	0	1	0	0	0	0	0	0	0	0	0	1	0	0	0	0	0	1	1	0	1	0	0	1	1	3	2	1	1	0	0
MSH6	0	0	0	0	0	0	0	0	0	1	0	0	0	0	0	0	0	0	0	1	0	0	0	0	0	0	0	0	0	0	1	0	0	0	0	3	0	0	0	0	0	0	0	0	0	0
NCOA6	0	0	1	0	0	0	0	0	0	0	0	0	1	2	1	2	2	0	0	0	0	0	0	0	0	0	0	0	0	0	0	0	1	0	1	1	0	1	2	2	1	0	0	1	0	0
NCOR1	0	0	0	1	0	0	0	0	0	0	0	0	0	0	0	0	0	0	0	1	0	0	0	0	0	0	0	0	0	0	0	0	0	1	0	1	0	1	0	0	0	0	1	0	0	0
NOTCH1	1	0	0	1	0	2	0	1	0	0	0	0	0	1	0	0	0	0	0	1	0	0	0	0	0	0	0	0	0	0	0	0	1	0	0	0	0	0	1	0	0	0	0	0	1	0
NOTCH2	0	0	0	0	1	0	0	0	0	0	0	1	0	0	1	0	0	1	1	0	0	0	0	0	0	1	1	0	0	0	1	0	0	2	0	0	0	1	0	0	1	0	0	1	0	0
ODAM	0	0	0	0	0	0	0	0	0	0	0	0	0	0	1	0	0	0	0	0	0	0	0	0	0	0	0	0	0	1	0	0	0	0	0	0	0	0	0	0	0	0	0	0	0	0
OTNT	NA	NA	NA	NA	NA	NA	NA	NA	NA	NA	NA	NA	NA	NA	NA	NA	NA	NA	NA	NA	NA	NA	NA	NA	NA	NA	NA	NA	NA	NA	NA	NA	NA	NA	NA	NA	NA	NA	NA	NA	NA	NA	NA	NA	NA	NA
PASK	1	0	0	0	0	0	0	0	0	0	0	1	0	2	0	0	1	0	0	0	0	0	1	0	0	0	0	0	0	0	0	0	1	0	0	0	0	0	0	0	0	0	0	0	2	0
PHF6	1	0	0	0	0	0	0	0	0	1	0	0	1	0	0	0	0	0	0	1	0	0	0	0	0	0	0	1	0	0	1	0	0	0	0	3	0	0	0	1	0	0	3	0	0	0
PHOX2B	0	0	0	0	0	0	0	0	0	0	0	0	0	0	0	0	0	0	0	0	0	0	0	0	0	0	0	0	0	0	0	0	0	0	0	0	0	0	0	0	0	0	0	0	0	0
PIGN	0	0	0	0	0	0	0	0	0	0	0	0	0	1	0	0	0	0	0	0	0	0	1	0	0	0	0	0	0	0	0	0	1	0	0	0	0	0	0	0	0	0	0	0	0	0
PLCG2	3	0	0	0	0	1	1	1	0	0	0	0	2	0	0	1	0	0	0	1	0	0	0	0	0	1	0	0	0	0	0	0	0	0	0	2	0	0	0	1	2	0	0	0	0	0
PLK1	NA	NA	NA	NA	NA	NA	NA	NA	NA	NA	NA	NA	NA	NA	NA	NA	NA	NA	NA	NA	NA	NA	NA	NA	NA	NA	NA	NA	NA	NA	NA	NA	NA	NA	NA	NA	NA	NA	NA	NA	NA	NA	NA	NA	NA	NA
PLXNB2	0	0	0	1	0	1	0	0	0	1	0	1	0	1	0	0	0	1	0	0	0	0	0	0	0	0	0	0	0	0	0	0	0	0	2	0	0	0	1	0	0	0	1	0	0	0
POLE	3	1	3	3	3	3	0	0	3	2	2	3	3	0	0	3	3	3	3	3	0	1	3	0	0	0	0	3	2	3	3	3	2	1	0	2	0	0	3	0	2	0	1	2	0	3
PRF1	0	0	0	0	1	0	0	0	0	1	0	0	0	1	0	0	0	0	0	0	0	0	1	0	0	0	0	0	0	0	0	0	0	0	0	0	0	0	0	0	1	0	0	0	0	0
PTPRB	0	0	0	0	0	0	0	0	0	0	0	0	0	0	0	0	0	0	0	0	0	0	1	0	0	0	0	0	0	0	0	0	0	2	0	0	0	0	1	0	1	0	0	0	0	0
PTPRC	1	0	0	0	0	0	0	0	0	0	0	0	0	1	1	0	0	0	0	3	0	0	0	0	0	0	0	3	0	0	0	0	0	0	0	0	0	0	0	0	1	0	0	0	0	0
PTPRU	0	0	0	0	0	0	0	0	0	0	0	0	0	0	0	0	0	0	0	0	0	0	0	0	0	0	0	0	0	0	0	0	0	0	0	0	0	0	0	1	0	0	0	1	0	0
RAD21	2	0	0	0	1	0	0	0	0	2	0	0	3	3	2	2	2	0	0	3	0	0	1	0	0	0	1	2	0	3	0	0	1	3	0	3	0	0	3	2	0	3	3	0	0	3
RAD51	3	3	3	3	0	2	3	2	1	3	1	3	3	3	3	0	3	0	3	3	0	0	3	3	2	3	3	3	2	3	3	3	3	3	3	3	0	3	3	0	3	0	3	3	0	2
RASA1	0	0	0	0	0	2	0	0	0	0	0	0	0	0	0	0	0	0	0	0	0	0	0	0	0	0	0	0	0	0	0	0	0	1	0	0	0	0	1	0	2	0	2	0	0	0
RB1	0	0	0	0	0	0	1	0	0	0	0	0	0	0	1	0	0	0	0	0	0	0	0	0	0	0	0	0	0	0	0	0	0	0	0	0	0	0	0	0	0	0	0	0	0	0
RF	NA	NA	NA	NA	NA	NA	NA	NA	NA	NA	NA	NA	NA	NA	NA	NA	NA	NA	NA	NA	NA	NA	NA	NA	NA	NA	NA	NA	NA	NA	NA	NA	NA	NA	NA	NA	NA	NA	NA	NA	NA	NA	NA	NA	NA	NA
RPA2	3	0	3	2	3	0	0	0	3	0	3	3	3	3	1	3	0	3	0	3	0	0	1	0	0	0	3	3	0	3	3	0	2	0	3	3	3	3	3	0	1	3	3	3	3	3
RPA32	NA	NA	NA	NA	NA	NA	NA	NA	NA	NA	NA	NA	NA	NA	NA	NA	NA	NA	NA	NA	NA	NA	NA	NA	NA	NA	NA	NA	NA	NA	NA	NA	NA	NA	NA	NA	NA	NA	NA	NA	NA	NA	NA	NA	NA	NA
RPS2	2	0	3	0	1	1	0	0	0	0	0	0	2	3	2	0	3	1	0	3	0	0	0	2	0	0	0	3	1	3	0	1	0	2	0	3	0	3	3	0	3	3	3	1	0	2
Sep-12	2	0	1	1	0	1	1	0	0	0	0	0	0	1	0	0	0	1	0	1	0	0	1	0	0	0	0	0	0	0	0	0	0	0	0	0	0	1	1	0	3	0	0	0	0	0
SETD2	2	0	0	2	0	1	0	1	0	0	0	0	2	2	2	1	0	0	0	2	0	0	0	0	0	0	1	0	0	0	0	0	1	0	0	1	0	0	0	1	1	2	0	0	0	0
SH2B3	0	0	0	0	0	0	0	0	0	0	0	0	0	0	0	0	0	0	0	0	0	0	0	0	0	0	0	0	0	0	0	0	0	0	1	0	0	1	0	0	0	0	0	0	2	0
SMAD4	0	0	0	0	0	0	1	2	0	1	0	0	0	0	0	0	0	1	0	0	0	0	0	1	0	0	0	0	0	0	0	0	1	0	0	0	0	0	0	0	0	0	0	0	0	0
SMARCA4	0	0	0	0	3	0	0	0	0	0	0	0	0	0	1	0	0	0	0	0	0	0	0	3	0	0	3	0	0	0	0	1	0	0	0	3	0	0	1	0	0	1	3	0	0	0
SMC3	3	0	0	0	1	1	0	0	0	0	0	0	0	0	0	0	0	0	0	3	0	0	0	1	0	0	0	0	0	1	2	0	0	3	1	3	0	0	1	0	0	0	0	0	0	0
SPEN	1	0	0	1	0	0	0	0	0	0	0	0	0	0	0	0	0	0	0	2	0	0	2	0	0	0	1	1	0	0	2	2	0	0	0	1	0	0	0	0	0	0	0	0	0	0
STAG2	1	0	0	0	0	0	0	0	0	0	0	0	0	0	0	1	0	0	1	0	0	0	1	0	0	0	0	0	0	1	0	0	1	0	0	0	0	0	0	0	0	0	0	0	0	0
STIM1	0	0	0	0	0	0	0	0	0	0	0	0	2	0	0	0	0	0	0	1	0	0	0	0	0	0	1	3	0	0	0	0	0	0	0	1	0	2	1	1	3	0	0	0	0	0
TET2	0	0	0	0	2	1	0	1	0	1	0	0	0	1	0	0	0	0	0	0	0	0	0	1	0	0	0	0	1	0	0	0	0	0	0	0	0	0	0	0	0	0	0	0	1	0
TP53BP1	3	3	3	3	0	3	0	0	0	1	0	0	0	0	0	0	1	0	0	3	3	3	3	0	0	0	0	3	2	3	3	3	3	3	3	0	0	0	0	0	2	0	0	1	0	2
UBR5	2	0	0	0	2	0	0	0	0	2	0	0	3	0	0	0	0	0	1	3	0	0	0	0	0	0	0	2	0	0	2	0	1	0	0	3	0	1	0	2	2	1	3	2	0	0
WAS	0	0	1	0	0	0	0	0	0	0	0	1	0	1	0	0	0	0	0	0	0	0	0	0	0	0	0	0	0	0	0	0	0	0	0	0	0	3	0	0	0	0	0	0	0	0
WRN	0	0	0	0	0	0	1	0	0	0	0	0	0	0	0	0	0	0	0	0	0	0	0	0	0	0	2	0	0	0	3	0	0	1	0	0	0	0	0	0	0	0	2	0	0	0
XPC	0	0	0	0	0	0	0	0	0	0	0	0	0	1	0	0	2	0	0	1	0	0	0	0	0	0	0	0	0	0	0	0	1	0	1	2	0	1	0	0	1	0	0	1	0	3
ZFHX4	0	0	0	0	0	0	0	0	0	0	0	0	0	0	0	0	0	0	0	0	0	0	1	0	0	0	0	0	0	1	0	2	3	0	1	0	0	1	0	0	0	0	0	0	0	0
ZMYM2	0	0	0	0	0	0	0	0	0	0	0	0	1	0	0	0	0	0	0	0	0	0	0	0	0	0	0	1	0	0	0	0	0	0	0	0	0	0	0	0	1	0	0	0	0	0
ZNF516	1	0	0	1	0	1	0	0	0	0	0	0	1	1	0	0	0	0	0	0	0	0	1	0	0	0	0	2	0	0	0	0	0	0	0	0	0	0	1	2	2	0	0	0	0	0
