# Supplementary material for: TRACERx analysis identifies a role for FAT1 in regulating chromosomal instability and whole-genome doubling via Hippo signalling
Source: Nat Cell Biol. 2024 Dec 30;27(1):154–68. doi: 10.1038/s41556-024-01558-w (PMC11735399; doi:10.1038/s41556-024-01558-w)
Supplement: Supplementary file 17 — Statistical source data. [file 41556_2024_1558_MOESM17_ESM.zip › extended fig1/ext fig1A source/outputs/screen_modelScores.txt]

Screen	OOB	trainStains	%accuracy
GIN_H1944_53BP1	0.00909090909090909	53BP1,CHEK1,PLK1,RAD51,RPA32	3.57142857142857
GIN_H4006_53BP1	0.025	53BP1,PLK1,RAD51	0
GIN_H1792_53BP1	0.0545454545454545	53BP1,CHEK1,PLK1,RAD51,RPA32	3.57142857142857
GIN_H1650_53BP1	0.0421052631578947	53BP1,PLK1,RAD51,RPA32	4.47761194029851
GIN_H1944_RAD51	0.06875	RAD51,RPA32	5.46875
GIN_H4006_RAD51	0.1	53BP1,PLK1,RAD51	7.8125
GIN_H1792_RAD51	0.0153846153846154	PLK1,RAD51	2.45901639344262
GIN_H1650_RAD51	0.0461538461538462	RAD51	0.819672131147541
GIN_H1944_RPAPS4S8	0	CHEK1,PLK1,RPA32	0
GIN_H4006_RPAPS4S8	0.0625	CHEK1,RAD51	3.90625
GIN_H1792_RPAPS4S8	0	CHEK1,RPA32	0
GIN_H1650_RPAPS4S8	0.0157894736842105	CHEK1,RAD51,RPA32	0.746268656716418
GIN_H1944_RPApS33	0.0625	CHEK1,PLK1,RPA32	4.6875
GIN_H4006_RPApS33	0.0769230769230769	CHEK1,PLK1	8.19672131147541
GIN_H1792_RPApS33	0.0461538461538462	CHEK1,PLK1	6.55737704918033
GIN_H1650_RPApS33	NOT ENOUGH CONTROLS
GIN_H1944_RPApT21	0.0375	CHEK1,RPA32	6.25
GIN_H4006_RPApT21	0.03125	CHEK1,PLK1,RAD51	6.25
GIN_H1792_RPApT21	0.00769230769230769	CHEK1,PLK1	0.819672131147541
GIN_H1650_RPApT21	0.025	CHEK1,RAD51	2.34375
IR3Hr_H1944_53BP1	0.0227272727272727	53BP1,CHEK1,PLK1,RAD51,RPA32	0.714285714285714
IR3Hr_H4006_53BP1	0	53BP1,PLK1	0
IR3Hr_H1792_53BP1	0.00769230769230769	53BP1,PLK1	0
IR3Hr_H1650_53BP1	0.0263157894736842	53BP1,CHEK1,PLK1,RAD51	2.98507462686567
IR3Hr_H1944_RAD51	0	PLK1,RAD51	2.45901639344262
IR3Hr_H4006_RAD51	0.0153846153846154	PLK1,RAD51	0
IR3Hr_H1792_RAD51	0	PLK1,RAD51	1.63934426229508
IR3Hr_H1650_RAD51	0.0105263157894737	CHEK1,PLK1,RAD51,RPA32	3.73134328358209
IR24Hr_H1944_53BP1	0.0454545454545455	53BP1,CHEK1,PLK1,RAD51,RPA32	0.714285714285714
IR24Hr_H4006_53BP1	0.00735294117647059	53BP1,PLK1,RAD51	0
IR24Hr_H1792_53BP1	0.0368421052631579	53BP1,PLK1,RAD51,RPA32	4.47761194029851
IR24Hr_H1650_53BP1	0.04	53BP1,ATR,CHEK1,PLK1,RAD51,RPA32	9.58904109589041
IR24Hr_H1944_RAD51	0.0473684210526316	53BP1,ATR,PLK1,RAD51	3.73134328358209
IR24Hr_H4006_RAD51	0.0526315789473684	53BP1,ATR,PLK1,RAD51	6.71641791044776
IR24Hr_H1792_RAD51	0.0157894736842105	53BP1,ATR,PLK1,RAD51	1.49253731343284
IR24Hr_H1650_RAD51	0.008	53BP1,ATR,CHEK1,PLK1,RAD51,RPA32	2.73972602739726
HU24hr_H1944_RPAPS4S8	0.0454545454545455	ATR,CHEK1,PLK1,RAD51,RPA32	4.28571428571429
HU24hr_H4006_RPAPS4S8	0.00526315789473684	ATR,CHEK1,PLK1,RPA32	0.746268656716418
HU24hr_H1792_RPAPS4S8	0.0409090909090909	ATR,CHEK1,PLK1,RAD51,RPA32	0.714285714285714
HU24hr_H1650_RPAPS4S8	0.0409090909090909	ATR,CHEK1,PLK1,RAD51,RPA32	4.28571428571429
HU24hr_H1944_RPApS33	0.0461538461538462	CHEK1,PLK1	1.63934426229508
HU24hr_H4006_RPApS33	0.0578947368421053	ATR,CHEK1,PLK1,RPA32	11.1940298507463
HU24hr_H1792_RPApS33	0.0105263157894737	ATR,CHEK1,PLK1,RPA32	2.98507462686567
HU24hr_H1650_RPApS33	NOT ENOUGH CONTROLS
HU24hr_H1944_RPApT21	0.00909090909090909	ATR,CHEK1,PLK1,RAD51,RPA32	3.57142857142857
HU24hr_H4006_RPApT21	0.0454545454545455	ATR,CHEK1,PLK1,RAD51,RPA32	6.42857142857143
HU24hr_H1792_RPApT21	0.00526315789473684	ATR,CHEK1,RPA32	0.746268656716418
HU24hr_H1650_RPApT21	0.0409090909090909	ATR,CHEK1,PLK1,RAD51,RPA32	3.57142857142857
