# Supplementary material for: TRACERx analysis identifies a role for FAT1 in regulating chromosomal instability and whole-genome doubling via Hippo signalling
Source: Nat Cell Biol. 2024 Dec 30;27(1):154–68. doi: 10.1038/s41556-024-01558-w (PMC11735399; doi:10.1038/s41556-024-01558-w)
Supplement: Supplementary file 17 — Statistical source data. [file 41556_2024_1558_MOESM17_ESM.zip › extended fig1/ext fig1A source/outputs/screen_geneClassTable_H2AX.txt]

GIN_H1944_H2AX	GIN_H4006_H2AX	GIN_H1792_H2AX	GIN_H1650_H2AX	IR3Hr_H1944_H2AX	IR3Hr_H4006_H2AX	IR3Hr_H1792_H2AX	IR3Hr_H1650_H2AX	IR24Hr_H1944_H2AX	IR24Hr_H4006_H2AX	IR24Hr_H1792_H2AX	IR24Hr_H1650_H2AX	HU24hr_H1944_H2AX	HU24hr_H4006_H2AX	HU24hr_H1792_H2AX	HU24hr_H1650_H2AX
53BP1	NA	NA	NA	NA	NA	NA	NA	NA	NA	NA	NA	NA	NA	NA	NA	NA
AHNAK	0	2	0	0	0	0	0	0	0	0	0	1	7	0	0	0
AMER1	0	0	0	0	0	0	0	0	0	0	0	0	0	0	0	0
APC	0	0	0	0	0	1	0	0	1	0	0	1	1	0	0	0
ARHGAP35	0	1	0	0	0	0	0	0	1	0	0	0	0	0	0	0
ARID1A	0	0	0	0	0	1	0	1	1	0	0	0	7	0	0	0
ARID1B	0	1	0	0	0	0	0	0	0	1	0	2	0	0	0	0
ARID2	0	0	0	0	0	0	0	0	0	0	0	0	0	0	0	0
ASXL1	0	0	0	0	0	0	0	0	0	0	0	0	0	0	0	0
ASXL2	0	0	0	0	0	0	0	0	0	0	0	0	0	0	0	0
ATF7IP	0	0	0	0	1	0	0	3	3	0	0	1	2	0	0	0
ATR	0	0	0	0	0	0	0	0	2	5	3	0	8	9	9	9
ATRX	0	0	0	0	0	0	0	0	0	0	0	0	3	0	0	0
BAP1	0	0	0	0	0	1	0	0	1	1	0	0	0	0	0	0
BLM	0	0	0	0	0	0	0	0	0	0	0	0	6	0	0	2
BRCA1	0	2	0	0	0	0	0	1	2	0	0	0	8	0	0	0
BRCA2	0	1	0	0	0	0	0	0	1	0	1	0	0	0	0	0
BRIP1	0	0	0	0	0	0	0	0	0	0	0	0	0	0	0	0
CBLB	0	0	0	0	0	0	0	0	0	0	0	1	2	0	0	0
CDKN2C	0	0	0	0	0	0	0	0	0	0	0	0	0	0	0	1
CHD8	0	0	0	0	0	1	0	0	5	0	0	0	0	0	0	0
CHEK1	15	15	15	15	6	6	6	6	6	5	6	6	2	9	9	9
CIC	0	0	0	0	0	0	0	0	0	0	0	0	0	0	0	0
COL2A1	0	0	0	0	0	0	0	0	0	0	0	0	1	0	0	0
COL5A2	0	0	0	0	0	0	0	0	0	0	0	0	1	0	0	0
CREBBP	0	0	0	0	0	0	0	0	2	0	1	1	3	0	0	0
CUL3	0	0	0	0	0	0	0	0	2	0	0	0	0	0	0	0
CUX1	0	1	0	0	0	0	0	1	0	0	1	0	0	0	0	0
DICER1	0	0	0	0	0	0	0	0	2	0	0	0	0	0	0	0
DNM2	0	1	0	0	0	0	0	0	0	0	0	0	9	0	0	0
DOT1L	0	1	0	0	0	0	0	0	0	0	0	0	3	0	0	0
DSN1	0	0	0	0	0	0	0	0	0	0	0	1	4	0	0	0
EP300	0	0	0	0	0	0	0	0	0	0	0	0	5	0	0	0
ERCC4	0	0	0	0	0	0	0	0	1	0	0	0	2	0	0	0
ERCC5	0	0	0	0	0	1	0	0	0	0	0	0	0	0	0	0
EXT1	0	0	0	0	0	0	0	0	0	0	0	0	0	0	0	0
EXT2	0	0	0	0	0	0	0	0	0	0	0	0	0	0	0	0
EZH1	0	0	0	0	0	0	0	0	0	0	0	0	0	0	0	0
EZH2	0	0	0	0	0	0	0	1	2	0	0	1	0	0	0	0
FANCC	0	0	0	0	0	0	0	0	0	0	0	0	0	0	0	0
FANCF	0	0	0	0	0	0	0	0	0	0	0	0	0	0	0	0
FANCM	0	3	0	0	0	0	0	0	0	0	0	0	4	0	0	0
FAS	0	0	0	0	0	1	0	1	0	0	0	0	0	0	0	0
FAT1	0	0	0	0	0	0	0	1	0	0	0	0	4	0	0	0
FLT4	0	0	0	0	0	0	0	0	0	0	0	0	0	0	0	0
FUBP1	0	1	0	0	0	0	0	0	0	0	0	0	0	0	0	0
GNPTAB	0	0	0	0	0	0	0	0	0	0	0	0	0	0	0	0
GRIN2A	0	0	0	0	0	0	0	0	0	0	0	0	0	0	0	0
IKZF1	0	0	0	0	0	0	0	0	0	0	0	0	2	0	0	0
KDM5C	0	0	0	0	0	0	0	0	0	0	0	0	0	0	0	0
KMT2C	0	0	0	0	0	0	0	0	0	0	0	0	1	0	0	0
LATS1	0	1	0	0	0	0	0	0	0	0	0	0	5	0	0	0
MBD1	0	0	0	0	0	0	0	1	0	0	0	1	4	0	0	0
MEX3C	0	0	0	0	0	0	0	0	0	0	0	0	0	0	0	0
MGA	0	1	0	0	0	0	0	0	1	0	2	0	0	0	0	0
MSH2	0	1	0	0	0	0	0	0	0	0	0	0	2	0	1	2
MSH6	0	0	0	0	0	0	0	0	0	0	0	0	3	0	0	0
NCOA6	0	2	0	0	0	1	0	0	1	2	0	0	0	0	0	2
NCOR1	0	0	0	0	0	0	0	0	0	0	0	0	5	0	0	0
NOTCH1	0	1	0	0	0	1	0	0	0	0	0	0	0	0	0	0
NOTCH2	1	1	0	0	0	0	0	0	1	0	0	0	0	0	0	0
ODAM	0	0	0	0	0	0	0	0	0	0	0	0	0	0	0	0
OTNT	NA	NA	NA	NA	NA	NA	NA	NA	NA	NA	NA	NA	NA	NA	NA	NA
PASK	0	0	0	0	0	0	0	0	2	0	0	0	0	0	0	0
PHF6	0	0	0	0	0	0	0	0	0	0	0	0	0	0	0	0
PHOX2B	0	1	0	0	0	0	0	0	0	0	0	0	0	0	0	0
PIGN	0	0	0	0	0	0	0	0	0	0	0	0	0	0	0	0
PLCG2	0	0	0	0	0	0	0	0	0	0	0	0	3	0	0	0
PLK1	NA	NA	NA	NA	NA	NA	NA	NA	NA	NA	NA	NA	NA	NA	NA	NA
PLXNB2	0	0	0	0	0	0	0	1	0	1	1	3	8	0	0	0
POLE	13	15	1	0	6	0	0	6	6	5	6	6	0	1	0	1
PRF1	0	2	0	0	0	0	0	0	0	0	0	0	3	0	0	0
PTPRB	0	1	0	0	0	0	0	0	0	0	0	0	0	0	0	4
PTPRC	0	0	0	0	0	0	0	0	0	0	0	0	0	0	0	0
PTPRU	0	0	0	0	0	0	0	0	0	0	0	0	0	0	0	1
RAD21	0	0	0	1	5	5	6	6	5	1	5	2	9	0	0	0
RAD51	0	15	0	0	0	0	0	5	3	5	6	6	9	0	0	0
RASA1	0	2	0	0	0	1	0	0	2	0	0	0	0	0	0	0
RB1	0	0	0	0	0	0	0	0	0	0	1	0	0	0	0	0
RF	NA	NA	NA	NA	NA	NA	NA	NA	NA	NA	NA	NA	NA	NA	NA	NA
RPA2	15	14	15	5	6	0	6	6	6	5	6	6	0	3	7	9
RPA32	NA	NA	NA	NA	NA	NA	NA	NA	NA	NA	NA	NA	NA	NA	NA	NA
RPS2	0	1	0	0	0	3	0	1	2	1	4	0	9	0	0	0
Sep-12	0	1	0	0	0	1	0	0	0	0	0	1	3	0	0	0
SETD2	0	0	0	0	0	0	0	0	1	0	0	1	2	0	0	0
SH2B3	0	0	0	0	0	0	0	1	0	0	0	0	3	0	0	0
SMAD4	0	0	0	0	0	0	0	0	0	0	0	0	1	0	0	0
SMARCA4	0	0	0	0	0	0	0	0	0	0	1	0	9	0	0	0
SMC3	0	0	0	0	0	1	0	0	0	0	3	0	7	0	0	0
SPEN	0	1	0	0	0	0	0	0	1	0	0	0	1	0	0	0
STAG2	0	0	0	0	0	0	0	0	1	0	1	0	0	0	0	0
STIM1	0	0	0	0	0	0	0	0	1	0	0	2	3	0	0	0
TET2	0	0	0	0	0	0	0	0	0	1	0	0	0	0	0	0
TP53BP1	0	1	0	0	1	3	0	0	6	5	6	0	0	0	0	0
UBR5	0	0	0	0	0	0	0	0	0	0	0	0	9	0	0	0
WAS	0	0	0	0	0	0	0	0	0	0	0	1	2	0	0	0
WRN	0	2	0	0	0	0	0	0	1	0	0	2	0	0	0	0
XPC	0	0	0	0	0	0	0	0	0	0	0	0	3	0	0	0
ZFHX4	0	1	0	0	0	0	0	0	1	0	0	0	5	0	0	0
ZMYM2	0	0	0	0	0	0	0	0	0	0	0	0	0	0	0	0
ZNF516	0	0	0	0	0	0	0	1	4	0	0	2	4	0	0	0
