# Supplementary material for: TRACERx analysis identifies a role for FAT1 in regulating chromosomal instability and whole-genome doubling via Hippo signalling
Source: Nat Cell Biol. 2024 Dec 30;27(1):154–68. doi: 10.1038/s41556-024-01558-w (PMC11735399; doi:10.1038/s41556-024-01558-w)
Supplement: Supplementary file 17 — Statistical source data. [file 41556_2024_1558_MOESM17_ESM.zip › extended fig1/ext fig1A source/src/assignGeneList.R]

genesToUse <- c( 'TP53BP1', 'RAD51','CHEK1','RPA32','ATR','PLK1','ARHGAP35','ARID1B', 'ARID2','ATRX','BAP1','BRIP1','CBLB','CIC','COL5A2','CREBBP','CUL3','CUX1','DICER1',
                 'DNM2','DOT1L','EP300','ERCC5','FANCM','FAT1','FLT4','FUBP1','KDM5C','KMT2C','MGA','NCOA6','NCOR1','NOTCH1',
                 'NOTCH2','PASK','PLXNB2','PRF1','PTPRC','RAD21','RASA1','RB1','SMAD4','SMARCA4','UBR5','WRN')
