# Supplementary material for: TRACERx analysis identifies a role for FAT1 in regulating chromosomal instability and whole-genome doubling via Hippo signalling
Source: Nat Cell Biol. 2024 Dec 30;27(1):154–68. doi: 10.1038/s41556-024-01558-w (PMC11735399; doi:10.1038/s41556-024-01558-w)
Supplement: Supplementary file 17 — Statistical source data. [file 41556_2024_1558_MOESM17_ESM.zip › extended fig1/ext fig1A source/src/README.md]

---
output:
  word_document: default
  html_document: default
---
## Required Libraries
This project needs the following packages installed:
ProjectTemplate
randomForest
pheatmap
data.table
ggplot2
gridExtra
stringr
dplyr


## Set Gene List
The reference gene list can be set in src/assignGeneList.R.
It sets the variable genesToUse. This is referenced by screen_get_heatmaps.R, hac_getSSMD_TP53_NT_plots.R, hac_getDual_flashlight_plots.R, hac_getSSMD_replicate_plots.R


## Screen Analysis

All screen raw data is stored in the data/rawData directory. 

###screen_runRandomForestAssignments.R

The random forest hit calculations are run using src/screen_runRandomForestAssignment.R and read data from the data/rawData direcory. This script outputs several PCA seperation plots of controls within each screen/condition. These are contained within graphs/screen directory. It also outputs files desribing the models and controls used in training the models within the outputs/ directory named modelScores.txt and modelScores_H2AX.txt.
The main output of the script is the geneClassTable.txt and geneClassTable_H2AX.txt which contain the binary class assignment from the random models for each gene in each screen/condition/cell line. These two files are used in the screen_get_heatmaps.R script.


###screen_get_heatmaps.R

The heatmaps are produced from the data outputted from the script above. Heatmaps are saved to the outputs/randomForest_heatmaps directory. The script reads data from the geneClassTable.txt and geneClassTable_H2AX.txt within the outputs/ directory. This references the gene list and only include referenced genes in the output heatmaps.

## Hac Analysis

###hac_load_data.R
This script loads data into R session for the hac experiments stored in data/hacRawData. It sets the variables dataConditions and features.

###hac_calculate_POC.R
This script loads POC data into the R session for the hac experiments using the dataConditions variable as above. Sets the variables pocConditions.

###hac_getPOC_replicate_plots.R
This script calculates POC scores for HAC data and outputs tables for each condition in the outputs/ directory. It also creates replicate scatter plots of POC scores in the graphs/hac/ directory. It also outputs correlation matrices for replicates, again stored in graphs/hac/ directory.

###hac_getSSMD_replicate_plots.R
This script calculates SSMD scores for HAC data and outputs tables for each condition in the outputs/ directory. It also creates replicate scatter plots of SSMD scores in the graphs/hac/ directory. This references the gene list and only include referenced genes in the output graph.

###hac_getSSMD_TP53_NT_plots.R
This script plots the differences in SSMD between OT and TP53. It calculates the SSMD and creates plots for each condition. This references the gene list and only include referenced genes in the output graph.

###hac_getDual_flashlight_plots.R
This outputs dual flashlight plots into graphs/hac/ directory. It also outputs a table for each dataset in outputs/. This references the gene list and only include referenced genes in the output graph.
