# Supplementary material for: TRACERx analysis identifies a role for FAT1 in regulating chromosomal instability and whole-genome doubling via Hippo signalling
Source: Nat Cell Biol. 2024 Dec 30;27(1):154–68. doi: 10.1038/s41556-024-01558-w (PMC11735399; doi:10.1038/s41556-024-01558-w)
Supplement: Supplementary file 17 — Statistical source data. [file 41556_2024_1558_MOESM17_ESM.zip › extended fig1/ext fig1A source/src/screen_runRandomForestAssignment.R]

library(ProjectTemplate); 
load.project()
library(randomForest)


screens <- read.csv("data/screenInfo.txt", sep="\t")
screens$condition <- regmatches(screens$screenName,regexpr("\\((.*)\\)",screens$screenName))
screens$condition <- gsub("[\\(\\)]", "", screens$condition)
screens$cellLine <- regmatches(screens$screenName,regexpr("in (.*) cells",screens$screenName))
screens$cellLine <- sub("in ", "", screens$cellLine)
screens$cellLine <- sub(" cells", "", screens$cellLine)
screens$stain <- regmatches(screens$screenName,regexpr("H2AX\\/.* ",screens$screenName))
screens$stain <- sub("H2AX\\/", "", screens$stain)
screens$stain <- sub(" ", "", screens$stain)

countThresh <- function(x, thresh) { round(length(x[x>thresh]) / length(x) * 100,0) }
countHits <- function(x) { length(x[x=="Positive"]) }


getRFForScreens <- function(stain="ALL", screens, quantileThresh){
  geneClassification <- data.frame()
  modelScores <- data.frame(stringsAsFactors=FALSE)
  ctrlSepScores <- data.frame()
  
  for (condition in unique(screens$condition)){
    
    if (stain=="H2AX"){
      stains <- c("H2AX")
    }
    else {
      stains <- unique(screens$stain[screens$condition==condition])
    }
    for (stain in stains){
      p <- list()
      for (cellLine in unique(screens$cellLine)){
        if (stain != "H2AX"){
          
          screenID <- screens$screenID[screens$condition==condition & 
                                         screens$stain==stain & 
                                         screens$cellLine==cellLine ]
          
          
          allPlateData <- read.table(paste0("data/rawData/", screens$condition[screens$screenID==screenID], "_", 
                                            screens$cellLine[screens$screenID==screenID], "_", 
                                            screens$stain[screens$screenID==screenID], ".txt"), sep="\t", header=TRUE)
          
          variables_to_include <- names(allPlateData)[grep("MEAN_.*Ch3$", names(allPlateData))]
        }
        else {
          
          allPlateData <- read.table(paste0("data/rawData/", condition, "_", 
                                            cellLine, "_H2AX.txt"), sep="\t", header=TRUE)      
          variables_to_include <- names(allPlateData)[grep("MEAN_.*Ch2$", names(allPlateData))]
        }
        pcaScores <- prcomp(allPlateData[variables_to_include], scale=TRUE)
        
        
        
        
        scoredData <- cbind(allPlateData[c("Content", "ContentType")],pcaScores$x[,1:3])
        
        corData <- cbind(allPlateData[variables_to_include],pcaScores$x[,1:3])
        corMatrix <- cor(corData)
        pdf(file = paste0("graphs/screen/", condition, "_", cellLine, "_" ,
                          stain, "_pcaCorr.pdf")) 
        corrplot::corrplot(corMatrix[variables_to_include,colnames(pcaScores$x)[1:3]], 
                           method="ellipse", cl.pos="b", tl.cex = 1.5)
        dev.off()
        
        mean_PC1 <- mean (scoredData$PC1[scoredData$Content=="OTNT" | scoredData$Content=="RF"])
        mean_PC2 <- mean (scoredData$PC2[scoredData$Content=="OTNT" | scoredData$Content=="RF"])
        mean_PC3 <- mean (scoredData$PC3[scoredData$Content=="OTNT" | scoredData$Content=="RF"])
        
        scoredData$distance <- ((scoredData$PC1 - mean_PC1)^2 + (scoredData$PC2 - mean_PC2)^2 + (scoredData$PC3 - mean_PC3)^2)^0.5
        
        scoredData$Content <- as.character(scoredData$Content)
        scoredData$Content[scoredData$ContentType == "Neutral"] <- "Neutral"
        scoredData$Content <- as.factor(scoredData$Content)
        
        ###need to define a threshold and then count how many of each group fall outside of threshold
        
        
        thresh <- quantile(scoredData$distance[scoredData$ContentType=="Neutral"], quantileThresh)
        distanceScore <- data.frame(tapply(scoredData$distance[scoredData$ContentType!="sample"], 
                                           as.factor(as.character(scoredData$Content[scoredData$ContentType!="sample"])), 
                                           countThresh, thresh=thresh))
        
        names(distanceScore) <- paste(condition, stain, cellLine, sep ="_")
        if (length(names(ctrlSepScores))){
          ctrlSepScores <- cbind(ctrlSepScores, distanceScore)
        }
        else {
          ctrlSepScores <- distanceScore
        }
        
        scoredData <- cbind(allPlateData[,c("Content", "ContentType")],pcaScores$x[,1:3])
        
        scoredData <- scoredData[scoredData$ContentType!="sample",]
        scoredData$Content <- as.character(scoredData$Content)
        scoredData$Content[scoredData$ContentType == "Neutral"] <- "Neutral"
        scoredData$Content <- as.factor(scoredData$Content)
        
        p[[length(p)+1]] <- ggplot(scoredData, aes(x=PC1,y=PC2, col=Content)) + geom_point() + 
          ggtitle(paste(condition, cellLine,
                        stain))
        
        
        
        ###run classifier based on control seperation scores
        
        allPlateData$index <- 1:nrow(allPlateData)
        
        
        
        ctrlsForModel <- row.names(distanceScore)[distanceScore[,1]>=80]    
        controlIndexes <- 
          allPlateData$index[allPlateData$ContentType == "Positive" & allPlateData$Content %in% ctrlsForModel]
        
        
        if (length(controlIndexes)!=0){
          controlIndexes <- c(controlIndexes, allPlateData$index[allPlateData$ContentType == "Neutral"])
          
          
          if (stain == "H2AX"){
            trainIndexes <- c(
              sample(allPlateData$index[allPlateData$ContentType == "Neutral" & allPlateData$Content=="RF"], 
                     round(length(allPlateData$index[allPlateData$ContentType == "Neutral" & allPlateData$Content=="RF"])*0.8,0)),
              sample(allPlateData$index[allPlateData$ContentType == "Neutral" & allPlateData$Content=="OTNT"], 
                     round(length(allPlateData$index[allPlateData$ContentType == "Neutral" & allPlateData$Content=="OTNT"])*0.8,0)))
          }else {
            trainIndexes <- c(
              sample(allPlateData$index[allPlateData$ContentType == "Neutral" & allPlateData$Content=="RF"], 50),
              sample(allPlateData$index[allPlateData$ContentType == "Neutral" & allPlateData$Content=="OTNT"], 50))
            
          }
          
          for (ctrl in ctrlsForModel){
            lengthCtrl <- length(allPlateData$index[allPlateData$ContentType == "Positive" & allPlateData$Content==ctrl])
            if (lengthCtrl){
              trainIndexes <- c(trainIndexes,
                                sample(allPlateData$index[allPlateData$ContentType == "Positive" & allPlateData$Content==ctrl], lengthCtrl-6))
              
            }
            
          }
          
          trainDF <- allPlateData[trainIndexes,c("ContentType", variables_to_include)]
          trainDF$ContentType <- as.factor(as.character(trainDF$ContentType))
          rf_classifier = randomForest(ContentType ~ ., data=trainDF, ntree=100, mtry=2, importance=TRUE)
          
          validationIndexes <- controlIndexes[!controlIndexes %in% trainIndexes]
          predictIndexes <- allPlateData$index[allPlateData$ContentType == "sample"]
          
          validDF <- allPlateData[validationIndexes,c("index", "ContentType", "Content", variables_to_include)]
          validDF$ContentType <- as.factor(as.character(validDF$ContentType))
          validDF$class <- predict(rf_classifier, validDF)
          
          modelScores <- rbind(modelScores, c(paste(condition, cellLine, stain, sep="_"), 
                                              rf_classifier$err.rate[,1][100], 
                                              paste0(ctrlsForModel,collapse=","),
                                              length(validDF$index[validDF$ContentType != validDF$class]) / length(validDF$index) * 100), 
                               stringsAsFactors=FALSE)
          
          
          classifyDF <- allPlateData[predictIndexes,c("index", "ContentType", "Content", variables_to_include)]
          classifyDF$class <- predict(rf_classifier, classifyDF)
          
          
          
          geneScores <- data.frame(tapply (classifyDF$class, classifyDF$Content, countHits))
         
          names(geneScores) <- paste(condition, cellLine, stain , sep ="_")
          if (length(names(geneClassification))){
            geneClassification <- cbind(geneClassification, geneScores)
          }
          else {
            geneClassification <- geneScores
          }
          
          
          
        }
        else {
          modelScores <- rbind(modelScores, c(paste(condition, cellLine, stain, sep="_"),
                                              'NOT ENOUGH CONTROLS',"","", stringsAsFactors=FALSE))
          
        }
        
        
        
        
        
        
        
        
        
        
        
        
        
        
        
      }
      
      ggsave(paste0("graphs/screen/", condition, "_" , stain, ".pdf"), grid.arrange(grobs=p))
      
      
      
    }
    
  }
  names(modelScores) <- c("Screen", "OOB", "trainStains", "%accuracy")
  return (list("modelScores"=modelScores, "geneClassification"=geneClassification))
}

###seeds set to replicate exact results
set.seed(17)
modelClass <- getRFForScreens("ALL", screens, 0.8)

set.seed(17)
modelClass2 <- getRFForScreens("H2AX", screens, 0.85)


write.table(modelClass$modelScores, "outputs/screen_modelScores.txt", sep="\t", row.names=FALSE)
write.table(modelClass$geneClassification, "outputs/screen_geneClassTable.txt", sep="\t")

write.table(modelClass2$modelScores, "outputs/screen_modelScores_H2AX.txt", sep="\t", row.names=FALSE)
write.table(modelClass2$geneClassification, "outputs/screen_geneClassTable_H2AX.txt", sep="\t")
