# Supplementary material for: TRACERx analysis identifies a role for FAT1 in regulating chromosomal instability and whole-genome doubling via Hippo signalling
Source: Nat Cell Biol. 2024 Dec 30;27(1):154–68. doi: 10.1038/s41556-024-01558-w (PMC11735399; doi:10.1038/s41556-024-01558-w)
Supplement: Supplementary file 17 — Statistical source data. [file 41556_2024_1558_MOESM17_ESM.zip › extended fig1/ext fig1A source/src/screen_get_heatmaps.R]

library(ProjectTemplate); 
load.project()
library(pheatmap)
library(data.table)

source("src/assignGeneList.R")


geneClassification <- read.table("outputs/screen_geneClassTable.txt", stringsAsFactors=FALSE, sep="\t")
geneClassH2AX <- read.table("outputs/screen_geneClassTable_H2AX.txt", stringsAsFactors=FALSE, sep="\t")

geneClassification <- cbind(geneClassification, geneClassH2AX)
geneClassification <- geneClassification[ , order(names(geneClassification))]


##filter out RPAs33
names(geneClassification)[!grepl("RPApS33", names(geneClassification))]
##filter out useless genes


geneClassification <- geneClassification[row.names(geneClassification)[row.names(geneClassification) %in% genesToUse],
                                         names(geneClassification)[!grepl("RPApS33", names(geneClassification))]]

##correct sept-12  
row.names(geneClassification)[row.names(geneClassification) == "Sep-12"] <- "SEPT12"


isHit <- function (x) {     return (as.integer(x>=2)) }

binaryClass <- geneClassification
binaryClass[] <- lapply(binaryClass, isHit)
binaryClass <- binaryClass[complete.cases(binaryClass),]


hitScores <- data.frame("gene"= rownames(binaryClass))
hitScores$hitCount <- apply(binaryClass, 1, sum)

hitScores <- hitScores[order(hitScores$hitCount, decreasing=TRUE),]
hitScores$gene <- factor(hitScores$gene, levels = hitScores$gene)

write.table(hitScores, "outputs/randomForest_heatmaps/hitScores_binaryClass_summed.txt", sep="\t", row.names=FALSE)
p <- ggplot(hitScores[order(hitScores$hitCount, decreasing=TRUE),], aes(x=gene, y=hitCount)) + geom_bar(stat="identity") + theme_bw(base_size = 10) + theme(axis.text.x=element_text(angle=90,hjust=1)) 
ggsave("graphs/cummulative_hitPerGene_BarPlot.pdf", p )

treatments <- sapply (colnames(geneClassification), function(x){ return (strsplit(x, "_")[[1]][1])}, USE.NAMES = FALSE)
screenAnno <- data.frame(treatment = treatments)
screenAnno$cellLine <- sapply (colnames(geneClassification), function(x){ return (strsplit(x, "_")[[1]][2])}, USE.NAMES = FALSE)
screenAnno$stain <- sapply (colnames(geneClassification), function(x){ return (strsplit(x, "_")[[1]][3])}, USE.NAMES = FALSE)
rownames(screenAnno) <- colnames(geneClassification)


#######

createHeatmap <- function (heatmapName, data, rowAnnotation, height, cluster_rows=FALSE){
  matScores <- t(as.matrix(data))
  pdf(paste0(heatmapName, ".pdf"),  width=16,height=height)
  
  pheatmap (matScores, annotation_row=rowAnnotation,
            cluster_cols=TRUE, cluster_rows=cluster_rows, 
            color=c("#F2F2F2","#1072BD"), border_color="black", 
            annotation_legend=TRUE, legend=FALSE, clustering_distance_cols="manhattan", 
            clustering_distance_rows="manhattan")
  
  
  dev.off()
  
  
}


createHeatmap ("outputs/randomForest_heatmaps/heatmap_all", binaryClass, screenAnno, 10)

####

for (condition in unique(screenAnno$treatment)){
  data <- binaryClass[, grep(condition, colnames(binaryClass))]
  rowAnnotation <-  screenAnno[screenAnno$treatment==condition,]
  createHeatmap (paste0("outputs/randomForest_heatmaps/heatmap_", condition), data, rowAnnotation, 5)


}


for (stain in unique(screenAnno$stain)){
  data <- binaryClass[, grep(stain, colnames(binaryClass))]
  rowAnnotation <-  screenAnno[screenAnno$stain==stain,]
  createHeatmap (paste0("outputs/randomForest_heatmaps/heatmap_", stain), data, rowAnnotation, 5)
  
  
}

for (cellLine in unique(screenAnno$cellLine)){
  data <- binaryClass[, grep(cellLine, colnames(binaryClass))]
  rowAnnotation <-  screenAnno[screenAnno$cellLine==cellLine,]
  createHeatmap (paste0("outputs/randomForest_heatmaps/heatmap_", cellLine), data, rowAnnotation, 5)
  
  
}

##stick all 4 cell lines together###########
binaryClass$gene <- row.names(binaryClass)

binaryMeltData <- data.table(binaryClass)
binaryMeltData <- melt(binaryClass, id.vars="gene", measure.vars=names(binaryClass)[names(binaryClass)!="gene"])
binaryMeltData <- setDT(binaryMeltData)[, c("Condition", "CellLine", "Stain") := tstrsplit(variable, "_")]
cellLineScores <- binaryMeltData[, sum(value), by =list(gene,Condition, Stain)]
mapData <- as.data.frame(dcast(cellLineScores, gene~Condition+Stain, value.var="V1"))
row.names(mapData) <- mapData$gene
mapData <- mapData[ , names(mapData)!="gene"]

rowAnnotation <- data.frame("name"=names(mapData))
setDT(rowAnnotation)[, c("treatment", "stain") := tstrsplit(name, "_")]
rowAnnotation <- data.frame(rowAnnotation)
row.names(rowAnnotation) <- rowAnnotation$name
rowAnnotation <- rowAnnotation[ , names(rowAnnotation)!="name"]
matScores <- t(as.matrix(mapData))

pdf("outputs/randomForest_heatmaps/heatmap_cellLine_clustered.pdf",  width=16,height=10)

pheatmap (matScores, annotation_row=rowAnnotation,
          cluster_cols=TRUE, cluster_rows=FALSE, 
          color=c("#ffffff", "#cce0ff" ,"#80b3ff", "#0052cc",  "#001f4d"), border_color="black", 
          annotation_legend=FALSE, legend=FALSE)


dev.off()
#######################################

##do cell lines cluster?

for (condition in unique(screenAnno$treatment)){
  for (stain in unique(screenAnno$stain[screenAnno$treatment==condition])){
    data <- binaryClass[, grep(paste0(condition, "_.*_" , stain), colnames(binaryClass))]
    rowAnnotation <-  screenAnno[screenAnno$stain==stain,]
    createHeatmap (paste0("outputs/randomForest_heatmaps/heatmap_", condition, "_" , stain,  "_clusterCellLines"), data, rowAnnotation, 5, TRUE)
    
  } 
}
