# Supplementary material for: TRACERx analysis identifies a role for FAT1 in regulating chromosomal instability and whole-genome doubling via Hippo signalling
Source: Nat Cell Biol. 2024 Dec 30;27(1):154–68. doi: 10.1038/s41556-024-01558-w (PMC11735399; doi:10.1038/s41556-024-01558-w)
Supplement: Supplementary file 17 — Statistical source data. [file 41556_2024_1558_MOESM17_ESM.zip › extended fig1/ext fig1A source/data/rawData/IR3Hr_H1792_RAD51.txt]

screenPlateOrder	plateWell	replicateNo	Content	ContentAnno	ContentType	MEAN_ObjectSpotTotalCountCh2	MEAN_ObjectSpotTotalAreaCh2	MEAN_ObjectSpotAvgAreaCh2	MEAN_ObjectSpotTotalIntenCh2	MEAN_ObjectSpotAvgIntenCh2	MEAN_ObjectSpotTotalCountCh3	MEAN_ObjectSpotTotalAreaCh3	MEAN_ObjectSpotAvgAreaCh3	MEAN_ObjectSpotTotalIntenCh3	MEAN_ObjectSpotAvgIntenCh3	ValidObjectCount	percentHIGH_SpotAvgAreaCh2	percentLOW_SpotAvgAreaCh2	percentHIGH_SpotAvgAreaCh3	percentHIGH_SpotAvgIntenCh2	percentLOW_SpotAvgIntenCh2	percentHIGH_SpotAvgIntenCh3	percentLOW_SpotAvgIntenCh3	percentHIGH_SpotCountCh2	percentLOW_SpotCountCh2	percentHIGH_SpotCountCh3	percentHIGH_SpotTotalAreaCh2	percentLOW_SpotTotalAreaCh2	percentHIGH_SpotTotalAreaCh3	percentHIGH_SpotTotalIntenCh2	percentLOW_SpotTotalIntenCh2	percentHIGH_SpotTotalIntenCh3	MEAN_Circ_TotalIntenCh2	MEAN_Circ_TotalIntenCh3	MEAN_Circ_AvgIntenCh2	MEAN_Circ_AvgIntenCh3	percentHIGH_Circ_TotalIntenCh2	percentLOW_Circ_TotalIntenCh2	percentHIGH_Circ_TotalIntenCh3	percentLOW_Circ_TotalIntenCh3	percentHIGH_Circ_AvgIntenCh2	percentLOW_Circ_AvgIntenCh2	percentHIGH_Circ_AvgIntenCh3	percentLOW_Circ_AvgIntenCh3
1	C03	1	53BP1	NA	Positive	20.113159567705	67.1258741258741	4.11975134380393	228677.101080737	2825.46636698947	3.01398601398601	7.62619198982835	1.23475123453912	22266.8277177368	1367.94527246731	1573	4.9	39.5	4.5	3.8	45.6	0.1	47.6	3.1	21.9	26.1	2.7	29.3	25.4	3.6	27.2	26.8	1343971	67022.54	1142.64	253.93	4.1	14.2	1.3	36	3.8	32.8	1.5	41.6
1	C03	2	53BP1	NA	Positive	23.2577881619938	83.417445482866	4.34465285985237	281533.11682243	2923.17146083068	3.70015576323988	9.6791277258567	1.26535370752551	24997.988317757	1271.90204702474	1284	4.2	30.9	3.9	3.8	36.5	0.1	51.2	4.7	16.8	29.9	4.5	21	29.4	3.7	19	22.2	1443726	59025.98	1230.81	219.68	4.4	11.7	1	43.4	4	23.9	1	53.2
1	C03	3	53BP1	NA	Positive	14.0449651678277	43.2520582647245	2.96376653001336	150447.354654845	2515.04873179603	2.07536415452818	5.04749841671944	0.903941163795882	14052.7802406586	1028.42188432792	1579	2.8	62.6	2.7	3.3	59.8	0.1	0	1.3	42.1	19.2	1.6	53.7	19	2	51.7	19.6	1299420	66353.12	1050.42	247.77	4.1	15.1	1.3	37.2	3	33.2	0.8	42.2
1	C04	1	53BP1	NA	Positive	21.5254833040422	72.9461042765085	4.02682228239177	252397.84417106	2898.43833022364	3.03632103104862	7.4821323960164	1.15847557781377	21711.9267721148	1369.14664786134	1707	4.1	39.4	3.7	3.6	40.2	0	48.2	3.7	19.7	26.8	3.6	25.2	26.5	3.5	24	27.7	1435701	65691.04	1217.74	251.29	4.1	13.1	1.2	39.4	4.2	26.1	1.7	47.2
1	C04	2	53BP1	NA	Positive	25.585625	103.06625	5.03803044348853	393929.083125	3430.98596938298	4.23	11.84875	1.25498393439161	40549.05375	1556.01721960988	1600	9.6	18.5	4.2	8.9	13.6	0.1	48.1	7.2	13.4	31.8	8.9	13.3	31.1	10.7	10.3	30.1	1708156	64943.17	1500.65	249.31	9.1	8.8	1.1	41.4	8.2	10.2	1.8	42.7
1	C04	3	53BP1	NA	Positive	20.0663856691254	73.0669125395153	3.82016343182016	284639.488935722	3226.13265925173	3.70231822971549	10.1807165437302	1.15626492730002	37662.2644889357	1561.6458418579	1898	6.4	36.6	4.8	7.3	20.8	0.1	0	4.2	22.7	30	4.6	29	29.3	6.9	24.1	31.5	1681885	98074.98	1446.68	376.6	9.9	7.6	7.5	12.3	8.7	10.2	7.7	10.7
1	C05	1	53BP1	NA	Positive	26.6848894348894	109.145577395577	5.34082349126011	439323.139434889	3634.57557659332	4.61240786240786	12.6191646191646	1.38955023813459	45765.2671990172	1792.65718928711	1628	11.4	12.7	3.9	10.9	10.5	0.3	43.1	7.4	11.5	36.3	10	9.4	35.6	12.7	7.1	37.9	1804130	89971.2	1637.26	349.26	9.6	7.9	4.2	14.1	9.6	7.6	5.6	11.8
1	C05	2	53BP1	NA	Positive	27.2194955691888	113.010224948875	5.39186970818936	459330.706203136	3673.77980270146	4.86707566462168	13.8452624403545	1.3287949570359	54271.9952283572	1892.91979005873	1467	9.7	16.4	4.9	10.4	9.1	0.1	44.9	9.5	13	36.3	13.1	12	35.7	16.2	9.3	35.3	1845510	100785.66	1631.4	380.57	12.1	6.5	5.5	11	9	5.9	6.1	7.7
1	C05	3	53BP1	NA	Positive	23.3657957244656	90.5095011876485	4.73528423786787	355182.350356295	3245.36992988245	4.61817102137767	12.7446555819477	1.26797898863446	37837.3610451306	1445.86858009452	1684	8.8	28.6	4.2	9.1	25.2	0	0	6.3	17.6	34	8.2	20.7	33.3	9.8	18.1	29	1680429	89951.36	1365.19	328.68	10.4	17.8	7.2	23.8	8.5	23.4	6.4	21.4
1	C06	1	53BP1	NA	Positive	26.9897959183673	107.105442176871	5.35512589746997	421502.614965986	3455.94480114828	4.45374149659864	11.9122448979592	1.28230078827634	40299.1414965986	1637.27940565446	1470	9	18.4	3.2	7.8	14.6	0.1	45	9.1	14.8	35	11.3	13.8	34.1	12.9	12.1	35.6	1822317	77811.98	1544.83	292.1	9.5	7.7	3.3	24.3	8.3	9	3.3	29.6
1	C06	2	53BP1	NA	Positive	27.0270100502513	114.849874371859	6.03457523633345	474963.131281407	3746.28278393524	5.70540201005025	17.0772613065327	1.48341698973912	70387.9459798995	2101.81653453807	1592	11.2	14.1	6.1	11.9	9.5	0.4	41.8	8.2	13.2	41	12.3	11.5	39.4	16.8	8.3	39.2	1864253	104779.91	1713.37	405.18	11.8	7.7	6.7	9.4	10.9	6.2	6.6	5.1
1	C06	3	53BP1	NA	Positive	25.1280258203335	106.619150080689	6.06554970561814	410936.543302851	3286.98018687058	4.85852608929532	13.7149004841313	1.41083991306046	52110.1888111888	1818.87646228871	1859	12.8	16.9	4.4	11.4	20.9	0.2	0	7.5	14.6	37.8	12	13.8	37.2	14.1	17.3	39.3	1632420	87957.72	1520.13	336.67	10.3	19.3	5.5	22.4	11.7	18	5.9	19.4
1	C07	1	53BP1	NA	Positive	25.8435708435708	102.540540540541	4.98208608628414	391361.293202293	3379.72456204284	4.78624078624079	13.0917280917281	1.43942538778062	44508.7067977068	1815.11105540471	1221	8.5	19.9	4.3	7.5	17.7	0.2	39.9	7.4	14.5	37.4	11.5	13.3	36.3	12	11.1	38.2	1769477	85677.3	1494.83	325.48	11.3	8	3.4	17.2	7.7	10.2	3.7	17.1
1	C07	2	53BP1	NA	Positive	27.0700301204819	117.698042168675	5.78898690401952	495344.262801205	3730.81028589566	5.94427710843374	17.6174698795181	1.50640877783918	69225.2439759036	2074.60396576821	1328	11.3	13	5.9	11.3	9.4	0.2	39.3	9.6	12.7	41	14.4	10.4	39.9	17.5	7.5	40.1	1965207	102866.75	1716.37	391.11	13	5.9	5.9	10.1	10.7	5.7	6.8	7.6
1	C07	3	53BP1	NA	Positive	26.4909404659189	112.842105263158	4.95582601990391	465141.517687662	3702.22080250289	5.53925798101812	15.9663503019845	1.57848365547545	61974.3313201035	2076.97435283096	1159	15.1	15.3	6.6	15.2	11	0.3	0	8.8	11.6	39.9	13.5	10.7	40.9	18.2	8	43.7	1880573	102566.98	1613.43	398.34	14	7.7	8.1	11.7	14.2	6.6	9.9	11.3
1	C08	1	53BP1	NA	Positive	23.5343173431734	98.7808118081181	5.76399124484244	419525.133579336	3676.56479391021	5.07970479704797	14.2560885608856	1.43579779841025	54033.8811808118	2039.31968386516	1355	11.3	15.4	5.1	12.3	10	0.1	40.3	6.3	14.6	38.9	9.2	13.8	37.8	12.5	10.3	40	1870436	106861.73	1704.92	423.06	10.6	5.2	10.5	9.2	11.4	5.7	14.7	7.6
1	C08	2	53BP1	NA	Positive	23.2240075614367	102.932892249527	6.32465686179033	450352.54442344	3810.09834035805	5.51228733459357	16.0652173913043	1.52389722848361	68046.2542533081	2320.74756786295	1058	13.6	14.7	5.9	15.6	11	0.7	35.9	3.6	14.3	40.5	8.7	12.9	39	13.8	9.6	39.6	1891872	117703.24	1826.31	478.77	11	5.7	10.9	7.5	15.6	6	18.2	4.7
1	C08	3	53BP1	NA	Positive	24.2661042944785	101.808282208589	5.91735360239288	428714.004601227	3705.00223296611	4.4930981595092	13.0268404907975	1.35066264354144	51529.4148773006	1806.11041639627	1304	13.3	19.4	5.4	14	10.7	0.4	0	6.8	16.3	33.4	10.6	15	33.1	13.7	11.5	36.5	1901621	106783.24	1690.34	409.39	13.3	6.7	9.8	9.2	12.5	6.8	10.9	5.2
1	C09	1	PLCG2	NM_002661	sample	18.5409836065574	57.5171385991058	3.56480739928267	199821.029806259	2711.60231303096	3.16691505216095	7.79210134128167	1.48675652305711	24415.6073025335	1559.71378449416	1342	3.7	52.5	5.3	4.2	57.5	0.2	41.6	2.6	27.8	27.9	2.2	38.6	28.7	3	37.2	29.8	1320604	74452.97	1089.4	287.33	5.1	21.2	2.8	28.3	4.2	43.4	3.4	32.5
1	C09	2	PLCG2	NM_002661	sample	23.8054298642534	95.1409179056238	5.33627909018307	388691.300581771	3415.36763839949	4.47446670976083	12.4014221073045	1.32601283707215	47625.9967679379	1827.7187743981	1547	6.1	16.8	4.6	7.9	15.9	0.3	45.7	6.1	16.3	35	7.4	15.4	33.8	9	12.4	33.8	1707841	93746.4	1531.69	376.34	10.1	10.8	4.2	15.3	9.4	14.9	6.4	12.8
1	C09	3	PLCG2	NM_002661	sample	22.7856209150327	83.9627450980392	5.34883214894664	330868.708496732	3351.52125890714	3.63071895424837	9.78235294117647	1.10698978720715	33700.1633986928	1499.55689400125	1530	6.5	27.2	3.2	8.8	21.4	0	0	6.2	17.2	29.4	5.9	19.8	28.3	8.2	17.5	30.5	1651935	95506.64	1507.59	368.24	10.1	10.8	7.3	15.6	10.2	15.4	7.8	12.1
1	C10	1	SETD2	NM_014159	sample	25.5541125541126	108.261471861472	6.786978021201	466738.774025974	3843.70490008915	4.38354978354978	11.5844155844156	1.20346671327283	40187.3177489177	1666.05979106114	1155	11.3	11.5	2.9	13.4	9.2	0	46.8	7.1	14.3	34.5	10.4	10.2	33.4	14.3	7	35.6	1870476	93812.24	1822.52	373.04	11.9	9	6.7	14.9	13.5	8.7	9.2	11.2
1	C10	2	SETD2	NM_014159	sample	24.2982866043614	100.890186915888	5.20785947603722	383987.137071651	3475.23355289077	3.92523364485981	10.3060747663551	1.21342231054197	35258.8341121495	1633.59767697635	1284	8.8	10.8	3.8	8.5	11.9	0.1	47	5	13.7	32.1	7.2	12.2	31.7	9.6	8.6	31.6	1608855	86348.17	1540.43	359.61	8.8	10.2	3.7	18.1	9	10	5.5	15.5
1	C10	3	SETD2	NM_014159	sample	21.5482708933718	86.221181556196	5.19841986444565	354689.262247839	3492.10241121254	3.91210374639769	10.228386167147	1.12301357119296	38144.3018731988	1687.90444151121	1388	7.3	18.2	3.2	10.3	14.5	0.2	0	4.6	15.1	31.6	6.7	17.5	29.5	9.4	13.5	32.6	1741521	102835.66	1592.13	418.7	11.6	9	11.6	20	11.7	9.4	16.5	16
1	C11	1	IKZF1	NM_001220765	sample	24.7050538525269	96.814415907208	5.01113352039441	375632.062966031	3421.80191916351	3.84507042253521	9.80281690140845	1.24332724164804	32344.1309030655	1557.85085330126	1207	7.3	17.9	2.2	8.1	17.7	0.1	45.9	4.2	13.9	31.6	6.5	13.8	31.2	8.8	11.4	33.2	1678193	79843.45	1510.46	307.79	8.6	9.6	2.5	22.8	8.7	14.9	3	23.9
1	C11	2	IKZF1	NM_001220765	sample	25.2314814814815	103.058641975309	5.38931653252402	407722.314814815	3537.42878527177	5.6195987654321	15.3904320987654	1.48424580266289	61339.275462963	2182.12266221007	1296	7.8	11.5	4.6	10.1	13	0.3	38	6.9	13.5	43.5	8.6	12.7	41.7	10.8	8.8	41.5	1721618	109149.66	1580.24	432.61	11.1	10.8	8.5	10	10.3	11.1	10.8	4.4
1	C11	3	IKZF1	NM_001220765	sample	21.0904761904762	75.1722222222222	4.37265106759571	286679.671428571	3237.53944470151	4.04126984126984	10.8253968253968	1.30632710813484	44191.3936507937	1887.60745895723	1260	5.4	29.3	3.3	7.9	22.8	0.5	0	4	15.9	33.7	3.6	20.2	33	6.1	17.5	36.3	1597044	109594.97	1438.37	432.88	8.8	10.2	10.2	11.3	9.1	13.7	13.5	7.7
1	C12	1	COL2A1	NM_033150	sample	25.2262008733624	101.090829694323	5.24693783185032	394401.325764192	3493.849485199	5.57467248908297	15.610480349345	1.49279849578407	62588.464628821	2156.93322658988	1145	7.2	14.9	6	10.1	14.8	0.3	38.9	7.9	13.6	40.8	7.9	12.1	40.3	11	10	42.9	1797114	108735.72	1585.31	431.37	11.1	8.4	11.9	11.6	10.4	10.3	14.9	10.7
1	C12	2	COL2A1	NM_033150	sample	24.2877323420074	98.1219330855019	5.40805571516034	393044.182156134	3450.11446176957	5.43568773234201	15.128624535316	1.48849609298629	63022.8059479554	2228.49913853573	1345	6.9	16.4	5.7	9	16.4	0.4	38.8	6	13.5	39.8	8.2	13.5	38.4	10.3	11.1	39.2	1727857	117588.97	1571.95	463.29	10.9	8.8	11.9	7.9	9.8	13.1	14.3	6.8
1	C12	3	COL2A1	NM_033150	sample	26.0323854660348	110.248025276461	5.4822342730999	450163.457345972	3550.83019593945	5.05687203791469	13.8341232227488	1.38763199547166	51857.1990521327	1944.54011865689	1266	9.4	10.1	4.5	10	12.9	0	0	6.7	10.3	38.6	10.3	9.1	38	12.2	7	40.8	1773181	99414.18	1570.79	378.91	11.1	7.1	8	11.5	9.9	11.3	9.7	9.6
1	C13	1	SMAD4	NM_005359	sample	25.7840255591054	99.4562300319489	5.8898057638069	388606.946325879	3504.02257511692	4.05047923322684	10.4261980830671	1.21510874830595	35753.9674121406	1603.17718532164	1565	7.7	18.1	3.4	9.4	15.8	0.1	46.9	8.6	14.2	32.9	8.8	13	31.4	10.9	10.6	33	1700932	86528.4	1572.93	339.78	10.8	11.1	4.9	20.3	9.2	13	5.7	19.5
1	C13	2	SMAD4	NM_005359	sample	22.2793360045793	71.926159129937	3.68955825122177	223439.25987407	2758.33021414375	3.29879793932456	8.13795077275329	1.34471959494868	23881.7721808815	1571.87674245284	1747	2.9	37	4.7	2.6	46	0.1	41.7	4.2	15.6	30.6	2.2	23.1	30.5	2.5	22.1	27.6	1283355	69762.16	1063.23	263.33	3.9	14.8	1	29.4	3.5	35.8	1	38.5
1	C13	3	SMAD4	NM_005359	sample	26.6457980823463	109.642413987592	6.08332452659118	442997.963338973	3525.05354096695	4.17484489565708	11.1398759165257	1.17817889847971	38368.548787366	1554.34448584466	1773	7.4	12.1	2.8	8.7	11.8	0.1	0	9.6	10.9	32.6	12.1	8.6	30.6	13.8	7.1	33.2	1773491	77420.7	1580.54	300.06	12.5	8.9	2.1	24.8	9.7	10.8	3.6	23.9
1	C14	1	FANCF	NM_022725	sample	25.7551155115512	102.681188118812	5.08605612079818	411465.435643564	3499.71554751984	4.33927392739274	11.5564356435644	1.18101452565918	43803.1630363036	1735.75980214836	1515	6.9	14.2	3.1	8.8	13.1	0.1	48.3	7.9	11.8	32.7	9.2	11.5	31.9	11.5	8.5	34.3	1703061	102711.18	1558.71	409.23	11	9.2	8.1	9.5	9	13	11.9	7
1	C14	2	FANCF	NM_022725	sample	22.9377622377622	81.7713286713287	4.73964367417249	294827.769230769	3049.41683047579	3.49090909090909	8.47272727272727	1.2727943065457	25327.6398601399	1520.64194528297	1430	4.5	28.5	4.3	4.9	31.5	0.1	43.1	4.5	18.2	31.7	4.5	21.7	30.1	5.4	19.8	27.7	1457073	68887.42	1244.7	266.18	6.8	15.1	1.3	36.2	4.8	26.4	1.7	41
1	C14	3	FANCF	NM_022725	sample	25.037147102526	106.569093610698	6.39070960962529	449997.367756315	3673.41575665769	4.58469539375929	12.3283803863299	1.24356987530977	44960.6419019317	1775.44991029359	1346	10.6	11.7	3.6	13.2	13	0.1	0	7.5	12.2	34.3	10.8	9.6	33.7	15.4	8.8	36.6	1767980	90959.29	1652.18	355.31	12.9	8.4	5.6	18.2	13.5	10.8	7.1	13.9
1	C15	1	Sep-12	NM_144605	sample	26.0094936708861	105.8125	5.52956907228046	427938.97943038	3548.88028087201	4.48259493670886	11.9509493670886	1.25813875187142	45218.6787974684	1823.3303610865	1264	7.9	11.1	3.9	9.2	14.2	0.1	46	6.2	10.1	35.8	8.3	8.8	35.3	11.3	6.7	37.3	1742364	101314.6	1554.82	399.26	9.9	8.9	8.3	10.1	9.4	12.9	10.2	6.9
1	C15	2	Sep-12	NM_144605	sample	27.0886766712142	110.415416098226	6.08268960173082	437438.086630286	3509.72279436596	4.38472032742156	11.8021828103683	1.27780408723575	44243.5525238745	1805.45905303669	1466	7.8	13.6	4	7.8	12.5	0.1	44.7	7.8	10.6	33.4	10.2	8.9	33.3	12.9	7.2	32.5	1758868	100608.63	1539.17	383.03	10.2	7.4	6.1	12	7.6	11	7	10
1	C15	3	Sep-12	NM_144605	sample	26.9772587584511	109.411800860479	5.18146528997753	419105.054701905	3430.61446841556	4.6299938537185	12.6533497234173	1.17453099418231	48192.4093423479	1718.11188996256	1627	8	12	3.7	9.2	15.6	0.1	0	10.5	11.1	33.4	11.1	10.3	33.2	13.6	8.2	35.6	1674967	97676.03	1484.7	370.16	11.1	10.1	7.9	14.3	10	14.4	8.2	12.3
1	C16	1	GNPTAB	NM_024312	sample	26.358958068615	102.336086404066	4.8536312832254	385287.285895807	3418.33094291522	4.24904701397713	11.0501905972046	1.24872643251179	37987.7217280813	1644.96711391364	1574	6.2	13.9	4.1	6.2	14.7	0.3	46.6	7.4	9.6	35.1	7.2	8.3	34.1	8.8	6.5	35.6	1653049	80174.14	1486.16	310.1	7.9	8.1	3	24.4	6.2	12.6	4.1	25.1
1	C16	2	GNPTAB	NM_024312	sample	26.9159356725146	115.929093567251	5.70550477952337	467901.56871345	3620.22086477105	5.78362573099415	15.8494152046784	1.50491573240603	61755.4115497076	2243.65904916784	1368	8.7	8.8	4.5	11	9.8	0.1	36.1	7.8	11	43.8	11.8	8.6	40.9	14.3	6.5	41.1	1887056	110918.25	1668.82	433.7	12.9	7.5	10.3	9.1	13.2	8.6	11.9	5.9
1	C16	3	GNPTAB	NM_024312	sample	26.2772328342798	104.816726897264	5.21118780837277	404389.942694889	3455.46531125062	4.09395973154362	11.0629839958699	1.21880865310778	41878.8440887971	1641.43348927889	1937	7.3	12	3.7	9.1	12.7	0.2	0	8.8	9.8	32.4	9.5	8.8	31.6	11.8	6.7	34	1667019	85894.81	1485.16	330.25	11.3	8.7	3.5	20.8	10.4	13.8	4.9	19.1
1	C17	1	53BP1	NA	Positive	26.6253180661578	113.539440203562	5.72857642537622	465061.80216285	3720.04698286725	5.66412213740458	16.0610687022901	1.51245211558885	63681.4478371501	2146.58688715137	1572	14	13.2	5.6	13	9.9	0.4	38.8	7.7	12.3	41.2	12.7	9.3	39.4	16.2	7.3	43.3	1840058	98798.44	1705.94	400.37	12	8.3	8	13.4	12.5	5.6	11.2	9.9
1	C17	2	53BP1	NA	Positive	22.1474219317357	72.3572984749455	3.74589987551884	231902.50399419	2759.27040351073	4.02832244008715	10.00290486565	1.43265734151491	30167.2265795207	1699.04414337418	1377	3.6	43.9	4.4	3.2	47.9	0.1	37.7	3.4	19.1	35	2.8	27.2	34.1	2.7	26.7	31.3	1363545	67255.85	1098.76	249.92	3.3	12.6	0.9	35.6	3.4	31.3	1.3	47.3
1	C17	3	53BP1	NA	Positive	21.1536871123363	71.8435561681599	4.51450149242632	248715.363886974	2873.82124434261	3.7684355616816	9.49483115093039	1.36144750430373	27127.7629221227	1516.22230714989	1451	5.3	39.1	4.9	4.5	40	0.2	0	5.1	21.3	31.4	3.7	28.6	31.2	3.7	26.1	33.1	1408621	63445.14	1172.8	239.17	4.5	12.7	1	40	4.3	22.3	0.6	45.9
1	C18	1	53BP1	NA	Positive	27.3026481715006	109.582597730139	5.11309819873247	427319.808322825	3504.52452416449	5.32723833543506	14.500630517024	1.46940174338834	50720.6765447667	1899.44345940336	1586	10.7	18	3.3	9.4	13.9	0.2	39.1	9.6	12	39.5	12.5	12.2	38.7	14.4	9.3	40.7	1801377	92827.43	1548.53	349.66	11.5	7.6	4.3	12.8	9.1	8.6	4.5	10.3
1	C18	2	53BP1	NA	Positive	28.2015558698727	122.499292786422	5.80190673416648	484815.777934936	3668.92396353656	6.55516265912306	18.7991513437058	1.53906762123796	73247.3677510608	2092.55563493236	1414	14.7	10.6	5	12.5	10.3	0.2	38.3	10.5	11.3	43.9	15.3	9.4	42.9	17.3	7.1	42.3	1868341	92002.47	1640.1	349.28	11.5	7.8	5	17.7	11.7	7.6	5	15.1
1	C18	3	53BP1	NA	Positive	26.5931558935361	112.985334057577	6.26603525830399	466668.032590983	3687.47199194877	5.35198261814231	15.3346007604563	1.56453872078047	58109.2514937534	1990.40204654196	1841	12.4	12.6	5.2	12	8.1	0.4	0	7.8	9.1	40.4	11.8	7.6	40.1	15.9	6	43.2	1795775	85202.95	1652.82	333.26	11.2	7.3	4.1	15.6	11.6	6	4.7	14.4
1	C19	1	53BP1	NA	Positive	28.0581395348837	117.588919288646	5.59489219549603	478357.07250342	3666.37366581271	5.99247606019152	17.125170998632	1.60282501462492	67718.0212038304	2237.19325624566	1462	13.1	11.9	6.2	11.6	9.5	0.3	35.6	9.4	9.8	43.6	13.3	8.5	42	16.5	6.2	44.7	1874990	108124.3	1710.66	424.67	10.7	6.2	10.2	8.4	12	5.3	12.4	6.6
1	C19	2	53BP1	NA	Positive	26.3032293377121	107.193212917351	5.19223819119339	412647.627805145	3506.47117670605	5.40339354132458	15.3656267104543	1.45482385924142	60008.6195949644	2106.33936148577	1827	10	16.1	5	10	11.9	0.2	39.5	7.8	10.6	39.6	11.3	11.3	38.3	12.4	8.5	38.3	1676185	102359.06	1549.08	405.55	8.2	7.3	7	10.1	9.7	8	9.4	8.3
1	C19	3	53BP1	NA	Positive	25.4770114942529	107.514367816092	5.7235669838296	436955.945977012	3622.36347151993	5.09942528735632	14.5626436781609	1.37793718097814	56545.2620689655	1973.34026934328	1740	12.4	14	5.3	11.1	10.7	0.1	0	7.5	10.9	38.6	12.4	9.5	38	14.8	7.6	40.9	1752512	95610.33	1676.4	377.92	10.2	6.9	6.6	13	11.6	6	9.5	10
1	C20	1	53BP1	NA	Positive	27.5378209576683	116.256766134629	6.56931705902919	489660.960444136	3764.9710531322	5.9500346981263	16.6710617626648	1.49928806836431	65781.8861901457	2197.88261715247	1441	13.3	12.5	4.4	13.3	10.9	0	37.2	9.6	11.4	42.1	13.5	9	41.7	16.2	6	44.6	1956222	109472.24	1809.24	426.71	13.1	7.3	12.9	12.2	14.4	6	14.1	9.6
1	C20	2	53BP1	NA	Positive	27.596089008766	118.196223870533	6.40035096106742	492608.058664869	3758.92365702567	5.99325691166554	17.4625758597438	1.59161127362922	70905.1773432232	2167.37002649447	1483	12.5	15	5.5	12	8.8	0.2	39.3	9	12.7	43	15.1	10.6	42.3	18.1	7.9	42.6	1898926	103329.03	1751.01	397.72	10.7	6.3	7.8	11.3	11.4	6.1	8.4	8.2
1	C20	3	53BP1	NA	Positive	29.3005671077505	124.102079395085	6.05044692907612	505273.729048519	3680.9598242441	6.77189666036547	19.5803402646503	1.62095263129492	76808.531821046	2284.97842187794	1587	12.5	13.1	5.9	11.8	11	0.3	0	12.9	9.4	47.1	16.7	7.6	46	20.1	5.7	48.9	1936923	100710	1664.56	376.22	12.6	6.6	6.6	9.9	11.9	6.1	8	7.5
1	C21	1	53BP1	NA	Positive	25.2842183994016	107.833208676141	6.11712704643104	448557.11368736	3605.64795062788	4.77860882572924	13.2460732984293	1.37589074424358	44802.875841436	1679.40111071684	1337	11.2	14.4	4.3	9.9	12.9	0.1	43.8	6.1	12.9	37.2	10	11.1	36.6	13.8	9.3	38	1789706	77951.4	1638.95	308.43	10.3	7.6	2.5	25	10.2	8.4	3.7	22.7
1	C21	2	53BP1	NA	Positive	22.4449152542373	80.3262711864407	4.47199204340414	280894.804479419	2951.05387819778	3.52663438256659	9.38801452784504	1.23906924642725	27606.6779661017	1354.13267595985	1652	5.3	33.1	4.5	4.5	37.4	0.2	47.7	4.2	17.6	29.1	4.4	23	28.9	5.4	21.2	26.6	1425273	56302.1	1225.6	215.51	4.7	16	0.6	49.3	4.4	26.6	0.6	57.1
1	C21	3	53BP1	NA	Positive	26.1499668214997	111.118115461181	5.69760223852435	447070.626410086	3615.92370647247	5.5408095554081	15.9641672196417	1.48266897331056	63464.1791639018	2079.4269525288	1507	14.5	14.6	5.3	13.5	13.1	0.3	0	7.2	12.7	40	11.5	10.7	39.5	16.3	8.6	42.6	1744687	87524.85	1619.38	344.67	10.2	8.6	6.8	26.3	13.1	8.5	9.5	26.7
1	C22	1	53BP1	NA	Positive	28.0730117340287	113.376792698827	5.18480262764651	443736.974576271	3544.97633985323	5.20404172099087	14.8507170795306	1.43042073269891	56406.6205997392	1903.17592705333	1534	10.2	16.7	4.8	9.7	14.7	0.5	41.3	9.7	9.9	38.3	11.9	8.4	37.7	14.4	6.7	40	1836814	91695.08	1605.76	353.31	11.9	6.8	5.1	14.9	8.8	8.5	6.3	15.8
1	C22	2	53BP1	NA	Positive	25.5422077922078	115.082467532468	6.89319519660104	485535.442857143	3837.37400858615	5.80844155844156	17.2506493506494	1.61369791154086	70886.8675324675	2273.59011535327	1540	16.4	10.1	6.9	13.8	9.5	0.1	36.3	6.3	12.1	44.2	12.3	9	42.6	16.6	6.2	42.5	1802031	98594.09	1790.12	396.89	11.8	8.3	6.1	13.4	12.6	6.9	9.3	8.4
1	C22	3	53BP1	NA	Positive	26.2350427350427	114.066544566545	5.69167492666485	475006.120879121	3660.1244311419	5.12210012210012	14.9017094017094	1.44274290925236	52662.9462759463	1762.03336548339	1638	13.5	13	5.9	12.3	9.2	0.1	0	8.8	10.1	38.5	14.5	9.2	37.4	17.9	7	39.7	1797598	74378.12	1609.21	292.62	12	7.4	1.6	29.5	10.4	6.8	3.5	27.5
1	D03	1	RAD51	NA	Positive	24.1353383458647	88.917976760082	4.73741653456936	330814.649350649	3217.56258811398	1.68079289131921	3.92344497607656	0.709216071294791	11486.1790840738	865.747750880728	1463	6.8	26.1	2.3	7.8	24.8	0	64.9	9.3	21.3	14.6	7.7	21.9	13.1	8.7	18.9	13.6	1658803	64664.98	1411	240.51	10.3	15.2	1.4	38.2	8.6	23.3	1.3	51.9
1	D03	2	RAD51	NA	Positive	21.8786482334869	72.9377880184332	4.38400378662434	246897.640552995	2731.94809327771	1.81029185867896	4.24270353302611	1.04868694258263	11870.4562211982	1146.71529012927	1302	3.9	41.6	4.9	3.9	48.8	0.2	52.8	6.1	23.1	17.1	4.5	29.6	17.7	3.8	29	14.9	1401617	62496.85	1111.29	223.21	6.5	18.6	0.8	43.4	4.8	40.7	0.5	59.1
1	D03	3	RAD51	NA	Positive	20.335199440168	67.7704688593422	4.25961751060644	233616.656403079	2840.17026881747	1.6074177746676	3.70188943317005	0.881104554617111	9775.18124562631	941.523901835552	1429	4.9	40.7	3.5	5.4	47.4	0	0	5.5	24.2	15.7	3.5	29.7	14.9	4.8	29.3	15.4	1328700	57942.83	1152.57	216.35	6.6	18	0.4	47	5.8	38.4	0.3	60.6
1	D04	1	RAD51	NA	Positive	25.6308443824145	101.923237962317	5.8926498791732	421064.709002094	3452.2585832787	2.29937194696441	5.92044661549197	0.738126575193387	23636.3524075366	1082.72699607152	1433	7.4	20.2	2.1	9.4	20.1	0.3	65.4	8.9	17.2	18	10.3	17.1	16.5	11.8	14.7	17.7	1874812	93114.34	1564.15	344.21	12.6	10	5.4	13.8	9.9	18.9	5.7	15.3
1	D04	2	RAD51	NA	Positive	26.8599577762139	111.753694581281	5.86474831548501	462180.94018297	3588.87062136462	2.20056298381422	5.39760731878958	0.812698159466294	18379.0612244898	1134.0244133223	1421	8.5	13.9	2.5	10.9	15.6	0	59	10	15.9	17.4	11.9	14.4	16.5	14.4	10.9	15.6	1923889	80593.22	1633.5	298.93	14.4	9.1	2.3	24.3	12	14.3	2.4	28.3
1	D04	3	RAD51	NA	Positive	18.1997226074896	62.9126213592233	4.03391243867433	259363.098474341	3042.7515342649	1.40915395284327	3.67128987517337	0.451094845619272	13909.2045769764	705.074772510983	1442	4.6	46.3	1.2	6.9	35.3	0	0	4.2	33.3	10.3	3.7	41.7	9.2	5.7	37.7	9.9	1771762	95487.4	1397.58	347.91	12.5	11.9	6.5	17.5	8.9	20.3	6.9	19.3
1	D05	1	RAD51	NA	Positive	26.7401791867677	108.638869745003	5.66192937278843	441426.549965541	3560.19809083426	1.64920744314266	4.13990351481737	0.555862122493212	15352.1323225362	852.121776523734	1451	9	14.6	1.9	10.6	16.1	0.1	71.8	9.4	14.5	13.9	10.9	13.6	12.3	13.4	10.3	13.4	1838272	90606.71	1609.68	339	12.2	11.1	4.9	16.9	10.4	16.2	5	15
1	D05	2	RAD51	NA	Positive	27.6659822039699	109.810403832991	5.55945083926821	432085.761122519	3501.13507395951	2.30732375085558	6.18343600273785	0.750516697788221	24126.1437371663	1018.38774717488	1461	7.8	17.7	2.1	9.3	14	0.2	67.5	10.3	15	17.3	11.6	13.6	15.7	14.2	10.5	15.6	1869156	94034.51	1574.21	350.58	13	10.3	5.1	15.7	10.1	13.8	4.4	15.8
1	D05	3	RAD51	NA	Positive	19.8616677440207	69.0019392372334	4.48178147368505	253470.442792502	2995.43725583236	0.942469295410472	2.24822236586942	0.390230867009938	8190.15643180349	563.940778910673	1547	5.5	40.1	1.9	7.8	38.4	0.1	0	4.7	26.9	8	3.9	32.2	7	5.7	30.1	8	1527882	81080.82	1284.84	296.34	9	15.3	2.7	23.3	8.1	29.9	3.2	28
1	D06	1	RAD51	NA	Positive	26.8538812785388	111.073820395738	6.53998309329673	470941.840943683	3681.04488953347	1.56088280060883	3.84094368340944	0.560025003901919	13289.9383561644	836.739400666088	1314	10.6	15.1	1.2	12.3	15.8	0	70.8	9.8	16.7	12.8	12.9	14.2	11.8	15.5	11.9	12.9	1920321	83610.63	1720.85	318.03	14.4	12	3.8	20	12.3	15.7	4.9	22.7
1	D06	2	RAD51	NA	Positive	25.506015037594	105.285714285714	6.0234210770517	434934.812030075	3573.32035964132	1.78345864661654	4.42932330827068	0.680054125162563	15102.6977443609	903.405994508216	1330	10.2	17.6	2	11.7	15	0.2	67.2	7.7	17.2	13.5	9.8	15.8	13	12.1	12.2	12.7	1814882	77379.07	1646.67	295.33	12	11	1.5	24.6	11.9	14.5	2.9	29.7
1	D06	3	RAD51	NA	Positive	25.964262078094	102.982792852416	5.26749806955702	422244.545996029	3576.53867988157	1.92389146260754	5.00463269358041	0.579077104310745	19601.8934480476	872.66430162309	1511	9.1	16.3	2.1	12	13.8	0.1	0	8.8	13.6	14.3	9.9	13.7	13.3	12.4	10.1	14.3	1809841	87978.45	1589.23	331.18	13.2	11.3	3.8	14.6	12.7	14	4.8	14.2
1	D07	1	RAD51	NA	Positive	26.3711711711712	108.46036036036	5.67966016453383	442182.862162162	3464.17951701441	1.85315315315315	4.77027027027027	0.792877676216152	17693.8081081081	893.675211258925	1110	8.2	15.6	2.8	10.5	16.9	0.1	68.3	9.2	17.7	15.8	11.4	16.2	13.8	13.5	12.4	15	1893179	79133.34	1544.56	293.57	14.1	11.7	4	25.9	11.6	18	4.1	29.1
1	D07	2	RAD51	NA	Positive	28.1861888111888	119.316433566434	6.71601137409454	491854.120629371	3664.99234805088	1.74038461538462	3.90909090909091	0.66429397982905	14802.5909090909	1082.92958881391	1144	10.1	12.3	1.8	12	12.9	0.2	63.1	12.3	14.9	13.4	15	12.8	11	16.5	9.9	11	1971067	94596.99	1714.34	350.87	15.8	9.6	4.5	15.5	12	15.6	4.7	17
1	D07	3	RAD51	NA	Positive	28.2952295229523	112.311431143114	5.09486022016118	434300.775877588	3433.35925967209	2.31863186318632	5.78757875787579	0.730617630844296	20035.4851485149	1053.46826072479	1111	8	14.8	2.1	11	16.1	0	0	10.4	11.7	19.3	12.2	11.3	17.3	14.9	9.5	19	1814995	89343.96	1510.29	349.83	14.9	11.3	4.9	18.5	11.9	15.7	5.6	22.1
1	D08	1	RAD51	NA	Positive	25.257874015748	102.022637795276	5.37294975783276	422241.561023622	3571.95670161992	2.18799212598425	5.3494094488189	0.754428827226008	20260.0433070866	1202.64571226842	1016	8.9	16	1.7	12.7	17	0.1	61.3	7	17.3	17.5	8.8	16.7	14.9	13.2	13.7	16.4	2011106	103464.25	1701.24	391.72	14.1	7.8	8.7	10.9	13.3	12.5	11.1	10.5
1	D08	2	RAD51	NA	Positive	25.7424657534247	108.412785388128	5.63082352590496	435878.341552511	3552.1298142763	2.17808219178082	5.62465753424658	0.717253992699733	23350.3707762557	1199.63416136649	1095	10.6	14.3	2.2	12.2	14.2	0.1	62.8	8.9	16.2	16.2	11.9	14.7	14.9	14.6	11.6	14.7	1913614	105315.6	1635.46	403.65	14.2	8.9	8.2	11.2	13.4	10.7	9.8	9.8
1	D08	3	RAD51	NA	Positive	23.4777777777778	96.2268518518518	5.15016810348416	395136.776851852	3402.54952806861	1.74444444444444	4.46759259259259	0.658404230834536	18106.1564814815	1029.82122150604	1080	9.1	19	1.8	11	21.9	0.3	0	8.1	20	14.3	9.3	19.6	12.2	11.9	16.9	14.9	1791362	102363.82	1580.45	412.35	12.4	13.5	7.6	15.2	13.1	17.3	11.8	12.8
1	D09	1	SMC3	NM_005445	sample	25.2029702970297	103.978341584158	5.24736628753718	426541.012376238	3682.84958994328	5.4009900990099	14.6243811881188	1.39932432050757	55427.8205445545	2083.10399783881	1616	9.7	13.8	4	11.1	10.3	0.1	39.9	7.8	12.1	41.9	9.6	10.4	40.7	13.1	8.4	43.5	1817994	108496.26	1728.55	434.39	12.4	6.6	10	8.3	11.7	7	13.6	3.7
1	D09	2	SMC3	NM_005445	sample	25.4875362318841	107.856231884058	5.39179939223512	438410.226666667	3570.7000716896	5.13971014492754	14.7055072463768	1.37033557335761	57083.0347826087	1916.23399192842	1725	11	14.2	5.4	10.2	10.3	0.1	44.9	7.2	13.5	38.1	10.3	11.7	37.9	12.8	9.6	38.1	1818557	95682.79	1607.08	371.58	11.2	7.2	5.7	16.3	10.4	7.7	7	14.3
1	D09	3	SMC3	NM_005445	sample	23.417124039517	92.2634467618002	5.66565266307293	375234.108122942	3364.72123985863	4.47036223929747	12.2255762897914	1.21971156518817	45010.3046103183	1708.77866894447	1822	8.7	26.8	3.8	8.7	21.1	0.1	0	5.3	13.9	34.9	7.4	16.9	33.6	10	14.7	36.2	1737588	99683.96	1545.56	382.59	11	11.2	10.2	17.7	9.8	11.9	11.5	15.3
1	D10	1	CHD8	NM_020920	sample	25.5930620413609	104.812541694463	5.62792528581033	436555.380253502	3602.91192742006	4.73248832555037	12.3095396931288	1.4327229228723	41519.4329553035	1866.04956290111	1499	7.9	13.5	4.9	9.5	10.3	0	38.8	6.7	12	40.3	9.4	10.9	38.6	12.1	7.9	41	1903154	87715.72	1636.36	333.8	11.7	7.5	4.9	15.5	9.7	8.3	4.8	15.3
1	D10	2	CHD8	NM_020920	sample	22.5770308123249	86.5294117647059	4.60558982148117	315201.360644258	3134.55620390727	4.06162464985994	10.813025210084	1.47563840080656	34860.8137254902	1737.59209224526	1428	5.9	21.8	5.5	5.1	23	0.1	39.9	5.3	17.9	34.2	5.7	18.3	35.1	6.4	16	32.4	1531290	77366.55	1337.75	303.83	7.2	11.5	2.9	26.3	5.6	17.1	3.6	27.7
1	D10	3	CHD8	NM_020920	sample	23.0586816720257	90.911575562701	5.44846669704227	374471.806270096	3537.7090310494	4.42122186495177	12.1109324758842	1.23463678623484	48904.3834405145	1942.67009390347	1244	9.1	22.9	4	12.6	15	0.3	0	6.2	16.3	34.8	7.1	18.8	32.1	10.8	14.5	36.2	1820998	127130.13	1607.61	491.29	13.5	8.4	19.8	5.8	12.1	8.4	22.6	2.7
1	D11	1	COL5A2	NM_000393	sample	26.0703583061889	107.692508143322	5.35310313853	432344.545928339	3529.7454079104	4.50097719869707	11.8338762214984	1.18453638187103	43494.4879478827	1696.88238588756	1535	7.8	12.8	3.1	8.5	12.6	0.1	49.1	7.9	11.1	35.4	9.8	10.1	33.6	11.6	8.5	35.6	1846633	107532.05	1581.04	406.49	11.9	8.1	9.8	7.9	9.9	10.4	10.4	3.7
1	D11	2	COL5A2	NM_000393	sample	28.2826274848747	118.23595505618	5.07288119272315	457029.890233362	3513.36679491423	5.49697493517718	15.152117545376	1.36171242857528	59903.6871218669	2040.20301778768	1157	8	10.3	4.5	9.2	11.1	0.2	42.4	9.9	10.3	37.7	13.4	9.6	36.8	14.7	7	37.3	1864638	109796.89	1551.51	417.38	14	8.2	7.9	8.7	10.2	9.9	9.2	6
1	D11	3	COL5A2	NM_000393	sample	23.745572609209	88.7195985832349	4.51391337116018	324230.518890201	3234.87348518017	3.85182998819362	10.4451003541913	1.11207781430231	38824.5513577332	1562.24084799698	1694	6.2	25.5	3.4	5.8	22.1	0.1	0	6.4	15.3	31.6	7.6	18.8	29.9	8.6	16.6	32.6	1648599	103564.08	1387.4	381.24	10.8	8.3	8.9	12	7.8	14.2	8.2	12.3
1	D12	1	BRCA2	NM_000059	sample	25.6143790849673	104.505446623094	5.41844303108307	440756.822076979	3663.44485599936	2.16920842411038	4.99564270152505	0.764442607606778	17711.5148874365	1272.20748449404	1377	9	13.4	1.2	12.4	11	0.1	57.8	7.8	14.2	19.1	10	12.8	16	13.2	9.5	18.1	1935717	109370.99	1742.41	429.3	14.2	8.1	11.7	8.6	13	8.8	13.5	4.3
1	D12	2	BRCA2	NM_000059	sample	25.6739130434783	111.288605697151	6.472722704064	468810.254122939	3679.71247795092	2.58020989505247	6.41604197901049	0.919607979346681	23295.2871064468	1414.94937901727	1334	10	11.5	2.7	11.8	10.6	0.1	53.3	6.7	11.6	22.6	11.2	10.2	19.9	14	7.3	19.1	1879223	92117.46	1711.53	362.45	12.6	7	4.6	17.9	12.6	8.2	7.7	15.9
1	D12	3	BRCA2	NM_000059	sample	25.683284457478	108.840909090909	5.53027984324246	444675.953812317	3634.88573945571	1.87023460410557	4.64076246334311	0.709028945678608	17087.6275659824	1086.43582383308	1364	10.3	10.9	2.5	11.2	10	0.1	0	8	11.4	15.7	10	10.1	14.5	13.6	7.8	15.8	1773039	94296.55	1618.69	370.26	11.7	8.6	6.2	17.3	12.7	7.5	8.9	14.6
1	D13	1	UBR5	NM_015902	sample	26.1254385964912	109.200877192982	6.95737284526936	477304.516666667	3783.51280463219	5.34824561403509	14.5921052631579	1.35349504655524	55226.8464912281	1948.80045201241	1140	10.9	15.6	4.4	13.1	15.3	0.3	42.5	8.2	13.5	36.3	10.5	12.4	36.4	14.5	8.7	38.4	1866170	106032	1800.5	422.3	11.1	9.3	11.2	11.2	12.7	12.2	13.9	8.7
1	D13	2	UBR5	NM_015902	sample	23.603128054741	94.4936461388074	5.76217907585971	385846.653958944	3487.55579914153	4.94037145650049	13.3587487781036	1.37577681310603	47889.1173020528	1891.08493372139	1023	7.2	18.8	5.3	9.8	19.3	0.2	39.9	4.9	17.6	37.6	7.1	15.5	35.8	10	12.9	34.7	1631021	92219.52	1585.55	371.08	9	13.7	7.5	25.4	10.5	16.3	9.5	20
1	D13	3	UBR5	NM_015902	sample	25.2541390728477	105.032284768212	7.08209040414981	452728.705298013	3651.47496123192	5.7044701986755	16.0066225165563	1.36146228664521	61975.6034768212	1952.36436170294	1208	10.1	15.2	4.5	11.5	16.4	0.1	0	6	13	39.4	8	9.8	37.6	12.6	8.7	40.6	1731893	105050.63	1699.51	407.39	10.2	9.1	11.1	11.7	12.2	12.1	11.5	8.5
1	D14	1	TET2	NM_017628	sample	26.2638414217362	103.103212576897	4.6934715433679	399346.877648667	3464.08360628372	3.73889268626111	9.52016404647984	1.11631196109361	34650.3376623377	1672.28679631915	1463	7.7	16.5	3.1	8	15.5	0.1	48.5	7.5	11.1	30.7	8.1	11.1	28.7	10.1	8.5	31	1681298	96524.59	1508.77	370.87	8.6	8.3	6.9	13.7	8.2	14.9	6.9	12
1	D14	2	TET2	NM_017628	sample	27.6493506493506	114.38884644767	5.90247817222104	465519.906799083	3520.16830847431	4.47211611917494	11.8884644766998	1.22480625880081	43650.5821237586	1773.95182731847	1309	8.3	14.1	3.4	9.7	15.6	0	45.6	8.5	12.6	34.2	11.2	10.8	32.8	13.8	9.3	31.6	1868003	99271.27	1562.79	371.62	11.5	8	6.3	13.5	9.3	13.4	6.3	12.2
1	D14	3	TET2	NM_017628	sample	26.1802120141343	109.109540636042	6.53749617109615	457255.109540636	3626.77170633216	4.30883392226148	11.5385159010601	1.18364935792333	40948.1137809187	1590.20320081742	1415	9.6	12.2	3.7	10.8	10.1	0.1	0	7.3	11.1	33	9.5	8.6	31.7	13.3	7.1	33.6	1808820	91029.59	1629.84	348.31	11.4	7.6	4.7	16.4	11.8	9.7	5.9	14.1
1	D15	1	AMER1	NM_152424	sample	25.8415783274441	101.383981154299	5.90230725312158	395593.766784452	3517.91530255479	4.45583038869258	12.1018845700825	1.30442220002529	49292.296819788	1899.37478771202	1698	7.1	16.2	3.6	8.5	13.6	0.4	45.6	7.8	12.6	33.6	7.5	10.8	33.3	9.9	8.1	36	1647335	103588.66	1548.56	398.92	8.3	9.5	8.1	9.6	8.2	11.6	8.5	5.8
1	D15	2	AMER1	NM_152424	sample	24.426510989011	97.6559065934066	4.80447989199713	365317.350274725	3338.92090281874	4.89285714285714	13.7671703296703	1.36131957751028	53885.6462912088	1953.403666456	1456	6.7	14.4	4.6	6.4	17.2	0.2	43.5	5	11.8	36.7	7	12	35	8.7	8.9	35.4	1558817	95756.52	1429.28	373.66	7	9.5	5.6	17.4	6.8	13.9	6.6	14.4
1	D15	3	AMER1	NM_152424	sample	26.408583186361	106.223398001176	5.52513295948116	353091.720164609	2828.97517421402	5.18518518518519	14.8177542621987	1.33033417578655	55395.0799529688	1780.34184542405	1701	7.2	13.6	5.1	6.9	32.4	0.1	0	8.3	9.6	36.2	9.1	9.9	35.6	10.3	24.3	37.3	1370352	87938.64	1234.53	327.23	8.3	24.5	8.1	24.5	7.6	28.5	7.8	22.4
1	D16	1	EXT2	NM_207122	sample	25.1804081632653	101.610612244898	4.96473787636038	404970.512653061	3391.79606319631	4.71428571428571	12.4702040816327	1.26695363125551	45870.426122449	1796.88572535821	1225	8.2	16.1	4	8	24.1	0	44.8	6.4	16.8	34.8	8.8	15.3	34.3	10.4	12.9	36.7	1648779	101626.67	1514.26	411.78	8.2	15.4	9.6	12.3	8.9	19.7	12.9	8.3
1	D16	2	EXT2	NM_207122	sample	24.6800254452926	98.6539440203562	5.21308319530523	376551.913486005	3378.5689865415	4.24236641221374	11.102417302799	1.15567303514733	40408.9026717557	1670.50378390024	1572	8.5	13.7	3.2	7.6	18.3	0	48.9	6.9	16.4	32.5	7.1	14.6	31.7	7.8	10.9	31.4	1552351	93065.1	1481.5	376.33	7.9	14.7	6.2	18.8	8.4	16.8	8.8	14.1
1	D16	3	EXT2	NM_207122	sample	25.3832872928177	103.734806629834	6.83907793027173	433925.983425414	3598.50362806228	5.42886740331492	15.0379834254144	1.3479933971474	60600.1864640884	2057.94901101199	1448	9.1	14.6	3.9	10.3	14.8	0.1	0	8.3	12.7	38.8	10	11.3	37.7	12.9	9.5	40.4	1734959	104404.15	1634.01	418.29	11	10.4	11	15.5	10.9	9.9	14.7	11.3
1	D17	1	RAD51	NA	Positive	28.2765388046387	112.722569134701	5.49070207669109	450054.444246209	3598.68290809396	1.88492417484389	4.51917930419269	0.622596186295279	16689.3550401427	961.011058303421	1121	8.3	15.2	1.4	12.5	16.7	0	67.9	11.2	14.9	14.2	13.1	13.9	12.6	16.7	10.8	13.6	1918013	91922.38	1680.95	346.05	15.2	9.9	4.5	12.7	13.9	13.6	5.7	13.8
1	D17	2	RAD51	NA	Positive	27.4105334233626	106.806887238352	5.1047133000687	399958.579338285	3330.99983599235	2.15192437542201	4.87440918298447	0.829350135532534	15449.8399729912	1134.66626949539	1481	6.3	16.9	1.9	7.4	17.5	0.2	57.7	9.7	13.2	19.1	10.8	12.9	17.6	11.5	9.9	16.1	1725519	71378.37	1440.7	271.95	10.9	9.5	0.9	32.5	8.7	16.1	2	42.1
1	D17	3	RAD51	NA	Positive	27.238314680711	108.746543778802	5.41249183935646	426338.167873601	3456.87134458253	1.42593811718236	3.49637919684003	0.549093976708243	12229.52600395	746.923553010156	1519	8.8	16.5	1.3	9.9	19	0.1	0	9.4	12.8	11.2	11.3	11.6	10.3	13.9	9.1	11.1	1734084	76204.09	1509.84	281.04	11.3	9.4	1.9	26.4	10.4	18	2.8	30
1	D18	1	RAD51	NA	Positive	26.7707182320442	113.570902394107	5.56904581651626	480976.670349908	3739.26369246437	2.14456721915285	5.19981583793739	0.711668633653516	19410.1998158379	1173.67238979303	1086	12.2	12.7	2.3	14	12.6	0	61.1	7.9	14.3	17.4	11.9	12.1	14.5	14.5	9.1	16.1	1876189	94058.31	1700.66	365.42	12.1	11.4	5.6	14.8	13.4	12.1	7.3	13.9
1	D18	2	RAD51	NA	Positive	26.5253955037469	109.221482098251	5.16709865885745	433903.025811823	3491.82648876319	1.9150707743547	4.70607826810991	0.748384051443523	16934.3838467943	1041.84511500857	1201	9.1	16.3	2.2	10.2	16.8	0.2	63.4	8.8	15.9	15.9	11.6	15.7	14	13.5	12.4	13.3	1844937	91262.13	1568.43	343.48	13	11.2	3.8	15.6	10.8	17.5	5.5	16.2
1	D18	3	RAD51	NA	Positive	27.7732371794872	115.685096153846	5.98747305125722	484437.40224359	3680.24327711161	2.60657051282051	7.01041666666667	0.747182228930723	26614.3653846154	1107.14215265903	1248	10.9	11.7	2.8	14.1	16.8	0.1	0	10.7	12.6	18.1	13.7	9.9	16.6	17	8.3	18.8	1850579	92102.77	1661.87	341.93	14.3	10	5	15.9	15	17.1	4.8	15.2
1	D19	1	RAD51	NA	Positive	27.2417664670659	109.275449101796	5.32319372713864	450314.244011976	3479.11546212412	1.63473053892216	4.05763473053892	0.6266697794488	13362.3128742515	854.911147265598	1336	9.3	19.6	1.9	10.3	22.2	0	68	11.4	16.9	13.4	12.7	16.4	12.2	14	14	12.9	1881141	81317.01	1592.11	307.89	13.9	12.6	2.6	19.9	10.8	18	3.6	24
1	D19	2	RAD51	NA	Positive	28.9523431294678	116.709293089754	5.07436104886041	468763.733915806	3555.3585009409	2.10484511517077	5.55440826052423	0.746642989482712	23021.2470214456	1144.72625889039	1259	8.5	14.6	2.8	11.8	16.2	0.2	64.1	11.8	12.9	15.4	14.9	11.2	13.9	15.6	9.1	14.2	1926714	103053.66	1636.38	382.89	15.2	8.7	7.5	10.3	12.1	13	7.7	9
1	D19	3	RAD51	NA	Positive	28.5501779359431	117.271886120996	5.6595170669821	480599.282562278	3603.79329650173	1.39288256227758	3.60498220640569	0.499597983397631	13570.7957295374	723.726841333306	1405	9.3	12.9	2	11.9	14.5	0.1	0	12	12.1	11	14.4	11.2	10.2	17.2	8.5	11.7	1886896	88517.76	1643.91	330.69	15.4	11.4	4.6	18.2	13.5	14.4	5.3	16
1	D20	1	RAD51	NA	Positive	27.0338733431517	107.49263622975	6.45256601875475	434552.63622975	3446.72435852152	1.9720176730486	5.0360824742268	0.61514833341584	18259	909.54336836225	1358	7.9	15.9	1.9	8.8	20	0	69.4	9.1	14.9	16.3	11.4	13.9	13.9	13.1	11.3	14.9	1785286	91608.92	1583.92	348.09	11.9	10.2	4.9	13.4	9.6	18	7.1	14.3
1	D20	2	RAD51	NA	Positive	28.75	120.183035714286	5.76326959722676	494410.400297619	3607.92849462832	2.07738095238095	5.15401785714286	0.679733980656201	19816.9389880952	1088.23491931001	1344	10	14.3	1.4	13.1	14	0	64.5	11.7	14.9	15.1	14.4	13.1	13.7	16.5	10.5	13.6	1993299	93573.05	1667.74	345.69	15.9	10.1	4.4	13.6	12.4	13.3	3.6	15.3
1	D20	3	RAD51	NA	Positive	28.4561056105611	114.26204620462	5.42768950126465	449377.877227723	3501.90609050139	1.8990099009901	5.08778877887789	0.663414989943739	19485.8481848185	927.46544328017	1515	9.2	15.2	2.3	10.8	17.4	0.1	0	11.4	13.2	14.9	12.8	13	13	14.7	10.5	14.7	1807016	90064.21	1564.75	329.52	13.2	11.3	3.6	17.3	11.8	14.1	4.3	17.4
1	D21	1	RAD51	NA	Positive	25.5939440993789	103.825310559006	5.17751793832859	426494.665372671	3609.58300041838	1.80046583850932	4.36645962732919	0.633464900891083	15519.6824534161	932.276596846384	1288	10.1	14.7	1.8	12.3	17	0.1	69.5	8	14.4	15.3	9.9	12.7	13.6	13.7	10.2	14.8	1775312	87219.21	1649.71	335.57	12	10.9	3.5	16.3	13.7	15.7	5.7	17.4
1	D21	2	RAD51	NA	Positive	25.576259489303	98.167701863354	4.9420756372613	367233.550034507	3251.10564895315	1.61628709454796	4	0.769734915759742	12443.718426501	886.98952137373	1449	7.9	24.1	2.8	7.3	21	0.1	65.4	8.9	18.7	13.3	8.1	18.6	13.5	9.9	15.5	12	1661574	65068.9	1407.87	262.24	10.8	13.3	1	43.3	7.7	19.2	1.2	55.8
1	D21	3	RAD51	NA	Positive	28.9793882978723	119.14295212766	6.80269199815539	490993.844414894	3659.89870872102	1.65890957446809	4.47074468085106	0.617535578585199	15301.3783244681	748.173472518143	1504	11.5	13.8	3.4	12.4	18.8	0	0	13.1	14	13.2	15.2	10.8	12.4	17.6	9	13.4	1832217	70568.95	1666.81	258.65	14.1	12.4	1.4	30.8	12.9	19.5	1.3	38.2
1	D22	1	RAD51	NA	Positive	24.7123579545455	101.486505681818	5.36853498440271	401978.909090909	3568.05270406461	1.55965909090909	4.18821022727273	0.76807452331373	22063.0923295455	1010.11149667638	1408	9	13.5	2	12.1	15.2	1	70.7	7.1	16.7	14	9.2	14.1	12.9	11.4	11	13.8	1737168	108268.27	1634.58	440.6	11.6	11.4	6.4	16.9	12.2	14.5	9.6	17
1	D22	2	RAD51	NA	Positive	25.8881069669247	108.579873328642	6.58999741712262	455288.703026038	3580.53727356753	1.61717100633357	3.91203377902885	0.626238076250704	13690.7558057706	882.616789725403	1421	10.8	16	1.5	12.8	18.2	0.1	68	9	14.8	13	12.6	14.1	11.6	14.6	12.2	10.7	1831512	84204.46	1643.54	321.35	12.7	9.7	3.7	21.6	12.5	17.2	4.4	25
1	D22	3	RAD51	NA	Positive	26.0055363321799	106.658131487889	5.9073792994276	443888.724567474	3617.40635238483	1.82975778546713	4.99723183391003	0.588081486378199	18898.1439446367	884.504093796238	1445	11.3	15.2	1.7	13.8	16.3	0	0	9.6	14.7	13.8	11.4	12.4	12.9	14.2	10	14.5	1832479	88665.99	1669.07	336.46	13.8	8.7	4.4	16.6	14.2	12.9	4.9	15.8
1	E03	1	RF	NA	Neutral	25.421875	98.8984375	4.99044408266875	372044.76953125	3357.0247486069	4.18684895833333	10.85546875	1.25342076024989	38195.564453125	1713.17378408736	1536	6	15.6	3.5	6.4	16	0.1	45.2	7.6	11.5	35.5	8.3	10.9	33.9	9.4	8.7	36.3	1660704	84474.79	1449.23	328.64	9.7	9.1	3.3	17.6	7.8	13.5	4.4	17.9
1	E03	2	RF	NA	Neutral	25.5958986731001	101.163449939686	5.08276184046813	379674.747285887	3320.51461072924	4.562123039807	12.3576598311218	1.26085782154765	44508.7834740651	1691.42994261941	1658	5.4	14.7	3.9	6	14.7	0.1	46.9	8	13.2	34.3	9.8	12.7	33.7	9.6	10.3	33.4	1654880	82988.48	1419.29	318.14	10.1	9.4	1.9	19.8	6.6	15.1	2.9	20.3
1	E03	3	RF	NA	Neutral	22.5091397849462	85.6639784946236	4.82339293316886	330068.829032258	3308.04418587291	4.14139784946237	11.102688172043	1.18961164130416	42380.1817204301	1750.83859789675	1860	5.6	21.2	3.1	6.3	17.4	0.2	0	5.7	16.1	33.1	5.8	17.4	31.8	8	14.9	34.9	1549393	107975.39	1397.28	426.19	8.1	9.7	8.9	7.7	7.5	13.4	13.5	4
1	E04	1	RF	NA	Neutral	25.8802978235968	99.2153493699885	4.49236368092745	380406.28465063	3453.58185716551	4.75372279495991	13.2044673539519	1.50709466095601	50186.4421534937	1873.19317132244	1746	5.2	14.3	4.7	7.4	11.4	0.2	43.5	6.6	10.2	37.7	6.6	10.9	37.3	9.2	7.8	39.5	1736788	92892.99	1488.69	365.21	10.4	7.1	5.4	14	8.1	10.5	7.8	14.4
1	E04	2	RF	NA	Neutral	24.3801282051282	102.69358974359	5.50018881148477	427665.723717949	3632.98333881125	5.17371794871795	14.6673076923077	1.40195890650377	61718.3846153846	2202.81695962465	1560	9.2	13.1	4.6	11.7	10.1	0.4	41.3	6.5	15.4	36.7	9	14.4	34.9	12.1	10	36.2	1893947	116197.66	1696.84	458.92	13.1	8.3	12.6	10.2	13.7	6.7	15.1	5.9
1	E04	3	RF	NA	Neutral	25.1713062098501	101.345824411135	4.73179894718544	392634.281584582	3458.51173497726	4.76338329764454	13.2682012847966	1.40876485493103	56264.482869379	2160.32834016195	1868	6.8	13.3	5.5	9.1	11.7	0.5	0	7	10.7	38	9	10.5	36.4	11.9	7.7	40.9	1740035	107271.79	1505.99	414.57	11.8	7.2	10	12.5	10.9	9.7	13.8	12.5
1	E05	1	RF	NA	Neutral	26.3899769585253	107.606566820276	6.03912899984087	440432.580645161	3586.35064208622	4.35023041474654	11.5466589861751	1.26278794459008	45493.8859447005	1872.16226500088	1736	8.1	11.8	3.4	10.3	11.5	0.2	45.4	7.4	10.8	36.1	8.9	9.7	34.3	12.6	7.5	37	1838165	104499.24	1623.24	402.35	11.9	8.2	7.6	8.5	11	11.3	9	5.4
1	E05	2	RF	NA	Neutral	28.0779069767442	118.566279069767	6.31377987202754	496565.033139535	3733.57181412701	5.33604651162791	14.8418604651163	1.47975427272482	61611.6284883721	2148.19071179844	1720	8.1	9.6	4.9	11.6	8.4	0.2	42	8.5	9.7	39.8	11.8	7.7	38.3	15.1	5.3	39	2000685	110198.19	1736.34	417.96	14	8.2	8.7	8.1	11.3	7.5	9.6	3.4
1	E05	3	RF	NA	Neutral	27.0445070422535	109.759436619718	6.26636464712311	444428.762253521	3619.10833003457	4.5030985915493	12.6411267605634	1.26079318835194	51042.0478873239	1909.39803028542	1775	8.3	11.6	4.2	10.8	9.8	0.3	0	9.8	10.1	33.6	11	8.8	32.3	13.6	6.5	36.7	1855982	107721.96	1651.73	411.6	13.5	6.9	9.6	9.8	11.8	7.9	9.7	5.4
1	E06	1	RF	NA	Neutral	23.0058555627846	84.9720234222511	4.18601236684082	308247.562134027	3227.36682147849	3.60507482108003	9.4964216005205	1.15813889342753	31726.1880286272	1491.44465842021	1537	4.9	21.9	3.8	5.4	18.3	0.3	50.5	4.9	16.3	29.7	4.6	17.1	28.8	5.6	13.6	30.5	1600319	80453.62	1405.16	318.44	7.3	9.8	3.5	22.1	6	13.1	5.3	24.3
1	E06	2	RF	NA	Neutral	25.5381795968235	104.712278558338	5.10103643698679	404907.184483812	3493.24825768262	4.30116065974343	11.5601710445938	1.18429437211304	42384.1362248015	1637.10819414678	1637	7.8	13.5	4	9	11.2	0.2	48.8	7.6	13.6	31.8	9	12.7	30.8	11.1	9.5	30.3	1792970	87379.48	1574.23	336.91	12.2	8.7	3.6	20.6	10.1	9.3	5.3	19.9
1	E06	3	RF	NA	Neutral	25.7674666666667	102.669333333333	5.3838301800675	416436.400533333	3591.84332972475	4.96373333333333	13.3696	1.37286720754856	51575.1098666667	2050.49934692259	1875	6.9	14.4	4.2	10.6	8.5	0.2	0	7.5	9.1	38.9	8.3	9.2	37.7	11.8	6.9	41.2	1749100	99448.53	1622.45	389.87	11.2	7.1	5.8	9	12.2	7.2	8.4	6.8
1	E07	1	RF	NA	Neutral	25.5466954022989	107.724137931034	6.06256051625678	457555.041666667	3674.54532145088	4.40373563218391	11.6968390804598	1.21742656200994	43724.6012931034	1788.63147894292	1392	9.7	13.1	3.4	11.1	10.8	0.1	46.9	7.6	13.1	34.5	10.1	12.1	33	13.6	8.9	35.4	1869829	95410.18	1714.56	375.42	12.9	8.1	6.5	14.2	12.9	8.8	8.5	12.6
1	E07	2	RF	NA	Neutral	26.0102781136638	104.914147521161	4.53972484317066	409236.943772672	3545.79050653183	5.27448609431681	14.444377267231	1.45966564959943	60509.9631197098	2314.67876939935	1654	7.3	13.2	4.5	9.5	11.1	0.1	37.9	6.1	10	43	7.4	10.2	40.3	10.2	7.6	41.1	1797443	111351.37	1564.17	429.39	10.2	6.8	10	8.2	10.7	8.3	12	6.4
1	E07	3	RF	NA	Neutral	26.9973247726057	106.693953986089	4.83240268491378	406535.721241306	3421.29650901051	4.68806848582129	12.9101123595506	1.27994995411678	51254.9684323167	1912.03847512922	1869	6.1	14.4	4.1	8.3	12.3	0.1	0	9.7	10.2	36.1	10.5	9.8	35.4	12.5	7.5	38.7	1755116	113750.89	1504.84	436.09	12.5	7.5	12.1	6.4	9	9.5	14	2.9
1	E08	1	RF	NA	Neutral	27.3646408839779	108.810773480663	5.8857576267568	424770.377762431	3550.50517713027	4.375	11.8314917127072	1.25999261527502	46193.2051104972	1815.75048689475	1448	7.2	11.7	3.7	8.4	11.1	0.4	47	9.1	10.9	33.6	10.6	10.1	32	12.8	7.8	35.2	1876155	96884.18	1615.98	369.82	13.5	6.7	6.3	11.7	9.2	7.7	6.9	10.9
1	E08	2	RF	NA	Neutral	26.4048811013767	106.048185231539	5.41408261468064	430189.227784731	3586.29324162508	5.39862327909887	15.2127659574468	1.49760551135562	64027.986232791	2215.01626199241	1598	7.4	16.5	5.3	10.8	13	0.7	40.2	8	13.3	40.2	9.6	13	38.8	13.1	9.6	39.2	1934614	117206.54	1655.55	442.47	14	6.6	11.1	6.9	11.7	8.8	11	4.8
1	E08	3	RF	NA	Neutral	25.6593406593407	106.69360051713	5.69756832667795	448115.691014868	3702.5216521436	5.32191338073691	14.4641241111829	1.41898098266597	58337.4809308339	2214.38805108333	1547	9.6	14	4.5	14	10.7	0.3	0	8.5	11.1	41.5	10.5	11.1	39.8	14.8	8.7	43.4	1922161	110464.33	1679.22	429.33	15.6	7.1	9.4	6.1	13.7	9	13.3	2.9
1	E09	1	MEX3C	NM_016626	sample	27.7658270932607	112.383934649421	5.16209318719979	442002.515316542	3535.86875436268	4.87610619469027	12.9761742682097	1.24967875660823	51516.2178352621	1943.4672658296	1469	7.4	13.1	2.8	9.2	11.3	0.1	44.7	9.1	12	35.9	11.4	10.6	34.9	13.8	7.8	37.4	1849916	117535.81	1589.3	439.57	12.4	8	14.8	6.9	10.4	11.2	14.5	3.3
1	E09	2	MEX3C	NM_016626	sample	25.8983625070582	104.10615471485	5.02667390385597	413590.805759458	3496.8114042912	4.79559570863919	12.7758328627894	1.28418909591447	48920.7351778656	1940.24255918537	1771	7.6	16.9	3.3	9.9	12	0.1	44	8	12.5	37.3	9.8	12.1	35.3	11.8	9	36	1766330	100154.15	1569.45	392.83	11.3	8.8	6.7	12.2	9.9	10.6	8.5	9.5
1	E09	3	MEX3C	NM_016626	sample	24.8202545068929	90.0148462354189	4.73027979265	325979.867444327	3153.1777012354	3.50689289501591	8.62354188759279	1.21378863048087	26197.1033934252	1486.82767721636	1886	5.7	23.2	3.6	6	24.8	0.1	0	6.4	10.8	30.4	5.3	13.3	29.6	7.1	11.2	31.1	1556253	73163.76	1307.31	272.64	8.3	10.7	1	27	6.7	19.8	1.2	28.8
1	E10	1	CDKN2C	NM_078626	sample	25.7025998731769	106.444514901712	5.13544030291603	436097.879518072	3649.28388521307	4.77045022194039	12.3982244768548	1.29116608703739	46285.958148383	1963.4614997643	1577	8.8	11.8	2.4	12.5	8	0.3	41.3	7.3	11.8	37	8.9	10.8	35.6	12.6	7.9	38.7	1832011	99522.11	1653.13	401.85	12.1	7.5	7.9	12.4	12.9	6.2	11	9.2
1	E10	2	CDKN2C	NM_078626	sample	23.7200557103064	82.6928969359331	3.8659310665343	271345.102367688	2956.03686797731	3.75208913649025	9.47353760445682	1.52255003895737	28954.7715877437	1730.2386685499	1436	3.2	27.2	6	3.6	31.7	0.1	36.7	5.3	12.6	33.4	3.9	16.4	33	3.7	15.3	30.5	1434852	71985.57	1217.35	278.38	5.2	11.2	1	29	4.5	21.2	1.6	33.7
1	E10	3	CDKN2C	NM_078626	sample	26.0402425578831	109.503858875413	5.22252048367118	436410.044652701	3639.28384243338	4.02039691289967	10.9184123484013	1.26456972744437	42801.6802646086	1745.92153961944	1814	9.3	9	3.7	10.7	7.5	0.1	0	7.9	8.7	33	10	7	31	13.8	5	34.5	1750933	94566.5	1596.87	369.03	11.6	6.3	4.6	12.3	11.3	6.9	6.6	7.4
1	E11	1	SPEN	NM_015001	sample	25.3282766990291	96.5485436893204	4.7479775349442	359061.700849515	3377.67562444222	3.69720873786408	9.60740291262136	1.18301577948306	32180.9702669903	1562.08853639817	1648	5.8	16.6	3.6	5.8	13.8	0.1	47.6	5.5	10.7	30.2	5.2	11	29.4	7.5	8.6	31.5	1640061	73131.96	1474.33	286.58	7.3	7.8	2.4	30.6	6.4	11.9	3	31.8
1	E11	2	SPEN	NM_015001	sample	27.0453910614525	115.637569832402	5.44119896531851	467569.312849162	3616.33245783879	5.22625698324022	14.1850558659218	1.35778092604535	57169.4546089385	2080.95881189861	1432	8.5	8.6	4.5	10.1	8.3	0.4	41.2	6.8	9.4	38.5	10.5	8	37.2	13.3	6.2	37.2	1764198	99670.07	1605.91	392.98	10	8.2	6.5	10.1	10.6	7.5	7.9	6.7
1	E11	3	SPEN	NM_015001	sample	24.7142070484582	99.9840308370044	5.60319042535842	407636.608480176	3565.65663282034	4.19218061674009	10.9675110132159	1.16502829487967	43523.3039647577	1813.19537655981	1816	8.6	14.2	2.5	9.6	12.2	0.1	0	7.2	11.2	33.9	8.3	10.8	32.3	11.6	8.8	35.3	1659164	94282.6	1566.37	371.7	10.4	7.5	4.5	13.5	9.5	11	7.8	10.5
1	E12	1	ARID1B	NM_017519	sample	27.367079388201	116.966496722505	5.27369219262725	496694.604515659	3732.95523383047	4.72323379461034	12.0866715222141	1.26604170189456	44324.0801165331	1855.98549084482	1373	10	9	3	14.1	8.7	0.1	42.5	8.8	10.3	35.8	13.5	8.8	33.9	17.6	7.2	37.3	1972403	89793.15	1698.19	353.47	15.2	8.4	5.3	18.6	15.5	7.8	6.1	14.2
1	E12	2	ARID1B	NM_017519	sample	27.0365398956003	118.123788217748	5.94052211586173	503793.085756898	3795.13785911151	5.07457121551081	13.2229679343773	1.27125140226987	52594.062639821	2039.0203306024	1341	11.3	7.6	2.9	13.8	7.3	0	42.1	9.1	10.6	38.8	11.6	9.2	36.4	16	6.1	36.5	1966074	99998.82	1755.05	395.84	14.8	8.3	6.5	13.4	16.3	8.4	8.1	9.1
1	E12	3	ARID1B	NM_017519	sample	26.517559009787	110.493955094991	5.6523019648751	469676.282095567	3683.86275302917	3.69430051813471	9.59182498560737	1.2595481060188	35047.5601611975	1666.78652386849	1737	8.5	10.6	3.5	13	8.5	0.3	0	8.2	8.9	31.5	11.6	7.7	30.8	15.5	5.2	33.5	1932209	85607.85	1638.66	323.59	15.1	7.2	3.3	18	13.5	9	3.7	16.1
1	E13	1	ERCC4	NM_005236	sample	26.1960534691279	103.222151495863	4.85831294926981	398702.216422661	3347.90108693319	3.33290897517505	8.00127307447486	1.14126371022873	24512.8758752387	1444.50615373855	1571	6	17	2.8	6.7	18.1	0.1	47.9	6.6	11.6	30	8.8	11.4	28.8	9.9	9.8	29.8	1741966	73474	1470.36	283.49	9.6	10.2	1.4	27.4	8.1	14.4	1.8	30.9
1	E13	2	ERCC4	NM_005236	sample	27.6349206349206	113.150793650794	5.12587034404133	444912.156746032	3560.30851597696	4.63888888888889	12.140873015873	1.2268831757923	43131.5052910053	1704.73414466024	1512	6.8	10.8	3.3	9.7	8.5	0.1	45.4	8.9	10.4	35.3	11.2	9.5	34.7	13.3	7.5	33.8	1832324	85094.7	1583.85	327.82	11.6	7.8	2.8	19.6	10.3	7.1	3.8	18.3
1	E13	3	ERCC4	NM_005236	sample	26.714606741573	107.234269662921	5.28296208307823	418134.458426966	3482.71029759632	4.3061797752809	11.3702247191011	1.20853198386384	39414.4370786517	1659.5377560805	1780	7.3	11.8	3	8.5	12.4	0.1	0	8.5	8.8	34.8	9.8	7.2	33.9	12.7	6	36.3	1689881	83546.3	1508.97	322.26	11	9.3	3.7	21.3	9.1	10.8	3.7	19.1
1	E14	1	ATR	NM_001184	sample	24.036	93.9645714285714	6.37888337338526	394062.630285714	3482.9059911552	3.50857142857143	8.72685714285714	1.0850659792589	29549.268	1525.1995441387	1750	7.9	23.8	2.6	8.9	20.6	0	48.7	4.9	14.2	29.8	7.3	14.2	28.6	10.5	12.1	30.2	1668159	75949.11	1564.12	294.65	8.7	10.6	3.9	29.8	8.5	15	4.9	29.8
1	E14	2	ATR	NM_001184	sample	19.202523659306	62.5482649842271	4.11680969799451	218137.999369085	2829.20675535395	2.99495268138801	6.87129337539432	1.27269918110462	20082.9135646688	1536.74371831008	1585	4.6	45.6	4.4	4.5	48.2	0.1	41.1	2	23.2	27.4	2	33	26.9	3.5	31.1	23.8	1258994	64289.5	1104.55	251.15	3.7	19	0.8	41.2	4.5	37.2	1.1	48
1	E14	3	ATR	NM_001184	sample	24.8708108108108	95.2091891891892	5.07228680301226	375646.812972973	3293.74927749801	3.9572972972973	9.9172972972973	1.13318125956402	34758.5627027027	1598.23357772706	1850	6.5	22.1	2.3	7.4	20.2	0.1	0	6.6	10.6	32.3	6.7	12.8	30.5	8.9	10.8	33.6	1616834	85891.18	1395.04	325.66	8.7	8.9	3.3	17.9	7.7	15.1	3.6	17.1
1	E15	1	STAG2	NM_006603	sample	26.3154947106409	114.214685749844	5.85517369315252	479085.312383323	3839.37873631571	4.78904791537026	12.9054138145613	1.33411519440904	49631.0703173615	1999.22505458963	1607	10.1	8.9	4.3	11.8	4.4	0.1	41.6	6.8	10.1	37.6	10	7.7	35.8	14.8	5.4	38.9	1956255	98996.06	1792.95	394.33	12.9	6.4	7.6	12.1	13.8	1.8	10.5	9.6
1	E15	2	STAG2	NM_006603	sample	23.2043929225137	80.5613178767541	4.28080758464061	275074.026845638	2955.37093077221	3.92739475289811	10.0170835875534	1.36176324008514	30833.3788895668	1613.99494354919	1639	4	29.9	4.5	3.1	31.5	0.2	42.5	5.9	16.2	34.5	4	20.3	34.5	3.8	18.2	31.4	1446953	70820.39	1218.21	271.57	5.6	13.7	0.9	32.5	3.7	21.9	1.1	35
1	E15	3	STAG2	NM_006603	sample	27.1254705144291	119.538268506901	5.79769758088426	512437.69761606	3836.5299853344	5.15307402760351	14.4498117942284	1.34889136584832	55109.156838143	1875.80145487398	1594	12.7	7.4	4.2	15.9	7.3	0.3	0	8.4	9	38.5	14.1	6.8	37	19.6	5	40.1	1967930	91613.32	1777.45	362.53	15.6	7.7	4.6	14.9	16.2	6.3	7.2	13.5
1	E16	1	WRN	NM_000553	sample	26.4002440512508	100.845027455766	5.29699820768835	401108.201342282	3448.94574479216	3.65527760829774	9.0921293471629	1.19781575485852	29235.7199511897	1547.96856347627	1639	7.9	20.2	2.7	9.9	19.5	0.1	45.9	8.2	12.1	31.1	8.5	11.8	30.9	12	9.9	32.8	1790129	73584.89	1550.58	276.03	11.6	8.5	1.6	26.5	11	16.2	1.7	32.3
1	E16	2	WRN	NM_000553	sample	22.2804801010739	73.293114339861	4.60283594769121	254935.615919141	2840.34445694744	3.53569172457359	8.54516740366393	1.37486462178351	26043.1781427669	1607.95466911212	1583	4	40.8	5.1	4.5	46.6	0.3	41.1	5.2	19.5	32	3.7	26.3	31.4	4	25.8	28.9	1419611	64758.36	1181.36	241.7	6.6	16.7	1	42.7	4.4	36.7	0.8	51.3
1	E16	3	WRN	NM_000553	sample	27.4	107.927428571429	5.34749828381982	435442.874285714	3512.14640037088	4.15885714285714	10.728	1.17024726447982	38070.9068571429	1645.30660868163	1750	7.2	14.9	3	9.4	13.6	0.1	0	8.9	9.8	32.7	8.9	8.6	31.5	11.4	6.6	34.3	1775145	89789.44	1566.08	341.68	11.4	8.4	4.4	14.9	10.9	13.1	5.8	13
1	E17	1	RF	NA	Neutral	26.4137168141593	109.616703539823	5.23619827846712	448762.824115044	3717.92115226692	4.90597345132743	13.6731194690265	1.40959187479146	53755.205199115	2011.97648685117	1808	10.9	12.4	5.4	12.1	9.3	0.2	42.1	7.3	10	38.8	11.3	8.6	38.4	15.1	6.2	41.4	1806562	88387.58	1701.04	347.07	11.5	7.1	5	17.6	12.3	6.1	5.8	15.9
1	E17	2	RF	NA	Neutral	26.0073612684032	98.5906002265006	4.65018739618153	361021.322763307	3281.19646049573	3.87032842582106	10.1206115515289	1.17222339216156	33826.9122310306	1539.59076825158	1766	6.3	20.6	3.3	6.6	16.5	0.1	48	7.5	13.8	31.9	8.2	14.6	30.6	8.4	11.5	29.1	1672756	74543.02	1397.15	282.34	10	9.6	1.1	26.9	6.1	12.3	1.4	29.8
1	E17	3	RF	NA	Neutral	26.4497009244154	98.7351821642197	5.08243666723212	367582.471451876	3313.08971660676	4.3278955954323	11.7857531266993	1.24670739108587	38380.6933115824	1517.44149454423	1839	5.9	20.5	3.5	6.3	15.7	0.2	0	7.2	10.2	34.5	7.9	10.6	34.2	9.6	9.2	35	1674723	69756.5	1395.93	261.02	9.6	7.4	0.9	29.5	6.9	11.5	1.4	35.3
1	E18	1	RF	NA	Neutral	26.804932735426	107.108744394619	5.46687394122954	424907.301569507	3549.07869867716	3.73150224215247	9.56838565022422	1.1180817602151	33485.6020179372	1533.32478960302	1784	7.7	13.3	2.9	8	10.9	0.1	51.5	8.6	12.3	31.4	9.6	10.2	29.7	12.1	8.1	32.2	1771039	84835.41	1566.62	328.29	11.1	8.5	2.4	16.2	9	8.5	3.4	13.7
1	E18	2	RF	NA	Neutral	27.854521038496	103.063115487914	4.6999747638844	375884.611459266	3317.28270549468	3.70546105640107	9.591763652641	1.12850169431695	31834.4153983885	1509.44100363358	2234	5	20.4	3	6.5	17.9	0	50	10	11.4	29.5	7.9	12.1	29.6	8.9	9.3	28.5	1717179	81556.69	1412.08	304.42	9.6	8	1.8	20.7	6.4	13.7	2.1	22.1
1	E18	3	RF	NA	Neutral	27.3572834645669	110.898622047244	5.95890565478038	448908.891732283	3633.26593866408	4.83366141732283	13.1771653543307	1.33520517192508	49852.2322834646	1885.70822963734	2032	7.9	11.6	4	9.7	9.1	0.1	0	9.3	9.6	38.1	10.5	7.8	36.5	14.2	5.6	39.4	1769539	90156.93	1599.91	347.05	12.5	7.6	4.4	16	10.3	8.2	5.6	12.1
1	E19	1	RF	NA	Neutral	27.3329015544041	109.039507772021	4.67475770002562	422389.17357513	3462.73724527065	4.40608808290155	11.6262953367876	1.21086722823731	43976.2946891192	1735.83333725013	1544	5.6	12.4	2.8	7.3	12.2	0.1	47.6	9.3	10	32.8	10.6	9.7	31.8	12	7.5	34.1	1789016	94581.63	1487.8	359.59	10	6.5	5.6	13	7.3	9.1	5.6	13.3
1	E19	2	RF	NA	Neutral	26.4523965856861	111.140512147078	5.66173123686652	462405.734077479	3661.62441883408	4.70059093893631	13.059093893631	1.41687316771967	50906.3013788575	2017.5362628824	1523	7.9	10.8	5	10.7	9.3	0.3	41.5	6.7	11.2	36.4	9.6	9.1	34.4	12.6	6.8	34.4	1862479	96597.21	1624.72	371.09	11.1	6.9	4.7	11.4	10.4	8.2	6.1	9.8
1	E19	3	RF	NA	Neutral	27.1869220607662	109.615587846764	5.92218457491942	432771.246367239	3507.62149706202	5.53698811096433	15.331571994716	1.39441161464488	57010.8989431968	1964.6297002639	1514	8.1	11.3	4.6	9.2	10.7	0.1	0	9.2	8.5	41	10.2	7.1	38.8	12.6	5.5	42	1726659	99653.24	1516.4	378	10.8	7.1	5.5	9	9.2	10.5	6.9	6.5
1	E20	1	RF	NA	Neutral	26.8504359490275	105.193158953722	5.3786795562312	412306.492957746	3478.15183808873	4.78739101274313	12.6498993963783	1.28015658041485	46898.6955063716	1854.78966569869	1491	6.6	15.1	2.7	8.5	12.7	0.1	44.4	7.8	11.7	37.7	8.2	11.3	35.7	10	8.8	38.4	1811028	90446.57	1537.02	344.15	10.7	9.9	5.6	20.5	8.5	12.7	6	19.9
1	E20	2	RF	NA	Neutral	26.0941096817874	105.071090047393	5.43451292136394	414305.510494245	3492.04628638818	5.75084631008802	15.9675016926202	1.42861564132415	65025.4542992552	2204.60834688928	1477	7.2	12.1	4.6	8.6	13.5	0.3	38.7	8.1	10.8	42.2	9.2	10.4	40.1	11.8	6.9	40.4	1712678	110552.74	1533.61	431.11	10.6	8.3	8.3	7.5	9.2	11.4	11.1	3.9
1	E20	3	RF	NA	Neutral	27.8220277169949	117.630926331145	6.56271581547998	502631.067104303	3731.80193275958	5.11743253099927	13.8526622902991	1.2968705444547	53898.1079504012	1940.95477509316	1371	9.2	9.4	4.1	12.3	8.2	0.1	0	10.8	9.8	37.9	13.4	8.4	36.8	16.6	5.9	39.5	1952483	97937.51	1723.45	380.7	14.5	8.2	7	14.4	13.4	8.5	9.6	10.1
1	E21	1	RF	NA	Neutral	25.9279031370391	101.15685195377	5.01875849606632	396407.303797468	3487.60194284327	4.48816730875069	11.4903687396808	1.22465343648497	43379.0924600991	1819.83158260916	1817	5.9	15.6	3.2	8.5	12.2	0.1	46.1	7.3	12.2	35.3	8.1	12	34.1	10.8	9	36.2	1749820	98684.14	1559.67	384.02	10.2	8.3	6.4	9.7	9.9	10.5	7.3	5.7
1	E21	2	RF	NA	Neutral	27.4431621465666	111.045008655511	5.13622224923228	441638.715522216	3512.77010713239	4.89497980380842	13.4795152914022	1.28222607273323	51239.6935949221	1902.1608117359	1733	8	13.8	3.3	9.6	13.4	0	43.5	9.1	11.2	36	11.5	11.1	34	13.1	8.5	34.1	1808091	97755.6	1571.87	373.57	10.9	8.3	6.3	14.7	9.6	12.2	7.5	14.2
1	E21	3	RF	NA	Neutral	27.2017341040462	108.324855491329	5.32402983210693	420563.245086705	3529.09613723673	5.14682080924856	14.2774566473988	1.35204206779015	51485.0063583815	1835.04316911187	1730	7.5	12.5	4.3	8.7	9.6	0	0	9.5	8.7	39.2	10.2	7.5	38.3	13	6	40.6	1730921	85859.27	1522.21	326.22	11.2	7.3	4	17.8	8.7	8.8	4.8	17.6
1	E22	1	RF	NA	Neutral	24.9864226682408	100.51652892562	5.4329643733357	409017.608028335	3546.43523746556	4.48110979929162	11.6859504132231	1.26121694031298	40930.7213695396	1745.30529242656	1694	7.4	15.3	2.8	9.7	12.3	0.1	44.6	6	13.2	36.6	8.3	12	34.7	11	9.4	37	1747529	84554.71	1588.18	327.94	11.3	9.4	4.3	21.6	9.9	10.1	5.5	20.3
1	E22	2	RF	NA	Neutral	26.0983009708738	103.572815533981	5.69595220289019	413603.449029126	3489.2652221919	4.87864077669903	13.1177184466019	1.33403076244217	47170.4089805825	1863.88715709446	1648	6.4	15.9	3.6	8.2	15.7	0.2	42.9	7.9	13.5	36.8	9.3	13.3	35.9	11.2	9.8	36.3	1737763	95170.81	1576.08	371.62	10.4	9.5	5.2	16.1	8.8	14.9	7.3	13.7
1	E22	3	RF	NA	Neutral	25.149860724234	98.8161559888579	5.46377035115778	385693.357103064	3440.99400231738	4.96880222841226	13.8540389972145	1.26798339230621	55606.9197771588	1903.05636562169	1795	8	15.5	3.7	9	16.2	0.2	0	7.5	12.1	35.7	8.3	12.5	35	11.3	10.2	38.2	1635478	100135.12	1518.05	391.73	10.5	10.2	8.1	12.3	9.4	12.8	10.1	9.6
1	F03	1	OTNT	NA	Neutral	25.4715025906736	100.245466321244	5.05984277762583	396577.781735751	3516.02166937275	3.95272020725389	10.6968911917098	1.17840552178715	39222.0097150259	1663.16744427931	1544	7.1	15.3	3.6	8.5	13.3	0	49.1	7.3	12.2	31.3	8.4	12	30.1	10.6	9.3	32.1	1725261	99676	1614.45	386.59	9.6	9.7	7.9	10.4	8.9	11.8	8.2	6.1
1	F03	2	OTNT	NA	Neutral	27.3378728923476	112.996108949416	5.26275269535887	453946.990920882	3574.27594909964	4.78988326848249	12.9383916990921	1.22574107678048	51707.1018158236	1895.26106382426	1542	7.4	11.2	4	10.4	11.2	0.1	46.7	10.1	10	35.1	11	9.1	33.7	12.6	6.4	33.7	1835757	116919.74	1586.72	444.9	12.5	9.2	12	6.4	10.8	10.5	12.1	2
1	F03	3	OTNT	NA	Neutral	24.828323699422	100.731213872832	4.97089882285908	397232.073410405	3403.98110424915	4.46127167630058	11.8982658959538	1.43523520778811	39589.0167630058	1579.40909669394	1730	8.3	14.6	3.2	9.2	16.3	0.9	0	7.7	13.3	35.8	9	12.7	35.3	12	10.1	33.4	1721863	147830.59	1517.23	578.9	11.6	10	9.1	30.5	10.2	12.7	9.7	28.5
1	F04	1	OTNT	NA	Neutral	25.3513333333333	102.1	5.47545132789726	404588.686	3567.00967811077	5.36066666666667	14.6453333333333	1.38099557100469	58927.74	2126.9197768984	1500	7.5	11.3	4.5	9.6	12.5	0.3	40	6.5	11.6	39.9	7.9	9.8	37.3	11	7.7	41.3	1741531	107355.48	1629.85	421.37	11.3	8.4	10.9	8.6	10.9	10.7	12.7	4.7
1	F04	2	OTNT	NA	Neutral	26.4322766570605	103.343659942363	4.52566211918157	393733.449567723	3369.36321746072	5.18876080691643	14.0734870317003	1.33807559643602	52508.6217579251	1889.45865528879	1388	5.8	17.1	3.8	8.5	16.2	0.3	42.8	7.9	11.7	39.8	8.6	11.5	38.5	9.5	8.6	38.5	1766046	96590	1486.65	364.67	10.2	7.2	5.8	12	9.8	12.9	6.8	12.5
1	F04	3	OTNT	NA	Neutral	26.5881513204854	110.863668807994	5.16808759763392	450208.548179872	3608.52000376834	6.1627408993576	17.7408993576017	1.55259078112833	77159.2334047109	2453.5969508773	1401	8.6	10.6	6.1	12.6	11.2	0.4	0	9.6	10.6	43.9	12.5	9.8	42.2	16.1	7.8	46.5	1908855	126449.94	1635.98	478.5	15.6	7.6	17.7	6	14.1	9.1	21	3.3
1	F05	1	OTNT	NA	Neutral	26.1750619322874	105.655656482246	5.28466042112413	418004.246077622	3496.16179789985	5.56729975227085	15.4145334434352	1.40818110345311	62536.7250206441	2133.56830283751	1211	8	14.6	5	10.1	15	0.2	40.8	9.2	13.3	41	10.4	11.9	38.8	13	10.2	41.7	1782805	118338.23	1596.68	459.44	11.6	8.8	16.7	5.5	9.9	12.1	18.4	2.9
1	F05	2	OTNT	NA	Neutral	27.5545399146862	111.288238878732	5.47418696435941	434331.612431444	3533.28312080755	5.29920780012188	14.6849482023157	1.40177460635758	55152.6678854357	1967.13348503909	1641	8	12.7	4.3	8.5	10.9	0.1	41.3	9.4	10.5	39	9.3	9.1	37.4	12.3	6.9	37.2	1776400	97903.59	1563.62	376.74	11.7	8.8	5.2	11.9	9.3	11	7.2	8.6
1	F05	3	OTNT	NA	Neutral	26.7561141304348	112.634510869565	5.30695306074019	470128.774456522	3627.22000695671	4.75	13.3648097826087	1.38342220082937	51790.5237771739	1964.16060827988	1472	8.8	10.9	5.1	11.3	8.9	0	0	7.8	9.2	37	10.6	7.8	37	13.2	6.1	39.3	1853262	97257.78	1609.26	368.41	11.6	6.3	7.9	18.5	12.1	9	10	17
1	F06	1	OTNT	NA	Neutral	26.9724928366762	109.994842406877	5.18447995861035	458180.76504298	3722.29408091428	4.77134670487106	12.7914040114613	1.29109467251956	48939.8624641834	1899.87657397094	1745	7.8	11.7	3.5	12	8.1	0.2	45.3	9.1	9.7	38.2	10	8.4	36.6	13.8	6.2	39.1	1885317	99268.92	1687.19	391.03	12.6	6.9	7.3	10.7	11.7	6.5	10.2	8.8
1	F06	2	OTNT	NA	Neutral	26.0393802453196	107.684958037444	5.26940062965333	428149.868947708	3613.80777888639	5.28211749515817	14.5422853453841	1.39950991140486	56975.8553905746	2043.60524066842	1549	7.4	12.7	5.1	11.7	9.9	0.3	41.8	7.2	11.8	39.2	10.1	9.4	37.8	13.3	6.9	38	1778541	95271.28	1643.87	381.06	12.5	8.1	6.5	19.6	13	10.2	10	16.5
1	F06	3	OTNT	NA	Neutral	24.4101068999028	100.162779397473	5.68957842856456	405981.616132167	3512.72205523482	4.41448007774538	12.1724975704568	1.28928731105953	45678.6292517007	1782.58184396865	2058	8	13	3.8	9.9	12.8	0.2	0	6.4	10.5	34.4	8.6	9.6	34	11.8	7.5	36.4	1685160	93725.61	1556.99	368.52	11.6	7.7	5.8	11.9	11.1	9.7	7.3	8.7
1	F07	1	OTNT	NA	Neutral	25.518337408313	103.299511002445	5.4685190117057	410534.698655257	3552.8221282813	4.27689486552567	11.1968215158924	1.25176182708173	41196.6473105135	1785.74179190518	1636	8.1	13.9	4	9	12.7	0.1	46.1	7.2	13.3	34.3	8.9	12.3	33.1	11.4	9.9	36.1	1771823	94311.61	1622.27	371.66	10.7	8.8	5.6	12.4	9.4	11.2	7.6	10.1
1	F07	2	OTNT	NA	Neutral	26.6588559614059	113.270158511371	5.41056710745416	467338.614748449	3707.38723673947	5.63611302549966	15.6616126809097	1.52105167479992	65664.2584424535	2318.51895747755	1451	9.4	10.2	5.4	13.3	7	0.3	36.5	8.9	10	41.6	10.5	8.7	39.3	14.5	5.7	40.2	1924620	114584.19	1681.52	444.95	13.5	6.5	9.8	8.1	14.3	7.1	11	3.4
1	F07	3	OTNT	NA	Neutral	27.5723153320919	111.867783985102	5.69943769398771	439810.994413408	3542.33829130884	4.85226567349472	13.0217256362508	1.33467277541952	47252.2731222843	1825.50431624615	1611	7.9	12.3	3.7	9.4	10.5	0.2	0	10.9	10.6	37.9	11.5	9.4	36.9	15	7.8	39.6	1831009	90177.33	1532.63	342.75	13.5	7.8	5.2	19.1	9.7	9.9	6.1	17.4
1	F08	1	OTNT	NA	Neutral	25.044376434583	105.324407039021	5.00641608365424	441623.906656465	3668.29087614423	4.93496557000765	13.3121652639633	1.32654840521646	52719.6671767406	2055.67778493079	1307	9.2	13.5	4.4	12.5	9.9	0.2	41.1	5.6	13.2	36.7	8.6	12.1	34.8	13.7	9	38.6	1894958	107226.16	1667.78	425.68	13	7.9	10.3	9	14	8.4	13.9	5.3
1	F08	2	OTNT	NA	Neutral	26.2959905660377	108.709905660377	5.22238598390863	438198.722287736	3575.34174093526	4.76474056603774	13.0129716981132	1.26912731962221	52541.8720518868	1967.40415294288	1696	9.4	13.7	3.1	10.6	10.3	0.3	44.9	7.8	11.4	35.7	9.3	11	34.2	12.7	7.9	34.6	1855749	104190.14	1625.07	402.22	12.2	8	7.8	9.9	10.9	7.7	8.1	6.1
1	F08	3	OTNT	NA	Neutral	26.9166218396988	111.215169445939	5.80041437963858	451607.417428725	3632.77929825485	5.09467455621302	14.0758472296934	1.38354686670796	58748.470683163	2152.38730423284	1859	9.1	10.5	4.3	10.9	11.4	0.3	0	8.7	9.5	38.9	10.5	8	37.7	14.9	6.5	41.2	1848087	106508.83	1636.58	406.32	13	7.3	9.9	10.1	11.8	8.4	11.9	7.7
1	F09	1	PTPRB	NM_002837	sample	25.3212290502793	98.5593575418994	5.28124945312307	404150.912709497	3510.38214158544	4.72695530726257	12.6606145251397	1.31880897654981	43211.3784916201	1731.89180785397	1432	7.8	22.1	3.4	9.2	15.8	0.1	42.9	7.6	15.5	36.7	8.6	14.9	35.1	11.3	12.4	37.2	1798233	84018.3	1611.57	323.9	11.6	8.2	2.8	18.9	9.6	11.1	4.7	19.9
1	F09	2	PTPRB	NM_002837	sample	28.2560615020698	106.780011827321	4.73675438083405	381200.815493791	3304.86183493311	5.06327616794796	13.7640449438202	1.41200073504884	46644.3772915435	1785.48737948324	1691	5.7	17.8	4.7	5.9	16.5	0.1	41.2	9.3	10.8	38.6	8.2	11	38.3	8.2	8.7	37	1662903	83221.27	1386.42	309.26	8.6	8.8	2.3	19.9	5.7	13.8	2.7	22.9
1	F09	3	PTPRB	NM_002837	sample	26.5921130076516	107.309593878752	5.86429384664012	441852.412007063	3580.50314219228	5.10888758092996	14.3796350794585	1.24959871955473	56339.0547380812	1789.0853632716	1699	7.5	14.4	5	10.3	12.1	0.1	0	9.6	12.5	35.8	10.6	10.9	34.4	13.7	9.4	37	1801478	98665.31	1585.74	378.58	13.5	10.2	7.5	13.2	10.7	11.3	8.1	8.4
1	F10	1	WAS	NM_000377	sample	25.3420582986318	103.961927424152	5.66761065093619	423076.700773349	3643.42262018034	3.91909577632362	10.081499107674	1.18556628413951	36171.496728138	1683.8275645138	1681	9.3	12.1	3.3	10.9	10.4	0.1	46.5	6.4	13	31.2	8	11.2	30.2	11.8	8.3	32.7	1756696	87464.06	1665.07	349.93	10.9	9.4	3.5	16.8	11.7	8.9	5.9	13.7
1	F10	2	WAS	NM_000377	sample	27.4124809741248	115.175799086758	6.34457780863324	502082.535768645	3759.72894922811	5.68264840182648	15.5692541856925	1.43720937071661	58393.8120243531	2004.50116115114	1314	9.3	12.6	4.8	12.2	10.6	0.2	39.6	8.8	10.6	41.2	10.1	8.2	40.3	14.2	5.5	40.1	2036676	101753.1	1813.39	390.68	13.7	6.5	6.8	12.3	13.1	6.4	8.4	9.9
1	F10	3	WAS	NM_000377	sample	25.8604832424006	109.788776305534	6.36820204989195	473002.394388153	3750.76435467733	5.08651597817615	14.2260327357755	1.35312352764625	54262.5619641465	1898.27337379769	1283	10.4	8	4.9	12.2	8.6	0.2	0	7.4	10.2	38.8	9.8	7.2	37	13.3	5.1	40.1	1856405	104677.43	1727.11	407.34	12.9	7.6	8.4	10.4	13.3	9.4	11.5	6.2
1	F11	1	ODAM	NM_017855	sample	26.0855855855856	108.690878378378	6.11555415887885	459098.745495496	3666.91783405704	3.73198198198198	9.88006756756757	1.15769764173113	35170.1627252252	1561.91006488461	1776	9.5	13.5	3.8	10.7	12.5	0.2	50.7	7.3	12.6	30.8	11.1	10.8	30	14.3	9	31.8	1819809	82632.54	1678.81	323.35	11.9	8.6	3.3	20.1	10.8	12.4	4.1	21.3
1	F11	2	ODAM	NM_017855	sample	26.8986083499006	116.051689860835	5.66914112836186	480725.451292247	3779.00444390853	5.69118621603711	15.9801192842942	1.44988379530841	67141.3180914513	2165.04907961419	1509	12.5	9.7	5	12.5	8.4	0.3	40.9	8	12	41.2	12.2	9.4	39	15.2	6.2	39.6	1871452	102007.95	1764.46	398.01	13.3	8.7	6.6	12.1	12.5	6.1	6.8	6.6
1	F11	3	ODAM	NM_017855	sample	26.2229299363057	109.56977417487	6.20477235271197	465696.123335263	3743.19564827055	5.01158077591199	13.5755645628257	1.39171113348842	50923.0463231036	1965.96336627509	1727	9.1	11.5	4.5	12.5	7.2	0.1	0	8.5	10.8	38.6	10.7	8.9	37.5	15.6	6.6	41.4	1817089	91759.62	1683.42	359.14	13	7.5	5.3	17.1	12.2	7.1	8	14.8
1	F12	1	BRIP1	NM_032043	sample	28.2489539748954	117.47419804742	5.84403839079836	481308.546722455	3695.00457942342	5.00697350069735	13.1799163179916	1.29024323488677	48650.0655509066	1903.09102891171	1434	10.9	11.9	2.5	10.9	8.9	0	42.7	9.1	11.6	37.8	12.8	9.8	37.3	16.3	6.9	39.3	1902928	98336.23	1672	376.49	13.3	8	6.9	14.2	10.3	8	8	10.2
1	F12	2	BRIP1	NM_032043	sample	27.5082074852265	117.694024950755	6.0983889850415	499272.572554169	3739.21721897636	5.36309914642154	14.7701904136573	1.41804087228017	61075.5495732108	2216.98841688322	1523	10.4	12.4	4.9	12.5	7.9	0.5	39.3	8.9	10.8	38.1	12.6	9.3	37	16.2	6.8	37.6	1992802	116092.28	1707.63	445.49	14.8	6.9	11.2	7	12.4	6.5	12.4	4
1	F12	3	BRIP1	NM_032043	sample	26.1068476977568	108.616292798111	5.91294509002701	430576.56729634	3585.3863184439	4.78984651711924	12.9303423848878	1.33648142622755	48132.6611570248	1911.85723939074	1694	8.3	9	3.5	9.5	8.7	0.2	0	7	9.4	38.4	9.3	6.9	36.5	12.6	5.4	39	1691368	96622.6	1561.82	372.35	10.7	7.3	5.7	10.6	9.6	8.9	6.8	7.4
1	F13	1	ATRX	NM_138270	sample	24.8549868766404	96.1988188976378	4.79562300710624	369763.530839895	3367.42308065514	3.95209973753281	10.1384514435696	1.25273440255989	33283.9212598425	1593.60876690998	1524	6.6	16.5	3.3	6.9	16.1	0.2	45.1	6.2	11.6	32.4	6.2	10.8	31.2	8.7	8.7	33.2	1607607	74247.11	1479.43	298.99	7.8	9.8	1.7	29.5	7.4	12.2	2.6	28.8
1	F13	2	ATRX	NM_138270	sample	27.2071737786024	112.160173160173	5.17386787199666	440174.743970315	3598.51856342863	4.7291280148423	12.8367346938776	1.33326147491128	49990.1150278293	2015.79986499157	1617	6.9	10.6	4.1	9.2	9.2	0.3	41.5	7.2	10.5	38.5	9.5	8.5	36	12.8	6.3	36	1786355	95676.3	1616.54	374.31	10.3	7.8	4.9	16.7	10.3	8	7	15.8
1	F13	3	ATRX	NM_138270	sample	26.664	107.986666666667	5.96126489276846	443801.824533333	3605.49091564481	4.53546666666667	12.0426666666667	1.34283132846935	43449.6293333333	1749.85545525998	1875	7.8	12.1	4.1	10	8.7	0.2	0	8	9.1	36	9.9	7.6	34.3	12.8	5.6	37.3	1797616	88461.66	1586.37	341.36	11.9	7.6	3.8	17.6	10.1	8.7	4.7	14.6
1	F14	1	PLXNB2	NM_012401	sample	25.9009966777409	103.178073089701	5.93034424414292	419851.192026578	3497.05743188561	4.1421926910299	11.2285714285714	1.30795358909995	37111.5401993355	1591.23134961284	1505	9.1	17.1	4.8	8.8	17.1	0.1	45.4	8	14	33.2	9.6	12.6	32.6	11.8	10	34	1752064	79800.33	1580.03	304.73	10.3	11.2	2.4	21.7	10	15.1	2.7	22.1
1	F14	2	PLXNB2	NM_012401	sample	27.1422413793103	115.431752873563	7.02628294508677	475438.45545977	3615.36599984148	5.45761494252874	15.128591954023	1.50071431825312	58401.3699712644	1978.59691730449	1392	9.9	12.1	4.1	10.4	14.5	0.3	41.5	8	11.4	40	11.4	9.1	39.4	14.4	7.3	39.1	1792904	101246.85	1661.72	387.47	10.9	8.8	7	14.4	10.1	13.6	8.8	11.9
1	F14	3	PLXNB2	NM_012401	sample	24.1420849420849	97.6471042471043	5.42707009021765	386664.674903475	3342.81425009976	4.59536679536679	12.807722007722	1.29765635127422	41945.1945945946	1518.89157365254	1295	7.2	17.1	4.3	9.8	20.6	0.1	0	6.4	13.3	35.7	7.9	13.1	33.9	12	13.4	34.1	1664733	82687.65	1451.48	311.17	10.5	13.9	4.4	22.6	9.8	18.8	4.8	19.8
1	F15	1	ZMYM2	NM_197968	sample	25.9006004002668	106.589726484323	5.71852750184896	445723.576384256	3640.43115054809	4.4863242161441	11.7344896597732	1.23235183696515	41761.5837224817	1753.70922116076	1499	8.3	12.7	2.7	10.1	12	0	44.5	6.7	11.9	34	8.9	9.9	32.1	11.8	8.4	34.5	1778788	91603.59	1686.1	368.59	10.1	9.2	4.5	11.8	12.1	8.4	6.7	8.4
1	F15	2	ZMYM2	NM_197968	sample	27.0451127819549	110.924185463659	5.00237523587269	434260.872180451	3534.58398650507	4.9968671679198	13.4555137844612	1.33857829190557	51776.3853383459	1970.1661010006	1596	7.3	11.5	4	8.5	10.5	0.2	41.4	8.9	11.2	37.3	10.7	10.3	35.1	13.3	7.5	35.5	1746985	97056.55	1543.49	377.68	11.5	9.1	4.6	12.7	8.7	10.3	6	9.8
1	F15	3	ZMYM2	NM_197968	sample	27.5472027972028	109.114801864802	5.00986493229443	410988.624125874	3418.18191406201	3.87587412587413	10.0157342657343	1.13882499944661	32463.0506993007	1470.06097738318	1716	6.6	12.2	3	7.7	12.6	0.1	0	9.4	7.6	32.5	10.3	7.5	30.4	11.8	6.1	32.3	1661179	76666.68	1440.01	290.97	9.1	8.6	1.5	21.5	7.8	10.7	1.8	20.9
1	F16	1	MBD1	NM_015845	sample	25.7369014084507	100.479436619718	5.00359296498036	400473.621971831	3518.16235978229	4.61577464788732	12.0597183098592	1.30968480751888	43892.0292957747	1865.47027901356	1775	7.4	18	3.9	9.6	16.2	0.1	42.3	7.2	12.7	37	8.6	11.5	35.9	11.9	9.1	38.4	1721410	95543.89	1559.62	379.05	10.8	10.5	6.3	14.5	10.6	14.5	8.5	10.6
1	F16	2	MBD1	NM_015845	sample	25.397833935018	100.938628158845	5.25011217469688	386287.507581227	3367.85022146384	5.06931407942238	13.9436823104693	1.36620485350032	49240.1768953069	1879.61213444392	1385	6.6	16.2	3.5	6.7	17.1	0	40.8	6.6	10.8	38.8	7.1	11	37.5	8.4	8.7	36.9	1596467	82864.14	1456.38	325.4	7.4	10.5	2.7	24.1	7.6	14.1	4.5	22.2
1	F16	3	MBD1	NM_015845	sample	26.8604810996564	109.006872852234	6.21021186464704	446323.479037801	3540.91211746811	5.31340206185567	14.7903780068729	1.43305592629319	54881.6941580756	1969.41139600603	1455	7.4	13.1	4.7	9.2	12.4	0.1	0	9.1	10.6	39.8	10.6	9.1	39.8	12.9	7.4	42	1760667	99397.64	1545.38	380.14	12	7.7	6.4	9.3	9.7	10.9	9.1	7.8
1	F17	1	OTNT	NA	Neutral	25.6115148127445	98.9564002235886	5.64529687481562	401039.494130799	3530.51918075387	3.67132476243712	9.31302403577418	1.09996181278049	31188.4181106764	1468.47106861574	1789	7.3	19.1	2.7	8.3	13	0.1	50.9	7.3	13.9	30.2	7.3	12.8	30.1	9.2	10	31.5	1778183	78198.63	1586.47	300.23	10.3	8.9	2.2	24.7	8.9	11.3	3.1	25.3
1	F17	2	OTNT	NA	Neutral	22.8816120906801	78.7712846347607	4.07087473232076	276081.718387909	2907.54539364838	3.22468513853904	7.87103274559194	1.26321935287873	24125.7309823678	1527.10062617391	1985	4.3	37.1	4	4.1	38.8	0.1	43.6	5.6	19.5	29.2	4.2	24.7	28.6	4.8	22	25.8	1433963	68087.08	1162.12	254.91	5.6	14.6	0.8	33.9	4.5	31.3	0.8	42.5
1	F17	3	OTNT	NA	Neutral	28.257223796034	106.881019830028	4.88497028786262	393883.899150142	3265.894018031	3.88951841359773	10.1699716713881	1.15153135067133	31651.3172804533	1412.61818600926	1765	6.1	17.5	2.8	6.5	18.3	0.1	0	11.3	8.8	32.2	10.1	8.8	30.9	11.2	8.3	31.8	1689797	67675.4	1370.31	249.91	10.9	8.4	0.8	32.4	6.7	15.2	0.8	39.1
1	F18	1	OTNT	NA	Neutral	26.7746394230769	108.657451923077	5.19320522308802	435737.816706731	3579.3682075104	4.93028846153846	13.1971153846154	1.37106021551353	52964.2313701923	2117.40210343119	1664	7.3	12.9	4.1	10.2	10.5	0	39.7	6.7	10	38.2	8.6	8.8	37	12.9	7.1	40.3	1793515	105064.91	1620.16	411.27	11.5	8.1	7.6	8.3	10.8	7.9	10.8	4
1	F18	2	OTNT	NA	Neutral	28.1726576311137	114.432527990572	5.30915568228284	454015.090748379	3603.22529060278	5.54566882734237	15.2822628167354	1.49417462379336	58238.7819681791	2116.52416457523	1697	8.2	12.8	4.6	9.7	10.1	0.1	36.5	9.3	9.7	42.5	12.4	8.1	41	13.7	5.7	40.7	1809959	95756.44	1613.48	364.14	12.1	7.7	4.6	12.4	10.7	8.4	5.1	9.5
1	F18	3	OTNT	NA	Neutral	27.5588235294118	108.599807135969	5.87283477253757	433531.506750241	3528.84852810349	4.36210221793635	11.7603664416586	1.27096315527841	42349.1697203472	1692.48480497828	2074	7.3	13.8	3.9	9	11.5	0.1	0	9.5	9	33.5	10.1	7.5	32.6	12.5	5.9	35.7	1752976	88599.41	1529.12	340.22	11.8	7.9	3.9	14.2	9.6	9.9	4.4	12.7
1	F19	1	OTNT	NA	Neutral	24.7717061323619	101.433515482696	5.24115551477753	403119.332726169	3553.70373576508	4.20765027322404	10.8366727383121	1.25976301380945	37808.1985428051	1761.33064345981	1647	8.6	12.6	3.1	8.2	12.6	0.2	44.8	4.7	12.1	35.6	6.9	10.6	34.3	10.2	8.9	37.5	1708443	90519.81	1610.76	358.18	8.2	8.4	4.3	14.9	9.2	10.4	6.2	11.4
1	F19	2	OTNT	NA	Neutral	27.657790368272	113.426062322946	5.60489224704734	456878.984135977	3637.82565670116	5.11728045325779	14.0453257790368	1.35404250077746	56667.4509915014	2051.77801245982	1765	8.5	11.9	3.9	10.4	10.4	0.3	41.1	9.3	10.8	37.7	12	9.2	36.1	14.6	6.5	36.1	1854112	91623.4	1624.22	355.96	12.4	8.4	4.8	18.9	10.5	12.2	6.8	17.8
1	F19	3	OTNT	NA	Neutral	28.012201885746	112.454242928453	5.59730286393587	441010.357182474	3566.95577199485	4.70105379922352	12.5307820299501	1.31768946512814	46294.4725457571	1851.79845706192	1803	7	10.9	3.8	10	10.1	0.1	0	9.3	8.3	36.5	10.3	6.4	35.9	13.5	4.8	38.9	1748907	90567.31	1569.04	347.73	10.9	7.5	4.3	14.8	9.8	8.7	5.9	12.1
1	F20	1	OTNT	NA	Neutral	27.3818407960199	107.414179104478	4.9774522065941	403769.803482587	3456.54838191583	4.91169154228856	13.2344527363184	1.33830944509751	50790.9247512438	2019.92465226633	1608	7.9	15	3.4	8.2	13.6	0.4	41.8	9	10.8	37.7	9.6	9.5	35.6	11.4	7.6	38.9	1697009	111803.48	1513.82	435.22	9.6	8.3	12.1	8.6	8.3	10.9	15.4	6.4
1	F20	2	OTNT	NA	Neutral	26.4360795454545	110.530539772727	5.6306515307961	449912.733664773	3573.28072009536	5.49076704545455	15.4318181818182	1.40412926796308	58934.4282670455	2039.47227894349	1408	8.9	13.1	3.6	10.2	13.9	0	39	8.5	13.8	39.8	11.4	12.5	37.4	13.4	9.2	37.4	1825472	93682.3	1616.68	364.43	12.3	8.4	5.8	21.1	10.2	10.2	8.4	20.7
1	F20	3	OTNT	NA	Neutral	27.540719002201	112.741012472487	5.38541665636723	449322.245047689	3541.63289572475	5.85106382978723	16.3749082905356	1.40244688841725	62344.768158474	2013.17792703458	1363	8.9	10.3	4.3	9.4	13.3	0.1	0	9.9	9	41.2	11.4	7.5	39.7	15	6.2	42.8	1810223	101306.26	1549.42	380.9	13.8	8.6	7.9	10.3	10.4	12.8	8.2	7.2
1	F21	1	OTNT	NA	Neutral	28.1540648095509	115.59067652075	5.15043864548988	472553.384877771	3585.14924807804	5.35474701534963	14.117111995452	1.38398631055214	54146.1375781694	2085.31920519813	1759	8	10.7	3.6	9.6	11.6	0.1	38.9	8.5	9.3	40.9	10.5	7.2	38.3	12.7	5.2	41.3	1879571	104336.68	1643.57	402.74	11.4	7.3	8.8	8.5	10.9	9.3	11.4	7.2
1	F21	2	OTNT	NA	Neutral	26.7538940809969	109.821806853583	5.57163167900511	437471.681619938	3571.55084648175	4.89844236760125	13.1264797507788	1.31272641359499	46947.523364486	1797.23696319164	1605	8.1	12.1	3.6	9	11.4	0.2	43.7	8.8	10	37.6	9.4	9	36.6	12.3	6.5	35.7	1758271	87452.03	1621.63	343.3	10.9	7.9	2.9	16.7	9.9	9.3	4.5	14.3
1	F21	3	OTNT	NA	Neutral	29.1891891891892	118.72972972973	6.32172464245164	479225.035392535	3521.45591270672	4.996138996139	13.3339768339768	1.32702511232821	45769.7606177606	1731.93975173675	1554	8.8	12.2	4.1	9.8	15.1	0	0	12.4	9.7	38.8	14.4	7.7	37.3	15.4	6.4	39.8	1857712	87131.34	1603.94	324.23	14.3	8.3	3.7	16.7	10.9	11.6	2.9	16.3
1	F22	1	OTNT	NA	Neutral	25.6242774566474	103.381502890173	5.41327758613385	427255.378612717	3537.09680270086	4.57976878612717	12.0797687861272	1.26068725247527	46926.6468208092	1927.63343972418	1730	7.3	16	3.1	8.8	14.4	0.3	44.8	7.1	14.5	36.7	8.7	13.8	35.7	11.7	10.7	38.1	1803434	103717.29	1612.64	412.18	10.5	8.6	8.3	13.6	10.5	9.8	13.1	12.6
1	F22	2	OTNT	NA	Neutral	27.5616724738676	110.312195121951	5.301419426166	435481.139372822	3532.08204666494	6.08571428571429	17.0522648083624	1.51400180179497	69544.3324041812	2294.91492240743	1435	5.9	12.4	5.9	9.6	13.5	0.7	36.7	8.2	10.7	42.6	9.7	9.2	40.8	12.2	7.2	41.5	1840061	116228.12	1619.34	446.27	12	8.2	9.5	7.2	10.5	10.3	10.6	3.2
1	F22	3	OTNT	NA	Neutral	22.1279426816786	72.3336745138178	3.65275579283046	222607.092118731	2694.9804063518	2.58955987717503	6.26714431934493	1.12047914707251	16694.7123848516	1183.66162901439	1954	2.8	34.6	3.5	2.6	50.1	0.1	0	4.9	13.3	24.5	2.8	20.7	23.7	2.8	21.5	24.3	1225278	57992.62	986.76	216.59	3.4	17.8	0.2	44.2	2.9	40.4	0.3	55.6
1	G03	1	RF	NA	Neutral	26.5583333333333	105.397916666667	5.54275482684293	412430.275	3547.29486573814	4.2	10.7493055555556	1.1883819909906	37361.8465277778	1662.634024308	1440	8.3	14.1	2.3	9.7	15.4	0.1	46.5	8.5	10.6	35.1	10.3	9.7	34	13.2	7.4	35.8	1737867	88358.06	1566.79	335.3	11.6	9.4	6.1	22.1	9.9	14.4	4.9	21.5
1	G03	2	RF	NA	Neutral	25.4420190995907	101.753751705321	5.57025382141991	393262.452933151	3424.48813246782	4.02864938608458	10.9761255115962	1.15066677947965	39754.1923601637	1614.02561358696	1466	6.8	14.4	3.2	7.2	15	0	49.3	7.8	11.7	32.7	8.6	11.1	31	10	9.1	30.4	1615443	84769.22	1464.51	331.12	8.4	9.8	3.1	20.1	7.9	14.7	4.2	19.4
1	G03	3	RF	NA	Neutral	24.6225769669327	96.9851767388826	5.13983240533811	366066.737172178	3356.9527786707	4.13683010262258	11.172748004561	1.14204677320159	39434.2924743444	1580.44552275719	1754	7.1	15.8	2.9	8	16.3	0.1	0	6.8	14	32.6	7.5	14	31	11	11.1	34.1	1631316	88229.69	1461.21	337.69	10.4	8.1	4.5	17.8	8.8	12.7	5.2	18.6
1	G04	1	RF	NA	Neutral	27.6614969656103	116.271072151045	5.77952213259948	486060.761968982	3715.61849205355	6.02292650033715	16.894133513149	1.53750911158274	68758.2420768712	2220.23369538424	1483	10.2	10.9	5.1	12.4	11.1	0.5	38.4	10.1	10.5	44	12.6	9.7	43	17.1	6.7	46.1	1923268	107124.17	1709.27	413.29	14.3	6.8	9.6	8.9	12.4	9.1	12	6.2
1	G04	2	RF	NA	Neutral	27.2410147991543	112.929527836505	5.80524899705626	452965.182522903	3613.07058073846	6.3784355179704	18.3579985905567	1.51930609260067	75420.318534179	2245.80426372523	1419	7.5	11.9	5.8	10.4	9.7	0.2	37.3	9	10.5	44	10.6	9.4	42	13.2	7.4	41.9	1873116	115987.07	1629.22	443.95	12.9	8	12.3	8.2	10.4	8.5	13.2	5.4
1	G04	3	RF	NA	Neutral	26.6587813620072	108.979928315412	5.26187326242091	432086.805017921	3550.63452600292	5.9326164874552	16.6731182795699	1.45436088185694	66779.0193548387	2071.39342017406	1395	8.2	11.6	4.8	10.6	12.5	0.4	0	10	12.5	39.2	12	11.7	37.6	14.6	9.2	41.4	1792061	105060.64	1582.5	409.56	13.5	8.2	8.8	12.7	11.5	9.7	12.7	12.2
1	G05	1	RF	NA	Neutral	25.6959706959707	101.191086691087	4.9109650085362	394972.034188034	3443.49514631519	4.84981684981685	13.0262515262515	1.32947581319327	50746.2393162393	1884.05024067964	1638	6.7	15.4	3.9	7.4	13.8	0.2	44.3	6.8	11.1	37.8	8.4	10.7	36.8	10	8.2	39.1	1681337	95871.05	1501.25	369.89	9.1	8.4	5.4	10.3	7.6	12	6.8	8.2
1	G05	2	RF	NA	Neutral	25.9352248394004	91.1418629550321	3.98239218199092	305714.755888651	2992.85817746535	3.81638115631692	9.95503211991435	1.31717917343414	31513.4004282655	1638.21192746517	1868	4.2	26.7	3.3	5	30.6	0.1	42.9	7.4	11.7	33.6	5.7	14.5	32.9	5.5	12.7	30.7	1481125	72326.47	1202.67	270.98	5	11.9	1.2	28.3	4.7	25.4	1.4	32
1	G05	3	RF	NA	Neutral	27.8768242848803	108.531231757151	5.41819920510235	420150.185055458	3522.35684870706	4.59836544074723	12.450671336836	1.28244011868472	47329.4238178634	1800.10321850058	1713	6.4	14.8	3.7	8.9	11.8	0.3	0	10.2	9.2	35.5	11	9.1	34.5	13.1	6.7	36.9	1765249	95496.97	1522.66	347.79	11.9	6	5.4	10.7	8.3	8.8	4.4	11.1
1	G06	1	RF	NA	Neutral	26.7348754448399	112.052194543298	5.79497304313106	464318.357058126	3770.14977038727	5.02728351126928	13.70581257414	1.39374711659197	55303.1548042705	1978.69805398244	1686	10.3	9.8	3.8	12.8	8.4	0.5	44.7	7.9	10.7	38.4	9.4	8	37.2	14.9	5.8	39.9	1879737	100070.52	1687.48	388.03	12.8	7.5	8.4	13.3	12	9.3	10.8	11.2
1	G06	2	RF	NA	Neutral	25.860246198407	109.665459811731	5.74727315311404	456526.521361332	3676.10739882289	6.08110065170167	17.296886314265	1.56929776239292	73459.4438812455	2452.62372595723	1381	9.1	10.1	5.7	11	9.3	0.4	34.6	6.3	9.3	44.8	9.3	8.2	43.1	13.9	6.2	44.3	1845522	111635.18	1664.26	429.28	12	5.9	10.1	7.8	11.4	7.7	10.6	4.6
1	G06	3	RF	NA	Neutral	25.9541348158443	107.578179291174	5.30313819395049	436996.369006254	3596.15317894519	5.47463516330785	15.227936066713	1.40167682275114	59627.7220291869	2052.03764440707	1439	9	11	4.4	11.1	10.1	0.2	0	8.2	12.3	41	10.3	11.2	39.3	13.4	8.8	42.6	1807241	105460.43	1597.04	403.23	13.8	7.6	8.5	9.2	11.9	9.8	10.7	5.9
1	G07	1	RF	NA	Neutral	27.3624268227781	110.574241617882	5.096288837097	433958.848323576	3503.52306249168	3.90260777009047	10.0548163916977	1.17249300437977	35572.8877062267	1623.71481264221	1879	7.5	11.3	3.9	8.6	11.4	0.2	48.9	8.4	9.2	32.6	10.4	7.7	31.8	12.2	5.9	33.8	1778965	85778.03	1542.03	334.14	10.4	9.3	3.9	16.7	8.8	11.8	4.5	15.4
1	G07	2	RF	NA	Neutral	26.9051008303677	105.079478054567	5.26128443379021	395864.650652432	3397.61839216477	4.82502965599051	13.3552787663108	1.32704855852207	48348.5071174377	1837.3435523156	1686	5.5	16.2	4	6.8	14	0.1	42.5	8.7	11.4	36	9	10.2	34.2	11.2	8.2	33.4	1727033	89115.47	1507.36	341.16	11.3	9	3.1	16.1	8.1	9.8	3.9	15.4
1	G07	3	RF	NA	Neutral	26.7726269315673	107.592715231788	5.47414724969983	425652.661699779	3523.92538471594	4.72185430463576	12.6986754966887	1.29001984886293	43308.8681015453	1704.45782481368	1812	8.5	13.1	3.5	9.3	11.4	0.1	0	9.5	10.9	37	10.4	10	35.6	13.4	8.1	37.8	1749983	86870.58	1555.8	332.83	13.1	9.1	3.1	14	9.4	9.3	4	10.2
1	G08	1	RF	NA	Neutral	26.8340020060181	106.819458375125	5.33825906605697	424640.833500502	3556.84407869507	4.65897693079238	12.6925777331996	1.26649590920786	48180.3746238716	1850.38784179443	1994	6.8	14.6	3.7	8.9	11.3	0.1	45.7	8	11.9	36.8	10.2	10.9	35	12.5	8.8	37.5	1772910	100140.17	1579.06	387.24	10.6	8.2	7	11.3	9.1	10.1	9.1	8.6
1	G08	2	RF	NA	Neutral	27.0476751030018	110.343143025309	5.40732807212477	455635.017068864	3633.09495882852	5.32195409064155	14.700412007063	1.38856867411941	56279.4367274868	1951.6405557455	1699	7.4	13.5	4.5	10.2	10.8	0.4	43.6	7.7	11.3	40	9.8	10.3	39	13.1	7.6	38.7	1901245	98604.44	1668.76	377.47	13.2	8	5.8	11.5	11.9	9.4	6.1	8.7
1	G08	3	RF	NA	Neutral	27.1581145584726	110.785202863962	5.14926070828041	445791.709427208	3569.01978523864	5.51431980906921	15.1903341288783	1.36737466484572	56518.73150358	1883.57743028512	1676	8.3	12.2	3.8	10.8	10.9	0.2	0	9.2	9.2	39.5	10.8	8.2	38.1	14.9	6.6	40.6	1845950	95701.96	1586.02	357.8	13.2	7.3	6.1	12.3	11.2	7.8	5.6	9.6
1	G09	1	BRCA1	NM_007298	sample	26.1118836915297	109.911504424779	5.36258822363333	467094.790139064	3713.01174737431	2.99304677623262	7.10176991150442	0.975148784851595	23930.6125158028	1487.60496460134	1582	10.1	10.7	1.6	12	10.6	0	50.7	6.1	11.8	27	10	9.7	24.5	14.1	7	27.3	1897154	88176.54	1738.21	351.62	12.2	8.4	4.2	15.5	14.2	8	6.6	12.3
1	G09	2	BRCA1	NM_007298	sample	22.1402135231317	71.4782918149466	3.60191271943615	237089.095373665	2744.50100661889	3.08896797153025	7.15871886120996	1.5115038445183	21604.2989323843	1770.15237670872	1405	3.6	40.7	6.9	4.5	54.2	0.2	34.1	4.6	19.6	31.1	3.1	27.5	30.7	3.6	27.3	27.5	1396746	73048.01	1094.52	269.76	6.6	19.4	1.3	28	4.8	43.2	1.3	32.7
1	G09	3	BRCA1	NM_007298	sample	27.0617441120306	114.68555060471	5.73555247364104	497917.285168682	3714.59673531783	3.09675366008912	7.55760661998727	1.06085068530401	25585.5805219605	1481.14665595941	1571	9.5	11.5	2.7	14.1	10.4	0.1	0	9.9	11.3	27.6	12.5	8.5	26.5	17.6	6.9	29.3	2048025	81323.77	1679.75	306.31	16.5	7.9	2.8	19.8	15.1	9.9	4	22.6
1	G10	1	ASXL1	NM_015338	sample	21.9848184818482	72.6765676567657	4.16906377703524	237561.308910891	2795.01626546749	3.33399339933993	7.86996699669967	1.38602134117787	22889.704290429	1605.94427988645	1515	2.8	36.5	5.5	2.8	43.3	0	39.5	4.6	19.1	29.2	3.1	26.5	28.8	3.4	25.2	30.7	1368703	67598.65	1115.41	258.1	5.7	14.9	1.5	34.4	2.8	32.1	2.2	43.8
1	G10	2	ASXL1	NM_015338	sample	24.7397622192867	98.9055482166446	5.08032016769957	386075.328929987	3444.52834033962	3.96169088507266	10.2562747688243	1.25920631194507	34242.3632760898	1648.06529297651	1514	7.4	13.8	3.8	7.5	11.6	0.1	45.2	6.3	14.1	33.9	5.7	12.5	33	8.8	9.4	31.4	1704807	77693.95	1510.1	303.99	9.2	9.2	2.3	27	7.7	10.5	3.6	28.1
1	G10	3	ASXL1	NM_015338	sample	27.2852071005917	111.09349112426	4.80287238963851	441813.70887574	3591.09997633388	4.85917159763314	13.3988165680473	1.34336078593995	51526.0035502959	1937.53131304337	1690	6.9	10.8	3.7	9.9	7.5	0.1	0	8.9	8.7	38	10.7	7.5	36.8	14.2	6	39.9	1828471	95656.9	1530.27	366.68	13.1	6.3	4.7	10.1	9.7	6.9	6.1	7.5
1	G11	1	ASXL2	NM_018263	sample	26.7416909620991	110.288629737609	5.99174234474357	452448.526530612	3661.42494851936	4.87288629737609	13.0781341107872	1.28973034690433	47713.2857142857	1794.17113461192	1715	10	13.4	3.1	10.3	12.4	0.3	45	8.3	11.3	36	10.7	9	34.9	13.6	6.6	37	1827308	87276.8	1705.16	335.05	12	9	5.3	22	11	9.7	5.5	19.9
1	G11	2	ASXL2	NM_018263	sample	27.7348203221809	110.758983890954	4.88514884336259	430617.757125155	3447.37635626676	5.08736059479554	13.7949194547708	1.41712105338498	51720.9522924411	1930.26636495796	1614	6.5	13.8	3.8	8.1	14.4	0.2	41.9	8.6	9.4	39.5	10.1	8.9	38.6	11	6.5	37.7	1768189	91996.94	1511.68	352.64	10.2	8.5	4.8	18.3	8.9	11.3	5.8	19.2
1	G11	3	ASXL2	NM_018263	sample	28.5190082644628	110.666666666667	4.91906350882235	411777.825895317	3413.92398538511	5.01818181818182	13.7829201101928	1.31699486142376	52352.9267217631	1902.24137381745	1815	6.3	12.7	3.7	6.8	11.2	0	0	10.3	8	37.6	10.7	7.3	36.3	12.5	5.2	39.2	1773506	100805.75	1443.54	371.78	11.9	6.2	7.2	10.9	8	9.9	6.9	8.9
1	G12	1	TP53BP1	NM_005657	sample	28.0013927576602	123.161559888579	6.38836385187967	518339.437325905	3787.40923179837	6.10027855153203	17.5710306406685	1.50439872945693	65628.5884401114	2023.12204865852	1436	14.6	11.7	4.7	14.2	8.4	0.1	37.6	9.3	9.2	41.6	15.6	7.6	40.1	19.6	5.7	42.5	1994674	97324.53	1826.82	384.87	13	6.1	7.2	15	14.4	4	9.1	12.5
1	G12	2	TP53BP1	NM_005657	sample	28.4015047879617	125.827633378933	5.85955013808705	531480.174418605	3828.06511463018	6.86730506155951	20.3057455540356	1.69562964193877	82490.3372093023	2378.1747571163	1462	14.2	11	7.2	15.7	7.1	0.3	32.6	9.4	9	47.1	15.5	6.8	45.8	20.4	5.6	46.5	1989567	109298.95	1799.85	427.02	14.1	5.9	9.1	10.3	15.5	4	11.4	6.8
1	G12	3	TP53BP1	NM_005657	sample	27.0244731475187	116.761386811693	6.06550424213105	484631.351461591	3769.76996234108	6.67573079537729	20.4629503738953	1.66185921038847	80211.9279401768	2168.82538523259	1471	14.8	11.4	7.6	15.9	8.6	0	0	9.4	10.8	45.6	15.4	9	44.9	20.1	6.9	47.4	1893192	97515.15	1736.16	378.15	15	8	8.5	14.9	14.7	4.4	10.3	12
1	G13	1	FAT1	NM_005245	sample	27.6138059701493	107.707711442786	5.69026323734109	410999.76181592	3394.9663116822	4.13246268656716	10.5646766169154	1.17916457811287	32916.3277363184	1446.00633907364	1608	7.6	15.4	3	7.1	16.5	0	48.5	8.8	10.8	33.5	10.4	9.7	32.7	11.2	7.4	33.3	1710661	75168.88	1517.37	290.47	10.2	10.7	2.4	26.5	9	14.2	2.9	30
1	G13	2	FAT1	NM_005245	sample	28.2458217270195	115.459610027855	5.09671118365387	448136.733983287	3441.6892634544	4.07799442896936	10.6977715877437	1.16872107111135	36156.5926183844	1556.66187858575	1436	5.4	10.5	3.2	7.5	12	0.1	48.1	9.8	10.5	33.4	11.1	9.3	32.2	12.3	7.2	30.4	1783848	78428.05	1508.03	308.9	11.1	9.5	1.9	25.3	7.7	11.9	3	24.3
1	G13	3	FAT1	NM_005245	sample	25.9625069949636	102.204812534975	5.34431138001022	390096.607162843	3382.66539549332	3.19697817571349	8.15948517067711	0.998803591946994	25362.7604924454	1231.20475268682	1787	7.6	15.2	2.5	7.7	16.9	0	0	8.1	12	26.7	9.5	11.6	25.5	11.2	9.8	26.6	1607451	67411.44	1434.31	258.59	9.5	10.8	1.2	34.9	7.5	13.1	1.4	37.5
1	G14	1	BAP1	NM_004656	sample	26.7945945945946	112.327927927928	5.87884468638775	475454.62042042	3768.59604239645	4.33513513513514	11.5153153153153	1.31440880597616	42219.7477477477	1796.59093276035	1665	8.8	11.4	3.3	11.7	7.5	0.2	43.8	7.2	11.8	35.3	10.8	9.2	33.5	15.2	6.4	35.7	1934868	93149.69	1721.07	363.32	13.6	7.9	5.2	15.4	12.7	6.4	6.9	11.7
1	G14	2	BAP1	NM_004656	sample	27.2490170380079	116.345347313237	5.75676408369294	501443.69593709	3807.71492843992	5.29816513761468	14.3315858453473	1.44343864964853	53862.1022280472	2052.46863444808	1526	10.2	10.7	4.5	12.8	6.2	0.3	38.9	8.2	11.5	40	12.2	9.8	38.9	16.3	6.7	38.6	2001326	96159.41	1788.91	378.47	14.3	7.6	5	13.8	14.5	5.5	5.8	9.6
1	G14	3	BAP1	NM_004656	sample	26.5759036144578	114.720481927711	5.59421937624732	492049.743975904	3765.13334908482	5.42590361445783	15.2728915662651	1.3835044092357	61882.4192771084	2071.7791557328	1660	11.1	8.9	4.5	14.8	8.4	0.1	0	8.6	11.2	39.3	12.8	8.9	37.4	17	6.6	40.9	1920961	101015.15	1694.7	398.23	15.2	8.6	10	15.1	15.7	7.2	11.4	11.1
1	G15	1	ZNF516	NM_014643	sample	26.9184952978056	110.870689655172	5.74008170647551	454524.497648903	3646.91897118811	4.54702194357367	12.08934169279	1.29428509456155	41490.6645768025	1717.31810478976	1276	9	12	3.5	9.6	12.5	0.2	42.9	7.7	9.6	37.1	10	7.9	34.7	13.5	6.3	36.5	1857979	88274.39	1672.45	340.66	11.4	7.5	4.1	14.4	10.6	8.2	5.5	14.4
1	G15	2	ZNF516	NM_014643	sample	28.2825757575758	114.890909090909	5.93670428223669	469246.461363636	3585.56567717037	4.96212121212121	12.9886363636364	1.30309072395572	46168.4416666667	1840.98830982636	1320	7.1	16	3.3	10	13.4	0	42.2	9	11.1	38.6	11.9	10.8	37.4	15	8	36.6	1854707	98854.44	1621.88	375.38	12	8.7	5.2	11.5	10.4	9.9	6.6	9.7
1	G15	3	ZNF516	NM_014643	sample	26.4715447154472	112.434959349593	6.47807953869037	483206.918699187	3660.65904516004	4.96991869918699	13.5219512195122	1.29781939005756	47728.5178861789	1715.84978982897	1230	10.2	13.5	4.1	13.3	12.2	0.2	0	10.3	13.5	37.5	13	12	36.3	17.2	9.4	38.1	1883384	85875.51	1690.67	334.62	15	9.9	5.9	23.7	14.6	8.7	6.6	22.2
1	G16	1	GRIN2A	NM_000833	sample	25.9139442231076	106.586454183267	5.34524664882435	436615.323505976	3648.89541717538	6.00637450199203	16.5737051792829	1.50342511375563	65861.177689243	2217.31239558592	1255	8.9	11	4.9	12.2	10.7	0.3	36.3	6.8	12.1	42.2	9.1	11.1	40.9	13.3	8.1	43.6	1844455	109505.29	1648.45	432.08	12.4	10.6	11.9	9.4	12.6	9.2	15.1	4.8
1	G16	2	GRIN2A	NM_000833	sample	25.0266357845976	102.857556456283	5.8191947771936	405986.613781123	3544.48864796416	5.0874348581355	13.807759119861	1.40750760898359	55793.7133757962	2118.97833078059	1727	7.7	12.3	4.3	9.3	11.5	0.1	38.6	6.4	12.2	40.5	8.4	10.8	38.3	11.1	8.4	38.6	1637707	102713.74	1564.97	409.89	9.3	10	7.7	12.2	9.1	8.6	9.1	6.9
1	G16	3	GRIN2A	NM_000833	sample	25.8642951251647	106.827404479578	5.44278078161218	425990.474967062	3505.23708972907	4.75691699604743	12.9420289855072	1.28831844162381	49154.2272727273	1896.21042905356	1518	9.3	10.6	4.3	9.4	11.9	0	0	7.7	10.3	35	9.4	9.7	33.5	12.3	7.2	36.2	1645054	97235.57	1495.26	375.33	9.3	10	6.8	13.5	8.7	11.5	9.6	10.5
1	G17	1	RF	NA	Neutral	26.5661016949153	106.594576271186	5.51935331321835	436248.856271186	3599.55025514986	4.35796610169491	11.1505084745763	1.28599354974061	37578.9125423729	1746.02960045063	1475	8.7	14.8	3	9.5	10.8	0.1	42.3	7.2	11.9	37	9.6	9.9	35.2	12.3	7.7	37.4	1864229	80289.36	1612.56	304.13	11.4	8.1	2.7	21.2	10.6	10.2	2.8	25.4
1	G17	2	RF	NA	Neutral	26.7740225314778	111.834990059642	5.65987937159307	447529.952948973	3631.83550325518	5.26110006626905	14.5798542080848	1.35008787032648	57925.605036448	2006.86475650388	1509	8.3	11.5	4.6	9.7	10.5	0.3	41.8	8.3	12.8	36.9	10.5	11.1	35.9	13.9	9	35.7	1793200	95087.16	1626.05	372.68	10.8	8.8	5.6	16.4	10.1	8.2	7.8	14.7
1	G17	3	RF	NA	Neutral	28.1880841121495	116.492406542056	5.4910238199712	470541.632593458	3621.24342744615	4.61682242990654	12.2207943925234	1.25768643499368	46076.835864486	1854.57869934263	1712	7.7	9.7	2.6	10	8.8	0.1	0	10.3	8.9	35.2	11.7	7.1	34.4	15.5	5.2	37.2	1833837	94604.5	1572.83	360.53	14	6.3	4.4	12.1	11.1	7.5	5.8	11.6
1	G18	1	RF	NA	Neutral	27.0587382160986	117.81363306744	6.04518148228092	502045.526468455	3797.55274031067	5.56127628716461	14.7418419144307	1.44165221036325	58282.9666424946	2136.10608773495	1379	10.9	8.2	3.8	13.3	9.2	0.1	38.4	7.8	11.2	41.7	12.2	7.5	38.7	17	6.2	42.6	1944338	103023.2	1774.03	408.44	13.6	8	9.5	9.6	13.3	7.8	12	6.2
1	G18	2	RF	NA	Neutral	28.8715415019763	117.938076416337	5.13634583000264	462561.123847167	3535.88641618665	5.85836627140975	15.9235836627141	1.45533133293824	64564.1277997365	2228.81424021568	1518	7.6	11.5	3.7	9.2	12.5	0.3	38.7	9	9.6	42.6	11	8.2	40.7	13.5	5.9	41.5	1885116	111509.92	1612.02	423.86	11.9	6.7	10.9	9.6	10	9.7	11.3	7.6
1	G18	3	RF	NA	Neutral	26.7366205652435	108.755261575466	5.78351176480014	437823.950691521	3591.00643188611	4.7702946482261	13.1822008418521	1.29498594622839	49660.3986770896	1813.49830806468	1663	8.5	11.1	3.6	10	10	0.2	0	8.4	8.9	36.1	10.1	8	34.9	13.5	5.8	37.8	1715861	86991.5	1557.22	338.86	11.5	8.2	3.9	18.8	9.1	10.5	6.6	18
1	G19	1	RF	NA	Neutral	26.7863117870722	107.441064638783	5.27633779143076	428497.262357414	3515.94068109798	5.43574144486692	14.8980988593156	1.35840016221851	52345.9680608365	1797.44212025958	1315	8.1	16.7	4.3	10.1	14.1	0.1	42.4	8.6	12.8	39.4	11	11.7	37.9	13.7	10	40.2	1856540	84500.48	1625.07	323.76	12.3	8.5	4	20.9	10.3	9.5	5.4	22.1
1	G19	2	RF	NA	Neutral	27.0930555555556	112.95625	5.14402498603499	448971.044444444	3558.98268745901	4.94583333333333	13.4583333333333	1.43201319157701	48037.9520833333	1921.73199627051	1440	6.4	10.7	4.6	8.2	12.2	0.2	39.8	7.3	9.4	38.4	10.1	7.6	38.4	12.8	5.6	37.7	1794912	87920.38	1586.05	337.96	9.8	8.3	3.2	17.8	8.7	10.3	4	16
1	G19	3	RF	NA	Neutral	26.216677195199	102.152242577385	5.158291664609	394380.388502843	3394.49723869551	4.85344283006949	13.131396083386	1.31165573858234	46135.3689197726	1628.05446608282	1583	7	15.8	3	7.5	13.7	0.3	0	9	9.7	35.4	9.2	9.2	34	11.1	7.6	36	1643464	79087.42	1427.16	296.04	9.4	9.3	2.5	27.2	7.4	14.7	2.3	28.4
1	G20	1	RF	NA	Neutral	26.146875	104.225625	5.09662116139016	408893.05875	3504.42091990444	5.3025	14.54625	1.40596602904767	54935.161875	1976.54142751551	1600	7.2	13.1	3.9	8.4	12.8	0.1	41.9	6.2	10.6	40.6	7.9	8.9	39.5	10.8	6.9	41.9	1681278	97560.29	1573.22	395.84	9.5	9.1	6.4	11	9.2	10.1	9.2	6
1	G20	2	RF	NA	Neutral	24.241935483871	97.394540942928	4.91668254423477	403027.959677419	3558.45560289626	4.99937965260546	13.6073200992556	1.35295156803628	48335.7921836228	1845.22231329262	1612	7	16.9	4.2	9.6	11.9	0	41.7	5.1	14	37.9	7.1	13.4	36.6	9.9	10.3	36.3	1717779	80025.69	1603.29	320.93	9.6	8.1	3.4	27	10.7	9.7	5.3	26.1
1	G20	3	RF	NA	Neutral	25.5570093457944	96.0342679127726	4.793258716685	358541.399376947	3302.06841518857	3.93644859813084	10.1308411214953	1.20752582594784	30819.3214953271	1436.47152346688	1605	5.4	19.8	3.2	6.1	17.4	0.1	0	7.9	12	31.8	7.5	12.8	31.2	9.3	10.5	33	1632944	69213.61	1410.73	265.47	9.5	9.1	1.2	33	7	11.6	2.3	35.1
1	G21	1	RF	NA	Neutral	27.9846972721224	113.065868263473	5.57604426741573	439915.908183633	3473.45586921488	5.04125083166999	13.8176979374584	1.31444434027309	53785.1084497671	1947.28542172982	1503	7.4	11.7	4	7.3	12.8	0.3	43	9.7	10.6	36.7	11.2	9.4	35.2	11.8	7.7	37.7	1795265	99162.47	1592.72	392.03	10.6	8.6	8.2	14.1	8.3	10.4	10	12.6
1	G21	2	RF	NA	Neutral	28.5542740841248	122.827679782904	6.53677811747251	521700.620759837	3737.17392906224	6.80122116689281	18.7367706919946	1.46621785354899	76606.4308005427	2336.25476478416	1474	9.2	10.2	4.1	10.9	9.2	0.1	35.4	10.4	10.7	43.4	14	7.9	41.5	18	6	41.7	1982889	118377.75	1774.83	453.56	15.3	6.9	12.4	6	12.3	7.7	13.6	2.3
1	G21	3	RF	NA	Neutral	28.3836398224477	115.934051997464	5.90605877547822	460017.939124921	3575.21743793812	5.40266328471782	14.5599239061509	1.38208441139446	55757.2206721623	2017.44784807964	1577	9.4	11.2	4.1	10.2	12.2	0.1	0	10.4	9.8	39.8	11.5	8.1	37.9	14.8	6	41.3	1818986	96115.46	1580.4	359.08	12.5	8	6.9	15.3	10.2	10.8	8.1	15.9
1	G22	1	RF	NA	Neutral	27.9700199866755	110.960692871419	5.07722450724772	418181.89673551	3459.92288301846	5.26049300466356	13.9513657561626	1.43689150815443	53905.0339773484	2055.48026157934	1501	6.5	12.5	4.5	8.7	14.8	0.5	41.1	8.9	9.3	40.6	9.9	8.5	38.8	12.1	7.1	42.5	1744359	100679.48	1533.16	387.44	10.8	8	7.1	11.9	9.2	11.5	8.1	9.5
1	G22	2	RF	NA	Neutral	26.9324712643678	112.266522988506	5.60599981560418	458000.947557471	3672.9867703559	5.80962643678161	16.1537356321839	1.43387390274812	65529.7622126437	2207.62203505288	1392	8.4	9.6	4.7	11.6	9.7	0.1	38	7.8	10.8	41.7	9.9	8.4	39.8	13.5	6.2	40.2	1816377	110878.7	1677.23	433.23	11	8	9.8	8.8	12	8.3	12.4	5
1	G22	3	RF	NA	Neutral	25.2526525198939	105.31100795756	6.06653060148773	438926.269893899	3627.56775855469	5.59018567639257	15.5497347480106	1.42530246563044	57946.0013262599	1960.93992185766	1508	9.9	11.8	4.8	10.9	11.9	0.1	0	8.2	12.3	41.2	9.2	10.1	39.9	13	8.1	42.1	1757437	89965.21	1641.19	353.28	11.9	9.2	4.2	18.6	11.5	9.5	6.6	15.8
1	H03	1	CHEK1	NA	Positive	20.7581475128645	109.308747855918	14.7934386224221	735804.855917667	4426.15185517286	4.78987993138937	12.7367066895369	1.21543685877443	49785.6432246998	1867.06378247797	1166	17.4	18.2	3.7	20.2	15.3	0	45.1	4.5	22.8	34.1	14.8	17	33.1	18.9	13.2	35.8	2590284	102239.57	2522.29	415.22	19.8	14.6	13.3	19.6	20.8	16.2	15.9	14.4
1	H03	2	CHEK1	NA	Positive	20.9837728194726	129.079107505071	17.3868777431034	980062.345841785	5079.66349547281	5.57910750507099	15.1612576064909	1.31343211409225	63011.8661257607	2115.36006604005	986	22.6	10.1	5	27.3	9	0.2	39.6	5.1	22	37.5	16.6	12.2	34.6	22.3	8.6	34.6	3264472	114872.12	3172.35	465.05	22.9	8.7	13	14.2	29.1	6.8	17.1	9.7
1	H03	3	CHEK1	NA	Positive	21.6767874632713	123.88638589618	18.4575201022747	890141.519098923	5158.90662966919	4.35455435847209	11.3663075416259	1.14557590332145	43696.7316356513	1761.98836484157	1021	23.3	10.7	3.9	27.9	7.6	0.1	0	4.9	21	34.7	14.1	10.1	31.4	24.7	6.7	35	3030878	109142.33	3197.36	433.35	24.8	7.8	12.7	11.8	29.6	5.9	15.2	4.7
1	H04	1	CHEK1	NA	Positive	22.8765670202507	127.368370298939	17.1620363296196	873129.086788814	5015.06392644614	5.04821600771456	13.8524590163934	1.24417403096741	55221.468659595	1890.4968167157	1037	22.4	12.1	4.1	27.6	5.9	0.1	44.5	5.5	19	36.4	17.7	11.7	34.1	27.1	8.8	36.1	3134060	107892	2986.06	425.81	25.9	6	11.3	10.3	30.3	4.5	14.7	6.1
1	H04	2	CHEK1	NA	Positive	21.4189526184539	119.497090606816	18.1920671099756	833054.04156276	4889.02175265085	4.5619285120532	12.3674147963425	1.26667577552332	46791.5295095594	1841.88340359096	1203	19.9	11.5	4.8	24.7	6.7	0.2	42.7	4.1	21.9	34.1	14.5	12.7	32.3	20.4	8.5	31.7	2968163	100973.19	2920.26	416.41	20.1	7.5	8.5	14.5	25.9	4.4	11.2	8.8
1	H04	3	CHEK1	NA	Positive	18.3915857605178	120.936084142395	25.7222871287682	1013413.48624595	5600.66866047474	5.06796116504854	13.4886731391586	1.25904586930908	57360.2597087379	2077.17608877079	1236	25.7	12.9	4.4	32	5.9	0.2	0	3.2	27.8	37.8	17.2	13.6	34.4	26.2	10.1	38.5	3463624	114934	3629.53	476.55	28	7.3	16.5	11.7	33.7	4	21.9	6.6
1	H05	1	CHEK1	NA	Positive	20.9295908658421	122.628924833492	21.0325352229811	887511.175071361	5116.59186093681	4.29019980970504	10.7592768791627	1.29277907553339	41543.7649857279	1910.30712237197	1051	23	10.2	3.1	27.1	6.2	0.1	42.9	2.9	21.9	34.4	14.6	11.9	31.2	22.2	8	34.2	3030955	108884.81	3105.63	461.68	20.6	9.1	8.9	9.7	28.9	4	17.2	3.2
1	H05	2	CHEK1	NA	Positive	21.7892156862745	129.607843137255	23.0068952596127	950627.680555556	5253.01263121047	5.3406862745098	14.358660130719	1.33236503554104	59623.0694444444	2170.69074077961	1224	23.7	8.8	4.4	29.4	5.2	0	39.6	3.9	21.1	40.3	16.7	8.9	36.5	25	6.3	37.4	3163403	108437.26	3208.48	444.45	23.9	7.8	11.3	12.2	29.6	5.1	15.8	7.4
1	H05	3	CHEK1	NA	Positive	18.5577119509704	131.08682328907	28.0826152561099	1121502.7793667	5802.80834045548	4.25331971399387	10.8110316649642	1.21804449008401	42979.6343207354	1843.43623312899	979	31.6	13.1	2.9	37	8.5	0.2	0	3.5	28	35.1	20.5	13.8	32.5	30.6	10.7	35.4	3633706	102419.61	3791.29	425.56	28.6	8	10.5	16.8	38.3	5.5	15.9	10.3
1	H06	1	CHEK1	NA	Positive	19.601750547046	123.045951859956	21.4726939010402	944392.450765864	5507.6934715014	5.04157549234136	13.3468271334792	1.32018042522698	57059.2242888403	2159.99111330094	914	28.7	10.8	4.7	34.7	4.8	0.9	41.6	3.5	28	36.8	16.4	13.8	35.2	27.4	9.2	39.2	3342005	120092.52	3438.82	517.16	25.6	8.2	17.8	9.6	35.1	3.7	26.3	4.6
1	H06	2	CHEK1	NA	Positive	20.0594202898551	141.285507246377	29.7268986996799	1169905.97536232	5821.82712709766	5.16376811594203	13.0927536231884	1.2785895802385	53781.1739130435	2138.91541791606	690	30.4	8.1	3.9	37.1	3.3	0.1	38.1	4.3	24.6	38.3	21.3	9.9	35.1	30.3	5.9	35.5	3690875	110238.73	3741.8	461.87	28.3	7.1	11.3	13.3	37.7	2.6	17.8	9.1
1	H06	3	CHEK1	NA	Positive	19.0018796992481	116.832706766917	22.2622906866806	943600.97556391	5298.73197614506	4.95582706766917	13.8204887218045	1.3016708406126	57399.6156015038	2016.35872264962	1064	23.8	15.4	5.6	28.9	6.8	0.2	0	3	25.4	37.7	15.3	13.6	34.7	23.6	9.7	39.4	3304290	107986.58	3283.74	438.85	24.1	8	11.3	11	28.4	4.9	15.8	2.4
1	H07	1	CHEK1	NA	Positive	21.5144557823129	133.353741496599	23.4501328406651	1032013.41496599	5594.25156130005	5.11309523809524	13.7006802721088	1.27659255604137	55245.3078231293	2013.40241050101	1176	26.5	10.9	3.3	32.3	4.6	0.2	41.8	3.8	23.2	38.5	18.6	9.9	35	27.6	6	37.6	3414283	106639.86	3587.43	441.99	28.7	8.1	12.5	13.8	34.4	3.9	17.3	7.8
1	H07	2	CHEK1	NA	Positive	21.4332129963899	134.703068592058	21.3372381726234	1002285.34025271	5356.92615203617	4.75	12.3763537906137	1.29913157536747	47400.3519855596	1931.96505307765	1108	25.3	7.9	3.3	32.4	4.9	0.2	42.1	3.9	23.9	38.6	18.2	11.5	36.6	26.5	7.4	36.6	3292959	96284.5	3287.82	397.46	24.9	9.7	8	16.7	31.7	4.1	10.5	13.2
1	H07	3	CHEK1	NA	Positive	19.2199074074074	129.884259259259	24.5701945141464	1058771.35416667	5745.05572631147	4.06597222222222	10.7731481481481	1.0937170406012	41344.8043981481	1639.6894842085	864	31.6	9.6	4.1	36	5.2	0	0	3.5	27	30.8	19	12.8	28.6	30.6	8	31.4	3565553	101840.73	3696.94	423.61	26.9	8.8	10.6	15.2	37	3.9	14.5	7.4
1	H08	1	CHEK1	NA	Positive	20.7927272727273	128.936363636364	19.7708318477833	993853.927272727	5362.69914938056	3.93363636363636	10.2354545454545	1.17562565184556	37689.2881818182	1668.51249899341	1100	26.2	11.1	3.3	32.7	5	0	47.7	3.5	21.5	32.4	17.5	11.4	30	25.7	7.3	32.7	3367744	89796.63	3379.2	370.58	25.8	7.2	6.3	18.3	33	3.1	8.5	11.1
1	H08	2	CHEK1	NA	Positive	21.3706225680934	134.346303501946	21.0353669489773	1020053.37743191	5523.45643508847	4.92120622568093	13.5894941634241	1.35371344113285	57380.5	2160.45774594183	1028	27.1	9.9	5.1	33.2	6.4	0.3	40.1	3.6	23.9	37.4	18.4	11.2	33.7	28.9	7.6	34	3344859	114185.4	3477.78	470.71	25.7	8.9	13.3	11.5	34.2	4.6	17.7	4.2
1	H08	3	CHEK1	NA	Positive	18.2968992248062	126.800775193798	24.8942668179569	1092295.28139535	6045.69747308108	4.37441860465116	12.0186046511628	1.22071073771087	50721.3015503876	1976.95008289441	1290	30.7	10	4.5	40.5	3.6	0.1	0	2.4	27.6	33.4	18	13.3	30.5	30.1	8.1	34.2	3670758	111535.36	3912.97	476.22	30.7	8.2	16	13.5	41.2	1.7	21.9	5.4
1	H09	1	NOTCH2	NM_024408	sample	25.0345821325648	96.0461095100865	5.98060471300921	378532.554755043	3377.43116310695	3.04755043227666	7.29394812680115	1.09897706075979	21715.4560518732	1327.32481958285	1388	7.5	20.1	3.2	6.8	22.8	0	50.5	7.5	14	27.8	7.3	13.8	27	9.2	12.5	28.5	1696290	73224.44	1475.16	273.65	9.8	9.5	1.9	25.5	7.9	17.7	1.3	30.7
1	H09	2	NOTCH2	NM_024408	sample	25.2452702702703	104.190540540541	5.32484206192826	432458.735135135	3590.23505927816	4.24121621621622	11.2182432432432	1.24020907320878	37577.8175675676	1591.56613431859	1480	8.4	14.5	3.5	9.4	11.1	0.1	47.1	6.8	12.2	33.7	8.5	11.9	32.6	11.4	9.2	31.8	1793665	80399.19	1634.83	314.83	10.9	10.1	2	19.7	9.7	10.8	2.8	16.5
1	H09	3	NOTCH2	NM_024408	sample	25.3880320789636	107.730413325108	5.90544858316026	443006.226403455	3638.44586611361	3.58729179518816	9.30166563849476	1.08038022237664	30637.2905613819	1391.94936437716	1621	9.7	10.5	2.9	10.9	9.9	0.1	0	7.1	11.3	30.5	10.1	9	28.6	15	7.2	30.5	1757278	74798.57	1601.12	286.5	12	7.5	0.8	22.6	11.6	10.5	1.6	22.3
1	H10	1	FANCM	NM_020937	sample	26.5767634854772	109.140387275242	5.33506180968835	446122.443983403	3600.26106374391	4.9716459197787	13.0006915629322	1.22769322887363	50894.4142461964	1858.82099283993	1446	8.8	11.4	2.8	10.4	13.9	0.3	45.9	7.1	10.9	35.1	9.8	9.1	33.9	13.8	6.7	36.1	1789281	97273.02	1569.3	372.42	11.7	8.6	7.7	13.3	10.2	14	7	10.8
1	H10	2	FANCM	NM_020937	sample	26.6951799049559	108.570264765784	5.3905924507072	424967.057705363	3486.51201031015	4.04141208418194	9.79361846571623	1.11623496009349	35184.4623217923	1699.75335045763	1473	7.4	12.8	2.4	8.5	12.4	0.1	48	6.9	9.7	32.7	9.6	9	31.1	11.2	7.1	31	1714006	92030.68	1501.39	344.83	9.8	7.9	3.5	13.1	7.8	15.1	3.8	11
1	H10	3	FANCM	NM_020937	sample	25.4509246088193	105.534850640114	5.4748451419539	430547.874110953	3553.90810192135	4.20341394025605	10.6031294452347	1.1940360887615	40296.2254623044	1792.00375112595	1406	8.6	10.9	3.7	11.5	11.1	0	0	8.3	11.5	33.4	10.5	10.8	32.9	13.5	8.1	36.3	1729147	96546.23	1487.28	368.2	12.3	10	6.5	13.1	10.2	12.3	6.9	8.1
1	H11	1	RASA1	NM_022650	sample	25.3195374315277	103.359099208764	5.29181424183765	420170.080949483	3620.2755971702	3.9841752891053	10.3645769933049	1.13321479344953	38039.8983566646	1682.03169283978	1643	8.7	13	2.9	10.5	11	0.1	48.3	7	11	30.6	8.8	9.6	29.5	12.2	7.2	31.6	1727972	96880.78	1655.4	388.27	11	8.6	6.6	11.3	10.8	8	9.1	7.3
1	H11	2	RASA1	NM_022650	sample	27.0172185430464	109.643708609272	5.64144732033439	444888.454304636	3639.95945314716	4.38344370860927	11.4827814569536	1.21976644311907	43125.0900662252	1785.69611179373	1510	8.3	13	4.1	10.8	10.1	0.1	46.9	8.2	12.9	34.8	9.4	11	33.6	12.6	8.3	33.2	1799409	95212.31	1656.45	374.37	10.9	9.7	5	14	10.8	8.8	5.2	9.6
1	H11	3	RASA1	NM_022650	sample	24.8859416445623	102.180371352785	5.58634072206232	427091.523607427	3651.29922772985	3.72838196286472	9.60318302387268	1.11113690891859	34750.7713527851	1598.95791294768	1885	8.1	13.4	2.9	11.5	10.3	0.1	0	7.7	13.7	31.5	9.9	12	30.8	12.7	9	33.3	1739620	83521.04	1643.67	329.3	11	9.4	3	20.5	11.5	9.3	4.5	16.7
1	H12	1	KDM5C	NM_004187	sample	26.7290049400141	110.750176429076	6.90339992381479	470297.086097389	3768.43420721207	4.99082568807339	12.7995765702188	1.30548516804304	50981.5800988003	2030.97543278337	1417	12	14.8	3.4	13.3	11.8	0.4	41.1	9.2	14	38.5	11.6	11.2	36.8	15.2	8.4	39	1915648	102365.98	1812.53	405.5	14.2	9.1	8.2	14.6	14	7.8	10	12.6
1	H12	2	KDM5C	NM_004187	sample	27.0650969529086	113.248614958449	5.82870788747142	462535.413434903	3658.25695985217	6.02216066481994	16.393351800554	1.42810503621285	65810.296398892	2175.58188112402	1444	7.7	11.9	3.9	10.6	10.5	0.3	39	9.2	10.9	43.9	10.7	9.1	41.6	13.3	7.3	41.6	1845132	107117.61	1672.56	414.85	12.3	7.3	7.6	8.4	11.4	7.7	9.6	4.3
1	H12	3	KDM5C	NM_004187	sample	25.7433316557625	104.19124308002	5.52749126267117	413904.804227479	3566.72620494765	4.14947156517363	10.9013588324107	1.19824405419245	40494.3739305486	1764.91204774861	1987	8.8	11.6	3	10.4	11	0.1	0	7.8	9.9	34	8.9	9.3	31.9	12.4	6.2	35.1	1669779	93200.65	1585.44	368.7	10.5	9	5.7	12.9	11.3	7.5	8.8	8.9
1	H13	1	FAS	NA	sample	24.9509011808577	105.47234307023	6.0077029380032	450266.476693599	3712.75628298906	4.71659415786203	12.6252330640149	1.19942924846266	48980.5052827843	1810.95263562839	1609	9.7	11.6	3.3	12.5	10.4	0.1	45.2	6.7	12.2	33.9	9.3	9.3	31.9	13.2	7.2	34.7	1823236	101825.16	1713.66	416.42	12.7	8.6	9.1	15.4	12.4	9.1	11.7	11.1
1	H13	2	FAS	NA	sample	27.109243697479	115.91338073691	5.92415186568561	468305.30833872	3675.92541159214	5.27860374919198	14.5707821590175	1.35412731488351	56564.8358112476	1966.65862454192	1547	9.3	8.3	4.1	10.5	10.8	0.1	42	7.4	10.5	38.1	10.7	7.6	35.6	14	5.3	35.5	1791616	99433.51	1708.37	389.59	11.6	8.3	6.3	12.7	11.8	8.6	8	8.6
1	H13	3	FAS	NA	sample	26.3742084052965	111.828439838803	6.01056379282135	464769.514680484	3686.40067681806	5.18480138169257	14.2757628094416	1.27993866249726	54542.3776626367	1841.74533165852	1737	9.2	9.8	3.6	11.5	8.8	0.1	0	8.2	10.5	37.9	10.6	8.5	36.8	15.9	6.6	39.3	1789993	93759.01	1629.06	368.48	12.6	7.8	5	13.4	11.3	8.8	6	8.6
1	H14	1	PTPRC	NR_052021	sample	26.8039927404719	112.536600120992	5.17663592468409	454448.197217181	3626.24794529953	5.82637628554144	16.0550514216576	1.4956255458103	64965.3127646703	2249.82057883465	1653	10	9.8	5.1	10.7	9.3	0.4	37.7	7.5	10.1	42.1	11.2	8	39.4	13.9	6.1	43.1	1833120	102936.31	1635.8	403.49	13	7.7	11.2	14.4	11.9	6.2	11.6	10.4
1	H14	2	PTPRC	NR_052021	sample	27.3857585139319	114.847678018576	5.12609718258305	465081.670588235	3592.52521513251	5.99876160990712	16.6947368421053	1.45740590311852	64543.9547987616	2108.75410747008	1615	9.3	10.7	4.6	10.1	8.3	0.2	39.1	7.5	9.9	42.6	11.1	8.7	40.8	14.7	6.4	41.4	1890813	98887.26	1594.25	377.61	12	8.7	5.8	12.1	10.3	7.2	6.5	10.1
1	H14	3	PTPRC	NR_052021	sample	26.5373687461396	114.474366893144	5.73907674242442	479778.292773317	3635.43941892387	5.34774552192712	14.9437924644843	1.39801857592068	59952.9783817171	2014.54578153772	1619	10.4	10.1	5.1	12.4	9.3	0.4	0	8.8	10.4	40	12.4	9.3	39	15.8	6.9	41.4	1884198	103426.25	1614	397.83	14.2	7.5	8.4	10.6	13.3	8.1	9.5	7
1	H15	1	PTPRU	NM_133178	sample	27.7623693379791	117.268292682927	5.35991995869229	482647.144250871	3667.51156335637	5.21533101045296	14.2578397212544	1.33572472153931	52030.0362369338	1839.95899788816	1435	8.9	9.8	3.5	11.5	8.7	0	42.6	8.3	11	38.6	12.4	9.1	37.3	16.8	6.8	39.2	1900453	89697.41	1677.19	345.35	13.2	8.9	4.7	14.9	10.9	7.7	6	14.4
1	H15	2	PTPRU	NM_133178	sample	28.680393912265	124.761862130707	5.51095423322789	518192.146821844	3698.23572637783	6.99552372426141	19.6821844225604	1.66466427336485	77820.1763652641	2384.98957817707	1117	9.9	8.9	6.6	11	9.5	0.4	31.5	10	10.7	47.3	15.9	8.6	46.3	18.9	6.6	46.1	1960526	104132.65	1705.54	393.29	15.1	7.8	7.3	9.7	13.6	7.1	6.9	6.7
1	H15	3	PTPRU	NM_133178	sample	27.9811932555123	115.74448767834	5.09722357840735	466010.511024643	3598.85814873793	4.88132295719844	13.0220492866407	1.28949825615168	44109.2879377432	1689.15591029559	1542	9.1	11.1	3.7	10.4	9.8	0	0	9.9	8.8	36.6	12.3	7.8	35.9	15.7	6.2	37.9	1847830	85269.86	1548.61	310.41	13.3	7.2	3.2	16.7	10.7	8.2	2.1	13.9
1	H16	1	FUBP1	NM_003902	sample	24.6083333333333	99.6301282051282	6.13157188253799	409737.813461538	3445.31678244699	5.26346153846154	14.0185897435897	1.2839523708399	54482.6198717949	1935.93863400222	1560	8.8	18	3.4	9.5	18.4	0.3	44	7.6	15.2	39	8.3	14.4	36.2	11.3	12.2	39.8	1691608	96020.41	1583.67	378.54	10.1	12.8	7.4	14.8	10.1	15.3	9.3	11.9
1	H16	2	FUBP1	NM_003902	sample	27.22	119.814545454545	8.08089201039439	516413.887272727	3714.94456581623	6.49727272727273	18.0445454545455	1.52670730728415	73695.2054545455	2313.16686947989	1100	12	8.2	5.1	13.9	12.9	0.4	34.1	8.3	11.2	44.2	12.8	7.7	41.3	16.1	5.9	41.5	1913463	116019.97	1770.17	442.23	13.3	8.4	10.3	7.8	13.5	11.4	12.4	3.7
1	H16	3	FUBP1	NM_003902	sample	24.9975772259237	99.61841308298	5.36789309495165	388286.377347062	3425.59542933324	4.72562083585706	12.8043609933374	1.33819977348584	48990.604482132	1900.6965154441	1651	7.7	13.7	4.7	8.7	15.9	0.1	0	7.7	10.5	36.5	7.6	9.2	35.4	10.1	7.1	39.9	1625396	93968.83	1495.6	364.54	9.8	7.8	5.6	12.8	9.3	10.8	7.1	10.8
1	H17	1	CHEK1	NA	Positive	19.9941520467836	136.014035087719	26.5008574090034	1138781.35672515	6005.09392915397	5.85614035087719	15.2280701754386	1.39924847793568	62078.3625730994	2190.39440160077	855	33	8.4	4.8	38.7	4.7	0.2	37.1	4.8	28.1	42.8	21.4	12	39.2	31.2	7.5	42.1	3689278	107178.49	3869.85	453.32	30.2	10.8	14.4	18	38.8	3.5	20.6	10.5
1	H17	2	CHEK1	NA	Positive	22.2443820224719	133.129213483146	20.6591455226161	975120.860486891	5146.14579060856	5.6310861423221	14.9307116104869	1.32933415661824	57852.7584269663	2039.43981698526	1068	22.9	9.9	3.7	29.3	5.4	0.1	38.9	5.1	20.3	40.6	18.4	10.4	37.7	26.6	8	36.8	3338082	102430.81	3142.52	416.25	25.2	8.3	8.6	13.5	28	4.5	11.1	7.5
1	H17	3	CHEK1	NA	Positive	22.7898799313894	131.981989708405	19.4290714126079	918827.492281304	5063.68252495004	4.84476843910806	13.2264150943396	1.28504428551965	53583.3730703259	1935.05119643082	1166	26.2	7.9	4.4	29.3	7.1	0.1	0	6.8	21	35.2	17.7	11	32.6	26.2	7.9	35.4	2994610	99362.91	3033.68	401.99	24	10.5	9.3	16	29.9	4.3	12.5	10
1	H18	1	CHEK1	NA	Positive	20.7234432234432	128.668498168498	25.5418994339109	1014600.07875458	5570.39839213339	4.86538461538462	13.0686813186813	1.24850244719838	52982.304029304	1916.0803736329	1092	26.8	11.4	3.8	33.8	4.9	0.4	46.1	5.1	25.4	36.5	18.1	13.2	34.1	28.2	8.2	36.6	3450218	108654.37	3526.5	459.59	26.4	9.2	10.3	13.2	34.5	3.5	15.9	6
1	H18	2	CHEK1	NA	Positive	19.6701791359326	134.169652265543	22.3667795302217	1080838.0516333	5525.10668990314	5.70284510010537	16.0463645943098	1.37404671197752	70308.7744994731	2139.3795599629	949	28.3	9.1	5.2	33.2	6.5	0.6	41.2	3.6	27.2	39.1	19.9	14	36.8	26.9	9	36.6	3545519	114431.97	3488.23	461.87	27.5	9.9	13	14	33.5	5.8	16.4	7.1
1	H18	3	CHEK1	NA	Positive	20.4405997693195	141.273356401384	32.2654262898082	1170893.61707036	5877.62193291159	4.42099192618224	11.0219146482122	1.19427102540576	41711.3460207612	1848.50984296726	867	32.1	8.5	3.2	37.9	3.8	0.2	0	4.6	24.8	34.6	21.7	10.3	31.1	32.4	6.3	34.6	3704580	102060.52	3794.67	417.75	27.9	8	8.5	13.8	37.8	1.8	11.6	5.2
1	H19	1	CHEK1	NA	Positive	21.8991971454059	125.367528991971	22.2371124598813	900016.193577163	5097.32643442291	4.24085637823372	10.807314897413	1.14909664424465	41686.5049063336	1793.52865160249	1121	22	11.1	2.6	27.2	9	0.1	45.9	4.9	22.3	31.7	16	11.7	28.4	24.3	8.2	31.8	3092177	103221.05	3148.81	424.88	22.3	9.5	10.3	13.4	29.8	5.6	15.4	7.4
1	H19	2	CHEK1	NA	Positive	21.1559040590406	125.066420664207	21.6171671073376	928154.394833948	5146.38761392323	5.80073800738007	15.5424354243542	1.41677115426066	65352.2610701107	2282.95018911831	1084	21.6	11	4.6	27.6	5.4	0.2	34.6	4.3	21.2	42.1	16.1	10.8	37.9	23.4	6.7	37.6	3202879	109698.01	3214.96	455.48	22.8	6.7	10.5	9	28.8	3.2	15.6	4.2
1	H19	3	CHEK1	NA	Positive	22.0906976744186	138.148837209302	19.6785522973694	1025468.80465116	5375.68775042707	4.06860465116279	10.8558139534884	1.19686821984035	39577.3639534884	1650.6019681212	860	26.6	6	3.3	32.2	3.8	0.2	0	5.3	19.4	31.7	19.4	7.7	29.9	28.3	4.8	32.2	3324853	88546.07	3300.32	357	25.7	6.5	6.4	20.3	33.1	2.3	6.7	13
1	H20	1	CHEK1	NA	Positive	20.5312831389183	120.530222693531	21.2564298376965	885646.094379639	5105.32425140062	5.69353128313892	15.7751855779427	1.3468746994918	65372.8642629905	2116.67468721124	943	21.5	14.7	4.1	28.4	7.5	0.5	40.2	4.8	26.9	38.4	17.9	16.5	35.9	24.7	12.4	38.7	3195746	111217.1	3170.62	466.33	25.9	7.8	13.7	13.9	31.4	4.1	20.8	9.1
1	H20	2	CHEK1	NA	Positive	20.1976241900648	122.916846652268	22.1441600930009	900899.693304536	5237.8926251715	5.18790496760259	14.2386609071274	1.40886452599171	59209.0032397408	2187.68989199889	926	24.4	11.1	5	28.9	6.8	0.3	38.4	3.7	23.5	38.9	15.3	11.7	36.7	23.2	8	37	2973474	109431.7	3289.3	478.26	20.3	8.9	11.7	13.7	30.2	6.2	18.5	9.2
1	H20	3	CHEK1	NA	Positive	20.7827868852459	149.397540983607	33.3324018392519	1315013.92076503	6033.7882640034	4.9672131147541	13.0956284153005	1.1697657619821	50660.0491803279	1840.03247080382	732	30.5	7.4	3.1	39.3	4.6	0.4	0	4.9	23.6	35	23.2	7.9	31.1	32.4	5.2	35.2	4359328	97138.45	4097.94	380.75	34.2	5.9	8.9	17.1	39.9	3.4	9.6	14.2
1	H21	1	CHEK1	NA	Positive	21.244976076555	122.152153110048	18.4548428365845	855266.849760766	4989.48188290567	5.11387559808612	13.9502392344498	1.34576546228578	54448.2688995215	2038.01535672852	1045	22.1	9	4.7	25.7	8.2	0	39.9	3.7	23.3	38.9	15	11.9	36.4	22.9	8.2	39.1	2897927	108384.53	2941.82	452.29	20.5	8.7	10.3	10.6	26.3	5.6	16.7	4.3
1	H21	2	CHEK1	NA	Positive	22.1980519480519	132.40367965368	24.9468542874258	987373.297619048	5329.10959943085	6.23160173160173	16.7770562770563	1.44236822044159	69729.5735930736	2301.88561442647	924	24.7	8.8	3.9	29.5	6.6	0.2	35.6	5.1	23.2	46.4	18.6	10.5	41.6	25.3	7	41.6	3274536	114772.57	3409.31	470.65	23.8	8.2	13.6	11.5	31.2	6.3	17.2	5.8
1	H21	3	CHEK1	NA	Positive	20.3527070063694	118.472133757962	19.747474729401	865729.209394904	5000.21291126491	3.99601910828026	10.7539808917197	1.09590540294832	42045.4418789809	1722.71997391296	1256	21.5	11.6	3.3	26.2	10.7	0.1	0	4.1	22.8	30.3	15	13.9	27.3	22.3	9.9	30.2	2941633	102680.76	3037.85	429.01	21.6	8.4	8.4	11.7	27.7	6.4	14.3	6.3
1	H22	1	CHEK1	NA	Positive	19.6928104575163	109.03022875817	20.0131390407619	780648.910130719	5003.51570546897	4.57516339869281	12.1527777777778	1.26735835913303	49220.2303921569	1991.47858037613	1224	20.6	12.9	3.2	26.7	8.7	0.2	44.4	3.1	23.7	35.9	12.7	13.4	33.3	20.5	10.2	36.6	2744213	114861.94	2971.04	501.64	19.9	8.9	15.8	10.3	28.2	6.2	25	4.8
1	H22	2	CHEK1	NA	Positive	21.6402502606882	123.875912408759	20.0250267592023	891484.02919708	5084.86478970236	5.20646506777894	13.7935349322211	1.34869159808927	56581.2575599583	2157.01042216713	959	23	9.3	4.5	26.2	6.4	0.3	39.2	4.6	20.9	38.6	15.3	10.7	36.7	22.6	6.4	36.9	3118662	109099.37	3096.18	441.11	23.4	8.3	11.8	14	28.7	5.4	16.3	9.5
1	H22	3	CHEK1	NA	Positive	17.7533252720677	120.69407496977	28.6433075959194	984980.714631197	5382.89662887444	4.52599758162031	11.3941958887545	1.24048212655821	43276.0677146312	1994.81252092377	827	26.5	9.4	3.5	31.7	7.7	0	0	2.2	28.8	34.2	16.9	14.3	30.4	24.4	10	34.3	3211379	104126.55	3499.33	452.23	21.9	10.6	10	13.1	34	4.4	20.7	7.3
1	I03	1	RPA32	NA	Positive	23.9136186770428	129.00233463035	11.8643686515441	928869.814007782	4507.13824226618	2.78210116731518	6.69649805447471	0.966323358177074	22642.8521400778	1252.62643719454	1285	18.7	18.2	1.4	21.3	12.4	0.1	56.2	5.8	18.4	23	14.6	14.4	20	18.5	11	21.9	3397752	82428.63	2713.35	313.14	20.9	11.1	3.3	21.2	24	12.3	3	19.8
1	I03	2	RPA32	NA	Positive	23.8326885880077	133.941005802708	9.75346697592366	984750.493230174	4657.9743036964	4.21856866537718	10.7659574468085	1.15911697286259	41411.7021276596	1962.49797860595	1034	19.5	21.5	3.2	25.4	14.2	0.2	42.4	8.4	19.1	33.8	18.6	17.7	29.7	22.3	13	30.2	3698695	108442.24	2894.08	415.65	24.4	9.5	12.9	20.2	28.3	10.3	13	17.1
1	I03	3	RPA32	NA	Positive	21.0934163701068	140.667259786477	18.3977458439277	1214811.48843416	5408.78251266976	3.49555160142349	8.40391459074733	0.982079512224642	33072.9661921708	1736.03880822017	1124	25.1	18.6	2.2	35.9	9.3	0.2	0	6	24.9	28.5	21.2	17.3	25	28.2	13.2	29.2	4469358	115145	3595.73	436.68	32.8	9.2	16.2	12.8	40.5	6.8	17	7.7
1	I04	1	RPA32	NA	Positive	23.4986301369863	134.951598173516	15.9889320360772	1019423.18173516	4862.72822925138	4.36164383561644	10.5735159817352	1.17630210370117	43456.1342465753	2080.77504242107	1095	19.4	17.2	2.4	26.7	12.3	0.5	40.6	6.7	19.3	35	18.3	12.2	30.8	24.5	9.3	35.2	3666872	118416.36	3020.57	460.72	25.3	7.5	16	7.9	28.5	7.6	18.4	3.9
1	I04	2	RPA32	NA	Positive	22.1288288288288	133.837837837838	18.248236673027	1043876.24864865	5198.67444476311	5.10540540540541	12.6315315315315	1.34343252301067	51204.0126126126	2316.78209790161	1110	23.2	13.7	3.4	28.7	8.2	0.8	36.5	4.9	21	41.8	18.1	12.2	36.6	24.6	8.1	38	3661917	125788.29	3338.15	505.74	26.6	9.7	16.8	11.4	31.1	6.2	18.5	5.4
1	I04	3	RPA32	NA	Positive	20.5620229007634	141.772900763359	19.3320894077743	1257226.10496183	5288.54229359176	4.5763358778626	10.9971374045802	1.10825616337126	43617.6851145038	1988.32194422043	1048	24.3	19	3.1	33.4	10.4	0.3	0	5.7	26.1	35.5	22.4	18.5	31.4	28.1	15.5	35	4586410	112278.65	3564.04	423.52	32.5	6.2	13.6	10.1	36.9	5.7	14.4	7.3
1	I05	1	RPA32	NA	Positive	24.8155279503106	131.170186335404	11.3552826108389	950994.31552795	4801.80374195934	3.10993788819876	7.55031055900621	0.955047087006599	27168.3801242236	1564.71999970237	1610	20.1	18.2	2.4	25.5	9.9	0	51.5	6.7	17.6	25.9	15	14.2	22.4	21.7	10.2	25.3	3497243	104910.17	2907.54	402.95	24	10.4	10.1	13.5	28.3	8.8	10.1	8.1
1	I05	2	RPA32	NA	Positive	23.5895281189399	133.112475759535	10.9842116043991	1006303.05623788	4809.36233430859	3.99741435035553	10.2611506140918	1.10755342306752	41477.9599224305	1871.72655438507	1547	19.5	19.1	3.1	24.9	11.3	0.1	46.8	6.2	19.7	32	16.6	14.9	29.2	21.4	11.2	29.8	3640758	107688.79	3014.84	411.24	25.5	10	9.8	12.5	27.4	10.1	10	9.2
1	I05	3	RPA32	NA	Positive	23.0175557056043	136.27886563133	12.2225035095373	1091132.80013504	5057.40431109556	3.33423362592843	8.40648210668467	1.00908545274101	31927.2167454423	1615.24666914405	1481	22.1	21.7	2.7	28.8	10.4	0	0	7.2	21	26.7	18.5	17.6	23.9	24.8	12.6	27.1	3937132	102115.8	3240.5	384.85	27.9	9	9.1	13.1	33.2	9	9.4	10.7
1	I06	1	RPA32	NA	Positive	23.3305970149254	151.99552238806	21.8824347863141	1286859.74552239	5487.97102963058	4.49179104477612	10.4873134328358	1.23386319841052	40145.6208955224	2060.35726330575	1340	27.1	13.4	3.5	32.8	6.6	0.1	38.9	7.2	20	38.8	21.5	10.5	33.9	28.3	6.1	38.1	4461344	105995.38	3641.06	400	30.6	9.1	10.7	13.1	36.5	5.4	11.5	7.3
1	I06	2	RPA32	NA	Positive	23.6694069289489	135.019377568996	10.5132640669494	1049268.46271286	4754.27306543227	3.69876688197299	8.83617146212566	1.08431159677971	34551.8050499119	1920.01400869791	1703	19	24.3	2.3	25	11.2	0.2	44.2	6.8	17.9	31.9	16.8	14	27.8	21.8	9.9	28.9	3779595	115371.12	2960.18	440.98	24.5	7.4	14.7	12.6	27.7	8.2	14.3	10.2
1	I06	3	RPA32	NA	Positive	20.7443915703603	140.891230455472	15.6031710258905	1233736.49626105	5493.62645201509	3.26716519374575	7.87423521414004	1.00117122716534	30479.8069340585	1732.14565017849	1471	26.4	21.2	3	35.4	8.1	0	0	4.8	22.5	26.6	20.5	20.2	22.5	27.9	14.2	26.7	4437145	100521.66	3609.09	381.15	32.2	7.9	8.4	12.8	38.8	6.2	8.7	8.4
1	I07	1	RPA32	NA	Positive	22.0465949820789	131.343369175627	13.2800617523567	1046015.36272401	4940.50335732043	3.64229390681004	8.63799283154122	1.12606001397116	30495.6487455197	1774.88117573384	1395	20.9	20.1	2.5	26.4	11	0.1	42.8	4.4	21.9	31.2	16.6	16.9	26.6	23.2	12.7	30.3	3722748	93567.85	3066.05	367.05	25.7	11.1	7.7	17.9	29.5	9.5	8.2	13.8
1	I07	2	RPA32	NA	Positive	24.4240837696335	171.021989528796	20.6908841133617	1484777.19685864	5461.21288295965	4.09214659685864	9.87329842931937	1.14807067920884	36585.0387434555	1848.08363730524	955	26.7	12.3	3.6	32.8	6.9	0.1	42	7.6	19.2	33.6	24.1	10.4	29.8	30.5	7.7	29.8	5072674	100089.03	3660.91	377.98	32.7	7.3	8.3	13.9	35.1	4.3	7.6	10.6
1	I07	3	RPA32	NA	Positive	22.2452687358062	135.90234670704	15.3276178160994	1109960.64950795	5104.1671971984	4.00529901589705	9.74716124148372	1.1402658667956	39063.9424678274	1979.5036602118	1321	23.1	18.8	2.9	29.5	9	0.2	0	6.9	21.9	33.6	19.7	16.6	29.5	25.9	12.3	33.2	4036802	106848.33	3193.43	410.96	27.5	7.3	10.5	10.7	31.6	6.8	11.1	5.3
1	I08	1	RPA32	NA	Positive	24.314308681672	144.046623794212	16.2559254891244	1100423.91559486	5064.89137831943	4.44131832797428	10.3416398713826	1.2037573285835	39544.2138263666	2111.18409797922	1244	23.1	12.1	2.3	28.9	5.6	0.2	37.6	5.8	17.8	37.1	18.6	10.2	32.6	25.7	6.8	37.1	3982022	105047.86	3165.31	402.12	27.9	6.6	12.4	15	32	5.1	12.4	13.3
1	I08	2	RPA32	NA	Positive	23.1507177033493	164.70653907496	15.6005545024871	1480762.58293461	5726.55914682526	4.66826156299841	10.8149920255183	1.18921973933329	44412.9696969697	2209.1146420913	1254	28.7	17.5	2.6	35.6	7.6	0.1	37	6	19.4	38.7	23.1	13	32.6	30.1	8.5	33.3	5070047	113251.9	3950.86	436.62	33.3	6.2	10.9	9.7	40	5.8	12.8	7.2
1	I08	3	RPA32	NA	Positive	21.4474885844749	145.052511415525	18.580030555345	1266205.47336377	5463.9781825726	4.24124809741248	9.84703196347032	1.19397458152251	38471.3858447489	1973.01230277248	1314	24.9	17.3	2.7	35.7	8.3	0.5	0	5.5	20.2	35.2	21.2	13.7	30	28.6	10.2	34.4	4542262	107576.64	3603.65	412.81	32.2	7.3	10.3	11.4	38.6	5.6	11.6	6.2
1	I09	1	ARHGAP35	NM_004491	sample	26.4071684587814	111.007885304659	5.72248219092485	451244.517562724	3643.68809275951	5.05949820788531	13.8236559139785	1.40443590275532	52378.253046595	2045.51241258296	1395	8.3	11	4.7	9.8	10.4	0.1	39.7	7.3	12	39	9.8	9.1	37.6	12.8	6.5	40.8	1800761	102316.93	1655.36	399.29	10.7	8	9	11.3	10.2	9.5	11.3	8.5
1	I09	2	ARHGAP35	NM_004491	sample	27.8867924528302	117.160027952481	5.70489682883357	475374.961565339	3717.18636515248	5.55415793151642	15.2368972746331	1.31792523829302	61835.0580013976	2048.05615601889	1431	9.2	10.3	3.3	11.9	9.4	0.1	43.7	9	10.1	40	12.2	7.6	38	16.5	5.7	38.6	1895680	105841.82	1672.49	401.48	14	7.6	6.7	9	12.4	9.9	7.3	4.2
1	I09	3	ARHGAP35	NM_004491	sample	25.7936313533374	109.227801592162	5.99570431359127	467614.955296999	3754.50185367172	5.63870177587263	15.5823637477036	1.4590554929913	59230.6631965707	2041.69590260155	1633	11.4	10.4	5.6	13.5	8.7	0.1	0	8.3	11.1	40.2	11.3	9	40.1	14.9	6.2	42.5	1884406	97365.93	1680.92	367.76	14.3	7.4	6.9	12.7	13.1	8.4	7.4	9.6
1	I10	1	AHNAK	NM_024060	sample	24.3910256410256	99.0592948717949	6.71730698148052	424861.487179487	3627.45427381914	5.53365384615385	14.6730769230769	1.39832163299518	55942.7211538462	2059.0180049088	1248	10.3	17.7	4.2	12.3	18.9	0.3	37.9	6.7	15.9	41.9	8.9	13.4	39.7	12.4	10.5	42.8	1771446	94510.7	1694.37	374.73	12	11.5	9.3	20.6	12.3	14.3	9.5	17.6
1	I10	2	AHNAK	NM_024060	sample	26.015261627907	104.387354651163	5.10497895366388	389352.634447674	3355.31447338196	5.7296511627907	15.7957848837209	1.39253299823527	61970.3677325581	2113.39173348001	1376	6.8	14	4.1	7.8	18	0.1	39.8	6.8	11.2	40.3	7.8	10.5	38.7	9.6	8.9	39.1	1640725	98982.79	1458.37	385.34	9.2	9.5	6.4	13.4	8.6	13.4	8.1	10.2
1	I10	3	AHNAK	NM_024060	sample	24.8377071823204	97.414364640884	6.01622290226433	385654.689226519	3453.22566310602	5.40124309392265	14.8011049723757	1.32217868989981	56631.171961326	1965.87918029778	1448	7.9	17.5	4	10	17.8	0.1	0	8.4	14.1	39.3	9.7	14.4	37.5	11.5	12.2	40.6	1622929	108783.58	1490.13	429.95	10.4	11.7	10.4	9.2	9.7	17.1	14.5	4.1
1	I11	1	SH2B3	NM_005475	sample	27.8678629690049	116.891517128874	5.48057353257568	478903.144371941	3625.95775417899	5.62887438825449	15.4110929853181	1.31929718651265	59989.9518760196	1971.6079409304	1226	9.4	10	3.3	10.4	11.7	0.2	42.2	9.2	10.4	36.2	12.3	8.2	35.3	15.4	6.5	37.6	1896261	108279.99	1625.94	404.16	12.6	9	10.7	11.5	10.5	8.8	10.4	6.9
1	I11	2	SH2B3	NM_005475	sample	28.1601489757914	111.35009310987	5.31926428685295	413183.533209187	3402.45910619238	5.82247051520795	16.635009310987	1.44473793041267	62249.1762880199	1962.75357282023	1611	5.8	13.2	4.3	6.2	14	0.1	40.8	9.5	9.3	40.8	10.6	8.8	39.8	11.5	7	39.4	1706817	91251.08	1455.98	343.13	9.5	7.8	3.9	17.4	6.3	12.8	3.7	16.1
1	I11	3	SH2B3	NM_005475	sample	25.3297815663292	100.362812999467	5.08905292477309	391689.064997336	3364.43026157113	5.53809270111881	15.8854555141183	1.33757059904063	61427.863079382	1885.50036864734	1877	7	16.8	4.7	7	17.3	0.1	0	8.5	14.3	39.1	10	13.9	37.3	11.5	11.7	40	1681089	100457.02	1427.64	378.67	11.1	10.3	8	14.2	7.7	15.2	8.7	11
1	I12	1	MSH2	NM_000251	sample	26.4801422643746	114.026081802015	5.85404531198716	501292.366923533	3805.43165503702	4.63426200355661	12.195020746888	1.31505725862814	45618.2596324837	1867.18653788218	1687	10.7	11.1	4.1	12.7	8.7	0.2	42.9	7	12	35.7	10.7	8.8	34.3	16.4	6.8	36.6	1946922	89848	1775.16	352.41	14.8	8.7	5	15.2	13.2	6.5	5.9	14.5
1	I12	2	MSH2	NM_000251	sample	24.8734693877551	103.42380952381	5.41550017892064	431520.619727891	3603.40416217491	4.8843537414966	12.9632653061224	1.31929922113747	46566.9285714286	1804.65829418243	1470	8	13.1	3.8	10.3	11.6	0.3	42	5.6	12	38	8.3	12	35.9	12.6	9.9	34.9	1820477	82319.74	1626.66	319.33	12	8.6	2.6	22	10.4	9.7	3.6	21
1	I12	3	MSH2	NM_000251	sample	25.1337625178827	109.587267525036	6.21198211866837	483177.716738197	3864.33025487175	4.91988555078684	13.2567954220315	1.38934504628076	49011.7138769671	1891.51333536183	1398	13.1	9.4	4.3	16.7	7.4	0.1	0	7.4	11.4	38.5	10.4	9.5	36.8	15.6	6.7	39.3	1905384	94496.39	1807.08	384.14	12.9	9.4	5.9	15.7	18	6.7	9.2	12.6
1	I13	1	NOTCH1	NM_017617	sample	27.6231983527797	113.79615648593	4.88829788732794	443544.257378174	3566.52658748467	5.47151681537406	15.0473575840769	1.43831256258761	57715.8922443377	2035.20972483418	1457	8.9	10.3	4.5	9.5	10.7	0.2	39.3	8.8	8.9	40.2	10.6	7.2	38.9	14.3	5.7	41.2	1787090	102498.98	1617.66	403.34	12.5	8.4	8.2	8.6	10.5	7.7	8.4	3.4
1	I13	2	NOTCH1	NM_017617	sample	26.6725543478261	113.891304347826	5.19623913363724	445592.483695652	3542.30480294841	5.72690217391304	15.7961956521739	1.52001696328031	59907.4375	2187.4044545461	1472	9.6	10.2	4.9	10.3	10.7	0.1	35.8	7.4	10.9	42.5	11.5	9.4	41	14.3	6.9	40.8	1735429	101916.41	1575.37	405.36	11.1	9.4	7	13.6	10.3	8.8	9.7	10.1
1	I13	3	NOTCH1	NM_017617	sample	24.6417624521073	103.64367816092	6.06320894752537	435115.114303959	3631.56993366841	5.4220945083014	15.6270753512133	1.45444175786323	58465.840357599	1907.3096433205	1566	10.2	13	5.9	11	12.5	0.2	0	7.2	12	40.5	9.6	10.6	39.8	13.2	8.9	42.4	1806063	87378.72	1670.88	337.7	12.7	7.4	5.6	17.2	11.9	8.4	6.3	15.8
1	I14	1	RAD51	NM_133487	sample	28.3789836347976	112.3608957795	5.91480694080509	453608.180017227	3585.44685242236	1.80103359173127	4.24289405684755	0.686708532528924	14172.842377261	958.140614470387	1161	7.8	12.7	2.1	10.5	14.3	0	64.2	8.6	10.1	15.9	10	8.8	13	13	6.6	14.1	1868697	78761.96	1654.71	298.65	11.8	8.5	2.6	22.5	10.8	12.6	3.7	27.7
1	I14	2	RAD51	NM_133487	sample	30.9650684931507	126.32397260274	5.28892310125261	496121.214383562	3570.05251214667	2.40890410958904	5.96301369863014	0.810322887908304	20654.0780821918	1169.24118850024	1460	8	11.4	2.3	10.7	12.6	0.1	58.8	13.4	10.1	19.2	15	7.9	16.6	16.6	5.7	15.7	1934068	85697.99	1629.16	319.67	14.5	8.7	2.9	16.6	11	12.7	3.4	21.3
1	I14	3	RAD51	NM_133487	sample	27.4187279151943	112.099823321555	6.08024504185351	461343.496466431	3591.51935942265	2.06713780918728	5.2482332155477	0.706343482790963	18905.9363957597	1026.28051638591	1132	8.7	12.7	2.7	12.6	15	0	0	9.1	10.7	15	10.6	10	12.9	15.1	7.8	14.3	1810322	80942.42	1647.27	309.59	13.6	9	2.9	19.2	13.8	12.7	4.2	21.9
1	I15	1	ZFHX4	NM_024721	sample	29.5020210185934	125.062247372676	6.15837616247217	513265.941794664	3739.91831530316	5.48342764753436	15.1406628940986	1.3706619021021	56018.1188358933	1888.12076520608	1237	10.3	8.5	4.6	12.3	10.1	0.2	41.6	9.9	9.5	38.9	14.5	7.5	38.1	19.4	5.3	39.7	1991104	100969.9	1764.5	384.06	14.6	8.5	7.7	11.7	14.5	8.5	8.6	7.7
1	I15	2	ZFHX4	NM_024721	sample	28.3826597131682	121.026727509778	6.22802859518359	503927.996740548	3764.38440870507	6.28161668839635	17.2731421121252	1.5328937271339	68638.8930899609	2277.8078243254	1534	10.5	10.6	4.8	12.9	8.3	0.4	36.2	10.1	9.6	46.3	13.8	7.5	43.9	16.2	5.1	43.7	1941651	109664.85	1762.93	431.3	13.6	7.4	7.2	8.5	13.8	6.8	8.7	4
1	I15	3	ZFHX4	NM_024721	sample	27.2942345924453	116.682571239231	5.73165419152136	507761.211398277	3792.61935777515	5.28760768721007	14.4499668654738	1.45298540429707	54203.9423459245	1939.97697935279	1509	10.2	12.1	4.2	15.6	10.2	0.1	0	10	11.3	39	12.9	10.1	37.6	17.4	8	40.2	2007520	101488.97	1734.1	393.17	16.1	9.8	8	10.7	16.9	9	9.7	6.4
1	I16	1	KMT2C	NM_170606	sample	25.5691056910569	103.943089430894	4.90655936339082	416653.445121951	3529.58567875741	5.26761517615176	14.260162601626	1.37938039457825	54075.0887533875	1949.21140382096	1476	8.9	11.7	3.1	9.7	13.5	0.1	41.6	6	9.8	39.1	6.8	9	37.7	10.4	7.2	40.3	1689826	95770.06	1606.34	388.31	9.1	9	6.1	12.5	10.4	9.7	9.6	8.3
1	I16	2	KMT2C	NM_170606	sample	26.7144754316069	109.868525896414	5.76400116919411	444204.916334661	3625.2815545733	5.71580345285525	15.6958831341301	1.48672476899503	62196.8466135458	2232.82650719205	1506	9	13	4.8	12.4	11	0.5	36.6	7.7	9.5	43.2	9.5	8.8	40.8	13.5	6.3	41.2	1824060	109651.38	1669.51	429.06	11.7	8.8	9.2	11.4	12.5	8.5	10.6	7.4
1	I16	3	KMT2C	NM_170606	sample	26.4188218390805	107.920977011494	6.00249832935969	453691.404454023	3652.53699674354	5.5323275862069	15.6113505747126	1.40052044589005	60528.7614942529	2018.03977757932	1392	8.3	12.2	5.2	11.6	10.8	0.1	0	8.5	10.2	39.2	10.4	9.3	37.9	14.5	6.3	40.7	1843770	97882.74	1633.97	374.05	12.9	7.4	5.8	11.8	11.7	8.5	7.3	8.6
1	I17	1	RPA32	NA	Positive	24.491610738255	139.002516778524	13.8143661253248	1047906.81963087	4884.75043106446	4.55369127516779	10.7223154362416	1.19365840117933	40628.1082214765	2012.93326758616	1192	19.8	14.3	2.4	26.8	7.7	0.3	39.7	7.6	20.1	37.8	17.6	13.9	32.9	23.2	9.9	36.7	3833682	111910.34	2955.32	439.7	26.3	10.3	13.3	12	28.9	6.5	14.3	4.9
1	I17	2	RPA32	NA	Positive	23.9434495758718	137.524033930254	13.750291156136	1061733.533459	5110.04982397038	5.46654099905749	14.1376060320452	1.33157798835638	55239.4637134779	2123.6223368868	1061	21.7	16.4	4	29.2	7.6	0.2	36.8	6.9	20.5	41.7	18.2	13.9	37.9	24.2	8.8	38.3	3861817	113117.64	3225.74	445.04	26	8.9	12.3	13.1	30.5	5.7	14.5	7.5
1	I17	3	RPA32	NA	Positive	24.0137096774194	136.828225806452	13.1363008565024	1051312.14516129	4684.75983706203	3.73951612903226	9.14193548387097	1.08459654122483	33130.5669354839	1717.50165743445	1240	18.4	19	3.1	24.1	11.6	0.1	0	7.5	18.3	31.9	17.8	13.7	27.9	22.1	11	31.5	3814408	98453.2	2862.43	375.59	25	8.8	9.4	17.4	26.7	8.6	10.5	14.8
1	I18	1	RPA32	NA	Positive	24.36	133.85	13.7396491658898	975634.879090909	4668.35705292321	3.45272727272727	8.02545454545455	1.10806831096936	26425.5909090909	1580.02097454453	1100	18.2	14.7	2.3	22.4	10	0.1	45.1	6.7	17.2	29.8	17.1	11.6	27.1	21.5	8.1	29.4	3576969	83295.33	2788.88	316.07	22.4	9.4	4.6	20	24	8.9	4.5	20.3
1	I18	2	RPA32	NA	Positive	24.007881773399	139.047290640394	14.8859423035454	1027394.93694581	4882.43280483395	4.27783251231527	10.8551724137931	1.27378642993971	43590.3753694581	1949.79970802111	1015	20.2	13.6	3.8	25.5	7.5	0.7	39.1	7.3	18.9	35.1	18.5	12.2	30.9	24.2	8.2	30.2	3664643	102797.04	3000.97	408.04	23.9	7.9	6.5	14.9	27.5	5.7	8.6	11.4
1	I18	3	RPA32	NA	Positive	24.1610800744879	135.887337057728	12.780365324944	1011071.87709497	4626.36160867552	3.53724394785847	8.67225325884544	1.04513978270828	30560.2681564246	1471.12651555901	1074	18.1	20.1	2.5	23.3	13.9	0.2	0	7.9	16.8	29.7	17.8	13.6	26.7	22.3	11.6	29	3642755	86135.81	2781.24	320.13	24.9	10.1	5.8	22.1	26	11.5	7	20.3
1	I19	1	RPA32	NA	Positive	24.1189655172414	158.302586206897	16.2714934833377	1357743.81206897	5333.60227680486	5.10172413793103	12.875	1.37361492441377	53678.7310344828	2334.9017691129	1160	24.2	13.5	4	30.9	5.9	0.4	33.7	8	16.7	40.5	21.7	10.1	35.5	27.6	7.2	40.3	4674041	116382.41	3427.79	456.06	28.6	7.8	15.5	10.3	32.7	3.6	16.6	5.3
1	I19	2	RPA32	NA	Positive	24.5195143104944	148.180398959237	16.408192022071	1133257.42671292	5126.73424207325	5.77710320901995	15.1396357328708	1.43393568567565	61049.9783174328	2425.79818237344	1153	24.2	15.7	4.3	32.6	7.2	0.3	31.7	6.4	17.1	43.1	20.6	11.4	37	27.8	8.2	38.7	4033258	111235.2	3287.87	429.16	31	7.8	11.6	11.6	36.3	5.5	12.1	7
1	I19	3	RPA32	NA	Positive	21.2982456140351	138.964076858814	13.8369191874655	1170794.80284043	4940.74526087833	4.37677527151211	11.0250626566416	1.20077568748389	41606.1503759398	1943.39988695873	1197	21.7	21.1	3.4	27.2	15.4	0	0	5.5	19.9	35.2	19.4	18.5	31.1	24.1	14.7	34.8	3967370	109098.19	3130.11	420.15	25.6	9.8	11.4	10.3	29.2	11.3	13.2	6.9
1	I20	1	RPA32	NA	Positive	25.0960067969414	149.967714528462	20.4540028517486	1149738.36788445	5193.49413635832	5.06711979609176	12.9566694987256	1.30073213482495	52061.7977909941	2086.74289360743	1177	23.7	9.9	3.7	29.8	5.4	0.3	39.8	7.1	17.9	38.1	20.2	9.6	35.3	27	6.6	39.1	4120593	106214.59	3234.38	412.88	27.6	7.7	12.9	15.3	30.8	3.6	14.7	12.6
1	I20	2	RPA32	NA	Positive	23.9632352941176	149.409926470588	20.3746400870911	1217672.21691176	5496.55612218325	4.71139705882353	11.5496323529412	1.23570897584465	43824.9237132353	1992.30670331299	1088	24.1	11.6	2.9	32.8	6.6	0.3	40.3	7.5	19.1	37.1	20.4	8.1	34.7	27.2	5.3	34.3	4258084	109480.69	3541.49	434.05	27.8	6.9	10.8	9.7	33.5	6	11.9	3.7
1	I20	3	RPA32	NA	Positive	23.7123519458545	142.702199661591	14.4984836165877	1114161.38409475	4924.50695505684	4.34602368866328	11.2571912013536	1.23131874403218	42708.6463620981	1959.49000708261	1182	21	15.7	3.5	28.3	9.1	0.2	0	7.4	17	36.3	19.5	12.4	32.1	24.5	9.3	36.4	3858114	106437.75	3069.42	414.82	26.3	7.9	10.4	11.1	30.3	7.1	11.3	5.4
1	I21	1	RPA32	NA	Positive	24.3645209580838	140.997005988024	12.9751018428454	1064818.11152695	4841.18817259359	4.43338323353293	11.061377245509	1.19050747466047	40213.5943113772	1861.56101958051	1336	23.3	18.6	2.9	25.2	9.1	0	41.5	7	22.9	35.6	18.6	18.9	30.8	23.3	13	33.8	3935696	100936.15	2973.99	382.35	24.7	10	9.2	12.9	28.7	6.2	8.8	9.1
1	I21	2	RPA32	NA	Positive	22.9444058373871	158.730368311327	23.1535286617405	1390082.33912439	5762.70097730394	5.15496872828353	12.3961084086171	1.31798718835819	48695.191799861	2237.99743335907	1439	27.7	12.4	2.6	34.6	5.6	0.2	35.6	5.5	20.9	41.1	22.2	10.1	37.5	31.5	6.2	38.2	4609082	106864.8	3917.65	424.39	30.5	7.4	9.7	10.6	36.8	4.4	11.3	5.8
1	I21	3	RPA32	NA	Positive	22.296875	125.78625	12.4786991179572	969880.005	4867.62435968305	3.51125	8.986875	1.02452792497504	32545.914375	1527.87462801651	1600	20.1	19.1	2.4	25.5	11.5	0.2	0	6.2	19	28.4	15.5	15.6	25.8	21.8	11.9	28.7	3547612	89122.89	3014.93	346.24	24.9	8.8	5.6	21.4	29.4	8.9	7.8	18.9
1	I22	1	RPA32	NA	Positive	24.3159144893112	146.670625494854	18.0893489638492	1165919.86698337	5389.92033846597	5.06730007917656	12.7252573238321	1.25641428847315	50257.8725257324	2148.49336593209	1263	23.4	12.5	2.9	31.7	6.2	0	37.8	7.4	18.7	40	20.7	10.7	34.7	27.6	6.8	39.3	4109834	105127.28	3509.8	410.88	29.4	8.1	11.9	13.1	34.2	4.4	13.9	10
1	I22	2	RPA32	NA	Positive	23.4799090219864	151.998483699773	18.1968130094015	1261642.85519333	5391.03897504398	4.87566338134951	12.0576194086429	1.27565079838696	50935.4685367703	2175.40223205343	1319	25.8	12.7	3.5	31.6	9.5	0.6	38.8	7.7	22.2	38.5	22.4	12.7	32.8	28.4	9.5	33.9	4252804	115113.61	3521.54	449.68	28.4	9.9	11.8	13.3	33.8	6.7	14.2	5.2
1	I22	3	RPA32	NA	Positive	20.7521739130435	130.009420289855	16.8562101570638	1101976.2557971	5128.41566545381	3.92246376811594	9.64492753623188	1.14857538807688	36913.6608695652	1951.91525023306	1380	22.2	21.4	3	29	12.2	0.3	0	5.8	24.3	32.9	18.2	20.1	28.4	24.4	15.7	32.9	3911278	102104.56	3303.52	405.82	27.4	11.2	10.1	14.7	32.4	8.7	13	9.9
1	J03	1	ATR	NA	Positive	23.7790463398254	87.8300873069174	5.04543432449341	320727.842175957	3225.6541012411	4.32370718603089	10.9670920080591	1.13803725979376	39954.2988582942	1725.80099306879	1489	6	23.4	2.5	6.5	27.8	0.3	46.6	5.2	14.7	34.4	5.1	15.4	33	6.2	14.1	34.2	1446600	98940.17	1352	385.18	6	15	7.7	12	6.8	25.1	7.9	8.1
1	J03	2	ATR	NA	Positive	24.7176843774782	100.886597938144	7.37537944466112	421991.856463125	3480.67320186054	5.25614591593973	13.4940523394132	1.40486273908609	54235.152260111	2209.12956051463	1261	8.5	17.9	2.9	9.1	20.1	0.3	36.8	5.1	11.5	43	7.7	12.6	38.7	9.7	9.8	39.3	1754679	112242.84	1587.86	429.36	9	8.7	10.9	9.9	9.5	15.6	12.1	7.8
1	J03	3	ATR	NA	Positive	23.4518430439952	86.5796670630202	5.27341803636008	330225.55588585	3218.91178459082	3.97324613555291	9.93519619500595	1.06497779225666	37833.1670630202	1715.80253086946	1682	6.2	25.3	2.5	7.3	28.3	0	0	5.6	12.5	31.8	5.1	16.4	29.4	7.1	14.6	32.7	1522021	115812.78	1387.85	440.2	7.1	12	12.1	6.8	7.8	20.7	13.3	1.8
1	J04	1	ATR	NA	Positive	24.8833467417538	101.032180209171	5.15569604127679	396228.818986323	3502.76164244703	5.54384553499598	14.815768302494	1.42349658062384	58950.7731295253	2177.11620679588	1243	9.5	15	4.3	9.7	16.2	0.2	37.4	6.4	10.6	41.2	7.5	9.6	39.6	10.7	7.7	42.8	1674618	105509.43	1577.36	414.21	9.1	8	9.7	9.3	9.4	11.7	12.2	7.2
1	J04	2	ATR	NA	Positive	24.3819776714514	103.173843700159	5.91948169919795	432612.861244019	3627.70716374934	5.57655502392345	14.6499202551834	1.3593089846556	63041.9226475279	2304.75156270437	1254	10.6	13.8	4.1	12.4	14.7	0.6	38.4	5.8	13.3	41.5	8	11.6	38.1	11.5	8.8	39.6	1762823	118597.67	1682.83	467.28	10.6	10.5	13.4	8.9	13.6	11.1	16.5	6.7
1	J04	3	ATR	NA	Positive	22.410355987055	87.0077669902913	6.06843800302869	360276.750161812	3363.41710941352	4.45501618122977	11.2349514563107	1.31237212162966	43447.0187702265	1958.70825494257	1545	7.6	23.7	3.8	9.3	22.6	0.3	0	4.9	15.8	36.2	5.8	17.3	35.1	8.7	15.3	38.6	1611706	100804.72	1501.13	405.83	9.3	10.9	7.1	9.7	9.8	16.1	11.4	6.9
1	J05	1	ATR	NA	Positive	25.2990697674419	99.6525581395349	6.16339395899273	414312.202790698	3535.224034648	3.69581395348837	9.14883720930233	1.11589874306851	35944.7441860465	1739.41123075064	2150	8.1	19	2.3	9.5	17.3	0.2	49	5.8	11.1	30.3	6.7	10.7	28.8	9.7	9.1	31.9	1721313	99437.99	1597.19	384.66	8.4	9.8	6.7	9.8	9.6	14.8	8.6	7.3
1	J05	2	ATR	NA	Positive	26.2673319327731	102.929096638655	5.37118952645622	412318.984768908	3493.03001862461	4.87867647058824	12.6181722689076	1.30093695749569	50239.1003151261	2069.91182423094	1904	7.7	17.8	2.9	9.6	17.4	0.3	42.1	6.8	10.4	36.8	7.2	10.1	34.7	10.7	7.9	35.8	1699003	102618.17	1541	392.41	8.9	8.6	7	10.5	9	13	7.1	7.7
1	J05	3	ATR	NA	Positive	24.0269011898603	90.1914123124677	4.40470222144778	335519.448525608	3257.30596594591	3.50543197102949	8.75116399379203	1.05576575572559	33665.2209001552	1692.64928254298	1933	6.2	23.1	2.9	7.4	20.8	0.1	0	5.8	11.2	30	6.1	13.9	28.3	7.4	11.7	32.3	1504370	107401.21	1365.63	417.61	6.4	10.8	9	9.4	8	16.1	9.8	4.5
1	J06	1	ATR	NA	Positive	24.296992481203	89.7099892588614	5.62294191067013	339351.874865736	3278.91876464762	3.45381310418904	8.19172932330827	1.02430750328811	30194.8668098818	1620.50324281276	1862	6.8	25.1	2	7.3	30.3	0	51.1	5.4	15.8	29.7	5.5	16.8	27.8	7.4	14.3	30.7	1551278	114990.71	1467.74	428.34	7.8	10.6	15.1	8.9	7.9	22.2	14.1	6.1
1	J06	2	ATR	NA	Positive	25.0622817229336	97.2578579743888	5.26329257576618	396755.047729919	3342.11329341959	4.61466821885914	11.9097788125728	1.32504916203553	46943.1047729919	2061.90088801894	1718	6.1	24.3	3.7	7.8	23	0.1	39.7	5.1	11.6	36.9	6.3	13.1	35.1	8.3	11.4	35.2	1646010	106329.74	1478.51	410.12	6.9	9.7	6.6	9.1	8.9	17.8	8.7	7
1	J06	3	ATR	NA	Positive	23.7792567942318	96.5396561286744	6.92185136434746	428323.703272324	3709.15157418395	4.36772046589018	11.0343871325568	1.15533833770026	42901.6661120355	1871.04438724692	1803	11.2	18.5	2.7	12.7	15.9	0.2	0	6.5	14.3	33.9	8.1	13.5	31.7	12.4	10.7	35.3	1802671	100740.8	1713.02	391.57	11.2	9.8	7.2	10.6	13.7	12.6	9.1	7.9
1	J07	1	ATR	NA	Positive	23.9597652975692	95.8910310142498	5.9246337115523	384011.773679799	3441.83834245116	5.00838222967309	12.6580050293378	1.21658850456826	49368.4015088013	1992.2376112424	1193	8.8	16.8	2	7.5	18.7	0.1	41.9	5.2	13.3	38.1	6.7	12.7	35	9.4	10.1	37.9	1625416	108171.29	1520.23	426.39	8.7	10.3	10.4	8.2	8	13.9	12.6	3.8
1	J07	2	ATR	NA	Positive	23.5266393442623	94.7643442622951	6.28127759107067	400753.655737705	3591.00065402543	4.44535519125683	11.344262295082	1.26647768735001	45002.9521857923	1923.17788181275	1464	9.8	21.3	2.4	11.3	18.3	0.5	45.4	5.7	15.2	36.5	6.8	15.2	34.9	10.1	11.3	34.6	1703483	103520.15	1682.12	408.49	9.7	10.7	6.9	9.8	11.8	14.7	8.3	5.3
1	J07	3	ATR	NA	Positive	23.3131720430108	88.5443548387097	5.65788390542028	349178.747983871	3359.04082838183	4.58198924731183	11.8877688172043	1.22859123757839	43879.7116935484	1830.84650489168	1488	7.3	22.3	3.3	7.7	23.8	0.1	0	4.8	12.9	36.3	5.3	14.1	34.4	7.9	12.5	37	1580798	97653.14	1482.24	375.69	8.4	10.6	6.2	11.2	8.9	17.3	8.5	9.3
1	J08	1	ATR	NA	Positive	22.4473085670963	90.2335102350265	5.92578546853361	375120.670962851	3514.77040321399	4.85216072782411	12.8559514783927	1.23677910262846	49732.7824109174	1848.78570970749	1319	8.9	18.9	2.9	9.6	18.2	0.4	46	3.9	17.4	37.1	5.6	17	35.3	7.8	13.1	37.7	1671511	90900.67	1588.96	356.83	8.1	9.9	6	17.1	10.2	14.1	7.4	17.4
1	J08	2	ATR	NA	Positive	22.8786926461345	92.4921433060968	5.77833987679862	388185.384663733	3530.95931657372	4.53865493400377	11.926461345066	1.26497633596632	46367.1583909491	1799.94856168848	1591	8.1	18.3	3	10.6	15	0.1	47.5	4.5	15.5	34.2	6.1	16.3	32.6	9	12.6	32.6	1758822	97534.2	1553.91	367.81	10.2	8	4.5	12.8	10.2	13.1	6	10.7
1	J08	3	ATR	NA	Positive	23.3716525146963	93.9666884389288	5.72335185490539	393547.187459177	3576.34212219814	4.40300457217505	11.0346178967995	1.20865112796623	43059.5715218811	1966.18586051219	1531	10.1	19.1	2.5	11.9	15.3	0.2	0	4.6	11.4	35.1	5.9	11.4	31.9	9.1	9	35.8	1701053	106913.77	1556.93	411.16	10.5	7.1	9.2	7.3	11.3	11.4	10.9	3.5
1	J09	1	STIM1	NM_003156	sample	27.51875	108.505625	5.50718520670397	418934.49	3507.63510628037	5.1325	13.471875	1.32549188038923	50028.500625	1857.37963560135	1600	7.9	15.1	2.9	8.4	14	0.4	43.9	9.1	11.8	39.5	10.2	11	38.1	12.1	8.2	40.1	1805887	99429.43	1550.3	374.16	11.8	8.6	7.1	11.2	8.4	11.9	7.5	8.6
1	J09	2	STIM1	NM_003156	sample	28.8268229166667	116.675130208333	5.49943990606594	455830.067708333	3559.01867218504	5.29947916666667	14.630859375	1.38718094544062	58469.4303385417	2080.92884535251	1536	9.4	12.3	5.1	10.1	12	0.3	42.4	9.8	10.4	39.8	11.8	8.8	39.1	13.3	6.2	39.3	1786982	103510.88	1588.32	395.11	11.5	9.2	7.5	13.7	9.4	11.3	7.6	10.2
1	J09	3	STIM1	NM_003156	sample	26.6992632283992	109.174146014735	5.4785633950313	436601.713328868	3507.51122960962	4.74882786336236	12.9149363697254	1.29759744154003	48092.316141996	1800.06235945716	1493	9.1	13.5	3.8	10.5	16.9	0.3	0	8.8	12.5	37	10.6	10.3	36	13.2	8.8	38.5	1706441	95085.74	1506.2	371	10.9	10.6	6.8	16.3	10.4	15.5	8.8	11.8
1	J10	1	DICER1	NM_030621	sample	28.342662116041	114.17542662116	4.695515605416	440516.262798635	3540.74565534962	5.22866894197952	13.8764505119454	1.38110724339739	55823.5843003413	2191.83609162652	1465	8.1	12.4	3.3	10.9	10.8	0.3	39	9.1	10.4	40.1	9.8	9.1	38.6	13.4	7.4	42.1	1890347	117692.64	1619.31	450.93	11.9	7.5	13.7	6.9	12.6	9.4	16.7	4.6
1	J10	2	DICER1	NM_030621	sample	27.0256835128418	115.986743993372	5.98254114026203	494175.430820215	3777.33474095188	5.82270091135046	15.5103562551781	1.3706072287514	65467.3736536868	2278.70454002508	1207	11.2	13.2	3.8	13.3	11.7	0.5	38.5	8.9	9.7	41.9	12.7	8.9	39.4	16.1	7	39.8	1987024	110917.12	1772.58	436.17	15	9.6	10.8	12.3	15.4	9.5	13	9.7
1	J10	3	DICER1	NM_030621	sample	25.6393574297189	109.199196787149	6.11832397633565	452798.293975904	3707.60522337469	5.11967871485944	13.8072289156627	1.31242184223557	55362.4859437751	2074.97164818451	1245	11.6	10	3.8	13.9	8.2	0.1	0	7.4	11.2	38.5	10.6	9.3	36.5	15.3	7.1	40.4	1830361	108595.23	1677.18	428.04	13.3	8.2	10.3	8	15.1	6.8	12.7	3.2
1	J11	1	PASK	NM_015148	sample	28.1106405505559	113.472207517205	5.51038401449567	459351.366860773	3678.47616002639	5.16040232927475	13.8904182106935	1.3573042407408	55455.1641079936	2070.02904853739	1889	8	12.3	4	10.7	9.3	0.1	41.2	9	9.8	38.3	9.7	7.6	36.3	13.8	5.6	39	1888462	108026.89	1687.25	415.78	12.2	6.5	10.1	8.3	11.1	6.8	11.1	4.9
1	J11	2	PASK	NM_015148	sample	28.6380952380952	115.496428571429	4.60345367308179	440659.83452381	3504.25501189791	5.43988095238095	14.9428571428571	1.3969121531776	60965.3089285714	2198.010397366	1680	6.5	10.7	4.3	8.3	10	0.4	40.1	9.5	7.8	40	10.7	7.2	38.8	13.3	5.7	39.2	1842392	106977.9	1521.37	407.65	11.8	7.5	8.2	8.9	8.3	9.3	9.3	8.2
1	J11	3	PASK	NM_015148	sample	27.1014412416851	107.812084257206	5.23260351888428	407893.964523282	3419.12789177985	5.33980044345898	14.8991130820399	1.3483056156941	57820.477827051	1917.83228142998	1804	7.6	13.5	4.4	7.8	13.8	0.1	0	9.8	9.5	38.6	10.5	9.6	38.2	12.7	7.5	41	1727128	95158.93	1475.74	353.58	12.4	8.2	5.5	13.5	9	11.3	6.2	11.3
1	J12	1	EZH2	NM_152998	sample	26.3651315789474	116.421875	6.0603390241795	506837.8125	3789.77905782999	5.94983552631579	16.75	1.49561492042918	67789.4819078947	2221.19766070552	1216	12.3	9	5.2	12.7	9.9	0.6	37.3	6	10.5	43.1	10.9	6.6	41.8	15.8	5.2	44.9	1928154	109891.88	1761.22	430.36	12.6	8.1	9.5	7.2	13.4	6.9	12.8	2.3
1	J12	2	EZH2	NM_152998	sample	26.8571428571429	113.056422569028	6.36901671338979	465046.339135654	3671.63194589464	5.66986794717887	15.6710684273709	1.41848359577798	65731.881152461	2231.05796916985	1666	9.7	9.2	4.5	10.6	9.1	0.4	39.3	8	11.3	39.8	11.5	8.3	37.8	14	5.6	38.4	1785172	111063.78	1675.65	431.02	11.5	8.5	9.7	9.5	10.7	9.1	10.5	4.1
1	J12	3	EZH2	NM_152998	sample	26.0192563081009	109.447543160691	5.38528553726155	447877.199867198	3592.56949970794	5.33798140770252	15.1188579017264	1.36813414192945	59030.3220451527	1943.01805995451	1506	9.7	9.8	5	10.8	10.6	0.1	0	8.9	10.8	38	10.9	8.5	36.6	14.3	6.4	39.6	1768626	88866.83	1568.69	336.11	11.8	9.2	6.4	21.7	10.6	9.8	6.4	22.4
1	J13	1	ATF7IP	NM_018179	sample	28.446455505279	124.561840120664	6.91682929504999	553014.504524887	3925.96315683222	5.44117647058824	14.289592760181	1.38056266046223	54578.3974358974	2013.04706450144	1326	12.2	8.6	3.5	14	8.7	0.2	41.9	10.2	11.3	40.8	14.3	8.4	38.9	20	5.9	41.3	2076525	103258.9	1910.08	410.61	15.4	9	8.7	10.6	16.5	6.9	10.4	7
1	J13	2	ATF7IP	NM_018179	sample	29.2622377622378	123.495920745921	6.47064812341289	524648.594405594	3759.73638983481	5.21212121212121	13.7115384615385	1.29864769792413	52460.2668997669	1960.73497103691	1716	9	9.7	3.1	11.8	8.2	0.2	42.7	11.1	9	39.5	14.3	6.8	37.7	16.4	4.8	37.6	1985561	100021.32	1778.81	379.06	14.3	7.1	5.8	12.5	12.3	7.9	5.4	10.7
1	J13	3	ATF7IP	NM_018179	sample	27.0779294653015	111.084186575654	5.15403632708181	438174.087030717	3583.0134213144	4.47212741751991	11.8629124004551	1.17007321234669	44818.9379977247	1785.92261113428	1758	7.9	9.3	2.4	9.6	9.3	0.2	0	9.4	7.8	34.8	11.1	7	32.5	14.7	5.3	35.7	1759108	96623.19	1559.65	368.41	13.5	7.3	4.8	9.4	10.8	8.5	6.5	6.5
1	J14	1	RB1	NM_000321	sample	26.9781795511222	111.649625935162	6.12692272071073	456550.882169576	3636.9000885732	4.70074812967581	12.035536159601	1.24292226356014	44154.6178304239	1854.57576251704	1604	9.1	9.5	2.9	10.2	9.3	0.1	43.3	8.9	10.3	36.8	10.2	7.5	35.2	12.2	5.3	37.7	1856030	100612.25	1719.6	401.25	11.7	7.5	8	11.6	11.8	6.1	10.5	7.2
1	J14	2	RB1	NM_000321	sample	27.0271339739966	113.542114188807	6.33498404178441	469145.416054268	3648.74651797515	5.69700395703787	15.6489542114189	1.43607659158411	64146.810062182	2256.81559818061	1769	8.8	9.9	4.1	9.2	10.5	0.1	37.8	8.8	11.2	42.7	11.2	8.5	41.4	13.9	6.6	41.7	1804525	114836.38	1693.05	452.89	11.8	9.4	11.6	9.2	10.6	8.1	14.4	3.5
1	J14	3	RB1	NM_000321	sample	25.3027156549521	108.477635782748	6.50181548094958	455155.360223642	3773.8203839948	5.55031948881789	15.5838658146965	1.38117814243316	60707.6717252396	1985.12808155165	1252	11.6	8.6	5.4	13.3	9.5	0.1	0	8.5	9.9	39.5	11.2	6.9	38.3	15	5.3	41.1	1789378	100974.86	1721.43	392.27	13.7	7.3	7.9	11.1	12.7	7.9	11	7.4
1	J15	1	RPA2	NM_002946	sample	23.5551470588235	151.881433823529	18.8894445139971	1265609.41268382	5461.30751312322	4.32261029411765	10.2518382352941	1.12468654418443	39124.3777573529	1941.78359073099	1088	25.8	11.3	2.7	31.3	4.5	0	42.3	5.9	19.6	35.2	19.9	10.2	31.2	27.3	6.4	34.7	4471871	105428.19	3554.46	417.98	27.5	6.7	11.7	14.5	32.5	3.1	14.3	9.8
1	J15	2	RPA2	NM_002946	sample	24.6217228464419	161.746254681648	18.9898354466167	1378511.39138577	5557.57918584129	4.96161048689139	11.7808988764045	1.19205248376391	46584.8220973783	2095.643993885	1068	25.5	13	3.2	34	6.3	0	39.7	7.6	20.6	39.2	23.9	10.8	34.6	30.6	7	35.5	4694263	121509.86	3712.6	469.9	31.7	9.3	14.1	9	35.7	5.5	15.2	2.4
1	J15	3	RPA2	NM_002946	sample	22.5894736842105	147.126315789474	12.6952977041635	1223190.29924812	5133.23553537102	3.49699248120301	8.33609022556391	1.00680861117606	29603.8270676692	1629.94095249271	1330	24.8	25	1.9	31.1	16.6	0.1	0	6	18.9	28	21.1	17.7	24	26.8	13.5	26.9	4316941	101632.49	3413.91	382.97	29.5	9.2	10.1	12.6	35.2	11.5	9.3	8.3
1	J16	1	RPS2	NM_002952	sample	24.7958236658933	117.625290023202	6.80017088795269	530263.414153132	4032.49099707053	5.56728538283063	14.4976798143852	1.35996890493236	58103.5046403712	2212.79133922633	862	16.5	5.3	4.9	19.1	6	0	35.5	6	12.2	40.5	11.9	8.4	37.4	19.6	5.5	40.5	1934673	119131.21	1934.73	495.16	13	9	17.9	7.1	18.6	4.4	23.1	2.6
1	J16	2	RPS2	NM_002952	sample	24.9461538461538	122.527692307692	8.55381701325766	590370.996923077	4225.28269472594	5.30615384615385	13.9676923076923	1.38030220736051	62172.8153846154	2372.66868814014	650	18.5	6.9	4.8	20.3	6.5	0.5	32.9	5.7	16.3	39.4	14.6	10.2	36	22.5	6.6	36	2166758	133159.55	2200.57	541.61	16.2	8.6	20.8	7.5	22	4	26.6	3.5
1	J16	3	RPS2	NM_002952	sample	22.3160556257901	106.849557522124	6.29650105934822	497666.678887484	3959.68777142614	4.71428571428571	12.346396965866	1.27884029178891	50434.3590391909	2027.2930524437	791	15.8	7.2	4.2	18.6	7.6	0.3	0	4	12.3	35.5	10.2	8.3	32.1	18.1	7.1	35.9	1771876	112562.95	1874.57	502.22	13.5	9.9	11.9	11.3	19.3	6.7	22.6	4.8
1	J17	1	ATR	NA	Positive	23.9221604447975	99.1580619539317	7.54459343061404	442689.490071485	3698.27897688557	4.68149324861001	11.7926926131851	1.23058599234856	44922.0023828435	1904.63453794958	1259	10.2	16.4	3.5	11.8	20.3	0.3	42.7	6.1	16.8	36.5	8.5	14.4	33.2	12.1	12.2	37.1	1772148	113103.32	1745.9	448.86	11.7	11.7	12.2	8.4	11.8	15.6	15.2	2.8
1	J17	2	ATR	NA	Positive	24.6085989621942	96.4914751667902	6.19258703334605	396081.451445515	3473.32142774257	5.15196441808747	13.3239436619718	1.28365043501369	53745.347664937	2141.7102589691	1349	7.7	20.7	2.5	10.3	17.7	0.4	39.4	5.9	12.5	38.9	6.2	13.9	35.8	8.8	11.3	36.3	1717786	108884.76	1555.94	427.71	9	9.6	11.6	14.2	10.7	12.9	13.3	10.7
1	J17	3	ATR	NA	Positive	23.9301397205589	92.3379906852961	5.50773407908493	373102.208915502	3347.51893083705	4.49900199600798	11.3007318695941	1.20775518110296	41698.8017298736	1838.27300342255	1503	8.6	22.4	2.9	8.7	25.1	0	0	5.6	13.2	36.5	6.1	14.6	35	8.6	12.6	38.3	1606725	99585.38	1438.93	376.17	8.6	10	7.2	11.4	8.4	19	7.1	6.6
1	J18	1	ATR	NA	Positive	24.806258322237	96.7936085219707	5.11943955310839	371087.440079893	3345.53255455641	4.18575233022637	10.2696404793609	1.16766924780546	38339.1864181092	1864.75097033336	1502	6	17.4	2.4	6.4	17.5	0.1	43.3	5.1	10.8	34	6.5	10.8	31.5	8.5	9.4	34.6	1603382	103702.62	1465.94	414.09	7.6	9.5	8.7	8.9	7.9	11.7	11.9	3.9
1	J18	2	ATR	NA	Positive	24.5722178374112	96.8792423046567	5.60110860876252	381772.848460931	3430.63514609237	6.04419889502762	15.8050513022889	1.46365848103551	63385.2162588792	2330.90140770969	1267	7.1	17.6	4.3	8.9	17.3	0.1	33.5	5.4	11.7	44.8	6.7	12.2	42.1	9.3	9.8	42.3	1642532	113288.3	1561.39	453.75	9.6	8.5	11	10.9	9.2	10.7	14.3	5.2
1	J18	3	ATR	NA	Positive	23.7230347349177	95.1974405850091	5.38960817602483	387217.556672761	3448.63925295944	5.845521023766	15.2815356489945	1.42999419071541	58956.7138939671	2180.93192029405	1094	9.9	18.4	3.7	11.6	22.7	0.1	0	5.5	12.6	43.8	6.9	12.2	41.8	11.2	11.4	44.5	1648357	110033.15	1515.06	430.52	10.8	10.2	11.6	9	11.4	15.9	13.7	4.3
1	J19	1	ATR	NA	Positive	26.6175528507367	105.93401665599	5.39525525971952	422456.723254324	3502.48757234708	5.42280589365791	13.6579115951313	1.3185093246943	55451.9839846252	2183.52665112151	1561	8.6	15	2.9	9.3	14.7	0.2	38.1	7	10.1	40.4	8.8	9.2	37.5	11.7	7.1	41.3	1738956	109330.34	1566.33	425.92	9.5	8.6	11.9	9.4	9.4	11.9	14.5	4.5
1	J19	2	ATR	NA	Positive	24.9829974811083	99.8180100755667	5.61133179602893	408921.367758186	3442.33581556362	5.08312342569269	13.0018891687657	1.27371603812732	51259.3557934509	1940.20098034189	1588	8.3	19	3	9.1	18.1	0.4	43.3	5.9	11	38	6.8	12.7	35.8	9	9.8	35.6	1710780	102098.6	1492.61	397.2	8.2	9.8	6.8	10.8	8.9	15	8.1	6.7
1	J19	3	ATR	NA	Positive	23.9387878787879	93.0969696969697	5.17239746715438	368701.424848485	3306.93215060179	4.73454545454545	11.8527272727273	1.20123974003189	44547.8515151515	1895.05631545031	1650	8.1	21.6	2.4	7.3	26.3	0.1	0	5.8	11.8	36.4	7.5	12.7	34.1	9.8	11.4	37.5	1557504	104922.7	1423.53	406.15	8.8	10.5	9.2	8.3	8.1	15.8	11.2	5.5
1	J20	1	ATR	NA	Positive	25.2553342816501	102.647226173542	6.60391859760045	442200.327169275	3617.62149731335	5.07610241820768	12.74679943101	1.38608120924661	48887.9302987198	2059.69922442998	1406	9.7	18.7	2.8	11.6	18.4	0.3	38.8	6.2	11.7	37.8	8.7	10.4	34.9	12.5	9	39	1802260	105777.29	1694.54	413.73	10.7	7.6	9.2	9.3	11.5	12.4	10.7	5.3
1	J20	2	ATR	NA	Positive	24.8884089272858	99.7782577393808	6.81068970228858	413877.471562275	3487.23326072653	5.82217422606192	15.5478761699064	1.39424059644915	62487.7062634989	2208.79040953996	1389	7.6	19	4.4	8.9	18.1	0.1	36.9	5.1	11.7	42.5	6.6	11.5	38.9	9.4	9	39.2	1697434	113448.31	1594	440.97	8	10	10.3	7.7	9.6	13	11.7	3.5
1	J20	3	ATR	NA	Positive	24.5023132848645	94.7594183740912	5.84222333218993	372987.135492399	3316.36756045549	4.82881692002644	12.6510244547257	1.277803517365	48754.8559153999	1962.11703697634	1513	6.7	20.3	2.9	7.7	24.2	0.1	0	6.7	11.8	36.6	6.8	12	34.9	8.7	11	38.7	1597484	109905.59	1496.56	420.48	8.7	10.2	10.8	8.7	8.6	16.9	12.2	4
1	J21	1	ATR	NA	Positive	25.9453889747553	100.258114374034	5.68388313966491	398656.66563627	3460.25034105453	4.68160741885626	12.0607934054611	1.26746565012398	46392.4657393096	1980.92937003721	1941	7	17.6	2.9	8	16.7	0.2	42	6.2	9.7	37	7.3	8.8	35.2	9	7	38	1688007	99549.91	1571.7	390.23	9.4	7.9	6.5	9.5	8.7	12.1	8.5	6.2
1	J21	2	ATR	NA	Positive	26.1027351567712	103.152768512342	5.70691603600689	417677.466977985	3542.71806141718	5.69979986657772	14.9753168779186	1.4321991307192	61454.2021347565	2258.23250828708	1499	7.4	18.1	3.8	9.2	13.7	0.2	36.9	5.5	10.8	41.8	6	10	40.1	8.8	7.8	40.2	1753940	114594.86	1615.09	439.77	9.4	8	9.9	6.9	9.8	9.5	11.3	3.3
1	J21	3	ATR	NA	Positive	24.0333333333333	90.6783068783069	5.12983534332824	343519.878835979	3305.48938446597	4.51534391534392	11.5761904761905	1.23465116185793	42776.0920634921	1804.61082246073	1890	6	20.2	3.3	7.7	21.3	0.1	0	5.2	9.6	35.9	5.2	12.6	34	7	10.7	37.3	1513589	94689.11	1377.53	365.29	7.8	8.9	5.3	14.2	7.9	16.2	6.9	13
1	J22	1	ATR	NA	Positive	24.6737783895389	94.3275980729525	5.35233205601956	371767.488644184	3364.70686097033	5.618719889883	15.1617343427392	1.4308787546263	58688.4955264969	2068.94593220527	1453	7	23.3	4.4	9.4	24	0.3	39.7	5.8	11.4	40.1	6.3	13.1	39.9	9.7	12	42.3	1642556	98655.07	1500.81	381.31	9.2	9.6	7.6	12.5	9.8	16.2	8.3	9.1
1	J22	2	ATR	NA	Positive	24.0797907128842	93.8600392413342	5.40663477583299	376593.151733159	3413.2510547017	5.31196860693264	13.4937867887508	1.37340845649359	54235.8888162198	2202.03117443428	1529	7.3	20.1	2.8	9	19	0.1	36.1	4.4	11.2	40.7	6	12.8	37.5	8.5	10.4	37.9	1615950	109432.94	1537.88	435.16	8	9.8	7.9	8.4	9.5	11.5	11.7	4.1
1	J22	3	ATR	NA	Positive	22.6209447922595	92.2976664769493	6.1587505363682	398334.700626067	3491.99187804076	4.72623790552077	11.7655093910074	1.27829772522949	44923.2003414912	2042.53992469096	1757	9.5	19	3.1	10.2	21	0.1	0	4.4	12.1	38.7	6.7	13.4	36.1	10.5	11.6	40.3	1624656	98642.31	1549.32	388.88	8.7	10.9	5.6	9.6	10.5	15.5	8.9	5.9
1	K03	1	OTNT	NA	Neutral	26.9090196078431	110.398431372549	5.28504999326712	437662.098039216	3535.85337726035	5.86823529411765	15.3576470588235	1.42393857338393	60799.1803921569	2190.93733880201	1275	8.8	13.2	3.6	10.4	13.7	0.2	38.2	9	10.3	43.5	11.5	9.5	41.3	14.6	7.7	44.7	1822395	111932.63	1611.82	437.54	13.7	9.5	11.6	8.2	11.5	11.5	14.9	7
1	K03	2	OTNT	NA	Neutral	28.8928571428571	120.407608695652	5.38716047162778	478231.659937888	3552.894659946	6.15295031055901	16.7958074534161	1.5972713654946	66908.5621118012	2294.25695786582	1288	7.8	8.4	4.5	9.9	10.4	0.5	34.8	10.8	8.1	45.3	13	6.4	42.5	15.1	4.6	42.6	1925078	114174.89	1595.33	428.44	13.3	5.8	10.8	7.8	10.3	10.2	11.1	6.1
1	K03	3	OTNT	NA	Neutral	25.2341211225997	99.5679468242245	4.80597093623959	392242.885524372	3480.4906660488	5.37740029542097	14.7437223042836	1.36163788836525	57178.052437223	2000.56170278324	1354	7.2	16.2	4.8	8.6	15.1	0	0	9	11.2	39.1	9.5	12.3	38.5	11.7	9.4	41.1	1738985	109872.26	1563.77	426.86	11.8	7.5	11	8.6	10	11.4	14	4.1
1	K04	1	OTNT	NA	Neutral	27.3818369453044	109.93395252838	5.68407714230735	443062.654798762	3637.60939376012	4.24406604747162	11.4721362229102	1.24164725848809	45036.9654282766	1789.16690798502	1938	7.1	12.1	3.6	8.9	9.6	0.4	47	8.2	10.5	34.5	10	8.2	33.1	12.2	6.4	35.6	1818864	96515.47	1646.67	366.09	11.1	7.5	6.1	13.7	9.4	9.2	6.2	13.5
1	K04	2	OTNT	NA	Neutral	26.5753151957532	113.055739880557	5.4155115524398	465994.195089582	3664.70045327601	6.23755806237558	17.4817518248175	1.55470016730468	73319.1930988719	2347.49856160887	1507	9.8	9.2	6.2	9.7	9.5	0.3	36	8.8	10.4	44.3	11.1	8.3	42	13.7	6.2	42.6	1863277	120205.97	1693.78	470.31	13.1	7	12.5	6.7	11.3	7.4	14.3	2.5
1	K04	3	OTNT	NA	Neutral	24.7718073970691	104.799720865318	5.85529049547612	455663.062805304	3698.55383871523	5.89462665736218	16.3154221912073	1.50641631426463	67609.3900907188	2286.32790758163	1433	10.3	11.9	6.6	12.2	9.1	0.4	0	7.7	12.1	42.5	9.9	11.7	41.3	14.6	8.7	44.8	1885615	115801.29	1723.8	456.58	13.8	8	14.7	8.7	14	7.2	17.8	5.1
1	K05	1	OTNT	NA	Neutral	26.4047175667287	106.489137181875	5.3279254667303	445841.317815022	3644.95077305171	4.21415270018622	10.4953445065177	1.15165642015313	35348.6281812539	1595.90566575359	1611	8	14.9	1.7	10.5	10.8	0	48.1	7.4	11.8	34.6	8.4	10.1	33.2	12	7.9	35.1	1850059	74417.64	1631.34	283.3	11.7	9	3.2	32.5	10.7	10.5	3.2	33.5
1	K05	2	OTNT	NA	Neutral	26.7916888652104	110.27810335642	5.30391153879578	441565.78476292	3556.57703378766	4.53223228556207	12.4480554075653	1.28537234180188	48005.947789025	1862.02465990902	1877	8.4	11.6	4.4	9.2	10.7	0.2	45.6	7.4	10	34.5	9.3	8.3	34.3	12.5	6.1	34.3	1816172	94356.46	1564.83	365.38	11.1	7.4	4.5	12.5	9.5	9.9	6	11.7
1	K05	3	OTNT	NA	Neutral	26.1283422459893	105.914438502674	5.09430964207276	422810.828208556	3448.14438624975	4.29946524064171	11.3636363636364	1.19646238067987	39880.7459893048	1641.23951950084	1496	8.6	15.1	3	8.8	14.3	0	0	9.4	12	34.8	11.5	11.1	33.5	13.8	9.4	35.2	1751160	90209.36	1497.29	338.94	12.1	10.4	4.7	14	9.4	12.9	4.3	13
1	K06	1	OTNT	NA	Neutral	27.1787773933103	114.530565167243	5.59421126177817	482376.209919262	3764.80574467537	4.77335640138408	12.6683967704729	1.34879330244288	50349.1262975779	1987.34362659832	1734	9.7	9.9	4	12.2	8.4	0.1	42.6	8.3	10	36.4	11.4	7.8	35	16	5.7	38.4	1941149	99870.36	1747.73	381.55	14.1	6.9	7.5	12.5	13.1	7	8.2	8.8
1	K06	2	OTNT	NA	Neutral	25.9327160493827	105.311728395062	5.99589900908008	424235.010493827	3609.71681879981	4.56481481481481	12.4265432098765	1.32474731831596	43790.6635802469	1754.93903087652	1620	8.6	13.6	4.7	10.1	10.2	0.1	44.2	8	11.9	36	9	9.9	35.8	12.3	7.3	35.2	1792992	80180.81	1612.78	302.59	11.4	7.4	2	22.9	10.9	9.3	1.9	23.5
1	K06	3	OTNT	NA	Neutral	26.1704545454545	109.462320574163	5.9884762573627	443130.702751196	3631.42978263325	4.91447368421053	13.6866028708134	1.2728777731778	50659.0281100478	1741.20197608845	1672	9.2	11.8	3.8	11.4	11.4	0.1	0	9.3	10.6	36.2	10.8	9	35.6	15.6	6.5	37.8	1830752	84575.61	1621.89	319.58	14.3	7.4	3.3	18.7	11.9	9.5	3.9	16.9
1	K07	1	OTNT	NA	Neutral	27.0823373173971	110.681938911023	5.87063802921313	455995.493359894	3643.4210260032	4.59163346613546	11.9269588313413	1.2407230872822	47144.7184594954	1921.1411310913	1506	8.2	12.7	3.1	10.2	11.4	0.3	43.9	7.8	9	35.8	10	8	33.3	12.5	5.8	36.6	1887621	107141.54	1691.96	408.96	11.9	6.4	10.2	12	11.4	9.5	11.3	9.8
1	K07	2	OTNT	NA	Neutral	26.3479604449938	107.451792336218	4.55201019638215	406372.721260816	3420.43623440678	4.98578491965389	13.8084054388134	1.35651290959898	53098.1990111248	1968.00466218401	1618	6.7	12.9	4.8	8.7	11.9	0	42.5	7.6	10.7	37.7	9.1	10.1	37.1	11.1	7.8	37	1732377	101022	1497.52	389.75	10.4	8.2	5.5	8.7	9.9	9.2	6.9	5.4
1	K07	3	OTNT	NA	Neutral	25.937711577522	108.188219363575	5.88772393705059	439331.699390657	3536.50326454653	5.06093432633717	14.3270142180095	1.33351143072183	54203.1773865944	1851.9448464124	1477	8.4	10.4	4.8	9.6	13.4	0.1	0	7.8	9	38.1	10.3	7.9	36.2	12.6	6.8	37.9	1760998	98985.4	1575.17	382.58	11.8	7.3	6.1	8.8	10.3	10.7	7.5	4.4
1	K08	1	OTNT	NA	Neutral	25.0209013716525	103.24297844546	6.47879078353813	439093.537557152	3699.17692954877	4.33442194644024	11.5512736773351	1.27687673348131	43662.6080992815	1815.93512685052	1531	8.6	13.3	3.5	10.8	11.2	0.3	45.8	7.8	13	34.5	9.5	10.8	33.8	12.8	8.4	35.6	1835029	98947.99	1739.98	392.09	11.8	7	6.7	13.2	11.2	8.8	9.8	11
1	K08	2	OTNT	NA	Neutral	26.2072538860104	111.551165803109	5.87834200989767	447426.285621762	3592.64714652874	4.44300518134715	12.315414507772	1.28038089226612	49714.2571243523	1871.14765502078	1544	9.4	10.5	5.1	10.9	10.5	0.5	47.2	8.2	10.9	35	10	8.9	33.4	13.1	6	33.9	1842777	96142.14	1614.81	371.18	12.4	8.2	4.7	17.6	11.3	9.1	6.1	16.3
1	K08	3	OTNT	NA	Neutral	24.5080405002978	102.382966051221	6.18819955857464	425117.069684336	3627.60219330682	5.12447885646218	14.0333531864205	1.36607068116614	53783.0667063728	1989.8974714096	1679	9.1	12	4.9	12.2	10.4	0.4	0	7.5	11.7	38.1	9.2	11	36.4	13.5	8.4	39.5	1775416	96320.43	1643.8	373.82	12.4	7.1	6	10	13.3	7.6	7.7	7
1	K09	1	RAD21	NM_006265	sample	25.0293132328308	128.062814070352	9.2910701014897	723309.612227806	4576.84970789868	6.49413735343384	18.5979899497487	1.60490692307371	72135.850921273	2272.44383572077	1194	22.8	8	7.1	23.2	4.2	0.2	33.9	6.9	12.7	46.1	16.1	6.4	43.9	24.2	4.3	47	2647544	119747.61	2457.75	477.35	20.7	4.5	16.1	6.8	22	2.2	22	3.1
1	K09	2	RAD21	NM_006265	sample	24.5152542372881	125.044915254237	8.18119520485699	679161.172033898	4358.7875704422	5.7093220338983	15.9457627118644	1.46081105193848	55627.536440678	1893.88407142424	1180	25.5	8.8	4.7	19.6	7.5	0	36.8	5.6	13.6	41.7	15.7	8.5	39.3	20.9	5.8	38.4	2598585	89873.15	2305.06	356.96	18	7.5	5.1	18	20.4	4.7	5.6	15.5
1	K09	3	RAD21	NM_006265	sample	21.7083764219235	121.123061013444	10.8407303161855	763840.78179938	4876.28366090661	6.59152016546019	19.9493278179938	1.56939077826333	79850.1468459152	2148.19864633823	967	28.5	10.2	7.3	27.5	5.1	0.3	0	3.9	16.3	43.4	14.6	10.2	42.1	24.4	6.9	43.6	2759137	114798.61	2722.84	466.99	20.3	6.6	14.9	13.3	27.5	2.7	21.2	8.3
1	K10	1	CUX1	NM_181500	sample	26.3638535031847	113.224522292994	6.27176526786765	498327.084394904	3841.01364449318	6.1281847133758	17.328821656051	1.59661238032479	69950.2921974522	2329.88697075064	1256	9.6	10.1	5.8	14.1	7.7	0.2	34.6	6.9	9.8	45.1	11	7.5	42.8	15.6	6	46.3	1953349	111937.31	1844.57	455.19	14.1	6.9	10.5	6.5	16.9	4.9	14.6	2.8
1	K10	2	CUX1	NM_181500	sample	27.763197586727	121.437405731523	4.9741485606411	490760.269984917	3642.49135712226	6.15233785822021	17.2828054298643	1.52255633813705	72664.2292609351	2368.33154367084	1326	9.4	7.4	5.4	12.5	7	0.2	35.6	7.8	8	44.2	12.4	6.9	42.3	16.3	5.2	42.9	1960546	117797.13	1674.48	450.93	13.8	6.2	10.4	5.9	13.5	5.4	12.2	2.3
1	K10	3	CUX1	NM_181500	sample	27.1941964285714	116.290178571429	4.87657417619008	475374.598958333	3708.89501481004	6.65625	18.2403273809524	1.55063775386434	71841.0520833333	2296.82493351154	1344	10.3	7.7	4.3	13.8	6.9	0.2	0	9	7.7	46.8	11.9	7.1	43.7	16.7	4.7	47.7	1964758	107162.39	1682.45	413.33	16.1	6.3	10.6	12.4	16	4.6	13.4	10
1	K11	1	POLE	NM_006231	sample	28.6322930800543	123.157394843962	6.28710631503992	551712.620759837	3841.73528936254	4.55630936227951	10.7842605156038	1.19134311012049	38457.7951153324	1816.10970513774	1474	11.5	13.4	2.4	15.6	10.6	0	42.8	9.5	11.3	37.1	13	9.4	34.6	18.2	7.3	37.9	2149938	98354.19	1907.9	380.92	17.5	8.5	8	12.4	18.5	7.5	8.8	8.3
1	K11	2	POLE	NM_006231	sample	32.7498396407954	138.047466324567	5.25920960378351	572945.425272611	3751.97479378171	4.58948043617704	11.0186016677357	1.20125992849045	40082.6279666453	1840.68531348995	1559	9.9	12.6	2.6	15.1	9.8	0.1	43	18.1	10.6	36.4	21	9.1	34.9	23.7	6.5	34.4	2254778	89242.81	1796.51	328.4	22.3	8.9	5.8	24	17.1	9.6	4.7	21.3
1	K11	3	POLE	NM_006231	sample	28.7294915254237	123.594576271186	6.9008923840093	580124.065762712	3918.79339920291	5.03254237288136	12.3762711864407	1.29194100069815	45426.4379661017	1956.68290351147	1475	12.9	14.4	3.5	17.6	10	0.1	0	13.3	13.4	39.1	16.4	10.9	37.3	21.2	8.5	40.7	2364090	102247.27	1938.64	380.63	22	9.1	9.4	11	20.9	6.9	8.3	7.7
1	K12	1	NCOA6	NM_014071	sample	28.2834453268174	124.813683567502	6.61159678734284	552389.315821625	4044.10161685588	5.45571166768479	14.7703115455101	1.35082255592284	58789.1484422724	2092.83537013722	1637	12.3	7.3	3.8	16.9	4.8	0.1	40.9	10.8	10.5	38.9	15.1	7.1	37	21.1	4.4	40.5	2107042	105412.21	1963.01	417.19	17	6.5	9.8	11.2	17.8	5.1	12.5	8.1
1	K12	2	NCOA6	NM_014071	sample	27.651926721415	124.643714466203	6.41119653704232	552222.953253316	3965.61660628268	6.59949463044852	18.2324699936829	1.6222466359779	76230.9778900821	2499.42738675986	1583	11.5	7.6	5.7	16.7	6.3	0.1	31	8.1	9.5	47.3	14.5	7	44.9	20.2	5	45.4	2094553	112283.22	1917.18	430.94	16.6	5.7	10.8	7.3	17.7	4.3	11.4	4.7
1	K12	3	NCOA6	NM_014071	sample	25.9907749077491	111.282902829028	5.47999586207304	469539.507380074	3711.72933597346	5.5559655596556	15.3831488314883	1.45468635602506	58726.135301353	2036.03794385392	1626	10.5	9.9	5.2	14.2	9.3	0.2	0	7.2	9.8	40.8	10	7.9	40.1	15.6	6.5	42.3	1853614	95815.51	1679.82	370.11	13.4	6.5	5.2	11.3	14.7	6.9	6.3	7.1
1	K13	1	APC	NM_000038	sample	23.2313797313797	90.7887667887668	5.13597308418891	341822.198412698	3421.22275046644	4.45787545787546	12.0445665445665	1.34542489544894	43942.2142857143	1749.82609547802	1638	8.5	15.6	4.3	7.2	18.6	0.2	45.5	5	14.8	34.9	6	13.7	34.6	8.8	10.4	36.4	1409806	88744.22	1486.48	376.75	6.8	15.6	4.6	18.6	7.9	15.7	7.6	10.8
1	K13	2	APC	NM_000038	sample	23.1972076788831	90.2931937172775	5.5040955783558	353703.337405468	3310.27859113672	5.62652705061082	16.0372309482257	1.49711044364179	61648.0831878999	2040.59962515967	1719	7	20.2	6	7.2	21.2	0.2	39.7	5.4	17.2	42.4	6.6	17.2	41.5	8.6	13.5	41.2	1473851	100363.19	1431.59	422.33	7.3	16.6	7.7	16.1	7.3	14.8	11.6	6.6
1	K13	3	APC	NM_000038	sample	24.1991473812424	95.4062119366626	5.39743575701371	365103.334957369	3331.00710698067	4.46102314250914	11.9372716199756	1.3010801428409	42717.4074299635	1778.09502409483	1642	7.2	15.7	4	7	17.4	0.1	0	5.9	12.6	37	6	12.5	36.2	8.4	10.7	39.3	1497588	93773.04	1424.58	386.07	6.9	14	7.4	17.4	7.7	12.4	10.4	10.7
1	K14	1	CREBBP	NM_004380	sample	27.220615964802	110.686989314896	6.03943099731851	448357.562539283	3530.67722207939	5.83909490886235	15.9912005028284	1.42018611707314	62758.4500314268	2069.12244598455	1591	7.5	13.3	4.3	9.1	14.9	0	40	8.3	11.2	41.4	10.9	9.9	39.5	13	7.4	42.9	1819477	99475.05	1614.41	385.18	12.4	7.6	9.2	15.5	9.3	9.6	10.4	14
1	K14	2	CREBBP	NM_004380	sample	26.3524258760108	106.593665768194	5.04934438797143	425472.379380054	3530.46646214131	6.66846361185984	18.8975741239892	1.5212566566379	76748.8632075472	2343.1620230024	1484	8.3	14.4	4.4	10.7	14.4	0.1	34.6	7.5	11.6	45.2	9.8	10.4	42.1	12.1	8.6	42.4	1752536	106773.82	1559.93	424.86	10.8	10	9.2	11.9	10.4	12.1	11.5	9.4
1	K14	3	CREBBP	NM_004380	sample	27.3746715712034	106.323699421965	5.33223559954466	410394.481345244	3432.82839596615	5.00578034682081	13.6216500262743	1.35356686820993	51028.0215449291	1899.32087385605	1903	6.3	15	4.4	8	13.9	0.1	0	8.4	9.3	38.9	9.8	8.1	38.2	12	6.6	40.5	1669762	91220.13	1456.23	348.91	10.2	8.4	6.3	16.4	8.7	12.8	6.5	15.1
1	K15	1	MGA	NM_001080541	sample	28.7948350071736	112.363701578192	4.67446739105746	421978.1241033	3425.30256517599	5.34433285509326	14.1535150645624	1.35227625151383	48358.7711621234	1785.06054462256	1394	6.9	15.8	3.8	7.4	15.1	0.1	41	11.5	11.2	39.4	11.3	10.2	38	13.3	8.1	39.7	1773915	83660.72	1499.68	317.1	11.8	10	3.7	21.4	9.3	10.8	4	22.5
1	K15	2	MGA	NM_001080541	sample	26.5516795865633	99.7978036175711	4.63243897004641	371007.71124031	3260.29492696572	4.58333333333333	11.6279069767442	1.3315924353234	35794.9948320413	1645.13149793602	1548	5.9	21.6	2.8	6.4	21.8	0.1	40.2	9.3	12.9	35.7	8.9	14.5	34.4	9.4	11.4	32.2	1662396	67824.92	1411.62	260.99	9.8	11.5	1.9	39	6.7	16.9	2.3	43.9
1	K15	3	MGA	NM_001080541	sample	26.3901515151515	104.752525252525	5.384596378136	403512.192550505	3462.61420772128	5.13636363636364	13.667297979798	1.41075783957579	50023.1407828283	1963.82216943998	1584	7.8	12.9	4.7	8.9	12.6	0.1	0	8.4	10	39.3	8.9	8.8	37.6	11.2	7	40.4	1667900	97129.99	1527.92	383.09	9.8	9.5	6.8	13.1	10	9.2	8	8.9
1	K16	1	CHEK1	NM_001274	sample	21.8688212927757	132.611216730038	22.7357807256266	1017561.03231939	5566.35434537831	5.31273764258555	13.8868821292776	1.4175076180935	54146.9705323194	2122.84683958701	1052	25.3	7.8	4.3	32.6	4.3	0.2	36.1	3	22.2	40.2	17	10.5	37.6	27.7	6.6	40.6	3446630	100650.9	3554.42	421.78	24.3	8.2	9.7	15.9	34.3	2.5	14.3	10.6
1	K16	2	CHEK1	NM_001274	sample	21.9869659666908	134.800144822592	20.2170490936475	1037397.27733526	5387.82739325321	5.17740767559739	13.97320782042	1.38251683616081	56337.7936278059	2109.02997792635	1381	25	9.9	5	29.6	5.5	0.1	39.1	4.3	21.9	39.6	18.3	11.2	36.9	26.7	7.2	36.5	3356749	106582.7	3380.28	439.69	23.9	8.9	10.3	13	30.8	3.6	13.2	6.2
1	K16	3	CHEK1	NM_001274	sample	19.5044074436827	125.130264446621	20.4751992068238	1017244.64446621	5558.40402136629	4.64740450538688	12.6738491674829	1.27496098193248	47424.4740450539	1811.44753822307	1021	27.3	11	4.9	34.3	7.2	0	0	3.2	25.2	34.5	16.7	14.7	32.8	27.2	10.4	35.6	3395071	92429.19	3555.9	386.59	26.2	9.7	7.5	18.8	35.2	4.7	11.9	11
1	K17	1	OTNT	NA	Neutral	26.0213577421815	108.184591914569	5.68830432258032	455127.561403509	3654.76082603912	5.35163996948894	14.7170099160946	1.37535710239552	56370.3135011442	1959.93313700117	1311	9.8	11.8	4.3	12.6	11	0.2	42.4	7.4	10.3	38.4	9.8	9.1	37.5	13.1	6.2	39.7	1845101	101003.48	1677.43	400.28	11.9	7.8	7.3	9.8	13.3	9.3	10.9	5.8
1	K17	2	OTNT	NA	Neutral	26.453909726637	110.367450731087	5.64550770767552	456172.832167832	3667.33061207564	5.02924348378894	13.6338207247298	1.36273808841606	52131.3178639542	1923.91168493704	1573	8.1	11.6	4.5	10.8	10.4	0.2	42.7	7.4	10.6	38	10	8.5	36.8	12.7	5.8	36.3	1822361	94194.46	1687.37	370.71	11.3	7.7	5	16.5	11.6	7.6	6.5	13
1	K17	3	OTNT	NA	Neutral	26.6407576747224	110.451992161986	5.69542451874737	454684.755062051	3595.7097878829	6.02090137165251	17.6211626387982	1.4602824930175	69715.7001959504	2032.50488883222	1531	9.4	11.8	5.7	11.8	12.7	0.2	0	8.8	11.2	41.1	11.6	9.6	39.4	15.9	8	42.5	1809839	95017.88	1620.64	371.37	14.7	8.9	7.3	15.5	12.8	10.1	9.1	13.2
1	K18	1	OTNT	NA	Neutral	26.2669196710942	108.805186590765	5.63487684761281	457681.955724225	3697.4373347194	6.03162555344719	16.7596457938014	1.48537745488158	64912.5958254269	2150.78470529807	1581	9.7	14.2	4	12.8	11.7	0.1	36.7	6.2	12.1	45	9.9	10.8	42.4	14.7	7.8	44.5	1896564	100519.26	1737.42	388.56	12.1	7.8	7.5	11.1	13.7	7.3	9.6	9.1
1	K18	2	OTNT	NA	Neutral	27.3096280087527	118.665754923414	5.71182943737723	475613.22428884	3682.99950918206	5.26148796498906	14.4934354485777	1.45389074481147	55481.0065645514	2088.86559699739	1828	9.2	8.9	5	10	7.6	0.3	38.5	7.7	8.2	40.5	12.1	6.5	38.9	14.9	4.8	38.7	1854132	92658.04	1701.87	365.81	11.3	6.5	4.7	15	11.4	5.5	7.2	13.3
1	K18	3	OTNT	NA	Neutral	26.6511784511785	112.388552188552	6.13703296392227	469939.857912458	3676.82392619419	6.48619528619529	18.3420875420875	1.58326455302106	70100.8983164983	2169.81539508112	1485	9.2	9.4	5.7	11.1	10.3	0.2	0	9.6	9.9	45.5	11.8	8.4	44.2	16.2	6.7	46.9	1858464	95501.71	1668.2	369.26	14.9	6.3	4.8	11.6	13.1	8.4	6.9	9.7
1	K19	1	OTNT	NA	Neutral	27.6567586694975	111.407643312102	5.0604238816648	445626.893842887	3645.35161864171	5.62845010615711	14.6808209483369	1.42406147339468	54741.974522293	2073.9108236629	1413	7.7	11.1	3.7	10.7	9.8	0.1	37.4	8.3	10.2	42.7	10.1	8.6	40.6	13.6	6.1	43.2	1822846	97256.74	1664.92	384.29	11	7.9	6.2	11.5	11.4	6.2	9.1	8.4
1	K19	2	OTNT	NA	Neutral	28.2530446549391	118.117050067659	5.77278707065696	486516.618403248	3715.5697155487	6.14749661705007	16.9100135317997	1.47590826332106	67373.0744248985	2245.91191996301	1478	9.2	10.2	4.9	12.1	8.5	0.1	36.3	10.8	11.2	41.8	12.2	8.9	39	15.6	6.6	39	1937694	112412.41	1734.9	443.2	14.7	7.7	9.9	8.9	13.2	5.8	12.8	5.9
1	K19	3	OTNT	NA	Neutral	25.8022700119474	101.296893667861	5.15428822321331	385367.783154122	3436.93064282196	5.54599761051374	15.1989247311828	1.41743689122526	56830.0710872162	2040.02314503767	1674	7.7	13.3	3.6	8.5	14.2	0.1	0	8.5	9.7	41.9	9	9.1	40	11.8	6.8	43	1620752	95823.51	1488.76	370.82	10.3	8.8	5.8	13.7	9.1	10.6	7.6	10.3
1	K20	1	OTNT	NA	Neutral	26.9083333333333	112.322916666667	5.16680707158441	453374.304861111	3586.45238672857	5.24722222222222	13.9888888888889	1.36621886814103	56032.5590277778	2187.20975686935	1440	9.7	11.6	3.1	11.7	11.1	0.2	39.2	7.5	8.8	39.7	10.8	7.9	37.7	14.5	6.3	41.5	1823610	112466.79	1652.27	449.15	12.1	7	12.5	7.4	12.6	9	16.5	4.5
1	K20	2	OTNT	NA	Neutral	27.0478087649402	115.715139442231	5.97913243491949	476479.954183267	3681.33061483525	7.28187250996016	20.7689243027888	1.69876476098532	86202.6842629482	2568.63656870913	1004	11.5	12.5	5.8	11.4	11.3	0.5	29.1	8.9	11.9	50.3	11.1	9.2	47.5	14.4	5.8	47.7	1848863	120809.42	1744.16	492.45	12.5	9	14.3	8.1	14.3	6.7	18.4	4
1	K20	3	OTNT	NA	Neutral	25.6303871439007	104.658144631118	6.39383033224181	433899.044558072	3674.11832379761	5.3235938641344	14.3221329437546	1.37340828710702	55820.4390065741	2072.09970861349	1369	9.8	13.4	3.7	11.5	13	0.1	0	8	9.2	40.7	9.3	8	38.6	13.7	6.1	42.3	1748308	104073.74	1711.58	404.48	11.8	7.4	10.2	10.4	13.2	8.9	11.2	4.6
1	K21	1	OTNT	NA	Neutral	26.7409994626545	107.485222998388	5.80709347287129	426582.766254702	3557.11134741681	5.3250940354648	14.1843095110156	1.40324259093548	54006.3261687265	2099.55398072415	1861	7.5	11.8	3.5	8.6	12.7	0.2	38.9	6.2	9.3	41.8	8.1	7.6	39.4	10.7	6.3	42.9	1738907	103615.41	1629.32	411.76	8.6	7.7	7.5	9.5	9.7	8.8	11.2	5.5
1	K21	2	OTNT	NA	Neutral	27.5165315034311	112.610729881472	5.61838115385901	445299.063006862	3588.58477864068	5.45601996257018	14.9619463505926	1.41304057500714	58756.5258889582	2110.45825134628	1603	7.6	11.4	4.3	9.2	10.2	0.3	39.2	9.9	10.5	39.9	11.3	8.4	37.8	14	5.4	38.2	1792246	106437.09	1615.44	420.54	12.2	8.5	7.4	10.2	9.9	7.5	10.7	5.3
1	K21	3	OTNT	NA	Neutral	25.993954050786	105.413542926239	5.71148265447738	416380.486094317	3528.46066057638	5.25997581620314	14.5006045949214	1.34515891030094	55682.6457073761	1955.55653606301	1654	9.6	13.5	4.1	9.8	13.8	0.1	0	8.5	10.9	38.3	9.3	10.1	37.5	11.5	8.3	40.6	1679198	97495.94	1605.78	381.72	10.6	8.8	7	10.7	10.2	10.5	8.8	8.2
1	K22	1	OTNT	NA	Neutral	26.9615631005766	108.415118513773	5.07347753465277	421287.552210122	3542.20350994728	5.27418321588725	14.2748238308776	1.37298758944541	52980.6470211403	2013.98214468502	1561	7	12.9	4	9.9	12	0.3	39.5	7.9	11	39.5	9.7	10.1	37.4	11.9	7.6	40	1801136	97897.48	1605.15	388.26	11.3	7.7	8.2	15.8	10.2	9.4	11.3	14.2
1	K22	2	OTNT	NA	Neutral	26.1828665568369	108.036792970895	5.4115430692053	438659.280065898	3627.1462338252	5.45249862712795	14.8533772652389	1.43687802365897	60446.2630422845	2251.46867310611	1821	7.6	12.5	4.7	9.9	9.7	0.3	38.2	7.1	10.2	42.3	9	9.3	40.5	12.1	7	41.5	1771293	109025.9	1663.83	438.44	10.8	8.2	8.1	7	11.1	7.2	13.3	4.1
1	K22	3	OTNT	NA	Neutral	27.4624439461883	110.669282511211	4.97043298450267	426900.544843049	3427.20749098766	5.0280269058296	13.5409192825112	1.3168258966406	51897.0397982063	1935.41553772929	1784	7.1	11.4	3.8	8.4	13.2	0.2	0	10	9.4	37.8	10.3	8.6	36.4	13.4	7.5	39.1	1744402	100770.61	1493.13	389.79	11	9.1	6.7	12.1	9.2	9.5	9.2	8.4
1	L03	1	RF	NA	Neutral	25.3347665847666	101.122235872236	4.77795734590979	399923.351965602	3534.60740967685	5.52825552825553	14.8955773955774	1.40931009849098	59225.1025798526	2166.04515333865	1628	6	14.9	4.3	8	11.4	0.3	39.3	7.7	13.2	42.3	9.3	12.5	40	11.9	9.4	43.7	1761067	111124.4	1626.68	443.66	11.1	7.2	11.5	6.8	9.4	8.7	15.4	4.2
1	L03	2	RF	NA	Neutral	24.8202687569989	101.46248600224	5.84960683255756	416548.330907055	3586.00760822382	5.88353863381859	16.3913773796193	1.45708977128436	70561.6858902576	2356.27440646613	1786	7.1	13.4	3.9	10	11.9	0.2	38.6	6.3	12.8	43.1	8.1	12	41.5	10.5	8.8	42.4	1782638	123284.8	1661.93	486.89	11.6	7.2	14.7	5.4	12	9	17.5	1.9
1	L03	3	RF	NA	Neutral	26.3316936050597	104.055516514406	5.90044656370156	410936.475052706	3534.42743671445	5.21503865073788	13.9690794096978	1.35614277424188	54807.8594518623	2104.51906214266	1423	8.4	13.6	3.2	9.9	12.6	0	0	8.7	11.2	39.2	9.1	9.8	37.7	12.7	7.9	42	1788725	118821.66	1591.83	453.87	12.5	8	15	6	11.9	10.9	17.9	2.5
1	L04	1	RF	NA	Neutral	25.3116691285081	102.998522895126	4.93733389188935	420710.073855244	3632.17873240346	5.40103397341211	14.5347119645495	1.46190040492769	60084.3988183161	2299.84716792558	1354	7.6	12.9	5	10.9	8.6	0.4	37	6.9	13.3	41.1	8.7	12.3	37.7	11.6	8.4	42.8	1828749	117060.54	1680.01	456.44	11.8	6.9	14	6.4	12.3	6.4	17.4	3.2
1	L04	2	RF	NA	Neutral	26.9865951742627	113.640750670241	5.87147977492886	475770.898793566	3730.51777727531	5.78485254691689	16.2553619302949	1.48702334317437	67253.053619303	2299.43031135335	1492	8.2	10	5.6	12.4	7.8	0.3	36.7	7.8	8.4	41.2	11.1	7.2	38.5	14	4.2	39.3	1934139	115850.51	1745.75	453.38	12.7	6	11.6	7.6	13.5	5	14.1	3.7
1	L04	3	RF	NA	Neutral	24.9079245283019	107.343396226415	5.89865985885006	460000.378867925	3783.8534179101	5.93584905660377	16.3396226415094	1.45919768079138	67414.3335849057	2246.34638659772	1325	11.1	10.3	4.2	14.8	8.2	0.2	0	6.6	10.6	43	9	9	41.7	13.8	6.5	45	1852992	112302.55	1711.5	449.31	13.7	6.9	16.6	13.7	16.1	7.5	19.9	11.3
1	L05	1	RF	NA	Neutral	26.1188858695652	108.011548913043	5.61596370366401	462284.741168478	3738.26926230762	4.93478260869565	12.8940217391304	1.30594484881619	50814.8491847826	2045.07023606537	1472	9.3	11.7	3.5	11.8	9.9	0.1	42.3	6.5	10.3	40	9.6	8.8	37.2	12.6	6.5	41.3	1897242	105832.49	1697.62	408.6	12.2	7.8	9.1	8.5	12.6	9.9	11	5.4
1	L05	2	RF	NA	Neutral	26.7513983840895	110.859540087011	5.58584313229974	437539.384711001	3538.35477484853	5.84835301429459	16.2548166563083	1.41415522631837	65100.1280298322	2126.46195792813	1609	9	12.4	4.6	8.6	10.4	0.2	39.8	7.5	12.2	43.4	8.7	10.4	41	11.8	8.6	41	1853804	103403.84	1607.74	395.59	12.2	7	6.7	10.3	10.4	8.4	7.1	8.1
1	L05	3	RF	NA	Neutral	25.8198940553267	104.420835785756	5.19594227893809	410609.110064744	3533.12596186233	4.51500882872278	12.2695703354915	1.30637989489759	47843.6745144203	1845.03097867201	1699	9.2	12.8	4.9	10.5	11.1	0.2	0	7.9	10.6	35.4	9.4	9.4	34.2	12.7	7.6	37.1	1684932	99047.94	1545.47	384.5	11.2	8.9	8.6	14.3	10.9	9.9	9.6	10
1	L06	1	RF	NA	Neutral	26.7480701754386	111.384561403509	5.62739988669718	461680.147368421	3682.124795581	4.83228070175439	13.2954385964912	1.30603781241837	50974.7985964912	1833.6929298651	1425	8.8	10.2	4.2	12.1	9.5	0.2	44.8	8.2	9.5	36.8	10.1	7.7	35.2	14.1	6.2	37.3	1914137	94377.23	1660.29	363.04	12.9	6.3	5.3	12.4	13	8.8	6.5	10.9
1	L06	2	RF	NA	Neutral	27.0013201320132	112.056765676568	5.91286501554619	456557.774917492	3671.29180492829	5.19075907590759	13.9881188118812	1.38458972856409	55984.5161716172	2128.21884918783	1515	8.7	11.4	4.1	10	10.8	0.1	39.6	7.7	9.5	40.3	10	8.1	38	13.1	6.3	37.6	1868784	107225.87	1716.47	412.08	11.8	6.9	8.3	8.3	10.6	9.6	9.2	6.9
1	L06	3	RF	NA	Neutral	25.0646551724138	102.93842364532	5.71951606445784	423941.668719212	3626.30604597426	4.9993842364532	13.8454433497537	1.42030954915526	56732.7032019704	2129.56515696453	1624	8.3	14.1	4.9	11.2	10.5	0.4	0	8	10.8	38.5	9.7	9.1	37	13.1	7.3	40.4	1786467	109208.44	1591.61	416.63	13	7.6	10.6	9.5	11.5	9.7	12.1	6.5
1	L07	1	RF	NA	Neutral	26.2599388379205	107.133944954128	5.74250882626374	423799.892966361	3562.65352381205	4.66422018348624	12.4733944954128	1.24809212683752	48012.5608562691	1902.15171508923	1635	8.6	10.8	3.5	9.2	13.3	0.1	43.9	8.4	10.9	35.4	9.8	8.9	33.6	12.4	7.2	36.8	1738492	101122.53	1604.81	397.43	11.3	8.9	8.7	10.8	10.2	10.9	10.6	7.2
1	L07	2	RF	NA	Neutral	26.8521798365123	110.483651226158	5.11926207830695	423182.372615804	3473.83751271419	5.93188010899183	16.7193460490463	1.51326043100512	66548.9863760218	2192.3532484343	1468	7.3	11.9	5.7	7.4	12.8	0.3	37.8	8.8	12	42.2	11	11	41.1	12.5	8.6	41.4	1825362	107731.16	1546.09	403.93	11.6	6.9	9.3	13.8	8.9	9.3	9.3	10
1	L07	3	RF	NA	Neutral	25.2637008381689	103.626047711154	6.00226604169567	423208.606705351	3558.21036116077	4.65119277885235	12.2630560928433	1.29023909492065	46994.9477756286	1950.24051654155	1551	8.2	12.8	3.2	10.4	13.7	0.3	0	7.8	11.2	37.1	9.6	9.5	35.1	12.4	8.1	38	1757063	106690.95	1637.4	418.86	12.2	8.2	9.2	7.2	12.1	10.4	11.8	2.3
1	L08	1	RF	NA	Neutral	25.3391812865497	105.941520467836	5.59966117772344	436025.604288499	3635.62747203618	5.00519818063678	13.582196231319	1.34243713904988	54090.8245614035	2039.72451123921	1539	10.1	11.5	3.6	10.8	11.2	0.1	42.2	5.8	10.7	37.8	8.4	9.8	36.1	12.4	7.3	39.1	1887394	103711.91	1673.04	401.33	11.5	7.4	9.6	10.6	11.2	7.2	11.9	9.6
1	L08	2	RF	NA	Neutral	25.3178036605657	106.490848585691	5.52460419402504	439446.000831947	3672.68536715651	6.23710482529118	16.8777038269551	1.50303460345122	70275.4018302829	2368.84430317998	1202	9.2	12.2	4.1	13.6	11.3	0.3	34.4	6.2	11.4	44.8	9.6	10.3	42.1	13.1	7.9	43.3	1880405	111503.31	1740.78	437.54	13.1	8.2	11.3	11	15.3	7.6	13.5	6
1	L08	3	RF	NA	Neutral	22.8168187744459	89.0743155149935	4.12674524258862	342010.39178618	3344.08132773282	5.35723598435463	14.8441981747066	1.38831428710875	58213.2796610169	2059.12377388894	1534	6	19.2	4.4	9.1	16.9	0.1	0	5.1	15.9	39.9	6.1	17.6	38.4	9.3	14.8	41.7	1724558	110068.07	1438.81	422.75	11	8.5	10.3	7.3	9.3	9.6	12.2	3.1
1	L09	1	PIGN	NM_012327	sample	28.2045328911001	116.589828634605	5.3957502574022	474150.270315091	3687.49729517464	4.95467108899945	12.730237700387	1.29665127229022	49828.6611387507	2016.46767786558	1809	8.4	8.9	2.8	11.3	7.6	0.2	41.8	9.8	7.8	38.7	12.1	5.9	37	15.6	4.2	40.2	1972296	106203.72	1712.39	406.02	15	5.1	10.2	7.8	12.7	6.6	11.4	7
1	L09	2	PIGN	NM_012327	sample	28.9904632152589	120.829019073569	4.96641782167442	480491.60013624	3684.73871898001	6.17438692098093	16.8324250681199	1.48649996893885	69421.0572207084	2380.70168892207	1468	8	9.1	4.6	12.6	7.4	0.3	33.6	9.7	8.9	43.9	12.3	8.4	41.2	15.7	6.1	41.3	1992709	117534.03	1719.95	456.36	15.1	5.6	11.4	6.4	13.8	6.2	13.4	3.6
1	L09	3	PIGN	NM_012327	sample	27.974358974359	114.031468531469	5.59007777049662	454522.748251748	3542.74253362733	5.18997668997669	14.2837995337995	1.40287195085835	57218.8653846154	2079.26980768181	1716	6.6	10.7	4.3	10.6	10.7	0.2	0	9.8	7	38.8	12.3	7.2	37.9	16.2	5.1	41	1875411	103860.1	1576.07	388.86	13.8	6.8	8	7.6	11.8	9.1	8.9	6.1
1	L10	1	ERCC5	NM_000123	sample	24.9849564528899	107.631037212985	5.84768626724473	447393.706254949	3641.17387343812	5.68250197941409	15.70783847981	1.53567142424938	63196.3887569279	2287.122399841	1263	10.3	10.8	6.1	11.4	10.5	0.2	36.3	6.7	10.5	42.7	10.5	9.3	40.9	14.4	6.8	45.1	1839651	106855.5	1681.1	429.53	13.2	8.2	10.1	10	12.7	8.1	14.5	6.8
1	L10	2	ERCC5	NM_000123	sample	26.8858024691358	116.85725308642	6.42916279003937	495042.823302469	3698.89376873039	6.71296296296296	18.8070987654321	1.5736064008503	78604.5354938272	2461.03265560999	1296	11	10.4	5.2	12	10.3	0.5	32.7	8.7	11.4	46.7	13.3	9.6	44.7	16.5	7.9	45	1897666	122564.35	1724.16	477.04	13.7	8.6	13.7	7.1	13.7	8.4	16	2.4
1	L10	3	ERCC5	NM_000123	sample	25.8323244552058	107.976997578692	5.23079995033206	435240.203995157	3652.97310329879	5.87832929782082	16.6870460048426	1.56733168946955	70871.9176755448	2352.71797677809	1652	8.8	9.4	6	11.7	7.9	0.5	0	7	9.1	44.2	9.5	6.9	42.7	13.8	5.3	46.6	1811239	112841.1	1671.34	453.22	12.4	6.2	12.4	9.9	14.8	4.7	16	6.2
1	L11	1	PHF6	NM_032335	sample	27.4776223776224	116.702097902098	6.06865823339084	476866.80979021	3684.07420784344	5.36923076923077	14.1391608391608	1.31182210426884	54749.7251748252	2034.81873879616	1430	10.2	7.6	3.3	10.9	11	0	38.7	8.6	9.7	38.5	12	7.6	36.1	15.9	5.4	39	1841269	103592.62	1697.18	397.16	12.9	6.9	9.1	9.4	11.9	7.3	10.1	7
1	L11	2	PHF6	NM_032335	sample	28.2756860242502	120.85513720485	6.16429372252506	490621.897894065	3613.97316996386	5.5788130185067	14.8270580727505	1.37679179680074	58503.7492022974	2132.81091393625	1567	8.7	7.8	3.9	9.6	9.4	0.1	38.5	8.2	8.1	41.5	12.3	6.2	38.9	14.9	4.3	39.3	1897029	111028.43	1640.16	421.2	11.9	5.8	9.3	7	10.3	8.6	9.8	5.4
1	L11	3	PHF6	NM_032335	sample	25.9148351648352	107.225961538462	6.5762267027643	427961.581043956	3564.85991267352	4.43200549450549	11.6538461538462	1.2634465521814	44958.6153846154	1851.66593435549	1456	8.9	13	4.1	9.3	13.8	0.1	0	8.4	12.8	35	9.9	10.6	32.3	12.8	8.5	35.2	1707243	98654.77	1607.08	371.27	10.6	9.2	7.8	14.4	10.4	12.4	7.6	11.8
1	L12	1	BLM	NM_000057	sample	27.190074906367	119.178838951311	7.53523993758663	512002.572097378	3763.3267731771	6.09550561797753	16.374531835206	1.37952076116593	66530.7640449438	2191.76299540883	1068	11.5	8.5	3.7	12.6	13.8	0.4	38.2	8.6	12.9	41.8	13.6	8.6	39.3	17.2	6.9	42.4	1938433	116720.22	1793.39	456.46	13.6	9.2	15.3	8.7	13	10.8	18.3	4.9
1	L12	2	BLM	NM_000057	sample	27.6633778293674	114.705745792223	5.38581788311361	472826.117237377	3597.49999537146	5.37782936738247	14.7916424840395	1.35131151683875	62068.1851421938	2079.16945446571	1723	8.5	12.6	3.8	9.6	12.2	0.3	42.4	8.9	11.1	37.7	11.4	9.6	35.9	14	7.3	36.7	1843147	114187.28	1637.24	444.35	13.1	10.3	11.3	10	10.3	10.7	13.6	6.8
1	L12	3	BLM	NM_000057	sample	26.4370102471368	106.997588908981	6.06483128419062	438131.810126582	3544.52669843537	6.10427968655817	17.2224231464738	1.43212601045624	67334.1362266426	2029.68545800601	1659	9.1	13.7	4.6	10.4	14.8	0.2	0	9.6	11.4	41.2	11.1	9.2	40	13.6	7.5	42.6	1719152	103422.35	1551.83	394.48	11.7	10.9	9	10.8	9.9	14.6	9.2	5.7
1	L13	1	ARID1A	NM_006015	sample	26.792511700468	113.706708268331	5.25854099088102	468029.696567863	3631.62559224926	5.16146645865835	13.3003120124805	1.38453337399976	51893.9773790952	2121.2576373707	1282	9.4	11.2	4.6	11.3	11.3	0.2	37.6	8.6	10.2	40.2	10.9	8	37.5	15.1	6.4	40.8	1954083	113648.9	1679.53	438.95	13.3	6.8	11.6	7.9	13.4	6.7	16.2	4.2
1	L13	2	ARID1A	NM_006015	sample	27.3562453806356	116.9963045085	5.45374135554724	472643.776792313	3602.68523722232	6.30746489283075	16.8159645232816	1.41286258942341	71558.2195121951	2310.68016634408	1353	10.1	8.6	3.8	11.3	10.4	0.4	35.8	8.8	9.2	44.8	11.7	7.6	41.2	15.6	5.8	41.7	1868669	118468.26	1621.62	456.71	13.2	8.5	12.7	8.6	12.7	9.7	15.1	4.7
1	L13	3	ARID1A	NM_006015	sample	25.4623803009576	104.28659370725	5.55867544409778	423140.66005472	3546.19784504816	4.63953488372093	11.7441860465116	1.30665341226296	43155.2462380301	1975.3001021845	1462	8.6	11.2	3.2	10.9	12.7	0.2	0	6.3	8.8	38.8	8.8	8.1	35.9	12.4	6.6	39.5	1733217	100697.29	1575.54	392.97	10.3	9.2	9	14.6	12.6	10.8	9.6	10.6
1	L14	1	EZH1	NM_001991	sample	26.8257173219979	107.28427205101	5.40460962463357	434976.863443146	3555.23736891495	4.85494155154091	12.6918172157279	1.25069653812639	50418.0632306057	1981.41072789594	1882	8	15.3	2.9	9.9	12.9	0.3	44.2	8.3	10.5	37.1	9.6	8.9	35.6	12.4	6.9	38.8	1789082	103223.27	1621.92	407.53	11	8.1	7.7	8.7	10.5	9.7	10.8	5.2
1	L14	2	EZH1	NM_001991	sample	26.3531310522918	108.000645577792	5.45870738584806	440722.639767592	3594.98642021334	5.93479664299548	16.3260167850226	1.48764105244292	66271.8450613299	2257.78623528488	1549	8.1	12.5	4.8	9.7	11.6	0.3	36.9	7	9.9	43.1	8.8	8.3	41	11.6	5.8	42	1776401	108524.98	1646.9	428.5	10.5	7.5	7.2	9.7	10.8	7.7	11.3	5.7
1	L14	3	EZH1	NM_001991	sample	25.5287810383747	97.9486455981941	5.00722058776985	361646.163656885	3299.98956659034	5.18905191873589	14.1817155756208	1.46898682234893	53942.190744921	1942.31243515664	1772	6	17.6	3.9	6.9	18.5	0.3	0	7.3	11.9	38.6	7.2	12	37.2	8.9	9.8	40.1	1520412	97931.87	1394.04	380.26	7.7	10.8	6.9	11.3	7.1	15.2	7.1	7.1
1	L15	1	ARID2	NM_152641	sample	26.8327272727273	109.020363636364	4.8343571227393	437721.933818182	3521.40767362845	4.92218181818182	13.0610909090909	1.20244985291584	51620.7898181818	1863.23559783383	1375	8.6	13	3.3	9.8	14.5	0.1	46.3	10	13.2	34.1	11.7	12.5	32.4	13.2	10.2	35.6	1781914	111704.57	1577.33	443.63	11.1	10.8	12.5	11	11.1	13.1	17	6.9
1	L15	2	ARID2	NM_152641	sample	26.9944134078212	111.071229050279	5.35455701961543	430393.516759777	3471.58214237651	5.34846368715084	14.7115921787709	1.39629887492506	59059.9434357542	2074.84387688848	1432	7	11.2	4.2	9.3	14.4	0.1	40.6	8	10.3	38.8	10.2	9.5	36.7	12.5	7.7	36.8	1677988	110425.03	1534.83	431.24	10	8.7	9.6	7.7	10.2	12.6	10.4	5
1	L15	3	ARID2	NM_152641	sample	25.3621700879765	101.133431085044	4.75674003449598	378367.324046921	3297.06901823123	4.87316715542522	13.041788856305	1.22143960706257	49461.0117302053	1782.94170535955	1364	7.7	16.1	3.5	8.1	22.2	0.2	0	8.5	10.7	36.1	9.4	10.4	34.1	11.4	9.8	36.9	1528491	90494.82	1369.98	352.27	9.5	11.1	5.9	15.8	8.4	16.6	6.5	11.7
1	L16	1	FLT4	NM_002020	sample	24.0706787963611	102.479356193142	6.27803452118375	451363.904828551	3781.20181568789	4.84394681595521	12.7172848145556	1.35398116470965	49471.1287613716	2051.06602074157	1429	10.9	10.8	4.1	12.7	8.3	0.2	39.5	5.9	13.4	37.4	7.8	11.1	35.3	11.8	8.3	38.6	1841816	107435.8	1768.86	438.31	10.3	8	10	8.5	13.2	7.7	13.9	3.5
1	L16	2	FLT4	NM_002020	sample	26.2376738305942	110.341972187105	5.73288610117761	457434.087863464	3695.57629522293	4.43931731984829	11.6365360303413	1.22968364193998	45894.9399494311	1936.6516336038	1582	8.8	10.2	2.8	10.6	9.3	0.1	44.1	6.9	10.4	35.3	9.3	8.5	33.1	12	6.3	33.5	1773443	102467.42	1703.24	410.65	9.9	7.9	6.7	11.1	11.3	9.1	9.9	7.8
1	L16	3	FLT4	NM_002020	sample	24.1377118644068	99.8622881355932	6.01834536856484	421043.183615819	3641.76002895317	4.6680790960452	12.194209039548	1.27096461070268	45991.9392655367	1978.53350073034	1416	8.8	12.9	3.1	11.8	12	0.1	0	5.4	12.6	36.9	8.1	10.8	34.4	11.3	8.5	37.9	1708978	106941.65	1659.77	431.61	9.9	8.7	8.8	9.7	12.6	9	13.2	4.8
1	L17	1	RF	NA	Neutral	27.102596580114	108.003166561115	5.14933389493854	442361.683977201	3617.46485914088	5.41608613046232	14.5611146295123	1.4073507370411	56316.4528182394	2019.08556914971	1579	7.1	15.1	4.6	9.7	10.7	0.2	40.3	8.7	11.5	39.6	9.5	10.4	39	12.5	8.1	41.2	1878963	105782.49	1668.62	417.44	13.1	7.5	9.4	11.4	11	5.4	13.7	9.5
1	L17	2	RF	NA	Neutral	26.5459039548023	115.793785310734	6.25202892259866	487834.237288136	3799.15639579357	5.86440677966102	16.7309322033898	1.49388600527465	67420.9209039548	2171.98642646358	1416	10.7	7.9	5.6	13.6	8.1	0.1	38.6	6.7	10.2	42.1	10.4	7.1	40.5	15.3	5.3	40.5	1844800	98334.17	1794.3	393.27	11.5	7.2	6	14.6	15.1	6.1	8.7	9.8
1	L17	3	RF	NA	Neutral	25.8551644547028	104.077899596076	5.30307621482044	402219.331794576	3478.21224841818	4.73687247547605	12.9261396422389	1.3333457138156	48486.7997691864	1888.48045980338	1733	7	11.8	3.6	8.7	10.1	0.1	0	7.9	9.9	37.5	9.1	8.4	36.4	11.6	6.6	39.2	1631193	91286.49	1488.26	367.49	9.3	8	4.6	15.1	9.4	8.4	7.8	10.6
1	L18	1	RF	NA	Neutral	26.2656441717791	109.038650306748	6.14017530120557	470297.02392638	3762.17885270216	5.43558282208589	14.7539877300614	1.47782684652215	58802.9748466258	2207.8470270526	1630	8.8	12.6	4.7	12.5	10.4	0.4	37.9	6.9	11.7	41.7	10.1	10.1	40.4	14.4	7.5	43.1	1943179	108468.11	1795.68	426.65	13.8	7.1	10.7	7.9	15.3	8.2	14.8	6.1
1	L18	2	RF	NA	Neutral	25.858407079646	111.69094622192	6.46806361617525	483211.737236215	3764.42674073545	6.34581347855684	18.1783526208305	1.49480792141228	77002.14023145	2346.19058029278	1469	10.6	11.8	4.6	12.6	12.1	0.6	36.1	8	12	44.5	11.4	11.1	41.8	15	8.3	42.3	1918746	111479.08	1778	438.46	14.5	9.7	11.2	12.3	13.7	9.9	13.8	9
1	L18	3	RF	NA	Neutral	26.8210590383445	109.855751673768	6.15764163054262	442329.858186245	3620.45707735029	5.71332927571516	15.900182592818	1.46114126234962	62833.4108338405	2150.65864513021	1643	7.7	10.4	4.2	11	9.5	0.2	0	9.3	10.2	42.4	10	8.7	40.7	13.7	6.6	45.1	1773940	98529.13	1623.98	384.37	12.2	8.2	7.7	13.9	11.3	8.8	10.4	10.7
1	L19	1	RF	NA	Neutral	27.4098025867937	106.930565010211	5.70396774995015	420016.31586113	3560.8764200187	5.88972089857046	16.1688223281144	1.51182558465078	63828.972089857	2222.03229106281	1469	6.7	14.3	3.9	8	12.5	0.1	35.6	7.6	8.8	43.3	9.3	8.4	41.2	11.6	7.5	44.3	1766168	112658.79	1610.69	431.2	10.7	7.1	11.2	6.9	8.8	9.8	13	4.4
1	L19	2	RF	NA	Neutral	27.063309352518	112.952517985612	6.12566416719009	474999.768345324	3691.70382415659	6.04820143884892	16.531654676259	1.53953252645529	67880.3366906475	2296.67116513834	1390	9	12.3	5.1	11.7	10.9	0.1	36.3	8.8	11.9	44.3	11.8	10.4	42.6	14	7.3	42.9	1915535	115406.42	1735.41	443.88	12.4	8.3	11.2	7.9	12.6	8	11.9	2.8
1	L19	3	RF	NA	Neutral	26.0587507730365	103.024737167594	5.16212277992369	404339.623995053	3427.34635302278	5.47990105132962	15.3568336425479	1.31808738745898	58037.2145949289	1882.40258211355	1617	7.4	15.6	3.8	8.3	17.1	0.3	0	8.6	11.4	37.5	9.5	11.4	36.6	11.9	9.6	39	1694366	90940.73	1494.95	354.04	11.4	9.6	6	20.1	9	12.2	7.9	18.1
1	L20	1	RF	NA	Neutral	26.0366642703091	105.749820273185	5.30225130393688	435626.140186916	3601.07561782376	5.39683680805176	14.31344356578	1.33840380873536	56439.7764198418	2076.0128460011	1391	8	12.7	3.9	10.3	15.7	0.1	40.3	7.8	11.9	39.6	10.3	11.3	36.4	13.1	9.1	40	1797750	114464.52	1685.78	456.37	12.3	9	12.9	6.4	11.9	11.5	16.9	2.7
1	L20	2	RF	NA	Neutral	25.3830694275274	103.226552984166	5.66125859948467	427421.171741778	3638.14148802047	5.87697929354446	15.778928136419	1.4656426546329	64215.7661388551	2347.64900040679	1642	7.1	13.5	3.5	9.8	9.7	0.6	35.6	6.7	12.5	42.7	8.1	10	40.9	11	7	41.9	1857767	109621.18	1740.48	445.3	13	6.5	10.3	13.1	12	5.9	16.3	11.8
1	L20	3	RF	NA	Neutral	26.4241316270567	104.57830591103	5.06162924858876	402561.548446069	3398.89384024897	5.84216940889701	16.0694698354662	1.36853735343211	59876.8342474101	1967.6799363108	1641	7.4	14.7	3.4	9	16.9	0.2	0	7.9	9.6	41.4	9.6	9.4	39.2	11.9	7.8	41.9	1686690	102026.3	1525.47	395.97	10.7	9	7.5	11.3	10.2	13.3	10.8	7.9
1	L21	1	RF	NA	Neutral	27.0088255261371	108.453496266124	5.71876309513752	428282.198913781	3552.61958520039	6.09708078750849	15.9775967413442	1.46649620187816	59400.8825526137	2209.76350409128	1473	7.3	12.6	3.1	9.4	13.8	0.1	35	7.6	10.9	45	9.9	9.5	42.6	12.6	7.6	45.3	1764476	107974.82	1623.33	432.4	11.2	8.7	9.4	8.8	10.7	11.3	14.2	6.6
1	L21	2	RF	NA	Neutral	27.1831884057971	109.575072463768	5.29533614571645	420770.84	3454.98769628319	6.25275362318841	17.2342028985507	1.4940404054006	70011.2208695652	2298.12837589907	1725	7	12.2	4.3	8.8	13.1	0.1	35.9	7.6	8.9	44.1	9.1	7.7	42.1	10.9	6.4	42.5	1728457	112972.29	1582.79	444.6	10.8	7.1	10	6.3	9.9	9.2	11.9	2.6
1	L21	3	RF	NA	Neutral	27.1056856187291	109.557190635452	5.89017192767763	444588.37458194	3519.07924068262	5.56923076923077	14.9498327759197	1.38302746661952	56496.8608695652	2016.57106489636	1495	6.7	14.2	4.6	10.2	14.1	0	0	9.4	9	41.4	11.9	8.2	38.9	14.2	7.2	41.8	1821287	99412.34	1565.45	377.27	13	8.4	8.5	13.2	11.5	10.5	8.4	10
1	L22	1	RF	NA	Neutral	25.8429752066116	105.411720510894	6.11676206086999	437000.127723516	3624.98098443998	5.60931630353118	15.114199849737	1.40777067360867	59164.6198347107	2108.10932005994	1331	8	12.7	3.6	9.2	11	0.2	38.5	6.5	10.9	41.9	8.7	9.8	39.8	11	7.1	42.5	1826441	110029.69	1670.2	429.41	11.2	8.3	10.9	9.5	10.7	9.2	14	6.2
1	L22	2	RF	NA	Neutral	26.1042084168337	107.11957247829	4.8832120937255	417245.229792919	3524.81662510821	6.17835671342685	17.6199064796259	1.5548994965742	73325.2224448898	2352.82742951213	1497	7.8	13.4	5.1	10.1	12.6	0.3	34.9	8.2	11.4	43.3	9.4	10.4	41.3	12.5	8.3	41.9	1754083	109065.95	1602.8	438.87	11.8	7.3	10.4	10.7	11.3	9	13.1	7.7
1	L22	3	RF	NA	Neutral	25.2963190184049	104.908588957055	5.53872445126589	415980.906134969	3540.3164416615	5.29263803680982	13.9723926380368	1.36426033434789	54151.0914110429	2120.00884538294	1630	9.1	10.7	3.4	10.3	13.3	0.1	0	7.4	10.9	39.1	9.3	9.8	36.7	12.4	8.2	40.1	1686272	101684.14	1620.19	413.15	10.6	8.5	9.9	15.7	13.3	8.8	15.6	12
1	M03	1	OTNT	NA	Neutral	25.2475588742102	99.4801838024124	4.58696792942088	376006.731763354	3409.62871590606	4.44112578977599	11.9563469270534	1.32174098688217	46953.9356691557	1906.51854502886	1741	6	11.8	3.8	6.9	13	0.2	44.7	5.6	10.3	35.3	7.3	9.1	33.4	9.2	6.9	36.9	1623700	94427.08	1504.33	375.49	9.1	9.2	6.1	14.6	8.4	11.8	8.6	13.1
1	M03	2	OTNT	NA	Neutral	25.6657824933687	102.635278514589	5.64914024479581	406236.969496021	3506.29800419086	5.34350132625995	14.9721485411141	1.44230311756529	62212.4151193634	2166.13819349816	1508	6.6	12.9	4	8.8	11.7	0.5	40.3	6.6	10.5	40.5	7.2	9.3	38.9	9.8	6.3	39.3	1762683	112645.83	1576.88	433.7	10.2	7	10	6.5	9.3	9.5	11.6	4
1	M03	3	OTNT	NA	Neutral	25.2859973579921	99.3817701453104	4.72408983615051	386948.221268164	3456.23473101856	4.8335535006605	13.2186261558785	1.22692440487134	52937.6882430647	1884.39012119232	1514	6.7	13.8	2.8	9.8	12.7	0.3	0	6.7	10	34.4	7.5	10.1	32.9	11.4	8	35.9	1685997	98363.05	1519.14	382.81	11.3	8.7	9.2	19.4	12.4	9.5	11.2	16.8
1	M04	1	OTNT	NA	Neutral	26.447691408533	106.870835768556	5.66577319537705	432642.226183518	3491.59981644311	4.44827586206897	11.8398597311514	1.17628918691096	43567.5721800117	1680.34172545139	1711	8.2	13.8	3.1	8.1	13.6	0.1	48.3	7.9	12.2	33.5	9.5	11	32.7	12	8.6	34.7	1791841	89443.89	1577.98	343.63	11.2	10.3	4.9	18.2	8.7	11.5	5	15.7
1	M04	2	OTNT	NA	Neutral	26.8285714285714	116.785142857143	5.70219165375871	501786.064571429	3799.83845972763	5.09142857142857	13.9417142857143	1.27667644496277	56200.5668571429	1900.916303691	1750	10.3	10.8	3.6	13.4	7.5	0.1	46.6	6.7	9.7	37.9	11.8	9.3	36.7	16.5	6.2	36.9	1983641	106368.76	1743.56	405.92	14.1	6.6	8.7	8.7	14.1	6.1	9.7	4.6
1	M04	3	OTNT	NA	Neutral	23.4671445639188	97.9928315412186	5.17246683999344	408196.399641577	3648.35107268894	4.74193548387097	12.5991636798088	1.34690668532204	52396.9910394265	2123.83485258336	1674	9.7	13.1	4.4	12.1	8.7	0.1	0	5.9	13.9	37.9	8.4	13.5	36.4	11.5	9.9	40.3	1775983	103335.96	1655.96	406.15	12.8	7	8.4	10.3	13.7	6.1	10.6	7.2
1	M05	1	OTNT	NA	Neutral	23.7017774851876	97.6109282422646	5.25453533298383	394366.279131007	3516.9015349476	4.9815668202765	13.6655694535879	1.32516476444248	54659.1487820935	1892.49474856131	1519	8.2	14.7	4.3	10.6	13.9	0.3	45.2	6.3	16.6	37.5	8.5	15	35.7	10.8	12.4	38.8	1762414	99665.82	1585.57	394.51	11.3	7.7	7.9	11.5	10.5	9.7	11.1	9.3
1	M05	2	OTNT	NA	Neutral	26.1383981154299	108.722025912839	5.39204009632962	445614.732037691	3698.18060676662	4.80565371024735	13.0471142520612	1.34779563486268	49737.4234393404	1973.70410420774	1698	9	12.6	4.1	11.8	8.5	0.1	41	6.8	10.5	39	9.7	9.2	36.9	13.1	6.8	36.6	1884225	97761.14	1699.14	373.52	12.4	6.4	6.2	13.7	12.2	6.8	6.1	10
1	M05	3	OTNT	NA	Neutral	26.5680722891566	108.287951807229	4.63086955650501	422546.478313253	3511.80056718702	5.0578313253012	14.1536144578313	1.44746897694603	57128.1301204819	2058.78501057955	1660	8	12.4	5.6	11.4	10.2	0.2	0	8.8	9.3	38.1	10.7	8.9	36.9	14.4	7.3	40.7	1774737	103772.43	1550.14	402.7	12.5	6.6	8.4	7.8	12.2	7.2	9.9	4.3
1	M06	1	OTNT	NA	Neutral	25.2161073825503	103.235570469799	4.85255516323983	425898.395302013	3629.84782475522	5.76308724832215	15.6624161073826	1.47023562764896	62335.6751677852	2265.17242153057	1490	8.5	13.2	4.1	12.1	11.9	0.1	35.8	6.8	14.2	44.2	9.2	13.4	41.1	12.7	9.7	45.4	1858440	106287.76	1675.24	422.63	13	8.8	9.7	8.9	13.4	9.4	13.3	4.4
1	M06	2	OTNT	NA	Neutral	25.604614577871	104.191924488726	4.69581643233339	405907.938122706	3466.97594027594	4.09176717357105	10.7283691662297	1.36925872011161	37626.3340325118	1734.28154615992	1907	6.8	12.9	4.9	8.4	10.9	0.2	43.2	6.2	10.1	33.4	7.9	9.8	32.5	10.7	7.2	31.7	1764315	82401.83	1514.35	316.17	10.3	6	2.6	18.6	8.8	8.3	2.7	19.9
1	M06	3	OTNT	NA	Neutral	26.0675029868578	106.398446833931	5.01024982601137	418758.301075269	3572.44281246183	5.72102747909199	16.0549581839904	1.57659301394551	62171.9420549582	2244.6746169614	1674	7.5	11.4	5.6	11.2	9.1	0.1	0	7.6	9.8	44.2	9.7	8.7	43	13.9	7	46.1	1827751	98710.33	1597.17	383.93	13.5	7	7.2	13	12.7	6.6	9.9	11.5
1	M07	1	OTNT	NA	Neutral	24.8425849212925	107.252692626346	5.14270316692927	453351.662800331	3717.41300769839	4.52692626346313	12.0323115161558	1.29072969761393	47378.5310687655	1969.15164813832	1207	10.2	9.1	4.1	12.5	9.6	0.2	42.7	5.5	12.8	34.8	10.8	10.2	33.4	14.3	7.6	36.4	1879948	107621.04	1710.9	420.59	12.4	8.4	11.3	8.1	12.7	7	13.4	4.5
1	M07	2	OTNT	NA	Neutral	24.9425939050319	105.082919914954	5.59478894229016	432082.03827073	3662.55635778384	5.04252303330971	13.7547838412473	1.40505822283044	57684.9050318923	2205.41387895388	1411	8.8	11.1	4.3	10.3	10.4	0.3	38.8	6.4	11.8	41.2	9	10.3	38.8	12.4	7.7	39.6	1790938	114565.7	1703.11	449.47	12	7.9	10.6	6.9	11.8	9.9	12.8	4.7
1	M07	3	OTNT	NA	Neutral	26.0477239353891	108.522026431718	6.14718220684297	440080.470631424	3603.12497679211	5.51541850220264	14.8935389133627	1.45407371340599	56772.486784141	2167.5369589226	1362	9.6	9	4.1	11.2	10.4	0.1	0	8	7.8	42.9	8.7	6	40.7	12	4.6	45.2	1801138	110125.85	1658.16	434.07	11.2	6.5	11.2	9.3	13.1	7.4	15.4	7.2
1	M08	1	OTNT	NA	Neutral	25.2632639355272	108.41235728677	5.59531152551177	451182.469442579	3730.03043905065	5.12491605104097	13.8300873069174	1.39648104890061	54169.8596373405	2073.46656437559	1489	10.7	9.1	3.7	12.8	9.3	0.4	39.8	5.5	11.4	39.1	9.7	8.7	37.9	14.6	6.9	40.4	1892512	104676.32	1736.27	414.93	12.2	6.9	11.6	11.6	13.9	6.3	13.6	10.9
1	M08	2	OTNT	NA	Neutral	26.013209013209	110.292152292152	5.37923835776042	450259.232323232	3771.43908794512	5.34421134421134	14.9090909090909	1.55217080717161	62074.3504273504	2354.97691737634	1287	10.4	8.5	5.6	13.7	7.8	0.2	35.2	6.4	9.6	44.1	9.6	8.1	42.1	14.1	5.6	42.9	1875247	107321.08	1744.48	424.04	11.9	6.8	8.9	10.3	14.3	6.3	12	7.8
1	M08	3	OTNT	NA	Neutral	24.2647272727273	99.6916363636364	5.35107856080703	394429.818909091	3545.69487401695	5.12727272727273	13.944	1.39120888523645	55375.5396363636	2070.29142340304	1375	9.2	11.1	5.3	11.6	11.2	0.4	0	6.2	11.3	38.9	8.3	10.3	38	11.3	7.9	41.9	1728050	93045.31	1563.56	370.5	11.2	7.5	8.2	19.1	12.5	7.6	10.8	16.3
1	M09	1	DNM2	NM_001005362	sample	24.3459610027855	98.4222841225627	5.40109856372232	431117.162674095	3636.57787223215	3.97493036211699	10.1259052924791	1.15445195582829	39618.7119777159	1814.64631129882	1795	8.2	18.6	2.8	12.3	19.1	0.1	47.3	6	14.5	33	8.1	14	30.7	12.3	12.2	34.2	1786282	108476.7	1649.44	434.46	12.5	12.7	12	9	13.5	16.7	14.8	4.3
1	M09	2	DNM2	NM_001005362	sample	24.9988045427376	98.3759713090257	5.05944190277815	405010.029288703	3594.68862159369	4.75254034668261	12.5427375971309	1.28478194838582	51038.0298864316	2095.3133521845	1673	7.7	19	3.8	11.5	15.9	0.1	41.1	6.9	13.7	36.2	8.3	15.1	34.2	11.4	12.4	34.8	1747300	123569.9	1662.28	496.58	12.2	12.1	15.6	6.3	12.8	12.7	19.1	2.6
1	M09	3	DNM2	NM_001005362	sample	22.8374455732946	92.6538461538462	5.72881438862072	399469.880986938	3584.08492760087	3.79317851959361	9.77358490566038	1.08074864575716	39129.1386066763	1748.94730109776	1378	10.4	19.6	2.9	13.9	19.9	0.1	0	6.2	16.5	30.8	8.6	17.9	28.4	12.5	14.7	32.1	1705427	87871.87	1636.15	353.23	11.7	15.2	7.1	27.4	14.8	16.9	10	23.2
1	M10	1	PRF1	NM_005041	sample	24.4796310530361	108.600307455803	5.72963771806347	466292.305918524	3816.94228230875	5.35588009223674	14.5780169100692	1.39687443872595	58677.7586471945	2140.34053278447	1301	12.9	7.3	3.8	13.9	6.6	0.4	39.9	5.1	9.9	41	9.1	7.2	38.7	14.8	4.8	42.4	1821149	101495.64	1769.57	424.91	12.3	7.3	8.2	11.5	15.6	5.8	14.1	7
1	M10	2	PRF1	NM_005041	sample	26.0821656050955	114.74076433121	5.91735014528301	505153.661146497	3825.10427799147	5.19808917197452	13.9	1.39630490715509	54534.2847133758	2110.59809603825	1570	9.7	9.4	3.8	13.3	6.2	0.1	38.7	6.4	9.7	40.2	10.1	7.9	38.5	14.8	5.6	38.5	1946293	100757.22	1750.86	404.83	13.1	7.1	5.2	8.7	13.4	6.1	8.5	3.6
1	M10	3	PRF1	NM_005041	sample	25.1618102913825	104.714197148171	5.77189549708411	433686.73899566	3640.03551299442	4.08741475511469	10.9367637941724	1.23655353269702	41678.821450713	1789.01510501325	1613	9.2	10.8	4.2	11.2	10.5	0.2	0	5.7	8.6	33.5	9	7.6	32.4	13.1	5.8	35.5	1767525	77563.14	1637.41	310.52	12	7.1	3.7	26.3	12.9	7.9	6.5	25.4
1	M11	1	DSN1	NM_024918	sample	26.0672866520788	104.676148796499	5.06870886762174	410331.988512035	3437.14029766961	4.42997811816193	11.2253829321663	1.14441852016905	42938.4824945295	1790.88935163491	1828	7.2	14.2	2.4	8.7	17.6	0.1	47.3	7.3	11.5	34.5	9.4	11.7	32.7	12.1	10	35.9	1710709	98001.24	1517.3	380.22	11.5	11.7	7.4	13.2	10	14.8	8.6	10
1	M11	2	DSN1	NM_024918	sample	26.2375127420999	104.98623853211	4.98128439312002	402577.810397553	3341.60558809521	4.58409785932722	11.9714576962283	1.22666898227706	45223.0519877676	1848.57694350362	1962	7.3	14.5	2	7.2	18.7	0.1	45.8	6.7	11.8	35.8	8.6	10.7	33.6	9.7	9	34.3	1667144	100650.04	1482.69	389.54	9.1	10	5.7	11.3	8.4	15.1	7.6	8.6
1	M11	3	DSN1	NM_024918	sample	25.1890733797536	100.146759507231	4.94673430735636	396537.749330477	3441.55509024061	4.49973219068024	12.232994108195	1.28373988611985	47305.8623460096	1835.29183320708	1867	7.8	15.7	4.2	9.8	17.6	0.3	0	7.5	11.1	36.8	8.4	11	34.8	12	8.7	38.6	1647800	88825.13	1503.03	342.89	10.8	9.1	3.9	17	10.6	13.6	5.8	14.9
1	M12	1	CBLB	NM_170662	sample	26.8425153032833	108.706176961603	5.55592052279317	451151.389538119	3667.96377802548	5.0534223706177	13.7117417918753	1.36497027536941	53083.0089037284	1986.87979723644	1797	7.7	12.3	4.2	10.7	9.2	0.2	42.4	7.5	9.3	38.8	9.8	7.5	38.2	13.7	5.5	40.3	1870118	99619.75	1673.56	384.71	12.4	5.7	7.3	10.1	11.1	7.6	9.5	10.4
1	M12	2	CBLB	NM_170662	sample	25.6879652605459	109.722084367246	5.66169766633742	447990.591811414	3707.4555230618	5.25682382133995	14.4590570719603	1.38844105645158	57632.709057072	2035.31442473163	1612	9.9	9.7	4.7	11.4	7.9	0.2	42.3	6.3	9.4	38.3	10.2	7.1	36.5	13.6	5.4	36.9	1786428	97666.05	1688.91	385.63	12	7.6	5.3	11.4	12.2	6.5	6.1	9.5
1	M12	3	CBLB	NM_170662	sample	24.1618211738892	102.730115194734	5.95668800251641	437672.314865606	3713.41552672309	4.89138782227098	13.8765770707625	1.32419200522876	54648.9506308283	1900.30059488339	1823	10.4	11.5	4.9	13.7	8.8	0.1	0	6	10.5	37.2	8.9	9.8	35.8	13.7	7	38.5	1766271	90171.8	1705.39	359.51	11.8	8.2	4.8	14.2	14.4	6.3	6.3	10.6
1	M13	1	EP300	NM_001429	sample	26.6402877697842	102.028223574986	4.78059698534019	384039.62423907	3355.51232272759	4.67625899280576	12.617598229109	1.22107509975918	43317.1460985058	1551.35950854117	1807	6.5	18.8	3.7	7.8	18.2	0.2	49.6	8.2	10	35.1	8.8	10	34.4	10.6	8.6	35.6	1663577	77195.87	1398.42	290.81	10.2	10.3	1.2	21.9	7.1	16.3	1.9	24.6
1	M13	2	EP300	NM_001429	sample	27.830889540567	111.603616813294	5.62651719557563	444657.08797654	3612.73428042205	5.56158357771261	15.4545454545455	1.35169268186047	60606.3338220919	1964.43386495618	2046	8.5	12.5	4.5	9.7	12.1	0.3	44.2	9.8	10.3	39.4	10.3	8.6	38.2	12.2	7	38.3	1775878	96710.26	1584.36	372.29	10.7	7.9	5.9	12.5	9	12.5	5.9	12.3
1	M13	3	EP300	NM_001429	sample	26.882324916627	101.288708909004	4.7639899724062	369863.577417818	3272.658936766	4.82944259171034	13.4144830871844	1.21565437691759	51002.3306336351	1718.54292866407	2099	5.3	18.4	3.2	6.1	19.1	0.2	0	9.1	9.1	35.9	8.1	10.3	34.5	9	9	37.5	1558535	91455.68	1317.15	338.73	7.3	9.8	4.8	15.5	6.3	18.9	5.1	14.9
1	M14	1	PHOX2B	NM_003924	sample	26.3121813031161	110.836260623229	5.82492158265421	468254.568271955	3759.50522435008	5.23909348441926	14.4419263456091	1.38187955499371	58685.7926345609	2061.26018290169	1765	9.8	8.3	4.7	12.1	7.9	0.3	42.2	7.6	10.8	39.2	10.3	8.3	37.5	14.1	5.7	39.9	1931896	96420.08	1749.46	384.52	13.5	7.4	7.9	14.1	12.9	6.2	9.6	11.5
1	M14	2	PHOX2B	NM_003924	sample	26.4361389052384	109.619776339023	4.84501623714124	440083.849323131	3614.80825872778	5.39729252501471	14.7992937021778	1.41508311170371	57735.0041200706	2069.22257785856	1699	8.7	12.2	4.4	10.5	10	0.2	40.7	7.4	9.5	40.7	9	7.9	39	12.7	5.6	38.9	1785280	98366.28	1608.31	383.66	11.2	6.7	6.7	12.6	11.1	8.2	7.7	9.7
1	M14	3	PHOX2B	NM_003924	sample	25.1801902630106	102.58533855624	5.88216243436281	418884.24230554	3516.09650124736	4.98209289311696	13.2775601566872	1.3516699730367	48943.6877448237	1870.33393708965	1787	8.4	14.7	3.4	8.8	13.9	0.2	0	7.4	12.6	39.1	9.8	11.7	38	12.1	9.7	40.3	1725768	90253.48	1553.61	348.17	11.2	9.9	3.9	13	10.1	11	5.4	11
1	M15	1	LATS1	NM_004690	sample	26.6525183927561	105.92246745897	5.57594912942893	400173.885681947	3390.68983794521	4.07753254102999	10.5144312393888	1.13291362891681	37033.1103565365	1557.85931987086	1767	7.2	14.3	2.9	7.9	20.6	0.1	49.7	8.2	10.4	31.5	9.7	10.1	29.7	11.4	7.8	31.2	1549904	88866.15	1483.82	353.48	8.9	14.5	5.5	16.6	9.2	18.7	7.3	15.4
1	M15	2	LATS1	NM_004690	sample	26.1378132118451	108.625284738041	5.66929901638522	428153.374715262	3507.67348014381	4.44362186788155	11.6406605922551	1.22304566840875	44826.3570615034	1829.25745452451	1756	8.2	12	3.5	7.9	12.9	0.2	47	6.3	10.5	34.7	9.2	8.9	33.7	10.7	6.8	33.7	1677100	97424.91	1555.4	380.07	8.5	8	5.6	12.7	7.7	11	6.9	10
1	M15	3	LATS1	NM_004690	sample	26.6471885336273	105.599779492834	5.37518261752805	417907.744211687	3437.88301056043	4.49889746416759	12.0341786108049	1.22091321449078	45635.6152149945	1747.347863456	1814	7.2	15.8	3.3	8.3	16.1	0.2	0	8.9	10.9	34.5	10.9	10.6	33.6	12.9	8.9	36.1	1711776	97547.24	1504.3	371.15	11.4	9.3	7.7	16.6	10.3	12.5	8.5	16.2
1	M16	1	CUL3	NM_003590	sample	25.2572572572573	97.3698698698699	4.97534243324749	385059.695195195	3501.38010831563	4.27827827827828	10.7397397397397	1.19964819335002	41238.2677677678	1892.66676016037	1998	6.1	16.4	3.5	8.2	12.5	0.1	45.1	6.1	11.7	34.5	6.4	11.3	33.1	9	9	36.5	1716794	106700.15	1571.77	422.75	9.5	8.6	11.9	10.2	9.4	8.9	13.8	6
1	M16	2	CUL3	NM_003590	sample	24.6316082359488	97.5292153589316	4.99047630383676	385116.995548136	3501.73468297901	4.79632721202003	12.2498608792432	1.27835296852773	48505.5175292154	2084.58604979699	1797	5.9	15.5	2.8	9.8	14.8	0.1	40.2	5.2	12.7	37.5	6	12.1	35.1	9.3	9.7	35.4	1653982	100103.46	1574.51	407.36	9.4	10.7	6.6	12.9	10.6	11.7	10.6	9.6
1	M16	3	CUL3	NM_003590	sample	24.5441176470588	100.669117647059	5.38748657742426	418741.402573529	3542.48956969616	4.89583333333333	12.6078431372549	1.2845694789669	47773.6960784314	2014.8390565527	1632	8.7	14.6	2.9	10.8	16	0	0	7.3	12.4	38.1	8.7	11.2	35.4	11.7	9.6	38.5	1721355	94266.43	1601.65	376.89	11.6	12.8	8.4	21.2	12.8	12.7	11.6	17.3
1	M17	1	OTNT	NA	Neutral	27.5281350482315	115.685691318328	5.42819448227887	472905.569935691	3629.12828477453	5.06913183279743	13.6334405144695	1.26086580124469	52508.4236334405	1846.99322332659	1244	9.1	10.3	3.5	12.4	12.4	0.2	45.1	7.6	11.9	37	10.9	10.6	34.6	15	8	37	1874725	96436.6	1663.46	377.02	13.3	9.3	6.8	13.9	12.3	9.6	8.9	11.9
1	M17	2	OTNT	NA	Neutral	26.2565543071161	106.887016229713	6.14438975938302	441927.835830212	3621.49254639437	5.77278401997503	16.0312109862672	1.46572068223787	63808.7596754057	2106.23966215264	1602	6.9	13.8	4	10.4	9.3	0.4	39.3	8.5	10.5	41.6	9.9	9.6	39.5	12.6	7.3	39.5	1836239	102525.69	1658.01	404.07	12.7	7	7.4	11.5	11	8.1	10	10
1	M17	3	OTNT	NA	Neutral	24.4643255295429	96.6488294314381	4.5543662120526	363485.230211817	3370.11261288199	4.37625418060201	11.9804905239688	1.25082191951278	41046.1505016722	1603.85153041962	1794	6	16.1	4.3	8.1	12.8	0	0	6.9	13.7	33.9	8	13.4	32.3	10.1	11.1	34.2	1660091	75523.27	1488.73	299.67	9.9	8.7	2	25.2	9.3	7.4	3.7	21.6
1	M18	1	OTNT	NA	Neutral	25.0038910505837	103.056420233463	5.78943645090647	430020.902723735	3670.40482123567	5.34760051880674	14.3501945525292	1.42959752925184	56995.1115434501	2160.74072854357	1542	9.4	13.9	4.8	10.9	11.7	0.3	38.3	5.9	12.8	40.9	7.7	10.5	39.6	11.5	7.7	42.4	1823094	106091.54	1729.64	423.29	11	7.3	9.7	7.6	11.8	7.7	13.3	5
1	M18	2	OTNT	NA	Neutral	24.8255287009063	104.949395770393	5.65678594910942	445012.590634441	3700.15161112167	6.18731117824773	16.7998489425982	1.51665296635163	68958.5566465257	2352.30344242812	1324	9.4	11.1	4.9	13.1	10	0.4	35.4	6.5	12.2	46.3	8	11.2	43	11.3	8.2	44	1846692	102387.86	1754.23	413.96	12.3	7.9	8.4	15.7	13.7	6.4	13	12.5
1	M18	3	OTNT	NA	Neutral	24.6605374823197	102.686704384724	5.60343690706484	427572.060820368	3660.34206172225	5.5997171145686	15.4193776520509	1.49865665101326	59670.8677510608	2032.4511985655	1414	9.5	12.3	5	12.2	8.5	0.1	0	6.9	11	42.9	9.8	10.2	40.7	13.2	7.5	43.5	1777974	99092.3	1703.84	390.9	12.6	7	7.9	13.8	14.2	6.6	9.6	9.9
1	M19	1	OTNT	NA	Neutral	26.5861795075457	105.63701350278	5.5430576804342	429999.183478952	3500.73327105647	6.05321683876092	16.2994440031771	1.43339923123665	65949.7728355838	2252.98286187179	1259	7.1	16.6	4.5	10.3	13.1	0.2	36.5	8	13.7	43.3	9.1	12.2	40.4	11.5	9.5	43.8	1876302	117633.54	1658.97	453.11	13.2	9.6	11.8	7.3	11.7	10.6	15.6	2.8
1	M19	2	OTNT	NA	Neutral	25.361038961039	105.402597402597	5.0983494764587	424696.374025974	3604.68785989694	5.78311688311688	15.711038961039	1.55385752048339	67912.2844155844	2382.0919816341	1540	7.9	13.4	4.4	10.9	10.8	0.5	36.9	6.6	12.5	42.5	8.6	12.7	41.6	11.8	9.3	41.9	1799756	117496.61	1630.75	468.73	11.5	8.2	11.9	8.2	11.6	7.8	15.9	5.5
1	M19	3	OTNT	NA	Neutral	25.3419316136773	101.454709058188	4.98601075646648	405013.847030594	3591.36481446456	4.89922015596881	13.0335932813437	1.30633969556541	51956.3515296941	2069.02136260849	1667	7.4	13.6	2.7	10.3	9.3	0.2	0	6.7	10.2	38.1	8.3	8.9	36.2	12.1	6.5	40.4	1757449	102327.39	1597.91	402.9	11.6	8.2	8.1	8.7	11.8	7.9	10	3.8
1	M20	1	OTNT	NA	Neutral	25.0253623188406	106.875	6.21807553825716	478464.307971014	3772.3800592674	5.79257246376812	15.3713768115942	1.53378440445675	61359.1585144928	2235.89515071574	1104	10.2	12.2	4.4	14.1	11.5	0.2	36.1	7	13.9	44.7	9	11.4	43.8	15.2	8.5	46.2	1974491	108015.7	1768.41	432.09	14	7.7	11.1	9.3	14.2	8.1	15.3	4
1	M20	2	OTNT	NA	Neutral	26.0641754670999	110.067424857839	5.70737973139172	451711.686433794	3664.51031101774	5.61332250203087	15.0333062550772	1.42371772853258	60690.0787977254	2284.75853022063	1231	9.8	12.4	4.5	11.9	11	0.5	35.6	7.2	12.3	41.4	9.6	10.7	37.4	13.9	8.4	38.3	1885880	115392.17	1713.96	459.93	13	8.4	11.2	8.4	12.8	8.9	16.7	6.7
1	M20	3	OTNT	NA	Neutral	23.3274576271186	94.6650847457627	5.50376008789659	387735.340338983	3528.69977164286	5.37559322033898	14.584406779661	1.38541650141256	54935.1308474576	1942.9497177737	1475	8.4	13.4	4.3	9.2	12.5	0.1	0	6.2	13.3	41.1	7.5	12.4	40.5	10.4	9.4	43.1	1647491	91406.1	1582.13	372.08	10.9	11	6	18.1	11.2	11	9.1	13.6
1	M21	1	OTNT	NA	Neutral	26.5246559633028	109.94495412844	5.47605417410748	451061.775229358	3679.81723639901	5.32052752293578	14.0647935779817	1.42096911088959	56691.6473623853	2187.40282068419	1744	9	11	4	10.4	8.6	0.2	39.9	6.6	9	41.3	9.6	7.7	39.9	13.6	5.3	43.1	1837405	100959.76	1684.68	401.91	11.4	7.4	8.4	9.2	11.6	6.8	11.5	7.6
1	M21	2	OTNT	NA	Neutral	26.1892076502732	106.870901639344	5.52769910505913	428441.087431694	3609.81282787233	5.77254098360656	15.5300546448087	1.47640340523603	61368.0853825137	2268.62454532551	1464	6.9	12.7	4.8	11.4	11.1	0	34.7	6.9	10.1	43.6	8.9	9.7	40.8	12.8	6.4	40.4	1797116	108108.7	1626.01	422.8	11.8	9.8	9.1	10	12.5	9.5	10.7	6.3
1	M21	3	OTNT	NA	Neutral	26.2366831411312	104.785282811642	4.98692860017478	412550.40472268	3515.38870743747	4.82866556836903	12.5958264689731	1.3061046238564	49385.8489840747	2034.64247917636	1821	7.1	12.1	3	9.8	9.9	0.1	0	8.1	8.3	38.6	9	7.6	37.3	12.1	5.7	40.9	1702006	102585.57	1521.43	399.12	10.5	8.4	7.2	9	10.5	8.5	9.3	4.6
1	M22	1	OTNT	NA	Neutral	23.500518134715	100.288082901554	6.96420677784993	461323.829015544	3817.69394083444	6.41036269430052	17.4901554404145	1.45340968897098	77365.9523316062	2362.12136523582	965	12.1	15.5	4.1	14.8	15.5	0.6	36.4	5.1	16	43.4	9	13.9	41	13.9	11	44.5	1857437	116634.27	1857.35	464.7	12.8	10.1	17.4	11.2	16.4	11.9	21.5	9.9
1	M22	2	OTNT	NA	Neutral	25.1313131313131	104.878787878788	5.51288545621849	443058.502356902	3653.02576655772	5.67205387205387	15.0787878787879	1.43756961407723	61701.3090909091	2241.54587409693	1485	9.1	12.1	4.4	11.7	12.2	0.7	37.1	7	11.6	40.7	9	9	38.2	12.1	6.9	38.6	1785300	107802.44	1694.38	440.74	11	10.3	8.4	11.8	12.7	12.5	11.4	7.5
1	M22	3	OTNT	NA	Neutral	24.8107648725212	101.457790368272	6.05341339699687	423507.968271955	3648.89763709808	5.18526912181303	14.0889518413598	1.32883801288029	57234.6980169972	2074.58324705211	1765	9.3	12.1	3.9	10.9	11.9	0.3	0	6.3	10.7	39	8.5	9.8	36.9	11.8	7.1	41	1783760	99945.41	1652.23	391.9	12	8.3	9.4	17	13.3	7.9	11.7	14.6
1	N03	1	PLK1	NA	Negative	16.3685300207039	98.1304347826087	14.8265396711612	693941.768115942	5210.8816869018	6.35610766045549	17.7784679089027	1.38769284173609	77596.0621118012	2195.9471206589	483	30.6	15.1	4.8	33.7	13.5	0	40.6	2.9	42.4	44.3	13	26.3	40.6	20.5	18.4	44.7	2450892	126959.2	3197.75	540.05	18.6	17.8	26.3	19.3	35.8	6.4	32.9	11
1	N03	2	PLK1	NA	Negative	17.9945280437756	104.030095759234	12.2124170985057	688428.559507524	4895.86844015737	6.55540355677155	18.0793433652531	1.5373149623921	82747.9411764706	2576.12064581472	731	27.4	10.7	6.6	29.7	10.9	0.4	34.1	2.9	31.1	46.6	11.6	20.5	44.5	21.1	14.9	45.4	2437076	147971.86	2785.29	640.87	17.4	17.9	32.3	15.7	32.1	7.4	43.9	7.4
1	N03	3	PLK1	NA	Negative	15.3150357995227	99.409307875895	16.874602224216	800545.397374702	5336.86791263367	5.63007159904535	15.3090692124105	1.36120113360483	64448.776849642	2146.16314264306	838	30.9	16.1	4.8	32.5	14.4	0.1	0	1.7	39.6	40.3	12.4	25.4	39	22.1	18.3	41.6	2709255	134391.27	3239.19	580.68	19.9	14.7	26.3	11.1	34.5	7	39.1	3.5
1	N04	1	PLK1	NA	Negative	15.0405405405405	104.059459459459	17.7003099813355	813234.762162162	5590.80327640719	5.0972972972973	13.527027027027	1.3351403371643	53338.9675675676	2039.60803269639	370	36.5	9.7	3.8	37.3	10	0	41.1	1.4	39.5	41.4	14.1	23.2	37.3	23.2	14.3	41.6	2491248	118698.67	3505.81	565.14	18.6	20.8	24.1	23.5	39.2	4.9	38.4	10.3
1	N04	2	PLK1	NA	Negative	17.4704184704185	116.84126984127	18.5868177478901	906710.337662338	5741.60088267581	6.07792207792208	16.6031746031746	1.47404591446227	73876.4776334776	2437.56393529696	693	33.8	10.7	6.1	39.8	6.5	0	36.7	3.2	36.1	44.9	15.6	20.3	41.1	28.3	12.1	42.1	3022615	151804.31	3569.23	655.29	24.1	12.8	33.2	12.6	40.3	4	46.9	5.3
1	N04	3	PLK1	NA	Negative	17.7524038461538	108.230769230769	16.4442715473517	789091.819711539	5447.62509242441	6.70192307692308	17.5120192307692	1.56330928363761	73931.0697115385	2504.29385015681	416	28.6	9.6	5	34.6	6.7	0.5	0	2.2	27.4	50.5	12.3	15.4	45.4	22.6	10.3	50.5	2728574	132416.95	3274.08	571.81	20.4	11.3	26	13.7	34.4	5	35.3	8.7
1	N05	1	PLK1	NA	Negative	19.6953528399312	111.132530120482	11.3336356215279	730139.168674699	4852.59638714902	6.66609294320138	18.7160068846816	1.65928673049341	75276.2994836489	2336.22204687864	581	27.2	10	5.7	27.9	9	0.5	34.4	3.6	30.3	49.6	13.8	20.5	46.8	22.5	13.4	49.4	2594058	116116.06	2697.29	482.51	18.9	13.1	22.7	24.6	30.1	5.3	28.7	17.7
1	N05	2	PLK1	NA	Negative	20.1759868421053	113.297697368421	13.2557888383198	756288.677631579	5007.38960549647	7.14473684210526	20.8322368421053	1.59617480283775	93934.7154605263	2465.64555915524	608	25.7	8.1	7.2	29.6	6.4	0.3	35.4	3.6	26.5	49.2	13.8	16.9	46.5	21.1	11.3	47.5	2705273	142078.71	2935.38	583.38	21.9	11.3	26.5	13.7	30.4	3.6	37	5.9
1	N05	3	PLK1	NA	Negative	17.7374301675978	112.508379888268	17.2696578854073	878951.409217877	5561.91753310448	5.52653631284916	15.2639664804469	1.37364820818781	63503.5893854749	2052.38843063981	716	31.7	12.6	5.3	36.3	10.3	0.3	0	3.4	33.5	41.5	15.2	20.1	38.4	27	14.2	42.9	3043894	126883.35	3437.32	528.78	24.6	13.8	24.2	15.2	36.7	6.4	29.9	6.6
1	N06	1	PLK1	NA	Negative	18.0474226804124	110.222680412371	15.625336899286	791047.645360825	5189.98640120825	6.24742268041237	17.8144329896907	1.39866849312818	78777.2742268041	2199.79525951487	485	31.1	12	5.4	33.2	11.3	0.2	41	4.3	37.7	40.4	15.7	23.5	38.6	25.4	17.5	40.8	2863705	141471.75	3232.88	619.94	23.7	17.1	32.2	14.2	37.9	5.4	45.6	4.7
1	N06	2	PLK1	NA	Negative	16.9309153713299	112.039723661485	16.4283190744145	861237.578583765	5285.59730538732	5.43177892918826	14.2348877374784	1.37263926461945	60845.1243523316	2230.76683492291	579	32.5	16.6	4.8	35.8	13.5	0.3	39.4	2.4	34	41.3	15.5	21.9	38	25.4	16.1	39.2	3065870	143123.84	3356.45	592.42	22.3	12.6	29.2	13	37	4.7	37.7	6.6
1	N06	3	PLK1	NA	Negative	16.9210526315789	117.541353383459	17.5343616854052	954665.597744361	5930.34177999751	6.22556390977444	17.5714285714286	1.50197042382774	79517.8233082707	2380.21527632248	532	39.5	10.3	5.3	43	7.5	0.9	0	3.8	36.5	46.6	17.3	19.5	44.2	31	13.5	46.8	3270843	141898.08	3716.04	600.74	27.6	14.8	31.6	17.9	45.3	2.8	42.1	7.7
1	N07	1	PLK1	NA	Negative	16.0066964285714	105.058035714286	17.9351812380002	811773.381696429	5322.34279550181	5.96875	16.2678571428571	1.35744864763814	73275.2834821429	2222.82272393294	448	31.9	15	4.9	37.5	8.7	0.2	41.3	2.7	43.3	41.7	14.1	28.3	38.4	27.5	23.4	42.4	2957732	144780.25	3196.63	581.61	26.3	13.2	33.7	14.7	39.3	4	42	6.7
1	N07	2	PLK1	NA	Negative	15.1443037974684	111.853164556962	19.0050182645543	942135.536708861	6005.03263753368	5.90126582278481	17.7012658227848	1.56018726545077	82733.2455696203	2304.92810171887	395	36.7	10.9	8.6	41.5	9.1	0.3	41.5	2	42.8	41.3	16.2	23	40.3	26.8	14.7	40.8	3096122	149115.44	3973.81	646.24	23.8	15.4	33.9	16.5	42.3	4.3	43.3	8.4
1	N07	3	PLK1	NA	Negative	15.2805555555556	119.738888888889	20.844275657832	1072123.36111111	6386.28567988544	6.26111111111111	17.9833333333333	1.47845307182513	77247.4805555556	2232.82976339085	360	41.4	13.6	6.9	45.6	8.9	0	0	2.8	41.4	41.9	20.3	22.8	40.6	32.2	14.7	44.7	3419231	138460.04	4248.19	586.97	29.4	15.8	30.8	17.2	49.2	4.2	39.7	5.8
1	N08	1	PLK1	NA	Negative	20.2810707456979	115.697896749522	12.3548645284221	773155.678776291	5089.88549094694	6.49904397705545	17.868068833652	1.52095844308682	77207.9866156788	2447.03381605834	523	27.9	9.9	4.4	33.3	7.5	0.2	34.6	4.2	27.5	48.9	14.3	17.4	47	23.5	10.7	50.1	2737753	139180.81	3025.71	582	22	12.8	28.3	13.8	34.8	4.8	38.8	7.8
1	N08	2	PLK1	NA	Negative	18.1871165644172	119.438650306748	13.4116685203372	922056.358895706	5535.4548883139	7.53374233128834	20.7883435582822	1.68375064327412	97385.0582822086	2763.02306362723	326	34.4	10.7	7.1	39	11	0.6	30.1	1.8	31.3	54.3	15.3	19.6	52.5	27.6	12.6	53.1	3229088	155966.71	3355.44	668.99	23.3	15.3	32.8	14.1	39.9	6.4	45.7	4.9
1	N08	3	PLK1	NA	Negative	14.7508305647841	99.5249169435216	15.1770127822803	768119.794019934	5343.07371311617	5.94352159468439	16.1196013289037	1.42771020627167	68840.8073089701	2306.75362182152	301	34.6	14	6.3	38.2	10	0	0	2	39.2	46.8	14.3	25.2	43.2	25.6	19.6	46.5	2820753	141021.16	3328.64	617.96	23.6	13	29.2	14.6	43.2	3.3	45.8	6.6
1	N09	1	CIC	NM_015125	sample	24.8095	93.849	4.81670324752643	354624.823	3328.19500133188	3.5915	9.0945	1.1155368459514	35725.0885	1765.16643356916	2000	5.9	18.8	2.9	7.2	20.1	0	50.3	5.8	13.9	31.6	6.7	13.9	30.2	8.9	11.5	33.5	1599163	105853.96	1402.18	409.57	8.6	12.4	9.7	9	7.2	18.6	10.1	3.5
1	N09	2	CIC	NM_015125	sample	24.8389830508475	100.99209039548	6.07133800016224	408023.01920904	3427.96775746321	5.00790960451977	13.6943502824859	1.40019783762595	55393.6768361582	2063.5802965255	1770	7.1	15.4	5	8.4	18.6	0.2	41.4	6.5	13.2	39.4	8.9	12.7	37.3	10.4	10.5	37.6	1669791	101449.95	1518.02	396.54	9.7	12.4	7.9	17.1	9.2	16.1	9.7	12.8
1	N09	3	CIC	NM_015125	sample	23.3863636363636	90.7640692640693	4.92169422371837	344519.001623377	3209.72218824682	4.36309523809524	11.5351731601732	1.30942986250623	44907.9567099567	1858.48247408846	1848	5.7	18.1	4.1	6.1	24.8	0.2	0	6	13.9	33.9	6.6	15.5	32.7	7.5	13.9	36.5	1484311	106439.87	1349.62	414.36	7.4	13	8.7	9.6	6.9	19.5	10.3	4.3
1	N10	1	SMARCA4	NM_003072	sample	25.456346749226	107.222910216718	6.19234740558998	449615.839628483	3685.31852293869	4.66934984520124	12.1213622291022	1.2881039109733	50039.8235294118	2064.16394961872	1615	10	11.4	3.2	11.4	9.2	0.2	42.3	6.7	12	36.2	9.9	10.6	33.4	13.9	7.1	37.6	1823942	107634.05	1702.77	434.66	11.3	8	12.1	11.5	11.6	7.8	14.7	6.6
1	N10	2	SMARCA4	NM_003072	sample	25.8721765913758	105.124743326489	5.36105441896934	411832.441991786	3491.55139579524	4.27156057494867	11.3773100616016	1.25844870200196	48491.476899384	2036.60967902207	1948	6.2	13	3.9	8.8	13.1	0.3	44.6	6.1	9.3	34.8	8.6	8.9	33.2	11.4	6.9	34.1	1698152	115723.98	1531.05	449	9.5	8.5	10.3	8.1	8.8	10	11.9	3.7
1	N10	3	SMARCA4	NM_003072	sample	24.4731503579952	103.008353221957	5.66413609402122	432745.258949881	3648.1390138668	4.763723150358	12.9904534606205	1.27226102286032	56658.75	2046.87115511515	1676	9.1	10	3	13	11.1	0.2	0	5.7	10.6	37.1	9.1	9.6	35.1	14	7	39.7	1766506	104725.22	1624.66	408.8	12.6	8.4	8.1	8.2	13.7	9.5	10.2	2.8
1	N11	1	DOT1L	NM_032482	sample	26.2123687281214	103.259043173862	5.225402287583	406115.410735123	3557.82206041776	4.36406067677946	11.4597432905484	1.22381871736992	44347.3383897316	1904.20748405943	1714	8.3	14.4	3.2	9.8	13.9	0.2	45.1	6.3	11	34.6	8.5	9.3	32.9	11.8	7.1	36.2	1723309	105793.12	1629.93	417.67	9.9	9	8.4	7.7	10.6	9.6	11.1	3.5
1	N11	2	DOT1L	NM_032482	sample	25.9409368635438	100.122708757637	5.37755992980479	390680.024949084	3375.69661056279	4.13289205702648	10.7897148676171	1.18113005008742	42163.4149694501	1807.57714259054	1964	6.1	18.3	3.3	6.7	16.1	0.1	48.7	7.3	11.7	33.3	7.7	11.7	31.2	9.2	9.3	31.6	1678094	105757.17	1508.13	412.54	9.1	10.2	7.2	9.5	6.7	11.9	8.6	6.1
1	N11	3	DOT1L	NM_032482	sample	24.2386457473163	100.838976052849	5.88231772416323	414443.134599505	3616.39861464277	6.21139554087531	17.1387283236994	1.51385001243772	67412.6143682907	2255.0877920377	1211	10.6	13.6	4.7	11.9	14	0.2	0	6.4	14.5	46.3	8.9	12.7	45	13	9.4	48	1697201	108327.76	1664.73	428.9	11	10.4	12.3	9.2	12.4	10.6	13.7	4
1	N12	1	XPC	NM_004628	sample	25.6705465587045	102.417004048583	5.51931717667156	419802.517712551	3493.88990897978	4.17914979757085	10.8866396761134	1.1439510604682	40208.9149797571	1655.22847586615	1976	7.4	17.4	2.8	7.9	15.9	0.1	48.9	7.7	15.2	33.1	9.2	14.3	31.7	11.2	11.7	33.7	1753329	94524.78	1591.87	369.06	10.5	11	6.6	15.4	9.1	13.3	6.9	12.7
1	N12	2	XPC	NM_004628	sample	26.3465458663647	105.836919592299	5.7518486298404	424624.744620612	3511.29121794543	4.73669309173273	12.4241223103058	1.30944313924627	48117.4869762174	1952.77949426686	1766	7.5	13.6	4	8.6	13.5	0.2	43.9	7.5	11.7	36.2	9.2	10.5	35	11.3	7.2	35.7	1715468	108369.27	1570.94	423.25	11	10.8	8.3	8.3	9.3	12.7	9.7	3
1	N12	3	XPC	NM_004628	sample	26.1145038167939	102.988295165394	5.6439385154094	407507.509414758	3518.23037687348	4.94045801526718	13.1256997455471	1.26957743379375	48609.8651399491	1796.8452706665	1965	7.3	12.9	3.5	8.9	13.1	0.1	0	9.4	11.1	37.6	10.4	9.7	36.6	12.6	7.8	39	1691217	90092.21	1567.77	347.44	11.8	10	5.4	18.1	10.4	11.5	6.2	13.4
1	N13	1	EXT1	NM_000127	sample	26.096208262592	105.227504244482	4.8642337102796	436786.196378042	3614.453099587	5.00113186191285	13.0599886813809	1.3287560196362	51219.3469156763	2109.58586151911	1767	7	14.7	2.7	10.5	10.2	0.1	39.7	6.7	10.3	40	9.8	10.5	37.9	12.9	7.4	41.5	1851558	105270.57	1639.04	416.27	12.2	8.5	8.8	8.7	11.9	9.3	11.9	5.1
1	N13	2	EXT1	NM_000127	sample	27.2921760391198	113.658312958435	5.52437151403654	457057.660757946	3623.28583568245	5.72310513447433	15.6845965770171	1.4202286686367	64341.6558679707	2225.83985178053	1636	7.1	9.6	4.4	9.5	9.8	0.2	37.8	7.8	9.6	41.9	10.9	8.2	40	13.5	5.6	40	1830943	93319.99	1644.32	368.9	11.7	8	7.4	25.2	10.8	9.3	10.9	25.6
1	N13	3	EXT1	NM_000127	sample	26.2337858220211	106.002513826043	5.21292155005066	419374.184514832	3567.18421926913	4.3086978381096	11.1045751633987	1.24184632502448	43544.0020110608	1851.86773359104	1989	8.6	11.4	3.1	10.5	10.3	0.1	0	7.6	7.9	34.2	10.1	7.2	32.8	13.5	6	36	1690627	94992.24	1561.02	378.88	11.5	8.1	6.3	15.9	12	8.6	9.5	12.8
1	N14	1	MSH6	NM_000179	sample	24.7199413489736	102.364369501466	5.99608208059348	435651.443548387	3694.51745684772	5.29912023460411	14.1942815249267	1.41249032087606	57531.8563049853	2214.32260337658	1364	8.3	12.7	3.8	12.6	10.7	0.2	38.3	5.9	12.5	41	8.2	11.5	38.8	12.8	7.9	41.9	1843282	109821.01	1710.41	438.11	11.6	8	10.5	8.1	13	9.2	14.8	5.1
1	N14	2	MSH6	NM_000179	sample	25.7548048922539	106.988351776354	5.66131543977014	438731.469423413	3639.42544572657	5.26790914385556	13.9953407105416	1.39610563330211	57332.9586488061	2213.64071536307	1717	8.9	10.9	4.1	10.7	10.2	0.1	39	6.7	10.3	40.5	8.6	8.3	38.9	12	6.1	39.9	1767316	95198.85	1642.88	376.58	10	8.4	5.6	15.8	10.7	10.9	6.1	14
1	N14	3	MSH6	NM_000179	sample	23.953488372093	102.138888888889	5.38582936277527	427746.419896641	3691.75083194685	5.12726098191215	13.7254521963824	1.38924955903644	54945.0658914729	2141.35437155551	1548	11.4	12.3	4.1	13.8	9.6	0.1	0	5.9	12.2	40.4	8.8	10.6	38.9	13.4	8.1	42.8	1796711	96788.88	1659.98	379.34	12.9	7	6.8	13	13.7	7.4	8.9	8.5
1	N15	1	FANCC	NM_000136	sample	25.8351822503962	101.320126782884	5.29540502070225	404471.807184363	3460.48291170895	4.2202852614897	10.9519281563656	1.24311085946197	39909.2033808769	1791.42618819976	1893	6.4	15.8	2.5	8.3	15.4	0.1	44.2	7.6	9.4	36	8	9.8	34.4	10.7	8.2	37	1727487	99083.87	1542.51	381.88	9.8	9.1	7.1	10.6	9.6	12.9	7.2	6.6
1	N15	2	FANCC	NM_000136	sample	25.6972395369546	99.5658949243099	5.00348371724491	385119.694568121	3437.27437898227	4.59661620658949	11.9096170970614	1.24196413873176	46981.5654496883	1947.56640725475	2246	6.8	17.5	3.4	7.9	14.1	0.1	45.2	7.3	11.4	36.5	7.6	11.6	35.5	9.3	8.7	35.6	1668811	101259.8	1555.83	400.9	9.5	8.7	6.3	12.3	8.9	10.3	8.6	8.5
1	N15	3	FANCC	NM_000136	sample	26.5021008403361	101.233718487395	4.64755790972858	364766.445903361	3148.45779559106	4.46218487394958	11.7988445378151	1.20053240302486	44456.4359243697	1676.56707065526	1904	5.5	17.3	2.8	5.8	24.5	0.2	0	8.9	10.5	33.9	9.3	12.1	32.9	9.9	10.6	35.6	1527666	82833.24	1301.38	315.14	8.8	14.7	5.1	26.2	6.7	21.9	5.9	25.9
1	N16	1	NCOR1	NM_006311	sample	26.3592857142857	107.072142857143	5.45842144779967	430009.275714286	3524.41344953848	4.4	11.6935714285714	1.19697701122455	46360.1507142857	1786.69763461527	1400	8.8	15.5	3	9.6	16.3	0.4	48.6	8.5	12.3	33.1	10.4	11.1	32.8	12.9	9	34.7	1762735	107920.01	1621.44	416.16	12.1	8	10.8	10.9	11.1	11.3	11.8	7.2
1	N16	2	NCOR1	NM_006311	sample	25.4410058027079	99.0567375886525	5.65748994991524	390846.780141844	3471.41092512356	5.32624113475177	13.8388136686009	1.36241782973807	54225.5164410058	2084.43614405943	1551	6.8	17.7	3.7	8.8	16	0.5	39.7	8.5	13.6	40.6	8.3	14.1	39.4	9.9	10.9	39	1743229	111331.16	1593.25	427.2	11	7.9	9.8	8.1	10.5	11.5	10.9	5.3
1	N16	3	NCOR1	NM_006311	sample	24.8511749347258	96.8753263707572	5.7709932552792	395342.797650131	3459.48431392829	4.45104438642298	11.7206266318538	1.21269770297982	42720.4171018277	1765.99274376301	1532	7	18.9	2.6	9.1	17.8	0	0	7.2	12.5	35.6	8	13.4	33.4	10.6	11.6	36.3	1682663	97116.27	1566.08	373.24	10.4	9.9	7.5	15.9	9.7	13.4	9.9	13.1
1	N17	1	PLK1	NA	Negative	20.0308219178082	104.22602739726	9.06352222810403	581102.821917808	4410.22569299369	9.14383561643836	25.8904109589041	1.77223807251277	128524.845890411	3022.17344161314	292	21.9	9.2	7.2	25.7	12.7	1	22.9	2.1	22.9	55.8	7.5	12.7	50.7	19.5	10.6	55.8	2080634	159633.57	2347.58	653.14	15.8	8.6	42.8	7.9	26.7	7.9	55.8	4.1
1	N17	2	PLK1	NA	Negative	20.8271812080537	100.69966442953	9.53977585734604	528507.83557047	4067.84959149473	7.90939597315436	21.9731543624161	1.63841503901064	107658.969798658	2807.68173873314	596	17.1	13.9	5.5	20.8	17.4	1.3	28	1.5	21.1	55	8.7	15.6	48.7	15.1	11.4	50	1972950	140882.73	2111.43	576.38	12.8	12.4	23.7	8.2	21.5	11.1	32.4	3.9
1	N17	3	PLK1	NA	Negative	14.7993474714519	83.1109298531811	11.5306666824134	576529.859706362	4292.95778105805	5.53181076672104	15.0864600326264	1.26121321392425	72501.8058727569	2153.738298989	613	19.9	23.5	3.9	22.2	17.6	1	0	2.4	40.6	37.8	9.6	32.6	33.6	15	28.1	37.7	2147098	132037.42	2344.67	542.42	15.5	11.7	21	10.1	22.3	9.3	25.4	5.5
1	N18	1	PLK1	NA	Negative	19.9476861167002	110.692152917505	12.448335913698	680575.655935614	4414.48212458004	7.09255533199195	19.0623742454728	1.48610079631029	89171.245472837	2557.10785829556	497	23.1	12.7	4.4	23.3	13.3	0	32.8	4	23.9	48.5	12.3	14.7	42.7	21.5	12.1	47.1	2294813	138602.11	2461.34	577.73	18.5	8.2	28.8	6.2	25.6	8.2	37.6	2.2
1	N18	2	PLK1	NA	Negative	22.7479838709677	110.691532258065	10.9787329499787	579954.322580645	4163.78918890326	8.23185483870968	23.5806451612903	1.65998418257442	113779.961693548	2771.61392999615	496	17.5	11.5	7.7	17.7	13.9	0.6	27.4	3.6	17.3	51	10.7	10.1	47.8	17.1	7.3	48.2	2026976	144321.84	2182.14	564.13	13.1	7.1	26.2	5.4	19.8	9.7	30.4	2
1	N18	3	PLK1	NA	Negative	15.8179611650485	97.873786407767	16.8196954888717	760817.555825243	4876.65550208747	7.40533980582524	21.0509708737864	1.62774951023072	102446.310679612	2690.51409743665	412	24	20.6	5.6	27.4	18.9	1	0	2.4	38.8	50.7	13.1	26.7	46.1	22.1	21.6	50	2506304	132160.47	2785.86	527.61	21.1	11.7	24.8	11.9	27.9	11.7	33.5	8
1	N19	1	PLK1	NA	Negative	20.4236111111111	105.849537037037	11.7844463013139	614844.976851852	4582.83612738507	8.06712962962963	21.712962962963	1.59096698657245	107735.675925926	2809.5961285491	432	22.9	9	4.9	23.8	14.4	1.6	26.6	3.9	24.3	52.3	10.4	14.8	47.5	19.2	11.1	53	2156140	142839.1	2457.47	571.96	16.9	10.6	26.9	9	25	10.4	38.2	3.7
1	N19	2	PLK1	NA	Negative	22.6334841628959	109.414027149321	7.97445649737427	532505.678733032	3819.03559181618	7.86199095022624	20.9909502262443	1.5650243600629	100586.027149321	2733.35454594809	442	16.1	13.8	6.3	16.5	22.4	0.9	29.4	6.8	19.2	50.2	12.7	14.3	45.5	18.8	12.2	44.8	1842652	142306.76	1808.63	564.8	15.6	17.4	26	7.7	16.5	21.3	33	4.1
1	N19	3	PLK1	NA	Negative	14.1334488734835	82.4003466204506	13.1306549460216	612413.143847487	4595.47676689711	6.34662045060659	17.1403812824957	1.40099350563581	88956.740034662	2477.33837901372	577	24.3	23.1	4.9	26.2	18.5	1.4	0	1.4	41.4	38.6	9.7	32.1	36.2	17.9	26.3	41.1	2263682	150077	2499.7	640.91	18	13.5	33.4	7.8	26.3	10.4	41.4	2.9
1	N20	1	PLK1	NA	Negative	18.4134366925065	93.6589147286822	10.0022070621753	557739.524547804	4248.79948659393	5.8656330749354	15.4392764857881	1.43754046138153	73319.0103359173	2400.9929223454	387	22.5	21.7	4.7	23.3	21.4	0.8	38.2	1.8	27.6	43.9	9.8	20.2	39.5	16.3	17.1	43.4	2014055	132387.73	2251.2	537.9	14.2	12.9	24.5	9.8	22.2	13.7	33.1	4.1
1	N20	2	PLK1	NA	Negative	18.5443349753695	87.64039408867	8.07783985951994	432159.57635468	3240.1587498085	7.10591133004926	20.3004926108374	1.60851044891973	98058.7142857143	2451.30215685178	406	16	23.6	7.9	16	40.1	1.5	34.7	1.2	29.3	47	7.9	24.6	41.1	11.1	34.5	39.9	1548808	110522.26	1691.99	451.01	10.1	32.8	18	31.3	16.7	34.5	25.9	27.6
1	N20	3	PLK1	NA	Negative	16.1065830721003	86.8808777429467	9.85262143532852	532352.376175549	4292.77924948296	6.87460815047022	18.4075235109718	1.50682441260527	88029.1880877743	2596.78192140387	319	23.8	16	6	23.5	21.9	1.3	0	1.3	29.5	48.6	8.8	25.4	42.3	15	18.5	48.3	1939176	128495.96	2196.16	532.06	16	10.7	20.4	7.2	22.3	14.7	28.8	2.5
1	N21	1	PLK1	NA	Negative	20.687619047619	99.4047619047619	9.07681502450235	542278.762857143	4197.66435894038	6.44761904761905	17.2552380952381	1.47528437083113	79767.8533333333	2454.23103040637	1050	17.6	14.5	3.9	19.7	13.9	1.1	34.4	3.4	23.3	45	9.6	16.6	41.8	16.2	12.4	45.6	2028076	125659.59	2144.69	509.62	14.8	10.6	19.6	7.6	21.5	10.6	25.7	3
1	N21	2	PLK1	NA	Negative	19.8277945619335	101.764350453172	12.5224078037273	596113.929003021	4287.9966172963	7.7583081570997	21.0876132930514	1.62890704659061	102709.596676737	2839.23247621909	662	19	11.5	5.9	21.6	12.8	2.1	30.1	3.2	24.2	51.2	10.1	16.5	47	17.1	12.2	49.1	2133184	144236.41	2230.03	590.5	14.8	10.4	27.8	7.6	21.3	9.1	34	2.6
1	N21	3	PLK1	NA	Negative	17.1303602058319	91.9108061749571	11.153463564915	599648.10806175	4542.05514956059	7.39279588336192	21.2246998284734	1.4954683965984	104006.113207547	2573.76609331966	583	21.1	18	5.7	24.2	18.4	0.7	0	2.2	30	46	10.8	22.3	42	19.6	19	47.2	2112914	133655.47	2388.07	547.7	17	13.2	25.4	8.6	23.7	14.4	31.4	3.9
1	N22	1	PLK1	NA	Negative	19.4900398406375	99.4900398406375	11.9063004892588	600849.970119522	4341.45518438698	7.30478087649402	20.5438247011952	1.6538717963003	98328.6474103586	2712.53959246502	502	20.5	14.9	7.8	21.9	17.9	1.8	31.1	3.4	27.3	51.8	11	19.5	48.6	16.9	16.5	51.2	2178255	145175.51	2336.7	588.29	15.7	11.4	25.3	6.2	21.5	12.5	35.9	2
1	N22	2	PLK1	NA	Negative	20.4282868525896	99.7848605577689	11.4084691147886	551304.025896414	4093.70326710541	7.51593625498008	21.2051792828685	1.49772350229822	98336.6792828685	2558.03950204159	502	17.3	18.3	5.6	18.9	20.5	1	32.7	3.2	24.1	46.2	10.2	16.7	43	15.7	13.9	42.6	2009512	134218.73	2126.18	526.73	14.9	11.4	21.7	6.8	19.3	13.7	24.5	2.2
1	N22	3	PLK1	NA	Negative	19.9228855721393	92.9738805970149	8.75583780292834	492710.940298507	3863.81385432902	6.8818407960199	18.8097014925373	1.5301804303141	82828.4440298507	2526.63333798451	804	13.8	19.8	4.7	17.4	22.5	0.1	0	5	22.8	47.8	9.1	19	43.4	14.7	17.2	47	1888610	126197.49	1926.06	520.02	13.2	11.8	20.3	7.6	17.9	14.9	25.7	2.9
