# Supplementary material for: TRACERx analysis identifies a role for FAT1 in regulating chromosomal instability and whole-genome doubling via Hippo signalling
Source: Nat Cell Biol. 2024 Dec 30;27(1):154–68. doi: 10.1038/s41556-024-01558-w (PMC11735399; doi:10.1038/s41556-024-01558-w)
Supplement: Supplementary file 17 — Statistical source data. [file 41556_2024_1558_MOESM17_ESM.zip › extended fig1/ext fig1A source/data/rawData/GIN_H1650_RAD51.txt]

screenPlateOrder	plateWell	replicateNo	Content	ContentAnno	ContentType	MEAN_ObjectSpotTotalCountCh2	MEAN_ObjectSpotTotalAreaCh2	MEAN_ObjectSpotAvgAreaCh2	MEAN_ObjectSpotTotalIntenCh2	MEAN_ObjectSpotAvgIntenCh2	MEAN_ObjectSpotTotalCountCh3	MEAN_ObjectSpotTotalAreaCh3	MEAN_ObjectSpotAvgAreaCh3	MEAN_ObjectSpotTotalIntenCh3	MEAN_ObjectSpotAvgIntenCh3	ValidObjectCount	percentHIGH_SpotAvgAreaCh2	percentLOW_SpotAvgAreaCh2	percentHIGH_SpotAvgAreaCh3	percentHIGH_SpotAvgIntenCh2	percentLOW_SpotAvgIntenCh2	percentHIGH_SpotAvgIntenCh3	percentLOW_SpotAvgIntenCh3	percentHIGH_SpotCountCh2	percentHIGH_SpotCountCh3	percentHIGH_SpotTotalAreaCh2	percentHIGH_SpotTotalAreaCh3	percentHIGH_SpotTotalIntenCh2	percentHIGH_SpotTotalIntenCh3	MEAN_Circ_TotalIntenCh2	MEAN_Circ_TotalIntenCh3	MEAN_Circ_AvgIntenCh2	MEAN_Circ_AvgIntenCh3	percentHIGH_Circ_TotalIntenCh2	percentLOW_Circ_TotalIntenCh2	percentHIGH_Circ_TotalIntenCh3	percentLOW_Circ_TotalIntenCh3	percentHIGH_Circ_AvgIntenCh2	percentLOW_Circ_AvgIntenCh2	percentHIGH_Circ_AvgIntenCh3	percentLOW_Circ_AvgIntenCh3
1	C03	1	53BP1	NA	Positive	13.5643340857788	70.6568848758465	5.89640261605547	559735.796839729	4873.11461313872	6.19187358916479	18.1647855530474	1.68502642259369	91761.8148984199	2635.99818025301	443	8.4	14.4	2.9	5.4	9.3	0.9	37.7	26.4	15.6	20.8	23	23	26.4	2506999	115281.35	2121.4	417.89	20.8	1.1	2.9	19	19.9	0	5.4	21.9
1	C03	2	53BP1	NA	Positive	13.272076372315	72.1050119331742	9.2817940159189	583071.269689737	5212.60535189965	5.99284009546539	18.9236276849642	1.69561169370215	101689.639618138	2587.09006163026	419	11	14.8	2.4	6.9	10.3	1	39.1	20.3	20.8	20.3	30.3	26	31.3	2552461	115637.14	2367.34	420.11	20	1	7.2	14.6	19.8	0	7.6	13.8
1	C03	3	53BP1	NA	Positive	9.12469437652812	36.8533007334963	6.15795253189724	252753.518337408	3302.35002962064	2.78484107579462	7.69682151589242	1.42953861127201	32370.6894865526	1641.57214106308	409	4.4	28.6	4.9	3.2	20.3	0.7	0	13	13	9.3	21.3	10.5	19.8	1865391	90247.54	1410.45	314.48	12.7	0.7	2.2	16.4	8.8	0.2	2	24.2
1	C04	1	53BP1	NA	Positive	12.1572769953052	72.7042253521127	9.62740605938487	618951.143192488	5128.53796029558	8.41549295774648	26.387323943662	1.94625282985108	160671.84741784	3402.30516453833	426	11.3	20.4	3.3	8.5	16.4	3.3	29.3	24.4	24.4	21.8	28.4	27.2	32.9	2654206	147358.96	2380.46	543.89	23.7	1.9	11	10.3	21.8	0	9.9	8.2
1	C04	2	53BP1	NA	Positive	11.5312	67.7328	6.54053664524911	554203.624	4781.34015403944	7.552	23.3696	2.07141044947564	139975.8096	3394.6527018197	625	10.4	19.5	1.9	4.8	17.3	2.6	30.1	19	28.5	19.2	35	22.6	39.8	2389053	141941.59	1931.46	522.68	19.7	0.8	10.4	3.4	17.8	1.8	13.1	2.9
1	C04	3	53BP1	NA	Positive	11.2529182879377	67.1945525291829	9.85301871157577	570836.416342412	5077.26288425687	6.57198443579767	19.1089494163424	1.67371839823385	105385.951361868	2974.70030483303	514	13.8	20.2	3.1	8.2	17.5	1	0	23.7	34.8	21.2	39.5	24.9	40.7	2595952	139701.51	2245.54	494.46	23.9	1	12.5	6.4	23.3	0.8	11.7	4.9
1	C05	1	53BP1	NA	Positive	12.6666666666667	79.1528662420382	7.57099977139191	677737.709129512	5057.25100342457	8.35031847133758	25.1295116772824	1.80714227777348	149220.957537155	3550.74230626854	471	10.6	20.2	2.1	7.9	16.3	1.3	26.5	28	22.1	25.1	29.3	29.3	35.2	2801482	152771.77	2249.08	568.45	25.5	0.8	10	7.9	22.1	0	10.2	8.3
1	C05	2	53BP1	NA	Positive	11.5547263681592	79.0074626865672	11.2600160704773	702741.810945274	5617.77606137252	8.0497512437811	24.3084577114428	1.88768742736233	138355.024875622	3364.959013579	402	14.7	12.4	1.7	10.2	9.7	2	25.9	18.4	30.6	23.9	35.6	28.1	37.6	2682630	129104.85	2348.16	468.97	22.1	0.7	8.2	6.2	21.1	0	11.4	4
1	C05	3	53BP1	NA	Positive	9.55857740585774	52.18410041841	6.95674687178543	404183.876569038	4641.95997204353	5.56694560669456	16.5794979079498	1.88333913502416	97954.2970711297	3100.45090701538	478	11.1	20.5	4.6	5.4	16.7	2.7	0	19	30.8	16.1	37.2	20.3	40	2091513	143110.08	1664.09	525.48	19.7	1.5	10.9	13.8	16.3	0.4	12.8	14.4
1	C06	1	53BP1	NA	Positive	12.6400966183575	83.0748792270531	8.29836795870972	749586.661835749	5302.97105765098	8.80917874396135	28.9106280193237	1.96328239401729	180087.898550725	3500.90446189125	414	13	20.3	4.3	10.4	13.3	3.1	30.7	27.8	23.7	25.4	32.1	28.7	39.1	2864845	140297.33	2439.77	506.04	25.4	0.7	8.7	12.8	21.7	0	9.2	10.4
1	C06	2	53BP1	NA	Positive	14.6129753914989	75.9574944071588	7.86939320402341	588403.843400447	4976.34067183442	4.85234899328859	14.324384787472	1.64084387692936	67646.2908277405	2350.33602101817	447	10.1	10.3	2.7	6.9	6.3	1.1	40.9	22.8	17.7	19.7	26	21.7	27.3	2615302	97432.69	2138.78	343.26	20.6	1.6	2.7	16.1	18.1	0	2.9	17.4
1	C06	3	53BP1	NA	Positive	11.5174418604651	67.2170542635659	6.85026337472536	562779.416666667	4817.31832334303	6.12209302325581	17.7906976744186	1.67415899356485	96252.6918604651	2931.97413807633	516	10.5	17.1	2.5	6.6	14.9	0.6	0	23.6	33.9	20.3	36.6	25.2	39.3	2603476	142107.69	1998.35	519.93	21.9	1.2	11.6	8.5	20.5	0.2	13.8	8.9
1	C07	1	53BP1	NA	Positive	14.2158054711246	83.2522796352584	9.4820990370089	690366.215805471	5164.89421800157	7.90577507598784	23.8449848024316	1.90520030161135	124226.96656535	2932.76434966585	329	11.2	12.5	3	7.9	8.8	0.6	32.2	26.4	22.5	24.9	28	26.4	33.1	2813257	127385.8	2343.11	470.31	24.6	4.3	6.7	20.4	21.3	5.5	9.1	18.8
1	C07	2	53BP1	NA	Positive	11.5806451612903	71.6048387096774	6.97021723985545	605352.661290323	5097.46889151152	8.28494623655914	24.3279569892473	1.70949743898294	142104.811827957	3361.04345785265	372	14	18	1.6	8.3	15.6	2.2	26.9	19.6	29.8	22.3	33.3	26.3	37.4	2756153	150475.6	2309.53	582.52	21.2	0.5	13.7	11.3	21.5	0	16.9	9.9
1	C07	3	53BP1	NA	Positive	11.0048426150121	46.910411622276	4.40765356506357	321972.191283293	3827.35102656686	2.79418886198547	7.6634382566586	1.62445280635956	34479.2469733656	1800.62326301995	413	5.6	20.1	5.1	4.6	13.8	0.7	0	20.1	13.1	13.6	22	13.1	18.9	1991356	96768	1504.16	340.32	14	0.7	2.4	13.6	11.1	0	2.9	17.2
1	C08	1	53BP1	NA	Positive	12.7090301003344	71.5852842809364	7.07628967415207	596288.856187291	4950.49845983541	8.08361204013378	25.4180602006689	2.35447499514148	149930.54180602	3314.11656282272	299	10.7	18.4	2.3	8.4	14	2.7	27.4	26.8	21.7	21.4	30.8	25.8	35.8	2742620	146259.55	2417.48	532.44	22.1	0.3	6.7	5	21.4	0	6	5
1	C08	2	53BP1	NA	Positive	11.3031026252983	70.1742243436754	9.51740434218384	610111.732696897	5331.99823572194	6.60859188544153	17.6897374701671	1.64290925563787	92366.2840095465	2925.54033629347	419	15.8	14.8	1.9	10.3	13.1	0.2	33.7	16.9	23.9	18.9	31	23.9	33.9	2644230	130469.55	2403.75	463.33	20.3	1.2	9.1	8.8	20.5	0	9.5	7.4
1	C08	3	53BP1	NA	Positive	10.5775280898876	57.7505617977528	6.68727456705708	450757.703370787	4238.20457151319	6.51910112359551	18.9348314606742	1.62958703915483	107223.417977528	2907.65705834407	445	8.3	24.9	2	5.2	22	1.8	0	20.9	33	18	36.2	20.9	37.5	2430541	156172.58	1834.54	547.27	20.4	1.6	14.4	7	18	0	13.5	5.2
1	C09	1	PLCG2	NM_002661	sample	12.171270718232	81.3729281767956	9.94193422855588	747259.168508287	5441.47866123233	10.7624309392265	31.5441988950276	1.92799106824395	192247.693370166	3541.18853210493	362	13	15.5	2.5	9.7	10.8	2.5	23.2	22.9	29.6	25.1	32.9	27.9	37.6	3035394	159779.13	2472.23	561.27	25.7	1.1	13.3	10.5	22.9	0	14.9	12.2
1	C09	2	PLCG2	NM_002661	sample	14.2222222222222	76.9717171717172	7.94958574397552	618472.353535354	4709.23593288444	4.97777777777778	13.1878787878788	1.30729983194852	61930.5676767677	2121.0010231651	495	8.1	13.9	0.4	6.3	10.3	0.4	44.4	22.4	15.4	22.4	23.4	24.6	23.8	2633452	108482.19	2124.92	403.95	20.8	1.6	4.6	13.7	19.4	1.2	7.3	16
1	C09	3	PLCG2	NM_002661	sample	10.9260273972603	68.3479452054794	12.0200482826975	594266.128767123	5504.5588443573	6.5972602739726	19.641095890411	1.46006575484615	111875.898630137	2669.54638428279	365	16.7	17.5	3.3	13.2	12.3	1.4	0	19.2	31.5	24.7	36.2	28.2	35.3	2488167	148596.32	2609.38	579.41	23.8	1.1	13.4	17.8	26.8	0	14.2	15.6
1	C10	1	SETD2	NM_014159	sample	11.8192771084337	69.1897590361446	9.34388217824958	578224.25	5094.56644028145	5.71084337349398	16.7379518072289	1.31609885814923	87291.5120481928	2394.68236970446	332	11.1	17.5	1.8	7.8	14.2	0.6	40.4	21.7	13.3	21.7	18.7	26.2	22	2578661	139765.21	2274.38	519.62	22.9	0.6	9	12	19.6	0	10.8	11.1
1	C10	2	SETD2	NM_014159	sample	10.3179824561404	64.3399122807018	7.91302836912083	543456.11622807	5067.3794973057	6.83771929824561	19.5219298245614	1.5350338347559	105210.035087719	2944.39935643356	456	12.5	19.1	0.9	6.1	15.6	0.7	31.1	17.8	24.1	18.6	28.1	22.6	31.1	2252615	139273.61	2059.23	522.91	16.9	0.7	9	5.5	17.1	0	13.4	3.9
1	C10	3	SETD2	NM_014159	sample	13.7466307277628	78.5229110512129	13.3450775993137	657561.223719677	5372.54404440651	4.46630727762803	13.3261455525606	1.36358142030988	65061.8598382749	1959.29868574151	371	13.7	11.6	4	11.9	8.6	0.3	0	27.5	23.5	26.7	29.4	30.7	28.3	2586786	108187.78	2667.04	388.75	24.8	1.3	7.8	19.7	28	1.9	7.3	21.3
1	C11	1	IKZF1	NM_001220765	sample	12.821325648415	76.5100864553314	10.1051367637278	638862.386167147	5272.04790933045	7.02881844380403	19.6253602305476	1.66603447556656	102739.057636888	2695.68135074665	347	14.7	13	2	9.8	8.1	1.2	34	28.2	19	21.9	24.2	27.4	29.1	2446366	130801.22	2429.09	465.2	20.2	2	7.2	19.6	19.9	0	8.1	16.4
1	C11	2	IKZF1	NM_001220765	sample	12.9723926380368	80.5398773006135	9.37456328019903	676590.588957055	5117.33102200607	7.28220858895706	21.6901840490798	1.68772858709695	122325.343558282	2962.29094428286	326	13.2	17.2	1.5	8	15	1.8	34.4	22.1	25.5	23.6	34.4	26.4	35.6	2662895	149835.62	2255.57	546.56	20.6	0.3	14.1	8.9	19.6	0	16	4.6
1	C11	3	IKZF1	NM_001220765	sample	10.9977426636569	60.1534988713318	7.76858764377819	451525.64785553	4543.92478845401	6.45823927765237	19.431151241535	1.5009202628024	101234.293453725	2585.40643635906	443	12	19.9	2.7	5.9	17.4	0.2	0	22.6	28.9	21.4	32.1	24.6	33.4	2110223	135862.38	1741.75	503.31	19.6	1.1	9	6.8	18.5	1.6	12.9	6.3
1	C12	1	COL2A1	NM_033150	sample	10.8830845771144	64.8258706467662	10.5147554512845	529354.800995025	5024.1672379571	8.5497512437811	24.452736318408	1.65448374630335	142606.470149254	3078.0703920454	402	13.4	22.4	1.7	7.7	18.2	2.2	33.8	22.1	23.9	19.9	26.6	26.4	33.1	2405531	155429.29	2176.74	546.37	22.4	0.5	11.4	9.7	19.9	0.2	10	7.2
1	C12	2	COL2A1	NM_033150	sample	12.0727611940299	63.3805970149254	6.7289927728079	492700.231343284	4115.76344510473	4.83582089552239	12.9738805970149	1.29086703823061	60759.072761194	2026.48756403679	536	7.6	24.6	1.3	5.8	21.8	0	48.3	20.9	16	16	22.4	18.5	24.3	2157668	88868.98	1820.94	366.26	14.9	14.7	4.7	34.3	14.4	9.1	5.4	35.4
1	C12	3	COL2A1	NM_033150	sample	13.0754189944134	82.8240223463687	10.0616559969826	705665.94972067	5286.6302226426	7.05307262569832	20.3324022346369	1.51782328482514	110025.594972067	2812.47767002955	358	14.8	16.5	2.5	8.4	11.5	0.6	0	26.3	35.2	27.7	38.8	29.9	38.8	2752743	137049.75	2336.71	533.87	26.5	1.1	10.9	14.2	24	0	10.1	15.6
1	C13	1	SMAD4	NM_005359	sample	14.6546610169492	79.0656779661017	10.5874611048257	643447.167372881	5119.85045130045	5.55084745762712	15.625	1.46591351065621	78104.688559322	2210.89264304598	472	12.1	12.5	1.7	8.9	6.8	0.6	43.4	30.5	12.1	24.8	18	28.2	20.8	2738374	113860.25	2514.28	410.04	23.3	0.8	4.7	17.8	23.3	0	4.7	20.8
1	C13	2	SMAD4	NM_005359	sample	10.4714285714286	48.2333333333333	5.27834649976078	318004.528571429	3012.13163460924	3.1031746031746	7.87619047619048	1.01563733622323	33311.4825396825	1465.38446870299	630	5.2	35.2	1.1	3.5	40.5	0.6	58.3	18.7	9.2	13.8	15.9	14.8	14.8	1510738	67035.38	1356.25	250.17	11	24.4	2.5	48.9	9.2	15.9	3	49.7
1	C13	3	SMAD4	NM_005359	sample	12.2166962699822	65.1492007104796	9.48497534923754	532443.053285968	5086.18370141682	4.25044404973357	11.3907637655417	1.27048675267197	54147.5381882771	2067.13907321199	563	11.9	16	2.5	9.2	10.3	0.2	0	24.9	22.4	20.1	29.3	23.8	29.5	2428233	114083.39	2328.61	418.89	19.7	0.7	7.3	18.7	20.1	0	8.3	18.5
1	C14	1	FANCF	NM_022725	sample	13.572864321608	81.9773869346734	10.969936595994	714696.077889447	5305.47636175253	7.53015075376884	20.8618090452261	1.6918438819611	107293.600502513	2754.35966634535	398	14.1	15.1	1.3	10.3	11.3	2	34.4	29.1	21.6	25.1	25.6	29.6	29.4	2759374	119834.45	2618.32	462.36	23.9	1.5	4.5	17.6	24.9	0.3	4.3	17.6
1	C14	2	FANCF	NM_022725	sample	13.6017191977077	79.3925501432665	7.32633920735187	672357.186246418	4890.93326157923	7.05157593123209	19.836676217765	1.54881720959023	100246.226361032	2702.05826493929	349	11.7	17.5	1.1	6.6	14.3	0.6	36.7	24.6	26.4	25.2	33.2	27.2	35	2862601	137767.87	2185.05	491.4	23.8	0.6	10.3	7.4	18.9	0	11.2	5.7
1	C14	3	FANCF	NM_022725	sample	14.3771712158809	79.545905707196	9.71115073020803	660858.776674938	5271.85004363064	4.11414392059553	11.1315136476427	1.48478831240839	47778.0148883375	2005.75110884404	403	13.4	7.7	1.7	12.4	6.7	0.7	0	29.8	21.6	22.8	29	27.5	27.5	2655565	90959.31	2472.29	338.3	22.8	2.7	2.7	22.1	24.6	4	4.2	24.3
1	C15	1	Sep-12	NM_144605	sample	16.2147651006711	89.4765100671141	7.88569147448437	738255.265100671	5609.31784366516	8.95973154362416	24.5872483221477	1.71978032721988	137903.16442953	3147.39637207941	298	13.1	9.1	2.7	8.4	4.4	2.3	26.8	34.6	27.5	28.5	30.2	31.9	33.6	3046379	141928.96	2531.35	490.79	28.2	0	8.1	10.4	22.1	0	7	8.7
1	C15	2	Sep-12	NM_144605	sample	13.1538461538462	81.3918269230769	15.8486699110612	734527.338942308	5667.55728715052	6.95192307692308	19.6225961538462	1.69649778627335	105829.625	2605.46238896713	416	16.6	10.8	3.1	13.7	6.2	1.2	38.2	21.9	23.3	21.6	29.3	26.2	30.8	2889525	115651.84	2769.85	426.38	22.4	2.6	7.5	12.3	23.3	0	6.7	10.1
1	C15	3	Sep-12	NM_144605	sample	12.1846473029046	84.0850622406639	11.9138734916125	786788.064315353	5461.87352052915	7.20746887966805	20.5560165975104	1.5941214143358	110140.60373444	2850.77379620392	482	18.5	19.3	2.1	13.5	16.2	0.8	0	25.9	35.9	26.3	38	30.3	38.6	3064679	135313.28	2674.86	491.37	27.2	1	9.5	8.7	25.7	0	10.6	6.6
1	C16	1	GNPTAB	NM_024312	sample	12.532981530343	78.7150395778364	9.40640257867989	684727.411609499	5205.64314595935	9.43799472295514	27.3746701846966	1.97151704258051	168166.722955145	3727.66746582262	379	12.7	19	1.8	8.7	15.3	3.4	21.9	27.2	25.6	25.6	30.6	27.7	36.4	2809114	175610.22	2376.75	653.46	24	1.6	15.3	5	22.4	0	17.7	4.2
1	C16	2	GNPTAB	NM_024312	sample	13.3294392523364	92.107476635514	7.67957296892369	827723.670560748	5746.00828156729	8.69392523364486	24.4228971962617	1.81990886496107	136594.789719626	3438.8197746014	428	16.4	14.3	1.4	11	12.4	1.9	25	24.1	31.1	28	35.3	31.5	37.9	3127688	147681.03	2634.77	552.47	29.2	1.4	14	7.7	26.9	0	15.2	4.4
1	C16	3	GNPTAB	NM_024312	sample	12.1796246648794	82.9329758713137	14.4274292947932	746888.1769437	5363.81389266396	6.70241286863271	19.9651474530831	1.56100091362959	111006.008042895	2871.09859206688	373	14.5	15.5	2.1	10.2	11.8	0.5	0	23.9	33	25.2	37	29.2	37	2921860	142608.02	2395.53	508.12	26.5	0.8	11.3	8	24.7	0	14.2	5.1
1	C17	1	53BP1	NA	Positive	12.7697368421053	76.9440789473684	9.5196411312825	650306.723684211	5049.67485953512	9.09868421052632	27.2763157894737	2.11169671470714	161934.980263158	3540.51112996833	304	12.5	17.8	3	7.6	12.5	2.6	25.7	24	25	21.7	29.6	23	34.9	2638225	162702.34	2284.21	620.6	20.7	0.3	10.5	6.9	21.1	0	10.2	4.3
1	C17	2	53BP1	NA	Positive	14.4580335731415	79.0599520383693	10.3775645136911	622511.366906475	5314.23435631736	5.65227817745803	16.1774580335731	1.6844993777801	79437.9136690647	2455.02862511282	417	12.5	8.4	2.4	7.4	5	1	37.4	24.7	18.7	23.5	28.3	25.7	29.3	2627364	99044.61	2458.26	362.69	23	0.5	4.6	23	20.1	0	5.3	24.7
1	C17	3	53BP1	NA	Positive	12.7382413087935	68.3149284253579	6.99360835132736	514239.977505112	4598.91100329655	6.48466257668712	19.7443762781186	1.72684835132271	108383.795501022	2893.26971193271	489	8.2	20.2	3.3	5.1	16.2	0.8	0	26.6	31.5	21.9	36.2	25.6	37	2271439	140109.11	1889.82	521.62	21.3	1.8	9.4	6.3	19	0.6	12.5	5.3
1	C18	1	53BP1	NA	Positive	12.5324675324675	80.0181818181818	8.72790154826034	682019.358441558	5223.35594462006	7.79480519480519	26.1402597402597	2.00955380633332	153973.937662338	3166.20033969442	385	11.2	17.9	4.4	8.1	15.1	2.9	33	24.9	22.1	25.5	30.4	30.9	32.7	2784537	148778.63	2348.26	551.88	26.2	0.8	12.2	8.8	21.6	0	12.7	8.3
1	C18	2	53BP1	NA	Positive	13.4862637362637	73.3406593406593	8.64939711563339	587614.456043956	4982.65778060845	7.92857142857143	23.2554945054945	1.9128799511673	126600.972527473	3126.4825312187	364	10.7	14.3	3	7.7	10.4	1.6	29.1	22	29.9	23.4	34.3	24.7	36.3	2629751	140807.62	2193.63	538.54	22.3	2.2	12.6	8	17.9	0	11.5	6
1	C18	3	53BP1	NA	Positive	12.046511627907	61.2286821705426	6.25245650542158	464578.992248062	4517.06748379531	4.77713178294574	14.1705426356589	1.65637186334682	69607.1453488372	2275.01258650001	516	9.7	17.6	4.1	7.2	10.5	1	0	23.4	25.8	19.4	32	21.5	32.4	2057180	98202.13	1888.19	373.63	17.6	1.2	2.5	17.8	16.7	0	4.3	19.8
1	C19	1	53BP1	NA	Positive	15.1723163841808	93.7627118644068	13.0258395324984	836004.624293785	5913.88747740527	8.19491525423729	23.9435028248588	1.6793704608788	139352.683615819	3210.70281157456	354	16.4	11.9	1.1	12.7	8.8	1.7	32.5	32.8	22.6	29.9	29.1	34.2	33.6	3206638	149359.84	2982.61	526.96	28	0.6	9.9	10.7	28.2	0	10.2	10.7
1	C19	2	53BP1	NA	Positive	14.3813953488372	77.2186046511628	11.2080775369487	624814.818604651	5442.03217970013	6.35813953488372	18.3674418604651	1.72049811639796	95158.2325581395	2865.75189689412	430	10.9	8.6	1.6	8.1	5.6	1.2	34	23	24.7	23.5	32.3	26.7	35.6	2816163	137907.44	2446.7	481.54	23.5	1.2	8.8	7.7	21.4	0	9.1	6.7
1	C19	3	53BP1	NA	Positive	12.7695390781563	70.74749498998	10.4306023244785	580332.917835671	5177.60867102096	4.72344689378758	14.4428857715431	1.45990113170543	74148.5390781563	2278.67160966845	499	11.4	14.8	2.8	9.2	9.2	0.6	0	25.1	26.3	22.2	31.3	25.7	31.9	2541975	119655.04	2358.95	463.03	24.4	1.4	7.8	13.6	24	0	9.6	15.8
1	C20	1	53BP1	NA	Positive	13.3253588516746	80.0837320574163	9.25777616152448	685699.004784689	5561.90212451094	9.46650717703349	28.5861244019139	1.97503199964009	170927.169856459	3651.6258214375	418	13.6	16.3	2.6	10	12.9	1.9	24.6	28.9	26.8	25.4	32.3	30.6	37.1	2801547	156166.61	2609.14	576.45	25.8	1.7	11.5	11.7	26.6	0	13.6	9.3
1	C20	2	53BP1	NA	Positive	13.8292682926829	90.0170731707317	11.4442139820964	816770.619512195	5649.66338844816	9.13170731707317	26.8146341463415	2.06235076548981	156252.217073171	3747.60497691215	410	14.6	14.9	2.4	11	11.2	2.4	22.7	24.6	33.9	27.6	41.5	31.7	44.6	3229085	154254.81	2694.84	561.62	26.8	0.2	13.4	4.4	26.6	0	16.6	3.4
1	C20	3	53BP1	NA	Positive	11.745308310992	67.9597855227882	7.66606074264984	548717.091152815	4631.92421987176	6.171581769437	18.0348525469169	1.59738747031564	90819.0294906166	2564.54245951021	373	10.5	20.1	3.2	7.5	15	0	0	23.3	31.1	21.2	35.7	25.5	36.5	2375829	120188.72	2044.9	435.49	22.3	1.6	7	11.3	20.4	0	8.3	8.8
1	C21	1	53BP1	NA	Positive	13.1309523809524	81.5904761904762	11.2515791745243	712169.997619048	5455.12035516013	6.49047619047619	20.4571428571429	1.64433965962695	110629.235714286	2625.43967769432	420	13.1	15	3.3	10	11.2	1.4	40.2	28.3	17.1	26.7	25	30.2	27.6	2835130	125650.77	2563.17	483.14	26	1.7	6.2	18.6	24.3	0	6.4	17.4
1	C21	2	53BP1	NA	Positive	14.0404624277457	63.1994219653179	6.69687208146909	433939.838150289	4282.1815936619	4.34682080924855	12.4739884393064	1.89857015955885	56802.7341040462	2196.90415217978	346	6.9	12.4	3.8	4.3	8.7	1.2	38.2	22.5	12.7	18.2	22.5	18.2	22.5	2294000	102633.77	1865.88	385.01	16.5	3.2	4.3	13	15.6	0	2.6	9.2
1	C21	3	53BP1	NA	Positive	12.5479797979798	78.4090909090909	9.58670830036794	683289.143939394	4855.7317220937	6.4469696969697	19.4393939393939	1.74536270469847	112731.164141414	2878.73321572353	396	12.4	21.7	5.8	9.3	17.4	1	0	24.2	29.3	24	35.9	27	38.4	2734437	143907.19	2269.04	517.03	24.2	1.3	12.4	9.6	23.2	0	13.1	7.6
1	C22	1	53BP1	NA	Positive	7.77336448598131	57.3014018691589	10.6621122771428	544524.264018692	4123.89251105502	6.15420560747664	18.5654205607477	1.35598010707765	105199.214953271	2403.04100048747	428	12.9	37.9	2.1	9.8	36.7	0.9	46	14.7	17.1	16.4	21.3	19.9	25	2250294	108059.52	2121.18	397.65	16.4	20.3	5.6	37.1	17.8	10	6.8	34.6
1	C22	2	53BP1	NA	Positive	11.8503937007874	74.755905511811	9.34685523349063	651376.732283465	5201.66694607886	7.74409448818898	22.2913385826772	1.76629174966704	121822.763779528	3008.62673215626	254	14.2	16.5	2	9.8	12.2	0.8	29.9	21.3	27.2	21.7	33.9	24	34.3	2509615	142299.62	2330.53	525.97	19.7	1.6	10.2	7.1	21.7	0	13.4	5.1
1	C22	3	53BP1	NA	Positive	12.6901041666667	78.8932291666667	15.3810776585955	684614.046875	5361.36463537451	6.65104166666667	20.6822916666667	1.83143981874503	111298.489583333	3030.67098061892	384	14.8	16.9	4.2	11.5	13.5	0.5	0	27.1	36.5	26.8	40.9	31.2	41.7	2825421	148076.78	2629.86	516.33	28.1	0.8	13.5	8.3	26.3	0	12.8	6.8
1	D03	1	RAD51	NA	Positive	13.8466453674121	104.543130990415	12.6442472140577	947167.744408946	6653.11873156444	7.54313099041534	15.8338658146965	1.21543193818049	68669.9776357828	2386.6643234795	313	20.1	11.5	1	10.2	8.9	0	34.5	24.3	21.4	39.9	19.2	49.2	22.7	3363457	134635.73	2654.9	451.38	32.6	1.9	7	15.7	24.3	0	4.5	16
1	D03	2	RAD51	NA	Positive	10.0073170731707	70.5853658536585	6.52742811421982	587628.563414634	4470.65878887483	4.29512195121951	8.65365853658537	0.830185728932742	34679.6780487805	1452.45182224286	410	11	32.7	1.5	5.1	30.5	0.2	57.8	12.4	15.1	24.6	16.1	30.7	15.6	2196340	95680.22	1588	315.17	17.8	25.1	5.9	32.4	11.7	21.2	2.7	32.9
1	D03	3	RAD51	NA	Positive	11.5236842105263	81.4973684210526	10.1356935344311	621467.184210526	5363.14708067681	3.98421052631579	7.65263157894737	0.914267627645561	32244.7236842105	1844.78905048309	380	18.2	11.1	0.5	5.3	10.3	0	0	17.6	20.3	28.7	22.1	37.1	20.3	2450334	129231.67	1852.73	432.02	20.5	3.4	12.1	12.1	15.5	4.7	9.7	12.4
1	D04	1	RAD51	NA	Positive	15.2203947368421	115.779605263158	10.8004186143952	1037953.24671053	6792.07450935305	8.38157894736842	18.3453947368421	1.35275953367645	84959.0328947368	2737.17684258495	304	20.4	7.2	0.3	9.9	5.6	0.3	30.3	29.9	23	43.8	23.4	51.6	26.6	3667651	150723.74	2577.96	495	36.8	1	9.2	9.9	25.7	0	7.9	12.5
1	D04	2	RAD51	NA	Positive	13	91.664	9.20677298854397	744334.96	5812.74672475554	6.352	13.5626666666667	1.3590521726038	58057.712	2429.81784567568	375	17.9	11.5	1.3	7.5	8.5	0.3	32.3	15.2	22.9	32.3	22.9	40	24.5	2880848	133787.22	2248.38	452.25	23.7	0.3	8.3	8	17.3	0	6.4	7.2
1	D04	3	RAD51	NA	Positive	12.1967213114754	89.4918032786885	9.90525177894487	746022.12568306	5751.60092521015	5.15027322404372	10.5628415300546	1.21438819603119	42189.3743169399	2054.8522757399	366	14.2	10.1	1.6	7.4	7.7	0.3	0	19.4	27.9	36.1	29.5	43.4	27.9	2815320	136443.4	2097.44	464.25	26.8	2.7	8.2	7.7	19.4	1.1	8.2	3.8
1	D05	1	RAD51	NA	Positive	11.3859154929577	85.5352112676056	8.67272674074596	707331.785915493	6219.61178538503	5.9887323943662	12.5408450704225	1.18054905761596	54856.2028169014	2296.39782239856	355	21.4	11.8	0.3	8.7	11.3	0	35.2	17.5	13.5	30.7	13.2	43.9	14.9	2611827	124658.77	2249.31	427.97	19.4	1.4	3.4	17.2	16.9	0	3.9	15.2
1	D05	2	RAD51	NA	Positive	12.8575757575758	101.869696969697	9.5580213954917	884469.996969697	6408.55484222176	6.7030303030303	12.8060606060606	1.23911794149572	53665.3878787879	2360.83908502978	330	23	9.7	0.9	6.4	6.7	0	34.5	13.9	25.2	34.5	24.8	45.2	27.6	3180920	144564.78	2319.13	477.93	24.2	0.9	10.6	7	17.3	0	8.5	3.3
1	D05	3	RAD51	NA	Positive	11.4781144781145	86.7441077441078	10.8613659260757	747512.080808081	5979.80134502836	4.30639730639731	7.81144781144781	0.977013348490545	30764.5488215488	1929.57857579221	297	24.6	10.8	1	9.4	9.1	0	0	18.2	23.2	32.7	23.6	41.1	21.5	2816679	115084.03	2363.71	396.53	25.3	1.7	5.1	13.8	21.9	0.7	4	16.2
1	D06	1	RAD51	NA	Positive	14.4958217270195	97.7520891364903	11.8712561661368	808687.977715877	6488.2534600303	6.46239554317549	14.066852367688	1.32215194109863	55679.9972144847	2107.34031865664	359	15	5	1.4	9.2	3.6	0	37.9	25.1	16.2	38.2	18.1	48.7	20.6	3087638	115542.69	2569.2	389.23	30.9	0.3	3.3	17.3	18.1	0	1.9	20.9
1	D06	2	RAD51	NA	Positive	14.0522648083624	104.156794425087	10.88002105494	907900.651567944	6675.86544687905	5.47038327526132	11.0243902439024	1.37771917133355	46663.3135888502	2005.62301267704	287	21.3	7.3	0.7	8.4	5.6	0.3	41.1	16.7	19.5	37.6	20.6	50.2	19.5	3150695	121420.4	2574.36	448.8	28.2	1.7	4.2	14.6	22	0	3.8	15
1	D06	3	RAD51	NA	Positive	11.8266331658291	80.1909547738694	8.68315300318863	621431.66080402	5463.69531472287	4.22110552763819	8.35427135678392	0.973996083296657	30267.0075376884	1618.09218297044	398	15.6	12.8	0.5	6	10.8	0	0	19.1	20.9	31.9	23.9	38.4	20.9	2491048	109687.04	1967.24	390.51	20.9	0.8	5	19.6	15.8	0	5.5	22.1
1	D07	1	RAD51	NA	Positive	12	94.3582089552239	10.0519944269382	817050.059701493	6282.41848640725	6.53358208955224	13.2910447761194	1.23376930448632	61454.3470149254	2583.47896784597	268	21.6	13.1	0.4	8.6	11.2	0.7	31.3	18.3	14.9	36.2	13.4	46.3	15.7	3016635	158706.02	2320.67	524.72	26.9	1.1	12.3	11.2	18.3	0	8.2	11.6
1	D07	2	RAD51	NA	Positive	11.6962025316456	93.042194092827	10.2645046378802	787173.70464135	6089.06246308623	5.55696202531646	10.662447257384	1.20587363121521	41258.1772151899	2241.73889594885	237	20.7	13.1	1.3	8	11.8	0	36.3	11.8	21.5	30.8	23.6	46.4	21.9	2898658	132426.47	2176.34	455.82	23.2	0.8	8.9	8.9	15.2	0	6.8	7.6
1	D07	3	RAD51	NA	Positive	11.9124423963134	88.8617511520737	8.22399236875002	717043.368663594	5669.32145500557	4.60829493087558	8.75576036866359	1.33898377592586	33743.8709677419	2100.8788155016	217	14.7	12	1.4	7.4	9.2	0.5	0	16.1	24.4	33.2	26.7	40.1	24.4	2668439	132015.02	1837.26	459.3	18.9	1.8	10.1	8.3	13.8	0	6.5	6.5
1	D08	1	RAD51	NA	Positive	12.003367003367	95.2390572390572	10.0966094079715	813994.228956229	6427.59085908021	7.44444444444444	16.4781144781145	1.51988375358876	83144.4208754209	2922.54863362495	297	24.2	10.8	1.3	8.4	9.4	1	26.9	16.8	18.2	37.7	17.2	49.2	21.5	2877802	174885.35	2304.09	583.21	29	1	13.5	5.7	18.5	0	11.1	2.4
1	D08	2	RAD51	NA	Positive	13.0136054421769	98.0578231292517	11.785101761201	828974.955782313	6383.33181887462	4.91496598639456	10.0510204081633	1.16745476934303	41292.0068027211	2144.00617290891	294	21.8	12.2	0.7	10.5	9.9	0	39.1	14.6	18	33.7	19	46.6	20.7	3095567	141411.8	2648.25	563.82	25.2	1	13.6	17.7	20.4	0	10.9	13.3
1	D08	3	RAD51	NA	Positive	11.7529411764706	89.2666666666667	9.44884887480145	724650.196078431	5823.37942556469	4.74117647058824	9.82745098039216	1.05123492753966	44641.6549019608	2124.66044165156	255	25.1	12.2	1.2	6.3	8.6	0	0	16.5	23.9	32.5	23.5	42.7	22	2539181	150353.55	2011.55	505.63	20.8	3.1	14.9	7.5	17.3	3.1	15.3	5.1
1	D09	1	SMC3	NM_005445	sample	11.5740181268882	66.3867069486405	6.13215764835813	541976.392749245	4765.26674741554	8.93957703927492	28.4773413897281	2.02503461378562	174355.586102719	3368.68348423701	331	12.7	20.5	3.3	5.4	16	2.4	28.7	23.9	26.3	19.6	31.4	23.6	36.6	2364148	181448.08	1958.54	663.43	19	1.2	16.9	5.4	16.3	0.9	18.7	5.1
1	D09	2	SMC3	NM_005445	sample	11.4519230769231	63.5336538461538	8.0558548385501	516565.814903846	4702.25212720531	4.77403846153846	14.4350961538462	1.71941181693748	74194.1418269231	2260.42702572234	416	12.3	21.9	3.1	8.2	18	1.7	46.2	16.3	16.8	17.8	23.6	20.9	26	2396147	129664.56	2190.74	492.26	19.7	0.5	11.3	12.7	16.6	0	11.5	13.2
1	D09	3	SMC3	NM_005445	sample	11.5656324582339	63.3317422434368	7.62107843708931	484037.085918854	4671.75229840204	5.11933174224344	16.0572792362768	1.52055615840281	76409.1980906921	2160.48586248471	419	10	15.5	3.8	7.2	12.2	0.7	0	24.3	27.7	22.4	33.7	24.6	33.4	2046883	111080.12	1864.88	404.05	18.6	4.3	8.4	22.4	19.1	4.3	8.8	21.7
1	D10	1	CHD8	NM_020920	sample	11.682320441989	77.853591160221	9.2453995006758	675415.930939227	5239.97593898791	9.75414364640884	30.4088397790055	1.93283394707498	182773.182320442	3534.83363764833	362	15.7	17.7	3.3	9.1	13.5	2.5	23.2	22.1	27.1	23.8	28.7	26.2	35.9	2757182	156633.06	2461.33	566.12	22.7	0.6	11.6	5.8	20.7	0	12.7	5.8
1	D10	2	CHD8	NM_020920	sample	6.70289855072464	35.9257246376812	4.23404344726275	271845.786231884	2638.73717141458	4.54528985507246	13.7028985507246	1.08301037100424	74084.3641304348	1868.35678896133	552	5.1	50.4	1.1	2.9	50	0.7	56.5	10.1	16.7	9.2	19.7	10.5	22.5	1205303	71493.54	1067.22	271.83	7.4	41.3	4.7	51.6	6.7	33	6.7	51.3
1	D10	3	CHD8	NM_020920	sample	10.1918604651163	64.1627906976744	9.22701240355937	508307.046511628	4886.0187135306	7.80813953488372	23.0726744186047	1.76239397506988	130116.49127907	3202.67847768402	344	14	17.2	3.2	7.3	13.7	0.6	0	19.2	37.5	20.3	42.7	22.7	42.7	1997445	158970.8	1996.85	600.48	19.2	2.9	17.2	7.8	19.8	2.9	18.9	4.9
1	D11	1	COL5A2	NM_000393	sample	11.6798679867987	77.3135313531353	8.12074996909494	694978.927392739	5453.31596502116	9.64356435643564	27.3597359735974	1.81071277260971	163878.927392739	3384.57491589163	303	17.8	18.5	1.7	9.9	13.2	2.3	28.7	22.1	24.4	22.8	27.7	25.7	33.3	2762026	181135.18	2311.66	662.12	22.4	2	18.2	11.9	21.1	0	19.8	12.5
1	D11	2	COL5A2	NM_000393	sample	9.7070938215103	50.3112128146453	5.80768043610541	365577.077803204	3370.69021448017	4.81235697940503	13.5537757437071	1.25250805166955	65674.3684210526	1911.34002326949	437	7.6	37.3	2.3	4.3	37.8	0.7	53.8	16.7	18.3	14.6	25.6	16.2	25.6	1524174	73238	1344.92	250.03	12.1	32	5.3	49.9	10.5	27.2	4.6	50.1
1	D11	3	COL5A2	NM_000393	sample	10.8040201005025	62.143216080402	6.67700854510839	474918.233668342	4385.30645190431	6.67587939698493	19.4422110552764	1.73574229219793	106696.213567839	2731.55985242899	398	10.8	19.6	3.3	5.8	16.3	1.3	0	22.1	30.7	18.8	36.4	20.1	37.4	1987508	140877.76	1588.95	525.64	17.1	2.5	13.3	10.1	15.1	3	12.8	10.6
1	D12	1	BRCA2	NM_000059	sample	12.8367346938776	104.591836734694	11.7675178581762	978946.95335277	6642.39878485356	6.07580174927114	13.4081632653061	1.39750230160389	66063.9970845481	2758.52266225231	343	21.6	8.5	0.6	13.4	7.3	1.7	30.9	23.9	13.1	34.4	12	40.5	17.8	3371957	141370.96	2975.07	540.93	28.3	2.9	8.7	20.1	25.7	0	13.7	16.6
1	D12	2	BRCA2	NM_000059	sample	11.9761904761905	81.7251082251082	10.0695991592186	667659.491341991	5697.61866238344	3.35714285714286	8.08874458874459	1.3321596082014	39430.3008658009	1884.54418478289	462	14.3	11.5	2.8	7.1	8.9	0.6	48.9	17.1	9.3	24	13.6	28.8	15.2	2488469	132867.57	2083.04	496.84	18.6	3.7	10.4	11.3	16.2	0	13.2	7.4
1	D12	3	BRCA2	NM_000059	sample	12.046439628483	72.3498452012384	9.06658350297932	537559.108359133	5596.68692499234	2.5077399380805	5.26934984520124	0.910308860137434	22896.6965944272	1580.29800399691	323	13.6	9.3	1.9	6.2	7.4	0.3	0	21.7	11.5	25.1	13.3	31.6	13.6	2182177	132454.22	1949.9	487.7	18.3	2.5	10.2	9.9	18	0	12.4	9
1	D13	1	UBR5	NM_015902	sample	10.2192118226601	50.8325123152709	8.58795444546321	372830.07635468	4544.57029555808	6.29802955665025	17.4950738916256	1.70350614396471	92488.6625615763	2579.97018158426	406	10.6	19.5	2.5	7.6	15.3	1.2	38.9	17	15.3	12.6	20.4	15	24.4	1674246	122838.25	1910.98	459.14	10.8	3.2	6.2	19.5	14.8	0	7.6	16.7
1	D13	2	UBR5	NM_015902	sample	9.42723004694836	50.5446009389671	5.83472692034988	344492.536776213	3455.40198407564	5.23787167449139	15.3239436619718	1.4246870516266	84195.4178403756	2054.63550413049	639	9.9	31.5	3	4.2	36.5	1.6	53.1	15.5	19.4	13.8	23.6	14.7	24.9	1456312	90473.72	1397	360.49	10.8	29	7.8	44.1	11.4	30	8.8	44.3
1	D13	3	UBR5	NM_015902	sample	10.5570291777188	54.5596816976127	6.70075879498935	413256.705570292	4128.50376323445	5.30503978779841	15.026525198939	1.58786158616062	80308.1856763926	2400.42041355906	377	9	21.8	3.2	7.2	15.1	0.8	0	19.9	25.2	16.4	30.2	17.8	31	1842557	132322.61	1769.62	490.92	14.6	2.9	11.4	13.5	14.6	0	12.5	8.5
1	D14	1	TET2	NM_017628	sample	13.2725225225225	54.2792792792793	8.1360637479234	355431.38963964	4182.62188801582	4.33783783783784	10.9617117117117	1.50667384512889	44723.9887387387	2077.27839999539	444	6.1	12.6	2.3	5	6.3	0.9	37.6	26.4	7.9	16.7	11.5	16.7	12.4	1945653	92444.91	1704.84	323.37	13.7	0.7	1.4	25.2	10.1	1.8	1.1	35.4
1	D14	2	TET2	NM_017628	sample	11.7406639004149	53.7946058091286	7.37131651709457	396448.284232365	4102.54808804148	3.96473029045643	10.4792531120332	1.3496585033797	42995.1680497925	1771.49269799337	482	6.6	14.9	2.1	5.2	11	0.4	45.2	15.4	11.2	12	18.3	13.3	16.4	2019827	81017.38	1698.49	296.97	11.4	2.1	1.5	23.7	11.8	0	2.1	28.8
1	D14	3	TET2	NM_017628	sample	12.7804391217565	79.0758483033932	6.84171248716824	676698.295409182	4947.68068829463	5.82035928143713	17.2534930139721	1.60030568401124	89145.2654690619	2552.74130167055	501	12.6	17.6	2.8	7.4	14	0.8	0	25.9	30.3	23.8	34.7	25.1	35.5	2679043	122812.66	2094.57	432.12	24.4	0.8	8	9.2	22.2	0	9	11.2
1	D15	1	AMER1	NM_152424	sample	12.768691588785	80.5724299065421	10.1102755839618	721823.651869159	5236.51162316171	9.64018691588785	28.481308411215	2.02465976358206	173741.602803738	3572.35270248025	428	14	17.8	2.1	10.7	13.3	4	24.1	25	23.1	24.1	31.5	25.7	35.3	3001489	158568.89	2462.83	550.79	22.9	0.7	11	7.5	19.6	0	11.9	7.9
1	D15	2	AMER1	NM_152424	sample	11.3037190082645	69.4194214876033	10.5195231461565	593156.068181818	5245.12046912876	9.12809917355372	26.6404958677686	2.0408546845054	152648.878099174	3489.69580282289	484	14	16.7	2.3	7.6	12.4	2.1	22.7	18	33.5	20	39.3	23.3	43.2	2522524	149600.44	2265.11	540.95	19	0.6	12	5	20	0	14.3	4.3
1	D15	3	AMER1	NM_152424	sample	9.91845493562232	62.3905579399142	6.43566547617709	543184.920600858	4529.10624800504	7.23175965665236	19.8347639484979	2.10600590281863	112470.811158798	3097.03321586791	466	12.2	24	3	8.6	20.2	0.9	0	18.5	33	18	38.6	20.2	38	2276659	149486.38	1907.55	559.71	19.1	1.3	14.4	7.3	17.8	0	16.1	4.3
1	D16	1	EXT2	NM_207122	sample	13.0379008746356	77.134110787172	9.40323865653892	635671.209912536	4991.20283471336	8.82215743440233	27.4198250728863	2.02628410338698	165905.481049563	3256.11788247224	343	11.7	14.6	3.8	6.7	11.1	2.3	27.4	26.2	22.7	21.6	28	27.4	31.5	2653228	138964.23	2133.68	500.4	22.2	1.2	12.2	16.6	16.9	0	13.1	17.5
1	D16	2	EXT2	NM_207122	sample	12.5983935742972	65.6526104417671	7.60801485396688	519284.473895582	4752.86414509686	6.91164658634538	19.4779116465863	1.48439161827888	102381.530120482	2505.47960131323	498	10.2	18.1	0.8	7.4	12.7	0.6	42.4	19.3	25.3	19.1	32.3	21.3	33.1	2469021	133925.64	2070.8	475.49	17.1	1.8	13.1	13.1	14.3	0	10.2	11.2
1	D16	3	EXT2	NM_207122	sample	10.560773480663	63.2707182320442	5.76595337043861	521154.215469613	4602.05839196129	9.60220994475138	29.0635359116022	1.84492628115364	183007.303867403	3483.8945424388	362	13	18.2	3	7.2	14.4	2.2	0	19.6	42.3	17.7	45.9	21.5	47.5	2183720	175519.91	1630.96	649.37	17.1	3.3	21.3	5.2	14.6	3.6	24.3	4.4
1	D17	1	RAD51	NA	Positive	14.4516129032258	106.703225806452	18.1514432436992	957968.64516129	6507.03625030624	5.19677419354839	10.6032258064516	1.00999810435688	40786.6516129032	1770.86278026359	310	15.2	9.7	0.6	12.3	7.7	0	46.5	28.1	10.3	41	11	46.8	12.3	3465021	110576.62	3267.39	394.95	30.6	1.9	3.5	25.8	26.1	0	4.8	24.5
1	D17	2	RAD51	NA	Positive	11.355421686747	95.7439759036145	13.4255825107853	858965.135542169	6661.54021484384	5.09939759036145	9.87650602409639	1.01841543514752	38458.9337349398	2014.24238392508	332	24.7	9.9	0.3	9.6	7.5	0	41.6	9.3	17.5	35.8	18.7	46.4	19.3	2946474	133064.76	2491.69	452.74	22.6	2.4	9.9	12.3	16.9	0	7.5	9.6
1	D17	3	RAD51	NA	Positive	15.4765342960289	101.263537906137	12.6066110845891	830630.805054152	5934.25804291315	4.79783393501805	9.07220216606498	1.10672360381531	31633.8339350181	1768.48379545412	277	13	5.8	1.1	8.7	3.6	0	0	28.5	28.9	39.7	30.3	45.5	25.6	3074636	104750.06	2447.21	359.38	27.8	2.9	2.9	17.7	21.7	0	3.6	18.1
1	D18	1	RAD51	NA	Positive	12.162962962963	98.4888888888889	14.0952873369805	867796.103703704	6703.2443830105	8.07407407407407	17.6555555555556	1.40131378667488	81178.1518518519	2735.6479823246	270	23.3	8.9	1.5	11.5	6.7	0.7	30.7	18.9	20.4	36.7	19.6	43.7	25.6	3060652	153519.9	2711.02	530.66	28.9	1.1	11.5	12.6	18.5	0	9.6	12.2
1	D18	2	RAD51	NA	Positive	15.1838709677419	114.709677419355	12.417529073845	1003707.27096774	6713.61838432117	6.57096774193548	14.0516129032258	1.38730640150185	59122.1064516129	2425.08543164327	310	20	5.5	1	11	4.5	0	31.3	19	21.9	39.7	22.9	49.7	24.8	3607339	136773.41	2751.43	453.66	31	1	9.7	11.9	22.9	0	8.7	12.3
1	D18	3	RAD51	NA	Positive	14.2326388888889	106.055555555556	9.07548245132571	874827.642361111	6465.64367149958	3.83680555555556	7.44097222222222	1.026406725755	30371.7986111111	2089.78135731088	288	20.5	8.7	1	11.8	6.6	0	0	22.6	19.1	42.4	20.1	51.4	19.8	3068705	140207.16	2268.9	463.03	27.1	1	10.1	5.6	21.2	0	9.4	4.9
1	D19	1	RAD51	NA	Positive	12.8990536277603	99.9558359621451	10.6142999356827	896017.813880126	6528.89998467561	6.28706624605678	12.6845425867508	1.16534526766033	59422.1135646688	2632.84065700129	317	21.8	12.6	0.3	11.4	10.1	0	34.4	22.4	15.5	37.2	13.9	47.6	18.3	3226731	183231.43	2696.85	651.99	30	0.3	18.9	5.7	24	0	16.7	3.5
1	D19	2	RAD51	NA	Positive	13.35734870317	103.043227665706	11.6129208839681	905055.484149856	6659.55035787495	5.72334293948127	11.3688760806916	1.25853396233781	52311.3948126801	2509.08176157756	347	21.9	8.6	0.9	9.8	6.6	0.3	33.4	17.9	19.6	33.1	21.6	46.7	22.2	3083252	152127.1	2581.65	532.96	24.5	0.9	11.2	9.8	19.6	0	8.6	6.3
1	D19	3	RAD51	NA	Positive	12.2123552123552	104.343629343629	17.8097063800787	993415.424710425	6825.28752603176	3.42084942084942	5.8996138996139	0.926834794603481	22195.2200772201	1857.55662354913	259	25.9	11.2	0.8	18.5	8.5	0	0	20.8	15.8	39.8	18.5	51.4	17.4	3462952	146947.69	3173.12	501.06	32.4	1.2	11.6	7.7	28.6	0	8.5	3.5
1	D20	1	RAD51	NA	Positive	12.615873015873	103.507936507937	14.2411683434602	966336.768253968	6832.75554414553	6.27619047619048	13.0412698412698	1.34885317674741	62554.1015873016	2741.89228437405	315	22.5	10.5	1.6	13.3	7.9	0	30.8	18.7	14.3	35.2	14	47.9	21.3	3350580	160522.17	2906.15	576.38	27.6	0	12.1	9.2	21.3	0	9.5	6
1	D20	2	RAD51	NA	Positive	12.0503144654088	94.3805031446541	12.5351596304013	842243.166666667	6453.2624591588	5.58176100628931	10.814465408805	1.16327960861076	45320.8773584906	2228.72979661031	318	22.3	11.3	0.6	10.7	8.2	0.3	37.4	14.8	22.3	32.4	23.6	44.7	23.3	3120239	137481.74	2762.28	473.32	26.1	0.9	11	11.3	20.4	0	9.4	8.2
1	D20	3	RAD51	NA	Positive	11.9661458333333	94.5286458333333	12.1074732555459	812133.307291667	6273.49638955394	4.03385416666667	8.74479166666667	1.88582253520609	49019.0208333333	2173.25778900145	384	27.1	11.7	1.6	12	9.1	0.3	0	15.4	20.1	34.4	19.5	44.5	20.3	2876006	157199.03	2351.6	534.26	22.1	0	16.9	8.3	20.3	0.3	15.6	6.8
1	D21	1	RAD51	NA	Positive	11.9690265486726	110.022123893805	14.1028195320759	1061787.04867257	6935.18781083113	6.32300884955752	12.3938053097345	1.12951351707394	56254.0132743363	2473.86787940927	226	30.1	10.6	0.9	16.8	8.8	0	34.5	18.6	15	37.6	12.4	46.5	15.9	3359678	146824.27	3036.46	504.3	26.1	1.8	9.3	10.6	23	2.7	5.8	7.5
1	D21	2	RAD51	NA	Positive	13.7737226277372	111.616788321168	14.4293049839114	1033118.7080292	6828.33036663483	6.03649635036496	11.1423357664234	1.22654607776686	43985.2518248175	2285.3691649673	274	19.7	9.1	1.1	12.8	6.2	0.4	34.7	19	22.3	38	24.1	52.9	24.8	3567528	155979.34	2814.97	553.98	29.6	0.4	15	6.2	21.9	0	9.1	4.7
1	D21	3	RAD51	NA	Positive	13.4169741697417	100.39852398524	10.2368428664759	889790.889298893	6116.03255630155	3.73431734317343	6.52767527675277	0.920241626666098	24616.7232472325	1930.65406524022	271	18.1	11.1	0	10.7	8.9	0	0	20.7	16.2	35.4	17.7	46.1	16.2	3288180	130825.28	2463.25	435.14	27.3	1.5	8.9	10.7	24	0	8.5	11.1
1	D22	1	RAD51	NA	Positive	13.2244224422442	107.359735973597	13.1131560639687	974828	6551.37085893262	5.97029702970297	12.4818481848185	1.21020790644455	56180.801980198	2461.25053404679	303	23.1	10.6	1.7	10.9	7.6	0	34	22.4	13.9	38.6	13.2	48.5	16.5	3396075	158017.1	2635.65	526.24	28.7	2.3	12.2	13.5	21.8	0.7	7.9	11.6
1	D22	2	RAD51	NA	Positive	12.5555555555556	102.229166666667	15.4630109775897	935559.840277778	6500.21316140533	6.52083333333333	12.7708333333333	1.15700967261548	55608.0347222222	2349.84296904654	288	22.6	9	0.3	12.8	7.6	0	33	11.8	22.2	35.1	24.7	44.8	23.6	3324425	140795.52	2663.4	464.58	24.7	1.4	10.4	8	19.4	0	6.6	7.6
1	D22	3	RAD51	NA	Positive	11.8815165876777	99.4881516587678	15.2868106049041	889595.279620853	6670.55152808452	4.5781990521327	8.97630331753554	1.08450897785535	37881.1327014218	1983.83868894083	211	26.5	5.7	1.4	13.7	4.3	0	0	16.6	22.3	34.6	23.2	47.4	22.7	3086097	147670.26	2654.27	485.06	27	0.5	12.8	7.1	22.3	0	11.8	5.7
1	E03	1	RF	NA	Neutral	9.76902887139108	62.753280839895	11.760989952867	545293.139107612	4925.70031099722	7.39632545931758	21.4461942257218	1.4716630440474	126513.430446194	2808.7246042369	381	16.5	22.8	1.3	7.9	17.3	1	37.8	19.4	20.5	19.7	23.9	23.1	29.1	2449424	130485.56	2227.96	481.73	22.8	2.6	6.6	17.1	18.4	0	8.7	15.7
1	E03	2	RF	NA	Neutral	11.2345454545455	64.1127272727273	6.37800098168906	542296.229090909	4834.39207006032	6.9	19.7436363636364	1.64310745896378	113252.736363636	2937.77422382257	550	10	21.5	2	6.9	16.9	1.8	35.3	17.3	26	18.7	31.6	22.4	34.2	2611898	134728.01	2164.63	501.2	21.1	2.4	12	14	19.8	2.2	12	12.5
1	E03	3	RF	NA	Neutral	10.1963963963964	62.0594594594595	7.07482439245548	515819.376576577	4461.60352037513	6.44144144144144	18.0576576576577	1.64027372139049	97834.9747747748	2862.78442444261	555	14.1	24.9	3.1	6.8	22.3	0.5	0	19.6	31.7	18	37.3	20.9	38.7	2291054	136410.63	1867.99	502.31	19.6	2	10.8	4.7	20	1.4	12.3	3.2
1	E04	1	RF	NA	Neutral	11.0158013544018	69.803611738149	8.8222349019747	592504.422121896	5124.32897692651	8.26636568848758	24.8374717832957	1.71340944826659	155790.449209932	3413.51837229576	443	16.7	18.1	2	7.2	14.2	3.8	29.6	22.3	22.8	20.5	28.7	23.5	35.7	2553036	161896.04	2260.47	597.39	20.8	0.2	11.1	7.7	20.1	0.2	13.3	7.7
1	E04	2	RF	NA	Neutral	12.2771084337349	93.2144578313253	9.24555982747873	805567.679518072	6010.71024400691	7.7855421686747	17.7421686746988	1.51264548040092	86720.5590361446	2844.24782667334	415	20.7	15.4	1	8.4	12.3	0.5	29.2	15.9	27.7	32.8	30.4	40.7	32.3	2980925	155473.47	2320.43	536.11	24.8	2.7	15.9	9.2	18.6	0	14	4.1
1	E04	3	RF	NA	Neutral	15.0088495575221	96.0294985250737	10.5925778947209	763217.460176991	5877.29155574399	5.00589970501475	10.1976401179941	1.16676781829028	40688.1651917404	1862.28969804777	339	12.1	8.3	0.9	6.2	5.9	0.3	0	30.4	23.3	37.2	27.4	45.7	25.4	3257078	115275.95	2301.06	390.49	31.9	1.8	5.6	15	20.4	0.9	5	13.3
1	E05	1	RF	NA	Neutral	16.0338028169014	87.0929577464789	11.2690410088981	689905.681690141	5518.70269673369	6.56901408450704	17.0281690140845	1.44416787579331	81396.8985915493	2453.86408101568	355	13	5.9	1.4	11	3.1	0.3	36.9	30.7	18	26.5	21.7	28.5	23.7	2847738	123783.12	2824.21	431.81	25.6	1.4	7.6	19.4	25.6	0	7.9	22.3
1	E05	2	RF	NA	Neutral	13.0257425742574	67.6455445544554	7.07424076301216	519767.162376238	4437.9392201111	6.18019801980198	16.6158415841584	1.28330729888419	84345.2336633663	2309.00883408468	505	7.5	18.2	0.4	5.3	15.6	1	44.2	20.6	23	19.6	28.3	22.8	29.1	2353382	102246.18	1904.33	363.96	20.4	5.9	6.1	25.1	17.2	8.5	6.9	27.9
1	E05	3	RF	NA	Neutral	11.7664233576642	66.3114355231144	6.50268774142265	526244.442822384	4845.85244464585	6.35279805352798	18.1265206812652	1.59937295302663	99398.596107056	2773.08586553606	411	11.2	18.7	3.2	6.3	14.1	1	0	22.6	29.4	20.4	35	22.6	34.8	2248481	138168.75	1900.93	500.99	19	1.2	11.2	6.6	18.7	0	12.2	6.3
1	E06	1	RF	NA	Neutral	12.7454545454545	81.6493506493507	10.8362665359891	703746.005194805	5503.67973858813	10.2571428571429	29.9064935064935	2.05338023143047	180178.877922078	3827.56619284144	385	12.2	14.8	2.1	8.1	10.4	3.6	21.6	26.8	28.8	26.5	34.5	30.4	40.3	3046832	166922.16	2544.56	603.95	26.5	0.3	13.2	5.7	24.9	0	15.1	4.7
1	E06	2	RF	NA	Neutral	12.0494186046512	75.6947674418605	8.67759185148041	652473.38372093	5244.09300975631	9.2296511627907	26.2529069767442	1.78226815087987	154696.200581395	3365.81843813394	344	13.4	16.9	1.2	9	12.2	1.7	25.9	20.1	36	21.2	38.4	24.7	39.8	2675412	146008.93	2424.91	537.91	21.5	0.9	11.9	9.6	22.7	0	13.4	6.7
1	E06	3	RF	NA	Neutral	11.9153543307087	70.6240157480315	9.74410184464985	572578.391732284	5034.01855995879	5.49803149606299	16.0866141732283	1.49530746268405	81899.9015748032	2457.22182107042	508	13.6	18.9	3.9	8.5	15.9	0.2	0	24.8	29.1	25.2	34.8	28.7	34.6	2339195	125933.41	2038.4	459.29	23.4	5.5	6.5	12	22.4	8.5	9.8	10.8
1	E07	1	RF	NA	Neutral	11.1408114558473	81.1050119331742	13.7678368704993	766623.350835322	5760.2007664743	10.035799522673	28.6014319809069	1.80803397076716	170714.276849642	3521.18228822546	419	18.1	17.7	3.3	12.4	12.6	3.1	25.1	20.3	31	23.6	32.2	28.6	37.2	3019811	158044.57	2615.35	574.5	25.3	0.5	10.3	6.4	22.2	0	11.2	3.8
1	E07	2	RF	NA	Neutral	10.2681318681319	61.6043956043956	10.4703467269656	508455.892307692	4903.72162734595	8.05054945054945	22.221978021978	1.65143376862288	129028.824175824	3274.31259449109	455	12.7	20.4	1.3	7	17.6	2.4	27	17.4	28.1	17.8	33.8	21.1	35.2	2324160	143720.36	2101.64	531.02	18	0.7	11.9	4.6	16.5	0	14.3	4.4
1	E07	3	RF	NA	Neutral	11.9154228855721	65.955223880597	6.90833518269566	523482.631840796	4968.25109563914	7.5273631840796	20.7587064676617	1.66955081461987	116673.798507463	3124.25659862015	402	11.7	17.2	2.7	8.2	11.9	1.2	0	23.4	36.3	21.6	39.3	24.9	38.8	2353965	155400.8	1965.61	567.44	21.1	0.7	14.7	10	21.4	0	17.7	9.5
1	E08	1	RF	NA	Neutral	12.1965174129353	88.4825870646766	14.7103303172954	845084.641791045	6028.35046461865	9.85820895522388	30.2388059701493	1.86293528690698	187050.599502488	3588.11971900547	402	19.4	14.2	3.5	13.7	12.2	3.2	26.6	25.6	25.6	28.1	31.6	32.3	36.1	3520505	163639.62	3040.49	584.72	33.3	0.7	14.4	10	31.3	0	16.2	6.7
1	E08	2	RF	NA	Neutral	13.9504310344828	69.9137931034483	6.40619659972573	542441.012931034	4823.64400419353	6.55387931034483	18.3060344827586	1.41440530366991	93493.625	2433.78352375736	464	8.8	13.1	1.1	5.8	8.6	0.9	38.8	21.8	23.9	20.5	28.4	22.8	29.3	2613010	119217.09	2004.71	425.05	19.6	1.5	7.3	14.9	16.2	0	9.3	14.9
1	E08	3	RF	NA	Neutral	10.9214780600462	69.2170900692841	8.45128772103982	592299.348729792	4937.22132305924	6.51270207852194	18.8660508083141	1.46509514966302	101104.198614319	2588.12851438297	433	14.8	18.7	2.5	8.5	15.2	0.7	0	19.2	30.3	20.8	33.5	23.8	34.2	2479610	125884.8	2116.06	471.27	20.3	1.2	7.6	8.3	20.6	0	11.1	5.5
1	E09	1	MEX3C	NM_016626	sample	12.2729658792651	53.8136482939633	5.95056836324066	363741.955380577	4418.60014608751	5.23622047244094	14.1154855643045	1.62451194357599	67191.5196850394	2419.69046675072	381	6.8	12.9	1.6	4.7	7.6	0.8	36.5	23.4	11	13.9	16.3	17.3	19.4	1876899	118585.69	1800.1	442.51	15	1.6	3.7	13.4	12.3	0.5	3.9	15.7
1	E09	2	MEX3C	NM_016626	sample	13.46771037182	72.0019569471624	7.38777033367191	568851.714285714	4842.98971758298	4.8454011741683	12.7181996086106	1.23214520337236	58959.675146771	1964.89597630781	511	9.2	12.5	1	7	7.2	0.2	46.6	20.7	17.4	20.5	22.7	22.5	22.1	2457931	102389.82	2144.96	373.32	19.4	1.8	3.9	13.7	19	0	4.1	11.7
1	E09	3	MEX3C	NM_016626	sample	14.1121076233184	78.042600896861	7.77816871717861	631977.923766816	5134.74149207169	6.70627802690583	20.1995515695067	1.65434681169743	109028.177130045	2834.21133346346	446	10.5	13.7	2.7	8.5	8.7	0.9	0	30.5	33.6	25.1	37.7	28.9	39.2	2599745	122509.65	2241.82	445.13	24.9	0.4	8.3	15.2	22.2	0	9.4	16.8
1	E10	1	CDKN2C	NM_078626	sample	12.0495867768595	79.9648760330578	9.75834381215272	734883.907024793	5457.61619854384	7.70867768595041	21.1404958677686	1.76345294625035	115747.140495868	3033.79103908529	484	14.9	14.7	1.9	10.5	10.7	1.2	30.2	24.6	21.5	24.6	25	28.7	29.8	2965460	130860.46	2531.49	488.27	24.4	1	8.3	16.9	24	0	9.5	16.7
1	E10	2	CDKN2C	NM_078626	sample	13.2745098039216	79.4058823529412	10.0194653578145	684962.378431373	5207.6660664689	5.72352941176471	14.8803921568627	1.32623203362702	71462.5588235294	2300.84029694481	510	10.2	9.2	0.4	9.4	5.3	0.6	38.4	19	21.2	21.8	25.5	24.5	26.5	2706984	107237.5	2354.39	396.11	20.2	1	5.1	13.7	19	0	6.7	12.9
1	E10	3	CDKN2C	NM_078626	sample	13.0606060606061	85.6848484848485	10.6419865540658	784246.848484849	5560.43912445715	6.16969696969697	17.0969696969697	1.48935504418483	87217.1363636364	2356.40154568058	330	16.4	8.8	2.1	12.4	4.8	0.3	0	25.8	29.4	26.7	31.5	31.2	31.2	3075515	112321.58	2692.58	404.5	26.7	1.2	4.5	10.6	28.2	0	5.5	7.6
1	E11	1	SPEN	NM_015001	sample	13.6603773584906	86.4043126684636	11.557234648539	761920.539083558	5442.69710282224	7.11590296495957	20.5256064690027	1.5456060931434	117369.805929919	2612.66105166191	371	13.7	8.9	2.4	11.6	6.2	1.9	38.5	26.4	18.3	24.3	23.2	27.5	24.5	3088536	130953.37	2640.86	483.53	25.6	1.9	8.4	15.9	24	0	6.2	17
1	E11	2	SPEN	NM_015001	sample	11.743961352657	77.024154589372	8.75987287684248	666783.04589372	5039.51787041427	8.07487922705314	23.4855072463768	1.77370729014884	130164.533816425	3126.91711292796	414	16.2	20.5	1.9	9.4	16.2	1.7	28.3	20.5	30	22.5	33.6	24.2	35.7	2556953	135843.64	2267.56	487.59	19.3	1.4	10.6	9.9	19.8	0	11.1	9.2
1	E11	3	SPEN	NM_015001	sample	12.0747663551402	70.9252336448598	10.5775654835943	590654.691588785	4950.68325765403	6.89345794392523	19.8523364485981	1.50479510835977	107874.826168224	2676.25498949119	535	13.1	16.8	1.9	9	13.5	0.7	0	25.4	32.9	22.4	35.7	25.4	35.9	2607999	132136.6	2222.58	483.02	23	0.6	13.8	12.7	20.6	0.9	14.2	14.2
1	E12	1	ARID1B	NM_017519	sample	12.140756302521	82.4159663865546	6.70375245758281	725195.74789916	5033.175624961	8.22478991596639	25.3634453781513	1.73391602506963	146762.674369748	3055.18323730973	476	16.6	26.1	3.2	9	23.5	1.7	35.3	28.2	24.2	26.7	29.2	29.6	32.4	2830942	131974.42	2436.19	527.44	27.3	3.2	8.8	20.6	26.1	0	11.1	12.8
1	E12	2	ARID1B	NM_017519	sample	13.1433891992551	85.4785847299814	7.8432724558092	742195.927374302	5127.55806262915	8.29608938547486	23.683426443203	1.73702345936738	129120.459962756	3160.14445829872	537	12.3	20.1	2.2	7.8	14	1.1	30.4	23.6	30.9	25.7	37.1	29.2	39.3	2901372	130008.23	2342.47	483.15	24.2	1.5	8.4	10.2	23.8	0	11.7	8.9
1	E12	3	ARID1B	NM_017519	sample	14.7694117647059	65.4258823529412	6.11822271450481	451333.256470588	4486.69932294735	3.78588235294118	9.71058823529412	1.42521798685999	38799.76	1887.96685384023	425	6.1	10.8	2.8	5.2	7.3	0.2	0	29.2	20	20.2	28.9	23.1	25.4	2288311	84169.71	1896.9	303.46	19.8	1.2	1.2	24.5	19.1	0	1.9	33.6
1	E13	1	ERCC4	NM_005236	sample	14.3913043478261	70.304347826087	8.62381774223805	528534.871980676	4806.53789133936	5.57971014492754	15.2028985507246	1.59422548236879	70466.0845410628	2424.58178207532	414	7.7	9.9	1.9	7	7.2	0.5	35.3	29.2	12.3	18.8	19.1	21.5	21	2429464	119359.53	2182.1	441.56	19.3	1.9	6.5	21	16.4	0	7.5	22.5
1	E13	2	ERCC4	NM_005236	sample	12.0561797752809	64.7640449438202	9.30665482373897	493689.979775281	4921.68504314796	8.02022471910112	22.7685393258427	1.61699984559157	132710.240449438	3111.40875990238	445	10.8	15.5	1.1	7.2	11.2	2	32.1	18	29.7	18.4	35.1	21.1	37.3	2178357	149896.64	2081.89	582.34	17.8	1.1	15.1	14.2	17.3	0	17.3	13.7
1	E13	3	ERCC4	NM_005236	sample	13.6911764705882	66.5459558823529	7.32548321669561	488278.507352941	4771.11480778243	5.36029411764706	16.4099264705882	1.77689872536196	83641.9338235294	2450.36007114524	544	10.8	13.8	4.2	6.2	7.9	1.1	0	28.5	28.3	22.6	35.1	23.9	35.3	2253567	125532.12	1899.99	457.24	21.1	1.1	9.9	15.6	16.9	0	11.2	19.7
1	E14	1	ATR	NM_001184	sample	11.3559322033898	51.9632768361582	8.03471927565771	368627.556497175	4154.25625942475	5.24011299435028	14.3248587570621	1.65745642972706	61991.4293785311	2169.74465127025	354	7.6	14.7	3.4	6.2	9.6	0.8	38.4	18.1	11	13.3	14.4	14.7	17.2	1810364	105729	1816.18	391.09	10.7	1.7	3.4	23.7	12.1	0	3.7	24.9
1	E14	2	ATR	NM_001184	sample	9.84245076586433	49.7724288840263	6.9594857195495	384727.79868709	4286.17504045657	7.35010940919037	20.5973741794311	1.49330739498569	102244.240700219	2638.26566265808	457	9.4	19.5	0.7	5.9	13.6	0.9	34.8	12.5	26.9	12.3	32.2	14.4	32.2	1824134	122069.86	1737.78	457.73	10.3	2.2	7.9	13.3	11.4	0	10.1	12.3
1	E14	3	ATR	NM_001184	sample	11.3164893617021	49.7101063829787	8.26851037915744	337341.039893617	4228.96446909451	5.38297872340426	14.1436170212766	1.40468013778764	66832.4361702128	2174.60674633688	376	7.7	14.4	4	5.1	9.3	0.5	0	20.5	27.7	13.8	30.9	15.7	31.6	1834929	120763.18	1689.6	483.56	11.4	1.9	6.6	10.9	11.2	0	9	8.2
1	E15	1	STAG2	NM_006603	sample	12.5300207039337	78.2360248447205	8.37370866906574	669070.712215321	5154.32182370459	7.37888198757764	22.4327122153209	1.55413597882093	117336.248447205	2668.08438293656	483	12.2	18	1.4	8.3	12.6	0.6	35	25.1	21.7	23.6	25.9	26.7	29	2612401	126358.05	2233.68	453.36	22.6	1	6.2	14.1	20.5	0	6.6	14.9
1	E15	2	STAG2	NM_006603	sample	12.0648148148148	70.8055555555556	8.33461104240865	585584.180555556	5251.7053986929	5.76851851851852	15.537037037037	1.51485839894996	79020.9722222222	2362.94467942803	432	13.2	13.7	1.9	8.6	10	1.2	41.4	16.9	22.2	19.4	25.5	23.1	26.9	2453952	133103.03	2147.92	483.14	16.2	0.9	11.3	11.3	16.7	0	9.5	11.3
1	E15	3	STAG2	NM_006603	sample	11.5566037735849	66.9150943396226	7.94799848591626	546069.148584906	4821.06800806509	5.43632075471698	16.127358490566	1.58543799405989	85289.8773584906	2323.87850663443	424	9.4	17	2.1	7.1	11.6	0.7	0	21.7	27.1	20.5	28.5	22.2	29	2248761	121960.54	1980.87	453.73	20	0.9	8.5	11.3	19.8	0	9.9	11.1
1	E16	1	WRN	NM_000553	sample	13.8978102189781	83.7542579075426	14.6951920106918	763380.265206813	5859.31391830918	6.42092457420925	17.6958637469586	1.59715433103972	86922.4184914842	2421.73589226333	411	14.8	10.7	1.2	12.4	6.6	0.5	35.8	28.2	16.5	24.8	21.9	30.4	23.4	3144183	114657.51	2920.28	430.3	25.5	1	5.8	13.1	26	0	4.6	18.2
1	E16	2	WRN	NM_000553	sample	12.0269709543568	71.1618257261411	12.1012931357415	633264.493775934	5228.35838261429	6.8941908713693	19.2448132780083	1.50215615801452	100003.037344398	2661.18201828754	482	13.3	16.8	1.7	10	14.7	0.4	35.1	21.2	24.7	22.4	29.9	26.8	30.7	2770024	117295.05	2387.39	440.63	23.7	1.9	6.4	11.2	22.2	0	7.7	10.6
1	E16	3	WRN	NM_000553	sample	13.7173913043478	79.2753623188406	12.9533898456867	711548.787439613	5002.09162281797	5.47342995169082	15.6135265700483	1.3603788152357	78388.4347826087	2040.48523486064	414	12.6	14.5	2.2	10.4	8.7	0.7	0	29.2	25.6	23.4	30.4	26.8	29.5	2944271	107463.47	2389.66	386.88	26.1	1	7.5	18.8	24.2	0	6.5	21.5
1	E17	1	RF	NA	Neutral	12.0717703349282	71.3684210526316	10.777069253164	594408.04784689	5089.98193137029	8.11004784688995	23.1531100478469	1.75229180484554	136652.688995215	3119.00810343356	418	13.4	17.5	2.2	7.9	13.2	2.2	32.3	23.7	21.8	20.3	24.9	24.9	29.9	2488738	141718.97	2179.07	512.47	19.9	2.4	8.9	14.4	19.6	0	10	11.2
1	E17	2	RF	NA	Neutral	16.1508771929825	89.4105263157895	11.2605796124405	735384.138596491	5570.64429410632	6.86666666666667	19.0175438596491	1.54753511391918	95923.6947368421	2648.67906240245	570	12.8	9.6	1.4	10.5	6.1	0.5	37.7	30.2	26.5	28.4	33	32.1	34.4	3064830	114433.06	2802.09	409.81	25.1	0.7	6.1	11.9	25.4	0	7.7	11.2
1	E17	3	RF	NA	Neutral	13.803738317757	87.1051401869159	10.1020952703938	771941.46728972	5686.65732136584	7.26401869158879	21.3317757009346	1.76338153066605	120714.308411215	3035.02595454711	428	15.2	11.4	2.3	12.1	7	1.9	0	29.2	37.4	28.3	41.8	33.2	42.3	2939665	129620.09	2613.91	467.01	26.9	0.7	8.9	9.3	28.7	0	10.5	6.8
1	E18	1	RF	NA	Neutral	10.2329411764706	70.1247058823529	10.706968800694	638378.649411765	5449.63683221183	8.25176470588235	22.8752941176471	1.63023479781476	139997.92	3302.44399643308	425	17.6	20.5	1.4	10.6	13.9	2.8	29.9	20	21.4	21.2	24.9	25.2	29.9	2703756	158047.94	2451.6	584.17	22.4	0.5	11.8	7.3	22.8	0	16	8
1	E18	2	RF	NA	Neutral	12.6225680933852	85.5155642023346	12.6829692247815	783273.06614786	5631.90276311615	8.13229571984436	22.7937743190661	1.65109069138791	126918.414396887	3064.77670618982	514	17.5	15.4	0.8	11.3	11.1	1.2	29.8	20.4	30.2	22.8	34	27.2	35.8	3023089	134733.41	2574.09	488.12	24.7	0.4	8.4	7.4	23	0	11.3	6.6
1	E18	3	RF	NA	Neutral	12.732970027248	83.141689373297	11.4706630491212	738402.19346049	5458.56841227469	7.31880108991826	20.566757493188	1.63353522561125	108077.452316076	2835.39027828365	367	16.3	14.2	3.8	12.5	8.7	1.1	0	25.9	39	25.3	40.3	29.7	40.3	2842089	128299.77	2402.18	451.01	26.2	0.5	6.5	5.4	25.3	0	8.4	4.9
1	E19	1	RF	NA	Neutral	11.6994535519126	77.6939890710382	9.68393642394822	704171.106557377	5516.10583559198	8.86065573770492	25.1256830601093	1.77864072449401	149182.836065574	3440.51871455646	366	16.1	18.9	3	10.1	14.8	2.2	28.7	25.4	24.9	24.3	30.3	27.9	35.2	2724283	163790.9	2382.23	584.27	24	2.2	9.6	7.7	21.6	0	11.5	7.7
1	E19	2	RF	NA	Neutral	13.7438692098093	78.9591280653951	9.78905530216617	656734.948228883	5594.80025344487	6.63215258855586	18.5313351498638	1.55424334896055	93367.4441416894	2561.12687369823	367	13.9	9.5	1.4	10.1	6	0.8	36.8	21.8	24	22.9	29.2	27	30.2	2663996	125076.07	2666.78	481.54	23.4	1.1	7.1	13.6	22.6	0	8.7	10.9
1	E19	3	RF	NA	Neutral	12.1200923787529	75.1154734411085	8.85975066175009	645046.193995381	5159.72715467474	7.38337182448037	22.1870669745958	1.66160151922516	128008.478060046	2834.89740862995	433	14.3	18.7	2.5	11.1	14.5	0.7	0	24.7	36.3	24.7	38.1	27.9	39.3	2489353	132864.76	2204.92	491.24	23.3	0.9	9.7	9.7	22.9	0	9.7	8.5
1	E20	1	RF	NA	Neutral	10.372602739726	74.1972602739726	12.0402043997358	692664.326027397	5606.4580400402	7.36438356164384	21.0547945205479	1.6482112797053	116105.243835616	2840.55905014268	365	22.5	17.3	2.7	15.3	13.2	1.6	32.9	19.5	19.7	20.5	23.3	26	27.1	2575647	127960.12	2793.15	509.41	20	1.1	7.4	17.3	24.4	0	8.5	16.4
1	E20	2	RF	NA	Neutral	12.5088408644401	82.3222003929273	10.1251591875851	735104.886051081	5644.18127690139	6.95874263261297	19.3300589390963	1.66887951508424	106411.813359528	2728.55310454078	509	17.1	12	2	12	8.6	1.4	36.5	18.7	23.8	23.2	28.7	26.5	29.5	2781320	123053.16	2706.48	479.47	21.4	1.8	8.3	12.8	24	0.6	10.8	11.2
1	E20	3	RF	NA	Neutral	16.6225165562914	115.304635761589	9.08065222581439	986488.913907285	6453.54835798296	6.93377483443709	13.4403973509934	1.26878472580928	51588.1622516556	2232.79363719114	302	13.6	6	0.3	10.3	4.6	0	0	32.1	37.4	46	38.1	55	36.8	3485309	111331.84	2508.65	362.69	32.1	2.3	4.6	17.5	22.8	0	2.6	22.2
1	E21	1	RF	NA	Neutral	11.9450867052023	83.2485549132948	14.6771900616686	748323.638728324	5605.17993453754	9.19364161849711	27.0202312138728	1.70824688646195	167306.317919075	3343.50887786832	346	19.1	19.1	2.6	13.6	15.3	2.6	28.6	25.4	23.7	27.5	27.7	30.9	32.7	2816301	160888.77	2789.02	573.48	26.6	1.7	11.6	9.8	26	0	11	7.8
1	E21	2	RF	NA	Neutral	10.9309309309309	78.2672672672673	14.5912658739252	726350.603603604	5616.38023665578	8.3033033033033	23.7447447447447	1.57112303765804	136705.657657658	3008.65486676847	333	17.7	18.6	1.8	13.2	15.3	1.8	31.2	16.8	30.6	23.1	32.4	26.7	33	2980763	159334.61	2647.85	583.55	23.7	0.6	15	9	23.7	0	18	8.1
1	E21	3	RF	NA	Neutral	11.876404494382	77.8606741573034	9.57761046046005	682413.065168539	5362.14916096518	7.94157303370786	24.3303370786517	1.70356669573618	144977.038202247	3119.33714153554	445	16.9	16.6	2.7	10.8	11	1.8	0	22.7	37.8	24.5	40.9	28.8	42.2	2679948	151781.98	2370.71	552.29	25.4	0.4	16.4	7.6	24.7	0	17.1	6.3
1	E22	1	RF	NA	Neutral	10.1217948717949	63.9465811965812	8.27716073574654	552744.585470086	4968.71206463406	8.70299145299145	25.3611111111111	1.74968747095667	150441.551282051	3225.90687741844	468	13.5	19.9	2.1	6.6	15.8	1.9	28.6	19	23.9	18.8	27.6	22	29.9	2293876	152102.38	2092.87	564.66	18.2	1.9	11.1	10.5	19.4	0	12.4	7.7
1	E22	2	RF	NA	Neutral	11.7983651226158	77.6212534059946	13.5092314020533	696984.076294278	5647.45853216967	8.87193460490463	24.7738419618529	1.59237104839679	135306.564032698	2997.75603364995	367	14.7	12	0.8	9.8	7.1	1.1	28.9	18.5	32.2	21	34.3	24.8	35.7	2841052	141033.18	2682.68	533.73	21.5	0.5	10.6	6.8	24.3	0	13.4	4.6
1	E22	3	RF	NA	Neutral	11.5571776155718	64.9245742092457	7.11592345244852	516262.00729927	4749.07399232155	7.39416058394161	20.676399026764	1.62530027532605	109766.518248175	2916.19366236075	411	12.9	13.1	2.4	6.6	10	0.5	0	20.9	36.5	19.5	38.7	22.4	38.7	2275874	145110.46	1897.63	533.46	21.2	1.2	12.9	4.9	20.4	0	13.1	2.9
1	F03	1	OTNT	NA	Neutral	11.2291666666667	75.3151041666667	11.0185761708313	680406.25	5307.87692521426	9.41145833333333	28.3385416666667	2.00347828335506	168485.7890625	3685.57371912806	384	14.3	16.7	4.9	9.1	14.6	3.4	21.4	23.7	25.8	21.4	31	26.6	35.2	2820221	153721.47	2451.12	563.07	22.7	1.3	8.3	6	23.2	0	12.5	6.5
1	F03	2	OTNT	NA	Neutral	10.6425120772947	68.5869565217391	7.81581320450603	590337.082125604	5221.45136546493	7.1280193236715	19.1376811594203	1.59275572327029	101429.060386473	2945.74602785599	414	15.5	19.8	0.7	9.2	16.2	0.7	30	16.4	26.1	19.3	30.7	25.1	32.4	2525561	130690.98	2417.18	494.18	20.5	1.7	7.7	7.5	21.7	0	11.4	3.4
1	F03	3	OTNT	NA	Neutral	10.2649572649573	60.2512820512821	6.67514699050269	493655.051282051	4560.56518361896	5.66495726495727	16.4683760683761	1.41154847833628	86118.211965812	2484.09012481513	585	13.2	22.1	3.1	7.4	19.7	0.3	0	19.7	28	17.8	30.9	21.2	32	2269801	124687.48	1965.9	467.19	18.3	1.7	8.5	9.9	18.6	0.5	12.1	8.5
1	F04	1	OTNT	NA	Neutral	12.152719665272	71.0125523012552	6.1996776246998	601873.658995816	4977.88229210992	9.3347280334728	27.2259414225941	1.88362918011391	161087.89539749	3622.0789030172	478	11.9	18.4	1.7	6.1	15.1	1.9	23	25.5	25.3	21.8	31.2	24.7	36.6	2629516	149031.94	2117.42	551.07	23.4	2.5	8.4	8.4	20.5	1.9	10	9.4
1	F04	2	OTNT	NA	Neutral	11.7566607460036	62.3321492007105	5.70147053125158	475166.037300178	3939.61877268438	5.30373001776199	14.6110124333925	1.38826560147126	73983.4742451155	2228.59985245817	563	7.5	28.6	1.8	5.2	27	0.7	45.3	19.9	18.1	17.9	23.3	20.2	23.4	2070113	92127.88	1727.44	333.78	17.8	19.2	5.5	33.2	15.6	15.8	6	33.4
1	F04	3	OTNT	NA	Neutral	12.1074380165289	68.4690082644628	6.71857750605201	546557.19214876	4774.52104802315	7.44214876033058	22.2314049586777	1.66365865141872	124178.659090909	3042.24457997733	484	11.4	18.4	3.3	7	13.6	1	0	25.4	36.2	20.5	39	22.9	40.1	2282213	136436.03	1935.71	502.97	20.2	1.2	10.3	6	19.2	0.6	12.6	5.6
1	F05	1	OTNT	NA	Neutral	11.8794520547945	73.5753424657534	9.7470541754801	625692.736986301	5280.68598192442	7.71232876712329	21.3232876712329	1.55075957379409	117529.345205479	3006.46434685778	365	15.1	17	1.1	8.8	12.1	2.2	30.4	25.5	19.2	21.9	26	26.3	28.8	2490993	140488.96	2417.34	519.2	23	0.3	7.9	7.9	21.9	0	11	9.9
1	F05	2	OTNT	NA	Neutral	13.0533333333333	72.5409523809524	8.1932044566345	579156.554285714	4885.75837745683	6.39428571428571	17.992380952381	1.57862272815562	94409.9314285714	2746.63361267725	525	8.8	15.6	1.3	6.5	10.7	1.1	35.2	22.9	24	21.5	30.1	23.4	30.5	2523490	129851.49	2038.3	462.85	22.1	2.3	7.8	9.7	17.9	2.1	9.1	9
1	F05	3	OTNT	NA	Neutral	12.5360824742268	72.960824742268	8.58529249468003	582001.131958763	5141.19498061553	7.0659793814433	20.3567010309278	1.55378744919418	112162.484536082	2949.11614937978	485	13.8	17.5	1.6	7.8	13.8	1	0	25.4	33.2	23.9	36.5	27.6	37.1	2470833	140628.71	2078.78	500.62	23.7	0.2	12.2	12.6	23.3	0.6	13.2	10.7
1	F06	1	OTNT	NA	Neutral	11.763358778626	68.9904580152672	8.1362157075821	566456.213740458	5092.32660739672	7.30343511450382	20.7862595419847	1.55102713099044	118249.982824427	2931.67571168685	524	12.4	19.5	1.5	6.5	16.2	1.7	35.9	25.2	19.8	21	23.7	24.8	27.5	2466090	147391.35	2257.18	591.64	21.9	4	9.4	12	20.8	2.3	11.8	11.6
1	F06	2	OTNT	NA	Neutral	12.5655737704918	75.4590163934426	7.21191606436756	640356.557377049	5005.18942647532	8.00327868852459	23.0852459016393	1.88989977499576	133165.27704918	3285.51115283088	610	13	20	2.3	6.9	15.7	1.8	28.9	21.1	29.8	21.8	34.6	25.2	37	2635800	157850.11	2151.72	580.09	22	1.8	15.4	5.1	18	0	17.5	2.5
1	F06	3	OTNT	NA	Neutral	10.9367088607595	62.331223628692	8.23361016553375	505516.622362869	4732.09345564393	5.71940928270042	16.626582278481	1.53994719596567	90691.635021097	2554.30168587464	474	12.9	21.3	2.7	9.3	16.9	1.1	0	23.2	29.3	20.5	32.3	23.4	33.3	2233657	135624.48	2045.23	513.16	21.1	1.1	11.4	8.9	20.9	0.4	14.3	7.6
1	F07	1	OTNT	NA	Neutral	13.4764397905759	81.4581151832461	8.48448390562575	667096.840314136	5213.05211728243	6.62303664921466	18.7801047120419	1.63968790956602	100469.523560209	2928.34670107601	382	13.6	17.5	2.4	8.9	15.7	0.3	32.2	29.6	17	25.7	20.7	29.1	24.9	2684140	147939.94	2451.27	533.27	25.7	0.5	6	8.1	25.4	0	6.8	7.9
1	F07	2	OTNT	NA	Neutral	12.1176470588235	83.3466386554622	11.3050719447447	762704.947478992	5418.78636685334	7.22689075630252	20.6302521008403	1.74956368469647	113266.953781513	2899.64939427383	476	15.5	20	2.3	10.3	15.5	1.5	33.6	21.2	25.4	24.4	30.7	27.3	32.8	3000953	136775.39	2591.51	504.83	24.2	0.6	9.2	8.6	23.1	0	10.7	6.1
1	F07	3	OTNT	NA	Neutral	11.744019138756	76.3947368421053	8.52420416702596	620043.566985646	4904.1898252844	6.7488038277512	17.9425837320574	1.49173773668509	90828.9641148325	2729.56744297359	418	14.4	18.2	1.9	8.6	15.3	0.2	0	24.6	34.9	26.1	36.6	29.2	36.4	2231014	127005.07	2111.72	473.59	22.7	5	8.9	11	23.9	9.1	13.2	11.5
1	F08	1	OTNT	NA	Neutral	11.3006756756757	85.429054054054	14.3166529063039	811944.831081081	5665.86425771948	6.2972972972973	17.7939189189189	1.45268493017158	101803.746621622	2744.01338455682	296	18.2	18.9	1.4	10.8	14.2	1	39.2	23	15.2	24	19.6	28.4	24.7	3137645	152193.11	2639.69	555.17	27	2	9.1	8.8	27.4	0	10.5	6.8
1	F08	2	OTNT	NA	Neutral	11.829702970297	67.2039603960396	6.28728917966143	542376.869306931	4935.01782605714	6.98415841584158	19.5247524752475	1.68195786298565	102682.823762376	2806.51543375079	505	11.3	18	1.6	6.1	13.5	1	32.9	19.4	26.9	19	32.5	22	33.7	2280825	124961.12	1999.53	467.32	18.4	1.6	7.9	9.5	17.4	0	9.9	8.9
1	F08	3	OTNT	NA	Neutral	10.6819277108434	69.8240963855422	8.02426581096729	585390.580722892	4908.74890628776	6.65542168674699	18.8722891566265	1.57121542160352	100464.525301205	2892.0121290839	415	16.6	19.3	2.2	8.9	15.4	0.2	0	21.4	35.7	23.1	37.8	24.6	38.6	2353328	138438.21	2043.58	511.73	22.7	2.7	9.4	5.1	21.2	1.4	12.5	2.7
1	F09	1	PTPRB	NM_002837	sample	13.8621794871795	81.2564102564103	9.30668763666442	699906.618589744	5196.2642441627	8.26923076923077	23.2115384615385	1.59148529283285	120130.977564103	2871.50287094186	312	9.6	13.8	0.6	7.4	8.7	0.6	30.8	26.9	23.1	23.4	25.3	27.2	29.5	2889154	132425.54	2435.34	481.16	25.3	1	5.8	11.5	22.8	0	7.4	11.2
1	F09	2	PTPRB	NM_002837	sample	14.4930875576037	96.0207373271889	14.59306367085	873375.80875576	5602.39663490588	7.35714285714286	20.5299539170507	1.55444330871887	109857.467741935	2487.30880997793	434	16.1	10.1	1.4	12.2	7.6	1.4	37.1	22.4	25.3	28.3	29.5	30.4	29.7	3121402	106353.52	2861.1	390.44	26.3	1.2	3.9	15.4	26.3	0	5.8	14.1
1	F09	3	PTPRB	NM_002837	sample	11.0134770889488	75.5741239892183	13.9251360808229	702901.892183288	5128.9936090186	6.21293800539084	17.9487870619946	1.51923132159597	96964.8355795148	2487.70961553337	371	14.3	15.6	2.2	11.1	11.1	0.3	0	19.7	27.5	23.5	30.2	25.1	30.2	2803333	121441.64	2391.85	443.8	23.7	0.5	6.7	8.9	21.6	0	7.8	7.5
1	F10	1	WAS	NM_000377	sample	14.1010452961672	79.0174216027875	8.54965422738787	656408.257839721	5210.71928144197	8.75609756097561	24.6933797909408	1.83062125546177	133143.881533101	3290.17229281679	287	11.8	11.8	2.4	7.7	8	1	25.8	26.1	23	24.4	27.2	28.2	34.1	2848466	165575.29	2382.61	631.25	23.3	1.4	11.5	6.6	20.6	0	17.8	5.9
1	F10	2	WAS	NM_000377	sample	12.2155172413793	68.4281609195402	8.41451789239333	546428.183908046	5193.75719658299	8.80747126436782	25.4683908045977	1.92784985159208	138068.520114943	3164.86025822678	348	9.8	16.7	1.7	6.6	12.9	1.4	27.3	20.4	32.5	19.5	37.6	22.7	39.9	2306979	147942.72	2236.2	610.93	17.2	1.4	12.1	10.3	17.2	0	15.5	7.5
1	F10	3	WAS	NM_000377	sample	11.5375	65.13125	8.91133265655127	546045.68125	5150.51581746675	7.884375	23.01875	1.87287922320145	120656.675	3012.04275657357	320	13.8	13.1	4.1	8.8	7.8	1.2	0	22.5	36.6	20.6	40	24.1	40	2507224	145890.96	2271.92	535.35	21.2	1.2	14.4	7.8	20	0	17.5	5.9
1	F11	1	ODAM	NM_017855	sample	12.5440900562852	73.6998123827392	11.0979380978429	639313.26641651	5069.98512310146	6.92307692307692	20.0412757973734	1.52732100513601	108919.240150094	2645.6072298772	533	11.8	20.3	1.9	8.6	13.9	1.1	37.3	26.5	15.8	21.8	21.8	27	27	2741257	126469.51	2342.84	462.8	23.3	1.9	5.4	14.4	19.9	0	7.3	14.3
1	F11	2	ODAM	NM_017855	sample	12.8823529411765	78.4243697478992	8.02803188437971	664714.598739496	5108.05311776582	7.12605042016807	20.6764705882353	1.64647744377623	115008.046218487	2900.5227928672	476	14.9	18.3	1.5	8.2	15.1	1.3	34.7	21.8	26.1	22.5	31.9	25.2	34.2	2626134	131739.18	2375.88	478.38	22.7	3.4	9.5	10.9	20.4	2.5	9	8.4
1	F11	3	ODAM	NM_017855	sample	13.57824933687	70.6127320954907	6.74711050741167	534048.981432361	4602.51390868341	6.0053050397878	18.604774535809	1.53202563128787	92350.0291777188	2309.10057220195	377	10.3	14.6	2.9	6.1	10.9	0.5	0	27.3	29.4	21.8	33.4	23.3	33.4	2343342	113022.52	1887.77	392.86	19.1	0.8	4.8	9.3	17.8	0	5.6	9.8
1	F12	1	BRIP1	NM_032043	sample	15.2833333333333	77.9633333333333	9.50731533850107	585608.07	5128.7920810804	6.16333333333333	16.1566666666667	1.70810631010365	74985.8033333333	2437.54632720662	300	9.7	5.3	2.7	8	2.3	1	33	29	16	23.7	20	25.7	22.7	2537412	111090.2	2261.55	400.51	21.7	1.3	3	17.7	19.3	0	3.7	23
1	F12	2	BRIP1	NM_032043	sample	10.4136363636364	73.1886363636364	12.0454718126793	678078.840909091	5080.12653818774	8.00227272727273	22.5977272727273	1.62016238499788	125069.529545455	2966.01210080167	440	16.6	18	1.1	10.9	15.2	2	30.5	15.9	29.1	20.5	31.8	23.2	34.1	2695326	135620.62	2272.16	500.03	21.8	0.7	9.8	6.4	19.1	0	10	5.5
1	F12	3	BRIP1	NM_032043	sample	12.4677002583979	78.1240310077519	8.57894994029891	666135.416020672	5276.65659758684	7.79586563307494	23.1679586563308	1.73320363020109	128446.54005168	2822.37403456742	387	15.8	14.7	3.1	10.3	11.9	1	0	26.6	33.1	24	39.3	28.9	39.5	2675796	139551.12	2247.02	500.57	24.3	0.5	9.3	7	24	0	9.8	4.4
1	F13	1	ATRX	NM_138270	sample	11.7050938337802	80.3699731903485	13.6334574440221	737274.882037534	5377.07116769062	8.24128686327078	25.4423592493298	1.75039004442473	142606.72922252	2891.86667507932	373	16.6	20.1	2.7	12.1	15	1.3	33.8	25.7	24.4	25.5	27.9	30.3	29.8	2738036	139629.68	2687.69	522.1	26	1.9	8.8	13.9	25.7	0	9.4	12.1
1	F13	2	ATRX	NM_138270	sample	15.0589887640449	78.5	7.52940222838976	621998.460674157	5059.8846934903	7.03651685393258	19.9915730337079	1.65890578194535	104762.966292135	2549.36162968028	356	8.7	11.2	2	7.6	7	1.1	34.3	24.4	25.6	21.6	30.9	24.4	32	2723258	125469.11	2381.09	483.05	23	0.8	7.9	11.2	19.9	0	8.7	8.4
1	F13	3	ATRX	NM_138270	sample	15.8125	82.5185185185185	9.61057124131733	635733.916666667	5345.7064078537	5.75694444444444	15.6365740740741	1.50606346622366	70409.5671296296	2347.88022329394	432	10.4	4.6	2.5	8.1	3.2	0.2	0	32.2	30.8	26.4	33.8	29.9	33.6	2514537	107004.3	2296.1	390.4	23.8	1.4	4.9	19.7	22.7	1.2	5.8	16.9
1	F14	1	PLXNB2	NM_012401	sample	13.4729241877256	86.3646209386282	10.2876573982668	764215.039711191	5703.37658366244	10.4440433212996	31.8519855595668	2.02417831262176	188192.971119134	3562.16364401985	277	15.9	13.7	2.9	11.6	10.1	2.5	23.5	28.2	28.9	28.5	33.9	30	38.6	2889062	146421.73	2710.7	529.22	27.1	2.9	9.4	12.6	25.3	0	10.1	9.4
1	F14	2	PLXNB2	NM_012401	sample	13.3475783475783	88.1025641025641	12.2481574483077	781647.917378917	5795.69062425872	10.7692307692308	31.8319088319088	1.84931391662047	177658.985754986	3405.84498379986	351	15.1	11.4	0.9	10.3	8.5	0.6	24.8	22.5	39.6	26.2	43.9	28.2	46.7	3062366	136152.61	2639.11	493.18	25.6	0.9	10.8	8.8	24.8	0	11.7	8.8
1	F14	3	PLXNB2	NM_012401	sample	15.0481927710843	78.3403614457831	7.9599705109955	601357.051204819	5002.82313093769	7.42469879518072	20.3644578313253	1.69534882790515	95306.2921686747	2631.07534555282	332	8.4	9.9	1.8	6.6	4.5	0.3	0	31.9	38	25.3	42.8	28.6	41.9	2564829	110762.29	2216.28	395.84	22	0.9	4.2	10.5	20.8	0	4.8	11.7
1	F15	1	ZMYM2	NM_197968	sample	14.3382352941176	81.6911764705882	5.33281253791495	641377.023529412	5030.89833492183	10.9147058823529	33.0970588235294	1.90715145939727	199504.567647059	3662.81969364711	340	9.7	14.4	1.8	4.4	10	2.4	20.3	27.1	30.3	25.3	33.8	25.6	37.4	2644529	155825.47	2026.75	574.6	21.8	1.2	9.1	6.5	20	0	8.8	6.2
1	F15	2	ZMYM2	NM_197968	sample	12.8954545454545	80.3522727272727	9.23992068647116	696412.875	5636.08195258607	8.74545454545455	24.7227272727273	1.68723320797745	132250.35	3150.60601426937	440	16.4	16.8	0.5	11.4	13.6	1.4	30.5	22.5	33.6	23.4	37.5	28.4	39.3	2726590	130750.41	2539.03	480.15	23	1.1	7.7	8.9	24.8	0	9.3	6.6
1	F15	3	ZMYM2	NM_197968	sample	13.4817204301075	80.4064516129032	9.38689142141993	692531.483870968	5071.35285657505	6.8752688172043	20.1075268817204	1.63639325283805	102397.208602151	2717.91581860684	465	14.2	17.8	2.6	11.6	14.4	0.6	0	29.7	37.2	24.5	40.2	29.2	40.4	2736689	123910.76	2285.68	451.08	25.6	0.4	7.3	7.5	24.3	0	8.4	6
1	F16	1	MBD1	NM_015845	sample	13.2268041237113	83.9312714776632	10.2647871103057	734813.326460481	5377.26599984665	9.76632302405498	28.6219931271478	1.95423217299239	174773.989690722	3338.59052140276	291	14.1	15.8	2.1	8.9	11.7	2.4	28.2	27.8	29.2	22.7	29.9	26.5	34	2823022	145253.05	2264.72	497.75	22.3	1.7	8.6	12	19.2	0	8.6	13.7
1	F16	2	MBD1	NM_015845	sample	15.441717791411	76.319018404908	9.52389417041225	560701.533742331	5028.39883546592	7.05828220858896	17.5122699386503	1.56772469618534	84527.0306748466	2610.69942815999	326	8	7.1	0.9	6.4	3.7	0.9	29.4	23	25.2	20.9	29.1	22.1	27.6	2456991	100395.9	2069.02	343.64	17.2	0.6	4.3	14.7	16	0	3.7	17.5
1	F16	3	MBD1	NM_015845	sample	11.4576271186441	76.8677966101695	8.89324610171153	706763.752542373	5176.70942979485	8.02033898305085	21.9627118644068	1.47304235859325	121738.457627119	2707.70032096798	295	14.9	15.3	3.1	12.9	10.5	0.3	0	20	38.6	22.4	39.7	24.7	38.3	2706183	118192.93	2187.58	413.27	22	0.3	8.5	10.8	20	0	6.8	10.2
1	F17	1	OTNT	NA	Neutral	10.9768518518519	67.150462962963	6.78570400198591	586154.68287037	4865.68751894603	7.72222222222222	21.7847222222222	1.53932564641389	117810.287037037	2760.81438491007	432	14.1	21.3	1.2	6.2	16.9	1.4	32.9	21.5	19.7	19	25.9	21.1	29.6	2517213	121261.14	2126	447.88	20.1	0.9	5.8	19.2	19.2	0	7.9	20.6
1	F17	2	OTNT	NA	Neutral	12.7672209026128	81.396674584323	11.1145408615077	707346.501187649	5420.20501596563	6.36579572446556	17.8836104513064	1.61145469878395	91455.7244655582	2525.798566012	421	13.5	12.8	1.4	10	7.6	1.4	38.5	22.1	23.3	25.2	29.7	28	30.6	2798363	114501.67	2488.72	427.54	22.1	1	5.2	9.3	20.2	0	8.3	7.6
1	F17	3	OTNT	NA	Neutral	12.134328358209	79.9040511727079	9.09269380177011	706503.281449893	5227.1175031717	6.63965884861407	19.0298507462687	1.57032966374705	98904.1855010661	2701.32536052628	469	16.8	19	3	10	16	0.9	0	24.9	30.5	24.3	33.7	27.5	33.9	2675666	130301.9	2269.22	492.7	22.8	2.1	11.7	14.1	22.8	0	12.8	12.4
1	F18	1	OTNT	NA	Neutral	14.2019607843137	59.4058823529412	5.0312277483062	396651.517647059	4094.47835727929	4.84705882352941	12.8529411764706	1.80014528712896	54842.6411764706	2415.92666093426	510	4.5	16.3	2.9	3.1	9.4	0.4	30.6	27.6	7.1	17.5	13.1	19.2	15.5	2232560	97863.64	1721.79	344.04	17.5	1	2.2	22	12.4	0	1.4	29.8
1	F18	2	OTNT	NA	Neutral	14.6789772727273	97.4573863636364	13.3712170683147	874558.295454545	5871.39866248653	6.50568181818182	17.5085227272727	1.69785942209295	83577.3238636364	2536.41607153797	352	16.5	7.1	2.8	13.1	4	0.6	31	25.6	24.7	27.3	29.5	32.1	30.1	3157354	98644.19	2973.05	375.39	26.7	1.7	3.4	17.3	29.3	0	5.1	14.2
1	F18	3	OTNT	NA	Neutral	12.8853658536585	72.5170731707317	8.84309332132985	587494.253658537	4847.79353091237	6.39512195121951	18.1439024390244	1.54115075668488	90192.2243902439	2438.24985275425	410	9.3	12.2	2.4	7.1	8.5	0.2	0	24.4	29.8	22.7	32.4	25.9	32.4	2408225	113477.9	2055.59	413.17	22	0.7	5.6	9.8	19	0	7.3	8.8
1	F19	1	OTNT	NA	Neutral	13.2196078431373	88.3	12.9638833364034	786627.503921569	5827.93966517511	8.10980392156863	23.6686274509804	1.69996182703875	126476.407843137	2898.57663270541	510	18.6	13.5	3.3	12.2	10.4	0.8	33.9	28	23.7	29	30.6	32.2	34.1	2988443	122544.51	2809.2	470.82	27.5	2	6.7	21	29	0	6.9	22
1	F19	2	OTNT	NA	Neutral	12.1111111111111	81.7380952380952	11.7709671984426	739520.597883598	5537.00586184561	8.0978835978836	23.1798941798942	1.73240014078956	125468.264550265	3029.87598873662	378	16.4	16.1	1.3	11.4	11.4	0.5	28.6	22.2	31.5	24.6	35.4	26.7	36.8	2737616	131531.26	2573.64	485.76	23	1.3	8.2	12.4	23.5	0	9.3	9
1	F19	3	OTNT	NA	Neutral	11.6177105831533	65.3520518358531	7.05947134699025	523641.144708423	4657.22803629967	6.80777537796976	19.5507559395248	1.55008098775374	98168.1468682505	2693.36011607	463	10.8	18.1	1.9	6	14	0.2	0	22.2	33.7	21.6	36.7	23.5	37.4	2252844	123817.6	1878.03	451.99	20.3	0.6	6.9	7.3	18.4	0	8.6	7.8
1	F20	1	OTNT	NA	Neutral	11.7640750670241	75.7828418230563	10.917419205541	646264.013404826	4971.25810784962	8.27882037533512	24.9142091152815	1.71413777840833	139572.495978552	3182.11950867591	373	13.4	17.7	2.1	6.7	14.5	1.9	26.3	26	21.7	22	27.3	24.4	33.2	2496778	141063.53	2149.82	512.38	21.7	0.3	7.2	7.8	19.8	0	8	6.7
1	F20	2	OTNT	NA	Neutral	14.8012958963283	83.9784017278618	9.28384148972907	691526.609071274	5388.99385462272	5.81641468682505	16.2505399568035	1.6347214782251	79095.1555075594	2436.73216160014	463	12.7	11	3	9.3	5.8	0.9	36.9	25.1	21	24.6	27.9	28.1	29.2	2693037	100244.25	2498.97	368.82	22.7	0.6	2.4	13.8	22.5	0	2.8	13
1	F20	3	OTNT	NA	Neutral	11.8692810457516	79.2984749455338	10.9535056165436	722877.191721133	5524.84034034585	7.05446623093682	20.9041394335512	1.66259588132396	113108.359477124	2778.92570676324	459	17.2	13.9	4.4	11.8	9.6	1.3	0	22.7	34.4	23.3	38.1	26.4	38.6	2734044	129934.25	2387.32	474.07	21.8	1.5	9.6	11.8	22.4	0	10.5	11.3
1	F21	1	OTNT	NA	Neutral	11.4458128078818	80.9064039408867	14.7044494546869	766044.645320197	5753.76134179065	10.4679802955665	31.8054187192118	1.92163270078906	185327.507389163	3565.328228142	406	19.7	16.5	1	12.6	13.1	2	22.9	24.6	32.5	25.9	35	31.3	40.1	2900334	154028.07	2828.94	581.82	26.1	2.2	10.6	12.6	28.6	0	12.1	8.4
1	F21	2	OTNT	NA	Neutral	11.8220338983051	81.3502824858757	13.6623717865465	741991.618644068	5619.97470624081	9.79378531073446	27.7033898305085	1.85612008932447	157520.847457627	3414.09801000671	354	16.9	16.7	1.1	12.1	13	2.8	25.7	20.1	34.7	23.7	39	28.2	39.8	3188238	159100.21	2759.29	573.09	26.6	1.4	12.7	6.2	26	0	13.3	1.4
1	F21	3	OTNT	NA	Neutral	11.3587786259542	71.236641221374	8.73403697112859	595380.493638677	4681.04445230417	7.04580152671756	20.4631043256997	2.17211951297894	111763.834605598	3007.67405191088	393	12	21.9	3.3	5.6	17	1.8	0	20.4	33.1	22.9	36.9	26	37.7	2454237	147622.08	2058.92	546.83	22.6	0.8	10.9	5.1	21.4	0	13.7	4.6
1	F22	1	OTNT	NA	Neutral	11.2993197278912	80.1020408163265	13.3341367383968	750136.650793651	5370.56229943351	10.0861678004535	29.4421768707483	1.9307507479144	167656.648526077	3406.66524526374	441	16.6	17	2.9	12	13.8	1.8	26.8	23.4	28.8	24.5	32.4	29	37.4	2992164	152221.68	2608.75	554.14	24.7	1.1	9.3	8.6	23.8	0.5	11.1	6.3
1	F22	2	OTNT	NA	Neutral	12.0457317073171	83.3323170731707	9.10211046795358	775118.667682927	5598.16435972876	10.2560975609756	27.6585365853659	1.77777174798611	147856.182926829	3323.07382872993	328	15.2	18	0.3	10.7	13.1	0.6	23.2	19.5	36.9	22.9	41.5	25.9	42.1	3030520	142984.24	2623.1	528.66	25.6	0.6	11.6	9.5	23.5	0	15.2	7.6
1	F22	3	OTNT	NA	Neutral	12.0326923076923	70.6230769230769	8.21398485519567	572177.869230769	4960.99753063808	7.86346153846154	22.5653846153846	1.68576578613668	120140.411538462	3088.50865089159	520	12.3	15.2	1.7	6	13.1	0.2	0	26	41	22.1	43.8	26.2	43.8	2631286	144486.31	2056.39	525.13	24.2	1.2	9.8	5.6	22.7	0	13.5	5.2
1	G03	1	RF	NA	Neutral	14.5261707988981	90.1101928374656	12.0130600480188	809254.038567493	5436.72471138585	7.57300275482094	21.771349862259	1.68333284321802	112149.035812672	2797.97445428863	363	14	12.1	1.1	11	7.4	0.8	30.9	29.5	21.8	28.7	27	30.6	30.9	3283901	122505.6	2813.63	440.21	28.1	1.1	4.1	13.8	26.2	0	4.1	12.1
1	G03	2	RF	NA	Neutral	9.37173913043478	59.4434782608696	9.23007030537905	504429.913043478	4371.58714959991	7.38695652173913	21.0413043478261	1.56769876270411	113943.67173913	2826.07901658203	460	15	27	0.7	7	25	1.1	34.8	13.7	27.4	17.4	31.5	19.6	33.5	2293315	119849.45	1950.77	452.97	17.4	10.9	8.7	23.3	15.9	11.3	10.9	22
1	G03	3	RF	NA	Neutral	9.8796992481203	54.0451127819549	7.28605915884626	428058.847117795	4439.76205905377	5.4937343358396	15.4411027568922	1.40044730858142	78228.4636591479	2382.35565998211	399	9.8	21.3	2.3	6	14.8	0.5	0	17.3	28.1	16	33.1	18	33.1	1989010	114551.13	1795.39	433.2	16.8	2	5.5	18	16.3	0	8.8	14.8
1	G04	1	RF	NA	Neutral	12.9329758713137	78.3056300268097	8.86924453152174	656493.72922252	5135.0250674695	11.1957104557641	33.5201072386059	2.01409339336363	198654.949061662	3820.16457742553	373	12.1	16.1	1.9	6.2	12.9	1.6	18	25.5	33.5	23.3	36.2	26	42.4	2786883	150725.83	2305.86	545.3	24.4	0.5	9.1	6.2	22.5	0	9.7	6.4
1	G04	2	RF	NA	Neutral	9.71764705882353	57.4058823529412	5.34847027283416	490170.123529412	3784.29330444118	5.62352941176471	16.6666666666667	1.30299314736943	89636.8803921569	2163.27818586049	510	7.6	32.7	1.2	5.3	30.8	1	47.6	13.7	21.2	16.1	24.7	17.1	24.9	1997269	89049.05	1669.21	342.9	15.7	21	3.5	32.7	14.1	9.2	5.5	31.2
1	G04	3	RF	NA	Neutral	12.3867924528302	66.6849056603774	6.62718753357778	538627.933962264	4966.31703706217	6.3188679245283	16.3584905660377	1.68736474813057	89183.3830188679	2785.36490273403	530	10.6	15.3	2.5	5.7	10.9	0.8	0	22.8	30	19.2	34.9	24.5	36.4	2514873	126951.62	1988.62	456.8	21.9	1.1	10	13.4	20.9	0	10.2	12.5
1	G05	1	RF	NA	Neutral	10.1803607214429	66.0180360721443	11.0630770082493	581895.194388778	5095.05292339954	7.31462925851703	20.314629258517	1.58952153593952	112615.877755511	2910.89628545599	499	15.4	21.6	1.8	9.8	18.2	1.8	35.3	20.8	22	19.8	24.4	23.2	27.9	2310635	133669.5	2322.04	502.6	20	1.6	6.6	12.8	17.8	0.6	8.6	11.2
1	G05	2	RF	NA	Neutral	14.4478672985782	80.9620853080569	8.43302380392723	676288.194312796	5146.83699906589	8.09241706161137	22.5189573459716	1.84933015154478	122381.090047393	2868.195556102	422	11.4	14.9	3.1	9	11.8	2.1	31.8	25.1	29.9	25.4	36	28.4	36.5	2812546	116930.94	2453.47	411.17	24.9	0.5	7.3	11.6	22	0	7.1	11.6
1	G05	3	RF	NA	Neutral	11.7630434782609	66.2608695652174	6.86630450982308	516164.545652174	4951.39295730094	7.11304347826087	19.895652173913	1.64414255481138	109396.358695652	2976.46325285762	460	11.5	16.7	2.6	7.8	12.2	0.9	0	24.8	34.6	19.3	37.4	23.3	38.9	2369514	145516.86	1899.52	521.17	19.6	2	13.3	3.5	20.4	1.5	13.7	4.6
1	G06	1	RF	NA	Neutral	14.1466346153846	80.7764423076923	9.62211450303509	666966.46875	5201.26680411325	5.61057692307692	16.5240384615385	1.73720209360818	87610.9807692308	2585.1158516041	416	9.1	13	3.1	6.5	8.4	1.2	38	28.1	13	25.5	19	28.8	21.6	2803859	114444.12	2333.78	426.54	24.5	3.1	5.5	18.8	20.7	1	6.5	20.7
1	G06	2	RF	NA	Neutral	12.9965517241379	80.1620689655172	7.58336927506076	683818.513793103	5353.63526482668	7.84827586206897	21.3862068965517	1.58087280136286	115898.472413793	2874.37083123244	290	13.8	18.6	1	9.7	12.8	0.3	33.8	21	31	23.4	37.6	28.3	36.9	2814321	129693.72	2489.24	470.08	22.4	1.7	11	16.9	20.3	0	12.4	12.8
1	G06	3	RF	NA	Neutral	13.9125683060109	78.1475409836066	10.5359005435422	633584.568306011	5151.23323247042	6.0655737704918	16.3989071038251	1.46964918175025	82690.2322404372	2401.90437703738	366	8.7	13.9	2.5	7.1	8.5	0	0	29.2	30.3	25.7	36.1	29.5	35	2705149	115330.57	2280.38	412.71	25.4	1.4	7.9	14.8	23.2	2.5	8.2	15.8
1	G07	1	RF	NA	Neutral	11.6813471502591	75.3238341968912	9.21277014784627	668490.896373057	5294.63409277986	8.67875647668394	23.9248704663212	1.67753619669002	136510.025906736	3216.20970533364	386	13.5	17.6	1.8	7.5	13.5	1.8	26.7	21.8	22.8	21.5	25.6	26.4	29.8	2711467	155885.84	2216.29	565.61	22.3	1	11.1	9.3	19.7	0	13.7	10.4
1	G07	2	RF	NA	Neutral	14.9376257545272	86.4406438631791	7.53696176967559	725889.672032193	5355.96003007008	8.36619718309859	23.5814889336016	1.78572612536601	131721.54527163	3257.9629367898	497	11.9	14.7	1.6	8.9	9.5	2	27.4	24.5	30.2	25.8	36.2	28.8	37.8	2920906	137948.48	2465.28	497.57	26	1	10.1	7.4	24.1	0	10.9	6
1	G07	3	RF	NA	Neutral	9.95733333333333	54.4746666666667	5.89219177893528	398514.792	4248.83124906994	6.29333333333333	17.5733333333333	1.50318471097877	88988.6266666667	2540.07713991272	375	9.6	20.3	1.6	5.1	14.9	0.3	0	19.2	31.7	15.2	35.7	17.1	35.7	1882732	115117.38	1632.99	416.29	12.8	0.5	7.5	15.5	11.7	0	8	15.7
1	G08	1	RF	NA	Neutral	13.9041450777202	86.7124352331606	11.9154301832661	760255.639896373	5836.82100439672	7.14507772020725	21	1.97920334044281	113069.279792746	2745.89049096903	386	17.4	8.5	3.9	12.7	3.9	1.3	34.2	28	18.4	27.7	23.6	32.1	27.2	2911249	118277.2	2933.38	445.32	24.9	1.8	3.6	17.4	26.7	0	4.7	13.7
1	G08	2	RF	NA	Neutral	13.5687022900763	80.1145038167939	10.3392488181325	685708.240458015	5273.03494832196	7.23091603053435	19.4427480916031	1.55556121877958	101423.11259542	2853.30045579362	524	11.6	15.1	1.7	7.8	12.2	1	31.1	23.3	26.9	23.9	30.7	26.9	32.1	2828121	128425.66	2408.6	450.94	23.3	0.6	7.1	8	23.1	0	8	8
1	G08	3	RF	NA	Neutral	14.3015564202335	70.9533073929961	7.2917218351388	531106.204280156	4877.00097696367	4.80933852140078	12.715953307393	1.34047108476767	54824.8949416342	1986.89284626612	514	8.6	9.3	2.3	6.4	5.1	0	0	28	26.1	21.4	30.9	24.5	29.6	2326333	95999.48	2009.23	337.96	20.6	1.4	2.3	15.2	18.7	0	3.1	19.1
1	G09	1	BRCA1	NM_007298	sample	14.156862745098	80.7002801120448	8.2321494730561	651129.201680672	5171.31345138929	4.80392156862745	11.1176470588235	1.57358657372964	54487.3641456583	2273.23453763064	357	8.7	9	3.6	7.3	5	2	36.1	27.5	9	24.9	10.4	25.8	14	2757021	101248.58	2225.52	361.29	24.1	1.4	2.5	21.3	19.9	0	3.4	29.7
1	G09	2	BRCA1	NM_007298	sample	14.1573333333333	81.8053333333333	10.3579689926248	697813.282666667	5403.35808644289	4.808	11.0933333333333	1.6018137322025	52458.2506666667	2264.20536625959	375	12.3	7.5	2.7	9.9	4.3	0.8	39.5	22.1	16.3	23.2	21.9	26.1	23.2	2830978	102838.61	2491.77	396.57	20.8	1.1	4.3	13.6	19.5	0	6.1	14.4
1	G09	3	BRCA1	NM_007298	sample	12.9913043478261	70.5188405797101	11.2969385527403	574188.194202899	4980.57081323798	2.86666666666667	6.45217391304348	1.32021606219073	27109.0695652174	1828.72455487026	345	13	11.3	3.2	10.4	8.4	0	0	25.2	13.3	19.1	20.3	24.3	16.5	2409497	81930.31	2401.86	301.04	17.7	1.7	1.2	25.8	21.2	0	1.4	32.5
1	G10	1	ASXL1	NM_015338	sample	14.4196721311475	94.3704918032787	9.58930279503448	843224.127868852	6011.16044127993	10.4098360655738	31.0065573770492	2.2803532256982	182117.42295082	3602.40242211473	305	16.7	10.2	3.6	12.8	8.9	4.9	21.6	31.5	28.9	28.5	35.1	32.5	40.7	3197397	154839.06	2854.68	569.74	27.5	1.6	10.5	9.8	27.9	0	12.1	8.9
1	G10	2	ASXL1	NM_015338	sample	14.341935483871	74.5129032258065	7.8701204668731	558418.503225806	4808.51171637714	5.51290322580645	15.7193548387097	1.77389348043883	71504.0774193548	2302.86953993118	310	9.4	10	4.2	6.5	6.8	1	39	22.6	18.7	21	29.4	22.3	29.7	2386961	97281.2	2244.6	361.43	17.4	2.9	2.6	19	18.7	0	4.2	16.5
1	G10	3	ASXL1	NM_015338	sample	13.1329787234043	67.3563829787234	11.2114988746122	532204.263297872	4890.30294900363	4.71542553191489	13.5186170212766	1.83605519585135	62151.4707446809	2299.42054529671	376	9	8.8	5.3	7.7	3.5	0.8	0	23.4	24.2	21	31.9	22.1	31.6	2439875	104517.19	2135.91	374.44	19.7	1.6	4.8	13.8	18.1	0	4.8	13.3
1	G11	1	ASXL2	NM_018263	sample	15.5833333333333	93.8766666666667	15.0405272971587	818141.68	5820.67948484166	8.21333333333333	23.69	1.81992026173715	132043.896666667	2853.123115775	300	14.3	5.3	1.3	12.7	4	2.3	34	30.3	21.3	26.7	26.3	30.7	30.7	3169501	128302.54	3038.93	467.35	26.3	1.3	7	19.3	26.7	0	7.7	21
1	G11	2	ASXL2	NM_018263	sample	12.9776674937965	74.9255583126551	9.23713013303307	631479.76426799	5036.04933837903	8.58808933002481	23.9205955334988	1.64192328769326	128486.771712159	2869.81150620932	403	12.4	12.9	0.7	9.2	8.9	0.7	29.8	20.1	30.3	20.8	33.7	24.3	34.2	2742894	123945.31	2312.66	441.58	19.6	1.5	7.7	9.2	18.9	0	6.7	7.2
1	G11	3	ASXL2	NM_018263	sample	12.4738461538462	57.9076923076923	6.0618772633025	389371.055384615	4283.02955036024	6.65846153846154	18.36	1.30894021306426	90028.3507692308	2194.96237360348	325	7.7	16.9	1.5	4.6	15.7	0.3	0	23.4	32.3	17.2	33.5	19.4	31.7	1903663	116204.26	1659.39	410.02	16.9	3.1	8.3	18.2	14.8	1.8	8.3	16.9
1	G12	1	TP53BP1	NM_005657	sample	12.6232394366197	80.6302816901408	10.6470939229978	701813.433098592	5430.8237802912	9.63028169014085	28.7464788732394	1.85403224455995	158745.693661972	3214.92567428028	284	16.5	13.4	2.5	9.9	10.9	0.4	27.1	27.5	29.6	25	31.7	27.1	35.2	2812596	142394.94	2666.22	524.26	25.7	1.8	8.5	14.1	23.9	0	11.6	14.8
1	G12	2	TP53BP1	NM_005657	sample	12.3571428571429	77.7777777777778	9.12392522032917	665300.343915344	5538.86322824006	9.42592592592593	29.6349206349206	2.16229255398746	175524.936507937	3343.36035383162	378	13	14.6	3.2	9.5	12.7	1.9	28.6	18.8	36	23.5	39.7	27.2	41.5	2638477	139512.31	2423.93	547.74	22	0.8	9.3	10.3	22.2	0	11.6	6.9
1	G12	3	TP53BP1	NM_005657	sample	12.9030470914127	67.4764542936288	7.84537364240028	512199.822714681	4740.26710332572	7.80332409972299	22.3490304709141	1.99839630171455	116202.368421053	2987.43849214207	361	10	18.8	4.2	6.6	15.8	0.8	0	28.3	38.8	22.2	44.3	27.7	44	2385248	133375.41	2029.62	494.94	21.1	1.9	9.7	8.6	20.5	0	9.7	8.6
1	G13	1	FAT1	NM_005245	sample	12.738255033557	57.0436241610738	6.64165686260588	402109.308724832	4275.64126105579	5.23489932885906	13.4295302013423	1.80435311725776	58187.9630872483	2272.55409291695	298	7.4	9.1	2.7	5	5.7	0.7	32.2	20.5	10.1	13.8	14.1	17.8	15.4	2044331	101049	1818.63	371.46	13.8	1.7	2	20.1	14.1	0	2	20.1
1	G13	2	FAT1	NM_005245	sample	13.5232558139535	77.1831395348837	8.79165978038525	623400.973837209	5323.32301400173	7.1046511627907	18.3313953488372	1.62179603775172	90073.0755813953	2579.31410012832	344	11.6	11.3	0.9	9.6	7.6	0.9	32.8	21.2	23.8	22.7	29.4	24.1	28.8	2445634	130323.96	2457.51	481.78	19.2	1.5	9.6	12.2	20.9	0	11.3	10.8
1	G13	3	FAT1	NM_005245	sample	13.2936507936508	76.6031746031746	7.83461150105024	620739.535714286	5145.33694502956	7.70634920634921	18.9484126984127	1.48888660590525	88939.4166666667	2784.49901468212	252	11.5	13.9	1.2	6.7	6.3	0	0	26.6	38.5	26.2	41.7	29	40.9	2541652	130268.1	2089.83	457.86	24.6	0	11.5	16.3	23	0	13.9	15.9
1	G14	1	BAP1	NM_004656	sample	11.8934426229508	79.5860655737705	9.62012563573285	696565.536885246	5528.18785781188	10.1844262295082	30.1885245901639	1.92185832233004	173610.200819672	3476.29579365071	244	19.3	12.3	3.3	9.8	10.2	2.5	20.9	23	27	25.4	29.1	29.1	33.6	2740974	143379.62	2410.04	527.76	24.6	1.6	7.8	9.4	23	0	9.8	7.8
1	G14	2	BAP1	NM_004656	sample	15.1521197007481	85.2593516209476	9.36901458833772	703385.403990025	5559.448074296	8.44887780548628	23.5935162094763	1.92361908802427	127249.274314214	2960.74578696206	401	13.5	11.7	2	8.5	6.5	1	30.2	24.9	30.7	26.9	36.9	30.4	37.9	2713014	129359.72	2644.58	507.24	25.2	1.2	8.2	12.7	23.7	0	9.5	9.2
1	G14	3	BAP1	NM_004656	sample	13.6620111731844	78.5586592178771	11.3675209730457	674023.955307263	5268.11711263373	7.8463687150838	21.8882681564246	1.68635591019832	121425.058659218	3006.14939418241	358	13.4	14.2	3.4	11.2	9.2	0.8	0	28.5	34.6	26.5	39.7	30.2	39.4	2761049	124618.56	2663.01	465.51	26	1.1	9.5	15.4	26	0	10.9	13.4
1	G15	1	ZNF516	NM_014643	sample	12.0917431192661	77.8165137614679	9.23669740445872	664711.027522936	5303.75834225835	8.67584097859327	25.1559633027523	1.72629331081471	144620.296636086	3062.8564459096	327	14.1	17.7	3.7	8.9	12.8	1.8	30.6	25.4	23.9	24.8	27.2	28.7	30	2571163	134469.11	2373.47	505.54	22	0.9	7.3	17.1	22.3	0	9.8	15
1	G15	2	ZNF516	NM_014643	sample	11.1786941580756	91.1752577319588	12.6592845701193	919998.948453608	6039.36176202617	9.65635738831615	28.9415807560137	1.81689385740586	170546.797250859	3201.32150026448	291	23.4	13.4	2.1	17.9	8.6	1.4	25.8	16.2	30.6	26.8	35.7	30.2	35.7	3397011	129627.27	3009.33	466.37	24.7	1	12.4	14.8	25.8	0	12	11.7
1	G15	3	ZNF516	NM_014643	sample	12.8985507246377	92.7463768115942	13.3868387995162	862579.003623188	6151.51937290915	7.89130434782609	23.3224637681159	1.63372197227373	125010.028985507	2646.88882123063	276	21	10.5	2.5	16.7	8	0	0	23.9	34.8	29.3	37	33.3	36.2	3137688	127859.25	3081.39	475.44	27.2	1.1	8	11.6	32.2	0	10.1	8.7
1	G16	1	GRIN2A	NM_000833	sample	16.6076233183856	96.6233183856502	10.5760117519098	799787.230941704	5585.09796073085	7.96636771300448	22.2869955156951	1.80895648771932	111513.047085202	2867.04760343846	446	14.3	9.6	2	11.2	5.8	0.7	30.5	36.1	21.1	30.3	27.1	33.2	31.8	3099510	116398.31	2812.22	424.85	30.5	1.6	4.3	19.1	28.3	0	5.8	20.4
1	G16	2	GRIN2A	NM_000833	sample	15.3180515759312	93.4641833810888	11.3507129593151	799260.269340974	5654.66172570679	8.4297994269341	23.6131805157593	1.77815098020009	111169.570200573	2571.25870896762	349	17.8	7.7	1.7	12.9	3.2	0.9	33	25.2	30.9	26.9	39	30.4	40.1	2998034	113543.04	2872.05	488.97	24.9	0.6	5.2	12.6	26.9	0	6.3	14
1	G16	3	GRIN2A	NM_000833	sample	11.5573770491803	76.3606557377049	10.1943139689781	680868.245901639	4971.71021608776	8.12131147540984	23.8393442622951	1.68286504921345	128461.527868852	2802.67204087916	305	11.8	20.3	3.6	11.1	14.8	0.3	0	23	37	26.6	38.7	30.8	36.7	2689867	125250.35	2363.57	460.46	26.2	1.3	8.9	10.2	25.2	1.3	10.8	13.4
1	G17	1	RF	NA	Neutral	12.8773333333333	85.296	9.38076186063634	748680.696	5377.35600575386	9.08533333333333	27.6026666666667	2.17329960703248	158356.810666667	3193.56648273984	375	18.7	17.6	2.9	10.7	13.3	2.7	27.7	26.4	26.9	25.6	30.1	30.7	34.1	2621877	129901.31	2484.81	489.5	21.3	5.3	7.2	14.4	21.9	5.1	8	12.5
1	G17	2	RF	NA	Neutral	10.9075144508671	80.0028901734104	12.7098301238613	768561.832369942	6101.73602957594	7.72832369942197	21.5809248554913	2.30230033836365	118051.774566474	2849.54512968255	346	21.4	15.6	2	15	11.6	1.7	30.3	16.8	27.7	23.7	32.1	28.3	32.7	2792310	111977.58	3064.58	420.31	22.8	1.4	4	16.5	27.2	0	5.8	10.4
1	G17	3	RF	NA	Neutral	13.8482384823848	64.5962059620596	5.93865998449675	459128.246612466	4317.36794770895	4.65040650406504	12.9430894308943	1.48918271090948	57695.1382113821	2093.57592182952	369	5.7	10.6	3.8	5.1	7.3	0.5	0	27.6	24.9	18.7	30.6	21.1	29.5	2252709	97139.25	1822.66	354.6	17.6	0.8	3	15.4	15.7	0	5.4	18.2
1	G18	1	RF	NA	Neutral	13.3011583011583	80.5482625482625	12.1761971034828	707374.799227799	5549.33555726223	9.52895752895753	28.1312741312741	1.96042790660098	166522.942084942	3104.84880175067	259	11.2	10.8	1.5	9.3	5.4	1.5	27.4	25.9	26.6	23.6	30.1	29.3	32	2859377	145267.25	2518.36	516.7	22.4	0.4	7.3	11.6	19.7	0	8.1	10
1	G18	2	RF	NA	Neutral	12.3516949152542	88.135593220339	14.9429573871298	844354.148305085	5872.07380445068	9.51694915254237	26.3898305084746	1.717365656822	141924.622881356	3060.5864095985	236	18.6	11	2.1	16.9	7.2	1.3	25.4	19.1	33.9	24.2	37.3	27.1	38.6	2901553	127185.4	3061.03	525.26	20.8	0	7.6	13.1	25	0	8.9	11
1	G18	3	RF	NA	Neutral	14.3919413919414	87.2051282051282	10.2809612511686	737835.952380952	5086.68996707848	7.76190476190476	22.4908424908425	1.74154247265022	118610.490842491	2818.3289536878	273	10.6	13.6	4	8.4	10.3	0.7	0	31.5	37.4	29.7	40.7	31.9	40.3	2909616	124103.99	2309.9	425.27	26.7	0	7	8.4	23.8	0	5.9	10.3
1	G19	1	RF	NA	Neutral	10.9228395061728	83.5123456790123	14.7759635722529	811724.49691358	5433.43500681042	9.30246913580247	28.3641975308642	1.83443098911093	159994.015432099	3143.49617137922	324	18.5	21	2.5	11.1	17.3	1.5	29	20.7	28.4	25	32.4	28.1	34	3335740	157787.06	2717.4	594.37	30.6	2.2	13.9	10.5	28.7	0	14.8	9
1	G19	2	RF	NA	Neutral	15.088471849866	95.9383378016086	10.7019045319768	826430.310991957	5549.74381655854	10.2788203753351	31.088471849866	2.08634833802306	181243.120643432	3630.9448957299	373	14.7	14.2	2.1	9.4	10.7	2.1	22	25.5	39.9	29.8	46.6	33.5	45.6	3216707	150362.4	2649.71	536.04	29	1.3	14.5	8	26.8	0	15	7
1	G19	3	RF	NA	Neutral	14.96	93.2523076923077	10.0886307304246	820022.984615385	5554.99612745261	8.47076923076923	24.0369230769231	1.77283636932333	139329.516923077	3092.18719331263	325	13.8	10.5	3.7	9.5	7.4	1.2	0	30.5	39.1	28.6	41.5	32.6	42.8	3203576	145417.11	2527.81	523.52	29.2	1.8	16	9.5	28.6	0	17.2	7.7
1	G20	1	RF	NA	Neutral	11.6888888888889	82.3666666666667	10.9487848393927	769857.3	5346.34032719184	10.9	31.0037037037037	1.97863338646198	169531.885185185	3494.08474000079	270	16.7	15.9	1.5	10.7	11.9	1.9	18.5	23.7	29.6	22.2	32.6	23.7	36.3	2831950	150845.51	2427.79	555.44	22.2	0.7	9.6	8.5	22.6	0	10	6.7
1	G20	2	RF	NA	Neutral	12.655601659751	90.2780082987552	12.2979128764293	854405.257261411	5850.02072896191	10.5020746887967	30.8838174273859	1.92941788391798	178111.589211618	3517.81774192724	241	19.1	14.1	2.1	10.8	12.4	2.5	19.1	22	38.6	27.4	42.3	29	42.7	3495395	152118.89	2808.86	559.74	27	0.4	14.5	4.6	25.7	0	15.4	2.1
1	G20	3	RF	NA	Neutral	11.1894409937888	66.5776397515528	8.57186619236991	563859.965838509	4848.22974684276	6.29192546583851	17.527950310559	1.72631672558494	91071.8913043478	2690.93408166023	322	10.9	15.5	3.4	7.1	12.7	0.9	0	21.1	30.1	18.6	32.9	22.4	34.2	2346266	139181.22	2065.73	518.65	20.2	1.2	14	10.2	19.9	1.2	15.2	9.6
1	G21	1	RF	NA	Neutral	11.8423772609819	73.0594315245478	10.5667968986676	629986.198966408	5017.27108178222	10.2687338501292	31.0232558139535	1.88592391951884	189984.715762274	3608.47744000537	387	12.9	19.1	2.1	7.8	16.8	2.3	23.5	24.5	28.9	20.7	31.5	25.6	35.7	2571639	161597.43	2377.43	622.61	21.4	2.8	12.7	15	20.7	0	13.7	11.9
1	G21	2	RF	NA	Neutral	16.3537604456825	85.116991643454	6.90281532139263	690578.651810585	5301.50657147254	6.37047353760446	17.0557103064067	1.66597860766621	84725.4011142061	2478.73014439804	359	10.3	7.5	1.9	10.3	5.3	1.4	35.4	27	20.9	22	29.2	26.7	29.2	2734520	110242.11	2532.26	472.83	23.4	1.1	3.9	13.1	24	0	6.7	10.6
1	G21	3	RF	NA	Neutral	11.8138888888889	76.3416666666667	9.33803842696148	674647.469444444	5139.10927463145	7.89444444444444	21.2944444444444	1.56903405596549	113049.794444444	2934.58358889434	360	13.1	16.7	2.2	9.7	11.7	0.3	0	22.2	37.5	23.1	40.6	26.1	40	2726427	137698.97	2281.11	492.55	23.1	0.8	11.1	10.6	21.1	1.4	11.4	9.2
1	G22	1	RF	NA	Neutral	14.9031476997579	88.0193704600484	10.5901392288809	742056.319612591	5423.28683400635	9.76271186440678	29.3535108958838	2.0695350207507	167532.723970944	3434.6342632096	413	11.1	11.1	2.7	7	5.8	1.9	24	30.3	26.4	25.7	32.9	30.8	38	2960502	141304.47	2399.89	510.7	24.2	1.5	8	12.1	23.7	0	7.7	12.3
1	G22	2	RF	NA	Neutral	13.2201086956522	88.9945652173913	12.661399116813	825033.980978261	5940.13589389828	9.45652173913044	28.4592391304348	1.95894530881803	155608.614130435	3364.57093534922	368	16.3	12.2	2.4	12	8.7	1.1	23.1	21.2	35.6	27.7	41	31.5	42.7	3149316	149752.42	2748.01	544.97	27.7	1.4	11.1	8.7	25	0	13.9	7.3
1	G22	3	RF	NA	Neutral	12.2200557103064	74.3983286908078	10.295030870767	639328.270194986	5260.59167273806	6.75487465181059	20.2562674094708	1.61379971994401	113142.913649025	2621.36357710076	359	13.1	14.2	3.6	10.3	10	1.4	0	24	32	22.8	35.4	27.3	35.4	2668853	129843.89	2313.54	467.45	23.1	2.5	8.6	13.4	23.4	0	8.1	12.8
1	H03	1	CHEK1	NA	Positive	8.32424242424242	112.409090909091	51.4151324851157	1360164.25454545	7368.11142736105	6.87878787878788	17.9545454545455	1.37740498805442	91297.4090909091	2624.51028703914	330	31.5	11.8	1.5	29.7	8.2	2.1	36.1	11.8	18.5	31.5	21.2	37.3	24.8	5244579	123000.31	4347.21	454.17	33.9	1.5	5.8	14.2	33.9	0	6.1	16.1
1	H03	2	CHEK1	NA	Positive	9.48955223880597	119.546268656716	54.0679656986615	1412750.87761194	6555.7384503294	5.8	14.0029850746269	1.46266604747071	63347.2835820895	2155.30588270801	335	27.2	9.6	1.8	23.9	6	0.3	38.8	11	19.1	31.3	20.6	33.1	21.8	5388528	97149.59	4045.11	348.78	30.1	0.3	1.8	13.1	29.3	0	2.4	13.4
1	H03	3	CHEK1	NA	Positive	7.17079889807163	101.727272727273	54.0410271371627	1205547.61707989	6664.32711647342	4.22865013774105	9.8099173553719	1.09171411761191	43664.3112947658	1860.25318814089	363	28.1	16	1.9	24.5	11.8	0.3	0	12.1	18.7	31.4	22.3	32.8	22	4829153	104105.99	3935.53	381.96	30	1.4	3.6	16.5	32.8	0.8	5.2	16.8
1	H04	1	CHEK1	NA	Positive	7.67625899280576	123.208633093525	58.7585670609049	1501287.10791367	7398.63497015191	9.85611510791367	28.9748201438849	1.82549311171664	170562.604316547	3360.07765650368	278	35.6	16.9	3.2	28.4	12.2	2.2	23.4	15.1	24.5	36	27.3	39.9	33.1	5572141	148492.18	4683.24	576.95	34.5	2.5	7.6	13.3	40.3	1.4	11.9	7.9
1	H04	2	CHEK1	NA	Positive	6.71710526315789	117.677631578947	67.2196065741643	1478189.34539474	7366.59306962219	6.89473684210526	17.5164473684211	1.66838394174089	92720.7730263158	2777.15347427811	304	35.2	14.1	2.6	28.9	9.2	1	29.6	5.3	24.3	32.6	27	37.2	27.6	5962713	131511.78	4534.29	472.18	32.2	0.3	9.2	4.6	34.2	0	9.9	4.3
1	H04	3	CHEK1	NA	Positive	6.05280528052805	114.976897689769	64.8920449614529	1434141.88448845	7034.17043242106	4.94719471947195	11.9471947194719	1.16036468730402	58603.99669967	2128.45623149043	303	38	16.8	1.3	34	17.2	0	0	7.9	21.5	36	25.1	38.9	25.4	5866489	111684.08	4777.88	442.96	35.3	12.9	8.3	20.8	37.6	5.9	11.9	18.8
1	H05	1	CHEK1	NA	Positive	10.1958041958042	139.447552447552	66.4162548212604	1668565.68181818	7935.33229340353	6.81818181818182	17.1503496503497	1.42455433531785	87618.5594405594	2541.60846107908	286	37.4	4.9	2.4	31.1	3.8	1	34.6	18.5	17.8	40.2	18.5	45.5	21.3	6360572	121495.73	4918.03	442.76	39.9	1	5.9	12.6	40.6	0	6.6	15
1	H05	2	CHEK1	NA	Positive	6.74247491638796	127.76254180602	68.315968607472	1611670.97324415	7429.05305374427	6.05016722408027	15.0836120401338	1.39823894292862	74270.8963210702	2404.9176404003	299	38.8	16.1	1.3	31.8	12.7	0.3	35.5	8.7	17.7	35.1	20.7	38.8	22.1	6125816	113843.27	4771.62	403.71	33.8	1.3	5.7	13	37.5	0	4.7	9.7
1	H05	3	CHEK1	NA	Positive	7.58078602620087	123.026200873362	72.2508503176517	1499568.38864629	7546.62802908791	5.99563318777293	15.1091703056769	1.77101916501126	79225.3013100437	2606.1483668921	229	35.8	11.8	2.6	32.3	7.9	1.3	0	12.7	28.8	36.7	32.3	39.7	30.1	6345847	126288.19	4693.56	462.04	39.7	2.2	5.7	8.3	37.6	2.6	7	7
1	H06	1	CHEK1	NA	Positive	6.62172284644195	133.524344569288	73.2330208924696	1708208.35580524	8238.5082174418	7.02621722846442	19.0674157303371	1.75626881076247	114359.531835206	2794.54884537541	267	47.2	14.6	2.2	38.2	10.9	1.5	33.3	9	16.1	39	19.1	45.7	24.3	6254066	145212.71	5564.39	559.32	39	2.2	9.4	15	45.7	1.5	12	7.1
1	H06	2	CHEK1	NA	Positive	7.82584269662921	112.76404494382	57.9301824275724	1355686.80337079	6950.41375978525	6.71348314606742	14.3370786516854	1.42727202210824	64655.9438202247	2450.28086398223	178	32	11.8	1.1	25.3	7.9	0.6	32.6	7.3	22.5	29.2	26.4	37.1	27.5	5123904	123176.37	4183.77	436.74	32	2.8	5.1	8.4	33.1	0	5.1	6.2
1	H06	3	CHEK1	NA	Positive	5.51744186046512	117.851744186047	76.8668292556358	1507414.44476744	7232.26063463262	4.09302325581395	9.18895348837209	1.1796100747505	44770.6715116279	1945.48022544013	344	36.6	18.3	2.6	32.3	15.1	0.3	0	8.1	19.2	35.2	21.2	38.1	21.2	5957039	107394.99	4665.68	395.57	33.7	1.7	4.7	12.5	36	0.3	5.8	12.8
1	H07	1	CHEK1	NA	Positive	8.07324840764331	139.984076433121	74.7485008507057	1759514.91719745	8547.71043981922	7.34394904458599	18.2101910828025	1.81387276778528	90805.0859872611	2695.57333889309	314	43	8	2.2	37.6	7.6	1.6	31.2	13.1	18.8	39.2	19.4	43.3	23.6	6679812	121910.75	5544.58	463.89	39.8	4.5	7	15	43.3	4.8	8	13.7
1	H07	2	CHEK1	NA	Positive	5.85761589403973	148.490066225166	91.1952885825126	1972715.5397351	9037.04957342906	7.64569536423841	18.2880794701987	1.47714069148969	92150.6821192053	2708.92647315681	302	48.7	11.6	1.3	44.4	7.6	0.3	27.2	5.3	24.8	43.4	26.5	46.4	24.8	7527306	110217.98	6536.33	406.06	43.4	1.3	4.3	14.2	50	0	4	11.6
1	H07	3	CHEK1	NA	Positive	8.52121212121212	127.890909090909	71.4911773290785	1567833.39393939	7595.15771257736	5.0969696969697	11.3757575757576	1.22101716194967	49806.8909090909	1977.83658780229	330	35.2	7.3	2.4	33	4.2	0.3	0	11.8	26.7	35.5	28.5	40	26.1	6255137	90774.25	4881.2	327.82	35.8	1.2	1.8	21.5	37.3	2.1	2.7	23
1	H08	1	CHEK1	NA	Positive	6.77631578947368	123.508771929825	69.6241119291465	1588217.02631579	8196.45557357139	7.07894736842105	18.1184210526316	1.4122286170433	98160.5043859649	2532.24340375044	228	43.9	16.7	3.5	36.8	11.8	1.3	36.8	11.4	17.1	36.8	18.4	41.7	21.1	6218633	131299.95	5631.95	494.48	38.6	0.9	6.1	11	44.3	0	9.6	8.8
1	H08	2	CHEK1	NA	Positive	7.16546762589928	137.086330935252	79.579691881518	1761303.27338129	8447.02385174487	7.06115107913669	15.8848920863309	1.48720766151258	76335.535971223	2639.60906164466	278	43.9	9.7	2.2	38.1	7.6	1.1	30.2	7.6	26.3	42.1	27.7	45.7	28.8	7146054	118268.04	5834.16	426.95	43.2	0	5	10.1	45.7	0	6.5	7.9
1	H08	3	CHEK1	NA	Positive	6.09704641350211	102.708860759494	53.4258812221263	1279205.82278481	6942.64566235829	5.71729957805907	14.3417721518987	1.66007943969719	73349.5358649789	2396.557686791	237	32.9	16.5	2.5	28.3	11.8	0.8	0	6.3	24.5	29.1	27	32.9	28.7	4781184	113268.48	4041.91	431.25	29.5	1.3	4.2	11	31.6	0	6.8	9.3
1	H09	1	NOTCH2	NM_024408	sample	12.3154574132492	86.6309148264984	14.7825039372236	814345.369085173	5463.36399188994	5.96214511041009	17.2397476340694	1.59216425225514	79907.0630914826	2271.6732433045	317	15.1	13.9	1.9	13.6	9.5	0.9	40.4	24.9	16.1	28.4	19.9	30.9	23	2965056	116115.76	2752.56	437.52	22.4	2.5	4.4	20.5	23.7	0	6.9	22.7
1	H09	2	NOTCH2	NM_024408	sample	13.1486068111455	70.2074303405573	8.78297333436644	572018.904024768	4729.63216239527	5.19814241486068	13.1733746130031	1.53435530376108	57283.8885448916	2155.27744989138	323	10.2	14.2	1.5	7.1	8.4	0.3	37.2	18.9	15.5	19.8	23.2	22.3	22.9	2589218	105986.69	2146.5	418.01	19.8	1.5	4.6	10.2	19.8	0	4.6	11.1
1	H09	3	NOTCH2	NM_024408	sample	12.6045197740113	77.9604519774011	10.758660519653	712382.717514124	5210.36538081718	6.47457627118644	17.1666666666667	1.4737533577643	83909.488700565	2572.16395591003	354	13	16.4	1.7	11.3	11.3	0.3	0	26.8	32.5	22.9	35.3	28.2	35	2899656	121454.65	2551.52	490.21	26.3	0.8	5.6	12.1	26.6	0	8.8	9
1	H10	1	FANCM	NM_020937	sample	11.4741144414169	79.4713896457766	9.69120535784412	683896.392370572	5290.65963997507	12.0599455040872	38.41689373297	2.13650328291009	236023.931880109	3812.0383474365	367	14.2	19.3	4.1	9.3	15.8	3	23.2	25.1	37.6	24.5	39.8	27.8	43.6	2524505	151819.3	2172.91	551.43	21	4.9	10.1	12.3	20.2	4.6	10.4	10.6
1	H10	2	FANCM	NM_020937	sample	13.1271676300578	85.6676300578035	10.3831038235401	730905.268786127	5544.89303862394	10.1705202312139	31.0115606936416	1.81549084292614	176384.51734104	3219.80748667545	346	13.9	14.2	2.3	8.4	11.8	1.7	30.9	20.2	38.4	25.4	41	29.2	43.1	2718663	158106.83	2296.24	583.29	20.5	1.2	15.6	6.1	20.2	0.6	15.9	4.9
1	H10	3	FANCM	NM_020937	sample	11.0206896551724	78.7827586206896	11.2829640525043	722186.548275862	5711.47232979917	8.72758620689655	27.151724137931	1.73324937768622	151620.124137931	3024.40193865039	290	18.3	14.1	4.1	13.1	11.7	1.7	0	21	36.6	23.8	41.4	29.7	41.7	2772766	161358.88	2545.91	578.48	23.8	2.8	17.6	9	22.8	0	15.9	5.9
1	H11	1	RASA1	NM_022650	sample	12.2236180904523	79.7160804020101	11.377017322067	710931.658291457	5362.36462517003	7.82914572864322	20.3417085427136	1.64520362614339	107552.708542714	3122.62561813133	398	15.3	18.1	1.3	11.3	14.1	0.5	30.4	24.9	20.9	22.4	25.9	26.9	31.2	2802136	145622.72	2610.53	553.66	23.4	1.3	8.3	7.3	24.6	0	12.1	4.8
1	H11	2	RASA1	NM_022650	sample	12.0950704225352	82.556338028169	14.0626584782995	743897.785211268	5416.80800148713	9.0669014084507	23.6866197183099	1.63522505585889	129981.158450704	3230.95885717869	284	15.5	13.7	1.1	9.2	10.2	2.1	26.8	20.4	33.1	25.7	37	28.5	37.3	2914657	139903.31	2631.35	552.05	24.3	1.4	10.9	5.6	22.5	0	13	2.1
1	H11	3	RASA1	NM_022650	sample	11.7150684931507	78.5945205479452	11.9052822503444	722389.208219178	5127.5891877516	6.87671232876712	18.186301369863	1.48642835390323	96415.7068493151	2775.22843676716	365	16.7	18.6	1.1	11.8	15.3	0.8	0	24.1	34.8	24.7	38.4	27.9	39.5	2946626	135783.59	2509.49	493.99	24.4	1.6	9.9	6.6	23.3	3	11	7.1
1	H12	1	KDM5C	NM_004187	sample	9.54054054054054	82.4362934362934	16.0810426363824	829146.196911197	5779.74742500586	8.16988416988417	21.7490347490347	1.518701629545	108726.579150579	2935.87269929856	259	23.6	15.4	0.8	14.7	12.4	0.4	28.2	17	21.2	25.5	25.1	29.3	27.8	3029904	147199.61	2881.61	560.38	27	0.4	8.5	5.4	26.6	0	10.4	5.8
1	H12	2	KDM5C	NM_004187	sample	13.5516129032258	82.4709677419355	8.72744281036382	712776.770967742	5449.52873115358	9.57096774193548	26.0677419354839	1.91269974330778	132820.919354839	3299.89169325942	310	12.6	13.9	1	7.4	11.6	0.6	23.2	23.2	35.5	23.2	37.1	27.7	40.6	2983809	141998.39	2505.69	534.88	24.5	1.3	10	5.8	25.5	0	11.3	3.2
1	H12	3	KDM5C	NM_004187	sample	13.7417218543046	84.2615894039735	9.12149434045859	737735.122516556	5131.71750048017	7.87086092715232	21.1490066225166	1.53228635433885	102095.201986755	2634.88323522286	302	14.6	17.9	1	8.3	14.9	0.3	0	28.1	41.4	28.5	43	32.1	42.4	3104701	128987.03	2397.33	460.89	30.1	1	7.3	6	25.5	0	8.6	8.6
1	H13	1	FAS	NA	sample	12.1456582633053	81.8823529411765	11.5586850063688	767862.31372549	5723.29100976763	12.6666666666667	39.8039215686275	2.05371209199076	244509.974789916	3912.27505847902	357	15.1	19.3	2.2	11.2	16.2	2.8	18.8	26.3	37	25.2	39.8	29.7	42.3	3191616	162088.28	2727.7	588.13	28	0.6	11.2	7.8	27.5	0	13.7	7.6
1	H13	2	FAS	NA	sample	13.52	96.324	13.4798708426297	903975.408	6219.97871093785	10.624	31.236	1.90842864097401	174917.86	3338.3388424151	250	19.6	14.4	1.6	14.4	8.8	0.8	22.8	23.6	36.4	31.2	38	35.6	39.6	3382084	147285.66	3058.87	533.82	32.4	0	10.8	6.4	31.2	0	12.4	5.2
1	H13	3	FAS	NA	sample	13.5053380782918	73.9466192170818	6.36915485731187	599885.039145908	4906.80438305946	8.86476868327402	25.4626334519573	1.72727565564038	144374.359430605	3183.37825141322	281	8.5	16.4	3.2	8.2	12.1	0.7	0	27	42	23.8	45.6	27.8	43.8	2533332	154732.28	2177.38	577.21	23.8	3.6	15.3	6.8	23.5	5	18.5	3.6
1	H14	1	PTPRC	NR_052021	sample	10.0899182561308	71.8228882833787	10.2989099299734	657628.517711172	5180.39671448228	10.6076294277929	30.8228882833787	1.9610829848818	183133.010899183	3639.82328243564	367	13.9	16.6	2.2	9	12.3	2.7	20.7	19.9	30.8	21	32.2	24.3	36.8	2538776	162079.04	2260.74	598.13	19.9	1.1	14.2	8.2	19.9	0	14.2	6.8
1	H14	2	PTPRC	NR_052021	sample	13.0763358778626	72.6208651399491	6.82083708011369	590333.127226463	4865.97295052182	8.21882951653944	23.9058524173028	1.6289754022354	142510.150127226	2960.61892974229	393	9.7	15.3	1.8	6.6	10.2	2.5	33.6	23.7	28.8	20.6	32.1	23.9	33.1	2572023	143847.85	2019.12	521.1	21.4	2.3	12.5	9.2	18.1	0	14.5	6.9
1	H14	3	PTPRC	NR_052021	sample	9.98671096345515	73.0830564784053	14.7881276032668	702776.365448505	5222.89599837212	8.28571428571429	22.9700996677741	1.66286158035235	129916.162790698	3114.54145347331	301	17.9	19.6	2.7	14	16.6	1.3	0	22.3	39.2	23.6	43.2	26.6	44.2	2951707	150012.72	2647.98	534.24	25.9	2	16.6	11.6	24.9	0	15.9	10.3
1	H15	1	PTPRU	NM_133178	sample	13.5171102661597	88.9201520912547	9.57811678958713	793315.209125475	5562.18531111922	8.7148288973384	24.828897338403	1.76441951235245	139824.011406844	3109.02056178926	263	14.1	11	1.5	9.9	6.5	0.8	27.8	28.1	24	27.8	26.2	28.5	30.8	2999725	150435.35	2586.35	582.62	25.9	1.1	10.3	11.8	24.3	0	10.3	11
1	H15	2	PTPRU	NM_133178	sample	12.1512027491409	82.2027491408935	10.1267633784037	755374.18556701	5318.84404502712	8.67697594501718	23.1890034364261	1.71161250821835	121797.852233677	3207.67038082499	291	12.4	16.5	0.3	8.9	11.7	1	22	18.9	33.3	25.4	35.1	26.8	37.1	3141723	152464.81	2488.45	544.32	25.1	0.7	11.3	4.5	25.4	0	14.1	2.7
1	H15	3	PTPRU	NM_133178	sample	13.4169278996865	88.1473354231975	12.8417004300804	764719.667711599	5474.16990067986	8.36050156739812	25.1034482758621	1.61113692863392	136953.090909091	2878.62461850272	319	15.7	12.9	1.9	11	10.3	0.3	0	30.1	36.4	30.4	38.9	33.9	38.9	2862761	143762.45	2687.13	549.23	29.2	3.8	13.5	9.4	29.8	4.4	13.8	6.3
1	H16	1	FUBP1	NM_003902	sample	13.321554770318	83.1201413427562	11.1111228436611	700546.621908127	5459.88511687625	11.5512367491166	34.2049469964664	2.13845553591925	200778.752650177	3915.33879962153	283	14.5	14.5	2.5	9.5	11.7	3.5	19.8	28.3	32.5	28.3	40.3	30.7	44.9	2839293	178604.9	2576.01	645.01	25.4	0.7	15.9	8.8	24.4	0	14.8	4.9
1	H16	2	FUBP1	NM_003902	sample	12.8664383561644	70.958904109589	6.83519006101081	548510.198630137	4752.4085232419	8.22260273972603	21.9143835616438	1.66242253272411	113491.119863014	3013.29648543748	292	8.6	17.5	1	5.1	13.4	0.7	28.8	19.5	30.5	20.5	36	23.6	38.7	2504476	144219.91	2090.32	518.29	18.5	0.7	12.3	7.5	17.1	0	17.5	10.6
1	H16	3	FUBP1	NM_003902	sample	11.4280155642023	69.0894941634241	10.7651453968608	583100.926070039	4820.76578410749	8.6147859922179	23.3385214007782	1.61145415926657	123132.486381323	2783.35821051003	257	15.6	13.6	2.3	9.7	12.8	0	0	22.6	38.5	20.6	41.2	23	40.9	2409525	114807.09	2144.48	403.53	19.8	3.9	8.6	22.2	17.5	3.5	8.9	18.7
1	H17	1	CHEK1	NA	Positive	7.3210332103321	120.811808118081	60.9212570811878	1514863.95940959	7815.2375841181	6.67527675276753	16.5129151291513	1.35421231031614	83257.9077490775	2395.49459756213	271	39.1	15.5	1.5	34.3	10.7	0.7	35.4	12.5	17.7	34.3	18.5	39.5	19.2	6073501	122955.76	5256.54	506.72	36.5	2.6	4.4	15.5	42.1	0	5.9	14.8
1	H17	2	CHEK1	NA	Positive	6.91749174917492	142.280528052805	90.1477050033684	1841257.13531353	8128.50884502124	7.50825082508251	17.3102310231023	1.37198321232348	83146.6600660066	2525.16889447862	303	39.6	9.9	0.7	35.6	5.9	0.3	33	7.6	27.1	39.6	30	42.2	29.7	7241470	108002.5	5434.01	386.78	39.6	0.7	3	8.9	40.9	0	3.3	7.6
1	H17	3	CHEK1	NA	Positive	7.44444444444444	128.290849673203	73.3428688814782	1591297.54248366	7787.03886485238	6.40849673202614	15.921568627451	1.32211316131221	73928.0849673203	2324.54975095819	306	38.2	13.7	1	33	8.8	0	0	12.1	29.4	38.6	33	42.5	32	6209379	109706.79	4940.9	389.31	37.3	0.7	4.6	12.1	39.2	0	3.6	11.4
1	H18	1	CHEK1	NA	Positive	6.06870229007634	149.507633587786	95.358368850728	1973384.26335878	8858.26043369694	9.04961832061069	23.1106870229008	1.43721440943594	119385.240458015	2755.41577015845	262	48.1	13	1.1	44.3	10.3	0.8	30.5	8.4	22.5	44.7	24	49.2	26.7	7809223	130740.06	6322.02	480.79	45	1.1	5	13.7	50	0	5.7	12.2
1	H18	2	CHEK1	NA	Positive	7.23197492163009	123.228840125392	69.0215787050898	1534184.29780564	7432.1239774096	6.73981191222571	16.1128526645768	1.39401506131874	77214.1630094044	2584.0002561224	319	37	11.6	1.6	29.8	8.8	0.3	31.7	9.1	25.7	33.5	27	37.9	28.2	5934239	123288.7	4683.58	449.95	32.9	1.6	7.2	13.2	36.1	0.9	8.2	9.4
1	H18	3	CHEK1	NA	Positive	6.16037735849057	110.688679245283	57.3160387785809	1398636.33962264	7276.20331350276	5.78301886792453	14.6603773584906	1.97997153007607	79765.8254716981	2234.87139038202	212	35.8	18.4	2.4	31.1	13.7	0.9	0	9.4	24.1	30.2	27.4	34.4	25.5	5022106	119349.23	4220	449.89	29.7	0.9	6.1	13.2	33.5	0	8.5	10.8
1	H19	1	CHEK1	NA	Positive	6.66308243727599	143.888888888889	77.9651511619078	1857592.89964158	8401.3533887097	6.7741935483871	17.4551971326165	1.4729934208498	86011.7598566308	2368.56127155584	279	43	10.4	1.4	39.1	7.5	0.7	35.8	9	17.6	42.3	19.7	45.2	20.8	6881871	112908.95	5799.88	402.02	41.2	2.5	3.2	19.4	44.1	0.4	2.5	19.4
1	H19	2	CHEK1	NA	Positive	6.95769230769231	109.865384615385	63.8105764339966	1371731.00769231	7539.13449993723	7.04230769230769	19.4884615384615	1.46859348716108	102065.088461538	2413.07548874885	260	36.2	14.6	2.7	31.5	9.6	0.8	38.1	8.1	23.8	30	28.8	34.6	28.1	5516455	129548.65	4658.12	469.32	31.9	0.8	7.7	10.4	34.6	0	8.5	6.2
1	H19	3	CHEK1	NA	Positive	6.50526315789474	117.049122807018	65.3740197589277	1478120.2245614	7619.57593563618	4.45263157894737	10.0491228070175	1.26780136584594	48110.0807017544	2041.83744371433	285	37.5	13.7	1.4	33	8.8	0	0	8.4	23.5	32.6	25.3	38.2	25.3	5650369	112039.6	4917.52	467.96	32.6	1.1	5.6	16.5	38.9	0	7	14
1	H20	1	CHEK1	NA	Positive	8.18082191780822	115.627397260274	58.3917835313356	1403744.3890411	7273.79178343861	6.27397260273973	15.2465753424658	1.40474653093829	71098.8739726027	2483.58309684335	365	32.3	9.9	1.4	27.4	7.1	0.3	31.2	11.5	15.3	31.5	15.1	35.9	18.6	5366657	113105.8	4538.03	426.75	32.9	2.7	3	15.9	35.3	0	4.1	13.4
1	H20	2	CHEK1	NA	Positive	7.97907949790795	136.292887029289	73.5266397645362	1711304.64435146	7645.17654165275	7.31799163179916	18.2008368200837	1.51677637331471	85487.6234309623	2573.74569521516	239	38.5	10.5	2.9	31.8	7.1	0	31	9.2	26.4	37.7	28	40.6	28.9	6616786	136572.21	5023.31	488.19	38.1	2.1	8.8	8.4	36.8	0	10	5
1	H20	3	CHEK1	NA	Positive	5.75675675675676	130.821621621622	73.2364962741154	1671766.45405405	7547.82494879222	6.35675675675676	14.3837837837838	1.20796135714008	63136.7297297297	2154.90850600572	185	42.7	13.5	0.5	34.6	11.9	0	0	8.1	31.9	37.8	32.4	40.5	31.9	6233702	108858.74	5133.37	395.95	36.8	3.8	4.3	13	40	6.5	5.4	9.2
1	H21	1	CHEK1	NA	Positive	7.29931972789116	142.003401360544	85.0218479644268	1824960.5170068	8456.0328814287	8.74149659863946	22.9795918367347	1.60625481650902	125154.608843537	2934.00930871629	294	43.9	12.9	2.7	39.1	10.2	1.7	27.2	11.6	21.8	39.8	23.8	45.2	26.9	7064275	131877.92	5773.46	497.69	40.5	2.7	6.1	13.3	45.2	0	8.8	5.8
1	H21	2	CHEK1	NA	Positive	6.92491467576792	121.839590443686	70.6073793232299	1520598.28327645	7216.80992693884	6.88054607508532	16.0204778156997	1.32079035902482	76256.9180887372	2430.58902343615	293	34.8	16	0.7	31.4	12.6	0.3	33.1	9.2	23.5	34.1	25.3	36.9	25.6	6013912	118261.99	4666.91	427.17	32.8	2	6.5	7.8	34.5	2.7	5.8	4.1
1	H21	3	CHEK1	NA	Positive	6.34470989761092	126.310580204778	82.8874487534194	1607256.3447099	7475.23905273453	5.09556313993174	12.7337883959044	2.24136247699812	67663.0784982935	2186.04001280623	293	38.6	15	1.4	33.1	10.9	1	0	8.9	24.9	37.2	27.6	40.3	25.3	6330490	109915.29	5159.64	404.9	37.9	1.7	5.5	11.9	39.6	0.7	7.2	13.7
1	H22	1	CHEK1	NA	Positive	7.63470319634703	150.657534246575	87.1778859311838	1952687.55251142	8280.62968053224	8.64840182648402	23.0593607305936	2.3535414428758	123479.246575342	3065.16111415266	219	43.4	11	2.3	39.3	7.8	1.8	25.6	11	22.8	42.5	23.3	44.3	26	8043598	141556.85	6101.8	572.55	45.7	1.4	5.9	9.1	47.5	0	6.4	8.7
1	H22	2	CHEK1	NA	Positive	7.44072948328267	123.440729483283	67.136328800221	1530900.87841945	7647.81877722865	6.74164133738602	16.1641337386018	1.43360816545798	79169.462006079	2590.65831109423	329	36.8	13.7	0.9	31.9	10	0	28.9	8.2	20.4	37.1	21.9	42.6	22.5	6075441	122558.12	4782.98	436.82	35.6	0.6	5.2	9.7	37.1	0	4.6	5.5
1	H22	3	CHEK1	NA	Positive	7.16095890410959	130.321917808219	74.4873675436614	1622932.15753425	7536.40789216628	5.81164383561644	14.3972602739726	1.34800970234753	68158.1712328767	2247.51660652915	292	38.7	15.4	2.7	34.2	12.7	0.3	0	12	26.7	38.7	26.7	42.5	27.4	6456808	115960.37	5067.67	432.77	38.4	2.7	5.5	16.8	40.8	1.7	5.8	16.4
1	I03	1	RPA32	NA	Positive	15.5216216216216	141.713513513514	15.3604897822275	1484898.26486486	6884.86458608462	9.78648648648649	29.0405405405405	1.8365643911675	147294.145945946	3043.25703190688	370	25.4	10	1.9	18.6	6.8	0.5	28.4	34.3	27.6	42.4	31.9	46.5	37.3	4611122	133722.11	3612.22	506.88	38.9	1.6	3.5	9.2	38.6	0	4.6	9.7
1	I03	2	RPA32	NA	Positive	12.4158878504673	112.264018691589	19.5884608239701	1157168.83411215	5900.42975768329	7.95794392523364	23.9929906542056	1.8130029463169	137975.906542056	2967.08945577665	428	19.9	19.6	2.3	13.3	16.1	2.3	34.1	21.7	28	34.6	33.2	36.7	34.6	4098580	136778.66	3071.26	489.77	33.9	1.4	8.6	7.7	30.8	0	10	7
1	I03	3	RPA32	NA	Positive	15.0159574468085	116.811170212766	11.3808649122033	1135036.90691489	5877.9409328354	6.72872340425532	19.125	1.29392202933437	91582.3803191489	2182.48292810701	376	19.1	18.4	1.3	17	14.9	0	0	35.1	30.6	36.4	33.5	38.8	33.2	4106700	115082.72	2893.83	389.73	38	2.7	4.5	12.5	37	3.5	5.6	14.4
1	I04	1	RPA32	NA	Positive	15.8723404255319	155.288753799392	19.6423229655334	1680009.94832827	7292.22028106382	12.9604863221884	41.6079027355623	2.13402437095816	242615.686930091	4001.56331755521	329	29.5	12.2	3.6	23.4	9.1	1.5	16.7	36.8	36.8	43.8	40.1	47.7	45	5176609	166077.37	3862.74	588.57	43.8	0	11.2	6.7	42.6	0	11.2	6.7
1	I04	2	RPA32	NA	Positive	13.8056768558952	116.384279475983	19.5877451277947	1182350.46069869	6430.62993008489	8.26637554585153	25.4759825327511	1.70751252586282	141315.537117904	2791.57132343585	458	22.1	8.7	2.8	17	6.1	1.1	35.4	23.1	30.6	32.1	33	35.6	34.1	4127628	119550.07	3113.5	438.93	31.9	2	7.4	9.2	30.8	0	7	9.2
1	I04	3	RPA32	NA	Positive	13.6511627906977	111.686046511628	20.3893039575384	1175028.77034884	6294.54946739519	5.74127906976744	14.2790697674419	1.26241599636972	68835.0494186047	2390.94899410131	344	21.2	16.6	1.7	21.5	13.7	0.3	0	28.5	26.7	35.2	29.4	39.2	30.5	4860016	132028.54	3540.98	460.64	41.9	2.3	9.6	9.9	39.5	4.9	10.8	12.2
1	I05	1	RPA32	NA	Positive	16.3965517241379	133.9039408867	19.4947069532759	1352965.9679803	6470.59971007216	8.72167487684729	24.4605911330049	1.75579283763339	120140.756157635	2918.74935963432	406	20.4	10.1	1	17.7	7.1	0.2	26.6	35.2	24.4	36.7	26.4	41.6	29.3	4416157	113114.98	3502.56	418.05	36.7	1.7	2.2	14.5	34	0	4.2	16.7
1	I05	2	RPA32	NA	Positive	13.5141509433962	121.622641509434	16.9871402739272	1268251.23820755	6479.42518944848	8.87735849056604	25.9245283018868	1.95361088021547	138748.783018868	2960.69534964608	424	24.8	13.7	3.8	17.5	9.7	1.4	32.5	25.7	32.3	34.7	35.6	36.6	37	4073288	124765.89	3325.77	451.2	33.7	1.9	5.7	9.9	33.3	0	6.6	7.1
1	I05	3	RPA32	NA	Positive	12.8060046189376	84.2448036951501	10.8478139207702	809096.722863741	5602.79633257924	4.00461893764434	10.9745958429561	1.10623334695666	52525.7090069284	1889.65768444163	433	18.2	21.2	2.3	15.2	16.9	0.5	0	28.4	19.4	29.6	22.6	34.4	23.1	3811891	142379.22	2793.41	478.78	37.4	0.9	11.1	8.3	33.9	0.5	10.4	9.7
1	I06	1	RPA32	NA	Positive	14.2078521939954	138.036951501155	21.0527212134544	1481424.63510393	7200.59944901079	11.0230946882217	34.4064665127021	1.87125528310006	199825.191685912	3542.06684404625	433	30.5	12.7	2.5	22.6	9.7	2.1	24.9	30.7	31.9	43	33.5	46.2	38.1	4718579	146203.17	3965.95	541.6	42.7	1.2	8.3	10.6	41.6	0	9.2	6.9
1	I06	2	RPA32	NA	Positive	14.4766355140187	137.182242990654	12.4016403961148	1471080.27336449	6795.15002015885	10.3294392523364	31.4299065420561	1.87198197659501	168154.107476636	3169.77647221422	428	25.9	11.7	1.6	20.6	7.2	0.5	25.5	25.9	39.3	37.6	41.6	39.7	42.8	4603636	134481.04	3549.61	485.5	36.2	1.4	9.3	8.4	36.4	0	10.5	5.4
1	I06	3	RPA32	NA	Positive	14.2579852579853	132.449631449631	19.9549541639841	1387788.88206388	6819.85376627416	8.73218673218673	27.3464373464373	1.62427893301975	141690.199017199	2709.23780955641	407	28	11.5	3.2	21.4	9.3	1	0	32.9	39.8	39.6	43.5	41.5	43.2	4375439	117869.61	3464.92	423.78	39.3	1.5	6.1	15.7	39.1	0.2	7.9	16.7
1	I07	1	RPA32	NA	Positive	11.3031358885017	131.620209059233	27.9172855014541	1468295.71428571	7221.77597450033	10.1254355400697	33.1881533101045	1.92278267976431	196234.041811847	3311.90785462246	287	31.4	9.8	4.2	23.7	7.7	0.7	25.4	22	29.3	39	31	42.5	35.9	4515275	143269.32	3921.06	519.75	36.6	0.7	8	12.9	38.7	0	9.4	8.7
1	I07	2	RPA32	NA	Positive	12.6284584980237	120.557312252964	19.2943759753531	1270050.55335968	6669.44643424428	9.28853754940712	26.3636363636364	2.10653717248526	140109.928853755	3099.59793747659	253	27.7	9.1	2	17.4	8.3	1.2	26.5	22.1	34	35.2	36	37.2	38.3	3984714	132361.43	3181.6	468.38	34.4	1.2	6.7	3.6	35.2	0	6.7	2.8
1	I07	3	RPA32	NA	Positive	14.2523961661342	125.150159744409	16.2320367045689	1276589.19169329	6256.55233391547	8.11501597444089	22.6741214057508	1.50943733476974	109608.322683706	2676.25093257213	313	23	16	1.6	18.2	13.4	0	0	31.9	37.1	36.1	39.9	38.3	39.9	4067969	129004.79	3071.69	455.09	38	3.2	7	8.6	37.1	3.8	7.7	6.7
1	I08	1	RPA32	NA	Positive	11.3586956521739	128.978260869565	23.2437824878693	1454142.51811594	6559.79362803808	10.4094202898551	30.5471014492754	1.81583661218433	181092.155797101	3567.59477249023	276	28.6	16.7	2.9	21.4	14.1	3.3	22.5	24.6	28.3	35.9	30.4	39.5	35.1	4586866	142275	3539.53	508.63	34.4	1.1	8.7	9.1	34.4	0	10.5	9.1
1	I08	2	RPA32	NA	Positive	13.3884892086331	124.125899280576	21.2072081806166	1303678.9352518	6463.49270673064	10.5	33.7482014388489	1.97274195289654	196497.676258993	3233.50681990738	278	23.7	13.7	2.9	18.7	11.5	2.9	25.9	23.7	37.4	33.5	39.2	38.8	38.8	4351546	128722.55	3334.81	460.34	33.1	1.1	9.7	9.7	33.1	0	11.9	8.6
1	I08	3	RPA32	NA	Positive	13.5439189189189	115.35472972973	15.6727004991488	1147764.68243243	6017.18640763136	6.77364864864865	18.5641891891892	1.61179615288523	86495.5337837838	2484.97840931473	296	21.3	13.2	3.4	17.6	9.5	0.3	0	28	32.1	34.1	34.1	37.8	33.8	3843933	119797.83	2920.42	418.09	33.8	1	6.8	8.4	32.4	0.3	7.1	8.8
1	I09	1	ARHGAP35	NM_004491	sample	13.5186335403727	87.6614906832298	11.4008294242059	783052.229813665	5919.30251122311	11.2577639751553	33.4565217391304	2.10725115010872	210933.98447205	3861.85130827856	322	16.1	10.2	4	12.4	7.5	5.3	23.3	26.4	31.1	25.5	36.6	29.8	43.2	3112611	173330.34	2733.03	671.28	27	0.6	14.6	7.5	25.2	0	17.1	4
1	I09	2	ARHGAP35	NM_004491	sample	13.5323943661972	78.2253521126761	7.52491233315482	642534.709859155	4988.74049117136	8.93239436619718	24.9605633802817	1.82732936837126	128268.769014085	2964.98172651795	355	9.3	16.1	1.4	7.3	11	0.6	28.7	22.3	33	23.1	37.2	26.5	38.6	2775746	132702.97	2283.73	495.05	23.4	2	9.3	11.8	20	0	10.4	10.1
1	I09	3	ARHGAP35	NM_004491	sample	10.1011235955056	61.5280898876404	7.181187108667	528939.780898876	4697.25708913937	8.36516853932584	23.9634831460674	1.780652158207	127029.921348315	3049.80041862272	356	13.8	22.2	2.5	8.1	18.5	0.3	0	18.3	37.6	18.3	41	21.1	41.9	2355998	153120.39	1907.71	565.82	19.9	1.1	13.5	5.9	16.9	2.5	15.7	3.9
1	I10	1	AHNAK	NM_024060	sample	16.906976744186	91.3294573643411	7.56161721334435	759828.100775194	5689.88820310901	15.8217054263566	53.7674418604651	2.95872911750432	363222.372093023	4693.9689667617	258	10.9	7.8	5.8	7.4	5.4	5.8	12	35.7	45.7	27.5	50.8	33.7	54.7	3700107	225380.48	2746.52	789.14	34.5	0.8	26	8.5	25.2	0	25.6	9.3
1	I10	2	AHNAK	NM_024060	sample	13.6648936170213	75.4840425531915	6.9721337502935	618519.497340426	5001.65776615745	12.093085106383	37.5239361702128	2.27414537657731	244919.526595745	4038.29756079314	376	11.2	17.3	3.2	6.6	12.8	5.6	23.9	21.8	43.4	19.7	47.6	23.1	49.2	2828590	219813.5	2328.15	786.59	20.2	0.8	29.8	8.5	20.2	0	30.3	7.2
1	I10	3	AHNAK	NM_024060	sample	11.8600682593857	65.0307167235495	7.4234444335207	498948.09556314	4989.73044246134	11.6996587030717	37.1194539249147	2.06884300490622	243161.136518771	3832.97724743902	293	9.2	15.7	5.8	8.2	13.3	2.4	0	22.2	49.8	21.5	52.9	23.9	53.6	2280087	179022.16	1992.47	639.09	20.8	1	24.2	13.7	20.5	1.4	26.3	14.3
1	I11	1	SH2B3	NM_005475	sample	15.390243902439	69.3685636856369	5.05294679510696	474491.967479675	4390.96964726568	7.00271002710027	17.3387533875339	2.02673817424617	78104.8184281843	2642.94152532069	369	6.8	9.2	3.8	3.8	5.4	1.9	28.5	28.7	14.4	18.7	21.4	19.5	23.6	2383419	99076.11	1854.22	360.38	18.4	2.2	2.4	23.8	14.9	0	2.4	26
1	I11	2	SH2B3	NM_005475	sample	15.0078947368421	94.8578947368421	9.82286421722215	851668.697368421	5828.32213223025	9.50526315789474	28.2184210526316	1.97403307190041	161749.144736842	3385.42657947941	380	14.5	12.1	2.6	11.1	7.4	1.8	27.1	25	34.7	29.2	40.3	32.6	42.1	3435635	138474.45	2732.06	485.01	31.6	1.1	12.1	11.1	26.6	0	11.6	10.3
1	I11	3	SH2B3	NM_005475	sample	11.0184615384615	75.2553846153846	11.9913450941776	677556.295384615	5267.37282242208	8.95384615384615	25.4953846153846	1.84498783675125	143623.92	3038.6664160212	325	15.4	17.2	4	11.1	11.7	1.2	0	21.8	40.6	24	42.5	26.5	43.1	2712406	137781.46	2321.7	495.79	24.3	1.2	12.3	9.8	22.8	0.3	12.3	7.1
1	I12	1	MSH2	NM_000251	sample	10.7055393586006	72.9883381924198	10.4338442520965	650945.60058309	5419.5648007224	7.25072886297376	20.064139941691	1.62594913764804	108349.314868805	2901.79180200231	343	14.3	13.7	2	8.5	8.7	0.9	29.2	17.8	17.2	19.5	19.5	23.9	24.5	2593233	137565.57	2293.29	508.03	20.1	1.2	7.9	9.9	19.8	0.3	8.5	8.2
1	I12	2	MSH2	NM_000251	sample	13.6894273127753	84.5132158590308	10.3028812046197	749790.559471366	5393.51222953521	6.79735682819383	19.2995594713656	1.84751585154257	99248.1629955947	2730.27497700941	454	12.1	11.5	1.5	9.7	7.9	1.1	33.9	22	27.1	23.6	31.7	26	34.1	2905560	116546.77	2468.6	427.25	22	1.3	5.9	8.8	20.9	0	8.1	9
1	I12	3	MSH2	NM_000251	sample	12.8175675675676	69.545045045045	11.3038859954173	576590.783783784	5032.1556448196	3.7972972972973	10.9234234234234	1.26221902488797	51349.1959459459	1845.68924577064	444	10.6	10.8	2.5	7.7	4.7	0.5	0	22.3	18.5	20.9	23.6	25	23	2525378	95190.92	2154.9	354.97	20.5	0.9	3.2	23.9	20.7	0	5.2	24.8
1	I13	1	NOTCH1	NM_017617	sample	13.190243902439	62.2634146341463	7.92612273894672	453955.453658537	4615.20365371307	5.61219512195122	15.0268292682927	1.79397993869784	61344.9219512195	2339.57012407529	410	10	9.8	2.2	6.1	6.6	0	31.5	25.6	9.3	15.9	15.6	18.8	17.8	2334470	96033.32	2019.72	348.92	16.3	0.5	1.2	26.1	15.6	0	2.7	31.2
1	I13	2	NOTCH1	NM_017617	sample	13.361797752809	81.0112359550562	8.08046898892525	709267.988764045	5387.79304052784	8.82247191011236	24.5640449438202	2.02503984231985	134651.312359551	3338.75867261269	445	11.9	12.6	1.6	9.4	8.8	1.3	24.7	21.3	32.1	21.1	38.4	23.4	40.7	3038689	138902.73	2501.41	509.12	21.1	0.9	9	6.3	19.8	0	12.1	4.9
1	I13	3	NOTCH1	NM_017617	sample	11.5347043701799	59.5912596401028	7.04394518412685	499892.01285347	4686.13557740808	4.7172236503856	12.1439588688946	1.3969395708301	55949.4318766067	2105.43479642728	389	8.7	17	3.3	7.5	11.1	0.8	0	21.1	24.2	17.7	29.6	22.6	28.3	2659339	120777.22	2140.74	467.27	25.2	0.5	6.4	17	20.6	0	9.5	17.7
1	I14	1	RAD51	NM_133487	sample	14.48	110.345	13.6202238977532	987741.44	6780.21418520253	8.8	19.145	1.41250320748114	80685.785	2414.01229585921	200	20.5	10	1	11.5	6.5	0	30	26.5	23	40	21.5	53.5	23	3260330	142825.23	2994.29	471.89	30	0	8.5	11	27	0	4.5	8.5
1	I14	2	RAD51	NM_133487	sample	14.8260869565217	106.139751552795	10.6341055521032	936547.291925466	6600.57390140529	7.98757763975155	16.6708074534161	1.34637304689578	65789.0186335404	2269.73652864052	322	18.6	7.8	0.3	10.2	5.6	0	33.5	21.4	29.8	37.6	32.9	47.5	30.4	3343900	121048.32	2637.71	403.62	29.5	2.5	5.6	9.3	22	0	5	7.1
1	I14	3	RAD51	NM_133487	sample	9.05685618729097	45.0066889632107	5.54050425288316	290220.739130435	4011.39547051871	1.85953177257525	3.60869565217391	0.786992659415655	11673.0568561873	1056.52032845021	299	8.7	17.1	3	3	12.7	0	0	9.7	9.4	10.4	10.4	12.7	8.7	2195641	110304.09	1471.55	345.52	14.7	1.3	4	11.4	11	1.3	1.7	15.7
1	I15	1	ZFHX4	NM_024721	sample	16.6964769647696	76.579945799458	6.30254271187026	538979.590785908	4831.7956472863	8.06775067750677	22.1788617886179	1.74853151072971	110129.750677507	2820.18068135643	369	6	7	1.4	5.4	4.3	0.8	30.4	32.8	21.4	22.5	29.5	26.8	32.8	2421013	120873.26	2171.33	441.57	20.9	0.5	6	16.3	19.5	0	6.8	16.3
1	I15	2	ZFHX4	NM_024721	sample	15.3846153846154	85.5443786982248	8.64561442910166	703913.24556213	5325.67353873782	9.42899408284024	26.1301775147929	1.88597583774744	132443.849112426	3231.59300211687	338	11.2	11.2	2.7	7.4	6.2	0.6	25.1	26	37.6	24.6	44.1	28.1	45.6	2975456	128268.7	2257.55	456.09	19.8	1.2	7.4	12.1	18.9	0	8.3	10.7
1	I15	3	ZFHX4	NM_024721	sample	10.625	59.1114130434783	8.21496178140427	482027.747282609	4802.68348237421	6.89402173913043	19.8260869565217	1.8044215393562	108205.910326087	2963.18038866009	368	11.4	20.4	4.9	8.4	15.8	1.4	0	20.4	33.2	19	39.9	21.7	39.4	2414833	131451.11	2061.44	480.65	19.3	1.9	10.3	12	16.8	0	12	11.4
1	I16	1	KMT2C	NM_170606	sample	11.5122699386503	69.0429447852761	9.72488876435966	568618.101226994	4712.06450571439	8.95705521472393	24.6748466257669	1.80515101730854	130193.490797546	3319.20335703039	326	10.4	17.5	2.1	6.4	14.7	0.9	19.9	23.9	25.2	19.9	28.8	22.7	33.1	2281785	137083.16	2052.23	501.59	19.6	2.1	6.4	9.2	16.9	0.6	6.7	6.4
1	I16	2	KMT2C	NM_170606	sample	12.3	75.728125	11.1311613646608	655035.86875	5611.04645945928	9.18125	26.784375	1.80720645697642	146008.609375	3097.74789654721	320	18.4	14.1	1.6	13.1	11.9	1.2	25.9	19.4	33.4	22.8	37.8	26.2	39.4	2639417	137520.98	2434.87	500.69	20.6	0.6	11.2	11.6	20.9	0	11.9	6.2
1	I16	3	KMT2C	NM_170606	sample	12.7090301003344	79.8963210702341	9.69520346439288	675309.862876254	5432.36189793454	7.29765886287625	20.0836120401338	1.77302243118128	103498.397993311	2791.10865173905	299	17.4	13.7	3.7	11.4	9.7	0.7	0	26.8	35.8	27.1	39.1	29.4	39.1	2586895	124719.11	2439.59	458.46	22.7	1.7	6.7	9	24.1	0.3	10	4.3
1	I17	1	RPA32	NA	Positive	15.6975088967972	157.473309608541	27.5732648954679	1729783.80782918	7385.85981672037	12.3701067615658	40.5907473309609	2.0933530539141	229579.576512456	3483.38268918188	281	28.5	5.3	3.9	23.8	3.9	1.8	21.4	31	35.9	46.6	40.6	49.5	42.7	5487119	138186.56	4114.84	485.81	45.2	1.8	6.4	8.5	42	0	7.1	7.1
1	I17	2	RPA32	NA	Positive	17.1348314606742	118.042134831461	10.588740227775	1109721.47752809	5814.3421425872	6.18258426966292	15.7359550561798	1.64503875705425	73258.5674157303	2417.69325253012	356	15.7	8.7	2.2	13.5	5.1	1.1	36	29.2	22.2	33.1	27	35.4	28.9	3887016	113240.79	3001	430.35	31.7	0.6	4.5	10.7	30.1	0	4.8	10.1
1	I17	3	RPA32	NA	Positive	14.4858934169279	130.952978056426	15.7225390275743	1363553.77115987	6387.68583501144	8.84326018808777	26.6520376175549	1.57280308325626	132172.711598746	2531.6761455288	319	23.8	12.9	2.2	20.1	8.5	0	0	30.4	37.9	37	38.9	39.8	38.9	4300767	116552.7	3385.58	401.27	36.4	1.9	6.9	14.7	37	0	5.6	16.3
1	I18	1	RPA32	NA	Positive	14.962962962963	145.609427609428	24.84716180766	1557715.23569024	7541.54749120857	13.6565656565657	43.3771043771044	2.13092164960125	260049.643097643	3973.40183484533	297	29.6	7.7	3.7	24.6	5.7	1.7	18.5	33	42.4	40.7	44.1	45.5	48.8	4812247	160873.18	4008.22	576.85	41.8	0.3	13.5	8.1	41.4	0	12.5	6.1
1	I18	2	RPA32	NA	Positive	15.8876404494382	131.404494382022	17.0858178529598	1320839.56928839	6483.56866162386	8.55805243445693	26.625468164794	2.62592672226182	146523.816479401	2693.46782156155	267	22.8	7.9	2.6	19.5	4.1	1.1	34.5	27	30.7	37.5	36.3	39.3	36.3	4414663	121371.25	3592.6	456.17	37.5	0.4	5.6	10.9	37.8	0	7.1	11.6
1	I18	3	RPA32	NA	Positive	17.0620437956204	156.92700729927	22.399420073438	1641832.09489051	7033.21692510183	6.87226277372263	18.7664233576642	1.60841662653819	80704.5875912409	2308.38750436826	274	28.1	8	2.2	25.9	4.4	0.4	0	35	32.8	44.2	35.4	46.7	33.6	4822644	100878.68	3923.33	369.03	41.6	0.7	2.2	11.3	43.4	0	2.9	15.3
1	I19	1	RPA32	NA	Positive	15.5344418052257	142.185273159145	18.4106082759894	1483920.83135392	7299.61455187106	10.1140142517815	32.083135391924	1.77070183226007	171340.418052257	2920.07484150768	421	29.9	7.6	2.4	23.5	4.5	0.7	32.1	35.9	31.4	42.5	33.7	49.2	36.1	4460688	117035.33	3956.7	424.07	42	2.4	5.9	21.6	42.8	0	5.5	22.1
1	I19	2	RPA32	NA	Positive	17.3475609756098	160.268292682927	21.3753393693989	1689801.35365854	7157.79390593904	12.0640243902439	37.4298780487805	2.0272971210882	200070.969512195	3494.4995459995	328	27.4	8.5	1.2	22	4.9	0.9	18.6	33.2	44.5	45.1	47	47.6	47.6	5398138	129355.62	4013.45	443.98	41.8	0.6	4.9	5.8	42.1	0	4.9	6.1
1	I19	3	RPA32	NA	Positive	12.0705882352941	120.367647058824	19.3501124706141	1268376.69411765	6602.06671824144	9.08235294117647	26.2147058823529	1.66016548317122	138655.152941176	2945.98941197447	340	29.1	12.9	2.6	22.4	10.9	0	0	23.5	39.4	37.4	42.4	40.3	42.4	3818606	129935.55	3251.41	465.61	36.8	4.7	11.5	11.2	34.7	5	10.9	10
1	I20	1	RPA32	NA	Positive	14.0229885057471	150.045977011494	26.9700177558977	1674029.02873563	7612.58699430352	11.9137931034483	39.1896551724138	2.10304100015562	236023.856321839	3789.93834965984	348	31.9	11.8	4.6	26.4	9.2	2.6	21.3	32.8	36.2	44.8	39.4	47.1	42.5	5169384	156491.87	4368.39	610.07	45.7	1.4	10.9	7.2	46.3	0	12.4	4.6
1	I20	2	RPA32	NA	Positive	13.2716535433071	129.488188976378	18.5398723285837	1389802.05905512	6756.50064670481	10.6141732283465	31.9685039370079	1.91532913872287	173294.362204724	3300.2755750152	254	26	11.8	2	20.1	9.1	2	24	22	38.2	35	40.9	37.4	40.9	4195253	134390.17	3546.57	513.44	34.6	0.8	11.8	10.6	34.6	0.8	13.8	8.7
1	I20	3	RPA32	NA	Positive	14.5174825174825	133.748251748252	21.0313237192621	1363885.86363636	6517.69398565579	9.65384615384615	28.4895104895105	1.79881549158328	147676.846153846	3088.03122792676	286	26.2	11.9	5.2	20.6	10.1	0	0	31.5	43	39.9	45.5	43.4	45.8	4209583	127456.48	3327.33	463.89	37.8	1	6.3	8	38.1	0	8	7
1	I21	1	RPA32	NA	Positive	14.1009771986971	126.188925081433	16.8425870509303	1304100.01954397	6512.10852108139	11.628664495114	37.1498371335505	2.30219041120986	224410.283387622	3513.38718825189	307	24.8	15.6	3.9	20.2	13	2.6	27.7	32.6	34.2	39.7	38.1	43.6	41	4205354	163902.93	3528.91	644.31	38.1	3.6	12.4	12.1	37.8	0	11.1	10.7
1	I21	2	RPA32	NA	Positive	16.80195599022	136.655256723716	15.1711141740326	1376280.00244499	6794.87823130227	8.7921760391198	26.0855745721271	1.74788598827243	126975.733496333	2657.33565193385	409	24.2	5.9	2.7	20.5	3.7	0.7	33	29.1	33.7	39.4	38.4	44.5	37.2	4518259	107114.28	3641.57	385.83	37.7	1.7	3.9	13.9	37.9	0	4.2	9.5
1	I21	3	RPA32	NA	Positive	16.0280612244898	134.910714285714	13.5833647879176	1323299.00255102	6513.66226433389	9.69642857142857	30.4566326530612	1.94022568417925	164228.196428571	3117.24011549178	392	23.7	13.3	4.6	19.9	11.5	1	0	36	42.9	41.1	46.2	45.4	46.9	3950407	132925.2	3249.14	475.83	40.1	1.8	8.7	9.7	40.8	3.3	8.4	7.1
1	I22	1	RPA32	NA	Positive	14.1111111111111	129.45987654321	22.7728654255483	1370908.14506173	6879.32260865338	10.8858024691358	36.0030864197531	1.93905826382337	211960.975308642	3515.56340843924	324	23.5	11.4	4.6	19.4	9	3.4	24.4	31.2	34	40.4	35.2	43.5	38.3	4466500	154620.31	3705.47	574.31	38.9	1.5	10.8	8	39.2	0.3	13	5.2
1	I22	2	RPA32	NA	Positive	15.6224489795918	126.513605442177	13.2654366484005	1227185.01020408	6411.23254997634	12.547619047619	40.6836734693878	2.12316316048396	230598.078231293	3653.90925970768	294	22.8	10.5	3.1	15	8.5	0.7	19.4	31	42.9	38.4	46.9	41.8	47.3	4001967	142487.99	3322.26	519.01	36.4	0	10.5	7.8	36.1	0	11.2	7.1
1	I22	3	RPA32	NA	Positive	15.9651898734177	136.205696202532	18.3257786516619	1376369.2056962	6656.18664503095	8.89873417721519	27.6518987341772	1.89784979134689	145644.512658228	2856.18012206516	316	24.7	9.2	5.1	20.9	6	0.9	0	33.9	40.2	40.8	44	44.3	43	4218153	116234.78	3342.55	423.82	37.3	1.9	6	14.2	38.3	2.2	6.3	12.3
1	J03	1	ATR	NA	Positive	8.87088607594937	48.1341772151899	8.68729979012498	360767.506329114	4433.81275153078	8.91139240506329	25.5898734177215	1.96007221113357	140141.617721519	3376.99341761865	395	14.7	16.5	2.5	4.8	14.4	2	24.1	15.9	25.8	13.2	28.9	14.4	33.4	1754842	149018.39	1617.23	539.48	11.6	1.3	11.6	7.8	9.6	0	11.4	6.8
1	J03	2	ATR	NA	Positive	7.55135135135135	37.772972972973	6.218721476348	273684.627027027	3843.27907743093	6.80810810810811	17.5945945945946	1.50750777539123	89520.1351351351	2905.71270275086	370	9.7	23	1.1	5.4	19.7	0.5	28.9	8.6	23.8	8.4	27.6	8.6	30.3	1498564	131314.39	1419.85	487.42	7	2.2	7.8	6.2	7.3	0	9.7	4.6
1	J03	3	ATR	NA	Positive	7.94557823129252	44.0839002267574	6.43371266857619	339311.757369615	4039.72797465948	4.91609977324263	13.3945578231293	1.43212973174734	65434.6349206349	2289.75831955734	441	13.8	25.9	1.8	5.9	22.4	0.5	0	14.1	24.5	11.8	26.3	13.6	28.1	1687614	121623.35	1465.69	446.11	11.6	2.3	9.3	14.7	10.9	3.6	9.1	14.7
1	J04	1	ATR	NA	Positive	7.89830508474576	46.2227602905569	10.2837680537714	359735.140435835	4062.65447102609	9.43341404358354	27.409200968523	1.82468360503082	164747.818401937	3465.62418452041	413	13.1	24.2	2.4	6.5	24.7	2.9	27.1	11.4	26.2	10.7	28.3	12.1	33.7	1683002	160379.02	1547.47	598.56	9.9	11.6	15.7	14	9.9	12.6	16.2	13.6
1	J04	2	ATR	NA	Positive	10.0242718446602	50.2427184466019	6.90769955940011	361538.317961165	4375.26666554802	9.84466019417476	28.0558252427184	1.7558103719983	150815.286407767	3184.66130871784	412	9.7	17.7	1.2	5.1	14.8	0	26	13.8	36.9	12.1	40	13.3	40.5	1873428	137017.74	1665.05	488.39	10.7	1	8.7	9.2	10.4	0	9.2	7.3
1	J04	3	ATR	NA	Positive	7.07852193995381	35.4872979214781	6.68047601550479	236459.88221709	3978.99598041079	6.1824480369515	16.1916859122402	1.49880688628289	79998.0438799076	2457.8469131659	433	11.3	20.1	1.6	5.1	19.4	0.2	0	9.5	30.3	7.4	33	10.2	33.5	1218883	120608.19	1301.2	434.26	5.8	7.4	9.7	16.4	7.6	7.4	10.2	14.5
1	J05	1	ATR	NA	Positive	9.38107416879795	50.0332480818414	9.02883837088017	377672.836317136	4690.0335492665	9.66751918158568	26.5831202046036	1.88287985012419	148501.966751918	3411.21576982331	391	12.5	19.2	2.6	5.9	15.3	2	21.7	16.1	27.4	12.5	30.4	15.6	34.3	1820124	140582.1	1732.25	509.88	12.3	0.8	9	8.2	10.7	0	8.2	7.7
1	J05	2	ATR	NA	Positive	9.02912621359223	43.3203883495146	5.55586056175746	294408.004854369	3900.78823266545	6.52669902912621	18.4684466019417	1.69106559097479	96446.0436893204	2527.17957598596	412	7.3	21.6	1.2	2.4	16.7	0.7	35.4	12.4	23.3	10	26.9	11.2	27.9	1532064	118733.99	1378.46	435.53	9	0.7	6.1	11.2	8.3	0	6.3	11.9
1	J05	3	ATR	NA	Positive	6.61878453038674	37.2651933701657	8.34504619026659	292359.674033149	3687.32494302078	4.87292817679558	12.1961325966851	1.21026171349958	59593.6132596685	2207.89305263184	362	10.8	26.8	1.4	5.2	25.4	0.3	0	9.9	22.7	9.9	26.8	11.6	26.8	1516703	139754.38	1290.47	502.73	9.1	3.6	14.1	10.2	8.6	6.9	15.2	10.2
1	J06	1	ATR	NA	Positive	10.1207349081365	53.8293963254593	8.4054833258728	415659.25984252	4758.85807702604	8.60629921259843	24.241469816273	1.72778768554915	134307.858267717	3203.48526001564	381	13.6	18.6	2.1	6.8	13.4	1.6	28.1	19.9	22.3	14.7	28.9	17.1	34.1	1993177	154401.37	1966.9	582.19	13.9	1.6	13.9	10.5	12.9	0	17.3	8.7
1	J06	2	ATR	NA	Positive	9.17078651685393	50.9505617977528	6.32797221828764	384896.148314607	4291.08889962325	9.53033707865169	27.9775280898876	1.75843674299774	161059.112359551	3408.54830222288	445	13.7	21.6	0.9	4	18.2	1.3	25.2	13.5	35.3	13	36.2	14.4	38.4	1872662	143588.3	1531.17	525.98	12.1	0.4	11.7	8.8	9.9	0	13	8.3
1	J06	3	ATR	NA	Positive	8.47093023255814	44.0377906976744	6.40116109124064	328981.805232558	4083.75378822646	5.96802325581395	15.8895348837209	1.4375480068617	77722.7209302326	2591.60022251693	344	10.2	19.8	2.3	4.7	16.3	0.9	0	13.1	30.2	10.8	34.9	12.2	34.9	1578209	135861.37	1364.82	488.95	10.5	2.3	8.4	5.8	9.3	0.3	11.9	3.8
1	J07	1	ATR	NA	Positive	8.97707736389685	46.4899713467049	5.85321091959357	329483.70773639	4000.92428799463	8.88252148997135	24.6590257879656	1.62611546255578	133008.76504298	3206.86164577927	349	10.6	22.1	0.6	4	18.3	0.6	27.5	14.6	26.1	10	27.5	10.6	32.7	1599454	148576	1376.85	547.42	9.5	1.7	8	6.6	7.7	0	10	7.7
1	J07	2	ATR	NA	Positive	9.89337175792507	55.9020172910663	8.63271082836305	457828.634005764	4938.63012849229	7.6685878962536	21.5043227665706	1.4735115006759	118176.195965418	2704.8798257073	347	15	17.6	0.9	9.8	13.5	1.2	35.2	16.4	28.2	13	31.4	17	32.9	2086151	147832.8	2143.4	526.82	13.5	0.3	12.1	8.4	15.6	0	12.7	4.9
1	J07	3	ATR	NA	Positive	8.07608695652174	46.3768115942029	9.78552779343513	368101.884057971	4207.33883304714	6.20289855072464	15.8550724637681	1.16958384087236	76435.6195652174	2242.65186291179	276	13.8	22.1	0	6.9	16.7	0.4	0	12	29.3	11.6	29	13.4	29.7	1770219	136113.17	1631.83	495.71	12	0.4	12.7	8	11.6	0	12.7	4
1	J08	1	ATR	NA	Positive	8.36164383561644	47.7479452054795	8.35392635369258	375535.432876712	4252.43740464947	7.86027397260274	22.0712328767123	1.79457556592819	124958.389041096	3261.73331698459	365	13.7	24.7	3.6	4.4	17.5	1.9	26.8	13.2	18.9	11.5	24.9	12.9	29.6	1845272	153214.46	1570.12	562.13	11.2	3	12.1	11	11.5	0.3	12.9	8.5
1	J08	2	ATR	NA	Positive	8.34293948126801	46.6801152737752	7.26723668225296	376420.259365994	4442.09430200613	7.8299711815562	22.1729106628242	1.68577295865515	120775.521613833	3004.81353205068	347	14.1	20.5	1.2	6.6	17.3	1.2	30	11.5	28.2	9.8	31.1	14.1	32.6	1920578	138450.37	1732.25	544.11	10.1	2	10.7	12.4	11.5	0	14.1	10.7
1	J08	3	ATR	NA	Positive	8.35278514588859	42.9893899204244	8.0420739965731	317683.084880637	4083.41047383926	7.19363395225464	18.4084880636605	1.47568972178431	90812.3315649867	2839.18769461055	377	11.1	23.1	0.5	6.4	18	0	0	13.5	35.5	11.4	37.4	14.3	37.4	1699324	141747.14	1474.96	511.4	10.3	1.6	11.1	4.2	10.1	1.6	12.7	4
1	J09	1	STIM1	NM_003156	sample	10.2600732600733	68.2564102564103	9.65336808576188	624415.311355311	4786.29048297904	10.1318681318681	26.3406593406593	1.80527945803525	151849.043956044	3564.89750259172	273	12.5	25.3	0.4	9.2	21.6	1.5	21.2	19.8	26	21.6	30.4	25.6	35.9	2527304	181679.01	2262.62	678.36	22.7	1.1	14.7	5.5	22.3	0	17.6	4.8
1	J09	2	STIM1	NM_003156	sample	11.2014388489209	75.3992805755396	12.2615652955126	679429.064748201	5318.82222017316	8.18705035971223	21.8705035971223	1.61699367386992	123137.899280576	3161.66912875074	278	16.5	18.7	0.4	11.5	15.1	1.4	25.5	18.3	29.5	21.9	34.9	24.5	35.3	2677605	152639.92	2307.41	552.35	21.2	0.4	13.3	7.6	18	0	15.5	5
1	J09	3	STIM1	NM_003156	sample	11.905325443787	67.9171597633136	7.32465584106156	544058.047337278	5063.58937438502	8.60059171597633	24.5562130177515	1.75808400244036	134363.357988166	3115.46620558208	338	12.7	15.7	2.4	6.8	11.8	0.6	0	26	40.2	22.2	44.1	24.6	42.6	2340585	148593.2	2081.94	571.97	22.5	0.6	11.8	3.6	21.6	0.3	14.8	3.3
1	J10	1	DICER1	NM_030621	sample	10.7709090909091	69.9345454545455	10.5794289814406	609362.134545455	5419.36787950061	10.2218181818182	31.1127272727273	2.1300784335221	188364.749090909	3630.65876382453	275	14.2	17.8	2.2	10.2	14.2	2.2	22.5	20	24.7	22.2	29.8	27.3	34.5	2448068	168794.55	2376.17	635.36	18.9	2.2	14.2	8.4	20.4	0	17.5	7.3
1	J10	2	DICER1	NM_030621	sample	11.3866279069767	71.2296511627907	10.9445537728708	613164.363372093	5192.72589489082	9.73255813953488	28.171511627907	1.78649566015273	164321.194767442	3230.56774311925	344	14.5	22.1	1.7	9.6	17.4	1.2	27	20.1	34.6	21.5	38.4	25.3	39.5	2630372	158614.66	2401.24	607.57	22.1	0.9	14.5	7	22.1	0	20.9	3.8
1	J10	3	DICER1	NM_030621	sample	10.9322493224932	65.7831978319783	7.7675123433031	539216.357723577	4869.69230988829	7.98644986449864	22.8536585365854	1.59466490484283	122536.585365854	2841.7981089373	369	13.8	18.7	1.4	7.3	16.8	0.3	0	23	37.4	20.9	39.3	23.8	39	2255020	134352.65	1967.45	501.74	21.4	1.1	11.4	8.7	20.1	0	11.7	6.5
1	J11	1	PASK	NM_015148	sample	13.7185185185185	76.5876543209877	8.38840684103051	631624.674074074	5172.63517125651	10.6641975308642	30.4493827160494	1.87864991657418	175044.456790123	3370.61280949147	405	12.6	12.3	1.2	7.7	8.6	1.7	25.4	27.7	30.6	22.2	33.6	25.2	37.8	2748772	154440.07	2383.41	556.24	23.2	0.5	11.1	13.1	21.2	0	11.9	12.6
1	J11	2	PASK	NM_015148	sample	11.9390962671906	71.4243614931238	9.85468086527038	606189.123772102	4951.86459864995	9.26915520628684	27.1532416502947	1.80961220319623	156869.037328094	3207.49988067375	509	13.6	21.6	1.8	9.4	18.5	2.4	30.6	19.6	33	21	36.7	25.3	38.9	2583478	155665.16	2392.46	578.75	20.8	1.8	14.9	8.4	20.4	0	17.9	4.9
1	J11	3	PASK	NM_015148	sample	10.3150183150183	56.9230769230769	8.10176259805469	473071.871794872	4282.25268916616	5.99267399267399	15.7472527472527	1.41298038349429	84328.8205128205	2249.46486781362	273	8.8	19.8	1.5	6.6	14.7	0.7	0	20.1	27.5	12.8	31.1	15	28.6	2218376	123395.7	1785	436.08	14.7	1.1	8.8	13.6	13.2	1.1	8.8	14.7
1	J12	1	EZH2	NM_152998	sample	13.8817204301075	104.26164874552	14.5980588748421	989625.838709677	6409.27324713883	11.7491039426523	39.3046594982079	2.7171862231903	253141.129032258	3938.95657742048	279	22.2	13.6	5.7	16.1	8.2	4.7	20.4	30.1	34.1	34.1	39.1	40.5	44.1	3575567	150295.17	3472.46	555.78	33	0.7	9.7	11.8	34.1	0	8.2	10
1	J12	2	EZH2	NM_152998	sample	12.2677966101695	79.6474576271186	11.9142138102515	698914.142372881	5671.60817634915	9.76949152542373	27.2847457627119	1.87993112097926	152599.86779661	3383.0444147631	295	17.6	12.5	1	11.9	10.5	2.4	21.4	20.3	34.9	25.8	37.6	30.8	39	2797981	152986.12	2779.29	564.62	23.1	0.3	14.2	9.8	22.7	0	16.9	6.8
1	J12	3	EZH2	NM_152998	sample	11.1652421652422	70.7464387464387	8.39177406800113	592514.646723647	5141.30538823809	8.51282051282051	23.7435897435897	1.89302601586546	134534.715099715	3128.61680813702	351	15.7	17.4	3.4	10.3	15.4	1.4	0	22.8	40.7	21.1	43.6	28.8	44.7	2441226	153858.36	2209.93	570.28	21.4	2.3	14.5	9.1	21.4	2.8	17.9	7.7
1	J13	1	ATF7IP	NM_018179	sample	11.608832807571	74.6277602523659	8.68612711724997	670400.271293375	5083.49987679578	7.44794952681388	20.6687697160883	1.57591810594962	102092.788643533	2522.0000661129	317	13.2	21.1	0.9	7.9	16.4	0	34.7	24.3	17.7	20.8	23.3	25.9	25.9	2728164	121646.78	2304.73	445.91	24.3	0.9	5.7	13.6	23	0	8.2	16.1
1	J13	2	ATF7IP	NM_018179	sample	13.97542997543	84.7076167076167	7.85342044639595	728197.407862408	5217.583018997	8.04176904176904	22.0835380835381	1.77602346317834	118038	2907.69348201136	407	12	16.2	2.2	8.8	12.5	1.7	32.2	23.3	29.2	24.3	36.1	28.7	37.3	3007780	141197.83	2439.47	519.4	26	0.7	11.5	5.9	21.6	0	12.8	3.4
1	J13	3	ATF7IP	NM_018179	sample	10.2277580071174	46.423487544484	6.95312122119907	354035.800711744	4213.85275692564	2.80782918149466	7.12455516014235	1.31971080230448	33005.3167259787	1761.26882520913	281	10.3	20.3	4.6	6.4	16.4	0.7	0	17.8	12.8	12.8	18.1	15.7	18.1	2102034	106776.7	1869.59	379.63	16.7	4.3	3.9	17.8	18.5	9.6	4.3	18.9
1	J14	1	RB1	NM_000321	sample	13.0145278450363	79.2445520581114	8.05051197931281	666242.498789346	5074.84907271436	9.49878934624697	27.861985472155	1.88411677119538	151953.96125908	3374.05679962213	413	11.9	16.2	1.5	7	14	1	24.2	27.8	26.6	22.5	32.2	26.2	36.6	2525085	141067.19	2147.59	532.7	21.5	3.1	9	14	21.8	0.5	9.9	11.9
1	J14	2	RB1	NM_000321	sample	12.5338345864662	75.3383458646616	9.52215235203303	651480.884711779	4922.64245645038	8.11528822055138	22.7318295739348	1.73248325526137	125281.160401003	2871.41604394188	399	12.3	23.3	1.8	8.5	18.3	1.5	34.6	21.8	30.6	21.8	35.6	24.8	36.8	2770702	127319.62	2380.02	468.3	21.3	1.3	9	14	22.1	0	9.3	11.5
1	J14	3	RB1	NM_000321	sample	9.22762148337596	42.9488491048593	6.41290906925179	328032.271099744	4066.66614072358	3.57033248081841	9.30690537084399	1.50018922127883	39544.6035805627	1898.9235997913	391	9.7	22.8	4.1	6.9	19.2	0.5	0	15.3	18.7	12.8	27.4	16.6	25.3	1964299	97540.33	1679.63	345.09	18.4	6.4	3.1	20.5	15.9	11.3	3.1	21.5
1	J15	1	RPA2	NM_002946	sample	13.9267605633803	136.853521126761	20.0893552147364	1466165.10985916	6733.98012114239	11.6450704225352	38.1042253521127	2.03233916413799	221827.064788732	3597.42481291288	355	26.5	15.5	3.4	21.7	13.2	1.7	20.6	31.8	34.4	41.4	36.3	44.5	38.6	4625113	150187.73	3869.52	550.72	40.6	2	10.1	11	39.7	0	13.2	12.7
1	J15	2	RPA2	NM_002946	sample	14.0802675585284	129.334448160535	19.1725848829224	1365029.74247492	6895.95669229413	8.8561872909699	27.5351170568562	2.09877898295829	147366.307692308	2993.00360914751	299	28.4	14.4	4	21.7	10.7	1.7	31.4	26.4	32.8	38.5	36.5	42.5	36.5	4367057	135544.16	3830.69	499.5	38.1	1.3	10	9	37.5	0	12.7	5.7
1	J15	3	RPA2	NM_002946	sample	14.1566265060241	109.463855421687	12.3414514700147	1084140.74096386	6116.23247912453	7.64457831325301	21.2018072289157	1.67042428143972	100642.756024096	2553.85542950148	332	19.9	14.5	3.9	17.5	10.2	0.3	0	30.1	35.8	33.7	41.3	36.7	39.5	3714371	113652.83	2998.52	402.09	32.5	4.8	6	16.9	32.2	4.2	6	17.2
1	J16	1	RPS2	NM_002952	sample	11.5389048991354	75.8155619596542	13.2730795857937	677166.792507205	5420.4983623574	10.1988472622478	30.0634005763689	1.88769949982438	179097.674351585	3526.10352379426	347	14.4	17.3	2	9.8	13.8	2.9	22.5	22.8	27.7	22.8	32	29.1	38.6	2694431	136682.16	2494	514.43	23.9	0.6	9.2	11.5	20.7	0	11.5	11
1	J16	2	RPS2	NM_002952	sample	12.2046783625731	73.1578947368421	10.4664033337715	627091.783625731	5243.98690972084	8.69883040935673	23.593567251462	1.74582618089309	129600.254385965	3245.70156006604	342	12.6	18.1	1.8	9.6	13.2	1.2	23.7	21.3	33.6	22.2	37.7	25.7	38.6	2511837	130882.92	2300.18	470.59	19.3	0.6	8.5	6.1	19.3	0	9.4	4.7
1	J16	3	RPS2	NM_002952	sample	13.3020527859238	83.4721407624633	11.8041641821741	622764.935483871	4840.51619672276	8.77712609970675	26.6070381231672	1.8387735707248	152640.853372434	2881.66904613477	341	16.4	15	4.4	8.2	20.5	1.2	0	27.9	40.2	28.2	44.6	27.6	44	2284915	106119.2	2234.57	395.95	21.4	11.1	9.4	26.1	24.9	13.2	10.6	24.3
1	J17	1	ATR	NA	Positive	11.4012944983819	54.0776699029126	9.52065748396808	367242.996763754	4033.53963251499	7.55016181229774	21.0097087378641	1.96728008349701	102627.475728155	2720.27113127107	309	8.1	16.2	0.3	6.1	17.2	0.6	29.4	19.1	17.8	13.3	23	15.9	26.2	1652508	119248.88	1636.92	432.9	10	10	7.1	26.5	10	10.4	7.1	27.5
1	J17	2	ATR	NA	Positive	10.3932584269663	52.9887640449438	6.41728543022525	392037.138576779	4297.4469759074	9.85767790262172	27.9063670411985	1.71353804056386	151444.116104869	3026.50664039514	267	12.4	20.6	1.5	6.4	15.7	0.4	25.8	15.7	33.3	12	36	14.6	36.7	1777410	135424.84	1528.92	483.76	10.5	1.5	8.6	8.2	10.1	0	9	5.2
1	J17	3	ATR	NA	Positive	9.51282051282051	48.7179487179487	7.42263661651532	363952.615384615	4065.97665808737	6.34065934065934	16.4065934065934	1.30340321690241	75027.7582417582	2347.21200382623	273	9.9	22	1.1	5.5	17.6	0	0	16.5	31.1	13.2	32.2	14.3	32.2	1714524	123982.19	1513.59	491.1	12.5	1.5	7.7	13.2	12.1	0	8.8	13.9
1	J18	1	ATR	NA	Positive	8.43321299638989	49.1046931407942	9.87891145614224	390172.815884477	4603.18908259874	8.31407942238267	22.6678700361011	1.65894644256887	117893.750902527	3055.69696450275	277	15.2	19.9	2.2	7.2	15.5	0	27.4	12.6	19.9	11.6	23.5	12.3	30.7	1843619	145117.03	1892.12	534.63	11.6	1.1	10.1	12.3	12.6	0	11.6	11.2
1	J18	2	ATR	NA	Positive	10.6057692307692	56.4471153846154	9.47481718640719	421507.725961538	4703.7517786265	8.22115384615385	23.9615384615385	2.21105556696289	128296.471153846	3097.49030221422	208	12	14.9	1.9	6.2	11.5	1.9	21.6	14.4	27.9	14.4	32.7	16.3	33.7	1941658	134651.71	1825.02	485.58	11.5	0.5	10.6	11.5	12.5	0	13.9	9.6
1	J18	3	ATR	NA	Positive	7.94277108433735	46.5210843373494	8.86044851621051	382551.527108434	4427.15196643414	6.77409638554217	17.8855421686747	1.67951969404907	90333.8162650602	2645.34113805316	332	15.4	21.1	3.3	8.1	14.2	0.6	0	12	30.4	13.6	34	17.2	35.2	1740156	139830.44	1680.92	531.94	10.8	0.3	15.1	11.4	14.5	0.6	14.8	11.1
1	J19	1	ATR	NA	Positive	9.50390625	48.484375	8.46010226843831	361279.52734375	4379.05567901445	11.125	32.20703125	2.04937132857196	178419.97265625	3654.25468530193	256	12.1	18.8	2	5.9	14.5	0.4	18	18.8	32	11.3	35.2	14.8	40.2	1704303	167891.53	1563.71	592.98	9	0.4	12.1	6.2	7.4	0	12.1	3.5
1	J19	2	ATR	NA	Positive	9.34097421203438	51.7679083094556	9.19766354488162	410566.312320917	4637.55053546867	9.02292263610315	23.7392550143266	1.66683685537252	124910.163323782	3130.79979121428	349	12.9	19.5	0.9	8	16.9	1.4	25.2	11.7	34.4	13.2	37.2	14	39.3	1933907	147827.17	1844.06	523	11.5	0.3	14.9	7.2	11.7	0	13.8	4.9
1	J19	3	ATR	NA	Positive	9.33578431372549	51.8897058823529	8.8313405525463	406949.25	4539.05322805642	6.82843137254902	19.6176470588235	1.54241654378439	102020.990196078	2491.21779404129	408	15.2	19.6	2.5	9.3	17.2	0.5	0	17.9	32.1	17.6	33.8	21.1	34.1	1777888	134059.81	1935.36	486.11	12.3	3.9	12.7	11	16.4	4.2	12.7	10
1	J20	1	ATR	NA	Positive	9.51910828025478	52.9235668789809	9.04210587002001	427133.608280255	4435.64954345113	11.312101910828	31.1910828025478	1.98298683974487	178923.302547771	3807.18952161956	314	13.7	19.1	2.5	7.6	15.9	2.9	16.2	17.8	33.8	13.7	37.3	15.6	40.4	1963767	160894.34	1733.97	592.15	12.1	0.3	11.1	8	11.8	0	13.1	6.4
1	J20	2	ATR	NA	Positive	9.4294670846395	60.6112852664577	15.6507086892696	542122.564263323	4794.93580022715	10.2633228840125	29.3479623824451	1.77345167724875	161735.018808777	3241.35844486219	319	16.9	20.7	1.9	9.4	18.5	0.6	25.1	12.9	37.3	16.9	40.4	19.7	41.1	2339052	151161.03	2053.33	564.39	16	0.9	15.4	6.9	14.4	0	19.4	4.1
1	J20	3	ATR	NA	Positive	9.18487394957983	50.9159663865546	9.29060745055847	399897.081232493	4512.09708154908	8.6078431372549	24.843137254902	1.89841910401581	136042.487394958	3036.12299108942	357	13.4	19.9	3.4	9	16.2	0.3	0	15.4	40.9	14.3	45.1	17.4	44.8	1899695	148513.35	1894.82	544.29	11.8	0.3	14.6	7.8	14	0	14.8	3.6
1	J21	1	ATR	NA	Positive	10.305912596401	58.3419023136247	8.37022721061827	473070.470437018	4615.33882666607	11.0514138817481	32.9074550128535	1.94992706089161	186946.043701799	3697.06230525144	389	10.5	18.5	2.3	6.4	13.9	0.8	16.5	19.5	29	15.9	31.4	17.5	37	2082557	156840.61	1855.98	565.63	15.7	1	11.6	6.7	13.4	0	11.3	6.7
1	J21	2	ATR	NA	Positive	10.4452296819788	50.4664310954064	9.35133173137499	371369.625441696	4381.76096035647	10.416961130742	28.4240282685512	1.79448259812175	158580.561837456	3468.16239256612	283	9.2	14.8	0.7	5.3	11.3	2.1	22.6	12.7	37.5	12	40.3	12.4	42.4	1847904	150406.46	1710.34	538.35	9.9	1.1	12	4.2	11.7	0	13.8	3.2
1	J21	3	ATR	NA	Positive	9.84569732937685	58.7240356083086	13.0929393448755	499712.026706231	5003.70281817276	8.06528189910979	22.2878338278932	1.66608548670052	119993.308605341	2977.97131248104	337	16.3	18.1	3	11.3	13.4	0.6	0	18.1	36.5	18.4	38.6	19.9	38.3	2195918	151722.19	2087.39	575.13	15.1	1.2	10.4	5.9	16.9	0	14.2	1.5
1	J22	1	ATR	NA	Positive	11.2334384858044	57.7192429022082	8.90121386228419	427824.192429022	4451.89776327855	12.1482649842271	35.205047318612	2.20697500695164	202118.056782334	3955.00360950914	317	8.2	18.3	1.6	4.7	15.8	2.5	14.8	21.1	34.1	13.2	39.1	16.4	45.1	1934608	172005.21	1736.01	623.78	12.6	1.6	11.4	7.9	12.9	0.3	12.9	5.4
1	J22	2	ATR	NA	Positive	10.320652173913	58.8451086956522	7.87914009959071	477402.842391304	4690.45080914509	10.2391304347826	28.8451086956522	1.78511995517623	167485.961956522	3604.01950846799	368	11.7	19.3	0.3	6	16.3	0.8	21.5	13.9	37.2	15.8	41.3	20.4	43.8	2136800	156340.58	1830.73	560.8	13.9	1.1	16.6	4.9	14.4	0	16.6	3.3
1	J22	3	ATR	NA	Positive	8.16548463356974	41.0212765957447	8.32456922754205	305401.486997636	4316.89273813678	8.04964539007092	22.531914893617	1.6917343024014	121766.647754137	2964.89627682902	423	12.8	22.2	2.8	5.9	17.7	0.7	0	12.8	40	9.5	40.9	13.2	40.9	1558662	135669.11	1607.58	532.02	7.8	0.7	12.5	7.6	10.4	0	14.7	7.1
1	K03	1	OTNT	NA	Neutral	13.3550135501355	91.520325203252	12.7088416874912	838034.758807588	5755.14477158191	11.390243902439	34.1978319783198	2.17720884898946	201472.200542005	3970.95576630603	369	17.3	15.4	1.9	11.9	12.2	2.7	16.3	27.4	33.1	25.2	37.7	28.5	41.7	3059505	154385.09	2585.43	553.5	24.4	0.8	10.3	6.5	24.4	0	9.2	6
1	K03	2	OTNT	NA	Neutral	13.576354679803	80.115763546798	6.9048024680148	648564.362068966	5081.0776154557	10.0320197044335	28.3694581280788	1.79822207036188	154784.233990148	3480.31752742862	406	11.6	20	0.7	5.9	16.7	0.7	21.4	24.9	38.4	24.1	41.6	27.6	42.9	2851258	156191.54	2293.16	561.42	23.4	0.5	14.3	4.2	22.9	0	15	3.7
1	K03	3	OTNT	NA	Neutral	12.302729528536	72.9057071960298	7.68509978289739	601494.754342432	4869.80864895021	7.49627791563275	22.6253101736973	1.88874995262819	123772.769230769	3118.07297674161	403	13.2	17.9	2	6.9	14.6	0.7	0	24.3	35.5	22.6	41.2	27.3	42.4	2619501	154096.05	2108.83	587.09	24.6	1	13.6	4.2	22.6	0.7	15.4	4.5
1	K04	1	OTNT	NA	Neutral	13.6994680851064	85.8510638297872	7.28093376749852	749181.82712766	5379.04686332087	9.58776595744681	28.343085106383	1.92041568917631	163746.646276596	3597.97310371111	376	12.8	16	3.5	8.2	10.9	1.6	21.8	29.3	25.5	25	30.6	29.8	36.7	3002034	154029.24	2429.36	554.25	26.1	0.8	8.8	4	23.9	0	8.8	5.1
1	K04	2	OTNT	NA	Neutral	12.585798816568	80.7199211045365	7.29742804360641	714044.392504931	5400.413049587	8.43786982248521	25.7554240631164	1.92197494741426	150041.518737673	3309.81668302796	507	13	17.9	2.2	8.3	14.2	2.2	28.6	22.7	32	23.5	37.3	27	40	2888545	140862.44	2554.43	534.18	24.1	0.8	8.5	6.9	25.6	0	12	3.2
1	K04	3	OTNT	NA	Neutral	12.6470588235294	79.9441176470588	8.9681485054345	682314.479411765	5180.9116816648	8.71764705882353	24.7411764705882	2.34407269582319	136443.855882353	3390.05110583979	340	13.5	15.3	4.1	8.8	12.6	0.3	0	27.6	40.6	25	46.8	27.9	47.6	2672209	146228.25	2208.95	544.18	25.6	3.2	11.8	6.2	24.1	4.4	16.2	3.8
1	K05	1	OTNT	NA	Neutral	14.3717693836978	85.5984095427435	10.2899189613075	736457.994035785	5769.94887965961	7.28031809145129	21.1053677932406	1.74614750233772	115810.584493042	2942.54787244046	503	13.7	12.3	1.4	9.5	7	1.4	30.2	29.6	19.1	26.4	24.3	32	29.2	2938447	123251.3	2704.59	473.52	27	1.2	6	15.3	26.8	0	7.6	17.7
1	K05	2	OTNT	NA	Neutral	12.7625	58.7208333333333	7.95295410097073	436277.35625	4640.58731143274	4.69791666666667	12.5791666666667	1.82597091130457	56214.8125	2417.39301367325	480	7.5	11.5	3.1	5.8	5.8	0.8	34.2	18.1	15.2	15	23.5	18.1	24	2245753	99832.32	1940.35	355.11	14.8	1.2	2.5	15	13.1	0	2.9	15.6
1	K05	3	OTNT	NA	Neutral	12.7324324324324	70.8567567567568	7.91120948891405	557741.662162162	4825.84981247298	6.77027027027027	18.9945945945946	1.55184068746012	95193.0972972973	2669.47774136311	370	10.8	16.2	1.9	5.7	12.2	0.3	0	24.9	35.9	23	40.5	25.4	40	2509619	132738.89	1987.14	476.04	22.2	1.1	7.8	4.9	19.5	0	10	4.9
1	K06	1	OTNT	NA	Neutral	10.2043010752688	68.8252688172043	10.970916971387	611011.061827957	5001.74196518408	6.90591397849462	19.7123655913978	1.69871850660968	112226.322580645	2919.54222409097	372	14.2	22	3	8.6	17.2	1.3	35.2	22	18.8	19.4	22.8	23.9	25.8	2383361	136297.08	2377.5	522.55	20.2	2.2	6.7	11.3	22	0	9.1	8.6
1	K06	2	OTNT	NA	Neutral	12.3925438596491	68.4868421052632	7.14609424764788	552853.050438597	5114.36115543534	7.46052631578947	20.969298245614	1.63990986812196	108833.212719298	2989.82509423875	456	12.5	17.8	1.1	7	14	0.4	30.5	20.4	29.6	21.3	34.2	25.2	35.1	2504203	137099.94	2160.48	524.75	21.9	0.9	9.9	5	19.5	0	15.4	4.4
1	K06	3	OTNT	NA	Neutral	12.6131386861314	79.0973236009732	10.1673915063158	696148.647201946	5307.81233005871	6.85401459854015	20.1922141119221	1.75329903747593	110369.340632603	2772.92533610986	411	12.7	14.6	2.2	10.5	10.7	1.2	0	26.5	36.5	24.6	41.8	27.7	42.6	2990746	123582.37	2442.67	451.27	25.8	0.2	6.3	6.3	24.3	0	8.8	5.8
1	K07	1	OTNT	NA	Neutral	14.755376344086	83.4354838709677	8.66262444820073	675660.260752688	5108.98668582239	5.64516129032258	16.7822580645161	1.93443958865215	85157.2634408602	2356.30039385228	372	8.6	6.2	2.4	6.2	4.3	1.3	39.8	27.7	13.2	24.7	18.3	26.9	21	2816205	115082.49	2464.13	465.99	22.3	0.3	3.2	19.9	23.1	0	6.2	22.8
1	K07	2	OTNT	NA	Neutral	14.0100502512563	77.2788944723618	8.98980143847943	622784.82160804	5126.92925206703	8.26884422110553	23.1206030150754	1.7008807351385	125461.552763819	2983.86296378078	398	10.6	14.3	1.8	7	10.3	1.5	29.1	23.4	28.6	23.4	36.9	26.4	38.2	2813711	145119.1	2373.65	528.63	25.4	0.5	11.6	5.3	22.1	0	14.6	3.3
1	K07	3	OTNT	NA	Neutral	12.14039408867	68.5172413793103	6.10538556032736	546109.192118227	4768.60475243934	6.88916256157636	19.0886699507389	1.61331155038174	101577.86453202	2914.96479406913	406	12.8	21.4	3.7	7.4	16.7	1.2	0	27.1	33.7	23.4	37.7	27.6	37.9	2469296	139949.8	1974.3	500.96	22.7	0.7	11.6	7.9	19.5	0	12.1	7.4
1	K08	1	OTNT	NA	Neutral	11.4017341040462	85.1184971098266	10.8411767722098	777718.722543353	5555.93461181305	8.59248554913295	25.2254335260116	1.82437610550215	138341.410404624	3234.45512310348	346	22	14.7	3.5	11.3	12.4	1.7	26	22.3	21.7	25.1	29.2	27.2	32.9	2935600	144123.32	2566.05	531.63	24.3	1.2	6.4	8.4	22.5	0	7.5	3.5
1	K08	2	OTNT	NA	Neutral	11.0572207084469	62.1825613079019	6.95442287356974	507404.585831063	4800.18414649601	8.63760217983651	23.7602179836512	1.74695838449133	130411.002724796	3269.74575010717	367	12.8	19.6	1.6	5.7	15.8	1.4	21.8	17.4	30	18	33	21	34.3	2292705	130464.72	1992.63	488.53	16.3	0.3	7.4	4.9	17.2	0	9.3	2.7
1	K08	3	OTNT	NA	Neutral	10.1910828025478	68.5817409766454	11.0775980676061	626400.210191083	5373.72846267552	6.82590233545648	19.6730360934183	1.68095045049136	105799.566878981	2781.50260229861	471	18	20.2	2.3	13.4	15.5	1.1	0	19.1	33.3	21.2	37.2	27.2	38.2	2775334	134311.85	2576.8	507.11	24.2	1.9	10.2	10.2	24.6	0	13.6	7.4
1	K09	1	RAD21	NM_006265	sample	11.3052631578947	85.259649122807	9.54912743147926	808047.810526316	5506.20413874904	9.35087719298246	29.140350877193	1.66260216327121	188290.880701754	3220.73401396794	285	18.6	19.6	2.5	10.2	14.7	3.9	29.1	21.1	24.6	24.9	26.7	28.4	29.1	3109678	180842	2451.34	644.37	23.2	1.4	19.6	8.1	22.8	0	18.2	8.1
1	K09	2	RAD21	NM_006265	sample	8.71641791044776	68.6753731343284	12.2826459197582	636105.399253731	5676.06909945378	7.93283582089552	22.6977611940299	1.53020244636535	123638	2660.47566194936	268	20.5	15.7	1.9	10.8	13.4	1.5	33.2	12.7	27.2	19.8	28	23.9	27.6	2521026	148221.75	2408.27	555.41	19	0	13.8	7.1	19.8	0	15.3	5.6
1	K09	3	RAD21	NM_006265	sample	11.2417582417582	108.516483516484	19.8618282766365	1141048.18315018	6772.97003500845	9.52747252747253	29.2527472527473	2.02228942335455	172761.622710623	3184.47302066231	273	29.3	12.5	4.8	23.4	8.8	1.8	0	20.9	40.7	31.5	42.9	38.8	42.1	3839425	157777.3	3432.86	578	31.9	0	17.6	5.9	33.3	0	19.4	2.6
1	K10	1	CUX1	NM_181500	sample	11.9648711943794	98.6370023419204	13.1733890006068	984565.416861827	6164.25721752071	10.751756440281	33.1569086651054	2.06072113213119	202679.756440281	3787.13828984324	427	22.2	13.8	2.8	15	11.7	2.8	20.1	24.8	32.6	29.5	36.5	34	41.2	3534230	174218.54	3095.41	658.35	30.2	0.7	15.2	7.5	30	0	15.2	3.3
1	K10	2	CUX1	NM_181500	sample	13.2880258899676	84.042071197411	12.8050190304394	745880.987055016	5669.16061349104	9.24595469255663	27.1941747572816	1.98793720557692	148475.022653722	3393.21800269001	309	14.2	13.6	2.9	10.7	6.5	1.3	19.1	21.7	35	24.3	38.8	28.8	39.5	3023112	144619.6	2684.08	535.87	24.9	1	10	6.5	25.2	0	12.6	5.2
1	K10	3	CUX1	NM_181500	sample	10.6234718826406	80.2127139364303	11.8997163354983	753601.334963325	5578.26040694538	8.5281173594132	24.9853300733496	1.81129017131607	141874.740831296	3236.60016638977	409	18.1	15.4	2.7	13.2	11.7	1.5	0	20.8	38.9	24.2	42.8	29.6	43	2882302	143240.27	2601.78	532.58	26.4	0.5	10	5.4	28.6	0	13	3.7
1	K11	1	POLE	NM_006231	sample	15.9272237196765	107.894878706199	11.4973441385153	975947.161725067	5511.80411107915	11.7654986522911	43.2210242587601	2.39705427157316	285616.854447439	3547.16431185161	371	13.7	12.1	6.5	11.1	9.7	3.5	29.4	32.1	29.1	28.6	33.2	30.5	36.7	3466212	170331.71	2689.92	645.3	24.5	0.8	13.7	15.4	26.7	0.5	16.2	16.4
1	K11	2	POLE	NM_006231	sample	17.1003344481605	120.879598662207	12.7095962946693	1128951.76254181	5828.55668564449	12.6020066889632	39.9765886287625	2.39189241298442	233637.802675585	3469.08378301531	299	17.1	12.7	2.7	13.7	9.7	1.7	23.1	31.1	42.8	35.1	47.8	36.8	47.5	3682384	146683.28	2941.23	503.4	29.8	0	12.7	4.7	27.8	0	10	3.7
1	K11	3	POLE	NM_006231	sample	17.1784776902887	116.897637795276	9.42099719485385	1045866.88976378	5582.36948976687	10.4015748031496	34.6062992125984	1.88367763140981	200235.364829396	2851.11221349726	381	13.6	14.7	5.2	11.8	12.1	1	0	33.6	39.1	34.4	43.6	38.3	43.6	3297573	133085.12	2533.09	456.59	31.5	2.6	11.3	13.4	26.8	0	9.4	12.3
1	K12	1	NCOA6	NM_014071	sample	13.0555555555556	83.7847222222222	11.0044058770643	748473.643518519	5823.87846823125	10.5324074074074	33.75	2.10031445764101	214814.736111111	3953.22131630197	432	13.7	12.5	3.5	9.3	10.9	4.4	19.2	28.9	32.4	27.3	37	31.5	40.7	2989303	177236.62	2666.47	653.42	29.2	1.6	16.9	7.2	26.4	0	17.6	4.4
1	K12	2	NCOA6	NM_014071	sample	13.4345238095238	90.8412698412698	11.0486825933928	840875.902777778	5684.37681561511	7.11507936507936	21.3531746031746	1.64710059807629	121628.53968254	2691.85144697694	504	16.3	8.9	1.8	12.5	6.5	1.4	37.7	20.6	26.4	27.6	32.3	30.8	34.3	3100217	122488.66	2741.46	455.78	25.8	1.8	6.5	12.7	24.6	0	8.5	8.9
1	K12	3	NCOA6	NM_014071	sample	14.5474683544304	89.9715189873418	9.13097608935577	782619.639240506	5228.57639627175	7.63291139240506	21.7151898734177	1.78452274594388	106844.92721519	2776.12487241569	316	12.7	10.8	2.8	9.2	8.2	0.3	0	29.4	37.7	29.1	40.8	32.6	40.2	3030518	115410.38	2553.58	415.8	27.2	1.6	5.4	12.3	27.5	3.2	7.6	12.3
1	K13	1	APC	NM_000038	sample	13.375	69.7678571428571	7.57780405686813	536626.276785714	4653.96926984445	10.7053571428571	31.9315476190476	1.8019141945605	196150.220238095	3299.06651424031	336	8	15.5	2.1	6.8	11.3	3	27.7	26.5	28.9	19.9	32.7	21.4	36.9	2321052	171518.25	2080.23	607.94	20.8	3.3	15.5	13.1	16.4	0	15.8	9.2
1	K13	2	APC	NM_000038	sample	10.4638554216867	61.0381526104418	8.34778133595941	497769.861445783	4721.84626526332	7.03815261044177	20.6044176706827	2.09285061647192	118632.242971888	2586.78534814607	498	12	20.9	3.6	7.8	16.1	2.2	38.6	14.7	25.7	17.3	29.1	19.9	29.9	2089461	111361.41	1934.39	408.02	15.1	3.8	6	16.5	15.3	0	5.8	12.9
1	K13	3	APC	NM_000038	sample	10.9474747474747	64.6323232323232	9.39103564530816	554781.270707071	4707.7094555999	6.85656565656566	20.1434343434343	1.69078234254193	105992.321212121	2695.91507937015	495	13.1	19.2	4	9.9	17	0.6	0	21	32.7	19.4	37.2	22.2	38	2341642	116997.91	1968.53	414.25	17.4	1.8	7.5	14.3	17	0	7.5	16.2
1	K14	1	CREBBP	NM_004380	sample	9.42391304347826	72.0896739130435	13.6467081724088	681109.149456522	5095.03534069401	8.6929347826087	25.6711956521739	1.64390912889597	149051.717391304	3102.65941406807	368	16	25	1.9	10.3	23.1	1.1	30.7	19.3	22.8	23.6	27.4	26.6	32.3	2718678	140671.11	2614	551.04	23.6	1.6	7.6	10.6	22.8	0	10.9	5.4
1	K14	2	CREBBP	NM_004380	sample	11.9063360881543	63.5840220385675	8.89165542191781	511626.961432507	4879.81710506867	7.3168044077135	19.900826446281	1.65902649694221	96327.9696969697	2629.53032184539	363	11.3	13.8	1.4	9.1	6.9	0.8	30.6	14.9	26.2	15.2	31.4	18.5	31.7	2302683	114796.64	2076.16	414.58	14.3	1.4	7.2	9.9	15.2	0	7.2	8.8
1	K14	3	CREBBP	NM_004380	sample	11.955223880597	65.5796019900498	7.45757524740107	548117.599502488	4737.79416028012	5.48756218905473	14.8432835820896	1.41541444122725	71468.8930348259	2131.04733159809	402	11.9	14.4	2	10.2	11.2	0.7	0	20.9	26.6	18.4	30.3	22.1	29.4	2254266	98293.79	2086.65	347.26	17.7	1.2	3	19.7	18.4	3.7	2.2	24.6
1	K15	1	MGA	NM_001080541	sample	15.5481481481481	80.8	11.2836580407179	616225.522222222	4897.63751396653	9.9	27.237037037037	1.80155339804456	152111.603703704	3180.28705228928	270	7	8.9	1.9	6.3	5.9	1.9	24.1	30.7	27.4	24.1	29.6	25.6	33.3	2732238	149685.19	2115.5	523.36	20.4	1.9	9.3	12.6	14.8	1.1	10.7	14.8
1	K15	2	MGA	NM_001080541	sample	14.4090909090909	83.0653409090909	8.55556701204236	722278.4375	5355.07148613592	10.1107954545455	26.4090909090909	1.7791895774535	138831.065340909	3218.11456459653	352	11.6	12.5	1.4	9.1	8.2	1.1	25	25	36.1	23.9	41.8	28.4	42.9	2998260	151248.03	2376.28	530.46	22.7	0.6	13.9	7.7	20.7	0	13.6	6.8
1	K15	3	MGA	NM_001080541	sample	11.6095505617978	64.5196629213483	10.6921480986774	525968.441011236	4705.50975252834	6.60112359550562	18.4241573033708	1.38659345373406	96240.0140449438	2379.69028538122	356	11.5	16.6	2.5	8.4	12.4	0.8	0	23.6	31.2	21.1	34.6	23.9	33.4	2364666	113937.78	1938.13	414.43	18	2	6.7	17.7	18.8	1.7	7.3	19.7
1	K16	1	CHEK1	NM_001274	sample	7.03363914373089	150.266055045872	91.5972809083889	1960685.52599388	8628.24403392583	8.52599388379205	20.8318042813456	1.60777275249047	106369.455657492	3114.02120644343	327	45	9.8	1.8	41.6	7	0.6	22.6	8.9	22	44.6	22.9	49.8	28.1	7398511	123011.65	6088.03	463.26	45.9	0.9	6.4	15.9	47.4	0	8	17.1
1	K16	2	CHEK1	NM_001274	sample	10.7698412698413	140.555555555556	67.9715162396949	1678699.14285714	7585.11353080209	8.04365079365079	19.8214285714286	1.71556338152163	91720.2936507937	2578.04476554164	252	31.7	4	2	28.6	3.6	0.8	27.4	13.5	29	38.1	33.7	40.9	31.3	6214647	111196.12	4716.71	411.31	35.7	1.2	4.8	11.5	36.1	0	4.8	10.3
1	K16	3	CHEK1	NM_001274	sample	8.80608365019011	107.365019011407	52.9865048983326	1237911.07984791	6508.3686667305	5.34600760456274	13.0456273764259	1.22976052673002	59198.5627376426	2032.82324247295	263	24.7	14.8	1.5	22.1	11	0	0	13.7	25.5	28.9	28.1	33.1	26.2	4707903	110297.33	3750.82	416.38	26.6	1.5	4.6	12.5	30.8	0	7.6	15.2
1	K17	1	OTNT	NA	Neutral	12.3705179282869	81.0059760956175	8.94103983809643	728475.75498008	5189.56301462879	8.74900398406374	25.2191235059761	1.70088259664199	146056.133466135	3205.63795803342	502	14.3	19.1	1.2	9.6	16.9	1.6	28.7	26.3	24.5	23.1	28.3	26.9	31.5	2891644	149431.32	2343.69	538.58	24.3	0.6	9.2	7.8	22.3	0.2	10	9.4
1	K17	2	OTNT	NA	Neutral	13.3965014577259	82.33527696793	7.98664593170966	704734.116618076	5182.49754332502	9.11661807580175	26.7755102040816	1.98634999544671	152234.448979592	3383.7568292432	343	12.8	16.3	2.3	8.2	14.9	2.6	23	23	32.4	22.2	37.6	26.2	39.7	2845903	149667.1	2338.92	551.19	22.4	0.9	9.9	5.5	22.2	0	14.3	3.8
1	K17	3	OTNT	NA	Neutral	12.3385093167702	80.2763975155279	9.4861098128506	718202.652173913	5402.58824521967	7.06832298136646	19.4751552795031	1.42098006317724	106084.708074534	2692.71825404951	322	17.4	16.5	1.2	11.5	14.3	0	0	26.4	33.9	26.4	36	30.4	36	2796408	131561.94	2551.68	501.48	25.5	0.9	8.1	7.1	27.3	0	8.4	8.1
1	K18	1	OTNT	NA	Neutral	12.6342592592593	93.1643518518518	9.60970032234761	867475.935185185	5679.42427293238	9.36574074074074	28.1273148148148	2.1622269422764	171206.405092593	3680.72829574969	432	17.8	17.6	4.4	12.3	12.5	2.8	22.2	27.5	25.5	28.7	31.7	32.4	37.5	3090154	158683.26	2677.41	597.28	28.5	0.9	12.5	6.5	28.2	0	14.4	5.8
1	K18	2	OTNT	NA	Neutral	11.1102362204724	73.490157480315	10.3688899467549	642318.023622047	5152.27502419751	8.34055118110236	24.0807086614173	1.66778691260134	137219.923228346	3000.9657663677	508	14.4	16.9	1.4	9.6	14.4	1.4	29.9	17.9	28	21.3	32.1	24.4	33.3	2522270	137599.43	2190.72	506.5	20.3	0.4	10.8	6.9	18.7	0	12.8	4.7
1	K18	3	OTNT	NA	Neutral	11.7767441860465	75.0348837209302	10.7862271562236	626198.11627907	5005.81635411785	8.13488372093023	24.2209302325581	1.73077631511997	132817.541860465	2953.09956772579	430	15.6	17	4	9.3	15.6	0.7	0	26.5	40.2	25.3	41.9	28.4	42.8	2623844	120403.08	2254.39	455.98	24.4	5.1	8.1	16.3	25.6	4.7	11.6	15.1
1	K19	1	OTNT	NA	Neutral	12.8676470588235	91.7867647058823	13.2082863303009	826146.904411765	5434.06244720704	12.3566176470588	37.8860294117647	2.07610962594277	212763.319852941	3883.70949515483	272	15.8	15.4	1.5	9.6	12.5	0.7	16.2	27.6	37.1	30.1	41.9	32.7	47.1	3129561	148863.65	2604.38	551.08	29.8	0.4	6.2	4.8	26.5	0	9.9	5.5
1	K19	2	OTNT	NA	Neutral	12.3501683501683	92.3771043771044	14.3323857865695	855256.427609428	5919.00597356156	10.9090909090909	30.5622895622896	1.94200460669775	164503.885521886	3490.54997602624	297	22.2	15.5	0.7	13.1	12.1	0.7	18.2	21.2	40.7	29.3	44.1	34.7	45.8	3163193	141036.18	2988.02	544.03	27.9	0.3	9.8	6.7	29.3	0	13.5	4
1	K19	3	OTNT	NA	Neutral	11.3413173652695	77.4760479041916	10.1301835546998	676382.476047904	4981.40541956541	7.08682634730539	20.4161676646707	1.78885248917003	114903.922155689	2846.15789351004	334	15	19.2	4.5	9	16.8	0.9	0	23.4	31.7	23.1	36.5	25.4	36.2	2534585	142881.28	2244.81	532.09	24.6	1.2	10.5	9.3	23.7	1.5	16.8	6.6
1	K20	1	OTNT	NA	Neutral	11.3466257668712	74.9079754601227	11.2819126855858	657768.570552147	5496.83896502211	10.6073619631902	30.4294478527607	1.99724050324231	180721.429447853	3843.70827419377	326	13.2	16	1.8	8	12.6	2.5	17.8	23.6	29.4	21.5	32.5	26.7	37.4	2701517	159676.82	2359.59	599.89	22.1	0.6	12	6.4	21.8	0	14.1	3.1
1	K20	2	OTNT	NA	Neutral	10.7585227272727	75.3835227272727	12.3048463826476	697739.002840909	5394.49915536823	9.08238636363636	25.40625	1.73872769206107	136385.15625	3095.99395567468	352	17.3	17.3	1.1	11.9	14.5	0.9	26.1	15.6	29.8	21.3	32.7	24.7	34.1	2702301	134076.23	2478.06	491.53	21	1.1	9.9	8.8	21.9	0	8.8	7.4
1	K20	3	OTNT	NA	Neutral	10.3948717948718	70.625641025641	9.84328871938601	628946.784615385	4967.81013506578	7.76410256410256	23.0589743589744	1.55237146495022	124649.912820513	2759.64016844364	390	16.9	20.3	1.8	9.2	16.2	0.5	0	20	36.2	21.5	37.9	24.9	37.4	2536668	120685.29	2219.03	434.45	22.1	1	8.7	11.5	22.1	1	9.2	12.3
1	K21	1	OTNT	NA	Neutral	11.8019093078759	73.6610978520286	9.17927140407587	614279.436754177	4909.16552309624	11.0143198090692	34.0525059665871	2.06680751819852	200161.186157518	3854.45378892418	419	15	20.3	2.1	6.9	17.4	1.9	18.4	26.5	34.1	23.4	38.4	27	41.5	2414509	163664.23	2156.55	609.16	21.5	1.2	12.4	5.7	20.8	0	14.6	4.1
1	K21	2	OTNT	NA	Neutral	13.4133738601824	94.306990881459	9.91785204912797	861084.714285714	5432.27788726313	10.6322188449848	33.3799392097264	2.10412378088905	197154.191489362	3615.23031328277	329	16.1	15.8	2.4	10.3	12.8	2.1	21.6	26.4	39.8	27.4	44.4	30.7	47.7	3144322	165706.91	2544.77	624.3	27.4	0	14.6	2.7	24	0	15.8	2.4
1	K21	3	OTNT	NA	Neutral	9.9218009478673	69.7843601895735	8.77752655133565	639632.815165877	4814.2072026322	6.14454976303318	16.9336492890995	1.48126367368736	87925.2962085308	2672.85880172208	422	16.8	24.9	2.4	9.5	19	0.5	0	19.7	30.8	20.1	33.2	22.5	32.9	2430748	137727.44	2166.22	517.49	18.2	1.4	10.7	8.5	20.6	0	13.3	5.9
1	K22	1	OTNT	NA	Neutral	11.6456692913386	74.8556430446194	9.72782056197185	658448.937007874	5419.0353043587	9.11023622047244	26.8005249343832	1.89272057285197	149229.632545932	3323.78946495175	381	15.7	14.4	1.6	11	9.7	1.6	25.7	24.1	26.2	22.3	28.3	27	34.1	2701697	155016.41	2419.44	594.68	23.1	1.3	13.4	8.9	21.8	0	13.4	6
1	K22	2	OTNT	NA	Neutral	11.4810810810811	79.8945945945946	10.1024949532573	714661.927027027	5151.73399564959	8.87837837837838	27.7027027027027	1.83061822247144	154319.813513514	3145.84363650114	370	16.8	22.2	1.9	9.5	16.2	0.8	29.2	19.5	32.2	23.2	33.8	27.6	35.4	2796919	161103.51	2496.84	619.56	23.5	2.4	15.1	5.9	23.8	0	17.3	3.2
1	K22	3	OTNT	NA	Neutral	12.8141025641026	90.2307692307692	16.3493940411022	824509.272435897	5499.40489793802	7.94871794871795	24.1217948717949	1.73910667874254	126462.586538462	2852.87978876377	312	18.9	17.6	3.5	14.1	14.7	0.3	0	27.6	38.1	29.8	42.6	33.7	41.3	3000209	139544.64	2786.94	527.97	26	1.6	10.9	12.5	28.5	0	11.2	10.3
1	L03	1	RF	NA	Neutral	10.8551724137931	72.8310344827586	9.86868542927099	631043.924137931	5072.59593939425	10.5344827586207	34.0724137931035	1.99984247897094	213094.531034483	3598.15157606997	290	14.1	18.6	4.5	6.6	14.5	3.1	24.1	19.7	27.9	22.1	30.3	25.2	35.5	2572990	169079	2134.69	614.34	22.1	0.7	13.4	6.2	17.2	0.3	14.8	5.5
1	L03	2	RF	NA	Neutral	12.7420924574209	80.38199513382	9.04866176576971	696262.223844282	5421.85854352108	8.61313868613139	23.9732360097324	1.81382518363622	134285.347931873	3283.04238060176	411	14.8	16.5	1	8.8	11.4	1	25.3	22.4	32.4	22.9	35.5	26.8	37.7	2980584	145120.34	2531.27	536.78	24.1	0.7	9.7	4.4	23.1	0	12.4	2.2
1	L03	3	RF	NA	Neutral	10.9109947643979	73.5366492146597	9.48245391932278	657479.065445026	5112.9812299429	6.98952879581152	19.6413612565445	1.64038122373544	102083.096858639	2858.32709481751	382	16.2	19.4	4.2	9.2	16.2	0.5	0	23.3	33.8	20.4	39.3	25.1	39	2672272	123506.76	2236.11	461.05	25.4	1.6	7.1	15.4	27.2	0	11.8	16.5
1	L04	1	RF	NA	Neutral	10.4782608695652	71.0086956521739	8.76180013470932	635493.234782609	5175.00462542628	11.6840579710145	36.3826086956522	2.39519904267874	230744.153623188	4396.75599954222	345	14.8	15.9	5.8	7.8	11.6	4.9	11.9	20.3	30.4	20.6	37.4	23.8	43.8	2616488	188459.7	2274.14	767.04	20	1.4	17.4	6.4	22.6	0	23.5	2.3
1	L04	2	RF	NA	Neutral	11.3057199211045	72.8007889546351	9.30414774651896	638912.485207101	5391.92147593347	8.20907297830375	23.9250493096647	1.68903105364474	139230.765285996	3219.2269967705	507	15	18.9	1.4	10.5	13.8	1.8	30	19.3	30.4	22.9	32.7	27.4	35.1	2734141	137395.27	2402.81	519.06	23.7	0.6	10.7	6.7	21.9	0	12	4.1
1	L04	3	RF	NA	Neutral	11.3042394014963	66.4613466334165	9.04572264760275	514139.234413965	4920.34343827092	7.95511221945137	23.9950124688279	1.9555111503619	136030.882793017	3070.75973338986	401	14.2	17.5	3.2	7.5	16	1.5	0	22.9	37.7	22.9	42.1	25.7	42.9	2182324	138821.14	1991.02	517.16	20.7	6	12.2	15.7	21.2	6	15.7	11.7
1	L05	1	RF	NA	Neutral	10.4476614699332	74.4476614699332	11.0084652238079	685044.153674833	5470.67211584763	8.85523385300668	25.7438752783964	1.96514188305693	156609.561247216	3573.55600827135	449	16.7	18.3	3.1	11.8	14.5	3.1	25.4	18.5	23.2	21.4	29.2	25.8	33.2	2757482	146847.84	2541.6	559.58	21.6	1.1	10.7	12.9	23.2	0	13.4	12
1	L05	2	RF	NA	Neutral	11.7192575406032	75.3109048723898	9.97259284040118	652122.412993039	5308.21057276883	8.05568445475638	22.8631090487239	1.63598394440537	127479.517401392	3082.19401883908	431	14.6	17.2	0.9	8.4	13.9	1.4	30.9	20.4	31.3	22	34.6	25.8	36.4	2637233	125128.24	2397.64	457.02	24.4	1.2	8.4	12.1	22.7	0	10	13
1	L05	3	RF	NA	Neutral	11.0923076923077	59.8373626373626	7.7645189217445	469761.883516484	4709.06461270999	5.74065934065934	15.8483516483516	1.42054021865793	81796.3956043956	2354.24427897821	455	12.3	18	1.5	5.9	11.9	0.7	0	23.1	29.5	19.3	33.4	22	33.8	2120432	112448.89	1901.1	393.45	17.6	2	5.5	13	16.9	0	5.5	12.7
1	L06	1	RF	NA	Neutral	12.165548098434	75.8232662192394	8.09809950913555	661700.628635347	5431.72975795705	6.12304250559284	17.248322147651	1.51098482758483	92756.836689038	2659.35969239175	447	14.1	11.6	1.3	8.9	7.6	0.4	36.9	25.1	13.9	22.6	18.6	27.1	23.9	2848151	108319.25	2442.63	390.92	23	2.5	3.4	22.8	21.7	0.4	3.6	26.2
1	L06	2	RF	NA	Neutral	10.1281512605042	63.8424369747899	8.63634248574954	525761.254201681	4751.55950285434	8.26260504201681	23.6281512605042	1.57464431896475	135357.777310924	3079.44070857944	476	11.3	20.4	1.1	5.9	16.2	1.9	30.7	15.3	28.8	18.9	33.8	20.2	34.7	2212657	132633.48	1901.93	480.8	16.4	0.4	7.8	5.9	15.1	0	9.9	5.9
1	L06	3	RF	NA	Neutral	10.218	67.154	12.2086342409374	586652.544	5257.6000001001	5.876	16.784	1.35038573904942	87798.636	2493.03476162329	500	18	18.2	1.4	10.2	14.6	0.2	0	19.4	28.4	21.6	31.6	25	32.6	2415364	122806.33	2200.69	459.17	21.8	1.6	7	11.6	20.6	0	9.4	10.2
1	L07	1	RF	NA	Neutral	10.7012345679012	65.4864197530864	9.17367492835154	550794.592592593	5010.51501587027	9.66913580246914	26.3185185185185	1.80721125032001	157061.064197531	3553.10585260582	405	13.3	22	1.7	7.7	16.8	4	24	23.2	25.9	19	30.6	24.7	35.3	2494605	164451.78	2284.61	598.95	20.7	0.2	12.6	7.9	23.5	0	15.1	6.9
1	L07	2	RF	NA	Neutral	10.057761732852	69.6714801444043	10.1731746569273	629594.209386282	5126.05395333219	8.16245487364621	21.6787003610108	1.62680831013576	126757.101083032	3191.36636055592	277	17.7	21.3	1.1	9.4	16.2	2.5	24.5	14.4	28.2	19.5	30.7	23.5	32.5	2371053	145353.75	2167.93	546.53	19.5	0.4	14.1	6.5	19.1	0	14.4	5.1
1	L07	3	RF	NA	Neutral	12.1666666666667	77.8717948717949	10.3183798328188	642318.974358974	5225.42946337951	8.03846153846154	24.4679487179487	1.7832386182293	149981.948717949	3205.29963525949	312	13.5	16.3	3.2	8.3	14.4	1.6	0	26	39.7	27.2	42.9	30.8	44.2	2509646	150833.45	2296.83	542.88	27.2	2.6	11.9	8	25.6	2.2	15.1	4.2
1	L08	1	RF	NA	Neutral	11.5291005291005	81.994708994709	10.585904808127	758629.267195767	5374.22390421215	9.34920634920635	28.5767195767196	1.96124568098279	175338.634920635	3552.72418572038	378	20.1	17.7	4.2	9.8	15.1	4.2	24.3	22.5	24.9	23.3	29.9	26.5	33.9	2878108	159270.47	2430.56	571.94	25.4	0.8	10.1	6.6	24.9	0	9.8	5.6
1	L08	2	RF	NA	Neutral	12.201166180758	75.1370262390671	10.8009111686342	642901.116618076	5510.3251392665	8.49854227405248	22.7230320699708	1.80056053966612	122326.142857143	3348.30729364764	343	16	14.6	1.7	9.3	10.2	1.5	23.6	18.7	31.5	21	36.4	25.4	39.4	2793656	142919.02	2299.81	509.4	22.4	2.9	10.2	8.7	19.5	0	11.1	7
1	L08	3	RF	NA	Neutral	9.94153846153846	63.0553846153846	9.55903886840419	544120.741538462	4959.66270935756	6.96	19.9384615384615	1.48782166239447	108058.729230769	2663.57229594233	325	14.2	20	1.5	10.5	16	0.3	0	18.2	32	18.8	35.1	23.1	36	2367721	127584.55	2180.36	469.36	20.9	0.6	8.6	12.9	22.5	0	10.5	10.5
1	L09	1	PIGN	NM_012327	sample	14.5097087378641	89.0946601941748	10.0105337911286	750399.123786408	5331.36029985722	11.881067961165	35.8373786407767	2.17966603823097	222820.337378641	4164.65245616902	412	10.7	17.5	3.2	6.1	14.1	4.6	17.7	31.8	35.7	31.1	41.5	33.7	47.3	3081810	174562.59	2361.38	632.23	29.4	1	14.3	4.1	26.2	0	15.5	3.4
1	L09	2	PIGN	NM_012327	sample	12.0174216027875	70.9442508710801	9.21002767124581	598405.503484321	5033.57547393236	8.14634146341463	23.0696864111498	1.67450201730159	127172.12369338	3029.93661107587	574	12.2	18.8	1.2	7.8	16.2	0.9	32.6	20.7	30	22.5	36.2	25.3	37.5	2531185	155858.8	2169.12	569.86	20.7	1	15.5	6.8	17.8	0	16.6	4.2
1	L09	3	PIGN	NM_012327	sample	7.31864406779661	45.6338983050847	7.10808493842862	398215.394915254	4116.30661616954	5.26610169491525	16.9864406779661	2.17230161377272	96829.2508474576	2349.06923821489	590	15.1	39.8	7.5	9.5	35.6	0.8	0	13.9	25.6	14.9	31	17.6	31.7	1877874	109717.65	2598.95	511.59	16.8	12	11	33.7	30.7	5.8	17.5	15.8
1	L10	1	ERCC5	NM_000123	sample	11.9507389162562	86.8448275862069	12.1754937057417	820757.519704434	5742.45197300276	10.6748768472906	34.7413793103448	2.22797125421115	228249.4408867	4146.91776132866	406	17.5	17.5	3.7	10.6	14	5.2	19.2	25.1	29.3	26.6	35	29.3	40.6	3149315	171429.02	2734.17	652.1	28.6	0.7	14.3	6.9	29.6	0	16.5	4.9
1	L10	2	ERCC5	NM_000123	sample	12.5447570332481	83.156010230179	9.22477405764001	737740.708439898	5428.85563707143	10.9053708439898	32.0434782608696	2.04184662377098	179936.772378517	3612.08701608979	391	14.3	15.1	2.3	9.5	12.3	1.5	18.2	23.3	37.9	24.3	42.5	26.3	44.5	3031156	151791.92	2502.91	551.33	25.1	0.8	12.5	5.9	24	0	13.8	3.8
1	L10	3	ERCC5	NM_000123	sample	11.4344262295082	71.8142076502732	11.0683187867699	593075.363387978	5026.1873133101	8.13934426229508	24.4508196721311	1.66322750001037	136472.040983607	2892.6562578272	366	14.8	18.3	3.3	9.3	14.8	0.8	0	26	38	24.3	41.3	27.6	41	2358418	135276.87	2086.22	491.46	21.6	2.7	9.6	7.4	20.5	4.1	13.7	8.7
1	L11	1	PHF6	NM_032335	sample	13.1505376344086	88.4677419354839	11.0386477905999	816503.422043011	5703.37385925225	12.7634408602151	40.1397849462366	2.10604009888416	243673.370967742	3967.36886582366	372	19.4	15.9	3.2	10.8	11.8	3.5	16.7	26.9	35.5	26.1	40.3	29	44.1	3191109	172311.42	2671.89	618.63	27.2	0.5	14	5.6	27.2	0	15.3	3.5
1	L11	2	PHF6	NM_032335	sample	11.6715328467153	83.1995133819951	13.7919516283186	791859.374695864	5629.89853876419	9.56447688564477	27.0462287104623	1.71467473061545	156076.788321168	3127.03628781451	411	17	17.3	0.7	13.6	11.4	1.9	28	18.5	33.1	24.8	35.8	28.5	36.5	3069703	144137.27	2762.28	526.39	23.6	0.2	13.4	8.3	23.8	0	14.4	7.3
1	L11	3	PHF6	NM_032335	sample	15.4183673469388	92.7074829931973	10.7432135416738	807960.670068027	5236.42385348279	7.02380952380952	18.7040816326531	1.28647795370575	96264.1632653061	2276.89086042113	294	12.2	7.5	1.7	11.2	6.1	0.7	0	30.6	32	28.9	34.4	29.9	33	2993970	106728.83	2556.39	376.54	27.2	0.3	5.1	16	25.2	0	4.4	17.3
1	L12	1	BLM	NM_000057	sample	12.1061728395062	81.5086419753086	11.7734669995034	727738.061728395	5698.42802616242	10.7753086419753	32.0098765432099	2.00373238489224	194864.97037037	3874.45064294409	405	13.8	15.3	2.5	12.6	12.1	3.2	20	25.4	29.4	26.2	34.1	31.4	38	2869697	167219.82	2547.41	610.22	24.9	1.7	11.6	6.4	24.7	0	14.3	4.9
1	L12	2	BLM	NM_000057	sample	13.059620596206	87.0569105691057	9.7933458302445	785675.403794038	5396.4044458772	10.7777777777778	29.5257452574526	1.74287575480629	163727.45799458	3333.0196074284	369	13.6	17.9	0.3	9.5	12.5	0.8	22.5	23	37.9	24.4	41.2	29.8	42.5	2944366	139022.67	2476.7	495.28	22.5	0.8	11.1	7.9	22.5	0	10.8	6.5
1	L12	3	BLM	NM_000057	sample	11.1130952380952	73.1220238095238	8.60977166906007	622248.794642857	4925.54000555115	8.67559523809524	25.014880952381	1.70401635100892	136156.68452381	3127.4381615748	336	13.7	18.8	2.1	8.6	14.6	0.9	0	22	40.8	22.3	41.7	24.1	41.7	2460605	147400.82	2058.73	526.3	19.9	1.5	13.7	4.8	19	0	15.2	3.6
1	L13	1	ARID1A	NM_006015	sample	17.8223495702006	102.661891117479	7.90924352016327	845316.083094556	5726.94058558789	13.3037249283668	39.7650429799427	2.36347034803986	231874.315186246	3994.92767442375	349	10.6	7.4	2.3	7.4	4.3	2.6	16	38.1	39.5	30.1	43.8	31.5	47.9	3212471	166102.26	2610.78	593.77	28.7	1.1	14.3	6	24.4	0	12	6.3
1	L13	2	ARID1A	NM_006015	sample	17.2408376963351	81.0942408376963	6.97914387105738	579652.80104712	4750.11534962315	9.62041884816754	25.9267015706806	1.99897140610736	127427.494764398	3117.87144813869	382	6	8.4	1	4.7	4.7	0.8	23	30.9	38	23	44	23.8	43.7	2676489	117720.21	2006.23	406.06	18.8	0.8	5.2	6	14.4	0	5.2	6.8
1	L13	3	ARID1A	NM_006015	sample	16.4040404040404	74.9090909090909	7.13753445189003	519073.560606061	4647.02753404195	6.05050505050505	17.1540404040404	1.55673788069203	80388.9570707071	2334.24000238013	396	6.3	8.8	2.5	4.5	6.1	0.5	0	32.1	32.3	24.7	36.4	27.5	35.1	2369633	95362.83	1933.81	338.67	23	2.3	2.5	17.9	18.2	0.8	4.3	20.2
1	L14	1	EZH1	NM_001991	sample	12.2674199623352	72.4934086629002	6.68265225941113	577040.783427495	4796.2283265435	9.60263653483992	28.1073446327684	1.87115328172925	172536.790960452	3686.56994138811	531	12.2	20.7	2.4	5.1	18.1	3.4	20.9	26.4	27.9	22.6	30.1	26	35.8	2411048	158003.34	2018.1	591.2	22.2	2.3	12.4	10.7	20	0	14.9	8.3
1	L14	2	EZH1	NM_001991	sample	12.3747412008282	74.648033126294	8.78466532080096	647841.627329193	5047.18354058682	8.81573498964803	24.8260869565217	1.78942775967152	140205.422360248	3288.09870282884	483	13.5	18.8	1.9	9.9	15.3	2.1	26.5	20.3	32.3	21.9	37.3	24	40.4	2750166	152370.3	2289.48	537.79	19.3	0.4	12.6	6.6	18.2	0	12.4	3.9
1	L14	3	EZH1	NM_001991	sample	12.0228571428571	70.4285714285714	10.2035291573883	576105.602857143	4937.07333419791	8.91714285714286	25.86	1.77879828101643	141443.374285714	2965.40858122503	350	14	16.9	1.7	8.9	13.7	0.9	0	25.4	39.7	21.4	43.7	26	43.4	2403903	148462.86	2290.37	571.89	21.4	0.9	16.6	8.6	23.1	0	17.7	6.9
1	L15	1	ARID2	NM_152641	sample	11.1820580474934	67.6490765171504	9.47530584507802	577047.538258575	5040.64522951677	11.532981530343	32.7414248021108	2.15164756498486	208041.823218997	3866.86019584345	379	12.4	15.8	3.2	8.4	12.9	4.7	23.2	21.6	31.7	19.3	34	22.2	40.4	2420897	169521.38	2010.49	599.02	18.2	5.3	13.2	10.8	18.5	5.5	12.1	9
1	L15	2	ARID2	NM_152641	sample	11.1851851851852	62.0586419753086	12.0934006759789	496512.592592593	4929.0059224028	9.39506172839506	24.9413580246914	1.68031153034404	134917.774691358	3086.86255030562	324	12	13.3	1.2	8.3	10.8	0.6	26.2	15.1	35.5	15.4	38.6	19.4	38.6	2269816	154011.59	2044.24	551.85	17.3	0	11.4	5.9	15.1	0	11.7	3.1
1	L15	3	ARID2	NM_152641	sample	10.2087912087912	62.3626373626374	6.87181006576797	514201.637362637	4255.9486672179	8.63186813186813	24.0521978021978	1.61256453838619	134863.884615385	2842.59916380756	364	11.5	24.5	1.6	7.7	23.4	1.1	0	20.3	40.9	20.1	42.6	21.2	41.5	2105582	132878.04	1691.61	464.51	19	9.1	11	15.7	16.8	8.5	11	16.5
1	L16	1	FLT4	NM_002020	sample	10.6907730673317	66.1022443890274	8.62502870807329	547560.049875312	4922.12245392697	10.6084788029925	31.6059850374065	2.0901208261711	186057.817955112	3836.92293883829	401	12.7	20.7	2.7	5.7	17	3.2	17.5	22.7	29.2	19.5	35.7	23.9	41.1	2290841	156301.6	2070	592.81	18.7	2.7	12	11	18.5	0	13.5	9.5
1	L16	2	FLT4	NM_002020	sample	11.4905213270142	68.6279620853081	9.0386186669023	569663.563981043	5017.94958673756	8.90284360189573	24.5805687203791	1.7847995594575	132192.701421801	3285.21047246377	422	14.2	19.2	0.7	7.6	14.2	0.2	20.1	19.7	32.5	20.4	35.5	23.7	37.2	2464981	142123.84	2200.96	534.01	21.3	2.1	12.3	7.6	21.1	0	14	5.2
1	L16	3	FLT4	NM_002020	sample	11.6477272727273	69.9659090909091	8.08012220287846	565434.170454545	5184.1916601868	8.19034090909091	22.5880681818182	1.64184273953179	116685.03125	3091.31522964587	352	14.5	16.8	2.6	8.5	13.9	0	0	24.1	40.6	23	43.5	26.7	43.2	2330846	142563.35	2226.37	533.87	21.6	1.1	12.2	6	22.2	0	15.9	2.8
1	L17	1	RF	NA	Neutral	12.7291666666667	82.40625	8.75968104408789	717881.75	5493.59521409547	10.6770833333333	30.390625	2.24306406251886	174917.635416667	3630.72261753199	384	14.3	14.1	1.3	9.4	10.7	2.1	19.8	26.3	30.7	24	34.6	26	39.3	2806702	162862.68	2446.4	623.6	23.7	0.8	11.7	6	22.9	0	14.6	6
1	L17	2	RF	NA	Neutral	12.0985915492958	81.0760563380282	10.433810956674	722850.03943662	5333.20320112721	9.4056338028169	27.1943661971831	1.79626329465259	160710.154929577	3468.00425197189	355	17.7	16.3	1.7	9.3	13.5	2.3	22.8	21.4	33.2	25.4	37.5	28.2	38.3	2794262	154333.59	2349.55	554.3	25.6	1.4	13.2	6.2	21.7	0	13.8	3.4
1	L17	3	RF	NA	Neutral	11.735807860262	75.0524017467249	11.3686965731127	661887.327510917	4964.67845020183	7.36026200873362	20.9410480349345	1.67941381119953	118594.277292576	2846.68841050638	458	16.2	17.9	2.8	9.4	14	0.9	0	25.8	34.5	23.4	36.5	26.2	36.7	2691553	138806.84	2266.96	498.94	22.9	2	10	9.2	21.8	0	12.2	7
1	L18	1	RF	NA	Neutral	13.6487695749441	82.5548098434004	8.644273908312	699913.988814318	5300.01638926123	11.8120805369128	36.9507829977629	2.05257911266613	221563.375838926	3722.4063992851	447	13.6	16.1	3.1	8.3	11.4	1.8	23.5	29.3	35.1	24.8	38.7	26.2	43.6	2795372	166459.22	2342.2	624.36	22.1	0.7	12.8	4	20.1	0	13.6	3.6
1	L18	2	RF	NA	Neutral	13.45625	86.7833333333333	9.26631287021014	787758.69375	5667.7312433603	8.48125	24.3208333333333	1.72883033016456	141090.08125	3255.01748473852	480	15.4	16	1.2	10	11.2	2.1	27.5	25.6	33.3	26	36.7	29.8	38.8	3248574	131691.41	2715.73	534.61	27.5	0.8	10.4	11.2	27.3	0	11.7	11.5
1	L18	3	RF	NA	Neutral	11.1182795698925	73.858064516129	11.8846083188133	635439.169892473	5372.78693177972	7.67311827956989	22.410752688172	1.70808390020342	124473.561290323	2999.93228474859	465	17.8	17.4	1.9	11	14.4	0.6	0	23.4	37.2	25.2	39.6	30.3	40.4	2550875	131116.42	2508.95	490.82	25.4	1.7	11	10.3	26	0.6	11.8	9.9
1	L19	1	RF	NA	Neutral	13.1663066954644	88	10.4138566224456	783115.647948164	5386.12897399008	11.0215982721382	32.8682505399568	2.05843207886002	193633.660907127	3926.50799192154	463	16	18.6	1.7	9.5	14.3	2.2	18.1	27.2	33.9	27.2	38	30.5	42.8	3139352	167679.29	2488.11	610.36	25.5	0.4	11.9	3.2	24.2	0	13.4	2.8
1	L19	2	RF	NA	Neutral	10.5390334572491	72.4200743494424	13.0752015329978	651578.527881041	5237.20414843194	10.364312267658	28.6133828996283	1.96897496103459	159484.319702602	3470.75805730179	269	15.6	17.1	1.5	8.6	14.1	1.9	19	15.2	37.9	18.2	40.5	23.4	41.6	2546652	147546.55	2275.54	602.44	18.6	0	13.8	11.2	18.6	0	17.5	10
1	L19	3	RF	NA	Neutral	11.2851711026616	76.6958174904943	9.11078678460433	689502.095057034	5140.53274285212	8.60076045627376	26.4334600760456	2.3970603785148	159799.935361217	3210.19167363274	263	17.1	20.2	3	9.1	17.1	1.1	0	26.2	39.2	24.7	41.4	28.9	43	2688192	144730.58	2482.89	557.64	25.9	1.5	11.4	8.7	26.6	0	14.4	2.7
1	L20	1	RF	NA	Neutral	11.7353846153846	87.96	11.9251049389963	821012.923076923	5544.79278398867	10.2430769230769	31.4123076923077	1.97015533240606	192361.978461538	3631.89294881053	325	16.9	18.8	2.8	10.8	14.8	1.8	21.5	20.9	26.5	25.2	31.1	28.6	34.8	2942371	170406.54	2639.27	620.25	26.2	0.6	14.8	5.2	25.5	0	14.5	3.7
1	L20	2	RF	NA	Neutral	11.6928746928747	78.4176904176904	14.5132698176302	700131.240786241	5701.08885546368	9.53808353808354	26.8599508599509	1.71009267164496	149429.402948403	3111.99971749361	407	17.9	13.8	2.7	11.8	11.5	0.7	30.5	20.6	34.9	23.6	37.6	29.2	39.3	2744028	137966.96	2722.47	501.07	22.9	1.5	10.1	8.1	24.3	0	11.1	3.7
1	L20	3	RF	NA	Neutral	11.8095238095238	82.0084033613445	11.8878673930606	743153.257703081	5626.08023891439	8.21288515406162	23.8515406162465	1.82995924308947	132972.042016807	3001.92279480085	357	20.2	15.4	3.9	11.8	11.5	1.1	0	24.4	36.7	25.5	40.9	30.5	40.3	2767635	143077.19	2580.71	526.09	26.1	0.8	11.2	8.7	26.3	0	13.4	4.2
1	L21	1	RF	NA	Neutral	11.7641196013289	74.0996677740864	10.1591134906599	633213.375415282	5183.89135388185	9.15946843853821	25.0664451827243	1.7003667791027	146439.109634551	3485.64055887663	301	13.6	16.3	2.3	9	12.3	3	22.9	23.9	25.6	23.6	26.6	25.9	31.2	2534454	179099.15	2226.7	712.63	22.9	1	13	5	18.6	0	13.6	4
1	L21	2	RF	NA	Neutral	13.1013071895425	84.3496732026144	10.6527069181568	741301.588235294	5336.03892973537	8.84967320261438	25.421568627451	1.70938450737945	151767.905228758	3216.64654500541	306	13.1	14.4	2	9.2	13.4	2.9	28.1	21.9	30.4	25.2	35.6	28.8	38.6	2962540	148784.35	2429.29	557.44	24.5	0.7	17.6	13.1	22.2	0	19.6	13.4
1	L21	3	RF	NA	Neutral	10.2863636363636	71.7772727272727	10.0017915399339	630434.520454546	5041.99550328361	7.03181818181818	18.7931818181818	1.587507309594	98490.8795454545	2916.32019198532	440	17.7	20.2	2	10.7	18.4	0.2	0	21.4	35.2	23.2	37.7	26.1	38.9	2420452	149070.04	2214.96	573.99	23	3	13.4	7.5	23.6	3.2	15.9	8.2
1	L22	1	RF	NA	Neutral	11.997005988024	82.559880239521	12.0356437899405	739893.661676647	5645.19119489677	10.248502994012	29.1916167664671	1.91178836837845	165771.431137725	3734.78016445378	334	19.8	15.3	1.5	11.7	13.8	1.8	18.9	23.1	29.3	24.3	33.8	29.9	39.2	2781201	152798.86	2695.56	590.29	24.9	0.9	9.9	9	26.3	0	9.6	7.5
1	L22	2	RF	NA	Neutral	12.4953917050691	74.6428571428571	8.64114454761876	609098.548387097	5337.94788179667	9.00921658986175	25.2718894009217	1.71988787379973	137524.039170507	3263.66721262024	434	15.7	15.9	1.4	7.6	13.1	1.2	25.8	21.7	33.4	23.5	36.6	27.4	37.3	2565530	148168.68	2277.61	561.3	22.8	1.2	10.8	6	22.4	0	10.8	1.6
1	L22	3	RF	NA	Neutral	12.0404312668464	84.078167115903	9.98407964683835	751287.053908356	5245.06097558491	8.1644204851752	24.9811320754717	1.85792828012769	135364.425876011	3038.52883648561	371	15.4	20.5	4.3	10.5	16.2	0.8	0	25.6	37.2	28.3	39.6	31	39.9	2750892	140578.53	2494.93	528.73	27.2	1.9	13.2	10.2	27	0	15.6	7.3
1	M03	1	OTNT	NA	Neutral	13.2722891566265	80.110843373494	8.87064576058891	666921.855421687	5099.7012023887	10.5879518072289	30.5614457831325	1.79384743892861	168479.402409639	3450.20645890848	415	13.7	18.6	1	7.5	15.4	1.9	24.3	28.2	30.6	24.8	37.6	28	41.4	2801111	144129.47	2311.17	527.13	26.3	5.3	10.1	14.9	23.6	5.3	10.4	14.9
1	M03	2	OTNT	NA	Neutral	12.6064257028112	76.2289156626506	9.1903095061651	637285.289156627	5129.76057976343	7.74497991967872	21.4437751004016	1.60914926883201	111311.060240964	2969.63973371978	498	12.7	16.9	0.4	7.6	12.7	0.4	28.1	19.9	28.7	21.9	33.7	24.9	34.9	2644458	123375.78	2395.76	456.57	22.1	0.6	6.6	8.4	22.1	0	9	5.6
1	M03	3	OTNT	NA	Neutral	10.1529051987768	69.5749235474006	8.88572616139495	604316.694189602	5157.53265677358	6.24159021406728	17.3547400611621	1.43741844276432	91088.5443425077	2556.30594446897	327	19	17.4	2.1	10.7	15.9	0.9	0	19.6	32.7	19.9	33.3	24.5	33.9	2350937	126335.99	2308.01	462.01	19.9	3.4	9.5	15.3	23.5	3.4	10.4	12.8
1	M04	1	OTNT	NA	Neutral	12.1073684210526	79.4294736842105	10.8124225960703	691838.275789474	5408.91394245051	10.8252631578947	32.2652631578947	1.99376931173203	190273.12	3645.40826359927	475	15.8	15.8	2.9	8.4	12.8	1.9	20	23.6	30.1	24.8	35.8	27.4	38.5	2695603	132987.72	2426.05	487.6	24.8	5.1	8.2	18.9	24	4	9.5	16.8
1	M04	2	OTNT	NA	Neutral	12.3645083932854	80.4508393285372	8.91491979455018	706704.052757794	5321.62734770259	9.1031175059952	26.1942446043165	1.95888663126982	153513.517985612	3562.00369461181	417	12.5	16.5	2.2	8.2	12.7	1.9	23.5	19.4	31.7	24.5	38.6	27.6	40.5	3005964	160283.29	2454.34	590.03	26.1	1.2	16.5	4.6	24	0	15.8	2.2
1	M04	3	OTNT	NA	Neutral	12.1324675324675	76.0103896103896	10.6637660752507	658471.677922078	5334.49246087611	7.58441558441558	21.4207792207792	1.8175163692171	109596.8	3053.98607933302	385	14.3	14.5	2.1	9.9	10.6	0.5	0	25.5	39	22.9	43.6	27.5	45.2	2725114	125719.48	2413.27	482.03	25.5	2.3	9.1	14.8	24.2	3.1	12.7	10.6
1	M05	1	OTNT	NA	Neutral	15.4018264840183	89.2853881278539	8.32565442351406	755968.657534247	5504.32645690473	7.66438356164384	22.1232876712329	1.90901246138183	110927.929223744	2898.54207761944	438	11.6	10	2.7	8	6.2	0.7	30.4	33.8	21.2	26.9	29.2	31.1	32.6	3178437	118201.04	2548.18	421.38	30.1	0.7	3.4	13.5	27.2	0	4.6	17.1
1	M05	2	OTNT	NA	Neutral	9.7780612244898	64.5255102040816	5.92203265307607	553466.362244898	4528.62320914903	7.60969387755102	22.5663265306122	1.6867733420716	129409.18622449	3081.0675189788	392	15.3	24.5	1.8	6.4	19.6	1.8	26.5	14.8	26.5	18.6	30.9	19.6	32.1	2165921	128094.42	1844.58	488.41	18.6	2.8	10.7	8.7	15.8	0	12	4.1
1	M05	3	OTNT	NA	Neutral	12.1507430997877	76.3609341825902	8.8149862534948	652459.042462845	5025.93962705798	7.40339702760085	22.2059447983015	1.70281894178264	123521.936305732	3107.25410285122	471	11	19.3	3	6.8	15.5	1.3	0	24.6	39.9	23.4	43.1	27.2	43.9	2840266	138775.63	2234.79	524.31	25.9	1.3	11.3	10.8	25.1	0.8	13.4	10
1	M06	1	OTNT	NA	Neutral	11.8410852713178	73.3662790697674	9.88832410270874	612161.019379845	5223.76697571256	9.26937984496124	27.4263565891473	1.96082468607506	153103.891472868	3533.19797974991	516	15.9	13.6	2.3	6.8	10.3	1.4	23.6	26.2	26.4	23.1	35.3	25.6	40.1	2551631	124186.01	2219.94	461.28	23.6	2.5	4.3	17.6	21.1	3.1	7	15.1
1	M06	2	OTNT	NA	Neutral	12.0923787528868	73.6374133949192	6.59821152698706	637640.80369515	4936.77945071345	8.39491916859122	24.7043879907621	1.73299065948488	134673.080831409	3029.79035239826	433	11.5	19.4	1.8	7.6	12.5	1.2	29.1	19.2	30.9	21.7	34.6	24	36.7	2642064	124968.26	2159.03	460.98	21.2	1.4	8.1	10.2	19.9	0	9	9
1	M06	3	OTNT	NA	Neutral	12.6103896103896	71.1985157699443	6.7318046463624	598762.580705009	4993.2555405407	5.70686456400742	16.2319109461967	1.38878803855074	80857.2077922078	2332.18628775781	539	9.6	16.1	2.4	7.6	11.1	0.2	0	25	30.6	21.3	34	25.4	35.3	2613161	111259.94	2145.34	412.33	23.2	1.1	5.8	16.3	22.3	0.6	9.8	18.7
1	M07	1	OTNT	NA	Neutral	12.160396039604	73.4435643564356	6.87546070548028	615013.059405941	5001.40460781054	9.27128712871287	27.4990099009901	1.99966439661759	172675.055445545	3720.88479831772	505	9.9	19.2	2.2	6.7	15.8	3	23	25.5	24.8	22.4	29.7	26.9	35	2640559	159133.58	2138.34	572.23	25.1	1.4	10.7	6.9	22.2	0	12.1	5.1
1	M07	2	OTNT	NA	Neutral	12.795358649789	81.8924050632911	10.9060465016441	717630.280590717	5279.7596749195	7.17510548523207	20.3438818565401	1.82376671615301	106163.208860759	2846.81353120178	474	12	12.4	1.7	9.1	9.3	1.1	30.6	21.1	25.7	23.6	31.2	27.2	32.1	2865777	126562.17	2422.58	470.77	23.6	0.4	6.8	8	23.6	0	9.7	7.4
1	M07	3	OTNT	NA	Neutral	10.2010309278351	65.610824742268	7.50194378022575	579973.987113402	4675.46688857146	6.88917525773196	20.6314432989691	1.93443513187005	119927.430412371	3027.52063697639	388	12.9	26.5	4.4	8.8	20.4	1.8	0	19.6	33.2	19.8	37.1	24.7	38.1	2325035	146249.56	2031.78	555.31	20.9	4.9	13.1	6.2	22.4	5.9	17.8	3.4
1	M08	1	OTNT	NA	Neutral	12.9904761904762	86.4642857142857	9.75221197231557	768851.052380952	5485.37693397806	9.53333333333333	28.5833333333333	1.93554688728834	163263.352380952	3447.59218773378	420	14.8	15	2.1	8.3	8.8	2.4	25.2	26	27.4	24.5	34	28.3	39.3	3079088	157318.02	2615.53	557.88	26.2	0.5	11.7	7.9	25.2	0	10.7	4.5
1	M08	2	OTNT	NA	Neutral	10.8095238095238	81.7687074829932	14.3324178872494	788038.156462585	5525.12576816124	8.30385487528345	24.7959183673469	1.81430536299729	142299.009070295	3222.37148812466	441	18.6	17.5	2.9	12.2	13.4	2.3	30.4	17.9	27.9	24.3	33.1	29.7	36.3	3155158	145575.93	2676.04	537.68	26.3	0.7	14.3	6.3	26.1	0	14.7	4.8
1	M08	3	OTNT	NA	Neutral	11.1191860465116	74.4273255813954	10.0978192765433	667004.125	5243.65335968101	8.14244186046512	23.671511627907	1.71258914284334	130469.764534884	3004.55552882114	344	18.6	17.7	2.9	9.6	15.4	0.3	0	22.4	36.9	23.5	40.7	27.3	41	2725882	154267.99	2282.02	576.77	25	1.2	14.2	6.1	24.1	0.6	17.2	6.4
1	M09	1	DNM2	NM_001005362	sample	13.282722513089	81.1806282722513	10.8426920845283	668437.547120419	5140.40223258274	11.2277486910995	32.0366492146597	2.15471261362708	169870.062827225	3744.38771231383	382	14.1	13.9	2.9	7.3	11.3	1	18.3	28.5	33.8	22.8	43.2	27	47.1	2705896	137047.12	2306.71	500.55	22	1.8	6.5	12.8	22	1.3	7.3	8.6
1	M09	2	DNM2	NM_001005362	sample	11.6875	66.05	6.62905775824199	528350.904166667	4825.95795574819	9.15208333333333	25.4833333333333	1.99473958808642	129872.666666667	3464.48942875431	480	11.7	13.8	1.7	7.1	12.3	0.6	20.2	16.9	36	16.5	42.1	20	45.4	2228112	127361.28	2098.5	484.81	15	1	6.9	8.1	16.5	0	11.2	5.2
1	M09	3	DNM2	NM_001005362	sample	10.5021834061135	56.4279475982533	5.64668394150685	448484.796943231	4361.38873165339	6.83624454148472	18.4628820960699	1.57882231417795	89214.115720524	2650.3622881589	458	10.5	18.6	1.7	5.9	15.5	0.2	0	20.7	36	14.8	40.6	17	39.5	2054845	119365.35	1694.5	420.7	14.8	1.1	7.2	7.9	15.5	0	6.8	6.6
1	M10	1	PRF1	NM_005041	sample	11.9549356223176	76.6158798283262	11.5004802458143	656954.306866953	5586.98828685678	9.48927038626609	29.4613733905579	2.14582168783107	176856.015021459	3768.03547748342	466	16.3	14.8	3.2	9.7	11.2	3.2	21.7	24	27.7	22.3	33.5	25.5	37.8	2648015	147593.18	2533.51	594.45	21.5	1.5	8.2	8.4	22.5	0.2	12.7	4.7
1	M10	2	PRF1	NM_005041	sample	10.7704545454545	64.4227272727273	8.47576405968124	537519.720454545	4797.28483823326	8.23181818181818	25.2681818181818	1.75068634886401	141222.786363636	2947.60925609077	440	13	22	2	7.7	17.5	2.3	30.5	16.6	31.6	18	35.9	21.4	36.8	2350474	107338.63	2091.95	397.07	18	3.6	5.7	21.1	18	2.7	7.5	18.9
1	M10	3	PRF1	NM_005041	sample	11.4922178988327	65.3385214007782	8.01827617979206	527866.501945525	4583.34897151311	6.54863813229572	18.7568093385214	1.51170907803889	92434.4455252918	2594.46024733227	514	10.7	17.7	1.6	6.6	16	0.4	0	22.8	32.9	18.1	35.6	21.4	35.8	2298197	110062.13	1942.39	403.99	19.1	5.6	5.8	16	17.7	7	8.6	15.8
1	M11	1	DSN1	NM_024918	sample	11.5619389587074	74.3626570915619	8.13196325298449	647217.231597846	5111.47853338431	8.90125673249551	27.657091561939	1.93509848610577	169260.533213645	3620.80760613557	557	14.2	20.3	3.2	7.5	16.7	1.4	25	23.5	26	22.4	31.4	27.1	35.9	2572465	157999.1	2242.27	595.6	21.9	1.6	11	8.3	20.6	0	12	6.6
1	M11	2	DSN1	NM_024918	sample	11.2756097560976	72.3268292682927	9.50671833106088	612394.775609756	5058.96920663611	9.50731707317073	29.8463414634146	2.04540067430496	174991.748780488	3621.31036689529	410	16.1	17.3	3.4	8	13.9	3.2	23.9	17.8	35.4	20.5	41.2	24.4	44.4	2647315	145929.66	2209.95	533.91	19.5	1.5	13.9	6.8	19.5	0	15.6	3.4
1	M11	3	DSN1	NM_024918	sample	10.7456896551724	66.4784482758621	8.97223165726364	563248.247844828	4573.41961689405	6.70689655172414	19.7047413793103	1.68918885795699	106218.693965517	2668.38835875361	464	14.2	22.6	2.6	8	20.3	0.9	0	23.9	31.9	21.3	34.9	25.4	36	2266558	120928.49	2005.11	442.46	20.3	5.4	7.1	11.2	20.5	7.5	9.3	12.3
1	M12	1	CBLB	NM_170662	sample	12.2647058823529	83.1088235294118	8.69109233552589	734240.961764706	5553.18194040722	11.9676470588235	40.3676470588235	2.34424137016768	262965.167647059	4022.87536165842	340	14.1	14.1	5	8.2	9.1	4.7	17.6	23.8	35.6	25.3	40.9	28.5	45	2854158	166611.95	2376.95	627	25	0.6	12.9	4.7	22.6	0	15.6	3.5
1	M12	2	CBLB	NM_170662	sample	11.6838235294118	81.9779411764706	10.7413360013548	728276.840686274	5395.95383094576	9.75245098039216	32.1372549019608	2.00570466809378	188230.568627451	3298.38979828098	408	17.6	16.4	3.4	10.3	14.5	2.2	29.2	19.4	36.8	24.5	40.4	28.4	41.7	2705275	135459.74	2358.67	488.74	21.1	2.5	10.5	7.8	21.3	0	10.5	5.4
1	M12	3	CBLB	NM_170662	sample	12.2476370510397	71.5217391304348	8.08737841824003	576289.654064272	4912.91334617126	7.51417769376181	24.3894139886578	1.74464351522215	137876.820415879	2856.74894071759	529	14.2	17.2	4.7	6.4	13	1.1	0	26.8	37.1	23.3	39.9	26.7	40.6	2335395	119830.47	1995.6	431.45	22.1	4.7	7.8	16.3	21.2	6.2	8.7	17
1	M13	1	EP300	NM_001429	sample	12.0360721442886	74.0721442885771	8.42965727766914	616277.681362725	5014.82830952091	9.27054108216433	29.2625250501002	1.92601230885578	171104.486973948	3336.92633173263	499	12	13.6	3.8	7.2	11.6	1.6	26.5	24.6	27.5	21	31.7	24.6	37.1	2531216	128575.83	2097.85	461.35	19.4	0.4	6.2	13	17.8	0	6.6	15.2
1	M13	2	EP300	NM_001429	sample	11.2547425474255	66.3658536585366	11.010657918287	550278.574525745	4973.52273682417	8.81842818428184	26.8373983739837	1.7279122051654	146677.512195122	2965.4399453748	369	16	17.3	1.6	9.5	14.6	1.1	33.3	16.5	32	19.2	37.7	21.4	38.2	2286155	118700.62	2381.47	455.07	17.6	1.6	5.7	11.1	19.2	0	8.4	7.9
1	M13	3	EP300	NM_001429	sample	12.5529411764706	59.7435294117647	8.79086981568669	459344.748235294	4476.53395409413	5.4	16.0047058823529	1.88704886744631	70086.9458823529	2272.63775215868	425	9.2	14.4	4.9	7.3	10.4	0.5	0	22.8	29.2	17.9	39.1	20	35.8	2369974	93326.75	1976.59	323.74	18.4	0.7	2.6	20	15.8	0	3.5	25.9
1	M14	1	PHOX2B	NM_003924	sample	13.4494680851064	80.2367021276596	9.38360370607834	662666.425531915	5219.66978831053	11.563829787234	35.5292553191489	2.16732116467912	213722.643617021	3976.42528420884	376	13	17.8	4.8	7.4	12.8	3.2	16.5	30.6	34.6	24.2	39.4	26.9	43.6	2710325	148215.44	2351.35	535.52	24.7	1.9	8	5.3	21.8	0	10.1	5.3
1	M14	2	PHOX2B	NM_003924	sample	10.5112540192926	88.2347266881029	14.9357023815656	864362.520900322	5856.45298082826	10.5948553054662	31.9935691318328	2.33867230206495	182123.92926045	3628.7909206256	311	23.2	16.7	2.6	13.5	13.2	1.6	17.7	16.4	40.2	25.4	45	29.9	46.3	3337686	144246.56	2944.49	546.69	27	1.3	10.6	7.1	27.3	0	13.8	3.9
1	M14	3	PHOX2B	NM_003924	sample	10.0823970037453	65.7602996254682	12.5272801651251	568581.734082397	5074.42972754071	6.60299625468165	18.310861423221	1.88997365060633	94659.0299625468	2677.68339849108	267	17.2	18.7	2.6	12	16.5	1.1	0	19.5	33	20.6	33.3	25.5	32.2	2209127	113977.3	2256.14	424.71	18.4	0.4	6.4	20.2	22.1	0.7	8.2	20.2
1	M15	1	LATS1	NM_004690	sample	10.3613963039014	62.6180698151951	10.7197915234058	542185.977412731	5037.2429084653	8.34702258726899	23.6776180698152	1.68300683048092	141295.232032854	3089.58994439613	487	15.2	20.5	2.7	10.5	16.2	2.5	32.2	19.3	22.8	15.6	29.6	19.7	32	2381017	145300.05	2189.63	515.96	16.2	2.1	6	18.1	17	0	6.8	17.5
1	M15	2	LATS1	NM_004690	sample	10.562363238512	62.1816192560175	6.60998458329674	503553.32166302	4490.88302799477	8.33916849015317	24.2866520787746	1.84430129172237	132290.840262582	2952.30956104807	457	10.3	23.9	2.6	5.7	20.1	1.1	34.1	16.4	28.7	19	37	21.4	38.7	2374846	136051.65	1895.65	505.23	19.7	1.3	11.2	11.2	16	0	14.9	11.4
1	M15	3	LATS1	NM_004690	sample	10.8657894736842	58.2815789473684	5.54841626002557	438584.686842105	3999.52365313521	6.95789473684211	20.3657894736842	1.6280666508097	112129.878947368	2642.03125510501	380	9.2	25.3	2.6	4.7	21.3	0.5	0	22.1	32.4	15.8	36.6	18.2	36.3	1989182	106925.92	1462.32	359.23	16.3	0.5	5.3	13.2	12.1	0	3.4	16.3
1	M16	1	CUL3	NM_003590	sample	12.3561643835616	80.3264840182648	9.39855601090532	694295.844748858	5363.88460454186	8.93607305936073	25.5388127853881	1.78663673213178	145556.410958904	3315.64635449002	438	13.9	15.3	2.1	8.7	12.1	0.7	25.1	25.8	24.2	25.1	27.2	28.1	32	2810290	147501.9	2417.63	532.73	24	0.2	9.4	7.8	22.8	0	10	7.5
1	M16	2	CUL3	NM_003590	sample	11.8616236162362	69.4428044280443	7.75280278445062	576596.040590406	4866.86238489232	7.24354243542435	19.8284132841328	1.47828602093146	104569.612546125	2713.5244875494	542	12.5	19.4	1.5	6.8	15.3	0.9	35.1	21	27.7	17.9	31.9	20.8	33.4	2403664	129033.34	1925.46	456.83	17.3	1.1	7.2	8.3	15.5	0	9	7.7
1	M16	3	CUL3	NM_003590	sample	13.7488888888889	70.8866666666667	7.97626699948036	541298.16	4600.57432459848	6.09111111111111	17.2577777777778	1.48121995478947	85789.3044444444	2359.78656663912	450	8.2	15.3	1.8	5.6	8.2	0.7	0	29.1	33.1	22.2	38.2	24.7	37.3	2365623	112188.64	1894.52	387.04	20.9	0.9	6	13.1	17.3	0	6.4	18
1	M17	1	OTNT	NA	Neutral	12.6117021276596	87.2978723404255	10.0346715233652	766034.037234043	5229.79011995169	10.3351063829787	32.2978723404255	1.92737475952438	187906.875	3565.64381957978	376	16.5	20.2	2.7	8.8	16.8	1.9	24.7	28.7	29.5	26.1	34.8	30.6	39.4	2864721	150245.72	2442.71	564.37	25.8	2.9	11.4	9.8	25	0	12.2	7.4
1	M17	2	OTNT	NA	Neutral	11.0667938931298	74.6564885496183	9.65471908181626	681269.055343511	5172.03111805094	8.30916030534351	24.9351145038168	1.7845849641999	144919.685114504	3284.44747794406	524	15.6	22.1	1.7	11.6	18.5	2.1	29.6	17.6	32.4	21.6	38.4	25	41.6	2838036	139583.3	2502.77	529.23	23.1	1.1	10.5	6.9	23.9	0	12.4	4.6
1	M17	3	OTNT	NA	Neutral	12.1167192429022	79.4605678233439	9.31718020533882	718675.305993691	5330.7627371305	9.34069400630915	26.1388012618297	1.77320203914957	138900.299684543	3235.66825359089	317	18.6	18.9	2.5	11.7	14.5	0.9	0	25.9	46.1	25.6	48.6	31.5	48.9	2900306	144489.72	2611.93	531.52	28.4	1.9	12.3	8.8	27.4	0	13.9	5.4
1	M18	1	OTNT	NA	Neutral	11.3986013986014	90.0454545454545	14.3993675420113	875149.993006993	6042.24643546304	10.9230769230769	35.9335664335664	2.09133140560614	220210.01048951	3628.33316130936	286	20.6	15.4	4.5	13.3	11.9	2.1	21.7	21	31.5	28.3	34.6	33.2	38.5	3191715	162895.02	3053.85	624.83	29.7	3.1	12.2	9.8	31.8	0	16.8	5.9
1	M18	2	OTNT	NA	Neutral	11.5408805031447	79.9874213836478	13.9022225901625	740539.933962264	5531.22490472834	9.94654088050314	28.3710691823899	1.9970349180288	156661.789308176	3431.0096915258	318	17.6	17.3	1.3	11.6	13.8	1.6	23.6	18.6	40.3	24.5	43.1	27.7	45.3	3102280	153981.68	2755.35	594.33	25.2	0.6	14.8	9.7	23.9	0	15.7	6.9
1	M18	3	OTNT	NA	Neutral	10.3102678571429	72.859375	14.2980896895868	690744.879464286	5448.9922546759	7.48883928571429	22.0892857142857	1.72625302686048	121960.647321429	2998.85136211433	448	20.3	19.9	3.1	13.4	16.3	1.8	0	20.1	36.2	23.2	37.9	26.1	38.6	2856159	147029.89	2705.71	538.04	24.8	1.1	11.8	6.5	25	0	13.8	4.5
1	M19	1	OTNT	NA	Neutral	11.5612648221344	90.2845849802372	7.72117956136301	852093.754940711	5386.44928699966	9.9802371541502	30.2490118577075	2.15243193638171	173105.849802372	3485.87885643743	253	17.8	20.2	3.6	11.1	15.4	2.4	24.5	24.1	28.5	27.7	33.2	30.8	36.8	2937477	168866.8	2637.82	627.57	27.3	1.2	13.8	6.3	26.9	0	15	5.9
1	M19	2	OTNT	NA	Neutral	12.636690647482	88.1007194244604	8.52714057906412	805189.978417266	5474.90953061367	10.8812949640288	33.410071942446	1.92907449931368	189683.651079137	3423.14287067847	278	14	16.9	1.4	9.7	14.4	1.4	21.6	24.1	38.1	27	41.4	28.8	43.2	3160300	143447.8	2539.03	503.24	24.8	0.7	11.5	6.1	23	0	13.7	5.4
1	M19	3	OTNT	NA	Neutral	10.3498759305211	67.1315136476427	7.28440390121155	572852.208436725	4612.89218916358	7.92803970223325	23.7617866004963	1.78017889328218	131825.635235732	3070.74735703334	403	14.6	26.6	3.5	8.7	23.8	0.5	0	21.6	36.5	22.1	40.2	27.5	41.4	2406642	127372.53	2250.25	500.7	24.3	0.7	13.9	22.1	24.6	0	19.9	21.1
1	M20	1	OTNT	NA	Neutral	11.2471131639723	72.4826789838337	11.2198503588611	623558.683602771	4927.0664852099	9.31408775981524	27.5889145496536	2.04005836249854	163259.616628176	3659.572635864	433	14.3	21	3.9	7.2	17.1	2.5	21	22.9	27	21.2	32.3	24.7	37.4	2547944	149527.17	2218.75	563.8	21.2	1.8	11.8	10.4	20.8	0	14.1	9.7
1	M20	2	OTNT	NA	Neutral	12.6935064935065	89.9662337662338	10.9364456077808	822683.153246753	5423.58243491625	9.89090909090909	29.1766233766234	1.89042692715555	163344.542857143	3438.06863715348	385	14.5	17.1	2.9	10.9	15.6	0.5	23.1	21.3	34.8	27.8	39.7	30.6	41.6	3220007	140380.06	2675.08	526.4	27.5	1	9.1	7	27.3	0	13	3.9
1	M20	3	OTNT	NA	Neutral	11.593023255814	75.7005813953488	9.35822042260208	665601.944767442	4963.90973688916	7.2296511627907	21.078488372093	1.60239141910543	111147.875	2786.91738239992	344	15.4	18.6	2.3	9.9	15.1	0.6	0	24.1	35.5	23.8	38.4	25.9	39.2	2590199	125478.51	2257.79	482.19	23	1.5	7.8	8.7	24.1	0	9	7.6
1	M21	1	OTNT	NA	Neutral	10.7043918918919	62.5625	6.69458544191725	446572.366554054	4053.77075253286	8.97128378378378	24.8192567567568	1.84946106495859	142707.346283784	3355.64278266255	592	13.3	19.8	1.2	4.4	28.9	2	26.7	21.3	25.5	18.4	29.1	18.6	34	1776452	135475.08	1600.27	502.22	14.4	19.6	11.3	24.8	13.9	16.6	11.7	24.2
1	M21	2	OTNT	NA	Neutral	10.3819628647215	63.551724137931	8.7879339070475	525282.877984085	4797.03203471607	9.36604774535809	26.816976127321	1.83128055934309	153177.639257294	3461.6077303002	377	12.2	21.5	1.6	6.4	17.5	2.1	21	17.8	36.6	18.3	39.3	21	40.3	2326718	143527.15	1952.03	525.36	18.3	0	11.7	6.4	15.9	0	13.3	5.6
1	M21	3	OTNT	NA	Neutral	11.9757174392936	77.19646799117	9.18816148489164	685770.176600441	5292.23037484122	8.01324503311258	22.4128035320088	1.61055427754425	129579.452538631	3149.03665846249	453	15.2	15.7	1.5	9.7	11.5	2	0	24.7	39.5	24.9	42.2	28	42.2	2833595	149232.7	2371.01	554.75	24.7	1.3	14.1	6.6	25.2	0	17.4	6.4
1	M22	1	OTNT	NA	Neutral	12.7532894736842	77.1546052631579	10.1031782700289	642890.851973684	5297.92729702214	10	28.2006578947368	1.92087117406796	157961.261513158	3706.5737400655	608	13.5	14.5	1	7.7	11.3	1.2	18.3	26.8	28.3	24.5	33.9	27.6	38.7	2540459	145565.84	2309.57	541.34	21.9	3.5	7.9	8.1	21.2	3.1	10	5.6
1	M22	2	OTNT	NA	Neutral	11.3512880562061	73.5784543325527	10.6483475015282	632176.911007026	5327.17961586616	9.2576112412178	25.2084309133489	1.71781878074942	132628.112412178	3231.85104384821	427	15.2	20.4	0.7	9.8	15.2	0.5	25.5	19.2	37.7	20.6	41.2	25.8	42.6	2510485	133973.93	2509.08	497.04	19.7	0.5	7.7	8.2	24.1	0	10.5	4.9
1	M22	3	OTNT	NA	Neutral	11.6637744034707	80.1453362255965	10.5598372577169	724371.177874187	5197.34736181208	8.68329718004338	26.1301518438178	1.92381739095917	156101.631236443	3486.39898646641	461	16.5	19.7	3.3	10.8	16.3	2	0	25.8	41.2	24.5	43.6	28	44	2724887	150083.01	2355.15	581.7	24.7	1.3	15.6	5.4	23.9	0	16.9	4.1
1	N03	1	PLK1	NA	Negative	11.0416666666667	74.7916666666667	11.7278013037478	617690.704166667	4773.37510225749	10.1458333333333	31.3958333333333	1.76473181587521	215778.904166667	3455.60384442185	240	18.3	16.2	3.8	7.1	27.5	5.8	34.6	20.4	29.2	25.4	30.8	30	40	2395930	158981.42	2386.3	595.73	23.3	22.9	20.8	31.7	24.6	16.7	26.2	29.2
1	N03	2	PLK1	NA	Negative	13.5636363636364	93.5163636363636	9.81446381048586	866023.716363636	6318.24670849873	12.4545454545455	34.7309090909091	1.87910571838091	230524.290909091	4102.98363628982	275	19.6	12.7	1.1	14.2	9.8	8.4	20.7	22.5	41.8	30.5	42.9	35.3	44	3737421	248734.45	2944.36	856.01	34.2	1.1	35.6	4	32.7	0	34.9	1.5
1	N03	3	PLK1	NA	Negative	14.3098591549296	103.525821596244	13.9965770899784	976149.338028169	6730.24008939398	10.3286384976526	28.8403755868545	1.83653405131775	162553.122065728	3480.23620499229	213	26.3	11.7	2.3	16.9	9.4	0.5	0	27.2	44.6	36.6	47.4	45.5	47.9	3851982	222671	3350.65	806.11	33.8	1.9	33.8	10.3	39	2.3	38	5.6
1	N04	1	PLK1	NA	Negative	12.8219178082192	97.3881278538813	15.260633405363	922839.02739726	6649.59069020471	11.7260273972603	38.3698630136986	2.32278804095716	282964.0456621	4398.11137283647	219	21.9	10.5	4.6	14.6	8.2	10.5	20.5	21.9	35.2	30.6	37	38.8	42.5	3793207	245033.39	3216.35	911.31	35.2	4.1	30.6	6.4	32.9	2.3	34.7	3.2
1	N04	2	PLK1	NA	Negative	11.5622317596567	98.7467811158798	13.8004974908619	988662.86695279	6786.28785170822	11.8454935622318	34.6094420600858	1.93463908542005	235080.879828326	3943.08447043937	233	27.5	11.2	1.3	18.5	7.7	6.9	22.3	15.9	38.2	29.2	39.5	35.6	42.5	3784745	231468.65	3151.82	802.15	32.6	0.9	33.9	6.4	30.5	0	34.3	2.1
1	N04	3	PLK1	NA	Negative	11.212389380531	82.353982300885	12.7239498500991	769550.451327434	5979.6999353646	7.8141592920354	22.429203539823	1.69606410071563	147093.743362832	3201.21192108544	226	19	15.9	2.7	15.5	15.5	3.5	0	22.6	31.9	27.4	38.9	33.6	37.6	3010262	204314.31	2851.72	710.25	29.6	4	28.8	10.2	31.4	6.2	31.9	7.5
1	N05	1	PLK1	NA	Negative	12.112426035503	86.2485207100592	11.0313377275642	796583.75147929	6262.95648603445	8.3905325443787	22.8757396449704	1.55962282755521	139447.591715976	2981.37317391591	169	20.1	8.9	3	14.2	6.5	5.3	33.7	20.1	23.1	24.9	23.7	33.1	27.2	3117499	166326.61	2814.05	602.64	27.2	2.4	16.6	18.9	28.4	0	18.3	18.3
1	N05	2	PLK1	NA	Negative	10.9401709401709	88.1111111111111	16.9780992421314	868841.277777778	6683.61830896715	11.5299145299145	34.4871794871795	1.97621373300184	238803.897435897	4141.63070874611	234	22.6	15.4	2.1	18.8	12	6.8	22.6	13.2	40.2	26.1	46.2	33.8	47	3616096	241898.91	3371.17	901.18	31.2	0.4	37.2	6	28.2	0	40.2	4.7
1	N05	3	PLK1	NA	Negative	6.39102564102564	38.5384615384615	4.34241330409534	324516.083333333	3063.7205233381	5.29807692307692	13.2628205128205	0.80513000891151	83356.375	1824.72223179027	312	9.9	53.2	0	7.4	54.5	1.6	0	10.6	21.2	11.2	22.1	15.4	23.4	1442689	100607.35	1243.11	354.11	13.5	49.4	14.1	54.8	11.9	46.8	15.7	54.8
1	N06	1	PLK1	NA	Negative	13.4242424242424	111.004329004329	13.9302238964514	1112715.0952381	6880.01687467736	11.978354978355	38.1385281385281	2.39561443765525	260432.878787879	4334.98425571481	231	26.8	8.7	3.9	19.9	6.5	8.7	19	27.7	34.6	34.2	39	42	42.9	4106712	218957.34	3409.99	780.14	35.5	2.6	27.3	10.4	33.3	0.9	29.9	9.1
1	N06	2	PLK1	NA	Negative	12.8810810810811	100.972972972973	15.0158382272149	998342.183783784	6721.95580477406	12.1567567567568	38.1243243243243	1.91966305211599	268967.681081081	3848.5139409637	185	21.6	11.9	3.2	19.5	9.2	7.6	25.9	17.3	43.2	32.4	44.9	37.3	46.5	3699495	222774.97	3202.59	802.37	30.8	0.5	34.1	8.6	30.8	0	38.9	6.5
1	N06	3	PLK1	NA	Negative	10.6553191489362	84.9744680851064	11.627453090842	837258.6	6762.75447549419	10.6893617021277	31.9957446808511	2.01049595347793	214524.344680851	3906.76219405012	235	25.5	13.2	4.7	18.7	9.4	3.4	0	17	43	28.5	46.8	37.4	49.8	3273901	215277.6	3045.15	812.81	32.3	0.9	35.3	6	32.8	0	37.4	3
1	N07	1	PLK1	NA	Negative	13.565445026178	109.984293193717	13.327913872777	1094219.96858639	6974.79001279433	11.8429319371728	36.0523560209424	1.92951124189663	245175.958115183	3824.59770264361	191	23.6	8.9	2.6	17.3	6.3	5.8	23.6	25.7	30.9	37.2	35.1	44	39.3	4239641	243210.59	3586.42	864.83	41.4	0.5	31.9	6.8	35.6	0	31.9	4.2
1	N07	2	PLK1	NA	Negative	11.622754491018	99.0059880239521	14.4840288528002	985966.461077844	7105.61262292072	10.2335329341317	29.0898203592814	2.17655570332558	166684.838323353	3772.96357686549	167	28.1	8.4	5.4	21	7.2	2.4	20.4	17.4	35.3	28.1	40.1	35.9	42.5	3624088	216118.72	3792.67	828.2	29.3	1.2	29.3	5.4	35.3	0	37.1	2.4
1	N07	3	PLK1	NA	Negative	11.0629921259843	69.7992125984252	10.4777529165613	606248.338582677	5227.39137182248	7.01181102362205	17.7874015748031	1.61952628715976	96397.4645669291	2637.36641463837	254	16.1	19.3	3.1	11.4	16.9	0.8	0	20.9	35	22.4	38.6	29.9	38.2	2559234	168257.26	2199.17	635.63	22.4	7.5	25.6	14.2	21.7	6.7	28	10.2
1	N08	1	PLK1	NA	Negative	12.5432692307692	107.168269230769	19.1445840605595	1090261.10096154	7256.55596694156	9.97596153846154	31.7836538461538	1.95691213837892	231116.605769231	3809.95223781914	208	28.8	9.1	2.9	20.7	6.7	7.7	27.4	23.1	26.4	35.1	29.8	42.8	34.1	4048334	237227.2	3816.47	866.72	36.1	2.4	32.2	11.5	38.5	0.5	33.7	6.2
1	N08	2	PLK1	NA	Negative	12.3652694610778	89.2275449101796	13.6575537387141	825584.329341317	6329.67810553055	9.95808383233533	27.4910179640719	1.55746615423072	179120.934131737	3201.66977721258	167	22.8	14.4	0	15.6	10.8	4.2	32.9	16.2	32.9	25.7	36.5	35.9	38.9	3254783	202661.83	2867.45	793.54	28.7	1.8	31.7	9.6	28.7	0	34.1	6.6
1	N08	3	PLK1	NA	Negative	10.7612903225806	81.0387096774193	12.2019995817532	716754.974193548	6186.64046931858	8.78709677419355	22.7290322580645	1.70707922543077	129500.741935484	3308.71794989966	155	19.4	9	0.6	13.5	7.1	1.3	0	16.8	37.4	25.8	41.9	36.8	41.3	2714945	217133.21	2852.25	816.39	23.9	0.6	32.3	10.3	28.4	0	41.3	3.9
1	N09	1	CIC	NM_015125	sample	12.8743016759777	78.0782122905028	10.5289659897187	663753.706703911	5415.48992543337	9.8072625698324	28.5083798882682	1.76054453289488	165444.547486034	3405.08155214618	358	13.7	12.6	2.2	8.4	9.5	1.1	28.5	27.4	28.5	24	32.4	28.2	36.3	2708954	164078.71	2429.17	590.02	22.1	1.1	14	9.2	20.7	0	14.5	7
1	N09	2	CIC	NM_015125	sample	12.4666666666667	78.4309523809524	12.4022513972118	704629.154761905	4980.69678039809	9.75	28.1904761904762	1.86629287956852	156291.097619048	3299.84539083441	420	11.7	13.6	1.2	8.6	10.5	1	24.3	21	34.5	21.2	38.3	22.9	40.7	2906595	136443.43	2293.23	479.09	21.2	1	9.3	6.9	17.9	0	10.2	8.3
1	N09	3	CIC	NM_015125	sample	12.2799097065463	73.7088036117381	11.3419309481496	623217.593679458	4806.56497090239	8.31151241534989	23.8352144469526	1.91754585636031	129863.659142212	3173.00757197222	443	13.5	19.6	4.1	9.5	16.7	0.5	0	24.6	39.3	23.3	44.7	26.2	46	2751589	139272.71	2200.46	486.96	25.1	2	11.3	6.3	21	2.9	10.4	8.4
1	N10	1	SMARCA4	NM_003072	sample	11.1419213973799	65.9192139737991	8.12903058610537	555036.379912664	4842.96882812032	8.12008733624454	22.8951965065502	1.87281312839334	130105.644104803	3387.00504611253	458	10.5	14.8	2.8	6.6	11.4	1.7	22.9	19	18.8	17.9	24	19.7	29.3	2276007	151883.87	1865.39	555.98	14.8	0.9	10	6.8	14.2	0	10.5	6.6
1	N10	2	SMARCA4	NM_003072	sample	10.4308093994778	69.9060052219321	12.085314186352	638965.579634465	5251.19856777103	9.18537859007833	26.1174934725849	1.79414744102976	146160.216710183	3264.69078138396	383	17	17.5	2.6	10.2	12.3	1.6	23.2	15.4	32.9	19.1	36.3	21.9	37.6	2408329	135690.77	2277.6	500.09	17.5	0.8	10.7	7.6	18.3	0	11.7	6.3
1	N10	3	SMARCA4	NM_003072	sample	10.1444444444444	57.6666666666667	8.41469769783739	445487.219444444	4671.01239096482	7.13055555555556	19.7527777777778	1.70608640109895	99337.3027777778	2974.15830028266	360	10.6	14.4	2.8	6.7	12.5	0.3	0	18.3	34.4	16.1	40.3	18.9	39.2	1817574	135440.41	1678.49	492.26	11.7	2.2	8.9	8.6	13.3	2.8	10.8	8.1
1	N11	1	DOT1L	NM_032482	sample	12.5285171102662	73.0627376425855	6.59240425098597	588322.895437262	5171.6777114852	9.39163498098859	26.0494296577947	1.87372473252442	147806.589353612	3624.18742696024	526	12.7	16.2	1.3	6.5	12	1.3	21.1	24.9	27.2	21.7	32.1	24.5	37.1	2524500	154183.8	2152.44	577.67	22.4	2.7	10.8	12.2	20	0.2	12.2	11
1	N11	2	DOT1L	NM_032482	sample	13.105461393597	87.6497175141243	9.45719704072807	765968.483992467	5341.43332762206	9.99058380414313	29.8399246704331	2.05139087377668	171010.103578154	3606.18163470997	531	16.8	14.7	2.3	9.4	12.2	1.3	22.2	22.2	38.8	25.2	44.1	26.6	46.9	2885259	136100.53	2535.49	502.88	24.5	1.7	10.9	8.5	24.9	0	12.2	6.8
1	N11	3	DOT1L	NM_032482	sample	12.4568181818182	72.9977272727273	7.4718680829235	588766.952272727	4954.97804310135	8.10454545454546	24.8113636363636	1.76971317653205	136898.252272727	3031.56589046298	440	11.4	17.5	3.4	7.3	14.1	0.9	0	25	38.6	21.4	42.3	24.1	43	2360136	131966.65	1978.09	478.64	21.6	4.1	8.9	9.3	21.1	5.5	10.5	6.8
1	N12	1	XPC	NM_004628	sample	12.824427480916	75.6132315521628	7.84464800365298	601985.284987277	5256.75812023527	11.2697201017812	34.1323155216285	2.15087418493079	209793.944020356	3841.58370452413	393	13.7	15.8	4.1	6.6	12.2	4.1	21.6	26.2	30.8	24.4	37.2	28	42.2	2466705	158870.27	2252.15	590.9	21.6	1.8	13.2	9.9	20.4	0	13.7	6.4
1	N12	2	XPC	NM_004628	sample	12.0616740088106	72.7026431718062	9.02480429747179	602761.627753304	5303.16412184171	10.1718061674009	29.215859030837	1.99715123076129	171428.103524229	3623.81079035123	454	14.3	15.2	1.8	7.9	11.5	2.6	18.5	20	35.5	20.7	39	22.7	40.1	2526752	156411.51	2205.44	580.69	20.5	1.1	14.1	5.1	19.2	0	16.7	1.8
1	N12	3	XPC	NM_004628	sample	12.4337568058076	76.9473684210526	8.91102769046945	657812.012704174	5121.87147788489	8.43557168784029	24.1524500907441	1.69792943016827	128507.101633394	3114.25481678197	551	14.7	16.2	1.8	8.5	12.7	0.2	0	27.4	41.4	24	44.8	28.5	45.6	2737268	131409.09	2277.97	530.09	23	0.9	8.9	9.1	23.8	0.7	12.9	10.5
1	N13	1	EXT1	NM_000127	sample	11.0607902735562	80.1155015197568	9.8447048196693	744478.376899696	5392.06194598313	8.48632218844985	24.0060790273556	1.73487798227168	127319.565349544	2885.33924967832	329	19.5	15.8	2.1	11.2	12.2	0.9	28.9	21.9	22.8	24.6	24.3	25.2	29.5	2729518	127648.14	2443.55	467.91	24	0.9	4.3	11.9	22.5	0	8.2	10.3
1	N13	2	EXT1	NM_000127	sample	11.8813131313131	74.7979797979798	8.19397859718819	631252.517676768	4945.13371885427	7.63383838383838	21.0681818181818	1.56877858797918	122149.128787879	2899.10672895329	396	11.1	22	1.8	7.6	18.7	1.5	32.3	21	28.8	21	31.1	24.2	31.3	2509011	145674.21	2123.88	515.15	21.5	0.8	13.4	6.8	19.2	0	13.1	6.6
1	N13	3	EXT1	NM_000127	sample	9.57954545454546	66.5511363636364	11.2401543758193	583506.556818182	4666.47785853427	5.75284090909091	16.15625	1.27516411831129	78578.0482954545	2150.02294735336	352	17	25	1.7	9.7	21	0.6	0	21.6	27	22.4	29.3	26.1	28.7	2374678	118168.8	2009.55	432.48	22.4	2.6	9.1	18.2	20.5	0.9	9.9	17
1	N14	1	MSH6	NM_000179	sample	10.6161616161616	73.8686868686869	15.5886143446402	671828.511784512	5483.68373693423	9.02693602693603	26.996632996633	1.65820176166802	160037.565656566	3091.15307774176	297	18.9	21.2	2.7	12.8	18.2	2	32.3	23.6	23.9	23.6	27.9	28.6	30	2532040	149938.51	2721.67	565.43	23.9	2.4	11.8	13.1	25.3	0	13.1	10.8
1	N14	2	MSH6	NM_000179	sample	10.4328358208955	70.6940298507463	10.2669726697107	612559.432835821	4928.05946746691	11.0671641791045	34.9477611940299	2.0807460893339	207414.28358209	3472.68296935056	268	14.2	22	2.6	8.6	18.7	1.9	23.1	17.2	38.4	19.8	42.2	22.8	42.5	2819280	142918.17	2311.06	524.45	20.5	0.7	11.2	8.2	17.9	0	13.1	6.7
1	N14	3	MSH6	NM_000179	sample	10.7822580645161	64.002688172043	11.0893558452812	528022.666666667	4910.04624438591	7.31182795698925	21.4865591397849	1.66373054423406	113355.193548387	2856.18790086308	372	15.6	18.3	4.6	9.9	15.6	0.5	0	21.2	36.3	20.4	38.4	25.3	38.7	2302495	145454.57	2215.82	541.71	19.1	1.1	14.2	11	21.2	0	17.7	8.9
1	N15	1	FANCC	NM_000136	sample	9.97191011235955	74.8342696629213	13.8883804140555	700824.132022472	5256.1935597498	8.79775280898876	25.8679775280899	1.71042273396862	144902.47752809	3046.05688365861	356	18.8	19.1	1.7	10.1	13.8	1.7	27	19.7	25.3	23	26.7	25.3	29.5	2726421	143657.9	2553.1	538.63	23.3	1.1	7.6	8.1	23.3	0	8.7	6.7
1	N15	2	FANCC	NM_000136	sample	11.0762527233115	75.8583877995643	9.89325584216332	681026.074074074	5086.93273903276	7.64923747276688	21.7647058823529	1.39968621683639	121572.904139434	2669.9941197845	459	18.1	18.5	0.4	9.6	15.7	0.9	35.7	19	27.7	23.3	30.7	25.5	31.2	2513031	130629.3	2174.97	502.29	21.4	1.1	8.7	10.7	19.2	0	10	7.8
1	N15	3	FANCC	NM_000136	sample	10.6913580246914	70.261316872428	11.4914031572981	610923.907407407	5249.19821434174	6.33539094650206	18.2633744855967	1.41130427707605	97697.9444444444	2520.66956750761	486	19.3	16.9	2.3	11.7	13.4	0.4	0	20.6	28.6	21.6	32.1	26.1	31.7	2350822	124226.1	2314.44	457.79	20.2	1.6	8.4	11.7	22	0	8.6	9.7
1	N16	1	NCOR1	NM_006311	sample	10.5319865319865	82.3636363636364	13.1582513426883	763261.922558923	5564.64230727745	9.05050505050505	25.4242424242424	1.89590091357833	136579.771043771	3445.15118056108	297	19.9	17.8	3.7	13.1	13.5	1.3	20.5	22.6	25.3	26.6	30.3	28.6	34	2723773	147782.19	2661.67	553.34	26.3	1.7	8.8	10.1	26.6	0	10.4	4
1	N16	2	NCOR1	NM_006311	sample	10.1507936507937	78.7671957671958	15.6334753817163	760637.182539682	5668.45774225356	8.68783068783069	24.1746031746032	1.6443873829294	126708.619047619	2875.61618075253	378	22	18.8	1.3	15.1	14.8	0.5	30.4	16.4	31.7	21.7	34.9	25.4	35.7	2776359	141733.08	2814.96	590.64	22.5	1.1	12.4	9	25.4	0	15.6	6.6
1	N16	3	NCOR1	NM_006311	sample	9.26128266033254	69.9002375296912	13.6288699397649	657410.93111639	5058.97135802063	6.09026128266033	17.0902612826603	1.36278145674854	87476.9857482185	2336.60835205377	421	16.6	20.2	1.9	12.4	16.2	0.2	0	18.1	28.3	21.6	29.9	24.9	28.7	2517399	115367.39	2324.03	433.27	19.5	1	6.9	13.8	20.7	0	9.3	14.5
1	N17	1	PLK1	NA	Negative	6.85185185185185	71.5308641975309	31.0911643131962	793777.87654321	5438.61934512497	11.0987654320988	35.3456790123457	2.32659315401224	205613.679012346	3471.44973955419	81	24.7	12.3	11.1	18.5	12.3	1.2	24.7	6.2	33.3	22.2	37	22.2	38.3	3040417	180074.73	3032.39	617.58	21	2.5	16	6.2	22.2	4.9	11.1	3.7
1	N17	2	PLK1	NA	Negative	5.76991150442478	56.3451327433628	28.3125609276469	595379.814159292	5335.69444190166	9.65486725663717	29.0619469026549	1.68847846612478	177721.230088496	2903.44694544326	113	25.7	16.8	1.8	16.8	15	3.5	34.5	2.7	33.6	19.5	36.3	20.4	38.1	2248599	148239.58	2952.2	589.13	15.9	0.9	11.5	13.3	20.4	0	12.4	6.2
1	N17	3	PLK1	NA	Negative	6.43617021276596	64.7234042553192	22.7371167197457	718544.106382979	5300.60316604678	9.21276595744681	25.1382978723404	2.1446546165674	149555.223404255	3198.14279284214	94	22.3	19.1	5.3	20.2	16	3.2	0	6.4	38.3	19.1	43.6	24.5	41.5	2837513	166370.95	2995.05	617.01	18.1	1.1	18.1	8.5	21.3	0	17	4.3
1	N18	1	PLK1	NA	Negative	7.4	69.0666666666667	22.5752797931506	699958.433333333	5326.11522664092	13.1	43.4	2.52273117649754	282480.722222222	3893.43338466091	90	18.9	15.6	5.6	15.6	13.3	5.6	22.2	10	32.2	24.4	36.7	24.4	44.4	2643511	180531.77	2931.58	698.66	20	1.1	21.1	5.6	25.6	0	17.8	2.2
1	N18	2	PLK1	NA	Negative	6.82758620689655	66.6896551724138	24.0272840583715	670549.517241379	5373.32197834754	10.1954022988506	32.3333333333333	2.52960273090771	222419.24137931	3400.55561906697	87	26.4	19.5	6.9	16.1	16.1	6.9	32.2	9.2	32.2	21.8	36.8	23	39.1	2441685	191110.15	3215.64	784.09	17.2	1.1	28.7	12.6	26.4	0	35.6	8
1	N18	3	PLK1	NA	Negative	3.87301587301587	48.4761904761905	21.7547679718487	561214.412698413	4629.93084717562	6.52380952380952	16.4603174603175	1.44593193402717	84464.253968254	2348.54070495816	63	20.6	23.8	3.2	15.9	17.5	0	0	1.6	25.4	14.3	28.6	15.9	28.6	2180311	129703.67	2325.84	480.25	14.3	0	6.3	1.6	15.9	0	9.5	1.6
1	N19	1	PLK1	NA	Negative	9.5	63.90625	22.3751711093197	580282.15625	5240.43316647941	11.640625	34.375	2.47837694322874	220987.921875	4491.55727635698	64	17.2	9.4	4.7	12.5	4.7	6.2	9.4	15.6	31.2	25	37.5	28.1	50	2363286	188793.7	2500.76	652.98	17.2	1.6	17.2	4.7	15.6	0	17.2	3.1
1	N19	2	PLK1	NA	Negative	9.61290322580645	55.9677419354839	8.97928824922983	391634.290322581	4694.24931540752	12.6129032258065	33.7096774193548	1.8803954864669	183544.64516129	3472.48532753829	31	16.1	6.5	0	9.7	6.5	3.2	16.1	12.9	38.7	16.1	41.9	16.1	48.4	1619416	179282.58	1555.4	630.09	6.5	0	19.4	3.2	9.7	0	22.6	0
1	N19	3	PLK1	NA	Negative	6.96774193548387	74.7903225806452	34.7734863014267	828936	6512.45022569683	7.66129032258065	24.5645161290323	1.43397646355057	140006.983870968	2310.99342146119	62	32.3	6.5	4.8	21	9.7	1.6	0	11.3	29	22.6	30.6	27.4	30.6	2976358	137314.5	3248.5	468.09	22.6	0	9.7	4.8	25.8	0	8.1	4.8
1	N20	1	PLK1	NA	Negative	7.44230769230769	61.6923076923077	19.9474168386719	640231.5	6586.02008303141	9.71153846153846	31.6923076923077	2.4440152747379	217724.5	3571.26388653172	52	26.9	9.6	7.7	21.2	7.7	5.8	28.8	7.7	26.9	19.2	32.7	23.1	36.5	2557683	167775.67	3127.83	615.52	19.2	0	15.4	9.6	25	0	11.5	5.8
1	N20	2	PLK1	NA	Negative	7.74324324324324	65.972972972973	22.5578609784523	664427.851351351	5353.10760963926	10.7972972972973	31.1891891891892	2.01134713644048	175111.540540541	3124.25518981094	74	18.9	14.9	5.4	17.6	10.8	2.7	25.7	10.8	33.8	21.6	43.2	24.3	41.9	2317739	145508.12	2879.1	520.25	18.9	0	14.9	9.5	23	0	12.2	2.7
1	N20	3	PLK1	NA	Negative	5.14814814814815	58.037037037037	27.9752031594137	641225.814814815	5068.52457514322	6.75925925925926	17.2407407407407	1.49556266567295	92817.6851851852	2753.15984487805	54	20.4	13	1.9	14.8	18.5	0	0	3.7	37	14.8	38.9	14.8	35.2	1933837	159875.96	2297.15	610.65	13	1.9	13	9.3	13	0	25.9	5.6
1	N21	1	PLK1	NA	Negative	8	76.68	23.0051114222139	826187	5369.78782981946	13.34	39.12	2.26071147239015	269561.38	4110.19985064642	50	22	18	2	20	16	4	14	10	34	20	32	24	44	3734721	192073.46	2976.79	669.2	20	4	16	8	20	0	16	8
1	N21	2	PLK1	NA	Negative	6.51612903225806	47.9193548387097	16.4067470554082	445002.483870968	4746.35598181642	12.1935483870968	35.0483870967742	1.96993043090501	195335.951612903	3334.07879101436	62	16.1	16.1	3.2	12.9	14.5	3.2	17.7	3.2	40.3	9.7	43.5	14.5	45.2	1601266	131753.37	2071.5	488.73	8.1	1.6	14.5	29	14.5	0	14.5	25.8
1	N21	3	PLK1	NA	Negative	5.1340782122905	33.2849162011173	8.4894059921007	269563.38547486	3079.33616297444	6.77094972067039	19.2793296089385	1.25645223852986	116167.184357542	2211.63332586972	179	10.1	39.7	3.9	8.4	44.7	0.6	0	3.9	22.3	8.9	27.9	11.7	27.4	1397611	111350.96	1738.28	386.62	9.5	29.6	11.7	39.1	16.2	30.7	14.5	36.9
1	N22	1	PLK1	NA	Negative	6.76699029126214	71.1067961165049	29.358447229376	765338.951456311	5498.00660110363	11.7378640776699	36.3106796116505	2.34718217747838	218001.417475728	3670.63554998854	103	24.3	22.3	5.8	19.4	22.3	3.9	23.3	8.7	35	23.3	38.8	24.3	41.7	2632807	173391.94	3158.45	793.63	20.4	3.9	15.5	2.9	22.3	4.9	18.4	1.9
1	N22	2	PLK1	NA	Negative	6.7	60.44	23.4315978500234	628444.8	6322.90616977777	10.76	31.49	2.50613108078063	185356.64	2934.84265709964	100	31	11	2	24	11	5	34	6	37	20	40	27	41	2406164	138250.09	3761.58	555.78	19	3	13	20	30	0	14	15
1	N22	3	PLK1	NA	Negative	6.62962962962963	38.962962962963	13.0144691958305	304121.975308642	4128.49306668248	7.40740740740741	19.7654320987654	1.88067926085752	108089.395061728	3186.88968470468	81	17.3	9.9	4.9	6.2	8.6	1.2	0	4.9	38.3	11.1	40.7	9.9	39.5	1406582	139404.96	1510.55	479.45	8.6	0	12.3	11.1	13.6	0	11.1	8.6
