# Supplementary material for: TRACERx analysis identifies a role for FAT1 in regulating chromosomal instability and whole-genome doubling via Hippo signalling
Source: Nat Cell Biol. 2024 Dec 30;27(1):154–68. doi: 10.1038/s41556-024-01558-w (PMC11735399; doi:10.1038/s41556-024-01558-w)
Supplement: Supplementary file 17 — Statistical source data. [file 41556_2024_1558_MOESM17_ESM.zip › extended fig1/ext fig1A source/data/rawData/GIN_H4006_RPApT21.txt]

screenPlateOrder	plateWell	replicateNo	Content	ContentAnno	ContentType	MEAN_ObjectSpotTotalCountCh2	MEAN_ObjectSpotTotalAreaCh2	MEAN_ObjectSpotAvgAreaCh2	MEAN_ObjectSpotTotalIntenCh2	MEAN_ObjectSpotAvgIntenCh2	MEAN_ObjectSpotTotalCountCh3	MEAN_ObjectSpotTotalAreaCh3	MEAN_ObjectSpotAvgAreaCh3	MEAN_ObjectSpotTotalIntenCh3	MEAN_ObjectSpotAvgIntenCh3	ValidObjectCount	percentHIGH_SpotAvgAreaCh2	percentHIGH_SpotAvgAreaCh3	percentHIGH_SpotAvgIntenCh2	percentLOW_SpotAvgIntenCh2	percentHIGH_SpotAvgIntenCh3	percentHIGH_SpotCountCh2	percentHIGH_SpotCountCh3	percentHIGH_SpotTotalAreaCh2	percentHIGH_SpotTotalAreaCh3	percentHIGH_SpotTotalIntenCh2	percentHIGH_SpotTotalIntenCh3	MEAN_Circ_TotalIntenCh2	MEAN_Circ_TotalIntenCh3	MEAN_Circ_AvgIntenCh2	MEAN_Circ_AvgIntenCh3	percentHIGH_Circ_TotalIntenCh2	percentLOW_Circ_TotalIntenCh2	percentHIGH_Circ_TotalIntenCh3	percentLOW_Circ_TotalIntenCh3	percentHIGH_Circ_AvgIntenCh2	percentLOW_Circ_AvgIntenCh2	percentHIGH_Circ_AvgIntenCh3	percentLOW_Circ_AvgIntenCh3
1	C03	1	53BP1	NA	Positive	4.49900066622252	26.597601598934	5.56298436039841	170116.469020653	2973.82584959071	1.17588274483678	4.09860093271153	0.625374523379728	30773.6822118588	893.593654080141	1501	3.5	24.8	4.7	21.8	24.8	26.6	24.8	13.6	24.8	17.3	24.8	1109692.2	150335.32	750.92	541.49	20.2	2.5	7.8	10.3	16.5	0.7	9.2	8.2
1	C03	2	53BP1	NA	Positive	3.66811468288445	20.8835794960904	5.31666670860562	118629.568201564	2658.5274303822	2.99044309296264	6.89313640312772	1.2102284371014	36845.6655082537	2293.8690523321	1151	2.8	60.6	3.2	21	60.6	25.5	60.6	9.9	60.6	12.3	60.6	995681.9	207478.02	690.7	744.93	20.4	3	21	5	13.6	0.5	20.5	3.7
1	C03	3	53BP1	NA	Positive	5.39880952380952	29.4616402116402	4.82161330766206	182297.263227513	3068.03414290125	1.37830687830688	4.31613756613757	0.67197091837724	31465.5985449735	979.211450608062	1512	2.8	25.5	6	21.4	25.5	29.9	25.5	14.8	25.5	19.9	25.5	1166805.1	203455.1	737.36	736.86	25.1	4.6	31.5	1.7	18.7	3.3	31	0.9
1	C04	1	53BP1	NA	Positive	6.18108419838524	40.8419838523645	7.82417818817758	296984.238754325	3524.03341240508	4.85467128027682	16.2053056516724	1.49879539323581	107942.394463668	2338.70159182446	867	5.4	61.1	7.6	15.2	61.1	37.9	61.1	21.7	61.1	26.8	61.1	1596518.2	243384.46	1236.09	883.43	31.3	1.4	25.4	6.1	27.5	0	25.4	4.8
1	C04	2	53BP1	NA	Positive	4.73172628304821	29.2636080870918	5.24337649354397	197525.940902022	3158.31608199153	1.99688958009331	6.59486780715397	0.782938780482304	43252.9758942457	1156.90928634263	1286	2.7	31	6.5	19.1	31	29.9	31	14.3	31	18	31	1188258.1	169243.57	817.08	615.61	21.5	2.2	14.4	9	18	0.2	16.1	7.1
1	C04	3	53BP1	NA	Positive	4.52200488997555	25.9370415647922	5.04044898078311	163545.306234719	2821.33513394468	1.28056234718826	4.99633251833741	0.649588802543006	42254.4969437653	963.380178155478	1636	2.9	23.8	4.1	25.6	23.8	25.6	23.8	12.7	23.8	17.2	23.8	1133043.6	147945.35	758.27	554.2	23.1	3.3	19.4	7	19.7	0.5	19.6	6.2
1	C05	1	53BP1	NA	Positive	6.17983963344788	43.5211912943872	7.92496408460339	327845.317296678	3454.13484669861	4.51546391752577	14.3963344788087	1.29425757167816	79543.1443298969	1914.32819414106	873	4.6	54.6	8.9	16	54.6	39.4	54.6	21	54.6	27.1	54.6	1538771	137911.74	1113.51	489.08	28.5	1.8	5.5	10.5	23.6	0.5	8.1	6
1	C05	2	53BP1	NA	Positive	5.59926470588235	28.9460784313725	5.18764113751911	168622.076593137	3156.32002488753	1.41053921568627	4.93995098039216	0.730834294360343	35654.8363970588	1081.8976290508	1632	3.1	29.6	5.8	21.6	29.6	28.5	29.6	15.4	29.6	20	29.6	1186794.1	138574.53	841	509.55	26	3.2	7	6.6	22.6	1.3	10.8	4.7
1	C05	3	53BP1	NA	Positive	5.05464926590538	32.257748776509	6.35560072772284	230708.370309951	3170.77180097962	2.44371941272431	9.31076672104405	0.896795991533762	66338.4510603589	1273.3951175215	1226	3	35.7	5.5	17.4	35.7	33.8	35.7	15.4	35.7	20	35.7	1221585.6	124558.11	852.76	435.99	23.3	6.1	13.7	7.7	18.8	5	13.5	6.1
1	C06	1	53BP1	NA	Positive	5.81100917431193	38.4339449541284	5.82992232088707	275720.547706422	3333.30944035043	3.17614678899083	11.3825688073394	1.01059817250289	79020.9541284404	1581.82767039127	1090	4.1	43.6	7.2	17.3	43.6	35.8	43.6	19.4	43.6	23.9	43.6	1416763.5	119586.31	1044.02	434.96	25.4	2.2	5.1	22.3	22	0.3	6.7	18.3
1	C06	2	53BP1	NA	Positive	4.78451380552221	26.7521008403361	5.41170909640829	160270.320528211	3066.02932932794	0.764705882352941	2.42196878751501	0.607227661892014	16450.4273709484	775.334229573929	1666	3.5	19.1	5.3	22.1	19.1	28.3	19.1	13.3	19.1	17.2	19.1	1107991.5	187253.75	753.3	682.75	22.3	2.7	15.6	3.4	18.1	1	17.8	2.1
1	C06	3	53BP1	NA	Positive	5.62771535580524	29.1131086142322	6.21427979698786	171966.311610487	3308.87664815754	1.33857677902622	4.01647940074906	0.784325287626994	28093.7400749064	1170.70878148728	1335	3.5	32	6.5	14.9	32	36.5	32	18.3	32	23.4	32	1113035.3	207196.27	814.17	736.24	25.5	1.4	35.7	4.5	20.3	0.5	33.5	3.6
1	C07	1	53BP1	NA	Positive	3.6901226597805	21.0355067785668	5.16936412110365	132543.763718528	2334.16031629577	1.71013557133635	6.64105874757908	0.689719791495674	48172.9031633312	665.558112148806	1549	2.6	24.5	2.9	30.1	24.5	22.7	24.5	9.2	24.5	11.2	24.5	875197.3	45152.11	590.79	156.68	15.4	12.5	0.5	63.3	12.3	15.9	0.6	46
1	C07	2	53BP1	NA	Positive	5.19492868462758	31.2575277337559	6.16518937284375	208650.248019017	3010.22203310122	2.80190174326466	9.79952456418384	1.01445022770553	64480.7836767036	1263.39343806612	1262	3.3	39.8	4.8	20.4	39.8	30.3	39.8	16.4	39.8	17.8	39.8	1155687.5	75328.01	804.84	270.19	19.3	6	1.3	20	16.4	3.7	1.7	11.1
1	C07	3	53BP1	NA	Positive	5.24147465437788	30.2294930875576	6.22510435938998	190678.162211982	3166.02909250411	2.20645161290323	6.32165898617512	0.898506754158279	34925.8552995392	1274.52100676415	1085	2.7	36.9	5.9	17.4	36.9	34	36.9	17.1	36.9	21	36.9	1189760.7	128589.46	881.36	467.36	25.3	2	14.6	5.7	20.9	0.5	15.8	4
1	C08	1	53BP1	NA	Positive	5.26835607537362	27.093567251462	5.44625379228549	153082.06042885	3054.36734685372	1.28330084470435	3.25990903183886	0.5823589741934	18183.8836907083	937.634848586631	1539	3.7	25.7	5.2	23.8	25.7	30.1	25.7	14.9	25.7	19.9	25.7	1141070.6	161967.51	826.8	583.32	23.7	2.1	8.5	8.3	21.9	0.6	10.7	6
1	C08	2	53BP1	NA	Positive	4.75425170068027	30.7627551020408	5.87725175526551	215519.798469388	3137.94558975071	3.39880952380952	10.6964285714286	1.13912008446811	62235.7891156463	1578.49110947689	1176	3.4	47.2	5.6	20.7	47.2	31.7	47.2	14.6	47.2	17.9	47.2	1142937.2	113191.27	892.84	419.53	20.2	2.5	4.3	11.1	18.7	0.7	6.6	6.3
1	C08	3	53BP1	NA	Positive	5.07907845579078	25.7951432129514	5.27771914417867	147140.272104608	2855.71722871068	1.51058530510585	4.34371108343711	0.665012059966424	25026.3673723537	994.430630308769	1606	2.7	29.8	3.4	21.4	29.8	30	29.8	14.5	29.8	18.2	29.8	1038498.1	115275.15	709.51	410.37	22.4	7	7.5	2.9	18.4	4.9	9	1.9
1	C09	1	PLCG2	NM_002661	sample	4.81519639407598	25.9175788795879	5.91260306722082	155312.243399871	2747.82835499999	1.53831294269156	5.05666452028332	0.936250553575152	35263.4661944623	1179.27590072815	1553	4	33.9	3.7	26.9	33.9	25.1	33.9	13.7	33.9	16.7	33.9	1030871.7	142168.51	769.16	524.15	20.7	7.7	5.7	9.3	17.5	6.6	7.8	6.5
1	C09	2	PLCG2	NM_002661	sample	4.78177458033573	27.0041966426859	5.39755258692202	168426.760791367	2890.09399910688	2.01918465227818	5.1984412470024	1.09130843770594	29965.1324940048	1583.13154496539	1668	3.5	47.5	3.6	24.5	47.5	25.3	47.5	12.8	47.5	15.3	47.5	1106835.6	152066.36	816.41	570.64	21.5	6.2	9.6	7.1	18.8	2.3	13.5	5.6
1	C09	3	PLCG2	NM_002661	sample	5.03464052287582	25.8352941176471	4.97838115597515	142288.545751634	2717.75767264257	1.0437908496732	2.88823529411765	0.798634282347391	17419.6352941176	1211.72005170037	1530	3.2	34	3.3	27.6	34	25	34	14.4	34	16.9	34	1077603.3	207824.92	747.84	763.19	23.9	2.8	34.9	4.3	21	0.7	34.8	3.9
1	C10	1	SETD2	NM_014159	sample	6.33739527798934	33.4364051789794	6.09744437370477	207186.233815689	3111.00773780649	2.13252094440213	6.00685453160701	0.83067415310635	35443.0974866717	1299.86447164004	1313	3.4	36.4	5.6	23.1	36.4	30.1	36.4	17.7	36.4	22.1	36.4	1302497.9	163795.3	885.95	591.09	25.7	2.7	10.6	14.4	22.6	0.5	13.3	12
1	C10	2	SETD2	NM_014159	sample	5.52038043478261	31.101222826087	5.08393229432955	199896.154891304	3081.31390597874	1.3226902173913	3.8226902173913	0.825445234269234	24893.7690217391	1211.23866403382	1472	2.6	33.6	5.6	23.2	33.6	28.6	33.6	14.5	33.6	17.5	33.6	1267342.5	167711.92	843.94	605.91	22.3	3.2	14.5	10.5	19.4	0.7	16.4	8.4
1	C10	3	SETD2	NM_014159	sample	5.0540223135643	26.6564885496183	5.14025429817084	162900.857310628	2834.86973590932	1.03112155020552	3.24016441573693	0.523346143282362	24189.1473869642	843.789837702326	1703	2.7	23	3.5	25.7	23	25.8	23	13.9	23	17.8	23	1154830.3	180380.67	757.68	648.19	22.8	5.5	26.2	3.6	19.7	3.8	27	3.2
1	C11	1	IKZF1	NM_001220765	sample	3.0280487804878	13.2268292682927	3.21986320404606	55714.6335365854	1400.20814831018	1.08170731707317	3.59573170731707	0.442791912145251	11619.8030487805	334.228602229823	1640	1.6	16.8	1	42.9	16.8	17.7	16.8	6	16.8	5.6	16.8	590236	32950.99	411.72	109.13	11.2	22.9	0	80.9	7.1	33.4	0	74.8
1	C11	2	IKZF1	NM_001220765	sample	5.78987194412107	29.3445867287544	5.15058988346314	180619.140861467	2846.17739627869	0.711874272409779	2.29336437718277	0.499348818742987	18014.2310826542	720.914209633157	1718	3.7	18.3	3.6	26.2	18.3	27.6	18.3	15.3	18.3	17.3	18.3	1230038.3	203957.06	797.46	721.13	24.9	3.5	18.4	3.3	20.1	0.7	18.5	1.9
1	C11	3	IKZF1	NM_001220765	sample	5.04675876726886	23.7125398512221	4.59005742000165	124621.992561105	2651.14283255214	0.824654622741764	2.10786397449522	0.722693295299693	11540.890010627	981.833294469727	1882	2.8	28.8	2.9	28.5	28.8	24.4	28.8	13	28.8	15.8	28.8	1054838	111181.3	734.14	400.91	23	3.5	6.9	7.2	20.1	0.6	9.2	5.3
1	C12	1	COL2A1	NM_033150	sample	5.66360294117647	31.3780637254902	4.68310641002894	194032.322916667	2787.32243588676	1.80575980392157	5.17156862745098	0.949048120612853	33159.8517156863	1287.54374843011	1632	2.8	37.4	3.3	25.2	37.4	28.7	37.4	14.7	37.4	18.6	37.4	1159613.9	111227.98	773.6	411.93	21.8	7.2	3.4	17	19.7	5.4	5	13.2
1	C12	2	COL2A1	NM_033150	sample	5.58716785482826	27.9228775113415	5.17291255054652	161140.995463383	2866.39143503837	1.699935191186	5.22683084899546	0.969557322271589	32849.3499675956	1340.63891608864	1543	3.1	38.4	4	22.7	38.4	27.9	38.4	14.3	38.4	15.6	38.4	1207043	123699.79	861.57	448.96	24.4	2.9	6.4	13.9	21.9	1.7	8.2	11
1	C12	3	COL2A1	NM_033150	sample	5.52781289506953	28.1333754740834	4.49094563317503	170488.399494311	2595.72797960687	1.41529709228824	4.40897597977244	0.793937458820865	31735.4917825537	1088.10723630496	1582	2.7	32.2	3.5	29.6	32.2	26.9	32.2	14.5	32.2	17.3	32.2	1147948.6	129176.36	747.03	464.69	23.8	3.4	11.4	3.1	21.2	0.9	12.8	1.7
1	C13	1	SMAD4	NM_005359	sample	5.87793696275072	30.2280802292264	4.66502729135385	199302.229799427	2898.93210379438	0.573638968481375	1.59255014326648	0.422828154832401	10527.6103151862	726.417215183998	1745	3.3	17.8	4.2	24.6	17.8	30.4	17.8	14.3	17.8	17.9	17.8	1340305.7	189253.04	853.37	687.24	27.3	2.6	13.6	11	23.3	1.7	15.9	9.4
1	C13	2	SMAD4	NM_005359	sample	5.4669373549884	26.945475638051	4.94463359869682	155847.249419954	2848.22592692581	1.01508120649652	2.67807424593968	0.671725741562901	14422.6287703016	914.09982137338	1724	2.8	26.2	4.1	25.9	26.2	29.5	26.2	15.1	26.2	17.3	26.2	1183770.5	195739.35	872.95	712.38	25.8	2.6	17.2	4.4	22.4	0.5	19	3.2
1	C13	3	SMAD4	NM_005359	sample	6.42515923566879	32.0445859872611	4.74450805184364	196499.389065817	2984.19137858563	0.671443736730361	2.1427813163482	0.443316412598674	18081.2144373673	702.228701924632	1884	2.8	16.5	4.9	22	16.5	32.6	16.5	16.7	16.5	20.6	16.5	1310536.6	190483.9	901.14	699.6	29.2	2.4	29.8	3.4	26	1.5	29.9	2.8
1	C14	1	FANCF	NM_022725	sample	5.49938875305623	29.9407090464548	5.71466666747601	190465.232273839	2923.12049282222	1.0580684596577	3.63508557457213	0.549027720336407	29151.6094132029	782.536109204679	1636	3.7	17.8	4.8	26.8	17.8	27.8	17.8	14.6	17.8	17.5	17.8	1266162.6	198432.21	865.99	709.59	24.9	2.6	13.6	5.4	21.1	1.3	16.3	4.3
1	C14	2	FANCF	NM_022725	sample	6.38779284833539	31.6387176325524	5.55569402565836	187956.923551171	2994.20601634346	1.13131935881628	3.06535141800247	0.651675318744114	20543.7546239211	1083.03103957738	1622	2.6	29.2	4.1	23.7	29.2	30.8	29.2	17.4	29.2	20.4	29.2	1357058.2	203605.2	883.35	732.18	27.8	2.3	19.6	3.1	23.7	0.4	20	2.5
1	C14	3	FANCF	NM_022725	sample	5.42849099099099	29.6086711711712	5.84666147722381	195739.362612613	2837.57815716461	1.22578828828829	3.85191441441441	0.690739898303357	28391.0343468468	990.405449447809	1776	4.3	28.9	4.4	26.4	28.9	27.8	28.9	15.7	28.9	18.3	28.9	1213617.2	118772.17	791.79	427.44	22.6	9.8	10.4	6.7	19.9	8.1	12.3	5.2
1	C15	1	Sep-12	NM_144605	sample	4.98009608785175	28.9560741249142	5.26231362015397	198995.551132464	2941.66881382966	1.24845573095402	4.13795470144132	0.784060563115713	27555.5682910089	1207.11953935164	1457	3.9	32	5.6	25.3	32	26.2	32	13.2	32	17.6	32	1222968.1	198425.15	829.62	713.75	22.7	2.4	17.6	6.9	19.5	0.3	17.7	5.1
1	C15	2	Sep-12	NM_144605	sample	4.59974009096816	24.9668615984405	5.46784808095932	153739.126705653	2850.62575833293	1.06367771280052	2.90188434048083	0.798837586566651	17520.3209876543	1126.95610527456	1539	3.4	32.2	4.2	29.2	32.2	22	32.2	11.6	32.2	15.3	32.2	1174875.1	153755.04	797.41	547.87	20.5	2.9	9.9	6	18.5	1	11.6	4.8
1	C15	3	Sep-12	NM_144605	sample	4.61115133960898	24.3902968863143	4.76271716445029	145703.152063722	2552.27808594323	1.60028964518465	4.64446053584359	0.904897276270407	29554.093410572	1290.91492183376	1381	2.3	38	3.3	31.8	38	21.9	38	12.1	38	14.3	38	1100306.9	154394.57	737.09	560.85	22	3.3	20.3	3.1	17.5	1.1	21.5	2
1	C16	1	GNPTAB	NM_024312	sample	5.49521002210759	31.373618275608	5.42862071511552	213048.739130435	2863.5203611994	2.17686072218128	5.98010316875461	0.828144522489306	36038.8459837878	1374.9092834637	1357	3	37.6	4.1	24.9	37.6	28.7	37.6	14.8	37.6	18	37.6	1243860.2	175350.02	835.41	656.17	23.6	3.5	11.6	5.8	20.3	0.4	14.5	4.4
1	C16	2	GNPTAB	NM_024312	sample	5.24061810154525	26.1832229580574	5.16116357221409	148373.50607064	2851.90571103131	0.80242825607064	2.69426048565121	0.616095671951221	20131.7748344371	911.998269450606	1812	2.8	24.4	3.4	25.8	24.4	25.7	24.4	13.6	24.4	16.3	24.4	1155797.7	182514.32	761.82	652.16	23.9	2.6	15.1	5	20.1	0.8	16.4	3.9
1	C16	3	GNPTAB	NM_024312	sample	4.5163323782235	24.2154727793696	4.94149239803091	146236.090544413	2679.82321797304	0.887106017191977	2.35873925501433	0.616411425847341	14571.100286533	935.312244268387	1745	2.8	26.1	3.4	27.3	26.1	24	26.1	11.3	26.1	14.4	26.1	1038956.7	160126	713.81	593.06	20.2	3	22	4.6	17.2	0.8	23.9	4
1	C17	1	53BP1	NA	Positive	5.24434673366834	29.7870603015075	5.95954353090744	192280.030150754	3077.65075217769	0.998743718592965	3.1394472361809	0.546845951054522	20696.1809045226	833.585265456723	1592	4	20.5	5.6	22.2	20.5	28.7	20.5	15.5	20.5	18.9	20.5	1210408.4	154070.28	828	548.25	24.3	2.1	8	8.6	19.4	0.6	10	6.4
1	C17	2	53BP1	NA	Positive	4.91409193669932	28.7467972871138	5.38937813300802	190027.847023361	2896.13387876245	1.5681989449887	5.21853805576488	0.751192047835427	38200.3240391861	1192.89778740857	1327	2.5	31.6	5.1	23.2	31.6	28.6	31.6	11.9	31.6	16.1	31.6	1155656.3	200374.49	762.69	716.15	21.8	4.1	18.1	6.2	18.1	1.4	19.7	4.7
1	C17	3	53BP1	NA	Positive	4.87251954299459	25.9386650631389	5.7017621947441	158507.978953698	3040.50570321157	0.852675886951293	3.07276007215875	0.466904938368923	24219.4558027661	681.714806607322	1663	2.6	18.1	5.2	19.1	18.1	30.4	18.1	13.8	18.1	17.3	18.1	1049123.5	158989.46	780.08	559.43	21.4	2.3	21.2	5.4	16.9	0.4	19.7	4.2
1	C18	1	53BP1	NA	Positive	4.96962477665277	26.8838594401429	5.14078149789811	169126.692078618	2859.85836801593	1.79690291840381	5.77784395473496	0.707500485274968	41704.2447885646	1005.5337849754	1679	2.5	28.4	4.4	24.1	28.4	26.4	28.4	12.8	28.4	16.8	28.4	1132016.2	106849.2	741.98	391.22	21.4	4.8	3	18.2	18.5	2.3	4.4	13.7
1	C18	2	53BP1	NA	Positive	5.36945812807882	29.8029556650246	5.75317921298513	196928.461646728	3091.92675465525	1.51794510907811	4.82617874736101	0.68151419923995	33710.3075299085	1006.7694584706	1421	2.7	27.9	5.1	19.8	27.9	31.2	27.9	14.9	27.9	18.3	27.9	1195130.9	158941.55	796.97	577.94	23.9	5.9	10.5	7.7	18.8	3.2	13.2	6.3
1	C18	3	53BP1	NA	Positive	4.96517079705291	28.3831212324179	4.93975451363832	180790.583389149	2918.18692748441	1.42531815137307	5.32016075016745	0.718596264747293	40974.2243804421	933.366636605118	1493	2.1	25.9	5.7	24.2	25.9	28.4	25.9	12.7	25.9	18.1	25.9	1139691	123774.92	741.25	435.95	23	2.5	10	6.3	16.1	0.5	12.3	4.4
1	C19	1	53BP1	NA	Positive	4.5124269005848	24.5438596491228	4.84592192581181	137808.066520468	2764.1736307131	1.90277777777778	6.1593567251462	0.751355607543862	43953.855994152	1070.0771265104	1368	2.8	29.9	3.9	24.3	29.9	25.7	29.9	12.1	29.9	16.8	29.9	997824.2	104290.1	676.28	380.43	20.1	3.1	2.9	15.9	15.6	1.5	4.1	12.5
1	C19	2	53BP1	NA	Positive	5.00116076610563	27.5885084155543	5.36613957814162	175080.536854324	2989.71487425061	1.29947765525247	4.21996517701683	0.630573470134112	31014.2298316889	865.566555415322	1723	2.4	23.2	4.7	23.1	23.2	27.7	23.2	14	23.2	17.4	23.2	1169847.6	112496.7	792.44	409.34	22.8	3.3	5	15.7	19.3	1.7	7	13.8
1	C19	3	53BP1	NA	Positive	5.03945480631277	28.558106169297	7.14712383517864	193639.302725968	3174.14109282822	1.49641319942611	4.86657101865136	0.797863856162597	29454.6427546628	1125.38872704045	1394	3.6	32.7	6.3	17.5	32.7	33.8	32.7	15.3	32.7	18.7	32.7	1191584.8	155838.18	891.37	548.13	23.2	2.9	19	4.9	18.1	2	18.8	3.8
1	C20	1	53BP1	NA	Positive	4.97571090047393	26.5633886255924	5.61315109821689	166197.363744076	3041.13004845988	0.636848341232227	1.84300947867299	0.395604195443736	14394.0805687204	619.511389419954	1688	3.1	13.4	5.7	22.8	13.4	28.1	13.4	13.5	13.4	19	13.4	1186406.9	229401.21	797.89	831.66	23.5	2.1	22.1	6.7	20	0.2	23.1	5.4
1	C20	2	53BP1	NA	Positive	5.50981595092025	28.2472392638037	4.81775415766615	170433.910429448	3008.70957617983	1.7920245398773	5.03496932515337	0.701556475770247	32618.7349693252	1082.55954842233	1630	2.5	31.5	4.4	22.4	31.5	30.7	31.5	15.2	31.5	18.3	31.5	1161643.9	115211.11	754.74	419.05	24.7	3.5	4.6	11.1	19.6	1	6.7	8.6
1	C20	3	53BP1	NA	Positive	5.20689655172414	27.8097290640394	5.22369847218775	177601.258004926	3017.39493355319	1.560960591133	5.06711822660098	0.775241794349543	34417.7992610837	1010.083291211	1624	3.1	28.6	5.5	22.4	28.6	30	28.6	13.9	28.6	18.6	28.6	1151481.1	104163.26	795.01	379.95	24.8	2	6	6.2	19.8	0.9	8.4	4
1	C21	1	53BP1	NA	Positive	5.20686367969495	40.2440419447092	12.2154666633582	352253.271687321	3923.72544578594	2.6186844613918	8.06577693040991	1.0597917662719	46332.1458531935	1615.21463910913	1049	7.7	44.9	11.9	14.9	44.9	34.2	44.9	18.2	44.9	24.2	44.9	1616963.6	203872.24	1410.94	724.56	27	1.6	18.1	13.3	24.2	0.1	17.4	11.2
1	C21	2	53BP1	NA	Positive	5.35323383084577	31.4819651741294	5.84604547909261	229558.563432836	3281.67418738676	0.925995024875622	3.10012437810945	0.453511910625781	25358.9595771144	752.300391679209	1608	2.7	16.7	7.3	19.7	16.7	30.6	16.7	14.9	16.7	19.4	16.7	1281798.1	240080.55	841.24	847.71	24.9	2.1	26.6	2.4	18.4	0.6	25.4	2
1	C21	3	53BP1	NA	Positive	4.1476821192053	24.1165562913907	6.06396688793069	159559	2964.33060669798	1.42185430463576	4.80331125827815	0.805427953402278	32854.2397350993	1027.99015317891	1510	3.5	30.3	5.5	22.3	30.3	27.8	30.3	12.6	30.3	15.6	30.3	1050016.3	118195.06	739.59	422.19	20.7	2.5	9.9	4.2	15.5	1.3	11	2.6
1	C22	1	53BP1	NA	Positive	5.79207920792079	46.4466446644664	10.1299589505068	404611.475247525	3761.23673357497	3.24972497249725	12.5731573157316	1.06356983499148	88373.2266226623	1647.72182512655	909	7.3	42.4	11	14.9	42.4	34.3	42.4	19.1	42.4	24.1	42.4	1716224	184579.68	1266.59	666.38	27.3	1.9	14.9	14.1	23.7	0	16.1	12.2
1	C22	2	53BP1	NA	Positive	4.84230477634572	30.5307050796058	6.78596850099586	219241.154662623	3099.5220182142	1.9090219863533	6.25322213798332	0.86865242461959	44100.7498104625	1331.31776429153	1319	3.4	37.1	5.5	20.8	37.1	28.7	37.1	14.4	37.1	17.5	37.1	1156716.6	179503.05	852.65	665.17	21.1	4.2	15.6	7.6	17.8	2.7	18.7	6.2
1	C22	3	53BP1	NA	Positive	5.47532894736842	30.8651315789474	5.83387780484767	193117.616776316	3079.83376192074	2.75904605263158	9.83223684210526	0.934152638607326	64092.1751644737	1263.67602001536	1216	2.8	38.2	5.1	19	38.2	29.8	38.2	14.6	38.2	18.5	38.2	1112806.1	90608.68	884.58	338.22	22.7	2.7	4.4	5.2	19.7	0.7	6.8	2.7
1	D03	1	RAD51	NA	Positive	9.00224047796863	63.6587005227782	7.12723826385152	418463.313666916	3683.05175345816	4.57505601194922	17.3181478715459	1.46554480480011	123794.351755041	2223.94276291311	1339	3.3	54	7.9	16.7	54	42	54	30.9	54	36.3	54	1896238.1	123881.96	1141.35	425.83	35.8	2.6	5.8	16.6	31.3	1.4	5.6	12.7
1	D03	2	RAD51	NA	Positive	9.65206611570248	68.6355371900826	6.90333517685827	461739.462809917	3751.99653537134	3.86528925619835	14.6553719008264	1.32574110493213	101087.545454545	2066.95282896848	1210	2.8	47.5	7.4	14.5	47.5	43.7	47.5	32.5	47.5	35.3	47.5	1899236.8	153226.03	1137.17	546	37.3	3.1	11.5	10	32.7	1.4	12.6	7.5
1	D03	3	RAD51	NA	Positive	9.23644251626898	58.6999276934201	5.65531219146761	372834.099060014	3678.37969757719	2.02096890817064	6.765003615329	0.887687188513844	45002.0513376717	1557.8627335284	1383	2.1	34.1	7.3	16.6	34.1	45.4	34.1	31.5	34.1	36.7	34.1	1848949.7	212142.82	1058.22	730.17	38.4	2.2	35.9	4.7	35.4	1	31.7	3.7
1	D04	1	RAD51	NA	Positive	10.2874109263658	73.750593824228	6.35466917600357	520985.201900238	3983.78698590538	2.64053840063341	9.35946159936659	0.881787261554685	75942.1298495645	1616.61756955642	1263	3.4	33.5	9.3	13.4	33.5	50	33.5	36.3	33.5	43	33.5	2169385.2	236228.97	1229.01	795.91	39.8	1.3	22.2	4.8	37.5	0.3	21	3.5
1	D04	2	RAD51	NA	Positive	9.42786885245902	67.6926229508197	5.84594693098776	464646.576229508	3702.06457617783	2.27049180327869	7.67213114754098	0.809145021258726	56379.3778688525	1486.88181752776	1220	2.9	30.1	7.2	14.8	30.1	45.2	30.1	30.9	30.1	33.9	30.1	1975256.9	238010.6	1075.05	811.98	37.7	4.6	28	4.3	32.9	3	25.8	3.2
1	D04	3	RAD51	NA	Positive	9.80257510729614	71.6343347639485	7.6046787387189	509913.250643777	3925.56229232336	3.20944206008584	11.1081545064378	1.18675803058672	77060.4266094421	2009.884127019	1165	4.3	42.9	10	14.4	42.9	46	42.9	34.3	42.9	37.8	42.9	2124066.4	225927.64	1270.72	789.97	39.1	5.3	38.8	2.6	36.2	4.7	36.2	1.5
1	D05	1	RAD51	NA	Positive	9.14944491887276	62.3706233988044	6.37522567889272	414795.555081127	3790.28961272111	3.16737830913749	10.7284372331341	1.15557696285918	73464.0298889838	1938.04112400422	1171	2.7	44.1	7.6	14.9	44.1	43.5	44.1	31	44.1	37	44.1	1883227.6	180539.15	1063.45	619.13	37.7	4.1	14.3	11.4	33	3.4	14	9.9
1	D05	2	RAD51	NA	Positive	9.39271255060729	63.7295546558704	5.91073716373837	417693.623481781	3608.64493142679	3.54089068825911	12.6696356275304	1.30113154648741	89558.0680161943	1970.24947125669	1235	2.8	43.6	7.3	17.7	43.6	45.5	43.6	32.3	43.6	35	43.6	1886860.6	176295.16	1141.25	624.18	38.3	3.2	15.6	8.2	34.4	0.8	15.8	6.5
1	D05	3	RAD51	NA	Positive	9.49329983249581	66.5117252931323	6.21143428893585	449557.367671692	3671.16053631245	4.65996649916248	18.2051926298157	1.59372896244781	121432.655778894	2219.75887119958	1194	3.1	55.1	7.5	16.3	55.1	45.6	55.1	30.5	55.1	37	55.1	2055072	121910.2	1201.49	428.53	39.1	2.8	11.4	3.4	35.7	0.6	11.6	1.7
1	D06	1	RAD51	NA	Positive	9.13694852941176	65.0716911764706	6.71736952857114	444145.891544118	3832.60225792681	3.26470588235294	11.0615808823529	1.10376121984362	79012.0854779412	1942.0629560766	1088	3.4	40.9	8.9	16.9	40.9	43.8	40.9	32.7	40.9	38.4	40.9	1978786.2	224257.56	1154.88	767.54	37.7	2.3	22	6.4	33.8	1.2	20	4.9
1	D06	2	RAD51	NA	Positive	8.99282296650718	63.4593301435407	6.50279414633369	454504.066188198	3644.43797383841	2.63795853269537	8.62838915470494	0.976425387773558	62692.6626794258	1787.468179041	1254	3.3	38.4	8.1	17.5	38.4	43.5	38.4	30.1	38.4	34.3	38.4	2007838.3	245196.36	1160.86	878.92	36.5	3.3	29.5	5.9	33.8	1.6	28.5	4.5
1	D06	3	RAD51	NA	Positive	9.70960698689956	64.566229985444	6.09058194087941	423539.141193595	3771.03561232549	2.20669577874818	7.16812227074236	0.832736193370231	51758.8595342067	1499.81437292946	1374	2.6	30.1	7.9	14.3	30.1	47.7	30.1	32.6	30.1	38.6	30.1	1909375.1	213165.66	1128.08	744.85	38	2.2	36.3	3.8	34.8	1.4	32.7	3
1	D07	1	RAD51	NA	Positive	9.75084459459459	71.1545608108108	6.84221630093156	478199.232263513	3843.19059796249	4.27364864864865	14.9822635135135	1.35536966408722	105728.418074324	2184.51403993201	1184	3.7	48.9	8.6	13.9	48.9	47.6	48.9	34.2	48.9	40.4	48.9	2105652.1	165125.2	1197.13	595.03	41	2.6	11.3	14.9	37.7	0.8	12.6	12.3
1	D07	2	RAD51	NA	Positive	9.17126148705096	64.3725981620719	6.55507552608774	427783.147869674	3790.22595082994	3.81119465329992	15.1487050960735	1.39481844062133	104118.432748538	2016.61057041595	1197	3	48.9	7.1	13.7	48.9	43.5	48.9	30.3	48.9	34.4	48.9	1884195.6	119839.83	1089.36	415.36	34.9	2.3	4.8	11	30.4	0.8	5.6	7.9
1	D07	3	RAD51	NA	Positive	9.26020015396459	66.0561970746728	6.91756770050409	455712.164742109	3711.43591356241	3.36643571978445	12.6397228637413	1.15680692946703	87370.2478829869	1798.44981734572	1299	3.2	41.5	7.9	16.5	41.5	43.6	41.5	32.3	41.5	37.5	41.5	1982679.1	155009.71	1162.67	543.57	37	4.5	18.5	2.8	33.6	2.6	19.5	2
1	D08	1	RAD51	NA	Positive	9.54301948051948	66.5576298701299	7.31174611639702	446369.373376623	3731.67453696436	4.02597402597403	14.8303571428571	1.57679889282115	101158.584415584	2161.67676351455	1232	3.7	48.8	8	18	48.8	45.6	48.8	33.6	48.8	38.6	48.8	2073691.5	164535.1	1260.57	570.67	39.4	3.3	9.9	8.4	38.2	1	10.1	5.5
1	D08	2	RAD51	NA	Positive	9.30427046263345	63.614768683274	6.63056240216291	405127.192170819	3673.4500271514	4.54982206405694	15.4653024911032	1.43835730868963	96679.4065836299	2198.41115251832	1124	3.4	55.2	6.5	14.3	55.2	43.9	55.2	32.2	55.2	35.9	55.2	1839885.1	139826.12	1079.67	492.95	36.3	3.2	9.1	13.1	33.7	1	11.4	10.5
1	D08	3	RAD51	NA	Positive	8.02857142857143	56.5759398496241	6.52520816519239	389562.815037594	3563.01600046206	4.00902255639098	15.6338345864662	1.41257711194053	103205.001503759	1859.1817242709	1330	4.1	47.4	7.4	19.5	47.4	40.2	47.4	28.3	47.4	33	47.4	1815967.6	103374.78	1148.93	367.95	36.1	2.6	7.8	8	31.6	0.7	8.8	5.6
1	D09	1	SMC3	NM_005445	sample	5.3595971563981	25.9259478672986	5.06893164381782	132148.074052133	2868.10767286432	1.73281990521327	4.39751184834123	1.06709777815966	21800.4176540284	1434.16679392578	1688	2.8	43.3	4	24.8	43.3	28.2	43.3	16.2	43.3	19.3	43.3	1061308.4	145417.5	796.16	556.64	22.5	3.5	8.5	13.6	21.4	2.2	12	10.6
1	D09	2	SMC3	NM_005445	sample	5.45717592592593	27.0104166666667	5.45289638421373	141986.042824074	2897.97334729055	0.900462962962963	2.38252314814815	0.782215075291219	12637.8229166667	973.538142604367	1728	3.4	29	3.4	24.1	29	30.3	29	15.6	29	18.5	29	1063948.8	161942.51	751.95	581.75	24	4.5	11.1	7.6	20.8	3.7	12.8	6.6
1	D09	3	SMC3	NM_005445	sample	4.88620870477189	26.5993707393812	5.17312526539919	153883.876245412	2749.4866307121	1.07760880964866	3.72155217619297	0.727022920070237	24338.8521237546	942.476189306545	1907	3.5	29.4	3.5	26.1	29.4	27	29.4	14.2	29.4	17.8	29.4	1027922.2	91386.8	712.27	341.84	21.7	8.5	5.5	14.9	18.8	6.3	7.4	12.6
1	D10	1	CHD8	NM_020920	sample	6.26795413397707	32.3850331925166	5.00570114106829	201209.89981895	3194.67267153192	0.627036813518407	1.71031985515993	0.599033955508017	12575.9088714544	973.690027114233	1657	3.1	23.6	5.9	22.3	23.6	32.2	23.6	18.3	23.6	23.5	23.6	1350149.7	270701.51	888.67	979	27.5	2.6	29.3	2.7	25.5	0.1	29.3	2.1
1	D10	2	CHD8	NM_020920	sample	5.01320321469575	28.1222732491389	5.57186247745241	195873.492537313	3145.19564984207	0.733639494833525	2.07864523536165	0.557825898766559	15322.5970149254	976.780889721907	1742	3.6	23.5	5.6	24.1	23.5	28.5	23.5	14.2	23.5	17.9	23.5	1282864	237841.43	924.42	868.02	24.2	2.6	25.4	2.1	22.1	0.5	27.8	1.1
1	D10	3	CHD8	NM_020920	sample	4.80981595092025	26.0301171221417	5.10871135108846	164654.711098717	3032.65073477237	0.930842163970998	2.76854433909649	0.610022852178076	20891.331846068	975.628651391445	1793	3.1	25.9	6.2	25.2	25.9	26.8	25.9	13.9	25.9	18.8	25.9	1100490.7	192223.51	797.41	717.94	22.2	2.6	31.2	4	20	1.1	32.2	3.2
1	D11	1	COL5A2	NM_000393	sample	5.83333333333333	31.1953125	5.93299962182782	194085.086588542	2981.22740864508	1.59830729166667	5.17838541666667	0.900720113432406	38137.0130208333	1234.97225534633	1536	3.3	33.9	3.8	21.9	33.9	31	33.9	16.7	33.9	19.8	33.9	1303443.9	143935.4	904.95	532.39	26.6	2.3	8	13.4	22.8	1	10.2	10.9
1	D11	2	COL5A2	NM_000393	sample	6.14728682170543	31.0326688815061	5.39951685970316	186988.670542636	2956.44539426352	1.28626799557032	4.20653377630122	0.71028697990873	29882.3754152824	1004.94615969065	1806	2.9	27.9	3.8	23.5	27.9	28.5	27.9	16.2	27.9	18.7	27.9	1326559.2	122458.17	823.6	437.89	25	2.8	5.1	8.7	21.5	1.3	7.3	7.1
1	D11	3	COL5A2	NM_000393	sample	5.64994232987313	30.042675893887	5.22431046911157	189723.946366782	2780.38247743415	0.576124567474048	1.87312572087659	0.463468938556532	13776.5046136102	670.105419344345	1734	3.1	17.3	4	28.7	17.3	26.9	17.3	14.9	17.3	18.6	17.3	1257841.6	161607.05	833.8	592.41	23.5	3.7	20.7	4	22	1.2	22.2	3.3
1	D12	1	BRCA2	NM_000059	sample	5.53989813242784	29.0797962648557	5.04638232542252	162716.380305603	3008.73223309128	0.861346915676288	2.51556310130164	0.572036040317474	18624.2263723826	894.798105899175	1767	2	23.5	3.7	20.1	23.5	33.6	23.5	18	23.5	22	23.5	1158542.1	175885.83	792.26	640.05	25	3.2	11.8	10.9	22.9	1.4	13.5	8.1
1	D12	2	BRCA2	NM_000059	sample	5.18992884510126	29.7509578544061	6.38407096999631	180431.188834154	3359.08968497597	0.921729611384784	2.47564313081554	0.794818195740996	13428.6070060208	1129.24882323237	1827	3.4	32.8	5.1	19.5	32.8	31.4	32.8	17.7	32.8	22.4	32.8	1176556	154624.66	894.05	579.28	23.5	3.7	11	10.5	21.9	1.5	14.7	8.7
1	D12	3	BRCA2	NM_000059	sample	6.53349426674713	33.9426674713337	5.51864784319205	189822.888955944	3197.19152388131	2.29812914906457	6.74894387447194	1.07037830989929	37900.8726614363	1480.59120451864	1657	3	44.7	3.4	19.4	44.7	36.5	44.7	21.2	44.7	26.4	44.7	1280046.6	109704.1	903.42	396.46	29.9	2.3	7.4	3.7	27.2	0.6	9.1	2.3
1	D13	1	UBR5	NM_015902	sample	4.7029992684711	26.6576444769568	6.97725215655012	176757.975859546	2809.04733532923	1.97878566203365	5.17556693489393	0.952884990725578	33378.9685442575	1564.92998087964	1367	3.2	41.3	4	26.8	41.3	28.3	41.3	14.4	41.3	15.7	41.3	1189191.4	209115.2	899.5	772.56	24.1	3.5	19.5	12.4	20.2	1.1	20.5	10.4
1	D13	2	UBR5	NM_015902	sample	5.0602593440122	26.6979405034325	5.79855208363127	171500.173913043	2733.44037291896	1.96567505720824	4.65675057208238	0.901006753405102	26200.1365369947	1595.53563289804	1311	3.4	45.3	3.7	26.5	45.3	27.2	45.3	14	45.3	15.2	45.3	1275479.1	262682.21	865.41	944.05	24.6	2.4	31.2	2.4	20.9	0.2	29.2	2
1	D13	3	UBR5	NM_015902	sample	4.28150684931507	19.0876712328767	4.51589823014268	93298.3698630137	2378.0066117304	1.11164383561644	3.10068493150685	0.648770167800588	20534.7828767123	1196.39063115535	1460	2.5	32.4	2.3	27.9	32.4	24.9	32.4	10.6	32.4	12.1	32.4	915724.8	235582.11	646.74	876.88	20.5	10.9	41.2	2.1	15.1	7.7	40.5	1
1	D14	1	TET2	NM_017628	sample	4.87306501547988	27.6167182662539	5.11213295982155	190977.451393189	2812.97553778833	0.753560371517028	1.83405572755418	0.483906482394247	13361.1046439628	981.101100212531	1615	2.9	22.7	4	25	22.7	26.1	22.7	11.5	22.7	15.7	22.7	1220183.7	248120.31	793.11	877.09	22.6	2.1	23.8	2.4	18.6	0.6	23.3	1.7
1	D14	2	TET2	NM_017628	sample	4.63257142857143	26.5902857142857	5.35974558463699	186614.184	2948.76536814005	0.637142857142857	2.18	0.579541044328806	17597.8508571429	817.33067946473	1750	3	19.8	5	26.6	19.8	25.3	19.8	11.7	19.8	15.3	19.8	1195152.4	187253.88	813.69	676.93	22.9	3.1	14.8	3.3	19.3	0.4	16.3	2.4
1	D14	3	TET2	NM_017628	sample	5.01364985163205	25.8848664688427	4.81557234724006	153207.458753709	2714.79164913453	1.26053412462908	3.75905044510386	0.75588610968876	24332.2961424332	1058.66856876021	1685	3.4	31.5	4.3	28.7	31.5	24.9	31.5	12.6	31.5	15.8	31.5	1061724.3	115269.17	721.56	421.25	21.5	4.7	8.8	10.5	18.2	2.5	12.9	9.3
1	D15	1	AMER1	NM_152424	sample	4.8595971563981	28.3761848341232	6.78485939263365	197402.771919431	2811.14763072694	1.11848341232227	3.83945497630332	0.718849617990174	28056.9934834123	1003.95363417429	1688	3.5	26.6	4.6	27.5	26.6	24.5	26.6	13.7	26.6	15.9	26.6	1222846.9	156827.08	829.98	573.45	22.5	6	8.2	7.3	19.3	3.6	10.7	4.8
1	D15	2	AMER1	NM_152424	sample	5.19727547931382	27.3784056508577	5.48671878514772	182359.42431887	2834.68842359881	0.696770938446014	1.96770938446014	0.424964595487911	13909.9096871847	665.483368114689	1982	2.6	17.3	4.1	27.3	17.3	26.8	17.3	14	17.3	16	17.3	1255054.4	149557.91	801.22	532.49	24.4	4.7	8.5	8.3	19.2	2.4	10.2	7.1
1	D15	3	AMER1	NM_152424	sample	5.07524875621891	26.7257462686567	4.86509880963423	160783.724502488	2660.97958466641	1.46517412935323	4.71268656716418	0.79707015063133	31406.5771144279	1100.92873559344	1608	2.7	31.7	3.5	28.3	31.7	26.1	31.7	13.7	31.7	16.8	31.7	1101709.2	120945.51	725.74	431.98	23.6	3.2	11.1	5.7	19.7	1.5	12.4	4.1
1	D16	1	EXT2	NM_207122	sample	4.76455026455026	26.5859788359788	4.64749194959591	171103.490740741	2559.07831771054	1.75793650793651	4.59457671957672	0.819058260773263	27685.4517195767	1361.62259909106	1512	2.3	38.4	3.3	30.7	38.4	23.9	38.4	12.8	38.4	15	38.4	1092721.2	206747.33	722.86	755.15	19.9	5.2	16.1	4.2	17.7	2.7	19.3	3
1	D16	2	EXT2	NM_207122	sample	4.36654135338346	22.6954887218045	5.14326624064425	145519.959273183	2692.14446643205	1.24185463659148	3.73308270676692	0.686918987142725	26510.0043859649	1127.23189412782	1596	2.8	31.1	4.3	29.3	31.1	22.5	31.1	11.4	31.1	13.3	31.1	1031006.3	174221.95	754.03	637.51	19.1	4.1	15.2	7.1	17.3	3	17.3	5.6
1	D16	3	EXT2	NM_207122	sample	4.09170600134862	22.9089683074848	4.89118686301864	139530.995954147	2470.25890514508	1.87592717464599	5.68509777478085	0.997399259094643	36291.2231962239	1308.61535941724	1483	2.2	42	3	30.3	42	20.4	42	10.7	42	12.6	42	972316.5	116193.28	673.53	431.88	18.3	3.8	10.3	10.3	15.5	1.3	13.2	9
1	D17	1	RAD51	NA	Positive	8.86209677419355	59.1895161290323	6.13095987728214	381749.019354839	3603.71633319384	2.63548387096774	9.56129032258064	1.08588507127754	67480.325	1724.41253710392	1240	3.1	38.4	7.1	16.8	38.4	42.3	38.4	29.8	38.4	34.7	38.4	1735794.2	193993.1	1022.89	668.41	34.1	3.3	13.5	5.4	29.9	1.3	13.7	3.2
1	D17	2	RAD51	NA	Positive	10.2228666114333	69.2427506213753	6.74284756996218	458297.488815244	3836.5699033499	3.28086164043082	11.5724937862469	1.03258569298125	83996.7241093621	1806.04484040721	1207	2	39.4	7.6	15.7	39.4	46.3	39.4	32.6	39.4	38.5	39.4	2057172.4	222346.4	1157.13	762.61	40	2.4	25.1	4.7	35.3	0.7	21.1	3.5
1	D17	3	RAD51	NA	Positive	9.87263763352506	67.2004930156122	6.16658300535054	445433.640920296	3705.29426572888	5.2810188989318	20.2514379622021	1.54183743784196	126930.958093673	2196.79594020998	1217	3.1	55.9	7.3	15.9	55.9	46.6	55.9	34.5	55.9	39	55.9	1948820.7	98397.19	1127.15	337.9	39.4	3	6.4	7.1	35.8	0.7	6.2	4.1
1	D18	1	RAD51	NA	Positive	9.125	62.7576219512195	6.39193249723358	429003.21875	3768.93957563669	2.41539634146341	8.22713414634146	0.89892287703278	57208.8094512195	1508.79407264952	1312	3	30.9	8.2	16.9	30.9	41.7	30.9	29.6	30.9	35.4	30.9	1870596.8	202988.33	1117.34	703.03	34.7	3	17.1	5.4	31.7	1	16.2	4
1	D18	2	RAD51	NA	Positive	8.59423676012461	60.4236760124611	6.54542338767382	412867.397196262	3600.51896692119	2.43302180685358	8.1588785046729	0.915250625587791	56409.511682243	1536.9031004629	1284	2.6	33.6	6.8	16.9	33.6	41.9	33.6	28.6	33.6	32.9	33.6	1807641.4	192481.49	1080.72	667.19	36.4	2	17	5.1	30.8	1.2	16.7	4.4
1	D18	3	RAD51	NA	Positive	9.90256797583082	70.7061933534743	6.11922677879404	487127.262084592	3702.61833838628	2.80438066465257	9.35422960725075	0.873866893094809	64151.083836858	1585.73269207569	1324	3.3	33	8.5	16.5	33	45.8	33	33.1	33	37.9	33	2080196.5	226723.37	1159.85	777.05	38	2.5	41.8	3.4	34	0.7	36.3	2.2
1	D19	1	RAD51	NA	Positive	10.1059907834101	69.1582181259601	6.11434231164206	448885.155913978	3785.60070412411	4.41628264208909	16.0145929339478	1.2753549737511	110813.020737327	2051.51207699225	1302	2.5	46.7	7.8	14	46.7	46.6	46.7	33.9	46.7	39.7	46.7	1995421.9	133155.43	1107.45	454.18	37.9	2.6	6.3	12.7	33.5	0.3	6.3	9.6
1	D19	2	RAD51	NA	Positive	8.61127819548872	55.0857142857143	6.16142212473323	324365.712030075	3284.48670156879	3.15789473684211	10.9157894736842	1.18270943997568	66426.9060150376	1618.74572624486	1330	2.9	40.2	4.8	17.7	40.2	41.5	40.2	28.6	40.2	30.5	40.2	1554636.5	124349.28	953.5	439.37	32.9	4.7	6.3	9.3	27	2	6.8	6.7
1	D19	3	RAD51	NA	Positive	10.3756388415673	72.1345826235094	7.313659635354	468403.288756388	3730.8920633259	4.80664395229983	19.6073253833049	1.63780480245369	139626.461669506	2194.11758598243	1174	3.4	51.3	8.3	15.2	51.3	48	51.3	35.7	51.3	41.1	51.3	1947413.3	127621.84	1174.63	439.94	39.3	2.5	11.9	5.3	36.1	1.3	12.4	2.7
1	D20	1	RAD51	NA	Positive	10.9720357941834	74.841163310962	7.87737050867042	503932.020134228	3738.4314362065	7.48098434004474	28.6487695749441	1.85988958464006	186347.429530201	2724.23617955245	894	3.8	65.4	8.5	15.8	65.4	53.9	65.4	38.1	65.4	41.4	65.4	2160177.9	181174.79	1401.1	631.99	42.1	4.4	15.3	12.6	40.2	1.5	14.1	9.5
1	D20	2	RAD51	NA	Positive	9.93981083404987	70.1685296646604	8.69429701131012	495539.553740327	4052.57220021736	5.03181427343078	18.1994840928633	1.39488308872549	131015.537403267	2252.59025636062	1163	4.9	49.3	8.7	11.4	49.3	48.8	49.3	35.1	49.3	39.3	49.3	2114003.5	167018.43	1373.6	593.99	38.9	2.1	13.9	9.4	37.1	0.3	14.8	7.7
1	D20	3	RAD51	NA	Positive	9.64275147928994	66.9304733727811	6.91052736059821	448191.321745562	3861.93176094241	4.30547337278106	16.9474852071006	1.53831111225578	113472.068047337	2060.47416476621	1352	3	49.4	9	14.7	49.4	44.5	49.4	32.5	49.4	37.5	49.4	1878673.2	114544.86	1128.75	392.44	38	3.3	9	7	32.4	1.5	8.9	4.9
1	D21	1	RAD51	NA	Positive	10.8732503888025	76.6290824261275	6.14461437147142	534958.596423017	3888.75130024288	2.73872472783826	9.64774494556765	0.94272001340636	75942.3157076205	1676.4197262945	1286	2.6	32.3	9.3	16.2	32.3	46.6	32.3	35.4	32.3	39.7	32.3	2169050.7	192769.03	1162.46	663.12	39.1	2.3	15.5	9.6	33.5	1.3	15.3	8
1	D21	2	RAD51	NA	Positive	9.67741935483871	67.2427843803056	7.92133190677181	454419.855687606	3840.15295589353	2.75382003395586	9.20033955857385	0.929464171100755	64778.617147708	1589.5639353695	1178	2.7	34.5	8.4	16.1	34.5	44.7	34.5	32.8	34.5	36.9	34.5	1985729.5	217841.69	1121.16	742.77	37.8	4.6	25.8	12	33.1	2.7	23.8	10.9
1	D21	3	RAD51	NA	Positive	9.32105684547638	66.080064051241	6.50716408936233	450363.549239392	3704.55578071408	3.62850280224179	13.017614091273	1.2038422619961	85775.5412329864	1764.20095967533	1249	3.4	41	8.1	16.4	41	42	41	31.5	41	36.3	41	1857998.3	158655.47	1108.11	551.3	36.7	3.2	19.3	4.5	32.2	1.1	18.3	2.8
1	D22	1	RAD51	NA	Positive	10.2181647940075	71.9026217228464	6.55394090294285	487087.63670412	3723.64806667825	5.32958801498127	20.0842696629213	1.43482151513421	131709.90917603	2235.68723812295	1068	3.2	51.9	7.3	16.7	51.9	45.4	51.9	35.1	51.9	40.4	51.9	2111037.5	147153.13	1159.06	503.03	38.9	2.9	6.9	9	34.2	1.4	7.7	6.3
1	D22	2	RAD51	NA	Positive	8.9837925445705	64.6507293354943	6.43557902384619	441104.324959481	3609.58872247921	3.91977309562399	14.597244732577	1.22017045812641	96099.453808752	1939.86431251329	1234	3.6	46.8	7.9	18.2	46.8	43.2	46.8	31	46.8	34.1	46.8	1920700.8	146016.41	1117.87	517.85	37	7.5	9.6	10	32.8	5.1	10.7	7.5
1	D22	3	RAD51	NA	Positive	9.18831615120275	63.8549828178694	6.21417111607381	427193.920962199	3610.31340676629	4.17182130584192	16.9718213058419	1.37483906568324	121531.718213058	1951.38361610671	1455	3.1	46	7.3	17.2	46	43.3	46	31.3	46	36	46	1784267.4	101471.08	1084.14	357.25	36.2	2.5	6.1	9.1	30.4	1.4	6.5	7
1	E03	1	RF	NA	Neutral	5.62314156431803	28.0976082740789	4.75733842863248	152885.438267615	2619.51166791026	2.10213316095669	6.00840336134454	0.911065042110782	37711.4124111183	1331.75309073098	1547	2.7	39.3	3.6	28.4	39.3	27.3	39.3	14.7	39.3	17.4	39.3	1171655.8	121820.23	789.87	450.03	24.3	4.8	4.4	10.9	21.1	1.6	7.1	7.9
1	E03	2	RF	NA	Neutral	4.76768332251785	27.0142764438676	4.84144062853281	172717.765736535	2688.73106823599	1.49967553536665	4.55483452303699	0.786727993732348	30078.2459441921	1140.50193956157	1541	3	35.1	3.6	26.8	35.1	25.2	35.1	12.7	35.1	13.8	35.1	1139103.8	117630.67	774.36	429.29	22.1	3.8	5.8	13.2	18.9	0.8	7.9	10.9
1	E03	3	RF	NA	Neutral	4.70064516129032	23.9464516129032	4.91107312961765	128052.187741935	2613.06081955923	1.61096774193548	3.94193548387097	0.936116343829535	19135.02	1289.74161660244	1550	3	39.5	3.4	27.8	39.5	26.3	39.5	13	39.5	15.7	39.5	1022491.9	129623.74	753.49	476.33	22.3	2.7	10.8	2.8	19.6	1.5	13.5	1.8
1	E04	1	RF	NA	Neutral	5.12682308180089	27.8998097653773	5.2293059460745	164651.618262524	2856.94529215637	2.21179454660748	5.73367152821814	0.969307937340093	31488.9930247305	1483.88211400676	1577	4.2	43.6	3	24.7	43.6	26.7	43.6	14	43.6	17.9	43.6	1160442.8	150256.74	808.1	552.9	23.3	2.9	7.3	8.4	22.5	0.6	8.9	5.3
1	E04	2	RF	NA	Neutral	8.4047093451067	58.5062545989698	6.20138160509545	393034.563649742	3694.25212750951	3.40618101545254	11.7490802060338	1.1466868371456	74818.2192788815	1779.02833152998	1359	2.9	44.2	6.5	15.5	44.2	41.1	44.2	27.8	44.2	32.6	44.2	1820297.1	139456.21	1054.58	493.26	34.3	2.6	8.5	9.6	30.4	0.5	9.7	6.9
1	E04	3	RF	NA	Neutral	4.89473684210526	27.0781499202552	4.63543587479479	166165.847953216	2661.65632528332	1.71398192450824	5.96225412014886	0.899551853074685	42923.399255715	1276.4447113321	1881	3.2	37.3	3.9	30.2	37.3	23.2	37.3	12.4	37.3	15.3	37.3	1152994.7	100234.03	797.83	369.61	22	3.5	6.1	7.3	20.2	1.1	8.6	5
1	E05	1	RF	NA	Neutral	4.91632016632017	26.5119542619543	5.43373880738767	168764.361226611	2830.98873246593	0.842515592515592	2.37785862785863	0.452685433548572	15422.3872141372	732.228035572898	1924	2.8	18.6	4.5	27.8	18.6	25.5	18.6	12.8	18.6	16.1	18.6	1204591.4	164504.37	854.69	600.49	23.8	3.5	9.3	8.3	22.1	1.1	12.2	6.3
1	E05	2	RF	NA	Neutral	4.46185935637664	26.4153754469607	6.06151840499975	178699.617997616	3024.0323078302	1.14839094159714	3.23897497020262	0.734232955357753	21739.3194278903	996.132336739383	1678	4.2	28.6	4.6	22.9	28.6	24.9	28.6	11.7	28.6	14.6	28.6	1125248.8	158745.93	806.48	577.05	20.3	7.4	10.7	10.1	18.1	6	14.5	8.5
1	E05	3	RF	NA	Neutral	5.32985507246377	28.3750724637681	4.97257900768371	163425.694492754	2847.27152404333	1.41449275362319	4.68869565217391	1.01495804605729	30967.4150724638	1220.6097007229	1725	3.3	37.3	3.9	24	37.3	27.5	37.3	15.5	37.3	19.1	37.3	1108871.1	105812.87	782.49	387.78	23.9	3.1	7.3	8.3	20.8	1.9	8.5	6.5
1	E06	1	RF	NA	Neutral	5.34695121951219	28.4670731707317	5.53429731224822	177537.425	3076.69134915504	1.28658536585366	3.65243902439024	0.638773816720791	26252.518902439	1049.59499532946	1640	3.1	27.1	4.9	21	27.1	28.7	27.1	13.8	27.1	18	27.1	1242079.2	168863.63	835.05	612.66	24.5	2.1	10.9	11.5	20.5	0.9	13.4	9.7
1	E06	2	RF	NA	Neutral	9.86718080548415	69.2210796915167	6.43857934168199	463418.031705227	3876.52485793298	2.7592116538132	8.56383890317052	1.05099301061009	54329.3110539846	1753.33748416224	1167	1.8	37.1	7.7	12.3	37.1	50.1	37.1	34.7	37.1	38.7	37.1	1977505	264137.18	1104.62	927.48	37	1.6	34.3	4.5	36.1	0.4	32	3.8
1	E06	3	RF	NA	Neutral	5.96810506566604	32.4365228267667	5.27186175532197	208821.342088806	3167.61649937613	1.1682301438399	3.72045028142589	0.850620588604163	25130.7892432771	1127.94740966527	1599	3.4	28.7	5.9	21.3	28.7	31.8	28.7	17.5	28.7	22.5	28.7	1317083.9	201688.64	941.61	736.48	27.9	2.4	33.2	1.5	25.3	0.4	33.7	0.9
1	E07	1	RF	NA	Neutral	5.0154486036839	25.4396910279263	4.97369009281415	143578.063576946	2718.44922401906	1.37433155080214	3.94711824123589	0.754781959410937	25764.6672608437	1152.66729733148	1683	2.7	32.1	3.1	27.9	32.1	26.1	32.1	14.1	32.1	17.7	32.1	1119565.1	159772.11	792.17	591.14	23.5	3.6	9.6	9.7	21.3	1.8	12.2	8
1	E07	2	RF	NA	Neutral	5.54006116207951	28.582874617737	4.7486381772265	170585.617737003	2699.45372173166	1.34678899082569	3.8868501529052	0.788676827999135	22376.2501529052	1059.69902544935	1635	2.6	31.3	3.7	29.4	31.3	27.9	31.3	15.4	31.3	16.9	31.3	1206930.5	140684.02	809.58	511.23	25.9	3.7	7.8	8.5	20.4	1.1	10	7.2
1	E07	3	RF	NA	Neutral	5.68285371702638	28.5035971223022	4.71771082880377	175708.339928058	2892.13294931898	0.847721822541966	2.9568345323741	0.635224086175022	24960.567146283	889.605441559611	1668	2.9	24.2	4.4	23.8	24.2	28.8	24.2	16	24.2	19.5	24.2	1216016.4	174866.63	794.56	642.43	25.5	1.9	24.9	4.5	22.7	1.3	24.5	3.8
1	E08	1	RF	NA	Neutral	5.53155339805825	30.3464805825243	5.40946041078779	189206.361650485	2933.78408589251	1.65533980582524	4.59648058252427	0.84639972603481	28047.9605582524	1252.56047495904	1648	2.9	34	4.1	25.2	34	27.6	34	15	34	18.6	34	1265884.9	182365.54	872.73	678.19	24.9	2.7	12.1	5.3	23.6	0.6	15.8	3.7
1	E08	2	RF	NA	Neutral	5.16149395055234	27.4950026301946	5.30971071810536	162421.615465544	2912.5426831405	0.829563387690689	2.43661230931089	0.744120306184332	15600.2898474487	1066.00132238937	1901	2.9	28	4.3	25.1	28	27.3	28	14.6	28	16.7	28	1177208.4	157333.55	811.78	577.93	24.2	3.5	10.4	7.9	21.9	1.6	13.4	6.6
1	E08	3	RF	NA	Neutral	5.31032448377581	26.753982300885	4.94564973609834	145603.073156342	2829.88895285897	1.97758112094395	5.1740412979351	0.958099269876594	24104.4985250737	1367.89832625421	1695	3.3	43	4.2	26.7	43	29.1	43	16.3	43	19.5	43	1149835.5	94510.51	862.13	351.84	26.8	2.5	5.3	9	23.3	1.2	6.7	7.4
1	E09	1	MEX3C	NM_016626	sample	5.36434573829532	27.5858343337335	5.886553534807	171046.759903962	3010.56254053644	0.654861944777911	1.86494597839136	0.519211326365076	12811.6140456182	949.676625806021	1666	3.8	24.4	4.6	24.2	24.4	28.3	24.4	14.8	24.4	19.1	24.4	1229359.4	216070.21	846.71	776.25	22.8	1.9	18.3	4	19.3	0.3	18.8	3.1
1	E09	2	MEX3C	NM_016626	sample	5.38933486238532	30.1886467889908	5.29590774959327	188768.525229358	3056.69065563005	1.12213302752294	2.90309633027523	0.687630856118405	18794.059059633	1057.34718447299	1744	2.8	28.3	4.6	24.9	28.3	26.1	28.3	14.7	28.3	17.2	28.3	1185664.1	161765.22	826.89	580.4	22.1	2.3	10.5	4.8	19.8	1	13	2.9
1	E09	3	MEX3C	NM_016626	sample	5.30476730987514	27.0550510783201	4.9621150129928	161700.198637911	2877.84350709567	0.909194097616345	2.29398410896708	0.545944713607928	13982.1668558456	942.758196404593	1762	2.7	24.5	4.2	25.1	24.5	26.8	24.5	14.5	24.5	17.4	24.5	1174596.9	186307.96	788.75	673.26	23.4	2.6	27.9	3.1	20.7	0.7	28.7	2.3
1	E10	1	CDKN2C	NM_078626	sample	5.89795918367347	33.798833819242	5.14680400261589	225401.551749271	3050.99021726917	2.74854227405248	7.6698250728863	1.08615108576638	46850.0998542274	1765.46927043335	1372	4	48	6	24.4	48	29.4	48	16	48	19.2	48	1389237.6	199790.56	957.01	739.21	25.6	2.3	14.4	3.4	24.1	1.6	16.8	1.6
1	E10	2	CDKN2C	NM_078626	sample	5.27044025157233	25.5044025157233	5.35079676010871	148724.662264151	2846.35510514839	1.06792452830189	2.59685534591195	0.688703118142296	15186.348427673	1298.51053377429	1590	1.9	32.8	3.1	22.8	32.8	30.6	32.8	13.5	32.8	16	32.8	1155862.2	289357.97	795.71	1063.82	23.5	1.8	38	1.3	19.7	0.1	36	1
1	E10	3	CDKN2C	NM_078626	sample	4.99087591240876	26.8369829683698	5.11440535646614	163737.25	2827.7795483794	1.06143552311436	2.92214111922141	0.725049843863448	17059.4148418492	1134.55994625682	1644	3.7	30.9	4.6	26	30.9	25.6	30.9	14.5	30.9	17.6	30.9	1118327.7	172860.55	827.72	644.23	23.1	2.4	24.1	2.4	21	0.5	24.9	1
1	E11	1	SPEN	NM_015001	sample	4.77543424317618	24.5626550868486	5.08549483805975	153201.872828784	2663.34476750609	0.765508684863524	1.75372208436725	0.470774533705008	10709.2692307692	908.970928058397	1612	2.9	21.6	3.3	29.3	21.6	25.8	21.6	13.3	21.6	16.5	21.6	1167876.1	236513.36	822.93	874.89	21.6	7.2	21.2	5.9	20.2	5.9	22.7	4.2
1	E11	2	SPEN	NM_015001	sample	6.19412166780588	32.5174299384826	5.16393867088141	214322.453861928	3087.71953120723	1.21667805878332	3.53246753246753	0.560743440193273	25459.1790840738	976.656663488595	1463	3.1	24.4	5.2	22.3	24.4	31.6	24.4	18	24.4	19.8	24.4	1364801.5	186498.09	1024	690.15	27.8	4.9	16	9	24.6	3.1	18.5	7.6
1	E11	3	SPEN	NM_015001	sample	6.19813664596273	32.9689440993789	4.69756052817878	194822.681987578	2846.2021856491	0.9	2.40062111801242	0.610023525076469	14496.3832298137	979.930307201181	1610	1.9	28.1	3	24.4	28.1	28.6	28.1	15.8	28.1	19.8	28.1	1237923.5	165964.41	788.49	596.45	22.7	3	22.9	3.9	19.8	0.3	23.4	3.1
1	E12	1	ARID1B	NM_017519	sample	5.31093544137022	27.967720685112	6.25023259387113	171358.337944664	2982.12058832058	1.07312252964427	2.79907773386034	0.762638576962034	17184.6515151515	1186.64385036926	1518	4	31.9	4.3	25.2	31.9	26.9	31.9	14.2	31.9	18	31.9	1264054.9	180799.69	873.03	664.2	24	2.2	12.9	9	21.7	1.6	15.5	7.4
1	E12	2	ARID1B	NM_017519	sample	6.18384223918575	34.9891857506361	5.49095594197707	232204.942748092	3255.4188685237	1.19783715012723	3.46501272264631	0.835498102697773	22271.18956743	1218.42171630579	1572	3.4	32.9	5.4	22.3	32.9	29.1	32.9	16.4	32.9	20.8	32.9	1431698.4	228851.35	922.6	816.06	26	2.5	26.5	2.2	23.7	0.8	25.5	1.5
1	E12	3	ARID1B	NM_017519	sample	6.16686460807601	33.7060570071259	5.27352424019005	210350.005938242	2920.62523150304	1.56650831353919	4.06769596199525	0.887654412197716	22338.3996437055	1293.80850593202	1684	2.4	38.2	5	26.5	38.2	28.6	38.2	16.9	38.2	20.5	38.2	1329900	149797.41	902.76	544	25.7	4	18.7	6	24	2.6	19.2	5
1	E13	1	ERCC4	NM_005236	sample	5.59917355371901	30.8891184573003	6.1176629223587	212260.887052342	2894.17169650706	1.82782369146006	5.0771349862259	0.883992085710464	34493.6680440771	1425.17826136884	1452	3.9	38.5	5.3	25.3	38.5	31.1	38.5	17.6	38.5	20.5	38.5	1324084.7	197311.04	945.3	708.91	25.6	2.5	14.7	8.1	21.6	1.1	17.2	6.5
1	E13	2	ERCC4	NM_005236	sample	5.07245575221239	27.6227876106195	5.53426546818916	179860.351216814	2967.64576790455	0.763274336283186	2.8429203539823	0.497844416675284	27316.2970132743	738.361552853794	1808	3.2	18	4.4	24.7	18	25.7	18	13.2	18	15.7	18	1172229.7	161186.12	753.36	582.78	21.8	4.8	10.8	5.3	17.8	1.4	12.8	4
1	E13	3	ERCC4	NM_005236	sample	5.50084459459459	34.2702702702703	6.67555105606633	249720.274493243	3140.70558085222	2.56587837837838	8.73141891891892	1.1698777492704	62403.2238175676	1579.61435491411	1184	4.3	44.2	7.9	22.2	44.2	31.2	44.2	17.1	44.2	20.9	44.2	1295894.8	174335.57	1021.3	631.08	24.6	2.7	25.3	9.2	21.9	1.1	25.8	7.8
1	E14	1	ATR	NM_001184	sample	3.96232242124768	20.8363187152563	5.06486566312616	116693.100679432	2687.34069296686	0.99444101297097	2.59481161210624	0.561858776937123	12700.4181593576	951.225315874848	1619	3.2	25.8	3.9	26.4	25.8	24.2	25.8	10.4	25.8	13	25.8	935651	190711.8	697.35	684.78	17.6	3.5	12.8	5.7	12.6	1.2	13.9	3.8
1	E14	2	ATR	NM_001184	sample	3.823125	20.12875	5.53098220914741	127261.586875	2602.13817949631	0.9125	2.71625	0.564743164331072	18865.446875	847.628315108131	1600	2.9	21.9	3.1	25.4	21.9	24.6	21.9	9.2	21.9	10.1	21.9	924966.4	184490.45	666.68	660.32	16.5	4.1	15.5	6.3	12.2	1.5	17.1	5
1	E14	3	ATR	NM_001184	sample	3.29008042895442	18.2310991957105	6.15897911568637	112890.604289544	2630.45324503437	0.94798927613941	2.74745308310992	0.672083262803907	18254.5780160858	970.353300949614	1865	2.9	27.7	3.4	24.9	27.7	21.7	27.7	7.5	27.7	10.1	27.7	850709.5	140896.79	638.32	507.92	15.2	4.2	13.8	3.5	10.7	1	15.1	2.2
1	E15	1	STAG2	NM_006603	sample	6.02556818181818	30.0034090909091	4.6752442556385	181926.985227273	2867.32661270089	0.996590909090909	2.65454545454545	0.562426204050012	17729.1835227273	906.424424541176	1760	2.2	25.6	4.6	25.4	25.6	30.9	25.6	16.8	25.6	19.6	25.6	1216454.5	154324.81	860.64	569.38	23.8	10.3	9.3	15.2	22.9	8.2	11	12.6
1	E15	2	STAG2	NM_006603	sample	5.99315849486887	31.0102622576967	4.9263984582044	196183.288483466	2960.67114033844	0.908209806157355	2.59236031927024	0.521874949310124	17975.5262257697	815.97931419158	1754	2.2	21.2	3.9	24.2	21.2	31.5	21.2	16.4	21.2	18.7	21.2	1362789.7	207504.77	892.15	761.78	25.5	2.4	20.4	6.6	23.6	0.3	22.7	5.1
1	E15	3	STAG2	NM_006603	sample	5.88213333333333	30.808	4.50898331248611	192587.782933333	2841.6414490428	0.674133333333333	1.824	0.453338098827761	12052.2944	756.96139004501	1875	2.3	22.1	4.3	25.7	22.1	30.1	22.1	15.5	22.1	19.8	22.1	1260522	165515.27	834.75	618.45	26.2	2.9	22.9	6.2	23.6	1.2	23.7	5.2
1	E16	1	WRN	NM_000553	sample	5.34406678592725	27.6112104949314	5.15946614107531	180936.382230173	2896.56524332876	0.900417412045319	2.69767441860465	0.436848174709848	22252.0059630292	786.487630494538	1677	2.6	20.2	4.8	24.9	20.2	29.2	20.2	13.1	20.2	17.5	20.2	1242851	234885.57	837.31	842.5	24.4	2.9	22	3.1	20.6	1.4	22.2	2.1
1	E16	2	WRN	NM_000553	sample	6.2530193236715	32.6032608695652	4.90243285217775	203553.206521739	3109.79805533079	1.2548309178744	3.28019323671498	0.734426403844829	17435.4824879227	1070.15763893297	1656	2.8	29.9	4.8	23.9	29.9	29.6	29.9	16.5	29.9	19.3	29.9	1381027.1	139250.86	938.13	497.86	26.6	2.3	8.8	9.6	22.5	1	11.1	7.4
1	E16	3	WRN	NM_000553	sample	4.96479791395046	25.8037809647979	5.24459214679828	159821.741851369	2874.67236351265	0.746414602346806	2.17796610169492	0.559582029543439	13273.4628422425	828.897786114037	1534	2.7	24.1	4.4	24.3	24.1	27.1	24.1	13	24.1	18.1	24.1	1168354.5	150064.88	801.89	552.79	22.6	2.7	19.7	9.1	20.3	0.5	19.6	7.7
1	E17	1	RF	NA	Neutral	5.01365409622887	27.3049414824447	5.53564878588261	180093.240572172	2839.72966567385	0.802340702210663	2.34850455136541	0.588808110005919	18355.5370611183	935.887658388831	1538	3.3	22.8	4.4	25.9	22.8	28	22.8	15.3	22.8	18.3	22.8	1269327.9	232935.83	844.12	831.34	24.3	2.2	20.4	4.2	20.7	0.3	21.6	3.4
1	E17	2	RF	NA	Neutral	5.5894331315355	28.5608145294441	5.46080620319677	169259.91029169	3023.52811420803	0.790864061640066	2.2757292239956	0.699905460796878	13910.7215189873	1094.76553031446	1817	2.8	28.9	4.5	24.4	28.9	27.1	28.9	14.5	28.9	17	28.9	1238424.5	185614.05	850	670.77	24.9	1.8	15	4.1	22.8	1.2	17.7	3.2
1	E17	3	RF	NA	Neutral	5.36929683306495	27.443370907139	5.23050452174961	159457.646806227	2831.6714427775	1.08749329039184	2.78851315083199	0.703145061363329	16770.1857219538	1023.9958400725	1863	3.2	29	4.4	26.8	29	26.1	29	14.5	29	18.6	29	1163772.7	152051.12	829.12	567.22	23.8	3	18.5	3.4	21	0.5	21.9	2.5
1	E18	1	RF	NA	Neutral	6.15123251165889	34.0006662225183	5.80759414618275	221637.737508328	2992.94522766481	1.39307128580946	4.19053964023984	0.746605103775034	29541.3977348434	1177.66412944314	1501	2.9	30	5.3	24.5	30	31.2	30	18.3	30	21.9	30	1416145.2	223849.16	885.45	790.63	27.2	2.5	19.5	3.1	24.1	1.2	18.3	2.3
1	E18	2	RF	NA	Neutral	4.55057471264368	19.6270114942529	4.27753773473152	99160.5505747126	2629.70575092946	0.55	1.56609195402299	0.476535541385837	11108.6971264368	846.5368748811	1740	1.8	19.1	2.9	23.7	19.1	28.1	19.1	11.3	19.1	13.5	19.1	1032936.5	239249.31	703.17	840.75	22.9	1.8	26.2	3.2	18.3	0.3	24.4	2.5
1	E18	3	RF	NA	Neutral	8.79178272980501	61.2381615598886	6.17040758771882	434384.603064067	3753.32751187678	2.9108635097493	10.3795264623955	1.14523819425871	75975.8272980501	1785.18320411061	1436	3	39.4	8.8	15.6	39.4	43.4	39.4	30.6	39.4	36.6	39.4	1964462.5	167549.95	1169.99	604.35	38.4	2.8	24	5.4	35.9	0.5	23.6	4
1	E19	1	RF	NA	Neutral	6.05194805194805	32.1084415584416	6.01006879407809	193671.744805195	2953.66210625441	1.76818181818182	5.69935064935065	0.88353135878069	40850.762987013	1336.69171989499	1540	3	35.4	4.7	24.8	35.4	30.7	35.4	17.1	35.4	20.1	35.4	1250142.6	163009.56	945.72	594.7	26	2.5	8.5	6.7	24.1	1	11.5	4.9
1	E19	2	RF	NA	Neutral	10.2821896684657	70.8450269853508	5.95909941405794	506521.362374711	3865.52578881453	2.22282189668466	7.01927525057826	0.777260214306876	50060.3592906708	1523.60229662603	1297	2.9	31.8	8.6	15.7	31.8	45.8	31.8	32.1	31.8	36.4	31.8	2111734.6	236853.07	1191.35	804.49	39.4	1.8	27.1	3.7	35.2	1	23.7	2.9
1	E19	3	RF	NA	Neutral	10.1416791604198	70.1131934032984	6.19725694614644	477413.81934033	3841.13807909373	3.21889055472264	11.6836581709145	1.05636766332906	81719.6476761619	1674.38108431218	1334	2.7	37.4	8.2	15	37.4	47.1	37.4	32.8	37.4	39.1	37.4	1912674	135834.37	1114.26	485.14	37.6	2.6	17.2	9.4	34.3	0.7	16.8	7.5
1	E20	1	RF	NA	Neutral	5.09051456912585	25.2944823310601	5.25110964800332	140899.73899566	2876.49995472312	1.14569125852449	3.07439553626782	0.694188559904263	16100.1686298822	1099.18352097034	1613	2.8	31	4	24.6	31	26.8	31	14.1	31	17.9	31	1070370.8	182813.48	781.58	687.49	23.4	3.8	13.6	6.3	20	2	16.1	4.7
1	E20	2	RF	NA	Neutral	5.57676098735701	28.2347983142685	5.32821579210089	165922.624924744	2826.75245841554	1.2480433473811	3.76580373269115	0.719176153070668	26713.6297411198	1065.5180381062	1661	2.8	28.3	3.9	26.8	28.3	27.9	28.3	15.7	28.3	17.2	28.3	1170987.7	188299.4	794.96	690.19	23.8	3.4	16.7	4.2	21.1	1.3	19.1	2.7
1	E20	3	RF	NA	Neutral	5.29066171923315	28.0018552875696	5.03959764691268	169309.206555349	2871.72195285311	1.75881261595547	5.02597402597403	0.901493621139647	27632.5559678417	1300.99415144739	1617	3.3	39.8	4.4	24.6	39.8	27.8	39.8	14.8	39.8	18	39.8	1177489.7	116176.45	831.69	430.08	25.7	3.1	10.9	6.3	22.6	1.1	13.4	4.2
1	E21	1	RF	NA	Neutral	5.44046306504961	27.6190738699008	5.75345779175601	177960.084343991	2920.14681867091	0.575523704520397	1.6587651598677	0.459572992850884	11753.5997794928	735.007456155161	1814	3.4	17.5	4.9	25	17.5	28.8	17.5	13.7	17.5	16.5	17.5	1262504.2	222593.76	845.41	808.48	25	3.1	18.3	4.6	21.9	0.7	20.2	3.4
1	E21	2	RF	NA	Neutral	5.13686662783925	28.9429237041351	5.28175186060132	186743.077460687	2896.47255460582	1.14967967384974	3.82644146767618	0.633168030532815	28534.2149097263	978.393329092654	1717	2.8	25.3	5	27.5	25.3	24.9	25.3	13.4	25.3	15.6	25.3	1204762.1	164377.55	825.62	618.52	22	3.8	13.6	8.2	20.1	1.5	16.5	6.6
1	E21	3	RF	NA	Neutral	4.73693586698337	26.3277909738717	5.87217926274383	168016.156175772	2742.47582619679	1.97565320665083	5.60807600950119	0.918345256649027	33582.4352731591	1274.47961748384	1684	3.8	40.2	4.3	28	40.2	25.8	40.2	13.5	40.2	16.7	40.2	1092588.8	87153.88	779.51	327.08	23	5	5	13.5	20.9	2.1	6.9	10.9
1	E22	1	RF	NA	Neutral	5.19384449244061	29.0253779697624	5.73894326045004	187967.687365011	2904.86909073496	0.757019438444924	2.60961123110151	0.563678923532862	19824.3995680346	851.441133424529	1852	3.2	21.2	4.8	26.4	21.2	26.2	21.2	14.6	21.2	18.7	21.2	1239717.7	184468.12	861.15	675.47	24	3.7	12.1	7.2	22.5	1.5	15.4	5.7
1	E22	2	RF	NA	Neutral	4.80749860100727	25.3480693900392	5.40865340982003	144785.142137661	2781.39333556518	1.03301622831561	2.74874090654729	0.752945961719173	16624.9210968103	1051.84825546424	1787	2.9	30.2	4	26.4	30.2	24.9	30.2	13.7	30.2	15.3	30.2	1072157.1	139005.45	762.83	512.85	22.9	3.5	7.7	8.3	18.9	0.8	10.7	6.8
1	E22	3	RF	NA	Neutral	5.26808510638298	26.0175531914894	5.02747039823959	147793.92287234	2713.65079955136	1.03882978723404	3.4063829787234	0.634524632513909	25545.114893617	915.470836942908	1880	2.8	25.3	3.2	27.4	25.3	26.2	25.3	15	25.3	17.7	25.3	1065766.9	140370.2	749.41	521.64	22.8	9.5	15.5	5.5	19.9	7	17.7	4.5
1	F03	1	OTNT	NA	Neutral	6.05115627189909	37.0287316047652	6.3232442335164	249357.325858444	3025.68507206124	3.1156271899089	9.89978976874562	1.27852167430009	65969.2375613175	1765.07337932156	1427	4.7	48.5	5.2	22.8	48.5	29.9	48.5	18	48.5	21	48.5	1436000	149439.96	968.31	558.39	26.2	5.3	7.8	7.4	25.2	2.1	10.1	4.6
1	F03	2	OTNT	NA	Neutral	6.93663594470046	41.852534562212	4.73209854589139	283847.051843318	3040.0781873564	6.536866359447	21.7108294930876	1.68177283690563	137652.374423963	2453.44494267999	868	2.2	69.9	5.4	17.9	69.9	39.3	69.9	20	69.9	22	69.9	1549745.7	131797.01	1049.94	489.93	30.9	2.4	7.1	8.8	29.4	0.1	9.6	5.2
1	F03	3	OTNT	NA	Neutral	5.3895202020202	28.1420454545455	4.67110712738296	167369.303661616	2672.30711171095	2.32449494949495	7.60921717171717	1.19861447426972	47885.0713383838	1409.28269302954	1584	2.7	42.4	3.2	26	42.4	27.7	42.4	15.2	42.4	16.9	42.4	1123278	103162.05	769.58	378.35	24.2	3.5	6.3	7.6	20.8	1.3	8	6.4
1	F04	1	OTNT	NA	Neutral	5.35046728971963	29.8544726301736	4.76875831386278	181695.171562083	2736.80816041412	2.15220293724967	5.50200267022697	1.00310887481843	29268.7049399199	1575.45459838463	1498	2.7	45.9	3.4	26.8	45.9	27.5	45.9	15.8	45.9	18.4	45.9	1277606.6	155191.08	862.76	582.83	25.1	2.9	8.8	10.1	23.6	0.6	10.9	8.1
1	F04	2	OTNT	NA	Neutral	5.53361858190709	29.9883863080685	5.70063125003908	185151.568459658	2828.08194488388	2.13080684596577	7.12102689486553	1.00044396110244	51726.064792176	1379.10936986468	1636	2.1	38.4	3.6	25.1	38.4	28.1	38.4	15.2	38.4	17.3	38.4	1281850	135334.25	832.73	500.54	26	4.3	7.6	8.9	22.6	2.1	11.1	6.6
1	F04	3	OTNT	NA	Neutral	5.44473173884939	29.7472527472527	5.36157926945524	180179.988364577	2833.19556572982	2.75565610859729	7.63930187459599	1.11525911901019	39327.2404654169	1476.29099162995	1547	3.2	48	3.9	23.8	48	27.5	48	14.8	48	18.2	48	1207120	89617.18	834.77	329.24	25.5	2.7	3.6	7	22.9	0.5	5.3	4.5
1	F05	1	OTNT	NA	Neutral	5.51607034566404	26.6798059429958	5.05653665159199	137969.329290479	2763.14953137294	1.12310491206792	3.09217707701637	0.698136566726514	18135.4984839297	1062.667772542	1649	2.9	30.3	3.4	25.8	30.3	29.2	30.3	15	30.3	18.7	30.3	1093810.4	156630.28	743.9	568.52	24	3.4	9.1	7.7	21.8	1.7	11.3	5.6
1	F05	2	OTNT	NA	Neutral	5.24523007856341	27.5892255892256	5.15402677664771	161085.53030303	2935.13020023061	1.09876543209877	3.38439955106622	0.739131839363855	22819.9657687991	1083.02531568489	1782	2.6	28.5	3.6	21.3	28.5	27.6	28.5	14.6	28.5	16.4	28.5	1207249.8	127126.2	788.06	453.43	24	2.9	6.2	9	20.7	1.1	7.4	6.5
1	F05	3	OTNT	NA	Neutral	5.39750542299349	27.3937093275488	5.0392711728649	161686.30802603	2819.98007696651	1.55260303687636	4.58080260303688	0.870160771655629	27703.1811279826	1248.70594143135	1844	3.2	37.9	4.1	25.8	37.9	27.4	37.9	15.5	37.9	18.9	37.9	1181623.5	94781.95	805.47	342.87	25.2	3.6	5.1	6	21.4	2.2	6.5	4.3
1	F06	1	OTNT	NA	Neutral	5.65184318314804	30.0134581626682	4.94139644160229	180425.397308367	2930.81780844611	1.29783499122294	3.79520187244002	0.68725454169403	25862.9057928613	1064.56444404215	1709	3.2	29.5	3.7	23.3	29.5	30.8	29.5	14.8	29.5	19.4	29.5	1271849.1	160836.88	833.06	577.07	27	2.3	7.8	6.7	24.3	0.9	11.2	5.1
1	F06	2	OTNT	NA	Neutral	5.39279869067103	27.151663938898	5.49575176616044	165864.625750136	3143.63802040481	0.497545008183306	1.53682487725041	0.480123823947283	10445.7059465357	721.233761335591	1833	3.4	16.7	5	22.3	16.7	29.5	16.7	15.3	16.7	18.9	16.7	1236145.6	244853.48	885.75	905.16	25.3	2.1	29.2	3.4	22.4	0.3	30.1	2.8
1	F06	3	OTNT	NA	Neutral	5.09264793783622	25.4166168559474	4.6162899173888	158831.947997609	2815.02468846662	0.585774058577406	1.64494919306635	0.524490088892395	11468.1506276151	810.361834314273	1673	3.2	21	4.5	26.3	21	28	21	14.2	21	16.9	21	1202999.3	225940.73	827.11	821.6	25	3.2	40.8	3.8	21	0.8	38.3	3.2
1	F07	1	OTNT	NA	Neutral	5.71752450980392	31.2573529411765	5.49539693490847	198678.784926471	2888.50427638289	2.26531862745098	6.81495098039216	1.05913090124884	37988.2481617647	1451.86572755597	1632	3.3	44.6	4.5	25.3	44.6	27.6	44.6	16.2	44.6	18.9	44.6	1258168.3	106464.28	901.1	395.86	25.5	3.4	3.5	20.6	22.4	1.7	4.8	16.3
1	F07	2	OTNT	NA	Neutral	5.23789346246973	26.7463680387409	5.07525007939248	148387.912227603	2821.72801280976	1.57990314769976	4.06416464891041	0.846273144136403	22015.0326876513	1223.31840580769	1652	2.1	37.2	3.1	24.9	37.2	28.4	37.2	14.3	37.2	17.4	37.2	1087158.3	113845.26	773.22	422.22	22.7	3.1	4.8	17.5	19.7	0.9	7.5	15.2
1	F07	3	OTNT	NA	Neutral	5.32387706855792	28.6483451536643	5.26472980828702	164406.46572104	2794.2020900352	1.63179669030733	4.30791962174941	0.97698565719781	20457.0874704492	1282.92324917815	1692	2.7	41	3.8	24.9	41	26.9	41	15.2	41	17.6	41	1123642.5	104120.03	859.61	387.32	23.3	2.5	7.5	8.2	21.6	1.1	10.4	6.6
1	F08	1	OTNT	NA	Neutral	5.30624016780283	27.3576297850026	5.75586143302841	157739.264813844	3005.889798795	0.756161510225485	1.96224436287362	0.499725808629836	12126.6502359727	863.768830868567	1907	2.7	23.1	3.6	23.1	23.1	28.4	23.1	13.8	23.1	18.1	23.1	1176025.4	173395.26	792.76	626.56	24.4	3.2	9.5	5.6	22.1	1.9	11.3	4.5
1	F08	2	OTNT	NA	Neutral	5.6678281068525	29.4036004645761	5.80812590201899	175979.775842044	2876.7998913275	1.36120789779326	3.85307781649245	0.792692681914796	23827.8089430894	1279.71971006115	1722	3.4	35	3.9	25.7	35	29	35	16.4	35	18.3	35	1247590	143495.13	887.31	525.88	25.7	2.9	8.1	9.3	22.7	1	10.9	7.7
1	F08	3	OTNT	NA	Neutral	5.45569620253165	31.3187571921749	5.24406500921762	209721.852704258	2868.61242383702	2.27272727272727	6.25201380897583	0.999820600279844	33845.9079401611	1413.55077576802	1738	3.8	42.7	4.8	25.8	42.7	26.9	42.7	15.2	42.7	18.6	42.7	1283610.9	98757.18	903	363.99	25.7	5.3	5.2	4.3	23.9	3.7	7.7	2
1	F09	1	PTPRB	NM_002837	sample	5.45738810545677	28.8571428571429	4.96852478201914	173995.943592888	2894.43383972245	1.26793378295524	3.98589822194972	0.737254447028954	25784.8969957082	1048.38105085434	1631	3.1	29.9	3.8	23.4	29.9	28.6	29.9	14.3	29.9	17.7	29.9	1179231.5	163728.96	796.99	593.01	24	2.7	9.5	7.7	20	0.9	11.3	5.9
1	F09	2	PTPRB	NM_002837	sample	5.60574268360022	28.8823854224186	5.13074965110539	176030.409166207	2845.30633988808	0.849806736609608	2.46162341247929	0.603081898276407	16210.3799006074	895.887833807401	1811	3.3	23.9	4	26.4	23.9	28.9	23.9	16.2	23.9	18.6	23.9	1174737.3	160214.6	811.04	583.3	24.4	4.6	10.2	4.9	21.1	1.3	11.7	3.6
1	F09	3	PTPRB	NM_002837	sample	5.30597771023303	27.5400202634245	4.85014991507586	159437.425531915	2853.67058870972	1.29888551165147	3.5952380952381	0.80649097357239	20779.0369807497	1191.38282620178	1974	2.5	33.8	4.2	24.4	33.8	26.8	33.8	14	33.8	17.1	33.8	1113513.9	126895.95	819.09	477.54	24.4	3.9	12.6	5	21.4	0.7	15.5	3
1	F10	1	WAS	NM_000377	sample	5.24171428571429	28.5222857142857	4.82079714247179	178075.677714286	2872.0330914613	1.12171428571429	3.66857142857143	0.765753470318396	26977.0108571429	1049.36050686606	1750	1.8	26.9	3.9	25.4	26.9	27.8	26.9	13.4	26.9	17.3	26.9	1174699.2	168809.57	772.94	615.7	22.5	2.1	11.4	12.9	18.7	0.6	12.7	10.3
1	F10	2	WAS	NM_000377	sample	5.21906802356722	25.6888055704339	4.86574635546798	148315.352972683	2806.26190313883	0.539367970005356	1.70755222281735	0.476459166539976	12126.9716122121	724.000429055289	1867	1.8	18.6	3.6	25.2	18.6	28.4	18.6	13.7	18.6	15.4	18.6	1082076.2	202757.6	743.15	742.22	23.7	4	18.1	2.1	18.6	2.2	20.1	1.2
1	F10	3	WAS	NM_000377	sample	4.90493506493507	23.2057142857143	4.32031319210516	138542.834805195	2613.83362902968	0.598961038961039	1.49922077922078	0.365705274742444	11505.4638961039	717.774877075811	1925	2.1	16.4	2.6	26.7	16.4	28.5	16.4	12.3	16.4	15.1	16.4	1141158.5	214680.71	737.37	763.02	25.5	1.9	34.5	1.8	20.2	1.1	32.3	1.1
1	F11	1	ODAM	NM_017855	sample	6.335	30.028125	4.96655735348351	158600.794375	2834.76669667887	1.15125	3.44125	0.714463891342957	21212.86625	1062.03564708502	1600	2.3	29.3	2.9	23.5	29.3	31.6	29.3	16.7	29.3	19.5	29.3	1244701.1	158103.91	833.65	565.93	26.6	2.1	9.1	8.9	24.5	1	10.9	6.9
1	F11	2	ODAM	NM_017855	sample	5.97694174757282	28.8294902912621	4.62479954226611	161363.27184466	2862.69570848255	1.23058252427184	3.37378640776699	0.658130365663413	19628.2348300971	1034.15924969994	1648	2.2	28.8	3.4	25	28.8	30.9	28.8	16.5	28.8	18.6	28.8	1203537	133607.67	815.71	488.42	25.7	2.4	6.9	8.4	22.7	1.3	10.1	6.2
1	F11	3	ODAM	NM_017855	sample	5.9229904440697	28.5902192242833	4.93459917423636	151327.799325464	2777.62364356051	1.0831928049466	3.27206295671726	0.786012270039008	21478.2664418212	1070.37963227599	1779	2.3	31.3	2.7	24.5	31.3	27.9	31.3	15.3	31.3	18	31.3	1147464.7	120600.61	776.76	437.47	24.1	3.1	10	6.3	21.9	1.7	10.7	5.5
1	F12	1	BRIP1	NM_032043	sample	5.67953890489914	28.9585014409222	5.35569214948756	177405.896253602	2956.40475060788	0.505475504322767	1.41902017291066	0.478453124474662	9910.8	765.500751119527	1735	2.9	18.6	3.6	23.9	18.6	29.2	18.6	14.7	18.6	18.4	18.6	1272288.8	210367.37	822.01	762.46	23.1	3.6	17.5	9.2	20.9	1.6	19.5	7.4
1	F12	2	BRIP1	NM_032043	sample	6.16952155936208	36.0903721204962	5.46847602421216	253146.815711754	3151.91940887768	1.16656822209096	3.48670998227998	0.621923724277729	23929.1701122268	1014.49044418079	1693	3.4	26.3	4.8	22.6	26.3	32.2	26.3	17.2	26.3	20.1	26.3	1493930.9	152095.93	917.87	537.91	26.8	2.4	10.1	6.7	23.9	0.4	11.2	5.4
1	F12	3	BRIP1	NM_032043	sample	5.42828418230563	29.1072386058981	5.5676063477419	186709.815013405	3068.15415398348	1.92962466487936	5.53217158176944	1.11468203532859	32160.3384718499	1366.80208076733	1492	3	45	5.6	21.8	44.9	29	45	15.4	45	20.4	44.9	1265553.1	103945.34	848.77	372.54	23.3	4.3	7.4	14.9	19.7	2.5	9.2	13.1
1	F13	1	ATRX	NM_138270	sample	5.39702380952381	30.2922619047619	6.11931088142183	202094.905357143	3043.10432647006	0.958928571428571	2.81011904761905	0.576173090425369	18158.455952381	916.952321937295	1680	3.7	24	4.9	23	24	29.2	24	16	24	18.6	24	1325922.4	218368.96	918	789.26	26.2	2.7	18	4.2	23.4	0.7	17.9	3.1
1	F13	2	ATRX	NM_138270	sample	6.13866967305524	33.5140924464487	5.80186145240356	220247.672491545	3258.53771188847	0.964487034949267	2.7260428410372	0.509806813630056	19332.0800450958	859.986719083138	1774	3.4	22.8	4.8	20.4	22.8	32	22.8	16.5	22.8	19.6	22.8	1380304	170627.3	964.91	620.03	25.9	2.1	11.7	4.4	23.7	0.7	13.8	3.3
1	F13	3	ATRX	NM_138270	sample	5.58962795941375	27.7485907553551	4.93705069017146	157078.821871477	2873.40451274969	0.792559188275085	2.44081172491545	0.736522990994607	16908.3844419391	1045.18766806317	1774	3.2	29.8	3.5	23.4	29.8	28.9	29.8	15.3	29.8	19	29.8	1165047.1	143182.77	788.18	515.92	24.8	2.8	15.2	2.8	20.8	1.4	17	1.9
1	F14	1	PLXNB2	NM_012401	sample	5.62420830401126	31.0316678395496	5.53928829976656	204553.389162562	2954.50769521845	1.12526389866291	3.26389866291344	0.722642092999062	22209.2723434201	1098.0832414229	1421	3.2	29.6	5.3	24.2	29.6	29	29.6	15.8	29.6	19.3	29.6	1332922	180133.14	921.46	658.21	25.8	3.5	12	9.4	22.6	1.1	15.2	7.4
1	F14	2	PLXNB2	NM_012401	sample	5.80818965517241	34.1760057471264	5.84402154072929	235342.622126437	3016.9348505099	1.62068965517241	4.52370689655172	0.90192001637304	28378.8742816092	1282.39494924216	1392	3.5	34.6	6.5	25.6	34.6	29.8	34.6	16.1	34.6	18.1	34.6	1391785.4	175367.92	968.36	654.07	25.1	3.5	13.9	6.8	22.8	0.6	16.3	5.4
1	F14	3	PLXNB2	NM_012401	sample	5.81893265565438	29.6391359593393	5.5173978855563	178333.256035578	2983.33387775223	1.32528589580686	3.63913595933926	0.773162957183042	21951.207750953	1205.44985425947	1574	2.9	34.9	4.5	23.5	34.9	29	34.9	16.9	34.9	20.6	34.9	1218088.8	145412.92	922.9	538.06	26.6	1.9	14.9	1.8	24.5	0.2	17.6	1.2
1	F15	1	ZMYM2	NM_197968	sample	5.79987333755541	29.504116529449	4.98578313287991	169537.763774541	2899.70821327744	1.3692210259658	3.67194426852438	0.758494629632261	21927.7219759341	1214.18217281477	1579	3.4	33.2	3.7	24.4	33.2	29.5	33.2	15.7	33.2	19	33.2	1188657.8	188102.75	831.85	717.2	23.7	3.5	13.4	4.6	21.7	1.5	15.8	2.5
1	F15	2	ZMYM2	NM_197968	sample	5.55927396483267	30.2263187748157	5.30596721377653	191086.718661373	2903.20164503078	0.993760635280771	2.92229154849688	0.621097571045152	18527.0158820193	872.136785195157	1763	3.7	24	4.5	25	24	28.4	24	14.8	24	16.3	24	1242883.2	149262.43	819.81	539	24.1	3.7	8.9	3.6	19.9	1.5	11.1	2.8
1	F15	3	ZMYM2	NM_197968	sample	5.23152424942263	25.9878752886836	4.82623487175688	139608.982101617	2761.81924658229	1.24018475750577	3.42494226327945	0.802247539299189	17490.1356812933	1084.56071763252	1732	2.5	33.3	3.1	26.4	33.3	26	33.3	13.9	33.3	17	33.3	1076491	129726.32	733.86	471.41	23.8	2.9	10.9	3.8	19.6	1	14.2	2.3
1	F16	1	MBD1	NM_015845	sample	5.43369734789392	30.1474258970359	6.21339954572555	196560.836973479	2906.64291651198	1.95865834633385	5.64274570982839	0.980996171487026	37449.3174726989	1535.6440751937	1282	2.9	42.1	5.1	25.8	42.1	26.9	42.1	14.8	42.1	19	42.1	1364472.2	190824.19	904.79	688.65	27.8	2.7	14.1	7.5	23.5	1	16.1	5.9
1	F16	2	MBD1	NM_015845	sample	5.249375	30.678125	5.44908447434385	202637.52125	2899.43878775635	1.07625	3.726875	0.645780029503044	27597.75	935.485409737226	1600	2.9	26.1	4.4	26.4	26.1	24.3	26.1	13.8	26.1	16	26.1	1211418.9	161393.7	782.58	594	22	4.8	12.1	8.8	18.8	3.5	14.5	7.3
1	F16	3	MBD1	NM_015845	sample	5.24540311173975	29.4405940594059	4.92714631060165	197144.243988685	2724.53459787151	2.17963224893918	7.7991513437058	0.927496768619595	56674.2015558699	1333.75203297909	1414	2.5	40.2	5	29.4	40.2	24.4	40.2	14.4	40.2	17.8	40.2	1254876.6	102228.9	851.96	379.34	22.5	2.5	8.3	7	20.9	0.5	10.4	4.5
1	F17	1	OTNT	NA	Neutral	5.81829495955196	26.3428749222153	4.5603334368123	131656.626633479	2723.58460056518	0.820161792159303	2.23584318606098	0.567047072717137	13086.313627878	842.222253691171	1607	2.6	23	3.5	26.1	23	28.7	23	15	23	17.8	23	1101479.1	188919.05	730.81	682.28	23.1	3	13.8	10.8	20.3	0.8	15.2	9.2
1	F17	2	OTNT	NA	Neutral	5.50119047619048	27.3619047619048	5.12985236015987	148997.17202381	2913.07184659941	1.00178571428571	2.66071428571429	0.747007460026532	14930.156547619	1164.85969268467	1680	2.2	31.8	3.8	23.6	31.8	29	31.8	14.6	31.8	17.3	31.8	1191978.4	165082.51	826.02	602.89	25.7	2.7	11.8	3.7	23.2	0.5	13.3	2.3
1	F17	3	OTNT	NA	Neutral	5.18164794007491	25.2134831460674	4.80813792884918	139842.673533084	2583.16006339452	1.52247191011236	3.99438202247191	0.832071787410834	22470.3370786517	1154.27845037148	1602	2.1	35	3.6	30.1	35	25.5	35	14	35	15.9	35	1157924.9	149971	768.27	546.21	24.7	3.3	19.9	4	21.8	0.7	21.2	2.6
1	F18	1	OTNT	NA	Neutral	5.24496288441145	27.4893955461294	5.09540292512203	173873.015376458	2722.54641431412	0.590668080593849	1.63308589607635	0.413562899231637	10290.7529162248	706.819219283169	1886	2.8	17.1	4.4	28.7	17.1	26.8	17.1	14.4	17.1	17.1	17.1	1241818.5	215941.3	817.5	788.68	24.9	2.8	16.7	4.8	21.5	1	19.3	3.6
1	F18	2	OTNT	NA	Neutral	5.16783625730994	26.9368421052632	4.72585474448927	173987.84619883	2857.20411722641	0.641520467836257	1.97953216374269	0.552235406884089	16445.7192982456	874.642464023269	1710	2.2	20.1	3.7	25.5	20.1	26.8	20.1	13.5	20.1	15.3	20.1	1246235.1	258085.01	803.94	926.87	24.2	2.6	28.1	1.3	21.3	0.2	28.7	0.8
1	F18	3	OTNT	NA	Neutral	5.21962350256703	26.280661722761	5.04350079228472	160227.239018825	2663.1139448136	1.02395892755277	3.03365658870508	0.65228019291566	20832.0462065031	1014.48665966867	1753	2.2	27.5	3.9	28.2	27.5	27	27.5	13.5	27.5	16.4	27.5	1193617.9	136220.9	791.2	503.53	23.7	3	15.6	7.4	21.4	0.7	18.4	6.2
1	F19	1	OTNT	NA	Neutral	5.81940700808625	33.0134770889488	5.86939309114285	214550.002695418	2937.95535162266	1.68194070080863	5.06064690026954	0.886555887017954	35348.7068733154	1294.90370359046	1484	4.2	36.1	4.6	25.3	36.1	28.6	36.1	17.3	36.1	20.7	36.1	1311429.5	145978.9	859.99	520.31	23.5	3.6	6.3	8.2	20.8	2.6	8.2	5.7
1	F19	2	OTNT	NA	Neutral	5.81628664495114	31.8482084690554	5.28080623359005	198620.304234528	2896.50611404757	2.37133550488599	6.26905537459283	1.00661450805678	36048.6039087948	1549.25852825376	1535	2.9	43.6	4.6	25.5	43.6	28.7	43.6	16.1	43.6	18.4	43.6	1249523.1	141964.44	904.9	529.42	25.1	4.3	8.2	10.4	23.6	2	10.9	8.7
1	F19	3	OTNT	NA	Neutral	4.98221457257602	25.1566265060241	4.62279047969539	141340.022375215	2566.92191357258	0.939759036144578	2.72231784279977	0.592271193575992	15753.2340791738	854.312848361819	1743	2.5	23.5	3.4	30	23.5	26.2	23.5	12.9	23.5	15.7	23.5	1030887	138228.66	706.52	499.05	22.7	2.8	15	5.6	18.1	1.7	16.1	4.6
1	F20	1	OTNT	NA	Neutral	5.34124087591241	25.882603406326	4.9881843669138	142764.641727494	2840.74396203987	1.18856447688564	3.80048661800487	0.73068978499246	27597.0894160584	1046.03576841722	1644	2.7	29.2	3.8	22.8	29.2	28	29.2	13.6	29.2	16.4	29.2	1121586.6	131870.59	744.31	487.47	23.1	2.6	6.1	17.5	19.8	1.6	8.2	15.2
1	F20	2	OTNT	NA	Neutral	5.46371463714637	29.8640836408364	5.39552922788741	189457.719557196	2917.14854722839	1.06888068880689	3.0510455104551	0.663034529630102	20890.2134071341	1054.91541959749	1626	3.4	29.3	5	24.8	29.3	27.7	29.3	14.5	29.3	17	29.3	1204470	181138.76	826.49	671.03	24.2	7.3	15.4	6	20.2	4.7	18.5	4.2
1	F20	3	OTNT	NA	Neutral	5.28661327231121	27.0686498855835	4.98401132523954	155888.360411899	2801.70285933244	1.79977116704805	4.33695652173913	1.0303249979297	19492.0972540046	1347.42407920019	1748	2.7	44.2	3.9	25.3	44.2	25.9	44.2	14.5	44.2	17	44.2	1081546	88269.78	765.66	329.81	24	4.6	3.7	4.8	20.7	2.3	5.7	3.4
1	F21	1	OTNT	NA	Neutral	5.29581795817958	28.0073800738007	5.25033069424865	170892.605781058	2752.45283569269	1.68511685116851	4.89360393603936	0.884020876253308	30689.110701107	1243.94447306034	1626	2.8	35.8	3.8	28.3	35.8	26.7	35.8	14	35.8	16.4	35.8	1185365	128961.97	807.82	485.63	23.9	2.9	5.3	10.3	22.1	1.5	8.5	7.4
1	F21	2	OTNT	NA	Neutral	5.14088556641748	28.5163887291547	5.7979542751501	181067.676250719	2764.78246992664	1.74928119608971	4.76883266244968	0.824492977484784	27221.0736055204	1236.20274386657	1739	3.2	38.4	4	27	38.4	24	38.4	13.1	38.4	15.5	38.4	1165630.8	102226.21	801.97	368.67	22.4	3.2	3.9	16.7	18.9	2.5	5.8	13.3
1	F21	3	OTNT	NA	Neutral	5.21261829652997	29.2334384858044	5.53893893868198	207739.90977918	2774.9825792492	2.74384858044164	9.05552050473186	1.11519888606322	62163.2782334385	1458.47413139138	1585	3.3	45.8	4.2	26.6	45.8	25.4	45.8	13.1	45.8	15.8	45.8	1240971.4	76855.83	812.54	276.83	22.9	3	3.3	12.4	19.4	0.8	4.7	9.8
1	F22	1	OTNT	NA	Neutral	5.17908578584847	27.6906700062617	5.32372262377445	161135.524107702	2882.20035436055	2.37633061991234	6.73324984345648	1.07469591194801	38444.1678146525	1500.96921257427	1597	3.2	44.7	3.8	23	44.7	26.8	44.7	14.5	44.7	17.6	44.7	1146147.8	112606.37	790.49	409.7	23.8	2.2	2.8	12.7	21.9	1.4	4.4	8.8
1	F22	2	OTNT	NA	Neutral	5.54895767530006	29.5388502842704	6.12106593622518	186146.408085913	2869.9951341481	2.30385344283007	6.56348704990524	1.08987490315868	36527.9425142135	1470.7447631855	1583	3.8	44.9	4.8	25.9	44.9	26.2	44.9	15.7	44.9	16.7	44.9	1243665.3	110423.29	911.96	408.58	25.3	4.2	4.5	8.8	23.2	2.5	5.9	5.5
1	F22	3	OTNT	NA	Neutral	5.47128129602356	27.5689739813451	5.50107857599663	154712.440844379	2867.57184149054	1.72655866470299	5.00098183603338	0.987268313408471	28508.9788905253	1241.06861873242	2037	3.3	38.3	4.3	23.9	38.3	27.3	38.3	15.9	38.3	19.2	38.3	1137902.9	81845.51	835.01	304.4	25.3	3.9	3.9	11.2	23.7	1.2	5.2	8.3
1	G03	1	RF	NA	Neutral	5.01273074474857	27.7873965626989	5.5188755645263	168599.868873329	2829.57027804684	1.91152132399745	5.15531508593253	0.950918977442473	29022.7065563335	1331.30701774871	1571	3.4	38.6	3.8	25	38.6	26.7	38.6	15.7	38.6	18.2	38.6	1187268.9	138151.43	838.5	502.91	24.3	3.2	8.7	17.3	21.8	1.8	9.7	14.5
1	G03	2	RF	NA	Neutral	5.75916870415648	29.3875305623472	4.91858185545026	164048.839242054	2904.78086325919	1.3520782396088	3.88569682151589	0.743889963641666	24767.2041564792	1111.95984297604	1636	2	32.6	3.7	24	32.6	28	32.6	14.5	32.6	16.7	32.6	1110533.5	136273.53	721.47	492.15	21.9	4.6	8.4	14.4	19.1	2.3	10.6	12
1	G03	3	RF	NA	Neutral	5.3417225950783	26.6051454138702	4.89660787891797	153262.486577181	2801.92100615322	0.762863534675615	2.33165548098434	0.613148222701337	18787.2505592841	912.872344332349	1788	3.1	23.9	3.1	25.6	23.9	27.6	23.9	14.8	23.9	18.8	23.9	1114144.8	189885.88	740.11	693.97	22.4	2.1	28.6	4.3	20.9	0.6	29	3.5
1	G04	1	RF	NA	Neutral	4.9406068431246	26.2059393156875	5.15201952121042	163534.237572627	2764.83769514402	1.41833440929632	4.25435765009684	0.829814729692815	29978.8941252421	1172.96138661613	1549	3.6	31.1	3.9	26.5	31.1	26.6	31.1	13.5	31.1	15.9	31.1	1166186.8	173146.56	772.85	630.25	23	4.8	12.1	8.5	19.5	3	13.6	6.6
1	G04	2	RF	NA	Neutral	5.35209649626651	27.4003446295233	5.43053028908737	162471.556002298	2998.64756282541	1.05571510626077	2.74497415278576	0.75704016919541	14991.6036760482	1158.59523843821	1741	3.3	32.3	4.1	23.3	32.3	26.3	32.3	13.4	32.3	16.5	32.3	1151997.1	144307.08	827.39	529.59	22.9	3.7	9.8	12.8	19.9	1	12.2	9.9
1	G04	3	RF	NA	Neutral	5.26892950391645	25.0104438642298	5.33965651975573	134114.15770235	2793.04820008047	1.62402088772846	4.19843342036553	0.883575968842874	21473.2391644909	1245.56054433485	1915	2.8	39.4	3.4	24.8	39.4	26.6	39.4	14.6	39.4	16.9	39.4	1080952.8	102081.83	788.18	386.18	24	2.7	7.6	9.8	21.3	0.8	11	6.9
1	G05	1	RF	NA	Neutral	5.05925030229746	26.6058041112455	4.92522305330644	139523.937726723	2739.8549870329	0.87726723095526	2.51632406287787	0.594686572093194	14574.8047158404	904.094136217258	1654	3.7	23.8	3.8	28.6	23.8	26.4	23.8	15.2	23.8	18.9	23.8	1077444.9	180462.8	741.78	669.15	22.8	2.7	11.9	6	20.4	1.2	14.1	4.4
1	G05	2	RF	NA	Neutral	5.42133176193282	27.9516794342958	5.44091425976289	160410.211549794	2866.75713556211	0.79552150854449	2.29758397171479	0.747204865798721	13226.5285798468	1055.51455421038	1697	3.4	28.8	4.6	27.6	28.8	26.5	28.8	15.1	28.8	17.3	28.8	1125153	157803.78	776.01	563.48	23.6	5.3	10.1	5.1	20.9	3.9	12.2	3.5
1	G05	3	RF	NA	Neutral	5.38636363636364	28.469696969697	4.82177924992554	171914.678030303	2888.38521071242	0.7245670995671	2.56764069264069	0.511532838389371	20820.5254329004	790.095962621257	1848	2.4	20	4.3	25.8	20	27.9	20	14.5	20	18.2	20	1137961.2	158429.68	786.21	578.16	22.9	2.2	20.8	8.7	20.1	0.5	21.2	7.6
1	G06	1	RF	NA	Neutral	5.82064590542099	32.3073817762399	5.18867579901879	209797.649365629	2862.54282169322	1.09342560553633	3.66782006920415	0.64891992020781	27854.4798154556	1011.40817484478	1734	2.9	25.9	4.5	27	25.9	28	25.9	15.5	25.9	19.8	25.9	1344726.9	181679.85	873.82	671.14	26.2	2.9	13.1	8.5	23.6	0.5	15.4	6.7
1	G06	2	RF	NA	Neutral	5.82356257046223	30.1358511837655	5.37564246117467	185412.709131905	2951.5982714384	0.894588500563698	2.67474633596392	0.563055571051662	18633.2542277339	900.814174197668	1774	2.9	23.4	3.8	24.4	23.4	28.1	23.4	14.8	23.4	17.5	23.4	1271298.3	179467.53	855.8	654.32	25.3	3.9	14.9	5.7	22.5	1	18	4.3
1	G06	3	RF	NA	Neutral	5.66515065378056	30.0557134735645	5.13242836213854	193963.847640705	2948.51816307383	1.81409891984082	5.19670267197271	0.932324520244252	31144.1961341671	1309.16402731232	1759	2.8	40.5	4.5	24	40.5	29.6	40.5	16.6	40.5	19.5	40.5	1296119.2	105193.1	915.47	397.01	27.1	3	6.9	6.7	24	1.7	9.4	4.2
1	G07	1	RF	NA	Neutral	5.48178357803154	29.7694399129962	5.25101121598931	180123.209352909	3054.91168884818	0.970092441544318	3.12234910277325	0.703591369709258	24136.196846112	1094.85069788973	1839	2.8	28.1	4.6	23.4	28.1	28.3	28.1	14	28.1	18.9	28.1	1261328.5	163999.12	850.2	597.76	24.7	2.4	10.3	8.7	22.5	0.8	12	7.3
1	G07	2	RF	NA	Neutral	5.10737885462555	25.1464757709251	5.0422333964373	132879.693281938	2864.42802469134	0.755506607929515	1.98953744493392	0.618689451301361	11297.9350220264	904.948280790826	1816	3.2	25.4	3.5	25.3	25.4	27.2	25.4	13.7	25.4	17.1	25.4	1042715.2	169728.28	748.92	631.94	22.7	4.6	12.6	4.8	19.5	1.9	15.5	3.2
1	G07	3	RF	NA	Neutral	5.2671568627451	26.1954656862745	4.82152431028422	152219.389705882	2757.03219151611	0.989583333333333	3.44362745098039	0.761234369483574	26667.1985294118	966.816759305959	1632	2.5	26.4	3.5	26.2	26.4	27	26.4	13.7	26.4	17.2	26.4	1103027.7	159584.93	707.03	567.9	22.9	3.1	20.2	3	19.1	2	21	2
1	G08	1	RF	NA	Neutral	5.4921686746988	29.7831325301205	4.7721926497675	181745.426506024	2836.35262159756	1.16506024096386	3.40421686746988	0.79968610791962	22280.0084337349	1243.67762598032	1660	2.3	33.6	3.7	25.2	33.6	27.7	33.6	14.7	33.6	17.9	33.6	1229785.1	205349.92	818.48	762.2	23.7	2.5	16.9	3.8	21.6	1.2	20.1	2.5
1	G08	2	RF	NA	Neutral	5.9734012450481	31.7894736842105	5.37909163000469	200465.284663271	3116.03933931476	1.05546123372949	2.91680814940577	0.661646529706301	17416.5783814375	1024.01274878416	1767	3.2	28.5	4.3	20.2	28.5	29.7	28.5	16.1	28.5	19.2	28.5	1330052	150762.87	872.26	553.54	25.6	2.8	11.8	10.2	22	1.4	14.6	8.6
1	G08	3	RF	NA	Neutral	4.6945067264574	25.1547085201794	5.39555505525299	149202.036434978	2747.78011086669	1.4164798206278	4.17432735426009	0.828743088583639	25498.7012331839	1198.98630649221	1784	3	35.6	3.8	25.8	35.6	25.6	35.6	12.9	35.6	16.3	35.6	1091900	116147.73	781.89	427.94	23	3.6	9.9	4.5	20.7	1.7	11.7	2.9
1	G09	1	BRCA1	NM_007298	sample	6.38085255066387	35.6359189378057	6.26663865354689	229634.01048218	3338.78736699984	1.59119496855346	3.95946890286513	0.966045145456119	22382.4905660377	1486.79837604869	1431	3.4	39.7	6.8	20.5	39.7	33.1	39.7	20.3	39.7	25.6	39.7	1417184	246115.85	934.11	866.21	27.5	2.3	22.4	1.1	23.1	2	21.1	0.7
1	G09	2	BRCA1	NM_007298	sample	5.47403072421361	33.6861741038771	5.50707986119748	226602.031455743	3115.93269169672	1.72494513533285	4.64520848573519	1.02412940669298	27170.4469641551	1486.64814326984	1367	3.3	44.7	5.6	24.7	44.7	29.8	44.7	17.9	44.7	20	44.7	1289107.7	171667.21	901.06	629.08	22.4	3.7	14	8.3	19.8	1.4	16.5	6.2
1	G09	3	BRCA1	NM_007298	sample	4.90369897959184	29.2079081632653	6.03823455072956	198370.110969388	3047.21502462405	1.25637755102041	3.5280612244898	1.02472448152199	19633.4426020408	1222.27169696175	1568	3.8	36	6.4	25.4	36	26.8	36	17	36	19.9	36	1247565.8	139212.31	907.33	514.38	23.5	3.1	14.6	5.1	20.9	1.1	16.5	3.8
1	G10	1	ASXL1	NM_015338	sample	5.931289040318	28.5315161839864	4.94480910906686	156602.932992618	2980.06773160876	0.965360590573538	2.52640545144804	0.623507987585976	14361.7614991482	939.701381213084	1761	2.6	25.7	4	22.3	25.7	30.3	25.7	16.5	25.7	20.6	25.7	1196008.7	179080.13	771.6	644.12	23.9	3	10.9	7.1	21.4	0.8	12.3	5.7
1	G10	2	ASXL1	NM_015338	sample	5.90432801822323	27.9886104783599	5.09835722237877	162241.935079727	2955.43902972951	0.7750569476082	2.09396355353075	0.614323172295081	13058.1497722096	952.799901379647	1756	2.6	24.1	4.8	23.9	24.1	31.3	24.1	16.1	24.1	18.6	24.1	1255207.5	225654.12	874.5	819.57	25.1	3.7	24.1	4.2	21.5	2.7	24.5	3.4
1	G10	3	ASXL1	NM_015338	sample	5.38416886543536	25.690765171504	5.79265351559943	145565.182058048	2964.57431253001	0.497625329815303	1.45488126649077	0.496696355946321	9496.76992084433	721.154523243719	1895	2.9	20	4.2	22.6	20	30.4	20	15.6	20	18.7	20	1115898.4	162792.43	793.82	588.04	24.2	2.7	21.8	7.4	19.6	1.1	22.4	6.3
1	G11	1	ASXL2	NM_018263	sample	5.66028708133971	28.863978127136	5.53294482848607	164836.980177717	2918.12477310509	1.32604237867396	3.47915242652085	0.783218812373358	20657.4572795625	1189.71555366337	1463	2.5	32.5	4.6	25.8	32.5	28.4	32.5	16.1	32.5	20.3	32.5	1228271.6	133181.6	807.84	487.4	23.7	4	6.8	18.9	20.8	1.2	8.3	15.9
1	G11	2	ASXL2	NM_018263	sample	5.67403663929248	32.0101073910297	5.32131318943935	212420.044219836	2800.98730606974	1.29816803537587	4.40555906506633	0.649786686611311	32882.1345546431	975.655803581639	1583	2.7	24.8	5.1	27.9	24.8	27.3	24.8	15.3	24.8	17.6	24.8	1276283.4	173466.86	834.18	625.96	23.9	5.8	14.2	8.2	21.4	3.3	15.9	7.1
1	G11	3	ASXL2	NM_018263	sample	5.45244794597637	27.313449634215	4.68433584300303	159514.406302757	2690.45923069036	0.899268429938098	2.83792909397862	0.621025326116382	21477.0844119302	922.544635428333	1777	2.4	25	4.3	29.9	25	26.3	25	14.8	25	17.3	25	1156079.2	131815.79	755.77	473.17	23.7	3.6	12.9	4.2	20.4	0.8	15.1	3.2
1	G12	1	TP53BP1	NM_005657	sample	4.94951744617669	31.8292501855976	7.02060692597254	218761.243504083	3164.8917322073	1.76020786933927	5.63177431328879	0.697170295763022	40420.7520415739	1126.85572912671	1347	3.3	29.2	6.9	20.9	29.2	29.3	29.2	14.2	29.2	19.8	29.2	1187537.6	182826.44	870.65	676.7	22.3	3.3	13.4	7.9	19.7	0.7	15.8	6
1	G12	2	TP53BP1	NM_005657	sample	5.16007714561234	32.3182256509161	6.24581525298438	226158.474445516	3413.39791646168	2.36547733847637	7.74927675988428	0.957738699326405	50895.0327868852	1482.39366335673	1037	3.2	40.8	8.3	15.7	40.8	31.6	40.8	16.3	40.8	20.3	40.8	1221634.7	179710.12	844.83	643.78	22.3	2.2	14.1	8	17.8	0	17	6.5
1	G12	3	TP53BP1	NM_005657	sample	6.30118289353958	35.747042766151	5.7654012786615	229074.353958144	3273.53786417854	3.79890809827116	11.3748862602366	1.09466736182486	72713.2129208371	1725.00024092124	1099	2.9	49.9	5.6	13.8	49.9	41.3	49.9	20.9	49.9	24.6	49.9	1267667.3	139292.72	893.73	510.77	27.1	2.4	16.7	5.4	24	0.5	17.8	2.6
1	G13	1	FAT1	NM_005245	sample	5.71855880353501	29.4017675050986	5.31718383272205	167506.003399048	2949.35054877908	1.57239972807614	4.14751869476547	0.978999787787869	23692.1339225017	1398.36929272135	1471	3.4	39.5	4.4	24.4	39.5	26.2	39.5	15.2	39.5	20	39.5	1150473	193130.36	789.48	715.14	21.1	3.1	14.9	7	20.4	1.6	17.6	4.6
1	G13	2	FAT1	NM_005245	sample	5.83677548301133	29.1485676215856	4.83021562150724	160415.81745503	2954.52048625134	1.20253164556962	3.04397068620919	0.898905512437054	15973.6009327115	1242.75383674025	1501	2.6	37.1	4.1	23.7	37.1	28.7	37.1	15.1	37.1	18.1	37.1	1144538.1	176743.8	766.88	632.56	23.1	5.1	12.5	4.9	20	2.7	14.8	3.8
1	G13	3	FAT1	NM_005245	sample	6.11882352941177	36.9235294117647	6.76657482820958	256474.877647059	3284.42936988774	4.94235294117647	12.82	1.96446654985703	67668.3694117647	2517.05536045298	850	4.1	79.9	7.4	17.5	79.9	37.3	79.9	19.9	79.9	25.2	79.9	1393066.5	201798.24	1117.6	727.8	28.2	1.1	30.8	5.4	26.8	0.1	31.3	4.2
1	G14	1	BAP1	NM_004656	sample	5.35807291666667	31.068359375	6.2231554545063	219535.01953125	3155.12553222346	1.36002604166667	4.06184895833333	0.775237215142321	30115.5201822917	1272.49883116898	1536	4.3	32.6	6.6	20.6	32.6	30.9	32.6	15	32.6	19.9	32.6	1342118.5	232309.09	1004.03	860.68	26	2.1	22.4	7.6	23.5	0.2	24.2	6.1
1	G14	2	BAP1	NM_004656	sample	5.79149959903769	33.5196471531676	6.8142213483654	234126.805132318	3209.97096556227	1.63512429831596	4.78909382518043	0.884167416404356	30559.8556535686	1481.46431151777	1247	3.4	39.9	5	18	39.9	35.4	39.9	16.8	39.9	19.8	39.9	1385300.1	228627.78	1066.24	811.28	27.5	1.4	27.6	7.8	23.9	0.1	26	6.4
1	G14	3	BAP1	NM_004656	sample	6.08827085852479	32.1233373639661	5.11491026174205	191089.868802902	2987.46891924268	1.06348246674728	2.85973397823458	0.618475475491157	16807.2642079807	968.627959644486	1654	2.7	26.2	4.7	23.9	26.2	27.7	26.2	15.8	26.2	19.5	26.2	1310224.1	172690.09	864.64	619.09	25.6	2.5	24	3.4	22.2	0.9	24	2.7
1	G15	1	ZNF516	NM_014643	sample	5.88230709275136	34.7622759158223	5.62772461849118	243757.712392829	3007.54060920128	2.08417770849571	6.39828526890101	0.835048019974211	50179.2961808262	1396.63476007746	1283	4.8	36.9	5.4	24.8	36.9	30.1	36.9	17.3	36.9	20.8	36.9	1441575.1	189757.91	957.5	680.19	27.3	2.5	13.8	5.4	23.4	0.6	14.9	3.6
1	G15	2	ZNF516	NM_014643	sample	5.87691187181355	28.551347414421	5.34853396625522	166438.319009468	3033.12652492395	1.33721777130371	3.23525127458121	0.921250305703405	17546.5753823744	1388.28050605023	1373	3.4	40.1	4.8	23.4	40.1	30.4	40.1	15.4	40.1	18.8	40.1	1241156.2	231350.7	840.28	820.48	24.8	2.4	23.5	3	21.6	0.4	23.1	2
1	G15	3	ZNF516	NM_014643	sample	4.88584779706275	26.7456608811749	4.67709482712418	166106.59212283	2808.388875793	1.2022696929239	3.68624833110814	0.832422178746982	23402.2056074766	1103.42571646308	1498	2.3	32.2	4.9	27.6	32.2	25.2	32.2	12.6	32.2	16.1	32.2	1104395.8	156655.56	740.28	563.7	21.7	2.5	19.5	3.8	17.8	0.9	19.6	2.9
1	G16	1	GRIN2A	NM_000833	sample	6.29002463054187	32.4230295566502	5.93503409704437	206428.541871921	3085.23932505521	1.39716748768473	3.50677339901478	0.753643689457964	18311.1631773399	1217.05970773431	1624	3.1	34	4.6	22	34	31.5	34	17.1	34	20.9	34	1349928.5	187864.69	944.63	672.58	28	3.3	12.2	6	24.6	1.1	14.2	4.4
1	G16	2	GRIN2A	NM_000833	sample	6.33624708624709	30.6019813519814	4.94943772237801	174603.224941725	2937.93243586994	0.921911421911422	2.57459207459207	0.586726798560312	17673.1013986014	948.739025150256	1716	2.3	25.5	3.7	22.8	25.5	31.9	25.5	16.3	25.5	18.2	25.5	1218427.5	176567.86	797.61	629.88	26	2.6	14.2	4.3	21.3	0.8	15.3	3.4
1	G16	3	GRIN2A	NM_000833	sample	5.61190328580285	26.7557346559206	5.00287404976026	143376.30316181	2808.80996972549	1.06385616862988	2.32982021078735	0.631347030065604	11363.9671419715	1050.15352690173	1613	2.4	30.7	3	20.7	30.7	30.4	30.7	15.6	30.7	17.4	30.7	1063948.9	169852.69	741.86	627.15	25.2	5	24.3	4.8	19.8	3.3	24.8	4
1	G17	1	RF	NA	Neutral	5.50771128932758	29.2689697717458	6.10586372354457	178500.719309068	3007.28840779461	1.22270203578038	3.24676125848242	0.617318238528723	19256.0567550895	1048.95467291512	1621	3.8	27.9	4.7	24.9	27.9	28.7	27.9	16.2	27.9	18.9	27.9	1221275.2	201198.52	932.99	748.04	27	3	15.9	5.4	23.9	0.9	18	4
1	G17	2	RF	NA	Neutral	5.31305903398927	26.6511627906977	5.30849984333459	169263.53667263	2870.42868093293	0.833631484794276	2.2701252236136	0.767699397102098	14559.1776982707	951.597748397795	1677	2.6	26.1	4.5	26.7	26.1	27.6	26.1	15.7	26.1	17.1	26.1	1182877.7	162757.62	809.9	589.61	24.4	3	12	8.5	21.2	1.9	14.8	7.1
1	G17	3	RF	NA	Neutral	5.11285794497473	25.2487366647951	4.66764543888395	143650.942728804	2735.36547975186	0.855699045480067	2.55306007860752	0.559315470009836	16587.7585626053	863.177136890965	1781	2.8	24.8	3.8	27.5	24.8	25.5	24.8	13.9	24.8	17.3	24.8	1047643	149548.72	711.2	549.17	22.9	5.7	17.9	4.7	19.9	4.4	19	4
1	G18	1	RF	NA	Neutral	5.15015772870662	28.3381703470032	5.08314928568429	173167.007570978	2858.60170351455	1.4416403785489	4.81640378548896	0.921437976300444	33962.8384858044	1392.49666554086	1585	2.4	36.2	4.5	24.7	36.2	27.4	36.2	13.6	36.2	17.3	36.2	1156635.4	181389.16	786.58	667.77	23.2	3	13	4.7	19.4	1.7	15	3.7
1	G18	2	RF	NA	Neutral	5.68306351183064	29.2702366127024	5.00628414056412	182399.370485679	2908.62010282903	1.15317559153176	3.6587795765878	0.67989721481419	28114.595267746	1100.2191708721	1606	2.9	28.8	3.6	24.3	28.8	27.2	28.8	14.1	28.8	17.2	28.8	1264152.2	196945.98	817.15	709.36	25	3.4	17.5	2.2	22.2	1	19.3	1.4
1	G18	3	RF	NA	Neutral	5.1085844229676	28.7373507674815	5.94870501241228	182673.125639568	2911.17128804743	1.34053439454235	4.10289937464468	0.818610759688344	27055.5815804434	1199.33583488414	1759	2.6	34.2	5.6	26.2	34.2	26.2	34.2	14.6	34.2	18.4	34.2	1161922.6	132496.21	830.93	495.52	23.1	4.8	12.6	5.2	20.3	3.1	14.8	3.8
1	G19	1	RF	NA	Neutral	4.98890942698706	26.9882932840419	5.55825247139432	186692.383240912	2834.49523965722	1.15711645101664	3.58410351201479	0.677637983502638	26326.8237831177	1071.61321555736	1623	3.8	26.7	5.1	28.9	26.7	27.7	26.7	13.9	26.7	17.6	26.7	1252229.6	223173.25	860.35	802.33	25	3.2	18.1	3.5	21.7	1	19.9	2.3
1	G19	2	RF	NA	Neutral	5.60992462311558	30.1903266331658	4.9909235444726	194860.49120603	2871.3636898046	1.02261306532663	3.13002512562814	0.617941173221784	22324.141959799	1017.40099243182	1592	2.4	26.9	4.1	26.6	26.9	27.6	26.9	14.7	26.9	17	26.9	1275420.9	195947.75	825.89	711.45	23.9	3.7	16.6	2.4	21	1.3	17.8	1.6
1	G19	3	RF	NA	Neutral	5.28427895981087	26.4213947990544	4.43455706069021	161253.100472813	2659.86032782531	1.201536643026	3.12056737588652	0.709340981297197	19202.8096926714	1046.05866784102	1692	3.2	29.8	4	30	29.8	26.9	29.8	13.9	29.8	17	29.8	1134136.2	159264.6	794.97	600.87	24.1	5.3	20	3.9	22.2	3.5	22.1	3
1	G20	1	RF	NA	Neutral	5.4789972899729	31.0508130081301	5.91873209412321	209857.85298103	3037.46151076882	1.37262872628726	4.59485094850949	0.748387014446923	37839.1531165312	1073.23762820151	1476	3.1	28.5	4.4	23.5	28.5	29.2	28.5	14.7	28.5	18.6	28.5	1324077.4	194124.13	831.62	701.07	23.5	2.4	12.5	3.7	20.9	1	15.7	2
1	G20	2	RF	NA	Neutral	5.56659388646288	28.0616812227074	5.22681185874113	160911.621179039	2874.37237777856	1.09989082969432	3.0660480349345	0.778248801579218	17361.5480349345	1077.16008270779	1832	3.2	29.9	3.7	24.9	29.9	28.2	29.9	15.2	29.9	16.8	29.9	1169781.3	136093.16	783.99	490.46	25.4	4	7.1	9.1	21.8	1.9	9.2	7
1	G20	3	RF	NA	Neutral	5.64206437291898	29.3135405105438	4.75037128256337	175983.087680355	2791.31513697444	1.52164261931188	4.37291897891232	0.913028400600184	26891.2935627081	1274.10268604908	1802	2.2	36.7	4.1	26.4	36.7	27.9	36.7	15.4	36.7	18.7	36.7	1153426.7	116992.87	806.94	437.01	24	3.6	10.7	9.9	22.3	1.4	13.7	7.6
1	G21	1	RF	NA	Neutral	5.58837920489297	29.7082568807339	5.68193967844294	187261.149235474	2891.11130563004	1.74862385321101	5.03180428134557	0.858367103062012	33590.877675841	1329.06525944356	1635	2.8	35.9	4.3	25.7	35.9	26.2	35.9	15.9	35.9	19	35.9	1283854.9	139845.59	863.8	515.56	24.9	4.7	5.7	10.5	22.9	1.6	8.3	8.1
1	G21	2	RF	NA	Neutral	5.24803591470258	26.4326599326599	4.88447172281564	154215.475308642	2769.1027799699	0.705387205387205	1.97867564534231	0.635014030484307	12306.7199775533	924.84432331299	1782	2.8	26.3	3.3	26.4	26.3	26.5	26.3	13.7	26.3	14.9	26.3	1129630.9	156520.54	751.28	571.52	23.4	3.5	10.4	6.5	20.1	2.2	12.5	4.8
1	G21	3	RF	NA	Neutral	4.87568756875688	24.6710671067107	4.80571750249422	129224.337733773	2710.34379062616	1.68316831683168	4.73872387238724	0.9952098998934	25701.6710671067	1264.04519615223	1818	2.8	40.9	3.3	26.6	40.9	25.3	40.9	13.9	40.9	16.4	40.9	973009.9	91378.21	728.25	342.98	20.5	3.6	4.7	8.9	17.9	2.3	7.4	6.3
1	G22	1	RF	NA	Neutral	4.76364804110469	27.5561978163134	5.244165990553	181285.832369942	2866.41917820223	1.57867694283879	5.40655105973025	0.807581324322633	39364.4354527938	1147.48891848814	1557	3.4	31.9	4.8	25	31.9	26	31.9	12.7	31.9	16.6	31.9	1146761.6	144584.93	762.89	524.98	21.7	3.1	7.3	11.8	18.6	2.2	9.2	9.6
1	G22	2	RF	NA	Neutral	4.92119402985075	26.7528358208955	5.39657909086922	170870.573731343	2793.0641650489	1.51044776119403	3.96537313432836	0.819845781337736	23732.9832835821	1207.17092362895	1675	2.6	34.6	3.7	26.7	34.6	25.6	34.6	14.3	34.6	16.3	34.6	1189171.4	145972.97	782.97	541.39	23	5.6	8.9	6.9	19.9	3.5	12.5	5.3
1	G22	3	RF	NA	Neutral	5.25204678362573	27.5818713450292	5.08248176383161	156505.747953216	2677.96620660195	2.38479532163743	7.6140350877193	1.07603803589346	45662.8766081871	1312.45979047046	1710	2.9	42.9	3.4	28	42.9	26.3	42.9	14	42.9	16.8	42.9	1058184.7	72056.45	721.36	258.99	21.6	5.4	3	16.3	19	3.7	3.2	12.6
1	H03	1	CHEK1	NA	Positive	6.92307692307692	66.2967032967033	14.6759540955723	646041.484301413	4387.24618769625	2.96624803767661	9.94270015698587	1.22219038046898	60687.1507064364	1699.91989492379	1274	11.9	48	16.4	18.4	48	38	48	29	48	34.6	48	2367707.7	172204.14	2163.65	643.74	33.9	3.5	11.4	12.4	32.7	1.6	14.7	9.1
1	H03	2	CHEK1	NA	Positive	7.07350427350427	61.9008547008547	12.3897859103232	557142.258974359	3924.01927516175	4.12735042735043	13.6273504273504	1.51183264630388	79999.8427350427	1915.63641929441	1170	9	57.7	12.5	20	57.7	35.7	57.7	27.9	57.7	30.2	57.7	2187991.8	124777.67	1863.15	486.04	33.8	3.7	6.2	10.2	33.8	0.9	10	6.5
1	H03	3	CHEK1	NA	Positive	7.56977704376548	73.934764657308	16.2161510171376	707272.042939719	4316.7374377362	4.28736581337737	15.6350123864575	1.40105385088612	82841.5887696119	1719.28007105108	1211	12.2	52.8	17.3	20.3	52.8	39.8	52.8	32.1	52.8	36.2	52.8	2505184.8	103103.68	2309.1	399.38	36	6.4	6.8	6.4	35.3	4.2	9	3.3
1	H04	1	CHEK1	NA	Positive	8.12996389891697	80.4158844765343	14.6665539713863	778532.975451263	4708.52067650773	3.24115523465704	10.8296028880866	1.2336055502624	60923.4310469314	1679.08418475238	1385	13.6	46.6	19.4	15.4	46.6	41.2	46.6	33.9	46.6	37.6	46.6	2704016.6	137211.52	2472.25	515	40.1	4.3	7.2	14.9	40.5	1.2	8.7	8.9
1	H04	2	CHEK1	NA	Positive	8.25890207715134	76.4985163204748	15.0882519682927	728895.310089021	4768.22405722543	2.8353115727003	9.40207715133531	1.23279358261102	61823.5949554896	1768.09134425335	1348	13.1	47.3	17.8	15.4	47.3	43.2	47.3	34.7	47.3	39.1	47.3	2648613.8	154656.3	2431.61	576.07	39.3	3.9	11.6	12.2	39.8	0.7	14.7	8.1
1	H04	3	CHEK1	NA	Positive	6.89316860465116	60.4265988372093	13.4089840405698	541861.938953488	4182.49901526792	3.09156976744186	9.90988372093023	1.36505576020582	51727.0457848837	1738.58116258077	1376	9.9	50.9	14.3	17.4	50.9	38.1	50.9	28.2	50.9	32.8	50.9	2105151.1	126259.65	1938.3	491.05	33.9	4.9	13.1	7.8	33.4	1.8	16	4.4
1	H05	1	CHEK1	NA	Positive	7.26806358381503	68.2550578034682	15.394077301274	624317.921965318	4178.66189118506	2.92124277456647	10.9559248554913	1.38243877304677	67727.7658959538	1592.65888674265	1384	10	44.5	13.7	16.3	44.5	38	44.5	30.2	44.5	34	44.5	2354568.4	115428.66	1998.92	441.49	35.3	4.6	4.1	18.1	35.1	1.2	6.4	12.7
1	H05	2	CHEK1	NA	Positive	7.3989898989899	72.0488215488216	14.2732656269075	685824.943602694	4302.20337200085	3.33164983164983	13.0917508417508	1.27012703956472	82778.5328282828	1671.03127715923	1188	10.3	43.9	15.7	20	43.9	39.5	43.9	32.8	43.9	36.3	43.9	2496716.2	151272.11	2120.66	585.15	36.4	3.9	11.6	8.9	37.3	0.8	14.5	5.4
1	H05	3	CHEK1	NA	Positive	7.21578947368421	65.6766917293233	13.4125380490591	598893.060150376	4239.58496734387	2.94436090225564	10.4473684210526	1.35382326718684	54891.0563909774	1547.34669144147	1330	11.5	48.3	14.8	18.2	48.3	38.3	48.3	30.2	48.3	34.9	48.3	2223284.8	98981.91	1988.72	385.18	34.1	9.4	6.8	7.2	33.5	7.4	9.5	3.5
1	H06	1	CHEK1	NA	Positive	7.48977604673807	69.8743914313535	16.4331384756344	647848.851022395	4566.97237047345	4.68159688412853	16.3622200584226	1.63047763452481	91667.9853943525	2136.08961060304	1027	12.8	57.4	17.9	15.6	57.4	44.4	57.4	35.1	57.4	40.3	57.4	2522995.6	160993.6	2353.83	632.32	41.5	2.9	10.7	13.2	41.9	0.1	14.7	7.4
1	H06	2	CHEK1	NA	Positive	7.4118190212373	76.0415512465374	18.2915972534173	759471.529085873	5083.64442069782	3.50692520775623	13.8531855955679	1.72352433060491	90071.3499538319	1929.35529677011	1083	14.8	53.5	20.4	12.3	53.5	41.6	53.5	33.6	53.5	39	53.5	2787924.9	150686.74	2738.91	599.27	41.2	3.4	11.1	11.5	42.9	1.1	15.6	7.3
1	H06	3	CHEK1	NA	Positive	7.85214857975237	77.7647487254188	15.8024642927597	748041.574654042	4518.16200475903	3.51711580480699	11.5382374362709	1.51260203586317	56518.1252731245	1690.63882875408	1373	12.2	54	17.2	15.4	54	41.4	54	32.5	54	37.4	54	2634653.6	89098.17	2253.82	337.58	37.7	2.8	4.7	5.8	39	0.9	6.2	1.8
1	H07	1	CHEK1	NA	Positive	7.48796147672552	71.5874799357945	15.3299057347944	676111.983948636	4491.00937438059	3.6669341894061	11.4101123595506	1.31307812330172	60211.8940609952	1796.4997812824	1246	12	52.5	16.8	16.7	52.5	40.5	52.5	32.1	52.5	37.4	52.5	2467412	144541.14	2254.12	550.97	38	2.9	8.4	16.1	39.2	0.6	11.5	12.3
1	H07	2	CHEK1	NA	Positive	7.5664585191793	79.0481712756467	17.488368557039	796054.159678858	4814.55806292257	3.32827832292596	11.3693131132917	1.31897860760736	64855.0508474576	1716.88237672593	1121	14.7	50	19.6	16.5	50	40.4	50	32.9	50	36.9	50	2791241.1	145578.94	2565.82	537.81	38.8	3.1	9.5	10.6	38.4	0.9	12	6.7
1	H07	3	CHEK1	NA	Positive	7.81393217231897	81.5068744271311	19.8601921148506	800832.966086159	5067.1884351048	4.32997250229148	14.3721356553621	1.5656308451226	79291.4280476627	2044.55911239019	1091	15.5	59.6	21.4	13.5	59.6	43.2	59.6	37	59.6	42.9	59.6	2728857.9	142594.83	2790.71	558.82	42.4	1.9	15.2	5.6	44.4	0.3	18.8	2.7
1	H08	1	CHEK1	NA	Positive	8.20356853203569	82.742903487429	17.0499728886899	806968.562043796	4760.67541828128	4.10786699107867	15.1005677210057	1.35015507579012	91641.5644768856	1947.49663673801	1233	13.3	50.9	18.5	15.7	50.9	42.4	50.9	35.7	50.9	39.6	50.9	2919757.4	170158.59	2547.08	637.56	41.7	3.3	12.1	8.4	41.7	0.5	12.9	5
1	H08	2	CHEK1	NA	Positive	7.11971830985916	71.7904929577465	16.8078090530271	687830.503521127	4534.393822397	3.79137323943662	13.3133802816901	1.35507674522623	83339.8389084507	1913.98922856401	1136	11.8	54.4	16.3	18	54.4	39.3	54.4	32.4	54.4	37.1	54.4	2522677.6	163107.96	2231.05	601.9	36	3	12.1	6.5	37	0.5	13.5	3.3
1	H08	3	CHEK1	NA	Positive	7.69955817378498	71.0692194403535	14.8598932942284	657839.118556701	4391.77425468041	3.08836524300442	10.3674521354934	1.29067290668481	56955.4896907216	1583.50529496592	1358	11	47.1	16.7	17.7	47.1	41.7	47.1	32.7	47.1	37.6	47.1	2361642.3	120168.69	2172.54	455.48	37	3.1	10.5	4.9	36.7	1.3	13.1	2.1
1	H09	1	NOTCH2	NM_024408	sample	5.85346413243409	33.1587982832618	5.65610893180624	204785.223175966	2951.09253632059	1.97240956468424	5.52544451256898	0.946589612435998	35415.5229920294	1473.97670921185	1631	3.3	40.2	4.2	23.8	40.2	28.8	40.2	15.5	40.2	19.3	40.2	1253787.1	158246.79	883.92	581.81	24.5	3.9	8.9	7.6	22.6	2.9	12.3	5.3
1	H09	2	NOTCH2	NM_024408	sample	5.70519877675841	30.5204892966361	5.77769887239775	196879.662996942	3008.38263817101	1.38776758409786	4.17064220183486	0.945606369269444	30182.698470948	1404.65421974917	1635	3.6	36.3	5	23.4	36.3	30.7	36.3	16.3	36.3	18.6	36.3	1347308.2	209330.47	1003.32	800.31	26.9	2.9	21.4	4.3	26.2	1.3	23.9	3.1
1	H09	3	NOTCH2	NM_024408	sample	5.19753086419753	27.0544332210999	5.46570347438919	168082.539842873	2899.96003070813	0.912457912457912	2.61167227833895	0.709403199002469	18783.9191919192	1045.75406871357	1782	3	29.5	4.2	24.6	29.5	26.5	29.5	14.3	29.5	17.1	29.5	1143474.4	166655.14	845.97	618.9	23.5	3	22.3	2.5	21.4	0.8	23.6	1.5
1	H10	1	FANCM	NM_020937	sample	5.81979695431472	36.261421319797	5.89613834892727	260937.395093063	3216.15675459663	2.52453468697124	7.17597292724196	1.04392888898249	50371.2986463621	1609.52767943121	1182	3.8	46.1	5.2	18.4	46.1	34	46.1	17.5	46.1	21.9	46.1	1385522	184431.58	916.51	672.77	25.7	2.5	14	6.9	23.6	0.3	15.2	5.5
1	H10	2	FANCM	NM_020937	sample	5.54571226080794	34.6725726435152	7.13020564447511	243521.087880936	3227.16476388272	1.30970942593905	3.35790219702339	0.894123421848429	18755.7377746279	1321.34013893232	1411	4.1	37	4.9	20.2	37	30.6	37	16.8	37	20.2	37	1344775.5	188279.68	918.18	675.41	24.7	8.1	15.4	5.5	21.3	6.6	16.8	4.5
1	H10	3	FANCM	NM_020937	sample	5.65866666666667	30.96	5.73915772655373	188508.592	3002.33307337716	1.152	2.92333333333333	0.767838088117295	15833.4386666667	1189.97635335635	1500	2.4	32.5	3.9	20.7	32.5	32.3	32.5	17.1	32.5	20.6	32.5	1253624.4	192399.47	858.87	702.05	25.3	2.5	30.1	1.7	22.1	1.1	30.6	0.9
1	H11	1	RASA1	NM_022650	sample	5.65396069088743	32.7629541393687	5.48559041439916	210466.840976772	3074.4654189336	1.28350208457415	3.58368076235855	0.704738483872497	23031.7504466945	1058.06678989874	1679	3.1	27.8	4.4	22.5	27.8	28.3	27.8	15.8	27.8	20.2	27.8	1301092.3	168785.38	927.58	636.28	25.5	2.3	10.6	4.5	25.2	0.3	13.9	2.8
1	H11	2	RASA1	NM_022650	sample	5.21739130434783	30.4071773636991	5.39881427811365	198222.057971014	2886.95904620754	2.1207729468599	5.93857832988268	0.887329905628868	34125.884057971	1385.64248485515	1449	2.3	41	4.6	25.9	41	27.5	41	15	41	17.3	41	1178652.9	132197.62	877.52	506.34	22.5	4.3	7.7	9.9	22.1	1.2	11	8.2
1	H11	3	RASA1	NM_022650	sample	4.61398601398601	27.3951048951049	5.12050919995864	183481.085314685	2728.26507747982	2.15524475524476	6.14895104895105	0.856050013520745	37752.4181818182	1301.03867119245	1430	2.9	39.8	4.3	27.1	39.8	25.9	39.8	13.3	39.8	16.4	39.8	1138241	117211.79	791.27	443.05	22	4	12.3	10.7	20.1	0.9	14.5	8.5
1	H12	1	KDM5C	NM_004187	sample	5.7620320855615	31.7252673796791	5.19408960775566	203952.55815508	3001.012902599	1.9418449197861	5.09959893048128	0.882797197086267	31890.6303475936	1494.09460994558	1496	3.4	39	5.7	23.3	39	29.3	39	17	39	19.7	39	1330983.3	188415.06	927.2	697.89	27.1	2.4	13.8	9	25.9	0.8	17.4	6.5
1	H12	2	KDM5C	NM_004187	sample	5.94685400122175	32.0971288943189	4.95543398339799	201623.559560171	2933.16813756444	1.50030543677459	4.84972510690287	0.826473860377322	33915.3732437385	1176.13572653901	1637	2.4	32.6	4.5	23.7	32.6	28.6	32.6	16.8	32.6	18.9	32.6	1305457.6	148307.03	832.51	539.06	23.9	3.1	9	4	21.8	1.8	11.1	2.9
1	H12	3	KDM5C	NM_004187	sample	5.36	29.4211428571429	5.36061295498241	186897.986857143	2914.23159585937	2.10057142857143	6.22114285714286	0.981574271487309	36519.588	1339.40230086993	1750	3.5	41.5	4.8	23.8	41.5	27.3	41.5	15.2	41.5	18.5	41.5	1230771.5	93185.17	854.46	344.69	24.4	3.8	5	9.7	21.9	1.5	7.7	7.7
1	H13	1	FAS	NA	sample	6.06129476584022	31.0192837465565	5.0629781683716	180917.798209366	2897.67942687582	1.79889807162534	4.8870523415978	0.830608076750965	27992.1384297521	1287.98721991891	1452	3.2	36.5	3.8	24.7	36.5	28.1	36.5	16.1	36.5	18.8	36.5	1228028.4	144033.43	854.69	534.38	23.7	3.3	7.2	11.4	22.6	1	10.4	8.7
1	H13	2	FAS	NA	sample	5.26907630522088	28.6894243641232	5.0689603707227	174974.493975904	2825.56266708383	1.18674698795181	3.31526104417671	0.829309401728241	18920.2242302543	1193.04526706985	1494	2.3	33.7	3.3	25.8	33.7	26.2	33.7	14.5	33.7	16.2	33.7	1194698.1	190126.08	817.09	687.69	24.2	2.4	16.1	3.7	20.2	0.9	18.5	2.6
1	H13	3	FAS	NA	sample	4.89322757779134	26.352654057352	5.28957281223942	158483.291641245	2816.91656469244	1.77608297742526	4.99877974374619	0.939894253242587	28873.7492373398	1292.17361522987	1639	3.7	38.4	3.8	25	38.4	26.4	38.4	13.1	38.4	16.5	38.4	1110955.9	125574.32	800.54	463.1	23	2.4	10.5	2.7	19.3	0.5	13.4	1.8
1	H14	1	PTPRC	NR_052021	sample	5.87441860465116	28.2458471760797	4.70107195362682	153436.207973422	2810.45152051819	1.44186046511628	4.06511627906977	0.839332114909069	24294.4976744186	1277.14559315214	1505	3.9	34.8	4.3	27.8	34.8	29	34.8	15.8	34.8	19	34.8	1170656.2	167330.73	749.88	592.53	24	2.4	9.2	5.8	19.9	1.3	11.8	4.7
1	H14	2	PTPRC	NR_052021	sample	5.4739010989011	28.4869505494506	5.40649234129363	184112.600961538	3128.22219754381	1.17239010989011	3.41071428571429	0.693020188802371	23760.521978022	1136.03485329685	1456	3.3	30.9	5.2	21.4	30.9	29.5	30.9	15.6	30.9	19.2	30.9	1327652.4	214552.26	879.43	775.18	26.5	2.1	21.8	4.3	23.3	0.4	22.5	2.7
1	H14	3	PTPRC	NR_052021	sample	5.94502314814815	31.8570601851852	4.99811717754156	197830.965856481	2761.65455188269	1.58912037037037	4.91666666666667	0.755921691270349	35071.8472222222	1105.38030821888	1728	3.7	30.4	4	26.7	30.4	29.1	30.4	16.6	30.4	19.3	30.4	1265710.8	133815.74	829.31	478.27	26.7	3.9	12.9	5.8	23.8	2.1	14.4	4.1
1	H15	1	PTPRU	NM_133178	sample	5.56602426837973	33.6645253390435	5.79004076851519	240964.390435403	2801.79790933214	1.78800856531049	5.88722341184868	0.764915125667268	42921.0685224839	1051.93885420057	1401	4	29.5	5.1	28.8	29.5	25.2	29.5	14	29.5	16.9	29.5	1340811	147546.91	842.67	522.09	21.8	3.6	8.5	9.1	18.9	2.5	9.1	7.1
1	H15	2	PTPRU	NM_133178	sample	5.34874504623514	27.5528401585205	5.30583775083595	161608.542932629	2714.77520029695	0.946499339498018	2.47027741083223	0.661000467551417	12581.9940554822	927.505078331919	1514	3	28.4	3.1	28.7	28.4	26.2	28.4	14	28.4	16.4	28.4	1182883.3	144678.17	769.73	512.38	22.5	4.1	8.3	6.5	18.6	3.1	10.9	4.6
1	H15	3	PTPRU	NM_133178	sample	5.97071742313324	31.4385065885798	5.1837582220582	194527.283308931	2820.99730293498	1.38653001464129	4.68740849194729	0.801880681858146	31456.2693997072	1165.0213850458	1366	3.3	36.2	4.8	25.6	36.2	27.1	36.2	15.6	36.2	18.2	36.2	1183106.6	136979.97	837.24	491.35	22.9	2.4	15	5.1	20.5	1.2	15.7	4.4
1	H16	1	FUBP1	NM_003902	sample	5.43847072879331	30.1995221027479	5.53468445086336	184924.146953405	2847.11176756319	1.16069295101553	3.97550776583035	0.747370767364898	30684.1702508961	1086.3040990452	1674	3.6	27.4	4.1	26.9	27.4	25.8	27.4	14.2	27.4	17.8	27.4	1190668.8	155731.35	793.5	567.43	22.1	3.3	8.8	7.6	19.3	1.8	11.9	6
1	H16	2	FUBP1	NM_003902	sample	5.35571955719557	31.1062730627306	5.59720344637452	207574.819188192	2844.90633951303	1.62878228782288	4.81549815498155	0.915412111966187	33143.2944649447	1321.50734766155	1355	3.6	36.3	4.8	25.1	36.3	25.5	36.3	15.1	36.3	16.9	36.3	1254190.3	159085.47	804.98	559.03	24	3.9	10.2	6.4	19.5	2	12.4	4.8
1	H16	3	FUBP1	NM_003902	sample	5.44091415830546	28.6616499442586	4.76544163605841	171488.414715719	2665.67901485307	1.20289855072464	3.77647714604236	0.677481292289059	25606.9921962096	915.618849998719	1794	2.3	26	3.2	27.8	26	25.4	26	13.7	26	15.6	26	1129612.4	103652.67	730.69	369.77	22.9	4.5	6.9	8.1	18.8	1.7	8.3	6.2
1	H17	1	CHEK1	NA	Positive	8.43100511073254	81.1780238500852	15.5333264860744	767245.239352641	4564.3238888573	4.71890971039182	14.114139693356	1.45470806595302	76397.2947189097	2128.49319222775	1174	10.6	60.4	17.2	14.5	60.4	41.8	60.4	35.2	60.4	39.9	60.4	2710356.2	169669.79	2217.04	636.16	38	3.2	10.6	9.1	38.1	0.8	13.9	4.7
1	H17	2	CHEK1	NA	Positive	7.89757623143081	73.2173573103988	13.4770104310399	697521.021892103	4346.96182457129	2.86786551993745	10.5058639562158	1.23843117025011	62009.7974980454	1612.61542459089	1279	10.3	45.1	15.2	17.4	45.1	39.4	45.1	30.1	45.1	33.8	45.1	2518911.9	154322.9	2017.46	571.57	35.7	3.2	11.3	9.9	35.3	0.7	13.4	7.4
1	H17	3	CHEK1	NA	Positive	8.33128415300546	76.5662568306011	14.9297745128622	722601.334699454	4585.99696085188	2.83948087431694	10.219262295082	1.27551026527653	65514.7329234973	1717.2680553398	1464	12.2	48.3	17.5	14.6	48.3	42.6	48.3	33.1	48.3	38.7	48.3	2587007.4	137219.43	2232.09	516.52	39	3.3	14.8	6.3	38.7	0.5	16.8	3.1
1	H18	1	CHEK1	NA	Positive	8.02945402298851	75.5739942528736	14.4277616417788	712981.82112069	4472.19278866193	3.08261494252874	10.1278735632184	1.09535872810814	65063.6429597701	1642.36856650025	1392	11.4	45.1	15.7	17.5	45.1	38.9	45.1	31.7	45.1	37.6	45.1	2622046.1	142960.36	2148.4	534.64	34.6	4.5	7.4	15.8	35.6	1.7	9.2	10.9
1	H18	2	CHEK1	NA	Positive	8.31378026070763	84.2020484171322	15.5359923123682	833665.668528864	4744.17771751552	4.33985102420857	15.6191806331471	1.82345285441056	92601.5335195531	2083.87267906978	1074	13.5	56.9	18.7	14.2	56.9	42.5	56.9	34.4	56.9	38	56.9	2934071.6	163799.68	2545.87	636.04	41.4	5.3	13	7.6	42.7	2.5	16.6	3.8
1	H18	3	CHEK1	NA	Positive	7.54487688641779	71.9626687847498	15.4273184393398	671767.772835584	4497.28623217269	4.14376489277204	13.6457505957109	1.61933539550827	66585.8228752979	1876.08349955257	1259	11.9	61.4	15.1	15.1	61.4	41	61.4	32.6	61.4	38.8	61.4	2384648.5	99232.25	2134.74	383.89	35.7	3.6	7.7	7.8	37.6	1.5	9.1	3.5
1	H19	1	CHEK1	NA	Positive	6.88888888888889	65.6352490421456	12.5339247455503	603977.469731801	4226.11989095875	3.45670498084291	9.84597701149425	1.21436946556804	50853.153256705	1703.54250247656	1305	10.4	48.7	15.2	18.2	48.7	36.2	48.7	28.4	48.7	33.5	48.7	2267667.8	136657.73	2049.23	522.35	34.8	2.8	6.6	13.9	35.2	0.5	8.4	8.4
1	H19	2	CHEK1	NA	Positive	7.98143459915612	68.6345991561181	12.8053839885663	611369.956962025	4239.70928244099	4.15443037974684	11.1603375527426	1.53861174277545	64318.6953586498	2670.46595412083	1185	9.4	68	13.9	14.5	68	45.1	68	31.5	68	34.2	68	2398360.2	261818.65	2040.92	958.57	39	3.2	31.3	4	37.6	0.3	31.6	1.9
1	H19	3	CHEK1	NA	Positive	8.00862812769629	82.6876617773943	19.7398362631673	812429.36755824	5029.76455398454	4.58153580672994	15.7446074201898	1.55774742504671	82620.9991371872	1922.69098501675	1159	16.5	58.5	20.6	12.1	58.5	43.1	58.5	37	58.5	42.3	58.5	2733631.9	123235.11	2713.42	484.41	41.5	2.9	14.3	12.9	42.3	0.1	17.1	8.5
1	H20	1	CHEK1	NA	Positive	7.99739130434783	79.584347826087	20.0732623867946	788030.707826087	4837.59352958199	3.29565217391304	11.18	1.25621704669559	68334.1086956522	1758.93552479747	1150	14.1	48.2	18.1	16.6	48.2	41.5	48.2	36.7	48.2	40.9	48.2	2845665.5	184724.6	2629.71	696.43	41.5	3.4	12.2	10.2	42.5	0.5	15.8	6.7
1	H20	2	CHEK1	NA	Positive	6.34921763869132	61.0056899004267	14.9064397980639	585017.109530583	4187.87389808534	2.21337126600285	6.82788051209104	1.06718369347802	40951.7517780939	1564.73285111583	1406	10.5	42.7	14.2	20.1	42.7	35.8	42.7	27.7	42.7	31	42.7	2232323.4	181770.69	1960.53	671.56	34.9	3.6	15.1	7	32.7	1	17.4	4.5
1	H20	3	CHEK1	NA	Positive	6.72195121951219	60.3975609756098	17.4043941311524	568923.793495935	4196.35584826482	3.68048780487805	11.6731707317073	1.42142338325687	55962.4853658537	1621.85236933601	1230	11.3	52	14.3	20.8	52	35.6	52	28.5	52	33	52	2205530.5	102213.27	2137.52	388.54	35.4	3	6.8	7.2	36.3	1.5	9.7	3.1
1	H21	1	CHEK1	NA	Positive	7.50652528548124	66.905383360522	15.4009371792188	606317.728384992	4278.7252306293	3.8605220228385	12.7006525285481	1.46299644712539	69526.0407830343	1830.38594036229	1226	10.3	54.6	14.4	15.7	54.6	39.6	54.6	30.7	54.6	35.1	54.6	2340320.6	127487.92	1993.45	474.09	36.6	3.8	5.1	12.7	35.6	2	7.1	8.6
1	H21	2	CHEK1	NA	Positive	7.08195542774982	58.3091301222142	11.6615481048192	512728.814521927	3939.58068188426	3.11933860531991	10.018691588785	1.23595134727897	52852.8792235802	1558.53259395272	1391	8.5	47.8	13.2	20.8	47.8	38.2	47.8	28	47.8	31.1	47.8	2022291.5	111964.28	1839.35	416.89	32.6	7.2	4.6	13.4	32.7	5	5.6	9.1
1	H21	3	CHEK1	NA	Positive	8.07675906183369	71.1201137171286	13.2399878118654	640535.594882729	4319.02213276024	4.7228144989339	16.7157071783937	1.56656774657047	86071.4278606965	1870.82306363105	1407	10.4	56.6	16.3	16.5	56.6	40.1	56.6	32.2	56.6	36.9	56.6	2373041	91133.31	2047.69	351.04	36.5	4.6	5.7	6	36.9	1.8	7.8	1.6
1	H22	1	CHEK1	NA	Positive	6.58555729984301	59.1436420722135	13.859516292469	546102.721350078	3954.16001110453	3.27786499215071	9.97880690737834	1.16656410905134	49004.8092621664	1556.07727440628	1274	9.3	48.6	12.2	19.9	48.6	34.1	48.6	25.8	48.6	29.3	48.6	2072649.2	104485.26	1813.91	388.45	30	2.9	1.9	13.8	29.2	0.9	3.5	7.6
1	H22	2	CHEK1	NA	Positive	7.14358974358974	63.1150183150183	11.8709427969358	559260.854212454	3838.71351765515	3.04761904761905	10.7655677655678	1.39524796376944	61151.3655677656	1631.68328808645	1365	9.5	46.3	12.7	21.9	46.3	37.7	46.3	27.8	46.3	29.8	46.3	2045045.8	113645.13	1742.06	425.49	32.7	13	4.1	11.1	31.8	10.8	5.6	7
1	H22	3	CHEK1	NA	Positive	6.29604772557793	54.4161073825503	11.7762520837545	495038.936614467	3889.97789594144	2.8530947054437	10.0395227442207	1.20447928369358	54253.9515287099	1506.7140263992	1341	9.6	46	12.2	18.9	46	34.3	46	24.3	46	29.5	46	1853987.7	117913.81	1643.61	455.51	31.1	4.7	11	7.5	29.8	1.4	13.5	3.7
1	I03	1	RPA32	NA	Positive	10.0442546583851	76.6009316770186	8.30347736675422	606830.388975155	3913.81287773839	2.17003105590062	5.13276397515528	0.924835315568092	18210.8998447205	1094.23562986273	1288	5.2	41.1	11.4	14.8	41.1	42.2	41.1	29.3	41.1	33.5	41.1	2566617	96139.57	1587.08	344.84	35.4	1.7	1.8	16.1	34.6	1	2.7	11.5
1	I03	2	RPA32	NA	Positive	11.429197080292	81.9277372262774	10.4423708813721	638148.371532847	4052.37620352572	0.95036496350365	2.2021897810219	0.7131825834335	9150.57518248175	878.581382960293	1370	5.8	32.3	11.5	16.7	32.3	42.3	32.3	32.8	32.3	36.4	32.3	2641443.8	134188.41	1698.08	477.38	37	1.6	7.2	9	34.2	0.2	8.3	6.9
1	I03	3	RPA32	NA	Positive	11.8190690690691	92.4564564564565	11.8002623212279	772342.296546547	4177.66776333454	1.99924924924925	5.50675675675676	0.914755301260267	25593.7064564565	960.13482160692	1332	6.6	36.2	13.9	16.2	36.2	43.5	36.2	34.5	36.2	37.8	36.2	3053041.4	71165.36	1881.7	254.53	38.3	1.9	2	10.5	37.2	1	2.6	7
1	I04	1	RPA32	NA	Positive	10.446567586695	77.8230714791224	8.20061291318731	635772.460014154	3708.82701880294	2.09837225760793	6.07501769285209	0.79233750798181	33715.2561924982	988.782563004617	1413	5	36.2	11.2	22.9	36.2	36.9	36.2	26.7	36.2	31.4	36.2	2745765.4	107907.7	1575.4	376.56	33.8	2.5	2.2	13.7	32.7	0.2	2.9	9.4
1	I04	2	RPA32	NA	Positive	12.7814285714286	97.8135714285714	12.3055011792839	791575.531428571	4305.09939847268	1.48428571428571	3.50714285714286	0.83604428936417	13469.6964285714	1006.67647761402	1400	6.6	39	13.6	15.9	39	45.4	39	36	39	39.4	39	3105159	97078.53	1944.57	349.89	40.7	2.1	3.1	16.4	39.9	1.6	4.9	12.9
1	I04	3	RPA32	NA	Positive	11.9237113402062	90.3841924398625	12.6915318036004	743056.450171821	4328.73263859315	1.66460481099656	4.49896907216495	0.859162222969164	21198.264604811	939.043711317728	1455	7.6	34.8	14.8	17.5	34.8	43.5	34.8	34.8	34.8	40.8	34.8	2941365	96983.47	1948.93	347.05	39.3	4.1	5.2	3.7	40.1	2	6.1	1.2
1	I05	1	RPA32	NA	Positive	13.3767068273092	99.0096385542169	8.94389919341672	763023.580722892	4084.21216526431	1.79839357429719	4.13654618473896	0.907851406004075	14786.8698795181	1106.54234713274	1245	5.4	41	12.6	17.7	41	45.8	41	34.6	41	40.6	41	2920575.7	129495.88	1685.76	461.44	37.8	1.2	7	13.2	38	0.4	8.5	10.6
1	I05	2	RPA32	NA	Positive	11.7247639796659	87.5497458242556	9.43273968591149	691649.358750908	4174.90427637043	1.3202614379085	3.54684095860566	0.782884210004435	16583.0559186638	965.49676376367	1377	5.4	35.2	13.4	16.7	35.2	42	35.2	32.5	35.2	36.7	35.2	2705298	122150.49	1670.58	430.6	35.9	3.8	6.8	13.5	34.3	2.4	8.1	11
1	I05	3	RPA32	NA	Positive	12.8495879120879	96.8392857142857	11.8472943279597	788079.918269231	4494.87681888302	1.13186813186813	3.02678571428571	0.769650078419725	13779.8351648352	865.019682100005	1456	5.9	32.9	16.2	12.6	32.9	45.7	32.9	35.3	32.9	41.8	32.9	3091977.9	100268.85	1890.11	352.04	39.1	2.4	8.9	17.1	37.8	0.8	9	15.2
1	I06	1	RPA32	NA	Positive	11.2861514919663	80.4009181331293	9.57825048918884	597788.802601377	3938.73934064995	2.08186687069625	4.98699311400153	0.959633770780655	18467.727620505	1069.73765894676	1307	5.1	42.6	10.9	16.4	42.6	41	42.6	31.1	42.6	35	42.6	2464965.6	92831.45	1624.63	332.74	36.2	1.8	2.5	22.3	34.3	0.4	3.4	16.8
1	I06	2	RPA32	NA	Positive	10.0309882747069	67.4564489112228	9.07980689887299	514810.604690117	4069.29163713386	2.21859296482412	7.47738693467337	0.976861107661998	43218.7244556114	1151.37019861033	1194	5.3	38.5	11.2	14.2	38.5	45.6	38.5	30.4	38.5	36.3	38.5	2327591	146763.38	1519.23	514.37	37.2	4.1	11.2	11.3	35.3	3.4	12.3	7.9
1	I06	3	RPA32	NA	Positive	12.2038904899135	98.213976945245	10.60314009609	831019.86815562	4392.98374589062	1.54682997118156	4.13328530259366	0.799593214754649	15933.8011527378	860.619660457759	1388	6.3	33.4	15.6	14.4	33.4	46	33.4	35.4	33.4	40.8	33.4	3174690.6	80854.14	1878.48	281.42	38.7	1.7	3.2	10.1	37.5	0.8	4	7.1
1	I07	1	RPA32	NA	Positive	13.8044895003621	103.916002896452	10.3949830139663	828528.950760319	4408.94771131887	1.67994207096307	4.54887762490949	0.914042033422859	20862.9594496741	1031.50448383027	1381	6.3	38	14.8	14.1	38	47.4	38	36.8	38	42.4	38	3200070.7	104020.03	1928.58	374.73	41.6	1.6	4.1	22.6	40.9	0.8	5.8	18.9
1	I07	2	RPA32	NA	Positive	12.9536307961505	97.2475940507437	10.1262826748489	766895.010498688	4347.03710038296	1.99212598425197	4.63692038495188	0.940824574620442	16499.125984252	1026.6298100315	1143	6.6	42.4	14	15	42.4	48.2	42.4	37.9	42.4	41.9	42.4	3142350.2	98247.59	1878.08	342.39	41.4	1.5	3.5	12.8	41.9	0.5	4	10
1	I07	3	RPA32	NA	Positive	13.4636290967226	109.609112709832	12.1704058988236	918124.553157474	4653.41108486815	1.39408473221423	3.78577138289369	0.890765750839987	17569.2685851319	881.691830477639	1251	7.6	35.3	17.3	12.8	35.3	49.7	35.3	39.3	35.3	45.6	35.3	3256052.4	102031.1	2028.19	351.83	42.5	1.8	7.2	10.4	41.6	0.3	8.9	8.1
1	I08	1	RPA32	NA	Positive	12.0610328638498	90.9538341158059	10.8008059062836	724495.579812207	4350.42186706163	1.82394366197183	4.79733959311424	0.841439871623616	21761.9499217527	1107.555184639	1278	6.9	37.9	14.9	14.9	37.9	45.8	37.9	35.6	37.9	40.8	37.9	2935845.6	143915.18	1927.72	513.29	43	1.2	8.3	12	40.3	0.5	9.2	9
1	I08	2	RPA32	NA	Positive	13.2268417213713	93.980306345733	9.00383348111734	727842.506929249	4124.82226115128	2.24580598103574	6.18016046681255	1.01753792795102	27238.4945295405	1067.27860343198	1371	5.3	42.5	11.8	15	42.5	44.6	42.5	33.6	42.5	37.6	42.5	2868930.6	80360.14	1721.17	282.27	38.6	2.4	0.8	17.9	37.6	1.4	1.7	13.3
1	I08	3	RPA32	NA	Positive	10.9756097560976	83.7926829268293	10.195127745526	662064.594512195	4009.2000549183	2.22256097560976	6.06935975609756	0.889940661072607	23510.8574695122	954.133962176011	1312	6.4	38.4	11.4	16	38.4	43	38.4	32.7	38.4	35.4	38.4	2595981	73463.23	1664.87	264.51	35.2	2.9	2.8	8.2	34.8	0.8	3.1	4.9
1	I09	1	ARHGAP35	NM_004491	sample	5.42442205097807	31.3592175459395	5.73427724313884	220391.013633669	2968.70414477264	1.21102548903379	4.11144042679312	0.714507034516279	27454.6538233551	1043.60362251636	1687	4.1	28.7	4.2	23.8	28.7	28.3	28.7	14.9	28.7	17.2	28.7	1340312.1	154925.92	898.18	552.49	25.5	2.4	6.5	6.6	21.5	1.2	9.2	4.7
1	I09	2	ARHGAP35	NM_004491	sample	5.24499332443258	28.5	5.63576488143861	179352.441255007	2693.71790073271	1.30440587449933	3.87182910547397	0.695809157387826	24236.8931909212	1026.07232997591	1498	2.7	30	3.1	26	30	27.4	30	14.6	30	17	30	1143624.5	140830.97	733.42	512.3	23.5	14.8	7.9	7.5	19.5	12.5	9.3	5.7
1	I09	3	ARHGAP35	NM_004491	sample	5.52965355255432	31.7445684086905	4.74647761654354	223492.74398121	2816.19589241606	0.907222548443922	3.63417498532002	0.519100723399047	31823.82501468	760.537700381621	1703	2.8	19	5.2	27.7	19	27.7	19	15.1	19	18.3	19	1331014.5	147081.42	855.11	519.24	26	2.8	17.1	8.2	20.8	0.6	18.2	7.5
1	I10	1	AHNAK	NM_024060	sample	5.38866396761134	32.7699055330634	5.9620394334228	218971.825236167	3030.94348843233	1.6059379217274	5.11201079622132	0.884089258735533	36506.4777327935	1323.94673218259	1482	3.9	33.8	5.8	23.9	33.8	27.4	33.8	14.9	33.8	18.2	33.8	1334229.6	183088.38	987.69	637.92	25	1.9	11.5	5.5	23.6	0.3	12.6	3.9
1	I10	2	AHNAK	NM_024060	sample	5.76385390428212	31.9754408060453	5.12005830757511	204739.578715365	2853.30475721026	1.47103274559194	4.06423173803526	0.89394931283252	24229.524559194	1311.23242042262	1588	3.1	35.3	4.7	27.8	35.3	25.4	35.3	14.9	35.3	17.1	35.3	1264615	152773.73	866.94	546.53	24	4.7	9.1	5.2	20.6	3	10.6	3.5
1	I10	3	AHNAK	NM_024060	sample	5.22011834319527	30.2177514792899	5.20664898040093	198891.372189349	2873.87435236717	1.4603550295858	5.40710059171598	0.831025939650421	43299.2988165681	1128.94904808896	1690	2.6	31.4	4	25.7	31.4	24.8	31.4	12.2	31.4	16.4	31.4	1194344.6	120321.52	755	434.22	22.7	3.7	9.8	2.8	19.3	2	11.7	1.5
1	I11	1	SH2B3	NM_005475	sample	5.94843462246777	30.8993247391037	4.86823675804913	183394.754450583	2867.21859543286	1.32903621853898	4.29957028852056	0.718415757750154	33227.0104358502	1254.20545785802	1629	3.5	31	4.5	26.3	31	29.8	31	16.7	31	20.3	31	1385346.8	205579.09	937.18	771.37	28.5	2.5	17.3	8.2	28.2	0.5	19.3	6.8
1	I11	2	SH2B3	NM_005475	sample	5.940097799511	29.8031784841076	4.6363877454336	171103.144254279	2882.85798405563	0.981662591687042	2.61735941320293	0.677074328905739	14123.0238386308	1074.49067488214	1636	2.4	29.3	3.1	24.6	29.3	30.3	29.3	16.1	29.3	17.8	29.3	1270151.9	218161.19	819.21	776.3	27	5.6	20.4	2.1	24	4	21.6	1.8
1	I11	3	SH2B3	NM_005475	sample	5.42509892594686	27.4250989259469	5.15672272939349	161288.347654042	2729.57551116397	1.11418880723573	3.03448275862069	0.762866140781841	18970.5364612776	1193.33852597644	1769	2.3	33.9	3.1	26.2	33.9	27.6	33.9	15.1	33.9	16.8	33.9	1169046.9	156812.84	771.89	574.63	24.1	2.5	17.6	1.3	21.9	0.4	19.7	0.6
1	I12	1	MSH2	NM_000251	sample	6.37419814682822	34.4846756949394	5.76487251575168	202713.419814683	2945.07730554314	2.77904490377762	7.27084818246614	1.17729679427115	41235.8011404134	1886.2932291651	1403	2.2	50.7	4.8	24.6	50.7	30.9	50.7	18.7	50.7	23.2	50.7	1309040.8	184146.32	958.05	691.87	27.7	6.3	14.3	8.8	27.2	4.9	16.5	6.6
1	I12	2	MSH2	NM_000251	sample	5.76947435085497	29.4344521849272	5.27137342829527	167878.752374921	2977.18535885907	1.60354654844839	3.93983533882204	0.972841316159155	22899.1608613046	1559.77471841427	1579	3.1	44	3.4	22.6	44	30.4	44	16.3	44	18.7	44	1241416.8	194421.43	883.41	730.85	26.1	2.5	17.2	4.7	24.6	0.7	20.8	3.4
1	I12	3	MSH2	NM_000251	sample	5.71274571972099	30.0818008877616	5.52902376559148	173787.213696893	2914.92957530591	2.3994927076728	5.88839568801522	1.20138093593869	31338.1686746988	1872.01881632157	1577	3.2	55.3	3.4	22.9	55.3	30.6	55.3	18.1	55.3	20.6	55.3	1209078.1	164368.37	896.89	625.43	27.1	2.1	22.6	4.4	25.3	0.4	26.4	3.2
1	I13	1	NOTCH1	NM_017617	sample	5.71691364333163	29.9933571793562	5.71154071067578	192418.277465508	3026.13746737116	0.85743484925907	2.51609606540623	0.659138155836933	16557.9391926418	1006.75832164122	1957	4	25.8	5.5	26.1	25.8	29	25.8	17	25.8	20	25.8	1298231.5	174006.19	1021.46	671.33	26.7	2.9	12.2	12.7	26.8	0.8	15.9	10.5
1	I13	2	NOTCH1	NM_017617	sample	5.60556464811784	29.1402073104201	5.46525500767358	176036.602291326	2995.25314556171	0.827059465357338	2.48827059465357	0.664213555742966	16611.0180032733	971.002528847168	1833	3.1	26.7	4.3	23.5	26.7	28.9	26.7	16.3	26.7	18.4	26.7	1251344.2	172450.61	909.67	641.38	25.9	4	13.4	7.4	25	3.1	17.6	6.3
1	I13	3	NOTCH1	NM_017617	sample	5.56528747984954	25.7227297152069	4.02328897745905	135825.797958087	2569.65357700054	0.99570123589468	2.66147232670607	0.685911129204571	16671.1354110693	976.181269365812	1861	1.8	29	3.6	30	29	27.7	29	15.3	29	17.8	29	1129860.1	151561.19	754.05	559.77	24.8	3.6	17.4	3.7	23.2	0.9	20.5	2.7
1	I14	1	RAD51	NM_133487	sample	9.8160741885626	65.7279752704791	6.81347849862798	424442.436630603	3672.22797461964	2.99072642967543	9.1483771251932	1.04901986328388	57311.4010819165	1818.49675230271	1294	2.4	43	6.2	14.2	43	45.9	43	33.3	43	38.4	43	1824384.8	202356.2	1117.48	722.78	36.6	2.3	18.5	11.6	31.9	1.3	18.9	9.6
1	I14	2	RAD51	NM_133487	sample	10.1008668242711	70.1150512214342	6.33410775471901	466412.48463357	3799.506326116	4.12293144208038	14.0851063829787	1.34973540393432	94115.0780141844	2131.52515423011	1269	2.4	49	7	13.6	49	46.7	49	33.3	49	37.7	49	2009007.4	187729.89	1177.03	671.04	39.5	2.9	18	7.4	36.4	0.5	19.2	6.5
1	I14	3	RAD51	NM_133487	sample	9.8394584139265	70.8085106382979	7.11176166154911	489878.828820116	3902.93545480683	4.94197292069633	19.316247582205	1.65222416409364	133908.406189555	2431.35611868488	1034	3.3	59.1	8.9	14.2	59.1	48.3	59.1	35.1	59.1	41.3	59.1	2022610.4	161719.57	1215.07	567.88	39.8	2.1	21.9	3.5	37.1	0.7	20.5	2.3
1	I15	1	ZFHX4	NM_024721	sample	5.87161803713528	31.1172413793103	5.88513383859416	189856.593633952	3025.47595439788	1.13315649867374	3.96604774535809	0.758957054188012	30938.6546419098	1080.33696047346	1885	3.2	27.5	4.5	22.6	27.5	32.4	27.5	15.9	27.5	19.7	27.5	1214989.5	141258.38	831.54	519.67	25.4	3.5	6.4	11.2	20.9	2.4	9	8.8
1	I15	2	ZFHX4	NM_024721	sample	5.70446927374302	27.722905027933	5.42209980197891	157517.268715084	3009.54748976632	1.33128491620112	3.46703910614525	0.738761726667187	19159.8938547486	1134.53239570793	1790	2.6	32.6	3.9	22.6	32.6	32.5	32.6	16	32.6	18.4	32.6	1221908.9	142783.84	832.95	525.78	29.3	2	8	6.4	24.4	0.7	10.9	5.7
1	I15	3	ZFHX4	NM_024721	sample	5.79821129122415	30.0844046953605	5.14028080514953	174422.273896031	2909.97803902042	1.47177193963108	5.20402459474567	0.88710273354539	35981.3102291783	1232.82048500561	1789	3.3	34.8	3.9	22.7	34.8	32.4	34.8	15.4	34.8	18.2	34.8	1191645	124408.31	790.18	458.58	26.8	2.4	11.5	3.6	22.3	1.1	13.6	2.9
1	I16	1	KMT2C	NM_170606	sample	5.25373993095512	28.7439585730725	5.82405319368545	182189.745109321	2951.1805961839	2.24280782508631	6.27560414269275	0.934962375741313	38338.8659378596	1424.87826333415	1738	3.6	37.6	5.1	25.6	37.6	28.7	37.6	15.8	37.6	18.9	37.6	1262547.9	193868.09	944.13	726.18	26.7	3.2	12.2	3.2	25.5	0.3	16.2	1.4
1	I16	2	KMT2C	NM_170606	sample	5.5764451647758	28.2938951917882	4.97412938701035	170960.033495408	2841.13085493568	1.6612641815235	4.47055645596975	0.837775377362226	28260.508373852	1320.48137374319	1851	2.5	34.3	3.7	26.1	34.3	29.1	34.3	16.5	34.3	18.1	34.3	1181113.2	168647.08	895.96	651.97	25.5	5.1	15.1	9.8	23	1	19.3	7.5
1	I16	3	KMT2C	NM_170606	sample	5.14479874542603	24.9879769994773	4.89004259055947	132645.477783586	2702.74682915518	2.22895974908521	5.40250914793518	1.01835541589046	27782.8912702561	1477.23527101142	1913	2.4	45.3	3	27.2	45.3	27.5	45.3	14.2	45.3	17.4	45.3	1066471.8	106284.47	801.66	407.46	24	2.6	6.7	5.7	22	0.6	9.6	3.9
1	I17	1	RPA32	NA	Positive	11.8569424964937	75.7664796633941	6.93371493037471	539740.862552595	3788.98024355061	0.808555399719495	2.05890603085554	0.6774243563051	10486.3948106592	839.38552430212	1426	4	28.4	10.6	18.3	28.4	41.2	28.4	30.1	28.4	34.1	28.4	2336115.9	176650.03	1432.23	632.07	35.1	1.8	11	5.1	34.8	0.6	13	3.9
1	I17	2	RPA32	NA	Positive	11.4902280130293	80.9234527687296	8.97707748424616	617912.084690554	4108.23625172527	1.60586319218241	4.17019543973941	0.879359311095887	18065.8078175896	1056.63164136528	1228	5.4	40.4	12.2	16.6	40.4	41.9	40.4	31.3	40.4	34.7	40.4	2544078.7	131572.63	1630.65	466.32	36.4	1.9	6.7	8.7	36.5	0.6	8.4	7.6
1	I17	3	RPA32	NA	Positive	11.8365517241379	87.4993103448276	11.0472518382558	715425.84137931	4140.66952517502	1.10137931034483	2.89241379310345	0.6551755754475	12235.2303448276	818.691637500521	1450	5.5	29.2	13.7	16.8	29.2	44.8	29.2	33.4	29.2	38.6	29.2	2862217	132804.44	1749.92	476.58	39	2.3	13.2	5	37.4	0.6	14.8	3.9
1	I18	1	RPA32	NA	Positive	12.5523300229183	83.46294881589	6.82026128591509	608958.275019099	4000.59496376994	1.72116119174943	4.41252864782277	0.960838928271826	18936.5538579068	1136.81168611278	1309	4.4	41.5	11.3	16.1	41.5	43.3	41.5	32.9	41.5	37.7	41.5	2570852.6	137260.66	1576.91	482.24	36.7	3	4.7	9.9	37.4	1.5	6.1	8.3
1	I18	2	RPA32	NA	Positive	10.6922486569455	75.0445126630852	8.4194510824791	569721.300076746	4022.98392672285	1.46431312356101	3.56485034535687	0.838623451106629	12157.5195702226	976.826635773012	1303	4.5	37	11.2	17.7	37	40.4	37	30.4	37	34.7	37	2382775.8	114243.62	1543.12	408.77	34.2	2.2	4.1	10.4	33.1	0.4	6.2	7.3
1	I18	3	RPA32	NA	Positive	12.1160990712074	83.4721362229102	9.00762546069099	627794.583591331	3934.26125089234	2.44427244582043	6.35835913312694	0.944773124587003	24350.3212074303	1060.08228061645	1292	4.3	40.2	11	16.6	40.2	44.2	40.2	31.9	40.2	36.9	40.2	2565700.2	85822.23	1601.59	307.68	38.2	2.1	3	6.5	37.7	0.2	4.6	3.9
1	I19	1	RPA32	NA	Positive	11.6557152635181	87.7481177275838	8.96684280743495	688978.148528405	4020.12615855831	1.42436687200548	3.33401779603012	0.87258543356613	12241.9753593429	992.757203515148	1461	5.3	37.5	12.9	17.5	37.5	42.9	37.5	32.9	37.5	38	37.5	2603843.4	109382.58	1641.4	390.85	35.7	2.1	2.7	12.4	34.2	0.3	4.2	8.2
1	I19	2	RPA32	NA	Positive	12.0048746518106	86.5027855153203	9.02051465154376	687508.352367688	4083.54601083308	1.23328690807799	3.12325905292479	0.760871891824045	13758.0543175487	910.395481424121	1436	5	32.8	12.2	17.6	32.8	41.9	32.8	32.2	32.8	36.5	32.8	2760013.9	130306.12	1688.82	468.63	37	1.6	5.5	5.1	35.3	0.2	8.2	3.7
1	I19	3	RPA32	NA	Positive	12.5664739884393	88.8323699421965	9.63326699263874	689482.720375723	4090.40882536937	1.69436416184971	4.04696531791908	0.786917912047304	12070.5830924855	876.184111359252	1384	5.3	35.3	12.9	16.4	35.3	43.6	35.3	34.2	35.3	37.7	35.3	2636736.8	86066.4	1683.21	305.38	37.2	3.1	3.3	4.8	36.3	1.8	4.6	2.5
1	I20	1	RPA32	NA	Positive	12.1788617886179	86.5439763488544	8.28936640421385	658609.757575758	3981.22731256439	1.23946784922395	2.9660014781966	0.673010685288656	11801.9090909091	841.967955442619	1353	5.7	30.5	11.4	15.1	30.5	46.3	30.5	33.1	30.5	38.4	30.5	2481901.7	149342.55	1600.43	529.78	36.7	1.7	6.8	6.8	35.7	0.7	9.3	5
1	I20	2	RPA32	NA	Positive	11.4145527369826	77.6401869158879	8.56648371472587	597532.604138852	3899.23675201004	0.853805073431242	2.07409879839786	0.733708628431004	8720.56008010681	963.14732746683	1498	5.2	31.4	11.7	18.4	31.4	43.3	31.4	30.6	31.4	33.8	31.4	2520097.9	180443.91	1605	641.01	36.3	2.1	14.5	5.6	34.6	0.3	15.6	4.2
1	I20	3	RPA32	NA	Positive	11.2560801144492	81.7618025751073	9.68304032014039	640051.515736767	4133.65129212122	1.47281831187411	4.02288984263233	0.815731046263695	18093.8111587983	987.011629274645	1398	5.1	36.6	12.3	16.4	36.6	41.8	36.6	30.4	36.6	36.3	36.6	2486074	121652.5	1615.51	432.27	34.7	2.4	10.7	4.6	34.3	0.9	11.9	2.5
1	I21	1	RPA32	NA	Positive	11.3803773584906	82.9532075471698	7.98005768841721	649844.502641509	3792.76552222402	1.96981132075472	5.37509433962264	0.894077543811553	27320.16	1014.72559609449	1325	4.7	37.4	10	17.2	37.4	40.7	37.4	30.6	37.4	34.9	37.4	2504857.1	95669.31	1449.17	337.92	32.1	6.8	2.2	19.7	31.4	5.7	2.8	14.3
1	I21	2	RPA32	NA	Positive	12.610305958132	89.073268921095	8.70695329777891	674026.126409018	3811.41209889227	1.72302737520129	3.84943639291465	0.848223682946322	13440.7721417069	1037.82290800509	1242	4.2	39.9	11.5	19	39.9	42.8	39.9	33.7	39.9	35.7	39.9	2800759.3	109487.39	1637.37	380.75	39	1.3	4.1	10.3	37	0.3	5.5	8.4
1	I21	3	RPA32	NA	Positive	11.7544867193108	79.3704235463029	11.4658009722302	615686.798994975	3924.70186502219	0.961952620244078	2.43646805455851	0.748402135243646	11377.3833452979	1117.49305027776	1393	5	34.3	10.1	14.4	34.3	44.9	34.3	33.2	34.3	37	34.3	2580933.9	196047.67	1622.63	693.05	39.3	2.4	30.5	3.1	37.5	0.5	27.5	1.8
1	I22	1	RPA32	NA	Positive	10.7102272727273	78.2232142857143	6.98811561592737	611766.086850649	3854.48618841581	2.42613636363636	5.65097402597403	0.973040780196892	21636.0714285714	1185.40685452397	1232	4.5	43.8	11.6	18.7	43.8	39.8	43.8	28.3	43.8	33.3	43.8	2468097.9	101151.92	1544.26	364.37	34.5	2.2	3.2	20.5	33.5	1	4.5	16.6
1	I22	2	RPA32	NA	Positive	11.9767779390421	85.7851959361393	7.14562983493436	663395.828011611	3895.30371243392	1.9477503628447	6.01814223512337	0.867882990819931	34071.4542815675	984.607964716963	1378	4.9	38	10.4	18	38	41.9	38	29.5	38	32.6	38	2559992	91610.61	1552.06	324.02	34.5	3	2	13.6	33.7	0.7	3.2	9.4
1	I22	3	RPA32	NA	Positive	10.1359541359541	74.4979524979525	10.83903470328	605635.61998362	3851.30664988309	2.64537264537265	7.19000819000819	1.01206938847909	28017.2981162981	1086.05275969665	1221	6.8	42.3	12.3	19.4	42.3	40.5	42.3	29.1	42.3	32.5	42.3	2514022.5	76148.07	1561.71	280.34	36	7.2	4.5	18.4	35.7	5	5.5	14
1	J03	1	ATR	NA	Positive	3.78563283922463	22.1505131128848	5.39754223911046	145701.365450399	2626.25224330954	1.94640820980616	5.69840364880274	0.987635986394268	32917.1858608894	1267.58326663389	1754	3.4	38.5	3.6	25.6	38.5	22.1	38.5	8.7	38.5	11.3	38.5	933616.9	106141.83	700.14	398.26	14.8	5.6	2.6	13.8	12.3	2.9	4.7	9.4
1	J03	2	ATR	NA	Positive	3.61465721040189	21.6867612293144	5.70685695637876	144740.636524823	2720.63686776189	1.24172576832151	3.5886524822695	0.812057996900145	21542.1453900709	1216.88752127347	1692	3	34.7	3.8	26.4	34.7	22.6	34.7	9.2	34.7	11.1	34.7	995908.2	136730.96	707.91	502.7	17.3	4.8	7.3	8.3	12.6	2.2	10.8	6.3
1	J03	3	ATR	NA	Positive	3.89174641148325	21.8827751196172	5.1173788169052	126772.980861244	2508.31660150037	2.51734449760766	7.69617224880383	1.14516076454292	38524.5747607656	1440.79006905549	1672	2.7	47.5	3.8	26.7	47.5	23.7	47.5	9.7	47.5	11.7	47.5	854576.5	84597.93	684.09	304.81	16.8	4.4	2.2	4	12	1.7	3.3	1.9
1	J04	1	ATR	NA	Positive	3.96781883194279	22.300357568534	5.44291844907908	139814.886769964	2709.58328240638	1.75268176400477	5.33551847437426	0.810853980707794	31708.8974970203	1241.76696676655	1678	3.3	34.1	3.9	26.8	34.1	23	34.1	10.1	34.1	12.9	34.1	983502.2	143101.74	734.25	525.69	18.5	3.9	5.6	6	14.8	0.8	8.6	3.3
1	J04	2	ATR	NA	Positive	3.97906976744186	21.1058139534884	4.98057453772294	121872.159302326	2524.63086667402	1.68488372093023	4.65	0.873446917431637	22680.0447674419	1249.94355896387	1720	3	35.9	2.2	27.2	35.9	24.1	35.9	9.6	35.9	11.1	35.9	936501.2	122117.28	637.14	446.37	17	4.2	5.2	8.1	12.7	1	7	5.8
1	J04	3	ATR	NA	Positive	3.39672686230248	18.4187358916479	5.45679542708881	104129.766930023	2542.44565020142	1.87528216704289	5.627539503386	1.00724206488943	31294.309255079	1273.21393787062	1772	4	37.5	3.2	28.2	37.5	21.4	37.5	8.6	37.5	11.1	37.5	854981.7	104711.92	641.15	376.88	16.3	4	6.5	4.7	12.5	1	8.4	2.5
1	J05	1	ATR	NA	Positive	3.94751853964632	21.2384483742156	5.56076504221396	130335.244152881	2667.77071555999	0.910439247005134	2.60524814603537	0.674268798666475	17527.8613804906	991.42920928526	1753	3.6	24.9	3.9	26.5	24.9	22.9	24.9	10.2	24.9	12.6	24.9	1010238.4	171455.24	734.6	621.25	16.9	5.9	9.8	8.4	13.5	3.2	12.4	6.2
1	J05	2	ATR	NA	Positive	4.36041787579803	23.5670342426001	4.68275727931808	151942.681369704	2677.02025214802	0.624492164828787	1.99477655252467	0.561532024647479	13777.978525827	936.978704667608	1723	2.6	23.6	3.5	27.8	23.6	26.8	23.6	11.1	23.6	13.6	23.6	1040902.5	179180.99	713.31	637.89	19.6	2.8	15.4	7.3	14.6	0.5	16.4	5.9
1	J05	3	ATR	NA	Positive	3.66242390702822	18.2739346983951	4.5725884030615	95165.5611510791	2497.09888851657	1.18428334255672	3.46043165467626	0.830656655318475	18767.6851134477	1195.81235854258	1807	1.9	35	2	27.1	35	22.4	35	8.5	35	10.9	35	803094	127483.43	581.08	463.38	15.6	5.1	11	2.2	11.5	0.9	12.6	1.4
1	J06	1	ATR	NA	Positive	4.0260718424102	22.7271147161066	5.04688289626249	139943.752607184	2679.0279650433	1.89803012746234	5.27230590961761	0.961607462984735	27222.2039397451	1357.51443368895	1726	3.1	39.9	4	25.7	39.9	24.7	39.9	9.6	39.9	11.9	39.9	1021159.8	122497.23	716.51	441.13	19.1	4.6	4.5	11.8	13.1	1.9	6.4	8.5
1	J06	2	ATR	NA	Positive	3.99263038548753	21.7596371882086	5.90830677820344	130111.531746032	2677.93055037732	1.25170068027211	3.57142857142857	0.769599024156228	20642.2828798186	1138.12122155702	1764	2.9	32.3	3.4	26.5	32.3	23	32.3	9.4	32.3	11.5	32.3	995293.8	137901.98	696.43	493.56	19.6	5.2	7.7	10.1	13.3	1	10.5	8
1	J06	3	ATR	NA	Positive	3.59560171044594	18.9419670128283	4.62486005549001	94995.7342700061	2482.58584421644	2.16799022602321	5.83078802687844	1.02947191608487	26701.6078191814	1399.52631302665	1637	2.4	44.2	2.4	27.8	44.2	20.9	44.2	8.1	44.2	9.9	44.2	784531.7	102528.41	551.16	371.61	15.3	4.7	6.7	4.9	10.9	1.3	7.5	2.9
1	J07	1	ATR	NA	Positive	3.79375406636304	23.8451528952505	5.52385924393257	165515.270006506	2581.14626062031	2.15484710474951	6.3864671437866	1.01643675015527	37850.0702667534	1449.70279166313	1537	3.8	41.6	3.7	26	41.6	23.4	41.6	9.9	41.6	12.8	41.6	1042381.3	134061.21	695.24	477.15	17	4.4	5.5	11.7	12.3	1.9	7.4	9
1	J07	2	ATR	NA	Positive	3.85358624777712	21.2886781268524	5.43480295458336	119863.411973918	2531.88715940991	1.76052163604031	4.61707172495554	0.952446089905995	20696.3017190279	1290.00483049831	1687	3.3	40.5	2.5	26.9	40.5	23.7	40.5	10.2	40.5	11	40.5	876918.7	107382.8	657.41	386.41	17.2	10.8	2.7	9.1	12.9	7.5	4.7	5.5
1	J07	3	ATR	NA	Positive	3.29590395480226	20.1878531073446	5.69183448423533	130621.698446328	2369.36447531989	2.64406779661017	6.94915254237288	1.01195764360063	31987.8855932203	1445.48480523061	1416	3.1	47.5	3.7	29.9	47.5	20.8	47.5	8.9	47.5	11.2	47.5	865222.5	103998.23	717.5	394.46	16.3	11	7.7	11.2	13.2	6.5	10.7	9.7
1	J08	1	ATR	NA	Positive	3.68212365591398	20.497311827957	4.94112251221822	114512.859543011	2522.32519307677	1.42405913978495	4.07795698924731	0.862993551324986	23066.5383064516	1251.0949310837	1488	2.2	33.5	3.2	29.3	33.5	22.7	33.5	9.1	33.5	11.9	33.5	861006.4	194267.81	603.72	696.51	16.1	5.6	14.1	4.6	11.7	1.6	16.1	3.1
1	J08	2	ATR	NA	Positive	3.95738470519556	22.3817863397548	5.91961871745625	136348.684763573	2675.92518486721	1.39462930531232	4.31056625802685	0.950085653561734	23808.7174547577	1355.57903241935	1713	3.3	37.4	3.6	26.4	37.4	23.7	37.4	10.5	37.4	12.8	37.4	967171.3	171816.4	751.72	626.29	17.5	5.4	11.7	4	13.9	1.8	13.8	2.5
1	J08	3	ATR	NA	Positive	3.46979865771812	20.0341671751068	5.67622928153085	122844.30933496	2702.36079550437	2.4124466137889	7.22147651006711	1.120026202105	43435.711409396	1502.19789117919	1639	3.4	43.7	3.2	24.5	43.7	22.5	43.7	8.8	43.7	11	43.7	896597.8	106768.36	694.59	391.05	17.9	3.5	6.8	3.5	12.5	0.7	9	2.2
1	J09	1	STIM1	NM_003156	sample	4.91242362525458	26.602172437203	5.36951070378559	165562.139850645	2797.8709143087	1.91310251188052	4.64833672776646	1.01187148503842	24201.1059063136	1446.04532559856	1473	4.2	41.9	4.3	28	41.9	23.8	41.9	12.8	41.9	16	41.9	1151618.8	158127.9	793.92	568.23	22.3	3.5	8.4	10.7	19.7	1.6	10.8	8.6
1	J09	2	STIM1	NM_003156	sample	4.77719429857464	27.3630907726932	5.38711855362031	171066.522130533	2798.79860367704	1.99849962490623	6.90022505626407	1.09073216608851	50571.0157539385	1433.92420975054	1333	3.2	41.1	4.1	25.7	41.1	25	41.1	11.7	41.1	13.5	41.1	1096544.3	134760.42	730.86	480.46	19.7	6.8	7.5	10.6	15.9	4.6	8.2	9.1
1	J09	3	STIM1	NM_003156	sample	4.49611398963731	22.5492227979275	4.88372044063916	121487.113341969	2610.06377444793	1.85427461139896	4.73056994818653	1.03084865269755	24651.9112694301	1426.57733517459	1544	3.1	43.6	2.7	28.7	43.6	22.7	43.6	12.9	43.6	15.5	43.6	979967.3	105384.11	699.05	389.69	19.9	2.3	6.4	2.8	16.5	1.1	9.1	1.4
1	J10	1	DICER1	NM_030621	sample	5.48424242424242	28.1836363636364	4.74611996317583	164516.316363636	2717.55176755533	1.3430303030303	4.08969696969697	0.69666283863209	29563.44	1170.14651685542	1650	2.7	31.8	3.2	26.7	31.8	28.7	31.8	14.6	31.8	17.5	31.8	1224168.6	184997.25	792.91	673.48	25.2	2.5	12.5	6.2	22.2	0.9	15.2	4.5
1	J10	2	DICER1	NM_030621	sample	5.54445727482679	30.8845265588915	5.28626405009415	206922.001154734	2942.35901946225	1.27829099307159	4.13452655889146	0.683437121725157	31154.2436489607	1091.64950299292	1732	3.2	28.2	4.4	26.6	28.2	27.3	28.2	14.7	28.2	17.3	28.2	1252822	163954.99	862.77	609.21	25	7.3	11.4	7.4	21.1	5.7	14.2	5.9
1	J10	3	DICER1	NM_030621	sample	5.17728395061728	29.1748148148148	5.46080884359969	189804.632098765	2967.92996923839	1.7279012345679	4.96592592592593	1.03174294393429	28197.5051851852	1361.58708743228	2025	3.1	41.4	5.1	25.5	41.4	26.6	41.4	14.7	41.4	18.1	41.4	1273060	87668.69	859.89	319.59	24.9	3.6	3.7	3.8	22.8	1.8	4.5	1.7
1	J11	1	PASK	NM_015148	sample	5.12866817155756	27.6952595936795	5.01858749027297	165777.431903687	2683.5453909507	2.22121896162528	6.47027840481565	0.944437190328399	41769.0458991723	1421.07126920069	1329	2.7	41.8	3.5	23.6	41.8	27.5	41.8	13.7	41.8	15.4	41.8	1132865	152675.74	758.33	550.29	22	2.2	7.7	6.9	18.7	1.2	10.7	5.6
1	J11	2	PASK	NM_015148	sample	5.6182405165456	33.4406779661017	5.08089121347998	231719.646489104	2820.34022466159	2.35431799838579	8.08393866020985	1.17173253552666	59186.9539951574	1653.94278881054	1239	2.7	46.4	4.4	24.2	46.4	30.4	46.4	15.3	46.4	17	46.4	1360250.1	157371.35	857.72	558.88	25.8	2.3	10.8	7.3	22	0.6	12.8	5.3
1	J11	3	PASK	NM_015148	sample	4.42150803461063	25.3992583436341	5.56522347063058	158065.490729295	2706.7970250883	2.26266996291718	7.168108776267	1.16216852172266	43877.6174289246	1439.65232022332	1618	3.6	45.5	3.7	25.2	45.5	24.4	45.5	12.2	45.5	14.5	45.5	1065391.1	104383.11	746.33	382.07	20.8	3.5	6.6	3.5	17.8	0.4	8.9	2.3
1	J12	1	EZH2	NM_152998	sample	5.18892261001517	29.7974203338391	5.08931370048502	196155.635811836	2905.46325242955	2.43550834597876	6.50910470409712	1.17444687923837	40063.3148710167	1847.64121238351	1318	3.9	50.8	5.8	26.7	50.8	26.3	50.8	14.1	50.8	17.5	50.8	1208726.3	208590.29	830.8	760.11	23	2.2	17.9	7.8	21.8	0.2	20	6.6
1	J12	2	EZH2	NM_152998	sample	4.53083853083853	24.952875952876	5.35574606849722	158000.896049896	2669.55749408832	1.78031878031878	4.49341649341649	0.891355955502238	28268.5232155232	1535.56698478469	1443	3.3	40	3.9	30.8	40	22.2	40	11.8	40	14.1	40	1095487.8	209416.83	792.59	775.95	20.6	2.3	19.5	2.1	19.8	0.7	22.5	1.2
1	J12	3	EZH2	NM_152998	sample	4.62073863636364	25.3678977272727	5.53239265600771	148816.803977273	2807.30193036208	2.10369318181818	5.48508522727273	1.2256412163524	27468.8522727273	1570.8487804337	1408	4	46.7	3.7	24.1	46.7	23.7	46.7	12.4	46.7	15.4	46.7	1056798.1	143032.32	770.38	529.83	21	2.2	15.8	2.6	20.1	1.1	17.8	1.5
1	J13	1	ATF7IP	NM_018179	sample	5.50771491550331	34.5429831006613	5.01514188411213	239531.81337252	2722.75422629937	2.08670095518001	6.32402645113887	0.84890987093121	43227.3798677443	1396.3933576221	1361	2	38.4	3.7	27	38.4	27.2	38.4	14.3	38.4	17.6	38.4	1332868.3	170154	864.14	633.33	24.2	2.7	13.6	13.6	20.6	1.5	15.6	11.3
1	J13	2	ATF7IP	NM_018179	sample	4.97094125078964	26.4074542008844	5.21132044908616	159498.738471257	2765.52904301243	0.955148452305749	2.3802905874921	0.68878596278537	14257.3209096652	1069.39486853139	1583	3.1	28.6	3.4	26.8	28.6	25.2	28.6	14	28.6	16.5	28.6	1112811.4	166426.7	762.8	610.69	21.2	3.5	12.6	8.5	19.5	2.4	15.2	6.9
1	J13	3	ATF7IP	NM_018179	sample	5.32495401594114	27.6235438381361	5.09931716355996	160256.200490497	2749.16533765551	1.46903740036787	4.73942366646229	0.912074626867046	29092.3022685469	1164.2826733721	1631	3	35.5	3.5	26.9	35.5	27.2	35.5	15.4	35.5	18	35.5	1118683.3	106227.34	751.51	384.75	22.7	3.4	5.9	5.1	19.8	1.2	8	3.2
1	J14	1	RB1	NM_000321	sample	5.53990914990266	31.1797534068787	5.4860156619559	200064.521090201	2891.86889486076	2.09733939000649	5.03569110966905	0.84232446750588	27011.5360155743	1323.539531427	1541	3.7	37.4	4.8	25.2	37.4	31.8	37.4	17.3	37.4	19.9	37.4	1310818	193865.41	935.39	697.22	28.7	4.7	13.2	5.2	25.7	4.2	15.4	4.2
1	J14	2	RB1	NM_000321	sample	6.15353805073431	30.8578104138852	5.14260263414073	171249.108144192	2809.18662394513	1.41922563417891	4.16622162883845	0.733440569799652	23602.32376502	1210.08009063661	1498	2.3	34.6	3.2	23.6	34.6	31.2	34.6	16.5	34.6	18	34.6	1274409.5	194225.94	854.35	709.79	27.7	2.7	17.1	4.5	24	0.9	20.2	3.7
1	J14	3	RB1	NM_000321	sample	5.94572748267898	30.6166281755196	5.19188263023204	182533.912240185	2827.54084310765	1.9203233256351	5.93937644341801	0.885360095287973	36665.2263279446	1277.91845809392	1732	2.7	38.5	3.9	25.1	38.5	30	38.5	16.5	38.5	19.3	38.5	1264588.9	102640.91	864.19	380.82	26.2	3.5	6.5	7.2	23.5	0.7	8.1	5.1
1	J15	1	RPA2	NM_002946	sample	12.2234352256186	84.1441048034934	8.18333200601163	626682.35007278	4031.67186221442	1.64774381368268	4.22270742358079	0.857202676684459	17686.6317321689	1005.95599065605	1374	4.5	37.1	12.8	15.5	37.1	43.7	37.1	33	37.1	37.4	37.1	2592907.8	98412.61	1600.16	352.5	36.6	1.7	1.9	14.3	36.8	1	3.3	10.2
1	J15	2	RPA2	NM_002946	sample	11.120028922632	83.6283441793203	10.820841142846	681807.621113521	4107.7037147338	1.40057845263919	3.6355748373102	0.832022914644051	16459.4345625452	978.052979475642	1383	5.6	36.2	13	18	36.2	40.2	36.2	30.4	36.2	35.3	36.2	2690168	99553.87	1637.18	359.05	34.9	3.3	2.9	12.4	33	0.8	4.3	9.7
1	J15	3	RPA2	NM_002946	sample	11.5324472243941	82.2673964034402	8.64313649349433	626061.200938233	4006.31985490448	1.99765441751368	4.82329945269742	0.905250536703519	13531.6833463643	900.475061378076	1279	5.3	39.2	12.3	17.9	39.2	40.7	39.2	31.1	39.2	35.7	39.2	2488683.9	64834.77	1631.04	229.63	35.3	2.9	1.1	8.4	35.2	0.8	1.5	3.2
1	J16	1	RPS2	NM_002952	sample	6.25422483468038	35.6605437178545	5.70576636004746	238820.013225569	3070.33995917179	5.35488611315209	14.590742101396	1.67795081431136	81840.3512123439	2500.47664402067	1361	3.7	74.4	6.1	24	74.4	33.1	74.4	19.9	74.4	23.4	74.4	1389466.8	150632.53	987.29	576.94	28.6	2.3	8.7	14	26.9	0.6	12	11.2
1	J16	2	RPS2	NM_002952	sample	4.93386454183267	26.4653386454183	5.03291385163015	158678.974501992	2803.16962026584	3.99681274900398	10.3227091633466	1.51572888999482	58452.6565737052	2172.88139474114	1255	3.3	63.6	4.6	27.9	63.6	30.8	63.6	15.1	63.6	16	63.6	1125832.7	173754.2	839.28	648.53	25	2.7	15.9	6.1	20.8	0.2	17.5	4.1
1	J16	3	RPS2	NM_002952	sample	5.58916083916084	33.7875874125874	5.60534037144404	243207.182692308	2940.37301100047	4.52534965034965	13.4178321678322	1.64453259983084	81143.1354895105	2161.45257728461	1144	3.3	66.1	6.2	26.8	66.1	29.6	66.1	16.9	66.1	20.5	66.1	1257772.6	111161.22	949.06	439.23	25.2	8.3	8.3	3.8	22.7	5.2	12.4	1.9
1	J17	1	ATR	NA	Positive	4.07893101305158	21.0099440646364	4.29429500747646	117470.535736482	2417.04677908017	1.41392169049099	4.01988812927284	0.78468748081043	23969.2523306401	1156.33098478315	1609	2.2	32.1	2.5	29	32.1	23.7	32.1	10.1	32.1	12.2	32.1	907938.9	135954.28	628.07	496.83	16.4	5.7	6.2	15.6	13.2	1.4	8.8	13.4
1	J17	2	ATR	NA	Positive	3.75396359365825	19.906048150323	5.02753357567466	112433.069289489	2576.24579363825	1.3998825601879	4.33998825601879	0.825366588242364	23737.0528479154	1215.7094162718	1703	2.8	33.1	2.5	26.5	33.1	23.8	33.1	8.4	33.1	10.3	33.1	883083.8	152643	657.49	563.99	17.2	4.4	8.9	5	12.4	1.1	11.8	3.2
1	J17	3	ATR	NA	Positive	3.42223650385604	19.8194087403599	5.78872705533399	125853.508354756	2561.64079831482	2.10347043701799	5.22943444730077	0.968327509861947	22395.751285347	1360.3885821721	1556	3.5	44.9	3.1	26.6	44.9	21.3	44.9	8.5	44.9	10.7	44.9	908072.2	99573.46	663.71	362.77	15.8	3.7	5.7	7.8	10.3	0.5	7	5.7
1	J18	1	ATR	NA	Positive	3.48321263989467	19.5253456221198	5.22443534290554	112939.845951284	2500.08449032709	1.21724818959842	3.37195523370639	0.646163812734747	17677.4121132324	1089.93609727167	1519	3.9	30	3.2	29.1	30	22.2	30	8.2	30	11.2	30	890144.2	186541.65	669.53	684.54	15.5	5.1	12.2	6.1	11.4	2	14.2	4.4
1	J18	2	ATR	NA	Positive	4.06193458594294	21.8879610299235	4.31534448385939	137740.208768267	2396.46668559058	1.5741127348643	4.72372999304106	0.720101501980984	28728.7703549061	1183.54131793503	1437	2.9	31.6	3	31	31.6	23.9	31.6	9.3	31.6	10.8	31.6	1006132	198222.04	689.19	717.05	17.3	6.2	18.7	6.6	13.3	3.8	20.3	5.4
1	J18	3	ATR	NA	Positive	3.69439528023599	20.1480825958702	5.43710565954806	124885.072566372	2541.48329920575	1.96283185840708	5.25250737463127	0.928437035965396	25450.384660767	1345.56317901173	1695	2.8	41.1	3.2	27.8	41.1	22	41.1	9.3	41.1	11.6	41.1	894331.7	100082.94	719.33	369.2	16.7	5.7	5.1	6.2	12.4	1.5	7	4
1	J19	1	ATR	NA	Positive	3.48702983138781	20.3793774319066	5.50655109451296	133677.959143969	2497.9434347893	2.3041504539559	7.41439688715953	1.22102040409866	41520.3060959792	1397.27226141151	1542	3	40.2	3.8	29.4	40.2	20.2	40.2	7.5	40.2	10.2	40.2	910925.1	131342.21	678.29	475.39	15.8	5.3	5.3	11.9	11.3	2.1	6.7	8.7
1	J19	2	ATR	NA	Positive	3.7172373081464	21.8264462809917	5.81394925869553	141200.912042503	2697.39558554164	1.44510035419126	4.01003541912633	0.928277181021586	20800.7792207792	1260.38992955561	1694	3.4	35.5	4.3	26.5	35.5	23.2	35.5	10.3	35.5	11.5	35.5	977842.6	135188.77	748.18	488.24	17.9	4.1	5.7	8.4	13.4	1.4	8.3	6
1	J19	3	ATR	NA	Positive	3.36429872495446	17.0388585306618	4.93071235245693	87904.0862173649	2332.15253892317	2.36672738312083	5.73345476624165	1.09160975744837	23200.0303582271	1429.98637636831	1647	2.5	49.2	2	28.8	49.2	20.3	49.2	7.8	49.2	9.4	49.2	784384.8	95431.92	591.25	348.61	15.6	5.5	5.2	6	10.4	1.3	6.1	3
1	J20	1	ATR	NA	Positive	3.90706556333546	19.6015276893698	4.51298841530262	105043.187141948	2408.12873571238	1.97963080840229	4.51241247612985	0.831531531144294	19135.2367918523	1278.87525860901	1571	1.7	37.7	2	27.6	37.7	24.2	37.7	8.6	37.7	10.4	37.7	876251.4	153748.7	601.24	558.1	17.4	4.1	6.5	6.8	12.3	2	9.5	4.6
1	J20	2	ATR	NA	Positive	3.4072553045859	19.7357973990418	5.63557220429199	120127.184120465	2521.93604087253	2.61875427789185	7.22792607802875	1.10161768654455	38946.4818617385	1603.64933000816	1461	3.5	46.1	3.7	27.9	46.1	21.5	46.1	8.1	46.1	10.1	46.1	924459.6	156036.69	697.02	590.52	17.4	4.7	12.6	9.1	13.6	1.8	15.9	7.1
1	J20	3	ATR	NA	Positive	3.71230502599653	24.3327556325823	6.53270810617611	176912.949740035	2701.152380823	2.54708261120739	7.45233968804159	1.23158393048027	39784.403812825	1557.94646802529	1731	3.6	49	4	26.1	49	23.7	49	9.4	49	12.9	49	1047235.1	100539.63	785.6	379.9	17.9	4	7.2	7.3	13.9	1.2	9.5	4
1	J21	1	ATR	NA	Positive	3.79440559440559	18.8076923076923	4.88801489369869	104081.18041958	2455.5353005215	2.7006993006993	6.73426573426573	1.11383987061647	28905.0895104895	1498.79487707447	1430	2.7	45.8	2.5	27.1	45.8	24.7	45.8	9.4	45.8	11.6	45.8	885283.2	122186.01	607.22	442.24	17.3	4.8	4.1	10.7	12.4	2.9	6.3	7.3
1	J21	2	ATR	NA	Positive	3.74478234943351	21.706022659511	5.06535209886581	135363.958855098	2514.57040272754	2.50506857483602	6.51639833035182	1.0299641939734	32593.3792486583	1470.81106271495	1677	2.9	44.6	3	28.7	44.6	21.6	44.6	9.6	44.6	11.2	44.6	901700.5	110459.17	680.77	404.2	16	6	4.5	9.9	11.9	2.7	6.4	6.1
1	J21	3	ATR	NA	Positive	3.70745003028468	19.4397334948516	4.41446426523268	106717.462749849	2388.14142883831	2.25015142337977	6.48879466989703	1.09530593764955	33752.4227740763	1493.4764198368	1651	2.4	45.8	2.7	27.7	45.8	22.6	45.8	7.9	45.8	10.7	45.8	818877.3	104729.69	580.41	384.19	15.6	5.3	5.9	4.8	11.4	1.8	8	3.6
1	J22	1	ATR	NA	Positive	3.38086749851456	18.9863339275104	6.18866627198943	115371.277480689	2564.02339585149	1.41176470588235	3.64587046939988	0.808618208759959	20084.9275103981	1202.05048665713	1683	3.1	33.7	3.3	27	33.7	20.9	33.7	8.5	33.7	11.5	33.7	846396.9	169177.87	642.84	620.73	14.4	5.6	10.3	6.5	10.6	2.7	12.5	4.5
1	J22	2	ATR	NA	Positive	3.9788029925187	23.1359102244389	5.79614181949424	149114.311097257	2610.28080440613	1.61658354114713	4.60162094763092	0.769589104460976	26241.0081047382	1157.39977820605	1604	2.9	32.5	4.2	28.3	32.5	21.8	32.5	9.8	32.5	12.5	32.5	983278.7	157902.94	688.44	570.63	17.3	5.5	10.1	6.4	13.8	3.2	12.4	4.4
1	J22	3	ATR	NA	Positive	4.27685950413223	21.4972451790634	4.83949930062027	118801.975895317	2419.72164653618	2.91460055096419	8.27203856749311	1.07027194517976	40761.5695592287	1466.51618583915	1452	2.8	46.1	2.7	25.8	46.1	24.4	46.1	10.5	46.1	11.9	46.1	882499.5	100509.37	672.42	372	18.6	5.4	5.9	4.6	14.3	1.9	7.7	2.3
1	K03	1	OTNT	NA	Neutral	5.82919254658385	31.7049689440994	5.64634518591572	187422.767080745	2841.90841966305	2.62236024844721	6.52173913043478	1.1194709603495	29692.598757764	1650.19397480002	1610	3.3	49.8	3.7	25.8	49.8	28.6	49.8	16.5	49.8	20.1	49.8	1245476.6	117181.21	886.85	441.14	25.2	4.8	3.5	14.3	23	2.5	5.7	9
1	K03	2	OTNT	NA	Neutral	5.05268595041322	25.9607438016529	5.20454589388908	147316.591942149	2717.99253172516	1.10020661157025	2.94731404958678	0.6171125829776	16761.8419421488	999.291165648494	1936	2.7	28.7	2.8	26.7	28.7	25.8	28.7	13.2	28.7	15	28.7	1099630.9	143204.36	731.92	530.57	22.3	6.5	8.9	8.7	20.4	2.9	11.9	6.9
1	K03	3	OTNT	NA	Neutral	5.36957779063042	29.085020242915	5.27588497945579	169914.54308849	2781.67034656194	2.31636784268363	6.30827067669173	1.00759998790493	32777.3817235396	1352.3792451077	1729	3.1	42.5	3.6	25	42.5	27.8	42.5	15.8	42.5	18.7	42.5	1139725.1	98233.54	820.02	358.62	23.9	3.2	6.1	5.3	22.7	0.8	6.8	3.4
1	K04	1	OTNT	NA	Neutral	5.12979189485214	26.2584884994524	5.20600213800503	147374.426067908	2865.80002772933	2.29353778751369	6.06078860898138	1.07604604936142	32155.0761226725	1683.31902841259	1826	3.3	46.9	4.2	25.8	46.9	26.4	46.9	15.1	46.9	18.8	46.9	1133027.2	179121.65	812.99	671.01	23.1	5.6	14.1	8.9	22.3	3.6	16.8	7.3
1	K04	2	OTNT	NA	Neutral	5.66006787330317	29.7002262443439	4.73044446672493	176831.76979638	2931.97765096357	1.7064479638009	4.58257918552036	0.818370289237268	24681.6012443439	1281.4040447854	1768	3.3	37	3.7	24.7	37	28.6	37	15.7	37	18.5	37	1285755.1	149914.01	899.83	549.37	26.4	3.3	9.3	5.1	23.4	1	12	3.4
1	K04	3	OTNT	NA	Neutral	5.01182033096927	25.4255319148936	5.09142387346905	143214.788416076	2694.39044012765	2.11879432624113	6.20035460992908	1.04012076225261	36389.5466903073	1467.1025870974	1692	2.5	43.8	3.6	26.3	43.8	25.9	43.8	14.8	43.8	16.7	43.8	1110549.5	114443.68	822.11	421.94	23.5	3.4	7.8	3.5	22	0.7	10.4	1.8
1	K05	1	OTNT	NA	Neutral	5.31492299522039	28.5682421667552	5.35200150134074	175072.142326075	2884.44761595133	1.15507169410515	3.25278810408922	0.778309367236161	19106.2262347318	1154.00425517157	1883	3.4	31.9	4.7	25.1	31.9	26.2	31.9	14.6	31.9	17.5	31.9	1219212.8	148206.94	811.91	541.46	23.7	6	7.4	12.4	21.1	4.3	9.8	10.9
1	K05	2	OTNT	NA	Neutral	5.45581655480984	29	5.16574047672136	174645.590044743	2879.86648637329	0.904921700223714	2.38031319910515	0.668202756676555	13608.4485458613	962.528771151062	1788	3	27.6	4.1	25.1	27.6	27	27.6	15.4	27.6	16.9	27.6	1188347	151454.87	809.58	552.17	24.9	6.8	10.7	8.2	21.3	5	12.8	6.5
1	K05	3	OTNT	NA	Neutral	5.23063973063973	27.1773288439955	5.47628206958648	156425.731200898	2917.76157046074	0.838945005611672	2.47362514029181	0.746324244705272	16777.5252525253	955.540917567514	1782	3.1	26	4.3	24.9	26	26	26	15	26	17.6	26	1171718.8	161785.93	768.95	587.58	22.6	2	22.3	5.9	20.4	0.8	22.2	5.3
1	K06	1	OTNT	NA	Neutral	4.94323144104804	25.6213349968808	4.72728957371608	139127.963817842	2776.47798050802	1.56643792888334	4.15533374922021	0.831741183801107	21055.8396756082	1304.81047463544	1603	2.4	36.6	3.5	25.1	36.6	28.9	36.6	13.7	36.6	16.7	36.6	1083395.9	173954.96	744.78	641.07	23.8	3.6	13.5	11.5	20.1	1.2	15.3	9.4
1	K06	2	OTNT	NA	Neutral	5.16333333333333	29.2311111111111	5.84808429454724	187820.398888889	2877.27452698648	1.64166666666667	5.25944444444444	0.965449375682401	39562.05	1398.43364831702	1800	3.4	38.6	5.2	27.3	38.6	26.9	38.6	15.7	38.6	17.8	38.6	1209827.2	125588.03	856.04	460.86	23.2	9	6.3	12.6	21.1	6.8	8.2	9.6
1	K06	3	OTNT	NA	Neutral	5.57765830346476	28.9456391875747	5.62446043007741	170197.118876941	2739.62554789994	1.52986857825568	4.20310633213859	0.779767307638788	23693.4510155317	1139.01912542207	1674	3.2	35.6	3.1	26.4	35.6	27.1	35.6	14.8	35.6	18.9	35.6	1147736.9	130766.84	830.64	490.94	23.4	4.9	13.9	5.3	20.6	1.4	15.9	3.8
1	K07	1	OTNT	NA	Neutral	5.28652321630804	27.6749716874292	5.06378389007922	164729.92808607	2882.09150393049	1.51302378255946	4.39014722536806	0.899780878179858	26863.3844847112	1287.28724867176	1766	3.5	35.2	3.9	26.6	35.2	28.3	35.2	14.3	35.2	18.2	35.2	1204337.5	154058.72	805.48	548.93	26.1	3.5	6.9	6	21.5	2	8	4.2
1	K07	2	OTNT	NA	Neutral	5.5141935483871	28.6851612903226	5.07432473720844	162483.047096774	2753.82339938253	1.57870967741935	4.04709677419355	0.946114314659674	18950.124516129	1275.16771432126	1550	2.8	39.4	3.2	25.5	39.4	28.6	39.4	15.2	39.4	17.5	39.4	1171737.2	120407.82	810.92	450.65	24.5	3	5.7	13.8	22.8	1.7	7.6	11.2
1	K07	3	OTNT	NA	Neutral	5.23730747290359	29.3662293211637	5.51574455396578	181960.413576726	2767.1958822688	1.38106103822019	4.46491728465488	0.872494135101904	27809.0690245294	1164.88664668182	1753	4	34.2	4.3	26	34.2	27.3	34.2	15.2	34.2	17.2	34.2	1185615.3	113806.22	845.08	419.86	26.2	3.9	8.8	5.6	23	1.8	11.8	3.7
1	K08	1	OTNT	NA	Neutral	5.87794024157661	31.3979656706929	5.4984008921691	187472.317863954	2941.13530940709	2.54354736172918	7.21805467260013	1.11943283679335	41943.3089637635	1600.16099756934	1573	2.9	47	4.3	23.1	47	31.1	47	17	47	19.5	47	1301730.3	136588.6	890.2	492.09	27	1.8	5.1	10.3	25.2	0.3	6.9	7.9
1	K08	2	OTNT	NA	Neutral	4.82130177514793	27.808875739645	5.32613480741237	183931.614792899	2797.20832620095	1.45147928994083	4.50177514792899	0.850029722615347	28495.1976331361	1277.653508918	1690	3.1	35.9	3.8	25.1	35.9	26.3	35.9	13.7	35.9	15.7	35.9	1169390.2	123220.48	802.37	455.93	23	6.7	5	7.5	19.9	4.3	8.3	5.3
1	K08	3	OTNT	NA	Neutral	5.29411764705882	26.708041014571	5.02049838377854	153348.222342148	2884.21969178195	1.53804641122504	4.48354020507286	0.842167018105987	27139.189422558	1147.55155501656	1853	3.1	35.4	3.5	24.7	35.4	27.3	35.4	14.2	35.4	18	35.4	1133493.2	92044.56	782.16	340.7	23.5	3.6	4.6	9	21.5	0.9	6.1	5.9
1	K09	1	RAD21	NM_006265	sample	6.02870090634441	37.9410876132931	6.03622664656078	235957.922205438	3160.70787125288	2.56646525679758	7.81948640483384	1.16196758781246	51755.0287009063	1627.78325359448	1324	6.5	46.1	6.2	22.7	46.1	32.9	46.1	20.2	46.1	25.5	46.1	1354897	167871.96	921.32	627.87	26.4	3.6	9.7	7.2	25.1	0.8	13.1	5.8
1	K09	2	RAD21	NM_006265	sample	5.27490774907749	34.530442804428	6.18337514620911	219054.120848708	3257.97121522256	2.59317343173432	7.68357933579336	1.13493421711814	45397.5968634686	1617.01861516241	1084	6	47	7.2	24.1	47	33.1	47	20.4	47	26	47	1283994.4	166286.43	965.59	629.58	25.1	3.6	15.6	10.7	24	0.7	17.4	8.5
1	K09	3	RAD21	NM_006265	sample	5.81674208144796	37.422322775264	6.71895387624177	246898.470588235	3252.37161872805	1.64253393665158	5.21644042232278	1.05502514062148	35569.8567119155	1434.16735969361	1326	5.1	39.3	7.2	22.5	39.3	30.8	39.3	19.3	39.3	27.1	39.3	1343455.4	192103.08	949.05	718.88	25	5.5	29.8	5.1	24.7	3.4	30.2	3.4
1	K10	1	CUX1	NM_181500	sample	6.04197994987469	35.2606516290727	6.08027565696292	236716.241854637	3195.45486534501	1.71240601503759	5.19736842105263	0.812745368013534	37788.9530075188	1397.49756205964	1596	4	34	6.1	22.2	34	31.7	34	17.9	34	22	34	1463482.2	218940.78	1002.85	788.93	29.1	2.4	18.4	5.3	27.1	0.8	20.2	4.1
1	K10	2	CUX1	NM_181500	sample	5.26174496644295	28.6918344519016	5.0214832691557	168126.685123042	2912.22488426175	1.51118568232662	4.14149888143177	0.877801425982041	24280.4446308725	1342.4138679193	1788	2.8	36.4	4.4	23.5	36.4	28.1	36.4	13.8	36.4	16.8	36.4	1140803.8	163375.25	798.35	606.19	23.8	5	11.5	8.3	21.8	3.2	13.9	6.7
1	K10	3	CUX1	NM_181500	sample	5.18966565349544	27.2382978723404	4.93000627198689	168354.260790274	2820.91833630496	2.51306990881459	7.15683890577508	1.13381277016321	40690.7161094225	1590.84195768355	1645	3.5	46.9	4.7	24.9	46.9	27.6	46.9	14.8	46.9	17.8	46.9	1146177.9	120051.41	855.14	447.36	23.6	2.2	8.3	2.7	21.5	0.2	11.7	1.3
1	K11	1	POLE	NM_006231	sample	19.3526011560694	154.78901734104	9.47101472922492	1316973.0105973	4460.42174519302	9.3150289017341	34.1348747591522	1.32828635139212	269861.119460501	2584.11854201328	1038	7.7	45.4	19.4	17.7	45.4	50.8	45.4	41.3	45.4	46.1	45.4	4130098.7	203331.69	2117.41	654.35	48.4	2.2	17.2	7.4	46.3	1	15.3	5.6
1	K11	2	POLE	NM_006231	sample	22.8923766816144	169.411659192825	6.64288817148788	1378453.35784753	4569.91914566705	9.44843049327354	30.4699551569507	1.23298086609893	243089.876233184	2676.89703902839	1115	5.2	44	19.1	15.8	44	54.7	44	44.8	44	47	44	4367606.4	218424.02	2165.13	712.86	52.2	3.6	23.6	5.8	50.4	1.3	19	4.5
1	K11	3	POLE	NM_006231	sample	23.5961538461538	183.959706959707	10.6105080838033	1554732.10622711	5260.57529516263	11.952380952381	39.7967032967033	1.50735541718142	304051.781135531	2942.6206632127	1092	8.8	48.1	24.5	12	48.1	55.5	48.1	50.1	48.1	55.7	48.1	4821728.7	191084.32	2665.1	620.96	56.4	1.5	29.2	4.5	54.9	0.4	24.3	3.4
1	K12	1	NCOA6	NM_014071	sample	6.19592696629214	37.8806179775281	5.52436912497939	272775.637640449	3040.37848176863	3.18539325842697	9.29564606741573	1.14312685076323	60817.0042134831	1749.36200928411	1424	3.2	48	5.6	22.5	48	31.4	48	18	48	21	48	1488428.1	189016.55	1032.79	708.49	27.9	2.7	12.5	3.1	27.1	0.8	16.2	1.8
1	K12	2	NCOA6	NM_014071	sample	6.04310344827586	32.8269230769231	5.11386581692666	213380.451591512	2953.18761736538	2.43567639257294	7.30570291777188	0.952470835550835	46348.050397878	1407.1399876698	1508	2.8	43.4	4.2	24.1	43.4	28.8	43.4	15.8	43.4	17.9	43.4	1352629.1	131158.87	949.38	505.81	24.5	3.2	9.4	23.1	24.1	1.5	12.9	20.8
1	K12	3	NCOA6	NM_014071	sample	5.68038163387001	33.9988073941562	5.31584256059411	234677.944543828	2911.40266324044	2.56589147286822	8.26535480023852	1.09288928701653	54974.1896243292	1617.72560048324	1677	3.5	44.8	5.4	26.1	44.8	29.3	44.8	16.7	44.8	20	44.8	1322354.4	143780.47	942.72	556.88	25.6	3	16.9	5.8	25.3	0.4	20.1	4.3
1	K13	1	APC	NM_000038	sample	4.75197568389058	27.1683890577508	5.20107387878039	176482.682066869	2659.40649401218	1.17142857142857	3.37021276595745	0.654244697189452	22543.1082066869	1044.24908189038	1645	3.2	28	3	26.9	28	22.9	28	12	28	13.9	28	1156965.9	193232.23	814.71	714.65	19.8	2.6	13.8	5.4	18	0.4	16.5	4
1	K13	2	APC	NM_000038	sample	5.13751668891856	27.018691588785	5.23467760115409	165119.012016021	2650.27352836437	1.57543391188251	4.33911882510013	0.877954731631584	29119.9612817089	1380.33800557328	1498	3.4	38.8	3.7	30	38.8	23.3	38.8	14.1	38.8	16.6	38.8	1150543.9	178324.16	815.9	661.17	21.6	10.8	15.8	7.3	19.8	8.2	17.8	5.9
1	K13	3	APC	NM_000038	sample	4.96147919876733	26.2681047765794	5.23906463307512	158195.955315871	2754.89448398308	2.43143297380586	6.72496147919877	1.19121047630081	38428.7588597843	1715.40536566821	1298	2.5	50.8	3.1	23.3	50.8	28	50.8	14.9	50.8	16.7	50.8	1108678.3	155754.86	813.2	588.39	25.4	3.2	20.3	5.7	20.3	0.7	22.7	3.7
1	K14	1	CREBBP	NM_004380	sample	4.92348440258976	26.1236021188935	5.52678168028152	165609.891112419	2705.11888315471	1.34078869923484	4.04296645085344	0.831167977551492	29441.5432607416	1302.31674365854	1699	3.5	34.2	4.1	27.1	34.2	26.5	34.2	13.1	34.2	14.9	34.2	1153710.5	182288.76	799.93	672.65	23	3.5	11.8	7.2	19.7	0.9	15.2	5.2
1	K14	2	CREBBP	NM_004380	sample	5.19887955182073	26.6918767507003	4.82911783802891	148615.149019608	2722.64247823602	1.09747899159664	3.16134453781513	0.692437394681711	21267.2291316527	1108.55062503379	1785	2.9	28.4	3.5	27.1	28.4	27.4	28.4	14	28.4	16.4	28.4	1139392.2	173336.62	795.73	635.23	24.1	2.8	11.8	3.5	21.7	0.9	16.1	2.3
1	K14	3	CREBBP	NM_004380	sample	4.85552115583075	25.1284829721362	4.77337851902626	151616.850877193	2589.68325086663	1.58101135190918	3.91279669762642	0.850887202439735	19562.5670794634	1263.53180750324	1938	2.6	38.7	3.3	29.4	38.7	25.5	38.7	13.5	38.7	16	38.7	1129086.2	118537.99	813.24	435.15	24.5	3.9	9.2	2.5	20.7	1.8	11	1
1	K15	1	MGA	NM_001080541	sample	5.56518675123326	29.4728682170543	5.49811325040487	180135.343199436	2872.75874970578	2.53136011275546	7.2093023255814	0.982604296066343	49326.9809725159	1658.19956090137	1419	3.3	41.1	4.4	24.1	41.1	29.2	41.1	15.9	41.1	18.6	41.1	1217659.8	213663.8	894.5	789.48	25.8	3.2	17.3	4.4	22.6	1.3	19	2.7
1	K15	2	MGA	NM_001080541	sample	5.37873754152824	28.8604651162791	5.18052051496312	181641.807973422	2815.99710534938	2.19468438538206	6.53089700996678	1.28120520830972	46255.2790697674	1697.37620183631	1505	3	40.2	5.6	24.4	40.2	29.7	40.2	14.7	40.2	17.3	40.2	1217667.3	215030.87	878.17	804.4	24.5	3.3	22.1	3.7	20.7	0.7	23.7	3.2
1	K15	3	MGA	NM_001080541	sample	5.38799076212471	27.1737875288684	5.73049350942556	164877.211316397	2832.63506215191	1.66512702078522	5.40646651270208	0.832507495831279	41198.2927251732	1331.08496858258	1732	2.8	35.3	3.1	22.1	35.3	29.6	35.3	14.5	35.3	16.9	35.3	1120413.5	137980.77	766.55	502.78	25.5	3.1	14.4	4.4	19.6	1	16	3.3
1	K16	1	CHEK1	NM_001274	sample	8.16026871401152	76.1487523992323	15.2172689646013	705182.813819578	4524.59464061235	4.28502879078695	13.9654510556622	1.60351789847257	83220.8550863724	2297.80405350797	1042	11.5	61.6	16	15.5	61.6	40.8	61.6	32.9	61.6	37.4	61.6	2613576.7	205090.82	2133.81	762.35	37.4	2.8	17.8	7	38.6	0.8	20	4.2
1	K16	2	CHEK1	NM_001274	sample	8.30855018587361	91.1403345724907	17.9645266216508	911145.017657993	5053.83201563489	5.3271375464684	18.3698884758364	1.74944384732146	109958.50464684	2426.25340910844	1076	16.4	65.3	21.7	13.9	65.3	44.7	65.3	38	65.3	42.8	65.3	3000425.8	199578.28	2759.43	786.62	40.8	4.7	20.2	7.3	44.6	0.9	24.4	4.6
1	K16	3	CHEK1	NM_001274	sample	8.19333333333333	71.3375	14.0031746379887	646219.943333333	4283.26556035933	2.9775	9.3425	1.29429457189804	49686.6708333333	1816.44233141723	1200	11.1	51.5	14.4	16.8	51.5	41.2	51.5	32.2	51.5	38	51.5	2429267.1	173576.35	2018.47	635.15	39.8	3.3	26.3	5.4	38.6	1	25.8	3.2
1	K17	1	OTNT	NA	Neutral	5.49255509231685	29.711137581894	5.48718148696335	187447.28469327	2968.50102956695	1.20726622989875	3.61405598570578	0.894650085419767	25819.1953543776	1307.24888842655	1679	3.3	34.3	4.8	23.6	34.3	27.8	34.3	14.7	34.3	17.6	34.3	1268195.8	188519.83	896.85	694.65	23.5	2.9	12.4	5.2	21.7	1.1	15.5	3.5
1	K17	2	OTNT	NA	Neutral	5.8409236690186	30.3418858242463	4.8752029968022	184087.448364336	2923.51684979537	1.40410519563823	4.325208466966	0.889507664213027	27421.4438742784	1307.02678710806	1559	2.6	36	5	25.3	36	29.6	36	16.3	36	18.4	36	1265142.2	144870.35	855.52	517.56	25.9	3.5	8.3	9.1	23	1	10.9	7.5
1	K17	3	OTNT	NA	Neutral	4.98235294117647	26.0213903743315	5.31643789525662	154632.579144385	2863.85499577656	0.814973262032086	2.18877005347594	0.699540810343596	12028.7347593583	975.717285207635	1870	3.5	29	4.3	25.7	29	26.2	29	13.5	29	17.2	29	1109716.2	162174.01	818.71	593.44	23.5	2	19.4	4	21.6	0.6	22	3.2
1	K18	1	OTNT	NA	Neutral	6.13144329896907	30.8588917525773	4.92433755398636	167452.516108247	2888.45358341902	1.64948453608247	4.66172680412371	0.827416236366732	30619.7828608247	1282.41645603359	1552	2.3	35.1	3.3	22.6	35.1	29.8	35.1	15.9	35.1	18.8	35.1	1190908.3	152783.88	812.47	548.4	25.8	2.5	8.1	6	23.1	1	9.7	4.6
1	K18	2	OTNT	NA	Neutral	5.10111699000588	25.5573192239859	5.41034108138624	149594.724867725	2765.56174472169	0.887125220458554	2.63668430335097	0.731807350330945	17442.3985890653	1008.14577612029	1701	3.5	27.4	3.1	26.3	27.4	28.9	27.4	14	27.4	15.3	27.4	1125347.8	177533.34	738.59	642.23	23.5	2.7	13.7	6.8	20	0.8	16.3	5.5
1	K18	3	OTNT	NA	Neutral	5.55150088287228	28.2654502648617	4.94267558581144	163057.045909358	2742.81735489466	1.94938198940553	5.55150088287228	1.02631612731166	31372.1147733961	1396.63507695008	1699	3.3	44.1	3.7	25.4	44.1	28.6	44.1	14.7	44.1	17.1	44.1	1132715.3	115779.91	784.43	427.98	25.4	3.8	9.4	5.4	22.1	0.6	11.7	3.7
1	K19	1	OTNT	NA	Neutral	6.38186631369954	34.3097286565189	5.14451175715905	214854.88219722	2873.0256695067	2.52878888153541	7.13103904698875	0.937817284737515	43393.2375909993	1434.02216847578	1511	3	42.7	4.2	25.3	42.7	30.2	42.7	16.9	42.7	19.5	42.7	1365994.7	118548.36	889.48	425.32	26.1	3.8	4	16.9	23	2.3	5.2	13
1	K19	2	OTNT	NA	Neutral	5.53467694131595	26.7480735032602	4.99336365084722	140783.96324837	2772.8416799733	1.92353289863663	4.77296976882039	0.979057367526712	23194.6627148785	1430.28762629006	1687	2.5	43.9	3.1	26.6	43.9	28.9	43.9	14.9	43.9	16.7	43.9	1130066.1	125652.39	779.6	456.06	23.9	3.6	4.4	6.4	21.5	1.2	7.3	4.9
1	K19	3	OTNT	NA	Neutral	5.89307146753955	30.4457174031642	4.69629886010247	178697.040370977	2804.84730270035	1.64266230223677	4.89470812875068	0.891642074095501	25379.7179487179	1214.40323673582	1833	2.3	37.6	3.2	24.4	37.6	28.9	37.6	15.4	37.6	18.4	37.6	1194653.7	99143.96	791.34	359.85	25.2	3.1	6.2	6.6	22.5	1.2	7.3	5.1
1	K20	1	OTNT	NA	Neutral	4.89816031537451	25.2431011826544	5.20005221043292	142178.885019711	2824.98719702701	2.41524310118265	6.45006570302234	1.00886463249345	38851.011826544	1560.07237308531	1522	2.6	44.4	3.5	23.7	44.4	25.8	44.4	14.4	44.4	16.9	44.4	1117547.9	131558.66	784.99	484.56	22.8	3.8	5.4	14.7	21.4	1.5	6.8	11.7
1	K20	2	OTNT	NA	Neutral	5.37595907928389	29.3471867007673	5.05489388798294	188698.533248082	2741.82140953605	2.17583120204604	6.1195652173913	1.05994109533911	36453.9673913043	1518.38465707099	1564	2	46.2	3.4	27.1	46.2	25.3	46.2	13.4	46.2	15	46.2	1176560.3	122033.26	790.43	455.87	22.3	5.4	6.2	11.3	19.6	3.6	9.1	9.3
1	K20	3	OTNT	NA	Neutral	5.35064935064935	27.2631281761717	4.86429213060336	154273.07622812	2752.51980863375	2.0875211744777	5.65047995482778	1.01396979751584	29638.2236024845	1405.44526065808	1771	2.3	44.4	3.6	24.6	44.4	27.8	44.4	14.6	44.4	16.9	44.4	1119803.6	100337.79	780.65	370.6	23.3	2.9	5.9	3.3	21.9	0.6	8.1	1.9
1	K21	1	OTNT	NA	Neutral	5.44209852847089	28.6948176583493	5.15475151346777	173246.049264235	2758.03779725267	1.90978886756238	5.40626999360205	0.955767989583172	30963.5924504159	1385.45547266058	1563	2.9	40.6	3.7	24.7	40.6	26.8	40.6	13.9	40.6	16.5	40.6	1240595.4	136828.41	805.63	501.86	25	3.5	6.6	10.9	20.9	1.4	8.4	8
1	K21	2	OTNT	NA	Neutral	4.80036518563603	26.5757760194766	5.4685534039268	168833.992087645	2779.45953614397	1.50395617772368	4.83201460742544	0.88261463911992	33853.7918441875	1309.45996087922	1643	3.5	38	4	27	38	26.5	38	13.5	38	14.7	38	1154161.6	135836.25	822.17	493.02	24.4	4.8	7.2	6	20.1	3.5	9.3	3.8
1	K21	3	OTNT	NA	Neutral	5.29611111111111	27.185	5.04626257174458	158103.466111111	2740.44893422662	1.875	5.83944444444444	0.979380091945872	37598.8466666667	1292.19999685844	1800	2.7	39.3	3.1	25.8	39.3	25.1	39.3	12.2	39.3	15.2	39.3	1087957	97335.46	720.91	358.31	21.4	3.4	5.4	3.4	19.9	1.9	6.9	1.4
1	K22	1	OTNT	NA	Neutral	5.27248677248677	27.7169312169312	5.91868711615766	174975.072751323	2690.17673588694	2.19973544973545	6.56679894179894	0.950603517771592	43552.498015873	1385.66175266712	1512	3.3	41.2	3.4	26.7	41.2	28.3	41.2	14.2	41.2	16.5	41.2	1228518.5	122812.4	829.78	455.37	24.6	2.6	4.1	12.7	23.6	1.1	6.6	7.3
1	K22	2	OTNT	NA	Neutral	5	26.7837288135593	5.34095582214921	155999.592542373	2651.89045521253	1.41830508474576	3.82508474576271	0.737913693673835	23396.0047457627	1137.70874278055	1475	2.8	34.5	3.3	26.6	34.5	25.8	34.5	14.4	34.5	15.8	34.5	1108888.7	124388.35	764.03	455.05	23.4	3.2	5.2	4.3	20.1	1.9	7	2.1
1	K22	3	OTNT	NA	Neutral	4.70275119617225	23.9503588516746	5.15659179017341	135111.609449761	2644.2565015771	2.27870813397129	6.44138755980861	1.07800976340438	35179.5	1377.33884737945	1672	2.3	46.4	2.9	25.9	46.4	25.2	46.4	12	46.4	13.8	46.4	1002713.6	92301.46	715.19	341.95	20.5	3.6	4.5	7.2	18.7	1.5	7	4.3
1	L03	1	RF	NA	Neutral	5.91460055096419	30.5812672176309	4.77080376842573	169940.960743802	2696.55294953596	3.19834710743802	8.65495867768595	1.18525377443535	45812.7472451791	1705.72483336675	1452	2.6	54.1	3.4	26.4	54.1	28.4	54.1	16.7	54.1	18.9	54.1	1140572.6	118829.11	788.45	434.67	23.3	6.1	3.7	14.1	21.6	3	4.5	9.4
1	L03	2	RF	NA	Neutral	4.65787738958471	26.8734344100198	5.73223342043432	162874.813447594	2856.30087231248	2.86090969017798	7.97956493078444	1.24952152878234	45771.8061964403	1730.84129792369	1517	3.3	53.3	3.5	22.9	53.3	25.9	53.3	13	53.3	15.2	53.3	1131538.6	116026.72	809.74	422.78	22.6	3	4.7	6.8	19.4	1.3	5.7	3.6
1	L03	3	RF	NA	Neutral	5.00980392156863	23.7951496388029	4.53790743221672	122629.191950464	2550.90390485749	2.17285861713106	6.41124871001032	1.0533530210371	36235.6259029928	1379.657291812	1938	2.7	43.6	2.5	27	43.6	24.8	43.6	13.4	43.6	15.7	43.6	1014181.9	85213.13	732.41	324.77	22.1	6.9	3	2.7	20.7	3.7	4.5	0.6
1	L04	1	RF	NA	Neutral	5.55334114888628	30.0978898007034	5.06219741042928	181089.99003517	2871.90717296492	2.34818288393904	6.58382180539273	1.17177166866786	40395.2321219226	1603.58494884131	1706	3.6	45.6	4.2	24.7	45.6	27.6	45.6	14.8	45.6	18.5	45.6	1237118.3	140603.83	837.52	518.52	24.7	4	5.9	9	23.6	1.3	7.4	6.7
1	L04	2	RF	NA	Neutral	5.36500300661455	26.5640408899579	5.19330009683745	144024.383644017	2994.81758627794	2.40168370414913	5.62838244137102	1.05779240509587	26090.5429945881	1662.00995921035	1663	3.4	49.5	3.3	22.2	49.5	28.6	49.5	15.3	49.5	17.6	49.5	1117152.1	153700.13	818.99	579.15	24.2	4.8	9.1	6.4	22.5	1.5	12.9	5
1	L04	3	RF	NA	Neutral	5.01903695408735	26.9770436730123	4.84437903268677	154843.533034714	2843.41467211332	2.08006718924972	5.52855543113102	1.06822260671654	30170.6651735722	1513.6734641378	1786	2.7	45	4	23.7	45	26.8	45	14.5	45	17.4	45	1103370.6	128077.72	801.3	487.75	24.2	4.6	11.7	4.4	21.2	1.8	15.4	3.6
1	L05	1	RF	NA	Neutral	5.51216469120399	28.7111665626949	6.12231096278885	173497.114160948	2765.92868004713	1.60573923892701	4.15907673112913	0.868776553496148	23310.4023705552	1265.69349418045	1603	4.2	36.4	3.6	26	36.4	28.9	36.4	15.2	36.4	18.3	36.4	1160768.4	141712.24	817.8	511.32	24.9	10.5	7.2	13	20.6	8.9	8.7	10.5
1	L05	2	RF	NA	Neutral	5.00166666666667	26.3116666666667	5.2774603628863	151084.097222222	3034.27908502777	1.28444444444444	3.38888888888889	0.898597977210307	17622.3977777778	1159.59375866755	1800	3	34.4	4.3	23.1	34.4	25.6	34.4	14.1	34.4	16.6	34.4	1057393	133094.88	740.88	488.57	19.9	3.8	7.1	10.5	17.6	2.4	9.9	8.3
1	L05	3	RF	NA	Neutral	5.80282594733462	30.4990366088632	5.29442136646183	181170.653821452	2804.01412965459	2.08863198458574	6.1470777135517	1.06866995541807	38014.9466923571	1440.15310609102	1557	2.5	45.1	3.6	24.1	45.1	29	45.1	15.7	45.1	18.1	45.1	1260231.3	111757.4	813.89	403.23	26.9	3.1	8.5	5.3	23.2	1	11	3.6
1	L06	1	RF	NA	Neutral	5.26467203682394	29.8296892980437	5.52464720454399	189936.895281933	2827.47746106904	1.52474108170311	4.71634062140391	0.900902507429813	30002.3693901036	1343.83843405545	1738	3	36.9	3.8	24.6	36.9	26.5	36.9	14.7	36.9	16.7	36.9	1178835.9	157106.54	769.03	581.8	23.2	11.9	8.5	7.1	19.6	8.9	10.4	4.4
1	L06	2	RF	NA	Neutral	5.16298633017876	27.6971608832808	5.42410502170654	173217.568349106	2967.2476320698	1.21766561514196	3.28916929547844	0.875705389566107	19195.8427970557	1249.67487433129	1902	2.8	36.3	3.6	24.1	36.3	27.7	36.3	13.9	36.3	16.5	36.3	1180130.2	129487.5	818.92	471.57	23.6	3.9	6.1	9.1	20	0.8	8.4	6.7
1	L06	3	RF	NA	Neutral	4.56761673741662	24.8120072771377	5.13193050877349	153122.999393572	2726.34040960699	1.59369314736204	4.00606428138266	0.84583635754495	21857.8162522741	1220.21232348088	1649	3	36.6	3.6	26.5	36.6	28.4	36.6	13	36.6	16.6	36.6	1108296.6	137178.23	785.09	501.01	23.8	2.7	13.6	4.2	21.4	0.7	16.1	2.3
1	L07	1	RF	NA	Neutral	4.96762801648028	25.5985874043555	4.82560523808542	146679.367863449	2780.25919685729	1.60682754561507	4.8964096527369	0.903953636370329	28018.698057681	1273.13572031264	1699	2.4	36.9	3.6	25	36.9	26.3	36.9	13.5	36.9	16.4	36.9	1112393	127358.49	767.97	472.84	24.2	3.5	4.8	12.2	21.2	2.1	7.4	9.2
1	L07	2	RF	NA	Neutral	5.19325328759291	26.3636363636364	4.76828336021439	143923.607204117	2734.33508437411	1.53573470554603	4.83704974271012	0.94877514830953	33474.7918810749	1291.98103396271	1749	2.1	38.6	3	26	38.6	27.8	38.6	13.5	38.6	15.6	38.6	1122541.5	110915.38	769.14	415.1	24	3.8	3.9	12.5	21.6	1	6.9	9.9
1	L07	3	RF	NA	Neutral	5.0332541567696	26.0285035629454	5.00877865799189	150017.845605701	2761.64485816112	1.91152019002375	5.24109263657957	1.0386411561397	28106.6116389549	1333.18293604784	1684	3.5	42.2	3.5	25.2	42.2	26.7	42.2	15.1	42.2	18.2	42.2	1103488.8	81699.89	794.96	292.22	24.3	3	2.8	3	22.4	1.5	3.2	0.8
1	L08	1	RF	NA	Neutral	5.51750477402928	30.7122851686824	5.54046008350628	189376.695735201	2872.3441778009	1.83195416931891	5.33991088478676	0.907767352142218	31972.8535964354	1329.61037905102	1571	3.2	39.1	4.1	24.8	39.1	27.8	39.1	15.1	39.1	18.6	39.1	1226216.1	127048.82	812.62	468.81	24	4.1	5.1	12.7	20.8	2.4	6.9	9.5
1	L08	2	RF	NA	Neutral	4.9633923123856	27.0890787065284	5.544452773641	157420.293471629	2805.49740184595	1.79499694935937	5.00610128126907	0.964028033098761	27598.6137888957	1246.69068086364	1639	3.2	38.7	3.6	25.6	38.7	24.6	38.7	13.3	38.7	15.3	38.7	1075923.5	106394.99	750.25	380.96	21.7	4	3.5	11.5	17.9	2.7	4.5	8.5
1	L08	3	RF	NA	Neutral	5.14059753954306	27.7650849443468	4.6764354976227	181520.765084944	2685.65500455336	1.9601640304628	5.7170474516696	0.881850447686162	33486.6695957821	1233.483192634	1707	2.8	37.3	3.2	27.6	37.3	25.7	37.3	14	37.3	16.5	37.3	1240565.6	93408.6	805.94	337.84	23.8	3	4.6	7.7	20.8	1	6.2	6
1	L09	1	PIGN	NM_012327	sample	5.53897096281202	29.9862455425369	5.6242029473689	178641.292409577	3096.80099097472	1.0382068262863	3.05960264900662	0.71542934816245	19411.3688232298	1124.12486842496	1963	3.8	29.4	4.3	22.5	29.4	27.7	29.4	15.8	29.4	19.1	29.4	1217738.8	151096.75	866.06	554.82	25.1	4.2	7.9	12.2	21.3	2.2	10.8	9.5
1	L09	2	PIGN	NM_012327	sample	5.93983402489627	31.2733402489627	5.3830343998475	185285.666493776	2945.47758668353	1.16753112033195	4.24429460580913	0.63848760142681	32524.8573651452	1022.39495598504	1928	2.5	27.3	3.2	23.2	27.3	29	27.3	15.8	27.3	18.2	27.3	1244977.8	125672.75	839.85	460.92	25	3.8	5.9	12.1	22.5	0.8	8.7	10.1
1	L09	3	PIGN	NM_012327	sample	4.83779761904762	25.2832341269841	5.04092973595019	143178.890873016	2703.93524023285	1.56349206349206	4.54910714285714	0.913183482478804	25956.15625	1269.99507264551	2016	2.4	39.6	3	26.8	39.6	25.4	39.6	13.5	39.6	16.3	39.6	1042656	91648.26	737.12	339.64	22.4	5.3	4.8	5.9	20.6	2.4	6.6	3.4
1	L10	1	ERCC5	NM_000123	sample	5.31119311193112	29.4840098400984	6.15601414542403	200895.763222632	2950.45492194852	1.769987699877	5.27121771217712	0.972156670052211	36280.8087330873	1467.25592696821	1626	3.6	39.5	4.7	24	39.5	26	39.5	14.6	39.5	17.5	39.5	1300874	178095.86	936.61	665.95	24.4	3.1	12	6.9	23.7	1.2	14.8	5
1	L10	2	ERCC5	NM_000123	sample	5.8167701863354	31.4180124223602	5.13638242083478	192679.41863354	3005.56420023567	1.78385093167702	5.00434782608696	0.951378630538339	32966.5552795031	1442.07997283148	1610	2.7	38.8	5	24.3	38.8	28.5	38.8	16	38.8	18.6	38.8	1259191.7	148175.84	897.91	556	26	3.5	8.8	6.7	24.5	0.6	12.2	5.2
1	L10	3	ERCC5	NM_000123	sample	5.13108407079646	27.3484513274336	5.02727386949182	165783.035951327	2775.48144285002	1.51106194690265	3.73561946902655	0.843884457306016	21921.3091814159	1253.46125596392	1808	3	36.3	3.5	25.8	36.3	27	36.3	14.6	36.3	16.9	36.3	1136244.8	130959.92	807.27	482.8	24.1	2.7	13.2	3.7	21.2	0.8	15.3	2.5
1	L11	1	PHF6	NM_032335	sample	5.38415988156921	29.8978534418949	5.06659250841455	179407.32938564	2868.43892952571	2.21095484826055	5.7239082161362	1.09608990032867	31182.9888971133	1566.14084534884	1351	2.5	45.2	4.1	25.6	45.2	28.6	45.2	15.1	45.2	18.7	45.2	1228857.6	135140	795.91	488.2	24.5	3.9	7	15.4	20.7	2.7	9	12
1	L11	2	PHF6	NM_032335	sample	5.52473867595819	28.9212543554007	5.57450584264806	162343.140069686	2868.79655737735	2.19512195121951	5.9602787456446	1.07372718421416	31682.0236933798	1460.20644214982	1435	3.3	43.4	3.8	24.5	43.4	26.4	43.4	15.3	43.4	18	43.4	1139306.5	136578.93	803.3	496.79	23.1	6.7	6.8	7	20.7	5	9.8	5.2
1	L11	3	PHF6	NM_032335	sample	5.46326935804103	28.2250165453342	5.0054152410172	173436.109861019	2699.86955213647	2.06882859033753	6.04566512243547	1.03283149606384	35162.2164129715	1451.89987065023	1511	3.7	44.3	3.9	26.9	44.3	27.5	44.3	15.2	44.3	18.4	44.3	1192002.9	113391.47	807.44	424.2	24.2	3.9	9.3	6	21.1	1.2	12.4	4.7
1	L12	1	BLM	NM_000057	sample	4.91781818181818	29.3454545454545	5.88639142593095	190061.771636364	2939.89498005932	2.43272727272727	7.18909090909091	1.180893888283	41158.2101818182	1507.85212294854	1375	3.6	46	5	25.1	46	27.7	46	15.2	46	18.9	46	1173886.2	142710	796.86	519.62	21.1	4	7.9	12.9	18.5	0.9	10	10
1	L12	2	BLM	NM_000057	sample	5.22782258064516	30.807123655914	6.16213500405377	207192.928763441	2995.7113738327	2.41599462365591	7	1.07535018905368	43649.0463709677	1586.12852463198	1488	3.2	46.2	5.2	24	46.2	28.8	46.2	14.7	46.2	17.4	46.2	1294689	138929.26	908.29	511.72	24.9	3.8	9.3	8.8	21.4	1.5	10.8	5.8
1	L12	3	BLM	NM_000057	sample	5.52236652236652	30.0007215007215	5.55658057174878	188155.067821068	2860.92217838314	3.02597402597403	8.46320346320346	1.18204674527858	44688.9891774892	1564.09740927426	1386	2.7	49.6	4.5	24.6	49.6	30.8	49.6	16.7	49.6	18.9	49.6	1207753.1	99783.37	861.91	365.95	27.4	4.1	7.3	8.4	23.2	1.4	8.1	7
1	L13	1	ARID1A	NM_006015	sample	5.39317889317889	28.2921492921493	5.33963801955689	169769.53024453	2783.21170387577	1.78571428571429	4.3989703989704	0.8920622933311	22155.9607464607	1440.80136767195	1554	3.5	40.7	3.9	25.9	40.7	27.9	40.7	15.4	40.7	18.4	40.7	1213563.8	165945.88	862.12	612.54	25.2	2.8	10.1	5.7	22.1	2	12.6	3.7
1	L13	2	ARID1A	NM_006015	sample	5.05390463026952	26.2508638562543	5.33480599864156	157339.628887353	2783.89035164035	1.97719419488597	5.41948859709744	1.07660675198644	29145.0110573601	1387.28683039685	1447	3.6	41.8	3.6	26.6	41.8	26.1	41.8	13.2	41.8	15.1	41.8	1109416.8	121073	755.78	438.58	22.3	4.7	6.2	11.7	19.5	4.4	7.5	9.7
1	L13	3	ARID1A	NM_006015	sample	4.99939246658566	24.9459295261239	4.72091938053419	145536.238153098	2591.43608443107	2.51032806804374	7.75151883353584	1.03699698896374	50115.7594167679	1422.33003882256	1646	2.2	45.7	3.2	27.8	45.7	27.2	45.7	12.9	45.7	15.4	45.7	1104652.1	85484.98	771.36	314.66	22.5	3.9	4.4	6.6	20	1.1	5.4	3.2
1	L14	1	EZH1	NM_001991	sample	5.28243327126009	29.1247672253259	5.34956493680448	185863.535692117	2729.23298938174	1.73929236499069	4.73494723774053	0.821392079673891	29468.7709497207	1340.31053660841	1611	3.1	35.4	4.1	28.8	35.4	27.3	35.4	14.4	35.4	16.9	35.4	1250336.6	191849.5	875.09	697.43	24.7	3.7	13.5	5.2	23.3	2.2	15.5	3.8
1	L14	2	EZH1	NM_001991	sample	5.59830508474576	30.1406779661017	4.99004104608233	188385.294350282	2839.58642532171	1.04632768361582	3.44915254237288	0.597737203303178	25198.0615819209	1014.00438047843	1770	3.2	26.4	3.8	25.1	26.4	27.9	26.4	14.5	26.4	16.9	26.4	1228715.3	161245.34	810.47	592.88	24.2	4.7	12.1	7.4	21.2	1.8	15.4	6.3
1	L14	3	EZH1	NM_001991	sample	5.84486607142857	32.1015625	5.38275866722678	200936.073660714	2964.98252487691	2.29185267857143	7.05636160714286	1.07758486002121	45676.0703125	1543.99410724154	1792	3.5	44.6	4.1	22.1	44.6	30.2	44.6	16.5	44.6	19.9	44.6	1217052.1	120223	839.86	443.75	26.6	4	11.1	6.6	23	2.1	13.3	5.6
1	L15	1	ARID2	NM_152641	sample	4.39565503620803	23.8782093482554	4.93475534112546	144006.836076366	2640.7957225704	1.75049374588545	4.7393021724819	0.7835765043457	26667.9927583937	1305.581772496	1519	2.6	37.2	3.6	29.9	37.2	22.6	37.2	11.5	37.2	14.7	37.2	1026153.7	169171.65	762.69	632.83	20.8	4	10.1	7.2	19.2	1.7	13.4	3.8
1	L15	2	ARID2	NM_152641	sample	4.73602305475504	26.6835734870317	5.36188744036925	172708.38443804	2667.50708246212	1.66224783861671	4.89510086455331	0.85635608814251	33451.8536023055	1304.21107783149	1735	2.7	34.3	4	30.2	34.3	23.3	34.3	12.6	34.3	14.6	34.3	1141655.7	174109.59	821.89	657.24	23.2	5.1	14.2	6.1	21.6	2.7	17.9	4.8
1	L15	3	ARID2	NM_152641	sample	4.48953027730617	24.7317487266553	5.30129497672656	152460.606677985	2734.92999098781	1.27617430673458	3.81607243916242	0.839881184880644	26206.9207696661	1234.86709826957	1767	2.8	34.5	3.6	26.9	34.5	26.1	34.5	12.2	34.5	15.2	34.5	1052207.9	137980.44	745.44	509.18	21.7	7.6	13.4	3.3	19.7	4.7	15.4	2.4
1	L16	1	FLT4	NM_002020	sample	5.98541423570595	32.9667444574096	5.51061258611226	218229.760210035	2918.55998097802	1.26721120186698	4.00116686114352	0.751465683904244	29514.4842473746	1211.34660695567	1714	2.7	30.7	4.7	25.7	30.7	29.2	30.7	16.3	30.7	19.2	30.7	1378324.4	199572.68	936.38	723.48	26.7	2.5	15.8	6.4	25.1	0.9	17.5	5.3
1	L16	2	FLT4	NM_002020	sample	5.72900335946249	26.6175811870101	5.0586235857211	143497.869540873	2907.92854046212	0.565509518477044	1.62374020156775	0.540690217357361	10245.326987682	877.111371242559	1786	2.6	21.3	4	24.7	21.3	27.9	21.3	14.7	21.3	17.2	21.3	1186396.3	241727.73	865.55	881.95	25	2.2	29.7	3.2	23.1	0.6	28.4	2.3
1	L16	3	FLT4	NM_002020	sample	4.9736680955297	25.1579914268218	5.02875790986719	140961.861604409	2768.73297034845	1.44213104715248	3.68952847519902	0.893004449808953	20182.680955297	1298.17567193021	1633	2.6	37.6	4	25.5	37.6	26.1	37.6	13.9	37.6	16.1	37.6	1123075.5	154613.65	768.49	568.33	24.9	2.1	18.7	3.7	20.5	0.4	20.6	2.9
1	L17	1	RF	NA	Neutral	4.48002754820937	22.9993112947658	4.92598244526708	129815.068870523	2557.33643365068	1.85743801652893	5.20798898071625	1.06290698056824	32068.1687327824	1423.11460544959	1452	2.3	41.9	3.5	27.8	41.9	24.6	41.9	12.2	41.9	14.7	41.9	1034124.8	154950.42	725.65	581.43	22	4.2	8.1	9.7	18.7	1.8	12.2	7.7
1	L17	2	RF	NA	Neutral	4.98979591836735	27.1194477791116	5.80985795822379	174574.528211285	2931.55752939866	1.69087635054022	4.67166866746699	0.890399824503519	26747.7268907563	1301.05446533837	1666	3.2	38.7	4.7	25.6	38.7	25.9	38.7	13.9	38.7	17.2	38.7	1178396.1	123540.57	817.17	451.58	23.9	3.5	5.2	7.8	20.5	1.8	7.6	5.6
1	L17	3	RF	NA	Neutral	5.33424060968971	26.5933587370713	4.6383124342456	154913.232988568	2718.045608527	1.81818181818182	4.70386499727817	0.909086857652165	24114.1192161132	1224.1285523165	1837	1.9	40	2.9	26.3	40	27.2	40	13.5	40	15.7	40	1113759.7	101353.21	795.34	374.98	25	2.9	5.6	4.2	21.7	0.9	8.3	2.8
1	L18	1	RF	NA	Neutral	5.14107883817427	25.3900414937759	4.91562804518741	144541.960877297	2705.67582388325	1.57794902193242	4.22762299940723	0.814378538170172	22434.0883224659	1128.85378488612	1687	3	34.1	2.8	26.3	34.1	27.6	34.1	12.8	34.1	16	34.1	1130687.2	147549.94	754.49	539.35	23.9	4.2	6.7	11.2	21.1	2.9	9.3	8.7
1	L18	2	RF	NA	Neutral	5.26324237560193	27.7265917602996	5.19801539183035	168508.848047084	2709.24004653904	1.25093632958801	3.88710540395934	0.756612072614848	22965.7688603531	1030.42576071643	1869	3.3	28.7	3.5	28	28.7	26.3	28.7	14.1	28.7	15.5	28.7	1162848.3	119131.33	827.35	438.56	23.9	4.1	4.6	8.5	21.7	2.1	6.7	5.9
1	L18	3	RF	NA	Neutral	5.69596462133776	28.240464344942	5.04143351228897	168506.557766722	2831.32892339981	1.84355997788834	5.39966832504146	1.02642360806248	32529.314538419	1310.60448299113	1809	3.4	39.8	4.1	27.1	39.8	27.6	39.8	15.6	39.8	18.7	39.8	1212693.3	91326.55	869.88	339.58	24.9	3.2	4.9	9.3	22.1	0.7	6	6.9
1	L19	1	RF	NA	Neutral	4.69201520912548	25.2528517110266	5.35913253124856	151279.339036755	2793.76910422214	2.1128010139417	5.81368821292776	1.00160559616114	30811.3181242079	1440.46386966368	1578	2.5	44.4	3.4	26	44.4	25.2	44.4	12.5	44.4	15.9	44.4	1091333.6	118277.2	777.11	439.02	21.9	3.3	3.6	15.9	20.7	1.8	5.4	12
1	L19	2	RF	NA	Neutral	5.33837293016559	28.0575953923686	5.9396792976234	179753.56587473	2723.49242430199	2.41900647948164	7.00359971202304	1.13835232999649	42487.0395968323	1515.68157199758	1389	3.2	47.8	3.8	27.4	47.8	27.3	47.8	14.1	47.8	15.7	47.8	1191558.7	108905.64	855.02	398.95	23.7	8	4.3	12.6	20	5	6.7	9.4
1	L19	3	RF	NA	Neutral	5.33920187793427	26.9571596244131	4.94175432476451	155974.744131455	2771.57714565685	2.54401408450704	6.56631455399061	1.17968264423775	33447.4571596244	1520.41803173361	1704	3.2	50.5	3.8	25.6	50.5	28.7	50.5	15	50.5	18.3	50.5	1088524.3	81551.25	762.6	302.08	23.9	4.8	3.5	8	21.8	1.5	4.8	4.5
1	L20	1	RF	NA	Neutral	5.1686978832585	25.9730596536241	5.27045873756708	144764.729955099	2743.15166797975	1.86144964720975	5.77293136626042	0.920567586117724	37056.9140474663	1291.78263948424	1559	2.1	38.2	3	24.5	38.2	24.1	38.2	13.1	38.2	16.1	38.2	1062289.2	145389.21	739.34	540.12	21.5	3.7	7.1	10.9	18.2	1.7	9.6	8.3
1	L20	2	RF	NA	Neutral	4.8375219170076	24.7942723553478	4.79194203480956	140215.582700175	2737.35320575057	1.8521332554062	5.10344827586207	1.04089045269815	30599.1402688486	1341.59019984326	1711	2.7	40.6	3.6	26.3	40.6	24.2	40.6	12.9	40.6	15.5	40.6	1032393.3	109438.22	739.73	413.31	21.6	5.1	2.7	14.6	18.9	1.7	5.8	10.8
1	L20	3	RF	NA	Neutral	4.83807928531547	23.321049692909	4.36935777193057	123506.055834729	2544.07683071193	1.54606365159129	3.86655499720826	0.861959584566863	20301.1245114461	1215.00513994719	1791	2.3	38.5	2	27.3	38.5	25.6	38.5	12.1	38.5	14.1	38.5	992972.7	115958.99	683.27	431.65	22.4	3.3	8.7	3.3	18.5	2.2	12.4	2.2
1	L21	1	RF	NA	Neutral	5.46698970321018	27.221078134464	4.76358542849642	152660.320411872	2702.52531413112	2.33373712901272	6.21562689279225	0.992278239530952	32918.4815263477	1409.90992965422	1651	3	43.4	3.5	25.1	43.4	25.5	43.4	13.6	43.4	15.7	43.4	1081024.9	101176.49	717.63	373.07	20.9	9.9	2.5	16.8	18.5	8.3	3.5	12
1	L21	2	RF	NA	Neutral	4.59226190476191	22.6803571428571	4.26728906989909	121375.992261905	2564.01259816296	2.15059523809524	5.23571428571429	0.95424908588737	24946.0678571429	1278.99134822849	1680	2.1	41.8	3	30	41.8	24.5	41.8	12.8	41.8	14.5	41.8	1007803.1	101179.61	725.08	381.3	22	4.9	3.2	13.9	19.6	2.9	5.4	10.5
1	L21	3	RF	NA	Neutral	5.06134969325153	27.0257668711656	4.96880294912226	161921.890184049	2771.24587891769	2.76932515337423	7.2319018404908	1.22463323818981	35955.3030674847	1505.49839945787	1630	3.1	50.1	4	25.5	50.1	25.6	50.1	13.6	50.1	15.7	50.1	1091038.5	80209.28	745.66	294.95	22.1	3.6	3.4	10.1	19.3	2.2	4.6	6.7
1	L22	1	RF	NA	Neutral	5.15047393364929	27.5645734597156	5.12682764992781	170702.651066351	2632.06694571062	1.85011848341232	5.09656398104265	0.873791144188171	28298.7713270142	1299.09527347263	1688	3.3	38.8	3.6	28.2	38.8	25.8	38.8	13.3	38.8	15.4	38.8	1125824.9	121665.24	762.94	448.25	22.4	9	3.5	9.5	19.5	7.1	5.9	6.8
1	L22	2	RF	NA	Neutral	4.86904761904762	27.7625661375661	5.52248659285327	173929.169973545	2596.60888764376	2.26984126984127	6.64285714285714	0.93982277517308	38184.8273809524	1327.64279229512	1512	2.4	41.7	3.4	28.5	41.7	26.3	41.7	12.6	41.7	14.6	41.7	1136238	108013.52	766.44	398.81	22	7.5	3.8	12.8	18.6	5.8	5.8	8.9
1	L22	3	RF	NA	Neutral	4.74545454545455	25.9266666666667	4.73340110153913	161899.321818182	2502.72184681788	2.35939393939394	7.40242424242424	1.09187917821568	45523.9775757576	1346.84148017735	1650	3.2	42.7	3.5	31.6	42.7	23.6	42.7	13.2	42.7	14.5	42.7	1051082.9	81728.76	694.93	302.84	20.8	7.3	3.5	9.5	18.4	4.7	5	6.2
1	M03	1	OTNT	NA	Neutral	5.3090178058587	29.3475014359563	5.33073004542731	180231.259620908	2644.32357179071	2.55370476737507	7.07811602527283	1.03392281681868	39479.0591614015	1446.27391266602	1741	3	46.9	3.6	27.6	46.9	24.9	46.9	13.4	46.9	15.9	46.9	1177706.4	93004.8	788.77	338.98	21.3	4.8	2.1	22.9	19.5	1.3	2.8	15.9
1	M03	2	OTNT	NA	Neutral	5.19743276283619	28.289119804401	5.32859670434308	173261.932762836	2849.67986553555	1.77261613691932	5.99022004889976	0.989679697313694	42909.8270171149	1320.23989237936	1636	3.1	38.3	4.4	25.9	38.3	25.9	38.3	14	38.3	15.8	38.3	1143719.7	132845.17	808.42	488.17	22.2	5	6.3	6.2	19.3	3.4	8.7	4.4
1	M03	3	OTNT	NA	Neutral	4.64654282765738	24.266253869969	4.80097988304235	140771.486068111	2657.8557313759	1.69453044375645	5.41176470588235	0.98947471798046	35248.5737874097	1290.18161232523	1938	2.7	40.9	2.7	27.1	40.9	23.2	40.9	12.4	40.9	14.9	40.9	1022142.1	86905.84	734.61	318.27	21.5	5.4	3.7	8	18.7	3.4	5.4	5.7
1	M04	1	OTNT	NA	Neutral	5.3003355704698	29.8171140939597	5.53555835800036	191676.489373602	2858.82289549255	1.99049217002237	5.84116331096197	1.04251207076655	35616.779082774	1463.2586217288	1788	3	44.4	3.9	26	44.4	26	44.4	15.3	44.4	18	44.4	1241715	107764.79	833.84	392.99	23.8	4.8	3.1	17.1	20.6	2	4.9	12.3
1	M04	2	OTNT	NA	Neutral	5.49814356435644	30.9282178217822	5.34242466442273	190808.251856436	2908.12727862407	2.97462871287129	8.33663366336634	1.12795588769056	46983.6652227723	1692.8916305327	1616	3.1	51.2	4.2	25	51.2	27	51.2	15.7	51.2	18.4	51.2	1268508	129650.04	884.31	483.47	25.3	4.5	7.4	12.1	22.5	1.5	9.3	9.1
1	M04	3	OTNT	NA	Neutral	4.94671016856987	26.2778684067428	4.89753722694031	154513.790103317	2676.71864101853	1.85644371941272	4.82707993474714	0.952251934862734	23899.6209896683	1316.23958822804	1839	3.2	42.5	3	27.7	42.5	25.4	42.5	12.2	42.5	14.8	42.5	1110654.1	101122.25	766.48	377.69	21.6	6.5	6.6	9.2	18.9	3	7.9	6.7
1	M05	1	OTNT	NA	Neutral	5.11705120990433	24.8261114237479	4.62714658398443	128349.835115363	2574.40424989208	0.993247045582442	2.39223410241981	0.565833862387647	13514.6803601576	954.405037092479	1777	2.4	25.9	3	28.4	25.9	27.3	25.9	14.4	25.9	17.1	25.9	1014416.5	182817.51	688.24	664.75	22.7	8.3	12.3	5.2	19.5	6.4	14.6	3.8
1	M05	2	OTNT	NA	Neutral	5.75014164305949	32.4617563739377	5.40740603047252	204077.29121813	3048.57613702677	1.34560906515581	3.9371104815864	0.90208436462379	24945.3971671388	1187.52392070824	1765	2.9	33.3	5	21.9	33.3	27.6	33.3	15.4	33.3	17.7	33.3	1234968.6	141941.9	855.69	522.74	23.7	3.1	8	8.2	21.8	0.9	11.4	6.5
1	M05	3	OTNT	NA	Neutral	4.78165711307973	25.5904116727462	4.75564957167805	152429.072433559	2575.62046925059	1.55706096925482	4.16675351745701	0.934080986879443	21865.2079207921	1269.80633148264	1919	2.9	39.1	3.6	30.1	39.1	23.6	39.1	13.4	39.1	16.3	39.1	1095613.3	119196.81	746.29	440.48	21.2	5.9	9.3	2.7	18.3	3.5	12.4	1.3
1	M06	1	OTNT	NA	Neutral	5.71799516908213	32.5175120772947	5.44407834545589	207696.625603865	3059.65856943966	2.04287439613527	5.97342995169082	1.11317623338932	36863.1962560386	1649.45758114261	1656	3.3	45.3	5.3	24.3	45.3	29.2	45.3	16.9	45.3	20.8	45.3	1373219.1	151347.43	878	551.23	26.6	3.1	8	8.9	24	0.8	10.7	6
1	M06	2	OTNT	NA	Neutral	4.7429718875502	26.0022948938612	5.06069141923144	161936.395295468	2742.76877724575	1.45037292025244	4.37865748709122	0.818625179246975	29790.7074010327	1188.30883409876	1743	3.1	32.8	3.7	27.3	32.8	24.8	32.8	13.4	32.8	15.3	32.8	1147161.2	163677.6	779	604.6	21.7	4	12	7.5	19.8	1.3	14.5	5.7
1	M06	3	OTNT	NA	Neutral	5.04410911201393	26.1056297156123	5.26499392663217	152230.839814277	2741.07308761461	1.6250725478816	4.14335461404527	0.978556135327145	24276.417295415	1398.29361656165	1723	2.6	42.4	3	24.8	42.4	27.3	42.4	15	42.4	17.1	42.4	1148251.8	131547.36	816.66	483.3	25	3.9	12.3	2.4	22.3	1.5	14.1	1.3
1	M07	1	OTNT	NA	Neutral	4.6130081300813	21.9208672086721	4.49433430553993	112448.373441734	2587.7391822578	0.497560975609756	1.34579945799458	0.421143538043771	8013.39945799458	756.459708817989	1845	2.4	17.9	2.7	25.5	17.9	25.6	17.9	11.1	17.9	13.6	17.9	1044346	248968.78	712.16	906.78	22.4	2.9	22.5	3	19.7	0.9	24.2	2.1
1	M07	2	OTNT	NA	Neutral	6.05084745762712	30.2730024213075	5.65324506269215	162033.300242131	2955.93052168439	1.82506053268765	4.70036319612591	1.06345365903183	25151.9001210654	1496.39850557371	1652	2.7	43.5	3.5	24	43.5	31.1	43.5	16.9	43.5	19.7	43.5	1256730.2	142633.74	857.51	513.05	28.5	3	8.8	6.4	24.8	1.8	10.8	4.7
1	M07	3	OTNT	NA	Neutral	5.14253521126761	27.7977464788732	4.96807803824943	166029.576338028	2703.14939008124	1.00056338028169	3.12957746478873	0.68723100902638	21077.1887323944	1047.61169467426	1775	2.7	28.4	3.7	26.9	28.4	26.6	28.4	15.3	28.4	19	28.4	1174171.5	168676.08	814.81	617.11	23.9	2.8	23.5	4.5	22.4	0.8	24.4	3.4
1	M08	1	OTNT	NA	Neutral	5.00311720698254	26.4569825436409	4.68884412109554	156991.093516209	2603.50999992498	2.55361596009975	7.81483790523691	1.06594915857352	48167.2450124688	1503.17163566261	1604	3.1	44.6	3.2	29.2	44.6	25.8	44.6	13.5	44.6	16.5	44.6	1143142	112352.09	790.36	417.79	22.8	6.3	2.9	13.4	21.6	3.8	4.3	9.2
1	M08	2	OTNT	NA	Neutral	5.33811230585424	27.9378733572282	5.21093902596139	165401.628434886	2841.92400008668	2.07048984468339	5.6015531660693	1.05292809113513	29073.3357228196	1473.70583319396	1674	3.2	43.8	4.4	25.1	43.8	26.8	43.8	15.4	43.8	18.1	43.8	1203674.6	132076.35	845.56	493.16	24.9	3.6	7.2	7.8	22.9	1.1	9.9	5.4
1	M08	3	OTNT	NA	Neutral	5.02443280977312	27.5625363583479	4.93644722061705	169046.685282141	2749.25800014604	2.49272833042467	7.78534031413613	1.17322769291305	43792.9569517161	1514.66950144123	1719	1.8	47.6	3.6	26.4	47.6	27	47.6	14.1	47.6	16.8	47.6	1134677.4	85069.85	777.95	310.77	23.4	3.1	4	6.5	19.9	0.8	5.1	3.4
1	M09	1	DNM2	NM_001005362	sample	6.23254364089776	32.6009975062344	5.42122561782342	190237.708229426	2757.14549738699	1.17331670822943	3.79364089775561	0.721351346045154	29591.2387780549	1204.29699049032	1604	2.7	30.9	3.8	25	30.9	33.4	30.9	18.8	30.9	20.5	30.9	1267609.6	172683.19	824.31	613.02	28.9	6.4	12.5	7.7	23.9	6	13.8	6.2
1	M09	2	DNM2	NM_001005362	sample	6.28479532163743	36.8900584795322	5.94630103446247	259969.622807018	2983.1100704271	1.13333333333333	4.18479532163743	0.684484468503339	36690.6824561403	1107.59982977117	1710	3.7	24.9	5.6	24.2	24.9	32.3	24.9	16.6	24.9	18.2	24.9	1508566.5	220807.99	974.62	816.83	30.3	3.3	25.9	5.5	27	0.5	26.3	4.5
1	M09	3	DNM2	NM_001005362	sample	5.97314178638351	31.8244846970643	5.63893163312673	206890.141786384	2770.71899835096	1.69831355402873	5.18363522798251	0.880669871705979	39656.0374765771	1529.50704332058	1601	4.1	40.3	4.1	25.8	40.3	30.3	40.3	17.8	40.3	20	40.3	1353536.7	163283.92	925	615.97	28.4	2.7	23.4	5.7	24.7	1.2	25	4.9
1	M10	1	PRF1	NM_005041	sample	4.66831683168317	24.2159653465347	4.65851209433571	137121.84220297	2653.40322693698	1.1299504950495	3.38490099009901	0.84321409511911	22142.1837871287	1207.37188481981	1616	2.5	31.4	3.1	27.5	31.4	26.1	31.4	12.1	31.4	15.3	31.4	1074060.2	217052.89	740.26	777.65	23	3.5	19.2	4	19.7	2.5	20.2	2.6
1	M10	2	PRF1	NM_005041	sample	5.0212895377129	26.6222627737226	5.21040318658823	159257.295620438	2837.99917612673	2.23965936739659	6.16788321167883	1.03371607515313	34345.6271289538	1541.80268212125	1644	3.6	44.8	3.8	26.4	44.8	25.3	44.8	13.5	44.8	15.9	44.8	1206796.2	129697.84	805.76	473.22	24	2.3	6.4	6.1	20.8	0.9	9.4	3.8
1	M10	3	PRF1	NM_005041	sample	4.54867256637168	24.1688223281144	5.07560232260899	135385.80871341	2641.4553868176	2.23213070115725	6.07556160653506	0.988144838207638	35133.5942818244	1573.99771789941	1469	3.9	44.9	2.7	28	44.9	22.6	44.9	12.3	44.9	14.8	44.9	1029445.6	139527.75	760.89	533.68	21.9	2.1	14.6	1.7	19.9	0.7	17.2	0.8
1	M11	1	DSN1	NM_024918	sample	5.25853658536585	26.5	4.99754415011815	148414.296951219	2815.02748618653	2.27682926829268	6.01341463414634	1.20577515834491	33179.0475609756	1604.03582301706	1640	3.1	46.6	3.9	26.2	46.6	26	46.6	13.8	46.6	17	46.6	1130822.8	116596.87	796.21	428.54	23.7	2.8	3.6	15.2	20.4	1.6	6	11.1
1	M11	2	DSN1	NM_024918	sample	5.26395631067961	29.2906553398058	5.10764695450253	187496.40473301	2836.94945104267	2.11771844660194	6.49332524271845	1.10894689168462	39461.0145631068	1544.25814236083	1648	2.7	45.6	4.4	25.7	45.6	24.8	45.6	13.7	45.6	15.5	45.6	1133494.7	119105.71	746.86	431.95	20.7	12.9	5.2	7.5	18.9	10.7	7.2	5.1
1	M11	3	DSN1	NM_024918	sample	5.48888888888889	29.0072072072072	5.11114229423017	188544.675675676	2742.42818995782	1.23543543543544	3.97837837837838	0.800195955322489	29372.0408408408	1171.59026289418	1665	3.1	32.7	3.7	27.4	32.7	25.2	32.7	15.1	32.7	16.6	32.7	1171951.4	148137.63	801.23	541.49	23.5	3.4	18.8	11.4	20.6	1.6	19.9	10.4
1	M12	1	CBLB	NM_170662	sample	5.60495356037152	30.877399380805	4.95139608881365	194862.385758514	2815.13854127957	2.33065015479876	6.73374613003096	1.04434274500433	43543.7083591331	1595.98624629132	1615	2.9	46.2	4.5	25.5	46.2	27.5	46.2	14.3	46.2	16.3	46.2	1225889.5	134364.94	785.79	488.94	23.4	3	4.5	9.5	19.8	1.2	6.9	6.7
1	M12	2	CBLB	NM_170662	sample	5.07366589327146	26.4222737819026	4.83108306253766	154828.455336427	2753.92869613852	1.96287703016241	5.5568445475638	0.958134279085349	38072.0139211137	1469.78715160849	1724	3.1	41.1	3.8	27.3	41.1	25.3	41.1	13.3	41.1	16.1	41.1	1141298.3	143095.32	773.82	523.6	23.1	4.2	8.7	6.4	21.2	1.2	10.9	4.6
1	M12	3	CBLB	NM_170662	sample	4.6743708269132	24.5598356445814	4.98779900785883	143192.463790447	2645.81450378755	2.01797637390858	5.59938366718028	0.952795294525747	30458.91730868	1351.92145367567	1947	2.6	42.5	3.3	29.4	42.5	25.3	42.5	13.5	42.5	16.3	42.5	1062852.2	99951.48	770.41	370.95	22.9	3.7	5.9	3.5	20.7	0.6	7.7	1.6
1	M13	1	EP300	NM_001429	sample	4.38324324324324	22.4621621621622	5.23242592617483	128442.468108108	2607.7852345303	1.02864864864865	3.23297297297297	0.796109093652538	23257.7551351351	1089.95972639576	1850	3.4	30.1	3.6	29.8	30.1	24	30.1	12.2	30.1	15.4	30.1	978974.8	164006.4	744.33	603.19	21.1	5.8	9.1	9.1	17.9	3.1	12.2	6.9
1	M13	2	EP300	NM_001429	sample	4.93970117395945	25.5176093916756	4.68789617372186	150738.359658485	2622.89369720384	1.16061899679829	3.69690501600854	0.614256390410455	26060.2518676628	971.98802345721	1874	2.5	25.5	3.3	28.2	25.5	26	25.5	12.8	25.5	14.8	25.5	1078224.3	175058.81	714.42	641.64	22.9	9.7	14	6.1	19.1	8.5	16.9	4.7
1	M13	3	EP300	NM_001429	sample	5.14563106796117	26.1859223300971	5.15981265769953	155862.135436893	2682.67773550196	1.19611650485437	4.28446601941748	0.744060253711333	30465.0262135922	967.603682146856	2060	3.4	28.6	3.9	27.2	28.6	26.9	28.6	13.8	28.6	16.5	28.6	1040686.5	109635.47	707.43	403.62	22.2	9.8	8	7.5	17.9	7.2	10.7	5.7
1	M14	1	PHOX2B	NM_003924	sample	5.37923875432526	27.9750865051903	4.88646776321397	157128.444290657	2700.28954762874	2.07750865051903	5.72387543252595	1.06082805686863	33250.6934256055	1618.14289222009	1445	2.4	46.4	3	25.4	46.4	28.2	46.4	13.5	46.4	16.9	46.4	1149344.3	170190.68	759.19	619.53	24.7	3.1	11.4	7.3	21.1	0.9	13.9	5.5
1	M14	2	PHOX2B	NM_003924	sample	4.92312925170068	30.2027210884354	7.20435203123773	221661.180272109	3086.48299720692	1.87210884353741	6.37414965986395	1.00544395357661	46399.2265306122	1421.65915802807	1470	3.1	37.8	5	20.6	37.8	28	37.8	13.3	37.8	16.3	37.8	1249831.5	188671.81	908.22	695.14	21.5	8.8	16.9	4.4	19.7	7.8	18.7	3.9
1	M14	3	PHOX2B	NM_003924	sample	5.19063109954457	27.8262849707222	5.05692647868851	163857.227065712	2767.13945506471	2.73649967469096	7.469746258946	1.15873107920221	42221.8191281718	1658.59075443157	1537	2.4	51.7	3.5	25.4	51.7	27.1	51.7	14.2	51.7	17	51.7	1119610.8	122590.37	803.75	453.7	23.4	2.7	10.5	2.8	21.1	0.5	12.7	1.6
1	M15	1	LATS1	NM_004690	sample	4.98726114649681	24.6191082802548	5.51883386140379	134799.357324841	2751.07428961748	0.95859872611465	2.5687898089172	0.683607231219509	17110.6719745223	1075.87140025538	1570	2.7	30.8	2.9	24.7	30.8	27.7	30.8	12.5	30.8	16.6	30.8	1111150.6	183221.51	761.73	665.33	23.9	3.1	13.3	8	19.1	1.1	14.8	5.9
1	M15	2	LATS1	NM_004690	sample	4.61935483870968	23.491495601173	4.79671640371439	135662.635777126	2741.12521604692	1.21407624633431	3.60879765395894	0.833086556964185	24795.5894428153	1161.55470229816	1705	2.6	33.3	3.8	27.2	33.3	24.9	33.3	11.8	33.3	14.3	33.3	1047912.1	136664.82	745.11	513.88	22.9	4.8	9.9	15.4	19.4	2.3	12.8	13.6
1	M15	3	LATS1	NM_004690	sample	5.48982456140351	28.4729824561404	5.07436861028211	172732.233684211	2889.79343975944	1.65614035087719	5.39649122807018	1.02206056763867	34849.0392982456	1363.81805695804	1425	2.7	39.5	4.8	22.2	39.5	31.7	39.5	15.4	39.5	18.2	39.5	1160673.1	138266.82	821.83	509.15	25.4	2.7	16.4	7.6	20.6	1.2	18	6.4
1	M16	1	CUL3	NM_003590	sample	5.30614464382817	27.6699293094073	4.91872640842871	163160.15497553	2781.88178542468	1.43501903208265	3.70581837955411	0.752512550551407	20982.8646003263	1144.04987516821	1839	2.3	31.4	3.4	26.2	31.4	28.3	31.4	15.9	31.4	17.8	31.4	1176547.5	168514.16	799.31	623.1	23.7	3.5	11	7.3	21.4	1.1	13.9	5.6
1	M16	2	CUL3	NM_003590	sample	5.55291576673866	29.6690064794816	5.18403793891934	189311.721382289	2764.6693000661	1.44762419006479	3.96328293736501	0.784602587381133	24920.848812095	1222.87247709584	1852	2.3	33.9	3.5	26.2	33.9	29	33.9	16.7	33.9	18.3	33.9	1272235.1	159525.34	856.11	594.54	25.8	4.3	11.3	5.5	23.1	1.5	14.8	3.6
1	M16	3	CUL3	NM_003590	sample	5.54364381956649	27.3550087873462	4.26646529630804	147160.76039836	2559.01945841838	2.02753368482718	5.40656121851201	0.856895310908026	27769.906268307	1237.15529482184	1707	1.7	39.3	2.6	26.7	39.3	29.3	39.3	16.2	39.3	17.7	39.3	1151850.7	116634.53	777.73	436.32	26.4	4.7	9.5	7.3	23.5	0.8	12.8	5
1	M17	1	OTNT	NA	Neutral	4.65714285714286	26.1451895043732	5.79762251649433	168313.03148688	2769.34465126892	1.32769679300292	3.68629737609329	0.852502113535954	20268.8157434402	1193.84517550093	1715	3.7	33.8	4.6	28	33.8	25.5	33.8	14.1	33.8	16.8	33.8	1151773.2	153500.72	882.9	559.63	24.3	6.5	8.5	10.2	20.3	4.7	11	7.5
1	M17	2	OTNT	NA	Neutral	3.84984984984985	19.6840840840841	4.72996290228389	109015.595795796	2212.76054988117	0.915315315315315	2.95315315315315	0.588941351823553	17630.2174174174	627.803436723103	1665	2.5	21.6	2.3	29.8	21.6	22.4	21.6	9.2	21.6	9.2	21.6	846681.1	108209.76	630.79	393.67	17.8	13	3.4	8.9	14.2	10.2	4.1	6.1
1	M17	3	OTNT	NA	Neutral	5.22417840375587	27.1907276995305	4.78212291481783	168297.145539906	2818.49255434381	1.26525821596244	4.12382629107981	0.765388247296435	28475.5921361502	1143.25432400415	1704	3.2	33.2	3.5	23.8	33.2	27.1	33.2	14	33.2	17.1	33.2	1143026.4	137787.42	766.09	507.88	23.3	3.5	15.9	8.8	21.2	1.8	17.8	7.9
1	M18	1	OTNT	NA	Neutral	5.09318578916715	27.0186371578334	5.18782658290151	171257.222481072	2864.34985359875	1.10308677926616	3.22189866045428	0.696809291671342	22788.913803145	1154.60576774594	1717	2.9	29.2	4.3	25.3	29.2	27.7	29.2	13.2	29.2	16.6	29.2	1217150.6	183354.31	821.19	677.58	24.2	4.7	13.2	7.2	21.7	1.5	16.1	5.2
1	M18	2	OTNT	NA	Neutral	5.22016222479722	25.8499420625724	4.85153236107633	134773.292584009	2730.90683476198	1.58690614136732	4.37195828505214	0.93381560082896	23847.9982618772	1334.16102356946	1726	2.6	39.7	3.2	25.4	39.7	24.6	39.7	12.7	39.7	15	39.7	1078480.3	119672.64	740.65	441.54	22.2	5	5.9	12.1	20.1	2.9	8.6	10
1	M18	3	OTNT	NA	Neutral	5.32167431192661	28.911123853211	5.56286255603945	180814.71043578	2808.2522089662	2.17029816513761	5.74483944954128	1.00335242870979	32158.2425458716	1446.03076228015	1744	2.9	43.6	4.2	25.5	43.6	26.2	43.6	14.7	43.6	18.4	43.6	1249004.6	121226.95	845.54	443.88	24.7	3.6	10	6.6	23.3	0.6	12	5.1
1	M19	1	OTNT	NA	Neutral	5.13171690694626	30.1854521625164	5.59343541193063	200686.527522936	2757.21316587891	2.33224115334207	6.52817824377457	0.935580882197487	40916.879423329	1420.85759153591	1526	3.9	40.4	5.4	28.4	40.4	25.4	40.4	15.1	40.4	17	40.4	1233017.8	136517.17	925.87	511.82	23.8	4.5	6	10.6	22.2	2.9	8.9	7
1	M19	2	OTNT	NA	Neutral	5.47454175152749	29.1771894093686	5.64178523703776	182428.353699932	2872.92176384998	2.1459606245757	5.85132382892057	1.08835437359126	33735.9850644942	1513.33712170604	1473	3.5	45.3	5.3	25.8	45.3	28.3	45.3	16.1	45.3	17.2	45.3	1204759.2	131500.87	874.45	483.41	25.3	2.9	7.5	11.8	21.9	0.7	9.8	9.8
1	M19	3	OTNT	NA	Neutral	5.3203714451538	27.4602437608822	4.53924743594161	161826.536273941	2560.89452204966	1.80789320951828	4.65757399883923	0.908864515181101	23190.0679048172	1276.15969549895	1723	2.3	38.8	3.1	27.4	38.8	25.9	38.8	14.6	38.8	17.1	38.8	1143402.2	116504.66	804.86	447.84	23.7	4.4	9.4	6.5	22.1	1.5	13.2	4.6
1	M20	1	OTNT	NA	Neutral	5.11348383160464	27.7980475899939	5.42411020073535	169848.848078096	2759.33228800387	2.24832214765101	6.76205003050641	0.973727515713327	41472.4630872483	1477.78329690734	1639	3.4	43.7	3.1	25.7	43.7	25.1	43.7	14.5	43.7	16.5	43.7	1144719.5	123644.9	834.35	469.43	24	7.6	3.8	11.2	21.8	5.4	7.2	7.7
1	M20	2	OTNT	NA	Neutral	4.92957746478873	26.6507042253521	5.27567726783582	162409.687887324	2792.65729618582	2.01802816901408	5.50478873239437	1.14816263104793	32508.1284507042	1403.82418339811	1775	3.4	42.9	4.3	28.5	42.9	24.7	42.9	13.8	42.9	15.8	42.9	1111585.3	93353.68	782.47	350.94	21.7	6.3	2.6	18.6	20.1	2.5	4.4	14.3
1	M20	3	OTNT	NA	Neutral	5.43347381095725	28.2360024081878	5.23285721569719	166304.114388922	2770.02240331937	2.24744130042143	6.91210114388922	1.28037418355991	43537.3798916316	1488.53207743824	1661	2.6	47.6	3.7	26.6	47.6	27.2	47.6	14.6	47.6	16.9	47.6	1173387.9	91074.84	875.34	340.54	24	4.2	4.6	7.8	22.1	1.1	6.3	5.5
1	M21	1	OTNT	NA	Neutral	4.74050632911392	24.0208860759494	4.28627479011867	142322.194936709	2623.50097135216	1.52784810126582	3.60126582278481	0.689140392899122	20102.2101265823	1198.42633387034	1580	2.4	34.3	3.6	27.6	34.3	26.1	34.3	12.3	34.3	15.4	34.3	1133340.9	230567.98	758.12	829.04	21.4	1.8	20.4	7.9	18.4	0.6	22.2	6.1
1	M21	2	OTNT	NA	Neutral	4.94369369369369	24.3361486486486	4.6522787397556	133600.839527027	2693.59874294926	1.27702702702703	3.375	0.804262023443003	18856.954954955	1168.03722868181	1776	2.4	34.2	3.3	26.9	34.2	25	34.2	12.3	34.2	14.7	34.2	1070155.9	125424.52	725.01	447.95	21.9	5	6.4	10.1	18.9	3.3	7.7	7.9
1	M21	3	OTNT	NA	Neutral	4.9375	26.8604525862069	5.31327027209204	165216.628771552	2765.07395804714	1.82489224137931	5.6729525862069	0.928217553976463	33118.6918103448	1276.66453994249	1856	2.4	38.9	3.3	26.7	38.9	25.9	38.9	13.3	38.9	16.2	38.9	1139765.4	93721.06	785.61	342.9	22.4	3.9	5.5	8.8	19.9	2.1	7.2	6.1
1	M22	1	OTNT	NA	Neutral	5.19107240065324	27.9194338595536	5.7373100311374	177468.225911813	2831.68046206347	0.795862819814916	2.04300489929232	0.57488094198643	14083.2759934676	936.082018043535	1837	3.1	24.3	5	26.9	24.3	25.1	24.3	13.9	24.3	17.4	24.3	1164056.4	167466.29	836.73	613.42	23.1	4.4	9.6	8.3	20.6	2.5	12.4	5.9
1	M22	2	OTNT	NA	Neutral	5.35286935286935	29.0152625152625	4.85073641223405	187833.166666667	2684.13844601846	1.70512820512821	5.41697191697192	0.781260329411772	37824.2344322344	1194.33569818559	1638	3.2	33.4	4.2	30	33.4	25.4	33.4	13.7	33.4	16.1	33.4	1197898.3	135601.1	831.85	501.16	22.6	8.1	6.7	10.2	21.6	5.1	9.8	7.8
1	M22	3	OTNT	NA	Neutral	5.42603550295858	29.0129101667563	5.169097938202	182053.373318989	2776.49372531632	2.06508875739645	6.25282409897795	1.03650904769215	38450.3119956966	1355.09844410699	1859	3.4	40.4	3.3	26	40.4	25.3	40.4	14.5	40.4	17.4	40.4	1195414.7	103901.9	807.74	386.33	23.6	4	6	4.8	21.4	1.5	7.2	2.8
1	N03	1	PLK1	NA	Negative	6.02952503209243	43.6444159178434	8.30428688758088	323859.264441592	3194.86068146927	5.80231065468549	20.6765083440308	1.53234998852872	150027.771501926	2025.7463881287	779	7.2	56.5	8.3	26.2	56.5	32.7	56.5	24.5	56.5	28.1	56.5	1478529	113430.64	1089.84	431.98	27.3	20.7	5	21.4	27.7	6.3	4.5	6.3
1	N03	2	PLK1	NA	Negative	5.54829545454545	37.6022727272727	6.29993568391616	273405.426136364	3035.44194388546	4.94886363636364	16.8484848484848	1.38767633727569	116564.048295455	1968.42467495909	1056	5.1	55.5	7.6	25.7	55.5	31.7	55.5	20	55.5	22.9	55.5	1291257.8	116434.77	986.9	443.87	23.8	26.2	8.8	16.3	24.1	21.3	10	8.6
1	N03	3	PLK1	NA	Negative	6.16666666666667	45.9448924731183	6.56477309766337	363619.413978495	3175.75358248521	5.46505376344086	20.4556451612903	1.44267790588425	144232.204301075	2062.35924187169	744	6.5	55.5	10.6	27.8	55.5	35.9	55.5	23	55.5	27.6	55.5	1595970.8	136407.54	1172.59	529.81	28.6	21.4	15.7	11.7	29.4	9.9	19	1.7
1	N04	1	PLK1	NA	Negative	6.45070422535211	40.6807511737089	7.95666484057684	278231.330985916	3519.71732796749	5.57042253521127	16.6384976525822	1.93043509101161	92977.9330985915	2244.48741911236	852	8	63.7	9	21.8	63.7	35.8	63.7	25.4	63.7	29.7	63.7	1451386.8	154106.48	1296.81	606.35	29.9	11	10.3	14.4	31.8	2	12.2	4.7
1	N04	2	PLK1	NA	Negative	6.075	43.7847826086957	6.70341554934352	334765.72173913	3236.53271637575	4.78478260869565	15.7228260869565	1.32703671610966	106958.391304348	1911.51982430598	920	6.5	54.3	7.7	25	54.3	35.2	54.3	22.4	54.3	25.7	54.3	1475662.7	152073.15	1085.66	568.31	27.2	18.9	12.6	15.1	25.7	9.9	13.4	7.2
1	N04	3	PLK1	NA	Negative	6.24195223260644	46.1079958463136	7.0283741073153	347975.677050883	3386.54161322256	4.67289719626168	17.6147455867082	1.52067618290365	125711.413291796	1933.26123681105	963	6.3	55.7	10.3	22.7	55.7	34.8	55.7	24	55.7	29.7	55.7	1520074	127820.39	1152.11	472.74	27.8	16.5	14	9.9	29.2	7.1	15.2	0.9
1	N05	1	PLK1	NA	Negative	6.08312958435208	49.2078239608802	8.4057694396462	415097.929095355	3563.2747390432	5.93154034229829	22.2750611246944	1.73413163232978	169727.671149144	2267.83820891406	818	8.9	59.7	11	23.2	59.7	38.1	59.7	25.8	59.7	29.6	59.7	1929406.1	170862.28	1466.13	660.17	34	12.2	13.9	13.2	34.1	2.7	17	4.4
1	N05	2	PLK1	NA	Negative	5.81692913385827	39.3494094488189	6.37584041023308	288905.567913386	3110.95640408907	4.70964566929134	15.6387795275591	1.4361198779888	109315.331692913	2045.59655030622	1016	5.9	56.1	8	28.3	56.1	36.2	56.1	24.2	56.1	27.2	56.1	1390562.3	169459.66	1110.9	635.72	29.1	15.1	16.8	14.4	29.1	6.5	18.4	6.9
1	N05	3	PLK1	NA	Negative	6.02397260273973	38.1586757990868	6.13423584856453	241743.552511416	3193.36781960368	5.31164383561644	15.365296803653	1.65845812400406	87563.801369863	2153.25679408788	876	6.2	61.6	7.5	23.4	61.6	36.8	61.6	24.1	61.6	28.9	61.6	1318169	138544.77	1120.77	526.07	32	13.5	16.3	7.8	31.4	4.3	17.9	0.9
1	N06	1	PLK1	NA	Negative	7.00584795321637	50.4210526315789	7.14101191154725	385921.915789474	3558.4751949391	7.14853801169591	23.6608187134503	1.77969432523207	162264.587134503	2651.00068802902	855	6.9	67.4	11.3	22.7	67.4	40.2	67.4	27.8	67.4	32.7	67.4	1709353.1	212121.34	1383.42	836.08	33.2	13.1	20.9	13.8	35.4	3.4	25.8	7.6
1	N06	2	PLK1	NA	Negative	6.68812877263581	45.2293762575453	6.54515865634321	324045.709255533	3373.12487732565	5.10362173038229	15.2002012072435	1.54387851919764	90534.6096579477	2202.02029036611	994	5.8	61.2	9.3	23	61.2	39.2	61.2	27	61.2	31.5	61.2	1576757.8	185361.92	1161.11	692.14	30.9	14.1	18.9	10.8	30.4	3.8	19.9	3.8
1	N06	3	PLK1	NA	Negative	6.08714918759232	46.1255539143279	8.60264399316756	372475.370753323	3474.11653668655	5.41506646971935	18.4224519940916	1.72322753774747	110565.768094535	2132.49369699194	677	7.2	60	9.9	23.6	60	34.3	60	24.7	60	29.7	60	1662465.3	152307.79	1406.31	600.11	30.1	15.2	21.4	9.2	32.8	6.2	22.5	2.8
1	N07	1	PLK1	NA	Negative	6.48280098280098	45.4373464373464	6.589850501135	330292.181818182	3277.96269503895	6.59213759213759	20.6339066339066	1.54590418555242	134599.43980344	2275.28342483019	814	6.5	65.4	7.4	23.5	65.4	36.4	65.4	26.2	65.4	29.2	65.4	1559125.8	141970.13	1183.1	549.6	29.5	10.9	8.6	15	31.2	2.7	10.9	4.9
1	N07	2	PLK1	NA	Negative	6.28272827282728	44.046204620462	6.40132364760139	319913.702970297	3225.99746488554	4.83498349834983	17.5379537953795	1.5474355565527	115643.928492849	2015.7713884956	909	7.3	57.2	9.1	25.9	57.2	36.6	57.2	25.6	57.2	28.3	57.2	1459742.1	145350.49	1174.98	547.94	30	12.4	11.4	11.8	28.8	3.6	12.8	3.5
1	N07	3	PLK1	NA	Negative	6.52975326560232	48.1770682148041	6.54474818401496	351995.338171263	3320.9188590145	6.39187227866473	23.7256894049347	1.82869689556237	162880.911465893	2183.46485969126	689	7	61.8	10.3	23.1	61.8	39.6	61.8	26.7	61.8	31.6	61.8	1620164.9	109605.74	1145.75	414.08	31.9	15.5	10.3	11.8	31.9	4.9	11.6	2.2
1	N08	1	PLK1	NA	Negative	5.93080939947781	48.9543080939948	8.8869009568436	415169.789817232	3425.89229913077	5.45822454308094	20.7963446475196	1.36676462801098	161101.040469974	1973.08327967806	766	10.2	50.4	11.2	29	50.4	33.8	50.4	26.2	50.4	30.7	50.4	1836037	183222.93	1523.81	706.22	33.8	17.1	15.7	14.1	33.6	4	17.6	3.8
1	N08	2	PLK1	NA	Negative	6.07421383647799	45.6679245283019	8.81651985326713	357273.153459119	3498.43052946782	5.9937106918239	19.9710691823899	1.62864695403286	122037.552201258	2161.89163507143	795	8.6	57.9	9.7	22.6	57.9	36.4	57.9	24.8	57.9	29.3	57.9	1722886.9	158195.23	1364.76	588.08	30.6	15.1	13.3	14	31.7	4.7	15	5.8
1	N08	3	PLK1	NA	Negative	6.83975659229209	48.3346855983773	7.53855076477056	355703.411764706	3455.54751273231	4.80324543610548	14.8590263691684	1.48822756541161	89373.2667342799	1900.12662906369	986	6.9	55.4	10.3	23.8	55.4	38.8	55.4	27.3	55.4	32.6	55.4	1574800.8	141095.63	1312.12	552.02	31.6	13.7	17.8	11.6	31.9	3.1	21.5	3.2
1	N09	1	CIC	NM_015125	sample	4.82660455486542	24.5067287784679	4.74018948098676	133757.300207039	2628.1326760993	1.76604554865424	4.40217391304348	0.925652545142676	21988.3566252588	1366.47662146544	1932	2.4	40.5	3.6	28.6	40.5	25.5	40.5	12.9	40.5	16.1	40.5	1062855.1	121869.17	751.33	459.91	22.9	4.6	3.6	14.4	20.7	1.7	6.3	10.2
1	N09	2	CIC	NM_015125	sample	5.21307901907357	26.0299727520436	4.76844139678001	141304.814713896	2701.08689307653	2.07847411444142	5.87574931880109	1.10890403708875	32237.0719346049	1437.05175923056	1835	2.4	46.7	2.9	26	46.7	28.1	46.7	13.5	46.7	15.4	46.7	1109150.1	86833.19	754.21	315.65	25.8	5.6	2.1	14.5	21	2.5	2.9	9.3
1	N09	3	CIC	NM_015125	sample	4.85826771653543	24.6833520809899	4.89001557534406	143402.867829021	2613.56497378241	1.93025871766029	5.31833520809899	1.07445195035436	30994.4887514061	1452.5434459023	1778	2.8	45.1	3	26.8	45.1	26.5	45.1	14.2	45.1	15.7	45.1	1057939.3	108597.01	716.65	399.74	22.8	2.9	6.9	4.2	18.7	0.8	9	2.9
1	N10	1	SMARCA4	NM_003072	sample	5.09814612868048	26.6401308615049	4.91017489271953	152881.898037077	2679.68463733727	1.42202835332606	4.43675027262814	0.874987349959365	31860.6123227917	1306.63179321642	1834	2.7	37.5	2.9	25.2	37.5	27	37.5	13.4	37.5	15.4	37.5	1056814.6	114846.73	738.24	423.34	21.4	7.1	3.7	15.3	19.2	4.6	5.3	11
1	N10	2	SMARCA4	NM_003072	sample	5.46706915477497	27.8402854006586	5.79178669258923	162516.599890231	2812.64029008186	1.43084522502744	4.60757409440176	0.799031181767591	31275.9950603732	1206.97919229435	1822	3.2	33.6	3.3	23.6	33.6	26.7	33.6	13.9	33.6	15.9	33.6	1133458.1	136758.46	776.98	503.79	22.3	2.9	6.5	3.5	19	0.7	9.3	2.6
1	N10	3	SMARCA4	NM_003072	sample	4.96058823529412	25.2158823529412	4.91446051344193	148992.639411765	2606.40678641325	2.20176470588235	6.57647058823529	1.19704433106318	40371.4394117647	1460.8024387101	1700	2.4	45.5	3.5	27.9	45.5	26.4	45.5	15.3	45.5	17.9	45.5	1137267.6	85243.52	782.95	314.24	24.8	4.4	4	9.9	22.4	1.3	5.1	7
1	N11	1	DOT1L	NM_032482	sample	5.67470624613482	31.4965986394558	5.33978817052674	208403.662337662	2823.48015677218	1.84662956091528	5.54669140383426	0.9533014038341	35424.6549165121	1346.2232857936	1617	3	38.4	3.7	25.9	38.4	28.3	38.4	15.6	38.4	18.1	38.4	1300548.1	146182.71	844.48	541.1	24.2	8	7.3	10.3	22.1	6.4	9.2	7.6
1	N11	2	DOT1L	NM_032482	sample	5.5433316035288	31.8261546445252	5.0869016386553	207643.314997405	2796.87332695452	1.69434353918007	5.47067981318111	0.835320083863887	36927.8017644006	1216.24829407091	1927	2.9	34.7	3.9	27	34.7	24.2	34.7	14.4	34.7	15.7	34.7	1260848.2	94700.7	815.2	344.79	22.8	4.7	3	14.8	20.4	2.2	4.1	11.6
1	N11	3	DOT1L	NM_032482	sample	5.31854838709677	28.1198156682028	5.13479314467454	181119.151497696	2678.7203565402	1.73271889400922	5.24481566820277	0.858765047740205	32030.2494239631	1201.28856546352	1736	2.4	36.3	3.5	29.1	36.3	25.9	36.3	13.9	36.3	16	36.3	1223357.4	101445.92	797.67	371.52	24	7.4	5.6	5.1	21.6	5.8	8.1	3.6
1	N12	1	XPC	NM_004628	sample	5.09969040247678	31.9294117647059	6.75997389039313	235102.780185759	2993.38576893167	2.16346749226006	7.71455108359133	1.27590908965309	53608.7275541796	1505.89770516805	1615	3.9	43.9	5.6	24.3	43.9	29.3	43.9	15.6	43.9	18.3	43.9	1279725.7	125635.65	913.28	458.18	24.4	3.7	4.1	8.1	20.6	1	6	4
1	N12	2	XPC	NM_004628	sample	5.47682858738135	29.7096594081519	5.2011930666391	190887.242322725	2847.12818613564	1.80681183696259	5.74818537130095	0.956049912603494	37124.7822445561	1253.24785433965	1791	2.5	36.5	4.9	25.7	36.5	26.8	36.5	14	36.5	16.2	36.5	1227326	114349.13	823.3	417.95	23.6	3.7	4.8	10.7	19.5	1.3	7.4	7.4
1	N12	3	XPC	NM_004628	sample	5.72055239642567	35.3614947197401	7.47128875594098	249358.814784728	2991.81573789495	3.91551584077985	13.4987814784728	1.53585667156883	83844.6774979691	1907.55203940469	1231	4.4	61.3	6.5	22.7	61.3	32.4	61.3	17	61.3	18.9	61.3	1267064.5	89023.49	989.9	319.07	25.9	3	3.8	3.5	19.4	0.7	5.2	0.8
1	N13	1	EXT1	NM_000127	sample	5.32437171244886	26.4459380479252	5.51605899455386	139478.390414962	2549.98984635714	1.50789012273524	3.99415546464056	0.940801400423093	21653.9848042081	1273.69344186552	1711	3.3	37.8	3.3	31.7	37.8	25.7	37.8	14	37.8	16.2	37.8	1050215.8	127644.13	722.17	458.5	21.7	12.6	4.5	11.7	19.1	11.5	6.4	8.5
1	N13	2	EXT1	NM_000127	sample	5.57541191381496	30.1235741444867	6.27963166792854	189421.170468948	2899.40955171983	2.2680608365019	6.85487959442332	1.12076342662818	46064.7179974651	1562.50542057905	1578	3.3	46.3	4.2	26.3	46.3	26.6	46.3	15.7	46.3	17.4	46.3	1337108.6	131429.02	926.82	485.76	25.1	4.4	6.5	7.8	23.2	1	8.6	5.3
1	N13	3	EXT1	NM_000127	sample	4.73489736070381	24.4205278592375	5.00073617584099	144943.462756598	2725.38989379658	1.90029325513196	5.18533724340176	1.13129030680589	28877.5478005865	1360.72428446989	1705	3.4	41.8	4.2	28.8	41.8	24.2	41.8	13.7	41.8	16.5	41.8	1078877.6	100412.55	781.33	378.35	22.6	2.7	5.8	4	20.8	0.6	7.9	2.3
1	N14	1	MSH6	NM_000179	sample	5.05237515225335	25.5018270401949	4.68058654597222	156516.483556638	2674.33844572405	0.869062119366626	2.39403166869671	0.580971092318647	15028.6163215591	960.521989933458	1642	2.2	25.4	3.7	26.1	25.4	27.8	25.4	13	25.4	14.9	25.4	1163579.1	226621.26	792.53	818.6	25	3.1	19.8	4.4	21.7	0.7	19.8	3.4
1	N14	2	MSH6	NM_000179	sample	4.92427616926503	24.4665924276169	5.10937361191567	137881.285077951	2644.53831829343	0.80902004454343	2.2477728285078	0.606242108211289	13388.8719376392	973.496248182963	1796	2.7	25.9	3.1	26.5	25.9	27.1	25.9	13.6	25.9	14.1	25.9	1055272.6	188892.53	755.31	674.06	23.3	2.7	15.9	5.6	20.5	1.3	17.9	4.5
1	N14	3	MSH6	NM_000179	sample	4.8209219858156	27.4131205673759	4.97121335186555	177248.38534279	2697.27900994742	1.65130023640662	5.16016548463357	0.930515130085406	30176.7789598109	1253.00812179067	1692	3.1	37.1	4.6	26.7	37.1	26.1	37.1	12.5	37.1	14.8	37.1	1090293.8	116584.76	773.25	427.11	22.4	3.4	10.3	9	17.7	1.2	11.8	7.4
1	N15	1	FANCC	NM_000136	sample	5.27194066749073	29.8473423980222	5.33563850992341	197335.341161928	2787.42970357763	2.18479604449938	6.28121137206428	0.986881205446563	41278.0241038319	1484.28301091074	1618	2.7	44.7	3.3	26.6	44.7	26	44.7	14.5	44.7	16.9	44.7	1227848.7	131003.2	870.39	491.22	23.3	4	4	11	22.6	1.6	6.8	7.7
1	N15	2	FANCC	NM_000136	sample	5.46353591160221	29.7237569060773	5.34985776737985	187627.675138122	2812.47636033791	1.85524861878453	5.43646408839779	1.05357874623471	32547.5635359116	1430.09813780625	1810	3.4	42.3	3.5	25.7	42.3	27.5	42.3	14.6	42.3	16.7	42.3	1224369.3	104222.32	822.61	378.32	24	7.8	3.8	15.6	21.4	6.8	5.7	11.4
1	N15	3	FANCC	NM_000136	sample	5.64539473684211	31.0467105263158	5.21077198612522	196423.527631579	2842.0177219353	3.39934210526316	10.1309210526316	1.26883722855013	55618.3934210526	1695.19236163123	1520	2.8	53.9	4.1	23.8	53.9	28.2	53.9	14.9	53.9	18.8	53.9	1218027.1	93108.24	864.96	348.67	24.3	3.9	4.6	4.7	22.3	0.8	6.1	2.2
1	N16	1	NCOR1	NM_006311	sample	5.52055622732769	30.6989117291415	5.20979412521872	189550.598548972	2755.28336859396	1.74123337363966	5.72249093107618	0.881228073521	36715.1983071342	1322.28094422882	1654	2.6	38.5	3.8	25.7	38.5	25.8	38.5	14.6	38.5	17.2	38.5	1223728.8	120379.92	785.11	429.63	23	4.6	4.7	13.3	20	2.8	5.8	10.2
1	N16	2	NCOR1	NM_006311	sample	5.55482456140351	29.3015350877193	4.7855373608119	179098.992324561	2790.31335536172	1.60032894736842	4.91008771929825	0.902442207967405	32031.8152412281	1298.34250766247	1824	2.2	38	3.7	26.5	38	27.1	38	14	38	14.7	38	1171451.5	109031.86	765.69	394.59	22.3	9.4	4	12.3	18.9	8.3	6.3	9.2
1	N16	3	NCOR1	NM_006311	sample	5.3609907120743	29.2693498452012	5.64538788977309	192906.33498452	2646.35236748666	2.61547987616099	7.71393188854489	1.05533400060867	41243.8068111455	1335.27370498967	1615	3	43.8	3.8	28.3	43.8	26.3	43.8	14.3	43.8	16.6	43.8	1129043.7	87761.35	803.92	316.22	21.3	4	3.3	4.5	18.3	2.2	4.6	2.1
1	N17	1	PLK1	NA	Negative	5.28767123287671	34.7027397260274	7.86285568093108	260850.857534247	2860.78069992316	6.16849315068493	16.7849315068493	1.44712811842344	93574.8945205479	2330.42930111717	730	5.9	64.9	6.6	29.2	64.9	26.2	64.9	16.8	64.9	18.9	64.9	1547449.7	176103.53	1152.55	669.63	27.1	2.6	11.8	4.5	26.2	0.5	16.3	1.9
1	N17	2	PLK1	NA	Negative	5.96335877862595	42.9267175572519	10.5305616403492	348774.407633588	3058.47445359245	5.7618320610687	16.2534351145038	1.46820614358358	88539.9832061069	2241.24636742134	655	7.2	65.5	9.6	29.6	65.5	30.7	65.5	20.9	65.5	23.1	65.5	1805792.9	162226.01	1403.89	586.31	30.8	2.3	11.8	3.7	28.1	0.3	13.1	2.4
1	N17	3	PLK1	NA	Negative	5.58098068350669	37.1753343239227	7.86344053693035	269792.447251114	2789.09414462127	6.08023774145617	18.6374442793462	1.45522153127559	102511.459138187	2128.81836354594	673	4	62.7	5.8	27.6	62.7	28.7	62.7	18.1	62.7	19.5	62.7	1489167	122178.1	1080.56	446.15	26.4	4.2	9.7	1	24.5	0.9	11	0
1	N18	1	PLK1	NA	Negative	5.26785714285714	43.4836309523809	12.661598671069	365398.138392857	3411.22798277725	6.59672619047619	20.4642857142857	1.76078088261535	111060.764880952	2303.00082669266	672	8.5	68.6	8.9	23.2	68.6	28.7	68.6	20.1	68.6	23.7	68.6	1661061.4	161906.79	1409.42	595.27	30.2	2.1	9.5	3.9	28.4	1	13.1	1.6
1	N18	2	PLK1	NA	Negative	5.63948497854077	41.9141630901288	12.0458088338753	356371.789699571	3363.28388335595	6.82689556509299	20.3648068669528	1.60311936168945	118502.846924177	2485.08929855269	699	7.6	67.7	9.3	25	67.7	28.6	67.7	20.2	67.7	24	67.7	1803237	181803.43	1596.86	700.11	31.3	3.1	14.2	2.9	31.5	0.4	17.9	1
1	N18	3	PLK1	NA	Negative	6.81316725978648	45.1619217081851	7.42083294773615	311126.247330961	3106.94422170825	7.19572953736655	20.4074733096085	1.599451179279	98482.21886121	2537.36350568346	562	4.6	73.8	7.3	24.7	73.8	30.6	73.8	21.2	73.8	24.4	73.8	1724804	213628.1	1209.34	773.25	33.5	2.8	35.2	1.4	27.6	0.4	34.3	0.5
1	N19	1	PLK1	NA	Negative	5.00163666121113	40.9918166939444	16.671693469606	361353.396072013	3442.04676633572	5.24877250409165	14.8396072013093	1.50115065798727	70533.3420621931	2046.21387353068	611	8	62.4	8.8	24.2	62.4	26.2	62.4	20.3	62.4	23.6	62.4	1753626.6	124390.62	1535.26	455.79	29.6	2.6	5.1	6.4	28	0.2	6.4	2.3
1	N19	2	PLK1	NA	Negative	6.11525974025974	46.9659090909091	9.85754664011574	409853.602272727	3255.68724819306	7.12012987012987	19.8766233766234	1.53301169885979	98744.6737012987	2413.24977640748	616	7.1	73.1	8.3	24.5	73.1	30.8	73.1	23.1	73.1	23.7	73.1	1949873.1	144146.91	1403.27	515.69	30.5	1.5	9.1	2.9	27.9	0	10.9	1.8
1	N19	3	PLK1	NA	Negative	6.21901528013582	45.2886247877759	11.739766380962	357991.874363328	3211.36985158215	6.64006791171477	19.1239388794567	1.79541119692516	96112.3599320883	2311.80855800781	589	6.5	72.7	8.3	22.9	72.7	29	72.7	20.5	72.7	24.6	72.7	1709615.2	129159.52	1326.28	468.88	31.6	1.4	11.5	2.2	27.5	0.2	11.7	0.3
1	N20	1	PLK1	NA	Negative	5.81598513011152	42.771375464684	9.93583888546214	342757.091078067	2987.63540130155	6.8457249070632	22.6022304832714	1.58461689147258	137336.159851301	2304.25529429215	538	4.8	67.1	6.5	25.7	67.1	28.3	67.1	17.7	67.1	19.3	67.1	1755860	142361.65	1239.66	506.95	27.5	1.1	6.3	4.5	25.3	0.6	7.6	0.9
1	N20	2	PLK1	NA	Negative	5.16300129366106	36.0439844760673	10.7306818019126	290057.671410091	2976.23601315833	4.83311772315653	13.0504527813713	1.28586793848757	69310.4657179819	1938.9644000146	773	5.2	59.1	7.2	29	59.1	27.6	59.1	18	59.1	19.4	59.1	1605483.7	139893.75	1254.55	496.69	27.8	2.3	8.3	3.6	23.8	0.4	9.3	1.7
1	N20	3	PLK1	NA	Negative	6.4624808575804	39.8744257274119	7.61548018283896	268682.618683002	2911.21880553934	6.19448698315467	16.2894333843798	1.55312466414162	77829.0888208269	2223.19178574643	653	4.1	70.1	6.4	23.6	70.1	30.6	70.1	20.7	70.1	21.6	70.1	1582256.9	114266.34	1090.25	425.66	28.5	3.2	8	1.4	25	0.9	9.2	0
1	N21	1	PLK1	NA	Negative	5.4222833562586	45.1403026134801	13.0381982184669	417423.145804677	3496.27717213504	5.52682255845942	15.3480055020633	1.67569184407042	87320.3521320495	2457.63614811806	727	9.1	67.1	11.1	24.6	67.1	28.9	67.1	21.2	67.1	23.8	67.1	1875297.5	226679.75	1525.72	815.53	30.3	3.9	20.6	3.9	28.1	3.3	21	1.5
1	N21	2	PLK1	NA	Negative	6.04663212435233	47.5319516407599	12.2389086651552	395792.571675302	3361.98227130322	6.61485319516408	21.0500863557858	1.59489255104171	118273.801381693	2419.41036214846	579	8.1	69.3	8.3	23	69.3	31.4	69.3	21.2	69.3	23	69.3	1781899.4	180097.68	1518.48	653.25	29.4	1.9	14	2.6	28.3	0.2	17.1	1.4
1	N21	3	PLK1	NA	Negative	6.45008183306056	42.4009819967267	9.39883424107227	307697.165302782	3029.97078036593	7.32078559738134	21.366612111293	1.53430167979278	116852.145662848	2268.5547710074	611	5.2	69.2	6.4	23.7	69.2	31.3	69.2	21.3	69.2	24.1	69.2	1642617.8	116480.65	1108.31	414.56	29.6	2.3	9	0.2	26.8	0.2	9.2	0
1	N22	1	PLK1	NA	Negative	5.46047156726768	44.1789181692094	13.3221131464276	374042.914008322	3409.94540967639	5.96393897364771	20.0485436893204	1.48832216520053	127620.334257975	2321.17567323618	721	8.3	64.8	9.3	22.7	64.8	28.3	64.8	20.7	64.8	22.2	64.8	1899583.4	190415.56	1487.45	703.09	30.9	2.5	14.8	5.8	28.7	1.4	16.4	3.5
1	N22	2	PLK1	NA	Negative	5.9023746701847	42.5751978891821	13.428211185881	365635.312664908	3275.11450798773	5.85751978891821	17.2242744063325	1.64175566558027	92422.7137203166	2246.99682238446	758	7.1	68.1	8	24.9	68.1	31.8	68.1	21.6	68.1	23.4	68.1	1817448.9	140115.18	1423.11	509.36	31.7	2.5	8	3.2	29.2	1.1	10.2	0.8
1	N22	3	PLK1	NA	Negative	6.91825095057034	47.6520912547529	10.6713703095471	364773.617870722	3342.37833027362	6.23003802281369	18.7984790874525	1.80054999749903	101291.952471483	2352.9363902139	526	7	69.6	9.1	23.4	69.6	33.3	69.6	24.9	69.6	27.2	69.6	1820007.9	166406.12	1418.21	606.05	35.4	2.1	22.8	0.6	29.5	0.6	23	0
