# Supplementary material for: TRACERx analysis identifies a role for FAT1 in regulating chromosomal instability and whole-genome doubling via Hippo signalling
Source: Nat Cell Biol. 2024 Dec 30;27(1):154–68. doi: 10.1038/s41556-024-01558-w (PMC11735399; doi:10.1038/s41556-024-01558-w)
Supplement: Supplementary file 17 — Statistical source data. [file 41556_2024_1558_MOESM17_ESM.zip › extended fig1/ext fig1A source/data/rawData/HU24hr_H1792_RPApT21.txt]

screenPlateOrder	plateWell	replicateNo	Content	ContentAnno	ContentType	MEAN_ObjectSpotTotalCountCh2	MEAN_ObjectSpotTotalAreaCh2	MEAN_ObjectSpotAvgAreaCh2	MEAN_ObjectSpotTotalIntenCh2	MEAN_ObjectSpotAvgIntenCh2	MEAN_ObjectSpotTotalCountCh3	MEAN_ObjectSpotTotalAreaCh3	MEAN_ObjectSpotAvgAreaCh3	MEAN_ObjectSpotTotalIntenCh3	MEAN_ObjectSpotAvgIntenCh3	ValidObjectCount	percentHIGH_SpotAvgAreaCh2	percentHIGH_SpotAvgAreaCh3	percentHIGH_SpotAvgIntenCh2	percentHIGH_SpotAvgIntenCh3	percentHIGH_SpotCountCh2	percentHIGH_SpotCountCh3	percentHIGH_SpotTotalAreaCh2	percentHIGH_SpotTotalAreaCh3	percentHIGH_SpotTotalIntenCh2	percentHIGH_SpotTotalIntenCh3	MEAN_Circ_TotalIntenCh2	MEAN_Circ_TotalIntenCh3	MEAN_Circ_AvgIntenCh2	MEAN_Circ_AvgIntenCh3	percentHIGH_Circ_TotalIntenCh2	percentLOW_Circ_TotalIntenCh2	percentHIGH_Circ_TotalIntenCh3	percentLOW_Circ_TotalIntenCh3	percentHIGH_Circ_AvgIntenCh2	percentLOW_Circ_AvgIntenCh2	percentHIGH_Circ_AvgIntenCh3	percentLOW_Circ_AvgIntenCh3
1	C03	1	53BP1	NA	Positive	3.13955026455026	13.375	1.77577430078171	67141.8101851852	1093.01840735686	9.16666666666667	24.9265873015873	1.55081531649049	86403.4325396825	1830.83330674097	1512	40.5	1.1	40.5	0.1	40.5	37.6	40.5	41.7	40.5	41.7	1192114.5	59044.68	856.14	201.34	16	3.4	7.3	11.4	17.3	3.8	8.7	11.1
1	C03	2	53BP1	NA	Positive	3.51797505502568	14.3440939104916	2.0477550381894	80758.074834923	1220.72036383653	10.0630961115187	28.6008804108584	1.63548133111124	98892.6331621423	1916.66449908064	1363	44.2	1	44.2	0.1	44.2	42.5	44.2	42.3	44.2	44.1	1196758	57487.55	910.41	201.51	16.5	2.9	5.9	9.7	19.7	5.7	7.3	7.6
1	C03	3	53BP1	NA	Positive	2.64737793851718	11.9150090415913	1.86840185755588	64578.9535864979	1076.98131981048	8.47739602169982	22.6708860759494	1.45932626943788	77014.7613019891	1743.9381827313	1659	39.5	1	39.5	0	39.5	36.8	39.5	36.9	39.5	38.8	1173518.7	58091.54	853.43	198.49	14.9	4.2	7.7	11.9	17.3	6.8	8.1	10.1
1	C04	1	53BP1	NA	Positive	3.87638376383764	15.3130381303813	1.81655174568839	74695.2816728167	1221.61653649493	8.42373923739237	22.7281672816728	1.47037028024371	79996.6100861009	1850.50302643691	1626	44.9	0.5	44.9	0.1	44.9	36.4	44.9	41	44.9	41.2	1246498.8	61098.5	921.93	210.43	19.3	3.4	7.7	9.9	21.6	3.8	9.6	8.2
1	C04	2	53BP1	NA	Positive	3.5131498470948	14.445871559633	2.18146202746046	72888.006116208	1311.99973290333	8.4519877675841	23.5094801223242	1.50341792186467	84762.4464831804	1805.41277235957	1635	48.3	0.9	48.3	0	48.3	37	48.3	36.9	48.3	39.7	1188764.7	61399.04	889.06	212.65	16.6	4	9.4	9.9	20.2	7.4	10	5.8
1	C04	3	53BP1	NA	Positive	3.66339869281046	15.3470588235294	2.12480455112353	74655.4392156863	1295.79844073087	8.95032679738562	24.7418300653595	1.57993099905217	86121.3895424837	1885.18487846872	1530	49.6	1.2	49.6	0.4	49.6	40.1	49.6	40	49.6	42.8	1274732.7	57657.95	916.37	197.79	17.9	4.1	7.6	12.7	20.3	5.2	8.3	10.9
1	C05	1	53BP1	NA	Positive	3.61773517076093	14.1605751947274	2.02988787242914	71439.3571000599	1222.0708339352	7.95026962252846	20.9976033553026	1.32902335408915	76326.5038945476	1784.19614620019	1669	43.1	0.8	43.1	0.1	43.1	34.8	43.1	37.9	43.1	39.3	1347583	69394.34	945.04	235.74	19.4	3.6	12.9	8.7	21.2	5.1	14.4	6.4
1	C05	2	53BP1	NA	Positive	3.45531400966184	12.9649758454106	1.66545130907527	63689.1008454106	1138.56487674459	8.15821256038647	21.6280193236715	1.41820058287532	78864.2922705314	1854.76317487319	1656	42.6	0.6	42.6	0.2	42.6	35.4	42.6	34.7	42.6	38	1252131.9	63970.76	870.25	213.95	18.2	3.9	10.6	10.1	18.5	4.7	10.5	7.7
1	C05	3	53BP1	NA	Positive	3.13649025069638	13.3363509749304	1.77032186156855	70144.221448468	1245.9348488744	10.1142061281337	27.3133704735376	1.50450870313864	97753.401810585	1882.80549461614	1436	44.2	0.5	44.2	0.1	44.2	40.7	44.2	40	44.2	42.5	1291769.8	62075.99	909.09	207.5	17.8	4.7	9	12.5	19.6	5	9.8	10
1	C06	1	53BP1	NA	Positive	3.12250161186331	11.3565441650548	1.56078454361446	54756.6892327531	1077.61087091486	7.50096711798839	19.3707285622179	1.34154147756177	67596.0270793037	1764.89551224985	1551	39.5	0.7	39.5	0.1	39.5	33.5	39.5	37.5	39.5	39	1231583.4	62436.97	865.94	211.6	18.5	3.5	9.2	11.1	19.2	4.8	11	10.4
1	C06	2	53BP1	NA	Positive	3.27828191167574	14.059891107078	1.93901162031772	70079.146400484	1217.16555142494	7.59044162129462	20.9249848759831	1.38078068323686	73811.4506957048	1668.69330200169	1653	44.1	1.1	44.1	0.2	44.1	32.1	44.1	32.4	44.1	34.6	1175190.5	59534.48	880.06	205.44	16	4.9	9	12.5	19.4	8	10.2	10.1
1	C06	3	53BP1	NA	Positive	2.96119235095613	11.1889763779528	1.79844878357896	54899.5033745782	1148.34182287623	8.19460067491564	21.4758155230596	1.37330389165006	77264.638920135	1789.48139300272	1778	44.4	0.6	44.4	0.2	44.4	35	44.4	35.3	44.4	38.6	1192779.8	62927.22	873.69	214.51	16.5	3.6	10.6	10	18.4	5.4	10.2	7.4
1	C07	1	53BP1	NA	Positive	3.16524590163934	11.2904918032787	1.76731003204253	54513.0393442623	1161.44685504579	7.76786885245902	20.5724590163934	1.36477933597276	74325.2839344262	1804.57222832359	1525	42.9	0.9	42.9	0.1	42.9	32.7	42.9	36.7	42.9	37.4	1234405.4	67429.12	883.18	229.32	18.7	3.6	12.5	9.8	20.6	4.1	13.4	7
1	C07	2	53BP1	NA	Positive	3.98140495867769	15.4545454545455	2.11358020707246	74007.0144628099	1266.91883866248	8.38567493112948	22.5812672176309	1.44022860296851	78612.7320936639	1777.1683567289	1452	47.2	1.3	47.2	0.2	47.2	36.2	47.2	36.3	47.2	38.8	1346108.1	67831.68	932.3	225.85	20.1	4.3	12.1	10.1	21.5	6	11.8	6.2
1	C07	3	53BP1	NA	Positive	3.08268229166667	13.4296875	2.26636652648988	68648.544921875	1247.42550271339	7.75065104166667	20.3645833333333	1.38978505542619	72778.9466145833	1785.5592943067	1536	45	1.2	45	0.2	45	33.1	45	33.2	45	36.8	1260909.2	70701.36	940.35	239.67	18.7	3.8	14.7	8.6	19.9	5.1	16.3	4.6
1	C08	1	53BP1	NA	Positive	3.30744336569579	12.462783171521	1.62267091957196	56803.3805825243	1180.80370722859	7.9915857605178	21.9275080906149	1.43165731731454	82227.9022653722	1864.09910887132	1545	45.7	1.2	45.7	0.3	45.7	33.6	45.7	37.4	45.7	38.2	1191934.1	67962.99	837	230.8	17.1	3.7	11.3	8.3	19	4.6	13	5.9
1	C08	2	53BP1	NA	Positive	3.35102618542109	13.1783439490446	1.7593895865218	63954.2045293701	1201.78353900104	10.0601556970984	27.8103326256193	1.56405992993367	98242.5350318471	1899.71592453224	1413	46.8	0.7	46.8	0.1	46.8	42	46.8	41.9	46.8	43.8	1228646.4	63138.57	866.37	210.51	18.6	4.6	10.5	9.5	18.3	5.4	10.1	6.6
1	C08	3	53BP1	NA	Positive	2.81780415430267	10.1424332344214	1.49421340326239	48248.6801186944	1072.115078139	7.37804154302671	19.4979228486647	1.38567896823112	69683.1305637982	1781.71238601421	1685	40.8	1.2	40.8	0.2	40.8	33.6	40.8	34.1	40.8	36.5	1161002	66523.42	842.27	225.12	15.8	3.8	12.5	11	19	5.8	14.8	10.2
1	C09	1	PLCG2	NM_002661	sample	3.9305740987984	16.1595460614152	1.82164809040468	80995.6128170895	1225.24341117517	7.65353805073431	20.2690253671562	1.33509181132475	70978.5267022697	1683.82329739032	1498	41.4	1.3	41.4	0.1	41.4	32.9	41.4	36.6	41.4	37.4	1322681.4	59035.31	960.22	204.84	21.2	4.8	7	11.6	23.2	6.5	8.3	8.8
1	C09	2	PLCG2	NM_002661	sample	4.42920681986657	20.1719792438844	2.24046017122542	106427.065233506	1404.92360556944	7.96886582653818	21.112676056338	1.31837597375023	73109.6197183099	1615.16857525985	1349	45.2	1.2	45.2	0.1	45.2	33.4	45.2	32.8	45.2	33.8	1512703	61395.79	1078.94	210.94	24.3	4.9	8.5	11	27.1	5.6	10.3	8.2
1	C09	3	PLCG2	NM_002661	sample	3.7256392536282	16.922598479613	1.77659537095045	87640.3552176918	1176.81678418999	8.15549412577747	21.3635107118176	1.42284599317466	74639.7145818936	1756.79188107483	1447	38.3	0.8	38.3	0.3	38.3	36	38.3	35.9	38.3	38.4	1367075.2	58207.21	974.15	196.98	20.4	4.9	8.3	14.3	22.7	5.7	8.9	12.6
1	C10	1	SETD2	NM_014159	sample	3.97935779816514	18.9166666666667	2.18725929363379	98973.3929663609	1323.46251001677	9.17737003058104	24.9503058103976	1.44548625413953	87104.3218654434	1774.44035042198	1308	44	0.9	44	0	44	38.8	44	42.2	44	42.4	1306156.7	61144.87	1001.25	210.84	19.4	3.7	7.6	12.5	22.3	4.6	9.2	9.3
1	C10	2	SETD2	NM_014159	sample	3.7212389380531	17.4328908554572	1.98695105688048	91094.7853982301	1237.76043045047	8.02286135693215	22.3377581120944	1.39308939494372	79531.4210914454	1680.28502941708	1356	40.9	1.1	40.9	0.2	40.9	35	40.9	34.4	40.9	36.7	1299255.2	56503	971.59	201.09	19.5	4.6	7.8	16.1	23.1	6.7	9.4	13.7
1	C10	3	SETD2	NM_014159	sample	3.19606598984772	12.4866751269036	1.59349406734183	59811.9562182741	1077.17390784681	8.17639593908629	21.6072335025381	1.39987034940036	76209.2322335025	1773.05457880473	1576	39.5	0.8	39.5	0.2	39.5	36	39.5	35.1	39.5	38.8	1192011.7	59974.09	865.56	209.98	15.9	5.1	8	12.6	18.9	4.8	9.1	9.3
1	C11	1	IKZF1	NM_001220765	sample	3.15902578796562	12.6368194842407	1.73717422635972	56593.6640401146	1041.10030255161	8.0336676217765	21.3595988538682	1.38922463671541	76939.053008596	1755.68805026663	1396	38.2	1.3	38.2	0.1	38.2	34.5	38.2	37.8	38.2	38.5	1117163.6	57563.74	811.18	199.73	16.8	6.9	9.2	18.4	18.6	9.9	9.3	17.9
1	C11	2	IKZF1	NM_001220765	sample	3.6701607267645	13.3445143256464	1.6080379297512	60876.1446540881	1115.62323003505	7.81411600279525	20.6876310272537	1.29591128456492	73244.1767994409	1668.63801950428	1431	40.5	0.8	40.5	0	40.5	34	40.5	32.8	40.5	34.7	1293714.5	60138.93	901.84	205.33	19.9	4.6	9.3	13.7	21.7	8.2	10.8	11.7
1	C11	3	IKZF1	NM_001220765	sample	3.17909454061252	13.7356857523302	2.09771192216959	75702.2436750999	1204.25262476131	8.75898801597869	22.7396804260985	1.42685007131853	77820.4147802929	1816.29068167699	1502	39.9	0.9	39.9	0.1	39.9	38.4	39.9	37.7	39.9	40.6	1294741.8	58366.61	962.97	199.69	17.6	4.3	7.1	11.6	20	4.3	8.1	8.5
1	C12	1	COL2A1	NM_033150	sample	2.28543938422065	8.73316228351507	1.49355679420049	41698.791533034	867.993242684303	7.13470173187941	18.7889672867223	1.34624075306348	63972.8454137267	1583.94917205526	1559	30.9	0.8	30.9	0.3	30.9	30.5	30.9	33.4	30.9	33.9	989606.6	55790.58	762.1	195.18	13	4.3	5.6	13.5	15.2	7.4	6.5	11.2
1	C12	2	COL2A1	NM_033150	sample	4.09118727050184	14.1676866585067	1.58283799280795	59607.3102815177	1158.92368982611	9.76132190942472	26.5740514075887	1.49733178109283	94276.1597307222	1867.55231935008	1634	44.4	1	44.4	0.1	44.4	39.9	44.4	39.2	44.4	40.9	1271638.2	58512.36	895.1	198.54	19.5	3.9	7.8	10.2	21	5.1	8	9.8
1	C12	3	COL2A1	NM_033150	sample	3.27808599167822	13.3633841886269	1.52830625889535	64838.8779472954	1023.38000589998	9.03675450762829	24.3980582524272	1.46647372724123	86187.7038834952	1808.52204363313	1442	35.2	0.6	35.2	0.3	35.2	37.9	35.2	37.3	35.2	39.7	1220926.9	58776.5	876.14	200.99	18	4.2	7.2	11.3	18.4	7.8	9	10.5
1	C13	1	SMAD4	NM_005359	sample	2.33819796954315	8.14149746192893	1.05042685801366	33328.741751269	769.073984238111	8.11738578680203	20.9098984771574	1.30966050505513	72353.510786802	1653.51534766874	1576	30.1	1	30.1	0	30.1	34	30.1	37.2	30.1	37.8	1087549.8	55476.44	745.11	186.98	15.1	4.8	5.2	14.3	15.2	6.2	5.7	15.2
1	C13	2	SMAD4	NM_005359	sample	3.46792668957617	14.8562428407789	1.89886060829618	75555.8940435281	1132.62206032384	7.52405498281787	19.4215349369989	1.36656945113445	68408.2766323024	1742.44031724313	1746	37.9	1	37.9	0.2	37.9	33.2	37.9	32.9	37.9	35.2	1212457.8	55843.25	910.9	195.2	16.2	4.3	6.5	11.6	20.1	6.5	7.6	10.1
1	C13	3	SMAD4	NM_005359	sample	3.38815374921235	13.4228103339635	1.72605758754419	61307.5816005041	1107.50698860374	9.15689981096408	23.8367989918084	1.38611760769174	85495.9716446125	1723.8775229291	1587	39.6	0.9	39.6	0.3	39.6	36.3	39.6	35.6	39.6	37.9	1315444.6	56312.16	923.58	191.2	18.5	5.5	7.5	13.9	21	4.9	6.1	13.1
1	C14	1	FANCF	NM_022725	sample	3.72233536999321	14.1249151391718	1.65507760519148	68706.1568228106	1119.34450350085	8.72437202987101	22.8207739307536	1.39697240337861	77711.633401222	1757.56102177526	1473	38.5	0.5	38.5	0	38.5	37.9	38.5	41.3	38.5	41.9	1265739.2	62734.02	901.24	212.51	18.9	4	8.5	9.5	21.4	5.3	8.9	6.6
1	C14	2	FANCF	NM_022725	sample	4.15497896213184	17.3302945301543	1.89494325524982	86006.126227209	1238.20003413722	9.35343618513324	25.0119214586255	1.50629250660546	88081.0203366059	1840.49372637374	1426	41.3	1.1	41.3	0.1	41.3	39.8	41.3	38.8	41.3	40.7	1344808.2	58871.68	969.82	198.16	20.2	5	7.4	11.1	23.2	4.3	6.9	7
1	C14	3	FANCF	NM_022725	sample	3.57363819771352	14.0806993947545	1.71231993058576	64931.2629455279	1135.91874488258	8.8728984532616	23.2676529926026	1.42325093774249	79693.877605918	1733.12213953708	1487	41.3	0.9	41.3	0	41.3	36.9	41.3	36	41.3	38.5	1288143.4	56769.19	889.76	188.55	19.9	4.1	8.4	12.8	18.8	4.3	7.5	12.4
1	C15	1	Sep-12	NM_144605	sample	3.61462728551336	13.0302390998594	1.58771670002916	57117.7229254571	1011.43636249766	7.33825597749648	18.5618846694796	1.2850489267088	67119.1617440225	1704.37249408782	1422	38.4	0.8	38.4	0.1	38.4	31.8	38.4	34.6	38.4	35.4	1074467.5	65589.04	776.2	227.37	15.2	4.4	10.8	11.9	17.2	9.3	12.7	9.5
1	C15	2	Sep-12	NM_144605	sample	3.86176470588235	13.4147058823529	1.9129502540922	56870.3455882353	1166.09716698786	8.09485294117647	21.9154411764706	1.33073628650995	78547.0029411765	1637.02710918602	1360	42.9	1	42.9	0.1	42.9	33.8	42.9	33.7	42.9	35.4	1096725.6	59158.71	841.25	207.64	16.5	4.7	9.4	16.8	20.1	9.9	11.2	15.4
1	C15	3	Sep-12	NM_144605	sample	3.92960812772134	14.7373004354136	1.64340015585405	70008.6001451379	1100.83200832416	8.19811320754717	21.7793904208999	1.33132781850894	76103.1770682148	1664.2975635037	1378	40.8	0.6	40.8	0.1	40.8	33.7	40.8	33.6	40.8	35.9	1234118	60993.65	818.55	201.87	17	4.6	9.4	11.8	17.8	11.2	9.3	9.6
1	C16	1	GNPTAB	NM_024312	sample	3.95079787234043	16.4335106382979	1.87654631824794	80458.1489361702	1201.46432649202	8.45079787234043	22.2839095744681	1.40327092679454	82601.0232712766	1870.82971638726	1504	41.3	0.8	41.3	0	41.3	34.4	41.3	38.8	41.3	40.2	1254521.3	64685.84	912.79	223.98	18.3	4	10.6	9.2	20.7	4.1	10.4	6.1
1	C16	2	GNPTAB	NM_024312	sample	3.56050571944612	12.9969897652017	1.48324391619861	57250.865743528	1076.31839987295	7.90788681517158	20.3040337146297	1.37588412215228	71447.6995785671	1774.59469263137	1661	40.6	1.1	40.6	0.2	40.6	35.9	40.6	35.8	40.6	38	1202447.2	64612.74	859.72	220.18	17.3	4.5	10	11.3	18.1	6.6	12.1	9.1
1	C16	3	GNPTAB	NM_024312	sample	3.49357326478149	13.8991002570694	1.83197954088589	67421.5186375321	1143.48764840594	9.48329048843188	25.3843187660668	1.47711288221188	88928.6793059126	1822.17983088476	1556	40.4	0.7	40.4	0	40.4	40.4	40.4	39.3	40.4	41.7	1264616.7	59216.64	903.65	200.61	18.3	4	7.5	8.8	21.1	6.4	8.7	6.9
1	C17	1	53BP1	NA	Positive	3.72094691535151	14.2532281205165	2.01226121213708	69582.3393113343	1191.50000039357	9.3142037302726	25.5530846484935	1.50827491927624	89288.3880918221	1795.95498885676	1394	44.1	1	44.1	0.1	44.1	38.7	44.1	41.9	44.1	41.8	1223270.9	60780	854.11	204.31	17.4	3.9	8	11.8	19.9	3.7	8.5	9.1
1	C17	2	53BP1	NA	Positive	3.79661016949153	14.4876140808344	2.12147861141075	65347.7809647979	1226.05524547456	9.16492829204694	25.3011734028683	1.52822777500818	85299.4159061278	1781.1139942745	1534	48	0.9	48	0.3	48	38.3	48	38.6	48	40.7	1184644.7	53966.66	861.23	185.92	18.1	4.8	6.3	14.3	19.5	5.1	6.8	13.2
1	C17	3	53BP1	NA	Positive	3.3532501641497	12.58043335522	1.81162761324907	57196.4523965857	1140.76232445056	8.8456992777413	23.3368351936967	1.42541232689631	80862.0833880499	1732.4862517955	1523	46.4	1.4	46.4	0.2	46.4	37.5	46.4	37.8	46.4	39.8	1235814.9	62117.56	842.59	204.08	17.9	5	9.9	9.2	17.3	6.4	8.5	4.9
1	C18	1	53BP1	NA	Positive	3.71689831748354	15.3723482077542	2.15667025648699	77201.7022677396	1260.40809601411	8.6100950987564	22.9926847110461	1.34164868554524	80740.3972201902	1713.49704729572	1367	45.6	0.8	45.6	0.1	45.6	35.3	45.6	38.9	45.6	39.1	1246034.7	60882.28	907.83	206.96	18.1	4.6	7.3	11.4	20	5	7.4	10
1	C18	2	53BP1	NA	Positive	2.88388214904679	10.419410745234	1.64208578804465	48820.8238012709	1088.4618250356	8.1998844598498	21.4575389948007	1.4188704702566	76714.1305603697	1802.68388055596	1731	42.5	1.1	42.5	0.3	42.5	35.2	42.5	34.7	42.5	37.7	1090745.4	61733.93	795.99	210.77	14.4	5.6	8.8	10.7	16.2	6.6	9.5	6.6
1	C18	3	53BP1	NA	Positive	2.78402555910543	11.0332268370607	1.39826556824205	51924.9948881789	1045.12214602566	7.99233226837061	20.2434504792332	1.35151857092235	70802.7380191693	1813.84894136735	1565	40.7	0.7	40.7	0.3	40.7	34.4	40.7	33.4	40.7	36.9	1165986.4	66977.53	830.38	228.51	14.6	4.6	11.4	8.6	16.9	5.4	12.5	4.7
1	C19	1	53BP1	NA	Positive	3.9412477286493	16.4282253179891	2.15664038348563	85962.8007268322	1321.02183988923	8.25681405208964	22.6844336765597	1.4222531680892	81899.1817080557	1721.40877869266	1651	48.7	0.9	48.7	0.1	48.7	33.4	48.7	37.1	48.7	37.4	1266731.9	57851.09	913.15	197.64	18.2	3.9	8.2	13.6	21	4.9	7.6	11.1
1	C19	2	53BP1	NA	Positive	4.68385800401875	16.0509042196919	1.87855265021383	70791.3918285332	1373.87044575557	8.02947086403215	21.7622237106497	1.41814901254148	77294.7367716008	1737.94648061265	1493	52.6	1.4	52.6	0.2	52.6	33.2	52.6	33	52.6	35.7	1287570	58986.39	934.19	201.04	20.7	3.9	9	14.1	22.4	5.5	10.2	12.9
1	C19	3	53BP1	NA	Positive	2.9864406779661	10.9225988700565	1.84189008404747	49851.9875706215	1119.82597650152	9.5864406779661	26.0508474576271	1.52101289385544	90707.095480226	1884.02548254244	1770	43.1	0.6	43.1	0.1	43.1	40.9	43.1	40.5	43.1	43.1	1116277.5	58244.67	803.64	196.77	15.4	6.9	7.1	10	17.5	10.7	7.6	8.1
1	C20	1	53BP1	NA	Positive	3.10513296227582	11.8787878787879	1.48123605116116	54818.4712430427	1100.10765050083	7.40816326530612	19.1886209029066	1.28642038287382	66229.2622139765	1658.27567424573	1617	41	0.9	41	0.3	41	32.1	41	35.5	41	36.4	1168064.8	59301.63	839.99	204.95	17	3.8	7.9	13.4	18.2	5.8	9.5	12.4
1	C20	2	53BP1	NA	Positive	3.03489702517162	11.33352402746	1.62027347923134	52119.7328375286	1100.3180726502	9.59153318077803	25.2820366132723	1.536728253929	88371.2248283753	1926.9511628614	1748	42.6	1	42.6	0.2	42.6	41.1	42.6	40.7	42.6	43.2	1190712.1	58238.98	840.12	196.97	16.6	4.3	8.2	12.6	17.7	5.9	8.5	12.8
1	C20	3	53BP1	NA	Positive	3.16832917705736	13.2531172069825	1.7729898181297	64285.3048628429	1131.15421952661	8.96134663341646	24.5879052369077	1.54602463125993	85100.6066084788	1852.98490080586	1604	44.5	1.4	44.5	0.1	44.5	37.8	44.5	38.2	44.5	40.8	1161578.4	57894.26	815.59	194.1	14.7	4.7	6.8	13.1	15.3	5.2	6.9	10.1
1	C21	1	53BP1	NA	Positive	3.59825327510917	13.2045123726346	1.79896304114738	59623.2518195051	1262.75344838155	9.02256186317322	24.5443959243086	1.49607241337811	86532.7336244542	1817.78554638114	1374	50.1	1.2	50.1	0.2	50.1	37.7	50.1	41.3	50.1	42.1	1162094.2	62202.21	816.09	214.85	16.6	4.6	9.4	13	17.3	6.5	11	10.4
1	C21	2	53BP1	NA	Positive	4.06556291390728	17.2370860927152	2.06442127500597	89175.9927152318	1337.95628812785	9.48609271523179	26.2165562913907	1.46354473112831	95250.8867549669	1786.46395300373	1510	46.9	1	46.9	0.4	46.9	37	46.9	37.4	46.9	39	1389592.7	59795.88	988.48	205.88	21.7	4.6	8.7	12.3	23.4	5.2	9.3	11.3
1	C21	3	53BP1	NA	Positive	3.23789346246973	13.138014527845	1.77965773209342	66860.9594430993	1189.19029545971	9.21004842615012	24.7493946731235	1.50081874548511	88395.5363196126	1854.65932275341	1652	44.7	1	44.7	0	44.7	39.2	44.7	38.6	44.7	41	1198855.8	56667.76	862.59	191.52	16.9	5.8	6.1	11.9	17.9	8.2	7.1	9.4
1	C22	1	53BP1	NA	Positive	3.49875	13.579375	1.9419047067148	64922.813125	1230.50035863632	8.696875	24.10375	1.50963229042904	82472.8125	1747.99754312093	1600	45.7	1.1	45.7	0.2	45.7	36.8	45.7	41.1	45.7	40.9	1176715.8	53604.31	843.67	184.54	17.5	4	4.2	11.8	18.9	6.5	4.7	10.4
1	C22	2	53BP1	NA	Positive	3.59227711527541	13.3492333901193	1.7159034865372	60233.0760931289	1164.81577629175	8.98637137989779	24.442362294151	1.52321688315564	84465.8523566156	1815.91963439414	1761	46.1	1.1	46.1	0.1	46.1	38.7	46.1	38.4	46.1	40.3	1141054.8	53121.48	795.93	184.41	17	10.1	6.1	16	18.1	13.1	6.4	16.5
1	C22	3	53BP1	NA	Positive	4.1060116354234	14.8332255979315	1.95202047571193	69306.6296056884	1302.75699857288	10.694246929541	29.8590820943762	1.58767160843023	104798.23852618	1935.58195749932	1547	49.9	0.5	49.9	0	49.9	43.8	49.9	43.2	49.9	45.6	1303933	52201.35	919.64	176.17	18.2	4.6	4.5	16.5	22	4.7	6.1	17
1	D03	1	RAD51	NA	Positive	2.67886740331492	10.4758287292818	1.99708719885366	53805.7900552486	987.474470871588	6.91022099447514	17.7720994475138	1.15451740103917	62765.5932320442	1495.5068307551	1448	35.2	0.8	35.2	0.1	35.2	28.7	35.2	32.2	35.2	32.5	1065423.2	67489.1	788.39	222.97	14.9	4.6	13.3	13.4	16.9	9.7	12.4	8.9
1	D03	2	RAD51	NA	Positive	2.1687707641196	9.04119601328904	1.95266105326726	45111.984717608	907.61038240697	5.63189368770764	13.868438538206	1.01388279372433	48823.7581395349	1360.70317566329	1505	31.6	0.7	31.6	0	31.6	23.4	31.6	22.8	31.6	25.4	955410.3	67095.8	726.33	220.83	12	8.6	15.1	15.5	15.3	14.5	14.8	11.2
1	D03	3	RAD51	NA	Positive	2.99005964214712	12.0748840291584	2.10547676463682	53615.8933068257	988.477246786157	7.18555334658714	18.9688535453943	1.30218034061216	65026.831676607	1523.46142215028	1509	36.2	1.2	36.2	0.1	36.2	30.1	36.2	29.6	36.2	31.7	978998.1	62145.08	744.66	211.56	12.8	10.3	10.2	12.5	15.6	19.7	11.4	10.7
1	D04	1	RAD51	NA	Positive	2.41257367387033	9.54223968565815	1.71310725325397	45628.7236411264	930.77499525374	5.93647675180092	15.562540929928	1.11709609423041	56187.7328094303	1395.93842415435	1527	34.4	0.9	34.4	0.2	34.4	23.6	34.4	27.2	34.4	28.3	1011711.8	65431.85	753.18	221.63	14.3	5.7	12.1	13	16.5	11.9	13.3	10.3
1	D04	2	RAD51	NA	Positive	2.9666884389288	14.1162638798171	2.16884442766437	75277.4552580013	1119.39788880419	6.92945787067276	18.6067929457871	1.19762442893065	67834.1639451339	1515.47843448881	1531	39.9	0.7	39.9	0.2	39.9	27.8	39.9	27.2	39.9	30	1082146.3	61104.85	816.13	210.55	14	6.5	10.1	13.3	16.3	12	10.6	9.5
1	D04	3	RAD51	NA	Positive	2.90642902609803	12.7931253978358	1.91840768374026	64567.6798217696	1028.08865962889	6.78739656269892	17.8071292170592	1.18070052709488	62480.2959898154	1439.94374215067	1571	37.2	1	37.2	0.1	37.2	29.3	37.2	29	37.2	30.7	1059795	60433.05	789.69	205.82	13.1	7.1	9.7	13.6	15.9	10.3	9.4	10.2
1	D05	1	RAD51	NA	Positive	2.96676300578035	12.764450867052	1.71381729392405	67994.448699422	987.754518467872	6.70303468208092	17.3851156069364	1.25384310115127	63320.6705202312	1628.07169383404	1384	34.2	0.9	34.2	0.1	34.2	29	34.2	33.3	34.2	34.8	1111513.8	68112.59	797.71	226.93	15.5	4.4	13.2	10.2	16	9.6	12.7	8
1	D05	2	RAD51	NA	Positive	3.26923076923077	12.6923076923077	1.77696482203873	66529.8373819163	1118.00192166615	7.54318488529015	20.0634278002699	1.3448616880244	71099.0944669366	1590.52168086878	1482	40.8	1.6	40.8	0.3	40.8	31.1	40.8	31.2	40.8	33.5	1106306.2	63673.23	824.53	212.63	15.5	6.2	11.5	11.6	17.3	10.2	10.2	7.2
1	D05	3	RAD51	NA	Positive	2.4147114774889	10.4388078630311	1.81837014384824	57507.3265694356	890.062038844979	5.68928344958783	13.856689917565	1.05269811252808	49220.8256182625	1423.62702947995	1577	31.3	0.8	31.3	0.1	31.3	24.4	31.3	23.7	31.3	26.9	1045802.1	71352.61	763.73	239.93	12.5	6.6	15.2	9.9	14.5	10.8	15	5.9
1	D06	1	RAD51	NA	Positive	2.89231873653984	11.9002153625269	1.8855400022378	61943.1464465183	1001.77262729598	6.81263460157933	17.9748743718593	1.1395811251271	65700.0007178751	1469.03626322378	1393	35.8	1.1	35.8	0.2	35.8	28.5	35.8	31.7	35.8	32.4	1066303.8	68293.38	783.16	234.58	14.6	5.7	14.8	13.4	16.7	9.3	14.8	9.6
1	D06	2	RAD51	NA	Positive	2.98129675810474	12.0760598503741	2.02699514506431	61808.569201995	1103.36278228601	6.47568578553616	16.9931421446384	1.16368931486013	61686.4258104738	1487.87146919056	1604	37.7	1.1	37.7	0.2	37.7	27.3	37.7	26.4	37.7	29.4	1052542.1	64774.08	845.39	227.43	15.2	6.3	11.1	11	18.5	11.3	12.7	6.4
1	D06	3	RAD51	NA	Positive	2.72607489597781	12.377253814147	2.28792413095998	60922.185852982	1134.62006479627	6.80097087378641	17.4701803051318	1.23879004501521	62124.866851595	1617.75670536428	1442	40.9	1.4	40.9	0.1	40.9	30.1	40.9	29.5	40.9	32.9	1094322.2	69150.71	845.2	237.18	15.2	6.9	14.2	12.1	17.6	9.3	15.5	5.8
1	D07	1	RAD51	NA	Positive	2.95599187542315	11.7813134732566	1.73901624979512	61599.1015572106	976.612535188454	5.4272173324306	13.6154366960054	0.987070451771063	50336.8713608666	1368.54233337744	1477	35.1	0.9	35.1	0.1	35.1	23.4	35.1	26.6	35.1	27.9	1082760.8	74294.42	770.95	250.71	14.1	6.4	16.9	12.6	15.4	10.8	17.9	9
1	D07	2	RAD51	NA	Positive	3.08717948717949	12.4857142857143	2.59859911674595	68483.1223443223	1136.14346790361	7.37362637362637	18.7728937728938	1.21942391434568	67325.4549450549	1588.87830844852	1365	39.3	1.2	39.3	0.4	39.3	30.5	39.3	30.1	39.3	32.4	1148258.8	69831.22	874.11	234.11	17.4	6.7	14.9	12.8	18.1	10	15.8	6.9
1	D07	3	RAD51	NA	Positive	2.39167309175019	9.6946800308404	1.75689519480968	45055.8589051658	923.078615245925	6.82266769468003	16.9730146491904	1.12546136051638	58457.5265998458	1452.99426720934	1297	35.6	0.9	35.6	0.1	35.6	27.5	35.6	27.5	35.6	29.8	1010534.7	69962.26	738.37	234.99	11.6	6.3	14.2	9.2	14.5	10.9	14.9	5.4
1	D08	1	RAD51	NA	Positive	3.22257053291536	13.7836990595611	2.14621560246321	75310.7178683386	1106.40290464182	7.11755485893417	18.8299373040752	1.17096511891174	67921.2609717868	1474.67832069303	1276	38.6	0.8	38.6	0	38.6	28.8	38.6	31.4	38.6	31.9	1111191.3	68919.03	831.49	229.01	16.7	6.3	13.2	11.1	18.8	10.2	12.5	5.1
1	D08	2	RAD51	NA	Positive	2.67024848891874	11.0678307588986	1.99164374490099	55269.4029550034	988.939437788622	6.6783075889859	17.2128945601075	1.24180490688681	60401.4318334453	1520.70600143992	1489	36.1	0.9	36.1	0.2	36.1	29.1	36.1	28.2	36.1	30.8	1050505.8	62764.7	773.78	209.96	14.1	6.2	11	13.2	15.8	11	10	10.6
1	D08	3	RAD51	NA	Positive	3.17073170731707	11.5151515151515	1.69463472405032	51288.8410938655	1013.41745250876	7.51662971175166	20.0317812269032	1.27106322012224	71289.2682926829	1512.09038220655	1353	39.5	1.4	39.5	0.1	39.5	29	39.5	29.8	39.5	32.5	1097788.1	62173.27	762.81	209.06	15.4	8.4	11.2	15	16.2	11.5	10.7	10.6
1	D09	1	SMC3	NM_005445	sample	2.90284360189573	10.313981042654	1.36292059136533	50752.4354265403	986.36977632298	7.14869668246445	17.0266587677725	1.26286779167714	57808.2280805687	1682.14687159614	1688	37.9	0.8	37.9	0.2	37.9	30.9	37.9	33.3	37.9	33.5	1082010.8	61168.66	759.53	205.73	14.6	4.3	8.9	15.6	15.6	5.6	9.8	14.2
1	D09	2	SMC3	NM_005445	sample	3.22727272727273	10.7202797202797	1.52030724603775	49759.0122377622	1089.37882457462	7.74242424242424	18.9487179487179	1.3431279352329	65608.5798368298	1819.720708833	1716	43.1	0.7	43.1	0.1	43.1	33.7	43.1	32.3	43.1	35.5	1100026.2	62965.53	787.8	212.36	16	4.4	9	9.3	17.1	5.5	10	6.8
1	D09	3	SMC3	NM_005445	sample	2.61822660098522	10.7814039408867	1.86144634523545	54974.5043103448	1084.04670362598	7.77709359605911	18.5677339901478	1.36861565696984	63073.4802955665	1820.57405090058	1624	40.9	1.1	40.9	0.3	40.9	34.1	40.9	33.1	40.9	36.9	1100378.9	67467.83	829.8	230.83	14	3.8	12.6	9.3	15.3	4	13.4	5.8
1	D10	1	CHD8	NM_020920	sample	4.25124201561391	15.1653655074521	1.73199730065092	68174.9148332151	1179.26389905124	7.89425124201561	20.4989354151881	1.33841247830485	73017.607523066	1734.18005265635	1409	42.1	0.9	42.1	0.2	42.1	34.3	42.1	37.2	42.1	37.7	1250543.2	65817.86	859.76	221.21	18	4.2	11.1	11.8	19.6	6.9	10.8	8.9
1	D10	2	CHD8	NM_020920	sample	3.92838018741633	14.929718875502	1.87883336989983	73301.1847389558	1262.46718824792	8.5475234270415	22.4772423025435	1.42409041814594	79003.5528781794	1847.01457063641	1494	44.9	0.6	44.9	0.1	44.9	36.7	44.9	35.4	44.9	38.6	1299226	63689.79	939.2	218.6	19.6	3.9	10	9	21.6	5.1	11	4.6
1	D10	3	CHD8	NM_020920	sample	3.3847619047619	12.9834920634921	1.70681725964378	64716.2476190476	1129.79361457999	7.90539682539683	20.007619047619	1.34782181289756	71822.1492063492	1812.34807262908	1575	41.1	1	41.1	0.3	41.1	34.2	41.1	33.9	41.1	37.3	1303852.6	65087.08	896.33	216.41	19.1	3.8	10.6	8.3	18.7	6	11.4	6.9
1	D11	1	COL5A2	NM_000393	sample	3.46686088856519	12.5819373634377	1.49831053839492	58282.0480699199	1002.90248098358	7.22432629278951	17.7530954115076	1.20291148464412	59470.7348871085	1584.2322024472	1373	36.7	0.3	36.7	0	36.7	31.6	36.7	34.7	36.7	34.7	1232893.8	64392.08	810.2	211.02	18.5	4.4	10.1	8.2	17	5.5	8.6	7.6
1	D11	2	COL5A2	NM_000393	sample	3.3866845998655	10.5655682582381	1.64247914904783	42457.6825823806	1033.04903467879	7.76193678547411	19.2683254875588	1.27643877580672	63033.5453934095	1613.76125616456	1487	41	0.8	41	0.2	41	33.5	41	32.1	41	33.6	1130560.2	59187.93	778.35	194.89	16.1	5.9	9.1	14.8	15.9	6.6	8.3	14.1
1	D11	3	COL5A2	NM_000393	sample	2.53418027828191	9.53539019963702	1.45225922476772	45616.5468844525	943.86081609286	6.73502722323049	16.4016938898972	1.232129676678	55047.9177253479	1629.96171362817	1653	34.8	0.5	34.8	0.1	34.8	31.5	34.8	29.9	34.8	33	1174403.1	64763.38	803.81	212.39	15.5	3.1	11.1	9.7	15.9	5.2	10.5	7.9
1	D12	1	BRCA2	NM_000059	sample	3.16666666666667	13.0619578686493	1.78713434449603	64466.8228004957	1064.36886622717	7.30731102850062	19.2143742255266	1.31454270016985	69442.9721189591	1697.18694923036	1614	36.7	0.3	36.7	0.2	36.7	31.7	36.7	34.5	36.7	35.4	1142609	60756.09	875.04	212.66	16.2	5.4	9	13.5	19	5.8	9.5	9.6
1	D12	2	BRCA2	NM_000059	sample	3.01424332344214	11.5181008902077	1.63408982781166	53579.0178041543	1068.33430750654	6.24747774480712	15.2545994065282	1.20784944658031	55935.115727003	1733.9167480015	1685	38.4	1.1	38.4	0.1	38.4	29	38.4	28	38.4	32.6	1165538.4	65595.45	881.64	228.3	16.1	5.2	11.4	12.6	19.6	5	13.4	8.7
1	D12	3	BRCA2	NM_000059	sample	3.26367547633682	13.7744314689613	2.17430682216593	72384.6207744315	1165.74624184137	7.53472649047326	19.3306699446835	1.35623960409715	68013.897357099	1710.00084833987	1627	40.1	1	40.1	0.3	40.1	34	40.1	33.4	40.1	35.5	1225958.7	58339.41	916.06	197.4	18	4.7	7.9	11.7	19.8	6.3	8.7	9
1	D13	1	UBR5	NM_015902	sample	2.88168557536467	14.5980551053485	1.84247530925897	80771.038897893	1039.1744351145	8.40761750405186	22.677471636953	1.34142867604948	83596.819286872	1655.84407374143	1234	35.6	1.3	35.6	0.2	35.6	32.7	35.6	36.1	35.6	36.1	1141288.2	69759.71	839.91	236.89	15.4	4.4	14.5	10	17.2	8.1	15	7.3
1	D13	2	UBR5	NM_015902	sample	2.65712012728719	15.109785202864	2.043817019187	90385.8981702466	1086.17794018778	8.49721559268099	22.5147175815434	1.31802750268709	86453.3190135243	1686.72187578842	1257	34.2	1.4	34.2	0.6	34.2	33	34.2	33.2	34.2	34.9	1237652.3	76116.79	886.36	254.36	17.5	4.1	17.4	8.8	17.9	9.7	18.5	5
1	D13	3	UBR5	NM_015902	sample	3.00849256900212	13.6794055201699	2.22209261966005	80796.5046001415	1184.38323782713	7.84076433121019	20.1528662420382	1.20535226561311	72665.7523000708	1564.1116754227	1413	37.6	0.8	37.6	0.2	37.6	30.3	37.6	29.5	37.6	32	1204398.9	70615.31	901.65	239.6	17.5	4.7	14.9	10.8	19.3	9.4	15.8	6.7
1	D14	1	TET2	NM_017628	sample	3.49872122762148	13.3312020460358	1.64731426758909	64670.391943734	1071.83456546932	6.69437340153453	16.113810741688	1.17442786897876	56089.0038363171	1627.76140824392	1564	38	0.3	38	0.1	38	30.6	38	33.2	38	34.5	1238408.5	63483.86	843.95	207.85	18.5	4.9	10.1	13.1	18.1	7.7	10.4	12.1
1	D14	2	TET2	NM_017628	sample	2.67067003792668	11.2932996207332	1.72825101877643	56618.5783817952	982.49043815205	5.52654867256637	12.980404551201	1.04780441935188	45389.3887484197	1445.00555221123	1582	34.7	0.6	34.7	0.1	34.7	25.5	34.7	24.3	34.7	26.5	1110818.4	57780.33	804.19	194.27	15	4.9	8.7	19.2	17.2	9.6	9	19.8
1	D14	3	TET2	NM_017628	sample	3.15756035578145	12.6918678526048	1.90270283577566	62347.1804320203	1093.82553035609	7.41867852604828	19.3977128335451	1.29865367771861	67902.1048284625	1627.32783881101	1574	38.7	0.8	38.7	0.1	38.7	31.2	38.7	30.7	38.7	33.7	1175179.8	62669.89	860.76	212.81	15.9	4.6	9.4	10.1	17.7	6.7	10.5	7.5
1	D15	1	AMER1	NM_152424	sample	3.00916830386379	11.8480681074001	1.53301684142468	58000.9679109365	1001.86795044857	6.58939096267191	16.0857891290111	1.21283390412281	58937.1231172233	1656.52291570068	1527	38	1.2	38	0.2	38	28.4	38	31	38	31.8	1107140.8	65454.74	802.75	224.54	14.7	4.6	10.4	12	17	7.5	12.7	8.6
1	D15	2	AMER1	NM_152424	sample	3.34160305343511	12.0629770992366	1.39109158529549	56023.0986005089	1019.60296313405	6.87404580152672	17.5566157760814	1.25768149544034	61540.703562341	1669.47268270248	1572	37.5	0.6	37.5	0.1	37.5	31	37.5	29.8	37.5	32.2	1125492.7	59840.59	813.88	207.07	15.1	2.4	6.9	9.4	16.9	7	9	8.2
1	D15	3	AMER1	NM_152424	sample	3.46232179226069	13.6143923964698	1.99538322369348	69917.2973523422	1144.49752071675	7.60149355057705	19.499660556687	1.27761262902909	69829.3095723014	1688.20467787295	1473	40.5	0.9	40.5	0.1	40.5	32.6	40.5	30.8	40.5	34.1	1231122.6	62182.96	880.29	212.1	17.4	4.4	8.6	10.7	19	8	8.7	6.5
1	D16	1	EXT2	NM_207122	sample	3.33358954650269	14.9300538047656	1.86383531584719	81661.3351268255	1138.37877933841	6.86010760953113	17.2813220599539	1.1450655918282	60312.614142967	1504.2373883547	1301	38.3	0.6	38.3	0.1	38.3	28.5	38.3	31.6	38.3	31.7	1193652.4	67658.38	880.01	237.68	17.1	5.1	12.6	11.5	19.3	6.5	14.2	8.6
1	D16	2	EXT2	NM_207122	sample	3.31214689265537	15.9625706214689	2.217000525983	89782.3411016949	1149.63423325649	7.12005649717514	18.9399717514124	1.26255344428813	67018.4894067797	1514.79040246047	1416	39.1	1.6	39.1	0.3	39.1	29	39.1	29	39.1	30.3	1174586.3	57932.42	880.51	198.85	16.5	5.1	9	15.5	18.3	10.4	9.8	12.6
1	D16	3	EXT2	NM_207122	sample	2.83573883161512	13.5862542955326	2.06949328864737	74513.5704467354	1076.66381587354	5.49484536082474	13.2907216494845	1.04368244344132	44607.8233676976	1358.20369131151	1455	35.3	0.7	35.3	0.1	35.3	23.8	35.3	22.6	35.3	24.6	1103655.9	67988.7	837.16	233.29	14.2	7.2	14	12	15.8	12.2	15.1	6.7
1	D17	1	RAD51	NA	Positive	2.64059040590406	10.070110701107	1.83845597298241	44189.4848708487	933.969694468445	6.63247232472325	16.8228782287823	1.0832766532692	58472.5483394834	1360.39390258919	1355	36.5	0.9	36.5	0.1	36.5	26.1	36.5	28.9	36.5	29.4	992743.5	67936.88	695.34	222.24	13.4	7.1	13.4	13.3	14.2	8.8	12.5	7.5
1	D17	2	RAD51	NA	Positive	2.71370420624152	11.3432835820896	2.1842063731707	54556.4491180461	1053.61165391974	5.87449118046133	14.387381275441	1.04682071290107	48482.5719131615	1317.98360772411	1474	37.7	0.7	37.7	0	37.7	25.1	37.7	24.5	37.7	26.4	1029388.2	60281.69	795.65	203.12	13.8	7.2	9.9	14.8	16.4	14	9	9.6
1	D17	3	RAD51	NA	Positive	2.82704186684969	10.4056280027454	1.87115694631019	48812.5099519561	1025.12675176276	7.10226492793411	17.7975291695264	1.19789741728195	63854.3891557996	1512.57149746914	1457	39.9	0.8	39.9	0.1	39.9	30.1	39.9	29	39.9	31.7	1080193.8	66208.92	774.41	219.07	14.8	6.4	11.4	11.2	16.2	11	11.9	6.7
1	D18	1	RAD51	NA	Positive	2.85761809713906	12.9347970725216	1.980837643268	68449.2588157019	1004.85533000401	6.68729208250166	17.3419827012641	1.20764777740105	59719.374584165	1434.50101694012	1503	36	1.1	36	0.3	36	28.3	36	32.1	36	32.1	993710.4	60602.39	759.09	207.82	12.5	7.5	8.5	15	14.6	11.4	9.2	9.9
1	D18	2	RAD51	NA	Positive	2.96376811594203	12.6198945981555	2.07892682647079	65229.708168643	984.805175815264	7.04874835309618	19.1060606060606	1.32968146866618	64862.2641633729	1424.50076474098	1518	35.9	1.2	35.9	0.3	35.9	29.7	35.9	31.2	35.9	32.5	998221	58591.34	739.68	197.13	13.4	7.8	10.1	14.3	15.5	15.7	7.9	9.2
1	D18	3	RAD51	NA	Positive	2.67487684729064	10.8775510204082	2.06377827501764	53725.4349049965	998.565300899521	6.97325826882477	18.2828993666432	1.25748180966079	62839.4074595355	1466.41003948709	1421	37.4	1.4	37.4	0.2	37.4	29.9	37.4	29.4	37.4	31.5	972879.2	60398.44	736.9	205.23	11.8	10.1	10.6	15.3	13.7	13.4	11	11.4
1	D19	1	RAD51	NA	Positive	3.04876462938882	11.9135240572172	2.10682687494194	57252.0117035111	1034.66890571945	7.42717815344603	19.2529258777633	1.27305433557532	66890.8023407022	1581.92715151941	1538	39.4	1	39.4	0.1	39.4	31.1	39.4	34.7	39.4	34.6	1037614.1	56046.54	781.85	192.44	13.7	6.1	6.8	16.5	16.1	10.3	7.3	17.4
1	D19	2	RAD51	NA	Positive	3.08382838283828	13.573597359736	2.0745927154956	66602.9874587459	1076.9835969356	6.26798679867987	15.9029702970297	1.10037741989901	54567.9795379538	1356.75844474739	1515	40.5	1.2	40.5	0	40.5	24.4	40.5	24.5	40.5	26.4	1102899.4	61437.76	785.84	205.58	14.4	8.4	10.9	18.4	17.6	13.5	9.6	15.7
1	D19	3	RAD51	NA	Positive	2.26240208877285	9.06070496083551	1.80598061046323	43844.2441253264	935.14769671584	5.66187989556136	14.4144908616188	1.09538127142943	49297.9634464752	1283.50526740863	1532	36.6	1.4	36.6	0	36.6	22.1	36.6	22.8	36.6	24.8	913733.5	57675.26	691.49	196.78	11.8	9.4	9	18.1	14.3	17.2	9.6	14.9
1	D20	1	RAD51	NA	Positive	2.47585768742058	10.4485387547649	1.78924546062239	51283.2274459975	992.087084227226	5.89644218551461	14.641041931385	1.05568073953181	50340.8062261754	1373.12508648585	1574	36.7	0.6	36.7	0	36.7	26	36.7	29.1	36.7	29.6	1001331.8	64667.22	771.84	218.87	14.2	6.6	11.2	13.1	16	10.5	10.3	6.9
1	D20	2	RAD51	NA	Positive	3.16613823715916	12.8960050729233	2.1176419601248	63879.6487000634	1090.63091437658	4.96766011414077	12.1756499682942	1.06240665545234	42614.0215599239	1407.42212663731	1577	40.7	1	40.7	0.2	40.7	21.2	40.7	20.7	40.7	24.2	1047699.3	64216.34	793.29	216.61	14.4	7.2	12.7	14.5	15.9	12.1	12.6	10.9
1	D20	3	RAD51	NA	Positive	2.45809341010877	10.1234804862444	2.00554378024375	51804.7843889955	972.056146631577	6.75495841330774	16.9014715291107	1.1200467528345	59305.3352527191	1489.68338018413	1563	36.1	0.8	36.1	0.1	36.1	27.5	36.1	27.3	36.1	29.8	1009762.2	66800.21	739.52	220.72	12.1	6.8	13.6	12.7	14.1	12.3	12.4	6.9
1	D21	1	RAD51	NA	Positive	3.10040431266846	12.1516172506739	1.87746030077777	57702.3119946092	1083.78758243841	6.95148247978437	18.5970350404313	1.20415039936081	66159.2654986523	1481.64531459662	1484	42.7	1.2	42.7	0.1	42.7	29.6	42.7	32.1	42.7	32.7	997576.5	58277.53	731.06	196.89	12.8	6.5	7.7	17	15.4	9.2	8	13.7
1	D21	2	RAD51	NA	Positive	2.91428571428571	12.4216027874564	2.03920233714915	61799.1045296167	978.718864981902	6.53797909407665	16.7790940766551	1.13999858224597	58462.3658536585	1469.34096589885	1435	36	0.5	36	0.1	36	29	36	28.6	36	30.5	1034318.8	60506.53	757.43	205.29	13.1	6.8	8.6	12.3	14.8	10.1	8.3	5.9
1	D21	3	RAD51	NA	Positive	2.57979407979408	12.2850707850708	2.13915875261326	69987.314028314	1069.84594094227	6.65894465894466	17.4111969111969	1.22812052744391	62563.8532818533	1520.45115385826	1554	35.8	1.4	35.8	0.1	35.8	29.1	35.8	28.5	35.8	31.1	1060977.6	62866.08	825.05	216.56	13.5	8.2	10.2	14.1	16.2	11.2	11.3	7.9
1	D22	1	RAD51	NA	Positive	2.73760740251157	11.2861863846662	2.64205301270035	56121.1394580304	1106.17081228086	7.66159947124917	20.7647058823529	1.31429066982475	68433.65763384	1437.1644550288	1513	40.1	1.1	40.1	0.2	40.1	30.3	40.1	34.8	40.1	34.2	908919.3	52236.35	792.17	186.42	13	7.8	5.8	19.9	15.9	10.2	6.9	17
1	D22	2	RAD51	NA	Positive	3.48494983277592	15.5458193979933	2.4283776454972	84795.037458194	1164.16021140264	7.12374581939799	18.9698996655518	1.30845251486466	67490.8307692308	1550.92695525453	1495	40.3	1.4	40.3	0	40.3	30.4	40.3	31.1	40.3	32.8	1117102.4	56198.29	848.08	197.72	16.1	8.2	7.4	14.6	17.5	12.5	7.6	8.9
1	D22	3	RAD51	NA	Positive	2.7027397260274	10.5130136986301	1.85987508120564	48586.0952054795	996.417386209878	6.44109589041096	16.6472602739726	1.06094046435866	58643.1205479452	1349.06659594701	1460	37.1	0.5	37.1	0.2	37.1	25.9	37.1	25.8	37.1	28.3	1036731	60672.86	724.66	200.01	11.8	8.6	10.5	16.5	14.5	12.7	9.4	13.4
1	E03	1	RF	NA	Neutral	3.49618320610687	13.5995836224844	1.37635703676941	68682.3289382373	1109.75585600979	8.21304649548924	22.3573907009022	1.46777300063997	81869.4288688411	1816.56794933332	1441	37.5	0.9	37.5	0	37.5	34.2	37.5	38.8	37.5	39.1	1275294.1	65175.88	923.26	228.9	19.7	3.7	12	11.6	20.2	4.6	12.8	8.5
1	E03	2	RF	NA	Neutral	3.13866666666667	12.2446666666667	1.58548065776843	59797.8353333333	1036.71803007175	9.09666666666667	24.424	1.46318479635658	85928.2506666667	1762.33874830862	1500	36.8	1	36.8	0.1	36.8	37.8	36.8	37.1	36.8	39	1148244.6	61831.99	859.49	212.6	17.7	9.9	10.9	13	18.7	11.7	10.9	10.4
1	E03	3	RF	NA	Neutral	3.34569629111267	14.7361791462561	1.73211613665898	80019.3589923023	1148.57917509784	9.19664100769769	25.1350594821554	1.56181290959373	88329.0314905528	1864.97282423295	1429	38.1	1	38.1	0.2	38.1	37.6	38.1	38.1	38.1	40.6	1325118.4	60197.3	940.32	204.46	19.2	3.5	9.2	11.8	20.2	5.6	10.2	11
1	E04	1	RF	NA	Neutral	2.68195050946143	11.0145560407569	1.4763884959049	54733.4599708879	1021.2494230085	8.13973799126638	22.7132459970888	1.44718928344607	82322.788937409	1810.68292170791	1374	36	1.2	36	0	36	35.1	36	38.4	36	38.4	1154796.5	65165.88	881.9	231.13	17.5	3.3	9.1	8.5	19.7	4.6	11.9	4.1
1	E04	2	RF	NA	Neutral	3.67884217780841	14.0330806340455	1.69263064893639	66603.9014472777	1132.96627169539	9.2329427980703	25.0771881461061	1.49507208419141	90170.5382494831	1884.28762439692	1451	40.9	0.8	40.9	0.1	40.9	38.2	40.9	38.1	40.9	40.9	1284382.9	60147.1	896.15	208.7	18.5	3.9	8.6	11.3	20.6	6.4	10.1	7.9
1	E04	3	RF	NA	Neutral	2.80371035308199	12.1149012567325	1.76215431836408	61194.4003590664	992.441305278489	8.77259126271694	24.4542190305206	1.52952430541593	86169.4560143627	1847.41634950099	1671	34.2	0.7	34.2	0.1	34.2	39.2	34.2	39.1	34.2	42.1	1231805	58495.23	893.58	200	17	2.5	8	8.3	18.9	5.3	9	8.2
1	E05	1	RF	NA	Neutral	3.46705805609915	17.4885844748858	2.30934674804599	98607.5831702544	1252.6010304715	6.55381604696673	16.9902152641879	1.22122346905707	58314.2622309198	1494.04493268715	1533	39.6	1.2	39.6	0.1	39.6	29.1	39.6	32	39.6	32.5	1461036.4	51009.75	1044.04	175.02	21.7	4.3	4.4	20.9	22.8	4.6	5.7	19.6
1	E05	2	RF	NA	Neutral	3.29065040650406	13.3252032520325	1.79128596802257	66022.0867208672	1108.41396605957	6.94850948509485	17.6056910569106	1.30631497268939	55783.222899729	1504.6732465799	1476	38.6	1.2	38.6	0.1	38.6	31.4	38.6	31.3	38.6	32.2	1279024.2	50670.45	926.72	174.54	18.4	4.1	4	13.5	20.5	5.1	4.8	15
1	E05	3	RF	NA	Neutral	2.5746850629874	10.3263347330534	1.38874061575616	48706.299940012	941.990734743455	5.8998200359928	14.8980203959208	1.09068312134183	49159.7888422316	1377.32859827388	1667	33.5	0.3	33.5	0.1	33.5	26.9	33.5	26	33.5	28	1290271.8	49339.6	883.23	165.04	17.6	3.7	3.9	15.1	18.9	6.6	4.3	20.9
1	E06	1	RF	NA	Neutral	3.4141689373297	13.3610354223433	1.77807824175844	67975.5258855586	1068.50304422043	8.44346049046321	21.974795640327	1.35305113276691	80295.8957765668	1808.3000043913	1468	37.8	0.5	37.8	0.1	37.8	35.7	37.8	39.5	37.8	40.1	1278207	70239.84	896.45	235.74	19.1	3.1	12.7	7.6	18.9	4.8	13.3	5.4
1	E06	2	RF	NA	Neutral	3.36431014823261	12.5256556442417	1.60082603707014	59925.3221208666	1090.9346947451	8.11402508551882	21.5051311288483	1.4613066569787	77038.724059293	1826.0608931963	1754	38.9	1.5	38.9	0.2	38.9	35	38.9	35.7	38.9	38.3	1273761	59965.84	925.81	206.31	18.9	2.6	8.3	10.3	20.6	4	9.2	9.6
1	E06	3	RF	NA	Neutral	3.6072186836518	13.5739561217268	1.52359865497822	65792.9355980184	1132.57310207829	8.24628450106157	22.1790516631281	1.47362899232019	79342.9780608634	1866.59837814165	1413	39.2	1.3	39.2	0.1	39.2	35.5	39.2	34.8	39.2	38.9	1359406.7	60706.74	964.69	210.71	20.7	3.6	8.1	8.9	22.5	4.5	10.6	7.1
1	E07	1	RF	NA	Neutral	2.70319945541184	11.1729067392784	2.15220422469005	53476.63172226	1083.92798474482	8.53029271613342	22.2382573179033	1.49931329110842	81106.7249829816	1842.45725540794	1469	38	1.2	38	0.5	38	35.4	38	40	38	40.5	1188101.5	64489.97	879.86	221.96	18.7	3.8	9.3	10.3	19.7	5	9.4	6.4
1	E07	2	RF	NA	Neutral	2.83577127659574	10.5698138297872	1.27650334182793	49560.1090425532	924.568703101021	8.24800531914894	21.5126329787234	1.49500952850494	76892.3643617021	1889.16301432324	1504	35.6	1.1	35.6	0.1	35.6	37.4	35.6	36.9	35.6	40	1093406.8	57287.61	793.33	199.43	14.9	4.5	7.4	9.6	14.2	5.5	9	8.6
1	E07	3	RF	NA	Neutral	2.71401151631478	11.6148432501599	1.639241672578	54762.6647472809	983.185771823762	8.62060140754958	22.6634676903391	1.45636108416653	81358.4299424184	1869.16614801857	1563	35.6	1	35.6	0.3	35.6	36.8	35.6	36.5	35.6	39.1	1200698.6	59556.12	839.07	199.48	15.7	4.4	7.5	10.3	17.1	4.9	7.4	8.4
1	E08	1	RF	NA	Neutral	3.04140350877193	11.5178947368421	1.96019609635668	54019.6898245614	1045.03683900875	8.11789473684211	21.2912280701754	1.48458590743591	74268.6547368421	1830.66797417596	1425	37.2	1.2	37.2	0.1	37.2	36.4	37.2	41.1	37.2	41.2	1148845.8	59127.59	842.1	203.73	16.6	3.6	7.6	10.2	18.1	5.4	7.9	10
1	E08	2	RF	NA	Neutral	3.47254237288136	13.0732203389831	1.51905218249456	63227.8840677966	1110.87746689132	7.64406779661017	20.344406779661	1.30361880389103	72718.9186440678	1661.04441410587	1475	38	0.8	38	0	38	32.6	38	31.9	38	34.4	1263130.9	56417.92	921.72	195.13	18.9	3.3	7.6	12.2	20.9	4.9	8	10.6
1	E08	3	RF	NA	Neutral	2.95426195426195	10.5488565488565	1.31448080919561	48088.0512820513	974.405314097763	7.61815661815662	19.97227997228	1.42288807255125	68255.8094248094	1758.06330951387	1443	35.8	0.7	35.8	0.1	35.8	34.4	35.8	33.8	35.8	36.5	1209429.8	57645.39	835.15	195.47	17.3	2.4	6.9	8.9	17.9	5.9	8.6	8
1	E09	1	MEX3C	NM_016626	sample	3.76985195154778	16.9131897711978	2.48969093298916	95693.1204576043	1311.93636745785	7.78331090174966	20.7018842530283	1.30650756066819	76086.6460296097	1727.01225461149	1486	40.4	0.8	40.4	0.1	40.4	34.1	40.4	36.7	40.4	37	1333253.6	64940.42	1051.71	226.86	20.3	3.2	11.1	10.6	24	3.8	12.3	6.4
1	E09	2	MEX3C	NM_016626	sample	3.32121212121212	13.0127272727273	1.55050846571208	63142.836969697	1088.97111437454	7.72545454545455	20.3454545454545	1.41436301045112	74020.0575757576	1838.52818744277	1650	38.9	0.9	38.9	0.2	38.9	35.6	38.9	34.5	38.9	37.9	1281171.2	64141.18	919.47	221.17	19.5	4.5	10.1	9.3	21.4	6.1	11.7	7.6
1	E09	3	MEX3C	NM_016626	sample	4.05302013422819	17.3234899328859	2.2971789943098	87787.1872483222	1298.38329989386	8.83355704697987	23.855033557047	1.42731288062025	86171.3154362416	1757.68192098873	1490	43.1	1	43.1	0.2	43.1	36.3	43.1	35.4	43.1	37.7	1408943.5	60773.24	1058.71	211.29	20.7	4.9	10.3	12.3	25.3	6.8	12	10.4
1	E10	1	CDKN2C	NM_078626	sample	4.59832953682612	20.7653758542141	2.28200206626487	116225.758542141	1444.87022533744	8.98101746393318	24.6302201974184	1.4818345788016	89635.0577069096	1870.06027803103	1317	46	1.1	46	0	46	36.5	46	41.2	46	41.5	1432907.7	61765.32	1109.09	220.55	22.6	4.1	8.7	11.4	25.7	3.7	11.8	7.5
1	E10	2	CDKN2C	NM_078626	sample	4.05918242830994	15.6851738865162	2.0414244462111	77655.0689444783	1239.3629517874	8.84197681513118	24.0555216595485	1.46725775450085	89711.3245881635	1917.11203080598	1639	43.6	1.1	43.6	0.4	43.6	36.7	43.6	36.2	43.6	39.5	1359403	62585.46	975.99	218.65	19.6	3.8	10.2	9.9	23.3	5.2	11.5	7
1	E10	3	CDKN2C	NM_078626	sample	4.1127129750983	17.3152031454784	1.93669768774161	89406.3971166448	1352.99102717558	8.74049803407602	23.7470511140236	1.43226886202121	84985.1015727392	1782.71329007734	1526	45.9	1	45.9	0.1	45.9	36.4	45.9	35.8	45.9	38.7	1411182.6	60008.21	1042.49	211.18	22	3.9	8.1	12.2	24.2	6.7	9.7	9.6
1	E11	1	SPEN	NM_015001	sample	3.60920970752956	14.0541381456129	1.8799679726742	67615.6042314872	1145.9930962139	7.61978842563783	20.312383322962	1.30203581667021	73334.9589296826	1662.96582647964	1607	41.1	1	41.1	0.2	41.1	32.6	41.1	36.2	41.1	37	1165392.1	57024.2	871.88	197.57	18.3	4.5	6.5	11.6	19.4	6.2	7.1	9.7
1	E11	2	SPEN	NM_015001	sample	3.95786701777485	15.6912442396313	2.00115988258895	73122.0210664911	1117.38651762921	8.13364055299539	20.9400921658986	1.29562425407768	76943.1468071099	1800.86919627051	1519	40.5	0.6	40.5	0.1	40.5	34.8	40.5	34.5	40.5	37.3	1244397.4	61138.18	897.28	206.86	18.8	3.1	8.2	8.3	20.1	5.9	8.3	5.7
1	E11	3	SPEN	NM_015001	sample	3.04231227651967	12.9231227651967	1.71712030257171	66816.7359952324	1093.72575531763	7.97914183551847	20.430274135876	1.3368183339469	72100.3504171633	1685.54843460033	1678	38.9	1.3	38.9	0.1	38.9	34	38.9	33.6	38.9	37.1	1209276.5	55932.04	863.72	190.39	15.6	3.8	6.6	10.3	17.1	8.1	5.8	9.8
1	E12	1	ARID1B	NM_017519	sample	4.01453104359313	15.7569352708058	2.11021318141223	77563.0422721268	1259.94229361229	7.28599735799207	18.4768824306473	1.27853990998256	63879.6406869221	1658.77425339784	1514	42.8	0.7	42.8	0.2	42.8	33	42.8	35.5	42.8	36.1	1240196.9	57700.11	959	205.77	19.7	4.4	5	9.6	23	5	7.9	7.2
1	E12	2	ARID1B	NM_017519	sample	3.79811912225705	16.4965517241379	1.92573392262503	84713.8181818182	1210.47140357633	6.49592476489028	15.9090909090909	1.20306141613121	58536.1485893417	1692.31458116403	1595	42.2	0.6	42.2	0.1	42.2	28.4	42.2	27.5	42.2	30.5	1340803.1	63577.1	952.59	219.57	19.5	4.1	9.7	9	21.9	5.1	11.8	6.1
1	E12	3	ARID1B	NM_017519	sample	2.91817650496786	12.1601402688486	1.79144836697035	62407.21157218	1121.03098145934	6.87492694330801	16.6697837521917	1.22758465319255	58101.0157802455	1658.25608004215	1711	38.7	0.6	38.7	0.2	38.7	29.8	38.7	29	38.7	32.5	1239910.5	59827.81	927.72	205.08	17.9	4.1	8.5	11	21.2	5.6	10.1	7.1
1	E13	1	ERCC4	NM_005236	sample	4.32058148431523	17.4942616679419	2.35108056041326	83007.5937260903	1197.83697807819	8.32670237184392	21.8240244835501	1.36012702710962	76536.831675593	1660.08747779298	1307	42.8	1.1	42.8	0.1	42.8	33.7	42.8	36.4	42.8	36.8	1225240	59399.96	899.96	207.01	17.8	4.7	9.3	15.5	19.4	5.4	9.1	13.7
1	E13	2	ERCC4	NM_005236	sample	3.61490294301816	15.4583594239199	2.18059328773992	79466.1202254227	1118.48705795859	6.65309956167815	16.2730118973075	1.25947558000668	58282.6455854728	1668.02672105995	1597	38.4	1.1	38.4	0.2	38.4	29.1	38.4	28.3	38.4	31.3	1154258	65312.34	889.6	227.9	16.5	5.2	11.4	10.3	18.3	7.1	13.2	6.3
1	E13	3	ERCC4	NM_005236	sample	3.46830769230769	12.7581538461538	1.81596071737994	62783.256	1124.52065578806	7.01969230769231	17.2683076923077	1.28664515629368	56000.0086153846	1514.12520924162	1625	39.8	1.3	39.8	0.4	39.8	30.1	39.8	29.7	39.8	32.5	1183137.2	55445.8	871.34	191.53	17	5.7	6.2	13.4	18.3	8.8	7.1	12.1
1	E14	1	ATR	NM_001184	sample	4.00666296501943	23.4647418101055	3.77829200303898	133774.863964464	2108.05964298233	2.99777901166019	7.53803442531927	0.622079068411179	26649.0466407551	779.179386277224	1801	50.9	0.5	50.9	0.1	50.9	13.5	50.9	14.7	50.9	14.9	1619230.7	48537.34	1827.9	203.1	32.4	6.4	5.2	28	58.5	5.8	9.3	13.4
1	E14	2	ATR	NM_001184	sample	4.63409337676439	24.7703583061889	3.52766138087076	132999.612920738	2219.19195080141	3.8528773072747	10.7231270358306	0.71851906071895	38734.3599348534	823.407471194396	1842	56.5	0.9	56.5	0.2	56.5	15.7	56.5	16	56.5	16.9	1627334.3	48725.57	1883.07	204.19	33	6.1	6.1	28.4	61.9	4.5	9.3	12.4
1	E14	3	ATR	NM_001184	sample	2.71562646644768	13.391365556077	2.36379346541716	67858.8474894416	1615.77600437586	2.92491787893008	7.5016424213984	0.535717726799529	26278.195682778	713.345159584792	2131	42.8	0.3	42.8	0.1	42.8	11.9	42.8	11.5	42.8	12.9	1431716.3	44583.88	1586.15	186.69	27.1	7.1	4.4	31.8	55	7.3	8	16.9
1	E15	1	STAG2	NM_006603	sample	3.5980024968789	13.1928838951311	1.73245108852834	61681.1210986267	1156.02563253537	8.90137328339576	22.9057428214732	1.45365544963285	81215.7484394507	1880.71793755071	1602	44.1	1	44.1	0.1	44.1	38.5	44.1	42.4	44.1	42.6	1201450.6	57166.17	889.84	198.81	17.8	3.7	6.2	12.9	19.2	3.5	7.9	12.1
1	E15	2	STAG2	NM_006603	sample	3.34964584674823	12.6265292981326	1.93068998165223	64327.5833869929	1196.38244409709	7.79587894397939	20.2665808113329	1.41683219780442	74387.1725692209	1832.44713026299	1553	44	0.9	44	0.3	44	34.5	44	33.9	44	36.7	1210599.5	62689.32	894.94	219.12	17.9	4.6	9.8	10.4	19.4	5.7	11.5	7.2
1	E15	3	STAG2	NM_006603	sample	3.1476163124641	11.0235496840896	1.55241025017171	48597.6421596783	1118.96568974399	8.13555427914991	20.6002297530155	1.39194032945716	72605.8253877082	1895.00845988279	1741	44.8	0.7	44.8	0.1	44.8	34.6	44.8	34.3	44.8	39	1190848.5	62628.59	837.6	210.27	15.5	5.1	11.1	12.7	16.4	4.3	11.7	10.9
1	E16	1	WRN	NM_000553	sample	2.79332073093888	11.643352236925	1.65346796262892	58344.034026465	984.97819535318	6.61625708884688	16.6017643352237	1.24360418394678	57674.1316950221	1658.96727179117	1587	35.7	0.9	35.7	0.1	35.7	29.4	35.7	32.4	35.7	32.8	1169041.7	59111.74	836.98	203.53	16.5	5.1	7.1	12.1	17.7	6.4	7.5	10.5
1	E16	2	WRN	NM_000553	sample	3.00690131124914	12.2670807453416	1.90349541077707	62422.2332643202	1095.09714551856	7.42097998619738	18.8530020703934	1.25706776389109	62588.1959972395	1552.25912978536	1449	37.3	1	37.3	0.1	37.3	30.7	37.3	30	37.3	31.6	1218506.2	54034	875.48	182.64	18	5.9	6.2	13.5	20.3	8.6	6.1	12.1
1	E16	3	WRN	NM_000553	sample	2.73943254198031	11.5193977996526	1.62601070665578	56540.6693688477	987.267258126255	7.25651418645049	17.9270411117545	1.22398233505615	58879.1476548929	1515.84524901653	1727	34.5	0.6	34.5	0.1	34.5	31.5	34.5	30.2	34.5	32.3	1246565.5	53146.69	865.58	177.96	17.9	5.7	5.8	14.8	20	9.2	5.3	14.8
1	E17	1	RF	NA	Neutral	3.47809993830969	14.3929673041333	1.75095420978751	75219.231955583	1165.60155821518	7.53300431832202	19.8889574336829	1.35574282599836	74370.2430598396	1832.59448068501	1621	41.1	0.9	41.1	0.2	41.1	32.6	41.1	37	41.1	37.5	1209596.6	60523.13	916.42	213.11	18.8	4.4	7.9	11.5	20.2	5.4	8.8	9
1	E17	2	RF	NA	Neutral	3.2475317348378	13.4520451339915	1.92981623913082	67901.2172073343	1151.1744382652	9.28420310296192	23.9548660084626	1.42242103271004	85757.1755994358	1827.75053780311	1418	40	1.2	40	0.1	40	36.7	40	36.7	40	40	1275591.7	61070.06	913.71	206.33	19.2	4.8	9.1	10.6	19.3	5.9	7.9	7
1	E17	3	RF	NA	Neutral	3.86083499005964	15.2544731610338	2.23385759602015	78514.2060967528	1283.58039934777	8.71769383697813	22.3744201457919	1.33257421363699	79533.2127236581	1770.69442213924	1509	46.3	0.7	46.3	0.2	46.3	36.6	46.3	35.7	46.3	39	1357402.6	56720	948.78	188.72	19.5	4.8	6.5	12.3	21.2	5.8	6.5	9.9
1	E18	1	RF	NA	Neutral	3.54126547455296	14.802613480055	1.94495923933006	75369.2001375516	1162.58509051543	8.94429160935351	24.5178817056396	1.48560832942296	88072.0158184319	1819.11244566136	1454	40.6	1.2	40.6	0.1	40.6	37.6	40.6	42.2	40.6	42.3	1214643.4	55639.7	911.73	197.22	17.9	5.3	5.8	13.1	21	5.7	6.9	11.1
1	E18	2	RF	NA	Neutral	3.20707395498392	11.604501607717	1.83262328337112	57470.8881028939	1101.90326923486	7.6411575562701	19.1228295819936	1.46497659561425	70795.1884244373	1801.8279815712	1555	41.4	1.4	41.4	0.5	41.4	32.6	41.4	32.3	41.4	36.7	1211326.7	65332.84	829.2	217.73	17.4	3.4	11.4	9.6	18.3	6.2	12.6	8.9
1	E18	3	RF	NA	Neutral	2.68601895734597	9.24940758293839	1.34729598737022	38943.0805687204	932.577921374844	7.86078199052133	19.688981042654	1.35005036760111	68361.5509478673	1807.48678361012	1688	36.6	0.6	36.6	0.1	36.6	34.7	36.6	34.2	36.6	38	1145655.5	61126.15	785.81	203.9	14.9	3.9	8.9	9.2	15.2	5.5	8.4	6.7
1	E19	1	RF	NA	Neutral	3.02505219206681	10.6193458594294	1.79175755308449	46941.7703549061	1053.23348893346	5.7160751565762	14.0027835768963	1.04956345655839	52869.2352122477	1501.30396837346	1437	41.5	0.9	41.5	0.3	41.5	23.9	41.5	27	41.5	28.7	1034480.5	73794.43	752.27	249.47	14.1	6.8	17.2	11.6	15.7	7.9	15.7	5.6
1	E19	2	RF	NA	Neutral	2.79124365482234	9.7760152284264	1.447064530302	45625.9879441624	936.501999637124	8.06852791878173	20.0977157360406	1.35682789887846	70707.5710659898	1817.67180458973	1576	35.9	0.9	35.9	0.1	35.9	34.9	35.9	34.2	35.9	37.3	1149003.4	60582.57	810	201.64	15.2	5.1	8.6	11.2	15.2	6	7.8	8.3
1	E19	3	RF	NA	Neutral	3.36247606892151	13.5877472878111	1.67099810676505	65942.9534141672	1098.1068150295	9.44352265475431	24.6547543075941	1.50448038052143	88056.13720485	1864.06154621756	1567	40.3	0.7	40.3	0.2	40.3	36.6	40.3	36.3	40.3	39.4	1253330.4	58456.59	879.21	197.28	17.5	4.7	7	9.8	18.1	5.6	7.2	7.8
1	E20	1	RF	NA	Neutral	2.94316807738815	11.2835550181378	1.5604416000212	50701.3784764208	939.511244783404	6.76783555018138	16.8887545344619	1.27447987139495	58755.6656590085	1650.62987810519	1654	35.4	1.2	35.4	0.4	35.4	29.4	35.4	33.7	35.4	34.3	1090255.8	59380.7	777.15	203.39	15.2	5.2	7	11.7	15.3	5.1	7.1	7.3
1	E20	2	RF	NA	Neutral	3.43418590143481	13.0249532127261	1.55445528977119	61526.6219588272	1103.52347207568	9.16531503431067	23.6955708047411	1.49795436803078	83097.5458515284	1897.95737992383	1603	41.2	0.9	41.2	0.2	41.2	38.1	41.2	38.2	41.2	40.3	1229544.2	56077.69	859.51	191.01	18	4	7.1	12.5	19.1	6.2	7.3	13
1	E20	3	RF	NA	Neutral	2.36528644356211	8.5218377765173	1.51844895605351	37600.6108905275	943.344242221061	6.8644356211004	17.0516165626773	1.25828484003414	61860.8031764039	1808.23963253192	1763	36.6	1	36.6	0.2	36.6	30.1	36.6	29.1	36.6	34.1	1071051.3	62504.35	766.15	211.59	14.1	5.3	9.1	10.5	14.3	6.3	9.6	7
1	E21	1	RF	NA	Neutral	3.36247174076865	15.7445365486059	2.53005060364837	82856.8447626225	1174.54806174292	7.69856819894499	21.3315749811605	1.4004946069417	74710.148455162	1565.93225221751	1327	41.3	1.6	41.3	0	41.3	32.2	41.3	35.5	41.3	35.6	1090246.8	53385.36	842.56	183.84	15.1	7.2	6	16.8	17.3	9.5	6.6	15.7
1	E21	2	RF	NA	Neutral	2.94219977553311	11.0875420875421	1.77140838043013	51708.0622895623	1057.62711312625	9.02132435465769	23.692480359147	1.44349036888667	78940.9517396184	1712.36541375309	1782	40.1	0.8	40.1	0.2	40.1	37.7	40.1	37.7	40.1	39.4	1146760.4	53642.31	839.34	180.13	16.2	4.8	5.6	13.5	18.4	7.1	6.3	13.3
1	E21	3	RF	NA	Neutral	3.26906112161311	12.9256458727158	1.64908568638264	64117.9634530561	1036.64321050188	8.96219281663516	23.7750472589792	1.49386858309089	83678.5942028985	1833.481201566	1587	37.6	0.8	37.6	0.3	37.6	38.4	37.6	38.2	37.6	40.8	1192236.3	55476.33	847.37	184.91	16.3	4.3	6.5	13.5	17.5	8.4	6.5	15.1
1	E22	1	RF	NA	Neutral	3.57623762376238	12.7914191419142	1.67314031550174	55515.603960396	1069.02848636489	9.85808580858086	26.963696369637	1.56550239566522	96055.9353135314	1895.34887184495	1515	39.6	1.3	39.6	0.3	39.6	40.5	39.6	43.8	39.6	44	1182528.3	56195.74	850.35	192.12	17.1	4	5.6	11.9	18.1	3.8	6.5	10.5
1	E22	2	RF	NA	Neutral	3.05287623474724	12.6112725159791	1.60914970073568	63975.0825101685	1054.75893908969	8.33062173155142	21.0569436374201	1.34791240388482	73828.0894828588	1752.77575068543	1721	37.2	0.6	37.2	0.1	37.2	34.7	37.2	34.9	37.2	37.7	1193768.5	58929.24	873.47	203.96	17.2	4.4	8.1	11.3	18	6.1	8.5	9.3
1	E22	3	RF	NA	Neutral	3.41818181818182	11.9122257053292	1.6001441346196	56703.8244514107	1076.78734977952	8.86896551724138	22.8137931034483	1.38369588342271	79872.8978056426	1786.00928381246	1595	38.4	0.9	38.4	0.3	38.4	37.8	38.4	36.4	38.4	38.9	1270867.2	59942.19	892.18	199.75	19.1	3.6	8.9	13	20.6	6.4	9.6	13
1	F03	1	OTNT	NA	Neutral	3.56008010680908	13.6201602136182	1.79332991188214	67314.0046728972	1126.17444963296	8.93658210947931	24.3224299065421	1.42842880084082	87216.5340453939	1780.45755416936	1498	38.6	1.1	38.6	0.1	38.6	35.8	38.6	39.7	38.6	39.6	1304396.1	65124.54	909.47	219.48	21	3.4	10.7	10.3	20.8	4.9	10.7	8.3
1	F03	2	OTNT	NA	Neutral	2.68131868131868	11.3168498168498	1.39410080466822	57230.8705738706	971.682343501343	7.80891330891331	20.7161172161172	1.39195517481576	70569.1996336996	1760.12546321676	1638	33.6	0.7	33.6	0	33.6	37.2	33.6	35.5	33.6	38.5	1265815.7	66949.39	893.24	227.97	17.6	3.4	13.1	8.4	19.7	5.4	14.7	6.3
1	F03	3	OTNT	NA	Neutral	2.36311787072243	11.5392902408112	1.91951500389762	66475.5659062104	1015.43441191534	7.02471482889734	17.6261089987326	1.26967920277917	59221.9752851711	1651.47189205182	1578	32.5	0.4	32.5	0	32.5	32.4	32.5	31.4	32.5	34.5	1213912.8	61607.73	925.75	209.08	16.1	4	9.3	9.9	17.8	5.5	9.9	7
1	F04	1	OTNT	NA	Neutral	3.18873445501097	12.8163862472568	1.50567838852709	66306.0051207023	1075.71808164881	8.00073152889539	21.3511338697879	1.38989472186856	78038.8632040966	1781.06826688478	1367	35.9	1.4	35.9	0	35.9	33.9	35.9	38.2	35.9	38.8	1245794.4	65021.55	898.63	230.44	18.4	3.3	10.5	9.6	19.2	4	12.4	6.7
1	F04	2	OTNT	NA	Neutral	3.35014836795252	14.406528189911	1.70364059275253	73953.6921364985	1128.68359606997	7.96364985163205	20.8679525222552	1.43096621067299	72800.2366468843	1805.55737217158	1348	37.6	1.5	37.6	0.1	37.6	33.7	37.6	33.4	37.6	36.5	1335054.5	66954.45	969.84	232.13	20	2.4	13.9	9.1	22.3	5.2	15.7	9
1	F04	3	OTNT	NA	Neutral	2.40825688073395	10.4613368283093	1.51889423086987	51625.9174311927	948.48882046014	7.521625163827	19.8342070773263	1.45699078998687	68603.8663171691	1726.19763504593	1526	33	1.1	33	0.4	33	32.5	33	32.6	33	35.4	1130927	56117.96	843.54	192.03	14.7	3.7	6.1	10.3	17.6	6.2	7.2	8.2
1	F05	1	OTNT	NA	Neutral	3.77689243027888	16.6573705179283	2.17473688487958	90017.8406374502	1228.01436813828	8.29017264276228	21.6009296148738	1.41151125392275	74360.264940239	1762.59649664901	1506	39.7	0.5	39.7	0.1	39.7	36.1	39.7	39.1	39.7	39	1333843.3	55601.64	998.91	192.72	19.5	4	5.8	13.5	21.7	3.7	6.3	11.4
1	F05	2	OTNT	NA	Neutral	4.41171935235158	19.9390902081727	2.33852660310464	107302.138781804	1308.90457439409	9.18735543562066	24.1881264456438	1.4935048536049	81285.6476484194	1787.2132072301	1297	44.1	0.7	44.1	0.1	44.1	40.4	44.1	39.7	44.1	40.8	1427601.7	55719.98	1011.88	188.01	21.3	2.9	5.9	11	22.9	4.2	6.9	9.8
1	F05	3	OTNT	NA	Neutral	3.15443037974684	11.9398734177215	1.62051866047585	59317.6050632911	1045.52746887105	8.40696202531646	21.3474683544304	1.36097171766601	69067.4506329114	1682.17907028686	1580	37.3	0.6	37.3	0.1	37.3	34.9	37.3	34.5	37.3	36.6	1301289.6	54135.18	883.9	179.07	17.7	4.1	5.9	12.3	19	5	5.6	12.3
1	F06	1	OTNT	NA	Neutral	3.72714776632302	14.9553264604811	1.68336949792902	71449.2350515464	1172.87445357264	8.05154639175258	20.5848797250859	1.32836508686667	71974.1766323024	1764.6658790522	1455	42	0.7	42	0	42	34.3	42	37.3	42	38	1341885.1	62651.72	938.27	209.44	20.9	4	8.8	10.9	22.3	5	9.4	10.6
1	F06	2	OTNT	NA	Neutral	3.63561076604555	15.7591442374051	1.89041906287382	83629.9289164941	1108.30636856382	8.35886818495514	22.8488612836439	1.51004929613646	83041.6590752243	1865.88218007149	1449	37.5	1.4	37.5	0.4	37.5	35.5	37.5	35.7	37.5	38.3	1334661.9	64906.14	929.17	222.75	19.5	4.7	11.1	9.9	19.7	5.3	11.9	6.6
1	F06	3	OTNT	NA	Neutral	2.92682926829268	11.2363977485929	1.50545403201408	52185.11507192	967.372892970298	7.69668542839275	19.7135709818637	1.32226861241637	68148.5234521576	1713.36724888239	1599	35.9	1.2	35.9	0.2	35.9	32.9	35.9	32	35.9	35.8	1214045.9	57816.85	837.3	191.1	16.1	4.4	6.6	10.5	17.4	5.3	6.4	9.5
1	F07	1	OTNT	NA	Neutral	2.93883161512028	13.8323024054983	2.31025400182678	70324.0254295533	1046.75632798726	7.3979381443299	18.8591065292096	1.34503067918821	64468.2969072165	1693.62253479772	1455	36.4	1.2	36.4	0.1	36.4	33.1	36.4	36.4	36.4	36.9	1158174.7	60278.82	856.68	205.83	15.9	3.8	7.4	10.4	17.5	5.2	7.2	5.9
1	F07	2	OTNT	NA	Neutral	3.10569105691057	11.1434378629501	1.6473911453211	50637.1980255517	1020.80306850338	7.38675958188153	19.075493612079	1.37315835742729	66265.1022067364	1726.93646301576	1722	38.7	1.3	38.7	0.2	38.7	32.2	38.7	31.2	38.7	34.6	1180666.1	60584.52	828.2	203.42	16.5	3.6	8.3	9.2	17.2	6.2	8.7	6.9
1	F07	3	OTNT	NA	Neutral	2.50956937799043	10.4802631578947	1.6838102622741	54880.6931818182	1011.34604324332	7.89892344497608	20.2661483253589	1.35755844711369	69349.9108851675	1743.05649552122	1672	35.4	0.7	35.4	0.2	35.4	33.6	35.4	33.3	35.4	36.7	1186009.1	54240.57	868.41	184.89	15.6	4.5	5.3	11.8	18	4.9	6.4	9.6
1	F08	1	OTNT	NA	Neutral	2.77958079783638	11.3644354293442	1.63060744260303	57685.3820148749	983.81337873336	8.33333333333333	21.6950642325896	1.45951685566823	75559.3313049358	1774.32105916362	1479	35.1	0.7	35.1	0.3	35.1	35	35.1	38.6	35.1	39.4	1190676.8	59564.82	829.76	202.41	17.4	3.9	7.5	10.6	17.1	4.9	6.4	8.1
1	F08	2	OTNT	NA	Neutral	3.48100242522231	13.6087308003234	1.59243395658897	66644.587712207	1150.90887924972	8.23443815683104	22.2950687146322	1.42140599931786	78455.9191592563	1756.36013539356	1237	39.3	1.1	39.3	0.2	39.3	35.7	39.3	35.3	39.3	37.6	1337825.6	55506.49	925.41	190.82	19.2	3.6	7.4	13	21.6	5.3	8.3	12.7
1	F08	3	OTNT	NA	Neutral	2.34800713860797	9.84116597263534	1.28320661048745	47435.4069006544	912.748595515628	7.56157049375372	19.5139797739441	1.33821062972638	66955.8417608566	1728.46126841853	1681	31.8	0.8	31.8	0.1	31.8	32.2	31.8	32.2	31.8	35.5	1204886.9	61100.12	852.27	208.89	17.3	4.3	8.6	9.2	17.7	4.3	9.5	5.7
1	F09	1	PTPRB	NM_002837	sample	4.14502849905003	18.299556681444	2.19619753007633	96536.1317289424	1279.23405408319	8.02216592780241	20.9449018366054	1.28836412361463	72340.6668777707	1638.93032778617	1579	41.2	0.8	41.2	0	41.2	34.7	41.2	38.3	41.2	38.4	1419946.9	58739.67	1032.5	198.22	21.9	4.5	8	14.5	24.1	5.7	7.8	10.8
1	F09	2	PTPRB	NM_002837	sample	4.63130990415335	19.9507987220447	2.80730568623034	104494.450479233	1442.46708982644	7.95271565495208	20.8773162939297	1.40754478360474	71711.440255591	1691.15049907198	1565	46.9	1.8	46.9	0.1	46.9	34.8	46.9	34.3	46.9	35.7	1456413.3	59446.42	1120.45	205.56	23	3.3	9.1	11.9	27.6	3.6	9.8	7.9
1	F09	3	PTPRB	NM_002837	sample	3.38132530120482	14.5578313253012	1.93567781054431	72983.3096385542	1191.669007781	6.97349397590361	17.7307228915663	1.24378392665375	60634.828313253	1525.27195794301	1660	38.9	1	38.9	0.2	38.9	30.1	38.9	30.2	38.9	32.3	1411870.6	55495.8	1005.76	187.22	22.5	5.4	8.1	19	23.9	8.8	8.4	17.8
1	F10	1	WAS	NM_000377	sample	3.37828246983676	13.5507452093683	1.77285147172958	65733.4024130589	1089.12260524037	7.87721788502484	21.0858765081618	1.40387478298335	73467.2384669979	1684.19834614243	1409	40	1.3	40	0.2	40	34.4	40	37.5	40	37.4	1140849.8	62823.85	836.05	216.31	16.3	4	9.5	10.9	18.7	5.7	10.4	9.8
1	F10	2	WAS	NM_000377	sample	3.45339251743817	14.3062777425491	1.893475911386	73353.9625871909	1139.53547304886	8.16487000634115	21.4051997463538	1.42252344308417	72497.3259353202	1684.67892953421	1577	40.3	1.1	40.3	0.1	40.3	35.4	40.3	35	40.3	37	1235957	57658.74	878.74	197.71	18.7	4.5	6.6	10.8	19.5	5.8	7.5	8.3
1	F10	3	WAS	NM_000377	sample	2.985303514377	12.2798722044728	1.7373646531137	59451.8025559105	1012.33572322988	7.26709265175719	18.3667731629393	1.24994510058976	61088.6555910543	1560.40524006338	1565	37.6	0.8	37.6	0	37.6	31.7	37.6	30.9	37.6	33.5	1130536.2	56983.69	806.02	195.52	15.3	4.8	7	9.8	17.5	8.2	7.1	8.5
1	F11	1	ODAM	NM_017855	sample	3.38915094339623	13.8160377358491	1.92282000380046	67163.5689858491	1155.09867752294	7.03891509433962	17.4787735849057	1.28686191143882	61610.4958726415	1683.06872051785	1696	40.4	0.8	40.4	0.1	40.4	30.7	40.4	34.3	40.4	35.3	1249087.8	60623.99	897.87	205.47	19.5	4	7.4	11.1	20.2	5.9	8.1	9.6
1	F11	2	ODAM	NM_017855	sample	2.98965307364577	10.5623858794887	1.52050464287918	49030.8721850274	1047.72725018417	6.79062690200852	17.353621424224	1.19432818939321	62286.955569081	1646.33968178078	1643	37.6	0.8	37.6	0.2	37.6	28.8	37.6	28.1	37.6	30.9	1241216.8	60801.24	874.34	202.98	17	4.3	7.9	10.9	19.6	5.5	9.4	8.6
1	F11	3	ODAM	NM_017855	sample	2.68201090248334	11.4621441550575	1.67751038767598	57518.1187159297	1061.05990871987	6.92792247122956	17.4518473652332	1.28482943851203	61486.2937613568	1667.90627857463	1651	37.4	1.1	37.4	0	37.4	30.8	37.4	30.3	37.4	33.6	1188772.6	59054.02	868.61	203.04	16.2	5	7.3	10.5	18.9	6.2	8.2	7.4
1	F12	1	BRIP1	NM_032043	sample	3.35012594458438	12.9200251889169	1.73976106934137	59739.4508816121	1144.63697422906	7.38790931989924	18.7342569269521	1.29305058449892	63744.5308564232	1694.5230871392	1588	41.3	0.6	41.3	0.1	41.3	32.4	41.3	35.6	41.3	36.4	1207458.7	59010.61	879.09	203.1	18.1	4.5	7.6	11.5	19.8	4.8	7.8	9.7
1	F12	2	BRIP1	NM_032043	sample	3.50579896907217	12.4780927835052	1.63707783143373	57879.0728092784	1101.26053954323	7.69587628865979	19.5244845360825	1.28908244774794	68697.0032216495	1682.89472866348	1552	41	0.8	41	0	41	33.9	41	32.6	41	34.9	1233745.6	62010.16	855.86	210.95	19.8	5	10	11.3	19.1	6.2	10.3	9.1
1	F12	3	BRIP1	NM_032043	sample	3.30899937067338	11.2485840151038	1.60810992562559	46431.3360604154	1079.58825517131	7.49150409062303	18.8464443045941	1.28688650122348	64916.926998112	1670.83696179607	1589	39.6	0.6	39.6	0	39.6	32.7	39.6	31.6	39.6	34.7	1218848	57907.36	854.03	195.5	17.6	4.8	7.1	13.3	19.8	6.4	7.3	10.6
1	F13	1	ATRX	NM_138270	sample	3.78260869565217	14.6031055900621	1.6362930480818	68607.7962732919	1082.25735723248	7.42049689440994	18.9552795031056	1.29096508062058	65040.950931677	1623.75949482914	1610	38.6	0.9	38.6	0.1	38.6	31.4	38.6	35	38.6	35.6	1233078.6	58805.43	892	200.65	19.3	4.5	7.6	11.4	20.9	6.9	7.6	9.6
1	F13	2	ATRX	NM_138270	sample	3.27663438256659	13.3056900726392	1.60051235609462	65565.6682808717	1069.24756224808	8.28692493946731	21.3177966101695	1.38153004323028	73800.1446731235	1748.21876351888	1652	38.7	1	38.7	0.1	38.7	35.3	38.7	34.9	38.7	36.7	1246306.4	61557.27	872.34	210.91	18.1	4.1	8.4	9.9	19.9	6.9	9.7	6.4
1	F13	3	ATRX	NM_138270	sample	3.04539800995025	11.6324626865672	1.60011291011507	54839.4110696517	1061.58498466566	7.79415422885572	19.7686567164179	1.32403885078202	67693.9284825871	1692.79536201057	1608	37.6	0.8	37.6	0.1	37.6	33.8	37.6	32.5	37.6	36.2	1272932.5	60812.81	894.42	202.64	18.5	3.7	8.9	10	20.3	5.3	8.8	9.5
1	F14	1	PLXNB2	NM_012401	sample	3.76270053475936	14.1022727272727	1.91334376525809	68595.3001336898	1145.35772667679	7.22794117647059	18.7159090909091	1.30305966547919	65440.327540107	1602.43599477483	1496	41.2	0.8	41.2	0.1	41.2	31.6	41.2	35.6	41.2	35.9	1222342	64404.07	906.82	225.49	19.3	4.7	9.6	10.9	21.2	6.9	11.8	6.4
1	F14	2	PLXNB2	NM_012401	sample	3.26818469323213	10.8943706514864	1.52121285145241	48468.1967109424	1036.84772726522	7.19734345351044	18.6723592662872	1.24811910725903	64522.4547754586	1576.00533763086	1581	40.5	0.8	40.5	0.1	40.5	30.1	40.5	29.7	40.5	32.1	1113212	58697.43	775.63	196.78	16.1	4.2	8.3	12.4	16.7	9.4	8.3	10.5
1	F14	3	PLXNB2	NM_012401	sample	3.5	11.4127272727273	1.54365705106075	47204.8436363636	1051.41575691701	6.9769696969697	17.5181818181818	1.15831245536952	60745.5903030303	1574.11625189025	1650	39.8	0.5	39.8	0.2	39.8	29.5	39.8	29	39.8	31.8	1203628.2	62888.84	825.85	210.07	16.2	4.4	10	11.4	18.4	7.1	9.9	9.5
1	F15	1	ZMYM2	NM_197968	sample	3.91223220456116	14.930200414651	1.96946607958133	71467.1119557706	1135.25281917319	9.04353835521769	23.8369039391845	1.48440164541716	81703.4436765722	1820.65102903618	1447	41.9	0.8	41.9	0	41.9	38.2	41.9	41.7	41.9	41.7	1241564.9	58649.77	858.94	198.81	18	4.8	7.7	12.3	18.8	6.9	7.4	11.1
1	F15	2	ZMYM2	NM_197968	sample	4.10874200426439	15.3674484719261	1.66546745749079	71517.3390191898	1165.97743381535	8.76048329779673	22.6133617626155	1.41497932690733	75846.8585643213	1744.42342612661	1407	43.1	0.9	43.1	0.1	43.1	36.9	43.1	35.7	43.1	37.6	1251734.2	55389.29	911.67	187.8	18.1	3.4	6.5	12.2	20.8	5.8	7.2	11.8
1	F15	3	ZMYM2	NM_197968	sample	3.1096520026264	12.1116217990808	1.80969334476385	58070.2179908076	1107.13196483795	8.63033486539724	22.3683519369665	1.45989585272768	75672.5298752462	1773.03299293914	1523	40.1	1.1	40.1	0.1	40.1	37.8	40.1	37.6	40.1	39.9	1223621.7	56619.59	872.36	192.12	17.3	4.5	6.6	10.9	19.2	6.5	6.7	9
1	F16	1	MBD1	NM_015845	sample	2.99928212491027	11.2641780330223	1.59551005447698	55112.8176597272	983.451957199261	7.48887293610912	19.516152189519	1.3276354884728	66978.1794687724	1641.36452712829	1393	37.3	1.1	37.3	0	37.3	31.4	37.3	35.3	37.3	35.4	1086913.2	62165.39	786.74	210.88	14.9	4.1	9	11.9	15.9	7	7.8	8.9
1	F16	2	MBD1	NM_015845	sample	3.17642956764296	11.8507670850767	1.59789650052709	58722.7594142259	1079.22430223345	7.47977684797768	19.2900976290098	1.25773636973622	63881.1827057183	1529.25452217182	1434	40	0.9	40	0.1	40	31.2	40	30.5	40	32	1129805.2	58875.32	817.97	197.31	16.5	5.8	7.9	11.9	16.8	7.9	7.9	9.2
1	F16	3	MBD1	NM_015845	sample	2.61083437110834	10.9047322540473	1.77108232676225	56073.902241594	949.529529233782	6.55417185554172	16.2627646326276	1.24499221855717	54219.8885429639	1569.59162945921	1606	35.5	1.1	35.5	0.4	35.5	29.5	35.5	29.2	35.5	31.8	1070782.6	56970.66	781.41	195.74	13.7	4.5	6.7	10.1	14.9	8.5	6.7	6.5
1	F17	1	OTNT	NA	Neutral	3.30740037950664	13.46110056926	1.902226020057	65694.3421884883	1106.36842471857	7.31941808981657	18.5869702719798	1.30289818607363	66014.6502213789	1661.26967987783	1581	39.1	1.1	39.1	0.3	39.1	31.4	39.1	34.3	39.1	35.4	1217175.3	59896.95	871.68	202.89	17.6	4.8	6.6	11.4	18.8	4.6	6.8	7.8
1	F17	2	OTNT	NA	Neutral	3.89311010946555	15.0701867353509	1.70999951848471	73335.7553122988	1148.06279493722	7.52350289761751	19.560206052801	1.31886315921906	67099.2897617515	1613.34502460514	1553	39.6	0.7	39.6	0.1	39.6	33.2	39.6	32.8	39.6	35.4	1308346	54521.79	918.86	183.69	20.3	3.6	4.6	10.6	21.5	5.1	4.6	10.1
1	F17	3	OTNT	NA	Neutral	2.79904306220096	10.8157894736842	1.53575884650972	53164.096291866	984.685705814256	7.81937799043062	19.1716507177034	1.26768039490464	65999.8169856459	1696.13646336903	1672	34.2	0.7	34.2	0.1	34.2	32.6	34.2	31.5	34.2	34.7	1186446.7	59985.54	841.3	200.82	16.3	8.6	8	9.2	17.8	10.5	8.4	7.2
1	F18	1	OTNT	NA	Neutral	3.21168831168831	12.5681818181818	1.75311761771827	60976.4441558442	1037.09707430026	8.13051948051948	21.3603896103896	1.40262836751883	75862.7461038961	1701.01913249512	1540	36	1.3	36	0.2	36	33.4	36	37.7	36	37.5	1182728.6	61139.27	853.65	207.45	16.9	4.6	8.1	10.7	18.1	5	7.3	6.4
1	F18	2	OTNT	NA	Neutral	3.5980271270037	14.0887792848335	1.6115826304618	68263.2324290999	1097.32948002706	7.54007398273736	19.2071516646116	1.25705408329852	66768.4007398274	1674.63972381192	1622	39.4	0.3	39.4	0.1	39.4	32.4	39.4	31.6	39.4	33.9	1295161.3	58900.22	873.11	195.39	18.9	3.7	6.4	9.7	20	6.4	6.4	7.3
1	F18	3	OTNT	NA	Neutral	3.14990138067061	13.6048652202498	2.34968368766596	68234.030243261	1138.74874266789	7.43392504930967	18.879684418146	1.31747961595209	66502.5884286653	1650.40991915431	1521	39.3	1.2	39.3	0.2	39.3	30.7	39.3	30.6	39.3	33.4	1274743.9	60315.65	902.82	201.85	17.8	5.3	7.6	11.5	19.4	7.1	8.6	8.8
1	F19	1	OTNT	NA	Neutral	2.6781206171108	10.5680224403927	1.31341027328549	49343.3927068724	892.597016932398	6.91234221598878	16.7363253856943	1.19172811499089	59676.4221598878	1653.20801346742	1426	33.2	0.8	33.2	0.1	33.2	29.2	33.2	32.3	33.2	33.5	1183964.9	68115.79	795.3	225.19	17.9	3.7	11.7	9	16.5	5.1	10.4	5.5
1	F19	2	OTNT	NA	Neutral	2.90122615803815	11.2350136239782	1.69907734553071	53259.5081743869	1013.23696835457	7.39305177111717	18.5272479564033	1.32167334641461	64429.5776566757	1655.87033631837	1468	37.5	1.3	37.5	0.1	37.5	31.7	37.5	31.1	37.5	34.5	1169042.2	60467.2	846.49	206.18	17.2	5.8	8.2	11.8	19.1	7.4	8.4	8.4
1	F19	3	OTNT	NA	Neutral	2.52973300970874	8.53580097087379	1.48749161124666	37038.3640776699	971.519738393984	7.01092233009709	16.6662621359223	1.19726604943115	57551.3792475728	1654.57593671217	1648	37.5	0.8	37.5	0.2	37.5	30.1	37.5	29	37.5	32.7	1182306.4	60964.16	782.81	201.3	17.5	5.1	8.5	12.1	16.4	5.8	9.3	9.5
1	F20	1	OTNT	NA	Neutral	3.39467849223947	13.2852919438285	1.93091237169676	66045.2187730968	1108.90911829966	8.80783444198078	23.0849963045085	1.45813818052753	78685.667405765	1806.69556564167	1353	39.5	0.9	39.5	0	39.5	37.9	39.5	42	39.5	42.2	1226889.2	58518.89	875.13	199.26	18	3.8	6	11.2	19.3	4	6.7	9.5
1	F20	2	OTNT	NA	Neutral	3.12068965517241	12.0842175066313	1.68907064044223	60718.1929708223	1157.23762230908	8.73342175066313	22.7851458885942	1.51342464684271	77728.7977453581	1851.66809310214	1508	40.8	0.5	40.8	0.3	40.8	38.6	40.8	37.3	40.8	39.2	1199865.5	55776.71	909.71	192.22	17.5	4.5	4.2	10.9	20.2	5.4	6.1	6.9
1	F20	3	OTNT	NA	Neutral	3.0241576605213	12.5842339478703	1.95410319931224	63839.2873490146	1122.72302794249	7.52256834075016	19.2085187539733	1.29140437083877	65974.9643992371	1598.91744629769	1573	40.2	1.3	40.2	0.4	40.2	31.4	40.2	31.3	40.2	33.9	1243357.1	56412.32	890.74	193.14	17.4	7.6	6.1	16.2	20.1	6.8	6.3	11.8
1	F21	1	OTNT	NA	Neutral	3.52882205513784	13.4147869674185	1.64531218217616	64061.6860902256	1041.51317806656	7.71741854636591	19.9135338345865	1.3247618076138	66743.0776942356	1633.51234000126	1596	37.5	0.8	37.5	0.1	37.5	33.3	37.5	36	37.5	36.3	1154900.4	52675.09	842.12	181.25	16.7	5.5	5.8	14.9	18.7	5.5	5.5	15.8
1	F21	2	OTNT	NA	Neutral	2.97989355410999	11.0130100532229	1.66672204861913	49681.4311058545	995.44952626609	5.9692489651094	14.2087522176227	1.08363201135264	50786.5434654051	1541.9613011209	1691	37.7	0.7	37.7	0	37.7	26.8	37.7	25.3	37.7	28.4	1088983.2	66224	796.62	228.16	13.8	5.6	11.9	10.8	16.9	6.9	12.7	8.6
1	F21	3	OTNT	NA	Neutral	3.25379746835443	14.1101265822785	1.72538200804748	73892.9006329114	1126.59854348373	8.6746835443038	22.8208860759494	1.35810285770954	77986.0215189873	1651.90678882136	1580	38.4	0.9	38.4	0.1	38.4	35.2	38.4	34.3	38.4	37	1307506.5	56900.77	896.53	192.42	19.9	8.9	8.2	16	20.4	11.8	7.5	11.7
1	F22	1	OTNT	NA	Neutral	3.3408609738885	13.9922371206775	1.84125880432001	72668.1023288638	1063.59674282483	8.81227946365561	23.2159491884263	1.46210182672903	80403.4128440367	1795.71852222648	1417	36.7	0.9	36.7	0.1	36.7	38.3	36.7	41.5	36.7	41.6	1147858.2	54266.7	875.84	188.01	15.9	4.4	5.2	13.3	18.2	4.7	5.6	12.6
1	F22	2	OTNT	NA	Neutral	3.91964888588791	14.951384199865	1.65202466994314	72511.2275489534	1161.38483982122	10.1073598919649	26.6137744767049	1.44491224985935	93964.2896691425	1860.59646427024	1481	42.1	0.7	42.1	0	42.1	40.4	42.1	39.2	42.1	41.5	1298033.2	59279.67	898.9	198.99	18.5	5.1	8.5	13.7	18.9	7.6	8.4	12.6
1	F22	3	OTNT	NA	Neutral	3.20811518324607	11.7801047120419	1.5500423912237	54678.7172774869	1046.82020344395	9.37303664921466	23.559554973822	1.36137904266666	81579.487565445	1792.38604751575	1528	37.7	0.4	37.7	0	37.7	38.9	37.7	37.6	37.7	39.8	1288955.6	59527.99	892.82	196.9	18.8	4.1	9.1	11.7	19.7	5.2	7.4	9.9
1	G03	1	RF	NA	Neutral	2.5939617991374	9.7264325323475	1.42749796703243	48504.1811460259	940.078475434211	7.88293284041898	20.2809611829945	1.40261166430457	71646.8416512631	1799.4382020683	1623	34.7	1.2	34.7	0.1	34.7	35.8	34.7	39.7	34.7	39.7	1139333.8	61507.3	821.21	210.26	15.9	3.5	7.9	10	17.1	5.9	9.4	7.8
1	G03	2	RF	NA	Neutral	2.19003322259136	8.20398671096346	1.02971884092793	39433.2019933555	773.455124463783	6.34285714285714	15.7774086378738	1.21284751758735	53806.5136212625	1598.52737940219	1505	28.4	0.9	28.4	0.1	28.4	29.8	28.4	28.6	28.4	31.2	1079241.6	72404.83	771.27	247.72	14.8	4.1	16.2	9.2	15.4	7.4	19.6	6.7
1	G03	3	RF	NA	Neutral	2.03850782190132	7.79121540312876	1.34971433884862	40273.6654632972	842.567877906285	6.70818291215403	16.1582430806258	1.20534134673323	53775.0240673887	1576.5356276608	1662	29.2	0.7	29.2	0.2	29.2	29.8	29.2	28.5	29.2	31.8	1142914.6	67423.11	837.68	227.08	16.2	6.9	14.2	12.5	16.8	9.6	14.2	9.1
1	G04	1	RF	NA	Neutral	3.48826886493342	14.9340519974635	1.83232147178798	74414.944197844	1110.61642577726	7.90424857324033	20.715282181357	1.3551686364085	72968.9854153456	1702.6985841769	1577	39.3	0.8	39.3	0	39.3	34.3	39.3	37.9	39.3	38.5	1260346.1	58501.11	912.19	200.49	17.5	4.3	6.8	11.7	19.6	5.5	7.5	11
1	G04	2	RF	NA	Neutral	3.35762816553428	14.2693020382952	1.74837794134453	71575.0358245831	1091.37465187871	8.27609635577517	21.7689932056825	1.43964017544066	78313.2100061767	1835.72807185329	1619	38.3	0.8	38.3	0.3	38.3	36.1	38.3	35.5	38.3	37.7	1220316.9	60683.16	890.69	208.32	17.8	3.4	8.8	9.5	19.6	4.7	9.7	5.9
1	G04	3	RF	NA	Neutral	3.32466063348416	13.1255656108597	1.47005517358118	63315.3625565611	1099.16613232265	8.3433257918552	21.1838235294118	1.34444539382245	74471.6374434389	1802.67698156927	1768	38.8	0.4	38.8	0	38.8	36.1	38.8	35.4	38.8	38.1	1284290.9	59919.95	914.82	201.97	17.2	2.7	8.8	12	18.9	5.1	9.2	10.7
1	G05	1	RF	NA	Neutral	3.02391725921138	11.9004524886878	1.59064958768425	59703.3755656109	1032.04007010847	6.50420168067227	16.1460892049127	1.23305313646138	58071.595992243	1654.78301814248	1547	38.1	1.1	38.1	0.1	38.1	28.8	38.1	32.3	38.1	33.4	1188293	68923.13	820.02	233.46	16.9	4	11.4	7.8	17.5	6.3	11.6	4.9
1	G05	2	RF	NA	Neutral	3.61607142857143	12.2472527472527	1.62427697923554	51532.1710164835	1135.33208822922	7.95879120879121	19.8482142857143	1.35348705970847	68560.9333791209	1780.19224954821	1456	43.1	1	43.1	0	43.1	36.2	43.1	36.2	43.1	39.1	1225971.9	61468.49	833.25	205.22	18.1	4.5	7.8	11.2	18.7	5.8	7.3	9.4
1	G05	3	RF	NA	Neutral	2.78153289076645	10.0181050090525	1.33350090348045	43089.8545564273	967.804326115221	5.94809897404949	14.1001810500905	1.22539813821223	53409.6765238383	1814.31053177561	1657	36.8	0.9	36.8	0.1	36.8	26.5	36.8	26.1	36.8	31.1	1192290.1	67914.29	806.52	227.83	15.4	4.4	11.8	11.6	16.4	6	13.4	9.7
1	G06	1	RF	NA	Neutral	2.93924050632911	12.2126582278481	1.78030074330368	60716.7873417721	1109.78346624093	7.35443037974684	18.8025316455696	1.27421726216175	69950.8594936709	1820.6843606548	1580	39.6	0.4	39.6	0.2	39.6	32.7	39.6	35.7	39.6	36.8	1242843.9	66371.76	903.52	225.07	19.2	3.5	10.8	8.4	19.6	4.7	10.6	7.7
1	G06	2	RF	NA	Neutral	3.28870605833957	13.8145100972326	1.77525512318831	66209.1286462229	1164.37250821284	6.97980553477936	18.4083769633508	1.32128208666402	69456.1907255049	1744.80915695332	1337	40.4	1	40.4	0.3	40.4	31.7	40.4	30.7	40.4	33.9	1190581.4	68289.72	897.43	238.47	16.5	4.2	12.6	9.5	19.4	5.6	15.1	5.2
1	G06	3	RF	NA	Neutral	2.72073791348601	9.45737913486005	1.33412467261465	40939.1329516539	973.210864183436	6.01590330788804	13.7569974554707	1.09411458078999	52898.6723918575	1838.47549188892	1572	36.9	0.1	36.9	0.1	36.9	27.2	36.9	25.8	36.9	32.4	1214241.4	82519.77	861.33	276.04	17	5	22.7	8.7	17.6	4	25.3	5.7
1	G07	1	RF	NA	Neutral	3.32674664784757	13.0162314749471	1.72262737488915	63166.4417784051	1143.74126575868	7.63373323923783	19.5808045165843	1.30405243044418	68845.7727593507	1737.51124355783	1417	42.3	0.6	42.3	0.1	42.3	33.1	42.3	36.4	42.3	37.9	1222719.5	63203.12	889.83	213.64	17.8	3.6	9	10.6	19.5	5.4	9.3	9.1
1	G07	2	RF	NA	Neutral	3.49968374446553	13.0284629981025	1.50629362304489	57178.9456040481	1077.38000780272	8.60151802656546	23.0018975332068	1.35463550428836	84156.2896900696	1764.32758780311	1581	41.6	0.6	41.6	0.1	41.6	35.8	41.6	35.5	41.6	37.5	1220936.7	59859.58	869.14	205.02	17.6	5.1	7.9	11.9	19.5	7.5	7.8	8.5
1	G07	3	RF	NA	Neutral	3.33200795228628	14.1848906560636	1.85953905462444	72735.6315440689	1131.02154458707	8.7143803843605	23.7866136514248	1.49821668626506	83865.1225977469	1796.40694306976	1509	39.2	0.9	39.2	0	39.2	37.2	39.2	37	39.2	39.7	1297468.4	59097.88	942.18	201.84	17.6	5.2	7.8	10.7	19.1	5.8	8.7	7.2
1	G08	1	RF	NA	Neutral	3.59300791556728	13.0672823218997	1.80038196706452	60543.4683377309	1127.98535593842	8.75461741424802	23.0870712401055	1.44818257228493	81716.7269129288	1824.84897581177	1516	42.7	0.9	42.7	0.1	42.7	37.6	42.7	40.7	42.7	40.8	1225005	64030.68	853.83	213.42	17.9	3.6	8.8	9.6	19.5	4.1	9.2	7.3
1	G08	2	RF	NA	Neutral	3.69044585987261	14.215923566879	1.77695168129554	65697.1853503185	1107.68247812184	7.84458598726115	20.2458598726115	1.35655739714304	70327.4573248408	1692.43378250786	1570	41.8	1.1	41.8	0.1	41.8	32.6	41.8	31.8	41.8	34.3	1229311	57719.73	871.26	194.35	18.2	5	8.1	14.5	19.2	7.6	8	13.7
1	G08	3	RF	NA	Neutral	2.99300291545189	10.9026239067055	1.30488714612758	47809.8437317784	948.252977316161	7.66997084548105	18.930029154519	1.37840002823314	65713.0577259475	1811.14377497528	1715	35.8	0.9	35.8	0.2	35.8	34.5	35.8	34.4	35.8	37.1	1175464.4	62401.89	809.76	207.16	15.8	5.2	9.8	11.1	16.6	8.7	10.4	9.2
1	G09	1	BRCA1	NM_007298	sample	4.26149425287356	13.6968390804598	1.47812988378175	55439.6760057471	1161.34785490463	7.83620689655172	20.9741379310345	1.40814748286204	76988.7356321839	1789.70913518477	1392	44.5	1.4	44.5	0.2	44.5	33.9	44.5	37.1	44.5	37.9	1257439.5	64018.39	898.19	217.73	20.1	4.1	10.1	9.1	22.8	5.4	9.7	5
1	G09	2	BRCA1	NM_007298	sample	4.1792828685259	14.6865869853918	2.04558926308314	66572.3426294821	1295.43223056177	8.29614873837981	21.6241699867198	1.38828765807142	76618.7151394422	1799.92496605834	1506	46	0.5	46	0.1	46	34.7	46	34.7	46	38	1326230.3	63033.87	953.8	214.06	21.6	5.6	10.4	11.8	23.8	5.5	9.2	7.7
1	G09	3	BRCA1	NM_007298	sample	4.00714749837557	13.3040935672515	1.75725266114388	55089.6315789474	1209.33087289335	7.50747238466537	19.2384665367121	1.32871314290078	67488.7342430149	1691.44045678519	1539	45.5	0.6	45.5	0.1	45.5	33.4	45.5	32.5	45.5	35.3	1262146.1	58167.04	916.94	202.92	18.9	4.5	7.1	10.5	22.2	8.3	8.6	7.9
1	G10	1	ASXL1	NM_015338	sample	3.74810892586989	15.4251134644478	1.62335314832082	74249.2231467473	1143.25896520488	8.78971255673222	23.5597579425113	1.43419345031388	85528.1278366112	1836.60872983953	1322	41.1	0.7	41.1	0.2	41.1	36.1	41.1	39.3	41.1	40.2	1287041.3	63725.82	895.23	219.56	19.1	3.8	10.2	8.9	19.7	4.8	11.8	8.4
1	G10	2	ASXL1	NM_015338	sample	3.89089541008277	13.90820165538	1.45703506877339	61311.662151994	1130.91315745154	9.93453724604966	26.7629796839729	1.61654253978417	92331.1565086531	1881.36143698151	1329	44.2	1.1	44.2	0.1	44.2	39.6	44.2	39.7	44.2	41.4	1212230.3	60565.9	849.37	208.64	17.8	4.9	9.2	11.1	17.7	6.3	9.2	9.3
1	G10	3	ASXL1	NM_015338	sample	3.63753213367609	14.3457583547558	1.72869221998015	70669.7474293059	1158.75880480253	8.3206940874036	22.0835475578406	1.31774302359661	79788.70437018	1666.48041042861	1556	41.3	0.9	41.3	0.2	41.3	32.8	41.3	32.8	41.3	36.1	1264173.9	59563.49	914.31	205.99	17.5	4.7	8	10.2	20.9	6.9	9.8	7.3
1	G11	1	ASXL2	NM_018263	sample	3.50997340425532	13.7280585106383	1.68903881410907	65834.5585106383	1105.99685213416	7.70545212765957	19.4202127659574	1.18961910169711	67364.5691489362	1595.9409198586	1504	37.6	0.7	37.6	0	37.6	32.4	37.6	34.5	37.6	34.9	1351088.3	61180.17	940.61	207.16	21.1	4.8	9.2	14.2	21	5.9	8.3	11.1
1	G11	2	ASXL2	NM_018263	sample	2.83402985074627	11.2286567164179	1.52416008481886	57481.2734328358	1029.83134231853	8.14268656716418	20.644776119403	1.31017228209202	72723.0937313433	1705.53752330007	1675	35.3	0.8	35.3	0.1	35.3	33.5	35.3	32.2	35.3	34.9	1300197.3	66311.61	921.64	220.71	19.7	4.6	11.9	11.8	21	7.5	11.8	8.1
1	G11	3	ASXL2	NM_018263	sample	2.84384037015616	9.78716020821284	1.18849986957094	45266.4031231926	968.646944623436	8.82475419317525	22.8588779641411	1.35707592976872	79337.3753614806	1759.70656523704	1729	34.1	0.5	34.1	0.1	34.1	35.5	34.1	34.4	34.1	37.8	1278569.2	56390.46	877.65	190.03	18.1	4.1	6.6	11.3	19.2	5.7	7.6	9.7
1	G12	1	TP53BP1	NM_005657	sample	3.73374613003096	14.2978328173375	1.86182369659096	67153.9609907121	1220.16135736695	8.57275541795666	23.1770897832817	1.5223760177589	83295.1913312694	1860.49889831931	1615	46	1.9	46	0.2	46	36.5	46	40.7	46	40.9	1171784.7	66339.23	860.4	233.97	17	4.5	10.2	11	18.6	4.6	12.6	5.5
1	G12	2	TP53BP1	NM_005657	sample	3.80123076923077	13.7046153846154	1.75458065021294	64994.0030769231	1223.11000431176	7.96923076923077	20.9341538461538	1.34802833114967	72833.1310769231	1720.06216802639	1625	48	0.4	48	0.2	48	35.6	48	34.6	48	37.7	1193341.2	58849.67	856.78	199.39	17.5	4.1	7.2	9.9	18.5	6.5	6.9	8.9
1	G12	3	TP53BP1	NM_005657	sample	4.33312421580928	16.6875784190715	2.10821927065892	74594.0169385194	1344.33011621428	9.04015056461732	24.7421580928482	1.49756060743694	85756.1819322459	1751.92705561383	1594	53.1	1.1	53.1	0.3	53.1	38.2	53.1	38.1	53.1	40.5	1341351.3	56390.08	899.19	189	18.8	5.1	6	13.3	20.5	5.3	5.5	11.4
1	G13	1	FAT1	NM_005245	sample	3.34398368456832	14.0203942895989	1.81679516128436	71691.2148198504	1101.75188618964	7.10944935418083	18.2474507138001	1.24533592537695	60047.5907545887	1505.38744042968	1471	39.8	0.6	39.8	0.1	39.8	31.4	39.8	34.7	39.8	34.7	1164910.9	54181.14	856.58	185.86	16.5	5.9	5.6	15.8	17.7	6.6	5.9	14.8
1	G13	2	FAT1	NM_005245	sample	4.03158650394831	17.2225412778177	2.2175017765508	88633.7501794688	1244.09206428697	7.32232591529074	19.3438621679828	1.24176402063357	66418.5290739411	1490.00566641066	1393	43.3	0.9	43.3	0	43.3	30.7	43.3	30.3	43.3	31.9	1205394.3	57045.4	913.25	197.89	17.7	8.2	8.4	16.3	20.3	10.7	9.1	12.5
1	G13	3	FAT1	NM_005245	sample	3.19895629484671	14.4553163731246	1.87105213552949	76938.1337247228	1081.20970951312	6.63666014350946	15.941943900848	1.1600482485042	51305.9869536856	1453.82506022828	1533	38.6	0.4	38.6	0.2	38.6	27.9	38.6	26.5	38.6	29.1	1211975.3	52953.67	850.24	178.2	15.8	5.9	6.5	16.8	17.5	8.2	5.7	16.8
1	G14	1	BAP1	NM_004656	sample	4.38031746031746	18.2171428571429	2.15798779550488	90141.2863492063	1243.12149639149	9.18539682539683	23.8234920634921	1.50756423924449	85091.233015873	1957.31065212189	1575	43	0.9	43	0.2	43	38.7	43	43	43	43.5	1361197.8	63044.34	974.9	218.29	19.2	3.7	9.5	10.9	23.7	4.5	10	7.9
1	G14	2	BAP1	NM_004656	sample	3.43503821281599	13.3151087595532	1.90741394408357	65372.7613168724	1127.0927780805	7.25984714873604	18.1375661375661	1.31307594625897	64257.5855379189	1722.70554622216	1701	39.4	0.8	39.4	0.2	39.4	33.3	39.4	32.5	39.4	34.8	1148465.2	54987.05	875.05	193.61	18	11.2	7.1	17.8	20.5	14.5	8.9	15.8
1	G14	3	BAP1	NM_004656	sample	4.15970350404313	16.4508086253369	1.95104139830041	77579.5296495957	1223.3946338316	7.55795148247978	18.6650943396226	1.30925954287795	66959.1974393531	1754.3416046996	1484	42.2	0.9	42.2	0.3	42.2	31.1	42.2	30.1	42.2	33.6	1395371.8	61827.25	967.28	210.96	21.5	4.8	10.9	14.6	23	5.3	11.6	11.5
1	G15	1	ZNF516	NM_014643	sample	3.67582417582418	15.1758241758242	1.84096238648611	75837.6366758242	1141.93923941301	8.86057692307692	23.3385989010989	1.37645017384673	83514.4498626374	1755.00397998632	1456	41.8	0.9	41.8	0.2	41.8	35.7	41.8	38.7	41.8	38.9	1183871.7	60649.7	841.07	206.76	15.9	4.1	8.3	11.5	18.3	6.6	8.4	9.4
1	G15	2	ZNF516	NM_014643	sample	4.12568306010929	13.8508977361436	1.85617107395274	60337.3473848556	1142.72714439908	8.14051522248243	21.9313036690086	1.30808448310222	76402.7595628415	1589.40398623958	1281	45	0.7	45	0	45	32.5	45	31.5	45	34	1112193.1	56276.64	805.78	191.34	15.9	4.5	7.3	13.4	18.3	10.5	7.8	12.8
1	G15	3	ZNF516	NM_014643	sample	4.04705102717031	15.4241219350563	1.8396786573479	70156.3445990722	1212.57828916684	8.05367793240557	20.8681245858184	1.29769795213181	70697.9390324718	1638.14914927057	1509	44.2	0.7	44.2	0	44.2	35.3	44.2	34.2	44.2	36.7	1214662.4	59202.13	902.44	202.74	17.4	5.1	7.1	11.2	20.3	9.1	8.5	8.2
1	G16	1	GRIN2A	NM_000833	sample	4.39599714081487	15.0693352394568	1.7755280094498	65531.4331665475	1211.80094210342	9.0686204431737	25.1779842744818	1.46629892600701	92797.8427448177	1853.44157233375	1399	44.4	1	44.4	0	44.4	39.1	44.4	42.2	44.4	42.6	1227363.7	61651.56	889.65	215.28	19.6	4.5	10	15.4	22	5.9	11.4	13.1
1	G16	2	GRIN2A	NM_000833	sample	3.49577647823262	14.2144249512671	1.64116224538703	71508.8239116309	1113.83801848799	8.5237166991553	22.8706952566602	1.3754134287518	80491.3326835608	1755.05746415323	1539	38.5	0.5	38.5	0	38.5	36.3	38.5	35.5	38.5	38.2	1160265	57781.56	874.91	204.33	17.7	6.7	8.4	17	20.2	9.6	10.2	15.7
1	G16	3	GRIN2A	NM_000833	sample	3.55479876160991	15.08173374613	1.84982251881754	76762.2167182663	1246.22561117038	9.13622291021672	24.6136222910217	1.48795244056709	87077.4167182663	1860.58648732979	1615	42.3	0.9	42.3	0.3	42.3	39.1	42.3	38.9	42.3	42	1264393.9	57827.82	947.2	204.17	18.1	4.6	6.2	12.6	21.7	6.5	8.2	8.9
1	G17	1	RF	NA	Neutral	3.0625	11.8446100917431	1.67081606521268	58343.2918577982	1053.55370976014	6.51490825688073	15.5412844036697	1.29438800254918	57500.5768348624	1768.79934619734	1744	38.3	1.4	38.3	0.3	38.3	29	38.3	32.3	38.3	33.4	1170879.4	65406.89	845.09	219.45	15.9	3.6	8.5	8.3	17.6	3.7	8.9	3.7
1	G17	2	RF	NA	Neutral	3.87420042643923	12.2217484008529	1.57685712297842	50346.3141435679	1112.03935516437	7.72352523098792	18.6929637526652	1.23628149621368	67234.5181236674	1812.4157503595	1407	43.2	0.4	43.2	0	43.2	33.4	43.2	31.8	43.2	36.3	1267718.7	71859.42	855.32	233.85	19.6	3.8	14.9	9.2	18.4	5.3	15.4	7.2
1	G17	3	RF	NA	Neutral	3.48328877005348	14.293449197861	1.85400802185237	70959.942513369	1131.53351939344	8.76403743315508	22.6737967914438	1.30081198428097	78165.6069518717	1688.15192857384	1496	41.1	0.6	41.1	0.1	41.1	36.1	41.1	35.2	41.1	37.8	1298977.5	57033.07	923.73	190.5	19.1	5.3	6.6	12	19.9	4.7	6.8	10.7
1	G18	1	RF	NA	Neutral	2.94012738853503	11.1515923566879	1.64768037372907	54377.2394904459	996.849891247319	6.79554140127389	17.0649681528662	1.19388943926712	62278.2012738854	1673.02208786612	1570	38.3	0.8	38.3	0	38.3	29.8	38.3	32.3	38.3	34.2	1116882.4	69768.45	786.88	235.96	14.6	4.6	11.3	8.3	16.1	6.3	11.7	4.1
1	G18	2	RF	NA	Neutral	3.28709454796411	12.1256038647343	1.6315786151543	55759.1145617667	1095.58632392807	8.41614906832298	21.207729468599	1.3485353367882	77367.1752933057	1865.97215138262	1449	38.7	0.8	38.7	0.3	38.7	37.1	38.7	36.6	38.7	39.1	1265729.8	69316.28	891.21	231.96	18.3	4.1	13.2	9.6	21	5.8	13.9	7
1	G18	3	RF	NA	Neutral	3.16688311688312	13.6311688311688	1.72581488488631	71041.7038961039	1074.17578912843	8.12727272727273	20.4298701298701	1.37518108372438	71364.6922077922	1803.148471245	1540	38.6	0.8	38.6	0.1	38.6	35.9	38.6	35.5	38.6	37.9	1248360.9	61124.84	876.53	204.87	17.1	4.4	9.2	11.2	18.1	5.6	8.9	9
1	G19	1	RF	NA	Neutral	3.06573705179283	11.7868525896414	1.76964918476058	54768.9322709163	1112.89713883642	8.92828685258964	22.5697211155378	1.3895530373745	78684.807436919	1805.29085211966	1506	42.9	1.1	42.9	0.1	42.9	36.5	42.9	39.9	42.9	40.7	1185743	59091.23	840.52	196.19	17	3.3	7.8	13	17.3	5.5	7.2	12.6
1	G19	2	RF	NA	Neutral	3.08061420345489	11.4401791426743	1.47603889148774	53049.915547025	1017.01420980273	7.78374920025592	19.3877159309021	1.2998861493731	67394.6730646193	1752.65195073176	1563	38.1	0.7	38.1	0.1	38.1	33.8	38.1	33.9	38.1	35.6	1178292.4	61340.37	809.37	205.16	16.3	4.4	8.6	10	17.3	6	8.1	7.6
1	G19	3	RF	NA	Neutral	2.97114829774957	11.134448932487	1.46670525168947	55921.9930755915	989.244933598177	7.75879976918638	19.1731102135026	1.33073368158628	65250.5089440277	1727.70704171903	1733	35.7	0.3	35.7	0.1	35.7	33.8	35.7	32.3	35.7	35.5	1146247.1	57753.21	830.69	195.18	15.5	4	6.1	8.3	17	6.6	7	7.2
1	G20	1	RF	NA	Neutral	3.24458874458874	12.6341991341991	1.49231875593238	62030.5209235209	1096.19393878417	8.71572871572872	23.2994227994228	1.39796609973816	82625.5461760462	1753.44463904738	1386	38.5	0.8	38.5	0.1	38.5	36.7	38.5	39.6	38.5	39.8	1241744.9	60336.52	900.38	209.27	19	4	8.5	13.9	21.6	4.1	9.5	13.5
1	G20	2	RF	NA	Neutral	3.59180790960452	14.3142655367232	1.8046036208961	71505.0670903955	1158.66251075418	9.12923728813559	24.4166666666667	1.49276529945554	84247.3665254237	1755.57373345027	1416	42.4	1.1	42.4	0.3	42.4	37.5	42.4	38.1	42.4	39.2	1205239.4	55928.52	867.93	189.41	17.2	4.1	6.3	9.5	18.1	6	6.2	10.2
1	G20	3	RF	NA	Neutral	3.5211810012837	14.7188703465982	1.84404536650214	73846.3087291399	1171.11754111125	8.71501925545571	22.3157894736842	1.36033842579527	76240.514762516	1727.63031037903	1558	41.7	0.7	41.7	0	41.7	37.2	41.7	36.2	41.7	38.3	1276151.9	54243.02	901.52	181.11	18.2	4.8	5.7	13.6	19.4	7	4.7	12.1
1	G21	1	RF	NA	Neutral	2.84274193548387	10.9867511520737	1.72757149369627	53420.3801843318	964.006376579272	8.80587557603687	22.8208525345622	1.40119511500568	80788.0656682028	1774.86881434585	1736	34.7	1.1	34.7	0	34.7	36.8	34.7	40.6	34.7	40.7	1116859.2	54501.75	824.38	183.11	16.1	4.3	5	13.7	17.2	5	5	12.9
1	G21	2	RF	NA	Neutral	3.173198482933	12.0126422250316	1.55464068663733	55842.6074589128	999.86845401118	6.6409608091024	16.3362831858407	1.16538166560887	58154.4323640961	1667.29570127526	1582	37.4	0.4	37.4	0.1	37.4	28.3	37.4	27.7	37.4	30.8	1180239.5	68003	816.86	231.46	16.7	5.1	12.6	8.6	16.4	6.8	13.1	5.8
1	G21	3	RF	NA	Neutral	3.05280898876405	11.2016853932584	1.77772936672208	52102.5095505618	1038.57382533941	8.08483146067416	20.6533707865169	1.32185814964319	72933.7174157303	1704.75604317794	1780	37.5	0.7	37.5	0.2	37.5	34	37.5	33.1	37.5	35.7	1136172	54648.67	830.27	183.15	15.7	7.8	7.4	17.2	18.5	10.2	7.4	17.4
1	G22	1	RF	NA	Neutral	3.2578073089701	12.5694352159468	1.70400004529523	60406.3368770764	1080.26610674985	8.63920265780731	23.2358803986711	1.43201480394532	82205.2132890365	1766.13111673456	1505	37.7	0.7	37.7	0	37.7	38	37.7	41	37.7	40.9	1168671	58130.47	888.56	198.9	16.6	3.5	7.3	10.4	18.8	3.7	6.3	7.6
1	G22	2	RF	NA	Neutral	3.9095966620306	14.7065368567455	1.74720176489927	70424.2941585535	1178.8499709901	11.3351877607789	30.9026425591099	1.56745457170903	106136.795549374	1904.35172373518	1438	42.3	0.3	42.3	0.1	42.3	44.3	42.3	43.5	42.3	45.3	1330878.6	55431.29	907.6	184.63	19.9	4.2	5.8	12.3	20	4.7	6.3	12.3
1	G22	3	RF	NA	Neutral	3.34110970996217	13.9432534678436	2.05458052363437	72498.5933165195	1157.87052966989	9.22572509457755	24.046658259773	1.43728925631804	85563.1141235813	1854.84710803361	1586	38.8	0.8	38.8	0.1	38.8	38.7	38.8	38.1	38.8	40.5	1277036.4	57340.86	954.24	192.09	19	5.2	6.4	12.5	20.4	6.4	6.2	10
1	H03	1	CHEK1	NA	Positive	4.83392476933996	35.124911284599	5.33677931211483	228827.730305181	2409.54885003099	4.9347054648687	13.5947480482612	0.881970843307042	48794.2008516678	1133.60102297469	1409	53.3	0.9	53.3	0	53.3	21.3	53.3	23.3	53.3	23.6	1834465.2	60653.79	1938.03	234.24	36.1	5	10.7	18	50.6	4.9	15.6	7.6
1	H03	2	CHEK1	NA	Positive	4.78907849829352	33.8102389078498	4.98863326221335	212673.036177474	2459.95919272646	4.66006825938567	12.9003412969283	0.961839874686172	48194.3365187713	1132.51923459837	1465	54.6	1.1	54.6	0.3	54.6	19.8	54.6	20.1	54.6	21.8	1794532	58044.39	1922.5	234.12	33	6	10.3	21.5	50.6	7.3	16	9.7
1	H03	3	CHEK1	NA	Positive	5.40203761755486	41.1912225705329	6.52062645823582	269429.455329154	2902.19050435871	4.35031347962382	12.1771159874608	0.886116571770039	44789.0384012539	1078.724738284	1276	62.5	1.2	62.5	0.1	62.5	19.5	62.5	19.7	62.5	21.7	1904771.9	54439.01	2235.45	219.96	36.2	5.5	7.4	24.2	59.2	5.6	13.2	9.6
1	H04	1	CHEK1	NA	Positive	3.98563218390805	28.1436781609195	4.50233453741076	181930.898706897	2208.26402094823	4.33405172413793	11.3433908045977	0.850632195450532	41291.463362069	1150.88227844161	1392	48.2	0.7	48.2	0.1	48.2	19.5	48.2	21.4	48.2	22.7	1709965.9	67870.27	1809.14	263.48	32.5	4.2	13.9	16.3	46.9	3.4	21	5.8
1	H04	2	CHEK1	NA	Positive	4.77254588986433	34.5570630486832	5.27075079424149	226426.719872306	2491.80429144995	5.37749401436552	15.0925778132482	1.06112427379096	57833.5051875499	1339.75711537538	1253	54.5	1.6	54.5	0.2	54.5	24.2	54.5	23.3	54.5	25.4	1749768.6	59148.84	2008.5	240.38	32.3	4.8	10.2	20	49.6	4.9	17.3	8.4
1	H04	3	CHEK1	NA	Positive	4.31008902077151	31.2722551928783	5.10771075712744	196851.100148368	2442.83898266723	3.12240356083086	8.56083086053413	0.768491055759201	31578.0497032641	924.975222367799	1348	55.3	1.2	55.3	0.2	55.3	13.6	55.3	14.1	55.3	15.9	1626268.1	60598.23	1951.72	255.99	30.2	6.6	11	23.2	53.5	5.4	19.4	10.5
1	H05	1	CHEK1	NA	Positive	4.99915038232795	38.8283772302464	7.14785361401091	281219.738317757	2950.60225109351	3.62616822429907	10.1359388275276	0.813470184748599	39564.7221750212	1055.17391544145	1177	59.1	1.2	59.1	0.3	59.1	16.4	59.1	18.9	59.1	20.1	1903417.2	65859.62	2170.47	273.2	35.6	6.2	13.8	19.2	55.2	4.5	24.4	7.4
1	H05	2	CHEK1	NA	Positive	5.51404494382022	41.6722846441948	6.74550111953099	275608.352059925	2862.5275363803	4.99531835205993	13.9185393258427	0.922549291566588	51876.4325842697	1124.20662227975	1068	60.1	1.2	60.1	0	60.1	21	60.1	20	60.1	21.6	1995611.4	56924.18	2169.54	224.65	38	4.9	8.4	19.2	55.3	5.1	14	8.1
1	H05	3	CHEK1	NA	Positive	6.47584033613445	53.6302521008403	8.40230400314602	394949.662815126	3529.91002593747	3.86449579831933	10.7584033613445	0.797125813495288	39134.131302521	1010.03960195534	952	67.8	0.7	67.8	0	67.8	18.1	67.8	18.3	67.8	20.1	2216063.1	54300.93	2540.4	230.11	41.3	6.4	7.8	21.1	60.1	5.5	15.2	8.5
1	H06	1	CHEK1	NA	Positive	5.46294046172539	44.9052247873633	7.15684964718921	319648.258809234	3069.02408783905	4.67800729040097	13.685297691373	0.9077164254006	56948.6974483597	1242.08968863479	823	58.6	1.7	58.6	0.4	58.6	21.6	58.6	22.5	58.6	24.5	2105130.8	76355.68	2262.61	309.55	36.5	6	19.7	19.6	55.4	4.5	33.3	8.3
1	H06	2	CHEK1	NA	Positive	5.3111753371869	36.5732177263969	5.65689202740782	244464.816955684	2785.01776614602	4.86608863198459	13.7495183044316	0.851304220189198	53314.5433526012	1115.91532284857	1038	59.7	0.8	59.7	0.2	59.7	20.5	59.7	20.3	59.7	22.3	1941324.3	64777.13	2143.32	265.12	35.6	6	13.6	20.9	55.5	5	21.9	6
1	H06	3	CHEK1	NA	Positive	3.30021754894851	21.6722262509065	3.39398160059968	135521.150108774	1984.15381554808	2.75924583031182	6.90065264684554	0.697684730008461	30284.7541696882	1087.55700882362	1379	45.5	0.6	45.5	0.5	45.5	12.5	45.5	12.5	45.5	16.2	1492846.3	133629.74	1685.49	548.77	27.6	8.8	53.3	12.3	48.6	9.1	71.6	6.4
1	H07	1	CHEK1	NA	Positive	5.23366159355416	40.9668755595345	6.74254391368227	276576.415398389	2772.58986663517	4.02417188898836	11.3178155774396	0.868778441708217	43595.5040286482	1056.32744821204	1117	59.7	1.7	59.7	0	59.7	19.2	59.7	21.2	59.7	21.4	1884658.6	62381.12	2144.93	260.09	36.4	4.8	11.8	19.2	55.5	5.6	21.2	7.8
1	H07	2	CHEK1	NA	Positive	5.0625	39.1933139534884	6.0550920266126	249134.878633721	2676.64232067189	4.01889534883721	10.765261627907	0.835618943782586	39921.7863372093	1046.01016883572	1376	58.3	0.7	58.3	0.1	58.3	18.2	58.3	18.2	58.3	20.1	1861042.5	53711.38	2130.11	222.6	35.4	5.5	8	22.8	56.3	4.1	13.7	10.4
1	H07	3	CHEK1	NA	Positive	5.63502454991817	44.3625204582651	7.12482835966811	277760.449263502	2826.96735032965	4.08674304418985	11.3256955810147	0.782697671935845	41134.8453355156	952.892658083269	1222	63.2	0.9	63.2	0	63.2	17.7	63.2	17.6	63.2	19.1	1868271.6	51672.71	2153.22	214.43	35.9	6.9	7.7	25	57.3	5.6	11.8	9.7
1	H08	1	CHEK1	NA	Positive	6.18334809565988	49.3188662533215	7.76657834171208	346096.376439327	3135.8416390817	5.31798051372896	15.1337466784765	0.96022099885119	56435.3038086802	1189.15570301492	1129	64.5	1.5	64.5	0	64.5	22.8	64.5	24.6	64.5	25.3	2065800.8	61416.16	2368.51	251.74	39.9	4.7	10.8	20.2	56.5	4.2	18.8	9.5
1	H08	2	CHEK1	NA	Positive	5.38846153846154	36.1961538461538	4.91081358995082	222629.596923077	2463.02661451788	4.77153846153846	13.3069230769231	0.932670774097706	48862.8846153846	1132.03626022984	1300	56.8	1.5	56.8	0.5	56.8	20.2	56.8	20.8	56.8	21.8	1886144.4	58662.14	1941.63	239.58	35.3	7.1	9.5	20.2	51.2	5.9	14.8	9.2
1	H08	3	CHEK1	NA	Positive	5.29991645781119	36.5831244778613	5.3547670099716	230176.844611529	2688.34471520912	4.27903091060986	11.9248120300752	0.916521960680843	44425.6048454469	1059.29394660599	1197	59.7	1.3	59.7	0.2	59.7	19.1	59.7	20.2	59.7	21.6	1792063	50656.8	2029.25	207.19	34.1	8.4	7.2	28.4	53.5	7.9	12.4	16.8
1	H09	1	NOTCH2	NM_024408	sample	3.39234449760766	14.5037593984962	1.79877388226423	76712.3547505126	1084.59191726686	6.63704716336295	17.19002050581	1.17515978295978	61432.974709501	1534.02458848633	1463	37.3	0.8	37.3	0.1	37.3	28.2	37.3	31.6	37.3	31.8	1194780.8	62914.69	878.32	216.9	18.5	5.4	8.5	11	19.8	7.9	8.2	6.4
1	H09	2	NOTCH2	NM_024408	sample	3.22396486825596	14.5759096612296	2.6410843081849	78715.973651192	1237.50021215335	6.52007528230866	16.7114178168131	1.23557729708221	59568.0602258469	1616.67770980225	1594	39.4	1.1	39.4	0.2	39.4	29.6	39.4	28.9	39.4	30.9	1273792.7	60444.41	1003.92	209.07	18.7	5.1	9.8	11.4	22.1	6	8.5	7.3
1	H09	3	NOTCH2	NM_024408	sample	3.63642213642214	17.018018018018	2.02327628538196	93094.6724581725	1218.29372161793	6.98648648648649	17.9671814671815	1.24907371651423	63224.4684684685	1608.14003966809	1554	38.9	0.9	38.9	0	38.9	31	38.9	30.5	38.9	33.1	1414798.6	59851.72	1017.61	205.09	20.4	4.1	6.9	9.3	23.6	5.6	7.7	5.8
1	H10	1	FANCM	NM_020937	sample	3.22467631378522	14.1302361005331	2.01666643625698	75328.9634424981	1073.11147238878	3.86824067022087	9.61843107387662	0.824828545240905	33845.1683168317	1110.86473359103	1313	35.9	0.8	35.9	0	35.9	15.9	35.9	18.1	35.9	18.7	1178463.2	60930.29	829.29	201.6	17.1	4.3	9.3	13.9	16.8	8.1	9.1	13.6
1	H10	2	FANCM	NM_020937	sample	3.87257019438445	14.7501799856012	1.85679472472911	71077.2850971922	1167.1846578341	4.7832973362131	11.5514758819294	0.942579102420627	37987.5435565155	1214.78614098734	1389	41.6	0.8	41.6	0	41.6	20.8	41.6	19.5	41.6	21	1218231	57445.03	855.13	193.01	16.1	4.4	7.7	12.4	17	8.4	7.5	11.2
1	H10	3	FANCM	NM_020937	sample	3.48075577326802	13.3198040587824	1.75860645797575	60764.1987403779	1107.3845798202	4.65780265920224	11.1931420573828	0.944048593741511	36016.1189643107	1184.74426166945	1429	40.4	0.8	40.4	0	40.4	21.5	40.4	20.1	40.4	22.1	1207500.6	52962.17	835.4	177.18	16.6	5.9	6.2	17	17.7	8.3	5.7	17.1
1	H11	1	RASA1	NM_022650	sample	3.50320924261874	14.7368421052632	1.97145176170121	74398.5898587933	1148.22329957263	7.34274711168164	18.8703465982028	1.21605112442466	68094.6405648267	1627.85291945389	1558	39.2	0.5	39.2	0	39.2	31.6	39.2	34.9	39.2	35.4	1240412.5	62878.32	917.78	212.38	18.5	6.3	8.8	13.7	20.2	6.4	8.7	8.9
1	H11	2	RASA1	NM_022650	sample	2.92068334350214	11.6839536302624	1.84376203158473	59710.3538743136	1057.13246712286	7.56558877364246	19.6577181208054	1.38747572503657	66682.4643075046	1724.53342819311	1639	36.7	0.7	36.7	0.1	36.7	33	36.7	32.8	36.7	35	1159701.5	58689.9	868.48	203.48	16.7	4.8	7.6	11.5	19.4	6.7	8.2	7.4
1	H11	3	RASA1	NM_022650	sample	3.44301470588235	14.4828431372549	2.12875409401023	70172.3762254902	1195.8246746343	7.08884803921569	18.0036764705882	1.28799962902742	58198.1758578431	1549.19951822642	1632	40.8	0.7	40.8	0.1	40.8	32.1	40.8	31.4	40.8	33.9	1174258.4	52477.31	917.58	183.53	17.3	6.2	5.3	14.8	21.8	7	5.5	9.8
1	H12	1	KDM5C	NM_004187	sample	3.32387862796834	12.726253298153	1.65131868641027	58317.6464379947	1037.02113211942	7.93139841688654	20.0138522427441	1.29973755746399	69244.9861477573	1729.37100632042	1516	38.1	0.8	38.1	0.1	38.1	34.9	38.1	37.4	38.1	38.5	1244644.2	65356.3	873.46	224.1	19.2	4.6	10.4	10	20	5.3	10.8	7.9
1	H12	2	KDM5C	NM_004187	sample	3.47713310580205	13.3651877133106	1.72311430707411	66785.766552901	1124.00306107958	7.94470989761092	20.7474402730375	1.3532166926309	71740.6300341297	1709.0489329898	1465	39.3	0.6	39.3	0.1	39.3	35.8	39.3	35.1	39.3	36.7	1206799.7	59000	910.77	204.95	18.9	4.4	7.8	11.2	19.4	5.4	9.9	8.6
1	H12	3	KDM5C	NM_004187	sample	3.5126404494382	13.0182584269663	1.62733103178653	59077.8764044944	1068.23754699747	7.74789325842697	20.2794943820225	1.28549670076427	69514.8321629213	1593.23895379798	1424	38.6	0.8	38.6	0.1	38.6	32.7	38.6	31.5	38.6	34.1	1270411.3	59850.1	881.58	198.64	18.3	5.4	9.3	11.5	19.5	7.9	8	8.6
1	H13	1	FAS	NA	sample	4.05912408759124	13.7051094890511	1.85352667783253	57840.8656934307	1213.24627344717	9.6051094890511	25.5401459854015	1.52002098814776	89726.302919708	1836.15816608481	1370	45.1	1.3	45.1	0.1	45.1	38.1	45.1	41.5	45.1	41.2	1215891.9	63816.37	866.99	217.47	19.1	4.7	9.9	12.4	19.9	6.1	9.7	6.9
1	H13	2	FAS	NA	sample	4.27006172839506	17.0146604938272	2.13323711981442	78810.0331790123	1288.99610817922	7.56558641975309	20.5547839506173	1.42275016937548	73125.5555555556	1629.19949276257	1296	45.3	2.2	45.3	0.3	45.3	32.3	45.3	32.6	45.3	34.4	1242113.4	57516.8	939.22	203.1	19.1	4.6	6.4	13.6	22.2	6.9	7.8	9.7
1	H13	3	FAS	NA	sample	3.36076366030283	12.2784726793943	1.96143516069984	52486.362080316	1089.04824339282	8.91112574061883	22.9736668861093	1.46671549716026	79879.9947333772	1790.52875722872	1519	42.9	1.1	42.9	0.3	42.9	37	42.9	36.7	42.9	39.3	1124428	60879.83	822.95	212.14	15.4	5	8.8	10.7	17.8	7.8	9	5.5
1	H14	1	PTPRC	NR_052021	sample	4.23318385650224	18.1748878923767	2.32624779744409	92848.1434977578	1301.81370818602	8.14275037369208	20.9693572496263	1.28031722789656	73305.413303438	1686.46915196149	1338	44.1	0.4	44.1	0	44.1	34.2	44.1	37.1	44.1	37	1373527.4	69278.99	995.71	231.23	21.4	3.6	13.1	10.2	23.2	4.6	13.6	5.3
1	H14	2	PTPRC	NR_052021	sample	4.38624725676664	16.2172640819312	1.57550905289278	79596.7161667886	1143.62685759658	9.96561814191661	26.6795903438186	1.4630470410473	91993.1689831748	1810.21921196579	1367	42.4	0.8	42.4	0.1	42.4	39.3	42.4	39.2	42.4	40.8	1356270.3	58340.48	892.67	190.96	21	4.1	7.1	9.4	20	7.4	5.2	7.3
1	H14	3	PTPRC	NR_052021	sample	3.48086734693878	12.7072704081633	1.69824625063385	55300.6345663265	1062.38959723763	8.74362244897959	22.5880102040816	1.36933102245117	76552.2512755102	1706.3021970081	1568	39.4	0.9	39.4	0.1	39.4	36.6	39.4	36.4	39.4	38	1266050.6	61860.41	844.57	202.26	18.8	5.1	9	10.8	18.6	5.6	8.4	8.7
1	H15	1	PTPRU	NM_133178	sample	3.50705218617772	12.5253878702398	1.82405313536755	56420.8060648801	1091.03259441828	8.17912552891396	20.7009873060649	1.380686021034	69669.3540197461	1769.75721116104	1418	39.7	0.8	39.7	0	39.7	35.5	39.7	38.4	39.7	39	1210632.1	61373.34	868.18	206.51	19.4	4.2	8.3	11.4	19.5	5.5	8.3	9.2
1	H15	2	PTPRU	NM_133178	sample	3.70591939546599	15.8570528967254	2.32476759266601	87317.8614609572	1270.5785240135	8.68324937027708	22.6826196473552	1.46217076162906	74891.9420654912	1729.33716568346	1588	42.2	1.1	42.2	0.1	42.2	36.6	42.2	36.2	42.2	37.9	1360616.1	56981.21	1013.34	195.56	20.2	3.9	7.4	10.3	22.1	4.5	8.1	9.8
1	H15	3	PTPRU	NM_133178	sample	3.19053325344518	11.5853804673457	1.56306712977685	51774.0341521869	1057.49268863664	8.54823247453565	21.7333732774116	1.39093834722571	70721.7363690833	1672.04695654723	1669	40.1	0.7	40.1	0.2	40.1	36.5	40.1	35.6	40.1	37.7	1246019	54814.88	855.28	184.48	17.9	4.2	4.9	10.7	18.3	5.9	6	9.5
1	H16	1	FUBP1	NM_003902	sample	3.0787841191067	11.5446650124069	1.60198576714699	54079.5614143921	973.210842610915	7.82133995037221	20.0062034739454	1.27952492671909	66862.6538461538	1654.68055061428	1612	36.2	0.9	36.2	0.1	36.2	34.6	36.2	37.8	36.2	37.9	1139299.5	59866.78	795.63	202.87	16.6	9	8.7	14.5	17.9	11.5	8.6	12
1	H16	2	FUBP1	NM_003902	sample	3.88922155688623	16.8517964071856	1.81653153148275	81130.3016467066	1143.00214533732	9.79416167664671	26.3652694610778	1.53408871306496	89349.2118263473	1803.1026778019	1336	39.7	1.2	39.7	0.3	39.7	39.2	39.7	39	39.7	39.5	1314458.6	58205.98	923.81	193.47	19.5	3.4	5.9	8.8	20.9	4.6	6.1	7.9
1	H16	3	FUBP1	NM_003902	sample	3.30043722673329	13.1292941911305	1.66929932557827	63591.0024984385	1083.41528043093	9.10493441599001	23.3085571517801	1.46913263004393	76664.9419113054	1755.15181369684	1601	40.2	0.8	40.2	0	40.2	38.6	40.2	37.4	40.2	39.9	1247661.5	55805.41	831.78	184.42	18.2	6.2	5.9	14	17.1	6.7	5.6	13.6
1	H17	1	CHEK1	NA	Positive	5.06071964017991	41.0629685157421	6.96216512709111	278894.535982009	2793.31025859837	4.12893553223388	11.143928035982	0.74728417115171	41830.4415292354	980.733962016696	1334	59.1	1.1	59.1	0.1	59.1	17.6	59.1	19	59.1	19.4	1839175.7	52956.05	2095.13	220.98	35.5	7	6.7	26.4	53.3	7	13	11.8
1	H17	2	CHEK1	NA	Positive	4.62946754194019	33.5302698760029	5.24105916141555	218773.983953319	2575.85816659126	3.40189642596645	8.75419401896426	0.734201480415607	32300.7366885485	998.754125989796	1371	56.7	0.7	56.7	0.1	56.7	15.1	56.7	14.8	56.7	16.6	1767716.7	66925.13	2021.53	280.3	34.9	6.6	14.6	16.2	53.6	5.5	27.5	5.8
1	H17	3	CHEK1	NA	Positive	4.67136812411848	31.3885754583921	4.98157772032177	199605.91325811	2438.76700973696	4.14950634696756	11.3307475317348	0.821728980639516	43240.5825105783	1074.37879374976	1418	54.6	0.8	54.6	0.2	54.6	17.6	54.6	17.3	54.6	19.6	1759421.9	62928.58	1903.74	255.26	32.9	7.1	12.8	20.9	51.3	7.3	20.8	8.3
1	H18	1	CHEK1	NA	Positive	4.69957386363636	33.7095170454545	5.62141035407826	221983.845880682	2482.21040742353	4.35582386363636	11.5419034090909	0.804182175323074	41619.5816761364	1078.88217994887	1408	53.6	0.5	53.6	0.1	53.6	18.5	53.6	20.6	53.6	20.8	1766308.1	54127.26	1981.3	221.17	33.7	4.2	6.7	21.4	51.1	5.1	11.9	8
1	H18	2	CHEK1	NA	Positive	6.21243523316062	48.4749568221071	7.60122779668074	311131.851468048	2985.83788535572	4.44214162348877	12.5656303972366	0.903153685459533	46898.2322970639	1077.23808784877	1158	65	1.8	65	0.2	65	19.9	65	20.2	65	22	1977908.2	51976.68	2219.95	211.98	36.9	6.6	7.2	26.1	55.2	5.9	10.9	11.7
1	H18	3	CHEK1	NA	Positive	5.78635255889521	44.4094232331438	7.09955935623241	288177.445978879	3040.06301133418	4.05930138099106	11.0300568643379	0.792230023931033	42166.4289195776	1023.04513489569	1231	65.2	1.1	65.2	0.2	65.2	17.1	65.2	17.1	65.2	18.5	2012980	55553.59	2328.34	233.89	38.4	6.9	7.7	24.3	59.2	5.8	16.8	9.6
1	H19	1	CHEK1	NA	Positive	5.48705501618123	38.2928802588997	5.26470867262544	238361.775889968	2515.04788065948	4.86326860841424	13.1820388349515	0.854119926111606	49073.8843042071	1112.74635162439	1236	57.5	1.4	57.5	0	57.5	20.3	57.5	21.4	57.5	22.2	1865641.5	58153.31	1967.77	230.81	35.3	6.3	9	18.9	50.4	4.9	13.3	8.5
1	H19	2	CHEK1	NA	Positive	4.96522556390977	43.4830827067669	6.75081533368973	302110.382518797	2676.13481596393	4.5234962406015	12.5037593984962	0.850655586069794	45290.4971804511	1055.02181213474	1064	57	0.6	57	0	57	18.9	57	19	57	20.4	1857191.6	54642.19	2095.61	223.48	33.3	7	8.6	22.1	51.7	6.7	13	7
1	H19	3	CHEK1	NA	Positive	5.86374314800313	40.0195771339076	5.24683106446997	250177.427564605	2667.98488289808	4.38214565387627	12.195771339076	0.827051156468807	44241.1558339859	1033.52051661422	1277	59.6	0.7	59.6	0.1	59.6	18.7	59.6	18.6	59.6	19.9	1961814.2	51989.45	2079.46	208.8	36	6.7	6.4	24.4	54.6	5.4	11.6	14.5
1	H20	1	CHEK1	NA	Positive	6.01098901098901	48.3543956043956	6.64823356502473	333292.276556777	3141.37145232229	3.76007326007326	10.4734432234432	0.731712672648376	40300.8113553114	936.151258537821	1092	63.1	0.9	63.1	0.3	63.1	17	63.1	18.2	63.1	19.2	2063618.2	54992.65	2420.32	228.81	39	4.9	8.9	27	60.3	4.5	14.4	14.9
1	H20	2	CHEK1	NA	Positive	5.95698924731183	44.2213261648746	7.24463884103742	290353.181003584	2902.61223132653	3.67562724014337	9.71594982078853	0.748212450916758	33212.8163082437	848.89029875949	1116	62.3	1.3	62.3	0.1	62.3	15.7	62.3	15.8	62.3	16.4	1974990.6	47456.66	2194.24	191.6	36.7	7.5	4.7	28.5	55.6	6.3	7.8	12.5
1	H20	3	CHEK1	NA	Positive	5.24833887043189	38.0838870431894	5.66245812641544	240737.486710963	2563.28156107875	4.66860465116279	13.5456810631229	0.912806971116725	52064.0083056478	1106.39084773424	1204	57.1	1.6	57.1	0	57.1	18.9	57.1	19.3	57.1	20.8	1894242.9	55177.82	2002.06	224.79	35.5	5.6	8.4	20.8	52.7	6.7	13.9	10
1	H21	1	CHEK1	NA	Positive	4.03102961918195	29.4478138222849	5.05703059785113	189675.300423131	2281.26513782751	4.52327221438646	12.7990126939351	0.879552020741479	49270.8511988716	1070.47729676335	1418	51.3	1.4	51.3	0.1	51.3	19.3	51.3	21.9	51.3	22	1600212.6	59589.69	1823.81	246.9	30.2	7.2	10	23.5	48.7	6	17.5	11.1
1	H21	2	CHEK1	NA	Positive	4.46198406951484	29.9152787834902	4.68249830763579	186345.237509051	2213.92927730186	4.17378711078928	11.2548877624909	0.760167964509428	39970.3852280956	932.469088526718	1381	51.2	0.4	51.2	0.1	51.2	16.8	51.2	16.2	51.2	17.5	1665645.6	50850.58	1834.41	202.66	31.6	7.2	6.4	24.4	50	7.3	10.4	13.1
1	H21	3	CHEK1	NA	Positive	5.0141196013289	36.5523255813954	6.40841485613436	242659.151162791	2704.37800937361	4.08139534883721	11.0946843853821	0.751251050384293	40118.6727574751	930.08377942576	1204	59.3	0.7	59.3	0	59.3	17.4	59.3	16.7	59.3	18.4	1784539.6	49076.64	2079.98	200.85	31.6	9.1	6.2	30.2	54.7	5.2	10.1	13.3
1	H22	1	CHEK1	NA	Positive	4.25161754133717	32.491013659238	5.6224767634875	223527.604601006	2347.62820007786	5.03378864126528	13.6520488856937	0.941566781087401	50437.5485262401	1186.28633186065	1391	49.2	0.9	49.2	0.1	49.2	21.6	49.2	24	49.2	24.3	1737483.7	57390.53	1923.33	229.85	32.5	5.6	7.5	19.5	47.7	5.9	13.7	10
1	H22	2	CHEK1	NA	Positive	5.10437452033768	37.0990023023791	6.00819962224785	245763.196469685	2592.34672386652	4.58787413660783	12.4581734458941	0.900015060611375	44556.8733691481	1088.00502747306	1303	56.3	1.1	56.3	0.2	56.3	20.5	56.3	21.1	56.3	22.3	1792910.6	49872.09	2018.45	202.03	34.2	5.7	5.4	21.7	52.2	6.1	10.2	11
1	H22	3	CHEK1	NA	Positive	5.21895973154362	36.0436241610738	5.21302035430732	230925.916946309	2684.5953228941	5.27181208053691	14.4555369127517	0.881702047517209	52896.067114094	1149.75448623756	1192	59.1	0.6	59.1	0.1	59.1	21.5	59.1	21.1	59.1	23	1935148.4	54788.69	2070.73	219.68	36.2	8.8	6.8	24.2	55.3	5.9	11	11.2
1	I03	1	RPA32	NA	Positive	4.33595988538682	22.5952722063037	2.77543378407576	124178.21991404	1566.63540091635	3.31232091690544	8.97636103151862	0.605039015312782	30984.9391117479	698.821661963733	1396	43	0.5	43	0.1	43	14.5	43	15.7	43	15.8	1769187.5	46751.53	1382.18	165.58	29.4	6.2	3.4	22.2	34.2	7.2	3.9	23.1
1	I03	2	RPA32	NA	Positive	2.35418181818182	10.2683636363636	1.28776558348333	52915.6189090909	925.981792327576	2.01963636363636	5.12	0.411243294907211	16338.3221818182	495.054613944081	1375	26.7	0.3	26.7	0	26.7	9.2	26.7	8.8	26.7	9.4	1549427.5	51216.57	1067.43	174.33	24.9	5.5	7	19.9	27.7	10.1	7.9	24.9
1	I03	3	RPA32	NA	Positive	3.8807901907357	19.308583106267	3.04214414338204	105406.00613079	1554.44255801862	2.66280653950954	6.73365122615804	0.491477632747504	20334.6784741144	551.368044615457	1468	43.3	0.3	43.3	0	43.3	12.6	43.3	12.2	43.3	12.7	1693887.8	42560.74	1386.93	151.74	27.3	5.7	1.6	21	35.8	4.5	2.4	19.8
1	I04	1	RPA32	NA	Positive	4.3384030418251	24.4205323193916	3.11087447360497	138049.239543726	1702.73871095966	2.85019011406844	7.58859315589354	0.567866016374291	25496.5558935361	633.971823889105	1315	47.1	0.7	47.1	0	47.1	12.1	47.1	14.3	47.1	13.8	1867466.6	46195.89	1433.05	166.42	31	4.1	2.8	19.5	37.3	4.6	4.8	22.5
1	I04	2	RPA32	NA	Positive	4.26049868766404	21.4041994750656	2.91114028087191	115534.114173228	1628.75879068559	3.0754593175853	8.39829396325459	0.66379497574277	28212.4429133858	710.931545767364	1524	43.6	0.7	43.6	0.2	43.6	14.3	43.6	14.4	43.6	15.2	1755693.5	45242.68	1411.85	162.85	30.2	3.9	2.6	18.9	37.1	4.2	3.7	17.5
1	I04	3	RPA32	NA	Positive	4.71662938105891	25.2527964205817	3.16304092661421	140068.765846383	1767.63033684192	2.54362416107383	7.51006711409396	0.529629937060509	25623.624906786	589.634639406435	1341	48.9	0.7	48.9	0	48.9	10.9	48.9	11	48.9	11.3	1912299.8	42522.93	1484.69	154.84	31	5.1	3	20.5	40.1	5	4	24.8
1	I05	1	RPA32	NA	Positive	5.08142857142857	26.3642857142857	3.01336521028169	139062.451428571	1708.53615112064	2.75928571428571	7.42071428571429	0.547734860240139	23935.4957142857	621.761865361982	1400	48.4	0.5	48.4	0	48.4	12.9	48.4	14.1	48.4	13.9	1938457.3	41701.08	1448.73	145.72	31.4	3.9	1	23.9	38.6	3.1	1.1	29.5
1	I05	2	RPA32	NA	Positive	4.82014388489209	22.5877697841727	2.98557158506983	117738.85323741	1739.85240104227	2.24460431654676	6.0726618705036	0.437755772009599	19774.7086330935	463.043808756726	1390	49.9	0.5	49.9	0	49.9	9.3	49.9	9.4	49.9	9.7	1876471.4	41088.23	1446.99	143.22	31.7	6	1.4	22.9	38.9	4.8	1.7	27.7
1	I05	3	RPA32	NA	Positive	4.81513828238719	22.8449781659389	2.75616795964023	116350.743813683	1650.99020975295	2.27802037845706	6.06259097525473	0.426672444538094	19204.4541484716	479.976110840146	1374	48.8	0.3	48.8	0	48.8	9.5	48.8	9.9	48.8	10.1	1905179.6	41808.11	1399.91	144.19	32.3	6.5	1.7	21.8	38.4	4.4	2.3	24.6
1	I06	1	RPA32	NA	Positive	4.12987987987988	23.8858858858859	3.14893150846015	137747.51951952	1640.70538046641	2.42942942942943	6.51426426426426	0.519682939352436	21872.9316816817	565.245765109591	1332	45.2	0.7	45.2	0	45.2	10.9	45.2	12.2	45.2	12.4	1814132.4	48355.48	1426.79	171.77	29.6	4.2	3.2	20.1	36.2	3.8	3.8	17
1	I06	2	RPA32	NA	Positive	4.3263086335826	22.9306594153637	2.98057410998609	121783.96057104	1638.64058747217	2.9993201903467	8.10401087695445	0.558079364557672	27488.968728756	613.50141574789	1471	47.2	0.7	47.2	0.1	47.2	12.6	47.2	12.5	47.2	12.6	1739621.4	42394.57	1381.14	148.62	28.1	6.1	2.3	24.7	36.4	5	1.8	26.3
1	I06	3	RPA32	NA	Positive	4.27246992215145	20.6702052370842	2.72330135232735	106663.942675159	1640.29646839523	1.81174805378627	4.90587402689314	0.40846472372442	15743.0856334041	444.884027989355	1413	45.4	0.4	45.4	0.1	45.4	8.6	45.4	8.8	45.4	9.3	1770387.4	48700.16	1441.01	173.8	28.6	6.7	3.9	22.6	40.1	4.5	4.7	14.9
1	I07	1	RPA32	NA	Positive	5.64285714285714	32.0575139146568	3.48165649340438	182659.184601113	2067.14668863925	1.71335807050093	4.70593692022263	0.423042349613002	15349.1233766234	421.75804701458	1078	55.2	0.7	55.2	0.1	55.2	7.9	55.2	8.5	55.2	8.3	2097600.1	47865.21	1654.46	174.18	35.2	5.7	2.8	19.9	44	4.8	4.4	16
1	I07	2	RPA32	NA	Positive	4.82878787878788	24.0757575757576	2.91375886059341	128456.179545455	1855.08959597004	2.16969696969697	5.81742424242424	0.451321970455029	19851.3265151515	553.960191190707	1320	52.8	0.6	52.8	0.1	52.8	10.2	52.8	10.8	52.8	11.4	1835139.9	56554.2	1502.21	206.05	31.7	4.8	6.1	14.5	40.2	4.2	9.9	10
1	I07	3	RPA32	NA	Positive	4.48011782032401	22.5272459499264	3.15021803384979	124430.82916053	1752.15636432874	2.0920471281296	5.84830633284242	0.459419242374121	18797.4455081001	454.405136084939	1358	47.8	0.7	47.8	0	47.8	8.9	47.8	9	47.8	9.4	1885797.7	39967.91	1503.03	140.5	30.9	5.1	1.7	21.9	40.7	3.8	1.8	26.2
1	I08	1	RPA32	NA	Positive	4.28939157566303	20.085023400936	2.15969811720626	104448.275351014	1490.65736051671	1.97581903276131	5.28549141965679	0.435762497634312	19335.7168486739	529.295292005089	1282	44.3	0.6	44.3	0.2	44.3	9.4	44.3	10.5	44.3	10.6	1733911.7	70613.52	1323.68	250.72	30.1	4.6	13.8	10.8	34.9	4.5	18.7	6.6
1	I08	2	RPA32	NA	Positive	4.41074380165289	22.3479338842975	3.02605863942764	126534.176859504	1741.50422409884	1.99173553719008	5.28842975206612	0.463814855543421	20031.6173553719	600.491719306423	1210	47.3	0.7	47.3	0.2	47.3	9.9	47.3	9.6	47.3	11	1848527.2	79437.53	1488.09	281.01	30.7	5	22.2	12.7	37.8	3.8	28.7	6.9
1	I08	3	RPA32	NA	Positive	4.32745398773006	24.0398773006135	2.75577627981835	136232.120398773	1674.16380569207	2.41257668711656	6.57055214723926	0.467334932582927	22114.1035276074	545.747154338021	1304	45.7	0.3	45.7	0	45.7	10.4	45.7	10	45.7	10.6	1816800.3	44611.85	1451.96	160.85	30.9	6.3	3.1	18.2	37.8	5.6	3.5	14.8
1	I09	1	ARHGAP35	NM_004491	sample	3.71860816944024	15.3963691376702	2.09025056670595	78223.9054462935	1251.4450258644	8.21860816944024	21.6263237518911	1.46629602792163	74560.0907715582	1809.7082815819	1322	43.1	1.2	43.1	0.2	43.1	37	43.1	41.6	43.1	41.8	1257834.7	61315.9	950.84	218.14	18.4	4	7.3	10.4	22.3	3.8	9.2	7
1	I09	2	ARHGAP35	NM_004491	sample	2.93226600985222	11.0190886699507	1.46363597387544	47689.3263546798	980.31334174312	7.36206896551724	18.4624384236453	1.28823037240183	65840.3251231527	1686.83889061169	1624	35.5	1.1	35.5	0.1	35.5	31.3	35.5	30.4	35.5	32.9	1213066.1	63810.19	842.4	214.19	17.4	4.8	10.3	10.8	18.1	5.8	9.9	5.4
1	I09	3	ARHGAP35	NM_004491	sample	3.54119850187266	13.7696629213483	1.56584485083608	66156.1810237203	1144.46849906168	8.39575530586766	21.4544319600499	1.37831914504585	72347.7627965044	1729.11035726731	1602	41.1	1.1	41.1	0.1	41.1	35.5	41.1	35	41.1	37.5	1333657.5	57398.58	928.54	196.35	19.2	4.6	7	11.7	20.7	5.7	7.5	10.2
1	I10	1	AHNAK	NM_024060	sample	4.30281124497992	15.1261044176707	1.78009061505418	64134.5421686747	1182.12734462044	8.84738955823293	22.9975903614458	1.48178851874504	79791.2240963855	1844.02176024911	1245	43	1.7	43	0.2	43	38.6	43	41.4	43	42.1	1353587.6	68070.85	923	229.84	21.9	3.9	11.9	9.8	22.8	4.5	12.3	8.8
1	I10	2	AHNAK	NM_024060	sample	3.74947368421053	13.1761403508772	1.56290158242965	58589.4252631579	1054.74577863476	8.25263157894737	21.4680701754386	1.39227095669278	73346.9726315789	1735.8715441748	1425	41.3	0.8	41.3	0.1	41.3	34.6	41.3	34.3	41.3	36.6	1203797.5	65743.86	809	217.25	17.8	2.9	10.3	7.4	18	6.5	11.7	6.2
1	I10	3	AHNAK	NM_024060	sample	2.71216617210683	10.0818991097923	1.20263054309179	46547.6160237389	941.33574977263	7.12640949554896	18.2255192878338	1.23683576300038	61557.659347181	1544.96439889864	1685	35.1	0.9	35.1	0.2	35.1	30.4	35.1	29.7	35.1	32.6	1117201.8	58324.92	785.02	201.56	15.8	10.3	8.7	15.1	16.3	14.4	10.3	13.1
1	I11	1	SH2B3	NM_005475	sample	2.89677419354839	11.4960573476703	1.92039911808417	54928.829390681	1086.8647245518	5.29032258064516	12.526164874552	1.03641986519073	46501.8129032258	1532.5556900495	1395	40.9	1.1	40.9	0.1	40.9	23.9	40.9	27.3	40.9	29.2	1123032.4	79059.92	806.64	266.67	16.6	5.1	19.4	10	16.3	6.5	20.6	4
1	I11	2	SH2B3	NM_005475	sample	2.36144578313253	7.39819277108434	1.44880336454775	29168.5680722892	858.068372069069	2.57831325301205	5.20602409638554	0.66584061887972	20535.2939759036	1309.30360547805	1660	35.1	0.3	35.1	0.1	35.1	12	35.1	11.4	35.1	15.1	1045167.3	109827.52	725.41	367.37	14.2	4.6	47	7.1	13.4	7.5	51.6	2.7
1	I11	3	SH2B3	NM_005475	sample	3.03344709897611	12.6580204778157	2.14464220362188	63920.1153583618	1131.15230495743	6.19249146757679	14.6907849829352	1.13212944395053	54021.6150170648	1656.93513189577	1465	41.7	0.8	41.7	0.4	41.7	26.3	41.7	25.6	41.7	29.2	1249441.9	79016.64	887.82	260.16	17.9	4.6	18.4	6.5	17.7	5.6	19.5	1.6
1	I12	1	MSH2	NM_000251	sample	4.13882352941176	18.7960784313726	2.20072105753684	99750.6674509804	1315.03208705052	6.35607843137255	16.7882352941176	1.31610237265722	62328.9145098039	1654.17571307745	1275	41.9	1.7	41.9	0.5	41.9	28.1	41.9	32.9	41.9	33.3	1401647.3	65388.25	1051.68	232.71	22.4	4.5	10.6	11.1	26	6.4	12.2	6.3
1	I12	2	MSH2	NM_000251	sample	4.32862190812721	21.0664310954064	2.50136715148351	120947.815547703	1439.77056588153	6.69116607773852	17.4890459363958	1.26665897855674	66864.6035335689	1704.54653506413	1415	42.9	0.9	42.9	0.1	42.9	29.8	42.9	29.5	42.9	31.8	1530564	65471.35	1159.85	229.42	23	4.5	11.1	11.4	27.6	5.7	13.5	5.9
1	I12	3	MSH2	NM_000251	sample	3.24573170731707	14.8493902439024	1.97588177832001	80211.1353658537	1260.0833905119	5.62865853658537	14.1676829268293	1.23597986381588	55749.9835365854	1718.33633760286	1640	39.3	1.5	39.3	0.3	39.3	25.1	39.3	26.3	39.3	30.5	1395058.1	75281.22	1068.02	262.31	21	5.2	17.1	9.6	25.5	5.4	20	4.4
1	I13	1	NOTCH1	NM_017617	sample	2.50450992182802	10.3968731208659	1.57229421744457	52310.0883944678	970.478824978872	4.97714972940469	11.5369813589898	1.0312045088185	42168.7696933253	1546.85205636691	1663	34.2	0.7	34.2	0.1	34.2	22.9	34.2	25.7	34.2	28	1134014.4	77503.83	833.18	268.93	15	3.8	17.1	6.4	16.5	5.8	21.2	2.9
1	I13	2	NOTCH1	NM_017617	sample	3.42939297124601	13.1744408945687	1.70766750121084	60210.1827476038	1108.34627820114	8.34760383386581	20.8402555910543	1.4178016683058	71876.6447284345	1828.20306775857	1565	40.1	1.2	40.1	0.2	40.1	35.2	40.1	34.6	40.1	37.6	1241339.6	61806.37	897.91	212.69	17.8	3.8	9.3	11.4	18.2	4.3	10.2	7.6
1	I13	3	NOTCH1	NM_017617	sample	3.0766081871345	11.3555555555556	1.4867530235987	50594.483625731	1004.46042039127	7.88947368421053	19.346783625731	1.29834769622241	66000.3263157895	1705.24247745569	1710	36.9	0.8	36.9	0.2	36.9	34	36.9	32.7	36.9	35.9	1240960.6	62183.77	863.05	208.75	17.5	4.2	8.2	9.6	18.7	4.6	8.9	7.7
1	I14	1	RAD51	NM_133487	sample	3.4901185770751	14.2561264822134	1.85568783476468	68176.6403162055	1119.26691176322	7.47747035573123	20.2339920948617	1.19399112141439	73644.6007905138	1437.49580556456	1265	40.3	1.1	40.3	0.1	40.3	29	40.3	32.3	40.3	32.4	1074747.7	64396.37	811.12	221.67	15.2	7	11.2	15.5	18.3	9.5	11.1	9.8
1	I14	2	RAD51	NM_133487	sample	3.6515873015873	15.8992063492063	2.10905805392982	81096.4428571429	1143.91739530473	8.18174603174603	22.7880952380952	1.39009808839905	78069.2380952381	1525.02140847017	1260	42.1	1.4	42.1	0.2	42.1	31.1	42.1	32.1	42.1	33.2	1070434.3	57076.6	829.77	193.01	14	6.1	7.2	13.2	17.2	8.8	6.5	9.4
1	I14	3	RAD51	NM_133487	sample	3.398891966759	12.8074792243767	2.03346351530237	56049.6876731302	1064.41715566307	7.55609418282548	20.3808864265928	1.2953036381208	70569.1288088643	1452.60708098897	1444	41.7	1.5	41.7	0.3	41.7	29.8	41.7	30.7	41.7	32.5	1018199.5	59538.61	740.85	201.48	13.7	7.7	9.4	11.8	15.4	13.4	7.5	6.4
1	I15	1	ZFHX4	NM_024721	sample	3.71667936024372	14.2665651180503	2.02235666875328	70103.2124904798	1155.77595083267	7.44249809596344	18.6290936785986	1.30748856513091	64817.3754760091	1661.57333844872	1313	40.1	0.8	40.1	0.2	40.1	31.8	40.1	35.7	40.1	35.5	1236361.3	65989.67	869.32	225.74	19.1	3.7	11.2	9.5	19.3	5.6	11.8	6.1
1	I15	2	ZFHX4	NM_024721	sample	3.88492352512746	14.2061179898034	2.02794272670416	69655.5316824472	1252.56874417967	7.24908958485069	18.401310997815	1.32121841601114	65561.7458120903	1740.64264457184	1373	44.1	1.2	44.1	0.4	44.1	31.8	44.1	30.8	44.1	33.9	1348208.2	70203.74	925.75	235.55	22.4	4.4	14.6	8.8	22.7	4.6	15	4.1
1	I15	3	ZFHX4	NM_024721	sample	3.39175257731959	13.6836340206186	1.86304991083741	64897.5889175258	1121.04409750024	7.81572164948454	18.6836340206186	1.35258130913603	62333.9220360825	1781.44321647879	1552	40.3	0.9	40.3	0.1	40.3	35.6	40.3	34.5	40.3	38.5	1293932.6	64962.6	886.65	214.58	19.5	4.8	9.7	8.7	19.5	4.4	9.1	5.3
1	I16	1	KMT2C	NM_170606	sample	3.71814946619217	16.8782918149466	2.20551384681665	88389.7110320285	1224.94244734135	7.44839857651246	18.8199288256228	1.3571623948574	69887.7793594306	1875.99247439771	1405	41.6	0.9	41.6	0.1	41.6	33.1	41.6	36.7	41.6	37.9	1291726.6	74277.83	939.94	249.91	18.6	3.1	14.8	7.5	20.1	4.9	17.4	5.1
1	I16	2	KMT2C	NM_170606	sample	2.76813317479191	12.4030915576694	2.06590015566201	68637.2217598097	1115.79147868744	5.98454221165279	14.3763376932224	1.14328375379609	54510.2871581451	1736.33822370668	1682	38.9	0.5	38.9	0.3	38.9	27.5	38.9	26.6	38.9	30.7	1172101.6	72146.2	865.51	248.99	16	3.7	14.9	8.1	17.7	5.6	17.2	4.4
1	I16	3	KMT2C	NM_170606	sample	3.42112211221122	14.0158415841584	2.02467056128804	71156.6336633663	1183.77621758154	8.98151815181518	23.2171617161716	1.44359736205689	83553.703630363	1875.37240414853	1515	42.6	0.9	42.6	0.1	42.6	37.6	42.6	36.5	42.6	40.1	1278249.9	61508.93	905.35	208.64	18.1	6	9.2	11.9	18.5	5.7	10.2	10
1	I17	1	RPA32	NA	Positive	4.30407523510972	22.1277429467085	2.96022532850913	120144.65830721	1599.05271437709	2.27742946708464	5.67633228840125	0.524990296845384	18930.5242946708	593.775905798738	1276	45.7	1	45.7	0.1	45.7	10.7	45.7	11.7	45.7	11.8	1721659.4	59919.91	1320.33	212.38	28.7	5.4	8.6	16.1	34.9	3	10.1	8.5
1	I17	2	RPA32	NA	Positive	5.76779359430605	30.020462633452	2.77275976069431	158505.038256228	1771.24856508523	3.0364768683274	8.29626334519573	0.61617031035091	27216.006227758	655.271054326901	1124	51.3	0.7	51.3	0.1	51.3	12.7	51.3	13.4	51.3	13.8	1923364.8	43243.87	1417.51	153.89	29.6	6.3	2	20.9	36.2	6.5	2.8	22.8
1	I17	3	RPA32	NA	Positive	4.85910931174089	24.6663967611336	2.86960211633228	138805.896356275	1803.6838841538	2.6753036437247	7.18461538461538	0.483783853569671	22753.5368421053	541.477588282307	1235	48.9	0.2	48.9	0	48.9	11.3	48.9	11.3	48.9	11.7	1919578.7	42719.65	1479.63	153	30.9	5.5	1.8	22.8	39	4.1	2.2	23.7
1	I18	1	RPA32	NA	Positive	4.87266828872668	28.220600162206	3.22651470188237	159153.144363341	1818.75808644015	2.45417680454177	6.67883211678832	0.507125513478811	21537.9099756691	538.458678088177	1233	51.9	0.6	51.9	0.1	51.9	11.4	51.9	12.4	51.9	12.2	1856720.5	42068.3	1450.59	150.28	31.5	4.5	1.1	21.4	37.6	3.9	2.3	25.3
1	I18	2	RPA32	NA	Positive	4.9875173370319	25.5242718446602	2.64319141035155	132530.09223301	1646.32720962135	2.33841886269071	6.52011095700416	0.471264886494966	21572.76629681	504.872495909118	1442	49.4	0.5	49.4	0	49.4	9.8	49.4	9.5	49.4	9.9	1804250.9	38999.03	1370.73	138.13	29.1	5.1	1	22.3	35.6	4.7	1.7	29.8
1	I18	3	RPA32	NA	Positive	4.27002126151666	20.8695960311836	2.36700973427792	109521.78313253	1517.03366796853	2.68462083628632	7.29411764705882	0.531577535180039	23555.2232459249	569.344617589433	1411	42.9	0.5	42.9	0	42.9	11.1	42.9	11.2	42.9	11.6	1721568	41219.88	1342.87	148.71	26.7	6.7	1.3	23.6	35.4	5.7	2.4	22.7
1	I19	1	RPA32	NA	Positive	3.17922735908803	15.931602279924	2.04598073597443	82992.2520582647	1225.80408665074	2.00443318556048	5.16022799240025	0.452434979940701	18776.3242558581	565.358133150592	1579	36.2	0.6	36.2	0	36.2	9.2	36.2	10.4	36.2	10.8	1484426.8	57213.87	1174.12	207.93	23.6	4.2	7.9	16.7	29.3	3.1	10.8	14.7
1	I19	2	RPA32	NA	Positive	4.52917665867306	24.0391686650679	2.91042092270498	124539.544364508	1635.04452553284	2.56434852118305	6.59872102318146	0.426768707203898	21902.0783373301	510.304200279453	1251	48	0.3	48	0	48	11	48	10.4	48	10.7	1776106.1	49307.57	1353.42	170.55	28.1	5.4	4.2	18.8	33.7	5.4	4.6	16.6
1	I19	3	RPA32	NA	Positive	4.01895043731778	19.9387755102041	2.76508170777496	109509.105685131	1588.59348854447	2.51093294460641	6.4832361516035	0.46372311907813	21558.0459183673	550.091545849883	1372	43.6	0.4	43.6	0.1	43.6	11	43.6	10.9	43.6	11.3	1744116.9	46407.48	1379.81	165.05	27.6	5.7	3.1	24.6	34.3	5.5	5	21.9
1	I20	1	RPA32	NA	Positive	4.4975884244373	22.0996784565916	2.39661005195329	116334.065916399	1578.36056075728	2.97508038585209	8.33681672025723	0.621599395074624	30733.7218649518	730.854373619874	1244	46.5	0.6	46.5	0.2	46.5	13	46.5	13.9	46.5	14.1	1763353.6	58916.84	1339.21	213.58	28.4	4.4	6.4	11.4	34.4	3.9	9.2	6.4
1	I20	2	RPA32	NA	Positive	4.68316100443132	24.0280649926145	3.41100962498703	126273.059084195	1649.50697932169	1.87887740029542	5.21713441654357	0.396021069601349	17270.5376661743	431.004467985388	1354	48.2	0.4	48.2	0	48.2	7.7	48.2	7.9	48.2	8.5	1823874.5	46209.69	1383.67	167.4	28.7	6.4	3.2	20.8	35.7	6.5	5.2	21.3
1	I20	3	RPA32	NA	Positive	6.56342182890855	38.5034414945919	3.86986845119765	213853.714847591	2177.76976560244	2.19174041297935	5.68534906588004	0.487584177207592	18632.3274336283	541.851703644676	1017	59	0.6	59	0.1	59	9.6	59	9.2	59	10.1	2230896.9	47446.48	1708.51	172.1	35.2	4.4	3.5	20.3	43.3	3.8	5.1	17.6
1	I21	1	RPA32	NA	Positive	4.16055718475073	22.8057184750733	3.00069839169464	125942.118768328	1617.86047596509	3.00879765395894	8.24266862170088	0.619736039463799	26657.4178885631	653.471485416663	1364	46.8	1	46.8	0	46.8	13.1	46.8	14.4	46.8	14.4	1681798.8	41787.84	1314.01	146.67	28.9	3.8	1.7	23.2	34	4.3	2	29
1	I21	2	RPA32	NA	Positive	5.93916349809886	34.1247148288973	3.73065051669725	188320.046387833	1997.21950430583	2.56121673003802	6.89809885931559	0.521163047936981	22082.774904943	540.803968224157	1315	54.9	0.5	54.9	0	54.9	10.8	54.9	11.5	54.9	11.5	1916113.1	38174.46	1561	139.08	30.5	6.2	1.4	26	40.2	4.3	1.9	31.2
1	I21	3	RPA32	NA	Positive	3.87374749498998	18.3420173680695	2.3370841688679	95200.4415497662	1417.06598364436	2.64061456245825	6.84502338009352	0.495507910566637	21985.1763527054	537.916036901967	1497	44.8	0.4	44.8	0	44.8	11.3	44.8	11.4	44.8	11.8	1645168.8	38188.72	1211.71	133	27.1	10.4	1.1	26.9	32.2	9.4	1.3	35.3
1	I22	1	RPA32	NA	Positive	4.60711692084241	26.358024691358	3.00592503706497	154174.56063907	1720.55293379215	3.27378358750908	9.35148874364561	0.671667788517115	31332.5591866376	710.759790482967	1377	47.8	0.7	47.8	0.1	47.8	14.1	47.8	16	47.8	15.6	1766581.6	42630.77	1409.07	151.14	28.8	2.5	1.3	19.3	34.1	4	2	23.9
1	I22	2	RPA32	NA	Positive	5.43701399688958	31.042768273717	3.22788905064333	174951.475894246	1904.20741239547	2.75583203732504	7.41757387247278	0.619687884849177	23598.4370139969	660.595674912278	1286	52.4	0.9	52.4	0	52.4	11.7	52.4	12.7	52.4	13.1	1921414.5	42813.49	1493.83	152.89	32.2	3.9	2	17.5	36.3	4.8	2.3	18.5
1	I22	3	RPA32	NA	Positive	5.04172560113154	27.9497878359265	3.25200093654683	147384.852192362	1723.06044700368	3.42220650636492	9.61810466760962	0.624226524838814	31182.3642149929	649.93345840426	1414	50.2	0.7	50.2	0	50.2	14.1	50.2	14.3	50.2	14.6	1784659	39662.2	1404.8	141.71	27.9	6.4	1	22.8	36.7	5.2	1.8	29.6
1	J03	1	ATR	NA	Positive	3.8694543600204	20.5068842427333	3.28942490469982	105803.202957675	1915.75519205149	3.20142784293728	8.10861805201428	0.682271726691933	28597.3865374809	867.706886367086	1961	50.4	0.9	50.4	0.1	50.4	14.1	50.4	16.1	50.4	16.5	1557030.4	49597.29	1679.14	200.2	31.7	5.3	5.4	26.1	55.7	4.6	8.1	10.8
1	J03	2	ATR	NA	Positive	2.80334128878282	15.1245823389021	2.59164179692831	74754.769451074	1575.86856321188	3.04964200477327	7.67159904534606	0.591064304906767	25984.2200477327	769.380717751332	2095	43.1	0.5	43.1	0	43.1	13.3	43.1	13	43.1	13.8	1328555.2	50245.18	1485.31	205.15	25.7	5.8	5.5	24.9	50.8	6	9.9	10.4
1	J03	3	ATR	NA	Positive	2.70825426944972	13.665559772296	2.46007504645626	71448.5512333966	1627.06029690981	2.90607210626186	7.74193548387097	0.574486400394243	27117.3961100569	720.771205616036	2108	42.8	0.6	42.8	0	42.8	12.8	42.8	12.5	42.8	14	1428548.5	47680.53	1602.59	195.6	27.8	8.1	4.8	29.2	57.6	6.5	8.6	9.8
1	J04	1	ATR	NA	Positive	3.75115681233933	20.9624678663239	2.91172191719525	118181.416452442	1840.98737932989	3.62313624678663	9.08997429305913	0.745770448062461	31722.087403599	970.374397682598	1945	46	0.9	46	0.1	46	17.5	46	19.2	46	20.1	1616003.7	56965.44	1635.14	218.92	31.7	3.5	8.2	18.8	51.9	5.4	11.5	7.1
1	J04	2	ATR	NA	Positive	3.68372346216658	20.525313010343	3.38868373404136	113028.155144257	1985.78060009576	3.1660315732172	8.3179096352749	0.669859930606108	31779.7811649428	858.985074888172	1837	50.2	0.9	50.2	0.2	50.2	13.6	50.2	13.4	50.2	14.9	1572062.2	52380.52	1751.35	212.5	33.2	5.8	6.4	25.4	57.9	5.8	10.7	10.8
1	J04	3	ATR	NA	Positive	3.27979274611399	17.7725388601036	3.00041906267636	97163.6430051814	1849.44145145619	2.92124352331606	7.40984455958549	0.61038424484541	25625.1616580311	775.933656867593	1930	46.9	0.7	46.9	0.1	46.9	13.7	46.9	13.8	46.9	15	1555926.9	47157.6	1700.77	194.67	30.3	7	4.8	28	58.3	6.1	8.4	11.8
1	J05	1	ATR	NA	Positive	3.76602564102564	22.5518162393162	3.66764184459463	130977.49465812	2015.48479768111	3.43429487179487	8.97061965811966	0.687916710108625	31990.1447649573	887.077761043867	1872	48.8	0.8	48.8	0	48.8	15.7	48.8	17.4	48.8	17.7	1615199	54692.41	1756.02	218.27	32.2	5	6.8	22.2	54.4	4.6	11.2	10.3
1	J05	2	ATR	NA	Positive	3.9693313222725	19.2755153343389	3.04660726345571	93225.137254902	1824.2228851686	3.19507290095525	8.21719457013575	0.633416775955631	28635.8743086978	782.512509561189	1989	50.1	0.9	50.1	0.1	50.1	13.3	50.1	13.2	50.1	14.4	1530811.8	50788.68	1603.26	199.56	30.4	7.1	6.8	28.2	55.1	6.7	9.8	14
1	J05	3	ATR	NA	Positive	2.99301025163094	17.1961789375582	2.95895716508704	94712.6756756757	1775.94015164194	2.93150046598322	7.60950605778192	0.607725435126415	26251.659832246	738.118566991349	2146	45.1	0.7	45.1	0.2	45.1	12.8	45.1	12.9	45.1	14.1	1428979	48100.12	1680.01	205.5	27.4	8.4	5.5	30	56.9	6	9.6	10
1	J06	1	ATR	NA	Positive	3.21793680297398	16.8424721189591	2.73122893759549	89812.1514869888	1710.34408896177	3.42936802973978	8.38708178438662	0.594967673986334	29660.1542750929	824.632051159461	2152	44.6	0.4	44.6	0	44.6	14.1	44.6	15.5	44.6	15.9	1487144.7	51832.81	1600.28	208.24	28.6	6.5	6.4	27.6	54	6.7	8.7	12.5
1	J06	2	ATR	NA	Positive	2.97249881460408	17.6846846846847	3.19347245825433	101802.885253675	1882.29272203827	2.64438122332859	6.66239924134661	0.501712502192058	25227.9596965386	713.527843068718	2109	46.3	0.7	46.3	0	46.3	11.2	46.3	10.6	46.3	12.4	1518166.8	56256.42	1714.74	235.27	30.7	6.7	8.8	23	58.2	6.2	15.9	9.1
1	J06	3	ATR	NA	Positive	3.18636363636364	16.9718181818182	2.96124818180829	88262.4631818182	1854.42871685316	2.59318181818182	6.56818181818182	0.535329867591683	22464.7331818182	665.560599973136	2200	48.4	0.6	48.4	0	48.4	11.9	48.4	12	48.4	13.4	1468322.5	47628.28	1708.62	201.7	28	7.3	5.1	29.7	60.1	5.8	9.8	9.3
1	J07	1	ATR	NA	Positive	3.10772701635646	16.3361534122955	2.56524240674335	84907.9740552735	1647.95504649812	2.95149464184997	7.53355893965031	0.617243151513051	26787.910321489	796.908261995403	1773	43.4	1	43.4	0	43.4	13	43.4	14.6	43.4	14.9	1443083.5	60737.46	1555.1	242.3	30.3	7.1	10.8	22	53.1	6.8	15.6	8.1
1	J07	2	ATR	NA	Positive	4.20378619153675	23.0367483296214	3.36933375981609	127349.062360802	2060.63315824849	3.30790645879733	9.03396436525613	0.695101154950982	34015.513363029	879.318059332751	1796	51.6	1.2	51.6	0.1	51.6	14.9	51.6	15.6	51.6	16.5	1624154.1	52290.94	1737.98	211.19	31.3	6	6.8	23.2	56.6	7.1	11.3	10
1	J07	3	ATR	NA	Positive	2.6138147566719	12.8189429618001	2.22440435327771	64974.1407639979	1528.62362698059	2.09052851909995	5.4683411826269	0.448461808084345	20144.7001569859	607.135253594747	1911	42.1	0.6	42.1	0.1	42.1	9.9	42.1	9.6	42.1	11.2	1305660.4	51779.26	1499.95	219.74	24.3	9.8	7.5	26.7	53.6	7.8	13.1	10.4
1	J08	1	ATR	NA	Positive	3.78628628628629	19.497997997998	2.7194867914853	103507.589089089	1874.65517570649	2.86436436436436	7.3023023023023	0.544586426774984	25857.3443443443	745.351281043852	1998	48	0.8	48	0	48	13.1	48	14.4	48	15.4	1545449.6	52893.62	1716.99	218.86	30.9	7.2	7.3	27.7	58.3	5.8	12.1	10.4
1	J08	2	ATR	NA	Positive	3.05428716387621	16.4581430745814	2.72609746032484	86551.2496194825	1707.5779485372	3.59918822932522	9.24048706240487	0.614468766140232	33515.0766108574	869.565201288811	1971	43.9	0.4	43.9	0.1	43.9	15.4	43.9	14.9	43.9	16.1	1472466.9	54807.5	1599.47	222.96	29	6.1	8	24.6	54.1	7.1	11.7	8.7
1	J08	3	ATR	NA	Positive	2.73282075925036	13.7227294569918	2.21379345528342	69749.6126862086	1504.21810707414	3.01970206631427	7.60643921191735	0.579395309789766	26877.9855838539	809.036708033223	2081	40.1	0.5	40.1	0.1	40.1	13.9	40.1	13	40.1	15.2	1409627.3	54596.95	1502.22	221.67	25.7	7.9	8.7	23.6	51.3	7.5	13.7	8.5
1	J09	1	STIM1	NM_003156	sample	2.82696467195386	10.4152847873107	1.28837566174316	52152.613554434	886.314284205764	7.15933669790916	18.492429704398	1.18347378505617	64899.7563085797	1508.65679699789	1387	32.9	0.7	32.9	0.2	32.9	28.8	32.9	31.7	32.9	31.6	1089883.1	64422.13	745.2	215.66	15.7	5.7	10.8	11.1	15.6	6.8	9	5.8
1	J09	2	STIM1	NM_003156	sample	2.91461649782923	11.7525325615051	1.65347721085065	61160.7496382055	991.905888047596	7.95658465991317	20.3856729377713	1.33279243064908	70744.0477568741	1648.10691467813	1382	37	0.9	37	0.3	37	32.8	37	33.4	37	35.2	1060948.3	63527.66	762.49	218.76	15	4.5	10.7	10.6	14.8	8.5	13.3	8
1	J09	3	STIM1	NM_003156	sample	2.61939393939394	10.2878787878788	1.72526259218768	52259.5690909091	968.695798341348	7.87030303030303	20.0254545454545	1.29381442858303	67359.2066666667	1600.82885999329	1650	35.5	0.7	35.5	0.2	35.5	33.8	35.5	33.3	35.5	35	1110490.5	58674.78	770.29	191.15	14.9	5.5	8.4	12.4	16	8.4	7.8	10
1	J10	1	DICER1	NM_030621	sample	3.57314328582146	14.7081770442611	1.63136141689489	76384.0585146287	1112.83776365605	6.61365341335334	16.8267066766692	1.27994501863064	58511.9257314329	1671.30110718697	1333	39.4	0.9	39.4	0.1	39.4	28.2	39.4	32.5	39.4	32.8	1267487.4	73300.83	887.03	249.48	18.1	4.3	14.6	8.7	19.7	5	17.3	4.9
1	J10	2	DICER1	NM_030621	sample	3.94429347826087	16.8084239130435	2.21725210802736	81393.7683423913	1249.09915790397	6.6875	17.2472826086957	1.2356368576001	60940.2995923913	1600.53053036917	1472	43	0.9	43	0.1	43	29.9	43	29.1	43	31.6	1253884	70102.31	970.25	246.43	18.4	4.1	13.2	8.2	22.3	5.1	15.6	3.8
1	J10	3	DICER1	NM_030621	sample	3.32747716092762	13.2171468728039	1.51403196701652	66467.0302178496	1091.92103115581	7.90583274771609	20.5411103302881	1.29805257400333	70780.9824314828	1627.87412760017	1423	37.7	0.7	37.7	0.3	37.7	33.5	37.7	33.5	37.7	35.4	1298321.5	60734.47	902.62	204.29	18.8	4.4	7.6	10.8	19	5.8	8.2	8.5
1	J11	1	PASK	NM_015148	sample	2.48585189644792	8.62974111980735	1.58558754815358	36568.8669476219	927.105318886523	3.18422636965683	6.5364238410596	0.832009073084882	26829.3804936785	1527.07845884867	1661	35	1	35	0.2	35	14.3	35	17.2	35	20.9	1101147.9	104604.49	768.05	351.81	15.5	5	41.8	8.5	16.3	5.1	45.3	3.9
1	J11	2	PASK	NM_015148	sample	2.15982028241335	8.04557124518614	1.17844881174135	40062.9435173299	822.763941246513	2.34980744544288	4.83247753530167	0.62198883377047	21482.1020539153	1349.51095142787	1558	29.7	0.4	29.7	0.3	29.7	11	29.7	9.6	29.7	14.8	1079046.3	129738.82	746.99	433.28	14.2	4.9	59.8	5.2	13.7	6.6	66	2.3
1	J11	3	PASK	NM_015148	sample	2.73135233474833	11.7725894481504	1.96937595456538	64903.9581564585	1076.71858099086	6.62583383869012	16.2801697998787	1.24885557304373	60076.9963614312	1760.32441155835	1649	35.8	0.9	35.8	0.1	35.8	29.8	35.8	29.3	35.8	33.6	1249525.5	67627.26	902.28	232.32	17.8	4.9	11.5	9.4	18.4	5.9	12.6	5.2
1	J12	1	EZH2	NM_152998	sample	2.80704845814978	11.9832599118943	1.98810458399932	57469.2854625551	1059.23287172281	6.88810572687225	17.2281938325991	1.13157634187567	63475.3515418502	1579.24390734628	1135	39.2	0.7	39.2	0.2	39.2	29.1	39.2	31.3	39.2	32.2	1051779.2	79117.13	807.55	272.93	14.5	4.2	17.8	9.5	15.7	8.5	23	6.1
1	J12	2	EZH2	NM_152998	sample	3.31329827197596	14.2779864763336	1.94160967253848	81111.4485349361	1202.92785395301	7.67468069120962	20.0315552216379	1.33814925906156	76240.9579263711	1826.03013163753	1331	40.7	0.9	40.7	0.2	40.7	33.2	40.7	32.4	40.7	35.7	1287730.6	73888.91	926.18	257.63	17.3	3.6	17	7.6	18.8	5.5	19.6	3.8
1	J12	3	EZH2	NM_152998	sample	2.31468531468531	9.48041958041958	1.60865775216294	46493.3041958042	907.84909554718	5.18741258741259	12.2076923076923	1.05873966666116	47196.8748251748	1695.77338999133	1430	35	0.7	35	0.4	35	22.9	35	22.7	35	28.1	1043625.9	94678.81	772.2	325.81	13.1	6.2	32	7.1	14.3	8.8	38	2.9
1	J13	1	ATF7IP	NM_018179	sample	3.93421926910299	14.2006644518272	1.75342304722805	66153.8405315615	1099.99278715493	8.53089700996678	22.5229235880399	1.37403624522286	78784.4611295681	1730.8786304666	1505	41.1	0.9	41.1	0	41.1	35	41.1	37.7	41.1	38.1	1223092.9	64169.06	864.34	216.96	18.8	3.3	9	8.2	18.9	4.8	8	5.3
1	J13	2	ATF7IP	NM_018179	sample	3.41695382494831	15.7939352170917	2.23843122085824	85429.3797381116	1166.27557688216	8.09786354238456	21.3838731909028	1.33421569795312	75093.1281874569	1683.92791932146	1451	39.3	1	39.3	0.2	39.3	33.2	39.3	32.7	39.3	34.8	1264479.8	57686.97	932.71	197.9	18	4.7	5.7	11.6	20	5.7	6.8	8.7
1	J13	3	ATF7IP	NM_018179	sample	3.88115715402658	16.2947615324472	2.21740369107714	92283.0570758405	1292.16582587952	8.47928068803753	21.3792025019547	1.36060538209982	74919.4956997654	1817.701043051	1279	41.8	0.6	41.8	0.1	41.8	36.7	41.8	35.1	41.8	38.1	1414464.5	64875.66	1040.51	215.87	22	4.1	10.6	12.2	24.2	4.8	11.4	10.7
1	J14	1	RB1	NM_000321	sample	3.20846905537459	13.2475570032573	1.92374103042357	67140.6208469055	1147.34508687921	6.54983713355049	16.0462540716612	1.23567812908201	58133.983713355	1757.03091724671	1535	39.5	1.1	39.5	0.2	39.5	29.3	39.5	33.1	39.5	35.3	1257888.4	70979.56	938.71	249.14	18.3	3.6	14	11.5	21.2	3.6	16.4	8.1
1	J14	2	RB1	NM_000321	sample	3.53866317169069	13.6225425950197	1.73633381845967	68248.2955439056	1073.27736278509	7.69855832241153	19.4560943643512	1.30571338450585	67478.2031454784	1719.34814073898	1526	38.1	0.5	38.1	0	38.1	34.1	38.1	33.2	38.1	35.8	1253087.2	64018.19	916.91	219.41	17.9	3.5	10.1	9.8	19.4	4	10.3	4.9
1	J14	3	RB1	NM_000321	sample	3.36887417218543	14.1165562913907	1.63200540621123	71155.6490066225	1103.72689687319	7.83443708609272	20.4086092715232	1.3539184254412	72202.959602649	1718.59433375778	1510	37.9	1	37.9	0.1	37.9	33.2	37.9	33.4	37.9	35.9	1303441.6	57337.42	908.99	197.93	17.6	5.2	7.4	14.7	19.9	5.6	8.7	10.7
1	J15	1	RPA2	NM_002946	sample	5.5157131345689	31.5753424657534	3.87166494731499	181273.076551168	1903.05177632377	1.91055600322321	5.07252215954875	0.38823275675877	17072.6881547139	453.72132337802	1241	49.6	0.2	49.6	0.1	49.6	8.4	49.6	9.5	49.6	9.1	2034586	45477.29	1567.05	163.01	33	4.4	2.3	17.6	40.1	5	3.2	18.9
1	J15	2	RPA2	NM_002946	sample	3.49202898550725	16.0630434782609	2.41357135628657	85186.8789855072	1426.08512377628	1.74057971014493	4.52246376811594	0.40772494207735	16109.6507246377	506.121427187119	1380	39.7	0.4	39.7	0.1	39.7	8.1	39.7	8.3	39.7	9	1591850	62273.07	1282.31	223.16	27.5	5.1	9.4	14.1	34.6	6.4	12.5	7
1	J15	3	RPA2	NM_002946	sample	3.90177935943061	19.4846975088968	2.46705105656805	102813.35658363	1466.68000160951	1.50035587188612	3.77153024911032	0.309705444899949	13012.5245551601	396.243471472895	1405	43.8	0.4	43.8	0	43.8	6.3	43.8	5.9	43.8	6.8	1724793.3	62317.45	1263.9	217.7	27.4	7.4	9.8	15.3	33.1	7.2	11.5	6.5
1	J16	1	RPS2	NM_002952	sample	3.74200661521499	17.4740904079383	2.2284150225483	90794.1521499449	1187.25362550461	5.23373759647189	14.2160970231533	1.19734624659394	55490.9889746417	1492.60856671111	907	44.3	2.2	44.3	0.3	44.3	23.6	44.3	27.2	44.3	28.8	903140.1	91685.97	750.01	360.18	12.6	4.1	27.6	7.3	15.2	11.1	42.2	3.6
1	J16	2	RPS2	NM_002952	sample	4.12514220705347	15.2605233219568	1.82562358712513	67555.6939704209	1232.2269887118	6.60864618885097	18.7042093287827	1.27887534489896	66943.252559727	1497.64215401465	879	46.1	2	46.1	0	46.1	28.4	46.1	30.1	46.1	32.3	944251.7	56722.84	790.96	216.28	14.8	3.8	8.2	18	18.7	15.9	13.5	15.2
1	J16	3	RPS2	NM_002952	sample	3.91675338189386	15.5931321540062	2.01748415306505	80660.2996878252	1294.7397033688	7.13839750260146	21.1092611862643	1.31194008309119	78956.0624349636	1500.24591747368	961	49	1.7	49	0.3	49	29.6	49	30.5	49	33.1	915179.2	59741.88	796.55	232.03	12.7	5.3	9.6	13.9	17.5	18.9	15.2	7.3
1	J17	1	ATR	NA	Positive	4.50296247531271	25.7636603028308	3.94110969426009	150967.661619486	2247.19707433146	3.85582620144832	9.9835418038183	0.68139507640227	36956.5398288348	906.974467514493	1519	53.6	0.7	53.6	0.1	53.6	16.7	53.6	17.8	53.6	18	1775543.7	54487.84	1900.54	220.73	37.6	4.9	7.2	22.9	59.4	5.3	10.7	10.1
1	J17	2	ATR	NA	Positive	3.8658269441402	20.8614457831325	3.48408469253521	115848.484118291	2116.5598763426	3.59200438116101	9.11610076670318	0.598609530337727	32777.5191675794	780.073401142826	1826	52.6	0.7	52.6	0.1	52.6	13.7	52.6	13.7	52.6	14.6	1615499.3	50498.66	1734.82	203.17	32.2	6.4	6.4	26.5	56.4	7.8	9.9	13.2
1	J17	3	ATR	NA	Positive	2.23802816901408	11.6910798122066	2.16553607684325	61542.1422535211	1399.68813018455	2.59953051643192	6.43098591549296	0.512106418696089	22090.1633802817	662.82359396249	2130	37.1	0.6	37.1	0	37.1	11.8	37.1	11.2	37.1	12.4	1259326.9	47647.22	1425.68	198.82	24.3	10	4.9	27.6	50	10.7	9.5	11.5
1	J18	1	ATR	NA	Positive	2.84845005740528	15.7732491389208	2.68374794184744	87295.4334098737	1671.86537974638	3.35074626865672	8.32548794489093	0.718690809069778	28749.9712973594	962.139317235635	1742	42.8	0.8	42.8	0.1	42.8	15.3	42.8	16.9	42.8	17.3	1426375.2	60238.84	1540.65	245.84	28.5	5.7	9.4	19.3	50.5	6.7	15.6	7.9
1	J18	2	ATR	NA	Positive	3.7601246105919	18.9755970924195	3.14622318726482	97776.9548286604	1971.20226338805	3.67133956386293	10.0415368639668	0.694446945177737	36321.981827622	879.44178958156	1926	51	0.7	51	0.2	51	15.7	51	15	51	16.6	1610282.4	51119.59	1708.41	208.6	32.8	4.8	6	22.9	59.1	5.9	9.9	8.5
1	J18	3	ATR	NA	Positive	3.84029850746269	21.0716417910448	3.53823956029773	112548.06318408	2033.170701996	3.33233830845771	8.71691542288557	0.669763661170767	29974.3189054726	814.541227489793	2010	51.4	0.7	51.4	0.1	51.4	14.4	51.4	14.4	51.4	15.5	1587732	44870.08	1734.51	186.66	31.4	8.3	3.4	28.8	57.8	6.7	7.1	10.2
1	J19	1	ATR	NA	Positive	3.28765633496465	18.6987493202828	3.07142806798702	100961.438825449	1835.89157438392	3.426318651441	8.58020663404024	0.686695726771897	31541.030995106	935.532103489076	1839	47.8	0.7	47.8	0	47.8	15.2	47.8	16.6	47.8	17.8	1527580.6	67411.53	1636.97	271.44	30.9	5.1	13.3	17.5	54.4	4.6	22	7
1	J19	2	ATR	NA	Positive	2.95762711864407	15.6803201506591	2.58498271054726	85094.0983992467	1743.5657219161	3.05084745762712	7.49387947269303	0.610272748831049	28078.2580037665	839.329243080362	2124	45.2	0.5	45.2	0.1	45.2	13.4	45.2	13	45.2	14.5	1532068.8	59197.86	1612.81	240.31	31.2	7.6	9.6	20.5	56.7	6.3	15.2	6.2
1	J19	3	ATR	NA	Positive	3.66549824737106	20.5593390085128	3.20448723554397	111645.024036054	1961.21501513527	3.11266900350526	7.99098647971958	0.589961557803595	28360.604907361	728.98844982374	1997	49.7	0.9	49.7	0.1	49.7	13.6	49.7	13.6	49.7	14.8	1463527.8	51368.61	1753.37	220.04	28.5	7.7	6.9	26.3	59.1	6.7	13	8.1
1	J20	1	ATR	NA	Positive	4.08633540372671	22.3670807453416	3.44239729820991	125300.219254658	2000.75256010297	4.07763975155279	10.4844720496894	0.738192763879466	36969.1161490683	942.234281692481	1610	50.2	1.2	50.2	0	50.2	17.5	50.2	19.4	50.2	19.3	1696524.9	54287.38	1704.59	213.76	33.5	5.5	7	22.6	53.4	4.5	10.1	9.4
1	J20	2	ATR	NA	Positive	4.21880544056771	27.6865759905381	4.21361699708299	162765.201064459	2238.558310118	3.49260792430514	9.67120047309284	0.716085176602187	33936.7610881135	826.877390668225	1691	53.2	1.4	53.2	0.2	53.2	15.2	53.2	15.1	53.2	16.4	1652317.2	47610.25	1945.95	203.47	32.1	5.7	5.2	28.6	61	6.2	9.1	8.7
1	J20	3	ATR	NA	Positive	3.53842290306379	18.7885484681065	2.84732784851763	96031.020592667	1809.12927759719	3.12857860371673	8.25213460572577	0.598825822231155	29032.023606228	740.287621848448	1991	48.6	0.6	48.6	0.1	48.6	13.3	48.6	13.5	48.6	14.6	1390483.7	45828.08	1626.19	191.56	26.1	7.1	4.4	29.9	56.2	8.9	8.3	12.1
1	J21	1	ATR	NA	Positive	4.06975533576262	21.7896928682978	3.56901396759859	113570.642373764	2042.2178931566	3.69495054659032	10.082248828735	0.649534747120774	36742.5825091098	839.718337926994	1921	54.1	0.8	54.1	0.1	54.1	14.8	54.1	15.9	54.1	16.6	1537899.3	51923.45	1726.97	216	31	6	6.4	27.2	57.6	5.6	10.9	10.7
1	J21	2	ATR	NA	Positive	3.72566371681416	20.1081612586037	3.27351874507753	101428.443952802	1848.578004866	3.54818092428712	9.09882005899705	0.704320635849348	30486.3618485742	840.534444260472	2034	48.5	1	48.5	0.1	48.5	15.9	48.5	15.4	48.5	16.7	1524304.1	45416.54	1639.63	183.54	29.8	6.5	4	29.3	56.6	7.1	5.8	14.9
1	J21	3	ATR	NA	Positive	3.20748460445287	17.4703931785883	3.11865480583627	91881.5286594031	1814.03891986622	3.39602084320227	8.43439128375178	0.58065100757556	28493.6504026528	767.13075987949	2111	47.9	0.5	47.9	0	47.9	15.1	47.9	14.5	47.9	15.7	1475223.9	50192.59	1625.84	204.45	28.2	6.3	5.5	25.9	55.5	6.2	9.3	8.8
1	J22	1	ATR	NA	Positive	3.83324911571501	22.4866093986862	3.62467994809886	121989.049014654	1977.12310740147	4.22233451237999	11.0131379484588	0.708791126415083	39499.4350682163	894.318291735879	1979	48.9	0.7	48.9	0.1	48.9	17.7	48.9	19.1	48.9	19.7	1566764.4	49443.77	1761.58	198.32	30.6	4.9	5.8	27.3	55.6	4.6	8.4	12.4
1	J22	2	ATR	NA	Positive	3.98439859084046	22.1786612984399	3.33675669884772	119090.366884751	2041.46441157253	3.49169602415702	9.45546049320584	0.660852931897788	33942.6758933065	787.79378364579	1987	51.5	0.7	51.5	0.1	51.5	15.2	51.5	15.2	51.5	16.3	1599780.6	45655.82	1789.82	190.43	32.1	7.1	4.7	30.1	59.5	6.5	8.1	12.7
1	J22	3	ATR	NA	Positive	3.89301416707377	20.8544211040547	3.38137352439244	109148.879335613	2040.36093593468	3.56521739130435	9.47435271128481	0.683020632539442	32408.6199316072	811.932095922041	2047	52.3	0.5	52.3	0	52.3	15.4	52.3	15.1	52.3	16.4	1539908.2	46052.66	1768.63	188.49	31	6.9	4.7	28.7	59.2	5.7	7.8	11
1	K03	1	OTNT	NA	Neutral	2.79442086112796	10.9120679199515	1.67012774715346	52100.6707095209	1005.93786593602	7.18314129775622	18.0369921164342	1.33269703822379	67165.8368708308	1890.52421636414	1649	35.8	0.9	35.8	0.1	35.8	32.2	35.8	36	35.8	38.2	1214566.6	73155.83	871.01	251.26	18.1	4.2	15.3	9.3	19.2	4.8	16.8	6.3
1	K03	2	OTNT	NA	Neutral	3.8645336963921	15.1899251191287	1.51472984169364	74157.8958475153	1097.58058344801	7.78352620830497	19.71136827774	1.2775163232171	67582.0673927842	1678.04358476038	1469	39.6	0.5	39.6	0.1	39.6	32.7	39.6	31.5	39.6	34	1337908.2	60319.51	912.66	202.9	19.7	5.9	9	12.7	20.9	8.6	8.7	11.5
1	K03	3	OTNT	NA	Neutral	3.51049963794352	14.3215061549602	1.78225967202011	73368.8341781318	1176.92836665789	10.2512671976828	28.4475018102824	1.60244763069415	103108.488776249	1981.02541295548	1381	39.7	1.2	39.7	0.2	39.7	41	39.7	41.3	39.7	44.4	1425764.6	67077.26	971.57	226.77	20.6	2.5	12	8.4	21.8	6.2	12	7.1
1	K04	1	OTNT	NA	Neutral	3.4247311827957	15.4287634408602	1.90200390391395	79902.6323924731	1167.57523392721	8.10416666666667	22.3393817204301	1.50071432273563	82854.5806451613	1863.44405475753	1488	39.9	1.7	39.9	0.3	39.9	34.8	39.9	38.8	39.9	40.3	1234712.9	67303.23	927.47	236.29	18	2.7	11	7.9	21.2	4.1	14.2	4.3
1	K04	2	OTNT	NA	Neutral	3.72635379061372	17.1653429602888	2.1301025617991	91978.8476534296	1208.34032726982	8.72057761732852	23.3465703971119	1.5425181463628	82620.6664259928	1933.01471301733	1385	37.9	0.6	37.9	0.2	37.9	38.6	37.9	38.6	37.9	41.4	1372867	66530.37	995.09	229.84	20.1	3.4	12	9.4	22.5	5.5	13.1	7.1
1	K04	3	OTNT	NA	Neutral	2.89748953974895	13.4546722454672	1.58814502273696	72019.2845188285	1068.77160936086	7.55090655509066	20.9902370990237	1.50084263796819	80735.2984658299	1966.79064560465	1434	35.4	1.4	35.4	0.1	35.4	32.4	35.4	32.6	35.4	37	1253589.8	75272.48	905	264.32	16.2	3.4	16.2	6	18.1	4.6	20.6	2.6
1	K05	1	OTNT	NA	Neutral	3.55632716049383	12.5077160493827	1.35826107516268	51830.4027777778	1023.65379587697	7.25077160493827	17.9483024691358	1.23417937176209	64392.0324074074	1759.04119630889	1296	37.7	0.5	37.7	0	37.7	31.2	37.7	33.6	37.7	34.3	1323965.9	75420.97	876.02	252.92	20.4	4.6	16.4	9.6	20.7	4.1	18.7	4.7
1	K05	2	OTNT	NA	Neutral	3.78701677607586	14.2808169219548	1.78064298921015	70939.458789205	1161.89896204935	7.0291757840992	17.6528081692195	1.27939597656252	64832.0379285193	1862.2609317057	1371	39.7	0.4	39.7	0.1	39.7	31.9	39.7	31.4	39.7	35.4	1333673.4	73403.41	939.69	248.98	19.9	3.2	16.6	8.8	21.3	5.8	17.7	5.8
1	K05	3	OTNT	NA	Neutral	3.37993311036789	12.8140468227425	1.59406179367459	62461.2869565217	1075.36401693657	7.48963210702341	19.2401337792642	1.33632603993755	69648.2361204013	1821.70221549591	1495	38.6	1.1	38.6	0.1	38.6	32.4	38.6	31.7	38.6	36.3	1315869.7	67340.31	907.51	227.85	18.9	4.9	12	9.1	19	6.2	12.1	6
1	K06	1	OTNT	NA	Neutral	3.64838255977496	12.6230661040788	1.37988615506832	54283.4212376934	1032.10307906932	7.20393811533052	17.9479606188467	1.35257686478945	62842.8895921238	1761.74494018786	1422	37.7	1.2	37.7	0.1	37.7	32.3	37.7	36.1	37.7	37.5	1264740.6	68935.14	869.46	236.41	18.6	3.2	11.9	8	19.3	3.9	13.8	5.6
1	K06	2	OTNT	NA	Neutral	3.61337008959338	14.197794624397	2.00263846407127	69918.9427980703	1229.53346274943	7.80427291523088	20.0558235699518	1.34250192052244	70847.2425913163	1720.94678792583	1451	41.6	0.8	41.6	0.3	41.6	32.9	41.6	32.9	41.6	34.9	1276753.6	64549.83	935.14	218.3	20.3	4.1	12	10.4	21.8	6.1	11.4	7.5
1	K06	3	OTNT	NA	Neutral	3.29470198675497	13.535761589404	1.66899716850327	68590.0350993378	1132.57098626608	7.01854304635762	17.9119205298013	1.31668112152618	65721.242384106	1812.78988094161	1510	39.7	0.9	39.7	0.3	39.7	31.7	39.7	30.5	39.7	35.6	1299631.2	69721.13	932.55	239.56	18.1	5.4	13.1	8.7	21.7	5.2	15.1	4.9
1	K07	1	OTNT	NA	Neutral	3.31350114416476	13.2692601067887	1.56260400190448	62661.9755911518	1108.90820557244	8.52860411899314	22.812356979405	1.44711463120604	82457.8726163234	1842.91048305215	1311	38.7	1	38.7	0.2	38.7	37.8	38.7	41.3	38.7	42.5	1254339.9	64321.63	913.6	222.08	17.8	3.9	9.2	10.5	19.7	4.2	10.6	7.8
1	K07	2	OTNT	NA	Neutral	2.76605814739689	11.9330628803245	1.60698994654941	59223.9763353617	1029.85257217453	7.4340770791075	19.0980392156863	1.43744086788211	69550.8992562542	1806.92848988921	1479	35.7	1.5	35.7	0.4	35.7	34.1	35.7	33.9	35.7	37	1264941	63856.41	875.14	215.35	19	5.5	9.7	10.1	18.5	7	9.8	8
1	K07	3	OTNT	NA	Neutral	2.91195418754474	11.8833214030064	1.44710813788858	55223.6793128132	1027.59163854781	7.71868289191124	19.6098783106657	1.31575788923659	71295.1932712956	1778.91142217214	1397	37.2	1.1	37.2	0	37.2	33.4	37.2	32.7	37.2	35.9	1236864.3	66198.13	871.78	224.73	16	5.5	11.3	11.2	18.6	5.9	12.6	7.3
1	K08	1	OTNT	NA	Neutral	3.78484631879914	14.1022158684775	1.55922405074823	63704.2744817727	1075.50022416973	7.79342387419585	20.1422444603288	1.35843845076582	71806.7462473195	1752.28296430838	1399	38.5	1.1	38.5	0.1	38.5	34.1	38.5	36.5	38.5	37.5	1313593.3	65663.07	885.28	217.46	20.4	3.8	9.6	8.6	19.3	4.6	9.1	5.4
1	K08	2	OTNT	NA	Neutral	3.65242165242165	13.2735042735043	1.79297152607844	61070.7416904084	1094.44331230158	8.28679962013295	21.5792972459639	1.42587027340673	74397.9487179487	1774.75108793524	1053	38.8	0.6	38.8	0.4	38.8	36.5	38.8	35.6	38.8	38.2	1168812.4	67587.11	823.9	229.64	16.4	3.9	11.5	9	17.8	6.8	13	4.7
1	K08	3	OTNT	NA	Neutral	2.84888579387187	10.866295264624	1.77803100868163	52248.8906685237	1000.8295959823	6.40947075208914	16.4714484679666	1.30320280103977	59261.2750696379	1688.08116614357	1436	34.9	1.1	34.9	0.1	34.9	29.2	34.9	29.1	34.9	32.2	1169221	68666.47	869.54	237.15	15.5	3.9	14	11.8	19.1	5.9	15.5	8.1
1	K09	1	RAD21	NM_006265	sample	4.59744408945687	18.6474973375932	2.65124623865792	92897.6741214058	1451.31827310721	7.11395101171459	19.1682641107561	1.21045920207599	73919.1139510117	1576.0640759885	939	53.8	1.1	53.8	0	53.8	29	53.8	31.7	53.8	32.6	1133232.3	83059.56	907.67	297.5	16.8	6.1	24.9	14.1	20.1	7	29.9	10.4
1	K09	2	RAD21	NM_006265	sample	3.69949066213922	17.0483870967742	2.73156831325927	99254.9592529711	1488.72018426404	7.37606112054329	19.3429541595925	1.30356447429528	72117.8590831919	1742.31958283466	1178	50.3	1	50.3	0.2	50.3	34	50.3	33.9	50.3	36.2	1090520.5	83088.19	958.22	311.11	14.2	5.9	25.2	13.2	19.3	9	33.6	6.9
1	K09	3	RAD21	NM_006265	sample	3.97313691507799	14.238301559792	2.07919708570801	68815.6958405546	1264.44921010173	8.18110918544194	22.1221837088388	1.37204736201829	80848.2417677643	1753.55144554319	1154	49.8	1	49.8	0.1	49.8	34.5	49.8	34.6	49.8	38.1	1051604.9	71733.87	832.05	261.65	12.9	5.2	15.5	9.8	16.1	8.5	20.1	4.8
1	K10	1	CUX1	NM_181500	sample	3.71335504885993	15.8469055374593	2.14921627406756	81298.1374592834	1296.66998687768	6.66384364820847	17.1061889250814	1.33088584019277	64063.7986970684	1771.30400986475	1535	42.4	1.2	42.4	0.1	42.4	31.2	42.4	35.1	42.4	36.6	1277035.5	75798.89	990.72	267.69	19.3	3.6	17.5	10.5	23.8	4.4	21.6	6.3
1	K10	2	CUX1	NM_181500	sample	3.98982360922659	17.921302578019	2.04803949001311	94935.9979647218	1274.28303513051	6.92062415196744	18.0284938941655	1.33356336764681	68868.0284938942	1827.77072112118	1474	40.4	0.7	40.4	0.2	40.4	32.5	40.4	32.2	40.4	34.9	1362511.7	74126.36	1034.59	266.55	21.7	2.7	16.3	6.1	25.9	3.8	21.7	3.3
1	K10	3	CUX1	NM_181500	sample	3.86394557823129	16.5639455782313	2.27403647145268	82221.3006802721	1370.66636047494	7.94421768707483	21.3612244897959	1.45268285965472	83542.2693877551	1946.33514408448	1470	43.8	1.1	43.8	0.6	43.8	35.5	43.8	34.3	43.8	38.7	1377816.3	72848.99	1053.2	256.97	21	3.7	14.6	7.8	25	5	17.8	3.8
1	K11	1	POLE	NM_006231	sample	4.15122723673793	15.3768804433888	2.34027344428403	71441.1567695962	1251.85813122801	10.4576405384006	27.4806017418844	1.55415765446722	97212.6294536817	1913.87821338545	1263	47.5	1.2	47.5	0.3	47.5	41	47.5	44.2	47.5	44.5	1166605.6	70696.14	867.09	239.76	16.8	4.2	15	10.4	18.4	5.2	15.1	6.1
1	K11	2	POLE	NM_006231	sample	3.75300721732157	13.4322373696872	1.92386236127149	62440.1106655974	1219.40693082359	9.03849238171612	21.8179631114675	1.36774581080733	77548.3247794707	1892.51484052103	1247	47.4	0.8	47.4	0.1	47.4	38.3	47.4	37	47.4	39.9	1248556.6	84882.71	841.45	277.88	17.2	6	25.7	9.1	16.7	6.9	25.9	3.8
1	K11	3	POLE	NM_006231	sample	3.60661505981703	11.6833216045039	1.93410685793863	53923.6966924701	1195.020801256	9.70372976776918	23.9662209711471	1.31544053178082	82898.1780436312	1771.71647314268	1421	47.3	0.7	47.3	0	47.3	37.2	47.3	35.9	47.3	39.1	1167187.1	68379.28	816.07	224.01	16.3	5.1	13.7	10.1	16.6	5.6	12	6.7
1	K12	1	NCOA6	NM_014071	sample	4.02146210596915	17.7370892018779	2.23720346438669	91841.1857813548	1287.60050141101	6.73708920187793	16.7900737759893	1.3050613575819	58580.708249497	1698.21091715038	1491	40.7	1.3	40.7	0.2	40.7	31.3	40.7	34.4	40.7	35.3	1413452.9	68264.77	1043.84	233.14	21.5	2.8	10.8	9.3	25.9	3.3	11.8	4.7
1	K12	2	NCOA6	NM_014071	sample	4.33489461358314	20.9125683060109	2.39858107279703	117031.210772834	1384.39219934522	9.11943793911007	24.6900858704137	1.47419921620171	97514.1194379391	2005.48864884965	1281	43.9	1	43.9	0.2	43.9	38.5	43.9	37	43.9	40.4	1514082.9	79496.89	1097.55	270.54	23.2	3.4	19	7.4	25.3	4	21.9	3.7
1	K12	3	NCOA6	NM_014071	sample	3.99921568627451	20.1623529411765	2.35132399430156	109587.756078431	1315.44141484051	8.46274509803922	22.7701960784314	1.32049442326155	85454.0901960784	1759.88735627739	1275	43	0.5	43	0.2	43	33.9	43	33.2	43	36.2	1423741.3	61895.71	1035.13	212.06	19.8	4.5	7.2	8.9	23.7	5.1	8.1	4
1	K13	1	APC	NM_000038	sample	2.85398230088496	13.3746312684366	1.92754453933515	77526.1261061947	1086.42225743836	7.73967551622419	19.8230088495575	1.38736118404898	67237.2028023599	1690.60653770584	1356	38.6	1.1	38.6	0	38.6	34.3	38.6	38.7	38.6	38.8	1056362.3	66538.95	825.44	237.23	13.1	4.1	11.6	10.7	14	5.6	12.2	4.5
1	K13	2	APC	NM_000038	sample	2.97325826882477	10.8585503166784	1.71495007758304	52280.3581984518	1052.55312229444	8.05137227304715	21.0161857846587	1.31473367277022	73040.48486981	1672.38251276155	1421	40.5	0.8	40.5	0.1	40.5	32.7	40.5	31.7	40.5	34.2	1032003.1	63969.81	789.9	223.44	13.1	4.4	11.1	11.5	15.5	7.7	12.2	6.2
1	K13	3	APC	NM_000038	sample	2.28707224334601	8.72179974651458	1.51801289188735	42886.8326996198	889.275080914162	7.3276299112801	18.4055766793409	1.25565018684627	61757.8124207858	1635.94273655582	1578	36.1	0.7	36.1	0.1	36.1	30	36.1	29.5	36.1	32.7	918948.8	59902.93	668.07	208.67	10	5.6	7.8	10.8	10.1	7.6	9.5	5.7
1	K14	1	CREBBP	NM_004380	sample	3.20779220779221	10.8806431663575	1.5008265602288	44796.8150896722	1044.10585608258	8.91156462585034	22.6202844774273	1.38759229724971	83958.4780457638	1922.2796512852	1617	40.6	0.7	40.6	0.2	40.6	37.1	40.6	40.8	40.6	42.1	1155922.2	68827.48	783.7	230.29	16.5	3.9	12.1	10.7	14.8	5.8	12.4	6.9
1	K14	2	CREBBP	NM_004380	sample	3.72094744633605	15.3464100666173	2.08181308560742	77601.0458919319	1204.42700416852	9.39452257586973	23.9141376757957	1.40041793848478	85745.0969652109	1904.4346263294	1351	42	0.5	42	0.1	42	37.6	42	37.5	42	40	1294694.8	72958.53	899.42	243.63	18.7	4.6	17	9.8	18.2	6.8	15.6	6.1
1	K14	3	CREBBP	NM_004380	sample	3.30105900151286	12.9750378214826	1.66071998096576	60730.2450832073	1115.18133303083	8.71104387291982	22.4795763993949	1.37414460083352	80798.537065053	1808.05694207065	1322	43	0.8	43	0.2	43	37.6	43	36.7	43	39.8	1211617.5	72439.24	851.59	238.93	16.3	5.1	14.7	8.7	16.8	6.1	15.4	3.6
1	K15	1	MGA	NM_001080541	sample	3.16771929824561	10.8526315789474	1.50298446850549	46305.5368421053	963.072290081687	6.31578947368421	14.4933333333333	1.18741413350278	53274.5866666667	1784.26009152879	1425	36.6	1.3	36.6	0.1	36.6	29.3	36.6	32.6	36.6	35.5	1119706.2	81620.15	753.59	268.23	16.4	4.6	20.1	8.9	14.8	5.7	21.2	6.2
1	K15	2	MGA	NM_001080541	sample	2.50791258477769	7.69253956292389	1.05264083607317	30457.5162019593	801.881108818511	3.120572720422	6.22230595327807	0.729266979445553	25912.3896006029	1477.83143375	1327	33.8	0.4	33.8	0.3	33.8	13.2	33.8	11.4	33.8	17.3	1084657.8	130125.3	674.14	423.38	14.6	5.3	58.7	6.7	12.1	6.3	64.7	4.4
1	K15	3	MGA	NM_001080541	sample	2.71084337349398	10.3259705488621	1.66397424087828	47491.5133868809	1041.92087853846	7.67336010709505	18.5682730923695	1.27664190775904	70245.1077643909	1924.28659737976	1494	38.9	0.6	38.9	0.1	38.9	33.3	38.9	32.5	38.9	37.1	1140456.1	83329.92	817.08	273.21	14.7	3.3	21.6	6.9	17.5	7.2	23.5	3.2
1	K16	1	CHEK1	NM_001274	sample	4.96242527754056	35.7574722459436	5.80437129462033	238206.602903501	2743.76220894424	3.90947907771136	10.3202391118702	0.707014420000007	39673.0333048676	1031.19176466742	1171	59.9	0.9	59.9	0	59.9	16.8	59.9	18.1	59.9	19	1892095.1	74540.66	2068.32	308.99	36.9	5.7	18.6	16.7	53.8	4.4	31.9	7
1	K16	2	CHEK1	NM_001274	sample	4.73969072164948	33.9716494845361	5.35156796786257	227615.620274914	2688.23404772929	3.52835051546392	9.04810996563574	0.834598588447569	35668.7250859107	1169.01628557979	1164	60.9	1	60.9	0.3	60.9	16	60.9	15.6	60.9	18.5	1784159.2	89871.11	2014.63	369.34	33.1	5.2	32.6	14.9	51.9	4	48.3	6.4
1	K16	3	CHEK1	NM_001274	sample	4.14723926380368	21.592462751972	2.98419589577142	125165.574057844	2182.92022134321	3.3558282208589	8.55740578439965	0.780115541694129	37148.8159509202	1234.46797834134	1141	53.2	1.2	53.2	0.3	53.2	16.2	53.2	15.2	53.2	18.7	1731772.2	133508.56	1780.19	541.55	31	6.8	53.9	8.5	54.5	5.3	74.8	4.5
1	K17	1	OTNT	NA	Neutral	3.52569941444372	14.4111906310995	1.99722442497229	74871.9388418998	1086.62647602691	8.39622641509434	21.2830188679245	1.33263081576133	73325.5276512687	1753.01612660979	1537	36.6	0.8	36.6	0.1	36.6	36	36.6	39.2	36.6	39.7	1249496.3	66506.77	890.55	221.01	18.7	3.4	10.7	9	18.7	5.1	9.7	5.7
1	K17	2	OTNT	NA	Neutral	3.21055979643766	12.7868956743003	1.44215451346698	65146.8804071247	1018.89653730318	6.92620865139949	17.3861323155216	1.23198008854915	60971.6545801527	1647.54194149003	1572	36.1	0.6	36.1	0.1	36.1	30.4	36.1	28.9	36.1	31.3	1186548.8	60586.43	845.57	207.18	16.1	3.8	8.4	9.9	18.2	6.6	9	6.4
1	K17	3	OTNT	NA	Neutral	4.11546685673557	16.2501781895937	2.14403467422103	78815.6756949394	1255.26299605064	7.29722024233785	18.0862437633642	1.28098069962993	63034.6856735567	1700.09019670719	1403	43.7	0.9	43.7	0.1	43.7	32.6	43.7	31.3	43.7	34.4	1328731.4	65095.29	959.33	222.73	20.3	4.2	9.7	10.4	22	5.7	12.2	7.4
1	K18	1	OTNT	NA	Neutral	3.73839110529758	13.8796599084369	1.66651824229546	63116.6285153695	1110.93863809718	8.91236102027469	23.1183780248528	1.39240064350829	85372.7194244604	1876.67300635407	1529	40.2	0.9	40.2	0.1	40.2	36.9	40.2	39.6	40.2	40.7	1351046.2	66002.55	916.35	222.48	20.3	3.8	9.9	10.1	20.5	3.3	10.3	6.9
1	K18	2	OTNT	NA	Neutral	3.65312701482914	13.4107027724049	1.4971486667677	57785.942617666	1039.52982732355	8.69954867827208	22.3494519664732	1.40085263048437	75265.946486138	1734.8581870533	1551	39.1	1.2	39.1	0	39.1	36.9	39.1	36.4	39.1	37.4	1207916.4	56774.58	841.91	193.7	17.5	4.7	6.4	10.4	18.1	5.6	6.3	7.5
1	K18	3	OTNT	NA	Neutral	2.87092808850645	11.7762753534112	1.99549581460984	59065.3798401967	1054.19161743441	7.6379840196681	18.7928703134604	1.2855871141031	63957.3970497849	1680.20006560913	1627	37.8	0.6	37.8	0.2	37.8	33.8	37.8	32.9	37.8	35.8	1195773.1	61645.48	872.9	206.61	16.2	4.5	8.7	11.2	17.5	5.2	8.1	8.2
1	K19	1	OTNT	NA	Neutral	3.43973214285714	15.641369047619	2.26685967485273	82562.7425595238	1198.33465034871	7.56696428571429	18.5848214285714	1.27557263233841	66076.6049107143	1749.23275321899	1344	39.5	1	39.5	0.1	39.5	31.9	39.5	35.1	39.5	36.9	1314271.8	75992.78	929.19	253.34	20.2	5.1	17.3	10.3	20.4	3.8	15.6	6.5
1	K19	2	OTNT	NA	Neutral	4.25867269984917	16.7533936651584	1.93462517701727	81892.3619909502	1214.21953881127	9.43438914027149	24.1704374057315	1.45549348579382	80991.3069381599	1773.87028912183	1326	43.3	0.7	43.3	0	43.3	39.7	43.3	38.9	43.3	40.6	1317621.8	60221.06	953.77	205.07	19.5	3.2	8.1	10.1	21.3	4.5	8	7.7
1	K19	3	OTNT	NA	Neutral	2.87538940809969	11.018691588785	1.45854403551476	53431.4292834891	930.598374701863	7.12959501557632	17.3426791277259	1.21052304811722	61549.307788162	1700.36560912192	1605	34.4	0.5	34.4	0.1	34.4	30.7	34.4	29.8	34.4	33.3	1196211	71562.55	812.59	237.69	16.3	4.4	13.3	7.7	17.1	5.3	14.1	4.4
1	K20	1	OTNT	NA	Neutral	3.59584295612009	15.4087759815242	1.83738627452218	79760.8891454965	1094.341302928	8.40184757505774	22.0877598152425	1.41022976466982	75496.6697459584	1721.52941865584	1299	39	1	39	0	39	36.6	39	40.3	39	40.1	1222309.2	56503.23	883.25	191.93	17	3.8	6.9	16.5	18.7	5.7	6.4	15.9
1	K20	2	OTNT	NA	Neutral	4.40027605244997	16.3581780538302	1.65549488221199	76155.0641821946	1171.49870202209	8.68806073153899	22.2470669427191	1.40015755876831	77117.3264320221	1808.96499549306	1449	42	0.4	42	0.1	42	38.6	42	38.2	42	40.4	1302583.4	61921.86	932.28	209.33	19.2	3.8	9.3	7.7	21.3	5.2	8.9	5
1	K20	3	OTNT	NA	Neutral	2.90248447204969	12.8515527950311	1.63174701426229	67787.6701863354	1006.74402199269	8.83913043478261	22.839751552795	1.38581023832905	82104.5378881988	1856.41863050208	1610	34.6	0.6	34.6	0.3	34.6	37.8	34.6	37	34.6	39.5	1242475.2	66401.35	878.71	226.58	16.3	4.2	11.7	9.4	17.3	5.9	13.4	5.3
1	K21	1	OTNT	NA	Neutral	3.76246537396122	13.2700831024931	1.50595072786037	63148.0526315789	1088.11228577402	9.10387811634349	23.1440443213296	1.43508606717922	80196.6641274238	1868.6304908983	1444	40.4	0.6	40.4	0.1	40.4	38.6	40.4	41.1	40.4	42.2	1278209.3	63499.29	881.58	211.47	18.8	4.4	8.8	9.3	18.6	3.9	9.7	8.6
1	K21	2	OTNT	NA	Neutral	3.24581379772271	13.5391828533155	1.98116448883637	71309.9055592766	1086.02609748718	8.25720026791695	20.2900200937709	1.32931309268662	70714.5264567984	1773.22170120933	1493	38.4	0.7	38.4	0.1	38.4	34.7	38.4	34.8	38.4	37.2	1234424.5	68734.29	856.48	230.1	16.3	5.2	12.4	9.2	17.5	5.9	12.1	5.9
1	K21	3	OTNT	NA	Neutral	3.97686969930609	14.769468003084	2.20589331886622	69831.4687740941	1134.51970385525	8.35080956052429	21.3145720894372	1.39640223010821	74336.3469545104	1775.13950310749	1297	39.3	1.1	39.3	0.2	39.3	36.5	39.3	35.7	39.3	38.8	1299989.2	66811.17	926.3	224.99	19.7	4.6	10.2	8	21.4	6.5	11.1	4.8
1	K22	1	OTNT	NA	Neutral	3.57373988799004	13.3963907902925	1.56884834322762	56704.6614810205	1034.50765296825	7.51400124455507	19.0024891101431	1.41509155474803	68663.1748599876	1800.27965722145	1607	38.1	1.4	38.1	0.4	38.1	33.7	38.1	37	38.1	37.8	1171175.1	69021.35	826.62	236.75	16.4	5	13.1	9.5	18.1	5.7	14.6	6
1	K22	2	OTNT	NA	Neutral	3.69452054794521	16.5904109589041	1.81435008295177	92631.7034246575	1137.92778088322	9.15342465753425	24.6904109589041	1.44485487043106	87756.5801369863	1762.08345936908	1460	38.7	1.1	38.7	0.2	38.7	37.4	38.7	37.5	38.7	39.6	1319552.8	61749.27	923.19	209.5	18.7	5.1	9.7	11	19	7.5	9.3	8.8
1	K22	3	OTNT	NA	Neutral	3.6125	13.5397058823529	1.65441837031848	64346.6463235294	1111.15186181479	9.61397058823529	24.9691176470588	1.42315419522859	84580.9897058824	1786.91534732482	1360	39.3	0.4	39.3	0	39.3	40	39.3	38.3	39.3	41.2	1233321.8	62814.1	880	207.12	16.5	4.7	9.9	11	18.8	6.7	8.9	7.3
1	L03	1	RF	NA	Neutral	3.88535031847134	15.5789101203114	1.88695076177339	80675.5583864119	1190.09125482863	9.18542108987969	25.5951875442321	1.59073965940981	88746.7317763623	1844.52378877168	1413	39.8	1.3	39.8	0.1	39.8	38.9	39.8	43.1	39.8	43.7	1287808.1	59190.72	938.07	206.19	19.5	2.6	8	9.8	22.4	3.5	9.3	8.1
1	L03	2	RF	NA	Neutral	3.08013698630137	11.7102739726027	1.34311229541537	56007.1267123288	1001.56912408777	8.6958904109589	24.1075342465753	1.51936387303875	87554.9664383562	1841.2784091592	1460	35.9	1	35.9	0.4	35.9	37.6	35.9	37.3	35.9	39.5	1120019.1	58841.06	835.39	205.28	16.7	4.3	9.7	14.3	17.7	9.3	10.9	12.7
1	L03	3	RF	NA	Neutral	3.14368932038835	12.0297734627832	1.5851516010595	54494.8588996764	1058.78879954719	9.29061488673139	25.1423948220065	1.58814856834952	87199.7773462783	1913.50790680076	1545	38.9	1.2	38.9	0.1	38.9	39.8	38.9	39.7	38.9	43.2	1189326.2	59667.78	870.02	204.45	17	2.9	9	9.4	18.8	6.3	9.1	7.3
1	L04	1	RF	NA	Neutral	3.56065798492118	14.1967100753941	1.52546502652108	65641.9417409184	1085.84579079308	7.88005483207677	20.5133653187114	1.45629219212059	73693.8217957505	1804.62275042851	1459	38.5	1.6	38.5	0.2	38.5	34.3	38.5	38.3	38.5	38.9	1238421.5	66474.27	869.17	229.43	18.1	3.4	11.6	9.5	18.8	3.9	12.3	6.2
1	L04	2	RF	NA	Neutral	4.09546539379475	15.0238663484487	1.39967632667916	70756.4041368337	1106.77446600202	8.96658711217184	24.7812251392204	1.48095969794818	93039.0946698488	1986.19346641927	1257	37.9	0.6	37.9	0.2	37.9	37.8	37.9	37.5	37.9	40.5	1330438.8	72194.9	928.34	248.45	20.9	3.3	16.1	6.9	22.5	6.7	18.5	4.8
1	L04	3	RF	NA	Neutral	3.34718670076726	12.8919437340153	1.50678147208942	62021.0914322251	1100.25173180892	7.25383631713555	18.6566496163683	1.44356455984371	68135.8081841432	1878.48040132697	1564	38.5	1.3	38.5	0.4	38.5	32.4	38.5	32.2	38.5	35.7	1280319.7	69734.4	906.88	243.41	19.1	3.7	14.2	9.3	20.5	6.3	16.7	6.1
1	L05	1	RF	NA	Neutral	2.6830303030303	9.70787878787879	1.51497648398883	47559.5333333333	983.731443186023	7.02181818181818	17.8727272727273	1.19974314257946	63798.4951515151	1633.77449423332	1650	35.2	0.7	35.2	0.1	35.2	29.9	35.2	32.9	35.2	34.1	1192431.1	63888.91	850.5	216.19	17.5	3.9	9.1	9.5	19.1	5.5	9	6.5
1	L05	2	RF	NA	Neutral	3.31109550561798	11.2780898876404	1.22767166971237	48649.2745786517	1004.34820647954	7.88553370786517	20.2254213483146	1.34656649606959	74085.8974719101	1840.41145763141	1424	38.6	0.6	38.6	0.3	38.6	34.8	38.6	33.9	38.6	37.7	1217448.1	66732.15	788.07	220.2	18.3	3.4	10.3	8.2	16.9	7.3	10	5
1	L05	3	RF	NA	Neutral	2.67318611987382	10.0965299684543	1.41523910184666	47154.6712933754	943.043227309399	6.51104100946372	15.6996845425868	1.20452471092035	59244.3697160883	1771.04274787135	1585	37.2	1.1	37.2	0.4	37.2	28.3	37.2	27.1	37.2	32.6	1129985.4	74726.7	773.95	249.34	14.9	4.9	16	7.6	15	7	16.7	4
1	L06	1	RF	NA	Neutral	3.06048387096774	10.7237903225806	1.36793361749915	50595.6975806452	1050.53645681742	6.71102150537634	16.7923387096774	1.31166747177195	59877.125	1756.52478918649	1488	37.8	1.1	37.8	0.2	37.8	30.8	37.8	34.5	37.8	35.7	1236208.2	71150.08	870.27	241.07	19.3	3.6	12.2	8.4	20.3	5.9	14	6.6
1	L06	2	RF	NA	Neutral	2.4875	10.1833333333333	1.18629634314956	51481.6279761905	887.955422859518	6.19047619047619	15.4702380952381	1.12902091123763	58756.9666666667	1673.50907976369	1680	32.5	0.6	32.5	0.1	32.5	27	32.5	26.7	32.5	31	1175413.5	67647.28	798.71	223.66	15.5	3.4	12.1	9.2	14.9	4.7	13	8
1	L06	3	RF	NA	Neutral	2.60540184453228	10.4104084321476	1.63293692188396	48460.1343873518	994.049569086936	9.42160737812912	25.1304347826087	1.56525997047828	92000.2747035573	2031.75669724259	1518	36.8	1.1	36.8	0.1	36.8	39.2	36.8	39.4	36.8	41.8	1173700.8	65366.71	841.08	222.07	16	3.7	10.3	8.9	16.5	5.1	10.9	5.7
1	L07	1	RF	NA	Neutral	3.53271028037383	15.3076923076923	2.35745844555436	78743.2695902229	1170.48201418694	8.97268152408339	23.9396117900791	1.44172627927774	87245.8281811646	1834.15331719646	1391	38	1.4	38	0.2	38	37.9	38	41	38	41.6	1312075.8	59338.41	971.6	198.83	20.1	3.8	7.2	12.5	21.1	4.1	6.8	9.2
1	L07	2	RF	NA	Neutral	2.8632538569425	10.5301542776999	1.24929312678687	51782.9263674614	966.05842646715	7.7601683029453	19.8253856942497	1.39577384965929	73072.8443197756	1872.79463730568	1426	34.6	1.2	34.6	0.3	34.6	33.5	34.6	33	34.6	36.3	1175786.9	65692.07	825.37	223.44	15.8	4	11.4	8.1	17	4.9	11.2	5.3
1	L07	3	RF	NA	Neutral	3.0595399188092	12.0784844384303	1.7761467700793	57988.6102841678	1035.15073067528	7.88497970230041	20.0805142083897	1.39267814888451	69427.5027063599	1744.09253571795	1478	36.7	1.1	36.7	0.2	36.7	34.3	36.7	33	36.7	36.3	1262397.2	61428.86	882.07	206.37	17.6	4.5	8.3	9.3	18.7	6.3	7.3	6.4
1	L08	1	RF	NA	Neutral	3.63486370157819	14.2697274031564	1.81696562813555	71987.2431850789	1170.28630626635	8.28120516499283	21.6384505021521	1.42147807277659	77449.9010043042	1908.02879588199	1394	39.3	0.9	39.3	0.3	39.3	37.3	39.3	40.7	39.3	42	1319359.3	67658.3	932.11	230.29	18.4	3.2	9.6	7.5	19.9	4.4	13.3	6.5
1	L08	2	RF	NA	Neutral	3.19152157456472	10.8485995457986	1.26184690143144	48514.3913701741	991.077302679296	9.19757759273278	24.0370931112793	1.48296754932035	85777.3118849357	1904.93680401691	1321	37.4	0.8	37.4	0.2	37.4	39.1	37.4	38.5	37.4	41.3	1226670.2	62433.05	816.84	209.75	17.8	4	9.2	9.8	16.8	6.9	9.8	8.7
1	L08	3	RF	NA	Neutral	2.77611940298507	13.0268656716418	1.57717320673094	71470.1455223881	958.61286088454	8.7910447761194	23.9514925373134	1.48698050123427	83169.6082089552	1747.70547127467	1340	34.9	1.6	34.9	0.2	34.9	35.4	34.9	35.1	34.9	37.7	1169093.8	59078.48	777.45	197.28	13.9	6.9	7.4	8	14.8	10.9	7.4	5.1
1	L09	1	PIGN	NM_012327	sample	3.96462585034014	14.1727891156463	1.69420460750661	69004.2238095238	1182.59946322601	7.92517006802721	20.4891156462585	1.44573930759664	73358.6204081633	1846.78199891716	1470	41.3	1.4	41.3	0	41.3	34.2	41.3	38.4	41.3	39.2	1321747.1	69173.45	938.46	234.15	20.1	3	13.3	9.2	22.2	4.4	13.7	7.2
1	L09	2	PIGN	NM_012327	sample	3.57079081632653	13.5739795918367	1.50375363443091	65283.8941326531	1065.54360406199	6.11670918367347	15.5459183673469	1.1728428409528	61882.4451530612	1708.92565726952	1568	37.5	1	37.5	0.4	37.5	26.4	37.5	25.9	37.5	29.7	1276958.2	78284.3	894.64	267.45	17.9	3.3	19.4	6.3	19.1	4.5	22.3	4.5
1	L09	3	PIGN	NM_012327	sample	2.97575757575758	13.8187878787879	1.5895726769921	76394.0866666667	1065.98320712144	6.69090909090909	17.1551515151515	1.26379439855309	62121.1690909091	1728.58053356052	1650	35.9	0.7	35.9	0.1	35.9	31.1	35.9	30.5	35.9	33.7	1313941.3	66088.76	927.63	219.45	18.2	4.2	10.5	7	20.6	4.8	10.2	2.9
1	L10	1	ERCC5	NM_000123	sample	3.27200971463267	12.2088646023072	1.73581013461226	60516.4474802672	1139.38742023405	6.20461445051609	15.6703096539162	1.19925385504524	59633.7680631451	1759.53149314875	1647	39	0.8	39	0.1	39	27.6	39	30.5	39	32.1	1297150.1	77099.05	950.41	260.89	20	2.9	17.2	8.4	22.7	4	18	5.3
1	L10	2	ERCC5	NM_000123	sample	4.06295081967213	15.7940983606557	1.86295233839272	75455.4570491803	1194.5722431905	4.93967213114754	11.7645901639344	1.14812707052682	46859.7429508197	1745.12134397696	1525	42.8	1	42.8	0.5	42.8	23.1	42.8	22.8	42.8	27	1280327.1	95675.05	928.42	333.85	19.8	4.3	33.4	6.6	22.3	5.2	38.1	2.3
1	L10	3	ERCC5	NM_000123	sample	3.88324488248673	15.5178165276725	2.05686414887799	75499.9962092494	1223.36385675993	8.77937831690675	22.7968157695224	1.48076340392416	78484.0924943139	1776.9845922557	1319	43.3	1.5	43.3	0.3	43.3	36.8	43.3	35.9	43.3	39.3	1321743.9	68431.58	917.81	229.2	18.7	5.5	14.6	10.4	20.8	5	13.9	7.6
1	L11	1	PHF6	NM_032335	sample	4.21778711484594	15.8837535014006	1.96147870091627	72299.0581232493	1227.96132706261	6.90826330532213	17.4460784313725	1.18748900720116	62116.4656862745	1535.71981043551	1428	44	1.1	44	0.1	44	30.2	44	33.2	44	33.9	1308872.3	63056.01	952.86	211.99	21.8	4.1	9.7	11.1	23.5	7.6	9.2	10.5
1	L11	2	PHF6	NM_032335	sample	3.92806267806268	18.3141025641026	2.76089305622917	105037.364672365	1354.70322653727	8.88105413105413	23.7464387464387	1.44530272617044	83836.5398860399	1692.48201651328	1404	44.4	1.4	44.4	0.1	44.4	36.3	44.4	36.3	44.4	37.2	1297092.1	58876.91	1047.2	206.98	20.1	4.3	7.4	11.3	23	10	7.5	8.6
1	L11	3	PHF6	NM_032335	sample	3.51524983776768	16.2628163530175	1.94324263024631	84922.7209604153	1164.5977208426	7.44776119402985	19.5762491888384	1.23982218651824	69659.6041531473	1572.93617879038	1541	39.1	0.8	39.1	0	39.1	30.6	39.1	30.3	39.1	33.2	1320809.1	58708.7	948.23	200.2	18.9	5.1	7.2	11.2	21	9.3	7.5	8.1
1	L12	1	BLM	NM_000057	sample	3.96477663230241	17.307560137457	1.95880239982012	92824.0171821306	1243.60796884695	5.70790378006873	14	1.1354221553316	45982.9690721649	1439.8871783544	1164	39.7	0.9	39.7	0	39.7	29.5	39.7	31.2	39.7	31.4	1313764.5	64198.32	994.59	224.27	19.4	3.5	9.6	10.9	23.2	5.7	12.6	8.2
1	L12	2	BLM	NM_000057	sample	3.89432789432789	16.8609168609169	2.00517056439415	88275.4576534576	1238.95234081819	4.7995337995338	11.9114219114219	0.975025005535021	42298.9588189588	1273.83072337702	1287	40.8	0.7	40.8	0.2	40.8	21.8	40.8	21.1	40.8	22.8	1283995.2	66808.68	952.5	231.9	19.3	4.8	12.3	9.5	21.8	9.4	13.8	6
1	L12	3	BLM	NM_000057	sample	2.87307410124725	13.1430667644901	2.11593638655164	68956.0763022744	1148.98919302178	5.61555392516508	14.3059427732942	1.08974162150683	49382.7270726339	1391.61503642325	1363	38.1	1	38.1	0.1	38.1	24.3	38.1	23.3	38.1	26.6	1182999.1	63784.31	911.33	224.67	16.2	4.3	10.8	12.4	20.2	9.8	13.7	8.3
1	L13	1	ARID1A	NM_006015	sample	3.17180327868852	12.2111475409836	1.65692689850837	57366.8813114754	1020.57123387323	8.42491803278689	21.6786885245902	1.4358505125714	76701.6019672131	1841.94832294016	1525	36.9	1	36.9	0.1	36.9	37.7	36.9	41.4	36.9	42.1	1117027.8	68774.33	814.92	240.51	15.1	3.2	11	8.4	17.6	7	13.3	3.5
1	L13	2	ARID1A	NM_006015	sample	3.58263123784835	14.4698639014906	1.87272397138674	74978.9079714841	1156.65671127405	7.07453013609851	18.149708360337	1.25824799408376	65326.0842514582	1684.11531424872	1543	40.4	0.8	40.4	0.3	40.4	31.8	40.4	31	40.4	34.1	1233972.7	62773.69	903.14	216	18.5	4.5	9.3	9.8	20.9	8	11	5.4
1	L13	3	ARID1A	NM_006015	sample	2.32746700188561	8.71401634192332	1.42868671282258	39553.8749214331	808.631895000664	6.28032683846637	14.9648020113136	1.20928623880529	51092.076052797	1655.22441937753	1591	31.2	0.8	31.2	0.1	31.2	27.7	31.2	26.9	31.2	30.6	1055970.4	69134.27	718.61	233.43	13.3	5.1	13.3	9.2	12	9	13.3	6.9
1	L14	1	EZH1	NM_001991	sample	3.39061421670117	16.3471359558316	1.93031112883231	88965.3340234645	1137.91336379573	7.7184265010352	20.7405106970324	1.32352893006668	76024.4699792961	1725.7089404821	1449	39.5	1.2	39.5	0.1	39.5	31.7	39.5	35.3	39.5	35.9	1269826.9	64239.89	892.6	213.56	18.2	4.3	10.3	10.2	17.9	5.7	9.5	6.6
1	L14	2	EZH1	NM_001991	sample	2.73734785393978	10.2991672005125	1.63063622905955	50376.3529788597	975.803226153633	6.72325432415118	16.5477258167841	1.21110004828276	61146.932094811	1733.07712437495	1561	34.7	0.6	34.7	0.2	34.7	28.7	34.7	27.9	34.7	31	1116061.8	71557.62	804.77	240.6	15.4	5.7	15	9.3	16.6	6.9	14.7	5.5
1	L14	3	EZH1	NM_001991	sample	2.86152796725784	11.1023192360164	1.48936406494893	54128.1111869031	978.546119251155	5.45702592087312	12.7244201909959	1.04254346203423	45434.3765347885	1505.60653809919	1466	35	0.6	35	0.1	35	24.5	35	23.5	35	27.3	1189638.1	66922.56	826.06	223.45	16.8	4.1	11.2	7.7	17.4	7.4	11	4.9
1	L15	1	ARID2	NM_152641	sample	3.50883652430044	12.8865979381443	1.68224498008693	61146.7172312224	1070.13450779953	8.1480117820324	20.9926362297496	1.33756583419862	77560.8939617084	1750.35451891619	1358	40.4	1.1	40.4	0.1	40.4	34	40.4	36.5	40.4	36.9	1104038.6	68872.36	789.27	231.1	15.4	4.3	13	10	16.9	6.5	12	5.8
1	L15	2	ARID2	NM_152641	sample	3.38124519600307	13.5342044581091	1.94327470160232	63316.4519600307	1077.00914862255	6.56725595695619	16.4550345887779	1.12487685693934	61118.3197540354	1613.59997449287	1301	39.7	0.6	39.7	0.2	39.7	29.4	39.7	28.7	39.7	32.1	1090023.6	87123	812.32	292.68	15.1	4.3	25.3	7.1	17.3	7.9	29.5	2.2
1	L15	3	ARID2	NM_152641	sample	2.41767323585505	8.14431023521933	1.37177629022549	35620.7463445645	861.268744684944	5.20724729815639	11.9478703115067	0.978866971485436	41921.1792752702	1440.3163446653	1573	34.8	0.8	34.8	0.1	34.8	22.7	34.8	22	34.8	26.1	935240.1	74751.24	655.97	248.48	10.6	4.4	16.2	7	12.5	9.4	16	3.4
1	L16	1	FLT4	NM_002020	sample	3.91774193548387	17.4862903225806	1.52709982198662	91866.1733870968	1145.61097779553	7.06532258064516	18.2387096774194	1.31483071922618	68508.3887096774	1748.46608714371	1240	36.2	0.9	36.2	0.2	36.2	30.2	36.2	34.7	36.2	35.7	1341339.6	75181.03	976.42	266.31	20.4	3.4	15.6	6.8	22.1	6.5	19	4.2
1	L16	2	FLT4	NM_002020	sample	3.26075268817204	13.0813172043011	1.73709836966652	65884.7715053763	1133.52912845609	3.87701612903226	8.62634408602151	0.868119874511112	34907.8548387097	1523.89173406992	1488	38.4	0.6	38.4	0.3	38.4	17.7	38.4	16.3	38.4	21.6	1245551.7	115656.55	916.44	395.48	18.2	4.2	50.7	5.9	21	5	58	2.7
1	L16	3	FLT4	NM_002020	sample	2.95463137996219	11.406427221172	1.5520499086585	53450.7857592943	993.089056817159	4.58160050409578	10.6798991808444	0.939124715371334	42194.8046628859	1586.01919998819	1587	35	0.4	35	0.3	35	21.6	35	20.7	35	24.3	1255155.8	92687.28	883.45	316.44	17.3	4.4	29.9	6.2	19.6	6.6	35.7	2.6
1	L17	1	RF	NA	Neutral	3.60916860916861	14.2641802641803	1.70036376825204	69566.0520590521	1133.04554313527	8.68997668997669	23.951048951049	1.54622957870933	83425.6542346542	1825.35383304087	1287	40.6	1.3	40.6	0.2	40.6	37.8	40.6	41.4	40.6	42	1237117.8	63299.99	892.28	215.05	17.4	3.4	9.1	10.3	18.6	5.2	9.6	6.8
1	L17	2	RF	NA	Neutral	3.28083381586566	12.8784018529241	1.52467883783983	61727.8714533874	1030.91660937697	7.93225246091488	19.6132020845397	1.30403667092427	68507.7342211928	1754.02755851352	1727	38.6	0.4	38.6	0.1	38.6	35.1	38.6	34.4	38.6	36.7	1210317.4	61033.2	839.99	202.97	17.2	3.6	8.9	9.6	17.3	6.7	7.8	6.2
1	L17	3	RF	NA	Neutral	3.03260146373919	11.3253493013972	1.74877772490063	52750.2302062542	1050.49007005497	8.90951430472388	23.1170991350632	1.49065417795925	81084.1736526946	1853.77197529163	1503	39.2	1.3	39.2	0.5	39.2	38.4	39.2	38.1	39.2	41.3	1170373.6	62795.29	827.46	213.33	15.1	5.1	9.7	10.6	15.3	6.7	9.6	7.7
1	L18	1	RF	NA	Neutral	3.40072859744991	12.4505160898604	1.64062748274946	57166.2604735883	1033.78598443303	8.56284153005464	22.8737097753491	1.49601104376126	82652.051608986	1840.3537800383	1647	37.5	1.5	37.5	0.3	37.5	36.1	37.5	39.4	37.5	39.5	1180729.5	59960.98	837.78	202.88	17.3	3	7.2	9.6	18.2	4.8	7.2	9.4
1	L18	2	RF	NA	Neutral	2.82821229050279	10.7381284916201	1.7615005008005	49364.2143854749	997.979678503375	8.61243016759776	22.0635474860335	1.45221817503836	78023.0977653631	1817.43041412289	1432	38.5	1	38.5	0.4	38.5	38.1	38.5	36.8	38.5	38.8	1136103.2	61826.76	778.67	203.42	16.5	3.4	8.9	10.1	15.4	6.2	8.9	10.1
1	L18	3	RF	NA	Neutral	3.08235294117647	12.7143790849673	1.80361171415959	61626.760130719	1056.73378858013	8.48627450980392	21.9529411764706	1.4009265096857	74320.0215686274	1735.27831604517	1530	39.1	0.7	39.1	0.1	39.1	36.5	39.1	35.8	39.1	38.6	1184689.9	63071.51	847.68	207.72	15.4	3.9	9	8.1	17.8	6.8	8.6	6.3
1	L19	1	RF	NA	Neutral	3.44473684210526	14.2934210526316	1.92686230399983	69429.5578947368	1101.09897564189	8.65921052631579	22.6875	1.50472694830678	78635.9769736842	1834.87232427894	1520	40	1.4	40	0	40	38.4	40	42.4	40	42.5	1184589.2	57203.59	896.19	198.68	16.8	4.1	6.5	12.1	19.9	4.7	7.4	11.6
1	L19	2	RF	NA	Neutral	3.52223634053367	12.3151207115629	1.62906535473407	50272.0292249047	1054.24736977943	6.93519695044473	16.4644218551461	1.27902989420398	57069.5203303685	1751.31151151164	1574	41.7	1	41.7	0.1	41.7	30.9	41.7	29.5	41.7	32.5	1198057.9	69754.61	807.18	228.72	16	3.2	13.9	8.6	16.4	5.1	12.7	4.6
1	L19	3	RF	NA	Neutral	3.30100125156446	11.3016270337922	1.4612583705531	49793.0794743429	1007.30387014428	8.35106382978723	19.6451814768461	1.32649914211017	68467.233416771	1855.04339322882	1598	38.4	0.8	38.4	0.1	38.4	36.4	38.4	35.6	38.4	39.6	1315956.8	70610	849.17	229.12	18.6	4.3	13.7	8.1	18.2	6.2	12.8	3.8
1	L20	1	RF	NA	Neutral	3.21465968586387	12.1943717277487	1.61017210874525	63622.4954188482	992.276785328189	8.07787958115183	21.2840314136126	1.35476804727187	71850.3259162304	1620.97477299999	1528	36	0.9	36	0.1	36	35.7	36	38.9	36	38.4	1122723.4	53436.73	833.57	185.03	16	5.2	5.1	14.3	17.4	8.6	5.3	14.3
1	L20	2	RF	NA	Neutral	3.60486522024984	14.4760026298488	1.70407116311448	70193.644312952	1100.79064324014	8.1689677843524	21.9243918474688	1.44189353927442	76659.5548980934	1771.06480184442	1521	39.1	1	39.1	0.2	39.1	35.1	39.1	35.2	39.1	36.9	1190605.6	58773.93	890.76	205.16	16.8	3.6	7.8	11.5	20.4	5.7	9.7	9.5
1	L20	3	RF	NA	Neutral	3.1133069828722	11.8517786561265	1.63468380345154	55562.0177865613	1054.42150581958	8.78129117259552	22.2002635046113	1.33410705612506	76101.5606060606	1733.06064856704	1518	38.8	0.4	38.8	0	38.8	37.4	38.8	36.8	38.8	39.2	1200259	62723.4	852.31	209.67	16.9	4.3	10.2	13.2	17.1	7.5	10.6	11.6
1	L21	1	RF	NA	Neutral	2.76073619631902	9.43081117927744	1.388830976404	43178.2235855487	916.920903740816	5.5521472392638	13.0497614178596	1.02613214548032	47827.9093387866	1530.78604537445	1467	36.3	0.8	36.3	0.1	36.3	23.7	36.3	25.9	36.3	27.7	978508.6	82584.17	698.9	282.18	13	9.1	23.5	10.8	13.6	13	25.7	5.9
1	L21	2	RF	NA	Neutral	2.67657992565056	9.49938042131351	1.31581077558862	45136.9293680297	885.720889270017	7.29368029739777	17.7664188351921	1.22120710516432	60485.2304832714	1643.20687736387	1614	34.3	0.4	34.3	0	34.3	30.7	34.3	29.4	34.3	31.9	1086600.9	65181.43	746.24	215.77	14.3	4.1	12.3	9	14.6	8.2	10.5	7.5
1	L21	3	RF	NA	Neutral	3.19526627218935	11.9605522682446	1.65797107479391	57936.2590401052	1067.6958898117	5.94017094017094	14.1538461538462	1.09766834315872	54516.3833004602	1708.44364097059	1521	37.9	0.9	37.9	0.2	37.9	25.9	37.9	24.7	37.9	29	1208321.9	84478.23	843.44	278.61	17	4.8	25.6	8.4	17	8.2	26.6	3.5
1	L22	1	RF	NA	Neutral	3.48511716276124	14.6795440151995	1.78714886682938	76888.0481317289	1089.04893389389	8.04433185560481	21.231158961368	1.31020916978278	72287.1475617479	1590.65226684728	1579	37.7	0.9	37.7	0.1	37.7	34.3	37.7	37.2	37.7	37.3	1207204.8	57376.67	889.85	197.75	17.7	9.4	7.7	16	20.3	11.4	8.2	13.5
1	L22	2	RF	NA	Neutral	3.53932584269663	13.8907615480649	1.72761722386985	66987.3820224719	1115.91749940281	9.67103620474407	26.8514357053683	1.56410040434607	94588.7453183521	1888.82843225754	1602	41.2	1.1	41.2	0.2	41.2	41.1	41.2	41.2	41.2	43.7	1214998.3	55847.23	907.56	193.27	16.8	3.2	6.4	10.7	19	5.6	7.1	10.2
1	L22	3	RF	NA	Neutral	3.19118559900683	12.6263190564867	1.59858672462904	63239.6883923029	1056.48304520207	8.46741154562384	21.3072625698324	1.33716122078783	74475.1905648665	1798.90134520102	1611	38.6	0.6	38.6	0.1	38.6	35.8	38.6	34.1	38.6	38.1	1241230.5	64001.14	882.49	213.32	16.8	3.5	10.9	10.1	17.7	5.6	10.7	7.9
1	M03	1	OTNT	NA	Neutral	3.18610579987253	13.0834926704908	1.64021690745845	66374.2173358827	1081.28786405361	8.45315487571702	22.163798597833	1.4821713225966	76248.4608030593	1857.34696271314	1569	35.9	1	35.9	0.2	35.9	38.4	35.9	42.2	35.9	42.5	1277735.5	60225.51	934.17	215.29	19.4	2.9	8.5	11.7	20.7	4.9	9.3	13.1
1	M03	2	OTNT	NA	Neutral	3.01188118811881	10.5425742574257	1.35475235326593	48504.3221122112	1003.66924319994	8.87458745874588	24.3894389438944	1.65027952400753	89545.2686468647	1989.43041580197	1515	35.8	1.3	35.8	0.4	35.8	39.3	35.8	39.5	35.8	42.2	1211846	64759.61	841.56	221.49	17.4	2.2	11	7.5	18.5	5.5	11.6	5.9
1	M03	3	OTNT	NA	Neutral	3.94183006535948	15.4006535947712	1.83791547370689	76901.7496732026	1193.33915166773	8.75555555555556	23.6104575163399	1.41429080152346	86278.4359477124	1798.94986748107	1530	40.8	0.7	40.8	0.2	40.8	37.1	40.8	36.3	40.8	39.3	1423469.2	60820.9	995.61	203.93	21	4.2	8.1	9.5	23.9	5.4	9.4	7.5
1	M04	1	OTNT	NA	Neutral	3.75422535211268	16.5830985915493	1.72528970394878	82944.2591549296	1228.61453099795	8.31338028169014	23.3443661971831	1.48849847703999	83532.9492957746	1826.95864749643	1420	40.7	1	40.7	0.1	40.7	36.2	40.7	40.3	40.7	40.8	1303435.6	58483.07	995.94	208.51	20.7	3.1	8.4	13.5	23.1	4.7	9.7	12.3
1	M04	2	OTNT	NA	Neutral	4.00138408304498	17.6034602076125	1.91537363173712	91622.1051903114	1262.41566626139	9.02698961937716	25.556401384083	1.63945707661028	90720.4262975779	1924.46325533673	1445	41.7	2.1	41.7	0.4	41.7	39	41.7	39.2	41.7	41.5	1385757.8	60190.71	992.87	203.69	19.4	2.9	7.5	8.2	22.3	4.2	8.2	6.4
1	M04	3	OTNT	NA	Neutral	3.78838709677419	14	1.51722878695696	65856.0793548387	1220.93670326442	9.10451612903226	25.0122580645161	1.52940083222491	91739.8090322581	1946.33322653136	1550	43.5	1.2	43.5	0.1	43.5	39.6	43.5	39.2	43.5	42.3	1354070.3	63723.04	931.43	218.14	19.4	2.8	10	9	21.9	4.7	11.5	7.4
1	M05	1	OTNT	NA	Neutral	3.23911630929175	14.4834307992203	1.68386988218322	76014.6660168941	1118.71655303819	8.74853801169591	23.9298245614035	1.53101010286432	84866.5575048733	1841.97402764446	1539	36.5	1.1	36.5	0.1	36.5	39.1	36.5	42.1	36.5	42.6	1276063.6	58231.31	941.59	204.48	18.1	3.2	6.5	11.2	19.7	3.7	8.4	9.5
1	M05	2	OTNT	NA	Neutral	2.82310668877833	11.0265339966833	1.34417678822605	49758.9087893864	958.975278939228	7.58264234383637	20.0901050304035	1.45475093852957	71266.8883360973	1817.70215080219	1809	34.1	0.9	34.1	0.1	34.1	33.3	34.1	34.1	34.1	36.9	1178516.5	57953.22	874.01	204.77	16.6	3.3	7.7	12.2	18.9	5	8.8	9.8
1	M05	3	OTNT	NA	Neutral	2.72602739726027	10.4564134495641	1.54374609286973	49693.9501867995	1023.4431222379	7.22042341220423	18.0118306351183	1.30426136993744	67054.6463262765	1846.56872586269	1606	36.5	0.6	36.5	0.3	36.5	31.4	36.5	31	36.5	35.4	1283772.7	69612.47	884.21	234.61	18.7	3.5	13.6	7.5	20.2	5.5	14.9	5.2
1	M06	1	OTNT	NA	Neutral	3.34259259259259	14.2493386243386	1.6848302320271	71800.5588624339	1089.65490767252	7.87433862433862	20.6071428571429	1.40243133323939	73191.578042328	1785.50515354633	1512	37	0.9	37	0.1	37	32.9	37	37.4	37	38	1287179.3	61387.93	905.05	209.1	19	3.6	8.1	9.5	20.1	4	8.5	6
1	M06	2	OTNT	NA	Neutral	2.90747126436782	12.7810344827586	1.77703838945761	63973.7586206897	1073.49172656902	8.88735632183908	24.7603448275862	1.59981442579428	87147.4224137931	1894.29723384437	1740	36.2	1.3	36.2	0.2	36.2	38.2	36.2	38.9	36.2	41.1	1240469.1	55782.75	912.81	196.42	18.1	2.8	7.1	11.8	19.4	5.1	8	10.9
1	M06	3	OTNT	NA	Neutral	2.66538214515093	11.2588310854207	1.48750751581501	56449.5555555556	1001.19141559779	7.79447655748234	20.4007707129094	1.33634260004114	73696.1207450225	1782.94534521939	1557	34.1	0.9	34.1	0.3	34.1	35.6	34.1	34.7	34.1	38.5	1288776.3	60648.75	885.5	204.65	16.4	3.8	7.6	9.2	18.4	5.2	8.2	6.3
1	M07	1	OTNT	NA	Neutral	3.17122851686824	13.7377466581795	1.49098302315775	68137.3004455761	1018.70475756287	7.69255251432209	19.7129217059198	1.34311978253146	69266.4099299809	1727.91573433238	1571	34	1	34	0.1	34	34.2	34	37.9	34	37.9	1253804.3	62520.61	877.35	213.42	17.8	2.7	8.2	10.2	19	4.3	9.6	9
1	M07	2	OTNT	NA	Neutral	3.1335593220339	10.7627118644068	1.38747636789922	47994.3220338983	1027.4617972062	7.47389830508475	19.4793220338983	1.42676671657715	70315.7159322034	1801.17566327316	1475	39.1	1.1	39.1	0.4	39.1	32	39.1	32.7	39.1	35.7	1180306	68441.83	815.8	237.16	17.6	4	12.2	8.1	18.3	7.5	12.7	5.8
1	M07	3	OTNT	NA	Neutral	2.39786156443444	9.40799099606078	1.28783838378002	44110.8266741699	882.000505173605	7.45075970737197	18.8548114800225	1.3491131563681	64486.8328643782	1759.06515437678	1777	32.6	0.7	32.6	0.2	32.6	33.6	32.6	33.6	32.6	37	1167651	58706.94	815.03	198.27	15.3	4.4	7.6	10	16.1	5.7	8.6	10.1
1	M08	1	OTNT	NA	Neutral	3.36952124072825	13.6985839514498	1.4025244578276	69317.6567768038	1035.57949929049	7.24747134187458	19.0114632501686	1.37374098812289	70604.238705327	1812.37984154272	1483	34.3	0.8	34.3	0.2	34.3	32.1	34.3	34.8	34.3	36.1	1260205.8	63325.74	895.35	215.52	16.6	3.1	9.5	9	18.3	5.3	9.6	6.7
1	M08	2	OTNT	NA	Neutral	3.11936507936508	11.4025396825397	1.4964565623998	53158.5320634921	1089.02787957293	8.24	22.2628571428571	1.51949905960499	77546.8311111111	1881.64480838091	1575	39.6	1	39.6	0.1	39.6	37.7	39.6	37.4	39.6	39.9	1218867.3	58825.95	891.98	207.51	17.3	3.7	8.6	9	19.6	5	10.3	7.3
1	M08	3	OTNT	NA	Neutral	3.25581395348837	14.128488372093	1.57109052607308	70653.6220930233	1056.79544458091	7.90639534883721	21.0901162790698	1.41003079755202	73373.151744186	1756.99654031728	1720	36.2	0.9	36.2	0.1	36.2	34.2	36.2	34.3	36.2	36.9	1259476.4	57209.99	918.6	196.74	17.8	5.7	8	11.5	20.5	8	8.8	10.8
1	M09	1	DNM2	NM_001005362	sample	2.78837555886736	10.5789865871833	1.52946147979119	50335.2034277198	940.236416089893	7.35916542473919	19.1140089418778	1.39470397988717	70015.9850968703	1821.85996993405	1342	33.4	1.2	33.4	0.2	33.4	33	33.4	36.3	33.4	37.6	998870.1	68607.98	779.56	248.29	13.3	2.9	12.1	7.5	16.2	7.6	14.8	3.7
1	M09	2	DNM2	NM_001005362	sample	2.92798913043478	10.680027173913	1.52479391986444	52073.7561141304	992.523288836648	8.35326086956522	22.3885869565217	1.47620095876925	78083.0808423913	1836.34059371166	1472	36.9	0.8	36.9	0.1	36.9	35.7	36.9	35.8	36.9	38.1	977609.2	59071.38	773.6	212.49	13	3	7.9	10.4	16.5	8.6	9.6	6.7
1	M09	3	DNM2	NM_001005362	sample	2.65653896961691	9.2113606340819	1.42756490394576	41260.3309114927	901.077477343819	7.69484808454425	20.6822985468956	1.36259240395814	78960.8071334214	1836.15440527724	1514	34.3	1.3	34.3	0.4	34.3	33.3	34.3	33.6	34.3	36.5	988218.1	69231.84	759.02	250.04	12	3.6	13.7	6.7	15.9	9	18.5	3.3
1	M10	1	PRF1	NM_005041	sample	3.69254185692542	13.8074581430746	1.89587246785496	62861.702435312	1154.04382811337	8.69025875190259	23.103500761035	1.43417962485868	87237.5060882801	1910.73447463823	1314	43.1	1	43.1	0.3	43.1	37.5	43.1	40.6	43.1	41.3	1178490.9	76061.12	816.35	253.02	17	4.2	17.1	9.4	17.4	6.5	16.3	4.5
1	M10	2	PRF1	NM_005041	sample	3.05886332882273	12.6596752368065	1.80644892215651	65427.9039242219	1138.07112452661	9.16441136671177	25.6522327469553	1.65143229043219	97477.3186738836	2061.09276631268	1478	41.1	1.8	41.1	0.2	41.1	39.2	41.1	39	41.1	42.3	1153055.2	67001.49	862.99	236.51	13.5	3.6	12	8	17.2	5.8	14.8	4.3
1	M10	3	PRF1	NM_005041	sample	3.29987293519695	10.3659466327827	1.59517115598599	41565.9320203304	1032.53162994074	10.1041931385006	27.7217280813215	1.55142891529185	104874.562261753	2030.35188255272	1574	40.7	1	40.7	0	40.7	41.2	40.7	41.1	40.7	44.3	1114656.3	67770	808.2	232.12	14.9	4.1	13.5	12.6	16.1	5.3	16.5	9.5
1	M11	1	DSN1	NM_024918	sample	2.64602960969044	9.70726783310902	1.35687749698613	45384.967025572	906.974234700506	7.92328398384926	20.4327052489906	1.32650987523413	70907.498654105	1661.73897083426	1486	33.2	0.5	33.2	0.2	33.2	35.5	33.2	38.3	33.2	38.8	1102098.3	60279.34	779.62	206.14	15.5	3.8	7.9	13	16.8	5.5	8.7	11.1
1	M11	2	DSN1	NM_024918	sample	2.68194522079374	9.84572386808273	1.75866019630664	46774.3627724986	1019.3104657808	6.91224147568474	17.4052543320291	1.22094878047148	59845.3739519285	1588.9880889026	1789	37.5	1	37.5	0.1	37.5	30.3	37.5	29.6	37.5	32.2	1086572.6	60047.42	813.31	204.24	15.4	4.1	8.2	11.3	18.4	6.7	8.2	6.9
1	M11	3	DSN1	NM_024918	sample	2.76818181818182	10.2487012987013	1.45415095859215	47814.9292207792	923.805838895737	6.08181818181818	14.6428571428571	1.10369345527288	52274.2733766234	1602.07870365627	1540	34.3	0.6	34.3	0.1	34.3	27.9	34.3	26.9	34.3	30.5	1141781.2	67578.63	792.28	222.58	15.8	8.2	13.2	13.4	16.6	10.5	12.5	9.8
1	M12	1	CBLB	NM_170662	sample	2.92877492877493	11.2660968660969	1.64617518948195	54769.6301994302	1078.31414269281	8.29002849002849	21.8552706552707	1.47860157596766	77779.0017094017	1867.86488279586	1755	38.9	1.1	38.9	0.2	38.9	36.1	38.9	40.3	38.9	41	1178847.2	55717.32	855.98	191.69	16.5	3.4	5.6	13	18.1	5.2	6.4	13.8
1	M12	2	CBLB	NM_170662	sample	3.12537855844942	12.6995760145366	1.48851271687464	62285.7849788007	1065.96394728489	7.17867958812841	18.1181102362205	1.25878457153041	66621.8873410055	1676.3573301604	1651	38	0.8	38	0.1	38	31.6	38	31.3	38	34	1207997.5	68032.83	873.81	231.49	17.8	4.2	13.9	8.6	19	6.3	14.1	5.2
1	M12	3	CBLB	NM_170662	sample	3.27367733507511	14.8262573481385	1.91220222670065	78545.4402351404	1208.57043726447	7.55127367733508	18.9477465708687	1.32905472769812	68529.476159373	1770.1157115712	1531	40.8	0.8	40.8	0.2	40.8	32.9	40.8	32.1	40.8	36	1311926.1	70262.15	949.94	240.08	19.5	4.4	13.2	8.4	20.8	5.9	14.4	2.9
1	M13	1	EP300	NM_001429	sample	2.43947858472998	9.31409062693979	1.47764341907763	46248.6312849162	859.412625516305	9.24332712600869	24.12104283054	1.41028300569372	85475.7579143389	1818.64432844891	1611	32	0.7	32	0.1	32	36.3	32	38.5	32	38.6	1083287.9	64924.21	753.92	212.27	14.5	3.7	10.4	10.2	13.9	6.5	10.1	8
1	M13	2	EP300	NM_001429	sample	3.1876127480457	12.6518340348767	1.70069194592503	60089.7690920024	1045.0205737246	8.13048707155743	20.4299458809381	1.28104634513584	75628.6145520144	1759.42478705607	1663	37.5	1.2	37.5	0.2	37.5	30.8	37.5	30.4	37.5	33.3	1235111.7	60044.49	840.05	201.5	18.4	4.5	9.4	12.2	18.4	9.1	9	13.3
1	M13	3	EP300	NM_001429	sample	2.82717520858164	11.0548271752086	1.95229514663561	56356.4570917759	1138.17360214688	11.2455303933254	31.3557806912992	1.5422254448923	116234.476758045	1972.40067784176	1678	40.3	1.1	40.3	0.2	40.3	43	40.3	42.3	40.3	44.8	1235955.2	56616.99	875.18	192.02	17.8	5.1	7.6	13.3	17.5	6.6	7.9	12.9
1	M14	1	PHOX2B	NM_003924	sample	3.03496503496504	10.7965670692943	1.56180722234107	46943.0801017165	983.312849025158	7.09408773045137	17.864589955499	1.2845221418341	67280.3445645264	1790.14768957695	1573	36.9	0.7	36.9	0.1	36.9	31.3	36.9	34.9	36.9	35.9	1095645.6	71358.4	799.69	246.04	16.7	3.7	14	8.2	17.4	5.3	15.6	3.2
1	M14	2	PHOX2B	NM_003924	sample	3.49371277299801	12.3520847121112	1.71243414995558	56876.5876902713	1052.64684502457	8.48974189278623	22.3692918596956	1.41456713400326	80580.3964262078	1839.8943825065	1511	38.6	0.7	38.6	0.1	38.6	36.1	38.6	35.1	38.6	38	1162765.9	58414.34	848.35	204.47	16.7	4.8	8.3	11.6	18.7	6.6	9.6	9.2
1	M14	3	PHOX2B	NM_003924	sample	3.0035360678925	11.4214992927864	1.62317984577535	57152.5834512023	1086.11743059097	7.08062234794908	16.9151343705799	1.24706817357492	62618.4080622348	1832.99311860605	1414	37.7	0.7	37.7	0.1	37.7	32.4	37.7	31.5	37.7	36.2	1234357.8	74029.07	897.04	250.6	16.9	3.5	17.9	9.3	18.7	5.4	19.1	6.4
1	M15	1	LATS1	NM_004690	sample	2.68227424749164	11.8408026755853	1.73810761232402	64895.035451505	1058.20795040217	7.53177257525084	18.9230769230769	1.23289990551428	62885.8434782609	1541.44619244305	1495	37.5	0.4	37.5	0.1	37.5	32.4	37.5	34.7	37.5	35.2	1042217.2	57971.79	806.91	199.71	13.8	4	7.1	12.5	16.7	6.4	7.3	10.1
1	M15	2	LATS1	NM_004690	sample	2.45085714285714	9.82342857142857	1.90138857857325	48396.92	966.594982091798	7.41714285714286	18.5982857142857	1.30779442702608	62994.8937142857	1670.80450232461	1750	36.1	1	36.1	0.2	36.1	32.2	36.1	32.2	36.1	33.9	1007107.8	61718.34	749.44	210.94	12.7	4.7	10.7	10.6	14.2	7.7	10	7.3
1	M15	3	LATS1	NM_004690	sample	3.16084377059987	10.6558998022413	1.62490388991183	45423.7191825972	1022.19700815653	8.42518127883982	21.9499011206328	1.40129834704157	73503.3632168754	1642.57467816009	1517	41.2	0.9	41.2	0.2	41.2	35.1	41.2	34.1	41.2	36.7	1059856.1	60603.15	741.08	201.38	13.5	4.7	10.5	13.2	14.6	8.2	10.1	14
1	M16	1	CUL3	NM_003590	sample	3.78688524590164	14.8702779757662	1.52024118373738	69663.5473984319	994.347848242653	6.56307911617962	16.9158945117605	1.1774029397973	57969.0641482537	1474.76379369688	1403	35.2	0.6	35.2	0	35.2	29.5	35.2	32.6	35.2	32.4	1185453.1	56280.71	839.9	196.55	17.2	3.6	5.6	13.4	18.7	7.6	8.1	13.3
1	M16	2	CUL3	NM_003590	sample	3.25175315568022	14.1122019635344	1.80661714386025	74239.6746143058	1145.84264599784	6.11921458625526	15.8064516129032	1.13889231663528	55960.4018232819	1464.64589450022	1426	38.7	0.9	38.7	0.1	38.7	27.8	38.7	27.5	38.7	30.2	1234425.2	64860.07	904.01	228.59	18.6	3.6	11.4	10.9	21.1	10.2	13.2	9.7
1	M16	3	CUL3	NM_003590	sample	3.05128205128205	14.0826923076923	1.85167142028416	79550.441025641	1083.67569446605	6.95128205128205	17.9762820512821	1.21699556449685	62616.5532051282	1557.69557092558	1560	35.5	0.8	35.5	0.1	35.5	31.2	35.5	30.8	35.5	33.8	1161134.7	60711.01	908.97	216.47	14.6	7.1	10	12.7	19.2	12.2	13.4	11.3
1	M17	1	OTNT	NA	Neutral	3.34820824881677	11.264367816092	1.54265633537281	51262.5638945233	1034.72465054025	8.23191345503719	20.9317106152806	1.29618807078968	73687.7944557133	1755.40214763587	1479	37.9	0.5	37.9	0	37.9	34.8	37.9	38	37.9	38.7	1247716.1	63419.73	866.04	210.67	19.6	3.2	9.2	9.3	19.5	4.6	9.8	8.5
1	M17	2	OTNT	NA	Neutral	2.58064516129032	9.35714285714286	1.40036969518817	39966.4107142857	918.131990727358	7.42799539170507	18.169930875576	1.20738037659988	60862.8496543779	1572.85321736659	1736	35.2	0.7	35.2	0.1	35.2	32.1	35.2	30.5	35.2	32.7	1135589.9	60329.11	788.07	200.12	17	5.1	9.2	11.6	16.5	6.4	8.2	8.8
1	M17	3	OTNT	NA	Neutral	3.17581739666872	12.5219000616903	1.61821992671173	61221.4194941394	1088.67382692026	8.60333127698951	21.7310302282542	1.37308871351223	74339.8673658236	1686.64757588908	1621	40	1.3	40	0.1	40	35.3	40	34.9	40	37.6	1278650.7	59471.37	879.5	196.05	18.6	3.9	7.5	10.7	18.3	5.3	6.7	8.4
1	M18	1	OTNT	NA	Neutral	2.79043913285158	11.0272373540856	1.53465874959734	50655.0300166759	1008.44577477178	7.25792106725959	18.0466926070039	1.18877062265266	64301.1750972763	1604.55061282607	1799	36.6	0.9	36.6	0	36.6	31.4	36.6	34.9	36.6	35.7	1189069.4	61394.74	836.71	209.44	17.6	3.1	7.7	9.3	18.4	5.1	7.6	7.1
1	M18	2	OTNT	NA	Neutral	2.91009924109749	11.6240513718622	1.85979331276294	56880.3998832458	1089.91634009005	9.02043199065966	23.6666666666667	1.49958777427582	85050.4214827788	1898.54580527136	1713	38.4	1.3	38.4	0.4	38.4	38	38.4	38	38.4	41	1250891.3	62845.82	875.17	211.11	17.4	2.5	10	9	18.3	5.4	9.8	6.7
1	M18	3	OTNT	NA	Neutral	3.18714555765595	13.9338374291115	1.82704696929889	71577.1556395715	1104.87414690412	8.02772526780088	19.812854442344	1.30963245992633	69161.6528040328	1739.35524971926	1587	36.2	0.8	36.2	0.1	36.2	35.1	36.2	33.9	36.2	37.4	1291269.1	67707.61	936.73	230.41	18.1	4.3	11.7	8.1	20.5	4.9	12.9	5.1
1	M19	1	OTNT	NA	Neutral	2.62667478684531	9.73507917174178	1.37498802589047	46999.3891595615	914.578827840106	8.61510353227771	22.1668696711328	1.48941066163971	76090.7740560292	1855.15921896084	1642	34	1.2	34	0.2	34	38.4	34	42.1	34	41.8	1131521.1	56478.07	793.42	191.5	16.3	2.9	5.8	10.7	15.8	4.8	6.7	11.4
1	M19	2	OTNT	NA	Neutral	3.15511760966306	10.772409408773	1.45684782411699	47761.3375715194	1108.43477959773	8.64462809917355	22.0775588048315	1.43364811045562	75637.5867768595	1825.64743253679	1573	40.4	0.7	40.4	0	40.4	38	40.4	36.4	40.4	38.8	1242567.2	60350.59	894.09	204.05	18.9	2.9	9	10	19.9	5.3	9.8	9.2
1	M19	3	OTNT	NA	Neutral	2.07151664611591	8.5308261405672	1.36776825140301	44773.7009864365	850.251147791945	7.24722564734895	17.4352651048089	1.22387104160912	59702.1547472257	1704.62206804218	1622	29	0.4	29	0.1	29	32.5	29	31.3	29	35.5	1215643.2	70792.43	831.55	233.83	16.5	3.6	13.7	8.4	15.7	4.5	13.6	7.4
1	M20	1	OTNT	NA	Neutral	3.35772964899178	13.4510828976848	1.8337409314674	66448.7490664675	1173.6170106755	8.55638536221061	22.5339805825243	1.44311476929374	79670.9910380881	1805.67976868003	1339	41.4	1.4	41.4	0.1	41.4	36.6	41.4	40.6	41.4	40.4	1279109.7	56748.1	932.9	197.72	20.1	4.6	7.2	13.6	20.8	6.5	8.1	13.4
1	M20	2	OTNT	NA	Neutral	3.12044471896232	13.260654725139	1.43914842537165	69599.3131562693	1062.63510571366	8.33415688696726	22.136504014824	1.40884069494747	79814.032736257	1840.81436619671	1619	37.7	1.1	37.7	0.2	37.7	35.7	37.7	35	37.7	36.9	1226280.7	61169.98	896.29	213.64	17.2	3.3	8.8	10.6	19	4.8	10.6	9.5
1	M20	3	OTNT	NA	Neutral	2.74922791846819	10.9882643607165	1.61439972749232	56540.528721433	1026.06643418592	8.83693638048178	23.4688079061149	1.4428929773977	84758.4088943792	1790.0412249402	1619	36.5	0.7	36.5	0.2	36.5	36.6	36.5	36	36.5	39.2	1249042.5	61608.29	876.47	208.93	17.9	3.7	9	9.9	18.3	6.2	9.6	7.8
1	M21	1	OTNT	NA	Neutral	3.45427728613569	12.8005899705015	1.49703694152231	55525.3687315634	1042.16626863843	8.53274336283186	21.5203539823009	1.31084896610691	72386.390560472	1666.2534882046	1695	38.9	0.6	38.9	0.1	38.9	35.8	38.9	38.9	38.9	38.9	1190847.3	54372.33	820.98	179.66	18.1	4.1	6.1	14.8	19.5	8.3	5.3	16.4
1	M21	2	OTNT	NA	Neutral	3.45811170212766	15.2287234042553	2.119363038315	81223.9375	1169.3129898453	9.74401595744681	25.8796542553191	1.48364357310675	84915.3856382979	1710.89980057922	1504	38.3	1.1	38.3	0.1	38.3	40.2	38.3	38.6	38.3	39.9	1253125.9	55449.44	942.6	193.79	18.4	5.8	7.6	15	20.6	6.2	7.3	14.6
1	M21	3	OTNT	NA	Neutral	2.91368078175896	12.1536373507058	1.57780177311223	62719.6221498371	974.363599839828	8.32356134636265	20.9087947882736	1.33594783953567	71900.1335504886	1766.13628104929	1842	34.6	0.7	34.6	0.1	34.6	35.3	34.6	34.5	34.6	37.1	1258322	58642.32	867.48	198.41	17.5	3.4	7.8	9.9	18.5	6.2	8.2	9.8
1	M22	1	OTNT	NA	Neutral	3.6112426035503	13.7633136094675	1.50345005569897	62683.1763313609	1097.94973959481	8.67159763313609	22.2213017751479	1.44502721719818	74731.9177514793	1782.6343721569	1690	40.3	0.9	40.3	0.1	40.3	37.8	40.3	41	40.3	41.5	1216533.4	57748.6	885.15	199.57	18.4	3	7.4	11.3	20.2	4.3	8.2	10.5
1	M22	2	OTNT	NA	Neutral	3.21269095182139	11.6439482961222	1.46709628724356	52613.9042303173	1049.25680021981	8.69858989424207	22.4665099882491	1.4553366148156	76807.7708578143	1790.72363784223	1702	39.8	1.2	39.8	0.3	39.8	37.1	39.8	36.1	39.8	38.2	1212979.8	55681.71	824.37	184.67	17.9	3	5.8	9.7	18.6	5.6	5.3	8.1
1	M22	3	OTNT	NA	Neutral	3.00215866162979	10.5326497571506	1.5001348720979	45253.9924446843	982.963815488604	8.26227738801943	20.9767943874798	1.39242552610271	70724.8402590394	1758.03211337238	1853	37.9	0.8	37.9	0.1	37.9	34.7	37.9	33.9	37.9	37.6	1136241.4	56005.48	814.99	187.51	15.7	3.5	5.9	11	17.5	5.8	6	9.1
1	N03	1	PLK1	NA	Negative	3.40669014084507	21.8538732394366	4.16705697707444	151646.392605634	1598.93575778424	7.43661971830986	21.4014084507042	1.3318869907946	80658.4190140845	1622.12060535342	568	45.2	2.8	45.2	0.9	45.2	30.5	45.2	33.5	45.2	35.6	1198736.7	61667.36	1121.49	231.76	18.7	13.9	12	26.2	26.6	6.3	17.4	14.1
1	N03	2	PLK1	NA	Negative	4.69622331691297	21.8522167487685	3.03805219000455	121615.446633826	1488.29424993666	7.71100164203613	21.7274220032841	1.33721725029281	78699.1658456486	1585.42386113677	609	46.6	1.1	46.6	0	46.6	32.8	46.6	32	46.6	33.5	1241554.5	63257.4	1094.37	241.19	18.7	12.3	13.6	21	25.8	7.7	19.7	13.8
1	N03	3	PLK1	NA	Negative	5.68904593639576	34.6872791519435	4.11368365565068	228378.650176678	2092.42002327063	8.84098939929329	26.9964664310954	1.61729429522738	105878.065371025	1965.16334842013	566	53.9	3.2	53.9	0.5	53.9	36.6	53.9	38.9	53.9	40.8	1712204.6	84139.52	1500.52	322.01	27.9	8.8	23.9	15	35.9	4.8	32.3	10.2
1	N04	1	PLK1	NA	Negative	5.3448275862069	30.6620689655172	4.85965735928899	182238.656896552	1968.2383120357	7.84655172413793	23.1431034482759	1.54764320533139	89074.1913793103	1717.39041396909	580	54	2.2	54	0.2	54	33.4	54	36.9	54	38.3	1409330.9	65328.42	1292.84	248.65	23.4	7.1	13.4	20.9	33.4	4.8	19.1	11.9
1	N04	2	PLK1	NA	Negative	5.56570155902004	28.5634743875278	3.81245882576794	173606.425389755	1953.98364942652	9.15367483296214	27.0623608017817	1.33349636975773	114868.053452116	1846.83482904819	449	54.1	2	54.1	0.2	54.1	35.2	54.1	35	54.1	37.4	1563495.4	102931.51	1298.32	387.8	24.9	9.4	40.1	16.9	34.3	4.5	49.9	10
1	N04	3	PLK1	NA	Negative	5.55789473684211	35.0315789473684	5.06208431308202	223080.307368421	2060.88726987107	7.22105263157895	22.7578947368421	1.28398650004375	86838.9705263158	1454.03098408832	475	52.8	1.7	52.8	0	52.8	28.4	52.8	29.1	52.8	31.4	1478766.7	66185.09	1396.87	264.31	25.3	14.9	17.5	22.9	34.1	7.6	22.3	9.3
1	N05	1	PLK1	NA	Negative	5.16883116883117	25.012987012987	3.76831926739333	137216.118326118	1647.28780121761	8.05627705627706	24.8124098124098	1.40291814478371	99313.8383838384	1745.99730756411	693	50.2	1.6	50.2	0	50.2	34.1	50.2	37.2	50.2	37.8	1298895.5	76191.15	1129.88	284.78	20.5	8.9	18.3	17.2	29	3.6	27.3	9.4
1	N05	2	PLK1	NA	Negative	5.05342465753425	24.286301369863	3.10042559165976	137129.502739726	1661.49214258966	8.75890410958904	27.0301369863014	1.58134122532725	103645.445205479	1864.07492932093	730	51	2.3	51	0	51	38.8	51	38.5	51	40.7	1277414.6	58723.33	1126.6	225.83	20.1	10.5	9	19.2	26.6	7.7	13	7.8
1	N05	3	PLK1	NA	Negative	3.72443674176776	21.0485268630849	3.19278600468328	122157.533795494	1599.14473531806	6.49913344887348	19.6516464471404	1.31541706421394	78853.9826689775	1586.81892724056	577	45.6	2.8	45.6	0.3	45.6	27.7	45.6	29.1	45.6	31.4	1167901.6	62871.5	1107.84	254.41	17.3	13.5	11.4	19.4	27.6	11.1	20.8	8.7
1	N06	1	PLK1	NA	Negative	4.59298245614035	26.8035087719298	3.9755805931202	161652.512280702	1756.88575653766	7.05263157894737	20.640350877193	1.29306695697236	81967.9719298246	1518.4937471697	570	48.6	1.8	48.6	0.2	48.6	27.2	48.6	31.2	48.6	32.1	1453304.1	76620.11	1236.73	284.36	23.5	11.4	22.6	22.1	31.8	4.7	27.9	10.9
1	N06	2	PLK1	NA	Negative	3.74441687344913	23.0719602977668	3.66067905037719	134734.609181141	1473.45857985615	6.28660049627792	18.1736972704715	1.15641192009276	69417.8337468983	1446.09747944159	806	42.3	2.1	42.3	0	42.3	27.9	42.3	27.5	42.3	29.8	1189625.6	72025.08	1062.12	278.3	16.9	19.1	21.6	25.8	24.4	15	28.5	18.1
1	N06	3	PLK1	NA	Negative	5.19935691318328	27.0192926045016	4.39600904683631	157966.170418006	1883.91558592998	7.64308681672026	22.5546623794212	1.30646130496411	88149.2893890675	1610.82602734874	622	53.7	1.8	53.7	0.6	53.7	32.2	53.7	32.2	53.7	33.9	1441792.2	74487.17	1291.66	287.53	24	10.8	20.7	20.1	35.5	6.4	26.8	10.1
1	N07	1	PLK1	NA	Negative	4.96887159533074	29.5428015564202	4.75018860856467	171381.241245136	1849.43992746718	6.31712062256809	19.7081712062257	1.3027575327912	74601.8365758755	1500.0273398122	514	52.3	2.7	52.3	0.4	52.3	26.1	52.3	29.6	52.3	30.2	1282981.3	76690.37	1273.63	315.26	19.6	14.8	22.6	23.9	30.9	4.1	33.7	13.2
1	N07	2	PLK1	NA	Negative	4.06081081081081	24.5653153153153	3.66489709455514	153693.353603604	1766.13797151424	7.7454954954955	22.8040540540541	1.3808411352982	87848.5472972973	1712.99437645125	444	49.5	1.8	49.5	0	49.5	33.8	49.5	34.2	49.5	36.9	1304445.1	72892.91	1214.64	271.77	21.2	11.3	20.9	18.7	29.3	6.3	27.9	10.6
1	N07	3	PLK1	NA	Negative	5.1635687732342	24.4219330855019	3.17331856136461	141981.962825279	1466.1546670455	7.32156133828996	21.3513011152416	1.3115375021478	78571.6078066914	1535.53720151884	538	44.8	0.7	44.8	0	44.8	29.9	44.8	30.5	44.8	32.7	1284792.7	60919.68	1108.23	233.01	16.2	16.7	12.6	23.2	25.7	12.6	16.2	10.4
1	N08	1	PLK1	NA	Negative	4.10916179337232	25.8109161793372	4.44691028610689	152506.054580897	1707.10800126976	6.08187134502924	18.1345029239766	1.27161045600737	72946.0058479532	1532.09270819596	513	49.7	2.3	49.7	0.2	49.7	28.1	49.7	30.8	49.7	32.2	1177789	76635.51	1183.73	302.68	16.8	12.7	25.5	24.8	29.4	3.9	35.1	17.9
1	N08	2	PLK1	NA	Negative	5.15342465753425	29.4356164383562	3.83144456072247	182194.252054795	1866.73094870168	6.76712328767123	21.1506849315068	1.26539729895668	84522.7561643836	1418.19930904692	365	51.2	3	51.2	0.3	51.2	27.1	51.2	26.6	51.2	28.8	1414624	74208.28	1298.9	283.59	21.9	13.7	22.7	24.4	31.5	6.6	32.6	18.6
1	N08	3	PLK1	NA	Negative	4.74626865671642	28.6119402985075	4.12070583999169	177146.010660981	1895.4725603879	7.42430703624733	22.1471215351812	1.39949987808368	79929.460554371	1586.03814052269	469	56.9	1.5	56.9	0	56.9	30.7	56.9	30.5	56.9	32.8	1310912.2	65192.78	1209.81	253.52	17.7	11.9	14.5	22.2	28.1	9.4	21.3	10.7
1	N09	1	CIC	NM_015125	sample	3.28530259365994	12.8537463976945	1.51214703032812	61098.0914985591	1025.41500753291	7.85806916426513	21.0734870317003	1.40854467323923	75222.5093659942	1727.66480428645	1388	36.2	0.9	36.2	0.2	36.2	33.9	36.2	37.5	36.2	38.3	1118133.2	62465.68	838.14	222.88	16.2	4.4	10.7	11.4	17.9	6.1	12	6.7
1	N09	2	CIC	NM_015125	sample	2.92688679245283	9.74705188679245	1.40431582207829	40188.2570754717	909.620404521245	6.65271226415094	16.5218160377358	1.23213895690547	59316.4616745283	1715.18024281095	1696	35.3	0.7	35.3	0.1	35.3	29.2	35.3	28.2	35.3	31.5	1090888.9	71392.92	747.86	241.61	15.1	4.8	15.4	8	16	8.2	17.3	5.2
1	N09	3	CIC	NM_015125	sample	2.86412698412698	9.68698412698413	1.24229165435915	42519.4031746032	922.97549257541	8.15555555555556	21.3980952380952	1.42281460616102	76964.4647619048	1854.6261728351	1575	35.2	1.4	35.2	0	35.2	35.4	35.2	34.5	35.2	37.8	1123974.6	58190.21	760.26	193.13	15.6	4.4	7.9	14.5	15.2	6.5	8.2	14.3
1	N10	1	SMARCA4	NM_003072	sample	3.10145934676859	11.7400972897846	1.72329613932705	54875.5371785962	1052.1851923338	8.56497567755386	23.4162612925643	1.51160403403572	85683.446143155	1871.47308226394	1439	37.2	1.3	37.2	0.1	37.2	38.7	37.2	42.6	37.2	42.7	1086005.9	66889.11	820.13	234.9	16.5	3.3	10.8	9.9	19.1	5.4	14.1	7.2
1	N10	2	SMARCA4	NM_003072	sample	3.69908814589666	15.8191489361702	2.00750111040012	85065.6922492401	1268.65091308589	8.93161094224924	24.0303951367781	1.53454418929994	84952.7750759878	1923.86621728556	1316	43	0.8	43	0.2	43	40.6	43	40	43	42.2	1227649.1	65736.61	981.14	232.42	17.8	2.7	11.9	8.7	23.2	5.2	15.6	6.8
1	N10	3	SMARCA4	NM_003072	sample	2.782874617737	10.4189602446483	1.38864975749632	46319.0899082569	954.086848294019	7.49113149847095	19.4336391437309	1.42655817711484	66769.2782874618	1764.13799399176	1635	35.9	1	35.9	0.2	35.9	34.1	35.9	33.8	35.9	37.2	1024582	57962.79	785.74	203.59	12.8	3.6	6.4	10	16	7.2	8.7	10.6
1	N11	1	DOT1L	NM_032482	sample	2.78342089900759	9.36310566258027	1.36672955208871	36282.14068885	889.397781932521	7.4559252772913	19.1535318155283	1.36834148245283	67114.1027437245	1744.35973090987	1713	35.4	1.1	35.4	0.3	35.4	32.8	35.4	36	35.4	36.5	1016441.9	58205.17	730.12	202.14	14.8	3.4	7.5	12.3	16.4	5.6	8.9	12.5
1	N11	2	DOT1L	NM_032482	sample	3.60615989515072	12.7896461336828	1.67848057778269	60112.498034076	1085.2566788983	8.0262123197903	20.394495412844	1.32821574938231	69937.3892529489	1720.52135064396	1526	40.2	0.8	40.2	0.1	40.2	35.5	40.2	33.9	40.2	36	1185768.2	65248.84	845.88	216.59	17.7	3.5	11.1	9.2	18.9	5.2	10.5	6
1	N11	3	DOT1L	NM_032482	sample	1.99673380511704	7.61241154055525	1.3939455494553	35444.1203048449	819.381540916409	6.04953728905825	14.1839956450735	1.1586182215525	49580.1148611867	1670.57324700208	1837	31.4	0.5	31.4	0.1	31.4	27.9	31.4	26	31.4	30.6	1054488.6	70222.69	732.24	235.32	12.7	5	13.1	8.4	13.8	5.4	13.1	3.8
1	N12	1	XPC	NM_004628	sample	3.44848484848485	13.5569023569024	1.58119881986944	62779.468013468	1066.13131855645	7.51380471380471	18.9084175084175	1.29173591506253	67922.2626262626	1743.21158385324	1485	39.2	0.7	39.2	0.3	39.2	33.2	39.2	36.5	39.2	37.2	1154648	69302.4	826.65	233.39	15.7	4.2	12.1	10	17.2	4.6	13	6.2
1	N12	2	XPC	NM_004628	sample	1.92098092643052	8.08719346049046	1.28901489922131	37918.0713896458	832.200660407041	5.24795640326975	12.1318801089918	1.0976964579454	42997.1324250681	1614.24023075633	1835	32.3	0.5	32.3	0.1	32.3	25	32.3	24.7	32.3	28.3	999961.6	75642.45	729.57	259.63	13.2	3.3	16.2	6.9	14.6	6.9	19	3.3
1	N12	3	XPC	NM_004628	sample	2.7689508793208	11.5864160097028	1.50251152189858	55938.0946027896	970.623545044701	7.46694966646452	18.5488174651304	1.26430630711665	61066.6543359612	1601.78478951045	1649	35	0.7	35	0.1	35	33.8	35	32.3	35	35.3	1100374.7	56428.66	772.63	190.35	14.3	4.1	6.5	10.1	15.5	8.9	7	8.3
1	N13	1	EXT1	NM_000127	sample	3.06825938566553	10.6511945392491	1.65231782667577	48252.9897610921	1025.49990217951	8.6	22.103071672355	1.39989779170989	81216.8470989761	1876.41356995972	1465	39	0.8	39	0.1	39	36.3	39	40.2	39	40.8	1146434.5	67698.93	826.04	231.56	17.1	3.3	10.9	8.7	18.6	5.5	12.7	7.3
1	N13	2	EXT1	NM_000127	sample	2.86376210235131	10.088520055325	1.80117043967239	46809.6410788382	1022.54286962249	7.58852005532503	18.7475795297372	1.28882744977359	70276.0636237898	1900.64780076977	1446	39.8	0.7	39.8	0.1	39.8	33	39.8	32	39.8	35.5	1118367.9	71569.96	806.08	246.89	15.4	3.7	13.7	6.6	16	8	17.2	3.8
1	N13	3	EXT1	NM_000127	sample	2.4163890739507	9.35509660226516	1.52994183087843	43119.3670886076	924.635146477164	10.0752831445703	26.7601598934044	1.52707349661647	95564.9740173218	1934.67735093572	1501	34.4	1	34.4	0.2	34.4	40	34.4	39.2	34.4	42	1155743.3	64383.16	805.63	218.17	15.7	3	9.9	6.5	15.3	6.1	9.7	3.7
1	N14	1	MSH6	NM_000179	sample	3.25606060606061	12.7295454545455	1.39955886912543	61778.9946969697	978.354199889858	7.16818181818182	18.2037878787879	1.24942003947087	67852.7083333333	1726.87142631803	1320	35.5	1.1	35.5	0	35.5	31.4	35.5	34.8	35.5	36.4	1183011.8	74199.87	847.63	260.08	18	4.2	15.9	8.6	18.8	5.8	18.9	5
1	N14	2	MSH6	NM_000179	sample	3.10911510312708	12.3705921490353	1.52551953843519	63503.0891550233	1005.90785139847	7.13506320691949	17.6646706586826	1.32655386994894	62903.1816367265	1785.35580190804	1503	35.4	0.8	35.4	0.2	35.4	32.7	35.4	31.9	35.4	35.6	1162424.1	60523.11	853.46	211.71	16.2	3.6	8.5	9.4	18	6.5	9.4	6.2
1	N14	3	MSH6	NM_000179	sample	2.84927360774818	10.0732445520581	1.33670196053797	44478.607748184	978.093425032294	8.20338983050847	20.6271186440678	1.30625935900326	74061.0756658596	1782.2996978287	1652	37.4	0.5	37.4	0	37.4	35.2	37.4	34.3	37.4	37.3	1159641.5	55864.17	795.77	189.5	15.3	5.1	5.6	12	17.6	7.1	5.9	8.5
1	N15	1	FANCC	NM_000136	sample	3.38714499252616	13.2907324364723	1.54298839343375	64089.2443946188	1063.1947641815	7.44095665171898	17.6793721973094	1.27731722722824	58937.7361733931	1709.80476322368	1338	37.7	0.7	37.7	0.1	37.7	32.5	37.7	35.6	37.7	35.2	1216448.5	66459.33	866.21	224.58	19.3	3.7	10.5	8.6	18.6	3.5	11.1	7
1	N15	2	FANCC	NM_000136	sample	3.08856576338401	12.1559814937211	1.76130978843383	60990.0059484468	1064.16846330243	7.97290152015862	20.0330469266358	1.28856757564627	66731.1189689359	1643.2356475304	1513	38.7	0.5	38.7	0	38.7	34.5	38.7	34	38.7	35.4	1162327.9	60227.38	832.75	200.16	17.3	3.7	8.5	10.5	16.9	7.3	8.1	10.1
1	N15	3	FANCC	NM_000136	sample	2.58485193621868	9.79328018223235	1.61007276042247	47951.4009111617	947.559102385427	6.3246013667426	15.1845102505695	1.16886280530158	53082.4088838269	1547.22386287066	1756	33.2	1	33.2	0.3	33.2	28	33.2	27.3	33.2	30.3	1129858.1	59122.81	831.76	203.47	14.6	5.4	8.3	12.1	18.4	8	7.7	6.4
1	N16	1	NCOR1	NM_006311	sample	3.17151379567487	13.3847874720358	1.77834499430397	66668.4533929903	1034.25922423865	7.40566741237882	18.627889634601	1.31800883409118	58458.2102908277	1516.6562192575	1341	35.9	0.7	35.9	0	35.9	33.8	35.9	36.8	35.9	36.5	1171467.3	52639.87	852.29	182.47	16.2	3.1	4	12.4	18.6	5.4	5.3	12.6
1	N16	2	NCOR1	NM_006311	sample	3.50352609308886	16.3328631875882	2.10018332319219	90792.6636107193	1210.43612899056	6.7277856135402	16.8194640338505	1.22425998362235	54903.7905500705	1485.07884321414	1418	39.9	0.6	39.9	0.1	39.9	30.1	39.9	30	39.9	31.2	1324848.9	55316.9	964.65	191.75	18.5	3.4	7.1	14.2	22.6	6.6	7.9	15.2
1	N16	3	NCOR1	NM_006311	sample	3.38693467336683	13.1463567839196	1.83456022383387	58584.7468592965	1060.99944575651	6.44974874371859	16.1287688442211	1.121430304428	53125.7085427136	1361.10558514874	1592	38.1	0.8	38.1	0.1	38.1	27.7	38.1	26.5	38.1	28.1	1244486.1	51901.65	871.95	175.2	17.9	5.3	4.5	13.3	20.1	7.4	4.5	12.9
1	N17	1	PLK1	NA	Negative	4.83333333333333	27.8842592592593	4.05187557889812	171324.833333333	1622.50786719657	6.56944444444444	19.1458333333333	0.884266646121011	71485.7824074074	1119.13378103189	432	44.2	0.7	44.2	0	44.2	24.1	44.2	24.1	44.2	24.3	1247120.5	70980.01	1096.81	259.72	21.5	8.1	17.1	17.1	26.2	8.3	21.1	9
1	N17	2	PLK1	NA	Negative	4.8768115942029	24.2300724637681	2.5032761765778	143328.237318841	1529.89778982803	7.13768115942029	21.2771739130435	1.27024602042741	79259.0072463768	1525.71650009263	552	44.9	1.1	44.9	0.2	44.9	30.8	44.9	31.2	44.9	32.2	1266761	66338.75	1078.82	250.13	20.3	7.4	14.1	14.3	25.4	10.5	18.3	8
1	N17	3	PLK1	NA	Negative	3.73835125448029	17.5806451612903	3.3636981387723	104019.761648746	1412.02827624519	6.85125448028674	18.7186379928315	1.17719347049897	68818.2508960573	1424.21368819229	558	43	1.1	43	0.2	43	29.2	43	28.1	43	29.6	1167849.4	68429.56	983.52	245.18	17.9	5.4	14.5	12.9	23.1	9.9	18.3	5.9
1	N18	1	PLK1	NA	Negative	3.39869281045752	22.0235294117647	3.61898407270742	143456.503267974	1553.6396666159	5.20522875816993	13.6418300653595	1.03736320903399	48308.2196078431	1302.89209368477	765	38.8	0.8	38.8	0	38.8	24.6	38.8	26.4	38.8	27.2	1191373.2	69769.23	1115.89	256.69	18.3	4.7	14.6	15.6	26.9	8.1	18.4	7.1
1	N18	2	PLK1	NA	Negative	4.43142144638404	25.074812967581	3.5015463755057	152307.204488778	1616.40839194343	7.23940149625935	22.3291770573566	1.31635253965513	83920.349127182	1479.04728047239	401	46.4	1.5	46.4	0	46.4	28.2	46.4	28.9	46.4	31.2	1162459.3	64389.5	1070.81	232.85	17.7	6.7	12.5	15.7	25.4	12	15.7	9.5
1	N18	3	PLK1	NA	Negative	5.202	27.664	3.57016100001665	168057.408	1782.12247186994	7.36	22.03	1.16734982567666	80406.262	1358.77093556777	500	50.2	1.2	50.2	0.2	50.2	28.4	50.2	28.4	50.2	29.8	1303311.7	65073.26	1171.02	234.45	21.6	4.8	12.6	13.8	29.8	10.8	17.8	8.2
1	N19	1	PLK1	NA	Negative	4.40727272727273	22.0727272727273	2.48179660148901	127457.767272727	1445.65799104467	8.57636363636364	23.3163636363636	1.21467722718015	84469.2145454545	1530.03455150765	550	45.5	0.9	45.5	0	45.5	33.6	45.5	35.6	45.5	36	1267894.1	78561.45	1065.07	282.08	21.3	8.7	20.2	15.3	26.9	6.7	26.7	9.1
1	N19	2	PLK1	NA	Negative	4.79739776951673	23.1524163568773	2.94711524922146	137315.654275093	1553.26439180691	6.71003717472119	18.5055762081784	1.21001617191568	63002.1505576208	1363.38480266039	538	48	1.3	48	0	48	28.4	48	28.3	48	29.2	1253587.7	63006.89	1045.8	227.44	19.7	7.1	11	13.2	24.5	14.7	15.6	9.7
1	N19	3	PLK1	NA	Negative	4.51335877862595	26.6641221374046	3.74630946748779	171962.356870229	1757.29345921825	7.12213740458015	22.0629770992366	1.07091356620737	84735.7709923664	1297.35517019758	524	46.9	1.5	46.9	0.4	46.9	25.4	46.9	25.2	46.9	27.3	1329624.1	65386.18	1178.92	239.37	19.8	7.8	13.2	17.9	26.9	12.6	17.9	10.1
1	N20	1	PLK1	NA	Negative	3.82020547945205	20.8681506849315	3.41573003513901	125511.150684932	1536.83199169964	6.95034246575342	19.9349315068493	1.22580849348878	73047.1883561644	1512.03988630532	584	42.5	1.4	42.5	0	42.5	29.6	42.5	32.2	42.5	32.4	1227657.8	68912.13	1055.93	252.71	17.8	6.3	14	18.3	23.5	5.8	19.7	11.5
1	N20	2	PLK1	NA	Negative	4.1125	28.9825	4.83541004427746	202558.77	1737.20438179586	5.75	16.4	1.03451727420858	58358.81	1267.78011709539	400	44.2	0.5	44.2	0	44.2	24.2	44.2	24.8	44.2	26.2	1270517.4	66456.41	1215.56	255.6	16.8	7.2	15	18.2	24.5	6.5	22.5	11
1	N20	3	PLK1	NA	Negative	5.88154897494305	33.3485193621868	3.08322638511216	217374.261958998	1807.08751964856	7.83371298405467	23.5261958997722	1.27277605352624	85210.6492027335	1521.96835901475	439	50.3	0.7	50.3	0	50.3	32.6	50.3	31.7	50.3	34.6	1545711.9	68376.52	1289.71	249.55	21.6	7.1	14.4	11.4	30.3	11.8	18.9	7.1
1	N21	1	PLK1	NA	Negative	4.47169811320755	22.2772133526851	2.28200501859897	133110.564586357	1378.42923890172	9.1799709724238	26.7866473149492	1.49161827582758	96757.2960812772	1674.20188138695	689	41.8	2	41.8	0	41.8	35.1	41.8	38.8	41.8	38.6	1244971.6	62692.93	1025.72	230.07	18.4	5.7	10	14.5	22.9	6.7	11.6	9.1
1	N21	2	PLK1	NA	Negative	4.6218836565097	23.483379501385	3.05970128706709	133376.576177285	1470.1834773	7.54847645429363	20.1523545706371	1.15032639690598	69432.4944598338	1409.16771333306	722	45.7	0.3	45.7	0	45.7	31.6	45.7	32.3	45.7	33.4	1213421.9	63152.17	1038.74	221.03	19.1	5.7	11.1	13.7	24.7	14.1	11.8	8.2
1	N21	3	PLK1	NA	Negative	4.3040293040293	23.6703296703297	3.01266083988457	136634.652014652	1410.1006718075	7.15018315018315	20.6923076923077	1.18918022721035	71801.5824175824	1337.25230094636	546	41.4	1.5	41.4	0	41.4	28.9	41.4	28	41.4	29.3	1207593	57355.81	1006.11	207.67	18.1	8.1	8.4	20.1	23.6	12.1	11.2	13.6
1	N22	1	PLK1	NA	Negative	3.58603896103896	21.8100649350649	3.71345348760292	145703.63961039	1538.36062620894	6.87824675324675	20.099025974026	1.30316008370146	76606.7873376623	1487.164503726	616	40.7	2.3	40.7	0.3	40.7	30.2	40.7	32	40.7	32.8	1152357.1	65514.99	1097.42	249.09	17.2	6.8	13.1	15.7	24.4	8.9	17.7	9.4
1	N22	2	PLK1	NA	Negative	4.25443037974684	23.7860759493671	3.44973873265955	143766.005063291	1590.68882144247	8.23544303797468	25.1189873417722	1.48536384106741	95224.2759493671	1676.23237082054	790	45.9	2.4	45.9	0.3	45.9	35.8	45.9	34.8	45.9	36.6	1276531.4	57895.66	1089.88	212.42	19	5.1	7.8	14.4	27.5	8.4	10.4	7.7
1	N22	3	PLK1	NA	Negative	4.59541984732824	28.0152671755725	4.85556978739265	167172.496183206	1861.31249995827	8.32213740458015	24.4534351145038	1.35544943093874	89156.1160305344	1541.50018133927	655	50.5	2.1	50.5	0.2	50.5	32.5	50.5	33.9	50.5	35	1336185.5	63355.73	1289.51	234.31	20.6	7.8	13	18.8	32.7	7	16.6	9
