# Supplementary material for: TRACERx analysis identifies a role for FAT1 in regulating chromosomal instability and whole-genome doubling via Hippo signalling
Source: Nat Cell Biol. 2024 Dec 30;27(1):154–68. doi: 10.1038/s41556-024-01558-w (PMC11735399; doi:10.1038/s41556-024-01558-w)
Supplement: Supplementary file 17 — Statistical source data. [file 41556_2024_1558_MOESM17_ESM.zip › extended fig1/ext fig1A source/data/rawData/IR3Hr_H1944_H2AX.txt]

screenPlateOrder	plateWell	screenReplicateNo	Content	ContentAnno	ContentType	replicate	MEAN_ObjectSpotTotalCountCh2	MEAN_ObjectSpotTotalAreaCh2	MEAN_ObjectSpotAvgAreaCh2	MEAN_ObjectSpotTotalIntenCh2	MEAN_ObjectSpotAvgIntenCh2	MEAN_Circ_TotalIntenCh2	MEAN_Circ_AvgIntenCh2
1	C03	1	53BP1	NA	Positive	1	18.7504725897921	123.056710775047	9.3327120264515	446755.349716446	3229.56219679809	1788476	1753.3
1	C03	2	53BP1	NA	Positive	2	18.2517985611511	114.569784172662	7.644852919211	416326.299280576	3181.86747949588	1832496	1738.86
1	C03	3	53BP1	NA	Positive	3	19.7989323843416	131.777580071174	8.67820428027639	523433.227758007	3441.22805800514	2104986	1890.38
1	C04	1	53BP1	NA	Positive	1	19.155303030303	119.431818181818	8.38860760018659	440565.876893939	3229.09502417544	1825089	1773.56
1	C04	2	53BP1	NA	Positive	2	19.5491651205937	121.480519480519	7.37855970230903	459765.942486085	3331.38552716719	1887894	1804.04
1	C04	3	53BP1	NA	Positive	3	19.1301369863014	132.678082191781	9.79416110510925	570875.956621005	3686.33730714129	2115759	2053.26
1	C05	1	53BP1	NA	Positive	1	18.7859327217125	125.214067278287	10.1403365261141	506007.134556575	3461.26399310527	1919343	1928.15
1	C05	2	53BP1	NA	Positive	2	18.0337620578778	113.120578778135	7.59968015024877	438724.636655949	3334.48628356859	1843472	1794.14
1	C05	3	53BP1	NA	Positive	3	19.1914893617021	129.164410058027	9.21969801408035	510778.593810445	3559.24076856808	1928194	1959.41
1	C06	1	53BP1	NA	Positive	1	18.4748201438849	128.767386091127	9.19290429489904	536586.345323741	3543.2164275866	2005233	1936.08
1	C06	2	53BP1	NA	Positive	2	17.9915397631134	116.380710659898	8.41661363514958	474072.455160744	3403.62373632736	1916413	1857.4
1	C06	3	53BP1	NA	Positive	3	17.7640264026403	127.021452145215	10.1156038128585	558557.306930693	3746.79394239714	2057513	2064.13
1	C07	1	53BP1	NA	Positive	1	18.7425742574257	130.066831683168	9.17684428306271	515210.339108911	3421.642101392	1913712	1868.37
1	C07	2	53BP1	NA	Positive	2	19.1829521829522	124.035343035343	8.72208712554875	481363.675675676	3340.65596731785	1940964	1881.19
1	C07	3	53BP1	NA	Positive	3	19.5213903743315	136.911764705882	9.33896642974476	560969.756684492	3626.90735024451	2099942	2011.51
1	C08	1	53BP1	NA	Positive	1	18.628	133.728	9.36045657360993	558169.036	3664.04945703092	2062464	2030.28
1	C08	2	53BP1	NA	Positive	2	18.3231707317073	125.758130081301	9.60610943813023	531002.345528455	3559.62378760758	2048916	2004.82
1	C08	3	53BP1	NA	Positive	3	19.5986696230599	145.733924611973	10.4914185110756	643294.767184036	3838.5571210465	2294406	2198.04
1	C09	1	PLCG2	NM_002661	sample	1	18.7318681318681	114.395604395604	6.82282671909759	438617.967032967	3237.71417949731	1852635	1761.63
1	C09	2	PLCG2	NM_002661	sample	2	18.5933014354067	116.05023923445	7.7793030323131	480302.976076555	3398.10904627835	1918679	1884.3
1	C09	3	PLCG2	NM_002661	sample	3	18.2984126984127	127.301587301587	9.30009199869921	542292.415873016	3612.74293239673	2114956	2017.31
1	C10	1	SETD2	NM_014159	sample	1	19.6441351888668	129.220675944334	7.59468047958313	532385.419483101	3562.15000337912	2092182	1972.19
1	C10	2	SETD2	NM_014159	sample	2	19.2557471264368	124.166666666667	8.67612788960646	529821.143678161	3562.37421756339	2113891	2019.51
1	C10	3	SETD2	NM_014159	sample	3	18.5911214953271	132.420560747664	9.68391144978541	577886.093457944	3757.00452063072	2140963	2161.68
1	C11	1	IKZF1	NM_001220765	sample	1	17.7564935064935	113.480519480519	8.3228961123134	419903.301948052	3194.71974126144	1697095	1709.85
1	C11	2	IKZF1	NM_001220765	sample	2	17.8504672897196	112.227414330218	9.34834774518423	453643.763239875	3348.72490181008	1842987	1835.31
1	C11	3	IKZF1	NM_001220765	sample	3	17.7386363636364	118.522727272727	10.1819298524217	494006.390151515	3515.83908133045	1920381	1983.71
1	C12	1	COL2A1	NM_033150	sample	1	17.1904761904762	105.48033126294	7.73977453340916	400938.008281573	3164.66594419086	1720372	1721.17
1	C12	2	COL2A1	NM_033150	sample	2	17.6403712296984	97.1113689095128	5.84657499437983	340748.842227378	2963.83674089041	1647051	1595.35
1	C12	3	COL2A1	NM_033150	sample	3	18.0389294403893	114.068126520681	7.76812189299756	423553.187347932	3296.63129870844	1817501	1786.35
1	C13	1	SMAD4	NM_005359	sample	1	18.1970021413276	114.186295503212	6.97420744942379	413884.929336188	3223.59775078886	1804137	1780.23
1	C13	2	SMAD4	NM_005359	sample	2	17.0154109589041	103.878424657534	9.49680383562424	448775.953767123	3439.01193861434	1970460	1881.84
1	C13	3	SMAD4	NM_005359	sample	3	19.2458233890215	121.200477326969	7.93672681249538	471568.778042959	3457.78752679929	1966654	1923.58
1	C14	1	FANCF	NM_022725	sample	1	18.0429594272076	108.343675417661	6.66870507942559	384280.863961814	3046.82424571651	1674537	1640.39
1	C14	2	FANCF	NM_022725	sample	2	17.0909090909091	102.830866807611	8.22783446908975	389736.744186047	3267.048907945	1660637	1777.67
1	C14	3	FANCF	NM_022725	sample	3	18.7736720554273	124.450346420323	8.45880932530037	511265.829099307	3482.94468864099	2002898	1943.74
1	C15	1	Sep-12	NM_144605	sample	1	17.9722222222222	115.423076923077	7.64947956705294	424792.557692308	3223.77464705361	1793114	1725.8
1	C15	2	Sep-12	NM_144605	sample	2	17.9042056074766	112.39953271028	8.83038014016786	439837.964953271	3382.28345887673	1885313	1836.67
1	C15	3	Sep-12	NM_144605	sample	3	18.9802955665025	128.174876847291	8.95963156211599	526625.246305419	3678.30189853379	2112220	2054.44
1	C16	1	GNPTAB	NM_024312	sample	1	17.2606177606178	105.631274131274	7.51991288276936	395964.627413127	3207.94307423819	1692145	1702.68
1	C16	2	GNPTAB	NM_024312	sample	2	19.5226666666667	122.981333333333	9.29484945951342	512598.730666667	3470.1303765703	2085053	1999.08
1	C16	3	GNPTAB	NM_024312	sample	3	20.1377672209026	127.814726840855	8.64878539716593	529724.118764846	3587.42570065633	2108380	2061.71
1	C17	1	53BP1	NA	Positive	1	19.7931034482759	143.114224137931	8.28703962503054	594822.536637931	3622.81521909572	2188743	2066.37
1	C17	2	53BP1	NA	Positive	2	17.6482617586912	121.036809815951	11.5216135558524	539408.235173824	3691.8568565883	2058305	2111.29
1	C17	3	53BP1	NA	Positive	3	18.492673992674	138.531135531136	9.9329131025722	626754.752747253	3965.37916281323	2250928	2252.63
1	C18	1	53BP1	NA	Positive	1	18.595652173913	133.067391304348	9.39396278995888	550004.345652174	3609.60236543955	2067108	2029.07
1	C18	2	53BP1	NA	Positive	2	19.2984749455338	134.464052287582	8.89484060421695	555022.736383442	3635.81009777399	2162371	2077.8
1	C18	3	53BP1	NA	Positive	3	19.9290780141844	150.026004728132	9.67811173930548	673077.432624114	4004.29763853489	2396563	2334.74
1	C19	1	53BP1	NA	Positive	1	18.9204339963834	138.023508137432	10.3727607825643	604925.213381555	3859.40332424321	2131109	2164.31
1	C19	2	53BP1	NA	Positive	2	19.9465346534653	138.70099009901	8.42208223492098	559556.304950495	3592.73566124626	2108884	2031.69
1	C19	3	53BP1	NA	Positive	3	19.3627906976744	152.13488372093	11.4261950076764	725623.951162791	4184.71399952715	2420524	2463.66
1	C20	1	53BP1	NA	Positive	1	19.2549889135255	144.871396895787	9.00587893167005	597450.006651885	3698.65229690509	2082466	2065.94
1	C20	2	53BP1	NA	Positive	2	19.0731070496084	144.114882506527	9.95235477299365	650249.375979112	3910.23630326248	2263451	2209.75
1	C20	3	53BP1	NA	Positive	3	18.9477272727273	146.729545454545	9.90066243629305	671163.938636364	4031.85471083578	2299883	2334.82
1	C21	1	53BP1	NA	Positive	1	19.2278978388998	134.732809430255	8.11540690772417	535807.206286837	3517.15563721043	2013212	1947.66
1	C21	2	53BP1	NA	Positive	2	20.0658823529412	148.456470588235	8.76577811149833	615767.025882353	3725.31943406749	2210124	2094.3
1	C21	3	53BP1	NA	Positive	3	19.741452991453	148.982905982906	10.2027045320259	667362.273504274	4001.27772719357	2298375	2313.62
1	C22	1	53BP1	NA	Positive	1	19.281045751634	132.368191721133	8.27259357189964	513605.17211329	3435.80353152239	1909887	1901.77
1	C22	2	53BP1	NA	Positive	2	18.1247600767754	130.777351247601	9.10003025795015	532537.63915547	3613.7431146007	1997088	2021.34
1	C22	3	53BP1	NA	Positive	3	19.5496828752643	148.209302325581	10.1573453149003	658707.541226216	3896.31725627366	2322831	2286.92
1	D03	1	RAD51	NA	Positive	1	20.8277511961722	130.846889952153	9.19240642344982	488454.19138756	3183.95400475439	1998170	1741.49
1	D03	2	RAD51	NA	Positive	2	21.28125	129.517857142857	6.38262455778316	431399.9375	2974.09382559114	1966308	1609.62
1	D03	3	RAD51	NA	Positive	3	21.1902834008097	134.562753036437	6.44898704223066	480175.457489879	3146.06992323637	2053756	1698.18
1	D04	1	RAD51	NA	Positive	1	20.020979020979	137.888111888112	8.77996475595186	577389	3450.83977305948	2211724	1945.92
1	D04	2	RAD51	NA	Positive	2	22.1935483870968	138.732718894009	10.706872852906	530044.290322581	3400.89599391384	2230022	2006.36
1	D04	3	RAD51	NA	Positive	3	17.6057692307692	123.855769230769	11.5261830825517	574943.5625	3592.27478937869	2175032	2083.28
1	D05	1	RAD51	NA	Positive	1	21.9039145907473	132.185053380783	6.95667895880556	445662.943060498	2928.08876978624	1947628	1527.67
1	D05	2	RAD51	NA	Positive	2	20.4125	132.1625	9.35322266907043	542447.4125	3421.68865124397	2197209	1864.26
1	D05	3	RAD51	NA	Positive	3	20.977358490566	132.264150943396	8.69138470909991	504581.143396226	3243.33149337515	2098153	1754.81
1	D06	1	RAD51	NA	Positive	1	20.9906542056075	132.822429906542	8.48424752456468	495927.948598131	3154.93224395411	2072759	1706.51
1	D06	2	RAD51	NA	Positive	2	21.4385964912281	135.118421052632	7.6801953820453	567105.24122807	3444.10513234439	2314553	1880.8
1	D06	3	RAD51	NA	Positive	3	20.1836734693878	130.616326530612	9.34926330330805	514877.081632653	3439.04189440628	2151532	1866.99
1	D07	1	RAD51	NA	Positive	1	20.7627118644068	130.940677966102	7.26480329586814	482143.745762712	3117.31097289262	2031937	1645.09
1	D07	2	RAD51	NA	Positive	2	22.1888111888112	132.926573426573	6.47595477277623	502699.171328671	3228.98588135858	2192020	1776.44
1	D07	3	RAD51	NA	Positive	3	20.3091787439614	128.545893719807	7.62019487452614	486230.106280193	3212.36982154874	2024071	1743.82
1	D08	1	RAD51	NA	Positive	1	19.2058823529412	126.741176470588	8.88653810928353	527325.029411765	3265.09597153138	2009463	1810.35
1	D08	2	RAD51	NA	Positive	2	19.3044982698962	122.996539792388	7.07180040382435	465526.425605536	3101.44733567348	1944895	1668.48
1	D08	3	RAD51	NA	Positive	3	20.2687224669604	131.449339207048	9.08661601947911	550646.660792952	3532.22323277402	2232228	1999.67
1	D09	1	SMC3	NM_005445	sample	1	18.0990476190476	125.411428571429	10.8754150587432	556055.097142857	3570.01991587804	2070498	2030.2
1	D09	2	SMC3	NM_005445	sample	2	17.9972899728997	126.653116531165	12.2956241791237	561954.737127371	3605.90929403565	2062495	2042.88
1	D09	3	SMC3	NM_005445	sample	3	17.9282407407407	131.050925925926	11.9695020786881	607230.358796296	3816.55501991114	2225230	2241.4
1	D10	1	CHD8	NM_020920	sample	1	19.2147147147147	131.412912912913	8.28612197102452	525402.252252252	3522.87331090822	1966447	1957.33
1	D10	2	CHD8	NM_020920	sample	2	20.4460317460317	135.279365079365	7.79369103702657	513475.084126984	3454.74391407507	2019803	1952.87
1	D10	3	CHD8	NM_020920	sample	3	19.3906882591093	135.376518218623	8.65303626815703	563925.556680162	3759.71170334162	2124102	2173.04
1	D11	1	COL5A2	NM_000393	sample	1	19.1971830985915	116.901408450704	7.31529064575764	422089.701877934	3173.60113129548	1795547	1710.3
1	D11	2	COL5A2	NM_000393	sample	2	18.914201183432	118.609467455621	7.07596896889319	442975.704142012	3295.43987576231	1905291	1783.75
1	D11	3	COL5A2	NM_000393	sample	3	19.018927444795	121.422712933754	7.67057959581998	458730.965299685	3270.07894143581	1925410	1874.99
1	D12	1	BRCA2	NM_000059	sample	1	19.8753056234719	118.168704156479	7.10673893221039	422580.464547677	3065.57029339971	1801931	1636.96
1	D12	2	BRCA2	NM_000059	sample	2	19.2446555819477	120.560570071259	7.99116399205011	472965.372921615	3329.54215867217	2004778	1844.71
1	D12	3	BRCA2	NM_000059	sample	3	20.328313253012	130.930722891566	7.5628410524131	523363.222891566	3564.46956512681	2090323	1979.34
1	D13	1	UBR5	NM_015902	sample	1	15.5725490196078	92.1058823529412	6.97386185785493	354672.180392157	2809.22068843425	1521052	1509.17
1	D13	2	UBR5	NM_015902	sample	2	16.3706293706294	105.786713286713	9.3973808558264	412590.520979021	3119.37527209758	1703479	1659.15
1	D13	3	UBR5	NM_015902	sample	3	16.7239263803681	104.122699386503	12.2822985903235	457282.107361963	3358.90174127498	1864627	1943.52
1	D14	1	TET2	NM_017628	sample	1	18.6444906444906	104.906444906445	7.31609223184989	354330.864864865	2903.03659166192	1631341	1493.76
1	D14	2	TET2	NM_017628	sample	2	18.3786231884058	110.221014492754	8.30868548203452	413310.567028986	3247.37985741968	1740531	1770
1	D14	3	TET2	NM_017628	sample	3	18.4351687388988	112.678507992895	8.92956810628234	443715.55062167	3314.22647918596	1831750	1837.67
1	D15	1	AMER1	NM_152424	sample	1	17.6641221374046	111.101781170483	7.9280172562675	414436.572519084	3254.2301347302	1711888	1808.27
1	D15	2	AMER1	NM_152424	sample	2	18.1439588688946	111.956298200514	7.50874281675507	431253.092544987	3310.55373374245	1822840	1834.54
1	D15	3	AMER1	NM_152424	sample	3	18.29	125.465	8.46622104300377	516502.6525	3533.56159944502	1924937	1981.15
1	D16	1	EXT2	NM_207122	sample	1	19.3297587131367	108.281501340483	6.22786842134138	351348.581769437	2869.97624227548	1643832	1515.22
1	D16	2	EXT2	NM_207122	sample	2	19.0929487179487	112.653846153846	7.35092881196547	423170.163461538	3174.57660582067	1880717	1762.99
1	D16	3	EXT2	NM_207122	sample	3	19.3804347826087	121.927536231884	7.5696567097317	458754.333333333	3259.86945688067	1947778	1867.58
1	D17	1	RAD51	NA	Positive	1	19.7016129032258	127.826612903226	8.09537128400166	464370.830645161	3085.43335718109	1958062	1677.39
1	D17	2	RAD51	NA	Positive	2	20.0716981132075	126.003773584906	8.18402241984282	470041.618867925	3306.32296951913	1951032	1869.56
1	D17	3	RAD51	NA	Positive	3	17.7638376383764	120.878228782288	7.05074892496878	487383.335793358	2978.07530067047	1905426	1655.94
1	D18	1	RAD51	NA	Positive	1	20.0183486238532	136.440366972477	8.89362951423428	565686.325688073	3331.21425249063	2155285	1854.65
1	D18	2	RAD51	NA	Positive	2	21.0864197530864	143.456790123457	9.9341883163876	576310.465020576	3480.70043155186	2278651	1941.74
1	D18	3	RAD51	NA	Positive	3	21.029702970297	152.20297029703	10.0174433110894	674887.99009901	3911.81712534539	2460339	2301.08
1	D19	1	RAD51	NA	Positive	1	19.0772357723577	136.30487804878	9.16326322193729	616096.430894309	3521.83279096839	2271228	2004.26
1	D19	2	RAD51	NA	Positive	2	21.3026819923372	147.662835249042	10.4930705067345	636359.088122605	3614.27895137503	2398408	2038.13
1	D19	3	RAD51	NA	Positive	3	22.8351063829787	162.398936170213	11.070293334804	681772.691489362	3796.20346395608	2485382	2228.8
1	D20	1	RAD51	NA	Positive	1	20.5191489361702	133.693617021277	8.41151697384162	492266.706382979	3209.16182272918	1949097	1739.7
1	D20	2	RAD51	NA	Positive	2	19.4274509803922	122.596078431373	7.93467796886319	422751.662745098	2837.49930525028	1674611	1528.47
1	D20	3	RAD51	NA	Positive	3	18.5481171548117	130.037656903766	9.45669713965452	575794.506276151	3589.48973788035	2197128	1981.13
1	D21	1	RAD51	NA	Positive	1	19.9214285714286	121.225	6.90353652254732	425736.967857143	3070.77972081494	1869736	1639.57
1	D21	2	RAD51	NA	Positive	2	19.6378600823045	128.489711934156	10.4421810907623	520577.193415638	3637.93967400553	2076716	2017.36
1	D21	3	RAD51	NA	Positive	3	22.9759036144578	146.642570281125	8.7661537616858	551374.220883534	3373.1917344022	2279450	1898.71
1	D22	1	RAD51	NA	Positive	1	20.1459854014599	124.270072992701	7.9796075037029	424210.375912409	2958.10167452208	1829838	1561.35
1	D22	2	RAD51	NA	Positive	2	19.6878787878788	127.230303030303	8.00168829946037	527124.212121212	3387.38645663404	2121252	1845.72
1	D22	3	RAD51	NA	Positive	3	19.3595505617978	118.352059925094	9.69456405988025	443576.573033708	3132.49787690152	1813089	1735.45
1	E03	1	RF	NA	Neutral	1	19.4406196213425	107.676419965577	6.12739341266847	364986.235800344	2929.01902671801	1632622	1538.01
1	E03	2	RF	NA	Neutral	2	18.187134502924	104.140350877193	6.0152557361225	349228.153996101	2949.02173706297	1556451	1517.83
1	E03	3	RF	NA	Neutral	3	18.425	109.770833333333	8.07985848615841	421136.716666667	3327.92912490191	1815069	1849.06
1	E04	1	RF	NA	Neutral	1	21.3474576271186	139.237288135593	6.4832482348789	511392.966101695	3153.55491549175	2153309	1742.64
1	E04	2	RF	NA	Neutral	2	18.2082514734774	106.347740667976	7.8038847753396	420295.561886051	3236.40302332712	1753980	1731.45
1	E04	3	RF	NA	Neutral	3	18.0336134453782	110.871848739496	7.85254513309075	448601.00210084	3388.10576363591	1866041	1834.06
1	E05	1	RF	NA	Neutral	1	19.32	112.915294117647	6.73747618629679	386520.905882353	3020.07527612008	1670731	1628.25
1	E05	2	RF	NA	Neutral	2	18.4378585086042	104.768642447419	7.01532261986317	397720.298279159	3242.68483055306	1780335	1821.58
1	E05	3	RF	NA	Neutral	3	17.7573529411765	112.481617647059	8.22023602370481	465726.082720588	3405.23369772475	1869770	1920.51
1	E06	1	RF	NA	Neutral	1	18.8921568627451	115.041666666667	7.92153027231387	437008.284313725	3294.80996707588	1882595	1781.73
1	E06	2	RF	NA	Neutral	2	18.3369963369963	103.298534798535	7.19987951825389	381716.216117216	3131.55523121953	1743483	1733.88
1	E06	3	RF	NA	Neutral	3	17.5119305856833	108.984815618221	8.3438190932267	446743.405639913	3433.36345779709	1854823	1922.14
1	E07	1	RF	NA	Neutral	1	18.8392070484582	110.438325991189	7.85918986363733	386505.579295154	3079.47897958346	1653112	1655.59
1	E07	2	RF	NA	Neutral	2	18.6352530541012	108.8184991274	6.99525101507365	401452.094240838	3236.96004589213	1804286	1797.39
1	E07	3	RF	NA	Neutral	3	18.4657534246575	113.854452054795	7.68408869685417	437210.59760274	3354.11236705925	1838141	1823.28
1	E08	1	RF	NA	Neutral	1	19.0633484162896	116.004524886878	7.22446099740017	454278.036199095	3263.17401717326	1906662	1803.89
1	E08	2	RF	NA	Neutral	2	18.865234375	111.328125	6.57322561815354	386355.578125	3142.84831216896	1730273	1718.08
1	E08	3	RF	NA	Neutral	3	19.4863636363636	122.590909090909	8.87574656572064	498377.195454545	3440.8436688437	1967768	1905.24
1	E09	1	MEX3C	NM_016626	sample	1	18.5144124168514	109.964523281596	7.08244981905951	401289.461197339	3088.92418681791	1738813	1652.85
1	E09	2	MEX3C	NM_016626	sample	2	18.0235849056604	109.853773584906	6.73710179426038	394006.617924528	3128.75215425472	1720609	1698.52
1	E09	3	MEX3C	NM_016626	sample	3	18.4382470119522	113.406374501992	7.82842362234445	435750.687250996	3261.36261311087	1845930	1808.89
1	E10	1	CDKN2C	NM_078626	sample	1	17.2424242424242	125.429752066116	11.968939416775	575959.17630854	3851.45794132847	2081535	2171.28
1	E10	2	CDKN2C	NM_078626	sample	2	18.5405405405405	120.342342342342	8.82435239421146	487480.882882883	3591.05272608367	1932341	2018.99
1	E10	3	CDKN2C	NM_078626	sample	3	18.2454545454545	128.869696969697	8.66012528118634	542455.018181818	3812.49320989673	2072439	2155.22
1	E11	1	SPEN	NM_015001	sample	1	18.3522975929978	105.050328227571	7.01535288083017	347738.203501094	2919.04527583348	1577507	1526.53
1	E11	2	SPEN	NM_015001	sample	2	17.8457943925234	104.885514018692	7.97539383518899	380341.476635514	3067.13495782412	1738189	1658.19
1	E11	3	SPEN	NM_015001	sample	3	18.9353233830846	120.502487562189	7.57447216007913	456315.584577114	3277.56879156922	1861100	1762.86
1	E12	1	ARID1B	NM_017519	sample	1	20.2747252747253	111.279120879121	6.65194206240854	370174.89010989	2931.10624175666	1777305	1577.99
1	E12	2	ARID1B	NM_017519	sample	2	18.9946619217082	111.580071174377	7.18460575278658	403262.516014235	3116.66908339506	1793149	1724.16
1	E12	3	ARID1B	NM_017519	sample	3	19.2904929577465	116.049295774648	7.84080685045315	430170.355633803	3244.16375292642	1842131	1827.9
1	E13	1	ERCC4	NM_005236	sample	1	19.8130434782609	113.695652173913	6.81315570169793	382714.073913043	2973.26913717591	1719105	1599.85
1	E13	2	ERCC4	NM_005236	sample	2	19.3156626506024	120.392771084337	7.70485809372244	443687.479518072	3170.00753437155	1824685	1754.74
1	E13	3	ERCC4	NM_005236	sample	3	18.4577922077922	124.474025974026	11.6656147174089	555594.327922078	3704.14788936686	2089754	2147.92
1	E14	1	ATR	NM_001184	sample	1	17.9572864321608	115.286432160804	6.98234048197366	438297.846733668	3214.53622131695	1836589	1752.6
1	E14	2	ATR	NM_001184	sample	2	18.4625468164794	116.294007490637	8.12675001798717	463117.616104869	3416.8279320049	1914143	1904.03
1	E14	3	ATR	NM_001184	sample	3	17.9976798143852	121.412993039443	12.2003258189075	559387.658932715	3637.5765639386	2073597	2034.1
1	E15	1	STAG2	NM_006603	sample	1	19.2817955112219	119.234413965087	7.9255220030823	436228.783042394	3218.28854118118	1753812	1749.72
1	E15	2	STAG2	NM_006603	sample	2	18.5648148148148	114.835648148148	8.48199254807254	474881.907407407	3414.91901591349	1976210	1876.46
1	E15	3	STAG2	NM_006603	sample	3	18.4926253687316	122.442477876106	9.76221388111444	516576.707964602	3515.40844774299	2009859	2018.07
1	E16	1	WRN	NM_000553	sample	1	18.9782608695652	116.459627329193	8.27333125585341	430239.00310559	3247.71224428673	1843224	1783.61
1	E16	2	WRN	NM_000553	sample	2	18.9887640449438	113.957865168539	6.94008102338021	423310.266853933	3230.77934925869	1846813	1795.7
1	E16	3	WRN	NM_000553	sample	3	19.5457227138643	125.218289085546	7.6590648114995	477968.504424779	3411.09692117776	1999536	1936.06
1	E17	1	RF	NA	Neutral	1	18.2807625649913	114.767764298094	8.81550719093034	461719.474870017	3334.61298012346	1896322	1855.37
1	E17	2	RF	NA	Neutral	2	18.3176691729323	118.872180451128	11.2085878703784	505779.998120301	3583.33418345896	1996220	2016.37
1	E17	3	RF	NA	Neutral	3	19.4930966469428	124.495069033531	9.04304770292855	507143.420118343	3556.93589764775	1988276	2027.02
1	E18	1	RF	NA	Neutral	1	17.8661290322581	108.191935483871	7.63577980254592	402927.537096774	3255.08213607622	1742810	1765.25
1	E18	2	RF	NA	Neutral	2	18.7557692307692	118.640384615385	7.48380144406738	451206.35	3442.01310476949	1886319	1915.6
1	E18	3	RF	NA	Neutral	3	18.5136842105263	118.934736842105	9.5738885448736	494224.562105263	3571.12746624814	1986053	2072.75
1	E19	1	RF	NA	Neutral	1	18.9635974304069	110.188436830835	6.63624194160203	385573.550321199	3072.86583611852	1736916	1651.33
1	E19	2	RF	NA	Neutral	2	21.2063492063492	137.480158730159	8.78593910776211	532513.936507936	3455.15462261865	2186383	1901.13
1	E19	3	RF	NA	Neutral	3	22.5514018691589	162.906542056075	8.1462252422619	725783.387850467	3756.72842586625	2722253	2153.03
1	E20	1	RF	NA	Neutral	1	19.0460829493088	113.562211981567	8.11428679230159	431735.820276498	3211.66790126877	1871525	1786.06
1	E20	2	RF	NA	Neutral	2	18.5891304347826	111.958695652174	8.64137382599447	440514.647826087	3405.62703180498	1871084	1907.01
1	E20	3	RF	NA	Neutral	3	19.2448036951501	123.593533487298	8.59089699929315	511099.912240185	3565.15067979422	2037766	2037.44
1	E21	1	RF	NA	Neutral	1	18.160071942446	112.982014388489	8.89795779287818	428126.996402878	3291.56154678416	1824554	1828.8
1	E21	2	RF	NA	Neutral	2	19.7632850241546	126.888888888889	8.03198101621407	552619.190821256	3623.54122417069	2163763	2092.57
1	E21	3	RF	NA	Neutral	3	19.5202312138728	123.304431599229	8.49409282716096	497376.786127168	3540.37448043251	2044881	2022.97
1	E22	1	RF	NA	Neutral	1	18.6608695652174	108.026086956522	6.35967710630829	390813.193043478	3070.9658262928	1697190	1653.79
1	E22	2	RF	NA	Neutral	2	18.688	115.916	7.31398194567943	445610.498	3363.46989963466	1844262	1881.33
1	E22	3	RF	NA	Neutral	3	22.061135371179	145.864628820961	7.91567307076542	576046.772925764	3514.2172727169	2318584	2077.87
1	F03	1	OTNT	NA	Neutral	1	17.8857142857143	106.953846153846	7.35899826252126	396391.92967033	3168.29418162547	1674078	1731.88
1	F03	2	OTNT	NA	Neutral	2	18.1980392156863	104.009803921569	6.84210329174876	365797.392156863	3042.095640152	1631619	1618.37
1	F03	3	OTNT	NA	Neutral	3	18.3229398663697	112.062360801782	8.16797803831816	426436.766146993	3151.89947386834	1790430	1705.65
1	F04	1	OTNT	NA	Neutral	1	17.7410881801126	108.992495309568	6.85754773539376	403956.544090056	3159.42479027193	1689734	1675.3
1	F04	2	OTNT	NA	Neutral	2	18.3575757575758	110.09696969697	6.73823083958147	414166.345454545	3198.40607435295	1827218	1748.47
1	F04	3	OTNT	NA	Neutral	3	18.5557768924303	115.320717131474	7.17298394265198	457411.025896414	3445.02394744556	1918665	1887.59
1	F05	1	OTNT	NA	Neutral	1	18.0393374741201	108.660455486542	6.66602576440508	389864.095238095	3209.44072310879	1670655	1748.19
1	F05	2	OTNT	NA	Neutral	2	18.8055555555556	112.388888888889	7.42272488067705	419366.689393939	3308.72661167215	1812569	1793.14
1	F05	3	OTNT	NA	Neutral	3	17.9328703703704	111.951388888889	6.79670576947931	413767.435185185	3237.85158196234	1754299	1766.25
1	F06	1	OTNT	NA	Neutral	1	18.5707434052758	117.62829736211	7.04975303572972	456763.326139089	3327.56427702169	1854101	1811.79
1	F06	2	OTNT	NA	Neutral	2	17.5479452054795	111.970319634703	8.68572200961921	451478.378995434	3421.86344447394	1800791	1860.21
1	F06	3	OTNT	NA	Neutral	3	19.2141176470588	131.590588235294	9.91189605685932	563932.72	3691.23596856538	2107623	2120.57
1	F07	1	OTNT	NA	Neutral	1	19.8746736292428	129.268929503916	8.74761435733819	518012.091383812	3470.52785734525	1986909	1908.28
1	F07	2	OTNT	NA	Neutral	2	17.562363238512	108.564551422319	7.89522176783687	413081.317286652	3252.31175936856	1726771	1784.89
1	F07	3	OTNT	NA	Neutral	3	18.3308641975309	117.254320987654	8.98284454430738	488486.091358025	3417.16846488279	1918910	1921.15
1	F08	1	OTNT	NA	Neutral	1	18.6088082901554	116.766839378238	10.6047676477693	449932.077720207	3347.568808234	1768825	1829.64
1	F08	2	OTNT	NA	Neutral	2	17.1612903225806	107.311059907834	9.02820680487038	422351.089861751	3316.36669792182	1789779	1853.63
1	F08	3	OTNT	NA	Neutral	3	18.1888888888889	117.855555555556	8.76056253675235	487334.716666667	3670.44545923637	2012107	2064.93
1	F09	1	PTPRB	NM_002837	sample	1	17.7246753246753	111.166233766234	7.43881811144796	419796.015584416	3231.88825153006	1739959	1731
1	F09	2	PTPRB	NM_002837	sample	2	17.8827586206897	109.28275862069	6.45037818799722	410795.275862069	3202.57373422889	1802865	1769.4
1	F09	3	PTPRB	NM_002837	sample	3	18.0308285163777	113.753371868979	7.57418876591688	453276.487475915	3349.16205417043	1827824	1844.62
1	F10	1	WAS	NM_000377	sample	1	19.0212201591512	115.236074270557	7.32415496274672	399957.787798408	3057.82455041464	1712538	1660.16
1	F10	2	WAS	NM_000377	sample	2	18.7678571428571	108.71875	7.09860698272691	406479.850446429	3203.37897120143	1809109	1738.11
1	F10	3	WAS	NM_000377	sample	3	19.523613963039	120.137577002053	7.57466864472572	458803.667351129	3262.2768049414	1906855	1791.64
1	F11	1	ODAM	NM_017855	sample	1	18.5973684210526	117.947368421053	9.52556741311557	478542.389473684	3328.06390652405	1877604	1833.18
1	F11	2	ODAM	NM_017855	sample	2	18.2459349593496	112.329268292683	6.71690267992719	419697.56097561	3237.39442963365	1786504	1764.35
1	F11	3	ODAM	NM_017855	sample	3	18.4315068493151	119.351598173516	8.79353080036768	482934.506849315	3478.18894861136	1937890	1957.46
1	F12	1	BRIP1	NM_032043	sample	1	17.52	110.435789473684	7.89940169274137	415556.185263158	3155.34644133832	1718979	1706.62
1	F12	2	BRIP1	NM_032043	sample	2	19.1044176706827	112.04016064257	6.53923364104219	394957.835341365	3171.27459738501	1780671	1725.29
1	F12	3	BRIP1	NM_032043	sample	3	19.384912959381	121.682785299807	8.32896815356467	495199.446808511	3470.04897759432	1994340	1974.58
1	F13	1	ATRX	NM_138270	sample	1	18.4041450777202	113.295336787565	7.93333531761684	387910.777202073	3060.65677235972	1668464	1671.35
1	F13	2	ATRX	NM_138270	sample	2	18.5244299674267	124.811074918567	9.16190644498472	504685.589576547	3640.39852742766	1959433	2093.36
1	F13	3	ATRX	NM_138270	sample	3	19.01875	134.18125	8.45379209154307	557288.09375	3701.63142789971	2095304	2137.29
1	F14	1	PLXNB2	NM_012401	sample	1	17.3311546840959	102.527233115468	8.46450752690377	387584.333333333	3016.28025310867	1602976	1608.89
1	F14	2	PLXNB2	NM_012401	sample	2	18.849765258216	123.068075117371	11.1802557829711	520972.549295775	3364.99636145919	1943913	1942.84
1	F14	3	PLXNB2	NM_012401	sample	3	18.510752688172	122.39247311828	8.64541935124903	513419.10483871	3471.01007895697	1925657	1991.71
1	F15	1	ZMYM2	NM_197968	sample	1	20.8395721925134	132.967914438503	7.99841986712898	530360.748663102	3341.28180035097	2087505	1869.89
1	F15	2	ZMYM2	NM_197968	sample	2	19.0969827586207	124.051724137931	8.38320683276169	497300.683189655	3443.98407041074	2027766	1941.71
1	F15	3	ZMYM2	NM_197968	sample	3	19.3552941176471	127.715294117647	8.16232986803383	509964.291764706	3445.84132725727	2015019	1992.63
1	F16	1	MBD1	NM_015845	sample	1	18.652027027027	113.304054054054	8.37303116577698	456096.179054054	3232.5145568808	1856836	1807.56
1	F16	2	MBD1	NM_015845	sample	2	19.3322259136213	131.262458471761	9.31766511088604	549474.644518272	3629.03948214083	2059628	2095
1	F16	3	MBD1	NM_015845	sample	3	19.0807453416149	125.158385093168	10.1143608166629	519974.251552795	3528.03180418201	2069849	2062.18
1	F17	1	OTNT	NA	Neutral	1	19.0120240480962	115.865731462926	6.44710776413304	420667.941883768	3144.94479318795	1808201	1685.54
1	F17	2	OTNT	NA	Neutral	2	19.0534069981584	122.941068139963	9.72537419548848	496288.854511971	3433.18421667406	1950795	1935.79
1	F17	3	OTNT	NA	Neutral	3	18.5657276995305	127.326291079812	11.7610277464967	559373.94600939	3638.72455499246	2105169	2092.31
1	F18	1	OTNT	NA	Neutral	1	18.0095969289827	111.694817658349	7.06495701530044	422052.143953935	3254.65136618638	1786527	1726.4
1	F18	2	OTNT	NA	Neutral	2	19.367681498829	121.786885245902	8.42657123660385	467800.606557377	3385.60624674559	1930623	1913.94
1	F18	3	OTNT	NA	Neutral	3	17.4238921001927	117.763005780347	8.46526291924323	488263.774566474	3621.75009196167	1898574	2041.86
1	F19	1	OTNT	NA	Neutral	1	19.05078125	120.146484375	7.96763984344955	461584.837890625	3369.24339142094	1864329	1819.36
1	F19	2	OTNT	NA	Neutral	2	19.0502183406114	122.548034934498	7.92794535374658	474285.718340611	3460.43734655936	1872424	1893.17
1	F19	3	OTNT	NA	Neutral	3	18.9019607843137	128.674019607843	8.79933023274061	538684.367647059	3738.24270413655	2091771	2155.66
1	F20	1	OTNT	NA	Neutral	1	18.4022662889518	114.776203966006	8.19451694042336	434440.135977337	3181.18151768053	1758150	1748.66
1	F20	2	OTNT	NA	Neutral	2	18.8227091633466	121.486055776892	7.65851988004477	471804.352589641	3499.43539942615	1909923	1936.26
1	F20	3	OTNT	NA	Neutral	3	18.3491271820449	126.206982543641	10.3969834649078	546862.563591022	3660.6024428779	2037914	2102.95
1	F21	1	OTNT	NA	Neutral	1	18.9910913140312	113.659242761693	6.77757043833777	405583.452115813	3207.37414895238	1734443	1733.68
1	F21	2	OTNT	NA	Neutral	2	18.0037735849057	114.48679245283	7.82245366095005	470505.777358491	3420.08348867823	1864108	1909.32
1	F21	3	OTNT	NA	Neutral	3	18.8787878787879	129.266666666667	7.9580510261236	535072.542424242	3630.40214745655	2083995	2048.22
1	F22	1	OTNT	NA	Neutral	1	17.5429769392034	104.373165618449	6.99848627015259	367584.924528302	3068.34764474611	1605775	1644.54
1	F22	2	OTNT	NA	Neutral	2	18.9055555555556	119.722222222222	7.87925895714685	470850.408333333	3391.05314315195	1894385	1891.27
1	F22	3	OTNT	NA	Neutral	3	19.0285714285714	131.671428571429	8.43416883671586	573770.245714286	3730.99413330949	2163341	2144.94
1	G03	1	RF	NA	Neutral	1	17.8220140515222	114.124121779859	8.72523247645453	454795.925058548	3293.91399717408	1775577	1780.86
1	G03	2	RF	NA	Neutral	2	18.1825242718447	103.598058252427	6.46701509575684	349661.687378641	2944.6245615676	1614300	1589.32
1	G03	3	RF	NA	Neutral	3	18.1867145421903	102.357271095153	6.72727364223744	362778.263913824	3039.16056425065	1685034	1642.62
1	G04	1	RF	NA	Neutral	1	18.66796875	113.146484375	8.30075971625038	434219.794921875	3269.76092381969	1808316	1807.81
1	G04	2	RF	NA	Neutral	2	17.5086705202312	105.279383429672	7.37411633415836	407432.591522158	3209.66543480215	1706734	1717.69
1	G04	3	RF	NA	Neutral	3	18.5183946488294	106.463210702341	6.43971090571418	380291.83277592	3194.00603225706	1709601	1735.43
1	G05	1	RF	NA	Neutral	1	18.7946428571429	110.988839285714	7.92179927461833	421601.330357143	3191.21519072941	1813274	1700.8
1	G05	2	RF	NA	Neutral	2	18.1762376237624	109.69702970297	7.55120043763204	414566.97029703	3242.21879209092	1755292	1725.23
1	G05	3	RF	NA	Neutral	3	18.3503787878788	109.926136363636	6.50304953675739	414631.024621212	3221.13928961949	1823244	1737.72
1	G06	1	RF	NA	Neutral	1	17.4813359528487	99.9823182711198	7.07080199106473	399298.373280943	3333.79842014193	1827886	1781.33
1	G06	2	RF	NA	Neutral	2	19.5772200772201	117.859073359073	7.63080288250606	443688.61969112	3307.24161719394	1891131	1798.01
1	G06	3	RF	NA	Neutral	3	18.690036900369	112.405904059041	8.54889895953825	447438.271217712	3391.06293340063	1972625	1838.66
1	G07	1	RF	NA	Neutral	1	18.5205183585313	115.168466522678	10.2669747517706	464240.291576674	3405.51363979981	1856072	1846.45
1	G07	2	RF	NA	Neutral	2	18.8438133874239	116.002028397566	7.78419937957869	450650.724137931	3349.42578378507	1865643	1834.76
1	G07	3	RF	NA	Neutral	3	18.3793103448276	109.843920145191	6.71979184729368	389757.226860254	3124.91698363079	1718086	1681.72
1	G08	1	RF	NA	Neutral	1	18.2244094488189	110.830708661417	8.52307144511568	445946.137795276	3333.12845339612	1828337	1834.98
1	G08	2	RF	NA	Neutral	2	19.2349726775956	118.231329690346	7.93542523722747	445909.460837887	3361.98800993197	1880323	1877.93
1	G08	3	RF	NA	Neutral	3	18.6739130434783	119.622529644269	7.77859803841457	486691.988142292	3437.60191849934	1966461	1926.21
1	G09	1	BRCA1	NM_007298	sample	1	19.0716981132075	122.520754716981	8.43122715497016	461341.883018868	3235.04979821091	1865623	1711.15
1	G09	2	BRCA1	NM_007298	sample	2	17.946587537092	115.649851632047	6.40498746242009	449884.284866469	2924.75543504335	1863765	1700.56
1	G09	3	BRCA1	NM_007298	sample	3	19.3273381294964	129.39928057554	9.78048603693308	509679.597122302	3551.86535169015	1962015	1969.03
1	G10	1	ASXL1	NM_015338	sample	1	19.7702349869452	126.344647519582	8.42876166020948	480588.415143603	3374.81873027829	1922547	1844.3
1	G10	2	ASXL1	NM_015338	sample	2	19.0911161731207	117.389521640091	8.78979300391055	425830.571753986	3239.23965622872	1808181	1773.77
1	G10	3	ASXL1	NM_015338	sample	3	19.8430769230769	138.686153846154	11.8274676767803	632755.486153846	3825.16490943573	2290314	2264.96
1	G11	1	ASXL2	NM_018263	sample	1	17.5438596491228	104.317738791423	7.96185525537317	367121.220272904	2962.86888133554	1616302	1596.65
1	G11	2	ASXL2	NM_018263	sample	2	18.0464216634429	109.288201160542	8.36683967117222	427549.936170213	3218.81531362461	1823639	1763.15
1	G11	3	ASXL2	NM_018263	sample	3	19.1186868686869	117.924242424242	6.86616764541541	441439.54040404	3295.23800365396	1859674	1783.21
1	G12	1	TP53BP1	NM_005657	sample	1	19.0021978021978	136.38021978022	8.6851824596524	555032.248351648	3619.73529608724	1999409	2012.38
1	G12	2	TP53BP1	NM_005657	sample	2	19.433734939759	147.142168674699	13.0369918203059	669538.720481928	3923.71535886585	2345817	2296.17
1	G12	3	TP53BP1	NM_005657	sample	3	17.4341252699784	130.838012958963	8.26058909167698	569391.30237581	3422.36109860516	1992634	1960.18
1	G13	1	FAT1	NM_005245	sample	1	20.5081585081585	131.710955710956	10.3061503044491	530434.004662005	3433.01047873751	1986964	1913.39
1	G13	2	FAT1	NM_005245	sample	2	17.8069498069498	110.013513513514	7.54524500507674	424525.27027027	3314.67649035275	1761090	1891.71
1	G13	3	FAT1	NM_005245	sample	3	19.3313008130081	124.363821138211	8.6147483015877	483296.74796748	3424.5691728045	1927853	1882.49
1	G14	1	BAP1	NM_004656	sample	1	19.3228782287823	120.850553505535	7.45774897287405	455151.284132841	3343.6251896335	1884311	1841.33
1	G14	2	BAP1	NM_004656	sample	2	19.2391930835735	132.449567723343	9.56303973295248	588455.227665706	3724.6002913233	2221537	2157.97
1	G14	3	BAP1	NM_004656	sample	3	18.6136363636364	123.575757575758	8.51990820681558	524776.068181818	3682.92524664806	2077196	2123.73
1	G15	1	ZNF516	NM_014643	sample	1	19.5358024691358	125.133333333333	8.09608401022617	476683.920987654	3354.66259833895	1973622	1861.99
1	G15	2	ZNF516	NM_014643	sample	2	19.1316614420063	129.131661442006	9.15335100542601	537519.10031348	3647.01813921128	2088089	2057.78
1	G15	3	ZNF516	NM_014643	sample	3	18.8850574712644	130.853448275862	9.45586459478335	543924.037356322	3711.14774167983	2100776	2175.84
1	G16	1	GRIN2A	NM_000833	sample	1	18.4428274428274	107.638253638254	7.46348711966172	382498.365904366	3082.47353841822	1667059	1678.64
1	G16	2	GRIN2A	NM_000833	sample	2	18.9438502673797	119.33422459893	7.54468273474285	448522.874331551	3275.78223849045	1809116	1816.72
1	G16	3	GRIN2A	NM_000833	sample	3	19.736231884058	128.324637681159	8.48774138039627	521394.579710145	3569.12766594841	2066187	2048.53
1	G17	1	RF	NA	Neutral	1	18.3259911894273	113.466960352423	8.93603090545697	440833.482378855	3328.28197453764	1821552	1845.67
1	G17	2	RF	NA	Neutral	2	18.5779467680608	113.376425855513	6.54978671322225	423259.125475285	3274.5160057606	1805988	1826.66
1	G17	3	RF	NA	Neutral	3	18.0392798690671	114.620294599018	8.42600446294528	454636.327332242	3399.87141693938	1865145	1929.43
1	G18	1	RF	NA	Neutral	1	18.697247706422	122.387155963303	8.18296718938675	490453.310091743	3465.70315825631	1912782	1966.28
1	G18	2	RF	NA	Neutral	2	19.7024291497976	128.953441295547	8.41506028549151	512109.198380567	3417.16101800729	2004238	1927.2
1	G18	3	RF	NA	Neutral	3	19.0338645418327	122.946215139442	7.86805134077422	485498.252988048	3473.45943386693	1926344	1979.87
1	G19	1	RF	NA	Neutral	1	19.0788912579957	117.174840085288	7.22535317563652	432010.584221748	3230.97634186801	1778358	1744.82
1	G19	2	RF	NA	Neutral	2	18.6811224489796	131.47193877551	10.8882187167647	584819.224489796	3729.95611666255	2152643	2139.57
1	G19	3	RF	NA	Neutral	3	18.9502164502165	125.012987012987	7.93577019860245	499347.0995671	3521.1106321141	1976919	1989.22
1	G20	1	RF	NA	Neutral	1	19.4322916666667	125.658854166667	7.39115494302816	490195.903645833	3507.83112756882	1965366	1942.44
1	G20	2	RF	NA	Neutral	2	18.0515222482436	121.566744730679	7.38127527922239	477805.070257611	3420.59863861518	1887771	1929.92
1	G20	3	RF	NA	Neutral	3	19.2583120204604	126.196930946292	8.02570687541489	528670.58056266	3606.38843041238	2053488	2077.59
1	G21	1	RF	NA	Neutral	1	18.7208333333333	115.385416666667	7.93485395010182	455710.339583333	3251.38180515853	1823936	1777.68
1	G21	2	RF	NA	Neutral	2	19.234375	118.216517857143	7.60908594902396	450973.707589286	3311.29580547605	1859327	1804.6
1	G21	3	RF	NA	Neutral	3	19.2607076350093	131.666666666667	9.42607736579083	582705.525139665	3706.58152878057	2143687	2157.27
1	G22	1	RF	NA	Neutral	1	17.4438405797101	100.740942028986	6.77215552333154	352522.865942029	3009.26405684236	1594839	1608.19
1	G22	2	RF	NA	Neutral	2	18.4207547169811	117.662264150943	8.06035485576213	483625.879245283	3522.71960332424	1957094	1988.37
1	G22	3	RF	NA	Neutral	3	18.7770419426049	121.858719646799	9.00970366723908	519567.818984547	3672.40585061716	2074222	2114.07
1	H03	1	CHEK1	NA	Positive	1	19.2752808988764	179.904494382022	36.6495112239746	1231406.54494382	4674.5495921706	3682590	3280.03
1	H03	2	CHEK1	NA	Positive	2	19.1296296296296	168.185185185185	27.9062619082608	1159867.05925926	4763.70487606936	3634762	3202.11
1	H03	3	CHEK1	NA	Positive	3	19.0165745856354	171.834254143646	26.0784543057744	1075556.04972376	4478.56086371337	3532615	3005.66
1	H04	1	CHEK1	NA	Positive	1	19.7510548523207	174.497890295359	29.0480388946442	1148646.45991561	4571.19453448971	3654253	3009.13
1	H04	2	CHEK1	NA	Positive	2	19.1041666666667	166.804166666667	26.4789654515625	1106409.54166667	4885.37910807274	3359403	3347
1	H04	3	CHEK1	NA	Positive	3	18.3951219512195	195.887804878049	42.1808113605245	1477245.78536585	5403.5727818521	4272808	3776.28
1	H05	1	CHEK1	NA	Positive	1	18.2890995260664	171.165876777251	32.1926757359468	1252445.20379147	4940.74808501644	3986373	3303.48
1	H05	2	CHEK1	NA	Positive	2	20.4198113207547	185.297169811321	32.7793227766552	1253756.99528302	5033.13785045358	3928576	3384.17
1	H05	3	CHEK1	NA	Positive	3	18.8791666666667	177.341666666667	32.9993087587988	1209727.49166667	4622.50658171204	3750528	3219.27
1	H06	1	CHEK1	NA	Positive	1	18.4159663865546	165.344537815126	28.9981714286831	1200337.47058824	5037.7279115137	3915939	3511.37
1	H06	2	CHEK1	NA	Positive	2	19.1355140186916	182.023364485981	33.3012350757516	1292918.00934579	5148.70005577931	4040965	3389.27
1	H06	3	CHEK1	NA	Positive	3	18.8730158730159	180.571428571429	32.1535375627087	1288301.39153439	5053.39787711525	4153288	3402.11
1	H07	1	CHEK1	NA	Positive	1	20.1228070175439	186.434210526316	34.4018983429866	1306397.15789474	4906.50422233529	4036262	3390.5
1	H07	2	CHEK1	NA	Positive	2	18.2020202020202	193.666666666667	42.6043775511832	1508304.16161616	5413.82713770434	4457278	3824.57
1	H07	3	CHEK1	NA	Positive	3	17.9010416666667	183.963541666667	36.454537920305	1384938.859375	5271.91933370197	4045230	3751.35
1	H08	1	CHEK1	NA	Positive	1	20.375	176.388392857143	27.4670789761178	1135059.48214286	4593.40520204464	3594257	3109.52
1	H08	2	CHEK1	NA	Positive	2	19.5247933884298	188.528925619835	29.6034030942187	1309304.41735537	5053.77208574451	3920688	3428.01
1	H08	3	CHEK1	NA	Positive	3	18.2690058479532	215.666666666667	49.5081790300742	1711360.57894737	5900.58460997729	4832693	4309.06
1	H09	1	NOTCH2	NM_024408	sample	1	18.6906318082789	120.520697167756	8.69335913895985	482942.217864924	3455.11833006866	1924323	1902.99
1	H09	2	NOTCH2	NM_024408	sample	2	19.2514395393474	124.355086372361	9.15326023407506	511054.833013436	3541.74630048779	2022951	1962.78
1	H09	3	NOTCH2	NM_024408	sample	3	19.681233933162	128.154241645244	7.64968764945587	490926.377892031	3463.25923726444	1967972	1930.13
1	H10	1	FANCM	NM_020937	sample	1	19.1013824884793	118.453917050691	9.89752283560156	440045.785714286	3186.95320412001	1754394	1759.11
1	H10	2	FANCM	NM_020937	sample	2	17.9965095986038	107.033158813264	7.3301054748609	385282.22513089	3056.87365376637	1641253	1636.9
1	H10	3	FANCM	NM_020937	sample	3	18.5982721382289	115.950323974082	8.85717502840419	452303.233261339	3228.69810231788	1800934	1829.39
1	H11	1	RASA1	NM_022650	sample	1	18.4989939637827	109.651911468813	7.78420251359742	400327.303822938	3074.68336864351	1705306	1648.74
1	H11	2	RASA1	NM_022650	sample	2	18.536312849162	111.178770949721	7.1595353596329	421967.07821229	3201.276673792	1766699	1759.2
1	H11	3	RASA1	NM_022650	sample	3	18.7022587268994	118.431211498973	9.97858832240657	493165.550308008	3500.03659744788	1895604	1953.7
1	H12	1	KDM5C	NM_004187	sample	1	18.3940345368917	109.992150706436	7.37248660980031	396129.519623234	3141.06159832644	1708363	1676.87
1	H12	2	KDM5C	NM_004187	sample	2	18.7323135755258	113.508604206501	6.71344028036553	415875.686424474	3231.59225245571	1787672	1759.8
1	H12	3	KDM5C	NM_004187	sample	3	19.0479452054795	117.53595890411	7.4821502799511	454267.066780822	3367.4423277069	1914286	1885.46
1	H13	1	FAS	NA	sample	1	18.8630434782609	115.402173913043	7.44846197092996	427432.947826087	3237.64972839865	1809629	1770.77
1	H13	2	FAS	NA	sample	2	19.4095427435388	115.922465208748	6.48985185507454	416572.685884692	3163.0222521406	1814128	1718.55
1	H13	3	FAS	NA	sample	3	19.3243243243243	127.616216216216	8.32053865282905	514287.181081081	3582.79050877552	2020995	2044.58
1	H14	1	PTPRC	NR_052021	sample	1	19.2231985940246	113.124780316344	7.60978464879091	416905.356766257	3233.42588610631	1852290	1825.19
1	H14	2	PTPRC	NR_052021	sample	2	19.3810316139767	115.232945091514	6.80166336428959	430235.823627288	3294.38587843744	1919203	1854.89
1	H14	3	PTPRC	NR_052021	sample	3	20.0365384615385	132.357692307692	8.22011054786769	578420.948076923	3767.43882390365	2256722	2227.7
1	H15	1	PTPRU	NM_133178	sample	1	19.4021543985637	120.456014362657	7.45728279477282	464529.779174147	3342.60467534672	1910898	1850.66
1	H15	2	PTPRU	NM_133178	sample	2	19.5647921760391	128.471882640587	8.03731065729237	500053.542787286	3539.21010576999	2045124	1987.39
1	H15	3	PTPRU	NM_133178	sample	3	19.0088495575221	127.022123893805	8.70018704322672	504800.471238938	3540.33369394622	1999812	2028.26
1	H16	1	FUBP1	NM_003902	sample	1	18.9410569105691	106.756097560976	6.68286988746801	358482.853658537	3064.3855198763	1758039	1642.18
1	H16	2	FUBP1	NM_003902	sample	2	18.6407185628743	109.171656686627	6.84746226169081	391556.423153693	3064.23232489606	1766976	1711.54
1	H16	3	FUBP1	NM_003902	sample	3	18.2615384615385	117.569230769231	8.96239396803143	476682.857142857	3553.27927419038	1984010	2051.53
1	H17	1	CHEK1	NA	Positive	1	18.8647058823529	188.3	35.2133081615903	1382175.27058824	4924.41911127413	4250844	3428.79
1	H17	2	CHEK1	NA	Positive	2	18.6363636363636	181.941176470588	31.2430630460206	1275568.87165775	4862.57236287039	3826259	3338.68
1	H17	3	CHEK1	NA	Positive	3	19.8072916666667	206.432291666667	44.0228234214911	1518527.02604167	5546.05264110917	4503119	3999.29
1	H18	1	CHEK1	NA	Positive	1	19.7004048582996	180.643724696356	27.4978684956158	1269233.26315789	4702.41121998559	3884859	3233.85
1	H18	2	CHEK1	NA	Positive	2	17.9704142011834	175.011834319527	28.087159172443	1198256.61538462	4807.84631041817	3677809	3301.43
1	H18	3	CHEK1	NA	Positive	3	18.7126436781609	214.804597701149	50.9338664703062	1705946.37931034	5993.830718151	4976338	4497.51
1	H19	1	CHEK1	NA	Positive	1	18.5964125560538	192.264573991031	45.4595592753321	1428280.74887892	5298.47980947445	4280438	3780.61
1	H19	2	CHEK1	NA	Positive	2	19.2571428571429	204.428571428571	46.7357927324808	1601382.68571429	5530.50125087514	4838769	3969
1	H19	3	CHEK1	NA	Positive	3	18.7738095238095	185.428571428571	35.3911732999364	1302209.51190476	5193.2870321012	3944041	3637.97
1	H20	1	CHEK1	NA	Positive	1	18.695	190.605	41.2388398039382	1430620.585	5177.86845232665	4371995	3660.35
1	H20	2	CHEK1	NA	Positive	2	18.7486338797814	182.863387978142	35.434734240482	1310653.07650273	5147.52387964201	3953475	3512
1	H20	3	CHEK1	NA	Positive	3	19.6691176470588	188.235294117647	19.8854897474287	1170798.29411765	4943.2738235187	3429388	3144.01
1	H21	1	CHEK1	NA	Positive	1	18.12	162.817777777778	28.9827942122269	1050476.36444444	4221.00140481923	3267103	2827.67
1	H21	2	CHEK1	NA	Positive	2	18.7063829787234	186.523404255319	41.0168841911935	1367994.55744681	5057.02975207406	4087941	3535.55
1	H21	3	CHEK1	NA	Positive	3	19.973544973545	189.873015873016	39.2183211532653	1371276.84126984	5182.16095389232	4184637	3627.18
1	H22	1	CHEK1	NA	Positive	1	19.6172839506173	162.01646090535	31.6755151297904	1036008.70781893	4372.50524402907	3348703	2908.48
1	H22	2	CHEK1	NA	Positive	2	19.2173913043478	184	34.6724409859208	1270860	4997.3307541008	3910110	3488.61
1	H22	3	CHEK1	NA	Positive	3	18.8591549295775	178.676056338028	18.415929931377	1159950.50704225	4727.83625137056	3557669	3119.18
1	I03	1	RPA32	NA	Positive	1	20.8622950819672	208.154098360656	25.8910691382941	1497273.3147541	4851.38593242877	4342011	3362.82
1	I03	2	RPA32	NA	Positive	2	18.72030651341	176.04214559387	32.2754738775019	1251935.34099617	4750.36997678208	3883654	3201.95
1	I03	3	RPA32	NA	Positive	3	20.7434944237918	208.338289962825	30.3254015430564	1512207.35315985	5262.79836786018	4519836	3695.13
1	I04	1	RPA32	NA	Positive	1	20.985559566787	225.083032490975	32.8544479155964	1732880.23104693	5445.30073067157	4995862	3843.08
1	I04	2	RPA32	NA	Positive	2	19.7080291970803	217.890510948905	38.687940135617	1773966.81386861	5503.08630457493	5014068	3926.2
1	I04	3	RPA32	NA	Positive	3	20.6121673003802	209.463878326996	33.7805963909118	1547037.54372624	5201.10646525132	4441201	3596.79
1	I05	1	RPA32	NA	Positive	1	20.9112903225806	190.690860215054	23.6152617189216	1285344.18817204	4808.56285097386	3807289	3243.94
1	I05	2	RPA32	NA	Positive	2	20.6453333333333	202.845333333333	35.0295966165621	1475527.43466667	5164.97652402806	4342686	3652.95
1	I05	3	RPA32	NA	Positive	3	20.7480916030534	208.274809160305	24.6481926269755	1520511.12722646	5176.19579074846	4314131	3553.03
1	I06	1	RPA32	NA	Positive	1	20.1290322580645	205.184750733138	37.1001326287721	1546165.86217009	5421.74032727017	4357941	3775.19
1	I06	2	RPA32	NA	Positive	2	21.0490196078431	207.808823529412	28.0811672705841	1481012.18137255	5280.68331887991	4248502	3623.6
1	I06	3	RPA32	NA	Positive	3	20.9373601789709	208.07158836689	32.0263429734682	1538151.06711409	5300.04196768286	4542418	3790.06
1	I07	1	RPA32	NA	Positive	1	20.3597359735974	218.178217821782	25.3621052509854	1592066.0660066	5264.54161233068	4377433	3615.58
1	I07	2	RPA32	NA	Positive	2	20.3387096774194	209.854838709677	30.1605486833508	1519197.41935484	5126.83069672726	4449474	3493.97
1	I07	3	RPA32	NA	Positive	3	20.0841121495327	234.799065420561	40.6629612428128	1904341.43457944	5841.70398395619	5372748	4176.37
1	I08	1	RPA32	NA	Positive	1	19.8586956521739	221.594202898551	30.7824695547691	1662215.60869565	5388.48699023308	4567072	3779.46
1	I08	2	RPA32	NA	Positive	2	22.2419928825623	229.85409252669	22.171511376785	1587224.9430605	5139.87001309251	4485147	3544.52
1	I08	3	RPA32	NA	Positive	3	19.9142857142857	215.967857142857	39.7826765379997	1670677.39285714	5411.94664642586	4755102	3845.01
1	I09	1	ARHGAP35	NM_004491	sample	1	18.718045112782	114.535714285714	7.0761229538629	414063.657894737	3188.86006315256	1736103	1726.67
1	I09	2	ARHGAP35	NM_004491	sample	2	18.0916271721959	113.50868878357	8.1592148166807	457563.410742496	3422.15084060551	1870111	1911.17
1	I09	3	ARHGAP35	NM_004491	sample	3	18.469387755102	126.530612244898	8.63595118406146	514296.459183673	3596.36059420648	1954319	2028.65
1	I10	1	AHNAK	NM_024060	sample	1	17.8333333333333	104.064102564103	8.40904605526601	404220.764957265	2824.11849327546	1668048	1571.15
1	I10	2	AHNAK	NM_024060	sample	2	19.2704402515723	108.437106918239	8.8596273232786	397654.779874214	2964.32866087089	1751926	1612.15
1	I10	3	AHNAK	NM_024060	sample	3	18.9064171122995	101.478609625668	6.95339035074359	339503.026737968	2663.5156016406	1608748	1434.33
1	I11	1	SH2B3	NM_005475	sample	1	17.4492753623188	105.033816425121	7.71700026909149	363464.256038647	3022.38506318126	1548192	1614.2
1	I11	2	SH2B3	NM_005475	sample	2	17.6690265486726	104.189380530973	7.91923792195712	367372.982300885	3078.67898815196	1625577	1664.52
1	I11	3	SH2B3	NM_005475	sample	3	19.2105263157895	124.344298245614	8.90151307111446	495112.103070175	3443.7046550055	1982440	1897.42
1	I12	1	MSH2	NM_000251	sample	1	18.9845261121857	119.090909090909	8.25128382030649	446499.705996132	3272.69531355373	1864452	1858.85
1	I12	2	MSH2	NM_000251	sample	2	18.2644628099174	120.328512396694	7.50784052045544	498184.902892562	3614.98251512187	2005315	2041.09
1	I12	3	MSH2	NM_000251	sample	3	18.5623471882641	119.511002444988	7.7608695498323	464401.753056235	3484.14851421352	1922488	1971.16
1	I13	1	NOTCH1	NM_017617	sample	1	18.826	116.114	7.8027592426866	421570.67	3223.59631199799	1796147	1756.9
1	I13	2	NOTCH1	NM_017617	sample	2	18.7183770883055	120.775656324582	9.3715854194321	490448.658711217	3476.04318288537	1915034	1938.24
1	I13	3	NOTCH1	NM_017617	sample	3	19.1923076923077	129.194871794872	10.0784862322496	535010.402564103	3609.60575745084	2067509	2057.44
1	I14	1	RAD51	NM_133487	sample	1	21.5094936708861	134.582278481013	6.98798340824084	453605.20886076	3001.46577611128	1956884	1567.1
1	I14	2	RAD51	NM_133487	sample	2	20.7883959044369	137.914675767918	10.2653116361263	567836.679180887	3510.81694936444	2243237	2025.8
1	I14	3	RAD51	NM_133487	sample	3	21.8823529411765	153.287197231834	9.36882061731144	626138.698961938	3504.8713101612	2368374	1989.66
1	I15	1	ZFHX4	NM_024721	sample	1	20.0649350649351	131.719851576994	8.17154220559598	505055.460111317	3296.36114941082	1883260	1793.86
1	I15	2	ZFHX4	NM_024721	sample	2	19.256351039261	121.907621247113	7.37870633500983	453444.778290993	3274.13569581549	1784522	1760.22
1	I15	3	ZFHX4	NM_024721	sample	3	18.7390180878553	123.348837209302	8.4396098920288	512124.302325581	3456.23783041491	1939180	1926.19
1	I16	1	KMT2C	NM_170606	sample	1	18.3638443935927	121.711670480549	10.6725910166344	495171.979405034	3409.24676201285	1873014	1892.02
1	I16	2	KMT2C	NM_170606	sample	2	18.3519417475728	112.509708737864	8.17546300934222	433968.599514563	3333.40115956767	1778697	1893.62
1	I16	3	KMT2C	NM_170606	sample	3	19.7892561983471	140.181818181818	10.0048694754686	588426.780991736	3838.46587156128	2160237	2222.86
1	I17	1	RPA32	NA	Positive	1	20.41	194.733333333333	30.1765255647084	1320879.01666667	4882.79222564552	4143952	3364.39
1	I17	2	RPA32	NA	Positive	2	21.96875	221.67578125	29.052083368302	1619057.02734375	5426.48610076863	4810037	3800.94
1	I17	3	RPA32	NA	Positive	3	19.6394557823129	225.442176870748	38.6012105979296	1812300.05442177	5709.6968294939	5128704	4093.42
1	I18	1	RPA32	NA	Positive	1	21.4110671936759	225.770750988142	38.2186391338379	1670244.27272727	5477.80958746151	5015869	3946.28
1	I18	2	RPA32	NA	Positive	2	21.0510204081633	200.054421768707	25.471223074253	1405465.01360544	4999.93344746142	4260110	3475.9
1	I18	3	RPA32	NA	Positive	3	20.7816091954023	214.264367816092	28.2398251578683	1559770.21072797	5377.04783406	4640060	3805.3
1	I19	1	RPA32	NA	Positive	1	19.7063197026022	213.182156133829	32.9140485111969	1609339.65055762	5439.06034473925	4448073	3781.87
1	I19	2	RPA32	NA	Positive	2	20.0079365079365	212.460317460317	30.240520574124	1585743.40873016	5288.11077026655	4579355	3674.37
1	I19	3	RPA32	NA	Positive	3	20.6108786610879	223.334728033473	30.8408699555236	1691221.23430962	5426.8964053285	4722551	3747.25
1	I20	1	RPA32	NA	Positive	1	19.2145922746781	207.360515021459	34.0759257627522	1616538.65236051	5405.84481151936	4646645	3768.1
1	I20	2	RPA32	NA	Positive	2	20.8755980861244	220.722488038278	26.783395042633	1640264.33014354	5421.80397605021	4689646	3813.46
1	I20	3	RPA32	NA	Positive	3	18.7794676806084	214.722433460076	37.050143737611	1626768.40684411	5498.04186352029	4588934	3896.45
1	I21	1	RPA32	NA	Positive	1	20.89	211.636666666667	31.4715866319427	1527948.14666667	5259.94304664725	4469399	3659.52
1	I21	2	RPA32	NA	Positive	2	19.7003610108303	211.028880866426	41.9025411757013	1611586.54873646	5534.41942985764	4657707	3917.45
1	I21	3	RPA32	NA	Positive	3	18.0986547085202	224.215246636771	45.9099805306533	1871401.73991031	6163.54518196283	5214391	4431.59
1	I22	1	RPA32	NA	Positive	1	20.14696485623	220.207667731629	39.662936481075	1743799.11821086	5577.86257106197	4907462	4024.88
1	I22	2	RPA32	NA	Positive	2	19.6743295019157	213.95785440613	30.2798382894627	1646109.3908046	5480.5391447007	4603553	3783.79
1	I22	3	RPA32	NA	Positive	3	18.9746376811594	226.652173913043	35.12119939167	1839316.72826087	6093.21227197304	4981162	4333.75
1	J03	1	ATR	NA	Positive	1	17.0127970749543	101.972577696527	8.00638259770918	381243.197440585	2992.46314495569	1607416	1590.89
1	J03	2	ATR	NA	Positive	2	16.9622641509434	102.969811320755	8.35171966502182	390711.418867925	3008.05859614281	1653578	1593.74
1	J03	3	ATR	NA	Positive	3	18.3610038610039	112.658301158301	6.73336294664824	407969.938223938	3078.94448148852	1736541	1627.59
1	J04	1	ATR	NA	Positive	1	17.3108695652174	104.384782608696	9.98784994884261	404617.817391304	3130.29931913929	1698979	1682.91
1	J04	2	ATR	NA	Positive	2	17.3667205169628	103.86591276252	8.25680529619408	372599.512116317	2936.78634037797	1595511	1572.88
1	J04	3	ATR	NA	Positive	3	17.3044280442804	104.988929889299	8.21616956438509	436844.531365314	3270.93525618453	1817164	1808.08
1	J05	1	ATR	NA	Positive	1	17.5867620751342	112.649373881932	8.74267876032308	445350.876565295	3219.64571635133	1788672	1761.84
1	J05	2	ATR	NA	Positive	2	16.5720930232558	98.4263565891473	7.75729395290122	408694.16124031	3165.02112695485	1745849	1709.32
1	J05	3	ATR	NA	Positive	3	18.281914893617	111.808510638298	7.95223374834228	411608.159574468	3189.91732387226	1693640	1713.68
1	J06	1	ATR	NA	Positive	1	17.541095890411	112.837899543379	11.101398167298	460606.956621005	3309.47647314491	1808242	1813.76
1	J06	2	ATR	NA	Positive	2	17.6581027667984	108.588932806324	7.14081245481749	410835.343873518	3187.99806251654	1761424	1734.76
1	J06	3	ATR	NA	Positive	3	18.0866290018832	112.363465160075	8.98817661590645	451123.323917137	3255.96490158147	1813437	1778.25
1	J07	1	ATR	NA	Positive	1	17.7087794432548	108.76017130621	8.15125840357099	401601.959314775	3089.19928584372	1651378	1634.22
1	J07	2	ATR	NA	Positive	2	17.9798657718121	116.420581655481	9.69567479955115	491053.637583893	3339.00671023119	1964137	1846.39
1	J07	3	ATR	NA	Positive	3	17.9171717171717	112.941414141414	9.18679728777562	455276.347474747	3267.20148977664	1822103	1815.84
1	J08	1	ATR	NA	Positive	1	17.8673469387755	111.627551020408	8.12558081686238	426281.323979592	3108.04668410362	1708842	1717.05
1	J08	2	ATR	NA	Positive	2	17.6315789473684	112.165071770335	7.92344301704197	469256.581339713	3374.1241221923	1940128	1864.38
1	J08	3	ATR	NA	Positive	3	17.959266802444	115.837067209776	9.33024804188931	474264.213849287	3391.29686008092	1904558	1890.18
1	J09	1	STIM1	NM_003156	sample	1	19.3452380952381	125.064285714286	8.18576247479542	500650.828571429	3363.43499206318	1925599	1912.78
1	J09	2	STIM1	NM_003156	sample	2	19.9975786924939	124.246973365617	8.73309414539437	499475.8062954	3384.83201424847	2026248	1931.17
1	J09	3	STIM1	NM_003156	sample	3	19.7598039215686	129.186274509804	8.44156159681483	502643.159313725	3503.0080668874	1990742	1978.36
1	J10	1	DICER1	NM_030621	sample	1	18.1605263157895	121.213157894737	9.32782150072027	491539.963157895	3467.13689085373	1855763	1892.45
1	J10	2	DICER1	NM_030621	sample	2	19.1017441860465	128.145348837209	8.99274839057327	526684.093023256	3552.42792344719	1989632	2021.94
1	J10	3	DICER1	NM_030621	sample	3	18.2518159806295	123.36803874092	8.27439712028985	494839.605326877	3494.5959482507	1909797	1993.9
1	J11	1	PASK	NM_015148	sample	1	19.5105042016807	120.571428571429	6.63721287564499	431321.863445378	3180.09469149687	1792143	1717.35
1	J11	2	PASK	NM_015148	sample	2	19.5299145299145	126.606837606838	7.53374874666035	483638.226495727	3458.78693018278	1943227	1901.56
1	J11	3	PASK	NM_015148	sample	3	18.8387755102041	123.544897959184	9.09284714197658	496184.953061224	3585.14903982734	1989221	2051.3
1	J12	1	EZH2	NM_152998	sample	1	18.4823848238482	122.848238482385	7.98763106036395	464927.986449865	3372.34562917355	1868412	1855.79
1	J12	2	EZH2	NM_152998	sample	2	18.6062176165803	130.647668393782	8.64106229475493	548347.668393782	3646.14781571931	2069347	2054.54
1	J12	3	EZH2	NM_152998	sample	3	18.796992481203	135.93984962406	11.2276428345339	603599.80075188	3865.09151951782	2197286	2212.67
1	J13	1	ATF7IP	NM_018179	sample	1	18.7995689655172	129.984913793103	9.86551642844446	531154.903017241	3576.54712415189	2005141	1993.29
1	J13	2	ATF7IP	NM_018179	sample	2	19.8135964912281	129.418859649123	7.09801915496465	479608.298245614	3380.58038669314	1979632	1899.93
1	J13	3	ATF7IP	NM_018179	sample	3	19.4582132564842	145.083573487032	11.2094536175966	672037.671469741	4022.69368515864	2355827	2390.12
1	J14	1	RB1	NM_000321	sample	1	18.0745233968804	104.178509532062	7.38752548649353	372229.731369151	3090.05524315499	1634645	1662.23
1	J14	2	RB1	NM_000321	sample	2	19.615652173913	116.179130434783	7.25218011923264	439276.4	3247.80760423226	1854364	1803.57
1	J14	3	RB1	NM_000321	sample	3	18.7978339350181	117.848375451264	7.43603184471302	448615.564981949	3394.74388087838	1868331	1893.96
1	J15	1	RPA2	NM_002946	sample	1	20.996855345912	203.745283018868	30.3925027131916	1438579.28301887	5078.97956677518	4172424	3466.13
1	J15	2	RPA2	NM_002946	sample	2	20.2063492063492	220.888888888889	33.2331719671289	1778272.1031746	5695.59311317778	4883720	4050.72
1	J15	3	RPA2	NM_002946	sample	3	19.9221183800623	214.507788161994	27.6552950341782	1559268.14953271	5354.83987002441	4385404	3677.6
1	J16	1	RPS2	NM_002952	sample	1	18.0365296803653	122.328767123288	10.7140473646459	502296.461187215	3361.03356010249	1886226	1874.12
1	J16	2	RPS2	NM_002952	sample	2	21.1101321585903	142.837004405286	7.71318647278575	571057.352422907	3486.82045209817	2212039	2022.01
1	J16	3	RPS2	NM_002952	sample	3	19.5	131.594736842105	8.54649533137395	523090.542105263	3400.73631504331	2113213	1991.29
1	J17	1	ATR	NA	Positive	1	17.9690721649485	114.226804123711	8.22928533437947	431461.032989691	3215.19020480733	1747411	1737.11
1	J17	2	ATR	NA	Positive	2	17.7707317073171	118.434146341463	9.36515552952022	508667.363414634	3582.9090451379	1967059	2046.03
1	J17	3	ATR	NA	Positive	3	18.6978922716628	122.68149882904	8.49544718087741	491993.658079625	3412.823364752	1970244	1955.63
1	J18	1	ATR	NA	Positive	1	16.9616438356164	107.452054794521	6.90522130819405	433787.221917808	3207.32373531679	1734628	1751.62
1	J18	2	ATR	NA	Positive	2	18.283185840708	120.603982300885	9.474622208192	507281.433628319	3500.2632266609	1946026	1952.82
1	J18	3	ATR	NA	Positive	3	18.5611111111111	123.8	8.70773255507078	510592.047222222	3515.36689434531	2017237	2018.77
1	J19	1	ATR	NA	Positive	1	17.9441535776614	114.031413612565	8.70897735025133	448745.42408377	3212.0105929297	1738199	1775.51
1	J19	2	ATR	NA	Positive	2	18.4231805929919	121.827493261456	8.41600977442251	506098.501347709	3535.45835601406	1977716	2001.54
1	J19	3	ATR	NA	Positive	3	18.1597633136095	119.846153846154	10.3728621234648	506202.340236686	3590.63160284719	1986061	2069.16
1	J20	1	ATR	NA	Positive	1	18.8136363636364	108.115909090909	6.02285206502959	358424.556818182	2966.92194900583	1667668	1575.82
1	J20	2	ATR	NA	Positive	2	18.2292993630573	116.656050955414	8.03939799508713	468405.50955414	3273.53056369782	1885279	1835.74
1	J20	3	ATR	NA	Positive	3	17.3263157894737	125.673684210526	11.1736190383878	558996.185964912	3708.52975720938	2052769	2137.06
1	J21	1	ATR	NA	Positive	1	18.8883826879271	120	8.92818366131792	482491.437357631	3337.21470026109	1925721	1890.24
1	J21	2	ATR	NA	Positive	2	17.8574108818011	118.007504690432	7.68234953774505	492384.288930582	3432.49032759393	1924601	1908.26
1	J21	3	ATR	NA	Positive	3	18.4376657824934	120.254641909814	7.24390551106366	491929.25994695	3443.70166974287	1967569	1947.99
1	J22	1	ATR	NA	Positive	1	17.2352	110.0176	8.84685400783929	445267.8576	3238.61795501134	1768684	1771.01
1	J22	2	ATR	NA	Positive	2	18.2793176972281	117.46908315565	8.45408818716889	468500.67803838	3338.24425540433	1921289	1862.46
1	J22	3	ATR	NA	Positive	3	17.9078212290503	128.315642458101	9.16290857703264	592945.712290503	3808.10683275678	2185187	2203.97
1	K03	1	OTNT	NA	Neutral	1	18.781746031746	112.571428571429	7.9213143749628	407919.672619048	3153.29377257155	1705728	1711.96
1	K03	2	OTNT	NA	Neutral	2	18.206976744186	111.281395348837	6.65671642737304	400259.01627907	3046.81657763802	1636930	1647.96
1	K03	3	OTNT	NA	Neutral	3	18.3163716814159	108.424778761062	6.88709356833734	398828.422566372	3201.02628869287	1686011	1755.88
1	K04	1	OTNT	NA	Neutral	1	19.9236276849642	121.441527446301	6.65081390489849	463576.840095465	3331.81701062246	1955697	1856.18
1	K04	2	OTNT	NA	Neutral	2	18.0051369863014	115.359589041096	9.00428576778185	478782.636986301	3377.89726255729	1854274	1868.98
1	K04	3	OTNT	NA	Neutral	3	17.9694244604317	116.926258992806	8.25346559792191	475615.508992806	3441.91232684637	1851608	1895.53
1	K05	1	OTNT	NA	Neutral	1	18.7140287769784	113.872302158273	7.9775890922533	428232.115107914	3289.41810109753	1718726	1751.07
1	K05	2	OTNT	NA	Neutral	2	18.0744466800805	112.539235412475	7.49552549505974	424016.637826962	3265.36429579195	1726648	1743.85
1	K05	3	OTNT	NA	Neutral	3	19.5331905781585	117.321199143469	6.73608097514878	426208.364025696	3230.51147171557	1820747	1718.94
1	K06	1	OTNT	NA	Neutral	1	17.8125	110.756048387097	8.74242027449028	443099.090725806	3350.33422271209	1783566	1790.62
1	K06	2	OTNT	NA	Neutral	2	20.531512605042	125.281512605042	7.4191444791756	467261.407563025	3310.871188889	1915942	1814.61
1	K06	3	OTNT	NA	Neutral	3	18.1273486430063	105.286012526096	7.1893654409712	392788.096033403	3150.19765935844	1671541	1628.59
1	K07	1	OTNT	NA	Neutral	1	18.3661971830986	110.114688128773	7.50224735943792	387234.61971831	3125.22098727584	1668241	1658.85
1	K07	2	OTNT	NA	Neutral	2	17.5764705882353	107.209411764706	8.38612903745384	421538.197647059	3339.25545674193	1804817	1811.38
1	K07	3	OTNT	NA	Neutral	3	18.9659685863874	119.5	7.2775255676863	434659.32460733	3272.49167566669	1813321	1794.75
1	K08	1	OTNT	NA	Neutral	1	18.5492610837438	117.113300492611	8.06763965915897	486108.650246305	3353.57769109853	1897557	1790.08
1	K08	2	OTNT	NA	Neutral	2	18.3882978723404	115.720744680851	8.82133059528643	468532.377659574	3520.00536729207	1927046	1903.15
1	K08	3	OTNT	NA	Neutral	3	19.3366533864542	118.850597609562	7.13120144665043	442697.109561753	3244.79165451379	1840466	1780.19
1	K09	1	RAD21	NM_006265	sample	1	16.440414507772	148.538860103627	13.7957403302942	775973.844559585	4384.63545563729	2534200	2615.32
1	K09	2	RAD21	NM_006265	sample	2	17.1411290322581	156.592741935484	12.1774639538157	765349.97983871	4255.68453983701	2561579	2570.31
1	K09	3	RAD21	NM_006265	sample	3	16.5970873786408	159.626213592233	14.4326953990311	874773.082524272	4787.41142872227	2687774	2798.74
1	K10	1	CUX1	NM_181500	sample	1	19.6876640419948	135.771653543307	10.7626589255098	558360.971128609	3647.75844024679	2013853	2098.44
1	K10	2	CUX1	NM_181500	sample	2	18.8456057007126	130.194774346793	8.54125833043329	535540.451306413	3706.26653210424	2043156	2141.71
1	K10	3	CUX1	NM_181500	sample	3	18.7474489795918	131.785714285714	10.5625555673065	578777.540816327	3843.29306608879	2123464	2245.84
1	K11	1	POLE	NM_006231	sample	1	22.1174496644295	166.969798657718	16.3157990341704	984273.845637584	4221.6491857016	3195389	2745.31
1	K11	2	POLE	NM_006231	sample	2	23.8537859007833	176.425587467363	16.458440551223	1010620.20104439	4233.00098777182	3353003	2687.44
1	K11	3	POLE	NM_006231	sample	3	23.9905956112853	172.322884012539	13.332952015069	948702.739811912	4028.12824319053	3214994	2560.84
1	K12	1	NCOA6	NM_014071	sample	1	19.1927710843373	131.039156626506	8.27933266138324	515162.692771084	3516.15469407507	1937788	1961.27
1	K12	2	NCOA6	NM_014071	sample	2	19.2437357630979	128.726651480638	8.27736974295319	517289.398633257	3512.93478635352	1989384	1981.75
1	K12	3	NCOA6	NM_014071	sample	3	19.4434782608696	140.646376811594	8.34177547203323	593209.457971015	3763.67201376254	2158882	2147.07
1	K13	1	APC	NM_000038	sample	1	19.8630136986301	126.591780821918	7.21265138931757	487585.698630137	3292.80849782139	1870736	1839.47
1	K13	2	APC	NM_000038	sample	2	18.4970760233918	126.654970760234	9.22751127785477	527499.976608187	3583.63376697831	1952902	2022.83
1	K13	3	APC	NM_000038	sample	3	18.8810198300283	135.524079320113	11.4455173526966	635769.971671388	3957.62710817264	2204077	2278.31
1	K14	1	CREBBP	NM_004380	sample	1	18.8112840466926	117.852140077821	7.78026393669769	447388.424124514	3275.07254555092	1795537	1802.69
1	K14	2	CREBBP	NM_004380	sample	2	19.0339943342776	120.42209631728	8.3031664502462	457979.940509915	3369.0891083232	1896544	1886.56
1	K14	3	CREBBP	NM_004380	sample	3	18.4726890756303	119.665966386555	7.40819452676691	482261.285714286	3440.8626371905	1925940	1982.17
1	K15	1	MGA	NM_001080541	sample	1	19.7700934579439	116.775700934579	8.60591900392213	460183.291588785	3216.6096099235	1854254	1811.07
1	K15	2	MGA	NM_001080541	sample	2	20.0972515856237	123.279069767442	9.46334040003953	507359.67230444	3499.83838536137	2013995	2005.41
1	K15	3	MGA	NM_001080541	sample	3	17.95	117.313461538462	9.0970669693997	497451.953846154	3488.77234696963	1864216	1993.15
1	K16	1	CHEK1	NM_001274	sample	1	19.1621621621622	200.048648648649	30.1288738873508	1439489.03243243	5123.44420776117	4098691	3503.54
1	K16	2	CHEK1	NM_001274	sample	2	18.1455399061033	188.985915492958	40.2068320911681	1406161.90140845	5331.4893126995	4259711	3672.08
1	K16	3	CHEK1	NM_001274	sample	3	19.3388429752066	178.884297520661	31.2234875677607	1199562.63223141	4773.10482494256	3769193	3185.73
1	K17	1	OTNT	NA	Neutral	1	19.2921914357683	125.904282115869	9.48617595013646	496366.377833753	3425.32907513481	1892073	1906.2
1	K17	2	OTNT	NA	Neutral	2	19.203125	123.205357142857	8.07392906212647	492998.232142857	3410.95739863726	1944388	1907.63
1	K17	3	OTNT	NA	Neutral	3	18.3390663390663	129.884520884521	10.212397715506	554274.196560197	3747.49492038346	2025162	2118.58
1	K18	1	OTNT	NA	Neutral	1	18.1533613445378	117.021008403361	8.19669249563078	462857.271008403	3356.44101813094	1828323	1807.86
1	K18	2	OTNT	NA	Neutral	2	18.306	122.428	9.06971763861903	524290.636	3618.88468969823	1948402	2026.94
1	K18	3	OTNT	NA	Neutral	3	18.472972972973	125.249034749035	9.58920597245981	543404.694980695	3703.24507221079	2036461	2091.1
1	K19	1	OTNT	NA	Neutral	1	18.7923076923077	115.103846153846	7.81078603061572	424939.815384615	3240.64235012845	1738270	1761.59
1	K19	2	OTNT	NA	Neutral	2	18.5678233438486	126.211356466877	9.09300242729304	535057.586750789	3627.48242055589	2019414	2015.02
1	K19	3	OTNT	NA	Neutral	3	19.8121546961326	136.024861878453	10.5559021228339	590996.762430939	3757.1552188665	2157617	2181.13
1	K20	1	OTNT	NA	Neutral	1	18.873786407767	117.167475728155	6.55388635802207	426516.148058252	3230.27230246806	1780372	1733.7
1	K20	2	OTNT	NA	Neutral	2	19.2325	125.3325	8.95595960827347	516202.2325	3554.26677942343	1990416	2008.5
1	K20	3	OTNT	NA	Neutral	3	18.8645833333333	128.3046875	8.72270752783022	561415.4921875	3700.16434673754	2105030	2121.35
1	K21	1	OTNT	NA	Neutral	1	19.1496350364963	114.828467153285	6.71231476450386	401819.908759124	3130.26367770967	1728283	1694.07
1	K21	2	OTNT	NA	Neutral	2	19.1440677966102	123.95593220339	9.31856165653435	486416.169491525	3414.61156802503	1910136	1930.45
1	K21	3	OTNT	NA	Neutral	3	18.1309297912713	119.61669829222	8.44133615255902	485555.620493359	3596.67393330902	1920725	2043.22
1	K22	1	OTNT	NA	Neutral	1	18.7576335877863	115.286259541985	7.05240164637951	425084.698473282	3250.61999159116	1755288	1780.87
1	K22	2	OTNT	NA	Neutral	2	18.5695364238411	121.461368653422	8.64367359729646	502116.611479029	3558.69960348014	1942901	1986.2
1	K22	3	OTNT	NA	Neutral	3	18.3388235294118	124.496470588235	7.93624406969519	509666.978823529	3614.17252495419	1993387	2024.84
1	L03	1	RF	NA	Neutral	1	19.0344827586207	110.137931034483	6.9143281527228	400713.843103448	3153.8064940237	1650917	1707.16
1	L03	2	RF	NA	Neutral	2	18.2056603773585	105.911320754717	6.53233342089476	374921.30754717	3004.24558752003	1680874	1617.35
1	L03	3	RF	NA	Neutral	3	18.0839260312945	102.308677098151	7.27097506129474	380323.880512091	3100.07657193551	1671230	1692.79
1	L04	1	RF	NA	Neutral	1	18.916820702403	108.595194085028	7.29638720662818	388915.351201479	3120.06841511898	1684836	1680.66
1	L04	2	RF	NA	Neutral	2	17.7682242990654	101.618691588785	6.33779690409732	354564.635514019	3051.88184693929	1638018	1667.96
1	L04	3	RF	NA	Neutral	3	17.6252631578947	110.385263157895	9.72729840203567	436585.804210526	3400.89458661615	1807895	1879.89
1	L05	1	RF	NA	Neutral	1	17.1376306620209	98.1306620209059	5.9406477322653	337977.933797909	2929.39831832787	1517385	1545.25
1	L05	2	RF	NA	Neutral	2	18.1238532110092	106.347094801223	8.50635861303467	416355.837920489	3191.21851257227	1719764	1720.56
1	L05	3	RF	NA	Neutral	3	18.3855855855856	107.89009009009	7.2284790917722	412493.093693694	3173.48070314701	1731944	1703.34
1	L06	1	RF	NA	Neutral	1	18.8298611111111	113.315972222222	6.53675939728762	434142.145833333	3191.62615156059	1824234	1694.23
1	L06	2	RF	NA	Neutral	2	18.9240069084629	108.773747841105	6.65922540305108	390155.322970639	3114.15484393814	1767758	1696.97
1	L06	3	RF	NA	Neutral	3	18.91	109.998	7.59477297817888	405742.586	3216.26380045575	1718468	1726.15
1	L07	1	RF	NA	Neutral	1	19.1617933723197	110.267056530214	7.29944565235536	404738.01754386	3200.65418718572	1767787	1718.04
1	L07	2	RF	NA	Neutral	2	19.65	111.267391304348	7.09756865105296	395983.715217391	3177.78566797911	1796875	1694.96
1	L07	3	RF	NA	Neutral	3	19.0265957446809	110.218085106383	6.94924790151305	393292.968085106	3158.60345122012	1734135	1701.14
1	L08	1	RF	NA	Neutral	1	17.916114790287	105.459161147903	7.29651930324813	399378.476821192	3102.57333926801	1710281	1678.01
1	L08	2	RF	NA	Neutral	2	18.234521575985	106.780487804878	6.48697277687814	405989.25891182	3316.90816476292	1828982	1797.38
1	L08	3	RF	NA	Neutral	3	17.6708333333333	104.975	6.84664264415172	393109.441666667	3255.97609333255	1724195	1794.78
1	L09	1	PIGN	NM_012327	sample	1	18.8109756097561	109.809451219512	7.28269006190237	402848.865853659	3121.06848405803	1654766	1658.42
1	L09	2	PIGN	NM_012327	sample	2	19.0462962962963	111.663580246914	7.01342305428307	411770.473765432	3209.9559378654	1823827	1777.85
1	L09	3	PIGN	NM_012327	sample	3	19.1057692307692	114.841346153846	7.98605809759812	463513.100961538	3388.61431099902	1886541	1889.97
1	L10	1	ERCC5	NM_000123	sample	1	19.1325581395349	111.962790697674	6.30775748782729	401687.253488372	3106.80853605194	1735907	1634.65
1	L10	2	ERCC5	NM_000123	sample	2	19.0755208333333	120.8671875	7.26567692302879	479827.4140625	3456.55404119333	1899913	1936.96
1	L10	3	ERCC5	NM_000123	sample	3	18.1339130434783	116.900869565217	7.27298508268109	453291.973913044	3416.42934450163	1828543	1909.4
1	L11	1	PHF6	NM_032335	sample	1	19.5064516129032	132.612903225806	9.72800637510933	538699.558064516	3570.33682387602	2011653	2000.31
1	L11	2	PHF6	NM_032335	sample	2	19.264367816092	129.509578544061	8.79695555198844	506087.720306513	3531.54069211766	1952924	1976.82
1	L11	3	PHF6	NM_032335	sample	3	19.1342105263158	125.463157894737	8.03158157816791	494182.147368421	3475.39127264544	1932931	1937.44
1	L12	1	BLM	NM_000057	sample	1	18.5055865921788	116.150837988827	9.0170672524505	471684.315642458	3351.36504140345	1843198	1823.6
1	L12	2	BLM	NM_000057	sample	2	18.5432098765432	118.841975308642	7.58536562541437	465107.688888889	3367.68786033186	1902726	1858.36
1	L12	3	BLM	NM_000057	sample	3	18.1198156682028	121.548387096774	11.9837103830588	533130.244239631	3542.26975474681	1948668	2026.05
1	L13	1	ARID1A	NM_006015	sample	1	19.3364269141531	115.914153132251	7.02019892087983	402426.800464037	3134.70930901689	1662151	1667.72
1	L13	2	ARID1A	NM_006015	sample	2	19.4158004158004	118.189189189189	7.07662555465936	429597.293139293	3167.52271042609	1816596	1717.94
1	L13	3	ARID1A	NM_006015	sample	3	18.9125412541254	114.240924092409	7.28607314632883	423825.226072607	3180.32132627805	1732342	1751.47
1	L14	1	EZH1	NM_001991	sample	1	18.0774647887324	111.12676056338	7.93534440390749	399084.819248826	3194.34565054697	1656434	1759.15
1	L14	2	EZH1	NM_001991	sample	2	18.7334630350195	112.677042801556	8.95323244561084	464207.182879377	3330.062735875	1902871	1872.31
1	L14	3	EZH1	NM_001991	sample	3	18.5102459016393	114.512295081967	7.58085214737178	442430.647540984	3330.87102590212	1828769	1855.44
1	L15	1	ARID2	NM_152641	sample	1	18.750418760469	110.028475711893	7.68283322456633	418193.165829146	3196.61775764554	1719715	1754.03
1	L15	2	ARID2	NM_152641	sample	2	19.1864406779661	115.292978208232	7.94184438734242	432629.404358354	3266.26355684825	1785506	1816.12
1	L15	3	ARID2	NM_152641	sample	3	19.2599206349206	123.388888888889	8.53737345537551	493347.275793651	3481.35983194932	1943483	2002.33
1	L16	1	FLT4	NM_002020	sample	1	19.2169421487603	119.969008264463	10.4004354676748	501505.518595041	3345.94819660649	1905252	1871.1
1	L16	2	FLT4	NM_002020	sample	2	18.7046548956661	110.85393258427	7.01659018973227	420617.481540931	3225.71718466847	1800320	1776.64
1	L16	3	FLT4	NM_002020	sample	3	19.4043583535109	125.314769975787	10.0314464088859	537162.627118644	3645.91299299351	2102523	2092.56
1	L17	1	RF	NA	Neutral	1	17.6341059602649	103.003311258278	7.12060311847449	382045.428807947	2957.2767014817	1635385	1612.76
1	L17	2	RF	NA	Neutral	2	18.7367491166078	116.037102473498	7.46509763266223	447347.697879859	3338.4412875067	1905316	1891.36
1	L17	3	RF	NA	Neutral	3	20.1679389312977	124.893129770992	7.53368957536875	466251.47519084	3353.51810555976	1947404	1886
1	L18	1	RF	NA	Neutral	1	16.7615780445969	106.41166380789	7.57594748667873	400337.581475129	3184.44003995301	1703061	1734.46
1	L18	2	RF	NA	Neutral	2	19.7082405345212	125.106904231626	7.77437022586761	477383.269487751	3474.84130012903	1915411	1955.11
1	L18	3	RF	NA	Neutral	3	18.2848484848485	113.993939393939	7.74940147641048	458238.997979798	3559.820761909	1901589	1975.68
1	L19	1	RF	NA	Neutral	1	18.5706214689266	116.203389830508	7.07352873045552	472651.576271186	3362.13998051196	1870623	1837.97
1	L19	2	RF	NA	Neutral	2	19.0589473684211	121.625263157895	7.7716061328829	484030.835789474	3463.20732701811	1928667	1945.62
1	L19	3	RF	NA	Neutral	3	19.0099403578529	120.097415506958	7.72086926210707	458739.286282306	3343.15040042506	1846538	1910.07
1	L20	1	RF	NA	Neutral	1	18.2290388548057	105.756646216769	5.8942217480041	380510.777096115	2963.05647361231	1663793	1597.1
1	L20	2	RF	NA	Neutral	2	18.1046698872786	113.012882447665	8.67946701709855	448343.333333333	3443.08419167654	1848093	1985.03
1	L20	3	RF	NA	Neutral	3	19.6444444444444	124.202469135802	7.26554206914503	506162.283950617	3470.8153108743	1979000	1986.11
1	L21	1	RF	NA	Neutral	1	17.8302180685358	109.222741433022	7.62289264838545	408184.908099688	3182.21182803212	1694223	1730.1
1	L21	2	RF	NA	Neutral	2	18.6814310051107	115.318568994889	7.09676547950996	433865.36286201	3284.70883338317	1796020	1829.58
1	L21	3	RF	NA	Neutral	3	19.24	122.564	6.83215880898813	486224.894	3460.48729304927	1958319	1951.08
1	L22	1	RF	NA	Neutral	1	18.9909420289855	111.659420289855	6.17575364893101	386735.413043478	3086.23897957444	1703033	1663.88
1	L22	2	RF	NA	Neutral	2	18.1194486983155	115.199081163859	8.44508986551608	437060.062787136	3352.12850097259	1757454	1866.03
1	L22	3	RF	NA	Neutral	3	18.4754521963824	129.627906976744	10.8287239792163	569628.837209302	3877.87650068018	2129248	2224.65
1	M03	1	OTNT	NA	Neutral	1	18.3596837944664	110.583003952569	8.20280732962326	408023.760869565	3167.78247140686	1646297	1701.91
1	M03	2	OTNT	NA	Neutral	2	18.1339285714286	109.919642857143	7.6421343523808	415723.419642857	3227.11647333975	1779338	1754.16
1	M03	3	OTNT	NA	Neutral	3	17.9166666666667	109.434108527132	8.35300369672468	404890.180232558	3219.62900735494	1732402	1754.94
1	M04	1	OTNT	NA	Neutral	1	18.0846153846154	105.890384615385	6.9510551107582	378680.544230769	3035.5779017611	1615194	1638.41
1	M04	2	OTNT	NA	Neutral	2	18.502722323049	113.283121597096	8.50984061325535	451875.32123412	3312.60772746029	1799233	1831.72
1	M04	3	OTNT	NA	Neutral	3	18.5009009009009	112.744144144144	8.39382935233584	441699.592792793	3300.18117511744	1841372	1814.4
1	M05	1	OTNT	NA	Neutral	1	19.7293868921776	119.054968287526	7.83516073008643	455297.655391121	3203.03125799454	1824769	1782.73
1	M05	2	OTNT	NA	Neutral	2	18.9567779960707	110.196463654224	7.22882749913806	390842.090373281	3085.24350491013	1722188	1692.99
1	M05	3	OTNT	NA	Neutral	3	17.7400611620795	103.365443425076	6.53810075458723	368075.353211009	3088.87121076325	1612214	1641.35
1	M06	1	OTNT	NA	Neutral	1	18.2860696517413	115.21144278607	7.23073221107468	433217.390547264	3226.62983385309	1812084	1772.55
1	M06	2	OTNT	NA	Neutral	2	18.3856893542757	112.771378708551	7.77492452073007	424634.488656195	3249.51963747695	1737118	1753.38
1	M06	3	OTNT	NA	Neutral	3	19.2668329177057	121.084788029925	6.89682281231564	461092.536159601	3228.13056729823	1822218	1784.16
1	M07	1	OTNT	NA	Neutral	1	18.0100502512563	112.934673366834	9.02847143978643	437477.185929648	3189.22803907054	1696714	1758.64
1	M07	2	OTNT	NA	Neutral	2	19.6217821782178	118.170297029703	6.87176172954097	409884.536633663	3165.22985135289	1764194	1751.79
1	M07	3	OTNT	NA	Neutral	3	18.6261682242991	122.249221183801	7.41786912855112	481388.61682243	3374.51346042235	1922044	1870.15
1	M08	1	OTNT	NA	Neutral	1	18.6428571428571	120.788571428571	7.59427964912826	440982.548571429	3295.13061439387	1757334	1775.64
1	M08	2	OTNT	NA	Neutral	2	19.4206349206349	123.526455026455	8.16995991698989	470820.571428571	3430.02146598106	1925159	1941.93
1	M08	3	OTNT	NA	Neutral	3	18.1746411483254	119.172248803828	9.08644269151328	475208.229665072	3413.56788873381	1869488	1949.16
1	M09	1	DNM2	NM_001005362	sample	1	17.5141843971631	109.670212765957	8.36937095659271	430322.443262411	3068.38845535456	1629447	1648.38
1	M09	2	DNM2	NM_001005362	sample	2	16.1652661064426	95.2745098039216	8.54145564928979	383468.957983193	3059.87438458133	1480892	1633.47
1	M09	3	DNM2	NM_001005362	sample	3	17.4030837004405	96.773127753304	9.52317155064357	353347.36123348	2818.43055279121	1431449	1515.77
1	M10	1	PRF1	NM_005041	sample	1	19.5094850948509	122.048780487805	7.54774164984685	445713.200542005	3242.08022593714	1823859	1757.2
1	M10	2	PRF1	NM_005041	sample	2	19.7655172413793	120.333333333333	6.719732569288	430681.07816092	3214.38727920446	1823448	1719.47
1	M10	3	PRF1	NM_005041	sample	3	19.2529914529915	116.567521367521	8.57336768131791	455672.504273504	3285.7144995819	1903778	1848.43
1	M11	1	DSN1	NM_024918	sample	1	18.3961813842482	115.505966587112	9.00482584686137	441773.878281623	3269.1251460947	1716732	1762.41
1	M11	2	DSN1	NM_024918	sample	2	18.6493506493506	111.644480519481	7.20769477306832	397076.803571429	3101.61225281702	1674517	1681.43
1	M11	3	DSN1	NM_024918	sample	3	20.4438305709024	122.110497237569	7.21962170867234	456108.773480663	3212.51601957926	1944589	1737.76
1	M12	1	CBLB	NM_170662	sample	1	17.9966044142615	114.667232597623	8.10914596100866	430982.258064516	3326.16402826099	1744524	1779.17
1	M12	2	CBLB	NM_170662	sample	2	18.9057591623037	127.891797556719	8.32306015079101	550899.246073298	3620.24583543466	2086659	2032.25
1	M12	3	CBLB	NM_170662	sample	3	19.6638795986622	117.968227424749	8.78966644565024	459315.627090301	3416.74961200196	1907513	1888.88
1	M13	1	EP300	NM_001429	sample	1	18.0369127516779	110.634228187919	11.1559139676419	464144.22147651	3190.64207188891	1785261	1734.82
1	M13	2	EP300	NM_001429	sample	2	18.4255952380952	120.363095238095	11.7584985227192	513713.985119048	3449.7494829619	1914889	2006.14
1	M13	3	EP300	NM_001429	sample	3	18.5702702702703	112.210810810811	9.25023119534852	435276.108108108	3072.35023922835	1762585	1676.75
1	M14	1	PHOX2B	NM_003924	sample	1	19.8813953488372	120.123255813953	8.43482619113574	446893.923255814	3194.99443865012	1791922	1717.85
1	M14	2	PHOX2B	NM_003924	sample	2	18.9860383944154	113.387434554974	9.19402028473585	438622.638743456	3308.19928066015	1850929	1836.71
1	M14	3	PHOX2B	NM_003924	sample	3	18.641095890411	112.950684931507	6.74833925972967	425008.375342466	3291.21616598159	1820438	1813.52
1	M15	1	LATS1	NM_004690	sample	1	19.1259259259259	114.730864197531	7.28435428997794	401647.52345679	3115.58479893232	1731027	1605.05
1	M15	2	LATS1	NM_004690	sample	2	20.2295081967213	134.438524590164	10.1571028174787	537030.049180328	3464.16214093876	2026323	1971.92
1	M15	3	LATS1	NM_004690	sample	3	19.5603217158177	123.321715817694	7.41716623250051	459099.367292225	3430.92571990518	1889076	1907.51
1	M16	1	CUL3	NM_003590	sample	1	20.135593220339	118.108958837772	7.11530042887903	429857.414043584	3139.68688549421	1853427	1730.99
1	M16	2	CUL3	NM_003590	sample	2	20.1271186440678	128.358757062147	7.50128799252845	492630.265536723	3329.04181231239	1982105	1884.68
1	M16	3	CUL3	NM_003590	sample	3	21.2977867203219	134.321931589537	7.79787732928485	550121.565392354	3474.12262901899	2192500	2022.97
1	M17	1	OTNT	NA	Neutral	1	19.1942857142857	120.7	7.06815677304709	437614.637142857	3245.2659666113	1748375	1753.48
1	M17	2	OTNT	NA	Neutral	2	18.1910828025478	122.295116772824	9.66406782805944	502053.307855626	3611.63989188213	1920528	2021.19
1	M17	3	OTNT	NA	Neutral	3	20.0572033898305	127.555084745763	7.48793282651163	486478.540254237	3408.7856667973	1934274	1917.85
1	M18	1	OTNT	NA	Neutral	1	19.4504716981132	125.235849056604	8.07897237994792	494165.141509434	3392.30300644136	1979722	1893.31
1	M18	2	OTNT	NA	Neutral	2	19.815415821501	126.450304259635	8.15627889476714	517847.15010142	3572.73780816483	2021277	2020.4
1	M18	3	OTNT	NA	Neutral	3	19.2873563218391	129.220689655172	9.06544699849245	565365.891954023	3679.73677893306	2153576	2157.01
1	M19	1	OTNT	NA	Neutral	1	18.0581162324649	112.503006012024	7.40879488388047	401093.320641283	3131.69138119976	1640920	1691.48
1	M19	2	OTNT	NA	Neutral	2	20.2091690544413	123.171919770774	6.37533515792045	455861.217765043	3351.01887758702	1914616	1843.93
1	M19	3	OTNT	NA	Neutral	3	19.4548387096774	132.293548387097	9.15794318102447	548039.338709677	3636.58537415392	2019666	2122.41
1	M20	1	OTNT	NA	Neutral	1	17.734693877551	116.451247165533	9.97998314990507	465778.233560091	3410.17450895304	1758314	1904.02
1	M20	2	OTNT	NA	Neutral	2	19.8823529411765	132.868983957219	9.95910207376709	580756.417112299	3632.37902363884	2215424	2116.21
1	M20	3	OTNT	NA	Neutral	3	18.3993506493506	127.383116883117	8.39656280713823	554957.016233766	3758.19115707162	2062803	2141.49
1	M21	1	OTNT	NA	Neutral	1	18.1125954198473	110.179389312977	6.75995984046365	404407.286259542	3111.03973410741	1686383	1695.47
1	M21	2	OTNT	NA	Neutral	2	19.0185676392573	123.323607427056	8.19453294948468	491042.363395225	3451.47541920499	1916627	1940.62
1	M21	3	OTNT	NA	Neutral	3	19.8680203045685	131.708121827411	8.06178405424803	525482.220812183	3512.11518726901	2065186	2020.94
1	M22	1	OTNT	NA	Neutral	1	19.7822580645161	131.875	9.70524046645467	573858.314516129	3437.40795120042	2180989	1993.52
1	M22	2	OTNT	NA	Neutral	2	18.5267326732673	119.590099009901	7.54082751463521	480882.871287129	3515.99516572975	1941862	1971.89
1	M22	3	OTNT	NA	Neutral	3	18.8971428571429	126.037142857143	7.7049224414472	502795.76	3612.50258681413	1982574	2035.19
1	N03	1	PLK1	NA	Negative	1	16.7777777777778	180.013888888889	26.373313727105	1245201.77777778	5379.85821125788	3262913	3503.45
1	N03	2	PLK1	NA	Negative	2	20.5322580645161	199.322580645161	35.5529368047434	1356724.29032258	5274.69114099944	4037396	3721.54
1	N03	3	PLK1	NA	Negative	3	20.0533333333333	166.08	14.7529064421839	913705.426666667	4424.1512547608	2821186	2668.85
1	N04	1	PLK1	NA	Negative	1	16.025974025974	181.532467532468	35.6008433926139	1376264.36363636	4997.4893765028	3671543	3487.71
1	N04	2	PLK1	NA	Negative	2	18.4157303370787	202.561797752809	48.4497176641781	1542338.01123596	5808.38162629871	4057747	4290.26
1	N04	3	PLK1	NA	Negative	3	16.3833333333333	175.85	18.9265388599504	1184138.31666667	5267.92999048918	3245794	3742.79
1	N05	1	PLK1	NA	Negative	1	17.8032786885246	223.114754098361	46.0601967606797	1826415.93442623	7049.9656603891	4668901	5152.9
1	N05	2	PLK1	NA	Negative	2	22.5352112676056	216.492957746479	19.3474663613421	1447400.70422535	5117.32853403594	4204905	3381.2
1	N05	3	PLK1	NA	Negative	3	20.9814814814815	190.203703703704	31.4784615500459	1181709.98148148	5742.07419378022	3381676	4116.05
1	N06	1	PLK1	NA	Negative	1	16.8823529411765	170.364705882353	19.8306957976409	1037831.76470588	4562.86710233198	2827663	2916.82
1	N06	2	PLK1	NA	Negative	2	18.3417721518987	182.886075949367	13.8457063069828	1178496.72151899	4830.13060762939	3523169	3262.59
1	N06	3	PLK1	NA	Negative	3	19.4081632653061	198.448979591837	17.0881754546253	1352314.95918367	5086.69934809963	3888754	3374.8
1	N07	1	PLK1	NA	Negative	1	18.5744680851064	210.021276595745	41.4561011705597	1602026.76595745	5916.35845029588	4375414	4168.92
1	N07	2	PLK1	NA	Negative	2	17.72	170.48	24.0005561383262	1137842.78	4652.78199911928	3260851	3262.31
1	N07	3	PLK1	NA	Negative	3	17.1063829787234	207.234042553192	47.1806215858011	1763699.95744681	7089.80637881898	4889703	5585
1	N08	1	PLK1	NA	Negative	1	18.1818181818182	195.659090909091	28.5147282192349	1359728.04545455	5502.16008172221	3453453	3806.28
1	N08	2	PLK1	NA	Negative	2	17.1111111111111	225.611111111111	50.1214571205461	1751238.37037037	6350.59708195257	4397230	4724.42
1	N08	3	PLK1	NA	Negative	3	23.84	257.24	18.3228468934117	1929501.36	5741.14066922441	5780819	4084.31
1	N09	1	CIC	NM_015125	sample	1	18.1663066954644	111.138228941685	7.18107375281959	411255.982721382	3111.22204217935	1673092	1666.14
1	N09	2	CIC	NM_015125	sample	2	18.6357267950963	107.866900175131	7.19602645982805	373579.029772329	3059.58673096453	1600976	1657.85
1	N09	3	CIC	NM_015125	sample	3	18.7544141252006	106.491171749599	6.81923142243506	376097.72070626	3073.71002261236	1644288	1650.97
1	N10	1	SMARCA4	NM_003072	sample	1	18.2295081967213	109.675409836066	6.41356217718071	356957.390163934	2851.7526560935	1515774	1509.66
1	N10	2	SMARCA4	NM_003072	sample	2	18.6705539358601	118.446064139942	8.63636459755179	441544.93877551	3181.35647063824	1707512	1759.45
1	N10	3	SMARCA4	NM_003072	sample	3	19.1331168831169	128.75974025974	8.79949574245917	505472.918831169	3446.88407891329	1929539	1886.64
1	N11	1	DOT1L	NM_032482	sample	1	19.518341307815	110.438596491228	6.70078764895293	368429.323763955	2997.24024524812	1635739	1557.82
1	N11	2	DOT1L	NM_032482	sample	2	19.0069808027923	111.783595113438	8.76949955991291	433689.643979058	3267.4506807366	1803928	1816.83
1	N11	3	DOT1L	NM_032482	sample	3	19.5648148148148	116.727777777778	7.26426322637826	414386.588888889	3075.01828080627	1742455	1675.82
1	N12	1	XPC	NM_004628	sample	1	18.6108108108108	119.245945945946	7.9365969930607	458358.918918919	3260.85151562446	1802875	1794.69
1	N12	2	XPC	NM_004628	sample	2	19.2834008097166	114.740890688259	8.0077846772707	441391.923076923	3208.8891530547	1832566	1780.26
1	N12	3	XPC	NM_004628	sample	3	17.5904139433551	110.956427015251	9.44982175691851	470806.331154684	3331.12108149652	1869447	1889.96
1	N13	1	EXT1	NM_000127	sample	1	20.2246220302376	124.276457883369	7.28676052361978	445637.174946004	3200.29077866531	1840605	1738.79
1	N13	2	EXT1	NM_000127	sample	2	18.4932432432432	114.297297297297	7.26545875784024	415109.772522523	3158.34804183576	1762469	1723.5
1	N13	3	EXT1	NM_000127	sample	3	18.8394004282655	117.950749464668	7.47421226680999	456618.13490364	3313.05017305403	1836776	1844.72
1	N14	1	MSH6	NM_000179	sample	1	19.2865168539326	124.140449438202	6.98851634925338	461974.471910112	3221.07165011131	1788785	1725.36
1	N14	2	MSH6	NM_000179	sample	2	18.3046511627907	117.695348837209	8.41836777615213	481570.839534884	3463.26733381372	1933190	1947.72
1	N14	3	MSH6	NM_000179	sample	3	19.3371040723982	116.468325791855	6.6383049401802	440338.052036199	3228.06157992437	1874770	1792.5
1	N15	1	FANCC	NM_000136	sample	1	18.3686746987952	119.089156626506	7.73626361395495	486902.318072289	3494.29139393084	1909356	1906.13
1	N15	2	FANCC	NM_000136	sample	2	20.0498812351544	133.396674584323	7.7076039248509	534270.983372922	3577.37219549124	2023840	2004.17
1	N15	3	FANCC	NM_000136	sample	3	17.7295081967213	110.178278688525	8.58653670420924	402464.278688525	3204.61672962262	1703023	1797.4
1	N16	1	NCOR1	NM_006311	sample	1	19.9432989690722	119.193298969072	6.58887828567405	429733.541237113	3163.05446464851	1816834	1733.6
1	N16	2	NCOR1	NM_006311	sample	2	19.2184466019417	119.27427184466	6.67715919158822	435704.711165049	3271.71729259772	1787584	1823.66
1	N16	3	NCOR1	NM_006311	sample	3	19.0627306273063	123.092250922509	8.24668212237914	475739.151291513	3437.34780145496	1924171	1936.55
1	N17	1	PLK1	NA	Negative	1	20.3333333333333	130.242424242424	6.80817381486694	437074	3046.86474913048	1671557	1819.39
1	N17	2	PLK1	NA	Negative	2	13.1666666666667	123.291666666667	20.1476525381465	703187.541666667	3801.46049012706	1997667	2581.33
1	N17	3	PLK1	NA	Negative	3	12.4137931034483	111.758620689655	19.2636040632178	545890.206896552	3713.01588973598	1589038	2279.91
1	N18	1	PLK1	NA	Negative	1	18.5957446808511	113.531914893617	8.36210759126677	406459.510638298	2650.62427579986	1650287	1590.39
1	N18	2	PLK1	NA	Negative	2	14.5555555555556	97.4074074074074	17.514894671387	530712	3681.19660403364	1590944	2402.53
1	N18	3	PLK1	NA	Negative	3	11.3846153846154	97.8461538461538	11.9138777888778	509011	3131.60594874555	1401365	2025.11
1	N19	1	PLK1	NA	Negative	1	15	150.717948717949	26.808893661486	888163.897435897	4515.46532545857	2449846	3100.87
1	N19	2	PLK1	NA	Negative	2	21.8	118.2	5.47254514113338	318970	2701.12624425271	1414403	1484.45
1	N19	3	PLK1	NA	Negative	3	20	166.25	25.3389824985363	1038762.65	4499.22844581675	2835792	3221.66
1	N20	1	PLK1	NA	Negative	1	19.4444444444444	98.5555555555556	3.54217864113765	281002.777777778	1908.94484897175	1493570	1170.42
1	N20	2	PLK1	NA	Negative	2	17.2272727272727	152	17.7979660716742	980897.227272727	3709.73197328467	2942673	2418.66
1	N20	3	PLK1	NA	Negative	3	26.6666666666667	196.5	7.57362421119537	672704	3342.75194762077	2142204	2079.17
1	N21	1	PLK1	NA	Negative	1	19.3333333333333	133.461538461538	8.11434851466704	483947.743589744	3645.68568653749	1815306	2306.22
1	N21	2	PLK1	NA	Negative	2	20.3076923076923	132.884615384615	13.4787234971319	512922.615384615	3290.72744263935	1841439	1988.48
1	N21	3	PLK1	NA	Negative	3	10.375	88.3125	7.79052032934386	360603.6875	2312.85422942961	1273698	1566.37
1	N22	1	PLK1	NA	Negative	1	10.8333333333333	90.6666666666667	8.52512959206671	300198.166666667	2453.36045592986	1101459	1661.65
1	N22	2	PLK1	NA	Negative	2	24.125	199	21.0639576883385	964542	4292.09898750965	2738876	2492.63
1	N22	3	PLK1	NA	Negative	3	12.9130434782609	124.434782608696	18.3667360412878	651911.043478261	4262.21147699742	1918023	2713.39
1	C03	1	53BP1	NA	Positive	4	17.2103610675039	80.2150706436421	5.36955013287323	313093.505494506	3514.92568282168	1410156.4	1461.65
1	C03	2	53BP1	NA	Positive	5	13.873786407767	56.0735090152566	4.49221260210765	201341.346740638	2899.6254260483	1173106.3	1143.7
1	C03	3	53BP1	NA	Positive	6	17.2313323572474	79.2591508052709	5.96327042061508	311388.929721816	3367.7005069526	1362354	1345.2
1	C04	1	53BP1	NA	Positive	4	16.2361878453039	83.6229281767956	6.56758454243253	377361.190607735	3754.79304890245	1581564.1	1660.9
1	C04	2	53BP1	NA	Positive	5	17.6774774774775	91.9513513513513	7.2056220600695	423539.174774775	4009.31092301118	1664297	1795.27
1	C04	3	53BP1	NA	Positive	6	17.7061469265367	86.8845577211394	5.32865941499771	356855.953523238	3666.36023898173	1564354	1530.22
1	C05	1	53BP1	NA	Positive	4	16.567760342368	83.3680456490728	6.43039280339209	348119.827389444	3638.5168723049	1479414.9	1564.62
1	C05	2	53BP1	NA	Positive	5	17.9985486211901	88.2859216255443	5.80216442440188	373173.793904209	3708.28679588809	1539653.5	1590.47
1	C05	3	53BP1	NA	Positive	6	18.1963963963964	88.8846846846847	6.08674921416858	388493.16036036	3730.04457565765	1594518	1561.89
1	C06	1	53BP1	NA	Positive	4	17.6945525291829	86.6070038910506	5.75836738327334	373932.005836576	3576.64758692427	1584208.2	1513.45
1	C06	2	53BP1	NA	Positive	5	18.2976377952756	90.3574803149606	6.15559427487635	385760.733858268	3722.58005381911	1579600.7	1600
1	C06	3	53BP1	NA	Positive	6	17.6186291739895	86.1581722319859	5.80655913333787	357788.407732865	3557.59917705789	1488902	1471.11
1	C07	1	53BP1	NA	Positive	4	17.6045197740113	91.7457627118644	6.69701476614898	398247	3836.6615821199	1611847.1	1678.3
1	C07	2	53BP1	NA	Positive	5	17.7544141252006	89.7431781701445	5.83523689184566	374917.160513644	3707.45413966198	1567597.3	1571.77
1	C07	3	53BP1	NA	Positive	6	17.0587002096436	78.1991614255765	5.17075218356738	291785.257861635	3372.89026567759	1325515	1354.69
1	C08	1	53BP1	NA	Positive	4	16.4367417677643	84.5355285961872	5.90578623658679	366528.86135182	3803.10169666765	1526467.7	1647.39
1	C08	2	53BP1	NA	Positive	5	16.7656612529002	90.2111368909513	7.77377057891872	393326.364269142	3788.81364556538	1584850.1	1662.05
1	C08	3	53BP1	NA	Positive	6	16.2734864300626	85.446764091858	6.10589065601646	380819.661795407	3901.79719170511	1504705	1625.7
1	C09	1	PLCG2	NM_002661	sample	4	16.2056555269923	84.7789203084833	6.58770633203428	394838.69151671	3820.7128230979	1582239.2	1700.34
1	C09	2	PLCG2	NM_002661	sample	5	15.6839916839917	76.2286902286902	5.65087076846312	329432.783783784	3640.46538816955	1455588.4	1568.66
1	C09	3	PLCG2	NM_002661	sample	6	17.4240837696335	83.4502617801047	5.92659063853746	326108.806282723	3370.66043724255	1297021	1355.52
1	C10	1	SETD2	NM_014159	sample	4	17.0539325842697	84.7168539325843	6.86186593337805	365512.635955056	3688.42655998368	1567195.3	1650.03
1	C10	2	SETD2	NM_014159	sample	5	16.5413711583924	85.0756501182033	8.17932755706729	382542.567375887	3862.50793085048	1508815.9	1764.48
1	C10	3	SETD2	NM_014159	sample	6	17.7743271221532	88.6915113871636	5.5220287320125	352349.269151139	3580.68688556285	1463901	1484.14
1	C11	1	IKZF1	NM_001220765	sample	4	17.3047210300429	83.9098712446352	5.25536322413467	309382.991416309	3352.49864969253	1270684.3	1385.19
1	C11	2	IKZF1	NM_001220765	sample	5	16.3903614457831	76.1614457831325	6.92258948979888	330801.248192771	3534.27587501189	1370789.7	1505.8
1	C11	3	IKZF1	NM_001220765	sample	6	17.0843373493976	81.2024096385542	5.39657607368835	306896.503614458	3360.03198584511	1232256	1310.1
1	C12	1	COL2A1	NM_033150	sample	4	15.8173076923077	73.9711538461538	6.7984867900728	302795.403846154	3430.87208300032	1317609.6	1404.75
1	C12	2	COL2A1	NM_033150	sample	5	16.0105708245243	76.9006342494715	6.43046138991938	346766.044397463	3665.19842198934	1527206.9	1601.66
1	C12	3	COL2A1	NM_033150	sample	6	15.3062015503876	68.5949612403101	4.49328415074096	259775.131782946	3167.45443326638	1196718	1185.99
1	C13	1	SMAD4	NM_005359	sample	4	13.2465543644717	48.7702909647779	3.58812898925808	151484.209800919	2657.10484755198	1001031.6	968.56
1	C13	2	SMAD4	NM_005359	sample	5	14.1728571428571	52.75	4.20826992056211	180268.602857143	2823.9276835564	1112534.1	1062.65
1	C13	3	SMAD4	NM_005359	sample	6	14.5342261904762	53.2217261904762	3.70219904620264	172075.446428571	2723.94090278374	1035927	1004.47
1	C14	1	FANCF	NM_022725	sample	4	17.4412751677852	80.1241610738255	5.15807863070154	319431.342281879	3368.67499440117	1400916.9	1398.75
1	C14	2	FANCF	NM_022725	sample	5	16.9326047358834	79.0673952641166	6.73245265921183	330758.043715847	3571.36460993225	1405781.2	1500.11
1	C14	3	FANCF	NM_022725	sample	6	16.64	72.408275862069	5.53295691075445	278984.264827586	3238.00193840714	1260491	1279.19
1	C15	1	Sep-12	NM_144605	sample	4	17.6966666666667	86.8033333333333	5.38555664627059	359362.268333333	3600.70680612595	1517257.2	1473.78
1	C15	2	Sep-12	NM_144605	sample	5	17.6263157894737	87.1561403508772	6.23462219130641	351619.314035088	3618.69829422109	1463521.5	1514.15
1	C15	3	Sep-12	NM_144605	sample	6	17.5934379457917	84.4436519258203	6.12437237265342	332198.988587732	3456.27654968653	1414832	1406.21
1	C16	1	GNPTAB	NM_024312	sample	4	15.8086124401914	66.7081339712919	4.76117170732933	250018.655502392	3096.59572464442	1284476.8	1289.18
1	C16	2	GNPTAB	NM_024312	sample	5	17.3943925233645	82.5570093457944	6.6207707030417	343950.534579439	3649.99381015401	1479562.4	1544.42
1	C16	3	GNPTAB	NM_024312	sample	6	16.2495974235105	80.5378421900161	6.95207887779282	352818.647342995	3679.38697300669	1426281	1549.75
1	C17	1	53BP1	NA	Positive	4	17.6590163934426	94.3229508196721	7.43303366608839	433613.649180328	3916.88700164567	1670125.7	1780.95
1	C17	2	53BP1	NA	Positive	5	17.9537572254335	88.9537572254335	6.11368348793848	372480.960982659	3739.96299868124	1511395	1602.62
1	C17	3	53BP1	NA	Positive	6	18.3063683304647	94.0172117039587	6.57338502764687	409438.008605852	3804.46199648889	1618933	1623.52
1	C18	1	53BP1	NA	Positive	4	18.2888563049853	96.7888563049853	7.90122788820278	456791.118768328	4045.77601499239	1784816.1	1831.7
1	C18	2	53BP1	NA	Positive	5	16.6239460370995	85.8043844856661	6.69207527025036	373769.720067454	3694.5969416308	1529010.1	1604.59
1	C18	3	53BP1	NA	Positive	6	17.2427184466019	82.9459084604716	5.93635795398865	333372.153952843	3573.17549775323	1393874	1497.25
1	C19	1	53BP1	NA	Positive	4	17.6322378716745	93.4100156494523	6.43034368131503	415396.23943662	3928.73318787248	1634740.8	1826.02
1	C19	2	53BP1	NA	Positive	5	17.1475409836066	88.4739195230999	5.5776230286603	397726.833084948	3808.83053535172	1564003.1	1635.59
1	C19	3	53BP1	NA	Positive	6	17.8651851851852	87.4977777777778	6.21477481666799	365625.682962963	3709.84783529735	1532074	1609.73
1	C20	1	53BP1	NA	Positive	4	16.9439528023599	85.8805309734513	6.65828842030852	371449.856932153	3672.22338108154	1551748.1	1644.32
1	C20	2	53BP1	NA	Positive	5	12.2019900497512	63.0606965174129	4.00984452929908	266527.472636816	2687.20140376466	1060287.4	1162.57
1	C20	3	53BP1	NA	Positive	6	17.8533541341654	90.8814352574103	5.50086223727573	372275.661466459	3708.63667564866	1412096	1540.15
1	C21	1	53BP1	NA	Positive	4	17.1135430916553	94.8016415868673	8.29083637244476	449821.660738714	4111.94008615156	1730558.5	1913.66
1	C21	2	53BP1	NA	Positive	5	16.2648922686945	81.0608365019011	5.12656322406512	337556.908745247	3247.76976731125	1339926.3	1360.82
1	C21	3	53BP1	NA	Positive	6	18.2458386683739	90.1702944942381	5.950842371816	368621.628681178	3655.44245856239	1505261	1631.37
1	C22	1	53BP1	NA	Positive	4	17.2974276527331	90.6993569131833	7.4656858062265	396294.594855305	3738.7734079892	1565308.7	1678.57
1	C22	2	53BP1	NA	Positive	5	18.1688125894134	96.9442060085837	6.43804545265527	416103.729613734	3761.78819814295	1587715.9	1610.15
1	C22	3	53BP1	NA	Positive	6	17.6709219858156	90.7858156028369	6.89492986204984	413724.205673759	3759.95587198355	1567978	1641.54
1	D03	1	RAD51	NA	Positive	4	15.6986666666667	73.952	6.61019967284564	294748.016	3274.76890278212	1407406.1	1335.19
1	D03	2	RAD51	NA	Positive	5	15.7494505494505	77.8285714285714	6.21561938540452	328225.250549451	3372.574502276	1458557.7	1399.68
1	D03	3	RAD51	NA	Positive	6	17.954128440367	85.8807339449541	5.47054797335552	346927.602446483	3353.23126602498	1452013	1303.98
1	D04	1	RAD51	NA	Positive	4	16.9492063492063	84.0825396825397	6.08841443985099	348264.774603175	3592.47514085335	1498668	1544.4
1	D04	2	RAD51	NA	Positive	5	16.5341614906832	72.0714285714286	4.70227893204047	253536.080745342	3015.66129845032	1393867.2	1139.54
1	D04	3	RAD51	NA	Positive	6	20.0095238095238	100.406349206349	6.91366825103532	419854.746031746	3517.18894613817	1702922	1448.53
1	D05	1	RAD51	NA	Positive	4	17.4005376344086	87.0725806451613	7.42071594115486	395418.228494624	3469.94404485845	1710742.3	1498.81
1	D05	2	RAD51	NA	Positive	5	18.1573275862069	87.6788793103448	5.56607572680564	343677.976293103	3452.85779869814	1475942.1	1351.42
1	D05	3	RAD51	NA	Positive	6	15.5789473684211	74.8508771929825	3.90596747224358	290028.521929825	2531.07700184759	1185388	983.9
1	D06	1	RAD51	NA	Positive	4	17.9941176470588	87.2323529411765	5.30478552512011	338901.144117647	3356.28919567186	1508396.8	1365.48
1	D06	2	RAD51	NA	Positive	5	17.6815286624204	88.843949044586	6.79923010974474	363338.576433121	3540.76550289217	1497451.5	1436.84
1	D06	3	RAD51	NA	Positive	6	16.5888077858881	80.7299270072993	6.26384151740472	322478.450121654	3268.05572324282	1381753	1243.83
1	D07	1	RAD51	NA	Positive	4	15.472602739726	74.0068493150685	5.78597851675349	282028.880136986	3110.39951709717	1367555.6	1248.32
1	D07	2	RAD51	NA	Positive	5	18.2432432432432	94.6047297297297	7.25898575979729	413020.358108108	3684.99816314672	1737941.3	1597.49
1	D07	3	RAD51	NA	Positive	6	18.7191011235955	96.9962546816479	6.20340502384827	378700.168539326	3674.85633883519	1502448	1464.69
1	D08	1	RAD51	NA	Positive	4	17.1666666666667	82.3518518518518	4.50140008818225	294314.851851852	3167.32624842435	1442800.3	1227.73
1	D08	2	RAD51	NA	Positive	5	20.377358490566	99.8930817610063	4.81767355323287	357022.194968553	3233.63916798173	1507783.9	1221.78
1	D08	3	RAD51	NA	Positive	6	17.9453551912568	88.1748633879781	7.66818178118116	348664.120218579	3473.03827593426	1541417	1439.83
1	D09	1	SMC3	NM_005445	sample	4	16.020366598778	89.3686354378819	8.10028130641611	414505.794297352	4011.18591755496	1615916.1	1809.96
1	D09	2	SMC3	NM_005445	sample	5	15.6096579476861	86.5171026156942	7.74311710919991	394790.044265594	3840.66586564681	1489395.6	1590.47
1	D09	3	SMC3	NM_005445	sample	6	15.3014705882353	82.6299019607843	8.50158557618742	374066.75245098	3632.85951870949	1353583	1522.15
1	D10	1	CHD8	NM_020920	sample	4	17.34625	82.0525	5.92150156132269	338747.9575	3644.63007315155	1439724.1	1555.63
1	D10	2	CHD8	NM_020920	sample	5	17.9959349593496	82.4728997289973	4.73298795778154	330641.407859079	3565.80805250077	1577178.3	1520.2
1	D10	3	CHD8	NM_020920	sample	6	16.6388329979879	66.3350100603622	4.06040584218401	218734.273641851	2965.70947446393	1180372	1121.67
1	D11	1	COL5A2	NM_000393	sample	4	17.7443181818182	82.344696969697	4.95882340476739	312701.725378788	3413.39058263494	1362807.4	1391.33
1	D11	2	COL5A2	NM_000393	sample	5	17.1604651162791	83.053488372093	6.31178046599575	337390.588372093	3501.65891301142	1421385.3	1462.14
1	D11	3	COL5A2	NM_000393	sample	6	16.5572519083969	74.9961832061069	5.37083050601401	286071.833969466	3261.36646883317	1237379	1305.97
1	D12	1	BRCA2	NM_000059	sample	4	16.885328836425	76.3440134907251	5.40827903488235	285506.416526138	3348.32167062655	1306521.1	1339.22
1	D12	2	BRCA2	NM_000059	sample	5	16.1351351351351	76.4414414414414	6.37950743021491	314964.259009009	3354.43781902989	1342897.3	1394.95
1	D12	3	BRCA2	NM_000059	sample	6	17.1856148491879	78.6798143851508	5.39304779640439	292392.122969838	3222.55505641225	1279318	1273.97
1	D13	1	UBR5	NM_015902	sample	4	14.5322128851541	71.1764705882353	7.80768604447632	321359.829131653	3370.447927001	1322940.8	1458.11
1	D13	2	UBR5	NM_015902	sample	5	14.5607287449393	70.1538461538462	9.5078326855382	336531.220647773	3406.55758479683	1348626.5	1506.73
1	D13	3	UBR5	NM_015902	sample	6	14.7583333333333	66.4041666666667	6.46696905378911	258420.341666667	3110.92121187574	1143498	1247.07
1	D14	1	TET2	NM_017628	sample	4	15.7532710280374	74.8934579439252	5.82753228830877	300194.510280374	3178.66756614285	1231249.5	1343.53
1	D14	2	TET2	NM_017628	sample	5	17.9906542056075	83.9158878504673	7.42350938927204	350217.965732087	3569.75955543022	1437492.6	1513.99
1	D14	3	TET2	NM_017628	sample	6	16.805152979066	73.4847020933977	4.620673122084	265210.47826087	3210.518775411	1190982	1188.05
1	D15	1	AMER1	NM_152424	sample	4	16.0595813204509	73.9436392914654	6.10023638819475	298002.550724638	3450.47699799165	1333503.6	1481.42
1	D15	2	AMER1	NM_152424	sample	5	17.0164473684211	82.4473684210526	6.50176519858884	357034.389802632	3650.73177670209	1459112.7	1618.94
1	D15	3	AMER1	NM_152424	sample	6	16.7473363774734	76.1202435312024	5.84540887768204	286892.141552511	3352.27362379192	1225914	1339.13
1	D16	1	EXT2	NM_207122	sample	4	18.1424050632911	84.3196202531646	6.09117978261989	321674.018987342	3363.75427104695	1371161.1	1398.07
1	D16	2	EXT2	NM_207122	sample	5	17.4903581267218	90.2314049586777	6.45465658854483	428458.052341598	3796.55825335841	1753371.5	1780.94
1	D16	3	EXT2	NM_207122	sample	6	17.4248927038627	77.9613733905579	5.38923386538745	301825.927038627	3342.19812803435	1356033	1331.98
1	D17	1	RAD51	NA	Positive	4	19.3351498637602	94.8119891008174	5.81330842992964	375828.534059945	3403.71350708506	1567459.7	1443.9
1	D17	2	RAD51	NA	Positive	5	18.5963488843813	96.2048681541582	8.15016056943648	445492.21703854	3838.40633929864	1730046	1686.49
1	D17	3	RAD51	NA	Positive	6	17.920716112532	89.4501278772378	5.35430195008192	341534.813299233	3109.0540615038	1374461	1233.9
1	D18	1	RAD51	NA	Positive	4	15.9293680297398	83.907063197026	8.10939650665593	373552.6133829	3571.39372578766	1513824.4	1584.04
1	D18	2	RAD51	NA	Positive	5	18.8447653429603	98.9314079422383	5.80501687703579	414804.772563177	3576.6623196151	1721175.1	1522.86
1	D18	3	RAD51	NA	Positive	6	17.5601173020528	86.6862170087977	8.38480612599799	348376.832844575	3377.38446016926	1382786	1427.78
1	D19	1	RAD51	NA	Positive	4	19.6246153846154	103.378461538462	8.79600233877858	481371.84	3753.00249277221	1850072.2	1753.58
1	D19	2	RAD51	NA	Positive	5	18.3833865814696	99.1789137380192	9.35093798346108	491829.249201278	3912.04478399424	1851068.3	1769.77
1	D19	3	RAD51	NA	Positive	6	19.3045822102426	95.2749326145553	5.5425463910803	381953.932614555	3462.21974053047	1588369	1369.85
1	D20	1	RAD51	NA	Positive	4	17.5089605734767	93.2150537634409	9.10763817243191	430086.917562724	3802.57715052681	1636913.2	1737.03
1	D20	2	RAD51	NA	Positive	5	18.8424242424242	93.7787878787879	7.02185833312744	389339.7	3540.02193520915	1578633.2	1590.87
1	D20	3	RAD51	NA	Positive	6	19.2145110410095	100.022082018927	6.53261856245222	472969.350157729	3681.89508722998	1754822	1557.4
1	D21	1	RAD51	NA	Positive	4	19.860103626943	100.277202072539	8.34464185895943	424293.849740933	3554.30966334713	1643426.1	1553.87
1	D21	2	RAD51	NA	Positive	5	18.4059701492537	93.0567164179105	6.12936108871832	373241.92238806	3504.91368286906	1511157.9	1442.43
1	D21	3	RAD51	NA	Positive	6	18.6705607476636	90.464953271028	5.5066713718914	352029.876168224	3335.76238204831	1448837	1268
1	D22	1	RAD51	NA	Positive	4	17.6234939759036	91.1566265060241	7.51003082589375	409317.343373494	3508.67953417794	1655843.5	1537.2
1	D22	2	RAD51	NA	Positive	5	19.555223880597	97.8686567164179	7.23059619509714	414041.805970149	3411.96661573229	1611757.9	1467.9
1	D22	3	RAD51	NA	Positive	6	18.3202099737533	90.3937007874016	5.97383143225161	380121.643044619	3352.58918554792	1515653	1362.21
1	E03	1	RF	NA	Neutral	4	14.9620596205962	62.8238482384824	4.96740830591576	238858.203252033	3272.65830083706	1238296.1	1309.86
1	E03	2	RF	NA	Neutral	5	15.0171428571429	63.6328571428571	4.35575946877904	243357.131428571	3039.23691196161	1174979.2	1193.13
1	E03	3	RF	NA	Neutral	6	16.2008032128514	66.3694779116466	4.41642230280846	232585.950468541	3085.37103010384	1175786	1184.02
1	E04	1	RF	NA	Neutral	4	14.9442815249267	67.124633431085	6.46129185200306	278924.046920821	3371.24806592474	1299039.8	1389.89
1	E04	2	RF	NA	Neutral	5	15.4098591549296	67.3535211267606	4.59903501793314	244735.949295775	3229.22946791833	1238698.8	1299.23
1	E04	3	RF	NA	Neutral	6	16.5133239831697	70.4193548387097	4.51316886021772	258871.847124825	3275.71871652774	1251272	1272.74
1	E05	1	RF	NA	Neutral	4	16.0417789757412	71.533692722372	5.67454045305812	279471.021563342	3391.43309898589	1291221.1	1421.67
1	E05	2	RF	NA	Neutral	5	16.9155555555556	77.157037037037	5.31404954589053	306866.154074074	3425.94672405718	1400348.6	1397.82
1	E05	3	RF	NA	Neutral	6	16.4575799721836	72.4798331015299	4.93352086994359	276749.796940195	3325.95442719197	1253136	1298.88
1	E06	1	RF	NA	Neutral	4	15.9910044977511	71.2023988005997	5.02525916974518	275545.754122939	3361.70748680929	1290267.3	1355.17
1	E06	2	RF	NA	Neutral	5	15.155612244898	66.1122448979592	4.93085054351211	259541.878826531	3252.08284944548	1273369.6	1281.34
1	E06	3	RF	NA	Neutral	6	16.4809027777778	75.0642361111111	5.80400005559422	298148.578125	3431.68685584797	1313652	1404.64
1	E07	1	RF	NA	Neutral	4	16.2563739376771	75.5594900849858	5.39109170820155	297469.303116147	3401.23510063631	1363980.4	1420.9
1	E07	2	RF	NA	Neutral	5	16.7259923175416	71.562099871959	4.47802107916625	256460.390524968	3190.69033983041	1224184.8	1241.7
1	E07	3	RF	NA	Neutral	6	16.8242245199409	74.9084194977843	4.88712403954106	287331.403249631	3404.02325518718	1260880	1302.65
1	E08	1	RF	NA	Neutral	4	15.7721518987342	71.5363924050633	5.26086854385366	281352.683544304	3444.61373894386	1347418.8	1429.03
1	E08	2	RF	NA	Neutral	5	16.3225806451613	72.4474053295933	4.94690238099037	280408.389901823	3345.62427787919	1332998.3	1344.25
1	E08	3	RF	NA	Neutral	6	16.5969230769231	74.2476923076923	5.11232690551084	282782.164615385	3336.98772073463	1280100	1325.94
1	E09	1	MEX3C	NM_016626	sample	4	16.6819620253165	76.7294303797468	4.74987257119894	285874.155063291	3359.04388483107	1346105.6	1370.71
1	E09	2	MEX3C	NM_016626	sample	5	16.8519195612431	74.9725776965265	4.53036230840092	274942.148080439	3219.34565591068	1345652	1313.58
1	E09	3	MEX3C	NM_016626	sample	6	17.1688102893891	76.0385852090032	4.47743221246097	270781.453376206	3266.66923227977	1242333	1243.67
1	E10	1	CDKN2C	NM_078626	sample	4	16.8484848484848	87.3962703962704	7.92696285459332	403632.104895105	3917.08190032066	1613210.7	1814.91
1	E10	2	CDKN2C	NM_078626	sample	5	16.0172786177106	81.8617710583153	7.82672956926605	380210.030237581	3889.85369297856	1562169.9	1755.19
1	E10	3	CDKN2C	NM_078626	sample	6	16.703933747412	79.815734989648	5.20947802182444	320449.01863354	3561.97098476326	1365704	1455.75
1	E11	1	SPEN	NM_015001	sample	4	15.5851979345955	77.3889845094664	6.87307062472036	357244.005163511	3695.99997831108	1540639.5	1603.53
1	E11	2	SPEN	NM_015001	sample	5	16.0929054054054	76.1283783783784	6.0484036943742	316018.403716216	3473.13663272126	1404694	1418.67
1	E11	3	SPEN	NM_015001	sample	6	16.0801815431165	67.571860816944	4.96563100045737	230235.426626324	3073.36038494826	1230974	1163.01
1	E12	1	ARID1B	NM_017519	sample	4	16.445558739255	77.4297994269341	7.66879725966487	353845.094555874	3638.32708132809	1482903.6	1615
1	E12	2	ARID1B	NM_017519	sample	5	18.5805946791862	87.7762128325509	4.96887091529149	349225.796557121	3488.48865064824	1480431.8	1442.3
1	E12	3	ARID1B	NM_017519	sample	6	17.5067264573991	71.8176382660688	4.7263099501362	262038.094170404	3261.58981085305	1236485	1279.89
1	E13	1	ERCC4	NM_005236	sample	4	17.6544850498339	81.0481727574751	6.36341269616198	333615.895348837	3475.7845796448	1459102	1491.36
1	E13	2	ERCC4	NM_005236	sample	5	18.9585798816568	87.8757396449704	6.37026120909718	354418.309664694	3447.68730964569	1526445.1	1447.87
1	E13	3	ERCC4	NM_005236	sample	6	18.1362725450902	82.8957915831663	5.10647134256346	319375.0501002	3392.32292469934	1371536	1346.41
1	E14	1	ATR	NM_001184	sample	4	16.5290215588723	82.3233830845771	6.79141555764617	363481.903814262	3705.33152350573	1458742.2	1570.52
1	E14	2	ATR	NM_001184	sample	5	17.2964224872232	86.2844974446337	5.62530418107465	374462.165247019	3666.35982445984	1532882.7	1561.84
1	E14	3	ATR	NM_001184	sample	6	15.8406374501992	73.0378486055777	5.99203790844921	293923.810756972	3376.17496132567	1358441	1377.63
1	E15	1	STAG2	NM_006603	sample	4	15.1141141141141	72.1051051051051	4.68349200488635	300170.578078078	3209.14656002549	1300116.3	1399.35
1	E15	2	STAG2	NM_006603	sample	5	16.4809941520468	74	5.34821816403668	291836.868421053	3492.17698405654	1370750.2	1457.94
1	E15	3	STAG2	NM_006603	sample	6	16.6356275303644	78.0310391363023	6.536801302074	341552.452091768	3578.2671513535	1446481	1513.94
1	E16	1	WRN	NM_000553	sample	4	15.2346278317152	59.5970873786408	4.24893299452402	200644.406148867	2889.88960425092	1174213.3	1107.06
1	E16	2	WRN	NM_000553	sample	5	16.6582278481013	80.2079566003617	6.05992406064812	351863.640144665	3564.36004265975	1527012.3	1529.77
1	E16	3	WRN	NM_000553	sample	6	16.689381933439	74.3264659270998	5.66061368017571	299234.30110935	3405.22612815854	1372438	1409.5
1	E17	1	RF	NA	Neutral	4	16.5481770833333	79.30859375	6.95243277668347	343682.149739583	3678.82293420754	1485579.5	1585.09
1	E17	2	RF	NA	Neutral	5	16.7141089108911	78.0160891089109	6.40139213721523	347229.883663366	3700.0055135949	1553444.1	1584.64
1	E17	3	RF	NA	Neutral	6	16.6713709677419	67.4848790322581	4.51334298460096	243341.733870968	3092.49846113713	1315762	1219.13
1	E18	1	RF	NA	Neutral	4	16.1910994764398	72.4568062827225	6.41472538062571	314533.323298429	3518.30033151147	1497547.8	1543.76
1	E18	2	RF	NA	Neutral	5	18.2911392405063	84.5590717299578	5.44726646801871	360748.17721519	3471.38958001164	1757296.6	1546.44
1	E18	3	RF	NA	Neutral	6	16.402497598463	70.8021133525456	5.12664575480627	276306.128722382	3346.43267011414	1311286	1316.88
1	E19	1	RF	NA	Neutral	4	18.119623655914	88.4717741935484	6.16463194565673	377174.106182796	3677.71748204382	1595907	1615.35
1	E19	2	RF	NA	Neutral	5	17.2855133614627	80.7946554149086	6.90886522370653	343480.212376934	3652.89844617014	1509942.9	1561.49
1	E19	3	RF	NA	Neutral	6	16.9373549883991	73.2169373549884	5.20866361390275	277677.873549884	3342.27767848054	1324961	1333.93
1	E20	1	RF	NA	Neutral	4	17.9739837398374	87.3463414634146	7.22367699392769	384139.188617886	3805.46130451377	1595531.9	1712.78
1	E20	2	RF	NA	Neutral	5	16.9317803660566	80.4459234608985	5.55803483515042	336011.49750416	3563.67511983164	1493213.9	1530
1	E20	3	RF	NA	Neutral	6	17.2873711340206	76.645618556701	5.46374309789374	292107.088917526	3405.73692526481	1312515	1361.14
1	E21	1	RF	NA	Neutral	4	17.2794326241135	83.0836879432624	6.4894594338855	366029.034042553	3700.72102178048	1582041.4	1668.05
1	E21	2	RF	NA	Neutral	5	17.2749675745785	80.6044098573282	5.54523825981614	345940.203631647	3677.48927036759	1538219.6	1604.27
1	E21	3	RF	NA	Neutral	6	18.5102564102564	89.1205128205128	6.62134104439234	367545.335897436	3486.13062863488	1569463	1451.79
1	E22	1	RF	NA	Neutral	4	17.2995839112344	77.9251040221914	4.93889985160751	306023.687933426	3495.41359693505	1414349.7	1499.76
1	E22	2	RF	NA	Neutral	5	16.8923230309073	77.5204386839482	5.69717716364002	322614.401794616	3666.65420256675	1454076.2	1604.34
1	E22	3	RF	NA	Neutral	6	17.4911838790932	77.27959697733	4.47486649030441	293583.569269521	3383.79656116347	1333794	1344.56
1	F03	1	OTNT	NA	Neutral	4	15.969465648855	70.3511450381679	5.18206759761279	264090.470229008	3259.06532232492	1218966.3	1316.66
1	F03	2	OTNT	NA	Neutral	5	16.2895204262877	76.316163410302	6.02638714467783	312148.788632327	3423.82538218111	1347512	1428.3
1	F03	3	OTNT	NA	Neutral	6	15.5458937198068	69.3607085346216	4.63812418127041	272093.6215781	3335.15458658014	1259476	1326.45
1	F04	1	OTNT	NA	Neutral	4	18.1178861788618	81.1565040650407	4.84113784090284	311926.089430894	3413.92111262989	1413444.6	1399.98
1	F04	2	OTNT	NA	Neutral	5	16.9693721286371	77.4823889739663	4.81661926003546	288150.335375191	3371.63569397033	1300368	1361.19
1	F04	3	OTNT	NA	Neutral	6	16.1909722222222	72.9444444444444	4.6964977656313	282929.052083333	3392.41600732944	1356443	1374.47
1	F05	1	OTNT	NA	Neutral	4	15.7591973244147	75.1555183946488	5.45275430375714	323505.948160535	3627.21926688571	1453748	1540.9
1	F05	2	OTNT	NA	Neutral	5	17.8097345132743	80.9321533923304	5.53569538149408	316889.281710914	3443.70476791613	1365872.4	1407.59
1	F05	3	OTNT	NA	Neutral	6	16.8218562874251	74.9820359281437	4.70195365688011	294616.627245509	3339.34139131944	1330896	1342.05
1	F06	1	OTNT	NA	Neutral	4	17.0458265139116	79.9263502454992	4.78968811126657	305585.245499182	3399.14029693648	1371792.8	1348.57
1	F06	2	OTNT	NA	Neutral	5	16.4229249011858	72.9664031620553	5.41138858575183	284020.387351779	3312.83302116894	1287651	1339.76
1	F06	3	OTNT	NA	Neutral	6	16.8620689655172	77.3513957307061	4.98578274397764	282001.221674877	3120.20587281431	1178776	1239.8
1	F07	1	OTNT	NA	Neutral	4	15.972366148532	73.4715025906736	5.4250680344421	295686.834196891	3418.50301109763	1342879.2	1438.02
1	F07	2	OTNT	NA	Neutral	5	17.5102319236016	77.818553888131	5.74977140212505	309592.553888131	3412.98835613642	1448371	1401.94
1	F07	3	OTNT	NA	Neutral	6	16.2816399286988	75.8894830659537	5.38876831114282	305401.95543672	3456.25243538074	1274927	1334.41
1	F08	1	OTNT	NA	Neutral	4	15.9421157684631	73.9600798403194	5.64588763612718	312963.74251497	3506.72495778663	1486878.8	1534.38
1	F08	2	OTNT	NA	Neutral	5	16.2437137330754	75.1934235976789	5.85402501216633	304199.940038685	3509.51245815306	1364429.8	1476.05
1	F08	3	OTNT	NA	Neutral	6	16.9277108433735	79.8640275387263	5.32840535908826	325510.013769363	3599.82928470646	1374981	1466.42
1	F09	1	PTPRB	NM_002837	sample	4	17.3758064516129	78.2532258064516	4.68843147642476	295924.675806452	3345.28075263295	1381743.4	1382.41
1	F09	2	PTPRB	NM_002837	sample	5	18.1872909698997	80.9899665551839	4.58917775328779	287058.856187291	3224.03535575615	1299721.7	1265.77
1	F09	3	PTPRB	NM_002837	sample	6	15.2863705972435	57.2633996937213	4.52128945338059	186566.376722818	2877.81012522598	1065497	1072.58
1	F10	1	WAS	NM_000377	sample	4	17.4091603053435	80.4717557251908	6.01201446960614	320351.250381679	3506.22548553877	1409850.9	1475.59
1	F10	2	WAS	NM_000377	sample	5	17.5195439739414	78.85667752443	6.19555063261446	309526.208469055	3425.80305840131	1320732.8	1379.86
1	F10	3	WAS	NM_000377	sample	6	16.6383601756955	76.3499267935578	5.58651818575101	289987.136163982	3285.37283038478	1248680	1271.27
1	F11	1	ODAM	NM_017855	sample	4	16.9751824817518	83.7197080291971	6.6648614099842	373977.906569343	3674.71121238691	1587389.3	1606.66
1	F11	2	ODAM	NM_017855	sample	5	17.1850340136054	81.3047619047619	5.59332972208126	335121.224489796	3635.03606713851	1440218.1	1529.71
1	F11	3	ODAM	NM_017855	sample	6	18.2	83.0553191489362	5.00192608921795	309492.862411348	3394.37483875509	1319194	1307.81
1	F12	1	BRIP1	NM_032043	sample	4	16.9133858267717	74.4992125984252	5.79991975664865	286006.598425197	3333.85248330687	1348804.2	1378.83
1	F12	2	BRIP1	NM_032043	sample	5	17.0263929618768	79.6275659824047	5.4459895117126	327422.030791789	3495.2559784212	1454562	1470.03
1	F12	3	BRIP1	NM_032043	sample	6	17.29375	74.634375	4.7195999824995	279093.7984375	3223.86860242428	1331530	1247.57
1	F13	1	ATRX	NM_138270	sample	4	17.6348733233979	87.1132637853949	7.12289902842203	371594.682563338	3716.22803943477	1507848.3	1642.89
1	F13	2	ATRX	NM_138270	sample	5	17.9116541353383	90.4266917293233	6.90009885983429	396002.242481203	3821.0321312284	1522598.9	1681.97
1	F13	3	ATRX	NM_138270	sample	6	16.8708272859216	82.2278664731495	6.429815417572	360334.635703919	3588.32738673331	1445840	1528.93
1	F14	1	PLXNB2	NM_012401	sample	4	16.768	80.262	7.1634184737278	343563.29	3512.4381184653	1399431.6	1498.4
1	F14	2	PLXNB2	NM_012401	sample	5	17.4462962962963	80.2537037037037	6.56264466413921	336304.442592593	3341.44503773985	1332350.7	1384.09
1	F14	3	PLXNB2	NM_012401	sample	6	18.4539007092199	81.4539007092199	5.34046275072185	300279.127659574	3238.09374314085	1214787	1266.88
1	F15	1	ZMYM2	NM_197968	sample	4	17.1656626506024	81.8042168674699	5.39491817732783	350514.549698795	3530.14836554651	1509703.4	1527.51
1	F15	2	ZMYM2	NM_197968	sample	5	19.0933098591549	93.4788732394366	5.69217204473586	389372.024647887	3690.78452480114	1591144.4	1583.02
1	F15	3	ZMYM2	NM_197968	sample	6	17.8807339449541	85.4440366972477	6.12259961429376	359134.350458716	3591.29923561552	1487676	1554.79
1	F16	1	MBD1	NM_015845	sample	4	17.3513513513514	85.6278586278586	6.97215470931798	383306.137214137	3658.08308423556	1494187	1639.67
1	F16	2	MBD1	NM_015845	sample	5	16.9581589958159	85.6422594142259	7.63294836185865	375870.953974895	3754.65008153172	1521464.4	1671.83
1	F16	3	MBD1	NM_015845	sample	6	17.899419729207	83.5764023210832	5.91115377637476	346465.410058027	3520.20675982546	1465423	1482.58
1	F17	1	OTNT	NA	Neutral	4	17.3668639053254	82.0399408284024	5.6410917199101	354486.724852071	3609.01007356583	1527142.1	1582.2
1	F17	2	OTNT	NA	Neutral	5	16.7772020725389	78.5090673575129	5.96395801451464	324316.970207254	3610.26008364459	1463956	1542.73
1	F17	3	OTNT	NA	Neutral	6	15.3619167717528	57.577553593947	4.06458079567984	184836.336696091	2834.08661522812	1080976	1045.88
1	F18	1	OTNT	NA	Neutral	4	17.8571428571429	85.3083451202263	6.37341283747944	367780.357850071	3682.86376334173	1558522.1	1622.73
1	F18	2	OTNT	NA	Neutral	5	17.0055555555556	80.7805555555556	5.80692742181665	332132.747222222	3556.27161602269	1416464.8	1464.54
1	F18	3	OTNT	NA	Neutral	6	17.3770287141074	79.4007490636704	5.0145211220741	302954.601747815	3467.70887671255	1290173	1331
1	F19	1	OTNT	NA	Neutral	4	16.872972972973	81.1148648648649	6.35615187216499	346934.563513514	3674.8144452338	1464732.6	1598.83
1	F19	2	OTNT	NA	Neutral	5	17.2662721893491	86.137573964497	6.89631563551818	392183.897928994	3753.81636959925	1516366	1652.78
1	F19	3	OTNT	NA	Neutral	6	16.9019316493314	79.5527488855869	5.78258113128223	324958.716196137	3479.81616192615	1392039	1398.34
1	F20	1	OTNT	NA	Neutral	4	16.613309352518	83.9640287769784	7.9192123409099	395103.550359712	3787.83048569434	1597129.5	1706.68
1	F20	2	OTNT	NA	Neutral	5	16.6411214953271	83.188785046729	7.907118957501	385963.682242991	3803.50645452597	1601795	1693.02
1	F20	3	OTNT	NA	Neutral	6	17.1451942740286	80.1390593047035	5.62448559510395	325581.392638037	3486.98885281407	1357775	1404.84
1	F21	1	OTNT	NA	Neutral	4	17.3992346938776	81.8635204081633	6.54862740348042	347113.87244898	3612.8867883039	1455945.4	1579.69
1	F21	2	OTNT	NA	Neutral	5	18.0292096219931	87.3883161512027	5.27328558584914	365853.628865979	3623.44270680853	1549459.7	1593.07
1	F21	3	OTNT	NA	Neutral	6	16.3710106382979	75.5678191489362	6.39801606353103	306302.255319149	3499.89917504016	1321431	1453.48
1	F22	1	OTNT	NA	Neutral	4	17.5572139303483	84.5721393034826	6.1929514160675	345900.257048093	3674.94109867837	1425443.2	1612.46
1	F22	2	OTNT	NA	Neutral	5	17.3046153846154	82.8661538461539	5.41631594218453	326621.570769231	3486.44894398377	1356594.1	1458.1
1	F22	3	OTNT	NA	Neutral	6	17.1877192982456	85.7157894736842	7.58948955287933	391360.338596491	3747.87824154357	1483006	1623.07
1	G03	1	RF	NA	Neutral	4	16.0638036809816	69.4711656441718	4.67472299393143	260779.873619632	3233.79557009645	1255205.6	1285.63
1	G03	2	RF	NA	Neutral	5	12.7175	55.4525	4.03545467786926	204438.6225	2567.72298040898	927866	971.68
1	G03	3	RF	NA	Neutral	6	17.3959390862944	75.6992385786802	5.38065948397205	292051.538071066	3295.36284041813	1304319	1337.93
1	G04	1	RF	NA	Neutral	4	16.498820754717	75.6992924528302	5.79823536774424	305846.418632075	3360.45031721811	1298764.9	1398.96
1	G04	2	RF	NA	Neutral	5	17.5189504373178	80.5889212827988	6.01826512685983	316097.44606414	3423.71079260569	1374968	1442.77
1	G04	3	RF	NA	Neutral	6	15.4267185473411	67.621271076524	5.09790690588791	263836.959792477	3214.23136432866	1189792	1277.51
1	G05	1	RF	NA	Neutral	4	15.6280400572246	71.5979971387697	6.5881571603024	299382.17167382	3492.95639411652	1314524.3	1474.78
1	G05	2	RF	NA	Neutral	5	17.2854889589905	74.8596214511041	4.68785933650507	273125.410094637	3221.15387329749	1300596.2	1287.99
1	G05	3	RF	NA	Neutral	6	17.5692307692308	73.2013986013986	4.50282933667166	256217.337062937	3117.8092549429	1164873	1143.03
1	G06	1	RF	NA	Neutral	4	16.657200811359	77.6470588235294	6.36131053451312	312770.314401623	3469.55155066809	1381103.5	1468.58
1	G06	2	RF	NA	Neutral	5	17.2333785617368	77.651289009498	6.38873343138817	321377.986431479	3537.47889256278	1421159.8	1532.57
1	G06	3	RF	NA	Neutral	6	16.9340329835082	72.8590704647676	4.66383252453454	261515.529235382	3203.5122425819	1159038	1190.06
1	G07	1	RF	NA	Neutral	4	16.6918075422627	75.7737321196359	5.67914239172942	311809.963589077	3420.51145160114	1399908.9	1423.11
1	G07	2	RF	NA	Neutral	5	17.2201342281879	81.393288590604	6.44383216822612	343423.170469799	3552.25075927228	1450519.7	1530.23
1	G07	3	RF	NA	Neutral	6	15.1834112149533	65.2558411214953	4.74034521799138	248438.330607477	3224.38740524154	1234838	1249.24
1	G08	1	RF	NA	Neutral	4	16.2216142270862	75.9575923392613	7.50217394795818	342175.365253078	3736.18612867334	1508585.3	1637.45
1	G08	2	RF	NA	Neutral	5	16.7460526315789	70.7302631578947	5.05786786812507	264803.661842105	3346.99179529042	1357516.8	1373.4
1	G08	3	RF	NA	Neutral	6	16.6679586563308	73.2919896640827	5.07161049476547	291238.490956072	3383.25997851777	1327298	1352.87
1	G09	1	BRCA1	NM_007298	sample	4	17.7281795511222	89.211970074813	7.38738892041906	370617.159600998	3599.72013272154	1440821.1	1548.69
1	G09	2	BRCA1	NM_007298	sample	5	14.9093137254902	55.0661764705882	3.8591245176636	162904.18872549	2604.87130549225	1010580.1	927.85
1	G09	3	BRCA1	NM_007298	sample	6	15.0147058823529	64.6617647058823	4.90009072650952	231895.558823529	3081.63235582394	1129557	1187.09
1	G10	1	ASXL1	NM_015338	sample	4	18.6788617886179	89.7459349593496	6.49971111792297	364619.56300813	3607.39855223246	1483354.5	1560.41
1	G10	2	ASXL1	NM_015338	sample	5	17.3178294573643	86.6453488372093	6.80584868959103	381399.889534884	3767.09088953082	1478444	1605.89
1	G10	3	ASXL1	NM_015338	sample	6	17.4207317073171	82.8760162601626	5.66254395182477	340053.392276423	3482.02718200621	1421959	1426.04
1	G11	1	ASXL2	NM_018263	sample	4	17.3357452966715	73.4761215629522	4.85204737260011	261919.264833575	3214.20284936213	1279999.8	1299.07
1	G11	2	ASXL2	NM_018263	sample	5	16.8218232044199	76.0524861878453	5.60183942771533	301547.950276243	3330.8210893683	1374800	1357.65
1	G11	3	ASXL2	NM_018263	sample	6	16.234328358209	73.6432835820896	5.39735776479608	279847.814925373	3332.56631918777	1285011	1314.75
1	G12	1	TP53BP1	NM_005657	sample	4	18.5392156862745	97.7921568627451	6.53936533218788	445332.531372549	3991.84141558485	1718873.7	1839.44
1	G12	2	TP53BP1	NM_005657	sample	5	19.0630630630631	99.390990990991	6.50350890544002	425663.410810811	3854.26381268786	1631605.2	1693.23
1	G12	3	TP53BP1	NM_005657	sample	6	18.0818181818182	93.4818181818182	6.75131396108649	400015.976363636	3725.89689385603	1562925	1613.01
1	G13	1	FAT1	NM_005245	sample	4	17.9652677279305	83.6454413892909	5.96635200208885	337185.596237337	3483.59377543173	1435797.4	1396.17
1	G13	2	FAT1	NM_005245	sample	5	17.7141057934509	84.2392947103275	7.11935970119539	358174.288413098	3625.9046871163	1490130.5	1535.66
1	G13	3	FAT1	NM_005245	sample	6	16.408275862069	70.6786206896552	5.84799412803064	256739.537931034	3213.94659687607	1186771	1233.97
1	G14	1	BAP1	NM_004656	sample	4	17.3704379562044	85.2992700729927	7.48458663600388	381627.73540146	3879.40012622709	1592639.1	1718
1	G14	2	BAP1	NM_004656	sample	5	17.0178571428571	86.1964285714286	5.88464304800202	383744.806818182	3795.78838247401	1604481.8	1670.56
1	G14	3	BAP1	NM_004656	sample	6	16.6259541984733	78.7541984732824	4.98866926758552	322838.155725191	3519.62677857116	1383924	1432.57
1	G15	1	ZNF516	NM_014643	sample	4	17.9409448818898	89.0472440944882	6.74590944116206	389054.748031496	3723.80293196056	1534287.7	1688.12
1	G15	2	ZNF516	NM_014643	sample	5	18.0215264187867	89.0489236790607	6.30847281473053	361921.305283757	3683.91164924827	1531644.3	1610.53
1	G15	3	ZNF516	NM_014643	sample	6	15.5430861723447	75.2665330661323	5.36303400052124	322237.76753507	3235.54430364887	1457273	1442.18
1	G16	1	GRIN2A	NM_000833	sample	4	17.3292496171516	83.3047473200613	7.5761340909057	356542.718223583	3559.04085610311	1460252.4	1582.36
1	G16	2	GRIN2A	NM_000833	sample	5	17.486798679868	82.2293729372937	7.16993017667322	344257.636963696	3580.7699174053	1465299.5	1538.6
1	G16	3	GRIN2A	NM_000833	sample	6	17.4295652173913	75.1878260869565	5.06954291863004	277189.172173913	3264.65283727475	1245252	1276.69
1	G17	1	RF	NA	Neutral	4	16.6235138705416	79.2906208718626	6.24786647447504	336837.289299868	3686.16976804655	1459606	1627.78
1	G17	2	RF	NA	Neutral	5	16.3708399366086	78.0633914421553	7.05401353723967	343826.657686212	3631.52271609873	1469522.8	1562.92
1	G17	3	RF	NA	Neutral	6	17.8549511854951	80.6889818688982	5.62343430382761	315517.114365411	3447.41749491825	1369085	1379.54
1	G18	1	RF	NA	Neutral	4	17.89896373057	83.6282383419689	7.21614857582274	359934.39119171	3668.29005453474	1554710.7	1611.26
1	G18	2	RF	NA	Neutral	5	17.0434083601286	79.8344051446945	6.04620933824319	328628.937299035	3534.72749861315	1439297	1491.27
1	G18	3	RF	NA	Neutral	6	16.7750309023486	78.8825710754017	6.65868961440576	338666.04697157	3676.03721582507	1412891	1578.54
1	G19	1	RF	NA	Neutral	4	17.53515625	82.9583333333333	5.44111665230204	336224.20703125	3591.26465641973	1480686.2	1548.12
1	G19	2	RF	NA	Neutral	5	17.5333333333333	83.4208333333333	5.94121770518538	350678.376388889	3651.89140462878	1491225	1559.51
1	G19	3	RF	NA	Neutral	6	16.8493150684932	78.8328767123288	5.47882131673286	323195.275342466	3490.96145261735	1399007	1441.56
1	G20	1	RF	NA	Neutral	4	17.9260563380282	85.7447183098592	6.46721803303057	363319.153169014	3729.76706539929	1553792.4	1673.41
1	G20	2	RF	NA	Neutral	5	17.594383775351	84.9531981279251	6.40348131547572	371120.901716069	3624.44559692855	1503373.8	1558.66
1	G20	3	RF	NA	Neutral	6	16.6472346786248	76.3811659192825	5.33064246643387	296449.153961136	3427.60830934198	1297060	1380.61
1	G21	1	RF	NA	Neutral	4	18.4737762237762	88.1730769230769	5.93934374084443	364904.367132867	3718.20004910827	1551227.2	1638.63
1	G21	2	RF	NA	Neutral	5	18.1305007587253	83.3171471927162	5.1914075319944	338529.42185129	3551.54429184908	1479780.9	1528.34
1	G21	3	RF	NA	Neutral	6	17.7515060240964	79.4774096385542	4.99134567518854	305562.365963855	3453.7720307637	1325706	1419.21
1	G22	1	RF	NA	Neutral	4	16.7425431711146	82.9874411302983	6.70634197289965	362061.703296703	3686.1452715871	1481655.9	1613.3
1	G22	2	RF	NA	Neutral	5	17.3044776119403	78.6253731343284	5.58223494242938	312189.758208955	3455.70656159873	1397071.4	1492.3
1	G22	3	RF	NA	Neutral	6	15.652	68.74	4.954098017622	262041.037333333	3234.18049629099	1246170	1294.23
1	H03	1	CHEK1	NA	Positive	4	18.1944444444444	135.944444444444	27.0225249331759	1018443.31111111	5256.78965719689	3377432.7	3213.9
1	H03	2	CHEK1	NA	Positive	5	17.1708185053381	129.135231316726	26.3275438060933	982171.024911032	5126.52807484118	3267301.7	3105.75
1	H03	3	CHEK1	NA	Positive	6	20.3681818181818	147.195454545455	29.5834676559899	1086432.45909091	5055.05602827954	3697104	3032.31
1	H04	1	CHEK1	NA	Positive	4	19.1648351648352	137.413919413919	30.9921259623962	981654.377289377	5115.3902391155	3442235	3023.17
1	H04	2	CHEK1	NA	Positive	5	14.10407239819	110.285067873303	23.3975288256441	868699.262443439	4390.52229822593	3078405	2650.25
1	H04	3	CHEK1	NA	Positive	6	17.7457627118644	125.35593220339	20.4519654383673	877256.622881356	4837.43257689963	2858717	2746.51
1	H05	1	CHEK1	NA	Positive	4	19.4423963133641	151.382488479263	28.0634135945359	1145236.65437788	5024.55818018981	3719129.6	3092.53
1	H05	2	CHEK1	NA	Positive	5	18.8592057761733	122.111913357401	22.3779573161166	825236.74368231	4786.70807070741	2845394.2	2723.29
1	H05	3	CHEK1	NA	Positive	6	19.1176470588235	132.323529411765	17.2286898658413	922684.264705882	4709.27007249276	2966956	2642.27
1	H06	1	CHEK1	NA	Positive	4	19.2890173410405	145.421965317919	26.1169950876924	1026080.20231214	4978.0073093243	3371166	2915.65
1	H06	2	CHEK1	NA	Positive	5	17.3675213675214	127.192307692308	20.151022334988	896878.974358974	4774.67187051227	2911455	2686.54
1	H06	3	CHEK1	NA	Positive	6	15.9581395348837	130.944186046512	24.1653344411287	1022923.42790698	5393.39786129281	3360832	3201.87
1	H07	1	CHEK1	NA	Positive	4	16.5196078431373	169.583333333333	51.019548864918	1597075.96078431	6652.32584098117	4787689.1	4599.77
1	H07	2	CHEK1	NA	Positive	5	17.2	135.45625	27.3439957374569	1072318.69375	5430.96435804372	3433912.3	3375.48
1	H07	3	CHEK1	NA	Positive	6	19.5679442508711	128.721254355401	25.3088234896654	872773.414634146	4596.1940611192	2974210	2615.6
1	H08	1	CHEK1	NA	Positive	4	17.2316715542522	122.035190615836	18.5251667311448	852279.146627566	5049.91966229579	2737347.9	2884.27
1	H08	2	CHEK1	NA	Positive	5	17.494983277592	128.789297658863	26.7377402079024	956344.153846154	5179.02770292954	3173146.5	3132.29
1	H08	3	CHEK1	NA	Positive	6	17.7653429602888	134.646209386282	28.1490361701297	1014807.05776173	5059.49278515148	3222934	3043.08
1	H09	1	NOTCH2	NM_024408	sample	4	16.9807121661721	87.0890207715133	7.20974851807736	408306.602373887	3927.54478404418	1613099.2	1772.24
1	H09	2	NOTCH2	NM_024408	sample	5	15.6738738738739	79.5747747747748	7.26957257740897	373626.158558559	3760.28071779844	1545180.4	1641.81
1	H09	3	NOTCH2	NM_024408	sample	6	13.2476923076923	48.7630769230769	3.82680633427638	156729.035384615	2668.2812110515	1017754	961.84
1	H10	1	FANCM	NM_020937	sample	4	16.2045454545455	76.6272727272727	6.75298049538971	324558.957575758	3525.46506053395	1383507.1	1500.5
1	H10	2	FANCM	NM_020937	sample	5	16.9591029023747	78.9366754617414	5.46454130780473	320803.139841689	3367.72187219813	1318202.7	1302.42
1	H10	3	FANCM	NM_020937	sample	6	16.5199335548173	73.9468438538206	5.53798528954201	287671.649501661	3301.52805404685	1244099	1294.93
1	H11	1	RASA1	NM_022650	sample	4	16.4894514767932	78.2700421940928	6.73053967122281	348382.518987342	3680.72832449589	1455014.7	1605.35
1	H11	2	RASA1	NM_022650	sample	5	16.0521609538003	72.8897168405365	7.06819409316514	308189.660208644	3545.07260167646	1357000.4	1539.63
1	H11	3	RASA1	NM_022650	sample	6	15.6743648960739	68.0254041570439	5.56608860922392	269266.103926097	3272.87476325833	1235188	1328.37
1	H12	1	KDM5C	NM_004187	sample	4	16.281914893617	76.2109929078014	7.03666699391218	335241.90248227	3571.00621056702	1428222.1	1565.79
1	H12	2	KDM5C	NM_004187	sample	5	17.5963149078727	81.0519262981575	5.76621147195546	326197.070351759	3548.22873462985	1399606.7	1511.58
1	H12	3	KDM5C	NM_004187	sample	6	16.6912	77.904	5.91581284353755	317099.456	3446.93619866551	1349847	1425.55
1	H13	1	FAS	NA	sample	4	17.4413580246914	82.3549382716049	5.4247547319809	348101.543209877	3567.80784550717	1487551	1565.09
1	H13	2	FAS	NA	sample	5	17.1490787269682	86.0402010050251	7.24237952657045	393170.092127303	3797.43589393995	1636339.2	1739.99
1	H13	3	FAS	NA	sample	6	17.9741641337386	81.3556231003039	5.21226629356177	317462.382978723	3464.0939131745	1400973	1414.2
1	H14	1	PTPRC	NR_052021	sample	4	16.6149584487535	77.8421052631579	5.96692234950267	323210.311634349	3567.24361132373	1434611.6	1569.64
1	H14	2	PTPRC	NR_052021	sample	5	16.9153284671533	81.0875912408759	7.24661810881912	382537.329927007	3781.19100937136	1605907.3	1709.68
1	H14	3	PTPRC	NR_052021	sample	6	16.3305203938115	72.0295358649789	5.37628055096137	282387.365682138	3344.39815061196	1367774	1390.6
1	H15	1	PTPRU	NM_133178	sample	4	18.0301075268817	89.8623655913978	5.86368117920591	376875.698924731	3740.93228074602	1522981.9	1617.36
1	H15	2	PTPRU	NM_133178	sample	5	17.6176961602671	88.1969949916528	6.94340127728457	373670.348914858	3753.52791708642	1551177.6	1640.16
1	H15	3	PTPRU	NM_133178	sample	6	17.3833333333333	83.7212121212121	5.85312582289128	340395.68030303	3627.83472472095	1409102	1522.27
1	H16	1	FUBP1	NM_003902	sample	4	16.3076923076923	74.2956259426848	5.12851901062598	285501.295625943	3357.86621735622	1369394.1	1384.56
1	H16	2	FUBP1	NM_003902	sample	5	16.0730050933786	77.5568760611205	7.44703640604302	362291.765704584	3693.29136754416	1539129.5	1685.38
1	H16	3	FUBP1	NM_003902	sample	6	15.7707581227437	73.7274368231047	5.90556697452696	299402.077617329	3203.64179042004	1283499	1317.2
1	H17	1	CHEK1	NA	Positive	4	15.7799227799228	145.312741312741	32.7796267405739	1282300.14671815	5994.53355046685	4051809.7	3855.06
1	H17	2	CHEK1	NA	Positive	5	17.5878136200717	142.100358422939	30.462973275933	1120756.59856631	5515.64113250803	3480777.9	3305.91
1	H17	3	CHEK1	NA	Positive	6	17.8494208494208	119.664092664093	14.2238047904392	778473.71042471	4677.94390867356	2570554	2485.17
1	H18	1	CHEK1	NA	Positive	4	19.03	142.28	28.6782906898305	1074084.955	5420.78936440954	3639674.5	3323.72
1	H18	2	CHEK1	NA	Positive	5	17.412	137.716	29.0380928283198	1040208.952	5478.44045536303	3425314.1	3343.86
1	H18	3	CHEK1	NA	Positive	6	15.1158798283262	118.047210300429	26.6841963500905	894684.330472103	5103.62959356722	2898764	2936.77
1	H19	1	CHEK1	NA	Positive	4	19.0045045045045	143.274774774775	22.152644662706	1041560.45945946	5262.76397988449	3373324.5	3116.22
1	H19	2	CHEK1	NA	Positive	5	18.156462585034	147.850340136054	28.8143859304099	1199688.29931973	5681.52978565632	3899286.4	3575.31
1	H19	3	CHEK1	NA	Positive	6	18.1105527638191	133.346733668342	22.9519957294409	935068.226130653	4818.5374626278	3040693	2610.91
1	H20	1	CHEK1	NA	Positive	4	18.1037735849057	125.745283018868	19.5712406888247	814921.396226415	4699.55626172377	2649776.6	2597.6
1	H20	2	CHEK1	NA	Positive	5	17.0533980582524	141.461165048544	29.6047513933697	1135601.22815534	5790.61197584488	3683795	3614.31
1	H20	3	CHEK1	NA	Positive	6	14.5099715099715	89.5299145299145	18.4265125126049	583957.803418803	3823.7472683416	2254676	2103.9
1	H21	1	CHEK1	NA	Positive	4	17.2877192982456	130.522807017544	29.1979035020808	970174.421052632	5143.89469050913	3158411.6	3044.71
1	H21	2	CHEK1	NA	Positive	5	18.4709897610921	143.027303754266	31.2417046967225	1125602.54607509	5665.02639505563	3503716.6	3495.87
1	H21	3	CHEK1	NA	Positive	6	16.2528301886792	132.803773584906	36.0901211366459	1091998.50943396	5387.57461270733	3411538	3312.54
1	H22	1	CHEK1	NA	Positive	4	18.207468879668	133.854771784232	25.3687593523159	969894.045643153	5047.96916686353	3189177.6	2975.1
1	H22	2	CHEK1	NA	Positive	5	19.4908256880734	134.44495412844	25.9740866938752	933983.793577982	5060.51163296955	3167687	3001.43
1	H22	3	CHEK1	NA	Positive	6	18.3485477178423	129.149377593361	13.5250586322684	862157.124481328	4576.4703503854	2745918	2487.53
1	I03	1	RPA32	NA	Positive	4	19.9749103942652	147.921146953405	25.6929056566165	1093599.81003584	5134.48080681109	3698506.2	3088.68
1	I03	2	RPA32	NA	Positive	5	22.3358395989975	151.288220551378	22.8456086842089	1099275.23809524	5191.90108187331	3804441.6	3098.43
1	I03	3	RPA32	NA	Positive	6	20.9208211143695	158.117302052786	22.67723961451	1222946.59530792	5174.53843493563	3939055	3126.98
1	I04	1	RPA32	NA	Positive	4	20.1558935361217	148.406844106464	23.7946436006992	1103813.83269962	5325.92938146794	3542182.3	3164.69
1	I04	2	RPA32	NA	Positive	5	22.1641337386018	160.753799392097	21.2307712829348	1202911.29179331	5357.17789210731	3877417.9	3255.39
1	I04	3	RPA32	NA	Positive	6	18.2454780361757	131.152454780362	20.8107644354488	989645.855297158	4925.09113076176	3178743	2806.72
1	I05	1	RPA32	NA	Positive	4	22.6832669322709	161.653386454183	20.2097170974477	1169810.30278884	5125.08160235578	3849832.6	3067.35
1	I05	2	RPA32	NA	Positive	5	20.7134831460674	140.842696629213	19.6024508682484	989549.486891386	5199.86853032497	3297774.3	2989.88
1	I05	3	RPA32	NA	Positive	6	21.595785440613	150.900383141762	15.8182261268654	1056574.47318008	4872.70869151238	3384649	2787
1	I06	1	RPA32	NA	Positive	4	21.3014861995754	152.791932059448	20.9520687244178	1116589.08067941	5295.47245380224	3622352.3	3173.23
1	I06	2	RPA32	NA	Positive	5	20.5523613963039	161.930184804928	18.3870910900503	1238076.0349076	5067.08944251226	3816661.3	3083.25
1	I06	3	RPA32	NA	Positive	6	21.3361522198731	154.397463002114	23.5352285561919	1153786.54122622	5198.0775076138	3667287	3065.82
1	I07	1	RPA32	NA	Positive	4	20.0934065934066	145.93956043956	22.988328167564	1041437.22252747	5076.17696171773	3420667.6	2877.26
1	I07	2	RPA32	NA	Positive	5	23.8962536023055	172.746397694524	17.6147811691779	1227147.08645533	5154.53548951621	3807387	2990.69
1	I07	3	RPA32	NA	Positive	6	20.2912912912913	148.267267267267	24.2690796420415	1090389.17117117	5096.28903481209	3588920	2969.05
1	I08	1	RPA32	NA	Positive	4	22.626582278481	164.287974683544	23.6409321062414	1209936.78797468	5585.74892624607	4047371.8	3370.46
1	I08	2	RPA32	NA	Positive	5	20.3333333333333	160.431972789116	22.3331366499749	1256077.65646259	5536.36556301622	3967918.6	3320.64
1	I08	3	RPA32	NA	Positive	6	22.1363636363636	154.220779220779	17.794785486811	1088490.04220779	4821.97710738141	3613135	2763.65
1	I09	1	ARHGAP35	NM_004491	sample	4	16.9874213836478	82.3349056603774	6.68508055609328	334497.136792453	3585.82022219599	1394707.2	1526.33
1	I09	2	ARHGAP35	NM_004491	sample	5	17.4826325411335	86.3144424131627	6.70451019651762	356921.650822669	3548.67681768426	1413113.6	1514.97
1	I09	3	ARHGAP35	NM_004491	sample	6	17.2874659400545	80.516348773842	5.52488134294585	314436.216621253	3445.03079900309	1313268	1402.82
1	I10	1	AHNAK	NM_024060	sample	4	15.4824902723735	67.3599221789883	5.76251305464856	259062.883268482	3042.31950338981	1183123.5	1237.78
1	I10	2	AHNAK	NM_024060	sample	5	16.0017006802721	64.2874149659864	4.90872367594201	238450.088435374	2890.1753036151	1179242.5	1126.63
1	I10	3	AHNAK	NM_024060	sample	6	16.0344202898551	66.2083333333333	5.23909840022346	235063.248188406	2898.12109817947	1097232	1080.61
1	I11	1	SH2B3	NM_005475	sample	4	17.3172804532578	80.2521246458924	6.12408300317371	311331.121813031	3408.7224269051	1356900.6	1367.18
1	I11	2	SH2B3	NM_005475	sample	5	16.5509554140127	78.1815286624204	7.00458645567261	331863.21178344	3558.18553747894	1403599.2	1475.79
1	I11	3	SH2B3	NM_005475	sample	6	17.2331838565022	76.6322869955157	5.12752398315025	273475.348281016	3223.8890196412	1228591	1208.32
1	I12	1	MSH2	NM_000251	sample	4	16.4607508532423	80.6843003412969	6.56270868648885	353468.148464164	3693.11575896672	1521356.8	1630.27
1	I12	2	MSH2	NM_000251	sample	5	17.0049261083744	80.4778325123153	6.96542232902441	346927.779967159	3640.92182359907	1505412.7	1567.65
1	I12	3	MSH2	NM_000251	sample	6	15.434188034188	75.957264957265	6.50255935445577	322364.076923077	3619.24997149023	1331458	1499.65
1	I13	1	NOTCH1	NM_017617	sample	4	16.9434571890145	76.2148626817447	4.89934031192557	284299.466882068	3269.10941194293	1352037.4	1359.82
1	I13	2	NOTCH1	NM_017617	sample	5	16.777316735823	75.2904564315353	5.45063233489332	295170.493775934	3429.7131780446	1336512.8	1418.75
1	I13	3	NOTCH1	NM_017617	sample	6	17.3757575757576	78.3345454545454	5.33993760626576	308909.098181818	3444.45402841564	1380098	1405.71
1	I14	1	RAD51	NM_133487	sample	4	20.8668224299065	102.920560747664	6.90133083015939	414456.238317757	3552.31680327945	1627655.5	1504.17
1	I14	2	RAD51	NM_133487	sample	5	19.7250859106529	101.893470790378	6.69133186052837	444295.47766323	3700.60437438766	1715767.6	1586.58
1	I14	3	RAD51	NM_133487	sample	6	18.8743455497382	93.6125654450262	7.09041836727845	383143.269633508	3539.77634203837	1544224	1465.32
1	I15	1	ZFHX4	NM_024721	sample	4	18.4859437751004	84.3105756358768	5.45252848795224	317814.887550201	3361.73393660014	1363686.7	1379.46
1	I15	2	ZFHX4	NM_024721	sample	5	17.9939577039275	87.2477341389728	5.5971803264994	349279.752265861	3569.12943791547	1452615.1	1482.46
1	I15	3	ZFHX4	NM_024721	sample	6	18.2409638554217	84.5769745649264	6.08881360118416	352357.269076305	3501.84702170721	1361503	1413.19
1	I16	1	KMT2C	NM_170606	sample	4	17.5123456790123	87.1558641975309	7.66402316016833	398388.336419753	3831.41977759397	1580729.9	1751.53
1	I16	2	KMT2C	NM_170606	sample	5	17.3431151241535	84.0090293453725	6.89994740360297	388410.004514673	3772.71902980677	1539496.4	1678.14
1	I16	3	KMT2C	NM_170606	sample	6	17.0299625468165	77.9812734082397	5.68354245055902	300797.853932584	3355.85031205352	1282118	1326.78
1	I17	1	RPA32	NA	Positive	4	19.9822695035461	136.379432624113	28.7862543146733	1013004.14184397	5030.39326501305	3509445.5	2991.83
1	I17	2	RPA32	NA	Positive	5	19.7051671732523	139.267477203647	25.4679753558778	1037246.15805471	5112.10392520164	3554183.4	3029.2
1	I17	3	RPA32	NA	Positive	6	20.3388157894737	132.463815789474	26.7144872232981	1002160.11842105	4667.71223640551	3799030	2874.55
1	I18	1	RPA32	NA	Positive	4	20.2635135135135	168.195945945946	21.7581745704845	1322638.43581081	5616.65906927196	3916236.7	3377.6
1	I18	2	RPA32	NA	Positive	5	19.9583333333333	165.0875	31.8577368644717	1352435.07916667	5722.92972767189	4326961.7	3587.32
1	I18	3	RPA32	NA	Positive	6	19.9003322259136	151.179401993355	26.8492899517471	1176950.10631229	5294.23707812853	3852504	3260.82
1	I19	1	RPA32	NA	Positive	4	22.398753894081	172.420560747664	21.5413491770444	1317617.34890966	5774.76743510731	4115414.3	3589.57
1	I19	2	RPA32	NA	Positive	5	21.2470238095238	158.217261904762	18.3260980463364	1179891.9672619	5544.35669383951	3756046.7	3233.65
1	I19	3	RPA32	NA	Positive	6	21.115987460815	142.868338557994	20.979065519524	985043.846394984	4762.95995940735	3344725	2631.2
1	I20	1	RPA32	NA	Positive	4	21.8398692810458	161.333333333333	18.9348186503854	1177946.11764706	5302.9454624165	3805856.7	3180.65
1	I20	2	RPA32	NA	Positive	5	20.5335570469799	163.191275167785	25.6705466238624	1307146.23154362	5611.82252982294	4218580	3557.71
1	I20	3	RPA32	NA	Positive	6	20.8724832214765	170.624161073825	27.6880347731148	1360625.54026846	5803.50320038908	4158026	3557.29
1	I21	1	RPA32	NA	Positive	4	21.0055248618785	174.914364640884	25.9783044458953	1387975.72099448	5719.58085401166	4275731.7	3459.39
1	I21	2	RPA32	NA	Positive	5	13.4477124183007	88.5964052287582	8.92116610960905	591307.266339869	2925.11473160321	1945862	1616.96
1	I21	3	RPA32	NA	Positive	6	19.5105386416862	142.779859484778	24.4345536426951	1081017.58079625	5364.79356833647	3608593	3097.01
1	I22	1	RPA32	NA	Positive	4	20.7025	167.445	28.0153124007518	1326191.255	5867.15237721588	4103889.1	3635.39
1	I22	2	RPA32	NA	Positive	5	21.875	166.704861111111	17.1742913031479	1201491.70138889	5504.96657684526	3655063.2	3296.07
1	I22	3	RPA32	NA	Positive	6	21.0382513661202	147.090163934426	18.0660107000306	1043880.75136612	4880.07334982441	3327284	2799.81
1	J03	1	ATR	NA	Positive	4	15.698224852071	72.6627218934911	5.4320777159064	283398.830374753	3240.93684860399	1240274.4	1305.56
1	J03	2	ATR	NA	Positive	5	14.8328125	69.1953125	6.13955205428258	291596.878125	3362.55515094052	1259961.4	1405.66
1	J03	3	ATR	NA	Positive	6	14.6749585406302	69.8922056384743	6.08185933132882	298075.487562189	3283.1427130699	1271432	1338.95
1	J04	1	ATR	NA	Positive	4	15.192	72.06	6.943520885716	305417.222	3371.16987036146	1325289.9	1457.69
1	J04	2	ATR	NA	Positive	5	16.6161616161616	81.6323232323232	7.56741832942093	357173.206060606	3548.10721323338	1430796	1486.5
1	J04	3	ATR	NA	Positive	6	14.5361216730038	67.2338403041825	5.72311900386881	261055.275665399	3272.71350558023	1224335	1294.81
1	J05	1	ATR	NA	Positive	4	17.2320819112628	83.7337883959044	6.71074271682391	364748.343003413	3546.73637304807	1480541.1	1489.62
1	J05	2	ATR	NA	Positive	5	16.0120805369128	78.2093959731544	6.6622941553296	362973.061744966	3741.40981205054	1545650.9	1611.87
1	J05	3	ATR	NA	Positive	6	15.9747368421053	76.4242105263158	5.61985438025311	333015.02	3446.33643902126	1439132	1419.82
1	J06	1	ATR	NA	Positive	4	16.0902612826603	78.7529691211401	6.90530833481302	368863.53087886	3726.321315365	1531657.6	1646.96
1	J06	2	ATR	NA	Positive	5	15.8401697312588	76.4229137199434	5.89184292433897	315217.998585573	3389.32853632432	1337862.6	1399.63
1	J06	3	ATR	NA	Positive	6	16.041312272175	73.0425273390036	5.35442820174253	292745.874848117	3337.04483333194	1305570	1325.39
1	J07	1	ATR	NA	Positive	4	14.9220779220779	69.073051948052	5.65879018921043	302702.98538961	3395.58378757918	1397338	1418.27
1	J07	2	ATR	NA	Positive	5	16.2980625931446	79.0581222056632	7.64113264853939	355169.640834575	3558.83849555532	1472581.3	1479.76
1	J07	3	ATR	NA	Positive	6	16.0695517774343	72.2380216383308	5.31507371356136	282434.953632148	3261.18708562536	1255191	1260.61
1	J08	1	ATR	NA	Positive	4	15.4310344827586	75.183908045977	6.33836872119972	313281.586206897	3458.3261258755	1353168.3	1399.05
1	J08	2	ATR	NA	Positive	5	15.5421686746988	74.4784853700516	5.80105674497336	317418.552495697	3506.19724113513	1373520.2	1405.4
1	J08	3	ATR	NA	Positive	6	16.78125	81.7895833333333	6.16538152427461	355582.25	3485.09513854449	1407479	1412.41
1	J09	1	STIM1	NM_003156	sample	4	17.8938053097345	85.2035398230089	6.2439095961823	357327.690265487	3580.70189358668	1493046	1553.49
1	J09	2	STIM1	NM_003156	sample	5	16.9727272727273	91.3818181818182	6.88836835112201	420291.204545455	3875.64318582679	1627553.1	1723.69
1	J09	3	STIM1	NM_003156	sample	6	16.9492900608519	80.0365111561866	5.38147879382285	309911.044624746	3453.56629277459	1334794	1379.84
1	J10	1	DICER1	NM_030621	sample	4	17.0803571428571	85.9508928571429	5.75385646319795	361334.620535714	3604.11429546224	1490817.3	1577.02
1	J10	2	DICER1	NM_030621	sample	5	16.9348739495798	86.1617647058823	6.83555580285223	373867.605042017	3765.00222599051	1459619	1662.96
1	J10	3	DICER1	NM_030621	sample	6	17.5805739514349	87.6777041942605	5.6361501787085	359433.443708609	3576.28255528278	1431764	1484.95
1	J11	1	PASK	NM_015148	sample	4	17.5577689243028	85.4601593625498	5.41210011867614	368340.593625498	3632.68146174028	1515384.5	1534.12
1	J11	2	PASK	NM_015148	sample	5	16.8976510067114	81.4765100671141	7.73306486733548	359743.640939597	3646.593201494	1482567	1616.47
1	J11	3	PASK	NM_015148	sample	6	15.312101910828	69.0484076433121	4.91831513529209	260030.676433121	2948.56836419332	1120390	1133.73
1	J12	1	EZH2	NM_152998	sample	4	17.4588235294118	88.7929411764706	6.56472856470134	395075.501176471	3741.14271881432	1581749	1607.49
1	J12	2	EZH2	NM_152998	sample	5	16.2197183098592	82.0169014084507	5.35880484444706	345046.43943662	3650.95275372652	1379093.7	1464.53
1	J12	3	EZH2	NM_152998	sample	6	16.9006622516556	79.7792494481236	4.98996478736401	323894.933774834	3404.24378717668	1371511	1329.05
1	J13	1	ATF7IP	NM_018179	sample	4	17.7867924528302	91.8188679245283	6.51469345151911	408318.664150943	3858.82837863266	1607101.8	1711.62
1	J13	2	ATF7IP	NM_018179	sample	5	18.0536779324056	91.5705765407555	7.02176688884925	418534.729622266	3818.94183040761	1683972.5	1698.84
1	J13	3	ATF7IP	NM_018179	sample	6	18.1046698872786	88.4057971014493	6.72091070673137	368933.655394525	3666.62902786068	1452659	1546.56
1	J14	1	RB1	NM_000321	sample	4	18.081490104773	85.3352735739232	6.3643708157049	360232.005820722	3632.74006685556	1515865.6	1605.78
1	J14	2	RB1	NM_000321	sample	5	18.3369565217391	84.945652173913	5.51300063478369	328355.932608696	3436.49254428184	1468511	1437.6
1	J14	3	RB1	NM_000321	sample	6	17.3785714285714	74.1142857142857	4.42725305693771	267324.255357143	3210.50558443264	1253350	1212.01
1	J15	1	RPA2	NM_002946	sample	4	20.5378151260504	138.322128851541	19.9538455522538	970716.201680672	4849.10145689781	3284649.8	2835.52
1	J15	2	RPA2	NM_002946	sample	5	20.566765578635	151.341246290801	20.8037383509122	1105927.64094955	5228.95450504115	3636846.7	3128.71
1	J15	3	RPA2	NM_002946	sample	6	21.1108374384236	146.322660098522	15.0555944058381	1005616.59852217	5105.40766266507	3211639	2922.19
1	J16	1	RPS2	NM_002952	sample	4	17.6325581395349	94.4139534883721	7.79498822373891	427356.613953488	3848.29475375237	1582190.2	1739.18
1	J16	2	RPS2	NM_002952	sample	5	17.9356223175966	96.5021459227468	6.37994168067654	414956.137339056	3827.0225944115	1523210	1666.32
1	J16	3	RPS2	NM_002952	sample	6	18.6118143459916	95.5147679324894	6.46125899658167	390001.008438819	3712.52439880161	1452941	1528.18
1	J17	1	ATR	NA	Positive	4	16.4485666104553	84.0185497470489	7.70336384280696	380515.984822934	3733.87311260759	1503165.8	1667.41
1	J17	2	ATR	NA	Positive	5	16.2328159645233	84.3924611973392	6.61311091955268	391399.667405765	3715.47042462599	1604438.9	1636.33
1	J17	3	ATR	NA	Positive	6	17.8245283018868	81.8528301886792	5.51783067231911	334481.445283019	3473.41692674269	1414370	1384.99
1	J18	1	ATR	NA	Positive	4	16.9447852760736	87.5766871165644	6.97884467372134	406926.770961145	3781.97342797171	1565041.8	1714.77
1	J18	2	ATR	NA	Positive	5	16.6195028680688	83.038240917782	5.78559415218667	360203.286806883	3580.51034939571	1460006.1	1530.21
1	J18	3	ATR	NA	Positive	6	16.3119584055459	80.6568457538995	7.35193546527509	346358.253032929	3543.53811240199	1398315	1463.96
1	J19	1	ATR	NA	Positive	4	16.8364389233954	84.4347826086957	6.67250237945876	356387.277432712	3647.33205021992	1462486.3	1607.79
1	J19	2	ATR	NA	Positive	5	17.6103286384977	91.7981220657277	7.80376635023859	433177.251956182	3831.68136638726	1673442.7	1734.37
1	J19	3	ATR	NA	Positive	6	15.812389380531	76.8654867256637	5.96890914867117	313513.483185841	3416.44679595628	1284654	1405.53
1	J20	1	ATR	NA	Positive	4	16.1342412451362	78.3015564202335	5.12518226608908	321541.558365759	3540.76479118711	1411574.1	1513.53
1	J20	2	ATR	NA	Positive	5	16.626	87.756	8.38896864867774	413045.644	3842.6402184009	1615642.3	1741.05
1	J20	3	ATR	NA	Positive	6	15.915611814346	79.5970464135021	6.19280364322163	336825.139240506	3456.14473064116	1342832	1397.28
1	J21	1	ATR	NA	Positive	4	16.8778195488722	84.2218045112782	8.62364382846262	379233.47556391	3707.11670550613	1500501.8	1600.26
1	J21	2	ATR	NA	Positive	5	15.6275510204082	82.7534013605442	7.47916224594369	403876.258503401	3896.4980880989	1633480.3	1752.86
1	J21	3	ATR	NA	Positive	6	15.4648711943794	75.6077283372365	7.24256793758135	337133.381733021	3532.26337583388	1363170	1472.31
1	J22	1	ATR	NA	Positive	4	16.2568093385214	83.8657587548638	6.38088537973631	368736.042801556	3719.77186755881	1488802.8	1644.9
1	J22	2	ATR	NA	Positive	5	15.8921875	80.725	6.11358791249617	366531.4546875	3578.38793068242	1526499.5	1584.74
1	J22	3	ATR	NA	Positive	6	15.5961538461538	77.8933566433566	7.31177617188484	349477.744755245	3610.94677305328	1372371	1492.35
1	K03	1	OTNT	NA	Neutral	4	16.6825396825397	74.2539682539683	5.49019281028456	279548.563492063	3263.53085750923	1288737.1	1329.08
1	K03	2	OTNT	NA	Neutral	5	16.4563862928349	73.8753894080997	4.83421818316269	274306.161993769	3130.47566328902	1210346.6	1241.78
1	K03	3	OTNT	NA	Neutral	6	15.8589743589744	74.5934065934066	5.3838020312472	300104.076923077	3393.30923149703	1355497	1382.36
1	K04	1	OTNT	NA	Neutral	4	17.0182186234818	82.3846153846154	5.68805200870227	334854.55465587	3591.2377509399	1418622.4	1533.52
1	K04	2	OTNT	NA	Neutral	5	16.6020761245675	79.3477508650519	5.6441417820946	353594.385813149	3642.22455839598	1558667	1602.33
1	K04	3	OTNT	NA	Neutral	6	14.82995951417	73.3886639676113	5.58550474328857	306343.591093117	3435.31239128384	1277265	1425.89
1	K05	1	OTNT	NA	Neutral	4	16.0069637883008	72.9679665738162	5.8401585563035	302658.093314763	3445.98816822815	1386583.1	1454.02
1	K05	2	OTNT	NA	Neutral	5	16.0023923444976	74.1854066985646	6.16192680569732	311929.003588517	3523.44994519509	1374209.7	1445.78
1	K05	3	OTNT	NA	Neutral	6	16.8655221745351	72.0872675250358	4.99189285100898	272781.793991416	3220.39221780471	1266315	1236.94
1	K06	1	OTNT	NA	Neutral	4	15.8657844990548	76.7164461247637	7.47924007672739	341029.071833648	3585.59896162613	1474461.1	1551.39
1	K06	2	OTNT	NA	Neutral	5	16.6309314586995	80.2478031634446	6.72830604336896	342603.040421793	3583.89629600718	1434683.1	1562.74
1	K06	3	OTNT	NA	Neutral	6	17.3563025210084	81.0084033613445	5.76877656935337	337108.411764706	3489.94086431878	1407879	1409.48
1	K07	1	OTNT	NA	Neutral	4	16.043659043659	72.9189189189189	4.62636851837978	276106.513513513	3272.67176716822	1253975.3	1316.33
1	K07	2	OTNT	NA	Neutral	5	15.9280821917808	77.888698630137	7.5888056274054	346233.854452055	3633.06574190466	1431116.4	1603.79
1	K07	3	OTNT	NA	Neutral	6	16.5030549898167	80.9002036659878	7.7225604906746	347927.66598778	3630.73374859707	1371904	1547.36
1	K08	1	OTNT	NA	Neutral	4	15.6973995271868	75.5815602836879	5.72610200278043	318966.669030733	3518.31383249979	1427702.6	1501.29
1	K08	2	OTNT	NA	Neutral	5	16.4462365591398	76.4086021505376	5.60164870176127	310500.279569892	3594.24633455933	1381750.8	1518.69
1	K08	3	OTNT	NA	Neutral	6	16.7299509001637	75.0081833060556	4.72257858754027	270045.186579378	3285.74771931006	1196143	1260.27
1	K09	1	RAD21	NM_006265	sample	4	16.3954545454545	114.759090909091	9.29970640403486	613194.645454546	4523.33856204787	2055746	2089.85
1	K09	2	RAD21	NM_006265	sample	5	14.8374558303887	106.180212014134	13.3758440407182	637488.098939929	4709.24930803474	2194338	2312.74
1	K09	3	RAD21	NM_006265	sample	6	16.3741007194245	106.920863309353	10.2214083536735	571502.482014389	4506.90402598297	1887951	2224.31
1	K10	1	CUX1	NM_181500	sample	4	18.5722326454034	95.219512195122	7.87753961959734	437489.564727955	4022.51133605015	1736346.8	1925.37
1	K10	2	CUX1	NM_181500	sample	5	17.5656370656371	85.3725868725869	6.31570512615405	362529.32046332	3689.81921449949	1526999.9	1665.43
1	K10	3	CUX1	NM_181500	sample	6	17.544794188862	90.3946731234867	6.87386063548792	399526.658595642	3775.03585739661	1512169	1629.22
1	K11	1	POLE	NM_006231	sample	4	23.7324840764331	143.403397027601	11.562755723361	913068.025477707	4482.8253415811	3161508.3	2425.72
1	K11	2	POLE	NM_006231	sample	5	20.9904761904762	135.007142857143	10.6989727067625	953859.442857143	4724.27834089997	3329148	2630.11
1	K11	3	POLE	NM_006231	sample	6	21.5437062937063	118.456293706294	11.3845690110359	752808.409090909	4120.2969345897	2717388	2079.64
1	K12	1	NCOA6	NM_014071	sample	4	18.1683848797251	92.3676975945017	7.14929548277672	414610.642611684	3951.54982504905	1659307	1805.85
1	K12	2	NCOA6	NM_014071	sample	5	16.5015197568389	82.5516717325228	6.94891855624269	379596.943768997	3904.55790060846	1567956.1	1791.91
1	K12	3	NCOA6	NM_014071	sample	6	17.5800273597811	83.5663474692202	6.01517667505577	347222.793433653	3620.6746615832	1447681	1514.77
1	K13	1	APC	NM_000038	sample	4	18.144893111639	85.7410926365796	5.64291317352265	344549.047505938	3519.31608897217	1494198.8	1514.39
1	K13	2	APC	NM_000038	sample	5	17.5603112840467	80.3365758754864	6.25714906462846	340731.688715953	3593.39044485955	1576602.1	1638.45
1	K13	3	APC	NM_000038	sample	6	17.0776699029126	82.3320388349515	6.43286086191654	343565.761165049	3497.43955507038	1390545	1476.87
1	K14	1	CREBBP	NM_004380	sample	4	16.7661141804788	80.2117863720074	6.35905530187123	340807.478821363	3543.69371497707	1484535.1	1533.78
1	K14	2	CREBBP	NM_004380	sample	5	17.9124343257443	83.5481611208406	5.60320011703779	349779.11558669	3583.96012071747	1511606.3	1511.06
1	K14	3	CREBBP	NM_004380	sample	6	15.8413793103448	78.1103448275862	7.00178971565133	356541.117241379	3736.83538640521	1488861	1659.05
1	K15	1	MGA	NM_001080541	sample	4	18.9648609077599	87.5988286969253	5.81243040864401	366078.464128843	3546.97150091671	1585406.4	1564.07
1	K15	2	MGA	NM_001080541	sample	5	18.7881355932203	83.5522598870056	5.32005463799844	326541.748587571	3404.77058506692	1478041.7	1408.9
1	K15	3	MGA	NM_001080541	sample	6	16.0533910533911	65.3795093795094	4.77736962359354	237638.16017316	3075.80106581195	1231397	1192.82
1	K16	1	CHEK1	NM_001274	sample	4	18.6343612334802	142.47577092511	25.8034375555041	1088838.77973568	5608.11610640369	3427155.8	3474.36
1	K16	2	CHEK1	NM_001274	sample	5	17.4273127753304	142.550660792952	29.0325549764725	1124665.55947137	5490.64446636108	3723955	3339.71
1	K16	3	CHEK1	NM_001274	sample	6	18.3443708609272	128.175496688742	23.2863565420648	900058.609271523	4967.80973063818	2980838	2827.81
1	K17	1	OTNT	NA	Neutral	4	17.9913941480207	87.2839931153184	6.06263855625936	372273.779690189	3714.70556264759	1581125.3	1646.16
1	K17	2	OTNT	NA	Neutral	5	17.3428093645485	79.556856187291	5.66494977307233	322524.819397993	3590.28638646893	1441110.1	1513.46
1	K17	3	OTNT	NA	Neutral	6	16.8858974358974	78.9089743589744	6.21051917468108	332594.125641026	3566.19830774488	1365258	1490.54
1	K18	1	OTNT	NA	Neutral	4	17.9182282793867	88.3321976149915	6.78583004452754	401324.977853492	3795.08775809057	1630761.2	1708.52
1	K18	2	OTNT	NA	Neutral	5	16.7495682210708	82.8687392055268	6.76250138100568	368968.474956822	3685.43613966204	1520965	1663.79
1	K18	3	OTNT	NA	Neutral	6	17.2482014388489	79.8597122302158	5.90055963495333	312755.92266187	3466.77916528054	1283910	1401.87
1	K19	1	OTNT	NA	Neutral	4	16.6050096339114	82.3121387283237	6.03232084178015	364166.751445087	3781.24419503719	1549668	1719.53
1	K19	2	OTNT	NA	Neutral	5	18.0262295081967	87.7606557377049	6.75196807073103	373662.050819672	3679.65599495174	1561488.5	1624.79
1	K19	3	OTNT	NA	Neutral	6	15.6479076479076	73.8513708513708	4.76950527448408	283540.645021645	3068.07732713489	1148281	1257.1
1	K20	1	OTNT	NA	Neutral	4	18.8830188679245	92.1320754716981	5.45073865773766	397763.862264151	3671.4158520451	1637424.8	1631.83
1	K20	2	OTNT	NA	Neutral	5	16.5984703632887	85.7705544933078	6.71507010119631	397375.971319312	3738.88625532342	1566852.6	1714.23
1	K20	3	OTNT	NA	Neutral	6	16.3190298507463	79.6809701492537	6.15715802628973	332142.380597015	3532.14360100759	1342525	1442.04
1	K21	1	OTNT	NA	Neutral	4	17.3165217391304	85.2104347826087	5.47145672282997	351477.754782609	3593.02617406512	1434049.2	1540.79
1	K21	2	OTNT	NA	Neutral	5	17.0304975922953	83.3065810593901	6.83177049118605	358082.717495987	3755.67368848121	1479163.6	1663.19
1	K21	3	OTNT	NA	Neutral	6	17.2214580467675	78.2874828060523	5.67088350786252	305423.090784044	3382.01695214179	1285665	1342.34
1	K22	1	OTNT	NA	Neutral	4	17.0384615384615	84.6076923076923	5.55527688151964	372244.8	3785.15183299256	1524307.9	1671.05
1	K22	2	OTNT	NA	Neutral	5	18.0117130307467	86.705710102489	5.60285591417452	354723.133235725	3608.87022072696	1503826.6	1564.53
1	K22	3	OTNT	NA	Neutral	6	16.1357827476038	78.2364217252396	7.31378031096582	332206.495207668	3578.73656631394	1351045	1495.92
1	L03	1	RF	NA	Neutral	4	16.251724137931	75.0310344827586	5.75324668626186	296861.496551724	3382.06250277573	1389993.3	1437.62
1	L03	2	RF	NA	Neutral	5	15.6840077071291	69.1868978805395	4.48645719017537	260937.412331407	3254.02720760894	1275789.8	1353.24
1	L03	3	RF	NA	Neutral	6	17.2978056426332	73.4451410658307	4.34753034924693	247924.05799373	3112.83122208814	1174597	1202.18
1	L04	1	RF	NA	Neutral	4	16.7815442561205	76.060263653484	4.70495891521236	291765.216572505	3373.89479905932	1382333.2	1392.57
1	L04	2	RF	NA	Neutral	5	15.7469026548673	70.316814159292	5.79946310785398	275937.52920354	3328.87601123243	1373664.9	1434.91
1	L04	3	RF	NA	Neutral	6	16.3813559322034	76.1822033898305	8.94756563298136	328326.194915254	3494.69591638712	1291771	1494.97
1	L05	1	RF	NA	Neutral	4	15.6761290322581	69.4890322580645	5.62151018381679	272635.267096774	3383.5474659962	1288043.4	1396.9
1	L05	2	RF	NA	Neutral	5	16.1520190023753	77.644893111639	7.20515828752638	347520.80760095	3708.11183854589	1432925.1	1623.49
1	L05	3	RF	NA	Neutral	6	17.0013679890561	73.3679890560876	5.39870768112168	269971.476060192	3230.68335833827	1221685	1249.55
1	L06	1	RF	NA	Neutral	4	15.7811320754717	73.3786163522013	5.73285566408284	308020.524528302	3505.71718976924	1404346.1	1486.14
1	L06	2	RF	NA	Neutral	5	15.8944444444444	73.5319444444444	6.09379915372597	304565.240277778	3563.37130911863	1345235.5	1484.83
1	L06	3	RF	NA	Neutral	6	16.6218611521418	75.0664697193501	5.67174754288282	299892.534711965	3408.52440039182	1363616	1368.98
1	L07	1	RF	NA	Neutral	4	16.1693037974684	77.1012658227848	6.29910020020124	320776.841772152	3488.4089521811	1421076.1	1484.67
1	L07	2	RF	NA	Neutral	5	16.6350574712644	77.0862068965517	5.44850128073882	310182.290229885	3522.80465880118	1336283.1	1453.26
1	L07	3	RF	NA	Neutral	6	16.8679817905918	74.7693474962064	5.19131516969194	289670.670713202	3389.27906028769	1296914	1352.81
1	L08	1	RF	NA	Neutral	4	17.0557491289199	78.9686411149826	6.21983177657087	320371.160278746	3492.32562675726	1400256.4	1492.18
1	L08	2	RF	NA	Neutral	5	15.8772663877266	71.4937238493724	6.25343018394862	291057.30404463	3500.69167412479	1299741.1	1468.74
1	L08	3	RF	NA	Neutral	6	16.7017543859649	77.6959064327485	5.34007002155862	309963.160818713	3393.58614958251	1285377	1360.18
1	L09	1	PIGN	NM_012327	sample	4	16.9511854951186	77.8563458856346	5.23384778723168	319308.564853557	3494.46422078877	1527749.3	1499.39
1	L09	2	PIGN	NM_012327	sample	5	17.0757575757576	78.8764568764569	5.6769125948943	323173.064102564	3511.11772302591	1394730.9	1464.67
1	L09	3	PIGN	NM_012327	sample	6	18.0346420323326	80.054272517321	5.99380727795954	309053.480369515	3408.94898108881	1309747	1340.37
1	L10	1	ERCC5	NM_000123	sample	4	16.5989208633094	78.6618705035971	5.3268777469426	310703.757194245	3497.12857307615	1397234.3	1462.31
1	L10	2	ERCC5	NM_000123	sample	5	17.4448336252189	85.7005253940455	7.05635454923605	374330.544658494	3785.52270008267	1478937.7	1668.12
1	L10	3	ERCC5	NM_000123	sample	6	16.8535353535354	76.8905723905724	5.56116476562874	302963.996632997	3393.74508207132	1277044	1344.89
1	L11	1	PHF6	NM_032335	sample	4	17.911838790932	91.0377833753149	6.86982415943159	377394.977329975	3687.22642525325	1492051.2	1609.95
1	L11	2	PHF6	NM_032335	sample	5	17.3614262560778	84.3808752025932	5.90648916749561	345107.539708266	3575.43427372021	1446374.6	1541.77
1	L11	3	PHF6	NM_032335	sample	6	17.193009118541	80.2841945288754	5.48634775359736	315069.917933131	3416.06485399146	1331844	1394.3
1	L12	1	BLM	NM_000057	sample	4	16.6486486486486	81.6638513513514	6.1858172249583	333744.704391892	3529.74951698494	1420980.6	1508.14
1	L12	2	BLM	NM_000057	sample	5	17.274231678487	88.4491725768322	7.81249208458294	404961.31678487	3804.16022385023	1557732.7	1708.25
1	L12	3	BLM	NM_000057	sample	6	15.9806576402321	73.7543520309478	5.85937419291285	297202.170212766	3356.91926041224	1293847	1340.8
1	L13	1	ARID1A	NM_006015	sample	4	17.1689419795222	83.580204778157	7.67662703756809	361153.237201365	3627.35180041213	1421737.5	1624.04
1	L13	2	ARID1A	NM_006015	sample	5	17.8873015873016	85.668253968254	5.83870967443461	339344.950793651	3368.09572181853	1329827.6	1382.85
1	L13	3	ARID1A	NM_006015	sample	6	17.4009508716323	77.9112519809826	5.12740194037481	294534.117274168	3344.2537161123	1251909	1309.54
1	L14	1	EZH1	NM_001991	sample	4	16.8904109589041	76.5694716242661	5.67007845393366	301840.59295499	3417.75931847883	1414120.1	1453.4
1	L14	2	EZH1	NM_001991	sample	5	16.9717741935484	76.8064516129032	7.55477919861828	317894.733870968	3493.12447596078	1435360.2	1528.76
1	L14	3	EZH1	NM_001991	sample	6	15.9912790697674	69.9811046511628	5.8885453275304	280654.07122093	3331.88175368039	1283630	1358.79
1	L15	1	ARID2	NM_152641	sample	4	18.5706984667802	83.3577512776831	5.18166072200738	330722.023850085	3471.78697348249	1438594.2	1500.72
1	L15	2	ARID2	NM_152641	sample	5	17.8169398907104	82.8879781420765	6.4120891773522	352446.661202186	3612.88063491922	1445197.6	1605.36
1	L15	3	ARID2	NM_152641	sample	6	16.7951219512195	77.5353658536585	6.73786153250374	313385.581707317	3416.54241574312	1271520	1419.58
1	L16	1	FLT4	NM_002020	sample	4	15.8333333333333	70.9239482200647	5.59428574715118	288802.640776699	3465.70296453562	1371233	1491.17
1	L16	2	FLT4	NM_002020	sample	5	17.1103327495622	79.6269702276708	6.70299002628038	348151.215411559	3689.29121010864	1497498.4	1674.85
1	L16	3	FLT4	NM_002020	sample	6	16.5279329608939	73.8854748603352	5.38005152554431	296269.350558659	3409.34311899644	1353036	1383.28
1	L17	1	RF	NA	Neutral	4	17.5231638418079	81.2022598870057	5.68559878691805	322604.571751412	3550.0746154045	1415700.5	1510.84
1	L17	2	RF	NA	Neutral	5	16.2986536107711	78.7870257037944	6.98146275538373	346005.506731946	3706.58455838858	1436728.2	1627.46
1	L17	3	RF	NA	Neutral	6	17.9876543209877	79.4395061728395	4.91754086059554	302900.698765432	3389.29607419723	1310840	1351.8
1	L18	1	RF	NA	Neutral	4	17.270783847981	83.187648456057	6.12374353749392	345521.517814727	3625.84804260273	1459072.8	1608.32
1	L18	2	RF	NA	Neutral	5	17.1388174807198	77.4948586118252	6.08411937296687	299785.910025707	3445.40390597607	1321636.8	1464.52
1	L18	3	RF	NA	Neutral	6	17.5353260869565	79.4375	5.78956569735849	315364.54076087	3527.71617146075	1317737	1431.8
1	L19	1	RF	NA	Neutral	4	16.2710280373832	76.7289719626168	5.31568279639163	324483.281542056	3679.58135975974	1499359.1	1628.74
1	L19	2	RF	NA	Neutral	5	17.4148148148148	82.0385185185185	6.58007617319963	345744.042962963	3683.94482361626	1487763.7	1614.97
1	L19	3	RF	NA	Neutral	6	12.7273718647764	57.8702290076336	4.89979077529654	242783.346782988	2670.20308216931	1018084	1131.93
1	L20	1	RF	NA	Neutral	4	18.3870967741935	84.9120234604106	5.90613610673466	330806.721407625	3555.38569480732	1476491	1546.16
1	L20	2	RF	NA	Neutral	5	17.6633986928105	86.9166666666667	6.12892517205366	385699.225490196	3741.23072254202	1553556.2	1642.34
1	L20	3	RF	NA	Neutral	6	17.6899082568807	83.6385321100917	6.09500020698163	336493.858715596	3543.49338229354	1367408	1484.97
1	L21	1	RF	NA	Neutral	4	18.3194103194103	85.6461916461917	5.21752572561028	337887.085995086	3539.57182232666	1455523.7	1542.92
1	L21	2	RF	NA	Neutral	5	18.4144144144144	84.1126126126126	6.20028590594548	345458.510510511	3597.59101306669	1488910.3	1554.84
1	L21	3	RF	NA	Neutral	6	17.2572815533981	80.037216828479	6.8384886025177	336211.037216829	3603.26996655998	1344234	1506.77
1	L22	1	RF	NA	Neutral	4	17.8036303630363	84.9884488448845	6.37139817526947	348943.300330033	3676.82346108739	1475870	1578.41
1	L22	2	RF	NA	Neutral	5	18.1341281669151	87.0253353204173	6.88039969812849	367634.58271237	3635.98250721142	1448936.7	1588.79
1	L22	3	RF	NA	Neutral	6	17.2995461422088	80.6081694402421	7.14955185935288	358998.252647504	3599.79683264893	1420642	1526.95
1	M03	1	OTNT	NA	Neutral	4	15.6717557251908	72.3511450381679	5.10306212802309	279889.010178117	3201.90367225554	1229561.6	1263.95
1	M03	2	OTNT	NA	Neutral	5	16.2825059101655	72.7198581560284	5.41040129916945	281389.138297872	3367.7378108877	1250394.2	1396.23
1	M03	3	OTNT	NA	Neutral	6	16.0351617440225	70.1715893108298	5.11161150778565	270508.548523207	3299.65558735801	1217657	1321.52
1	M04	1	OTNT	NA	Neutral	4	16.0096153846154	71.7815934065934	5.25936788639035	276495.737637363	3394.08680916094	1307444.4	1415.66
1	M04	2	OTNT	NA	Neutral	5	15.9458598726115	72.5583864118896	5.52242450381044	282768.48089172	3373.90631091661	1285078.2	1374.42
1	M04	3	OTNT	NA	Neutral	6	16.4980940279543	72.9771283354511	4.77577850458841	274338.470139771	3332.46432396127	1262367	1302.51
1	M05	1	OTNT	NA	Neutral	4	16.4698354661792	81.1663619744058	5.69601648979129	326531.672760512	3484.61918189987	1377093.6	1468.81
1	M05	2	OTNT	NA	Neutral	5	16.5817378497791	74.2223858615611	4.91944255884256	290365.670103093	3425.16122598766	1364404.6	1408.78
1	M05	3	OTNT	NA	Neutral	6	15.44279346211	66.3060921248143	5.00751108590342	248107.200594354	3228.5949109179	1209437	1247.23
1	M06	1	OTNT	NA	Neutral	4	16.6925418569254	74.3455098934551	4.55634309464711	283175.99543379	3314.27119599321	1359364.1	1342.66
1	M06	2	OTNT	NA	Neutral	5	16.3589315525876	72.330550918197	4.94202212536053	274933.863105175	3381.53199194587	1314115.9	1402.92
1	M06	3	OTNT	NA	Neutral	6	15.9659090909091	71.1150568181818	5.35333436839586	282011.473011364	3445.9885194972	1301451	1377.1
1	M07	1	OTNT	NA	Neutral	4	15.3987473903967	77.5156576200418	6.81327905019356	335486.728601253	3528.63729353804	1408262.2	1575.13
1	M07	2	OTNT	NA	Neutral	5	16.656462585034	74.2448979591837	5.41177375882083	288456.743197279	3278.82694993178	1301412.6	1366.15
1	M07	3	OTNT	NA	Neutral	6	16.6003460207612	77.3771626297578	5.00901480222413	299833.55017301	3240.87708514517	1268366	1311.49
1	M08	1	OTNT	NA	Neutral	4	16.1299790356394	81.0712788259958	6.00024897563506	352770.337526205	3658.72384469029	1428393.3	1585.28
1	M08	2	OTNT	NA	Neutral	5	17.1526315789474	79.6228070175439	5.61543143882935	325181.045614035	3556.47087508031	1431243	1505.18
1	M08	3	OTNT	NA	Neutral	6	16	73.8023483365949	6.09996703977781	288993.512720157	3315.78829994033	1216760	1340.98
1	M09	1	DNM2	NM_001005362	sample	4	14.4947643979058	64.9214659685864	7.29799810768911	288791.827225131	3315.4720390927	1211007	1506.48
1	M09	2	DNM2	NM_001005362	sample	5	15.007299270073	68.5200729927007	8.21939037865685	321485.104014599	3370.5008818547	1265587.1	1490.08
1	M09	3	DNM2	NM_001005362	sample	6	14.7601744186047	62.2005813953488	5.72208508236221	250896.219476744	3035.03023619349	1078004	1193.19
1	M10	1	PRF1	NM_005041	sample	4	17.6300484652666	82.470113085622	5.30772268531227	325664.090468498	3499.69092515671	1409892.3	1462.39
1	M10	2	PRF1	NM_005041	sample	5	16.2347972972973	76.883445945946	5.94589017149511	305469.942567568	3445.97970254908	1330418.7	1397.94
1	M10	3	PRF1	NM_005041	sample	6	16.28125	69.9733796296296	4.87022320044417	255346.4375	3178.02798017442	1118011	1193.69
1	M11	1	DSN1	NM_024918	sample	4	18.5288713910761	86.257217847769	4.91110289412021	320062.342519685	3291.89004836552	1374348.2	1346.44
1	M11	2	DSN1	NM_024918	sample	5	17.5132408575032	80.5498108448928	5.57737250500745	305069.916771753	3339.57132414078	1310446.1	1340.68
1	M11	3	DSN1	NM_024918	sample	6	16.7208480565371	73.8798586572438	5.25115981469213	284442.685512368	3259.89576285077	1204822	1250.64
1	M12	1	CBLB	NM_170662	sample	4	16.7397260273973	79.0882800608828	6.44877369745303	340891.240487062	3603.91275733324	1452695.5	1549.63
1	M12	2	CBLB	NM_170662	sample	5	16.715291750503	78.420523138833	5.30717028922413	326350.481891348	3579.94520280787	1419361.7	1485.55
1	M12	3	CBLB	NM_170662	sample	6	17.0187032418953	77.1172069825436	5.36113137211458	304096.816708229	3470.50067518943	1328362	1384.74
1	M13	1	EP300	NM_001429	sample	4	16.4088050314465	73.6247379454927	5.67988364200342	272841.465408805	3175.779227165	1186616.9	1238.82
1	M13	2	EP300	NM_001429	sample	5	14.0522765598651	63.6121416526138	7.52380706626841	288723.652613828	3222.20260257367	1256308.7	1417.79
1	M13	3	EP300	NM_001429	sample	6	15.8330097087379	72.2796116504854	7.49794537134501	288220.687378641	3170.55697276906	1190629	1236.93
1	M14	1	PHOX2B	NM_003924	sample	4	17.811232449298	82.3525741029641	5.41050920882368	316248.68174727	3462.21336543196	1399647.1	1447.3
1	M14	2	PHOX2B	NM_003924	sample	5	18.4088127294982	81.8873929008568	5.04196656779252	303780.209302326	3362.61866023877	1346565.7	1360.54
1	M14	3	PHOX2B	NM_003924	sample	6	15.9004576659039	70.733409610984	6.02186855860256	263506.374141876	3040.35519057924	1145527	1230.3
1	M15	1	LATS1	NM_004690	sample	4	17.7283333333333	83.34	5.55099349820304	316023.316666667	3360.21909712188	1339275.6	1379.4
1	M15	2	LATS1	NM_004690	sample	5	17.1961102106969	80.7828200972447	5.87403407145215	323036.069692058	3418.23732195849	1366722.2	1367.93
1	M15	3	LATS1	NM_004690	sample	6	17.093085106383	77.3045212765958	6.29186255775533	307064.434840426	3375.85925219075	1303046	1346.7
1	M16	1	CUL3	NM_003590	sample	4	17.3086232980333	80.9122541603631	6.72611703386217	348158.856278366	3625.48950301768	1504151.7	1618.14
1	M16	2	CUL3	NM_003590	sample	5	17.505249343832	81.9081364829396	6.23253798202214	356062.964566929	3594.32741713039	1568464	1593.05
1	M16	3	CUL3	NM_003590	sample	6	17.6622448979592	78.6081632653061	5.31184959774466	331635.013265306	3509.53456127538	1476063	1474.99
1	M17	1	OTNT	NA	Neutral	4	17.0975254730713	80.3871906841339	5.27647613917731	321395.33915575	3572.66803654272	1459756.7	1518.36
1	M17	2	OTNT	NA	Neutral	5	16.8849144634526	80.8133748055988	5.58533524826764	326281.894245723	3454.5348447049	1377896.1	1453.73
1	M17	3	OTNT	NA	Neutral	6	15.7341772151899	70.2164556962025	4.86470280052179	266967.446835443	3361.74619020059	1244222	1344.09
1	M18	1	OTNT	NA	Neutral	4	16.6261980830671	77.6214057507987	5.53170806435084	305293.111821086	3499.35160265293	1411981.9	1522.01
1	M18	2	OTNT	NA	Neutral	5	16.1692524682652	77.7856135401975	5.54886185416238	326658.754583921	3698.46279904453	1413961.8	1619.43
1	M18	3	OTNT	NA	Neutral	6	16.8341708542714	78.1055276381909	6.03695819154632	321733.438860972	3538.23954515192	1401719	1469.46
1	M19	1	OTNT	NA	Neutral	4	16.9305993690852	79.3958990536278	5.20004372377179	298430.074132492	3384.94862244488	1368543.4	1411.57
1	M19	2	OTNT	NA	Neutral	5	16.0237717908082	78.4215530903328	6.4488397963639	331635.394611727	3701.42290385656	1426733	1633.45
1	M19	3	OTNT	NA	Neutral	6	16.2315634218289	73.330383480826	5.5093456944566	288925.821533923	3437.81130575643	1328639	1383.16
1	M20	1	OTNT	NA	Neutral	4	16.8381294964029	78.9892086330935	5.66830593535898	311822.647482014	3597.4934145611	1409491.4	1506.23
1	M20	2	OTNT	NA	Neutral	5	17.3747927031509	79.2951907131012	4.98835545043193	311903.694859038	3451.36946505901	1408742.1	1421.56
1	M20	3	OTNT	NA	Neutral	6	17.1243243243243	77.5369369369369	4.81664973800435	302089.715315315	3327.16460726248	1308055	1305.81
1	M21	1	OTNT	NA	Neutral	4	15.9598811292719	76.2332838038633	5.64923315713059	313648.166419019	3619.54016653204	1453665	1566.19
1	M21	2	OTNT	NA	Neutral	5	16.3380884450785	76.9500713266762	6.19130498237578	334859.82168331	3639.82491466328	1461031.5	1571.41
1	M21	3	OTNT	NA	Neutral	6	16.2660668380463	73.1928020565553	4.72351076982302	276132.510282776	3416.49254196722	1251033	1335.04
1	M22	1	OTNT	NA	Neutral	4	16.4195323246217	79.4718019257221	6.01096531548662	343404.462173315	3706.26995889225	1494220.3	1644.94
1	M22	2	OTNT	NA	Neutral	5	17.1700581395349	81.0915697674419	6.29327983204977	333758.473837209	3552.7534332326	1476524.8	1524.8
1	M22	3	OTNT	NA	Neutral	6	14.7699346405229	65.8928104575163	4.78137692320761	252455.879738562	2910.09223337411	1042203	1134.23
1	N03	1	PLK1	NA	Negative	4	14.2090909090909	121.081818181818	23.9295150640851	960529.536363636	5737.7725080815	2866577.8	3527.62
1	N03	2	PLK1	NA	Negative	5	15.3333333333333	149.929292929293	27.3009192445239	1348964.66666667	6395.9094308633	3633690.4	4238.6
1	N03	3	PLK1	NA	Negative	6	16.2911392405063	129.493670886076	22.4099397844267	1014634.92405063	5330.00927957135	3124343	3253.53
1	N04	1	PLK1	NA	Negative	4	15.9240506329114	137.253164556962	19.6859412150562	1064096.67088608	6122.06023234598	3224307.3	4028.91
1	N04	2	PLK1	NA	Negative	5	17.6941176470588	127.082352941176	13.1295952447549	876108.129411765	4910.04597962191	2697184.9	2823.53
1	N04	3	PLK1	NA	Negative	6	15.8707482993197	124.802721088435	21.566509581498	954495.74829932	5846.83440413713	2920918	3506.2
1	N05	1	PLK1	NA	Negative	4	13.6237623762376	119.059405940594	23.8966761600884	1017801.06930693	5931.00343717778	3113808.5	3927.56
1	N05	2	PLK1	NA	Negative	5	16.4795918367347	119.571428571429	18.7388839033038	795083.918367347	4898.52334183656	2421773.6	2804.03
1	N05	3	PLK1	NA	Negative	6	16.6808510638298	131.159574468085	13.5450334360151	936868.063829787	4784.90348030195	2733732	2721.98
1	N06	1	PLK1	NA	Negative	4	13.8253968253968	130.68253968254	22.8621977805096	1135901.96825397	5589.43093995424	3055869.7	3474.07
1	N06	2	PLK1	NA	Negative	5	14.3191489361702	135.446808510638	26.9245673904262	1209820.10638298	6473.60002687615	3980418.5	4420.83
1	N06	3	PLK1	NA	Negative	6	18.8735632183908	119.701149425287	10.7790056324068	654307.655172414	4132.74631612414	2375672	2161.55
1	N07	1	PLK1	NA	Negative	4	16.7536231884058	134.884057971014	22.7011467238373	951589.811594203	5607.90432724033	2770849.2	3364.96
1	N07	2	PLK1	NA	Negative	5	11.609375	114.921875	30.1486944627775	1085353.765625	6849.81925713071	2962212.3	4737.4
1	N07	3	PLK1	NA	Negative	6	18.4677419354839	115.41935483871	11.0036052981839	647664.903225806	4363.37381901868	2307356	2391.44
1	N08	1	PLK1	NA	Negative	4	7.87037037037037	114.888888888889	52.2761317231706	1229070.83333333	7127.7072065678	3407849.3	5003.13
1	N08	2	PLK1	NA	Negative	5	14.5660377358491	113.094339622642	11.1721784551315	811203.433962264	4886.70501186702	2709951.2	2953.76
1	N08	3	PLK1	NA	Negative	6	12.4642857142857	125.142857142857	30.0709025800321	1107880.625	6199.32047629207	3176964	3939.33
1	N09	1	CIC	NM_015125	sample	4	16.7768147345612	69.5092091007584	4.76214039487072	253570.106175515	3164.16381701301	1217224.8	1269.4
1	N09	2	CIC	NM_015125	sample	5	17.2189707366297	75.6538849646821	5.81071804751112	288809.034308779	3208.11251658907	1256792.5	1312.83
1	N09	3	CIC	NM_015125	sample	6	16.9412404787813	72.3645266594124	5.57970460525467	271700.114254625	3239.12705276753	1230830	1273.99
1	N10	1	SMARCA4	NM_003072	sample	4	16.3869653767821	77.3604887983707	6.75900882962753	308663.568228106	3410.83355384987	1237337.2	1368.95
1	N10	2	SMARCA4	NM_003072	sample	5	17.4333333333333	82.5880952380952	5.21422707164064	305150.261904762	3244.07425571071	1264771.9	1297.88
1	N10	3	SMARCA4	NM_003072	sample	6	16.799043062201	80.9736842105263	5.64645840505168	335478.272727273	3373.40362321579	1316828	1389.33
1	N11	1	DOT1L	NM_032482	sample	4	17.2816753926702	76.530890052356	5.57419911389727	295251.694240838	3355.48301717085	1310397.4	1387.74
1	N11	2	DOT1L	NM_032482	sample	5	17.3130530973451	76.3008849557522	5.14772530302388	293177.775442478	3328.43634290512	1286955.2	1326.93
1	N11	3	DOT1L	NM_032482	sample	6	17.5937172774869	75.4198952879581	4.86743037077148	267614.843979058	3164.5527731788	1206988	1204.39
1	N12	1	XPC	NM_004628	sample	4	15.9354330708661	78.2188976377953	8.06778464908217	357110.755905512	3650.1427711752	1400807.2	1612.35
1	N12	2	XPC	NM_004628	sample	5	16.1668653158522	74.5375446960667	6.33616476981429	318030.159713945	3454.46418692554	1302566.8	1430.24
1	N12	3	XPC	NM_004628	sample	6	16.471198156682	76.9055299539171	6.77916196603781	333151.381336406	3461.31309453285	1331296	1445.99
1	N13	1	EXT1	NM_000127	sample	4	17.2976	83.7872	6.1956325406052	356483.088	3613.60565195867	1522313.7	1558.71
1	N13	2	EXT1	NM_000127	sample	5	16.7142857142857	80.2512755102041	7.46367071881355	333876.778061225	3579.30614492317	1461827.2	1514.97
1	N13	3	EXT1	NM_000127	sample	6	15.6769911504425	66.8525073746313	6.09142235225839	263761.376106195	3186.29498630568	1305875	1282.47
1	N14	1	MSH6	NM_000179	sample	4	15.640306122449	75.7079081632653	6.07737524565927	316082.483418367	3525.76066351169	1392994.5	1524.97
1	N14	2	MSH6	NM_000179	sample	5	16.1041666666667	78.9729166666667	6.06383598332439	350788.333333333	3601.2447804316	1499576.9	1534.59
1	N14	3	MSH6	NM_000179	sample	6	16.3079365079365	78.2730158730159	6.81322699754309	345987.336507937	3542.60837224264	1400606	1427.81
1	N15	1	FANCC	NM_000136	sample	4	16.2088068181818	76.7428977272727	5.68090676264261	300922.568181818	3433.60640955477	1343098.4	1480.87
1	N15	2	FANCC	NM_000136	sample	5	16.9689054726368	80.3047263681592	6.16164963581571	343633.990049751	3552.91438156949	1513476.2	1540.03
1	N15	3	FANCC	NM_000136	sample	6	15.7551462621885	70.9674972914409	5.42494831933325	278227.681473456	3332.48619806862	1281299	1322.81
1	N16	1	NCOR1	NM_006311	sample	4	15.824302134647	75.8949096880131	6.31629733323101	305880.607553366	3429.20381085325	1304820.7	1498.59
1	N16	2	NCOR1	NM_006311	sample	5	17.6344238975818	82.796586059744	6.33644682245661	346596.60455192	3553.66442960725	1473807.2	1546.29
1	N16	3	NCOR1	NM_006311	sample	6	16.5663716814159	74.8571428571429	5.14090567612238	281232.518331226	3264.67019615815	1256169	1300.54
1	N17	1	PLK1	NA	Negative	4	11.2978723404255	76.4042553191489	16.6437810893551	517727.638297872	4300.43268866691	1903002.7	2685.84
1	N17	2	PLK1	NA	Negative	5	9.07142857142857	85.3571428571429	26.9216206427791	778967.964285714	4790.65304893187	2069331.3	3114.58
1	N17	3	PLK1	NA	Negative	6	10.4761904761905	58.0357142857143	7.22186050315774	289685	2949.98180748318	1278324	1507.74
1	N18	1	PLK1	NA	Negative	4	8.97674418604651	63.1046511627907	10.4357447087831	403683.395348837	3441.3817358183	1383269.1	1991.7
1	N18	2	PLK1	NA	Negative	5	11.1698113207547	74.8679245283019	14.1258433908961	457777.679245283	3612.98483919069	1585293.9	1964.27
1	N18	3	PLK1	NA	Negative	6	14.5277777777778	79.3611111111111	13.8819960877437	377741.444444444	3486.35982899562	1247278	2050.85
1	N19	1	PLK1	NA	Negative	4	11.2857142857143	85.2142857142857	9.8918389150532	536487.071428571	3689.6112595474	1551766.9	2090.77
1	N19	2	PLK1	NA	Negative	5	10.5192307692308	96.2115384615385	18.5521448408999	722051	4808.92984696584	1897327.9	2549.26
1	N19	3	PLK1	NA	Negative	6	8.01818181818182	56.4545454545455	14.2503371050202	358414.490909091	3007.55471874592	1375985	1806.26
1	N20	2	PLK1	NA	Negative	5	9.13513513513514	63.972972972973	13.2409494129572	417302.621621622	2895.74390693122	1320345.7	1762.62
1	N20	3	PLK1	NA	Negative	6	9.14285714285714	72.1428571428571	17.5527840822354	570317.507936508	4567.89857090379	1738450	2804.71
1	N21	1	PLK1	NA	Negative	4	10.2972972972973	48.4054054054054	2.96994172397398	170328.810810811	1847.08500819937	794047.2	982.81
1	N21	2	PLK1	NA	Negative	5	10.5365853658537	74.5853658536585	15.00451534513	514047	4625.73344168575	1466887.9	3147.6
1	N21	3	PLK1	NA	Negative	6	10.3488372093023	73.0232558139535	16.6370915270957	588802.953488372	3639.7555597214	1814728	2349.44
1	N22	1	PLK1	NA	Negative	4	9.60606060606061	53.2727272727273	10.7358034339813	283301.242424242	2549.57152664379	966336.6	1533.95
1	N22	2	PLK1	NA	Negative	5	9.93548387096774	60.8709677419355	9.27679421101675	283285.451612903	2760.75989979395	972272.2	1366.16
1	N22	3	PLK1	NA	Negative	6	8.375	69.2916666666667	14.6633773426546	602052.979166667	3454.55188917596	2021559	2131.88
