# Supplementary material for: TRACERx analysis identifies a role for FAT1 in regulating chromosomal instability and whole-genome doubling via Hippo signalling
Source: Nat Cell Biol. 2024 Dec 30;27(1):154–68. doi: 10.1038/s41556-024-01558-w (PMC11735399; doi:10.1038/s41556-024-01558-w)
Supplement: Supplementary file 17 — Statistical source data. [file 41556_2024_1558_MOESM17_ESM.zip › extended fig1/ext fig1A source/data/rawData/GIN_H1944_H2AX.txt]

screenPlateOrder	plateWell	screenReplicateNo	Content	ContentAnno	ContentType	replicate	MEAN_ObjectSpotAvgAreaCh2	MEAN_ObjectSpotAvgIntenCh2	MEAN_ObjectSpotTotalAreaCh2	MEAN_ObjectSpotTotalCountCh2	MEAN_ObjectSpotTotalIntenCh2	MEAN_Circ_TotalIntenCh2	MEAN_Circ_AvgIntenCh2
1	C03	1	53BP1	NA	Positive	1	6.30133461618334	4140.81068354368	31.2203791469194	7.68720379146919	209504.272511848	1904876	1935.33
1	C03	2	53BP1	NA	Positive	2	5.39282900779727	4228.81798805328	32.3520782396088	7.54278728606357	210044.398533007	1828650	1875.62
1	C03	3	53BP1	NA	Positive	3	5.14271978029822	4032.91902272928	27.9262759924386	7.1890359168242	184427.173913043	1943412	1893.14
1	C04	1	53BP1	NA	Positive	1	7.38384998305026	4670.38776564404	38.9734848484849	8.29545454545455	295837.159090909	2198452	2266.52
1	C04	2	53BP1	NA	Positive	2	4.87628617384578	3777.47840305508	27.4166666666667	7.16666666666667	165681.114814815	1884076	1787.47
1	C04	3	53BP1	NA	Positive	3	4.19418085805166	3899.51264199804	22.7960526315789	5.80427631578947	142951.208881579	1706266	1695
1	C05	1	53BP1	NA	Positive	1	6.04386769356498	4089.76042949053	32.6441717791411	6.75766871165644	244690.892638037	1840798	1914.58
1	C05	2	53BP1	NA	Positive	2	5.90704631832643	4836.9601208053	41.96875	8.70170454545455	335769.372159091	2285082	2293.03
1	C05	3	53BP1	NA	Positive	3	4.96494519243113	3958.91433147779	24.767094017094	6.23717948717949	179483.205128205	1931784	1777.85
1	C06	1	53BP1	NA	Positive	1	7.1470563273244	4286.64283018285	34.478527607362	7.39263803680982	255957.003067485	1885427	2081.92
1	C06	2	53BP1	NA	Positive	2	3.9441362194872	3333.12764383074	27.7574552683897	6.60834990059642	175248.817097416	1543752	1564.26
1	C06	3	53BP1	NA	Positive	3	5.35431713282716	4548.68627400786	38.8692493946731	9.29782082324455	269906.963680387	2141625	2120.54
1	C07	1	53BP1	NA	Positive	1	4.81854181309685	4103.18951973135	33.9171974522293	7.80891719745223	228949.71656051	1818050	1821.95
1	C07	2	53BP1	NA	Positive	2	3.42322964979627	3556.66001732835	27.9602272727273	8.04829545454546	142368.696022727	1780532	1628.86
1	C07	3	53BP1	NA	Positive	3	4.63590664565877	3278.72400226469	19.2087628865979	4.64175257731959	136379.659793814	1652041	1557.53
1	C08	1	53BP1	NA	Positive	1	4.88426189822432	3958.42475829412	29.8347578347578	7.64387464387464	177112.179487179	1666122	1739.72
1	C08	2	53BP1	NA	Positive	2	4.92465988428001	3675.60869622026	23.7421052631579	6.71052631578947	136745.163157895	1685941	1658.36
1	C08	3	53BP1	NA	Positive	3	4.68960159105948	3801.50911620524	27.6238317757009	6.78271028037383	176721.462616822	1804919	1743.72
1	C09	1	PLCG2	NM_002661	sample	1	4.77312395072863	4479.60067826771	38.8992537313433	9.03358208955224	264467.992537313	2128815	2154.17
1	C09	2	PLCG2	NM_002661	sample	2	10.3268332704525	4610.64180245105	42.4730769230769	8.56538461538462	358303.1	2394864	2501.44
1	C09	3	PLCG2	NM_002661	sample	3	7.7947583836517	4197.18509569144	37.356	7.96	274060.368	2135408	2148.87
1	C10	1	SETD2	NM_014159	sample	1	10.7513870634316	4692.39431452509	45.3959390862944	8.57868020304569	368397.54822335	2367885	2414.38
1	C10	2	SETD2	NM_014159	sample	2	5.18262764632354	4318.09883608155	32.4241486068111	7.71207430340557	211344.430340557	2034631	2153.13
1	C10	3	SETD2	NM_014159	sample	3	8.76910071976878	4627.28544424805	37.6272401433692	6.98566308243728	321503.666666667	2178708	2224.43
1	C11	1	IKZF1	NM_001220765	sample	1	5.61989767064241	4025.23379843103	36.4789473684211	7.8	246660.968421053	1814581	1984.7
1	C11	2	IKZF1	NM_001220765	sample	2	5.79618117576817	3933.86562053878	28.1106557377049	6.4672131147541	208105.696721311	1602638	1774.24
1	C11	3	IKZF1	NM_001220765	sample	3	4.45202600491705	3885.07124470939	30.4891774891775	8.13852813852814	182907.935064935	1757591	1740.44
1	C12	1	COL2A1	NM_033150	sample	1	6.45704973779264	4052.97797572676	26.8835820895522	6.15522388059702	198711.719402985	1838245	1963.3
1	C12	2	COL2A1	NM_033150	sample	2	5.52445145330106	4114.19667045805	30.258064516129	8.2989247311828	195629.696774194	2195690	2135.76
1	C12	3	COL2A1	NM_033150	sample	3	8.25537669533864	4420.70422940931	31.8997493734336	7.22305764411028	252508.684210526	2039554	2311.46
1	C13	1	SMAD4	NM_005359	sample	1	6.45594420260791	4325.36845493707	32.1122047244095	7.91535433070866	222564.868110236	2024269	2083.77
1	C13	2	SMAD4	NM_005359	sample	2	4.6815143201943	3988.99731516674	27.3391684901532	6.86870897155361	198099.628008753	1961172	1857.23
1	C13	3	SMAD4	NM_005359	sample	3	5.12791991416175	3977.8119037999	29.0896414342629	7.86254980079681	186641.356573705	1736728	1820.74
1	C14	1	FANCF	NM_022725	sample	1	2.74324974198516	3384.97911820066	19.15	6.07631578947368	102741.126315789	1695438	1622.19
1	C14	2	FANCF	NM_022725	sample	2	5.90127271657604	3942.48371044844	29.5044563279857	6.74331550802139	222689.736185383	1898686	2009.65
1	C14	3	FANCF	NM_022725	sample	3	6.62665687193689	3854.38755460703	25.9714867617108	5.94297352342159	207520.132382892	1861319	1948.33
1	C15	1	Sep-12	NM_144605	sample	1	6.53108654659142	4418.76041379592	34.5744234800839	8.22851153039832	264369.129979036	2400747	2332.31
1	C15	2	Sep-12	NM_144605	sample	2	5.01457565472089	4401.81064010516	37.7312252964427	9.8300395256917	236766.646245059	2187084	2127.17
1	C15	3	Sep-12	NM_144605	sample	3	5.2190176451145	3719.63584150559	24.6120689655172	6.23491379310345	165445.239224138	1835683	1797.39
1	C16	1	GNPTAB	NM_024312	sample	1	5.83397575178548	4192.83856208305	29.9040816326531	7.3265306122449	226887.118367347	2024513	2113.22
1	C16	2	GNPTAB	NM_024312	sample	2	4.68983314811969	3569.21785586455	23.2691466083151	5.98468271334792	152130.547045952	1570939	1597.6
1	C16	3	GNPTAB	NM_024312	sample	3	6.13686167276857	4068.66089617389	27.6510638297872	6.91702127659574	195178.153191489	1842807	2002.42
1	C17	1	53BP1	NA	Positive	1	6.40412539371243	4275.72730118356	33.6117936117936	8.31449631449632	214059.348894349	1765299	1985.51
1	C17	2	53BP1	NA	Positive	2	6.62149821415841	4395.16560321321	36.4820143884892	8.92326139088729	250430.491606715	2124915	2138.51
1	C17	3	53BP1	NA	Positive	3	5.05032752219515	3748.05890560459	27.2708757637475	6.77393075356416	179110.389002037	1777686	1781.61
1	C18	1	53BP1	NA	Positive	1	6.0366832719783	4309.71348189945	35.335092348285	8.86015831134565	228048.079155673	1846414	2002.12
1	C18	2	53BP1	NA	Positive	2	6.59519583989082	4670.34366106014	39.8986175115207	9.44700460829493	275014.278801843	2156761	2353.83
1	C18	3	53BP1	NA	Positive	3	7.51772816805158	4087.3466672651	32.5793650793651	7.30687830687831	240615.510582011	1838534	2034.96
1	C19	1	53BP1	NA	Positive	1	8.8551092855705	4629.16534589598	43.2879746835443	9.97151898734177	312834.92721519	2169527	2327.07
1	C19	2	53BP1	NA	Positive	2	6.67854870726687	4520.40546834677	40.929539295393	9.14905149051491	286058.10298103	2112545	2171.08
1	C19	3	53BP1	NA	Positive	3	8.99447833323857	4729.18896610237	34.4159090909091	7.58636363636364	273156.602272727	2099364	2434.02
1	C20	1	53BP1	NA	Positive	1	7.58356504873188	4227.89095707837	33.2805755395683	7.20503597122302	242647.730215827	1937765	2021.13
1	C20	2	53BP1	NA	Positive	2	6.51412857384317	4452.6662775662	34.9549071618037	7.42440318302387	263952.177718833	1948477	2124.13
1	C20	3	53BP1	NA	Positive	3	5.13769453930023	3885.59174015317	26.9211822660099	5.90886699507389	202157.610837438	1849626	1817.79
1	C21	1	53BP1	NA	Positive	1	4.37573050858551	4092.11928185235	35.9825072886297	9.17784256559767	211752.521865889	1763972	1808.29
1	C21	2	53BP1	NA	Positive	2	6.68536949013161	4187.47379431209	34.1389645776567	7.9591280653951	241855.0626703	1933285	2032.49
1	C21	3	53BP1	NA	Positive	3	5.52757890436512	4280.49426155205	35.3365617433414	8.93946731234867	226457.414043584	2028983	2045.12
1	C22	1	53BP1	NA	Positive	1	6.85941579205356	4262.19694340034	34.6397379912664	7.91484716157205	244516.46069869	2061433	2042.97
1	C22	2	53BP1	NA	Positive	2	5.17134522298729	4305.34727268121	36.7212121212121	8.42424242424242	256579.422222222	2208942	2037.56
1	C22	3	53BP1	NA	Positive	3	7.2725306452809	4526.87528513324	32.3982142857143	6.53571428571429	271190.525	2176335	2182.45
1	D03	1	RAD51	NA	Positive	1	5.70011311786721	4208.89993024387	34.8860759493671	7.85232067510549	218035.578059072	1952816	1814.69
1	D03	2	RAD51	NA	Positive	2	9.42650682599002	4448.10538314186	42	8.35251798561151	313904.625899281	2312650	2145.91
1	D03	3	RAD51	NA	Positive	3	6.59722663868045	4095.28356051605	38.3201438848921	8.29136690647482	273767.118705036	2346892	2018.02
1	D04	1	RAD51	NA	Positive	1	5.25011235034402	3881.93456836819	30.5068493150685	6.1689497716895	211829.97260274	2069695	1865.71
1	D04	2	RAD51	NA	Positive	2	5.8737101681449	4326.35875733115	35.8727915194346	7.85865724381625	243666.081272085	2200260	1968.86
1	D04	3	RAD51	NA	Positive	3	7.60250449951095	4490.20761641048	39.3113553113553	7.47619047619048	308750.322344322	2522901	2330.84
1	D05	1	RAD51	NA	Positive	1	8.51339806960727	4730.78437572418	46.3622448979592	8.60204081632653	370950.683673469	2338470	2293.82
1	D05	2	RAD51	NA	Positive	2	7.51022534785104	4959.63622963933	44.8339622641509	8.50566037735849	349054.483018868	2436589	2264.12
1	D05	3	RAD51	NA	Positive	3	9.6962940929868	4649.98317201312	46.938566552901	10.0068259385666	353590.225255973	2458097	2255.42
1	D06	1	RAD51	NA	Positive	1	9.53191083028721	4480.85238558194	40.9368029739777	7.90334572490706	302857.579925651	2302247	2233.76
1	D06	2	RAD51	NA	Positive	2	6.22909614890588	4164.0566746664	34.6688311688312	7.82142857142857	226392.103896104	2118016	2028.24
1	D06	3	RAD51	NA	Positive	3	8.19162592261769	4598.5560052682	35.4620462046205	7.55775577557756	252153.613861386	2196582	2073.82
1	D07	1	RAD51	NA	Positive	1	4.14631945054568	3764.38999762235	25.4534161490683	5.77018633540373	152393.534161491	1870223	1775.65
1	D07	2	RAD51	NA	Positive	2	5.84835246836062	4217.7473470954	38.8008474576271	9.52118644067797	250496.792372881	2359984	2036.05
1	D07	3	RAD51	NA	Positive	3	6.01419473365159	3643.08712694608	26.2429906542056	5.35514018691589	179240.53271028	1844985	1611.65
1	D08	1	RAD51	NA	Positive	1	8.51720760967382	4366.59882878815	41.8214285714286	8.625	311685.107142857	2265835	2216.36
1	D08	2	RAD51	NA	Positive	2	10.761973268054	4680.32148140811	40.9281767955801	6.88950276243094	338650.138121547	2450916	2353.29
1	D08	3	RAD51	NA	Positive	3	6.67255515204768	4128.18352809205	37.9128630705394	7.25311203319502	287151.597510373	2367985	1926.94
1	D09	1	SMC3	NM_005445	sample	1	5.29811704590844	3920.35913515212	26.5806451612903	6.26979472140762	176936.181818182	1609631	1727.81
1	D09	2	SMC3	NM_005445	sample	2	5.37893932688667	4144.62556452438	35.5869565217391	8.6583850931677	226855.372670807	1976001	1909.42
1	D09	3	SMC3	NM_005445	sample	3	6.22425753930904	4060.06467631962	28.437106918239	6.17295597484277	206336.591194969	1882400	1829.8
1	D10	1	CHD8	NM_020920	sample	1	5.38553189348905	4199.21127625354	35.0247678018576	8.52012383900929	229702.145510836	1976043	2053.63
1	D10	2	CHD8	NM_020920	sample	2	6.07731790886516	4252.20683364427	33.0273556231003	6.93920972644377	260794.638297872	2109498	2044.63
1	D10	3	CHD8	NM_020920	sample	3	5.10229102254896	4355.89937207024	34.0298507462687	8.80783582089552	213418.578358209	1865622	1975.69
1	D11	1	COL5A2	NM_000393	sample	1	4.39503298417181	3880.86415878157	28.5358490566038	8.4	156746.079245283	1807381	1804.28
1	D11	2	COL5A2	NM_000393	sample	2	6.58394390559577	3994.41103187931	26.0152284263959	6.45939086294416	185768.560913706	1856485	1926.17
1	D11	3	COL5A2	NM_000393	sample	3	5.9195324973376	4042.38131523471	28.8972809667674	7.60725075528701	198279.238670695	1904592	1909.97
1	D12	1	BRCA2	NM_000059	sample	1	8.81575009908546	4243.10733174595	32.6564417177914	6.5398773006135	262688.567484663	2170585	2195.06
1	D12	2	BRCA2	NM_000059	sample	2	8.8627969357558	4357.90665199746	31.4790874524715	6.73384030418251	240400.733840304	2044347	2130.12
1	D12	3	BRCA2	NM_000059	sample	3	5.24785885889318	3968.039799215	26.973544973545	6.01322751322751	186816.074074074	1750843	1762.53
1	D13	1	UBR5	NM_015902	sample	1	9.95995062413863	4271.26500083233	31.5896656534954	6.6322188449848	265004.930091185	2104472	2325.45
1	D13	2	UBR5	NM_015902	sample	2	5.04598289136285	4103.06902216921	28.6937354988399	6.86078886310905	218301.002320186	2019706	2055.59
1	D13	3	UBR5	NM_015902	sample	3	6.06659106003591	3854.52104153672	27.4928366762178	7.01719197707736	196388.564469914	1799702	1871.84
1	D14	1	TET2	NM_017628	sample	1	6.47658004236089	3919.25956767847	30.200477326969	7.56563245823389	206480.279236277	1817470	1945.81
1	D14	2	TET2	NM_017628	sample	2	5.56592549080093	4251.53708562319	34.4139650872818	8.3216957605985	241599.688279302	2059088	2074.73
1	D14	3	TET2	NM_017628	sample	3	5.38033710526097	4009.27532420067	29.2997658079625	7.97189695550351	192119.985948478	1923253	1858.56
1	D15	1	AMER1	NM_152424	sample	1	3.52045495832584	3840.21060582231	26.8265895953757	7.48554913294798	156180.355491329	1712657	1825.44
1	D15	2	AMER1	NM_152424	sample	2	5.44708487175064	4059.25080669987	29.3325892857143	7.08482142857143	211850.122767857	1722641	1919.52
1	D15	3	AMER1	NM_152424	sample	3	4.25967399387867	3917.25106063922	24.0131578947368	6.28728070175439	155571.414473684	1677860	1752
1	D16	1	EXT2	NM_207122	sample	1	5.7216956292714	4200.37302725401	34.1963470319635	7.50684931506849	260543.118721461	2103680	2071.55
1	D16	2	EXT2	NM_207122	sample	2	11.376392481343	4267.11250414272	32.3052959501558	5.27725856697819	299358.264797508	2098457	2227.42
1	D16	3	EXT2	NM_207122	sample	3	6.04702670716411	4107.56163292224	30.6474358974359	7.19871794871795	221754.737179487	1886804	1963.86
1	D17	1	RAD51	NA	Positive	1	7.97863736232182	4605.11613088004	45.4293193717278	9.58115183246073	331104.528795812	2342827	2256.1
1	D17	2	RAD51	NA	Positive	2	4.92711516272274	4341.38325878732	41.3061224489796	9.17142857142857	293194.583673469	2429834	2162.37
1	D17	3	RAD51	NA	Positive	3	7.7613034062014	4746.79012064432	44.5098814229249	9.45059288537549	320548.28458498	2501356	2371.67
1	D18	1	RAD51	NA	Positive	1	7.78385847228291	5038.14663092663	52.2934782608696	10.5163043478261	412444.130434783	2770197	2570.91
1	D18	2	RAD51	NA	Positive	2	5.13398433168222	4469.12745792403	39.2878787878788	8.72727272727273	278896.613636364	2441813	2118.59
1	D18	3	RAD51	NA	Positive	3	11.3111140870492	4883.62050539308	40.6528925619835	6.68181818181818	351675.086776859	2468512	2575.39
1	D19	1	RAD51	NA	Positive	1	8.56477756710741	4949.56153268716	50.0295857988166	9.79881656804734	381468.384615385	2573162	2388.38
1	D19	2	RAD51	NA	Positive	2	5.56388845649178	4137.68583721935	33.7545787545788	7.90476190476191	205780.073260073	2082876	1897.8
1	D19	3	RAD51	NA	Positive	3	8.57923305654078	4600.88895212442	40.2528735632184	8.72413793103448	303869.77394636	2330257	2266.11
1	D20	1	RAD51	NA	Positive	1	8.20974235415887	4713.21411904955	45.1	8.38421052631579	345963.389473684	2541244	2289.77
1	D20	2	RAD51	NA	Positive	2	8.95205447184907	4687.90377424917	40.4303278688525	8.39754098360656	306910.049180328	2534614	2389.69
1	D20	3	RAD51	NA	Positive	3	6.79856846142081	4415.31528838804	33.4589552238806	7.08955223880597	246718.421641791	2184978	2062.7
1	D21	1	RAD51	NA	Positive	1	9.41846514963816	4306.57738042748	41.3725490196078	7.51372549019608	338462.435294118	2256859	2178.13
1	D21	2	RAD51	NA	Positive	2	10.0201787979691	4852.6350624314	51.5754385964912	10.3684210526316	384797.389473684	2574993	2386.71
1	D21	3	RAD51	NA	Positive	3	6.52108084059996	4483.05524192013	38.0560471976401	8.54277286135693	272433.899705015	2271149	2065.81
1	D22	1	RAD51	NA	Positive	1	8.05621277218243	4665.657162796	36.88	7.66	292155.474285714	2478188	2387.65
1	D22	2	RAD51	NA	Positive	2	9.33957948995821	4664.93845783926	47.1804733727811	9.44082840236686	354576.331360947	2357670	2474.93
1	D22	3	RAD51	NA	Positive	3	7.37062289260698	4672.42575085219	43.8909574468085	9.1781914893617	334997.659574468	2545949	2315.05
1	E03	1	RF	NA	Neutral	1	6.63609897965014	3929.56187822016	26.8210116731518	5.98443579766537	203250.256809339	1757840	1907.69
1	E03	2	RF	NA	Neutral	2	4.67393281459912	4339.27103572282	31.176072234763	8.95711060948081	199678.0496614	2291108	2273.7
1	E03	3	RF	NA	Neutral	3	5.36683560738969	4260.09391678318	31.8586278586279	7.94386694386694	236554.033264033	2191230	2141.48
1	E04	1	RF	NA	Neutral	1	6.9990826638324	4021.48520046202	27.8954918032787	6.93852459016393	198068.202868852	1943594	2090.7
1	E04	2	RF	NA	Neutral	2	5.66387122044191	4048.88780121053	27.1016635859519	6.32162661737523	206190.561922366	1903046	1944.3
1	E04	3	RF	NA	Neutral	3	4.33512127795085	3652.8614890027	20.7792792792793	4.72072072072072	151625.677927928	1808367	1752.9
1	E05	1	RF	NA	Neutral	1	5.41150676552458	4026.86918910402	25.2078947368421	6.10789473684211	183696.15	1835724	1938.69
1	E05	2	RF	NA	Neutral	2	5.50043711477687	4060.2442523823	32.6666666666667	8.44594594594595	206382.454954955	1944626	1965.18
1	E05	3	RF	NA	Neutral	3	8.05655373004139	4295.03835921716	30.9136276391555	7.61036468330134	236060.848368522	2029572	2072.59
1	E06	1	RF	NA	Neutral	1	7.41383085401516	4163.89682544007	31.2167182662539	6.38699690402477	251861.393188854	1928255	2125.77
1	E06	2	RF	NA	Neutral	2	6.09802875400893	4007.32351235262	28.3980198019802	7.24950495049505	196436.308910891	1872301	1916.23
1	E06	3	RF	NA	Neutral	3	5.56568427303533	3819.07463547365	21.6706896551724	4.9	170341.365517241	1699303	1864.1
1	E07	1	RF	NA	Neutral	1	5.65787936985143	4045.42635535529	29.2352941176471	7.19411764705882	220460.441176471	1989736	2034.75
1	E07	2	RF	NA	Neutral	2	6.32511596638038	4142.29489589765	27.0105263157895	6.91578947368421	191242.781052632	1888486	2038.02
1	E07	3	RF	NA	Neutral	3	5.9689005855578	4227.27885792701	29.4248496993988	8.36673346693387	185919.813627255	1925271	2017.03
1	E08	1	RF	NA	Neutral	1	4.85245073607956	4066.13098467215	27	6.76901408450704	181408.357746479	1879829	1980.23
1	E08	2	RF	NA	Neutral	2	7.66357079344399	4301.51217648739	28.3676470588235	6.41764705882353	220590.655882353	1942604	2119.27
1	E08	3	RF	NA	Neutral	3	5.33429933460123	3826.68706224883	23.6291512915129	6.03690036900369	172707.743542435	1841812	1876.31
1	E09	1	MEX3C	NM_016626	sample	1	4.98463405357673	3597.77169551022	30.3946731234867	7.71670702179177	196462.769975787	1686439	1703.5
1	E09	2	MEX3C	NM_016626	sample	2	4.77304281362602	4167.74379332149	33.5267605633803	9.35774647887324	204137.34084507	2097234	2077.79
1	E09	3	MEX3C	NM_016626	sample	3	4.71465753362439	3092.72728594899	16.2265372168285	3.72006472491909	132833.980582524	1578345	1434.97
1	E10	1	CDKN2C	NM_078626	sample	1	9.29555846544116	4564.45849647968	40.1718213058419	7.86254295532646	320543.250859107	2115678	2365.17
1	E10	2	CDKN2C	NM_078626	sample	2	7.49713070817607	4706.7377533611	40.421511627907	9.7093023255814	273895.194767442	2252295	2370.46
1	E10	3	CDKN2C	NM_078626	sample	3	8.5035447364391	4674.1638456347	36.2336182336182	8.05698005698006	271509.726495727	2035515	2340.35
1	E11	1	SPEN	NM_015001	sample	1	7.28399632445982	4252.27560159673	35.9939516129032	8.62903225806452	265840.393145161	2149488	2062.39
1	E11	2	SPEN	NM_015001	sample	2	5.47136671555135	4320.57060588097	35.5148741418764	8.97254004576659	247346.922196796	2305091	2065.9
1	E11	3	SPEN	NM_015001	sample	3	6.0604318950074	4051.87425697832	32.755905511811	8.01968503937008	238947.137795276	1961213	1985.95
1	E12	1	ARID1B	NM_017519	sample	1	6.31224393155	4177.9089650349	32.420253164557	7.59493670886076	241842.751898734	1990187	2078.48
1	E12	2	ARID1B	NM_017519	sample	2	7.45413672627187	4503.95814788585	41.3764434180139	10.1247113163972	284438.207852194	2099337	2200.1
1	E12	3	ARID1B	NM_017519	sample	3	6.72465742427454	4223.08779803887	35.2216117216117	8.61721611721612	253455.366300366	1991730	2039.59
1	E13	1	ERCC4	NM_005236	sample	1	5.46065268248452	4330.13846994573	42.7088607594937	10.8354430379747	258615.075949367	2018071	2040.97
1	E13	2	ERCC4	NM_005236	sample	2	7.36225511230663	4447.86534726346	41.3	9.55757575757576	281841.587878788	2163611	2171.89
1	E13	3	ERCC4	NM_005236	sample	3	4.23794284682664	3923.78382865508	34.743961352657	9.68115942028986	206399.504830918	1821371	1654.5
1	E14	1	ATR	NM_001184	sample	1	6.46299074389966	3728.1252535086	28.6706231454006	6.48961424332344	216703.676557864	1783248	1873.24
1	E14	2	ATR	NM_001184	sample	2	4.63362315994048	3789.55159413655	27.0276381909548	7.36934673366834	175766.27638191	1860174	1844.91
1	E14	3	ATR	NM_001184	sample	3	8.08029150647182	4046.70723123734	31.8237082066869	7.44984802431611	237231.574468085	1893780	1866.91
1	E15	1	STAG2	NM_006603	sample	1	6.66697481267996	4495.70836148745	36.1567328918322	8.54304635761589	257091.114790287	2127020	2279.31
1	E15	2	STAG2	NM_006603	sample	2	7.24638603950091	4454.34091243388	40.1252796420582	9.46979865771812	281441.995525727	2238195	2230.99
1	E15	3	STAG2	NM_006603	sample	3	4.93696103855701	3838.75952838271	22.9929824561404	6.44035087719298	151533.756140351	1991079	1915.93
1	E16	1	WRN	NM_000553	sample	1	7.67579731789764	4178.7269658765	28.6801075268817	7.53225806451613	194658.637096774	1832969	2077.18
1	E16	2	WRN	NM_000553	sample	2	6.60186203133036	4253.15584335299	30.5357142857143	7.69419642857143	230351.368303571	2340141	2180.87
1	E16	3	WRN	NM_000553	sample	3	7.29289631319089	4250.92681154491	34.3064516129032	8.14976958525346	247159.246543779	2126468	2050.91
1	E17	1	RF	NA	Neutral	1	4.56692748696346	3970.51849355801	30.4015151515152	7.94318181818182	212215.664772727	1930518	1888
1	E17	2	RF	NA	Neutral	2	7.15052287179596	4520.48890159999	34.202786377709	7.86687306501548	275360.196594427	2359677	2405.83
1	E17	3	RF	NA	Neutral	3	6.77972270915995	4357.06814287543	31.3658536585366	6.89493433395872	258386.527204503	2075341	2126.68
1	E18	1	RF	NA	Neutral	1	7.93191786890889	4530.40133388513	34.4937655860349	7.73067331670823	287227.16957606	2371363	2361.34
1	E18	2	RF	NA	Neutral	2	5.76560885418454	3991.12439867188	28.7876984126984	7.09325396825397	203570.839285714	1941459	1947.5
1	E18	3	RF	NA	Neutral	3	6.04408562164942	4317.5867523228	34.634703196347	8.64383561643836	242127.773972603	2067657	2039.83
1	E19	1	RF	NA	Neutral	1	6.35863039518892	4051.53749007353	29.0023866348449	7.09069212410501	209952.942720764	1890877	1948.68
1	E19	2	RF	NA	Neutral	2	5.03696407785666	4187.86286062827	29.9871175523349	8.13687600644122	213513.679549114	2029821	2049.1
1	E19	3	RF	NA	Neutral	3	5.53117010888677	4346.75642558088	32.0031595576619	8.27962085308057	226698.807266983	2084988	2091.92
1	E20	1	RF	NA	Neutral	1	6.38874357962723	4097.73062642211	30.2990196078431	6.99264705882353	228028.406862745	1865278	2008.79
1	E20	2	RF	NA	Neutral	2	7.97582391459492	4248.72635174375	32.0112781954887	7.75563909774436	245993.370300752	2107763	2178.63
1	E20	3	RF	NA	Neutral	3	7.12429712873965	4366.92808152142	30.0696428571429	6.43035714285714	248791.607142857	2020919	2214.2
1	E21	1	RF	NA	Neutral	1	8.07363468035845	4027.46033099497	32.2156334231806	7.43396226415094	246967.71967655	1946479	2125.39
1	E21	2	RF	NA	Neutral	2	6.54519998489159	4127.33011550796	27.8589743589744	6.61172161172161	216348.655677656	1915485	1998.94
1	E21	3	RF	NA	Neutral	3	6.5970609255476	4029.05909312814	25.2495636998255	5.64223385689354	209108.603839442	1872316	1977.86
1	E22	1	RF	NA	Neutral	1	6.95331691644105	4353.76269627635	33.6608040201005	7.34673366834171	270108.326633166	2205352	2196.83
1	E22	2	RF	NA	Neutral	2	7.41627061434217	4082.80838063561	31.0285035629454	6.35866983372922	256939.885985748	1910558	2042.01
1	E22	3	RF	NA	Neutral	3	5.6563690539437	3990.51796858815	26.8930817610063	6.82389937106918	200908.371069182	1858723	2026.58
1	F03	1	OTNT	NA	Neutral	1	8.2302223841117	4387.04949099034	32.5845410628019	5.71980676328502	285416.874396135	1869081	2227.96
1	F03	2	OTNT	NA	Neutral	2	4.75498516632512	4413.8138393289	30.6095890410959	8.55479452054795	192867.831050228	2051172	2241.06
1	F03	3	OTNT	NA	Neutral	3	5.22647597697868	3880.02385677056	25.9807692307692	6.38701923076923	171116.002403846	1744268	1810.52
1	F04	1	OTNT	NA	Neutral	1	5.33243543790316	4347.9570932432	31.8947368421053	7.39712918660287	227276.114832536	1873079	2126.78
1	F04	2	OTNT	NA	Neutral	2	10.8534228676878	4578.1055002341	40.7845117845118	7.17508417508417	372626.868686869	2268732	2285.41
1	F04	3	OTNT	NA	Neutral	3	6.6228583047062	4287.96732052348	34.5374449339207	8.18722466960352	239306.325991189	2049502	2154.41
1	F05	1	OTNT	NA	Neutral	1	6.24890337208162	4167.19485360741	28.7898305084746	6.79661016949153	210753.033898305	1895311	2005.38
1	F05	2	OTNT	NA	Neutral	2	7.37979178008887	4476.91351437358	42.6242236024845	10.0434782608696	295663.00310559	2196229	2170.47
1	F05	3	OTNT	NA	Neutral	3	7.19536825857997	4272.48912375736	33.7188405797101	8.05797101449275	247157.927536232	1926048	2034.77
1	F06	1	OTNT	NA	Neutral	1	7.55033976652389	4577.58831942974	37.2619926199262	8.32841328413284	269856.645756458	2140153	2338.05
1	F06	2	OTNT	NA	Neutral	2	6.6934742578151	4190.8426036446	33.2574525745257	7.59349593495935	256891.062330623	2051906	2140.94
1	F06	3	OTNT	NA	Neutral	3	5.91232379894605	3868.6376239503	25.5163551401869	5.69392523364486	192397.221962617	1790703	1843.03
1	F07	1	OTNT	NA	Neutral	1	6.85029652870489	4075.36469836066	29.9844236760125	6.99688473520249	232819.333333333	1889631	1950.84
1	F07	2	OTNT	NA	Neutral	2	5.71313421707939	4232.54264070151	33.484126984127	8.92857142857143	212986.997354497	2015613	1995.87
1	F07	3	OTNT	NA	Neutral	3	7.12075450637476	4436.83225060362	31.3301662707838	7.34441805225653	241461.7695962	1955396	2198.09
1	F08	1	OTNT	NA	Neutral	1	6.95049612748946	4051.4320087198	32.6630136986301	7.73424657534247	229287.323287671	1885653	1982.65
1	F08	2	OTNT	NA	Neutral	2	5.5867601182742	4277.85810141135	33.4360465116279	8.6656976744186	215530.781976744	2117674	2122.73
1	F08	3	OTNT	NA	Neutral	3	4.28271643825475	3899.8543377464	24.6317280453258	6.92351274787535	147986.886685552	1890421	1833.57
1	F09	1	PTPRB	NM_002837	sample	1	7.25830713757287	4030.82746131799	29.9254658385093	6.35403726708075	241199.50310559	1895269	1946.33
1	F09	2	PTPRB	NM_002837	sample	2	8.5791649882362	4236.11006535397	33.6851311953353	7.52769679300292	259172.075801749	1972435	2085.13
1	F09	3	PTPRB	NM_002837	sample	3	3.73814846042533	3591.15527037122	22.3152173913043	7.06086956521739	119810.430434783	1565251	1571.79
1	F10	1	WAS	NM_000377	sample	1	7.53609268418038	4194.0775630689	32.5540166204986	7.17174515235457	245712.415512465	1993362	2069.04
1	F10	2	WAS	NM_000377	sample	2	10.5061960039324	4745.36085153108	41.1487603305785	8.32231404958678	331568.721763085	2210961	2389.79
1	F10	3	WAS	NM_000377	sample	3	7.20032390050997	4363.46842550093	36.3183098591549	8.16056338028169	277329.03943662	2127255	2184.23
1	F11	1	ODAM	NM_017855	sample	1	4.91803306321493	3809.715259559	26.2860215053763	7.40215053763441	160398.225806452	1606586	1737.54
1	F11	2	ODAM	NM_017855	sample	2	8.01175848390759	4579.9985270043	35.659217877095	7.70949720670391	275690.681564246	1954420	2200.22
1	F11	3	ODAM	NM_017855	sample	3	6.50169137224886	4335.09641559329	32.7628205128205	7.85897435897436	234372.993589744	1887124	2023.68
1	F12	1	BRIP1	NM_032043	sample	1	3.40803222623175	3894.1404732386	25.9794050343249	7.4187643020595	153241.501144165	1778748	1797.6
1	F12	2	BRIP1	NM_032043	sample	2	6.11614555566987	4041.05664650329	27.3946731234867	6.99515738498789	184113.566585956	1808109	1915.39
1	F12	3	BRIP1	NM_032043	sample	3	5.93822585842638	4173.08292773324	27.4126213592233	6.09223300970874	222095.951456311	1832593	1962.76
1	F13	1	ATRX	NM_138270	sample	1	8.50068621792843	4424.35077534957	39.3924418604651	8.79360465116279	296193.726744186	2087571	2298.7
1	F13	2	ATRX	NM_138270	sample	2	5.54324092621549	4427.33030883221	37.9457142857143	8.95428571428571	264215.362857143	2183079	2202.42
1	F13	3	ATRX	NM_138270	sample	3	5.75232955469555	4082.77810404668	33.9627329192547	8.77225672877847	218220.532091097	1772269	1905.75
1	F14	1	PLXNB2	NM_012401	sample	1	7.11596877836692	4193.80697974479	34.2571428571429	8.18571428571429	243816.454285714	2022730	2056.71
1	F14	2	PLXNB2	NM_012401	sample	2	6.26764956113175	4134.98365648085	38.9830917874396	9.17149758454106	254633.185990338	1987195	1983.3
1	F14	3	PLXNB2	NM_012401	sample	3	4.59014325541707	3888.70382727018	28.7051546391753	7.76494845360825	170148.960824742	1776717	1799.95
1	F15	1	ZMYM2	NM_197968	sample	1	5.2314335836439	4028.22784730557	28.7376623376623	7.14805194805195	206344.18961039	1981403	2007.92
1	F15	2	ZMYM2	NM_197968	sample	2	5.1151289536132	4174.76567389052	35.2175226586103	8.4773413897281	234933.220543807	2000551	1959.43
1	F15	3	ZMYM2	NM_197968	sample	3	5.22917580345006	4176.5158727273	32.849710982659	9.2485549132948	194864.177263969	2051382	1982.91
1	F16	1	MBD1	NM_015845	sample	1	7.46617147356668	4844.77620414745	43.6461538461538	9.68	326011.393846154	2327269	2506.18
1	F16	2	MBD1	NM_015845	sample	2	7.57973299555734	4360.00589918124	34.1407035175879	7.92211055276382	253078.844221106	2035388	2104.31
1	F16	3	MBD1	NM_015845	sample	3	3.79066497877326	3856.14558883167	29.5850815850816	8.20745920745921	175803.724941725	1852624	1820.9
1	F17	1	OTNT	NA	Neutral	1	4.22964908226726	4078.42825356672	29.5122494432071	7.89532293986637	185244.993318486	1866740	1896.5
1	F17	2	OTNT	NA	Neutral	2	7.36621562082615	4558.00238627036	36.8440366972477	8.06651376146789	289844.777522936	2339421	2315.25
1	F17	3	OTNT	NA	Neutral	3	6.2899446759211	4395.59747905111	35.7910750507099	8.63286004056795	259294.509127789	2177958	2121.64
1	F18	1	OTNT	NA	Neutral	1	6.19654837147659	4198.59289137206	34.9674185463659	8.28320802005013	250778.696741855	1897464	2048.94
1	F18	2	OTNT	NA	Neutral	2	6.40603641555741	4312.97721667469	36.650234741784	8.85446009389671	261679.321596244	2048464	2142.55
1	F18	3	OTNT	NA	Neutral	3	6.05862531970932	4126.27518978861	30.2297794117647	7.06985294117647	225982.801470588	1892892	2016.45
1	F19	1	OTNT	NA	Neutral	1	4.99152732350077	4349.91850298389	33.9261538461538	8.76615384615385	221214.935384615	2092353	2161.11
1	F19	2	OTNT	NA	Neutral	2	5.88720867148492	4457.86181668278	37.6941489361702	8.96010638297872	281568.071808511	2112337	2219.88
1	F19	3	OTNT	NA	Neutral	3	7.2785382932209	4799.95122688872	39.5622317596567	8.91845493562232	305706.957081545	2285773	2475.71
1	F20	1	OTNT	NA	Neutral	1	8.61746872687458	4734.3353995364	37.7456647398844	8.26878612716763	282485.774566474	2142339	2411.67
1	F20	2	OTNT	NA	Neutral	2	5.65905647622097	4242.48869591152	29.779324055666	7.53081510934394	212664.30417495	1939554	2025.58
1	F20	3	OTNT	NA	Neutral	3	7.39565101646488	4428.53122718533	29.6252587991718	6.69979296066253	246013.488612836	2087754	2234.21
1	F21	1	OTNT	NA	Neutral	1	9.67108475038382	3945.62347391449	28.5668604651163	5.55232558139535	232360.061046512	1873000	2017.38
1	F21	2	OTNT	NA	Neutral	2	6.62864278181371	4185.27617412007	29.4378238341969	7.00518134715026	225491.844559586	2057309	2119.62
1	F21	3	OTNT	NA	Neutral	3	4.66725202845314	3897.11494158786	26.1509054325956	7.49295774647887	158649.179074447	1748689	1753.82
1	F22	1	OTNT	NA	Neutral	1	8.26709128317753	4113.40439719956	35.2481751824818	6.41240875912409	310372.251824818	2074193	2251.47
1	F22	2	OTNT	NA	Neutral	2	7.78329843648469	4264.40588214992	30.3981042654028	6.21090047393365	251669.033175355	2075488	2188.18
1	F22	3	OTNT	NA	Neutral	3	5.84203295663461	4122.20429657533	35.2073490813648	9.41207349081365	212454.280839895	1902721	1921.58
1	G03	1	RF	NA	Neutral	1	7.32142522890211	4104.67173007528	29.2625482625483	6.85328185328185	212628.571428571	1854555	2027.92
1	G03	2	RF	NA	Neutral	2	4.3190166590781	4152.71592945494	32.7958579881657	9.42011834319527	191888.573964497	2000061	2007.83
1	G03	3	RF	NA	Neutral	3	3.04662290443627	3389.08008330342	17.981351981352	5.95804195804196	91593.296037296	1690719	1534.48
1	G04	1	RF	NA	Neutral	1	6.32234747611741	4140.18453560556	26.7275985663082	6.5663082437276	193984.831541219	2016877	2123.91
1	G04	2	RF	NA	Neutral	2	6.80171392256244	4018.95577884258	28.3944020356234	6.90330788804071	198766.124681934	1767328	1846.56
1	G04	3	RF	NA	Neutral	3	5.77398824348609	4119.34544970231	27.1856763925729	6.71352785145889	198994.177718833	1811022	1936.13
1	G05	1	RF	NA	Neutral	1	6.86008232217185	4090.7061933356	28.7809278350515	6.82474226804124	227246.889175258	2054924	2065.03
1	G05	2	RF	NA	Neutral	2	5.52680838370365	3884.50297042382	24.783185840708	6.84734513274336	171520.951327434	1914240	1891.49
1	G05	3	RF	NA	Neutral	3	5.57588158882546	4152.69989390802	29.587786259542	8.00572519083969	197962.971374046	2013394	1996.64
1	G06	1	RF	NA	Neutral	1	6.87462851452878	4181.02728694721	27.525641025641	6.92820512820513	200553.51025641	1974220	2181.92
1	G06	2	RF	NA	Neutral	2	7.98558651168817	4471.23350580744	32.2478448275862	7.80818965517241	239973.478448276	2076862	2270.33
1	G06	3	RF	NA	Neutral	3	5.49793961810325	3657.40907651685	20.0824372759857	4.45698924731183	167027.209677419	1804398	1789.64
1	G07	1	RF	NA	Neutral	1	5.71548598703956	4238.04224277162	29.0409836065574	6.92622950819672	233904.079918033	2252712	2186.3
1	G07	2	RF	NA	Neutral	2	6.22005466216414	3968.33224636904	32.2718253968254	8.5515873015873	211909.857142857	1886046	1855.23
1	G07	3	RF	NA	Neutral	3	5.94639739189064	4207.34560705238	33.4350649350649	8.56060606060606	232507.800865801	2112991	2020.52
1	G08	1	RF	NA	Neutral	1	3.74982102345878	3693.70798349532	23.1464435146444	6.88702928870293	128264.09832636	1741002	1734.52
1	G08	2	RF	NA	Neutral	2	4.81198149531268	4298.20369815041	30.1115384615385	8.34807692307692	192856.213461538	2052966	2129.32
1	G08	3	RF	NA	Neutral	3	6.75816126144627	4121.41738838119	32.2260273972603	8.2283105022831	225234.465753425	1997518	2052.61
1	G09	1	BRCA1	NM_007298	sample	1	5.71452737461856	4284.61897301039	37.9766536964981	8.68482490272373	257345.626459144	1925711	2000.42
1	G09	2	BRCA1	NM_007298	sample	2	6.21160679949915	3947.93783533386	32.9429824561403	7.56578947368421	225018.850877193	1868186	1705.9
1	G09	3	BRCA1	NM_007298	sample	3	7.02548289867146	4278.93425089636	37.9358974358974	8.81623931623932	259758.482905983	2222094	2008.13
1	G10	1	ASXL1	NM_015338	sample	1	6.4130753453904	4273.66001005676	32.8159509202454	7.90490797546012	234693.088957055	2055900	1949.87
1	G10	2	ASXL1	NM_015338	sample	2	6.99806715268842	4572.31954479465	34.6185897435897	8.16666666666667	253088.929487179	2154360	2221.16
1	G10	3	ASXL1	NM_015338	sample	3	9.8994823045609	4726.10576122779	40.4787878787879	8.30606060606061	327268.418181818	2281506	2348.87
1	G11	1	ASXL2	NM_018263	sample	1	4.75036943141273	3921.67869052988	30.219387755102	8.00510204081633	187895.096938776	1889661	1844.02
1	G11	2	ASXL2	NM_018263	sample	2	3.37396117456999	3406.36633958263	25.4380453752181	7.32111692844677	139117.204188482	1584382	1570.89
1	G11	3	ASXL2	NM_018263	sample	3	6.36252394915672	4198.47737050891	30.0543735224586	6.66903073286052	240896.425531915	2006650	2012.33
1	G12	1	TP53BP1	NM_005657	sample	1	7.7940631178992	4404.33683630008	35.5166666666667	8.17666666666667	253842.87	1917327	2213.58
1	G12	2	TP53BP1	NM_005657	sample	2	7.16703997822712	4290.86201219231	38.2431693989071	9.09289617486339	247471.786885246	1961742	2049.19
1	G12	3	TP53BP1	NM_005657	sample	3	6.1216504820707	4316.43665301652	35.1158536585366	8.29878048780488	231187.015243902	1843412	1974.73
1	G13	1	FAT1	NM_005245	sample	1	10.2346183525868	4626.05427017676	40.3522727272727	8.46875	311550.659090909	2269481	2280.08
1	G13	2	FAT1	NM_005245	sample	2	7.24258034314525	4163.36064979062	38.7704485488127	9.58311345646438	242106.82585752	1814163	1973
1	G13	3	FAT1	NM_005245	sample	3	4.66003435494604	4096.65093458295	31.8093306288032	7.69371196754564	216578.823529412	1890735	1816.57
1	G14	1	BAP1	NM_004656	sample	1	7.76848294978347	4675.24836261151	39.058690744921	8.84198645598194	298125.169300226	2327589	2563.14
1	G14	2	BAP1	NM_004656	sample	2	7.87085280636886	4262.79310212467	32.3086419753086	7.87407407407407	235309.041975309	2067617	2113.3
1	G14	3	BAP1	NM_004656	sample	3	6.07597489308086	4358.96136035912	39.5986078886311	9.30858468677494	285078.79350348	2148395	2122.37
1	G15	1	ZNF516	NM_014643	sample	1	7.56419945396649	4179.80530055999	36.4610778443114	8.08982035928144	275003.005988024	2125619	2097.05
1	G15	2	ZNF516	NM_014643	sample	2	6.16562341579387	4293.23635217499	38.7029702970297	9.50825082508251	262662.260726073	2185370	2073.71
1	G15	3	ZNF516	NM_014643	sample	3	4.97690726197123	4105.14992882469	32.429012345679	8.69135802469136	207963.12654321	1963903	1949.86
1	G16	1	GRIN2A	NM_000833	sample	1	8.8934712594873	4572.40285089126	38.2702702702703	8.05675675675676	324040.597297297	2247795	2363.37
1	G16	2	GRIN2A	NM_000833	sample	2	8.15603376792981	4295.04376556852	37.355795148248	7.97574123989218	290041.762803235	2074723	2168.4
1	G16	3	GRIN2A	NM_000833	sample	3	6.86101924178651	4265.89278668771	35.6297169811321	7.96462264150943	277050.785377358	1915854	2099.04
1	G17	1	RF	NA	Neutral	1	5.32472104933614	3601.28023964246	23.2063492063492	6.52116402116402	148754.037037037	1652408	1678.16
1	G17	2	RF	NA	Neutral	2	5.81685428307179	4062.94387106157	30.3991596638655	7.09243697478992	226282.964285714	2125822	2140.67
1	G17	3	RF	NA	Neutral	3	5.89665407592962	4117.40915995032	28.1177730192719	7.79229122055674	173740.164882227	1886574	1929.48
1	G18	1	RF	NA	Neutral	1	7.90796819613992	3997.38388288988	30.1891025641026	7.78846153846154	204438.798076923	1832999	1926.77
1	G18	2	RF	NA	Neutral	2	7.9421199327076	4560.08211407364	31.572192513369	7.4367201426025	249599.35828877	2177124	2364.02
1	G18	3	RF	NA	Neutral	3	8.76237818066607	4527.665818198	33.4490238611714	7.28199566160521	270743.772234273	2034492	2180.77
1	G19	1	RF	NA	Neutral	1	5.07177680743507	3993.42759971957	26.6092307692308	7.72923076923077	169396.301538462	1959636	1910.94
1	G19	2	RF	NA	Neutral	2	7.53039461468845	4353.84962746358	34.7477272727273	8.04772727272727	264018.097727273	2005846	2067.55
1	G19	3	RF	NA	Neutral	3	6.34849107559925	4277.03075577636	33.876993166287	7.79043280182232	262399.287015945	2023570	2174.89
1	G20	1	RF	NA	Neutral	1	6.8205078830173	3853.23615720202	26.8555240793201	6.20113314447592	200926.620396601	1816639	1841.95
1	G20	2	RF	NA	Neutral	2	6.09305171072893	4235.92349002113	28.0755813953488	6.48062015503876	211042.308139535	1890872	2028.66
1	G20	3	RF	NA	Neutral	3	10.1480739568748	4119.44155195521	29.393665158371	6.05656108597285	259959.936651584	1932808	2062.83
1	G21	1	RF	NA	Neutral	1	9.96844289240384	4891.88858984399	40.7524509803922	7.97794117647059	353955.473039216	2329532	2684.17
1	G21	2	RF	NA	Neutral	2	5.89097770509434	4044.98018763232	32.4705882352941	8.49176470588235	217387.828235294	1998131	1968.04
1	G21	3	RF	NA	Neutral	3	6.7210359223763	3839.62289540278	23.0193798449612	5.4437984496124	181123.410852713	1719493	1896.49
1	G22	1	RF	NA	Neutral	1	5.46040737512418	3620.15335526681	23.4204545454545	5.36136363636364	181350.256818182	1896589	1880.73
1	G22	2	RF	NA	Neutral	2	7.80281630023728	4339.37046762678	33.010752688172	7.93010752688172	242875.75	2050210	2105.51
1	G22	3	RF	NA	Neutral	3	7.49204478854861	3920.25765306857	26.5460992907801	5.47517730496454	224514.092198582	1854734	1891.42
1	H03	1	CHEK1	NA	Positive	1	39.9120624104229	6707.03015810137	102.948979591837	9.37755102040816	1190577.33673469	4962380	4436.3
1	H03	2	CHEK1	NA	Positive	2	46.0558591639483	7212.47496923516	118.660606060606	10.3575757575758	1415122.63636364	5581970	4897.46
1	H03	3	CHEK1	NA	Positive	3	25.4870834086015	6155.77297628898	93.6683168316832	8.31188118811881	1081265.14851485	4280200	3873.11
1	H04	1	CHEK1	NA	Positive	1	43.7080399425583	6808.73903794501	96.8968253968254	7.68253968253968	1181784.28571429	4969481	4514.84
1	H04	2	CHEK1	NA	Positive	2	64.9488569461388	8280.21016211318	140.644171779141	8.1840490797546	1803430.17177914	6325534	5942.75
1	H04	3	CHEK1	NA	Positive	3	41.3533309744385	8240.92580610987	132.639175257732	9.9020618556701	1658589.46391753	6294365	5541.57
1	H05	1	CHEK1	NA	Positive	1	35.3387790944735	6621.25283147454	101.862385321101	8.84403669724771	1191383.6146789	4752865	4373.8
1	H05	2	CHEK1	NA	Positive	2	36.8936428237514	7169.19258015193	119.412844036697	11.0366972477064	1375051.5733945	5322981	4643.17
1	H05	3	CHEK1	NA	Positive	3	39.4842228774909	6892.60848795474	102.51269035533	9.24365482233503	1211900.49746193	5399622	4587.58
1	H06	1	CHEK1	NA	Positive	1	67.9194034490256	8161.47983350007	126.685039370079	7.65354330708661	1640999.66141732	6028215	5748.94
1	H06	2	CHEK1	NA	Positive	2	43.3833952176301	7138.05249139452	112.719101123596	8.43820224719101	1360736.91573034	5242626	4898.82
1	H06	3	CHEK1	NA	Positive	3	53.5377773448569	7986.55789384735	123.069518716578	8.47593582887701	1533800.13368984	6108290	5438.07
1	H07	1	CHEK1	NA	Positive	1	33.4283065402109	6243.497813553	99.6084337349398	9.70481927710843	1104531.88554217	4562636	4077.08
1	H07	2	CHEK1	NA	Positive	2	41.4612324922812	7795.12358939639	120.863849765258	10.2863849765258	1475055.45539906	5835569	5174.49
1	H07	3	CHEK1	NA	Positive	3	42.2060093367867	7465.91578080989	110.090163934426	8.8155737704918	1361247.2704918	5615510	5106.07
1	H08	1	CHEK1	NA	Positive	1	43.0330958422517	7471.56481802136	114.130681818182	10.1420454545455	1330220.35795455	5278563	4879.25
1	H08	2	CHEK1	NA	Positive	2	32.3232445549263	7229.94570624624	108.15503875969	10.4496124031008	1264104.39922481	5344473	4553.28
1	H08	3	CHEK1	NA	Positive	3	45.0688646893442	7678.43359330867	114.032407407407	9.97222222222222	1374493.91666667	5683500	5156.04
1	H09	1	NOTCH2	NM_024408	sample	1	5.87720283181332	4225.12453664856	31.8062622309198	8.19373776908023	203295.228962818	1940053	2020.27
1	H09	2	NOTCH2	NM_024408	sample	2	7.56948759873803	4415.17075260705	36.5289256198347	8.5599173553719	263092.23553719	2082881	2172.65
1	H09	3	NOTCH2	NM_024408	sample	3	5.76133787080138	4221.97796027138	32.2173913043478	8.11180124223602	219833.797101449	1926563	1980.47
1	H10	1	FANCM	NM_020937	sample	1	7.65076524657754	4252.50024362713	34.3550135501355	7.33333333333333	283736.430894309	2022214	2071.24
1	H10	2	FANCM	NM_020937	sample	2	9.01005763733555	4381.8170611641	35.3138832997988	8.32796780684105	263609.181086519	2003407	2191.82
1	H10	3	FANCM	NM_020937	sample	3	6.97347908142328	4234.90249834455	30.4529058116232	7.01402805611222	232563.98997996	1847324	1996.92
1	H11	1	RASA1	NM_022650	sample	1	5.98437605139642	3884.26423547466	27.6139240506329	6.91983122362869	196629.078059072	1855564	1976.83
1	H11	2	RASA1	NM_022650	sample	2	9.31658813735184	4447.27260199948	33.7097625329815	7.22427440633245	263254.026385224	1900318	2352.21
1	H11	3	RASA1	NM_022650	sample	3	7.24145896422705	4222.24922213872	30.0172744721689	7.16890595009597	226069.520153551	1883602	2059.63
1	H12	1	KDM5C	NM_004187	sample	1	5.98997394094474	3862.90869899494	29.8048128342246	7.66844919786096	203418.042780749	1913479	1890.88
1	H12	2	KDM5C	NM_004187	sample	2	6.00683303907302	3946.57615493622	29.5771812080537	7.69127516778523	199667.033557047	1894440	1962.67
1	H12	3	KDM5C	NM_004187	sample	3	6.13096572671679	3923.76615330542	28.3501199040767	6.88249400479616	204284.882494005	1857224	1879.17
1	H13	1	FAS	NA	sample	1	6.79556676471927	4534.24153545262	36.1322314049587	8.20110192837465	281239.079889807	2239280	2367.51
1	H13	2	FAS	NA	sample	2	6.16347001021159	4000.06181590517	29.9170731707317	7.57317073170732	200887.563414634	1833556	1890.04
1	H13	3	FAS	NA	sample	3	7.19198945165759	4602.8550228443	39.8676056338028	9.2	288358.191549296	2166518	2310.13
1	H14	1	PTPRC	NR_052021	sample	1	5.34889879684563	4130.28964307515	31.7881873727088	8.74949083503055	205506.201629328	2152671	2145.32
1	H14	2	PTPRC	NR_052021	sample	2	5.34616748242704	3997.85815654294	27.280737704918	7.21926229508197	186817.329918033	1959586	1957.94
1	H14	3	PTPRC	NR_052021	sample	3	7.59438800656558	4065.42568402935	30.5925925925926	7.1812865497076	237461.150097466	2141289	2093.75
1	H15	1	PTPRU	NM_133178	sample	1	8.16853388958388	4534.32678182841	42.4753086419753	9.30555555555556	323126.700617284	2218036	2319.9
1	H15	2	PTPRU	NM_133178	sample	2	7.31632603295086	4322.11644027457	39.0701219512195	8.54878048780488	284614.50304878	1997327	2148.67
1	H15	3	PTPRU	NM_133178	sample	3	6.51334974055943	4183.06288499943	36.0734597156398	8.36492890995261	263722.606635071	2154038	2132.24
1	H16	1	FUBP1	NM_003902	sample	1	7.10756061386776	4433.3363520461	33.8422619047619	8.58333333333333	247565.797619048	2210304	2278.01
1	H16	2	FUBP1	NM_003902	sample	2	7.37363336928749	4325.99166065762	31.9111111111111	7.22469135802469	261527.281481481	2239214	2270.98
1	H16	3	FUBP1	NM_003902	sample	3	5.92172665570925	3933.17379129855	26.9869402985075	6.94776119402985	192316.143656716	1805402	1821.63
1	H17	1	CHEK1	NA	Positive	1	65.4111188961481	8125.94244908811	122.234567901235	8.09259259259259	1584893.27777778	6544358	5901.01
1	H17	2	CHEK1	NA	Positive	2	36.7572617256329	7031.0404241858	99.7211538461538	7.99519230769231	1224077.83173077	4924431	4583.03
1	H17	3	CHEK1	NA	Positive	3	34.9518605855112	6733.8870693618	90.7910447761194	8.73134328358209	1055103.89179104	4499794	4280.44
1	H18	1	CHEK1	NA	Positive	1	64.4222135335572	7596.79866401896	112.181818181818	6.75757575757576	1458135.30808081	5699642	5428.2
1	H18	2	CHEK1	NA	Positive	2	52.6955052449769	7674.16352284065	120.14450867052	9.78612716763006	1474382.49132948	6055616	5310.68
1	H18	3	CHEK1	NA	Positive	3	22.6568365600996	6369.17051645777	89.1877729257642	8.45851528384279	1035969.07860262	4370880	4079.06
1	H19	1	CHEK1	NA	Positive	1	37.3904966616775	7423.07464985796	118.972375690608	10.5635359116022	1410197.50828729	5490756	4868.11
1	H19	2	CHEK1	NA	Positive	2	45.2219662254795	7088.39143980134	106.486486486486	7.77992277992278	1336863.32432432	5449875	4918.47
1	H19	3	CHEK1	NA	Positive	3	32.1993312714707	7050.53308480358	103.206572769953	10.5352112676056	1161215.92488263	4938436	4370.89
1	H20	1	CHEK1	NA	Positive	1	34.1980909330336	7086.2488438974	111.637583892617	10.5369127516779	1296785.33557047	4904377	4676.42
1	H20	2	CHEK1	NA	Positive	2	44.83480543956	7720.45257205058	123.51	9.075	1521681.045	5667300	5211.89
1	H20	3	CHEK1	NA	Positive	3	36.8047593966238	6756.80771211789	98.4094827586207	8.43534482758621	1166373.37068966	5090193	4556.26
1	H21	1	CHEK1	NA	Positive	1	50.8786087364145	7940.63790091123	136.376811594203	11.3236714975845	1658231.99033816	6545785	5588.82
1	H21	2	CHEK1	NA	Positive	2	44.8555883024928	7873.68016251383	129.353333333333	10.76	1571280.20666667	5689910	5325.81
1	H21	3	CHEK1	NA	Positive	3	35.9672550403467	7034.80725834638	100.051502145923	9.60515021459227	1185010.07296137	5008044	4733.65
1	H22	1	CHEK1	NA	Positive	1	43.2546035074381	7032.43215638745	96.6748466257669	8.01840490797546	1159582.93865031	4666287	4609.25
1	H22	2	CHEK1	NA	Positive	2	38.396465388635	7775.6760824285	110.87323943662	9.19718309859155	1325568.30985915	5306442	5103.6
1	H22	3	CHEK1	NA	Positive	3	31.780701287952	6703.49642970845	96.556	10.044	1113303.608	4864504	4325.35
1	I03	1	RPA32	NA	Positive	1	19.1909549637426	6023.02357473879	84.5830115830116	10.7065637065637	876348.77992278	3711932	3369.16
1	I03	2	RPA32	NA	Positive	2	20.6087347310521	6367.6171451001	92.2424242424242	10.3151515151515	1011564.98484848	4228511	3763.98
1	I03	3	RPA32	NA	Positive	3	20.1976415740291	6517.23751133737	97.59	11.5266666666667	1054742.51666667	4689943	3946.74
1	I04	1	RPA32	NA	Positive	1	14.2980527941449	5997.10969025871	80.5	9.82258064516129	795276.544354839	3577433	3325.5
1	I04	2	RPA32	NA	Positive	2	26.726448717812	6666.81374018591	95.4716981132076	9.01132075471698	1110744.4490566	4489575	4201.11
1	I04	3	RPA32	NA	Positive	3	27.4653371535911	6781.87750526123	102.187096774194	10.5483870967742	1142291.3483871	4594079	4026.92
1	I05	1	RPA32	NA	Positive	1	24.3827198827179	6398.44640507344	95.8201438848921	10.7482014388489	1030057.87769784	4129238	3829.11
1	I05	2	RPA32	NA	Positive	2	21.0459236042649	6351.54563705473	99.0929487179487	11.3269230769231	1063341.11858974	4239094	3823.89
1	I05	3	RPA32	NA	Positive	3	18.3706484231976	6202.14914019276	97.320987654321	11.6265432098765	1025018.13888889	4265608	3622.7
1	I06	1	RPA32	NA	Positive	1	16.4192407742307	5972.85035487942	96.8965517241379	11.5287356321839	1029286.7164751	4195147	3470.91
1	I06	2	RPA32	NA	Positive	2	16.6847258751133	5869.62382439783	86.8745098039216	10.0705882352941	938550.97254902	3812316	3449.01
1	I06	3	RPA32	NA	Positive	3	21.1097066571456	6315.58825199786	88.3636363636364	9.76893939393939	956326.878787879	4250586	3780.64
1	I07	1	RPA32	NA	Positive	1	17.0627549409328	5784.02114046837	87.1050724637681	10.5072463768116	910710.851449275	3680700	3368.59
1	I07	2	RPA32	NA	Positive	2	18.6777095954111	6237.31913951696	93.951030927835	11.8092783505155	986448.742268041	4254519	3627.35
1	I07	3	RPA32	NA	Positive	3	21.3701989413566	6339.36559132357	94.9134328358209	11.8	984422.149253731	4150529	3757.42
1	I08	1	RPA32	NA	Positive	1	23.3577664428628	6572.22167306416	101.8	11.9310344827586	1073023.9137931	4378432	4001.33
1	I08	2	RPA32	NA	Positive	2	14.0446945756849	5451.14488809113	79.4189723320158	10.2213438735178	802736.71541502	3837913	3116.21
1	I08	3	RPA32	NA	Positive	3	21.9624667636809	6760.39052323808	109.88275862069	10.5586206896552	1254461.63793103	4772934	4173.18
1	I09	1	ARHGAP35	NM_004491	sample	1	4.87094674944556	4227.13960039932	32.3812010443864	7.38903394255875	245378.09921671	2118926	2064.29
1	I09	2	ARHGAP35	NM_004491	sample	2	4.66121555537569	4177.53888423458	33.7784431137725	9.17664670658683	196667.182634731	1959945	1970.07
1	I09	3	ARHGAP35	NM_004491	sample	3	9.13976894264179	4163.29254292174	32.0052083333333	6.3125	281408.994791667	1981921	2052.79
1	I10	1	AHNAK	NM_024060	sample	1	3.62852813363309	3345.02245598635	21.0966981132075	6.61320754716981	123742.91509434	1571554	1474.77
1	I10	2	AHNAK	NM_024060	sample	2	5.04250080412358	3562.5182303682	22.7749419953596	6.05336426914153	165800.682134571	1740645	1734.64
1	I10	3	AHNAK	NM_024060	sample	3	8.20939702470635	3623.83950870934	24.4615384615385	4.36425339366516	232469.640271493	1755559	1894.86
1	I11	1	SH2B3	NM_005475	sample	1	5.41820664497047	3841.5848929212	24.1788413098237	6.19899244332494	167344.41813602	1721161	1780.06
1	I11	2	SH2B3	NM_005475	sample	2	7.0262397447386	4449.97796804623	37.3208955223881	8.6044776119403	283466.23880597	2251799	2158.66
1	I11	3	SH2B3	NM_005475	sample	3	6.25086259110371	4125.00873411787	30.5745762711864	8.24745762711864	207961.008474576	1915471	1966.53
1	I12	1	MSH2	NM_000251	sample	1	8.31939512150565	4786.60120882731	33.5746268656716	6.90049751243781	278987.708955224	2256670	2514.97
1	I12	2	MSH2	NM_000251	sample	2	5.33814914099288	4309.09586061841	30.6758793969849	7.81909547738693	203239.145728643	2070380	2052.59
1	I12	3	MSH2	NM_000251	sample	3	6.47169135351413	4646.78473809591	36.3670520231214	8.6878612716763	266835.158959538	2190833	2334.34
1	I13	1	NOTCH1	NM_017617	sample	1	5.49573817287656	3930.77239363173	25.5627450980392	6.46274509803922	184262.460784314	1957379	1963.97
1	I13	2	NOTCH1	NM_017617	sample	2	7.9120432456411	4541.27501669431	37.2316784869976	9.30260047281324	256654.567375887	2178838	2319.35
1	I13	3	NOTCH1	NM_017617	sample	3	7.19716337595679	4553.13682668903	39.2254545454545	8.72	279623.789090909	2272418	2330.02
1	I14	1	RAD51	NM_133487	sample	1	9.32845929157852	4081.84742676413	36.4115226337449	6.18930041152263	286868.230452675	1900663	1923.89
1	I14	2	RAD51	NM_133487	sample	2	9.35130079163545	4709.80038434213	40.9360269360269	8.69023569023569	300103.801346801	2350841	2306.28
1	I14	3	RAD51	NM_133487	sample	3	7.84024930892445	4853.46793180926	46.8245614035088	9.14035087719298	376184.25877193	2436129	2587.91
1	I15	1	ZFHX4	NM_024721	sample	1	6.25217830591979	4052.75828145882	33.983922829582	8.41157556270096	226169.562700965	1888186	1912.21
1	I15	2	ZFHX4	NM_024721	sample	2	4.92444005673416	3594.22179519929	29.685552407932	7.87535410764873	187497.161473088	1722116	1638.67
1	I15	3	ZFHX4	NM_024721	sample	3	5.95005460978344	3864.02745152262	31.2302325581395	7.91162790697674	204284.704651163	1661521	1686.74
1	I16	1	KMT2C	NM_170606	sample	1	5.8538184874151	4021.38707152744	30.840490797546	7.45398773006135	217417.420245399	1902552	1921.34
1	I16	2	KMT2C	NM_170606	sample	2	7.68378902589418	4373.25436922182	35.1558935361217	7.52471482889734	267752.296577947	2045790	2274.49
1	I16	3	KMT2C	NM_170606	sample	3	6.82402456509845	3900.28115426171	29.0486486486486	6.29459459459459	210798.856756757	1610940	1853.33
1	I17	1	RPA32	NA	Positive	1	17.058556069324	6294.45743032119	99.4022140221402	11.1180811808118	1093612.54243542	4188669	3805.12
1	I17	2	RPA32	NA	Positive	2	23.2712155316317	6769.64789903505	115.310469314079	13.2093862815884	1245661.5198556	4798386	4066.48
1	I17	3	RPA32	NA	Positive	3	8.93417295890943	4670.54447555804	58.1382978723404	9	489731.808510638	2402718	2340.5
1	I18	1	RPA32	NA	Positive	1	23.8734193114533	6911.02721729177	115.110091743119	11.0596330275229	1321293.93577982	4847088	4238.98
1	I18	2	RPA32	NA	Positive	2	20.3153848791134	6953.65921789678	108.796363636364	11.5745454545455	1201184.57818182	4565462	4177.59
1	I18	3	RPA32	NA	Positive	3	21.1310585792283	6677.51063740033	107.56678700361	11.9386281588448	1185285.11552347	4576984	4037.13
1	I19	1	RPA32	NA	Positive	1	18.4492357476146	6094.41595927295	90.6156351791531	11.928338762215	927040.078175896	3914857	3399.99
1	I19	2	RPA32	NA	Positive	2	23.3679257983691	6461.25055674533	99.7242798353909	11.6213991769547	1049712.98353909	4080819	3808.32
1	I19	3	RPA32	NA	Positive	3	21.8638385040151	6676.33521994413	98.1415094339623	12.1037735849057	1016273.24213836	4055759	3835.16
1	I20	1	RPA32	NA	Positive	1	14.4937570566562	6367.30592350701	91.3475177304964	11.7304964539007	950092.627659575	3751232	3601.97
1	I20	2	RPA32	NA	Positive	2	28.070106366063	6624.25852850495	100.217712177122	10.7047970479705	1104510.61623616	4326377	4056.95
1	I20	3	RPA32	NA	Positive	3	20.9855126277686	6469.9874744053	104.623762376238	11.2376237623762	1156669.15181518	4425694	3799.38
1	I21	1	RPA32	NA	Positive	1	25.8530314830282	6307.00705222804	94.4615384615385	9.82783882783883	1063785.31868132	4163208	3892.72
1	I21	2	RPA32	NA	Positive	2	39.8422318019804	7637.76686145497	125.859327217125	10.822629969419	1502244.43425076	5411350	4956.37
1	I21	3	RPA32	NA	Positive	3	15.6623540592602	6303.83115424942	95.965625	11.74375	995953.290625	3999564	3559.71
1	I22	1	RPA32	NA	Positive	1	19.0633602549832	6527.88933316173	96.790780141844	10.886524822695	1045588.42553191	4114144	3858.81
1	I22	2	RPA32	NA	Positive	2	21.4222832182319	6427.06294845279	97.4901408450704	11.4338028169014	1060999.72112676	4331197	3790.51
1	I22	3	RPA32	NA	Positive	3	22.0843864464526	6639.35736247109	101.947214076246	10.9442815249267	1115697.25513196	4330925	3971.65
1	J03	1	ATR	NA	Positive	1	6.58557393918471	3639.05508902438	20.3837209302326	4.99612403100775	141580.217054264	1589213	1729.25
1	J03	2	ATR	NA	Positive	2	5.86769686567992	3713.86618237859	21.2824601366743	4.96810933940774	158910.772209567	1706889	1760.21
1	J03	3	ATR	NA	Positive	3	4.06260669901591	3835.21667451084	21.2454545454545	5.75636363636364	143700.669090909	1802323	1755.67
1	J04	1	ATR	NA	Positive	1	4.82019785990712	3561.65760331855	20.9391634980989	4.71102661596958	158742.642585551	1628195	1751.69
1	J04	2	ATR	NA	Positive	2	5.56820962439143	3539.13279688235	21.6109589041096	5.15616438356164	154137.517808219	1616062	1674.99
1	J04	3	ATR	NA	Positive	3	5.37124174373529	3693.6562852792	20.3048498845266	4.86143187066975	148344.70669746	1662425	1715.66
1	J05	1	ATR	NA	Positive	1	5.68012299603702	3792.96376505194	25.8766666666667	6.15	177032.223333333	1660981	1678.6
1	J05	2	ATR	NA	Positive	2	5.7562897965583	3880.25177284089	24.0569800569801	5.94586894586895	160559.971509972	1704496	1789.33
1	J05	3	ATR	NA	Positive	3	6.56812373413843	3698.44982319233	21.3395225464191	4.96551724137931	156259.175066313	1637915	1739.32
1	J06	1	ATR	NA	Positive	1	5.82411318252507	3900.78443237545	22.9944903581267	5.04407713498623	168299.231404959	1688187	1818.06
1	J06	2	ATR	NA	Positive	2	7.15949847274574	3810.87351379141	23.9453125	5.796875	163956.48828125	1674772	1773.84
1	J06	3	ATR	NA	Positive	3	7.9273035547602	4151.50129815497	28.8035714285714	6.34438775510204	223494.086734694	1833726	1987.16
1	J07	1	ATR	NA	Positive	1	5.07792897571451	3594.24472560506	19.7435897435897	4.84382284382284	137370.228438228	1609398	1656.19
1	J07	2	ATR	NA	Positive	2	7.04416151116905	3837.45341532593	23.9540481400438	5.31509846827133	192982.037199125	1842489	1947.66
1	J07	3	ATR	NA	Positive	3	5.05441245502918	4018.04034655855	23.441416893733	5.49046321525886	171392.416893733	1747118	1868.65
1	J08	1	ATR	NA	Positive	1	8.68933450685219	4110.73167861837	24.5369863013699	4.60821917808219	224279.482191781	1759725	2078.43
1	J08	2	ATR	NA	Positive	2	5.85555744343877	3897.95621989873	25.3192182410423	5.9771986970684	201425.64495114	2052325	1880.59
1	J08	3	ATR	NA	Positive	3	6.28782226888131	3899.4273926481	25.4682926829268	6.03170731707317	191970.007317073	1926519	1972.66
1	J09	1	STIM1	NM_003156	sample	1	7.70659112826683	4386.92785299005	35.1527777777778	7.49074074074074	264739.763888889	2049754	2187.59
1	J09	2	STIM1	NM_003156	sample	2	4.85585775461382	4056.90195209014	28.6779026217228	7.34831460674157	190319.262172285	1851386	1908.81
1	J09	3	STIM1	NM_003156	sample	3	6.20678044442057	3641.75717105422	24.0946601941748	4.7621359223301	201456.599514563	2027815	2040.98
1	J10	1	DICER1	NM_030621	sample	1	6.93169152822309	4554.71795467819	33.5447154471545	6.83333333333333	287721.284552846	2186359	2393.83
1	J10	2	DICER1	NM_030621	sample	2	6.57673485916685	4256.22184006489	33.3244047619048	7.06547619047619	247859.568452381	1940510	1976.42
1	J10	3	DICER1	NM_030621	sample	3	10.3967910811917	4363.78909433765	31.2604501607717	5.2540192926045	283773.675241158	2014901	2264.36
1	J11	1	PASK	NM_015148	sample	1	5.51763944143016	4320.7002742965	29.9498680738786	7.51187335092348	216501.701846966	2026550	2096.58
1	J11	2	PASK	NM_015148	sample	2	5.73616815277637	4470.75088125339	36.3527204502814	8.8968105065666	252297.296435272	2153747	2083.58
1	J11	3	PASK	NM_015148	sample	3	5.99096012303037	4341.22359098591	34.8821603927987	9.50572831423895	222314.800327332	1960709	2119.95
1	J12	1	EZH2	NM_152998	sample	1	12.7557559379424	4968.20928855264	47.2727272727273	6.90909090909091	438414.727272727	2205490	2730.62
1	J12	2	EZH2	NM_152998	sample	2	7.75535034310041	4811.6429140342	48.2857142857143	10.9107142857143	340740.505952381	2242404	2377.58
1	J12	3	EZH2	NM_152998	sample	3	4.66584183269432	4353.28201446036	34.4934640522876	8.2156862745098	236701.058823529	2078525	2034.08
1	J13	1	ATF7IP	NM_018179	sample	1	7.72442050243945	4252.79389366618	30.2955801104972	6.76795580110497	235583.237569061	1985661	2078.95
1	J13	2	ATF7IP	NM_018179	sample	2	5.62102372038078	4337.61501725838	36.0623052959502	8.60747663551402	233704.295950156	1953673	2089.74
1	J13	3	ATF7IP	NM_018179	sample	3	7.08018034629254	5070.36565989981	36.9004149377593	9.31535269709544	279662.221991701	2565318	2755.15
1	J14	1	RB1	NM_000321	sample	1	6.91660235016087	4392.4307043043	32.6763157894737	7.80789473684211	243581.215789474	2095207	2262.02
1	J14	2	RB1	NM_000321	sample	2	6.78478390145643	4833.77397539096	36.6120857699805	9.18518518518519	268260.150097466	2453705	2626.2
1	J14	3	RB1	NM_000321	sample	3	7.4900048703285	4393.6836307547	31.6421052631579	7.61842105263158	245762.097368421	2148963	2234.23
1	J15	1	RPA2	NM_002946	sample	1	14.3344307279479	6331.43718547592	91.8920863309353	11.3489208633094	954069.920863309	3928642	3699.03
1	J15	2	RPA2	NM_002946	sample	2	13.4578259733112	5894.5767966945	85.4385382059801	12.5581395348837	831665.531561462	3668592	3280.46
1	J15	3	RPA2	NM_002946	sample	3	14.7350483556521	6292.974254401	101.823056300268	12.313672922252	1076127.84986595	4195062	3585.3
1	J16	1	RPS2	NM_002952	sample	1	4.10891090911931	3602.35966768101	25.7186147186147	7.13419913419913	172247.649350649	1846190	1748.79
1	J16	2	RPS2	NM_002952	sample	2	8.70800758743601	4034.22478901589	33.1724137931034	6.80295566502463	261246.507389163	1962939	2065.92
1	J16	3	RPS2	NM_002952	sample	3	7.18975594484218	4424.94106124383	33.7282051282051	7.31282051282051	266108.81025641	2269812	2108.77
1	J17	1	ATR	NA	Positive	1	4.84160831015813	3977.35502263125	29.0753246753247	7.33246753246753	199990.579220779	1993101	1986.54
1	J17	2	ATR	NA	Positive	2	6.05780166153462	4100.15395969465	33.2952646239554	8.01949860724234	239529.676880223	1963039	1899.73
1	J17	3	ATR	NA	Positive	3	5.74983353072304	3904.24559452434	27.0773067331671	6.68079800498753	193175.029925187	1816795	1791.86
1	J18	1	ATR	NA	Positive	1	7.53913458825814	3905.8444783548	26.9532710280374	5.34890965732087	227020.847352025	1869393	1908.65
1	J18	2	ATR	NA	Positive	2	5.97486181088896	3704.19685834162	23.5169230769231	5.28923076923077	176165.996923077	1706802	1801.31
1	J18	3	ATR	NA	Positive	3	8.81509904060937	3659.14701513669	26.921760391198	4.65036674816626	247399.298288509	1806202	1956.26
1	J19	1	ATR	NA	Positive	1	6.42164345133866	3996.05735734938	25.0222222222222	5.56111111111111	200395.791666667	1835322	1815.42
1	J19	2	ATR	NA	Positive	2	6.71308062255316	3562.47723405464	23.1836734693878	5.32908163265306	180788.663265306	1625719	1708.83
1	J19	3	ATR	NA	Positive	3	7.12735509577074	3817.92960562339	25.7178082191781	5.57808219178082	193908.857534247	1725840	1880.26
1	J20	1	ATR	NA	Positive	1	6.47470888402261	3710.03466964867	22.8528528528529	4.97897897897898	181724.438438438	1588460	1757.9
1	J20	2	ATR	NA	Positive	2	9.8248807185476	4257.4540338837	27.3205882352941	4.47352941176471	268923.6	1935417	2132
1	J20	3	ATR	NA	Positive	3	5.92046174051791	3760.48215755956	22.4572192513369	5.75935828877005	155348.163101604	1605280	1734.84
1	J21	1	ATR	NA	Positive	1	6.90367989604623	3863.31219366341	28.5574229691877	6.68067226890756	212311.767507003	1742171	1820.41
1	J21	2	ATR	NA	Positive	2	6.03352748971522	3773.50152890137	28.1642857142857	6.67619047619048	195817.976190476	1710955	1784.82
1	J21	3	ATR	NA	Positive	3	5.06741278026889	3322.75392811711	18.79173290938	4.31796502384738	141555.788553259	1585393	1493.35
1	J22	1	ATR	NA	Positive	1	5.25196596555937	3932.90267937835	23.1661891117479	6.05730659025788	153263.108882521	1615925	1713.79
1	J22	2	ATR	NA	Positive	2	7.10626429372888	3678.34917013404	24.9313131313131	5.66868686868687	192326.707070707	1731654	1762.93
1	J22	3	ATR	NA	Positive	3	5.19085761835793	3606.04460728809	25.1544885177453	6.5615866388309	162449.901878914	1727685	1611.99
1	K03	1	OTNT	NA	Neutral	1	3.93090241846964	3827.73661289797	33.8969465648855	7.85114503816794	228064.874045802	1770339	1830.63
1	K03	2	OTNT	NA	Neutral	2	3.84884389984172	3505.19350502494	25.7624113475177	7.39007092198582	132541.645390071	1584218	1564.07
1	K03	3	OTNT	NA	Neutral	3	6.08508723373255	3969.64871437595	23.3706563706564	6.06177606177606	160170.996138996	1841030	1948.3
1	K04	1	OTNT	NA	Neutral	1	6.29389899252507	3897.79120059008	27.016393442623	5.66885245901639	206085.8	1673993	1841.59
1	K04	2	OTNT	NA	Neutral	2	4.30299820305792	3992.01124314131	31.4948453608247	7.58762886597938	187663.16838488	1782629	1841.52
1	K04	3	OTNT	NA	Neutral	3	6.30720857185406	3833.60721409836	25.0786240786241	5.57493857493858	186457.597051597	1879263	1952.89
1	K05	1	OTNT	NA	Neutral	1	5.01542257145482	4087.88863616661	28.1329479768786	6.92774566473988	201428.794797688	2020584	1982.23
1	K05	2	OTNT	NA	Neutral	2	3.44785972547548	3967.83341755153	26.1980676328502	7.75845410628019	154924.311594203	1987114	1877.74
1	K05	3	OTNT	NA	Neutral	3	5.8659223460886	4003.64101950716	29.2879120879121	7.14285714285714	207688.989010989	2006789	2043.04
1	K06	1	OTNT	NA	Neutral	1	9.0065943972329	4436.29397498573	36.5131578947368	7.78289473684211	269406.411184211	2066570	2266.93
1	K06	2	OTNT	NA	Neutral	2	4.4503564476055	3875.91068413605	28.7077363896848	7.0458452722063	190822.226361032	1849695	1817.1
1	K06	3	OTNT	NA	Neutral	3	4.40910096001487	3857.52221386009	25.61875	6.2625	180747.75	1985098	1984.81
1	K07	1	OTNT	NA	Neutral	1	9.1405851566526	4526.49638836172	37.3875432525952	7.83044982698962	295352.847750865	2093134	2297.88
1	K07	2	OTNT	NA	Neutral	2	5.04613409714532	4319.61209262824	34.0673400673401	8.73400673400673	231988.474747475	2109444	2150.61
1	K07	3	OTNT	NA	Neutral	3	7.44789754673938	4478.0611795364	31.7016574585635	6.58839779005525	264084.524861878	2085919	2310.18
1	K08	1	OTNT	NA	Neutral	1	6.01769281804666	3977.27963725122	27.3864541832669	6.42629482071713	188575.996015936	1726131	1876.57
1	K08	2	OTNT	NA	Neutral	2	8.22121250657498	4373.64232201617	30.0903614457831	6.62951807228916	223385.993975904	1906390	2236.01
1	K08	3	OTNT	NA	Neutral	3	9.52912760698142	4561.2505181728	34.7967741935484	6.22903225806452	311232.24516129	2132072	2229.58
1	K09	1	RAD21	NM_006265	sample	1	11.238206352913	5107.46773069188	50.475935828877	7.85561497326203	431983.272727273	2341984	2594.3
1	K09	2	RAD21	NM_006265	sample	2	6.56010270819739	5043.93109601378	49.9764150943396	10.4009433962264	330973.141509434	2393320	2520.36
1	K09	3	RAD21	NM_006265	sample	3	12.2095424573967	5182.35300389673	42.4269662921348	6.34269662921348	393733.640449438	2263360	2600.17
1	K10	1	CUX1	NM_181500	sample	1	6.38368300839782	4069.03804460113	32.0724137931035	8.04137931034483	200248.124137931	1831022	1933.02
1	K10	2	CUX1	NM_181500	sample	2	5.041605714697	4198.24850344311	33.1851851851852	7.23148148148148	250242.922839506	2056532	2186.99
1	K10	3	CUX1	NM_181500	sample	3	5.65292509564579	3622.40541991178	27.504347826087	5.95942028985507	197377.107246377	1445205	1593.6
1	K11	1	POLE	NM_006231	sample	1	12.541369052927	5053.0847719181	70.6174496644295	12.6577181208054	626852.805369128	3339557	2761.84
1	K11	2	POLE	NM_006231	sample	2	9.2291681315756	4588.08525998325	64.9911894273128	13.3259911894273	537394.839207048	3240275	2477.52
1	K11	3	POLE	NM_006231	sample	3	11.5764072638728	5388.57538044931	86.9308510638298	15.7420212765957	776617.659574468	3736284	2963.48
1	K12	1	NCOA6	NM_014071	sample	1	5.48691869850022	4234.00409096039	30.7492163009404	7.83699059561128	199230.880877743	1782678	2039.62
1	K12	2	NCOA6	NM_014071	sample	2	5.75409576629007	4521.37582256753	34.8865671641791	7.6955223880597	265011.447761194	2040363	2170.66
1	K12	3	NCOA6	NM_014071	sample	3	7.56190807766749	4574.60568261286	34.9281314168378	6.92402464065708	286863.145790554	2062884	2224.54
1	K13	1	APC	NM_000038	sample	1	7.12828656919915	4735.57280390436	44.010101010101	9.38383838383838	317375.949494949	2258692	2395.94
1	K13	2	APC	NM_000038	sample	2	4.67213158396258	4437.33136053622	41.2325581395349	10.3162790697674	251047.748837209	2109411	2088.25
1	K13	3	APC	NM_000038	sample	3	10.667085651401	5321.21847808509	47.9565217391304	10.0276679841897	387771.051383399	2598942	2864.86
1	K14	1	CREBBP	NM_004380	sample	1	5.38267703696992	4038.79179287785	26.9488272921109	6.87206823027719	193325.302771855	1926227	1889.43
1	K14	2	CREBBP	NM_004380	sample	2	5.82751014945115	4181.28354232362	30.1281553398058	7.83106796116505	207567.881553398	2097886	2140.28
1	K14	3	CREBBP	NM_004380	sample	3	5.5364231431071	4146.34881180146	29.6792873051225	7.62360801781737	200888.160356347	1975179	2021.84
1	K15	1	MGA	NM_001080541	sample	1	5.45312968358461	4127.06368983496	31.5423728813559	8.03954802259887	209314.855932203	1886677	1933.18
1	K15	2	MGA	NM_001080541	sample	2	6.94113491668946	4462.02639914922	35.3142857142857	8.82619047619048	248789.085714286	2090842	2134.67
1	K15	3	MGA	NM_001080541	sample	3	4.95660044705263	4266.82930142203	32.0953346855984	7.86815415821501	230185.807302231	2098167	2071.16
1	K16	1	CHEK1	NM_001274	sample	1	26.8879512034545	5660.22126187326	84.8677248677249	9.21693121693122	926814.481481481	4628341	3479.93
1	K16	2	CHEK1	NM_001274	sample	2	46.6899862760182	8348.92392351305	133.582417582418	11.543956043956	1623919.46703297	6132338	5684.31
1	K16	3	CHEK1	NM_001274	sample	3	59.0639866621434	7943.11455569012	124.722772277228	8.01485148514852	1589606.22277228	6305915	5637.98
1	K17	1	OTNT	NA	Neutral	1	9.18081346403184	4471.59055991253	34.6639344262295	7.36065573770492	276836.024590164	2056136	2366.06
1	K17	2	OTNT	NA	Neutral	2	9.45496732594101	4463.89575450639	42.5889328063241	8.59683794466403	341847.150197628	2259955	2233.86
1	K17	3	OTNT	NA	Neutral	3	7.24454886150892	3980.83756016617	28.1960227272727	5.79261363636364	228146.71875	1884904	1970.35
1	K18	1	OTNT	NA	Neutral	1	4.75168544808923	4114.00143097754	30.8298507462687	7.42686567164179	212911.537313433	1906881	1957.39
1	K18	2	OTNT	NA	Neutral	2	6.96392758543387	4511.15870771191	36.6802884615385	8.72115384615385	269107.117788462	2198225	2284.95
1	K18	3	OTNT	NA	Neutral	3	6.6560866005464	4081.51364217956	28.2813370473538	7.04178272980501	199892.153203343	1795455	2040.73
1	K19	1	OTNT	NA	Neutral	1	7.07205453437601	4023.4126932847	28.0412698412698	5.44126984126984	236946.063492063	1753601	2035.37
1	K19	2	OTNT	NA	Neutral	2	3.57868996682684	3820.86520980676	26.1858190709046	6.77017114914425	156575.718826406	1646941	1611.59
1	K19	3	OTNT	NA	Neutral	3	7.19363570825927	4306.84625985944	33.2643391521197	7.23940149625935	265721.296758105	1990170	2100.61
1	K20	1	OTNT	NA	Neutral	1	7.85599578268917	4296.10870261224	29.9269102990033	6.7641196013289	218712.986710963	1755976	2067.04
1	K20	2	OTNT	NA	Neutral	2	7.71550496113445	4237.85942668352	31.8859416445623	6.50132625994695	259513.75331565	2041788	2081.12
1	K20	3	OTNT	NA	Neutral	3	6.0781996825598	4186.06736828265	29.7688311688312	6.55324675324675	232021.45974026	1772726	1977.68
1	K21	1	OTNT	NA	Neutral	1	10.1508205059205	4234.26726302029	30.5771812080537	6.11409395973154	252374.67114094	1895117	2230.67
1	K21	2	OTNT	NA	Neutral	2	7.77359650169923	4304.17353993205	30.9170854271357	5.88442211055276	269577.798994975	2063362	2229.86
1	K21	3	OTNT	NA	Neutral	3	4.99996401697828	3983.59871023759	25.1009615384615	6.11778846153846	169825.117788462	1779695	1873.36
1	K22	1	OTNT	NA	Neutral	1	7.54969441144403	4038.65935800164	28.8846153846154	5.87692307692308	233215.365384615	1706122	2064.33
1	K22	2	OTNT	NA	Neutral	2	3.98867190959798	3691.37969835679	24.3818770226537	6.77669902912621	139126.067961165	1633533	1717.33
1	K22	3	OTNT	NA	Neutral	3	6.66507695027165	4282.58793903982	32.5389048991354	7.60806916426513	233529.752161383	1822607	2222.45
1	L03	1	RF	NA	Neutral	1	5.93420666111837	3725.511890986	23.0938628158845	5.65342960288809	162160.407942238	1620189	1811.72
1	L03	2	RF	NA	Neutral	2	4.28115279262285	3682.70179154007	22.2835443037975	5.56962025316456	153699.584810127	1753560	1736.52
1	L03	3	RF	NA	Neutral	3	5.70822481784916	3737.98244398701	24.0639658848614	5.863539445629	181510.034115139	1873995	1837.55
1	L04	1	RF	NA	Neutral	1	5.89209812415109	4060.09201029149	28.7317880794702	6.64900662251656	218706.337748344	1993776	2104.09
1	L04	2	RF	NA	Neutral	2	4.27457644615563	3556.97041617241	21.4953959484346	5.10128913443831	155936.747697974	1622541	1663.08
1	L04	3	RF	NA	Neutral	3	6.18829234109074	3521.9002815213	19.8472222222222	4.24206349206349	162473.007936508	1613294	1809.63
1	L05	1	RF	NA	Neutral	1	7.6150669441401	4175.92097012821	28.7754569190601	6.2402088772846	229870.441253264	1975414	2110.41
1	L05	2	RF	NA	Neutral	2	7.1562244659942	4224.69564747491	29.1746031746032	7.11309523809524	215331.716269841	2000786	2030.51
1	L05	3	RF	NA	Neutral	3	6.5638296409065	4083.25819356634	25.9766666666667	6.49166666666667	187498.316666667	1855627	1966.96
1	L06	1	RF	NA	Neutral	1	4.31228268334223	4096.59977786634	30.705223880597	7.69402985074627	207404.444029851	1940035	1925.98
1	L06	2	RF	NA	Neutral	2	6.03170062061077	4047.86505078352	23.2189141856392	5.35726795096322	186500.327495622	1908545	2061.59
1	L06	3	RF	NA	Neutral	3	5.22750790040802	3764.83711626146	21.8883071553229	5.75392670157068	150079.685863874	1781608	1914.19
1	L07	1	RF	NA	Neutral	1	4.77540829309091	3846.00590034804	22.2448453608247	5.89690721649485	153753.033505155	1816675	1836.22
1	L07	2	RF	NA	Neutral	2	4.4762566666154	3952.28648679987	22.5336048879837	6.26069246435845	144259.240325866	1834249	1846.28
1	L07	3	RF	NA	Neutral	3	4.81517001704652	3879.18557657781	22.3685300207039	5.40579710144928	174618.180124224	1892164	1909.78
1	L08	1	RF	NA	Neutral	1	7.27891057188428	3740.52556046495	21.5700934579439	4.82009345794393	165442.911214953	1695526	1854.3
1	L08	2	RF	NA	Neutral	2	5.22772350964926	3529.3291694582	20.7329192546584	5.09730848861284	146452.623188406	1738443	1759.24
1	L08	3	RF	NA	Neutral	3	5.93022577875152	4110.13806748538	24.3673469387755	6.19387755102041	184230.257653061	2014011	2036.29
1	L09	1	PIGN	NM_012327	sample	1	7.0847364008368	3893.95961931067	25.4301369863014	6.12602739726027	186582.865753425	1712293	1862.36
1	L09	2	PIGN	NM_012327	sample	2	5.59237968056644	3923.43906182581	30.306640625	8.115234375	192428.015625	1813254	1736.42
1	L09	3	PIGN	NM_012327	sample	3	4.42622113721442	3686.68484197102	23.1993769470405	6.30373831775701	149344.808411215	1644456	1708.02
1	L10	1	ERCC5	NM_000123	sample	1	6.19375071637036	4093.91950915834	31.5844748858447	7.07077625570776	226267.51369863	1895612	2037.99
1	L10	2	ERCC5	NM_000123	sample	2	6.36067313398132	4072.29526658794	27.8587699316629	5.9749430523918	216325.273348519	1845462	2036.35
1	L10	3	ERCC5	NM_000123	sample	3	5.85110429619595	3953.38679476019	28.9009216589862	7.02073732718894	203337.218894009	1826161	1864.75
1	L11	1	PHF6	NM_032335	sample	1	8.85765884559102	4702.00499769374	41.8519637462236	9.37764350453172	318225.882175227	2344930	2422.26
1	L11	2	PHF6	NM_032335	sample	2	7.07994846413437	4820.35271405862	37.1937172774869	8.57591623036649	279173.214659686	2115651	2450.7
1	L11	3	PHF6	NM_032335	sample	3	5.77576265028167	4253.06308968611	35.2451253481894	8.11142061281337	257513.454038997	2031093	2053.61
1	L12	1	BLM	NM_000057	sample	1	9.88311538674965	5081.90712689704	49.5	9.44444444444444	424308.203703704	2526852	2685.78
1	L12	2	BLM	NM_000057	sample	2	5.84961673454823	4405.99089707878	35.2380952380952	8.20068027210884	253802.091836735	1991819	2148.72
1	L12	3	BLM	NM_000057	sample	3	5.72786560979042	4575.03461415404	37.3155737704918	8.875	273457.407786885	2269237	2224.89
1	L13	1	ARID1A	NM_006015	sample	1	5.30200449666307	4090.26958244387	29.0748031496063	7.17322834645669	210480.145669291	1937725	2027.05
1	L13	2	ARID1A	NM_006015	sample	2	5.98092194714788	4002.37976015458	29.032310177706	7.21647819063005	205914.600969305	1833527	1868.47
1	L13	3	ARID1A	NM_006015	sample	3	6.60973044880235	4210.83975642085	28.5744680851064	6.8628841607565	215956.290780142	1933604	2033.77
1	L14	1	EZH1	NM_001991	sample	1	4.15308621759787	4135.52058763152	30.1536523929471	8.32241813602015	198631.939546599	2155289	2082.08
1	L14	2	EZH1	NM_001991	sample	2	6.08073509913798	4040.57085106205	26.5621468926554	6.69491525423729	190710.618644068	1810020	2002.43
1	L14	3	EZH1	NM_001991	sample	3	6.72632422701727	4403.18593564715	32.1071428571429	7.43131868131868	250181.541208791	2160091	2137.82
1	L15	1	ARID2	NM_152641	sample	1	5.11479576612253	4040.28285540775	37.2294117647059	9.73235294117647	219024.235294118	1847735	1877.27
1	L15	2	ARID2	NM_152641	sample	2	5.80277231802848	3849.81850284572	27.0230607966457	6.36897274633124	202042.014675052	1759235	1802.52
1	L15	3	ARID2	NM_152641	sample	3	8.41843774128427	4368.39928271345	34.6940298507463	7.49751243781095	276872.666666667	1985081	2236.41
1	L16	1	FLT4	NM_002020	sample	1	7.28111105144851	4105.1860858773	26.7184986595174	6.0911528150134	215183.973190349	1941654	2096.8
1	L16	2	FLT4	NM_002020	sample	2	4.76159882581819	3278.15163613804	20.0926517571885	4.8961661341853	147135.769968051	1486866	1599.25
1	L16	3	FLT4	NM_002020	sample	3	4.73266424789641	3699.70576744825	22.3169398907104	5.80327868852459	155315.468123862	1674752	1756.36
1	L17	1	RF	NA	Neutral	1	4.85516256738158	3812.27668926875	23.7321428571429	5.89955357142857	176211.790178571	1747146	1863.78
1	L17	2	RF	NA	Neutral	2	4.71207430421819	3987.08626090004	26.4381818181818	7.26727272727273	178792.82	1864856	1896.28
1	L17	3	RF	NA	Neutral	3	5.12279199735571	3867.57939802276	24.9010989010989	6.32527472527473	179910.507692308	1807978	1808.77
1	L18	1	RF	NA	Neutral	1	7.95531028451222	4316.89588282677	26.5234159779614	5.64738292011019	216498.371900826	1870114	2106.96
1	L18	2	RF	NA	Neutral	2	5.61550646758877	4152.69885901305	27.4160583941606	6.91240875912409	186772.447688564	1851782	2023.07
1	L18	3	RF	NA	Neutral	3	6.6144157753301	4256.40853637475	31.6175710594315	6.01550387596899	271388.891472868	1991776	2139.1
1	L19	1	RF	NA	Neutral	1	9.04686667099242	4250.60399261355	31.820796460177	6.69911504424779	259732.221238938	1967600	2116.38
1	L19	2	RF	NA	Neutral	2	3.25080657577799	3538.80517627438	18.5772532188841	5.3175965665236	115920.182403433	1571837	1609.54
1	L19	3	RF	NA	Neutral	3	7.09032487254177	4007.33766893218	27.265350877193	6.07894736842105	219097.598684211	1863641	1980.39
1	L20	1	RF	NA	Neutral	1	6.94737349592526	4106.37487861501	26.7993630573248	6.29936305732484	198808.168789809	1880501	1977.8
1	L20	2	RF	NA	Neutral	2	5.76741099395299	3981.12804618097	25.018779342723	6.21830985915493	178294.821596244	1716539	1870.39
1	L20	3	RF	NA	Neutral	3	4.77945199132015	3585.99608757798	22.9615384615385	5.16346153846154	171454.064903846	1651772	1669.76
1	L21	1	RF	NA	Neutral	1	5.96072051907578	3532.05861395414	21.3293413173653	4.52395209580838	179783.637724551	1656443	1751.17
1	L21	2	RF	NA	Neutral	2	5.05232285208363	3702.24633693238	23.3183760683761	5.82905982905983	159263.213675214	1611577	1732.74
1	L21	3	RF	NA	Neutral	3	4.92976649789184	3737.21356864078	21.2641083521445	5.59593679458239	143434.162528217	1672013	1681.44
1	L22	1	RF	NA	Neutral	1	6.69849729228928	3754.36879785707	24.984	5.696	197809.096	1806581	1932.72
1	L22	2	RF	NA	Neutral	2	5.668542420628	3721.96496551105	23.1995464852608	5.94104308390023	159220.662131519	1819034	1891.34
1	L22	3	RF	NA	Neutral	3	7.84008086778837	3818.55530607612	25.7594339622642	5.16981132075472	217767.200471698	1758632	1904.46
1	M03	1	OTNT	NA	Neutral	1	18.2501353319374	5675.47376842468	79.4848484848485	11.4545454545455	667661.712121212	3006791	3411.7
1	M03	2	OTNT	NA	Neutral	2	5.91959462349771	4049.41300897739	29.7080536912752	7.39597315436242	210464.822147651	2038976	2061.31
1	M03	3	OTNT	NA	Neutral	3	5.13645397732548	3953.90191390513	28.2229580573951	7.54746136865342	184344.830022075	1864412	1971.63
1	M04	1	OTNT	NA	Neutral	1	21.067774601388	5506.53462231511	67.4285714285714	9.77142857142857	609213.728571429	3199430	3274.38
1	M04	2	OTNT	NA	Neutral	2	6.94734581672065	4251.75510306598	33.695652173913	7.32608695652174	258479.710144928	2028344	2201.41
1	M04	3	OTNT	NA	Neutral	3	4.93725260608536	3974.76838891755	23.4459459459459	6.21891891891892	149534.727027027	1737718	1891.92
1	M05	1	OTNT	NA	Neutral	1	7.39633979059816	4034.4108038794	26.9137931034483	5.98275862068965	199872.524137931	1778734	1914.28
1	M05	2	OTNT	NA	Neutral	2	6.39800785633831	4262.19638229128	29.7831325301205	7.50602409638554	200648.281927711	1808397	2129.47
1	M05	3	OTNT	NA	Neutral	3	4.40566571855019	3945.99211590713	27.1775700934579	6.97663551401869	195284.918224299	1880040	1934.99
1	M06	1	OTNT	NA	Neutral	1	5.56821499463537	4437.84249412231	33.1597222222222	7.97569444444444	239191.461805556	2045775	2235.33
1	M06	2	OTNT	NA	Neutral	2	5.91280465291695	4507.27101928904	32.2487684729064	7.87684729064039	226003.091133005	2075313	2268.65
1	M06	3	OTNT	NA	Neutral	3	5.61276464538229	3763.52221310202	23	5.90445859872611	156067.602972399	1674248	1764.16
1	M07	1	OTNT	NA	Neutral	1	5.93637345891799	4393.71715793988	31.8980263157895	8.37171052631579	203614.569078947	1962088	2163.8
1	M07	2	OTNT	NA	Neutral	2	5.01596398579186	3815.02828764109	29.5559210526316	7.61513157894737	169685.611842105	1677293	1795.37
1	M07	3	OTNT	NA	Neutral	3	5.58445266932618	3948.97624037749	28.2884615384615	7.20673076923077	187164.168269231	1869675	1915.28
1	M08	1	OTNT	NA	Neutral	1	9.95585370201584	4247.26732051764	34.3976261127596	6.44807121661721	275858.958456973	1927755	2155.57
1	M08	2	OTNT	NA	Neutral	2	4.66424583692631	3914.12286706413	28.1385390428212	7.08312342569269	194089.962216625	1888996	1885.2
1	M08	3	OTNT	NA	Neutral	3	5.78161566516776	3869.00131225465	24.4786885245902	6.01967213114754	173964.603278689	1723693	1854.14
1	M09	1	DNM2	NM_001005362	sample	1	4.71110425755176	3458.71424852015	17.274011299435	4.50282485875706	117876.34180791	1340037	1616.42
1	M09	2	DNM2	NM_001005362	sample	2	6.07789019927086	3599.53611936623	18.9181141439206	5.18114143920596	138340.593052109	1532719	1755.93
1	M09	3	DNM2	NM_001005362	sample	3	7.66220986430439	3619.6464077902	22.0440414507772	4.48704663212435	194837.577720207	1660683	1874.15
1	M10	1	PRF1	NM_005041	sample	1	5.60040392883676	4170.10453185502	28.5855855855856	7.34009009009009	201629.646396396	1961391	2091.31
1	M10	2	PRF1	NM_005041	sample	2	6.21516726572273	3947.60306576364	28.6945054945055	7.05934065934066	191178.450549451	1843052	1889.21
1	M10	3	PRF1	NM_005041	sample	3	6.37199660746935	4159.90805936716	30.1868365180467	7.39065817409766	211607.787685775	1929499	1945.89
1	M11	1	DSN1	NM_024918	sample	1	4.54107482013104	3946.69108481439	27.7117346938776	7.3469387755102	168385.609693878	1781901	1801.99
1	M11	2	DSN1	NM_024918	sample	2	4.80355080955518	4133.98737263615	26.3851351351351	7.33614864864865	165188.597972973	1919497	1920.65
1	M11	3	DSN1	NM_024918	sample	3	4.63649655366795	3677.87138305488	24.207381370826	6.27592267135325	165630.780316344	1640442	1720.29
1	M12	1	CBLB	NM_170662	sample	1	5.23121139205331	4159.8263214648	26.9749552772809	6.90339892665474	183582.175313059	1881871	1975.83
1	M12	2	CBLB	NM_170662	sample	2	5.15318438031527	4157.66615983646	28.0140350877193	7.14035087719298	189936.084210526	1907712	1940.38
1	M12	3	CBLB	NM_170662	sample	3	5.29509565910033	3886.57067838324	23.20703125	5.80859375	167108.99609375	1764022	1809.67
1	M13	1	EP300	NM_001429	sample	1	6.13921060005252	4152.29231207315	32.751724137931	8.31494252873563	208268.35862069	2022083	1980.06
1	M13	2	EP300	NM_001429	sample	2	6.47749645683607	4330.42725410211	37.4508196721311	8.26229508196721	278856.147540984	2168987	2172.04
1	M13	3	EP300	NM_001429	sample	3	5.70642362918692	4789.94425006928	40.5606060606061	9.77525252525253	271920.335858586	2409196	2424.71
1	M14	1	PHOX2B	NM_003924	sample	1	5.61632658935162	4127.25877885284	30.1221052631579	8.24842105263158	199278.178947368	2042417	2061.75
1	M14	2	PHOX2B	NM_003924	sample	2	3.55907578726236	3596.56105160336	21.8798646362098	6.41962774957699	132172.661590525	1864350	1741.86
1	M14	3	PHOX2B	NM_003924	sample	3	6.8548771507347	4017.15757970916	27.6692111959288	6.19083969465649	229905.946564885	2025208	2044.03
1	M15	1	LATS1	NM_004690	sample	1	6.57791092983739	4191.04815292282	28.72	7.05714285714286	221628.111428571	1952122	2102.69
1	M15	2	LATS1	NM_004690	sample	2	3.7942265810086	3771.15502081889	23.9516728624535	6.71189591078067	156505.566914498	1758739	1706.39
1	M15	3	LATS1	NM_004690	sample	3	6.0387848932152	4257.03924517292	26.6477272727273	6.68409090909091	207100.479545455	1931021	2051.11
1	M16	1	CUL3	NM_003590	sample	1	5.56093938745754	3776.9750360535	26.4305555555556	6.66388888888889	179273.961111111	1734614	1859.18
1	M16	2	CUL3	NM_003590	sample	2	6.01111515525594	4035.13459009564	24.6672629695886	6.25581395348837	185363.892665474	1979454	1961.64
1	M16	3	CUL3	NM_003590	sample	3	5.69045112894535	4031.81206401604	27.0065502183406	6.70087336244541	198603.015283843	1879088	1880.14
1	M17	1	OTNT	NA	Neutral	1	5.29997338920918	4063.04667340076	31.0430107526882	7.66308243727599	210684.688172043	1918082	1891.25
1	M17	2	OTNT	NA	Neutral	2	8.00373474103271	4399.82692809226	39.0113636363636	8.67329545454546	301058.957386364	2215617	2251.38
1	M17	3	OTNT	NA	Neutral	3	6.23933882226229	4241.34024380759	33.0464480874317	8.2896174863388	225640.06557377	2042198	2126.74
1	M18	1	OTNT	NA	Neutral	1	5.17367876238959	4012.48725575645	27.9820627802691	7.26457399103139	164916.358744395	1760904	1817.08
1	M18	2	OTNT	NA	Neutral	2	6.71663204464244	4025.2218862229	28.6736111111111	6.23611111111111	222247.155092593	1776295	1963.85
1	M18	3	OTNT	NA	Neutral	3	6.4412039326642	3835.2240308761	28.8235294117647	6.97231833910035	210074.910034602	1779514	1798.89
1	M19	1	OTNT	NA	Neutral	1	5.42605751514581	4020.15575558	30.7564766839378	8.04663212435233	182988.544041451	1687362	1910.02
1	M19	2	OTNT	NA	Neutral	2	5.78740166799049	4213.9658539901	35.3729372937294	8.8019801980198	233587.828382838	1984324	2078.17
1	M19	3	OTNT	NA	Neutral	3	5.77502284314292	4060.21568121393	30.5489361702128	7.47659574468085	206313.595744681	1811057	1939.03
1	M20	1	OTNT	NA	Neutral	1	6.16739811397126	4088.3627902359	35.8625954198473	7.50381679389313	284494.870229008	2075884	2075.79
1	M20	2	OTNT	NA	Neutral	2	4.12458334238325	3838.27046257217	24.368932038835	5.84466019417476	164949.385113269	1761690	1782.98
1	M20	3	OTNT	NA	Neutral	3	5.09293474059869	3981.44634376615	26.4844074844075	6.64656964656965	188026.143451143	1877322	1888.06
1	M21	1	OTNT	NA	Neutral	1	3.41444564746507	3595.27390193729	21.6346749226006	6.30959752321981	130577.235294118	1780769	1678.9
1	M21	2	OTNT	NA	Neutral	2	4.88613210887891	4197.17444706747	32.5067178502879	8.53742802303263	199366.312859885	2037017	2070.82
1	M21	3	OTNT	NA	Neutral	3	4.96138398781636	3776.51511904797	26.4962121212121	7.27840909090909	164742.78219697	1579117	1677.75
1	M22	1	OTNT	NA	Neutral	1	5.02502239300127	3918.26876896528	28.4592592592593	7.06913580246914	198892.160493827	1805440	1864.68
1	M22	2	OTNT	NA	Neutral	2	4.66877406248517	3877.01784917848	25.861932938856	6.54240631163708	174667.455621302	1754029	1812.43
1	M22	3	OTNT	NA	Neutral	3	5.06288260552626	3630.0168028032	23.8283185840708	6.04955752212389	163405.067256637	1555877	1613.72
1	N03	1	PLK1	NA	Negative	1	23.098017307106	6343.71774257551	86.75	8.38636363636364	943882.931818182	3738435	4274.09
1	N03	2	PLK1	NA	Negative	2	15.8937491710928	7992.62366723649	88.537037037037	10.5925925925926	934730.962962963	4235421	5324.03
1	N03	3	PLK1	NA	Negative	3	4.58223864123864	5376.63913711594	60.48	12.56	422695.2	3222233	2473.23
1	N04	1	PLK1	NA	Negative	1	21.8466470447685	7262.95491350501	87.475	10	899365.25	3326099	4812.5
1	N04	2	PLK1	NA	Negative	2	15.8561748669776	6069.92168190878	85.5	8.675	851866.25	3500164	3445.56
1	N04	3	PLK1	NA	Negative	3	19.9437837648371	6523.94298429247	76.2297297297297	8.24324324324324	725979.351351351	2997235	3905.01
1	N05	1	PLK1	NA	Negative	1	25.445878630571	6698.06769250948	70.1774193548387	7.30645161290323	740095.935483871	2947463	4312.37
1	N05	2	PLK1	NA	Negative	2	14.2458743246858	6192.53826265136	71.5753424657534	9.10958904109589	673126.273972603	3472060	3537.62
1	N05	3	PLK1	NA	Negative	3	12.2059358993781	5903.93042936251	67.956043956044	10.032967032967	660329.901098901	3478996	3506.83
1	N06	1	PLK1	NA	Negative	1	24.5949580869466	7521.00558789599	77.3648648648649	7.2972972972973	839981.743243243	3471054	4999.03
1	N06	2	PLK1	NA	Negative	2	12.329854215308	5960.24152261567	72.1458333333333	9.02083333333333	658038.333333333	3025947	3151.48
1	N06	3	PLK1	NA	Negative	3	20.2336167545208	6755.45537657605	75	7.74242424242424	756156.287878788	3153122	3886.89
1	N07	1	PLK1	NA	Negative	1	9.89911124044274	5762.81364759324	54.66	7	492991.68	3059686	3598.45
1	N07	2	PLK1	NA	Negative	2	15.5565357054707	5482.72827134717	70.2698412698413	8.87301587301587	707280.73015873	3523667	3299.54
1	N07	3	PLK1	NA	Negative	3	7.86509857044687	6229.11652545763	59.4333333333333	9.5	584774.416666667	3616350	3517.11
1	N08	1	PLK1	NA	Negative	1	31.2271716534153	6942.48911926056	100.217391304348	7.30434782608696	1162190	4299383	4696.33
1	N08	2	PLK1	NA	Negative	2	19.6042277872883	6212.62247975235	78.054054054054	7.62162162162162	862760.216216216	3159055	4156.5
1	N08	3	PLK1	NA	Negative	3	28.4955075461465	7605.6033039031	74.9454545454546	6.05454545454545	902832.854545454	3663827	5394.94
1	N09	1	CIC	NM_015125	sample	1	7.21561988970278	3846.49291948385	25.3019390581717	6.21606648199446	192453.290858726	1734068	1816.51
1	N09	2	CIC	NM_015125	sample	2	4.3899637650548	3605.35316679371	21.5188866799205	6.04970178926441	129175.982107356	1556545	1677.3
1	N09	3	CIC	NM_015125	sample	3	3.70012541941829	3496.70364428703	17.4971319311663	5.16252390057361	102186.183556405	1478449	1545.65
1	N10	1	SMARCA4	NM_003072	sample	1	4.59592808248394	3759.28822065313	25.2209737827715	5.70037453183521	190135.838951311	1755215	1731.74
1	N10	2	SMARCA4	NM_003072	sample	2	7.49169093135497	3778.8918838193	25.8633879781421	5.39617486338798	212256.363387978	1685286	1783.94
1	N10	3	SMARCA4	NM_003072	sample	3	5.77571707745832	3523.32362191263	25.2564841498559	5.69164265129683	179216.161383285	1660830	1616.75
1	N11	1	DOT1L	NM_032482	sample	1	4.61747989309505	3841.24137685063	23.9261261261261	6.67747747747748	153313.848648649	1659961	1789.82
1	N11	2	DOT1L	NM_032482	sample	2	5.17271126484589	4003.93169364892	23.80375782881	5.88517745302714	173558.177453027	1782594	1815.85
1	N11	3	DOT1L	NM_032482	sample	3	5.0527148905145	3671.27568859261	22.2045028142589	6.21013133208255	148147.975609756	1655540	1711.67
1	N12	1	XPC	NM_004628	sample	1	7.7122320487962	4361.51374140559	30.1805054151625	6.32129963898917	257815.916967509	2023200	2110.32
1	N12	2	XPC	NM_004628	sample	2	4.51228432309383	4216.61359609674	30.1201716738197	8.3862660944206	190764.710300429	2075675	1977.8
1	N12	3	XPC	NM_004628	sample	3	5.3237095482139	3465.94847336105	21.1325536062378	5.07212475633528	152069.762183236	1505605	1557.05
1	N13	1	EXT1	NM_000127	sample	1	6.11843646340188	4331.63402642895	34.32096069869	7.44541484716157	271742.493449782	1973992	2121.82
1	N13	2	EXT1	NM_000127	sample	2	4.99763735881632	4127.61438214129	31.2413793103448	8.82445141065831	193845.684952978	2033252	2035.75
1	N13	3	EXT1	NM_000127	sample	3	5.33343040691173	4092.36938613338	28.2433537832311	7.90593047034765	180369.965235174	1937690	1910.71
1	N14	1	MSH6	NM_000179	sample	1	5.10661103915333	4493.14956100024	32.723897911833	7.81902552204176	226124.143851508	2125512	2272.65
1	N14	2	MSH6	NM_000179	sample	2	5.10375651520328	3886.6497684716	29.3597733711048	7.10764872521246	206685.450424929	1835293	1938.69
1	N14	3	MSH6	NM_000179	sample	3	6.04359515582621	4360.82322096307	29.8469656992084	6.76517150395778	245608.820580475	2050668	2248.23
1	N15	1	FANCC	NM_000136	sample	1	6.34225385213464	4206.24591360808	29.9962121212121	7.05492424242424	223511.416666667	1868608	1957.54
1	N15	2	FANCC	NM_000136	sample	2	5.20786743604657	3693.93568432811	25.1576576576577	6.64714714714715	165117.575075075	1626416	1690.26
1	N15	3	FANCC	NM_000136	sample	3	4.36250071480009	3720.66722734698	22.5967503692762	5.76661742983752	149709.481536189	1674311	1630.53
1	N16	1	NCOR1	NM_006311	sample	1	8.72650176694377	4198.69512969636	29.6618852459016	5.70901639344262	259856.670081967	1848974	2152.81
1	N16	2	NCOR1	NM_006311	sample	2	7.51760053306917	4132.3647271181	26.9318996415771	6.60573476702509	193934.326164875	1798600	2037.66
1	N16	3	NCOR1	NM_006311	sample	3	5.68649545191269	4231.68884871516	29.3895216400911	6.56947608200456	235418.01594533	1948107	1955.24
1	N17	1	PLK1	NA	Negative	1	48.6807043650794	9393.11443995675	101.75	4.4375	1388706	5306203	6680.36
1	N17	2	PLK1	NA	Negative	2	34.514940098661	5271.40573381026	63.3023255813954	2.88372093023256	762577.069767442	2322882	3571.28
1	N17	3	PLK1	NA	Negative	3	42.9860600490196	7157.11923799987	76.875	7.875	863159.625	2475025	4584.22
1	N18	1	PLK1	NA	Negative	1	32.5032849503438	5464.33517443466	62.7727272727273	3.27272727272727	776609.590909091	2328019	3951.2
1	N18	2	PLK1	NA	Negative	2	42.1992869013702	6799.8545713411	75.5	4.75	931417.833333333	2666202	4437.83
1	N18	3	PLK1	NA	Negative	3	7.7792003042003	3137.78917713499	25.7027027027027	3.86486486486486	222637.486486486	1532460	1895.31
1	N19	1	PLK1	NA	Negative	1	72.0854978354978	8343.19350584188	123.545454545455	3.27272727272727	1749392.72727273	4832675	6494.13
1	N19	2	PLK1	NA	Negative	2	23.8882540808248	6484.96798403081	77.188679245283	5.26415094339623	915999.169811321	3489608	4421.08
1	N19	3	PLK1	NA	Negative	3	8.05208333333333	3125.19747295969	34.75	2.25	291341.125	1476263	2689.88
1	N20	1	PLK1	NA	Negative	1	56.2464375223774	6227.52464790493	69.4285714285714	4	828163.214285714	2472178	4622.96
1	N20	2	PLK1	NA	Negative	2	34.90625	5965.34421623765	52.5	3.91666666666667	617135.583333333	2230211	3621.58
1	N20	3	PLK1	NA	Negative	3	20.588716286928	5850.90925818206	56.6764705882353	5.39705882352941	630663.411764706	2375025	3748.61
1	N21	1	PLK1	NA	Negative	1	69.831746031746	8640.91826952828	106.571428571429	2.92857142857143	1458815.78571429	3697892	6185.11
1	N21	2	PLK1	NA	Negative	2	25.7320436507936	4837.0644800464	54.35	2.075	696045.475	2516863	3887.42
1	N21	3	PLK1	NA	Negative	3	54.043023989899	7707.02314695453	78.875	3.75	1063831.25	3606941	4924.78
1	N22	1	PLK1	NA	Negative	1	41.4975389167525	6314.58611011047	64.8181818181818	4.88636363636364	782522.840909091	2382934	3961
1	N22	2	PLK1	NA	Negative	2	41.1012083780881	5684.58592291068	72.6785714285714	3.67857142857143	898930.285714286	3019903	3655.76
1	N22	3	PLK1	NA	Negative	3	18.0577381308151	4473.11742142148	35.9230769230769	2.41025641025641	418264.871794872	1623792	2829.57
1	C03	1	53BP1	NA	Positive	4	6.85446211314741	5045.09593626502	48.1331316187595	9.51588502269289	354321.872919818	2033893	2064.75
1	C03	2	53BP1	NA	Positive	5	4.92209184514545	3686.76987116754	27.5169491525424	6.84576271186441	177484.576271186	1526989	1355.11
1	C03	3	53BP1	NA	Positive	6	7.50192833234058	5327.32238012653	54.0077519379845	10.2422480620155	415047.569767442	2293693	2242.31
1	C04	1	53BP1	NA	Positive	4	5.72675415040188	5067.93909757487	50.4401473296501	10.7734806629834	359555.690607735	2193741	2113.65
1	C04	2	53BP1	NA	Positive	5	5.78835056121547	5174.64179781411	57.965250965251	12.7142857142857	389807.727799228	2146491	2038.15
1	C04	3	53BP1	NA	Positive	6	7.30001809412088	5652.37529067072	57.753108348135	11.4777975133215	425025.642984014	2399733	2333.43
1	C05	1	53BP1	NA	Positive	4	6.8274545060829	4927.76725527621	47.8709677419355	9.53510436432638	345784.777988615	1854002	1887.7
1	C05	2	53BP1	NA	Positive	5	6.79080952379875	5388.94385825006	52.9569471624266	10.3385518590998	399920.892367906	2097451	2051.99
1	C05	3	53BP1	NA	Positive	6	7.63068447406141	5491.97497858986	53.6923076923077	10.9953846153846	390730.861538462	2149193	2206.53
1	C06	1	53BP1	NA	Positive	4	5.07783767310858	4339.82518305084	40.8692307692308	10.125	238396.086538462	1604488	1600.67
1	C06	2	53BP1	NA	Positive	5	6.2080510225172	5397.08805600898	54.1734892787524	10.5867446393762	396603.152046784	2040509	2032.77
1	C06	3	53BP1	NA	Positive	6	7.93728717032323	4972.71352400596	48.8170542635659	10.3612403100775	338660.144186047	1939336	2011.59
1	C07	1	53BP1	NA	Positive	4	6.8276372987561	5019.09433069172	45.6871657754011	9.30213903743316	319732.010695187	1904823	1908.91
1	C07	2	53BP1	NA	Positive	5	5.09187054631266	4714.77863697115	49.0890410958904	11.6461187214612	300480.132420091	1802283	1697.55
1	C07	3	53BP1	NA	Positive	6	4.62140667207682	4088.90264201575	38.8058968058968	8.99262899262899	244757.022113022	1735975	1640.67
1	C08	1	53BP1	NA	Positive	4	4.58935792182835	4861.77256442123	51.6578073089701	10.7043189368771	343167.305647841	1849363	1887.93
1	C08	2	53BP1	NA	Positive	5	5.69749677750135	4949.64791911686	48.5408163265306	9.70663265306122	348343.711734694	2008585	1804.23
1	C08	3	53BP1	NA	Positive	6	11.4342511672795	5326.71995275016	53.9777777777778	9.38730158730159	427001.158730159	2158825	2291.93
1	C09	1	PLCG2	NM_002661	sample	4	8.91069855547492	4945.66210353584	47.4105571847507	9.12903225806452	358154.686217009	1960994	2171.87
1	C09	2	PLCG2	NM_002661	sample	5	5.59125624857261	4851.54413053116	55.128526645768	11.6457680250784	365733.172413793	1935486	2001.73
1	C09	3	PLCG2	NM_002661	sample	6	9.6657681819287	5586.84029313885	55.7953795379538	9.996699669967	455998.735973597	2303051	2498.27
1	C10	1	SETD2	NM_014159	sample	4	8.5617192138094	5287.69860579656	56.5019607843137	11.2980392156863	447700.368627451	2365557	2374.5
1	C10	2	SETD2	NM_014159	sample	5	10.1769946948246	5306.29575727306	47.8624338624339	9.71957671957672	367811.029100529	2150211	2327.36
1	C10	3	SETD2	NM_014159	sample	6	8.78958627357637	5720.65261715274	60.6061452513966	11.6648044692737	483748.293296089	2443538	2622.17
1	C11	1	IKZF1	NM_001220765	sample	4	6.31941133777273	4761.38162857359	49.0942028985507	10.5905797101449	336410.760869565	1945308	1982.89
1	C11	2	IKZF1	NM_001220765	sample	5	4.96578568479113	4900.35468902151	47.2628205128205	9.98717948717949	337221.21474359	1935440	1921.37
1	C11	3	IKZF1	NM_001220765	sample	6	11.8321085876205	5901.61211231153	64.0969162995595	10.3083700440529	555119.343612335	2354753	2745.71
1	C12	1	COL2A1	NM_033150	sample	4	8.64489252940746	4702.41162524192	43.8036175710594	8.62015503875969	360520.780361757	1947126	2068.52
1	C12	2	COL2A1	NM_033150	sample	5	5.90467870549316	4563.7885964143	43.8174157303371	9.86797752808989	299195.387640449	1819102	1831.66
1	C12	3	COL2A1	NM_033150	sample	6	8.68677176042875	4870.1382627061	45.1608579088472	8.98659517426274	341347.198391421	1812443	2018.09
1	C13	1	SMAD4	NM_005359	sample	4	4.29775979910963	3488.81421925557	25.2612456747405	6.8719723183391	144488.055363322	1239625	1258.91
1	C13	2	SMAD4	NM_005359	sample	5	3.47252278914547	3438.46429980731	22.5989304812834	6.70053475935829	123582.903743316	1342322	1336.08
1	C13	3	SMAD4	NM_005359	sample	6	8.3635218910893	4969.75433969745	51.8387096774194	11.1627565982405	371275.980938416	2136286	2137.32
1	C14	1	FANCF	NM_022725	sample	4	5.67414022051958	4612.2825368427	38.6623931623932	9.35683760683761	257518.532051282	1780602	1874.97
1	C14	2	FANCF	NM_022725	sample	5	4.04140599220699	3610.24709672714	29.7074829931973	8.36054421768707	175170.454081633	1501832	1379.53
1	C14	3	FANCF	NM_022725	sample	6	11.6448900991571	5281.30336246319	46.2415841584158	8.43564356435644	388475.586138614	1980740	2546.66
1	C15	1	Sep-12	NM_144605	sample	4	6.56944227418827	4730.38844984502	46.0518394648829	10.7809364548495	316184.673913043	1987759	1862.11
1	C15	2	Sep-12	NM_144605	sample	5	6.32319967721684	4571.28082661387	41.6462450592885	9.72332015810277	291517.199604743	2041527	1990.47
1	C15	3	Sep-12	NM_144605	sample	6	9.01160022491959	5567.85715194281	61.3694390715667	12.7601547388781	471392.84139265	2564583	2536.62
1	C16	1	GNPTAB	NM_024312	sample	4	7.65076092012545	4637.44436079095	39.4777562862669	7.83752417794971	299835.361702128	1765715	1818.9
1	C16	2	GNPTAB	NM_024312	sample	5	10.0265122543435	5201.38700157918	48.8550420168067	9.53361344537815	387479.573529412	2200708	2227.48
1	C16	3	GNPTAB	NM_024312	sample	6	8.21155057740162	5234.9845364359	50.9267399267399	9.88278388278388	404293.824175824	2115709	2257.64
1	C17	1	53BP1	NA	Positive	4	7.60985574142775	5052.22478948442	53.0541666666667	10.4395833333333	401170.925	1990317	2066.14
1	C17	2	53BP1	NA	Positive	5	9.19687237151985	5143.14428789752	53.6712962962963	11.2662037037037	377875.534722222	2097427	2129.68
1	C17	3	53BP1	NA	Positive	6	7.55895983156836	4914.91134522554	53.636170212766	11.6425531914894	360562.568085106	1968300	2005.01
1	C18	1	53BP1	NA	Positive	4	7.06008508903274	5191.58886008558	49.6009280742459	9.92807424593967	369882.320185615	1981365	2053.81
1	C18	2	53BP1	NA	Positive	5	6.22397449043575	5076.71271378271	54.1041666666667	11.4625	385029.766666667	2090055	2029.52
1	C18	3	53BP1	NA	Positive	6	9.40449549239737	5524.75822319152	53.826280623608	9.93986636971047	420946.541202673	2171279	2461.64
1	C19	1	53BP1	NA	Positive	4	5.39528772250644	5022.15817652348	49.4645161290323	10.3096774193548	347709.241935484	2008690	1859.56
1	C19	2	53BP1	NA	Positive	5	6.6600864825811	4785.11873170643	47.30204778157	9.66552901023891	342298.447098976	1862951	1868.42
1	C19	3	53BP1	NA	Positive	6	10.1181901316713	5691.61315584733	58.9415204678363	10.1091617933723	508448.033138402	2445020	2510.42
1	C20	1	53BP1	NA	Positive	4	9.22633046116662	5343.7452521435	53.2950819672131	9.58196721311475	409098.055327869	1914818	2161.45
1	C20	2	53BP1	NA	Positive	5	6.22779727039928	4990.30382862285	50.6523702031603	10.9142212189616	353843.674943567	1904256	1897.24
1	C20	3	53BP1	NA	Positive	6	7.57849187134345	4856.15267451376	52.3333333333333	10.4300411522634	395945.956790123	2197696	2106.4
1	C21	1	53BP1	NA	Positive	4	7.29995399739394	5045.26239567672	48.7757847533632	10.02466367713	352397.30044843	1977034	1987.44
1	C21	2	53BP1	NA	Positive	5	7.32346224773444	5421.49585890871	52.7962529274005	11.0374707259953	366608.217798595	1993468	2028.92
1	C21	3	53BP1	NA	Positive	6	7.73001512926488	5286.03665173168	52.3608017817372	9.29844097995546	408960.888641425	2147401	2033.33
1	C22	1	53BP1	NA	Positive	4	5.3413161556996	4001.65803903579	34.3317757009346	8.37616822429907	201890.593457944	1522819	1470.23
1	C22	2	53BP1	NA	Positive	5	6.73524652677848	5237.21346132524	56.2360406091371	10.8553299492386	414610.763959391	2116941	2121.44
1	C22	3	53BP1	NA	Positive	6	8.4130982941818	5364.5944229962	54.3318284424379	9.89841986455982	430430.334085779	2241388	2254.37
1	D03	1	RAD51	NA	Positive	4	9.18040394987043	5534.26679441482	61.9585798816568	11.5414201183432	492766.440828402	2566360	2273.51
1	D03	2	RAD51	NA	Positive	5	5.73561917783148	5441.67452492128	58.6017699115044	10.8554572271386	462995.395280236	2563422	2132.4
1	D03	3	RAD51	NA	Positive	6	9.42135362113283	5846.60466697038	56.6158038147139	10.1825613079019	471690.302452316	2520139	2283.05
1	D04	1	RAD51	NA	Positive	4	6.48659230780098	5486.86337094206	58.4117647058824	12.2112299465241	430244.040106952	2447940	2139.75
1	D04	2	RAD51	NA	Positive	5	8.63093255691175	5516.63993378034	65.5683646112601	13.5683646112601	482672.680965147	2586543	2242.35
1	D04	3	RAD51	NA	Positive	6	14.8374859544643	6278.05381528317	60.4213836477987	9.52201257861635	529712.748427673	2497972	2860.19
1	D05	1	RAD51	NA	Positive	4	6.99495042209961	5263.37062293809	49.3557692307692	9.02403846153846	405677.365384615	2317863	1948.95
1	D05	2	RAD51	NA	Positive	5	6.44570891176859	5543.24601573159	57.4367816091954	10.5287356321839	461448.790229885	2467971	2098.76
1	D05	3	RAD51	NA	Positive	6	10.1469071080591	5772.64490904674	53.0516129032258	9.26021505376344	445526.225806452	2455161	2312.03
1	D06	1	RAD51	NA	Positive	4	6.45571251353117	5302.77236714715	54.5063694267516	10.7229299363057	416126.101910828	2391383	2061.87
1	D06	2	RAD51	NA	Positive	5	9.07880187523392	5466.48679638515	64.1432835820896	12.6746268656716	487829.862686567	2514761	2227.15
1	D06	3	RAD51	NA	Positive	6	9.03151227819527	5530.65318624233	58.6682134570766	11.7470997679814	452863.113689095	2548696	2132.28
1	D07	1	RAD51	NA	Positive	4	8.31131975067225	5354.04131793727	54.6101083032491	9.67509025270758	440790.837545126	2439529	2074.47
1	D07	2	RAD51	NA	Positive	5	5.93497640932073	5377.51929141143	48.3054545454545	9.50545454545455	360582.298181818	2161740	1917.81
1	D07	3	RAD51	NA	Positive	6	13.7199090629568	5827.51458030934	81.31640625	15.0859375	620962.33984375	2955595	2855.57
1	D08	1	RAD51	NA	Positive	4	9.63064223940098	5627.88014817597	62.2684824902724	10.2529182879377	533167.40077821	2705669	2496.41
1	D08	2	RAD51	NA	Positive	5	6.29826859193297	5319.40475571892	51.32421875	9.8671875	391044.55078125	2168084	1893.48
1	D08	3	RAD51	NA	Positive	6	10.5405483854185	5297.09420836575	52.3835616438356	8.84931506849315	423778.254794521	2028986	2137.18
1	D09	1	SMC3	NM_005445	sample	4	7.67907186058405	5244.99188206871	45.420704845815	7.784140969163	378384.656387665	1917610	2147.96
1	D09	2	SMC3	NM_005445	sample	5	5.99836025905894	5279.27322541267	43.6822033898305	8.82415254237288	316820.375	1781665	1897.65
1	D09	3	SMC3	NM_005445	sample	6	7.25738879212089	5076.08286035432	46.457399103139	9.23542600896861	340124.18161435	1908830	1969.5
1	D10	1	CHD8	NM_020920	sample	4	7.34498549047807	5144.76539363172	51.092936802974	10.5297397769517	368598.687732342	2050166	2148.77
1	D10	2	CHD8	NM_020920	sample	5	4.91797317158035	4836.23003981364	51.2445820433437	11.0851393188854	345414.582043344	1875020	1817.25
1	D10	3	CHD8	NM_020920	sample	6	7.4693425289153	5258.11970325597	51.9674329501916	10.2375478927203	390014.946360153	2019952	2137.67
1	D11	1	COL5A2	NM_000393	sample	4	6.39776820831536	4845.14135808113	40.9814385150812	9.07424593967517	274957.552204176	1750397	1802.52
1	D11	2	COL5A2	NM_000393	sample	5	4.94513617148526	4630.76973693641	38.6274509803922	9.19117647058824	248972.769607843	1669037	1761.55
1	D11	3	COL5A2	NM_000393	sample	6	4.98818497338089	4708.50830921065	44.9410256410256	10.1487179487179	315470.612820513	1906709	1827.23
1	D12	1	BRCA2	NM_000059	sample	4	7.9669101013568	4745.94413185713	38.5875576036866	7.44239631336406	273039.571428571	1608400	1630.91
1	D12	2	BRCA2	NM_000059	sample	5	9.5969638340749	5307.44381789264	48.8838268792711	9.49202733485194	377605.968109339	1891580	2189.45
1	D12	3	BRCA2	NM_000059	sample	6	7.59975630158008	4536.03574944258	43.2853881278539	8.84246575342466	311883.216894977	1818644	1779.77
1	D13	1	UBR5	NM_015902	sample	4	7.23541868801975	4266.2943599452	37.4795454545455	8.76363636363636	265864.206818182	1847730	1734.07
1	D13	2	UBR5	NM_015902	sample	5	8.70306747862202	4838.80394893381	46.9130434782609	10.0978260869565	354852.065217391	2100076	2206.66
1	D13	3	UBR5	NM_015902	sample	6	8.05657305190102	4311.7929531858	39.6882494004796	8.90887290167866	296866.81294964	1990457	1995.89
1	D14	1	TET2	NM_017628	sample	4	5.70605460797662	4339.28004543552	40.5036764705882	9.83455882352941	259128	1765083	1725.06
1	D14	2	TET2	NM_017628	sample	5	7.67106471002767	4734.56282893142	45.8172268907563	9.94117647058824	333153.281512605	1915499	1971.66
1	D14	3	TET2	NM_017628	sample	6	7.16954887218402	4760.84344819152	42.042226487524	9.08445297504798	297342.834932822	1784116	1781.2
1	D15	1	AMER1	NM_152424	sample	4	5.96111714552036	4548.00818224898	36.1413793103448	7.80689655172414	247947.348275862	1593664	1747.79
1	D15	2	AMER1	NM_152424	sample	5	6.05447642221313	4738.12762147396	41.5330261136713	9.26113671274962	282678.594470046	1779538	1863.74
1	D15	3	AMER1	NM_152424	sample	6	8.93151762045909	5253.83141115526	47.8447712418301	9.48039215686275	377483.214052288	2015863	2246.28
1	D16	1	EXT2	NM_207122	sample	4	6.47869334650957	4437.44097804672	44.8837920489297	10.2507645259939	323201	2062253	1920
1	D16	2	EXT2	NM_207122	sample	5	6.80409972885641	4582.90650531257	49.4878640776699	11.1699029126214	348805.315533981	2039565	1932.28
1	D16	3	EXT2	NM_207122	sample	6	10.8691677914973	5245.87331615417	51.5700245700246	9.57985257985258	430389.43980344	2193873	2381.4
1	D17	1	RAD51	NA	Positive	4	8.98272318250266	5798.81078599067	62.5491525423729	10.8542372881356	521047.457627119	2653986	2354.2
1	D17	2	RAD51	NA	Positive	5	7.2138326154805	5430.99777377986	48.4722222222222	9.08055555555556	380983.955555556	2199344	1889.01
1	D17	3	RAD51	NA	Positive	6	10.5695168902629	5856.90081465049	62.9134078212291	11.5642458100559	524683.329608939	2617459	2480.93
1	D18	1	RAD51	NA	Positive	4	7.65362929849004	5137.75406326465	47.3278008298755	9.72614107883817	333232.618257261	2002363	1916.87
1	D18	2	RAD51	NA	Positive	5	8.21977522263338	5325.25890907332	52.9363636363636	10.4484848484848	411048.73030303	2350356	2083
1	D18	3	RAD51	NA	Positive	6	18.2497978577939	6001.72316725392	62.4294871794872	9.46794871794872	571613.878205128	2597887	2775.3
1	D19	1	RAD51	NA	Positive	4	7.08976150671786	5477.19412206406	61.3979591836735	11.3673469387755	478172.911564626	2468829	2189.01
1	D19	2	RAD51	NA	Positive	5	15.2317761131159	5900.16135450698	60.2857142857143	9.6875	537484.830357143	2697358	2439.16
1	D19	3	RAD51	NA	Positive	6	9.58389939339973	5957.74804176089	66.3127147766323	10.8006872852234	574705.93814433	2766052	2409.22
1	D20	1	RAD51	NA	Positive	4	11.8954624179008	5587.41244262037	54.7612903225806	9.00967741935484	452418.074193548	2378918	2286.64
1	D20	2	RAD51	NA	Positive	5	11.753532089474	5709.63736341486	60.4938775510204	11.0081632653061	493009.26122449	2438447	2331.81
1	D20	3	RAD51	NA	Positive	6	12.1129128566005	6241.6096494048	63.4789644012945	10.5760517799353	555784.990291262	2776709	2880.94
1	D21	1	RAD51	NA	Positive	4	10.9980954604291	5873.91506408761	60.3399014778325	11.2413793103448	495110.881773399	2676898	2587.64
1	D21	2	RAD51	NA	Positive	5	5.50825296018078	5473.20920302997	53.2861736334405	10.6720257234727	395320.713826367	2295182	1919.29
1	D21	3	RAD51	NA	Positive	6	10.2641758022648	5619.99315781776	72.2390438247012	12.8725099601594	600190.641434263	2717886	2231.14
1	D22	1	RAD51	NA	Positive	4	7.23264288814476	4577.79354010231	43.7100591715976	8.55621301775148	306915.25739645	1875511	1681.15
1	D22	2	RAD51	NA	Positive	5	6.10050992342417	5140.23657006901	63.3512544802867	13.2150537634409	455054.888888889	2518519	2088.42
1	D22	3	RAD51	NA	Positive	6	11.5320170917204	6352.8101600059	63.8370607028754	10.3865814696486	577829.594249201	2925491	2809.41
1	E03	1	RF	NA	Neutral	4	5.35611525817581	4666.3925132204	36.1348314606742	8.12359550561798	237078.857142857	1735504	1853.9
1	E03	2	RF	NA	Neutral	5	4.83643620123125	4696.23589726184	39.1829855537721	9.38362760834671	253141.621187801	1760412	1757.21
1	E03	3	RF	NA	Neutral	6	6.7581442606858	4930.90288890618	42.3315972222222	9.16493055555556	294160.086805556	1851697	1874.57
1	E04	1	RF	NA	Neutral	4	6.84842204712535	5072.9947784215	42.4525691699605	8.74110671936759	318119.403162055	2033663	2124.9
1	E04	2	RF	NA	Neutral	5	5.79470807412697	4943.59079013893	48.3484320557491	11.4216027874564	318257.425087108	2042371	1974.47
1	E04	3	RF	NA	Neutral	6	8.51190240710972	5212.83336839408	51.8381112984823	11.6290050590219	382774.293423272	2289027	2380.26
1	E05	1	RF	NA	Neutral	4	6.58772033594016	4707.54209713254	39.1296296296296	8.62551440329218	272082.372427984	1842468	1915.28
1	E05	2	RF	NA	Neutral	5	4.77685090122496	4728.63746553198	40.1921331316188	9.87745839636914	250499.149773071	1738725	1712.85
1	E05	3	RF	NA	Neutral	6	7.35182901211929	5209.81463827715	47.7971274685817	10.1005385996409	351484.014362657	2076490	2124.9
1	E06	1	RF	NA	Neutral	4	6.14130169640127	4563.49927194639	37.8351309707242	8.33898305084746	259582.7596302	1698277	1826.42
1	E06	2	RF	NA	Neutral	5	5.00280920898891	4083.05834775806	39.0421686746988	7.89457831325301	289384.209337349	1682581	1721.26
1	E06	3	RF	NA	Neutral	6	9.64856772099922	5645.52688407502	49.9007633587786	9.94274809160305	387780.398854962	2176089	2420.92
1	E07	1	RF	NA	Neutral	4	6.47542214628151	4147.6751144336	31.5356125356125	6.83333333333333	231940.525641026	1630051	1738.26
1	E07	2	RF	NA	Neutral	5	6.42436591618859	4719.77279773783	44.8114754098361	9.80737704918033	311612.954918033	1920910	1952.57
1	E07	3	RF	NA	Neutral	6	6.3399345566417	4717.25493818184	45.1961722488038	10.7057416267943	292846.581339713	1894947	1951.22
1	E08	1	RF	NA	Neutral	4	6.96147358343988	4876.54138628911	43.3874458874459	9.1991341991342	319137.461038961	2074668	2103.79
1	E08	2	RF	NA	Neutral	5	6.34531900855803	4747.3382587195	44.9320388349515	10.5963938973648	309712.53814147	1959819	1904.95
1	E08	3	RF	NA	Neutral	6	6.36456591234005	4840.74197479177	48.4140127388535	11.0302547770701	329991.958598726	2012100	2010.18
1	E09	1	MEX3C	NM_016626	sample	4	4.14341406504185	3717.72716444227	28.2347328244275	7.65267175572519	162561.444656489	1431608	1365.64
1	E09	2	MEX3C	NM_016626	sample	5	7.80065460689206	4853.98884696358	46.0993265993266	9.61447811447811	340419.558922559	2015892	1980.83
1	E09	3	MEX3C	NM_016626	sample	6	5.96105056777999	4226.04994790655	37.2168067226891	9.4218487394958	249548.151260504	1830591	1677.44
1	E10	1	CDKN2C	NM_078626	sample	4	10.4683459773919	5562.25857596453	57.784126984127	9.67936507936508	501869.577777778	2473421	2731.17
1	E10	2	CDKN2C	NM_078626	sample	5	9.07242497173903	5370.91049868659	52.1324503311258	9.9271523178808	413269.022075055	2094332	2273.22
1	E10	3	CDKN2C	NM_078626	sample	6	5.79770043338838	5316.35023739735	52.9357326478149	10.7352185089974	398052.344473008	2296926	2262.26
1	E11	1	SPEN	NM_015001	sample	4	8.43020048730003	5002.7802684209	47.7352941176471	9.74117647058823	367581.122058824	2125092	2149.79
1	E11	2	SPEN	NM_015001	sample	5	5.93828257932782	4655.94947173738	46.0857142857143	9.96691729323308	331836.894736842	1915742	1925.8
1	E11	3	SPEN	NM_015001	sample	6	8.96678159738048	5257.33278381611	61.2522796352584	12.7598784194529	466413.262917933	2493489	2394.36
1	E12	1	ARID1B	NM_017519	sample	4	10.661648246021	4847.97434611725	46.7052023121387	9.33333333333333	364070.938342967	2115102	2051.83
1	E12	2	ARID1B	NM_017519	sample	5	9.01082302521001	4675.65638853064	51.0180995475113	11.4283559577677	364240.809954751	2092671	2104.34
1	E12	3	ARID1B	NM_017519	sample	6	6.7387464819304	4945.80136149858	45.5285524568393	9.54050464807437	353146.338645418	2030289	2124.86
1	E13	1	ERCC4	NM_005236	sample	4	5.86580054753699	3740.62286661392	31.9418103448276	7.5625	231357.200431034	1566748	1432.75
1	E13	2	ERCC4	NM_005236	sample	5	4.37962071925922	3620.90914279925	29.9313929313929	8.46777546777547	167728.372141372	1343017	1227.98
1	E13	3	ERCC4	NM_005236	sample	6	11.0116267698284	5729.14802877826	67.0714285714286	12.7204081632653	524583.983673469	2438830	2770.55
1	E14	1	ATR	NM_001184	sample	4	7.08246977221784	4637.33159211453	39.2992125984252	8.91732283464567	278065.387795276	1751990	1837.4
1	E14	2	ATR	NM_001184	sample	5	5.74716347004872	4674.5724499682	43.3619246861925	9.37029288702929	315006.219665272	1763027	1787.25
1	E14	3	ATR	NM_001184	sample	6	9.35369974339225	5101.22404795123	52.5223577235772	11.3780487804878	388618.493902439	2086038	2225.27
1	E15	1	STAG2	NM_006603	sample	4	7.80183482564903	4823.87167386759	45.6853377265239	10.1202635914333	327863.879736409	2069447	2082.69
1	E15	2	STAG2	NM_006603	sample	5	7.00620845608836	4826.88988740199	49.910094637224	11.0678233438486	352830.626182965	2071331	2047.07
1	E15	3	STAG2	NM_006603	sample	6	7.13877173783559	4383.64337222502	49.5313059033989	10.5438282647585	340986.31842576	2002726	1861.85
1	E16	1	WRN	NM_000553	sample	4	6.82730846834603	4960.16543425132	46.1332378223496	9.26790830945559	352906.368194842	2120124	1974.23
1	E16	2	WRN	NM_000553	sample	5	5.33646357719467	4572.82674976034	45.6456086286595	10.7935285053929	312664.121725732	1935525	1803.02
1	E16	3	WRN	NM_000553	sample	6	7.23804633703068	5096.7346606376	44.6093294460641	9.21720116618076	341115.571428571	1971388	2073.21
1	E17	1	RF	NA	Neutral	4	9.7721134763021	4908.3130262466	42.9338235294118	9.01911764705882	328546.630882353	2026109	2160.08
1	E17	2	RF	NA	Neutral	5	4.70533525223683	3648.77486389147	27.7904624277457	7.26878612716763	182845.437861272	1536228	1442.09
1	E17	3	RF	NA	Neutral	6	8.80589740634449	5117.40452536234	46.0250391236307	9.43505477308294	357410.901408451	2033302	2112.17
1	E18	1	RF	NA	Neutral	4	10.2647302983219	4988.42211088134	49.1147540983607	9.60059612518629	392943	2130728	2332.58
1	E18	2	RF	NA	Neutral	5	6.14584039252527	4887.79343802568	41.578659370725	9.17236662106703	295195.461012312	1903966	1963.95
1	E18	3	RF	NA	Neutral	6	4.83477892292965	4253.92054972088	38.750350631136	9.835904628331	246782.112201964	1745225	1714.96
1	E19	1	RF	NA	Neutral	4	7.56053458263604	4853.56494948568	39.4930662557781	8.39753466872111	291221.151001541	1898121	1974.12
1	E19	2	RF	NA	Neutral	5	5.80057899717624	4913.93745131028	42.3424	9.3696	300817.896	1945581	1942.96
1	E19	3	RF	NA	Neutral	6	7.69124716666125	4381.63741821534	38.9383886255924	8.86729857819905	292781.045813586	2016884	1866.48
1	E20	1	RF	NA	Neutral	4	7.80334285794074	4285.8349670724	38.1384297520661	8.49793388429752	274657.233471074	1802655	1782.31
1	E20	2	RF	NA	Neutral	5	6.34843737021853	4777.28280028858	40.4787052810903	8.80068143100511	292983.114139693	1855206	1936.01
1	E20	3	RF	NA	Neutral	6	9.3098519718415	4825.12054610805	44.3039215686275	9.26307189542484	323921.439542484	1899517	1939.85
1	E21	1	RF	NA	Neutral	4	5.40480328274151	3612.58129791406	24.9404580152672	6.69160305343511	155466.951145038	1410876	1420.76
1	E21	2	RF	NA	Neutral	5	6.73214973144367	5051.81952887213	47.9380952380952	10.7984126984127	338071.914285714	2041490	2038.27
1	E21	3	RF	NA	Neutral	6	6.9316657912846	5191.25925999101	46.7779369627507	9.77650429799427	353057.461318052	2045722	2068.78
1	E22	1	RF	NA	Neutral	4	7.86213800715736	4392.78496899448	36.5224171539961	7.2495126705653	276100.204678363	1758730	1860.61
1	E22	2	RF	NA	Neutral	5	9.10584049997514	5135.07976913068	46.4259927797834	9.49458483754513	351531.931407942	2069317	2190.81
1	E22	3	RF	NA	Neutral	6	9.49426325134676	5423.06040085987	48.9663865546218	10.1142857142857	387501.858823529	2194153	2564.4
1	F03	1	OTNT	NA	Neutral	4	7.32660685605351	5186.44602891698	45.5932203389831	8.9	346147.90338983	1929908	2054.73
1	F03	2	OTNT	NA	Neutral	5	4.44739615296189	4417.18814416609	40.7008130081301	9.71707317073171	272434.726829268	1780105	1697.53
1	F03	3	OTNT	NA	Neutral	6	5.57975158318636	4612.78298565487	40.4082332761578	8.67924528301887	274297.814751286	1673964	1591.47
1	F04	1	OTNT	NA	Neutral	4	8.66252743573145	5376.34419580193	52.3593314763231	10.7075208913649	389771.621169916	2221610	2448.63
1	F04	2	OTNT	NA	Neutral	5	6.2709420092608	5096.75924175761	54.8054393305439	11.7468619246862	389755.964435146	2196964	2135.85
1	F04	3	OTNT	NA	Neutral	6	6.64743301106958	4826.039781203	45.6878850102669	10.0780287474333	310738.262833676	1818973	1851.14
1	F05	1	OTNT	NA	Neutral	4	7.56834188725187	5215.82583633078	48.9021739130435	10.1152173913043	364737.854347826	2128890	2199.17
1	F05	2	OTNT	NA	Neutral	5	6.98712837604465	5029.08910331318	53.5559845559846	11.1988416988417	398105.43050193	2239130	2087.47
1	F05	3	OTNT	NA	Neutral	6	7.67431893911417	5022.5328614213	52.0634517766498	12.1522842639594	367954.906091371	2122885	2086.88
1	F06	1	OTNT	NA	Neutral	4	9.74991870527189	5142.49188963686	47.1213017751479	9.1301775147929	359530.035502959	2038013	2027.05
1	F06	2	OTNT	NA	Neutral	5	7.18596677443429	4900.87396655034	52.3298701298701	11.5506493506494	353969.594805195	2013382	1990.79
1	F06	3	OTNT	NA	Neutral	6	7.70598313537353	5395.95696954637	51.3063583815029	9.88053949903661	405844.136801541	2164328	2217.53
1	F07	1	OTNT	NA	Neutral	4	8.14737327345612	4881.24742793999	46.5185840707965	8.92920353982301	355701.09380531	1918449	1948.51
1	F07	2	OTNT	NA	Neutral	5	5.81029761144715	4948.95914281287	46.9877450980392	9.69852941176471	337852.161764706	1938505	1932.9
1	F07	3	OTNT	NA	Neutral	6	8.9021837633565	5368.12877216448	55.152380952381	10.25	446199.630952381	2194030	2339.37
1	F08	1	OTNT	NA	Neutral	4	7.18845671128906	5004.11799708157	46.0098039215686	9.20833333333333	346752.289215686	2072926	2256.22
1	F08	2	OTNT	NA	Neutral	5	6.40522183234528	4847.95915437938	44.785046728972	10.0218068535826	303699.451713396	2007636	1894.66
1	F08	3	OTNT	NA	Neutral	6	7.08832732605159	4630.68253619408	38.5892018779343	8.26995305164319	267608.286384977	1659524	1750.17
1	F09	1	PTPRB	NM_002837	sample	4	6.92071919721123	4697.40994328286	43.9354838709677	8.9696394686907	332345.318785579	1971359	1848.73
1	F09	2	PTPRB	NM_002837	sample	5	8.12905598457477	4843.18873244265	46.4530612244898	9.0469387755102	365136.387755102	2036287	2073.17
1	F09	3	PTPRB	NM_002837	sample	6	7.68509605513934	4593.85035035982	44.2574626865672	9.69776119402985	313679.531716418	1719204	1796.71
1	F10	1	WAS	NM_000377	sample	4	8.62721964349261	4883.60973946907	43.5357873210634	8.64826175869121	334328.498977505	1980873	2063.85
1	F10	2	WAS	NM_000377	sample	5	5.37067714353912	4954.14179376638	48.2732558139535	11.3701550387597	317563.488372093	2006309	1974.13
1	F10	3	WAS	NM_000377	sample	6	5.76963859973378	4890.76144417482	43.3139534883721	9.62126245847176	305517.629568106	1947421	1878.07
1	F11	1	ODAM	NM_017855	sample	4	7.12062574870389	4906.41380567715	46.4456721915285	8.9171270718232	358728.047882136	1945827	1972.23
1	F11	2	ODAM	NM_017855	sample	5	6.79848350552495	5012.84511422178	48.0189753320683	10.0664136622391	356067.191650854	2027590	1983.31
1	F11	3	ODAM	NM_017855	sample	6	12.0712193447598	6031.34597284344	57.9913978494624	10.4365591397849	502376.87311828	2597848	2902.62
1	F12	1	BRIP1	NM_032043	sample	4	7.49970125148429	4641.18839429838	46.4651539708266	10.4943273905997	320995.829821718	1972442	1925.74
1	F12	2	BRIP1	NM_032043	sample	5	7.48841323542633	4979.48619088332	50.2791519434629	11.0335689045936	361240.514134276	2101451	2100.44
1	F12	3	BRIP1	NM_032043	sample	6	8.73387847514324	5311.28146538923	50.6186708860759	10.0854430379747	403000.754746835	2198996	2234.16
1	F13	1	ATRX	NM_138270	sample	4	7.08535185498694	4984.80285328403	44.7661097852029	9.27684964200477	332855.174224344	1928161	1954.5
1	F13	2	ATRX	NM_138270	sample	5	6.13666579046364	5154.00138044616	52.5189456342669	11.7528830313015	372177.100494234	2116399	2161.58
1	F13	3	ATRX	NM_138270	sample	6	5.90927539055855	5360.37245577046	61.4072072072072	13.2810810810811	417914.520720721	2128476	2236.78
1	F14	1	PLXNB2	NM_012401	sample	4	5.78666886882047	3726.51268323882	32.8522954091816	8.23952095808383	214677.576846307	1490104	1424.41
1	F14	2	PLXNB2	NM_012401	sample	5	5.91915791394577	4551.03893826287	46.0443159922929	10.7225433526012	307239.298651252	1748440	1746.19
1	F14	3	PLXNB2	NM_012401	sample	6	7.07486454767103	5221.32808804911	51.6350710900474	10.5355450236967	376070.068720379	2100899	2092.47
1	F15	1	ZMYM2	NM_197968	sample	4	8.55094806284713	4962.13332495942	44.1422845691383	9.19839679358717	322968.539078156	1938844	1997.29
1	F15	2	ZMYM2	NM_197968	sample	5	8.07978207110591	4981.47017507397	44.9396984924623	9.107202680067	337134.400335008	1938408	2058.08
1	F15	3	ZMYM2	NM_197968	sample	6	10.4411706494685	5135.14641765263	53.2838499184339	11.1598694942904	401728.169657423	2254101	2238.7
1	F16	1	MBD1	NM_015845	sample	4	4.9413559673532	4391.96327666013	42.0978260869565	10.695652173913	258636.815217391	1783562	1745.26
1	F16	2	MBD1	NM_015845	sample	5	7.35396113333065	4603.91501273812	43.8914728682171	8.16860465116279	347048.257751938	1860650	1902.76
1	F16	3	MBD1	NM_015845	sample	6	7.00046328181282	4880.2563039307	47.7337962962963	10.0162037037037	342484.481481481	1867882	1971.14
1	F17	1	OTNT	NA	Neutral	4	6.1639981578063	4505.03562849218	40.8630849220104	9.08665511265165	271646.694974003	1776908	1696.57
1	F17	2	OTNT	NA	Neutral	5	5.34815711710415	4539.97239223299	37.8181818181818	8.60858585858586	248048.863636364	1591039	1656.65
1	F17	3	OTNT	NA	Neutral	6	6.91188269221176	4834.04028900432	47.1876208897486	10.4816247582205	331955.036750484	1982081	2009.44
1	F18	1	OTNT	NA	Neutral	4	9.11797853284836	4867.72484328842	46.7622478386167	9.5014409221902	370830.766570605	2111863	2139.32
1	F18	2	OTNT	NA	Neutral	5	6.10091463298493	4910.70604456401	46.9007633587786	10.1251908396947	329403.093129771	1933286	1948.78
1	F18	3	OTNT	NA	Neutral	6	7.64206734209318	4990.09634154552	48.6214511041009	10.0378548895899	361380.216088328	1987667	2017.43
1	F19	1	OTNT	NA	Neutral	4	5.2017579349083	4689.14673062694	40.4479166666667	9.01388888888889	269227.194444444	1657223	1689.79
1	F19	2	OTNT	NA	Neutral	5	6.15525950632027	4779.63569291458	44.0355805243446	9.10299625468165	324894.664794007	1856551	1873.12
1	F19	3	OTNT	NA	Neutral	6	6.59187141021684	4840.23676927591	53.1573208722741	12.082554517134	354595.46728972	1961227	2009.92
1	F20	1	OTNT	NA	Neutral	4	7.73182445863495	4847.51983201808	42.7842401500938	8.83302063789869	320293.375234522	1909875	2033.95
1	F20	2	OTNT	NA	Neutral	5	5.37628521475778	4937.32136262538	46.0238095238095	9.9265873015873	319717.033730159	2003471	1901.72
1	F20	3	OTNT	NA	Neutral	6	8.27079072081391	5156.00264890184	48.8373015873016	9.83531746031746	370356.410714286	2009233	2076.72
1	F21	1	OTNT	NA	Neutral	4	6.1295312623516	4479.56663100374	39.3604651162791	7.96046511627907	281841.139534884	1711052	1831.05
1	F21	2	OTNT	NA	Neutral	5	6.06362283308805	4902.24708550719	46.1100196463654	9.70137524557957	330263.793713163	1894718	1892.21
1	F21	3	OTNT	NA	Neutral	6	8.09490208678566	5208.1411167161	56.5058139534884	12.3003875968992	394851.370155039	2096935	2348.43
1	F22	1	OTNT	NA	Neutral	4	5.74628524955514	4363.68360244946	33.9938900203666	7.09572301425662	246368.849287169	1519355	1668.7
1	F22	2	OTNT	NA	Neutral	5	5.93507583939697	4734.11427592696	46.3145161290323	10.5584677419355	292768.310483871	1660857	1745.35
1	F22	3	OTNT	NA	Neutral	6	9.74161486810719	5286.82471779845	61.1321961620469	11.6247334754797	470492.341151386	2259891	2292.18
1	G03	1	RF	NA	Neutral	4	6.78571787979494	4721.59064855514	42.1679104477612	9.12313432835821	288491.76119403	1765795	1859.13
1	G03	2	RF	NA	Neutral	5	4.68596764566741	4438.42571077539	43.3783783783784	10.7957957957958	268705.168168168	1729236	1680.7
1	G03	3	RF	NA	Neutral	6	4.26489133907663	4436.85165711304	40.0825396825397	9.51428571428571	249533.104761905	1533245	1485.81
1	G04	1	RF	NA	Neutral	4	7.49585939638938	4922.18455157249	43.8922495274102	8.78638941398866	337079.374291115	2066489	2050.72
1	G04	2	RF	NA	Neutral	5	6.16690306733537	4634.35175294161	48.482546201232	11.611909650924	314413.266940452	2003822	1925.25
1	G04	3	RF	NA	Neutral	6	7.01362089756056	4933.63654299569	46.6446153846154	10.7261538461538	322987.496923077	1919584	2037.22
1	G05	1	RF	NA	Neutral	4	7.26369396177587	4765.23658870602	43.0171428571429	9.22285714285714	312387.763809524	1922393	2005.37
1	G05	2	RF	NA	Neutral	5	5.15346987525647	4715.94797637677	51.5745098039216	12.1274509803922	332494.931372549	1957074	1858.51
1	G05	3	RF	NA	Neutral	6	7.40639471035006	5066.28663054417	49.2935560859189	9.73031026252983	383976.112171838	2211180	2207.45
1	G06	1	RF	NA	Neutral	4	6.22026112551787	4644.86173887054	41.2817391304348	8.61913043478261	292476.834782609	1836219	1887.95
1	G06	2	RF	NA	Neutral	5	5.56954977630233	4662.72227428623	40.7942857142857	9.92761904761905	253029.074285714	1717501	1815.89
1	G06	3	RF	NA	Neutral	6	6.95186975994305	4890.52585254026	46.425	10.3204545454545	328131.238636364	2004984	2087.92
1	G07	1	RF	NA	Neutral	4	6.65858526625152	4627.0896367028	46.9715568862275	10.4715568862275	345487.312874252	2071128	1939.73
1	G07	2	RF	NA	Neutral	5	5.04866951572734	4777.20586848318	50.6140035906643	11.8240574506284	348958.989228007	2164537	2038.89
1	G07	3	RF	NA	Neutral	6	5.13212276641729	5142.79130566923	49.6387096774194	10.841935483871	363005.685483871	2218300	2154.58
1	G08	1	RF	NA	Neutral	4	6.3166830394898	4627.77198858776	40.2828947368421	8.57565789473684	304663.582236842	1943088	1890.15
1	G08	2	RF	NA	Neutral	5	7.18360685483832	4874.44229420911	40.6547945205479	9.04246575342466	286343.636986301	1821205	1924.94
1	G08	3	RF	NA	Neutral	6	8.76235894159674	4988.35204564508	48.1126984126984	10.4031746031746	352304.06984127	2123972	2113.63
1	G09	1	BRCA1	NM_007298	sample	4	8.72100121870774	4974.46312147358	60.2601880877743	11.6833855799373	467438.420062696	2298591	2200.21
1	G09	2	BRCA1	NM_007298	sample	5	8.39451076735631	5047.28393742892	59.2633053221289	12.296918767507	425229.425770308	2136263	2044.58
1	G09	3	BRCA1	NM_007298	sample	6	9.801574051554	4840.29463471286	48.8809523809524	9.91798941798942	363939.12962963	1972015	2094.98
1	G10	1	ASXL1	NM_015338	sample	4	6.77863767449855	4883.9862940477	49.1489898989899	11.3863636363636	321453.522727273	1931523	2025.09
1	G10	2	ASXL1	NM_015338	sample	5	8.61065484130504	5346.90282243306	57.5959595959596	11.6818181818182	427533.919191919	2235421	2320.78
1	G10	3	ASXL1	NM_015338	sample	6	11.1077351191025	5593.70046559132	58.4075144508671	10.4132947976879	500025.280346821	2318394	2598.73
1	G11	1	ASXL2	NM_018263	sample	4	7.84114433855151	4513.57171104608	39.045813586098	8.48341232227488	288073.412322275	1846765	1877.85
1	G11	2	ASXL2	NM_018263	sample	5	4.65360484707766	4494.81198675647	45.029197080292	11.2627737226277	283485.695255474	1838570	1702.37
1	G11	3	ASXL2	NM_018263	sample	6	7.99104296133619	5149.88850979668	46.9531722054381	9.22507552870091	378664.132930514	2115201	2212.41
1	G12	1	TP53BP1	NM_005657	sample	4	6.01730861470551	5050.20689418331	52.8837772397094	11.636803874092	347908.205811138	1945226	1918.47
1	G12	2	TP53BP1	NM_005657	sample	5	7.50852382913532	5333.89269620295	55.7112676056338	10.5845070422535	420339.320422535	2590326	2422.51
1	G12	3	TP53BP1	NM_005657	sample	6	7.95836662280867	5522.85824323664	59.6479166666667	11.5020833333333	444000.55	2113829	2302.77
1	G13	1	FAT1	NM_005245	sample	4	5.42622226752179	4187.94790805043	40.7954144620811	10.1816578483245	252634.940035273	1635946	1628.91
1	G13	2	FAT1	NM_005245	sample	5	6.8281126684358	4859.62364993303	50.3956043956044	10.9542124542125	358665.227106227	1876007	1929.48
1	G13	3	FAT1	NM_005245	sample	6	6.24813144968227	4744.89949495166	48.8183361629881	11.088285229202	350739.466893039	2239763	1998.71
1	G14	1	BAP1	NM_004656	sample	4	5.93395578363877	4722.8168564504	42.7533333333333	10.2088888888889	276903.657777778	1869667	1908.16
1	G14	2	BAP1	NM_004656	sample	5	4.91786942077762	4414.21441489348	45.5800970873786	12.0364077669903	261802.504854369	1900024	1840.6
1	G14	3	BAP1	NM_004656	sample	6	7.64917751497086	5434.23005190372	64.9662337662338	14.0779220779221	469085.488311688	2458182	2462.51
1	G15	1	ZNF516	NM_014643	sample	4	6.07552753833713	4718.84468043847	49.232183908046	11.2022988505747	351213.793103448	2095844	2093.83
1	G15	2	ZNF516	NM_014643	sample	5	7.2605120267829	5056.49538216067	52.6155419222904	12.2106339468303	354760.321063395	2124529	2076.57
1	G15	3	ZNF516	NM_014643	sample	6	6.9915078999178	5287.8076590455	55.3217391304348	11.85	421392.284782609	2313604	2298.98
1	G16	1	GRIN2A	NM_000833	sample	4	8.04695775494116	4127.88911992629	38.2613908872902	8.8537170263789	280482.71942446	1800450	1791.35
1	G16	2	GRIN2A	NM_000833	sample	5	11.661392432008	5588.24301930994	62.2961275626424	10.995444191344	528705.769931663	2396741	2611.29
1	G16	3	GRIN2A	NM_000833	sample	6	8.86319750892277	5286.74687505934	56.2807424593967	10.9048723897912	441538.399071926	2132233	2287.23
1	G17	1	RF	NA	Neutral	4	6.02125036042951	4563.7507192403	41.2264462809917	9.07768595041322	291175.912396694	1762688	1841.51
1	G17	2	RF	NA	Neutral	5	7.46178743004224	5037.27653818688	47.8835616438356	10.5907534246575	345893.998287671	1983289	2052.65
1	G17	3	RF	NA	Neutral	6	7.21853086847869	5321.17838015863	53.345259391771	11.1037567084079	410475.071556351	2338177	2329.81
1	G18	1	RF	NA	Neutral	4	8.33348184261829	4699.66315067541	41.2619392185239	9.21997105643994	300248.879884226	1859717	1981.1
1	G18	2	RF	NA	Neutral	5	5.82307480746805	4735.20042835201	44.5438247011952	10.1474103585657	301751.635458167	1872861	1873.14
1	G18	3	RF	NA	Neutral	6	8.74836200356577	5134.74538344642	49.0357142857143	10.0892857142857	374814.677083333	2120236	2153.91
1	G19	1	RF	NA	Neutral	4	5.66714419489599	4608.31473922322	49.6115537848606	11.5776892430279	330254.56374502	1964913	2002.46
1	G19	2	RF	NA	Neutral	5	6.43430093362307	4403.47229165131	39.9278937381404	9.83111954459203	268501.292220114	1829547	1770.85
1	G19	3	RF	NA	Neutral	6	6.18809972302021	4991.60587048453	49.808362369338	11.2665505226481	358969.68641115	2156536	2126
1	G20	1	RF	NA	Neutral	4	6.0424136110153	4681.98407299297	45.3730769230769	10.2615384615385	319613.688461538	1932876	1979.24
1	G20	2	RF	NA	Neutral	5	6.25334460680543	4809.71448752116	41.1596638655462	9.27394957983193	284033.524369748	1790241	1859.75
1	G20	3	RF	NA	Neutral	6	9.72687651497973	5565.38620544943	55.8485401459854	11.0401459854015	456807.804744526	2389158	2509.46
1	G21	1	RF	NA	Neutral	4	6.47522646092978	4432.42688162157	38.8237704918033	8.54508196721311	274059.165983607	1766648	1750.05
1	G21	2	RF	NA	Neutral	5	6.34056206084191	4717.70281825817	48.7829716193656	11.5492487479132	325785.6360601	1898920	1955.1
1	G21	3	RF	NA	Neutral	6	9.18183182836915	5347.9846360325	51.7898230088496	10.1393805309735	418363.238938053	2270344	2406.71
1	G22	1	RF	NA	Neutral	4	8.41730144005136	4600.43460004853	39.1413043478261	8.38478260869565	281333.158695652	1724441	1871.39
1	G22	2	RF	NA	Neutral	5	6.93020974641872	3866.75611064847	45.4559322033898	10.2033898305085	288433.377966102	1529608	1539.82
1	G22	3	RF	NA	Neutral	6	7.66651034185973	4990.37188569293	44.2829373650108	9.60259179265659	317255.215982721	1941083	2098.58
1	H03	1	CHEK1	NA	Positive	4	50.4763828719016	8446.74563845332	125.603238866397	9.07692307692308	1557716.88663968	6136745	5474.25
1	H03	2	CHEK1	NA	Positive	5	52.0312161767689	8885.34138040426	145.990825688073	10.8899082568807	1813818.6559633	6882903	5788.17
1	H03	3	CHEK1	NA	Positive	6	74.1198372416643	9316.36737424195	148.434108527132	9.38759689922481	1884151.72868217	7216338	6254.03
1	H04	1	CHEK1	NA	Positive	4	57.723406855562	8973.93619775933	136.390909090909	10.0318181818182	1695548.98636364	7066373	6000.82
1	H04	2	CHEK1	NA	Positive	5	48.2252012430447	8746.61498725208	141.886639676113	10.4696356275304	1760194.55870445	6443736	5708.64
1	H04	3	CHEK1	NA	Positive	6	45.9451185640503	8629.15179397192	128.466386554622	10.5168067226891	1566442.00840336	6027928	5415.72
1	H05	1	CHEK1	NA	Positive	4	60.3665962039165	8312.8697544236	140.29203539823	9.12389380530973	1755808.55752212	6494897	5575.41
1	H05	2	CHEK1	NA	Positive	5	50.7724105379403	8534.99876566027	150.665094339623	12.9622641509434	1788630.39622642	6743559	5444.94
1	H05	3	CHEK1	NA	Positive	6	51.2509492240399	8771.85853407006	138.157258064516	10.5241935483871	1675377.7016129	6379181	5700.25
1	H06	1	CHEK1	NA	Positive	4	50.1640663014616	9277.25446471877	146.123222748815	9.15165876777251	1869959.87677725	6773885	6156.63
1	H06	2	CHEK1	NA	Positive	5	57.861821778677	9224.27195258548	148.952095808383	11.5209580838323	1853894.8502994	6841572	6045.07
1	H06	3	CHEK1	NA	Positive	6	43.4480104529156	8138.66677678475	125.814159292035	10.5486725663717	1491928.37610619	5428591	4943.34
1	H07	1	CHEK1	NA	Positive	4	57.5863994767504	8759.57329443335	136.871972318339	9.50173010380623	1712611.00346021	6463772	5587.05
1	H07	2	CHEK1	NA	Positive	5	62.7254158223464	8930.03516454342	154.173228346457	12.0314960629921	1910198.34251968	7480479	5873.1
1	H07	3	CHEK1	NA	Positive	6	70.32628046281	9520.7235578623	158.881632653061	9.63673469387755	2053054.84081633	7832763	6651.86
1	H08	1	CHEK1	NA	Positive	4	51.7501878243152	8947.65478938574	153.215962441315	11.5962441314554	1866594.63380282	7151476	5938.36
1	H08	2	CHEK1	NA	Positive	5	46.9531772650972	7552.22938372742	129.463235294118	11.7095588235294	1525063.34558824	5934485	4933.15
1	H08	3	CHEK1	NA	Positive	6	48.0424305467501	8527.0764749126	127.530201342282	11.1275167785235	1512352.63087248	5867931	5526.09
1	H09	1	NOTCH2	NM_024408	sample	4	10.654521679602	5370.26391471952	48.8925619834711	8.65702479338843	411293.167355372	2135489	2384.76
1	H09	2	NOTCH2	NM_024408	sample	5	6.1707336175379	4927.24483128763	50.1252204585538	11.1604938271605	338500.035273369	1931541	1958.5
1	H09	3	NOTCH2	NM_024408	sample	6	10.5061457309007	5530.18864037063	51.0646464646465	9.33333333333333	433172.256565657	2325545	2559.14
1	H10	1	FANCM	NM_020937	sample	4	9.02294399716337	5139.6209985706	47.2269503546099	9.32624113475177	356444.576241135	1971253	2179.65
1	H10	2	FANCM	NM_020937	sample	5	6.66856491446758	5149.30031025349	51.3397435897436	10.2435897435897	387646.227564103	2011067	2052.17
1	H10	3	FANCM	NM_020937	sample	6	6.99722056825689	5072.49311219099	52.7687296416938	11.257328990228	362895.376221498	1958055	1993.51
1	H11	1	RASA1	NM_022650	sample	4	7.22945213654369	4745.18272640713	41.0079365079365	8.37777777777778	305276.320634921	1804637	1957.09
1	H11	2	RASA1	NM_022650	sample	5	5.50737829144956	4650.70308754802	42.5520833333333	9.53819444444444	289679.723958333	1740587	1769.08
1	H11	3	RASA1	NM_022650	sample	6	7.50382309482198	4994.15540764655	44.7992957746479	8.68485915492958	362216.563380282	2041487	2090.78
1	H12	1	KDM5C	NM_004187	sample	4	5.36396127095858	4621.67618915967	38.6252676659529	8.41755888650964	275589.366167024	1799293	1776.08
1	H12	2	KDM5C	NM_004187	sample	5	5.78855923530664	4794.90320014502	41.9959100204499	9.58486707566462	283875.149284254	1833813	1863.01
1	H12	3	KDM5C	NM_004187	sample	6	7.57959327136399	4746.0131729356	43.3248532289628	9.75538160469667	297628.146771037	1754496	1886.58
1	H13	1	FAS	NA	sample	4	6.5655368699405	4864.92313072853	43.2614840989399	9.86925795053004	305768.839222615	1928253	1918.75
1	H13	2	FAS	NA	sample	5	8.1918587787774	5194.78065087801	51.4314381270903	11.0451505016722	379662.638795987	2233404	2256.66
1	H13	3	FAS	NA	sample	6	9.91893541100658	5523.13479589311	66.3464285714286	13.3	496002.8125	2544102	2568.9
1	H14	1	PTPRC	NR_052021	sample	4	6.77456173963694	4649.72225615445	45.5415019762846	9.48616600790514	330528.391304348	1926238	1906.35
1	H14	2	PTPRC	NR_052021	sample	5	4.36854524975629	4622.22149163679	40.7179487179487	9.7420814479638	257516.68627451	1792711	1786.83
1	H14	3	PTPRC	NR_052021	sample	6	7.40482168410733	4974.30756707468	57.3262879788639	12.554821664465	393846.626155878	2117792	2213.06
1	H15	1	PTPRU	NM_133178	sample	4	9.9913970198883	5128.59105435677	49.4729241877256	9.75812274368231	392912.326714801	2106479	2308.29
1	H15	2	PTPRU	NM_133178	sample	5	5.50131725300522	4739.42010335762	45.4615384615385	10.1474358974359	310810.040598291	1910170	1851.89
1	H15	3	PTPRU	NM_133178	sample	6	9.30164215797013	5572.45343188119	61.6378600823045	11.8786008230453	490237.936213992	2383354	2419.82
1	H16	1	FUBP1	NM_003902	sample	4	9.48597646349535	4660.97070299367	41.7320574162679	7.83492822966507	335579.897129187	1802257	1992.52
1	H16	2	FUBP1	NM_003902	sample	5	7.69753954634111	4752.55253963565	40.3050847457627	8.18079096045198	301567.327683616	1811886	1919.4
1	H16	3	FUBP1	NM_003902	sample	6	7.4307710018748	5127.42562304369	49.2228464419476	10.4719101123596	372624.805243446	2181071	2201.34
1	H17	1	CHEK1	NA	Positive	4	62.5044200050576	8527.67405100053	136.415254237288	8.08050847457627	1746920.80508475	6410039	5706.34
1	H17	2	CHEK1	NA	Positive	5	56.168349744039	9146.9039902382	143.344827586207	10.3984674329502	1805583.49808429	6776658	5699.86
1	H17	3	CHEK1	NA	Positive	6	60.4342704691968	9191.79682249644	143.515901060071	9.37809187279152	1818728.24381625	7180260	6217.31
1	H18	1	CHEK1	NA	Positive	4	52.8124790830807	8756.21248581852	126.625984251969	8.64173228346457	1598617.61023622	6315556	5868.52
1	H18	2	CHEK1	NA	Positive	5	58.4272783938581	8831.46100472217	142.581168831169	11.2857142857143	1762238.12987013	6654620	5545.14
1	H18	3	CHEK1	NA	Positive	6	66.046585874631	9440.17811649929	148.952153110048	10.9090909090909	1865910.5215311	7274609	6476.93
1	H19	1	CHEK1	NA	Positive	4	59.0008052683721	8520.78821909322	123.905213270142	7.85308056872038	1555890.26066351	5906274	5395.19
1	H19	2	CHEK1	NA	Positive	5	55.0252906095833	8983.59288395059	149.634146341463	10.9471544715447	1874183.95934959	7011920	5958.21
1	H19	3	CHEK1	NA	Positive	6	59.3898237104617	9096.72863262581	141.406896551724	9.28965517241379	1801493.83448276	6838992	6313.97
1	H20	1	CHEK1	NA	Positive	4	48.4363059442019	7886.49029578804	115.269911504425	10.1637168141593	1376633.85840708	5530597	4906.08
1	H20	2	CHEK1	NA	Positive	5	55.1718566591643	8447.40965098728	129.414342629482	9.27091633466135	1602761.03585657	5940023	5174.82
1	H20	3	CHEK1	NA	Positive	6	53.5110969530029	8483.84670902919	126.874418604651	10.3023255813953	1548322.85116279	5717517	5630.78
1	H21	1	CHEK1	NA	Positive	4	57.7653834903162	8851.58993298377	134.460580912863	8.98340248962656	1692409.71369295	6165206	5793.43
1	H21	2	CHEK1	NA	Positive	5	47.3202066266135	6285.58197050053	99.5105105105105	6.17117117117117	1250026.19219219	4805500	4356.47
1	H21	3	CHEK1	NA	Positive	6	54.3877344932515	9289.24728931518	139.93137254902	9.54411764705882	1758341.39705882	6551867	6241.68
1	H22	1	CHEK1	NA	Positive	4	52.2450190241705	8514.44745003397	120.341584158416	8.44059405940594	1511919.5	6070308	5663.94
1	H22	2	CHEK1	NA	Positive	5	40.8570208023266	7708.35819387527	120.66796875	10.671875	1423910.45703125	5718041	4893.58
1	H22	3	CHEK1	NA	Positive	6	53.5821008159902	8999.49730363127	125.074418604651	7.83255813953488	1589672.59534884	6103250	5925.13
1	I03	1	RPA32	NA	Positive	4	37.0358609869413	7775.6079699878	126.046296296296	9.42901234567901	1527687.64814815	5248509	4590.73
1	I03	2	RPA32	NA	Positive	5	58.4886811698025	9326.28672022341	164.440771349862	10.5812672176309	2083290.27548209	7141927	5830.47
1	I03	3	RPA32	NA	Positive	6	44.468697699937	8401.95084493886	150.867970660147	12.3129584352078	1773764.02689487	6067153	4929.66
1	I04	1	RPA32	NA	Positive	4	52.9469035329511	9092.97569745854	146.86119873817	9.801261829653	1839901.59305994	6321913	5590.37
1	I04	2	RPA32	NA	Positive	5	35.6318306781903	8043.44949300852	130.282131661442	10.7272727272727	1562127.00626959	5355369	4551.31
1	I04	3	RPA32	NA	Positive	6	44.3722449918356	9071.40978828831	150.544959128065	11.3051771117166	1838669.67029973	6363952	5594.33
1	I05	1	RPA32	NA	Positive	4	42.5764746617579	8670.44508298863	153.795454545455	11.2528409090909	1880452.57670455	6072571	5147.58
1	I05	2	RPA32	NA	Positive	5	35.0324457695975	8212.00490267214	130.340298507463	11.5701492537313	1532882.48955224	5386426	4645.2
1	I05	3	RPA32	NA	Positive	6	38.7542476075477	8663.4117423788	159.935643564356	13.990099009901	1890337.95544554	6399766	5376.58
1	I06	1	RPA32	NA	Positive	4	42.4425722512683	8395.91437602791	136.075208913649	10.8217270194986	1643425.20612813	5789383	5059.33
1	I06	2	RPA32	NA	Positive	5	32.2536630736505	8006.68518939504	131.704918032787	12.2524590163934	1510829.40327869	5409940	4623.18
1	I06	3	RPA32	NA	Positive	6	51.5185601479158	8642.4756734788	148.815426997245	10.2947658402204	1851002.4738292	6426595	5469.58
1	I07	1	RPA32	NA	Positive	4	39.2755823287089	8357.25389443446	140.13961038961	11.0064935064935	1664418.43831169	5653211	4865.61
1	I07	2	RPA32	NA	Positive	5	40.8711203405882	8369.15788702599	139.870731707317	11.1170731707317	1677936.75121951	5741740	4724.71
1	I07	3	RPA32	NA	Positive	6	40.8871999497217	8483.91298662816	148.424242424242	12.2247474747475	1782000.30808081	6152404	5065.2
1	I08	1	RPA32	NA	Positive	4	38.2641311409596	8076.36596439628	127.020833333333	11.2738095238095	1476985.2797619	5298163	4590.32
1	I08	2	RPA32	NA	Positive	5	54.0665755704691	8738.89303823486	148.684478371501	10.1246819338422	1857616.84223919	6307045	5265.19
1	I08	3	RPA32	NA	Positive	6	36.8600112999131	8319.34862766496	138.369369369369	11.0810810810811	1672194.45045045	5642734	4897.01
1	I09	1	ARHGAP35	NM_004491	sample	4	7.41952742559278	5141.26058186219	47.3256997455471	9.38422391857506	351500.417302799	2020099	2151.71
1	I09	2	ARHGAP35	NM_004491	sample	5	6.30988765169726	5166.74216141196	51.2173076923077	11.0153846153846	360472.119230769	2068045	2188.53
1	I09	3	ARHGAP35	NM_004491	sample	6	9.23783267047274	5207.22472328578	57.9739776951673	12.1040892193309	421858.284386617	2144780	2301.96
1	I10	1	AHNAK	NM_024060	sample	4	9.70674404012768	4198.56398217748	41.6819407008086	8.05390835579515	330465.741239892	1874781	1707.63
1	I10	2	AHNAK	NM_024060	sample	5	6.74110264709075	4283.65389699749	38.295652173913	7.57173913043478	302492.173913043	1677438	1675.89
1	I10	3	AHNAK	NM_024060	sample	6	7.4246872944013	4419.78191190201	43.5422535211268	9.37793427230047	325834.204225352	1871622	1857.74
1	I11	1	SH2B3	NM_005475	sample	4	6.24285977163868	4492.10921035408	42.8778625954198	9.2824427480916	311777.20610687	1800309	1861.79
1	I11	2	SH2B3	NM_005475	sample	5	5.33900640849891	4696.5903205041	42.1632970451011	9.49766718506998	292198.33125972	1827166	1796.02
1	I11	3	SH2B3	NM_005475	sample	6	8.39097607624982	5045.77976687035	59.5372050816697	12.8094373865699	415402.170598911	2089932	2197.79
1	I12	1	MSH2	NM_000251	sample	4	8.84010837497621	4773.12298453245	47.9304703476483	10.4171779141104	340181.568507157	1940973	2086.39
1	I12	2	MSH2	NM_000251	sample	5	6.1510596327208	4912.27059561825	51.2329113924051	11.5316455696203	343437.934177215	1986302	2052.17
1	I12	3	MSH2	NM_000251	sample	6	8.71810012214143	5488.12516319543	52.23259762309	10.1680814940577	425656.663837012	2350241	2498.62
1	I13	1	NOTCH1	NM_017617	sample	4	8.09883838219135	4902.58612777944	46	9.29537366548043	356077.357651246	2041346	2112.85
1	I13	2	NOTCH1	NM_017617	sample	5	5.27498035888391	5032.07435947571	48.5604606525912	10.4222648752399	357522.213051823	2169632	2079.55
1	I13	3	NOTCH1	NM_017617	sample	6	9.35817840998367	5228.67332753521	57.6532137518685	12.1659192825112	411672.783258595	2186640	2305.4
1	I14	1	RAD51	NM_133487	sample	4	6.69068241242954	5603.48848042006	58.3035019455253	12.0233463035019	434422.793774319	2352958	2203.89
1	I14	2	RAD51	NM_133487	sample	5	8.58719974880819	5084.72997060285	60.8022388059701	12.615671641791	437780.305970149	2241655	1985.89
1	I14	3	RAD51	NM_133487	sample	6	11.1223068708979	5953.58549891899	82.8541666666667	15.5486111111111	649268.694444445	3092865	2753.4
1	I15	1	ZFHX4	NM_024721	sample	4	8.24660803861835	4255.52184096697	40.6006711409396	9.21476510067114	268527.746644295	1542982	1624.15
1	I15	2	ZFHX4	NM_024721	sample	5	7.37551568302934	4682.12648504334	49.212890625	11.03125	332337.41796875	1942682	1929.42
1	I15	3	ZFHX4	NM_024721	sample	6	9.84514534748979	6112.86793516619	71.5895765472313	12.8631921824104	575232.055374593	2617195	2656.88
1	I16	1	KMT2C	NM_170606	sample	4	7.58795148951226	4634.44220180151	43.3438485804416	9.09148264984227	305581.589905363	1842212	1808.23
1	I16	2	KMT2C	NM_170606	sample	5	7.20704317021105	4990.74890761357	47.1276150627615	9.9560669456067	350426.020920502	1948128	2042.48
1	I16	3	KMT2C	NM_170606	sample	6	10.2744200399718	5108.5211904479	44.6918918918919	8.40810810810811	360103.77027027	1876814	2211.72
1	I17	1	RPA32	NA	Positive	4	23.4725241363504	6320.85217145819	113.443396226415	12.311320754717	1229057.06918239	4349737	3473.54
1	I17	2	RPA32	NA	Positive	5	32.7850186451923	8487.3505632939	144.802739726027	12.2684931506849	1745542.70958904	5674513	4832.35
1	I17	3	RPA32	NA	Positive	6	34.3288671672324	8534.00686726873	145.106017191977	13.2865329512894	1694279.95702006	6020016	5335.28
1	I18	1	RPA32	NA	Positive	4	42.1148306910663	8010.99469821756	131.683284457478	10.4692082111437	1596280.85337243	5412023	4727.32
1	I18	2	RPA32	NA	Positive	5	43.2393369887407	7939.4539201782	131.524079320113	11.2492917847025	1554868.96600567	5450932	4546.85
1	I18	3	RPA32	NA	Positive	6	51.5772728558652	8740.46241527721	151.545150501672	11.7658862876254	1830136.38461538	6352908	5339.51
1	I19	1	RPA32	NA	Positive	4	49.8624072220006	8630.62114905905	157.88679245283	11.814465408805	1928904.44968553	6519403	5282.28
1	I19	2	RPA32	NA	Positive	5	58.9739973712619	9141.07592558855	149.117056856187	10.0735785953177	1867716.57525084	7067058	6060.96
1	I19	3	RPA32	NA	Positive	6	42.3525337495025	8367.04188736049	148.762857142857	13.0285714285714	1744099.1	5819281	4985.23
1	I20	1	RPA32	NA	Positive	4	35.1887780737185	8481.12849224616	146.966360856269	12.6360856269113	1734997.82874618	5844394	5092.9
1	I20	2	RPA32	NA	Positive	5	32.7737092627794	6597.25654567578	121.689873417722	10.1360759493671	1369921.13291139	4499675	3997.03
1	I20	3	RPA32	NA	Positive	6	44.208913979613	8464.48831407109	143.263803680982	12.0061349693252	1703878.82515337	5638632	5145.41
1	I21	1	RPA32	NA	Positive	4	38.3147198759363	7758.59547652237	130.400530503979	11.5623342175066	1513384.56233422	5073772	4440.82
1	I21	2	RPA32	NA	Positive	5	35.4771417362977	8131.20109161915	135.664705882353	12.8264705882353	1556245.11176471	5250844	4572.24
1	I21	3	RPA32	NA	Positive	6	38.67778678027	8208.08342510639	138.640591966173	12.5412262156448	1648375.28752643	5566604	4953.94
1	I22	1	RPA32	NA	Positive	4	45.1932194559571	8646.52644611883	148.804289544236	11.4798927613941	1804103.08310992	6067676	5328.86
1	I22	2	RPA32	NA	Positive	5	48.2338780858475	8668.52400916356	139.981042654028	10.957345971564	1690484.60189573	5649850	5205.5
1	I22	3	RPA32	NA	Positive	6	40.308398430245	8722.1300819778	141.349081364829	10.6955380577428	1741961.41732283	6149251	5460.81
1	J03	1	ATR	NA	Positive	4	6.40639441719352	4263.30917148856	32.50796812749	6.85657370517928	238382.962151394	1630560	1628.43
1	J03	2	ATR	NA	Positive	5	7.48398870874177	4584.01769678797	37.1614583333333	8.234375	262024.541666667	1741439	1716.36
1	J03	3	ATR	NA	Positive	6	7.33434756873961	4768.99885647474	38.756183745583	8.26148409893993	278277.796819788	1752526	1742.63
1	J04	1	ATR	NA	Positive	4	7.92320093721412	5123.94105605672	38.0162790697674	7.45813953488372	302889.913953488	1784393	1944.4
1	J04	2	ATR	NA	Positive	5	7.45978157435412	4826.46966257157	42.3434343434343	8.76161616161616	315453.135353535	1853056	1856.43
1	J04	3	ATR	NA	Positive	6	6.6309549345876	5072.53129502864	43.6039215686274	8.97058823529412	344317.884313726	2085992	1993.01
1	J05	1	ATR	NA	Positive	4	8.95086374873405	4827.93392254124	38.7862068965517	7.17931034482759	311065.732758621	1745052	1975.39
1	J05	2	ATR	NA	Positive	5	8.2686410635712	4912.68760071204	39.8993399339934	8.34158415841584	295241.437293729	1737215	1852.75
1	J05	3	ATR	NA	Positive	6	7.33101654025031	4871.19935198863	40.1423670668954	8.96740994854202	287758.024013722	1788074	1903.06
1	J06	1	ATR	NA	Positive	4	5.209901973637	4350.15529753635	36.7110187110187	8.67775467775468	236917.869022869	1620788	1665.4
1	J06	2	ATR	NA	Positive	5	6.06892366255733	4603.27728988888	37.7274590163934	8.56147540983607	261311.493852459	1695853	1774.12
1	J06	3	ATR	NA	Positive	6	7.79125985790234	5107.4553215605	43.2953020134228	8.61521252796421	345045.261744966	2124647	2153.14
1	J07	1	ATR	NA	Positive	4	8.62216793733609	4853.51166677024	39.5834896810507	8.33395872420263	300713.463414634	1834381	1971.14
1	J07	2	ATR	NA	Positive	5	5.62283423758328	4374.50697924857	36.9547101449275	7.8786231884058	264052.264492754	1631313	1582.56
1	J07	3	ATR	NA	Positive	6	9.99883326439493	5134.04925672199	47.0287610619469	8.99115044247788	379631.300884956	2047984	2181.9
1	J08	1	ATR	NA	Positive	4	9.27218160277093	4905.19747682108	39.8704761904762	7.14285714285714	329836.51047619	1879359	1977.04
1	J08	2	ATR	NA	Positive	5	6.85348288661694	4890.48807918272	41.2230392156863	9.38970588235294	287145.389705882	2009594	1937.69
1	J08	3	ATR	NA	Positive	6	10.4759066104175	5122.62147581119	45.2772925764192	8.86244541484716	369227.192139738	2106352	2299.4
1	J09	1	STIM1	NM_003156	sample	4	10.2904068372184	5278.29175094995	47.1679586563307	8.29715762273902	398167.033591731	2202085	2285.69
1	J09	2	STIM1	NM_003156	sample	5	6.35310425207804	5346.73413465128	55.8829113924051	10.7088607594937	430386.794303797	2150141	2255.61
1	J09	3	STIM1	NM_003156	sample	6	9.7784812653317	5588.66639227356	56.8583815028902	10.4306358381503	471780.549132948	2440680	2622.12
1	J10	1	DICER1	NM_030621	sample	4	11.2290289019651	5707.20533791265	54.7632508833922	9.82332155477032	439966.462897527	2191035	2506.91
1	J10	2	DICER1	NM_030621	sample	5	6.80966559693883	5513.01325287393	52.6760563380282	10.5868544600939	390720.190140845	2144668	2352.31
1	J10	3	DICER1	NM_030621	sample	6	9.85116043305139	5453.46753899649	60.9846153846154	11.5969230769231	470868.28	2390130	2539.48
1	J11	1	PASK	NM_015148	sample	4	7.94724688476384	5222.84492142259	51.378021978022	9.85054945054945	403565.83956044	2053398	2193.18
1	J11	2	PASK	NM_015148	sample	5	7.90276053051845	5202.12976908838	51.7736842105263	9.92631578947368	405904.575438596	2053129	2135.26
1	J11	3	PASK	NM_015148	sample	6	8.28455142119344	5693.39112093002	57.2420856610801	11.5586592178771	440923.48603352	2337679	2465.07
1	J12	1	EZH2	NM_152998	sample	4	8.1637820144628	5412.93622750576	51.3409090909091	9.09375	430061.596590909	2272178	2275.98
1	J12	2	EZH2	NM_152998	sample	5	8.77310070520068	5476.12440670644	55.2	10	435140.529824561	2151434	2277.12
1	J12	3	EZH2	NM_152998	sample	6	6.71748943820718	5279.52512013645	53.7720797720798	10.3190883190883	429436.413105413	2320332	2254.72
1	J13	1	ATF7IP	NM_018179	sample	4	11.404265561301	5378.84762424197	55.3050847457627	9.97094430992736	448013.142857143	2209198	2299.95
1	J13	2	ATF7IP	NM_018179	sample	5	7.49053719486501	5490.95918388481	61.3746898263027	12.6774193548387	460089.11662531	2310958	2369.61
1	J13	3	ATF7IP	NM_018179	sample	6	9.23237032738222	5657.2056374133	66.4612676056338	13.4242957746479	500254.163732394	2413879	2549.4
1	J14	1	RB1	NM_000321	sample	4	9.57844858621567	4807.46971792628	44.9888888888889	8.44222222222222	362436.135555556	2062110	2121.07
1	J14	2	RB1	NM_000321	sample	5	6.34311389535171	4900.05449205082	47.152466367713	10.6621823617339	333894.813153961	1998212	1884.37
1	J14	3	RB1	NM_000321	sample	6	10.2936949757128	5102.50793230552	57.970515970516	11.5528255528256	432965.373464373	2028001	2234.23
1	J15	1	RPA2	NM_002946	sample	4	37.1150573602767	8345.99927529116	137.672588832487	11.2309644670051	1634429.94923858	5212128	4892.03
1	J15	2	RPA2	NM_002946	sample	5	45.5510620801418	8668.30431961967	148.684085510689	11.0760095011876	1820619.37292162	6235083	5158.26
1	J15	3	RPA2	NM_002946	sample	6	42.4844929703882	8447.77750912287	140.821522309711	12.3412073490814	1649562.50656168	5898978	5010.65
1	J16	1	RPS2	NM_002952	sample	4	13.5691647413597	4872.45676469585	55.3221757322176	9.21338912133891	506266.242677824	2288667	2362.42
1	J16	2	RPS2	NM_002952	sample	5	10.243517851828	4400.44184441115	45.793991416309	9.13304721030043	355632.206008584	1855735	1965.78
1	J16	3	RPS2	NM_002952	sample	6	10.4809295388523	5029.26057136028	51.5322033898305	10.8	422130.661016949	2298352	2434.23
1	J17	1	ATR	NA	Positive	4	7.83709971294822	4710.20626317443	49.1293103448276	10.4439655172414	377657.646551724	1989089	1957.16
1	J17	2	ATR	NA	Positive	5	8.89378049336754	4633.14211144109	43.0222222222222	8.65833333333333	326289.858333333	1861058	1985.49
1	J17	3	ATR	NA	Positive	6	7.92141039311897	4786.34753208964	49.3009345794393	10.6373831775701	358019.289719626	1948597	2047.51
1	J18	1	ATR	NA	Positive	4	6.90543849153937	4347.48079456683	37.0588235294118	7.8552036199095	270250.273755656	1621400	1676.31
1	J18	2	ATR	NA	Positive	5	7.84509533506393	4788.64456812379	41.4402654867257	9.41592920353982	291192.986725664	1772532	1840.44
1	J18	3	ATR	NA	Positive	6	7.68705139567818	4754.57681110777	48.3910761154856	10.1548556430446	350981.934383202	1750649	1808.53
1	J19	1	ATR	NA	Positive	4	11.3797351904953	5056.06344024944	44.4600938967136	7.90845070422535	381540.55399061	1996994	2257.88
1	J19	2	ATR	NA	Positive	5	8.68085819613404	4633.68312895503	41.8340707964602	8.70796460176991	303390.225663717	1627891	1786.88
1	J19	3	ATR	NA	Positive	6	12.0766946207588	5320.32263202152	48.7308377896613	9.84135472370767	385550.180035651	2149540	2372.9
1	J20	1	ATR	NA	Positive	4	11.8166142831056	4771.76212170251	40.3946587537092	7.77744807121662	338817.727002967	1885219	2170.5
1	J20	2	ATR	NA	Positive	5	8.97804467529637	4889.57766843352	40.8041958041958	7.78321678321678	329038.221445221	1753035	1937.6
1	J20	3	ATR	NA	Positive	6	7.93218269356086	5001.54530266196	42.7936170212766	9.37872340425532	309403.536170213	1838065	1989.78
1	J21	1	ATR	NA	Positive	4	8.64413259682955	4417.78050965328	34.2532347504621	7.38632162661738	252037.504621072	1690143	1763.88
1	J21	2	ATR	NA	Positive	5	7.87274283354384	4830.73449299942	40.6803118908382	8.78167641325536	305606.925925926	1814678	1877.38
1	J21	3	ATR	NA	Positive	6	11.3572405632569	5250.31527656193	49.6735459662289	9.21763602251407	405922.979362101	2004319	2184.75
1	J22	1	ATR	NA	Positive	4	7.55083908774256	4556.18358992937	36.4727891156463	7.28741496598639	282139.505102041	1788618	1732.45
1	J22	2	ATR	NA	Positive	5	7.54459611299273	4633.39924245487	37.9795081967213	8.61475409836066	260987.631147541	1683962	1805.88
1	J22	3	ATR	NA	Positive	6	8.98004882032816	5467.37035330887	47.8619047619048	9.66666666666667	379105.921428571	2045005	2390.96
1	K03	1	OTNT	NA	Neutral	4	6.46288865006353	4709.61016597722	42.2684210526316	9.02631578947369	291939.684210526	1728172	1770.34
1	K03	2	OTNT	NA	Neutral	5	6.58405527102585	4885.50917044333	45.1522911051213	10.6118598382749	306310.339622642	1881286	1937.45
1	K03	3	OTNT	NA	Neutral	6	5.12876001265804	4980.82802368212	47.9829545454545	10.9318181818182	319272.840909091	1964312	1968.49
1	K04	1	OTNT	NA	Neutral	4	6.05377378559156	4759.94122747712	42.1316931982634	9.92764109985528	278214.86251809	1809892	1907.53
1	K04	2	OTNT	NA	Neutral	5	4.84332765788121	4947.10696214549	43.8796033994334	9.32011331444759	316066.385269122	1963275	1907.1
1	K04	3	OTNT	NA	Neutral	6	7.13383753431794	4924.9657137752	46.4049429657795	9.53041825095057	336606.157794677	1975995	1985.25
1	K05	1	OTNT	NA	Neutral	4	6.38099306493854	4885.26305764497	52.5432595573441	11.7042253521127	366923.152917505	2195760	2062.22
1	K05	2	OTNT	NA	Neutral	5	5.20014185221478	4529.18945010003	42.2105263157895	10.0385109114249	267291.0436457	1698792	1669.81
1	K05	3	OTNT	NA	Neutral	6	10.0168065051132	5257.21687767543	48.5819521178637	9.90055248618784	374352.077348066	2070204	2235.93
1	K06	1	OTNT	NA	Neutral	4	8.03886636222213	5062.71970574959	46.213171577123	9.09012131715771	348240.187175043	2000724	2130.94
1	K06	2	OTNT	NA	Neutral	5	5.38568332741121	5208.7006899493	48.9164882226981	10.5695931477516	342023.905781585	2067864	2055.53
1	K06	3	OTNT	NA	Neutral	6	7.21635898620253	5306.60546684635	50.7326968973747	10.1431980906921	399613.021479714	2215688	2159.75
1	K07	1	OTNT	NA	Neutral	4	7.95923091234014	5198.86570176006	49.9873417721519	9.72405063291139	379219.921518987	2111124	2207.23
1	K07	2	OTNT	NA	Neutral	5	7.46051645791693	5190.43271591755	52.2981651376147	11.0275229357798	378452.438073394	2108747	2219.33
1	K07	3	OTNT	NA	Neutral	6	8.31223007739507	5062.95246533524	48.3525641025641	10.5982905982906	336323.14957265	1967703	2096.85
1	K08	1	OTNT	NA	Neutral	4	5.60469643608926	4956.58860287436	45.6146095717884	9.55667506297229	322969.926952141	1942218	1961.58
1	K08	2	OTNT	NA	Neutral	5	5.78723490250889	5068.01548317532	45.3030303030303	10.1493506493506	309802.432900433	2079760	2097.04
1	K08	3	OTNT	NA	Neutral	6	6.70510027099063	4872.37280596407	43.7864506627393	8.9219440353461	311604.941089838	1847333	1892.55
1	K09	1	RAD21	NM_006265	sample	4	11.7264194872556	5760.68327797835	64.7324561403509	11.5219298245614	489683.021929825	2289998	2731.95
1	K09	2	RAD21	NM_006265	sample	5	7.41272994905377	4862.66568906379	51.9957983193277	10.7689075630252	356950.899159664	2066847	1951.29
1	K09	3	RAD21	NM_006265	sample	6	13.023155815209	6545.37685591936	83.2021276595745	13.7446808510638	706358.526595745	3436942	3438.17
1	K10	1	CUX1	NM_181500	sample	4	10.6284367690998	5960.16438333189	61.7833827893175	10.4272997032641	540494.270029674	2749453	2943.56
1	K10	2	CUX1	NM_181500	sample	5	6.12083194563811	5435.48161136775	52.6495726495726	10.8995726495726	390531.955128205	2133009	2229.76
1	K10	3	CUX1	NM_181500	sample	6	8.1439520741049	5659.26555590383	65.6514806378132	12.5876993166287	516549.423690205	2472991	2500.93
1	K11	1	POLE	NM_006231	sample	4	20.6424579041961	6931.32491524006	120.835189309577	15.8574610244989	1225776.85746102	4438649	3793.8
1	K11	2	POLE	NM_006231	sample	5	19.496345269085	6873.54058126442	132.024144869215	18.1529175050302	1321341.0362173	4716693	3559
1	K11	3	POLE	NM_006231	sample	6	22.1567973297247	7061.14152689068	129.102094240838	17.4057591623037	1311436.12041885	4907927	3928.67
1	K12	1	NCOA6	NM_014071	sample	4	7.9620352942977	5229.05624019228	51.7432150313152	9.60751565762004	414560.256784969	2230098	2314.07
1	K12	2	NCOA6	NM_014071	sample	5	8.29373640563059	5541.31572715945	53.8449744463373	10.5042589437819	430766.345826235	2360929	2410.55
1	K12	3	NCOA6	NM_014071	sample	6	9.20654527160735	5424.01786037459	54.8240469208211	10.7536656891496	424821.583577713	2279391	2495.11
1	K13	1	APC	NM_000038	sample	4	6.93747586927415	5052.38654529602	59.354347826087	12.65	425837.889130435	2171228	2128.63
1	K13	2	APC	NM_000038	sample	5	8.89234516425021	5315.57614750832	64.1782729805014	12.3955431754875	481421.236768802	2267424	2338.26
1	K13	3	APC	NM_000038	sample	6	9.12194485813172	5115.76614091911	58.9518304431599	12.0366088631985	421519.275529865	2059713	2262.74
1	K14	1	CREBBP	NM_004380	sample	4	9.18257018372745	4965.28253189794	45.3610038610039	9.47297297297297	342713.83011583	2000587	2175.52
1	K14	2	CREBBP	NM_004380	sample	5	8.30238004875959	5433.05688914722	53.3339160839161	10.7062937062937	413050.729020979	2273125	2279.99
1	K14	3	CREBBP	NM_004380	sample	6	8.96776764080955	5147.50639692308	51.5021551724138	10.3512931034483	392689.831896552	2084517	2278.44
1	K15	1	MGA	NM_001080541	sample	4	7.13464475454508	4457.12431491524	43.3051643192488	10.3661971830986	294114.922535211	1799088	1835.82
1	K15	2	MGA	NM_001080541	sample	5	5.16364894978293	4831.87557916812	55.1256038647343	12.7705314009662	367363.108695652	2134310	2097.73
1	K15	3	MGA	NM_001080541	sample	6	10.0399919234597	5375.46547878641	56.9982964224872	11.5332197614991	436747.320272572	2309026	2355.43
1	K16	1	CHEK1	NM_001274	sample	4	62.0098905992905	8937.80878607361	145.387559808612	9.00956937799043	1875105.97129187	7115934	6316.27
1	K16	2	CHEK1	NM_001274	sample	5	61.814504377968	9135.60360070731	147.348547717842	10.3983402489627	1855821.21991701	6598512	6063.81
1	K16	3	CHEK1	NM_001274	sample	6	55.3537567144355	9175.3052264527	127.652671755725	9.70229007633588	1576339.74045802	6422246	6213.08
1	K17	1	OTNT	NA	Neutral	4	7.78293416374902	4808.33950839802	45.8237986270023	10.2562929061785	329966.640732265	1889404	2082.49
1	K17	2	OTNT	NA	Neutral	5	7.53297789892264	5161.47858904382	49.4947145877378	10.0063424947146	369462.714587738	1981850	2093.91
1	K17	3	OTNT	NA	Neutral	6	8.10343904536438	5413.80300125254	56.7297297297297	11.3657657657658	434997.902702703	2226924	2346.37
1	K18	1	OTNT	NA	Neutral	4	6.90200225473896	4932.76571884976	40.2621951219512	8.06707317073171	291184.215447154	1687829	1956.17
1	K18	2	OTNT	NA	Neutral	5	6.68039305538843	5156.55212432647	50.6608695652174	10.4869565217391	374461.471304348	2055366	2118.57
1	K18	3	OTNT	NA	Neutral	6	9.93031325353135	5622.95332216076	54.6792452830189	10.1480406386067	454518.833091437	2319123	2456.07
1	K19	1	OTNT	NA	Neutral	4	9.81817652851013	4761.61310563693	49.7346153846154	9.03846153846154	386862.355769231	1975579	2019.4
1	K19	2	OTNT	NA	Neutral	5	8.52400247989019	5391.58119119013	50.9709443099274	10.0121065375303	396281.808716707	2109156	2348.11
1	K19	3	OTNT	NA	Neutral	6	10.6594838971575	5889.22345866698	63.5971223021583	11.2338129496403	529415.618705036	2504873	2730.85
1	K20	1	OTNT	NA	Neutral	4	10.0899495494157	5044.58448519179	49.2975871313673	8.72922252010724	402090.568364611	2063910	2270.63
1	K20	2	OTNT	NA	Neutral	5	7.70754064550283	5297.04300675084	50.9712525667351	9.79876796714579	390757.433264887	2057754	2179.01
1	K20	3	OTNT	NA	Neutral	6	8.42726444532169	5276.05448519403	48.8013698630137	9.78995433789954	369837.054794521	2000633	2280.8
1	K21	1	OTNT	NA	Neutral	4	10.0946631484637	5172.34531489694	46.4541910331384	9.11500974658869	353687.538011696	1872815	2164.71
1	K21	2	OTNT	NA	Neutral	5	6.38204140864472	5084.73113563642	46.1184210526316	9.29166666666667	352103.592105263	2073061	2015.16
1	K21	3	OTNT	NA	Neutral	6	7.08288817953178	5320.63099855085	55.6452442159383	11.8457583547558	405562.228791774	2092642	2185.62
1	K22	1	OTNT	NA	Neutral	4	8.35510654913757	4820.21230279697	43.721198156682	8.93548387096774	321753.891705069	1861782	2056.69
1	K22	2	OTNT	NA	Neutral	5	10.4951753927723	5281.14661490738	47.0829268292683	8.69268292682927	376736.42195122	1905197	2171.03
1	K22	3	OTNT	NA	Neutral	6	8.22623099604711	5269.49783930138	50.0401529636711	9.91395793499044	398940.460803059	2131050	2275.56
1	L03	1	RF	NA	Neutral	4	5.87955024696996	4489.27077217793	38.287784679089	8.41614906832298	257262.587991718	1673668	1768.18
1	L03	2	RF	NA	Neutral	5	5.4648531326597	4549.13875616596	35.7531847133758	8.51910828025478	233904.770700637	1671765	1767.01
1	L03	3	RF	NA	Neutral	6	6.08082646217153	4872.16760023722	43.2032667876588	9.26315789473684	312839.085299456	1872906	1921.52
1	L04	1	RF	NA	Neutral	4	5.47614455436844	4948.08875570235	42.212	9.03333333333333	303553.241333333	1958121	2029.59
1	L04	2	RF	NA	Neutral	5	4.78871239093007	4793.67000526672	40.5611814345992	9.58227848101266	271373.567510549	1922785	1943.92
1	L04	3	RF	NA	Neutral	6	7.57105333166105	5263.86033780284	50.9074074074074	10.6666666666667	381613.96090535	2235152	2148.42
1	L05	1	RF	NA	Neutral	4	6.97618794890545	4901.41120100952	42.7345971563981	9.15165876777251	307400.06793049	1946213	1983.49
1	L05	2	RF	NA	Neutral	5	6.54433401371859	4914.53495168109	49.478354978355	10.2922077922078	365288.313852814	2109235	2091.55
1	L05	3	RF	NA	Neutral	6	8.85055730035091	5368.99370782184	51.1098484848485	9.50378787878788	421626.327651515	2262599	2311.48
1	L06	1	RF	NA	Neutral	4	8.3618210207846	5062.62664441523	43.5183752417795	8.95357833655706	335513.499032882	2057479	2262.23
1	L06	2	RF	NA	Neutral	5	5.91623012046319	4745.29233251085	44.0500927643785	9.55102040816327	317643.306122449	1917700	1927.07
1	L06	3	RF	NA	Neutral	6	5.66062442913201	4911.27140392243	47.4266263237519	11.482602118003	305728.490166415	1963493	1947.34
1	L07	1	RF	NA	Neutral	4	7.41704710738345	4698.25363690657	39.8671454219031	7.71274685816876	312688.757630162	1879127	1976.95
1	L07	2	RF	NA	Neutral	5	5.75521032164521	4667.855629005	38.2666666666667	8.66666666666667	254089.724324324	1742934	1833.83
1	L07	3	RF	NA	Neutral	6	7.18674579482269	5100.4848152917	42.2182080924855	8.75	314538.74566474	1974881	2095.77
1	L08	1	RF	NA	Neutral	4	7.50213100724886	4810.87229554692	44.4248210023866	8.8854415274463	331835.68973747	1882604	2111.57
1	L08	2	RF	NA	Neutral	5	5.87175094221967	4336.0134919337	38.5091324200913	8.10045662100457	278508.203196347	1735481	1873.47
1	L08	3	RF	NA	Neutral	6	5.79338366176287	4849.6567721708	44.1199143468951	10.2890792291221	291618.494646681	1875418	1945.41
1	L09	1	PIGN	NM_012327	sample	4	5.44332382610745	4718.94873288231	42.6050552922591	10.0331753554502	271917.061611374	1827874	1887.14
1	L09	2	PIGN	NM_012327	sample	5	5.56248164709872	4705.32384086163	44.0142348754448	9.68505338078292	296147.660142349	1809098	1771.46
1	L09	3	PIGN	NM_012327	sample	6	6.34187397569245	4858.04289606681	41.821052631579	9.10375939849624	298795.288721805	1887106	1913.09
1	L10	1	ERCC5	NM_000123	sample	4	7.22622453384065	5172.89529526346	48.2922374429224	9.79223744292237	368880.678082192	2095699	2188.63
1	L10	2	ERCC5	NM_000123	sample	5	6.34750723804852	4770.21184823602	45.2134831460674	10.187265917603	303137.876404494	1811182	1840.54
1	L10	3	ERCC5	NM_000123	sample	6	6.47437559418997	5209.74953877932	53.1443736730361	11.8471337579618	366537.815286624	2156045	2128.52
1	L11	1	PHF6	NM_032335	sample	4	10.967761906063	5371.87721973142	53.4297520661157	9.3698347107438	465549.05785124	2346525	2508.75
1	L11	2	PHF6	NM_032335	sample	5	5.60977948039116	5079.58358691815	49.0891840607211	10.3548387096774	364567.910815939	2018113	2089.01
1	L11	3	PHF6	NM_032335	sample	6	6.62212484692224	5334.76901842645	57.2355460385439	12.3533190578158	414213.708779443	2286295	2244.33
1	L12	1	BLM	NM_000057	sample	4	7.87245496944978	4959.25735038212	49.2849002849003	9.10541310541311	413999.35042735	2227235	2230.99
1	L12	2	BLM	NM_000057	sample	5	7.47311285194424	5249.24997215035	52.3008658008658	10.8484848484848	389742.203463203	2073038	2157.61
1	L12	3	BLM	NM_000057	sample	6	9.70464728609986	5426.66683930008	55.6625766871166	11.6932515337423	421498.585889571	2327208	2380.48
1	L13	1	ARID1A	NM_006015	sample	4	9.3205650818171	4860.9709831815	51.1418803418803	11.1247863247863	363834.745299145	1945171	2102.45
1	L13	2	ARID1A	NM_006015	sample	5	5.46703733222038	4809.98080197298	48.0530546623794	10.6800643086817	324517.58681672	1832658	1801.26
1	L13	3	ARID1A	NM_006015	sample	6	10.8467293970797	5247.8294399398	58.5547576301616	11.7199281867145	434560.226211849	2104568	2293.29
1	L14	1	EZH1	NM_001991	sample	4	7.51312894333289	4945.91476809568	44.2949494949495	9.26868686868687	326217.543434343	1900648	2081.37
1	L14	2	EZH1	NM_001991	sample	5	6.80240806115768	4820.64388396643	38.2196620583717	8.4915514592934	268360.855606759	1840734	1878.86
1	L14	3	EZH1	NM_001991	sample	6	9.4177609611427	5130.94995871033	45.4279176201373	9.12814645308925	345951.027459954	1917088	2072.77
1	L15	1	ARID2	NM_152641	sample	4	8.36904063454576	4921.07507922822	46.1948608137045	10.0578158458244	339048.640256959	1990026	2093.99
1	L15	2	ARID2	NM_152641	sample	5	7.19711031884149	5142.90263226094	46.5130434782609	9.56695652173913	353818.130434783	2033888	2087.72
1	L15	3	ARID2	NM_152641	sample	6	6.47973145107425	5023.39843406329	49.7805695142379	11.1541038525963	345876.100502513	1966311	2060.11
1	L16	1	FLT4	NM_002020	sample	4	6.91092525323916	4448.97635409539	41.5281306715064	8.13611615245009	309837.976406534	1733387	1830.97
1	L16	2	FLT4	NM_002020	sample	5	5.22132034266112	4982.71251179187	47.8847736625514	9.94238683127572	348990.102880658	2061968	1978.6
1	L16	3	FLT4	NM_002020	sample	6	11.7781313467842	5483.11584393099	51.8235294117647	8.69230769230769	448414.459276018	2253978	2455.55
1	L17	1	RF	NA	Neutral	4	5.56921358487052	4471.02785821599	38.7984031936128	8.54890219560878	268977.355289421	1743432	1791.72
1	L17	2	RF	NA	Neutral	5	7.42019458198151	5015.60337753013	45.0502431118314	9.72285251215559	325382.546191248	1996596	2056.86
1	L17	3	RF	NA	Neutral	6	10.3561253300643	5236.89580962224	48.3688415446072	9.47936085219707	380532.37150466	2057917	2326.19
1	L18	1	RF	NA	Neutral	4	6.14820425387836	3437.54478759649	37.4568527918782	7.61421319796954	267372.072758037	1349959	1381.19
1	L18	2	RF	NA	Neutral	5	8.60343427954535	5029.42474998576	47.3461538461538	9.72267206477733	349299.340080972	1956623	2068.56
1	L18	3	RF	NA	Neutral	6	5.80326902276564	4944.06683502134	48.8054968287526	10.5306553911205	353395.023255814	1973321	1980.9
1	L19	1	RF	NA	Neutral	4	6.66496725304261	4260.75703490398	39.9901380670611	8.74753451676529	264769.049309665	1578280	1709.82
1	L19	2	RF	NA	Neutral	5	8.69741871863107	5347.26453551581	51.5472103004292	10.6673819742489	385109.652360515	2147441	2330.58
1	L19	3	RF	NA	Neutral	6	7.1462783761251	5132.70978342762	49.1170960187354	10.5292740046838	363639.166276347	2124341	2274.6
1	L20	1	RF	NA	Neutral	4	7.65675497040617	5023.606638628	44.8292682926829	9.33943089430894	330028.636178862	2105535	2257.28
1	L20	2	RF	NA	Neutral	5	8.46757699689892	5344.99641049383	50.7057471264368	10.0114942528736	400637.013793103	2242518	2322.4
1	L20	3	RF	NA	Neutral	6	9.56536139829068	5365.23310334971	52.5866141732283	9.8248031496063	436224.938976378	2254932	2321.71
1	L21	1	RF	NA	Neutral	4	9.84861003209292	5100.16131118298	44.9114173228346	8.84645669291339	359481.133858268	2059951	2324.02
1	L21	2	RF	NA	Neutral	5	7.05029693378327	4862.95776332536	44.0951374207188	9.82029598308668	308789.868921776	1895774	1944.76
1	L21	3	RF	NA	Neutral	6	10.9073836206906	5394.01206401316	52.7813953488372	10.0837209302326	422628.951162791	2276144	2515.48
1	L22	1	RF	NA	Neutral	4	6.40733562010372	4563.90765313192	39.2386018237082	8.35714285714286	272150.806990881	1680989	1803.05
1	L22	2	RF	NA	Neutral	5	6.0242020537077	4801.27008252673	41.4953445065177	9.20111731843575	288285.994413408	1750326	1868.99
1	L22	3	RF	NA	Neutral	6	7.54658902223123	4797.60049860052	44.4613861386139	10.0277227722772	306930.481188119	1853886	2017.11
1	M03	1	OTNT	NA	Neutral	4	5.2367489493398	4550.56918428363	35.6286919831224	7.45991561181435	241701.014767933	1601956	1692.04
1	M03	2	OTNT	NA	Neutral	5	4.94943958595402	4644.96588048893	40.7258771929825	9.27412280701754	258528.315789474	1637381	1667.4
1	M03	3	OTNT	NA	Neutral	6	6.73613529568386	4616.86489901859	39.5087719298246	9.22149122807017	268736.214912281	1819675	1822.66
1	M04	1	OTNT	NA	Neutral	4	8.38436490027071	5323.08335181448	48.6488372093023	9.20697674418605	385339.593023256	2062266	2239.89
1	M04	2	OTNT	NA	Neutral	5	5.6057606613117	4689.38494892035	41.2679509632224	9.14886164623468	285762.555166375	1823686	1808.83
1	M04	3	OTNT	NA	Neutral	6	6.66308125122791	4994.41171152885	42.5684210526316	8.6280701754386	312679.468421053	1870431	1926.87
1	M05	1	OTNT	NA	Neutral	4	4.55078619573267	4495.29462119193	33.2990654205607	7.77102803738318	221446.615264797	1688981	1728.89
1	M05	2	OTNT	NA	Neutral	5	5.9329183008416	5056.93606626163	46.3225806451613	9.86247877758913	347141.268251273	2110062	2031.67
1	M05	3	OTNT	NA	Neutral	6	5.46544206148181	5058.54690914498	48.1163708086785	10.1597633136095	342423.656804734	2085271	2016.05
1	M06	1	OTNT	NA	Neutral	4	6.62069430738609	4879.46567046819	41.3959484346225	9.38121546961326	288014.994475138	1970389	2032.86
1	M06	2	OTNT	NA	Neutral	5	5.46269658162497	5125.81955941308	44.5	9.17216117216117	322922.274725275	1952164	1976.56
1	M06	3	OTNT	NA	Neutral	6	5.27348187020637	4692.165094849	43.3412408759124	10.3813868613139	272187.791970803	1776058	1767.67
1	M07	1	OTNT	NA	Neutral	4	6.74575024184041	4745.0933129354	38.1930585683297	8.39262472885033	263186.492407809	1682649	1816.49
1	M07	2	OTNT	NA	Neutral	5	7.66200797032133	5026.4097852832	44.1264108352145	9.39051918735892	315697.869074492	1882030	2017
1	M07	3	OTNT	NA	Neutral	6	7.40269730680422	4934.20051301542	51.3582089552239	11.0559701492537	357530.513059701	2010622	2128.23
1	M08	1	OTNT	NA	Neutral	4	5.32689665826577	4529.45925910054	35.9475138121547	7.89502762430939	239141.458563536	1568628	1678.29
1	M08	2	OTNT	NA	Neutral	5	7.26080066188275	5080.82594858286	45.7416666666667	9.16041666666667	333908.65	1801491	2068.93
1	M08	3	OTNT	NA	Neutral	6	6.23371883709873	5149.79257215551	44.4243027888446	9.38645418326693	319131.655378486	1947523	2071.18
1	M09	1	DNM2	NM_001005362	sample	4	6.79700708922988	4065.34240878602	32.112	7.504	224164.786	1595952	1678.63
1	M09	2	DNM2	NM_001005362	sample	5	4.54377635791016	4023.19797275183	31.1129807692308	7.91346153846154	192056.21875	1436278	1529.91
1	M09	3	DNM2	NM_001005362	sample	6	6.49432329792083	4532.01583654022	33.1554770318021	7.16254416961131	254529.895759717	1688902	1863.05
1	M10	1	PRF1	NM_005041	sample	4	6.93733141419639	4837.81184603646	47.5	9.72875816993464	355381.112745098	2043558	2015.19
1	M10	2	PRF1	NM_005041	sample	5	5.76859705810557	4493.81231547773	41.8988941548183	9.62559241706161	273950.562401264	1697166	1697.65
1	M10	3	PRF1	NM_005041	sample	6	6.31986750850169	4719.49827238581	46.3571428571429	10.750626566416	307858.501253133	1858112	1959.94
1	M11	1	DSN1	NM_024918	sample	4	7.08714166213888	4890.44843614344	42.7787878787879	8.55	331375.613636364	1987466	2057.01
1	M11	2	DSN1	NM_024918	sample	5	6.20994761979136	4821.47469105239	46.1597444089457	10.2348242811502	331638.487220447	1955564	1911.68
1	M11	3	DSN1	NM_024918	sample	6	6.91670368765221	4920.65631316738	48.4058252427185	9.69514563106796	371135.161165049	2133721	2131.92
1	M12	1	CBLB	NM_170662	sample	4	5.49109586381887	4517.75160281828	37.7750906892382	8.53325272067715	256965.101571947	1657748	1715.71
1	M12	2	CBLB	NM_170662	sample	5	5.74533278409587	4975.56387971612	42.4194915254237	9.59463276836158	285078.505649718	1800122	1917.07
1	M12	3	CBLB	NM_170662	sample	6	6.57577857700873	4972.8612468676	44.7951219512195	9.58373983739837	328503.52195122	1919101	2057.48
1	M13	1	EP300	NM_001429	sample	4	6.90658235960763	4215.24617613492	39.8671023965142	9.74074074074074	250496.394335512	1722471	1717.9
1	M13	2	EP300	NM_001429	sample	5	6.91396567954621	4494.84556548866	53.712895377129	11.963503649635	326756.586374696	1830986	1825.3
1	M13	3	EP300	NM_001429	sample	6	8.31039331162984	5245.46495038629	49.6796116504854	9.74757281553398	395650.834951456	2196281	2348.49
1	M14	1	PHOX2B	NM_003924	sample	4	8.53656583274062	4512.94690014326	43.3310810810811	8.87162162162162	311813.85472973	1721736	1869.43
1	M14	2	PHOX2B	NM_003924	sample	5	5.63159199023128	4773.48914679701	43.4230769230769	9.17056856187291	307238.080267559	1841093	1862.27
1	M14	3	PHOX2B	NM_003924	sample	6	6.38379040417363	4955.27826329272	46.7089397089397	9.55093555093555	353976.931392931	2091148	2014.97
1	M15	1	LATS1	NM_004690	sample	4	7.79318275495137	4829.31338954389	42.3042553191489	8.52553191489362	328196.829787234	1955017	1896.89
1	M15	2	LATS1	NM_004690	sample	5	5.72877090155929	4368.89671724711	40.7589576547231	9.60097719869707	274920.027687296	1803394	1706.95
1	M15	3	LATS1	NM_004690	sample	6	8.79768589788658	4860.53928284914	45.2417763157895	9.57236842105263	341101.347039474	2062931	2101.16
1	M16	1	CUL3	NM_003590	sample	4	5.14010088328415	4753.43019781552	42.3089770354906	9.25469728601253	294029.722338205	1834686	1815.07
1	M16	2	CUL3	NM_003590	sample	5	4.45599700861063	4596.2954259716	39.910071942446	9.45503597122302	255333.760791367	1723990	1701.57
1	M16	3	CUL3	NM_003590	sample	6	7.88363127413152	5214.42194052852	48.9684044233807	9.6303317535545	389801.02685624	2141063	2174.64
1	M17	1	OTNT	NA	Neutral	4	7.50033128983361	4898.2327516957	50.9897750511247	10.9815950920245	357390.830265849	2047349	2125.08
1	M17	2	OTNT	NA	Neutral	5	5.9601965956712	4689.55798660953	52.3841584158416	12.2970297029703	334122.522772277	1980060	1954.99
1	M17	3	OTNT	NA	Neutral	6	7.92186746194984	5226.89997949122	51.4878504672897	10.3495327102804	392071.469158878	2051181	2117.61
1	M18	1	OTNT	NA	Neutral	4	5.99649414495653	4671.72490680204	42.5614035087719	8.74853801169591	300018.235867446	1757101	1805.88
1	M18	2	OTNT	NA	Neutral	5	6.6308106567341	5099.65991960731	46.8832116788321	9.75425790754258	334897.710462287	1914015	2117.76
1	M18	3	OTNT	NA	Neutral	6	8.13144136843347	5087.4145567476	52.3010563380282	11.1531690140845	382974.686619718	2033914	2205.02
1	M19	1	OTNT	NA	Neutral	4	8.32506387107026	4758.77349776145	47.7618025751073	9.92489270386266	357133.154506438	2099243	2270.13
1	M19	2	OTNT	NA	Neutral	5	8.29777353942256	4960.22766923371	54.6081871345029	12.1345029239766	376356.18128655	2058537	2138.44
1	M19	3	OTNT	NA	Neutral	6	7.09553275518944	4850.22613494189	47.7871148459384	10.1204481792717	334674.974789916	1818550	1961.72
1	M20	1	OTNT	NA	Neutral	4	4.47720439811056	4713.89668466166	42.32	9.304	282867.325333333	1743379	1792.96
1	M20	2	OTNT	NA	Neutral	5	8.55315802920206	4999.65048415344	45.325641025641	8.69487179487179	345929.176923077	1802033	2023.78
1	M20	3	OTNT	NA	Neutral	6	8.82447770721614	4764.14814647178	45.901878914405	9.95407098121086	328064.258872651	1856400	1957.33
1	M21	1	OTNT	NA	Neutral	4	8.05955368311928	4498.30826684858	45.7590618336887	10.0533049040512	321953.865671642	1889546	1871.41
1	M21	2	OTNT	NA	Neutral	5	8.35383157987854	5291.56673424854	47.9423676012461	9.51090342679128	366806.898753894	2004762	2087.43
1	M21	3	OTNT	NA	Neutral	6	8.14021346835797	5180.002625188	56.3763736263736	11.7692307692308	393031.527472527	2137033	2215.3
1	M22	1	OTNT	NA	Neutral	4	7.46096024171482	4797.04940274272	42.7102396514161	8.10457516339869	334826.444444444	1849327	2068.11
1	M22	2	OTNT	NA	Neutral	5	6.51703579252052	5064.67723478227	44.1816143497758	9.15695067264574	315979.224215247	1863571	2067.07
1	M22	3	OTNT	NA	Neutral	6	9.54792134619171	5539.08727263326	52.5723404255319	10.3170212765957	417787.068085106	2186556	2458.43
1	N03	1	PLK1	NA	Negative	4	11.3620945427057	7113.04851239344	85.25	12.71875	810702.34375	3791182	3716.77
1	N03	2	PLK1	NA	Negative	5	17.0724982778951	6980.23464151611	106.663366336634	13.6930693069307	1032377.36633663	3803690	3465.58
1	N03	3	PLK1	NA	Negative	6	27.0601675246845	7960.32462657104	118.876712328767	12.986301369863	1232158.87671233	4253668	4600.14
1	N04	1	PLK1	NA	Negative	4	16.4081822253981	6957.97354020646	85.4461538461538	10.2307692307692	893462.076923077	3480560	4015.07
1	N04	2	PLK1	NA	Negative	5	17.8861987890941	6914.8265777279	91.3389830508475	12.5593220338983	875004.525423729	3311917	3913.82
1	N04	3	PLK1	NA	Negative	6	17.0554870683537	7804.55690544694	105.184615384615	12.2307692307692	1070266.4	3521301	4396.07
1	N05	1	PLK1	NA	Negative	4	12.1841017851483	7791.4673798581	102.669565217391	13.2521739130435	1062616.32173913	4543265	4427.06
1	N05	2	PLK1	NA	Negative	5	7.44726379644554	3739.66546723072	54.1935483870968	7.54301075268817	488069.666666667	1732293	1884.17
1	N05	3	PLK1	NA	Negative	6	17.8650437530949	7101.12151372502	86.5841584158416	11.7326732673267	842147.386138614	3209851	3874.28
1	N06	1	PLK1	NA	Negative	4	19.551405205577	7834.89790137736	92.8139534883721	12.5348837209302	947344.093023256	3587116	4795.82
1	N06	2	PLK1	NA	Negative	5	20.4282972292786	8016.69857803743	102.943181818182	13.3409090909091	999590.340909091	3562515	4615.27
1	N06	3	PLK1	NA	Negative	6	24.1507434931815	7592.2869579239	118.1	12.2833333333333	1277469.3	4801713	4750.18
1	N07	1	PLK1	NA	Negative	4	13.2820272434766	6827.5309444707	108.816091954023	13.1149425287356	1110726.36781609	4020569	3694.74
1	N07	2	PLK1	NA	Negative	5	16.6929421589021	5710.93715208608	72.1827956989247	7.26881720430108	759338.225806452	2443642	3275.52
1	N07	3	PLK1	NA	Negative	6	20.4425923042523	7374.99627935669	110.042857142857	11.7142857142857	1163616.28571429	3781554	4003.33
1	N08	1	PLK1	NA	Negative	4	27.2166424912871	6980.25824670114	97.0588235294118	9.58823529411765	1021203.37254902	3516137	4139.62
1	N08	2	PLK1	NA	Negative	5	33.4575381804053	8477.26141081814	99.5357142857143	7.75	1172993.32142857	3881716	5821.76
1	N08	3	PLK1	NA	Negative	6	32.4868018689671	8395.10259895164	113.545454545455	10.1818181818182	1269219.74545455	4243066	5502.93
1	N09	1	CIC	NM_015125	sample	4	7.02908787408524	4759.08698947583	37.8751560549313	7.87515605493134	282772.690387016	1870452	1938.07
1	N09	2	CIC	NM_015125	sample	5	8.08567208230042	4926.57865800198	43.2047832585949	8.51569506726457	334799.406576981	1892815	2059.69
1	N09	3	CIC	NM_015125	sample	6	6.20249012925473	4792.89044236541	46.7458333333333	9.79444444444444	339422.777777778	1878025	1964.48
1	N10	1	SMARCA4	NM_003072	sample	4	10.2009126387862	4981.20894681284	41.7875894988067	8.17899761336516	315560.217183771	1771566	1976.55
1	N10	2	SMARCA4	NM_003072	sample	5	6.40230595196404	4619.09343564663	43.0350404312668	9.33153638814016	280290.74393531	1555296	1706.78
1	N10	3	SMARCA4	NM_003072	sample	6	7.73660282379055	4799.42770848075	42.3132780082988	9.12655601659751	310839.821576763	1771431	1886.15
1	N11	1	DOT1L	NM_032482	sample	4	5.78056769076868	4491.85400050801	36.6897727272727	8.28522727272727	250287.828409091	1641625	1666.84
1	N11	2	DOT1L	NM_032482	sample	5	5.44756560280678	4529.26527586275	39.6131736526946	8.76047904191617	269349.507784431	1605838	1632.25
1	N11	3	DOT1L	NM_032482	sample	6	8.96447157746502	5139.28701558771	49.2408450704225	9.7169014084507	387326.95915493	2057533	2151.76
1	N12	1	XPC	NM_004628	sample	4	7.25341660042862	4038.95965953582	32.7628571428571	7.06428571428571	228435.451428571	1445027	1566.02
1	N12	2	XPC	NM_004628	sample	5	8.00369951217347	4808.73237753362	43.4027972027972	8.23916083916084	342003.648951049	1809602	1992.68
1	N12	3	XPC	NM_004628	sample	6	8.16049723354618	5247.37550946165	49.0329896907216	9.10927835051546	396559.717525773	2037095	2111.89
1	N13	1	EXT1	NM_000127	sample	4	8.96703574371189	5036.83452464282	46.99375975039	8.64586583463339	391694.244929797	2225866	2266.32
1	N13	2	EXT1	NM_000127	sample	5	8.76280537130291	4932.8054808846	47.5512820512821	9.67582417582418	376215.399267399	2074725	2129.09
1	N13	3	EXT1	NM_000127	sample	6	10.0470933123148	4936.0982693043	45.2785714285714	8.53571428571429	371379.9875	1967563	2186.4
1	N14	1	MSH6	NM_000179	sample	4	6.95900396902582	4934.61354496638	41.6141176470588	8.04941176470588	323071.788235294	1793520	1982.25
1	N14	2	MSH6	NM_000179	sample	5	8.33857219489089	5168.07568893802	46.4242424242424	9.0495867768595	353634.50137741	1913210	2011.13
1	N14	3	MSH6	NM_000179	sample	6	9.76232538142575	5200.52760123901	49.8595988538682	8.25214899713467	428905.042979943	2092380	2207.45
1	N15	1	FANCC	NM_000136	sample	4	7.18105621559999	4584.03414610571	35.793427230047	7.19953051643193	268154.643192488	1695189	1781.67
1	N15	2	FANCC	NM_000136	sample	5	5.66890835715085	4747.54794029007	44.2802275960171	9.55192034139403	304524.118065434	1794737	1888.59
1	N15	3	FANCC	NM_000136	sample	6	5.76128940021399	4977.60927248951	45.3835078534031	9.52486910994764	327312.866492147	1864133	1911.87
1	N16	1	NCOR1	NM_006311	sample	4	6.68988403204224	4748.50201639017	39.4516129032258	8.20483870967742	282292.193548387	1628124	1827.53
1	N16	2	NCOR1	NM_006311	sample	5	7.4886763530758	5190.76386845506	45.2428115015974	9.46325878594249	339179.565495208	1958812	2110.58
1	N16	3	NCOR1	NM_006311	sample	6	6.71958614894567	4824.97693165629	43.4953095684803	8.92307692307692	317244.35272045	1783018	1899.58
1	N17	1	PLK1	NA	Negative	4	42.3464216944801	6781.97063941205	75.4634146341463	3.41463414634146	930547.829268293	2284919	5033.46
1	N17	2	PLK1	NA	Negative	5	44.7244771557272	8180.74052508714	79.4285714285714	4.78571428571429	979771.821428571	2755965	5580.84
1	N17	3	PLK1	NA	Negative	6	40.6832525705564	6078.5702142094	57.6818181818182	5.5	602246.772727273	1889926	4302.32
1	N18	1	PLK1	NA	Negative	4	62.8710308441558	8075.22281820157	91.375	3.3	1219616.55	3062675	5851.54
1	N18	2	PLK1	NA	Negative	5	35.8737112713675	7928.97589240716	66.34375	3.25	866226.96875	2622092	6689.11
1	N18	3	PLK1	NA	Negative	6	49.9466023176574	8514.32638857935	112.173913043478	8.17391304347826	1341377.17391304	3640600	5889.31
1	N19	1	PLK1	NA	Negative	4	32.2099195552756	7256.07918697772	96.2962962962963	5.07407407407407	1179616.33333333	3720268	5241.37
1	N19	2	PLK1	NA	Negative	5	67.7704209461563	9294.13002712633	117.611111111111	3.61111111111111	1582157.80555556	4339618	6941.26
1	N19	3	PLK1	NA	Negative	6	33.35	7198.57227431003	82.375	4.375	1001248.125	2067704	4900.47
1	N20	1	PLK1	NA	Negative	4	59.0445325776047	9682.68106420458	103.181818181818	4.60606060606061	1326561.51515152	4830143	7439.24
1	N20	2	PLK1	NA	Negative	5	31.8118978243978	5819.03779519067	67.7179487179487	4.64102564102564	809700.487179487	2686981	4263.37
1	N20	3	PLK1	NA	Negative	6	90.7723845598845	10524.5640582727	127.151515151515	3	1731068.90909091	3498443	9074.46
1	N21	1	PLK1	NA	Negative	4	59.4476984126984	8305.85457606528	103.866666666667	1.93333333333333	1415781.62222222	3507437	6236.33
1	N21	2	PLK1	NA	Negative	5	37.4027829313544	7414.03510403285	88.8571428571429	4.14285714285714	1105945.21428571	3487465	5144.71
1	N21	3	PLK1	NA	Negative	6	45.2839921466927	8558.39330418159	94.5151515151515	5.6969696969697	1219611.24242424	4104650	6728.27
1	N22	1	PLK1	NA	Negative	4	47.4810289927937	8927.70562103999	111.871794871795	3.58974358974359	1446274.92307692	4656082	6693.5
1	N22	2	PLK1	NA	Negative	5	32.923222184891	6795.64651997749	60.1153846153846	6.76923076923077	606910.769230769	1791636	4395.27
1	C03	1	53BP1	NA	Positive	7	5.48537802338937	5195.68738273724	25.9121265377856	5.81546572934974	202912.437609842	1688114.3	1711.6
1	C03	2	53BP1	NA	Positive	8	6.44419059515416	5448.99956171903	29.4614285714286	5.86428571428571	249600.097142857	1829093	1840.86
1	C03	3	53BP1	NA	Positive	9	4.54483734737389	5029.21692793031	25.0964912280702	5.63533834586466	192121.768170426	1763590	1736.02
1	C04	1	53BP1	NA	Positive	7	4.93954542131232	4862.65855281934	27.1099476439791	5.74171029668412	219961.94938918	1716572.9	1631.81
1	C04	2	53BP1	NA	Positive	8	4.34984230259618	5009.46932531826	25.9676511954993	6.16174402250352	198454.846694796	1759437	1640.96
1	C04	3	53BP1	NA	Positive	9	4.7028630165773	5089.58059322926	25.1559139784946	5.88440860215054	193832.001344086	1668438	1612.34
1	C05	1	53BP1	NA	Positive	7	5.01998926646034	5482.25677499526	29.2819472616633	6.20081135902637	248052.951318458	2099849.6	2002.74
1	C05	2	53BP1	NA	Positive	8	4.92882101258091	5647.01207337344	30.9479674796748	6.88943089430894	256317.479674797	2073645	2025.38
1	C05	3	53BP1	NA	Positive	9	4.48861308950578	5009.0398328413	27.268149882904	6.2576112412178	216860.245901639	1853167	1752.49
1	C06	1	53BP1	NA	Positive	7	6.10615170960685	5323.49071939863	28.0259319286872	5.96272285251216	238549.542949757	1921417.1	2028.97
1	C06	2	53BP1	NA	Positive	8	3.5811003837492	3916.12054202985	16.5544871794872	3.94070512820513	132747.681089744	1571809	1421.02
1	C06	3	53BP1	NA	Positive	9	6.08203177150144	5345.66027292012	27.5627980922099	5.73926868044515	231090.637519873	1987669	1956.9
1	C07	1	53BP1	NA	Positive	7	7.74856668595188	5791.00812083557	30.546218487395	5.85084033613445	274574.466386555	2028587.7	2084.39
1	C07	2	53BP1	NA	Positive	8	5.60534695272717	5112.73425179748	27.5287081339713	6.02870813397129	216042.066985646	1713110	1687.81
1	C07	3	53BP1	NA	Positive	9	4.16286326281847	5122.93103933142	29.8664122137405	7.08778625954198	224057.786259542	1805176	1681.02
1	C08	1	53BP1	NA	Positive	7	6.06396642743564	5256.70362709954	28.8734939759036	6.26506024096386	235091.972891566	2001321.7	1898.97
1	C08	2	53BP1	NA	Positive	8	4.50512050192255	4502.88063322447	23.3615384615385	5.64358974358974	178093.530769231	1778034	1570.63
1	C08	3	53BP1	NA	Positive	9	5.53240316688697	5216.58245541375	29.7245657568238	5.93300248138958	249724.992555831	1778018	1863.85
1	C09	1	PLCG2	NM_002661	sample	7	7.71522236190429	5259.25286446095	26.6486486486486	5.65356265356265	227601.093366093	1922283.6	2048.38
1	C09	2	PLCG2	NM_002661	sample	8	6.99365720657029	5378.05492348491	29.4150417827298	5.89136490250696	256018.367688022	1923146	2021.79
1	C09	3	PLCG2	NM_002661	sample	9	3.99212900631492	4329.45035770137	19.474645030426	4.60040567951318	158378.472616633	1716960	1569.22
1	C10	1	SETD2	NM_014159	sample	7	4.6390899122465	5494.67903278676	27.0802469135802	5.74382716049383	242051.768518519	2096883.4	2101.88
1	C10	2	SETD2	NM_014159	sample	8	7.04422020438248	6048.70425906252	35.0835913312693	7.22600619195046	317325.575851393	2537953	2654.13
1	C10	3	SETD2	NM_014159	sample	9	8.14764724782435	5641.25683411376	30.4375	5.71975806451613	280792.383064516	2073443	2188.24
1	C11	1	IKZF1	NM_001220765	sample	7	8.40690669452589	5630.93842046045	31.5966386554622	6.0546218487395	284646.432773109	2013901.7	2051.14
1	C11	2	IKZF1	NM_001220765	sample	8	7.85341068022527	4977.10268552202	29.1328125	5.44270833333333	265692.122395833	1860336	1967.86
1	C11	3	IKZF1	NM_001220765	sample	9	7.75713473042985	5399.20440720065	31.685628742515	5.17664670658683	305319.27245509	1927057	2105.05
1	C12	1	COL2A1	NM_033150	sample	7	4.71842051617317	4677.14921837636	20.6666666666667	4.83464566929134	161156.866141732	1709549.3	1746.26
1	C12	2	COL2A1	NM_033150	sample	8	3.77280801853747	4722.68340925984	24.0051020408163	5.81377551020408	184723.24744898	1999829	1740.16
1	C12	3	COL2A1	NM_033150	sample	9	3.24565485265839	3094.14012802999	11.2810707456979	2.46845124282983	102661.854684512	1414955	1215.45
1	C13	1	SMAD4	NM_005359	sample	7	4.71127199301585	4061.60408375988	16.1580698835275	4.09983361064892	125482.845257903	1499258.1	1384.81
1	C13	2	SMAD4	NM_005359	sample	8	4.14613145003605	4702.77395718049	18.9238249594814	4.60453808752026	153745.288492707	1689944	1672.03
1	C13	3	SMAD4	NM_005359	sample	9	4.67230202227064	4798.97359575352	21.3305084745763	5.34019370460048	165861.721549637	1648454	1638.46
1	C14	1	FANCF	NM_022725	sample	7	6.4016422048502	4729.83582981356	25.0280898876404	5.16479400749064	220000.711610487	1815262.7	1862.65
1	C14	2	FANCF	NM_022725	sample	8	7.64841928597351	5248.32621450366	26.3994126284875	5.65785609397944	231645.25256975	1905141	2138.41
1	C14	3	FANCF	NM_022725	sample	9	4.62352508088672	4675.02550904979	21.7147102526003	5.41604754829123	162695.627043091	1598311	1503.11
1	C15	1	Sep-12	NM_144605	sample	7	4.78226844324754	4899.77802057379	22.4022346368715	5.68715083798883	179655.903165736	1977347.8	1897.78
1	C15	2	Sep-12	NM_144605	sample	8	6.0627249585687	4435.33375522883	19.5875190258752	4.01674277016743	185063.273972603	1837640	1743.32
1	C15	3	Sep-12	NM_144605	sample	9	5.66176925156492	4974.50446939773	25.6592	5.5472	225176.152	2044993	1888.96
1	C16	1	GNPTAB	NM_024312	sample	7	6.64749799004314	5068.42164320937	24.6171003717472	4.96282527881041	221175.921933086	1863377.6	1940.88
1	C16	2	GNPTAB	NM_024312	sample	8	4.23245910863669	4607.97051108082	23.6823161189358	5.45383411580595	190317.015649452	1676656	1578.28
1	C16	3	GNPTAB	NM_024312	sample	9	4.08123253337194	4770.76720706432	20.0295489891135	5.02643856920684	152896.99844479	1647496	1562.66
1	C17	1	53BP1	NA	Positive	7	6.46605250071659	5540.52018367836	33.1710261569417	7.50905432595573	269394.183098592	2168838.5	1989.64
1	C17	2	53BP1	NA	Positive	8	4.91732858065152	5535.13006875246	30.5839285714286	7.46964285714286	244518.983928571	2223994	2008.82
1	C17	3	53BP1	NA	Positive	9	5.42179758721888	5376.56554342249	28.3727915194346	6.07597173144876	231138.406360424	1798861	1921.6
1	C18	1	53BP1	NA	Positive	7	6.13170272334193	5685.35159423317	33.9043624161074	7.14597315436242	297289.226510067	2266656.8	2140.83
1	C18	2	53BP1	NA	Positive	8	8.38037990485762	5697.92857986733	35.5542406311637	7.38658777120316	302594.295857988	2058290	2206.15
1	C18	3	53BP1	NA	Positive	9	5.29390401127365	5363.34346925984	28.6698473282443	6.2824427480916	226209.898854962	1646215	1725.96
1	C19	1	53BP1	NA	Positive	7	4.5014102012991	4567.65804695064	24.0556368960469	5.58857979502196	195567.221083455	1658904.8	1586.89
1	C19	2	53BP1	NA	Positive	8	8.672530653205	5761.74636301508	37.1647331786543	7.08584686774942	341124.294663573	2250473	2348.53
1	C19	3	53BP1	NA	Positive	9	5.09427437736844	5338.29181636959	31.3261589403974	7.34105960264901	239370.453642384	1773551	1800.16
1	C20	1	53BP1	NA	Positive	7	6.48517846316517	5458.48624380599	31.8260869565217	6.20869565217391	287066.739130435	1938118.7	2115.8
1	C20	2	53BP1	NA	Positive	8	7.14571993587567	5825.38627899092	35.1650294695481	6.57170923379175	315710.371316306	2034425	2111.75
1	C20	3	53BP1	NA	Positive	9	5.62286957216035	5140.90907495126	27.7175141242938	5.88135593220339	231774.11299435	1677847	1784.52
1	C21	1	53BP1	NA	Positive	7	5.53351681038229	4986.53031496679	26.8905723905724	5.92424242424242	221363.872053872	1823470	1802.31
1	C21	2	53BP1	NA	Positive	8	7.47948237370998	5980.1982551234	34.1368948247078	6.44741235392321	311789.587646077	1998470	2218.86
1	C21	3	53BP1	NA	Positive	9	6.34309618200524	5589.8443939854	31.5658914728682	6.57674418604651	273117.996899225	1925982	1915.48
1	C22	1	53BP1	NA	Positive	7	5.04921081584426	4257.63821772046	21.1380042462845	4.90021231422505	168241.675159236	1539419.9	1466.09
1	C22	2	53BP1	NA	Positive	8	6.83542277075077	5578.76338022008	36.75	6.864	330693.886	2032541	2023.43
1	C22	3	53BP1	NA	Positive	9	4.81571173236489	4119.78726076093	20.5322580645161	4.55529953917051	166888.599078341	1690971	1472.15
1	D03	1	RAD51	NA	Positive	7	6.19499607145494	5185.98794347226	29.6649616368286	5.0997442455243	268690.890025575	2075019.3	1778.02
1	D03	2	RAD51	NA	Positive	8	3.99650715761124	4954.99601386704	29.5652173913043	6.02657004830918	247357.352657005	2146974	1656.39
1	D03	3	RAD51	NA	Positive	9	4.84896804288746	5193.2249104569	27.3791666666667	5.4875	226572.064583333	2067503	1770.26
1	D04	1	RAD51	NA	Positive	7	7.14257799231832	5969.14383680811	32.7118226600985	5.89408866995074	294102.662561576	2304550.7	2124.13
1	D04	2	RAD51	NA	Positive	8	6.42264233219255	6151.35812455654	36.7741176470588	7.01411764705882	329450.235294118	2452870	2113.27
1	D04	3	RAD51	NA	Positive	9	5.05789190861122	5414.70209609297	28.968	5.846	237067.104	2089841	1770.08
1	D05	1	RAD51	NA	Positive	7	7.04869276764084	5854.65921835262	35.7486187845304	6.17127071823204	330585.596685083	2332783	2021.27
1	D05	2	RAD51	NA	Positive	8	6.50256787348788	5977.46232634287	34.3846153846154	5.79404466501241	305501.486352357	2126402	1960.19
1	D05	3	RAD51	NA	Positive	9	5.69229596328647	5847.33927367877	37.0224032586558	7.31771894093686	330128.382892057	2567269	2012.46
1	D06	1	RAD51	NA	Positive	7	6.3797930283994	5940.19166255548	36.8032786885246	6.96393442622951	337056.986885246	2537494.6	2266.1
1	D06	2	RAD51	NA	Positive	8	6.71158886073059	6126.08575618738	35.3185595567867	6.33240997229917	314356.626038781	2276370	1947.16
1	D06	3	RAD51	NA	Positive	9	6.32129493472392	5586.38088856805	29.5046296296296	5.53935185185185	257127.483796296	2085515	1770.68
1	D07	1	RAD51	NA	Positive	7	5.09635242585428	5433.34181259011	31.2692307692308	5.53076923076923	280636.653846154	2236850	1941.26
1	D07	2	RAD51	NA	Positive	8	6.58171975892968	5216.80340991838	35.7761732851986	7.3971119133574	305246.610108303	2302049	2031.63
1	D07	3	RAD51	NA	Positive	9	5.65547701191762	5475.70173584038	30.2044817927171	6.01120448179272	245804.630252101	2054080	1831.08
1	D08	1	RAD51	NA	Positive	7	5.94325857114886	5215.21402207388	31.6793248945148	5.57383966244726	273220.168776371	2188017.6	1873.98
1	D08	2	RAD51	NA	Positive	8	4.15420277659494	5252.57773797068	27.9486166007905	5.88537549407115	222123.881422925	2101075	1746.65
1	D08	3	RAD51	NA	Positive	9	5.57840157878533	5549.628419448	32.2310344827586	5.71724137931034	285724.996551724	2074225	1795.31
1	D09	1	SMC3	NM_005445	sample	7	5.29178286585269	4240.78263097774	22.3485714285714	4.40952380952381	193626.512380952	1517850.4	1427.03
1	D09	2	SMC3	NM_005445	sample	8	4.39556725662515	4922.0144023096	24.4488372093023	5.57441860465116	182905.553488372	1660534	1654.29
1	D09	3	SMC3	NM_005445	sample	9	5.27136630896649	5186.98373866325	25.2764227642276	5.76422764227642	194944.729674797	1708064	1744.84
1	D10	1	CHD8	NM_020920	sample	7	4.99298376879373	5189.57969923524	28.231007751938	6.62945736434109	218319.16124031	1963987.8	1873.74
1	D10	2	CHD8	NM_020920	sample	8	5.97178376195427	5293.3217794503	30.0048309178744	6.63123993558776	239812.790660225	1788264	1875.58
1	D10	3	CHD8	NM_020920	sample	9	4.27877704812072	5100.71265656923	27.9373401534527	6.53580562659847	219485.058823529	1745630	1783.61
1	D11	1	COL5A2	NM_000393	sample	7	5.98203057569232	4848.67443469078	27.0290556900726	5.49636803874092	247090.907990315	2023961.7	1933.7
1	D11	2	COL5A2	NM_000393	sample	8	3.68988903639314	4432.04223140838	21.2003816793893	5.3587786259542	153900.66221374	1561089	1495.67
1	D11	3	COL5A2	NM_000393	sample	9	7.55880721071157	5065.43929979027	24.9968602825746	4.83673469387755	230268.186813187	1759128	1957.38
1	D12	1	BRCA2	NM_000059	sample	7	6.54589262281091	5317.60847218159	28.4789719626168	5.44392523364486	231125.509345794	1880773.9	1736.79
1	D12	2	BRCA2	NM_000059	sample	8	5.88290077323988	5559.46831964404	30.1233480176211	5.78193832599119	257062.654185022	1850201	1815.85
1	D12	3	BRCA2	NM_000059	sample	9	6.73261467152037	5518.94112211846	29.633064516129	5.66129032258065	249317.173387097	1728918	1777.66
1	D13	1	UBR5	NM_015902	sample	7	7.08067695823305	4766.09973175604	21.0229591836735	3.55102040816327	214440.206632653	1952724.7	1862.01
1	D13	2	UBR5	NM_015902	sample	8	3.45308601928049	4291.43455927445	17.7975903614458	4.72530120481928	140795.660240964	1681446	1602.97
1	D13	3	UBR5	NM_015902	sample	9	6.48650729452958	4170.30475730317	17.7149028077754	3.06695464362851	178914.477321814	1734589	1747.75
1	D14	1	TET2	NM_017628	sample	7	5.28693322103356	4895.45750428409	23.4599156118143	5.23909985935302	198822.663853727	1789367	1785.34
1	D14	2	TET2	NM_017628	sample	8	5.91401806977832	4680.9531856557	22.7438650306748	5.37423312883436	181417.708588957	1737212	1693.83
1	D14	3	TET2	NM_017628	sample	9	4.40963163303731	4419.80901085038	18.6564417177914	4.84969325153374	134602.42791411	1466626	1361.89
1	D15	1	AMER1	NM_152424	sample	7	5.1558208794937	4519.50487408739	22.0143198090692	5.05727923627685	174847.281622912	1565394.8	1615.89
1	D15	2	AMER1	NM_152424	sample	8	5.26707748543758	5052.04034233249	24.4607679465776	5.5542570951586	215076.09015025	2007423	1918.75
1	D15	3	AMER1	NM_152424	sample	9	6.34018756961292	4892.09597041183	22.086319218241	4.40065146579805	191160.526058632	1599985	1656.09
1	D16	1	EXT2	NM_207122	sample	7	5.88119961768019	4801.78107282143	22.9416809605489	5.03602058319039	198347.500857633	1816789.5	1813.49
1	D16	2	EXT2	NM_207122	sample	8	6.0181234718074	4891.85569573907	25.0826446280992	5.74586776859504	210015.382231405	1850990	1790.39
1	D16	3	EXT2	NM_207122	sample	9	7.44689557289242	5310.82613576418	31.8387755102041	6.27959183673469	287793.710204082	1975517	2017.2
1	D17	1	RAD51	NA	Positive	7	8.53376883211204	6060.26445092261	38.4411764705882	6.83155080213904	359546.676470588	2483860.9	2218.08
1	D17	2	RAD51	NA	Positive	8	7.73439201586643	6222.85261134309	41.9209039548023	7.87853107344633	386747.070621469	2619112	2296.43
1	D17	3	RAD51	NA	Positive	9	8.70682287478623	6089.5099549088	36.0697050938338	5.91957104557641	351388.246648794	2379745	2291.12
1	D18	1	RAD51	NA	Positive	7	8.55867516378087	6049.55937557149	44.2457627118644	7.3728813559322	423219.677966102	2778543.2	2395.85
1	D18	2	RAD51	NA	Positive	8	6.57523530763606	5751.98124005089	34.4905063291139	6.49367088607595	309867.89556962	2382478	2108.81
1	D18	3	RAD51	NA	Positive	9	7.27926863126684	5721.94772066917	35.3508771929825	5.69883040935673	336997.66374269	2461349	2472.24
1	D19	1	RAD51	NA	Positive	7	5.11859312897551	5609.37477047026	35.025078369906	6.69592476489028	302415.648902821	2189213.9	1864.5
1	D19	2	RAD51	NA	Positive	8	5.52828634707655	5725.30825333621	34.9174311926606	6.91437308868502	302842.418960245	2311717	2087.77
1	D19	3	RAD51	NA	Positive	9	7.6561185546989	5903.14915476955	35.4219114219114	6.21911421911422	329787.874125874	2364280	2198.35
1	D20	1	RAD51	NA	Positive	7	6.37786364671693	5856.06541361535	34.6941176470588	6.68529411764706	311939.708823529	2331481.8	2135.04
1	D20	2	RAD51	NA	Positive	8	6.29664445789425	5968.84161164308	37.0405405405405	7.25337837837838	329492.60472973	2416683	2181.9
1	D20	3	RAD51	NA	Positive	9	5.64422593568017	5673.17815121096	32.5087719298246	6.67919799498747	270416.847117795	2187820	1828.26
1	D21	1	RAD51	NA	Positive	7	7.37196456671927	5088.76530982262	32.6315789473684	5.10526315789474	310075.353383459	2207573.9	1781.37
1	D21	2	RAD51	NA	Positive	8	8.61480220912742	6205.4089767119	40.3092105263158	8.07565789473684	355769.039473684	2668923	2285.02
1	D21	3	RAD51	NA	Positive	9	7.87173110237576	5416.54955294649	30.7988394584139	5.08704061895551	293646.99032882	2400968	2242.04
1	D22	1	RAD51	NA	Positive	7	11.5597883147254	6380.95826866614	37.772602739726	5.35616438356164	386693.736986301	2491419.1	2499.26
1	D22	2	RAD51	NA	Positive	8	7.2052046944099	5120.02452981777	28.3694581280788	5.09113300492611	261272.123152709	2233775	1812.4
1	D22	3	RAD51	NA	Positive	9	9.0934315551892	6170.63222861308	36.3706563706564	5.48841698841699	358469.347490348	2227301	2323.34
1	E03	1	RF	NA	Neutral	7	4.77330326947659	4807.45481876624	19.658978583196	4.4497528830313	159629.494233937	1659587.1	1686.78
1	E03	2	RF	NA	Neutral	8	3.95071712705224	4722.5516373278	21.376	5.03866666666667	175896.016	1788327	1715.61
1	E03	3	RF	NA	Neutral	9	4.29215199310355	4540.51549999693	18.359853121175	4.38066095471236	143760.434516524	1657783	1651.19
1	E04	1	RF	NA	Neutral	7	5.080471526097	5016.67456457252	21.4660550458716	4.70091743119266	183286.662385321	1949233.8	1934.09
1	E04	2	RF	NA	Neutral	8	4.14550127088967	3858.43553758978	15.5409836065574	3.45409836065574	135225.191803279	1537506	1399.33
1	E04	3	RF	NA	Neutral	9	3.73965593679336	3638.76537919212	13.2296296296296	3.39851851851852	95679.5081481481	1326769	1255.62
1	E05	1	RF	NA	Neutral	7	5.42510454638037	4675.74670724779	21.9089506172839	5.0462962962963	178026.631172839	1786442.5	1793.62
1	E05	2	RF	NA	Neutral	8	5.14012884328921	4989.52221597395	24.3075898801598	5.58721704394141	191917.985352863	1797563	1714.67
1	E05	3	RF	NA	Neutral	9	4.18797224566221	4603.41719442617	20.8304668304668	5.07616707616708	160173.84029484	1642231	1593.16
1	E06	1	RF	NA	Neutral	7	5.0542536512045	4498.76922522107	22.5557461406518	5.12521440823328	188506.567753002	1865781.7	1731.13
1	E06	2	RF	NA	Neutral	8	5.90245979328377	5107.54580174493	23.3127819548872	4.9984962406015	203119.760902256	1860621	1846.77
1	E06	3	RF	NA	Neutral	9	5.47873002646884	4770.30819828386	23.5	4.98275862068965	201318.125	1718111	1764.56
1	E07	1	RF	NA	Neutral	7	4.82286797841621	4685.27807805778	22.1596774193548	4.96612903225806	181052.429032258	1733823.3	1657.77
1	E07	2	RF	NA	Neutral	8	4.49300892639482	4879.70791807153	22.6195508586526	5.38177014531044	183034.404227213	1763684	1745.24
1	E07	3	RF	NA	Neutral	9	5.33311079703141	4865.30734645185	22.0435280641466	4.79495990836197	191813.198167239	1808634	1769.56
1	E08	1	RF	NA	Neutral	7	7.98618035491054	4779.20812599356	22.40234375	4.17578125	217361.5390625	1928901.1	1957.41
1	E08	2	RF	NA	Neutral	8	5.42923974931348	4761.06362197677	22.4793152639087	4.75035663338088	199153.542082739	1883553	1827.32
1	E08	3	RF	NA	Neutral	9	4.30896361739464	4270.33430623009	18.6363636363636	4.37085137085137	148195.616161616	1499410	1457.96
1	E09	1	MEX3C	NM_016626	sample	7	4.26204308807492	4267.95733585302	17.1495327102804	4.21495327102804	144311.984423676	1671306.7	1568.92
1	E09	2	MEX3C	NM_016626	sample	8	6.24977112485661	4478.53986599824	24.5030581039755	5.52293577981651	210203.250764526	1755596	1751.25
1	E09	3	MEX3C	NM_016626	sample	9	7.08321817327203	5180.81362481152	27.9369676320273	5.52470187393526	253351.001703578	1921418	1898.83
1	E10	1	CDKN2C	NM_078626	sample	7	4.19157475714532	5056.05185521479	24.2588235294118	6.17647058823529	191473.152941176	1815632.4	1856.1
1	E10	2	CDKN2C	NM_078626	sample	8	5.63385058280012	5385.42559245571	28.4859335038363	6.31969309462916	242257.324808184	1983110	2126.7
1	E10	3	CDKN2C	NM_078626	sample	9	6.22701416564047	5484.12385856432	27.8113553113553	5.66849816849817	240535.049450549	1838646	1937.7
1	E11	1	SPEN	NM_015001	sample	7	5.4756959443945	4732.11786748529	23.0031695721078	5.3026941362916	199099.28526149	1909528.2	1792.23
1	E11	2	SPEN	NM_015001	sample	8	5.03629751318289	4726.82092396291	22.4011544011544	4.98701298701299	188328.285714286	1736089	1761
1	E11	3	SPEN	NM_015001	sample	9	5.04434962048864	4880.30877608956	22.7349943374858	5.06455266138165	191268.853907135	1834258	1759.95
1	E12	1	ARID1B	NM_017519	sample	7	5.40196390797247	4809.54963873118	23.6691505216095	5.54545454545455	193832.397913562	1815254.3	1751.07
1	E12	2	ARID1B	NM_017519	sample	8	6.33075026836544	4972.27728292213	25.2681638044914	5.73183619550859	213290.602377807	1831406	1875.52
1	E12	3	ARID1B	NM_017519	sample	9	5.84241897743809	4830.70028802602	24.9478787878788	5.42424242424242	219369.904242424	1779969	1745.17
1	E13	1	ERCC4	NM_005236	sample	7	4.66075607704136	4725.20385370773	22.3910714285714	5.55535714285714	180645.742857143	1877911.2	1683.4
1	E13	2	ERCC4	NM_005236	sample	8	4.65535308133106	4437.45223040415	21.4004576659039	5.02288329519451	178657.558352403	1780622	1547.94
1	E13	3	ERCC4	NM_005236	sample	9	4.34074028028084	4032.33375030491	17.3415765069552	4.37712519319938	134401.599690881	1441964	1304.23
1	E14	1	ATR	NM_001184	sample	7	5.23105933934197	4521.51856451373	19	4.4726443768997	156125.489361702	1600203.6	1525.42
1	E14	2	ATR	NM_001184	sample	8	5.34107868795014	4898.86520744845	23.310861423221	4.91573033707865	200861.029962547	1702667	1717.2
1	E14	3	ATR	NM_001184	sample	9	3.8098229713819	4532.57981432043	17.8595166163142	4.67824773413897	133397.31570997	1631410	1559.07
1	E15	1	STAG2	NM_006603	sample	7	5.9168430034935	4019.38206813539	15.9803278688525	3.1016393442623	156159.640983607	1757896.9	1585.82
1	E15	2	STAG2	NM_006603	sample	8	4.98565029082995	4795.62339854559	20.4867021276596	4.82047872340426	179264.555851064	2027942	1795.92
1	E15	3	STAG2	NM_006603	sample	9	7.76688883212989	5259.25523723035	24.7339699863574	5.18144611186903	225317.306957708	2131299	1979.71
1	E16	1	WRN	NM_000553	sample	7	4.97381274947655	4891.08452805545	23.5160390516039	5.06276150627615	208417.040446304	1892004.3	1801.57
1	E16	2	WRN	NM_000553	sample	8	6.40869483475652	4712.83455776985	22.553412462908	4.95994065281899	194844.774480712	1865036	1777.41
1	E16	3	WRN	NM_000553	sample	9	5.14942591100736	5046.03316074389	25.9342723004695	5.7433489827856	219291.211267606	1889448	1784.09
1	E17	1	RF	NA	Neutral	7	4.71712383856311	4815.23313119434	22.9503759398496	5.29323308270677	197466.861654135	1986743.9	1837.02
1	E17	2	RF	NA	Neutral	8	6.22566837300718	5126.81036253238	25.8443908323281	5.73582629674306	228192.201447527	2094551	1970.13
1	E17	3	RF	NA	Neutral	9	5.29862126389536	4679.49389620139	19.374109263658	4.62945368171021	159380.910926366	1754053	1734.37
1	E18	1	RF	NA	Neutral	7	5.27660926057421	4932.64309599791	21.8273195876289	5.30025773195876	180324.976804124	1846676.1	1831.79
1	E18	2	RF	NA	Neutral	8	6.34633877321275	5266.55029439748	24.5108695652174	5.17119565217391	215869.453804348	1943255	1940.97
1	E18	3	RF	NA	Neutral	9	6.1055433183443	5104.78613391123	23.1453974895398	5.30753138075314	196116.050209205	1773792	1793.16
1	E19	1	RF	NA	Neutral	7	6.41680299306788	5048.85055505282	24.1597542242704	5.15975422427035	216429.485407066	2022733.1	2061.31
1	E19	2	RF	NA	Neutral	8	5.38523324391105	5278.05344542905	24.2376373626374	5.07967032967033	217099.434065934	2049581	2002.21
1	E19	3	RF	NA	Neutral	9	3.68412795941319	4620.08944977349	17.4746494066882	4.60194174757282	133098.843581446	1661575	1538.28
1	E20	1	RF	NA	Neutral	7	6.48881100241265	5153.4775064083	25.7767295597484	5.13364779874214	240155.976415094	2115928.2	2136.91
1	E20	2	RF	NA	Neutral	8	5.60662775815483	5401.73166198754	30.2376237623762	6.47029702970297	272223.688118812	2335274	2148.19
1	E20	3	RF	NA	Neutral	9	5.96237123333532	5262.25217794917	24.6916030534351	5.41526717557252	213374.300763359	2047837	1995.47
1	E21	1	RF	NA	Neutral	7	5.75128118420103	4910.12082278142	24.8375394321767	5.39747634069401	212421.474763407	1871522.1	1878.33
1	E21	2	RF	NA	Neutral	8	8.24557014641107	5355.36978050276	31.4283604135894	6.23781388478582	303583.886262925	2238675	2298.59
1	E21	3	RF	NA	Neutral	9	5.3441286068588	4484.5005830386	22.218253968254	5.11904761904762	181615.985449735	1622195	1619.1
1	E22	1	RF	NA	Neutral	7	6.75615704293728	4869.23699156534	22.2792792792793	4.51201201201201	201124.728228228	1830251.7	1981.63
1	E22	2	RF	NA	Neutral	8	6.83657811857139	5034.4155409455	23.7942643391521	4.49875311720698	221613.357855362	1900805	1955.72
1	E22	3	RF	NA	Neutral	9	7.49423738741418	5029.08465846321	24.9063772048847	4.98371777476255	228720.564450475	1862473	1927.36
1	F03	1	OTNT	NA	Neutral	7	6.13182714574137	5097.52837305174	23.7688524590164	4.47213114754098	208090.029508197	1660854.5	1673.34
1	F03	2	OTNT	NA	Neutral	8	4.52753347655945	4600.69548019214	19.5518134715026	4.47538860103627	155167.757772021	1517678	1543.24
1	F03	3	OTNT	NA	Neutral	9	4.37577296979055	4579.48192389167	19.9825737265416	4.63672922252011	150682.656836461	1610536	1515.58
1	F04	1	OTNT	NA	Neutral	7	4.52095463529984	4124.22799384426	21.5711206896552	4.91594827586207	161176.974137931	1394728.6	1432.64
1	F04	2	OTNT	NA	Neutral	8	6.82426918685977	5310.59334594886	26.0489236790607	5.6320939334638	218262.733855186	1878664	1878.61
1	F04	3	OTNT	NA	Neutral	9	4.17672397709318	4991.71936783713	22.8372739916551	5.4297635605007	184024.9054242	1877649	1710.46
1	F05	1	OTNT	NA	Neutral	7	4.12073420220054	4647.12024935572	21.7205623901582	5.21616871704745	164261.903339192	1642276.1	1627.29
1	F05	2	OTNT	NA	Neutral	8	5.77521737592217	4798.01162833962	26.321568627451	6.01176470588235	210416.345098039	1737552	1685.25
1	F05	3	OTNT	NA	Neutral	9	4.8008468413446	4948.95552206876	23.1026058631922	5.48045602605863	181392.263843648	1836201	1835.13
1	F06	1	OTNT	NA	Neutral	7	4.67944377827781	4931.79224148833	25.576	5.816	205820.438	1742344.5	1836.27
1	F06	2	OTNT	NA	Neutral	8	6.29495194226125	5308.12862578564	27.0212418300654	5.70751633986928	225150.727124183	1771540	1862.4
1	F06	3	OTNT	NA	Neutral	9	5.93258710506259	5395.96837765478	30.106463878327	6.21673003802281	263051.142585551	1970039	2024.57
1	F07	1	OTNT	NA	Neutral	7	4.82438728084106	4833.26382672224	23.67903930131	5.89519650655022	184483.194323144	1779422.5	1723.05
1	F07	2	OTNT	NA	Neutral	8	5.20199477330487	4993.89013076361	23.7210743801653	5.42561983471074	192540.041322314	1800883	1711.89
1	F07	3	OTNT	NA	Neutral	9	4.14062638248728	5165.58600480317	25.3355592654424	6.15191986644407	201757.186978297	1935027	1825.19
1	F08	1	OTNT	NA	Neutral	7	4.97116231950886	5050.47604284265	25.4547244094488	5.31889763779528	221338.24015748	1778281	1840.28
1	F08	2	OTNT	NA	Neutral	8	5.55914841387613	5272.96273699379	24.1666666666667	5.54430379746835	192534.223628692	1783247	1890.52
1	F08	3	OTNT	NA	Neutral	9	4.14215219355079	5093.18769465933	24.4554140127389	5.94904458598726	200126.472929936	1875531	1777.27
1	F09	1	PTPRB	NM_002837	sample	7	5.9532380532067	4884.05843479672	24.7112068965517	5.30172413793103	211822.844827586	1780778.6	1749.36
1	F09	2	PTPRB	NM_002837	sample	8	4.97535056846863	4834.44242519639	24.3559322033898	5.7593220338983	196055.411864407	1836891	1741.47
1	F09	3	PTPRB	NM_002837	sample	9	5.88815265473678	5048.3544195464	24.5139911634757	5.37260677466863	208592.516936672	1771772	1831.35
1	F10	1	WAS	NM_000377	sample	7	4.9887415059521	4822.27548291415	20.0454545454545	5.05757575757576	152492.060606061	1681499.4	1601
1	F10	2	WAS	NM_000377	sample	8	5.65660822723932	5167.61548860438	24.8553971486762	5.80855397148676	199024.879837067	1858082	1780.92
1	F10	3	WAS	NM_000377	sample	9	5.06688557385771	4890.59942286189	22.9191489361702	4.9063829787234	193918.809929078	1829057	1731.06
1	F11	1	ODAM	NM_017855	sample	7	5.5780300746423	4881.68041299689	23.9136904761905	4.76190476190476	217476.601190476	1858623.9	1867.27
1	F11	2	ODAM	NM_017855	sample	8	6.47237315372178	5166.35973050395	27.2144772117962	5.64209115281501	237541.376675603	1963657	1923.74
1	F11	3	ODAM	NM_017855	sample	9	4.37637208690349	4839.42056002199	23.942513368984	5.73395721925134	191373.315508021	1826858	1702.14
1	F12	1	BRIP1	NM_032043	sample	7	3.73439842513833	4656.59743095217	21.3236994219653	5.44797687861272	151221.015895954	1596222.3	1503.3
1	F12	2	BRIP1	NM_032043	sample	8	4.79982178277856	4950.95225804239	23.8233387358185	5.34359805510535	196397.993517018	1785837	1826.77
1	F12	3	BRIP1	NM_032043	sample	9	4.87303572020514	5221.84491394625	24.1198704103672	5.75269978401728	200757.799136069	2034588	1917.16
1	F13	1	ATRX	NM_138270	sample	7	7.30124287845215	5772.65744731829	31.6982922201139	6.09677419354839	290719.658444023	2120372.3	2409.91
1	F13	2	ATRX	NM_138270	sample	8	7.13855330803908	5405.3178062236	31.6158415841584	6.97623762376238	265283.774257426	1951399	2026.46
1	F13	3	ATRX	NM_138270	sample	9	6.15194932977875	5257.88230478265	30.5697278911565	7.10884353741497	246905.43877551	1913698	1913.97
1	F14	1	PLXNB2	NM_012401	sample	7	5.72359940750237	4882.54762503388	25.2600806451613	5.77620967741936	209941.431451613	1692799.8	1704.64
1	F14	2	PLXNB2	NM_012401	sample	8	4.86208637550338	5021.2259449975	27.4847775175644	6.40281030444965	211958.018735363	1760342	1700.79
1	F14	3	PLXNB2	NM_012401	sample	9	6.34453840655861	5097.09351323731	28.79375	6.12083333333333	249695.633333333	1857981	1949.83
1	F15	1	ZMYM2	NM_197968	sample	7	7.77290275092582	5155.0707384579	25.7809364548495	4.96153846153846	236680.712374582	1904318	1941.95
1	F15	2	ZMYM2	NM_197968	sample	8	6.47090767391117	5239.60646398694	28.0145772594752	5.34402332361516	261785.667638484	1892889	1939.14
1	F15	3	ZMYM2	NM_197968	sample	9	4.44740761504664	4721.54923175962	23.4862119013062	5.41944847605225	188505.043541364	1693622	1576.74
1	F16	1	MBD1	NM_015845	sample	7	4.30558975317515	4460.27093494028	23.9519832985386	5.5615866388309	187115.730688935	1672687	1580.53
1	F16	2	MBD1	NM_015845	sample	8	7.41297438527223	5420.6067370689	29.2098540145985	5.78102189781022	269189.308394161	1996785	2069.74
1	F16	3	MBD1	NM_015845	sample	9	5.69629611096081	4731.6338267442	23.1777777777778	5.33472222222222	192221.463888889	1693161	1719.06
1	F17	1	OTNT	NA	Neutral	7	4.11632388791113	4722.40260860444	21.6967741935484	5.23064516129032	170820.830645161	1663934.4	1648.37
1	F17	2	OTNT	NA	Neutral	8	4.29911807143257	4946.38014800084	23.6858006042296	5.78549848942598	178619.087613293	1702805	1655.98
1	F17	3	OTNT	NA	Neutral	9	4.92800775513213	5060.50672933689	23.4519350811486	5.39950062421973	194844.063670412	1880816	1741.07
1	F18	1	OTNT	NA	Neutral	7	5.41771782566087	5163.37773037277	26.2709677419355	5.51774193548387	232608.482258065	2003842	1899.17
1	F18	2	OTNT	NA	Neutral	8	6.11402181764807	5235.42135048182	24.970168612192	4.91958495460441	233912.525291829	1971136	1975.58
1	F18	3	OTNT	NA	Neutral	9	4.86336460906092	4659.65649512893	20.340490797546	4.43558282208589	175597.486196319	1707478	1558
1	F19	1	OTNT	NA	Neutral	7	8.39133977997076	5327.8440144036	29.2424722662441	5.20126782884311	282475.4659271	2101235.2	2088.64
1	F19	2	OTNT	NA	Neutral	8	6.05744841367856	5557.04424140313	29.8625	6.4546875	262595.4765625	2078598	2112.58
1	F19	3	OTNT	NA	Neutral	9	4.98845320962929	5072.54526564863	23.7489932885906	5.77718120805369	188072.687248322	1720913	1749.54
1	F20	1	OTNT	NA	Neutral	7	6.44720107624095	5018.67226843392	26.1548821548822	5.33333333333333	239954.244107744	1787573.9	1836.81
1	F20	2	OTNT	NA	Neutral	8	6.88578484894281	5234.71879756854	30.3333333333333	6.00546448087432	277880.885245902	2165753	2141.65
1	F20	3	OTNT	NA	Neutral	9	6.86661168694926	5286.908062811	27.0875	5.67638888888889	241257.958333333	1903641	1918.66
1	F21	1	OTNT	NA	Neutral	7	5.30003110318215	4719.15094692491	24.8969804618117	5.51509769094139	206303.790408526	1694414.6	1729.92
1	F21	2	OTNT	NA	Neutral	8	7.05089982706405	4907.53624352993	28.562101910828	5.83917197452229	252770.632165605	1893141	1929.01
1	F21	3	OTNT	NA	Neutral	9	6.55075815465591	4901.2272876334	25.36867862969	5.02283849918434	229301.898858075	1636215	1772.32
1	F22	1	OTNT	NA	Neutral	7	6.02978657308628	4638.99474842515	24.4273684210526	5.23789473684211	205914.890526316	1660375.4	1679.33
1	F22	2	OTNT	NA	Neutral	8	4.12649244636808	4745.76587618819	23.4759450171821	5.553264604811	182943.766323024	1715477	1699.08
1	F22	3	OTNT	NA	Neutral	9	5.01769088795442	5030.91383642474	23.8774834437086	5.66556291390728	186467.139072848	1733486	1751.07
1	G03	1	RF	NA	Neutral	7	5.47852995476584	4534.36982312565	19.7642405063291	4.62974683544304	164395.859177215	1698501	1727.43
1	G03	2	RF	NA	Neutral	8	5.15304812910546	5196.18985797761	26.7898089171975	5.76592356687898	229864.076433121	1988811	1967.97
1	G03	3	RF	NA	Neutral	9	3.39769391775899	4133.34327930215	17.2175102599179	4.57592339261286	115169.164158687	1392544	1305.08
1	G04	1	RF	NA	Neutral	7	4.42327783158134	4682.19933430493	18.9617486338798	4.89253187613843	144973.735883424	1735852.3	1742.96
1	G04	2	RF	NA	Neutral	8	6.49860613932641	5345.23065812187	27.5804416403785	5.78548895899054	250407.835962145	2094716	2175.14
1	G04	3	RF	NA	Neutral	9	4.28844433273625	3780.27465075511	16.3476890756303	3.9453781512605	124805.56407563	1287076	1314.99
1	G05	1	RF	NA	Neutral	7	5.30584661465214	4924.07169138972	19.7646198830409	4.87134502923977	160894.238304094	1818074.5	1763.36
1	G05	2	RF	NA	Neutral	8	5.24098966319147	5328.70029881477	24.8654205607477	5.59439252336449	208575.119626168	1911595	1816.56
1	G05	3	RF	NA	Neutral	9	5.5068828973998	5103.17296935437	22.5799207397622	5.24570673712021	186781.758256275	1894587	1808.98
1	G06	1	RF	NA	Neutral	7	6.97781818083692	4750.39508279801	21.0586011342155	4.18147448015123	190897.684310019	1776902.2	1889.78
1	G06	2	RF	NA	Neutral	8	5.46073774938104	4885.87339519214	22.0068610634648	5.23499142367067	171567.864493997	1642652	1671.15
1	G06	3	RF	NA	Neutral	9	6.39951103648114	5670.84628884928	25.0765217391304	4.96347826086957	236353.540869565	2131110	2148.65
1	G07	1	RF	NA	Neutral	7	4.77879333385327	4889.98107856384	22.0754716981132	5.46589259796807	171307.312046444	1863645.3	1770.54
1	G07	2	RF	NA	Neutral	8	4.74304122641126	4681.60222515395	21.9279279279279	5.31917631917632	172775.532818533	1791307	1706.1
1	G07	3	RF	NA	Neutral	9	5.82967032787376	4947.92951995742	24.6456599286564	5.60047562425684	209871.27824019	1882902	1832.41
1	G08	1	RF	NA	Neutral	7	3.37345948126696	3926.12013053418	17.9319640564827	4.24261874197689	147071.553273427	1550283.1	1484.53
1	G08	2	RF	NA	Neutral	8	4.78606799737796	4981.74873406392	23.6101949025487	5.25637181409295	198820.373313343	1934570	1874.76
1	G08	3	RF	NA	Neutral	9	6.7405990414051	5290.17626534925	26.8870765370138	5.47302383939774	245329.577164366	2063540	2035.18
1	G09	1	BRCA1	NM_007298	sample	7	7.74966235000094	5418.58210024759	31.44375	5.803125	290939.359375	2241606.3	1999.88
1	G09	2	BRCA1	NM_007298	sample	8	7.80697942082355	5292.66519685191	35.2074303405573	7.21052631578947	309684.786377709	2096769	2073.27
1	G09	3	BRCA1	NM_007298	sample	9	8.53471751054523	6039.2269425217	36.2690582959641	6.03587443946188	362184.914798206	2429984	2395.72
1	G10	1	ASXL1	NM_015338	sample	7	6.01025375909907	4304.10795052849	20.3247011952191	4.10756972111554	186835.029880478	1822102.9	1657.03
1	G10	2	ASXL1	NM_015338	sample	8	5.05675435640643	4588.19465831979	20.6352201257862	4.45911949685535	178817.729559748	1729759	1587.8
1	G10	3	ASXL1	NM_015338	sample	9	5.76040539238895	5090.40920448938	25.207729468599	5.57487922705314	212294.542673108	1783732	1855.42
1	G11	1	ASXL2	NM_018263	sample	7	4.15891120378212	4665.03795641156	24.5773420479303	6.13071895424837	199373.034858388	1873439.7	1707.15
1	G11	2	ASXL2	NM_018263	sample	8	5.94666208429851	4971.63680148611	27.1358695652174	5.48369565217391	248670.423913043	2039257	1993.06
1	G11	3	ASXL2	NM_018263	sample	9	5.3016633247863	4500.8047629698	19.8329015544041	4.24481865284974	173601.304404145	1642079	1559.79
1	G12	1	TP53BP1	NM_005657	sample	7	7.96913475372658	5813.6581705442	38.268156424581	7.28491620111732	356626.646182495	2207873.6	2328.93
1	G12	2	TP53BP1	NM_005657	sample	8	6.16472634634398	5628.94854373709	31.4522727272727	6.87272727272727	254204.697727273	1849945	1980.55
1	G12	3	TP53BP1	NM_005657	sample	9	5.75841700381007	5322.57466150719	28.5676056338028	6.24507042253521	229874.484507042	1734742	1855.72
1	G13	1	FAT1	NM_005245	sample	7	4.30173692096018	4315.70828146745	18.9125412541254	4.54455445544554	150830.867986799	1609494.5	1406.49
1	G13	2	FAT1	NM_005245	sample	8	5.89671292654246	5320.26512874083	30.1963302752294	6.50275229357798	252356.482568807	1985225	1868.16
1	G13	3	FAT1	NM_005245	sample	9	6.93881772485274	5665.53988397378	34.2474576271186	6.92033898305085	308289.46440678	2215546	2181.34
1	G14	1	BAP1	NM_004656	sample	7	7.10188693748288	5556.83662424408	30.2094488188976	5.84881889763779	281968.850393701	2232644.4	2180.55
1	G14	2	BAP1	NM_004656	sample	8	3.98816715113004	4965.13863520339	23.4571843251089	6.28301886792453	179610.563134978	1853495	1733.58
1	G14	3	BAP1	NM_004656	sample	9	6.28808604890572	5207.37829649356	26.1878881987578	5.53571428571429	230932.795031056	1982231	1932.58
1	G15	1	ZNF516	NM_014643	sample	7	5.30822392750774	5093.57555089891	27.4758620689655	6.34022988505747	225512.852873563	1928542.7	1803.85
1	G15	2	ZNF516	NM_014643	sample	8	5.75537047811871	5446.78127433809	32.9642105263158	7.38736842105263	281729.374736842	2249400	2043.5
1	G15	3	ZNF516	NM_014643	sample	9	6.70317897830612	5318.36485606792	30.2322695035461	6.37056737588652	266036.632978723	2007415	2098.41
1	G16	1	GRIN2A	NM_000833	sample	7	4.67017399197076	4624.66025965761	23.2794457274827	5.34642032332563	194911.064665127	1787306.8	1646.85
1	G16	2	GRIN2A	NM_000833	sample	8	6.10570821201177	4887.37837416525	28.074427480916	6.06488549618321	251459.45610687	1944040	1952.26
1	G16	3	GRIN2A	NM_000833	sample	9	6.25910206130276	4777.58702122909	24.0242326332795	4.79644588045234	221071.282714055	1774458	1822.72
1	G17	1	RF	NA	Neutral	7	4.19116075523849	4260.02834005805	19.6232790988736	4.59449311639549	159764.351689612	1653611.8	1564.99
1	G17	2	RF	NA	Neutral	8	6.44568566720967	5137.51907772582	24.4223602484472	4.86645962732919	226942.916149068	1957601	1951.11
1	G17	3	RF	NA	Neutral	9	5.95636392266031	5573.71295285585	23.9673423423423	4.97072072072072	225490.006756757	2062391	2064.94
1	G18	1	RF	NA	Neutral	7	6.66670568387572	5443.52717714735	27.3530377668309	5.26600985221675	259981.947454844	2088596.6	2208.06
1	G18	2	RF	NA	Neutral	8	6.4167457403828	5218.29424998935	25.3355176933159	5.23984272608126	227812.657929227	1897170	1957.68
1	G18	3	RF	NA	Neutral	9	4.33364030922525	4978.57197830942	22.6791666666667	5.19166666666667	191178.633333333	1666554	1704.78
1	G19	1	RF	NA	Neutral	7	5.28444320619619	5048.53484301343	25.4928571428571	6.03928571428571	204470.310714286	1755237.7	1829.28
1	G19	2	RF	NA	Neutral	8	7.66135961935845	5536.2497146732	28.3418940609952	5.76243980738363	253534.303370787	2043540	2079.79
1	G19	3	RF	NA	Neutral	9	3.69433063093703	4201.36950576683	16.8313090418354	4.33333333333333	133097.874493927	1699930	1453.66
1	G20	1	RF	NA	Neutral	7	4.25530295886188	4616.22050837509	20.5205047318612	4.91640378548896	159396.321766562	1639718.1	1569.82
1	G20	2	RF	NA	Neutral	8	6.74524303607741	5306.187747946	25.9775862068966	5.53103448275862	227625.020689655	1911070	1923.97
1	G20	3	RF	NA	Neutral	9	9.20925564425837	4944.53390504055	26.818759936407	4.67726550079491	258404.230524642	1853606	2073.44
1	G21	1	RF	NA	Neutral	7	4.23556583310695	4695.12268892648	20.5281803542673	5.26892109500805	160046.175523349	1712128.5	1653.51
1	G21	2	RF	NA	Neutral	8	5.48302858641951	5233.90287470827	26.5469448584203	6.27272727272727	222609.521609538	1886555	1932.41
1	G21	3	RF	NA	Neutral	9	7.09743942687314	5088.08248441974	24.9733688415446	5.0612516644474	227200.174434088	1773491	1917.69
1	G22	1	RF	NA	Neutral	7	4.45839189774257	3521.96057364314	14.5812720848057	3.06360424028269	130284.577738516	1414402.8	1346.56
1	G22	2	RF	NA	Neutral	8	8.01879389506678	4893.7505239246	25.13671875	4.93098958333333	237974.158854167	1883009	2047.67
1	G22	3	RF	NA	Neutral	9	5.13039115969797	4817.09903103029	22.9553450608931	5.46143437077131	178166.219215156	1563763	1632.94
1	H03	1	CHEK1	NA	Positive	7	37.8386372744522	8597.48245332301	102.725581395349	7.74418604651163	1339948.88837209	6483612.7	5456.5
1	H03	2	CHEK1	NA	Positive	8	33.8139062669942	8430.81770315698	91.6161971830986	7.05985915492958	1185412.75352113	5787266	4805.85
1	H03	3	CHEK1	NA	Positive	9	28.9844182358077	8052.77646757107	82.6909722222222	6.80208333333333	1053363.125	5685077	4746.85
1	H04	1	CHEK1	NA	Positive	7	45.1456832661969	8702.9670288051	95.4261363636364	6.11363636363636	1270928.11363636	6209283.5	5881.82
1	H04	2	CHEK1	NA	Positive	8	28.5658044405079	8466.95928069726	95.498023715415	8.67588932806324	1196359.84189723	5739466	4971.41
1	H04	3	CHEK1	NA	Positive	9	32.609868259248	8641.65566369452	96.1382978723404	8.4645390070922	1230444.65248227	6083059	5064.57
1	H05	1	CHEK1	NA	Positive	7	26.6357388895015	5616.07287743987	61.4621026894865	4.70660146699267	784869.222493888	3985900.8	3223.44
1	H05	2	CHEK1	NA	Positive	8	32.1583956424576	9202.09277059963	95.9563492063492	8.00396825396825	1212011.40873016	5867033	5168.86
1	H05	3	CHEK1	NA	Positive	9	38.9702477831582	8791.97724691924	95.2955974842767	7.34591194968553	1232241.55660377	5987780	5069.2
1	H06	1	CHEK1	NA	Positive	7	40.6600451675909	8951.20648358743	102.941441441441	7.41441441441441	1359330.4009009	7083754.2	5652.41
1	H06	2	CHEK1	NA	Positive	8	34.2370986000677	8965.49790365762	90.716814159292	7.58407079646018	1152836.9159292	5716390	5215.65
1	H06	3	CHEK1	NA	Positive	9	30.2144267153968	8664.72084726421	88.5	8.16216216216216	1113103.17905405	5717870	4745.02
1	H07	1	CHEK1	NA	Positive	7	44.216227549937	8900.12918244692	107.922131147541	7.4016393442623	1423828.5	6759569	5749.09
1	H07	2	CHEK1	NA	Positive	8	35.7987125013322	8417.48834982971	94.6007067137809	7.31095406360424	1219663.89399293	5816997	5073.07
1	H07	3	CHEK1	NA	Positive	9	37.9738937107986	9066.76209779776	96.4854651162791	7.88372093023256	1241757.75581395	6153793	5337.91
1	H08	1	CHEK1	NA	Positive	7	36.5504407943061	8586.73413622062	98.7375886524823	8.04255319148936	1257858.93262411	5938477.9	5088.67
1	H08	2	CHEK1	NA	Positive	8	31.424582890463	8551.51244949672	95.4391691394659	8.1839762611276	1220527.56973294	5898320	4881.35
1	H08	3	CHEK1	NA	Positive	9	34.2821189722072	8623.81937610428	100.178571428571	9.2	1251363.60357143	6142221	4877.2
1	H09	1	NOTCH2	NM_024408	sample	7	5.46740608308831	5304.20806743686	25.3494176372712	5.47587354409318	220425.75374376	1858457.9	1901
1	H09	2	NOTCH2	NM_024408	sample	8	7.06623125478647	5228.66277579189	27.9595469255663	5.84466019417476	251866.613268608	1945056	1981.47
1	H09	3	NOTCH2	NM_024408	sample	9	7.38889492861681	5575.79809722338	28.8263565891473	5.11627906976744	284763.24496124	2120886	2209.72
1	H10	1	FANCM	NM_020937	sample	7	6.37488928272965	5047.75921165293	25.6534246575342	4.8986301369863	234590.860273973	1881250.7	1911.21
1	H10	2	FANCM	NM_020937	sample	8	4.87458691768012	4777.53038345291	24.2530674846626	5.73926380368098	184675.349693252	1612649	1517.48
1	H10	3	FANCM	NM_020937	sample	9	5.91308130345369	4901.38579078651	26.2164948453608	5.65537555228277	215136.865979381	1616119	1658.76
1	H11	1	RASA1	NM_022650	sample	7	6.19434460987752	4654.12740796355	22.5738724727838	4.87247278382582	191956.158631415	1632445.6	1705.62
1	H11	2	RASA1	NM_022650	sample	8	5.06122147215638	4998.71942309418	25.6623586429725	6.09693053311793	208934.793214863	1890827	1848.15
1	H11	3	RASA1	NM_022650	sample	9	5.072570001255	4665.84498589091	22.9718100890208	5.12759643916914	193327.06379822	1614592	1608
1	H12	1	KDM5C	NM_004187	sample	7	6.93983493200343	5002.01891070692	24.6158301158301	4.99034749034749	222499.897683398	1838307.4	1983.74
1	H12	2	KDM5C	NM_004187	sample	8	5.68466965309568	5019.2855251664	25.4133333333333	5.90476190476191	206242.36952381	1811570	1728.48
1	H12	3	KDM5C	NM_004187	sample	9	5.22081309755831	4367.88412371293	21.5537190082645	4.5564738292011	175302.462809917	1389836	1462.66
1	H13	1	FAS	NA	sample	7	6.07425418195762	5634.63427476651	30.5108695652174	6.23913043478261	281795.282608696	2371480.6	2237.55
1	H13	2	FAS	NA	sample	8	6.79772734431728	5266.35568378285	28.7212121212121	6.44242424242424	248932.184848485	1984673	2071.9
1	H13	3	FAS	NA	sample	9	5.29557811248195	5063.65269634455	24.8608582574772	5.82444733420026	210902.271781534	2018753	1894.87
1	H14	1	PTPRC	NR_052021	sample	7	6.23290113484196	4654.49355576494	22.6450151057402	4.67824773413897	198917.202416918	1717603.6	1692.48
1	H14	2	PTPRC	NR_052021	sample	8	4.74394496091481	4926.92889133399	22.3628048780488	5.22256097560976	178876.913109756	1773107	1743.79
1	H14	3	PTPRC	NR_052021	sample	9	3.9809694235732	4913.62733725484	24.2213541666667	6.21484375	179701.368489583	1807994	1649.11
1	H15	1	PTPRU	NM_133178	sample	7	4.99052287838231	4823.26612872627	26.190251572327	5.94496855345912	210555.506289308	1733476.9	1707.25
1	H15	2	PTPRU	NM_133178	sample	8	6.59834573269019	5426.29929425313	29.4603481624758	6.10251450676983	255347.470019342	2010069	2037.88
1	H15	3	PTPRU	NM_133178	sample	9	5.12961553574354	5321.36022698577	26.880829015544	5.62521588946459	230338.632124352	1795967	1862.27
1	H16	1	FUBP1	NM_003902	sample	7	6.13159065601146	4551.5476124673	21.8603531300161	4.89887640449438	184073.027287319	1694778.6	1689.99
1	H16	2	FUBP1	NM_003902	sample	8	6.5252446541286	5128.27348359323	26.8210116731518	6.05058365758755	237533.437743191	1963732	2046.54
1	H16	3	FUBP1	NM_003902	sample	9	5.28536672035548	4684.55593384327	22.1160990712074	4.87151702786378	182119.69504644	1578684	1582.81
1	H17	1	CHEK1	NA	Positive	7	41.6345152110451	8739.88751327036	94.63	7.25	1227578.06	6121782.7	5501.82
1	H17	2	CHEK1	NA	Positive	8	40.2021945360413	8338.9638806713	83.9645161290323	6.35161290322581	1076131.29032258	5422221	4820.01
1	H17	3	CHEK1	NA	Positive	9	29.7837433632714	8971.80476275408	79.6253521126761	7.3887323943662	1013378.02816901	5777336	5009.97
1	H18	1	CHEK1	NA	Positive	7	37.9366989622068	8923.69503475163	97.565543071161	7.48314606741573	1262761.41198502	6325367.2	5565.57
1	H18	2	CHEK1	NA	Positive	8	40.4224709122345	9138.01983000056	97.3663366336634	7.87788778877888	1247074.27392739	6190625	5113.56
1	H18	3	CHEK1	NA	Positive	9	31.7660880058364	9104.83057046845	92.8383838383838	7.64309764309764	1181942.71717172	5658655	5093.7
1	H19	1	CHEK1	NA	Positive	7	39.0409001942923	8368.52672941465	95.3511450381679	6.85114503816794	1256852.20229008	5825196.5	5072.03
1	H19	2	CHEK1	NA	Positive	8	46.9496980823268	9332.04738555113	112.45871559633	7.50917431192661	1492564.23853211	6643839	5876.9
1	H19	3	CHEK1	NA	Positive	9	39.266140285551	9029.6404862621	101.114906832298	8.22981366459627	1301214.29813665	6370569	5333.71
1	H20	1	CHEK1	NA	Positive	7	38.192474962075	9003.13748130666	101.92828685259	7.9003984063745	1314945.32270916	6204699.2	5337.77
1	H20	2	CHEK1	NA	Positive	8	41.9979843466435	9225.15190341131	110.110236220472	8.26771653543307	1421219.79133858	6686074	5579.89
1	H20	3	CHEK1	NA	Positive	9	32.9924854136481	7901.43563814018	90.8581560283688	7.47872340425532	1147908.78014184	5484749	4742.06
1	H21	1	CHEK1	NA	Positive	7	39.2750391268015	8780.77754854081	94.6676056338028	7.59718309859155	1213319.35211268	5941270.7	5249.43
1	H21	2	CHEK1	NA	Positive	8	34.9696964329876	8689.42036744705	95.4569288389513	7.56179775280899	1240293.51310861	5900034	5474.2
1	H21	3	CHEK1	NA	Positive	9	40.165560187937	8505.49071494406	97.591439688716	7.60700389105058	1254003.14007782	6012124	4930.13
1	H22	1	CHEK1	NA	Positive	7	29.0156191493933	8916.54851173776	94.9577922077922	7.94480519480519	1228186.63311688	6511376	5357.77
1	H22	2	CHEK1	NA	Positive	8	41.2233594060295	8870.7709025065	101.902280130293	6.58631921824104	1350105.02605863	6126099	5505.69
1	H22	3	CHEK1	NA	Positive	9	27.7038281323627	7993.72440962541	83.2727272727273	6.99686520376176	1058326.59561129	4846438	4555.74
1	I03	1	RPA32	NA	Positive	7	30.7913342940642	7666.75763232888	106.751724137931	9.07586206896552	1298176.69885057	5684787.9	4528.15
1	I03	2	RPA32	NA	Positive	8	30.197624512583	8462.24515387239	113.183023872679	9.84615384615385	1444394.31299735	6419874	4888.94
1	I03	3	RPA32	NA	Positive	9	26.487149550164	7844.61973280474	107.032374100719	9.80035971223022	1348181.16726619	5998148	4581.01
1	I04	1	RPA32	NA	Positive	7	33.0239365648348	8951.86016012977	124.208695652174	10.936231884058	1598095.3826087	6741194	5303.86
1	I04	2	RPA32	NA	Positive	8	34.7275298637503	9476.72065566478	130.402684563758	10.8657718120805	1689829.41610738	6898905	5521.35
1	I04	3	RPA32	NA	Positive	9	24.2786724718757	8620.07523571552	105.370203160271	9.78103837471783	1337326.01354402	5865386	4791.02
1	I05	1	RPA32	NA	Positive	7	24.5480075873679	7815.57857244793	105.42523364486	9.54672897196262	1334979.19158879	5526813.3	4634.52
1	I05	2	RPA32	NA	Positive	8	28.06539639539	8976.62796101548	118.256	10.362	1499950.91	6188570	5091.18
1	I05	3	RPA32	NA	Positive	9	18.8378158497322	7669.58819571502	101.947747747748	10.8126126126126	1184707.83603604	5032114	4039.48
1	I06	1	RPA32	NA	Positive	7	34.1017430343397	9142.3518115916	113.168336673347	8.51102204408818	1480851.26052104	6178796.8	5649.13
1	I06	2	RPA32	NA	Positive	8	33.6564347010588	8383.67391130424	110.366515837104	9.47963800904977	1410610.74886878	5919956	4825.38
1	I06	3	RPA32	NA	Positive	9	26.7518214903536	8792.32969496003	110.840236686391	10.7041420118343	1379426.52465483	5807967	4854.87
1	I07	1	RPA32	NA	Positive	7	34.1075525138971	8472.08750240893	109.902813299233	9.76214833759591	1382103.72890026	5831319.4	4852.51
1	I07	2	RPA32	NA	Positive	8	25.5127768657888	8373.11574698987	106.82962962963	9.76296296296296	1333419.44197531	5602718	4655.3
1	I07	3	RPA32	NA	Positive	9	30.5450859361357	8513.24070491292	109.975845410628	9.92753623188406	1396834.83816425	5880233	4660.09
1	I08	1	RPA32	NA	Positive	7	31.6565011653145	8408.40439407891	103.249056603774	8.04905660377358	1335808.81509434	6040402.8	4946.11
1	I08	2	RPA32	NA	Positive	8	36.9251821124719	8734.18667335854	115.73293768546	9.72106824925816	1475824.53412463	6583018	5167.69
1	I08	3	RPA32	NA	Positive	9	31.2513001796947	9214.48553011964	118.404494382022	9.75280898876404	1530203.60393258	6539392	5440.85
1	I09	1	ARHGAP35	NM_004491	sample	7	5.44496359764674	4806.50392534811	23.322265625	5.2109375	191140.267578125	1695654.1	1800.9
1	I09	2	ARHGAP35	NM_004491	sample	8	7.07531088242353	5310.51800379339	30.5074906367041	5.7621722846442	291686.112359551	2181262	2212.07
1	I09	3	ARHGAP35	NM_004491	sample	9	6.21025094874603	5384.86264311161	26.050406504065	5.46341463414634	227764.957723577	1922804	1939.18
1	I10	1	AHNAK	NM_024060	sample	7	6.91523401821935	4344.75705199149	20.3768115942029	4.01690821256039	183215.707729469	1601097.8	1617.55
1	I10	2	AHNAK	NM_024060	sample	8	6.05971766858799	3797.73602182135	19.3656387665198	4.01762114537445	170568.563876652	1519419	1412.97
1	I10	3	AHNAK	NM_024060	sample	9	5.4221698758643	4317.53442360145	21.8342967244701	4.53179190751445	194186.707129094	1730079	1584.53
1	I11	1	SH2B3	NM_005475	sample	7	6.51048018106637	4880.81483249901	23.6880733944954	4.61620795107034	222240.123853211	1961933.5	1855.03
1	I11	2	SH2B3	NM_005475	sample	8	6.06273903355594	5100.48018457387	23.1787974683544	4.87025316455696	201985.821202532	1840300	1885.14
1	I11	3	SH2B3	NM_005475	sample	9	5.91400446804422	4887.75481321149	23.4092827004219	5.0464135021097	199857.045007032	1762948	1718.24
1	I12	1	MSH2	NM_000251	sample	7	6.30742875075804	5436.35306476346	24.6419965576592	4.97074010327022	221685.888123924	2022788.1	2110.55
1	I12	2	MSH2	NM_000251	sample	8	4.39250774924738	5101.75332634921	25.1859649122807	6.00701754385965	200523.028070175	1916818	1833.31
1	I12	3	MSH2	NM_000251	sample	9	5.0464348638205	5177.5389323945	26.1448170731707	5.83079268292683	222726.471036585	1986235	1874.88
1	I13	1	NOTCH1	NM_017617	sample	7	5.94394193388923	5021.02744464347	27.06	5.52142857142857	236614.918571429	1898668.8	1851.65
1	I13	2	NOTCH1	NM_017617	sample	8	4.45221310325052	4771.10009121347	23.3328244274809	5.82900763358779	177913.157251908	1698917	1651.25
1	I13	3	NOTCH1	NM_017617	sample	9	5.09315738565045	4663.96487931377	21.0178571428571	5.21938775510204	166437.628826531	1761093	1679.67
1	I14	1	RAD51	NM_133487	sample	7	8.7993059666983	6218.28124720749	38.727969348659	7.13409961685824	361118.77394636	2549917.5	2314.96
1	I14	2	RAD51	NM_133487	sample	8	6.40068835049822	4664.22564327401	26.2450980392157	5.5	214116.954248366	1898165	1636.29
1	I14	3	RAD51	NM_133487	sample	9	8.04281579375582	5957.54482894352	37.7074468085106	6.68882978723404	348744.5	2286264	2234.02
1	I15	1	ZFHX4	NM_024721	sample	7	6.36855495754692	5129.85741790422	27.445434298441	5.30957683741648	250873.917594655	1862717.8	1851.1
1	I15	2	ZFHX4	NM_024721	sample	8	5.98192453148278	5266.60681942309	24.7411575562701	5.09324758842444	214966.25562701	1723264	1730.64
1	I15	3	ZFHX4	NM_024721	sample	9	5.55055837483419	5046.96219060074	22.0503816793893	4.89923664122137	180182.242748092	1864800	1754.53
1	I16	1	KMT2C	NM_170606	sample	7	7.30209201167846	4898.10041950488	25.7073863636364	4.77840909090909	235197.332386364	1876132.1	1867.03
1	I16	2	KMT2C	NM_170606	sample	8	5.83604501964223	5282.76623731842	29.0384615384615	5.81153846153846	264183.444230769	2053161	2039.72
1	I16	3	KMT2C	NM_170606	sample	9	6.16299460640017	5044.7619225387	27.0731707317073	5.06445993031359	261276.442508711	1987069	1835.65
1	I17	1	RPA32	NA	Positive	7	22.6060258122369	7962.07009027711	108.025821596244	11.462441314554	1316313.77464789	5537767.3	4414.15
1	I17	2	RPA32	NA	Positive	8	26.4534317611742	7613.34817738779	97.7865707434053	9.45563549160672	1208116.79856115	5142656	4077.23
1	I17	3	RPA32	NA	Positive	9	17.9079245432477	7341.0588697589	83.7287066246057	10.7981072555205	960604.61829653	4678180	3479.54
1	I18	1	RPA32	NA	Positive	7	33.7694261475646	8452.3224068205	106.323353293413	9.07784431137724	1361775.75449102	6175115.2	5018.23
1	I18	2	RPA32	NA	Positive	8	27.0084192244628	8728.69793619103	113.538904899135	10.657060518732	1425099.18731988	5987837	4867.55
1	I18	3	RPA32	NA	Positive	9	28.1205253585866	8472.01983551638	107.281927710843	10.0578313253012	1343298.73253012	5743214	4604.94
1	I19	1	RPA32	NA	Positive	7	38.6393545754954	9442.8136477502	122.898734177215	10.1392405063291	1570710.96202532	6644634.1	5827.8
1	I19	2	RPA32	NA	Positive	8	33.4586195249467	9356.38944372223	124.760563380282	10.9823943661972	1597435.28873239	6814109	5312.02
1	I19	3	RPA32	NA	Positive	9	30.731022437463	8828.09187839766	116.073684210526	10.7305263157895	1481011.73894737	6165516	4968.18
1	I20	1	RPA32	NA	Positive	7	23.1738365003174	8577.43141919412	112.246418338109	11.2722063037249	1387546.69054441	5798289.6	4915.26
1	I20	2	RPA32	NA	Positive	8	30.5746309551959	8250.11090563289	111.518771331058	10.518771331058	1394789.05802048	6082606	4596.38
1	I20	3	RPA32	NA	Positive	9	29.6631934428348	8497.03485627153	108.317073170732	10.3813747228381	1353122.58314856	5731768	4580.2
1	I21	1	RPA32	NA	Positive	7	36.8136023765186	9007.83667834559	126.642857142857	9.81190476190476	1637551.72380952	6478093.4	5254.95
1	I21	2	RPA32	NA	Positive	8	33.2809126245108	8961.9877920677	118.700680272109	10.2902494331066	1501255.09750567	6275825	5191.31
1	I21	3	RPA32	NA	Positive	9	38.9984272241404	9328.91967930025	122.272727272727	10.4311688311688	1568434.19220779	6739084	5556.14
1	I22	1	RPA32	NA	Positive	7	29.3422300831683	8222.88171155518	108.422222222222	10.1311111111111	1345224.13777778	5937627.6	4591.04
1	I22	2	RPA32	NA	Positive	8	36.2549064444552	9194.5260732819	120.328537170264	10.4052757793765	1531441.06235012	6535837	5213.77
1	I22	3	RPA32	NA	Positive	9	39.1123220024281	9090.83164277552	119.139423076923	9.11778846153846	1557293.72355769	6582200	5528.72
1	J03	1	ATR	NA	Positive	7	4.02107408688419	3493.12343938384	14.4568106312292	3.43521594684385	108056.315614618	1116736.9	1172.79
1	J03	2	ATR	NA	Positive	8	8.17356575053799	5084.2791767652	24.3367521367521	4.26324786324786	226118.102564103	1699430	1810.74
1	J03	3	ATR	NA	Positive	9	4.74561234192632	4444.59408256514	19.680412371134	4.14874815905744	165361.969072165	1498812	1430.66
1	J04	1	ATR	NA	Positive	7	4.5165326858177	4536.11978610459	19.3792325056433	4.2686230248307	152777.871331828	1505100.8	1520.82
1	J04	2	ATR	NA	Positive	8	5.31141638509392	4745.6932946656	21.134401972873	4.12946979038224	190556.173859433	1709742	1667.51
1	J04	3	ATR	NA	Positive	9	4.79499300233979	4345.15573950228	18.2735849056604	4.03504043126685	146992.075471698	1374009	1357.74
1	J05	1	ATR	NA	Positive	7	5.80715713949533	4520.07756186679	21.9439421338156	4.21518987341772	200011.488245931	1728224.1	1649.75
1	J05	2	ATR	NA	Positive	8	7.28899849539863	4961.72450464465	23.4792703150912	4.87893864013267	203825.459369818	1742548	1789.97
1	J05	3	ATR	NA	Positive	9	5.22084914671391	4639.48109431386	20.2962962962963	4.48020434227331	171105.430395913	1584851	1565.26
1	J06	1	ATR	NA	Positive	7	5.52603069180148	4288.28794486285	20.3346613545817	4.1593625498008	176359.842629482	1548064.2	1491.72
1	J06	2	ATR	NA	Positive	8	6.05062953994905	4823.33117035957	22.5529411764706	4.525	197385.020588235	1697346	1679.03
1	J06	3	ATR	NA	Positive	9	5.95209792163117	4715.07215519692	20.5419630156472	4.20199146514936	176252.669985775	1600603	1520.51
1	J07	1	ATR	NA	Positive	7	4.60882458350094	3940.65997820937	19.0512820512821	4.02169625246548	156953.719921105	1405762.5	1399.21
1	J07	2	ATR	NA	Positive	8	4.90584348095203	4634.29698845851	22.8409090909091	4.60984848484848	197935.229166667	1731604	1628.8
1	J07	3	ATR	NA	Positive	9	5.1347753110577	4480.0467574616	20.290273556231	4.34954407294833	167000.191489362	1527672	1532.13
1	J08	1	ATR	NA	Positive	7	5.00859408934948	4708.40078578391	21.3260437375746	4.61232604373757	187204.447316103	1852601.8	1794.69
1	J08	2	ATR	NA	Positive	8	6.61924232793284	5230.23423433997	26.8656036446469	4.59681093394077	264599.897494305	1947256	1993.2
1	J08	3	ATR	NA	Positive	9	6.53219831094236	5004.48477416781	23.7334437086093	4.53973509933775	217997.92218543	1827250	1821.42
1	J09	1	STIM1	NM_003156	sample	7	7.26858939759076	5337.67880464986	30.2904191616766	5.76946107784431	272603.832335329	2224297.1	2117.64
1	J09	2	STIM1	NM_003156	sample	8	5.75185621453124	5055.23954727988	25.0488431876607	5.08740359897172	216252.843187661	1754007	1932.37
1	J09	3	STIM1	NM_003156	sample	9	6.257911558165	5353.33190983586	29.5277777777778	6.08101851851852	252892.423611111	1928775	1985.31
1	J10	1	DICER1	NM_030621	sample	7	8.23570841654206	5811.70261812372	38.0646153846154	6.95076923076923	354090.169230769	2160887.1	2329.18
1	J10	2	DICER1	NM_030621	sample	8	6.74650071340046	5188.07058762155	29.8102189781022	6.19464720194647	252108.618004866	1840474	2067.39
1	J10	3	DICER1	NM_030621	sample	9	7.51310798804966	5290.85327377153	34.2132352941176	6.44607843137255	308288.080882353	2007992	2010.48
1	J11	1	PASK	NM_015148	sample	7	5.99474039650373	5145.61295639848	23.6863354037267	4.88198757763975	205360.055900621	1810813.1	1823.57
1	J11	2	PASK	NM_015148	sample	8	6.44456230465384	5436.58830353957	31.9174852652259	5.95874263261297	296707.57367387	2051834	1938.05
1	J11	3	PASK	NM_015148	sample	9	6.09829585369133	5430.45902903079	28.3532608695652	5.91711956521739	240124.85326087	1882356	1834.71
1	J12	1	EZH2	NM_152998	sample	7	10.1262647855487	6212.17909883602	38.1630769230769	5.31076923076923	401372.353846154	2547970	2555.86
1	J12	2	EZH2	NM_152998	sample	8	9.88629993589587	5460.29036270349	31.3305785123967	5.1763085399449	311274.360881543	2152284	2344.66
1	J12	3	EZH2	NM_152998	sample	9	5.57457895699673	5570.59959129755	27.7119675456389	5.6369168356998	242303.789046653	1972125	1944.42
1	J13	1	ATF7IP	NM_018179	sample	7	9.49529354662786	5817.29584284198	33.5120350109409	5.84901531728665	323683.949671772	2258096.6	2346.42
1	J13	2	ATF7IP	NM_018179	sample	8	8.55588692783999	5465.89355386362	33.125	5.96944444444444	310197.355555556	2034980	2156.87
1	J13	3	ATF7IP	NM_018179	sample	9	6.59186279321688	5134.96732192712	28.988416988417	6.15057915057915	242871.752895753	1833330	1884.38
1	J14	1	RB1	NM_000321	sample	7	5.18417293666739	4848.77756292616	25.6497890295359	5.09704641350211	232593.232067511	1933543.9	1702.36
1	J14	2	RB1	NM_000321	sample	8	5.55147147097188	4763.2897986244	22.7265625	5.451171875	174549.6640625	1610236	1617.29
1	J14	3	RB1	NM_000321	sample	9	4.1086039460303	4774.51523360886	22.8266871165644	5.89877300613497	167599.748466258	1678031	1600.87
1	J15	1	RPA2	NM_002946	sample	7	26.6233654787244	8275.68905448131	102.348284960422	9.06596306068602	1298240.05540897	5633514	4608.75
1	J15	2	RPA2	NM_002946	sample	8	25.2318149390424	8391.41258572773	104.127118644068	9.55367231638418	1313311.31638418	5678845	4645.65
1	J15	3	RPA2	NM_002946	sample	9	22.684680780542	8468.04184845195	101.567307692308	9.56971153846154	1273855.23317308	5676188	4547.73
1	J16	1	RPS2	NM_002952	sample	7	6.04206347280356	4612.66502539899	25.3849765258216	5.07511737089202	216869.849765258	1707400.1	1540.19
1	J16	2	RPS2	NM_002952	sample	8	7.1182806728583	5123.73929985979	27.7490347490347	5.27027027027027	264385.057915058	1890507	1983.82
1	J16	3	RPS2	NM_002952	sample	9	6.24972624450704	4967.56645032884	24.9579831932773	5.15686274509804	217384.868347339	2093411	1767.18
1	J17	1	ATR	NA	Positive	7	6.20263562201089	4740.06607492561	22.2378167641326	4.85380116959064	182765.93957115	1545697.5	1601.78
1	J17	2	ATR	NA	Positive	8	7.69558518793067	5054.96523248235	28.8724279835391	5.50411522633745	265104.16255144	1951569	1922.8
1	J17	3	ATR	NA	Positive	9	5.6525792413291	5049.38578185928	22.0437601296596	4.62722852512156	192699.011345219	1778962	1674.35
1	J18	1	ATR	NA	Positive	7	4.99410032273666	3940.6309576139	17.4935622317597	4.03218884120172	133614.628755365	1413108.5	1450.09
1	J18	2	ATR	NA	Positive	8	7.17385497776198	5166.25819809249	26.3980099502488	4.64179104477612	250061.445273632	1870435	1877.47
1	J18	3	ATR	NA	Positive	9	6.63213693362557	5068.65573856669	25.0533333333333	4.54333333333333	237723.98	1779749	1855.22
1	J19	1	ATR	NA	Positive	7	6.12547389660065	4644.87985503037	22.5615079365079	4.44642857142857	199873.623015873	1629825.8	1717.12
1	J19	2	ATR	NA	Positive	8	6.33762506662674	4911.09449672192	22.37	4.62833333333333	189595.76	1695009	1689.98
1	J19	3	ATR	NA	Positive	9	5.5592501973243	5023.4374196237	21.2984822934233	4.66610455311973	174913.360876897	1622921	1630.04
1	J20	1	ATR	NA	Positive	7	9.12500076260755	5207.19009072793	28.9749430523918	4.49658314350797	303130.002277904	2117495.3	2146.13
1	J20	2	ATR	NA	Positive	8	7.85572200425866	4515.16668559585	24.5369458128079	4.39408866995074	229891.768472906	1597752	1758.55
1	J20	3	ATR	NA	Positive	9	5.99014287234259	4825.22774414592	23.0077369439072	4.39458413926499	210611.613152805	1667534	1704.94
1	J21	1	ATR	NA	Positive	7	7.30088450268407	4909.4687640964	23.8569078947368	4.26644736842105	227836.774671053	1707552.4	1823.63
1	J21	2	ATR	NA	Positive	8	6.5689062382632	4889.41471343934	22.9204052098408	4.51085383502171	203855.850940666	1705725	1662.08
1	J21	3	ATR	NA	Positive	9	5.37837007822622	4656.27580938186	21.8230215827338	4.5294964028777	184687.571223022	1518016	1590.14
1	J22	1	ATR	NA	Positive	7	8.26139074220349	4689.89847153434	22.449715370019	3.78178368121442	219290.476280835	1710590.4	1804.58
1	J22	2	ATR	NA	Positive	8	7.70689357060721	5015.92942223278	23.9306049822064	4.3932384341637	220987.039145907	1702491	1789.51
1	J22	3	ATR	NA	Positive	9	4.73061877175129	4442.96133646009	18.4390681003584	4.19354838709677	144716.700716846	1447921	1450.85
1	K03	1	OTNT	NA	Neutral	7	3.34212836766131	2539.56839816116	13.9797843665768	2.85579514824798	111034.661725067	865014.1	866.41
1	K03	2	OTNT	NA	Neutral	8	4.88657580687456	4934.8577396921	22.5555555555556	5.16435185185185	172512.766203704	1725793	1685.31
1	K03	3	OTNT	NA	Neutral	9	3.75577635805395	3586.89039619712	17.081799591002	3.92842535787321	131283.924335378	1089948	1100.37
1	K04	1	OTNT	NA	Neutral	7	4.67974840122226	4019.63437851446	21.7600950118765	4.36817102137767	190716.332541568	1441346.4	1533.42
1	K04	2	OTNT	NA	Neutral	8	6.37094862293472	5474.55735655536	28.9344262295082	6.45573770491803	243611.68852459	2059329	2109.19
1	K04	3	OTNT	NA	Neutral	9	4.78642313733201	5024.67573631995	23.2562277580071	5.52075919335706	181735.005931198	1732382	1800.43
1	K05	1	OTNT	NA	Neutral	7	4.6105255938023	4731.70632283704	20.7987321711569	4.88272583201268	165568.155309033	1715846.2	1671.6
1	K05	2	OTNT	NA	Neutral	8	4.78675006904703	4722.96847486657	21.0413589364845	5.20974889217134	157364.93648449	1634568	1581.15
1	K05	3	OTNT	NA	Neutral	9	4.1785593067621	4702.11573170127	21.208275862069	5.36137931034483	159964.08	1743666	1653.86
1	K06	1	OTNT	NA	Neutral	7	6.53071767380163	5157.79384978023	24.2899305555556	5.48611111111111	207053.835069444	1844944.4	1958.2
1	K06	2	OTNT	NA	Neutral	8	6.90263617073374	5162.42382069909	27.4515599343186	5.54351395730706	237755.308702791	1831470	1925.19
1	K06	3	OTNT	NA	Neutral	9	3.96867206207384	4497.66449503368	17.2244604316547	3.87338129496403	143255.057553957	1631214	1590.1
1	K07	1	OTNT	NA	Neutral	7	4.03792617822665	4640.70585327665	22.9202279202279	5.45584045584046	169083.048433048	1610876.6	1527.96
1	K07	2	OTNT	NA	Neutral	8	4.81351702995655	4815.46336215064	23.496699669967	5.12376237623762	194934.884488449	1748745	1684.35
1	K07	3	OTNT	NA	Neutral	9	4.93933099072787	4954.73371980798	22.1417069243156	5.33011272141707	164645.552334944	1562329	1542.39
1	K08	1	OTNT	NA	Neutral	7	4.92579779431423	4499.27082591366	22.4666666666667	4.93086419753086	190607.97037037	1834523.3	1727.58
1	K08	2	OTNT	NA	Neutral	8	6.71339910490508	5495.34902656146	29.2741573033708	5.77752808988764	269098.112359551	1962860	2042.5
1	K08	3	OTNT	NA	Neutral	9	4.84476473510746	4867.77974372986	23.257328990228	5.12377850162866	191434.306188925	1702503	1616.56
1	K09	1	RAD21	NM_006265	sample	7	6.19773438557771	5984.39677529376	34.0283400809717	6.06477732793522	322295.647773279	2710880.1	2408.49
1	K09	2	RAD21	NM_006265	sample	8	7.91502140878335	6223.2300045181	36.3362068965517	5.42241379310345	363652.719827586	2410771	2459.64
1	K09	3	RAD21	NM_006265	sample	9	7.82279565994101	4931.05973341699	27.8926553672316	5.00564971751412	259228.564971751	1886319	1972.27
1	K10	1	CUX1	NM_181500	sample	7	7.1443949724089	5783.05609212115	33.8448753462604	6.50138504155125	313365.48199446	2200366.4	2342.03
1	K10	2	CUX1	NM_181500	sample	8	5.07495041462228	5293.26527590319	28.5364238410596	6.48344370860927	232389.607064018	1921973	1869.66
1	K10	3	CUX1	NM_181500	sample	9	4.80249285459651	4997.37469721855	25.3428093645485	5.76755852842809	208638.287625418	1740552	1797.59
1	K11	1	POLE	NM_006231	sample	7	18.11294330794	7015.99412017631	87.9342403628118	12.3174603174603	985056.689342404	4736534	3637.4
1	K11	2	POLE	NM_006231	sample	8	12.1165305288962	7046.69819292392	97.594537815126	15.9810924369748	1049799.09033613	4703221	3442.88
1	K11	3	POLE	NM_006231	sample	9	16.7908623665362	7274.9030002222	90.7708333333333	12.219696969697	1040158.64015152	5221558	3842.35
1	K12	1	NCOA6	NM_014071	sample	7	6.85547917568732	5711.75159569635	28.9306487695749	5.19015659955257	284794.172259508	2332046.3	2433.26
1	K12	2	NCOA6	NM_014071	sample	8	6.5204009479531	5350.57726803161	30.4955752212389	6.64424778761062	255794.922123894	1967865	2016.36
1	K12	3	NCOA6	NM_014071	sample	9	5.55441541459041	5506.8258172796	26.9166666666667	5.79432624113475	236666.774822695	1997880	2036.8
1	K13	1	APC	NM_000038	sample	7	6.59451177604435	5144.0474564964	30.8333333333333	6.46666666666667	266981.013333333	2179796	1926.89
1	K13	2	APC	NM_000038	sample	8	6.46977109322699	5259.39552473758	29.9278752436647	6.34697855750487	263664.442495127	1933742	1962.46
1	K13	3	APC	NM_000038	sample	9	5.21980917221535	4956.09021826558	26.6268980477223	5.75921908893709	222702.590021692	1730584	1805.09
1	K14	1	CREBBP	NM_004380	sample	7	5.88559362313139	4759.23316536675	23.5222772277228	4.9480198019802	206574.603960396	1844415.6	1829.88
1	K14	2	CREBBP	NM_004380	sample	8	7.22618505285763	5077.6734567804	25.4772344013491	5.05564924114671	232179.881956155	1928767	1917.14
1	K14	3	CREBBP	NM_004380	sample	9	6.076206871263	5096.4047383949	24.1564417177914	5.14263803680982	220948.588957055	1972417	1941.52
1	K15	1	MGA	NM_001080541	sample	7	6.1021891337382	4811.73445928227	23.5636856368564	5.04336043360434	212810.233062331	1937180.6	1880.42
1	K15	2	MGA	NM_001080541	sample	8	5.11152204584316	4952.85661718051	26.2058823529412	5.84948096885813	222017.320069204	1878891	1765.25
1	K15	3	MGA	NM_001080541	sample	9	5.96949940671987	5310.90920154908	25.7207792207792	5.18571428571429	235641.533766234	1912298	2026.8
1	K16	1	CHEK1	NM_001274	sample	7	28.4903238216669	8169.95597793886	81.0383275261324	7.33101045296167	1024119.8466899	5564711.3	4526.93
1	K16	2	CHEK1	NM_001274	sample	8	35.1602675268524	8621.37309979303	94.6334661354582	7.92828685258964	1198102.98007968	5628600	5002.28
1	K16	3	CHEK1	NM_001274	sample	9	39.4754334180638	8851.93920098329	96.628242074928	7.15561959654179	1265428.68011527	6632625	5425.67
1	K17	1	OTNT	NA	Neutral	7	6.16146499667178	5053.75788657627	26.5026737967914	6.22638146167558	219616.67201426	1937421.4	1903.32
1	K17	2	OTNT	NA	Neutral	8	5.52890486885931	4473.05511219973	19.5207207207207	4.47207207207207	166009.383783784	1590513	1640.36
1	K17	3	OTNT	NA	Neutral	9	5.6002935035272	4990.14888789734	23.1603603603604	5.10630630630631	190655.794594595	1667797	1759.13
1	K18	1	OTNT	NA	Neutral	7	6.90932945933554	5466.02868224842	31.8317073170732	6.12926829268293	294891.624390244	2205987.4	2215.72
1	K18	2	OTNT	NA	Neutral	8	4.72394976528543	5150.96676077027	25.2464	5.64	208092.1168	1846486	1737.99
1	K18	3	OTNT	NA	Neutral	9	7.50390910068263	5145.85557789182	26.8564742589704	5.66302652106084	231424.990639626	1732512	1819.87
1	K19	1	OTNT	NA	Neutral	7	7.47256855367982	5485.4685532749	29.5016666666667	6.05166666666667	266031.898333333	2021992.9	2163.25
1	K19	2	OTNT	NA	Neutral	8	6.58798773055834	5736.04085215767	33.3100233100233	7.51282051282051	271865.883449883	2078463	2130.78
1	K19	3	OTNT	NA	Neutral	9	6.39168884476194	5038.57208053026	24.3036723163842	5.05367231638418	210753.903954802	1805068	1882.96
1	K20	1	OTNT	NA	Neutral	7	4.81940027759787	4232.76817157032	22.9383983572895	4.60780287474333	197003.069815195	1499111.1	1540.42
1	K20	2	OTNT	NA	Neutral	8	5.3644104201091	5242.95966662378	29.6765957446809	6.32340425531915	253624.163829787	2020927	1976.43
1	K20	3	OTNT	NA	Neutral	9	5.72336516529558	5131.38824802283	26.5780669144981	5.86617100371747	221638.319702602	1790971	1889
1	K21	1	OTNT	NA	Neutral	7	4.74031582925532	4391.94209347204	23.4625850340136	5.09750566893424	195835.045351474	1629286.6	1627.69
1	K21	2	OTNT	NA	Neutral	8	5.75174317067655	4988.6399318971	26.3380281690141	5.49921752738654	225235.912363067	1765806	1831.3
1	K21	3	OTNT	NA	Neutral	9	8.57019187764228	5150.50862895943	28.0410094637224	5.17981072555205	269884.897476341	1918055	2081.09
1	K22	1	OTNT	NA	Neutral	7	8.02794434990031	5083.38702040203	26.9279112754159	5.03881700554529	250864.787430684	1888756.9	1992.98
1	K22	2	OTNT	NA	Neutral	8	4.68918844895898	5112.02021357229	25.3125	5.96875	198829.7625	1664583	1790.16
1	K22	3	OTNT	NA	Neutral	9	4.7985706715903	4659.06007420207	21.382005899705	4.98672566371681	166108.824483776	1510376	1552.68
1	L03	1	RF	NA	Neutral	7	3.25251649083688	3115.74755329176	14.7632	3.6544	113585.8832	1123487.7	1160.63
1	L03	2	RF	NA	Neutral	8	3.29713944296456	4418.49143326885	20.1952	5.1568	148473.6912	1656378	1548.87
1	L03	3	RF	NA	Neutral	9	3.70285283533882	4643.21927619901	20.5864485981308	5.02219626168224	153589.806074766	1635169	1551.27
1	L04	1	RF	NA	Neutral	7	1.95964683410784	1741.4881690248	7.94187192118227	1.92906403940887	61933.7911330049	586264.8	604.16
1	L04	2	RF	NA	Neutral	8	6.35507859089025	5206.45703152476	26.8654124457308	5.59334298118669	235172.998552822	1927983	1967.07
1	L04	3	RF	NA	Neutral	9	4.61156931601511	4741.58609160335	23.9865671641791	5.27313432835821	196793.147761194	1632778	1644.35
1	L05	1	RF	NA	Neutral	7	4.31679132940177	3611.36251843353	16.0471337579618	3.46751592356688	133638.313375796	1277783.4	1333.16
1	L05	2	RF	NA	Neutral	8	5.84228489738071	4866.43113873049	22.6011235955056	5.07584269662921	191197.58988764	1883775	1726.8
1	L05	3	RF	NA	Neutral	9	3.70186051274426	3995.85830197592	17.8468368479467	4.19200887902331	148110.037735849	1412783	1384.91
1	L06	1	RF	NA	Neutral	7	5.46065790598752	3901.65660388888	20.3510054844607	4.29067641681901	168733.201096892	1485377.4	1454.05
1	L06	2	RF	NA	Neutral	8	4.23446488595612	4634.94327377197	18.4279891304348	4.67119565217391	135113.493206522	1541672	1570.42
1	L06	3	RF	NA	Neutral	9	5.50953686394355	4806.09380532861	21.6986506746627	4.95652173913043	177611.886056972	1695699	1648
1	L07	1	RF	NA	Neutral	7	4.11479514373209	3869.38487144426	16.2664670658683	4.00149700598802	124092.910179641	1362070	1309.99
1	L07	2	RF	NA	Neutral	8	5.83768776483241	4929.7996912761	25.6230636833046	5.2736660929432	222078.631669535	1843365	1719.36
1	L07	3	RF	NA	Neutral	9	6.39351514442574	5112.71431308605	24.6651090342679	5.48909657320872	203567.35046729	1867898	1747.66
1	L08	1	RF	NA	Neutral	7	5.42233208825005	4783.90577404989	19.8053691275168	4.24496644295302	171650.91442953	1718190.9	1719.09
1	L08	2	RF	NA	Neutral	8	5.9647644874689	4813.54147786466	23.1663893510815	5.49417637271215	188520.878535774	1801475	1785.14
1	L08	3	RF	NA	Neutral	9	5.93724317390459	4624.22453421502	22.435261707989	4.74104683195592	191602.669421488	1665480	1631.25
1	L09	1	PIGN	NM_012327	sample	7	4.52482630843024	4544.72937298472	18.8318713450292	4.32309941520468	147965.441520468	1530666	1564.96
1	L09	2	PIGN	NM_012327	sample	8	4.41143487427895	5084.81398554235	25.6221009549795	6.03547066848567	198617.869031378	1755371	1685.27
[truncated: 1,600 more rows]
