# Supplementary material for: TRACERx analysis identifies a role for FAT1 in regulating chromosomal instability and whole-genome doubling via Hippo signalling
Source: Nat Cell Biol. 2024 Dec 30;27(1):154–68. doi: 10.1038/s41556-024-01558-w (PMC11735399; doi:10.1038/s41556-024-01558-w)
Supplement: Supplementary file 17 — Statistical source data. [file 41556_2024_1558_MOESM17_ESM.zip › extended fig1/ext fig1A source/data/rawData/IR24Hr_H1650_H2AX.txt]

screenPlateOrder	plateWell	screenReplicateNo	Content	ContentAnno	ContentType	replicate	MEAN_ObjectSpotTotalCountCh2	MEAN_ObjectSpotTotalAreaCh2	MEAN_ObjectSpotAvgAreaCh2	MEAN_ObjectSpotTotalIntenCh2	MEAN_ObjectSpotAvgIntenCh2	MEAN_Circ_TotalIntenCh2	MEAN_Circ_AvgIntenCh2
1	C03	1	53BP1	NA	Positive	1	18.6184210526316	145.710526315789	8.3830334466064	689607.736842105	3942.36935644661	2683783	1680.66
1	C03	2	53BP1	NA	Positive	2	19.0409836065574	142.199453551913	8.97289367463776	678059.978142077	3807.03666940899	2538213	1681.47
1	C03	3	53BP1	NA	Positive	3	19.9438202247191	149.148876404494	10.2236072222981	672894.671348315	3878.78203472631	2422356	1629.62
1	C04	1	53BP1	NA	Positive	1	20.490813648294	165.853018372703	10.6484724629622	845279.687664042	4301.63855608113	2967043.4	1894.39
1	C04	2	53BP1	NA	Positive	2	19.2789115646259	140.568027210884	12.4256210511131	673899.340136054	3987.29216282002	2562198	1821.78
1	C04	3	53BP1	NA	Positive	3	19.9355828220859	152.315950920245	10.3174900637568	729524.766871166	3883.85273191454	2755796	1705.96
1	C05	1	53BP1	NA	Positive	1	18.4477211796247	146.58981233244	8.15348928766495	737326.00536193	3891.21778055596	2623193.5	1609.52
1	C05	2	53BP1	NA	Positive	2	18.887417218543	144.072847682119	8.94417410222429	666397.245033113	3775.20867364367	2430763	1556.75
1	C05	3	53BP1	NA	Positive	3	19.6802325581395	153.337209302326	12.6215994073564	774126.095930233	4077.44524960291	2686986	1735.22
1	C06	1	53BP1	NA	Positive	1	19.3527131782946	166.631782945736	12.3659778649238	845810.217054264	4069.53480560873	2981311	1833.61
1	C06	2	53BP1	NA	Positive	2	20.6162790697674	161.209302325581	11.5035944393726	805661.473837209	4187.90000897908	2861132	1909.7
1	C06	3	53BP1	NA	Positive	3	20.6468253968254	159.384920634921	9.69076457197965	738049.98015873	3997.44950844484	2679553	1736.81
1	C07	1	53BP1	NA	Positive	1	18.3823529411765	144.654411764706	8.69403601042292	659366.327205882	3834.23766774797	2490605	1531.25
1	C07	2	53BP1	NA	Positive	2	20.9385245901639	155.872950819672	8.57862201430587	790221.495901639	4090.2291592563	2709895	1803.72
1	C07	3	53BP1	NA	Positive	3	19.8931034482759	141.558620689655	9.95610052761449	632926.017241379	3785.16910238723	2343501	1525.71
1	C08	1	53BP1	NA	Positive	1	21.0151515151515	165.217171717172	7.77225319992992	865496.515151515	4209.25538569584	2967174.9	1854.42
1	C08	2	53BP1	NA	Positive	2	22.0934959349594	163.930894308943	8.39787890300663	762141.077235772	3899.21818750475	2673675	1576.16
1	C08	3	53BP1	NA	Positive	3	21.4059701492537	162.958208955224	10.2766516862157	819183.202985075	4057.35948460808	2573231	1634.73
1	C09	1	PLCG2	NM_002661	sample	1	15.7359050445104	127.816023738872	10.1522816626677	686050.163204748	4117.64613746073	2709709.7	1862.08
1	C09	2	PLCG2	NM_002661	sample	2	17.7323943661972	143.024647887324	13.6043644944995	821640.616197183	4460.5264921103	3146307	2080.41
1	C09	3	PLCG2	NM_002661	sample	3	15.907029478458	116.517006802721	7.92963420276374	578214.494331066	3719.39718193554	2418027	1535.02
1	C10	1	SETD2	NM_014159	sample	1	18.2167487684729	177.645320197044	16.020976191616	1116158.84729064	4699.51631075433	3918769.6	2409.44
1	C10	2	SETD2	NM_014159	sample	2	17.1859649122807	137.171929824561	11.0016842861849	708493.526315789	4205.10177170601	2734510	1888.59
1	C10	3	SETD2	NM_014159	sample	3	18.4435483870968	148.379032258065	16.1706470697103	827994.391129032	4483.75883141316	2950511	2131.96
1	C11	1	IKZF1	NM_001220765	sample	1	16.5501858736059	130.899628252788	10.302268009849	638855.412639405	3858.7288985305	2482335.4	1686.98
1	C11	2	IKZF1	NM_001220765	sample	2	15.8985507246377	125.214492753623	9.26325569225682	631035.298550725	4006.64362589208	2676600	1706.64
1	C11	3	IKZF1	NM_001220765	sample	3	16.9142857142857	130.647619047619	9.32754891950502	638464.809523809	3497.10069557645	2219686	1498.13
1	C12	1	COL2A1	NM_033150	sample	1	14.7209302325581	149.813953488372	11.2193216749871	773822.776744186	4010.32798855936	2911910	1733
1	C12	2	COL2A1	NM_033150	sample	2	12.2140672782875	102.85626911315	7.86960970316612	528562.201834862	3061.81755902211	2029651	1336.56
1	C12	3	COL2A1	NM_033150	sample	3	17.5975609756098	138.739837398374	8.29693312246427	708399.365853659	3991.8317389461	2699489	1666.45
1	C13	1	SMAD4	NM_005359	sample	1	14.3918367346939	146.163265306122	13.7172811843007	761855.746938776	4060.77280459984	3216738.9	2027.48
1	C13	2	SMAD4	NM_005359	sample	2	18.002457002457	143.63144963145	8.90138403764398	747670.99017199	4056.27326828449	2768107	1770.68
1	C13	3	SMAD4	NM_005359	sample	3	18.4817275747508	150.21926910299	11.5986483317334	838120.833887043	4367.47696109857	3032057	1968.88
1	C14	1	FANCF	NM_022725	sample	1	12.4301470588235	143.444852941176	16.981910222068	816185.033088235	4215.13314029853	3170843.6	2166.61
1	C14	2	FANCF	NM_022725	sample	2	14.5024390243902	119.373170731707	10.7702214012335	689917.768292683	4515.01751416865	3212722	2364.17
1	C14	3	FANCF	NM_022725	sample	3	17.6895604395604	148.445054945055	11.5066303324052	843818.43956044	4367.41122886579	2926365	1937.52
1	C15	1	Sep-12	NM_144605	sample	1	12.7553516819572	142.434250764526	11.6131800841825	794658.44648318	3732.50185389212	3113785.2	1916.46
1	C15	2	Sep-12	NM_144605	sample	2	16.7972972972973	142.801801801802	9.03544049487728	762078.018018018	4039.8116729634	2945212	1810.61
1	C15	3	Sep-12	NM_144605	sample	3	18.609693877551	161.224489795918	10.7280653724322	949395.535714286	4564.43451747565	3440157	2107.31
1	C16	1	GNPTAB	NM_024312	sample	1	12.9079365079365	133.580952380952	14.2115530325186	733050.815873016	3965.59559334935	2999626.6	2002.41
1	C16	2	GNPTAB	NM_024312	sample	2	17.7403314917127	133.947513812155	8.99821890100929	634706.900552486	3947.12513983499	2608234	1663.72
1	C16	3	GNPTAB	NM_024312	sample	3	16.468253968254	137.354497354497	9.77275029745656	792883.26984127	4095.70707700736	2766636	1830.2
1	C17	1	53BP1	NA	Positive	1	14.8731117824773	148.441087613293	11.0275176112339	637914.951661631	3448.43402224321	2511848.3	1604.18
1	C17	2	53BP1	NA	Positive	2	21.6927083333333	162.932291666667	10.5280006099093	839863.4375	4160.78212433241	2896633	1878.44
1	C17	3	53BP1	NA	Positive	3	18.8688524590164	146.898907103825	12.3750902973649	713463.352459016	4044.7491246429	2615689	1769.24
1	C18	1	53BP1	NA	Positive	1	14.1216617210683	148.261127596439	12.0905735263786	668672.353115727	3513.73599583775	2527317.7	1623.89
1	C18	2	53BP1	NA	Positive	2	21.9346049046322	167.653950953678	10.3065448168226	819070.307901907	4213.04394379912	2739474	1877.78
1	C18	3	53BP1	NA	Positive	3	21.2465437788018	152.709677419355	8.39085552167086	705694.647465438	3741.49274610832	2370174	1482.79
1	C19	1	53BP1	NA	Positive	1	15.4055118110236	144.956692913386	10.65694430902	651659.440944882	3526.72809282568	2723420.1	1675.11
1	C19	2	53BP1	NA	Positive	2	21.1791666666667	176.65	12.1433721820651	998241.979166667	4358.54747133376	3160256	1986.57
1	C19	3	53BP1	NA	Positive	3	17.9497206703911	132.164804469274	7.858542227168	613925.969273743	3743.92028649735	2256955	1514.36
1	C20	1	53BP1	NA	Positive	1	15.8282208588957	147.386503067485	11.6727292224446	616310.328220859	3619.0150050826	2588640	1711.8
1	C20	2	53BP1	NA	Positive	2	20.2036613272311	138.908466819222	8.96830575202843	611199.077803204	3817.96790511704	2304448	1536.72
1	C20	3	53BP1	NA	Positive	3	20.7635135135135	173.668918918919	11.8479585956642	901073.891891892	4164.31595967548	2874439	1813.05
1	C21	1	53BP1	NA	Positive	1	16.3814814814815	165.137037037037	9.95451318225347	716645.688888889	3352.19969397082	2713870.4	1569.64
1	C21	2	53BP1	NA	Positive	2	19.5395833333333	144.5375	8.34900252826525	651994.7375	3978.62949708044	2351410	1600.68
1	C21	3	53BP1	NA	Positive	3	19.0718390804598	150.948275862069	11.4347586781857	759739.485632184	4001.22510232406	2565457	1651.13
1	C22	1	53BP1	NA	Positive	1	16.0805555555556	148.305555555556	10.3709761618353	599465.177777778	3410.20982532003	2422400	1508.66
1	C22	2	53BP1	NA	Positive	2	21.9393939393939	163.548821548822	8.05081269495386	763901.885521885	3933.16250122032	2561567	1548.26
1	C22	3	53BP1	NA	Positive	3	21.3241206030151	158.273869346734	12.2698597986018	770121.989949749	4044.09927641228	2628278	1689.84
1	D03	1	RAD51	NA	Positive	1	23.3307392996109	227.750972762646	12.4811009688893	1198600.06614786	4338.86360387344	4848090	2385.64
1	D03	2	RAD51	NA	Positive	2	28.1813471502591	233.663212435233	9.84489948245761	1330544.48704663	4735.97215358933	4206548	2521.63
1	D03	3	RAD51	NA	Positive	3	30.4798387096774	243.443548387097	12.7521591334978	1406995.91129032	4654.98185347854	4652274	2489.5
1	D04	1	RAD51	NA	Positive	1	21.528384279476	202.799126637555	12.9636621377539	1016671.21834061	4017.64391724532	4062839	2277.17
1	D04	2	RAD51	NA	Positive	2	30.2793522267206	251.182186234818	13.9159646787783	1437160.56275304	4767.3325097284	4649898	2497.05
1	D04	3	RAD51	NA	Positive	3	31.4161073825503	249.523489932886	9.56619404731903	1422830.03355705	4648.09196716989	4613720	2530.12
1	D05	1	RAD51	NA	Positive	1	20.55625	186.4	11.6167917316265	967234.0125	4236.07078347309	4258113.8	2326.7
1	D05	2	RAD51	NA	Positive	2	27.1428571428571	215.620689655172	8.28408586445939	1168757.19211823	4382.31864388144	4178897	2171.77
1	D05	3	RAD51	NA	Positive	3	29.4018691588785	234.644859813084	9.40033365241419	1307779.06542056	4691.74010441673	4373886	2422.66
1	D06	1	RAD51	NA	Positive	1	23.4303797468354	226.189873417722	11.5272043535288	1234507.94303797	4500.72463320949	5075738.5	2484.63
1	D06	2	RAD51	NA	Positive	2	30.9203539823009	259.823008849558	13.7152692965049	1496572.11946903	4780.40135659138	4807611	2520.23
1	D06	3	RAD51	NA	Positive	3	30.3857142857143	248.742857142857	13.5003978395899	1515057.47619048	4977.06755347633	4866760	2739.35
1	D07	1	RAD51	NA	Positive	1	22.9837398373984	208.357723577236	13.7135356225035	1209139.3495935	4893.27094575003	5299310.5	2839.53
1	D07	2	RAD51	NA	Positive	2	28.7267441860465	228.308139534884	12.0701623389411	1218812.15116279	4488.45110079336	4336118	2382.04
1	D07	3	RAD51	NA	Positive	3	26.3515151515152	203.890909090909	9.77808824770545	1043734.11515152	4181.0917952821	3428586	2228.77
1	D08	1	RAD51	NA	Positive	1	21.6279069767442	242.131782945736	13.9383825597498	1469634.69767442	4575.07371950021	5119454.7	2783.48
1	D08	2	RAD51	NA	Positive	2	30.909604519774	239.169491525424	9.00712091983563	1319846.60451977	4319.21698487864	4330810	2226.3
1	D08	3	RAD51	NA	Positive	3	26.2919708029197	227.51094890511	14.6852968034564	1419268.38686131	5013.49770883166	4675221	2821.04
1	D09	1	SMC3	NM_005445	sample	1	15.1730769230769	143.167582417582	13.780263445503	716606.178571429	3762.0532946251	3077928.3	1842.6
1	D09	2	SMC3	NM_005445	sample	2	19.62	147.693333333333	8.90033059617185	686349.823333333	3941.24708455873	2693730	1742.54
1	D09	3	SMC3	NM_005445	sample	3	20.6758241758242	161.063186813187	10.8262392053572	801196.392857143	3946.2122550571	2694970	1759.08
1	D10	1	CHD8	NM_020920	sample	1	13.6238938053097	135.818584070796	12.3131925897839	718425.101769911	3973.04349248418	2978512.5	1951.99
1	D10	2	CHD8	NM_020920	sample	2	13.7368421052632	101.584210526316	7.95291265629498	496753.618421053	3132.93606286942	1907603	1409.59
1	D10	3	CHD8	NM_020920	sample	3	17.8134328358209	163.597014925373	15.1306683586062	1007410.18656716	4767.20760801235	3451804	2405.35
1	D11	1	COL5A2	NM_000393	sample	1	13.2048192771084	144.248995983936	12.7731062680286	792509.004016064	3980.71491576761	3364997.6	1969.17
1	D11	2	COL5A2	NM_000393	sample	2	16.0538461538462	137.869230769231	15.2317872556155	822886.442307692	4369.35091154452	3121891	2013.02
1	D11	3	COL5A2	NM_000393	sample	3	16.46	135.81	10.1953762024805	792394.666666667	4220.29263360074	2989426	1913.53
1	D12	1	BRCA2	NM_000059	sample	1	13.4534161490683	134.708074534161	13.811969980581	865441.956521739	4213.5443495956	3209892.4	2315.25
1	D12	2	BRCA2	NM_000059	sample	2	19.0291777188329	149.389920424403	13.6985223949796	833429.75862069	3931.19686028558	2608600	1912.93
1	D12	3	BRCA2	NM_000059	sample	3	19.0252293577982	153.176605504587	12.4768879907278	911831.584862385	4426.43676608452	3074475	2237.76
1	D13	1	UBR5	NM_015902	sample	1	16.2755102040816	137.841836734694	13.0158965053811	708437.969387755	3890.4140121072	3210745.6	1999.72
1	D13	2	UBR5	NM_015902	sample	2	17.8080808080808	115.13468013468	7.61114490999247	529087.464646465	3582.63965297291	2205587	1652.94
1	D13	3	UBR5	NM_015902	sample	3	18.5209580838323	134.508982035928	9.29299906630099	711770.449101796	3716.34450646371	2500012	1589.52
1	D14	1	TET2	NM_017628	sample	1	14.0267857142857	143.660714285714	11.039060926095	713936.763392857	3768.20093752138	3007859.7	1832.46
1	D14	2	TET2	NM_017628	sample	2	17.318766066838	137.280205655527	9.46067638863473	779084.020565553	4043.46845270432	2852280	1752.96
1	D14	3	TET2	NM_017628	sample	3	17.1014925373134	124.8	10.3130325202615	640055.343283582	3699.80259665465	2559519	1627.67
1	D15	1	AMER1	NM_152424	sample	1	15.140625	150.7734375	14.3783763437359	958389.9765625	4435.88228544287	3831924.5	2495.72
1	D15	2	AMER1	NM_152424	sample	2	17.210332103321	125.907749077491	8.48548818621464	623131.774907749	3797.3499774528	2442625	1669.41
1	D15	3	AMER1	NM_152424	sample	3	18.815668202765	148.506912442396	11.821902996374	838757.036866359	4195.4809100976	2955204	1979.45
1	D16	1	EXT2	NM_207122	sample	1	15.1006493506494	148.545454545455	13.7908800821562	809523.191558442	3994.67385904296	3360913.7	1898.19
1	D16	2	EXT2	NM_207122	sample	2	17.4227941176471	151.319852941176	11.9447023248353	879157.165441177	4159.82030337706	3393778	1890.74
1	D16	3	EXT2	NM_207122	sample	3	19.078231292517	139.823129251701	9.92346412519108	751321.823129252	4423.86740634533	3639324	2259.07
1	D17	1	RAD51	NA	Positive	1	24.0920245398773	236.386503067485	10.1167145892213	1337547.04907975	4553.32819220091	5249148.4	2633.69
1	D17	2	RAD51	NA	Positive	2	31.5164319248826	258.31455399061	10.5483414234484	1444504.69953052	4931.76276510258	4608596	2759.21
1	D17	3	RAD51	NA	Positive	3	27.3095238095238	211.333333333333	10.8251557126094	1138799.74404762	4514.23832675055	3759782	2237.95
1	D18	1	RAD51	NA	Positive	1	25.2289156626506	269.325301204819	15.2486207004968	1456613.3373494	5079.4657934618	5038817.5	3001.66
1	D18	2	RAD51	NA	Positive	2	29.7450980392157	257.300653594771	13.0296738379174	1527090.77124183	4836.52558926152	4707649	2464.05
1	D18	3	RAD51	NA	Positive	3	32.6949152542373	261.690677966102	9.44625311971349	1528544.18644068	4917.30761853375	4878048	2618.14
1	D19	1	RAD51	NA	Positive	1	25.0223214285714	280.821428571429	17.5441412276952	1754566.62053571	5293.42381563863	5935467.1	3274.16
1	D19	2	RAD51	NA	Positive	2	26.9771689497717	230.086757990868	13.1036111443687	1328727.4109589	4542.80598637838	4169339	2388.39
1	D19	3	RAD51	NA	Positive	3	27.625550660793	230.577092511013	11.3152456385039	1374424.9339207	4905.33051719413	4350257	2639.57
1	D20	1	RAD51	NA	Positive	1	19.2941176470588	220.37908496732	21.4881924539635	1304022.20261438	4754.76728183051	4491185.7	2801.16
1	D20	2	RAD51	NA	Positive	2	28.1542288557214	255.318407960199	16.3553429346793	1608851.85572139	5334.97251891054	4796832	2998.29
1	D20	3	RAD51	NA	Positive	3	31.077380952381	239.571428571429	9.23332942242876	1293040.80952381	4702.6381502806	4227523	2457.1
1	D21	1	RAD51	NA	Positive	1	24.6104868913858	235.269662921348	11.9057545178353	1165187.08988764	4135.73190733279	4578632.2	2245.88
1	D21	2	RAD51	NA	Positive	2	30.0548780487805	244.408536585366	9.76812301720831	1356549.20121951	4985.2618687062	4390490	2740.21
1	D21	3	RAD51	NA	Positive	3	29.7978723404255	230.36170212766	11.644202606904	1249530.54255319	4737.51314116833	4088811	2491.79
1	D22	1	RAD51	NA	Positive	1	23.1787709497207	237.31843575419	15.2295681407324	1281967.10055866	4424.1341938981	4370255.4	2477.92
1	D22	2	RAD51	NA	Positive	2	31.0386473429952	246.294685990338	11.2071891218117	1322361.1352657	4446.23269998789	4348830	2203.89
1	D22	3	RAD51	NA	Positive	3	30.9679487179487	249.198717948718	10.8241000332658	1408861.3974359	4759.58609700386	4487213	2524.62
1	E03	1	RF	NA	Neutral	1	11.5479041916168	103.389221556886	10.2606427489548	514131.008982036	3645.06824692273	2641404.4	1738.62
1	E03	2	RF	NA	Neutral	2	13.820788530466	114.247311827957	10.5404699903267	638535.867383513	4067.38550240514	2725157	1840.73
1	E03	3	RF	NA	Neutral	3	14.9050847457627	114.389830508475	9.88989408763873	594752.016949153	3792.27652012159	2479932	1604.86
1	E04	1	RF	NA	Neutral	1	12.5501858736059	129.89219330855	15.393635309497	765608.63197026	3786.91141580126	3144271.1	1880.24
1	E04	2	RF	NA	Neutral	2	14.6991404011461	124.183381088825	11.39136529828	694474.997134671	3948.80783981992	2753577	1826.22
1	E04	3	RF	NA	Neutral	3	14.4424083769634	110.960732984293	9.50615094549883	594133.630890052	3974.9175091346	2497268	1737.81
1	E05	1	RF	NA	Neutral	1	13.0550847457627	125.254237288136	9.52525850668373	682857.258474576	3797.90211169122	2966293	1772.8
1	E05	2	RF	NA	Neutral	2	15.95	126.920588235294	10.4713811980387	703246.938235294	4198.11623871922	2883286	1994.37
1	E05	3	RF	NA	Neutral	3	15.7063492063492	125.876984126984	11.3553160796475	641217.031746032	4030.83972878134	2614550	1791.23
1	E06	1	RF	NA	Neutral	1	13.5357142857143	134.865079365079	12.508636596469	659800.162698413	3855.75265085918	3064268.5	1918.78
1	E06	2	RF	NA	Neutral	2	16.9402985074627	141.90447761194	9.83531237726817	833487.03880597	4149.37089367175	2970135	1903.3
1	E06	3	RF	NA	Neutral	3	16.1608832807571	127.227129337539	8.54739979418054	626165.807570978	3986.16703453211	2585597	1756.89
1	E07	1	RF	NA	Neutral	1	11.8181818181818	128.475524475524	13.3048847439677	695648.618881119	4145.90501512453	2943094	1991.27
1	E07	2	RF	NA	Neutral	2	16.2177121771218	137.612546125461	16.3939294528676	778116.162361624	4412.96047481319	3090435	1982.19
1	E07	3	RF	NA	Neutral	3	16.4634146341463	139.960365853659	10.5509128471312	790003.152439024	4146.39283027742	3036990	1775.19
1	E08	1	RF	NA	Neutral	1	13.9963768115942	137.094202898551	13.7862152922684	706039.018115942	4012.92856001279	2979708.5	2033.2
1	E08	2	RF	NA	Neutral	2	17.3903743315508	128.363636363636	8.4987272200624	616112.516042781	4113.67217771172	2585632	1691.28
1	E08	3	RF	NA	Neutral	3	27.1078838174274	224.896265560166	13.6373187443452	1347062.00414938	4993.04157565918	4590894	2611.23
1	E09	1	MEX3C	NM_016626	sample	1	12.2908011869436	116.916913946588	15.0599491824455	601816.81305638	3793.42011075038	2721772.5	1933.71
1	E09	2	MEX3C	NM_016626	sample	2	16.3140243902439	125.926829268293	9.59447415137756	635999.56097561	3984.96805758737	2599091	1744.94
1	E09	3	MEX3C	NM_016626	sample	3	15.4394299287411	119.508313539192	9.10731810971598	654919.700712589	3878.24201375561	2462991	1686.36
1	E10	1	CDKN2C	NM_078626	sample	1	12.5660377358491	125.992452830189	12.0431120368747	636589.528301887	3908.00346619271	2748062.3	1771.13
1	E10	2	CDKN2C	NM_078626	sample	2	17.578231292517	143.938775510204	11.7195797834337	852578.639455782	4345.12981262071	3131742	2054.13
1	E10	3	CDKN2C	NM_078626	sample	3	17.1722972972973	149.783783783784	10.3687938757219	968461.398648649	4490.63748359878	3347015	2122.73
1	E11	1	SPEN	NM_015001	sample	1	15.3217993079585	147.709342560554	12.2847662653618	743119.920415225	3739.37571101528	3223741.5	1899.03
1	E11	2	SPEN	NM_015001	sample	2	17.2557471264368	131.011494252874	6.03174522884403	676395.00862069	3188.22570573633	2470244	1405.88
1	E11	3	SPEN	NM_015001	sample	3	19.5790960451977	146.129943502825	11.3987634221444	776779.43220339	4147.28110020946	2894693	1946.78
1	E12	1	ARID1B	NM_017519	sample	1	14.31	163.1625	14.9074105399866	1009072.7125	4413.6764600153	3782034.7	2345.04
1	E12	2	ARID1B	NM_017519	sample	2	19.8598484848485	169.412878787879	12.0594618365734	1002049.375	4727.52181565672	3503559	2351.56
1	E12	3	ARID1B	NM_017519	sample	3	20.289156626506	163.168674698795	15.384725024662	967612.756024096	4526.14139336078	3376681	2162.34
1	E13	1	ERCC4	NM_005236	sample	1	14.3262839879154	130.187311178248	9.96177605059352	600790.223564955	3547.8267758576	2752506.3	1673.26
1	E13	2	ERCC4	NM_005236	sample	2	18.6031128404669	142.548638132296	9.93162029400378	730212.583657588	3943.06365081267	2808560	1821.08
1	E13	3	ERCC4	NM_005236	sample	3	17.1598639455782	124.612244897959	8.28170761285724	630064.12244898	3517.81838706663	2512463	1650.19
1	E14	1	ATR	NM_001184	sample	1	9.64775413711584	94.7730496453901	14.1981305393162	510353.73286052	3388.67409201784	1881232.9	1654.69
1	E14	2	ATR	NM_001184	sample	2	12.0167714884696	96.1069182389937	17.7709810954264	623226.398322851	3881.82837614973	2061369	2067.19
1	E14	3	ATR	NM_001184	sample	3	13.5308151093439	110.355864811133	15.5048714253016	717425.254473161	3938.3080589137	2293778	1896.45
1	E15	1	STAG2	NM_006603	sample	1	13.9861751152074	163.059907834101	17.9077352302102	894185.834101383	4072.87449592663	3250368.6	1956.22
1	E15	2	STAG2	NM_006603	sample	2	17.2068965517241	154.458128078818	11.6285888760709	901413.214285714	4258.41223130696	3050028	1938.62
1	E15	3	STAG2	NM_006603	sample	3	17.8312020460358	153.498721227621	10.2539756081636	803906.887468031	4112.9595826757	2894409	1719.51
1	E16	1	WRN	NM_000553	sample	1	15.9491094147583	162.34096692112	17.3923810602226	1132271.90585242	4767.07068639113	4375796.7	2753.81
1	E16	2	WRN	NM_000553	sample	2	18.7638036809816	153.159509202454	12.6857816252375	1030696.76687117	4589.4655825189	3875828	2482.48
1	E16	3	WRN	NM_000553	sample	3	18.3525423728814	149.552542372881	15.129000686887	1016209.68813559	4465.02125582276	3615002	2434.96
1	E17	1	RF	NA	Neutral	1	11.9511627906977	139.648837209302	15.7269475243673	760799.095348837	4221.11629964238	2946742	1993.51
1	E17	2	RF	NA	Neutral	2	17.5065359477124	138.28431372549	8.93912853430602	729890.496732026	4217.28118985975	2778192	1747.19
1	E17	3	RF	NA	Neutral	3	18.4150943396226	142.361185983827	9.457469275885	753752.156334232	4292.5790352215	2862849	1842.93
1	E18	1	RF	NA	Neutral	1	13.2222222222222	151.035087719298	13.8866647621557	873780.19005848	4362.82781683289	3246988.7	2070.57
1	E18	2	RF	NA	Neutral	2	16.4032786885246	133.259016393443	9.35409291455758	691013.357377049	4119.40840158853	2745074	1792.39
1	E18	3	RF	NA	Neutral	3	17.827485380117	141.997076023392	11.693710505033	777531.640350877	4422.48100846994	2968278	1951.01
1	E19	1	RF	NA	Neutral	1	24.3454545454545	268.484848484849	14.9963732575952	1502928.4	4839.55465665997	5144549	2663.85
1	E19	2	RF	NA	Neutral	2	16.5714285714286	133.543554006969	10.2273251818038	749720.665505226	4290.47572097313	2787222	1852.78
1	E19	3	RF	NA	Neutral	3	17.7238372093023	147.156976744186	11.1131694353961	815898.459302326	4444.1264712833	3021186	1887.52
1	E20	1	RF	NA	Neutral	1	22.5063829787234	240.063829787234	11.4999079934839	1393029.15744681	4636.55250251452	5022266.2	2652.11
1	E20	2	RF	NA	Neutral	2	16.5155555555556	151.257777777778	11.142153985912	894884.924444444	4535.77338165302	3145747	2122.34
1	E20	3	RF	NA	Neutral	3	17.5718654434251	144.82874617737	9.44693220266336	822983.373088685	4310.97588188518	2913932	1883.62
1	E21	1	RF	NA	Neutral	1	11.4666666666667	137.290476190476	12.6330488558796	779265.1	4066.42796440337	2903036.5	1884.53
1	E21	2	RF	NA	Neutral	2	16.9459459459459	138.945945945946	11.5582475272672	752160.366366366	4137.31615379126	2788507	1856.68
1	E21	3	RF	NA	Neutral	3	17.1323529411765	136.982352941176	9.25080893299222	703471.317647059	4073.37063154572	2649887	1679.37
1	E22	1	RF	NA	Neutral	1	12.0965517241379	132.024137931034	12.3659268596522	712247.248275862	4283.0256102099	3010938.6	2061.58
1	E22	2	RF	NA	Neutral	2	28.4974358974359	227.779487179487	13.467367745929	1318630.04102564	4636.05393336867	4357130	2441.98
1	E22	3	RF	NA	Neutral	3	17.358803986711	143.196013289037	8.3942946858606	805351.61461794	4168.41736522932	2980070	1814.86
1	F03	1	OTNT	NA	Neutral	1	11.9454976303318	116.585308056872	11.4643276232204	634716.227488152	3816.55015780144	2900695.3	1940.49
1	F03	2	OTNT	NA	Neutral	2	16.5636942675159	138.579617834395	11.6553765854365	773769.974522293	4313.60955598675	2934586	1921.55
1	F03	3	OTNT	NA	Neutral	3	16.6806282722513	115.853403141361	8.39803186947044	516738.82460733	3507.16515647275	2268278	1439.64
1	F04	1	OTNT	NA	Neutral	1	12.8496503496504	140.643356643357	13.5993049798126	780856.618881119	4301.6282028337	3343247.2	2167.55
1	F04	2	OTNT	NA	Neutral	2	15.0904522613065	119.922110552764	9.94206218915597	663620.58040201	3922.57734185188	2710742	1794.75
1	F04	3	OTNT	NA	Neutral	3	16.3264604810997	130.549828178694	9.01882615243802	709768.93814433	3815.98187023727	2777625	1707.38
1	F05	1	OTNT	NA	Neutral	1	11.9516129032258	115.764516129032	11.7709720993495	607127.183870968	3917.81368401546	2802174.6	1972.64
1	F05	2	OTNT	NA	Neutral	2	15.0571428571429	122.812698412698	11.4504628157917	674455.917460317	3935.37680541279	2801406	1756.06
1	F05	3	OTNT	NA	Neutral	3	15.4247787610619	122.669616519174	9.11506184493184	637628.554572271	3829.29494131599	2560850	1682.05
1	F06	1	OTNT	NA	Neutral	1	12.4417475728155	130.966019417476	13.5030503255118	632324.825242718	3715.93562615257	2766408.5	1781.84
1	F06	2	OTNT	NA	Neutral	2	17.297520661157	131.144628099174	7.56424764198724	599114.004132231	3644.68775215589	2597689	1595.99
1	F06	3	OTNT	NA	Neutral	3	16.0191256830601	126.819672131148	9.70993801443746	647531.407103825	3951.38016552321	2528099	1718.97
1	F07	1	OTNT	NA	Neutral	1	12.909375	132.940625	14.1592238922385	794954.865625	4223.41512395255	3249491.4	2236.85
1	F07	2	OTNT	NA	Neutral	2	16.088122605364	130.777777777778	11.4040965037222	682824.590038314	4087.35742883175	2570738	1815.95
1	F07	3	OTNT	NA	Neutral	3	16.7295918367347	133.801020408163	10.8363494820705	709752.418367347	4083.44478462743	2849814	1897.94
1	F08	1	OTNT	NA	Neutral	1	13.2214983713355	142.602605863192	16.0127035317041	834585.488599349	4476.44183552616	3299188.1	2305.01
1	F08	2	OTNT	NA	Neutral	2	16.0227272727273	141.077922077922	14.3939044103051	866964.772727273	4429.23681685857	3106402	2242.44
1	F08	3	OTNT	NA	Neutral	3	15.3228840125392	128.793103448276	9.68073359142494	727404.680250784	4136.01359882947	2685528	1806.24
1	F09	1	PTPRB	NM_002837	sample	1	11.1755102040816	116.587755102041	18.5156660105158	700145.204081633	3974.281711374	2952310.4	2110.2
1	F09	2	PTPRB	NM_002837	sample	2	15.5519713261649	132.258064516129	11.182858688124	779343.681003584	4179.89588470826	2886363	1917.79
1	F09	3	PTPRB	NM_002837	sample	3	17.1842105263158	136.323308270677	8.432293193407	746929.372180451	3970.29638095875	2892046	1677.76
1	F10	1	WAS	NM_000377	sample	1	14.7513513513514	167.902702702703	13.4348359508485	1083876.00540541	4623.2411552308	4139058.8	2375.67
1	F10	2	WAS	NM_000377	sample	2	18.2083333333333	153.780303030303	9.56451468672391	909673	4725.41758816486	3281393	2266.15
1	F10	3	WAS	NM_000377	sample	3	16.7032967032967	136.873626373626	10.3962127998197	754404.027472527	4092.99550137876	2812123	1798.84
1	F11	1	ODAM	NM_017855	sample	1	14.2817869415808	142.096219931271	12.8072435233745	731744.570446735	4040.34734939458	3122229.7	1904.32
1	F11	2	ODAM	NM_017855	sample	2	16.4309392265193	130.361878453039	8.83382097595184	626129.26519337	3673.36633262734	2427775	1581.7
1	F11	3	ODAM	NM_017855	sample	3	18.5268817204301	149.562724014337	14.9992482711428	833629.225806452	4430.4651820536	3082831	2034.96
1	F12	1	BRIP1	NM_032043	sample	1	9.49865951742627	102.766756032172	9.75914123549293	541782.415549598	3121.57709983456	2239332.1	1492.74
1	F12	2	BRIP1	NM_032043	sample	2	17.1048387096774	143.883064516129	11.613324035748	841440.971774194	4476.08208717309	2996178	2225.83
1	F12	3	BRIP1	NM_032043	sample	3	16.3162055335968	148.268774703557	10.7334235860225	886600.913043478	4417.95527190508	3012072	1907.55
1	F13	1	ATRX	NM_138270	sample	1	12.9626666666667	138.589333333333	14.3076379624663	772455.837333333	4271.8180313482	3131592.5	2082.16
1	F13	2	ATRX	NM_138270	sample	2	17.7081339712919	141.162679425837	10.7081214429907	737956.358851675	4075.85908764394	2704890	1924.27
1	F13	3	ATRX	NM_138270	sample	3	19.8308823529412	153.551470588235	8.24028964488873	806281.713235294	4132.19274795361	3090502	1954.88
1	F14	1	PLXNB2	NM_012401	sample	1	15.0285714285714	183.857142857143	22.2529194095742	1271081.15714286	5291.57449449571	4656689.5	2936
1	F14	2	PLXNB2	NM_012401	sample	2	19.76875	183.86875	18.0308536486205	1188182.4625	4996.32242609406	4013415	2533.16
1	F14	3	PLXNB2	NM_012401	sample	3	17.324427480916	172.286259541985	15.9242348527917	1144512.53816794	5197.65414143629	3615117	2477.41
1	F15	1	ZMYM2	NM_197968	sample	1	12.5271565495208	125.159744408946	12.5756936081647	720729.565495208	4161.56672209406	3076629.2	2112.93
1	F15	2	ZMYM2	NM_197968	sample	2	19.4634146341463	159.790940766551	9.94975442595685	872907.271777004	4568.02868183189	3203348	2052.85
1	F15	3	ZMYM2	NM_197968	sample	3	17.1012658227848	135.295358649789	10.8610458122406	710283.801687764	4219.45167241696	2757803	1885.07
1	F16	1	MBD1	NM_015845	sample	1	13.974358974359	156.692307692308	12.9952658637497	895495.02991453	4240.05063954093	3370427.1	2125.45
1	F16	2	MBD1	NM_015845	sample	2	18.7546296296296	157.888888888889	9.47692138606289	840087.050925926	4206.17151378848	2891036	1863.07
1	F16	3	MBD1	NM_015845	sample	3	19.2268907563025	167.949579831933	11.7364395650534	989451.596638655	4529.18494554602	3373002	2217.71
1	F17	1	OTNT	NA	Neutral	1	13.3298153034301	138.211081794195	14.6609092524013	746424.907651715	3987.63279786529	3031028.1	1898.44
1	F17	2	OTNT	NA	Neutral	2	17.7713414634146	132.536585365854	7.71644145452447	657892.521341463	3917.36605023005	2527063	1644.62
1	F17	3	OTNT	NA	Neutral	3	16.9669811320755	127.38679245283	9.70177512613512	651174.429245283	3929.77628529378	2609664	1626.81
1	F18	1	OTNT	NA	Neutral	1	13.268	150.476	14.1688985472036	850196.22	4351.01811949631	3308182.4	2095.43
1	F18	2	OTNT	NA	Neutral	2	18.6692607003891	148.214007782101	8.69868999536088	755709.86770428	4206.87397336118	2704734	1849.08
1	F18	3	OTNT	NA	Neutral	3	16.7907542579075	139.102189781022	13.4912235777994	771552.364963504	4247.14441177484	2822706	1815.28
1	F19	1	OTNT	NA	Neutral	1	11.8484848484848	125.042424242424	14.1987116582927	671145.366666667	3895.77134537581	2789329.5	1944.42
1	F19	2	OTNT	NA	Neutral	2	16.6190476190476	135.357142857143	10.7297735002298	720846.824404762	4191.31252853674	2641335	1776.74
1	F19	3	OTNT	NA	Neutral	3	16.2303664921466	138.125654450262	11.5640192178387	793013.178010471	4489.41115771142	2833389	1985
1	F20	1	OTNT	NA	Neutral	1	12.4712918660287	131.533492822967	13.3297891590082	666851.488038277	3949.54477300549	2807198.9	1821.49
1	F20	2	OTNT	NA	Neutral	2	16.6351351351351	133.179054054054	11.5628302579537	772463.111486487	4283.20831536735	2780722	1986.81
1	F20	3	OTNT	NA	Neutral	3	15.8695652173913	128.717391304348	10.1186336232984	738963.617391304	4264.78335964682	2700666	1844.06
1	F21	1	OTNT	NA	Neutral	1	12.3844221105528	128.856783919598	11.322305745249	613543.005025126	3708.09006902318	2594064.3	1659.84
1	F21	2	OTNT	NA	Neutral	2	16.4096109839817	125.221967963387	10.0435725949388	655992.52402746	3872.03855810694	2464526	1638.19
1	F21	3	OTNT	NA	Neutral	3	15.7980535279805	123.705596107056	11.3977701876088	651222.554744526	3927.29037323015	2546480	1732.57
1	F22	1	OTNT	NA	Neutral	1	12.9177631578947	134.648026315789	14.9900124237003	707640.381578947	4115.65405808933	2936278.8	2043.67
1	F22	2	OTNT	NA	Neutral	2	16.3333333333333	136.414414414414	19.2420798614872	813353.445945946	4341.74596484475	2972792	2052.94
1	F22	3	OTNT	NA	Neutral	3	16.6200527704485	136.179419525066	9.09387024727708	726797.762532982	4116.22983809523	2745201	1840.56
1	G03	1	RF	NA	Neutral	1	11.8754325259516	122.21107266436	14.0404827878914	666835.134948097	3833.50915280538	2809127.4	1900.06
1	G03	2	RF	NA	Neutral	2	16.2405660377358	132.966981132075	11.2303270069135	699362.386792453	4083.74641855261	2678361	1797.51
1	G03	3	RF	NA	Neutral	3	15.5	110.688405797101	8.09329117428792	496542.154589372	3503.29511834809	2035463	1374.47
1	G04	1	RF	NA	Neutral	1	14.2668711656442	139.990797546012	13.280387934388	762319.803680982	4231.27380680438	3388332.3	2132.92
1	G04	2	RF	NA	Neutral	2	14.7118226600985	120.189655172414	10.1293642646358	671483.948275862	4131.74744597524	2662425	1780.18
1	G04	3	RF	NA	Neutral	3	17.063829787234	135.36524822695	11.3914969901531	730458.404255319	4127.52508809053	2917079	1864.07
1	G05	1	RF	NA	Neutral	1	12.7665615141956	135.053627760252	13.9205125064715	724118.302839117	4110.76280871021	3235259.5	1955.86
1	G05	2	RF	NA	Neutral	2	14.5481481481481	118.103703703704	8.21007961848317	683647.966666667	4092.86310027224	2826367	1923.02
1	G05	3	RF	NA	Neutral	3	15.8288770053476	128.053475935829	10.1792542754748	688124.529411765	4032.2709816411	2787848	1766.02
1	G06	1	RF	NA	Neutral	1	12.4514767932489	134.004219409283	11.9583445642856	761611.843881857	4156.1760683058	3162085.1	2003.01
1	G06	2	RF	NA	Neutral	2	16.5187165775401	136.558823529412	11.1961295174552	780794.697860963	4593.91051339744	3030987	1990.56
1	G06	3	RF	NA	Neutral	3	16.5130890052356	127.649214659686	8.96130989840815	683301.591623037	4217.20981581102	2777378	1792.06
1	G07	1	RF	NA	Neutral	1	13.1401098901099	127.681318681319	10.9529963496196	622407.766483516	3913.07914057989	2887516.3	1862.8
1	G07	2	RF	NA	Neutral	2	15.9506578947368	125.046052631579	9.15083718448967	665096.088815789	3946.70696648754	2602787	1741.39
1	G07	3	RF	NA	Neutral	3	16.377308707124	131.189973614776	8.05917324453064	676344.947229552	3757.05645103732	2544589	1647.82
1	G08	1	RF	NA	Neutral	1	13.0189701897019	141.60433604336	11.833410452931	775879.756097561	4146.03002536629	3252201.2	2020.79
1	G08	2	RF	NA	Neutral	2	15.8233532934132	133.568862275449	9.1120556331527	681573.799401198	4096.95774331695	2549097	1838.54
1	G08	3	RF	NA	Neutral	3	15.4815864022663	132.1388101983	10.4761406577064	708261.895184136	4246.70121094691	2759374	1853.88
1	G09	1	BRCA1	NM_007298	sample	1	12.41689373297	122.079019073569	11.348040692105	808071.678474114	3525.45009997737	3238192.3	2005.05
1	G09	2	BRCA1	NM_007298	sample	2	16.7218225419664	151.321342925659	16.8411333417594	1007497.78896882	4492.17468896322	3716821	2434.34
1	G09	3	BRCA1	NM_007298	sample	3	15.6617647058824	138.261764705882	11.3891318136393	893572.7	4278.93293583255	3231059	2093.37
1	G10	1	ASXL1	NM_015338	sample	1	12.792531120332	146.697095435685	16.6431648027116	993552.219917013	4592.50887460488	3853625.2	2521.17
1	G10	2	ASXL1	NM_015338	sample	2	14.8270676691729	136.548872180451	14.0814292502957	785657.954887218	4463.65270634557	2889847	1995.78
1	G10	3	ASXL1	NM_015338	sample	3	15.2243436754177	126.031026252983	11.2891736388265	736404.162291169	4263.18752173909	2909373	1886.09
1	G11	1	ASXL2	NM_018263	sample	1	8.37787056367432	83.7390396659708	9.2863617392805	464547.17954071	2816.05825224418	2055834.9	1301.4
1	G11	2	ASXL2	NM_018263	sample	2	18.8860103626943	148.551813471503	10.9411769116271	766077.313471503	4079.83872304927	2974972	1963.92
1	G11	3	ASXL2	NM_018263	sample	3	19.1492063492063	137.133333333333	8.58911324145762	669713.987301587	3856.90019324409	2620948	1770.18
1	G12	1	TP53BP1	NM_005657	sample	1	16.7328244274809	168.992366412214	10.9387343252715	733362.896946565	3687.99286155579	2955025.8	1705.96
1	G12	2	TP53BP1	NM_005657	sample	2	19.9076923076923	161.85	12.6594635025474	850554.115384615	4145.25454767347	2886565	1748.49
1	G12	3	TP53BP1	NM_005657	sample	3	21.6369710467706	166.02004454343	9.63201125364975	809772.530066815	3905.85555882427	2732218	1634.27
1	G13	1	FAT1	NM_005245	sample	1	14.0516129032258	143.393548387097	14.7648456663493	803829.103225807	4093.42060987569	3214399	2084.11
1	G13	2	FAT1	NM_005245	sample	2	18.2937853107345	141.40395480226	9.73247368161833	764674.333333333	4162.4095071691	2826301	1934.95
1	G13	3	FAT1	NM_005245	sample	3	18.2401129943503	140.477401129944	9.65337324457976	761455.098870056	3943.19753631241	2925030	1771.74
1	G14	1	BAP1	NM_004656	sample	1	13.8878787878788	153.933333333333	12.4754574270308	841541.363636364	4423.96693144813	3460340.8	2194.31
1	G14	2	BAP1	NM_004656	sample	2	17.7628865979381	146.711340206186	9.26890435465346	845905.221649485	4243.14338645901	3060572	1949.96
1	G14	3	BAP1	NM_004656	sample	3	18.301703163017	150.749391727494	13.9266993469181	843780.924574209	4416.29113952659	3011615	2058.74
1	G15	1	ZNF516	NM_014643	sample	1	14.7234042553191	176.939716312057	17.1822372246136	1188459.03900709	4804.08626174174	4307477.7	2607.49
1	G15	2	ZNF516	NM_014643	sample	2	19.2909836065574	165.422131147541	9.42307697164332	1067164.2295082	4639.61545288653	3818098	2300.09
1	G15	3	ZNF516	NM_014643	sample	3	17.2470238095238	146.300595238095	13.0042031794983	850946.532738095	4550.50168248051	3111268	2119.06
1	G16	1	GRIN2A	NM_000833	sample	1	13.1063829787234	137.875886524823	14.9373750743204	778173.319148936	4136.73040506506	3132262.7	2082.36
1	G16	2	GRIN2A	NM_000833	sample	2	16.1564417177914	133.674846625767	13.7797495371726	762449.782208589	4520.93995560158	2944368	2096.76
1	G16	3	GRIN2A	NM_000833	sample	3	16.5078125	134.953125	16.3269311331479	778410.58984375	4275.13589643239	2991127	2070.54
1	G17	1	RF	NA	Neutral	1	11.8780487804878	141.777777777778	11.0774049296865	775611.620596206	4052.95675166719	3017203.1	1866.77
1	G17	2	RF	NA	Neutral	2	17.2988505747126	144.692528735632	12.2690830523582	856253.238505747	4673.36003309685	3094192	2182.84
1	G17	3	RF	NA	Neutral	3	14.6620111731844	130.033519553073	14.0206322029612	828931.977653631	4803.74265244558	2938071	2187.38
1	G18	1	RF	NA	Neutral	1	12.3721804511278	149.191729323308	15.6336984006204	834766.804511278	4404.61587092953	3250587.1	2118.68
1	G18	2	RF	NA	Neutral	2	16.3578947368421	153.231578947368	18.8282310947419	998463.529824561	4666.66053182436	3326238	2223.08
1	G18	3	RF	NA	Neutral	3	15.9744525547445	132.474452554745	12.0902167590508	731659.759124088	4287.85901556108	2671237	1966.05
1	G19	1	RF	NA	Neutral	1	14.0645161290323	154.179723502304	12.075019298285	845963.211981567	4418.30544435328	3474739.1	2139.93
1	G19	2	RF	NA	Neutral	2	18.1621621621622	136.150579150579	7.77224700425554	736573.494208494	3970.57813458322	2874954	1760.29
1	G19	3	RF	NA	Neutral	3	18.1551724137931	148.410344827586	8.37998175980854	770558.634482759	4071.16784185173	2759233	1668.7
1	G20	1	RF	NA	Neutral	1	12.2030303030303	126.454545454545	11.88837605128	673444.163636364	4006.19478871156	2779163.1	1905.21
1	G20	2	RF	NA	Neutral	2	16.6373626373626	142.952380952381	12.550749522778	838382.974358974	4412.68000583182	3026805	1989.43
1	G20	3	RF	NA	Neutral	3	16.1543026706231	140.86350148368	9.63227431526154	805563.759643917	4308.19939465296	2961517	1925.51
1	G21	1	RF	NA	Neutral	1	12.4311594202899	134.684782608696	13.340953692576	756916.884057971	3929.7553486671	2931046.8	1878.07
1	G21	2	RF	NA	Neutral	2	16.7102803738318	136.722741433022	11.4087137660383	734046.183800623	4257.94821192262	2617453	1884.57
1	G21	3	RF	NA	Neutral	3	18.3412698412698	145.917989417989	9.19009858857649	771605.288359788	4126.48839057986	2750151	1717.85
1	G22	1	RF	NA	Neutral	1	12.4892857142857	136.325	16.0591301720496	740674.832142857	3950.06486206825	3002858.1	1983.7
1	G22	2	RF	NA	Neutral	2	16.016713091922	126.788300835655	11.5967341475257	635691.484679666	3961.98009461681	2389365	1641.08
1	G22	3	RF	NA	Neutral	3	17.8948787061995	147.172506738544	9.08712049101199	777109.79245283	4216.27985694999	2782171	1774.08
1	H03	1	CHEK1	NA	Positive	1	9.46046511627907	190.679069767442	80.1997279709681	2019199.80465116	6702.34107215974	6735226.7	4869.82
1	H03	2	CHEK1	NA	Positive	2	9.87330316742081	225.963800904977	110.702234508954	2639672.77375566	7616.21283231692	8610716	5877.72
1	H03	3	CHEK1	NA	Positive	3	6.31603773584906	143.879716981132	83.2655639858128	1690615.37735849	4894.63887614565	5815635	3889.31
1	H04	1	CHEK1	NA	Positive	1	8.51851851851852	215.068783068783	105.259355785661	2462392.51322751	7030.48476522622	8408444.6	5491.51
1	H04	2	CHEK1	NA	Positive	2	10.1130136986301	204.304794520548	97.8362127671133	2247953.74315069	7146.60896253441	7168392	5333.47
1	H04	3	CHEK1	NA	Positive	3	10.2359550561798	219.651685393258	124.095162800517	2561653.60674157	8201.01783798708	8149584	6314.83
1	H05	1	CHEK1	NA	Positive	1	9.5906432748538	242.865497076023	122.349133042781	2813918.97076023	7464.90766283427	9922158.4	5790.59
1	H05	2	CHEK1	NA	Positive	2	11.4902723735409	176.933852140078	67.8254224530579	1783235.10116732	6144.12918928903	6022267	4306.17
1	H05	3	CHEK1	NA	Positive	3	11.6363636363636	207.148325358852	98.0872788182462	2253801.62200957	7156.41659677583	7444887	5291.72
1	H06	1	CHEK1	NA	Positive	1	6.71578947368421	240.247368421053	143.488645371513	3052395.25263158	8679.30219022094	10477321	7230.22
1	H06	2	CHEK1	NA	Positive	2	9.45327102803738	230.68691588785	129.570901383487	2743349.79906542	8258.32689584811	9678531	6583.29
1	H06	3	CHEK1	NA	Positive	3	9.80084745762712	190.902542372881	93.426217400562	2164011	7323.72314135874	7736838	5444.72
1	H07	1	CHEK1	NA	Positive	1	8.11320754716981	206.577358490566	102.779143189277	2437679.26792453	7151.72192333839	8280841.1	5623.18
1	H07	2	CHEK1	NA	Positive	2	10.5705882352941	245.117647058824	129.569998765112	2862158.97647059	7883.7213704798	9256418	6206.23
1	H07	3	CHEK1	NA	Positive	3	11.5957446808511	206.462765957447	78.8228842561201	2207416.45212766	6789.71457377993	6825682	4979.85
1	H08	1	CHEK1	NA	Positive	1	9.37254901960784	282.549019607843	168.191844594467	3501764.43627451	8981.25342756543	12057783.6	7572.29
1	H08	2	CHEK1	NA	Positive	2	13.1850220264317	249.555066079295	96.7937260815895	2693719.80176211	7438.28109383779	8320708	5477.77
1	H08	3	CHEK1	NA	Positive	3	10.3432835820896	241.283582089552	136.785763574464	2817974.24378109	7994.63328765536	9043956	6391
1	H09	1	NOTCH2	NM_024408	sample	1	12.9479768786127	129.670520231214	11.2607110840252	705804.387283237	3906.83769014093	3023621.2	1996.18
1	H09	2	NOTCH2	NM_024408	sample	2	17.4384858044164	153.687697160883	10.3195670672899	910889.476340694	4479.51617452484	3226888	2121.35
1	H09	3	NOTCH2	NM_024408	sample	3	15.8658536585366	149.426829268293	12.0980135883977	955196.016260163	4234.55252413378	3306287	2010.09
1	H10	1	FANCM	NM_020937	sample	1	12.756264236902	142.993166287016	12.0122571748011	828325.776765376	4252.49761896727	3239597.2	2112.45
1	H10	2	FANCM	NM_020937	sample	2	17.5574229691877	146.745098039216	9.90903898109538	818232.859943978	4293.59289278146	2858753	1896.54
1	H10	3	FANCM	NM_020937	sample	3	16.7152542372881	142.301694915254	8.62376418471415	790263.13559322	4007.44841329335	2727043	1679.62
1	H11	1	RASA1	NM_022650	sample	1	12.7197452229299	121.21974522293	12.5099029322775	593914.28343949	3787.42230273903	2548396.8	1787.87
1	H11	2	RASA1	NM_022650	sample	2	15.9075907590759	123.557755775578	9.17825385914669	635386.782178218	3934.21900193712	2552463	1645.13
1	H11	3	RASA1	NM_022650	sample	3	17.2341772151899	133.493670886076	10.3454832734816	723457.227848101	3877.30444390284	2748871	1774.47
1	H12	1	KDM5C	NM_004187	sample	1	8.2843137254902	88.5470588235294	8.28924488471912	472919.937254902	2613.58778032428	1844796.6	1249.5
1	H12	2	KDM5C	NM_004187	sample	2	17.6431924882629	143.539906103286	11.4209144378154	758465.563380282	4153.3192029077	2914358	1960.78
1	H12	3	KDM5C	NM_004187	sample	3	16.9029850746269	150.921641791045	12.3667634660749	917525.895522388	4425.00119461691	3261370	2064.44
1	H13	1	FAS	NA	sample	1	14.6334841628959	155.746606334842	13.9336202315077	811328.131221719	4212.59917231864	3186246.2	2025.25
1	H13	2	FAS	NA	sample	2	17.7342342342342	146.310810810811	11.4975169777892	829058.247747748	4411.61753823764	3466927	2037.35
1	H13	3	FAS	NA	sample	3	16.672972972973	130.918918918919	9.10818991980727	644426.567567568	3821.10618702959	2672994	1703.71
1	H14	1	PTPRC	NR_052021	sample	1	12.1360294117647	124.996323529412	14.7609494735838	626972.669117647	3841.35909302154	2651271.6	1803.11
1	H14	2	PTPRC	NR_052021	sample	2	16.08203125	129.78515625	10.4184629537388	680272.484375	3862.3986558532	2612765	1656.06
1	H14	3	PTPRC	NR_052021	sample	3	16.7589285714286	133.345238095238	10.7733400958108	684084.443452381	4000.80808964419	2650803	1793.75
1	H15	1	PTPRU	NM_133178	sample	1	13.3878326996198	152.304182509506	14.2662388672651	878224.615969582	4350.24783291666	3292417.8	2160.11
1	H15	2	PTPRU	NM_133178	sample	2	16.4556962025316	148.835443037975	13.946797677783	911866.502109705	4363.81695137033	3225499	2090.73
1	H15	3	PTPRU	NM_133178	sample	3	17.7251461988304	155.342105263158	13.3234117871596	919115.745614035	4775.55739362426	3156729	2194.94
1	H16	1	FUBP1	NM_003902	sample	1	12.9644128113879	125.953736654804	14.3920273731807	718409.181494662	3766.01600270024	3225109.4	1917.01
1	H16	2	FUBP1	NM_003902	sample	2	18.5492063492064	134.546031746032	7.61263466237812	657652.504761905	3744.39679415738	2626184	1706.03
1	H16	3	FUBP1	NM_003902	sample	3	17.589928057554	135.514388489209	8.49476862349315	731806.708633094	3844.70886404448	2834840	1751.06
1	H17	1	CHEK1	NA	Positive	1	8.55056179775281	241.808988764045	128.98613637355	2906105.70786517	8412.88068433328	10194093.3	6767.72
1	H17	2	CHEK1	NA	Positive	2	12.1150442477876	242.283185840708	113.214433710755	2702534.74778761	7650.0139848945	8662642	5607.07
1	H17	3	CHEK1	NA	Positive	3	10.1244444444444	215.697777777778	109.841326303071	2485039.43555556	7759.48226794829	7697797	5887.79
1	H18	1	CHEK1	NA	Positive	1	8.00473933649289	209.156398104265	115.631960978824	2386681.54028436	7431.0235360183	7947876.7	5684
1	H18	2	CHEK1	NA	Positive	2	11.4087591240876	270.321167883212	121.446556228088	3176662.69343066	8553.44370352564	9582462	6535.69
1	H18	3	CHEK1	NA	Positive	3	11.1339285714286	232.553571428571	111.340264894024	2624913.16517857	7600.36734215406	8399853	5760.92
1	H19	1	CHEK1	NA	Positive	1	6.60402684563758	222.114093959732	126.172035652886	2687778.43624161	7795.14127865313	8678890	6281.96
1	H19	2	CHEK1	NA	Positive	2	9.99350649350649	248.266233766234	143.998089306321	2996539.13636364	8443.25328734716	9686349	6589.28
1	H19	3	CHEK1	NA	Positive	3	10.8984375	230.78125	120.987905617924	2719550.140625	7281.64511213013	8846527	5373.74
1	H20	1	CHEK1	NA	Positive	1	8.08490566037736	199.688679245283	91.7225849082694	2229013.03301887	7071.01598583898	7300895	5233.83
1	H20	2	CHEK1	NA	Positive	2	11.528	293.288	136.048509011116	3557833.728	8682.19137116769	10592753	6768.55
1	H20	3	CHEK1	NA	Positive	3	9.88405797101449	207.54347826087	107.457392887825	2514035.66666667	7972.87503421313	8534319	6166.22
1	H21	1	CHEK1	NA	Positive	1	7.8407960199005	222.18407960199	123.918960961127	2661811.7761194	7703.63893164344	8976272.3	6213.14
1	H21	2	CHEK1	NA	Positive	2	12.5	217.805555555556	102.424842676175	2392474.64814815	6916.17893760832	7949631	5131.38
1	H21	3	CHEK1	NA	Positive	3	10.7444089456869	211.785942492013	100.760072951731	2396941.4057508	7216.88888744571	7725693	5419.44
1	H22	1	CHEK1	NA	Positive	1	8.75732217573222	189.874476987448	90.6330997890244	2085999.54811715	6910.27960906423	6874087.8	5027.11
1	H22	2	CHEK1	NA	Positive	2	11.9128787878788	189.261363636364	82.0920863215413	1961720.50757576	6365.52607481775	6014162	4562.06
1	H22	3	CHEK1	NA	Positive	3	13.7903225806452	215.833333333333	96.7216106237934	2279390.41935484	6779.40859853254	7357665	5007.86
1	I03	1	RPA32	NA	Positive	1	15.5604395604396	298.483516483517	100.369611668175	3339815.89010989	8522.07549268823	11251291.3	6821.69
1	I03	2	RPA32	NA	Positive	2	15.9129032258065	281.835483870968	93.6846562229159	3118534.3516129	8078.11603415855	9523260	6279.39
1	I03	3	RPA32	NA	Positive	3	18.515625	316.225	98.2186359348212	3450269.0375	8638.02984787325	10394783	6725.2
1	I04	1	RPA32	NA	Positive	1	12.6907216494845	316.855670103093	124.406171457612	3688594.14776632	8721.04399904884	11365231.2	6970.8
1	I04	2	RPA32	NA	Positive	2	19.0114068441065	324.920152091255	91.1426826279757	3533570.96577947	7966.52333461631	10804922	6070.92
1	I04	3	RPA32	NA	Positive	3	15.2634730538922	331.11377245509	122.493039938887	3878728.88323353	9224.8274479203	11620556	7335.8
1	I05	1	RPA32	NA	Positive	1	16.2413793103448	318.793103448276	80.1894394063507	3431884.6862069	8132.33679691162	10634647.7	6467.95
1	I05	2	RPA32	NA	Positive	2	21.132183908046	335.873563218391	81.4626705953278	3536552.27298851	7985.98643140298	10524583	6071.97
1	I05	3	RPA32	NA	Positive	3	20.5650969529086	332.277008310249	103.595661393595	3435099.92243767	8057.22906050665	10428488	6174.51
1	I06	1	RPA32	NA	Positive	1	19.2507552870091	318.845921450151	84.3860697062892	3279126.28398792	7850.29709578875	10722666.8	6158.65
1	I06	2	RPA32	NA	Positive	2	17.9864406779661	277.342372881356	66.6989961609653	2798804.77966102	7007.27052833849	8392698	5084.88
1	I06	3	RPA32	NA	Positive	3	20.2205882352941	297.741176470588	75.6978656421542	3019638.63529412	7456.99216452588	9198444	5583.19
1	I07	1	RPA32	NA	Positive	1	14.0048780487805	292.760975609756	101.361424020524	3216546.14146341	8520.79976787442	10095680.3	6708.17
1	I07	2	RPA32	NA	Positive	2	17.4476534296029	317.317689530686	102.744243398855	3489802.4368231	8591.88051257999	10056356	6695.48
1	I07	3	RPA32	NA	Positive	3	18.4140350877193	377.466666666667	119.97844065447	4309122.59298246	9284.59804211454	12842070	7400.23
1	I08	1	RPA32	NA	Positive	1	16.2152974504249	311.909348441926	107.542675205939	3396696.42492918	8462.98740664851	11007228.5	6726.65
1	I08	2	RPA32	NA	Positive	2	17.4137931034483	317.55938697318	97.6259122776409	3556488.15708812	8827.40251824787	10754093	6784.27
1	I08	3	RPA32	NA	Positive	3	17.7939189189189	321.618243243243	93.2636099233506	3505748.18918919	8488.21111255346	10287930	6564.84
1	I09	1	ARHGAP35	NM_004491	sample	1	14.4821428571429	136.994047619048	9.70215503396672	679385.592261905	3799.26698964697	3049518.3	1851.89
1	I09	2	ARHGAP35	NM_004491	sample	2	20.2133757961783	155.391719745223	7.77543637081729	787824.566878981	3990.65621889099	2997919	1677.72
1	I09	3	ARHGAP35	NM_004491	sample	3	18.0573770491803	152.117486338798	10.1867421098471	820079.319672131	4419.63963940822	2882401	1987.49
1	I10	1	AHNAK	NM_024060	sample	1	15.2633744855967	134.995884773663	11.2290939733134	653046.769547325	3794.45679433329	3140667.9	1864.05
1	I10	2	AHNAK	NM_024060	sample	2	19.4489795918367	137.477551020408	8.50161463403226	681311.653061225	3788.91817679557	2898040	1709.6
1	I10	3	AHNAK	NM_024060	sample	3	21.8801652892562	163.157024793388	8.17114791974194	814396.388429752	3839.65374846935	3018796	1752.2
1	I11	1	SH2B3	NM_005475	sample	1	13.3885057471264	138.937931034483	14.3876468942257	725443.225287356	4097.94626372951	3212655.3	1949.9
1	I11	2	SH2B3	NM_005475	sample	2	17.3458646616541	144.696741854637	9.57444778693303	832939.558897243	4164.20906182748	3127231	1914.87
1	I11	3	SH2B3	NM_005475	sample	3	17.3569482288828	147.196185286104	11.1315942149814	788580.891008174	4201.2659159801	2993945	1839.14
1	I12	1	MSH2	NM_000251	sample	1	13.4234234234234	135.177177177177	15.6955164740333	732439.906906907	4165.80488774579	3123672.3	2160.69
1	I12	2	MSH2	NM_000251	sample	2	17.0170316301703	147.642335766423	9.23703516678113	840140.98053528	4300.68139359859	3110083	1887.12
1	I12	3	MSH2	NM_000251	sample	3	16.9564102564103	147.658974358974	11.2331571525669	876954.758974359	4363.08677138813	3132436	2025.82
1	I13	1	NOTCH1	NM_017617	sample	1	13.1650165016502	141.610561056106	14.3805271518521	786378.122112211	4271.42803579021	3187075.6	2078.81
1	I13	2	NOTCH1	NM_017617	sample	2	16.6235294117647	134.520588235294	8.66014272396471	755665.241176471	4041.21482236135	2784805	1814.15
1	I13	3	NOTCH1	NM_017617	sample	3	15.8373205741627	133.267942583732	12.2767374080769	769297.593301435	4236.37601520027	2850380	1893.58
1	I14	1	RAD51	NM_133487	sample	1	24.1960784313725	259.607843137255	13.6728891592921	1475072.0245098	4856.10082102204	5253140.8	2775.77
1	I14	2	RAD51	NM_133487	sample	2	29.5388127853881	259.890410958904	14.7265973851802	1652620.45205479	5050.54009793987	4994869	2822.19
1	I14	3	RAD51	NM_133487	sample	3	28.6263157894737	244.542105263158	15.8217483653185	1378105.76842105	4805.72857088296	4262834	2589.97
1	I15	1	ZFHX4	NM_024721	sample	1	15.0926640926641	156.119691119691	12.2594512289254	813445.231660232	4199.28835553595	3203676.9	2017.2
1	I15	2	ZFHX4	NM_024721	sample	2	18.5727554179567	149.486068111455	12.5003405387994	906461.00619195	4613.12777677151	3187383	2279.89
1	I15	3	ZFHX4	NM_024721	sample	3	17	135.034188034188	11.3642658339942	815274.752136752	4718.22575913016	2970484	2401.52
1	I16	1	KMT2C	NM_170606	sample	1	12.1013986013986	119.174825174825	11.075199080624	569762.954545455	3568.8451489934	2583489.7	1562.61
1	I16	2	KMT2C	NM_170606	sample	2	15.43359375	117.95703125	9.24080560743743	604370.16796875	3834.10583098053	2451933	1638.57
1	I16	3	KMT2C	NM_170606	sample	3	15.2398190045249	116.486425339367	8.74689872119294	555251.970588235	3617.13446868597	2220679	1515.39
1	I17	1	RPA32	NA	Positive	1	16.2757201646091	361.720164609053	124.296000973516	4057287.86419753	9516.88166184748	12701566.6	7736.89
1	I17	2	RPA32	NA	Positive	2	15.2738095238095	342.39880952381	127.289577761175	4087873.61904762	10010.3792403968	12585931	8012.16
1	I17	3	RPA32	NA	Positive	3	18.8936170212766	314.523404255319	90.7241345798896	3398082.68085106	8190.86668052822	9818862	6183.53
1	I18	1	RPA32	NA	Positive	1	16.0534351145038	352.69465648855	117.859826748819	3929159.86259542	9303.27680847592	12460175.7	7484.22
1	I18	2	RPA32	NA	Positive	2	18.4082568807339	281.114678899083	70.9381699583048	2881593.86238532	7511.42295407787	8788283	5582.01
1	I18	3	RPA32	NA	Positive	3	16.7061611374408	312.976303317536	118.069868265861	3512457.17535545	8614.32327208709	10833242	6590.81
1	I19	1	RPA32	NA	Positive	1	14.0405904059041	292.239852398524	84.3538196059384	3164439.79335793	7595.22782726385	9578326	5910.18
1	I19	2	RPA32	NA	Positive	2	17.9209302325581	319.651162790698	103.421660897696	3480108.35813953	8129.97132492933	10233947	6183.06
1	I19	3	RPA32	NA	Positive	3	17.5591715976331	317.363905325444	98.2637793102447	3548708.87278107	8897.92182664112	10855987	6897.09
1	I20	1	RPA32	NA	Positive	1	16.0273556231003	337.270516717325	90.3960052540377	3696648.01823708	8858.13380945508	10942772.8	7057.09
1	I20	2	RPA32	NA	Positive	2	20.0404858299595	331.182186234818	98.1174324943394	3525314.77327935	8524.29076716654	10496453	6459.1
1	I20	3	RPA32	NA	Positive	3	18.6896551724138	325.98275862069	107.821571743339	3549424.22413793	8554.96929468658	10273977	6653.88
1	I21	1	RPA32	NA	Positive	1	14.6985815602837	337.042553191489	115.733243563146	3727853.10638298	8750.08573231819	11392957.7	6929.5
1	I21	2	RPA32	NA	Positive	2	18.7044534412955	336.542510121458	97.3245602838169	3701758.40890688	8776.01785058212	10824890	6737.35
1	I21	3	RPA32	NA	Positive	3	16.6107784431138	313.359281437126	115.255033349991	3466147.34131737	8408.15649197716	10048620	6410.81
1	I22	1	RPA32	NA	Positive	1	15.177358490566	323.524528301887	111.841513871073	3515290.10566038	8521.20527708525	10820276.2	6735.69
1	I22	2	RPA32	NA	Positive	2	18.8333333333333	335.742937853107	90.7228369142676	3737096.26553672	8770.37847780693	11075998	7038.49
1	I22	3	RPA32	NA	Positive	3	19.7870619946092	317.770889487871	81.1385452429908	3343089.23180593	7984.83180837059	9682010	6135.27
1	J03	1	ATR	NA	Positive	1	8.26171243941842	82.7915993537964	15.3762162220038	549429.988691438	3545.10103812132	2136664.2	1697.52
1	J03	2	ATR	NA	Positive	2	9.88943894389439	89	13.9482466139557	600349.803630363	3769.15746794205	2128829	1779.29
1	J03	3	ATR	NA	Positive	3	11.6497975708502	97.9595141700405	17.6960724460335	673144.123481781	3888.24233241401	2356907	2031.36
1	J04	1	ATR	NA	Positive	1	8.20181405895692	72.6145124716553	12.1809202780094	407648.709750567	3183.48202418805	1949963.5	1635.68
1	J04	2	ATR	NA	Positive	2	11.8369408369408	89.2900432900433	11.6314066302067	516370.132756133	3603.42593805264	1981861	1635.1
1	J04	3	ATR	NA	Positive	3	11.8606557377049	95.055737704918	15.49798400412	598834.303278689	3551.30872429357	2175790	1712.03
1	J05	1	ATR	NA	Positive	1	10.2452025586354	102.65671641791	15.170035201393	600306.658848614	3634.51739082979	2314035.2	1648.67
1	J05	2	ATR	NA	Positive	2	12.2322775263952	94.8355957767723	12.8208240637644	564200.600301659	3576.26788252687	2035319	1643.87
1	J05	3	ATR	NA	Positive	3	13.1606118546845	107.028680688337	14.7510859801774	680356.604206501	3580.37268795643	2473202	1800.24
1	J06	1	ATR	NA	Positive	1	8.99095022624434	87.0882352941177	14.8474243531569	560037.2760181	3574.76108154026	2189372.7	1751.92
1	J06	2	ATR	NA	Positive	2	12.5296803652968	104.805175038052	13.5406418866915	685859.592085236	3746.22964791743	2310436	1776.36
1	J06	3	ATR	NA	Positive	3	11.2678288431062	88.2266244057052	14.5485568715674	532060.893819334	3348.08120563006	1938119	1560.76
1	J07	1	ATR	NA	Positive	1	8.38181818181818	84.6727272727273	15.2052543486812	551355.913636364	3697.81250876821	2232288.8	1856.6
1	J07	2	ATR	NA	Positive	2	11.4593023255814	96.0959302325581	18.2009273342588	631064.270348837	3699.82295993449	2402579	1879.5
1	J07	3	ATR	NA	Positive	3	11.7361963190184	99.1083844580777	13.6982752132651	622052.63394683	3802.57984277603	2056304	1814.53
1	J08	1	ATR	NA	Positive	1	8.39953810623557	94.9907621247113	16.7245340032145	615370.979214781	3927.66774163015	2213685.4	1955.3
1	J08	2	ATR	NA	Positive	2	10.9107692307692	86.8953846153846	12.9893897946639	501367.64	3448.13332899619	1943697	1647.04
1	J08	3	ATR	NA	Positive	3	11.4509466437177	84.8450946643718	12.247818695651	489790.339070568	3572.07793635293	2021404	1653.24
1	J09	1	STIM1	NM_003156	sample	1	14.3311688311688	178.707792207792	16.1471921578647	1158377.19480519	4398.52794875607	4301392.6	2432.14
1	J09	2	STIM1	NM_003156	sample	2	20.7238605898123	163.774798927614	9.70780104557559	939376.426273458	4516.88021225688	3473097	2067.05
1	J09	3	STIM1	NM_003156	sample	3	16.986013986014	150.618881118881	10.7971356599984	895808.335664336	4537.68118308128	3282930	2100.71
1	J10	1	DICER1	NM_030621	sample	1	13.2745901639344	142.426229508197	14.6333544811348	791388.901639344	3900.42152967999	3251388.5	1997.38
1	J10	2	DICER1	NM_030621	sample	2	15.2348993288591	124.004474272931	13.6353723152138	678565.234899329	4070.13659520115	2815035	1944.73
1	J10	3	DICER1	NM_030621	sample	3	15.6933797909408	141.672473867596	13.3123709801954	798076.836236934	4276.01141986907	2968087	1875.7
1	J11	1	PASK	NM_015148	sample	1	13.8908554572271	138.038348082596	12.14476589387	692088.530973451	3837.94248229015	2989409.4	1871.49
1	J11	2	PASK	NM_015148	sample	2	17.0833333333333	136.009259259259	11.3962514112703	760803.077160494	4077.8469197792	2969529	1838.65
1	J11	3	PASK	NM_015148	sample	3	17.743119266055	142.960244648318	12.1152509123422	787115.883792049	4169.67627789588	2953201	1815.76
1	J12	1	EZH2	NM_152998	sample	1	15.2152466367713	179.708520179372	11.758928481769	1041996.09865471	4534.2916187639	3832831	2291.22
1	J12	2	EZH2	NM_152998	sample	2	15.5762081784387	140.230483271375	10.2665825503776	719111.26394052	4128.41863729779	2648787	1667.39
1	J12	3	EZH2	NM_152998	sample	3	16.1530612244898	144.775510204082	14.6424231257034	873778.472789116	4464.08125097362	3197842	2108.39
1	J13	1	ATF7IP	NM_018179	sample	1	14.2981818181818	166.658181818182	14.3407042177407	941229.803636364	4484.5499478809	3641550.9	2215.99
1	J13	2	ATF7IP	NM_018179	sample	2	19.5	165.803468208092	9.77028202380006	884084.052023121	4386.60594494381	3143431	1865.22
1	J13	3	ATF7IP	NM_018179	sample	3	16.7553516819572	146.418960244648	13.7730671143358	811544.629969419	4390.00587660429	2919552	1913.39
1	J14	1	RB1	NM_000321	sample	1	14.0057636887608	158.253602305476	15.931789466959	932191.129682997	4441.01398602255	3521344.2	2297.13
1	J14	2	RB1	NM_000321	sample	2	17.1120331950207	150.771784232365	11.3060275730194	879070.659751037	4291.20431271999	3081171	1991.88
1	J14	3	RB1	NM_000321	sample	3	16.6742209631728	142.776203966006	11.4870067242585	780679.747875354	4372.85469714636	2860115	1939.68
1	J15	1	RPA2	NM_002946	sample	1	13.7477477477477	296.603603603604	99.4271586608088	3222586.49099099	8307.37375344547	10065198.1	6390.76
1	J15	2	RPA2	NM_002946	sample	2	20.5213675213675	368.029914529915	89.7692497113327	4088028.02136752	9228.89501176614	11860546	7150.11
1	J15	3	RPA2	NM_002946	sample	3	17.5652173913043	291.388586956522	95.6273283091369	3169594.35054348	8168.12522902478	10034168	6122.6
1	J16	1	RPS2	NM_002952	sample	1	14.4039735099338	153.139072847682	12.4266829067483	899411.761589404	4463.01780130572	3560496.1	2322.45
1	J16	2	RPS2	NM_002952	sample	2	18.1388888888889	146.694444444444	10.6659422902293	782948.62962963	4321.27817193686	2919656	2022.01
1	J16	3	RPS2	NM_002952	sample	3	17.3290598290598	140.320512820513	11.7539679917561	761758.957264957	4254.05735537635	2814425	1920.28
1	J17	1	ATR	NA	Positive	1	9.7175572519084	99.9821882951654	14.5126962721754	556750.262086514	3463.08236475032	2011226.9	1688.17
1	J17	2	ATR	NA	Positive	2	12.6147959183673	111.352040816327	15.1920434894524	725934.232142857	4051.22998970903	2329969	1984.31
1	J17	3	ATR	NA	Positive	3	12.1591448931116	103.532066508314	14.8225189403557	684204.923990499	3977.592986647	2434444	2023.24
1	J18	1	ATR	NA	Positive	1	9.17539267015707	91.5471204188482	15.5664428450265	559034.342931937	3706.29101973714	2061789.4	1838.16
1	J18	2	ATR	NA	Positive	2	13.0993071593533	113.806004618938	12.6088082297625	710651.466512702	4236.69625338335	2257436	2019.84
1	J18	3	ATR	NA	Positive	3	11.5350877192982	96.9364035087719	14.2568232123695	560537.118421053	3754.92321009704	1963112	1771.7
1	J19	1	ATR	NA	Positive	1	11.3357142857143	123.778571428571	16.9569238828295	761297.3	4112.1318421934	2646523.7	2039.09
1	J19	2	ATR	NA	Positive	2	12.6666666666667	101.641379310345	16.0021887781316	617579.55862069	3743.73534396236	2233294	1871.83
1	J19	3	ATR	NA	Positive	3	11.8557874762808	96.7590132827325	16.7786277124799	593336.59772296	3949.10663670455	2008868	2045.16
1	J20	1	ATR	NA	Positive	1	8.81585081585082	93.2447552447552	21.6945011020339	608564.006993007	3554.04596890985	2305878.2	1871.29
1	J20	2	ATR	NA	Positive	2	12.3385518590998	99.6575342465753	15.4932385273235	612651.277886497	3659.58630192843	2155050	1818.16
1	J20	3	ATR	NA	Positive	3	12.1731958762887	103.101030927835	18.449253343452	669735.451546392	3816.07578301773	2339335	1849.18
1	J21	1	ATR	NA	Positive	1	9.55737704918033	97.4608378870674	17.359578399402	610059.448087432	3762.05210682322	2289600.8	1894.25
1	J21	2	ATR	NA	Positive	2	13.9060402684564	106.463087248322	15.6899368141158	653807.33557047	3751.14098160519	2323023	1843.79
1	J21	3	ATR	NA	Positive	3	12.7230769230769	113.128846153846	14.1432344732219	713706.757692308	3772.02709506501	2316798	1798.29
1	J22	1	ATR	NA	Positive	1	9.21380846325167	102.781737193764	17.8984466655128	642179.469933185	3843.025583821	2212086.7	1966.96
1	J22	2	ATR	NA	Positive	2	11.5944206008584	93.7510729613734	14.2359532547769	545890.58583691	3788.07266661104	1784714	1844.54
1	J22	3	ATR	NA	Positive	3	12.8012924071082	96.8546042003231	14.3804392560132	561781.909531502	3626.18844645471	1908027	1683.76
1	K03	1	OTNT	NA	Neutral	1	11.9423076923077	126.660256410256	11.7343627155473	744491.397435897	3704.92585370587	2993398.4	1804.35
1	K03	2	OTNT	NA	Neutral	2	14.8285077951002	115.650334075724	11.2641986194103	618440.398663697	3867.49551902817	2489570	1784.11
1	K03	3	OTNT	NA	Neutral	3	17.1780821917808	138.474885844749	9.76984042420738	785241.164383562	4072.63105994347	2967918	2009.13
1	K04	1	OTNT	NA	Neutral	1	12.8592592592593	128.21975308642	10.8159113698708	657699.459259259	3979.12453713149	3069461.6	1961.18
1	K04	2	OTNT	NA	Neutral	2	15.7593457943925	125.85046728972	10.9075417662267	715448.105140187	3903.16644729296	2904858	1745.69
1	K04	3	OTNT	NA	Neutral	3	15.2146596858639	128.301047120419	12.059581431602	761318.767015707	4202.44700555827	2947905	1926.97
1	K05	1	OTNT	NA	Neutral	1	13.2145328719723	124.290657439446	11.0139535278955	588247.968858131	3736.52807379256	2871584	1832.88
1	K05	2	OTNT	NA	Neutral	2	15.3697478991597	124.960784313725	9.21995526127762	655448.669467787	4069.10044376345	2710080	1664.17
1	K05	3	OTNT	NA	Neutral	3	16.4545454545455	129.912878787879	9.14195141744838	630105.799242424	3789.24641642722	2572581	1613.37
1	K06	1	OTNT	NA	Neutral	1	10.318339100346	114.653979238754	14.1253610034023	659600.529411765	3871.67290369551	2802536.8	1872.06
1	K06	2	OTNT	NA	Neutral	2	16.0961538461538	127.394230769231	8.21816148885734	638230.144230769	3892.69030510837	2601227	1662.61
1	K06	3	OTNT	NA	Neutral	3	14.7789757412399	114.938005390836	8.05063271222866	542991.822102426	3623.17269283657	2172252	1514.2
1	K07	1	OTNT	NA	Neutral	1	11.4066666666667	113.756666666667	12.1825826902484	646323.503333333	4144.31047385237	3053505.4	2045.7
1	K07	2	OTNT	NA	Neutral	2	15.4133333333333	130.156666666667	8.23546267856992	788847.653333333	4171.07129819297	2947019	1837.89
1	K07	3	OTNT	NA	Neutral	3	16.0331632653061	124.020408163265	8.77188924464528	625575.428571429	4022.94378590724	2623317	1606.81
1	K08	1	OTNT	NA	Neutral	1	11.7892561983471	114.231404958678	10.6558696040448	636983.173553719	3846.0903198924	2874183.6	1837.76
1	K08	2	OTNT	NA	Neutral	2	16.3846153846154	138.5	10.1940568251408	728106.576923077	3917.57467859862	2890080	1723.36
1	K08	3	OTNT	NA	Neutral	3	15.7791798107256	126.864353312303	9.93973911278163	703002.706624606	4193.85313329118	2908365	1786.98
1	K09	1	RAD21	NM_006265	sample	1	14.8586956521739	170.989130434783	14.2074719884043	1019237.51630435	4910.11367150097	3850438	2564.79
1	K09	2	RAD21	NM_006265	sample	2	18.1070234113712	182.130434782609	11.7209388237193	1135887.82608696	4869.99860442104	3776427	2351.63
1	K09	3	RAD21	NM_006265	sample	3	17.6341463414634	168.540069686411	12.0344552720133	999561.93728223	4630.53715316653	3543460	2213.08
1	K10	1	CUX1	NM_181500	sample	1	12.6810344827586	138.82183908046	12.4531699293683	817344.32183908	4306.84261203096	3344020.2	2201.65
1	K10	2	CUX1	NM_181500	sample	2	16.3432203389831	152.46186440678	11.3639953987748	986593.228813559	4502.39627279639	3412190	2274.66
1	K10	3	CUX1	NM_181500	sample	3	15.4773413897281	129.755287009063	10.2852733161285	753486.498489426	4186.65009699391	2842637	1956.22
1	K11	1	POLE	NM_006231	sample	1	21.9516728624535	211.28624535316	17.132899501526	1519438.27137546	5120.39799819216	5770620.6	3247.34
1	K11	2	POLE	NM_006231	sample	2	24.4765100671141	239.812080536913	21.3283221282486	1813636.98993289	5268.5516193118	5771474	3213.84
1	K11	3	POLE	NM_006231	sample	3	25.5308641975309	227.521604938272	17.1729248557522	1540091.49382716	4851.91731456271	5003955	2846.18
1	K12	1	NCOA6	NM_014071	sample	1	16.6113360323887	171.004048582996	10.7664029142848	894361.655870445	4246.34447798904	3724755.5	2153.41
1	K12	2	NCOA6	NM_014071	sample	2	17.2533692722372	150.735849056604	12.3227718345333	919424.644204852	4669.39593917044	3402252	2206.05
1	K12	3	NCOA6	NM_014071	sample	3	14.9712643678161	127.885057471264	12.594763081064	880979.218390805	4906.32297854322	3337853	2330.89
1	K13	1	APC	NM_000038	sample	1	14.7649006622517	135.526490066225	10.6274450289215	660212	3710.49289815127	3039215.2	1826.74
1	K13	2	APC	NM_000038	sample	2	19.8931623931624	148.299145299145	9.72090121170441	731205.944444445	3830.21747736174	2926271	1710.42
1	K13	3	APC	NM_000038	sample	3	21.2232415902141	157.917431192661	8.94379771673862	809873.437308869	4126.07101496732	3049551	1836.73
1	K14	1	CREBBP	NM_004380	sample	1	12.3633720930233	142.860465116279	16.5143473015214	892085.892441861	4165.74167436923	3350505.9	2203.1
1	K14	2	CREBBP	NM_004380	sample	2	18.5659340659341	169.758241758242	14.3590543424217	1058266.03846154	4518.36937311898	3788140	2279.92
1	K14	3	CREBBP	NM_004380	sample	3	17.9783950617284	150.932098765432	14.3043442099724	863941.537037037	4396.62190375985	3307413	2091.24
1	K15	1	MGA	NM_001080541	sample	1	14.0183823529412	139.036764705882	13.7053495533357	684224.757352941	3908.50667895247	2979667.2	1873.15
1	K15	2	MGA	NM_001080541	sample	2	18.5637583892617	147.536912751678	10.4203220894694	767580.922818792	4254.23084269624	3091496	1848.75
1	K15	3	MGA	NM_001080541	sample	3	17.6875	150.520833333333	10.226790036721	767037.120833333	4112.30873215713	2881482	1814.49
1	K16	1	CHEK1	NM_001274	sample	1	7.68539325842697	254.488764044944	143.508236203838	3113428.46067416	8665.24459318689	10071945.1	7057.92
1	K16	2	CHEK1	NM_001274	sample	2	10.1105263157895	235.421052631579	115.005154232889	2694674.69473684	7819.78545720407	8271815	5879.46
1	K16	3	CHEK1	NM_001274	sample	3	12.3925619834711	199.169421487603	70.6181360262565	2007939.2892562	6255.36304718969	6146532	4330.89
1	K17	1	OTNT	NA	Neutral	1	11.1712328767123	100.099315068493	11.3255692839742	520658.188356164	3414.90552946576	2461238.5	1639.06
1	K17	2	OTNT	NA	Neutral	2	16.0788643533123	128.694006309148	8.73126205607519	655354.249211357	3860.26287686392	2551858	1662.23
1	K17	3	OTNT	NA	Neutral	3	16.3237179487179	128.641025641026	10.4263426664868	628977.342948718	3884.44040909215	2476625	1661.66
1	K18	1	OTNT	NA	Neutral	1	13.7148014440433	145.397111913357	12.8075485936048	783997.66064982	4189.35970461414	3148169.8	2136.34
1	K18	2	OTNT	NA	Neutral	2	16.7424242424242	147.439393939394	9.41165856416897	838987.003787879	4197.54449266786	3150716	1915.06
1	K18	3	OTNT	NA	Neutral	3	16.515625	135.88125	9.62975801359064	743368.5375	4145.84379993576	2889441	1946.77
1	K19	1	OTNT	NA	Neutral	1	12.8619402985075	139.727611940299	17.0874956080711	793539.787313433	4290.41192226048	3197775	2156.97
1	K19	2	OTNT	NA	Neutral	2	18.8468468468468	159.797297297297	15.0761799835165	921927.959459459	4306.73803843504	3287114	2003.1
1	K19	3	OTNT	NA	Neutral	3	16.4957264957265	141.649572649573	14.3059839550059	806846.239316239	4308.47536470497	2944810	1992.89
1	K20	1	OTNT	NA	Neutral	1	12.4441340782123	131.371508379888	15.4309305128762	717651.75698324	3921.88864557853	2835978	1915.62
1	K20	2	OTNT	NA	Neutral	2	15.6308139534884	124.526162790698	13.6752978295617	684581.296511628	4047.40790955569	2679097	1930.08
1	K20	3	OTNT	NA	Neutral	3	14.8551236749117	130.69964664311	12.0990871542377	771726.180212014	4309.92063442415	2814890	1999.02
1	K21	1	OTNT	NA	Neutral	1	12.555223880597	140.158208955224	18.3535178858621	826925.035820896	4338.06473089004	3287923.8	2116.6
1	K21	2	OTNT	NA	Neutral	2	15.85303514377	123.964856230032	7.83682250673973	654049.21086262	3748.56577033845	2528863	1636.62
1	K21	3	OTNT	NA	Neutral	3	17.1732522796353	136.571428571429	9.46188583311893	731213.027355623	4310.9707195562	2800522	1834.56
1	K22	1	OTNT	NA	Neutral	1	14.3163265306122	151.107142857143	13.0315478995478	776987.285714286	4197.96406615493	2970788	2011.54
1	K22	2	OTNT	NA	Neutral	2	16.2393822393822	125.324324324324	10.7388939223429	653536.501930502	3935.06903327045	2488744	1776.18
1	K22	3	OTNT	NA	Neutral	3	15.7513812154696	136.635359116022	11.677908326096	809674.591160221	4299.44903452935	2885832	1999.97
1	L03	1	RF	NA	Neutral	1	12.753807106599	118.144670050761	9.06943858620197	597029.081218274	3489.12201575268	2743057.2	1625.46
1	L03	2	RF	NA	Neutral	2	13.453634085213	107.799498746867	7.84265397959807	542294.085213033	3279.96504213209	2338704	1468.83
1	L03	3	RF	NA	Neutral	3	16.6453674121406	131.718849840256	11.1710302850301	712168.479233227	4212.0441739856	2906707	1910.3
1	L04	1	RF	NA	Neutral	1	12.4327868852459	136.475409836066	13.0420476068146	822221.301639344	4165.08382076804	3094281.8	2061.94
1	L04	2	RF	NA	Neutral	2	16.780487804878	136.012195121951	9.24202879282435	674604.518292683	4069.22554093655	2792669	1809.53
1	L04	3	RF	NA	Neutral	3	15.7401315789474	128.174342105263	10.6627077130753	693369.967105263	3969.65323548465	2825123	1807.92
1	L05	1	RF	NA	Neutral	1	13.1578947368421	139.53560371517	12.0630729509101	782946.510835913	4111.74786189053	3289443.3	1993.98
1	L05	2	RF	NA	Neutral	2	12.7715877437326	99.4150417827298	9.24775354193994	479905.211699164	3076.1558847031	1757928	1286.25
1	L05	3	RF	NA	Neutral	3	14.6466512702079	124.468822170901	12.1883968912615	702499.244803695	4209.63494278281	2626778	1940.72
1	L06	1	RF	NA	Neutral	1	12.7327327327327	136.6996996997	16.225232220358	790435.924924925	4496.64573759759	3132423.6	2170.25
1	L06	2	RF	NA	Neutral	2	13.6412213740458	113.76844783715	9.38304756094576	624870.58778626	3203.66232490953	2306745	1485.13
1	L06	3	RF	NA	Neutral	3	14.1741071428571	126.227678571429	11.9395287029068	744987.348214286	4138.61123658494	2882402	1910.63
1	L07	1	RF	NA	Neutral	1	9.21153846153846	98.6837606837607	9.05934516836318	540980.811965812	2952.8918427985	2170146.1	1358.04
1	L07	2	RF	NA	Neutral	2	11.724609375	93.197265625	6.66310512277375	480337.564453125	2855.32701383563	1881466	1213.3
1	L07	3	RF	NA	Neutral	3	15.1971830985915	121.299295774648	7.56036904322311	617066.954225352	3764.21635700824	2519657	1557.33
1	L08	1	RF	NA	Neutral	1	13.7587301587302	134.339682539683	10.0847560201902	692692.536507937	4123.12699916039	3052633.3	1916.2
1	L08	2	RF	NA	Neutral	2	12.8183760683761	96.8782051282051	5.92951320095498	490469.126068376	2876.76756132463	1929239	1213.5
1	L08	3	RF	NA	Neutral	3	15.8453237410072	135.787769784173	11.4372726504481	745281.694244604	4158.04961358748	2995305	1805.4
1	L09	1	PIGN	NM_012327	sample	1	14.5180412371134	147.59793814433	13.4492880848801	851198.005154639	4314.75234797761	3481376.8	2270.95
1	L09	2	PIGN	NM_012327	sample	2	16.4152380952381	134.657142857143	12.3889494079728	738180.64952381	4263.89011581368	3083743	1987.56
1	L09	3	PIGN	NM_012327	sample	3	17.172514619883	146.573099415205	11.7129405785561	840672.815789474	4209.8829174331	3187969	2041.62
1	L10	1	ERCC5	NM_000123	sample	1	13.341935483871	134.677419354839	10.6460371257351	678469.451612903	4018.62966779542	3008096.1	1903.9
1	L10	2	ERCC5	NM_000123	sample	2	16.8169934640523	149.986928104575	9.59290967545848	929591.555555556	4491.86746600927	3418626	2213.22
1	L10	3	ERCC5	NM_000123	sample	3	16.6870588235294	137.338823529412	9.01741333407907	673953.983529412	4021.22532145653	2706042	1721.61
1	L11	1	PHF6	NM_032335	sample	1	13.4522292993631	136.78025477707	13.8755068652135	741430.958598726	3968.85124807821	3176015.5	1931.34
1	L11	2	PHF6	NM_032335	sample	2	14.9086538461538	118.754807692308	8.80014391962015	667887.78125	3618.25677215987	2403102	1620.9
1	L11	3	PHF6	NM_032335	sample	3	17.0224719101124	136.294943820225	8.75763922160213	695122.02247191	4000.88265381203	2731706	1732.48
1	L12	1	BLM	NM_000057	sample	1	14.0207100591716	150.955621301775	11.642071305856	809154.523668639	4303.72764177879	3237132.2	2030.14
1	L12	2	BLM	NM_000057	sample	2	15.8501628664495	132.273615635179	13.2058054807934	762223.719869707	4303.2987787228	2852938	1983.89
1	L12	3	BLM	NM_000057	sample	3	16.4196642685851	135.059952038369	10.2647512483371	681393.846522782	4019.88884749983	2669185	1742.4
1	L13	1	ARID1A	NM_006015	sample	1	14.5646258503401	171.578231292517	13.4163465015695	920887.489795918	4257.92437772343	3323861.1	1996.61
1	L13	2	ARID1A	NM_006015	sample	2	17.5754716981132	145.786163522013	11.8278039008121	785568.943396226	4168.19019773619	2942884	1899.13
1	L13	3	ARID1A	NM_006015	sample	3	17.6829268292683	135.636363636364	9.42427272463025	629904.702882483	3771.56097222445	2523469	1609.28
1	L14	1	EZH1	NM_001991	sample	1	13.0031948881789	137.638977635783	10.4647251843969	670176.335463259	3711.0218051302	2785475.6	1636.65
1	L14	2	EZH1	NM_001991	sample	2	16.5	120.747787610619	7.61254862708836	544044.407079646	3589.29602260416	2447428	1495.8
1	L14	3	EZH1	NM_001991	sample	3	16.9004329004329	132.445887445887	10.9662220846642	665455.608225108	3901.09592367147	2672197	1692.42
1	L15	1	ARID2	NM_152641	sample	1	12.6463414634146	131.048780487805	10.6441793522534	649313.947154472	3815.79420179079	2830877.9	1724.37
1	L15	2	ARID2	NM_152641	sample	2	16.2811059907834	125.013824884793	9.52431971394181	651115.437788018	3826.60613949829	2662764	1783.18
1	L15	3	ARID2	NM_152641	sample	3	15.0134048257373	121.876675603217	11.1436520762635	625455.892761394	3874.72743883559	2510789	1601.16
1	L16	1	FLT4	NM_002020	sample	1	13.2535612535613	146.008547008547	16.3832594900109	895529.524216524	4464.86241165977	3512612.3	2285.42
1	L16	2	FLT4	NM_002020	sample	2	17.9969512195122	145.115853658537	11.3296632307757	839608.682926829	4418.83033721998	3041794	2107.39
1	L16	3	FLT4	NM_002020	sample	3	17.6155778894472	148.866834170854	11.7858579595375	867371.165829146	4434.22637438165	3189443	2077.33
1	L17	1	RF	NA	Neutral	1	13.7659574468085	149.333333333333	14.8741736477321	853574.421985816	4564.65569080073	3324035.9	2197.23
1	L17	2	RF	NA	Neutral	2	16.6444444444444	140.32962962963	16.7255902870465	833614.6	4347.64334641728	3160039	2082.27
1	L17	3	RF	NA	Neutral	3	16.9891696750903	143.176895306859	9.04505417559563	837233.880866426	4388.95514568706	3174172	1970.31
1	L18	1	RF	NA	Neutral	1	12.53125	141.89375	15.3423200038634	803931.91875	4090.22205329325	3047922.4	1981.3
1	L18	2	RF	NA	Neutral	2	16.8352272727273	146.3125	12.6774606438561	852076.5625	4082.29957713114	3137387	2011.27
1	L18	3	RF	NA	Neutral	3	16.4211822660099	134.42118226601	11.0807088204598	680815.204433498	4006.91578159011	2613337	1752.9
1	L19	1	RF	NA	Neutral	1	14.0441176470588	162.156862745098	22.6670921500558	989706.789215686	4591.85103082525	3685281.6	2551.93
1	L19	2	RF	NA	Neutral	2	17.0035714285714	147.117857142857	9.90225330206623	901585.567857143	4321.55528458677	3104502	1976.57
1	L19	3	RF	NA	Neutral	3	17.122641509434	133.050314465409	8.0278832988426	734911.248427673	4150.53511737368	2880556	1862.99
1	L20	1	RF	NA	Neutral	1	13.3160621761658	139.507772020725	12.6186459882652	735021.176165803	3903.92274182441	2877938.5	1870
1	L20	2	RF	NA	Neutral	2	15.9855421686747	132.790361445783	11.7071803192608	718149.440963855	4196.7144844183	2734334	1834.09
1	L20	3	RF	NA	Neutral	3	15.965367965368	133.5670995671	10.5911456171676	753345.082251082	4466.07886300588	2793016	2083.47
1	L21	1	RF	NA	Neutral	1	12	127.942675159236	13.6375523604266	706709.993630573	4073.69705967809	2914339.5	1862.49
1	L21	2	RF	NA	Neutral	2	15.7251461988304	124.061403508772	9.45622606212904	630805.774853801	3951.56063822234	2487513	1684.7
1	L21	3	RF	NA	Neutral	3	16.6947674418605	128.918604651163	9.7666367013647	635063.723837209	4059.4806101698	2634462	1767.21
1	L22	1	RF	NA	Neutral	1	8.53280839895013	90.6194225721785	7.15181121838165	410252.419947507	2374.87441219084	1601210.3	1033.09
1	L22	2	RF	NA	Neutral	2	9.56648936170213	82.2367021276596	8.8871236587035	507285.191489362	2547.05225138365	1708245	1209.6
1	L22	3	RF	NA	Neutral	3	17.2293906810036	130.189964157706	9.81290920823468	631648.777777778	3889.48534885654	2602883	1690.02
1	M03	1	OTNT	NA	Neutral	1	12.1412213740458	121.782442748092	13.8949170068271	752018.874045802	4322.12783908824	3298133.9	2172.36
1	M03	2	OTNT	NA	Neutral	2	12.4844444444444	97.7422222222222	6.8291360942829	480446.944444444	2923.68032144023	1886021	1289.92
1	M03	3	OTNT	NA	Neutral	3	16.530612244898	125.090379008746	8.97759269587469	628170.804664723	3917.61854320201	2648774	1719.3
1	M04	1	OTNT	NA	Neutral	1	11.7632653061224	125.444897959184	13.0551488325654	751033.363265306	3877.40981509638	3041776.6	2014.46
1	M04	2	OTNT	NA	Neutral	2	15.0237529691211	120.79809976247	12.7540295467617	666264.752969121	3492.51091024356	2469824	1555.79
1	M04	3	OTNT	NA	Neutral	3	14.6305220883534	110.74297188755	8.1857933534111	531069.751004016	3788.72312343312	2307701	1724.25
1	M05	1	OTNT	NA	Neutral	1	13.5764192139738	136.008733624454	10.6583760764061	665982.873362445	3881.85059590215	2823741.8	1778.14
1	M05	2	OTNT	NA	Neutral	2	16.621776504298	130.968481375358	10.6966128564994	667906.928366762	3952.72327649899	2708226	1761.07
1	M05	3	OTNT	NA	Neutral	3	16.8033980582524	132.473300970874	9.68669029787166	650793.546116505	3855.46935707457	2544960	1627.41
1	M06	1	OTNT	NA	Neutral	1	15.3547619047619	138.895238095238	11.3230154151405	810970.021428571	4335.55826629025	3049297.8	2007.5
1	M06	2	OTNT	NA	Neutral	2	14.5917602996255	112.286516853933	8.66607991311743	534196.958801498	3780.95199610933	2407821	1568.54
1	M06	3	OTNT	NA	Neutral	3	14.4188034188034	126.527777777778	10.7569246422347	714859.677350427	4175.74114888828	2796394	1905.31
1	M07	1	OTNT	NA	Neutral	1	16.1105121293801	148.083557951482	11.7529404214849	838107.991913747	4401.83924012666	3163053.6	2036.59
1	M07	2	OTNT	NA	Neutral	2	16.2698863636364	132.284090909091	8.89310438767612	708775	3967.39551395197	2788833	1735.52
1	M07	3	OTNT	NA	Neutral	3	15.2067307692308	130.132211538462	11.7543406420989	688983.737980769	4206.36158401031	2753228	1875.66
1	M08	1	OTNT	NA	Neutral	1	14.8358208955224	126.296019900498	11.4536447752491	698723.562189055	4233.79701341953	2766714.4	1925.01
1	M08	2	OTNT	NA	Neutral	2	15.9911764705882	131.370588235294	10.746320199197	755971.452941176	4227.36435154812	2952479	1971.93
1	M08	3	OTNT	NA	Neutral	3	17.1652661064426	150.739495798319	12.1856773865601	871990.464985994	4420.87376380732	3129720	2044.61
1	M09	1	DNM2	NM_001005362	sample	1	16.8877192982456	128.294736842105	8.63259288038284	663410.066666667	3988.97159810474	2855356.2	1835.66
1	M09	2	DNM2	NM_001005362	sample	2	17.0614250614251	123.479115479115	9.44676993502295	637665.764127764	3667.52568058527	2573615	1778.54
1	M09	3	DNM2	NM_001005362	sample	3	17.192037470726	113.875878220141	7.68797618261655	517414.981264637	3447.48944142069	2305312	1458.83
1	M10	1	PRF1	NM_005041	sample	1	15.8498789346247	144.653753026634	13.4672549135449	821728.837772397	4394.85160880601	3067099.5	2097.77
1	M10	2	PRF1	NM_005041	sample	2	15.0119284294235	130.121272365805	10.6617587006042	695814.27833002	4074.7676375295	2667794	1787.7
1	M10	3	PRF1	NM_005041	sample	3	17.1830985915493	142.50985915493	9.87340874359978	760242.58028169	4129.5857325224	2868317	1823.14
1	M11	1	DSN1	NM_024918	sample	1	17.5862068965517	163.679045092838	15.5663550316897	1022646.45888594	4828.95169690359	3833445	2421.85
1	M11	2	DSN1	NM_024918	sample	2	17.5630498533724	145.733137829912	11.3471931517438	873577.237536657	4395.66946106818	3283915	2130.67
1	M11	3	DSN1	NM_024918	sample	3	18.6357388316151	149.649484536082	10.6670872374868	835110.371134021	4401.33477910949	3111127	2052.27
1	M12	1	CBLB	NM_170662	sample	1	17.7811447811448	165.585858585859	14.8264516991477	1003013.7003367	4800.36553134491	3468146.2	2350.29
1	M12	2	CBLB	NM_170662	sample	2	16.0857843137255	142.968137254902	11.8896980884624	819849.713235294	4541.19999532355	2876544	2073.66
1	M12	3	CBLB	NM_170662	sample	3	19.8026666666667	173.250666666667	10.9666177311815	999491.029333333	4399.01668073052	3340454	2034.36
1	M13	1	EP300	NM_001429	sample	1	17.1147540983607	154.467213114754	9.52587389102684	745145.897540984	4335.30230790089	2803486.5	1866.73
1	M13	2	EP300	NM_001429	sample	2	18.5847255369928	154.439140811456	10.1737665396688	791565.214797136	4358.57559086545	2824194	1903.61
1	M13	3	EP300	NM_001429	sample	3	17.1802469135802	146.893827160494	11.7224852397585	766733.728395062	4370.03161202463	2755675	1967.92
1	M14	1	PHOX2B	NM_003924	sample	1	14.5528455284553	133.49593495935	13.4783714757461	814295.566395664	4306.18376882908	3059528.7	2148.68
1	M14	2	PHOX2B	NM_003924	sample	2	17.4341637010676	140.419928825623	13.688664204351	793633.366548043	4233.24529411375	2967725	2145.6
1	M14	3	PHOX2B	NM_003924	sample	3	16.7152777777778	136.668981481481	9.85487197591735	738180.840277778	4024.83998731682	2845511	1722.86
1	M15	1	LATS1	NM_004690	sample	1	15.7058823529412	133.299719887955	10.0135080348162	694700.977591036	3851.60087538476	2737433.6	1706.35
1	M15	2	LATS1	NM_004690	sample	2	15.8868613138686	121.058394160584	9.78998001992891	626118.149635036	4000.79081742617	2588709	1765.97
1	M15	3	LATS1	NM_004690	sample	3	15.9303621169916	122.370473537604	10.6539785960501	645172.050139276	4173.23485912052	2669000	1782.27
1	M16	1	CUL3	NM_003590	sample	1	17.9584775086505	137.301038062284	7.78675757408868	683226.640138408	3860.07266940606	2792849.9	1686.98
1	M16	2	CUL3	NM_003590	sample	2	18.9358974358974	141.99358974359	9.22105576880152	775748.083333333	4088.27461670125	3042570	1925.75
1	M16	3	CUL3	NM_003590	sample	3	20.1899224806202	161.046511627907	10.3826853096174	842524.255813953	3845.99716452992	2908166	1776.96
1	M17	1	OTNT	NA	Neutral	1	15.0186666666667	136.202666666667	12.3365294770895	856708.466666667	4038.98034492769	2909799.5	2003.08
1	M17	2	OTNT	NA	Neutral	2	17.3941018766756	138.402144772118	9.42240519925076	753751.168900804	4107.93269399111	2766210	1783.88
1	M17	3	OTNT	NA	Neutral	3	18.0051413881748	129.077120822622	9.19711854076417	592563.871465296	3784.28334612778	2234756	1564.58
1	M18	1	OTNT	NA	Neutral	1	14.2685851318945	127.067146282974	9.6855890839454	694998.805755396	3629.27673958091	2525426	1637.92
1	M18	2	OTNT	NA	Neutral	2	15.7	129.983333333333	10.966635631691	722086.5	4067.38579247146	2813848	1875.29
1	M18	3	OTNT	NA	Neutral	3	16.8733624454148	120.71615720524	7.54163399002733	583427.211790393	3523.7069937273	2428361	1549.68
1	M19	1	OTNT	NA	Neutral	1	15.0842696629213	141.893258426966	9.45777655446766	849419.300561798	4435.55149699809	3071086.7	2070.06
1	M19	2	OTNT	NA	Neutral	2	15.9292929292929	128.606060606061	9.88893781564676	685750.754208754	3995.8359386502	2763498	1780.52
1	M19	3	OTNT	NA	Neutral	3	15.5746031746032	118.104761904762	7.35896048335103	588829.866666667	3614.37767958829	2445785	1602.68
1	M20	1	OTNT	NA	Neutral	1	17.4827586206897	142.804597701149	10.9719048663982	685671.252873563	4262.93144266292	2633845.9	2003.66
1	M20	2	OTNT	NA	Neutral	2	15.4056603773585	139.132075471698	19.0076675537529	837478.726415094	4223.57870326445	3008956	2041.3
1	M20	3	OTNT	NA	Neutral	3	14.9255319148936	116.985815602837	9.82273909951489	622309.570921986	3798.03364778717	2525968	1640.98
1	M21	1	OTNT	NA	Neutral	1	16.9576470588235	141.425882352941	10.7262756698704	727822.621176471	4199.55834782761	2862862.3	1981.44
1	M21	2	OTNT	NA	Neutral	2	16.7566137566138	130.550264550265	10.0670909133148	648735.478835979	3970.92244925767	2447194	1704.27
1	M21	3	OTNT	NA	Neutral	3	16.891959798995	135.695979899497	11.5638134604102	755020.610552764	4059.69030305885	2976961	1853.39
1	M22	1	OTNT	NA	Neutral	1	14.997150997151	134.421652421652	11.3673860016348	745763.108262108	4262.6244260412	2733332.3	1915.07
1	M22	2	OTNT	NA	Neutral	2	16.3055555555556	132.10101010101	11.1329844992882	756340.815656566	4464.91760063396	2882981	2029.59
1	M22	3	OTNT	NA	Neutral	3	16.7933884297521	129.35261707989	8.52074806032335	641463.300275482	3761.57780534728	2664325	1591.98
1	N03	1	PLK1	NA	Negative	1	17.8888888888889	171.153846153846	13.3264559808146	1115211.41880342	4564.59075055904	3799598.6	2426.83
1	N03	2	PLK1	NA	Negative	2	19.9090909090909	203.818181818182	17.3549281406767	1427956.68686869	5563.98374904091	4466782	3043.8
1	N03	3	PLK1	NA	Negative	3	17.1518987341772	207.189873417722	14.6958899490517	1682941.64556962	6357.43682682264	4891868	3546.49
1	N04	1	PLK1	NA	Negative	1	19.9158878504673	190.448598130841	12.6576489065557	1133601.30841121	5141.93152609175	3710476.1	2754.34
1	N04	2	PLK1	NA	Negative	2	17.1372549019608	177.21568627451	18.2670987322504	1325597.52941176	5237.59503683676	3758713	2990
1	N04	3	PLK1	NA	Negative	3	20.0446428571429	178.205357142857	9.15468691136087	1191718.88392857	4720.66241701666	3911836	2515.85
1	N05	1	PLK1	NA	Negative	1	19.5196078431373	190.813725490196	14.6152601866429	1228175.64705882	4869.15964951714	4368217.1	2602.03
1	N05	2	PLK1	NA	Negative	2	19.2058823529412	188.137254901961	14.0771501687457	1201234.14705882	4691.47277748397	3610093	2247.81
1	N05	3	PLK1	NA	Negative	3	18.8684210526316	175.105263157895	11.2037155604417	1085304.23684211	4645.76035031489	3500317	2327.75
1	N06	1	PLK1	NA	Negative	1	18.021897810219	201.459854014599	14.1375026365119	1462814.94160584	5017.71744125691	4542232.1	2840.83
1	N06	2	PLK1	NA	Negative	2	22.1495327102804	214.831775700935	10.8086155578544	1298165.77570093	5020.81224964904	4108112	2650.52
1	N06	3	PLK1	NA	Negative	3	18.8166666666667	193.541666666667	18.5974163267771	1386206.06666667	5443.00398450023	4362022	3185.87
1	N07	1	PLK1	NA	Negative	1	22.9178082191781	258.835616438356	11.369263374698	1964017.67123288	5935.93600171774	6004292	3274.15
1	N07	2	PLK1	NA	Negative	2	19.7777777777778	185.530864197531	9.01940401692756	1123194	4670.49941529305	3541716	2261.19
1	N07	3	PLK1	NA	Negative	3	17.9340659340659	188.153846153846	15.6891497704727	1216071.17582418	5044.64938881376	3946070	2854.28
1	N08	1	PLK1	NA	Negative	1	19.58	215.67	17.2321301356867	1488068.51	5778.39301835051	4606540.7	2907.59
1	N08	2	PLK1	NA	Negative	2	19.8571428571429	191.904761904762	11.6716962134806	1239918.5	5158.55486091953	3810205	2792.41
1	N08	3	PLK1	NA	Negative	3	17.1315789473684	178.412280701754	10.7925663846666	1264559.18421053	5141.37259082955	3618286	2756.23
1	N09	1	CIC	NM_015125	sample	1	17.7083333333333	144.317307692308	12.9574969183251	788909.121794872	4315.48197643285	3361143.4	2040.04
1	N09	2	CIC	NM_015125	sample	2	16.8668639053254	126.556213017751	9.78171956557262	631843.973372781	3833.28544550097	2915844	1682.68
1	N09	3	CIC	NM_015125	sample	3	15.3089887640449	114.168539325843	9.8975885773187	527787.988764045	3592.46110362797	2362713	1595.57
1	N10	1	SMARCA4	NM_003072	sample	1	17.0717131474104	135.585657370518	10.7245331598485	724581.075697211	4055.17586165776	2685347.9	2020.02
1	N10	2	SMARCA4	NM_003072	sample	2	19.5932203389831	136.300847457627	7.29568055624392	686838.580508475	3851.30543469976	2829421	1784.11
1	N10	3	SMARCA4	NM_003072	sample	3	18.6997455470738	130.267175572519	9.48562476778262	632773.371501272	3743.72929683168	2602062	1688.16
1	N11	1	DOT1L	NM_032482	sample	1	17.6473829201102	153.267217630854	9.10738002799162	831652.181818182	4428.24121999628	3235120.6	2027.49
1	N11	2	DOT1L	NM_032482	sample	2	16.9758551307847	131.217303822938	10.1355042354975	725273.547283702	4431.93612353759	3101250	2015.89
1	N11	3	DOT1L	NM_032482	sample	3	17.5951859956236	141.056892778993	9.30480950295514	785286.120350109	4345.50741627663	3141598	1885.83
1	N12	1	XPC	NM_004628	sample	1	17.3984375	147.71484375	11.1882534018677	802805.40234375	4419.67533812135	2983558	2087.28
1	N12	2	XPC	NM_004628	sample	2	17.9841772151899	134.537974683544	9.30037860521326	678910.803797468	4104.14074346991	2850638	1841.77
1	N12	3	XPC	NM_004628	sample	3	16.5243902439024	130.771341463415	12.8306369147896	693524.743902439	4067.48623989977	2633313	1812.2
1	N13	1	EXT1	NM_000127	sample	1	17.3006993006993	159.48951048951	11.5308081076117	999782.286713287	4382.41642869238	3350414.2	2147.33
1	N13	2	EXT1	NM_000127	sample	2	17.3008130081301	154.735772357724	13.1153719612621	925689.495934959	4246.6332757445	3325014	2035.55
1	N13	3	EXT1	NM_000127	sample	3	16.7361111111111	132.202777777778	10.6984373080415	722681.641666667	3981.45694615423	2677028	1722.35
1	N14	1	MSH6	NM_000179	sample	1	18.3125	149.084558823529	9.18435007961959	812872.452205882	4137.86329779101	3337885.3	1944.45
1	N14	2	MSH6	NM_000179	sample	2	12.4671717171717	92.8434343434343	6.61733557274097	409720.29040404	1992.55762921785	1534197	916.7
1	N14	3	MSH6	NM_000179	sample	3	16.7223796033994	121.821529745042	8.30895252299187	605029.110481586	3691.01641905918	2493371	1624.2
1	N15	1	FANCC	NM_000136	sample	1	15.9900662251656	142.539735099338	10.6458353860384	807004.536423841	4234.78750958045	3041200.2	1941.45
1	N15	2	FANCC	NM_000136	sample	2	9.825	75.5204545454545	4.12119182546372	387663.559090909	2219.68307786076	1523400	921.21
1	N15	3	FANCC	NM_000136	sample	3	15.673285198556	122.628158844765	8.87271310699657	622893.909747292	3756.66712484924	2529655	1629.06
1	N16	1	NCOR1	NM_006311	sample	1	16.184331797235	127.511520737327	11.3236210559405	705075.447004608	4209.79137850661	2811846.2	2021.9
1	N16	2	NCOR1	NM_006311	sample	2	16.5227963525836	136.699088145897	10.7369489100251	839053.966565349	4321.9126700421	3152890	2032.37
1	N16	3	NCOR1	NM_006311	sample	3	15.6533742331288	131.90490797546	10.33854333271	739958.693251534	4012.58216664563	2808240	1822.04
1	N17	1	PLK1	NA	Negative	1	9.69230769230769	84.9230769230769	24.662412750648	616573.923076923	3930.68366927009	1896379.6	2591.87
1	N17	3	PLK1	NA	Negative	3	17.4347826086957	161.391304347826	19.6983570918993	1071328.08695652	5177.05042641859	3118030	2671.33
1	N18	1	PLK1	NA	Negative	1	8.875	100	65.3326923076923	958941.625	5475.91740400498	2248029	3279.31
1	N18	2	PLK1	NA	Negative	2	17	110.25	5.82050754523581	426643.875	3182.06587576432	2299653	1429.36
1	N18	3	PLK1	NA	Negative	3	10.875	83.25	14.2221921992481	350529.625	4358.95832107627	1282852	2768.49
1	N19	1	PLK1	NA	Negative	1	18.3	144.9	7.94400432900433	582539	3586.83786763613	2321049.5	1542.14
1	N19	2	PLK1	NA	Negative	2	14.92	127.08	29.8675275779876	955773.56	4636.71416834486	2925383	2670.78
1	N19	3	PLK1	NA	Negative	3	9.8	114.2	38.2589473684211	790716.4	4982.5346255854	2098616	2789.8
1	N20	1	PLK1	NA	Negative	1	15.1666666666667	185	41.7043289723916	1392172.5	6689.98910763458	3111463.2	4452.6
1	N20	3	PLK1	NA	Negative	3	9.75	187.5	66.9473684210526	1814462	7239.43117120003	4654842	4981.17
1	N21	1	PLK1	NA	Negative	1	10	51.4285714285714	3.81849816849817	142761.285714286	2116.68110592519	878808.6	890.3
1	N21	2	PLK1	NA	Negative	2	22.25	93.9166666666667	11.1181583034524	628810.333333333	4897.00007605197	3092918	3557.44
1	N21	3	PLK1	NA	Negative	3	15.6363636363636	122.181818181818	10.3921668456935	501389.727272727	3590.05061151615	2021931	1603.01
1	N22	1	PLK1	NA	Negative	1	21.047619047619	153.619047619048	22.2824184265547	781255.666666667	4327.80952770514	2688022	2132.5
1	N22	2	PLK1	NA	Negative	2	12.8918918918919	100.837837837838	16.2025862474392	585637.972972973	4136.15424407539	2279825	2318.29
1	N22	3	PLK1	NA	Negative	3	20.8571428571429	227.857142857143	40.7104398249376	1800758.28571429	5954.8560744019	5252903	3978.85
1	C03	1	53BP1	NA	Positive	4	17.2153518123667	94.272921108742	8.60555232767979	467557.44989339	3930.39752128431	1926027	1398.04
1	C03	2	53BP1	NA	Positive	5	19.5058548009368	99.8735362997658	5.75477830590629	449303.208430913	3717.56598117009	1673079	1207.03
1	C03	3	53BP1	NA	Positive	6	19.9586330935252	91.9136690647482	5.19808346041654	365552.784172662	3421.83982707324	1485630.5	1050.84
1	C04	1	53BP1	NA	Positive	4	19.2891986062718	110.102787456446	7.73121757143577	568516.264808362	4115.49195636469	1963240	1431.64
1	C04	2	53BP1	NA	Positive	5	19.4025044722719	99.7942754919499	6.72806290803896	429926.228980322	3677.60029121942	1590772	1133.76
1	C04	3	53BP1	NA	Positive	6	18.4957264957265	86.974358974359	4.76235139752711	357572.502136752	3440.11400016302	1519553.4	1110.92
1	C05	1	53BP1	NA	Positive	4	17.5411334552102	96.7221206581353	6.72725091365848	473994.179159049	3925.49305863284	1788889	1290.16
1	C05	2	53BP1	NA	Positive	5	16.8183856502242	91.6300448430493	8.74525307754666	456151.35426009	3889.95904675333	1750120	1394.14
1	C05	3	53BP1	NA	Positive	6	19.7326923076923	97.9173076923077	6.98719991115231	423518.05	3707.13130876306	1664887.3	1191.27
1	C06	1	53BP1	NA	Positive	4	18.2986425339367	100.472850678733	6.83664838943519	490121.013574661	3826.01757344262	1845638	1290.64
1	C06	2	53BP1	NA	Positive	5	18.4410714285714	97.5803571428571	5.80921009675684	455387.566071429	3743.03545103552	1753712	1204.94
1	C06	3	53BP1	NA	Positive	6	20.2227171492205	99.6570155902004	5.27762066350516	410446.632516704	3474.62424392367	1607117.5	1095.3
1	C07	1	53BP1	NA	Positive	4	18.713163064833	101.815324165029	5.77360749939406	480731.626719057	3852.14751789633	1774861	1237.6
1	C07	2	53BP1	NA	Positive	5	17.6490384615385	91.4230769230769	6.13322832206133	395921.451923077	3466.65190169511	1591442	1092.21
1	C07	3	53BP1	NA	Positive	6	17.4230769230769	88	7.37058576477534	386012.792735043	3477.37878226607	1615367.9	1174.33
1	C08	1	53BP1	NA	Positive	4	21.4760869565217	106.989130434783	7.302121266576	485459.776086957	3721.13144479254	1855020	1259.91
1	C08	2	53BP1	NA	Positive	5	17.7403685092127	89.6767169179229	5.46582664009888	402534.001675042	3583.7840679733	1596714	1105.48
1	C08	3	53BP1	NA	Positive	6	17.3706004140787	85.1490683229814	6.12092095616717	295146.364389234	2846.69529538302	1249413.4	899.48
1	C09	1	PLCG2	NM_002661	sample	4	12.6199095022624	69.658371040724	7.44258361267318	322279.552036199	3906.46153271536	1448041	1366.17
1	C09	2	PLCG2	NM_002661	sample	5	13.7367387033399	78.5009823182711	8.3084831783623	392460.214145383	3734.94009409977	1730022	1308.97
1	C09	3	PLCG2	NM_002661	sample	6	12.1743264659271	65.1790808240887	6.97193223188503	312450.125198098	3468.43332520674	1407757.6	1150.58
1	C10	1	SETD2	NM_014159	sample	4	14.0340136054422	85.5011337868481	8.14069448681928	462918.739229025	4108.54669286422	1812806	1528.87
1	C10	2	SETD2	NM_014159	sample	5	15.21103117506	87	7.21894933679366	461156.93764988	3874.26629132025	1797386	1434.25
1	C10	3	SETD2	NM_014159	sample	6	13.9492385786802	72.8155668358714	5.86950772533476	328293.900169205	3331.38776848691	1507820.9	1059.74
1	C11	1	IKZF1	NM_001220765	sample	4	15.6380753138075	90.5439330543933	6.96313991095441	467824.606694561	3963.3001488241	1939337	1405.54
1	C11	2	IKZF1	NM_001220765	sample	5	15.2009925558313	86.3771712158809	7.50002751475245	424550.605459057	3866.07374765547	1652815	1461.58
1	C11	3	IKZF1	NM_001220765	sample	6	14.0899795501022	73.9079754601227	6.61953254319381	339147.220858896	3475.9712448843	1437010	1139.19
1	C12	1	COL2A1	NM_033150	sample	4	17.5622119815668	102.47465437788	7.77725342207087	538551.430875576	4119.98528343338	2163143	1411.88
1	C12	2	COL2A1	NM_033150	sample	5	14.894472361809	93.9874371859297	8.38632818424074	502797.510050251	4207.62015658324	2008211	1507.47
1	C12	3	COL2A1	NM_033150	sample	6	14.75	80.7434782608696	6.06728990107172	371849.919565217	3489.16295127852	1602715.2	1156.21
1	C13	1	SMAD4	NM_005359	sample	4	15.4539877300613	91.8752556237219	7.6305041381878	487131.550102249	4095.18982485397	1961781	1342.52
1	C13	2	SMAD4	NM_005359	sample	5	13.7910189982729	82.720207253886	8.71856587984359	414545.91537133	4116.84767694951	1661919	1537.7
1	C13	3	SMAD4	NM_005359	sample	6	14.2495088408644	80.8801571709234	6.22918757958347	389424.129666012	3645.01382834321	1595735.6	1214.3
1	C14	1	FANCF	NM_022725	sample	4	13.7551020408163	79.3015873015873	6.60688172314354	380877.258503401	3692.09526818155	1476560	1264.98
1	C14	2	FANCF	NM_022725	sample	5	13.9161073825503	84.2265100671141	8.87461858086304	468564.092281879	3985.59232584769	1868392	1456.58
1	C14	3	FANCF	NM_022725	sample	6	14.4329563812601	80.6235864297254	7.07374574101077	411359.762520194	3810.71119001112	1653913.5	1307.67
1	C15	1	Sep-12	NM_144605	sample	4	16.4159445407279	99.0121317157712	8.25447431016265	546403.89254766	4399.43406751201	2131808	1535.99
1	C15	2	Sep-12	NM_144605	sample	5	15.9347826086957	100.823671497585	10.0456609159971	584730.862318841	4324.14974323823	2259214	1573.78
1	C15	3	Sep-12	NM_144605	sample	6	16.1106382978723	90.3021276595745	7.25205625863632	468271.378723404	3998.64293763018	2002950.1	1361.5
1	C16	1	GNPTAB	NM_024312	sample	4	16.5612431444241	93.9067641681901	9.36433025884572	488327.797074954	4194.49022465489	1921839	1433.07
1	C16	2	GNPTAB	NM_024312	sample	5	14.773156899811	88.8714555765595	8.97076484200375	493573.892249527	4075.29344966279	2036874	1453.82
1	C16	3	GNPTAB	NM_024312	sample	6	15.779324055666	85.6302186878728	7.79348200867215	401431.157057654	3585.73315238228	1763868.8	1174.4
1	C17	1	53BP1	NA	Positive	4	16.7351598173516	89.2739726027397	6.99073072881971	409236.294520548	3717.18747589937	1567552	1216.89
1	C17	2	53BP1	NA	Positive	5	19.2838827838828	98.3278388278388	5.56471600123042	433111.783882784	3611.20379174688	1583258	1058.83
1	C17	3	53BP1	NA	Positive	6	19.9172794117647	95.9393382352941	6.07518148053542	415285.764705882	3586.62712104546	1581016.4	1114.93
1	C18	1	53BP1	NA	Positive	4	19.710407239819	101.839366515837	6.76465842107723	471314.744343891	3848.61292181848	1652912	1201.79
1	C18	2	53BP1	NA	Positive	5	18.3308823529412	89.3088235294118	5.1468579768868	370342.952205882	3612.22966801663	1509164	1107.76
1	C18	3	53BP1	NA	Positive	6	18.5451807228916	92.9156626506024	6.4015336276008	419142.039156627	3504.49816333187	1528494.9	1092.07
1	C19	1	53BP1	NA	Positive	4	20.4610492845787	106.629570747218	7.26908850026359	490118.352941176	4003.83824943239	1701941	1255.85
1	C19	2	53BP1	NA	Positive	5	19.9032258064516	101.395161290323	6.58160823527178	457579.741935484	3717.39568114523	1696249	1309.61
1	C19	3	53BP1	NA	Positive	6	19.4797178130511	97.3791887125221	6.59977127113835	413033.87654321	3615.25626424962	1544103.9	1135.41
1	C20	1	53BP1	NA	Positive	4	19.9924528301887	98.8301886792453	7.59801893964112	458058.7	3862.75712846662	1678990	1316.62
1	C20	2	53BP1	NA	Positive	5	18.3411764705882	88.618487394958	6.5334100500323	373458.47394958	3501.3107775667	1457006	1151.6
1	C20	3	53BP1	NA	Positive	6	16.8827470686767	87.5041876046901	7.03832749413367	408820.596314908	3764.71615504632	1561725.1	1188.2
1	C21	1	53BP1	NA	Positive	4	19.8606158833063	97.3290113452188	5.56082174563855	413982.842787682	3748.96236402856	1531216	1176.06
1	C21	2	53BP1	NA	Positive	5	18.2151702786378	94.6904024767802	5.85561449641343	399731.916408669	3605.33513701702	1523051	1043.3
1	C21	3	53BP1	NA	Positive	6	19.3825136612022	98.2531876138434	7.06862481172579	465254.721311475	3846.29336617578	1664931.7	1336.37
1	C22	1	53BP1	NA	Positive	4	18.4739884393064	99.4335260115607	6.12814534516366	474469.186416185	3873.10203456363	1686148	1195.37
1	C22	2	53BP1	NA	Positive	5	19.446587537092	89.7551928783383	6.01636327877973	349733.15578635	3410.2952996454	1378842	1069.9
1	C22	3	53BP1	NA	Positive	6	18.6092503987241	92.7065390749601	5.2977478472836	393937.111642743	3606.38064458253	1470394.4	1045.71
1	D03	1	RAD51	NA	Positive	4	24.8579545454545	133.852272727273	8.6022503782928	706184.346590909	4431.00819589933	2816158	2004.87
1	D03	2	RAD51	NA	Positive	5	29.0698412698413	149.053968253968	6.58752564752539	689314.152380952	4213.70625902366	2730030	1902.28
1	D03	3	RAD51	NA	Positive	6	28.1551724137931	144.448275862069	5.59972294787261	700145.717241379	3962.10598686716	2885629.5	1657.25
1	D04	1	RAD51	NA	Positive	4	27.137741046832	150.085399449036	8.14205287793557	806945.289256198	4424.83325780151	3084100	1935.18
1	D04	2	RAD51	NA	Positive	5	27.0581717451524	149.570637119114	8.82634071270015	783532.988919668	4249.53697505786	2871689	1845.55
1	D04	3	RAD51	NA	Positive	6	29.7411003236246	157.731391585761	8.11210432284247	823544.071197411	4456.44893033456	3103908.1	2004.4
1	D05	1	RAD51	NA	Positive	4	28.2486187845304	151.823204419889	6.85072099825079	756043.919889503	4262.33768592973	2799337	1846.22
1	D05	2	RAD51	NA	Positive	5	27.7462686567164	141.501492537313	7.82688254022521	741907.632835821	4440.77577428834	2936992	2025.87
1	D05	3	RAD51	NA	Positive	6	28.0220994475138	158.524861878453	7.36213167050768	857621.629834254	4344.25800681954	2991562.2	1822.02
1	D06	1	RAD51	NA	Positive	4	26.3413897280967	147.882175226586	6.91383991506025	778492.694864048	4427.18051156339	2951114	1903.92
1	D06	2	RAD51	NA	Positive	5	29.786301369863	168.197260273973	7.51914068679308	880040.191780822	4365.61455628969	3288407	1927.25
1	D06	3	RAD51	NA	Positive	6	29.1620879120879	155.989010989011	8.48604630176436	795882.332417582	4264.86020578776	2943969.7	1881.76
1	D07	1	RAD51	NA	Positive	4	28.6979591836735	163.685714285714	10.3391889212275	887448.440816327	4600.98188648085	3442207	2183.35
1	D07	2	RAD51	NA	Positive	5	27.5578947368421	149.744736842105	6.78709020234172	745305.310526316	4099.33484047724	2966296	1823.47
1	D07	3	RAD51	NA	Positive	6	26.0604982206406	139.565836298932	6.81397974595747	685499.085409253	4125.28345495103	2639892.8	1614.05
1	D08	1	RAD51	NA	Positive	4	27.6006711409396	149.211409395973	7.34221541808036	750565.406040268	4324.09717342841	2845337	1908.41
1	D08	2	RAD51	NA	Positive	5	27.0830860534125	157.370919881306	8.10359899205801	885894.765578635	4410.87641570024	3073069	1966.1
1	D08	3	RAD51	NA	Positive	6	23.9065420560748	126.750778816199	9.76856584424943	659797.330218069	4487.03692633178	2672143.6	2239.7
1	D09	1	SMC3	NM_005445	sample	4	17.2017543859649	94.1491228070175	8.17448904169915	483782.039473684	4035.55059633151	1850117	1594.09
1	D09	2	SMC3	NM_005445	sample	5	16.2897384305835	86.5191146881288	6.95092066990593	391371.804828974	3633.59676153312	1665568	1226.06
1	D09	3	SMC3	NM_005445	sample	6	16.5751072961373	81.4420600858369	5.70485724064655	354803.611587983	3273.86728453431	1550494.7	1036.83
1	D10	1	CHD8	NM_020920	sample	4	17.5748898678414	98.0418502202643	6.55960979228138	476800.759911894	3855.13918664646	1816155	1247.87
1	D10	2	CHD8	NM_020920	sample	5	13.4952198852772	76.7418738049713	6.73352112363194	320854.954110899	3226.68077190562	1324474	1040.63
1	D10	3	CHD8	NM_020920	sample	6	14.5042918454936	83.7467811158798	9.01276517091803	455207.793991416	3964.37538787542	1920273.9	1493.49
1	D11	1	COL5A2	NM_000393	sample	4	15.3912037037037	86.7916666666667	6.63466200765653	427800.347222222	3926.97501407227	1939181	1405.3
1	D11	2	COL5A2	NM_000393	sample	5	15.3054989816701	86.1059063136456	6.9025029724857	421992.749490835	3847.97208259513	1851280	1385.27
1	D11	3	COL5A2	NM_000393	sample	6	13.8076923076923	76.9038461538462	5.91902686094708	374830.055769231	3563.71072914785	1815980.5	1164.96
1	D12	1	BRCA2	NM_000059	sample	4	17.2180555555556	86.8097222222222	6.83521425361573	479307.729166667	3836.1917046691	1748682	1622.78
1	D12	2	BRCA2	NM_000059	sample	5	15.9113372093023	81.9854651162791	6.91535173327465	440327.335755814	3785.44463352946	1687224	1577.72
1	D12	3	BRCA2	NM_000059	sample	6	18.1362126245847	98.5249169435216	8.0728035313934	601877.659468439	4033.23150802101	2109037.1	1741.16
1	D13	1	UBR5	NM_015902	sample	4	16.2824956672444	77.6464471403813	7.76495129862199	371228.187175043	3475.59701336862	1564016	1199.34
1	D13	2	UBR5	NM_015902	sample	5	14.5191011235955	70.4449438202247	7.06045383982819	326812.182022472	3458.55537429075	1503629	1183.28
1	D13	3	UBR5	NM_015902	sample	6	16.964135021097	76.1392405063291	5.69339556063055	317280.41350211	3247.13832027464	1443886.4	1156.61
1	D14	1	TET2	NM_017628	sample	4	14.5791505791506	86.2915057915058	8.44304288290124	468356.986486487	4161.03603618117	1900643	1458.87
1	D14	2	TET2	NM_017628	sample	5	14.3275862068966	79.8896551724138	8.14946441920286	411949.367241379	4008.2525930995	1685231	1457.97
1	D14	3	TET2	NM_017628	sample	6	13.712	76.538	6.10988675716384	368044.912	3618.93596075632	1596656.4	1177.5
1	D15	1	AMER1	NM_152424	sample	4	13.9832495812395	81.5242881072027	7.49913961913596	441499.333333333	4156.66827624765	1835824	1404.86
1	D15	2	AMER1	NM_152424	sample	5	13.9395085066163	75.179584120983	6.91520837397252	372687.015122873	3864.43535308203	1610939	1318.71
1	D15	3	AMER1	NM_152424	sample	6	13.8993576017131	80.661670235546	6.47484517174974	430817.640256959	3805.93479410397	1885767.8	1221.34
1	D16	1	EXT2	NM_207122	sample	4	16.2090909090909	92.2340909090909	8.13897798354864	449380.102272727	3841.28927996231	1814001	1303.09
1	D16	2	EXT2	NM_207122	sample	5	17.3032407407407	93.1319444444444	5.86056219110811	425805.546296296	3597.8960781317	1838569	1131.94
1	D16	3	EXT2	NM_207122	sample	6	16.3316831683168	94.7673267326733	8.51298276092388	496855.851485149	3754.591999438	1938037.8	1353
1	D17	1	RAD51	NA	Positive	4	30.5714285714286	168.128571428571	7.57940500107096	857868.391428571	4349.35117743699	3181211	1803.26
1	D17	2	RAD51	NA	Positive	5	27.0652173913043	148.211180124224	8.03704728801314	766476.341614907	4323.42463186417	2730259	1827.33
1	D17	3	RAD51	NA	Positive	6	30.8033707865169	157.589887640449	8.20686577740154	760747.426966292	4164.6797959586	2924632.8	1803.82
1	D18	1	RAD51	NA	Positive	4	31.2395209580838	164.020958083832	6.3872594821239	799404.844311377	4312.87712865615	2824548	1811.07
1	D18	2	RAD51	NA	Positive	5	32.2232415902141	165.746177370031	7.58536066616852	769156.070336391	4089.19739346221	2889454	1715.79
1	D18	3	RAD51	NA	Positive	6	29.4444444444444	160.615384615385	7.53449930198133	803376.552706553	4152.22188915447	2835921.6	1753.16
1	D19	1	RAD51	NA	Positive	4	30.4916201117318	161.421787709497	7.01180280607568	781149.508379888	4386.49258283207	2802811	1818.89
1	D19	2	RAD51	NA	Positive	5	28.3934837092732	158.576441102757	7.83921485095294	875093.802005013	4461.10555763562	3181078	1979.9
1	D19	3	RAD51	NA	Positive	6	28.3249299719888	152.924369747899	8.12323765294337	824121.296918768	4577.46736448901	2941395.6	2130.82
1	D20	1	RAD51	NA	Positive	4	29.4751773049645	157.744680851064	8.34474120854149	836128.349881797	4473.69996538666	2993987	1920.4
1	D20	2	RAD51	NA	Positive	5	27.6773399014778	145.251231527094	7.13177183129036	737670.399014778	4238.12352801142	2750378	1827.35
1	D20	3	RAD51	NA	Positive	6	30.3760445682451	159.849582172702	11.2879814361951	836869.618384401	4462.16905835177	3067505.6	2019.9
1	D21	1	RAD51	NA	Positive	4	28.9055118110236	154.128608923885	7.99229398775508	794971.020997375	4224.88506824611	2771064	1766.11
1	D21	2	RAD51	NA	Positive	5	33.0297482837529	178.858123569794	8.76657453120585	950271.361556064	4430.08196601392	3314490	1935.55
1	D21	3	RAD51	NA	Positive	6	28.0817941952507	145.4327176781	7.79664452781257	710275.897097625	4293.74590897525	2532299.4	1885.48
1	D22	1	RAD51	NA	Positive	4	28.4896073903002	149.778290993072	7.62004690936302	762926.916859122	4192.49883871647	2716025	1788.02
1	D22	2	RAD51	NA	Positive	5	28.8905579399142	151.05364806867	7.19597974926067	767989.862660944	4243.46116938859	2713218	1749.57
1	D22	3	RAD51	NA	Positive	6	29.613698630137	151.668493150685	8.19096253036867	734103.317808219	4221.74799456243	2686845.2	1769.89
1	E03	1	RF	NA	Neutral	4	12.66	66.7216666666667	5.93091734342639	304993.531666667	3425.11071117687	1468776	1089.03
1	E03	2	RF	NA	Neutral	5	13.1292134831461	74.1647940074906	5.8116184761881	371425.552434457	3693.60560763103	1746589	1236.34
1	E03	3	RF	NA	Neutral	6	13.3805668016194	72.8036437246964	6.29680555168233	331965.682186235	3569.62856729909	1522119	1186.87
1	E04	1	RF	NA	Neutral	4	13.089628681178	80.258642765685	8.06056576687013	435346.295774648	3867.68912514395	1871751	1355.53
1	E04	2	RF	NA	Neutral	5	13.7688524590164	80.455737704918	7.46072076244985	398874.516393443	3867.29097471972	1781147	1282.88
1	E04	3	RF	NA	Neutral	6	13.7155635062612	79.6100178890877	6.58732310913194	411856.398926655	3801.23650210702	1781048.6	1346.58
1	E05	1	RF	NA	Neutral	4	11.674358974359	71.9076923076923	8.61950669054067	388546.38974359	4051.12710698006	1777905	1461.48
1	E05	2	RF	NA	Neutral	5	13.520295202952	81.4225092250923	9.20590451638144	431949.112546125	3973.88281948397	1749299	1373.82
1	E05	3	RF	NA	Neutral	6	14.1275720164609	81.3847736625514	6.33016414382972	382223.716049383	3772.54003524759	1608445.3	1179.53
1	E06	1	RF	NA	Neutral	4	14.8836206896552	92.0905172413793	8.2384197617367	477932.99137931	4018.34543451657	1907583	1378.95
1	E06	2	RF	NA	Neutral	5	14.9734345351044	88.2390891840607	7.26316294022427	442252.229601518	3879.42223324275	1911320	1308.82
1	E06	3	RF	NA	Neutral	6	13.1	82.3222222222222	9.07286355697184	476335.397777778	4039.84026880178	1965596.8	1537.52
1	E07	1	RF	NA	Neutral	4	13.8154897494305	86.25284738041	8.86721827989996	475637.359908884	4067.18162867433	1893126	1428.05
1	E07	2	RF	NA	Neutral	5	13.364522417154	81.8421052631579	8.51007437875973	442685.352826511	4014.14393425143	1874537	1480.26
1	E07	3	RF	NA	Neutral	6	11.0538461538462	65.8871794871795	5.36053871444944	290946.571794872	3319.34395620988	1413655.4	1039.83
1	E08	1	RF	NA	Neutral	4	13.277358490566	84.9415094339623	9.42273735453403	454733.826415094	4284.47158008586	1909990	1493.57
1	E08	2	RF	NA	Neutral	5	12.1423290203327	71.7227356746765	6.75968864894379	356658.558225508	3782.43722793706	1686234	1311.97
1	E08	3	RF	NA	Neutral	6	12.8381294964029	79.0881294964029	9.33730319115671	435492.25	4095.04840611294	1872698.7	1483.18
1	E09	1	MEX3C	NM_016626	sample	4	13.9787878787879	73.2090909090909	5.94841196693528	324414.224242424	3436.11428161605	1457009	1047.97
1	E09	2	MEX3C	NM_016626	sample	5	12.3929889298893	67.9649446494465	5.2072684331135	316778.245387454	3374.00426725064	1513026	1046.11
1	E09	3	MEX3C	NM_016626	sample	6	12.265306122449	65.5612244897959	6.06008967174884	312927.869047619	3316.2835610416	1520476.6	1077.9
1	E10	1	CDKN2C	NM_078626	sample	4	16.3224699828473	95.2881646655232	6.45010558325433	491191.313893654	4144.53598774631	1907795	1494.49
1	E10	2	CDKN2C	NM_078626	sample	5	15.1620626151013	86.1933701657459	6.68492560887367	424160.405156538	4040.44129945515	1747348	1433.33
1	E10	3	CDKN2C	NM_078626	sample	6	13.8267254038179	81.1027900146843	6.16692833821551	413138.270190896	3809.68254682739	1804216.5	1299.98
1	E11	1	SPEN	NM_015001	sample	4	18.28125	102.680147058824	6.80240273268633	519912.363970588	3858.13322747435	2056518	1385.74
1	E11	2	SPEN	NM_015001	sample	5	15.9154013015184	93.58568329718	6.43870555330373	450185.69197397	3816.75916852185	1801874	1301.89
1	E11	3	SPEN	NM_015001	sample	6	18.3168880455408	93.9184060721063	5.98201921035714	413859.483870968	3581.39577004787	1895910.8	1208.47
1	E12	1	ARID1B	NM_017519	sample	4	17.6237188872621	103.357247437775	7.81416292958122	540041.376281113	4249.75472557004	2082795	1509.99
1	E12	2	ARID1B	NM_017519	sample	5	18.4782608695652	106.641304347826	8.47837229100238	553054.096014493	4135.3996830689	2221927	1516.41
1	E12	3	ARID1B	NM_017519	sample	6	17.8474576271186	101.4934086629	6.9065526244739	520247.981167608	4076.7072502861	2142910.1	1520.38
1	E13	1	ERCC4	NM_005236	sample	4	17.3872	88.1728	5.83575833456517	394649.8144	3757.64739163511	1679313	1207.69
1	E13	2	ERCC4	NM_005236	sample	5	16.8273092369478	87.6847389558233	7.90650483275482	428899.554216867	3745.42557572988	1898647	1398.33
1	E13	3	ERCC4	NM_005236	sample	6	18.0721442885772	90.3346693386774	5.7638693470111	386937.953907816	3603.0705157006	1665772.9	1227.57
1	E14	1	ATR	NM_001184	sample	4	9.99252801992528	63.0373599003736	9.90666417116879	440722.529265255	3714.5112313832	1586088	1465.63
1	E14	2	ATR	NM_001184	sample	5	9.73424971363116	56.4845360824742	8.1902390131154	364631.048109966	3554.24219118665	1330008	1422.58
1	E14	3	ATR	NM_001184	sample	6	8.82067510548523	50.545358649789	7.00473455749922	324109.526371308	3232.67380355325	1179904.6	1224.19
1	E15	1	STAG2	NM_006603	sample	4	16.9130434782609	96.3985507246377	6.19215724315552	454921.88115942	3770.33036205235	1676209	1101.1
1	E15	2	STAG2	NM_006603	sample	5	15.3815331010453	92.1376306620209	7.32952301027265	464176.440766551	3982.25238715087	1794274	1324.48
1	E15	3	STAG2	NM_006603	sample	6	16.4571984435798	93.5428015564202	6.7417526659876	434533.630350195	3755.4675202018	1702108	1220.04
1	E16	1	WRN	NM_000553	sample	4	16.6209439528024	97.8923303834808	7.61331350483705	629794.03539823	4397.17909426457	2807055	1869.52
1	E16	2	WRN	NM_000553	sample	5	15.1394302848576	84.0149925037481	7.15527582585735	498165.533733133	4290.11583076514	2423169	1875.82
1	E16	3	WRN	NM_000553	sample	6	16.0910623946037	83.247892074199	6.80852413234272	486382.123102867	3968.39083658581	2386242	1675.51
1	E17	1	RF	NA	Neutral	4	14.9203389830508	87.271186440678	8.49706560423772	458036.281355932	4261.16811454988	1839400	1426.58
1	E17	2	RF	NA	Neutral	5	14.6049822064057	90.7419928825623	9.10714931014314	495933.542704626	4176.36725365202	1948791	1387.86
1	E17	3	RF	NA	Neutral	6	14.6848381601363	83.4616695059625	6.7431194480106	407899.511073254	3798.21408199125	1665265.9	1217.93
1	E18	1	RF	NA	Neutral	4	15.7800369685767	93.2606284658041	6.98899961211737	475622.913123845	4161.10150322444	1836534	1346.96
1	E18	2	RF	NA	Neutral	5	14.0018115942029	79.9873188405797	7.33396100670688	386469.074275362	3903.21919734483	1624897	1257.85
1	E18	3	RF	NA	Neutral	6	15.2820512820513	88.6941391941392	7.09495155817165	480804.752747253	3829.4191543908	2149189	1442.4
1	E19	1	RF	NA	Neutral	4	13.9270664505673	79.935170178282	7.94194005227258	405039.693679092	4134.72085391471	1629321	1402.84
1	E19	2	RF	NA	Neutral	5	21.9810298102981	116.355013550135	6.47709937537682	536200.005420054	3778.64502962321	2011033	1411.98
1	E19	3	RF	NA	Neutral	6	12.7645833333333	67.8354166666667	5.1847094662106	301885.804166667	3263.89851791277	1281237.3	969.07
1	E20	1	RF	NA	Neutral	4	14.4635416666667	82.2413194444444	5.70791801397368	411253.578125	3765.95555138736	1652623	1179.81
1	E20	2	RF	NA	Neutral	5	16.1092896174863	93.0746812386157	7.19429899584902	473239.091074681	4032.49958199826	1888240	1350.75
1	E20	3	RF	NA	Neutral	6	14.0270700636943	68.9649681528662	5.54649479688217	290312.197452229	3473.06885517412	1398793.5	1154.84
1	E21	1	RF	NA	Neutral	4	15.645	89.7833333333333	7.68050943737856	470105.053333333	4081.64820294274	1855016	1425.51
1	E21	2	RF	NA	Neutral	5	13.812865497076	78.5684210526316	5.7934290636838	403100.573099415	3756.89787314505	1720846	1234.39
1	E21	3	RF	NA	Neutral	6	1	1.5	0.666666666666667	4840.25	1693.25	442435.5	1608.74
1	E22	1	RF	NA	Neutral	4	14.9672131147541	87.1946721311475	7.42095742490831	451152.43852459	3927.23824935587	1787435	1336.37
1	E22	2	RF	NA	Neutral	5	15.0047619047619	87.8238095238095	7.90965997210707	455292.384126984	4010.84403510565	1908983	1311.76
1	E22	3	RF	NA	Neutral	6	9.5	332	37.5795454545455	2996428	8944.61560809457	10659693.5	5692.55
1	F03	1	OTNT	NA	Neutral	4	13.2451361867704	75.9338521400778	6.75177419525252	388456.483787289	3842.489139901	1732682	1339.92
1	F03	2	OTNT	NA	Neutral	5	14.4750499001996	82.622754491018	8.04962686353079	438138.157684631	3894.5108668964	1786412	1396.48
1	F03	3	OTNT	NA	Neutral	6	13.7945402298851	74.5431034482759	6.15256360612182	373910.409482759	3584.4783752646	1685318.8	1231.77
1	F04	1	OTNT	NA	Neutral	4	14.4507042253521	82.5070422535211	6.35243723785494	427799.078470825	3984.16130807768	1828056	1317.52
1	F04	2	OTNT	NA	Neutral	5	15.2996108949416	84.5136186770428	5.99937241998952	433659.815175097	3885.5548499263	1814403	1358.51
1	F04	3	OTNT	NA	Neutral	6	12.6034188034188	71.8547008547009	7.57889927352986	363644.114529915	3658.67027386481	1623615.8	1239.6
1	F05	1	OTNT	NA	Neutral	4	14.0625954198473	82.9251908396947	6.70170231320076	397170.679389313	3950.87654805277	1697232	1256.55
1	F05	2	OTNT	NA	Neutral	5	15.087986463621	84.502538071066	6.38052001976555	408794.304568528	3816.20477594821	1733204	1258.31
1	F05	3	OTNT	NA	Neutral	6	13.5975359342916	74.1724845995893	6.40511243615919	347951.722792608	3477.70073932978	1534098.4	1165.83
1	F06	1	OTNT	NA	Neutral	4	13.5090497737557	87.1425339366516	9.51420970788994	519804.608597285	4464.22197277222	2058694	1831.54
1	F06	2	OTNT	NA	Neutral	5	13.4219858156028	83.3404255319149	7.35751598698482	456842.264184397	3940.40179578296	1884995	1414.68
1	F06	3	OTNT	NA	Neutral	6	13.8289473684211	77.0808270676692	7.00227848744184	372572.84962406	3750.68789877076	1658968.2	1268.86
1	F07	1	OTNT	NA	Neutral	4	14.9829642248722	87.8228279386712	7.20280137529646	466082.487223169	3909.6115753071	1845796	1333.29
1	F07	2	OTNT	NA	Neutral	5	13.5461393596987	78.593220338983	7.33517271081917	383420.676082863	3753.58412115297	1668452	1309.42
1	F07	3	OTNT	NA	Neutral	6	13.3761638733706	73.0111731843575	7.34191506733331	342828.482309125	3746.26608643616	1615996.1	1266.28
1	F08	1	OTNT	NA	Neutral	4	14.5421903052065	87.8150807899461	10.0979575801705	499882.759425494	4118.50605711639	1965400	1506.78
1	F08	2	OTNT	NA	Neutral	5	13.4003795066414	79.392789373814	10.1129079362627	436011.44971537	3905.6390211439	1872158	1470.62
1	F08	3	OTNT	NA	Neutral	6	11.7615384615385	69.2861538461539	7.34940924726574	370125.196923077	3713.37752771317	1622982	1311.88
1	F09	1	PTPRB	NM_002837	sample	4	15.2881355932203	83.8830508474576	7.50638567076922	407830.045762712	3944.31166220989	1762550	1330.14
1	F09	2	PTPRB	NM_002837	sample	5	14.1353535353535	83.0383838383838	7.27212398076065	435956.523232323	3831.38734854573	1867620	1378.51
1	F09	3	PTPRB	NM_002837	sample	6	16.2438016528926	87.9070247933884	5.66428833186674	437232.115702479	3611.84016889571	1796125.5	1246.65
1	F10	1	WAS	NM_000377	sample	4	17.3827392120075	101.112570356473	5.92937194302802	548954.478424015	4166.3115022699	2131195	1434.58
1	F10	2	WAS	NM_000377	sample	5	16.4027149321267	96.8619909502262	6.91553611587789	533428.135746606	4219.78256876421	2187403	1512.84
1	F10	3	WAS	NM_000377	sample	6	14.7618147448015	88.8922495274102	9.70927996422412	456952.890359168	3926.27582227917	1777393.7	1444.65
1	F11	1	ODAM	NM_017855	sample	4	15.4586709886548	87.4132901134522	7.31323295376154	418483.771474878	3998.82432261972	1685175	1332.46
1	F11	2	ODAM	NM_017855	sample	5	15.9026369168357	89.9898580121704	6.18548045145743	420919.939148073	3794.94035258345	1780535	1204.16
1	F11	3	ODAM	NM_017855	sample	6	14.9218106995885	83.3230452674897	7.36346156440321	403142.199588477	3869.36820329541	1774510.4	1304.78
1	F12	1	BRIP1	NM_032043	sample	4	14.949177877429	82.152466367713	6.63253303638723	396083.834080717	3836.97032952135	1659449	1247.37
1	F12	2	BRIP1	NM_032043	sample	5	14.7552083333333	88.0364583333333	8.36919641293124	461017.934027778	3974.70334437426	1922430	1443.22
1	F12	3	BRIP1	NM_032043	sample	6	13.7079510703364	74.3211009174312	6.72216114977771	350848.237003058	3669.63454716824	1524611.5	1347.8
1	F13	1	ATRX	NM_138270	sample	4	14.5856929955291	81.0119225037258	7.22625845884529	396142.880774963	4007.53247262946	1669941	1368.89
1	F13	2	ATRX	NM_138270	sample	5	13.4012441679627	78.0171073094868	8.69949557869936	406849.143079316	3653.23753819848	1751884	1371.13
1	F13	3	ATRX	NM_138270	sample	6	17.7359667359667	94.7110187110187	7.09414515094562	435600.172557173	3762.18683310245	1863189.6	1363.9
1	F14	1	PLXNB2	NM_012401	sample	4	15.906374501992	97.8924302788845	7.17718662251905	519590.609561753	4357.41348122605	1990203	1425.21
1	F14	2	PLXNB2	NM_012401	sample	5	16.4591194968553	106.197064989518	7.98534517753173	636491.161425577	4578.08500275566	2384399	1727.5
1	F14	3	PLXNB2	NM_012401	sample	6	14.017130620985	88.6316916488223	6.72095120812115	492111.177730193	3819.65051709702	1936009.8	1399.64
1	F15	1	ZMYM2	NM_197968	sample	4	15.8034188034188	93.7371794871795	8.09699792315904	475319.311965812	4249.62967852726	1837734	1454.35
1	F15	2	ZMYM2	NM_197968	sample	5	16.9045725646123	93.9363817097416	8.17168018295786	476180.821073559	3957.71653631707	1902184	1335.58
1	F15	3	ZMYM2	NM_197968	sample	6	15.0764617691154	87.6371814092954	7.26372498522033	453016.448275862	3904.20965374487	1797995.1	1330.7
1	F16	1	MBD1	NM_015845	sample	4	16.0706806282723	96.979057591623	7.89979208544433	513454.264397906	3995.34016652412	2073051	1303.88
1	F16	2	MBD1	NM_015845	sample	5	16.8789237668161	100.614349775785	9.01296836894124	527163.69058296	4187.22526853212	2133486	1550.14
1	F16	3	MBD1	NM_015845	sample	6	13.8355855855856	81.8175675675676	7.51111859250438	412268.768018018	3878.53251039025	1637265.7	1340.4
1	F17	1	OTNT	NA	Neutral	4	15.2930728241563	91.436944937833	8.52799605281074	518723.090586146	4224.22577594147	1946979	1631.85
1	F17	2	OTNT	NA	Neutral	5	14.082962962963	82.0696296296296	7.57386292114779	439334.493333333	3845.45507590822	1824697	1383.3
1	F17	3	OTNT	NA	Neutral	6	14.6637781629116	80.9722703639515	8.21339170409613	411635.566724437	3930.4976726645	1760338.5	1377.68
1	F18	1	OTNT	NA	Neutral	4	14.9064748201439	85.8543165467626	8.05120917266358	452073.467625899	3996.17226182729	1777623	1386.6
1	F18	2	OTNT	NA	Neutral	5	14.0203442879499	79.4866979655712	7.27550174080797	388494.341158059	3820.99960135703	1612479	1253.6
1	F18	3	OTNT	NA	Neutral	6	14.7765151515152	79.9861111111111	6.78748165513244	388114.868686869	3669.46020717987	1735498.9	1272.84
1	F19	1	OTNT	NA	Neutral	4	15.4739130434783	86.0782608695652	8.03038929202294	434344.060869565	3954.80554529052	1790977	1290.77
1	F19	2	OTNT	NA	Neutral	5	14.7445887445887	90.8679653679654	9.23315157301363	501928.071428571	4100.46126523	1926567	1429.73
1	F19	3	OTNT	NA	Neutral	6	14.5756578947368	81.5427631578947	6.56339009601611	386860.814144737	3770.70248025861	1557672.7	1267.82
1	F20	1	OTNT	NA	Neutral	4	15.0144329896907	87.4226804123711	7.87128328590454	448749.531958763	4053.13179133604	1733090	1441.77
1	F20	2	OTNT	NA	Neutral	5	15.7226107226107	86.6806526806527	6.38388501454093	429335.815850816	3949.43947852519	1745489	1448.47
1	F20	3	OTNT	NA	Neutral	6	14.922165820643	83.2267343485618	6.77121357315	426837.771573604	3683.2337015235	1741389.5	1236.58
1	F21	1	OTNT	NA	Neutral	4	14.4703557312253	81.4604743083004	6.70205516025246	402881.353754941	3724.79723456299	1621608	1300.38
1	F21	2	OTNT	NA	Neutral	5	14.6712802768166	84.757785467128	8.2824238106225	444898.465397924	3884.89446225087	1743716	1327.67
1	F21	3	OTNT	NA	Neutral	6	14.5056338028169	74.669014084507	5.70776820478176	325711.712676056	3510.48415758576	1441610.9	1134.82
1	F22	1	OTNT	NA	Neutral	4	11.8559892328398	68.8936742934051	6.56278831664947	358189.168236878	3173.85381764535	1378037	1068.53
1	F22	2	OTNT	NA	Neutral	5	14.5434782608696	82.2742474916388	6.73438580029106	401344.897993311	3776.34423709485	1608300	1158.87
1	F22	3	OTNT	NA	Neutral	6	14.3619834710744	81.4909090909091	6.71996970732849	410714.823140496	3680.52815883864	1700190.7	1213.49
1	G03	1	RF	NA	Neutral	4	13.6975425330813	78.3875236294896	7.18853670570464	393424.831758034	3975.09157617182	1709756	1334.08
1	G03	2	RF	NA	Neutral	5	15.7475345167653	90.0216962524655	6.20243663487674	453057.327416174	4054.5636149418	1787392	1233.1
1	G03	3	RF	NA	Neutral	6	13.8049535603715	76.0835913312693	6.60991022271521	389309.297213622	3713.71220987841	1728562.9	1195.81
1	G04	1	RF	NA	Neutral	4	13.7758913412564	79.0373514431239	7.72864595343072	393447.721561969	4053.12653372845	1627578	1308
1	G04	2	RF	NA	Neutral	5	15.0374449339207	90.2180616740088	7.64974858435525	467222.581497797	4104.18199393381	1899124	1375.39
1	G04	3	RF	NA	Neutral	6	14.7113752122241	86.6281833616299	7.31070715295142	416025.947368421	3835.58513832938	1682399.2	1228.85
1	G05	1	RF	NA	Neutral	4	13.1702997275204	78.491825613079	6.82469013367378	396508.340599455	3875.27454539575	1567422	1237.64
1	G05	2	RF	NA	Neutral	5	13.9703315881326	79.6544502617801	5.92486604139025	359024.176265271	3753.42009797794	1520893	1158.26
1	G05	3	RF	NA	Neutral	6	11.7608695652174	69.5679347826087	6.13984713344009	381811.5625	3191.14496621156	1640695.4	1419.66
1	G06	1	RF	NA	Neutral	4	15.0989010989011	88.6923076923077	6.53368155460845	437625.064102564	3958.12803117084	1827614	1274.09
1	G06	2	RF	NA	Neutral	5	13.8773109243697	84.8957983193277	8.1082479074337	448974.789915966	4057.25096571825	1838458	1422.45
1	G06	3	RF	NA	Neutral	6	14.2201646090535	81.1255144032922	6.35116206103858	388874.565843621	3838.96072619154	1699848.8	1227.63
1	G07	1	RF	NA	Neutral	4	14.6336633663366	89.0574257425743	7.77609190430132	449088.83960396	4057.73519536693	1836271	1324.03
1	G07	2	RF	NA	Neutral	5	14.0718232044199	83.5064456721915	7.02706131954412	422828.869244936	3898.50492663342	1888130	1361.71
1	G07	3	RF	NA	Neutral	6	13	75.7324414715719	6.63560005054282	372124.511705686	3762.13261410334	1648480.1	1292.56
1	G08	1	RF	NA	Neutral	4	15.1455223880597	90.7761194029851	7.82778142580439	471687.479477612	4016.1402355373	1913980	1339.37
1	G08	2	RF	NA	Neutral	5	14.6020761245675	86.9809688581315	6.951304718023	458677.863321799	4046.17210876659	1859196	1351.56
1	G08	3	RF	NA	Neutral	6	15.1854460093897	93.6854460093897	6.5084445302147	474103.464788732	3905.00164777047	1945367.5	1295.45
1	G09	1	BRCA1	NM_007298	sample	4	17.3932584269663	98.5749063670412	6.91274488773989	566322.187265918	4075.15861420701	2472455	1649.85
1	G09	2	BRCA1	NM_007298	sample	5	15.4575971731449	90.1042402826855	7.749494420634	544379.609540636	4153.66676080688	2399844	1732.94
1	G09	3	BRCA1	NM_007298	sample	6	15.8128205128205	98.2179487179487	7.81806004643302	616071.364102564	4259.61888363756	2803297.7	1980.63
1	G10	1	ASXL1	NM_015338	sample	4	12.910447761194	81.7201492537314	6.93449216349175	465036.847014925	4029.45376916887	1849881	1410.66
1	G10	2	ASXL1	NM_015338	sample	5	14.3986928104575	88.4270152505447	8.1390643586268	470270.300653595	4084.56199635897	1907245	1485.34
1	G10	3	ASXL1	NM_015338	sample	6	11.8238255033557	72.3238255033557	7.60470749539144	401637.568791946	3891.66672799333	1712352	1330.77
1	G11	1	ASXL2	NM_018263	sample	4	16.062091503268	88.1813725490196	6.48241598400615	428669.29248366	3746.95333581496	1804394	1248.55
1	G11	2	ASXL2	NM_018263	sample	5	14.6817420435511	78.9865996649916	6.03560651837069	361549.644891122	3504.57536966185	1567585	1108.04
1	G11	3	ASXL2	NM_018263	sample	6	13.8709122203098	72.7332185886403	7.02068315683172	350334.920826162	3447.51485450606	1548039.4	1131.63
1	G12	1	TP53BP1	NM_005657	sample	4	20.9981343283582	106.789179104478	6.5908463967007	463770.701492537	3704.21158332427	1657398	1147.14
1	G12	2	TP53BP1	NM_005657	sample	5	19.9131147540984	109.008196721311	6.28826086369422	497524.670491803	3869.63353829106	1690241	1162.74
1	G12	3	TP53BP1	NM_005657	sample	6	20.2293906810036	102.68458781362	5.89244464344986	461607.356630824	3558.00016570907	1714077.9	1136.88
1	G13	1	FAT1	NM_005245	sample	4	15.5239786856128	86.5612788632327	6.11714411844011	440083.927175844	3988.6707128711	1776123	1382.66
1	G13	2	FAT1	NM_005245	sample	5	13.7744874715262	78.8314350797266	10.1182251054566	403621.988610478	3879.52536318514	1625041	1454.72
1	G13	3	FAT1	NM_005245	sample	6	16.8367346938776	94.5510204081633	8.48849449843596	497182.910714286	3935.13310969317	1981959.2	1497.3
1	G14	1	BAP1	NM_004656	sample	4	14.6321070234114	86.1505016722408	7.55178658190589	469818.568561873	4213.34873300166	1979689	1552.84
1	G14	2	BAP1	NM_004656	sample	5	15.6784702549575	89.1543909348442	6.35375231436435	455762.35694051	4063.77816525021	1900346	1367.19
1	G14	3	BAP1	NM_004656	sample	6	13.091922005571	77.3676880222841	8.16717531457198	395274.956824513	3966.88696632627	1664253.1	1376.29
1	G15	1	ZNF516	NM_014643	sample	4	16.8300653594771	102.9825708061	9.17395607504311	552740.28540305	4497.40370808498	2129848	1644.91
1	G15	2	ZNF516	NM_014643	sample	5	16.5597609561753	101.205179282869	6.97568977535648	594845.665338645	4513.486291618	2481584	1781.12
1	G15	3	ZNF516	NM_014643	sample	6	16.0840108401084	94.3577235772358	7.16847494953775	551061.395663957	4356.78284049677	2480989.4	1794.29
1	G16	1	GRIN2A	NM_000833	sample	4	14.4046345811052	85.1033868092692	9.88082959535643	464896.090909091	4275.15021767936	1849962	1503.28
1	G16	2	GRIN2A	NM_000833	sample	5	14.6159793814433	87.3092783505155	10.1073210628681	509500.291237113	4371.11826130834	2063225	1711.56
1	G16	3	GRIN2A	NM_000833	sample	6	14.3171641791045	77.8190298507463	8.40438436648301	404874.384328358	3820.00950883309	1641181	1328.14
1	G17	1	RF	NA	Neutral	4	15.7301886792453	93.9075471698113	7.92206221779562	508636.769811321	4223.70568171646	1956910	1466.69
1	G17	2	RF	NA	Neutral	5	15.6476793248945	89.7995780590717	6.53435662655574	436189.525316456	3750.88474192079	1772693	1204.95
1	G17	3	RF	NA	Neutral	6	15.8921001926782	88.5953757225434	5.68265339073262	421094.429672447	3737.88073481471	1719659.1	1203.72
1	G18	1	RF	NA	Neutral	4	14.9323308270677	84.1804511278196	6.71996810300251	426499.930451128	3943.07362950705	1774594	1248.19
1	G18	2	RF	NA	Neutral	5	14.8217054263566	88.5600775193798	7.37680204311814	454834.186046512	3914.20656021401	1794604	1290.41
1	G18	3	RF	NA	Neutral	6	15.3661087866109	90.3891213389121	8.74722825588783	453990.433054393	3963.34785043494	1864697.5	1328.33
1	G19	1	RF	NA	Neutral	4	14.874363327674	87.1595925297114	6.84655505160863	439278.14770798	3953.31814429985	1795569	1271.98
1	G19	2	RF	NA	Neutral	5	14.8983364140481	87.0388170055453	7.56534822608697	439737.510166359	3894.85677586888	1663452	1324.48
1	G19	3	RF	NA	Neutral	6	14.1785714285714	81.5931677018634	7.430605963606	411572.663043478	3944.98777191345	1621598.6	1337.94
1	G20	1	RF	NA	Neutral	4	15.47261663286	98.3853955375254	8.8441954162773	566508.855983773	4468.2448700295	2013290	1555.37
1	G20	2	RF	NA	Neutral	5	14.0076045627376	83.0456273764259	7.15390962529692	445990.359315589	4055.30424654149	1741055	1396.27
1	G20	3	RF	NA	Neutral	6	13.5657276995305	77.2276995305164	6.86961529192429	369646.248826291	3846.53371768612	1554598.3	1252.51
1	G21	1	RF	NA	Neutral	4	13.8086592178771	74.9608938547486	6.01419446954079	351264.927374302	3774.86143911746	1408709	1128.3
1	G21	2	RF	NA	Neutral	5	14.0909090909091	81.6969696969697	7.66028133055097	389239.550802139	3895.63323045853	1584180	1241.31
1	G21	3	RF	NA	Neutral	6	14.8224755700326	83.8680781758958	6.21839969383822	400457.429967427	3726.38126426998	1603222.7	1110.34
1	G22	1	RF	NA	Neutral	4	15.1728665207877	87.6564551422319	9.04655914581589	464257.501094092	3905.83381184075	1676517	1294.43
1	G22	2	RF	NA	Neutral	5	16.132183908046	99.2298850574713	8.29643069458322	584770.175287356	4113.45431135931	2027059	1573.64
1	G22	3	RF	NA	Neutral	6	14.7146341463415	89.780487804878	9.23640087071494	489384.126829268	4209.63101721642	1930426.4	1461.75
1	H03	1	CHEK1	NA	Positive	4	11.3351351351351	164.668468468468	51.0168595967919	1910362.28828829	6919.76452170429	6413969	4879.66
1	H03	2	CHEK1	NA	Positive	5	10.5215419501134	155.700680272109	51.4143064259306	1787741.06802721	6847.48333661258	5679170	4541.04
1	H03	3	CHEK1	NA	Positive	6	11.4630541871921	170.172413793103	56.1225770958205	1984926.36206897	6752.48654047717	6648995	4782.38
1	H04	1	CHEK1	NA	Positive	4	12.169877408056	156.073555166375	46.9008701712861	1725139.91768827	6656.02228897153	5806135	4397.42
1	H04	2	CHEK1	NA	Positive	5	10.2202247191011	175.307865168539	62.0514833039579	2093281.02247191	7544.37439723517	6737281	5458.75
1	H04	3	CHEK1	NA	Positive	6	10.7583333333333	147.758333333333	43.3449554335507	1666149.51111111	6230.51444989682	5594230.2	4094.86
1	H05	1	CHEK1	NA	Positive	4	10.5145067698259	162.183752417795	52.5106206828014	1911605.74081238	6755.13999303703	6303757	4569.41
1	H05	2	CHEK1	NA	Positive	5	11.2610966057441	151.046997389034	50.4824354954709	1677737.61879896	6646.46897841586	5762946	4318.04
1	H05	3	CHEK1	NA	Positive	6	11.3416458852868	171.778054862843	61.6801712298369	1998423.7680798	6999.60982079494	6812871.2	4822.31
1	H06	1	CHEK1	NA	Positive	4	9.54195011337868	160.24716553288	62.1451263841415	1917002.26077098	7202.69864885312	6397316	5101.93
1	H06	2	CHEK1	NA	Positive	5	9.84684684684685	195.617117117117	89.3667979111793	2444818.06306306	7982.2896332494	8243123	6108.04
1	H06	3	CHEK1	NA	Positive	6	9.85410334346505	169.36170212766	65.9197424610397	2070765.90273556	7182.25989551406	7207420	5055.14
1	H07	1	CHEK1	NA	Positive	4	11.6401028277635	160.241645244216	66.3671474089741	1817977.17994859	6649.22678836907	6116591	4412.22
1	H07	2	CHEK1	NA	Positive	5	10.9457700650759	156.184381778742	52.3651559475142	1763348.38177874	7070.51839461049	5718831	4785.94
1	H07	3	CHEK1	NA	Positive	6	10.9188596491228	182.103070175439	73.5768721829628	2134326.39912281	7067.05568451211	7000711.9	4982.7
1	H08	1	CHEK1	NA	Positive	4	10.4814814814815	170.278867102397	66.2591176078269	2008959.11546841	7406.34962301035	6548536	5134.44
1	H08	2	CHEK1	NA	Positive	5	10.7935483870968	158.187096774194	59.1521560800095	1788506.2688172	6668.00387076556	5985654	4507.24
1	H08	3	CHEK1	NA	Positive	6	10.0869565217391	163.654589371981	69.3930039738716	1950005.38647343	7309.20030458613	6617038.8	5210.92
1	H09	1	NOTCH2	NM_024408	sample	4	16.5121951219512	101.59645232816	9.2365178420816	567572.09977827	4392.66857094171	2171186	1662.19
1	H09	2	NOTCH2	NM_024408	sample	5	15.9054726368159	94.5257048092869	7.14785285691021	519977.741293532	4177.04390581928	2122797	1536.21
1	H09	3	NOTCH2	NM_024408	sample	6	16.5388349514563	88.8082524271845	6.37624911136437	396324.182038835	3824.24352197262	1758768.9	1404.34
1	H10	1	FANCM	NM_020937	sample	4	15.6948881789137	100.964856230032	8.06567048515132	575649.519169329	4339.3580129472	2025975	1546.93
1	H10	2	FANCM	NM_020937	sample	5	15.8800675675676	94.9527027027027	7.83424920138685	516510.876689189	3938.79192842356	1947108	1408.93
1	H10	3	FANCM	NM_020937	sample	6	14.4905660377358	88.6260720411664	6.62059427462015	485804.907375643	3823.48279603731	1805093.1	1352.46
1	H11	1	RASA1	NM_022650	sample	4	16.5716945996276	91.7225325884544	6.75121377776503	450013.795158287	3856.36708081156	1850826	1343.59
1	H11	2	RASA1	NM_022650	sample	5	15.1783876500858	83.0205831903945	7.37492423593446	373661.998284734	3722.81722338228	1568906	1241.32
1	H11	3	RASA1	NM_022650	sample	6	14.2004405286344	78.773127753304	6.69406562981912	392935.929515418	3262.23276441961	1668322.6	1296.29
1	H12	1	KDM5C	NM_004187	sample	4	13.4847328244275	79.75	5.68449534986996	398491.635496183	3477.53109095854	1621202	1132.23
1	H12	2	KDM5C	NM_004187	sample	5	15.0892857142857	92.0803571428571	7.19693708453619	489307.9375	4061.47277045015	1905706	1377.28
1	H12	3	KDM5C	NM_004187	sample	6	15.2816188870152	86.5362563237774	6.30433871301434	460838.790893761	3840.48332170523	1964996.1	1310.05
1	H13	1	FAS	NA	sample	4	14.9202586206897	88.5581896551724	7.13048442984204	451934.189655172	3931.84832571844	1831643	1356.81
1	H13	2	FAS	NA	sample	5	15.6600790513834	90.2569169960474	7.0200397455995	456518.992094862	3946.62002948432	1994300	1374.15
1	H13	3	FAS	NA	sample	6	15.4216589861751	95.147465437788	10.2902341421545	556646.926267281	4140.47699318397	2135227.5	1600.74
1	H14	1	PTPRC	NR_052021	sample	4	15.0474934036939	84.0501319261214	6.37978028410535	419219.068601583	3531.4621171828	1652492	1191.61
1	H14	2	PTPRC	NR_052021	sample	5	12.6409185803758	71.9540709812109	5.70227699415711	341419.225469729	3650.62747735041	3668812	2783.28
1	H14	3	PTPRC	NR_052021	sample	6	13.6969696969697	74.9199134199134	6.81127351713084	321661.177489178	3308.36874439026	1393605.3	1017.26
1	H15	1	PTPRU	NM_133178	sample	4	16.9166666666667	109.308333333333	8.40070567859981	654702.341666667	4617.75528472171	2434561	1758.66
1	H15	2	PTPRU	NM_133178	sample	5	15.775462962963	100.409722222222	10.2346268972018	590852.564814815	4434.2125610411	2161989	1773.85
1	H15	3	PTPRU	NM_133178	sample	6	15.2937743190661	90.6556420233463	6.85607718862575	470024.10311284	4118.51949706705	1914727.5	1429.93
1	H16	1	FUBP1	NM_003902	sample	4	15.4363636363636	81.4262626262626	6.76831913462724	387033.333333333	3660.19905185682	1600405	1244.62
1	H16	2	FUBP1	NM_003902	sample	5	14.6810810810811	78.5945945945946	5.98186572650534	383329.344144144	3640.79069569646	1604803	1185.13
1	H16	3	FUBP1	NM_003902	sample	6	14.6762295081967	78.9774590163934	7.26309703315579	393475.25204918	3542.89421093907	1610662.8	1277.65
1	H17	1	CHEK1	NA	Positive	4	10.3640350877193	150.043859649123	53.1102439123794	1715319.95394737	6787.7249156058	5789612	4463.56
1	H17	2	CHEK1	NA	Positive	5	9.53495440729483	153.352583586626	70.3985366351095	1811532.33130699	7169.08764963405	6284504	4913.9
1	H17	3	CHEK1	NA	Positive	6	9.80676328502415	182.425120772947	70.6528535296055	2226226.20289855	7493.99403677084	7428156.5	5480.35
1	H18	1	CHEK1	NA	Positive	4	12.214501510574	174.969788519637	64.8170420901608	1988424.14501511	7012.88356811042	6842792	4770.27
1	H18	2	CHEK1	NA	Positive	5	12.545842217484	181.763326226013	59.4035819907033	2075570.80383795	7256.59364513662	6689732	5021.63
1	H18	3	CHEK1	NA	Positive	6	11.9171270718232	205.342541436464	72.8124414271797	2500442.87016575	7797.63139879543	8214942.6	5862.52
1	H19	1	CHEK1	NA	Positive	4	10.9493670886076	177.022151898734	67.2314131369522	2092480.90822785	7340.00527664789	6853882	5284.58
1	H19	2	CHEK1	NA	Positive	5	11.5210843373494	170.713855421687	58.08188645165	2000152.85542169	7175.25656441781	6653146	4890.43
1	H19	3	CHEK1	NA	Positive	6	10.7897574123989	178.762803234501	63.3225561665576	2118828.46091644	7443.08001482651	6878559.6	5274.31
1	H20	1	CHEK1	NA	Positive	4	10.3369565217391	137.279891304348	51.6272075943381	1510939.58695652	6402.97876254312	5044771	4169.46
1	H20	2	CHEK1	NA	Positive	5	9.96323529411765	163.794117647059	66.756943126081	1989159.00245098	7242.23661847765	7335318	5263.56
1	H20	3	CHEK1	NA	Positive	6	10.1850649350649	184.301948051948	79.9726052268186	2285682.91883117	7909.95397860786	7661451.2	5914.7
1	H21	1	CHEK1	NA	Positive	4	12.0735294117647	169.6	56.232308988717	1956164.32647059	6916.30776376067	6453047	4682.19
1	H21	2	CHEK1	NA	Positive	5	11.3452830188679	159.696226415094	59.3045741015985	1821764.63207547	6688.73810483514	6170299	4575.32
1	H21	3	CHEK1	NA	Positive	6	11.0785907859079	188.230352303523	56.1756181441652	2274645.06233062	7422.82385130713	7149543.7	5213.97
1	H22	1	CHEK1	NA	Positive	4	11.9450915141431	164.951747088186	59.6493376044498	1862683.01164725	6764.79962238909	6111778	4669.31
1	H22	2	CHEK1	NA	Positive	5	11.4682713347921	179.90590809628	55.0996195095055	2094973.0547046	7249.56975094011	6562646	5077.95
1	H22	3	CHEK1	NA	Positive	6	10.3676092544987	160.141388174807	64.3388853749924	1893762.48071979	6753.81830036664	6187014.6	4639.48
1	I03	1	RPA32	NA	Positive	4	19.4813895781638	195.555831265509	37.4705992164719	1984717.77171216	6969.42029735325	6822945	4771.71
1	I03	2	RPA32	NA	Positive	5	19.9408695652174	211.994782608696	35.7720660772851	2214920.3426087	7401.21932983198	7317185	5184.94
1	I03	3	RPA32	NA	Positive	6	22.305954825462	220.843942505133	40.4693521297615	2278961.44353183	7333.91760049247	7782234.2	5291.09
1	I04	1	RPA32	NA	Positive	4	19.8399122807018	185.120614035088	32.8357485930761	1826221.66447368	6631.66635335432	6357080	4494.96
1	I04	2	RPA32	NA	Positive	5	19.3961165048544	208.104854368932	37.6404579733964	2158667.51262136	7050.30166761527	7211800	4999.09
1	I04	3	RPA32	NA	Positive	6	23.4137931034483	241.408045977011	36.8905537575829	2526387.69157088	7855.39835921165	8495247.9	5764.37
1	I05	1	RPA32	NA	Positive	4	21.75	236.08686440678	34.8020992493714	2464471.55508475	7305.88967858146	8031703	5189.75
1	I05	2	RPA32	NA	Positive	5	21.4893617021277	223.323017408124	30.0466122002816	2290484.29980658	7390.0861964835	7400728	5273.39
1	I05	3	RPA32	NA	Positive	6	21.5825471698113	207.231132075472	38.5912064091673	2048467.16981132	6722.57657517408	7212596	4696.49
1	I06	1	RPA32	NA	Positive	4	20.4597495527728	211.182468694097	36.6015675996947	2069786.15921288	6790.54066461922	6998521	4780.59
1	I06	2	RPA32	NA	Positive	5	27.6090534979424	267.061728395062	28.2530548654624	2667986.28395062	7655.885613268	8565074	5534.16
1	I06	3	RPA32	NA	Positive	6	21.8490990990991	212.177927927928	35.1614332421714	2113509.02927928	6799.9649112313	7164674.7	4658.05
1	I07	1	RPA32	NA	Positive	4	23.1312849162011	228.631284916201	34.8533195972162	2257316.36312849	7221.04885994554	7333768	4944.85
1	I07	2	RPA32	NA	Positive	5	19.6747572815534	226.383495145631	42.2526940541488	2418439.05339806	7854.83821220288	7712680	5518.66
1	I07	3	RPA32	NA	Positive	6	20.5510204081633	242.845804988662	44.7446864745715	2622860.06575964	8021.02078169394	8882743.3	5878.43
1	I08	1	RPA32	NA	Positive	4	21.5017605633803	209.899647887324	30.1097217250233	2102987.22711268	7127.82221780747	7131811	4793.63
1	I08	2	RPA32	NA	Positive	5	22.4478527607362	264.507157464213	42.9228889736027	2822070.91411043	8053.32559116165	8803509	5912.56
1	I08	3	RPA32	NA	Positive	6	19.8900523560209	200.230366492147	37.5275318730068	2050763.76439791	7078.56266729052	7182319.5	4984.25
1	I09	1	ARHGAP35	NM_004491	sample	4	17.5665584415584	97.3003246753247	7.14318501689621	461741.185064935	3939.81597300589	1804795	1331.67
1	I09	2	ARHGAP35	NM_004491	sample	5	16.5571428571429	94.0380952380952	7.72850015230544	457634.845238095	3954.88700471347	1834184	1263.13
1	I09	3	ARHGAP35	NM_004491	sample	6	17.8549848942598	98.4501510574018	6.75700009689122	462448.444108761	3864.81232666972	1864646.3	1327.41
1	I10	1	AHNAK	NM_024060	sample	4	17.5	87.4095477386935	6.78065140917267	369858.984924623	3317.88881295958	1561910	1006.99
1	I10	2	AHNAK	NM_024060	sample	5	17.8607594936709	94.4126582278481	6.17383008838658	442754.286075949	3725.76663140562	2060915	1384.39
1	I10	3	AHNAK	NM_024060	sample	6	16.4776119402985	81.6537313432836	7.0623377817603	350164.719402985	3465.11837321888	1608041.2	1263.2
1	I11	1	SH2B3	NM_005475	sample	4	15.4980769230769	93.1826923076923	7.93438223341451	494513.117307692	4115.01310860568	2000485	1441.4
1	I11	2	SH2B3	NM_005475	sample	5	15.6241496598639	97	9.05360662384081	538059.889455782	4286.06320124368	2153714	1535.53
1	I11	3	SH2B3	NM_005475	sample	6	16.0456730769231	93.0745192307692	6.02154076455421	444069.817307692	3788.83235291216	1863856.3	1243.41
1	I12	1	MSH2	NM_000251	sample	4	14.1121951219512	83.6	7.94852390086439	460575.54796748	4018.52930168473	1803170	1479.09
1	I12	2	MSH2	NM_000251	sample	5	15.8032200357782	96.8014311270125	7.82324465080695	512715.88372093	4086.1426749339	1916671	1435.26
1	I12	3	MSH2	NM_000251	sample	6	15.2584905660377	84.5981132075472	6.10200193060904	411141.288679245	3702.57873593834	1702996.7	1246.68
1	I13	1	NOTCH1	NM_017617	sample	4	16.6393442622951	93.2495446265938	7.16709779625207	441553.315118397	3864.84145504164	1818827	1336.91
1	I13	2	NOTCH1	NM_017617	sample	5	15.4272300469484	96.8004694835681	9.02504414985698	550882.971830986	4261.96475880576	2024953	1634.79
1	I13	3	NOTCH1	NM_017617	sample	6	15.0217755443886	80.1172529313233	5.9934082468297	358580.4639866	3523.35655279753	1440873	1066.55
1	I14	1	RAD51	NM_133487	sample	4	30.2840909090909	157.134090909091	6.91909319948683	793216.652272727	4243.41875904235	2838045	1788.8
1	I14	2	RAD51	NM_133487	sample	5	32.5	177.770718232044	10.7451789327503	920411.687845304	4605.97382296294	3075040	2077.87
1	I14	3	RAD51	NM_133487	sample	6	31.6538461538462	164.592948717949	8.83589606280601	798133.894230769	4155.22025543767	2774950.9	1790.37
1	I15	1	ZFHX4	NM_024721	sample	4	17.493848857645	96.8383128295255	7.91926712075237	472082.193321617	4031.58067808425	1917840	1445.72
1	I15	2	ZFHX4	NM_024721	sample	5	16.6680497925311	93.0497925311203	6.52752858174966	466421.962655602	4017.44387258574	1746989	1376.9
1	I15	3	ZFHX4	NM_024721	sample	6	16.1988636363636	86.625	6.02316878607972	393534.267045455	3729.88254811897	1648416.6	1268.09
1	I16	1	KMT2C	NM_170606	sample	4	14	78.4189723320158	8.72174027648925	380466.100790514	3759.18212137157	1556264	1290.64
1	I16	2	KMT2C	NM_170606	sample	5	13.9792060491493	82.8714555765595	9.87696605233009	460373.215500945	3966.72929181856	1638732	1428.45
1	I16	3	KMT2C	NM_170606	sample	6	15.0784929356358	80.2496075353218	6.49996774495892	334795.962323391	3322.45475632428	1305255.9	1098.81
1	I17	1	RPA32	NA	Positive	4	20.9874739039666	219.118997912317	38.2264948285935	2263315.03757829	7406.72050678068	7460966	5188.93
1	I17	2	RPA32	NA	Positive	5	23.070981210856	222.29018789144	33.0565995383545	2199150.56993737	7177.09013913735	7025810	4823.7
1	I17	3	RPA32	NA	Positive	6	21.6541666666667	248.29375	41.7862520653293	2683519.48125	7950.12703315963	8663851.7	5782.19
1	I18	1	RPA32	NA	Positive	4	23.1549636803874	244.072639225182	38.1341426721464	2554558.38983051	8017.89877734936	8180616	5638.93
1	I18	2	RPA32	NA	Positive	5	22.6796875	235.791015625	34.9808303640108	2411066.27539063	7908.21157820719	7459870	5582.99
1	I18	3	RPA32	NA	Positive	6	22.9290465631929	230.279379157428	39.2066025707864	2402671.50110865	7447.90342315421	7993565.4	5258.52
1	I19	1	RPA32	NA	Positive	4	23.4205052005944	227.184249628529	26.0780858348253	2227009.40564636	6979.11527280122	6981340	4693.13
1	I19	2	RPA32	NA	Positive	5	18.4888888888889	202.693827160494	43.8291071782925	2131522.24938272	7158.92741889589	6909886	4886.79
1	I19	3	RPA32	NA	Positive	6	21.0551330798479	214.321292775665	38.3036245655079	2189198.98098859	7236.50080611682	7075893.1	5037.27
1	I20	1	RPA32	NA	Positive	4	21.8032454361055	235.79107505071	46.6766390457738	2474773.29614604	7849.01325349696	8053268	5622.07
1	I20	2	RPA32	NA	Positive	5	23.2376425855513	237.397338403042	37.9116679086242	2477056.31368821	7673.05353721357	8155862	5459.02
1	I20	3	RPA32	NA	Positive	6	20.4802631578947	238.076754385965	45.6329187008522	2586714.71929825	7757.17126613906	8177139.7	5621.22
1	I21	1	RPA32	NA	Positive	4	22.4370629370629	206.370629370629	32.0598551080359	2005405.18181818	6855.5032662813	6804707	4727.25
1	I21	2	RPA32	NA	Positive	5	21.7441364605544	226.01066098081	34.7770540689185	2272996.95309168	7216.33738104847	7038167	5050.48
1	I21	3	RPA32	NA	Positive	6	24.2276867030965	241.020036429873	35.6491666410574	2446989.76138434	7554.7504392836	7683197.3	5386.92
1	I22	1	RPA32	NA	Positive	4	22.84	217.86	28.3161895360403	2153744.00769231	7025.35359978931	7122130	4794.71
1	I22	2	RPA32	NA	Positive	5	21.4770240700219	218.658643326039	35.1259085832021	2228688.73085339	7160.39074151062	7075867	5008.3
1	I22	3	RPA32	NA	Positive	6	20.1727941176471	217.748161764706	43.5087272414412	2316134.65992647	7407.89972244011	7475991.4	5296.29
1	J03	1	ATR	NA	Positive	4	9.12004405286344	59.2246696035242	10.4411744365829	400170.263215859	3780.62715534267	1417518	1560.71
1	J03	2	ATR	NA	Positive	5	9.70136307311028	61.9789343246592	10.7916448219939	431373.311028501	3643.05508425227	1511308	1531.34
1	J03	3	ATR	NA	Positive	6	10.0209359605911	62.4507389162562	9.79872947548138	451724.419950739	3698.55513340136	1694966	1574.66
1	J04	1	ATR	NA	Positive	4	9.85814360770578	56.1900175131348	7.20007895439449	351650.989492119	3447.28865927207	1363980	1302.22
1	J04	2	ATR	NA	Positive	5	9.89871244635193	61.7519313304721	8.46579031221882	423544.350214592	3711.02558962234	1556238	1538.02
1	J04	3	ATR	NA	Positive	6	8.91910331384016	50.5575048732943	6.81673532060123	291957.278752437	3124.32832816709	1037582	1102.56
1	J05	1	ATR	NA	Positive	4	10.4600840336134	60.8424369747899	7.039741674482	359405.055672269	3409.26437730992	1331208	1274.28
1	J05	2	ATR	NA	Positive	5	10.7310061601643	66.2258726899384	8.70619106517563	451423.039014374	3630.78271839763	1629071	1448.7
1	J05	3	ATR	NA	Positive	6	10.4989384288747	58.1581740976645	7.15918340479061	340513.177282378	3528.75180247576	1248732	1262.06
1	J06	1	ATR	NA	Positive	4	9.59484536082474	59.0474226804124	7.64526952311787	380679.782474227	3601.38186723631	1318031	1418.46
1	J06	2	ATR	NA	Positive	5	9.52437417654809	58.1686429512516	8.13245952839667	364793.986824769	3688.92601319246	1290652	1499.75
1	J06	3	ATR	NA	Positive	6	9.54605263157895	54.8870614035088	7.93124497510626	330791.087719298	3445.53398156129	1244122.8	1315.56
1	J07	1	ATR	NA	Positive	4	10.6559139784946	66.2162485065711	8.6804105850668	422464.872162485	3770.68563533619	1432106	1392.87
1	J07	2	ATR	NA	Positive	5	9.52511415525114	51.7180365296804	6.54768263685184	294964.057077626	3197.03469566257	1115547	1192.68
1	J07	3	ATR	NA	Positive	6	9.79816513761468	57.7575360419397	7.97568750168667	360916.234600262	3477.82620691303	1372693.7	1335.14
1	J08	1	ATR	NA	Positive	4	9.67850098619329	59.9437869822485	9.8383670545486	399564.722879684	3565.87600902791	1452956	1358.94
1	J08	2	ATR	NA	Positive	5	9.67313432835821	62.7641791044776	8.6105066222988	420640.088059701	3799.84516480565	1554447	1515.78
1	J08	3	ATR	NA	Positive	6	8.16666666666667	46.8885480572597	6.70321161457092	300883.873210634	3253.66096302606	1171591.6	1184.59
1	J09	1	STIM1	NM_003156	sample	4	15.8201058201058	96.1622574955908	7.85238589347387	490640.846560847	4171.72796031541	1871905	1343.83
1	J09	2	STIM1	NM_003156	sample	5	15.507722007722	99.5752895752896	6.76823645910916	531618.766409266	4279.32828473936	2019033	1500.83
1	J09	3	STIM1	NM_003156	sample	6	17.7403314917127	102.298342541436	7.62644077187268	508797.889502762	3981.33345239316	2061619.1	1451.62
1	J10	1	DICER1	NM_030621	sample	4	14.936170212766	84.8741134751773	6.64506659393279	428447.693262411	3858.58025101575	1866054	1305.69
1	J10	2	DICER1	NM_030621	sample	5	14.7178329571106	84.0112866817156	6.45226432903129	413069.785553047	3793.35685443494	1701599	1318.76
1	J10	3	DICER1	NM_030621	sample	6	15.8810572687225	85.8986784140969	9.23706603443399	427558.889867841	3793.82013930866	1782263.4	1302.85
1	J11	1	PASK	NM_015148	sample	4	16.0647709320695	88.1927330173776	7.40823735037766	413677.145339652	3889.82313619804	1773834	1228.55
1	J11	2	PASK	NM_015148	sample	5	17.0646950092421	96.1589648798521	6.76127865433495	444132.822550832	3542.05934796599	1812562	1332.88
1	J11	3	PASK	NM_015148	sample	6	14.0393258426966	76.1217228464419	6.20842826790806	366348.397003745	3532.97515302782	1622472.1	1202.14
1	J12	1	EZH2	NM_152998	sample	4	15.7020933977456	94.3719806763285	7.54713654477963	472827.885668277	4104.97473675923	1805018	1287.41
1	J12	2	EZH2	NM_152998	sample	5	16.3433734939759	103.068273092369	9.28184505699544	550087.654618474	4337.68683364129	2013240	1553.86
1	J12	3	EZH2	NM_152998	sample	6	16.7397260273973	111.646118721461	7.30584090066263	597918.515981735	4404.36211765449	2106240	1443.99
1	J13	1	ATF7IP	NM_018179	sample	4	16.4197080291971	100.167883211679	7.49417873305357	515659.308394161	4184.07304771055	1997694	1425.47
1	J13	2	ATF7IP	NM_018179	sample	5	16.3789279112754	98.8133086876155	8.31375769500854	512405.689463956	4113.31511401833	1957563	1366.36
1	J13	3	ATF7IP	NM_018179	sample	6	15.8301886792453	93.6075471698113	7.13828072930408	462881.828301887	4049.93416031488	1830527.5	1362.5
1	J14	1	RB1	NM_000321	sample	4	16.2044198895028	89.828729281768	5.99825949056874	434895.053406998	3811.6427907089	1693689	1302.75
1	J14	2	RB1	NM_000321	sample	5	15.7637614678899	95.197247706422	7.29419644168031	480553.321100917	3925.93164282842	1877241	1348.07
1	J14	3	RB1	NM_000321	sample	6	15.8405103668262	87.6714513556619	7.26045828007807	422097.422647528	3673.77758574182	1666899.1	1205.54
1	J15	1	RPA2	NM_002946	sample	4	22.5876543209877	229.348148148148	33.4361745259669	2330290.34567901	7509.62121843922	7593613	5237.23
1	J15	2	RPA2	NM_002946	sample	5	21.3111111111111	234.288888888889	36.1302995707933	2482478.73611111	8261.67942359756	7893199	6080.74
1	J15	3	RPA2	NM_002946	sample	6	22.2477341389728	227.126888217523	29.1603655419872	2286926.79758308	7444.64587399185	7373946.7	5210.16
1	J16	1	RPS2	NM_002952	sample	4	16.5121212121212	88.9666666666667	6.48711933829686	428779.181818182	3915.88119418523	1636436	1322.23
1	J16	2	RPS2	NM_002952	sample	5	15.8338028169014	94.8901408450704	9.15320033218093	525926.492957746	4168.52296978183	1857198	1384.07
1	J16	3	RPS2	NM_002952	sample	6	16.1524163568773	88.6542750929368	9.59620525666527	429975.148698885	3702.77753795492	1661133.8	1387.85
1	J17	1	ATR	NA	Positive	4	9.2713567839196	58.3291457286432	9.70546138797998	399052.668341709	3772.24456884314	1525115	1534.46
1	J17	2	ATR	NA	Positive	5	9.80725388601036	56.8538860103627	8.21293502210017	359982.70880829	3429.76501583142	1301933	1314.14
1	J17	3	ATR	NA	Positive	6	8.99581151832461	49.6774869109948	6.27961917954419	292429.616753927	3132.90827354997	1078389.1	1092.45
1	J18	1	ATR	NA	Positive	4	8.91959798994975	51.0979899497487	7.2623895296029	315016.667085427	3445.57696758935	1153772	1304.41
1	J18	2	ATR	NA	Positive	5	9.11477151965994	60.1774707757705	10.624073460524	428219.37194474	3741.01385183874	1449039	1552.41
1	J18	3	ATR	NA	Positive	6	9.35082872928177	55.8922651933702	9.33469216911046	378681.397790055	3317.61855016367	1301148	1277.75
1	J19	1	ATR	NA	Positive	4	10.3323139653415	59.4118246687054	7.56955693015104	363298.135575943	3494.66623973118	1307640	1324.1
1	J19	2	ATR	NA	Positive	5	9.74415887850467	58.7628504672897	8.85802704615648	379924.228971963	3517.13005266808	1334944	1367.32
1	J19	3	ATR	NA	Positive	6	9.75066312997348	59.8660477453581	9.72928881426797	388941.713527851	3641.1752104405	1386369.9	1434.43
1	J20	1	ATR	NA	Positive	4	9.21853388658368	59.7676348547718	12.0946681037259	413316.589211618	3582.15889759578	1421096	1513.53
1	J20	2	ATR	NA	Positive	5	10.2387387387387	62.1711711711712	10.597792344165	400433.448198198	3628.25657497486	1408455	1392.1
1	J20	3	ATR	NA	Positive	6	9.71835803876853	54.9965792474344	8.51018345666105	328053.335233751	3294.79239675285	1161480.4	1303.77
1	J21	1	ATR	NA	Positive	4	10.2989076464747	60.6782522343595	9.89202650217354	386673.622641509	3635.09520120636	1445224	1406.38
1	J21	2	ATR	NA	Positive	5	9.96428571428571	61.1387755102041	9.52056220462222	404271.734693878	3769.254701852	1441280	1529.45
1	J21	3	ATR	NA	Positive	6	10.110599078341	60.4350230414747	8.73757093331043	376138.353917051	3622.84382838226	1305188.3	1389.54
1	J22	1	ATR	NA	Positive	4	9.93959731543624	56.258389261745	9.0274128784667	346946.534675615	3415.12290517931	1256868	1405.19
1	J22	2	ATR	NA	Positive	5	9.08117249154453	60.1668545659526	10.7862700253057	436533.795941375	3800.32978064805	1501562	1571.23
1	J22	3	ATR	NA	Positive	6	10.0909090909091	58.9356060606061	9.43384704556654	385112.742424242	3625.11042355698	1432766.6	1401.25
1	K03	1	OTNT	NA	Neutral	4	15.1577777777778	93.5155555555556	9.09007070632112	476473.088888889	4107.0481581963	1904318	1478.39
1	K03	2	OTNT	NA	Neutral	5	16.7571942446043	97.8291366906475	6.87536698346026	494200.971223022	3984.07932118131	1966083	1342.42
1	K03	3	OTNT	NA	Neutral	6	15.1512915129151	90.090405904059	6.98675270436494	441547.271217712	3818.53146750206	1778836.7	1316.24
1	K04	1	OTNT	NA	Neutral	4	13.8471615720524	77.0203784570597	5.43133060682761	377197.714701601	3557.20513161413	1748572	1166.75
1	K04	2	OTNT	NA	Neutral	5	16.5117117117117	94.1603603603604	7.3356963703079	486211.003603604	4010.10980442522	1916081	1431.02
1	K04	3	OTNT	NA	Neutral	6	14.6612244897959	83.3775510204082	9.82109416662344	403859.428571429	3655.66755560919	1599947.2	1282.33
1	K05	1	OTNT	NA	Neutral	4	13.8368902439024	77.9115853658537	6.67933211216193	387312.56402439	3679.84858737599	1692181	1184.52
1	K05	2	OTNT	NA	Neutral	5	14.9166666666667	89.8894557823129	7.2602094398238	496999.193877551	4111.25948429691	1928184	1474.77
1	K05	3	OTNT	NA	Neutral	6	10.0420289855072	51.5913043478261	5.97879927470049	261741.082608696	3219.71405364056	1140290.1	1062.75
1	K06	1	OTNT	NA	Neutral	4	14.9189723320158	88.50395256917	7.25115462940155	493191.932806324	4020.74580412341	2010299	1445.18
1	K06	2	OTNT	NA	Neutral	5	14.5859649122807	82.9859649122807	7.9478999918082	398321.584210526	3647.66575913783	1664187	1207.37
1	K06	3	OTNT	NA	Neutral	6	10.3730769230769	57.3153846153846	9.18212964305222	327400.680769231	3570.31584404769	1362403.7	1329.27
1	K07	1	OTNT	NA	Neutral	4	12.4063047285464	71.6112084063047	6.0675125222511	349544.290718039	3489.02607910296	1511900	1153.29
1	K07	2	OTNT	NA	Neutral	5	12.2933810375671	74.7656529516995	6.29384438087156	382007.221824687	3270.31848473423	1517291	1140.93
1	K07	3	OTNT	NA	Neutral	6	9.17371937639198	55.5278396436526	8.61486784504242	349641.571269488	3570.94765238817	1303600.5	1393.34
1	K08	1	OTNT	NA	Neutral	4	14.1120689655172	84.1534482758621	7.85752072876769	431374.910344828	3821.9573960409	1733609	1332.85
1	K08	2	OTNT	NA	Neutral	5	14.2045855379189	81.0546737213404	7.7449430245079	410332.500881834	3953.28826572089	1723225	1313.55
1	K08	3	OTNT	NA	Neutral	6	15.2106666666667	82.5866666666667	6.1303723457799	426410.914666667	3642.9935391892	1796650.7	1354.85
1	K09	1	RAD21	NM_006265	sample	4	17.4656488549618	109.549618320611	8.31260193278949	600138.488549618	4489.99906992236	2207168	1538.8
1	K09	2	RAD21	NM_006265	sample	5	17.2155844155844	112.153246753247	7.55738016742615	621816.374025974	4389.71882208768	2326525	1596.81
1	K09	3	RAD21	NM_006265	sample	6	17.2906574394464	115.785467128028	9.91894525333806	642322.425605536	4484.06720137883	2234436.4	1755.03
1	K10	1	CUX1	NM_181500	sample	4	14.0227272727273	82.9152892561983	8.38588907371532	445661.258264463	4196.1757519765	1804196	1517.89
1	K10	2	CUX1	NM_181500	sample	5	15.3074003795066	92.9297912713473	8.19844898701684	506838.709677419	4149.74762404695	1971637	1574.01
1	K10	3	CUX1	NM_181500	sample	6	14.5928571428571	86.7333333333333	8.503989759098	443162.119047619	3977.80788048633	1751168.4	1512.93
1	K11	1	POLE	NM_006231	sample	4	31.3007915567282	180.20580474934	8.57575551728958	1155065.50131926	4883.75430596888	4237810	2612.35
1	K11	2	POLE	NM_006231	sample	5	26.4647887323944	158.89939637827	9.27368437297535	986582.492957746	4449.77749970863	3421099	2253.57
1	K11	3	POLE	NM_006231	sample	6	30.9238845144357	174.086614173228	9.47418100221988	1097120.5144357	4621.09377810368	4022533.2	2347.07
1	K12	1	NCOA6	NM_014071	sample	4	16.1247672253259	100.376163873371	7.00912785602774	591542.806331471	4346.57616259743	2144784	1766.19
1	K12	2	NCOA6	NM_014071	sample	5	15.3730043541364	94.6211901306241	7.31889485871577	499523.84179971	4243.03362647456	1840038	1657.13
1	K12	3	NCOA6	NM_014071	sample	6	16.1326530612245	105.114285714286	8.150729370533	619434.014285714	4451.3700530969	2301306.5	1699.69
1	K13	1	APC	NM_000038	sample	4	17.4126679462572	89.9424184261036	8.89397975442374	430890.080614203	3835.82956370175	1829636	1298.8
1	K13	2	APC	NM_000038	sample	5	16.4421252371917	90.1612903225806	7.41565454948924	440006.174573055	3761.78544740461	1727688	1360.71
1	K13	3	APC	NM_000038	sample	6	10.1477832512315	35.7290640394089	3.47687809051902	116537.805418719	2159.85941183589	1033888.3	664.57
1	K14	1	CREBBP	NM_004380	sample	4	16.4295302013423	96.5755033557047	7.64363179875632	517073.812080537	4249.60344202149	2172951	1600.5
1	K14	2	CREBBP	NM_004380	sample	5	17.2743682310469	102.20036101083	8.9013318836948	540869.124548736	4082.0605083024	2184448	1431.71
1	K14	3	CREBBP	NM_004380	sample	6	14.766859344894	84.6088631984586	8.19400945460991	427436.657032755	3986.87818875514	1834923.1	1396.92
1	K15	1	MGA	NM_001080541	sample	4	17.2237354085603	93.8346303501946	6.65173140090285	417408.060311284	3708.07156416414	1645529	1181.68
1	K15	2	MGA	NM_001080541	sample	5	17.1767857142857	97.6071428571429	6.97596959438301	469215.0375	3880.10159220103	1787743	1237.21
1	K15	3	MGA	NM_001080541	sample	6	17.3478260869565	86.9106280193237	6.02883130016015	362824.427536232	3369.90158411952	1654953.1	1175.97
1	K16	1	CHEK1	NM_001274	sample	4	11.9537275064267	187.460154241645	72.0350628046498	2216796.7377892	7351.34219537143	7755282	5177.79
1	K16	2	CHEK1	NM_001274	sample	5	10.4647302904564	154.201244813278	58.7146188630451	1777624.91286307	6655.19824054704	5720686	4546.65
1	K16	3	CHEK1	NM_001274	sample	6	11.4169960474308	176.913043478261	64.2085885439988	2092471.08300395	7227.16546899721	6867720.5	5137.34
1	K17	1	OTNT	NA	Neutral	4	14.6057838660578	81.6118721461187	5.64240971894411	386419.324200913	3831.615773806	1634805	1125.74
1	K17	2	OTNT	NA	Neutral	5	14.0392927308448	76.721021611002	7.29042412755286	351954.984282908	3690.26005668484	1587284	1229.3
1	K17	3	OTNT	NA	Neutral	6	15.673860911271	82.9712230215827	6.99543105524737	401332.139088729	3756.07851750605	1807398.4	1231.83
1	K18	1	OTNT	NA	Neutral	4	16.0121739130435	90.4921739130435	7.95335526594376	483912.126956522	4136.91612012158	1947744	1515.91
1	K18	2	OTNT	NA	Neutral	5	14.4299242424242	88.3125	9.89585541836275	511527.818181818	4081.16460797906	1981381	1495.82
1	K18	3	OTNT	NA	Neutral	6	13.4897579143389	74.4581005586592	7.57862230190981	358206.55679702	3509.51923441675	1488727	1125.05
1	K19	1	OTNT	NA	Neutral	4	15.9737903225806	94.1129032258064	7.44142244688015	531821.014112903	4174.71334477915	2108527	1587.95
1	K19	2	OTNT	NA	Neutral	5	14.8695652173913	86.7558528428094	7.55012212104384	451695.47993311	4131.26418117202	1750970	1469.05
1	K19	3	OTNT	NA	Neutral	6	15.0110619469027	85.6017699115044	8.29194524119624	446306.110619469	3847.91767650603	1821644.4	1328.62
1	K20	1	OTNT	NA	Neutral	4	15.0673316708229	85.4214463840399	7.10485910210849	434802.970074813	4001.29275225119	1775351	1389.37
1	K20	2	OTNT	NA	Neutral	5	15.798951048951	88.7377622377622	6.79337143063756	430358.323426573	3800.47121253797	1660472	1284.4
1	K20	3	OTNT	NA	Neutral	6	14.4587869362364	81.0575427682737	5.96923350285591	390416.825816485	3632.91542810882	1519207.1	1205.3
1	K21	1	OTNT	NA	Neutral	4	15.7875816993464	90.5555555555556	6.71278558739349	458492.972222222	3953.74448930922	1775538	1326.65
1	K21	2	OTNT	NA	Neutral	5	15.5026929982047	83.2836624775584	6.51834149289049	398800.960502693	3710.06917545215	1716238	1196.3
1	K21	3	OTNT	NA	Neutral	6	14.7211538461538	81.5897435897436	6.39253015482761	385423.8125	3811.44713687049	1600407.9	1247.79
1	K22	1	OTNT	NA	Neutral	4	14.4751773049645	77.145390070922	5.53540015631168	355266.923758865	3612.32691201711	1539466	1112.67
1	K22	2	OTNT	NA	Neutral	5	15.007858546169	91.4557956777996	8.29063295203109	508557.915520629	4079.84478454708	1908937	1463.01
1	K22	3	OTNT	NA	Neutral	6	15.2003205128205	75.9102564102564	5.56369244771431	319290.626602564	3389.41770731676	1452418.4	1058.79
1	L03	1	RF	NA	Neutral	4	14.3371868978805	87.2967244701349	7.63151380755401	451968.710982659	3899.23902640487	1770061	1220.35
1	L03	2	RF	NA	Neutral	5	14.8300970873786	85.1092233009709	6.85207801183168	431606.473300971	3877.97239174459	1773865	1346.31
1	L03	3	RF	NA	Neutral	6	12.9152215799615	69.5375722543353	5.56933044970073	307416.327552987	3510.51725264913	1570409.3	1114.73
1	L04	1	RF	NA	Neutral	4	14.5395033860045	87.9864559819413	8.22082249264725	501638.534988713	4141.32833159679	2095674	1443.37
1	L04	2	RF	NA	Neutral	5	13.6289308176101	80.1111111111111	7.28116794009367	421194.081761006	3994.12967445616	1917959	1393.06
1	L04	3	RF	NA	Neutral	6	14.095652173913	78.6660869565217	6.26028565963124	397262.895652174	3825.18445382641	1770530.2	1339.83
1	L05	1	RF	NA	Neutral	4	13.996644295302	81.8624161073825	8.31152968594384	392083.209731544	3881.37978961281	1668381	1204.08
1	L05	2	RF	NA	Neutral	5	15.2131147540984	93.2131147540984	6.83587393359328	498294.448770492	3988.91750624534	1906027	1479.09
1	L05	3	RF	NA	Neutral	6	15.180265654649	84.2087286527514	5.76067058976068	383769.421252372	3738.16742791707	1686198.5	1190.66
1	L06	1	RF	NA	Neutral	4	15.1009009009009	93.7981981981982	9.45929963208669	507029.412612613	4186.96516984563	1917606	1393.27
1	L06	2	RF	NA	Neutral	5	14.1573033707865	83.8404494382022	8.26146148977027	417004.795505618	3750.95605021051	1779382	1269.89
1	L06	3	RF	NA	Neutral	6	13.5143540669856	86.6650717703349	9.64585481985489	488939.638755981	3949.73314245694	1896608.8	1439.4
1	L07	1	RF	NA	Neutral	4	14.8075253256151	84.5123010130246	6.70985481717435	379823.379160637	3667.68277265938	1617283	1162.8
1	L07	2	RF	NA	Neutral	5	16.4666666666667	93.6294117647059	7.03663787658177	463618.296078431	3882.93414015685	1938440	1401.79
1	L07	3	RF	NA	Neutral	6	14.6916058394161	80.2536496350365	6.89673082153749	375157.602189781	3688.88337582537	1791361	1299.38
1	L08	1	RF	NA	Neutral	4	16.7393822393822	93.9826254826255	6.57111333118984	448569.478764479	3958.14982478768	1783081	1331.12
1	L08	2	RF	NA	Neutral	5	14.4130925507901	87.3702031602709	6.93977677768152	431247.297968397	3850.15012074818	1750928	1252.68
1	L08	3	RF	NA	Neutral	6	14.59918200409	75.1779141104294	7.4715979629045	348481.079754601	3688.24863045726	1656674.8	1291.66
1	L09	1	PIGN	NM_012327	sample	4	17.0664556962025	96.3496835443038	6.2730856054845	460897.373417722	3996.74130969886	1855837	1293.2
1	L09	2	PIGN	NM_012327	sample	5	15.385737439222	83.7844408427877	7.01119081822125	391804.376012966	3741.16750132739	1668391	1310.89
1	L09	3	PIGN	NM_012327	sample	6	13.4646596858639	73.3625654450262	6.23419769569706	348411.492146597	3060.11677515576	1378996.7	1048.48
1	L10	1	ERCC5	NM_000123	sample	4	14.6692667706708	84.8471138845554	8.59151573755761	429101.313572543	3987.96190840034	1724069	1350.49
1	L10	2	ERCC5	NM_000123	sample	5	14.0137825421133	83.8667687595712	7.36530130002687	424245	3717.74655475244	1759492	1264.76
1	L10	3	ERCC5	NM_000123	sample	6	15.1531365313653	85.2970479704797	7.35102144359592	405391.079335793	3902.21392677625	1699203	1279.34
1	L11	1	PHF6	NM_032335	sample	4	15.3432343234323	90.6138613861386	6.02984137828565	463684.471947195	3937.17822099144	1881431	1228.95
1	L11	2	PHF6	NM_032335	sample	5	15.5583482944345	93.4003590664273	7.41405530243639	496143.055655296	4120.57600318202	2044333	1523.16
1	L11	3	PHF6	NM_032335	sample	6	15.8387909319899	93.7531486146096	6.51942105741154	473498.61209068	3854.33023170552	1918232.2	1379.33
1	L12	1	BLM	NM_000057	sample	4	13.5824	78.1744	7.05585238122739	385652.5216	3818.64567102606	1524892	1234.14
1	L12	2	BLM	NM_000057	sample	5	14.3972835314092	78.4736842105263	6.33026095465683	363394.870967742	3566.0461167308	1650040	1200.05
1	L12	3	BLM	NM_000057	sample	6	13.3560606060606	76.4015151515152	8.45934494097565	380763.297348485	3803.21346950497	1553032	1368.49
1	L13	1	ARID1A	NM_006015	sample	4	17.6851851851852	104.018518518519	7.37047821474247	510804.001683502	4075.92432071071	1924765	1400.52
1	L13	2	ARID1A	NM_006015	sample	5	17.1356993736952	107.772442588727	8.25023342873602	549645.628392484	4298.97585192679	2021204	1497.81
1	L13	3	ARID1A	NM_006015	sample	6	17.0687622789784	100.992141453831	7.27113087966716	482189.461689587	3946.09516712894	1818083	1323.58
1	L14	1	EZH1	NM_001991	sample	4	14.7948717948718	80.3663003663004	6.17865090407345	379362.532967033	3623.04236132462	1555506	1098.02
1	L14	2	EZH1	NM_001991	sample	5	16.1830188679245	89.1603773584906	8.08806375212087	428002.254716981	3800.87605292262	1673328	1263.78
1	L14	3	EZH1	NM_001991	sample	6	14.8245614035088	81.2434210526316	5.92467571927312	364943.839912281	3555.17304508519	1542984.9	1056.82
1	L15	1	ARID2	NM_152641	sample	4	11.1617933723197	66.0155945419103	6.92085109765779	322810.990253411	3086.05891743129	1302157	918.51
1	L15	2	ARID2	NM_152641	sample	5	13.8068459657702	80.1320293398533	8.49863867142658	400856.572127139	3877.6803645195	1530033	1203.28
1	L15	3	ARID2	NM_152641	sample	6	13.4110854503464	75.986143187067	7.40045150541977	363301.845265589	3489.5915820757	1454960.4	1037.91
1	L16	1	FLT4	NM_002020	sample	4	16.0893970893971	93.8690228690229	6.29536392029851	530338.38045738	4083.28765366348	2010185	1538.41
1	L16	2	FLT4	NM_002020	sample	5	15.8203125	93.306640625	7.6314336296806	502857.552734375	4210.16825985095	1955076	1479.56
1	L16	3	FLT4	NM_002020	sample	6	14.1181229773463	79.6844660194175	6.91141284968131	420505.09223301	3854.72567924769	1769453.2	1379.08
1	L17	1	RF	NA	Neutral	4	15.1958997722096	93.50569476082	7.95910948473042	497510.938496583	4156.61873313669	1954905	1454.41
1	L17	2	RF	NA	Neutral	5	14.9590643274854	89.2982456140351	8.39147580121331	476044.208576998	4175.51409434085	1906338	1528.21
1	L17	3	RF	NA	Neutral	6	15.0747474747475	83.4222222222222	7.90521040513982	408614.171717172	3756.66760476586	1670246.4	1280.15
1	L18	1	RF	NA	Neutral	4	14.0551601423488	81.7811387900356	7.1325862853384	430026.768683274	3896.88090768341	1824606	1309.63
1	L18	2	RF	NA	Neutral	5	13.9730848861284	82.0931677018634	7.75854000265237	421662.530020704	3822.5778139479	1699908	1275.65
1	L18	3	RF	NA	Neutral	6	14.9313725490196	87.7686274509804	7.89783629272182	452240.001960784	3968.84946668752	1801110.9	1373.77
1	L19	1	RF	NA	Neutral	4	15.8598484848485	91.625	6.99214647727766	438380.321969697	4040.54649775734	1724670	1315.59
1	L19	2	RF	NA	Neutral	5	15.1048951048951	90.1013986013986	6.97389646709859	449787.197552448	4025.04543324766	1818771	1262.55
1	L19	3	RF	NA	Neutral	6	14.8403669724771	86.6899082568807	7.78803555000191	444896.394495413	4158.07931866862	1726428	1557.43
1	L20	1	RF	NA	Neutral	4	14.1537070524412	85.0705244122966	8.32157931392385	451486.2079566	4072.03567577214	1744933	1350.87
1	L20	2	RF	NA	Neutral	5	13.4552380952381	82.1752380952381	7.31888044723824	438192.453333333	3905.34986642037	1709738	1259.23
1	L20	3	RF	NA	Neutral	6	14.5858208955224	86.3320895522388	9.81226509052454	459854.811567164	4057.70058794826	1821251.4	1498.63
1	L21	1	RF	NA	Neutral	4	15.9409594095941	94.4114391143911	6.86152539698009	495250.112546125	4230.66722079054	1857534	1464.99
1	L21	2	RF	NA	Neutral	5	14.6631205673759	84.6329787234043	9.25255248644316	437901.09751773	3906.63882237181	1754579	1404.4
1	L21	3	RF	NA	Neutral	6	15.5706896551724	84.7293103448276	6.65931660967542	391964.829310345	3642.38785846344	1666626.3	1140.63
1	L22	1	RF	NA	Neutral	4	15.003717472119	87.8624535315985	7.92525356519136	476429.118959108	4268.33973441406	1853832	1548.02
1	L22	2	RF	NA	Neutral	5	13.671096345515	81.4568106312292	7.52630661516371	391146.599667774	3843.44782349937	1543228	1257.7
1	L22	3	RF	NA	Neutral	6	16.1423841059603	91.6374172185431	7.81857758692202	464417.960264901	4044.71014673722	1798786.7	1413.88
1	M03	1	OTNT	NA	Neutral	4	12.8924731182796	70.7043010752688	5.33605243898505	327529.448924731	3254.93390855586	1426769	1023.94
1	M03	2	OTNT	NA	Neutral	5	14.0336283185841	81.0778761061947	6.56892887985816	450937.922123894	3790.73835054186	1802240	1292.85
1	M03	3	OTNT	NA	Neutral	6	15.0295031055901	81.6086956521739	6.01781053234363	383453.538819876	3703.79771534348	1665642.7	1245.99
1	M04	1	OTNT	NA	Neutral	4	14.190243902439	82.4032520325203	6.82225439526968	420962.422764228	3850.8124162023	1841338	1336.27
1	M04	2	OTNT	NA	Neutral	5	13.8823529411765	82.0726643598616	7.08538037519478	420888.143598616	3889.34541831441	1791245	1303.1
1	M04	3	OTNT	NA	Neutral	6	14.7016861219196	78.0674448767834	6.28173411064838	344378.040207523	3499.02733143334	1595099.9	1145.53
1	M05	1	OTNT	NA	Neutral	4	13.2175675675676	78.6662162162162	8.04130926815589	424861.358108108	3997.83200610425	1814389	1346.56
1	M05	2	OTNT	NA	Neutral	5	15.1965134706815	85.3486529318542	8.13997967423744	453957.570522979	4097.72507141089	1828062	1499.33
1	M05	3	OTNT	NA	Neutral	6	14.2124756335283	75.0701754385965	6.44972123156555	357451.296296296	3458.03168594005	1618348.4	1113.2
1	M06	1	OTNT	NA	Neutral	4	14.5460317460317	84.4015873015873	7.79788419028361	415774.615873016	4004.50788877118	1695030	1359.38
1	M06	2	OTNT	NA	Neutral	5	14.7979591836735	88.6857142857143	9.32879414631772	456669.751020408	3827.41774947788	1942225	1351.62
1	M06	3	OTNT	NA	Neutral	6	13.9856630824373	76.8924731182796	5.97274003477686	353617.5609319	3604.12177206325	1614121	1210.59
1	M07	1	OTNT	NA	Neutral	4	14.2532588454376	82.9944134078212	6.63801486918604	401061.016759777	3832.34776646831	1711185	1263.78
1	M07	2	OTNT	NA	Neutral	5	13.2829581993569	81.0434083601286	6.78643259552202	401101.252411576	3658.96647802683	1715146	1185.95
1	M07	3	OTNT	NA	Neutral	6	14.5088495575221	87.7654867256637	7.79259355106986	463730.763274336	3918.72523737094	2070422.4	1454.51
1	M08	1	OTNT	NA	Neutral	4	14.1021505376344	79.7311827956989	7.2321543445195	388435.919354839	3842.5489330765	1730284	1265.62
1	M08	2	OTNT	NA	Neutral	5	13.4720616570328	80.7360308285164	8.84465429711637	435037.129094412	4082.55201222901	1876340	1464.89
1	M08	3	OTNT	NA	Neutral	6	13.6457564575646	71.219557195572	5.89005003892623	306923.701107011	3399.59362699523	1454234.1	1078.83
1	M09	1	DNM2	NM_001005362	sample	4	15.3217821782178	74.4686468646865	5.95390753567229	328232.640264026	3417.37452800583	1469553	1135.4
1	M09	2	DNM2	NM_001005362	sample	5	15.8704	75.328	6.13517700285398	328902.9024	3421.60997661659	1464474	1113.37
1	M09	3	DNM2	NM_001005362	sample	6	15.0597701149425	72.5057471264368	5.67641378854359	325303.868965517	3311.43988110175	1445255.5	1134.4
1	M10	1	PRF1	NM_005041	sample	4	15.5939086294416	94.8967851099831	9.34926359801956	520204.187817259	4172.20966528013	2021193	1547.46
1	M10	2	PRF1	NM_005041	sample	5	14.128242074928	87.0302593659942	8.8288192815648	485737.860230548	4117.26157689024	1979524	1529.58
1	M10	3	PRF1	NM_005041	sample	6	14.7694805194805	85.3733766233766	8.75853745677807	438638.069805195	3937.86035769439	1693647.3	1425.78
1	M11	1	DSN1	NM_024918	sample	4	17.2692307692308	102.365384615385	7.43805542618188	529895.494755245	4149.15828448987	2027329	1431.33
1	M11	2	DSN1	NM_024918	sample	5	15.8879310344828	94.9948275862069	7.95424452499574	497341.074137931	4027.76756231763	2023602	1353.77
1	M11	3	DSN1	NM_024918	sample	6	15.6076642335766	86.4762773722628	7.23778442569074	432914.253649635	3805.84452170369	1865907.1	1311.15
1	M12	1	CBLB	NM_170662	sample	4	16.9	98.6830769230769	8.2024466312526	533384.244615385	4108.38941034556	1989807	1437.38
1	M12	2	CBLB	NM_170662	sample	5	17.3522537562604	104.487479131886	8.18231889961844	574397.904841402	4318.93683289699	2121655	1589.71
1	M12	3	CBLB	NM_170662	sample	6	17.685618729097	102.817725752508	8.55620252504971	511590.866220736	3927.34158958184	1925649.7	1345.09
1	M13	1	EP300	NM_001429	sample	4	19.5028735632184	110.254310344828	8.5046352442921	550170.415229885	4366.79057522862	1850731	1552.25
1	M13	2	EP300	NM_001429	sample	5	16.5329512893983	90.067335243553	5.77912820284168	393109.538681948	3413.49318027633	1418307	1016.92
1	M13	3	EP300	NM_001429	sample	6	17.2631578947368	91.2846003898635	6.69795052186943	384246.795321637	3533.34989904507	1479037.6	1068.9
1	M14	1	PHOX2B	NM_003924	sample	4	14.5552099533437	79.2954898911353	7.90416548096863	389340.401244168	3887.83172490433	1573724	1354.75
1	M14	2	PHOX2B	NM_003924	sample	5	14.0971039182283	82.6746166950596	7.91748177952074	405747.557069847	3881.17252440806	1647450	1302.36
1	M14	3	PHOX2B	NM_003924	sample	6	13.9193825042882	77.2881646655232	7.81019022766611	381766.680960549	3806.79970837308	1620208.7	1400.66
1	M15	1	LATS1	NM_004690	sample	4	14.4502712477396	84.2658227848101	7.09944344714248	425331.030741411	4150.28850239894	1677787	1425.83
1	M15	2	LATS1	NM_004690	sample	5	14.3161764705882	78.9220588235294	7.85848203995723	384558.914705882	3873.37948340007	1638795	1331.07
1	M15	3	LATS1	NM_004690	sample	6	15.0496794871795	81.5560897435897	7.56301919938354	386887.599358974	3792.99161312208	1678241	1313.01
1	M16	1	CUL3	NM_003590	sample	4	16.5803402646503	89.0510396975425	7.5318079392537	450622.480151229	3922.99410704388	1808462	1307.54
1	M16	2	CUL3	NM_003590	sample	5	16.1452145214521	89.7904290429043	7.69209627034087	471009.128712871	3909.10601964992	1932760	1394.28
1	M16	3	CUL3	NM_003590	sample	6	17.4491228070175	89.5614035087719	6.96263045632427	414726.866666667	3752.81680638296	1758639.5	1311.45
1	M17	1	OTNT	NA	Neutral	4	13.9869451697128	79.3798955613577	5.92866025389312	393437.82767624	3650.97767220745	1694906	1178.17
1	M17	2	OTNT	NA	Neutral	5	14.355486862442	82.8902627511592	7.71463158395729	456559.248840804	4018.91436007969	1820255	1478.89
1	M17	3	OTNT	NA	Neutral	6	15.3021766965429	83.9449423815621	7.3004874898609	410235.943661972	3753.31867186976	1718741.3	1260.72
1	M18	1	OTNT	NA	Neutral	4	15.0588235294118	85.7745098039216	7.85499733309252	429174.751633987	3895.70690842344	1681814	1327.11
1	M18	2	OTNT	NA	Neutral	5	14.0973053892216	79.2934131736527	7.35728516587722	393916.862275449	3812.07029253337	1659174	1358.98
1	M18	3	OTNT	NA	Neutral	6	15.0650406504065	83.5024390243902	7.55976459627866	412151.530081301	3837.40549775429	1713313.9	1273.96
1	M19	1	OTNT	NA	Neutral	4	13.5972762645914	74.6167315175097	7.67924276175457	347473.511673152	3708.87209458586	1434322	1184.92
1	M19	2	OTNT	NA	Neutral	5	14.0515463917526	78.6627393225331	6.69782947046311	375623.8910162	3665.82130293619	1637443	1167.64
1	M19	3	OTNT	NA	Neutral	6	13.758064516129	74.8988269794721	6.74922543800545	362392.900293255	3679.74860081596	1620106.4	1187.48
1	M20	1	OTNT	NA	Neutral	4	13.6533333333333	71.6874074074074	5.60711851564849	344664.179259259	3376.10895064433	1439976	1028.11
1	M20	2	OTNT	NA	Neutral	5	15.379746835443	86.7088607594937	7.33858814219541	426245.466947961	3860.81461721603	1755818	1315.04
1	M20	3	OTNT	NA	Neutral	6	16.2256493506494	91.1477272727273	7.11341083902045	456294.699675325	3873.24431648761	1834824.9	1348.1
1	M21	1	OTNT	NA	Neutral	4	14.8484848484848	82.5988455988456	7.51723619383488	412819.226551227	3816.73144498446	1622283	1278.64
1	M21	2	OTNT	NA	Neutral	5	13.3395973154362	74.5637583892618	7.21612970676205	356041.89261745	3634.32624677673	1531498	1149.32
1	M21	3	OTNT	NA	Neutral	6	13.096875	74.290625	6.69903727442282	361191.5421875	3433.08234271466	1463028.5	1079.33
1	M22	1	OTNT	NA	Neutral	4	14.8165137614679	79.8862385321101	6.10076611952617	370058.482568807	3823.58557059932	1566884	1254.54
1	M22	2	OTNT	NA	Neutral	5	13.6390186915888	73.6121495327103	6.58890713329022	353979.88317757	3631.44195845729	1606411	1183.8
1	M22	3	OTNT	NA	Neutral	6	14.528323699422	79.1768786127168	6.43404184926414	385245.169942197	3646.74129988058	1634824.5	1158.96
1	N03	1	PLK1	NA	Negative	4	15.793893129771	105.114503816794	10.1020552295813	640812.583969466	4084.80000149252	2107586	1780.32
1	N03	2	PLK1	NA	Negative	5	18.4234972677596	119.319672131148	8.31873722910245	723516.237704918	4627.94497837471	2464818	1902.34
1	N03	3	PLK1	NA	Negative	6	17.3208333333333	107.695833333333	9.67257251947452	662407.229166667	4396.32791579626	2489156.3	1930.29
1	N04	1	PLK1	NA	Negative	4	19.2587719298246	116.092105263158	6.71103045720261	665578.372807018	4288.54660908688	2211838	1719.12
1	N04	2	PLK1	NA	Negative	5	17.7385159010601	117.342756183746	10.8118594585969	739323.038869258	4875.19862869914	2410727	2174.35
1	N04	3	PLK1	NA	Negative	6	16.3922261484099	110.469964664311	9.40755779531968	699701.816254417	4810.07153002397	2341735.8	2190.23
1	N05	1	PLK1	NA	Negative	4	16.7231270358306	108.592833876222	9.5628678709552	674650.273615635	4086.593706167	2214714	1766.92
1	N05	2	PLK1	NA	Negative	5	15.3548387096774	99.3087557603687	8.82407086648023	606392.046082949	4446.96882594796	2095608	1951.31
1	N05	3	PLK1	NA	Negative	6	16.4710424710425	103.525096525097	9.00625090912728	607873.366795367	4286.01704848857	2175717.5	1795.96
1	N06	1	PLK1	NA	Negative	4	19.453531598513	125.382899628253	12.354689086081	726761.80669145	4640.56151214871	2441736	2017.25
1	N06	2	PLK1	NA	Negative	5	16.6754716981132	107.867924528302	8.98988964054805	638355.890566038	4320.31034782712	2052291	1790
1	N06	3	PLK1	NA	Negative	6	20.7449392712551	139.089068825911	9.67629144869929	852262.639676113	4642.35910488362	2884666	2137.38
1	N07	1	PLK1	NA	Negative	4	15.0894039735099	98.8675496688742	9.20498158667979	577139.367549669	4416.64358711405	1975563	1980.3
1	N07	2	PLK1	NA	Negative	5	18.5848214285714	122.665178571429	9.26804467652402	781585.691964286	4626.20614847218	2815293	2176.25
1	N07	3	PLK1	NA	Negative	6	18.4744897959184	112.081632653061	7.59846708522865	650589.780612245	4224.8125368282	2503009.2	1986.99
1	N08	1	PLK1	NA	Negative	4	16.49377593361	104.50622406639	6.47247148071925	614685.385892116	4135.72198330797	2271185	1852.5
1	N08	2	PLK1	NA	Negative	5	15.8190954773869	102.889447236181	8.43528520128217	597478.512562814	4206.23444575349	2238629	1857.5
1	N08	3	PLK1	NA	Negative	6	17.2814070351759	112.412060301508	12.1689249855385	677762.889447236	4451.0135506265	2603018.7	2059.36
1	N09	1	CIC	NM_015125	sample	4	13.9856230031949	78.073482428115	7.06443583234939	353265.293929712	3578.3497162202	1588572	1105.93
1	N09	2	CIC	NM_015125	sample	5	13.8201058201058	76.1516754850088	6.99383270751296	357342.39329806	3524.70066369902	1622555	1268.23
1	N09	3	CIC	NM_015125	sample	6	15.015015015015	76.5195195195195	6.03743656662103	333789.924924925	3416.29476930851	1560122.6	1039.05
1	N10	1	SMARCA4	NM_003072	sample	4	18.0194805194805	90.3003246753247	5.1968109159147	420926.790584416	3596.53323153576	1767812	1169.55
1	N10	2	SMARCA4	NM_003072	sample	5	18.0132743362832	89.1349557522124	6.74196185082784	407807.205752212	3708.13406002314	1648828	1333.06
1	N10	3	SMARCA4	NM_003072	sample	6	17.2570850202429	81.5910931174089	6.220174185626	376312.453441296	3490.15584944607	1597349.2	1212.52
1	N11	1	DOT1L	NM_032482	sample	4	15.8280060882801	88.8995433789954	7.37044762414143	442409.456621005	3972.28690662906	1854774	1393.33
1	N11	2	DOT1L	NM_032482	sample	5	17.0805152979066	95.2866344605475	6.10656082303644	435918.919484702	3829.29825377637	1782523	1224.93
1	N11	3	DOT1L	NM_032482	sample	6	15.9370314842579	88.7001499250375	6.83989191078315	448177.748125937	3872.41241349131	1919661.9	1335.01
1	N12	1	XPC	NM_004628	sample	4	15.8671641791045	87.7761194029851	6.7135558975223	442051.159701493	3968.273242816	1835301	1376.88
1	N12	2	XPC	NM_004628	sample	5	16.5645695364238	88.408940397351	5.90761623182292	414714.321192053	3707.35876718129	1763986	1238.13
1	N12	3	XPC	NM_004628	sample	6	15.1470588235294	79.5402476780186	7.81165277750094	376849.871517028	3669.88564408428	1577540	1254.39
1	N13	1	EXT1	NM_000127	sample	4	14.7334437086093	86.8841059602649	7.24784105120012	461989.311258278	3981.06988342258	1895770	1431.17
1	N13	2	EXT1	NM_000127	sample	5	14.2350299401198	85.5688622754491	7.67778630331246	463186.655688623	4025.03413319618	1994061	1439.74
1	N13	3	EXT1	NM_000127	sample	6	14.8211805555556	83.7118055555556	7.71083250936727	436476.329861111	3952.07251994077	1856374.6	1470
1	N14	1	MSH6	NM_000179	sample	4	14.3778195488722	77.8458646616541	5.98834928033508	366100.941729323	3445.90024185176	1669475	1097.87
1	N14	2	MSH6	NM_000179	sample	5	15.618691588785	86.4392523364486	8.31775784346586	425072.942056075	3885.40308771421	1781787	1341.32
1	N14	3	MSH6	NM_000179	sample	6	16.0349514563107	84.2155339805825	7.02160265926977	386618.704854369	3599.61908255031	1615433.7	1212.74
1	N15	1	FANCC	NM_000136	sample	4	13.928338762215	73.7100977198697	5.71899608688754	326615.877850163	3342.40820459192	1439958	1199.22
1	N15	2	FANCC	NM_000136	sample	5	14.1873315363881	79.8288409703504	6.21129038262273	391448.718328841	3652.47462743857	1672974	1268.32
1	N15	3	FANCC	NM_000136	sample	6	13.5759075907591	72.7491749174917	5.88524486683056	370690.622112211	3474.79583320747	1711399.8	1220.59
1	N16	1	NCOR1	NM_006311	sample	4	14.9529780564263	81.8918495297806	7.62951797597655	426937.373040752	3901.34211102508	1750787	1467.77
1	N16	2	NCOR1	NM_006311	sample	5	14.3570300157978	81.6714060031596	6.90009857461201	432253.60821485	3764.05604023507	1822548	1314.66
1	N16	3	NCOR1	NM_006311	sample	6	14.5784114052953	73.7311608961303	6.19494298019472	339253.680244399	3624.61923224413	1553270.9	1369.1
1	N17	1	PLK1	NA	Negative	4	10.6336633663366	76.6435643564356	18.3951355313347	569997.02970297	4443.5738560748	1984016	2035.7
1	N17	2	PLK1	NA	Negative	5	12.9583333333333	87.7604166666667	22.6333112471263	601221.927083333	4855.08303680988	1969954	2419.43
1	N17	3	PLK1	NA	Negative	6	9.80327868852459	65.3606557377049	8.54291059934642	375855.983606557	3575.96938984709	1813034.3	1765.55
1	N18	1	PLK1	NA	Negative	4	14.0094339622642	85.2358490566038	11.6861432209405	515982.58490566	4109.29243172078	1887798	1739.53
1	N18	2	PLK1	NA	Negative	5	9.85294117647059	78.7941176470588	15.2437923354022	601031	4637.48703413247	1758166	2336.38
1	N18	3	PLK1	NA	Negative	6	13.4722222222222	73	10.7327194646879	359364.083333333	2875.0220196869	1436560.2	1305.41
1	N19	1	PLK1	NA	Negative	4	12.75	84	12.7423195519655	554668.035714286	4002.8328259188	1995811	1587.78
1	N19	2	PLK1	NA	Negative	5	9.47368421052632	63.2894736842105	13.0722189696841	392573.710526316	3908.91443676505	1505477	1456.87
1	N19	3	PLK1	NA	Negative	6	7.07692307692308	37.6923076923077	4.50782614821076	131527.846153846	2532.77448610643	687478.2	932.63
1	N20	1	PLK1	NA	Negative	4	11.7916666666667	72.4583333333333	14.3006092287342	394531.833333333	3818.1709461041	1335073	1351.33
1	N20	2	PLK1	NA	Negative	5	10.6470588235294	76.0588235294118	13.1672632922633	460941.323529412	4020.74971482123	1488073	1642.08
1	N20	3	PLK1	NA	Negative	6	14.5333333333333	60.4	4.84221749747837	205449.8	3108.95824736154	1035257.3	834.8
1	N21	1	PLK1	NA	Negative	4	15.4464285714286	101.821428571429	16.2013631233732	636806.660714286	4919.58202750851	2182458	2279.25
1	N21	2	PLK1	NA	Negative	5	10.5064935064935	90.5064935064935	31.1737620998277	731508.12987013	5433.94423995079	2291040	2773.61
1	N21	3	PLK1	NA	Negative	6	14.7441860465116	96.0232558139535	5.95470184391533	527343.465116279	3822.5486012209	1780241.8	1271.32
1	N22	1	PLK1	NA	Negative	4	8.75	67.0277777777778	22.3263192285281	593779.055555556	4812.33411250906	2012151	2493.36
1	N22	2	PLK1	NA	Negative	5	16.0909090909091	118.045454545455	11.4639110853139	1018247.09090909	4217.77285752622	3925132	2446.1
1	N22	3	PLK1	NA	Negative	6	12.6382978723404	81.4468085106383	13.6823223125889	527846.957446808	4132.81036880109	1983721.3	1964.65
