# Supplementary material for: TRACERx analysis identifies a role for FAT1 in regulating chromosomal instability and whole-genome doubling via Hippo signalling
Source: Nat Cell Biol. 2024 Dec 30;27(1):154–68. doi: 10.1038/s41556-024-01558-w (PMC11735399; doi:10.1038/s41556-024-01558-w)
Supplement: Supplementary file 17 — Statistical source data. [file 41556_2024_1558_MOESM17_ESM.zip › extended fig1/ext fig1A source/data/rawData/IR3Hr_H4006_53BP1.txt]

screenPlateOrder	plateWell	replicateNo	Content	ContentAnno	ContentType	MEAN_ObjectSpotTotalCountCh2	MEAN_ObjectSpotTotalAreaCh2	MEAN_ObjectSpotAvgAreaCh2	MEAN_ObjectSpotTotalIntenCh2	MEAN_ObjectSpotAvgIntenCh2	MEAN_ObjectSpotTotalCountCh3	MEAN_ObjectSpotTotalAreaCh3	MEAN_ObjectSpotAvgAreaCh3	MEAN_ObjectSpotTotalIntenCh3	MEAN_ObjectSpotAvgIntenCh3	ValidObjectCount	MEAN_Circ_TotalIntenCh2	MEAN_Circ_TotalIntenCh3	MEAN_Circ_AvgIntenCh2	MEAN_Circ_AvgIntenCh3	percentHIGH_Circ_TotalIntenCh2	percentLOW_Circ_TotalIntenCh2	percentHIGH_Circ_TotalIntenCh3	percentLOW_Circ_TotalIntenCh3	percentHIGH_Circ_AvgIntenCh2	percentLOW_Circ_AvgIntenCh2	percentHIGH_Circ_AvgIntenCh3	percentLOW_Circ_AvgIntenCh3	percentHIGH_SpotAvgAreaCh2	percentLOW_SpotAvgAreaCh2	percentHIGH_SpotAvgAreaCh3	percentLOW_SpotAvgAreaCh3	percentHIGH_SpotAvgIntenCh2	percentLOW_SpotAvgIntenCh2	percentHIGH_SpotAvgIntenCh3	percentLOW_SpotAvgIntenCh3	percentHIGH_SpotCountCh2	percentLOW_SpotCountCh2	percentHIGH_SpotCountCh3	percentLOW_SpotCountCh3	percentHIGH_SpotTotalAreaCh2	percentLOW_SpotTotalAreaCh2	percentHIGH_SpotTotalAreaCh3	percentLOW_SpotTotalAreaCh3	percentHIGH_SpotTotalIntenCh2	percentLOW_SpotTotalIntenCh2	percentHIGH_SpotTotalIntenCh3
1	C03	1	53BP1	NA	Positive	28.181240063593	221.704292527822	10.0182646802521	1002573.28616852	3892.12808194979	5.86486486486486	22.2766295707472	1.30041558443705	126980.965023847	1884.53309494248	629	3496018	92994.35	2468.82	317.84	26.4	3.8	9.9	41.2	30.7	1.9	11.6	39.6	21.5	12.2	2.1	70	26.7	3.5	7	67.2	10	12.4	0.8	73.6	11.8	12.7	1.1	64.4	22.7	7.9	5.1
1	C03	2	53BP1	NA	Positive	29.1375579598145	222.429675425039	11.927338774162	1005726.2194745	3918.31202143125	5.10355486862442	19.0231839258114	1.14714530871313	108010.211746522	1690.73311338987	647	3561823	106462.99	2551.75	369.39	29.5	4	15.9	36.5	37.7	2.3	18.4	34.6	24	13.4	2.8	73.3	32	4	5.6	68.9	9	12.5	1.4	75.9	14.1	14.8	1.7	0	29.5	9.1	4.2
1	C03	3	53BP1	NA	Positive	28.8275058275058	191.067599067599	7.35874627316834	693081.74009324	3228.38569067447	4.23776223776224	14.8741258741259	0.981737765761453	70773.0641025641	1333.99865052904	858	2861059	78171.12	1875.64	263.53	14.9	4.8	5.4	54.9	16.4	4	6.8	55.4	11.2	14.2	0.9	75.3	15.3	6.3	3	76.2	8.7	11.7	0.3	79.5	7.8	15.2	1	72.6	14.8	10.1	2.4
1	C04	1	53BP1	NA	Positive	30.2916666666667	200.2265625	7.36967094546249	660349.346354167	3023.1293033858	8.43923611111111	36.4748263888889	1.79554708305249	194883.980034722	2114.74503721295	1152	2582957	82854.65	1708.08	271.22	8.9	7.5	5.8	42.6	9.2	6.8	6.2	44.7	8.9	12.9	3	58.4	8.6	8.9	6	63.9	12.8	8.8	1.6	63	6.1	13.5	3	55.4	9.9	9.7	6.9
1	C04	2	53BP1	NA	Positive	30.2571428571429	237.2	9.74291641529539	973781.305714286	3677.26186925781	6.64	26.2742857142857	1.46153475257751	136149.141428571	1892.72925942338	700	3335435	102736.38	2320.91	350.83	25.3	1.6	11.7	27.9	31.1	1.4	13.7	28.6	25.3	6.4	2.9	65.1	27.6	3.3	5.6	64.6	10.3	11	1.3	69.6	14	7	3.6	0	26.6	3.7	5.7
1	C04	3	53BP1	NA	Positive	29.4013605442177	224.90589569161	9.61540874642144	920248.383219955	3634.38563134833	6.65646258503401	26.7482993197279	1.4440589380881	153317.845804989	2004.16251606976	882	3197549	97599.88	2233.59	333.54	21.7	4	10.4	36.5	26.3	2	12.6	37.4	20.6	7.7	2.6	66.3	24.5	3.4	8.2	64.4	9.2	11.5	1	72.4	12.6	10	2.4	63.4	23.4	6.5	6.7
1	C05	1	53BP1	NA	Positive	29.3773946360153	210.7969348659	8.48148293485526	734935.569923372	3254.92176478035	7.50287356321839	33.4396551724138	1.60523173532639	184007.232758621	1913.38008395783	1044	2772250	80963.69	1928.81	268.35	13	4.2	5	45.9	13.5	4.5	5.3	46.3	14.3	7.9	3.3	65	11.7	5.8	5.6	66.7	10.2	8.9	2.1	69	8.6	8.9	3.4	62.8	12.4	5.5	7.5
1	C05	2	53BP1	NA	Positive	30.6946902654867	197.997345132743	7.20991123931396	650375.372566372	2911.64465977838	6.60619469026549	26.4619469026549	1.44507873263929	122496.408849558	1643.67994162453	1130	2611561	80946.94	1659.24	260.78	10.7	6.7	4.2	44.2	9.8	8.5	5.5	46.8	9.2	12.2	2.7	64.7	8.8	11.2	2.7	67.9	10.8	8.1	0.6	69.2	6.8	12.7	1.9	0	10.2	10	4.9
1	C05	3	53BP1	NA	Positive	30.9388379204893	194.804281345566	6.90290513544301	637767.953109072	2998.82727983716	5.84913353720693	23.8929663608563	1.33779510412305	117260.547400612	1558.42577571036	981	2625639	85741.95	1745.13	282.21	10.4	5.9	5.9	43.6	12.3	6.2	7.5	47.3	9.9	10.8	2.8	68.3	11.2	9.3	3.2	70.7	11.5	7.3	0.9	73.9	5.7	11.2	1.3	66.4	9.7	7.2	3.7
1	C06	1	53BP1	NA	Positive	30.3969555035129	231.941451990632	9.07222428198735	842453.762295082	3370.82584926702	4.95784543325527	20.3805620608899	1.05843620391022	100408.484777518	1251.8486432799	854	2979993	65647.59	1955.29	213.05	13.7	1.8	2.1	64.6	14.5	2.3	2.9	65.8	17.1	5	1.6	75.5	16.2	3.4	2.1	79.5	11.1	5.4	0.7	79.2	8.7	4.3	1.2	71.7	16.2	2.6	2.8
1	C06	2	53BP1	NA	Positive	29.1897555296857	222.54016298021	9.6963036896813	901015.519208382	3571.21824896102	6.0314318975553	25.034924330617	1.29063911033105	136764.410942957	1643.38969202282	859	3127428	85055.6	2190.23	288.28	18.3	2.7	7.1	41.8	23.4	2.6	8.4	40.7	20.6	7.8	2.7	68.9	21.8	3	5.7	70.7	7.7	9.4	1.4	72.6	9.5	8.3	3.1	0	22	4.8	6.5
1	C06	3	53BP1	NA	Positive	29.4169381107492	236.669381107492	11.4228289105419	1020997.23778502	3902.37217251491	5.8257328990228	22.9055374592834	1.36147122672251	125199.293159609	1825.12581038924	614	3461923	101548.71	2480.6	337.11	31.6	3.3	11.4	34.2	37.1	2	11.6	33.6	27.5	8.3	2.6	71.2	34.4	2.4	5.9	67.6	10.7	13.2	1.8	74.4	17.9	9.8	2.6	66.9	33.1	5.5	5
1	C07	1	53BP1	NA	Positive	29.0374862183021	224.017640573319	10.3254548100755	827721.234840132	3321.20733178118	5.51267916207277	24.5689084895259	1.30877698261493	139165.61631753	1545.53525325797	907	2750557	72511.01	1921.38	244.83	13.5	13.8	4.3	56.9	17.3	13	6.3	56.1	16.6	6.9	2.8	71	16.2	12.3	4.4	75.5	9.5	9.4	1.1	76.1	8.6	6.7	2.2	68.9	16	8.2	5.1
1	C07	2	53BP1	NA	Positive	28.4275491949911	235.801431127013	10.3318888104071	1098712.09660107	4065.28237493136	5.67084078711986	20.2558139534884	1.27813149783962	116244.627906977	1916.95550558315	559	3673505	102743.41	2598.3	356.77	32.6	2.5	15	36.5	36.9	1.3	17.2	36.9	26.7	8.9	2.1	70.7	35.2	2.9	8.2	67.1	8.8	13.2	1.4	73.7	16.8	12	2.3	0	33.3	6.8	5.5
1	C07	3	53BP1	NA	Positive	29.8397040690506	213.858199753391	8.6694503238635	789065.916152898	3341.93112059234	5.711467324291	24.189889025894	1.43603563698608	129347.180024661	1629.12682132951	811	2844022	84455.77	1961.27	290.82	15.2	5.1	5.7	43.3	17	3.6	7.5	43.9	16.3	7.9	2.8	69.8	16.5	5.4	4.8	72.5	10.1	10.7	1.1	75.1	10.1	10.6	2.7	67	18.5	7	4.6
1	C08	1	53BP1	NA	Positive	26.6771004942339	247.774299835255	14.993161600725	1195731.21746293	4233.45170898587	4.67380560131796	20.1762767710049	1.14576408128431	120963.945634267	1479.00883278623	607	3647984	86748.65	2766.39	297	30	4.3	7.7	39.7	36.9	2.6	9.2	36.6	32.1	6.9	3.1	76.3	33.1	4.1	5.8	76.1	7.9	15.7	1.2	80.9	18	10	2.8	74.1	32.8	6.4	4.6
1	C08	2	53BP1	NA	Positive	30.3226571767497	240.61803084223	9.83710645439364	944059.544483986	3589.27334680641	5.35468564650059	21.9750889679715	1.37091018407647	121519.595492289	1715.30122568151	843	3099717	85162.51	2209.78	291.01	21.6	4.3	6.3	41.4	26	3	9.3	42	24.3	5.9	2.8	68.8	24.8	4.3	5.6	69.3	11.9	10.7	0.5	74.9	12.8	7.8	2.8	0	26.6	5.2	5.5
1	C08	3	53BP1	NA	Positive	30.5838287752675	224.712247324614	9.52478884886705	857387.857312723	3463.14534293114	6.30083234244947	27.1854934601665	1.40058756832298	146850.570749108	1720.80981535573	841	3019762	86314.27	2099.01	284.95	18	3.7	5.9	43.3	22	2.5	7.4	45.2	20	5.8	3.6	68	20.7	4.4	4.9	69.6	11.4	9	1.9	74.9	13.1	7	2.7	67.3	21.8	3.7	6.2
1	C09	1	PLCG2	NM_002661	sample	28.5325842696629	196.642696629213	8.1239044493039	727807.428089888	3253.78476709784	19.8955056179775	93.8348314606742	4.28792189443931	532488.102247191	4883.9669637046	890	2702618	142999.98	1913.85	508.4	12.5	10.3	20.7	5.8	14.8	7.1	24.4	4.6	9.7	10.3	11.9	9.9	13.3	8.2	19.3	7.6	10.2	10.6	3.9	13.3	7.2	15.6	7.6	6.1	12.9	10	19.8
1	C09	2	PLCG2	NM_002661	sample	27.2353579175705	175.976138828633	7.36702186784212	634911.122559653	3175.60077714208	16.8069414316703	71.6941431670282	3.65688554679505	377712.785249458	4382.42808505879	922	2548866	118112.04	1847.06	416.3	13.2	10.2	13.4	10.7	16.1	5.9	16.9	8.7	9.4	13.1	9	12.5	15.1	6.4	13.2	9	9	17.4	2.7	17.7	6.6	18.5	6.1	0	12.6	11.8	14
1	C09	3	PLCG2	NM_002661	sample	28.2173913043478	179.376811594203	6.86976994237172	623421.294314381	3061.67485013757	19.819397993311	84.7993311036789	3.88104222937136	419598.674470457	4392.75244011347	897	2543887	123667.98	1761.32	423.53	11.9	9.1	11.1	6.6	12.6	6.4	15.8	4.9	8.4	9.5	8.6	8.5	10.8	6.4	11.1	6.7	9.6	13.6	3	12.3	5.6	15.8	6.4	5.2	10.1	11	14.2
1	C10	1	SETD2	NM_014159	sample	28.4964200477327	212.386634844869	9.16279633173865	819523.687350835	3410.81885281611	21.9856801909308	107.831742243437	4.42635627591642	622085.357995227	4982.65186250309	838	2855676	126245.84	1984.11	426.7	15.8	8.6	14	6.9	15.8	5.7	16.9	5.7	12.5	5.7	14.2	9.3	15.2	5.1	20.8	7.2	9.9	10	4.7	10	8.8	10	12.6	4.7	15.5	6.6	26.8
1	C10	2	SETD2	NM_014159	sample	30.5303760848602	198.659594985535	8.21249636602373	693425.221793636	3098.05731683456	19.8649951783992	84.8977820636451	3.73127723232703	440684.191899711	4421.72475039813	1037	2705696	117202.67	1771.75	382.12	13.3	6.8	13.8	10	10.5	4.9	14.6	9.8	9.5	8.6	7.8	10.5	10.6	4.7	11.8	6.9	12.7	9.6	4.3	12.6	7.8	9.9	9.8	0	11.2	6	19.5
1	C10	3	SETD2	NM_014159	sample	32.4225074037512	214.367226061204	8.34542948513597	754790.318854886	3222.86348202918	22.2290227048371	99.7295162882527	4.00607941546423	513745.717670286	4470.45133807933	1013	2793917	115836.82	1842.44	382.72	14.6	5.5	9.3	10.2	12.7	4	9.6	8.6	10.7	5.2	9.4	8.7	12.6	3.8	13.9	8.5	15.7	6.9	6.7	11.5	8.7	6.7	11.8	5.6	14.9	3.6	23.2
1	C11	1	IKZF1	NM_001220765	sample	30.6603575184017	190.185068349106	6.61888549435263	589302.808622503	2816.53018278654	18.2018927444795	72.2818086225026	3.44982170529627	312220.090431125	3770.78787509397	951	2332556	88649.79	1511.15	290.42	6.2	13.7	3.9	23.6	6.6	14.1	4.2	24.1	5.2	10.9	2.3	12.8	5.5	12.3	2.1	18	13.5	5	2.7	17.5	5.2	12	3.5	6.9	6.4	7.5	5.8
1	C11	2	IKZF1	NM_001220765	sample	31.0194552529183	194.367704280156	7.82851787394608	651008.321011673	2996.45916517995	18.124513618677	73.6264591439689	3.51809316124734	338576.960116732	3976.63870096881	1028	2422907	102868.86	1672.35	345.72	10.5	15.4	7.1	14.5	10.3	11.5	9.5	12.7	7.7	8.9	5.3	12.5	9.9	9.5	5.6	11.9	14.5	10.8	2.5	15.8	6.6	10.5	5	0	10.1	7.9	11.1
1	C11	3	IKZF1	NM_001220765	sample	29.0819672131148	178.977459016393	7.28702121598725	605983.81557377	2942.15068402853	18.1987704918033	71.1229508196721	3.37160873391756	326236.245901639	3939.27989657572	976	2403948	107450.47	1655.64	364.36	9	14.4	7.5	15.3	11.5	12.5	11.2	14.3	8.2	10.1	3.6	14.4	10.6	13.9	5.9	13.4	9.3	12.1	2.3	18.3	5.6	15.6	4.4	9.4	8.8	11.4	7.6
1	C12	1	COL2A1	NM_033150	sample	27.3275547445255	173.235401459854	7.77892169596032	605375.841240876	3049.66472425162	18.5875912408759	80.7846715328467	3.772508244873	423308.185218978	4481.68590419903	1096	2516032	122265.86	1724.18	418.69	9.9	13.7	12.2	7.6	10.9	11.5	14	6.4	8	18.8	5.5	12.2	10.5	13.6	12	9.3	10.3	16.4	3.2	18.2	5.5	24.5	5.4	7.9	9.1	18.2	13
1	C12	2	COL2A1	NM_033150	sample	29.815157116451	188.449168207024	8.26463858155395	623061.683918669	2977.49688823516	21.043438077634	91.9768946395564	3.99400344282122	462498.598890943	4501.30019079247	1082	2433951	114325.15	1692.83	385.13	9.6	12.3	9.4	5.9	10.4	9.9	12.6	4.2	7.9	8.3	8.3	8.2	9.1	10.3	12.3	5.1	10.8	10.9	3.3	8.9	5.5	11	9.9	0	8.6	8.5	20.1
1	C12	3	COL2A1	NM_033150	sample	28.9013157894737	180.903195488722	7.47990588714344	618186.57612782	3010.6598593445	19.5385338345865	83.0046992481203	3.799629832528	416408.615601504	4390.93205897887	1064	2424084	115859.45	1725.91	404.24	9.1	17	11.3	14.3	13	13.6	12.9	12.4	8.7	10.9	7.7	10.3	11.5	14.3	12.4	8.6	9.6	13.2	4.9	14.1	5.8	14.9	6.6	6.8	10.1	11.6	14.6
1	C13	1	SMAD4	NM_005359	sample	28.8744075829384	183.621642969984	7.66579250658137	628512.424170616	3020.98315536772	14.7022116903633	55.9044233807267	3.11484572624127	257538.172985782	3875.93361989689	1266	2499943	111064.47	1737.76	381.02	9.4	10.4	8.8	13.5	10.4	8	10.6	11.4	9.5	13.7	1.7	19.5	8.5	10	3.9	15.6	11.1	10.7	1.3	27.1	5.7	17.8	1	12.5	9.9	12.3	4.1
1	C13	2	SMAD4	NM_005359	sample	31.7702702702703	202.794594594595	7.38585955877077	661936.11981982	3002.6972951803	15.4675675675676	57.2036036036036	3.15465531157078	248691.188288288	3762.09626099254	1110	2509148	90762.27	1703	304.56	9.8	10.1	5.9	24.1	10.5	5.8	6.6	21.8	8.2	6.3	2.4	15	9.4	5.9	4.2	14	14.1	6.8	1.3	20.3	6.4	7.1	1.8	0	10.1	4.2	5.9
1	C13	3	SMAD4	NM_005359	sample	29.6029258098224	184.055381400209	8.21031478444013	651070.664576803	3046.82382288798	16.8641588296761	65.0595611285267	3.34264291948097	288993.563218391	3793.36975596174	957	2602873	107765.84	1772.65	363.39	11.4	8.7	7.2	14.1	12.2	8.8	10.2	13.4	10.2	12.4	3.6	13.1	11.3	11.2	5	16.8	11.7	11.9	1	18	6.4	14	2.9	8.6	10.2	10.4	6.2
1	C14	1	FANCF	NM_022725	sample	32.8622350674374	216.842003853565	7.30499306935156	736573.480732177	3105.13458181034	20.7745664739884	86.26204238921	3.69024861837069	437892.886319846	4438.04174384701	1038	2706100	116815.22	1734.56	381.63	11.8	6.6	9.8	6.6	8	5.9	10.4	6.6	7.5	8.2	3.6	11.1	7.2	6.5	7.4	7.3	17.2	6.3	4.6	11.6	9.3	7.2	6.5	4.9	11.8	4.6	13.6
1	C14	2	FANCF	NM_022725	sample	30.1297520661157	184.860330578512	7.21204195228187	608043.53553719	2967.19483376623	18.9429752066116	77.4429752066116	3.56288259548923	383874.420661157	4275.50988681085	1210	2407220	114882.59	1656.73	387.43	8.8	11.4	8.8	6.5	9.3	8.2	10.6	4.9	6.4	10.8	6.9	10.4	9.3	7.9	9.7	7.1	10.7	9	3.8	14.3	5.2	12.1	8.3	0	8.8	8.3	15.2
1	C14	3	FANCF	NM_022725	sample	32.2031107044831	211.335773101555	7.92594537342042	735476.724611162	3118.83419765573	20.5928636779506	85.4419030192132	3.65830780736851	419215.06221409	4227.06910526581	1093	2720375	113767.29	1819.61	378.18	11.8	5.9	9.3	10.7	11.5	4.5	12.1	11	10.5	6.8	6	11.3	11	5.7	10.8	11.3	15.8	7.3	4.3	14.2	9.2	7.1	6	7.5	13.3	4.6	15.4
1	C15	1	Sep-12	NM_144605	sample	28.6803170409511	212.873183619551	8.75053319489739	836919.270805812	3494.58437936403	20.4636723910172	92.8414795244386	4.01358076361429	514305.686922061	4720.07429575473	757	2914085	136952.97	2102.34	480.52	16.4	5.8	18.9	9.9	19.4	4	21.7	8.9	14.5	7.7	8.1	12.8	18.4	4.1	17	8.9	7.7	10.2	4.8	14	8.9	9.4	10.3	6.9	16.9	6.3	18.8
1	C15	2	Sep-12	NM_144605	sample	31.2801875732708	217.188745603751	8.4082037783525	796881.994138335	3266.44083301187	18.1066822977726	72.8335287221571	3.3284001677234	345477.164126612	3977.03923395341	853	2853250	117989.85	1928.4	388.56	17.5	5.9	11	6.7	16.3	4.2	12.8	4.8	11.8	6.9	4.9	16.9	14.4	5.6	7.6	13.5	11	8	4.2	20	11	8	7.2	0	15.5	5	12.4
1	C15	3	Sep-12	NM_144605	sample	28.6700507614213	190.941116751269	8.00311471634137	687184.173604061	3220.64882535327	20.0375634517766	88.8091370558376	3.86075430507389	449065.590862944	4270.94641840378	985	2561056	120248.25	1880.79	415.05	11.8	10.7	10.1	7	15.3	5.2	14.7	4.2	11.2	6.8	9	13.3	13.5	5.3	12.3	10.8	9.9	13.2	4.4	15.6	7.1	12.9	8.5	10.1	13.8	7.2	17.6
1	C16	1	GNPTAB	NM_024312	sample	30.0982226379794	205.276894293732	7.45676721148134	744877.471468662	3227.36045040707	19.6679139382601	83.2254443405051	3.62528302240725	449389.85313377	4536.32425967106	1069	2819851	133125.85	1887.68	444.82	15.2	5.7	16.7	5.8	14.1	4.5	17.4	4	9.8	10.9	5.4	14.4	12.3	6.7	12.9	9.4	11.2	6.9	4.9	16.8	8.9	11.6	6.4	8	13.8	7.4	16.3
1	C16	2	GNPTAB	NM_024312	sample	30.4855072463768	198.390398550725	7.54798268677713	688973.18115942	3113.25498547071	20.6014492753623	87.5280797101449	3.85041094563264	448941.34057971	4506.50565345661	1104	2636120	121859.47	1793.29	403.75	12.1	7.8	10.9	4.3	13.1	6.7	12.5	3.3	10.6	8.2	8	8.7	12.5	7.3	13.9	5.7	13.9	9.9	4.3	10.3	6.7	11	7.7	0	12.9	7.2	18.5
1	C16	3	GNPTAB	NM_024312	sample	29.3070539419087	195.592323651452	7.28842038743729	707208.598547718	3211.22412748348	20.146265560166	86.3143153526971	3.91836090645791	449708.746887967	4549.93054654484	964	2663688	116593.23	1875.2	417.98	13.2	8.5	10.6	19.6	16.4	5.4	15.2	17.5	10.9	7.3	8.3	9.9	15.1	6.8	14.7	6.6	10.4	12.9	5	14.1	7.4	11.8	7.2	5.5	13.4	7.1	16.4
1	C17	1	53BP1	NA	Positive	31.4989775051125	233	8.47359537363355	822775.561349693	3293.00971669857	7.94580777096115	35.9693251533742	1.72731702552631	195037.146216769	2000.23387871187	978	2715060	72771.64	1908.94	246.45	12.6	5.6	3	52.2	14.9	3.8	3.5	51.7	15	5.2	4.1	62.2	13.9	3.8	6.7	66.5	14.4	6	1	67.1	10.8	5.7	3	60.9	15.4	3.9	8.6
1	C17	2	53BP1	NA	Positive	31.7024901703801	228.686762778506	9.01527427426705	822309.342070773	3338.16267139065	5.82044560943644	21.1952817824377	1.21018505667808	97393.3433813892	1529.7310399755	763	2903634	79223.88	1994.43	265.45	14.2	4.5	6.2	50.9	18.2	5.2	7.2	50.3	16.3	8.1	1.4	69.9	17.8	7.2	2	70.5	12.2	7.5	1.2	74.8	10.1	6.2	1.8	0	18.7	3.9	3.5
1	C17	3	53BP1	NA	Positive	27.8237623762376	255.182178217822	14.8959531660092	1225165.86534653	4299.01518699979	5.6990099009901	21.1366336633663	1.20097889052642	118308.023762376	1782.70230943833	505	3551368	90838.91	2793.52	331.99	28.3	4.2	9.1	38.2	44	1.4	13.7	34.1	34.1	2.8	1.6	72.3	39.8	2.2	6.7	69.1	7.5	16	1.2	75	17.4	4.6	1.8	67.7	38.8	2.6	5.1
1	C18	1	53BP1	NA	Positive	29.9808394160584	210.797445255474	8.41631988228843	733183.468978102	3239.77376913554	6.59580291970803	28.9270072992701	1.48463603177826	155199.274635037	1723.66685449949	1096	2619170	70522.48	1875	242.1	10	7.3	3.5	58.1	12	5.5	3.6	54.6	12.4	8	2.9	66.6	11	7.4	4.9	72.1	12.3	8.9	1	73.4	7.3	8.7	2.9	63.3	11.7	5.9	6.4
1	C18	2	53BP1	NA	Positive	30.5434272300469	226.158450704225	8.72248313885182	866586.117370892	3416.58380204883	7.89788732394366	35.7593896713615	1.79709555227934	197770.676056338	2072.25171254691	852	2853721	84675.46	2019.6	287.53	16	8.6	4.7	41	20.4	7.3	6.8	41.3	18.5	7.3	5.6	60.6	19.8	6.9	8	65.5	13.6	12.2	2.7	66	11	8.6	5.8	0	21.2	5.4	10.7
1	C18	3	53BP1	NA	Positive	30.7602339181287	208.746588693957	7.85152330910359	745994.662768031	3203.6123665658	7.80214424951267	33.7456140350877	1.69532564861567	177167.029239766	2000.17472337833	1026	2676860	78482.15	1835.22	265.03	10.4	6.9	4.9	49.2	13.8	5.3	6.5	47.8	13	6.8	4.1	62.4	13.9	6.7	6.8	65.5	11.8	8.5	1.5	68	7.8	7.5	4.5	59.5	13.6	4.3	8.1
1	C19	1	53BP1	NA	Positive	30.3025568181818	247.15625	9.83747599124307	967447.876420455	3517.08102837663	5.91193181818182	22.7357954545455	1.2731808877282	109105.5	1580.03304483661	704	3104503	87335.87	2133.67	291	21.3	4.7	8.4	43.8	23.9	4.1	8.5	44	22.4	7	1.1	68	21.4	5.4	2	74.9	12.8	8	1.6	76.8	15.6	6.4	1.4	65.6	24.3	4.8	4.1
1	C19	2	53BP1	NA	Positive	30.2225609756098	220.201219512195	8.44471528627715	808832.778455285	3344.96495922888	6.27947154471545	25.2459349593496	1.36833093426295	127071.444105691	1680.46477550946	984	2805250	79307.19	2010.71	275.5	15.2	6	6.4	49.7	19.5	5.6	8.7	48.7	17.4	7.6	2.5	66.5	18.2	8.3	4.4	68.3	10.7	10.9	1.5	72.1	8.4	8.6	2.6	0	18.7	6.3	5.2
1	C19	3	53BP1	NA	Positive	31.7138863000932	210.732525629077	7.8089251201421	718466.248835042	3045.24688991756	7.09785647716682	29.4445479962721	1.3798507002039	145402.287045666	1602.1564244291	1073	2657016	75391.82	1729.88	243.45	9.6	5	3.4	52.4	11.6	7.6	3.4	54.6	10.9	9.9	2.7	68.4	11	10	3.4	71.1	14.4	9	2.2	71.8	7.5	9.5	3.8	65.9	12.5	6.6	6.1
1	C20	1	53BP1	NA	Positive	30.1262019230769	240.483173076923	9.7585407231873	917994.604567308	3547.22407009868	5.72475961538462	24.6334134615385	1.31047534001408	139742.271634615	1688.3330651589	832	2974809	82259.8	2150.32	280.06	16.6	4.3	4.2	40.6	23.1	2.6	5.5	39.8	21.5	5.6	3.1	71.9	21.8	4.8	5.3	76.9	11.8	9.9	2	78.4	11.3	5.8	4	67.5	21.4	3.5	5.9
1	C20	2	53BP1	NA	Positive	28.2725947521866	236.680758017493	10.8755396109544	999693.348396502	3863.87207912067	6.24927113702624	24.3965014577259	1.32077916047258	139207.653061224	1869.48525772048	686	3175373	101396.18	2467.02	374.37	24.1	5.8	12.4	37.8	38	2.8	16.3	35.1	29.3	7.7	2.8	68.5	33.4	4.8	8	66.5	8.5	16	0.9	72.7	12	9	2.9	0	30.9	6.6	7
1	C20	3	53BP1	NA	Positive	30.72	225.989090909091	8.16263679449149	814012.32969697	3348.2431992895	7.20242424242424	33.5369696969697	1.68953962560948	188350.604848485	1928.75440747727	825	2722240	82451.5	1936.83	284.66	13.3	5.7	4.7	47	17.6	2.8	5.8	45	16.4	4.1	4.8	64	17.8	4	7.5	69.8	10.9	8.5	0.8	70.9	10.2	5.1	4.7	62.2	20	3.5	8.5
1	C21	1	53BP1	NA	Positive	29.5383795309168	210.53091684435	7.93497351932571	761277.653518124	3217.03518721649	7.6407249466951	33.6929637526652	1.66399368024246	177291.044776119	1879.74463194049	938	2672618	84935.95	1830.28	288.09	12.4	8.3	5.7	44.5	14	7.5	6.7	42	11.4	10.8	3.9	63.3	14.1	7.5	4.8	68.9	11.4	9.1	2.1	69.1	8.1	10.4	4.1	59	14.4	7.2	6.8
1	C21	2	53BP1	NA	Positive	29.3292568203198	212.599247412982	8.89818660012801	758246.018814675	3213.5428572704	6.76669802445908	28.8109125117592	1.46391901058502	149317.330197554	1762.66314103596	1063	2732351	76613.54	1860.87	253.55	11.3	4.4	4.9	52.6	15	2.4	5.4	51.4	16.3	6.9	3.3	66.2	14.1	4.5	4.9	67.1	9.8	10.1	1.5	69.9	8.3	8.5	3.2	0	15.1	4.7	6.7
1	C21	3	53BP1	NA	Positive	29.8127018299246	221.964477933262	9.92897581825047	851193.284176534	3464.94258004969	7.25618945102261	28.4768568353068	1.4541637467763	141414.916038751	1790.71609964965	929	2876232	82728.9	2066.52	278.38	16.3	5.1	5.2	48.1	21.4	4.6	6.5	46.6	20.7	6.1	1.6	64.6	20.3	5.1	5	68.7	9.9	7.4	1.3	69.5	11.8	5.3	2.2	62.6	20.3	3.9	5.4
1	C22	1	53BP1	NA	Positive	28.6146209386282	213.990072202166	8.87161183461484	791285.715703971	3402.34192791953	8.7942238267148	39.4756317689531	1.99657318408767	216923.49368231	2382.51338554005	1108	2710687	84987.47	2006.83	293.66	12.7	6.6	5.3	44.9	16.9	4.3	7.4	42	16.8	7.6	4.3	55.8	16.7	5.6	7.5	58.8	10.6	10.4	1.7	63	7.9	7.9	5.1	52.8	15.6	5.5	9.2
1	C22	2	53BP1	NA	Positive	30.0852641334569	212.699721964782	7.90103432358003	728503.617238184	3194.01071984049	7.25208526413346	30.8674698795181	1.6612384678688	148106.240963855	1797.66848790417	1079	2496553	68850.2	1830.18	237.98	8.7	8	2.2	57.4	14.1	5.2	3.6	55	14.7	5.4	4.3	61.5	14.6	5.4	4	66.6	10.8	9.1	1	66.4	6.1	5.7	2.5	0	13.3	3.6	6.4
1	C22	3	53BP1	NA	Positive	30.1423580786026	216.806986899563	8.2214971751218	742532.795633188	3175.58736249269	8.65065502183406	37.6436681222707	1.9141076920501	193572.455895197	2192.73884749401	1145	2524700	79085.33	1785.12	267.89	8.9	9.5	2.9	48.4	13.3	7	4.7	47.6	17.2	6	3.9	56.6	14.1	7.2	6.1	61.8	11.3	9.8	1.7	63.6	8.2	5.4	4.4	54.8	14.8	4.5	8.4
1	D03	1	RAD51	NA	Positive	33.0701298701299	247.897402597403	8.45490719361378	1019371.68701299	3464.18474837702	22.5038961038961	101.749350649351	3.78189366838936	557949.985714286	4669.67116789843	770	3593072	145607.49	2061.25	466.59	27.5	8.4	23.5	4.8	20.5	4.5	20.3	3.6	10.3	10.1	6.1	13.8	18.1	4.8	14.7	7.9	20.5	11.8	14.8	17.7	19.2	14.5	13.6	8.2	23.8	10.3	21.3
1	D03	2	RAD51	NA	Positive	30.1666666666667	193.136574074074	7.25118995330172	707414.907407407	2916.4765289982	16.5081018518519	65.3425925925926	2.94733649564721	304614.221064815	3583.72920129289	864	2863172	113571.08	1734.04	362.65	20	16.7	14.5	16.8	13.5	14.4	13.4	16.1	7.5	19.7	4.2	24.1	11.5	14.2	5.3	19	17.5	21.5	8.6	27.9	13.2	26.2	8.3	0	15.3	20.5	11.9
1	D03	3	RAD51	NA	Positive	32.4345930232558	228.915697674419	7.79956123489906	900918.629360465	3316.00907180394	21.1104651162791	99.7834302325581	3.99189788581447	535654.965116279	4477.97420297106	688	3172161	134997.01	1983.42	453.12	23.5	11.2	21.7	7.1	21.5	6.2	20.6	5.7	12.9	8.3	12.4	13.7	19.3	7.8	16.7	9.9	18.6	13.8	9	16.6	17	11.8	13.2	9.3	21.7	8	21.1
1	D04	1	RAD51	NA	Positive	33.4915912031048	252.142302716688	9.13158763899998	1052885.17852523	3539.42756622971	22.3932729624838	108.099611901682	4.04121252944625	614995.830530401	4733.94752314252	773	3606252	141031.08	2160.74	454.61	29.4	8.2	22.5	6.2	22.1	4.4	21.3	4	14.1	8	11.5	12.4	19.4	5.4	17.3	8.2	22.3	9.7	13.2	14.7	20.6	11.9	16	7.2	24.8	7.2	24.3
1	D04	2	RAD51	NA	Positive	31.2890025575448	226.176470588235	7.74528257522863	968083.470588235	3474.87531761634	19.8235294117647	89.2800511508951	3.6657890261509	485028.287723785	4451.89868343471	782	3497178	150919.32	2152.6	511.59	28.6	9.1	28.3	5.5	24.4	4.9	27.1	4	14.3	12.4	10.5	14.6	21.4	7.5	16.9	10.2	17.3	17.6	10.7	19.1	17.4	18	14.3	0	23.1	12.9	22.4
1	D04	3	RAD51	NA	Positive	31.5170454545455	239.21875	8.81190500482053	984586.431818182	3524.90112810319	24.5028409090909	121.951704545455	4.49912963454307	740302.417613636	5241.06854865893	704	3368894	147990.61	2123.59	487.17	27.1	7.5	24.9	6.8	25.1	4.3	23.6	5.3	14.8	5.4	16.5	7	23.2	3.8	29.8	3.7	15.9	11.5	14.3	8.4	19.2	9.4	20.2	4.3	26.4	5.7	33.5
1	D05	1	RAD51	NA	Positive	31.6965240641711	223.185828877005	8.62386776801353	871115.827540107	3340.1496860664	21.1671122994652	95.5735294117647	3.77765950386416	519454.596256685	4572.21910374709	748	3230491	143898.02	1987.4	474.33	22.9	9.1	22.6	5.7	16.4	5.3	19.4	3.3	9.8	10.8	8.4	14.7	14.8	5.7	11.6	8.8	18.2	11.2	10.3	16.6	13.9	14.6	12.2	9.1	17.6	9.6	19.8
1	D05	2	RAD51	NA	Positive	33.4783599088838	218.257403189066	6.66849294915025	775682.108200456	3032.11853899681	20.0683371298405	85.0182232346241	3.47927944162624	421990.682232346	4205.45047860424	878	3050170	123413.62	1762.3	386.46	20.5	8.9	15.1	9.5	14.2	7.9	12.3	8.9	9	12.1	5	14	12.4	9.2	7.4	9.3	19.9	10.7	11.3	16.9	14.6	14.7	11.8	0	17.9	10.6	17.1
1	D05	3	RAD51	NA	Positive	33.6116838487972	205.720504009164	6.85897277299923	754070.959908362	3070.30691844584	18.3046964490263	71.0160366552119	3.02644399868384	325610.66093929	3709.88619206236	873	3072787	119878.01	1811.42	377.51	21.3	11.2	15	14.3	16.3	8.9	13.3	15.5	6.6	14.8	2.5	20.8	14	10.2	3.6	18.3	19.9	9.3	9.5	26	14.7	17.3	9	14.5	16.8	12.5	11.3
1	D06	1	RAD51	NA	Positive	31.4405684754522	230.497416020672	7.80725774946	910285.596899225	3338.41521859211	17.6149870801034	75.2726098191214	3.30426191390185	372606.69121447	3958.19627043771	774	3314174	131478.24	2003.69	449.18	26.5	9.2	15.1	11.5	17.7	5.7	15.2	8.1	9.9	11.5	3.7	20.9	16.4	7.1	5.9	16.3	17.8	12.4	7.6	26.1	17.4	15.2	8.9	13	22.1	10.6	12.3
1	D06	2	RAD51	NA	Positive	32.8782849239281	232.237897648686	7.62204997010903	900711.656984786	3328.32060017489	20.1632088520055	84.4315352697095	3.44173203671867	428430.915629322	4225.09343825092	723	3366257	127663.5	1986.04	415.12	27.4	6.6	17.6	8.4	20.6	5.4	15.2	7.5	10.2	10.2	6.5	13	18.8	4.8	10.5	9.7	18.1	12	10.8	17	17.6	14.1	11.2	0	21.9	10.4	17.6
1	D06	3	RAD51	NA	Positive	32.2007481296758	216.706982543641	7.70766519802296	822580.148379052	3286.93972479253	19.6483790523691	81.2256857855362	3.35496551330797	394882.753117207	3980.25468066727	802	3176823	128892.66	1965.45	414.63	23.3	7.2	16.2	7.6	18.3	3.6	14.3	6.1	10.5	9.2	5.1	16.2	15.3	5.2	6.9	15.1	16.6	10.2	9.1	21.9	15.8	13.1	9	12.2	20.4	8.4	14.3
1	D07	1	RAD51	NA	Positive	30.3622685185185	211.628472222222	7.25700681130267	806350.721064815	3221.2084134615	20.2407407407407	93.5983796296296	3.86013315328554	500238.306712963	4504.20818281479	864	3082709	150593.13	1906.39	502.58	22.5	13.7	24.7	4.9	18.2	7.8	24.9	3.6	8.2	12.7	9.5	15.3	15.3	9.8	12	9.5	16	14.7	11	17.8	14.7	22.5	12.5	9.3	18.4	15.2	19.6
1	D07	2	RAD51	NA	Positive	31.66625	215.26	7.85555590144505	829980.26875	3241.24982376225	19.99875	86.115	3.57607911585362	450039.9725	4425.31078052933	800	3133492	137745.41	1967.85	474.38	21.4	11.2	22.8	7.2	18.5	4.9	23.6	5.2	10	12.1	7.6	13.4	15.8	6.8	13.6	7.4	17.5	14.2	11	16.1	13.9	17.1	11.4	0	17.5	12.5	19.6
1	D07	3	RAD51	NA	Positive	33.0341296928328	211.874857792947	7.25844865398091	768768.034129693	3112.37800506409	20.7827076222981	91.4095563139932	3.66934845187896	486062.106939704	4483.96700524468	879	3020736	140817.09	1859.08	460.2	21	11.9	21.6	7.5	15.9	7.3	22.1	5.5	8	11.7	8.9	14.6	13	8.5	14.3	8	18.7	13.7	10.7	18.4	14.4	16.8	13	8.6	17.4	12.2	20.1
1	D08	1	RAD51	NA	Positive	32.6492220650636	252.908062234795	8.30973344574468	1008073.55869873	3491.84449746787	22.3140028288543	105.741159830269	3.94622527169151	571333.528995757	4573.50347661198	707	3353900	129769.36	2094.11	431.4	25.7	6.4	15.4	6.2	21.5	4	17.1	4.2	13.4	5.7	9.1	13.9	18.4	4.1	14.3	9.3	18.4	8.9	13	17.8	19.5	8.1	16.4	8.8	24	4.8	22.5
1	D08	2	RAD51	NA	Positive	32.5652173913044	231.961019490255	7.85977156521526	917628.071964018	3410.42305294278	22.503748125937	100.448275862069	3.83454241567253	512569.406296852	4392.68865837435	667	3223959	132552.74	2029.09	436.85	26.2	10.8	19.2	7.2	22.5	5.1	20.5	5.4	12.9	9.9	10.2	11.5	21.7	6.1	12.3	7.8	19.6	13.5	13.6	12.1	15.6	12.6	16.3	0	22.9	9.1	22.9
1	D08	3	RAD51	NA	Positive	34.991847826087	251.441576086957	7.64535232656969	969229.782608696	3348.94093162241	23.1834239130435	108.195652173913	3.93374414315663	557264.729619565	4360.64878916268	736	3302275	131696.51	1988.59	426.82	27.4	9	17.3	8.4	19.8	7.1	15.4	5.7	13.2	6.2	9.6	12.1	17.5	6.2	11	9.1	23.8	9.5	13.9	15.4	22.6	9	17	8.6	27.3	6	23.5
1	D09	1	SMC3	NM_005445	sample	27.4083333333333	212.188541666667	10.9324068001279	809682.655208333	3437.11633234512	16.3572916666667	69.8302083333333	3.59349605825758	360019.685416667	4277.4479931644	960	2704609	122462.22	2032.54	438.68	10.3	9.1	13	11.8	15.4	5	15.9	9.3	18.5	7.6	6.2	16.8	15.2	6	10.5	12.5	9.4	13.5	2.2	22.4	7.4	9.7	4.2	9.8	15.1	7.2	10.1
1	D09	2	SMC3	NM_005445	sample	29.6311475409836	209.684881602914	8.10906391701619	734108.632969035	3175.15691329213	16.7659380692168	68.0810564663024	3.44648781898552	333869.176684882	4172.27793477544	1098	2575311	117564.44	1806.94	399.49	11.3	7.7	12.4	9.4	12.8	5.8	14.3	7.2	14.8	8.6	4.4	14.9	12.8	5.8	7.7	9.6	11.6	8.9	2.8	19	7.5	7.9	4.6	0	13.3	5.6	10.8
1	D09	3	SMC3	NM_005445	sample	29.0036832412523	216.455801104972	10.174479187371	827733.418968692	3370.32124775382	16.8406998158379	70.4926335174954	3.51294646535806	348891.633517495	4093.79691795014	1086	2754739	117547.79	1992.17	408.05	13.7	9.2	10.9	9	16.9	5.1	14.6	7.4	18.9	5.6	6.5	17.4	15.1	5.8	9.2	13.2	10.9	10.8	3.3	22.6	9.4	8	5.1	12.7	16.9	4.9	11
1	D10	1	CHD8	NM_020920	sample	28.3114119922631	218.085106382979	8.49225953305535	816180.795938104	3463.43673698815	19.7814313346228	94.316247582205	4.30809737291757	511793.791102514	4775.58869334074	1034	2756810	120975.53	1966.54	414.54	14.8	8.2	12	9	17.4	4.3	14.5	6.9	16.5	4.6	11.6	8.9	17.8	4.3	14.7	5.3	9.5	11.2	3.6	12.1	9.5	8.3	7	5.1	19	5.3	19
1	D10	2	CHD8	NM_020920	sample	28.2862068965517	223.763218390805	9.33433393805626	883914.889655172	3513.52341503416	18.1448275862069	79.0045977011494	3.76615961805818	413165.720689655	4463.09771371809	870	2861755	119588.37	2062.25	417.11	15.1	6.7	11.6	5.3	21.7	3.7	15.6	3.1	21.6	3.7	8.7	12	21.6	3.9	14	7.8	7.9	11.4	3.2	14	9.5	5.6	7.4	0	20.7	3.1	16.9
1	D10	3	CHD8	NM_020920	sample	30.9941860465116	207.112403100775	7.74142849070584	709841.208333333	3147.54457608986	19.75	81.5397286821705	3.62127935821287	383199.717054264	4098.85638853601	1032	2639720	117370.27	1757.35	389.13	10.8	6.9	8.7	9.9	11.6	5.6	10.4	10.9	10.1	7.6	5.9	11.9	12.6	5.6	7	10.1	12.9	7	3.8	15.1	8.3	9	6.2	6.2	12.5	4.9	11.8
1	D11	1	COL5A2	NM_000393	sample	29.9215291750503	195.562374245473	7.26559415255898	652179.307847083	2979.011591056	17.1418511066398	68.6800804828974	3.34592443040076	317285.655935614	3890.34290597092	994	2595552	113723.58	1685.42	373.57	12	9.1	8.5	10.1	9.4	10.4	11.1	9.2	8.4	11.8	3.9	17.2	8.5	11.1	4.3	16.8	13.8	10	2.1	20.5	6.8	15.1	2.8	10.5	10.2	11.4	7.8
1	D11	2	COL5A2	NM_000393	sample	32.2982635342186	212.034729315628	7.08819931719123	694416.424923391	3018.32945716078	18.4279877425945	73.9090909090909	3.44732937975604	329660.505617978	3873.94251411414	979	2587025	100930.8	1659.43	326.6	11.3	8.5	6.9	12.4	9.6	6.8	6.2	10.8	8.6	6	5.2	12.9	9.7	5.7	5	13.9	13.8	6.5	3.5	16	8.3	6.7	5.1	0	11.6	4.9	9.2
1	D11	3	COL5A2	NM_000393	sample	28.9913494809689	179.440311418685	6.71079094599486	604751.317474048	2967.34601501743	18.5501730103806	76.2162629757785	3.56387443623115	371672.516435986	4177.49887026944	1156	2496551	116835.97	1678.03	390.9	12.9	12.6	11	10.6	11.9	11.2	12.6	9.4	8.7	12.5	5.2	12.7	10.4	11.5	7.8	10.2	11.1	13.6	3.8	17.5	7.4	18.5	5.6	8.4	11.3	13.6	12.3
1	D12	1	BRCA2	NM_000059	sample	27.2162790697674	178.786046511628	8.13252070521873	621954.982945736	3030.51632875537	16.2837209302326	66.0124031007752	3.37226056640229	330161.989922481	4170.63052714089	1290	2446342	116537.52	1767.77	405.7	10.7	17.2	10.9	9.5	10.9	9.7	12.9	6.1	8.1	12.2	3.1	18.2	8.8	10.5	6.8	12.6	10.3	13.5	1.6	21.7	6	21.1	2.9	11.5	9.5	15.4	7.8
1	D12	2	BRCA2	NM_000059	sample	28.3543015726179	187.913043478261	7.43697008429076	682020.443108233	3128.68147380506	16.8649398704903	66.7705827937095	3.26687623919682	331968.561517114	4108.44151033897	1081	2584770	116647.54	1856.7	405.53	12.6	13	11.6	10.9	14.8	7.9	14.8	8.7	11.7	9.2	4.3	17.9	12.9	9	8.9	11.6	10.2	13	2.7	20.4	7.4	14.4	4.9	0	11.7	10.1	11.7
1	D12	3	BRCA2	NM_000059	sample	29.185	185.71	7.70399008380542	598819.490833333	2911.7854245935	17.6766666666667	68.1341666666667	3.296714002045	311719.410833333	3885.04695081751	1200	2343056	107395.39	1695.96	367.56	9.5	15.2	7.3	14.5	10.4	7.6	10.4	12.2	9.2	8.1	3	14.7	7.5	10.7	5.1	12.8	10.2	9.7	2.7	19.2	6.7	12.2	3.2	9.4	10.1	8.7	6.8
1	D13	1	UBR5	NM_015902	sample	27.8534385569335	182.54678692221	8.67145835423193	646431.878241263	2975.54877512425	20.1217587373168	97.9481397970688	4.25753177766775	534728.669673055	4592.77981391299	887	2416578	128232.93	1722.63	449.85	11.6	20.9	17.8	17.6	11	17	20.5	17.1	7.9	12.1	10.7	10.4	9.5	18.6	13.9	9.6	10.4	12.7	4.3	13.9	5.9	17.9	9.9	8.1	10	15.9	20.2
1	D13	2	UBR5	NM_015902	sample	30.6464323748669	191.287539936102	8.08180231689294	662634.408945687	2966.11591214313	18.4675186368477	80.2449414270501	3.74659758876969	394841.913738019	4216.76792189644	939	2492826	119234.74	1714.42	398.09	9.5	12.6	13.8	13.7	10	9.9	15.5	13.7	8.4	12.1	10.1	10.8	8.7	12.4	9.7	9.1	11.5	9.6	3.4	14.3	7.3	12.6	9.7	0	10.1	9.9	17.1
1	D13	3	UBR5	NM_015902	sample	29.9324618736383	187.631808278867	8.53414936114384	667559.75708061	3119.53414276419	20.3845315904139	92.7538126361656	3.98722336811466	474437.469498911	4361.24308029165	918	2557891	124414.07	1803.3	424.33	11.8	11.9	13.4	8.7	11.2	8.4	15.3	7.5	9.4	9.3	12.2	12	10.7	10.1	12.2	9.6	11.2	10.8	4	14.2	7.5	12.9	10.7	8.3	12.7	9.3	20.8
1	D14	1	TET2	NM_017628	sample	28.9705882352941	188.476102941176	7.20186384128614	623195.042279412	2969.38035530442	20.1295955882353	86.4522058823529	3.79010981526977	419211.955882353	4211.35196234236	1088	2428242	115394.29	1676.41	393.19	8.7	12.4	10.7	12.8	9.5	9	13.4	11.3	7.5	11.4	5.7	11.8	9.2	10.2	7.5	11.7	9.4	8.8	3.3	13.6	5.7	13.1	5.9	6.7	8.8	9.4	12.3
1	D14	2	TET2	NM_017628	sample	30.8648401826484	191.158904109589	7.23357642989923	647712.555251142	3022.17459580744	20.151598173516	84.3196347031963	3.66049777773662	412983.298630137	4213.03248807202	1095	2489068	120238.56	1720.96	401.45	9.9	9	13.1	6.8	9.9	8.5	14.6	6.3	7.8	10.8	6.9	11.4	10	8	8.7	10.1	12.4	9.1	4.5	14.7	6.1	12.3	8.9	0	9.3	8.8	16.9
1	D14	3	TET2	NM_017628	sample	30.1753031973539	201.711135611907	8.46126474482199	716634.384785005	3170.47959586515	20.6229327453142	89.2028665931643	3.83926341397956	458426.693495039	4470.68332370606	907	2648860	121702.8	1872.96	417.04	11.5	8.8	12.5	9.4	16.1	7.9	15.9	8.5	14	7.8	8.5	10.8	15.2	9	14.6	8.6	11.6	11.2	5.2	12.5	7.8	8.4	9.6	6.6	13.2	5.5	18.2
1	D15	1	AMER1	NM_152424	sample	28.9606060606061	180.983838383838	7.32808109430537	611594.932323232	2897.61895834456	17.1868686868687	67.7676767676768	3.34189510581869	327870.868686869	4166.14601193266	990	2386565	136327.32	1678.18	489.33	10.3	20.1	18.4	5.5	10.3	16.8	21.6	4.7	6	18.5	3.7	16.3	8.9	20.4	7.4	12.1	11.7	13.6	2.9	22.1	7.3	22.9	3.7	9.9	9.3	18.6	7.1
1	D15	2	AMER1	NM_152424	sample	27.4953508030431	164.352493660186	8.07561140228519	561592.49112426	2911.56883369127	16.1039729501268	59.8901098901099	3.19901903413117	266889.557903635	3872.26349411442	1183	2285735	113751.78	1664.87	393.71	8.4	21.2	10	9.7	11.2	13.2	13.9	6.8	6.8	15.9	3.5	15.7	8.7	14.5	4	12.3	8.8	16.2	2.1	18	5.2	24.4	2.9	0	8.8	17.7	5.2
1	D15	3	AMER1	NM_152424	sample	28.72710453284	176.22571692877	7.29927261830942	603698.347826087	2920.00271906362	17.486586493987	66.2710453283996	3.26809093273149	290285.210915819	3774.12490224678	1081	2259596	103866.01	1673.5	361.62	7.6	22.8	6.9	13.1	9.9	16.7	10.5	11.7	9.1	11.8	3.1	15.4	9.6	17.9	4.8	14.7	10	13.6	2.7	20.2	5.9	17.9	2.6	9.4	8.2	13.3	5.6
1	D16	1	EXT2	NM_207122	sample	28.205791106515	179.142709410548	7.39998080526562	610707.351602896	2896.86078005644	20.9937952430196	88.5780765253361	3.818773934123	440313.131334023	4380.65095643105	967	2345684	125531.42	1611.54	423.4	8.1	18.5	14.9	7.1	8.9	16.2	17	5.9	6.6	13.1	5.7	10.3	7.9	16	8.6	7.5	8.4	10.2	4	11.8	5.2	19.3	5.4	4.2	7.9	13.8	13.8
1	D16	2	EXT2	NM_207122	sample	26.9735682819383	169.711453744493	7.37490544303054	576235.558370044	2998.90601733517	18.4614537444934	75.5187224669604	3.61669022818587	390629.623348018	4454.24273918158	908	2327728	138463.04	1723.54	498.81	10.1	19.2	22	8.7	13.5	11.1	26.8	6.7	7.7	13.4	6.8	12.7	11.9	12.7	12.6	8.4	7.9	19.2	3.7	17	5.9	22.7	6.2	0	10.7	16.7	16.3
1	D16	3	EXT2	NM_207122	sample	28.3085106382979	178.276595744681	6.9825003168207	612098.908510638	2887.81292635104	18.868085106383	75.7765957446808	3.45794646239322	351022.660638298	4003.44300791208	940	2406034	118634.47	1685.19	412.89	8.3	15.3	14.1	16.2	11.8	11.5	16.9	14	8.7	15.1	5.9	13.9	10	15.9	7	12.8	7.9	14.1	3.3	16.4	6.4	18.9	5	8.7	10.1	15.6	9.1
1	D17	1	RAD51	NA	Positive	33.2457956015524	239.606727037516	8.25233717371697	943681.068564036	3405.32276181514	22.0323415265201	98.777490297542	3.89076870378542	538412.690815007	4623.045562705	773	3207231	144073.1	2028.75	483.27	24.2	10.6	21.5	6.1	20.2	7	21.1	5.4	11.4	9.2	7.9	12.7	19.5	7.6	14.6	9.8	21.1	10.7	10.3	14.7	16.3	11.5	12.4	8.3	22.4	8.9	19.7
1	D17	2	RAD51	NA	Positive	34.9726840855107	227.793349168646	7.45258870928481	841214.271971496	3176.55372261133	19.7731591448931	79.0724465558195	3.26012782587962	375947.543942993	4022.15313169045	842	3131865	124587.26	1860.25	396.76	21.3	7.7	17.6	9.9	15.9	5.6	15.3	8.8	10.3	9.5	4	16.5	14.1	7.6	7	10.9	23.9	9.1	9.9	18.1	14.7	11.5	10.2	0	17.2	7.1	14.1
1	D17	3	RAD51	NA	Positive	34.8101983002833	238.903682719547	8.58774447006419	915982.848441926	3333.14734346257	23.3257790368272	104.886685552408	3.86880766150631	546790.062322946	4438.55930168546	706	3216797	137964.26	1994.21	450.84	25.9	7.2	18.7	5.8	19.5	5.2	18.7	4.2	12.2	7.2	8.9	11.3	18	6.2	13.2	7.4	22.4	10.2	12.2	12.9	18.6	8.4	14.2	6.8	23.7	5.4	21.8
1	D18	1	RAD51	NA	Positive	32.4855263157895	239.747368421053	9.22402081877029	974195.482894737	3497.87013670533	19.0631578947368	79.2236842105263	3.39372453278269	387842.285526316	3973.53574521141	760	3356293	119427.72	2109.08	401.91	23.4	7.5	12	10.4	23.4	4.7	14.1	9.2	12.4	9.5	4.1	18.8	20.7	5.3	6.8	18.3	20	10.9	8.9	22.8	17.4	11.7	8.2	12.4	22.9	8.2	12.1
1	D18	2	RAD51	NA	Positive	33.4631043256997	229.405852417303	7.43640986584035	889150.754452926	3287.16093490861	21.5050890585242	91.8969465648855	3.55502459632394	487370.458015267	4413.05628126876	786	3226025	133817.65	1970.43	435.6	24.2	9.9	18.7	8.5	19.3	5.3	17.4	5.2	11.2	11.6	8.8	15.1	18.3	7.5	13.5	8.1	20.4	14	12.5	17.8	16.9	17.6	14	0	22.1	11.5	21.9
1	D18	3	RAD51	NA	Positive	34.2898903775883	230.738124238733	8.49383476582292	859213.925700365	3296.77775125622	22.6686967113276	96.531059683313	3.63516420960277	487290.205846529	4263.97398004454	821	3058089	126735.13	1972.74	415.57	21.9	8.2	14.9	6.3	17.8	6.1	14.7	5.5	11.2	8.8	6.2	14	16.1	7.4	11.4	11	20.5	9.3	11.8	15.5	15.5	10	13	9.4	21.1	6.9	20.1
1	D19	1	RAD51	NA	Positive	33.7606727037516	235.802069857697	8.25725933152167	944059.142302717	3403.33677263568	20.3065976714101	87.6882276843467	3.46247121736298	413889.560155239	3823.32992853395	773	3343945	117862.9	2035.66	391.24	23.5	11.4	13.1	13.5	19.7	8.8	14.9	14.9	11	10.6	5.8	17.9	18.6	7.8	4.8	19.4	21	12	10.3	21.9	16.6	14.5	10.3	12.3	19.4	10.1	14.2
1	D19	2	RAD51	NA	Positive	34.0356200527704	236.977572559367	7.55415209101804	927652.370712401	3361.65718380711	19.8905013192612	80.4366754617414	3.23656952027037	407162.790237467	4135.06139363874	758	3318867	133057.91	2051	451.15	27	10.7	20.6	7.9	23.6	5.1	20.6	5.9	12.8	9.9	4.4	18.6	20.3	8.6	11.3	14	20.6	12.8	10.9	22.7	17	12.9	10.9	0	25.9	10.3	17
1	D19	3	RAD51	NA	Positive	32.8533163265306	227.665816326531	8.54693934254396	962219.74744898	3464.75787225486	20.7997448979592	89.1224489795918	3.54334693017416	468086.899234694	4416.96181890408	784	3465794	143406.42	2097.67	479.1	26.3	8	21.7	9.6	21	3.7	20.9	9.1	11	11.7	6.4	14.4	20	5.2	14	8.7	19.8	13.1	11.7	17.9	17.2	15.3	12.8	8.2	22.8	9.9	19.1
1	D20	1	RAD51	NA	Positive	33.3294629898404	246.806966618287	8.11254447751917	986455.468795356	3447.94157461865	25.4673439767779	122.164005805515	4.34354570565945	712141.667634253	5095.10899151024	689	3373882	141864.04	2085.79	464.98	25	6.7	22.5	6.8	19	3.2	19.9	4.8	13.2	7.4	12.8	7	17	3.8	22.1	4.5	19.4	8.1	16	10.2	18.7	10	18.1	3.5	22.6	6.7	29.9
1	D20	2	RAD51	NA	Positive	33.308564231738	232.23677581864	8.29354020265048	908837.899244332	3345.71058422301	22.7947103274559	101.151133501259	3.69132204239894	529931.420654912	4358.46232615872	794	3189240	134624.64	2016.1	440.62	24.1	12.5	21.8	7.7	20.4	7.1	20.8	5.9	11.5	8.6	9.6	13.9	19	7.8	14.2	8.7	20.2	12.6	13.9	14.1	17.4	13.9	17.4	0	22.5	9.3	24.9
1	D20	3	RAD51	NA	Positive	32.7969543147208	234.649746192893	8.07128680098973	981069.66751269	3481.01790690926	21.8045685279188	94.1852791878173	3.45590156384816	514296.550761421	4391.05355775577	788	3391625	135415.3	2136.91	450.78	24.5	7	19.4	9.4	25.1	4.2	20.9	7	15.5	9.3	6	17.5	22.2	6	14.8	11	19.9	11.3	12.8	18.7	17	11.9	12.8	11.7	24.1	8.6	20.4
1	D21	1	RAD51	NA	Positive	33.5786163522013	247.627672955975	7.94977936854854	941192.176100629	3354.99013844106	18.5572327044025	78.4918238993711	3.34472380657622	382131.178616352	3813.13029444934	795	3206692	114697.48	1960.33	379.06	22.5	7.5	11.6	12.8	18.1	3.9	12.6	10.8	12.7	6.8	4.5	20.5	17	4.8	6.8	24	21.8	8.3	9.4	25.5	17.7	8.6	9.4	14	21.8	6	15
1	D21	2	RAD51	NA	Positive	32.4516640253566	235.076069730586	10.4346257367621	909464.359746434	3320.33504300349	22.1410459587956	103.389857369255	3.85367251347949	582387.605388273	4563.86483667398	631	3099147	137814.98	2008.44	463.46	21.6	11.4	20.6	6	20.4	5.9	21.2	3	14.3	6.7	11.9	13.3	17.1	7	19	10.1	17.9	11.6	13.2	17	17.3	10.5	18.2	0	20.8	8.1	27.7
1	D21	3	RAD51	NA	Positive	34.3412204234122	242.93399750934	7.77725643629853	912840.892901619	3266.43727866841	22.6936488169365	98.840597758406	3.64614348679707	479727.99003736	4055.49299947112	803	3112005	118770.77	1934.71	389.75	24.2	11.3	12	12.6	19.8	7.5	11.6	11.2	11.8	7.1	6.8	13.3	17.6	9.1	7.7	11.5	21.9	9.8	13	15.8	19.9	9.6	12.6	9.3	23.5	7.5	17.8
1	D22	1	RAD51	NA	Positive	34.4093333333333	266.302666666667	9.70037151912088	1055531.64133333	3541.35777896427	17.8226666666667	72.1493333333333	3.00283312857277	340605.618666667	3528.80870954699	750	3408084	108097.11	2168.64	346.8	26.7	5.7	8.4	15.1	20.9	2.5	8.1	14	14.9	5.5	2.5	27.9	18.8	4.5	4.3	28.7	21.3	7.2	8.5	29.9	21.5	6.1	6.5	18.5	26.9	3.5	10.3
1	D22	2	RAD51	NA	Positive	31.1014686248331	172.555407209613	7.05466061534081	545479.303070761	2503.66158112621	23.3671562082777	104.30173564753	3.82723581784959	525678.596795728	4253.65916030555	749	2260543	111759.5	1384.55	356.2	11.9	39	12.8	14.3	6.4	35.4	9.7	13.9	4.7	21.2	8	10.8	4.9	37.2	10.7	9.5	15.9	13.5	13.4	12.1	9.3	24.3	17.5	0	9.6	24	23.9
1	D22	3	RAD51	NA	Positive	33.2780548628429	234.072319201995	8.58116536173385	966528.438902743	3381.02530068571	24.1246882793017	116.263092269327	4.10942766425764	647894.558603491	4591.83950672877	802	3274189	131232.14	2022.21	428.16	23.8	14.2	19	11.1	20.4	7.6	18	9.5	12	7.7	13.8	11.2	19.1	8.2	19	10	21.3	12.3	14.5	14.6	18.5	12.3	19	8.7	22.3	7.9	28.3
1	E03	1	RF	NA	Neutral	30.3510998307953	208.138747884941	7.71973769237194	711668.634517767	3066.35052004523	18.2005076142132	74.0998307952623	3.58537922819955	340115.676818951	4015.36079720938	1182	2629593	111070.26	1764.76	375.32	10.7	10.1	8.2	12	11.3	6.4	10.3	10.7	9.2	7.2	4.5	13.7	9.5	7.4	4.4	11.3	13.4	6.5	1.7	16.4	6.9	8.1	3.3	7.1	10.2	5.5	6.3
1	E03	2	RF	NA	Neutral	27.3280475718533	182.383548067393	7.80044073161349	631858.707631318	2802.48306110891	13.9563924677899	53.4717542120912	2.96173350306456	238120.366699703	3476.09197082718	1009	2365434	89638.45	1597.49	301.53	10.7	24.6	5.3	28.2	12.1	23.3	7.2	27.3	9.5	15.2	2.8	21.6	10.9	20.8	4.1	23	9.6	18.4	1.7	27.7	6.3	19.8	3.1	0	10.9	15.7	6.3
1	E03	3	RF	NA	Neutral	27.2923686818632	179.267591674926	7.63952555556704	628335.39444995	3105.13591606505	17.3399405351833	72.5272547076313	3.66967829175985	348649.968285431	4094.83555047417	1009	2555817	109822.32	1767.8	377.06	11.1	9.5	9.3	14.8	13.5	8.3	12.5	13.9	10.5	8.9	6.9	11.5	11.7	8.2	8.7	12.2	8.7	15.6	2.4	16.3	5.5	14.3	4.7	7.9	9.6	9.5	9.7
1	E04	1	RF	NA	Neutral	29.2551652892562	198.32541322314	7.43572197451076	692118.042355372	3157.87877312914	20.0909090909091	91.9772727272727	4.15505818503569	479243.887396694	4576.63350826332	968	2619457	121091.93	1796.8	402.09	11.9	9.4	11.3	6.2	12.5	6.7	12.8	4.1	9.4	8.4	9.3	9.4	11.4	7.9	12.2	6.4	10	8.8	3.4	11.6	8.2	12.1	6.9	4.2	12	7.2	14.6
1	E04	2	RF	NA	Neutral	28.7312113174182	190.78691423519	7.27467801827415	662477.885057471	3112.34652696821	17.1105216622458	71.4907161803714	3.61219932084207	343528.74801061	4044.0740037369	1131	2575615	100340.22	1727.48	336.73	12.8	9.9	6.5	15.1	11.7	5.7	8.5	12.9	9.4	7.3	7.3	10.3	11.8	3.6	6.8	11.7	10	12.6	3.4	15.1	8.2	12.1	5.7	0	12.6	6.4	11.1
1	E04	3	RF	NA	Neutral	29.6916996047431	193.320158102767	7.44377947913769	661895.103754941	3082.83168279752	19.2282608695652	82.350790513834	3.84859366623364	414436.654150198	4383.84561638722	1012	2586565	115985.83	1757.46	388.45	11.5	8.3	10.3	8.8	12.2	5	12.4	6.8	10.2	9.7	8.3	9.2	10.9	6	11.1	7.7	12.6	12.6	4.1	13.2	7.7	13.1	7	6	11.8	7.4	14.9
1	E05	1	RF	NA	Neutral	29.5548266166823	195.338331771321	7.53796374979017	714813.426429241	3146.83692857678	17.2221180880975	71.5960637300844	3.52320442612836	340874.865042174	3959.75131386329	1067	2641991	104997.75	1802.45	352.51	9.7	11.1	6.9	15.3	10.2	7.2	10	14.2	9	10.7	4	14.2	8.6	7.4	5.2	15.6	13.1	9.2	2.2	18.5	6.5	12.9	3.4	8.5	9.7	8.3	7.4
1	E05	2	RF	NA	Neutral	29.0621062106211	189.851485148515	7.29287469498453	635367.054005401	3003.87001794377	17.5823582358236	72.6003600360036	3.5641033757143	329881.063906391	3906.22364151744	1111	2452936	100257.51	1698.67	343.66	9.2	10.3	5.5	14.2	11	8.5	8.1	13.5	9.1	7.7	4.9	12	10	7.9	5.2	13	10.5	11.3	2	16.5	5.9	11.3	4.6	0	9.1	7.8	10.7
1	E05	3	RF	NA	Neutral	29.9521158129176	192.795100222717	7.24631600253598	638592.897550111	3016.09847347753	19.7037861915368	84.7739420935412	3.80090831361352	420953.018930958	4268.53782187591	898	2489768	116494.85	1734.48	391.72	10.6	10.4	9.1	7.9	12.5	6.2	11.9	6.3	9.5	7.1	7	11	10	7.3	9	10	10.8	9.6	2.7	13.7	6.6	9.7	6.1	9.2	11.6	6.7	13.1
1	E06	1	RF	NA	Neutral	28.8623595505618	198.227528089888	8.02860562114704	682111.463483146	3072.86469468448	18.3014981273408	78.0749063670412	3.74919723827286	367902.325842697	4088.28603532409	1068	2527844	107979.96	1745.03	360.47	9.7	10.6	6.4	9.3	11.1	8.8	8.4	7.8	10.4	7	5.2	12.1	9.9	7.4	6.4	12.6	10.7	8.1	2.1	16.8	5.1	10.6	4.3	7.4	9.7	7.1	9.1
1	E06	2	RF	NA	Neutral	30.830031282586	197.988529718457	8.22381469032374	699542.917622524	3005.97079353267	18.6444212721585	76.5234619395203	3.4987174750608	370448.817518248	4103.78678500378	959	2689474	116831.88	1737.47	379.38	13.3	10.7	11.1	10	10.9	9.8	11.4	8.2	8.2	10.5	5	12.3	9.8	11.5	7.3	9.9	14.3	9.9	5.1	15.3	9.5	13.8	7.7	0	12.3	9.7	12.9
1	E06	3	RF	NA	Neutral	33.5596755504056	232.724217844728	7.50503495576773	872528.475086906	3314.10083168794	20.5307068366165	87.8771726535342	3.53423869449814	424779.305909618	4004.34554855572	863	3114691	111817.31	1912.9	361.11	20.9	8	10.3	12.7	18.1	3.9	9.8	11.4	9.8	3.2	4.3	14.8	17.4	2.7	7	14.3	19.4	8	10.3	19.5	15.4	5.9	10.4	10.8	20.4	2.9	15.6
1	E07	1	RF	NA	Neutral	33.5753604193971	245.246395806029	8.01999664281749	931515.241153342	3380.7315743112	21.2542595019659	97.5701179554391	3.97488976938631	519590.049803408	4549.05295579623	763	3195760	129641.16	1973.44	430.66	22.1	7.1	15.2	4.5	16.6	4.3	16.8	3.5	9.7	5.2	7.3	12.3	15.7	4.7	12.6	9	21.4	7.9	10.6	15.1	18.6	7.3	12.5	7.2	21.6	4.6	20.7
1	E07	2	RF	NA	Neutral	30.6154529307282	196.610124333925	7.58668995541976	650661.114564831	2943.94672322546	16.0763765541741	62.00621669627	3.21460252962912	271110.341030195	3689.59798709807	1126	2497677	104681.04	1651.58	342.6	9.3	11.7	6.5	10.5	9.9	10.1	6.7	8.9	8.8	7.2	3.5	15.5	9	10.2	3.1	16	12.6	10.7	2	20.6	6	10.2	4.3	0	10	7.3	7.3
1	E07	3	RF	NA	Neutral	31.063829787234	190.293819655522	6.70345355900644	631725.720364742	2957.97635615137	18.6089159067882	77.0010131712259	3.60156623016358	374338.577507599	4152.70656231644	987	2594564	113022.69	1662.56	371.62	10.6	7	10.1	13.2	12.1	8.4	11.9	13.9	8.3	12.1	6	10.9	10.8	10.1	8.2	9.7	14.3	11.3	4.1	18.2	6.7	13.7	5.6	6.7	9.4	10.1	11.4
1	E08	1	RF	NA	Neutral	29.800539083558	194.30008984726	7.14569677602466	635747.380952381	2967.23179532823	19.5031446540881	83.5166217430368	3.87650396899079	397512.477088949	4220.88635049834	1113	2460479	107585.63	1658.23	358.49	7.9	9.3	6.9	10.9	8.5	8.5	8.4	11.1	7.5	8.3	5.9	9.2	7.5	9.6	5.9	9.9	11.6	9.1	2.9	13.6	5.9	11.8	5.1	5	8.1	8.2	10.9
1	E08	2	RF	NA	Neutral	30.2802083333333	205.810416666667	8.7721371715544	762288.680208333	3295.5566722644	18.3708333333333	75.60625	3.62099583473933	372881.283333333	4265.22298196797	960	2763307	114216.65	1916.98	388.03	13.9	7	9.8	12.5	14.5	4.6	12.5	10.7	10.1	5.5	6	9.9	13	3.3	10.2	9.6	11.8	9.6	3.4	14.3	8.2	9.7	6.2	0	13.9	4	14.1
1	E08	3	RF	NA	Neutral	30.5271317829457	197.348837209302	7.88866547262044	664800.606373816	3038.0990812192	19.8148148148148	85.4616709732989	3.87145045796498	415506.612403101	4204.22410080652	1161	2519280	115865.22	1726.45	389.78	10.2	10.5	9	10.1	11.2	7.8	12.3	9.5	8.2	6.8	8.4	10.1	10.2	7.7	9.4	10.4	12.1	10.1	3.2	13	7.3	12	5.8	6.5	10	8.3	12.8
1	E09	1	MEX3C	NM_016626	sample	28.7822757111597	188.113785557987	7.54366420761544	666273.002188184	3094.91767664086	17.6947483588621	72.6345733041576	3.53669456741056	348725.782275711	4130.26827631127	914	2609127	115679.28	1750.44	384.68	10.3	8.6	9.4	9.7	9.4	9.6	10.2	7.8	7	10.7	4.2	14.7	9	9.1	7.2	11.3	9.1	10.2	2.3	16.8	5.8	17.4	3.6	7.8	9.7	11.5	7.9
1	E09	2	MEX3C	NM_016626	sample	29.1737089201878	177.798122065728	6.86190469904809	584224.830046948	2951.56191058175	16.3352112676056	63.2920187793427	3.25158794818868	300534.179342723	4023.44942262114	1065	2469636	111058.2	1635.13	370.73	10	9.8	9.9	9.5	9.3	7.4	10.4	7.3	6.2	11	3.8	14.6	8.6	8	7.4	10.8	9.5	10.8	1.8	20	5.3	14.7	4.2	0	8	10.1	9.5
1	E09	3	MEX3C	NM_016626	sample	28.963133640553	183.188940092166	7.06151680242606	637240.488479263	3078.00245029166	18.2294930875576	77.0691244239631	3.68767157562895	391419.880184332	4415.94348985732	1085	2534166	119544.97	1732.94	413.72	9.3	9.9	10.8	8.6	12.2	8.2	13.5	7.8	9	9.1	7.7	12.5	11	8	12.5	8.3	10.7	11.4	2.6	17.1	5.5	11.6	5.8	8.2	10	7.3	13.6
1	E10	1	CDKN2C	NM_078626	sample	27.8481012658228	190.54040895813	7.80200808019594	700206.508276534	3227.0009545694	17.7711781888997	73.5014605647517	3.55787913131602	376817.224926972	4332.96001415203	1027	2665410	120887.19	1877.96	420.25	11.6	9.7	12.6	8.9	15	6.9	16.1	7.8	11.3	10.5	5.5	13	12	7.1	10.1	10.5	8.6	9.3	2.2	16.5	6.3	14.2	3.7	8.3	11.7	8.5	10.2
1	E10	2	CDKN2C	NM_078626	sample	29.5036119711042	200.372549019608	8.2616552068449	689897.86377709	3109.91459261788	19.8740970072239	87.0020639834881	3.91582600094817	452392.429308566	4537.60734413463	969	2559834	116860.39	1783.17	397.29	11.5	7.8	11.5	9.4	12.8	5	15	7.7	10.7	5.2	10.1	9.5	10.9	5.6	14.9	6.7	10.5	7.9	3.3	11.2	6.3	7.4	8.8	0	12.1	4.7	20
1	E10	3	CDKN2C	NM_078626	sample	29.7831207065751	198.669283611384	8.03546984383892	720621.516192345	3185.26944537088	17.9067713444553	72.4838076545633	3.53176487123209	346677.314033366	4144.20512556246	1019	2638185	110738.2	1833.67	380.53	10.5	10.9	6.9	7.8	12.5	5.6	10	6.5	9.9	6.3	5	13.2	11.8	6.1	7.9	10.6	13.4	10.9	2.6	16.2	8.1	8.7	4.2	7.9	11.5	6	11.2
1	E11	1	SPEN	NM_015001	sample	29.677734375	192.599609375	7.51291806042491	667746.21875	3150.06993649334	17.412109375	68.41015625	3.37326989336114	331946.776367188	4184.17410203421	1024	2551965	106839.95	1782.32	366.24	10.2	8.6	7.2	13	10.7	6.6	10.2	12.3	8.2	10.4	2.1	14.6	10.2	5.9	5.6	11.2	12.7	9.4	1.8	18.7	5.2	11.4	2.1	8.9	10.2	6.9	6.8
1	E11	2	SPEN	NM_015001	sample	31.4969325153374	201.271983640082	6.97713695989846	686550.252556237	3037.11395820212	16.8680981595092	65.5092024539877	3.29660907046974	290074.060327198	3728.78461805797	978	2539481	89563.47	1686.98	302.31	12.4	16.9	7.4	30.3	11.7	14.6	8.7	29.1	8.1	9.5	3.7	15.4	10.1	10	3.8	17.3	14.6	9.1	3	20.9	8.9	11.5	5	0	13.1	8.4	8.4
1	E11	3	SPEN	NM_015001	sample	30.8842975206612	206.220041322314	7.37368006804632	714096.773760331	3157.74048210665	18.6621900826446	74.5537190082645	3.41709861951884	356414.951446281	4130.23675575405	968	2614955	112180.68	1785.97	376.53	12.4	7.6	8.6	13.6	13.4	5.5	10.7	12.4	12.1	5.7	3.1	14.2	13.2	5.6	7.3	9.8	11.9	9.8	2.7	16.9	8.7	7.6	5.3	8.8	14.3	4.6	11.3
1	E12	1	ARID1B	NM_017519	sample	27.6396761133603	177.952429149798	7.56733138106018	634612.720647773	3122.06758798902	19.4008097165992	84.002024291498	3.82965696121545	439302.443319838	4526.00131992973	988	2553295	121638.77	1782.32	416.88	10.8	11.5	11.8	8.6	13.2	10.9	14.1	7.9	7.6	14.1	7.6	11.9	10.8	9.6	12.9	8.8	10.6	11.6	2.4	13.8	4.7	19.5	5.9	6.9	9.4	13.1	14.5
1	E12	2	ARID1B	NM_017519	sample	29.7450777202073	197.613471502591	7.78349140269388	708530.484974093	3218.89299124586	20.180310880829	84.3699481865285	3.74239218254376	421482.65388601	4405.55310189993	965	2654988	106159.19	1856.58	361	13.3	9.3	9.2	13.6	15.3	5.5	10.5	11.2	10.3	7.2	7.4	10.7	14	6.1	11.4	5.6	9.8	8.8	3.2	12.3	8.1	9	6.9	0	14.8	5.6	15.8
1	E12	3	ARID1B	NM_017519	sample	30.3532668881506	197.654485049834	7.30415604052103	711118.584717608	3137.33433667595	20.9856035437431	89.843853820598	3.80771313715281	450399.303433001	4316.85334898314	903	2719414	114984.97	1819.21	395.2	15.2	10.1	11.4	14.3	16.1	8.9	14.8	14.1	11.5	8.2	7.9	11.1	14.3	9.1	10.6	9.1	13.1	11.6	5.1	11.7	8.6	12.5	9.3	6.3	13.8	7.9	15.8
1	E13	1	ERCC4	NM_005236	sample	29.8941469489415	213.932752179328	8.25376609818951	795843.267745953	3333.89505182103	20.3960149439602	87.4570361145704	3.76225201668929	454685.255292653	4457.84552629357	803	2772341	125085.61	1940.19	422.96	14.2	5.6	12.7	8.3	15.3	4.1	14.9	6.7	14.8	8.3	5.9	12.3	15.4	5.6	10.1	9.1	11.1	7.5	4.1	15.1	10.2	8.3	6.1	7.5	17.3	3.7	15.8
1	E13	2	ERCC4	NM_005236	sample	31.6669565217391	189.754782608696	6.65911295917507	593674.975652174	2786.55218146788	18.5921739130435	71.264347826087	3.31442010724591	313372.550434783	3839.19393432631	1150	2361161	108737.92	1535.23	358.12	8	12.6	8.8	11.7	6.8	12	10.1	11.7	5.3	8.8	3	12.7	6.6	12.5	3.7	12.1	13.3	7	3.1	16.1	6.2	10.4	5.6	0	7.5	7.9	9.4
1	E13	3	ERCC4	NM_005236	sample	31.2273622047244	186.567913385827	6.55653874185598	598931.56003937	2894.40226241698	20.3641732283465	79.6122047244095	3.52086454759074	366008.246062992	4064.04904177661	1016	2413235	120521.83	1622.35	403.62	9.5	11.7	11.6	7.5	9.3	10	14.7	7.1	6.9	10.2	3.8	9.4	8.4	11.8	6.6	9.8	12.9	9	4.3	11.8	7.2	11.9	4.9	5.5	9.3	7.8	9.3
1	E14	1	ATR	NM_001184	sample	27.8557599225557	174.686350435624	7.16720580129234	572592.372700871	2847.54166773471	18.5333978702807	73.7337850919651	3.46046900204097	323117.996127783	3807.01939001785	1033	2270430	104214.42	1562.45	340.08	6.7	15.7	5.6	10.4	6.2	18.2	6.8	9.7	7.5	17.3	3.5	15.1	5.7	19.4	3.8	17.3	7.6	9.8	1.8	16.4	4.5	19.2	3.2	7.3	6.4	15.6	7.3
1	E14	2	ATR	NM_001184	sample	26.9833333333333	184.089743589744	7.48682338808728	650698.046153846	3142.44947901986	18.2217948717949	74.874358974359	3.48428884232972	393722.467948718	4455.56123788202	780	2474780	131541.54	1860.69	466.41	12.9	11.4	16.9	5.6	18.8	7.9	21.4	3.5	15.8	13.2	6.7	16	17.6	12.3	16.3	8.6	5.8	12.4	4.2	18.1	6.9	14.6	6.4	0	14.1	11.2	17.7
1	E14	3	ATR	NM_001184	sample	28.2455813953488	177.52	6.87650934616387	585687.945116279	2897.86323028936	19.4232558139535	77.6232558139535	3.54060221290154	341484.101395349	3829.43114579707	1075	2312052	106335.62	1611.65	361.28	8.3	12.1	6.3	9.6	10.2	15.1	9.5	8.2	9.9	12.8	4.5	12.6	9.4	15.4	4.7	15.1	7.7	11.4	2.1	15.4	5.9	15.9	4.8	7.3	9.9	12.2	9.9
1	E15	1	STAG2	NM_006603	sample	30.1229946524064	200.773618538324	8.0772637131852	657055.836898396	3032.74995169904	16.7352941176471	68.084670231729	3.49345252927541	315614.17201426	3978.6980674485	1122	2448090	103145.11	1750.03	354.76	7.8	8.6	6.3	16.1	9.4	5	8.6	14.6	8.9	6.1	3.3	16.1	7.3	6.1	3.9	15.5	12.3	7	1.3	19.4	6	8	1.9	8.7	8	5	6.4
1	E15	2	STAG2	NM_006603	sample	28.9298440979955	182.783964365256	7.69039081316318	640267.688195991	3000.45369085899	16.5467706013363	65.3830734966592	3.4961986925861	294706.414253898	3879.93049341779	898	2527116	104852.24	1699.99	359.33	10.9	14.7	8.1	14.1	11.1	10.5	11.2	11.5	7.5	10.1	4.8	10.2	9.9	10.5	6.2	13.7	11.4	13.8	2.9	15.6	6.3	14.9	4.2	0	8.7	10.7	8.6
1	E15	3	STAG2	NM_006603	sample	29.547	189.926	7.19510526848592	665263.117	3002.64714667919	18.197	72.293	3.50844351454665	334755.715	4032.09832581211	1000	2548995	123710.85	1741.72	425.49	9.5	10	13.9	12.1	12.1	8	17.5	10.9	9	10	5.4	12.3	10.3	10.4	5.7	11.3	10.9	10.7	2.9	14.9	6.9	14.5	4.1	6.5	11.1	9.8	8.7
1	E16	1	WRN	NM_000553	sample	29.6069114470842	194.089632829374	7.22646560262374	655492.563714903	3065.69127616709	19.1252699784017	78.5475161987041	3.66748016420322	379860.431965443	4229.72702330565	926	2560725	116370.44	1744.61	392.28	11.1	9.6	11.8	11.2	11.3	7	12.5	8.1	8.4	10.2	4.5	11.3	9.5	7.6	7.2	9.4	11	7.7	3	15	7	12.5	4.4	5.5	10.3	8.4	10.3
1	E16	2	WRN	NM_000553	sample	29.6167487684729	190.91921182266	7.45182403664763	670114.697536946	3087.67789629839	17.0453201970443	64.7881773399015	3.29763727522787	305082.144827586	3960.65847075607	1015	2620019	118762.08	1807.11	394.59	11.1	8.2	11.3	7.7	13.3	6.2	13.3	5.6	10	9.8	3.9	14.8	11.7	8.2	6.7	12.5	10.9	10.4	2.8	20.6	6.3	12.9	4.3	0	11.3	7.5	9.9
1	E16	3	WRN	NM_000553	sample	28.8066801619433	181.222672064777	6.79664027113656	632095.145748988	3013.64514874946	16.6143724696356	65.6224696356275	3.39221723639833	311780.789473684	4097.54011361693	988	2546369	121413.07	1752.18	412.43	10.4	8.9	12.1	7.9	12	8.1	15.6	6.9	8.6	13.5	4.8	16.1	10.3	11.5	8.1	10.2	9.8	14.1	1.9	22.5	5.6	16.9	2.7	9.4	8.9	12.4	8.6
1	E17	1	RF	NA	Neutral	31.4332784184514	188.002471169687	6.3947441742611	575491.432454695	2786.34243283117	18.7570016474465	76.1787479406919	3.52124086787426	353794.70675453	4010.33469822695	1214	2312287	102747.58	1492.91	332.86	7.6	13.1	5.3	13	4.8	15.3	5.8	10.8	4.6	12.9	3.4	13.3	4.7	13.9	4.3	11.8	13.8	5.5	2.5	17.7	5.2	12.1	3.9	7.7	6.6	9.7	8.5
1	E17	2	RF	NA	Neutral	31.9855630413859	190.094321462945	6.69001315971926	613169.718960539	2878.31070859124	18.8209817131858	75.5447545717036	3.40283641685698	358711.298363811	3988.16704746225	1039	2448928	106796.76	1609.88	350.75	9.1	12	7.9	10.5	9	10.2	7.7	9.6	6.5	12.5	3.8	14.1	8.8	9.2	7	12.5	14.3	8.8	4.5	16.7	8.1	12.4	5.8	0	9	8.8	12.3
1	E17	3	RF	NA	Neutral	32.4018348623853	182.466972477064	6.13797814407984	540503.749541284	2695.68746077297	18.8082568807339	73.6990825688073	3.39687136602478	337534.340366972	3958.36141081158	1090	2232874	112389.9	1468.67	378.64	6.4	17.1	8.3	11.2	6.1	18.2	9.9	10.1	5	12.1	3.3	13.5	5.2	16.8	6	14.4	13.8	8.5	2.9	19	5.2	12.4	4.9	8.5	6.5	9.7	9.5
1	E18	1	RF	NA	Neutral	35.1819371727749	278.643979057592	9.20794034772902	1172532.95811518	3678.56835970018	11.4777486910995	44.5170157068063	2.25590725728204	208717.336387435	2714.30205557476	764	3774773	94208.36	2273.31	305.01	31.2	3	5.1	27.2	26.7	2.5	6.4	29.6	18.1	6.2	2.5	45.4	24.1	3.4	3.4	54.2	24.3	6.9	3.4	51.2	24.5	6	3.9	36.3	30.1	3.8	6.4
1	E18	2	RF	NA	Neutral	32.9076492537313	203.875	7.114588644101	662685.20988806	2925.9439651148	19.0708955223881	76.4981343283582	3.3238937953261	354655.521455224	3898.00553413851	1072	2545383	121622.32	1702.57	407.03	11.5	7.9	11.8	4.8	10.9	6.4	13.6	3.8	8.3	10.6	4.6	16.3	8.5	9.5	5	12.7	15.3	7.6	3.9	18.8	9.1	10.8	7.5	0	11.5	6.9	14.1
1	E18	3	RF	NA	Neutral	33.9662398137369	232.034924330617	8.52635747548515	876944.154831199	3267.55535184423	21.6193247962747	90.3003492433062	3.46546479334957	417840.421420256	3892.99965421788	859	3034835	115049.95	1882.79	373.21	19.7	9.7	10.6	9.9	15.9	7.9	10.1	8.7	10.6	7.6	4.7	14.8	16.1	7.3	4.4	13.9	20.3	9.5	9.5	17.3	14.8	7.9	11.2	10.1	20.3	6.2	14.3
1	E19	1	RF	NA	Neutral	31.7599067599068	229.433566433566	7.79563220010693	900706.175990676	3364.99028619456	14.9498834498834	63.8508158508158	3.00679294699862	311513.477855478	3408.11609856992	858	3105996	94381.09	1961.47	320.94	18.5	8	6.9	29.8	16.1	4.4	9	31	11.8	9.9	5	29.6	15.9	5.6	5.5	33.4	17.6	10.6	4.7	37.2	15.4	13.8	6.2	24.2	19.3	10.6	10.7
1	E19	2	RF	NA	Neutral	33.0687757909216	226.123796423659	7.56326586190061	875050.350756534	3241.28096548898	19.5089408528198	81.8115543328748	3.3084096858784	418544.574965612	4078.91215483852	727	3259457	112591.52	1900.21	357.76	25	10.3	15.4	20.2	19	8	13.1	21	10	11.7	7	17.5	18.2	7.4	9.8	13.5	20.2	13.3	11.6	19.5	17.3	16.5	12.1	0	21.9	12	18.2
1	E19	3	RF	NA	Neutral	30.6496980155306	186.245901639344	7.29723703510686	615787.396893874	2954.86859232708	18.0992234685073	70.3830888697153	3.36868475554173	309358.181190682	3800.90744168381	1159	2431143	99148.39	1643.44	331.2	8.8	12.2	5.5	15.5	10.4	12.6	7.7	15.4	7.8	11	3.5	14.2	9.4	10.9	3.9	14.9	11.2	9	3.4	19.2	6.6	12.5	4	9.9	10.1	8.7	8.3
1	E20	1	RF	NA	Neutral	27.9340866290019	192.919962335217	7.715489442177	706235.155367232	3237.84024905945	19.3032015065913	82.0254237288136	3.82411346989463	415484.875706215	4429.45580069695	1062	2649935	110212.85	1864.17	382.61	12.4	8.4	10.7	17.1	14.2	5.9	12.9	15.2	10.5	11.2	5.4	8.9	12.9	6.8	10.5	9	8.4	9.8	2.8	13.5	6.7	13.7	3.9	5.4	12	9.1	11.8
1	E20	2	RF	NA	Neutral	28.7883817427386	185.039419087137	7.18539080151036	654317.816390041	3139.17964900687	14.7738589211618	53.7831950207469	2.79925127860888	263717.633817427	3897.00876951185	964	2542753	123385.36	1787.67	411.5	11.5	10	12.9	10.2	14.7	10.1	14.4	8.6	11.1	13.4	1.6	25.5	13.9	8.1	8	15.7	7.9	12.3	1.2	29.9	5.4	15.2	2.6	0	13.4	11.6	8.1
1	E20	3	RF	NA	Neutral	31.6598030438675	183.504923903312	6.29860128614199	568107.139659803	2798.7634165207	19.3983885407341	77.6195165622202	3.46560614470157	365717.11817368	4038.17410959065	1117	2367144	107768.92	1561.55	352.58	8.1	10.6	6.6	13.2	6.9	9	7.4	11.8	5.8	13.6	5.6	14	6.1	12	6.1	10.7	14	8.8	3.8	16.7	6	13.6	5.4	8.1	7.4	10.3	11
1	E21	1	RF	NA	Neutral	33.3598074608905	243.105896510229	8.80941901208682	925173.06498195	3319.34872034551	24.1528279181709	112.501805054152	4.11307347441943	585588.229843562	4460.19348453043	831	3078981	131802.07	1942.97	436.73	19.6	9.1	17.7	7.1	15.4	7.2	16.4	5.9	11.9	6.7	9.4	9.5	14.4	7.8	10.5	9.3	18.8	7.6	10.1	11.7	15.8	7.5	14.2	5.3	19.5	5.9	22.3
1	E21	2	RF	NA	Neutral	29.3291746641075	179.560460652591	6.8636618422033	626695.104606526	3022.68226767507	17.2284069097889	67.1717850287908	3.32270371545659	309750.487523992	3932.86506208648	1042	2547715	120153.25	1729.73	411.71	12.6	11	13.2	9.8	14.2	10.4	16.1	8.5	8.1	13.9	4.8	15.5	12.8	12.3	7	12.2	11.4	14.3	2.7	18.2	6.5	18.4	4.9	0	11.7	13.3	9.1
1	E21	3	RF	NA	Neutral	30.8937381404175	198.148956356736	7.51440708290426	673691.823529412	3028.8452516848	19.2760910815939	79.4013282732448	3.57754447469714	383048.163187856	4103.9091871685	1054	2515675	114770.29	1722.9	390.96	11	11.6	9.7	10	12.9	9	11.8	8.4	9.4	7.2	5.8	12.2	12.6	9.9	8.8	11.1	12.7	9.7	4.4	15.7	8.3	11.3	6.5	8.4	13.4	7.5	12.3
1	E22	1	RF	NA	Neutral	28.8629661751951	191.121422376409	8.33924255251828	705211.792714657	3213.0766749032	19.5941023417173	83.8482220294883	3.75513673825868	419310.411101474	4306.07754041773	1153	2652701	121287.82	1871.64	415.59	11.2	9.5	11.1	5.4	12.1	7.2	14.9	3.2	8.8	12.8	5.5	11.6	11.5	8.6	9.3	10.8	9.9	11.5	3.9	15.1	6.2	16.3	5.5	6.2	11.4	10.9	12.7
1	E22	2	RF	NA	Neutral	29.3461538461538	192.43006993007	7.3183465843147	646393.437062937	3060.57424591441	18.2115384615385	76.0734265734266	3.65504355051544	367479.786713287	4130.14458107864	1144	2388915	109228.75	1754	381.32	9.1	10.7	9.7	10.2	12.8	7.3	11.5	7.5	12.6	7.5	6.8	12.5	12.3	7.5	9.4	11.2	9	10.5	3.1	14.9	6.1	9.4	7.1	0	10.8	6.9	13.2
1	E22	3	RF	NA	Neutral	30.4351931330472	180.083261802575	6.66332589565532	585412.416309013	2916.14120494099	19.4111587982833	77.8386266094421	3.53330354661916	359709.141630901	3976.58249677126	1165	2363212	114523.97	1651.66	390.33	9.1	13	10.6	11	10.4	11	13.6	9.4	7.6	13.1	4.5	11.5	9.4	13.6	7	12.9	11.2	11.1	3.8	15	4.9	14.2	5.2	7.4	7.8	9.9	10.7
1	F03	1	OTNT	NA	Neutral	28.8116883116883	196.641929499072	8.00830879723135	658640.403525046	3028.77670101467	17.4851576994434	74.1641929499072	3.73182445288553	357825.643784787	4179.67632440253	1078	2487585	112528.93	1731.39	387.17	9.6	11.3	8.7	9.9	10.9	9.9	10.9	8	11.4	10.6	6	12.2	9.6	12.1	7.1	11.1	12.3	10.5	1.5	16.1	7.6	13.8	3.9	6.7	9.8	9.9	9.3
1	F03	2	OTNT	NA	Neutral	26.8691774033697	166.867195242815	7.18689900585932	568879.525272547	2966.5499997304	16.7770069375619	68.9851337958375	3.50158472675554	325238.329038652	3997.1392785755	1009	2392119	110877.62	1667.81	388.69	9.8	14.4	8.4	12.9	11.1	10.6	11.9	10.9	8.8	13.2	7.1	13.3	10.2	10.2	7.3	13	7.2	17.9	3.6	18.2	5.7	21.4	4.7	0	9.4	15	11.6
1	F03	3	OTNT	NA	Neutral	28.2622950819672	171.04262295082	7.12951065384698	562474.590983607	2883.23083422615	16.1737704918033	64.3467213114754	3.41795628199525	290090.713114754	3820.43475282253	1220	2293988	101722.1	1637.79	355.64	8	19.6	7	17.3	8.2	11.6	9.6	15.6	6.9	11.1	4.3	15.4	6.7	12.7	6	17.6	9.5	14	2	21.4	4.8	16.4	2.8	9.8	6.7	11.6	7
1	F04	1	OTNT	NA	Neutral	28.9508506616257	195.086011342155	8.43400330114053	697760.138941399	3134.27803773377	18.8686200378072	81.3544423440454	3.7463016709689	412679.188090737	4286.74838232572	1058	2636496	116653.95	1832.18	393.88	11.3	10.6	10.4	10.2	11.7	7	13	9.7	9.8	10.4	6.3	12.8	9.7	8.2	8.3	10.1	10.8	10.3	3.5	16	7	14.8	5	7.6	10.1	10.2	12.9
1	F04	2	OTNT	NA	Neutral	27.3818770226537	187.17907227616	7.87573989934742	671834.834951456	3247.0000902188	17.2535059331176	72.891046386192	3.68625832723238	375451.538295577	4316.32915587369	927	2615539	116866.34	1866.73	408.36	13.4	9.3	11.7	8.5	16.3	5.3	15.4	5.8	13.8	7.7	8.5	12.8	15.4	4.3	13.3	9.9	8.3	16.6	3.2	14.7	6.6	12.8	5.9	0	12.6	7.6	12.8
1	F04	3	OTNT	NA	Neutral	29.4308176100629	184.272536687631	6.64089418657525	642147.663522013	3095.99828074435	20.2631027253669	86.6593291404612	3.88050479408467	444757.819706499	4521.73133044892	954	2667256	132981	1767.73	445.64	14.2	9.2	14.9	5.5	14.9	7.4	17.7	3.9	7.2	10.3	7.4	10	12.7	7.2	14.7	8	10.4	9.2	4.1	12.1	7.2	15	6.5	5.1	13.7	9.3	16.9
1	F05	1	OTNT	NA	Neutral	29.8785166240409	219.815856777494	9.40080944353449	843919.869565217	3343.35351976851	15.5447570332481	62.3337595907928	3.09415946756235	289791	3617.86261981191	782	2912998	117723.79	2059.74	394.8	19.1	7.4	11	13.2	19.7	6.6	12.5	11.3	16.9	9.5	3.5	25.2	16.1	10.4	4.2	26	12.1	9.1	1.9	29.5	12.3	11.5	2.3	19.1	19.8	8.4	7.5
1	F05	2	OTNT	NA	Neutral	30.4675090252708	193.237364620939	7.48576469079632	634954.067689531	2952.55091183092	17.5189530685921	70.2129963898917	3.43761874810031	332827.238267148	4013.8394588195	1108	2454077	104450.06	1649.77	339.32	9	12.5	6.8	10.7	9.4	10.9	7.5	9.4	8.1	7.5	5.1	13	8.2	10.4	5.8	10.6	12.6	7.5	2.3	15.5	6	9.5	5.1	0	9	6.7	10.3
1	F05	3	OTNT	NA	Neutral	31.2431476569408	191.945181255526	6.97347703315653	615759.816976127	2930.5717223446	18.1786030061892	74.0884173297966	3.57908294509656	345715.348364279	4020.25347800215	1131	2443878	113951.18	1657.52	383.5	9.5	11	8.9	9.8	9.7	8.3	11.4	9.5	6.9	6.2	5.2	12.3	8.3	9.5	7	12.9	13.4	7.7	1.8	16.5	6.3	8.8	4.2	7.3	9	4.3	9.9
1	F06	1	OTNT	NA	Neutral	28.9761450381679	195.696564885496	7.64177580660841	662906.408396947	3089.2682241678	18.1354961832061	76.0591603053435	3.66403354646594	365122.514312977	4131.69552377371	1048	2572747	116492.56	1777.98	390.66	9.1	8.9	8.4	5.8	10.6	5.7	10.5	4	8.9	8.2	5.8	12.1	8.6	6.3	6.4	12.8	10.2	7.9	1.9	17.9	5.4	11.3	3.6	7	9.6	6.8	8.8
1	F06	2	OTNT	NA	Neutral	29.6088669950739	203.999014778325	7.57341819605523	686500.866009852	3034.56574644228	16.8650246305419	67.7103448275862	3.39944686819237	303511.959605911	3831.83763198651	1015	2538915	95779.83	1735.51	319.53	11.9	9.9	6.2	18.2	12.4	8.9	8.4	17.4	10.2	6.2	4.4	15	12.4	8.6	5.6	16.4	10	11	2.4	18.2	7.7	10.3	4.6	0	13.5	7.8	8.4
1	F06	3	OTNT	NA	Neutral	29.9526558891455	198.185912240185	7.80293692496434	684122.250577367	3080.96907806589	20.9769053117783	91.7090069284065	3.9530489432772	454794.150115473	4391.47193807484	866	2620983	126998.79	1774.94	426.11	11.2	7.2	12.8	4.7	12.5	5.8	15.2	3.7	10.4	6.5	8.1	8.7	10.9	7.5	10.7	7.9	8.9	10.4	3.6	10.6	6.5	8.9	9.1	5.2	10.5	5.2	18.1
1	F07	1	OTNT	NA	Neutral	29.121568627451	185.629411764706	7.44684104900445	614997.749019608	2917.02370985488	16.2509803921569	65.021568627451	3.39895551724698	300668.665686275	3935.60644288679	1020	2496212	109499.3	1648.74	363.39	7.7	12.6	6.4	11.2	9.1	12.1	9	11.1	8.3	12.8	3.7	16.2	8.3	13.3	4.7	14.4	12.9	9.8	1.3	22.4	6.5	17.2	2.5	10.8	9.1	12.7	6.4
1	F07	2	OTNT	NA	Neutral	29.3570127504554	172.755919854281	6.37921069474916	531109.230418944	2763.67775231364	16.1539162112933	62.551912568306	3.30313748124345	283312.510928962	3882.71680163108	1098	2271646	114535.78	1559.27	390.23	8.6	16.6	11.2	10	8.3	14.7	13.8	9	5.9	13.1	4.2	14.8	6.7	15.5	5.8	12.8	10.6	12.3	2	19.7	5.6	16.8	3	0	8.3	12.8	6.8
1	F07	3	OTNT	NA	Neutral	29.3536299765808	203.97775175644	8.29534784966146	750355.820843091	3255.48987822949	17.652224824356	74.0971896955504	3.67653626289568	351317.782201405	4008.49677080051	854	2667722	107684.2	1875.47	371.36	13.3	11	8.3	16.6	15.8	8.5	12.1	15.6	12.3	5.4	6.6	14.1	15.2	6.8	8	15.1	10.1	11.9	2.7	16.4	8.8	8.3	4.8	8.3	14.4	5	10
1	F08	1	OTNT	NA	Neutral	27.6854166666667	174.89375	7.2082833652901	586850.445833333	2937.3957327641	18.1354166666667	76.615625	3.73974227249838	368198.836458333	4143.80102816749	960	2430472	111755.16	1666.93	377.01	9	13.2	9.3	12.3	9.4	9.1	11.9	11.9	8.2	14	4.8	11.6	9.2	11.6	8	12.8	9.3	12.3	3.6	15.5	4.9	21.4	4.8	6.5	8.8	14.8	10.5
1	F08	2	OTNT	NA	Neutral	28.0521739130435	182.922826086957	7.39197369351532	659298.490217391	3065.27566951708	16.2315217391304	63.4282608695652	3.35137977377222	293735.620652174	3915.23712021952	920	2599373	115641.54	1765.24	391.6	10.9	8.6	9.7	5.9	13.8	8.7	13.9	5.1	11.7	13.3	5.7	14.3	12.7	10.5	7	14.1	9.1	17.7	2.2	18.3	6.4	18.9	4.2	0	12.1	12.9	8.3
1	F08	3	OTNT	NA	Neutral	29.5347593582888	182.821390374332	6.91331002345555	602934.49197861	2957.58437622187	18.6470588235294	76.9219251336898	3.63628186171685	362829.475935829	4155.2076811112	935	2498606	125073.69	1692.89	424.46	7.2	8.8	10.7	4.5	9.1	6.2	15.1	3	8.3	11.3	5.6	11.4	7.6	9.8	8.1	9.6	11	11.1	2.6	16.5	5	13.4	5.3	7.3	7.9	9.4	10.3
1	F09	1	PTPRB	NM_002837	sample	30.2083696599826	192.141238012206	6.92230633017957	610124.931996513	2869.78931497573	17.2728857890148	69.8378378378378	3.51425925462126	324433.710549259	4000.94129433597	1147	2415178	115102.34	1609.35	380.29	9.4	12.9	10.5	9.5	7.6	11.4	10.6	9.1	6.2	11	4.2	12.6	6.7	12.8	5.5	12.9	13.4	7.9	2.3	18.1	6.9	12.6	2.6	7.9	9.1	9.3	6.2
1	F09	2	PTPRB	NM_002837	sample	27.1663619744058	166.342778793419	7.08410464372693	598945.889396709	2997.0692838967	13.7687385740402	52.2184643510055	2.98715130254313	251259.256855576	3786.97103883903	1094	2566774	112672.46	1722.19	374.11	10.1	10.4	10.7	13.3	11.6	11.3	11.4	12.6	7.6	19.9	3.5	21.8	11.2	13.2	6.6	17.8	9.5	19.2	1.8	29.8	5.7	25.4	2.9	0	9.7	18.7	7.8
1	F09	3	PTPRB	NM_002837	sample	28.9673913043478	197.061594202899	8.01792445605984	705923.533514493	3140.60734289251	16.9855072463768	67.5851449275362	3.43895204161694	300451.520833333	3836.29497712116	1104	2568536	106017.68	1811.5	372.96	11.1	11.8	7.2	14.1	14.4	7.2	10.5	11.7	10.8	7	3.4	13.3	12.9	8.3	4.2	13.9	11.4	12.5	1.9	18.9	8.6	11.3	3.3	10.1	12	7.3	6
1	F10	1	WAS	NM_000377	sample	30.3902205177373	199.998082454458	7.34710521466214	680673.843720038	3070.25918069448	18.1399808245446	73.6021093000959	3.5241359609776	363968.601150527	4243.84015835304	1043	2640793	117849.22	1749.23	393.62	11.2	7	10.1	4.9	10.5	7	11	3.7	8.9	10.5	4.4	14.9	10.1	7.8	7.5	11	13.7	6.9	3.1	16.7	6.7	10.9	4.2	6.8	11.2	8	8.7
1	F10	2	WAS	NM_000377	sample	30.6399662731872	192.693929173693	7.03351109561078	628760.661888701	2978.39785169749	16.1922428330523	59.8490725126476	3.1498210993936	263530.580944351	3771.68625467653	1186	2476521	95261.63	1675.5	322.14	9.6	8	4.1	14.7	10.9	9.2	6.2	14.8	9.4	9.4	2.6	15.3	9.7	8.5	3.7	15.4	12.3	8.9	2	19.5	5.6	9.9	2.6	0	9.9	7.4	6.8
1	F10	3	WAS	NM_000377	sample	28.544	175.632	6.9471277531825	591388.787555556	2962.8775122832	16.5244444444444	62.0782222222222	3.2219910620023	281630.423111111	3899.57538010763	1125	2527659	114243.94	1685.13	378.59	9.4	8	9.8	10.9	11.1	7.5	11.4	10.8	8.6	16.5	3.1	17	10.4	10.1	5.7	14.6	9.5	13.5	1.9	21.2	5.9	18.6	2.5	9.8	10	14.7	5.7
1	F11	1	ODAM	NM_017855	sample	29.6927871772039	185.830810329475	6.82213144527205	593291.279608192	2886.72877478791	15.8922528940338	60.260017809439	3.16490242446775	263666.95903829	3738.75119979434	1123	2405337	104728.75	1597.31	346.33	6.1	11	4.9	8.3	6.1	10.2	7	7.7	5.3	11.3	1.8	17.3	5.8	11.5	3.6	18.9	11	7.4	1.7	24	4.5	14.2	2.2	11.1	6	10.3	4.4
1	F11	2	ODAM	NM_017855	sample	30.1674375578168	186.557816836263	6.61280443991372	606127.34320074	2894.29748325461	16.8880666049954	64.463459759482	3.35751730585436	299636.246993524	4008.8795713812	1081	2510772	112791.26	1619.02	372.72	9.5	9.7	10.5	21	9.3	9.7	11.2	21.4	7.7	11.1	4.3	13.2	9.3	10	6.8	11.7	12	9.9	1.9	17.5	5.7	13.1	4.1	0	9.3	8.9	8.9
1	F11	3	ODAM	NM_017855	sample	29.9775051124744	194.039877300613	7.55859263373386	678693.111451943	3117.50414860812	16.7811860940695	63.8057259713701	3.21380594558774	276638.005112474	3667.00482747014	978	2631945	106225.43	1795.73	361.09	10.6	7.9	8.2	17.5	13	6.5	10.4	15.6	11.1	9.9	3.1	16.1	12.8	8.9	3	18.3	11.3	11.7	2.1	21.7	6.1	11.6	3	10.8	11	7.8	6.3
1	F12	1	BRIP1	NM_032043	sample	28.281	190.296	8.39272421421929	678457.127	3099.23280884042	18.221	75.241	3.4920322709129	366986.38	4075.85514396404	1000	2615055	116736.7	1770.38	389.85	10.4	9.2	8.4	7.7	9.6	10.7	10.7	6.3	9.1	14.3	4.7	17.1	9.7	10.2	6.6	14	10.2	12.5	2.3	19.5	7.2	16.3	4.7	9.3	10.5	12.3	9.9
1	F12	2	BRIP1	NM_032043	sample	29.8232044198895	190.588950276243	8.47457944518137	687864.538121547	3061.58944279348	15.5226519337017	55.9005524861878	2.92170864353123	258020.359116022	3676.48401348314	905	2739185	115596.29	1786.38	390.44	13.7	11.3	11.2	13.5	13.7	10.7	13	13.7	10.3	11.4	2.9	20.3	12.8	12	4.5	17.3	11.5	11.7	2.4	23.2	7.5	16.4	3.5	0	12.3	12.3	6.6
1	F12	3	BRIP1	NM_032043	sample	31.7391812865497	210.108771929825	8.10904959776149	720322.467836257	3102.80491450243	20.1122807017544	84.0678362573099	3.66531156895637	416693.769590643	4276.41241852001	855	2675711	121968.59	1801.34	413.19	13.3	6.5	12.4	6.2	13.8	7.1	17	5.3	10.4	6.4	6.8	13.2	12.5	8.1	12.4	10.2	13	9.4	4.4	16.1	9.7	8.1	8.3	9.1	14.5	5.3	16.1
1	F13	1	ATRX	NM_138270	sample	28.3743199129489	189.100108813928	7.77958290726016	664137.812840044	3063.49304141859	15.9640914036997	62.4776931447225	3.36387056202531	284901.056583243	3892.43436042924	919	2558914	122105.59	1766.5	415.86	11.6	12.9	12.2	10.1	11.8	11.5	14.9	7.7	8.5	13.3	4	16.3	9.9	13.3	4.9	17.8	10.2	12.7	1.1	21.3	7.5	17	1.8	11.6	11	12.9	4.6
1	F13	2	ATRX	NM_138270	sample	28.728981206726	181.939663699308	7.34474934283871	619407.427299703	3016.21623842386	16.0603363006924	61.3204747774481	3.19779225010831	285563.571711177	3941.8836063769	1011	2442881	120396.74	1759.26	421.72	9	11.8	12.1	8.5	12.3	7	18.3	6.7	8.7	10.8	4	17.1	10.4	9.6	6.9	11.9	9.1	12.5	1.8	20.4	4.7	14.2	3.3	0	8.7	9.9	7.9
1	F13	3	ATRX	NM_138270	sample	30.5782463928968	208.017758046615	8.39479844775091	738997.130965594	3175.05659179224	17.0455049944506	65.2264150943396	3.21380876787062	291123.157602664	3814.5643259829	901	2628757	108850.07	1873.45	379.39	13.5	9.2	7.9	9.2	15.6	5.3	11.4	7.9	12.7	4.9	3.4	18.2	14.1	7.5	5	15.1	13.2	9	2.8	22.1	9.1	8.3	3.2	12	14.7	5.3	7.3
1	F14	1	PLXNB2	NM_012401	sample	29.6395604395604	208.115384615385	10.220741443457	783950.981318681	3371.26853128741	20.756043956044	91.5571428571429	4.01252357179948	496867.251648352	4709.41160906355	910	2760471	121829.81	1988.4	421.96	15.8	8.9	11.9	8.1	15.5	5.7	15.7	6.8	11.5	7.3	9.1	9.3	15.1	4.2	16	6.5	12.7	8.7	4.4	9.9	10.1	10.2	7.5	4.6	16	5.2	17
1	F14	2	PLXNB2	NM_012401	sample	30.0814196242171	204.399791231733	7.67082950808874	788185.517745303	3320.10900082094	18.3705636743215	73.7797494780793	3.50669105793189	365912.008350731	4215.04124146973	958	2863184	119324.33	1965.16	413.44	15.9	9.1	13	9.2	19.3	4.6	16.8	7.3	11.5	7.8	6.6	12.3	18.1	5.9	10.8	9.9	11.9	11	3.4	14.1	9.8	11.2	6.3	0	16.9	6.1	12
1	F14	3	PLXNB2	NM_012401	sample	31.4027093596059	213.955665024631	7.44602128255593	764581.451970443	3182.22494378246	21.75	97.5344827586207	4.09457764341657	519311.266009852	4652.33936094672	812	2720385	132050.03	1836.51	459.77	16.6	7.5	14.4	6.2	17	8.1	17.5	5.8	12.9	5.7	11	9.6	16.1	8	16	6.8	13.4	9.4	5.5	10.1	11.1	6.9	9.6	3.9	18.2	5.8	19.5
1	F15	1	ZMYM2	NM_197968	sample	30.271645021645	184.70670995671	6.71198786306015	588177.624458874	2840.88228025406	17.8149350649351	70.1028138528139	3.448481845057	314169.283549784	3843.95672546683	924	2483412	108632.77	1606.48	351.06	9.2	10.1	8.5	18.7	7.8	11.1	8.9	18.8	5.8	13.6	4.4	12.9	6.2	13.9	4.7	17.2	12.8	6.6	1.8	16.6	6.2	16.5	2.9	6.7	8.4	12.1	6.8
1	F15	2	ZMYM2	NM_197968	sample	28.3966323666978	178.379794200187	7.00416544083436	587677.008419083	2890.79121993487	17.1665107577175	66.1010289990646	3.35124754831474	308787.561272217	4025.57504616952	1069	2414902	111560.27	1653.02	380.44	9.8	13.8	9.4	10.3	11.3	11.2	12.6	8.1	8.7	12.6	4.3	13.5	10.4	13.6	7.4	11.4	8.9	12.3	2	16.5	5.9	16.6	3.2	0	9.9	12.4	9.9
1	F15	3	ZMYM2	NM_197968	sample	30.7434607645875	191.941649899396	6.93028805285254	607008.176056338	2848.5629339193	17.9889336016097	69.5905432595574	3.31917454700581	308315.940643863	3794.03544754189	994	2395174	105331.35	1618.55	351.55	7.5	12.5	5.7	10.9	8.9	9.4	8.6	8	8.5	10.4	3.7	14.6	8.5	13	4.5	15.3	12.3	9.5	3.2	18.5	6.2	10.9	3.6	9.1	9.5	8.5	7.5
1	F16	1	MBD1	NM_015845	sample	28.7593984962406	184.931077694236	7.30294747100003	649073.938596491	3076.93517783322	19.8796992481203	86.2832080200501	3.86673604846214	446981.887218045	4446.39375820881	798	2561064	130789.58	1777.08	449.55	11.9	13.8	15.8	7.4	13	9.8	16.9	5.1	7.4	13.7	7.5	10.8	10.5	11.2	12.4	9.4	11.2	11.8	5	12.7	7.4	19	6.8	6	12.7	13.9	14.3
1	F16	2	MBD1	NM_015845	sample	28.3122317596567	173.43669527897	6.86914026001241	588882.738197425	2898.72375526732	19.956008583691	84.7929184549356	3.69719699053087	417344.427038627	4216.34102524085	932	2454122	121911.15	1663.64	413.01	10.2	15.3	14.5	6.9	12.2	11.8	14.6	4	8.3	14.9	7.1	12.2	10.8	13.7	10.4	10.1	10.2	17.8	4.5	13.8	6.4	22	8.6	0	9.3	16.2	15.7
1	F16	3	MBD1	NM_015845	sample	30.2094488188976	187.617322834646	6.77132199422603	661754.516535433	3065.33460274482	21.1574803149606	93.4141732283465	3.91220978491322	481173.198425197	4391.83387405896	635	2630514	134850.02	1774.47	452.87	14.3	13.4	16.1	6.8	13.9	10.4	17	5.4	9.3	13.1	10.1	10.6	12.4	12.9	14.5	9.9	14.5	13.9	6.5	13.4	8.2	17.5	9	8	12.3	13.7	18.6
1	F17	1	OTNT	NA	Neutral	30.0029268292683	182.879024390244	7.06630130248026	620990.96097561	2902.41327854607	17.7658536585366	68.9668292682927	3.33596822632447	313423.328780488	3915.54432706315	1025	2513947	117525.51	1654.59	391.92	8.3	11.6	10.8	7.6	7.8	12.3	11.3	6.2	6	16.4	2.4	14	6.8	15.7	4	14.5	14	10	2.1	18.5	5.7	20.1	3.1	7.7	7	14	5.6
1	F17	2	OTNT	NA	Neutral	32.9239704329461	209.605068637804	7.21408305306201	681043.441393875	2966.07191503933	16.4435058078142	62.2143611404435	3.00014256233581	270382.401267159	3524.6849135376	947	2614618	107315.45	1733.35	347.8	13.6	7.1	7.2	7.8	13	9.7	8.4	6.8	10.9	10	2.7	19.7	11.2	11.5	2.1	20.7	16.3	7	2.9	24.8	9.5	11.3	5.3	0	15.3	8.2	8.4
1	F17	3	OTNT	NA	Neutral	30.6003824091778	191.941682600382	7.82749371185788	642825.640535373	2958.36009779871	18.6032504780115	75.6548757170172	3.5449481910585	358759.304971319	4084.19632978311	1046	2486129	121002.47	1672.46	407.2	9.9	10.8	9.7	5.9	10.5	9.2	12	4.9	8.9	9.7	5	13.8	10.5	11.4	7.1	12.3	12.2	9.6	2	17.9	7.2	13.6	4.9	9.1	10	9.3	12.4
1	F18	1	OTNT	NA	Neutral	32.0277551020408	205.278367346939	7.5157330917879	672215.98122449	3007.96330758397	20.625306122449	86.9036734693878	3.74046575218265	406206.294693878	4081.00772075526	1225	2516472	106559.79	1696.02	347.84	8.3	10.3	7.3	10.4	9.3	9.4	7	10	7.3	7	4.2	10.2	7.7	9.9	5	11.8	16.2	5	3.3	12.7	6.4	6.9	6.1	5.4	8.3	5.1	11.8
1	F18	2	OTNT	NA	Neutral	30.6686046511628	194.472868217054	7.10689556791157	622599.035852713	2924.85351768667	19.3963178294574	79.7267441860465	3.5782192953212	378348.981589147	4116.96302126619	1032	2414002	109678.17	1642.01	361.83	10.5	11.3	7.6	12	10.7	9.8	9	10.1	9.6	6.6	4.8	11.4	9.6	10.5	6.4	10.2	13.2	9.1	4.5	14.6	7.1	10.3	8	0	10.7	6.6	15.5
1	F18	3	OTNT	NA	Neutral	32.5249554367201	202.712121212121	7.64764234599613	698304.471479501	3016.87172761309	18.5008912655971	68.6524064171123	3.21589501638519	285086.63368984	3629.15293850074	1122	2636005	97692.61	1723.2	315.51	10.7	9.4	5.2	20.4	9.8	10.4	6.1	18.5	7.7	9.7	1.2	15.2	9.4	9.8	2.2	17.7	15.2	7.8	2.8	18.1	8	8.6	3.7	8.5	10.3	6.2	5.3
1	F19	1	OTNT	NA	Neutral	31.7803738317757	197.605607476636	6.88167960239063	612292.151401869	2848.93822949292	19.3364485981308	77.5607476635514	3.59585881324982	343557.904672897	3942.80952889802	1070	2395239	105446.69	1582.88	344.58	8.2	12.6	5.9	13.6	8.9	14.3	6.9	12	6.4	13	3.1	11.7	7.4	15.2	3.1	12.5	15.1	6.9	2.7	15.3	6.4	12.4	3.6	6.1	9.2	10.8	7
1	F19	2	OTNT	NA	Neutral	30.9968652037618	193.055381400209	8.0682386219465	676653.768025078	2972.87495029964	16.9811912225705	62.0992685475444	3.10634162598213	263874.718913271	3652.07560442599	957	2577286	106042.44	1701.21	352.72	9.8	12.6	7	9.9	11.2	13.7	8.6	6.9	8.6	11.3	2.3	15.2	10.1	14	2.2	17	14.6	12.2	3.4	19.4	8	13.4	3	0	10	9.7	6
1	F19	3	OTNT	NA	Neutral	31.0603528319406	187.44103992572	7.77584432799684	627914.032497679	2922.10087264623	19.1838440111421	73.7539461467038	3.39459471958661	321594.337975859	3827.57354465205	1077	2450767	102552.88	1634.62	335.47	8.7	10.8	4.7	13.3	9.4	13.3	5.7	13.4	8	11	3.1	11.4	8.5	11.8	3.5	12.7	13.2	8.6	3.4	16.3	6.3	12.6	5	8.3	9.4	9.2	8.6
1	F20	1	OTNT	NA	Neutral	31.2800378429517	205.519394512772	7.34700525509402	680968.497634816	3046.53630524634	18.8524124881741	76.7719962157048	3.56497466745106	373458.394512772	4127.40848859478	1057	2535998	109599.74	1730.22	369.49	11.6	10.5	7.7	10.3	10.6	8.3	10.2	8.5	9.4	8.8	3.8	12.3	9.6	8.9	6.1	12.2	14.9	8.4	2.5	17.2	8.1	11.2	3.7	7.6	10.2	7.9	9.4
1	F20	2	OTNT	NA	Neutral	30.4761904761905	199.380952380952	7.78939372649295	706983.42414175	3160.24825574556	18.3798449612403	72.562569213732	3.38186864013643	363838.910299003	4182.12850043663	903	2680122	115440.73	1845.63	390.63	14.1	9.1	10.5	9.2	14.3	5.9	14.5	6.6	11	10	5.8	13.8	14	8.6	11	10.3	12.4	10	4.7	16.7	7.6	11	6.1	0	13.5	8	13.7
1	F20	3	OTNT	NA	Neutral	31.3115631691649	190.987152034261	7.00013932654094	653784.295503212	2954.86848863681	20	79.9261241970021	3.5603865449043	368654.799785867	3996.43787914938	934	2564116	105816.54	1671.35	351.64	12.1	11.6	9	21	11.5	11.8	11.9	22.6	6.4	9.7	5.6	12.1	10.6	12.4	7.3	13.3	13.1	9.5	3.3	12.2	7.8	13.2	5	7	11.8	9.5	10.7
1	F21	1	OTNT	NA	Neutral	29.885077186964	198.664665523156	9.01888907267647	717060.060891938	3201.62165191379	17.0831903945111	68.0102915951973	3.38077838678125	324582.335334477	4048.55494507005	1166	2654603	117209.96	1908	409.31	12.8	9.3	11	12.7	13.6	6.9	15	10.5	10.8	9.9	3.7	16.6	11.8	10.3	6.3	14.6	12.3	9.4	2.8	22.7	7.2	11.7	3.1	9.6	12.3	7.6	8.1
1	F21	2	OTNT	NA	Neutral	31.4284164859002	200.468546637744	7.87872507965991	664965.913232104	2983.93264941228	18.4370932754881	73.3752711496746	3.46349046537695	333360.634490239	3876.8762418513	922	2437886	105781.27	1701.01	353.24	11.8	14.3	6.4	10.3	11.1	10.8	9.4	7.2	8.6	8.2	5	12.1	10.3	13	5.6	15.6	14.2	11.1	3.7	15.5	8.8	9.4	6	0	12.1	6.8	11.7
1	F21	3	OTNT	NA	Neutral	31.9878542510121	198.261133603239	7.02558999102228	650243.901821862	2907.25806979538	20.0060728744939	79.4615384615385	3.51693029955122	363949.910931174	3942.1945277479	988	2494430	112184.88	1656.73	371.19	8.3	10.9	7.9	10	9.8	9.7	10.6	7.8	8.3	8.7	3.4	10.8	9	12.2	5.4	12.8	14.5	6.2	3.6	15.6	6.9	9.1	5.2	6.7	9.6	7.3	10.8
1	F22	1	OTNT	NA	Neutral	28.5539906103286	190.11455399061	8.03684176893039	662405.922065728	3075.42511954633	18.830985915493	78.1352112676056	3.61351263561272	359345.034741784	3947.6102535707	1065	2457907	116140.47	1772.57	406.08	9.4	14.6	9.5	12.8	12.4	11.5	13.8	9.1	10.1	10	5	13.6	11.3	13	5.3	16.3	11	12.7	3.1	17.9	6.6	14	3.6	8.1	9.7	10.4	10
1	F22	2	OTNT	NA	Neutral	29.5045778229908	181.915564598169	6.5411792219963	612953.720244151	2920.09530769083	20.5015259409969	85.9216683621567	3.77215304582371	399721.721261445	4060.51941898266	983	2469838	113999.85	1643.59	380.78	8.9	11.5	10.5	11.1	9.9	11.8	14.4	10.3	6.5	13.3	6.5	8.6	8.7	13.3	7.3	9.9	10.7	12.7	4.7	9.7	5.2	15.9	8.6	0	8.1	11	15.3
1	F22	3	OTNT	NA	Neutral	31.2699652777778	184.018229166667	6.50204520293672	592083.546875	2849.37748102759	18.8993055555556	71.5763888888889	3.2765535976997	313295.188368056	3762.75860615717	1152	2406505	113568.28	1609.59	374.33	9.8	11.7	8.9	8.7	10.2	14	10	8.5	6.3	12.5	2.6	13.9	9	16.1	4.2	16.9	11.7	6.9	3.4	16.7	6.2	12.6	4.3	8.2	10.2	9.6	7.2
1	G03	1	RF	NA	Neutral	29.3397887323944	179.160211267606	6.34649671846412	555940.964788732	2701.18428263873	15.5985915492958	60.2869718309859	3.07683969380035	261141.672535211	3501.303551572	1136	2290789	105591.17	1479.33	342.87	8.7	17.7	7.6	15.3	5.7	20.5	7.3	14.9	5.1	18	1.9	20.6	5.3	19.5	2.6	24.7	13.2	12.8	2	25	6.4	19.7	2.3	15.1	8	17.3	5.1
1	G03	2	RF	NA	Neutral	29.5591026747196	178.839516824849	6.72118115323698	544073.44866264	2810.20565881768	13.9516824849008	50.6583261432269	3.03857552290294	204471.904227783	3403.2002705372	1159	2308191	89308.66	1513.89	296.49	8.5	11.5	2.9	19.2	7.7	11	4.2	20.9	4.8	8.7	2.7	18.2	6.6	8.4	1.6	22.1	10.4	9.2	1.3	26.4	6.1	12.9	2.2	0	7.6	7.8	4
1	G03	3	RF	NA	Neutral	30.2784150156413	186.174139728884	6.72902072274892	576854.215849844	2813.24351854135	15.7841501564129	61.4807090719499	3.23660905427726	257234.944734098	3432.34098249808	959	2424684	98800.27	1547.17	324.3	8.1	10.4	4.1	14.8	5.4	8.6	6.2	15.6	5.8	7.8	3.3	18	4.7	8.4	2.7	26.9	11.7	9.7	2.1	24.5	5.9	11.4	2.9	11.5	7.3	7.4	4.9
1	G04	1	RF	NA	Neutral	28.7518518518519	180.237962962963	6.77810443420286	568515.747222222	2861.11940776938	19.4333333333333	83.8898148148148	3.88138509087933	411868.5	4339.57641018064	1080	2349332	119110.26	1592.84	401.55	6.6	13.6	9.7	6.9	7.3	11.5	12.8	5.1	5.5	10.2	6	10.5	6.9	13.1	7.6	8.6	11.1	9.1	1.9	12.4	4.1	14.7	3.6	5.6	6	10.2	10.2
1	G04	2	RF	NA	Neutral	28.7900318133616	188.373276776246	8.15178911407256	640978.037115589	3049.50533543182	18.915164369035	79.7889713679746	3.72608700587241	408829.46659597	4424.99320936495	943	2495982	112706.12	1737.57	378.75	10.7	11.6	12.1	16.4	12.5	9.7	14.3	15.4	9.8	8.3	7	10.4	10.9	9	13.3	8.1	8.6	10.8	2.8	11.8	5.6	9.9	5.6	0	9.8	8	16
1	G04	3	RF	NA	Neutral	29.0462427745665	175.705202312139	7.44005470975822	597286.977842004	2998.22691405043	19.7485549132948	82.4845857418112	3.6902432410609	403374.228323699	4255.34705529277	1038	2576723	126011.97	1708.17	416.77	11.2	9.2	12.7	8.6	10.6	9.5	14.4	5.9	7.4	13.3	5.4	11.5	9.2	9.5	9.3	9	9.6	11.9	3.5	14.1	6.2	17	6	7.2	9.2	11.9	13.6
1	G05	1	RF	NA	Neutral	30.2707581227437	187.074007220217	7.0849227686611	579085.922382672	2739.53034926486	14.2761732851986	51.2157039711191	2.99114103269934	221302.804151625	3624.70314634886	1108	2309942	94844.26	1519.96	310.7	8.4	18.4	4.6	19	8.4	17.5	5.1	17.4	6.4	12.5	1.5	18.5	7	16.9	2.1	21.4	14.4	8.8	0.8	26.7	5.6	15.5	0.8	11.8	7.9	17.1	2.8
1	G05	2	RF	NA	Neutral	28.7375946173255	180.158116063919	7.10933218003468	602983.908326325	2982.75781314258	12.4625735912532	44.174936921783	2.77810322519673	190459.856181665	3429.86165876828	1189	2472306	90317.03	1694.13	307.79	9.3	11.2	3.9	24	10.6	8.7	6.9	23	7.9	11.4	1.7	23.6	8.6	8.9	3.9	24.3	8.8	12.3	1.2	30.1	4.9	14.6	1.9	0	8.6	10.7	4
1	G05	3	RF	NA	Neutral	28.5068762278978	168.075638506876	7.20361076618796	568162.006876228	2968.50556938063	14.6129666011788	54.3182711198428	3.09666988830074	232125.072691552	3577.59391314229	1018	2469869	101801.36	1662.81	347.65	9.5	16.1	7.4	20.6	11	13.9	10.5	21.2	6.4	12.9	2.9	18.2	10.3	13.5	3.5	21	10.3	11.4	1.1	24.8	4.3	18.4	1.6	13.5	7.6	11.8	3.2
1	G06	1	RF	NA	Neutral	28.1525423728814	177.077609277431	6.91601800028456	594303.196253345	3050.33690933499	16.114183764496	63.5450490633363	3.34903330436228	309480.852809991	4142.71764304351	1121	2503192	114765.48	1709.02	383.51	9.4	10.1	8.7	7.1	9.2	8.3	10.8	5.9	6	12.3	2.6	15.3	8	7.7	5.1	9.5	9.1	9.5	1.9	22	4.7	16.5	2.4	9.1	8.1	10.6	6.9
1	G06	2	RF	NA	Neutral	29.7504488330341	189.962298025135	7.45484850946484	644167.929982047	2978.46434839599	18.0556552962298	72.3563734290844	3.42944907932421	349605.791741472	4068.79572154605	1114	2600084	117114.5	1699.34	379.69	10.4	6.2	10.8	6.5	11	8.4	12.2	6.6	7.3	9.1	4.7	13.3	10.2	10	7.2	10.6	9.8	8	2.8	16.4	5.7	11.8	4.6	0	10.8	8.1	12.1
1	G06	3	RF	NA	Neutral	28.4221453287197	165.711937716263	6.7508880118257	534636.438581315	2857.34935354603	17.1799307958477	69.469723183391	3.49483397501946	333223.23615917	4065.87060151401	1156	2329194	111308.39	1554.24	368.34	7.3	13.8	7.7	10.7	6.7	10.6	9.6	9.5	5.7	11.2	5.1	13.9	6.3	9.8	6.6	10.8	8.7	11	2.1	20	3	15.8	4.1	9.3	6.3	10.5	9.2
1	G07	1	RF	NA	Neutral	28.1139630390144	192.79568788501	7.34870456796117	694552.585215606	3139.42302472438	16.135523613963	64.5841889117043	3.41653179396237	306419.655030801	4000.25570710701	974	2674403	111177.18	1808.65	385.61	11.9	11.6	8.4	14	11.5	7.8	12.4	11	9.4	10.3	4.5	15	10.1	8	5.5	13.8	10.1	11.4	2	20.9	7.6	15.5	2.6	8.9	11	10.7	6.6
1	G07	2	RF	NA	Neutral	30.9583702391497	206.48449955713	7.59072098018162	683425.454384411	3082.18899900427	16.199291408326	62.7581930912312	3.28970540079641	273770.67316209	3656.74514494162	1129	2489502	89933.25	1730.85	306.81	10.5	10.5	5.3	23.8	11.8	7.9	7.6	22.8	10.9	4.7	3.8	13.6	11.8	6.9	3.8	18.5	13.3	8.4	1.6	19	6.9	7.1	3.2	0	12.5	4	5.8
1	G07	3	RF	NA	Neutral	30.0169340463458	193.868092691622	7.25520038884859	653377.586452763	3022.91391602206	16.3930481283422	63.3146167557932	3.28989201358173	257454.311051693	3495.97256958515	1122	2502857	90850.48	1686.92	298.69	8.9	8.1	2.6	19.7	9.2	7.2	3.6	18.9	8.9	6.1	3.8	15.7	9.2	6	1.8	20.9	11.5	8.7	2	21.7	6.1	9.1	2.6	10.2	9.1	5.3	4.8
1	G08	1	RF	NA	Neutral	27.5980392156863	187.004901960784	7.31703681856847	659526.855882353	3087.36283987137	17.9676470588235	76.0441176470588	3.76604507640843	386064.685294118	4391.26304009856	1020	2556156	126284.19	1784.76	439.19	9.6	10.7	13	6.9	13.2	8.3	17.7	4.3	10	11.3	5.9	11.5	11.1	10.1	9.5	9.6	9.1	11.4	3	16.5	5.2	16.7	4.7	6.4	9.6	11.3	10.5
1	G08	2	RF	NA	Neutral	29.1527138914443	173.838086476541	7.18455983729133	581911.772769089	2924.4467920593	17.1333946642134	65.4139834406624	3.26723408460219	286978.692732291	3785.77785804009	1087	2476662	112918.28	1659.23	370.8	9	10.2	9.7	10.1	9.3	9.5	10.9	8.2	5.5	14.8	3.1	13.6	8.6	10.5	3.7	13.3	9.4	10.4	2.1	17.3	4.4	18.4	4	0	8.2	14	7.1
1	G08	3	RF	NA	Neutral	30.9045801526718	200.604961832061	7.03773295570135	673856.053435115	3025.31839040411	18.3568702290076	74.1326335877863	3.52938975724508	359897.073473282	4149.2705862592	1048	2606701	117595.23	1744.85	391.8	11.7	8.9	10.3	8.9	12.5	6.5	12.5	7.5	8.6	7.7	5.3	13.4	10.8	8	8.5	9.6	13	9.4	3.1	17.4	7.3	10.7	4.7	8.7	10.6	6.9	11
1	G09	1	BRCA1	NM_007298	sample	27.8211453744493	191.072246696035	7.4407104373135	662161.799118943	3038.35987712555	17.4696035242291	67.911013215859	3.44921936634453	305980.446696035	3953.66233571155	1135	2537911	106281.51	1737.39	356.55	12	12.2	6.3	11.1	12.5	10.7	8.1	8.9	10.2	8.1	2.7	10.7	10.7	11.2	3.8	12.9	8.4	8.4	0.9	15.9	6.5	13.1	1.7	6.1	11.6	10.2	5.4
1	G09	2	BRCA1	NM_007298	sample	30.990022172949	212.070953436807	8.03951005044152	745347.017738359	3088.46418468729	19.3226164079823	76.5454545454545	3.40468481970501	350788.841463415	3923.21001002534	902	2764948	122235.32	1802	404.76	16.3	10.3	11.9	7.2	15.5	8.2	13.6	4.7	11.5	6.2	5.2	13.4	13.3	9.5	5.9	12	12.3	10	5.1	14.5	10.8	10.5	7.4	0	15.3	7.5	12.6
1	G09	3	BRCA1	NM_007298	sample	28.8786952089704	203.293577981651	8.33488349561542	754088.388379205	3144.38408491506	19.2650356778797	77.0784913353721	3.560485934747	350539.03058104	3963.0866460523	981	2718150	114384.86	1833.43	378.47	14.1	15.1	7.8	7.5	15.6	10.8	10.1	5.9	12.6	4.4	4.6	10.9	13.3	9.4	4.3	11.3	9.5	10.9	3	14.2	10.3	11.1	4.8	6.9	15.5	7.8	9.3
1	G10	1	ASXL1	NM_015338	sample	31.7601184600197	211.642645607108	7.42798667643046	715270.092793682	3047.01134865726	20.9081934846989	89.3010858835143	3.84812067914853	432122.47976308	4240.52475275203	1013	2591647	112175.85	1686.84	361.61	11.2	8.6	8.7	10.2	9.6	9.9	7.5	9.6	7.5	7.4	4.9	11.2	9.1	11.5	7.5	10	15.3	5.7	4.3	13	8.7	6.9	5.8	5.2	11.5	5.3	13.1
1	G10	2	ASXL1	NM_015338	sample	29.8669001751313	186.956217162872	6.99963927126588	616303.469352014	2970.05933427375	17.223292469352	68.446584938704	3.35828590720931	296746.356392294	3700.40537402094	1142	2430093	89933.58	1626.39	297.05	8.1	8.4	3.8	20.1	8.2	5.9	4.1	18.1	7	8.1	4.4	13.5	8.1	5.3	2.5	14.7	11.6	8.1	2.2	18	4.8	10.6	4.8	0	7.4	6.5	9
1	G10	3	ASXL1	NM_015338	sample	31.6283987915408	214.860020140987	8.25989810361392	785516.826787513	3285.29643595539	20.6203423967774	88.5770392749245	3.79062536455898	440569.963746224	4288.68853518771	993	2773451	110240.26	1886.93	368.68	12.4	6	8.1	13.1	14.4	4.4	9.2	12.5	13.7	5.2	8.3	11	14.7	4.8	10.2	9.9	14.8	9.2	5.3	12.4	9.7	5.1	8.4	5.5	14.1	2.9	16.2
1	G11	1	ASXL2	NM_018263	sample	28.727366255144	187.797325102881	7.29668075278637	624752.794238683	2981.02650962675	17.7355967078189	71.4547325102881	3.42400691924987	320008.009259259	3866.86920798065	972	2503456	103563.8	1662.76	348.37	7.9	9.9	6.6	15.9	8.6	9.8	8.5	15.4	7.2	10.1	2.9	15.9	7.6	9.8	3.1	14.6	8.6	8.1	2.3	20.2	5	13.1	3.3	9.2	8.1	9	6.9
1	G11	2	ASXL2	NM_018263	sample	30.2848043676069	180.644222020018	7.05074494582694	584864.420382166	2865.58929638174	17.1565059144677	65.336669699727	3.24039707848889	286781.498635123	3761.95475982867	1099	2419325	106936.01	1577.46	349.22	8	12.3	7.8	9.4	8.2	11.7	8.9	8.7	5.6	13.2	2.1	12.8	7.4	10.7	3.6	13.6	10.8	9.4	1.5	17.3	5.8	17.6	3.2	0	8.3	12.2	7.9
1	G11	3	ASXL2	NM_018263	sample	30.4785714285714	187.482142857143	6.91477105813964	617532.117857143	2904.77183321212	16.825	64.61875	3.25272042940958	283712.580357143	3701.04193272612	1120	2491302	111999.87	1624.65	369.16	9.8	10.4	8.1	8.2	8	10.4	9.6	6.9	6.3	8.9	3.4	15.7	7.1	10.9	4.3	16	11.6	7.9	1.6	20.4	5.9	11.5	2.9	11.5	9.2	7.9	7
1	G12	1	TP53BP1	NM_005657	sample	29.136698212408	220.570977917981	9.64850231519662	836534.329127235	3386.1029865905	6.465825446898	23.9516298633018	1.41427165929965	111925.39957939	1739.13299286326	951	2967961	87283.01	2073.21	294.55	16.3	2.9	6.9	43.6	21.5	4.4	7.7	42.5	17.5	10	1.3	65.7	18.2	8.3	2.4	68.2	8.2	7.3	0.9	70.7	9.1	8.1	1.5	59.9	18.5	6	3.2
1	G12	2	TP53BP1	NM_005657	sample	27.3282828282828	240.220538720539	11.3521973818538	1104668.21548822	4064.6182810763	3.85521885521886	15.496632996633	1.0868816074276	91694.0404040404	1457.41914686675	594	3507298	88065.81	2656.65	314.88	30	3.7	7.1	36.7	43.3	2.2	11.1	32.7	32.3	8.1	3	75.9	39.7	3.5	5.1	75.8	6.4	16.8	0.7	83.5	15.8	7.7	1.9	0	33.7	4.2	4.4
1	G12	3	TP53BP1	NM_005657	sample	29.660091047041	210.078907435508	7.95040520919748	824560.875569044	3473.48030508137	4.51896813353566	17.3641881638847	1.00122188539102	91407.6297420334	1286.46723467989	659	3095997	82141.58	2154.52	280.1	22.2	4.4	5.9	44.6	26.4	2.6	6.7	43.7	19	8.2	1.7	76.8	22.8	5	3	77.8	9.6	10.2	1.4	81	9.6	8.8	1.7	74.4	21.7	6.4	3.5
1	G13	1	FAT1	NM_005245	sample	29.0291262135922	200.921251348436	8.05934981191813	741560.118662352	3321.2280835533	18.2297734627832	75.8435814455232	3.5784093057469	401129.396979504	4475.66444453956	927	2706846	127634.64	1962.31	448.69	12.9	7.6	13.8	7	16.3	4.2	16.7	5.4	11.2	8	5.2	15.9	14.3	5	11.2	8.1	10.9	9.1	2.4	17.4	7.1	10.9	6.1	8	12.9	6.8	14
1	G13	2	FAT1	NM_005245	sample	30.2837022132797	204.622736418511	7.64039622332513	741438.975855131	3157.47646514903	18.4889336016097	72.2776659959759	3.41411017639214	343686.612676056	4137.60960242823	994	2676639	115316.13	1828.08	392.85	13	8.2	10.8	8	13.8	5.8	12.5	6.4	9.9	7.5	3.6	11.6	13.2	6.7	7.2	9.7	11.5	7.8	2.8	14	6.5	8.2	5.4	0	13.3	5.8	12.4
1	G13	3	FAT1	NM_005245	sample	29.3195402298851	211.210344827586	8.45028732616937	760197.965517241	3253.33121364579	20.4770114942529	88.9712643678161	3.89654707434766	466785.012643678	4513.49697921247	870	2602928	116494.66	1871.98	402.05	11.8	6.3	8.6	8.9	17.2	5.3	13.1	7	14.4	4.4	9.4	9.1	16.4	5.3	14.4	6.8	9.9	7.5	2.4	11.5	7.7	5.2	8.5	4.7	16.2	3.3	18.9
1	G14	1	BAP1	NM_004656	sample	29.8703888334995	219.820538384845	8.22514071934891	823591.833499501	3407.61099102905	18.3160518444666	76.2153539381854	3.55520904445741	423902.246261216	4641.12066615846	1003	2874114	137035.7	2014.66	472.78	16.1	4.4	17.8	3.2	17	3.6	20.6	2.3	14.8	6.1	5.8	16.7	16.2	4.2	15.6	9.1	11.5	7.4	2.5	18.3	8.9	7	4.2	9	15.5	3.6	13.7
1	G14	2	BAP1	NM_004656	sample	29.3762057877814	233.43729903537	9.76124497125564	951940.714898178	3683.92217232774	16.3601286173633	63.6516613076099	3.21540967055987	338235.711682744	4390.8264677167	933	3099058	133224.36	2272.64	471.29	22.4	3.4	19	7.2	28.9	2.5	23	6.1	23.2	4.9	4.8	19.3	26.9	3.6	15	11.1	10	12.9	3.1	22.9	13.7	4.8	4.4	0	25.1	3.5	12.5
1	G14	3	BAP1	NM_004656	sample	31.0232558139535	204.717209302326	7.81631978308902	694436.692093023	3078.75298077489	20.693023255814	87.3441860465116	3.82694187694848	428007.404651163	4334.90201002836	1075	2589143	122513.36	1779.31	408.04	10.9	6.9	9.6	6	12.6	4.1	13.1	3.4	11.6	6.4	7	10.7	13.5	5.9	10.4	6.9	12.2	7.9	3.3	12.7	8.4	7.4	7	6.3	13.1	4.5	15.5
1	G15	1	ZNF516	NM_014643	sample	30.9699570815451	208.805793991416	7.31455487665093	720736.761802575	3066.79922268982	19.9978540772532	81.1791845493562	3.57785777654267	387308.568669528	4147.59128961741	932	2698370	109893.69	1778.09	359.88	11.6	6.1	8.8	11.5	11.9	6	9.8	11.3	10	8.2	3.3	13.7	10.2	7.9	5.5	11.4	13.9	6.4	3.5	13.8	7.8	9	3.9	5.9	11.4	6.9	8.9
1	G15	2	ZNF516	NM_014643	sample	29.982206405694	201.438908659549	7.96922827090817	724612.919335706	3178.62056869815	18.6702253855279	73.9584816132859	3.442303855991	344134.174377224	4028.83612972391	843	2670682	115812.58	1861.16	396.89	13.2	7	11.6	7.2	16.6	4.6	13.5	5.6	11.9	8.5	4.4	12.3	13.8	6.5	7.5	11	10.9	10.6	3.6	14.7	8.8	11.3	6.6	0	15.2	7.4	12.1
1	G15	3	ZNF516	NM_014643	sample	30.8394648829431	210.408026755853	7.90246930831057	738715.884057971	3140.10787735398	20.3801560758082	82.9966555183946	3.65176608736782	402272.386845039	4248.70359755592	897	2676013	119298.22	1830.01	402.5	12.6	8.5	11	7.8	15.1	6.2	13.3	6.1	11.7	3.9	5.6	10.7	13.6	6.8	9.1	9.9	12.7	7.4	4.1	12.7	8	6.2	7	6.1	13.6	4.3	13.8
1	G16	1	GRIN2A	NM_000833	sample	30.1111111111111	186.753584229391	7.48493465269518	621187.322580645	2990.78637378779	18.3154121863799	74.4659498207885	3.54588678765566	363792.78046595	4269.55328289209	1116	2492220	121984.1	1674.53	411.3	11.6	12.6	13.7	9	10.8	14	14.3	7.6	6.9	13.4	4.1	13.8	9.1	12.6	8.4	11.1	11.7	9.7	3	17.1	7.3	17.4	4.1	8.1	10.8	13.2	8.9
1	G16	2	GRIN2A	NM_000833	sample	29.3209263854425	175.263027295285	7.45082845084749	606426.794044665	2966.18125056826	18.3622828784119	72.4416873449131	3.38164751944578	335649.379652605	3930.91286949799	1209	2466140	121300.22	1687.51	402.87	9.5	12	13.2	7.9	11.8	12.2	14.9	3.7	7.9	16.1	5.2	13.5	10.4	14.5	6	12.2	9.2	12.3	3.7	16.5	5.5	18.4	6.5	0	9.8	14.1	11.3
1	G16	3	GRIN2A	NM_000833	sample	30.1743278404163	184.349522983521	7.0466386141519	614776.346921075	2963.89957040566	18.2081526452732	72.2775368603643	3.46536482048437	337708.485689506	4032.32490269589	1153	2432314	95297.69	1676.7	327.13	10.8	13.6	7	26	12.2	12.6	9.1	23.5	7.2	12.1	4.3	12.3	10.2	12.4	7.4	13.4	12.5	11.7	2.9	18.4	6.7	15.4	4.2	8.4	11.5	11.5	9.5
1	G17	1	RF	NA	Neutral	30.8497816593886	195.575545851528	7.30257461711644	634714.297816594	2910.31644922781	17.9362445414847	69.3965065502183	3.37939319739546	306686.151965066	3841.20104660064	1145	2476331	102983.83	1605.03	335.56	7.7	10.1	5.6	12.8	6.8	9.3	6.1	11.8	6.2	10.4	1.9	13.7	6.1	10	3.4	16.6	13.5	6.2	2.5	17.3	5.4	11.3	2.7	7.8	6.2	7.8	5.7
1	G17	2	RF	NA	Neutral	29.3805031446541	194.127882599581	7.95946177844091	689727.279874214	3101.15494143486	16.772536687631	65.604821802935	3.31875245354791	304582.953878407	3868.31755916129	954	2535967	109297.95	1801.11	380.75	10.2	11.7	8.3	11.7	13.4	8.8	11.3	9.3	11.1	8.8	5.6	15.5	12.1	9	6.2	14.3	10.5	10.9	2.6	19.2	7.2	10.5	4.8	0	12.8	7.3	9.4
1	G17	3	RF	NA	Neutral	29.5576739752145	181.722592945663	7.48606942276386	605414.250714967	3003.20879873613	17.1601525262154	67.2850333651096	3.34934803233977	297307.714013346	3776.4996917401	1049	2451839	106726.82	1724.11	370.91	9.5	11.8	7.3	17.3	10.6	7.3	10.9	14.5	7.6	12.6	4.8	15.7	9.2	9.6	5.5	17.2	11.8	13.4	2.5	20.5	6	16.5	5	8.6	10.6	11.7	8.6
1	G18	1	RF	NA	Neutral	30.0056444026341	208.307619943556	7.80934521245386	709320.138287865	3093.36845054551	19.5155221072437	80.8287864534337	3.74803944335653	381259.837253057	4213.22574601977	1063	2570587	106877.78	1762.68	361.22	9.5	8.8	7.8	14.3	12.1	6.8	9.5	12.5	10.7	5.9	3.4	10	10.3	6.6	5.4	9.2	11	6.8	2.6	12.6	6.7	7.6	3.7	4.2	10.7	5	9.2
1	G18	2	RF	NA	Neutral	30.2367194780988	184.183597390494	7.11458607549329	642676.923578751	3000.08388922091	18.7194780987884	74.2059645852749	3.43881802362363	350788.133271202	4092.26394307687	1073	2579034	121693.15	1707.82	401.8	10.6	10.2	13.5	6.9	10.5	9.1	15.5	4.9	7.5	13.4	5.7	13.3	9.7	11.6	8	9.7	11	10.3	3.9	16	6.8	15.8	6.5	0	9.4	11.2	12.9
1	G18	3	RF	NA	Neutral	30.8808808808809	190.873873873874	6.98661184936509	627606.349349349	2941.40056031857	19.4864864864865	78.018018018018	3.60281327701851	365570.600600601	4097.60652305102	999	2465165	119766.1	1674.26	400.1	9.2	9.9	11.6	7.7	11	9.8	12.9	5.8	8.3	10	4.7	10.1	10.8	13	7.9	10.2	13.2	10.3	3.6	14.4	6	11.1	4.8	5.7	9.7	8.2	10.7
1	G19	1	RF	NA	Neutral	30.9606458123108	204.931382441978	7.39765707094167	696174.140262361	3127.79797250547	18.9162462159435	77.9545913218971	3.59312332747959	373926.585267407	4103.36541463552	991	2542918	106716.87	1773.57	358.17	9.9	7.6	8.4	9.4	12	6.9	10	8.5	10	9.2	4.1	13.6	10.9	8.1	5.4	11.9	13.2	7.7	3.1	17.6	7.2	8.6	4.2	6.8	11	6.1	9.3
1	G19	2	RF	NA	Neutral	29.3463414634146	196.859756097561	8.75377647170548	678975.76097561	3112.21889935258	19.8731707317073	83.1353658536585	3.7006560740201	385391.440243902	4013.79372721949	820	2546123	109607.12	1790.21	366.5	11.8	8.5	7.9	8.4	13	7	9.8	6	12.2	7.6	6.6	9.9	12.2	8.9	7	12.8	10.7	9.8	4.5	12.8	6.1	9	9.6	0	12.9	6.5	14.3
1	G19	3	RF	NA	Neutral	31.0831460674157	201.494382022472	7.27976007075643	702926.556179775	3135.878526125	17.1808988764045	66.5449438202247	3.31199588286155	302759.737078652	3810.07195929564	890	2633138	112313.92	1802.42	384.26	10.7	7.8	9.3	9	13.5	5.4	12.8	6.3	11.2	8	4.9	16.6	13.7	6.5	4.2	15.8	13.5	10.9	2.9	21.1	7.3	8.5	4.5	10.2	12	5.3	7.6
1	G20	1	RF	NA	Neutral	28.311004784689	200.722488038278	8.31707023433932	746991.827751196	3301.45847811582	20.1052631578947	90.0076555023923	3.99133931499261	467577.037320574	4418.97696088313	1045	2713512	117170.68	1936.08	405.52	13.4	9.9	11.8	11.8	15.9	5.6	15.9	8.9	12.7	9.3	7.4	9.7	14.1	7.3	12	11.3	11.1	13.1	4.8	13.6	9.2	14.2	7.9	4.8	13.9	10	15.3
1	G20	2	RF	NA	Neutral	30.1120857699805	194.292397660819	7.01860832852999	655640.641325536	3001.72503044281	20.4327485380117	85.0126705653021	3.72112374349645	420724.153021442	4253.60883039325	1026	2520026	116684.7	1691.92	392.42	10.6	9	12.2	7.1	12.7	9	12.9	5.7	8	9.7	7.9	8.8	12.3	9.9	10.1	8	10.6	10	4.6	11.3	7	10.8	7.2	0	11.8	7.8	16.5
1	G20	3	RF	NA	Neutral	30.1585585585586	195.153153153153	8.41396457540849	687235.866666667	3099.32780616835	19.4189189189189	78.9297297297297	3.56810552256047	371109.056756757	4045.99635284861	1110	2492168	113791.45	1792.24	393.09	11.1	14.2	8.7	8.8	12.4	10.8	12.4	6.3	10.6	9	5.7	13.9	10.8	12.1	7.9	12.4	11.6	9.9	3.6	15.9	7.5	11.1	4.8	7.6	12.4	8.2	11.4
1	G21	1	RF	NA	Neutral	30.880624426079	202.50505050505	7.66749329062521	671429.620752984	2996.03842962888	18.7272727272727	74.9770431588613	3.48312945326553	340558.968778696	3934.14098955426	1089	2446008	106824.52	1690.05	356.76	8.7	12	8.3	14	8.6	9.6	9.6	12.5	8.1	9	2.6	13.8	8.2	11.1	5.1	14.2	14.3	6.7	2.6	16.7	7.3	9.4	2.9	7.5	9.8	7.3	6.8
1	G21	2	RF	NA	Neutral	31.4840425531915	202.937234042553	8.37433888107494	689631.49893617	3023.70635261218	17.0712765957447	66.6744680851064	3.26752610191086	291496.739361702	3658.25215589368	940	2594998	102751.67	1738.98	346.75	11.3	9.7	7	13	11	6.6	9	13.3	9.4	9.3	4.4	14.8	10	9	4.1	19.1	13.4	9.1	2.8	20	8.9	10	5.5	0	11.8	7.1	9.5
1	G21	3	RF	NA	Neutral	30.5903041825095	186.677756653992	7.18003293053682	612196.66539924	2945.14557061122	16.6939163498099	61.9363117870722	3.15256766407531	264265.36026616	3625.86843705208	1052	2370012	102237.67	1643.21	341.83	8	10.5	5.4	13.5	9.4	10.6	6.5	11.8	7.1	10.1	2.4	17.9	8.3	9.9	3.5	21	11.7	9.3	1.5	20.6	5.3	11.1	3.1	10.4	8.1	8	6.1
1	G22	1	RF	NA	Neutral	29.9410163339383	198.151542649728	8.19189807868947	673583.932849365	3119.42366667868	20.1116152450091	86.3738656987296	3.91557167503239	430967.450998185	4426.59396262862	1102	2500728	123900.1	1772.82	427.58	11.3	10.9	12.2	5.6	11.3	7.1	15.7	3.8	7.3	8.3	6.1	9.8	9.3	7.4	9.2	7.5	12	7.4	3.9	13.1	6.8	10.8	5.6	4.6	10.6	7.8	12.7
1	G22	2	RF	NA	Neutral	29.9719188767551	181.347893915757	6.84317510144347	573407.905616225	2869.37090592881	18.411856474259	70.8377535101404	3.44325404218233	326917.092823713	4020.11254435804	1282	2286203	110342.1	1610.07	375.47	6.9	15.4	8.7	9.3	10.2	12.5	11.7	7.8	8.3	10.8	3.8	10.4	9.5	13.9	6	10.2	10.8	8.7	2.7	13.8	4.6	12.2	3.5	0	8.3	9.3	8.9
1	G22	3	RF	NA	Neutral	30.7575205104831	191.787602552416	6.85071213646062	631237.692798542	2931.02026336498	18.9498632634458	76.6061987237922	3.56432781468239	366173.738377393	4168.30792373767	1097	2429628	118490.55	1670	408.82	10.3	14.3	10.5	8	11.7	9	13.7	4.7	9.2	9.5	5.8	11.7	9.5	12.3	8.1	10.9	12.6	11	3.9	16.8	6.7	12.3	5.3	7.1	11.1	9.7	10.4
1	H03	1	CHEK1	NA	Positive	26.7545327754533	203.18410041841	12.7833275486646	955243.224546722	3715.45469218819	14.7168758716876	62.8647140864714	3.2680986390826	325925.567642957	3874.0331770672	717	3286305	122563.79	2414.01	424.44	20.6	10.3	12.3	12.4	24.7	6.1	15.1	8.8	17.4	13.2	5.7	24.7	20.1	8.8	8.5	22.3	10.6	17.4	1.7	29.6	9.2	19.1	4	19.2	17.3	12.3	9.3
1	H03	2	CHEK1	NA	Positive	27.3090332805071	203.873217115689	14.5226908690834	997556.671949287	3760.39443223047	14.8494453248811	60.3011093502377	3.06330522444035	288635.058637084	3667.60275134613	631	3311607	124064.79	2478.68	453.55	22.3	14.1	15.5	13.2	24.7	7	18.5	8.9	14.4	10	4.4	25.2	22.2	7.6	7.6	20	10	21.4	1.9	29	12.5	17.4	5.1	0	18.2	11.6	9.7
1	H03	3	CHEK1	NA	Positive	27.120178041543	211.265578635015	13.2549581569871	980247.884272997	3788.53532458444	16.3278931750742	70.1097922848665	3.42453420403333	347794.755192878	3883.48535082746	674	3218833	115013.92	2472.85	409.85	23.4	12.3	11.7	16.6	25.2	5.3	16.3	14.8	20	5.9	8.9	22.1	23	5.3	9.8	17.8	10.2	18.4	3.1	25.7	14.2	12.6	5.2	16.3	20.6	8	13.6
1	H04	1	CHEK1	NA	Positive	27.0198598130841	219.556074766355	16.6416365044419	1139450.75350467	4085.91448936134	17.3247663551402	77.4731308411215	3.59956996818694	404929.267523365	4072.39084798308	856	3417818	123951.63	2763.59	449.27	21	11.4	16	14.3	26.6	5.8	18.8	8.3	19.3	8.8	7.1	21.1	23.8	7.6	12.6	18.3	10.5	19.2	4	25.8	13.4	14	6.7	16.9	20.4	8.6	13.6
1	H04	2	CHEK1	NA	Positive	26.4436183395291	206.899628252788	13.1148198348475	1012476.85006196	3684.37126780682	16.8376703841388	73.4014869888476	3.42808612470534	406281.027261462	4189.29550915571	807	3288363	129704.67	2415.98	439.55	21.3	10	17.6	7.8	22.6	6.4	20.4	5.5	19.1	10.8	9.3	21.4	20.6	8.2	15.4	16.1	7.4	20.3	3.8	23.8	11.3	18.8	8.6	0	19.1	13	17
1	H04	3	CHEK1	NA	Positive	26.8686440677966	202.183615819209	12.723029000678	1023849.5960452	3884.04130618456	17.683615819209	77.4943502824859	3.59435047431151	430075.543785311	4347.59972336991	708	3335457	140086.79	2538.26	494.01	22.6	10.7	21.3	8.1	24.3	5.5	23.6	5.8	16.9	10.3	8.3	20.1	21	7.1	18.6	14.8	9.3	20.3	3.7	23	14.1	17.7	7.2	15.7	21.2	11.3	17.9
1	H05	1	CHEK1	NA	Positive	25.6533166458073	193.793491864831	12.5381691087867	932196.837296621	3704.10251717694	14.2327909887359	58.8898623279099	3.04346034354457	284089.777221527	3609.85987455729	799	3081383	118090.26	2368.93	424	14.9	10.6	10	9.4	20.9	7.4	14.5	6	14.3	12.4	4.5	26.9	17.3	8.1	4.9	23.4	7.4	16.9	2.3	32.8	8.1	17.8	3.6	20.7	14.5	12.1	7.4
1	H05	2	CHEK1	NA	Positive	27.5554171855542	197.19800747198	11.1083681833163	895208.708592777	3530.00830087739	15.5977584059776	61.9090909090909	3.21723399828952	285383.283935243	3725.24315125425	803	2927377	113488.55	2253.19	409.34	15.8	12.6	11.2	12.1	19.6	10.8	16.3	9	14.3	9.6	5.2	19.4	17.1	10.6	5.4	16.8	8.5	17.2	1.7	22.8	9.5	13.3	3.5	0	15.4	9.3	9.2
1	H05	3	CHEK1	NA	Positive	26.0606557377049	198.283606557377	14.3056740271258	978907.108196721	3702.65065404453	14.9245901639344	60.1327868852459	3.18202394700622	302209.019672131	3892.33747394689	610	3319247	127983.65	2401.74	444.9	20.2	7.7	15.9	10.5	23.8	6.7	19	8.4	18.7	13.6	4.9	22.3	22.3	8.4	10	19	6.9	20.2	2.5	28	12.3	17.7	3.8	17.5	18.4	12	9.2
1	H06	1	CHEK1	NA	Positive	25.3245283018868	208.779874213836	15.1087033306485	1096950.87798742	3973.55427474521	15.6477987421384	67.2754716981132	3.37491253450618	353537.374842767	4067.07759460428	795	3417185	125853.89	2681.8	462.5	21	14.2	16.1	8.8	26.7	7.7	20	4.7	20.5	9.7	6.7	22.3	24.5	8.6	12.2	17.4	7.3	19	2.5	28.1	12.2	17.4	4.4	17.5	20	11.4	11.9
1	H06	2	CHEK1	NA	Positive	25.8272604588394	196.31983805668	13.7626830434145	996552.777327935	3862.99119452541	14.7732793522267	63.1390013495277	3.16253539139232	317162.255060729	3666.52257718462	741	3280199	102315.94	2595.12	383.9	21.3	15.8	14.7	30.4	28.1	8	19.4	27.9	17.3	11.2	8.2	27	24.6	9.2	11.2	26	9.3	23.8	2.4	31	12.1	20.4	5.5	0	18.9	14.7	11.6
1	H06	3	CHEK1	NA	Positive	26.2670906200318	189.476947535771	15.8761115757066	922835.99682035	3763.9470904147	16.0826709062003	71.0890302066773	3.39074069087075	392508.538950715	4024.50144117329	629	3190479	129253.04	2501.56	459.26	21.3	11.8	15.3	13.7	25.1	7.2	21.8	9.1	15.3	10.5	9.7	24.2	22.9	8.1	14.6	20.2	8.9	22.7	3.2	28.3	10.5	19.7	7	19.2	18.3	12.9	14.3
1	H07	1	CHEK1	NA	Positive	26.2326169405815	215.87610619469	17.9768267673218	1088247.61694058	4046.47497490013	15.4677623261694	65.9810366624526	3.37223453441122	343798.017699115	4042.12472531504	791	3382293	123427.43	2741.47	447.9	23.8	11.4	15.5	10.2	27.7	6.1	20.6	6.8	20.5	7.6	6.4	23.9	24.5	7.2	11	19.1	9	19	3	28.3	12	11.8	4.9	16.8	21.9	7.8	10.5
1	H07	2	CHEK1	NA	Positive	27.8174123337364	213.164449818622	14.2312481450577	1016781.90568319	3787.79943403775	16.2478839177751	70.4111245465538	3.48319161207171	352886.887545345	3904.06595786292	827	3268040	122145.36	2464.38	429.44	19.8	9.1	13.7	8.3	23.5	5.3	16.8	5.3	18.3	7.7	9.3	20	21.6	7.5	9.7	17.9	8.9	16.2	2.8	23.7	12.8	11.7	6.4	0	19.7	8.2	14.1
1	H07	3	CHEK1	NA	Positive	27.1832167832168	225.997202797203	14.7378658237653	1156809.84895105	3965.50076370225	16.0167832167832	67.3538461538461	3.30488043378175	342797.078321678	3937.00097364243	715	3456100	120310.89	2659.82	438.97	22.9	12.7	12.2	17.3	28.8	3.8	18	14.1	22	5.7	5.5	23.4	24.6	5.9	12.6	19	9.1	17.9	2.5	27.3	14.5	9.5	4.2	17.5	22	6.7	11.9
1	H08	1	CHEK1	NA	Positive	27.6006768189509	226.565143824027	15.4734682230645	1233195.15059222	4247.1067724426	17.5143824027073	82.5262267343486	3.71700287773023	491245.778341794	4454.44876593829	591	3803331	143068.45	2913.05	504.28	27.2	7.1	24.5	8.8	31.8	3	26.9	6.6	22.2	10.8	10.7	23.9	27.6	5.4	17.8	16.2	10.7	16.8	3.9	25.2	15.6	16.9	9	15.9	26.4	9.1	18.8
1	H08	2	CHEK1	NA	Positive	25.2936746987952	196.271084337349	14.7824569124786	1057736.10692771	4000.95103068151	14.9096385542169	63.4457831325301	3.27148657368962	352592.481927711	4219.14411463963	664	3489220	144348.04	2706.74	520.18	23.8	10.1	23.5	9.6	26.2	6.9	28.5	6.8	16.6	16.3	9.8	22.9	24.4	6.8	17.3	16.3	8.7	24.8	3.3	27.9	12.7	22.4	6.2	0	21.8	14.5	14.9
1	H08	3	CHEK1	NA	Positive	25.3727506426735	205.24293059126	13.8198699440355	1119287.4562982	4068.47517662829	16.8174807197943	75.926735218509	3.62550963409469	423479.690231362	4309.37798903747	778	3522777	146127.36	2730.24	529.52	22	10.3	21.7	8.5	27	3.5	27.4	4.6	20.6	11.3	11.1	21.9	25.3	8.2	19.5	16.5	6.8	21.6	2.8	23.8	13.9	19.7	7.1	18	22.5	12.9	17.2
1	H09	1	NOTCH2	NM_024408	sample	29.6985815602837	206.801418439716	7.58649292952799	726826.69858156	3153.36826919694	18.839243498818	81.3640661938534	3.906979042295	413412.333333333	4431.19301933289	846	2591645	111202.98	1802.6	383.86	11.8	12.5	9.1	11.8	11.6	8	10.9	9.3	9	5.9	7	8.9	9.6	7.6	9.1	10.4	11.7	6.7	3.5	13.7	7.2	7	6	4.3	11.9	4.5	10.9
1	H09	2	NOTCH2	NM_024408	sample	29.1437632135307	193.655391120507	8.26286281297603	697071.684989429	3119.18465997943	16.5306553911205	64.8964059196617	3.34880124709605	298572.225158562	3800.28858426022	946	2492731	98458.86	1792.67	345.44	12.2	16.5	6.1	17.7	14.2	11.8	9.2	16.3	12.2	8.1	4.3	15.4	15.1	11.1	6.8	17.4	11.4	10.6	2	19	6.7	10.3	4.1	0	12.9	7.7	9.1
1	H09	3	NOTCH2	NM_024408	sample	28.4140845070423	212.376056338028	8.9254833877773	825523.41971831	3399.12378254736	18.630985915493	81.0521126760563	3.79612847253583	416237.187323944	4383.23613791231	710	2844911	119041.68	2047.2	427.49	15.9	7.6	10.8	8.2	22.1	3.8	14.9	5.5	15.4	5.5	6.6	10.4	17.7	5.9	12.5	10.1	9.3	11.8	3.1	13.7	9.4	9.3	5.2	6.5	19	6.5	14.2
1	H10	1	FANCM	NM_020937	sample	29.4	211.738775510204	7.96669648394229	784816.658503401	3276.90967003893	21.6884353741497	101.248979591837	4.26437361267808	569135.619047619	4781.39020459883	735	2718081	122990.65	1877.95	423.02	12.5	10.5	12.4	9.3	12.9	7.2	16.1	7.1	11.3	4.9	9.9	8.7	12.9	6.5	18.6	8.4	11.2	8.3	5.3	10.5	9	9.4	9.5	4.4	14.1	6.1	21.6
1	H10	2	FANCM	NM_020937	sample	30.9723557692308	214.253605769231	7.90255757291243	774499.966346154	3237.22800261923	20.6105769230769	88.9266826923077	3.87486492641549	462658.179086538	4560.84935646571	832	2666891	113531.91	1846.18	396.47	13	8.8	9.5	7.2	13.5	5.2	11.5	4.7	10.9	4.7	8.2	8.3	13.5	3.7	14.5	6.1	12.4	7.9	4.2	10.6	9.3	6.1	8.8	0	14.4	3.4	21.2
1	H10	3	FANCM	NM_020937	sample	29.6370449678801	207.226980728051	9.70860715519501	773864.959314775	3298.71167063675	21.6413276231263	99.9882226980728	4.22151236693513	515923.304068522	4541.19372184302	934	2619110	112099.21	1905.78	391.02	13.9	14.1	8.4	9.9	15.8	9.9	11.2	8	12.5	4.5	12.7	8.7	14.5	7.7	13.5	7.3	10.2	8.7	3.2	10.3	8.7	6.6	10.9	5.8	16	4.8	24.1
1	H11	1	RASA1	NM_022650	sample	28.0670454545455	196.7875	8.86108829134393	716413.885227273	3273.06478184056	17.2795454545455	72.3022727272727	3.64652081122023	354141.613636364	4277.5717092373	880	2563277	110424.86	1909.08	388.34	10.5	10.1	8.2	8.2	13	4.9	11.7	6	10.5	6.8	5.2	14.5	12.2	6.1	7.2	10	9.5	9.3	1	18	5.7	9.8	1.9	8.5	10.6	6.9	8.8
1	H11	2	RASA1	NM_022650	sample	28.9486652977413	209.688911704312	8.9201651720282	755944.169404518	3258.10501791868	17.482546201232	72.0616016427105	3.57205491598066	343445.845995893	4129.03019118162	974	2595439	106050.66	1912.47	371.55	14.4	11.5	7.4	11.4	16.5	6.1	10.7	6.3	14.8	4	6.4	13.4	15.8	5.3	8.3	11	9.4	11.2	2.3	17.1	8.8	6.5	5.3	0	17.1	4.2	12.5
1	H11	3	RASA1	NM_022650	sample	29.4658187599364	229.761526232114	9.25503654876264	1004183.05405405	3722.83318107536	16.7631160572337	66.7122416534181	3.18427217042024	348253.3354531	4211.42818989893	629	3323933	136303	2353.15	484.74	24.2	4.8	16.1	6.8	31.6	1.6	24.3	5.4	20.2	4	4.8	22.1	27.5	2.4	13.7	15.3	9.2	10.2	3	24.6	14	3.7	4	14.9	24.3	1.7	12.1
1	H12	1	KDM5C	NM_004187	sample	28.2299516908213	189.91884057971	7.38167652948063	671136.849275362	3104.72462153348	19.4434782608696	86.4705314009662	3.98395526636679	440565.950724638	4362.10095279987	1035	2634001	117261.73	1778.01	391.4	12.6	10	10.4	9	12.1	7.3	11.6	7	8.7	10	7	10.9	10.5	8.4	10	10.3	10	10	3.4	13.1	7.1	16.4	5.9	5.8	10.5	10.4	14.2
1	H12	2	KDM5C	NM_004187	sample	30.4571129707113	203.508368200837	7.68280986354607	718742.652719665	3155.5629893899	19.1987447698745	78.3075313807531	3.6414451293264	374199.976987448	4208.07961772357	956	2664396	109393.18	1808.86	366.57	13.6	8.9	9.2	8.9	14.3	6.9	10.1	6.5	11	5.5	4.7	10.1	13.7	7	7.9	7.8	12.2	10.6	3.3	13	7.7	8.5	4.8	0	13	5.1	11.6
1	H12	3	KDM5C	NM_004187	sample	28.8848283499446	172.126245847176	7.00496314892442	607816.287929125	3110.00952523006	18.1273532668882	70.4075304540421	3.40289086810202	337009.813953488	4103.96237417414	903	2659452	124786.7	1819.89	418.02	12.3	8.4	11.8	7.1	15.4	6.3	13.8	5.1	9.4	15.4	4.7	14.4	13.8	10.1	9.2	13	10.1	11	3.1	18.4	5.5	15.3	3.4	8.9	11.5	11.3	10.7
1	H13	1	FAS	NA	sample	30.2450787401575	203.420275590551	7.64260014149908	726428.371062992	3071.9342676632	19.7263779527559	83.8966535433071	3.75801531878781	426669.99015748	4397.03799442709	1016	2741245	114981.44	1764.62	374.11	10.8	7.8	10.7	13.7	10.9	7.5	11.2	12.2	9.4	10.2	4.5	10.3	9.8	8.8	9.5	8.8	12.8	7.2	4.4	14	7.3	12.5	4.8	5.5	10.1	8.9	13
1	H13	2	FAS	NA	sample	31.0581280788177	209.670935960591	7.31478050477594	729781.283743842	3147.68867978391	19.592118226601	79.8630541871921	3.5947229930333	387516.892610837	4209.97452928722	1015	2714651	117461.95	1806.58	390.03	14.6	7.9	11.3	4.5	14.9	4.8	12.2	3.6	9.1	6.7	5.5	10.3	13.6	5.6	8.4	7	14.6	7.7	4.1	13.2	9.3	7.9	6.5	0	15.1	5.7	14.2
1	H13	3	FAS	NA	sample	29.2850299401198	213.295808383234	8.60484379152946	842136.171257485	3469.82346050884	20.2455089820359	91.8263473053892	4.07093172040409	497593.626347305	4613.95885985178	835	2861703	121272.41	2063.73	437.28	16.6	7.1	13.2	8.9	20.5	4.8	17.8	8.1	15.3	4.6	9.9	9.3	19.3	5.4	16.9	7.3	10.7	10.9	3.7	11.6	10.9	7.4	8.1	6.1	19.5	4.9	20.2
1	H14	1	PTPRC	NR_052021	sample	29.5400890868597	209.067928730512	7.86836684618999	773985.010022272	3337.75418895189	22.0567928730512	110.786191536748	4.72718890457674	648886.736080178	5170.74635338129	898	2813070	141137.89	1941.67	492.95	14.5	6.5	18.7	5.2	16.4	5	21.8	3.7	11	6.8	17.1	6.9	16.5	5.9	23.4	5.8	10.6	8.9	4.2	9	8.1	8.8	12.2	4	14.8	5	28.5
1	H14	2	PTPRC	NR_052021	sample	30.8129411764706	219.318823529412	8.63627542552446	823397.625882353	3322.90695857309	21.8341176470588	103.125882352941	4.27254662725567	546535.455294118	4572.78234868315	850	2864190	122189.92	1978.36	417.37	16.8	5.8	14.4	8.9	18	4.7	16.5	7.5	13.5	6.6	16	8.9	17.9	6.5	15.9	7.5	13.5	8.8	6	9.2	11.1	7.6	14.9	0	18.2	5.5	27.3
1	H14	3	PTPRC	NR_052021	sample	29.1556662515567	213.909090909091	8.4304456533882	816123.544209215	3372.54046629154	21.958904109589	99.3997509339975	4.04893199021537	533864.564134496	4607.77016850541	803	2790952	130112.82	2023.62	449.27	15.3	8	15.4	6.7	20	5.4	19.3	5.1	17.2	5.1	9.8	11.3	17.6	7.3	15.8	8.7	8.7	11	4.9	12.2	9.3	6.2	11	7.5	18.7	4.6	23.2
1	H15	1	PTPRU	NM_133178	sample	29.6670281995662	199.239696312364	7.30827384938654	654518.286334056	2917.19452355699	19.6030368763557	84.6182212581345	3.77414997421851	412537.869848156	4188.56613781259	922	2471108	113095.78	1624.62	373.19	10.7	12.6	10	15.5	9.2	14.1	11.7	15.3	6.9	9.7	5.9	11.8	8.5	14	6.9	12.1	11	7.9	3.1	15.4	7.9	12.4	5.6	6.7	10.1	10	13.1
1	H15	2	PTPRU	NM_133178	sample	30.0880829015544	205.497409326425	7.58237704421554	704443.581606218	3115.31096327427	20.3160621761658	88.0440414507772	3.90300701107362	439828.480569948	4357.75890723087	772	2602695	114902.22	1776.74	400.63	12.4	10.6	11.5	10.6	14.1	8.2	16.1	10.1	10.6	5.6	8.4	8.3	13.6	7.5	12.7	8.2	12.4	12.6	4.7	11	7.6	9.3	8.3	0	13	6.5	17.2
1	H15	3	PTPRU	NM_133178	sample	29.1108374384236	203.14039408867	7.95668351512828	715225.621921182	3145.19434016735	19.9679802955665	86.993842364532	3.84769479969663	430053.972906404	4278.8803769961	812	2639512	118093.31	1821.02	404.07	12.4	10.2	11.1	9.4	16.9	7	14.5	7.8	13.9	4.2	9.6	11.2	14	6.3	13.3	10.7	10.1	11.6	4.1	14	8.1	9.5	9	7.9	14.4	6.5	17.2
1	H16	1	FUBP1	NM_003902	sample	27.5868498527969	182.249263984298	7.97337673204107	646833.453385672	3106.39808936766	18.8567222767419	81.4700686947988	3.7726186598623	423487.190382728	4449.78197907208	1019	2544832	114049.84	1770.23	383.53	10.6	10.9	9.4	9.8	10.1	8.8	10.2	8.5	8.1	12.9	6.7	13.3	10	9.5	10.9	9.4	10.6	12.6	3	15.4	5.5	20.4	5	7.4	9.5	13.9	13.1
1	H16	2	FUBP1	NM_003902	sample	29.7846153846154	202.118343195266	7.76140497656893	712074.299408284	3151.26678966727	19.0437869822485	79.3183431952663	3.66896315522689	397782.920710059	4330.92140695545	845	2577866	103965.99	1818.7	353.13	11.6	9	9.1	16.3	14.4	7	11.6	14.3	13.6	7.5	7.2	10.7	13.1	7.2	12.3	9.8	10.9	10.9	3.7	14.2	6.5	9.8	7	0	13.4	5.6	16.4
1	H16	3	FUBP1	NM_003902	sample	28.8247011952191	177.852589641434	6.70891192831884	574606.060756972	2940.78698424102	18.8615537848606	76.8456175298805	3.5100407711484	378108.288844622	4107.32577349203	1004	2374764	111547.6	1671.26	383.23	8.9	10.7	9.1	11.8	10.3	7.1	12	9.9	9.6	12.5	6.7	14.3	10.9	10	10.4	12.3	10.1	12.3	3.1	17.5	5.5	15.5	5.3	8.4	10.2	10.6	11.9
1	H17	1	CHEK1	NA	Positive	27.1601941747573	200.190533980583	13.0770220208429	863001.038834951	3589.31845483309	17.0473300970874	74.2669902912621	3.51507321793479	389790.757281553	4135.13671698539	824	2875546	122157.51	2279.48	446.15	15.3	11.9	12.6	10.6	18.7	6.9	18.4	6.1	15	11	8.1	20	16.6	8.5	9.6	15.9	10.3	16.7	2.3	22.8	9.6	15.3	5.5	13.5	15.9	11.2	12.4
1	H17	2	CHEK1	NA	Positive	27.4953271028037	201.463785046729	13.1188519717	893907.88317757	3538.17057549107	15.8411214953271	63.3282710280374	3.17795857715531	302626.753504673	3806.63791399744	856	2924267	113065.85	2251.53	398.45	16.1	13.4	10.3	13.8	20.2	7.6	13.1	8.5	16.4	8.6	5.7	20.8	17.3	9.3	7.1	16.7	9.2	16.7	2.2	24.1	9.7	13.6	4.9	0	15.3	9.5	9.7
1	H17	3	CHEK1	NA	Positive	27.2705696202532	223.080696202532	13.9149472683184	1156764.99208861	3969.10591537372	16.378164556962	69.1186708860759	3.32498845001097	373093.507911392	4171.46869960308	632	3443862	131232.84	2645.75	481.7	22	11.7	16.1	9.3	29.7	5.1	22.9	3.8	19.6	9.8	7.9	22.5	27.2	7.4	13.1	16.6	10	20.9	3	26.9	15	13.9	5.9	17.9	23.7	9.8	13.4
1	H18	1	CHEK1	NA	Positive	27.9633333333333	220.987777777778	14.7366300765558	1046435.32222222	3889.28522450491	17.8266666666667	76.7311111111111	3.50313113961949	395933.645555556	4129.35295543153	900	3232164	118259.48	2542.03	424.2	19.2	9.2	12.8	11.8	24	4.2	17.7	8.3	17.3	6.3	6.1	20	22	5.9	11.1	16.6	9.9	14.9	2.2	21.4	12.8	10.7	5.4	14.2	20.7	6	12.4
1	H18	2	CHEK1	NA	Positive	26.6865203761755	207.833855799373	15.0064135002205	1074305.82445141	3987.91139230949	17.9137931034483	78.5579937304075	3.6201056603058	434732.807210031	4366.10474271584	638	3333191	132836.69	2619.62	494.38	20.5	12.4	19	8	27.6	6	24.9	4.1	20.2	9.9	9.1	15.7	26.2	7.1	15.2	14.3	8	20.1	5.5	18.7	11.8	13.9	10.2	0	23.5	10.3	18.8
1	H18	3	CHEK1	NA	Positive	27.8466947960619	225.454289732771	15.429939182831	1159314.41631505	4139.34935735111	18.1814345991561	80.3445850914205	3.57418142186735	414064.621659634	3980.08390140818	711	3387165	122097.17	2787.42	450.31	21.8	11	14.1	12.7	29.5	5.2	21	9	23.1	6	7.5	21.9	27.6	6.8	12.7	18	12.1	19.7	4.2	25.2	14.3	8.3	8.9	18.1	23.6	5.5	16.9
1	H19	1	CHEK1	NA	Positive	25.9093959731544	226.597315436242	20.3750852917029	1299488.64261745	4564.83980201266	16.7869127516779	77.1912751677852	3.56391281302033	430402.162751678	4136.05059694019	596	3787390	134074	3165.52	506.98	26.7	10.1	20.3	9.2	34.2	3.4	27.3	4.2	23.8	8.7	8.2	23.7	31	5.7	14.9	21	10.1	22.5	3.5	27.7	15.3	13.6	7.2	18.6	26	7.9	15.6
1	H19	2	CHEK1	NA	Positive	24.2503242542153	198.370946822309	15.8187883412319	1029992.16342412	3746.24384257041	15.0518806744488	66.0324254215305	3.18396282948988	347660.341115434	3722.45741150485	771	3023920	118997.41	2534.55	458.18	20	23.1	18.4	18.7	27.8	15.2	24.8	13.9	20.2	15.6	8	28.3	25	14.7	11.9	25	8.2	28.7	3	31.3	12.5	19.7	7	0	20.5	16.2	14.3
1	H19	3	CHEK1	NA	Positive	27.4713178294574	226.410852713178	18.3813214644792	1224303.64031008	4180.63685013083	17.6992248062015	75.9612403100775	3.41579298021362	378585.105426357	3872.54635543434	645	3653060	112228.58	2838.59	401.61	25.1	11.6	12.7	19.5	31	7.1	16.7	15.2	22	7.6	7.3	21.7	28.7	7.3	9.9	21.9	10.9	19.4	4.7	23.1	16	11.5	6.4	16.6	26.2	7.4	14.3
1	H20	1	CHEK1	NA	Positive	27.7801608579088	218.454423592493	16.5578415912728	1123415.34450402	4003.34969313252	18.4664879356568	83.5335120643432	3.72177470549699	468798.394101877	4387.97266761724	746	3481454	134688.48	2685.25	480.83	23.1	10.3	19.3	7.5	26.1	4.8	23.7	3.4	17	9.8	10.6	20.1	22.1	6.4	16.2	15.1	10.9	15	3.9	22	14.2	14.7	9.4	14.5	20.4	10.1	18.8
1	H20	2	CHEK1	NA	Positive	26.8864628820961	212.410480349345	16.0428680059858	1055885.52547307	3930.43069770968	16.9577874818049	73.1994177583697	3.40975179851689	386700.508005822	3950.63181399997	687	3239921	117382.04	2561.64	422.93	21.3	11.1	15	13.1	24.9	4.5	16.4	8.7	19.8	7	8	20.5	22.9	4.9	10.9	16.9	9	20.4	3.1	24	12.1	11.8	7.4	0	21.7	6.6	15.1
1	H20	3	CHEK1	NA	Positive	26.6143292682927	210.399390243902	15.6216570548622	1100388.42987805	4001.10673300168	18.0030487804878	78.0670731707317	3.57288899436866	412499.495426829	4083.31933798423	656	3425780	124674.69	2662.46	454.58	19.8	10.7	15.4	8.8	25.3	3.2	22.4	6.4	19.5	8.5	9.3	17.8	24.2	5	13.9	17.4	7.8	19.2	4.1	21.2	13.6	12.7	9.8	13.4	22.1	7.6	16.6
1	H21	1	CHEK1	NA	Positive	27.7277628032345	219.855795148248	15.616377511964	1104412.62264151	3978.91774618935	17.0754716981132	73.4797843665768	3.37664355929615	369606.958221024	3886.21014654812	742	3327699	127099.93	2660.7	463.84	20.9	12.8	15.1	11.7	26.4	7.7	21.3	6.9	18.6	8.4	6.2	22.6	22.5	7.8	9.8	21.4	11.9	17	3.2	25.3	12.8	12.1	5.8	16.8	20.6	7.4	10.1
1	H21	2	CHEK1	NA	Positive	27.6647144948756	203.058565153734	17.1049349330092	1040331.9033675	3920.62543694154	17.2108345534407	75.8330893118594	3.39479449276251	385535.913616398	3844.21860239223	683	3201868	132283.8	2609.34	468.41	20.2	14.8	17.4	7.5	26.8	10.2	20.8	4	17.1	11.4	9.7	22.5	24.5	11.4	11.9	21.4	9.8	19.2	3.2	26.5	12.4	15.2	10.2	0	20.8	10.1	16.8
1	H21	3	CHEK1	NA	Positive	28.9055023923445	200.22009569378	15.2122383315387	912805.529904306	3603.36498730063	17.4210526315789	70.244019138756	3.13147418526803	323663.053827751	3541.8833812033	836	2954689	113221.78	2363.51	397.92	18.2	16	10.8	15.2	23.1	12.4	15	11.5	15	11.6	5	23	20.3	14.8	5.5	23.8	12.1	16.4	3.5	26.6	11.5	15.1	5.6	18.9	19.1	11.2	10.4
1	H22	1	CHEK1	NA	Positive	27.921387283237	228.26936416185	16.3155534152381	1147118.17225434	4038.76359019005	16.7317919075145	70.271676300578	3.23945420137045	366108.388439306	4003.42306803745	865	3411182	123856.47	2714.64	446.83	22	11.4	14.2	10.6	25.8	4.4	19.5	6.2	20.9	7.6	4.5	24	22.7	6.5	8.8	19.2	11	14.9	3.2	26.4	13.2	10.8	5.4	17.6	22.3	6.4	11.7
1	H22	2	CHEK1	NA	Positive	28.359649122807	212.442355889724	14.5354208039232	1079335.95739348	3772.07170684704	18.1929824561403	74.9172932330827	3.3272026161535	376201.612781955	3992.41163937335	798	3356026	119346.75	2474.09	421.46	17.3	10	12.2	9.9	22.1	8.4	16.4	8.4	16.5	11.2	8	19.3	20.2	9.6	10.8	15.7	10.7	15	3.5	19.8	11.2	12.7	7.8	0	18.3	8.9	17
1	H22	3	CHEK1	NA	Positive	25.6431478968792	206.635006784261	16.9352422142983	1118967.7421981	4015.79812911939	17.5020352781547	73.2483039348711	3.37362509506008	370192.029850746	3988.37527650661	737	3428805	122946.19	2718.2	455.08	22.4	12.5	16.3	16.6	28	9.5	21.6	12.9	21.6	10.9	6.8	21.4	25.6	12.3	12.6	17.2	7.2	22.5	2.6	22.9	13.6	17.8	4.9	15.7	22.8	12.9	13.2
1	I03	1	RPA32	NA	Positive	32.4073170731707	229.301219512195	9.37000472011159	1005394.86463415	3386.17061069909	18.7865853658537	79.2817073170732	3.66856518764993	388773.685365854	4194.63268438819	820	3496410	127765.3	2106.68	403.26	25.9	11.1	13	5	18.9	10.7	11	4.5	9.4	10.6	6.2	14.1	14.8	10.9	7.8	12.2	18.7	7.6	3.9	15.9	17.9	14.8	5.9	7.7	20.4	9.4	11.5
1	I03	2	RPA32	NA	Positive	28.2488687782805	191.373303167421	9.87378563611985	816933.014705882	3134.52047869578	15.4909502262443	61.8450226244344	3.05325324498246	284107.990950226	3565.1723560993	884	3033116	103479.11	1969.37	343	21.7	17.2	7.9	15.5	16.9	17	8.9	14.8	9	16.4	4.4	23.9	14.7	15.3	4.8	21.3	14.1	20	3.6	25.9	11.4	21.4	4.4	0	15.4	16.9	8.8
1	I03	3	RPA32	NA	Positive	30.1909604519774	210.189830508475	8.540091211289	901745.410169492	3324.02857290086	18.3864406779661	77.9265536723164	3.57886087433071	382828.315254237	4055.92287137712	885	3312104	124110.32	2069.19	403.55	26	12.5	14.1	10.4	21.4	12.2	14.6	11.2	11	11.5	6.8	15.8	16.9	11.3	11.4	15.3	16.3	15.3	4.1	19.1	15.5	18.3	7.1	11.1	20.2	13.4	12.7
1	I04	1	RPA32	NA	Positive	30.6353919239905	209.501187648456	7.872506988568	843164.617577197	3335.84371636874	20.625890736342	98.8598574821853	4.24857373139943	557384.586698337	4734.30329369499	842	3099820	124604.88	2029.15	410.19	20.8	9.3	13.5	8.9	18.6	8.4	13.4	8.1	10.3	9.6	13.3	10.6	14.1	7.6	16	8.6	14.3	10.3	4.5	13.1	12.5	13.8	12.1	6.7	16.3	8.6	22.1
1	I04	2	RPA32	NA	Positive	29.8919514884234	199.830209481808	7.80040920490671	868673.336273429	3353.40572926681	19.393605292172	84.4619625137817	3.86882276894212	450084.162072767	4535.13721005878	907	3278000	129113.13	2084.27	427.74	24.6	10	17	5.7	22.3	8	17.6	3.9	11.7	14.9	10.5	10.1	17.9	8.2	15.8	7.3	15.3	15.5	5.2	13.5	11.8	20	11.1	0	18.6	13.7	19.6
1	I04	3	RPA32	NA	Positive	33.2457212713936	241.992665036675	10.2553994564744	1058468.31051345	3656.81679221317	22.3716381418093	104.640586797066	4.1695616261447	569858.618581907	4658.07213190888	818	3566723	131098.64	2335.51	439.27	30.9	6	15.5	9.7	26.3	4.9	16.9	9.3	14.3	5.1	12.3	9	21	4.4	17.2	7.6	18.8	8.6	6.5	10.8	19.3	6.8	14.2	7.1	26.3	3.1	24.3
1	I05	1	RPA32	NA	Positive	27.764832793959	191.31715210356	7.46426057329442	776796.25566343	2935.9522600925	15.7162891046386	65.9137001078749	3.29521988961888	311673.981661273	3697.31832266341	927	2872697	100071.25	1756.79	325.73	17.7	20.8	5.8	17.7	14.5	20.7	6.8	17.6	8.2	18.9	4.9	21.4	12.1	20.8	5	20.9	14.2	16.1	2.5	26	9.7	23.3	3.9	17.6	13.5	19.4	9.1
1	I05	2	RPA32	NA	Positive	33.1687979539642	229.324808184143	9.3995852776774	913408.159846547	3244.38048983501	17.6636828644501	72.1406649616368	3.41259268561116	319195.859335038	3753.37728242287	782	3235214	114165.96	1979.12	367.5	24.2	7.4	9	6.8	16.6	7.7	9.3	5.8	11.8	8.2	5.8	15	13.4	8.7	4	13.7	17.5	7.3	3.5	19.4	14.5	8.7	7.2	0	17.9	6.1	11.4
1	I05	3	RPA32	NA	Positive	31.6605113636364	217.639204545455	10.7979088279286	972481.772727273	3426.04343547319	18.8139204545455	83.4673295454545	3.8629682297205	405081.072443182	4140.32184776546	704	3473595	123607.33	2159.36	408.21	24.7	9.1	12.8	5.8	21.6	7.8	12.5	4.3	10.8	7.4	10.5	12.9	17.5	7	9.4	11.5	15.9	10.7	3.7	16.6	15.1	12.1	7.5	8.5	19.2	7.7	15.6
1	I06	1	RPA32	NA	Positive	30.3801169590643	223.373099415205	8.56816685563643	949548.840935673	3494.83923270103	19.9415204678363	88.4327485380117	3.93746393733213	449995.128654971	4442.65613257174	855	3312869	116588.56	2148.58	382.62	23	6.1	9.6	6.7	20.2	4.9	10.3	6.2	11.9	6.1	6.4	9.6	16.3	4.7	9.9	8.1	13.5	6.4	3.6	12.4	13	8.9	7.4	6.1	18.8	6.1	14
1	I06	2	RPA32	NA	Positive	30.7385759829968	215.471838469713	9.00534501660656	898788.344314559	3197.68796697585	19.4845908607864	85.3443145589798	3.80833910865708	418149.74282678	4133.92182657782	941	3199507	108888.9	1967.75	350.11	19.8	14.7	9.2	15.7	17.1	11.1	9.5	14.8	10.5	7.4	10	10.3	14	11.3	9.4	11.1	15.6	11.5	5.4	14.1	13.9	12.3	10.5	0	17	9	18.1
1	I06	3	RPA32	NA	Positive	31.7242083758938	209.424923391216	8.02999389753378	784328.385086823	3094.07074253379	19.8815117466803	84.3013278855975	3.70705840673589	410305.653728294	4121.17605565572	979	2976466	122580.8	1862.85	396.38	20	12	10.7	5.4	15.2	9.6	11.6	3.8	8.8	7.6	7	10.8	12	9.6	8.7	9.6	16.1	9.2	3.5	14.3	13.4	11.8	8.6	7.2	16.5	8.1	15
1	I07	1	RPA32	NA	Positive	30.0112079701121	218.341220423412	9.83565834684894	909181.01494396	3486.82649778818	18.9327521793275	85.3835616438356	3.9386888570241	450367.205479452	4530.49576624435	803	3300095	132005.19	2160.28	450.5	26.3	7.3	18.6	12.7	20.8	6.1	18.9	11	12.6	7.2	8.2	13.1	17.9	6.2	15.7	11.1	14.8	11	3.5	16.4	14.1	11.1	6.7	7.5	19.1	7.1	15.3
1	I07	2	RPA32	NA	Positive	31.7148148148148	241.841975308642	10.6353893496132	1080948.6308642	3661.795964354	18.8864197530864	82.4123456790123	3.69941617350615	424272	4347.26289469644	810	3582052	126254.2	2334.61	421.5	30	6.4	16.4	7.2	27.9	5.6	18.3	6	15.1	4	8.3	13.3	23.5	4.3	13.1	10.1	16.2	10.7	4.8	15.9	19.1	6.5	9.8	0	25.3	4	18.3
1	I07	3	RPA32	NA	Positive	31.2185990338164	216.806763285024	8.59984394191809	899482.120772947	3356.3162526189	19.963768115942	91.481884057971	4.06371557879478	481636.694444444	4550.13325005668	828	3344747	124652.07	2072.75	408.88	25.6	7.7	12.2	6.2	21.3	5.3	14.3	5.6	11	9.5	11.4	11.2	17.4	5.7	13.6	8.1	15.5	12.4	4.7	14.5	14.7	13.2	10.5	7	20.2	8.5	20.5
1	I08	1	RPA32	NA	Positive	29.7818599311137	213.56831228473	9.29504860031961	924982.194029851	3409.66004504283	18.833524684271	82.9414466130884	3.92149332107351	430566.77956372	4404.31857464414	871	3202391	120238.91	2104.14	397.3	21	13.5	12.4	6.9	17.3	8.6	12.5	5.6	11.8	9.4	8.5	12.5	14.6	9.1	11.1	9.6	13.9	10.9	4.6	15.4	13.8	14.9	7	7.1	17.3	9.9	13
1	I08	2	RPA32	NA	Positive	29.9396226415094	219.552201257862	8.65704742682426	962420.428930818	3565.35086725326	17.2981132075472	72.4578616352201	3.54749119673041	386279.920754717	4309.72214347262	795	3329232	124816.61	2240.79	425.47	25.4	7.3	15.8	8.2	27	4.3	18.1	6.7	15.6	8.6	8.4	15	22.4	5.3	14.5	12.6	12.6	13.8	3	18.5	13.7	13.3	7.3	0	23.1	7.7	15.7
1	I08	3	RPA32	NA	Positive	30.2494407158837	199.744966442953	9.88139880467233	797409.271812081	3333.12298476028	18.1409395973154	74.7841163310962	3.60479266022457	353358.247203579	4051.8525796172	894	2967349	115811.7	2075.74	397.97	20.5	10.1	8.8	8.8	18.7	5.9	11.7	7.3	9.8	8.8	5.8	13.6	15.2	7.2	7.9	13.3	14.7	12.9	3.2	16.7	11	13.6	5.4	8.6	15.9	8.6	10.5
1	I09	1	ARHGAP35	NM_004491	sample	30.3282442748092	198.573473282443	7.14424980474263	674775.629770992	3045.03381812321	18.4723282442748	76.5314885496183	3.65882729319417	359464.671755725	4089.67818415414	1048	2572872	114136.74	1735.42	386.73	10	9.5	7.6	7.7	10.9	8.1	10.2	6	8.4	8	4.5	11.6	10.2	9.4	6.1	12.1	12.6	8	2.4	16.1	5.2	10.1	3.4	6.7	9.1	6.4	7.5
1	I09	2	ARHGAP35	NM_004491	sample	30.5045408678103	207.932391523713	8.13632160921705	774848.867810293	3248.52327286667	16.5196770938446	65.3400605449041	3.25146725365594	310962.748738648	3943.26147046251	991	2869761	118698.59	1966.49	399.24	14.5	6.6	12.9	9.9	18.8	4.3	15.4	7.8	13.5	8	5	18.1	16	6.7	8.8	13.5	11.8	9.8	2.9	21.8	9.3	8.6	4	0	16	6.3	10.5
1	I09	3	ARHGAP35	NM_004491	sample	31.2624113475177	211.160756501182	8.00254205022933	740865.635933806	3084.05698761497	19.5531914893617	83.0567375886525	3.79200901920699	407460.98463357	4209.84953167724	846	2746320	116773.16	1807.9	391.44	13.5	7.7	10.5	8.9	14.9	6.1	12.8	9.3	13.4	6	6.4	10.3	13.4	9.2	9.2	11.3	14.1	9.2	3.9	14.9	9.8	7.8	8.2	6.3	15	5.6	15.2
1	I10	1	AHNAK	NM_024060	sample	28.4038876889849	209.210583153348	9.60074985505499	797348.300215983	3357.49513529359	20.8455723542117	95.2850971922246	4.16056598929873	495777.549676026	4492.79501780129	926	2751006	117127.33	1981.45	401.2	14.9	10.9	9.4	8.7	15	6.3	12.4	5.7	13.5	6	9.7	8.6	15.4	6.5	11.1	8.7	9.5	7.9	3.8	9.7	9.1	8.6	9	4.8	16.4	5.3	17.9
1	I10	2	AHNAK	NM_024060	sample	28.0708245243129	195.615221987315	9.24898624789484	753418.588794926	3280.45551555843	18.6511627906977	79.4788583509514	3.67256904524556	401378.399577167	4152.86273305941	946	2795225	122813.06	1958.83	427.63	14.8	8.5	14.1	9	16.4	4.7	17.8	6.3	12.1	7.9	8.7	11.6	15.2	7.5	12.3	11.6	8	14.8	4.4	15.5	8.8	14	9	0	15.5	8.8	16
1	I10	3	AHNAK	NM_024060	sample	29.0362225097025	201.038809831824	7.59320512830295	746099.329883571	3186.22829917959	21.2833117723157	96.5536869340233	4.01344822302213	502530.640362225	4375.14743578614	773	2775029	118125.08	1836.27	388.97	13.2	8.2	10	7.8	15.1	5.8	10.3	5.4	12.9	6.1	10.5	9.6	14.9	5.8	13.1	10.3	10.5	9.6	6	11.8	9.2	9.4	10.3	4.3	14.1	5.2	19.5
1	I11	1	SH2B3	NM_005475	sample	28.7160611854685	186.530592734226	7.80887148931888	645593.056405354	3092.12231534348	15.2304015296367	56.7963671128107	3.00806193027022	255662.07456979	3736.19991256375	1046	2581945	109733.01	1815.17	369.8	12.2	9.7	7.5	13	11.5	6	9	11.9	9.2	13	1.9	21.6	9.9	7.9	3.5	19	10.1	9.3	1.5	25.6	7.6	17.6	1.6	15	11.2	11.5	3.7
1	I11	2	SH2B3	NM_005475	sample	29.5503875968992	183.500430663221	7.76994510299731	620125.023255814	3007.72339679112	16.3927648578811	62.5159345391904	3.32460198630889	271442.61498708	3766.30769835403	1161	2465598	100475.59	1694.77	342.07	7.8	11.4	6.1	15.7	9	6.2	9.5	13.8	7.2	8.4	4	13.5	8.4	6.5	3.1	12.2	10.8	11	1.8	18	4.7	12.4	2.1	0	7.2	7.5	5.7
1	I11	3	SH2B3	NM_005475	sample	30.4132439228835	182.815590947192	6.69643624972107	590305.902766136	2926.15220827261	15.8658843252305	58.8415758591785	3.15787788657841	266922.524727578	3904.66910739338	1193	2489960	110251.08	1664.08	368.79	9.8	10.2	7.5	8.1	9.2	6	9.6	6.5	8.7	10.2	2.4	17.1	8.5	8.4	5.5	13.2	12.2	9.3	2.1	22.5	5.9	11.1	1.3	11.7	8.3	7	4.4
1	I12	1	MSH2	NM_000251	sample	27.8656509695291	198.681440443213	8.73099551715175	762626.389196676	3388.93227673642	18.2603878116343	77.1135734072022	3.68212300818334	410756.085872576	4461.62663025273	722	2802725	126401.86	2072.01	441.26	16.1	5.5	15.4	10.7	17.6	2.9	19.4	6.9	13.4	9.7	5.8	16.5	15.1	4.3	12.2	10.5	7.5	6.9	2.4	19.4	7.9	11.2	4.7	10.5	15.1	6.9	15.4
1	I12	2	MSH2	NM_000251	sample	27.8800904977376	181.352941176471	7.77996473210817	692151.904977376	3249.94657645569	17.0735294117647	70.972850678733	3.55922684518146	356932.851809955	4257.75056592353	884	2766755	108438.04	1950.33	375.6	14.7	7.7	9.6	16.6	17.2	2.6	12.7	14.7	9.7	11.7	7.7	14.3	14.5	5.5	10.7	9.4	7.8	13.6	2.7	16.6	6.6	16.9	5.4	0	13.3	9.6	14
1	I12	3	MSH2	NM_000251	sample	28.3845315904139	182.972766884532	7.43457250001185	641201.381263617	3126.66674559674	17.7788671023965	73.4302832244009	3.6053202336649	359032.133986928	4231.4314698733	918	2516031	117881.64	1863.8	418.15	11	11.1	10.7	10.5	16	5.4	15.3	7.1	11.5	9.3	6.3	13.5	13	8.3	10.1	9.6	8.4	12.1	1.1	15.5	6.1	12.7	3.8	7.4	12.7	8.8	10.3
1	I13	1	NOTCH1	NM_017617	sample	29.675560298826	190.578441835646	7.14936329937764	631786.67022412	2998.35499378477	17.6542155816435	69.8399146211313	3.47793122969038	307897.372465315	3828.29205304078	937	2474655	108229.2	1706.86	369.67	9.8	10.8	7	10.9	8.9	8.5	9.2	9.3	6.6	10.7	1.8	12.3	8	9.9	2.5	15.4	12.3	8.3	1.4	17.6	5.8	13	2.1	7.3	9.7	9.4	5.9
1	I13	2	NOTCH1	NM_017617	sample	29.0369928400955	200.165871121718	7.89963353241048	730889.311455847	3428.47565122347	14.799522673031	55.244630071599	3.06001921925844	253900.087112172	3816.97822995991	838	2764651	114155.5	2106.84	402.8	16.7	6.2	9.9	11.7	19.6	2.1	13.6	8.4	14.1	6.1	2.6	18.6	17.5	3.3	5.8	16	9.5	10.3	2	23.3	8	8.7	2.5	0	16	4.5	6.1
1	I13	3	NOTCH1	NM_017617	sample	28.7907834101383	184.666359447005	7.74916546030802	644055.951152074	3071.5842741925	16.058064516129	60.9447004608295	3.29636917708288	266919.692165899	3762.89365529819	1085	2499834	104777.64	1794.26	366.34	8.4	11.2	5.6	13.1	11.6	5.3	10.3	10.3	9.6	9	2.4	13.4	11.2	8.4	4.1	15.3	8	10.4	1.1	19.4	5	10.6	1.4	9.5	10.4	6.5	4.9
1	I14	1	RAD51	NM_133487	sample	33.0222469410456	226.820912124583	7.40863086600332	841120.420467186	3248.34573122747	21.8765294771969	96.3437152391546	3.80594203690841	501799.675194661	4433.00074785735	899	3019014	123097.95	1893.86	405.82	20.5	9.5	13.3	7.7	13.8	6.9	13.9	6.8	9.6	7.7	6.7	10.9	13.3	6.9	10.6	9.5	19.8	6.7	9.3	13.2	13.9	10	11	6.3	17.7	7	18.1
1	I14	2	RAD51	NM_133487	sample	33.6526610644258	227.264705882353	7.80325650766286	858731.537815126	3251.0682997486	22.5490196078431	97.9005602240896	3.68820872230011	516565.638655462	4441.90803220443	714	3140810	140471.49	1960.24	459.2	23.8	8.1	19.7	6	18.3	5.6	17.8	4.5	9.4	8.5	8.3	12.7	16.4	7.8	13.3	7.3	21.8	9.2	13	13	16.1	11.8	15.1	0	21.6	7.7	23.5
1	I14	3	RAD51	NM_133487	sample	33.732770745429	231.617440225035	7.55602521775977	927227.419127989	3357.51841432083	22.971870604782	102.652601969058	3.89201393511429	569037.454289733	4584.56468474037	711	3347139	150216.09	2031.94	493.37	26.9	10	23.6	5.6	23.3	6.8	24.2	3.9	10.7	10.7	10.3	8.9	21.2	9.8	17	8	21	11.3	12.4	13.1	19.8	13.4	16	6	25.9	9.1	22.8
1	I15	1	ZFHX4	NM_024721	sample	30.0218579234973	208.07650273224	8.21802540937651	742223.345355191	3187.99516831737	17.3737704918033	67.2612021857924	3.30892547968459	309723.391256831	3927.46202392699	915	2843509	115331.16	1854.7	384.2	16.5	6.2	9.8	9.9	13.6	6	11.9	9.8	11.3	10.5	3	15.8	12.3	8.5	6.2	16	12.7	9.5	4	20.1	9.6	13.9	3	9.1	13.6	8.9	7.1
1	I15	2	ZFHX4	NM_024721	sample	30.9153031761309	188.667949951877	7.4720969341631	624202.614051973	2981.89098106835	15.7131857555342	56.5967276227141	3.00708661960108	250380.130895091	3720.62825757984	1039	2656362	114861.96	1702.3	370.82	11.3	6.4	8.7	6	10.1	7.5	10	5.6	7	13.2	1.4	16.3	9.6	8.7	3	15	13.9	8.5	2.9	22.7	7.3	15.4	2.6	0	10.6	9.8	5.2
1	I15	3	ZFHX4	NM_024721	sample	30.6319444444444	194.535590277778	8.6031676632379	713088.166666667	3233.01136236346	15.7013888888889	57.3107638888889	3.06794088777738	255107.854166667	3709.9659768441	1152	2745470	109008.91	1918.99	376.18	14	8	8.5	14.4	16.3	4.8	12.1	10.9	11.4	9.6	2.6	17.5	14.7	6	4.9	18	13.4	12.2	3	25.1	8	11.9	3.1	11	13.7	7.2	5.7
1	I16	1	KMT2C	NM_170606	sample	28.1754827875735	174.865659109992	6.9314636304083	574785.280436608	3004.85695528125	16.767422334173	64.9252728799328	3.4620074879092	291215.884130982	3942.62085098064	1191	2357383	102077.3	1701.09	351.26	7.9	13.2	6.6	13.4	8.7	8.5	8	11	7.1	11.9	2.9	12.5	7.7	9.4	3.3	12.6	9.6	9.6	1.8	16.7	3.9	17.5	2	5.4	7.1	11.3	5
1	I16	2	KMT2C	NM_170606	sample	29.6646017699115	178.543362831858	7.71915189386369	626766.867256637	3025.00142616206	15.7522123893805	57.0097345132743	3.15161971325149	241711.090265487	3613.362100707	1130	2514485	98410.4	1767.59	335.65	9.7	12	6.4	18.6	12.5	8.9	8.7	17.3	7.2	12.7	3	13.9	10.6	11.2	2.4	16.2	10.8	10.5	1.9	18.9	5.2	14.9	2.6	0	9.1	10.9	4.2
1	I16	3	KMT2C	NM_170606	sample	27.3581847649919	153.078606158833	6.77943780240647	501372.351701783	2895.05095276961	14.7811993517018	51.645056726094	2.99560573605615	209624.004051864	3471.44413796818	1234	2227747	91586.64	1667.59	325.01	6.6	17.8	5.8	26.3	8.8	11.3	10	22.2	6.3	17.3	1.9	17.3	7.5	14.9	1.9	23.2	7.4	14.9	1.6	25.2	3	22.9	1.5	10.1	6.1	16.2	3.4
1	I17	1	RPA32	NA	Positive	30.2834067547724	225.612334801762	11.6206495858701	1110072.3215859	3776.84390292417	21.0044052863436	98.3788546255507	4.18112375744716	567731.496328928	4940.63579084499	681	3715609	131490.23	2382.57	445.1	26.4	7.9	15.3	6	23.5	6	17	5.3	11.6	10.1	10.3	10.1	21.4	5.3	18.6	7	16.7	10	5.4	12.6	15.6	14.4	9.8	6.3	21.3	9	22.8
1	I17	2	RPA32	NA	Positive	30.4136069114471	201.32505399568	9.0144446621467	857286.23650108	3386.21136675449	19.3552915766739	79.7732181425486	3.54024821125031	408973.39524838	4385.17632454951	926	3234435	130645.74	2089.12	431.27	22.8	6.5	16.4	4.5	18.9	5.5	17.1	2.6	10.8	11.9	5.7	13.8	16.7	6.4	13.2	7.9	13.5	10.7	3.8	15.4	11.2	14.5	9.1	0	16.4	10.2	18.4
1	I17	3	RPA32	NA	Positive	33.5739385065886	223.276720351391	8.83110716469355	939542.503660322	3399.34569236175	23.1200585651537	103.409956076135	4.08514222546096	547021.74670571	4671.9958243778	683	3330746	135328.63	2115.47	452.13	23.1	7.2	16	5.4	21.1	6	19.6	4.4	10.2	7	10.5	8.6	17.4	6.7	18.7	7	19.3	9.4	8.3	11.7	15.7	8.9	13.3	6	18.4	5.7	25.5
1	I18	1	RPA32	NA	Positive	31.3997760358343	221.761478163494	10.3835958412044	899836.426651736	3529.94367223522	21.2732362821948	94.3628219484882	3.97004091494907	483528.991041433	4348.57183135629	893	3041435	118126.41	2169.56	402.17	20.4	8.8	10.8	8.3	17.6	5.5	11.3	5.2	11	7.3	6.7	10.5	14.8	4.9	9.4	10.3	15.3	8.2	5.3	13.2	12.5	6.8	8.2	7.4	17.7	4.4	16.6
1	I18	2	RPA32	NA	Positive	31.186460807601	211.900237529691	8.13470988367	788953.825415677	3168.75336765108	21.0760095011876	88.2446555819477	3.75533352312081	426957.020190024	4242.13135986876	842	2884644	116789.39	1890.75	385.31	19.1	10.5	9.4	5.7	17.2	9.3	10.6	3.8	9.7	6.9	7.4	9.6	14.7	10.3	10.5	8.9	13.5	7.6	5.6	10	11.5	8.7	10.1	0	18.1	6.2	17.2
1	I18	3	RPA32	NA	Positive	32.8535871156662	233.584187408492	9.34570971268557	979459.50658858	3391.10952874858	21.8169838945827	94.0307467057101	3.74951648555729	464004.82284041	4185.82256005932	683	3299276	123114.82	2106.5	401.11	23.7	8.6	12.6	5.9	22	7.3	12.2	5.4	15.4	6	7.8	12.7	18.3	9.1	10.7	9.8	16	9.5	6.7	14.3	16.1	9.5	12.6	8.9	21.2	6.4	19.2
1	I19	1	RPA32	NA	Positive	30.535799522673	216.745823389021	9.83684734173951	934980.048926014	3569.20302786315	21.0859188544153	95.1491646778043	4.15800973903479	526657.316229117	4881.62864349494	838	3300517	128972.51	2189.18	442.6	25.4	9.9	15.3	10.7	23.4	5.6	17.2	8.8	12.2	9.4	10.6	9.2	20.2	7.8	19.2	6.4	15.6	9.9	6.7	12.3	15.2	12.1	10.1	5.3	20.9	8.1	20.3
1	I19	2	RPA32	NA	Positive	31.1678004535147	206.290249433107	9.08317030328037	810208.215419501	3343.50735783067	20.2630385487528	83.8582766439909	3.64154335685976	421377.868480726	4412.90343513609	882	3039505	125841.39	2045.23	420.26	22.4	8.2	14.6	4.8	21.3	5.9	15.9	2.8	11.7	9.5	6.8	12.4	18.1	7	12.7	6.1	14.2	8.2	5	12.9	11.7	10.2	8.4	0	18.5	6.3	18.4
1	I19	3	RPA32	NA	Positive	31.2639455782313	222.028571428571	10.7815165579318	997778.530612245	3701.36573279555	21.4829931972789	96.5170068027211	3.9973323205218	547669.734693878	4806.14289813349	735	3437981	138254.68	2380.65	505.59	28	8.8	18.5	4.9	27.8	5.7	24.6	3	14.1	7.3	11.3	10.1	23.9	5.4	20.7	8.4	15.5	11.6	6.5	12.5	16.2	9.8	12	6.5	24.4	5.4	22.2
1	I20	1	RPA32	NA	Positive	29.4791929382093	227.849936948298	11.9969449485182	1056865.19167718	3818.53701817643	21.2559899117276	99.7326607818411	4.16947078504058	555671.350567465	4713.26779922989	793	3397028	131783.73	2445.56	455.24	24.7	9	18.9	13.7	25.9	4.4	22.6	11.5	15.8	7.3	10.3	11.5	22.3	5.3	18.8	9.3	15.8	14.2	6.9	13.1	15.4	10.7	10.2	7.6	23.6	7.4	21.7
1	I20	2	RPA32	NA	Positive	30.6600985221675	216.242610837438	9.48684495736269	975661.977832512	3587.81139875609	20.9741379310345	94.3054187192118	3.99871054213985	527977.562807882	4724.29096926739	812	3361231	130293.79	2253.82	451.12	25	9.5	17.5	7.3	23	5.5	20.3	5.9	11.6	7.6	13.7	8.1	21.1	6.3	20	8.6	14.2	10.7	7.6	9.6	14.9	11.6	14.7	0	20.9	5.9	24.9
1	I20	3	RPA32	NA	Positive	29.4906077348066	205.180110497238	9.75099814842445	941029.46519337	3536.75167617111	20.5767955801105	91.078453038674	3.99097704233207	503954.714917127	4695.90248075692	905	3286606	128570.9	2246.94	452.96	21.9	12.6	15.7	7.3	22.8	7	20.8	5.2	13.8	10.2	10.7	10.2	20.3	7.8	19.6	7.5	13.6	12.7	5.4	12.3	12.6	14.9	8.8	7.2	18.7	9.1	18.5
1	I21	1	RPA32	NA	Positive	32.0394265232975	230.378733572282	9.85649031690463	957419.25567503	3445.90510662214	21.8112305854241	98.5448028673835	4.0817858091769	507870.501792115	4409.50477074908	837	3232367	127557.8	2102.89	422.06	22.1	9.9	13.6	5.6	18.6	7.5	14.2	3.5	11.4	6.6	9	10.4	16.1	7.4	11	9.9	17.2	6.9	7.8	11.5	16.2	8.5	10.9	6.1	19.4	5.4	18.6
1	I21	2	RPA32	NA	Positive	31.2258469259724	226.830614805521	9.89631070746311	1014272.66373902	3589.70888308122	21.0062735257215	93.3563362609787	3.9513872811115	490614.657465496	4547.17081164815	797	3378138	125771.89	2259.7	435.21	26.7	12	14.8	5.9	25.1	5.6	17.3	3.6	13.9	6.5	10.5	11.2	21.5	5.4	16.2	6.4	15.9	11.5	7.7	10.9	15.3	9.8	11.7	0	23.1	6	22.2
1	I21	3	RPA32	NA	Positive	32.5823129251701	213.789115646258	8.98479566852595	905831.73877551	3303.01294519333	21.9795918367347	96.2857142857143	3.9529829545504	487319.986394558	4431.9550468882	735	3192671	123435.74	2012.6	402.9	22	11.4	11.3	6.9	17.6	11	11.7	6.4	10.2	11.2	9.8	9.9	15.2	11.4	13.1	7.6	18.4	8.3	5.6	11.2	13.6	11.3	11.6	6	17.4	8.3	19.9
1	I22	1	RPA32	NA	Positive	30.7456846950518	224.281933256617	10.6388187028612	966501.471806674	3608.42390469557	21.8446490218642	103.047180667434	4.32037933482243	561620.754890679	4728.81814318297	869	3247977	121109.35	2255.13	425.63	23.2	10.8	13.8	14.2	24.6	6.3	17.8	13	14.2	7	12.4	9	19.8	6.2	16	7.1	15.4	11	5.9	11.2	14.8	11.4	11.3	5.4	21.5	6.4	20.6
1	I22	2	RPA32	NA	Positive	32.3066666666667	226.421333333333	9.74184211618808	979186.712	3442.50337420132	22.3106666666667	100.666666666667	4.03060341540603	545502	4721.1879683412	750	3361217	151226.47	2159.69	500.12	23.7	10.9	22.8	3.1	20.8	7.3	24.5	1.5	11.9	7.5	12.1	10.3	18.1	7.1	18.3	6.8	18	12.5	9.3	11.5	14.4	10.8	15.5	0	19.6	7.9	28
1	I22	3	RPA32	NA	Positive	31.8976063829787	233.57579787234	10.5004840254892	1014046.65558511	3649.41237956296	20.8563829787234	93.0864361702128	3.85845455822374	508280.263297872	4578.94159672196	752	3456523	135596.64	2305.16	468.93	27.9	6.9	16.5	6.4	28.3	3.5	20.6	3.7	17.3	6.6	10.5	13.7	25.5	5.1	18	8.8	16.4	11.3	6.2	14.1	17.7	10.1	11.7	8.5	24.6	6.5	21.1
1	J03	1	ATR	NA	Positive	26.3912591050989	178.888657648283	7.59650951099407	625325.881373569	2980.51650265644	16.258064516129	62.8012486992716	3.19411390802751	290168.451612903	3811.2965171115	961	2466376	115596.07	1726.9	390.01	10.2	13.4	9.7	15.3	11.6	14.3	11.9	14	10.8	15.4	4	17.9	9.7	17.7	5.9	18.8	6.2	10.5	0.8	22.6	5.8	21.5	2.3	12.5	10.5	16.5	6.1
1	J03	2	ATR	NA	Positive	26.739603960396	167.924752475248	7.03323111777078	582750.276237624	2924.22121745763	15.1366336633663	57.1772277227723	3.11933032242435	255309.640594059	3736.44060987523	1010	2423572	111336.61	1663.5	374.77	9	12.6	9.2	12.7	12.6	16.8	12.2	10.8	9.4	17.6	3.2	17.9	11.4	17.3	5	14.9	7.2	15.4	1.6	23.2	5.2	24.1	3.1	0	9.9	19.1	6.2
1	J03	3	ATR	NA	Positive	28.1535312180143	173.85670419652	6.98092783724638	562484.072671443	2819.62109173345	16.7553735926305	64.0532241555783	3.22727394743675	280717.018423746	3641.28312421043	977	2284913	105640.44	1579.19	352.75	8.7	15.3	5.2	14.2	9.5	18.8	7.8	12.7	9.9	15.3	3.7	16.8	9.6	20	4.6	20.4	7.6	11.1	2.4	23.7	6.7	17.2	3.7	13.2	9.8	14.2	7.3
1	J04	1	ATR	NA	Positive	27.3213321332133	171.89198919892	7.17169682378723	565749.119711971	2886.54166682289	18.4050405040504	75.033303330333	3.62416506263022	362166.161116112	4245.67487533584	1111	2288264	109804.72	1586.34	373.18	5.9	13.3	8.7	12.7	7.4	14.6	10.5	11.4	7.1	15.7	4.7	12.2	7.3	15.4	6.3	10.5	6.7	10.7	2.3	15.3	3.2	19.2	4.2	5.8	5.9	15.4	9.9
1	J04	2	ATR	NA	Positive	27.6875	177.094202898551	8.33506654768409	592586.754528985	2910.8109379793	18.0271739130435	72.1286231884058	3.44072641911968	343646.468297101	4053.06789646254	1104	2369849	105600.57	1637.51	350.58	9.7	13	8.2	13.9	9.9	15.1	8.9	13	9.3	14.9	4.8	11.8	9.7	15.9	6.8	10.7	7.2	14	2.2	14.3	6	18.3	5.1	0	9.4	14.2	10.8
1	J04	3	ATR	NA	Positive	28.5634674922601	168.265221878225	6.87229762919929	533630.245614035	2803.71820799236	18.6140350877193	78.9587203302374	3.66695864887161	387483.254901961	4126.31993248368	969	2236134	109841.06	1567.25	370.42	8.2	15	7.1	12	10.6	17	9.8	11.6	9.2	17.2	8.3	12.5	8.9	20.3	9.8	11.7	8.2	9.8	2.8	16.3	4.9	17.2	7.7	7.9	8	13.9	13.2
1	J05	1	ATR	NA	Positive	28.6205821205821	176.706860706861	7.00646211623739	568377.937629938	2772.76268225225	16.2047817047817	61.2983367983368	3.05676099226505	255663.562370062	3428.28670163531	962	2356146	105361.59	1561.05	340.02	8.6	12.7	7.9	15.9	8.6	18.1	8.1	16.8	8.6	20.9	1.7	21.7	6.9	21.9	1.2	25.9	8.4	11.1	2	26.1	6.5	20.6	2.9	13.4	7.8	18.1	4.6
1	J05	2	ATR	NA	Positive	28.4959677419355	181.588709677419	8.20149678203212	633636.741935484	2944.02026105182	16.2772177419355	63.1552419354839	3.16964312743387	273813.489919355	3554.9904596749	992	2501281	101118.64	1686.04	337.63	9.3	11.8	6.6	13.8	10.8	15	7.8	13.7	9.5	15	4.3	17.1	9.8	17.1	3.4	21.4	8.6	9.9	2.1	20.8	5.5	15.6	5.1	0	9.5	13.1	9
1	J05	3	ATR	NA	Positive	27.8306288032454	168.509127789047	7.61605769010719	541703.236308316	2754.94583881454	16.9056795131846	65.3752535496957	3.23947823181227	287521.105476673	3685.71534283125	986	2321947	108627.68	1554.39	359.82	6.6	13.2	7	15.3	8.5	15.7	9	14.9	8.6	16	3.9	17.7	7.6	19.9	5.3	17	7.4	13.4	1.2	22	3.8	18.8	2.9	12.2	7.3	14.1	6.2
1	J06	1	ATR	NA	Positive	26.6059322033898	166.195974576271	7.54501340540486	571095.993644068	2843.7690762946	17.5190677966102	72.1133474576271	3.4544391500951	340762.177966102	3922.19211328015	944	2387370	112890.41	1622.7	368.64	8.2	14.3	8.7	10	9.1	18.4	9.5	7.7	8.8	23.3	5	17.9	8.1	24.2	4	16.3	7.6	14.8	2.5	20.8	5.2	26.7	4	10.9	7.6	23.6	9.4
1	J06	2	ATR	NA	Positive	28.1097694840834	179.78924259056	7.14002034859228	587315.564215148	2882.99674087065	17.6794731064764	72.2590559824369	3.4565657136132	348855.989023052	4038.54934137342	911	2368575	117420.22	1637.27	388.7	9.5	12.7	10.4	8.1	11.4	13.7	12.7	6.6	10.9	12	7	14.5	10.3	15.5	9.5	12.8	8.2	12.5	3	17.9	6.3	16.9	6	0	10.1	13.5	13.4
1	J06	3	ATR	NA	Positive	27.728280961183	168.481515711645	6.76498376681923	524747.73012939	2702.44960701627	17.2467652495379	66.3493530499076	3.14995601791112	291958.622920518	3659.35907180504	1082	2252660	110065.05	1531.53	361.13	7.2	14.6	8.2	15.3	7.9	18.8	9.6	14.1	8	17.7	3.2	18.9	6.9	25.6	3.7	17.9	6.7	11.9	3	24.3	5.7	21.3	4.5	13.2	8	18.2	6.7
1	J07	1	ATR	NA	Positive	26.0598555211558	163.951496388029	7.34290298833394	524974.464396285	2761.34058674281	15.6965944272446	60.0443756449948	3.28641714311004	255359.173374613	3708.91089979166	969	2180324	98088.3	1535.66	330.84	5.6	19.6	5.5	20.5	7	19	8.2	18.6	7.1	16.5	2.6	15.8	5.2	20.7	2.3	20.5	6.1	10.9	0.8	22	3.2	24.1	1.7	9.4	5.8	19.5	3.4
1	J07	2	ATR	NA	Positive	27.8255033557047	184.326621923937	7.3360585823127	658387.005592841	3007.3418032136	16.6006711409396	67.6308724832215	3.39499510660336	317485.987695749	3873.8567461257	894	2567104	108616.33	1730.19	364.91	10.6	9.2	9.4	9.6	12.5	11	10.9	8.6	9.7	13.6	5.6	15.9	11.6	14.1	6.5	16.3	6	13.2	1.7	19.5	6	15.9	5.3	0	9.8	12.3	10.3
1	J07	3	ATR	NA	Positive	26.4043824701195	161.085657370518	7.01047894901617	534146.864541833	2874.97616825167	16.6085657370518	67.7559760956175	3.44004199469897	303654.069721116	3764.19324015719	1004	2288125	110370.77	1613.02	369.56	8.6	14.8	8	10.9	9.3	11.8	9.6	9.7	7.6	15.8	6.2	15.1	7.8	14.9	5.2	17.3	5.9	14.3	1.2	20.8	4.2	20.9	4.1	11.2	7.7	14.2	9
1	J08	1	ATR	NA	Positive	26.7046979865772	173.553691275168	7.74293818764409	596486.296420582	3011.20344258832	17.7919463087248	73.6968680089485	3.53903306862966	354645.61409396	4135.4292851383	894	2407620	118160.08	1725.58	405.31	8.6	12.1	12.8	8.2	13	13.1	15.1	6.9	9.7	17	4.5	16	10.9	15.9	7.7	13	7.5	13.1	2.1	19.7	4.7	21.4	4.4	8.5	8.6	16.6	8.4
1	J08	2	ATR	NA	Positive	27.359375	171.76875	8.06158220021112	596652.782291667	2962.63162572392	17.3416666666667	71.634375	3.43590619633137	340309.186458333	3873.12083118036	960	2438192	114243.71	1693.15	378.11	8.5	10.7	12.3	12.4	10.9	14.3	13.1	9.9	9.5	16	7.6	17	10.3	16.2	7.3	17.3	8	16.8	2.7	20.5	5.4	20.4	7	0	9	14.6	13.1
1	J08	3	ATR	NA	Positive	26.4540588760036	163.020517395183	6.81653930066901	562538.791257806	2913.12650040284	16.3612845673506	64.6199821587868	3.25036515267666	298178.808206958	3747.04191201129	1121	2282243	110694.75	1643.58	372.67	6.9	14.2	7	9.4	11.1	16.7	9.1	6.2	10.1	18.6	4	18.6	11.1	18.5	5.9	18.5	6	16.7	2	24	4	20.9	4.3	13.1	9.5	17.5	7.9
1	J09	1	STIM1	NM_003156	sample	29.1846153846154	200.779881656805	7.61354528264736	698163.737278107	3161.98039192235	19.2828402366864	83.9585798816568	3.77316998047953	435654.18816568	4378.75636298206	845	2699761	130991.91	1838.41	432.85	11.6	6.9	15.7	6.4	13.1	5.7	16.6	4.6	9.7	11.5	6.5	14.2	10.9	7	10.8	11.7	9.8	11.2	3.9	17	6.9	14.2	6.4	8.6	11.5	9.5	12.8
1	J09	2	STIM1	NM_003156	sample	27.7002188183807	172.236323851204	6.76979350752006	599330.15536105	2934.99254030163	18.0645514223195	75.5284463894967	3.55625828509447	373045.497811816	4199.04480888295	914	2610818	130025.98	1667.32	416.3	9.3	6.8	18.6	6.3	10.1	9.5	17.9	5.1	7.5	16.6	8.6	14.1	9.1	9.1	10.2	8.9	8.1	15.4	4.2	18.6	4	22.3	8.4	0	8.3	16.8	16.1
1	J09	3	STIM1	NM_003156	sample	29.5743534482759	185.177801724138	6.77893503545693	604086.292025862	2928.61697793421	20.4342672413793	90.6551724137931	3.96510825064624	453402.092672414	4357.34669189086	928	2445574	122050.02	1650.76	401.18	10.1	11.3	13.1	8.4	10.8	10.3	13	7.9	8.3	7	8.4	9.4	9.4	9.9	12.9	8	10.7	10.2	4.5	13	5.9	13.3	9.2	5.7	9.1	8.9	17.8
1	J10	1	DICER1	NM_030621	sample	28.8466135458167	204.02390438247	7.97508966377843	724585.284860558	3165.39224270905	18.6733067729084	79.2320717131474	3.82325747924412	385247.197211155	4205.91451252186	1004	2645738	112189.27	1851.85	399.29	11.9	10.8	8.1	10.9	13.1	7.4	12.8	8	12.4	6.8	7	10.1	11.1	10	7.4	11.5	10.7	11.6	2.1	13.6	7.7	9.8	4.7	5.7	12.1	7	9.2
1	J10	2	DICER1	NM_030621	sample	29.6446759259259	194.972222222222	7.32088783787606	656179.287037037	2998.02508881534	16.7384259259259	67.7314814814815	3.54466754756932	333399.814814815	4091.1504835278	864	2558400	124472.84	1724.53	428.42	12.7	11.5	14.4	6.8	13.5	8.4	17.8	5.2	10.5	9.8	8.8	13.8	11.7	10.6	10.5	11.8	10.5	12.4	2.9	17	8.6	14	5	0	12.4	8.9	11.1
1	J10	3	DICER1	NM_030621	sample	30.8947368421053	202.239234449761	7.41197947987797	690525.644019139	3034.05073265837	18.9789473684211	77.7492822966507	3.63294402903035	351779.525358852	3851.92963498628	1045	2563265	107898.21	1741.11	362.95	11.2	12.5	6.7	10.3	13.7	10.8	9	8.5	10.2	6.8	6.4	12.3	12.1	11	4.9	16.7	12.2	9.5	3.2	15.3	8.8	8.6	4.2	6.5	12.7	5.9	9.5
1	J11	1	PASK	NM_015148	sample	29.8073196986006	203.611410118407	8.21653251794331	689721.066738428	3068.09120709883	18.1022604951561	73.2561894510226	3.49926286438313	351709.906350915	4088.16305642924	929	2550863	116854.64	1775	396.17	12.5	9.9	9.6	8.6	11.6	8.6	13.5	7	10.3	7.9	4.5	14.9	9.6	11.2	6.4	13.5	11	7.6	3	17.5	7.6	9	3.9	8.9	12.1	6.4	8.8
1	J11	2	PASK	NM_015148	sample	29.6308277830637	177.709800190295	6.60720261348173	560832.179828734	2864.41418244406	17.5394862036156	69.7421503330162	3.44324236423289	319628.963843958	3948.19477468573	1051	2334897	113107.51	1591.43	377.98	7.8	14.3	9.1	7.9	9.2	12.6	10.9	6.8	7.7	11.9	5.3	14.5	9.1	12.8	6.3	11.9	10.5	9.9	3.2	16.3	4.9	12.7	4.7	0	6.9	8.7	9.9
1	J11	3	PASK	NM_015148	sample	29.8459383753501	216.247899159664	8.63930726949384	861082.162464986	3440.87015671576	15.6764705882353	63.8851540616246	3.0888598644626	337057.379551821	4118.32626741897	714	3079519	155434.62	2146.09	542.79	25.1	5.5	27	4.3	27.2	4.8	28.7	3.2	19.5	10.1	5.2	27.5	24.5	8.4	13.9	16.2	11.3	12.3	3.1	31.1	13.4	11.8	6.2	18.9	25.5	8.1	13.4
1	J12	1	EZH2	NM_152998	sample	27.0715268225585	195.039889958735	8.65125778571023	711252.563961486	3255.3782062649	19.6822558459422	90.5735900962861	4.1000548828865	489737.103163686	4551.17523468028	727	2622451	126118.69	1951.3	447.08	12.7	8.7	14.2	7.8	16.9	5.1	19.8	6.1	14	8.5	9.8	11.7	14.9	8.4	14.7	10.2	6.3	8.9	2.2	12.1	7.3	12	5.8	6.3	12.4	7.8	19.1
1	J12	2	EZH2	NM_152998	sample	27.1447543160691	184.60823373174	8.34157029151244	675634.200531209	3280.01666086352	16.8911022576361	68.6215139442231	3.47519324821811	356747.002656043	4345.67221112795	753	2633718	123514.39	1955.31	429.16	13.9	9.2	14.3	6.5	19.8	5.6	18.2	3.7	14.3	11.6	7	15.4	17.7	6.4	11.6	8.2	7.6	14.2	3.6	18.2	6.2	13.9	6.2	0	14.5	9.7	13
1	J12	3	EZH2	NM_152998	sample	27.1523668639053	182.594674556213	7.35716661403534	689779.097633136	3231.792641279	18.8505917159763	80.6183431952663	3.73633794581558	408976.609467456	4337.56845014499	676	2649263	127371.99	1875.94	450.39	12.1	7.8	12.3	4	16.3	5.6	18	3.4	12.6	12.9	7.1	13.3	16.6	6.7	12.3	9.8	7.1	16	3.4	17.2	7.7	18.6	7	8.9	14.1	13.3	14.8
1	J13	1	ATF7IP	NM_018179	sample	29.7249283667622	196.959885386819	7.5473455325568	682144.868194842	3017.00669496002	17.4594078319007	70.6571155682904	3.51907623458583	332349.168099331	4005.39716041487	1047	2587005	107968.75	1726.16	359.19	9.6	9.9	6.7	11.7	9.5	10.7	7.8	11	8.5	9.1	4.1	12.3	7.3	9.8	5.1	13.2	13.6	8.1	2.2	17.7	6.9	12.4	3.2	7.4	9.5	9.5	6.8
1	J13	2	ATF7IP	NM_018179	sample	29.929435483871	189.370967741935	7.11317995544514	614304.53125	2987.00721146792	18.1733870967742	72.7721774193548	3.522520240549	344009.412298387	4099.6420506681	992	2466108	116801.47	1693.99	388.93	10	9.2	10.5	6.5	11	7.7	12.2	5.3	8.8	6.9	5.2	12.4	10.1	8.4	6.8	9.7	10.9	7.6	3.1	14.5	4.9	10.8	5.2	0	9.5	7	10.8
1	J13	3	ATF7IP	NM_018179	sample	29.3298647242456	187.259105098855	7.09854148106499	629303.754422477	2903.48182690326	19.0801248699272	79.5619146722164	3.64575388936821	383949.379812695	4192.06077104363	961	2535598	124239.66	1644.18	404.88	11.1	11.1	12	6	9.8	10.8	11.4	4.8	7.3	12	5.2	13.6	8.7	13.7	8	9.2	11.7	11.9	3.1	17	7.1	15.6	5.4	7.7	10.5	13.1	12.4
1	J14	1	RB1	NM_000321	sample	30.8162162162162	195.015135135135	7.30024625267272	674398.127567568	3095.18432458462	19.3113513513514	80.6854054054054	3.6866942792086	410011.099459459	4388.07528414073	925	2634696	123330.31	1814.04	428.65	13	11	15.7	9.7	13.4	9.1	16.2	9.4	7.9	11.6	5.2	12.1	11.4	11.9	10.5	10.8	13.8	7.7	3.1	15.9	7.9	13.1	4.3	6.6	11.7	8	11.8
1	J14	2	RB1	NM_000321	sample	29.330125120308	191.036573628489	8.14482019315196	692613.589027911	3162.78745055355	16.8440808469682	65.3657362848893	3.34597937754245	313249.690086622	4059.32101391128	1039	2608112	107138.77	1892.2	373.39	13.5	10.1	10.5	14.5	15	7.2	12.2	12.2	11.8	9	4.5	12.8	13.4	8.7	7.6	11.2	11.6	12.6	2.2	19.1	7.3	12.6	3.9	0	12.6	7.8	8.9
1	J14	3	RB1	NM_000321	sample	30.1603498542274	197.87657920311	7.47092313290014	701219.743440233	3086.20406016298	19.1273080660836	76.6948493683188	3.58170157692421	360437.401360544	4122.68985861409	1029	2639083	115428.26	1791.36	395.75	12.5	11	9.9	9.6	12.7	7.1	13.2	7.1	11.2	8	5.6	9.8	12.1	8.5	7.2	10.3	11.9	12.1	3	13.6	9.1	10.4	4.9	6.4	13.9	7.1	10.7
1	J15	1	RPA2	NM_002946	sample	31.796785304248	219.102181400689	9.91053866176658	874797.516647532	3443.48606381963	20.6808266360505	90.4202066590126	3.85417059442682	456135.528128588	4345.71581812588	871	3122106	123590.68	2143.53	409.8	22.6	9.5	10.8	5.1	17.5	9.5	13.2	3.3	10.9	7.8	7.6	11.8	15.5	9	10.8	11.3	19.1	9.1	5.1	14.2	14.4	11.4	7.8	7.6	19.2	7.2	16.3
1	J15	2	RPA2	NM_002946	sample	30.9915560916767	212.820265379976	9.23353227269988	897938.159227986	3316.64046263815	17.692400482509	68.8069963811821	3.3035984831009	325006.247285887	4010.32944739767	829	3115539	116159.38	2021.77	389.5	22.4	16.9	13	13.5	20.6	15.1	14.4	11.6	11.9	9.7	4.6	15.4	17.9	13.5	8.4	12.4	15.9	11.2	4.7	18.5	13.4	14	5.3	0	18.8	9.3	10.4
1	J15	3	RPA2	NM_002946	sample	33.0173292558614	210.34250764526	7.79208114290664	846790.798165138	3252.58795993217	19.0489296636086	74.6126401630989	3.365065245793	342526.341488277	3950.51997279966	981	3116693	116684.93	1964.6	374.41	23.9	11.2	9.5	7.6	18.1	10.9	9.6	7.1	9.8	10	4.2	13.9	14.7	10.1	5.8	11.6	19	9.3	4.6	17.8	13.8	11.3	4.6	9.6	18.7	7.4	8.4
1	J16	1	RPS2	NM_002952	sample	26.1975736568458	210.743500866551	9.37895858522649	903003.741767764	3741.92786367496	19.4246100519931	90.2720970537262	4.25683947984334	503598.611785095	4867.3559861243	577	2983748	144718.71	2331.77	543.26	21	9.5	22.2	8.3	28.1	2.6	32.8	6.6	20.6	5.5	10.6	8.5	25.3	3.8	20.3	6.1	7.1	15.3	2.6	11.8	9.7	12.7	7.3	6.1	21	6.9	18.5
1	J16	2	RPS2	NM_002952	sample	26.8131634819533	202.44161358811	8.56665122344404	835244.191082803	3642.04351557716	17.5541401273885	74.380042462845	3.64444194352925	384894.666666667	4314.74309758294	471	2923538	134246.83	2288.87	525.56	22.1	9.8	18.7	8.1	30.8	1.9	30.1	4.7	18	6.6	8.9	14.4	27.2	3.6	12.7	11	6.8	16.1	4.9	15.7	10.8	11.9	7.2	0	21.2	6.6	16.3
1	J16	3	RPS2	NM_002952	sample	28.6396694214876	201.828099173554	8.88452789077314	873691.327272727	3546.42250322697	18.8446280991736	81.1719008264463	3.77146416465088	425437.537190083	4448.76689119072	605	3142472	146887.52	2264.71	536.93	19.7	7.8	22.3	8.1	28.9	5	33.1	5.6	16.7	12.9	7.8	12.1	25	6.8	13.9	7.6	9.6	15.7	4.5	14.9	11.9	14.4	7.6	7.4	19	9.4	16.7
1	J17	1	ATR	NA	Positive	30.622144112478	188.757469244288	6.89888177051232	591330.726713532	2859.08747539932	19.591388400703	80.927065026362	3.60859139488421	358864.291739895	3850.16327099891	1138	2254017	99052.42	1543.67	323.88	5.5	13.9	4.7	15.6	6.8	15.7	4.9	13	6.9	14.1	4.4	12.9	6.4	14.9	3.4	16.7	11.1	6.1	2.5	15.3	4	12.5	5.4	7.6	6.6	9.7	9
1	J17	2	ATR	NA	Positive	28.3346653346653	174.003996003996	6.95788727103271	558283.76023976	2845.58867710663	17.4205794205794	67.972027972028	3.30253144742432	315191.075924076	3889.47188530488	1001	2250864	112711.5	1582.17	385.18	7.5	15	9.7	8.2	10.8	16.6	12.1	6.5	9.4	14.2	5.7	15.9	10.6	17.2	7.8	14.7	6.7	11.3	3.1	17.9	4.3	17.4	5.4	0	9.7	13.8	10
1	J17	3	ATR	NA	Positive	29.8739583333333	173.733333333333	6.68953338935508	548879.584375	2819.61287717702	18.96875	74.2104166666667	3.3903304312416	328985.565625	3859.27265546798	960	2277602	103963.31	1538.21	341.28	8	12	6.6	14.6	9.3	17.7	7.8	14.6	7.3	16.9	4	14.6	8.8	17.7	5.1	15.8	10.3	10.7	3.1	16.7	5.4	16	4.6	8.4	8.8	13.2	8.4
1	J18	1	ATR	NA	Positive	28.9022931206381	183.834496510469	7.22093470945181	602218.50448654	2972.75123050635	20.6450648055833	92.1475573280159	3.97213079739877	462010.04885344	4386.01816280089	1003	2317069	111151.41	1651.63	380.37	6.7	12.9	7.5	9	9.2	12.4	9.5	5.5	8.3	13.8	5.7	11.1	8.5	12.3	9.8	9.9	9.1	9.9	3.6	14.3	4.5	13	7.1	5.6	8.3	9.7	15.1
1	J18	2	ATR	NA	Positive	27.9770554493308	178.706500956023	8.11170356377798	604794.629063098	2990.98805585517	17.5889101338432	68.791586998088	3.26750454036447	322201.805927342	3913.90388998616	1046	2337308	108952.45	1700.83	369.78	8	13.8	7.6	9.3	13.3	14.9	9.1	7.6	10.9	14.7	5.5	16.2	12.4	16	6.9	13.8	6.9	12.5	2.6	18.5	4.8	15.4	5.9	0	9.9	12.5	12.1
1	J18	3	ATR	NA	Positive	29.1433333333333	187.63	8.14736160948736	670396.348888889	3077.06548843885	18.4033333333333	75.4244444444444	3.50531591137096	369383.552222222	4164.97091363819	900	2510926	112937.16	1759.64	385.4	11.1	13.1	10	10.9	12.6	11.3	13.3	10	10.4	13.7	6.3	15.2	12.8	13.8	9.6	10.6	7.3	9.4	3.6	18	6.6	13.1	5.8	8.8	13.1	9.2	12.4
1	J19	1	ATR	NA	Positive	27.1477272727273	194.672077922078	8.82795559336044	790408.568181818	3467.00412261028	17.2873376623377	73.6055194805195	3.56990828831192	409720.612012987	4499.08600392564	616	2830937	148756.3	2147.02	553.99	17.9	8.9	23.1	7.1	23.7	7.8	27.4	4.9	16.9	19	8.3	20.1	21.3	12.2	15.7	14.1	6.8	12.7	4.2	22.7	10.1	19.2	4.9	10.9	19.2	14.3	14.6
1	J19	2	ATR	NA	Positive	28.507858546169	184.827111984283	8.08180282303311	684370.361493124	3080.15358069342	18.2406679764244	73.3094302554027	3.45101624359847	365356.712180747	4188.65468693597	1018	2496992	121338.56	1798.58	413.68	11.6	15	13.9	8.3	12.8	11.8	16.2	5.2	11.9	14.8	4.8	12.9	12.2	14.9	10.3	9.8	8	12.3	4.1	16	7	16.6	5.6	0	11.9	12.1	12.9
1	J19	3	ATR	NA	Positive	28.5146443514644	199.917712691771	9.00921498094537	826248.935843794	3343.45993389517	20.0934449093445	86.1241283124128	3.74747517537999	468305.841004184	4615.52025268133	717	2858937	139123.38	2049.02	494.18	16.7	10.3	19.2	5.3	20.8	9.6	22.9	3.8	19	13.1	8.8	14.1	18.7	13.8	17.7	9.1	9.5	15.1	5.6	16.3	11.4	13.4	9.5	8.8	17.6	10.2	19.1
1	J20	1	ATR	NA	Positive	26.6635120925342	179.300736067298	8.8456189190381	660859.980021031	3159.66613247728	17.9022082018927	73.0841219768665	3.57312872494998	350629.712933754	4074.84917054018	951	2441461	114659.87	1854.71	406.52	9.9	13.7	9.8	9.3	15.4	12.8	13.6	5.4	11.7	16.6	4.7	15.1	13.7	15.2	7.2	15.4	6.3	12.6	2.6	17.6	5.8	19	3.9	7.6	12.4	14.2	8.7
1	J20	2	ATR	NA	Positive	26.8452508004269	164.216648879402	6.94076984591912	571082.119530416	2847.79048343398	17.3062966915688	66.2113127001067	3.35447438676254	303481.752401281	3879.69781181494	937	2341505	117778.89	1621.61	400.4	8.1	16.2	11.3	9	10.6	16.6	14	5.4	8.4	18.8	5.9	13.4	9.8	19.6	6.9	16.1	7.2	16.1	2.6	15	5.5	24.7	4.1	0	8	19.3	8.4
1	J20	3	ATR	NA	Positive	26.9716466739368	168.604143947655	6.77412299600064	561145.529989095	2888.43226998198	16.8418756815703	62.6695747001091	3.15527169347206	286582.925845147	3763.91411215261	917	2312149	115019.96	1668.47	400.23	9.7	15.4	11.8	16.6	11.6	14	15.2	14.8	12.3	18	4.4	19.4	10	18.2	6.8	21.2	6.9	16.2	3.1	20.4	6.7	20.5	3.9	9.8	10.3	16.5	8.1
1	J21	1	ATR	NA	Positive	28.0614828209765	177.304701627486	7.92092200165269	607315.929475588	2952.95466030515	19.4231464737794	82.250452079566	3.7618659116507	408617.441229656	4252.34397434619	1106	2378563	117250.97	1666.71	409.26	9.2	14.8	11.7	11.7	9.6	16.3	14.9	9.9	7.6	16.3	6.5	11.5	7.6	17.9	9.8	12.4	8	11.8	3.5	15.6	5.6	20.2	5.4	7	9.1	15.8	12.2
1	J21	2	ATR	NA	Positive	25.2017126546147	159.227402473834	6.59598280850753	522419.030447193	2623.90988165728	18.4053282588011	77.6907706945766	3.47691591925526	385401.074215033	3933.34127050002	1051	2008150	102595.66	1491.66	361.83	7.6	28.6	9.3	19.3	11.4	26.2	13.5	17.4	9.9	23.2	7.1	16.4	11	27.2	10.6	16.2	6	21.2	3.1	18.6	5.2	24.8	7.3	0	9.8	22	16.7
1	J21	3	ATR	NA	Positive	28.4644808743169	184.446994535519	7.53616661937652	656219.48852459	3054.38148812517	20.4131147540984	87.7836065573771	3.82735117508476	442659.089617486	4338.70829963698	915	2416645	122071.29	1765.28	424.31	9.4	12.8	11.6	7.7	13.2	10.8	16.2	4.8	12.5	13.2	8.5	12.1	12.1	15	12	8.6	8.4	12.9	4.3	13.4	6.3	13.3	8.5	5.9	11.3	10.8	15.3
1	J22	1	ATR	NA	Positive	27.1806958473625	187.258136924804	7.95221162789056	679792.768799102	3144.20664998857	20.5881032547699	93.8709315375982	4.16875854944085	517672.124579125	4754.21671966987	891	2493056	137862.16	1818.65	486.48	10.2	11.9	19.8	5.9	12.5	10.2	22.3	3.8	12.8	13.8	10.7	10.4	12.2	13.7	16.2	7.1	7.6	12.3	3.6	11.2	5.8	16.6	7.5	5.6	11.3	12.5	19.1
1	J22	2	ATR	NA	Positive	26.8029953917051	181.253456221198	8.47141662855932	706553.247695853	3189.24827314203	17.6336405529954	73.741935483871	3.4691944990661	389183.206221198	4261.14697995943	868	2611626	127405.19	1895.59	437.89	15.2	15.6	15.4	7.7	19.4	14.2	19.6	4.7	14.7	18.3	7.7	18	17.1	17.4	14.5	11.6	7.4	19.1	4.3	19.2	8.3	22	7.6	0	16.1	17.2	16.4
1	J22	3	ATR	NA	Positive	27.9615014436959	168.969201154957	7.47071347820968	573343.733397498	2822.81562194945	20.2367661212705	84.6948989412897	3.70708052888424	422317.44080847	4237.72800791161	1039	2305160	116793.68	1607.67	393.54	8.8	20.1	10.8	10.8	10.6	20.1	12.4	9.2	9.2	18.4	6.8	13.6	8.9	22.2	10.1	10.4	9.1	14.3	3.3	15.4	6.4	21.2	6.5	8.4	8.9	17.3	15.3
1	K03	1	OTNT	NA	Neutral	28.2894144144144	186.341216216216	7.23047572747198	658726.105855856	3190.82689326051	14.7060810810811	58.6846846846847	3.31614062324001	288247.29954955	3999.38962519932	888	2697013	123895.84	1874.4	432.6	12.4	8.3	12.8	7.3	14.1	6.1	15	5.5	8.7	14.5	3.8	20	13.4	8.4	8.6	18	11.9	11.1	1.9	26.9	7.5	18.6	2.1	13.5	12	11.9	5.9
1	K03	2	OTNT	NA	Neutral	28.8967611336032	181.694331983806	7.56851484907488	638181.523279352	2997.1657128104	15.4665991902834	57.7894736842105	3.08128303932967	245108.12145749	3591.23328852933	988	2610347	113600.07	1750.66	378.2	11.3	11.7	10.8	10.3	11.2	10.9	12.8	10	8.7	13.6	2.7	18.4	11.2	13.9	2.4	17.2	11.7	14.4	2.1	21.6	6.7	18.6	3.8	0	10.2	14.4	5.3
1	K03	3	OTNT	NA	Neutral	28.8668076109937	180.136363636364	7.17193549719469	612744.145877378	2984.56859101274	15.5348837209302	58.4883720930233	3.17141463353238	265101.046511628	3722.97857657433	946	2568001	111878.82	1669.96	364.52	12.3	12.6	8.9	11.1	11.8	11.2	9.2	10.7	7.9	15	3.5	16.1	11.4	10.9	6.4	21.8	11.5	13.5	1.9	22.3	7.2	18.7	2.4	11	11.6	13.3	5.9
1	K04	1	OTNT	NA	Neutral	28.4126506024096	181.579819277108	7.65696291852935	621637.736445783	3034.00128334238	17.3674698795181	70.8170180722892	3.53055283046542	357291.865963855	4348.05964405206	1328	2505946	114813.38	1763.47	390.51	9.4	11.4	9.4	10.3	9.4	6.1	11.1	8.1	6.9	11.4	4.2	13.1	7.7	7.4	7.5	8.3	10.1	10.7	2.3	17.5	5.1	16.3	3	7.4	8.5	10.9	8.3
1	K04	2	OTNT	NA	Neutral	29.4881386861314	190.784671532847	7.35284088253152	635825.821167883	2934.08156595285	17.2700729927007	69.6149635036496	3.41569580073842	323188.983576642	3934.33993391142	1096	2542478	122714.05	1711	409.3	10.3	10.4	10.9	6.3	11.3	8.5	13.1	4.2	10.4	10.5	5.1	14.5	9.8	11.5	5.5	12.4	10.9	12.9	1.7	17.9	6.2	14.7	4.6	0	10.3	10.9	10.2
1	K04	3	OTNT	NA	Neutral	27.5469462169553	171.328167730173	7.02061135222691	584381.571558797	3023.83228147876	18.8796718322698	80.4703737465816	3.79728937473846	402815.783044667	4371.23394347587	1097	2453744	119930.48	1748.15	415.51	10.6	13.1	11.3	11.9	13.2	9.5	15.5	10	10.2	12.6	7.1	10.8	10.9	10.4	10.4	6.4	9	16.5	3.3	15.4	5	19.1	6.5	6.4	10.1	12.8	13.4
1	K05	1	OTNT	NA	Neutral	26.8163716814159	174.150442477876	9.03378918111829	652955.777654867	3188.11954845547	13.7654867256637	52.6603982300885	3.06505849721003	243937.28539823	3679.05858198598	904	2687956	103586.92	1862.17	347.28	11.8	10.1	6.5	18.1	13.1	9.2	9	17.6	8.5	15.4	3.4	20.9	11.7	9.5	4.2	22	8.8	15.4	1.4	31.1	5.6	24.4	2.4	13.3	10.6	16.5	5.1
1	K05	2	OTNT	NA	Neutral	25.4719710669078	151.415913200723	5.41623962817603	475933.927667269	2436.84457273424	13.8119349005425	52.2558770343581	2.83504007958809	225298.561482821	3208.72338765289	1106	2065802	95449.7	1326.68	323.03	7.1	25.3	7.2	21.6	7.2	27.8	8.8	22.4	4.2	25	2.8	26.4	7.3	25.9	3.3	27.1	10.7	25.1	1.3	30.5	4.2	29.8	1.9	0	6.6	26.5	4.9
1	K05	3	OTNT	NA	Neutral	28.2223350253807	178.713705583756	7.19630145443998	644066.650761421	3108.09267204152	14.5878172588832	51.7258883248731	2.96028292109922	221337.022335025	3625.12655278471	985	2675763	118992.94	1823.03	415.66	11.7	11.8	9	11.3	15.3	10.6	12.9	10.2	9.5	10.7	1.7	19.9	13.8	12.4	5.1	20.4	9.4	14.7	2.1	26.4	7.5	16.3	2.1	11.6	11.5	11.3	4.1
1	K06	1	OTNT	NA	Neutral	27.3176130895091	177.213666987488	7.44205903946373	587706.741097209	2999.66796210154	16.0105871029836	63.3176130895091	3.40599349860217	288954.100096246	3919.86733029862	1039	2488721	104217.91	1721.1	347.74	8.9	9.7	5	11.7	9	6.3	7.6	10.7	6.5	12.1	3.1	15.2	7.1	7.5	3.9	14.1	8.6	10.4	1.6	19.7	4.8	18.7	1.9	8.9	8	11.9	5
1	K06	2	OTNT	NA	Neutral	29.4862778730703	185.730703259005	7.10451967933864	622570.433104631	2977.52512109692	14.8336192109777	55.3430531732419	3.07251560794073	231124.225557461	3477.17194591542	1166	2477137	87237.26	1685.51	293.1	8.6	11.6	4	27.6	9.9	7.8	5.6	25.2	9.1	9.3	2.4	17.4	8.7	7.3	1.9	20.1	10.7	11	2.1	24.3	4.8	12.2	2.6	0	8	8.1	4.7
1	K06	3	OTNT	NA	Neutral	30.6126914660832	207.409190371991	7.39704665201825	716934.658643326	3126.11271179934	16.4551422319475	66.0678336980306	3.35569803463492	316274.899343545	3936.17836418677	914	2759277	114037.6	1817.68	381.01	13.3	5.7	8.8	6.9	15.5	5.3	11.5	6.6	12	7	4.4	16	12.9	6.2	5.8	14.3	12.1	8.5	2.8	22.8	7.8	9.6	4.2	11.9	13.1	5.8	8.2
1	K07	1	OTNT	NA	Neutral	27.938330170778	182.180265654649	7.13918092800635	583526.916508539	2904.82098035846	15.0132827324478	55.3377609108159	3.0898762571989	241068.375711575	3653.38057749107	1054	2360305	100363.55	1629.52	338.43	7.2	12.3	4.3	14.7	7.9	10.9	6.1	12.2	7.1	12.2	1.9	18.3	6	11	2.3	19.1	8.7	9.6	1.1	23.6	4	16.2	1.6	10.5	6.5	13.4	3.5
1	K07	2	OTNT	NA	Neutral	27.8060606060606	177.805050505051	6.93010403223303	595506.886868687	2992.85896495527	14.5070707070707	55.6989898989899	3.14080248606412	261952.158585859	3849.3779136658	990	2495386	102508.17	1689.88	347.28	10.1	8.3	6.6	12.9	12.1	7	9.7	11.5	8.3	11.1	3.7	17.1	10.1	7.4	6.1	13.4	8.9	12.6	1.6	23.4	4.8	16.1	3	0	9.3	12.1	7.4
1	K07	3	OTNT	NA	Neutral	27.1846153846154	165.023076923077	6.64271932647276	537415.864835165	2923.50354318976	16.1373626373626	62.332967032967	3.23068911808099	286508.696703297	3860.67522635037	910	2407413	112434.93	1637.01	371.33	8.8	10.7	7.6	7.4	9.7	11	8.9	5.8	7.3	14.9	3	16.7	9.2	11.3	5.2	13.2	6.7	14.6	1.1	21.2	4.4	21.4	2.3	11.4	7.8	14.5	6.7
1	K08	1	OTNT	NA	Neutral	26.8570093457944	169.885981308411	7.18148049602447	583620.463551402	2951.06010333767	15.3457943925234	59.3542056074766	3.12378441791746	265190.313084112	3628.91337963507	1070	2409540	94966.79	1684.03	326.92	8.8	16.4	4.3	21.5	8.9	12.5	7.9	21	8.4	19.7	2.2	19.6	8.1	13.9	3.2	23.3	8.2	15.6	2.1	25.6	4.5	26.4	2.6	13.6	7.9	19.7	5.4
1	K08	2	OTNT	NA	Neutral	29.1833872707659	181.421790722762	7.6069868775753	605213.065803668	3025.06951058719	15.8327939590076	61.975188781014	3.22641991984786	286574.501618123	3826.32963900034	927	2493290	106686.95	1743.41	360.28	10.1	9.6	7.4	11.4	12.4	8.1	10	11.3	9.6	13.2	3.9	17.6	11.4	9.7	5.4	15	12.2	14.9	3.3	23.2	7.1	17	4.5	0	10.5	12	9
1	K08	3	OTNT	NA	Neutral	26.8879216539717	154.587595212187	6.19499211074428	521392.294885745	2842.0339233687	14.4766050054407	53.9466811751904	2.96738262560756	237730.861806311	3526.04710155592	919	2353639	109647.92	1564.72	359.85	9.2	19.7	7.9	10.4	10	18.6	9.7	10.7	6.6	23.6	3.2	23.5	8.5	17.3	3.7	21.8	8.7	22.1	2.3	30.8	5	30.3	2.4	16.6	7.7	25.1	4.8
1	K09	1	RAD21	NM_006265	sample	26.1923076923077	233.625506072874	14.7051393486039	1215859.56477733	4408.1851531646	15.4757085020243	65.0384615384615	3.33843792054903	377542.66194332	4462.68364478857	494	3904821	201774.9	2908.06	764.54	34.2	7.3	36.2	2.8	37	3.4	40.5	1.8	27.1	10.7	7.1	26.5	34.4	4.9	18.4	18	9.1	19.6	2.8	30	18	14.8	5.7	17.6	32.8	10.5	13.4
1	K09	2	RAD21	NM_006265	sample	26.2542194092827	217.183544303797	15.3339869500644	1025474.03481013	3919.57990038763	12.5822784810127	46.9440928270042	2.76449126122485	219375.715189873	3527.90123478615	948	3344107	131276.93	2465.54	470.23	22.4	7	17.4	9.2	26.9	2.7	22.4	6.4	23.9	7.2	4.5	28.9	26.1	4.5	6.3	22.9	8.6	20.4	1.2	35.2	12.2	11.6	3	0	24.5	7.3	5.5
1	K09	3	RAD21	NM_006265	sample	24.933257918552	199.587104072398	13.7278109604175	1012403.12104072	3968.5165377806	12.9886877828054	50.9886877828054	2.87655950176578	257920.03959276	3707.00966434884	884	3389287	140658.94	2536.07	501.26	23.1	6.9	20.5	8	26	5.2	27.7	5.4	23.6	13.8	5	29.8	24.3	7.1	9	21.8	6.3	23.8	1.6	38.2	12.2	18	3.7	24	22.4	12.1	7.6
1	K10	1	CUX1	NM_181500	sample	29.902962206333	198.103166496425	7.67578924765949	704871.986721144	3040.1828845315	19.1613891726251	81.5240040858018	3.76440628922965	397695.282941777	4160.35624832344	979	2727846	126488.04	1767.13	415.11	13.4	12.2	12.8	7.3	10.9	11.4	13.4	6.2	8.8	12.7	5.6	13.1	9.5	13.5	7.6	12.6	11.4	9.3	2.8	16.3	7.5	15	5.1	8	10.5	11.2	10.7
1	K10	2	CUX1	NM_181500	sample	27.6361185983828	197.61051212938	7.61022618309311	754410.518867925	3306.45922917124	18.4420485175202	79.8719676549865	3.87636903242876	417095.681940701	4427.66062277982	742	2799061	117298.63	1918.42	393.93	15.1	7.8	12	10.5	18.2	5.3	14.3	7.8	11.7	8.5	11.1	9.6	19.3	6.5	15.5	9.3	7.5	12.4	3.1	12.9	8.1	14.4	7.7	0	14.6	9.4	15.9
1	K10	3	CUX1	NM_181500	sample	26.5873873873874	183.354054054054	8.01763510172596	712585.15045045	3236.71346737716	15.454954954955	60.2315315315315	3.24064433415351	277528.510810811	3743.86092105156	1110	2644381	101418.8	1871.45	347.37	12.1	11.4	6.6	16.9	16.1	5.9	9	14.7	12.9	11.9	4.3	16.7	16.2	7.6	5.4	18.7	7.2	16.6	1.6	23.3	7.3	16.7	2.7	11.5	13.3	11.6	7
1	K11	1	POLE	NM_006231	sample	37.8032490974729	300.324909747292	8.09037678295946	1436382.60288809	3876.67898834776	23.3664259927798	102.897111913357	3.76180419924229	560671.972924188	4554.17789834673	554	4660333	149516.54	2503.33	458.92	42.4	8.1	26.4	5.4	32.9	4.2	17.5	3.4	18.2	9.2	5.8	12.1	29.8	4.9	12.6	8.8	31.6	7.6	16.4	14.4	34.3	10.3	14.3	6.7	37.9	7	22.4
1	K11	2	POLE	NM_006231	sample	39.7488151658768	263.668246445498	6.50710379513318	1091426.69984202	3223.91767663567	20.2259083728278	80.172195892575	3.15844591994432	350749.484992101	3598.36106225318	633	3989052	113639.32	1963.31	335.96	35.7	11.4	12.8	13.4	23.4	12.5	7.4	17.1	7.7	12	3.9	17.2	19.3	11.2	2.5	18.6	34.1	8.1	13.6	19.4	27.5	14.8	11.8	0	28.1	10.3	13.7
1	K11	3	POLE	NM_006231	sample	43.8116438356164	336.347602739726	8.30992382856961	1584149.10445205	3865.07962064063	25.0770547945205	104.957191780822	3.517242980679	509953.094178082	4162.53913251466	584	5100909	142028.57	2536.68	418.9	48.6	3.6	23.3	5.8	38.7	2.6	14.2	6.5	15.6	7.5	6.5	15.4	33.6	3.1	8.6	12.8	37.5	6.7	19	15.8	40.9	5.5	18.2	8.4	42.8	3.3	23.1
1	K12	1	NCOA6	NM_014071	sample	28.3807615230461	189.405811623247	7.27345225672165	668859.148296593	3150.93488103949	17.4729458917836	72.2655310621243	3.6546337055568	345143.53006012	4118.83960422352	998	2519271	95780.47	1831.01	338.15	7.9	9.9	6.4	25.4	11.3	5.2	9.4	23.3	9.2	12	4.3	13	10.3	5.8	6.1	13.1	10.6	9.7	1.3	18.2	4.3	14.3	3	7	8.4	9.5	8.2
1	K12	2	NCOA6	NM_014071	sample	29.0588744588745	185.002597402597	6.89739782825374	626004.007792208	2962.97158130364	14.3489177489177	51.5099567099567	2.95822390645665	209853.598268398	3422.7449472586	1155	2479573	97104.57	1725.58	329.72	10.1	12.7	4.9	15.2	11.9	6.1	6.5	13	8.9	11.3	2.3	18.7	9.9	10	1.7	21.8	10.1	11.8	1.4	25.3	5.9	16.5	1.6	0	9.9	10.8	3.1
1	K12	3	NCOA6	NM_014071	sample	29.4181818181818	230.492307692308	10.3646170962072	1002539.72727273	3894.9204110027	16.3104895104895	67.1118881118881	3.38852891552415	359290.984615385	4361.77448913641	715	3276866	130991.18	2509.2	474.26	27	5.6	16.4	6.7	32.6	1.8	22.4	4.9	23.5	5.6	7.3	19.7	29.1	3.2	14.5	11.9	12.3	12.9	3.2	26.2	15.5	8.1	5	14.5	28.5	4.8	12.3
1	K13	1	APC	NM_000038	sample	28.0040691759919	179.979654120041	7.4844183776591	611937.598168871	3042.30159734023	16.795523906409	68.1027466937945	3.39159431642719	314384.425228891	3831.12464422429	983	2435088	111339.54	1751.82	386.68	7.9	12.9	9.3	10.7	10.2	8.6	12.6	8.4	6.5	14	3.8	16.5	8.9	9.1	4	16.2	9.7	11.4	2.3	22.8	5.6	17.3	4.3	10.3	8.3	12.4	6.9
1	K13	2	APC	NM_000038	sample	29.8637640449438	205.837078651685	8.72212095152398	748200.255617978	3251.12370591973	15.9339887640449	61.1671348314607	3.05066676737092	285762.337078652	3790.07327458039	712	2755321	120746.05	1933.46	400.95	15.2	4.4	14.9	9	16.7	4.6	15.3	8.8	13.8	6.5	2.9	20.9	15.7	6.6	6.5	15	7.6	7.9	2.4	24.3	9.3	6.7	4.2	0	15.4	4.6	8.3
1	K13	3	APC	NM_000038	sample	28.5793357933579	197.157441574416	8.3354798417766	746227.141451415	3330.75921405709	14.6531365313653	55.2669126691267	3.06160300540322	257756.728167282	3708.07231475046	813	2791348	124059.45	1994.4	435.65	14.9	7.7	12.4	9.7	19.6	3.6	16.4	6.3	13.5	8.6	4.6	22	17.5	4.9	7.1	21.2	10.7	12.4	3	29.2	9.1	11.6	3.3	14.6	17.5	6.9	7.3
1	K14	1	CREBBP	NM_004380	sample	29.0173076923077	194.052884615385	7.86453826501156	688673.7875	3107.44627951226	20.7144230769231	94.5230769230769	4.17842999377092	481191.750961538	4446.12107025596	1040	2519382	111186.38	1768.67	382.51	11	14.6	9.2	13.1	11.2	9.8	10.3	10.3	8.7	10.6	9.6	8.1	10.3	10	10.9	9.1	11.3	10.2	4.4	10	7.5	14.9	8.4	4.3	11.1	10.5	15.8
1	K14	2	CREBBP	NM_004380	sample	28.1712918660287	172.747368421053	7.14337242540654	588368.119617225	2967.18673498059	19.5311004784689	83.2574162679426	3.75764418373247	414790.75215311	4196.860576714	1045	2417818	119894.85	1685.13	410.1	10.3	13.8	12.9	7	11.6	9.8	15.1	5	7.8	12	8.2	10.6	10.8	11.3	10.3	10.3	9.1	15	3.8	10.8	5.8	19.6	7.9	0	9.2	13.4	16.3
1	K14	3	CREBBP	NM_004380	sample	29.9812734082397	179.747191011236	6.55553918978782	588500.331460674	2885.81579717764	21.4335205992509	94.7584269662921	3.99320170412192	456636.073970037	4195.54847368312	1068	2381887	112178.61	1622.08	383.44	8	15.5	8.1	12.7	9.1	10	10.9	10.4	7.9	11.1	10	9.1	9.1	12.9	9.7	10.5	13.1	11.4	4.4	12	5.5	15.9	9.1	5.5	8.7	11.5	17.8
1	K15	1	MGA	NM_001080541	sample	29.7046296296296	186.658333333333	6.98644075630459	609558.341666667	2981.45776345915	16.5888888888889	61.8861111111111	3.21582319846427	282832.017592593	3928.93267999169	1080	2487143	117546.5	1691.86	398.08	8.1	10.2	9.7	7.3	9.7	9.2	12.9	5	7.4	13	1.7	15.6	8.3	10.7	5	13.8	12	8.8	2.1	22.2	4.9	15.5	1.2	9.2	8.3	10.2	4.5
1	K15	2	MGA	NM_001080541	sample	31.178021978022	191.776923076923	6.7102760593606	626207.557142857	2876.05678917156	14.8692307692308	51.3230769230769	2.8839292918593	209889.525274725	3427.26963584193	910	2546586	104320.96	1618.07	338.14	10.7	7.9	6.5	12.7	9.5	10.2	7.5	11.9	6.8	13	1.5	16.7	9.1	12.2	1.6	22.9	13.6	8.7	2.4	22.5	7.5	12	2.1	0	10.4	8.8	4.3
1	K15	3	MGA	NM_001080541	sample	31.1061946902655	199.360619469027	7.97288107628279	691792.424778761	3049.90978841172	16.2643805309735	59.9579646017699	3.0865643854422	264392.533185841	3759.41716004377	904	2662184	111610.88	1777.52	366.27	11	5.8	8.8	10.5	13.3	5.5	11	9.6	10.8	11.4	2.4	19.9	12.1	9.2	4	17	11.6	7.3	1.5	22.9	6.4	8.5	2	11.7	12.1	5.4	5
1	K16	1	CHEK1	NM_001274	sample	24.4066437571592	173.997709049255	14.3742266168991	894537.883161512	3545.96826123795	16.3757159221077	67.1649484536082	3.1767354668791	346565.233676976	3801.25547726705	873	2998479	125046.89	2299.15	435.21	19.5	21.1	16.2	13.2	21.6	17.6	18.7	11.2	14.2	27.1	5.5	26.1	18.6	17.8	8.7	23.9	9.4	26.3	3.8	27.3	10.7	32.8	4.6	19.1	16.2	26.2	9.3
1	K16	2	CHEK1	NM_001274	sample	24.8374269005848	175.283040935673	12.5825612364282	835443.843274854	3432.53624246388	14.680701754386	60.6245614035088	3.01121468762768	302265.463157895	3601.25720215886	855	2845117	111480.3	2222.17	395.31	16.7	21.2	13	15.9	20.5	13.5	16.3	14.2	15	21.4	6.7	27.8	19.3	15.3	9.8	22.9	8.5	26.4	3.2	30.9	10.1	27.8	5.1	0	15.8	22.3	11.6
1	K16	3	CHEK1	NM_001274	sample	26.4449035812672	215.484848484848	15.2364452888857	1241504.97107438	4159.76374731957	16.2245179063361	64.599173553719	3.0136589491422	302897.723140496	3553.48782966224	726	3659908	119124.08	2861.5	432	24.4	15.6	13.2	13.5	29.6	7.3	17.6	8.8	21.3	11.4	4.5	26.4	25.8	9.2	6.1	23	9.2	24.4	3.7	29.5	16.4	17.2	4.7	20.4	23.8	12	8.1
1	K17	1	OTNT	NA	Neutral	29.1523341523342	198.859950859951	8.50084558158437	781602.652334152	3436.93424659886	18.0847665847666	77.2997542997543	3.62050465959592	403216.207616708	4412.2992372038	814	2851177	130415.89	2098.71	465.55	17.6	9.5	17.6	7.5	21.3	5.3	22.1	5	11.4	13.3	7	17.1	17.7	7.9	12.7	10.4	12.9	12.8	4.1	19.4	10.1	17.9	6.4	10	17.3	10.7	13.1
1	K17	2	OTNT	NA	Neutral	28.6861167002012	170.860160965795	7.2340845356212	605969.898390342	3030.95317558808	15.9859154929577	61.3692152917505	3.13186206886406	289870.798792757	3819.68730836289	994	2551808	113421.01	1757.4	390.7	11	12.2	12	12.8	12.8	9.8	14.6	11.7	6.8	18.1	3.5	20.3	11.5	11.8	6.6	15.8	9.7	14.4	2.4	22.1	6.4	22.6	4.9	0	10.5	16.4	9.4
1	K17	3	OTNT	NA	Neutral	29.7063339731286	187.76679462572	7.35065941854286	655483.363723608	3029.6612467496	18.7168905950096	74.7140115163148	3.4345381241908	354763.396353167	4064.41247873567	1042	2507588	110319.51	1738.84	378.49	9.9	13.2	9	13.2	11.4	10	11.3	12.2	7.7	11.4	4.4	14.4	10.7	10.2	8.3	12.4	11.6	12.1	3.6	17.9	6.9	15.5	4.7	9.5	11.6	9.7	9.7
1	K18	1	OTNT	NA	Neutral	28.6601752677702	181.27458617332	7.8834311400212	639790.809152872	3040.04934161453	18.9201557935735	77.2395326192795	3.62539318064385	375340.043816943	4240.02480432492	1027	2495270	112449.39	1740.8	379.03	8.8	13	9.4	12.8	9.8	9.3	11.8	10.9	6.8	13	4	11.6	8.8	12.7	7.2	10	11.7	10.3	2.9	16.1	5.1	17.3	3.9	6.1	8	12.3	9.4
1	K18	2	OTNT	NA	Neutral	30.3083538083538	197.431203931204	7.3946260735766	710774.141277641	3105.13783681887	16.541769041769	63.7800982800983	3.30380977178967	290138.014742015	3887.76130421033	814	2723736	117568.45	1822.67	389.28	13	8.1	10.2	6	15.7	7.5	12.5	4.4	10.6	11.3	5.8	14.9	13.9	8.8	6.5	13.9	11.4	12.2	3.1	17.9	7.6	13.6	4.9	0	13	9	9
1	K18	3	OTNT	NA	Neutral	28.2333333333333	188.26	7.85909395626768	699441.42	3222.81153368835	18.4511111111111	76.2877777777778	3.57600545860624	361732.794444444	4036.86234540347	900	2612630	118969.59	1902.94	422.1	11.4	11.4	12.4	10.2	17.1	5.1	15.9	7.8	13	11	6.3	12.9	15.7	7.8	8.9	13.1	9.9	14.4	3	17.1	6.6	15.7	5.3	7.8	13.6	9.9	11.4
1	K19	1	OTNT	NA	Neutral	29.1747252747253	189.357142857143	7.86553638649014	688384.138461538	3140.05445304015	17.7285714285714	71.9087912087912	3.51806049160498	333741.974725275	3976.7648152643	910	2665670	126500.99	1823.82	455.65	10.5	11.2	12.3	8.6	13.6	9	14.5	6.6	9.2	13.3	4.1	15.2	12.5	10	6.6	17.7	14.2	12.2	2.1	18.4	6.8	16.5	2.9	7.1	9.7	11	6.8
1	K19	2	OTNT	NA	Neutral	28.5512195121951	188.353658536585	8.36066636236206	715335.137804878	3136.99319628402	18.1231707317073	72.5829268292683	3.40523601433714	355553.623170732	4077.4366738365	820	2756090	123252.53	1903.66	421.82	13.8	10.7	13.4	8.5	17.1	5.9	17	6.1	11.2	14.9	5.6	14.9	14.3	11.1	8.9	12.3	9	14.1	3.5	17.3	8.4	19.9	7	0	13.3	14.1	11.7
1	K19	3	OTNT	NA	Neutral	29.7051546391753	187.924742268041	7.35766029139093	659816.081443299	2987.94855174974	17.6278350515464	68.0855670103093	3.25435486954938	313459.759793814	3808.94714011878	970	2536416	115768.68	1713.08	384.33	11.8	11.6	10.6	8.2	12.6	11.6	11.5	6.4	10.3	14.6	3.7	17	12.3	14	6.6	18.7	12.4	11.9	3.1	19.3	7.6	13.9	5.1	10.1	12.8	11.9	9
1	K20	1	OTNT	NA	Neutral	29.637037037037	197.662433862434	7.3586273661842	681382.275132275	3137.10517109657	20.0148148148148	83.6783068783069	3.75082480541002	403147.726984127	4206.45858789874	945	2530532	119698.83	1806.59	410.12	10.4	10.4	10.9	8.3	14	7.2	14.5	6.1	9.5	8.5	5.1	11.4	12.2	7.1	8	11.5	10.6	8.3	3.4	14.3	7.2	12.1	5	5.2	12.9	7.5	12.3
1	K20	2	OTNT	NA	Neutral	28.5727788279773	182.364839319471	7.05132625260443	631579.710775047	3060.33502576327	19.1465028355388	76.3289224952741	3.56742534717457	351584.884688091	4069.03987792298	1058	2499082	107838.49	1773.09	379.31	9.6	9.5	9.7	13.3	12.9	5.2	12.8	12.3	8.9	10.9	5.3	9.4	11.5	7.5	5.5	11.1	9.1	12	3.9	12.1	5.8	13	6.4	0	9.9	8.9	11
1	K20	3	OTNT	NA	Neutral	30.6862925482981	193.35602575897	7.22590792812791	644039.758969641	3017.60067660991	18.8288868445262	74.9172033118675	3.58520437215702	349977.102115915	4128.93072880975	1087	2441605	119020.61	1728.9	405.99	10	11.5	10.1	6.7	11.9	6.3	13.8	5.4	9.3	9.3	6.4	10.1	10.9	9.9	7.7	8	12.1	9.2	2.5	15.4	6.3	8.9	5	5.7	11	6.5	9
1	K21	1	OTNT	NA	Neutral	30.6218487394958	192.618697478992	7.58497489058759	638111.492647059	2957.79531860171	19.030462184874	79.9642857142857	3.63793901896122	382874.139705882	4104.57948244032	952	2568420	128194.42	1696.88	420.01	9.5	10.4	12.6	4.3	9.7	10.9	14.4	4	6.7	13.8	5.6	13.9	7.9	12.3	6.4	13.7	13.6	8.3	3	16.4	6.1	16.5	5.3	7.8	9.3	11.8	12.2
1	K21	2	OTNT	NA	Neutral	29.0965435041716	193.312276519666	8.73572545341336	717982.075089392	3285.62122117204	16.9320619785459	65.4171632896305	3.29939923825954	295679.090584029	3833.92323891285	839	2673435	107185.42	1921.28	366.68	14.4	8.1	10.3	15.6	16.2	6.1	11.9	13.1	12.8	11.9	4.8	15.6	15.7	6.4	5.5	16.1	10.7	13.1	3	19.8	6.7	11.9	3.9	0	14.4	8.8	9.2
1	K21	3	OTNT	NA	Neutral	28.7464646464646	183.735353535354	7.49260741297441	651092.861616162	3066.40399753985	17.6535353535354	67.2141414141414	3.31228262492485	313215.72020202	3952.97358826086	990	2516256	116191.36	1789.4	400.68	11.7	13.7	10.1	10.6	13.8	8.6	12.8	8.3	10.2	11.7	3.9	13.6	12.7	11.3	6.6	14.5	9.4	11.5	3.1	17.8	6.5	14.6	3.3	8.1	11.5	8.9	7.7
1	K22	1	OTNT	NA	Neutral	27.9421965317919	187.886705202312	8.88918542405696	715084.412716763	3283.75212969018	19.7479768786127	87.6531791907514	3.94889308047448	457257.423121387	4441.04292733607	865	2706885	121058.34	1945.15	425.57	15.4	12.6	14	14.1	15.6	8.1	17.2	12.4	11	12.5	8.4	11.2	15	11	13.1	11.9	10.1	14.8	5.2	15.7	8.1	19.1	7.1	6.9	13.3	13.8	17
1	K22	2	OTNT	NA	Neutral	28.2162162162162	179.451451451451	7.71541765887714	621762.451451451	2950.38024910868	18.6886886886887	75.4784784784785	3.5422618574677	367311.509509509	4148.55898244366	999	2453146	118128.13	1705.08	399.83	8.3	12.4	11.3	7.1	11.1	9.3	12.4	4.4	9.1	10.7	6	12.4	10.5	12.9	8.6	9.1	9.7	12.4	3.5	13.1	5.3	16.3	5.4	0	10	11.5	11.7
1	K22	3	OTNT	NA	Neutral	30.6505914467698	194.183803457689	7.40362403120087	634886.856232939	2915.29143886583	19.417652411283	76.2811646951774	3.43233646396359	326979.392174704	3712.63084342843	1099	2372150	103569.5	1620.07	339.09	8.3	13.3	6	12.1	9.6	13.3	6.4	10.5	8.2	9.9	3.9	12.6	9.2	12.8	3.4	17.4	12.9	8.6	3.2	16.4	6.8	10.5	4.8	7.5	9.8	7.9	8
1	L03	1	RF	NA	Neutral	28.4614561027837	184.679871520343	7.61880533271732	650590.187366167	3024.44464892709	16.3340471092077	64.9528907922912	3.35351001465625	287221.655246253	3779.07086448406	934	2560150	111308.31	1765.06	371.68	9.2	11.3	7.6	11.9	9.6	10.3	10.2	9.9	8.4	13.6	4.1	17.7	9	12.3	4	16.8	11.9	11.1	2	21.9	6.3	17.6	2.4	10.5	8.7	12.7	5
1	L03	2	RF	NA	Neutral	27.2186761229314	192.801418439716	7.7209112791244	724134.930260047	3195.48263996447	13.660756501182	53.2813238770686	3.17555792674737	247544.608747045	3795.81730080797	846	2706171	118025.34	1906.2	412.96	12.8	10.8	12.1	11.1	17.8	5.2	16	8	13	10	4.4	20.2	15.1	8.3	7.1	17.6	7.8	16.9	1.5	28	5.9	16.7	2.7	0	12.9	12.5	7.3
1	L03	3	RF	NA	Neutral	25.4855855855856	149.09009009009	6.03451436520165	480309.877477477	2835.57292382808	12.9648648648649	49.2315315315315	2.9644523558182	223395.392792793	3595.36543947238	1110	2206899	111330.91	1601.1	390.79	7.8	20.7	9.7	15.1	8.6	13.4	13.2	14.1	6.4	20.7	4.4	26.2	9.3	15	5.5	23.3	6.3	21.7	1.3	33.4	3.8	29.1	1.8	19.6	6.3	22.6	5
1	L04	1	RF	NA	Neutral	29.0438116100767	204.267250821468	7.74228873066801	721356.097480832	3247.34126358419	18.289156626506	77.3559693318729	3.66915709488812	392835.288061336	4361.96021699331	913	2636689	120986.57	1903.43	418.66	12.3	7.3	11.5	7.8	13.3	4.9	14.1	5.5	9.7	9.3	5	14	11.6	6	8.8	10.7	9	9.2	2.8	16.3	7.3	11.8	4.3	7.9	12.6	7.1	10.6
1	L04	2	RF	NA	Neutral	30.5963699222126	192.425237683665	7.26884183729248	612908.636992221	2903.97176430107	18.0267934312878	72.6119273984443	3.45187036909713	342007.883318928	4039.06430157265	1157	2475808	116532.53	1653.83	378.47	10.3	9	9.9	5.8	9.6	8.2	10.1	5	7.6	9.1	5.1	14.1	8.4	9.5	5.9	10.5	13.1	9.2	3	17.7	6	12	5.6	0	9.3	8.7	12.4
1	L04	3	RF	NA	Neutral	26.7620512820513	161.24	6.75189793856991	572106.731282051	3073.01611407009	16.1189743589744	65.8625641025641	3.39055765378767	344567.145641026	4197.96429221109	975	2562565	132962.19	1797.39	455.69	12.6	8.8	17.6	5	13.5	5.3	21.4	4.2	8.5	19.2	7.1	17.6	12.2	8.6	13.8	13.7	7.9	16.8	2.8	24.2	5.9	26.4	4.6	12.9	9.9	17.8	12.1
1	L05	1	RF	NA	Neutral	26.7099725526075	157.230558096981	7.5691940424926	552447.164684355	2963.40152089151	12.9387008234218	48.2232387923147	2.91956361736573	216839.001829826	3575.37977649471	1093	2554159	111487.71	1701.4	370.18	11.2	12.1	10.1	12.5	9.4	11.5	11.1	11.9	5.7	23.9	2	25.1	7.9	13	2.7	22.8	10.2	17.5	1.5	34.4	5.1	31.9	2	17.1	8.4	23.2	3.6
1	L05	2	RF	NA	Neutral	28.1772151898734	171.214345991561	6.80056917946809	585728.217721519	2996.29983218571	15.5240506329114	59.7147679324895	3.12818414873233	263574.55021097	3669.8732039083	1185	2526893	104703.64	1696.83	348.3	10	9.5	8.1	12.8	11.6	9.5	9.8	11.8	6.4	16.1	3.6	18.6	9.6	8.9	4.9	17.3	9.5	15.4	1.7	22.8	5.2	20.2	3.6	0	9.2	14.9	7.3
1	L05	3	RF	NA	Neutral	27.438855160451	164.784041630529	6.71815038208631	557313.344319167	3023.25633718737	14.3104943625325	52.9739809193409	2.94742421658417	238411.689505637	3674.1704298763	1153	2495485	106325.32	1716.29	356.84	9.9	9.3	7.4	15.4	11.5	7.2	8.8	13.7	8	16.9	2.9	23.4	9.7	8.9	4.2	20.2	8.8	16	1.6	31.3	4.8	24.4	2.5	16	9	15.9	4.6
1	L06	1	RF	NA	Neutral	26.5367545076283	196.155339805825	9.22643033414447	778177.861303745	3338.01771505624	14.8044382801664	62.9389736477115	3.48895412664043	320672.332871013	4017.01694067883	721	2886600	125677.39	1983.74	436.26	13.6	8.3	14.8	9.8	15.1	4.7	20.1	9	11.5	12.2	7.6	17.5	13.6	6.2	8.2	16	6.5	14.6	1.5	26.4	8.3	18.2	3.3	13.2	12.6	12.6	7.5
1	L06	2	RF	NA	Neutral	28.9465095194923	183.369900271986	7.58581014294756	620437.732547597	3038.35225858629	16.1967361740707	63.0371713508613	3.2765148788579	289563.154125113	3899.13195621474	1103	2537875	109533.14	1742.6	370.42	10.5	8.9	8.7	8.6	11.7	6.7	10	7.3	9.3	10.8	3.3	14.8	11.5	7.4	5.2	12.5	10.7	13.5	2.2	20.2	6.7	15	3.4	0	10.9	10.5	7.4
1	L06	3	RF	NA	Neutral	27.8101898101898	176.287712287712	6.82765421350842	580692.032967033	2960.20941919983	14.8261738261738	57.7752247752248	3.15366207238228	265610.344655345	3696.91822674719	1001	2517702	118527.15	1668.54	394.32	10.6	8.5	9.9	7	11.2	8.5	11.8	5.4	9.6	15.1	4.2	21	9.8	11.9	6.2	18.1	8.9	16.9	1.9	27.8	6.3	20.5	3.6	13.1	10.6	14.9	7.6
1	L07	1	RF	NA	Neutral	27.9465570400822	171.056526207605	6.93525430306885	563892.340184995	2873.98942728532	14.9033915724563	58.0791366906475	3.19066521839561	263003.223021583	3758.18210002998	973	2478623	112691.86	1609.55	367.93	9.4	10.1	8.6	9.7	7.9	12.5	9.5	8.5	5.9	18.5	3.1	18.5	6.7	14.3	2.6	17.7	10.2	12	1	25.6	6	23.7	1.8	12.2	8.1	17.7	4.6
1	L07	2	RF	NA	Neutral	28.458904109589	180.340508806262	7.78104529571276	592285.645792564	2928.30644397367	13.6399217221135	49.5772994129158	2.94444772216359	220283.813111546	3641.8028476741	1022	2465713	106838.56	1663.29	354.84	8.4	8.5	7.2	11.3	7.5	6.7	8.6	11.7	7.7	11.2	2.9	19.9	6.9	8.9	4.3	17.8	9	11	1.4	27.4	4.8	15.6	1.8	0	8.4	10.8	4.7
1	L07	3	RF	NA	Neutral	29.1946721311475	185.02356557377	7.70093149223472	634276.285860656	2992.00211268267	15.9938524590164	61.405737704918	3.11233374966415	277656.044057377	3707.82392784849	976	2629257	108431.65	1731.99	351.48	10.5	8	7.2	9.1	10.7	9	6.8	8.8	9.7	11	2.4	20.2	9	10.1	4.2	17.5	11.1	13.4	2.7	25.8	7.1	15.9	2.2	14.3	9.3	10.8	5.7
1	L08	1	RF	NA	Neutral	27.2576459684893	177.179796107507	7.33151391821048	623384.475440222	3039.89771532382	15.9944392956441	64.6153846153846	3.37837007356603	301842.575532901	3998.47679540229	1079	2517272	109427.12	1723.18	365.72	9.2	11.5	7.8	9	10.2	11.1	8.6	7.5	8	15.8	3	17.1	8.3	11.9	4.4	12.5	9.8	14	2.1	23.4	5.7	21.4	2.4	10.1	9.1	16.1	7
1	L08	2	RF	NA	Neutral	28.2744916820702	174.009242144177	6.8123853574204	562018.421441774	2902.72111211031	15.456561922366	58.6312384473198	3.118502124362	260504.295748614	3722.24903146395	1082	2469273	105763.39	1657.35	353.71	11	9.1	7.8	12.4	10.4	9.1	9.7	11.7	7.9	14.4	2.8	17	8.7	9.1	5	16.8	10.4	16.3	2.2	23.1	5.9	22.1	3.4	0	9.7	15.2	7.3
1	L08	3	RF	NA	Neutral	27.484126984127	158.985119047619	6.0626099343281	513955.470238095	2896.40957480175	15.3888888888889	59.1865079365079	3.15569026078771	280002.323412698	3877.84694222664	1008	2422562	119051.69	1638.36	392.8	8.6	9.7	9.9	6.7	9.7	8.3	12.2	5.4	5.8	18.8	3.5	18.2	8.3	11.1	7	14.9	6.8	14.9	1.1	23.5	3.5	23.8	3.5	11.6	7.7	17.4	7.6
1	L09	1	PIGN	NM_012327	sample	28.4014373716632	176.510266940452	7.46526797617383	579580.569815195	2862.35346999306	16.3624229979466	64.5780287474333	3.22097931637427	299440.62936345	3790.5295419683	974	2461352	113888.34	1647.08	371.79	10	15.1	9.5	8	9.2	15.2	8.9	6.5	7	16.2	2.7	20.3	7.8	17.1	4.4	18.2	9.9	12.8	3.1	26.4	6.5	23.7	3.4	12.7	8.4	19.3	8.1
1	L09	2	PIGN	NM_012327	sample	27.8839732888147	171.303839732888	7.524034966092	600661.57345576	3007.3593699171	14.0959933222037	52.2020033388982	2.95813796567432	234221.071786311	3650.18908636198	1198	2540464	106335.51	1730.98	351.91	10.2	9.2	7.1	11.9	9.9	8.3	9.3	10.9	7.8	17.9	3.1	21.9	9.8	10	4.3	17.4	9.7	16.8	1.1	28.4	4.8	21.5	2.4	0	8.6	16.5	6
1	L09	3	PIGN	NM_012327	sample	29.9992076069731	178.925515055468	6.32795656109739	577339.995245642	2881.43335854219	16.5839936608558	63.1465927099842	3.31709109241388	280629.593502377	3869.14288651857	1262	2470078	107292.16	1616.03	348.58	9.2	10	6.2	10.8	8.3	7	7.1	8.9	6.5	10.5	3.1	14.6	7.2	8.6	3.7	12.5	12.3	9.8	1.5	19.5	5.2	15.5	2.2	9.2	7.8	10.1	6.1
1	L10	1	ERCC5	NM_000123	sample	28.5918114143921	203.48635235732	8.72581840652241	808687.152605459	3511.60276878211	17.2655086848635	71.2841191066997	3.30582025038024	385886.244416873	4325.75596998316	806	3033271	133224.83	2173.67	460.63	22.1	6.1	19.6	9.7	23.3	3.2	19.7	6	14.4	12.8	4.8	22.6	21	5.3	13	13	10.3	12.5	4.1	25.3	11.4	16.3	5.5	13.9	19.2	9.9	13.3
1	L10	2	ERCC5	NM_000123	sample	28.0657995409334	177.099464422341	6.83935003234543	574587.940321347	2942.73611792425	16.7031369548585	66.0290742157613	3.38460509638063	319087.286916603	4095.99214236097	1307	2373677	115374.81	1679.45	396.78	8.9	12	10	5.9	9.9	6.7	13.8	4	8.4	10.7	5.4	14.3	9.4	8.5	8.3	11.9	9.1	13.2	2.8	18.2	4.4	14.5	3.7	0	9.5	10.6	10.6
1	L10	3	ERCC5	NM_000123	sample	30.7451181911614	207.212744090442	8.23020659966639	746934.458376156	3236.26098987727	19.5570400822199	80.8766700924974	3.6443307838214	395781.024665981	4163.18130588101	973	2737558	115765.28	1908.91	380.59	12.8	5.8	9	9.4	15.5	4.6	11.1	8.6	11.9	6	6.6	10.5	14.5	5.8	8.5	10.7	11.8	9.7	3.5	14	10	7.7	5.4	7.3	14.8	4.3	12.7
1	L11	1	PHF6	NM_032335	sample	30.2313323572474	207.344070278184	7.79148308248648	741699.486090776	3158.75895554768	20.8696925329429	92.9721815519766	3.91273107064093	482852.553440703	4455.99311089616	683	2720932	123185.91	1831.17	409.45	12.3	8.5	12.6	7.2	12	6.4	12.9	6.3	9.1	6.4	7.9	11.3	11	6.6	12.2	8.2	11.4	6.3	4.5	12.2	6.7	8.3	8.6	6	12	5.4	15.5
1	L11	2	PHF6	NM_032335	sample	30.9357142857143	203.105952380952	7.37559231328277	679766.772619048	2982.98207701494	17.9130952380952	71.8809523809524	3.44801432498516	347122.626190476	4070.63505886238	840	2559448	103938.26	1709.43	344.95	11.3	8.5	11.9	25.7	11.3	6.3	13	24.5	9.5	7.4	5.2	12.9	9.9	7.7	9.5	12.3	13.2	8.1	3.6	17	8	8.2	7.3	0	11.2	5.2	13.3
1	L11	3	PHF6	NM_032335	sample	28.8780231335436	193.869610935857	7.52410625560937	669604.25446898	2823.2299080787	18.1230283911672	77.0830704521556	3.36553329946809	364689.267087277	3705.56779863082	951	2370028	97321.5	1602.62	323.61	9	17.4	6.8	25.7	9.6	18.1	7.5	25.8	9.3	12.2	5.4	19.6	9	16.8	6.6	19.3	12	15.4	3.7	22.3	7.7	12.7	7.5	15.5	11.3	10.7	12.6
1	L12	1	BLM	NM_000057	sample	30.0849282296651	196.565789473684	6.97165154934343	664349.830143541	2983.67392176358	20.6267942583732	91.1997607655502	3.91258134972027	476408.672248804	4443.85669641737	836	2556944	135277.2	1710.21	449	11	12.1	17.5	5.4	11.1	12.9	17.8	4.8	6.5	10.8	8.5	11.2	9.6	13.4	12.4	10.3	11.8	7.9	3.9	14	7.2	15	8.9	6.6	11.2	11.4	17.7
1	L12	2	BLM	NM_000057	sample	30.217568947906	187.517875383044	7.12280071803581	631750.3340143	2969.88764877499	17.5035750766088	68.8815117466803	3.38089767205661	318798.597548519	3924.57747791564	979	2561906	120754.47	1708.4	404.93	10.5	9.7	14.5	12.6	11.2	7.9	14.7	10.8	8.7	10.7	5.5	13.8	10.9	10	6.2	11.5	12	10.5	2.5	17.5	7.8	13.7	4.7	0	11.2	9.1	10
1	L12	3	BLM	NM_000057	sample	27.1780962128966	169.718526100307	7.91352940945803	634453.93654043	3089.30962875832	17.5455475946776	71.1975435005118	3.40319261237164	347796.376663255	3997.87260244445	977	2661439	120789.94	1801.38	398.31	11.5	9	12.8	9.3	12.8	8.8	13.5	8	9.9	16.2	5	16.5	12.6	10.7	7.9	14	7.8	18.7	4.3	20.4	5.6	22.8	5.5	11.1	10.6	16	11.6
1	L13	1	ARID1A	NM_006015	sample	31.2756147540984	195.856557377049	7.15642963457393	628268.369877049	2868.31753580664	18.9610655737705	76.3883196721311	3.47523755036833	356129.5	3967.42886525091	976	2467937	116731.47	1605.62	380.43	7.8	11	9.3	6.9	8.4	13	10.2	6.1	6.9	13.6	4.6	14.5	7.5	15	5.2	14.3	13.9	7.4	3.8	16.7	6.7	12	5.4	7.7	8.8	9	9.7
1	L13	2	ARID1A	NM_006015	sample	28.64375	176.83125	6.80835074530895	664656.9125	3127.59736384989	16.546875	65.4484375	3.25371006813893	345419.5171875	4288.86863321491	640	2785460	143397.29	1863.56	485.11	14.7	7	24.4	5	16.2	6.6	25.6	4.7	9.8	19.5	5	19.2	13.8	11.2	13.1	10.5	9.1	13.9	3.6	21.9	6.6	20	5.8	0	12.5	15	11.2
1	L13	3	ARID1A	NM_006015	sample	29.6994727592267	214.214411247803	9.10475183365338	861982.312829525	3541.80184123093	18.2724077328647	74.6432337434095	3.4687840156909	402394.050966608	4557.42690150123	569	3054927	149339.44	2185.29	535.2	20.6	5.4	22.5	5.8	26.4	3.3	27.8	3.7	17.9	10.2	6.7	17.2	25.7	8.1	18.1	10.2	9.8	12.5	3.9	22.7	11.6	11.2	6.2	10.5	22.1	7.9	14.2
1	L14	1	EZH1	NM_001991	sample	27.8714121699196	185.459242250287	7.71142500567404	673630.847301952	3199.2423925055	20.2835820895522	88.6636050516648	3.98845127013178	461140.012629162	4575.81580134602	871	2617102	113302.69	1843.97	388.05	12.1	9.5	10.9	13.8	13.2	7.6	14.8	12.2	9.2	10.7	7.2	9.6	12.2	7.8	13	7.7	8.5	10	3.9	11	5.1	16.2	4.9	4.8	11.3	10.4	14.9
1	L14	2	EZH1	NM_001991	sample	30.5087719298246	191.43567251462	7.65094828316821	617219.946393762	2861.01977279293	18.5945419103314	73.2680311890838	3.48515389012801	321071.346978558	3856.36448394599	1026	2362036	109383.78	1597.33	363.5	7.7	14	8.8	13.5	8.2	12.1	10.5	12.8	7.4	10.9	5	11.7	6.6	14.2	4.6	12.6	12.3	8.3	3.4	13.5	5.7	13.2	5.4	0	8	10.6	9.2
1	L14	3	EZH1	NM_001991	sample	29.84375	181.958669354839	6.80355330591979	578237.464717742	2766.9158641857	17.1602822580645	64.4546370967742	3.15518934530023	286040.131048387	3744.36119575261	992	2289317	108851.23	1527.42	359.48	7.8	18.3	9.2	15.8	9.3	17.8	10.4	14	8	14.8	3.1	17	8.8	19.3	5.1	17.3	13.1	13.7	3	22	6.7	18.4	3.9	10.9	9.4	15.7	7.3
1	L15	1	ARID2	NM_152641	sample	29.0274949083503	187.834012219959	7.68445716866757	635356.635437882	3055.71204677522	18.5458248472505	79.1700610997963	3.79314156540764	405944.355397149	4345.48269519294	982	2416153	108898.32	1757.24	377.09	9.1	13.1	8.7	13.6	10.2	8.7	12.2	10.9	8.9	11.6	6.3	11.2	9.6	10	10.5	10.3	11.3	10.2	2.6	13.3	6.3	15.8	4.4	6.4	9.6	10.5	10.2
1	L15	2	ARID2	NM_152641	sample	27.8313725490196	181.722549019608	7.67576226157117	630503.543137255	3018.93851828222	16.9450980392157	66.8970588235294	3.39875184313932	326651.73627451	4050.55836899926	1020	2447304	102437.02	1749.99	355.89	9.2	13.8	7	15.8	13	9.5	9.8	13.1	9.2	11.1	5.2	13.4	11.4	12.4	8.3	12.5	9.6	14.6	2.8	16	5.9	15	4	0	9.5	10.7	10
1	L15	3	ARID2	NM_152641	sample	29.0518918918919	194.068108108108	7.67412361891881	671092.429189189	3102.73289571334	18.6194594594595	76.0637837837838	3.62954079645128	371009.101621622	4188.99807291433	925	2471736	106958.17	1778.92	365.5	9.7	9.9	6.6	10.1	14.2	5.7	9	5.8	12	8.3	6.5	11.1	12.1	6.9	8.4	10.7	8.9	9.4	3.1	13.8	6.9	9.5	5.1	7	11.8	6.2	10.4
1	L16	1	FLT4	NM_002020	sample	29.3876811594203	186.502717391304	7.6135371157268	647225.335144927	3091.26980831242	17.5978260869565	70.9936594202899	3.47581164758538	358099.231884058	4243.47514332079	1104	2570029	120652.52	1811.5	412.01	9.7	10.9	12	7.9	11.2	8.2	13.7	5.5	7.2	13.3	4.8	14.5	9.6	9.4	9.5	11.4	11.1	9.8	3.3	19.5	5.8	18.2	4.6	7.2	9.6	12.4	9.4
1	L16	2	FLT4	NM_002020	sample	31.3891257995736	198.611940298507	6.95478554401149	675155.973347548	3094.92725045013	19.1695095948827	77.5799573560768	3.49992665790251	361027.420042644	4066.10880285796	938	2582065	114412.96	1794.89	385.14	13.6	8	9.7	9.3	13.9	6.3	12.8	8.2	8.6	9.3	5.5	13.5	12.2	7.6	6.9	11	13.9	9.8	3.6	15.9	8	10.6	6.5	0	12.5	7.1	13.2
1	L16	3	FLT4	NM_002020	sample	30.2677484787018	186.703853955375	7.18734133606758	647533.762677485	3077.53147170834	18.8813387423935	72.9563894523327	3.41056963000366	333419.084178499	3995.90507634489	986	2609854	108958.31	1761.93	365.95	11.6	8.7	7.2	13.2	13	6.6	9.7	12.5	8.4	13.7	4	13	11.8	8.3	5.2	11.1	12	13.2	3.3	15	7.5	17.5	3.4	7.2	11.3	11.5	7.7
1	L17	1	RF	NA	Neutral	27.8819226750261	174.474399164054	7.79510629740501	604934.823406479	3058.65877575051	17.3437826541275	71.9613375130617	3.44991810406337	348653.13584117	4069.65069710997	957	2596131	125875.08	1779.49	429.43	11.4	9.9	13.2	6.9	11.1	9	13.7	4.8	7.5	19.6	4.6	18.3	9	11.2	9	15.4	9.4	13.8	2.4	21.2	5.5	26	4.2	11	7.8	17.5	9.1
1	L17	2	RF	NA	Neutral	28.8520041109969	175.068859198356	6.86528397111172	628281.088386434	3091.73421480849	15.4069886947585	60.4367934224049	3.22364140292127	292141.914696814	3942.09668623722	973	2610234	130703.74	1829.3	457.11	11.6	10.3	16.4	6	14.4	7.3	19.7	5.3	8.2	18.4	5.3	18.7	13.2	9.5	9.9	14.5	11	15.3	2.5	23.6	5.1	22.2	4.2	0	11.5	16	9.5
1	L17	3	RF	NA	Neutral	30.4690265486726	196.009955752212	7.64151278630106	695636.064159292	3114.66544636146	19.4977876106195	79.8241150442478	3.52375748672536	369776.256637168	4004.49268197936	904	2645706	110065.59	1805.64	362.01	11.9	7.6	6.7	8	12.8	7.2	8.5	6.2	10.3	11.6	4.6	13.3	11.4	8.1	4.9	10.8	10.4	10.1	4	16.2	8.1	13.2	5.9	7.7	12.9	8.3	12.1
1	L18	1	RF	NA	Neutral	28.8439073514602	184.02416918429	6.91544829839422	608565.990936556	3010.2551112036	20.159113796576	85.1943605236657	3.75106896896834	409441.209466264	4261.69627007139	993	2459463	114885.13	1709.04	387.45	9.4	10.2	9.1	8	11.1	8.5	11.9	6.8	8.5	13.1	4.7	10	9.3	11.5	6.7	8.8	11.1	9.9	3.1	13.7	5.2	17.9	5.8	5.7	8.9	12.6	13.1
1	L18	2	RF	NA	Neutral	30.0257048092869	175.101990049751	6.98746943502997	549885.74212272	2804.72362323437	16.8291873963516	63.2985074626866	3.1492807479932	277579.594527363	3736.80384201579	1206	2331211	112412.05	1571.63	368.33	8.3	13.8	9	8.6	8.8	12.7	10.2	8	7.2	16.4	3.4	15.9	7.8	17.9	3.6	13.5	12.1	11.8	2.1	19.2	5.3	19.3	4.3	0	8	15	7.3
1	L18	3	RF	NA	Neutral	30.2862985685072	184.717791411043	6.78433703479291	636508.215746421	3004.2002610967	19.1145194274029	78.4519427402863	3.58116009587405	377258.756646217	4087.91326267819	978	2579269	125727.15	1734.82	422.36	11	10	12.9	8.1	13.3	7.9	14.9	6.3	8	12.5	6.5	13.2	10.6	8.9	7.8	12.1	11.9	13.1	4.4	15.7	7.2	16.3	6.6	7.2	10.5	10.4	12.9
1	L19	1	RF	NA	Neutral	29.4038817005545	186.36876155268	7.65626104575108	628536.312384473	3018.30987844169	17.4842883548983	69.4658040665434	3.44980363034153	322720.213493531	4011.30227143119	1082	2455301	108150.57	1722.36	374.57	8.7	11.1	8	12.7	10.4	8.2	12.5	10.7	8.7	13.3	3.9	14	8.7	10.1	5.3	12.8	11.7	9.9	2.3	18.9	4.9	15.1	3	8	7.9	10.4	7.3
1	L19	2	RF	NA	Neutral	28.5678714859438	170.620883534137	7.7258614928844	598220.073895582	2988.37084907625	15.9927710843373	60.8489959839357	3.11168975995241	273381.641767068	3741.57944579116	1245	2464241	116907.6	1728.76	401.19	9.2	12.4	11.7	8.3	11.9	10	14.1	5.5	8.8	18.2	3.3	18.5	10.8	12.4	4.6	15.3	8.9	14.1	1.8	22.9	4.7	22.2	3.1	0	10	16.1	8
1	L19	3	RF	NA	Neutral	31.311170212766	195.572695035461	7.1132133286621	647268.829787234	2934.43166407152	18.1843971631206	70.7136524822695	3.33405787735084	320869.898049645	3832.80663791058	1128	2533788	107996.14	1674.62	357.01	11.1	10.5	7.8	10.7	11.4	10.7	8.7	10.3	7.7	9.5	3.5	13.9	10	12.1	5.9	13.6	13.2	8.4	3.2	18.4	7.9	13.3	5	9.1	11.7	9	8.3
1	L20	1	RF	NA	Neutral	29.4357066950053	194.45908607864	7.39813837847549	689691.804463337	3154.49916430925	18.7449521785335	77.8140276301807	3.65405219810226	371093.488841658	4110.76747296122	941	2649592	118786.25	1827.59	401.11	11.9	10.8	13.7	12.5	13.3	8	13.8	9.8	9.8	12.9	5.2	14.9	12	9.5	7.1	14.1	11.9	10.2	4.5	16.7	7.1	16.7	5.3	7.8	12.1	12	10.3
1	L20	2	RF	NA	Neutral	30.570297029703	191.687128712871	6.65824540936913	642493.827722772	2948.48822957922	18.2336633663366	69.4237623762376	3.25669296061289	311373.979207921	3855.946020942	1010	2539333	117702.29	1693.03	394.18	11.8	11	11.6	5.8	12.8	8.9	13.7	5.1	8.6	13.4	4.1	15.3	11	10.8	4.9	12.8	14	13.5	5.5	16.9	7.7	17.1	6.2	0	11.3	13.2	10.1
1	L20	3	RF	NA	Neutral	29.5434543454345	185.321232123212	7.15209062688444	641695.518151815	3092.5099979059	18.2035203520352	72.4455445544555	3.44006339010289	345495.941694169	4049.3734138658	909	2584962	121702.98	1798.56	416.9	11.9	10	11.7	7.9	14	6.7	14.7	7.2	10.2	12.9	4.7	15.1	12.2	9.7	7.7	11.6	12.3	14.7	4.2	19.4	7.8	17.5	5.2	8.9	12.9	11.6	9.6
1	L21	1	RF	NA	Neutral	28.1991869918699	171.443089430894	6.94343390890495	546021.673170732	2864.15350269436	17.2626016260163	67.0430894308943	3.35418158166876	308924.307317073	3950.71544650753	1230	2303235	116739.8	1635.76	403.75	6.5	15.6	11.4	9.3	9.5	12.1	14.2	5.6	5.9	16.2	2.8	15.3	7.6	15.3	4.1	14.1	9.7	11.5	1.7	19.1	3.9	22.1	2.8	8.3	6.8	15.9	6.6
1	L21	2	RF	NA	Neutral	30.8623771224307	193.898123324397	7.07553681487828	635572.672922252	2913.69797113466	17.5272564789991	65.4950848972297	3.22954580694361	285943.919571046	3741.31196086625	1119	2426104	108874.35	1668.17	363.94	9.8	13	8.5	7.8	9.7	10.7	9.6	5.6	8.1	9.7	3.7	13.5	9.1	12.4	3.9	13.6	12.9	9.7	2.9	17.1	7.1	12.3	3.4	0	10.1	9.2	7.8
1	L21	3	RF	NA	Neutral	30.1126620139581	180.882352941176	6.93789021255956	619368.376869392	2939.7702633118	17.7088733798604	69.7128614157527	3.38596836569875	307080.059820538	3788.46750078097	1003	2504355	110747.05	1679.81	367.61	10	14.1	7.5	11.5	10.4	11.3	9.3	10.6	6.7	14.7	5	14.1	8.7	13.3	5.2	15.1	11.8	10.5	2.5	18	6	16.2	4.5	9.6	9.2	11.8	7.4
1	L22	1	RF	NA	Neutral	28.9359658484525	191.440768409819	7.85905950182267	661183.772678762	3045.42511844212	18.7556029882604	78.2849519743863	3.64146708562435	382596.905016009	4163.8717269541	937	2495675	114018.27	1772.67	392.59	10.8	13.6	10.4	10.7	13.6	11.8	13.3	8.9	11.3	14.4	5.3	13.7	11.6	13.9	8.3	13.7	11.7	12	3.4	17.4	6	15.4	4.4	8.6	11.8	12	9.3
1	L22	2	RF	NA	Neutral	28.7625730994152	179.292397660819	7.12599173471175	615757.416374269	2977.66615410022	18.1263157894737	72.7251461988304	3.43032604991046	344699.522807018	3991.70883944714	855	2423224	118486.55	1716.98	405.88	11.3	13.3	11.5	5.1	12.6	11.3	14	3.7	10.4	16.8	6.4	15.7	11.8	15.2	7.6	12.5	10.1	12.6	3.3	17.8	6.9	19.5	6.1	0	12.5	15.8	12.4
1	L22	3	RF	NA	Neutral	28.8715710723192	191.294264339152	7.86735229503796	704927.649625935	3176.56002539768	18.4825436408978	76.4027431421446	3.61216454331844	378102.28553616	4201.2570039007	802	2637926	133033.98	1889.09	465.88	14.1	9.5	16.3	7.9	16	6.7	21.8	5.7	12.7	13.6	7.2	13.8	14.8	11.1	11.6	11.3	10.6	13.5	3.4	16.7	8	16.2	5.7	9.2	14	11.7	12.7
1	M03	1	OTNT	NA	Neutral	26.9943342776204	180.00283286119	7.63034262652711	635117.781869688	3094.76378946587	14.3966005665722	55.0198300283286	3.14868100657371	249474.021718602	3750.3775745997	1059	2509885	110819.93	1787.12	384.64	11.2	12.5	7.7	7.6	12.9	9.6	11.3	5	9.5	13.4	2.7	19.5	10.6	10	4	18.5	9	13.7	1	26.3	6.2	18.1	1.5	10.1	9.6	13	4.4
1	M03	2	OTNT	NA	Neutral	28.1283851554664	182.959879638917	7.29514508541645	617971.250752257	3001.75687522111	15.2978936810431	60.0270812437312	3.24661995691964	285834.925777332	3917.82099337647	997	2503077	108179.35	1710.81	359.97	8.8	10.1	9	11.7	12	7.9	10.6	9	11.6	11.8	5	17.5	11.7	9.5	6.7	15	8.9	14.5	1.8	21	5.4	16.2	3.6	0	8.7	10.4	7.1
1	M03	3	OTNT	NA	Neutral	29.2222222222222	179.819331526649	6.762453604391	588746.619692864	2910.57526362782	15.2240289069557	56.7705510388437	3.116473373076	242526.69467028	3608.79465124105	1107	2437824	99831.93	1666.68	333.3	8.8	11.3	5	15.1	10.3	8.4	6.8	15	9	13.4	2.6	19	8.5	9.9	3	18.3	9.8	11.9	1.7	25.2	6.9	16.6	2.3	12.4	8	11.1	3.9
1	M04	1	OTNT	NA	Neutral	27.7104111986002	178.103237095363	7.35585670260377	643489.370953631	3147.55483988279	16.7147856517935	68.9107611548556	3.57546351080806	333695.779527559	4081.37142776581	1143	2549627	113145	1811.09	385.43	9.3	9.4	8.9	10.7	11.2	6.6	11.5	8.2	7.4	14.5	4.4	15.6	10	6.5	6.8	13.9	10.9	13.3	1.9	19.1	5	19.5	3.2	9	8.6	12.8	8.1
1	M04	2	OTNT	NA	Neutral	28.7485659655832	187.145315487572	7.43771920018639	668471.905353728	3066.67580166684	16.9110898661568	70.2131931166348	3.51015969936553	339209.015296367	4082.29223863596	1046	2593589	108442.49	1759.43	363.37	11.1	13.1	8	11.4	12.7	10.2	10.4	8.2	8.7	10.7	5.7	13.5	10.7	9.8	7.6	10.5	9.2	13.1	2.8	19.3	7.1	16	5.8	0	11	10.6	11.9
1	M04	3	OTNT	NA	Neutral	30.2505175983437	186.855072463768	6.74715468635952	638558.504140787	2985.0875870813	18.0165631469979	75.3012422360248	3.60949360332489	368033.032091097	4131.86423278786	966	2602367	127503.02	1722.07	419.47	11.1	8.2	12.9	5.1	10.8	7.8	12.7	4.3	8.8	12	6.7	14.2	8.8	9.7	9	12.8	13.4	10.9	3	17.5	6.5	14	5.8	9.8	8.9	9.2	11.1
1	M05	1	OTNT	NA	Neutral	26.9077490774908	166.394833948339	6.60519457402987	560681.029520295	2894.95801709242	14.8247232472325	58.2140221402214	3.19397634707767	267619.475092251	3749.67171458759	1084	2482847	111814.29	1646.28	371.08	9.8	11.8	8.2	12.2	8.9	11.8	10.4	11.7	6.5	22	3.4	20.8	8.4	15.7	4.1	20	9.6	16.5	1.9	26.7	5.4	27	2.2	12.9	8.9	22.2	6.1
1	M05	2	OTNT	NA	Neutral	28.6326889279438	177.887521968366	7.63133045446618	607035.646748682	3022.76862828655	15.670474516696	60.4042179261863	3.27086822730787	266643.375219684	3763.25575733168	1138	2462120	105616.48	1718.92	355.22	10.2	11.5	7.5	9.1	11.4	8.3	9	6.1	7.7	8.8	3.7	13.6	10.2	7.3	4.7	13.8	8.4	11.8	1.9	18.6	5.6	16.9	3.1	0	9.3	10.2	6.5
1	M05	3	OTNT	NA	Neutral	27.1487922705314	167.657971014493	6.86073412215248	593742.987439614	3015.8615527905	15.7294685990338	63.2966183574879	3.35925177008863	294931.746859903	3913.78931724292	1035	2563237	114478.4	1750.6	386.41	10.9	10	11.4	15	13.2	8.8	13.3	13.8	8.9	19.3	4.7	18	11.2	12.6	6.7	15	10	17.7	2.5	24.7	6.5	25.2	3	12.3	10.2	19.1	8.4
1	M06	1	OTNT	NA	Neutral	26.5794743429287	190.257822277847	9.67296010728444	777089.678347935	3434.66909117335	15.9637046307885	72.334167709637	3.58602814641876	409249.04505632	4349.16787729849	799	3028322	147460.44	2081.55	506.16	19.5	8.3	23.2	7.6	20.4	6.1	24.4	4.6	12.3	16.3	8.8	22.9	17.9	6.6	14.4	16.5	8.1	16.6	3.6	28.5	9.5	22.8	6.4	15.3	15.9	15.4	14.3
1	M06	2	OTNT	NA	Neutral	26.2477718360071	172.966131907308	7.01729413688059	612752.094474153	3134.53190859994	15.9750445632799	67.0196078431373	3.65105278923188	341166.164884135	4290.58475873534	1122	2536321	121657.8	1831.11	429.43	12.5	12.3	13.5	11.9	15.4	4.5	18.2	10.3	10.5	11.1	8.6	11.8	14.4	5.9	11.9	9.7	7.1	19.8	2.6	17.5	6.1	21.1	4.7	0	10.7	13.6	11.2
1	M06	3	OTNT	NA	Neutral	27.1752921535893	178.328046744574	7.31805154340951	604239.670283806	3020.62717740797	17.1519198664441	70.6085141903172	3.5938535426126	338311.794657763	4123.03966297645	1198	2470675	118641.81	1731.54	405.82	9.8	10.4	10.2	7.3	13.2	7.8	12.1	4.3	11.6	10.8	5.9	13.3	11.4	10	8.6	10.1	7.3	17.4	2.1	18.2	7	18.8	4.5	8.4	10.5	12.8	9.9
1	M07	1	OTNT	NA	Neutral	26.7960893854749	168.808193668529	7.35815127902011	585828.611731844	3040.16797784	14.7690875232775	59.6145251396648	3.30467536808494	275809.323091248	3807.78279804142	1074	2518330	113259.06	1743.74	382.28	10.8	11	9.7	10.4	11	8.5	12.4	8.2	8.4	19.6	3.8	19.3	10.1	10.1	5	17.6	9.3	17.2	1.5	28.1	5	25.2	2.7	12.1	9.3	19.2	5.7
1	M07	2	OTNT	NA	Neutral	27.2197265625	165.21875	6.55900147318267	574316.994140625	3054.30457915377	13.623046875	51.80078125	3.06991286840809	239663.25390625	3808.76337992224	1024	2630081	114453.34	1760.57	381.35	12.5	7.6	9	9.7	12.8	6.4	12.6	8.6	7.9	19.3	3.9	21.1	11.8	6.8	6.3	15.7	8.5	19	1.2	29	5.5	25.8	2.2	0	10.4	17.6	6.2
1	M07	3	OTNT	NA	Neutral	25.9928507596068	156.246648793566	6.49778576246848	532098.351206434	2975.17290484424	13.8096514745308	53.3029490616622	3.13415828884788	238797.245755139	3641.8344601795	1119	2343162	99512.97	1675.93	341.17	9	14.7	6.9	23.5	11.6	11.3	9.6	22.2	8	18	4.5	21.5	11.3	13.1	4.3	20.6	7.4	20.6	1.2	28.5	3.9	27.4	1.9	15.5	8.6	19.7	5.3
1	M08	1	OTNT	NA	Neutral	27.4139414802065	190.018932874355	7.59938465767341	687219.717728055	3142.30823362781	18.6041308089501	80.3993115318416	3.79551576768582	403348.916523236	4343.46890974	1162	2581530	109610.48	1831.2	376.01	11.1	12.2	7.9	12.7	13	8.1	10.9	9.8	10.2	11	5.6	10.4	11.1	8.3	8.1	8.9	8.1	12	3	16.4	7.1	16.7	5.2	6.1	11.3	11.9	12
1	M08	2	OTNT	NA	Neutral	26.9406934306569	175.625912408759	7.37298584102793	629731.047445255	3163.37568902507	14.8284671532847	57.8740875912409	3.18574068525859	278866.66149635	4029.94906279258	1096	2556645	114458.36	1890.88	400.04	11.6	7.6	9.9	8.5	15.9	4.6	14.8	6.1	10.9	14.2	4.4	21.4	13	5.9	7.8	11.3	8.4	16.9	2.6	25.2	5	19.8	4.3	0	10.3	13.2	7.7
1	M08	3	OTNT	NA	Neutral	27.6069094304388	175.90756302521	7.38403721557565	626703.420168067	3129.73466432628	16.6704014939309	66.9775910364146	3.41200319166544	305532.229691877	3896.89043559881	1071	2543886	102197.63	1829.27	356.38	11.3	11.2	8	21	14	7.1	10.9	19.2	10.5	11.6	5.5	16.8	13.3	9.2	5	15.4	9.7	17	3.3	21.6	6.1	19.2	4.6	10.6	11.8	12.4	9.6
1	M09	1	DNM2	NM_001005362	sample	29.3213321332133	177.010801080108	7.5531245101735	586006.855085509	2815.79742897366	13.8685868586859	50.1008100810081	2.90105284692469	215308.737173717	3529.16508601499	1111	2410887	112345.7	1596.28	374.8	7.5	17	7.7	8.1	7.6	14.8	10.3	7.3	5.9	19.4	2	23.9	6.3	19.8	2.7	23	13.1	13.4	1.4	30.5	6.6	23.8	1.1	15.6	8	19.9	3.3
1	M09	2	DNM2	NM_001005362	sample	30.0188195038494	166.357570573139	6.35153160839559	517929.00427716	2779.2650886135	12.7656116338751	44.3567151411463	2.67038767686689	199127.494439692	3605.55752480091	1169	2357949	123460.54	1561.08	413.06	8.8	12.7	13.2	4.8	8.5	11.5	15.7	3.9	5.4	21	1.8	26.6	7.3	15.7	3.1	17.2	11.2	11.8	1.3	33	4.9	22.3	1.6	0	7.4	16.3	3.9
1	M09	3	DNM2	NM_001005362	sample	28.2217973231358	166.984703632887	6.96182086560211	579940.988527725	2867.06634315333	14.1290630975143	51.7418738049713	2.93498853797059	230740.159655832	3622.37936577433	1046	2410362	112082.85	1633.51	382.3	10.4	20.8	9.2	13.9	11.6	16.9	12.9	11.7	6.4	17.5	2.6	22.8	10.6	20.7	3.8	18.4	9.5	16.6	2	30	6.7	24.4	1.9	15.5	9.7	20.1	4.3
1	M10	1	PRF1	NM_005041	sample	29.1943031536114	191.014242115972	7.15066689267206	657344.399796541	3058.89169447354	19.618514750763	82.3713123092574	3.73179207831777	398954.219735504	4237.69712260911	983	2572702	117567.49	1727.63	390.26	11.6	11.6	9.7	5.7	9.8	7.6	10.7	3.3	8.1	12.3	4.7	10.5	9	9.1	6.3	10	11.9	10.7	3.8	13.7	7.9	17.1	5	5.9	10.6	11.6	11.2
1	M10	2	PRF1	NM_005041	sample	27.7856494096276	174.700272479564	7.00311354363694	573983.769300636	2885.94141017504	18.5376930063579	74.7856494096276	3.56051794290668	353677.078110808	4138.89505999302	1101	2397983	118359.1	1623.8	395.77	8	12.7	11.5	4.5	10.8	11.1	13.4	4	9.3	13.3	6	11.4	10.3	11.7	7.5	7.9	8.9	15.5	3.3	14.5	5.3	21.3	5.3	0	8.2	14.4	11.7
1	M10	3	PRF1	NM_005041	sample	26.7997870074547	165.828541001065	6.7922470082104	561303.697550586	2776.18308082293	17.5015974440895	73.8402555910543	3.45614366090169	366626.774227902	3973.68285486838	939	2237632	100924.73	1564.94	352.61	12.1	23.6	8.2	22.3	11.7	20.4	11.6	19.9	7.2	18.8	6	16.4	9.9	20	8.8	15.8	8.1	19.4	3.2	20.4	6.4	22.2	6	12.4	10.2	19.8	11.5
1	M11	1	DSN1	NM_024918	sample	31.0987124463519	195.898068669528	7.26973924170971	640650.913090129	2962.56526808646	20.4892703862661	86.0568669527897	3.75329720526457	415498.807939914	4272.42284932744	932	2524066	115248.57	1680.12	383.43	9.8	12.2	9	8.5	9.5	10	10.4	6.9	7.8	12.2	4.8	9.1	8.4	11.8	6.9	8.4	13.6	7.2	3.2	13.1	6.1	10.8	4.9	6.8	10.5	9.1	11.4
1	M11	2	DSN1	NM_024918	sample	29.6137184115523	176.537003610108	6.40505999001924	539243.688628159	2786.5897987886	19.1561371841155	78.4882671480144	3.62212804966208	365445.094765343	4035.2773609481	1108	2244954	108197.27	1528.17	357.2	6.1	13.4	6.4	8.5	5.7	11.7	7.4	7	4.9	10.4	4.8	11	5.1	11.8	6	10.4	10.5	8.8	2.9	13.1	3.2	12.6	6	0	5.5	9.4	13.3
1	M11	3	DSN1	NM_024918	sample	28.5359712230216	174.139388489209	7.50053529517807	587999.79766187	2891.76588359871	18.6573741007194	73.8741007194245	3.44595854966129	336961.392086331	3897.71347738417	1112	2368578	109108.73	1625.92	367.41	7.6	15.3	6.5	10.6	9.9	13.8	10.1	9.7	7.6	12.8	4.1	12.4	9.1	14	5.5	12.1	9.4	12.5	3	14.9	5.3	18.3	4.2	7.7	8.9	12.2	8.6
1	M12	1	CBLB	NM_170662	sample	27.7919075144509	179.983484723369	7.41819045816796	605701.639966969	2966.3123781372	15.2815854665566	57.2237819983485	3.07412129507067	257646.803468208	3693.57390145852	1211	2426303	99883.69	1701.22	339.01	8.6	12.1	7.8	22.2	9.5	10.9	8.6	19.9	8.5	16.4	1.8	20.7	8.6	13.5	3.1	20.9	9.7	11.6	1.8	24.9	5	18	1.9	11.8	8.7	14.1	4.4
1	M12	2	CBLB	NM_170662	sample	28.4914004914005	192.574938574939	8.22826478520328	689963.094185094	3205.00472766516	14.6429156429156	54.2874692874693	3.05327338635808	250263.778050778	3765.8765299802	1221	2507202	81982.11	1856.65	283.18	10.7	12.2	5.3	34.8	14.1	8.4	7.8	32.4	11.7	8.4	2.8	18.3	14.2	7.5	5.2	16.6	8.2	12.2	2.1	25.5	6.1	11.1	2.8	0	12.6	6.9	6.7
1	M12	3	CBLB	NM_170662	sample	28.2119102861562	175.897911832947	6.8372229784583	601220.165506574	3010.58442148107	15.1337973704563	57.8700696055684	3.13622863549799	261306.806651199	3668.31018197595	1293	2459651	98858.93	1684.2	327.19	8.2	9	3.9	13	10.4	5.8	5	11.1	8.7	12.9	3.2	19.2	9	6.6	4.3	17.7	10.8	13.5	1.6	27.3	4.5	15.9	3.1	13.5	8.4	11.2	6
1	M13	1	EP300	NM_001429	sample	30.0076745970837	176.850345356869	6.73908972177513	543001.13123561	2765.02404519872	18.6132003069839	76.2279355333845	3.51486570875156	362085.838066002	4080.11049134329	1303	2249303	117917.64	1497.25	389.56	6	16.1	10.1	7.9	5.5	19.3	10.7	5.8	5.1	15	3.8	13.1	5.5	19.3	4.6	12.3	13.2	7.6	3.6	17.4	4.8	17.7	4.9	7.8	6	13.4	8.9
1	M13	2	EP300	NM_001429	sample	29.5957284515637	169.077803203661	6.53445211629545	482256.168573608	2600.84017094621	18.0518688024409	72.8642257818459	3.45538491894374	330613.870327994	3899.44819498374	1311	2121348	119032.67	1414.86	389.79	4.8	19	10.8	6.1	5.9	19.7	10.2	4.5	4.8	13.7	5.2	13.9	4.1	21.1	4.7	12.5	10.5	10.8	3.5	17.6	3.5	18.2	6.6	0	4.9	14	11.3
1	M13	3	EP300	NM_001429	sample	30.4363636363636	175.536363636364	6.3225372031702	529918.684848485	2697.0617076767	18.0651515151515	69.4113636363636	3.29264817274924	315232.931060606	3875.34075987859	1320	2228102	109284.64	1462.34	358.22	6.1	18.3	7.6	10.9	7.3	17.5	9.2	9.1	5.3	12.2	2.4	14.8	5.5	17.6	4.4	13.1	12.8	10.4	3.3	18.8	5.8	16.6	3.9	9.7	6.9	12.3	8.3
1	M14	1	PHOX2B	NM_003924	sample	29.4096834264432	184.599627560521	7.16123902914323	631645.347299814	3015.7509804474	17.8854748603352	71.2225325884544	3.43853881578982	334448.215083799	4074.50970466922	1074	2515562	113399.3	1743.67	385.87	9.2	12.2	7.5	9.4	9.5	7.3	10.9	7.2	7.2	14.1	2.6	14.7	8.6	8.7	4.9	11.6	12.9	10.7	2.6	17.6	6.2	17.6	2.8	8.4	9.5	11.8	8.2
1	M14	2	PHOX2B	NM_003924	sample	29.3475783475783	185.228869895537	7.57587861952985	622839.230769231	3060.06520580524	17.2792022792023	66.5745489078822	3.25936120416175	305687.834757835	3924.98776422332	1053	2490753	106559.5	1763.77	357.65	9.8	8.5	7.8	10.2	12.4	6.7	10.3	8.2	10.4	11.1	3.7	15.2	12.2	8.2	4.7	12.1	10.8	11.6	2.8	16.8	5.9	13.3	3.9	0	10.6	9.3	9.3
1	M14	3	PHOX2B	NM_003924	sample	30.9269035532995	204.691370558376	7.85060521662836	718093.953299492	3137.09262997907	19.3005076142132	75.7380710659898	3.48094531238336	341243.506598985	3988.24798371065	985	2613593	108328.27	1817.09	363.03	11.2	7.4	7.7	11.2	15.8	6	9.6	8.9	12.7	6.5	3.2	12.8	14.7	7.1	5.9	10.8	12	9.1	3.8	15	8.4	8.6	4.2	7	13	5.4	8.7
1	M15	1	LATS1	NM_004690	sample	27.9930898321816	183.002961500494	7.54242399548493	683312.901283317	3236.08397462641	16.3237907206318	64.5942744323791	3.37222811347652	313386.187561698	4083.20766388131	1013	2711082	115630.79	1896.91	392.68	14.2	13.9	12.3	22.4	16.8	11.8	14.4	20.4	9.9	15.5	3.4	16	16	11.3	6.4	13.9	10.5	12.9	3	22.5	7.8	22.2	3.2	10.3	14	16.1	7.1
1	M15	2	LATS1	NM_004690	sample	29.3870665417057	179.096532333646	7.36503993371413	601003.738519213	2931.82024676827	16.153701968135	61.5398313027179	3.14044464372526	280316.439550141	3830.88148945761	1067	2483618	104929.87	1662.99	341.38	11	13.1	7.2	12.6	11	11.4	8.1	9.8	8	11.9	2.6	15.7	9.4	10.8	3.7	13.6	11.2	11	2.3	20.8	5.5	17.9	3.8	0	9.6	12	7.4
1	M15	3	LATS1	NM_004690	sample	28.7722117202268	178.865784499055	7.50386908579511	617322.125708885	2947.70383811173	17.3393194706994	67.1512287334594	3.330279419163	314958.406427221	3985.01461315635	1058	2524806	113905.52	1642.81	367.33	9.5	10.8	9.3	8.1	10	12.1	9	6	9.5	12.4	3.2	14.7	9.8	10.8	5.8	11.2	10.2	13.3	2.5	19.2	6.9	18.6	4.1	9	11	13.4	7.5
1	M16	1	CUL3	NM_003590	sample	29.1221153846154	175.752884615385	6.43022439911661	625973.391346154	2999.58620721354	16.0788461538462	63.4288461538462	3.34569164512391	301033.376923077	3962.39654799978	1040	2608947	119855.91	1716.41	403.69	11.7	13.3	9.7	7.6	10.2	9.6	11.8	6	6.2	19.4	3	16.3	9.9	11.2	4.9	14.1	11.8	12.4	2.3	22.5	6.3	25.7	2.4	9.1	10.8	18.3	7
1	M16	2	CUL3	NM_003590	sample	27.6409266409266	163.931274131274	6.60573571982617	580137.41003861	2961.30360189048	14.4301158301158	52.8015444015444	3.01916233340349	232981.437065637	3730.26364402527	1295	2530622	112977.04	1689.49	384.34	11	14.2	11.3	10	10	11	13.1	8.4	6.3	20.3	2.4	18.8	8.8	10.7	3.5	13.6	10.3	19	2	25.6	6.1	28.8	1.9	0	8.6	21.5	4.9
1	M16	3	CUL3	NM_003590	sample	26.9713114754098	162.486885245902	6.92516332686385	578481.626229508	3034.14477893422	14.2631147540984	51.6327868852459	2.99871515614095	222330.369672131	3606.99443462689	1220	2509849	107138.85	1738.43	365.41	9.6	13.2	7.5	16.3	12.5	11.9	10	13.2	9.1	16.4	1.8	19.2	10.6	10.8	2.5	17.2	8.4	20	1.9	27.9	4.9	25.2	1.9	12.9	9.1	17.3	4.1
1	M17	1	OTNT	NA	Neutral	28.9564356435644	175.819801980198	6.90454709390344	601361.932673267	3002.95706666244	17.6009900990099	71.2524752475248	3.52127943599931	346673.722772277	4204.79980818256	1010	2461957	123835.71	1723.5	431.18	8.9	12.4	13.5	8.5	10.9	11.6	15.3	6.4	5.4	17.8	5	14.7	9.5	14.5	7.7	10.7	11.6	11.2	2.1	19.2	6.7	22.7	3.6	7.9	9.1	15	8.4
1	M17	2	OTNT	NA	Neutral	27.2764158918005	166.585798816568	8.6569581119872	612541.870667794	3049.88506581526	15.5139475908707	58.1521555367709	3.08666454307938	264837.475063398	3820.93628347509	1183	2553180	117124.23	1818.15	401.8	11	13.3	12.3	9.7	12.9	9.8	17.2	6.9	9.1	17.6	3.1	18.9	11.2	12.8	5.2	14.5	9.5	17.7	1.9	23.5	5.6	24.4	2.8	0	9.6	18.5	7.3
1	M17	3	OTNT	NA	Neutral	28.7807339449541	191.692660550459	8.0662231153006	724402.056880734	3200.21045559391	16.4091743119266	65.054128440367	3.29404429587054	318753.934862385	4023.91064205746	1090	2691695	122118.07	1898.42	425.15	13.4	9.1	11.9	7.2	16.5	6.1	15.8	5.6	11.9	13.6	4.9	18.7	14	8.5	9.9	14.2	11.7	13	3.4	22.8	8.8	17.8	4.4	13.2	13.8	12.7	9.1
1	M18	1	OTNT	NA	Neutral	26.7005813953488	167.892441860465	7.06870830986928	590643.282945736	3086.10629697631	14.9350775193798	59.2587209302326	3.15960281068293	287139.782945736	3906.29527172837	1032	2538465	113322.04	1819.31	389.82	11.6	10.9	9.5	11	13.1	5.4	12	8.7	10	22.3	4.1	23.6	10.7	8.2	5.6	16.6	9.3	15.9	2.6	27.4	5.7	28.9	3.4	14.1	10.2	19.5	7.7
1	M18	2	OTNT	NA	Neutral	28.681146025878	172.562846580407	6.48728244901159	580194.643253235	2939.89930598752	16.6441774491682	64.5693160813309	3.30382432941972	300071.949168207	3906.32661080332	1082	2425429	112973.74	1690.18	381.98	10.8	13.3	9.7	11.8	12.4	9.6	12.6	8.9	8.7	17.7	5	15	10.6	13.6	6.7	14	11	16.9	2.1	17.8	6.4	20.9	4.5	0	9.5	15.6	8.5
1	M18	3	OTNT	NA	Neutral	28.6805942432683	180.267409470752	6.72531988570818	636312.801299907	3064.86571123385	17.4001857010214	67.2739090064995	3.31716516951856	313783.808727948	3995.91315405216	1077	2557331	119627.89	1775.1	407.46	12.6	10.4	11.1	8.8	14.9	8.2	14.6	6.5	9.8	16.3	3.5	15.7	13.3	9.7	7.4	11.5	11	15.6	2.4	20	7.3	21.2	3.2	8.7	13.5	15.7	7.3
1	M19	1	OTNT	NA	Neutral	28.3057199211045	177.508875739645	7.03300046411565	620365.731755424	3046.81725218918	18.1568047337278	74.0364891518738	3.55974480526719	371883.936883629	4259.06293608398	1014	2530510	129803.71	1774.86	452.39	10.9	14	15.9	7.3	12.1	9.5	21.2	5.2	6.9	17.6	4.7	12.5	10.7	11	9.8	11.4	11.6	14.1	3.9	18	6.8	23.3	5.1	7.8	10.7	16.7	10.6
1	M19	2	OTNT	NA	Neutral	27.5255813953488	164.804651162791	7.44779373944645	594321.75255814	2990.15926938953	15.2855813953488	57.6251162790698	3.03096813273963	267396.64372093	3809.38752433902	1075	2489724	116598.43	1748.88	390.93	9.9	12.5	11.8	10.9	10	11.9	14	9.6	6.9	19.6	3.7	20.7	9.7	15.3	5.9	14	9.5	19.1	2.1	24.7	4.9	26.4	3.5	0	9.1	20.7	9.2
1	M19	3	OTNT	NA	Neutral	27.2668308702791	162.825944170772	6.2824284613266	475185.829228243	2412.35378235395	15.3686371100164	57.5246305418719	3.13198187803535	254083.720032841	3680.17339001493	1218	1813052	89916.92	1319.95	311.9	7.1	38.1	7.1	32.7	10.3	34.6	9.4	29.4	8.5	19.5	3	19.5	9.3	35.5	4.7	18.2	10.2	22.4	1.9	25.8	5.6	26.3	2.4	14.1	9.1	30.9	5.2
1	M20	1	OTNT	NA	Neutral	26.7204861111111	164.873263888889	6.64824611632535	553089.778645833	2868.69881664972	17.3402777777778	69.1935763888889	3.35190996457174	327174.122395833	3908.29421751285	1152	2242084	114357.18	1626.47	394.79	7.6	19.7	8.9	8.9	9.5	16.9	13.3	7.6	7.2	22.4	3.2	17.6	8.1	18.7	5.5	15.6	9.3	17.5	2.6	20.3	4.6	28.1	3.8	10.2	8.4	22.4	7.8
1	M20	2	OTNT	NA	Neutral	26.2737535277516	159.49012229539	6.44588703822033	568908.250235183	3016.0031516004	15.31326434619	59.4600188146754	3.22138138732685	291175.454374412	3984.42300690349	1063	2488237	119102.22	1759.94	411.45	11.5	13.8	13.3	9.8	14.4	8.4	17.6	8.3	8.1	20.6	6.4	16.4	12.1	11.2	8.9	13.3	7.1	21.4	2.5	22.8	5.6	29.7	4.4	0	10.7	20.7	9.8
1	M20	3	OTNT	NA	Neutral	27.6433506044905	177.209844559585	7.19641685444428	639320.854058722	3078.73913179968	16.9421416234888	69.4620034542314	3.46148827243493	341707.912780656	4016.46529923267	1158	2479269	114034.52	1799.93	396.17	10.7	13.9	10.4	10.9	14.4	7.4	13.9	6.6	9.6	13.6	6.6	15	13	10.4	6.9	14.3	8.6	16.8	3.1	20.5	6.8	20.3	4.1	10.5	12.2	14.7	9.2
1	M21	1	OTNT	NA	Neutral	26.7851314596555	165.650951949229	7.29296491647382	606955.845874887	3088.40954338124	16.4632819582956	66.8748866727108	3.47411643851238	335124.149592022	4177.4037710287	1103	2571033	128910.09	1812.33	450.64	10.5	13.2	16	8.9	12.8	9.2	18.1	6.8	8.1	23.7	5	16.8	10.6	14.2	8.9	13.9	9.7	17.8	1.6	20.4	6	29.3	2.9	8.7	9.7	22.3	8.2
1	M21	2	OTNT	NA	Neutral	28.7089627391742	175.238670694864	6.96449356202918	570582.393756294	2892.19032520343	18.2839879154079	74.0100704934542	3.60779446429085	347176.340382679	4054.48253333742	993	2364710	113548	1636.94	377.54	9	13.2	10.2	7.6	11	11.6	11.5	6.9	8.8	14.3	6.2	11	10.3	14.9	8.7	10.9	9.1	13.6	3.6	14.2	5.7	18.2	6	0	9.6	14.1	13.1
1	M21	3	OTNT	NA	Neutral	30.307621671258	186.389348025712	6.57200504835052	623185.650137741	2945.82131550686	17.9201101928375	69.6280991735537	3.3631653058663	321346.27456382	3932.44004402318	1089	2494219	103444.59	1681.99	344.26	11.5	11.3	5.6	17.3	11.9	10.4	8.8	15.5	9.9	15.1	3.7	14.3	11.1	12	6.3	13.1	12.1	12.6	2.6	19.1	7.1	16.5	2.8	8.3	11.8	12.8	8.4
1	M22	1	OTNT	NA	Neutral	28.5870786516854	175.75936329588	7.30586805666619	610688.147003745	3027.81765010398	18.502808988764	74.4728464419476	3.54745608811416	365112.3417603	4192.06843255035	1068	2564824	124756.84	1758.97	417.01	10.3	10.1	12.8	5.3	10.8	7.7	14.7	4.1	7.5	19.9	5.2	14	8.6	10.6	7.5	12.1	9.7	11.6	2.7	15.9	5.4	21.3	3.7	7.4	9.1	14.7	9.6
1	M22	2	OTNT	NA	Neutral	28.035204567079	171.276879162702	7.49935122573035	581237.110371075	2923.60789303933	15.5242626070409	58.3320647002854	3.10089698883778	266610.392959087	3750.17435978709	1051	2353282	104267.32	1703.16	364.91	9.9	17.8	10.3	18.3	11.4	14.2	14.2	15.3	8.3	16.3	4.5	19.4	10.2	16.7	6.9	18.8	8.9	16.7	1.9	22.9	5.6	22.3	3.9	0	9.5	16.5	9.1
1	M22	3	OTNT	NA	Neutral	30.3269398430689	185.522231909329	7.21844562576352	615345.460331299	2852.40073545035	18.4437663469922	72.6704446381866	3.41186852594494	332888.344376635	3931.38565208422	1147	2434856	114783.83	1639.08	378.22	9.2	15.3	10.5	12.8	10.6	12.6	12	11.4	7.8	13.3	3.8	13.6	8.9	15.3	5.4	12.6	12.6	11.3	3.2	17.3	7.7	16.4	4.4	9.6	10.8	12.8	9.1
1	N03	1	PLK1	NA	Negative	24.615141955836	194.679810725552	13.795998246944	967491.949526814	3933.251868346	14.5488958990536	65.6892744479495	3.00727613877993	361671.460567823	3656.33805758193	634	3192844	161081.47	2534.31	591.63	23.3	21.6	30.3	15.9	25.6	9.3	35.3	9.9	22.1	15.6	6.8	34.7	24.6	10.7	12.5	29.2	10.1	30.4	6	39	13.7	31.7	6.8	28.5	22.1	20.7	13.7
1	N03	2	PLK1	NA	Negative	24.9764705882353	201.888235294118	12.3061378903556	1111903.71176471	4222.59489742703	13.8382352941176	62.8352941176471	3.10724167183919	379050.591176471	4041.94663597214	340	3611142	180686.29	2767.62	657.93	32.1	17.4	36.5	10.6	39.4	2.6	45	4.4	26.8	17.1	10.9	34.1	35.3	7.1	21.2	23.8	10.9	31.2	6.5	37.6	17.1	25.3	9.4	0	28.2	19.4	17.6
1	N03	3	PLK1	NA	Negative	26.2765072765073	195.496881496881	8.8666939548991	853183.600831601	3429.87452943232	15.983367983368	71.5135135135135	3.35941704486321	381289.785862786	3811.83972420438	481	2949839	144693.57	2065.9	516.59	21.6	27	25.8	13.5	24.7	12.5	30.4	6.9	18.5	11.2	8.9	25.6	23.7	12.5	12.7	24.3	11	28.5	5	29.9	16	27.2	8.3	22	19.8	18.3	15
1	N04	1	PLK1	NA	Negative	23.0412371134021	185.754295532646	13.310242953886	944912.498281787	3794.77350311855	14.860824742268	69.5807560137457	3.22873500925627	426360.087628866	4081.42503045049	582	3209324	167812.18	2447.7	626.49	24.6	23	33.3	14.9	27.5	9.6	40.9	8.2	20.6	16.5	8.2	31.6	24.6	11.2	19.8	24.7	8.1	30.9	5.7	38.1	12.9	33.8	7.6	25.1	21.3	24.4	16.7
1	N04	2	PLK1	NA	Negative	26.4302600472813	224.271867612293	14.0482333347116	1166330.72813239	4069.62091592402	13.0236406619385	54.177304964539	2.50119138424764	307030.80141844	3425.89579034516	423	3721162	164091.18	2706.6	580	34.8	19.1	34.3	22.9	37.6	6.1	39.5	15.4	29.6	13.5	5.9	40	33.3	9.2	11.6	32.4	11.6	30.3	6.9	44.9	19.9	24.3	7.3	0	31.2	17	14.4
1	N04	3	PLK1	NA	Negative	26.5788497217069	194.439703153989	9.29599424293049	850468.131725417	3642.63345703602	16.9962894248609	81.0760667903525	3.70720683019015	476837.307977737	4405.47674785865	539	3105258	176018.06	2270.78	637.25	23.9	19.9	32.3	9.6	26.5	5.6	39.5	3.3	16.3	14.3	14.3	21.9	25.8	6.9	23.7	15.8	10.4	26.9	6.9	28.6	13.5	25.6	10	17.3	22.4	18	21.2
1	N05	1	PLK1	NA	Negative	25.2607709750567	214.566893424036	15.9487207777712	1099133.77097506	4018.87854832329	15.718820861678	71.3446712018141	3.25228317858621	381479.410430839	3850.01383339854	441	3434969	153280.54	2641.52	560.93	25.2	16.6	28.1	13.2	28.8	5	33.1	5.7	20.9	9.1	7	29.9	25.2	7.3	11.1	25.9	9.3	25.4	4.8	35.4	14.3	21.3	7.5	22.9	22.2	14.5	13.2
1	N05	2	PLK1	NA	Negative	25.8669950738916	210.862068965517	10.3341100743303	1071305.45812808	3949.99191891753	16.0665024630542	80.564039408867	3.60134021845367	511460.719211823	4331.95072813626	406	3515071	195176.85	2520.93	744.25	27.3	23.6	38.2	14.5	34.2	6.2	43.8	5.9	24.9	14.5	17	30.5	32.8	10.1	26.1	25.6	12.1	32.3	8.1	35	16.7	26.4	14.8	0	25.9	19.5	24.1
1	N05	3	PLK1	NA	Negative	26.8683127572016	224.814814814815	15.9587786656482	1179196.23868313	4172.24712074591	17.0164609053498	80.9547325102881	3.44310998649898	475396.024691358	4154.53966069363	486	3738534	165215.09	2693.41	564.82	30.9	16.7	33.7	14	33.3	5.1	34	8.2	24.1	9.9	11.9	27.4	31.9	4.3	21.2	22.4	11.3	27.2	8	31.7	21.6	22.6	13.2	24.5	29.4	13.8	22.2
1	N06	1	PLK1	NA	Negative	25.2647814910026	202.203084832905	12.1890560199439	956700.748071979	3875.78936763471	16.5038560411311	81.0642673521851	3.76987441140037	519163.616966581	4652.20372976747	389	3320607	193088.81	2459.43	726.58	27.2	18.5	42.2	5.9	32.4	5.7	50.4	1.8	21.3	17.5	14.1	26.2	29.3	7.5	23.7	15.4	8	28	6.7	30.8	14.7	28.5	11.3	18.3	23.7	18	19.8
1	N06	2	PLK1	NA	Negative	24.5926966292135	210.544943820225	12.6403617894505	1111574.73595506	4259.65225236673	17.0224719101124	88.3848314606742	4.04603326281635	596421.426966292	4882.33785766932	356	3654042	206661.92	2775.23	777.89	32.6	15.2	45.5	11.2	40.2	3.7	50.3	4.2	27.8	12.6	18	22.8	39.9	4.2	32.3	18.8	9.3	34.3	7.3	26.1	17.4	23.3	17.1	0	28.7	16	29.5
1	N06	3	PLK1	NA	Negative	25.1106094808126	205.76072234763	10.4906734197573	1052532.8013544	4020.06404766033	14.0857787810384	67.3679458239278	3.30168543630202	392409.237020316	3949.40412357804	443	3670093	172953.62	2521.11	607.92	32.1	15.6	32.1	12.6	37.9	3.8	36.8	7.7	23.3	17.2	12.2	33	35.4	7	18.7	24.4	9	32.7	4.5	40.4	17.8	28.2	9.5	28.7	30.5	20.1	17.4
1	N07	1	PLK1	NA	Negative	25.0697674418605	193.16976744186	13.9737754252586	1005477.75116279	3941.16865871948	14.3162790697674	65.7720930232558	4.01787120428901	387346.793023256	4122.12297968259	430	3590465	179001.07	2554.16	639.6	27.7	16	35.6	14.9	30.7	5.1	38.6	9.8	17.7	23.5	9.3	28.8	28.8	7.2	18.8	24.9	11.4	29.5	5.1	37.4	13.3	35.6	6.7	24.7	24.2	24.9	15.8
1	N07	2	PLK1	NA	Negative	27.9676470588235	241.164705882353	11.8855433517102	1206776.22941176	4164.6981082326	16.2176470588235	74.3735294117647	3.37413526250147	411669.285294118	3942.62311183942	340	3816789	153367.08	2739.94	540.68	36.2	12.6	28.8	12.9	41.2	2.9	34.4	9.1	26.8	6.2	10	25.3	39.4	4.4	16.8	21.8	10.9	23.5	6.8	30.6	23.2	17.6	10.9	0	31.8	10.9	17.9
1	N07	3	PLK1	NA	Negative	24.6055684454756	189.821345707657	11.0017874815901	961829.24361949	3753.77685230591	14.5290023201856	68.1345707656613	3.19486369612924	412069.591647332	3988.49481077576	431	3597599	204268.77	2430.66	698.03	29.7	16.9	42	10.2	28.1	4.9	45	4.2	19	21.8	11.4	32.9	26.7	10.7	18.8	26.5	10.4	32.9	5.8	39.4	15.3	32.9	8.8	28.5	23.4	25.3	16.7
1	N08	1	PLK1	NA	Negative	25.5612903225806	209.086021505376	14.138563282787	1047807.56129032	3972.6995838847	17.2924731182796	86.2623655913979	3.84512353835793	517292.696774194	4413.08616164891	465	3399263	158627.38	2559.35	598.85	28.6	18.1	31.4	17.6	27.5	5.6	38.1	12.7	19.6	14.4	14.2	23.9	26.7	7.1	22.6	20	10.1	27.3	8.4	31	17	26.9	11	18.9	23	17.2	21.1
1	N08	2	PLK1	NA	Negative	24.625	212.424019607843	15.7033103743414	1100232.81127451	4035.75841610806	17.5735294117647	87.0049019607843	3.97761816862793	543567.090686274	4704.66351302555	408	3474709	178203.59	2613	638.68	27.7	16.4	36	7.6	32.8	5.6	44.4	3.2	23.8	8.6	18.9	20.8	32.1	6.6	29.4	15.7	7.4	27.2	6.4	24.8	15.2	20.6	14.7	0	27	11.8	28.4
1	N08	3	PLK1	NA	Negative	25.2050561797753	203.963483146067	11.448278755779	1204039.78932584	4489.46662257412	17.5505617977528	93.876404494382	4.39495435306603	670016.699438202	4887.06402885322	356	4017363	211213.88	2928.81	775.08	36.5	16.6	41.3	11.8	43.5	3.1	51.4	5.3	24.7	16.6	20.5	26.7	41.6	7	36.5	19.4	10.4	32.9	9.3	32.3	19.4	28.7	17.1	21.1	32.3	20.8	30.1
1	N09	1	CIC	NM_015125	sample	27.9278523489933	165.85822147651	6.17573889688396	505507.929530201	2772.39276078176	17.0478187919463	69.4622483221476	3.46962377301181	326886.5	3994.35875763504	1192	2238892	105362.17	1532.04	356.53	5.8	17.3	5.5	11.2	6	13.3	8	10.3	4	15.9	4.9	16.4	4.7	14.9	4.9	14	9	12.2	1.9	19.9	3.7	21.1	2.3	9.9	4.9	16	6.5
1	N09	2	CIC	NM_015125	sample	29.2598130841122	179.31308411215	6.91309402707756	579572.586915888	2845.64395694746	16.5598130841122	66.5327102803738	3.3445747192114	306226.659813084	3846.06908410954	1070	2316511	106247.92	1624.53	358.55	7.8	14.1	8.8	15.6	8.6	9.6	11.4	12.2	6.9	10.6	4.7	16.1	7.7	12.8	6.4	13.5	9.4	9.4	3	20.7	4.9	13.6	5.3	0	6.9	10	9.8
1	N09	3	CIC	NM_015125	sample	29.2750210260723	177.932716568545	6.76390433041625	533531.835155593	2687.74278934988	16.3885618166527	63.1816652649285	3.33284250798262	270238.573591253	3654.33351464426	1189	2160997	99225.66	1484.81	331.18	5.7	19.4	3.9	13.1	6.1	16.2	5.7	12.4	6.6	8.9	3.6	14.6	5.5	18.1	2.9	18.5	10.5	10	1.6	21.8	4.9	14	2.8	9.3	5.6	11	5.7
1	N10	1	SMARCA4	NM_003072	sample	29.0392720306513	182.286398467433	7.1520973679901	600268.847701149	2892.20816697784	18.1791187739464	76.7978927203065	3.66441921647805	368954.566091954	4136.49180848045	1044	2335504	108127.81	1623.54	363.66	7.6	14.4	7.4	11	7.4	10.8	9	9.2	6.8	13.8	5.1	12.8	6.9	12	5.7	12.5	11.8	11.3	2.7	16.4	5.1	16.6	4	6.7	7.6	11.9	9.8
1	N10	2	SMARCA4	NM_003072	sample	30.7358997314235	187.580125335721	7.34723838922468	600231.386750224	2903.3013148523	17.2327663384064	67.5998209489705	3.3721734520668	301371.136078782	3833.87383174274	1117	2399784	103041.55	1668.55	349.54	9.2	14.1	7.9	14.1	8.8	8.8	9.9	13.4	7.1	10.1	4.7	12.7	7.8	11.6	4.5	13.2	12.4	10	2.4	17.5	6.2	13.7	4.3	0	8.5	9.4	7.5
1	N10	3	SMARCA4	NM_003072	sample	31.3813131313131	178.479797979798	6.46748399741894	566775.96969697	2810.53798721636	18.1220538720539	69.4520202020202	3.38108043186338	309937.695286195	3923.07968168113	1188	2350964	114001.23	1567.85	380.65	8.7	15.3	7.9	6.5	7.7	13	10.1	4.2	4.5	13.8	3.6	12.5	6.8	14.5	4.6	11.5	13.8	9.8	3	17.4	5.6	14.9	2.9	5.9	8.3	9.9	6.8
1	N11	1	DOT1L	NM_032482	sample	28.3780260707635	174.204841713222	6.83440160054849	553928.019553073	2842.50415485646	16.2504655493482	61.6070763500931	3.22360105028084	269890.738361266	3733.57119050077	1074	2380798	104895.05	1617.41	343.7	8.5	12.1	6.8	13.3	8	12.6	7.9	11.8	7.4	16.2	1.7	16.7	6.9	17.1	3.3	18.6	10.9	10.3	1.5	20.9	4	19.7	2	8.9	7.3	14.9	3.9
1	N11	2	DOT1L	NM_032482	sample	31.1118421052632	191.003759398496	6.84886142479942	645562.485902256	2854.70982621274	17.3843984962406	65.7565789473684	3.24659742462534	298288.591165414	3918.4145375616	1064	2563716	117509.49	1638.29	381.96	10.3	10.5	10.2	5.3	9.9	11.2	11.3	4.1	8.2	12	3.2	14.1	8.6	12.4	5.5	9.9	13.3	9.5	3	17.6	7	11.8	3.2	0	9.3	8.7	7.2
1	N11	3	DOT1L	NM_032482	sample	30.5489989462592	191.346680716544	6.6964849688164	631172.849315068	2906.80027129295	17.2866174920969	66.9346680716544	3.15869265579926	297652.456269758	3653.61440912588	949	2565030	111850.1	1668.17	362.19	12.1	10.1	8.4	9.5	11.8	9.4	8.3	8	8.7	11.1	2.8	19.9	10.3	12.4	4.3	17	9.8	9.5	2.3	22.9	7.8	13.9	3.7	14.5	12	10.5	8.4
1	N12	1	XPC	NM_004628	sample	30.9728132387707	206.730496453901	8.68817547972968	742869.339243499	3150.76473823968	16.0283687943262	57.4775413711584	2.75411924345273	257958.186761229	3640.93693670834	846	2775086	116197.95	1906.72	378.95	15	6.3	13.5	14.1	14.3	7.9	12.6	12.9	13.2	14.8	0.7	26.8	11.8	11.2	2.7	20.9	11.8	6	2.5	29.4	9.5	11.1	3.1	16	13.8	7.8	5
1	N12	2	XPC	NM_004628	sample	30.2246153846154	207.94	9.41457798457549	787527.318461538	3252.09971631933	14.7015384615385	52.6692307692308	2.67010221654856	262611.841538462	3786.59361923139	650	2985730	133225.14	2025.84	442.22	21.1	5.4	19.1	6.9	20.3	5.1	18.5	5.8	14.5	11.8	3.5	27.8	15.2	9.5	8.6	17.5	11.5	9.7	3.4	29.8	11.8	13.4	5.1	0	19.8	9.7	8.8
1	N12	3	XPC	NM_004628	sample	30.4001892147588	178.771050141911	6.70918786358614	564935.810785241	2824.98178956283	14.9640491958373	51.0624408703879	2.66076217061158	207324.701986755	3274.02646588561	1057	2444251	109036.3	1631.76	360.35	10	9	6.6	8.8	11.3	9.8	8.2	7.8	8.8	16.1	0.9	26.2	8.8	15.2	1.5	27	12	10.3	2.6	29.7	6.2	17.6	2.4	17.3	9.6	12.6	3.9
1	N13	1	EXT1	NM_000127	sample	29.6757493188011	184.756584922797	6.86257325803824	586853.952770209	2869.35796242454	17.9800181653043	71.6430517711172	3.44758930223988	332021.709355132	4008.68668710623	1101	2442449	118925.91	1634.24	401.47	7.9	11.4	11	5.9	7.9	9.5	12.5	3.8	5.9	12.7	3.5	13.5	6	11.5	3.7	14	11.4	7.3	2.3	18.2	5.3	16.3	3.5	7.4	6.6	11.7	8.3
1	N13	2	EXT1	NM_000127	sample	30.1588785046729	183.716510903427	6.45652814414387	567108.509865005	2718.49813067589	17.9190031152648	68.717549325026	3.30279095269604	296392.426791277	3709.61046331488	963	2345668	107606.48	1490.16	356.74	8.1	14.1	7.7	10.6	7.6	17.5	8.5	10.1	6.6	12.5	3.6	15.5	6.5	17.8	3.1	14.6	11.9	11.2	2	18	4.3	15	4.7	0	7.7	12.3	8.4
1	N13	3	EXT1	NM_000127	sample	29.9537856440511	184.111111111111	6.72884589347166	586664.80432645	2825.75370813312	17.4247787610619	68.0462143559489	3.28648433500604	304877.105211406	3796.8439875107	1017	2420142	114613.26	1563.63	371.73	8	11.5	8.8	8.9	9.2	13.6	11.1	8.8	6.8	11.6	3.6	16.3	7.8	12.3	4.8	14.4	10.8	10.4	1.9	20	6	14.1	3.5	10.5	8.5	9.7	7.2
1	N14	1	MSH6	NM_000179	sample	29.127868852459	187.43606557377	6.75100241375942	638028.254644809	3022.21787751557	18.1836065573771	72.8655737704918	3.46922369385069	350871.907103825	4121.42337550187	915	2545566	112951.97	1749.04	383.04	11.1	11.1	8.3	8.4	11.4	8.9	11.1	7.7	8.1	13.1	4.2	15.4	9.1	10.7	6.4	12.1	10.9	8.6	3.2	16.7	6.4	16.5	3.5	7.5	9.9	11	8.2
1	N14	2	MSH6	NM_000179	sample	29.3466796875	168.5078125	6.82660915453889	533260.899414063	2800.71197365507	17.236328125	67.033203125	3.27242821046893	306069.532226563	3882.1803624688	1024	2346289	108534.46	1564.99	358.48	8.2	12.7	7.9	9.3	7.9	16.5	10.8	10.3	5	17.5	4.2	15.4	7.2	16.7	6.3	14.3	11.2	13.2	2.8	18.6	5.5	20.8	5.3	0	6.9	17.3	9.9
1	N14	3	MSH6	NM_000179	sample	29.0526315789474	171.115193644489	6.17210358960399	568010.90367428	2812.85749137697	18.5819265143992	74.0943396226415	3.35332784046351	348343.838133069	3961.11223836897	1007	2435940	117508.29	1596.16	387.25	8.5	13	8.9	7.9	9.4	13.4	10.8	6.5	8	17.5	4.3	15.8	8.6	16.2	6.5	12.4	8.4	11.7	2.9	19.3	6.3	21.7	4.8	9.6	9	16.5	10.2
1	N15	1	FANCC	NM_000136	sample	29.4025465230167	183.054848188051	6.66572092711536	586698.095004897	2803.30533363473	18.0372184133203	71.152791380999	3.43558427788343	335545.023506366	4097.08272186222	1021	2372332	111680.29	1564.15	362.7	8.2	14.2	8	8.8	6.8	14.8	7.4	8.6	6.1	15.3	2.4	12.9	5.3	17.2	5.1	11.5	11.4	8.8	2	16.7	5.7	18.5	2.1	6.6	7.7	14.8	7.8
1	N15	2	FANCC	NM_000136	sample	30.8177525967894	181.464589235127	6.29552786420875	548816.855524079	2749.40968303029	15.5892351274788	56.1973559962229	2.84784781472779	246519.797922568	3530.95085613181	1059	2402963	111003.75	1573.87	359.54	8.3	10.4	10.3	12.5	9.6	14	10.6	10.2	6.4	16	1.9	21.6	7.8	17.9	2.5	19.9	12.1	10	1.8	25.8	5.2	16.6	3.6	0	8.3	12.7	6.6
1	N15	3	FANCC	NM_000136	sample	28.3913043478261	183.440217391304	7.33910987863498	653883.256521739	3084.48084060253	15.3913043478261	56.9336956521739	3.07907687467676	259970.156521739	3792.27619362663	920	2557225	117749.91	1816.05	410.66	12.6	13.6	10.5	9.6	15.3	9.6	14	6.3	11.6	12.3	2.9	17.9	12.7	13.2	6.3	17.3	10.2	14.6	2.4	25.2	7.9	18	2.9	12.2	12.5	11.8	6.1
1	N16	1	NCOR1	NM_006311	sample	29.6299902629017	172.684518013632	6.63047963946142	570726.76630964	2838.74683143944	19.4634858812074	78.5160662122687	3.49502257068926	374647.913339825	4107.14927228312	1027	2391826	125222.35	1566.83	408.81	9.3	17.3	12.4	5.4	8.7	20.2	13.1	4.3	5.3	20.6	3.7	14.2	7.4	18.6	5.9	11.8	12.3	11.7	4.2	16.7	6.2	25	5.1	7.7	7.6	18.5	10.2
1	N16	2	NCOR1	NM_006311	sample	32.3286147623863	186.111223458038	6.41702430557957	581345.776541962	2762.77196386359	19.469160768453	80.0455005055612	3.50706009594521	375479.202224469	4001.43884769675	989	2463653	121352.36	1512.53	379.88	10.5	11.1	10.9	4.9	8	17.4	9.5	4.6	5.7	14.1	5.9	13.3	7.6	16.5	7.1	11.9	14.8	9.7	5.4	16.9	7.5	16.7	8.1	0	9.1	13.5	14.4
1	N16	3	NCOR1	NM_006311	sample	31.5600393700787	178.719488188976	6.33819062537744	545304.349409449	2732.14873113233	18.9507874015748	73.8966535433071	3.26893560664128	338705.867125984	3927.7812024813	1016	2306413	117989.81	1473.79	376.23	7.5	13.4	10.3	6	6.9	17.9	9.7	4.6	6.1	15.5	2.6	15.2	5.7	18.7	4.3	11.8	12.8	11.3	3.1	19.2	6.5	17.9	5.1	10.7	8.7	13.6	9.7
1	N17	1	PLK1	NA	Negative	27.0723684210526	203.263157894737	10.228019075282	933827.881578947	3846.0655448909	18.9342105263158	96.3190789473684	4.83829620388688	704040.164473684	5779.5649029296	304	3384192	213086.9	2337.16	736.6	25.7	5.6	51	1.6	26	4.6	50	1	14.5	13.8	18.4	21.1	26	5.9	42.1	9.5	9.9	18.1	6.6	20.1	11.5	21.4	13.2	11.5	21.1	12.8	31.6
1	N17	2	PLK1	NA	Negative	28.3485714285714	208.354285714286	12.1044292313434	917699.602857143	3697.2779188453	17.1285714285714	75.98	3.61666503219698	460072.165714286	4786.61031555286	350	3279028	164055.87	2302.76	562.33	22.9	6.3	34.3	5.4	23.7	3.4	34.6	3.7	16.3	17.7	11.7	26.9	21.1	5.4	27.4	10.6	10.3	21.1	5.7	25.7	15.4	22	10.3	0	23.1	15.1	20.6
1	N17	3	PLK1	NA	Negative	28.4101876675603	221.316353887399	13.1484577537837	1012938.10991957	3672.72934514952	20.1876675603217	97.6809651474531	4.4520290050723	611210.798927614	5221.23793249463	373	3235641	181624.35	2284.17	625.97	18.2	7.8	35.1	2.9	22.5	3.5	40.2	2.7	16.1	5.6	18	13.7	22.3	4.8	33.5	6.2	9.4	14.7	6.7	16.6	14.2	10.7	13.1	7.2	19.3	6.7	29
1	N18	1	PLK1	NA	Negative	24.9008097165992	169.538461538462	9.76578638804908	734112.386639676	3511.87803956203	15.1761133603239	68.5101214574899	3.66083077140884	443299.957489879	4877.40078254363	494	3041089	173168.82	2133.68	591.69	20.6	8.7	32.8	4.3	21.1	4	36.4	2.2	11.1	25.9	11.5	28.5	20.2	6.9	25.5	14.2	7.3	22.7	4.3	30	8.7	32.6	7.5	17.2	16.4	23.9	17.4
1	N18	2	PLK1	NA	Negative	28.6885245901639	206.319672131148	8.16800249890222	830147.207650273	3543.17697922479	19.9617486338798	102.270491803279	5.41095823782294	736551.612021858	5907.06741005196	366	3155239	204468.22	2128.76	703.16	22.4	6	42.1	1.9	24	2.7	42.9	0.5	15	9	23	17.8	24.3	3.3	44	4.1	12	17.2	7.4	14.5	11.7	14.5	18.9	0	23.5	9	35.2
1	N18	3	PLK1	NA	Negative	29.2922374429224	218.383561643836	9.69721034616941	931386.132420091	3664.15467175361	19.9452054794521	101.963470319635	4.81777432376624	709363.251141552	5560.83304912361	219	3419236	195276.63	2281.17	668.67	24.7	4.1	41.6	1.4	34.2	1.4	45.7	0.5	15.5	10.5	21.5	21.5	28.3	4.1	38.8	7.8	11	14.6	7.8	18.3	14.6	15.1	16.4	12.8	23.3	6.8	34.2
1	N19	1	PLK1	NA	Negative	24.8977272727273	178.640151515152	9.61469740866159	852902.367424242	3732.94630535253	16.3409090909091	80.8219696969697	4.32191512332368	609234.268939394	5801.60953897393	264	3365496	230298.56	2319.81	781.14	29.2	7.6	48.5	1.9	29.2	5.7	56.1	0	14	29.5	15.9	25.4	29.2	7.2	42.4	9.8	8.7	27.3	3.4	24.6	12.1	34.1	9.1	14	21.6	25	26.5
1	N19	2	PLK1	NA	Negative	28.5402298850575	199.256704980843	7.85156535793453	835013.555555556	3516.93332138251	17.9578544061303	81.7854406130268	4.00245124323713	556315.122605364	5435.04879727513	261	3166101	201014.39	2166.36	691.18	21.5	5.4	46.4	0.8	22.6	3.8	49.8	0.8	13	14.9	16.9	25.7	23.4	7.7	37.9	8	8	20.3	7.3	23	10	18	13	0	18	12.6	31
1	N19	3	PLK1	NA	Negative	25.625	199.162878787879	15.5407569993052	921263.553030303	3844.7418565429	18.4280303030303	84.3598484848485	4.22297299488773	556624.534090909	5276.33760016798	264	3233285	181471.59	2458.76	657.66	22.3	5.7	36	2.7	30.7	1.9	40.5	0.4	21.2	17.8	15.2	23.9	29.2	4.9	35.2	9.1	7.2	19.3	6.1	21.2	12.1	20.8	9.5	13.3	23.5	15.2	23.5
1	N20	1	PLK1	NA	Negative	26.0736434108527	199.27519379845	8.22316304041772	874178.34496124	3730.2935163028	19.3100775193798	101.174418604651	4.81433933813781	737404.403100775	5752.6532027544	258	3221961	199759.22	2215.32	676.41	24.8	10.5	39.1	2.7	28.3	4.3	43	1.2	15.1	14.7	20.9	15.9	25.2	7	39.5	9.7	8.5	18.6	5.8	17.1	11.2	22.5	12.4	8.9	22.1	14	28.7
1	N20	2	PLK1	NA	Negative	27.1340996168582	202.965517241379	10.2330939455115	845172.210727969	3670.04734865029	19.176245210728	95.8850574712644	4.39933597205298	655565.425287356	5551.21969269931	261	3000082	182119.77	2237.98	626.31	20.3	6.5	37.5	1.9	25.7	4.2	46	0.4	19.2	10.7	22.6	17.6	25.7	7.3	42.1	8.4	7.3	18.4	7.3	17.2	8.8	15.3	18	0	21.1	10.3	36.8
1	N20	3	PLK1	NA	Negative	20.9360465116279	155.488372093023	6.68142428724501	647687.802325581	2954.68779933859	14.8982558139535	79.3837209302326	3.95086326508508	587490.261627907	4904.13693194267	344	2384053	177427.31	1724.82	656.84	17.7	30.5	36.6	21.5	22.7	23.5	43.9	19.2	12.8	30.8	18.9	35.8	24.1	23.8	39.2	24.4	5.8	37.8	4.4	35.2	9.6	37.8	14.2	27.9	16.6	31.4	27
1	N21	1	PLK1	NA	Negative	29.4210526315789	209.799498746867	8.25711089142702	838804.79197995	3509.38246670025	20.6390977443609	104.160401002506	5.30085311026779	712134.285714286	5575.97643950253	399	3051776	185540.74	2091.81	623.28	18	6.3	41.6	4.5	19	4.8	41.6	2.8	11.8	13.3	18.3	20.3	18.3	8.5	34.6	7.5	10.3	11.3	7.3	15.8	9.8	15.5	14.5	9.8	17	10.8	31.8
1	N21	2	PLK1	NA	Negative	29.723991507431	213.675159235669	8.99776275876512	851125.388535032	3481.06763340403	19.2250530785563	83.7430997876858	3.89628888708002	513436.182590234	4972.38036455845	471	3018994	166128.15	2113.01	546.94	19.3	7.4	34.8	3.2	20.6	3.4	36.7	1.5	14.2	9.3	11.7	19.1	18.9	5.3	27.2	8.9	11.9	13	9.6	16.1	12.7	14.9	11	0	18.9	8.7	23.8
1	N21	3	PLK1	NA	Negative	25.7491166077739	197.975265017668	8.87891515196018	901326.667844523	3625.68014877348	20.0106007067138	98.6996466431095	4.33895493670717	684505.731448763	5659.84602113851	283	3166520	203274.28	2186.15	692.61	20.1	12	39.9	4.6	28.3	7.4	44.9	2.8	19.1	14.5	18.4	19.1	24.7	9.5	43.5	8.5	6.7	23	8.5	19.8	13.4	21.9	12.7	13.4	20.5	13.8	34.3
1	N22	1	PLK1	NA	Negative	28.5702917771883	211.259946949602	10.3648387661448	855324.289124668	3532.69895892782	20.2838196286472	100.665782493369	4.48762939629631	679257.716180371	5564.68333405796	377	3075458	177127.24	2115.02	594.43	19.6	7.7	34	2.4	17.8	4.2	36.1	1.9	13.5	10.1	19.6	16.4	16.7	5.8	36.6	6.9	11.1	14.9	6.9	16.2	12.2	16.2	15.9	8.2	18	9	30.2
1	N22	2	PLK1	NA	Negative	29.7208672086721	224.756097560976	9.09522372308605	966777.317073171	3547.76858295185	20.0948509485095	95.6558265582656	4.36105949064702	637612.040650407	5550.01164056383	369	3179094	164954.84	2145.22	579.3	22.5	10	33.9	5.4	22.5	4.3	37.1	4.1	14.9	7.6	19.8	16.5	22	5.7	38.5	5.4	11.9	15.7	6.8	15.4	14.4	12.7	16	0	21.7	7.9	30.9
1	N22	3	PLK1	NA	Negative	29.3097165991903	209.376518218623	8.42255284102279	798648.034412956	3396.13219294386	19.4595141700405	87.9736842105263	4.07903677079967	519565.603238866	4999.59251108771	494	2766029	158426.97	2027.14	544.2	19	8.9	28.1	3	20	5.5	30.8	1.4	15	6.3	13.2	19.2	18.2	7.3	28.9	7.9	10.3	15.2	5.7	19.6	13	13.2	11.3	9.1	21.5	8.5	24.3
