# Supplementary material for: TRACERx analysis identifies a role for FAT1 in regulating chromosomal instability and whole-genome doubling via Hippo signalling
Source: Nat Cell Biol. 2024 Dec 30;27(1):154–68. doi: 10.1038/s41556-024-01558-w (PMC11735399; doi:10.1038/s41556-024-01558-w)
Supplement: Supplementary file 17 — Statistical source data. [file 41556_2024_1558_MOESM17_ESM.zip › extended fig1/ext fig1A source/data/rawData/GIN_H1650_RPApT21.txt]

screenPlateOrder	plateWell	replicateNo	Content	ContentAnno	ContentType	MEAN_ObjectSpotTotalCountCh2	MEAN_ObjectSpotTotalAreaCh2	MEAN_ObjectSpotAvgAreaCh2	MEAN_ObjectSpotTotalIntenCh2	MEAN_ObjectSpotAvgIntenCh2	MEAN_ObjectSpotTotalCountCh3	MEAN_ObjectSpotTotalAreaCh3	MEAN_ObjectSpotAvgAreaCh3	MEAN_ObjectSpotTotalIntenCh3	MEAN_ObjectSpotAvgIntenCh3	ValidObjectCount	percentHIGH_SpotAvgAreaCh2	percentHIGH_SpotAvgAreaCh3	percentHIGH_SpotAvgIntenCh2	percentLOW_SpotAvgIntenCh2	percentHIGH_SpotAvgIntenCh3	percentHIGH_SpotCountCh2	percentHIGH_SpotCountCh3	percentHIGH_SpotTotalAreaCh2	percentHIGH_SpotTotalAreaCh3	percentHIGH_SpotTotalIntenCh2	percentHIGH_SpotTotalIntenCh3	MEAN_Circ_TotalIntenCh2	MEAN_Circ_TotalIntenCh3	MEAN_Circ_AvgIntenCh2	MEAN_Circ_AvgIntenCh3	percentHIGH_Circ_TotalIntenCh2	percentLOW_Circ_TotalIntenCh2	percentHIGH_Circ_TotalIntenCh3	percentLOW_Circ_TotalIntenCh3	percentHIGH_Circ_AvgIntenCh2	percentLOW_Circ_AvgIntenCh2	percentHIGH_Circ_AvgIntenCh3	percentLOW_Circ_AvgIntenCh3
1	C03	1	53BP1	NA	Positive	5.08793103448276	20.6137931034483	3.66017629607008	133938.386206897	2950.24528951704	2.19827586206897	7.03103448275862	1.01028354315008	44564.6034482759	1629.76318466812	580	3.4	6	2.9	31.9	0.9	33.3	15.7	21.4	24.1	25	24	1277892.6	120455.63	1078.52	433.16	21.9	2.6	7.4	9	20.5	0	7.6	7.2
1	C03	2	53BP1	NA	Positive	3.37853107344633	14.7005649717514	3.90414987526439	99926.1770244821	2255.13778439095	5.49152542372881	15.2655367231638	1.56421474664116	96367.5235404896	3046.65639155152	531	3.2	6.4	3	41.2	0.9	11.7	43.3	11.3	51	14.5	52.4	1110754.8	150761	851.94	553.54	15.1	2.6	12.6	3.4	12.4	0	12.4	1.7
1	C03	3	53BP1	NA	Positive	4.26111111111111	20.2888888888889	4.06953945551023	151892.224074074	3178.70833190244	1.58148148148148	5.25185185185185	1.37003148247379	34421.8185185185	1885.38525792116	540	9.3	10.9	4.6	0	2	30	12.6	24.8	26.3	29.3	29.3	1317225.7	172533.47	1106.26	609.68	22.2	0.7	19.3	3.1	20.9	0	16.9	2.4
1	C04	1	53BP1	NA	Positive	4.95373665480427	22.0996441281139	5.23747661665762	162304.067615658	3381.78425143149	2.90569395017794	8.41637010676157	1.26368894956129	56025.2366548043	2225.71443098592	562	4.3	8.7	5.2	27.6	0.9	33.8	24.4	20.8	34.9	24.2	35.8	1406929.7	166158.71	1240.64	615.55	23.5	1.8	13.9	3.4	22.6	0	14.2	2.3
1	C04	2	53BP1	NA	Positive	3.41038525963149	14.2345058626466	3.13669840860802	100985.690117253	2617.23117970801	2.86264656616415	6.8676716917923	1.15894894145788	43573.1557788945	2476.61236028807	597	4.2	5.2	4.4	37.5	0.8	12.7	24.8	12.6	33.2	15.7	34.7	1182031	188044.39	921	670.15	16.8	1.3	22.1	3.2	14.6	0	21.8	2.8
1	C04	3	53BP1	NA	Positive	4.33653846153846	20.2230769230769	4.61902251712437	154067.384615385	3091.66172433722	1.83461538461538	5.22692307692308	1.17045925626118	32637.6326923077	1900.74575618544	520	8.5	7.7	6.3	0	1.5	29.8	15	24.6	26.2	29.4	29.2	1354251.7	162846.46	1192.99	585.77	24.6	1	18.1	4	23.5	0	16.7	2.7
1	C05	1	53BP1	NA	Positive	4.33423180592992	17.4097035040431	3.08361316159982	115469.46361186	2810.6721002888	1.71159029649596	5.69137466307278	0.994848130072958	38096.5943396226	1569.17493309048	742	4.9	7.5	3.8	36.7	1.5	33.2	12.5	19.3	21.7	22.1	21.6	1275576.4	138379.61	1036.51	507.01	23.6	1.2	10	6.5	19.5	0	10.4	5.8
1	C05	2	53BP1	NA	Positive	4.73913043478261	20.1269565217391	3.48917507165899	129960.791304348	3103.83051714996	2.61217391304348	8.00521739130435	1.36686141447085	47283	1812.18327529757	575	4.9	10.8	4.9	27.3	1.6	18.3	19.7	19	34.1	24.2	33	1167272.2	69492.71	1004.82	261.4	18.1	2.4	2.6	19.8	17.4	0	3	22.3
1	C05	3	53BP1	NA	Positive	3.93236714975845	17.5507246376812	4.08325301509692	121588.138486312	3017.93890366645	2.35748792270531	7.23510466988728	1.14995362350903	41393.5088566828	1766.8184304212	621	7.7	7.1	3.2	0	1.1	27.7	17.1	21.3	27.1	26.4	29.1	1159917.1	105086.13	1019.47	383.53	20.3	1.3	7.1	6.3	18.5	0	7.1	7.2
1	C06	1	53BP1	NA	Positive	3.81638846737481	14.040971168437	2.85215824116108	90484.7860394537	2649.12433720408	3.1638846737481	8.12291350531108	1.10452843903223	54706.6358118361	2466.56265114277	659	3.3	5	3	39	1.5	28.5	24.4	17.8	32.2	19.9	35.5	1145875.6	181768.94	938.94	659.27	21.2	2.1	19.4	3.3	15.3	0.9	18.5	2.1
1	C06	2	53BP1	NA	Positive	4.27255278310941	19.8829174664107	3.92240001677624	145720.796545106	3072.43098981225	2.75623800383877	7.32245681381958	1.16470720515565	45299.4702495202	2307.92653641743	521	6.1	5.6	5.6	31.7	0.8	16.1	22.6	18.8	32.1	23	34	1261485.5	179682.24	1109.63	654.07	19.6	1.3	20.9	4.6	18.4	0	20.3	3.1
1	C06	3	53BP1	NA	Positive	4.45640074211503	21.8552875695733	4.70313808632442	165232.434137291	3144.79899925429	2.1669758812616	7.92578849721707	1.32941684365073	59595.0166975881	1850.95636407773	539	8.5	10.2	3.7	0	2.4	31.2	15.4	24.1	28.4	28.8	30.2	1343419.7	115207.55	1092.14	414.44	20.2	1.9	7.1	6.3	20	0.2	8.7	6.7
1	C07	1	53BP1	NA	Positive	2.7421875	10.634765625	2.73533997165742	64375.099609375	2206.07817724335	5.09765625	13.208984375	1.43905918018726	82846.060546875	3173.45515667548	512	2.9	4.1	1.6	41.2	1	22.7	38.9	11.9	47.1	12.9	49.8	965496	190115.8	759.85	675.82	12.9	2.1	20.3	4.5	9.8	0	19.5	2.1
1	C07	2	53BP1	NA	Positive	4.13715710723192	19.3840399002494	4.54719968879443	160920.902743142	2963.19360666389	4.0074812967581	10.0997506234414	1.36156542213305	57167.0648379052	2710.09981982535	401	4.2	7.2	5	31.9	0.5	15.2	30.9	15.7	42.9	20.2	42.9	1393349.9	190442.85	1168.49	682.47	22.9	2.7	24.4	6.2	16.7	0	25.4	6
1	C07	3	53BP1	NA	Positive	2.66253101736973	12.2630272952854	3.66391230513691	99700.7866004963	2319.2780086991	9.92059553349876	27.5583126550868	2.12537999670747	162883.369727047	4143.38561301153	403	7.4	7.7	2.7	0	1.5	20.3	65.5	13.6	71.7	16.6	74.7	1093120.5	171889.78	961.2	637.52	15.6	3.7	19.9	5.5	15.1	0	18.4	2
1	C08	1	53BP1	NA	Positive	4.705078125	22.0078125	4.03329143087867	169043.27734375	3538.24836568333	2.599609375	7.43359375	1.32592200950526	47011.3359375	2101.00240894448	512	7.8	8	8	32	1.2	35.2	21.1	23.2	33.6	29.9	34.8	1624485.2	139567.46	1362.89	521.3	29.9	1	11.1	4.3	26.2	0	12.7	3.5
1	C08	2	53BP1	NA	Positive	3.96359743040685	16.5310492505353	3.99734996038904	111898.353319058	2832.67882230901	2.22698072805139	6.13704496788009	1.13545821389266	33192.7280513919	1704.58218394575	467	4.1	7.3	3.4	34.5	0.4	18.6	18.6	16.1	30.6	21.4	30	1162351.3	107330.72	1036.98	401.17	17.8	1.5	4.7	9.4	15.6	0	7.3	9.6
1	C08	3	53BP1	NA	Positive	3.71644612476371	19.1531190926276	5.29029347164289	149695.691871456	2949.89459393682	1.68241965973535	5.61058601134216	1.14576567986092	33607.2759924386	1567.06937958963	529	8.7	9.5	4.7	0	1.5	26.7	16.3	21.6	25.9	25.7	26.1	1194257.6	109463.17	1034.65	397.47	17	2.6	6.6	6.8	15.7	0	6.6	5.9
1	C09	1	PLCG2	NM_002661	sample	5.41724941724942	24.981351981352	5.00372712339847	194669.184149184	3509.10671279374	3.13519813519814	8.83682983682984	1.3977101493061	55378.7995337995	2491.19050720263	429	8.9	7.7	7.2	29.1	0.9	34.5	25.2	26.1	37.3	30.1	37.5	1503186.1	200903.78	1498.39	726.54	25.9	1.4	26.1	7.7	24	0	24.2	5.8
1	C09	2	PLCG2	NM_002661	sample	5.14772727272727	22.7973484848485	4.48767146342775	164981.784090909	3261.80020162298	2.93939393939394	8.79356060606061	1.25568523628109	52016.1799242424	2091.29263921148	528	5.9	7.6	7	29	0.9	21.2	23.5	22	33.3	26.1	33	1372148.4	180429.11	1224.6	670.4	22.5	2.3	20.5	4.2	22.7	0	20.5	2.5
1	C09	3	PLCG2	NM_002661	sample	4.95894428152493	20.3958944281525	3.90445441390409	138277.11143695	3104.97316312091	3.86803519061584	11.8768328445748	1.53214425961004	70650.7448680352	2295.95749579084	341	6.7	10.3	2.9	0	1.2	37.8	28.7	25.5	39.9	30.5	42.2	1352699.7	145425.11	1065.28	529.94	23.5	2.6	15	8.5	25.8	3.2	15.5	8.5
1	C10	1	SETD2	NM_014159	sample	6.12837837837838	30.9436936936937	6.74368464314576	242226.349099099	3559.75178724779	2.91891891891892	8.33108108108108	1.643030339092	45354.9436936937	2210.36827011458	444	8.1	9	6.8	27	0.5	36.7	23.2	28.4	37.4	32	36.9	1596958.1	131794.17	1421.7	497	26.8	2.3	8.3	7.4	25.5	0	9	5.2
1	C10	2	SETD2	NM_014159	sample	5.89814814814815	26.1388888888889	3.4079896442938	181909.050925926	3047.17611893668	3.2337962962963	9.58796296296296	1.35102737271676	57401.4583333333	2180.72454933092	432	4.4	8.1	4.9	31.9	0.9	22.5	24.1	20.8	36.8	24.5	36.1	1349776.1	147356.14	1130.01	533.38	20.8	1.9	13	3.9	17.4	0	13	3.7
1	C10	3	SETD2	NM_014159	sample	4.60175054704595	17.3501094091904	3.61496685284939	98648.875273523	2909.17176965547	2.4617067833698	7.11378555798687	1.4366366114442	37682.8424507659	2093.07479471982	457	7.4	9.4	2	0	0.9	32.8	19.5	23.6	32.6	29.3	34.1	1147130.7	185167.88	961.62	663	22.1	3.9	21.7	6.6	19.5	0	20.8	4.6
1	C11	1	IKZF1	NM_001220765	sample	4.97624703087886	23.4916864608076	5.0630890783945	178465.154394299	3154.11887749053	3.08076009501188	9.17339667458432	1.47217716610104	50806.6912114014	1936.48923475804	421	8.1	8.3	6.7	33.5	1.2	34.2	26.8	24.9	36.1	27.8	34.4	1296684.6	69824.16	1348.16	267.78	23	1.9	0.5	11.9	23.8	0	1.2	13.5
1	C11	2	IKZF1	NM_001220765	sample	2.48418491484185	9.47688564476886	2.25736136474956	47648.7591240876	1942.82165354692	10.9075425790754	31.6277372262774	2.15018331878538	190045.350364963	4177.55840737538	411	3.9	10.5	1.5	45.3	0.7	8	66.2	7.5	74.5	10.2	74.7	808083.4	149279.94	661.02	535.47	10.2	1.9	12.9	12.2	7.5	0	12.9	10.7
1	C11	3	IKZF1	NM_001220765	sample	2.11924119241192	7.65853658536585	1.93902009639779	44141.1165311653	1774.2643681312	9.91056910569106	27.5962059620596	2.14999185365584	161268.325203252	3957.69296179878	369	3.8	10	0.5	0	1.6	14.1	66.9	8.9	74	11.1	75.3	815629.4	149843.96	664.46	562.39	10	5.4	15.2	4.9	8.7	3.5	17.9	0.3
1	C12	1	COL2A1	NM_033150	sample	4.38857142857143	17.1714285714286	3.57612074996661	108375.996190476	2838.24183970985	2.05142857142857	5.70095238095238	1.30991763263192	31433.7047619048	2089.74340949984	525	3.8	9.5	2.9	33.7	0.4	30.1	18.9	19.2	30.5	21	32	1139438.9	161168.75	973.3	594.97	20.2	2.5	12.2	4.4	14.3	0	11.6	2.7
1	C12	2	COL2A1	NM_033150	sample	5.74242424242424	26.2212121212121	2.95535803857956	188116.363636364	2999.17484479292	3.97575757575758	12.3181818181818	1.56749755886311	77970.6121212121	2454.4411434514	330	5.5	7.6	5.5	33.9	0.9	20.9	31.2	19.1	41.8	24.8	41.5	1535403.2	146858.11	1129.95	565.78	24.2	2.1	11.8	5.2	20.9	0	15.5	4.5
1	C12	3	COL2A1	NM_033150	sample	3.17324561403509	13.7543859649123	2.89139276529834	104172.918859649	2321.93939601584	5.20614035087719	12.2324561403509	1.63749512949691	62117.9824561404	3153.19796530417	456	5	6.6	3.1	0	0.9	21.3	42.8	13.8	55.7	16.4	60.5	1131463.8	163951.24	910.17	591	16.7	2.6	15.8	3.1	13.8	0.2	14.9	1.1
1	C13	1	SMAD4	NM_005359	sample	3.69672131147541	15.0475409836066	3.9075835712262	101752.683606557	2782.54948103717	5.02622950819672	12.2229508196721	1.4850049313033	77262.2065573771	3390.82467961175	610	4.9	5.7	3.1	31.3	0.7	26.7	39.5	15.6	50.2	17.7	53.4	1140993	174195.22	983.13	628.76	18.5	2.8	18.2	7.2	14.4	0	16.7	4.9
1	C13	2	SMAD4	NM_005359	sample	5.0705467372134	19.8077601410935	4.06833402323505	131544.543209877	3001.66946246005	2.10582010582011	5.12874779541446	1.2526253499932	24664.2028218695	1912.08452001512	567	3.7	8.3	3.7	29.8	0.7	22.6	19.6	20.1	34.4	24.2	33.5	1270314.8	128878.22	1067.75	458.31	19.9	1.2	6.5	4.4	19.2	0	7.4	5.3
1	C13	3	SMAD4	NM_005359	sample	2.87147887323944	11.6285211267606	3.22041167250859	86335.5193661972	2449.47329486104	3.43661971830986	8.24471830985915	1.21793866167282	48886.3644366197	2538.61307437296	568	5.3	5.3	2.5	0	1.4	23.1	25.7	13.7	35.7	16.9	40.3	1096050.6	158232.65	930.68	568.75	18.1	2.3	15.3	5.5	15.3	0	15.3	3.3
1	C14	1	FANCF	NM_022725	sample	3.95094936708861	16.8876582278481	3.69135377260797	120840.574367089	2676.87045780068	3.84335443037975	9.62025316455696	1.39647558701665	59057.9920886076	2723.784207256	632	6.5	5.9	3.6	37	0.6	26.6	27.7	16	38.6	19.1	40.3	1205737.5	188779.09	1062.74	685.12	17.4	2.5	18.5	6.2	16.8	0	19.3	5.5
1	C14	2	FANCF	NM_022725	sample	4.70875763747454	23.3421588594705	6.58936526899206	196897.755600815	3292.6057999185	2.22403258655804	5.45417515274949	1.12490248961245	27168.8065173116	1859.54557223398	491	8.4	6.5	9.6	35.2	0.2	20.2	19.8	21.4	30.8	24.4	30.8	1399940.6	183889.31	1382.68	671.83	22.8	2.4	21.8	5.7	22.4	0	20.2	2.9
1	C14	3	FANCF	NM_022725	sample	4.564681724846	21.047227926078	5.01717008992567	158281.145790554	3097.52324370659	2.05749486652977	6.74537987679671	1.32600175596383	40725.8788501027	1791.38238052622	487	8	8.8	4.7	0	1.4	33.7	15.2	25.7	30.6	29.2	31	1226172.1	143488.94	1116.32	536.55	20.9	3.1	14.4	5.1	18.9	0.2	15	1.8
1	C15	1	Sep-12	NM_144605	sample	5.11642411642412	22.7920997920998	4.53851252807103	162000.642411642	3152.72391135687	2.25987525987526	6.43659043659044	1.18714227203861	41880.3929313929	1974.99317953134	481	5	7.5	4.2	31.4	1	32.8	18.9	21.8	31	24.5	31.2	1296622.5	143364.73	1166.37	532.56	21	4.2	11.2	6	20.2	0	11.4	4.4
1	C15	2	Sep-12	NM_144605	sample	3.19593345656192	13.2107208872458	3.97850376176446	88504.752310536	2664.78030846349	4.86876155268022	12.0277264325323	1.56433891648798	68716.2070240296	2966.37291305888	541	5.7	6.8	4.3	36.4	0.7	12.8	34.4	13.1	46	17.6	47.3	1073764.2	164613.57	946.61	604.46	17.2	3.5	16.6	4.3	13.5	0	15.5	3
1	C15	3	Sep-12	NM_144605	sample	4.2425	19.75	4.08792708229133	152235.87	2969.18946457701	3.7975	10.21	1.49555108507247	69138.4525	2726.87409762284	400	7.2	7.8	3.8	0	1.5	32.8	31.2	22.5	44.2	26.8	47.2	1274451.8	151722.92	1064.49	542.44	22.2	8	14.8	3.5	20	11.8	14.8	2.2
1	C16	1	GNPTAB	NM_024312	sample	5.15866388308977	23.6200417536534	4.08030101162345	183361.60960334	3197.03668850421	3.47599164926931	9.54279749478079	1.50030116107639	52710.8872651357	2454.63278073627	479	6.5	8.4	6.3	30.1	0.8	38.2	26.9	22.5	42.4	25.9	42.2	1401324.8	199939.53	1254.76	741.7	24.6	2.3	23.6	3.5	21.9	0	22.3	1.7
1	C16	2	GNPTAB	NM_024312	sample	5.66666666666667	22.6686991869919	4.25130311843507	149845.660569106	3282.22057535748	2.45731707317073	6.28048780487805	1.31442547014353	30935.7865853659	2083.4305442804	492	4.5	8.1	4.7	25.6	0.4	22.8	22.6	22.4	36.8	26.2	35.6	1392249.9	134235.68	1162.26	495.73	24.4	1.6	8.7	4.9	21.3	0	9.8	3.5
1	C16	3	GNPTAB	NM_024312	sample	4.22403258655805	20.9714867617108	5.46205590746013	180080.633401222	3001.39842818154	2.35234215885947	6.94297352342159	1.1398931821597	38396.8553971487	1755.22045701743	491	9	7.3	6.1	0	1	28.7	17.5	21.6	29.3	25.3	29.7	1383628.3	109042.39	1176.38	396.69	21.4	6.5	6.9	4.7	22	6.9	7.1	4.1
1	C17	1	53BP1	NA	Positive	4.69980119284294	19.4671968190855	3.69294142309908	137522.512922465	2902.38481882174	2.18091451292247	6.56461232604374	1.10564698103199	42921.6540755467	1887.18108207263	503	5.2	6.8	4.2	36.4	1.6	30.2	15.5	21.3	24.7	24.7	25.6	1253595	171562.12	1203.81	652.55	22.5	2.4	11.9	4.6	22.1	0	14.7	2.6
1	C17	2	53BP1	NA	Positive	4.51282051282051	21.4043392504931	4.07108611471894	164439.769230769	3064.45383820719	2.24852071005917	6.34122287968442	1.16681564202622	37579.1972386588	1950.21693933782	507	6.5	6.9	5.3	32.3	0.6	17.4	15.8	19.3	25.8	22.9	26.4	1233400.4	171614.15	1105.95	627.52	18.1	1.4	19.3	5.3	15.8	0	20.1	4.5
1	C17	3	53BP1	NA	Positive	2.73563218390805	12.7224958949097	4.64565039310503	94842.8981937603	2355.7435954605	1.49425287356322	4.98193760262726	1.00395246184375	32873.6535303777	1416.99703749549	609	6.9	7.1	3.4	0	1.3	20.2	12.2	15.8	21.8	19	22.8	900451.6	134840.74	938.05	505.53	14.3	9	10.2	13.6	15.4	3.4	12.5	11.3
1	C18	1	53BP1	NA	Positive	5.53592233009709	26.4233009708738	4.81151325594077	206006.036893204	3588.57236741742	2.78058252427184	8.46601941747573	1.31179764280893	51869.7766990291	2141.69564539795	515	6.8	8.9	7.2	24.7	0.8	40.8	23.5	24.9	34.2	30.1	34.4	1392173.3	185341.87	1336.79	685.08	22.9	1.7	17.1	4.9	22.5	0	18.4	3.1
1	C18	2	53BP1	NA	Positive	5.87735849056604	24.8537735849057	3.9711621811455	178537.537735849	3299.40921208538	2.625	7.25943396226415	1.12154909826494	40076.1202830189	1808.85476057924	424	5	7.3	6.6	28.3	0.2	23.1	22.9	21	33.3	26.2	32.8	1411935.2	115915.47	1279.09	437.13	23.1	0.7	7.1	4.5	22.6	0	9.2	4.5
1	C18	3	53BP1	NA	Positive	4.02103250478011	19.6080305927342	5.96304062644401	155599.369024857	3173.80011799405	1.95984703632887	6.41108986615679	1.18961689034679	37432.9063097514	1536.76855503322	523	9.6	9.2	6.1	0	1.3	30.4	14.9	22.8	27.7	27	27.9	1160860.9	120055.34	1200.7	451.55	19.9	2.7	8.2	8.8	18.5	0	7.8	6.5
1	C19	1	53BP1	NA	Positive	5.65466101694915	26	4.60478850160786	200424.63559322	3372.98106514087	2.82627118644068	8.41525423728813	1.27018178115151	50765.031779661	1916.11227330785	472	6.4	7	6.1	29.4	1.3	37.9	21.4	26.9	33.1	29.7	33.3	1483720	131019.69	1311.44	466.43	27.8	2.3	6.6	5.3	23.7	0	7	4.7
1	C19	2	53BP1	NA	Positive	4.1010101010101	18.6929292929293	4.59150170488823	143478.454545455	3070.92671219124	2.26868686868687	6.14141414141414	1.0276263478362	34453.8202020202	1755.02069358962	495	5.3	5.1	7.1	33.1	0.4	14.7	18.6	16.8	26.9	21.2	27.3	1216348.2	160393.27	1204.33	589.34	18.2	1.4	15.2	5.3	18.8	0	16	4.8
1	C19	3	53BP1	NA	Positive	4.66519823788546	23.1740088105727	4.8625035165375	184475.711453745	3210.87279432379	2.62334801762115	8.37004405286344	1.25358966438881	48763.3898678414	1821.5299174967	454	7.3	9	6.6	0	0.9	34.4	20	25.6	30.6	28.9	31.9	1329999	107704.54	1218.72	408.29	19.4	1.5	5.7	6.6	19.6	0	6.6	5.9
1	C20	1	53BP1	NA	Positive	6.77936962750716	34.134670487106	5.54230311483022	283202.338108883	4060.53051628596	3.91690544412607	11.0630372492837	1.41465258097142	65727.0601719198	2312.3469884821	349	10	10.9	9.7	24.6	1.4	42.4	26.6	33.2	38.4	38.1	37	1832663.7	138290.75	1886.79	494.94	28.7	2.3	10.9	11.5	32.1	0	10.3	6
1	C20	2	53BP1	NA	Positive	5.19955654101996	23.3858093126386	4.64559636103769	169412.044345898	3251.87456019566	2.49889135254989	6.29490022172949	1.1198523989232	31835.7760532151	1797.00527000533	451	7.1	5.3	7.3	31.5	0.2	22	21.1	22.4	31	28.4	31.3	1370004.1	99415.6	1345.35	367.82	22.2	3.5	4.9	10.9	22.8	0	5.1	8.4
1	C20	3	53BP1	NA	Positive	4.2788906009245	20.0277349768875	4.34043197691483	148599.016949153	3174.34077163001	1.91371340523883	6.44684129429892	1.44376164915644	39464.0600924499	1804.55441126446	649	10.2	12	5.7	0	1.8	30.7	16.6	23.7	29.1	28	30.2	1162119.1	95930.35	1050.17	367.32	17.1	2	5.2	6.9	17.6	0	5.1	4
1	C21	1	53BP1	NA	Positive	3.0973630831643	14.0770791075051	4.55550971172227	104050.809330629	2461.48001092425	7.76673427991886	19.3509127789047	1.64814721990231	123207.292089249	3989.51070702527	493	5.7	5.3	3.4	41.4	1.2	22.3	57.6	14	65.1	17.6	68.2	1138220.3	181712.29	949.3	617.45	17.2	2	16.4	5.1	12.6	0	13.8	3.9
1	C21	2	53BP1	NA	Positive	5.29936305732484	21.619957537155	4.38728672398063	143556.721868365	3104.27123303808	2.95329087048832	8.8895966029724	1.25351960234681	50850.08492569	1956.31803376844	471	5.1	8.9	4.9	32.3	0.6	22.1	21.9	20.8	34.6	26.8	34.6	1156731.9	117083.32	1067.83	437.77	20.8	3.2	6.8	6.4	20.2	0.6	7.6	5.5
1	C21	3	53BP1	NA	Positive	3.07839388145316	14.8432122370937	4.26289401974901	115152.045889101	2437.83048030389	5.19502868068834	14.6405353728489	1.50967126279266	95112.7093690249	2915.98505298353	523	8.8	6.3	4.4	0	2.5	19.9	39.8	16.4	47	19.3	49.3	1104536.6	147501.48	956.64	528.3	17.4	2.7	10.9	4.6	16.6	0.8	12.2	2.3
1	C22	1	53BP1	NA	Positive	4.33854166666667	18.2430555555556	4.09880024926426	129668.086805556	3119.92137798616	1.77083333333333	4.71006944444444	1.10016445700338	24657.9618055556	1667.42982930032	576	6.4	6.9	4.7	31.6	0.5	32.3	14.9	20.1	26.9	24.7	26.6	1193886.2	133290.37	1108.09	489.69	21.5	0.7	8.2	5.7	19.1	0	8.2	4.2
1	C22	2	53BP1	NA	Positive	1.75787728026534	7.94029850746269	2.78014070304903	57902.1326699834	1744.13859181612	9.64344941956882	25.2305140961857	1.96637870544125	151428.68159204	4174.35460202694	603	4.1	7.1	2.7	53.1	0.8	5.8	63	6.1	70.3	8.1	71.6	819410.7	141581.22	706.79	500.38	8.8	2.8	11.1	5.6	6.8	0	10.1	3
1	C22	3	53BP1	NA	Positive	2.975	10.6788461538462	2.21922224553634	55341.3634615385	2184.49281252486	2.79615384615385	7.475	1.21356566612993	45011.0442307692	2319.80210639184	520	4.8	7.3	0.8	0	1.3	21.7	23.8	13.1	37.1	16	39.8	896514.6	146282.46	675.32	519.28	12.9	5	12.9	2.9	11.2	5	12.9	1.7
1	D03	1	RAD51	NA	Positive	7.90932642487047	40.9663212435233	5.54932748859705	252047.170984456	3823.81426619852	6.22279792746114	27.0829015544041	2.01994506835584	234389.344559586	3656.92280949799	386	5.7	27.5	4.7	20.7	6	50.3	40.2	45.1	45.6	47.2	45.6	1500779.4	220289.47	1188.2	753.5	31.1	5.7	30.3	6.5	15.8	0	28	3.4
1	D03	2	RAD51	NA	Positive	7.09236947791165	40.2730923694779	5.45926144407737	256192.485943775	3841.83920080887	7.65863453815261	37.9839357429719	2.50562315621119	364004.34939759	3868.63515956681	249	6	30.9	4.8	22.1	9.6	36.9	39	43.4	45.8	45.4	45.8	1492441.9	175919.8	1187.98	593.32	28.5	6	22.9	4.4	20.1	2.8	20.9	1.6
1	D03	3	RAD51	NA	Positive	7.90977443609023	41.8070175438597	5.20687771269442	248773.162907268	3864.83251973038	7.04010025062657	34.4987468671679	2.68021418385433	289444.436090226	3885.73137051761	399	10.8	37.1	3.5	0	13	57.1	44.6	55.1	51.9	58.4	53.4	1453027.6	176327.94	1147.56	592.25	29.8	4.8	23.8	10.3	22.8	0	20.3	6
1	D04	1	RAD51	NA	Positive	8.26704545454546	47.0227272727273	5.79790470696806	304166.085227273	4028.76033250104	7.01136363636364	31.8693181818182	2.39345612789665	280571.122159091	3966.40292447077	352	7.7	31.8	6	18.2	8.2	58.5	43.8	54	49.1	55.7	48.3	1641815.9	215431.74	1247.7	735.3	32.7	7.7	33	6.2	19	0	25.9	3.1
1	D04	2	RAD51	NA	Positive	7.76447105788423	42.0499001996008	6.24838686421902	282266.920159681	4346.13145236026	5.35129740518962	23.4411177644711	2.28021882690918	201986.674650699	3512.70426149218	501	7.4	26.7	7.8	13.2	6.6	38.7	36.3	45.1	43.5	50.9	43.5	1568492.5	205233.71	1364.36	693.71	26.9	4	28.9	5.6	19	0	25.5	1.4
1	D04	3	RAD51	NA	Positive	7.58878504672897	38.9750778816199	6.154602289277	248010.704049844	4002.3281565433	6.36448598130841	28.7414330218069	2.61434799211809	250427.847352025	4158.6007391853	321	10	31.5	5.6	0	15	55.8	43.3	53	53.6	55.1	55.8	1648288.3	233674.81	1256.11	785.79	29	2.5	41.7	2.8	20.2	0	36.4	1.2
1	D05	1	RAD51	NA	Positive	7.45384615384615	42.3153846153846	5.94334082361178	286911.417948718	4235.94932213353	6.44871794871795	27.2230769230769	2.04376870195991	236826.533333333	3704.43053343798	390	9	24.4	5.6	16.9	5.9	51.3	39	44.4	46.4	49	46.4	1670470	232880.47	1296.6	783.13	30	3.1	36.4	4.4	19.5	0	29.7	1.5
1	D05	2	RAD51	NA	Positive	6.61607142857143	36.9799107142857	6.30781281130706	239790.073660714	4068.21076770584	5.14955357142857	23.3727678571429	2.07125373051842	208100.59375	3342.61848577115	448	8.3	23.2	7.4	18.5	6.7	34.2	32.4	40.2	40.4	46.9	40.2	1413367.2	150147.68	1224.47	546.39	26.3	7.4	15.8	10.7	19.4	0	15.4	5.1
1	D05	3	RAD51	NA	Positive	7.03053435114504	36.3384223918575	4.93728527746843	197945.928753181	3552.93152671047	6.18575063613232	30.9898218829517	2.48991858177716	270156.089058524	3630.40223577312	393	10.2	34.4	2.8	0	13	53.7	40.2	49.9	45.8	52.2	47.1	1257532.5	152249.55	966.23	518.78	25.4	9.7	20.4	8.7	17.3	6.1	16.3	5.9
1	D06	1	RAD51	NA	Positive	8.69318181818182	47.3704545454545	5.81573331529118	310901.254545455	4327.32217850243	6.40681818181818	29.125	2.22424403456273	266350.225	4148.78662012115	440	7.7	29.5	6.1	16.6	9.8	60	42.3	54.3	48.6	55.9	49.3	1822394.6	237560.07	1398.48	809.9	39.3	5	34.3	5	25.2	0	31.8	2.7
1	D06	2	RAD51	NA	Positive	7.45633187772926	40.0545851528384	6.52896442093979	258973.510917031	4142.7281191496	6.56331877729258	30.9323144104803	2.52755249110423	280390.563318777	4131.09774021788	458	8.1	33.8	7.2	15.9	10	41.5	43.4	48.5	50	51.1	49.8	1419654.1	161635.74	1356.49	570.79	26.4	5.9	22.1	10.7	19.9	0	19.4	4.6
1	D06	3	RAD51	NA	Positive	7.23204419889503	39.9364640883978	5.66721071066507	271092.729281768	4088.24964519358	6.62430939226519	30.0524861878453	2.30633008240557	258648.46961326	3533.69083848908	362	12.7	29.6	6.1	0	12.7	53	40.9	50	47.8	54.4	48.9	1599747.8	182267.46	1236.77	624.94	30.4	3.3	26.5	6.1	21.3	0	20.4	2.2
1	D07	1	RAD51	NA	Positive	8.35532994923858	48.7994923857868	7.43491907069038	336181.730964467	4649.39969796381	7.38832487309645	31.4010152284264	2.36802388881052	266438.241116751	4191.46908908877	394	10.4	30.7	8.4	14.2	8.1	60.4	47.2	57.1	52.8	59.9	53.3	1875506.4	210060.85	1544.91	703.39	36.8	2.5	30.2	5.6	25.9	0	24.4	4.3
1	D07	2	RAD51	NA	Positive	7.25165562913907	39.864238410596	6.11177957877749	248645.367549669	4030.70635291477	6.71854304635762	29.1556291390728	2.19352831405619	246669.079470199	3728.0312240526	302	8.6	26.2	5.6	16.9	5.6	38.4	41.1	45.7	45.4	50.3	45.4	1460384.1	225846.66	1257.48	779.9	27.8	7.6	34.1	9.6	18.5	0	33.1	4.6
1	D07	3	RAD51	NA	Positive	8.65637065637066	43.7374517374517	4.5712781156721	249789.876447876	3879.18318765592	7.93050193050193	33.9111969111969	2.30836820020249	304441.416988417	4305.4219657089	259	8.9	32	3.1	0	17.8	63.3	47.5	57.1	52.9	59.8	54.8	1634313.8	226663.7	1208.89	726.78	32.4	1.9	38.2	5.4	21.6	0	31.7	3.1
1	D08	1	RAD51	NA	Positive	8.27597402597403	46.4772727272727	8.02797301153523	315688.480519481	4429.84068986301	7.57467532467532	37.1785714285714	3.14738292632047	315972.211038961	4090.46337747374	308	9.7	35.7	7.8	15.3	5.5	57.8	47.7	56.2	55.5	57.8	53.9	1910450.2	159148.52	1539.04	517.43	37	1.9	13.3	6.2	25.6	0	11.4	3.9
1	D08	2	RAD51	NA	Positive	6.54671280276817	38.6262975778547	5.72969535465625	259990.799307958	3576.67194976206	5.93079584775086	27.4636678200692	2.19634737252414	226891.560553633	3052.10946516862	289	9	29.1	6.2	23.2	4.2	33.6	34.6	37.7	41.2	41.9	40.5	1537157	141554.37	1200.92	470.96	26.6	4.5	15.9	8	17	0	12.5	5.9
1	D08	3	RAD51	NA	Positive	7.97435897435897	44.6089743589744	6.21438581651711	302888.30448718	3999.54865834769	6.99679487179487	31.2852564102564	2.53245782245672	254735.823717949	3600.22369745562	312	13.1	30.8	5.4	0	8.3	55.4	43.9	55.8	53.2	57.1	53.5	1799245.3	138712.58	1348.23	461.04	32.7	4.5	14.7	10.6	24.4	0	11.2	5.4
1	D09	1	SMC3	NM_005445	sample	5.76640926640927	27.4111969111969	4.62228723694213	205064.666023166	3537.06901078335	3.18918918918919	9.6969111969112	1.38807508366869	52660.8011583012	2115.34227851294	518	6.8	10.8	7.3	25.1	0.4	39.8	23	28.6	35.1	31.1	34.6	1469534.5	92237.76	1230.72	330.68	22.6	1.4	3.7	10.2	19.3	0	4.1	12.4
1	D09	2	SMC3	NM_005445	sample	5.49438202247191	26.7011235955056	4.40469845781229	199562.925842697	3296.12409146342	3.13483146067416	9.9752808988764	1.3227992306179	54818.1752808989	1956.71092439241	445	6.1	11.5	7.2	29.2	0.4	24	22.7	24.9	33.5	28.3	32.1	1485217.5	168017.14	1119.16	606.09	22.5	2.2	14.8	3.1	19.8	0.2	14.8	1.3
1	D09	3	SMC3	NM_005445	sample	4.28735632183908	22.7195402298851	6.90786823598437	189095.006896552	3205.83737769278	2.59770114942529	7.65057471264368	1.37807049842545	44621.8666666667	2019.66124881769	435	13.3	8.5	6.7	0	0.7	28.5	20.2	26.4	33.8	30.6	36.8	1275429.5	178415.09	1266.44	654.17	21.6	2.3	20	4.4	21.4	2.3	19.8	3.4
1	D10	1	CHD8	NM_020920	sample	5.57080610021787	24.838779956427	4.97906697511171	167779.307189542	3374.69798330639	3.5119825708061	9.4640522875817	1.61667585903969	50477.2069716776	2521.88675483938	459	5.2	10	4.1	24.2	0.2	39.7	28.5	25.5	41.4	28.3	41.6	1282176	147670.73	1179.56	544.62	20.3	0.7	12.6	5.2	20.3	0	13.1	3.3
1	D10	2	CHD8	NM_020920	sample	4.72710280373832	20.3327102803738	4.14354661479305	146933.499065421	3042.17320404276	4.0411214953271	10.0915887850467	1.5661256717614	57005.7981308411	2795.89391601871	535	6.4	7.1	5.6	29.2	0.7	18.7	32.7	17.6	45.2	21.9	45.4	1268679.5	171196.27	1101.19	606.2	19.1	2.4	16.8	4.7	17.2	0	15.3	2.1
1	D10	3	CHD8	NM_020920	sample	4.82633053221288	22.3053221288515	5.35526814488397	150362.417366947	3154.57509439919	2.80112044817927	8.85714285714286	1.46272394411135	47455.4005602241	2053.43142273958	357	8.7	10.4	3.4	0	1.1	37	21.6	28	35.9	33.6	37	1204948	149597.7	1039.64	545.25	22.7	1.1	12.9	3.9	21.8	0	14.3	1.4
1	D11	1	COL5A2	NM_000393	sample	4.88614800759013	22.3889943074004	5.84240600907363	174745.760910816	3279.57521615961	1.78557874762808	4.94686907020873	1.17555972719719	30216.6641366224	1844.09447032403	527	6.3	8.5	5.9	31.3	0.9	31.9	12.9	22.4	26.6	26.6	26.8	1466501.8	168025.37	1304.98	598.67	23.1	1.9	15.6	5.9	22	0	15.9	4.2
1	D11	2	COL5A2	NM_000393	sample	3.19028340080972	11.6032388663968	2.43031528755453	66216.4331983806	2249.64361993202	4.76113360323887	10.4757085020243	1.49612824935441	57561.2914979757	3203.68775282767	494	2.6	5.7	2.2	39.7	0.2	11.9	37.7	11.5	50.2	14.4	51	998201.9	196988.22	766.44	712.42	13.2	4.3	25.1	4.7	10.5	0	24.9	3.2
1	D11	3	COL5A2	NM_000393	sample	3.48558758314856	16.5055432372506	4.25478744065907	121733.150776053	2832.68101505564	1.82261640798226	4.98447893569845	1.23673687818013	25340.3414634146	1555.86108848024	451	10.6	8.4	4.9	0	0.7	25.3	14.2	21.7	27.5	25.1	27.7	1047917.9	133727.19	994.98	497.74	17.3	1.8	11.3	8.9	15.3	0	10.6	8.2
1	D12	1	BRCA2	NM_000059	sample	7.28678304239402	35.142144638404	5.13568761155043	211932.990024938	3883.96432616699	4.81296758104738	17.4039900249377	1.66110427219813	117190.067331671	2436.53519895964	401	5.2	12.7	5	15.7	1	56.4	31.4	45.9	40.1	47.4	39.2	1316356.1	103225.03	1220.73	392.1	20.9	3.7	5.2	10	19.7	0	6.2	8
1	D12	2	BRCA2	NM_000059	sample	6.48484848484848	34.3376623376623	6.00071441865166	243461.445887446	3915.88969400603	4.59523809523809	16.2532467532468	1.75308289407298	125231.409090909	2861.37406922147	462	7.1	13.9	6.7	18	3.5	31.2	29	35.5	42.9	40.3	40.5	1457569.9	172367.11	1198.22	631.32	20.6	3.9	19	7.8	18.4	0	19.7	3.9
1	D12	3	BRCA2	NM_000059	sample	6.78385416666667	32.4661458333333	6.77210506244069	215145.455729167	3586.17508702614	3.984375	14.1822916666667	1.53140126507957	91177.7473958333	2165.84679000526	384	11.7	10.9	4.2	0	3.1	52.3	27.6	42.7	36.5	45.6	37.2	1351887.1	136851.58	1175.35	474.29	19	2.9	10.7	9.6	18.2	1.8	9.9	5.2
1	D13	1	UBR5	NM_015902	sample	3.9061433447099	17.5170648464164	4.92425334893762	136222.764505119	2721.12564714596	2.86689419795222	11.4675767918089	1.35598420225677	76568.6023890785	1803.08720232362	586	6	12.3	5.8	37.5	1.4	26.1	19.1	16.2	29	20.1	28.3	981406.6	142006.22	1006.29	519.49	13	3.8	10.6	9.2	12.5	0	10.8	6.5
1	D13	2	UBR5	NM_015902	sample	1.61183431952663	6.9112426035503	2.07481208455122	49483.2674556213	1229.34926282272	3.33727810650888	9.47692307692308	1.00087131718686	56822.6082840237	1952.14229750667	845	1.9	4.7	1.7	66.4	0.7	5.8	24.4	5.1	30.9	5.9	32	531565	97864.27	445.05	364.97	6	45	8.4	43	4.6	43.2	8.8	42.4
1	D13	3	UBR5	NM_015902	sample	3.055	14.75	5.99264985896219	126290.145	2494.17302829455	6.8025	25.3525	1.94174128095821	172440.465	3197.67999688355	400	9	14.5	4.5	0	4	22.2	43.8	16	53.2	18.5	55.5	1105331.1	146916.89	1058.16	528.92	12.5	4.5	15.2	12.5	14.5	0.2	13.5	7.8
1	D14	1	TET2	NM_017628	sample	5.45373665480427	24.1281138790036	6.01018116802573	178645.003558719	3563.70465497625	2.27046263345196	5.98754448398577	1.49251257676712	34557.0711743772	2333.42205395184	562	7.8	10.7	6.4	26.5	0.7	37.5	18	25.6	34	30.2	34.5	1447607.2	170661.79	1480.23	623.62	26.7	1.4	14.4	4.3	24.6	0	13.5	2.3
1	D14	2	TET2	NM_017628	sample	5.25548902195609	21	3.8194044236315	146985.093812375	3022.20117088108	2.92215568862275	7.06387225548902	1.3648609805535	36699.5169660679	2318.90558040811	501	4	8.6	3.8	30.5	0.4	21.2	22.6	19.6	34.7	24.4	35.5	1411812.7	171649.04	1130.46	620.44	23	2.2	17.4	3.8	20.4	0	18.8	1.8
1	D14	3	TET2	NM_017628	sample	4.13024282560706	20.8896247240618	5.71107007510133	165018.909492274	3077.89185407374	3.39072847682119	9.00883002207505	1.26202502368408	51853.1258278146	2357.20661698766	453	11.3	5.7	5.7	0	0.9	26.7	25.6	23	38.4	26.9	39.7	1201993.3	161326.92	1193.8	586.44	18.5	2.4	18.3	7.1	19.4	0.4	18.8	2.4
1	D15	1	AMER1	NM_152424	sample	4.78688524590164	24.3647540983607	5.09684638272954	189800.297131148	3409.72342375587	2.97131147540984	8.97950819672131	1.3564965698929	56318.8729508197	2181.65202624617	488	9	11.1	8	30.5	0.6	29.9	18	24.4	32.2	27.9	32.2	1363707	157295.6	1263.1	568.81	20.9	1.8	13.9	4.7	19.1	0	11.3	2.5
1	D15	2	AMER1	NM_152424	sample	4.85639229422067	24.2959719789842	5.34455923600496	209189.472854641	3337.89499109278	2.36777583187391	7.23292469352014	1.56033971141926	45436.1436077058	2085.05631596239	571	7.4	9.5	7.7	29.8	1.2	19.4	16.5	18.7	29.9	23.3	29.6	1443461.7	163519.17	1264.83	596.48	20	1.8	14.5	5.8	18.9	0	15.8	5.3
1	D15	3	AMER1	NM_152424	sample	3.3036093418259	14.859872611465	4.16733337782638	110500.341825902	2675.13460075831	2.3864118895966	6.0828025477707	1.31725618602284	30780.7409766454	2010.73533907014	471	7.6	6.8	4.5	0	0.6	24.4	19.7	17.8	31.2	22.1	33.1	1075613.5	166482.33	980.89	592.53	19.3	2.5	17.4	4.9	16.6	2.3	18.7	3
1	D16	1	EXT2	NM_207122	sample	4.31553398058252	21.9174757281553	5.07911623565457	181487.567961165	2940.44011608575	2.41423948220065	7.70388349514563	1.2810928185811	52728.216828479	2242.36464609899	618	5.3	9.1	5.3	37.1	1.6	30.6	19.4	20.4	31.4	23.3	32.4	1316428.3	200487.85	1144.84	741.49	19.1	2.4	24.4	6.5	15.9	0	21	4
1	D16	2	EXT2	NM_207122	sample	3.66787003610108	17.2238267148014	4.48655072960108	129563.445848375	2683.92438161275	2.24187725631769	6.63357400722022	1.18088109621477	44518.8754512635	2074.57177356625	554	5.2	8.1	4.7	36.6	1.1	13.4	17.3	14.8	28.2	18.1	27.4	1106198.4	188067.36	993.03	692.61	15.9	2.7	23.5	8.1	12.6	0	22	7.8
1	D16	3	EXT2	NM_207122	sample	3.38181818181818	15.1	3.39517786372398	109767.272727273	2267.90105942089	1.74909090909091	6.43454545454545	1.05508404152223	49950.4236363636	1622.15994423308	550	7.3	7.6	3.5	0	1.8	21.8	11.3	15.6	23.1	17.3	24.5	956137.7	165395.27	758.44	565.07	10.7	6.5	16.4	5.6	8.7	10.7	14	3.1
1	D17	1	RAD51	NA	Positive	8.12820512820513	45.8717948717949	8.35634788859702	321516.726495727	4570.57234538335	7.11680911680912	29.7435897435897	2.26853536221552	264544.726495727	3996.07072664436	351	10	28.5	8.8	15.4	8.3	56.7	45	51.9	51.9	55.8	51.6	1785509.2	234071.27	1568.96	778.08	34.5	4	34.8	7.1	24.8	0	28.5	1.7
1	D17	2	RAD51	NA	Positive	7.29411764705882	39.8580121703854	6.75891042369496	253989.628803245	3872.29516426317	5.69979716024341	26.630831643002	2.0936473757716	231779.178498986	3291.91340294543	493	6.1	29	5.3	22.7	6.1	39.4	36.5	43.6	42.4	50.9	42	1449723.2	159822.67	1255.84	541.46	26.2	5.7	19.9	9.7	19.5	0	15.2	5.7
1	D17	3	RAD51	NA	Positive	7.11413043478261	36.1875	5.52959290868329	229370.798913043	3541.00160138645	5.83967391304348	24.5625	1.95205916754045	215942.902173913	3329.46114529774	368	9.5	20.9	5.4	0	11.4	48.9	36.7	45.4	45.1	47.3	46.2	1337802.4	183340.74	1225.26	634.34	27.4	8.4	27.7	10.6	19	4.1	21.7	9
1	D18	1	RAD51	NA	Positive	7.80886426592798	39.2797783933518	4.27904741564478	245610.409972299	3735.34225169773	6.21883656509695	26.3324099722992	1.95324377475489	221645.504155125	3221.73381778958	361	5.5	21.9	3.6	20.5	3.9	52.6	38.2	43.5	46.5	45.4	46.5	1640510.4	199733.85	1166.56	663.39	30.2	4.2	28	7.5	20.2	0	20.2	4.4
1	D18	2	RAD51	NA	Positive	8.49726775956284	47.9918032786885	7.7133129931645	330213.879781421	4202.08449646192	7.1120218579235	30.6420765027322	2.38206749003729	245434.106557377	3695.16037155634	366	7.7	27.3	8.5	17.2	5.2	42.3	43.7	50.8	50.8	53.8	50	1553635.2	194603.43	1405.91	663.95	26.2	4.6	29.8	9.6	20.8	0	26	4.4
1	D18	3	RAD51	NA	Positive	6.05679012345679	33.7802469135803	4.94956998007055	219321.883950617	3419.26041813987	5.08641975308642	23.1802469135802	1.95252463127835	189529.943209877	2950.70488970912	405	9.9	25.9	4.2	0	7.4	47.4	34.8	44.2	41.2	46.2	41.5	1180941.4	161820.8	981.77	550	17.8	8.1	21.2	8.6	14.1	6.2	19.3	4.4
1	D19	1	RAD51	NA	Positive	8.62068965517241	46.2732095490716	5.69081815696708	292316.214854111	4075.79232151022	7.3289124668435	32.7745358090186	2.25929531917317	286816.883289125	4000.17767838436	377	6.6	30.8	4.8	18.6	7.2	59.7	46.9	54.1	51.5	56.2	51.7	1620852.3	197638.21	1260.91	641.86	32.9	1.1	29.2	5.8	19.9	0	19.6	4
1	D19	2	RAD51	NA	Positive	8.6973293768546	48.7151335311573	7.39872223815539	325714.97032641	4088.30140655614	8.12166172106825	35.2818991097923	2.32067691863918	301278.869436202	3711.19763917948	337	7.4	27.9	8	20.8	6.2	44.5	45.1	49.9	50.1	52.2	49.3	1723092	155534.5	1506.01	531.87	30.3	3.9	19	10.4	24.9	0	16.3	10.4
1	D19	3	RAD51	NA	Positive	7.17666666666667	42.8866666666667	6.21783737287302	302167.09	4001.2572171655	6.47333333333333	28.1766666666667	1.94746327383276	235541.8	3264.23432609759	300	15	24.3	6	0	10.7	50.3	38.3	44.3	43.3	51.3	42.3	1540495.1	181341.1	1276.09	631.08	31	5.3	29.7	7.3	22.3	0	23.3	4.3
1	D20	1	RAD51	NA	Positive	6.17515274949084	32.6619144602851	3.40033452441099	207951.564154786	2631.80722977886	4.92057026476578	23.8105906313646	1.60639947804942	213285.908350305	2547.98715600664	491	3.5	21	3.1	47.9	5.5	38.3	27.3	33.8	31	35	31	1183611.9	124486	882.81	459.93	20.6	34.6	15.3	36.5	14.3	4.3	12.2	31.2
1	D20	2	RAD51	NA	Positive	8.66584158415842	45.1113861386139	6.63342901911602	309372.576732673	4348.89789786601	7.03465346534653	28.4554455445545	2.08785882501726	253501.408415842	3877.05825172435	404	6.9	23	8.2	13.9	7.4	41.3	40.3	45.5	47.8	49.3	47.8	1837471.2	230369.11	1455.37	784.06	35.1	5.4	34.7	9.9	24.5	0	31.9	5.7
1	D20	3	RAD51	NA	Positive	8.71428571428571	48.984126984127	8.67517294607016	327940.238095238	4340.95964883022	7.2952380952381	34.6920634920635	2.69248672335288	313607.73015873	4145.18632403895	315	14	34.6	7	0	17.8	60	47.6	61	52.4	63.5	53.7	1665796.6	206316.79	1508.31	667.72	35.9	2.9	29.2	8.9	24.1	1	25.4	4.4
1	D21	1	RAD51	NA	Positive	9.10600706713781	53.1095406360424	8.18619591268811	370890.671378092	4800.45388716117	7.97173144876325	32.3710247349823	2.66356208564055	266644.727915194	4008.6298033542	283	13.4	29	9.5	11.3	6.4	61.8	48.1	55.5	56.9	58	56.5	1908031	240218.39	1678.87	800.24	36.7	3.9	33.9	9.2	25.1	0	31.4	3.5
1	D21	2	RAD51	NA	Positive	7.63920454545455	49.9829545454545	9.99304498377825	388996.860795455	4530.98534933153	7.19318181818182	31.2443181818182	2.29457400261123	265666.715909091	3513.52108324093	352	10.5	25.6	11.6	17.3	5.1	38.4	39.8	48.3	45.5	53.1	45.2	1779376.7	177063.86	1650.94	609.64	28.4	4	22.7	9.7	21	0	19.9	6.5
1	D21	3	RAD51	NA	Positive	7.73851590106007	43.9010600706714	8.95508306456199	300140.816254417	4098.19329195525	7.26148409893993	34.0247349823322	2.38203293713238	285623.491166078	3572.56230710259	283	11.7	32.2	4.9	0	9.5	58.3	44.2	56.2	51.2	58.3	51.6	1608344	174987	1283.88	586.2	28.6	3.9	23.7	9.9	21.2	0	19.8	8.1
1	D22	1	RAD51	NA	Positive	8.49864498644986	50.3306233062331	8.9371303363476	386065.929539295	4683.54721323361	6.59891598915989	28.7886178861789	2.2085412212757	234708.761517615	3430.27056634643	369	11.9	29.3	10.6	16.5	5.1	56.1	41.2	53.7	48.2	55.8	47.4	2050891.8	200678.83	1914.4	691.34	36.6	6	27.4	11.7	29	0	23	4.9
1	D22	2	RAD51	NA	Positive	7.27360774818402	43.2881355932203	6.43991977822353	296459.314769976	4283.51514646483	6.51331719128329	32.774818401937	3.25982775572033	296189.726392252	3553.81315820818	413	9.4	32	9.2	20.3	8	40.4	38	47.7	44.6	52.1	44.3	1594180.8	164116.45	1345.87	590.94	26.9	4.8	20.3	7.3	21.3	0	15.3	6.5
1	D22	3	RAD51	NA	Positive	7.2713567839196	36.6708542713568	5.50558094032002	222433.535175879	3427.09402351752	7.81407035175879	32.3844221105528	2.63362941803973	267514.110552764	4012.34799625092	398	7.5	25.6	3.3	0	11.8	56.5	46.7	49	55	50.5	56.8	1310281.2	185243.09	1010.16	602.89	22.1	9	28.9	8.3	15.8	10.1	19.6	7
1	E03	1	RF	NA	Neutral	4.31024096385542	18.9954819277108	5.1756483447615	144724.001506024	3213.30827423629	1.66265060240964	4.3644578313253	1.14488025742566	22279.6777108434	1820.97817994547	664	6.3	8	4.8	30.7	0	32.5	15.7	18.8	27.1	24.5	28	1405038.4	153736.26	1248.98	568.32	25.9	2.1	11.6	3.3	22.7	0	12	2
1	E03	2	RF	NA	Neutral	4.79054054054054	20.7027027027027	4.05855058317018	148778.474662162	2925.47460801313	1.96959459459459	5.6097972972973	1.10334169658618	32630.3716216216	1834.96073436733	592	5.1	6.4	5.6	36.8	0.2	18.9	16.9	19.8	27	23.1	27.2	1271689.9	158124.21	1114.24	573.55	23	2.4	13.7	4.9	20.1	0	14.7	2.5
1	E03	3	RF	NA	Neutral	4.13636363636364	19.8615702479339	4.29052194888031	152819.229338843	2717.18487937457	2.41528925619835	7.2004132231405	1.16358645269959	37998.6962809917	1586.98370463629	484	8.7	8.3	4.1	0	0.8	28.1	18	22.9	28.1	25.8	28.3	1229742.9	69445.16	1025.7	260.84	20.9	3.3	1.2	11.2	19.8	1	1.4	13.2
1	E04	1	RF	NA	Neutral	5.35008665511265	24.3050259965338	4.24841802044798	178204.221837088	3522.01302066574	2.78856152512998	8.54072790294627	1.44197452547695	49583.8301559792	2009.89594103717	577	7.8	9.5	5.5	27.2	0.2	34.3	21.5	26	34.5	29.5	33.1	1477486.5	86187.9	1291	327.58	26.5	3.5	3.1	10.1	25.5	1.4	5	10.7
1	E04	2	RF	NA	Neutral	7.52801724137931	41.3556034482759	5.70013320598582	273551.144396552	4193.28325478894	6.10129310344828	27.6896551724138	2.20912018157066	231193.920258621	3503.5720633707	464	8.2	28	6.2	15.3	4.7	39.4	39	44.4	46.6	48.3	46.1	1561140.6	139251.89	1268.79	482.88	28.2	5.2	16.4	8	19.6	0	10.8	3.9
1	E04	3	RF	NA	Neutral	5.17120622568093	23.4357976653696	3.80166556769159	169586.542801556	3102.9231015515	2.71206225680934	9.07003891050584	1.29545304268581	64594.7431906615	2019.04452168277	514	9.3	9.5	4.7	0	1.8	34.2	20.4	25.5	31.5	30.5	33.3	1388175.9	140417.48	1287.33	537.98	25.7	5.1	12.3	4.1	25.3	3.1	13.6	2.9
1	E05	1	RF	NA	Neutral	5.11299435028249	21.6647834274953	4.77117897246559	157734.883239171	3191.93940127558	2.97175141242938	7.65725047080979	1.099957813562	38611.1148775895	1862.92362189237	531	7	6.2	5.6	31.8	0.2	32.2	23.5	21.5	32	26.4	32	1332868	105937.6	1163.58	402.64	21.5	1.3	5.5	9.8	20	0	6.8	8.1
1	E05	2	RF	NA	Neutral	8.23719676549865	46.5983827493261	6.00515501708113	311901.644204852	4163.90560845522	6.64959568733154	32.355795148248	2.46737954457896	271247.153638814	3722.48621406961	371	6.2	32.3	7.8	17.5	6.2	45	42.6	51.2	46.9	56.3	46.4	1534236.3	168179.77	1318.63	608.93	24.8	5.1	20.5	8.4	18.1	0	16.4	5.4
1	E05	3	RF	NA	Neutral	3.9862258953168	20.8760330578512	4.35864672894189	166627.994490358	3146.16355596188	2.37190082644628	6.29752066115702	1.26854190994418	37293.4407713499	1913.98023842041	363	11	5.5	5.5	0	1.4	32.2	20.4	22	31.7	27.8	33.9	1312174.5	126361.36	1265.29	491.28	23.7	0.8	11.6	6.9	25.1	0	12.7	5.5
1	E06	1	RF	NA	Neutral	5.34389140271493	22.3778280542986	3.55786903628899	156969.923076923	3235.02922562842	4.66968325791855	10.8076923076923	1.52051195257571	66170.7149321267	3118.66859299003	442	4.3	6.3	4.1	25.8	1.1	38.7	37.6	23.1	47.3	28.3	48.4	1497043	207543.32	1192.3	728.99	23.3	1.6	23.1	2.5	21.3	0	24.9	2.3
1	E06	2	RF	NA	Neutral	4.89778534923339	20.8603066439523	4.05840455019141	146378.780238501	3084.0330371851	2.22998296422487	5.26575809199319	1.16432086317236	27550.5877342419	2005.52979562135	587	6.1	5.8	5.3	28.8	0.5	18.7	19.3	18.4	30.5	23.2	31.5	1234595.1	150476.81	1117.58	560.33	21	2.7	12.4	6.1	19.4	0	12.9	2.9
1	E06	3	RF	NA	Neutral	8.46715328467153	41.6739659367397	5.21602512181388	276508.647201946	3921.19643217481	5.19464720194647	22.7664233576642	1.94786983826816	184746.248175182	3228.02681873706	411	9	24.8	4.1	0	7.8	53	35.3	49.9	42.1	52.1	44.3	1766318.5	187627.75	1353.16	633.42	37.5	5.4	26.3	7.8	28.2	0	20.9	3.6
1	E07	1	RF	NA	Neutral	5.00211416490486	21.4249471458774	4.81196958057112	148998.754756871	3289.52533444474	2.57716701902748	8.1183932346723	1.38547325902936	58409.1099365751	2127.29017300159	473	7.6	8.9	4.9	29.8	1.5	33	18	24.1	29	27.1	30.4	1390119.1	157061.56	1230.83	575.72	23.5	3.8	14.8	6.3	22.2	0	15.2	3.8
1	E07	2	RF	NA	Neutral	5.7037037037037	27.537037037037	5.73448128236076	221637.117845118	3382.69852672731	2.40740740740741	7.58922558922559	1.28937401212961	47792.803030303	1950.11606816306	594	6.1	8.6	6.2	29	1.2	24.2	20	23.6	29.6	28.3	29.1	1623746.6	133960.09	1307.64	484.96	24.9	1.5	10.4	5.2	24.1	0.8	10.3	4.5
1	E07	3	RF	NA	Neutral	3.66575342465753	18.0328767123288	5.40015161084801	145688.142465753	3369.59542900077	2.20821917808219	6.03561643835616	1.46528300466657	33526.802739726	1999.86604493463	365	12.9	9	8.2	0	1.4	25.5	18.6	23.3	32.3	28.8	33.7	1207398.1	154410.33	1341.22	632.91	18.4	3.3	17	5.8	20.3	0	18.6	1.6
1	E08	1	RF	NA	Neutral	5.01451378809869	24.3483309143686	5.41139705387823	189045.317851959	3432.32456040595	2.24383164005806	5.48040638606676	1.17109001526192	27448.2031930334	1931.99852183715	689	7.5	8	6	27.9	0.1	30.5	19.3	21.3	31.6	25.4	31.6	1404722.8	111343.3	1285.35	422.22	23.2	2.5	6.4	8.3	21.9	0.1	8.3	6.5
1	E08	2	RF	NA	Neutral	5.5251509054326	25.58953722334	5.84221105941135	205138.621730382	3530.44752174709	2.82293762575453	9.64185110663984	1.48941989809276	64761.9315895372	2125.49472846132	497	7.6	9.9	7.4	28.2	0.8	22.7	21.7	23.7	35.8	29.6	34.8	1661224.1	147534.25	1493.92	544.88	27.6	1.4	11.7	7	27.2	0	13.1	5.8
1	E08	3	RF	NA	Neutral	5.60496613995485	25.5237020316027	4.832805946975	178683.534988713	3373.15369398496	2.86004514672686	8.28893905191874	1.5477188229921	43865.6884875847	1985.48242079477	443	9	10.2	5.2	0	0.9	36.6	22.1	30.7	36.3	36.3	37	1379174.5	92996.55	1280.29	343.91	27.1	2.7	3.6	8.6	28.2	0	3.6	5.4
1	E09	1	MEX3C	NM_016626	sample	4.45951417004049	18.1093117408907	3.53919718450414	129601.303643725	3041.86320913512	5.92914979757085	14.6194331983806	1.58916957476913	86757.9008097166	3435.0050808704	494	4	5.5	4.3	31.8	1	30.2	42.9	21.7	51.8	23.1	54.9	1327828.3	219494.16	1140.87	807.98	24.7	1.8	25.1	3.4	22.3	0	25.7	1.8
1	E09	2	MEX3C	NM_016626	sample	2.1669758812616	8.60111317254174	2.30909501511009	58115.1428571429	1920.55940494678	7.6734693877551	19.8664192949907	1.78106026402626	115111.712430427	3646.80282972925	539	3	7.1	3.2	46.6	0.7	6.3	53.2	7.2	64.6	8.3	65.9	905499.9	156737.58	761.77	598.39	10.2	1.9	12.4	3.3	8.9	0	13.7	1.9
1	E09	3	MEX3C	NM_016626	sample	4.2579185520362	23.7239819004525	6.25284892425798	214042.925339367	3299.30667445363	3.57239819004525	11.6990950226244	1.62727651705827	71582.6719457014	2319.70045971374	442	12.7	10	7.5	0	1.6	27.4	26.7	23.1	36	28.5	38.9	1346909.8	177924.57	1449.78	691.49	20.6	1.1	19.7	6.8	22.6	0	23.8	2.9
1	E10	1	CDKN2C	NM_078626	sample	6.70669291338583	31.0984251968504	4.89652329893305	232380.187007874	3520.0574534587	3.71259842519685	10.3740157480315	1.44286651308619	57792.3779527559	2522.33284594763	508	6.3	8.3	5.7	28.7	0.8	37.8	27.4	29.9	40	33.7	40.6	1627315.4	142854.37	1412.02	539.33	27.4	1	12.8	4.3	27	0	14.8	2.8
1	E10	2	CDKN2C	NM_078626	sample	5.04403669724771	28.1853211009174	6.10752393527159	240903.333944954	3744.98046377089	3.00183486238532	8.58348623853211	1.80792524365212	51939.480733945	2728.38189429742	545	9	10.8	10.5	26.8	1.5	19.3	24	22.4	40.2	27.5	41.3	1450237.2	205917.23	1482.61	802.84	24.2	0.7	26.6	3.1	26.2	0	29.9	0.9
1	E10	3	CDKN2C	NM_078626	sample	6.11460674157303	28.1303370786517	4.98277691194926	211760.608988764	3441.96720437454	3.55730337078652	9.54831460674157	1.41492885610421	49393.1303370786	2207.99634477614	445	11.7	6.7	4.9	0	0.9	33.5	28.5	29.9	37.8	34.6	40.9	1576790.7	116710.33	1433.32	440.22	27	0.7	8.5	4.5	28.3	0	10.3	2.7
1	E11	1	SPEN	NM_015001	sample	5.34429400386847	22.3791102514507	3.15150364358904	149282.53384913	3003.74130598336	2.77756286266925	9.20502901353965	1.36559733862491	66155.9709864604	2353.10847752003	517	4.4	10.3	3.1	33.5	1.4	33.8	22.1	25	32.7	28.2	33.1	1324566.6	175213.02	1085.72	668.08	21.9	4.3	16.8	6	21.1	0	18.2	2.9
1	E11	2	SPEN	NM_015001	sample	6.01336302895323	23.2538975501114	3.46732929137718	150671.757238307	3054.06462860619	3.99554565701559	10.1024498886414	1.53080524588221	56727.7550111359	2888.39018796157	449	3.6	9.4	4.5	28.3	0.9	23.6	28.5	20.3	43	25.6	43.9	1371384.3	180920.74	1121.16	667.55	21.4	3.6	20.5	6.2	18.9	0	18.7	4.5
1	E11	3	SPEN	NM_015001	sample	4.45192307692308	20.6730769230769	5.78900339204241	157954.108974359	3021.05482218766	2.03846153846154	5.22115384615385	1.22075890567496	27899.5384615385	1844.96361871473	624	8	7.5	4.3	0	1	31.9	18.1	24	30.3	27.7	31.7	1253436.1	139524.53	1198.91	522.34	25	3.2	11.9	5.4	22.1	0	12.8	2.7
1	E12	1	ARID1B	NM_017519	sample	5.88566552901024	25.561433447099	4.18657162493496	184687.28668942	3569.84678859428	3.07679180887372	7.64163822525597	1.27597139929553	38969.1399317406	2185.76693390627	586	5.8	6.5	5.8	24.4	0.2	38.6	23.9	27.6	36.7	30.4	37.2	1524922.4	108545.21	1350.51	401.39	26.5	1.7	3.4	6.1	26.5	0	4.8	3.8
1	E12	2	ARID1B	NM_017519	sample	5.87909836065574	24.1127049180328	4.44372421967822	156177.331967213	3211.73311491218	2.87909836065574	7.08606557377049	1.28654760445355	34989.0676229508	2188.13250230561	488	5.1	7	4.3	28.9	0	28.1	24.2	26.8	36.7	30.7	37.3	1288315.9	154935.13	1169.48	577.9	24.6	0.8	13.1	2.9	23.6	0	13.3	1.2
1	E12	3	ARID1B	NM_017519	sample	5.90669371196755	22.7545638945233	2.82214037596649	145089.756592292	2922.69879650991	3.58012170385396	10.1825557809331	1.35793564005204	55712.8762677485	2115.12377520506	493	5.9	7.9	2.4	0	1.2	37.7	27.4	26.2	37.7	30.8	39.8	1317418.1	98328.47	1043.77	361.33	24.9	1.6	4.3	6.3	24.7	0	5.1	4.3
1	E13	1	ERCC4	NM_005236	sample	5.04126213592233	22.3470873786408	5.3228037154627	171655.873786408	3638.98388964644	3.10194174757282	7.80339805825243	1.48194151368805	39720.786407767	2407.18412626774	412	8.3	10	7.8	22.3	0	38.8	26.9	26.7	42.5	28.9	41.5	1371487.8	149778.08	1399.3	543.03	22.6	1.2	11.4	8.7	20.4	0	11.7	8
1	E13	2	ERCC4	NM_005236	sample	4.60038986354776	15.8576998050682	3.17879868090768	91749.6900584795	2842.80951521804	3.40350877192982	8.58674463937622	1.39438362930497	53814.5204678363	2804.0580139625	513	3.9	7.4	2.7	28.7	1.2	20.7	27.3	17.3	40.4	21.6	40.9	1154886.2	188780.22	892.67	698.12	17.5	1.2	18.9	2.9	16	0	20.3	2.5
1	E13	3	ERCC4	NM_005236	sample	3.81927710843373	19.2730923694779	5.77944581702391	155665.97188755	2904.93208087607	3.77510040160643	11.1465863453815	1.62726825623381	63043.6847389558	2659.02315797394	498	7.8	9	6	0	1.2	27.9	30.9	21.7	43.6	23.3	46.8	1240695.3	157807.15	1125.32	547.95	19.5	1.4	15.5	6.8	17.9	0	15.7	4.4
1	E14	1	ATR	NM_001184	sample	3.99336283185841	18.9977876106195	3.51098088132667	149526.486725664	3008.20319828743	5.84734513274336	20.537610619469	1.68758817410574	124119.668141593	2756.5970307643	452	5.8	11.3	5.1	29	0.7	27	32.3	14.4	42.3	17.7	43.8	1050141.2	160356.19	995.92	606.83	11.1	1.8	15.9	5.1	10.6	0	15.5	4.6
1	E14	2	ATR	NM_001184	sample	2.15879017013233	11.0964083175803	4.18768642547101	93370.7240075614	2225.38308902544	8.79962192816635	24.7561436672968	1.96761975612033	148611.391304348	3945.87097265633	529	5.1	8.3	4	41.6	0.8	7.4	57.5	8.9	68.1	10.4	68.8	830752	165663.55	855.87	612.52	7.2	4	15.9	7.4	7.6	0	16.8	4
1	E14	3	ATR	NM_001184	sample	3.18980169971671	17.8300283286119	5.82538691812909	162374.033994334	2650.03919703277	4.43909348441926	15.4589235127479	1.52011984694837	86480.342776204	2175.01685897673	353	9.1	9.1	7.4	0	0.3	21	26.1	18.1	36	19.8	37.1	1035478	148449.92	1109.65	549.65	10.5	1.4	14.7	5.9	12.2	0	15.6	2.8
1	E15	1	STAG2	NM_006603	sample	4.65817091454273	19.9145427286357	5.15606445172092	141902.670164918	3076.0576497828	2.29385307346327	6.0599700149925	1.02423163043794	36421.2308845577	1946.37168561173	667	6.1	6.1	4.3	32.4	0.3	33.9	18.1	22.9	28.3	25.6	28.8	1263442.9	154427.18	1179.99	576.3	22.9	2.2	13.6	6.7	18.9	0	12.3	4.6
1	E15	2	STAG2	NM_006603	sample	4.94320486815416	21.9837728194726	4.35095483121516	159894.904665314	3261.11763504849	2.18864097363083	5.49898580121704	1.24749711889589	30374.6044624746	1952.62131978599	493	5.5	7.3	6.1	27.2	1.2	20.9	18.9	19.5	32.3	24.3	31	1343483.4	134922.59	1201.37	511.12	19.1	2.2	10.8	8.3	18.1	0	9.9	7.1
1	E15	3	STAG2	NM_006603	sample	2.35064935064935	10.0077922077922	3.39963590965601	76432.7246753247	2092.23836732707	17.6571428571429	61.225974025974	2.83716376423062	410485.124675325	5108.8334416485	385	4.7	18.2	4.2	0	3.9	18.2	82.1	12.7	86	15.8	87.3	887830.4	165067.51	858.18	584.14	14	6.8	15.6	4.4	13.2	10.9	16.1	1.6
1	E16	1	WRN	NM_000553	sample	6.15138592750533	31.2132196162047	5.42022629986069	271915.603411514	3526.94242620117	3.29211087420043	8.56076759061834	1.37133687369918	46770.6247334755	2125.58949298688	469	7.2	7.9	6.6	27.3	0.6	38.2	27.3	27.7	38.4	30.5	37.5	1934065.6	140937.13	1488.53	515.15	30.9	0.4	9	2.6	26	0	9.6	1.3
1	E16	2	WRN	NM_000553	sample	5.37001897533207	24.7096774193548	4.34830363881446	207654.182163188	3338.42208600218	3.29222011385199	7.80265654648956	1.314747370066	43607.155597723	2520.8549015124	527	5.9	4.9	8	30	0.8	21.4	28.5	19.2	37.2	22.8	38	1650985.1	163271.2	1329.46	586.67	24.1	3.6	15.6	5.7	22.6	0	14.2	3
1	E16	3	WRN	NM_000553	sample	4.68936170212766	21.5808510638298	5.02089125088353	172362.421276596	3229.64500212984	1.78723404255319	5.01914893617021	1.04237234226353	27397.5021276596	1521.65377762476	470	9.8	7.2	4.7	0	0.6	31.7	14.5	25.1	26.2	31.3	26.6	1574981.9	138575.7	1451.31	504.48	28.7	4	10.4	7.9	30.2	2.6	11.9	4
1	E17	1	RF	NA	Neutral	5.31778425655977	24.8731778425656	5.52491892542893	203463.849854227	3362.75038374532	2.38921282798834	6.60932944606414	1.4517996400986	40690.387755102	2243.76429900957	686	6.6	8.2	6.4	28.7	0.9	34.7	19	23.5	30.6	28	31.5	1397186.9	151994.91	1319.28	554.44	22.3	1.6	11.2	5.5	21.6	0	12.1	3.8
1	E17	2	RF	NA	Neutral	5.23221757322176	26.3682008368201	6.05389023068796	206060.230125523	3678.17072722376	2.80543933054393	7.51464435146444	1.56104907922581	40708.0815899582	2299.96729780611	478	9	10.9	8.2	23.6	0.6	19	22.8	23	38.3	27	36.6	1386505.5	158127.47	1398.69	577.36	18.8	1.7	15.1	5.4	19	0	15.3	2.5
1	E17	3	RF	NA	Neutral	3.46748681898067	14.0773286467487	4.01396031976638	101209.905096661	2867.77467698367	1.95254833040422	4.27416520210896	1.03848862452477	20386.3637961336	1832.60613911884	569	9.1	4	3.3	0	1.1	27.6	17.6	19.2	27.6	23.9	29.9	1137893.4	144132.39	1042.36	530.25	20.9	2.5	11.1	6	19.7	2.3	11.6	3
1	E18	1	RF	NA	Neutral	4.62714508580343	21.4492979719189	5.81438344428763	181008.661466459	3232.13720450962	2.97815912636505	7.12480499219969	1.36588400789959	40945.4851794072	2471.57579564666	641	6.2	6.2	6.2	30	0.8	32	23.7	20.1	35.3	23.7	36.5	1456665.8	189284.51	1262.23	687.46	24.5	2.3	17.9	5.3	21.7	0	19.5	2.8
1	E18	2	RF	NA	Neutral	4.16926070038911	17.9280155642023	3.82377617836104	129043.23151751	2869.43360505886	5.32684824902724	12.5194552529183	1.6777619669217	71214.3326848249	3214.58862885033	514	5.4	6.4	4.5	32.3	0.4	15.2	41.2	14	52.3	19.3	53.7	1231840.2	162071.46	995.28	566.89	19.8	1.9	17.1	2.9	15.8	0	16.3	1.9
1	E18	3	RF	NA	Neutral	3.53571428571429	14.1466165413534	2.96801757518012	92689.287593985	2491.15554500194	5.81578947368421	15.6071428571429	1.75989442844175	95113.0545112782	3232.24594703546	532	6	7.1	2.8	0	1.7	26.5	43	17.3	53.9	20.5	57.9	1083040.7	151625.13	866.56	554.07	19	1.3	11.8	2.8	15.6	1.1	12	2.1
1	E19	1	RF	NA	Neutral	4.15605749486653	18.2381930184805	4.51790478017366	138559.439425051	2776.07857479729	6.80903490759754	15.517453798768	1.6574568083914	86095.2669404518	3629.78399029038	487	5.1	4.5	4.7	37.2	0.4	26.5	52	19.3	61.2	21.1	61.8	1336946.9	164344.76	1177.35	582.03	21.1	2.3	15.4	4.1	17	0	14	2.5
1	E19	2	RF	NA	Neutral	5.78559176672384	28.5711835334477	7.12842053825593	234925.289879931	3463.4333952456	2.72041166380789	6.98456260720412	1.31292157312941	39765.7238421955	2334.06942371905	583	6.9	7.2	7.5	29.7	0.9	25.4	21.1	25.9	33.8	30.7	33.4	1648866.5	163503.85	1346	594.56	24.9	1.2	14.9	5.8	22	0	14.4	5.3
1	E19	3	RF	NA	Neutral	3.1869918699187	12.9207317073171	3.31669554872947	82016.1829268293	2098.11093949682	11.7520325203252	35.6565040650407	2.27181112561254	238933.56504065	4920.39127132847	492	6.3	12.6	2	0	2.8	23.6	72	14.4	77.2	15.9	80.7	937051.4	189744.77	815.25	688.86	15.9	19.1	25.2	15.7	12.4	17.1	23.6	14.2
1	E20	1	RF	NA	Neutral	4.60532687651332	23.8474576271186	5.03856169321316	190967.433414044	3159.22333848981	3.03147699757869	8.35835351089588	1.31981965706062	48032.1380145278	2078.21540649964	413	6.5	7.3	6.8	34.9	0.5	31.7	24.2	22	35.8	24.5	35.8	1274992	129520.44	1262.96	485.42	21.3	2.4	8	6.8	20.6	0	9.2	4.4
1	E20	2	RF	NA	Neutral	5.88781431334623	26.6808510638298	5.67114301779546	203776.688588008	3488.63160715011	2.91489361702128	7.96711798839458	1.42998668406199	47412.6905222437	2296.34836071579	517	7.2	8.1	6.8	26.5	1.2	24.2	24.2	24.2	36.6	28.6	36.6	1485197.6	171170.1	1308.68	610.1	24.8	2.1	18.8	6.8	22.8	0	19.7	5.6
1	E20	3	RF	NA	Neutral	4.08747514910537	17.596421471173	4.56165595471938	129267.588469185	2953.88519575006	3.1948310139165	7.14711729622266	1.36203014679494	36257.3320079523	2440.06280968577	503	7	7.6	4.2	0	0	29.8	27.4	21.5	41.4	26.6	43.3	1202081.8	190593.24	1117.91	689.65	20.3	1.6	26	6	21.1	0.2	26	3
1	E21	1	RF	NA	Neutral	5.50416666666667	21.2770833333333	2.97473552095016	140761.475	2886.29688219698	3.37916666666667	7.84166666666667	1.46594257811286	42564.0916666667	2636.34584432281	480	4.4	6.9	4	32.1	1.2	34.2	30.6	22.3	40	24.4	40.2	1346730	190106.35	1116.31	702.6	22.5	3.5	20.4	4.2	21	0	19.4	0.8
1	E21	2	RF	NA	Neutral	5.10666666666667	22.7888888888889	4.45566164738754	169097.286666667	3314.27628052749	3.48	8.36	1.36704604748741	43612.8288888889	2618.20751430056	450	6.4	5.6	5.3	25.6	0.4	20	31.6	20.7	44.9	24.9	44.2	1365357	200681.55	1203.32	737.64	20.9	1.8	24.4	4.7	20	0	25.3	2.2
1	E21	3	RF	NA	Neutral	3.86813186813187	15.8461538461538	3.18580460930859	109463.549450549	2780.33538381217	1.8956043956044	4.77289377289377	1.15899314300288	24628.7802197802	1863.58262621982	546	5.7	8.6	3.8	0	0.4	28.6	14.8	20.1	28.8	23.4	31.9	1103661.4	174745.34	1022.6	657.03	19.8	2.6	18.5	3.5	19.6	3.1	19.8	1.6
1	E22	1	RF	NA	Neutral	5.5948905109489	26.4452554744526	5.92759370188837	200078.187956204	3491.56397338373	3.26277372262774	9.53284671532847	1.38461423167733	58893.7591240876	2141.14045544392	548	8.4	8.2	6.8	27.7	0.9	36.3	25.9	26.3	35.9	31.6	34.9	1397205	84114.93	1314.1	318.56	25.5	8.2	3.5	19	27	6.2	4.9	17.5
1	E22	2	RF	NA	Neutral	5.25493421052632	24.0493421052632	4.18161022498584	178295.639802632	3304.84860956011	2.78782894736842	8.24506578947369	1.35589161208765	49704.2236842105	1995.82682140361	608	6.1	8.7	6.9	28.9	0.5	20.7	22	19.6	33.4	24.2	32.9	1389918.4	95208.17	1301.41	374.11	20.9	3	4.9	11.8	22.2	0.2	7.4	11.7
1	E22	3	RF	NA	Neutral	4.16221374045802	19.5667938931298	5.0764454646637	150094.854961832	2928.33462050555	1.91030534351145	4.75	1.2278548992189	21890.286259542	1735.2878333114	524	7.3	6.9	3.6	0	0.4	28.6	17.2	20.2	31.3	26.5	32.1	1276572.1	132656.15	1136.45	475.15	22.7	2.5	9.4	5	21.9	3.2	10.5	2.9
1	F03	1	OTNT	NA	Neutral	4.45710267229255	20.4303797468354	3.93655877650478	151937.960618847	3072.89987745023	2.52039381153305	7.46413502109705	1.09006067180729	44398.8607594937	1687.33568841115	711	6	7	5.5	33.3	0.7	27	19	19.4	28.1	22.2	26.7	1303814.5	83796.9	1153.97	314.78	21.8	1.5	3	10.5	22.1	0	3.9	9.8
1	F03	2	OTNT	NA	Neutral	5.06825938566553	21.9675767918089	4.12921163924358	152815.554607509	3121.96242080973	2.41467576791809	6.35324232081911	1.26553214778156	31875.4948805461	1835.72190576132	586	6.5	7.2	5.5	28.3	0.2	20.1	20.8	17.2	31.7	22.4	30.7	1351301.9	97141.01	1166.16	360.65	21.2	2	4.3	7	20	0	4.4	6.8
1	F03	3	OTNT	NA	Neutral	4.19961612284069	20.4875239923225	5.09764737986833	157708.170825336	2763.44185946886	2.31861804222649	6.65642994241843	1.24270642331268	35061.1343570058	1803.17581332451	521	8.4	9.8	5.4	0	0.8	28.4	20.5	22.6	32.2	26.3	32.8	1202404.2	88419.33	1112.87	330.07	20	10.4	4.8	14.4	20	9	5.8	12.9
1	F04	1	OTNT	NA	Neutral	4.51640759930915	21.8048359240069	4.61133741884591	175517.692573402	3037.51933568519	2.40587219343696	6.82556131260794	1.17098068207088	42995.5129533679	1844.36077742163	579	6.2	7.1	5.9	35.9	1	30.2	18.7	20.7	29	24.7	29	1323368.6	106148.25	1232.19	408.85	20.2	4	5.5	11.7	21.4	0.7	6.2	9.2
1	F04	2	OTNT	NA	Neutral	5.31818181818182	23.6268939393939	5.24541743326216	171308.556818182	3467.54629222402	3.34090909090909	9.21780303030303	1.45933888537182	48298.553030303	2288.76517166223	528	6.8	8.5	7	26.7	0.6	20.3	28.2	21.8	41.1	27.7	40.7	1432102.6	98226.74	1316.62	387.08	23.5	1.5	5.9	6.8	26.1	0.4	7.4	8
1	F04	3	OTNT	NA	Neutral	4.291015625	21.390625	4.47726767438828	170113.533203125	2982.43504359609	2.578125	7.62890625	1.33847865483077	41236.5	1882.32599886205	512	9	9	4.1	0	0.8	29.9	20.5	24.6	31.8	28.1	32.6	1447775.9	75286.85	1195.01	273.7	23.2	1.8	2.5	20.9	23.8	0	2.7	19.5
1	F05	1	OTNT	NA	Neutral	5.05681818181818	21.7121212121212	3.56386540656897	148065.761363636	3091.40979824752	2.70833333333333	7.25189393939394	1.40774089699611	40457.9734848485	2131.11740565101	528	4.7	7.2	3.8	28.8	0.9	34.7	20.8	21.6	34.5	25.2	34.3	1266092.1	104383.99	1072.35	390.33	20.5	2.5	5.3	8	21	0	5.7	6.4
1	F05	2	OTNT	NA	Neutral	4.83595113438045	20.0034904013962	4.40169734500053	134341.061082024	3121.73738165602	3.16230366492147	8.31762652705061	1.44593712471665	42683.890052356	2091.21535514275	573	4.7	8.6	4.9	32.3	0.7	21.5	26.2	19.7	39.3	25	38	1318182.5	90130.75	1188.88	348.9	25.7	2.8	3.1	8.7	24.1	0	5.4	8.6
1	F05	3	OTNT	NA	Neutral	5.13274336283186	25.0840707964602	5.12749969108128	202767.134955752	3319.92538648449	2.82522123893805	7.64159292035398	1.25066389460902	41606.3252212389	1775.60099778641	452	8.6	8.2	5.3	0	1.1	34.7	24.8	27.4	34.7	33.2	34.3	1540501.9	97374.85	1351.55	348.55	28.5	2	4	7.7	26.5	0.4	4.2	7.7
1	F06	1	OTNT	NA	Neutral	5.77469670710572	30.1455805892548	7.54748518625118	252955.341421144	3632.01293380526	2.78682842287695	7.31889081455806	1.23513637431681	42621.7833622184	2305.35670480251	577	7.6	7.3	7.5	28.4	0.9	36.9	23.2	29.6	33.4	32.8	34.1	1713657.2	184583.7	1501.08	695.16	28.9	1.4	19.2	5.2	27.7	0	20.3	4.2
1	F06	2	OTNT	NA	Neutral	4.94854586129754	21.9194630872483	4.54997434501367	160825.662192394	3478.02067145564	2.63758389261745	7.64429530201342	1.42010924994403	44819.7561521253	2086.32739068044	447	8.1	9.4	7.4	25.1	0.7	20.4	20.4	21	33.6	27.5	32.4	1321620.2	130672.23	1254.63	488.69	22.8	3.4	8.1	5.4	22.8	0	8.9	2.5
1	F06	3	OTNT	NA	Neutral	4.19088937093276	21.7700650759219	5.7951347819559	180327.765726681	3100.34630491695	3.17136659436009	9.46420824295011	1.40548633844864	60689.2581344902	2461.42803248111	461	8.9	8.5	5.6	0	1.1	29.9	25.8	22.8	38	27.5	41.9	1415226.2	190048.2	1233.72	705.21	25.6	1.1	25.4	3.7	24.1	0	24.3	2.2
1	F07	1	OTNT	NA	Neutral	5.40874524714829	27.5817490494297	5.48451094024082	227609.809885932	3539.66873612338	3.25665399239544	9.81939163498099	1.34005879268433	55710.3707224335	2173.76145420522	526	8.4	8.4	8	27	1	34	23.6	25.9	33.5	29.5	34.4	1565187.8	164890.23	1350.28	607.77	24.9	1	15.8	3.2	24	0	14.8	1.9
1	F07	2	OTNT	NA	Neutral	6.256	26.7066666666667	5.04747584178448	182808.418666667	3241.49905305551	2.97333333333333	8.44	1.29414432515802	45306.08	2000.97370782453	375	5.9	7.7	5.3	31.2	0.3	26.1	26.1	29.1	37.1	33.3	35.7	1395261.1	105594.64	1346.98	385.49	27.2	1.3	5.9	8.5	25.6	0	7.2	10.4
1	F07	3	OTNT	NA	Neutral	3.82489451476793	17.5042194092827	3.82137240115929	127884.240506329	2996.21734344214	2.46413502109705	6.65189873417722	1.12518134357667	36948.746835443	1815.31034603336	474	8.9	8.9	4.9	0	0.6	29.7	20	21.1	31.4	25.9	31.2	1224489.9	103971.92	1103.09	400.43	20.5	1.3	5.5	4.2	22.2	0	7.2	3.8
1	F08	1	OTNT	NA	Neutral	5.27353463587922	23.2575488454707	4.1089540857942	164359.095914742	3284.8817865372	2.45825932504441	6.15097690941385	1.23055276456625	32288.0941385435	2031.94995529378	563	5.5	9.1	4.6	29.7	0.4	33	20.8	22.9	33.6	24.9	33	1332397.4	124679.51	1158.5	456.31	23.8	1.6	7.1	5	21.7	0	7.5	5
1	F08	2	OTNT	NA	Neutral	5.22809917355372	26.6066115702479	5.43484423102644	223867.41322314	3438.03955666483	2.74380165289256	8.6595041322314	1.35601296134895	54318.1338842975	2180.81803130532	605	7.8	8.4	7.1	28.9	0.5	20	18.5	22	31.7	25.1	31.9	1468652.4	142796.16	1322.86	539.81	22.5	1.5	10.7	5.8	22.1	0	11.2	4
1	F08	3	OTNT	NA	Neutral	5.06595744680851	24.8	5.73869503128431	194041.708510638	3380.17649895147	2.87446808510638	7.6468085106383	1.41066073401873	40060.1872340426	2045.29374716162	470	10	8.3	4.9	0	1.1	34.7	23.4	26.2	34.5	31.3	35.7	1446172.3	130453.97	1284.84	490.64	25.1	2.6	9.4	4.3	27	0	11.3	2.3
1	F09	1	PTPRB	NM_002837	sample	3.697265625	16.30859375	3.8596916130841	124735.453125	2945.32235156007	4.3515625	10.658203125	1.53658820771135	63429.564453125	3101.76094204167	512	6.4	4.9	5.5	35.4	1	28.1	34.2	17.8	44.5	20.5	47.5	1302739	197863.78	1155.88	720.15	23.2	3.7	20.7	6.2	20.5	0	19.7	3.9
1	F09	2	PTPRB	NM_002837	sample	4.71743486973948	19.5410821643287	4.08185023688161	137695.699398798	2919.13322243258	5.34669338677355	12.9639278557114	1.59936914168163	76384.7855711423	3196.11384853349	499	4.4	7.6	4.8	30.1	0.8	17	41.1	17.8	53.7	21.6	53.9	1267296.6	190835.49	1116.77	684.24	17.8	1.6	20.4	4.2	17.6	0	19.8	1.8
1	F09	3	PTPRB	NM_002837	sample	4.44967532467532	19.2207792207792	4.31409479508499	137831.186688312	2718.75115927661	3.98051948051948	10.762987012987	1.2804220806801	64405.5016233766	2420.74397116389	616	5.5	7.5	2.6	0	1.5	28.2	29.4	19.5	39	24	41.1	1228222.4	154090.83	1033.17	561.64	20.8	1.3	14.6	3.9	20	0	14.9	3.1
1	F10	1	WAS	NM_000377	sample	5.49318801089918	25.6158038147139	4.44452798302253	198939.089918256	3474.10771330219	4.36512261580381	12.3242506811989	1.51635563659208	66280.8719346049	2623.78291364298	367	7.1	8.7	7.6	29.2	0.3	39.5	31.9	27.8	43.1	31.6	42.2	1509091.3	188986.35	1378.04	711.92	25.9	1.6	19.3	4.6	23.2	0	19.1	2.5
1	F10	2	WAS	NM_000377	sample	4.9375	21.8064516129032	4.29260035082369	153844.828629032	3386.1345358171	3.62096774193548	10.0483870967742	1.61654564553789	65925.7903225807	2873.61847753035	496	6.2	10.3	5.4	25.8	1.4	20.8	31.7	20.8	45.2	25.4	45.6	1264114.8	227292.81	1165.29	883.82	19.8	1.8	34.1	3.6	18.5	0	35.7	2.8
1	F10	3	WAS	NM_000377	sample	4.11111111111111	19.4603174603175	5.12654331854637	146164.801587302	3163.19395111265	2.375	6.58531746031746	1.33744394912528	35213.5873015873	2121.70186872415	504	9.5	8.7	5.4	0	0.8	29.2	20.4	24.6	32.9	26.4	35.5	1096916	171982.78	1106.72	633.12	17.7	3.4	18.7	10.5	18.3	2.2	19.4	7.7
1	F11	1	ODAM	NM_017855	sample	5.26142595978062	21.9323583180987	2.92580082324751	149577.926873857	2946.20664151324	3.18829981718464	8.77513711151737	1.52746710475892	53071.4698354662	2384.62214475364	547	4.8	6.9	4.8	34	0.5	33.6	26.5	22.3	39.1	25.8	39.3	1376445.5	173864.95	1105.21	632.18	20.1	2.9	15.2	2.9	19.6	2.7	15.2	1.3
1	F11	2	ODAM	NM_017855	sample	5.89648033126294	25.1076604554865	3.88474182262804	169605.420289855	3333.21203428005	3.30020703933747	8.58592132505176	1.54680243196689	44123.1097308489	2272.91734895739	483	8.1	9.3	7.5	29	0.4	24.2	25.5	22.8	37.7	27.1	37.1	1348493.5	145341.57	1174.57	553.93	22.4	2.5	12.6	6	21.5	0	14.1	4.1
1	F11	3	ODAM	NM_017855	sample	4.63554757630162	19.6355475763016	3.73059542931217	127878.49551167	3126.08847317628	2.38958707360862	7.09335727109515	1.35299225142334	39087.3734290844	1799.06841836966	557	8.4	9	4.5	0	1.6	31.2	19	24.1	32	30.5	33	1139593.4	87295.39	991.55	310.46	21.5	7.2	3.2	14.7	21.9	4.8	3.4	12.6
1	F12	1	BRIP1	NM_032043	sample	6.53133514986376	35.9346049046322	6.89778183148682	297263.198910082	3799.38349441651	4.61307901907357	11.6757493188011	1.53612195055738	62806.1035422343	2760.77857240461	367	8.2	6.8	7.9	23.7	0.3	43.3	37.3	31.1	50.1	34.9	49	1760862.9	177213.9	1515.18	656.58	29.4	1.4	17.7	4.4	25.3	0	16.1	3.3
1	F12	2	BRIP1	NM_032043	sample	5.96261682242991	25.0584112149533	4.57826244952603	161418.981308411	3684.16571723429	3.59579439252336	9.32009345794392	1.6016650906454	48920.9813084112	2586.78205488031	428	7.7	8.6	7	20.8	0.5	23.8	31.3	24.8	43.9	30.8	43.7	1393382.1	170489.81	1194.08	626.7	25.5	2.6	18.5	4.4	22.2	0	18.5	3
1	F12	3	BRIP1	NM_032043	sample	5.92239467849224	26.4456762749446	5.39424374138602	188005.751662971	3644.86482561664	3.15077605321508	9.8980044345898	1.74006700649761	61584.9312638581	2417.46483702823	451	10	9.5	4.7	0	2	39.7	25.7	34.4	39.7	40.4	42.6	1442928.4	153743.65	1337.72	571.78	28.2	1.3	14.6	4.2	27.5	0	15.7	1.8
1	F13	1	ATRX	NM_138270	sample	6.6581352833638	32.7074954296161	6.55207570882052	258597.661791591	3675.26835882861	3.86288848263254	10.6307129798903	1.53079271579046	63183.7586837294	2461.42323893196	547	8.2	7.5	7.1	28.7	0.9	40.4	30	30.3	41	34	41.5	1637933.5	174600.57	1569.96	646.7	28.2	2.2	16.5	5.9	26.9	0.2	14.8	1.8
1	F13	2	ATRX	NM_138270	sample	6.08173076923077	29.2572115384615	4.04273806416855	220008.300480769	3286.12942979968	4.14663461538462	12.3221153846154	1.47776656084737	88149.9591346154	2731.58524942616	416	5	7.2	6	30.3	1.7	23.1	32.7	22.8	43.3	28.6	43.3	1619268	229680.3	1261.66	831.59	24.5	0.7	28.4	1.2	22.4	0	28.1	0.5
1	F13	3	ATRX	NM_138270	sample	5.99765258215962	26.8779342723005	4.82814289945683	200980.436619718	3417.37277237377	3.54694835680751	10.0305164319249	1.42387763063596	57139.765258216	2317.19993762321	426	11.5	7.5	4.5	0	1.4	36.2	28.6	28.6	38.3	35	40.6	1507885.4	141018.9	1324.81	529.52	29.3	2.3	12.4	5.9	29.3	0	13.1	2.8
1	F14	1	PLXNB2	NM_012401	sample	5.02493074792244	26.9750692520776	6.76466278133971	223142.67867036	3752.95325087385	3.22437673130194	8.67036011080332	1.62644013379361	50681.648199446	2664.1899125935	361	11.4	9.1	9.7	29.6	1.4	34.1	28.3	29.1	41.3	33	40.4	1510927.2	168480.17	1490.1	624.46	21.6	3.6	16.3	6.4	22.7	0	16.3	2.8
1	F14	2	PLXNB2	NM_012401	sample	5.42857142857143	22.4040178571429	4.57981892955733	165485.053571429	3243.48996232668	5.90625	14.9977678571429	1.65073714049676	88085.5892857143	3495.55763467125	448	6.2	5.6	6.2	30.1	0.7	23.4	46	23.2	55.8	27.2	58.5	1436747.9	181073.01	1248.36	648.75	24.3	2.7	20.5	6.2	19.6	0	19.9	4.5
1	F14	3	PLXNB2	NM_012401	sample	5.45866141732283	24.8543307086614	4.75522331285755	185436.291338583	3161.58339526409	2.73622047244094	8.43307086614173	1.24177165253084	52640.8464566929	1991.16605028785	508	8.3	10.2	4.9	0	1.2	35	19.1	27.8	30.7	32.1	31.5	1454536.7	144944.51	1190.97	522.14	21.9	1.8	13	3.9	22.4	0.4	13.8	1.6
1	F15	1	ZMYM2	NM_197968	sample	6.65977011494253	29.5264367816092	4.0862793120467	220157.108045977	3406.38420459667	4.00229885057471	11.1011494252874	1.46227264568644	69053.3149425287	2313.80885442758	435	5.3	5.3	6.9	29.4	1.4	40	29.7	27.6	37.7	29.9	38.2	1662028.4	147361.54	1332.87	533.14	27.8	2.5	12.4	6.9	25.7	0	12.2	6.2
1	F15	2	ZMYM2	NM_197968	sample	5.97137404580153	26.780534351145	4.93572473262541	205702.515267176	3411.9081553005	3.50381679389313	9.98091603053435	1.28793030192255	57286.2671755725	2131.72125590883	524	7.3	8	7.1	30	0.6	25	28.2	24.6	38	30	38	1464707.3	143744.14	1374.47	549	25	2.5	11.3	5.2	23.1	0	13.7	3.1
1	F15	3	ZMYM2	NM_197968	sample	4.6285140562249	19.1967871485944	3.97742777649966	138533.43373494	2960.12424878089	3.73895582329317	10.0622489959839	1.33242632262131	58585.546184739	2441.34192928572	498	6	6.2	4.2	0	0.8	32.7	29.9	21.1	40.4	26.1	43.2	1274492.1	159407.48	1097.95	562.49	19.9	5.8	15.5	5.6	18.5	3.8	12.9	3.4
1	F16	1	MBD1	NM_015845	sample	4.95095367847411	25.2397820163488	5.52842212022622	214118.155313352	3140.40915188161	3.26430517711172	8.79019073569482	1.36040136179061	51291.9128065395	2381.24640385933	367	7.1	7.1	6.5	37.1	0.3	31.3	26.2	23.2	37.3	28.1	37.3	1613589.2	150194.64	1333.28	544.49	19.9	2.7	11.4	6.5	18.8	0	10.6	3.8
1	F16	2	MBD1	NM_015845	sample	6.30110497237569	29.8370165745856	5.35408341927992	242210.185082873	3596.115198718	5.38950276243094	12.7265193370166	1.515744922691	72232.1491712707	3193.37000696698	362	5.2	5	8.6	23.2	0.8	25.4	43.6	24.6	53	28.2	52.8	1842415.1	183276.03	1472.73	647.17	26.5	1.1	21.8	4.1	25.1	0	20.7	3
1	F16	3	MBD1	NM_015845	sample	5.02832244008715	21.3703703703704	3.98327086422789	161079.564270153	3044.74842456231	2.20697167755991	5.74291938997821	1.27716231301156	29344.5708061002	1925.2979944113	459	6.8	8.3	4.4	0	0.7	33.3	17.6	22.4	30.9	27.9	32.5	1372865.1	129357.9	1122.3	463.86	20.7	2.2	9.4	9.6	20	0	8.3	7.8
1	F17	1	OTNT	NA	Neutral	6.11090573012939	31.4547134935305	6.59034425547889	269545.744916821	3815.33239559378	3.08502772643253	9.5637707948244	1.5349469150361	58973.5249537893	2171.23354827342	541	7.6	9.1	9.2	26.4	0.6	38.6	24	28.3	36	32.7	35.1	1704361.7	145426.08	1629.09	544.65	27.4	2.2	10.2	5	26.8	0	9.8	3.1
1	F17	2	OTNT	NA	Neutral	5.42391304347826	22.9192546583851	4.51684759043278	169111.121118012	3141.58175186297	2.75	6.77950310559006	1.31073015470227	37513.3338509317	2084.14627577174	644	4.5	7	4.8	31.5	0.9	21.1	21.7	20.5	34.2	24.2	33.9	1336986.5	116972.16	1123.73	442.47	20.7	2.6	7.8	8.9	21.1	0.3	10.1	9.3
1	F17	3	OTNT	NA	Neutral	4.96919917864476	23.1827515400411	5.38062607885919	174457.143737166	3148.79701079143	2.3347022587269	5.98562628336756	1.21820596217549	30497.1519507187	1976.55305515215	487	9.7	6.2	5.1	0	0.2	32.4	22.8	24.6	33.1	29.2	34.9	1224697.2	160565.52	1226.54	606.12	22.2	10.9	16.2	6.4	23.4	10.9	16.8	3.3
1	F18	1	OTNT	NA	Neutral	5.68881118881119	25.5944055944056	5.81244985903491	202457.741258741	3585.80209340599	3.22202797202797	7.7027972027972	1.25929132175017	41139.2045454545	2382.03224790727	572	7.5	5.6	7.9	27.8	0.5	36.4	26.6	27.4	36	30.8	36.4	1475625.7	163632.57	1494.93	618.54	26	2.6	14.3	7.7	26.2	0.3	15	4.5
1	F18	2	OTNT	NA	Neutral	5.63813229571984	23.7645914396887	4.56884646340251	166411.562256809	3307.47518640004	3.12062256809339	8.54863813229572	1.56780938771887	50523.126459144	2372.98132977008	514	5.8	8.2	4.9	24.3	1	21.6	25.3	21.2	39.3	25.9	38.5	1390960.4	140209.32	1152.78	527.74	23.2	2.7	10.7	5.1	21.4	0	10.3	3.1
1	F18	3	OTNT	NA	Neutral	3.03941908713693	12.6680497925311	3.97000232824281	84228.8547717842	2575.97660111843	4.16804979253112	9.38589211618257	1.38754246726044	48387.968879668	2797.25686914303	482	6.2	4.8	2.9	0	0.6	25.1	37.8	16.2	48.5	18.9	52.1	942126	153562.25	859.25	555.12	13.7	1.9	13.7	4.1	13.9	0	12.4	1.2
1	F19	1	OTNT	NA	Neutral	5.40909090909091	25.9772727272727	5.01994191593647	202639.361570248	3486.02788198046	3.52066115702479	9.5495867768595	1.31260803670987	51732.6652892562	2276.79267504522	484	8.3	8.1	7	28.7	0.2	34.9	26.7	25.8	37.2	30.6	37.8	1496176.4	156682.63	1393.67	568.68	24.6	2.1	13	5.2	23.8	0	13.2	2.7
1	F19	2	OTNT	NA	Neutral	5.74669603524229	26.8281938325991	5.07149254578846	191673.264317181	3336.53308292527	3.52422907488987	11.4845814977974	1.56507041502529	75347.2070484581	2341.68881668595	454	5.7	10.1	5.3	27.5	2.4	22.9	28.2	26.2	38.8	31.1	37.9	1283686.9	125512.01	1176.02	475.44	23.8	3.1	7.3	7	21.6	0	7.5	3.1
1	F19	3	OTNT	NA	Neutral	4.73088685015291	21.4785932721713	4.46703772358529	168954.608562691	3171.40320542212	2.32721712538226	6.42201834862385	1.17276550552263	33100.8623853211	1862.57956631651	654	9.6	7.6	5.5	0	0.6	32.4	17.7	25.2	29.7	30.3	32	1327271.5	145209.22	1268.46	547.69	24	2.3	12.2	4.4	23.5	0	14.2	2.6
1	F20	1	OTNT	NA	Neutral	6.27320954907162	31.236074270557	6.61183528571445	257241.570291777	3879.47093928498	3.40318302387268	8.36074270557029	1.42873504327285	43363.5172413793	2457.78935313392	377	9.8	5.6	9.8	27.3	0.8	37.7	25.5	31.6	37.9	34.7	38.5	1622117.9	173058.54	1796.01	635.24	27.1	2.4	18.6	8.5	27.6	0	15.1	4.8
1	F20	2	OTNT	NA	Neutral	4.6078431372549	21.6470588235294	4.83528138088933	170848.549019608	2863.43520383246	12	33.0245098039216	2.22189311958525	197541.835784314	4636.41828514532	408	4.4	8.8	5.6	34.8	1.2	18.1	70.8	18.4	77.9	21.3	79.2	1523909.6	237160.3	1219.38	862.24	20.6	1.2	28.9	2.2	18.9	0	29.9	2.5
1	F20	3	OTNT	NA	Neutral	4.17520661157025	18.7090909090909	4.71174548844728	145523.925619835	2933.12412949497	1.80826446280992	4.91735537190083	1.15110392132259	26183.2115702479	1739.12359762618	605	7.1	8.4	4.3	0	0.7	30.9	17	22	29.3	26.4	29.8	1273719.7	130206.16	1132.47	503.8	23.8	2	9.4	7.1	21.7	1.2	10.6	4.3
1	F21	1	OTNT	NA	Neutral	6.63	28.316	4.36206909219687	196492.926	3444.18828031997	3.888	10.17	1.37365398010486	51873.96	2243.08000555279	500	6.2	8.8	5.6	27.6	0.6	39.8	32.2	29.6	41.2	32.8	40.4	1502641.4	81293.69	1352.69	312.15	27.2	2.6	1.8	9.6	27.8	0	3.2	8
1	F21	2	OTNT	NA	Neutral	6.50323974082073	33.0496760259179	6.08396898582475	262053.935205184	3845.51771021126	3.99784017278618	11.280777537797	1.41737999753066	57774.2656587473	2062.24290491188	463	8.9	8.2	8.6	24.4	0.2	26.8	30.2	28.3	41.7	33.9	39.1	1653518.7	85085.88	1504.72	321.42	28.1	2.8	2.6	13.4	29.4	0	4.3	10.8
1	F21	3	OTNT	NA	Neutral	3.98305084745763	20.8418079096045	5.85825235228858	182144.922787194	2873.51703868295	2.02824858757062	5.47269303201507	1.11341356168366	30760.9077212806	1672.73545445636	531	8.3	7.5	5.8	0	1.5	25	16.4	19	27.3	23.2	28.6	1377443.9	118903.4	1224.4	438.85	22	3	9.2	6	21.7	2.1	9.6	4
1	F22	1	OTNT	NA	Neutral	5.18371607515658	25.231732776618	4.40536231495381	201623.772442589	3119.07450148246	2.68058455114823	8.24008350730689	1.18779179354683	51652.5260960334	1933.1309104438	479	6.5	7.1	6.3	34.7	0.6	31.3	22.5	23.4	32.4	27.1	31.5	1391767	142797.7	1281.72	521.8	23	1.7	11.1	8.6	22.1	0	11.3	6.7
1	F22	2	OTNT	NA	Neutral	4.99346405228758	23.8278867102397	4.96509368443423	183434.352941176	3200.17639914556	2.46623093681917	7.29847494553377	1.14347865956611	41019.1307189542	1643.16701416136	459	6.3	5.4	7.2	33.6	0.7	18.5	19.8	17.4	27.7	24	26.6	1427694.2	100043.82	1367.88	384	22.7	1.1	5	6.1	24.4	0	8.1	6.8
1	F22	3	OTNT	NA	Neutral	2.8942731277533	11.6453744493392	3.44709752226974	76986.9559471366	2187.23635815028	3.44052863436123	9.55286343612335	1.38151269843739	56408.1475770925	2358.55206045624	454	4.8	6.2	1.3	0	0.7	20.5	29.3	14.3	40.5	17.2	42.3	1025785.9	151713.1	794.18	537.64	17.2	4.8	13.2	7	14.8	1.1	13.7	4.4
1	G03	1	RF	NA	Neutral	4.83475298126065	21.3986371379898	4.22258745236488	167309.793867121	3297.29334713528	2.56047700170358	7.44974446337308	1.20286075012898	44183.2350936968	2089.27965042234	587	5.8	8	4.6	29.5	0.3	33	18.9	20.4	32.4	24	31.7	1470137.7	154015.02	1264.12	564.47	23.2	2.2	11.9	3.7	23.2	0	14.1	2
1	G03	2	RF	NA	Neutral	5.28275862068966	23.0068965517241	3.83954907632694	163444.484482759	3214.86494226218	2.47068965517241	7.31551724137931	1.25849567119245	46204.7965517241	2159.19735074956	580	5.9	9.3	4.8	30.2	1.2	21.4	18.6	19.1	30.9	24	31.7	1415800.3	170507.45	1189.1	636.87	24.3	1.6	18.1	3.1	24	0.2	18.1	1.9
1	G03	3	RF	NA	Neutral	4.27654867256637	23.7345132743363	5.40972028436471	191153.21460177	3182.30901260578	2.18141592920354	8.19247787610619	1.78431990107975	52836.7411504425	2059.02823954201	452	11.3	11.7	5.1	0	2.2	29.4	15.9	25.9	31.9	31	33.4	1209985.1	132343.37	1097.77	489.58	20.1	13.3	12.4	5.3	19.9	16.8	12.8	3.3
1	G04	1	RF	NA	Neutral	5.09447674418605	22.4578488372093	4.79090503872965	163556.24127907	3424.71999042175	2.07994186046512	5.89825581395349	1.26365008498823	35696.3328488372	2033.95371373317	688	6.5	7.8	5.7	27	0.9	35.5	17	25.3	29.1	29.8	29.7	1392572.8	163969.42	1231.29	609.51	24.1	1.7	14.8	5.8	22.7	0	15.3	4.4
1	G04	2	RF	NA	Neutral	5.52427184466019	23.8388349514563	5.04635171466875	172222.347572816	3391.91824457829	2.94174757281553	7.14757281553398	1.19964579236167	38271.1961165049	2262.68413859955	515	5	4.1	6	27	0.2	22.1	24.1	20	34.8	27.4	35.7	1465873.9	176559.07	1325.88	650.22	25.4	1.2	17.3	3.9	24.9	0	18.6	1.4
1	G04	3	RF	NA	Neutral	4.74585635359116	21.4714548802947	3.99923290970882	164847.94106814	3127.62915510931	2.37569060773481	6.63720073664825	1.25249411803843	40118.0128913444	2043.8783044296	543	8.8	8.8	4.1	0	1.5	33.9	19.7	25.4	31.1	29.7	32.6	1377300.7	138211.64	1139.72	501.91	22.8	3.1	11.8	3.7	21.2	0	11.6	1.8
1	G05	1	RF	NA	Neutral	4.10649819494585	22.2563176895307	5.85298425279007	184115.97833935	2976.51177287693	2.24548736462094	6.51263537906137	1.17819707084046	38235.09566787	1849.40212577223	554	6.9	7.9	5.8	40.1	0.5	26	15	20	27.1	23.8	27.1	1334069	159537.32	1296.34	602.89	22.4	1.6	14.1	5.6	19.5	0	14.6	3.4
1	G05	2	RF	NA	Neutral	5.23251417769376	22.6937618147448	3.85480616426418	151428.633270321	3208.14082988025	2.30434782608696	6.76748582230624	1.28267430444223	39789.1190926276	1926.36509927797	529	5.7	9.5	4.5	28.7	1.1	20.8	17.8	18.9	31.6	25.1	30.6	1264816.4	123065.67	1036.79	439.21	21.6	1.5	9.1	4.7	18.7	0	8.7	4.9
1	G05	3	RF	NA	Neutral	5.03669724770642	22.9798165137615	4.0269480830116	176599.396330275	3112.07001373238	2.2348623853211	6.36146788990826	1.17360144335675	35415.7633027523	1727.85758207438	545	9.9	8.3	5	0	0.6	32.3	18.3	24	28.3	28.8	29.5	1402687.4	117943.93	1155.9	426.76	22.9	1.8	6.8	4.4	24.8	0	7.3	3.7
1	G06	1	RF	NA	Neutral	6.06	28.8483333333333	4.07143275989849	213798.495	3384.00649967005	2.65166666666667	8.15166666666667	1.41383608272757	53724.9233333333	2252.10411654403	600	5.5	10	4.8	31.2	1.5	39.7	21.5	28	35	32.5	36	1581679	144055.57	1325.87	518.74	26.2	3.7	10.7	7.7	26.2	0	11.5	4.8
1	G06	2	RF	NA	Neutral	4.7953488372093	20.8720930232558	3.74763324833535	132744.781395349	2945.33675593856	2.23488372093023	6.17441860465116	1.30853513902159	33049.7720930233	2008.69740692392	430	5.1	7.9	4	33.5	0.5	20.7	20	19.3	30	24.4	29.3	1170645.1	161837.2	1024.3	604.7	19.8	1.2	16	3.3	17.4	0	15.1	2.6
1	G06	3	RF	NA	Neutral	4.71948051948052	24.1558441558442	5.89327813555845	201407.932467532	3429.03436631759	2.57662337662338	8.3012987012987	1.51317518740803	52858.8077922078	1993.60965257822	385	10.9	10.4	7	0	1.8	30.9	19.2	27.3	31.7	32.7	33.5	1401819.2	149304.94	1380.69	563.03	22.6	2.1	13	6	23.6	0.8	16.1	3.6
1	G07	1	RF	NA	Neutral	4.38759689922481	17.7926356589147	3.75764292698821	120901.974806202	3031.21240365558	4.57558139534884	10.9186046511628	1.40090991804842	68004.5794573643	3023.22685237589	516	5.2	3.7	3.9	29.7	1	33.1	37.4	17.8	45.5	22.3	46.9	1264897	181209.29	1016.67	637.88	21.7	1.7	17.8	2.9	16.7	0	16.1	1.4
1	G07	2	RF	NA	Neutral	5.84422110552764	25.5075376884422	5.697093858815	187787.231155779	3518.24279757254	3.48492462311558	8.3391959798995	1.5086786753074	42216.8366834171	2778.15308445158	398	7	7.3	6.3	26.6	0.3	22.9	30.7	26.4	45.5	30.4	45.2	1510924	185744.22	1371.68	683.74	27.1	2	22.9	6	26.1	0	23.6	4.8
1	G07	3	RF	NA	Neutral	4.71799628942486	23.2690166975881	7.07598127157786	185370.157699443	3467.72975398433	2.00185528756957	5.42115027829314	1.33450350156761	30663.3116883117	1991.20527412101	539	11.9	9.3	5.9	0	1.5	34	15.8	28.6	31.2	34.5	33.8	1377361.1	159400.28	1369.29	579.07	24.7	3.2	14.1	5.4	24.9	0.7	13.7	2.4
1	G08	1	RF	NA	Neutral	5.25878003696858	24.6580406654344	4.85252976051322	186026.377079482	3358.73402892322	2.38817005545287	6.09611829944547	1.45943758802436	32117.7744916821	2300.8938891346	541	7.2	9.8	5.5	28.5	0.4	34.4	22	23.8	36	27.2	36	1459353.7	152208.12	1233.06	553.05	24.4	1.8	11.5	3	22	0	11.6	0.4
1	G08	2	RF	NA	Neutral	6.92773892773893	29.3123543123543	4.57700462514117	193935.156177156	3514.49339643093	3.34032634032634	8.75990675990676	1.37048689386502	47706.0792540793	2323.12447640407	429	6.3	7.7	4.2	20.3	0.7	26.8	27	27.5	38.9	31.7	38.7	1492020.4	140598.59	1215.14	510.35	24.5	1.2	10.7	4.7	24.2	0	10.7	3
1	G08	3	RF	NA	Neutral	5.12151898734177	25.9898734177215	6.75039649240364	217212.217721519	3644.68297704823	2.51645569620253	7.17974683544304	1.56363948033994	41426.6911392405	2214.34975499548	395	10.1	10.4	6.3	0	1	33.2	22.5	25.6	37	32.9	38	1521924.4	175336.21	1391.2	634.91	28.1	1.8	19.5	5.6	28.4	0	19.7	2.8
1	G09	1	BRCA1	NM_007298	sample	4.00444444444444	15.6711111111111	3.5542351842237	99158.4022222222	2732.15629085538	8.50888888888889	21.9	1.93338588439852	126068.251111111	3980.61141986016	450	3.6	6.9	2.9	31.3	0.7	30.7	60	17.3	68.7	20.9	70.7	1211691.2	163611.52	907.57	564.7	18.4	1.6	12.9	2.9	14.7	0	12.2	1.1
1	G09	2	BRCA1	NM_007298	sample	5.46561886051081	23.8781925343811	4.03283033556667	167217.831041257	3174.15233011022	2.43418467583497	5.57760314341847	1.25453575380031	26697.442043222	2225.37966677861	509	3.5	5.9	4.1	27.9	0	22	24.2	21.6	36.7	25.5	36.5	1452070.7	168241.65	1080.11	597.54	21.4	1.4	16.7	3.5	17.3	0	16.1	1.8
1	G09	3	BRCA1	NM_007298	sample	5.12944162436548	27.9263959390863	7.24515742779154	235011.350253807	3481.7846672174	4.21319796954315	11.1852791878173	1.54084949511913	62787.076142132	2537.77284496606	394	10.9	5.3	5.8	0	1.3	37.6	34	28.4	44.9	34	47	1558255.8	149319.88	1232.9	513.78	24.4	3.8	13.2	6.1	22.6	2.5	12.9	3
1	G10	1	ASXL1	NM_015338	sample	4.90330188679245	22.8632075471698	4.7823624674965	170341.674528302	3243.93846261769	3.00471698113208	7.40330188679245	1.25552521541446	39242.3514150943	2388.66909670468	424	5.7	6.1	5.2	26.9	0.5	34.9	25.5	23.8	38	24.1	38	1416384.7	196868.97	1282.34	704.12	24.5	0.5	23.6	5.7	21.9	0	19.8	4.7
1	G10	2	ASXL1	NM_015338	sample	2.61751152073733	9.33640552995392	2.11320512502396	56559.5414746544	2050.77044841142	11.5046082949309	32.0506912442396	2.15535036870883	205896.039170507	4775.29824469531	434	2.3	9.7	1.4	41.7	1.2	6.2	73.5	5.8	79.7	8.1	82.3	1039562.8	202519.55	723.36	745.09	11.5	2.5	22.4	1.4	9.9	0	23	0
1	G10	3	ASXL1	NM_015338	sample	2.23316062176166	12.8886010362694	5.49262054144733	114882.479274611	2609.43213319894	11.9015544041451	34.7072538860104	2.43940629982035	208044.225388601	4431.58929069005	386	8	11.4	4.1	0	2.6	17.1	72.8	12.4	80.1	14.8	83.2	1070605.6	175674.95	969.96	636.6	17.1	1.6	17.1	3.4	15	0	17.9	1.8
1	G11	1	ASXL2	NM_018263	sample	4.15212981744422	17.4584178498986	3.36772031764592	125815.190669371	2700.19753896312	2.79918864097363	7.00608519269777	1.0782755734918	43070.2210953347	2045.28379903211	493	4.1	5.1	3	35.3	0.6	32	21.1	19.1	29.8	21.9	30.4	1291810.1	176818.68	1074.43	624.03	21.1	1.4	15.8	7.5	17	0	15.4	7.3
1	G11	2	ASXL2	NM_018263	sample	4.66666666666667	20.8222222222222	3.56577650633577	159243.311111111	2854.72728252641	3.4020202020202	9.09494949494949	1.42509780221004	54791.5414141414	2487.33197872948	495	5.7	8.7	5.1	34.1	1	19.4	23.8	17.2	38.6	20.6	39.8	1366699.4	188388.55	1105.08	659.6	19	1.4	17.6	3	18	0	16.4	1.4
1	G11	3	ASXL2	NM_018263	sample	4.21327967806841	19.0704225352113	5.19981002006356	139616.456740443	2956.31058930019	2.99195171026157	8.75855130784708	1.35303192651776	50265.1488933602	2147.05532639188	497	7.8	8.5	4.8	0	2.2	34	20.5	24.7	33.2	28	35.6	1114102.7	159035.37	1038.98	567.68	18.5	3.2	15.7	5.2	16.7	3.8	14.3	2.2
1	G12	1	TP53BP1	NM_005657	sample	5.78627450980392	28.2764705882353	5.74350538703445	230685.064705882	3589.65492935946	2.88235294117647	7.26078431372549	1.19742983181326	39886.1823529412	2175.70314063207	510	7.6	6.7	6.1	24.3	1	39.6	26.9	26.3	35.7	31.4	35.7	1514873.7	144569.14	1352.67	533.44	25.5	2.2	11.6	5.5	23.5	0	11.8	5.1
1	G12	2	TP53BP1	NM_005657	sample	5.09812108559499	23.1565762004175	4.4509213745024	173917.987473904	3317.81165325321	2.81419624217119	8.26096033402923	1.4779706884346	53825.1169102296	2390.22995728452	479	5.2	7.9	5.6	25.7	1.7	20.7	23	21.3	34.7	27.1	35.5	1370992.4	192922.3	1148.85	731.59	23.2	2.1	20.3	3.5	21.3	0	21.3	2.7
1	G12	3	TP53BP1	NM_005657	sample	6.06971153846154	26.4230769230769	6.37153752111532	191429.533653846	3665.53111625155	3.64182692307692	10.6394230769231	1.67255228044299	57841.8028846154	2591.43121922598	416	8.2	13.5	5.3	0	2.2	45.7	33.2	36.5	46.4	41.3	48.6	1490111.1	128847	1383.15	454.06	31.5	1.7	8.4	5	28.6	0	7	4.1
1	G13	1	FAT1	NM_005245	sample	5.97235023041475	28.331797235023	6.51897245164106	217622.557603687	3824.16521653569	3.34792626728111	8.3778801843318	1.47274509782672	45726.297235023	2481.90022024119	434	6.7	7.6	6.9	21.2	0.2	38.2	25.8	28.6	41.5	31.3	40.6	1488780.1	185677.64	1456.69	675.93	24.4	1.4	19.4	5.1	24.2	0	18.2	3.7
1	G13	2	FAT1	NM_005245	sample	6.08333333333333	27.4407894736842	4.87224327856888	208098.804824561	3503.28269210593	3.62719298245614	9.07236842105263	1.44947243054611	52140.5679824561	2775.16215845607	456	6.1	6.4	7.9	27.2	0.4	23.9	31.1	25.4	43.2	29.8	44.3	1517712.1	210422.92	1381.28	767.37	25.9	1.8	27.9	3.7	23.2	0	30	2
1	G13	3	FAT1	NM_005245	sample	3.75155279503106	19.1966873706004	5.85354205177111	150075.559006211	3036.72671454864	2.26293995859213	6.10144927536232	1.23436763900516	34261.4120082816	1960.13655388491	483	11.6	7	6.2	0	0.6	26.3	17.2	21.5	29.4	28	31.7	1063981	151454.39	1227.4	549.45	17	2.9	16.4	8.7	18.6	0	17.2	5
1	G14	1	BAP1	NM_004656	sample	5.65929203539823	24.108407079646	4.51966281421515	177150.800884956	3161.9196666044	4.76327433628319	11.603982300885	1.45297455987191	61888.7057522124	2916.6964811715	452	4.2	5.1	3.5	28.1	0.4	39.8	37.4	24.3	45.1	26.8	46.2	1543309.7	219901.31	1244.69	811.47	26.3	1.1	23.2	2.9	22.6	0	25.2	1.5
1	G14	2	BAP1	NM_004656	sample	6.74662162162162	28.3530405405405	5.06254545314675	202659.39527027	3664.646945396	3.0472972972973	7.70439189189189	1.35408994759335	42131.6402027027	2338.1911880375	592	5.9	6.1	6.4	21.8	0.7	29.1	24.2	27	36.1	31.6	36.3	1643630.5	179440.62	1350.52	645.32	31.2	2	18.9	4.6	28.5	0.2	18.2	2.7
1	G14	3	BAP1	NM_004656	sample	4.62612612612613	18.5315315315315	3.18225897353351	126456.777027027	2912.35605831981	3.77477477477477	9.36486486486486	1.42514852374974	50718.795045045	2552.27750491584	444	7	6.5	2.9	0	0.9	32.7	31.8	21.2	43.7	24.3	45.9	1255211.4	201039.8	1039.27	748.46	21.4	5	25.5	2.3	21.6	5	24.1	0.9
1	G15	1	ZNF516	NM_014643	sample	5.58769230769231	25.3692307692308	5.28042604685401	184627.098461538	3360.64592532442	4.18461538461538	11.0953846153846	1.43510326389399	63834.3138461538	2594.60698108907	325	7.1	6.8	5.8	26.2	0.3	39.7	34.5	24	44.6	28.6	44.3	1386796.1	177502.21	1313.21	679.81	24.9	3.7	17.8	8.6	23.7	0	20.3	5.2
1	G15	2	ZNF516	NM_014643	sample	6.01388888888889	27.9694444444444	5.48440064905914	216378.8	3831.9938458437	4.09444444444444	11.2361111111111	1.56504513731579	64281.5833333333	2600.93717909637	360	6.9	8.1	7.2	23.6	0.6	22.5	30	27.2	45.6	33.3	44.7	1611125.5	183798.1	1504.33	659.67	27.5	1.7	18.3	3.9	28.9	0	16.9	2.2
1	G15	3	ZNF516	NM_014643	sample	4.95784543325527	21.4262295081967	4.89187391503096	153466.360655738	3020.73112200298	2.35128805620609	7.17330210772834	1.25937420498294	40393.1241217799	1851.6631071327	427	7.3	9.8	4	0	1.6	33.5	16.4	23.9	30.9	28.3	31.4	1259280.2	136692.93	1148.12	491.87	19.7	5.4	13.6	11	20.6	6.3	12.2	8.2
1	G16	1	GRIN2A	NM_000833	sample	6.66243654822335	32.2360406091371	6.38389085981941	255649.411167513	3763.0510052877	4.60659898477157	11.8629441624365	1.58589735390904	67277.3274111675	2702.94970019563	394	9.6	6.1	9.1	26.6	0.5	40.1	34.5	28.7	46.4	33.8	46.4	1702364	178132.52	1685.19	653.89	27.4	2.5	19.5	10.2	27.2	0	18	7.4
1	G16	2	GRIN2A	NM_000833	sample	6.46113989637306	32.7150259067358	8.63208828703008	271754.479274611	3761.02726329785	5.14507772020725	14.4844559585492	1.73834158728991	81911.8911917098	2849.14976741814	386	8.8	10.6	8	21	1	26.4	34.5	26.7	48.7	31.1	46.4	1616900	154403.46	1530.54	577.45	25.1	2.1	15.8	9.3	24.9	0	16.1	7.8
1	G16	3	GRIN2A	NM_000833	sample	4.91338582677165	21.753937007874	6.20330783875381	162584.614173228	3228.1096837494	4.83661417322835	14.2224409448819	1.65475407260777	87917.1948818898	2858.20345919427	508	10	9.3	5.3	0	0.8	32.3	36.4	27.2	47.4	31.5	51.2	1251534.3	158423.5	1271.05	591.03	24.4	3.5	16.7	7.1	25.6	1.4	15.2	4.3
1	G17	1	RF	NA	Neutral	6.10406091370558	30.3248730964467	6.50336789291199	252074.025380711	3689.66450594104	4.38832487309645	11.4670050761421	1.53253857690909	64621.1776649746	2584.92850422151	394	9.1	8.4	7.6	27.2	1	37.8	34	32	44.4	36	43.4	1608402.1	206749.87	1609.03	765.28	28.4	2.5	24.9	6.1	28.2	0	23.9	2
1	G17	2	RF	NA	Neutral	6.46224256292906	31.2745995423341	5.30364995851731	243464.423340961	3672.11717373401	3.70022883295195	9.96567505720824	1.5179897582691	60063.0983981693	2567.18752178283	437	6.6	8.2	7.3	24.3	0.9	24	29.7	26.3	43.2	31.4	42.8	1617695.5	187626.44	1432.66	696.05	26.3	1.8	19.7	4.3	23.6	0	19.7	1.8
1	G17	3	RF	NA	Neutral	3.69026548672566	16.9115044247788	4.82544442352892	134267.004424779	2629.13890250184	4.96238938053097	12.603982300885	1.34377391812475	74281.0840707965	2635.39877301962	452	7.3	5.3	5.3	0	0.7	23.2	36.3	19	45.1	22.3	47.6	1155920.7	151980.68	1045.09	546.47	18.6	14.8	15	13.9	17.9	11.5	14.8	10
1	G18	1	RF	NA	Neutral	5.74257425742574	31.8391089108911	9.1386079922235	291290.012376238	3844.67845138252	4.21782178217822	12.2376237623762	1.81026611531882	76250.3094059406	2903.77716725675	404	8.7	10.1	8.9	24.8	1.2	37.4	32.2	28.7	47.5	34.4	48	1730826.5	213527	1655.24	780.64	26.5	1.5	26	5.2	26.5	0	26	2.7
1	G18	2	RF	NA	Neutral	6.28354978354978	32.3809523809524	6.63365537393628	276807.032467533	3677.75009543657	3.54761904761905	8.47835497835498	1.42310508405941	43602.2813852814	2522.40802259097	462	6.9	7.4	7.4	24.9	0.6	24.2	29.7	25.3	42.4	31.2	41.6	1839726.9	180841.92	1602.18	649.19	26	2.2	20.6	5.8	26.6	0	20.3	3.9
1	G18	3	RF	NA	Neutral	4.56485355648536	21.7740585774059	5.46309909352214	159426.387029289	3415.7075731722	2.47907949790795	6.74476987447699	1.32668189033098	41040.9728033473	2224.27096865388	478	9.4	8.4	5.4	0	1.9	31.4	19.5	28.7	32.2	33.1	34.1	1223141.1	164287.23	1287.95	608	23.6	2.5	16.9	5.9	24.9	0.2	17.4	3.6
1	G19	1	RF	NA	Neutral	6.22193211488251	27.2793733681462	3.63923168090547	206471.315926893	3328.53884993594	3.47258485639687	9.98694516971279	1.68314022915263	57915.3968668407	2528.73417604635	383	6	8.6	6.3	28.2	1.6	39.2	27.9	27.7	41.3	29.2	41.3	1501330.8	172572.26	1311.3	670.7	27.2	1.8	16.7	2.3	24.5	0	18.8	1
1	G19	2	RF	NA	Neutral	3.79964539007092	17.8120567375887	4.81625667656621	138765.783687943	2934.63027491376	6.04078014184397	15.4290780141844	1.45424682597108	96669.1312056738	3164.82998007867	564	6.7	5.3	6.4	36.3	1.1	15.6	43.8	16.5	52	20.7	53	1365228.6	222806.8	1126.7	793.76	19.9	3.5	28.5	6.6	17.6	0	27.7	4.1
1	G19	3	RF	NA	Neutral	2.08571428571429	9.4	2.85346287418227	66858.5367346939	2086.10937809574	9.5734693877551	26.0020408163265	1.8638036477641	154344.491836735	3839.07464662244	490	6.3	6.9	2.2	0	1.8	14.3	60	9.6	67.8	12.2	71.2	959176.9	151065.26	842.58	566.45	13.1	4.3	18.2	15.7	15.5	0	18.4	12.4
1	G20	1	RF	NA	Neutral	5.60398230088496	30.7544247787611	9.2058571174502	280592.659292035	3706.61667756609	3.32522123893805	8.4070796460177	1.49752147320603	45087.6504424779	2351.89903886232	452	8.8	7.1	9.5	31.2	0.2	33	28.3	28.3	41.8	33	41.2	1733887.1	197828.38	1694.82	739.16	28.5	2.4	20.6	4.6	27.4	0	21.7	2.4
1	G20	2	RF	NA	Neutral	6.05532786885246	27.4672131147541	4.59311387029371	208524.170081967	3381.68947465012	3.72540983606557	10.3381147540984	1.48897186720101	65408.7889344262	2675.39632188332	488	5.7	7.4	6.4	26.8	0.2	24.4	29.9	22.5	44.3	27.3	45.3	1540477.3	185109.84	1313.8	696.05	24.6	3.5	23.4	4.9	23.4	0	24	4.1
1	G20	3	RF	NA	Neutral	4.67317073170732	23.8146341463415	6.42870587350022	204024.078048781	3259.15740678474	2.80975609756098	8.08048780487805	1.3251332662065	52763.4658536585	2349.75034463557	410	10	8.3	5.9	0	2	34.4	23.4	23.9	35.4	29.5	38	1496245.2	204838.18	1297.95	762.58	25.1	0.7	27.8	2.9	24.4	0	29	1.5
1	G21	1	RF	NA	Neutral	6.33928571428571	27.2261904761905	3.91218476944836	194467.464285714	3212.00970263766	3.13690476190476	9.18055555555556	1.2677793896398	58468.244047619	2019.31934669836	504	6	6	5	29.8	1.2	36.1	24	23.6	32.7	26.6	32.5	1495767.1	122424.31	1243.87	450.05	22.8	3.6	7.1	7.1	23.8	0	7.3	5.2
1	G21	2	RF	NA	Neutral	5.50972762645914	22.4513618677043	4.43872143937546	153114.223735409	3074.09205119514	3.18287937743191	8.09727626459144	1.25930078585644	43781.8035019455	2094.15873862696	514	3.7	7.6	3.9	30.4	0.8	23.7	26.3	22.2	37.7	27.4	35.4	1326238.1	123070.32	1051.63	442.11	21.4	0.6	8	5.1	20.6	0	8	5.3
1	G21	3	RF	NA	Neutral	5.83364140480592	26.9371534195933	6.36264839572528	214401.216266174	3392.76699737308	2.66358595194085	6.97227356746765	1.1981863271711	37566.4824399261	2060.79162083185	541	8.3	7.2	5.7	0	0.7	37.5	22.9	30.7	34.4	34.4	37.2	1552580.4	164160.17	1424.23	603.88	29.2	3.5	17.9	6.8	30.1	0	18.5	4.4
1	G22	1	RF	NA	Neutral	5.99022004889976	31.5672371638142	6.61197452170318	268906.349633252	3784.63848630025	3.51833740831296	9.559902200489	1.51792823492657	57808.2665036675	2550.33648512682	409	8.6	9.3	8.8	25.9	0.7	39.4	27.6	27.4	40.3	32.8	39.9	1714799.7	189888.85	1605.26	716.41	26.2	2.2	17.8	4.6	25.9	0	19.8	2.7
1	G22	2	RF	NA	Neutral	5.26341463414634	21.8829268292683	3.75699169268975	143770.675609756	3061.3993526802	3.01707317073171	8.82682926829268	1.33752100970957	49874.0878048781	2001.92814962104	410	4.6	7.6	4.9	33.4	1	19.3	22.2	19.5	33.7	24.9	32.9	1227506.4	116899.98	1069.22	430.38	21.2	1.7	6.1	4.9	19.3	0	6.6	3.9
1	G22	3	RF	NA	Neutral	5.34855769230769	25.1947115384615	4.62905539818753	201921.358173077	3179.75610543698	3.13701923076923	8.82211538461539	1.26418605000079	52850.7403846154	2141.92937750564	416	8.4	7	5.3	0	1.9	39.2	25.5	27.4	35.1	31	36.3	1463707.2	154304.06	1289.77	573.12	23.6	2.4	15.9	6	23.1	0	15.4	4.1
1	H03	1	CHEK1	NA	Positive	5.13813813813814	95.6696696696697	58.8823605326464	1276990.03303303	6410.34518353455	5.85885885885886	24.8828828828829	1.79838180250817	171787.012012012	2355.98864355183	333	30.3	12.9	30.6	24.6	0.6	27.3	29.7	43.2	40.5	48	39	5601125.9	98886.71	4434.63	356.74	41.4	1.2	3.3	7.5	42.9	0	4.5	3.9
1	H03	2	CHEK1	NA	Positive	6.24113475177305	98.758865248227	49.2702157935137	1278743.48699764	6129.64723977928	6.27659574468085	27.0023640661939	1.75224319493889	174609.179669031	2382.88437716916	423	27	13.7	31.9	27.7	0.5	21.7	29.8	40.9	38.3	45.4	37.8	5251754.7	108480.97	4323.66	403.8	38.5	1.2	4.5	6.9	42.6	0	6.6	5.9
1	H03	3	CHEK1	NA	Positive	5.15	87.8125	46.3567814535953	1159160.89	5959.68161132517	4.625	20.1825	1.42088884478344	146420.9775	2047.58487404375	400	29.5	9.5	26.5	0	2.8	30.8	23.8	42.2	32.5	48	34.8	5201176.9	105010.85	4016.45	401.15	37.2	2.2	8	6.8	40.2	0	9	3.8
1	H04	1	CHEK1	NA	Positive	6.63852242744063	100.79419525066	53.6128074551293	1305373.66490765	6971.82476635066	6.3377308707124	28.1108179419525	2.10751558531137	222848.313984169	2746.74353711293	379	31.1	12.9	33.5	17.9	2.1	35.6	31.9	49.6	38	54.1	38.8	5688155.4	170201.71	4653.01	630.68	45.1	2.1	19.3	8.4	50.1	0	16.6	1.8
1	H04	2	CHEK1	NA	Positive	6.34545454545455	97.4233766233766	52.3070664651698	1264465.35584416	6200.42833722792	6.45454545454545	28.1090909090909	1.9305654389182	201934.249350649	2619.70548926927	385	27.3	13.2	29.1	23.6	1.3	24.2	29.9	41.3	37.9	47.5	38.2	5443116	143556.42	4158.73	533.55	40.5	3.1	14	4.9	43.6	0.3	11.9	1
1	H04	3	CHEK1	NA	Positive	4.05940594059406	76.2046204620462	41.0614974432286	1010859.87788779	5671.03774694121	4.8976897689769	24.1716171617162	1.67588379256869	176207.712871287	2140.63912366868	303	28.7	13.9	24.1	0	2.6	26.1	21.1	38	31	43.2	33	4503395.3	130915.21	3469.19	500.03	32.7	3	11.2	6.3	36.3	0	15.5	5
1	H05	1	CHEK1	NA	Positive	6.12882096069869	86.4650655021834	50.2864776760342	1102161.43886463	5740.16504304339	5.56113537117904	21.3427947598253	1.51553649969085	135237.205240175	2328.00505730474	458	23.8	12.2	24.7	23.6	0	30.8	28.2	41.3	37.1	44.1	38	5124839.1	112106.34	3660.55	415.68	39.1	1.7	5.5	5	39.3	0	7.6	4.8
1	H05	2	CHEK1	NA	Positive	5.02393617021277	91.4627659574468	55.4129942282633	1234515.36968085	6160.83936817332	6.56117021276596	29.8218085106383	1.8203143246188	212574.992021277	2511.27620551975	376	27.1	15.2	31.4	26.6	1.1	19.4	30.9	37.8	39.9	42.3	38.6	5369689.6	111877.48	4159.98	413.09	42	1.6	3.7	4.3	42.3	0	6.1	2.9
1	H05	3	CHEK1	NA	Positive	7.74524714828897	134.623574144487	66.2486489243539	1788783.1026616	7758.99800525483	7.84030418250951	36.2091254752852	2.07356331802089	273469.577946768	2985.84800643691	263	38.8	17.1	39.5	0	3.4	40.7	35.4	54	45.6	61.6	46.8	7565042.3	148824.3	5580.67	562.62	50.6	1.5	14.8	4.9	55.5	0	14.4	2.7
1	H06	1	CHEK1	NA	Positive	6.90434782608696	85.0108695652174	40.2255651719383	1047390.03913043	6174.08410189154	6.26521739130435	27.4521739130435	1.94223745320672	190709.87173913	2503.93033151594	460	26.1	13.7	26.7	18.7	0.9	36.5	29.1	42.4	37.8	48.7	38	4714813.9	121905.5	3815.27	467.84	42	3.3	7	7.6	46.3	0.2	8	3.9
1	H06	2	CHEK1	NA	Positive	5.58718861209964	89.3736654804271	47.5406688812915	1162194.2633452	6097.88880030531	6.08540925266904	25.3701067615658	1.90473313583022	183339.359430605	2641.27397851228	281	27	13.9	29.5	21.4	1.1	21	29.5	40.9	42.3	45.2	42	5320219.4	161437.46	3949.05	574.31	37.7	1.1	16.7	6.4	39.9	0	16.7	3.9
1	H06	3	CHEK1	NA	Positive	5.51104100946372	106.384858044164	65.4256656161335	1409486.45425867	6649.03478814525	6.88328075709779	33.1041009463722	1.87000225083434	228897.747634069	2363.81053831328	317	36.3	18.3	32.5	0	1.9	25.6	30.9	44.5	38.8	50.2	39.4	6061152.8	103190.59	4730.52	387.91	45.4	1.6	5.4	7.3	46.7	0.9	6.3	5.7
1	H07	1	CHEK1	NA	Positive	5.10526315789474	92.9307479224377	56.776242645417	1236122.90304709	6852.27267300332	5.97506925207756	26.0498614958449	1.75353215914596	188314.72299169	2510.09509324015	361	33.8	13.9	34.3	18.8	1.9	29.9	28.8	45.2	38.5	51.5	38.2	5296412.2	120328.13	4462.43	447.23	36.6	1.7	7.2	10.8	43.5	0	8.3	6.6
1	H07	2	CHEK1	NA	Positive	5.26243093922652	101.845303867403	55.9143563932074	1356155.51104972	6616.15931450202	6.90331491712707	28.024861878453	1.61976513228557	188195.041436464	2369.60639650058	362	32	14.4	34.5	21.3	0.8	19.1	27.1	42	35.9	47	35.6	5890803.2	117322.63	4716.24	443.04	40.6	0.6	6.9	9.7	45.9	0	8	7.7
1	H07	3	CHEK1	NA	Positive	5.67153284671533	111.266423357664	63.4365913322278	1505690.7189781	7120.29311954636	7.22992700729927	30.5620437956204	1.82071687229753	219606.441605839	2845.0731884464	274	36.9	13.5	33.6	0	1.8	32.1	36.5	51.1	44.5	56.9	45.6	6473035.8	156221.69	5073.16	546.78	45.6	1.8	20.1	9.1	49.3	0.4	15.7	5.1
1	H08	1	CHEK1	NA	Positive	4.42211055276382	86.248743718593	44.9059362615862	1165734.75628141	5742.438987578	5.83165829145729	22.0427135678392	1.40136576011958	147060.060301508	2438.40851083635	398	28.4	9.5	26.9	26.9	0.3	27.4	27.4	36.2	34.7	40.2	35.9	4924552.6	160962.59	3896.73	647.53	33.7	4	14.8	7.3	36.4	0	14.1	3
1	H08	2	CHEK1	NA	Positive	6.76144578313253	86.8626506024096	39.9821078076932	1084893.1686747	5849.58365775285	6.95903614457831	27.1518072289157	1.86880555011966	201916.154216867	3314.18550126436	415	22.2	13.3	25.8	15.9	1.4	23.1	37.1	38.6	50.8	43.4	51.8	4814782	187711.42	3623.93	689.55	33.7	3.6	19.8	5.3	40.5	0	21	1.4
1	H08	3	CHEK1	NA	Positive	6.48988764044944	93.7033707865169	46.190791755527	1205140.2247191	6140.60169566127	6.90786516853933	30.6292134831461	1.7603924478618	213833.82247191	2512.20225351104	445	29	16.9	28.8	0	2.2	35.5	29.4	46.1	36.9	51	38.4	5379616	132344.5	4066.19	491.94	40.4	3.6	11.7	8.1	43.4	0	12.1	3.8
1	H09	1	NOTCH2	NM_024408	sample	3.54751131221719	17.4547511312217	4.51074584326036	141813.303167421	2609.29772712318	9.54298642533937	25.7579185520362	2.08714696883151	148770.045248869	4012.54132228591	442	4.8	6.3	4.8	37.6	0.5	23.3	65.8	14.7	73.1	16.3	75.3	1202138.8	156918.3	1002.94	577.17	14.7	2.5	10.9	3.8	13.3	0	10.9	1.6
1	H09	2	NOTCH2	NM_024408	sample	5.40733197556008	24.2606924643585	4.21264613169404	182722.747454175	3212.83338862575	4.17922606924644	12.010183299389	1.504598808088	73623.4032586558	2531.49611907011	491	5.5	7.5	5.3	26.3	1.4	20.2	29.3	19.3	38.5	24.4	37.9	1451411.7	174069.35	1147.23	628.39	20	2.9	15.5	4.1	18.7	0	16.3	2
1	H09	3	NOTCH2	NM_024408	sample	4.40758293838863	24.7701421800948	7.55653581013243	221202.236966825	3263.94305494725	3.7085308056872	10.1018957345972	1.43125976378628	56401.7962085308	2477.90184599357	422	10.2	8.1	6.2	0	1.2	28.9	29.4	24.2	39.3	28.7	42.4	1507765.2	166048.09	1397.26	640.09	24.6	6.6	18	7.1	25.6	5.7	21.3	4.3
1	H10	1	FANCM	NM_020937	sample	3.55852156057495	14.0513347022587	3.34408380087537	91592.3675564682	2532.61067900432	11.4620123203285	31.5975359342916	2.18444407141196	189013.110882957	4341.94940064882	487	4.3	8	3.9	35.3	0.6	28.5	69.8	14.2	75.6	16	77	1091289.1	178820.16	901.2	627.88	16.8	2.9	15.6	4.3	14	0	14.4	2.3
1	H10	2	FANCM	NM_020937	sample	4.87589928057554	22.5701438848921	5.27493116466196	157849.284172662	3197.74345351255	3.12769784172662	6.88489208633094	1.29742796247131	33981.4568345324	2539.15439764605	556	4.9	5.6	3.8	26.6	0.5	20.3	27.9	21.8	39.7	26.8	40.6	1259519	202592.76	1062.16	715	19.1	1.6	26.3	4.3	14.7	0	24.3	2.9
1	H10	3	FANCM	NM_020937	sample	5.05913978494624	23.4569892473118	3.0873935178551	173398.803763441	2937.66095590373	2.06720430107527	4.81720430107527	1.06856148556669	23276.4596774194	1700.85121912331	372	5.6	4.3	4.3	0	0.3	33.9	15.6	25.5	25.5	28.8	27.4	1262014	141559.66	1011.57	529.06	19.9	1.3	11.6	2.2	19.6	0.5	12.1	2.2
1	H11	1	RASA1	NM_022650	sample	5.33139534883721	27.2926356589147	5.35301200954311	231147.248062016	3338.55499455344	3.43023255813953	10.8217054263566	1.43381098191659	70574.9593023256	2177.49957869329	516	6.8	9.7	5.6	27.1	0.8	32.8	24.4	22.7	35.9	24.4	35.3	1577311.9	136929.26	1286.37	512.64	23.6	1.7	9.3	8.3	21.3	0	10.1	7.6
1	H11	2	RASA1	NM_022650	sample	6.95064935064935	29.8961038961039	4.56782297006792	211497.490909091	3695.0100229628	4.11688311688312	11.4	1.51529904871433	62085.012987013	2432.56430680767	385	6.2	8.8	6.8	21.6	0.3	27.3	29.6	28.1	41.3	34.5	39.7	1538216.2	155838.95	1376.52	581.72	25.2	2.1	14	6.5	25.2	0	15.1	4.7
1	H11	3	RASA1	NM_022650	sample	4.1812865497076	24.2690058479532	7.91226153044134	224678.541910331	3405.2803500441	2.60038986354776	8.58869395711501	1.38663451273921	53581.2807017544	1936.1348176502	513	10.3	9.7	8	0	1.4	32.2	18.3	24.8	29.8	29.6	31.8	1502362.7	125258.41	1450.95	458.63	23.8	1	9.6	6.2	24.2	0.2	9.9	4.9
1	H12	1	KDM5C	NM_004187	sample	6.07090464547677	30.5721271393643	4.89873363938632	241097.958435208	3551.04391596947	3.53300733496333	9.54034229828851	1.43802718526633	53929.0537897311	2502.84667080613	409	6.4	9.3	6.1	27.4	1	38.6	27.6	25.4	38.9	29.3	38.4	1688063.4	165378.34	1447.7	619.15	29.3	2.2	13.7	6.1	25.9	0	13	3.2
1	H12	2	KDM5C	NM_004187	sample	6.46009389671362	26.943661971831	4.35760708194884	190042.643192488	3602.69923723411	3.44600938967136	9.28169014084507	1.58832309322648	51253.4319248826	2627.97651230666	426	6.3	9.9	5.4	23	0.2	25.8	29.3	26.8	44.4	30.8	44.4	1575289.1	169458.64	1308.31	603.59	25.8	2.1	18.3	3.3	24.6	0	16.9	1.4
1	H12	3	KDM5C	NM_004187	sample	3.9425	20.72	5.79666333531124	176315.4525	3071.68236035231	2.45	6.57	1.181952371033	35837.455	1945.62484688435	400	8	7.5	5.5	0	0.5	27	18.5	23	29.2	28.2	32	1304818.2	133073.18	1205.43	483.52	23.8	2.2	10	5.5	21.2	0.5	10	3
1	H13	1	FAS	NA	sample	5.79706601466993	24.9755501222494	4.81554929970326	168934.569682152	3321.14385708749	4.41564792176039	13.1295843520782	1.57751550258732	76069.8875305624	2617.98957811697	409	7.8	8.1	5.4	28.1	0.2	36.7	32.8	26.2	44.5	30.3	44.3	1364422.1	161534.1	1195.76	613.1	25.2	0.7	14.7	3.9	23.2	0	15.4	3.2
1	H13	2	FAS	NA	sample	6.28311688311688	29.0701298701299	5.97431913054301	221164.703896104	3678.39884880943	4.0025974025974	10.5142857142857	1.58018684021357	61225.5844155844	2747.25089547783	385	7.8	8.8	6.2	23.4	1	23.9	28.8	26.2	46.2	31.4	45.5	1684894.2	214604.97	1359.17	788.4	28.3	1	28.3	3.1	25.2	0	25.5	3.6
1	H13	3	FAS	NA	sample	4.45852534562212	19.0460829493088	5.04460171467355	137164.087557604	2984.00886255445	3.12672811059908	7.3594470046083	1.50953397771106	37633.3732718894	2346.89128500877	434	9	7.8	3.5	0	1.8	37.3	27.4	25.8	41.2	30	42.9	1210824.9	161230.78	1116.97	588.43	21	2.8	15.2	3.7	19.4	0.9	15	1.4
1	H14	1	PTPRC	NR_052021	sample	4.75398633257403	22.4920273348519	4.50237117958533	168626.380410023	3256.20005815923	2.97949886104784	7.86560364464692	1.21083521236485	46731.9567198178	2169.58667505267	439	8.4	6.2	6.6	32.1	0.7	30.5	24.6	23.7	36.2	27.3	36.4	1343821.8	163477.84	1175.16	587.98	21.4	3	15	8.9	20.7	0	15.3	7.1
1	H14	2	PTPRC	NR_052021	sample	4.39194915254237	22.0995762711864	5.26772626577572	178699.794491525	3163.50265429417	2.7521186440678	7.36440677966102	1.26091424757344	39273.6546610169	2009.63643562477	472	8.1	6.4	6.8	32.2	0.6	15.7	22.7	18	33.3	22.5	33.1	1295953.6	146073.82	1297.87	553.8	19.7	0.6	14	7.2	20.8	0	15	5.9
1	H14	3	PTPRC	NR_052021	sample	4.45102505694761	22.2414578587699	5.29783394340186	182558.804100228	3172.48699788635	3	7.95216400911162	1.2897528221728	45183.2072892939	2385.54741879327	439	10.5	7.3	6.2	0	0.5	31	22.6	24.8	36.4	28.7	40.1	1434778.1	183476.47	1266.48	667.63	21	3.4	21	5.5	20	0	20	1.1
1	H15	1	PTPRU	NM_133178	sample	7.47635135135135	39.6486486486486	6.44706751415977	337037.746621622	3878.55820629845	4.22297297297297	11.847972972973	1.30326512744136	65723.4391891892	2359.7666938297	296	8.8	6.1	9.5	26	1	39.9	27.4	32.8	37.2	35.8	36.5	1971432.9	171605.48	1804.01	614.15	32.4	1.7	17.2	7.4	33.1	0	17.2	4.1
1	H15	2	PTPRU	NM_133178	sample	5.95737704918033	30.7213114754098	5.21521326692492	244202.11147541	3545.96186707464	3.25245901639344	8.18360655737705	1.31192830740304	45986.2819672131	2198.82908505877	305	5.6	7.9	6.6	26.2	0.7	24.3	24.9	25.6	38	31.5	38	1597406.2	182857.84	1429.6	674.11	26.6	1.6	21	2.3	23.3	0	21	2.6
1	H15	3	PTPRU	NM_133178	sample	5.25085910652921	29.9484536082474	7.7963426246621	263732.786941581	3713.80096901694	3.24742268041237	9.45704467353952	1.30594858989755	48659.5017182131	1983.79272298602	291	13.1	7.2	7.6	0	0	33.7	22.3	29.2	33.3	35.7	35.1	1586691.9	163055.12	1543.98	615.71	26.1	0.3	18.9	3.8	27.8	0	18.9	2.1
1	H16	1	FUBP1	NM_003902	sample	4.35751295336788	21.8730569948187	5.00570424174706	172214.054404145	2901.74094796179	3.42227979274611	8.79015544041451	1.37090523058643	50047.4067357513	2386.81391352063	386	5.7	8	4.7	35.5	0.3	31.3	28.8	20.7	41.5	24.4	40.7	1372131.9	182842.41	1154.48	664.59	22.3	3.1	21.8	3.9	17.1	0	19.4	3.4
1	H16	2	FUBP1	NM_003902	sample	4.10826210826211	19.4330484330484	4.7919752435169	145900.54985755	2787.10507575252	3.15384615384615	8.52706552706553	1.39481100578595	53129.3646723647	2345.95152963711	351	5.4	8.5	4.3	33.9	1.1	16	26.2	15.7	38.7	19.9	38.2	1163686.1	184444.67	1115.16	641.36	18.5	2.3	22.2	7.4	17.1	0	18.5	5.4
1	H16	3	FUBP1	NM_003902	sample	3.13191489361702	15.1872340425532	4.32301419161858	114789.8	2447.59076728557	1.99148936170213	5.75106382978723	1.14276744410015	33637.2361702128	1693.91505520492	470	7.7	8.7	3.4	0	1.5	25.5	15.7	19.4	26.6	22.1	27.9	1081921.6	129828.41	960.04	482.86	17.2	2.8	9.4	7.4	16.8	0	8.5	6.6
1	H17	1	CHEK1	NA	Positive	5.5	94.3576642335766	54.1826369677173	1247233.9270073	6400.49192104853	6.59124087591241	33.0912408759124	2.61415101829727	256508.50729927	2998.94796927793	274	29.9	15.3	29.9	15.3	1.8	28.8	32.5	41.6	44.2	46	44.5	5360564.3	132886.42	4081.58	506.94	35	4.4	12.8	10.9	39.4	0	10.9	6.2
1	H17	2	CHEK1	NA	Positive	5.97247706422018	111.22629969419	62.6035681617369	1472725.62691131	6947.74496027898	7.57492354740061	28.5626911314985	1.69640263684705	188184.266055046	2788.0810968721	327	31.8	15.6	33.6	13.5	0.3	17.7	30.6	44.6	43.7	47.1	43.4	6114643.7	146611.54	4654.74	525.97	40.1	2.4	12.8	7.3	46.5	0	11.3	4
1	H17	3	CHEK1	NA	Positive	6.32775919732441	124.387959866221	67.0835802527085	1687723.89632107	7649.99721353415	8.10033444816053	35.819397993311	2.05501350191454	248497.254180602	2947.0223764221	299	40.5	15.7	39.8	0	2.7	33.4	33.8	52.5	44.1	57.9	45.2	7117488.9	141411.89	5376.99	501.51	45.8	1.7	11.4	6.4	50.8	0	9.4	1.7
1	H18	1	CHEK1	NA	Positive	5.17253521126761	112.718309859155	71.7764257578136	1547202.54225352	7211.52203537073	6.59507042253521	31.3908450704225	2.2152811114849	242685.316901408	2779.91987552597	284	34.2	13	36.6	16.5	2.5	30.6	30.3	48.2	41.2	50.7	42.3	6796273.7	126165.51	5069.01	447.36	43.7	0.7	8.1	5.3	46.5	0	7	4.2
1	H18	2	CHEK1	NA	Positive	5.5953488372093	98.3023255813954	53.5320109806537	1273900.40465116	6450.77766634198	6.96279069767442	36.2279069767442	1.97613888187857	275576.6	2598.77250519876	215	29.8	14.9	32.1	19.5	1.9	20.9	33	43.3	39.5	48.4	40.5	5196355.3	112444.83	4196.4	421.25	35.8	4.7	6	13	43.3	0	7.4	6
1	H18	3	CHEK1	NA	Positive	5.9747191011236	102.446629213483	42.7988055915495	1343570.48595506	6569.49245970542	6.39044943820225	26.2050561797753	1.59767931783947	168314.421348315	2132.23318500264	356	34.8	12.9	31.2	0	0.8	32	26.1	45.8	36.2	50.3	37.1	5611564.7	97930.9	4479.8	354.55	39.6	3.1	4.5	9.6	45.2	0	3.9	3.4
1	H19	1	CHEK1	NA	Positive	5.80578512396694	101.070247933884	53.9778154482197	1321703.47933884	6187.25201104935	5.94628099173554	28.0330578512397	2.21659462894549	208248.227272727	2584.88505187354	242	32.6	14.9	31.4	24.8	1.7	29.8	29.3	43.8	41.3	47.1	40.1	5327684	145854.05	4199.67	544.91	35.1	4.1	11.6	8.3	41.7	0	11.2	2.1
1	H19	2	CHEK1	NA	Positive	6.07142857142857	114.992063492063	63.3384551338094	1562105.46825397	7166.73337091381	7.86904761904762	34.7777777777778	2.17832265987843	241412.698412698	2994.40130860768	252	33.3	16.3	38.1	20.2	1.6	22.2	38.1	49.6	46	52	46.4	6961006.5	160907.55	5344.93	608.55	48.4	3.2	13.9	6	51.6	0	15.9	1.2
1	H19	3	CHEK1	NA	Positive	6.04761904761905	117.409523809524	66.4590318452613	1568547.75555556	7544.46220282297	5.80634920634921	27.7269841269841	1.93271847996715	202355.165079365	2573.86209191198	315	41.3	15.2	38.7	0	2.9	36.5	25.7	53.3	38.1	61	40	6430689.4	142724.61	5344.59	546.15	45.1	2.9	13.3	8.6	51.7	1.3	14.9	3.2
1	H20	1	CHEK1	NA	Positive	5.86037735849057	84.9132075471698	37.8573898426897	1105593.11698113	5488.976912897	18.9471698113208	85.8075471698113	4.09287976018932	643078.154716981	5624.07466608808	265	24.9	31.3	26	27.5	4.2	28.3	85.3	35.8	88.7	38.5	89.1	4954537.6	184400.06	3655.76	685.06	36.6	3.8	16.2	6.8	40.4	0	15.8	3.8
1	H20	2	CHEK1	NA	Positive	4.67063492063492	97.9444444444444	62.4297234577974	1345555.03571429	6432.69386619387	5.77380952380952	26.3293650793651	1.88549238658191	194324.26984127	2504.10904033485	252	27.8	13.9	31.7	23	2	15.9	27.4	39.3	39.7	44	39.3	5884711.4	152684.72	4536.04	555.26	37.7	2.4	15.1	8.7	42.5	0	14.7	4.8
1	H20	3	CHEK1	NA	Positive	6.38953488372093	91.578488372093	44.5266089887406	1180386.69186047	5833.85181708693	6.30232558139535	26.4389534883721	1.8831856271058	187284.090116279	2647.44452693575	344	26.2	11	27.6	0	1.7	34.6	31.4	45.6	43.6	48.8	47.1	5126590.2	167394.38	3927.22	630.75	41	2.3	17.7	4.4	41.6	0	18.6	0.6
1	H21	1	CHEK1	NA	Positive	6.42492012779553	103.392971246006	54.2466755214856	1331392.9201278	6590.52926403506	6.8370607028754	33.1629392971246	1.89337370526913	253215.945686901	2495.91830465629	313	31.3	16	32.3	19.8	1.3	36.1	28.1	48.2	39	53.4	37.7	5571847.8	134334.56	4358.53	488.8	40.6	3.2	9.9	12.1	43.5	0	9.9	6.4
1	H21	2	CHEK1	NA	Positive	5.99444444444444	97.85	52.3714882911791	1279493.22222222	6681.16644000103	6.40555555555556	27.3916666666667	2.01696458915704	184662.4	2450.47326320134	360	32.5	16.1	34.7	19.4	1.1	20.8	30.3	44.2	39.4	51.1	38.9	5664351.5	101351.99	4394.31	364.21	40.8	2.2	5.8	9.7	45	0	5	8.9
1	H21	3	CHEK1	NA	Positive	5.72982456140351	105.810526315789	62.3520904779553	1419542.23508772	6955.11091538114	5.36842105263158	26.7368421052632	1.92122426623031	186704.635087719	2183.09829927127	285	38.6	16.5	33.3	0	2.8	32.6	24.9	49.8	35.8	55.4	36.1	5928306.2	104271.66	4801.49	383.97	43.5	0.7	6	7	49.8	0.4	4.6	4.6
1	H22	1	CHEK1	NA	Positive	5.25537634408602	77.4677419354839	39.5952222746328	990020.567204301	5956.57847878455	5.80913978494624	30.6720430107527	2.28762736128981	232916.053763441	2756.2621405462	372	27.2	19.4	27.7	21.8	2.4	33.9	29.3	38.2	41.9	42.2	41.7	4095695.9	95308.14	3580.44	370.32	35.2	1.1	3.8	8.6	39.5	0	4.3	6.5
1	H22	2	CHEK1	NA	Positive	5.26648351648352	85.7802197802198	44.6465591780706	1133571.51098901	5997.98957424839	5.6978021978022	25.1675824175824	1.46047086102767	176160.450549451	2093.73255690841	364	28.3	10.7	29.1	26.4	1.1	19	24.5	37.4	32.1	42.9	31.6	5066037.4	99623.52	4145.51	381.92	36	1.4	5.5	9.9	40.7	0	7.4	11.3
1	H22	3	CHEK1	NA	Positive	5.41842105263158	76.0578947368421	41.2483216781991	970134.192105263	4901.36218255473	5.49736842105263	24.7368421052632	1.46115940583141	159480.973684211	1822.86940954316	380	25	11.6	21.8	0	1.3	25.8	23.2	36.3	30.5	41.1	30.8	4325760.5	75608.53	3327.13	292.09	32.4	24.5	3.9	31.6	36.1	12.1	3.9	28.9
1	I03	1	RPA32	NA	Positive	13.3264367816092	100.774712643678	15.7619480087019	1076169.49425287	5833.3515605012	1.7632183908046	4.04597701149425	0.964037564750707	14770.1586206897	1292.42549939688	435	18.9	6	24.8	19.8	0	53.6	15.9	52	24.6	54.7	22.1	4708645.8	102980.65	3393.97	362.16	49.4	1.4	3.7	5.7	50.1	0	4.1	5.1
1	I03	2	RPA32	NA	Positive	14.3287037037037	97.3078703703704	14.4630622791945	983617.527777778	5467.5808134863	1.84722222222222	4.43055555555556	1.23866918105314	18045.5	1455.03069265161	432	13.2	5.8	23.1	19.9	0.2	43.8	15	49.8	27.3	53	24.3	4195164	99306.03	3099.69	352.02	48.1	1.2	4.2	4.9	46.8	0	3.9	4.9
1	I03	3	RPA32	NA	Positive	11.1820652173913	104.163043478261	36.7662879990386	1226455.92119565	6691.11307716194	1.9320652173913	4.45380434782609	0.801964657829028	17176.4239130435	1237.91223481839	368	29.1	3.8	28.8	0	0.3	48.4	17.7	58.2	24.2	61.7	24.2	5551254.3	93383.83	4465.94	342.5	51.1	4.9	4.6	14.7	58.4	1.9	4.6	6.5
1	I04	1	RPA32	NA	Positive	12.9778393351801	104.260387811634	19.1131680818346	1145794.64542936	5931.38160771169	1.71745152354571	3.82825484764543	0.993102634650237	13991.6731301939	1415.095736399	361	19.9	4.7	24.4	19.7	0	53.2	14.4	51.8	25.5	54.8	23.5	4835009.5	91112.63	3589.5	323.88	46.8	2.2	2.2	7.2	49.3	0	1.9	7.2
1	I04	2	RPA32	NA	Positive	14.9643835616438	103.167123287671	13.6837550697547	1039449.16438356	5732.23066409603	2.16164383561644	6.26849315068493	1.14200284709665	38336.698630137	1594.27278814637	365	15.1	6	25.5	14.2	0.5	47.7	17.5	50.4	29	55.1	25.8	4435464.5	92574.98	3209.02	318.29	49.9	1.9	4.4	9	50.1	0	3.8	10.1
1	I04	3	RPA32	NA	Positive	14.8452380952381	93.1952380952381	12.8187880275977	915143.261904762	5520.2888115988	1.93333333333333	4.78095238095238	1.39075135380492	19990.619047619	1416.7911959134	420	17.9	6	17.4	0	0.2	56.9	18.6	56.4	29	60.2	28.1	4136155.8	80249.1	3124.16	294.06	52.9	2.4	3.1	6.7	54.3	0.5	3.8	8.1
1	I05	1	RPA32	NA	Positive	14.8320158102767	91.0375494071146	10.5418944061702	859413.096837945	5466.65795897996	1.87944664031621	4.3300395256917	1.09272076334242	17255.5948616601	1626.49559538552	506	12.6	5.9	20.2	17	0.2	54	16.6	50.4	30.4	54.2	27.7	3749248.1	113818.59	2848.06	404.19	48.4	4.3	6.1	14.8	49.6	0.6	4.5	12.8
1	I05	2	RPA32	NA	Positive	13.71875	84.5113636363636	11.8388090785382	805358.017045455	5108.51139098078	2.40340909090909	6.59090909090909	1.09555860712217	33577.6903409091	1617.757354389	352	10.8	6.5	16.5	18.8	0	42	20.5	46	29.8	49.4	27.3	3720316.5	136084.2	2728.13	462.92	44.6	3.4	8.8	8.2	43.8	0	7.4	4.8
1	I05	3	RPA32	NA	Positive	14.2919540229885	83.1402298850575	12.9983843996321	781596.218390805	5204.53007799752	2.04367816091954	4.58390804597701	1.04837360936672	17213.8597701149	1558.66974464388	435	15.6	5.5	14.9	0	0	54.7	20.2	53.8	29.7	57.7	29.4	3753175.9	112301.36	2862.58	401.51	51.5	2.3	8.3	7.4	50.1	0	6.4	4.4
1	I06	1	RPA32	NA	Positive	13.9122448979592	97.7673469387755	14.2224146928287	1016947.84489796	5722.85322734694	2.0265306122449	5.31020408163265	1.08068999476465	25190.9040816327	1535.25569950838	490	15.9	5.7	22	17.8	0.4	57.3	15.3	53.1	25.7	56.5	24.1	4279078.3	112718.57	3306.72	401.69	49.6	3.1	5.1	11.2	52	0	4.7	9
1	I06	2	RPA32	NA	Positive	14.8	101.907692307692	15.47116140815	1036371.60769231	6017.30672753014	2.20769230769231	5.63653846153846	1.22213789768576	23571.725	1590.38584612634	520	16.5	7.5	26.3	13.3	0.4	46.7	18.7	52.9	32.9	58.3	28.1	4621484.2	98738.07	3460.86	348.65	52.3	1.7	3.5	7.9	52.1	0	3.7	6.5
1	I06	3	RPA32	NA	Positive	12.6651480637813	88.6173120728929	16.3990624577062	929978.906605923	5572.9436863141	1.87699316628702	4.90888382687927	1.07937739227618	22101.0797266515	1446.28353813415	439	22.3	5.5	20	0	0.2	50.1	17.3	53.8	26.7	57.6	26.4	4168306.8	105529.09	3144.21	357.37	47.2	4.1	6.2	8.7	46.9	3	3.2	7.3
1	I07	1	RPA32	NA	Positive	14.4653739612188	103.95567867036	14.3481752747314	1075708.3601108	5973.86282143604	1.87257617728532	4.69529085872576	1.16619835659401	20532.891966759	1571.02315846058	361	19.1	5.3	26.3	18.8	0.3	54	16.9	56.2	28.3	59	25.2	4395014.3	97262.84	3458.05	347.93	50.7	2.5	4.4	11.1	52.4	0.8	3.9	8.3
1	I07	2	RPA32	NA	Positive	13.272373540856	87.4280155642023	11.1421802403992	840287.303501946	5418.9462876644	2.85992217898833	6.89105058365759	1.23502387499584	30470.9221789883	1913.6520497391	257	13.6	7.8	21	14.8	0	40.1	23.7	46.7	35.8	52.9	34.2	3497123.5	158285.18	2836.57	559.64	41.2	2.7	15.6	7.8	43.6	0	14.4	3.9
1	I07	3	RPA32	NA	Positive	13.1696658097686	82.840616966581	13.7876675429308	841021.958868895	5472.43134051046	1.86632390745501	4.60411311053985	1.01322306656497	19652.3444730077	1428.7539295308	389	14.7	5.7	20.1	0	0.3	52.2	17.2	53	26.5	55.3	25.4	4314080	122299.4	3142.57	425	50.6	2.8	7.2	7.2	50.1	2.8	6.7	4.9
1	I08	1	RPA32	NA	Positive	13.7703016241299	88.1067285382831	12.7059762495995	865557.389791183	5620.51195720342	1.84686774941995	4.54060324825986	1.09862815709683	19644.6380510441	1614.24609161088	431	15.8	7	20.2	16.9	0.7	53.8	19	52.9	29.7	55.2	27.4	3813367.4	127713.06	3101.5	486.95	45.9	3.2	5.6	8.4	49.9	0	4.9	3.9
1	I08	2	RPA32	NA	Positive	15.25	88.7830188679245	10.4469222652315	841969.259433962	5606.55630771295	2.04245283018868	5.20518867924528	1.1909916625703	24025.125	1627.60965838707	424	12	6.8	22.2	14.2	0.5	46.5	18.9	49.8	30.2	54	27.1	4005931.5	113397.64	2962.3	394.6	51.7	2.1	6.6	8.7	54.5	0	6.8	7.1
1	I08	3	RPA32	NA	Positive	13.6850828729282	84.6408839779006	10.1107645049318	823912.596685083	5194.15478373926	2.11049723756906	5.51657458563536	1.2105124082097	29092.6712707182	1589.50151974106	362	18.5	6.1	18.5	0	0.3	51.7	19.3	48.9	29	53.3	30.1	3757394.7	124826.56	2955.31	431.86	45	2.2	9.4	8.6	47.8	1.4	7.2	7.2
1	I09	1	ARHGAP35	NM_004491	sample	5.33707865168539	23.6719101123596	4.40825478372692	171806.905617978	3353.9321554585	2.88314606741573	7	1.42374558310846	37176.3730337079	2360.23346626156	445	7.6	9.4	5.4	29.9	0.7	38.4	25.2	25.2	38.2	27.6	38.2	1439096.1	184265.27	1313.62	677.83	25.4	0.9	18.2	2.7	23.6	0	19.3	1.1
1	I09	2	ARHGAP35	NM_004491	sample	4.25864909390445	18.3097199341021	3.63713727289586	142030.838550247	3026.64277215274	2.44316309719934	7.08237232289951	1.3171411081256	44503.6556836903	2065.86989659094	607	5.3	9.2	5.8	33.4	1.2	16.5	19.3	15.5	32.1	20.3	30.6	1334170.5	146531.75	1140.61	528.95	21.7	2.1	11.7	5.6	19.3	0.8	12.2	2.5
1	I09	3	ARHGAP35	NM_004491	sample	4.50947867298578	24.5118483412322	6.17364035718205	212606.244075829	3315.17652812281	3.0521327014218	9.64691943127962	1.7408655296528	60800.5758293839	2269.06554301381	422	8.8	11.6	8.3	0	3.3	34.1	23.5	23.7	37.2	27.7	39.1	1549736.4	138807.65	1347.9	515.64	26.1	1.2	13	5.9	23.7	0.5	14	3.8
1	I10	1	AHNAK	NM_024060	sample	5.37677725118483	25.8507109004739	4.84884952601748	183677.632701422	3243.01229380687	4.04502369668246	12.7227488151659	1.65899736410562	87390.3909952607	2865.31703968319	422	6.2	11.1	6.2	28.9	1.7	31	31.8	23.7	45	26.3	44.8	1375766.4	154393.36	1166.63	563.23	21.8	4.7	13.3	8.1	21.3	0.7	14.5	6.2
1	I10	2	AHNAK	NM_024060	sample	4.72319201995012	21.5261845386534	4.53204828788227	146488.33915212	3369.3468208879	4.02743142144638	10.7605985037406	1.7225353584809	61112.36159601	3050.25750994914	401	6.7	9	4.5	22.9	0.2	17.7	35.7	18	49.6	23.4	49.4	1477875.6	164689.17	1170.47	568.39	25.4	0.2	19.7	4	21.2	0	17	5
1	I10	3	AHNAK	NM_024060	sample	4.51401869158879	20.4742990654206	3.39539550634026	141845.740654206	2736.57431875622	3.13317757009346	9.92523364485981	1.44057909792235	59178.0373831776	2268.26224919983	428	6.3	12.1	3.5	0	1.4	33.9	24.3	22.7	36.4	26.2	39	1080183.1	124280.28	842.99	435.12	17.3	16.6	9.1	10.7	15	17.8	8.9	9.1
1	I11	1	SH2B3	NM_005475	sample	6.54086538461539	29.3149038461538	4.13667802035979	218053.579326923	3387.80728348774	4.11778846153846	11.0697115384615	1.53997416185947	69415.6682692308	2946.33501237748	416	7	8.7	5.3	28.8	0.5	41.3	30.3	28.4	43.5	33.2	44.7	1711316.9	242023.34	1338.82	871.75	29.3	1.7	36.1	4.1	25.5	0	30.5	1.7
1	I11	2	SH2B3	NM_005475	sample	5.83453237410072	29.7787769784173	4.76307363130207	239417.852517986	3378.38052127456	2.95863309352518	7.81654676258993	1.32631715296229	46291.059352518	2319.2682509027	556	6.3	8.6	6.5	31.3	0.7	21.4	21.9	23.2	35.8	26.3	36.5	1671866.5	175575.14	1382.96	639.49	27.7	2	17.4	4.3	26.3	0	16.2	3.2
1	I11	3	SH2B3	NM_005475	sample	5.59191176470588	24.4466911764706	4.5472084462592	176109.240808824	3179.90734119704	2.67095588235294	8.10661764705882	1.37112443410956	47895.0091911765	2173.63234280389	544	8.6	10.3	5.3	0	1.5	33.3	20.2	27.4	33.6	30.5	34.9	1425805.4	162858.89	1196.95	576.09	25.4	2	16	5	23	0	14.9	2.6
1	I12	1	MSH2	NM_000251	sample	4.86015325670498	20.7509578544061	4.14746295533719	147757.078544061	3357.48389329133	2.89655172413793	8.28735632183908	1.22890909320214	48934.2796934866	2087.35231968164	522	6.1	7.3	5.2	26.6	0.8	32.2	20.3	23.2	29.7	26.4	30.1	1274208.6	139026.8	1138.73	504.92	22.4	1.5	10.9	4.6	19.9	0	10.7	3.1
1	I12	2	MSH2	NM_000251	sample	5.92972972972973	28.3621621621622	4.15040276828354	219484.969369369	3384.95666043917	3.04684684684685	8.18198198198198	1.43769041747517	50296.9207207207	2232.29807560387	555	5.8	8.5	7.9	31.4	1.6	24	22.7	24.1	36.8	28.8	35.9	1550937.6	164086.82	1319.24	610.72	24.7	3.4	13.9	5.4	23.2	0	16.4	2.2
1	I12	3	MSH2	NM_000251	sample	4.41108545034642	20.7459584295612	4.10364988822505	148433.31408776	3037.8406398511	2.76674364896074	8.41339491916859	1.34701552961886	47689.0715935335	1926.33867502277	433	9	11.1	4.6	0	1.2	33.9	21.9	24	35.3	27.9	36.7	1199305.6	129801.45	1016.36	475.46	18	2.3	10.2	4.2	17.8	0	11.5	2.8
1	I13	1	NOTCH1	NM_017617	sample	5.93659420289855	28.0235507246377	5.8431803543362	222653.737318841	3552.73219271664	3.19565217391304	8.26086956521739	1.39251657585623	45217.1576086957	2370.12312187664	552	6.7	8.7	6.9	29	0.4	38	25.5	26.8	38.4	31.5	38.2	1677840.5	147364.76	1500.42	540.2	28.4	1.3	11.1	5.3	27.2	0.4	11.6	2.9
1	I13	2	NOTCH1	NM_017617	sample	5.50847457627119	21.7834274952919	4.06195523954169	148191.175141243	3300.97577207176	2.96421845574388	7.14124293785311	1.28668577277445	36040.3314500942	2327.2554423682	531	3.4	6.2	4.5	26.7	0.4	22	25.2	20	39.9	24.3	38.4	1389384.8	162387.55	1228.69	604.74	25.4	0	13.6	2.1	23.4	0	13.9	1.5
1	I13	3	NOTCH1	NM_017617	sample	4.20813771517997	17.5743348982786	3.54946316002766	118941.021909233	2766.53236120338	2.05007824726135	5.79186228482003	1.38318239315892	32129.9608763693	1863.08968675583	639	5.6	8.8	2.8	0	0.9	29.7	17.1	22.1	29.1	25.5	30.4	1102678.9	128542.44	951.69	468.29	18.9	1.3	9.1	5.5	16.7	0.5	11.1	4.9
1	I14	1	RAD51	NM_133487	sample	9.68562874251497	54.2155688622754	5.91472710497604	365671.119760479	4468.1278081497	8.75748502994012	39.1586826347305	2.78377680175012	355379.311377246	4647.37790287851	334	9	37.4	7.5	18.6	10.2	61.4	51.2	58.1	58.1	59.9	59	1909587.6	214345.74	1577.94	721.29	35.3	2.4	32	6.3	26.3	0.9	27.2	4.2
1	I14	2	RAD51	NM_133487	sample	9.22049689440994	53.444099378882	6.21808979637338	345797.114906832	4462.84142709099	9.65217391304348	43.360248447205	2.74046661533093	406080.422360248	4771.13464900623	322	5.6	34.8	6.5	10.6	11.2	49.4	50.6	54	57.5	57.8	58.4	1866014.5	235242.88	1250.72	762.02	36	5	36.3	7.8	22	0	29.8	5.3
1	I14	3	RAD51	NM_133487	sample	6.69381107491857	37.7068403908795	7.07469872800276	245391.827361564	4074.95522147893	6.81758957654723	30.5374592833876	2.16536671377678	257079.918566775	3550.15500127223	307	13.7	29.3	7.2	0	10.1	54.1	38.8	48.9	44.3	53.1	45.6	1336301.3	163893.58	1283.36	564.71	25.4	6.2	23.5	9.4	21.2	0.3	19.2	4.9
1	I15	1	ZFHX4	NM_024721	sample	6.1948717948718	26.6230769230769	5.61256786411	195389.387179487	3623.35928221281	3.45897435897436	8.65897435897436	1.40594774230679	50887.3076923077	2474.60233444436	390	8.5	7.7	6.9	24.1	1	38.5	26.2	30.8	39.7	33.8	39.7	1546143.8	162319.17	1427.67	591.12	26.4	1.3	14.4	7.2	25.9	0	14.9	6.4
1	I15	2	ZFHX4	NM_024721	sample	5.45669291338583	22.9186351706037	5.1286572011954	152319.078740157	3166.20475113143	3.32020997375328	9.08398950131234	1.46335200905093	46429.8293963255	2268.54021356826	381	5	9.4	4.2	27.3	0	21.5	24.4	20.7	38.8	25.2	39.1	1259771.3	153201.86	1089.77	555.09	18.4	2.4	13.1	4.5	18.1	1.3	12.9	2.1
1	I15	3	ZFHX4	NM_024721	sample	4.48104956268222	19.530612244898	5.35625227263036	141542.058309038	3195.39925469505	2.50437317784257	8.06122448979592	1.51638089127574	49518.1574344023	1986.64769750719	343	11.1	10.5	6.7	0	1.2	35.6	18.4	25.9	31.5	28.9	33.8	1086859.7	134485.21	1163.01	500.52	17.8	1.2	10.5	4.4	17.8	1.2	11.4	1.7
1	I16	1	KMT2C	NM_170606	sample	5.88946015424164	27.0976863753213	4.86403979419141	201215.185089974	3597.31017145355	3.90231362467866	11.1773778920308	1.61532484756669	61034.0437017995	2476.78057730126	389	9.3	10.8	8	26.5	0.5	34.7	28.8	26.5	42.7	31.1	42.2	1456253.4	154842.24	1305.85	578.63	25.7	3.3	12.1	5.9	23.9	0	13.6	3.9
1	I16	2	KMT2C	NM_170606	sample	4.80338983050847	20.3830508474576	3.82549108551239	146666.230508475	3136.07838005079	2.56271186440678	6.84576271186441	1.37408324644304	36759.3288135593	2058.14770277443	590	5.6	10.5	6.9	31.9	0.7	19	22.4	19.8	33.9	23.4	33.4	1262628.6	159614.82	1192.22	616.31	21.4	3.6	15.1	4.7	18.6	0	15.4	1.7
1	I16	3	KMT2C	NM_170606	sample	4.44313725490196	20.0196078431373	4.79774290637874	157357.666666667	2793.99699357641	3.03333333333333	9.17647058823529	1.28462872750745	51616.9039215686	1937.99621976027	510	8.4	10	3.5	0	1.2	28.6	23.1	22.2	34.1	27.3	35.9	1333116.5	138358.15	1093.49	496.36	20.6	1.4	11.6	7.1	20.8	0	11.4	4.7
1	I17	1	RPA32	NA	Positive	8.98456790123457	32.3796296296296	4.24535730988517	241423.669753086	3083.52135761578	13.3765432098765	37.7098765432099	2.27003471886639	201597.098765432	4144.03559023176	324	4	9	4.6	32.1	0	42.9	76.9	29.3	82.4	29.6	82.4	2037693.9	130166.73	1506.03	455.94	34.9	5.9	8	8.3	31.2	0	5.9	2.5
1	I17	2	RPA32	NA	Positive	15.0892018779343	93.4953051643192	7.28352826889718	903072.392018779	5418.8303197223	2.02112676056338	4.79342723004695	1.04625089430806	20085.6009389671	1582.96598171353	426	13.4	3.8	23	16.7	0.2	43.7	19.2	48.6	28.6	53.8	25.6	3725908.7	143996.29	2751.98	498.5	43.9	1.9	13.8	7.7	44.1	0	11.3	7.3
1	I17	3	RPA32	NA	Positive	13.0730769230769	83.3538461538461	8.83426794494595	814273.207692308	5050.17128687141	2.15769230769231	5.05769230769231	1.26595914868578	21588.0192307692	1719.5241479535	260	16.5	5.8	14.2	0	0.8	49.6	20.4	49.2	29.6	52.7	30	3648345.9	142056.22	2771.17	504.57	45.8	7.3	14.6	7.7	44.2	5.4	13.1	6.5
1	I18	1	RPA32	NA	Positive	15.0593220338983	104.177966101695	14.4517912698124	1063586.34463277	5757.77742559922	2.10169491525424	5.21751412429379	1.10716189536997	24541.1723163842	1711.9106630408	354	16.4	5.4	23.2	18.4	0	55.9	20.6	52.5	30.8	57.1	30.2	4290338.8	141599.75	3274.33	512.96	49.7	4.8	11	5.4	50.6	3.4	11.9	3.7
1	I18	2	RPA32	NA	Positive	16.168458781362	102.336917562724	15.8416122760976	1003212.93189964	6089.85599766427	1.87096774193548	4.06451612903226	1.17836174677573	15546.2903225806	1608.51089320044	279	15.4	5.7	26.5	10.4	0	46.2	18.6	54.8	30.8	58.8	29	4181031.5	135913.22	3396.94	473.84	49.8	1.4	10	7.9	52	0	10	5.4
1	I18	3	RPA32	NA	Positive	14.4157549234136	83.8424507658643	8.69810599972008	789065.601750547	5253.9184669286	2.2582056892779	5.26695842450766	1.37264590669539	20168.0940919037	1815.04985961925	457	16.6	8.8	15.8	0	0.9	56.7	22.3	56.5	37.4	59.5	38.1	3474843.7	134932.47	2784.97	486.85	49	3.3	10.9	7.7	51.4	0	10.9	3.7
1	I19	1	RPA32	NA	Positive	14.9973821989529	103.240837696335	17.6435421501556	1038402.84031414	6018.72789088265	2.66753926701571	6.24607329842932	1.19460691974814	23648.4319371728	1774.3403910945	382	17.5	5.2	25.4	14.1	0	55.8	23.6	57.9	33.8	58.9	31.7	4234484.9	133176.51	3389.98	473.44	52.4	1.6	10.5	7.9	51.6	0	9.2	8.4
1	I19	2	RPA32	NA	Positive	18.4052132701422	108.976303317536	14.0265855561871	1010812.09004739	5941.9977039047	2.70379146919431	6.23696682464455	1.24102220702656	22186.4289099526	1710.80937381853	422	11.4	4.7	23	10.2	0	55.2	23.7	61.4	35.5	63.3	32.9	4320498.2	116158.26	3226.36	405.33	57.1	1.7	6.9	4	56.9	0	6.4	6.6
1	I19	3	RPA32	NA	Positive	13.669623059867	76.509977827051	9.19740735578633	709716.620842572	4880.09081309465	2.19068736141907	4.93791574279379	1.13079699762724	18756.4301552106	1601.2896385012	451	15.1	4.7	16	0	0.2	51.9	18.4	50.3	29	55	29.7	3328778.9	108787.11	2736.52	397.09	45.9	5.5	7.3	12.9	48.8	2.9	7.3	11.8
1	I20	1	RPA32	NA	Positive	13.6172839506173	87.6740740740741	12.1913347692991	863245.419753086	5650.0276558484	2.08148148148148	4.75802469135802	1.08785562330414	18818.2444444444	1584.6889211265	405	13.8	5.7	21.7	12.8	0	53.3	19.5	50.1	31.1	53.3	29.1	3638379.3	119013.8	2927.13	439.3	43.5	3.2	8.1	12.8	44.2	0	7.9	6.7
1	I20	2	RPA32	NA	Positive	13.9433962264151	96.4842767295598	13.3378137087996	996084.682389937	5889.02957390089	2.72012578616352	7.4496855345912	1.23830172815255	34126.0251572327	1748.44845552525	318	17.9	7.5	24.8	17	0	46.9	21.4	51.9	33.6	56.9	30.5	4233563.8	114062.94	3354.71	409.67	50.3	1.3	6.6	6.6	51.6	0	7.9	9.1
1	I20	3	RPA32	NA	Positive	14.849765258216	103.62441314554	13.4871981972919	1071631.52347418	5938.96004869486	1.95305164319249	4.64553990610329	1.08343659595458	18262.3474178404	1524.56316566119	426	19.7	5.9	21.6	0	0.2	59.6	20	58.5	32.9	62.4	32.6	4427553.7	100383.2	3483.07	367.5	54	2.3	4.5	6.1	56.3	0	6.3	4.2
1	I21	1	RPA32	NA	Positive	12.4879406307978	73.7142857142857	11.0536090879766	703965.410018553	5137.99429904969	1.79777365491651	4.64378478664193	1.11307693253218	23071.3469387755	1687.32776769565	539	12.8	4.8	16.9	16	0.4	49.9	14.8	44.3	26	48.6	25.2	3219779.3	140868.46	2582.08	499.23	41.4	3.3	9.8	9.1	42.1	0	8.2	3.9
1	I21	2	RPA32	NA	Positive	13.3790322580645	87.760752688172	13.8088385565543	879022.983870968	5537.31590284323	2.14516129032258	4.79032258064516	1.16658754772457	18075.5725806452	1861.2370638106	372	14.8	4.3	24.2	16.7	0	43.8	19.9	48.9	30.1	54.3	28.2	3819505.2	143743.55	3055.48	509.29	44.6	1.9	12.1	6.5	46.8	0	11	4.6
1	I21	3	RPA32	NA	Positive	15.5125284738041	93.8428246013667	13.1167381325216	904370.804100228	5271.76755335651	2	4.40546697038724	0.903130042388251	17085.2072892938	1393.85434335165	439	16.4	3.9	17.5	0	0	57.4	17.3	52.8	27.1	57.2	26.9	3943407.7	118391.62	2905.75	415.71	49.4	2.3	6.4	5.9	51.5	0.2	5.7	3.9
1	I22	1	RPA32	NA	Positive	14.2163742690058	108.131578947368	22.1538159609959	1149637.61988304	6125.90178372023	2.63157894736842	6.50877192982456	1.13003417923133	25818.9590643275	1609.47034994041	342	19	7.3	26.3	15.2	0	55.6	22.8	54.4	32.7	56.7	29.8	4783922.1	76607.37	3704.51	269.44	55	0.9	1.8	10.8	55.8	0	1.5	15.2
1	I22	2	RPA32	NA	Positive	15.84	105.696842105263	12.493448781603	1059533.56842105	5937.96962445772	1.99789473684211	4.25684210526316	0.919990718849325	16255.9347368421	1438.08692432379	475	16.2	3.6	25.3	13.1	0	47.2	17.3	54.5	28.4	58.5	24.6	4361791.1	92198.35	3230.47	330.37	49.5	2.5	3.8	12.2	50.5	0	3.8	13.9
1	I22	3	RPA32	NA	Positive	15.433734939759	105.957831325301	14.0446873616535	1101417.76506024	5863.90198469585	1.48493975903614	3.18373493975904	0.813269469820675	11350.1355421687	1195.88258333668	332	21.7	2.7	21.4	0	0.3	53.9	14.2	53.9	24.4	59.6	24.4	4644039	94129.66	3479.66	343.2	50.6	3	4.5	9.9	52.7	0.3	4.8	9
1	J03	1	ATR	NA	Positive	3.85956416464891	16.1646489104116	3.5008245249515	106652.338983051	2953.93626736002	4.54237288135593	16.5956416464891	1.64655045457597	96960.8692493947	2250.89313978685	413	5.8	12.1	3.9	28.6	0.7	30.3	29.1	18.2	38.7	19.9	38.5	969971.2	94623.15	948.52	340.32	10.9	2.7	3.1	9.7	11.1	0	3.9	8.7
1	J03	2	ATR	NA	Positive	3.07661290322581	15.9314516129032	3.38853577622262	129618.427419355	2652.3899917747	4.43145161290323	15.4233870967742	1.59723354549625	86871.2358870968	2166.35439536109	496	5.2	12.5	5.2	36.3	0.2	10.9	27	10.7	39.3	13.7	38.9	989752.5	109780.04	809.67	404.39	9.7	2.4	6.7	8.5	8.5	0	7.5	8.1
1	J03	3	ATR	NA	Positive	2.26059322033898	14.25	4.996358201885	133797.016949153	2468.18269831087	4.08262711864407	13.896186440678	1.67175213458513	74381.3008474576	2146.87865000818	472	9.7	11.4	5.3	0	1.3	18.2	30.1	14.6	40.9	16.9	41.3	951940.2	124749.72	971.32	474.39	10.2	2.5	10.2	4.4	10	0	10.8	1.7
1	J04	1	ATR	NA	Positive	2.77593360995851	13.4294605809129	4.73742529551872	94888.8692946058	2594.12152706727	3.66182572614108	11.8340248962656	1.38242096883628	60902.2074688797	1984.48063314017	482	5.8	9.1	3.7	35.7	0.2	21.8	25.5	13.1	37.1	16.8	35.7	807645	92544.7	847.65	358.27	8.5	3.3	3.3	10.6	9.5	0	5.6	9.3
1	J04	2	ATR	NA	Positive	2.89677419354839	15.6709677419355	5.82189175208321	130934.486021505	2518.58409001953	3.67096774193548	13.4645161290323	1.52048632588007	81103.3569892473	1895.73721720182	465	6	10.8	4.9	40.2	0.6	8.8	20.2	10.1	31	13.5	30.1	957707.7	91780.47	934.65	345.18	10.5	1.5	4.1	7.7	10.3	0	5.8	7.7
1	J04	3	ATR	NA	Positive	2.55532786885246	12.0286885245902	3.98701994370039	86215.7930327869	2249.33545800209	3.02049180327869	11.6864754098361	1.38016374122374	68986.0983606557	1788.12559448112	488	7.4	11.7	3.3	0	0.6	18.6	19.5	13.7	30.7	15.6	32.2	750427.3	92560.97	709.26	361.79	8.2	2.5	3.5	11.7	7.4	0.4	5.9	8.8
1	J05	1	ATR	NA	Positive	2.92537313432836	15.3223880597015	3.64540360920814	134135.526865672	2523.33679412343	3.48955223880597	11.3477611940299	1.31773653832535	70091.3328358209	2050.5733019321	670	6	9.4	4.3	37.5	0.6	22.4	24.6	10.7	34.3	12.2	34.3	1020231.4	124020.59	851.22	454.25	9	1.8	7	5.4	8.2	0.9	7.6	4.6
1	J05	2	ATR	NA	Positive	2.96850393700787	15.1791338582677	4.7569410267714	119977.515748031	2898.64916612285	3.62007874015748	12.2342519685039	1.46700620247996	68079.2578740157	2020.31129429862	508	6.9	12.2	7.1	34.3	0.4	10.6	24.6	13.4	35.4	17.7	35.2	915670.4	117408.03	990.39	441.67	10.6	2.4	6.5	5.9	11.4	0	7.3	4.3
1	J05	3	ATR	NA	Positive	2.85518590998043	14.8825831702544	5.47641880662847	117773.512720157	2399.7301984769	3.32876712328767	11.9354207436399	1.44161681240905	66425.8277886497	1832.86631901574	511	8.2	9.8	3.3	0	1.2	22.7	23.7	15.7	34.2	19.2	35.4	929799.8	115174.32	902.79	421.47	12.3	2.9	5.7	6.7	12.7	0	6.7	4.1
1	J06	1	ATR	NA	Positive	3.61663286004057	18.5456389452333	4.54528501040211	145946.744421907	2918.32462433005	4.28600405679513	15.4645030425963	1.50956354016245	89748.5780933063	2208.99446344229	493	7.9	11.6	4.9	30.2	0.2	28.6	26.6	17.2	37.1	20.3	36.7	983207.4	131187.15	957.05	492.98	11.2	2.2	9.1	6.7	11.6	0	8.7	4.9
1	J06	2	ATR	NA	Positive	3.36842105263158	14.5755517826825	3.93830042323095	103152.672325976	2538.45855811618	4.22241086587436	15.1460101867572	1.60192587708608	88091.1443123939	2255.52419720617	589	5.3	11.5	3.6	37.4	1	12.7	27.7	12.2	40.4	14.8	40.2	921697.8	113815.44	827.89	434.96	8.5	3.6	6.3	5.8	9.2	0	7.1	4.6
1	J06	3	ATR	NA	Positive	2.86374695863747	14.4525547445255	4.66648146920936	115366.727493917	2465.00706921463	3.57420924574209	15.7299270072993	1.4122018404357	95606.2700729927	1679.71809363032	411	8.8	11.9	5.1	0	0.2	22.6	19	17.3	29.2	20.7	30.4	858034.1	102301.73	861.23	370.02	10.7	2.2	4.6	7.3	11.9	0	6.1	5.4
1	J07	1	ATR	NA	Positive	2.62280701754386	13.4649122807018	5.07725415517534	106742.399122807	2689.02558430503	4.55482456140351	15.1732456140351	1.7066165308646	86667.100877193	2325.8494768451	456	7.9	11.4	5.5	36	0.4	20.6	30.5	14	41	16.7	41.4	851280.8	98603.22	945.07	368.43	9.6	0.9	4.4	7.7	9.4	0	5.3	7
1	J07	2	ATR	NA	Positive	2.05353728489484	13.8527724665392	5.09365213149925	129469.437858509	2361.23166256792	3.19694072657744	10.5908221797323	1.28996691573508	55874.6940726577	1803.29957195827	523	8.2	8.6	5	42.1	0.6	8	19.7	9.6	31	13	29.6	902362	113289.52	809.57	408.74	8.8	2.1	6.7	4.2	7.6	0.2	6.7	5.5
1	J07	3	ATR	NA	Positive	3.31202046035806	16.5115089514067	4.36323055086786	129501.381074169	2613.95152893321	4.8925831202046	19.2992327365729	1.7218781064934	105249.281329923	2210.30028856556	391	8.4	14.8	4.1	0	0.8	23.3	29.9	18.9	41.4	24.6	43	939167.1	102693.98	953.29	395.77	13.8	2.8	4.3	5.6	13.8	0	6.1	2.6
1	J08	1	ATR	NA	Positive	2.94845360824742	13.6907216494845	4.61593651061898	100726.764948454	2831.67644019883	3.76082474226804	11.0721649484536	1.63669827180032	58829.8742268041	2483.08079141528	485	7	10.3	4.9	29.7	0.4	24.3	27.4	14.8	41.9	16.9	41.4	904942	177963.77	902.54	653.21	9.7	1.4	16.3	4.1	10.1	0	17.5	2.7
1	J08	2	ATR	NA	Positive	3.02258064516129	14.2483870967742	4.91160393395753	109108.964516129	2821.00518757048	4.69677419354839	14.8322580645161	1.84124422124317	79503.4483870968	2703.12061805247	310	7.7	11	6.1	31.9	0.6	12.3	32.6	13.2	46.1	17.1	45.8	898343.2	181645.63	910.17	673.57	11.6	1.6	17.4	2.3	10.3	0	20	1.3
1	J08	3	ATR	NA	Positive	2.48672566371681	18.1061946902655	5.15533859092222	167548.287610619	2799.48282828179	2.64601769911504	8.48672566371681	1.40298570900311	45704.5796460177	1930.18714967693	226	16.8	12.4	5.3	0	0	22.1	17.7	19.5	32.3	26.5	32.7	991868	149763.96	949.93	537.91	10.6	5.3	14.6	6.6	11.1	2.2	13.3	4
1	J09	1	STIM1	NM_003156	sample	5.4961038961039	25.0103896103896	4.94920256019298	183921.514285714	3600.08709229859	3.6	10.7220779220779	1.4612784522727	67542.7402597403	2362.55369860877	385	8.3	9.6	6	26	1	36.9	26.8	27.3	38.4	31.2	38.2	1397182.6	144178.28	1259.38	530.03	26	2.6	11.2	6.5	23.4	2.3	11.7	5.2
1	J09	2	STIM1	NM_003156	sample	5.97041420118343	32.3313609467456	6.32268907477377	269451.109467456	3563.89593486345	3.43195266272189	9.50295857988166	1.4927215348225	56259.7692307692	2405.40505269895	338	7.4	9.5	6.8	27.2	1.5	25.1	28.1	25.1	40.2	31.1	39.9	1692851.5	174845.4	1450.27	643.62	25.1	1.8	19.8	6.2	23.1	0	21.3	5.6
1	J09	3	STIM1	NM_003156	sample	5.19908466819222	24.2173913043478	5.14114494367859	171692.659038902	3128.56851783533	2.52860411899314	7.35469107551487	1.28362052969712	41158.7688787185	1987.67935523355	437	9.4	8	3.2	0	1.6	33.2	20.1	28.4	30.7	33.6	31.8	1387348.9	119367.82	1201.9	420.84	25.4	0.7	5.3	3.2	25.2	1.4	7.1	2.5
1	J10	1	DICER1	NM_030621	sample	4.93839835728953	19.5544147843943	4.97669343402568	129174.078028747	3231.31232051834	3.37371663244353	9.07802874743327	1.58084140056441	46389.6714579055	2308.24282900828	487	5.1	7.6	4.7	27.1	0.8	33.5	24.2	25.5	38.2	28.3	37.2	1272259.2	149131.38	1115.24	573.82	23.4	2.1	11.1	4.5	20.5	0	11.3	3.5
1	J10	2	DICER1	NM_030621	sample	4.83847980997625	23.3277909738717	4.06467529498721	179712.014251781	3362.36030121263	3.22802850356295	9.44893111638955	1.36454863830344	57211.6508313539	2153.04968993279	421	6.4	9.5	6.7	28	0.7	18.1	24.9	19	37.3	23.8	36.8	1376293.2	145529.99	1152.22	524.92	20.9	0.5	11.4	2.6	19.2	0	12.4	3.3
1	J10	3	DICER1	NM_030621	sample	5.31920903954802	28.316384180791	6.13062540156952	227949.748587571	3294.76199981631	3.34745762711864	10.2627118644068	1.4011060293639	55077.5423728814	2022.6950841053	354	11.3	10.5	6.2	0	0.8	31.6	24.3	23.2	37.6	28.5	39.5	1309270.4	124348.77	1238.96	450.28	21.8	5.1	8.8	7.9	20.6	7.3	7.6	4.8
1	J11	1	PASK	NM_015148	sample	4.88157894736842	28.0043859649123	7.74536425993747	249720.059210526	3644.63810101322	3.24122807017544	9.81578947368421	1.57850180531782	59247.7302631579	2224.11182966088	456	10.3	7.7	8.8	29.4	1.1	31.8	23.7	23.7	34	25.9	33.3	1606843.1	129080.46	1527.6	478.98	21.7	2.4	7.9	7	22.1	0	8.3	3.3
1	J11	2	PASK	NM_015148	sample	7.19603524229075	33.7422907488987	4.74885983219176	251649.830396476	3733.85114229114	4.48898678414097	15.5440528634361	1.83898152423631	116153.299559471	2766.21878372177	454	7.7	15.4	9	23.8	2.4	24.2	26.2	25.8	40.1	32.6	40.3	1625804.4	154160.29	1310.1	541.67	23.1	2.4	14.1	6.8	22.7	0	11.5	5.5
1	J11	3	PASK	NM_015148	sample	3.18681318681319	14.3186813186813	4.34509151648972	103626.004395604	2693.77493221697	2.27692307692308	6.28351648351648	1.36897306258623	32231.8087912088	2029.83401519302	455	8.4	10.3	3.3	0	1.1	25.3	20.2	18.7	34.3	23.5	34.9	899805.7	119833.81	898.49	425.28	11.4	3.3	8.1	7.7	11.6	4.2	7.5	5.5
1	J12	1	EZH2	NM_152998	sample	5.87762237762238	26.0174825174825	3.80516456064295	192952.72027972	3468.66572346657	3.06818181818182	8.31818181818182	1.42946370159264	52368.534965035	2653.07458393993	572	4.9	8.6	6.5	29.7	1	36.7	25.5	28.3	37.4	32.2	38.3	1574498.7	200443.39	1327.57	747.52	27.1	1.4	21.9	3.8	24.7	0	22	1.7
1	J12	2	EZH2	NM_152998	sample	6.17647058823529	27.4858387799564	4.47902502771998	182856.962962963	3558.35878483274	3.50326797385621	10.8649237472767	1.58875756559955	70789.614379085	2534.05320293198	459	5.7	11.5	5.7	23.5	0.9	25.9	24.8	26.6	39	32.2	37.9	1475455.8	158532.81	1250.5	584.63	27	0.7	14.4	2.8	24.2	0	14.6	1.3
1	J12	3	EZH2	NM_152998	sample	4.24279835390946	16.917695473251	3.33188568979307	102636.619341564	2960.13044698379	2.2037037037037	6.91358024691358	1.3972705214837	42514.0987654321	2068.34427808876	486	9.3	9.9	3.3	0	2.1	30.9	19.3	24.9	32.7	29	35	1052987.4	145352.42	888.28	516.02	19.5	3.7	12.8	3.7	17.7	4.3	13	1.9
1	J13	1	ATF7IP	NM_018179	sample	5.43701799485861	27.0771208226221	5.19156211218282	209366.982005141	3323.99312679628	2.80976863753213	8.05655526992288	1.1640618590357	52270.3161953728	1855.84645690358	389	8.2	8.2	6.4	32.9	0.8	35.2	19.5	26.5	31.1	29.6	29.8	1360346.7	118908.11	1267.65	429.51	21.9	3.6	5.7	10	20.3	0.3	5.1	4.9
1	J13	2	ATF7IP	NM_018179	sample	5.62337662337662	26.3463203463203	4.48534955798973	191093.614718615	3208.40808139688	2.95887445887446	8.27272727272727	1.31837020200416	42845.9826839827	2030.5260906374	462	4.5	7.6	5.2	31.4	0.4	23.4	25.5	22.5	36.6	28.1	35.7	1521632.6	132087.98	1190.54	465.56	24.7	1.1	10.4	4.8	21.6	0	10.4	5.2
1	J13	3	ATF7IP	NM_018179	sample	5.26109660574413	25.5874673629243	4.68328807098557	183003.454308094	3190.9357260243	2.7597911227154	7.95300261096606	1.2185326126373	44197.7389033943	1747.15396109197	383	9.1	7.6	4.2	0	1.6	35.8	19.8	27.9	30	30.8	31.1	1308396.4	112818.32	1154.49	404.96	23.5	5.7	7	5.7	23	5.7	6.3	5
1	J14	1	RB1	NM_000321	sample	5.37469586374696	23.7250608272506	4.68422323042525	168303.155717762	3354.99942984523	3.31386861313869	8.51338199513382	1.4989868886947	40214.6496350365	2331.77422020655	411	5.8	8.3	4.9	28.5	0	36.5	28.7	25.8	41.6	29.4	41.4	1427329.9	156667.22	1237.46	596.9	24.3	1	13.4	5.4	23.4	0	13.4	4.4
1	J14	2	RB1	NM_000321	sample	4.86434108527132	20.7170542635659	3.51355324293348	148477.060077519	2998.71456273885	2.33333333333333	6.01744186046512	1.12565661007239	32378.4651162791	1910.68541776418	516	4.1	6.4	4.7	32.2	0.2	18.8	18.6	18.2	29.1	22.1	28.5	1329680.4	158143.08	1114.5	576.11	22.7	1	11.6	3.5	21.5	0	12	2.5
1	J14	3	RB1	NM_000321	sample	4.14646464646465	17.6136363636364	3.93049498871133	126180.977272727	2814.95199445346	2.92424242424242	8.11616161616162	1.35443893346285	41590.6186868687	2007.42215941698	396	7.3	8.6	4	0	1.3	28.8	24.5	21.7	34.6	24.2	36.4	1206784.8	138208.42	1229.22	550.96	22.5	2	13.9	4.8	21	0.5	14.6	2
1	J15	1	RPA2	NM_002946	sample	12.2494226327945	81.5658198614319	12.4167207435775	829655.064665127	5528.28360748813	2.01385681293303	5.43879907621247	1.23131676054495	27202.2517321016	1639.33570369923	433	18.5	7.6	21.7	20.1	0.2	49.4	19.6	48.5	32.8	53.3	31.6	3357484.5	109860.29	3087.54	408.01	43	1.8	6.5	15.5	47.1	0	6.5	11.1
1	J15	2	RPA2	NM_002946	sample	17.7432098765432	105.37037037037	11.3494256001294	1001475.69135802	6030.85077156717	3.07407407407407	7.37037037037037	1.24833948950857	31164.2666666667	1853.24968880173	405	13.1	5.7	26.9	11.9	0.2	55.1	24	59.8	35.3	63.2	32.8	4527264.9	115073.64	3355.96	397.52	56.8	1	8.1	5.7	57	0	7.4	9.1
1	J15	3	RPA2	NM_002946	sample	9.86685552407932	135.674220963173	57.0001036254862	1720648.4674221	8066.34700268475	1.57507082152975	4.9971671388102	0.848373675151668	25616.178470255	1094.23582848709	353	42.2	5.1	40.8	0	0	43.9	11	63.7	19	67.1	18.7	6910338.2	109791.44	5661.97	403.74	54.7	3.1	7.6	13.9	64.6	0	8.2	7.9
1	J16	1	RPS2	NM_002952	sample	5.43853820598007	30.7209302325581	7.42038218483397	262023.65448505	4130.01465994764	5.98338870431894	16.3654485049834	1.86777655360598	101152.511627907	3207.2021688715	301	11	8.6	10	23.6	1.3	41.2	47.2	33.6	57.8	37.5	58.1	1716415.7	118560.81	1592.64	435.4	29.6	1	7	3	25.2	0	7.6	1
1	J16	2	RPS2	NM_002952	sample	5.0752688172043	22.3870967741935	4.41874194054288	144580.344086022	3441.99937032262	4.33870967741936	11.3790322580645	1.51838077983232	67404.0161290323	2707.0265942725	372	5.4	7.3	5.6	23.4	0.3	19.6	33.9	23.4	46.5	28.8	45.2	1167272.7	92344.31	1010.82	338.7	17.2	1.6	2.7	5.9	16.9	0	3	5.1
1	J16	3	RPS2	NM_002952	sample	4.98125	26.246875	8.91671329980133	210675.690625	3649.88683554848	3.75	8.921875	1.44627896016027	45415.7875	2541.97800262598	320	13.4	5.9	5.6	0	0.9	35.3	34.7	31.9	46.9	37.2	47.5	1487871.8	102395.82	1386.3	380.2	27.2	1.2	5	4.7	25	0	5	3.1
1	J17	1	ATR	NA	Positive	3.6457399103139	17.0627802690583	3.90382330528474	125152.760089686	2748.24987673534	5.32062780269058	17.6905829596413	1.67013500702439	101987.769058296	2508.24056219176	446	7.6	9.6	4.9	31.8	1.3	27.6	27.6	15.5	39.5	18.4	39.9	908881.8	147078.58	898.25	527.82	10.1	2.5	11	6.3	9.2	0	11.2	5.2
1	J17	2	ATR	NA	Positive	3.15643564356436	15.1485148514851	5.82874763305448	124504.493069307	2608.93041604417	3.36831683168317	10.2990099009901	1.27977404476009	56172.7445544554	2210.60974312599	505	5.5	7.9	4.6	35	0	12.3	23.6	11.5	33.9	14.3	34.9	1025694	183144.29	952.32	667.79	11.1	2.8	19.2	6.9	10.7	2	19	5.7
1	J17	3	ATR	NA	Positive	2.99097065462754	18.0045146726862	6.81527030183553	165846.58013544	2772.2051625626	4.47404063205418	14.7426636568849	1.73358253521607	88439.3363431151	2285.2842159263	443	9.5	10.8	6.8	0	1.1	25.5	31.2	19	42	21.7	42.2	1105376.8	145792.41	1109.19	543.62	15.6	2.9	12.2	7.2	14.7	2.3	13.8	4.7
1	J18	1	ATR	NA	Positive	3.69090909090909	17.6477272727273	5.50188741966206	137345.390909091	2879.52024885548	4.22272727272727	13.7454545454545	1.65144287094219	82415.7977272727	2497.69657275451	440	6.1	10	5	30.5	0.9	28.4	28.6	17	41.1	19.1	40.9	1051026.4	186654.55	930.44	670.88	11.6	3.2	20.7	8.2	10.2	0	20.2	4.8
1	J18	2	ATR	NA	Positive	2.66533066132265	12.9839679358717	4.6453274482549	94342.1743486974	2648.03327821583	3.57915831663327	11.9679358717435	1.39590174524451	68661.4468937876	1934.63747424632	499	7.6	9.2	5.4	33.5	0.6	9.6	22.2	10.2	34.9	14.2	33.5	752771.2	117002.97	831.89	437.04	6.4	5	5	9.6	7	0	6.8	6.4
1	J18	3	ATR	NA	Positive	3.04360465116279	15.0058139534884	3.11531238575932	115811.244186047	2353.9581996924	3.31104651162791	10.9912790697674	1.58514471863424	60131.7848837209	2190.35285319012	344	5.8	11.3	2.6	0	0.9	22.7	24.4	15.1	36.6	16.9	38.7	947690	153188.56	863.48	567.7	8.7	3.5	14.5	6.7	8.4	0	14.5	3.5
1	J19	1	ATR	NA	Positive	3.27596439169139	14.7240356083086	3.36983445428583	93570.7329376855	2717.20601929083	4.55489614243323	15.1038575667656	1.51735463089227	85469.7507418398	2413.6661208196	337	5.9	8	3.9	29.4	0.3	22.6	27.6	14.8	41.2	16.3	40.7	808545.2	121201.99	811.68	466.88	8.9	3.3	7.1	6.5	8.9	0	8.9	3
1	J19	2	ATR	NA	Positive	2.91058823529412	12.8188235294118	3.34760647464067	96316.7905882353	2445.2497636851	4.51764705882353	14.4305882352941	1.30786586485312	75541.52	2070.60718148419	425	3.8	7.5	3.8	34.6	0.2	8.5	26.6	8.7	36.2	11.8	34.6	866013.1	113245.42	738.69	416.98	7.8	1.4	4	6.6	7.5	0	6.4	6.4
1	J19	3	ATR	NA	Positive	2.68686868686869	17.2247474747475	7.75800766983009	161581.406565657	2994.60643790392	3.38383838383838	11.7525252525253	1.44218478925877	62250.6792929293	1846.56777194939	396	12.4	11.9	7.8	0	0.5	23	21.5	17.2	34.8	20.7	36.4	950078.9	109487.24	1189.27	413.46	12.1	3.3	6.6	9.6	16.7	0.8	7.6	6.3
1	J20	1	ATR	NA	Positive	4.13202247191011	20.7134831460674	6.76724830256658	170610.980337079	2857.44218971441	5.24157303370786	19.9241573033708	1.70124456884357	116230.497191011	2284.49071237044	356	6.7	13.2	5.3	34	0	28.4	30.3	19.7	40.2	21.3	40.4	1241751.3	140452.37	1125.52	516.78	14.6	2.2	9.6	7	16.3	0	9.3	5.6
1	J20	2	ATR	NA	Positive	3.75479744136461	18.9957356076759	5.7722854837192	160106.26652452	2894.60002068562	3.80597014925373	12.7846481876333	1.57427259711816	72954.6588486141	2249.87857759055	469	6	11.1	6.6	33.7	0.6	14.7	25.4	15.6	37.5	18.3	36	1111365.7	169042.48	1120.22	636.23	12.8	1.7	17.5	6.4	13.2	0	19.2	3.6
1	J20	3	ATR	NA	Positive	3.2015065913371	16.0790960451977	3.67207469673887	128683.495291902	2533.80787223404	3.62335216572505	12.6365348399247	1.43908579661823	70857.0169491525	2024.02038582809	531	9.4	10.2	4.3	0	0.2	22.8	20.9	15.3	33.9	18.8	34.8	1007260.5	142171.78	917.96	535.72	10.4	3.8	12.4	6.8	10.9	0	13.4	4.1
1	J21	1	ATR	NA	Positive	3.77189409368635	17.5478615071283	4.15403675216504	128299.568228106	2721.48885819827	4.70061099796334	16.2688391038697	1.58541176332289	86690.2769857434	2153.22137731761	491	6.3	12	4.3	32	0.2	27.1	27.1	15.5	40.1	17.9	39.1	969551.8	85693.66	872.82	312.63	9	3.7	2	7.5	9.2	1.8	3.1	7.3
1	J21	2	ATR	NA	Positive	3.53315649867374	19.9496021220159	7.60100762103851	174041.803713528	2945.83927328005	4.27586206896552	15.2572944297082	1.75551253751063	82419.0848806366	2129.24237245668	377	9.3	10.3	6.1	32.9	0.5	13.5	28.1	16.2	40.8	19.1	39.5	1030154.4	87984.02	1068.74	338.77	10.3	3.4	2.9	9.5	12.5	0	5.6	9.3
1	J21	3	ATR	NA	Positive	2.5010060362173	13.6579476861167	5.08776091705204	113725.879275654	2430.20377972624	4.02213279678068	13.4185110663984	1.41560982954983	72881.7283702213	1928.18296556733	497	8	9.7	4.2	0	0.6	17.5	24.5	13.1	34.8	14.3	35.6	776700.2	91216.75	815.92	343.46	7.4	1.8	4.2	9.5	7.2	1.4	5.8	7.8
1	J22	1	ATR	NA	Positive	3.42574257425743	15.6980198019802	3.82226017760546	113849.991749175	2767.37888319664	4.77062706270627	16.6056105610561	1.61908048720885	92461.7442244224	2165.33874168886	606	5	8.3	5.1	33	0.3	24.3	30.2	15.3	40.1	16.3	39.4	909556.7	72548.59	915.63	268.22	10.2	2.1	0.5	13.7	10.2	0	1.3	14.4
1	J22	2	ATR	NA	Positive	3.27115384615385	16.2173076923077	5.62210644724689	130015.292307692	2722.89451652658	4.00192307692308	14.6057692307692	1.63964849307129	91677.5384615385	2238.91135007605	520	7.7	11.9	4.6	33.3	1.2	11.9	23.1	12.9	34.8	16.5	34.6	983145.9	139345.79	911.94	529.4	10.4	1.9	9.6	5.8	9.8	0	10.2	4.8
1	J22	3	ATR	NA	Positive	2.80882352941176	14.781862745098	5.50329449494016	123799.585784314	2333.70278151134	3.15196078431373	11.5392156862745	1.4447580637714	82369.4705882353	1810.66266383061	408	7.6	8.3	4.9	0	1.2	18.9	21.8	15.4	32.4	16.4	32.8	950103.1	138988.41	979.33	518.57	11	1.7	11.8	8.1	11.8	0	12	4.7
1	K03	1	OTNT	NA	Neutral	5.35221238938053	23.5097345132743	4.60256307117826	160758.915044248	3329.28838572787	2.65840707964602	7.30265486725664	1.3629635216102	38924.2584070796	2051.83714548861	565	6.5	7.6	4.4	29.9	0.4	33.5	21.4	24.6	33.3	28.8	33.3	1337533.3	101421.84	1242.74	401.45	23.9	2.5	3.7	7.1	23.9	0	6.2	5.3
1	K03	2	OTNT	NA	Neutral	4.77628635346756	23.3131991051454	4.50124712589342	190024.619686801	3278.96856091483	3.10290827740492	9.02684563758389	1.54762890680272	49685.3691275168	2252.36989988395	447	5.6	12.5	7.2	31.8	0.7	20.4	25.5	19.5	39.1	25.3	37.8	1438853.7	155291.74	1299.72	590.2	22.8	0.9	16.3	5.6	21.7	0	18.3	6.5
1	K03	3	OTNT	NA	Neutral	4.11895161290323	17.6088709677419	3.66862691362016	119183.592741935	2817.06561912882	2.18145161290323	6.3991935483871	1.3434196558027	34558.7923387097	1891.90613547507	496	7.9	11.3	3.2	0	1.4	30.6	19	21.4	32.3	27.2	33.7	1093134	90339.53	955.29	325.65	20	0.8	3	7.3	18.3	0	4	4.6
1	K04	1	OTNT	NA	Neutral	3.21475409836066	13.3196721311475	3.27707232365624	89665.6868852459	2534.59943452239	3.78032786885246	12.3295081967213	1.40676713626992	75235.1950819672	2260.35464663798	610	4.1	7.9	3.1	36.2	1	25.4	25.4	11.8	37.9	14.8	38	878832.3	169650.39	815.97	645.49	9.5	1.3	13.8	2.5	9.7	0	17.4	0.8
1	K04	2	OTNT	NA	Neutral	5.77046263345196	25.288256227758	4.44610591652707	179654.017793594	3395.78114493012	2.64946619217082	8.15480427046263	1.35153013692075	46349.5854092527	2082.86191650048	562	5.7	8.7	6.8	25.3	0.5	20.8	22.4	20.5	35.8	25.6	34.7	1430282.1	113705.68	1266.98	431.66	23	1.8	6.4	4.8	22.6	0	9.3	3.7
1	K04	3	OTNT	NA	Neutral	4.37731481481481	20.8634259259259	4.56627383976037	156733.50462963	3071.30828777688	2.37268518518519	7.79861111111111	1.37695229625779	48683.0324074074	1859.93899880561	432	8.8	10.4	4.6	0	2.1	31.2	20.8	24.8	31.7	30.1	33.8	1274734.8	113087.38	1217.62	433.76	21.8	1.9	7.4	6	23.1	0	10	3.5
1	K05	1	OTNT	NA	Neutral	4.92100538599641	21.7773788150808	4.25966895717914	158052.247755835	3055.53162030554	3.50269299820467	8.51705565529623	1.45528936634098	46436.8312387792	2695.75029022702	557	5.9	6.8	3.6	33.9	0.4	34.5	28	24.1	41.7	28	43.8	1403524.6	201813.47	1264.88	773.11	24.2	1.6	21.9	3.4	22.4	0	23.3	2.2
1	K05	2	OTNT	NA	Neutral	5.5183585313175	29.889848812095	6.4080557359108	259152.306695464	3581.74239537202	3.03023758099352	9.47300215982721	1.41194339014676	61610.8596112311	2230.60880784977	463	7.1	8.6	8.6	27.4	1.1	19.9	22.7	22.7	33.9	27.2	33.3	1724226.6	151491.78	1437.09	545.23	25.5	1.3	12.5	3.5	24.8	0	13.6	2.6
1	K05	3	OTNT	NA	Neutral	3.93933823529412	16.9154411764706	4.26294221335371	123380.766544118	2756.45833892001	2.14154411764706	5.26286764705882	1.16350406540646	28395.1268382353	1931.40253365017	544	8.8	5.9	4.2	0	0.7	28.3	18.9	19.3	29.6	24.3	31.4	1177207.4	157957.78	1058.44	584.49	21.3	3.5	14.2	5.1	20.6	1.7	14.5	2.8
1	K06	1	OTNT	NA	Neutral	5.17234468937876	24.8476953907816	4.98280437134065	190674.753507014	3561.31365853167	3.04208416833667	9.21643286573146	1.47620433812183	55591.7755511022	2200.17283336851	499	7.6	10.2	7.8	25.5	1.2	35.7	25.1	23.8	38.1	27.3	36.9	1420497.7	118687.99	1394.52	440.01	22	0.8	4.8	12.6	24.6	0	6.2	7.8
1	K06	2	OTNT	NA	Neutral	5.29464285714286	23.4285714285714	5.69173088186043	178461.982142857	3322.30857968403	2.87857142857143	8.0375	1.43789736426418	48812.0607142857	2339.97978337274	560	5.7	7.5	6.1	28.4	0.9	24.3	25.2	22.3	34.5	26.4	35	1475556.4	152244.2	1340.39	570.57	26.6	0.9	12	3.2	24.1	0	12.7	2.9
1	K06	3	OTNT	NA	Neutral	4.76905311778291	23.5473441108545	3.72624276784747	178600.286374134	3205.06062958066	2.05773672055427	6.38568129330254	1.31420623159891	39233.2956120092	1882.41750222924	433	8.8	9.7	4.6	0	1.4	34.6	15.9	27	29.3	31.4	31.2	1346827.4	122578.39	1209.89	442.6	23.8	2.8	7.2	7.6	24	0	7.4	4.2
1	K07	1	OTNT	NA	Neutral	6.26260504201681	30.1365546218487	5.37847855494367	239337.207983193	3729.60609790258	3.64495798319328	10.796218487395	1.65372442513313	68368.0966386555	2409.56694616612	476	8.6	8.8	6.7	25	1.3	36.8	29.8	29.4	42	34.2	42.2	1806836.2	143867.16	1609.16	534.9	31.5	1.3	8.6	5	30	0	9	4.2
1	K07	2	OTNT	NA	Neutral	5.41276595744681	25.6042553191489	5.48737001506512	196754.995744681	3242.9788007559	2.88510638297872	8.11063829787234	1.36133504405419	46540.2872340426	2164.76740101022	470	5.7	7.4	6.2	33.2	0.6	19.8	20.4	20.4	33	24.7	32.6	1460209.4	165712.32	1282.79	614.08	22.1	1.3	15.7	5.1	23.4	0	18.9	4.3
1	K07	3	OTNT	NA	Neutral	4.21148036253776	19.0634441087613	4.99740994187714	146312.516616314	2843.7525880808	2.26283987915408	6.06948640483384	1.21799077091581	31127.0120845921	1806.03379765919	331	7.3	10.3	3.9	0	0.6	29	20.2	22.7	31.7	26	32.3	1358153.9	129216.79	1185.25	473.48	23	3	12.1	4.2	23	0.6	13	2.7
1	K08	1	OTNT	NA	Neutral	6.12341197822142	27.3883847549909	4.74121518931687	205746.039927405	3632.22291742511	3.29582577132486	9.87658802177858	1.45342242083326	60402.6188747731	2372.84354251631	551	8	9.8	6.2	26.1	0.4	38.1	27.4	29.6	39.2	33.6	39.9	1627741.9	137689.64	1505.62	519.12	28.1	1.6	9.4	6	31.2	0	11.1	4
1	K08	2	OTNT	NA	Neutral	6.26744186046512	27.7286821705426	4.6533866623952	203899.848837209	3558.50202923777	3.0968992248062	8.24418604651163	1.38239047101557	43011.0968992248	2224.78155541583	516	4.5	9.7	6.4	24.8	0	26	24.6	24.4	36.4	30.8	36	1566739	101896.99	1301.01	384.63	24.8	2.1	5.6	10.7	24.4	0	6.6	9.7
1	K08	3	OTNT	NA	Neutral	4.55939524838013	23.354211663067	4.93765738602115	183475.548596112	3438.2986294409	2.60691144708423	6.87473002159827	1.23958230042752	33779.8250539957	1892.28754349712	463	11.2	8	5.8	0	0.6	30.5	20.7	25.7	32.6	30.9	34.6	1438727.7	119817.9	1300.85	445.11	25.7	1.1	9.3	4.1	27.2	0	10.8	3.5
1	K09	1	RAD21	NM_006265	sample	4.82630272952854	26.0471464019851	5.3093899889317	197411.384615385	3641.49947594486	2.69230769230769	7.61538461538462	1.34416596400379	45900.1141439206	2219.51062371905	403	9.4	10.4	6.7	27.3	1.2	33.7	22.1	28	33.7	33.7	33.7	1344199.8	164382.1	1228.62	619.79	20.6	3.2	14.9	5.5	21.6	0	17.1	3.7
1	K09	2	RAD21	NM_006265	sample	7.05583756345178	32.738578680203	4.56415406590959	221674.901015228	3745.20701299966	3.54314720812183	9.58375634517767	1.49985483162002	52016.9492385787	2502.11626904501	394	8.1	8.9	6.6	23.6	0	27.7	27.9	31.5	40.6	37.8	40.4	1520187.2	189752.18	1245.86	666.19	22.1	1.8	18	6.3	22.1	0	18.8	4.6
1	K09	3	RAD21	NM_006265	sample	6.03151862464183	30.0028653295129	5.15280248698326	199716.636103152	3648.57312763859	3.25214899713467	10.5214899713467	1.57855353173127	62686.1088825215	2049.98984253788	349	12.9	10.9	4.9	0	0.9	37.5	21.2	36.4	35.5	43.8	36.4	1321787.8	125537.11	1155.28	465.55	23.5	2.6	9.7	6.6	22.6	0	10.9	2.9
1	K10	1	CUX1	NM_181500	sample	6.92134831460674	34.7752808988764	6.35773400456595	289529.285393258	3962.32328675887	3.60674157303371	10.3887640449438	1.63374160955635	60688.0292134831	2742.39205519103	445	5.6	10.6	7.2	22.5	0.4	40.7	31.2	31.2	41.8	35.1	42.7	1978361.7	182392.56	1678.65	683.09	33.7	1.3	16.6	2.5	32.6	0	20.7	1.6
1	K10	2	CUX1	NM_181500	sample	7.13521126760563	35.9183098591549	4.85284242994423	278273.921126761	3665.21841552033	5.43098591549296	21.7267605633803	1.69828860007814	162929.228169014	2859.59529800227	355	7	14.4	7.6	24.8	2.3	24.8	32.4	28.2	41.7	32.1	41.1	1633743.3	169676.86	1426.48	642.38	24.2	3.4	18.9	2.8	22.8	0	20	1.1
1	K10	3	CUX1	NM_181500	sample	4.60941828254848	21.8365650969529	5.74401444353457	173419.351800554	3187.90298334751	2.9612188365651	7.98060941828255	1.36551622187372	49296.4930747922	2244.51178395438	361	7.8	8.6	4.7	0	1.9	34.1	24.4	26.9	35.5	30.2	36.3	1377045.5	171952.67	1146.03	627.62	25.8	1.9	16.9	0.8	24.4	5.5	19.1	0.6
1	K11	1	POLE	NM_006231	sample	16.9250585480094	75.9812646370023	6.83164809134681	582450.1264637	4544.48802425284	12.9578454332553	54.0070257611241	2.29777558538794	463211.786885246	4036.84491974168	427	7.5	22	11	16.6	5.9	58.1	46.8	51.8	52.7	53.4	52.5	2833904.1	195958.22	2105.81	662.6	45	1.4	20.8	4.4	38.9	0	15.5	2.6
1	K11	2	POLE	NM_006231	sample	15.6342710997442	66.6240409207161	4.44114669913932	417763.283887468	3418.95546905668	13.8337595907928	59.1048593350384	2.13717108876741	489748.462915601	3801.57429214357	391	4.6	24	6.6	30.9	5.4	45.5	47.3	44.8	51.7	43.7	51.4	1985497.6	160734.14	1410.71	510.31	35	22.3	19.4	23.5	28.4	19.2	16.4	22.5
1	K11	3	POLE	NM_006231	sample	14.1161473087819	57.8555240793201	4.13263164918692	403345.679886686	3648.6671084068	11.671388101983	50.1444759206799	2.1132066545681	420912.620396601	3503.00479332197	353	7.6	23.8	4.8	0	11	50.4	38.5	47	47.9	49	48.7	2078576.4	182092.65	1501.2	600.51	36.3	2	26.6	8.2	32	0	20.4	7.1
1	K12	1	NCOA6	NM_014071	sample	5.95795246800731	26.3692870201097	4.38041868800941	187224.478976234	3550.045595225	3.62522851919561	9.87934186471664	1.74026326818741	62031.5155393053	2887.15106773129	547	7.7	7.9	5.9	27.4	1.8	39.5	31.6	30.2	44.6	32.9	45.5	1544146	209693.09	1388.04	800.53	28	4	28	4.6	29.6	0	27.1	2.6
1	K12	2	NCOA6	NM_014071	sample	5.86298568507157	29.7832310838446	5.71725934294607	246998.81390593	3434.95055219066	3.71574642126789	9.21676891615542	1.43606282736586	50663.1881390593	2479.34046703384	489	7.4	6.5	9	31.7	1	22.5	29.4	23.5	40.5	29.2	40.7	1574465.6	191225.34	1540.76	727.05	24.1	6.3	22.5	5.3	27	4.1	22.7	3.1
1	K12	3	NCOA6	NM_014071	sample	6.47334754797441	29.454157782516	4.28626466480573	219303.582089552	3671.04825612746	3.70149253731343	11.4157782515991	1.40724215107085	71853.921108742	2181.39239475923	469	8.7	9	6	0	1.3	38.8	24.7	34.1	36.5	39	38	1594121.8	152093.56	1387.67	575.2	27.7	3.2	14.9	3.6	27.7	0	16.6	1.5
1	K13	1	APC	NM_000038	sample	5.26371681415929	24.0973451327434	3.68761504911824	178091.745132743	2934.62846156273	3.52566371681416	10.8938053097345	1.56635552997448	66892.7203539823	2479.61248251588	565	4.6	10.8	3.7	33.3	0.9	34.9	27.8	21.8	41.4	24.1	41.6	1319673	163909.74	1083.12	594.58	19.1	3.5	15.2	5.1	17.7	0	14.2	2.5
1	K13	2	APC	NM_000038	sample	5.35660847880299	25.6758104738155	4.63523679216015	197870.640897756	2939.35180948132	3.24189526184539	9.32668329177057	1.40913169369257	54718.2394014963	2231.18886676664	401	5.2	9.7	6.2	31.4	1	19	26.4	19	38.7	21.9	37.2	1267223.8	143410.45	1037.14	517.82	16	13.2	11	7.7	15.5	9.5	11	4
1	K13	3	APC	NM_000038	sample	4.06048387096774	17.6108870967742	3.96967545011126	123841.264112903	2760.79233048847	2.62701612903226	9.15322580645161	1.41121460296564	55853.9294354839	1888.5144260559	496	7.9	12.9	3.6	0	1.6	28.4	18.1	21.8	30.4	25.4	30.6	1089359.2	126612.9	992.43	463.85	16.9	3.6	8.7	5.2	15.5	2.6	8.5	2.8
1	K14	1	CREBBP	NM_004380	sample	5.2209026128266	25.1472684085511	5.73201348071422	200010.047505938	3314.57214854083	3.86935866983373	9.53206650831354	1.52532203221772	60361.809976247	2863.98827622404	421	8.1	6.9	5.7	30.9	0.5	33.5	32.1	22.6	43.7	27.1	44.2	1538619.2	191479.34	1340.59	712.2	26.8	4	22.1	8.3	26.6	0	21.6	5
1	K14	2	CREBBP	NM_004380	sample	4.8	25.4313253012048	6.78194543570543	210739.510843373	3768.30043738038	3.41686746987952	8.54939759036145	1.37484657628253	49228.3975903614	2418.63392529012	415	10.6	7.2	10.1	27.7	0.7	16.4	26.7	21	40.5	28.9	41.2	1409985.9	157854.6	1481.64	606.68	21.7	3.6	14.9	8	21.9	0.2	16.6	3.6
1	K14	3	CREBBP	NM_004380	sample	4.51183970856102	17.5318761384335	3.70761011657101	118801.029143898	2730.37257920446	2.50091074681239	6.71766848816029	1.24429794737724	35305.9453551913	1931.53829465787	549	6.6	7.5	3.6	0	1.3	31	18.8	21.9	30.6	27.3	32.1	1156167.7	150958.94	1022.9	556.87	20.4	3.3	14.8	6.2	18.4	0	13.8	2.4
1	K15	1	MGA	NM_001080541	sample	4.73833671399594	20.6592292089249	4.78719461430561	148851.845841785	3069.99140697515	5.35496957403651	13.7180527383367	1.54398842186629	86083.8397565923	3301.52298115763	493	5.9	6.5	3.9	28.4	0.8	37.1	42.6	22.5	52.7	25.2	55.4	1346144.4	233170.4	1076.68	822.24	22.1	1.8	33.1	4.1	16.8	0	31.8	1.6
1	K15	2	MGA	NM_001080541	sample	6.43829787234043	29.5765957446809	4.88548280015849	219843.640425532	3402.95131546361	4.34893617021277	13.2382978723404	1.48007109083958	103777.468085106	2836.81490298005	470	5.3	8.1	4.7	25.1	1.5	25.5	32.8	26	42.6	30.2	43	1619362.6	205609.55	1235.06	718.5	29.4	1.1	28.3	3.4	24	0	24	1.7
1	K15	3	MGA	NM_001080541	sample	4.5124716553288	18.4421768707483	4.75030326491894	127530.519274376	3000.06694301483	3.24263038548753	8.50793650793651	1.54247781766195	53516.6621315193	2552.16519807111	441	6.6	9.8	3.2	0	1.4	36.5	25.6	23.1	38.8	27.2	41.7	1260239.6	174530.49	969.47	607.25	20.4	1.6	16.3	2.9	17.2	0.2	15.2	1.6
1	K16	1	CHEK1	NM_001274	sample	6.1304347826087	99.3451086956522	41.8974455982503	1318411.14673913	6636.04359312376	8.625	32.3505434782609	2.0562512821528	238778.024456522	3692.43678271178	368	30.4	14.1	32.1	17.9	1.6	40.8	45.9	42.1	57.1	46.2	58.4	5668280	215080.46	4281.67	785.01	41	2.2	25	5.7	42.1	0	26.6	2.2
1	K16	2	CHEK1	NM_001274	sample	6.1	116.375	68.0138444509117	1567524.44166667	7104.38172973655	7.94166666666667	29.575	1.91102812646577	193885.8375	3016.13998732911	240	32.5	15	34.6	16.2	0.4	18.8	40.8	45.4	50.8	49.2	49.2	6750146.6	151631.95	4789.84	526.45	43.8	1.7	11.2	4.2	45	0	10	3.8
1	K16	3	CHEK1	NM_001274	sample	6.47683923705722	106.980926430518	49.2949626369369	1418179.41689373	6539.56324954618	6.49863760217984	24.7738419618529	1.59737880696236	162339.258855586	2518.46192647101	367	31.6	12	31.1	0	1.4	34.9	27.2	46.3	39.2	51.2	41.1	5933158.6	158739.11	4338.9	569.63	41.1	0.8	16.3	3	40.9	0	16.3	2.2
1	K17	1	OTNT	NA	Neutral	5.65949119373777	23.6497064579256	3.55867837894778	158521.315068493	3229.04775462118	3.41095890410959	8.55577299412916	1.29264588128463	47442.1839530333	2333.25936875666	511	3.9	7	3.3	26.6	0.6	37.4	24.7	22.7	35.8	28.2	36.2	1343290.2	160179.33	1147.19	601.93	23.7	2.3	12.5	2.7	23.9	1.4	13.7	2.2
1	K17	2	OTNT	NA	Neutral	5.56233421750663	22.5596816976127	4.72194755590573	158515.153846154	3183.30481378618	7.13793103448276	17.4588859416446	1.75418286821085	92585.0318302387	3463.8490142293	377	5.8	6.6	4.8	29.4	0.3	21.2	53.3	22.5	62.6	25.7	62.1	1407751.2	193224.81	1293.7	685.93	24.9	1.9	24.1	4.8	24.1	0	24.1	3.4
1	K17	3	OTNT	NA	Neutral	5.56091954022989	27.8068965517241	6.6962665024164	224431.76091954	3287.58365679911	3.07126436781609	8.20459770114942	1.21197247613663	44707.5103448276	1983.60533901945	435	10.8	6.4	6	0	1.8	32.9	21.8	26.9	33.6	32.2	34.7	1500100.1	139755.17	1416.77	546.56	25.7	1.6	12.2	4.6	27.1	0	12.4	2.3
1	K18	1	OTNT	NA	Neutral	5.31736526946108	27.1317365269461	5.86739799490304	228902.170658683	3063.05632026295	2.89820359281437	8.51497005988024	1.31806315817934	44339.6676646707	1967.08749569754	334	5.4	8.4	6.6	38.9	0.3	32	23.4	26.6	34.4	30.2	33.8	1593273.2	134317.37	1294.46	518.85	24	3.9	10.5	3.9	25.1	0	13.8	3.6
1	K18	2	OTNT	NA	Neutral	5.77067669172932	27.5394736842105	5.43100997892429	215996.19924812	3527.14301597004	3.0093984962406	9.13345864661654	1.40291284751977	56668.3345864662	1999.92037552646	532	7	7.9	8.6	29.3	0.9	22.4	21.2	21.8	32.7	27.8	32.1	1547060.7	123939.96	1453.22	454.35	24.6	2.6	7	7.7	26.3	0	8.1	6.6
1	K18	3	OTNT	NA	Neutral	5.47651006711409	26.8165548098434	5.63736679256747	211798.861297539	3350.83976673154	2.93736017897092	9.47203579418344	1.56733816751949	53431.3042505593	2141.74870604836	447	9.2	11	6	0	1.1	40.5	21.7	32.4	37.6	36.7	39.1	1444731.7	122925.23	1338.77	454.17	28	1.3	8.1	5.8	28	0	9.4	3.8
1	K19	1	OTNT	NA	Neutral	6.53006681514477	30.7126948775056	5.71129821471483	239195.614699332	3911.85674782844	3.75946547884187	11.8396436525612	1.71287660633027	73737.5256124722	2358.96757353266	449	8.2	9.4	8.7	24.5	0.9	38.8	30.5	32.1	42.3	35.6	41.6	1655550.3	125665.02	1550.05	479.04	30.3	2.9	6.7	6.9	29.2	0.2	9.1	5.3
1	K19	2	OTNT	NA	Neutral	5.61792452830189	26.2075471698113	5.70796845423269	216010.278301887	3620.04924015796	3.37735849056604	9.83018867924528	1.50494111547135	61224.9882075472	2175.11178629238	424	8.3	9.2	8.3	26.9	0.9	22.2	27.4	23.8	38.9	30.2	37.3	1543250.9	98968.08	1524.67	384.17	25	2.4	5.4	10.6	25.5	0	7.3	9.7
1	K19	3	OTNT	NA	Neutral	4.23412698412698	19.4960317460317	4.86473456977578	142447.982142857	2754.61276314723	2.27380952380952	6.05357142857143	0.959915906812445	35270.9861111111	1596.37713561236	504	9.1	5.4	3.2	0	0.4	27.2	18.5	19.6	27.2	24.2	28.2	1134314.7	114802.83	1141.93	427.91	19.6	18.7	9.5	23	26	9.7	10.3	22.8
1	K20	1	OTNT	NA	Neutral	5.92213114754098	29.108606557377	5.76681042481046	226941.334016393	3284.80177406244	3.24385245901639	9.03073770491803	1.34031034943935	47682.9036885246	2067.97621667065	488	6.1	6.6	5.3	32.8	0.4	34	25.4	25.4	36.7	28.5	35.9	1540276.6	104978.18	1409.81	404.22	26	1.8	4.1	8.6	26	0	5.5	5.9
1	K20	2	OTNT	NA	Neutral	6.21869488536155	28.5379188712522	5.09546604705426	212350.388007055	3556.2552856837	3.79012345679012	12.0758377425044	1.39614476957916	74219.5044091711	2150.82264645157	567	5.6	9.7	6.7	25.9	0.7	27.3	27.9	24	40.4	29.3	39.3	1613853.6	112150.51	1351.26	417.55	28.2	1.4	7.1	8.5	26.3	0	8.3	8.8
1	K20	3	OTNT	NA	Neutral	4.26043405676127	18.3322203672788	4.18961505830742	129616.554257095	2801.66661248785	1.99332220367279	5.33055091819699	1.15597531575789	26280.8864774624	1613.4702169709	599	8.7	7	3.7	0	0.7	30.1	18	21.9	30.1	25	29.7	1143104.1	118191.18	949.06	439.42	19.4	6.5	10.2	11.2	19.4	5.2	11.5	9.8
1	K21	1	OTNT	NA	Neutral	4.48741007194245	24.9784172661871	6.86204572606925	214821.160071942	3505.79973515509	2.69604316546763	7.97661870503597	1.1507652350488	48543.4748201439	1695.80783534981	556	9.5	7.2	7.6	29.5	0.9	28.6	19.8	22.5	29	26.3	27.7	1398489.6	114951.6	1386.78	447.63	23.6	2.9	6.3	10.4	23.2	0	8.3	7.2
1	K21	2	OTNT	NA	Neutral	5.53736654804271	22.9021352313167	3.29416540919662	158729.18683274	3027.11785458339	2.37366548042705	6.49466192170819	1.33509936251884	35760.3914590747	1752.37909809207	562	5.2	7.3	4.8	34.3	0.5	21.4	20.3	21.9	30.1	27.2	28.5	1332155.9	117037.32	1153.77	439.5	24.7	2.1	6.4	6	23	0	7.1	5.2
1	K21	3	OTNT	NA	Neutral	4.84523809523809	25.1047619047619	4.38373144239123	211119.276190476	3120.32749836249	3.11428571428571	9.19047619047619	1.44001785192099	50692.0738095238	1928.51552812802	420	9.8	9.5	5.7	0	1.9	30	23.1	26.2	34.5	29.5	36.4	1444586.6	85587.4	1307.35	316.26	23.1	2.9	2.9	8.1	23.6	0	2.9	5.2
1	K22	1	OTNT	NA	Neutral	5.25255972696246	25.0938566552901	7.26079546572128	201567.559726962	3406.97479216322	2.61945392491468	7.68600682593857	1.22994774823742	47084.95221843	1861.45450293744	586	7.3	6.5	6	29.2	1	35.7	22	24.6	33.1	28	32.3	1427524.5	93043.7	1426.83	369.86	26.8	5.3	3.4	10.9	27.8	1.7	6.3	7.8
1	K22	2	OTNT	NA	Neutral	5.26159554730983	20.721706864564	4.20735596228905	135168.686456401	3012.50464958386	2.47866419294991	6.61224489795918	1.03456999792249	33905.6994434137	1737.80184284546	539	4.8	5	3.9	29.5	0.4	21.9	20.2	18.4	29.5	21.9	27.8	1179810.8	117911.13	1057.41	451.98	21.2	3	6.3	6.1	20.2	0.6	8.5	5.9
1	K22	3	OTNT	NA	Neutral	4.61636828644501	20.4552429667519	4.61180766686788	130589.820971867	2818.78045471228	2.26598465473146	7.24296675191816	1.20029191749496	43714.2327365729	1785.68830169087	391	7.2	8.4	3.3	0	1	31.7	16.6	25.3	28.4	28.4	30.4	1070302.9	107246.21	995.35	393.46	19.4	18.9	6.4	11.3	19.4	20.7	8.2	9.2
1	L03	1	RF	NA	Neutral	5.86124401913876	29.4976076555024	5.13540901684033	234744.653110048	3475.28057214119	2.96172248803828	9.99043062200957	1.45451580836297	65412.7416267943	2140.99142138702	418	9.3	11	6.7	29.2	1.7	35.6	21.8	25.4	33.3	29.4	32.8	1517519.5	98104.81	1313.82	383.45	22.2	1.2	3.8	5.5	23.2	0	5.5	4.1
1	L03	2	RF	NA	Neutral	4.07604562737643	18.5	5.48105620827741	135023.600760456	2995.39215269736	2.22623574144487	5.8745247148289	1.18302637949836	30084.9296577947	1886.5296119567	526	5.3	7.8	3.8	27.9	0.4	17.7	20.9	15.2	32.3	19.8	31.6	1239729.5	77556.04	1048.85	288.53	18.8	1	1.5	8.6	17.1	0	2.9	9.3
1	L03	3	RF	NA	Neutral	5.1875	24.5227272727273	3.72689775688182	168838.673295455	3066.99028033274	2.86363636363636	9.59943181818182	1.46774609815707	53489.3721590909	2041.00676201567	352	11.9	11.4	4	0	0.9	30.7	23.9	25	35.8	30.1	37.5	1288288.3	139276.5	1108.02	505.56	20.7	2	12.8	3.4	21	0	13.4	2.6
1	L04	1	RF	NA	Neutral	5.37683823529412	25.5220588235294	4.6407683822993	206243.380514706	3317.95951581357	2.79595588235294	7.72426470588235	1.48473873978464	43954.0257352941	2301.83312548605	544	7	8.6	6.6	32.9	1.5	36.6	24.6	24.6	36.9	29.2	36.4	1625895	169589.25	1398.13	619.76	29.2	0.9	16.2	3.3	26.5	0	16.5	1.8
1	L04	2	RF	NA	Neutral	6.03398058252427	31.3033980582524	6.46361387588258	256532.985436893	3788.3774178316	2.61893203883495	7.09223300970874	1.43177331894941	35883.6747572816	1986.71724520504	412	9.5	8.5	8.7	25.7	0.5	25.5	22.6	27.2	36.4	31.3	35.9	1649562.5	82729.5	1558.75	309.41	26.2	2.2	2.7	10.2	26.7	0	3.9	7.8
1	L04	3	RF	NA	Neutral	5.15242494226328	22.4665127020785	4.31366352470382	150193.616628176	3117.55854725582	2.97690531177829	9.63741339491917	1.46158352264877	55760.2424942263	2077.53657112504	433	9	10.9	3.7	0	0.9	34.9	23.8	25.9	36.5	31.4	37.4	1301123.3	82031.16	1138.86	311.39	23.6	1.8	3.9	7.6	24	0.5	5.3	9
1	L05	1	RF	NA	Neutral	4.94794952681388	23.5205047318612	4.87168661323753	181982.416403785	3472.84256708288	2.59148264984227	7.77760252365931	1.24559545480964	48124.2902208202	2008.88076698174	634	7.6	6.8	7.4	27.6	0.6	35	20	23.3	31.2	27.3	31.5	1496058.1	142278.3	1305.56	522.35	24.6	2.4	9.6	8.8	24.8	0.5	11.2	6.6
1	L05	2	RF	NA	Neutral	4.81701030927835	23.0953608247423	5.0428841431938	172447.716494845	3376.16609022869	2.89432989690722	7.92525773195876	1.37168216571292	47250.7551546392	2082.27508325367	388	5.9	9.5	7.2	27.8	0.8	18	21.6	20.1	33.8	26	32.5	1283477.3	120068.25	1131.96	447.69	19.1	3.6	7.5	6.7	17.8	0.5	7	4.9
1	L05	3	RF	NA	Neutral	4.69675925925926	21.349537037037	5.01150550076678	167412.481481481	3037.24748299494	2.74768518518519	8.64814814814815	1.31747201556487	51192.0856481481	1838.2053378173	432	8.6	8.6	6	0	1.4	29.2	20.8	22	32.6	25	33.1	1346972.6	109144.57	1175.58	391.37	24.3	1.4	6.7	11.1	22.2	0	6.5	10.6
1	L06	1	RF	NA	Neutral	5.37772397094431	28.6682808716707	5.68521424914431	243335.418886199	3438.44192750717	3.63922518159806	9.19370460048426	1.3727819902859	49403.9443099274	2340.45718264392	413	8.5	8.5	6.8	32.7	0.7	34.9	28.8	25.2	39.7	29.8	39.2	1627308.9	166568.1	1380.09	601.4	26.9	0.5	14.3	1.9	25.4	0	13.3	1.9
1	L06	2	RF	NA	Neutral	4.61538461538462	19.7460087082729	3.73415485905636	138362.708272859	3083.04212435844	2.5021770682148	6.71698113207547	1.19319016859871	40341.9027576197	1963.22707075388	689	4.6	6.8	4.6	31.1	1	19.6	19.7	17.9	30.8	23.9	30.3	1283133	121362.04	1138.5	453.57	23.7	1.6	6.2	5.1	21.5	0	8	4.2
1	L06	3	RF	NA	Neutral	4.13157894736842	20.3708133971292	5.12249933015039	165434.822966507	2990.90771461999	2.11483253588517	5.88755980861244	1.24171243949453	30483.8444976077	1825.83166668634	418	6.7	10.3	5	0	0.7	27.3	17.7	22.5	28.5	25.8	29.9	1470874.6	142102.57	1217.1	506.24	27	1	12	2.9	23.9	0	13.9	1.7
1	L07	1	RF	NA	Neutral	4.91028446389497	22.8993435448578	4.15553180579754	173435.122538293	3227.08723356717	3.13129102844639	8.74835886214442	1.33957793461385	51433.7242888403	2121.85078022557	457	6.3	7.2	5.5	30	1.3	32.8	24.3	20.6	35.7	22.5	35	1405971.4	111806.9	1199.99	414.1	23.2	2.6	5.7	10.3	19.9	0	7.2	9.8
1	L07	2	RF	NA	Neutral	6.36411609498681	28.1741424802111	4.48612504885135	189864.469656992	3570.95078315983	3.5646437994723	9.68865435356201	1.43240351243801	55380.9129287599	2290.96431929871	379	7.1	8.7	6.1	26.6	0.5	26.1	30.9	25.1	42.5	31.4	42.5	1495818.6	114020.25	1415.5	410.1	26.6	2.1	5.5	6.9	28.2	0	5.8	5
1	L07	3	RF	NA	Neutral	5.23974082073434	23.1619870410367	3.7406566057556	177693.421166307	3068.90698706664	2.46652267818575	7.49244060475162	1.3338779246273	41050.0280777538	1762.32887969407	463	8.4	10.6	4.3	0	1.5	34.6	17.5	24.4	30.5	28.5	30.2	1467815.1	97441.13	1173.67	357.36	25.9	2.2	5.6	7.3	24.8	0.2	5.6	7.8
1	L08	1	RF	NA	Neutral	5.5565371024735	23.6007067137809	4.05104639112106	165941.53180212	3417.69493609337	2.58657243816254	6.86749116607774	1.25341491033339	35978.5848056537	1910.98886840606	566	8.3	7.6	6.2	28.1	0.5	35.9	21.4	25.6	31.6	30.4	30.6	1345171.1	86832.23	1297.23	316.03	22.6	2.5	3.2	10.1	22.6	0.2	2.8	9.5
1	L08	2	RF	NA	Neutral	4.21276595744681	22.3215130023641	4.26794573818165	181097.966903073	2981.87794300747	2.43971631205674	6.66666666666667	1.32372438361322	34369.5673758865	1842.55655007513	423	6.6	7.6	5.4	33.6	0.2	17.7	20.3	18.4	33.1	22	32.4	1289372.2	100672.54	1144.7	388.35	19.9	2.8	3.8	6.6	17.3	0.2	5.7	5
1	L08	3	RF	NA	Neutral	4.63981042654028	22.5947867298578	4.58951581701297	174197.803317536	2844.47674366659	2.54502369668246	8.6303317535545	1.25754995881407	56855.0023696682	1843.15128841428	422	9.2	10.4	4	0	1.4	29.6	16.6	21.1	28.4	25.1	29.9	1314236.8	100909.54	1145.95	374.73	20.4	2.6	5	6.4	20.1	0	5.7	4
1	L09	1	PIGN	NM_012327	sample	4.77811094452774	22.7451274362819	4.12522680289726	173895.5982009	3359.48343894837	2.63568215892054	9.06146926536732	1.43257162077822	67992.8590704648	2125.3113004882	667	8.2	10.8	6	30.1	1.5	33.3	19.5	24	31.5	28.9	31.8	1411262.7	118138.55	1232.35	455.17	21.3	3.4	7.2	7.3	21.6	0	8.7	5.5
1	L09	2	PIGN	NM_012327	sample	5.10230547550432	20.4236311239193	4.63018172065719	137574.237752161	3155.79041895253	2.01440922190202	5.71469740634006	1.15421415082721	34951.7564841499	1924.41002325166	694	5.9	7.1	4.2	27.8	0.7	20.6	15	20.2	25.1	25.1	26.2	1219142.8	166061.32	1121.9	618.03	19.5	2	17.3	5.6	19.7	2.4	18.4	4.5
1	L09	3	PIGN	NM_012327	sample	4.4484375	20.65625	4.47901081552956	169100.875	2947.46345826975	2.2828125	7.115625	1.33409685970484	44879.6921875	1932.71215083859	640	7.7	9.5	4.5	0	1.4	30	16.7	23.8	31.1	28.3	32.8	1325718.2	124459.21	1096.51	463.23	20.5	3.3	6.2	3.8	19.5	1.7	7.8	3.8
1	L10	1	ERCC5	NM_000123	sample	5.57545271629779	23.4748490945674	3.16374414154124	166970.973843058	3255.70183555898	3.04426559356137	8.42454728370221	1.32850503639591	45138.0744466801	2061.48740690711	497	5.8	8.5	3.2	28.4	0.4	35.6	22.7	23.7	35.8	28.2	34.6	1441844.6	115510.45	1138.88	417.12	24.5	0.6	6.8	5.4	24.9	0	6.8	5.6
1	L10	2	ERCC5	NM_000123	sample	5.30167597765363	24.9553072625698	4.45972776612169	186289.04283054	3319.56241286245	3.56797020484171	9.27374301675978	1.32663256618232	48429.5102420857	2298.37282370881	537	6.9	6.9	6.1	31.5	0.4	22.9	27.7	22.5	37.6	27.6	37.4	1369189.5	141663.32	1300.15	527.08	24.2	4.3	12.3	8.8	24.2	2	12.3	6.1
1	L10	3	ERCC5	NM_000123	sample	4.56603773584906	20.1792452830189	3.25608671052174	144268.18490566	2977.49291360847	2.64528301886792	7.90188679245283	1.27044695694694	50594.0962264151	2113.88382271353	530	7.2	7.9	4	0	2.1	35.1	21.5	23.4	33	26.8	35.8	1267155.9	158426.27	1018.91	601.72	23	1.7	16.8	5.7	21.5	0.8	18.7	3.8
1	L11	1	PHF6	NM_032335	sample	4.44805194805195	24.5779220779221	6.22075809831983	198431.853896104	3504.12820392616	3.47077922077922	9.47077922077922	1.65904571303516	55068.0649350649	2721.58178343961	308	9.1	8.1	8.1	29.2	1	28.6	31.8	25.3	44.5	27.6	44.8	1441810.1	176942.87	1374.29	664.64	24.4	3.2	16.2	6.2	22.4	0	14.3	1.6
1	L11	2	PHF6	NM_032335	sample	5	22.9804772234273	4.42477224576088	168118.84164859	3246.37065255594	3.4056399132321	8.72234273318872	1.32067204961397	44019.2190889371	2116.32698723473	461	6.5	8.2	5.9	31.5	0.7	20.2	24.9	21	36.9	27.3	36.7	1383497.7	104935.08	1185.33	395.9	22.8	2.6	6.3	6.9	21.9	0	5.6	7.8
1	L11	3	PHF6	NM_032335	sample	5.85984251968504	26.2283464566929	3.15763090185371	194206.248818898	2845.71110701254	2.15905511811024	7.08818897637795	1.21360394239114	42391.8598425197	1641.30621183257	635	6	8.5	4.3	0	0.8	33.7	17.2	27.2	28.7	31	30.4	1341433.4	115294.45	1083.85	416.07	22.5	6.8	5.2	7.6	21.1	7.4	6	7.2
1	L12	1	BLM	NM_000057	sample	6.36188811188811	31.2045454545455	5.26920050340119	247975.187062937	3467.67381725578	3.50699300699301	9.69230769230769	1.33153643675647	55943.9842657343	2205.63747154876	572	5.9	8	5.9	27.3	0.7	37.8	26.6	28.3	37.9	30.4	38.1	1670372.2	141359.85	1423.37	512.57	26	1.2	9.3	4	23.3	0	8.7	2.8
1	L12	2	BLM	NM_000057	sample	5.61484098939929	25.208480565371	4.92522064768733	179125.33745583	3398.38873578484	2.77031802120141	7.85159010600707	1.37826427802378	43811.406360424	2043.67784034674	566	7.8	9.7	6	26.9	1.4	22.3	21	24.6	33.7	30	32.9	1240497	138698.23	1151.91	516.6	20.7	7.1	10.2	6.5	18.9	5.5	10.4	4.9
1	L12	3	BLM	NM_000057	sample	3.67583497053045	15.049115913556	3.71554630375212	101190.343811395	2603.8894828601	2.21218074656189	6.60510805500982	0.974554041980333	35358.7642436149	1331.75257066778	509	7.1	6.3	3.3	0	0.8	27.7	17.9	20	25.9	22.4	26.3	941731.6	99302.61	833.89	353.8	15.9	2.8	4.1	8.6	13.9	0	4.9	6.7
1	L13	1	ARID1A	NM_006015	sample	6.41719077568134	27.4318658280922	4.20021795577767	190847.480083857	3528.2083494369	3.89308176100629	10.356394129979	1.61896733433784	58070.0461215933	2769.35691330991	477	5.9	9.4	5.2	24.5	1	40.7	31.7	28.5	45.9	32.5	46.3	1545191.6	148467.43	1323.32	543.47	30.4	1.9	11.1	3.8	26.2	0	11.7	2.9
1	L13	2	ARID1A	NM_006015	sample	5.61141804788214	25.3941068139963	5.07904604583852	187314.721915285	3424.11507003218	4.13259668508287	12.8434622467772	1.59869749798199	73754.3020257827	2513.10538589587	543	5.7	9.8	7.4	27.4	0.6	25.6	29.5	24.9	42.4	29.3	42	1367814.7	124807.01	1253.41	449.36	23.4	0.9	6.8	4.8	20.1	0	8.5	4.1
1	L13	3	ARID1A	NM_006015	sample	6.33333333333333	26.3821138211382	4.43390351225144	180288.552845528	3223.16871658591	4.31978319783198	11.3170731707317	1.36025470055397	56209.2682926829	2267.95923960644	369	7	6.2	3.8	0	0.3	39.6	35.8	32.5	44.2	35.5	46.3	1454561.1	104153.41	1273.61	363.76	28.7	1.9	4.6	12.7	24.9	0	4.6	10.6
1	L14	1	EZH1	NM_001991	sample	5.32079646017699	25.5553097345133	4.18619842583658	191218.860619469	3091.64692589816	4.0353982300885	10.4778761061947	1.71760084971759	59785.8318584071	2832.11152035953	452	7.5	8.2	3.8	32.3	1.3	33.4	29.9	20.4	42.3	24.6	42.9	1528361.3	188937.75	1197.83	697.99	25	1.3	19	2.2	22.8	0	17.5	0.9
1	L14	2	EZH1	NM_001991	sample	5.6	28.1569892473118	7.21445067181319	228821.827956989	3699.82872223685	4.03225806451613	12.2365591397849	1.55142330453225	77082.5806451613	2621.49346455345	465	7.3	10.8	8.8	24.9	1.5	21.9	29.9	25.4	42.4	30.1	41.9	1661539.6	161828.62	1533.45	580.99	28.2	2.2	14.6	4.9	27.5	0	15.9	2.2
1	L14	3	EZH1	NM_001991	sample	4.69426751592357	19.140127388535	3.48639420567837	127357.363057325	2735.95829496808	2.40976645435244	7.23142250530786	1.1083630222959	40493.2632696391	2015.63378626801	471	6.6	5.9	2.1	0	0.6	29.5	19.3	21	27.4	25.3	30.1	1294808	172416.03	1002.59	621.43	23.4	2.1	19.1	5.5	21.7	0	18.5	3.2
1	L15	1	ARID2	NM_152641	sample	4.55452436194896	22.092807424594	5.8607036119123	166151.419953596	3193.49226515242	3.96983758700696	10.9419953596288	1.46355114732941	66847.8004640371	2358.06306853161	431	8.4	8.4	6.3	30.2	0.9	33.6	29	24.4	42.7	27.1	42.7	1231299	128684.75	1135.73	452.02	18.8	1.6	7	5.8	16.9	0	6.7	4.4
1	L15	2	ARID2	NM_152641	sample	4.45316455696203	19.9139240506329	4.51229750324809	147032.496202532	3120.24023403848	4.03291139240506	12.1544303797468	1.55259278475473	75611.8987341772	2564.57194710559	395	7.6	11.1	5.6	30.4	0.5	15.7	27.3	18	40.5	22.3	40.8	1320354.4	185348.92	1137.27	645.48	22.3	2	21.3	4.6	16.5	0	19.5	2.3
1	L15	3	ARID2	NM_152641	sample	3.21945137157107	15.7331670822943	5.55332706518251	127836.775561097	2624.1630498218	2.29426433915212	6.4713216957606	1.45593462003254	36852.5586034913	2090.49273939174	401	6.5	9	4.5	0	1	24.4	17.7	18	34.4	21.4	36.7	1011782.3	159076.24	1026.47	565.56	16	4.5	15	1.5	14.7	5.2	12.2	0.7
1	L16	1	FLT4	NM_002020	sample	5.37844036697248	27.0825688073394	7.42765693071787	216641.915137615	3689.0684129028	4.81651376146789	12.8188073394495	1.49230247578597	72513.8990825688	2723.82646886392	436	8.3	7.3	6.7	25.7	0.5	37.4	35.6	27.8	47	31.7	47.2	1477736	192233.18	1448.89	712.72	23.6	0.7	22.9	3.9	23.4	0	22.5	1.8
1	L16	2	FLT4	NM_002020	sample	4.83682008368201	21.6903765690377	5.35821001920553	163378.715481172	3362.99465118705	3.96652719665272	10.9707112970711	1.43438894431244	64666.3347280335	2686.47915301709	478	6.9	6.9	6.9	25.3	1.3	20.7	29.9	20.9	40.8	24.3	41.2	1224024.3	195967.71	1224.03	710.01	19.5	4.2	22.8	5.9	19	2.3	24.5	3.1
1	L16	3	FLT4	NM_002020	sample	5.66213151927438	25.6621315192744	4.26017593303513	196460.589569161	3426.52281436926	3.46485260770975	10.8208616780045	1.66490042542951	66301.5736961451	2317.74932899107	441	10.4	11.8	5.7	0	1.8	38.3	25.2	28.6	39	33.3	40.8	1425542.3	129860.27	1327.81	490.8	24.7	1.4	10.7	6.3	25.4	0.7	12.7	5
1	L17	1	RF	NA	Neutral	6.26470588235294	32.9285714285714	6.23611007157392	272329.792016807	3781.98398562523	3.40126050420168	9.29621848739496	1.43849687999041	50694.0021008403	2223.08797573465	476	10.3	8	8.2	24.8	0.6	35.7	25	29.4	35.7	32.6	35.3	1659278.4	134771.73	1516.15	512.06	26.3	0.8	8.6	4.4	24.6	0	9.9	3.4
1	L17	2	RF	NA	Neutral	6.66803278688525	32.0061475409836	5.4522904645325	253549.428278689	3328.55196290189	3.27459016393443	8.39139344262295	1.38541474509997	43175.981557377	2159.78122186356	488	5.5	9	5.5	30.1	0.4	25.8	24.6	25.2	37.9	29.1	35.9	1663575.2	121222.8	1350.87	445.6	24.6	6.1	7	5.3	24.2	5.1	9	6.1
1	L17	3	RF	NA	Neutral	5.13406593406593	28.4835164835165	6.19288389697743	230060.263736264	3316.68176239352	2.21758241758242	6.53846153846154	1.12578289119767	36314.7714285714	1678.3217655507	455	9.9	8.6	7.3	0	0.9	33	17.6	27.3	28.6	30.8	29.5	1517829	126645.91	1369.08	483.28	26.6	0.7	11.9	5.7	25.9	1.8	12.7	4.6
1	L18	1	RF	NA	Neutral	5.65066666666667	28.856	6.36393789226366	240784.482666667	3677.50815342654	4.26666666666667	11.8533333333333	1.58579473525418	64726.632	2463.53235600755	375	8.3	9.1	8.5	25.9	0.5	34.1	30.7	26.7	42.7	29.3	42.9	1585752.7	124070.33	1458.65	470.67	25.3	2.1	9.1	6.7	26.9	0	9.3	4.3
1	L18	2	RF	NA	Neutral	4.99125364431487	25.4402332361516	5.44562205498182	203380.50728863	3065.9130245513	3.16034985422741	9.06705539358601	1.34041819636863	54324.3032069971	2237.49794727989	343	6.1	7.3	5.8	34.1	1.2	20.1	22.2	19.5	35.9	24.5	34.1	1396012.2	169335.15	1224.73	646.68	19.5	1.5	20.4	5.2	19.5	0	19	2
1	L18	3	RF	NA	Neutral	4.38461538461539	22.6538461538462	6.01150053624991	182143.211538462	3256.31890204422	2.85096153846154	9.21875	1.26227777550002	55463.6105769231	1979.02776516766	416	11.1	8.2	5	0	1.7	30	20.4	23.6	32.9	29.1	33.7	1315921.1	117741.69	1207.7	449.12	19	2.4	8.2	5.3	20.4	1.4	9.9	5
1	L19	1	RF	NA	Neutral	5.42971887550201	29.9377510040161	7.67046086314769	252422.861445783	3495.8874955729	3.46586345381526	11.3674698795181	1.3630044956025	76045.4236947791	2046.05354256435	498	8.8	8.6	7.2	31.7	0.8	34.7	24.3	29.3	34.5	31.5	33.5	1514665	79043.1	1497.71	299.23	24.9	6	2.6	15.7	25.9	4.4	2.6	14.7
1	L19	2	RF	NA	Neutral	5.37111111111111	26.9777777777778	5.46795283709381	210917.522222222	3600.70905832081	3.61777777777778	10.2866666666667	1.32956167137454	57736.5422222222	2073.07704059518	450	8	8	7.6	28	0.7	19.6	25.1	21.3	35.8	27.8	34	1549349.4	105550.21	1461.16	397.25	26.7	1.1	4.4	6.9	26	0	7.8	6.7
1	L19	3	RF	NA	Neutral	5.17765567765568	23.1886446886447	5.26596212639332	172086.772893773	3172.66975948107	2.62271062271062	6.90476190476191	1.25383395851575	34252.8772893773	1826.68666951544	546	8.2	7.1	4.4	0	1.1	35	21.6	26	32.8	31.7	33.2	1359460.4	83137.73	1253.99	312.47	26	1.8	4.2	7	25.1	0	4.9	7
1	L20	1	RF	NA	Neutral	5.02643171806167	24.0286343612335	6.43113450123811	189825.259911894	3273.55557739999	2.88325991189427	7.62995594713656	1.18224760205794	41756.8392070485	1868.92733675311	454	5.9	7.7	6.2	30.6	1.1	32.2	22.9	24.9	32.4	26.9	31.5	1414730	122207.67	1296.28	473.81	23.6	0.9	9.3	7.9	21.4	0	8.8	7.7
1	L20	2	RF	NA	Neutral	5.36923076923077	27.8901098901099	5.75158456726924	228490.945054945	3633.82506628485	3.9032967032967	11.8417582417582	1.48956949743238	68419.0351648352	2193.21702043078	455	8.4	9.7	9.5	30.3	0.9	20.4	26.4	25.1	38	29.9	37.6	1582144	79795.54	1579	308.78	24	0.4	3.1	10.1	27.9	0	3.5	11
1	L20	3	RF	NA	Neutral	4.33592233009709	21.1902912621359	5.03361505004126	160584.095145631	2925.80486223995	2.41747572815534	6.55922330097087	1.31973258526318	36246.0815533981	1755.19587180304	515	9.7	8.2	3.7	0	1.4	33	21.6	23.7	31.8	26.8	31.8	1149778.1	100187.99	1108.49	415.24	19.8	1.2	6	6.8	23.3	0.8	6.6	6
1	L21	1	RF	NA	Neutral	4.50588235294118	22.5058823529412	6.43165484181335	175415.216470588	3135.96984281977	2.86588235294118	7.99058823529412	1.17177958646312	46887.0094117647	1911.43718566213	425	7.3	6.8	6.1	34.8	0.7	28.5	21.9	22.8	33.9	26.1	32.5	1271698.1	77861.02	1217.15	295.56	22.1	1.2	2.4	14.6	21.4	0.2	3.1	13.4
1	L21	2	RF	NA	Neutral	5.93230769230769	26.7246153846154	3.97618584104404	197002.673846154	3058.34447460038	2.94307692307692	9.60923076923077	1.18195217418747	58458.08	1766.35784663959	650	6.9	7.1	6.8	37.8	0.6	23.1	22.9	23.7	32.3	28	31.1	1429319.9	68628.53	1242.96	254.93	23.8	2.6	0.6	15.7	24	0.3	1.7	17.8
1	L21	3	RF	NA	Neutral	5.29562982005141	27.7660668380463	5.42309977929572	223420.730077121	3212.10395874139	2.90231362467866	8.5706940874036	1.29982879088703	46171.6092544987	1794.17148009618	389	10.8	8.5	6.2	0	0.8	33.7	22.1	29.3	34.4	31.6	34.2	1402302.4	80501.71	1229.45	283.98	21.1	13.4	3.3	12.9	19.5	13.1	2.8	13.1
1	L22	1	RF	NA	Neutral	4.52427184466019	21.9572815533981	5.37812615262962	165086.444660194	3137.40796868284	2.46601941747573	6.64271844660194	1.09680378631381	36825.2951456311	1785.01444761921	515	5.8	6.2	5	31.7	0.2	29.9	19.8	21.7	29.5	24.1	28.9	1268995.2	81229.04	1144.29	307.17	22.3	0.8	2.5	12.6	19.4	0	2.7	12
1	L22	2	RF	NA	Neutral	5.5042194092827	25.0168776371308	5.36363372121555	183381.639240506	3488.91804887232	2.72784810126582	7.93037974683544	1.23468180664153	45344.0084388186	1909.3494775837	474	6.3	7.8	5.9	26.2	0.2	20.9	22.4	19.6	34.2	26.6	33.1	1371820.7	121997.92	1341.31	469.67	23.2	1.5	9.5	8.6	24.1	0	11	9.9
1	L22	3	RF	NA	Neutral	3.92325056433409	18.0835214446953	4.55587149024216	135860.293453725	2542.89543850367	1.61399548532731	4.61851015801354	1.05962505270194	26194.3363431151	1266.72278012824	443	7.2	6.1	3.4	0	0.9	26	12.6	20.1	19.6	23.3	20.3	1193621.1	81536.8	1103.61	321.37	21.9	3.8	3.6	9.9	23.3	0.7	5.4	9.3
1	M03	1	OTNT	NA	Neutral	4.83184257602862	21.4311270125224	4.63408259259287	159629.694096601	3136.18594004886	2.47406082289803	6.69230769230769	1.46354752124216	34768.8980322004	1886.61149170813	559	5.7	7.5	5.9	34	1.1	31.5	20.2	23.6	32	26.7	32	1359239.6	86838.12	1215.61	326.64	23.4	3.6	2.9	10	21.8	0.2	4.5	10.2
1	M03	2	OTNT	NA	Neutral	4.38095238095238	18.1213517665131	3.68787829895394	129359.133640553	2802.80994406089	2.02764976958525	6.15668202764977	1.15654740280439	38518.5483870968	1731.58643042359	651	3.4	7.5	3.7	33.6	0.5	18.4	17.2	16.1	28.4	19.5	28.1	1179704.8	140598.78	1044.22	531.75	20.4	2.2	9.5	3.2	18.9	0	13.1	2.6
1	M03	3	OTNT	NA	Neutral	3.6584440227704	17.1783681214421	4.82475636993408	129225.677419355	2542.34975556796	1.87666034155598	5.36812144212524	1.05218086590702	27298.375711575	1566.27553122443	527	7	7.8	2.8	0	0.9	23.9	15.9	19.7	26	23	27.7	1131302.5	91940.08	964.93	350	18	1.5	4.6	5.5	17.6	1.1	6.5	6.8
1	M04	1	OTNT	NA	Neutral	4.89039039039039	22.8843843843844	3.39337932848766	170085.303303303	2949.18266694418	2.47297297297297	7.65615615615616	1.26103288607986	46506.454954955	2007.17266046552	666	4.8	9.5	3.6	32.9	0.8	30.3	19.7	20	29.6	23.3	31.1	1269482.1	130803.43	1043.75	494.76	20.6	7.2	9.5	5.4	18.9	5.4	9.3	4.2
1	M04	2	OTNT	NA	Neutral	4.72209567198178	23.7904328018223	4.84582839169635	182702.259681093	2887.26382072619	2.82004555808656	8.04328018223235	1.0855130889986	42354.7312072893	1638.68107262435	439	4.3	6.2	6.4	38	0.2	18.7	22.1	20.7	31	23	29.8	1271627.7	62670.99	1124.78	224.64	21.9	1.6	0.7	13	19.4	0	0.9	21.9
1	M04	3	OTNT	NA	Neutral	4.7808764940239	19.3207171314741	4.51456084100794	127685.231075697	3045.75722810047	2.08366533864542	6.28286852589641	1.26534733706743	33614.0697211155	1842.69735899682	502	7	9	3	0	0.8	33.7	18.5	25.3	29.9	30.7	31.5	1266550.5	106331.05	1098.33	386.74	25.5	1	6.6	5.6	24.3	0	7	5.4
1	M05	1	OTNT	NA	Neutral	5.36335877862595	24.1587786259542	5.7518471104386	183903.396946565	3216.4635381375	2.62748091603053	7.42290076335878	1.27002952115946	39738.4564885496	1953.84640225166	655	6.1	9	5.8	32.4	0.5	32.4	22.4	25.2	33.7	28.2	33.6	1323596.6	110488.74	1269.56	417.57	22.9	5.8	6.1	7.6	22.6	3.5	7.9	6.7
1	M05	2	OTNT	NA	Neutral	5.48484848484848	22.8666666666667	4.67436138809903	163131.937373737	3455.55291385512	3.10909090909091	8.6	1.58205041600705	47347.6080808081	2583.58809879882	495	5.3	10.3	6.5	23.2	0.6	22.2	25.1	21.8	38.6	27.3	37.6	1499789.4	185005.96	1311.49	694.15	24.6	1.4	19.6	9.3	22.6	0	21.8	8.1
1	M05	3	OTNT	NA	Neutral	3.74499089253188	16.5373406193078	4.58180067680556	120856.897996357	2715.73681684553	2.09836065573771	5.85792349726776	1.31450048213619	26805.839708561	1639.12165953877	549	6.2	9.1	3.3	0	0.4	29.5	17.1	21.3	31.9	26	32.1	1122294.6	64308.91	998.78	239.86	20.2	3.1	1.1	13.7	20.4	4.6	1.5	11.8
1	M06	1	OTNT	NA	Neutral	5.68135593220339	25.4881355932203	4.37849810328807	185654.962711864	3305.24089587425	2.94915254237288	9.37118644067797	1.41359198593165	56777.0779661017	2093.31968086032	590	6.4	10.3	5.6	30.2	1	35.1	23.6	24.9	34.7	28.6	34.6	1456689	119758.2	1305.92	440.46	26.3	2	6.6	8	25.3	0.2	7.5	3.6
1	M06	2	OTNT	NA	Neutral	4.33	19.135	4.05441934016684	127519.801666667	2887.48509369257	1.89	4.99333333333333	1.09925677052205	26344.3366666667	1795.92048530481	600	4.5	7	4	34.3	0.3	18.5	15.5	18.7	26.3	24.5	26.2	1190863.1	130301.36	1024.95	486.79	22.3	1.8	7.7	3.8	19.3	0	10	2.7
1	M06	3	OTNT	NA	Neutral	4.85795454545455	23.844696969697	5.29148709193497	189514.206439394	3093.09419910949	2.37121212121212	8.23674242424242	1.21537840858559	55573.4242424242	1820.0811645359	528	7.2	8	4.5	0	1.5	32.4	17.4	24.2	28.2	29.2	30.7	1410847.6	150031.36	1126.68	548.39	22.9	2.3	14	4.2	21.2	1.1	12.3	2.3
1	M07	1	OTNT	NA	Neutral	4.28326996197719	20.9980988593156	5.17447406004123	168578.558935361	3103.20989429114	2.75475285171103	7.09125475285171	1.31350735689897	42957.3631178707	2298.58684905238	526	7.6	7	5.7	34.8	0.6	31.6	23.2	21.3	36.7	24	36.7	1373684.2	165554.34	1257.85	619.7	24	2.5	16.2	5.5	22.6	1	16.9	4.9
1	M07	2	OTNT	NA	Neutral	3.42786069651741	16.5124378109453	4.85231103545356	123423.457711443	2832.26322685798	5.36069651741294	12.5074626865672	1.57710457675104	69543.8980099503	3334.18533775319	402	7.2	4.7	5	35.8	0.5	12.2	44.8	12.7	56.2	16.4	57.2	1154461.8	203978.86	1113.52	756.09	17.9	3.5	25.6	4.5	16.9	0	28.9	2
1	M07	3	OTNT	NA	Neutral	4.454	19.162	3.94268730612065	138902.672	2798.43356385055	2.83	7.744	1.17299413119474	39728.418	1878.75335054246	500	6.8	7.6	4	0	0.6	31.2	22.2	22.6	32.2	27.2	34.2	1297884.5	137237.49	1096.55	508.47	24.2	3.2	12.2	8	25.4	0	12.8	4.6
1	M08	1	OTNT	NA	Neutral	3.77966101694915	20.1124807395994	5.60572870572197	164228.206471495	2949.23580850044	2.40677966101695	6.31432973805855	1.13687189035203	30527.3081664099	1704.53124837997	649	6.6	6.9	4.5	36.1	0.5	26.7	19.4	17.7	30.4	21.9	29.6	1280959.6	71909.47	1173.35	272.85	21.7	3.1	0.9	14.2	19.3	1.4	1.5	13.3
1	M08	2	OTNT	NA	Neutral	3.97395833333333	16.7170138888889	2.9814045939398	114212.0625	2624.84312100345	2.12326388888889	5.64583333333333	1.06628578163637	29572.0329861111	1647.47644340207	576	3.5	7.1	5.6	41.5	0.3	15.6	17.7	14.9	26.9	19.3	26.4	1160946.6	98762.93	1059.93	376.08	19.4	8.9	6.2	14.8	18.1	2.1	8.3	15.3
1	M08	3	OTNT	NA	Neutral	4.9959100204499	25.8997955010225	5.60308362365952	219663.505112474	3472.81465792833	2.36196319018405	6.71779141104294	1.19674439432973	39628.6196319018	1666.16950831499	489	12.1	8	7	0	1	30.7	16.2	24.7	28.2	29.7	28.2	1639207.1	91503.4	1382.92	350.99	28.2	6.3	3.9	12.5	27.6	8	4.5	11
1	M09	1	DNM2	NM_001005362	sample	4.47531992687386	21.9835466179159	5.65555796263315	176055.329067642	3123.89208912155	3.08957952468007	9.77879341864717	1.65408604077612	58612.8683729433	2275.13537849077	547	6.8	10.1	5.1	32.5	1.1	32	26.1	22.9	38	25	37.3	1434723.1	97883.29	1296.99	367.53	24.3	2.6	6	8.8	22.3	0.2	5.9	7.7
1	M09	2	DNM2	NM_001005362	sample	3.87713310580205	15.6911262798635	3.49288201786992	100528.107508532	2627.52985809486	2.61433447098976	7.26962457337884	1.39240417863793	37994.5733788396	2204.48110223445	586	3.1	8.7	3.2	32.1	0.3	15.2	20.1	13.7	34.8	15.9	34.5	1035507.4	161821.92	899.64	602.54	13.7	2.4	16.4	2.7	13	1.9	17.1	2.4
1	M09	3	DNM2	NM_001005362	sample	3.68958333333333	18.1145833333333	6.13370386428765	149664.925	2854.06442901486	3.44166666666667	9.62291666666667	1.3793405011695	59473.3833333333	2461.81694048654	480	8.3	7.1	4.6	0	1.9	26.2	25.2	21.2	36.9	25.2	39.8	1240539.8	172988.89	1181.13	617.17	20.2	4.2	21.7	6.2	20.2	2.3	17.7	2.5
1	M10	1	PRF1	NM_005041	sample	6.04044117647059	29.0716911764706	6.42065491429975	228371.979779412	3681.75951063041	3.80147058823529	11.2242647058824	1.56528027245729	66029.9411764706	2470.28355068462	544	7	9	5.7	22.8	0.7	40.8	31.8	28.1	43.6	33.1	42.6	1598213.9	93710.26	1435.91	343.95	28.3	1.8	4	7.5	27.6	0	3.7	4.4
1	M10	2	PRF1	NM_005041	sample	5.74905660377359	27.6867924528302	4.75497509045831	218834.133962264	3451.87631655356	3.74150943396226	10.577358490566	1.42349275826834	58316.2905660377	2444.63627984151	530	5.1	9.1	6.2	27.5	0.4	24.7	28.7	24.9	41.3	29.6	41.9	1577585.8	134653.4	1371.11	495.59	27.9	1.3	9.6	4.5	27	0	10.6	3.6
1	M10	3	PRF1	NM_005041	sample	2.34013605442177	9.33843537414966	2.33072970697511	58675.4217687075	2050.42931637397	6.84523809523809	18.1700680272109	1.8110586068236	110325.180272109	3572.14664936561	588	4.8	7.3	1.9	0	1.9	16.8	48.8	10.7	60.4	13.1	63.1	865108.9	137045.37	688.61	497.35	11.2	2	11.1	2.9	8.8	1.2	11.7	1
1	M11	1	DSN1	NM_024918	sample	6.07116788321168	28.1094890510949	5.34465616577186	213348.125912409	3621.63816420245	3.26094890510949	9.96715328467153	1.54513949787992	60293.5237226277	2134.82374073453	548	7.7	9.3	8	27.7	0.7	37.8	23.2	29.7	36.5	33	36.5	1501132.8	91960.56	1316	336.76	28.5	2.7	2.9	9.5	26.3	0	2	7.5
1	M11	2	DSN1	NM_024918	sample	5.86073500967118	25.1644100580271	5.28342536434994	175553.400386847	3369.60605799253	3.32882011605416	9.08123791102514	1.33854825643706	49619.6615087041	2206.48862721982	517	6.2	9.3	5.4	25	1	25.1	25.7	23.2	39.7	28	39.3	1444261.3	135579.71	1197.48	474.65	26.5	2.5	7.9	5.4	23.6	0	8.7	3.5
1	M11	3	DSN1	NM_024918	sample	5.02409638554217	22.2753872633391	4.80182068242717	160702.475043029	3071.12185015038	2.28743545611015	7.47676419965577	1.45797362435216	45674.8829604131	1899.40773103426	581	9.6	11.9	3.8	0	1.5	34.3	16.7	27.4	31.7	32.2	33.6	1264006.6	125723.72	1089.68	445.42	21.9	1.2	6.7	5	21.2	0	6.7	3.8
1	M12	1	CBLB	NM_170662	sample	5.09792843691149	25.6629001883239	4.95955900963303	190733.984934087	3431.15886913766	3.33709981167608	11.7570621468927	1.59427742950489	78140.2071563089	2442.9748837444	531	7.2	12.2	5.8	28.6	1.1	35.2	23.7	26.6	36.9	30.5	37.7	1450169.7	117396.79	1302.22	471.73	25	1.7	6.4	6.8	23.4	0	6.8	5.6
1	M12	2	CBLB	NM_170662	sample	5.59119496855346	25.440251572327	4.54857677630817	181733.938679245	3479.55008409467	3.26572327044025	11.0345911949686	1.57533039492627	67350.6635220126	2307.12293551056	636	6.6	13.1	6.8	25.9	0.9	25.3	25.2	25.2	38.1	30.3	37.7	1390418.4	121638.56	1226.08	445.81	22.2	1.4	7.7	4.9	20.4	0	10.1	5
1	M12	3	CBLB	NM_170662	sample	4.28892455858748	19.0561797752809	4.00590111782106	132601.157303371	2950.88249190856	2.61637239165329	9.74959871589085	1.51803216152829	62397.4943820225	2020.70196394962	623	8	13.2	3.5	0	1.9	30	20.7	25	31.3	30.2	32.4	1157451.3	96424.5	1028.07	359.08	20.5	1.9	5.8	6.7	18.8	0	6.1	6.6
1	M13	1	EP300	NM_001429	sample	4.60496613995485	22.8577878103837	7.02273929689412	182680.534988713	3386.71194949369	3.91873589164786	11.1602708803612	1.32654200872194	62710.8397291196	2264.03003425146	443	7.7	7.2	5.9	28	0.2	35.2	30	24.2	41.3	26.9	40.6	1306145.1	113730.33	1367.88	441.51	21.9	2.7	6.5	7.2	21.7	0	8.1	5.4
1	M13	2	EP300	NM_001429	sample	4.13114754098361	19.1762295081967	5.16004522756648	142506.049180328	3209.32545328913	3.63729508196721	9.90983606557377	1.45339073052363	58692.9077868852	2555.91019723497	488	8.2	7.2	6.6	30.5	0.8	15.2	28.5	17	38.5	22.1	38.3	1165529.7	151606.38	1224.08	569.17	17.8	1.4	14.3	6.6	19.1	0.2	16.6	4.5
1	M13	3	EP300	NM_001429	sample	4.06427503736921	16.2077727952167	3.40767009731089	102961.811659193	2775.89635230561	2.3796711509716	6.71300448430493	1.20793971663448	34130.4723467863	1701.40240217353	669	6.9	10.3	3.1	0	0.7	31.1	18.2	21.1	30.3	25.7	30.6	1025627.6	99619.54	887.45	378.48	16.1	2.7	5.5	8.5	15.5	0	7.2	7.3
1	M14	1	PHOX2B	NM_003924	sample	6.39646017699115	28.529203539823	5.85346887743804	212497.569911504	3535.17815350776	3.07964601769911	9.31150442477876	1.34271423321758	55661.3079646018	2027.7191273675	565	7.1	7.1	5.5	25.3	0.7	37.2	21.4	27.6	35	32.4	35.4	1612901.9	133391.07	1345.36	484.74	27.4	1.1	8.3	4.2	27.1	0	8.5	2.5
1	M14	2	PHOX2B	NM_003924	sample	5.43840579710145	24.3097826086957	5.02666182239005	178670.302536232	3286.80203221352	3.05253623188406	8.51449275362319	1.37221652111641	49727.8985507246	2295.66038676099	552	6.7	8.7	5.3	29.5	0.5	19.9	23.6	21.2	35.5	26.8	36.4	1492949.2	134879.67	1248.9	508.8	24.6	1.4	10.5	4.7	23	2	12.5	3.3
1	M14	3	PHOX2B	NM_003924	sample	4.44772117962467	19.1367292225201	3.65091538873698	123790.222520107	2758.65180142783	2.82037533512064	8.30026809651475	1.25750334981621	53494.3243967828	2047.02293133931	373	8	8.6	3.2	0	1.9	32.7	25.7	24.4	34.3	28.2	35.7	1177853.4	127676.73	991.91	468.54	21.2	2.9	9.9	6.4	21.7	0	11.3	2.9
1	M15	1	LATS1	NM_004690	sample	4.12639405204461	19.5650557620818	5.29351484440333	149522.890334572	3147.08810497498	1.9907063197026	5.11710037174721	1.24193152448165	25625.1486988848	1780.91010111584	538	7.1	6.3	5.9	29.6	0.4	28.6	15.6	17.8	28.3	21.6	27.1	1116053.6	95655.21	1088.62	350.65	17.1	1.3	3.3	7.8	14.5	0	4.1	7.4
1	M15	2	LATS1	NM_004690	sample	3.96153846153846	17.7521367521368	4.39471314943539	130188.006410256	2980.82919740037	2.50641025641026	6.9465811965812	1.2704790899229	35200.4401709402	1889.60883920799	468	8.5	8.5	6.6	33.3	0.2	17.5	19.4	18.4	33.1	22.9	31.2	1099665.1	98863.8	1093	365.09	15	2.8	4.1	9.4	15.4	0	4.1	7.5
1	M15	3	LATS1	NM_004690	sample	3.4433734939759	15.9277108433735	3.93690437053413	120574.990361446	2570.3728768507	2.06024096385542	5.97349397590361	1.05697574179502	34011.686746988	1692.34468673371	415	6.5	6.5	3.1	0	0.5	29.2	16.9	20	28	23.1	28.2	1084026.5	119085.18	947.66	467.27	18.6	1.9	9.2	5.8	16.4	0.2	11.6	5.5
1	M16	1	CUL3	NM_003590	sample	4.79858657243816	21.9876325088339	5.64994732114693	162730.696113074	3181.20045513906	2.71908127208481	8.60070671378092	1.35773835119458	49724.8869257951	1935.34942544596	566	6.7	9.5	4.9	28.1	0	32.5	21.6	23	33.4	25.8	33.4	1221453.7	96150.23	1058.55	349.47	18	4.6	3.7	12	17	2.5	4.2	9.7
1	M16	2	CUL3	NM_003590	sample	5.00860215053763	20.7978494623656	4.36158457076331	135306.438709677	3352.00178317723	2.60645161290323	6.93978494623656	1.42975298014907	38220.7204301075	2159.82033308923	465	8.2	8.2	5.8	25.6	0.6	21.5	22.8	21.3	37	26	36.1	1219706.4	134306.28	1141.85	492.69	20	3	10.5	10.3	18.3	0	10.1	6.9
1	M16	3	CUL3	NM_003590	sample	5.11739130434783	24.0739130434783	4.4743051532499	183618.654347826	2964.9860741081	2.59565217391304	8.40434782608696	1.35811039245755	47232.1804347826	1636.4767822168	460	7.2	9.1	4.8	0	0.9	31.3	18.7	25.9	29.6	28.9	29.3	1245602.6	87981.93	1067.9	332.61	19.8	3.5	3.7	8.7	20.2	0.2	6.1	7.6
1	M17	1	OTNT	NA	Neutral	5.12524850894632	25.9980119284294	5.54191142573038	208274.707753479	3168.37916148158	2.90854870775348	7.74751491053678	1.26190961930826	41417.634194831	2065.68726730965	503	8.3	7.6	6.6	37.4	0.2	33.2	24.7	24.1	36.8	27	35.4	1559498.5	111047.1	1427.76	422.58	29.2	2.6	6.4	5.8	27	0	7.6	3.4
1	M17	2	OTNT	NA	Neutral	5.24091778202677	25.0019120458891	4.82187215130701	189701.900573614	3160.58645459917	2.9961759082218	9.18546845124283	1.3845186850999	57671.3307839388	2000.25203540411	523	5.9	9.2	6.5	33.5	0.6	19.9	22.8	21.8	32.7	25	32.5	1463963.3	96451.1	1324.3	362.38	26	1	4.8	7.5	25.6	0	5.5	10.3
1	M17	3	OTNT	NA	Neutral	4.25961538461539	25.125	7.11946596633357	223457.459134615	3161.45730375744	2.51442307692308	7.11298076923077	1.45091410202431	38827.15625	2038.58010232889	416	10.8	8.9	7.2	0	1.2	27.4	21.2	24.3	33.7	27.4	34.6	1494035.5	156325.74	1453.5	568.83	24	1.9	14.9	6.5	25	0	16.3	5.3
1	M18	1	OTNT	NA	Neutral	6.19216417910448	31.7220149253731	5.8824753718389	267151.430970149	3747.65953970241	3.54850746268657	9.99626865671642	1.3610329946018	54509.3171641791	2061.70098550901	536	8	6.9	7.8	25.6	0.6	39	27.8	28	38.2	30.4	37.1	1733197.9	88283.44	1611.03	343.57	29.7	1.3	3.5	10.3	27.8	0	4.7	10.4
1	M18	2	OTNT	NA	Neutral	5.19743178170144	21.7126805778491	3.63731121460673	145362.924558587	3039.48477759042	3.58426966292135	10.1797752808989	1.41127320986486	51285.9036918138	1972.19794853158	623	5.6	8.2	5	32.6	0.5	21.8	27	22	37.2	27.1	36	1171431.6	73440.95	1044.95	270.17	20.7	2.1	1.4	11.6	20.1	0	2.2	15.4
1	M18	3	OTNT	NA	Neutral	5.33511586452763	21.698752228164	3.6313791810339	145629.536541889	3152.37000222021	2.70053475935829	7.71479500891266	1.32510406865749	38977.8235294118	1864.25231388326	561	6.4	8.2	3.7	0	0.9	36.2	23	28.5	34.6	32.8	34.9	1298260.5	79239.71	1210.09	304.98	24.1	1.6	2.5	9.1	26	0	3.7	8.2
1	M19	1	OTNT	NA	Neutral	5.73300970873786	29.9417475728155	5.99261450196132	245419.432038835	3425.93524674389	3.44417475728155	9.89077669902913	1.54455441450366	51300.463592233	2129.20328153148	412	8	8.5	7.3	30.6	1.2	34.2	27.7	25.7	39.6	27.7	38.1	1503696.3	78213.31	1426.38	286.78	24.8	2.4	2.7	14.3	24.8	0	1.9	13.3
1	M19	2	OTNT	NA	Neutral	3.9752808988764	18.7505617977528	4.46290492536063	137675.033707865	2856.71482499589	2.72359550561798	8.75730337078652	1.25912955581681	52711	1816.94016520989	445	6.3	8.8	5.6	37.1	0.7	16.4	19.6	15.5	30.8	19.3	30.1	1085268.7	91010.42	1134.78	353.45	15.7	3.4	4.7	14.4	17.3	0	5.6	12.8
1	M19	3	OTNT	NA	Neutral	4.92190476190476	24.4228571428571	5.32766830453463	210376.163809524	3157.53082551387	2.38666666666667	8.08	1.20681439982577	47807.5238095238	1738.39772436752	525	7.2	8.2	5	0	1	33.9	17	24.6	26.9	29.1	29.7	1540732.8	126587.75	1315.37	471.84	26.5	1.1	9.1	5.9	26.7	0	10.5	3.4
1	M20	1	OTNT	NA	Neutral	5.06544502617801	26.4502617801047	7.24209914936657	219380.594240838	3620.48316057422	3.54188481675393	10.7198952879581	1.40676682220972	57848.777486911	2117.3532532405	382	8.6	10.7	9.2	29.3	0.3	33.8	25.7	27.2	37.4	32.2	36.9	1445978.6	82298.67	1582.42	326.9	24.3	1.8	1.8	15.4	26.7	0	4.7	13.4
1	M20	2	OTNT	NA	Neutral	6.93893129770992	29.6946564885496	4.92966360358754	207244.567430025	3621.41265995294	3.52671755725191	10	1.42985268177085	51491.2900763359	2180.41210530516	393	6.4	8.4	5.9	23.4	0.5	28	27.7	28	40.5	33.3	39.2	1589035.4	78854.19	1417.3	294.38	29.8	3.1	2.3	7.9	29.5	0	2.8	9.4
1	M20	3	OTNT	NA	Neutral	4.54017857142857	19.6272321428571	3.775267659579	136704.229910714	2967.58341790079	2.95758928571429	9.52008928571429	1.29932935062062	56261.7633928571	1854.57783299751	448	6.5	9.2	3.1	0	1.8	31.7	21.4	23.4	33	27.2	33.3	1204140.5	85806.14	1028.85	316.14	19.9	4	3.1	10.3	20.1	2.2	3.8	8
1	M21	1	OTNT	NA	Neutral	6.51926977687627	27.630831643002	4.28259782613235	195384.993914807	3555.25702745808	3.35496957403651	8.78904665314402	1.44540448919937	44007.3468559838	2328.32252388682	493	6.3	7.3	5.7	26.2	0.4	42.8	26.4	30.2	38.9	33.5	38.7	1523435.6	170613.11	1454.47	649.33	27.4	4.1	19.1	8.5	28.4	0	19.1	5.1
1	M21	2	OTNT	NA	Neutral	5.71031096563011	23.3126022913257	4.08214847507575	159223.273322422	3255.92979908426	2.45499181669394	6.45499181669394	1.25003192177141	34616.1980360066	1742.72797956739	611	6.5	6.9	6.2	30	1	23.9	19	22.4	30.9	28.8	30.1	1271916	102631.36	1231.5	390.4	22.6	1.8	3.4	9.5	22.3	0	6.1	9.5
1	M21	3	OTNT	NA	Neutral	4.46511627906977	19.3112701252236	4.70099549119316	139159.531305903	2883.3012911273	2.304114490161	5.89803220035778	1.2324614714664	28573.4794275492	1819.74203187215	559	8.2	8.9	3.6	0	0.5	31.5	19.1	21.5	30.9	25.6	32	1175949.2	118929.85	1078.65	447.1	19.9	4.3	8.8	9.1	20.2	0.4	10.6	5.5
1	M22	1	OTNT	NA	Neutral	5.45670628183362	21.7843803056027	4.07901311035832	148263.760611205	3084.46735054671	2.54159592529711	6.8981324278438	1.27578773074506	35650.7860780985	1929.84571806615	589	4.2	8.1	3.9	29.9	0.3	35.7	20.9	24.1	31.7	26.3	31.2	1353306.4	134544.69	1165.96	500.78	25.5	1.5	9.3	4.2	24.1	0	10	4.1
1	M22	2	OTNT	NA	Neutral	5.32897603485839	22.1721132897604	3.56516696773188	156889.34422658	2988.17108999701	3.2483660130719	8.29411764705882	1.25081098841385	41925.4531590414	2155.41999348992	459	5.2	7.6	5.2	34	0	23.3	28.5	19.8	38.6	25.1	39	1429214.9	137914.14	1265.94	534.59	25.3	2	11.5	7.8	24.8	0	13.1	6.3
1	M22	3	OTNT	NA	Neutral	3.94598337950139	16.2894736842105	3.56731182060714	108558.109418283	2727.90142470198	1.99307479224377	5.82271468144044	1.17983045532211	34164.108033241	1798.48829174781	722	6.2	9.1	2.4	0	1.1	29.5	16.5	22	28.8	25.5	30.3	1092428.5	130090.7	960	474.43	20.9	1.4	11.6	6.6	19.4	0.4	12.2	5
1	N03	1	PLK1	NA	Negative	5.95833333333333	35.8888888888889	7.29213584485658	300585.24537037	4364.80337233387	4.24074074074074	12.4490740740741	1.53869778732675	80533.7731481481	2641.68808054802	216	12	9.7	11.1	20.8	1.4	41.2	35.2	38	43.5	41.7	43.5	1822060.6	111034.18	1852.54	422.76	31	3.2	8.3	12.5	31.9	0	8.8	8.8
1	N03	2	PLK1	NA	Negative	5.10891089108911	31.0247524752475	6.86149432287778	243073.485148515	4277.81189551481	3.93564356435644	13.6039603960396	1.89308605394607	92313.8168316832	2438.51196039785	202	13.9	13.4	11.4	18.8	1.5	22.8	27.2	33.2	40.1	38.1	37.6	1547897.5	102793.51	1361.38	384.34	28.7	3	5.9	10.4	28.7	1	5.9	8.9
1	N03	3	PLK1	NA	Negative	3.90532544378698	29.9644970414201	9.90302108107694	275362.869822485	4078.42539603097	2.07692307692308	6.38461538461539	1.21283379243928	36501.3786982248	1659.91604915535	169	23.1	9.5	10.7	0	1.8	33.7	17.8	34.3	28.4	41.4	29	1508552.1	69912.69	1835.65	267.22	20.1	9.5	5.3	34.9	26.6	8.3	4.1	30.8
1	N04	1	PLK1	NA	Negative	6.4775641025641	36.0288461538462	6.85458694038983	289985.221153846	4403.71168042612	4.34935897435897	12.3301282051282	1.8150121868035	71818.7852564103	2835.99699942273	312	13.1	10.3	11.2	21.8	1.6	42.6	35.6	39.7	48.1	42.3	47.8	1858292	135949.51	1629.21	502.02	32.7	5.8	11.2	9	33	0	10.6	4.5
1	N04	2	PLK1	NA	Negative	6.5	38.1326530612245	6.42472651989899	326806.397959184	4702.1913574385	4.63775510204082	14.3979591836735	2.24567116409969	102519.566326531	3244.5510745889	196	11.2	10.2	15.8	14.8	2.6	28.1	33.7	36.2	46.4	43.4	46.9	2019935.8	230356.64	1874.71	847.43	33.7	3.6	30.6	4.6	31.1	0	30.6	1
1	N04	3	PLK1	NA	Negative	5.105	32.52	7.97340259767072	293898.59	3986.60255260602	2.79	10.15	1.61423156961602	65289.09	2146.60186274352	200	19.5	11.5	12	0	1	37	23	36.5	37.5	41.5	39.5	1736506.9	110978.15	1579.26	434.25	27.5	5	11.5	8	28	3	13	6.5
1	N05	1	PLK1	NA	Negative	6.02409638554217	33.3694779116466	5.50989732779202	274338.807228916	4586.40798784632	5.24497991967872	15.7751004016064	1.51389020112451	110601.823293173	2831.33069872591	249	15.3	7.6	14.1	19.7	2.8	43.4	33.3	34.9	45.8	41.4	46.6	1997539.6	164376.84	1813.22	601.14	35.3	5.2	16.5	10.8	34.9	0	16.9	8
1	N05	2	PLK1	NA	Negative	7.36259541984733	42.5725190839695	6.93351121313887	339031.828244275	4697.2401910657	5.16412213740458	17.0916030534351	2.05524264834441	121837.736641221	3198.59475213361	262	12.6	14.5	13.4	18.3	2.3	28.2	35.9	38.9	51.9	46.6	50.8	1997720.4	186362.89	1737.54	712.47	32.8	3.4	24.8	8	34.4	0	26	4.6
1	N05	3	PLK1	NA	Negative	5.5546218487395	31.6932773109244	6.66982976519277	262012.046218487	3980.95133542865	4.20168067226891	11.4831932773109	1.765559533963	67983.9495798319	2847.67963359333	238	15.5	8.8	9.7	0	2.5	38.7	35.7	36.6	47.5	43.3	50.4	1931368.9	182643.56	1593.13	653.84	29.8	4.6	24.8	7.1	28.6	0.4	26.5	4.2
1	N06	1	PLK1	NA	Negative	4.08163265306122	24.437641723356	3.43519177508038	198119.945578231	2862.29344624502	3.04081632653061	9.09523809523809	1.19939475307409	60288.5192743764	2043.47510213458	441	7.7	6.3	7	47.8	0.5	26.5	22	23.8	28.8	27.2	29.7	1299818.5	185841.29	1057.13	689.51	20.6	33.8	25.9	35.4	18.6	29.9	24.5	34.7
1	N06	2	PLK1	NA	Negative	8.24365482233503	44.8629441624365	5.61249596626771	340276.517766497	4533.30982776533	6.50253807106599	20.243654822335	2.10515576364913	131983.360406091	3497.07154043312	197	8.6	14.2	12.2	20.3	2.5	34	43.7	40.6	56.9	47.7	57.9	2182601.3	151477.14	1799.1	551.95	40.1	3	14.7	5.1	38.6	0	15.2	2.5
1	N06	3	PLK1	NA	Negative	6.6875	42.175	10.5810576961891	357428.5	4419.30984490903	5.1375	17.775	2.19364010506524	119368.71875	3253.40966543328	160	17.5	18.1	7.5	0	3.8	46.9	33.1	48.8	49.4	55.6	51.2	1945222.6	169482.66	1822.12	612.99	34.4	5.6	20	7.5	31.9	0	18.1	3.8
1	N07	1	PLK1	NA	Negative	4.56216216216216	31.027027027027	6.65653327746914	265751.189189189	3592.44378595584	3.60540540540541	11.3891891891892	1.29453101340872	74848.1189189189	2054.43031036932	185	9.7	9.7	8.1	28.6	1.1	34.6	25.9	27.6	34.6	33	31.9	1439387	99037.99	1377.47	375.8	18.4	7	4.3	17.3	21.6	0	5.9	5.9
1	N07	2	PLK1	NA	Negative	7.97073170731707	56.4487804878049	10.1966417693305	528987.765853659	4818.00291994296	4.70731707317073	15.9707317073171	1.74515216904971	108019.141463415	2756.32898679341	205	13.7	13.7	16.6	21.5	1.5	30.7	34.1	42	46.8	46.8	45.9	2658998.1	124786.53	2074.69	451.24	34.6	4.4	11.7	11.2	35.1	0	10.7	10.2
1	N07	3	PLK1	NA	Negative	4.95927601809955	33.89592760181	11.6951908728733	305547.701357466	4244.89151711164	3.25339366515837	10.0904977375566	2.74500456417394	60212.0678733032	2098.1330573466	221	17.2	14	9	0	0.5	38	21.3	38	41.6	45.7	41.2	1574764	92051.27	1668.87	373.84	25.3	8.6	7.2	15.4	29.9	5	6.3	12.7
1	N08	1	PLK1	NA	Negative	6.24698795180723	40.5	5.93133046347552	350049.289156627	4344.68872764734	5.07831325301205	16.5602409638554	1.72809996464795	124296.012048193	3141.86127139478	166	15.7	11.4	9.6	24.7	4.8	45.2	37.3	43.4	45.2	47.6	45.8	2465188.3	193688.12	1828.04	681.43	35.5	1.8	23.5	6	38	0	23.5	1.8
1	N08	2	PLK1	NA	Negative	6.6875	37.3472222222222	6.19088397236711	280484.263888889	4393.00776974553	4.88888888888889	13.4722222222222	1.90087966738198	74511.0902777778	3051.92452224752	144	13.9	11.1	11.1	18.8	0.7	23.6	38.9	34	51.4	42.4	53.5	1785619.2	203189.93	1721.55	743.39	31.2	2.1	25	6.9	30.6	0	28.5	2.8
1	N08	3	PLK1	NA	Negative	6.56028368794326	41.6028368794326	8.74827861385024	366801.843971631	4960.00161995271	5.12056737588652	15.5815602836879	1.77271873062211	102073.914893617	2862.74183031932	141	21.3	12.8	12.1	0	2.1	45.4	35.5	44	50.4	53.2	51.8	2368001.7	156709.57	2196.2	573.37	42.6	3.5	16.3	7.8	46.8	2.1	17.7	5.7
1	N09	1	CIC	NM_015125	sample	4.28260869565217	20.4510869565217	5.1629527780854	155734.268115942	3216.32381764671	2.73913043478261	9.01449275362319	1.49102897851472	58848.3152173913	2182.04491999199	552	6.5	10.1	5.6	27.7	0.5	32.2	22.6	20.1	36.4	23.9	35.7	1324651.8	113680.37	1127.94	407.72	21.4	1.1	4.9	5.4	17.8	0	6.2	6.3
1	N09	2	CIC	NM_015125	sample	5.05454545454545	20.2545454545455	3.85016795405344	124280.355555556	3191.79091336081	2.96363636363636	8.48484848484848	1.36262152980484	52877.3656565657	2212.57076379033	495	5.7	9.9	3.8	27.3	1.2	21	26.3	21.2	38.6	26.7	38.8	1297336.8	105002.56	1091.69	383.81	22.8	2	5.9	9.1	21	0.4	6.3	9.7
1	N09	3	CIC	NM_015125	sample	3.26039387308534	17.27352297593	5.82718143230791	149192.225382932	2836.96829057199	2.36105032822757	7.37855579868709	1.29082483064465	43235.8708971554	1871.28287686777	457	8.1	10.5	5.3	0	1.3	23.2	18.6	20.6	30.4	23.6	31.7	1170306.1	102387.18	1135.28	371.35	20.6	3.1	5.5	7.7	19.5	3.7	6.8	6.1
1	N10	1	SMARCA4	NM_003072	sample	5.19866071428571	23.6495535714286	3.96410738026158	167381.111607143	3219.11260542931	3.31919642857143	10.4330357142857	1.38917527393008	67837.6495535714	2293.33829529325	448	4.5	9.2	5.1	23.7	0.4	36.4	24.1	23	36.4	25.4	35.5	1216549.7	82995.02	1072.63	298.95	16.7	0.4	2.2	6	15.6	0	2.9	5.1
1	N10	2	SMARCA4	NM_003072	sample	4.96944444444444	23.1444444444444	4.5367680394727	158106.047222222	3104.40903030921	3.21388888888889	9.21388888888889	1.4286185089179	59532.6361111111	2314.78749151741	360	5.6	8.9	5.3	28.9	0.8	19.4	26.7	21.7	36.9	25.3	36.7	1174717.9	69174.32	1048.6	251.7	17.5	0.8	1.7	9.7	15.3	0	1.9	12.8
1	N10	3	SMARCA4	NM_003072	sample	3.43718592964824	18.2613065326633	6.51634032017244	146729.351758794	3058.58471850589	2.63316582914573	8.63819095477387	1.66688437217563	45669.2763819095	2098.16759085595	398	12.3	14.3	5.3	0	0.5	26.4	21.1	19.6	36.7	24.4	38.4	933313.8	60250.91	976.7	224.2	14.3	11.3	0.3	13.3	14.8	14.3	0.8	14.1
1	N11	1	DOT1L	NM_032482	sample	6.3366935483871	27.7701612903226	5.33973932532833	196395.294354839	3506.83161159911	3.4758064516129	9.18346774193548	1.29481928952076	53405.7076612903	2334.74250304563	496	5.8	6.2	6	25.4	1	41.1	27.2	28.8	36.1	33.7	36.5	1517187.2	131133.05	1303.58	490.8	28.4	1.4	9.9	4.4	25.2	0	11.7	4.4
1	N11	2	DOT1L	NM_032482	sample	5.2970479704797	22.1789667896679	3.84346282922056	151191.771217712	3182.33058839988	3.27121771217712	9.27490774907749	1.44700461531021	52240.1383763838	2186.13540403694	542	4.6	8.1	4.8	27.1	1.5	20.5	27.5	20.5	38.9	24.5	38	1194508.5	100688.21	1106.19	394.82	20.8	2.4	5.2	8.7	19.6	0	6.6	6.5
1	N11	3	DOT1L	NM_032482	sample	4.46129032258064	19.2870967741935	4.96811485739733	132566.529032258	3006.84106659474	2.53387096774194	7.68709677419355	1.41849178007007	43487.3467741935	1968.71970307988	620	9.7	10.5	4.4	0	0.8	27.7	20.8	24.2	34.4	28.7	35	1156433.4	84638.82	1082.56	312.81	18.9	1.5	3.5	7.9	18.1	0	4.8	7.6
1	N12	1	XPC	NM_004628	sample	6.55716878402904	27.2286751361162	3.55061775847706	173282.014519056	3401.32146846308	3.93647912885662	12.2359346642468	1.52181817475084	75918.1960072595	2529.52997486034	551	4	9.6	3.3	24.3	0.4	42.3	30.5	29	42.8	31.2	42.3	1489234.6	90712.76	1152.63	324.48	26.9	0.7	3.3	7.8	24.5	0	3.1	10
1	N12	2	XPC	NM_004628	sample	6.26141078838174	28.9377593360996	5.2200943742546	212008.008298755	3489.13731469354	3.81120331950207	10.5850622406639	1.50621317472254	57205.5622406639	2409.15365654594	482	5.8	8.5	6	25.7	0.8	25.5	32	25.7	44	29.9	42.5	1526295.6	80552.77	1305.63	293.82	25.7	2.1	1.9	9.5	23.9	0	3.1	11.8
1	N12	3	XPC	NM_004628	sample	4.63848920863309	19.6852517985612	4.42402645172281	130105.595323741	3253.90969596079	2.27697841726619	6.30215827338129	1.38344006312069	34108.832733813	1939.17275696172	556	11.7	9	4.1	0	0.9	33.1	20	27	34.9	31.3	36.5	1125269.5	77678.52	1009.85	298.12	17.8	1.1	1.4	6.8	17.4	0	2.9	8.5
1	N13	1	EXT1	NM_000127	sample	6.10138248847926	28.6520737327189	6.95867462298427	226646.020737327	3642.23951318452	3.02073732718894	8.72811059907834	1.72618923531099	55824.0737327189	2549.47489878528	434	6.2	9.9	6.9	24	1.2	37.6	22.1	25.1	38.5	29	38.5	1532027.5	193090.99	1442.88	691.12	28.6	2.5	24	5.5	24.9	0	22.4	4.4
1	N13	2	EXT1	NM_000127	sample	5.48591549295775	27.5070422535211	4.95760141267356	215281.17370892	3399.18210815916	3.018779342723	7.94366197183099	1.47627006237473	40626.0962441315	2294.21653036403	426	8	8.5	7.5	29.3	0	21.8	26.1	23	37.8	29.1	36.4	1485033.2	148136.82	1289.22	538.77	25.8	2.1	12.7	4.9	23.7	0	13.1	2.6
1	N13	3	EXT1	NM_000127	sample	4.65692007797271	22.5185185185185	5.71377466520724	182717.461988304	2937.84016909665	2.28460038986355	6.90253411306043	1.17716163821006	36975.5087719298	1657.09070356309	513	8.8	8	4.9	0	0.2	25.9	17.5	24.2	29	28.7	29.2	1356474.6	80017.35	1311.22	298.43	21.8	3.3	2.3	14.2	23.6	0	3.3	12.1
1	N14	1	MSH6	NM_000179	sample	5.57905982905983	29.7264957264957	5.08928226324961	251627.491452991	3461.87470240837	3.64316239316239	11.0705128205128	1.34454288714552	72538.7542735043	2228.60671435266	468	8.1	7.7	7.3	28.8	0.9	34.2	28	25	38.5	28.8	37.6	1631176.7	100328.86	1341.2	376.05	26.7	3	4.5	10	23.1	0	6.6	9.8
1	N14	2	MSH6	NM_000179	sample	4.87435897435897	21.5230769230769	3.98766556868201	143268.448717949	3077.28467587224	3.33589743589744	8.22564102564102	1.34126815859739	49057.8641025641	2475.37381034291	390	6.7	7.9	4.9	31.3	0.5	20.8	28.2	21	40	24.6	39.7	1305954.2	174149.94	1116.04	637	22.6	1.5	17.4	7.9	19	0	16.9	7.2
1	N14	3	MSH6	NM_000179	sample	4.65458015267176	22.1164122137405	4.86632885114174	166037.95610687	3042.88270941058	2.84923664122137	8.98091603053435	1.22192814580472	60306.9580152672	1842.79015670015	524	8.2	7.8	4.8	0	1	28.1	20.4	24	31.3	27.1	33.2	1277149.2	90569.36	1099.72	338.09	21.2	2.1	4.8	9	19.7	0	6.7	7.6
1	N15	1	FANCC	NM_000136	sample	5.93909626719057	28.8153241650295	6.22954904056126	226734.190569745	3680.15415231866	3.2475442043222	8.97249508840864	1.34218610737976	45233.8133595285	2024.80405903076	509	7.5	7.1	7.3	26.3	0.2	36.3	24.8	29.1	36	35	35.6	1565338.5	88903.75	1520.91	326.9	26.7	1.4	2.9	8.4	26.7	0	3.5	5.5
1	N15	2	FANCC	NM_000136	sample	6.17179487179487	32.2512820512821	5.38734610704257	273108.38974359	3492.47605677336	3.96923076923077	12.1179487179487	1.44478004471231	67559.0076923077	2289.99391304326	390	6.9	9	9.7	31.8	0.8	23.1	30	23.8	39.2	30.5	39.5	1783816.6	128377.67	1557.5	491.12	27.9	1.8	9.7	4.6	27.4	0	11	3.1
1	N15	3	FANCC	NM_000136	sample	4.01584786053883	19.0079239302694	5.27787469621555	149341.52614897	2834.36278987386	2.30903328050713	7.09033280507132	1.29775133373297	39311.2916006339	1657.2668717184	631	8.1	8.1	3.6	0	1.3	26.8	15.8	21.6	29	25.5	30.3	1192459.2	80419.98	1135.26	311.55	19.8	2.1	3.5	11.6	21.9	0	5.2	10
1	N16	1	NCOR1	NM_006311	sample	6.05864197530864	31.1327160493827	6.2212959320461	247549.87654321	3637.38163878891	3.72530864197531	10.1820987654321	1.34389650739616	51439.700617284	2044.59175126372	324	8	9	6.8	28.7	0	33.3	26.2	29	37.7	32.4	37.3	1605796.7	84231.63	1568.1	307.2	27.2	2.2	2.2	9.9	27.2	0.3	3.4	9
1	N16	2	NCOR1	NM_006311	sample	5.00506329113924	29.8607594936709	5.12638334140336	259684.759493671	3438.20093156183	3.22278481012658	9.80253164556962	1.42245549491973	54682.3924050633	2029.34476388279	395	9.4	10.1	9.4	30.1	0.3	19.2	25.3	22.8	35.9	29.1	35.4	1452548.2	88465.23	1368.01	337.68	19.2	3.3	3.8	9.1	21	3	5.1	9.1
1	N16	3	NCOR1	NM_006311	sample	4.39005235602094	25.6204188481675	6.88890129427723	231601.418848168	3103.36137710998	2.85078534031414	8.49476439790576	1.11957066067079	44900.0706806283	1682.09788713114	382	11	7.3	6.3	0	0.5	27	20.9	23.6	28.8	28	29.1	1529405.6	105134.33	1446.32	394.2	22.5	2.4	6.3	8.9	24.1	0	6.5	7.1
1	N17	1	PLK1	NA	Negative	4.38235294117647	54.0882352941176	24.8939216893358	633318.470588235	4952.69568983843	4.64705882352941	15.3235294117647	1.79498682118651	86178.6764705882	2615.63897456945	34	26.5	14.7	26.5	26.5	0	35.3	32.4	38.2	50	35.3	44.1	1978128.6	116924.79	2704.11	430.21	26.5	5.9	2.9	20.6	32.4	0	5.9	5.9
1	N17	2	PLK1	NA	Negative	3.50793650793651	32.968253968254	15.5522117938084	354691.365079365	4186.03226503639	4.61904761904762	13.047619047619	1.82345348798061	69785.6190476191	3018.00052586441	63	12.7	15.9	14.3	27	0	15.9	41.3	31.7	54	33.3	54	1695928.4	156246.16	2043.36	621.08	25.4	4.8	19	12.7	25.4	0	20.6	9.5
1	N17	3	PLK1	NA	Negative	2.8875	39.0875	25.0540656565657	462622.9625	4649.44777804947	3.1375	10.575	2.03675595238095	60129.6125	2562.88286285944	80	25	11.2	18.8	0	2.5	21.2	35	31.2	43.8	37.5	43.8	1694277	149157.73	2426.23	556.41	23.8	0	16.2	8.8	26.2	0	13.8	10
1	N18	1	PLK1	NA	Negative	2.26446280991736	29.8181818181818	18.3972198135584	348515.768595041	4452.57709347221	1.38842975206612	3.27272727272727	0.472781786624762	14944.5867768595	919.136810479902	121	28.9	2.5	17.4	33.1	0	19	13.2	28.1	15.7	32.2	15.7	1501334.9	49721.26	3068.15	219.39	20.7	24	0.8	56.2	47.1	0	1.7	48.8
1	N18	2	PLK1	NA	Negative	3.80263157894737	34.1052631578947	15.8863972428162	366933.473684211	3528.26338584037	3.72368421052632	11.1052631578947	1.50441516362569	47333.6052631579	2089.90259997988	76	15.8	10.5	11.8	28.9	0	14.5	32.9	19.7	44.7	23.7	42.1	1491730.9	79649.62	1739.41	293.19	19.7	1.3	0	14.5	21.1	2.6	2.6	11.8
1	N18	3	PLK1	NA	Negative	2.89393939393939	36.2727272727273	24.2973276179159	431627.939393939	4849.96575371742	2.63636363636364	9.09090909090909	1.71419223191669	49320.5757575758	2076.82705878925	66	27.3	12.1	18.2	0	3	22.7	28.8	30.3	36.4	33.3	37.9	1673926.9	98862.88	2577.99	364.95	28.8	3	6.1	18.2	30.3	0	7.6	10.6
1	N19	1	PLK1	NA	Negative	3.37142857142857	60.8857142857143	27.9696598639456	779007.085714286	5827.69539972141	2.77142857142857	11.5714285714286	1.94904045828858	62953.7428571429	2385.02389296694	35	31.4	14.3	31.4	22.9	0	28.6	28.6	40	40	40	34.3	2209192.5	79757.74	3024.62	309.62	31.4	2.9	0	5.7	31.4	0	0	5.7
1	N19	2	PLK1	NA	Negative	4.08888888888889	49	21.6587425845759	597477.444444445	5667.80851888197	2.28888888888889	6.02222222222222	1.41714365881033	23221.2	1789.73257231041	45	24.4	8.9	33.3	24.4	0	17.8	22.2	40	40	40	40	2307217.1	97633.96	2955.85	383.16	35.6	0	6.7	8.9	33.3	0	6.7	4.4
1	N19	3	PLK1	NA	Negative	2.94117647058824	41.5686274509804	18.6296140678494	528754.921568627	4403.26533198838	1.82352941176471	4.98039215686275	0.75860373220488	30463.1568627451	1002.92658073174	51	21.6	3.9	21.6	0	0	27.5	13.7	33.3	21.6	35.3	19.6	1831538.6	77563.61	2619.71	306.78	23.5	2	2	13.7	31.4	0	2	2
1	N20	1	PLK1	NA	Negative	4.25	21.53125	4.03624053030303	172868.3125	3400.87383520059	3.9375	13.34375	1.73351726398601	68017.59375	2446.04376976449	32	6.2	15.6	6.2	21.9	0	31.2	43.8	18.8	43.8	21.9	43.8	1092244.5	139085.69	1405.69	577.74	15.6	0	15.6	3.1	21.9	0	15.6	6.2
1	N20	2	PLK1	NA	Negative	2.7	9.9	3.98333333333333	33543.6	3003.20697585748	3.2	6.2	1.68888888888889	22137.7	2522.14772727273	10	0	10	0	0	0	0	20	0	40	0	30	689159.1	148807.5	475.14	480.28	0	0	10	0	0	0	0	0
1	N20	3	PLK1	NA	Negative	10.1428571428571	65.4285714285714	19.7635049474335	560796.357142857	4072.38491882657	6.14285714285714	23.2857142857143	1.94508448540707	127444.571428571	2393.06626984127	14	7.1	21.4	7.1	0	0	35.7	28.6	42.9	50	42.9	50	2138875.4	132739.5	1902.91	461.48	28.6	0	14.3	14.3	28.6	0	21.4	0
1	N21	1	PLK1	NA	Negative	3.7787610619469	37.8141592920354	19.0103046136728	422553.495575221	4780.64429179369	3.64601769911504	10.1681415929204	1.96482315619484	54850.5752212389	2730.38557530811	113	23	12.4	21.2	25.7	1.8	25.7	37.2	31.9	52.2	37.2	49.6	1542727.1	156751.16	2612.01	612.48	24.8	5.3	18.6	18.6	29.2	0	19.5	14.2
1	N21	2	PLK1	NA	Negative	4.01298701298701	34.025974025974	12.4491170986301	372858.519480519	3677.29970568137	5	12.3506493506494	1.77870514145384	53717.7142857143	2867.42457259979	77	11.7	10.4	10.4	18.2	0	14.3	41.6	19.5	59.7	22.1	58.4	1541803.4	170902.82	1519.69	590.72	18.2	1.3	20.8	5.2	20.8	0	20.8	2.6
1	N21	3	PLK1	NA	Negative	2.97916666666667	38.5833333333333	26.865264486975	439927.104166667	4332.23388121128	4.20833333333333	11.3125	1.81614088185779	59905.4583333333	2866.64379951353	48	31.2	16.7	16.7	0	0	20.8	47.9	27.1	56.2	29.2	56.2	1644150.3	205461.88	2095.73	777.62	18.8	2.1	35.4	10.4	25	0	33.3	4.2
1	N22	1	PLK1	NA	Negative	3.52631578947368	19.7105263157895	9.33175647451963	155538.947368421	3428.67345183585	2.86842105263158	4.65789473684211	0.728935054883197	19927.3157894737	1701.16569179285	38	10.5	2.6	5.3	23.7	0	31.6	26.3	28.9	31.6	28.9	34.2	955569.9	99743.92	1372.78	362.38	13.2	10.5	7.9	23.7	18.4	0	7.9	13.2
1	N22	2	PLK1	NA	Negative	4.8955223880597	32.8805970149254	16.0085152040376	325537.925373134	3974.20517693351	3.08955223880597	8.08955223880597	1.15536613091601	45429.9850746269	2077.64594059426	67	11.9	7.5	14.9	19.4	1.5	20.9	23.9	28.4	34.3	29.9	32.8	1491278.5	89270.93	1960.81	322.95	25.4	1.5	1.5	13.4	25.4	0	1.5	10.4
1	N22	3	PLK1	NA	Negative	4.97959183673469	33.3877551020408	16.2225852378914	346575.632653061	4089.07945825864	4.26530612244898	12.9183673469388	2.06199351579319	62643.4081632653	2779.70864052564	49	14.3	16.3	12.2	0	2	38.8	40.8	40.8	55.1	42.9	55.1	1687535.7	233912.92	1912.69	818.47	26.5	0	40.8	2	28.6	4.1	44.9	0
