# Supplementary material for: TRACERx analysis identifies a role for FAT1 in regulating chromosomal instability and whole-genome doubling via Hippo signalling
Source: Nat Cell Biol. 2024 Dec 30;27(1):154–68. doi: 10.1038/s41556-024-01558-w (PMC11735399; doi:10.1038/s41556-024-01558-w)
Supplement: Supplementary file 17 — Statistical source data. [file 41556_2024_1558_MOESM17_ESM.zip › extended fig1/ext fig1A source/data/rawData/IR24Hr_H1650_RAD51.txt]

screenPlateOrder	plateWell	replicateNo	Content	ContentAnno	ContentType	MEAN_ObjectSpotTotalCountCh2	MEAN_ObjectSpotTotalAreaCh2	MEAN_ObjectSpotAvgAreaCh2	MEAN_ObjectSpotTotalIntenCh2	MEAN_ObjectSpotAvgIntenCh2	MEAN_ObjectSpotTotalCountCh3	MEAN_ObjectSpotTotalAreaCh3	MEAN_ObjectSpotAvgAreaCh3	MEAN_ObjectSpotTotalIntenCh3	MEAN_ObjectSpotAvgIntenCh3	ValidObjectCount	percentHIGH_SpotAvgAreaCh2	percentLOW_SpotAvgAreaCh2	percentHIGH_SpotAvgAreaCh3	percentHIGH_SpotAvgIntenCh2	percentLOW_SpotAvgIntenCh2	percentHIGH_SpotAvgIntenCh3	percentLOW_SpotAvgIntenCh3	percentHIGH_SpotCountCh2	percentLOW_SpotCountCh2	percentHIGH_SpotCountCh3	percentHIGH_SpotTotalAreaCh2	percentLOW_SpotTotalAreaCh2	percentHIGH_SpotTotalAreaCh3	percentHIGH_SpotTotalIntenCh2	percentHIGH_SpotTotalIntenCh3	MEAN_Circ_TotalIntenCh2	MEAN_Circ_TotalIntenCh3	MEAN_Circ_AvgIntenCh2	MEAN_Circ_AvgIntenCh3	percentHIGH_Circ_TotalIntenCh2	percentLOW_Circ_TotalIntenCh2	percentHIGH_Circ_TotalIntenCh3	percentLOW_Circ_TotalIntenCh3	percentHIGH_Circ_AvgIntenCh2	percentLOW_Circ_AvgIntenCh2	percentHIGH_Circ_AvgIntenCh3	percentLOW_Circ_AvgIntenCh3
1	C03	1	53BP1	NA	Positive	17.2153518123667	94.272921108742	8.60555232767979	467557.44989339	3930.39752128431	9.53304904051173	48.091684434968	3.7253783281149	238287.194029851	3190.48055199235	469	5.1	18.3	1.9	6	13.4	1.7	28.4	8.1	3.8	8.1	7.9	5.8	29.4	12.8	30.9	1926027	121923.63	1398.04	407.95	9	5.1	7	11.9	10.4	3	7.2	12.2
1	C03	2	53BP1	NA	Positive	19.5058548009368	99.8735362997658	5.75477830590629	449303.208430913	3717.56598117009	10.3489461358314	51.096018735363	3.24841220155713	239696.334894614	3024.19095824633	427	5.2	15.9	0.2	8	12.2	0.7	28.1	9.1	2.3	17.8	9.4	2.6	30.2	12.4	32.6	1673079	109680.84	1207.03	346.02	8.7	4.9	5.4	9.4	10.8	5.2	6.1	7.3
1	C03	3	53BP1	NA	Positive	19.9586330935252	91.9136690647482	5.19808346041654	365552.784172662	3421.83982707324	11.044964028777	53.3273381294964	3.45004467690025	243363.350719424	2969.32850176214	556	3.6	14.7	0.9	4.9	11	0.7	27	13.3	4.5	23	6.7	1.4	33.1	8.8	36.3	1485630.5	97247.48	1050.84	307.73	7	3.6	3.6	10.3	5.9	4.9	2.9	15.6
1	C04	1	53BP1	NA	Positive	19.2891986062718	110.102787456446	7.73121757143577	568516.264808362	4115.49195636469	11.6202090592334	59.6411149825784	3.73439813977003	309191.452961672	3504.05785598576	574	6.3	13.6	1	8	10.1	2.1	24.4	9.2	3	11.3	9.4	4	31.5	14.5	38.9	1963240	104879.58	1431.64	342.06	10.1	6.1	3.8	14.5	12	3.8	4.7	12.4
1	C04	2	53BP1	NA	Positive	19.4025044722719	99.7942754919499	6.72806290803896	429926.228980322	3677.60029121942	11.8872987477639	62.6261180679785	3.81598463585895	328349.445438283	3526.3961214175	559	3.2	15.2	0.7	4.7	11.1	0.7	23.3	9.8	3.2	23.3	7.3	3.6	37.4	12	40.6	1590772	108040.55	1133.76	336.34	7.2	5.9	3.8	10.7	6.1	6.6	2.9	8.2
1	C04	3	53BP1	NA	Positive	18.4957264957265	86.974358974359	4.76235139752711	357572.502136752	3440.11400016302	8.97008547008547	42.2371794871795	3.04569221564284	189499.564102564	2754.94799552128	468	2.6	16.9	1.1	5.6	12.2	0.6	30.3	12.6	7.3	15.4	7.9	3.2	24.8	10.5	28.2	1519553.4	102083.46	1110.92	332.63	8.3	7.3	5.6	12	11.5	6.4	6.6	13
1	C05	1	53BP1	NA	Positive	17.5411334552102	96.7221206581353	6.72725091365848	473994.179159049	3925.49305863284	10.5484460694698	54.3729433272395	3.63138644536832	271869.572212066	3332.11892714197	547	6.2	15.9	1.1	7.1	9.9	0.7	26.3	8.2	5.1	9.5	10.2	7.1	31.1	13.9	36.4	1788889	108324.14	1290.16	356.89	9.7	8.6	5.3	15.2	10.8	6	5.9	13.7
1	C05	2	53BP1	NA	Positive	16.8183856502242	91.6300448430493	8.74525307754666	456151.35426009	3889.95904675333	9.9237668161435	52.6076233183856	3.46868178274944	256898.195067265	2994.91714456647	446	8.1	18.2	0.9	7.2	13.2	0.4	32.7	6.3	3.8	20	6.7	4.9	33.4	12.3	38.6	1750120	103461.41	1394.14	334.63	8.5	7.6	4.9	15	12.8	6.1	5.4	13.5
1	C05	3	53BP1	NA	Positive	19.7326923076923	97.9173076923077	6.98719991115231	423518.05	3707.13130876306	11.6076923076923	58.2942307692308	4.01442201258664	277153.821153846	3371.9865057877	520	5	12.7	0.8	7.3	10.2	1	20.6	13.1	5	20.4	9.4	1.7	34.6	11.9	40.6	1664887.3	100916.74	1191.27	336.54	8.8	7.1	4	10	11.3	7.9	4	12.9
1	C06	1	53BP1	NA	Positive	18.2986425339367	100.472850678733	6.83664838943519	490121.013574661	3826.01757344262	10.5633484162896	56.3303167420815	3.58311931879363	291354.264705882	3236.39919271154	442	5	19.9	1.8	7.5	14.9	1.1	28.3	6.3	4.8	10.6	8.8	5.7	33.7	13.3	38	1845638	109592.03	1290.64	354.55	9.7	7	5.9	10.6	11.3	6.3	5.7	12
1	C06	2	53BP1	NA	Positive	18.4410714285714	97.5803571428571	5.80921009675684	455387.566071429	3743.03545103552	9.01964285714286	45.5303571428571	3.45845520199535	222651.1375	3034.69210463814	560	4.5	16.8	1.6	6.1	12.7	1.1	30.7	10.7	3.4	16.1	8.8	3.8	26.4	12.1	30.4	1753712	103771.33	1204.94	337.26	9.3	8.8	5	15.9	10.7	7.1	5.7	15.5
1	C06	3	53BP1	NA	Positive	20.2227171492205	99.6570155902004	5.27762066350516	410446.632516704	3474.62424392367	12.8285077951002	64.8685968819599	4.13202192769	304649.472160356	3379.91309850065	449	5.6	13.1	1.1	5.3	9.1	1.6	19.4	13.1	7.1	28.1	8	2.4	39.6	10.5	42.8	1607117.5	103564.12	1095.3	326.47	8.2	7.1	3.6	7.8	8.7	7.1	3.8	9.4
1	C07	1	53BP1	NA	Positive	18.713163064833	101.815324165029	5.77360749939406	480731.626719057	3852.14751789633	10.2161100196464	52.4557956777996	3.70418733390716	258927.373280943	3395.77062610038	509	5.7	15.5	1.6	6.7	9.8	0.6	24.4	9.2	4.5	9.8	8.4	5.1	27.3	12	34.4	1774861	114692.42	1237.6	370.17	8.4	8.3	5.9	10.6	9.8	4.5	7.1	11
1	C07	2	53BP1	NA	Positive	17.6490384615385	91.4230769230769	6.13322832206133	395921.451923077	3466.65190169511	10.2331730769231	51.6298076923077	3.26089409335729	257342.740384615	3073.26389539544	416	2.9	25	1	5.3	19.2	1	26.9	7.7	7	21.4	8.9	7.7	33.2	11.3	33.9	1591442	117101.07	1092.21	378.77	8.4	7.9	7.7	11.5	7.2	7.7	9.4	9.4
1	C07	3	53BP1	NA	Positive	17.4230769230769	88	7.37058576477534	386012.792735043	3477.37878226607	10.5747863247863	52.9850427350427	3.47447229777024	234300.952991453	2852.56405284136	468	5.8	17.9	0.9	7.3	15	0.9	27.6	11.1	12.6	21.4	7.9	6.2	31.6	10.5	32.9	1615367.9	107817.88	1174.33	350.27	8.8	6.2	8.1	15.4	9.6	7.7	10.9	20.9
1	C08	1	53BP1	NA	Positive	21.4760869565217	106.989130434783	7.302121266576	485459.776086957	3721.13144479254	11.5	57.5326086956522	3.44934896944789	275774.117391304	3074.71197458398	460	5.2	17.4	1.1	6.5	12	0.4	28.3	15	2	15.2	9.1	3.9	34.1	13.5	37.2	1855020	108662.67	1259.91	357.26	10	5.4	3.7	10.9	10.4	4.1	3.3	13.9
1	C08	2	53BP1	NA	Positive	17.7403685092127	89.6767169179229	5.46582664009888	402534.001675042	3583.7840679733	9.49413735343384	48.1708542713568	3.47950216766071	233278.427135678	3142.27743781461	597	5.2	19.4	1.3	5.7	15.2	1.2	27.5	6.7	2.8	18.1	5.7	4.4	29.1	8.2	32.5	1596714	104382.2	1105.48	333.74	6.4	9.4	5.9	13.9	8.5	6.7	5.2	12.2
1	C08	3	53BP1	NA	Positive	17.3706004140787	85.1490683229814	6.12092095616717	295146.364389234	2846.69529538302	9.99378881987578	51.3540372670807	3.75373469634572	205263.550724638	2578.04871437752	483	4.6	16.6	1.4	4.8	26.1	0.2	35.8	10.1	10.4	18.6	4.8	7	30.4	7.5	30.6	1249413.4	92877.84	899.48	320.19	5.8	21.3	3.1	21.3	7.2	19.7	6.2	22.4
1	C09	1	PLCG2	NM_002661	sample	12.6199095022624	69.658371040724	7.44258361267318	322279.552036199	3906.46153271536	6.75565610859729	30.106334841629	2.73379748307544	143063.918552036	2605.21999213875	442	11.1	18.1	2	8.8	18.1	0.5	36.2	3.6	3.8	3.4	3.4	6.8	13.1	7.7	17.2	1448041	106375.4	1366.17	369.64	7.2	13.3	5.2	17.2	14.3	8.4	8.6	11.5
1	C09	2	PLCG2	NM_002661	sample	13.7367387033399	78.5009823182711	8.3084831783623	392460.214145383	3734.94009409977	7.20628683693517	33.3418467583497	2.90238183292858	160049.497053045	2850.48007092678	509	6.1	15.5	0.8	6.5	15.1	0.8	33	4.9	4.9	8.1	5.9	5.9	17.7	9.6	23	1730022	123488.51	1308.97	399.55	10.2	9.6	11.2	10.4	12	8.8	11.6	8.6
1	C09	3	PLCG2	NM_002661	sample	12.1743264659271	65.1790808240887	6.97193223188503	312450.125198098	3468.43332520674	6.10142630744849	28.1648177496038	2.64015087230465	122673.340729002	2380.6459899194	631	7	20.3	0.8	8.2	20.3	0.2	38.5	5.1	15.7	6.8	5.2	6.7	13.8	8.6	17.1	1407757.6	102840.28	1150.58	357.14	6.8	16.2	5.1	12.5	11.4	16	7.3	7.6
1	C10	1	SETD2	NM_014159	sample	14.0340136054422	85.5011337868481	8.14069448681928	462918.739229025	4108.54669286422	7.140589569161	31.5510204081633	2.46792996425203	145654.600907029	2471.92238329598	441	9.3	17.9	0.7	11.1	15.2	0	38.3	5	6.1	5.4	7.3	6.6	12.9	12.9	17.5	1812806	116357.62	1528.87	425.85	11.3	11.6	7.5	13.8	15.9	5.7	12.5	9.3
1	C10	2	SETD2	NM_014159	sample	15.21103117506	87	7.21894933679366	461156.93764988	3874.26629132025	6.36690647482014	27.7290167865707	2.46178637159862	122697.976019185	2251.64973080547	417	8.2	15.8	1	9.1	16.5	0.2	40.8	8.2	4.6	7	8.2	5.8	14.1	13.2	17.3	1797386	108342.51	1434.25	374.59	12.5	13.2	5.5	15.8	16.5	10.1	8.6	12.9
1	C10	3	SETD2	NM_014159	sample	13.9492385786802	72.8155668358714	5.86950772533476	328293.900169205	3331.38776848691	5.78849407783418	24.6751269035533	2.28960442651131	99956.4247038917	2071.21014721381	591	4.1	15.6	0.3	6.6	19.6	0.2	42.1	6.1	14.6	5.9	6.4	6.3	10.8	9.6	13.2	1507820.9	102486.87	1059.74	349.22	9.6	17.8	5.8	13.7	11.3	18.4	7.6	12.5
1	C11	1	IKZF1	NM_001220765	sample	15.6380753138075	90.5439330543933	6.96313991095441	467824.606694561	3963.3001488241	7.84728033472803	35.9435146443515	3.06237906372715	174563.861924686	2944.55718075983	478	6.7	16.1	1.7	9.6	14.6	0.2	29.5	6.5	4.8	5.2	8.2	6.5	15.9	12.6	19.7	1939337	123078.97	1405.54	397.92	10.9	9.2	7.9	10.9	12.8	8.2	9.2	9
1	C11	2	IKZF1	NM_001220765	sample	15.2009925558313	86.3771712158809	7.50002751475245	424550.605459057	3866.07374765547	7.10421836228288	31.8808933002481	2.80682968377193	146602.042183623	2576.7871815658	403	7.9	18.9	1	9.4	19.1	1.2	36.2	7.2	7.7	10.2	8.2	8.2	16.9	12.4	20.6	1652815	120238.43	1461.58	418.47	10.9	14.6	7.4	13.2	12.4	11.2	10.9	10.2
1	C11	3	IKZF1	NM_001220765	sample	14.0899795501022	73.9079754601227	6.61953254319381	339147.220858896	3475.9712448843	6.77709611451943	30.4171779141104	2.61697877380208	125848.717791411	2352.25711743206	489	5.9	20.4	1	8	18.2	0.4	37.2	8.2	13.5	7.6	7.6	5.7	16.2	10.2	18	1437010	99606.54	1139.19	352.32	8.6	15.1	5.3	13.5	10.6	12.5	8	8.2
1	C12	1	COL2A1	NM_033150	sample	17.5622119815668	102.47465437788	7.77725342207087	538551.430875576	4119.98528343338	9.60599078341014	44.9815668202765	3.60163028981729	207076.557603687	3225.36445158831	434	6.7	15	1.8	8.5	10.1	0.5	23.7	9.2	2.3	7.4	11.8	4.4	20.3	15.2	24.2	2163143	109784.09	1411.88	346.47	16.6	6	4.6	10.6	17.3	3.2	5.5	9.7
1	C12	2	COL2A1	NM_033150	sample	14.894472361809	93.9874371859297	8.38632818424074	502797.510050251	4207.62015658324	8.21105527638191	38.2211055276382	3.12098583102017	178838.24120603	3044.75320414632	398	10.8	12.6	0.3	12.8	11.3	0	29.4	7.3	4.5	11.1	10.1	5.3	20.9	14.8	26.1	2008211	119091.42	1507.47	379.69	13.8	9.5	10.1	11.8	17.6	9.5	6.8	7
1	C12	3	COL2A1	NM_033150	sample	14.75	80.7434782608696	6.06728990107172	371849.919565217	3489.16295127852	7.23478260869565	34.2065217391304	3.05182589606491	155024.267391304	2734.99555880086	460	5.7	17.2	1.1	8.3	17.6	1.1	32.4	7.2	10.2	9.1	8.9	6.1	17.6	11.1	21.5	1602715.2	108301.91	1156.21	386.87	10.7	9.6	5.2	6.3	12.6	12.2	8.3	6.1
1	C13	1	SMAD4	NM_005359	sample	15.4539877300613	91.8752556237219	7.6305041381878	487131.550102249	4095.18982485397	7.85276073619632	35.9222903885481	3.0405637812191	171162.494887526	2947.20774505507	489	7	15.5	1	9.2	13.1	0.8	29.4	7.4	2.5	4.5	10.2	3.3	15.5	14.3	19	1961781	115448.03	1342.52	374.32	12.5	8.4	5.5	10	14.1	6.3	7.2	9.6
1	C13	2	SMAD4	NM_005359	sample	13.7910189982729	82.720207253886	8.71856587984359	414545.91537133	4116.84767694951	7.5440414507772	35.0742659758204	2.89002253305945	166127.90328152	2790.49105370815	579	10	16.8	0.7	11.1	15.5	0.5	35.1	4.8	6.6	9.5	6.6	7.1	19.2	12.8	21.9	1661919	107011.69	1537.7	359.66	9.3	14.7	6.7	19	15	12.8	7.3	15.5
1	C13	3	SMAD4	NM_005359	sample	14.2495088408644	80.8801571709234	6.22918757958347	389424.129666012	3645.01382834321	6.82121807465619	31.9607072691552	2.74543528149277	140458.42632613	2488.05353181286	509	7.7	16.3	0.8	9.2	19.6	0.8	37.5	7.1	12.6	8.4	8.8	6.9	17.1	13.2	22.4	1595735.6	92075.85	1214.3	317.64	11	18.9	5.3	24.6	13.9	16.7	7.9	22.6
1	C14	1	FANCF	NM_022725	sample	13.7551020408163	79.3015873015873	6.60688172314354	380877.258503401	3692.09526818155	6.40362811791383	27.5714285714286	2.243826780547	123699.16553288	2205.16997898334	441	7.7	20.2	0.9	7	22.4	0	42.2	6.1	6.8	4.5	7.5	8.6	11.6	11.3	13.4	1476560	101806.78	1264.98	352.31	8.6	13.6	5.4	17.2	12.9	13.6	7.9	14.1
1	C14	2	FANCF	NM_022725	sample	13.9161073825503	84.2265100671141	8.87461858086304	468564.092281879	3985.59232584769	6.65771812080537	29.6291946308725	2.4438352760992	131778.119127517	2386.66761409993	596	9.7	18.3	0.3	10.7	16.8	0.3	37.1	6.4	7	8.4	7.9	7.7	15.3	14.1	17.3	1868392	104711.97	1456.58	349.04	11.7	13.6	5	13.4	14.6	11.9	5.7	9.4
1	C14	3	FANCF	NM_022725	sample	14.4329563812601	80.6235864297254	7.07374574101077	411359.762520194	3810.71119001112	6.24555735056543	26.8562197092084	2.48074731629335	110636.82552504	2295.71958755834	619	7.9	14.5	0.6	11.1	14.1	0.2	37.8	7.9	10.8	7.3	7.8	4.2	12.4	12.4	15.3	1653913.5	97845.64	1307.67	341.27	11.1	13.9	5.3	16.6	15.5	10.7	7.4	14.7
1	C15	1	Sep-12	NM_144605	sample	16.4159445407279	99.0121317157712	8.25447431016265	546403.89254766	4399.43406751201	7.71403812824957	35.2842287694974	2.83983359764681	172630.133448873	2886.51872947208	577	6.9	14.2	1	13.7	11.6	0.3	34.1	9.4	2.6	6.1	9.5	3.8	14.2	16.3	20.1	2131808	114469.65	1535.99	384.27	16.3	9.2	6.1	12.3	21	7.1	7.8	7.5
1	C15	2	Sep-12	NM_144605	sample	15.9347826086957	100.823671497585	10.0456609159971	584730.862318841	4324.14974323823	7.10386473429952	35.3478260869565	3.25025514012739	173816.753623188	2783.95323559586	414	10.4	11.8	3.4	12.6	12.6	0.7	36.7	7.5	4.1	10.6	12.3	4.1	16.9	18.8	20.8	2259214	113411.4	1573.78	383.16	14.7	8.7	6.3	10.9	16.2	7.2	8	6.3
1	C15	3	Sep-12	NM_144605	sample	16.1106382978723	90.3021276595745	7.25205625863632	468271.378723404	3998.64293763018	7.09787234042553	33.0723404255319	2.96374073524236	161806.687234043	2813.73824570548	470	6.2	11.1	1.7	12.8	8.9	1.5	33.4	10.6	8.3	7.4	8.9	2.6	17.9	14.7	23.6	2002950.1	107291.27	1361.5	353.47	15.7	8.7	5.1	12.8	17	6.8	6.6	12.6
1	C16	1	GNPTAB	NM_024312	sample	16.5612431444241	93.9067641681901	9.36433025884572	488327.797074954	4194.49022465489	8.07861060329068	37.2248628884826	3.1881332537172	189826.627056673	3023.42875888613	547	6.9	14.6	1.6	10.6	10.1	0.9	30.5	9.5	2.6	4.6	8.8	3.8	16.3	14.1	21.9	1921839	120526.58	1433.07	410.92	15.2	9.5	8.4	12.4	15.9	5.9	10.1	9
1	C16	2	GNPTAB	NM_024312	sample	14.773156899811	88.8714555765595	8.97076484200375	493573.892249527	4075.29344966279	8.20037807183365	37.9319470699433	2.91872070700878	186550.648393195	2970.54692120247	529	7.8	14.7	0.6	8.9	15.3	0.2	32.3	6.6	4.9	11.5	7	5.1	20.4	12.7	24.8	2036874	122174.24	1453.82	406.13	13.4	11	9.8	12.7	16.8	10.2	12.3	8.1
1	C16	3	GNPTAB	NM_024312	sample	15.779324055666	85.6302186878728	7.79348200867215	401431.157057654	3585.73315238228	8.37773359840954	39.3200795228628	3.14641902113923	181511.248508946	2932.57560022129	503	5.2	14.1	0.8	7.4	15.3	0.8	30.4	10.5	13.3	11.3	9.5	4.8	22.3	12.9	26.8	1763868.8	114976.41	1174.4	372.08	12.3	12.3	7.2	9.3	13.1	10.9	8.7	8.5
1	C17	1	53BP1	NA	Positive	16.7351598173516	89.2739726027397	6.99073072881971	409236.294520548	3717.18747589937	11.0182648401826	56.7602739726027	3.7076812102764	285342.326484018	3422.36072881001	438	6.4	19.2	1.1	5.9	16	1.6	24	7.3	3.4	12.3	7.1	5.5	32	10.3	37	1567552	109278.66	1216.89	354.88	7.1	7.3	6.6	17.1	9.6	5	7.5	17.6
1	C17	2	53BP1	NA	Positive	19.2838827838828	98.3278388278388	5.56471600123042	433111.783882784	3611.20379174688	10.1611721611722	49.5677655677656	3.2856808932097	240407.899267399	3097.68234308984	546	3.3	18.7	0.2	5.5	14.3	0.5	28.4	8.6	4.4	19.8	6.6	4.6	32.2	10.8	34.6	1583258	105580.07	1058.83	327.67	7.3	7.5	4.2	13.2	7.7	7.3	4	12.8
1	C17	3	53BP1	NA	Positive	19.9172794117647	95.9393382352941	6.07518148053542	415285.764705882	3586.62712104546	11.3400735294118	54.4466911764706	3.49409007216394	244162.373161765	3070.8168422181	544	4.8	12.9	1.3	6.6	10.7	1.3	26.3	16	7	24.3	8.8	2.9	36.4	10.8	38.2	1581016.4	112021.88	1114.93	360.52	7	7.9	7	9.2	7.7	8.3	6.6	7.5
1	C18	1	53BP1	NA	Positive	19.710407239819	101.839366515837	6.76465842107723	471314.744343891	3848.61292181848	11.9547511312217	61.4343891402715	3.70215998316879	314989.07239819	3531.43153181462	442	4.1	14.5	0.2	7	9.5	1.1	24	10.9	2.9	13.3	7.7	4.3	34.2	10.6	41.4	1652912	114233.55	1201.79	369.85	7.2	7.7	5.2	10.2	8.6	4.8	5.7	11.5
1	C18	2	53BP1	NA	Positive	18.3308823529412	89.3088235294118	5.1468579768868	370342.952205882	3612.22966801663	10.4209558823529	51.53125	3.58701999249746	253954.376838235	3258.73205614369	544	3.9	17.5	1.5	4.8	12.1	1.3	25.2	8.3	3.3	18.6	5.1	3.9	30.5	8.6	33.5	1509164	105102.55	1107.76	344.56	7.2	9.6	5	14.2	7.4	8.1	6.4	14
1	C18	3	53BP1	NA	Positive	18.5451807228916	92.9156626506024	6.4015336276008	419142.039156627	3504.49816333187	10.3343373493976	48.7018072289157	3.25127337667107	206876.460843373	2744.4425728589	664	5	17.2	0.2	6	13.6	0	29.7	15.1	9.3	17.8	9	3.9	29.7	11	32.8	1528494.9	89557.43	1092.07	284.55	7.4	9.9	4.1	20.2	8.9	11.6	4.5	20.9
1	C19	1	53BP1	NA	Positive	20.4610492845787	106.629570747218	7.26908850026359	490118.352941176	4003.83824943239	11.3990461049285	56.0969793322734	3.5620982491548	286720.430842607	3526.27020693365	629	5.1	13.8	0.5	6.2	8.1	0.5	23.1	11.6	2.2	12.4	9.1	2.7	30.8	14.3	35.9	1701941	115326.26	1255.85	379.97	9.4	4.9	6.5	9.9	8.6	4.6	6.4	10.7
1	C19	2	53BP1	NA	Positive	19.9032258064516	101.395161290323	6.58160823527178	457579.741935484	3717.39568114523	11.4576612903226	55.7439516129032	3.40355795885513	269928.4375	3165.59495339095	496	6	19	0.4	6.5	15.1	1.6	27.8	14.7	3.8	27.4	8.9	4.6	35.3	11.7	38.9	1696249	108517.53	1309.61	358.3	9.5	7.3	4.8	11.7	9.9	7.3	4.4	8.9
1	C19	3	53BP1	NA	Positive	19.4797178130511	97.3791887125221	6.59977127113835	413033.87654321	3615.25626424962	10.6190476190476	52.1181657848324	3.32820720628443	251500.183421517	3155.40181670588	567	5.1	13.4	0.2	6.7	10.2	0.7	26.5	15	9.9	21.3	9	3.9	33.3	12	38.3	1544103.9	104033.15	1135.41	332.52	7.8	7.1	5.1	12.5	9.5	7.2	6.2	14.5
1	C20	1	53BP1	NA	Positive	19.9924528301887	98.8301886792453	7.59801893964112	458058.7	3862.75712846662	10.0018867924528	49.0547169811321	3.18533035125599	245136.09245283	2972.45654954133	530	7.5	21.1	0.9	7.5	14.7	1.5	32.3	11.1	3.2	11.3	8.1	4.9	26.4	12.6	31.7	1678990	100990.7	1316.62	323.99	8.9	9.6	4.3	16.6	12.1	7.5	4.7	16.2
1	C20	2	53BP1	NA	Positive	18.3411764705882	88.618487394958	6.5334100500323	373458.47394958	3501.3107775667	10.4571428571429	51.5260504201681	3.51629141226794	244545.642016807	3073.60342529511	595	5.4	20.3	0.5	5.9	16.8	0.5	26.4	8.2	4.2	21.7	5.4	4.9	32.6	7.9	34.1	1457006	96220.64	1151.6	313.76	5.7	10.3	4.4	14.3	7.7	7.6	4.4	16
1	C20	3	53BP1	NA	Positive	16.8827470686767	87.5041876046901	7.03832749413367	408820.596314908	3764.71615504632	10.2294807370184	49.8860971524288	3.45570149823124	228909.814070352	3063.34785581221	597	6	13.7	0.5	6.9	11.4	1.2	26.6	9.7	9.2	18.6	4.7	3.9	32	9.4	37	1561725.1	102814.15	1188.2	333.68	5.4	8.5	4	11.6	8.4	6.9	5.5	9.5
1	C21	1	53BP1	NA	Positive	19.8606158833063	97.3290113452188	5.56082174563855	413982.842787682	3748.96236402856	10.5364667747164	51.0437601296596	3.38242714806102	249558.990275527	3195.58631923009	617	3.9	18.2	1	5.5	13.3	0.5	26.6	10.2	2.1	10.4	6	3.2	28	8.6	33.9	1531216	100920.23	1176.06	328.89	5.7	7.9	3.9	12.6	7.9	6	5	13.3
1	C21	2	53BP1	NA	Positive	18.2151702786378	94.6904024767802	5.85561449641343	399731.916408669	3605.33513701702	11.2678018575851	57.1300309597523	3.75757929197963	280199.066563468	3470.36048171406	646	4	14.6	0.6	4.5	12.5	1.2	23.4	8.5	2.9	22.4	7.1	3.7	36.1	9.8	40.7	1523051	108791.81	1043.3	343.74	7.9	7.7	5.3	12.7	7	8	5.3	12.1
1	C21	3	53BP1	NA	Positive	19.3825136612022	98.2531876138434	7.06862481172579	465254.721311475	3846.29336617578	11.0473588342441	52.8706739526412	3.31701013700134	239194.763205829	2963.48829028079	549	8.9	15.3	0.4	10.4	11.7	1.1	27.9	14.9	9.5	21.5	10	3.3	32.1	13.3	35.2	1664931.7	105939.19	1336.37	364.54	7.5	7.3	4.6	12.4	12.9	4.9	3.6	10.7
1	C22	1	53BP1	NA	Positive	18.4739884393064	99.4335260115607	6.12814534516366	474469.186416185	3873.10203456363	10.5231213872832	53.3280346820809	3.58246578001779	261978.458092486	3258.22919851639	692	4.6	18.8	0.6	7.4	13.4	0.9	26.4	8.8	4.9	10.7	9.1	6.5	28.5	13.2	34.2	1686148	103313.76	1195.37	332.97	9.8	9.8	4.5	12.7	10.4	8.4	4.2	13.2
1	C22	2	53BP1	NA	Positive	19.446587537092	89.7551928783383	6.01636327877973	349733.15578635	3410.2952996454	12.3560830860534	59.1899109792285	3.60439670608154	271323.985163205	3202.54369645309	674	4.2	17.7	0.6	4	16	0.9	22.6	9.2	2.7	26.6	4.3	3.1	36.8	6.2	39.8	1378842	84691.69	1069.9	271.56	4.3	10.8	1.8	22.8	6.8	9.8	2.2	23.4
1	C22	3	53BP1	NA	Positive	18.6092503987241	92.7065390749601	5.2977478472836	393937.111642743	3606.38064458253	9.73524720893142	46.1068580542265	3.25435153442938	216441.244019139	3075.7178252601	627	3.7	14.2	0.3	5.6	10.7	0.8	25.4	12.1	7.8	14	8.9	3.3	26.2	11.8	31.3	1470394.4	94172.69	1045.71	301.75	6.7	8.9	2.7	14	8.6	10.4	3.2	13.4
1	D03	1	RAD51	NA	Positive	24.8579545454545	133.852272727273	8.6022503782928	706184.346590909	4431.00819589933	2.11079545454545	7.23863636363636	0.887590276298212	32493.5	1082.79883914884	352	7.4	15.1	0.3	12.8	9.4	0.3	58.5	30.7	3.1	0.6	27.6	4.3	3.7	29.8	3.7	2816158	106174.8	2004.87	333.26	31.8	5.7	4.8	16.2	25.9	2.6	4.5	15.3
1	D03	2	RAD51	NA	Positive	29.0698412698413	149.053968253968	6.58752564752539	689314.152380952	4213.70625902366	0.971428571428571	3.02857142857143	0.67296567629901	11143.619047619	684.795319985991	315	6.7	10.5	0.6	10.5	9.2	0	70.2	40.6	1.9	0	30.2	1.9	1.3	33.7	1.3	2730030	100084.98	1902.28	307	29.8	7.9	1.6	13.7	27.9	3.5	1	9.2
1	D03	3	RAD51	NA	Positive	28.1551724137931	144.448275862069	5.59972294787261	700145.717241379	3962.10598686716	1.32413793103448	4.82758620689655	0.519974010809239	23405.7689655172	561.117663761111	290	5.9	13.1	0	11.7	8.3	1	78.6	39.3	6.6	2.1	29	3.1	2.8	31.4	2.8	2885629.5	92128.2	1657.25	301.92	31.7	4.1	3.1	29.3	24.8	3.4	2.4	31
1	D04	1	RAD51	NA	Positive	27.137741046832	150.085399449036	8.14205287793557	806945.289256198	4424.83325780151	1.89256198347107	5.95867768595041	0.862015409377637	26184.5454545455	1090.48738095897	363	6.3	15.2	0.3	13.5	8.5	0.3	60.1	36.4	1.7	0.3	31.7	2.5	2.5	33.6	2.8	3084100	117745.75	1935.18	360.38	33.1	6.6	7.2	13.8	26.7	2.2	7.4	11.8
1	D04	2	RAD51	NA	Positive	27.0581717451524	149.570637119114	8.82634071270015	783532.988919668	4249.53697505786	1.49861495844875	4.80609418282548	0.799957467893756	18895.3684210526	859.640350589918	361	6.1	13.6	0.3	11.6	11.1	0	67.6	33.8	3	0.8	28.5	3.6	2.2	32.1	2.2	2871689	103589.54	1845.55	309.75	28.3	5.5	3.3	14.7	22.2	2.2	1.4	11.9
1	D04	3	RAD51	NA	Positive	29.7411003236246	157.731391585761	8.11210432284247	823544.071197411	4456.44893033456	1.07119741100324	3.54045307443366	1.09840704143246	15981.3139158576	790.988975926942	309	8.1	10.7	0.6	15.2	6.8	0.3	68.3	43.7	7.4	0	34.3	1.6	1	35.6	1.6	3103908.1	102328.75	2004.4	306.35	35.9	5.8	4.5	13.3	30.7	5.2	3.6	12
1	D05	1	RAD51	NA	Positive	28.2486187845304	151.823204419889	6.85072099825079	756043.919889503	4262.33768592973	1.46408839779006	4.96408839779006	0.724068833529425	19741.1298342541	825.877280496867	362	6.9	16.9	0.6	9.9	10.8	0	67.1	38.4	2.8	0.3	33.4	3	1.9	34.8	2.2	2799337	100640.97	1846.22	310.31	31.2	8.6	2.8	14.1	24.3	4.4	2.2	9.7
1	D05	2	RAD51	NA	Positive	27.7462686567164	141.501492537313	7.82688254022521	741907.632835821	4440.77577428834	0.973134328358209	2.70746268656716	0.955055039627701	12533.0328358209	687.832344212034	335	9.9	15.5	0.3	13.4	9.6	0.3	71	37.3	2.4	0.6	26.6	2.7	1.2	29	1.2	2936992	92232.81	2025.87	281.2	29.6	6.9	2.7	17.9	24.5	4.8	1.8	19.7
1	D05	3	RAD51	NA	Positive	28.0220994475138	158.524861878453	7.36213167050768	857621.629834254	4344.25800681954	1.26243093922652	4.38674033149171	0.63937354268211	16112.044198895	645.573355954107	362	8.6	12.2	0	16	10.2	0	72.7	42.3	8.3	0.6	35.9	3	1.9	39	2.5	2991562.2	88967.46	1822.02	266.15	35.6	8.6	1.1	14.1	30.9	6.1	0.6	13.3
1	D06	1	RAD51	NA	Positive	26.3413897280967	147.882175226586	6.91383991506025	778492.694864048	4427.18051156339	1.25377643504532	3.05135951661631	0.692498245292807	9359.50151057402	828.120963435873	331	7.9	15.7	0.6	14.2	13	0	64.7	36.6	4.2	0	34.4	5.4	0.9	35.6	0.9	2951114	101211.71	1903.92	310.68	32	6.6	3.6	15.1	29.9	2.4	3.3	13
1	D06	2	RAD51	NA	Positive	29.786301369863	168.197260273973	7.51914068679308	880040.191780822	4365.61455628969	1.67671232876712	5.04931506849315	0.856781746734353	19820.9534246575	993.195393156625	365	7.1	11	0.3	11.5	7.9	0	59.7	40.8	3	0.3	36.4	3.3	2.5	35.1	2.5	3288407	104334.86	1927.25	306.85	36.2	5.5	3.8	12.6	26	3	3.3	11.2
1	D06	3	RAD51	NA	Positive	29.1620879120879	155.989010989011	8.48604630176436	795882.332417582	4264.86020578776	0.81043956043956	3.06593406593407	1.31045894092091	17929.8324175824	595.835470279702	364	8	12.6	1.1	14.3	6	0.3	75.3	42.9	9.1	0.5	36.5	2.5	0.5	36.3	0.5	2943969.7	91174.89	1881.76	318.52	34.9	6	4.4	19	30.5	3.6	3	21.7
1	D07	1	RAD51	NA	Positive	28.6979591836735	163.685714285714	10.3391889212275	887448.440816327	4600.98188648085	2.05714285714286	4.69387755102041	0.995251446623909	25185.7183673469	1091.20482287539	245	9	16.3	0.4	16.3	14.3	0.4	53.9	41.2	7.3	0	38.8	9	0.4	43.3	0.4	3442207	125975.2	2183.35	369.64	40.8	2.9	7.8	12.2	29	2	7.3	11
1	D07	2	RAD51	NA	Positive	27.5578947368421	149.744736842105	6.78709020234172	745305.310526316	4099.33484047724	1.27631578947368	3.62631578947368	0.715584258577679	13019.2105263158	845.88541313128	380	6.6	12.6	0.3	11.6	12.1	0	64.7	38.2	5	0.5	30	5.5	1.3	32.1	0.8	2966296	105785.48	1823.47	352.79	30.8	9.7	4.2	16.1	27.1	4.2	4.2	13.2
1	D07	3	RAD51	NA	Positive	26.0604982206406	139.565836298932	6.81397974595747	685499.085409253	4125.28345495103	0.950177935943061	3.27046263345196	0.429421187405096	12360.4483985765	523.210910172051	281	5	10.7	0	11.7	6.8	0	75.4	37.4	4.6	1.8	29.5	1.4	1.8	32.4	1.8	2639892.8	99218.04	1614.05	309.13	30.6	5.3	5	13.5	24.2	3.2	5	10.7
1	D08	1	RAD51	NA	Positive	27.6006711409396	149.211409395973	7.34221541808036	750565.406040268	4324.09717342841	1.6510067114094	5.64429530201342	0.991855529978387	23089.9093959732	1000.63519036738	298	7	15.8	1	13.1	12.1	0	61.4	36.6	4.7	0.7	35.6	5.7	2	34.9	2.3	2845337	106960.38	1908.41	322.77	33.9	7	5.7	18.1	23.5	3.7	4	15.8
1	D08	2	RAD51	NA	Positive	27.0830860534125	157.370919881306	8.10359899205801	885894.765578635	4410.87641570024	1.6973293768546	6.37982195845697	0.86097349121423	25152.1958456973	916.868050855357	337	8.9	15.4	0.6	16.3	10.7	0.3	64.7	34.1	5	1.8	30	5.3	2.7	33.2	3	3073069	107327.29	1966.1	341.26	28.8	10.1	4.5	12.8	26.7	8	5.3	9.2
1	D08	3	RAD51	NA	Positive	23.9065420560748	126.750778816199	9.76856584424943	659797.330218069	4487.03692633178	1.14330218068536	4.93769470404984	0.738731701595352	20333.0498442368	627.109261524949	321	13.7	13.1	0.3	17.4	12.8	0	74.1	34	17.1	1.6	25.2	4.7	2.8	30.8	2.8	2672143.6	87403.61	2239.7	283.45	31.8	13.1	3.7	21.8	33.6	3.4	1.6	15
1	D09	1	SMC3	NM_005445	sample	17.2017543859649	94.1491228070175	8.17448904169915	483782.039473684	4035.55059633151	9.67543859649123	46.140350877193	3.02262786006198	214064.513157895	2773.13839991347	456	8.6	17.5	1.1	11.2	12.9	0	31.4	7.9	3.1	11.4	9.6	4.2	24.3	12.3	27.2	1850117	121159.01	1594.09	426.93	11	8.3	9.4	13.6	15.8	4.2	11.4	9.4
1	D09	2	SMC3	NM_005445	sample	16.2897384305835	86.5191146881288	6.95092066990593	391371.804828974	3633.59676153312	9.49295774647887	43.2072434607646	3.11378353897676	189287.975855131	2862.159958833	497	6.4	16.5	0.6	6	17.1	0	28.4	5	3.6	16.3	7	3.8	25.2	11.1	27.2	1665568	120457.86	1226.06	375.62	9.7	4.4	11.1	12.7	12.3	4.4	9.7	10.7
1	D09	3	SMC3	NM_005445	sample	16.5751072961373	81.4420600858369	5.70485724064655	354803.611587983	3273.86728453431	9.47424892703863	43.9270386266094	3.02533992591385	189196.278969957	2639.24837912614	466	3.4	20.8	0.9	6.9	18.7	0	31.1	9.2	7.5	15.2	6.4	5.2	24.9	9.9	26.2	1550494.7	99526.15	1036.83	299.35	8.4	6.7	5.8	17.6	9	7.5	4.3	20.6
1	D10	1	CHD8	NM_020920	sample	17.5748898678414	98.0418502202643	6.55960979228138	476800.759911894	3855.13918664646	9.0352422907489	43.8193832599119	3.4480418935901	218842.636563877	3376.68297636325	454	5.1	13.4	1.3	7	10.4	0.9	25.3	9	2.6	6.6	9.3	3.3	21.4	12.1	28.4	1816155	125816.85	1247.87	412.65	8.1	4.8	8.4	9	9.5	4.2	11.7	7.9
1	D10	2	CHD8	NM_020920	sample	13.4952198852772	76.7418738049713	6.73352112363194	320854.954110899	3226.68077190562	7.43977055449331	36.472275334608	3.38747863266454	171496.258126195	2773.0098653737	523	7.3	17	2.5	6.5	26	1	37.9	2.7	6.5	8.8	5.4	7.3	18	7.6	25	1324474	109567.83	1040.63	370.33	7.5	22.2	8.6	18.9	10.1	18.7	10.1	16.4
1	D10	3	CHD8	NM_020920	sample	14.5042918454936	83.7467811158798	9.01276517091803	455207.793991416	3964.37538787542	7.55579399141631	36.0257510729614	3.04084113996908	171647.557939914	2765.51659038603	466	7.5	15	1.5	10.7	12.9	1.3	33.9	7.9	9.7	9.2	9.9	4.7	18	13.3	23	1920273.9	117085.07	1493.49	390.64	15.2	6.7	9.2	9.4	15.5	5.8	12	8.2
1	D11	1	COL5A2	NM_000393	sample	15.3912037037037	86.7916666666667	6.63466200765653	427800.347222222	3926.97501407227	7.22453703703704	34.8958333333333	2.89457961265018	172616.342592593	2769.47319977784	432	7.2	17.6	1.4	8.6	14.1	0.7	36.8	8.8	3.9	6.2	9.5	5.6	16.2	13.4	21.5	1939181	115819.29	1405.3	407.53	14.8	9.5	10.6	22.2	14.8	7.4	12.3	22.9
1	D11	2	COL5A2	NM_000393	sample	15.3054989816701	86.1059063136456	6.9025029724857	421992.749490835	3847.97208259513	6.85947046843177	33.4276985743381	2.84273456176608	156128.107942974	2479.39923467507	491	7.1	15.3	1.4	8.6	13	0.6	38.5	6.3	4.1	10	7.5	4.5	20	11.2	20.4	1851280	118491.25	1385.27	383.32	14.9	11	9.4	13.4	18.1	10.6	10.8	11.6
1	D11	3	COL5A2	NM_000393	sample	13.8076923076923	76.9038461538462	5.91902686094708	374830.055769231	3563.71072914785	7.325	35.3730769230769	2.95488093305327	162735.673076923	2754.13795496049	520	4.4	15.8	0.8	7.1	16	1	33.7	7.3	10.2	8.8	7.3	5.6	18.5	11.2	23.5	1815980.5	122397.81	1164.96	392.43	11.9	11.2	9	6.3	12.3	14.8	10.8	5.8
1	D12	1	BRCA2	NM_000059	sample	17.2180555555556	86.8097222222222	6.83521425361573	479307.729166667	3836.1917046691	0.9625	3.9875	1.61313792484748	18937.8944444444	1025.64860402063	720	9.7	32.2	5.4	12.9	23.9	1.2	69.3	14	6.7	0.3	11.9	9.3	0.7	13.9	1.7	1748682	95907.42	1622.78	362.79	13.5	26.1	8.6	32.8	20.4	5.8	10.1	20
1	D12	2	BRCA2	NM_000059	sample	15.9113372093023	81.9854651162791	6.91535173327465	440327.335755814	3785.44463352946	0.844476744186046	4.58866279069767	1.42619819731217	24299.988372093	885.698843788118	688	9	26	4.4	11.8	21.5	1.2	75.6	12.2	7.7	0.7	10	9	1.5	13.5	3.1	1687224	88464.69	1577.72	330.49	12.8	24.1	6.5	31.8	18.3	6	7.6	20.1
1	D12	3	BRCA2	NM_000059	sample	18.1362126245847	98.5249169435216	8.0728035313934	601877.659468439	4033.23150802101	0.67109634551495	3.67441860465116	1.40913827133479	18178.707641196	751.350130259377	602	11	22.8	4.8	14.8	16.1	1.7	78.6	18.1	14	0.2	14.8	5.5	0.8	16.8	2.2	2109037.1	84412.67	1741.16	309.31	16.9	20.6	4.8	27.4	23.1	4.8	5.3	16.9
1	D13	1	UBR5	NM_015902	sample	16.2824956672444	77.6464471403813	7.76495129862199	371228.187175043	3475.59701336862	6.80935875216638	30.844020797227	2.72758057732483	143517.051993068	2506.9971517468	577	6.2	28.6	1.9	7.3	22.7	0.7	36	9.9	4.7	6.4	6.8	6.4	13.3	8.5	16.5	1564016	123615.18	1199.34	415.71	7.3	11.1	10.4	14	10.1	12.3	12.5	12.7
1	D13	2	UBR5	NM_015902	sample	14.5191011235955	70.4449438202247	7.06045383982819	326812.182022472	3458.55537429075	6.92584269662921	32.2134831460674	2.71953044440219	153224.087640449	2408.0928736344	445	5.8	24	1.8	7.4	22.7	1.1	40.2	6.5	5.8	12.1	5.6	6.7	15.7	8.8	18.4	1503629	130161.92	1183.28	459.86	8.3	12.8	15.7	13.5	10.6	11	19.3	9.7
1	D13	3	UBR5	NM_015902	sample	16.964135021097	76.1392405063291	5.69339556063055	317280.41350211	3247.13832027464	6.0464135021097	26.3691983122363	2.10519398738733	106360.411392405	1972.91855560762	474	5.3	20.5	0.2	6.8	22.6	0.6	44.3	12.9	12.2	9.1	7.2	4.9	13.5	8	15.2	1443886.4	116811.89	1156.61	380.33	8.4	9.1	9.3	12.7	10.5	7.8	10.5	9.3
1	D14	1	TET2	NM_017628	sample	14.5791505791506	86.2915057915058	8.44304288290124	468356.986486487	4161.03603618117	6.81853281853282	31.2142857142857	2.72149240886352	147283.806949807	2710.68243554725	518	7.3	17.2	0.8	8.7	12.5	0.2	35.9	6.6	3.9	4.1	8.9	5.2	13.1	13.1	16	1900643	122481.87	1458.87	416.11	10.6	9.1	7.9	11	14.5	8.1	11	7.1
1	D14	2	TET2	NM_017628	sample	14.3275862068966	79.8896551724138	8.14946441920286	411949.367241379	4008.2525930995	6.85344827586207	29.9793103448276	2.69400225063441	138185.544827586	2657.64460230351	580	8.3	15.9	1	8.6	14.3	0.5	35.9	6	5.2	8.3	5.2	6.2	14.5	10.7	18.3	1685231	113384.6	1457.97	412.87	10.9	11	7.4	15.5	16.2	10.2	10.5	11.7
1	D14	3	TET2	NM_017628	sample	13.712	76.538	6.10988675716384	368044.912	3618.93596075632	6.64	30.14	3.33490732360476	141886.738	2768.25348860709	500	7.2	14.2	1.4	7.2	14	1	31.8	6	10	6.2	5.4	4.8	14	9.6	17.8	1596656.4	120011.13	1177.5	455.28	9	11	7.6	10.4	12.8	8.6	7.8	6.8
1	D15	1	AMER1	NM_152424	sample	13.9832495812395	81.5242881072027	7.49913961913596	441499.333333333	4156.66827624765	7.25460636515913	32.9162479061977	3.12793337379771	165667.170854271	3028.21857667487	597	6.7	18.8	2.5	11.1	13.1	1.7	31.5	4.4	3.2	3.9	6.5	4.2	12.6	11.1	19.4	1835824	119549.11	1404.86	397.39	11.1	8.2	6.9	13.4	15.4	6.7	8.4	9
1	D15	2	AMER1	NM_152424	sample	13.9395085066163	75.179584120983	6.91520837397252	372687.015122873	3864.43535308203	6.51984877126654	29.9659735349716	2.81780001031817	143808.979206049	2734.9283809228	529	7.4	17.4	1.5	9.5	16.4	0.9	32.9	5.3	4.7	8.1	4.9	5.5	14.4	9.1	18	1610939	114503.43	1318.71	399.45	10.2	15.1	9.8	16.8	13	9.1	10.4	12.5
1	D15	3	AMER1	NM_152424	sample	13.8993576017131	80.661670235546	6.47484517174974	430817.640256959	3805.93479410397	7.01927194860814	29.4646680942184	2.99986101075504	139926.880085653	2954.36551249648	467	6.4	15	1.5	9.2	11.8	1.7	28.1	6	11.3	7.5	7.1	4.7	12.8	12.2	19.1	1885767.8	128563.29	1221.34	406.79	11.8	10.5	11.1	8.1	13.1	9.9	11.8	4.5
1	D16	1	EXT2	NM_207122	sample	16.2090909090909	92.2340909090909	8.13897798354864	449380.102272727	3841.28927996231	9.12045454545455	45.3545454545455	3.21937090054423	229917.656818182	3139.80219580812	440	7	16.8	0.7	10	17.5	1.1	30	8.2	5.7	10.2	10	7.5	21.6	13.2	28	1814001	128536.79	1303.09	399.95	13.6	10.5	10.5	12	12.7	8.6	10.2	8.2
1	D16	2	EXT2	NM_207122	sample	17.3032407407407	93.1319444444444	5.86056219110811	425805.546296296	3597.8960781317	10.4421296296296	53.2060185185185	3.72788303410109	267700.837962963	3491.06210703678	432	4.4	17.1	0.5	7.2	13.7	1.6	24.1	10	3.9	16.7	8.3	4.6	30.6	12.3	35	1838569	133548.64	1131.94	399.05	11.6	6.5	14.8	8.8	10.9	5.8	10.2	7.9
1	D16	3	EXT2	NM_207122	sample	16.3316831683168	94.7673267326733	8.51298276092388	496855.851485149	3754.591999438	8.77722772277228	44.2821782178218	3.49799627283555	211628.183168317	3160.77983257472	404	6.7	16.6	0.7	10.6	13.4	0.7	26	9.7	8.4	11.4	11.4	3.2	24.3	15.3	29.5	1938037.8	128873.16	1353	389.5	14.6	6.7	13.4	8.9	13.6	6.4	9.7	4.2
1	D17	1	RAD51	NA	Positive	30.5714285714286	168.128571428571	7.57940500107096	857868.391428571	4349.35117743699	1.75142857142857	5.17428571428571	0.811108854578621	21429.7057142857	1041.8580002286	350	6	14.3	0.6	11.7	9.1	0	58.9	43.7	2.3	0.3	36.6	4	1.7	38.3	2.3	3181211	114138.88	1803.26	341.23	34.3	6	4.6	8	25.4	3.7	3.4	7.1
1	D17	2	RAD51	NA	Positive	27.0652173913043	148.211180124224	8.03704728801314	766476.341614907	4323.42463186417	1.37888198757764	3.88509316770186	0.790512182505955	13642.8043478261	865.555601476601	322	7.8	16.8	0.6	14.9	14	0	61.8	39.4	4.3	0.9	32.6	5	1.2	32.3	1.6	2730259	100858.04	1827.33	316.2	29.8	10.9	2.8	14.3	24.8	4	3.4	11.2
1	D17	3	RAD51	NA	Positive	30.8033707865169	157.589887640449	8.20686577740154	760747.426966292	4164.6797959586	1.26685393258427	5.00280898876404	0.786546110984313	20654.6404494382	690.685805495077	356	6.7	9.6	0.6	12.1	6.2	0.3	72.8	47.2	7.3	1.1	36.8	2.5	2.2	36.8	2.5	2924632.8	93151.63	1803.82	273.52	35.1	6.2	2.5	15.7	28.4	5.1	2.2	17.4
1	D18	1	RAD51	NA	Positive	31.2395209580838	164.020958083832	6.3872594821239	799404.844311377	4312.87712865615	1.57185628742515	3.69760479041916	0.835541692960316	11945.1526946108	979.759972688545	334	5.4	12.9	0.3	13.2	7.8	0	59	45.8	1.8	0	35.3	2.1	0.3	34.4	0.9	2824548	105335.83	1811.07	318.65	28.4	5.1	3.3	12.3	22.5	2.7	2.7	13.8
1	D18	2	RAD51	NA	Positive	32.2232415902141	165.746177370031	7.58536066616852	769156.070336391	4089.19739346221	1.37308868501529	4.49235474006116	0.780472104048737	17599.8593272171	818.856450985544	327	6.7	11.9	0.6	11	10.4	0	65.1	48	3.1	1.2	35.5	4	2.1	36.4	2.4	2889454	100560.41	1715.79	299.78	28.1	8.3	3.1	14.7	21.4	5.8	4	14.4
1	D18	3	RAD51	NA	Positive	29.4444444444444	160.615384615385	7.53449930198133	803376.552706553	4152.22188915447	0.794871794871795	2.93732193732194	0.547509178187117	11507.6923076923	477.503347261394	351	6.3	10.3	0.3	13.1	10.8	0	78.3	45.9	8.8	0.9	37.6	3.1	1.4	38.5	1.7	2835921.6	92371.63	1753.16	277.62	33	8.8	2	15.4	25.4	4.6	1.4	12
1	D19	1	RAD51	NA	Positive	30.4916201117318	161.421787709497	7.01180280607568	781149.508379888	4386.49258283207	1.75698324022346	5.29608938547486	1.02890020006936	19809.3882681564	1082.82568314583	358	6.1	12.6	0.3	12.6	8.9	0	58.4	44.1	2.2	0	34.4	3.9	0.6	36	0.8	2802811	102582.86	1818.89	311.39	28.5	5.3	4.2	15.1	24.9	3.9	3.9	17.6
1	D19	2	RAD51	NA	Positive	28.3934837092732	158.576441102757	7.83921485095294	875093.802005013	4461.10555763562	1.37092731829574	4.50375939849624	0.730004219306128	19614.1428571429	895.987550895481	399	6.3	14.3	0	15	8.8	0.3	64.9	39.1	3.5	1	36.8	4	2	37.3	2.3	3181078	111626.7	1979.9	345.46	31.8	10.5	5.8	13.5	26.3	2.3	5.5	8.8
1	D19	3	RAD51	NA	Positive	28.3249299719888	152.924369747899	8.12323765294337	824121.296918768	4577.46736448901	0.535014005602241	2.15966386554622	1.14293580177169	16581.9495798319	625.001038909301	357	9	8.7	1.4	19.6	7	0.8	76.8	41.5	9	0	33.6	2.5	0.6	38.1	1.1	2941395.6	101044.31	2130.82	329.23	35.3	9.2	3.6	14.8	30.8	3.9	3.4	9.8
1	D20	1	RAD51	NA	Positive	29.4751773049645	157.744680851064	8.34474120854149	836128.349881797	4473.69996538666	1.7919621749409	5.3806146572104	0.812480644552414	20862.0472813239	1028.12255761523	423	8.7	14.9	0	11.8	6.9	0	59.6	40.2	1.2	0.5	32.4	1.4	1.4	34.5	1.4	2993987	112635.53	1920.4	347.51	31.7	8.3	5.7	15.4	27	2.4	5.2	14.7
1	D20	2	RAD51	NA	Positive	27.6773399014778	145.251231527094	7.13177183129036	737670.399014778	4238.12352801142	1.50246305418719	5.55911330049261	1.05205825524402	27862.9408866995	882.603643019982	406	6.4	15.3	1	12.1	10.6	0.5	65.8	36.5	3.2	1	29.8	4.2	2.5	30.3	2.7	2750378	112363.68	1827.35	406.14	27.1	8.6	5.9	16	23.2	2.2	5.7	10.8
1	D20	3	RAD51	NA	Positive	30.3760445682451	159.849582172702	11.2879814361951	836869.618384401	4462.16905835177	0.974930362116992	3.45403899721448	0.679946668238341	13223.8830083565	637.814271593697	359	9.7	9.5	0.3	17.3	8.6	0.3	74.9	47.1	9.7	0.6	36.2	1.9	1.4	39.8	1.4	3067505.6	98637.52	2019.9	296.11	36.5	8.4	2.5	14.8	29	3.6	2.8	15.3
1	D21	1	RAD51	NA	Positive	28.9055118110236	154.128608923885	7.99229398775508	794971.020997375	4224.88506824611	1.60367454068241	6.39370078740158	1.37818584996317	34374.3543307087	939.927208754406	381	7.1	14.4	0.5	11.8	13.6	0.3	64.6	40.4	4.2	0.5	34.6	4.7	2.6	33.6	3.4	2771064	93369.1	1766.11	279	28.3	8.4	3.1	20.7	21.8	4.2	2.9	23.9
1	D21	2	RAD51	NA	Positive	33.0297482837529	178.858123569794	8.76657453120585	950271.361556064	4430.08196601392	1.48512585812357	5.56979405034325	0.77091528950071	21242.3752860412	787.963585566182	437	8	11.9	0.2	15.1	8.5	0	67.5	45.3	2.3	1.6	39.6	2.5	2.5	38.2	2.3	3314490	94811.79	1935.55	280.52	33.9	8.2	2.1	15.8	25.4	5	1.6	14.9
1	D21	3	RAD51	NA	Positive	28.0817941952507	145.4327176781	7.79664452781257	710275.897097625	4293.74590897525	0.767810026385224	3.09498680738786	0.84268003755432	13037.1952506596	529.186610391656	379	8.7	11.1	0.8	14	9.5	0.5	80.2	41.4	8.2	0.5	30.1	2.6	1.3	32.5	1.6	2532299.4	83869.44	1885.48	269.53	27.7	10.6	1.8	20.6	26.6	5.3	2.4	22.4
1	D22	1	RAD51	NA	Positive	28.4896073903002	149.778290993072	7.62004690936302	762926.916859122	4192.49883871647	1.20554272517321	3.43187066974596	0.805148356701171	12216.3833718245	770.982451042432	433	8.5	17.8	0.7	12	12	0.2	68.4	41.3	4.6	0	32.1	5.1	0.9	32.1	0.9	2716025	97031.18	1788.02	302.06	29.1	11.8	2.1	19.2	25.9	5.3	1.8	15
1	D22	2	RAD51	NA	Positive	28.8905579399142	151.05364806867	7.19597974926067	767989.862660944	4243.46116938859	0.978540772532189	3.08798283261803	0.579228030915612	12115.5021459227	673.162924354762	466	8.2	13.9	0.4	11.8	9.7	0	72.3	40.6	3.6	0.6	32.2	3.9	1.1	32.2	1.1	2713218	96048.59	1749.57	292.48	27	11.8	3.4	21.7	23.2	3.4	3.4	21.5
1	D22	3	RAD51	NA	Positive	29.613698630137	151.668493150685	8.19096253036867	734103.317808219	4221.74799456243	1.63287671232877	6.22465753424658	0.874736667122031	22318.9945205479	745.640755062679	365	7.7	9.3	0.5	12.9	6	0.3	72.3	46	7.7	1.9	31.8	1.9	3	31.5	2.7	2686845.2	88171.72	1769.89	276.27	26.8	5.8	3	16.4	22.5	1.6	2.2	22.7
1	E03	1	RF	NA	Neutral	12.66	66.7216666666667	5.93091734342639	304993.531666667	3425.11071117687	6.58666666666667	29.8966666666667	2.85951171740467	139467.705	2733.06962723193	600	5.2	22.3	0.8	5.5	23.5	0.5	34.5	4.5	6	3.2	5.2	8.8	11.3	6.7	15	1468776	101046.26	1089.03	330.93	8.2	9.5	3.3	14	9.5	9	5.2	16
1	E03	2	RF	NA	Neutral	13.1292134831461	74.1647940074906	5.8116184761881	371425.552434457	3693.60560763103	6.68913857677903	31.2996254681648	2.90036413073619	155600.833333333	2707.52564889556	534	5.2	17.4	1.3	8.1	16.9	1.1	38	4.5	6.2	7.3	4.7	6.2	17.2	9.6	20.4	1746589	114726.66	1236.34	404.47	9.6	12.5	7.7	14.6	12.2	10.7	10.1	9.4
1	E03	3	RF	NA	Neutral	13.3805668016194	72.8036437246964	6.29680555168233	331965.682186235	3569.62856729909	6.25101214574899	28.6842105263158	2.60223504165266	126173.010121457	2444.38961674413	494	4.9	14	0.6	6.1	13.4	0.6	38.7	6.7	10.5	5.7	6.3	5.3	15.8	8.3	18.4	1522119	103142.67	1186.87	349.9	7.7	11.3	6.3	12.6	11.5	11.5	7.5	12.3
1	E04	1	RF	NA	Neutral	13.089628681178	80.258642765685	8.06056576687013	435346.295774648	3867.68912514395	6.45070422535211	28.9756722151088	2.55101134160394	143085.171574904	2676.48230013315	781	6.5	21.6	0.5	9.5	17.9	0.8	39.3	5.6	7.8	3.3	7.6	10.8	11	12.5	16.8	1871751	113368.18	1355.53	389.99	13.1	17	7.2	14.9	15.6	13.8	9.6	10.9
1	E04	2	RF	NA	Neutral	13.7688524590164	80.455737704918	7.46072076244985	398874.516393443	3867.29097471972	7.26885245901639	33.4754098360656	2.99664675153747	163825.327868852	3036.95848751187	610	6.2	15.7	0.7	6.9	12.3	1	29.8	4.3	3.9	7.5	5.4	4.8	17.7	10.3	22	1781147	113741.07	1282.88	373.38	10.7	9.2	7.4	11.3	13.1	8.9	9	8.4
1	E04	3	RF	NA	Neutral	13.7155635062612	79.6100178890877	6.58732310913194	411856.398926655	3801.23650210702	6.89624329159213	32.087656529517	2.79312151691107	145556.846153846	2627.37338659461	559	7	15.4	0.7	9.7	14.8	0.4	36.3	5.9	12	8.8	7.7	5.7	16.3	11.4	22.2	1781048.6	110420.08	1346.58	367.61	13.2	11.4	6.4	10.9	16.1	11.6	8.2	7.3
1	E05	1	RF	NA	Neutral	11.674358974359	71.9076923076923	8.61950669054067	388546.38974359	4051.12710698006	6.94871794871795	32.2205128205128	2.82045691537598	161618.305128205	2826.23261700856	390	7.9	18.2	0.5	8.7	13.3	0.3	33.3	2.3	5.9	3.3	5.6	7.9	13.8	10	20	1777905	120810.13	1461.48	423.21	9.7	9.5	8.7	12.6	14.6	4.4	12.6	10
1	E05	2	RF	NA	Neutral	13.520295202952	81.4225092250923	9.20590451638144	431949.112546125	3973.88281948397	7.17527675276753	33.359778597786	3.02029282289907	161931.584870849	2743.71560837475	542	9.4	14.8	1.8	10.1	12.5	0.7	35.8	4.6	5.5	9.4	6.6	6.3	17.2	10.5	21.6	1749299	108469.25	1373.82	363.02	10.5	13.5	7.7	15.7	14.4	10.3	9.8	13.3
1	E05	3	RF	NA	Neutral	14.1275720164609	81.3847736625514	6.33016414382972	382223.716049383	3772.54003524759	6.88888888888889	30.8333333333333	2.82449146688924	135798.893004115	2600.27550375863	486	5.8	13.6	1.4	10.1	11.9	0.6	34.6	5.6	9.3	7.6	6.8	3.9	16.3	11.5	19.1	1608445.3	109599.58	1179.53	387.7	11.1	11.7	6.8	13.4	13.2	12.3	9.1	14.8
1	E06	1	RF	NA	Neutral	14.8836206896552	92.0905172413793	8.2384197617367	477932.99137931	4018.34543451657	7.8448275862069	35.9310344827586	2.89518226194432	189248.778017241	3118.02372665766	464	8.4	15.7	1.3	9.7	15.3	1.5	30.8	5.8	5	4.3	7.8	6.5	14.4	15.7	20	1907583	131076.62	1378.95	426.95	12.9	9.7	11.4	9.5	14.2	9.7	12.9	7.1
1	E06	2	RF	NA	Neutral	14.9734345351044	88.2390891840607	7.26316294022427	442252.229601518	3879.42223324275	8.146110056926	39.2390891840607	3.11874977453148	197678.795066414	3167.48892789264	527	6.3	14.2	0	8.9	13.3	0.4	30.6	5.3	4.9	11	7.2	6.1	23	11.8	30.7	1911320	120992.3	1308.82	393.1	12.3	11.6	9.7	11.2	12.7	9.1	10.1	7.2
1	E06	3	RF	NA	Neutral	13.1	82.3222222222222	9.07286355697184	476335.397777778	4039.84026880178	6.44	31.1555555555556	2.82033328965556	145631.777777778	2587.56948981412	450	8.9	16.2	0.9	12.2	16.2	0.4	38.2	6.4	13.1	7.6	9.3	5.1	16.7	13.8	20.4	1965596.8	116126.62	1537.52	386.61	12.9	14.7	8.7	8.9	15.8	14	10	5.3
1	E07	1	RF	NA	Neutral	13.8154897494305	86.25284738041	8.86721827989996	475637.359908884	4067.18162867433	7.14123006833713	32.9521640091116	2.85615056011366	166775.248291572	2879.43050973739	439	9.8	16.4	1.4	9.6	16.2	0.7	35.8	5.7	5.5	5.2	9.1	7.3	15.7	13.9	21	1893126	129003.28	1428.05	463.5	12.3	12.3	11.4	12.1	16.2	10	13.9	6.6
1	E07	2	RF	NA	Neutral	13.364522417154	81.8421052631579	8.51007437875973	442685.352826511	4014.14393425143	7.34502923976608	34.8966861598441	2.82231000949818	176673.009746589	2959.83219855312	513	7	17.7	0.4	9.7	15	0.4	34.5	4.3	6.6	9.7	6.6	7.8	17.7	12.1	23	1874537	132849.09	1480.26	430.11	12.9	9.4	12.7	12.3	14.8	9.4	13.6	8.4
1	E07	3	RF	NA	Neutral	11.0538461538462	65.8871794871795	5.36053871444944	290946.571794872	3319.34395620988	6.58974358974359	32.5769230769231	2.97933495653085	157167.546153846	2645.84627523657	390	6.7	19.7	1.5	6.4	22.3	0.8	39.2	3.1	17.7	7.2	5.6	9.7	18.2	7.9	24.4	1413655.4	115713.17	1039.83	411.82	7.4	19.2	8.2	13.6	9	16.4	16.7	10.5
1	E08	1	RF	NA	Neutral	13.277358490566	84.9415094339623	9.42273735453403	454733.826415094	4284.47158008586	7.85660377358491	37.2905660377359	3.09691876076616	188265.905660377	3220.69839023267	530	10.2	14.2	0.8	10.4	12.1	0.2	28.7	4.3	4.2	4.2	6.4	5.1	17	13.4	23.6	1909990	122663.25	1493.57	411.6	12.5	7.5	7.9	9.8	16.2	6.6	9.4	7.4
1	E08	2	RF	NA	Neutral	12.1423290203327	71.7227356746765	6.75968864894379	356658.558225508	3782.43722793706	6.98336414048059	32.5933456561922	2.78487825513299	166179.266173752	2840.47759490268	541	7.9	18.1	0.7	9.4	17.2	0.7	36.8	2.4	8.1	7.4	4.4	8.9	16.5	9.1	22.2	1686234	113585.8	1311.97	388.79	11.1	12	7.9	10.9	13.9	12.8	11.8	7.2
1	E08	3	RF	NA	Neutral	12.8381294964029	79.0881294964029	9.33730319115671	435492.25	4095.04840611294	6.89388489208633	32.2446043165468	2.91657870116453	147870.730215827	2796.62922101701	556	7.7	12.6	0	11.3	10.4	0	32.2	5.4	11.2	6.5	7	4.5	17.3	12.8	22.8	1872698.7	113531.31	1483.18	375.44	14.2	7.4	5.9	9	16.4	7.6	8.1	9.2
1	E09	1	MEX3C	NM_016626	sample	13.9787878787879	73.2090909090909	5.94841196693528	324414.224242424	3436.11428161605	7.66515151515152	34.4106060606061	2.84763062904376	163336.866666667	2854.45427836886	660	3.9	20.3	1.4	4.5	20.5	0.8	33.8	4.1	6.1	4.8	3.3	8.2	14.7	5.8	19.8	1457009	109145.6	1047.97	378.01	5.8	12.7	4.2	11.7	7.9	11.8	5.6	7.4
1	E09	2	MEX3C	NM_016626	sample	12.3929889298893	67.9649446494465	5.2072684331135	316778.245387454	3374.00426725064	7.00184501845018	32.8228782287823	2.71070603141878	160514.955719557	2700.74092274304	542	5	19.6	1.1	5.7	23.2	0.6	37.8	3.3	9.6	9.2	3.7	10.5	16.6	6.8	21	1513026	117058.04	1046.11	387.32	7.6	16.1	7.4	11.8	7.4	15.1	8.5	7.6
1	E09	3	MEX3C	NM_016626	sample	12.265306122449	65.5612244897959	6.06008967174884	312927.869047619	3316.2835610416	6.31802721088435	28.8622448979592	2.707846949535	131776.403061224	2477.30925489414	588	5.1	18.4	0.9	4.9	21.4	0.3	40.3	3.9	13.4	5.1	3.9	7.7	14.3	7.3	20.1	1520476.6	102926.46	1077.9	350.73	6	17.7	4.6	14.5	9.4	19.7	5.6	11.6
1	E10	1	CDKN2C	NM_078626	sample	16.3224699828473	95.2881646655232	6.45010558325433	491191.313893654	4144.53598774631	7.0926243567753	28.52487135506	2.41687934076078	122795.253859348	2509.32229531118	583	6.2	14.2	0.3	10.5	13.2	0	35.2	6	4.5	3.4	9.6	5.7	11	15.3	13	1907795	98947.18	1494.49	346	13.9	11.1	4.5	14.6	19.2	7.5	6.3	11.5
1	E10	2	CDKN2C	NM_078626	sample	15.1620626151013	86.1933701657459	6.68492560887367	424160.405156538	4040.44129945515	6.15653775322284	24.8637200736648	2.38057508745944	107975.697974217	2396.17153539634	543	5.3	12.2	1.5	10.9	12	0.6	38.9	7.2	2.8	5.9	6.3	2.9	9.9	12.5	13.1	1747348	104105.42	1433.33	366.3	11.6	11.2	4.6	16.2	15.8	7.6	7.4	14.4
1	E10	3	CDKN2C	NM_078626	sample	13.8267254038179	81.1027900146843	6.16692833821551	413138.270190896	3809.68254682739	5.75624082232012	23.4875183553598	2.4296729549556	98198.2099853157	2305.74123422061	681	5.6	13.4	0.7	10.1	11.6	0.4	38.2	6.8	12.8	4.1	8.1	5.3	9.3	12.6	11.5	1804216.5	101749.07	1299.98	354.02	13.5	11.6	2.3	10.9	17	8.4	8.1	8.1
1	E11	1	SPEN	NM_015001	sample	18.28125	102.680147058824	6.80240273268633	519912.363970588	3858.13322747435	8.89338235294118	39.40625	2.84108342549627	185477.268382353	2913.89032032638	544	6.2	16	0.9	7.7	14	0.2	32	9.2	3.5	8.5	10.3	4.2	18.8	13.8	22.1	2056518	114177.27	1385.74	366.27	12.5	8.1	7.2	14.9	15.1	6.8	6.6	14.2
1	E11	2	SPEN	NM_015001	sample	15.9154013015184	93.58568329718	6.43870555330373	450185.69197397	3816.75916852185	7.941431670282	38.1388286334056	2.92659028340394	186564.681127983	2801.29207094434	461	8	15.6	1.1	9.5	18.2	0	35.6	7.2	5.4	12.8	10.8	6.1	21.7	15	25.8	1801874	111196.94	1301.89	360.4	14.1	15.4	7.4	15.6	16.5	13	6.5	8.9
1	E11	3	SPEN	NM_015001	sample	18.3168880455408	93.9184060721063	5.98201921035714	413859.483870968	3581.39577004787	8.06451612903226	36.6242884250474	2.95404293988804	171055.789373814	2815.33329078353	527	4.2	14.2	1.1	8	11.4	0.8	31.7	13.9	10.1	13.5	11.2	4.9	19.4	15.9	22.6	1895910.8	121961.07	1208.47	420.25	17.3	12.1	10.4	8.7	16.5	10.8	9.9	8.3
1	E12	1	ARID1B	NM_017519	sample	17.6237188872621	103.357247437775	7.81416292958122	540041.376281113	4249.75472557004	8.71888726207906	39.5622254758419	3.19960387725549	182670.225475842	3047.30709965414	683	6.1	12.3	1.8	12	11	0.7	27.1	8.5	4	5.6	11.6	5.4	16.7	16.5	21.1	2082795	108306.54	1509.99	357.34	14.8	8.2	4.2	14.9	17.7	5.9	5.7	11.3
1	E12	2	ARID1B	NM_017519	sample	18.4782608695652	106.641304347826	8.47837229100238	553054.096014493	4135.3996830689	8.52536231884058	36.5778985507246	3.16224684226709	155063.760869565	3036.10283859138	552	6.9	11.1	0.9	9.1	7.8	0.4	21.2	8.9	1.6	10.9	10.9	2	18.7	16.1	21.2	2221927	108722.54	1516.41	353.28	15.9	7.6	3.6	10.5	17.6	5.6	6.7	7.8
1	E12	3	ARID1B	NM_017519	sample	17.8474576271186	101.4934086629	6.9065526244739	520247.981167608	4076.7072502861	8.92090395480226	39.6327683615819	3.08120337898491	167907.16007533	2740.08006630627	531	5.6	10.7	0.8	11.7	9.6	0.6	29.2	13.6	7	12.4	12.1	3.8	20	19	23.5	2142910.1	105665.4	1520.38	354.42	17.7	6.8	5.6	8.1	20.9	6.4	8.3	9.2
1	E13	1	ERCC4	NM_005236	sample	17.3872	88.1728	5.83575833456517	394649.8144	3757.64739163511	8.2368	38.1744	3.07251611348943	190300.0224	3103.15313645036	625	4.5	16.3	1	7.7	12.8	1.3	30.4	8.3	3.8	5.4	5.9	4.8	16	9.8	21.9	1679313	132274.16	1207.69	444.06	9.9	9.9	13.8	14.4	11.7	7.4	13.3	13.8
1	E13	2	ERCC4	NM_005236	sample	16.8273092369478	87.6847389558233	7.90650483275482	428899.554216867	3745.42557572988	8.6566265060241	42.2791164658635	3.20483601415866	203195.989959839	3104.16242575936	498	6.2	21.3	0.8	8.2	18.3	0.4	30.1	6.8	5.4	13.9	5.6	6.4	23.5	9	29.5	1898647	130836.98	1398.33	420.25	10.4	10.2	15.1	16.7	12.9	7	14.9	10.6
1	E13	3	ERCC4	NM_005236	sample	18.0721442885772	90.3346693386774	5.7638693470111	386937.953907816	3603.0705157006	9.17434869739479	43.3807615230461	3.404584615674	196160.851703407	2951.91747472894	499	6.4	11.8	1.2	7.6	11.4	0.6	27.9	12	7	14.2	8.2	2.2	25.5	12.8	28.1	1665772.9	120622.76	1227.57	417.6	11.4	7.8	11.8	10.2	14.6	6.6	15	11.2
1	E14	1	ATR	NM_001184	sample	9.99252801992528	63.0373599003736	9.90666417116879	440722.529265255	3714.5112313832	2.73972602739726	8.62889165628892	1.18752249340964	31941.300124533	1120.95834986129	803	9.2	31.8	1.1	10.2	27.4	0.1	61.9	3	8.3	2	6.5	12.8	2.9	8.8	3.2	1586088	82626.32	1465.63	341.29	8.6	32.3	4.1	31.6	13.7	13.2	7.1	15.1
1	E14	2	ATR	NM_001184	sample	9.73424971363116	56.4845360824742	8.1902390131154	364631.048109966	3554.24219118665	1.9942726231386	6.89347079037801	1.54263603065474	26588.6345933562	1032.02097351188	873	9.5	31.6	2.4	11.2	30.2	0.1	64.1	2.6	10.8	2.5	4.6	12.4	2.1	7.6	2.4	1330008	76283.67	1422.58	318.8	7.9	33.3	3.3	36.1	14.8	13.3	6.4	19
1	E14	3	ATR	NM_001184	sample	8.82067510548523	50.545358649789	7.00473455749922	324109.526371308	3232.67380355325	2.06223628691983	7.66561181434599	1.56362881177165	29727.6824894515	1057.43474104809	948	10.5	36	3.4	12.3	36.2	0.3	64.8	2.7	28.7	2.2	4.9	13.4	2.5	7.6	3.1	1179904.6	63840.22	1224.19	271.31	6.4	40.2	2.8	43.7	13	24.2	5.9	27.7
1	E15	1	STAG2	NM_006603	sample	16.9130434782609	96.3985507246377	6.19215724315552	454921.88115942	3770.33036205235	8.70144927536232	37.2057971014493	2.95974041327058	177526.407246377	3023.80499380163	690	5.2	13	0.9	6.1	12.9	0.9	29.6	9.6	3.3	7.7	9.6	5.5	16.2	11.9	21.9	1676209	112264.32	1101.1	356.53	9	10.6	6.7	14.5	9.4	11	7.7	15.1
1	E15	2	STAG2	NM_006603	sample	15.3815331010453	92.1376306620209	7.32952301027265	464176.440766551	3982.25238715087	7.65331010452962	33.7613240418118	2.88746521205451	155175.336236934	2789.70612039028	574	6.6	14.8	1.2	10.6	15.3	0.7	34	7.7	4.7	11	9.9	6.3	18.1	16.6	22.1	1794274	108734.18	1324.48	364.8	11	12.2	7	16.6	13.6	10.5	9.1	13.4
1	E15	3	STAG2	NM_006603	sample	16.4571984435798	93.5428015564202	6.7417526659876	434533.630350195	3755.4675202018	8.33657587548638	36.6556420233463	2.92887205231025	168975.704280156	2762.56826351053	514	5.3	12.8	1.2	8.8	12.5	1	32.7	12.5	12.3	13.8	13	5.3	19.5	17.3	24.9	1702108	114412.05	1220.04	379.25	12.6	12.1	8.9	12.8	13	7.6	11.5	11.1
1	E16	1	WRN	NM_000553	sample	16.6209439528024	97.8923303834808	7.61331350483705	629794.03539823	4397.17909426457	6.62979351032448	26.1828908554572	2.28199905097494	117603.283185841	2474.31328549703	678	7.7	17.7	0.4	14.6	14.2	0.3	37.8	9.3	3.5	3.8	10.9	5.6	8.7	17	13.4	2807055	114197.97	1869.52	379.05	24.2	8.6	6	11.7	25.7	7.8	9	9.3
1	E16	2	WRN	NM_000553	sample	15.1394302848576	84.0149925037481	7.15527582585735	498165.533733133	4290.11583076514	5.71964017991005	22.1049475262369	2.0399748429429	97531.2458770615	2246.5629882054	667	6.7	19.3	0.1	16.3	15.6	0.3	40.6	7.8	6.9	5.1	8.2	7.9	8.5	16.3	10.8	2423169	100233.36	1875.82	345.2	23.4	11.8	4.8	16.3	28	10.9	6.4	14.4
1	E16	3	WRN	NM_000553	sample	16.0910623946037	83.247892074199	6.80852413234272	486382.123102867	3968.39083658581	6.33726812816189	25.4350758853288	2.22479702464841	106227.193929174	2178.58586872261	593	6.7	19.1	0.8	12	16.4	0.3	40.6	11.6	13.5	6.7	7.9	6.1	11.1	13.5	13.8	2386242	98530.1	1675.51	331.79	23.9	15	5.1	14.8	27.7	12.8	5.4	11.5
1	E17	1	RF	NA	Neutral	14.9203389830508	87.271186440678	8.49706560423772	458036.281355932	4261.16811454988	7.09661016949153	31.3864406779661	3.03991000222825	154013.327118644	2953.97567778787	590	7.1	13.4	2.4	10.7	11.5	1	33.9	5.4	3.9	3.9	6.4	5.4	12.4	13.1	17.6	1839400	113597.86	1426.58	388.36	11	9.7	8	14.1	16.3	7.1	9.8	12.2
1	E17	2	RF	NA	Neutral	14.6049822064057	90.7419928825623	9.10714931014314	495933.542704626	4176.36725365202	7.31672597864769	32.144128113879	2.88659789858283	156985.222419929	2946.15038859918	562	7.1	10.3	0.9	8.4	10.5	1.1	33.3	6.6	3	8.9	8.5	3.7	14.4	12.8	22.2	1948791	118609.18	1387.86	425.22	11.7	7.7	6.9	12.3	14.4	7.5	8.2	10.5
1	E17	3	RF	NA	Neutral	14.6848381601363	83.4616695059625	6.7431194480106	407899.511073254	3798.21408199125	6.86201022146508	32.1413969335605	2.6869505183056	152346.131175468	2584.08980940046	587	7.2	13.5	0.9	7.2	11.6	0.5	38.5	7.8	9.4	9.2	7.8	4.8	17	12.8	21.1	1665265.9	109344.08	1217.93	365.99	10.1	11.6	5.3	9.9	12.6	9	7.7	7.3
1	E18	1	RF	NA	Neutral	15.7800369685767	93.2606284658041	6.98899961211737	475622.913123845	4161.10150322444	8.48798521256932	39.909426987061	3.27493658960506	197949.552680222	3299.52153398571	541	6.5	12	0.7	9.2	11.6	0.6	28.7	7	3	5.4	8.7	4.6	17.7	12.2	25.3	1836534	110988.68	1346.96	362.68	12	9.1	4.4	13.3	15.9	8.5	5.5	12.4
1	E18	2	RF	NA	Neutral	14.0018115942029	79.9873188405797	7.33396100670688	386469.074275362	3903.21919734483	6.64311594202899	29.8152173913043	2.68826466488863	142608.97826087	2693.00392725647	552	8.3	13.4	0.7	6.9	12.7	0.5	36.4	6.2	4	7.8	7.1	5.1	13.2	10.5	17.6	1624897	104289.56	1257.85	354.63	7.8	12.1	4.7	15.8	12.5	8.9	6.7	15
1	E18	3	RF	NA	Neutral	15.2820512820513	88.6941391941392	7.09495155817165	480804.752747253	3829.4191543908	6.87728937728938	31.1813186813187	2.69475183992717	140852.56959707	2597.97054483097	546	8.4	14.7	0.5	9.5	12.6	1.5	36.4	9.3	9.5	9.2	8.6	5.7	15.9	12.3	20.7	2149189	178446.18	1442.4	623.75	13.4	8.4	7.5	21.1	15.9	9	8.1	21.4
1	E19	1	RF	NA	Neutral	13.9270664505673	79.935170178282	7.94194005227258	405039.693679092	4134.72085391471	7.32414910858995	34.2803889789303	3.02396939483591	172452.001620746	2944.71320320806	617	9.1	15.6	1.1	10.9	12.2	0.5	34.5	5.2	6	3.4	5.3	7.3	14.9	10.7	21.7	1629321	112062.08	1402.84	382.48	8.8	11.3	7.8	17	12.3	10.4	10	14.1
1	E19	2	RF	NA	Neutral	21.9810298102981	116.355013550135	6.47709937537682	536200.005420054	3778.64502962321	5.35230352303523	19.710027100271	1.77938799576977	79340.6016260163	1976.38396769881	369	5.7	13.8	0.5	7.3	14.6	0.3	42.8	24.7	4.3	6	19.5	5.1	8.4	18.7	10	2011033	94217.75	1411.98	301.95	15.4	12.5	3.8	20.1	15.7	9.5	3.3	20.3
1	E19	3	RF	NA	Neutral	12.7645833333333	67.8354166666667	5.1847094662106	301885.804166667	3263.89851791277	6.68333333333333	31.4395833333333	2.82567196482506	141265.916666667	2582.21456919106	480	6.7	19.6	0.6	5	20.4	0.4	34.2	5.8	14.8	7.3	4.2	8.1	15.2	6	20.4	1281237.3	105150.21	969.07	356.94	5.6	14.2	5.4	9.2	6.9	14	8.5	6.7
1	E20	1	RF	NA	Neutral	14.4635416666667	82.2413194444444	5.70791801397368	411253.578125	3765.95555138736	7.58854166666667	34.8263888888889	2.77609448639561	172396.914930556	2793.55926469435	576	4.7	20.5	1.2	7.8	16.7	0.5	36.6	6.8	6.1	5.4	8.2	8.3	14.2	10.8	21	1652623	103054.63	1179.81	346.76	9.2	15.3	4.9	18.1	12.5	15.5	6.9	16.1
1	E20	2	RF	NA	Neutral	16.1092896174863	93.0746812386157	7.19429899584902	473239.091074681	4032.49958199826	8.15846994535519	37.344262295082	3.10622149444632	179049.054644809	3046.55785350089	549	6.6	13.1	0.7	8.7	10.4	0.5	29	6	4.2	10.2	8.6	4.7	18.4	14.6	26	1888240	112554.83	1350.75	372.33	12.6	7.8	6.7	11.7	12.9	6.9	7.8	11.3
1	E20	3	RF	NA	Neutral	14.0270700636943	68.9649681528662	5.54649479688217	290312.197452229	3473.06885517412	6.9187898089172	31.0111464968153	2.84819206537205	139161.554140127	2618.2861998487	628	6.4	18.8	0.8	7.8	16.9	0.6	34.2	6.5	11.5	8	4.5	4.3	15	8.1	19.3	1398793.5	102226.8	1154.84	346.65	8.3	11.8	4.8	11.6	12.6	9.4	6.8	9.7
1	E21	1	RF	NA	Neutral	15.645	89.7833333333333	7.68050943737856	470105.053333333	4081.64820294274	7.59333333333333	32.5816666666667	2.70602223711309	153021.436666667	2788.47295449703	600	7	17.2	0.8	9	14.2	0.7	33.8	7.8	3	4.5	9.3	4.2	12.8	13	16.7	1855016	110138.49	1425.51	365.32	10.7	13.2	6.5	14.7	15.2	10.5	6.3	12.8
1	E21	2	RF	NA	Neutral	13.812865497076	78.5684210526316	5.7934290636838	403100.573099415	3756.89787314505	7.24912280701754	33.2947368421053	2.95469065986643	162009.18128655	2928.54651232311	855	5.5	17.1	0.6	8.8	17.2	1.1	31.8	5.5	7.6	8.3	6.5	8.9	14.5	9.4	21.4	1720846	108146.22	1234.39	369.21	10.1	15.7	5.7	13.3	12.9	14	8.2	9.2
1	E21	3	RF	NA	Neutral	1	1.5	0.666666666666667	4840.25	1693.25	0	0	0	0	0	4	0	100	0	0	50	0	100	0	75	0	0	50	0	0	0	442435.5	41014.25	1608.74	250.71	0	25	0	50	50	0	0	25
1	E22	1	RF	NA	Neutral	14.9672131147541	87.1946721311475	7.42095742490831	451152.43852459	3927.23824935587	8.47950819672131	38.6741803278689	3.06309441397715	186076.987704918	2931.24590775554	488	6.1	17.2	1.6	9.2	16.2	0.4	29.3	6.6	5.1	6.1	6.4	6.1	17.4	11.5	21.3	1787435	108976.95	1336.37	362.55	9.6	10.7	5.5	13.3	9.8	9.4	5.5	10.2
1	E22	2	RF	NA	Neutral	15.0047619047619	87.8238095238095	7.90965997210707	455292.384126984	4010.84403510565	8.17619047619048	38.5619047619048	3.17544730380394	185076.696825397	3116.01504412585	630	5.7	13	0.8	7.5	11.6	0.5	28.6	5.7	3	10.6	7.5	4	20.3	11.7	26.5	1908983	115684.26	1311.76	395.47	10.2	9.4	7.5	13.3	13.2	8.3	9.2	11.6
1	E22	3	RF	NA	Neutral	9.5	332	37.5795454545455	2996428	8944.61560809457	12.5	62	5.56617647058824	178588	2861.80250783699	2	100	0	0	100	0	0	0	0	0	0	100	0	0	100	0	10659693.5	117589	5692.55	327.99	100	0	0	0	100	0	0	0
1	F03	1	OTNT	NA	Neutral	13.2451361867704	75.9338521400778	6.75177419525252	388456.483787289	3842.489139901	6.56549935149157	29.7289234760052	2.68132999005177	135739.915693904	2625.6804385613	771	7	20	0.6	8.6	15.8	0.5	35.9	4.4	3.8	2.2	5.1	6.1	11.2	8.3	15	1732682	104480.99	1339.92	347.31	8.8	8.9	3.5	12.6	12.8	8.8	4.5	10.5
1	F03	2	OTNT	NA	Neutral	14.4750499001996	82.622754491018	8.04962686353079	438138.157684631	3894.5108668964	7.16966067864271	31.9261477045908	2.64943323153421	149236.710578842	2604.25130980765	501	8.6	17.6	0.2	9.4	14.2	0.4	34.5	6.6	3.8	7.2	7	4	16	10.8	19	1786412	112909.27	1396.48	380.11	11.2	12	5	13.6	14.4	9	7.6	8.8
1	F03	3	OTNT	NA	Neutral	13.7945402298851	74.5431034482759	6.15256360612182	373910.409482759	3584.4783752646	6.18534482758621	27.1307471264368	2.52013105277453	115398.268678161	2339.35428476225	696	5.2	17	0.6	7.9	15.8	0.3	39.2	6.6	11.6	7	6.6	5.6	13.2	9.1	17.1	1685318.8	100999.25	1231.77	337.92	10.8	16.5	4.3	15.5	13.5	13.6	7	11.8
1	F04	1	OTNT	NA	Neutral	14.4507042253521	82.5070422535211	6.35243723785494	427799.078470825	3984.16130807768	6.85110663983903	31.635814889336	2.81487325113598	156633.026156942	2830.898240197	497	6	16.1	1.4	7.8	11.7	0.8	35	4.4	3.2	4.2	6.4	3.8	12.3	9.7	17.9	1828056	117072.68	1317.52	385.59	11.3	9.7	7.2	10.9	15.3	7.2	7.8	7.2
1	F04	2	OTNT	NA	Neutral	15.2996108949416	84.5136186770428	5.99937241998952	433659.815175097	3885.5548499263	7.18287937743191	32.431906614786	2.73573274630384	156107.252918288	2715.01285717598	514	4.9	19.5	0.6	9.1	16.1	0.6	36.8	7	5.1	8.6	7.6	5.6	16	13.4	20.6	1814403	108192.15	1358.51	376.06	11.3	11.7	6.4	16	15.2	11.3	9.7	12.8
1	F04	3	OTNT	NA	Neutral	12.6034188034188	71.8547008547009	7.57889927352986	363644.114529915	3658.67027386481	6.86837606837607	31.6700854700855	2.79496055616414	142002.745299145	2578.18762359351	585	7.5	17.8	0.5	7.9	16.4	0.3	36.8	4.6	15.2	8.7	5	7.4	16.2	10.3	20.5	1623615.8	96082.18	1239.6	331.23	9.9	14	4.8	16.2	13.5	13.2	6.8	12.8
1	F05	1	OTNT	NA	Neutral	14.0625954198473	82.9251908396947	6.70170231320076	397170.679389313	3950.87654805277	7.69923664122137	34.7740458015267	2.98265406690671	170331.454961832	3052.9183086967	655	6.4	15	0.8	8.4	13.9	0.3	29.2	5.3	4	3.8	6.6	5.5	15.3	10.7	20.2	1697232	114535.2	1256.55	381.08	9.9	11.1	5.5	14	12.8	9.9	7.8	11.3
1	F05	2	OTNT	NA	Neutral	15.087986463621	84.502538071066	6.38052001976555	408794.304568528	3816.20477594821	7.32994923857868	33.746192893401	3.06011187920107	155231.820642978	2926.96513011662	591	5.4	11.8	0.5	7.3	11.5	0.2	28.9	4.6	3.4	7.4	5.6	4.1	16.4	10.2	20.1	1733204	107157.33	1258.31	355.03	8.3	7.4	5.1	12	12.2	7.4	7.1	11.2
1	F05	3	OTNT	NA	Neutral	13.5975359342916	74.1724845995893	6.40511243615919	347951.722792608	3477.70073932978	6.66735112936345	30.1827515400411	2.60703471674104	135857.40862423	2518.53356782103	487	7.2	15.8	0.4	8	19.7	0.4	35.7	7	12.7	6.6	6.4	5.7	14.2	9.4	18.9	1534098.4	105791.01	1165.83	353.86	9.4	16.8	5.7	17.9	15.6	15	8.2	13.6
1	F06	1	OTNT	NA	Neutral	13.5090497737557	87.1425339366516	9.51420970788994	519804.608597285	4464.22197277222	6.82579185520362	31.7126696832579	2.65168616637169	153639.726244344	2608.84716157394	442	13.1	16.3	0.7	16.3	12.9	1.1	38.7	4.5	5	5.4	8.1	6.1	14.5	15.6	19.7	2058694	109181.99	1831.54	407.67	15.6	10.6	6.1	15.8	23.5	6.8	8.4	9.7
1	F06	2	OTNT	NA	Neutral	13.4219858156028	83.3404255319149	7.35751598698482	456842.264184397	3940.40179578296	6.96276595744681	33.5265957446809	3.03594279881446	166266.485815603	2853.38659422581	564	8.9	14.7	1.1	10.3	14.9	1.1	34.4	4.6	6.4	7.8	7.8	7.1	16.3	13.5	20.7	1884995	119227.71	1414.68	428.01	12.4	15.2	8.7	11.5	16.8	11.5	11.2	6.6
1	F06	3	OTNT	NA	Neutral	13.8289473684211	77.0808270676692	7.00227848744184	372572.84962406	3750.68789877076	6.27067669172932	30.2424812030075	2.60974263597068	135727.817669173	2332.0076560491	532	7.9	16	0.6	10.5	13.7	0.2	41.4	6.6	11.8	7.5	7.7	5.3	17.5	12.6	20.5	1658968.2	103695.31	1268.86	344.13	13.2	14.3	5.6	14.1	15.4	10.2	6.4	11.3
1	F07	1	OTNT	NA	Neutral	14.9829642248722	87.8228279386712	7.20280137529646	466082.487223169	3909.6115753071	7.21124361158433	33.7870528109029	2.92209461074145	169579.166950596	2934.23706372145	587	6.8	16.7	0.9	8.5	16.4	1	33.9	6.8	4.8	4.3	8.2	5.8	14.5	13.1	20.1	1845796	105557.16	1333.29	357.88	11.9	9.4	2.9	15.8	14.7	11.4	5.3	12.8
1	F07	2	OTNT	NA	Neutral	13.5461393596987	78.593220338983	7.33517271081917	383420.676082863	3753.58412115297	6.31073446327684	31.1129943502825	2.96531520765614	157669.787193974	2670.68810356104	531	7	17.7	1.5	9	17.3	1.1	38.6	4.3	5.5	6.2	6.4	6.4	16.6	9.2	20.2	1668452	116661.55	1309.42	422.03	9.4	11.9	8.1	13.9	13	10.7	9.8	13.4
1	F07	3	OTNT	NA	Neutral	13.3761638733706	73.0111731843575	7.34191506733331	342828.482309125	3746.26608643616	6.45251396648045	31.3333333333333	3.16273511204452	144807.666666667	2751.66286887561	537	6.5	14.3	1.7	8.6	12.8	0.9	32.6	5.6	10.4	6.5	5.8	3.9	16.2	8.9	21.4	1615996.1	100220.14	1266.28	333.86	8.4	9.9	5.6	16.4	12.3	9.3	5.4	14.7
1	F08	1	OTNT	NA	Neutral	14.5421903052065	87.8150807899461	10.0979575801705	499882.759425494	4118.50605711639	7.57271095152603	34.9102333931777	2.73351668719843	176135.646319569	2881.64752095243	557	8.1	16.3	0.4	9.9	14.5	0.5	33.6	4.8	4.1	5	8.1	5.2	16	14	22.4	1965400	113783.16	1506.78	380.14	12	10.2	7.2	10.4	16	7.7	9	7.4
1	F08	2	OTNT	NA	Neutral	13.4003795066414	79.392789373814	10.1129079362627	436011.44971537	3905.6390211439	6.99051233396584	32.3074003795066	2.77405901936949	159076.590132827	2716.01509011287	527	8.5	19	1.5	11	15	0.4	36.1	5.7	6.6	8.2	7.2	8	16.3	14	19.7	1872158	101544.49	1470.62	350.73	13.5	13.3	5.5	15.4	15.9	9.5	7.2	12
1	F08	3	OTNT	NA	Neutral	11.7615384615385	69.2861538461539	7.34940924726574	370125.196923077	3713.37752771317	6.05846153846154	29.6030769230769	2.81661827346248	135543.233846154	2554.65576684823	650	8.3	18.3	1.2	10.5	16.9	0.5	36.6	4.3	15.5	5.5	5.4	8.5	14.2	9.8	18.2	1622982	94342.35	1311.88	344.65	10	16.9	5.4	23.5	14.3	12.3	7.2	20.5
1	F09	1	PTPRB	NM_002837	sample	15.2881355932203	83.8830508474576	7.50638567076922	407830.045762712	3944.31166220989	7.5728813559322	34.0491525423729	2.94272903740048	169589.625423729	3004.32506361588	590	5.6	16.8	1.9	6.8	11.9	1	31	6.4	3.7	3.6	6.6	5.1	13.2	9.3	18.8	1762550	116260.89	1330.14	387.33	9.2	10.7	4.7	11.2	14.4	9.5	5.9	9.2
1	F09	2	PTPRB	NM_002837	sample	14.1353535353535	83.0383838383838	7.27212398076065	435956.523232323	3831.38734854573	7.22424242424242	31.8545454545455	2.74788061296881	145246.484848485	2633.5117639907	495	8.5	18	1.2	10.3	18	0.2	35.4	5.3	6.7	8.1	5.3	7.3	15.8	10.7	19.4	1867620	109187.17	1378.51	359.78	11.7	14.3	6.7	12.5	13.1	11.3	6.5	9.1
1	F09	3	PTPRB	NM_002837	sample	16.2438016528926	87.9070247933884	5.66428833186674	437232.115702479	3611.84016889571	7.66322314049587	35.3264462809917	2.577741080425	154245.911157025	2481.69163288173	484	4.3	14.5	0.2	7.6	17.1	0.2	35.5	11.4	8.3	11.2	9.7	4.1	17.4	12.8	20.7	1796125.5	106131.51	1246.65	355.36	11.4	9.9	5.6	11.2	14	8.5	7.6	9.7
1	F10	1	WAS	NM_000377	sample	17.3827392120075	101.112570356473	5.92937194302802	548954.478424015	4166.3115022699	8.06003752345216	35.108818011257	2.86492549232004	160209.397748593	2887.94323789855	533	5.6	14.1	0.8	10.1	11.8	0.2	30.2	7.5	3	5.6	10.1	3.9	14.6	17.4	19.3	2131195	114201.88	1434.58	368.9	13.9	9.8	7.3	13.3	16.1	4.9	7.5	12.6
1	F10	2	WAS	NM_000377	sample	16.4027149321267	96.8619909502262	6.91553611587789	533428.135746606	4219.78256876421	7.8710407239819	35.8054298642534	2.92835067702304	174868.798642534	2989.07791430155	442	5.9	12	0.9	11.3	10	0.5	30.1	6.8	3.2	12.2	9	3.8	19.9	14.5	24	2187403	127471.1	1512.84	423.17	16.3	7.2	10.6	12	18.3	4.1	16.7	9.7
1	F10	3	WAS	NM_000377	sample	14.7618147448015	88.8922495274102	9.70927996422412	456952.890359168	3926.27582227917	7.38563327032136	36.1001890359168	3.12933590344383	173559.404536862	2865.005853953	529	8.7	12.1	0.8	10.2	16.8	0.8	31.9	7.8	10	9.6	9.3	4	18.5	14	23.3	1777393.7	101491.77	1444.65	346.1	12.7	15.9	6.4	16.1	15.5	14.7	8.3	14.6
1	F11	1	ODAM	NM_017855	sample	15.4586709886548	87.4132901134522	7.31323295376154	418483.771474878	3998.82432261972	8.18476499189627	39.3922204213938	3.25573934098329	199274.975688817	3132.99077962655	617	7.5	16	1.8	7.3	12.8	1.3	27.9	6.5	3.6	6.3	7.3	4.4	17	11	22.2	1685175	115781.25	1332.46	379.08	9.4	8.8	7.5	13.5	12.5	9.4	8.4	12.2
1	F11	2	ODAM	NM_017855	sample	15.9026369168357	89.9898580121704	6.18548045145743	420919.939148073	3794.94035258345	7.71805273833671	36.6612576064909	2.90123613875873	180498.172413793	2931.95695214372	493	5.1	13.2	1	7.9	14.2	1.2	33.1	7.1	3	10.5	7.3	4.3	20.7	12.2	22.9	1780535	120660.83	1204.16	412.15	12	9.1	8.9	13.8	12.4	9.7	8.1	10.5
1	F11	3	ODAM	NM_017855	sample	14.9218106995885	83.3230452674897	7.36346156440321	403142.199588477	3869.36820329541	7.48971193415638	36.6275720164609	2.92701359474068	178839.152263374	2717.10771489179	486	7.2	11.1	0.8	9.9	10.3	0.4	35.2	8.8	8.6	10.5	8.6	1.6	20.4	14.2	25.1	1774510.4	110313.59	1304.78	352.09	12.6	8.4	7.6	15.4	15.8	7.4	7.4	14
1	F12	1	BRIP1	NM_032043	sample	14.949177877429	82.152466367713	6.63253303638723	396083.834080717	3836.97032952135	6.40807174887892	25.3318385650224	2.43063657900414	117371.059790732	2650.41869818239	669	5.1	19	1.5	7.2	17	0.4	36.6	6.1	6	1.9	6.6	8.4	7.5	10.3	13.2	1659449	116154.42	1247.37	398.79	8.7	11.2	7.9	15.4	12.9	11.7	10.5	10.6
1	F12	2	BRIP1	NM_032043	sample	14.7552083333333	88.0364583333333	8.36919641293124	461017.934027778	3974.70334437426	6.62152777777778	25.9027777777778	2.68417711473656	119290.78125	2776.3024871762	576	7.1	15.1	1.7	8.9	14.9	0.7	29.9	5.9	4.9	6.2	8	5.2	9.4	14.6	11.6	1922430	114033.67	1443.22	377.07	11.6	11.3	8.9	14.4	14.2	9.4	9.9	10.8
1	F12	3	BRIP1	NM_032043	sample	13.7079510703364	74.3211009174312	6.72216114977771	350848.237003058	3669.63454716824	5.59174311926605	22.2706422018349	2.22963860410872	89953.6116207951	2199.40062933814	654	8.3	17.4	0.5	9.2	17.6	0.6	39	4.7	15.1	4.4	6.4	7	9	10.6	11	1524611.5	96687.29	1347.8	336.55	9.9	14.5	6	19.7	15	10.1	7.6	15.6
1	F13	1	ATRX	NM_138270	sample	14.5856929955291	81.0119225037258	7.22625845884529	396142.880774963	4007.53247262946	7.3204172876304	33.3204172876304	2.74233013293092	167197.041728763	2877.50867871688	671	6.3	17.9	1	7.6	14.3	0.7	34.9	5.7	3.3	4.9	4.8	5.1	14.3	9.5	20.3	1669941	124348.26	1368.89	439.54	9.8	9.8	10.3	13.4	13.1	8.6	12.2	10
1	F13	2	ATRX	NM_138270	sample	13.4012441679627	78.0171073094868	8.69949557869936	406849.143079316	3653.23753819848	7.89113530326594	37.0808709175739	2.83777971578004	184067.153965785	2842.18525454012	643	6.1	24.6	0.5	9	22.4	0.6	35.3	4.2	14.8	11.8	6.4	16	20.7	11.2	25.5	1751884	119887.24	1371.13	407.92	12.3	15.9	10.3	18.2	14.9	14.3	12.8	13.2
1	F13	3	ATRX	NM_138270	sample	17.7359667359667	94.7110187110187	7.09414515094562	435600.172557173	3762.18683310245	8.88565488565489	41.4948024948025	2.9776411511319	194006.311850312	2869.98486271907	481	5.6	11	0.8	8.1	9.4	0.2	32.2	12.3	5.8	13.1	9.8	2.1	22.5	13.1	27.9	1863189.6	128407.77	1363.9	412.71	12.3	6.9	14.3	11.9	14.8	8.1	14.6	10.8
1	F14	1	PLXNB2	NM_012401	sample	15.906374501992	97.8924302788845	7.17718662251905	519590.609561753	4357.41348122605	8.16733067729084	44.7709163346614	3.67926493192714	248188.38247012	3438.57334319176	502	9.2	14.1	4	12.5	12.5	1.6	28.7	5.8	2.8	5.4	9.8	4.6	23.1	19.1	29.5	1990203	109477.26	1425.21	360.01	15.9	10.6	5.6	12.4	19.3	6.4	5	9
1	F14	2	PLXNB2	NM_012401	sample	16.4591194968553	106.197064989518	7.98534517753173	636491.161425577	4578.08500275566	8.86163522012579	44.5408805031447	3.3150584397956	236681.540880503	3210.18098577412	477	11.5	11.7	1.7	15.1	9.2	2.1	30.4	7.5	3.8	13.2	13	4.8	24.9	23.5	30.2	2384399	103821.45	1727.5	349.56	19.5	11.1	5.2	17.8	23.9	7.3	7.3	12.4
1	F14	3	PLXNB2	NM_012401	sample	14.017130620985	88.6316916488223	6.72095120812115	492111.177730193	3819.65051709702	7.34475374732334	40.0920770877944	3.33294126135563	208422.389721627	2947.88666704459	467	8.1	22.5	1.3	12.8	20.6	1.3	36	7.9	17.3	10.3	11.6	15.2	22.3	18.8	27.4	1936009.8	89368.99	1399.64	292.04	17.3	16.3	5.1	28.5	18.2	10.9	4.9	26.6
1	F15	1	ZMYM2	NM_197968	sample	15.8034188034188	93.7371794871795	8.09699792315904	475319.311965812	4249.62967852726	8.16452991452991	38.1388888888889	3.31480245489225	183010.788461538	2990.86496229858	468	7.9	11.5	1.7	9.8	10.3	0.9	30.6	5.6	3.6	4.9	7.7	4.7	18.6	12.8	23.1	1837734	103075.36	1454.35	349.53	12	9.6	3	14.7	15.8	4.9	4.9	12.2
1	F15	2	ZMYM2	NM_197968	sample	16.9045725646123	93.9363817097416	8.17168018295786	476180.821073559	3957.71653631707	8.29224652087475	38.7673956262425	2.87585754641945	183615.510934394	2814.1296082074	503	5	14.3	0.8	8.3	14.7	0.6	33.4	10.1	3.8	13.1	8.5	4.6	22.5	14.3	24.7	1902184	103966.83	1335.58	335.47	12.5	10.7	4.6	12.5	15.7	10.9	3.8	11.3
1	F15	3	ZMYM2	NM_197968	sample	15.0764617691154	87.6371814092954	7.26372498522033	453016.448275862	3904.20965374487	6.87706146926537	31.0629685157421	2.93919421675596	141336.656671664	2659.36802385025	667	7.6	15.1	1.9	10.5	15.4	1	35.5	9.9	12.6	8.1	8.7	4.6	15.9	13.8	20.8	1797995.1	95181.62	1330.7	324.68	12.7	16.6	3.4	19	16.8	15	5.8	17.2
1	F16	1	MBD1	NM_015845	sample	16.0706806282723	96.979057591623	7.89979208544433	513454.264397906	3995.34016652412	8.86649214659686	43.761780104712	3.18605202284838	240582.623036649	3090.46028699924	382	6.5	18.3	1.8	8.6	15.2	1.6	33.8	8.1	6	8.6	11	8.1	22	17.3	27.5	2073051	111137.08	1303.88	391.1	15.7	11.3	5.5	11.5	15.4	9.2	5.5	9.9
1	F16	2	MBD1	NM_015845	sample	16.8789237668161	100.614349775785	9.01296836894124	527163.69058296	4187.22526853212	7.73766816143498	39.3811659192825	2.87470375397949	201994.450672646	2790.47583497788	446	7.8	12.6	0.9	11.2	11.2	0.4	37.9	6.3	3.6	10.8	10.8	4.3	21.3	17	27.6	2133486	104814.18	1550.14	330.35	18.4	7.6	5.4	16.8	19.7	6.5	4.5	16.1
1	F16	3	MBD1	NM_015845	sample	13.8355855855856	81.8175675675676	7.51111859250438	412268.768018018	3878.53251039025	5.58783783783784	27.9234234234234	2.25009509972318	133442.894144144	2052.57688985675	444	9.7	15.8	0	12.2	16.7	0	49.3	7	14	7.9	7.2	6.3	15.8	13.1	18.5	1637265.7	91370.31	1340.4	307.95	10.4	11.9	3.4	16.9	14.2	11.7	4.1	15.5
1	F17	1	OTNT	NA	Neutral	15.2930728241563	91.436944937833	8.52799605281074	518723.090586146	4224.22577594147	7.94316163410302	35.1705150976909	2.92940963972865	167448.289520426	2878.22071219181	563	7.5	13	0.9	11.5	11.5	0.2	32.9	6.9	4.8	4.3	8.9	6	15.6	12.8	21.3	1946979	109698.4	1631.85	377.18	11.7	10.1	4.8	13.9	17.2	8.3	7.5	10.3
1	F17	2	OTNT	NA	Neutral	14.082962962963	82.0696296296296	7.57386292114779	439334.493333333	3845.45507590822	7.83407407407407	35.8918518518519	2.97155992003907	164331.294814815	2748.73985758121	675	7.9	18.2	0.6	9.5	16.7	0.3	32.6	7.1	5.8	10.8	8.7	7	18.8	11.4	22.4	1824697	97990.13	1383.3	337.9	11.6	13.3	4.6	19.3	15.3	9.2	7.6	17.8
1	F17	3	OTNT	NA	Neutral	14.6637781629116	80.9722703639515	8.21339170409613	411635.566724437	3930.4976726645	7.92374350086655	36.4090121317158	3.14070365658653	172880.064124783	2894.37213006116	577	7.8	13.3	1.9	10.2	11.1	1	32.4	7.3	11.1	9.9	7.6	3.5	17.2	11.8	25	1760338.5	111261.33	1377.68	367.3	11.3	7.5	6.1	11.1	13.9	8.3	7.3	9.2
1	F18	1	OTNT	NA	Neutral	14.9064748201439	85.8543165467626	8.05120917266358	452073.467625899	3996.17226182729	7.77158273381295	35.6384892086331	2.97457495923929	167792.260791367	2790.89636281147	556	6.5	17.6	0.9	9.7	16.4	0.4	31.8	5.4	4.3	5.4	7.7	5.8	16.4	12.2	21	1777623	99085.4	1386.6	348.29	11.9	11.9	3.1	16.2	14.4	9	6.8	13.5
1	F18	2	OTNT	NA	Neutral	14.0203442879499	79.4866979655712	7.27550174080797	388494.341158059	3820.99960135703	7.29733959311424	34.510172143975	2.92679986757273	168652.369327074	2841.54812776438	639	6.1	14.1	0.8	7.4	13	0	33.8	5.8	4.2	8.1	5.2	4.7	17.4	9.1	22.4	1612479	102494.72	1253.6	347.51	10.3	12.2	3.8	13.5	12.8	12.1	5.6	10.8
1	F18	3	OTNT	NA	Neutral	14.7765151515152	79.9861111111111	6.78748165513244	388114.868686869	3669.46020717987	7.35984848484848	33.4204545454545	2.95837708713893	155527.705808081	2863.91781020362	792	5.7	17.4	0.9	9.6	14.1	0.8	30.9	8.7	11.7	7.2	7.2	5.8	15.9	10.5	22.2	1735498.9	102259.78	1272.84	341.92	10.6	12	5.3	14.8	15	9.2	6.8	13.1
1	F19	1	OTNT	NA	Neutral	15.4739130434783	86.0782608695652	8.03038929202294	434344.060869565	3954.80554529052	7.34782608695652	31.4840579710145	2.74801281930043	147415.053623188	2872.28489800321	690	6.5	15.2	0.3	7.7	13.6	0.4	30	7.1	3.5	2.8	7.8	4.5	10.9	11.3	15.7	1790977	106393.02	1290.77	355.15	8.1	10	4.6	11.7	11.6	8.3	5.9	12.2
1	F19	2	OTNT	NA	Neutral	14.7445887445887	90.8679653679654	9.23315157301363	501928.071428571	4100.46126523	8.13419913419913	37.8246753246753	3.04971593649946	184512.893939394	2985.40039272083	462	8.4	16.2	0.4	11.3	16	1.1	31.2	5.6	8	10.6	8.2	8.9	21	13.4	24.9	1926567	112995.79	1429.73	376.23	11	11.9	7.1	13.9	14.1	10.6	8.7	9.5
1	F19	3	OTNT	NA	Neutral	14.5756578947368	81.5427631578947	6.56339009601611	386860.814144737	3770.70248025861	6.78947368421053	31.1365131578947	3.04664197824802	141672.509868421	2653.69248078036	608	8.4	15	1.3	10.4	13.5	0.8	34.7	8.4	11.8	7.4	8.2	4.8	14.6	13.2	19.9	1557672.7	100773.71	1267.82	369.71	9.5	12	4.8	14	15.3	11.7	6.7	11.3
1	F20	1	OTNT	NA	Neutral	15.0144329896907	87.4226804123711	7.87128328590454	448749.531958763	4053.13179133604	8.34226804123711	37.9896907216495	2.89197012658495	186765.179381443	2958.2024114338	485	8.9	16.3	0.8	10.5	15.5	0.8	32	4.9	3.9	6.6	7.6	6	17.9	12.2	22.7	1733090	111526.4	1441.77	373.77	11.8	12.8	6.8	14.2	15.7	10.7	7.4	12.4
1	F20	2	OTNT	NA	Neutral	15.7226107226107	86.6806526806527	6.38388501454093	429335.815850816	3949.43947852519	8.34731934731935	38.3822843822844	3.01201916393498	178210.986013986	2815.68394630333	429	6.8	15.6	1.2	8.9	13.1	0.2	31	7	3	11.4	7.5	4	21.4	12.1	25.4	1745489	106431.49	1448.47	362.48	11.4	11.7	6.3	12.6	17	7.2	7.5	10.5
1	F20	3	OTNT	NA	Neutral	14.922165820643	83.2267343485618	6.77121357315	426837.771573604	3683.2337015235	7.08967851099831	33.9780033840948	3.03171362167029	159976.983079526	2761.12643993722	591	5.4	15.7	0.5	8.8	14.9	0.7	32	9.1	10.5	8.1	8.6	5.6	15.7	12.7	21	1741389.5	101338.47	1236.58	345.91	11.3	11.5	3.4	10.2	14.4	12.5	5.1	8.1
1	F21	1	OTNT	NA	Neutral	14.4703557312253	81.4604743083004	6.70205516025246	402881.353754941	3724.79723456299	8.31422924901186	38.6857707509881	3.06008246823963	182401.638339921	2852.49475539744	506	5.7	16.6	1.6	9.1	19.8	0.6	31.4	5.5	5.3	5.5	5.7	6.5	19.4	10.5	23.7	1621608	94674.12	1300.38	321.78	9.3	18.8	4.5	22.3	14.2	15.4	5.5	20.2
1	F21	2	OTNT	NA	Neutral	14.6712802768166	84.757785467128	8.2824238106225	444898.465397924	3884.89446225087	7.11418685121107	30.5173010380623	2.75959414520373	135893.577854671	2718.2080962416	578	6.6	16.3	0.7	8.5	16.6	0.2	31	5.4	5.2	7.8	6.1	6.4	13.8	11.2	19	1743716	101892.5	1327.67	336.84	10.7	11.6	4.3	13.8	12.1	9.5	5.7	11.1
1	F21	3	OTNT	NA	Neutral	14.5056338028169	74.669014084507	5.70776820478176	325711.712676056	3510.48415758576	7.9830985915493	35.9901408450704	2.99390599323269	165423.412676056	2849.07781437192	710	5.4	15.5	1	6.3	16.2	0.7	30.7	8.3	11.8	10.4	6.1	4.8	17.9	7.9	23.9	1441610.9	102065.71	1134.82	362.83	7.2	12.8	5.1	14.6	10.8	11.8	7.5	14.9
1	F22	1	OTNT	NA	Neutral	11.8559892328398	68.8936742934051	6.56278831664947	358189.168236878	3173.85381764535	6.3028263795424	28.8411843876178	2.4177099176088	133567.788694482	2297.43782796484	743	5.1	31.2	0.9	6.5	32.2	0.3	43.6	5.1	19.9	3.6	5.2	22.2	13.1	8.2	17.6	1378037	82965.34	1068.53	285.88	7.9	30.8	3	34.2	11	32.2	4.4	30.7
1	F22	2	OTNT	NA	Neutral	14.5434782608696	82.2742474916388	6.73438580029106	401344.897993311	3776.34423709485	7.09698996655518	30.8478260869565	2.6778013077548	140161.403010033	2713.16572889416	598	5.5	12.7	0.5	7.5	13.7	0.3	33.6	5.7	3.8	6.7	5.9	4.3	14.2	10.4	18.4	1608300	106113.12	1158.87	358.83	8.2	11.5	5.9	12.4	12.2	10.5	8.5	11.2
1	F22	3	OTNT	NA	Neutral	14.3619834710744	81.4909090909091	6.71996970732849	410714.823140496	3680.52815883864	7.41322314049587	33.8314049586777	2.88931461757808	154617.753719008	2730.50280806082	605	7.3	15.9	0.2	9.9	17.2	0.7	32.4	6.9	10.7	9.1	6	4.8	18.2	12.7	23.5	1700190.7	105992.14	1213.49	383.76	11.6	14	4.6	12.2	14.5	14.4	6.3	11.2
1	G03	1	RF	NA	Neutral	13.6975425330813	78.3875236294896	7.18853670570464	393424.831758034	3975.09157617182	7.45368620037807	33.8809073724008	2.95664794201735	158869.427221172	2928.93488964254	529	6.6	18.1	1.1	9.5	14.6	0.6	31.4	4.5	4	4.7	6	5.5	15.3	9.8	20.4	1709756	111582.37	1334.08	385.27	10	9.5	6.4	14	12.5	5.7	10.4	11.2
1	G03	2	RF	NA	Neutral	15.7475345167653	90.0216962524655	6.20243663487674	453057.327416174	4054.5636149418	8.32938856015779	38.836291913215	3.05892687636409	183271.986193294	3038.88740797143	507	5.7	10.5	0.6	10.7	10.3	0.6	27.8	6.5	1.8	11.4	7.9	2.6	18.9	13.8	22.3	1787392	113706.54	1233.1	377.61	11.6	8.5	6.7	9.1	12.8	7.7	9.1	6.9
1	G03	3	RF	NA	Neutral	13.8049535603715	76.0835913312693	6.60991022271521	389309.297213622	3713.71220987841	6.18266253869969	27.7445820433437	2.57867072079406	117615.713622291	2329.08953810748	646	5.3	17	0.8	8.5	15.2	0.2	38.4	7.4	10.1	7	7.1	4.6	13.5	12.1	15.5	1728562.9	105246.18	1195.81	345.6	12.4	13.6	7	13	12.7	13.2	7.7	10.8
1	G04	1	RF	NA	Neutral	13.7758913412564	79.0373514431239	7.72864595343072	393447.721561969	4053.12653372845	7.18675721561969	33.7181663837012	2.85918176208295	169879.162988115	2981.71234619414	589	7.3	15.8	0.7	9	12.9	0.3	33.6	4.8	3.2	3.4	4.2	4.4	15.6	9.3	22.2	1627578	112855.42	1308	378.75	8.3	10	6.1	11.4	11.4	9.3	8	10.4
1	G04	2	RF	NA	Neutral	15.0374449339207	90.2180616740088	7.64974858435525	467222.581497797	4104.18199393381	8.00660792951542	36.8920704845815	2.93996005943942	182745.202643172	3137.30075700219	454	6.6	10.1	0.2	9.5	10.1	0.4	29.5	5.5	2.9	9.9	7.5	3.3	19.4	12.8	26.4	1899124	126277.56	1375.39	414.32	12.6	8.6	9.7	7.9	14.5	9.3	13	5.3
1	G04	3	RF	NA	Neutral	14.7113752122241	86.6281833616299	7.31070715295142	416025.947368421	3835.58513832938	7.91171477079796	36.4159592529711	3.04983944696999	169415.84040747	2965.80889588609	589	5.1	10.9	0.5	9	11.7	0.2	30.1	7.6	8.8	11.2	8.1	3.9	20	11.4	25.1	1682399.2	112002.96	1228.85	377.82	10.9	12.7	4.6	8	12.1	12.2	8.3	7
1	G05	1	RF	NA	Neutral	13.1702997275204	78.491825613079	6.82469013367378	396508.340599455	3875.27454539575	6.71662125340599	33.2615803814714	2.95822822589696	161477.401907357	2828.45287944642	734	7.4	18.5	1	9.8	17.2	0.5	35.8	4.1	6.1	3.8	6.4	8.2	14	10.9	18.1	1567422	114235.91	1237.64	402.55	7.1	15.1	6.1	14.7	10.8	13.8	8.7	10.4
1	G05	2	RF	NA	Neutral	13.9703315881326	79.6544502617801	5.92486604139025	359024.176265271	3753.42009797794	6.91797556719023	32.5619546247818	3.26424847539034	160847.970331588	2918.19412769295	573	5.2	12.9	1	6.1	11.2	0.5	32.3	3.5	4.2	8.6	4.2	4.5	15.7	8.7	20.4	1520893	110502.68	1158.26	372.76	7.7	11.2	6.6	13.6	10.5	9.8	9.4	12.2
1	G05	3	RF	NA	Neutral	11.7608695652174	69.5679347826087	6.13984713344009	381811.5625	3191.14496621156	6.67934782608696	31.7717391304348	2.58982976621512	149346.660326087	2329.39530717419	368	7.6	33.2	1.9	9	32.3	0.3	42.4	6.5	30.7	9	7.1	25	16.8	9	22.3	1640695.4	82845.78	1419.66	284.99	10.6	31.2	8.2	42.9	17.4	16.3	8.4	39.4
1	G06	1	RF	NA	Neutral	15.0989010989011	88.6923076923077	6.53368155460845	437625.064102564	3958.12803117084	7.22344322344322	34.0347985347985	3.25056376327894	170977.28021978	3012.53089345756	546	7.1	14.1	1.6	7.1	12.8	1.1	34.2	6.6	4	4.2	7.9	5.3	15.2	11.9	19.4	1827614	118099.78	1274.09	386.79	11	9.5	8.1	12.3	11.4	6.8	10.8	11.5
1	G06	2	RF	NA	Neutral	13.8773109243697	84.8957983193277	8.1082479074337	448974.789915966	4057.25096571825	7.30252100840336	38.4050420168067	3.15203291725808	198037.559663866	2906.33638174071	595	9.6	12.9	0.5	10.9	12.9	0.7	35	5.2	4.7	9.2	8.2	5.7	21	14.1	27.1	1838458	104524.92	1422.45	346.57	11.4	9.2	5	13.6	15	10.1	6.6	11.8
1	G06	3	RF	NA	Neutral	14.2201646090535	81.1255144032922	6.35116206103858	388874.565843621	3838.96072619154	8.12757201646091	40.4567901234568	3.28317743021654	198504.094650206	3083.47489046446	486	6.2	12.6	0.4	8.2	12.6	0.8	28.6	5.6	8.8	9.5	6.6	2.9	21.8	11.3	29.8	1699848.8	102601.09	1227.63	328.94	10.3	7.8	7	15.6	13.2	7	7.2	15
1	G07	1	RF	NA	Neutral	14.6336633663366	89.0574257425743	7.77609190430132	449088.83960396	4057.73519536693	7.65940594059406	35.790099009901	2.96346189709653	176415.104950495	3043.61993704848	505	9.1	12.7	0.6	8.9	12.7	0.4	30.3	5.5	3.4	4.6	8.7	5.1	15.4	12.7	18.8	1836271	120199.15	1324.03	390.84	11.7	7.9	8.9	11.5	11.1	7.7	8.3	9.7
1	G07	2	RF	NA	Neutral	14.0718232044199	83.5064456721915	7.02706131954412	422828.869244936	3898.50492663342	7.43093922651934	34.5156537753223	2.97319667830163	158566.780847145	2755.43271942067	543	8.3	14	0.7	9	14.2	0.7	33	6.3	5.2	8.5	7.4	6.3	16.8	11.8	21	1888130	103491.74	1361.71	350.41	12.7	10.9	5.5	16	16.2	9	7.9	15.3
1	G07	3	RF	NA	Neutral	13	75.7324414715719	6.63560005054282	372124.511705686	3762.13261410334	7.26588628762542	34.6036789297659	2.98565795697134	163871.14548495	2777.08714413628	598	7.7	15.1	0.8	9	15.4	0.7	33.6	5	12.5	7.9	6.5	5.4	17.4	10.2	22.9	1648480.1	96338.9	1292.56	337.2	11.9	13.2	4.5	15.9	15.4	11.5	7.4	14.7
1	G08	1	RF	NA	Neutral	15.1455223880597	90.7761194029851	7.82778142580439	471687.479477612	4016.1402355373	8.29477611940299	37.7555970149254	3.01548184562558	187114.496268657	3128.28506319198	536	5.6	13.6	0.9	8.6	11.8	0.4	28.2	4.5	3.4	5.2	6.3	3.7	16.4	11.6	22.2	1913980	123646.28	1339.37	409.32	11.6	6.3	8.2	9.7	12.7	5.4	10.3	7.6
1	G08	2	RF	NA	Neutral	14.6020761245675	86.9809688581315	6.951304718023	458677.863321799	4046.17210876659	7.7560553633218	36	3.11648701332565	180228.219723183	3002.84210818743	578	6.7	15.4	0.9	10	14.2	1.4	31	5.4	4.8	10.2	7.4	5.9	18.3	13.1	24.6	1859196	111763.34	1351.56	367.36	11.9	11.1	5.4	10.4	16.3	10.2	6.9	7.6
1	G08	3	RF	NA	Neutral	15.1854460093897	93.6854460093897	6.5084445302147	474103.464788732	3905.00164777047	8.15023474178404	40.1971830985916	3.33192288871116	201187.854460094	3015.9955703901	426	8	11	1.4	12.2	11.5	0.7	31.7	7.5	10.1	11.3	10.8	5.2	22.1	15.5	27.9	1945367.5	122420.28	1295.45	401.23	13.8	12	10.1	10.3	16.7	11.5	11.5	9.6
1	G09	1	BRCA1	NM_007298	sample	17.3932584269663	98.5749063670412	6.91274488773989	566322.187265918	4075.15861420701	3.66292134831461	9.30898876404494	1.26515965077256	36323.6816479401	1782.96138601893	534	6.2	16.1	0.7	12	15.2	0.2	46.3	11.8	3.4	1.1	12.5	5.1	0.9	15.9	1.7	2472455	104703.38	1649.85	352.71	18.9	12.4	5.8	19.9	21.3	7.3	7.7	13.9
1	G09	2	BRCA1	NM_007298	sample	15.4575971731449	90.1042402826855	7.749494420634	544379.609540636	4153.66676080688	3.41696113074205	9.22614840989399	1.54029664780284	40765.7261484099	1791.33895469344	566	7.8	16.1	1.8	15.7	18.9	1.1	50	9.2	3.7	2.5	11.5	4.9	2.3	17.7	3	2399844	107520.02	1732.94	380.83	22.1	17	7.2	16.6	24.4	13.4	10.2	11.3
1	G09	3	BRCA1	NM_007298	sample	15.8128205128205	98.2179487179487	7.81806004643302	616071.364102564	4259.61888363756	3.25384615384615	9.38974358974359	1.54233862678136	41330.3692307692	1706.0330771909	390	9.2	13.1	0.8	16.9	15.9	1.3	50.3	12.1	11.3	3.1	13.3	5.1	1.8	23.3	3.3	2803297.7	96538.04	1980.63	333.68	28.5	14.1	5.9	21.3	32.8	10.3	6.2	18.5
1	G10	1	ASXL1	NM_015338	sample	12.910447761194	81.7201492537314	6.93449216349175	465036.847014925	4029.45376916887	7.08582089552239	31.6399253731343	2.92601827946074	158598.304104478	2788.6509678513	536	10.6	20.3	2.6	11.2	21.6	1.1	35.6	2.6	9.3	4.7	8.6	10.4	13.8	15.3	20.3	1849881	113172.12	1410.66	392.5	14.6	13.6	8.2	18.1	18.3	14.2	9.5	16.2
1	G10	2	ASXL1	NM_015338	sample	14.3986928104575	88.4270152505447	8.1390643586268	470270.300653595	4084.56199635897	7.44226579520697	33.9128540305011	2.88560199326549	164784.795206972	2782.52944665072	459	7.4	14.4	1.1	11.3	14.2	1.1	35.5	6.3	4.1	10.7	9.2	4.6	17.2	15.5	21.1	1907245	119082.92	1485.34	395.77	15.3	10.2	8.5	13.1	17.9	10	13.1	10
1	G10	3	ASXL1	NM_015338	sample	11.8238255033557	72.3238255033557	7.60470749539144	401637.568791946	3891.66672799333	5.63926174496644	25.3875838926175	2.71673219345355	118339.793624161	2518.77953126417	596	10.4	15.9	0.7	11.4	13.8	0.3	37.4	5.4	14.4	5.2	7	5.5	11.1	10.2	15.6	1712352	101074.83	1330.77	358.73	11.1	16.8	5	15.4	17.8	12.9	8.9	7.9
1	G11	1	ASXL2	NM_018263	sample	16.062091503268	88.1813725490196	6.48241598400615	428669.29248366	3746.95333581496	7.86274509803922	34.8545751633987	2.82497524734701	163109.846405229	2927.34408846036	612	4.1	17.3	0.3	6.5	14.2	0.3	29.9	7	3.3	5.2	8.8	3.6	14.9	9.3	19	1804394	117777.49	1248.55	379.77	10.1	9.3	6.4	12.4	10.8	7	7	10.3
1	G11	2	ASXL2	NM_018263	sample	14.6817420435511	78.9865996649916	6.03560651837069	361549.644891122	3504.57536966185	6.04187604690117	25.963149078727	2.60981316939757	117717.747068677	2497.6384764979	597	4.4	17.9	1.3	6	20.6	0.7	37.9	7	5.4	7.2	6.9	6.7	10.9	9.9	15.4	1567585	111813.03	1108.04	372.96	9.4	14.7	7.4	14.7	10.6	13.6	8.4	10.2
1	G11	3	ASXL2	NM_018263	sample	13.8709122203098	72.7332185886403	7.02068315683172	350334.920826162	3447.51485450606	6.28743545611016	27.6506024096386	2.57896941474856	118701.629948365	2382.44634847819	581	5.9	21.2	0.7	7.9	19.3	0.2	38.2	7.1	12.9	6.2	7.1	5.5	13.6	10.5	17	1548039.4	108172.68	1131.63	379.99	12.2	15.5	5.7	13.1	14.1	19.3	7.6	14.5
1	G12	1	TP53BP1	NM_005657	sample	20.9981343283582	106.789179104478	6.5908463967007	463770.701492537	3704.21158332427	11.5298507462687	59.669776119403	3.74246830261065	305902.294776119	3394.51429096508	536	5	13.2	1.3	5.2	9.7	1.1	25	12.1	3	12.3	9	4.7	35.4	11.8	39.2	1657398	102473.32	1147.14	338.23	7.1	5.6	4.3	14.2	8	7.1	3.9	15.9
1	G12	2	TP53BP1	NM_005657	sample	19.9131147540984	109.008196721311	6.28826086369422	497524.670491803	3869.63353829106	11.0622950819672	56.1934426229508	3.66729661737794	285546.147540984	3421.48902221919	610	4.8	11.5	1.5	5.9	10.8	1.3	23.9	9.7	1.8	20.3	9.3	2.3	36.1	13.6	40.5	1690241	104706.87	1162.74	330.57	7.2	8	6.4	11.8	8	7.2	5.1	13
1	G12	3	TP53BP1	NM_005657	sample	20.2293906810036	102.68458781362	5.89244464344986	461607.356630824	3558.00016570907	12.1146953405018	61.831541218638	3.55929494755558	293577.227598566	3143.01060823365	558	5	17.7	0.7	7.9	14.7	1.1	25.8	14.2	8.4	28	10.9	4.3	41	15.8	43.5	1714077.9	96658.15	1136.88	311.2	9.5	8.8	3.8	12.9	11.1	9	3.6	13.8
1	G13	1	FAT1	NM_005245	sample	15.5239786856128	86.5612788632327	6.11714411844011	440083.927175844	3988.6707128711	5.99467140319716	23.4742451154529	1.95049473746217	101130.412078153	2153.52610808026	563	6.4	15.8	0.4	9.4	12.6	0.5	43.3	7.8	3.4	4.3	9.1	4.8	8.9	12.6	9.2	1776123	108594.21	1382.66	374.64	13.5	10.5	7.5	17.4	16.7	8.2	8.2	16
1	G13	2	FAT1	NM_005245	sample	13.7744874715262	78.8314350797266	10.1182251054566	403621.988610478	3879.52536318514	5.49202733485194	22.380410022779	2.22007339826252	101039.453302961	2071.03939978069	439	8.2	16.4	1.6	9.1	14.8	0.5	46.2	4.3	4.8	5.5	6.6	5.7	10.5	10.7	12.8	1625041	95062.9	1454.72	347.95	10	12.1	5.7	27.3	13.9	10.3	8.4	25.1
1	G13	3	FAT1	NM_005245	sample	16.8367346938776	94.5510204081633	8.48849449843596	497182.910714286	3935.13310969317	5.4719387755102	23.2397959183673	2.35230346975103	96979.487244898	1990.87123338737	392	6.6	12.5	0.8	10.7	16.1	0.8	45.4	11	7.7	5.6	14	2.6	11.7	17.6	14.5	1981959.2	104978.64	1497.3	374.91	17.3	10.7	5.6	16.6	19.4	13	7.1	15.8
1	G14	1	BAP1	NM_004656	sample	14.6321070234114	86.1505016722408	7.55178658190589	469818.568561873	4213.34873300166	7.44648829431438	33.3294314381271	2.68771116235262	164259.123745819	2806.41276503173	598	8.7	17.6	0.8	11.5	13.9	0.8	36.1	5.4	5	4.8	8.9	6.7	13.5	14	17.9	1979689	119784.5	1552.84	420.58	16.4	12.7	8.2	12.9	20.1	9	11.4	8.4
1	G14	2	BAP1	NM_004656	sample	15.6784702549575	89.1543909348442	6.35375231436435	455762.35694051	4063.77816525021	7.03966005665722	31.3597733711048	2.7735862647535	152918.964589235	2845.7497107077	706	7.4	16.9	1.1	10.2	13	0.7	35.7	8.4	5.5	8.6	7.4	6.4	15.6	13.2	20.5	1900346	117770.28	1367.19	403.98	12.9	12.9	8.5	12.6	16.3	9.8	12.3	9.3
1	G14	3	BAP1	NM_004656	sample	13.091922005571	77.3676880222841	8.16717531457198	395274.956824513	3966.88696632627	6.26044568245125	28.6197771587744	2.79351605167911	128630.438718663	2577.58531773507	718	7.2	12.1	1	10.2	11.4	0.6	37.5	5.4	13.1	5	6	5.7	13	11.8	17.7	1664253.1	105260.76	1376.29	369.05	11.6	13.2	4.9	11.7	17	11.3	8.6	8.6
1	G15	1	ZNF516	NM_014643	sample	16.8300653594771	102.9825708061	9.17395607504311	552740.28540305	4497.40370808498	7.59477124183007	35.4183006535948	2.90754082935308	184771.614379085	3000.20751979725	459	8.5	11.1	0.9	13.3	10.2	1.1	31.8	10.2	2.6	5.9	11.1	3.5	15.7	21.1	22.2	2129848	102309.23	1644.91	337.74	19.4	8.5	4.8	17.4	25.1	7.6	5.2	16.6
1	G15	2	ZNF516	NM_014643	sample	16.5597609561753	101.205179282869	6.97568977535648	594845.665338645	4513.486291618	7.59760956175299	33.7589641434263	2.94191173980688	165332.637450199	2996.46195083382	502	7.6	11.2	1	16.7	11.4	0.4	30.5	8.2	4.4	8.6	12.2	5	17.5	19.9	22.5	2481584	107473.3	1781.12	357.61	20.7	8.8	5.6	13.5	25.1	7.4	7.8	11.8
1	G15	3	ZNF516	NM_014643	sample	16.0840108401084	94.3577235772358	7.16847494953775	551061.395663957	4356.78284049677	7.10027100271003	33.4878048780488	2.86581498846147	161436.376693767	2671.45948332574	369	6.8	11.1	1.1	17.9	12.5	0	36.6	11.9	11.4	9.2	11.9	5.7	14.4	19.8	21.4	2480989.4	99843.05	1794.29	333.54	23	9.8	4.1	13.3	26	8.4	5.7	9.8
1	G16	1	GRIN2A	NM_000833	sample	14.4046345811052	85.1033868092692	9.88082959535643	464896.090909091	4275.15021767936	8.2174688057041	32.6345811051693	2.6988465031004	149839.962566845	2970.34820466173	561	8.2	15	0.7	11.4	11.1	0.7	28.3	6.4	3.7	5.7	7.7	5.3	10.7	13.4	17.5	1849962	110983.61	1503.28	365.91	12.5	9.3	4.3	9.6	15.5	6.4	5.9	6.4
1	G16	2	GRIN2A	NM_000833	sample	14.6159793814433	87.3092783505155	10.1073210628681	509500.291237113	4371.11826130834	8.20103092783505	33.798969072165	2.5802269331748	154683.538659794	2820.78880851275	388	9.5	13.7	0.3	11.9	13.4	0.3	32.5	5.9	4.1	11.3	5.9	5.4	16.8	13.1	21.9	2063225	120996.81	1711.56	398.28	14.4	5.4	9.8	8	17.8	4.6	8.5	4.4
1	G16	3	GRIN2A	NM_000833	sample	14.3171641791045	77.8190298507463	8.40438436648301	404874.384328358	3820.00950883309	7.03358208955224	29.2444029850746	2.72883440115419	128392.225746269	2715.76590719655	536	8.2	16.4	0.6	9.1	13.6	0.7	30	7.8	11.8	9	7.8	6.5	13.4	11.9	17.9	1641181	105855.81	1328.14	395.52	12.7	14.2	4.5	15.1	17	15.1	6.5	14.2
1	G17	1	RF	NA	Neutral	15.7301886792453	93.9075471698113	7.92206221779562	508636.769811321	4223.70568171646	8.37924528301887	37.5471698113208	2.98448293827152	187675.426415094	3240.33124788598	530	6.4	13.6	0.2	10.2	11.5	0.8	27.5	7.4	4	5.7	7.7	5.5	15.8	11.7	23.2	1956910	124213.76	1466.69	422.67	11.1	10.6	7.2	10.9	15.1	7.2	10.9	8.5
1	G17	2	RF	NA	Neutral	15.6476793248945	89.7995780590717	6.53435662655574	436189.525316456	3750.88474192079	8.5337552742616	39.168776371308	3.00348945757409	201256.567510549	3110.88288470019	474	5.5	18.4	0.4	7.4	16.9	0.4	31.2	7.8	5.5	12.9	9.3	6.5	20	12.2	27.6	1772693	111147.92	1204.95	358.33	9.7	10.8	6.5	11.6	12.2	9.7	6.5	9.9
1	G17	3	RF	NA	Neutral	15.8921001926782	88.5953757225434	5.68265339073262	421094.429672447	3737.88073481471	7.84778420038536	37.7976878612717	3.10322625682088	178599.882466281	2932.80419197225	519	4.2	13.3	0.6	9.1	12.5	0.4	32	10.8	9.2	8.5	9.4	4.2	20.6	14.3	24.9	1719659.1	98943.98	1203.72	327.48	12.1	12.5	3.9	16.4	15.2	11.8	5	16.8
1	G18	1	RF	NA	Neutral	14.9323308270677	84.1804511278196	6.71996810300251	426499.930451128	3943.07362950705	7.06203007518797	31.3496240601504	2.71240025917992	153183.330827068	2765.3327926855	532	5.5	15.2	1.1	9	13.3	0.4	36.1	6.8	3.6	4.7	6.4	5.5	13.5	10.5	17.7	1774594	111392.48	1248.19	370.68	10.2	11.5	7.1	14.7	13	10.9	9.4	12
1	G18	2	RF	NA	Neutral	14.8217054263566	88.5600775193798	7.37680204311814	454834.186046512	3914.20656021401	8.0968992248062	37.3895348837209	2.90263713552994	181919.271317829	2927.22251980485	516	6.4	15.5	0.8	8.9	13.8	0.8	32	6.8	6	14	8.5	6.2	20.3	14.1	25.2	1794604	116706.81	1290.41	389.73	10.9	12.6	6.6	7.9	13.2	10.1	10.1	4.8
1	G18	3	RF	NA	Neutral	15.3661087866109	90.3891213389121	8.74722825588783	453990.433054393	3963.34785043494	8.1234309623431	39.5669456066946	3.25409061776546	192606.974895397	3044.64825550037	478	6.7	10.7	0.6	10.5	10.3	0.6	29.7	8.2	10.7	10.3	8.8	4	23.8	15.3	30.3	1864697.5	101704.74	1328.33	327.72	14	11.1	5.6	16.9	15.1	10.9	6.1	15.7
1	G19	1	RF	NA	Neutral	14.874363327674	87.1595925297114	6.84655505160863	439278.14770798	3953.31814429985	8.05602716468591	35.8098471986418	3.01681948173213	174105.862478778	3127.79028000099	589	5.4	15.4	1	6.8	12.7	0.5	27.3	5.9	4.8	4.9	5.9	6.5	15.1	9.2	20.9	1795569	122761.84	1271.98	409.69	9	9.3	5.9	7.8	11.5	10.2	8.3	5.1
1	G19	2	RF	NA	Neutral	14.8983364140481	87.0388170055453	7.56534822608697	439737.510166359	3894.85677586888	7.74861367837338	35.3068391866913	2.78011632068176	171284.953789279	2815.00622840554	541	6.3	11.6	1.1	8.7	15.3	0.6	36.2	5.9	4.4	11.6	7.8	4.6	18.7	10.4	23.1	1663452	102810.8	1324.48	346.16	10.4	15.3	7.6	24.2	13.3	12.6	10	24.2
1	G19	3	RF	NA	Neutral	14.1785714285714	81.5931677018634	7.430605963606	411572.663043478	3944.98777191345	7.51863354037267	36.3245341614907	3.35655535957837	178180.695652174	2898.30608915375	644	8.5	11.6	1.9	10.1	10.2	1.2	33.1	7.3	11.3	10.4	7.3	4.2	19.9	12	24.4	1621598.6	103615.7	1337.94	363.61	8.7	11.8	4.8	12.1	14.4	10.7	7.9	11
1	G20	1	RF	NA	Neutral	15.47261663286	98.3853955375254	8.8441954162773	566508.855983773	4468.2448700295	8.89655172413793	41.5943204868154	3.3307773983255	208484.539553753	3289.99357525876	493	9.1	10.8	1.2	13.6	9.7	0.6	27	6.9	3	6.5	10.1	3.9	18.7	16.8	25.8	2013290	117336.81	1555.37	391.65	16.4	9.9	7.7	13.2	19.1	9.1	9.7	12.2
1	G20	2	RF	NA	Neutral	14.0076045627376	83.0456273764259	7.15390962529692	445990.359315589	4055.30424654149	6.5532319391635	28.7015209125475	2.64458414967934	139681.41634981	2620.13952474258	526	7.6	14.8	1	9.9	14.4	0.6	38.6	6.1	4.2	7.4	7.8	5.1	15.4	12.5	19.2	1741055	107346.06	1396.27	377.19	11.4	16.3	5.7	16.7	15.4	9.9	9.5	12.5
1	G20	3	RF	NA	Neutral	13.5657276995305	77.2276995305164	6.86961529192429	369646.248826291	3846.53371768612	6.69483568075117	30.8732394366197	2.882001037603	144576.741784038	2738.42643067126	426	7.7	11.3	0.9	9.2	12	1.2	34.7	7.5	10.1	7.7	7	4	13.4	12	18.5	1554598.3	111431.61	1252.51	380.38	9.6	11.3	8.5	12.4	14.6	10.6	11	12.9
1	G21	1	RF	NA	Neutral	13.8086592178771	74.9608938547486	6.01419446954079	351264.927374302	3774.86143911746	6.73324022346369	29.5446927374302	2.8111718143223	145552.041899441	2807.09486297126	716	6.6	20.3	1.3	8.1	17.7	1.1	35.2	5	5	3.8	4.5	7.1	11.2	6.8	17.3	1408709	108451.97	1128.3	375.86	6.8	19.4	4.7	13.8	10.5	17.5	6.4	14.1
1	G21	2	RF	NA	Neutral	14.0909090909091	81.6969696969697	7.66028133055097	389239.550802139	3895.63323045853	7.55258467023173	33.8538324420677	3.02701133137906	162184.103386809	3006.33996073497	561	6.4	14.6	0.5	7.3	15.3	0.4	30.7	5.5	4.1	9.4	5.9	4.8	17.3	9.4	23.5	1584180	106579.3	1241.31	349.36	10.2	12.3	7	17.1	11.1	10.9	8.2	15.3
1	G21	3	RF	NA	Neutral	14.8224755700326	83.8680781758958	6.21839969383822	400457.429967427	3726.38126426998	7.40553745928339	33.5879478827362	2.80706176918329	153832.949511401	2748.22314845082	614	5.2	12.4	0	8.6	12.2	0.5	34	8.3	10.3	9.4	7.2	5.4	16.4	11.7	20.4	1603222.7	97926.49	1110.34	342.84	10.4	14.7	6.4	22.3	12.2	14.7	7.3	20.2
1	G22	1	RF	NA	Neutral	15.1728665207877	87.6564551422319	9.04655914581589	464257.501094092	3905.83381184075	8.65207877461707	39.382932166302	2.90224119280709	190509.98249453	2946.4197279221	457	7.2	17.3	0.9	10.1	19	0.7	32.6	7.2	4.2	5.3	8.1	5.3	18.6	12.3	24.7	1676517	113767.51	1294.43	383.16	10.9	18.8	6.6	11.8	13.6	21.9	9.6	10.9
1	G22	2	RF	NA	Neutral	16.132183908046	99.2298850574713	8.29643069458322	584770.175287356	4113.45431135931	6.33620689655172	28.2040229885057	2.40538132825353	132764.623563218	2167.72111517348	348	10.9	13.8	1.7	14.4	16.4	0.6	46	9.2	4.3	10.3	12.1	5.2	13.2	17.2	16.1	2027059	99358.49	1573.64	349.09	15.5	14.7	4.9	14.7	20.4	10.6	8	10.3
1	G22	3	RF	NA	Neutral	14.7146341463415	89.780487804878	9.23640087071494	489384.126829268	4209.63101721642	7.5	35.0024390243902	3.055135879181	166403.448780488	2817.80776182014	410	9.3	12	0.5	14.9	10.7	0.2	33.7	8.3	12	11.2	10.5	4.1	16.8	15.6	24.9	1930426.4	112265.27	1461.75	371.73	15.9	13.2	7.1	13.2	20.7	11.2	9.5	11
1	H03	1	CHEK1	NA	Positive	11.3351351351351	164.668468468468	51.0168595967919	1910362.28828829	6919.76452170429	1.8036036036036	7.63063063063063	1.15166603355394	31000.0954954955	823.848391063614	555	35.3	14.8	2.3	37.1	10.8	0.4	73.7	5.2	3.8	1.4	31.2	5.9	2.5	35.3	2.5	6413969	78374.3	4879.66	298.67	35.7	15.7	3.1	29.7	49.5	4.7	4.3	22.3
1	H03	2	CHEK1	NA	Positive	10.5215419501134	155.700680272109	51.4143064259306	1787741.06802721	6847.48333661258	2.70975056689342	10.1541950113379	1.26884080140051	43074.664399093	1196.14960450017	441	34.2	12.5	1.6	37.9	11.3	0.2	62.1	4.5	3.9	3.2	28.8	4.5	4.1	34.2	4.3	5679170	80751.43	4541.04	314.06	33.3	15.6	2.5	25.9	42.2	8.6	7.3	22
1	H03	3	CHEK1	NA	Positive	11.4630541871921	170.172413793103	56.1225770958205	1984926.36206897	6752.48654047717	1.32758620689655	4.11330049261084	0.905130371778769	14904.9088669951	774.742339205833	406	34	13.3	1.5	37.9	12.6	0.5	72.7	7.6	20.7	0.5	34.2	3.4	1	36.7	0.7	6648995	76226.27	4782.38	290.77	36	16.7	2.2	22.2	46.3	8.1	3.2	13.1
1	H04	1	CHEK1	NA	Positive	12.169877408056	156.073555166375	46.9008701712861	1725139.91768827	6656.02228897153	2.56042031523643	8.6199649737303	1.31712540371638	34649.9019264448	1305.8442529872	571	32	13.1	1.1	36.1	9.3	0	56.9	6.3	4	0.7	29.1	5.6	1.9	34.7	3	5806135	82135.32	4397.42	309.56	32.6	16.8	2.5	27	43.1	4.4	4.2	17
1	H04	2	CHEK1	NA	Positive	10.2202247191011	175.307865168539	62.0514833039579	2093281.02247191	7544.37439723517	2.32584269662921	7.80898876404494	1.1873627079178	33371.8651685393	1131.48360931707	445	42.2	12.4	1.6	44.9	10.1	0.2	64.3	5.4	5.2	2.5	34.6	5.4	2.5	42.7	3.8	6737281	81107.16	5458.75	325.36	41.3	18	4.3	29.2	53.7	5.8	9	18
1	H04	3	CHEK1	NA	Positive	10.7583333333333	147.758333333333	43.3449554335507	1666149.51111111	6230.51444989682	1.95555555555556	6.575	0.966319900262754	24448.6194444444	868.392163581451	360	29.4	15.8	0.8	34.2	15.8	0	67.8	6.1	21.9	2.2	28.1	5.6	2.2	32.8	3.1	5594230.2	79303.86	4094.86	298.4	31.4	18.9	1.4	22.2	39.2	13.6	3.1	11.7
1	H05	1	CHEK1	NA	Positive	10.5145067698259	162.183752417795	52.5106206828014	1911605.74081238	6755.13999303703	2.18762088974855	7.03868471953578	0.951058830539729	28065.3249516441	954.082625942912	517	34.8	19.1	0.8	37.3	15.1	0.4	68.5	6.4	7	1.4	31.9	10.1	2.1	36	2.7	6303757	83675.23	4569.41	334.36	36	17.6	1.7	23.6	42.7	6.8	2.1	16.1
1	H05	2	CHEK1	NA	Positive	11.2610966057441	151.046997389034	50.4824354954709	1677737.61879896	6646.46897841586	2.15143603133159	7.73629242819843	1.09913687418163	29848.8668407311	935.900667112879	383	31.9	13.8	1	36.6	12.3	0	67.4	5	5	2.1	27.2	5.2	3.7	34.7	4.2	5762946	76831.2	4318.04	279.67	31.6	14.9	2.3	27.4	41.5	8.6	4.2	19.6
1	H05	3	CHEK1	NA	Positive	11.3416458852868	171.778054862843	61.6801712298369	1998423.7680798	6999.60982079494	2.09226932668329	8.55610972568579	1.06664916565419	35844.9750623441	939.338986471477	401	35.9	13.2	1	40.1	10.5	0.2	69.1	7.7	22.2	2.2	34.2	3.5	5	38.2	5.2	6812871.2	83432.67	4822.31	300.18	38.4	14.7	3.2	17.2	46.9	9.2	4	13.2
1	H06	1	CHEK1	NA	Positive	9.54195011337868	160.24716553288	62.1451263841415	1917002.26077098	7202.69864885312	2.85714285714286	9.140589569161	1.18401024965798	38512.4172335601	1244.05127413648	441	38.3	13.8	1.1	40.1	12.5	0.2	61.2	4.1	5	1.4	31.5	7	2.3	37.6	3.2	6397316	86403.15	5101.93	317.59	37.2	15	5	27.7	47.2	5	7.5	18.8
1	H06	2	CHEK1	NA	Positive	9.84684684684685	195.617117117117	89.3667979111793	2444818.06306306	7982.2896332494	1.93693693693694	5.15315315315315	0.95032049631296	17635.2657657658	886.645479031566	222	44.6	16.2	0.9	49.1	14.4	0	65.3	5.4	6.3	2.7	40.1	8.1	1.8	49.1	1.4	8243123	74116.33	6108.04	271.17	47.3	14.4	1.4	30.6	55.9	6.3	2.7	18.5
1	H06	3	CHEK1	NA	Positive	9.85410334346505	169.36170212766	65.9197424610397	2070765.90273556	7182.25989551406	1.69604863221885	6.50455927051672	1.22597829651041	27915.0638297872	933.960113899575	329	36.8	12.2	1.2	40.4	10.6	0.6	67.2	4.3	22.2	1.8	35.3	3.6	1.8	38.3	2.4	7207420	86098.07	5055.14	351.22	38.3	13.1	3.3	20.1	45	6.4	4.9	17.9
1	H07	1	CHEK1	NA	Positive	11.6401028277635	160.241645244216	66.3671474089741	1817977.17994859	6649.22678836907	2.84575835475578	9.61439588688946	1.3947788704953	41249.0694087404	1282.72566864898	389	31.4	12.3	2.1	33.9	12.1	0.5	59.1	6.4	4.6	1	31.1	6.4	1.8	34.2	3.6	6116591	79300.35	4412.22	290.43	34.2	14.7	2.1	25.7	38.6	7.5	4.1	20.6
1	H07	2	CHEK1	NA	Positive	10.9457700650759	156.184381778742	52.3651559475142	1763348.38177874	7070.51839461049	1.7114967462039	5.73318872017354	0.805468730551346	25035.0585683297	794.630239148711	461	38.4	10	0.9	40.6	9.3	0	72.5	4.1	1.1	2	27.1	2	2.2	36.4	2.8	5718831	72738.94	4785.94	291.03	32.8	17.8	2	33.6	47.1	3.7	4.8	20.8
1	H07	3	CHEK1	NA	Positive	10.9188596491228	182.103070175439	73.5768721829628	2134326.39912281	7067.05568451211	1.82456140350877	6.28947368421053	1.07774612160112	24061.4824561404	874.276963276366	456	39	9.6	1.1	41	9.4	0.2	69.3	5.9	22.4	1.8	37.5	2.6	1.8	39.9	2.4	7000711.9	74681.88	4982.7	268.71	39	13.8	2	22.4	47.1	7.9	2.9	16.4
1	H08	1	CHEK1	NA	Positive	10.4814814814815	170.278867102397	66.2591176078269	2008959.11546841	7406.34962301035	2.32461873638344	7.66013071895425	1.0240803793519	31010.8867102397	1061.19987128325	459	41.8	12.2	0.2	43.1	11.3	0	63.8	3.3	4.4	1.1	32.2	5.9	1.7	39.7	2.6	6548536	81184.23	5134.44	308.84	35.7	13.9	2.2	24.8	49.5	5.9	4.6	17.9
1	H08	2	CHEK1	NA	Positive	10.7935483870968	158.187096774194	59.1521560800095	1788506.2688172	6668.00387076556	2.46236559139785	8.58064516129032	1.14244963093038	35806.376344086	1101.06378682094	465	35.3	11	1.3	36.8	11	0.2	64.3	5.8	4.7	2.6	31.8	5.6	3.2	36.8	3.9	5985654	80496.69	4507.24	295.75	34.8	15.1	2.2	23.2	41.1	6	4.7	17.4
1	H08	3	CHEK1	NA	Positive	10.0869565217391	163.654589371981	69.3930039738716	1950005.38647343	7309.20030458613	1.83091787439614	6.70048309178744	0.889413101296303	25133.1256038647	836.060387688423	414	39.6	10.6	0.5	41.8	8.7	0	70	5.8	27.8	1.7	31.4	2.9	1.9	38.4	2.2	6617038.8	77271.32	5210.92	297.87	37.7	13.5	2.9	20.8	47.6	5.1	5.3	10.9
1	H09	1	NOTCH2	NM_024408	sample	16.5121951219512	101.59645232816	9.2365178420816	567572.09977827	4392.66857094171	8.00443458980044	35.940133037694	2.87606037393216	162918.997782705	2750.2578918039	451	9.3	10.2	1.6	12.6	8.6	0	31.9	7.5	1.3	5.5	10.9	2.7	16.9	17.5	20.6	2171186	105583.41	1662.19	348.81	15.5	7.1	5.8	11.8	19.5	5.1	5.8	10.2
1	H09	2	NOTCH2	NM_024408	sample	15.9054726368159	94.5257048092869	7.14785285691021	519977.741293532	4177.04390581928	7.57379767827529	32.4494195688226	3.31589744634905	149561.32172471	2939.4674714945	603	6	14.6	1.3	13.4	13.3	1.3	26.2	6.5	5.3	7.8	9	5.6	14.6	15.4	16.9	2122797	99731.76	1536.21	354.86	13.8	9.8	3.8	15.3	18.1	8.3	4	13.4
1	H09	3	NOTCH2	NM_024408	sample	16.5388349514563	88.8082524271845	6.37624911136437	396324.182038835	3824.24352197262	7.53640776699029	30.3179611650485	2.79396640806076	122942.735436893	2616.67021794008	412	7.8	10.4	0.5	10	9	0.5	27.9	8.5	6.3	7.3	7.8	1.9	13.8	12.6	17.2	1758768.9	100803.89	1404.34	343.88	12.4	4.4	2.4	12.1	19.4	3.6	6.6	10.7
1	H10	1	FANCM	NM_020937	sample	15.6948881789137	100.964856230032	8.06567048515132	575649.519169329	4339.3580129472	7.17252396166134	34.1198083067093	2.70336578910925	171848.161341853	2576.73368669474	626	10.5	19.2	2.2	15.2	16.3	0.8	40.7	8.5	3.5	5.9	13.4	5.3	15.5	21.1	20	2025975	117773.69	1546.93	403.21	16.5	10.2	9.9	15	20.1	8.3	12.1	11
1	H10	2	FANCM	NM_020937	sample	15.8800675675676	94.9527027027027	7.83424920138685	516510.876689189	3938.79192842356	6.72804054054054	27.3885135135135	2.46416603815865	119685.555743243	2412.79768607034	592	8.1	17.2	1.4	10.5	17.4	0.8	36.5	7.9	4.6	8.6	11.7	5.1	13.2	15.2	15.2	1947108	116358.04	1408.93	409.38	12.3	15.5	7.8	17.9	16.7	11	11.7	11.3
1	H10	3	FANCM	NM_020937	sample	14.4905660377358	88.6260720411664	6.62059427462015	485804.907375643	3823.48279603731	6.25214408233276	26.7855917667238	2.34959162468198	115966.325900515	2143.07997543924	583	8.6	17.8	1.5	13	20.4	0.5	39.8	8.6	13.2	7.9	11.3	6.2	11.1	17.7	12.7	1805093.1	93271.35	1352.46	319.18	14.4	21.3	5.3	26.9	17.7	20.1	6.9	22.1
1	H11	1	RASA1	NM_022650	sample	16.5716945996276	91.7225325884544	6.75121377776503	450013.795158287	3856.36708081156	8.26443202979516	36.6908752327747	3.00390192853699	177491.877094972	3075.58095163328	537	6.9	15.6	0.9	8.8	13.6	1.3	30.5	7.4	4.5	4.5	7.1	6	16	11	22.3	1850826	115609.24	1343.59	367.24	12.3	8.8	5	8.8	13.6	7.8	6.1	9.9
1	H11	2	RASA1	NM_022650	sample	15.1783876500858	83.0205831903945	7.37492423593446	373661.998284734	3722.81722338228	7.95368782161235	38.0360205831904	3.16876192469129	186850.951972556	3167.37167815779	583	5.3	13.4	1	6.7	14.2	0.3	29.2	5.5	2.2	9.3	6.3	2.9	21.4	8.2	27.3	1568906	106170.31	1241.32	356.16	7.2	10.3	3.4	13	10.6	6.5	5.8	8.2
1	H11	3	RASA1	NM_022650	sample	14.2004405286344	78.773127753304	6.69406562981912	392935.929515418	3262.23276441961	6.68281938325991	32.3127753303965	2.72064126870526	150626.570484581	2396.89467881572	454	5.9	25.3	1.1	9.3	26.2	0.7	40.7	9	21.1	8.8	8.4	15.4	18.5	12.1	21.8	1668322.6	84053.67	1296.29	296.55	13.2	17.6	3.7	28	16.7	18.7	5.3	26.9
1	H12	1	KDM5C	NM_004187	sample	13.4847328244275	79.75	5.68449534986996	398491.635496183	3477.53109095854	6.54580152671756	26.6736641221374	2.30772421079852	118965.253816794	2317.62047577574	524	5.2	24	0.8	8.4	25.2	0	42	5	13.2	3.1	7.4	13.9	9.2	11.3	13.2	1621202	85802.03	1132.23	280.09	11.1	20.6	4	31.3	12.8	20.4	4.8	32.4
1	H12	2	KDM5C	NM_004187	sample	15.0892857142857	92.0803571428571	7.19693708453619	489307.9375	4061.47277045015	7.59821428571429	32.6803571428571	2.78316126637268	148819.942857143	2773.4420988617	560	8.2	12.9	0.9	12.3	14.3	0.4	32.1	7.1	4.1	9.3	9.6	5.4	16.1	14.5	20.7	1905706	112251.8	1377.28	377.88	12.5	13.4	6.1	13	14.6	13.2	8.4	7.3
1	H12	3	KDM5C	NM_004187	sample	15.2816188870152	86.5362563237774	6.30433871301434	460838.790893761	3840.48332170523	6.71669477234401	28.2310286677909	2.60301723331671	123407.961214165	2570.03404487011	593	4.9	14.8	0.3	10.5	14.8	0.2	34.2	8.9	9.9	7.8	9.1	5.4	11.5	13.8	18	1964996.1	104586.86	1310.05	342.17	15.2	11.8	5.1	11	18	11.1	5.9	10.3
1	H13	1	FAS	NA	sample	14.9202586206897	88.5581896551724	7.13048442984204	451934.189655172	3931.84832571844	8.73706896551724	40.4202586206897	3.09846119766136	206605.155172414	3166.71627470957	464	6.2	12.9	1.7	8.2	15.3	1.1	30.4	5.8	6.7	7.5	7.3	7.1	20.3	12.3	27.6	1831643	112085.73	1356.81	389.05	13.1	11.2	8.2	18.1	15.7	9.5	11.4	15.5
1	H13	2	FAS	NA	sample	15.6600790513834	90.2569169960474	7.0200397455995	456518.992094862	3946.62002948432	8.35770750988142	39.3162055335968	3.12238313859588	206853.367588933	3202.62815641901	506	6.7	12.6	1.6	9.9	13.8	1.6	30.4	7.3	2.4	13.2	7.9	2.8	22.1	12.8	29.1	1994300	125442.98	1374.15	397.53	12.5	11.1	10.7	12.6	14	7.9	11.1	9.3
1	H13	3	FAS	NA	sample	15.4216589861751	95.147465437788	10.2902341421545	556646.926267281	4140.47699318397	7.20506912442396	35.258064516129	2.98090757001939	172456.852534562	2775.70123837818	434	9.2	10.4	0.9	13.6	10.6	0.7	35.5	8.5	8.8	8.8	9.2	3	18.4	16.6	25.6	2135227.5	103790.18	1600.74	337.63	14.3	6.5	6.2	11.5	18.9	7.4	6.9	11.1
1	H14	1	PTPRC	NR_052021	sample	15.0474934036939	84.0501319261214	6.37978028410535	419219.068601583	3531.4621171828	7.88390501319261	35.7757255936675	2.57453991644292	180399.079155673	2634.67752419571	379	5.5	19.5	1.1	5.8	20.6	0.5	39.8	7.9	6.6	6.6	6.9	7.7	17.9	10.3	22.4	1652492	121891.83	1191.61	408.96	9.8	12.1	9.2	10.3	10.8	12.4	9.8	9.8
1	H14	2	PTPRC	NR_052021	sample	12.6409185803758	71.9540709812109	5.70227699415711	341419.225469729	3650.62747735041	6.67849686847599	32.4112734864301	2.75701717704427	152755.956158664	2401.11945246235	479	4.2	20.7	0.6	8.6	22.1	0.6	46.8	4.4	12.9	8.1	5.8	13.6	16.5	9.2	20	3668812	117459.32	2783.28	438.99	17.1	11.3	11.9	32.8	21.1	11.5	14.6	30.9
1	H14	3	PTPRC	NR_052021	sample	13.6969696969697	74.9199134199134	6.81127351713084	321661.177489178	3308.36874439026	7.03679653679654	34.495670995671	2.87278937936202	163563.086580087	2599.8581478611	462	4.8	17.5	0.6	4.5	18.4	0.4	38.1	5.2	14.7	9.7	6.7	7.6	18.8	9.1	24.2	1393605.3	107137.73	1017.26	351.31	8	13	8.7	13.2	8.9	13.6	8.2	13.9
1	H15	1	PTPRU	NM_133178	sample	16.9166666666667	109.308333333333	8.40070567859981	654702.341666667	4617.75528472171	8.59791666666667	39.3020833333333	2.94730675244884	188132.014583333	2907.2186715089	480	10.4	13.5	1.2	15.4	11.2	0	30.6	8.5	3.8	5	12.5	4.8	19.2	22.3	23.8	2434561	112830.07	1758.66	377.65	20.4	9.6	5.4	12.5	24.6	9.2	7.9	9.4
1	H15	2	PTPRU	NM_133178	sample	15.775462962963	100.409722222222	10.2346268972018	590852.564814815	4434.2125610411	6.93981481481481	32.0092592592593	2.4158018603686	151257.018518519	2376.72726641431	432	10.9	11.8	0.2	14.8	13	0.5	40.7	9	3.7	9.5	10.4	4.2	15.5	17.4	18.3	2161989	105269.23	1773.85	353.22	14.4	12.3	5.1	15.5	19.9	10	5.6	10.4
1	H15	3	PTPRU	NM_133178	sample	15.2937743190661	90.6556420233463	6.85607718862575	470024.10311284	4118.51949706705	7.11284046692607	32.9143968871595	2.8621034011093	149807.982490272	2675.02568458685	514	7.4	11.7	0	13.4	11.3	0.4	34.2	8.9	8.8	6.4	9.9	5.3	17.5	18.7	23.7	1914727.5	101784.18	1429.93	351.6	15.6	9.1	4.5	12.5	20.2	9.1	8.6	12.3
1	H16	1	FUBP1	NM_003902	sample	15.4363636363636	81.4262626262626	6.76831913462724	387033.333333333	3660.19905185682	7.97171717171717	35.610101010101	2.84813468384153	163872.723232323	2700.08808273685	495	6.3	22.8	1.2	8.7	23	0.4	32.9	8.3	4.4	7.7	7.3	6.7	15.6	10.7	19.4	1600405	117536.11	1244.62	372.39	10.1	12.5	7.5	16.4	12.5	11.3	7.7	13.1
1	H16	2	FUBP1	NM_003902	sample	14.6810810810811	78.5945945945946	5.98186572650534	383329.344144144	3640.79069569646	7.27927927927928	32.5873873873874	3.12036156921363	150392.598198198	2695.33522423541	555	6.8	25	2	10.1	25.2	1.1	34.4	6.5	6.8	10.1	6.5	8.5	17.5	10.8	20.7	1604803	119099.68	1185.13	406.85	11	17.1	11.4	15.7	13.3	13.3	13.2	9.2
1	H16	3	FUBP1	NM_003902	sample	14.6762295081967	78.9774590163934	7.26309703315579	393475.25204918	3542.89421093907	6.68647540983607	29.0635245901639	2.55619392546222	119878.43852459	2302.52313594363	488	6.8	23.4	0.8	11.3	27.5	0.4	37.7	11.1	14.8	9.4	10.5	5.7	14.8	13.5	16.6	1610662.8	103463.9	1277.65	341.59	13.1	19.7	8	21.7	15	22.1	9.4	16.6
1	H17	1	CHEK1	NA	Positive	10.3640350877193	150.043859649123	53.1102439123794	1715319.95394737	6787.7249156058	2.69517543859649	9.64912280701754	1.09907282620876	44600.0833333333	1106.54160512156	456	35.1	16	1.3	37.3	13.8	0.7	63.8	5.5	4.8	2.2	28.5	5.9	2	35.1	3.5	5789612	75174.45	4463.56	291.47	32.2	17.1	2.4	34.6	46.3	6.6	4.4	26.8
1	H17	2	CHEK1	NA	Positive	9.53495440729483	153.352583586626	70.3985366351095	1811532.33130699	7169.08764963405	2.31003039513678	8.03647416413374	1.15395584838425	36074.9604863222	1063.39967509594	329	36.2	10.6	0.9	37.4	10	0.6	62.6	4.6	2.1	2.7	30.1	3	3	36.2	3.6	6284504	81527.19	4913.9	347.41	35	17.3	3.6	25.5	47.1	6.1	5.2	14
1	H17	3	CHEK1	NA	Positive	9.80676328502415	182.425120772947	70.6528535296055	2226226.20289855	7493.99403677084	1.69565217391304	5.11594202898551	1.11879348943501	21552.3188405797	969.973524597394	414	41.5	10.9	1.7	45.9	10.1	1	63.5	6.5	24.6	1.2	37.4	3.6	0.7	42.8	1.4	7428156.5	66574.58	5480.35	251.55	41.1	20.5	1.2	32.1	52.4	11.6	4.3	27.8
1	H18	1	CHEK1	NA	Positive	12.214501510574	174.969788519637	64.8170420901608	1988424.14501511	7012.88356811042	2.8429003021148	10.2870090634441	1.19127237733413	43389.83081571	1244.5618901133	331	36	10.9	0.6	38.4	9.1	0	58	7.3	2.7	1.2	33.8	4.2	3.9	37.5	5.4	6842792	82679.55	4770.27	301.14	36.6	19.3	1.2	22.1	47.1	7.9	3	15.4
1	H18	2	CHEK1	NA	Positive	12.545842217484	181.763326226013	59.4035819907033	2075570.80383795	7256.59364513662	3.17697228144989	12.816631130064	1.11714033723014	57347.2707889126	1109.72711491275	469	39.2	10	0.6	41.4	7.7	0.2	64	9	2.3	6	33.7	3.2	6.4	39.9	6.6	6689732	80564.13	5021.63	298.01	37.1	16.6	2.8	27.9	49.3	4.5	3.8	16.8
1	H18	3	CHEK1	NA	Positive	11.9171270718232	205.342541436464	72.8124414271797	2500442.87016575	7797.63139879543	2.26519337016575	8.16850828729282	0.976352815964124	32031.8149171271	925.691497781576	362	43.9	14.1	0.8	45.9	10.8	0	68	8.3	22.1	1.9	42.8	2.2	3	47	3.6	8214942.6	74208.71	5862.52	260.88	47	12.2	1.9	26.2	52.8	6.1	1.9	24
1	H19	1	CHEK1	NA	Positive	10.9493670886076	177.022151898734	67.2314131369522	2092480.90822785	7340.00527664789	2.64240506329114	9.86392405063291	1.32630820426865	47678.0221518987	1259.30185107463	316	38.6	13.3	1.9	41.1	10.4	0.6	57	6	4.4	2.8	34.8	6	3.2	40.8	3.8	6853882	83932.26	5284.58	388.93	37.7	22.2	3.5	29.1	52.5	5.4	6.3	17.4
1	H19	2	CHEK1	NA	Positive	11.5210843373494	170.713855421687	58.08188645165	2000152.85542169	7175.25656441781	2.80722891566265	8.22289156626506	1.09777622057568	30501.2680722892	1103.12793364305	332	35.5	13.9	0.9	41.6	13.6	0	59.6	6.9	4.5	2.7	31	5.1	2.4	38.9	3.3	6653146	79608.81	4890.43	300.24	38	13.9	3	26.8	47.3	6	5.4	21.1
1	H19	3	CHEK1	NA	Positive	10.7897574123989	178.762803234501	63.3225561665576	2118828.46091644	7443.08001482651	2.36927223719677	9.28571428571429	1.01046308032545	36894.9892183288	979.462057511305	371	42	13.5	0.3	46.6	10.8	0.3	67.1	5.1	24	3.8	36.7	2.7	5.4	41.5	5.9	6878559.6	82333.28	5274.31	315.17	39.4	15.4	4.3	23.7	52.8	6.7	5.4	12.1
1	H20	1	CHEK1	NA	Positive	10.3369565217391	137.279891304348	51.6272075943381	1510939.58695652	6402.97876254312	2.8695652173913	9.40760869565217	1.22272356247395	34794.9076086957	1167.16287657605	368	32.1	14.7	1.1	35.9	15.2	0	59.5	4.6	7.3	2.2	24.5	9	3.3	32.3	3.5	5044771	88952.49	4169.46	363.78	28.5	17.7	3.5	26.1	42.9	10.3	6.8	14.7
1	H20	2	CHEK1	NA	Positive	9.96323529411765	163.794117647059	66.756943126081	1989159.00245098	7242.23661847765	3.01470588235294	10.6348039215686	1.38513493530491	42088.681372549	1214.03471434932	408	36.8	16.9	1.7	41.2	15.2	0.2	62.5	5.4	8.8	3.4	34.6	9.8	5.1	40.4	5.1	7335318	93813.67	5263.56	363.72	40.9	18.4	6.9	24	48	8.8	10.5	15.7
1	H20	3	CHEK1	NA	Positive	10.1850649350649	184.301948051948	79.9726052268186	2285682.91883117	7909.95397860786	2.24675324675325	7.2012987012987	1.11697998011213	23669.6298701299	847.363247933306	308	43.5	13	1.3	50.3	10.1	0	67.5	7.8	32.5	2.6	38.6	6.2	1.6	44.2	2.3	7661451.2	78161.44	5914.7	305.37	43.8	15.6	3.2	19.8	54.5	3.9	5.8	8.1
1	H21	1	CHEK1	NA	Positive	12.0735294117647	169.6	56.232308988717	1956164.32647059	6916.30776376067	2.87058823529412	10.1235294117647	1.41459756028116	43803.1117647059	1274.53166594552	340	34.7	13.5	0.6	38.2	10.3	0.3	57.4	6.2	4.1	2.1	32.4	5.6	3.2	36.5	3.2	6453047	83694.34	4682.19	293.65	35	12.9	2.9	21.2	42.1	9.1	4.1	20
1	H21	2	CHEK1	NA	Positive	11.3452830188679	159.696226415094	59.3045741015985	1821764.63207547	6688.73810483514	2.28867924528302	6.1811320754717	0.825033399486975	22440.2188679245	1060.2502444845	530	35.3	15.7	0	38.1	13.2	0.2	63.4	7.2	5.7	1.5	30.2	6.2	1.5	35.7	2.3	6170299	82996	4575.32	332.31	34.5	19.4	3.6	25.7	45.3	8.3	4.9	14
1	H21	3	CHEK1	NA	Positive	11.0785907859079	188.230352303523	56.1756181441652	2274645.06233062	7422.82385130713	1.95934959349593	7.1219512195122	0.980508736257654	29202.8672086721	894.84141476436	369	42	11.4	0.8	45.8	9.5	0.5	69.6	6.8	24.4	1.9	35.8	4.3	3.3	39.6	3.8	7149543.7	74822.72	5213.97	309.5	38.5	16.3	2.7	24.9	49.1	6.5	3.5	19.2
1	H22	1	CHEK1	NA	Positive	11.9450915141431	164.951747088186	59.6493376044498	1862683.01164725	6764.79962238909	1.98336106489185	7.7171381031614	1.16840623513618	30939.2163061564	951.544506499361	601	36.6	18.5	1.8	38.1	17.8	0.2	66.9	8.5	3.8	1	32.1	6.7	2.3	37.9	3.2	6111778	69365.61	4669.31	256.42	36.3	22.6	1.2	33.9	44.9	13.8	1.5	29.5
1	H22	2	CHEK1	NA	Positive	11.4682713347921	179.90590809628	55.0996195095055	2094973.0547046	7249.56975094011	2.46608315098468	8.5382932166302	1.15009149518112	34272.6236323851	972.415898581667	457	42	14.9	1.1	42.5	13.3	0.2	67	7.4	5	3.1	34.6	6.3	2.8	39.8	2.8	6562646	73547.21	5077.95	279.02	36.3	18.2	1.5	30.4	51.2	6.1	2.6	16.6
1	H22	3	CHEK1	NA	Positive	10.3676092544987	160.141388174807	64.3388853749924	1893762.48071979	6753.81830036664	2.06683804627249	7.50899742930591	1.14733833776594	26830.4627249357	878.920692374796	389	35.7	11.6	1.5	38.6	11.1	0.3	68.4	7.2	27	1.8	31.9	4.9	1.8	35.5	2.6	6187014.6	67794.78	4639.48	251.03	34.4	16.5	2.1	29.8	43.4	10.3	3.1	28.3
1	I03	1	RPA32	NA	Positive	19.4813895781638	195.555831265509	37.4705992164719	1984717.77171216	6969.42029735325	2.49379652605459	8.40694789081886	1.02924266228371	37747.5161290323	1193.25208004763	403	32.3	12.9	0.7	42.4	8.7	0.7	65.8	21.3	3.5	1.5	39.7	4.7	3.7	45.9	5	6822945	91549.29	4771.71	322.86	47.4	9.9	4.7	25.6	57.3	2.5	5.7	20.6
1	I03	2	RPA32	NA	Positive	19.9408695652174	211.994782608696	35.7720660772851	2214920.3426087	7401.21932983198	2.99826086956522	9.18260869565217	1.31070835138894	39314.3860869565	1379.46764963367	575	36.5	11.5	1.2	48.5	8	0.5	58.6	21.2	2.8	3	45.2	3.3	3.1	52.5	3.8	7317185	89922.99	5184.94	308.33	54.1	11.3	4.3	27	62.4	4.3	5	20.9
1	I03	3	RPA32	NA	Positive	22.305954825462	220.843942505133	40.4693521297615	2278961.44353183	7333.91760049247	2.3429158110883	6.48254620123203	1.12037260509027	22511.841889117	1162.47011957208	487	31.6	9.7	1.2	49.9	5.3	0.2	61	29.8	14	1.2	49.9	2.5	1.4	56.9	1.8	7782234.2	93212.16	5291.09	323.39	57.3	7.4	4.5	15.8	65.7	2.9	6	14
1	I04	1	RPA32	NA	Positive	19.8399122807018	185.120614035088	32.8357485930761	1826221.66447368	6631.66635335432	4.06359649122807	13.3289473684211	1.41698687851331	58056.7960526316	1578.67622407099	456	27.6	14	2	36.4	8.6	0.9	55.3	20.2	2.6	3.7	38.8	3.7	5.3	45.2	6.1	6357080	95666.29	4494.96	344.36	46.9	9.4	5	21.7	54.2	3.1	7.7	20.8
1	I04	2	RPA32	NA	Positive	19.3961165048544	208.104854368932	37.6404579733964	2158667.51262136	7050.30166761527	3.53980582524272	10.8058252427184	1.123778389551	45691.386407767	1358.09419202809	515	31.8	12.6	1	44.9	10.7	0.4	61	21.6	8.5	4.5	44.9	8.7	4.7	51.5	5	7211800	96568.48	4999.09	331.71	52.6	13.4	6.6	24.1	56.1	4.7	7.4	17.9
1	I04	3	RPA32	NA	Positive	23.4137931034483	241.408045977011	36.8905537575829	2526387.69157088	7855.39835921165	2.61877394636015	7.66858237547893	0.905560445809955	29578.7164750958	1100.59254375856	522	38.9	8.4	0.2	55.9	5	0	63.2	30.7	10.7	3.1	53.1	0.8	2.1	61.1	2.3	8495247.9	84646.37	5764.37	284.76	61.9	8.2	3.1	19	69.5	3.8	4	16.9
1	I05	1	RPA32	NA	Positive	21.75	236.08686440678	34.8020992493714	2464471.55508475	7305.88967858146	3.25423728813559	8.74364406779661	1.00687310176245	37849.0762711864	1375.56607716474	472	35	10.4	0.8	46.4	7.4	0.4	59.5	25	1.9	1.3	50.8	2.8	1.5	55.5	2.5	8031703	90706.68	5189.75	304.94	56.4	7.6	5.3	29.2	61.9	4.2	6.1	31.4
1	I05	2	RPA32	NA	Positive	21.4893617021277	223.323017408124	30.0466122002816	2290484.29980658	7390.0861964835	2.80851063829787	6.9825918762089	0.918818339148215	26444.4738878143	1157.69371198476	517	37.7	8.3	0.8	48.2	5.6	0.4	64.2	25.7	1.2	1.9	45.5	1.4	1.2	52	1.5	7400728	93667.32	5273.39	328.76	53.2	13.3	4.8	24.2	66.7	2.7	5.2	15.3
1	I05	3	RPA32	NA	Positive	21.5825471698113	207.231132075472	38.5912064091673	2048467.16981132	6722.57657517408	2.03066037735849	5.23820754716981	0.903028974469718	18319.3514150943	1034.51529232759	424	31.1	10.1	0.9	43.4	11.1	0	64.2	30.9	11.3	2.1	46.5	1.2	1.4	51.7	1.9	7212596	79023.13	4696.49	253.11	52.6	10.6	2.6	23.6	58.5	7.3	1.9	25.2
1	I06	1	RPA32	NA	Positive	20.4597495527728	211.182468694097	36.6015675996947	2069786.15921288	6790.54066461922	3.45796064400716	9.98926654740608	1.10975280396389	40351.8175313059	1231.20837702827	559	32.6	12.2	0.4	42.8	10	0.5	63.5	22.9	3	2	44	3.9	3.4	48.3	4.1	6998521	85861.87	4780.59	289.69	48.3	12.9	4.5	30.1	60.3	5	5.5	29
1	I06	2	RPA32	NA	Positive	27.6090534979424	267.061728395062	28.2530548654624	2667986.28395062	7655.885613268	2.87242798353909	6.9320987654321	0.948887371133704	27341.0390946502	1339.70215586671	486	37	9.3	0.6	51.6	4.9	0.6	57.6	37	0.6	3.1	57	0.8	1.9	62.6	2.1	8565074	103187.6	5534.16	334.03	64.8	6	7.8	19.1	70.8	2.3	7.6	17.1
1	I06	3	RPA32	NA	Positive	21.8490990990991	212.177927927928	35.1614332421714	2113509.02927928	6799.9649112313	2.81081081081081	7.38063063063063	0.931080167441647	29289.045045045	1187.75599354353	444	29.1	6.3	0.7	43	5	0.5	64.4	30.2	10.4	2.3	45.5	0.9	2	50	3.6	7164674.7	99722.07	4658.05	330.43	50.9	8.3	5.6	15.8	56.8	2.5	5.2	9.2
1	I07	1	RPA32	NA	Positive	23.1312849162011	228.631284916201	34.8533195972162	2257316.36312849	7221.04885994554	3.98324022346369	10.2374301675978	1.53922439563454	46993.5027932961	1523.0370277587	358	29.9	8.1	0.3	45.5	7	0.3	53.9	30.2	2.2	2	50.6	3.1	2.8	56.7	3.4	7333768	100604.38	4944.85	340.62	55	6.7	4.7	18.4	62	2.5	6.1	16.5
1	I07	2	RPA32	NA	Positive	19.6747572815534	226.383495145631	42.2526940541488	2418439.05339806	7854.83821220288	3.10194174757282	9.45145631067961	1.12313733837713	36785.6966019417	1320.99449107121	412	39.6	5.8	1.2	51.2	4.1	0	57.3	18.9	0.7	4.6	47.3	0.7	3.9	53.4	3.9	7712680	84493.22	5518.66	290.54	52.9	9.2	2.7	24.8	62.6	2.2	2.7	18
1	I07	3	RPA32	NA	Positive	20.5510204081633	242.845804988662	44.7446864745715	2622860.06575964	8021.02078169394	2.5578231292517	7.4172335600907	1.12627732579495	28831.6167800454	1166.68906563174	441	41	7.7	2.3	57.8	7	0.2	63.3	27.7	17.2	2.3	56	2.7	2	61.5	3.4	8882743.3	85397.41	5878.43	285.62	63.7	10.2	5.2	22.9	70.7	2	4.5	20.4
1	I08	1	RPA32	NA	Positive	21.5017605633803	209.899647887324	30.1097217250233	2102987.22711268	7127.82221780747	3.76760563380282	10.8169014084507	1.16281036392699	43908.8309859155	1469.90617408717	568	30.3	10.4	0.5	43.1	6	0	55.5	25.7	1.9	1.2	44.2	3	2.1	51.1	3.5	7131811	95493.71	4793.63	326.35	51.9	7.6	5.3	23.4	57.2	2.5	6.9	24.6
1	I08	2	RPA32	NA	Positive	22.4478527607362	264.507157464213	42.9228889736027	2822070.91411043	8053.32559116165	3.34764826175869	10.4601226993865	1.24183377538217	44887.8016359918	1468.63665164979	489	40.9	7	1	53	4.5	0.2	56.4	24.9	1.6	4.3	56.9	1.6	3.7	62.6	5.9	8803509	90760.72	5912.56	293.8	63.8	5.5	5.1	20.2	68.7	3.7	4.3	20.7
1	I08	3	RPA32	NA	Positive	19.8900523560209	200.230366492147	37.5275318730068	2050763.76439791	7078.56266729052	2.57329842931937	6.85340314136126	0.991125340101629	32006.7722513089	1084.10202450255	382	35.1	12	0.8	50	10.5	0.5	67.5	27	16.5	3.1	46.9	5.2	1.8	53.1	2.6	7182319.5	89245.37	4984.25	312.11	57.3	13.9	5.8	28	62.8	7.9	6.3	23
1	I09	1	ARHGAP35	NM_004491	sample	17.5665584415584	97.3003246753247	7.14318501689621	461741.185064935	3939.81597300589	9.29707792207792	41.4123376623377	3.30220730600586	186558.003246753	3219.96281533581	616	6.8	13	1.3	7.8	11	0.5	21.9	8	2.1	5	8.8	2.6	16.7	11.5	21.1	1804795	115383.97	1331.67	378.91	10.6	8.1	6.5	9.1	12.2	6.3	7.1	7.5
1	I09	2	ARHGAP35	NM_004491	sample	16.5571428571429	94.0380952380952	7.72850015230544	457634.845238095	3954.88700471347	8.97857142857143	40.8095238095238	3.21890572757878	182067.138095238	3085.69367820561	420	7.9	15.7	0.5	9	12.6	0	23.3	7.1	4	11.9	7.6	4.8	20.2	12.9	24.5	1834184	113215.53	1263.13	364.4	10	8.3	6	11.7	10.7	3.8	6	10.7
1	I09	3	ARHGAP35	NM_004491	sample	17.8549848942598	98.4501510574018	6.75700009689122	462448.444108761	3864.81232666972	9.19033232628399	43.0936555891239	3.41060907928834	182724.244712991	2928.80371269658	331	4.8	6	1.2	8.8	6.9	0.9	24.5	11.5	6.6	12.4	9.4	1.8	24.8	13.3	27.5	1864646.3	102010.4	1327.41	329.46	13.6	6.6	3.9	13.3	14.8	6	4.2	11.2
1	I10	1	AHNAK	NM_024060	sample	17.5	87.4095477386935	6.78065140917267	369858.984924623	3317.88881295958	9.11809045226131	47.2638190954774	3.17298487023444	245095.002512563	3088.8522496489	398	3	20.1	1.8	3.8	21.6	1	32.4	8.8	1.8	9.3	6.5	2.8	24.1	7.8	28.6	1561910	131343.41	1006.99	476.56	5.8	9	12.1	15.6	7	11.8	12.6	16.8
1	I10	2	AHNAK	NM_024060	sample	17.8607594936709	94.4126582278481	6.17383008838658	442754.286075949	3725.76663140562	9.31392405063291	47.7594936708861	3.27086516174635	262466.987341772	3307.57268922332	395	5.1	15.7	0.8	8.4	13.4	1	28.9	8.9	3.5	18.7	9.1	4.1	27.3	14.7	32.7	2060915	150999.26	1384.39	479.63	14.7	6.6	22.5	17	17.7	6.3	22.3	17.5
1	I10	3	AHNAK	NM_024060	sample	16.4776119402985	81.6537313432836	7.0623377817603	350164.719402985	3465.11837321888	7.59402985074627	37.6955223880597	2.67035183563882	191881.671641791	2504.99650963728	335	5.1	18.2	0.9	6.6	15.8	0.9	41.5	11	11.9	15.2	6	5.1	19.4	9	23.9	1608041.2	125899.49	1263.2	418.75	11.6	12.8	18.2	25.1	12.5	10.4	19.4	25.7
1	I11	1	SH2B3	NM_005475	sample	15.4980769230769	93.1826923076923	7.93438223341451	494513.117307692	4115.01310860568	8.16730769230769	39.8057692307692	3.31546857671478	215431.409615385	3300.89474183927	520	6.9	14.6	1.5	10.6	13.8	1.7	29.8	6.3	4.4	5.4	8.5	6	17.3	13.7	26.7	2000485	124989.3	1441.4	437.16	16	9.8	8.5	9.6	16.3	7.7	9.8	8.5
1	I11	2	SH2B3	NM_005475	sample	15.6241496598639	97	9.05360662384081	538059.889455782	4286.06320124368	8.55272108843537	43.2976190476191	3.49211518653373	237630.68877551	3483.86178363006	588	8.5	13.1	1.4	11.2	10.9	1.9	29.9	6.8	4.4	9.9	8.8	4.9	22.8	15.8	29.4	2153714	127234.07	1535.53	428.07	16	11.7	10.9	11.2	17.7	8.5	11.2	6.3
1	I11	3	SH2B3	NM_005475	sample	16.0456730769231	93.0745192307692	6.02154076455421	444069.817307692	3788.83235291216	8.52644230769231	46.4495192307692	3.88798483794977	239923.225961538	3365.18978297574	416	5	12	1.9	9.4	11.3	2.2	26.4	9.1	8.7	11.8	10.1	5.8	28.1	15.9	33.9	1863856.3	106069.94	1243.41	337.65	12.5	7.2	7.5	11.5	15.1	7.7	7.2	11.5
1	I12	1	MSH2	NM_000251	sample	14.1121951219512	83.6	7.94852390086439	460575.54796748	4018.52930168473	6.45365853658537	28.8829268292683	2.68886224991588	128708.456910569	2419.26498596825	615	8.5	21	1.3	11.5	18.7	0.5	38.5	6.8	6.3	2.9	8.6	8.3	12.2	14.3	15.3	1803170	94631.92	1479.09	325.84	12.2	15.3	2	16.9	15.8	14	2.8	13.5
1	I12	2	MSH2	NM_000251	sample	15.8032200357782	96.8014311270125	7.82324465080695	512715.88372093	4086.1426749339	7.18067978533095	31.7513416815742	2.53012137348961	143723.908765653	2537.34511012331	559	6.8	10.6	0.4	9.3	12.5	0.4	37.6	7.3	3.6	8.9	10.4	4.1	15.9	16.1	19.7	1916671	108533.74	1435.26	365.23	14	10.9	3.8	13.8	17.4	8.6	5.4	10.7
1	I12	3	MSH2	NM_000251	sample	15.2584905660377	84.5981132075472	6.10200193060904	411141.288679245	3702.57873593834	6.4188679245283	27.5509433962264	2.45914788686333	115625.447169811	2281.16662577138	530	6.4	13.4	0.6	10.2	14.5	0.4	38.3	9.4	10.2	7.2	9.6	5.1	13.2	14.5	15.1	1702996.7	92642.51	1246.68	308.24	11.3	13	2.1	13	15.5	12.5	3.4	12.6
1	I13	1	NOTCH1	NM_017617	sample	16.6393442622951	93.2495446265938	7.16709779625207	441553.315118397	3864.84145504164	8.82149362477231	42.2422586520947	3.30020504278391	194696.176684882	3005.64541052015	549	6.4	16.9	1.6	7.7	13.7	0.5	27.9	6.6	4.2	7.3	6.6	5.1	20	9.8	25.5	1818827	106206.01	1336.91	352.59	8.6	7.5	4.7	13.8	12	6.9	6.7	13.1
1	I13	2	NOTCH1	NM_017617	sample	15.4272300469484	96.8004694835681	9.02504414985698	550882.971830986	4261.96475880576	8.66901408450704	41.8967136150235	2.99334757004383	199527.814553991	2858.48262560433	426	10.1	13.8	0.2	15	12	0.7	32.4	6.6	4.7	13.4	10.3	4.9	23.2	16.7	28.2	2024953	99597.51	1634.79	343.64	12.7	9.2	4.5	16.2	17.4	6.3	7.7	11.7
1	I13	3	NOTCH1	NM_017617	sample	15.0217755443886	80.1172529313233	5.9934082468297	358580.4639866	3523.35655279753	8.00502512562814	36.748743718593	3.17328003902702	154997.582914573	2810.20073094376	597	5.5	13.9	0.5	6.5	15.7	0.3	28.1	8.5	10.1	8.7	6.4	3.9	17.8	9.5	21.8	1440873	91072.58	1066.55	306.61	6.9	13.6	3.2	17.3	10.7	15.1	5.2	17.3
1	I14	1	RAD51	NM_133487	sample	30.2840909090909	157.134090909091	6.91909319948683	793216.652272727	4243.41875904235	2.30454545454545	6.27727272727273	0.950586593635701	22780.2909090909	1162.99950272322	440	5.5	17.3	0.2	10.9	11.6	0.2	52.7	40.9	2.5	1.1	33.2	4.3	1.8	33.2	2	2838045	103573.25	1788.8	321.13	29.3	8.2	5	16.6	23.6	3.9	5.5	15
1	I14	2	RAD51	NM_133487	sample	32.5	177.770718232044	10.7451789327503	920411.687845304	4605.97382296294	1.57458563535912	4.32596685082873	0.901201688892327	15372.7845303867	1034.03605442323	362	9.1	11.3	0.3	16.9	8.3	0	53.3	47.2	2.5	0.8	39.5	2.5	1.7	40.3	1.7	3075040	98306.69	2077.87	302.94	32.9	9.1	4.7	17.1	27.9	4.1	4.1	15.5
1	I14	3	RAD51	NM_133487	sample	31.6538461538462	164.592948717949	8.83589606280601	798133.894230769	4155.22025543767	0.842948717948718	1.94871794871795	0.706958897583898	6175.625	658.193193262638	312	5.8	10.3	1	10.9	7.4	0.3	68.3	47.8	5.8	0	38.1	1	0.3	39.1	0.3	2774950.9	85397.68	1790.37	257.64	33.3	3.2	1.6	18.3	23.1	3.2	1.6	17
1	I15	1	ZFHX4	NM_024721	sample	17.493848857645	96.8383128295255	7.91926712075237	472082.193321617	4031.58067808425	9.38664323374341	44.5588752196837	3.45879176759842	215285.936731107	3293.19598786474	569	6.5	12.3	1.6	7.7	10.9	0.7	24.4	8.4	3	5.8	6.7	3.3	23.6	12.3	28.8	1917840	103759.09	1445.72	343.7	11.1	7.7	3	14.1	15.6	5.6	4.2	13
1	I15	2	ZFHX4	NM_024721	sample	16.6680497925311	93.0497925311203	6.52752858174966	466421.962655602	4017.44387258574	8.58921161825726	39.7489626556017	3.33374624564006	188711.765560166	3048.87746919609	482	6	13.7	1.5	8.9	12.7	1	29	7.9	3.7	11	6.6	4.8	21	12.9	25.5	1746989	105760.54	1376.9	360.51	10	13.7	5.8	13.7	14.1	7.1	8.5	8.7
1	I15	3	ZFHX4	NM_024721	sample	16.1988636363636	86.625	6.02316878607972	393534.267045455	3729.88254811897	8.60795454545455	41.7973484848485	3.74116788909723	185506.71969697	3144.78699517963	528	5.1	9.7	1.7	8.1	11	1.5	23.3	10.2	8.5	10.6	7.8	3.8	21.8	11.7	29.2	1648416.6	97548.12	1268.09	329.91	10.4	9.5	3.6	9.3	13.4	9.5	6.1	8.3
1	I16	1	KMT2C	NM_170606	sample	14	78.4189723320158	8.72174027648925	380466.100790514	3759.18212137157	7.35573122529644	32.8260869565217	2.97696664536304	149322.998023715	2650.85793766267	506	7.1	20.2	2	7.5	18.6	0.4	33.8	5.3	6.3	4.5	5.5	8.7	12.5	8.7	18	1556264	103268.36	1290.64	358.87	6.7	15	4.3	18	11.1	11.9	7.3	14.2
1	I16	2	KMT2C	NM_170606	sample	13.9792060491493	82.8714555765595	9.87696605233009	460373.215500945	3966.72929181856	7.49527410207939	31.8317580340265	2.87093213981036	141270.417769376	2673.30192909558	529	8.7	16.1	2.1	10.8	17.6	0.8	32.9	5.9	5.5	9.8	8.3	6.4	15.3	12.1	19.7	1638732	101464.19	1428.45	349.38	9.8	16.6	5.3	15.9	13.2	14	8.7	9.8
1	I16	3	KMT2C	NM_170606	sample	15.0784929356358	80.2496075353218	6.49996774495892	334795.962323391	3322.45475632428	7.69701726844584	34.5400313971743	3.13238911361744	147661.196232339	2675.04676457641	637	7.4	16	1.6	9.1	24.3	1.1	31.1	9.3	15.1	9.3	8	5.7	16.3	10.4	21.8	1305255.9	91551.51	1098.81	301.08	8.6	24.2	4.1	22.3	12.1	21.2	6.1	17.4
1	I17	1	RPA32	NA	Positive	20.9874739039666	219.118997912317	38.2264948285935	2263315.03757829	7406.72050678068	3.50313152400835	8.26304801670146	1.06317530146152	34996.1356993737	1369.74884331005	479	33.6	10.4	1.5	48	7.5	0.6	58	25.1	2.1	2.5	48.4	3.1	1	54.3	2.5	7460966	101449.19	5188.93	370.38	53.2	12.7	6.1	22.3	64.5	3.3	9.2	15.4
1	I17	2	RPA32	NA	Positive	23.070981210856	222.29018789144	33.0565995383545	2199150.56993737	7177.09013913735	3.71816283924843	10.6680584551148	1.17142038558377	44358.48434238	1497.22309774816	479	32.4	10.2	0.8	44.9	6.7	0.6	54.9	26.5	2.3	4.6	48.2	2.5	4	52.6	4.2	7025810	93422.76	4823.7	305.98	53.2	7.9	6.5	23.4	61	1.7	6.3	24.6
1	I17	3	RPA32	NA	Positive	21.6541666666667	248.29375	41.7862520653293	2683519.48125	7950.12703315963	2.98333333333333	7.975	0.907239885299132	31484.0145833333	1288.90756515519	480	39	7.5	0.2	54.4	6.7	0.2	60	29.2	13.3	3.1	56.5	2.1	2.5	62.1	3.1	8663851.7	101019.56	5782.19	340.18	63.5	7.5	8.1	16.7	67.1	4.2	8.5	16.2
1	I18	1	RPA32	NA	Positive	23.1549636803874	244.072639225182	38.1341426721464	2554558.38983051	8017.89877734936	4.37772397094431	11.0484261501211	1.16660422448511	45189.8668280872	1702.79390162153	413	38.3	8	0.5	55	4.6	0	46.7	30.5	1.7	3.9	55.9	1.9	2.4	62.5	3.6	8180616	97605.26	5638.93	327.35	63	5.8	5.1	17.2	69.2	1.2	6.1	18.4
1	I18	2	RPA32	NA	Positive	22.6796875	235.791015625	34.9808303640108	2411066.27539063	7908.21157820719	3.35546875	9.392578125	1.25116512556697	46333.12109375	1417.90658814757	512	39.6	9.8	1	53.5	7.2	1	58.4	29.5	3.7	3.9	51	3.9	2.9	60	3.9	7459870	92274.05	5582.99	317.63	59.4	8.8	5.9	25.4	68	3.1	6.6	21.5
1	I18	3	RPA32	NA	Positive	22.9290465631929	230.279379157428	39.2066025707864	2402671.50110865	7447.90342315421	3.09756097560976	8.57206208425721	1.34209102547427	34867.3037694013	1307.73957056626	451	32.2	11.8	0.9	51.2	9.1	0.2	56.8	30.8	13.5	3.3	52.8	2.7	2.4	58.5	3.1	7993565.4	91996	5258.52	305.24	59.6	8	4.4	15.7	62.3	4.7	4.7	17.1
1	I19	1	RPA32	NA	Positive	23.4205052005944	227.184249628529	26.0780858348253	2227009.40564636	6979.11527280122	3.7667161961367	12.2734026745914	1.42062691995153	57140.4799405646	1656.19212069475	673	30.6	10.5	1.5	41.5	5.3	0.9	55	28.5	1.9	2.7	47.8	3.1	3.9	50.7	5.5	6981340	98845.08	4693.13	331.34	53	7.4	4.8	15.5	58.8	2.7	5.8	15.8
1	I19	2	RPA32	NA	Positive	18.4888888888889	202.693827160494	43.8291071782925	2131522.24938272	7158.92741889589	4.94074074074074	14.4518518518519	1.35912983386177	62818.0024691358	1702.83681844369	405	31.6	12.3	1	44.2	7.2	0.7	50.1	21.5	3.5	7.9	42.7	4	6.7	47.7	7.9	6909886	103670.95	4886.79	406.15	47.7	13.1	8.6	17.5	57.8	4.2	9.6	12.3
1	I19	3	RPA32	NA	Positive	21.0551330798479	214.321292775665	38.3036245655079	2189198.98098859	7236.50080611682	3.46577946768061	10.6844106463878	1.04515885284669	45153.3517110266	1344.36339674276	526	33.3	8.4	0.4	47.5	5.1	0.6	58.4	27.2	12.4	5.1	46.6	1.9	4.2	53.2	4.9	7075893.1	87489.8	5037.27	297.88	53.4	7	2.9	14.3	62.9	3.2	3	11.8
1	I20	1	RPA32	NA	Positive	21.8032454361055	235.79107505071	46.6766390457738	2474773.29614604	7849.01325349696	4.65111561866126	12.8762677484787	1.10083300718155	52931.4604462475	1531.19765682868	493	36.3	11.4	0.8	51.5	5.7	0.2	54.6	27.2	1.6	4.5	53.5	2.4	4.7	58.2	6.1	8053268	99955.52	5622.07	337.43	58.6	6.1	6.1	18.7	66.3	1.8	5.9	17.6
1	I20	2	RPA32	NA	Positive	23.2376425855513	237.397338403042	37.9116679086242	2477056.31368821	7673.05353721357	3.3041825095057	8.2319391634981	1.08995165313986	32485.4163498099	1374.3133195874	526	35.7	9.7	0.8	50.2	7	0.6	57.2	28.9	2.1	4	50.6	2.7	2.5	55.9	2.5	8155862	97731.79	5459.02	344.72	57	7.2	5.1	19	64.1	2.9	6.3	16
1	I20	3	RPA32	NA	Positive	20.4802631578947	238.076754385965	45.6329187008522	2586714.71929825	7757.17126613906	2.80921052631579	7.84429824561404	0.851513122711865	30104.2587719298	1056.49947934884	456	41.2	10.5	0.4	51.8	7.7	0.2	64.5	25.7	16	3.3	51.1	2.4	2.9	55.7	3.3	8177139.7	81752.19	5621.22	271.04	55.7	7.7	2.4	19.5	64	4.6	2.2	20.8
1	I21	1	RPA32	NA	Positive	22.4370629370629	206.370629370629	32.0598551080359	2005405.18181818	6855.5032662813	3.64685314685315	10.1013986013986	1.2149290535647	42364.8513986014	1480.32447206698	572	28	10.7	1	41.8	7.7	0.5	57	29.5	2.6	1.6	46	4.7	2.1	50.9	2.6	6804707	94803.9	4727.25	329.29	50.3	10.5	4.2	24.7	56.6	4.7	4.9	23.4
1	I21	2	RPA32	NA	Positive	21.7441364605544	226.01066098081	34.7770540689185	2272996.95309168	7216.33738104847	4.08742004264392	10.7846481876333	0.986416298287132	44127.9040511727	1435.72918685051	469	35	9.6	0.6	45	7.7	0.2	55.2	25.8	2.3	6.6	48.4	2.6	4.3	53.7	5.1	7038167	97415.39	5050.48	342.44	52.2	12.6	8.1	23.7	62	4.7	7.9	20
1	I21	3	RPA32	NA	Positive	24.2276867030965	241.020036429873	35.6491666410574	2446989.76138434	7554.7504392836	2.69216757741348	7.78870673952641	0.929594422824242	33457.014571949	1150.74083857383	549	35.3	6.9	0.9	53.2	3.3	0.4	64.3	33.3	12.4	3.6	54.5	1.5	3.3	60.1	4	7683197.3	94187.89	5386.92	338.89	58.7	7.8	6.2	16.8	69	2	5.8	13.7
1	I22	1	RPA32	NA	Positive	22.84	217.86	28.3161895360403	2153744.00769231	7025.35359978931	3.03230769230769	9.09230769230769	1.18172295358321	37814.8076923077	1368.31740546866	650	31.5	10.8	1.1	43.1	5.8	0.5	59.5	29.2	2.2	0.8	45.4	3.2	2	50.3	3.2	7122130	95875.1	4794.71	352.27	50.6	12	3.1	18.8	60.9	2.8	5.1	15.4
1	I22	2	RPA32	NA	Positive	21.4770240700219	218.658643326039	35.1259085832021	2228688.73085339	7160.39074151062	3.57768052516411	8.75054704595186	1.09077292300618	34744.8533916849	1389.11552982888	457	34.6	12	0.7	44	6.8	0.4	56.5	24.5	2.6	5	44.2	3.3	2.8	51.2	3.7	7075867	98794.62	5008.3	347.2	52.1	11.2	7.2	21	60.2	3.5	7.9	13.6
1	I22	3	RPA32	NA	Positive	20.1727941176471	217.748161764706	43.5087272414412	2316134.65992647	7407.89972244011	2.63419117647059	8.47242647058824	1.05663989563084	33300.7113970588	1039.10243394199	544	35.3	11.6	0.6	47.1	8.5	0.4	66.9	27	14.5	3.5	47.4	2.2	3.7	55	4	7475991.4	90002.5	5296.29	317.13	53.7	11.4	5.3	19.7	61.6	5	6.6	17.3
1	J03	1	ATR	NA	Positive	9.12004405286344	59.2246696035242	10.4411744365829	400170.263215859	3780.62715534267	1.85022026431718	7.12334801762115	1.62311917750555	26621.6806167401	1076.1557969292	908	12.6	29.5	4.1	12	27	0.2	63.2	2.3	8.9	1	4.8	12.7	1.2	8.5	1.5	1417518	77962.94	1560.71	319.98	7	28.6	2.6	31.8	15.1	10	5.1	13
1	J03	2	ATR	NA	Positive	9.70136307311028	61.9789343246592	10.7916448219939	431373.311028501	3643.05508425227	2.13135068153656	8.2267657992565	1.80825942897152	32044.8525402726	1168.80403043519	807	11.2	29.1	4.1	12.1	30.5	0.6	62	2.9	9.3	1.7	6.7	11.3	2.7	9.5	2.7	1511308	70720.57	1531.34	286.01	8.6	30.9	2	33.8	15.6	10.9	4	20.3
1	J03	3	ATR	NA	Positive	10.0209359605911	62.4507389162562	9.79872947548138	451724.419950739	3698.55513340136	2.26108374384236	8.97536945812808	1.6228617732094	33829.8078817734	1036.74314154843	812	12.7	30.8	3.1	14.5	28.1	0	64.8	4.7	24.9	2.3	6.5	9.6	3.2	10.2	3.8	1694966	72137.78	1574.66	276.62	9.9	31.3	2.3	33	16.4	15.9	4.2	22.8
1	J04	1	ATR	NA	Positive	9.85814360770578	56.1900175131348	7.20007895439449	351650.989492119	3447.28865927207	2.46409807355517	9.60945709281961	1.59908221102368	40743.2469352014	1192.51167329328	1142	9.3	35.2	3.2	9.1	32.7	0.3	61.9	2.7	9.5	1.8	3.7	14.3	3.4	6.4	4.3	1363980	82512.08	1302.22	329.68	6.6	30.6	3.2	32.3	12	9.9	5.9	15.8
1	J04	2	ATR	NA	Positive	9.89871244635193	61.7519313304721	8.46579031221882	423544.350214592	3711.02558962234	2.36738197424893	9.35708154506438	1.55169578444084	38950.7957081545	1144.77832121644	1165	11.8	30.7	2.6	13.5	29.2	0.4	64.7	3	10	2.6	6.3	13	3.9	9.7	4.6	1556238	77540.33	1538.02	316.16	9.3	31.7	3.2	33.2	16.6	12.5	6.6	17.2
1	J04	3	ATR	NA	Positive	8.91910331384016	50.5575048732943	6.81673532060123	291957.278752437	3124.32832816709	1.97076023391813	7.4990253411306	1.43151259126151	29297.2066276803	970.248099847916	1026	7.4	29.1	2.2	8	31.8	0.4	67	2.6	25.2	1.9	3.8	10.6	2.4	5.3	3.3	1037582	71574.33	1102.56	311.95	5.2	37.1	3.4	38	10.7	18.2	6.9	22
1	J05	1	ATR	NA	Positive	10.4600840336134	60.8424369747899	7.039741674482	359405.055672269	3409.26437730992	1.9453781512605	6.99054621848739	1.40838907322724	26835.4474789916	1050.86841148323	952	8	32	3	9.6	30.3	0.2	67.1	3.2	11.9	0.9	5.5	14.7	1.2	8.2	1.6	1331208	80849.61	1274.28	312.77	6.5	28	3.7	34.3	12	16.3	6.1	21.3
1	J05	2	ATR	NA	Positive	10.7310061601643	66.2258726899384	8.70619106517563	451423.039014374	3630.78271839763	1.90143737166324	7.64579055441478	1.65755827898498	30254.4743326489	1055.05453849278	974	9.8	28.5	3.4	11.1	27.9	0.3	65.3	2.7	8.3	2	6	10.1	2.1	9.1	2.5	1629071	87474.78	1448.7	340.56	8.3	27.6	4.9	29.9	14.3	8.9	7	13.6
1	J05	3	ATR	NA	Positive	10.4989384288747	58.1581740976645	7.15918340479061	340513.177282378	3528.75180247576	1.81210191082803	6.61889596602972	1.6286578141131	23546.6518046709	1010.44613227022	942	10.2	25.9	3.3	12.4	28	0.2	64.9	3.5	20.7	1.7	4.9	7.5	1.7	8.9	2.1	1248732	79259.91	1262.06	301.09	8.1	27.7	1.5	24.2	14.8	15.5	3.3	8.4
1	J06	1	ATR	NA	Positive	9.59484536082474	59.0474226804124	7.64526952311787	380679.782474227	3601.38186723631	2.15876288659794	8.51546391752577	1.51544025920077	33745.0577319588	1076.05563110143	970	9.7	32.5	3.1	11.1	32	0.2	66	2.7	9.9	1.4	4.8	14.5	2.7	7.8	3.5	1318031	72611.27	1418.46	292.78	6.8	28.1	2.2	35.5	12.8	9.4	4.4	23.4
1	J06	2	ATR	NA	Positive	9.52437417654809	58.1686429512516	8.13245952839667	364793.986824769	3688.92601319246	2.46376811594203	8.81159420289855	1.76145556999818	33407.8629776021	1277.43173020436	759	11.1	25.7	3.2	11.9	29.2	0.4	57.3	2.6	8.2	2	5.4	10.3	2.5	9.7	2.6	1290652	82034.16	1499.75	335.91	6.3	26.6	3	27.8	13.4	10	6.5	13.8
1	J06	3	ATR	NA	Positive	9.54605263157895	54.8870614035088	7.93124497510626	330791.087719298	3445.53398156129	1.86293859649123	6.55263157894737	1.33454772962023	22667.4890350877	964.335375158429	912	9.9	25.9	2	11	29.2	0	66.4	3.4	22.9	1.6	4.9	7.3	1.6	8.4	2	1244122.8	80487.75	1315.56	325.68	7.7	29.5	3.9	30.6	12.9	14.1	8.1	14
1	J07	1	ATR	NA	Positive	10.6559139784946	66.2162485065711	8.6804105850668	422464.872162485	3770.68563533619	2.32855436081243	8.77299880525687	1.47544155482769	34806.1804062127	1095.59544167324	837	10.4	26.2	2.7	11.5	27	0.4	65.4	2.5	7.6	1.2	6.2	11	2	9.9	3	1432106	79050.99	1392.87	314.6	8	27.2	3	31.3	13.1	10.4	4.5	16.8
1	J07	2	ATR	NA	Positive	9.52511415525114	51.7180365296804	6.54768263685184	294964.057077626	3197.03469566257	2.00228310502283	7.16552511415525	1.38850898701246	27975.9600456621	1000.28010628551	876	9.1	34.7	2.7	9.1	35.7	0.2	67.1	3	11.9	2.1	3.7	13.4	1.8	7	2.6	1115547	75119.51	1192.68	308.69	6.8	32.5	3.7	38	12.4	13.6	6.7	24.1
1	J07	3	ATR	NA	Positive	9.79816513761468	57.7575360419397	7.97568750168667	360916.234600262	3477.82620691303	2.10222804718218	7.76146788990826	1.60720209332439	30146.7785058978	1047.96065849555	763	11	27.9	3	12.8	29.9	0.3	64.9	3.7	24.1	2	5.8	11	2	9.4	2.4	1372693.7	79102.74	1335.14	316.34	8.8	31.5	2.9	27.7	16	15.3	5.9	10.9
1	J08	1	ATR	NA	Positive	9.67850098619329	59.9437869822485	9.8383670545486	399564.722879684	3565.87600902791	2.33136094674556	8.85700197238659	1.70715513839803	33617.6499013807	1113.81207484069	1014	10.2	31.4	3.9	10.3	30	0.3	63.3	2.4	8.9	1.3	5.3	12.1	2.1	7.4	2.4	1452956	80093.08	1358.94	316.33	7.4	26.7	2.1	30.8	11.3	9.7	5.8	16.5
1	J08	2	ATR	NA	Positive	9.67313432835821	62.7641791044776	8.6105066222988	420640.088059701	3799.84516480565	2.43731343283582	8.65671641791045	1.71116434932429	34639.7417910448	1206.63448438346	670	11.9	26.3	2.4	13.4	26.6	0.3	58.7	2.2	8.1	2.5	5.8	9.6	2.7	9.9	3.1	1554447	75696.72	1515.78	317.76	9.3	27.5	2.8	31.8	17	9.9	4	14.8
1	J08	3	ATR	NA	Positive	8.16666666666667	46.8885480572597	6.70321161457092	300883.873210634	3253.66096302606	1.73824130879346	6.29447852760736	1.54212643089427	22869.7259713701	1001.20163759631	978	10.4	37.2	3.6	10.6	34.5	0.5	65.6	1.9	27.1	1.8	4.1	12.6	1.4	6.7	2.4	1171591.6	75119.55	1184.59	306.78	5.3	32.5	3.1	32.5	11.7	18.6	6.2	20.6
1	J09	1	STIM1	NM_003156	sample	15.8201058201058	96.1622574955908	7.85238589347387	490640.846560847	4171.72796031541	7.75132275132275	36.9717813051146	3.11929884143156	174696.57319224	2958.60921957679	567	6.7	12.7	0.5	10.2	11.3	0.5	31	7.1	4.1	5.8	8.8	5.6	18.7	15	22	1871905	109121.17	1343.83	385.37	11.6	7.6	4.6	17.1	13.4	5.5	6.9	16.9
1	J09	2	STIM1	NM_003156	sample	15.507722007722	99.5752895752896	6.76823645910916	531618.766409266	4279.32828473936	8.25482625482626	39.4266409266409	3.1841487744923	199501.723938224	3131.37605594899	518	9.5	11.4	0.8	13.7	12.2	0.4	30.7	7.5	5.2	11.8	10.2	6	21	16.4	27.2	2019033	125732.4	1500.83	415.55	14.3	9.7	9.8	11	18.9	7.7	11.6	8.5
1	J09	3	STIM1	NM_003156	sample	17.7403314917127	102.298342541436	7.62644077187268	508797.889502762	3981.33345239316	8.84530386740331	42.8121546961326	3.19605927776604	193795.035911602	2841.02938373399	362	7.2	11.6	0.6	11.6	11.9	0.6	28.2	11.6	9.1	15.5	13	3.6	23.8	20.2	28.2	2061619.1	109449.57	1451.62	362.32	18	8.3	8.3	14.9	21.5	8.3	9.7	15.2
1	J10	1	DICER1	NM_030621	sample	14.936170212766	84.8741134751773	6.64506659393279	428447.693262411	3858.58025101575	7.64716312056738	35.0177304964539	2.82307296186356	173308.25177305	2762.69025652082	564	6.2	18.3	0.7	6.9	16.7	1.1	36.2	6	5.1	6.6	6.9	7.1	16.3	10.6	21.5	1866054	115672.13	1305.69	383.51	12.4	10.3	6.7	13.8	13.3	9	8.5	11
1	J10	2	DICER1	NM_030621	sample	14.7178329571106	84.0112866817156	6.45226432903129	413069.785553047	3793.35685443494	7.95259593679458	37.8758465011287	2.91699855536338	182752.246049661	2828.27314157616	443	6.1	17.4	0.5	8.8	16	0	32.3	5.2	6.1	9.9	6.1	7	20.5	10.6	24.4	1701599	112849.22	1318.76	382.53	10.6	12.2	8.8	14.2	14	11.3	10.8	10.6
1	J10	3	DICER1	NM_030621	sample	15.8810572687225	85.8986784140969	9.23706603443399	427558.889867841	3793.82013930866	7.26431718061674	31.1563876651982	2.8085018233301	133270.303964758	2583.19516673492	454	5.9	12.3	0.4	9.7	11.2	0.9	33.9	8.6	6.2	10.1	8.6	1.5	14.8	12.3	19.2	1782263.4	108171.64	1302.85	351.71	11.5	8.6	6.6	9.9	13	10.4	6.6	9.9
1	J11	1	PASK	NM_015148	sample	16.0647709320695	88.1927330173776	7.40823735037766	413677.145339652	3889.82313619804	8.35387045813586	39.9731437598736	3.18517563250711	199941.28436019	3098.93438875441	633	6	16.6	1.1	7.1	13.6	0.6	30.6	7.4	2.7	5.5	7.3	3.6	18.6	10.4	25	1773834	116937.43	1228.55	372.64	10.1	7.6	7.6	12.2	10.3	8.4	6.6	12
1	J11	2	PASK	NM_015148	sample	17.0646950092421	96.1589648798521	6.76127865433495	444132.822550832	3542.05934796599	8.7097966728281	40.2902033271719	3.06645745058479	190861.593345656	2824.44792588778	541	6.5	11.6	1.7	9.2	23.3	0.9	37.3	10.9	2.6	13.5	9.6	3	22	12.2	24.6	1812562	106822.38	1332.88	393.67	13.9	21.1	8.9	25.5	15.3	19.4	9.8	22.9
1	J11	3	PASK	NM_015148	sample	14.0393258426966	76.1217228464419	6.20842826790806	366348.397003745	3532.97515302782	6.98314606741573	32.9625468164794	2.66669828117586	157138.258426966	2553.90516101744	534	4.7	18.7	0.2	6.9	18.4	0.7	39	7.7	12.7	9.9	7.1	6.2	17.6	12	22.7	1622472.1	117226.89	1202.14	408.77	11.4	13.7	9.7	12.5	12.2	13.1	11.6	11.6
1	J12	1	EZH2	NM_152998	sample	15.7020933977456	94.3719806763285	7.54713654477963	472827.885668277	4104.97473675923	8.32689210950081	42	3.44685772097291	207696.61352657	3045.17535600837	621	7.7	11.3	2.6	8.9	10.5	0.5	30.6	6	3.5	5.5	7.7	4.7	21.7	13.4	27.4	1805018	99849.4	1287.41	328.85	9	8.5	3.2	12.9	12.6	8.9	4.5	12.2
1	J12	2	EZH2	NM_152998	sample	16.3433734939759	103.068273092369	9.28184505699544	550087.654618474	4337.68683364129	9.64859437751004	52.0220883534137	4.18089898604469	276465.212851406	3535.7349453356	498	8.8	10.2	3.4	11.2	9	1.8	25.7	6	2.6	14.3	10.6	3.4	29.9	17.1	36.1	2013240	112887.84	1553.86	371.31	12.4	6.8	5.8	8.4	14.5	7	7	6
1	J12	3	EZH2	NM_152998	sample	16.7397260273973	111.646118721461	7.30584090066263	597918.515981735	4404.36211765449	9.5662100456621	53.1506849315069	3.98911695861049	276968.061643836	3452.45769965849	438	11.9	6.4	2.5	16	8.2	1.6	26.5	9.6	10	15.3	14.2	3	32.2	23.5	39.7	2106240	96377.79	1443.99	313.86	16.9	10.5	3	13.7	20.3	8.9	3.9	13.9
1	J13	1	ATF7IP	NM_018179	sample	16.4197080291971	100.167883211679	7.49417873305357	515659.308394161	4184.07304771055	7.28467153284672	33.6277372262774	2.78433521823988	156819.711678832	2713.65780929084	548	6.6	14.1	0.9	11.3	11.9	0	34.7	8.8	3.3	5.3	11.5	4.7	15	16.2	18.1	1997694	109690.43	1425.47	358.25	14.1	8.4	5.7	13.9	15.7	6.4	6.9	11.9
1	J13	2	ATF7IP	NM_018179	sample	16.3789279112754	98.8133086876155	8.31375769500854	512405.689463956	4113.31511401833	7.87800369685767	37.6654343807763	2.88273374068525	181954.981515712	2839.09382941387	541	8.3	13.3	0.4	11.5	14.4	0.2	33.3	8.3	4.8	12.6	12.2	5	21.3	19.8	24.8	1957563	110800.45	1366.36	365.59	15.7	10.2	7.8	15	16.8	11.6	8.5	13.7
1	J13	3	ATF7IP	NM_018179	sample	15.8301886792453	93.6075471698113	7.13828072930408	462881.828301887	4049.93416031488	7.57358490566038	37.3018867924528	3.10225937112747	165571.332075472	2591.12405411146	530	7.4	10.8	1.1	11.7	11.7	0.8	35.3	10.2	10.6	10.6	10.4	4.5	23	16.2	27.9	1830527.5	91217.97	1362.5	300.48	13.4	11.5	4.2	23.4	14.7	9.4	4.3	22.5
1	J14	1	RB1	NM_000321	sample	16.2044198895028	89.828729281768	5.99825949056874	434895.053406998	3811.6427907089	8.41804788213628	41.1988950276243	3.42107772106779	195906.108655617	2873.28829699857	543	5.5	20.6	1.7	8.1	18.8	1.3	32.4	7.4	5.5	6.3	7.9	7.7	20.4	12	25.2	1693689	99429.56	1302.75	351.27	9.2	12.7	3.1	14.4	13.3	10.7	6.1	9.9
1	J14	2	RB1	NM_000321	sample	15.7637614678899	95.197247706422	7.29419644168031	480553.321100917	3925.93164282842	8.82798165137615	42.7821100917431	3.28998905385226	196244.75	2864.8161631988	436	8	15.8	0.9	11.2	15.6	0	28.9	5	4.8	12.6	8.7	5.7	25	15.1	28.7	1877241	99730.98	1348.07	340	13.5	10.1	5	14.2	16.7	8.9	6.9	11.9
1	J14	3	RB1	NM_000321	sample	15.8405103668262	87.6714513556619	7.26045828007807	422097.422647528	3673.77758574182	8.07177033492823	38.8883572567783	3.30522794336116	176014.205741627	2768.39214333631	627	7.5	15.2	1.8	8.8	15.9	0.6	30.1	10.7	12	9.1	9.4	5.4	19.3	14.2	24.7	1666899.1	86254.05	1205.54	286.66	10.5	14.8	2.6	20.4	13.2	15.9	5.3	19.9
1	J15	1	RPA2	NM_002946	sample	22.5876543209877	229.348148148148	33.4361745259669	2330290.34567901	7509.62121843922	4.34320987654321	10.7703703703704	1.11428528512652	42319.3728395062	1559.92750042358	405	36.8	7.7	0.7	49.4	4.9	0.2	50.9	25.7	2.5	3.5	47.7	3	3	54.6	3.5	7593613	98399.38	5237.23	334.92	52.6	8.1	4.7	18.8	64.4	2.7	6.4	16
1	J15	2	RPA2	NM_002946	sample	21.3111111111111	234.288888888889	36.1302995707933	2482478.73611111	8261.67942359756	4.48333333333333	10.4333333333333	0.996627995601294	47616.2111111111	1478.90859672648	360	41.9	11.9	0.6	58.6	6.9	0.6	53.6	23.1	1.9	6.7	51.1	3.3	3.1	60.6	3.1	7893199	103674.81	6080.74	363.56	59.2	9.7	7.2	25	71.4	2.2	7.5	13.9
1	J15	3	RPA2	NM_002946	sample	22.2477341389728	227.126888217523	29.1603655419872	2286926.79758308	7444.64587399185	3.42900302114804	9.7583081570997	1.28601491312465	41873.8398791541	1449.97950742361	331	36.3	7.6	1.5	51.1	6	0.9	56.2	30.2	10	4.2	52	0.9	2.7	57.1	4.5	7373946.7	101974.91	5210.16	357.35	58	9.4	6.3	12.7	64.7	3.3	9.1	8.8
1	J16	1	RPS2	NM_002952	sample	16.5121212121212	88.9666666666667	6.48711933829686	428779.181818182	3915.88119418523	6.92727272727273	31.3848484848485	2.55084530615105	139636.590909091	2438.90420868035	330	4.5	15.2	0.3	7.3	13.3	0	33.6	6.7	2.7	4.8	9.7	3.9	15.8	13.3	17	1636436	88553.42	1322.23	348.27	10	5.2	1.8	19.1	14.5	4.2	4.5	15.8
1	J16	2	RPS2	NM_002952	sample	15.8338028169014	94.8901408450704	9.15320033218093	525926.492957746	4168.52296978183	6.98591549295775	32.512676056338	2.63874875000082	152068.112676056	2533.37161103486	355	8.5	13.2	0.8	11.8	12.7	0.3	34.1	6.8	2	7.9	8.5	2.3	18	16.3	20.3	1857198	87366.07	1384.07	319.11	12.4	6.5	2.5	14.6	15.2	5.9	4.2	11
1	J16	3	RPS2	NM_002952	sample	16.1524163568773	88.6542750929368	9.59620525666527	429975.148698885	3702.77753795492	5.71375464684015	26.6282527881041	2.1805396750151	107393.163568773	1737.75249681106	269	6.7	13.4	0.4	10.8	20.1	0	49.4	9.7	7.1	7.1	8.6	1.5	14.9	13.8	16.7	1661133.8	75165.42	1387.85	291.84	12.3	14.1	1.9	22.3	15.6	17.1	2.2	25.3
1	J17	1	ATR	NA	Positive	9.2713567839196	58.3291457286432	9.70546138797998	399052.668341709	3772.24456884314	2.57537688442211	9.07914572864322	1.60141824831323	35247.8994974874	1222.10466416568	796	12.6	31.2	3.5	11.6	28.6	0	61.2	2.3	8.9	1.9	5.3	12.8	1.9	8.7	2.9	1525115	88107.17	1534.46	360.45	9	26.5	5	32.3	17.7	7.5	8.4	19.5
1	J17	2	ATR	NA	Positive	9.80725388601036	56.8538860103627	8.21293502210017	359982.70880829	3429.76501583142	2.34300518134715	7.64974093264249	1.42399935277037	30055.1730569948	1065.53363684627	965	9.4	30.6	2.2	9.2	34.4	0.4	64.8	3.2	8.8	2.9	5.8	10.7	2	8.1	2.7	1301933	82962.03	1314.14	337.25	7.7	32.2	3.9	31.3	12.1	13.5	8	16.2
1	J17	3	ATR	NA	Positive	8.99581151832461	49.6774869109948	6.27961917954419	292429.616753927	3132.90827354997	2.20418848167539	8.18010471204189	1.69258277113254	30845.9476439791	1130.76150688847	955	8.7	35.1	3.4	8.7	35	0.1	62.4	2.1	25.9	2.6	3.9	12.6	2.6	6.8	2.7	1078389.1	79578.14	1092.45	316.62	6	31.9	3	26.9	10.4	17.9	7.6	13
1	J18	1	ATR	NA	Positive	8.91959798994975	51.0979899497487	7.2623895296029	315016.667085427	3445.57696758935	2.76005025125628	9.46356783919598	1.37415567192653	36254.8819095477	1163.86726414593	796	10.9	36.1	2.4	9.9	33.5	0.3	61.1	2.1	11.2	2.3	4.6	15.8	3	6.7	3.6	1153772	82254.32	1304.41	340.83	6.4	30.4	4.1	34.2	13.7	11.1	7.3	18.1
1	J18	2	ATR	NA	Positive	9.11477151965994	60.1774707757705	10.624073460524	428219.37194474	3741.01385183874	2.09989373007439	7.69819341126461	1.52056502354674	32777.9893730074	1057.6344909411	941	12.8	29.6	3.1	13.7	29.3	0.6	66.1	2.1	10.9	2.7	5.8	13.2	2.8	10.1	3.4	1449039	77981.74	1552.41	324.31	8.5	30	3.7	34.9	15.7	11.6	7.8	18.2
1	J18	3	ATR	NA	Positive	9.35082872928177	55.8922651933702	9.33469216911046	378681.397790055	3317.61855016367	2.11325966850829	7.58977900552486	1.44183747715718	27129.2914364641	948.234141133023	724	9.4	32.6	2.2	10.9	35.4	0.1	64.5	2.3	24.7	2.1	4.4	10.4	2.8	9.3	3.2	1301148	71914.74	1277.75	294.64	8	37.8	3	36.7	13.8	24.2	5.9	20.6
1	J19	1	ATR	NA	Positive	10.3323139653415	59.4118246687054	7.56955693015104	363298.135575943	3494.66623973118	2.54434250764526	9.2579001019368	1.60417565398027	35475.869520897	1119.92431877225	981	8.8	31.9	2.9	10.1	29.9	0.5	63.5	3.5	9.7	1.9	4.8	15.5	2.5	7.8	3.8	1307640	73126.42	1324.1	287.63	7.4	27.7	3.3	37.9	12.1	11	4.6	30.5
1	J19	2	ATR	NA	Positive	9.74415887850467	58.7628504672897	8.85802704615648	379924.228971963	3517.13005266808	2.54322429906542	9.49766355140187	1.52851408330883	37036.0969626168	1151.1454095325	856	9.7	29.7	2.7	10.3	31.7	0.1	62	2.2	9.3	3.5	5.3	11.8	3.5	7.5	3.6	1334944	85710.1	1367.32	380.44	7.1	32.6	4.7	32.9	13.7	12.6	8.5	13.2
1	J19	3	ATR	NA	Positive	9.75066312997348	59.8660477453581	9.72928881426797	388941.713527851	3641.1752104405	2.09814323607427	7.78514588859416	1.54211521794223	30131.0185676393	1072.77208568995	754	10.7	27.7	3.1	13.3	26.7	0.3	63.1	3.1	24	1.5	5.3	8.6	2.4	8.8	2.5	1386369.9	75924.65	1434.43	304.05	7.8	26.9	2	26.9	13.7	9.8	3.8	8.6
1	J20	1	ATR	NA	Positive	9.21853388658368	59.7676348547718	12.0946681037259	413316.589211618	3582.15889759578	2.47441217150761	8.50484094052559	1.21713409181931	32022.4771784232	1037.18815183481	723	10.5	34.6	1.9	10.7	34	0.1	63.5	2.2	11.9	2.5	5.7	17	2.9	10	3.2	1421096	78903.78	1513.53	331.6	8.6	30.3	2.5	32.4	15.1	10.7	5.9	14.8
1	J20	2	ATR	NA	Positive	10.2387387387387	62.1711711711712	10.597792344165	400433.448198198	3628.25657497486	2.76013513513514	9.43806306306306	1.32308407152008	35367.9898648649	1097.77990330444	888	10.2	27	1.5	11.1	26.8	0	63	3.4	8.6	3.8	5.6	10.5	3.6	8.3	3.4	1408455	78603.56	1392.1	306.17	7.1	29.3	2.6	31.9	12	12.4	4.8	17.3
1	J20	3	ATR	NA	Positive	9.71835803876853	54.9965792474344	8.51018345666105	328053.335233751	3294.79239675285	1.97947548460661	7.81641961231471	1.89521880080791	29036.4629418472	1023.11986339368	877	9.4	28.5	5.4	11.1	35.9	0.6	67.5	3.4	23.3	2.2	5	9.1	1.9	8.1	3.1	1161480.4	68018.7	1303.77	296.64	7.5	38.4	3.9	38.3	14.3	21.3	6.2	23.8
1	J21	1	ATR	NA	Positive	10.2989076464747	60.6782522343595	9.89202650217354	386673.622641509	3635.09520120636	2.7149950347567	10.1857000993049	1.66538233220106	42382.9016881827	1233.76869527205	1007	8.6	31	3.9	9.6	27.9	0.4	62.6	3.1	8.6	2.5	4.7	12	3.2	8	4.4	1445224	85793.64	1406.38	341.85	7.3	28.2	4.5	32.2	11.2	9.1	8.3	18.6
1	J21	2	ATR	NA	Positive	9.96428571428571	61.1387755102041	9.52056220462222	404271.734693878	3769.254701852	2.52755102040816	8.8469387755102	1.60517593028091	35622.3795918367	1178.64660029715	980	11.1	25.6	2.9	11.9	26	0.4	62.7	2.2	8.7	2.8	4.6	10.2	3.2	7.6	3.9	1441280	79096.84	1529.45	326.23	7.1	30.4	3.8	32.9	14.7	10.7	6.4	16.4
1	J21	3	ATR	NA	Positive	10.110599078341	60.4350230414747	8.73757093331043	376138.353917051	3622.84382838226	2.12350230414747	7.49769585253456	1.50845035834222	29423.8387096774	1085.72364532095	1085	10.6	26	2.9	11.7	25.2	0.6	65.6	3	21.3	2.8	5.6	7.5	2.7	8.5	3	1305188.3	81514.16	1389.54	333.07	7.5	28.7	3.4	28.6	15.7	12	7.3	13.5
1	J22	1	ATR	NA	Positive	9.93959731543624	56.258389261745	9.0274128784667	346946.534675615	3415.12290517931	2.52684563758389	8.56375838926174	1.37045617960138	32415.4205816555	1085.70928407842	894	12.2	38	2.3	10	38.1	0.1	63.8	3.7	11.5	1.7	5.3	15.7	1.7	7.8	2.2	1256868	79313.84	1405.19	315.37	7	29.9	3.7	34.9	14.9	12.9	5.1	20.5
1	J22	2	ATR	NA	Positive	9.08117249154453	60.1668545659526	10.7862700253057	436533.795941375	3800.32978064805	1.8489289740699	5.93010146561443	1.31651157387033	21073.7497181511	1003.29101524158	887	12.9	28.3	2.6	12.7	29.7	0.3	64.7	1.4	7.8	0.9	5.5	9.5	0.9	8.7	1.4	1501562	81287.01	1571.23	332	7.6	31.7	4.7	31.6	14.9	12.1	6.5	13
1	J22	3	ATR	NA	Positive	10.0909090909091	58.9356060606061	9.43384704556654	385112.742424242	3625.11042355698	2.56565656565657	9.00883838383838	1.55550160100675	32139.303030303	1155.0693549865	792	11.5	27.1	2.7	13.9	29.9	0	59.5	3.3	21.8	2.5	6.3	8.1	2.5	10.1	3.3	1432766.6	80334.17	1401.25	308.59	9.2	28	4.2	33.6	14.6	17.9	8.8	24.6
1	K03	1	OTNT	NA	Neutral	15.1577777777778	93.5155555555556	9.09007070632112	476473.088888889	4107.0481581963	8.31777777777778	38.3133333333333	3.17518773206387	179750.424444444	3077.96404889279	450	7.6	11.3	0.7	9.8	10.9	0.7	27.8	6.2	2	5.8	9.8	2.7	18.2	13.6	22	1904318	120225.94	1478.39	393.85	11.1	5.3	8.2	10.2	13.3	7.6	10.9	8
1	K03	2	OTNT	NA	Neutral	16.7571942446043	97.8291366906475	6.87536698346026	494200.971223022	3984.07932118131	7.96942446043165	36.5647482014388	2.91695832296181	172536.861510791	2910.59317761823	556	6.8	12.1	0.7	9.4	12.2	1.3	30.8	7.4	3.4	10.4	9.5	3.8	19.2	14.4	22.5	1966083	120756.2	1342.42	413.12	13.7	10.1	8.5	11	14.4	7.4	9.9	8.1
1	K03	3	OTNT	NA	Neutral	15.1512915129151	90.090405904059	6.98675270436494	441547.271217712	3818.53146750206	8.59040590405904	40.4944649446494	3.34579207799773	195504.17896679	3141.07797848	542	6.8	11.4	0.9	9.8	12.9	1.1	25.5	8.3	9.2	10.7	10	4.6	21.2	15.9	26.9	1778836.7	120866.07	1316.24	400.95	12	11.4	5.9	7	17	13.1	9.6	5.5
1	K04	1	OTNT	NA	Neutral	13.8471615720524	77.0203784570597	5.43133060682761	377197.714701601	3557.20513161413	7.86899563318777	35.4395924308588	2.8045221040851	171158.013100437	2923.40915336437	687	4.2	23.7	0.1	6.8	20.5	0.4	32.6	4.9	9.6	4.7	5.7	10.6	14.3	8	21.8	1748572	114302.18	1166.75	370.81	10.3	16	6.3	15	12.4	16.7	7.3	15.3
1	K04	2	OTNT	NA	Neutral	16.5117117117117	94.1603603603604	7.3356963703079	486211.003603604	4010.10980442522	8.44684684684685	39.1243243243243	2.97941095183294	189380.515315315	3005.9045375427	555	6.1	12.6	0.5	9.9	12.8	0.4	31.2	8.8	3.8	11.4	9	4	22	13.3	27.9	1916081	113548.89	1431.02	372.67	11.7	9.5	6.8	10.8	13.9	9	7.9	7.9
1	K04	3	OTNT	NA	Neutral	14.6612244897959	83.3775510204082	9.82109416662344	403859.428571429	3655.66755560919	7.3734693877551	36.7551020408163	3.07173822449423	174610.116326531	2711.11676558872	490	7.8	14.7	1	7.3	16.9	0.8	34.1	9	13.3	11.2	7.8	4.7	20.4	10.4	25.5	1599947.2	98313.87	1282.33	334.14	10	18	4.9	20	13.5	15.9	6.9	16.7
1	K05	1	OTNT	NA	Neutral	13.8368902439024	77.9115853658537	6.67933211216193	387312.56402439	3679.84858737599	6.83841463414634	32.8323170731707	2.71926590385651	153921.846036585	2548.92738297896	656	5.9	20.4	0.6	6.6	16.8	0.3	39	5.8	6.7	4.4	5.3	7.9	14.3	8.5	17.8	1692181	94081.89	1184.52	319.12	9.3	10.7	3.5	19.4	10.1	10.5	4.1	20.4
1	K05	2	OTNT	NA	Neutral	14.9166666666667	89.8894557823129	7.2602094398238	496999.193877551	4111.25948429691	7.32142857142857	34.6479591836735	3.05167409147437	165838.115646258	2831.16586743454	588	9.4	14.1	1.2	12.1	12.9	0.9	33	7	3.9	9.4	9	4.8	17.2	13.4	20.1	1928184	101941.35	1474.77	351.16	13.3	13.4	6.6	17.2	16	9.9	6.6	16
1	K05	3	OTNT	NA	Neutral	10.0420289855072	51.5913043478261	5.97879927470049	261741.082608696	3219.71405364056	3.00289855072464	11.8971014492754	1.82832980143433	49214.0724637681	1348.09633124403	690	7.5	27.4	3.8	8.8	29.4	0.6	59.1	3	22	2.8	3.5	9.1	4.1	6.7	5.9	1140290.1	80178.64	1062.75	307.42	5.9	26.1	3	26.4	12.3	12.8	4.8	12
1	K06	1	OTNT	NA	Neutral	14.9189723320158	88.50395256917	7.25115462940155	493191.932806324	4020.74580412341	7.52569169960474	35.4703557312253	3.04283728565614	167014.964426877	2766.3240351965	506	7.7	17.4	2.2	8.7	15.2	1.4	34.6	6.1	5.7	5.3	7.3	7.3	16.6	12.3	20.8	2010299	101909.52	1445.18	344.8	11.5	11.5	4.9	17	13.8	12.1	5.7	17.2
1	K06	2	OTNT	NA	Neutral	14.5859649122807	82.9859649122807	7.9478999918082	398321.584210526	3647.66575913783	7.76842105263158	38.0175438596491	3.23330086779717	181857.061403509	2985.29987442204	570	4.6	14.7	1.4	5.4	15.1	0.7	30	4.9	4.7	8.9	6.5	4.9	19.8	9.3	25.1	1664187	102093.62	1207.37	341.56	7.7	11.4	5.4	14.2	10	10.9	7.5	13.2
1	K06	3	OTNT	NA	Neutral	10.3730769230769	57.3153846153846	9.18212964305222	327400.680769231	3570.31584404769	4.81923076923077	20.8134615384615	2.26069453292496	87645.2807692308	1891.39726776713	520	9	24.2	1.7	11.3	23.5	0	46.7	4.2	18.1	5.8	4.4	6.5	11	7.7	13.1	1362403.7	85453.5	1329.27	323.64	7.3	20.8	3.5	20.2	12.1	11.3	6.2	12.9
1	K07	1	OTNT	NA	Neutral	12.4063047285464	71.6112084063047	6.0675125222511	349544.290718039	3489.02607910296	6.87740805604203	33.6252189141856	2.7112607536492	162087.868651489	2555.26867863604	571	5.8	24.7	0.5	6	25.9	0.4	39.6	3	10.9	4.6	5.1	12.4	15.8	8.2	20.5	1511900	100494.13	1153.29	350.66	8.6	19.6	4.9	22.6	11	20	7.4	19.6
1	K07	2	OTNT	NA	Neutral	12.2933810375671	74.7656529516995	6.29384438087156	382007.221824687	3270.31848473423	6.4830053667263	32.2075134168157	2.80316029968693	157373.259391771	2520.55589410834	559	5.7	27.4	1.6	8.1	31.5	0.4	42	4.5	16.8	7.2	6.1	17.9	17.2	9.3	23.3	1517291	90234.59	1140.93	298.17	9.3	26.5	5.2	29.9	14.3	26.3	6.3	26.5
1	K07	3	OTNT	NA	Neutral	9.17371937639198	55.5278396436526	8.61486784504242	349641.571269488	3570.94765238817	2.58797327394209	10.619153674833	2.13637316594232	40920	1345.70808989106	898	11.8	24.8	4.6	11.9	26.3	0.8	57.9	2.7	24.1	2.9	5.2	8.6	3.3	8.4	4.2	1303600.5	81749.95	1393.34	324.34	8	27.7	4.3	27.1	14.4	10	6.6	13.4
1	K08	1	OTNT	NA	Neutral	14.1120689655172	84.1534482758621	7.85752072876769	431374.910344828	3821.9573960409	7.76034482758621	37.0775862068966	3.16633555153634	179236.774137931	2955.63453099714	580	6.2	19.3	1	7.6	16.2	0.5	32.1	4.3	7.1	4.3	7.6	8.6	16	11	22.9	1733609	108206.77	1332.85	372.76	10.5	14.5	4	12.2	13.6	10.9	6.2	8.6
1	K08	2	OTNT	NA	Neutral	14.2045855379189	81.0546737213404	7.7449430245079	410332.500881834	3953.28826572089	7.50088183421517	35.0740740740741	3.09745363708327	167773.331569665	3036.77394778039	567	6.9	14.6	1.2	8.3	10.2	0.5	29.8	4.6	2.6	10.6	5.6	3.2	16.8	10.8	22.8	1723225	108173.29	1313.55	357.22	9.9	8.5	5.3	11.6	12.3	7.8	7.2	10.8
1	K08	3	OTNT	NA	Neutral	15.2106666666667	82.5866666666667	6.1303723457799	426410.914666667	3642.9935391892	7.01333333333333	32.768	2.9361382012537	141333.197333333	2481.0327314885	375	5.6	18.7	1.6	9.1	17.9	0.8	34.1	7.5	10.4	6.4	6.9	6.7	16	12.5	18.7	1796650.7	100382	1354.85	336.64	10.7	10.9	5.9	12.5	15.5	7.5	6.4	10.9
1	K09	1	RAD21	NM_006265	sample	17.4656488549618	109.549618320611	8.31260193278949	600138.488549618	4489.99906992236	8.50127226463104	37.7150127226463	2.50384350835767	181708.338422392	2579.60761440436	393	11.7	9.7	0.3	14	8.9	0.5	36.4	9.2	2.3	8.9	14.5	3.3	17	20.4	20.6	2207168	105590.67	1538.8	333.89	18.6	5.6	6.4	15.8	20.6	5.6	6.4	15.5
1	K09	2	RAD21	NM_006265	sample	17.2155844155844	112.153246753247	7.55738016742615	621816.374025974	4389.71882208768	7.4961038961039	34.5402597402597	2.23905386004797	155833.774025974	2114.70413880216	385	9.4	7.8	0.5	13.8	8.3	0	45.7	9.4	1.3	14.5	16.6	1.8	20.8	21.3	21.8	2326525	104862.95	1596.81	341.3	21	9.1	8.6	16.1	21	2.9	8.3	12.5
1	K09	3	RAD21	NM_006265	sample	17.2906574394464	115.785467128028	9.91894525333806	642322.425605536	4484.06720137883	6.98269896193772	30.0553633217993	2.09176919731025	127647.01384083	1904.1420259603	289	14.9	5.2	0.7	18	6.2	0	47.8	13.8	8.3	14.9	19.4	1.7	17.3	24.2	20.1	2234436.4	95109.63	1755.03	316.68	19.7	7.6	6.6	18.7	22.8	7.6	6.9	20.1
1	K10	1	CUX1	NM_181500	sample	14.0227272727273	82.9152892561983	8.38588907371532	445661.258264463	4196.1757519765	6.64256198347107	29.2665289256198	2.45413697380027	140777.995867769	2597.71955877728	484	8.5	15.9	0.6	12	13.6	0.8	38.4	6.2	5	3.3	5.8	7.4	13	13.4	18.2	1804196	115321.37	1517.89	409.37	12.2	12.4	6	11.4	18.6	9.3	10.5	7
1	K10	2	CUX1	NM_181500	sample	15.3074003795066	92.9297912713473	8.19844898701684	506838.709677419	4149.74762404695	8.10056925996205	37.9487666034156	3.063878893962	178045.29601518	2903.44602299517	527	8	12.9	0.9	13.1	11.4	0.6	30.9	6.1	2.5	10.4	8.3	2.8	23	14	26	1971637	113733.01	1574.01	380.18	13.9	10.1	7.4	11.6	17.3	7.8	11	8.5
1	K10	3	CUX1	NM_181500	sample	14.5928571428571	86.7333333333333	8.503989759098	443162.119047619	3977.80788048633	7.44761904761905	34.5071428571429	2.96180888508634	149517.023809524	2648.4408925297	420	7.1	11.4	1.4	11	10.5	1	32.1	6.7	10.5	9.5	8.3	4.3	18.1	15	23.1	1751168.4	107817.87	1512.93	375.76	11.7	10.5	6	11.7	17.9	6	8.1	5
1	K11	1	POLE	NM_006231	sample	31.3007915567282	180.20580474934	8.57575551728958	1155065.50131926	4883.75430596888	10.7097625329815	37.88654353562	2.45941527060007	164297.284960422	2743.46736503832	379	8.2	15.8	1.1	20.6	7.4	0.5	26.1	40.9	2.1	15.3	34.6	2.6	18.2	38	20.8	4237810	127402.08	2612.35	394.98	43.8	4	8.7	8.2	44.3	4	9.2	8.7
1	K11	2	POLE	NM_006231	sample	26.4647887323944	158.89939637827	9.27368437297535	986582.492957746	4449.77749970863	7.99597585513078	30.2897384305835	2.53507770826329	139002.830985915	2538.84357621563	497	11.1	15.1	1.8	17.1	15.9	1.4	35	32.4	3.4	15.1	30.4	4	15.9	32.4	18.3	3421099	117724.41	2253.57	389.18	30.6	14.3	11.1	20.7	34	11.5	9.7	18.1
1	K11	3	POLE	NM_006231	sample	30.9238845144357	174.086614173228	9.47418100221988	1097120.5144357	4621.09377810368	8.64566929133858	31.9028871391076	2.27627404737088	137079.729658793	2433.01576538356	381	8.9	12.9	0.8	19.4	9.7	0.8	35.4	43	5.2	16	35.2	0.3	15.5	38.3	19.4	4022533.2	113234.93	2347.07	336.16	38.6	4.7	6.3	11.5	39.4	5.2	4.7	13.1
1	K12	1	NCOA6	NM_014071	sample	16.1247672253259	100.376163873371	7.00912785602774	591542.806331471	4346.57616259743	8.95158286778399	44.9813780260708	2.79295942760325	234751.903165736	2807.36838158509	537	9.5	15.3	0.7	15.3	15.8	0.9	38	8.4	4.8	11	13.6	6.5	22	19.9	26.1	2144784	111797.76	1766.19	392.71	16.9	13.2	8	16.6	23.8	7.4	10.6	11.7
1	K12	2	NCOA6	NM_014071	sample	15.3730043541364	94.6211901306241	7.31889485871577	499523.84179971	4243.03362647456	7.57910014513788	35.7169811320755	3.07061966379326	181315.888243832	2803.41135412888	689	11.2	11.2	1.7	13.6	12.5	1.2	37.3	6.2	5.1	11.5	10.6	6.2	20.6	17.7	24.1	1840038	113185.66	1657.13	396.33	14.1	18.4	7.8	17.6	21.2	10.7	11.5	8.4
1	K12	3	NCOA6	NM_014071	sample	16.1326530612245	105.114285714286	8.150729370533	619434.014285714	4451.3700530969	8.61020408163265	43.5163265306122	3.06780348008844	211370.342857143	2848.56853544413	490	10	9	0.8	16.5	7.6	0.6	32.9	12.2	10.4	15.7	15.3	4.9	24.9	24.1	29.2	2301306.5	114764.85	1699.69	397.81	19.6	8.4	9.4	10.8	25.5	5.3	11.2	5.9
1	K13	1	APC	NM_000038	sample	17.4126679462572	89.9424184261036	8.89397975442374	430890.080614203	3835.82956370175	9.94625719769674	55.7523992322457	3.56982345617794	299375.468330134	3241.5067214288	521	6.7	20.3	1	6.9	14.4	0.6	30.9	9.2	3.8	12.1	8.6	5	28.4	12.1	34	1829636	106196.63	1298.8	336.16	12.1	7.9	8.3	21.7	11.7	6.1	7.5	19.8
1	K13	2	APC	NM_000038	sample	16.4421252371917	90.1612903225806	7.41565454948924	440006.174573055	3761.78544740461	8.82352941176471	49.3984819734345	3.3092425921142	260874.647058824	3010.47264614338	527	7.2	18.4	0.9	8.9	18	0.4	35.5	6.3	3.2	16.5	7.4	3.6	29.8	12.1	33.6	1727688	106819.25	1360.71	348.95	10.6	9.1	7.2	19.4	12.9	7	7.2	16.5
1	K13	3	APC	NM_000038	sample	10.1477832512315	35.7290640394089	3.47687809051902	116537.805418719	2159.85941183589	7.88423645320197	39.3694581280788	3.13774080929171	139982.871921182	2106.73746488068	406	2.2	54.7	1	2	61.6	1	34.2	2.7	16	12.3	0.7	10.6	21.4	1.5	20.4	1033888.3	67114.73	664.57	211.27	3.7	16.7	1.5	29.3	3.2	16.7	2	39.2
1	K14	1	CREBBP	NM_004380	sample	16.4295302013423	96.5755033557047	7.64363179875632	517073.812080537	4249.60344202149	8.67785234899329	39.7164429530201	3.1934617933319	191564.598993289	3152.79000260312	596	6.9	15.4	1.5	11.1	12.4	0.2	26.2	8.1	2.2	7.6	9.6	3.7	17.3	15.3	21.3	2172951	103276.7	1600.5	337.38	15.6	8.9	3.9	17.1	16.4	5.4	5.4	17.8
1	K14	2	CREBBP	NM_004380	sample	17.2743682310469	102.20036101083	8.9013318836948	540869.124548736	4082.0605083024	8.35920577617329	36.601083032491	2.83630745829664	174608.342960289	2854.75072151447	554	7.6	12.3	0.9	10.6	10.8	0.5	32.9	9	2	11.7	11.6	2.3	17.5	17.1	21.7	2184448	106827.1	1431.71	348.27	14.6	10.5	6.9	15	17.7	8.8	8.1	12.8
1	K14	3	CREBBP	NM_004380	sample	14.766859344894	84.6088631984586	8.19400945460991	427436.657032755	3986.87818875514	7.97302504816956	37.2138728323699	3.13428717615288	166676.547206166	2774.61431523124	519	8.1	13.1	1	11.2	13.1	1.3	32	6	8.3	9.8	7.7	3.5	21	14.8	24.5	1834923.1	89438.85	1396.92	295.5	14.1	7.9	4.2	19.1	16	7.1	4.6	23.1
1	K15	1	MGA	NM_001080541	sample	17.2237354085603	93.8346303501946	6.65173140090285	417408.060311284	3708.07156416414	9.24708171206226	41.0544747081712	2.95659546681289	191830.974708171	3055.56287228838	514	5.6	15.6	1	5.6	15.6	0.6	27.8	7.8	4.3	7.2	7.2	5.3	19.3	9.9	24.3	1645529	123649.58	1181.68	397.25	8.8	11.3	9.5	10.7	8.9	8.6	10.1	12.5
1	K15	2	MGA	NM_001080541	sample	17.1767857142857	97.6071428571429	6.97596959438301	469215.0375	3880.10159220103	9.63035714285714	46.5	3.18352914461332	228549.191071429	3158.69361666574	560	5	13	0.4	7.1	12.3	0.2	28.9	8.6	4.1	17.3	9.3	5	26.2	13.9	31.6	1787743	123566.04	1237.21	404.51	10.5	10.9	8.8	10.7	11.6	9.8	11.4	7.9
1	K15	3	MGA	NM_001080541	sample	17.3478260869565	86.9106280193237	6.02883130016015	362824.427536232	3369.90158411952	9.38405797101449	43.3526570048309	3.03007687396389	186244.714975845	2592.84370383776	414	5.3	19.1	0.7	4.6	17.1	1	36.5	13.3	12.8	18.4	9.4	7.7	26.6	11.6	27.8	1654953.1	291788.69	1175.97	1167.99	10.9	8.7	13	22.5	12.6	6.8	12.8	26.1
1	K16	1	CHEK1	NM_001274	sample	11.9537275064267	187.460154241645	72.0350628046498	2216796.7377892	7351.34219537143	3.86118251928021	13.4678663239075	1.43901720194396	58299.4627249357	1510.75655641891	389	36.8	11.6	0.5	41.4	10.5	0.3	51.9	8	2.6	3.6	36.5	5.4	4.4	41.1	5.9	7755282	89622.02	5177.79	317.3	40.4	11.6	3.3	19.5	45	7.5	5.9	16.2
1	K16	2	CHEK1	NM_001274	sample	10.4647302904564	154.201244813278	58.7146188630451	1777624.91286307	6655.19824054704	2.13692946058091	6.99377593360996	0.950191073476764	27134.7510373444	945.877654758265	482	34.6	14.7	0.4	35.5	12.4	0.2	65.4	3.3	5.2	2.1	29	5.6	2.3	33.8	2.1	5720686	79214.82	4546.65	310.64	32.2	16.4	3.9	29	43.6	6.6	5.6	16.6
1	K16	3	CHEK1	NM_001274	sample	11.4169960474308	176.913043478261	64.2085885439988	2092471.08300395	7227.16546899721	2.12450592885375	7.01185770750988	0.942661478888304	26624.6067193676	879.508678650818	506	38.9	11.7	0.8	42.7	8.1	0	69.4	7.9	22.5	2.4	34.4	3.4	2.2	39.5	3	6867720.5	75397.61	5137.34	280.24	39.3	13.4	1.6	21.3	49.6	4.7	2.4	14.6
1	K17	1	OTNT	NA	Neutral	14.6057838660578	81.6118721461187	5.64240971894411	386419.324200913	3831.615773806	8.90867579908676	41.634703196347	3.19708418429451	210124.301369863	3322.6674557438	657	3.3	16	0.5	5.2	12.9	0.8	26.9	4.3	4.6	5.9	5.5	6.5	19.8	9	26.8	1634805	120003.16	1125.74	403.95	7.2	9.6	6.2	7.8	10.7	11.7	10.2	6.2
1	K17	2	OTNT	NA	Neutral	14.0392927308448	76.721021611002	7.29042412755286	351954.984282908	3690.26005668484	8.03339882121807	37.9253438113949	3.24603467723184	180131.302554027	2919.07552365857	509	6.7	15.1	1.4	5.7	15.7	0.8	31.6	5.1	5.9	10.4	5.5	7.1	21.2	8.1	27.1	1587284	109743.06	1229.3	396.28	9.6	11.2	6.5	13.9	12.6	10.2	9.2	12.2
1	K17	3	OTNT	NA	Neutral	15.673860911271	82.9712230215827	6.99543105524737	401332.139088729	3756.07851750605	8.3189448441247	39.5083932853717	3.06418123923042	189486.666666667	3017.17238371072	417	4.8	12.7	0.5	8.6	8.9	1.2	27.6	8.2	8.2	12.5	7.4	2.6	21.8	10.6	26.1	1807398.4	109847.75	1231.83	363.04	11.8	7.4	8.4	10.3	14.4	6.7	10.1	8.9
1	K18	1	OTNT	NA	Neutral	16.0121739130435	90.4921739130435	7.95335526594376	483912.126956522	4136.91612012158	9.08869565217391	41.56	3.07758386510662	199047.04	3058.52826938065	575	6.8	16.2	0.7	10.3	11.7	1.2	29.9	7.7	3	7.1	8.7	4.7	19.8	13	25	1947744	106388.69	1515.91	358.8	12	6.6	5.6	13.9	13.4	6.3	8.7	16
1	K18	2	OTNT	NA	Neutral	14.4299242424242	88.3125	9.89585541836275	511527.818181818	4081.16460797906	8.56060606060606	39.0965909090909	2.76547401706496	188652.513257576	2837.32741535781	528	8	15.7	0	11	16.7	0.2	33.9	5.7	4	12.3	8.3	5.7	22.2	14.6	27.7	1981381	109165.4	1495.82	360.52	12.7	12.7	5.9	13.1	13.8	10.2	8.3	11
1	K18	3	OTNT	NA	Neutral	13.4897579143389	74.4581005586592	7.57862230190981	358206.55679702	3509.51923441675	6.82122905027933	32.4506517690875	2.77778379883264	149578.702048417	2487.48686478132	537	5.6	16.2	0.9	6.7	16.9	0.7	37.8	5.4	11.5	8.4	5	5.8	17.9	7.8	22	1488727	93463.48	1125.05	317.55	7.3	14.5	3.2	16.6	10.8	14	3.5	14
1	K19	1	OTNT	NA	Neutral	15.9737903225806	94.1129032258064	7.44142244688015	531821.014112903	4174.71334477915	8.80443548387097	40.2298387096774	2.95911348971681	194022.584677419	2937.40851274289	496	7.3	17.3	0.6	11.3	14.1	0.4	30	6.2	4	7.5	8.3	5	18.3	14.5	23	2108527	112726.9	1587.95	383.48	13.9	9.7	6.2	11.5	17.7	8.7	10.1	10.7
1	K19	2	OTNT	NA	Neutral	14.8695652173913	86.7558528428094	7.55012212104384	451695.47993311	4131.26418117202	7.58026755852843	34.7341137123746	2.90563083987002	168099.005016722	2834.05719065362	598	9.9	14.9	1	12.7	14.4	1.5	33.9	6.4	4.2	9.9	7.5	4.8	17.4	12.2	21.9	1750970	117825.91	1469.05	407.61	11.4	14.4	9.4	15.1	16.4	10.9	12.4	8.2
1	K19	3	OTNT	NA	Neutral	15.0110619469027	85.6017699115044	8.29194524119624	446306.110619469	3847.91767650603	8.1283185840708	38.2743362831858	3.07817193066419	177080.378318584	2802.4467613061	452	6.2	14.8	1.3	10	13.3	0.4	32.7	7.7	10	10	8.8	4.4	20.4	14.2	27	1821644.4	105807.56	1328.62	344.17	12.6	9.5	3.8	11.7	15.5	10.4	5.1	8.8
1	K20	1	OTNT	NA	Neutral	15.0673316708229	85.4214463840399	7.10485910210849	434802.970074813	4001.29275225119	8.67082294264339	37.4588528678304	2.84082671850133	170728.693266833	2878.59746354675	401	7.5	18.5	1.2	9.2	15	0.7	29.2	5.7	4	5.2	6.2	4.7	16.5	12.2	22.2	1775351	110395.25	1389.37	405.96	10.7	8	5.7	13.2	15	5.7	7	10.2
1	K20	2	OTNT	NA	Neutral	15.798951048951	88.7377622377622	6.79337143063756	430358.323426573	3800.47121253797	7.42832167832168	33.8269230769231	2.7773592464309	153991.748251748	2649.59458843036	572	5.4	11.5	0.3	8.2	13.5	0.5	34.4	5.8	2.8	9.3	8	3.1	17	11.4	23.3	1660472	100338.01	1284.4	343.48	9.8	11	4.9	15	12.2	9.3	6.8	12.2
1	K20	3	OTNT	NA	Neutral	14.4587869362364	81.0575427682737	5.96923350285591	390416.825816485	3632.91542810882	7.59409020217729	34.2223950233281	2.82077974022935	151018.245723173	2623.9037123799	643	6.7	17.1	0.5	9.5	17	0.3	32.8	7.8	15.1	9.3	7.3	8.7	17.1	11.2	20.7	1519207.1	91119.83	1205.3	308.33	9.6	16.6	3.1	18.4	14.3	16.2	5.3	15.4
1	K21	1	OTNT	NA	Neutral	15.7875816993464	90.5555555555556	6.71278558739349	458492.972222222	3953.74448930922	8.28104575163399	39.1192810457516	3.03349248549709	196206.866013072	2997.84107219102	612	5.9	15.2	1.6	8.7	13.2	0.7	31.9	7.7	3.6	7.4	8	5.2	18.3	12.4	25.2	1775538	112332.39	1326.65	389.29	10.9	9.5	5.1	19.1	12.7	7.2	6.9	16.3
1	K21	2	OTNT	NA	Neutral	15.5026929982047	83.2836624775584	6.51834149289049	398800.960502693	3710.06917545215	7.55116696588869	35.0377019748654	2.86123588887768	151930.36983842	2565.93009531402	557	4.1	17.1	0.9	5.9	15.1	0.2	32.9	6.6	3.9	9.2	5.7	4.5	18.9	9.3	21.7	1716238	95936.56	1196.3	315.16	8.6	9.9	2.2	14.5	11.1	8.8	3.6	14
1	K21	3	OTNT	NA	Neutral	14.7211538461538	81.5897435897436	6.39253015482761	385423.8125	3811.44713687049	7.97115384615385	37.1153846153846	2.99034330973599	173271.471153846	2897.33471010806	624	7.1	13.1	0.5	9.9	13	0.5	29.8	7.4	11.2	10.3	8	4.6	17.8	12	23.6	1600407.9	103040.19	1247.79	345.13	9.6	12	5.3	11.7	14.1	11.9	7.2	9.9
1	K22	1	OTNT	NA	Neutral	14.4751773049645	77.145390070922	5.53540015631168	355266.923758865	3612.32691201711	8.64007092198582	40.5212765957447	3.22017657380783	199071.854609929	3208.31346011379	564	4.1	21.8	0.9	5.5	18.8	1.1	27.7	4.8	5.3	4.3	4.6	7.4	17.4	7.4	23.4	1539466	105144.66	1112.67	370.08	7.1	10.8	4.4	13.7	10.3	8.3	6.9	13.8
1	K22	2	OTNT	NA	Neutral	15.007858546169	91.4557956777996	8.29063295203109	508557.915520629	4079.84478454708	8.1532416502947	37	3.08226977758305	174113.809430255	2964.10073795656	509	7.3	13.4	1.2	9.4	12.8	0.8	30.1	6.7	3.3	10.8	8.1	4.3	19.4	12.4	24.4	1908937	106132.67	1463.01	356.97	12	11.2	4.5	11.6	15.7	7.5	7.7	9.6
1	K22	3	OTNT	NA	Neutral	15.2003205128205	75.9102564102564	5.56369244771431	319290.626602564	3389.41770731676	7.88141025641026	36.3525641025641	2.97213876213623	167563.350961538	2856.5003247793	624	3.7	17.9	0.5	4	15.4	0.2	30.6	7.9	9.8	9.5	5.3	4.3	18.4	8.7	22.1	1452418.4	107223.89	1058.79	357.73	7.4	9.8	6.1	10.9	8.8	9.8	7.7	9.1
1	L03	1	RF	NA	Neutral	14.3371868978805	87.2967244701349	7.63151380755401	451968.710982659	3899.23902640487	7.252408477842	33.4990366088632	2.93801562982803	157187.202312139	2796.54525376605	519	6.9	17.3	0.6	7.5	15.4	0.2	32.9	5.4	4.8	3.9	8.5	6.4	14.1	12.9	17.9	1770061	111455.48	1220.35	357.82	11	10.8	4.8	15.4	12.3	10	4.4	12.3
1	L03	2	RF	NA	Neutral	14.8300970873786	85.1092233009709	6.85207801183168	431606.473300971	3877.97239174459	7.29368932038835	32.6092233009709	2.7562450982644	149276.468446602	2726.62251050908	412	7	13.8	0.7	9	12.1	0.2	33	4.9	4.4	7.5	5.8	4.9	16.7	10.4	21.1	1773865	106835.43	1346.31	356.15	9.5	7.5	4.6	12.1	13.8	7.5	6.8	8.3
1	L03	3	RF	NA	Neutral	12.9152215799615	69.5375722543353	5.56933044970073	307416.327552987	3510.51725264913	7.56840077071291	34.1001926782274	2.98822010568526	152012.83044316	2789.35046398858	519	5	15.4	0.8	6.4	14.6	0.8	29.9	5.2	10	7.7	4.8	5	16.2	7.7	20.4	1570409.3	113345.88	1114.73	370.41	8.5	9.1	6.7	9.2	11.2	8.5	8.3	8.9
1	L04	1	RF	NA	Neutral	14.5395033860045	87.9864559819413	8.22082249264725	501638.534988713	4141.32833159679	7.36117381489842	32.6410835214447	2.86638691665605	151720.762979684	2717.34477895744	443	8.1	16	1.4	12	12.4	0.5	34.8	5.2	2.9	5.9	8.1	4.3	14	12.2	18.7	2095674	121698.38	1443.37	406.73	12.9	8.4	6.8	8.4	16.7	8.1	10.2	8.6
1	L04	2	RF	NA	Neutral	13.6289308176101	80.1111111111111	7.28116794009367	421194.081761006	3994.12967445616	8.35010482180294	36.5073375262055	3.06475504725527	170432.052410901	3086.00772742104	477	6.9	14.9	0.4	11.1	11.3	0.4	26.6	5.7	4.4	11.7	6.3	5	18.9	11.5	24.5	1917959	118775.03	1393.06	397.68	11.5	10.1	9	11.7	16.8	7.3	10.5	10.7
1	L04	3	RF	NA	Neutral	14.095652173913	78.6660869565217	6.26028565963124	397262.895652174	3825.18445382641	8.01217391304348	38.0817391304348	3.1508483573904	177795.173913043	2968.83303723291	575	5.7	15.5	0.7	10.4	13.6	0.5	30.3	6.4	10.4	8.9	6.4	5.2	19	10.8	24.9	1770530.2	113083.75	1339.83	384.13	10.4	8.7	6.1	9.7	15.5	8	11.1	7
1	L05	1	RF	NA	Neutral	13.996644295302	81.8624161073825	8.31152968594384	392083.209731544	3881.37978961281	7.97651006711409	38.3708053691275	3.24864536225283	191829.379194631	3169.70750147569	596	6.4	15.4	1	6.2	12.6	1.3	29	3.5	4.4	4.5	5	5.9	18	10.2	22.7	1668381	109904.36	1204.08	362.51	8.6	9.2	4.7	11.4	12.1	8.9	5.5	9.6
1	L05	2	RF	NA	Neutral	15.2131147540984	93.2131147540984	6.83587393359328	498294.448770492	3988.91750624534	7.95491803278689	36.6188524590164	2.88271081194373	176613.639344262	2803.65998010698	488	7.8	14.5	1.2	11.3	15	0.2	36.5	8.2	7	12.1	10.2	7.6	19.7	15.2	24.6	1906027	112372.37	1479.09	386.64	12.5	13.3	8	15.4	15	12.7	9.4	12.3
1	L05	3	RF	NA	Neutral	15.180265654649	84.2087286527514	5.76067058976068	383769.421252372	3738.16742791707	8.01897533206831	38.888045540797	3.33331356539099	187897.265654649	3049.50370443057	527	6.1	13.1	0.9	8.9	13.1	0.6	30.6	8.7	9.1	10.2	6.6	3.4	20.1	12.3	28.1	1686198.5	108866.26	1190.66	356.57	10.1	9.5	6.8	15.2	12.9	8.9	7.2	13.3
1	L06	1	RF	NA	Neutral	15.1009009009009	93.7981981981982	9.45929963208669	507029.412612613	4186.96516984563	7.24324324324324	34.7063063063063	3.0533881745298	168495.266666667	2769.09069020941	555	8.3	13.9	1.4	9.5	11.5	0.9	35	6.1	2.3	2.7	8.5	3.4	16.8	13	19.8	1917606	106640.42	1393.27	347.49	12.6	7.9	5	13	14.1	8.6	5.2	13.5
1	L06	2	RF	NA	Neutral	14.1573033707865	83.8404494382022	8.26146148977027	417004.795505618	3750.95605021051	7.10112359550562	34.7123595505618	2.80483417522586	167400.251685393	2680.70563836816	445	4.5	13.3	0.2	6.5	14.6	0.2	36.4	6.1	4.9	8.8	7.4	5.4	16.2	10.8	21.1	1779382	96141.56	1269.89	315.52	10.8	12.1	3.8	21.6	12.4	11.2	5.2	19.3
1	L06	3	RF	NA	Neutral	13.5143540669856	86.6650717703349	9.64585481985489	488939.638755981	3949.73314245694	6.72248803827751	32.6004784688995	3.09070564327712	158321.040669856	2654.14032543763	418	10.3	13.4	2.2	12	14.6	1.2	37.3	7.9	11.7	7.9	10.8	4.5	16	13.6	22.2	1896608.8	112242.17	1439.4	376.21	11.7	11	6.2	12.2	15.3	9.8	6	9.6
1	L07	1	RF	NA	Neutral	14.8075253256151	84.5123010130246	6.70985481717435	379823.379160637	3667.68277265938	7.75397973950796	36.0072358900145	3.12918175835771	175658.529667149	3102.11015530211	691	5.2	13.7	1	5.1	16.2	1.3	30.1	4.5	4.2	3.6	4.8	6.4	13.7	7.7	19.8	1617283	119433.97	1162.8	408.37	7.4	14.3	8.2	15.1	8.8	13.7	10.6	13.5
1	L07	2	RF	NA	Neutral	16.4666666666667	93.6294117647059	7.03663787658177	463618.296078431	3882.93414015685	8.64901960784314	42.4392156862745	3.20270038362944	208785.284313725	2883.63153321129	510	7.3	13.7	2	8.6	14.1	1.8	31.6	8.8	3.9	13.3	9.8	4.3	23.7	13.5	26.5	1938440	113051.87	1401.79	375.93	12.2	12.7	7.3	12.7	13.3	9.6	8.4	13.5
1	L07	3	RF	NA	Neutral	14.6916058394161	80.2536496350365	6.89673082153749	375157.602189781	3688.88337582537	7.40693430656934	34.3722627737226	2.94571732284257	153659.448905109	2689.32402563278	548	5.7	15.9	0.2	8	12.4	0.5	31.6	9.5	10.2	9.7	8.2	4.9	16.4	10.2	21.4	1791361	102888.59	1299.38	333.08	10.6	7.7	6.4	15.9	13.1	7.8	6.9	15.5
1	L08	1	RF	NA	Neutral	16.7393822393822	93.9826254826255	6.57111333118984	448569.478764479	3958.14982478768	7.07142857142857	31.6042471042471	2.7495951216193	145069.689189189	2670.75047442576	518	7.3	15.1	0.8	7.7	12.9	0.8	32.6	8.1	3.3	3.3	8.5	4.4	11	12	15.1	1783081	95036.48	1331.12	312.48	11.6	11	4.1	19.5	15.1	7.1	5	20.8
1	L08	2	RF	NA	Neutral	14.4130925507901	87.3702031602709	6.93977677768152	431247.297968397	3850.15012074818	8.19187358916479	39.8645598194131	3.28961287656019	195390.772009029	3065.08751201145	443	7.2	14.2	1.6	7.4	13.3	0.9	30.7	5.4	5	11.5	7	5.9	21.4	11.1	27.3	1750928	111897.56	1252.68	369.32	9.3	11.5	7.4	13.3	12.6	9.3	9.5	10.4
1	L08	3	RF	NA	Neutral	14.59918200409	75.1779141104294	7.4715979629045	348481.079754601	3688.24863045726	7.80981595092025	36.6993865030675	2.81405612888826	165672.672801636	2553.68022001885	489	7.2	17.8	0.6	8.4	14.5	1	36.2	8	10.2	10.8	7.6	4.7	17.8	12.1	21.9	1656674.8	104576.12	1291.66	349.88	11.2	14.5	7	17	16	13.9	8.6	14.7
1	L09	1	PIGN	NM_012327	sample	17.0664556962025	96.3496835443038	6.2730856054845	460897.373417722	3996.74130969886	8.84810126582278	43.4034810126582	3.22529547050283	206134.373417722	3092.92241964322	632	4.9	14.4	0.6	6.5	13.3	0.5	28	7.8	3.3	7	8.9	4.1	20.6	13.8	25.8	1855837	117131.97	1293.2	397.91	10.9	7.4	6.5	10.3	13.1	6.6	11.6	9.8
1	L09	2	PIGN	NM_012327	sample	15.385737439222	83.7844408427877	7.01119081822125	391804.376012966	3741.16750132739	8.09562398703404	39.6094003241491	3.29573461081725	188342.528363047	2921.86358337334	617	6	17.3	1.8	7.9	16.2	1.1	31.4	6.5	5.7	11.2	7	6	22.2	12.2	26.1	1668391	109191.28	1310.89	376.29	8.6	14.1	5	13.1	11.8	11.5	7.8	9.2
1	L09	3	PIGN	NM_012327	sample	13.4646596858639	73.3625654450262	6.23419769569706	348411.492146597	3060.11677515576	6.87041884816754	32.3246073298429	2.63536387958092	142076.969895288	2334.28118470571	764	5.9	27.1	0.4	7.2	31.7	0.5	39.1	8.4	22.3	8.8	8	17	16.1	11.1	20.5	1378996.7	71330.52	1048.48	242.98	9.9	31.2	4.2	39.7	13	31.4	5.5	37.8
1	L10	1	ERCC5	NM_000123	sample	14.6692667706708	84.8471138845554	8.59151573755761	429101.313572543	3987.96190840034	8.35413416536661	39.1575663026521	3.07827466303146	192328.55850234	3030.87960880395	641	7.3	14.7	1.6	9.2	12	0.9	31.4	4.2	4.8	6.4	6.4	6.2	18.9	10.9	25.1	1724069	113338.77	1350.49	384.25	9.5	9.5	5.6	12.8	13.9	7.8	7.5	6.4
1	L10	2	ERCC5	NM_000123	sample	14.0137825421133	83.8667687595712	7.36530130002687	424245	3717.74655475244	7.44716692189893	35.427258805513	2.8316268568503	175319.506891271	2809.12597208466	653	5.5	17.9	0.8	6.4	16.5	0.3	36.6	4.7	6.6	8.7	7	6.9	19.6	10.7	24.7	1759492	104712.66	1264.76	368.34	10.6	13.9	5.1	17	13.3	10.4	6.1	13.8
1	L10	3	ERCC5	NM_000123	sample	15.1531365313653	85.2970479704797	7.35102144359592	405391.079335793	3902.21392677625	6.83579335793358	31.7343173431734	2.8588856215837	141298.250922509	2588.187552029	542	7.4	10.7	0.7	8.3	10.1	0.4	34.5	7.9	8.7	7.6	7.7	3.5	17	12.7	22.7	1699203	105831.18	1279.34	349.78	10.3	10.3	6.3	11.3	13.7	9.6	8.5	13.3
1	L11	1	PHF6	NM_032335	sample	15.3432343234323	90.6138613861386	6.02984137828565	463684.471947195	3937.17822099144	7.12046204620462	32.960396039604	2.8626164393973	162026.160066007	2837.59555126035	606	5.3	14.4	1	8.3	13.4	0.8	35.8	5.4	4.6	4.1	8.1	6.1	13.9	13.2	19.1	1881431	127056.23	1228.95	411.78	10.7	9.9	9.1	10.1	13.2	10.4	11.2	6.6
1	L11	2	PHF6	NM_032335	sample	15.5583482944345	93.4003590664273	7.41405530243639	496143.055655296	4120.57600318202	7.52962298025135	35.443447037702	2.72706907978248	175288.123877917	2701.1208750689	557	7	15.1	1.4	11.5	14.2	0.4	38.6	7.2	5.6	12	9.5	6.3	20.5	15.8	21.9	2044333	124538.96	1523.16	417.51	16	13.5	12.6	12.6	18.5	11	12.2	5.9
1	L11	3	PHF6	NM_032335	sample	15.8387909319899	93.7531486146096	6.51942105741154	473498.61209068	3854.33023170552	6.98992443324937	32.3450881612091	2.95197433840818	151296.060453401	2600.02148349796	397	6.8	13.4	2.3	10.1	13.9	1.3	37.3	10.1	10.8	9.1	13.1	6	18.1	18.4	21.9	1918232.2	123044.66	1379.33	441.91	18.9	10.1	9.8	9.8	21.4	11.3	12.6	6
1	L12	1	BLM	NM_000057	sample	13.5824	78.1744	7.05585238122739	385652.5216	3818.64567102606	6.8496	29.2352	2.35348801430201	126146.552	2366.72683171754	625	8.2	15.4	0.5	7	15	0	37.6	4.8	3.5	4.3	6.6	5.3	13.1	10.2	16	1524892	95946.34	1234.14	327.45	7.7	12.6	2.2	15.2	11.4	10.7	3.7	11.4
1	L12	2	BLM	NM_000057	sample	14.3972835314092	78.4736842105263	6.33026095465683	363394.870967742	3566.0461167308	7.62988115449915	35.0730050933786	2.77761257405013	158992.303904924	2571.47821144426	589	5.4	19.2	1.4	5.8	16.8	0.5	35.8	5.6	4.2	11.2	5.6	4.9	19.2	8.5	21.2	1650040	102791.89	1200.05	349.4	8	11.2	3.7	11.9	9.7	9.5	5.1	8.3
1	L12	3	BLM	NM_000057	sample	13.3560606060606	76.4015151515152	8.45934494097565	380763.297348485	3803.21346950497	6.30871212121212	29.4545454545455	2.8744767002061	133578.793560606	2361.85348066512	528	10	15.7	2.1	10.2	15.5	1.5	40.2	6.8	13.8	6.8	6.2	5.5	15.5	10.8	17.8	1553032	97073.65	1368.49	346.38	9.7	15	2.7	14.2	15	13.8	5.5	8.7
1	L13	1	ARID1A	NM_006015	sample	17.6851851851852	104.018518518519	7.37047821474247	510804.001683502	4075.92432071071	9.91919191919192	53.6734006734007	3.60231479078487	282390.708754209	3367.63111218167	594	7.1	14	1.9	8.6	13.8	1.5	26.1	8.2	3.9	10.4	11.3	4.4	26.8	15.8	32.7	1924765	108181.1	1400.52	345.54	13	7.2	4.5	12.8	13.5	7.6	4.9	13
1	L13	2	ARID1A	NM_006015	sample	17.1356993736952	107.772442588727	8.25023342873602	549645.628392484	4298.97585192679	9.77244258872651	52.8455114822547	3.52358362220177	268187.749478079	3238.5963209753	479	11.7	10.6	0.6	11.5	8.6	0.8	27.8	7.7	3.3	16.5	12.3	4.4	29.2	18	33.8	2021204	117150.29	1497.81	399.55	14.2	6.9	7.3	10	15.4	6.1	7.1	7.5
1	L13	3	ARID1A	NM_006015	sample	17.0687622789784	100.992141453831	7.27113087966716	482189.461689587	3946.09516712894	9.1434184675835	51.9194499017682	3.52730178146685	265182.05697446	2994.31484157979	509	9	10.6	1.2	9	10	1.6	30.3	11.8	9	16.1	12.6	3.5	30.3	18.3	33.4	1818083	94145.46	1323.58	298.61	13.8	9.4	3.9	14.3	14.1	8.4	3.9	14.1
1	L14	1	EZH1	NM_001991	sample	14.7948717948718	80.3663003663004	6.17865090407345	379362.532967033	3623.04236132462	8.64102564102564	41.7490842490842	3.09863852610792	202115.774725275	3026.56714155613	546	4.6	21.1	0.4	5.5	18.9	0.5	30.4	4.9	4	6.6	5.9	4.9	19.8	8.4	26.4	1555506	104326.21	1098.02	344.42	7.7	10.4	4	13.9	8.6	9.7	7	15.4
1	L14	2	EZH1	NM_001991	sample	16.1830188679245	89.1603773584906	8.08806375212087	428002.254716981	3800.87605292262	8.63962264150943	41.0924528301887	3.28661767677572	201349.577358491	3171.263369565	530	6.2	14.7	0.9	7.4	13.2	0	29.4	7.2	4.2	11.3	7.7	5.1	23.2	11.3	28.5	1673328	117273.21	1263.78	374.5	8.3	10.9	9.2	10.2	11.3	11.3	9.1	7.7
1	L14	3	EZH1	NM_001991	sample	14.8245614035088	81.2434210526316	5.92467571927312	364943.839912281	3555.17304508519	8.46491228070176	41.6776315789474	3.30255479227582	188245.322368421	2903.92084294983	456	5.7	14.7	0.4	6.6	14.5	0.7	28.5	7	7.9	11	6.4	3.7	22.8	10.7	28.9	1542984.9	108163.7	1056.82	335.95	7.7	5.3	7.2	11	8.6	9.2	7	13.6
1	L15	1	ARID2	NM_152641	sample	11.1617933723197	66.0155945419103	6.92085109765779	322810.990253411	3086.05891743129	6.72319688109162	29.1461988304094	2.40301109559274	138916.752436647	2424.3387247543	513	4.9	33.3	1.2	5.7	32.2	0.2	43.3	4.9	19.7	4.9	4.9	22	13.3	6.8	18.3	1302157	108173.76	918.51	356.29	6.8	28.5	9.7	22.8	8	26.9	8.8	18.7
1	L15	2	ARID2	NM_152641	sample	13.8068459657702	80.1320293398533	8.49863867142658	400856.572127139	3877.6803645195	7.38875305623472	32.9022004889976	2.70717936504614	156264.092909535	2781.66518504261	409	9	12.2	0.5	10.5	15.4	0.7	32	5.9	2.7	12	7.1	3.4	16.1	10.8	20.5	1530033	112453.05	1203.28	364.17	9.8	12.2	5.9	11.7	11.5	11	5.6	10.5
1	L15	3	ARID2	NM_152641	sample	13.4110854503464	75.986143187067	7.40045150541977	363301.845265589	3489.5915820757	7.18706697459584	33.796766743649	3.02052571834779	154791.976905312	2563.54266095203	433	6.7	18.9	1.2	8.3	19.9	1.2	36	7.6	11.5	10.6	8.5	5.8	14.5	11.3	20.1	1454960.4	112829.81	1037.91	363.14	8.5	12.7	5.8	8.5	9.7	15.5	5.1	5.1
1	L16	1	FLT4	NM_002020	sample	16.0893970893971	93.8690228690229	6.29536392029851	530338.38045738	4083.28765366348	8.14345114345114	36.1372141372141	2.85380546103528	169986.301455301	2828.66057642899	481	6.2	18.1	1.2	12.1	15	1	30.1	7.5	5.6	5.4	9.1	6.7	17	15	20	2010185	109395.69	1538.41	377.3	13.1	10.8	4.8	13.9	19.1	7.7	7.1	8.9
1	L16	2	FLT4	NM_002020	sample	15.8203125	93.306640625	7.6314336296806	502857.552734375	4210.16825985095	8.3203125	37.447265625	3.20994478865216	174677.69921875	2850.1945415844	512	7.4	11.5	1.2	10.7	10.4	0.6	30.1	5.9	4.1	10.2	8.6	4.1	19.9	14.5	22.9	1955076	108129.54	1479.56	359.69	12.7	9.6	5.3	13.9	16.8	8	7.2	9.8
1	L16	3	FLT4	NM_002020	sample	14.1181229773463	79.6844660194175	6.91141284968131	420505.09223301	3854.72567924769	6.85922330097087	30.9320388349515	2.64841876423381	136349.684466019	2411.28142687602	618	6.8	13.4	1	11.5	12.6	0.8	39	8.4	12.3	8.3	7.8	4.7	15	11.7	19.6	1769453.2	93983.78	1379.08	337.17	11.7	15.9	4.5	17.8	17.2	11.2	7.3	13.4
1	L17	1	RF	NA	Neutral	15.1958997722096	93.50569476082	7.95910948473042	497510.938496583	4156.61873313669	9.90888382687927	44.1047835990888	3.20245450181509	215073.198177677	3274.33804981185	439	8.4	11.8	1.1	10.5	9.3	0.7	26	5	4.1	8.2	9.3	4.8	18.7	14.1	24.8	1954905	113433.03	1454.41	375.78	13.4	8.4	5.7	14.1	16.2	6.4	7.5	10.3
1	L17	2	RF	NA	Neutral	14.9590643274854	89.2982456140351	8.39147580121331	476044.208576998	4175.51409434085	8.66471734892787	41.17738791423	3.22336888899902	201325.432748538	3080.46569062828	513	10.5	13.1	1	10.9	10.9	0.8	31.6	5.7	3.1	13.3	8.6	3.7	20.1	12.9	25.9	1906338	121326.61	1528.21	428.31	12.1	8.4	10.7	14.2	15.4	6.4	13.8	14
1	L17	3	RF	NA	Neutral	15.0747474747475	83.4222222222222	7.90521040513982	408614.171717172	3756.66760476586	8.61212121212121	42.4606060606061	3.53397869686184	205893.658585859	3088.02187898785	495	6.7	13.7	1.4	8.9	12.5	0.6	29.3	7.7	9.5	13.5	7.3	4.4	23.2	10.3	29.9	1670246.4	98276.1	1280.15	321.21	10.3	8.3	4.6	16.2	12.7	8.7	6.1	16.4
1	L18	1	RF	NA	Neutral	14.0551601423488	81.7811387900356	7.1325862853384	430026.768683274	3896.88090768341	8.23309608540925	38.8327402135231	3.17306137794781	190471.556939502	3018.5120014548	562	7.5	16	0.7	8.9	17.1	0.5	29.7	5.5	5.2	5.2	7.7	6	17.6	10.9	23	1824606	106878.49	1309.63	352.14	11.2	9.8	5.3	13.9	12.6	8.5	7.8	13.7
1	L18	2	RF	NA	Neutral	13.9730848861284	82.0931677018634	7.75854000265237	421662.530020704	3822.5778139479	7.77432712215321	37.6314699792961	3.50774538340669	190537.894409938	2835.34042767896	483	7.2	15.7	1.7	7.7	16.6	1.4	35	5.8	4.3	11.2	6.8	5.4	21.7	11.2	24.8	1699908	110140.66	1275.65	378.81	9.3	14.5	6	13.7	12.6	12.8	9.7	11.4
1	L18	3	RF	NA	Neutral	14.9313725490196	87.7686274509804	7.89783629272182	452240.001960784	3968.84946668752	8.15294117647059	39.8823529411765	3.23117796561592	183102.78627451	2872.5899710925	510	6.5	14.1	0.6	11.2	11	0.6	30	8	10.4	10	8.6	4.3	21	14.5	26.9	1801110.9	104055.27	1373.77	405.56	13.3	11.4	6.5	14.5	18.2	6.5	8.2	13.1
1	L19	1	RF	NA	Neutral	15.8598484848485	91.625	6.99214647727766	438380.321969697	4040.54649775734	8.60227272727273	39.1988636363636	3.04136925428047	187525.695075758	3062.42400096474	528	5.1	10.8	0.8	7.8	12.1	0.2	28.6	7.2	2.1	5.9	7.6	2.8	17.6	11.6	21.8	1724670	111249.52	1315.59	374.07	11.4	8.3	6.4	18	13.1	10.4	9.3	18.6
1	L19	2	RF	NA	Neutral	15.1048951048951	90.1013986013986	6.97389646709859	449787.197552448	4025.04543324766	8.53146853146853	39.4230769230769	3.28568528863414	189521.812937063	3197.47299886237	572	8.2	11.2	0.9	9.3	10.5	0.5	27.3	5.9	4	9.8	7.2	4.2	19.4	12.9	24.5	1818771	117838.81	1262.55	393.01	10.8	8.7	8.6	9.6	12.2	7.2	11	8.9
1	L19	3	RF	NA	Neutral	14.8403669724771	86.6899082568807	7.78803555000191	444896.394495413	4158.07931866862	7.36880733944954	35.7614678899083	2.862852691964	169417.405504587	2658.57967437125	545	10.6	11.4	1.1	12.3	9.4	0.7	36.7	10.3	10.5	10.3	8.8	2.9	16.9	14.5	21.8	1726428	106612.2	1557.43	361.67	12.8	10.5	5.1	13.2	17.8	7	8.4	10.3
1	L20	1	RF	NA	Neutral	14.1537070524412	85.0705244122966	8.32157931392385	451486.2079566	4072.03567577214	8.46835443037975	38.7377938517179	3.33473264069395	189410.75045208	3121.62460212841	553	7.1	17.4	1.4	8.3	13.6	0.7	29.1	5.6	4.5	5.2	6.3	6	17.5	11.6	23.3	1744933	114114.44	1350.87	395.66	11	11	6.3	13	14.1	8.5	9.8	9.6
1	L20	2	RF	NA	Neutral	13.4552380952381	82.1752380952381	7.31888044723824	438192.453333333	3905.34986642037	8.16952380952381	39.2247619047619	2.92047806079939	187606.95047619	2822.3489136649	525	8	12.4	0.6	9.3	13.7	0.2	34.9	4.6	5.9	13.1	6.3	6.3	20.2	11	24.6	1709738	107391.19	1259.23	354.77	9.9	12.4	5.3	12.8	11.4	12.2	7.4	9
1	L20	3	RF	NA	Neutral	14.5858208955224	86.3320895522388	9.81226509052454	459854.811567164	4057.70058794826	7.80037313432836	36.7089552238806	2.90832557383459	168432.722014925	2750.24167910447	536	9.3	11.8	0.2	10.1	12.5	0.2	33.4	7.5	12.9	9.9	9.1	3.7	21.5	14.2	27.2	1821251.4	105215.62	1498.63	367.03	13.2	12.3	6	16.2	17.2	9.3	9.5	12.7
1	L21	1	RF	NA	Neutral	15.9409594095941	94.4114391143911	6.86152539698009	495250.112546125	4230.66722079054	8.84870848708487	39.6605166051661	3.20714993243486	199904.228782288	3233.21745056593	542	7.9	14.4	0.9	9.6	10.9	0.9	27.1	7.7	3	5.2	9.6	4.4	18.1	15.3	24.9	1857534	119669.68	1464.99	426.12	10.3	7.9	7.2	12.7	14.6	7	10.7	10.5
1	L21	2	RF	NA	Neutral	14.6631205673759	84.6329787234043	9.25255248644316	437901.09751773	3906.63882237181	8.42375886524823	39.8705673758865	3.16605031812519	184209.627659574	2915.34326320217	564	7.6	15.8	0.7	9.2	16.5	0.4	30.3	6.7	2.7	10.8	7.3	4.1	21.3	11.2	25.9	1754579	101326.89	1404.4	334.37	9.9	10.1	4.8	15.2	13.5	8.2	5.1	14.2
1	L21	3	RF	NA	Neutral	15.5706896551724	84.7293103448276	6.65931660967542	391964.829310345	3642.38785846344	7.68103448275862	35.7758620689655	3.1085675296125	170505.020689655	2973.02579059496	580	5.2	12.9	0.3	7.6	12.4	0.7	29.8	8.3	10.3	7.4	7.4	4.5	17.6	10.5	24.5	1666626.3	115047.26	1140.63	384.97	10.9	11.6	7.6	7.2	12.4	11.4	9	6.2
1	L22	1	RF	NA	Neutral	15.003717472119	87.8624535315985	7.92525356519136	476429.118959108	4268.33973441406	8.87174721189591	42.8959107806691	3.29547575604146	216976.8866171	3200.22034531066	538	7.4	13.6	1.3	11	10.4	1.3	30.3	6.3	3.5	6.7	6.5	4.6	23	12.6	26.4	1853832	106004.28	1548.02	357.95	11.2	11.2	4.3	14.1	15.4	8.7	5.6	13.2
1	L22	2	RF	NA	Neutral	13.671096345515	81.4568106312292	7.52630661516371	391146.599667774	3843.44782349937	7.56146179401993	37.9617940199336	3.48950470188728	195412.88372093	3036.68042494773	602	7.3	12.3	2	7.8	13.6	1.5	34.6	5.8	4.5	9.3	5.8	4.8	21.3	10.3	29.2	1543228	107083.02	1257.7	365.45	9	14.8	6.3	14.1	10.3	11.8	7.5	11.6
1	L22	3	RF	NA	Neutral	16.1423841059603	91.6374172185431	7.81857758692202	464417.960264901	4044.71014673722	9.10430463576159	40.3874172185431	3.37516651706442	185097.917218543	3184.63785830692	604	9.3	11.1	1	10.8	10.6	0.8	25.2	8.6	8.4	11.6	7.8	2.5	22.5	13.9	29.3	1798786.7	112239.51	1413.88	377.01	11.6	7.1	7.6	10.6	14.7	6	10.1	9.6
1	M03	1	OTNT	NA	Neutral	12.8924731182796	70.7043010752688	5.33605243898505	327529.448924731	3254.93390855586	6.34005376344086	27.9717741935484	2.58968010404037	127611.677419355	2507.29902155731	744	3.6	28	0.9	5.5	27.2	0.3	39.2	4.2	11	3.2	4.6	14.7	9.8	8.2	13.8	1426769	100131.27	1023.94	338.05	8.5	23.1	4.8	22.8	9.5	21.1	6.7	21.1
1	M03	2	OTNT	NA	Neutral	14.0336283185841	81.0778761061947	6.56892887985816	450937.922123894	3790.73835054186	6.75221238938053	29.941592920354	2.73534235724346	137353.203539823	2737.5991994641	565	6	15.9	0.9	8.3	17	0.7	33.6	6.4	4.1	6.4	6.9	5.1	14	10.4	17	1802240	114925.94	1292.85	391.11	11.2	16.5	6.9	12	14.5	15.2	11.5	9.6
1	M03	3	OTNT	NA	Neutral	15.0295031055901	81.6086956521739	6.01781053234363	383453.538819876	3703.79771534348	7.68944099378882	33.5574534161491	2.93710143217793	145775.523291925	2886.1917138163	644	5.9	14.4	0.6	8.2	12.9	0.9	27.6	7.8	10.9	10.9	7	4.8	17.4	9.6	21.3	1665642.7	110912.89	1245.99	368.16	9.2	12.3	5.4	9.9	12.3	12.3	7.8	7.9
1	M04	1	OTNT	NA	Neutral	14.190243902439	82.4032520325203	6.82225439526968	420962.422764228	3850.8124162023	8.24715447154472	38.5983739837398	3.20183813432529	185714.154471545	3091.3579725152	615	6.2	16.9	1.6	7.6	14.3	1	28.5	5.5	5.5	5.2	6.5	7.5	17.4	10.1	24.1	1841338	116541.78	1336.27	408.91	8.6	11.5	6.5	11.1	12.7	8.9	9.3	8.1
1	M04	2	OTNT	NA	Neutral	13.8823529411765	82.0726643598616	7.08538037519478	420888.143598616	3889.34541831441	7.78200692041522	35.9550173010381	2.98147604330868	165089.719723183	2828.57864291048	578	6.9	15.2	0.7	9.2	14.5	0.3	31.8	5.4	4.3	10.7	7.3	5.5	18.9	12.8	22.5	1791245	105447.7	1303.1	359.5	10.4	11.8	6.2	13	14	9.9	7.8	11.6
1	M04	3	OTNT	NA	Neutral	14.7016861219196	78.0674448767834	6.28173411064838	344378.040207523	3499.02733143334	6.97795071335927	30.8910505836576	2.84414563481328	131686.143968872	2596.59768283441	771	4.5	13.2	0.8	5.7	11.9	0.3	33.2	8.2	11	8.4	6.6	4.7	14.1	10.8	18	1595099.9	96677.37	1145.53	323.09	11.8	13	3.9	13.4	13.6	11.9	4.8	13.2
1	M05	1	OTNT	NA	Neutral	13.2175675675676	78.6662162162162	8.04130926815589	424861.358108108	3997.83200610425	7.15540540540541	33.6081081081081	2.99400751079616	162513.441891892	2868.30432328243	740	7.4	18	1.4	10.1	16.5	0.7	33.8	4.5	5.7	4.1	6.2	7.6	13.8	11.5	18.9	1814389	109492.96	1346.56	367.17	9.7	13.4	5.1	12.6	12.6	15	6.5	8.9
1	M05	2	OTNT	NA	Neutral	15.1965134706815	85.3486529318542	8.13997967423744	453957.570522979	4097.72507141089	8.27258320126783	36.86529318542	2.96094659888568	175197.852614897	2960.95732869824	631	7.3	16	1.1	11.7	13.9	0.8	30	5.4	3.6	10.8	7	4.8	17.6	14.9	24.6	1828062	107195.57	1499.33	357.53	11.1	12.2	5.7	13	17	10	5.9	8.9
1	M05	3	OTNT	NA	Neutral	14.2124756335283	75.0701754385965	6.44972123156555	357451.296296296	3458.03168594005	8.32358674463938	37.317738791423	2.93625119166003	165712.003898635	2776.66645633818	513	5.1	16.8	0.2	7.2	17.5	0.6	30.4	6.4	10.3	11.9	6.6	4.5	18.5	9.6	24.2	1618348.4	106527.54	1113.2	346.9	9.9	13.6	5.8	8.4	11.9	14.8	7	8.2
1	M06	1	OTNT	NA	Neutral	14.5460317460317	84.4015873015873	7.79788419028361	415774.615873016	4004.50788877118	7.76666666666667	36.2	3.095264297809	172556.377777778	2922.70354091338	630	6.8	13.8	0.8	9	13.7	0.3	31.4	4.4	2.5	4	6.7	3	15.4	11.9	21.1	1695030	98026.28	1359.38	333.21	10.2	9.2	3.7	21.1	13.8	7.9	5.9	18.9
1	M06	2	OTNT	NA	Neutral	14.7979591836735	88.6857142857143	9.32879414631772	456669.751020408	3827.41774947788	7.69387755102041	35.7551020408163	3.11601016092277	162945.857142857	2859.24573062556	490	6.9	12.9	1.4	6.9	14.1	0.6	29.2	5.7	2.4	9.4	6.5	3.3	18.8	11.2	22.7	1942225	105983.44	1351.62	339.31	11.2	5.7	3.7	9.8	15.3	6.9	4.3	8
1	M06	3	OTNT	NA	Neutral	13.9856630824373	76.8924731182796	5.97274003477686	353617.5609319	3604.12177206325	6.96057347670251	31.8548387096774	2.7512561165707	141663.471326165	2573.07503714797	558	5.2	13.4	0.5	8.6	14.2	0.5	35.5	5.9	8.4	6.8	6.8	3.4	14.5	10.4	19.9	1614121	103086	1210.59	343.55	12	13.8	5	10.2	15.4	14.9	7	10.8
1	M07	1	OTNT	NA	Neutral	14.2532588454376	82.9944134078212	6.63801486918604	401061.016759777	3832.34776646831	8.37430167597765	38.7374301675978	3.15868748794764	181465.487895717	3045.51166374038	537	5.8	16.2	1.3	7.6	14.2	1.1	26.8	3	4.7	4.1	4.8	6.1	16.6	10.4	21.8	1711185	109979.23	1263.78	371.36	10.4	9.7	5.4	12.1	11.7	9.1	8.6	13
1	M07	2	OTNT	NA	Neutral	13.2829581993569	81.0434083601286	6.78643259552202	401101.252411576	3658.96647802683	7.2524115755627	34.4533762057878	3.214878382839	163841.409967846	2934.42003967505	622	5.9	16.4	1.4	6.3	17.2	1	29.7	4.8	7.1	7.2	7.4	7.7	16.6	10.5	21.1	1715146	116350.46	1185.95	390.29	10.6	13	5.8	10.3	10.9	11.3	9.5	7.7
1	M07	3	OTNT	NA	Neutral	14.5088495575221	87.7654867256637	7.79259355106986	463730.763274336	3918.72523737094	8.48451327433628	42.3340707964602	3.6146095693307	191745.619469027	2924.60041801043	452	8	15.3	1.3	10	13.3	0.7	28.8	8.6	10.2	11.7	9.1	5.1	22.8	15.5	29.9	2070422.4	111411.81	1454.51	370.25	15.3	7.5	6.2	10.4	17.9	8.2	9.7	8.4
1	M08	1	OTNT	NA	Neutral	14.1021505376344	79.7311827956989	7.2321543445195	388435.919354839	3842.5489330765	7.66308243727599	35.8602150537634	3.00966537579529	169904.405017921	2896.75952007118	558	5.9	19.5	0.9	7.5	15.9	0.7	30.6	5.6	4.7	5.7	5.6	6.3	15.4	10.2	21.1	1730284	110843.14	1265.62	372.68	9.1	11.5	5.9	12.7	11.6	7.5	8.2	9
1	M08	2	OTNT	NA	Neutral	13.4720616570328	80.7360308285164	8.84465429711637	435037.129094412	4082.55201222901	7.81695568400771	37.9537572254335	3.06209320104004	184927.880539499	2954.33820025722	519	8.5	16.8	0.6	11.6	13.3	0.6	32.8	5.2	5.6	9.1	6.2	6.4	21.2	13.1	25.8	1876340	120551.46	1464.89	415.28	12.7	10.8	9.8	11.6	17.7	9.2	13.9	10
1	M08	3	OTNT	NA	Neutral	13.6457564575646	71.219557195572	5.89005003892623	306923.701107011	3399.59362699523	6.93911439114391	31.809963099631	3.05705156313441	137606.466789668	2674.33752281633	542	6.8	16.4	1.1	6.5	19.9	0.7	31.9	7	10.3	6.6	5.4	4.2	16.4	7	19.9	1454234.1	95746.12	1078.83	329.34	10	17.2	4.8	15.9	13.8	16.4	6.3	15.9
1	M09	1	DNM2	NM_001005362	sample	15.3217821782178	74.4686468646865	5.95390753567229	328232.640264026	3417.37452800583	7.32343234323432	31.963696369637	2.91673809544705	138931.024752475	2782.45722816042	606	4.6	27.9	0.3	5.1	21	0.3	28.2	3.6	3.8	3.1	3.5	5.8	11.6	6.4	15	1469553	98275.19	1135.4	338.68	6.3	9.1	3.5	11.1	9.2	6.3	5.4	9.2
1	M09	2	DNM2	NM_001005362	sample	15.8704	75.328	6.13517700285398	328902.9024	3421.60997661659	6.9792	29.984	2.84303851954574	123807.5616	2632.18884497289	625	4.3	25.1	0.5	6.9	20	0.2	25.9	6.1	3.5	6.4	5.1	4.6	13	8.6	15.7	1464474	83530.78	1113.37	282.12	6.7	9.6	1.1	17	8.5	7.5	2.4	15
1	M09	3	DNM2	NM_001005362	sample	15.0597701149425	72.5057471264368	5.67641378854359	325303.868965517	3311.43988110175	6.88965517241379	31.9379310344828	2.93724283286944	130681.834482759	2441.21675178666	435	5.5	22.5	1.6	6.2	21.1	0.7	31	7.4	8.5	6	5.7	4.1	17.2	8.7	19.8	1445255.5	89255.81	1134.4	295.99	9	10.3	2.1	13.1	12	11	2.1	10.6
1	M10	1	PRF1	NM_005041	sample	15.5939086294416	94.8967851099831	9.34926359801956	520204.187817259	4172.20966528013	8.33502538071066	38.9796954314721	3.10281638356491	186986.265651438	2938.12329839065	591	7.4	16.8	1.7	11	13.2	0.8	31	5.9	3.6	5.6	7.8	5.4	16.1	15.6	22.7	2021193	96056.01	1547.46	326.94	13	7.6	3.9	19.1	16.2	6.9	6.1	20.5
1	M10	2	PRF1	NM_005041	sample	14.128242074928	87.0302593659942	8.8288192815648	485737.860230548	4117.26157689024	7.71469740634006	36.1066282420749	2.94438642429161	169015.613832853	2866.1048723296	694	8.9	13.3	0.3	12	13.3	0.1	31.6	5.2	3.5	9.4	8.5	3.6	19	13.8	24.8	1979524	104235.69	1529.58	369.83	12.7	12.5	4.6	13.4	17.7	8.8	8.8	9.4
1	M10	3	PRF1	NM_005041	sample	14.7694805194805	85.3733766233766	8.75853745677807	438638.069805195	3937.86035769439	7.2775974025974	33.9172077922078	3.31477231134312	146440.857142857	2681.61744754427	616	8.3	13.8	2.3	11	14.4	1.5	32.3	7.3	11	8	7.3	3.2	16.6	13.8	20.5	1693647.3	84380.66	1425.78	292.87	12.2	13.8	3.4	19.8	15.6	10.7	5.7	17.2
1	M11	1	DSN1	NM_024918	sample	17.2692307692308	102.365384615385	7.43805542618188	529895.494755245	4149.15828448987	9.51573426573427	47.5104895104895	3.57674830001772	239250.185314685	3388.35757599026	572	6.3	13.6	0.9	10.1	12.8	1.2	26	9.1	3.1	8.4	10.7	4.2	24.1	16.3	30.8	2027329	111479.18	1431.33	357.12	16.1	8	6.8	14.2	16.6	5.8	7	11.2
1	M11	2	DSN1	NM_024918	sample	15.8879310344828	94.9948275862069	7.95424452499574	497341.074137931	4027.76756231763	8.73448275862069	44.2603448275862	3.72530181897893	226648.403448276	3359.82896132474	580	6.4	9.7	1.6	9.5	11.9	1	25.7	5.2	2.4	12.4	7.9	2.6	23.6	13.3	30.9	2023602	112932.4	1353.77	355.99	12.2	8.1	6.9	12.6	14.5	7.8	6.4	11.2
1	M11	3	DSN1	NM_024918	sample	15.6076642335766	86.4762773722628	7.23778442569074	432914.253649635	3805.84452170369	8.07664233576642	39.1222627737226	3.08982210513149	174529.877737226	2661.80116195848	548	5.3	14.8	0.5	9.1	13.1	0.9	31.9	9.1	7.8	9.5	8.6	3.3	19.9	15	25.2	1865907.1	97782.93	1311.15	323.15	13.3	9.3	5.7	14.8	15.3	6.9	7.3	15
1	M12	1	CBLB	NM_170662	sample	16.9	98.6830769230769	8.2024466312526	533384.244615385	4108.38941034556	9.9	52.1015384615385	3.57291776909846	260685.069230769	3196.49571848209	650	5.8	15.4	1.5	8.9	10.9	0.6	27.4	9.2	4.2	10.2	10.5	5.5	25.8	14.5	29.2	1989807	101918.01	1437.38	335.77	12.2	7.4	5.1	13.1	12.5	7.4	6.6	12.9
1	M12	2	CBLB	NM_170662	sample	17.3522537562604	104.487479131886	8.18231889961844	574397.904841402	4318.93683289699	9.62771285475793	52.9031719532554	3.62292155487216	270958.060100167	3108.64897708244	599	8.7	12	1.8	14.4	11	1.3	32.6	11.5	4.2	19	14.5	5	31.9	21.2	36.6	2121655	105069.9	1589.71	354.18	17.5	10.9	6	14.4	19.7	7	7.3	12
1	M12	3	CBLB	NM_170662	sample	17.685618729097	102.817725752508	8.55620252504971	511590.866220736	3927.34158958184	10.7040133779264	59.4147157190635	3.90366284972439	299271.811036789	3329.85279073623	598	6.7	11.5	1.3	9.5	11	1.2	25.6	11.9	8	19.2	13.2	3.3	33.1	18.2	39.1	1925649.7	102851.17	1345.09	325.9	14.4	9.2	4	7.5	13.7	6.7	4.8	7.5
1	M13	1	EP300	NM_001429	sample	19.5028735632184	110.254310344828	8.5046352442921	550170.415229885	4366.79057522862	10.9971264367816	57.9913793103448	3.98543562302181	284023.647988506	3430.11404649177	696	9.3	10.2	1.9	10.6	6	0.7	21.8	11.8	1.4	12.2	12.1	2.2	28.6	16.2	34.1	1850731	87755.01	1552.25	305.33	11.9	6.3	2.6	15.4	15.4	3.4	4.2	21.1
1	M13	2	EP300	NM_001429	sample	16.5329512893983	90.067335243553	5.77912820284168	393109.538681948	3413.49318027633	9.57736389684814	50.0100286532951	3.39922951186797	239291.755014327	2971.89197575333	698	4	20.6	0.6	6.4	19.3	0.7	30.8	6.9	11.6	16.9	8.6	12.3	28.8	10.9	31.5	1418307	74040.12	1016.92	240.65	6.3	16.5	1.9	29.4	6.6	17.2	2.9	35
1	M13	3	EP300	NM_001429	sample	17.2631578947368	91.2846003898635	6.69795052186943	384246.795321637	3533.34989904507	10.6549707602339	59.4561403508772	4.0625819719264	288590.795321637	3313.75562009131	513	5.7	12.5	1.9	7	14.4	1	22.4	10.9	10.7	20.7	7	4.7	33.3	11.1	37.4	1479037.6	83923.42	1068.9	270.55	6.8	12.1	2.7	17	10.3	10.7	2.5	14.6
1	M14	1	PHOX2B	NM_003924	sample	14.5552099533437	79.2954898911353	7.90416548096863	389340.401244168	3887.83172490433	6.88335925349922	31.3716951788491	2.53018305569138	153901.604976672	2556.38041540091	643	7.3	17.6	0.9	9	17.6	1.1	40.4	5.4	4	4.2	6.7	4.7	14.8	10.3	19.3	1573724	94703.45	1354.75	327.68	9	10.4	3.6	18.7	14	10.9	5.3	19
1	M14	2	PHOX2B	NM_003924	sample	14.0971039182283	82.6746166950596	7.91748177952074	405747.557069847	3881.17252440806	7.94548551959114	38.9216354344123	3.10077607934894	191787.521294719	2877.56073605725	587	7.8	13.1	1.5	8.9	14.7	0.2	32.9	5.8	4.6	11.1	6.5	5.5	21.1	10.6	25	1647450	97404.84	1302.36	332.65	9	15	4.1	15.8	13.3	11.8	4.8	11.4
1	M14	3	PHOX2B	NM_003924	sample	13.9193825042882	77.2881646655232	7.81019022766611	381766.680960549	3806.79970837308	6.55060034305317	31.4871355060034	2.74838583118112	141879.421955403	2344.9590047568	583	6.9	15.6	1	9.8	15.4	0.3	41.9	7.5	12.9	7	6.3	4.6	14.9	11.1	21.4	1620208.7	92590.02	1400.66	334.45	9.9	13.7	3.8	14.9	16.1	10.6	5.3	14.1
1	M15	1	LATS1	NM_004690	sample	14.4502712477396	84.2658227848101	7.09944344714248	425331.030741411	4150.28850239894	7.31464737793852	35.7938517179023	2.9754973858872	176930.077757685	2831.19386486832	553	9.8	16.5	1.3	11.2	14.3	0.9	34.9	5.6	2.7	4.7	8	4.9	17	11.8	21	1677787	101406.98	1425.83	338.2	11.4	11.6	5.8	19.9	14.6	7.4	7.6	20.8
1	M15	2	LATS1	NM_004690	sample	14.3161764705882	78.9220588235294	7.85848203995723	384558.914705882	3873.37948340007	7.55441176470588	37.6573529411765	3.30360715161629	187371.245588235	3084.03418942315	680	7.2	16.9	1.6	8.8	15.6	0.3	30	5.3	4.6	8.8	5.1	5.4	19.4	7.8	24.7	1638795	111907.31	1331.07	385.85	7.5	14.4	7.8	13.5	11.8	11.6	8.8	10.7
1	M15	3	LATS1	NM_004690	sample	15.0496794871795	81.5560897435897	7.56301919938354	386887.599358974	3792.99161312208	7.67628205128205	37.7900641025641	3.0484062456265	173702.413461538	2771.04357652466	624	6.6	13.3	0.6	9.1	14.3	0.2	31.2	6.6	8.7	11.4	7.4	2.9	20.5	11.1	25	1678241	93926.08	1313.01	302.63	10.6	9.1	4	13.9	13	9.6	5.1	17.3
1	M16	1	CUL3	NM_003590	sample	16.5803402646503	89.0510396975425	7.5318079392537	450622.480151229	3922.99410704388	7.54820415879017	35.8071833648393	2.85643423776064	168800.041587902	2579.43226431577	529	6.2	16.6	0.8	8.1	15.3	0.6	38.4	6.6	2.1	6.4	6.4	3	16.6	11.5	18.7	1808462	97313.17	1307.54	318.85	10.6	9.6	6.2	21.9	14	8.1	7	22.7
1	M16	2	CUL3	NM_003590	sample	16.1452145214521	89.7904290429043	7.69209627034087	471009.128712871	3909.10601964992	7.42904290429043	33.6419141914191	3.17109414624626	152677.278877888	2873.93887742791	606	4.1	15.7	1.8	8.4	14.7	0.7	30	6.4	4	9.2	8.1	5.4	17.2	13.4	20.8	1932760	104337.05	1394.28	345.25	12.9	9.9	4.6	11.9	14.2	8.6	6.6	12.4
1	M16	3	CUL3	NM_003590	sample	17.4491228070175	89.5614035087719	6.96263045632427	414726.866666667	3752.81680638296	8.34035087719298	36.859649122807	3.26004308110301	154191.324561404	2816.75767539198	570	4.7	11.8	0.5	8.4	12.1	0.4	24.7	10.9	6.1	10.7	8.9	2.1	19.1	12.5	22.5	1758639.5	98426.24	1311.45	314.03	12.5	8.4	5.4	17.7	14.7	11.1	5.4	19.6
1	M17	1	OTNT	NA	Neutral	13.9869451697128	79.3798955613577	5.92866025389312	393437.82767624	3650.97767220745	8.21148825065274	37.233681462141	2.9732200917975	180601.809399478	3057.76174610444	766	3.1	19.3	0.7	5.7	18.4	0.8	29.6	5.4	6.9	4.8	6.3	8.7	17.5	9.4	21.9	1694906	111184.94	1178.17	376.88	8.4	12.1	5.6	11	11.6	12.3	8.2	10.8
1	M17	2	OTNT	NA	Neutral	14.355486862442	82.8902627511592	7.71463158395729	456559.248840804	4018.91436007969	7.25347758887172	31.0726429675425	2.66199319425041	138890.335394127	2765.87333070101	647	6.2	13.1	0.3	9.4	11	0	30.9	6.3	3.6	8	7.1	4	15	11.3	18.5	1820255	107027.04	1478.89	379.25	10.5	11.9	6	15	15.3	9.4	9.7	11.3
1	M17	3	OTNT	NA	Neutral	15.3021766965429	83.9449423815621	7.3004874898609	410235.943661972	3753.31867186976	7.85403329065301	35.1882202304738	2.96542148989797	161188.217669654	2920.07827838469	781	6	15	1	7.4	12.5	0.6	30	8.3	10.4	10.2	7.6	4.9	17.2	11	21.9	1718741.3	110908.64	1260.72	373.85	10	11.1	6.3	8.7	11.4	11.7	9.1	7
1	M18	1	OTNT	NA	Neutral	15.0588235294118	85.7745098039216	7.85499733309252	429174.751633987	3895.70690842344	7.83986928104575	34.9460784313725	2.72672344326497	162445.609477124	2698.52630335974	612	5.2	17.8	0.5	8.2	15.7	0.7	35	5.6	4.6	5.9	6.5	6.5	13.7	11.4	17.6	1681814	100465.8	1327.11	343.82	9.6	10.3	4.7	14.1	12.3	11.4	6.5	17
1	M18	2	OTNT	NA	Neutral	14.0973053892216	79.2934131736527	7.35728516587722	393916.862275449	3812.07029253337	8.19910179640719	37.5464071856287	3.00875899589797	175884.869760479	2974.41540397919	668	6.9	19.8	0.6	8.5	15.1	0.1	29.5	4.5	6	11.7	6.3	7.6	19.6	9.3	23.8	1659174	110238.25	1358.98	374.29	8.8	14.5	5.5	13.5	12.9	12.3	8.4	10
1	M18	3	OTNT	NA	Neutral	15.0650406504065	83.5024390243902	7.55976459627866	412151.530081301	3837.40549775429	7.7609756097561	35.3528455284553	3.02286144379833	159339.795121951	2762.84146326795	615	5.4	11.7	1	9.6	10.9	0.7	29.9	8.6	9.4	10.2	8	3.6	16.7	11.4	20.8	1713313.9	102711.13	1273.96	340.45	11.5	10.4	3.6	11.1	14.3	10.9	6	7.8
1	M19	1	OTNT	NA	Neutral	13.5972762645914	74.6167315175097	7.67924276175457	347473.511673152	3708.87209458586	8.38326848249027	37.4046692607004	2.88508939189938	175780.186770428	2896.49329457824	514	5.6	17.7	0.4	7.8	20.6	0.2	31.1	5.1	5.4	5.1	4.7	6.4	17.3	8.6	22	1434322	99814.37	1184.92	337.14	8	17.5	4.9	21.6	11.7	16.5	6.4	22.2
1	M19	2	OTNT	NA	Neutral	14.0515463917526	78.6627393225331	6.69782947046311	375623.8910162	3665.82130293619	7.62886597938144	33.8969072164948	2.92113023144383	159308.923416789	3001.62949148987	679	5	19.9	0.3	7.2	16.9	0.4	29.3	3.4	5.9	7.5	4.6	6.8	16.6	8.7	21.6	1637443	114689.24	1167.64	386.82	8.7	14.1	6.9	11.3	10.5	12.5	9	6.9
1	M19	3	OTNT	NA	Neutral	13.758064516129	74.8988269794721	6.74922543800545	362392.900293255	3679.74860081596	7.13489736070381	32.0073313782991	2.90797202122845	146823.063049853	2822.13431870896	682	5	15	0.7	8.7	14.1	1	32	5.3	9.8	6.5	6	4.4	14.8	10	20.4	1620106.4	102146.32	1187.48	345.14	10	11.6	5.4	15.1	10.6	12.9	7.9	13.9
1	M20	1	OTNT	NA	Neutral	13.6533333333333	71.6874074074074	5.60711851564849	344664.179259259	3376.10895064433	7.36444444444444	32.7822222222222	2.77265504578127	149720.702222222	2617.8927996613	675	4	27.3	1	6.1	24.9	0.6	36.6	4.1	10.7	4	5.2	11.7	13.2	7	16.6	1439976	91700.27	1028.11	308.21	7.3	19.6	4.4	24	9.6	21	5.3	23.6
1	M20	2	OTNT	NA	Neutral	15.379746835443	86.7088607594937	7.33858814219541	426245.466947961	3860.81461721603	7.65260196905767	34.8888888888889	3.11399622568602	162799.331926864	2927.96512047776	711	5.5	13.1	1.1	7.6	12.9	0.6	29.4	5.8	3.5	9.6	7.6	4.6	16.2	11	20	1755818	104371.2	1315.04	339.97	11.4	11.1	4.5	12.7	12.9	12	5.6	10.4
1	M20	3	OTNT	NA	Neutral	16.2256493506494	91.1477272727273	7.11341083902045	456294.699675325	3873.24431648761	7.93019480519481	35.8181818181818	2.92597160549792	155598.375	2708.30362662363	616	5.8	13.3	0.8	11.2	12.3	0.5	31.7	9.3	10.4	10.1	9.6	4.7	18.3	15.1	23.5	1834824.9	97346.04	1348.1	324.28	14.3	11	4.5	11.5	16.6	10.4	5.7	11
1	M21	1	OTNT	NA	Neutral	14.8484848484848	82.5988455988456	7.51723619383488	412819.226551227	3816.73144498446	8.24963924963925	37.6825396825397	2.90150133277041	186948.47041847	3065.17091034195	693	5.6	20.6	0.4	8.7	17.2	0.4	30.7	4.3	6.2	4.2	6.2	7.5	15.6	10.8	22.2	1622283	113556.41	1278.64	386.81	9.5	13.4	5.1	11.7	13.1	11.5	7.6	7.4
1	M21	2	OTNT	NA	Neutral	13.3395973154362	74.5637583892618	7.21612970676205	356041.89261745	3634.32624677673	7.46174496644295	34.061744966443	2.79445155658996	165533.272483221	2864.82077218379	745	5.2	15.7	0.5	6.2	17.6	0.3	34.6	4.2	5.9	9.3	5.4	6.6	17.7	7.9	21.6	1531498	112736.85	1149.32	384.5	7.2	15.6	6.7	13	10.6	11.1	10.2	9.5
1	M21	3	OTNT	NA	Neutral	13.096875	74.290625	6.69903727442282	361191.5421875	3433.08234271466	6.815625	31.2296875	2.89005167377745	143775.2625	2697.26745745089	640	6.2	19.4	0.9	7.8	20.8	0.3	35.3	5.2	15.6	7	5.6	10	14.8	10.8	18.8	1463028.5	99419.66	1079.33	337.65	8.4	18	4.4	18	11.1	19.4	6.2	14.5
1	M22	1	OTNT	NA	Neutral	14.8165137614679	79.8862385321101	6.10076611952617	370058.482568807	3823.58557059932	8.21467889908257	37.6495412844037	2.90426001297516	176812.777981651	2822.43848130381	545	6.1	17.8	0.6	8.1	15.4	0.4	31.9	5.7	3.1	6.2	5	4.4	17.8	7.9	19.3	1566884	103135.77	1254.54	346.23	7.9	11	4	16.1	11.9	9	6.1	14.7
1	M22	2	OTNT	NA	Neutral	13.6390186915888	73.6121495327103	6.58890713329022	353979.88317757	3631.44195845729	7.32242990654206	31.9322429906542	2.70056031566828	149003.799065421	2826.91822293546	856	5.7	18.8	0.6	7.7	16.6	0.2	32.8	4.6	5.4	9.5	4.6	6.1	15.8	7.2	20	1606411	104024.44	1183.8	352.23	7	13	4.4	12	10.4	10.9	7.2	8.9
1	M22	3	OTNT	NA	Neutral	14.528323699422	79.1768786127168	6.43404184926414	385245.169942197	3646.74129988058	6.77341040462428	29.5560693641619	2.7445217552149	131334.224277457	2650.53087375269	865	4.7	15	0.2	6.8	14.2	0.8	34.2	8.4	13.6	6.5	7.5	6.6	13.4	11.1	18.3	1634824.5	105924.28	1158.96	364.34	11	16	5.1	8.9	13.5	12.4	8.3	5.4
1	N03	1	PLK1	NA	Negative	15.793893129771	105.114503816794	10.1020552295813	640812.583969466	4084.80000149252	6.20610687022901	24.6374045801527	2.09096242863324	106089.083969466	1964.58000764404	262	13	24.8	0.8	16.4	22.9	0.8	46.9	9.9	7.3	4.2	16.4	8.8	9.2	21.4	10.3	2107586	98356.07	1780.32	332.6	19.8	24.8	9.5	34	26.3	13	10.7	26.7
1	N03	2	PLK1	NA	Negative	18.4234972677596	119.319672131148	8.31873722910245	723516.237704918	4627.94497837471	7.12841530054645	30.5218579234973	2.29179674944341	134799.743169399	2273.47880235505	366	12.6	10.9	0.8	19.7	8.5	1.1	42.6	15.6	3.8	11.2	22.1	4.6	16.4	27.9	18	2464818	128365.51	1902.34	419.72	23.2	12.6	18.9	18	29.2	3.6	16.4	8.2
1	N03	3	PLK1	NA	Negative	17.3208333333333	107.695833333333	9.67257251947452	662407.229166667	4396.32791579626	6.58333333333333	25.7583333333333	2.12718263544602	110413.916666667	2211.99022449084	240	10.8	16.2	0.8	19.2	10	0.4	41.2	17.5	14.2	9.6	17.1	5.4	12.5	25.4	15.4	2489156.3	125780.2	1930.29	434.45	22.9	15	14.2	17.1	30	6.7	19.6	10
1	N04	1	PLK1	NA	Negative	19.2587719298246	116.092105263158	6.71103045720261	665578.372807018	4288.54660908688	7.49561403508772	29.9956140350877	2.08250995867527	127599.421052632	2221.61908455758	228	9.6	16.2	0	13.6	11	0.4	40.8	15.4	2.6	8.8	16.2	4.8	13.2	21.1	15.8	2211838	128564.55	1719.12	463.55	19.7	11.8	14.5	18.4	27.6	2.2	15.8	3.9
1	N04	2	PLK1	NA	Negative	17.7385159010601	117.342756183746	10.8118594585969	739323.038869258	4875.19862869914	6.79151943462898	28.1625441696113	2.05695649032737	126876.621908127	2112.04958628964	283	13.8	14.5	0	20.8	12.7	0.4	44.2	11	2.1	11	20.1	2.5	15.2	28.6	16.6	2410727	112259.23	2174.35	396	21.2	15.5	10.6	21.9	31.8	6.4	11.7	12
1	N04	3	PLK1	NA	Negative	16.3922261484099	110.469964664311	9.40755779531968	699701.816254417	4810.07153002397	5.76678445229682	23.7067137809187	2.02502950893142	101019.540636042	1930.48579586338	283	17	9.2	0.7	23.7	11.7	0.4	45.9	14.1	13.8	8.1	18.7	2.5	11.3	27.2	14.8	2341735.8	115177.1	2190.23	441.37	23.3	15.5	12.4	24.4	37.5	5.7	15.2	11
1	N05	1	PLK1	NA	Negative	16.7231270358306	108.592833876222	9.5628678709552	674650.273615635	4086.593706167	6.6742671009772	27.5667752442997	2.08519127520817	123417.133550489	2041.03588981528	307	11.1	24.1	1	14.3	19.5	0.3	45.6	12.7	12.4	7.5	15	14.3	12.1	20.2	14.3	2214714	115084.74	1766.92	381.65	17.3	19.2	14.7	30	23.1	10.1	14.3	21.8
1	N05	2	PLK1	NA	Negative	15.3548387096774	99.3087557603687	8.82407086648023	606392.046082949	4446.96882594796	5.59907834101382	20.5852534562212	1.48087358437817	93474.0414746544	1662.62931586994	217	16.1	17.1	0.5	18.9	19.8	0.5	56.2	12.4	3.7	9.2	15.7	5.1	8.8	20.3	9.7	2095608	131203.05	1951.31	479.75	18	17.5	15.2	23.5	26.3	4.6	20.7	17.5
1	N05	3	PLK1	NA	Negative	16.4710424710425	103.525096525097	9.00625090912728	607873.366795367	4286.01704848857	6.78764478764479	27.2548262548263	1.95710905699114	113391.409266409	1817.297578344	259	13.9	16.6	0.4	17.4	15.4	0	48.6	15.1	15.4	12	18.1	8.1	14.7	23.9	17	2175717.5	110749.71	1795.96	394.32	18.9	13.9	10	20.8	26.3	6.6	13.5	11.2
1	N06	1	PLK1	NA	Negative	19.453531598513	125.382899628253	12.354689086081	726761.80669145	4640.56151214871	8.45724907063197	38.4609665427509	2.5740878488835	178345.765799257	2530.32829435615	269	13.4	14.1	1.5	16.4	11.5	0.7	37.5	14.9	3.7	10.4	20.1	4.8	20.4	26.4	22.3	2441736	129361.2	2017.25	437.34	23	11.5	14.1	18.2	25.3	3.3	15.2	11.9
1	N06	2	PLK1	NA	Negative	16.6754716981132	107.867924528302	8.98988964054805	638355.890566038	4320.31034782712	5.12075471698113	20.2188679245283	1.60740520751234	88493.4981132075	1773.7199429955	265	12.8	18.5	0	18.5	16.6	0.4	50.9	11.3	7.5	7.9	17.4	8.3	9.8	23	10.6	2052291	110266.12	1790	388.35	19.6	17	11.3	26.8	26	5.7	11.7	10.9
1	N06	3	PLK1	NA	Negative	20.7449392712551	139.089068825911	9.67629144869929	852262.639676113	4642.35910488362	7.03238866396761	31.8016194331984	2.10066264210634	140065.384615385	2131.55309433688	247	14.2	12.6	0.4	23.5	9.3	0.8	45.3	19.8	6.9	14.6	25.5	2.8	17.4	32.4	20.2	2884666	126946.98	2137.38	418.34	29.6	10.9	15	20.2	39.3	3.6	17.8	11.3
1	N07	1	PLK1	NA	Negative	15.0894039735099	98.8675496688742	9.20498158667979	577139.367549669	4416.64358711405	6.44039735099338	29.135761589404	2.10196613509626	141462.235099338	2010.02947386275	302	15.6	18.2	1	16.2	19.2	1	48.3	10.6	6.6	7.9	14.6	8.9	15.9	22.2	16.9	1975563	111687.11	1980.3	390.9	17.5	19.5	11.9	31.1	29.5	6.3	13.6	20.9
1	N07	2	PLK1	NA	Negative	18.5848214285714	122.665178571429	9.26804467652402	781585.691964286	4626.20614847218	7.10714285714286	31.2633928571429	2.04156472549762	142735.598214286	2004.94042823978	224	13.8	15.2	0.4	20.5	14.3	0	47.8	13.8	7.6	12.1	19.2	8	19.2	29.5	20.1	2815293	112798.78	2176.25	393.43	29.9	15.6	12.9	27.7	31.2	2.7	12.5	13.8
1	N07	3	PLK1	NA	Negative	18.4744897959184	112.081632653061	7.59846708522865	650589.780612245	4224.8125368282	6.17857142857143	25.515306122449	1.7205885661493	104594.862244898	1699.99286881036	196	13.3	17.9	0	15.3	12.8	0	51.5	16.8	14.8	9.7	22.4	6.1	11.7	24	13.3	2503009.2	111068.96	1986.99	363.96	24.5	17.9	13.8	27	26	5.6	16.3	20.9
1	N08	1	PLK1	NA	Negative	16.49377593361	104.50622406639	6.47247148071925	614685.385892116	4135.72198330797	7.22406639004149	29.9751037344398	2.0780906017929	131740.082987552	2111.31437298258	241	9.5	23.7	0	14.5	18.3	0	41.9	10.8	10	6.2	15.8	12.9	13.7	19.5	14.1	2271185	118431.01	1852.5	436.76	19.5	18.3	12	25.7	24.9	4.6	14.9	8.3
1	N08	2	PLK1	NA	Negative	15.8190954773869	102.889447236181	8.43528520128217	597478.512562814	4206.23444575349	7.32663316582915	32.4572864321608	2.24388967102953	141173.954773869	2044.82693296941	199	14.6	17.1	0.5	14.1	20.1	0.5	45.7	11.6	7	14.6	16.1	7.5	19.6	21.6	21.6	2238629	125269.67	1857.5	504.08	18.6	17.1	15.1	18.6	23.6	7.5	17.6	7.5
1	N08	3	PLK1	NA	Negative	17.2814070351759	112.412060301508	12.1689249855385	677762.889447236	4451.0135506265	7.12060301507538	31.5929648241206	2.44551079927134	138985.025125628	2191.78462229778	199	13.6	16.1	0.5	17.1	13.1	0.5	40.2	16.6	19.1	13.1	19.6	9.5	17.1	27.1	20.1	2603018.7	129583.89	2059.36	412.63	27.1	12.1	18.1	16.1	29.6	2	14.1	12.6
1	N09	1	CIC	NM_015125	sample	13.9856230031949	78.073482428115	7.06443583234939	353265.293929712	3578.3497162202	7.83226837060703	39.5479233226837	3.38965055863904	199205.186900958	3275.60656085055	626	5.3	16.6	1	5.4	15.8	0.5	28.1	4.3	6.2	3.8	5.1	7	17.4	6.9	24.9	1588572	118756.61	1105.93	388.44	7.5	11	7.2	8.8	7.8	9.7	8.1	8.8
1	N09	2	CIC	NM_015125	sample	13.8201058201058	76.1516754850088	6.99383270751296	357342.39329806	3524.70066369902	7.24514991181658	35.3668430335097	2.89130257064237	168527.005291005	2753.06958959801	567	5.5	20.1	0.4	6.9	21.9	0.5	36	5.1	7.2	8.6	6.3	8.5	18.5	10.2	22.2	1622555	108421.11	1268.23	371.28	10.9	16.2	7.8	15.9	12.2	11.1	8.5	10.4
1	N09	3	CIC	NM_015125	sample	15.015015015015	76.5195195195195	6.03743656662103	333789.924924925	3416.29476930851	8.21471471471471	38.8423423423423	3.41097053040699	187390.660660661	3150.96582001762	666	4.2	16.2	1.1	5.9	15	0.6	26.6	7.5	9	9.5	6.3	3.8	20	9	26.6	1560122.6	116464.55	1039.05	373.68	9	11.6	6.2	8.1	8.7	11.6	5.7	5.9
1	N10	1	SMARCA4	NM_003072	sample	18.0194805194805	90.3003246753247	5.1968109159147	420926.790584416	3596.53323153576	7.32467532467532	30.6655844155844	2.85915550137484	126903.027597403	2638.91067753926	616	3.9	19.2	1.1	6.3	17	0.5	26.8	7.6	1.5	4.1	8.4	1.9	11.7	11	14.1	1767812	94322.94	1169.55	304.21	9.9	4.1	2.9	11.7	10.6	4.9	2.4	12.8
1	N10	2	SMARCA4	NM_003072	sample	18.0132743362832	89.1349557522124	6.74196185082784	407807.205752212	3708.13406002314	7.83407079646018	33.3606194690265	2.83094230363953	132197.042035398	2545.12995128686	452	6	19.7	0.4	6.6	14.4	0.4	26.8	8	1.3	6.9	6.4	1.3	18.6	8.8	18.1	1648828	84903.76	1333.06	281.23	9.1	5.1	1.3	17	13.3	2.9	1.1	15.3
1	N10	3	SMARCA4	NM_003072	sample	17.2570850202429	81.5910931174089	6.220174185626	376312.453441296	3490.15584944607	6.57692307692308	27.6336032388664	2.5709809486682	102810.870445344	2177.19247555219	494	4.9	17.8	0.6	7.1	16.8	0.2	32.2	10.5	6.9	6.1	6.7	2.4	12.8	9.3	14.2	1597349.2	83749.97	1212.52	276.1	10.1	7.5	2	11.7	11.7	10.7	2.6	13.4
1	N11	1	DOT1L	NM_032482	sample	15.8280060882801	88.8995433789954	7.37044762414143	442409.456621005	3972.28690662906	7.86605783866058	35.0791476407915	3.01853005179996	168480.447488584	3053.6312895717	657	4.6	16.6	1.1	7.6	12.3	1.1	30.1	6.5	5.2	6.1	7.9	7.2	15.1	10	21.5	1854774	114324.15	1393.33	389.6	12.6	8.7	6.5	14.3	14.6	7.5	9	14.3
1	N11	2	DOT1L	NM_032482	sample	17.0805152979066	95.2866344605475	6.10656082303644	435918.919484702	3829.29825377637	8.68276972624799	42.1256038647343	3.45982072690471	206075.685990338	3361.8571930055	621	5.6	11.8	0.6	6	9.5	0.5	23.3	6.4	3.4	10	7.2	3.5	22.1	10.8	28.2	1782523	109376.25	1224.93	361.43	9	7.7	4.5	12.4	10.8	5.6	5.3	11
1	N11	3	DOT1L	NM_032482	sample	15.9370314842579	88.7001499250375	6.83989191078315	448177.748125937	3872.41241349131	7.77211394302849	37.3268365817091	3.22642480520001	173497.923538231	2936.21463751176	667	4.9	13.5	1	9.3	11.8	0.7	30	8.8	7.6	8.5	8.1	3.9	19	12.4	23.4	1919661.9	98437.74	1335.01	323.53	13	7.9	3.3	12.9	15.3	7.8	4.8	12.6
1	N12	1	XPC	NM_004628	sample	15.8671641791045	87.7761194029851	6.7135558975223	442051.159701493	3968.273242816	8.50746268656716	39.3731343283582	3.54159709540985	185914.694029851	3188.50049612543	670	6.1	14.5	1.8	9	10.3	1.2	24	6.4	3	4.8	7.8	4.3	15.1	11.3	21.5	1835301	101644.9	1376.88	341.56	10.1	7	4	12.5	13.4	4.8	5.2	12.7
1	N12	2	XPC	NM_004628	sample	16.5645695364238	88.408940397351	5.90761623182292	414714.321192053	3707.35876718129	9.29304635761589	45.2632450331126	3.54788359066117	227232.751655629	3340.41822747237	604	4.6	15.4	1.2	6.1	13.4	2.2	25.5	7.5	4.8	12.9	6	5.3	23.7	9.8	29.3	1763986	108001.04	1238.13	351.99	10.4	9.4	4.6	12.9	12.3	7	6.8	10.9
1	N12	3	XPC	NM_004628	sample	15.1470588235294	79.5402476780186	7.81165277750094	376849.871517028	3669.88564408428	7.78173374613003	35.4876160990712	3.10083127015673	161462.642414861	2882.02505484215	646	6.2	13.3	0.8	7.4	12.7	0.6	30.5	7	10.1	9	5.3	3.1	18.7	9.1	23.7	1577540	103658.1	1254.39	356.69	8.2	8	3.9	10.1	11.9	7.9	6.8	10.4
1	N13	1	EXT1	NM_000127	sample	14.7334437086093	86.8841059602649	7.24784105120012	461989.311258278	3981.06988342258	7.02152317880795	31.1605960264901	2.85567576294373	147825.741721854	2658.8686709195	604	7.3	20	2.6	10.1	16.9	1.2	37.3	5	4.6	3.5	8.6	5.8	11.4	11.9	17.7	1895770	102368	1431.17	344.58	12.9	13.1	3.8	18.4	16.1	10.6	5.1	15.1
1	N13	2	EXT1	NM_000127	sample	14.2350299401198	85.5688622754491	7.67778630331246	463186.655688623	4025.03413319618	6.83682634730539	29.1556886227545	2.6554060639098	131321.420658683	2622.89319075537	668	9	15	0.6	10.2	14.4	0.1	35.3	4.9	4.6	6.3	7.9	5.4	13.2	14.2	16.3	1994061	100582.52	1439.74	327.87	14.1	12.6	4.5	14.8	17.4	13.2	4.3	12.6
1	N13	3	EXT1	NM_000127	sample	14.8211805555556	83.7118055555556	7.71083250936727	436476.329861111	3952.07251994077	6.21875	27.7222222222222	2.35621596035871	124243.463541667	2324.67268732333	576	9	14.9	0.3	12.5	15.8	0.5	40.6	7.5	10.8	5.4	9.7	4.3	12.2	15.3	17.2	1856374.6	98395.09	1470	330.42	14.9	12.3	5.7	15.6	21.9	11.8	6.1	11.1
1	N14	1	MSH6	NM_000179	sample	14.3778195488722	77.8458646616541	5.98834928033508	366100.941729323	3445.90024185176	7.48684210526316	34.6315789473684	2.73454006735436	162673.001879699	2689.41476483696	532	4.7	24.4	0.6	5.8	23.5	0.6	36.8	5.3	7.5	5.5	7.5	9.8	15.6	8.6	19.2	1669475	107616.25	1097.87	342.13	10	11.3	4.7	16	10	11.8	4.9	15.8
1	N14	2	MSH6	NM_000179	sample	15.618691588785	86.4392523364486	8.31775784346586	425072.942056075	3885.40308771421	8.61495327102804	40.1046728971963	3.24126635515772	194495.839252336	3106.74537255732	535	7.1	15.3	1.1	8.2	13.3	1.1	30.3	7.5	3	11.2	7.7	3.2	20.9	10.5	26	1781787	112279.15	1341.32	364.3	12.9	9.5	7.9	9.7	14	8.8	8.4	8.6
1	N14	3	MSH6	NM_000179	sample	16.0349514563107	84.2155339805825	7.02160265926977	386618.704854369	3599.61908255031	8.30291262135922	38.5339805825243	3.19883870753182	174003	2939.75926344367	515	6	16.9	1	8.5	17.5	0.8	29.1	9.5	9.1	10.3	8	4.1	20.2	10.7	26	1615433.7	94220.51	1212.74	299	9.9	9.9	3.9	16.1	12.2	10.5	4.9	18.8
1	N15	1	FANCC	NM_000136	sample	13.928338762215	73.7100977198697	5.71899608688754	326615.877850163	3342.40820459192	7.52117263843648	35.7410423452769	2.60012720292314	161830.035830619	2430.10951007105	614	6.2	24.9	1	6	29.2	0.2	40.6	6.8	6.5	5.9	5.7	9.8	16.6	9.1	20	1439958	87826.76	1199.22	305.21	8.1	28.5	2.8	26.4	13	19.5	4.6	22.8
1	N15	2	FANCC	NM_000136	sample	14.1873315363881	79.8288409703504	6.21129038262273	391448.718328841	3652.47462743857	6.43261455525606	29.7870619946092	2.5039923405604	135976.330188679	2285.92037569811	742	6.2	19.5	1.1	8.1	21.3	0.1	42.3	5.9	4.3	8.4	7.4	5.5	15.1	10.4	16.4	1672974	95017.91	1268.32	329.76	10.6	17.8	5	25.2	15.2	15.8	6.5	23
1	N15	3	FANCC	NM_000136	sample	13.5759075907591	72.7491749174917	5.88524486683056	370690.622112211	3474.79583320747	6.44884488448845	27.8613861386139	2.34390431773011	123660.764026403	2189.64954177417	606	5.1	19.6	0.8	8.1	20.1	0.3	41.9	6.3	11.9	8.7	7.6	5.1	12.5	10.7	16.2	1711399.8	104022.98	1220.59	362.35	11.4	16.2	5.1	14.2	15	14	9.4	11.4
1	N16	1	NCOR1	NM_006311	sample	14.9529780564263	81.8918495297806	7.62951797597655	426937.373040752	3901.34211102508	7.1128526645768	30.346394984326	2.78496300374481	132711.268025078	2495.27294051145	638	6.9	23.8	0.9	10	18.5	0.8	36.4	5.3	4.5	3.6	7.4	7.5	11.9	13	14.1	1750787	101256.61	1467.77	341.18	12.1	12.5	5.2	17.9	15.5	12.4	6.6	16.6
1	N16	2	NCOR1	NM_006311	sample	14.3570300157978	81.6714060031596	6.90009857461201	432253.60821485	3764.05604023507	6.21958925750395	26.522906793049	2.6150609807129	116258.037914692	2442.74504737849	633	6.6	17.5	0.8	8.5	16.1	0.3	36	6	4.7	5.1	8.1	5.4	10.4	11.5	14.1	1822548	110821.11	1314.66	380.41	12.8	11.7	6	11.5	14.7	12.2	7	9.3
1	N16	3	NCOR1	NM_006311	sample	14.5784114052953	73.7311608961303	6.19494298019472	339253.680244399	3624.61923224413	6.41344195519348	28.7026476578411	2.33359777962051	123898.934826884	2177.69245382624	491	6.5	17.1	0.4	8.1	15.7	0.2	42	6.5	10.4	8.4	5.7	4.5	14.1	10.2	16.5	1553270.9	91950.52	1369.1	308.1	10.6	13.6	3.5	17.3	15.9	12	4.9	15.5
1	N17	1	PLK1	NA	Negative	10.6336633663366	76.6435643564356	18.3951355313347	569997.02970297	4443.5738560748	7.38613861386139	27.1980198019802	2.09511086076413	113173.435643564	2205.42806379443	101	16.8	26.7	1	17.8	24.8	0	38.6	4	10.9	5	8.9	13.9	9.9	14.9	16.8	1984016	115618.41	2035.7	520.68	14.9	12.9	3	19.8	26.7	5.9	6.9	12.9
1	N17	2	PLK1	NA	Negative	12.9583333333333	87.7604166666667	22.6333112471263	601221.927083333	4855.08303680988	7.16666666666667	30.2083333333333	2.04188746492468	135795.53125	2035.1022334383	96	17.7	17.7	1	18.8	15.6	0	42.7	8.3	2.1	14.6	10.4	4.2	16.7	16.7	15.6	1969954	105161.77	2419.43	388.51	16.7	10.4	7.3	18.8	25	10.4	11.5	10.4
1	N17	3	PLK1	NA	Negative	9.80327868852459	65.3606557377049	8.54291059934642	375855.983606557	3575.96938984709	5.22950819672131	20.327868852459	2.75412291907115	84742.0983606557	2104.3397686234	61	13.1	23	1.6	9.8	19.7	1.6	41	1.6	23	3.3	1.6	11.5	6.6	6.6	9.8	1813034.3	108637.59	1765.55	437.27	8.2	16.4	4.9	13.1	31.1	6.6	4.9	0
1	N18	1	PLK1	NA	Negative	14.0094339622642	85.2358490566038	11.6861432209405	515982.58490566	4109.29243172078	7.29245283018868	29.5566037735849	2.5971490616921	119049.518867925	2220.42286389548	106	13.2	17	0.9	14.2	23.6	0	26.4	8.5	3.8	4.7	7.5	7.5	14.2	13.2	12.3	1887798	99127.78	1739.53	336.4	10.4	10.4	2.8	9.4	17	9.4	2.8	6.6
1	N18	2	PLK1	NA	Negative	9.85294117647059	78.7941176470588	15.2437923354022	601031	4637.48703413247	5.29411764705882	23.8529411764706	3.48250350188066	99699.8235294118	2030.66776706864	34	17.6	26.5	2.9	20.6	32.4	2.9	44.1	0	8.8	0	5.9	8.8	14.7	23.5	17.6	1758166	110974.76	2336.38	437.41	17.6	17.6	2.9	11.8	23.5	8.8	14.7	8.8
1	N18	3	PLK1	NA	Negative	13.4722222222222	73	10.7327194646879	359364.083333333	2875.0220196869	5.66666666666667	20.5	1.72470403341567	67857.0555555556	1586.21994955244	36	8.3	36.1	0	8.3	33.3	0	44.4	13.9	30.6	8.3	8.3	25	11.1	8.3	11.1	1436560.2	104865.86	1305.41	356.18	11.1	22.2	2.8	11.1	13.9	25	2.8	2.8
1	N19	1	PLK1	NA	Negative	12.75	84	12.7423195519655	554668.035714286	4002.8328259188	6.78571428571429	21.6071428571429	1.61559016380445	87360.5	1823.42515603799	28	10.7	17.9	0	14.3	25	3.6	46.4	0	3.6	7.1	7.1	7.1	10.7	10.7	14.3	1995811	92479.29	1587.78	303.06	14.3	3.6	7.1	25	21.4	0	3.6	21.4
1	N19	2	PLK1	NA	Negative	9.47368421052632	63.2894736842105	13.0722189696841	392573.710526316	3908.91443676505	6.73684210526316	23.2105263157895	2.05627802093511	90542.6052631579	2114.33237959504	38	15.8	23.7	0	10.5	26.3	0	36.8	0	2.6	7.9	5.3	2.6	10.5	10.5	10.5	1505477	98252.71	1456.87	337.83	10.5	13.2	5.3	15.8	21.1	15.8	5.3	13.2
1	N19	3	PLK1	NA	Negative	7.07692307692308	37.6923076923077	4.50782614821076	131527.846153846	2532.77448610643	2.23076923076923	6.61538461538462	1.40587044534413	22418.7692307692	1261.19648140321	13	0	38.5	0	7.7	46.2	0	61.5	0	30.8	0	0	15.4	0	0	0	687478.2	118223.92	932.63	434.31	0	30.8	7.7	38.5	7.7	0	15.4	30.8
1	N20	1	PLK1	NA	Negative	11.7916666666667	72.4583333333333	14.3006092287342	394531.833333333	3818.1709461041	6	18.2083333333333	2.06831494024589	63538.9166666667	2068.51653924704	24	12.5	16.7	0	8.3	33.3	0	29.2	4.2	0	4.2	8.3	0	4.2	12.5	4.2	1335073	118882.67	1351.33	383.42	8.3	4.2	4.2	8.3	8.3	8.3	4.2	4.2
1	N20	2	PLK1	NA	Negative	10.6470588235294	76.0588235294118	13.1672632922633	460941.323529412	4020.74971482123	4.73529411764706	17.2941176470588	1.82237785621148	58821.0588235294	1584.23483183011	34	14.7	26.5	0	20.6	32.4	0	44.1	0	8.8	2.9	8.8	11.8	5.9	14.7	5.9	1488073	85096.53	1642.08	339.35	8.8	14.7	0	14.7	23.5	14.7	5.9	5.9
1	N20	3	PLK1	NA	Negative	14.5333333333333	60.4	4.84221749747837	205449.8	3108.95824736154	4	19.0666666666667	5.7775505050505	86214.7333333333	2664.81109931432	15	0	6.7	20	6.7	26.7	6.7	26.7	13.3	6.7	0	6.7	0	6.7	6.7	6.7	1035257.3	117897.73	834.8	401.7	6.7	6.7	20	13.3	0	0	6.7	0
1	N21	1	PLK1	NA	Negative	15.4464285714286	101.821428571429	16.2013631233732	636806.660714286	4919.58202750851	10.5892857142857	34.8571428571429	2.22482181068383	144232.982142857	2255.02160603603	56	19.6	5.4	1.8	17.9	12.5	1.8	41.1	10.7	0	21.4	10.7	0	16.1	19.6	19.6	2182458	120377.25	2279.25	415.05	14.3	3.6	8.9	16.1	25	3.6	10.7	3.6
1	N21	2	PLK1	NA	Negative	10.5064935064935	90.5064935064935	31.1737620998277	731508.12987013	5433.94423995079	7.84415584415584	26.7922077922078	1.68863026742017	117356.922077922	1983.94225251587	77	29.9	20.8	0	27.3	16.9	1.3	44.2	3.9	5.2	14.3	10.4	6.5	16.9	23.4	15.6	2291040	107321.92	2773.61	384.41	19.5	5.2	10.4	14.3	33.8	3.9	7.8	10.4
1	N21	3	PLK1	NA	Negative	14.7441860465116	96.0232558139535	5.95470184391533	527343.465116279	3822.5486012209	9.48837209302326	34.8837209302326	2.44319969715967	138894.651162791	2516.12860536613	43	9.3	14	0	11.6	20.9	0	27.9	4.7	9.3	4.7	11.6	4.7	16.3	14	18.6	1780241.8	127760.7	1271.32	400.7	11.6	7	4.7	2.3	18.6	4.7	11.6	2.3
1	N22	1	PLK1	NA	Negative	8.75	67.0277777777778	22.3263192285281	593779.055555556	4812.33411250906	4.11111111111111	13.8611111111111	1.91757739431351	51122.5	1701.07079322831	36	22.2	30.6	2.8	25	38.9	0	50	2.8	5.6	2.8	8.3	5.6	2.8	22.2	2.8	2012151	137399.56	2493.36	779.06	19.4	11.1	5.6	19.4	25	8.3	5.6	8.3
1	N22	2	PLK1	NA	Negative	16.0909090909091	118.045454545455	11.4639110853139	1018247.09090909	4217.77285752622	4.72727272727273	14.5909090909091	1.24128691421472	46926.1818181818	1172.61045978783	22	13.6	36.4	0	18.2	36.4	0	59.1	9.1	22.7	4.5	13.6	22.7	4.5	18.2	4.5	3925132	109763.41	2446.1	403.26	22.7	9.1	9.1	9.1	27.3	9.1	13.6	9.1
1	N22	3	PLK1	NA	Negative	12.6382978723404	81.4468085106383	13.6823223125889	527846.957446808	4132.81036880109	4.61702127659574	14.7021276595745	1.50405132692367	50223.829787234	1569.5988261918	47	12.8	19.1	0	14.9	19.1	0	44.7	2.1	14.9	4.3	12.8	8.5	4.3	17	4.3	1983721.3	97525.94	1964.65	350.91	19.1	12.8	2.1	8.5	23.4	8.5	6.4	2.1
