# Supplementary material for: TRACERx analysis identifies a role for FAT1 in regulating chromosomal instability and whole-genome doubling via Hippo signalling
Source: Nat Cell Biol. 2024 Dec 30;27(1):154–68. doi: 10.1038/s41556-024-01558-w (PMC11735399; doi:10.1038/s41556-024-01558-w)
Supplement: Supplementary file 17 — Statistical source data. [file 41556_2024_1558_MOESM17_ESM.zip › extended fig1/ext fig1A source/data/rawData/HU24hr_H1944_RPApS33.txt]

screenPlateOrder	plateWell	replicateNo	Content	ContentAnno	ContentType	MEAN_ObjectSpotTotalCountCh2	MEAN_ObjectSpotTotalAreaCh2	MEAN_ObjectSpotAvgAreaCh2	MEAN_ObjectSpotTotalIntenCh2	MEAN_ObjectSpotAvgIntenCh2	MEAN_ObjectSpotTotalCountCh3	MEAN_ObjectSpotTotalAreaCh3	MEAN_ObjectSpotAvgAreaCh3	MEAN_ObjectSpotTotalIntenCh3	MEAN_ObjectSpotAvgIntenCh3	ValidObjectCount	MEAN_Circ_TotalIntenCh2	MEAN_Circ_TotalIntenCh3	MEAN_Circ_AvgIntenCh2	MEAN_Circ_AvgIntenCh3	percentHIGH_Circ_TotalIntenCh2	percentHIGH_Circ_TotalIntenCh3	percentLOW_Circ_TotalIntenCh3	percentHIGH_Circ_AvgIntenCh2	percentHIGH_Circ_AvgIntenCh3	percentLOW_Circ_AvgIntenCh3	percentHIGH_SpotAvgAreaCh2	percentHIGH_SpotAvgAreaCh3	percentLOW_SpotAvgAreaCh3	percentHIGH_SpotAvgIntenCh2	percentHIGH_SpotAvgIntenCh3	percentLOW_SpotAvgIntenCh3	percentHIGH_SpotCountCh2	percentHIGH_SpotCountCh3	percentHIGH_SpotTotalAreaCh2	percentHIGH_SpotTotalAreaCh3	percentHIGH_SpotTotalIntenCh2	percentHIGH_SpotTotalIntenCh3
1	C03	1	53BP1	NA	Positive	6.72299651567944	50.5557491289199	4.99693894354248	314365.076655052	2308.83050957466	5.43205574912892	14.8449477351916	1.89498578084583	72798.3554006969	3366.96140109602	574	1599985.7	188888.06	1484.53	707.28	22.8	3.7	15.2	20.7	4.4	12.5	20.2	6.1	21.6	8	0.3	22.3	39.2	15.9	39	22.6	38.5	24.4
1	C03	2	53BP1	NA	Positive	6.60632688927944	47.4797891036907	4.61308876494354	291299.685413005	2197.09880209227	6.36379613356766	18.6326889279438	2.14134099576066	94294.8295254833	3611.94600302844	569	1517394.3	184015.73	1398.35	689.45	20.4	5.1	14.4	19.7	4.9	13.5	21.3	7.9	16.5	6.2	0.5	16.7	41.3	20.4	40.8	30.8	40.6	33.6
1	C03	3	53BP1	NA	Positive	5.54426229508197	36.5213114754098	3.87770027447155	222773.447540984	1840.42072931845	5.3327868852459	14.544262295082	1.77374016330475	70029.6475409836	3092.8651180904	610	1283283.6	155724.9	1190.5	588.71	17.2	3.1	24.3	16.7	2.8	22.3	16.1	4.6	26.1	5.2	0.8	26.7	35.4	15.4	33.9	21.5	33.6	23.6
1	C04	1	53BP1	NA	Positive	6.53832442067736	42.8467023172906	3.92191761418789	246603.415329768	2063.5604837549	6.42602495543672	18.6934046345811	2.104739413325	98835.5418894831	3624.39432912918	561	1389945.8	198089.04	1258.52	747.82	16.6	7.3	17.6	16	7.3	13.7	16.9	7.5	20.9	3.6	1.4	21.6	39.2	19.4	40.1	27.8	39	29.9
1	C04	2	53BP1	NA	Positive	5.85494880546075	46.2286689419795	4.44306376581933	302236.003412969	2098.72253391012	6.64846416382253	18.9044368600683	2.01844259040195	98459.928327645	3641.06852636412	586	1540701.7	191973.08	1358.68	711.25	17.7	8.2	15.9	17.2	7.3	13.5	18.8	7.2	18.1	6.7	1.5	18.6	38.2	20.5	36	33.8	36.2	36.5
1	C04	3	53BP1	NA	Positive	4.6490727532097	30.4793152639087	3.16875781821516	193006.82596291	1539.29423081161	4.90584878744651	14.6091298145506	1.5619367285044	78885.6191155492	2635.00855031346	701	1101637	146634.8	1007.01	556.81	13.8	5.8	37.2	15	5.7	35.1	15.1	5.6	41.9	4	1	42.8	26.1	16.1	27.7	21.1	26.8	23.4
1	C05	1	53BP1	NA	Positive	7.06677524429967	54.5195439739414	5.48146829831835	364952.872964169	2424.02406359006	6.90553745928339	21.0912052117264	2.24106568718736	119815.651465798	3775.43873200634	614	1803131.9	198831.57	1586.15	743.06	22.1	8.6	18.2	22.1	7.8	15.1	23.1	9.9	21.5	7.7	2.4	22.6	40.9	21.7	41.5	30.5	41.2	32.9
1	C05	2	53BP1	NA	Positive	7.01063829787234	51.1382978723404	6.29342205737125	346681.820921986	2496.98784126075	7.61347517730496	23.0620567375887	2.29670444625181	127015.276595745	3809.34401721878	564	1657999.8	194167.63	1593.62	736.91	21.5	6.7	14.7	22.7	6.7	12.8	25.5	8.2	20	9.2	1.8	21.3	39.5	27.7	44.7	39.7	44	42.2
1	C05	3	53BP1	NA	Positive	6.58081705150977	51.8845470692718	5.79514182694952	351323.140319716	2474.40273471362	6.55417406749556	19.3179396092362	2.17178684007815	105894.586145648	3723.02691917686	563	1654587.8	198906.5	1530.46	754.49	21.7	7.6	16.2	20.8	8.3	11.9	23.4	8.2	20.4	10.8	2.3	20.8	41.2	21.1	42.5	25.9	42.3	31.1
1	C06	1	53BP1	NA	Positive	6.28928571428571	45.7267857142857	4.74574650010062	297329.496428571	2176.12030637412	6.29285714285714	21.1	2.28950281915247	123024.389285714	3604.81067981355	560	1592428	209374.98	1431.48	786.54	21.4	7.5	11.1	20	7.7	9.1	18.2	9.3	24.6	7	2.9	25.4	37	21.1	37.7	29.3	36.1	32.7
1	C06	2	53BP1	NA	Positive	7.13780260707635	51.4655493482309	4.5476679924283	308904.003724395	2310.28702145186	7.35195530726257	21.2625698324022	2.26539946503984	110471.033519553	3771.14050736371	537	1628768	195835.64	1472.05	736.63	22	6.3	13	21.8	5.6	10.2	25	7.6	16.6	7.3	0.9	17.1	42.1	23.6	41.9	35.9	41.7	38.4
1	C06	3	53BP1	NA	Positive	6.48692152917505	48.6760563380282	4.3895961093238	326227.400402415	2342.76630442644	6.77665995975855	20.6217303822938	2.07175180058817	118927.189134809	3668.93962064182	497	1757995.9	213133.4	1596.68	801.61	23.7	10.3	13.9	24.1	9.3	11.7	22.5	9.5	24.5	9.5	3.4	25.4	37	23.7	40	27.4	39.6	34.2
1	C07	1	53BP1	NA	Positive	7.31856540084388	49.7383966244726	4.0707777963317	289720.767932489	2178.11259431781	7.60126582278481	25.4050632911392	2.48343151882643	143274.835443038	3896.68922944203	474	1555367.8	209955.8	1370.78	815.04	21.7	9.1	15.4	21.5	8.6	11.8	20.3	13.1	18.1	5.1	1.7	19.2	39.2	27.6	39.7	35.7	39.2	37.6
1	C07	2	53BP1	NA	Positive	6.1704834605598	57.4910941475827	7.58449225083884	423316.544529262	2553.45509575516	8.4147582697201	27.559796437659	2.65281613534627	159090.083969466	4178.97432375344	393	1727024.9	209046.42	1611.75	786.4	21.6	7.1	11.7	21.9	7.4	9.4	26	12.5	15.3	10.9	3.3	15.5	41.5	31.8	43.3	45.8	42.7	47.8
1	C07	3	53BP1	NA	Positive	5.85964912280702	46.2957393483709	5.97748365317297	331531.94235589	2240.57946531914	7.78947368421053	25.5814536340852	2.56419819170581	142319.438596491	3912.47737212956	399	1563827.3	201173.8	1403.08	742.69	19	10.3	14.5	19.8	9	13.5	23.6	12.8	15.8	7.3	3.8	17	32.8	27.1	36.6	34.6	35.3	39.3
1	C08	1	53BP1	NA	Positive	6.07960199004975	45.1069651741294	4.71146684438416	301085.380597015	2293.06375602776	8.30348258706468	26.3756218905473	2.54543662911092	145955.134328358	4007.04637594207	402	1608770.5	222661.27	1446.22	840	19.2	10	11.2	19.2	10.9	9	19.2	11.4	16.4	6.7	3.2	17.9	37.3	31.1	39.6	37.3	37.6	40.8
1	C08	2	53BP1	NA	Positive	6.20362903225806	52.8004032258064	5.97116891547802	353275.304435484	2254.34748606186	7.87298387096774	24.9657258064516	2.38545370152651	136247.465725806	3857.88735615965	496	1641960.2	199328.05	1508.11	739.8	22.4	7.5	15.1	22.6	7.3	11.3	23	11.3	17.3	8.1	1.8	17.5	37.5	29.6	37.5	40.1	37.5	43.3
1	C08	3	53BP1	NA	Positive	5.73852295409182	34.1956087824351	3.79674929563638	198461.570858283	1954.96239188292	6.25149700598802	18.2315369261477	1.99229797336535	92748.6327345309	3314.9796822584	501	1327554.5	178799.9	1221.14	674.65	16	3.4	17.2	15.6	3.8	16.2	17.6	8.2	24.6	5	0.6	25.5	37.1	22	38.1	26.9	37.3	30.3
1	C09	1	PLCG2	NM_002661	sample	4.810551558753	29.6378896882494	3.14237163379421	183040.659472422	1627.28242942411	8.79616306954436	30.5011990407674	3.51280203220701	168098.158273381	4217.73686652463	417	1120575.9	203341.79	1054.61	795.5	12.7	7.2	12	13.2	8.2	9.1	11.8	16.3	11.3	4.6	2.6	11.5	30.2	31.7	28.3	46.8	28.8	47.7
1	C09	2	PLCG2	NM_002661	sample	5.61746987951807	41.210843373494	4.23287618849947	275849.993975904	1910.01425005326	8.91265060240964	32.2078313253012	3.36373726744612	188869.186746988	4306.72820960477	332	1302084.8	214689.25	1273.9	860.12	16.3	10.2	9.9	17.8	11.1	5.7	19	16.3	9.9	6.9	5.1	10.2	35.2	31	35.5	50.9	35.8	51.5
1	C09	3	PLCG2	NM_002661	sample	5.54642857142857	33.6178571428571	3.48698137321479	204114.432142857	1880.97863597056	9.37142857142857	36.9892857142857	3.4533488301439	205785.439285714	4243.10655858471	280	1217288	244768	1117.12	940.22	13.2	17.5	9.3	13.2	17.5	6.8	21.8	23.9	11.8	4.6	4.3	13.2	34.3	33.9	36.4	54.3	34.6	56.4
1	C10	1	SETD2	NM_014159	sample	4.81681681681682	38.1501501501502	5.37248835522707	282351.534534535	1973.52953502265	8.72972972972973	29.3273273273273	2.62469097792506	174444.267267267	4018.53860493242	333	1293879.6	235698.85	1182.23	891.36	14.1	15.6	13.8	14.1	15.3	12.6	14.4	13.2	18	6.6	4.5	18.3	28.8	32.7	33	42.9	31.8	46.2
1	C10	2	SETD2	NM_014159	sample	5.06896551724138	49.5960591133005	6.50422312866226	370434.110837438	2226.71762930445	8.16748768472906	26.4408866995074	2.70815186572523	143331.637931034	3938.02700993461	406	1546869.1	209346.23	1492.23	823.29	17.5	12.3	18.2	17.2	13.1	14.5	23.6	12.8	14	9.9	2.7	14.5	33.5	27.1	35.7	45.3	36.7	47
1	C10	3	SETD2	NM_014159	sample	5.47727272727273	40.3733766233766	5.13901932195474	266664.714285714	2096.19235911676	8.44805194805195	29.3279220779221	2.61591326085893	160762.204545455	3583.48357763627	308	1206404.1	187378.8	1226.53	723.51	13.6	10.7	26.3	16.6	9.1	22.4	22.7	14.6	21.8	6.5	3.6	25	35.1	28.6	39.3	40.6	38.6	45.1
1	C11	1	IKZF1	NM_001220765	sample	4.27925531914894	25.6622340425532	4.96855820894367	144544.021276596	1689.78133236809	7.49202127659574	28.1622340425532	2.96261486642077	147034.545212766	3610.59702343255	376	932534.9	185288.99	1014.1	716.21	9.6	8.8	23.9	12.5	9.3	19.7	19.1	20.5	18.9	4.3	2.7	23.7	24.7	28.2	32.7	39.1	31.6	39.1
1	C11	2	IKZF1	NM_001220765	sample	3.39893617021277	24.5212765957447	3.95909268539003	170232.313829787	1459.26247395903	8.07978723404255	28.8617021276596	2.84445793773051	146785.265957447	3720.71684511165	376	865377.8	186502.93	883.67	724.12	6.9	8	18.9	8.5	6.6	14.6	14.6	19.1	14.4	4.3	1.3	16.2	22.9	25.3	24.2	48.4	24.7	48.9
1	C11	3	IKZF1	NM_001220765	sample	5.0752688172043	37.5698924731183	3.96102980209682	258794	1866.73329262119	9.4336917562724	34.1146953405018	3.08845212177631	188432.620071685	3990.49309579619	279	1227104.4	206293.4	1151.66	762.61	12.5	11.5	15.4	11.8	10.8	13.3	19	15.8	15.8	6.5	3.2	16.5	33.7	38.4	33.7	50.5	31.9	52.7
1	C12	1	COL2A1	NM_033150	sample	5.17489711934156	37.8827160493827	4.75312398730721	264849.985596708	1911.23573457797	7.15843621399177	22.141975308642	2.37437849725658	123448.158436214	3763.32037746396	486	1415811.4	216737.73	1292.5	791.62	17.1	8.6	9.7	16.3	6.4	8.8	15.4	8.8	18.9	7.4	2.7	19.3	31.7	24.5	33.1	33.1	33.1	34.4
1	C12	2	COL2A1	NM_033150	sample	5.13051823416507	37.1554702495202	4.61654287118445	244576.142034549	1815.0050289861	6.99808061420346	22.0364683301344	2.46405851497959	119551.309021113	3896.26368285387	521	1291297.9	200299.48	1161.16	741.84	14.6	7.5	10.4	13.6	6.7	9.2	18	10.4	15	5.4	3.6	15.2	32.1	24	33.4	36.3	33.6	39.5
1	C12	3	COL2A1	NM_033150	sample	5.58878504672897	44.6401869158879	5.11601567038619	307733.85046729	2035.02664151968	7.35981308411215	25.8948598130841	2.65608191908847	146539.385514019	3744.27599923666	428	1432782.9	188063.2	1323.62	722.03	18.5	7.2	18	19.9	7.5	16.4	22	13.6	18.7	6.3	3.7	18.9	32.2	26.2	32.9	35.7	32.7	39.3
1	C13	1	SMAD4	NM_005359	sample	5.19471947194719	40.8976897689769	4.80324015213596	278172.008250825	2074.59585505342	6.496699669967	18.4141914191419	2.22510926490752	94402.50330033	3744.01158420868	606	1403661	203396.87	1374.97	783.65	16.3	5.9	14.9	18	7.3	12.7	17.8	8.1	15.7	7.9	1.5	16.8	34.7	19.8	36.1	27.1	35.5	29.2
1	C13	2	SMAD4	NM_005359	sample	5.84757118927973	44.4539363484087	5.63950072840479	294958.120603015	2056.00685307798	5.13400335008375	13.6633165829146	1.85904802054836	69866.4840871022	3365.26172496305	597	1518367	185258.79	1427.18	691.21	19.3	5.2	13.9	20.1	4.4	13.7	20.9	5.7	21.9	7.9	1.8	23.6	35.8	13.7	38	22.3	37.4	25.1
1	C13	3	SMAD4	NM_005359	sample	6.40138408304498	41.8425605536332	4.05133184856872	250358.503460208	2013.16530825147	6.10553633217993	17.143598615917	1.88007038714535	87239.1643598616	3278.82735957435	578	1472192	186237.5	1346.15	711.22	19	5.5	14.9	18.5	6.1	13.8	19.9	6.7	25.8	6.2	1	26.5	36.3	19.9	38.1	25.1	37.4	29.4
1	C14	1	FANCF	NM_022725	sample	5.50840336134454	46.077731092437	4.8348989513577	320689.861344538	2095.76521402963	8.26680672268908	24.6323529411765	2.43176167331026	129423.176470588	4010.72082692753	476	1497900	211973.41	1383.86	792.51	17.2	7.1	11.8	17.9	9	10.1	17.6	9.2	12.6	8	1.7	13	33.6	29.4	34.5	36.3	34.2	38.7
1	C14	2	FANCF	NM_022725	sample	6.14659685863874	46.8708551483421	4.73621000730268	317909.741710297	2158.43271658343	6.61431064572426	20.499127399651	2.12133720342539	116544.247818499	3666.49573971368	573	1593937.4	194908.6	1404.51	728.04	19.2	5.8	14.1	19.9	6.5	10.1	20.4	8.6	21.3	7.9	2.3	21.8	35.8	23.4	37.2	33	36.6	37
1	C14	3	FANCF	NM_022725	sample	5.62773722627737	38.2014598540146	4.2704256381923	234065.480291971	1911.98254426109	4.91532846715328	13.7576642335766	1.94796989782603	70796.8554744526	3364.85918451197	685	1369586.7	177224.4	1235	666.98	18	3.5	17.8	17.5	3.1	14.9	18.7	7.2	22.5	5.8	1.2	23.2	34	12.6	34.3	18.2	34.9	21.2
1	C15	1	Sep-12	NM_144605	sample	5.98969072164948	32.9810996563574	3.25008647322372	197100.328178694	1759.05434995647	5.44158075601375	15.0446735395189	1.98209720768325	75678.235395189	3504.80372683289	582	1305220.4	188965.03	1123.58	703.25	15.1	4.1	13.2	13.7	4.5	15.8	10.5	6.2	18.6	4.1	2.1	19.2	33	14.3	32.8	21	31.6	21.5
1	C15	2	Sep-12	NM_144605	sample	5.10294117647059	36.5669934640523	4.15525118277533	250616.666666667	1823.54445266088	5.1437908496732	14.0179738562092	1.83559803640059	74016.8954248366	3329.8736388203	612	1326762.7	185982.64	1208.13	686.62	16.3	4.9	13.2	15.4	5.9	15.4	15.7	5.7	23.5	6.5	1.5	24	31.9	13.9	32	21.9	32	24.2
1	C15	3	Sep-12	NM_144605	sample	5.41696113074205	33.4734982332156	3.21671678715293	214668.469964664	1750.35862329529	5.14840989399293	13.5583038869258	1.75795105654792	70231.8180212014	3314.64748249222	566	1299383.6	171315.6	1157.18	628.13	16.3	2.8	15.9	14.5	2.1	17	17.7	4.4	22.6	5.1	1.4	23.7	31.1	14.7	32.9	18.4	31.6	20.1
1	C16	1	GNPTAB	NM_024312	sample	5.56597774244833	41.7138314785374	4.2615118703258	278991.562798092	1955.70785319644	5.36565977742448	13.758346581876	1.87944149390426	69798.5612082671	3569.86058868502	629	1505799.8	184611.97	1351.74	696.56	18	3.8	14	16.7	4.1	13.2	15.1	5.4	17.3	7.3	1.7	18	32.8	15.3	33.7	20.5	32.9	22.9
1	C16	2	GNPTAB	NM_024312	sample	5.28455284552845	39.7382113821138	4.38799083030507	250485.783739837	1919.38622263963	5.09268292682927	13.6227642276423	1.84444125272854	66028.756097561	3236.58612132115	615	1471087.6	179597.93	1312.48	690.53	18.5	1.8	11.4	18.5	3.1	8.5	18.7	5.2	22.6	5.9	0.7	23.1	33	14.3	32.8	23.4	32.7	25.2
1	C16	3	GNPTAB	NM_024312	sample	6.62011173184358	55.8454376163873	5.40448250412266	382345.549348231	2320.18696711782	5.52513966480447	15.7281191806331	2.000663283993	83551.9534450652	3450.05906101391	537	1817408	181839.7	1611.3	671.98	24	5.6	16.2	24.6	5.4	15.1	24	6.3	20.3	9.1	1.7	21.4	38.7	14.9	39.3	19.4	38.5	24.2
1	C17	1	53BP1	NA	Positive	5.73549488054608	37.1928327645051	4.01461071623124	213947.694539249	1901.62878314043	5.16894197952218	13.4914675767918	1.78262710960546	70958.9215017065	3224.64870702423	586	1313634	186079.73	1210.88	691.93	17.1	4.4	19.3	16.4	4.6	17.4	16.6	5.1	25.6	3.9	1.5	27.5	34.3	15.9	35	21	33.3	23.4
1	C17	2	53BP1	NA	Positive	6.39494163424125	42.9280155642023	4.54115118319309	278085.986381323	2184.1850491373	7.61867704280156	22.1381322957198	2.2783267831959	118523.640077821	3793.2254297881	514	1415353.7	190743.61	1327.74	724.69	17.1	5.3	17.7	16.7	6.6	14.6	20	8.2	18.3	5.6	1.8	20	39.1	28	41.2	41.2	41.4	43
1	C17	3	53BP1	NA	Positive	6.61722488038277	41.9457735247209	4.07702623501578	247605.039872408	2113.65235792325	5.01435406698565	13.6746411483254	1.70079329712656	72625.298245614	3188.38198068249	627	1443042.1	174378.2	1324.2	665.58	18.7	3.5	17.2	19.5	4	13.7	20.6	5.7	27.9	6.1	1.1	28.7	40.2	15	39.4	20.3	38.9	25.7
1	C18	1	53BP1	NA	Positive	6.96806722689076	51.2621848739496	4.96291043687422	345343.307563025	2454.90030101145	6.18487394957983	19.0773109243697	2.28586159068867	108985.818487395	3785.7322608699	595	1740678.7	189719.92	1504.68	703.38	21.7	4.7	15.8	19.7	4.7	15	20.5	8.6	19.8	8.1	3.2	20.7	43	19.8	42.5	25.9	41.8	29.4
1	C18	2	53BP1	NA	Positive	6.64130434782609	42.7844202898551	3.91703879609915	250366.847826087	2082.8473712611	7.32065217391304	20.8786231884058	2.17148850253011	113765.023550725	3930.19093366128	552	1407732.2	188616.37	1270.59	714.34	18.3	6.5	13.8	18.1	5.3	11.2	20.8	7.4	16.1	5.4	1.6	16.8	40.2	25.2	39.1	36.2	38	40.2
1	C18	3	53BP1	NA	Positive	7.35517970401691	57.0824524312896	6.44925999813597	388759.807610994	2651.81716180532	6.78646934460888	21.8879492600423	2.41103090636858	126615.78858351	3894.41083874191	473	1741030.5	193255.1	1638.24	729.93	23	7.4	15.4	23	6.3	14	26.4	10.8	17.3	10.1	4.7	19.2	42.9	24.3	45.2	31.1	43.6	34.2
1	C19	1	53BP1	NA	Positive	5.62644628099174	42.5818181818182	4.82459328492929	282741.710743802	2160.26796368831	5.28595041322314	16.1239669421488	1.80523697067493	94817.7933884298	3192.19333359368	605	1505974.4	195468.95	1385.21	723.46	17.4	6.8	20.7	17.5	5.5	19.5	17.4	5.6	32.2	7.3	2.6	33.1	35.7	16.4	35.2	22.1	34.7	25.6
1	C19	2	53BP1	NA	Positive	6.64975450081833	46.5008183306056	5.45470179908276	297742.841243863	2309.51785476205	6.44844517184943	18.7626841243863	2.08848226243131	101806.157119476	3658.49708775058	611	1540166.1	197437.82	1455.77	756.04	21.8	8	15.9	21.1	7.4	13.3	23.4	9.5	20.9	7.4	2.8	21.9	40.1	21.3	42.1	32.2	41.7	34.4
1	C19	3	53BP1	NA	Positive	6.21994535519126	39.8879781420765	4.85088666842294	243860.730874317	2049.98102724489	4.24726775956284	11.6612021857923	1.69623092891078	59698.9699453552	3007.10146910284	732	1389869.4	169311.9	1265.38	623.88	17.9	4.1	20.5	16.8	3.6	18.3	19.4	5.6	29.4	4.8	1.4	30.6	36.3	10.2	37.8	14.3	36.9	19.5
1	C20	1	53BP1	NA	Positive	6.90783410138249	49.678955453149	5.38854847765871	304691.276497696	2409.46780705032	5.3778801843318	16.5714285714286	2.0173798054338	91825.3287250384	3370.76148156369	651	1658106.6	200046	1494.6	780.22	21.5	6.5	15.8	20.6	6.8	16	20	7.8	26.1	6.6	2.9	27.6	42.2	15.8	44.9	22	43.2	23.3
1	C20	2	53BP1	NA	Positive	6.56272401433692	48.994623655914	5.80218547986619	314557.899641577	2299.42146294068	5.82974910394265	17.1344086021505	2.05343318442016	91384.7616487455	3598.89864990419	558	1620353.5	199773.23	1449.85	745.44	21.1	7.3	11.6	20.4	6.5	10.9	21.3	7.9	17.4	7.9	2.5	18.3	39.2	14.9	40.7	26.9	39.8	28
1	C20	3	53BP1	NA	Positive	6.76007677543186	52.6084452975048	4.4805220609106	336543.6756238	2184.43067358619	7.52591170825336	25.5681381957774	2.51987959802557	136796.765834933	3806.07752542438	521	1676223.1	186413.6	1447.28	697.5	22.8	5.8	18.6	21.7	5.4	13.6	24	14.6	15.9	8.1	1.7	16.7	40.1	27.3	40.1	33.6	38.8	38.4
1	C21	1	53BP1	NA	Positive	6.6682769726248	52.341384863124	5.97831064017898	329724.69726248	2361.04645212266	6.48148148148148	18.951690821256	2.3368692408639	104290.853462158	3885.16598579723	621	1610313.4	190557.62	1504.65	722.18	23	6.1	16.6	23.2	5.8	12.9	22.5	10.5	15.9	6.6	3.5	16.4	40.1	19.8	42.8	27.7	41.1	28.7
1	C21	2	53BP1	NA	Positive	5.83401360544218	40.7755102040816	5.63270294527426	257996.756462585	2105.84216706823	4.84625850340136	13.4829931972789	1.8005240571979	72991.1850340136	3174.36860100427	735	1420293.1	165107.33	1327.44	630.11	17.4	3	19.6	17.7	3.9	21	20.3	5.7	27.3	6.3	1.8	28.3	37	13.3	37.7	20.8	37.1	24.4
1	C21	3	53BP1	NA	Positive	5.57120500782473	45.1032863849765	6.29449368675302	301982.142410016	2219.23921341468	4.95305164319249	13.510172143975	1.740407495199	70844.3881064163	3150.75479725198	639	1516739.3	161418.4	1449.65	615.82	20.3	2.8	21	22.1	2.3	16.7	23.6	5.3	27.7	8.3	1.6	29.6	34.3	13.9	37.4	18.5	36.2	22.2
1	C22	1	53BP1	NA	Positive	6.53378378378378	46.4003378378378	4.49501770343861	309038.41722973	2221.78829265737	7.31587837837838	23.1790540540541	2.25350542615914	134335.160472973	3915.0391225991	592	1591179.5	207719.36	1414.73	786.52	20.1	7.8	12.7	19.4	9.1	8.8	18.2	10.5	18.4	6.9	2.9	19.1	37.7	24.7	37.8	32.1	37.5	35
1	C22	2	53BP1	NA	Positive	6.68253968253968	45.715873015873	5.08078242237677	279144.980952381	2234.90708068216	6.42222222222222	20.3380952380952	2.16247322765328	114231.511111111	3532.7840542851	630	1536852.8	180091.37	1406.76	676.75	20.3	3.2	18.3	20.3	3.7	16.7	24	10	24.4	6.5	2.5	25.6	39	22.2	41.9	30.5	41.1	32.7
1	C22	3	53BP1	NA	Positive	7.55128205128205	53.543956043956	5.17300374396473	325939.802197802	2445.31926838685	7.13186813186813	21.021978021978	2.12240300984861	114580.543956044	3786.60086679325	546	1756988.9	194560.4	1547.41	708.19	23.4	5.3	13.4	24.2	5.5	13	25.3	8.2	18.3	6.8	1.1	18.9	45.1	25.6	45.4	28.8	44.7	34.8
1	D03	1	RAD51	NA	Positive	3.53260869565217	26.9782608695652	3.50262327978015	178558.138586957	1255.89555553393	6.59510869565217	18.4945652173913	2.28949526002408	80616.5163043478	3340.03751464969	368	1004237.1	211474.15	811.11	760.45	9.2	8.4	14.4	8.4	6.8	11.1	12	8.4	14.4	3.3	0.3	15.5	20.1	16	21.2	29.3	20.9	27.7
1	D03	2	RAD51	NA	Positive	3.86666666666667	25.9626666666667	2.88461352728785	168234.546666667	1312.93591859146	5.28	14.4426666666667	1.91817694672265	67882.208	3107.71956902249	375	1011810.2	213617.17	808.45	747.7	8.8	11.7	13.1	9.3	8.5	12.5	15.2	4.8	21.3	3.5	0.5	22.4	22.1	12	25.6	24.3	23.5	24
1	D03	3	RAD51	NA	Positive	2.56053811659193	19.1210762331839	2.98958136520754	129280.753363229	1191.66646566126	4.52017937219731	11.8565022421525	1.88159796199349	52326	3071.87984781555	446	850153.7	206249.5	701.73	730.94	7.8	10.3	16.6	6.7	9.6	10.5	15.2	5.4	20	3.4	1.1	20.4	16.1	8.7	17.5	16.1	17	17
1	D04	1	RAD51	NA	Positive	3.20560747663551	22.5077881619938	3.1451710587581	152741.744548287	1283.49600282209	4.95327102803738	13.2616822429907	2.05088158836926	58850.2585669782	3279.19163391161	321	954346.2	218614.76	802.09	770.29	8.1	11.5	14.6	7.8	8.7	12.1	11.2	6.5	19.6	3.1	0.9	21.5	19.3	9.3	22.4	20.6	20.2	19
1	D04	2	RAD51	NA	Positive	3.97889182058048	26.6147757255937	2.40053393906729	188177.968337731	1311.35119376507	5.41952506596306	16.0105540897098	2.00798630490499	79024.6939313984	3248.97490107896	379	1070600.9	220511.82	851.65	800.19	10.3	11.9	12.4	9	9.5	7.1	13.2	7.4	21.6	4.2	1.8	22.7	21.6	11.6	21.6	27.7	20.6	28
1	D04	3	RAD51	NA	Positive	4.83841463414634	31.3963414634146	3.31153207106132	192650.765243902	1423.76736842093	4.63414634146341	12.0701219512195	1.74637637644842	54799.3871951219	2863.85183528691	328	1155834.8	210805.3	928.94	750.76	13.1	10.4	12.5	12.5	9.5	8.8	17.7	5.2	25.6	3.7	0.9	26.8	21.6	10.4	26.2	17.1	24.4	19.5
1	D05	1	RAD51	NA	Positive	3.60547945205479	27.4438356164384	4.39517438676829	193196.512328767	1538.99516457936	6.39452054794521	19.172602739726	2.43134191271	93108.6821917808	3548.97318338109	365	1006396.7	232656.46	982.52	871.6	9.6	9.3	15.3	10.4	9.9	11.5	15.3	9	16.7	4.9	1.4	17.8	20.8	16.2	26.6	31.8	24.1	31
1	D05	2	RAD51	NA	Positive	4.04140786749482	28.8964803312629	2.96049251256177	192897.035196687	1355.9137123379	4.26293995859213	11.3726708074534	1.84479388734545	49751.6128364389	2958.19659303014	483	1055338.9	201902.16	888.75	731.09	10.1	8.5	17.4	11.4	8.5	13.5	16.6	5.8	25.3	3.9	0.4	25.3	19.9	8.5	23.4	20.7	21.9	21.9
1	D05	3	RAD51	NA	Positive	3.33663366336634	17.957095709571	2.40329523303624	98122.0264026403	1174.19220463089	5.95379537953795	17.6831683168317	2.37407862608301	80789.198019802	3432.97806862894	303	813151.7	226511	682.5	862.34	6.3	11.6	10.2	6.9	10.2	6.9	14.9	10.2	19.1	2.3	1	19.1	19.8	14.9	23.8	30.7	19.8	34
1	D06	1	RAD51	NA	Positive	3.25835189309577	21.1915367483296	2.69347113330571	130217.732739421	1238.80953016518	4.66369710467706	13.2427616926503	2.09671724400815	61540.1648106904	2867.20617542767	449	864587	198087.51	787.4	720.25	8.5	6.5	12.7	8.5	5.1	11.1	10.7	6	25.6	3.6	0.4	27.2	18.9	10.9	20.7	17.4	20	16.3
1	D06	2	RAD51	NA	Positive	3.7360248447205	20.6863354037267	2.50060742929784	124171.621118012	1245.88459928789	5.41925465838509	16.2639751552795	2.20739890730218	77170.0900621118	3251.13671141443	322	915818.8	211849.96	765.73	755.95	9.3	12.1	17.1	8.4	7.5	13.7	14.6	7.1	20.5	3.1	0.9	20.5	18.6	13	21.7	30.1	18.6	29.5
1	D06	3	RAD51	NA	Positive	3.61618798955614	25.6579634464752	3.42415073056899	174722.295039164	1376.10533314846	4.11227154046997	11.313315926893	1.91190989582945	55376.9164490862	2940.77321891673	383	1072787.8	200158.7	833.55	715.68	10.7	9.7	17	9.9	7	12.8	18.5	7.6	25.8	5.5	1.6	26.4	20.4	8.6	25.1	13.1	21.9	14.4
1	D07	1	RAD51	NA	Positive	3.93827160493827	21.8858024691358	2.34889829088522	134450.259259259	1351.74763414563	5.6141975308642	15.9876543209877	2.20087918057391	73485.6820987654	3259.26141007082	324	1004992	228686.83	821.44	830.43	9.6	12	12.7	8.6	8.3	11.1	13.6	7.7	18.8	3.7	1.2	20.4	24.1	14.5	27.5	25	24.4	22.5
1	D07	2	RAD51	NA	Positive	3.29209621993127	26.6288659793814	2.59850641296845	183056.178694158	1215.03252344021	5.66323024054983	16.1168384879725	2.03393830524964	75274.8419243986	3155.41565889607	291	1098740.3	210281.66	799.5	733.77	9.3	11.3	15.1	8.2	8.2	13.4	13.7	6.2	21.6	4.8	2.1	22.7	17.5	14.1	19.2	29.6	17.9	29.9
1	D07	3	RAD51	NA	Positive	3.95364238410596	28.6887417218543	2.81335172138629	198460.201986755	1335.79916915067	6.43708609271523	19.9370860927152	2.35972825766865	93971.9900662252	3440.41307737444	302	1079036.4	217626.5	862.14	781.85	11.3	11.3	14.2	9.3	9.6	10.9	16.2	10.3	16.2	4.3	1	17.2	19.2	17.5	21.9	28.1	20.5	31.1
1	D08	1	RAD51	NA	Positive	3.75595238095238	26.4166666666667	2.63314934048632	194141.625	1294.56876469505	6.46130952380952	18.4464285714286	2.18297377510447	86166.9553571429	3338.89970686023	336	1072006.4	215990.58	877.22	771.15	9.2	11.3	13.7	8.6	7.7	9.5	12.5	8.3	18.8	4.5	0.9	19.3	19.9	17.6	22	27.4	19.6	28
1	D08	2	RAD51	NA	Positive	4.12063492063492	22.3047619047619	3.05876529953213	130743.968253968	1337.24999188723	5.61587301587302	17.9555555555556	2.21721536315097	88823.2349206349	3059.2880327629	315	950734.5	216776.44	804.5	770.51	10.5	12.4	13.7	9.5	8.9	11.4	16.5	8.6	23.8	2.9	1.6	24.1	22.2	15.2	25.4	25.4	22.9	25.4
1	D08	3	RAD51	NA	Positive	2.64625850340136	20.4319727891156	3.58016711680923	130158.346938776	1156.10899251321	5.19047619047619	14.9455782312925	2.10072844936699	67256.7482993197	2884.60314783663	294	794212.1	184553.5	734.45	665.82	8.5	5.4	18.7	8.8	3.4	15.3	15.6	8.8	26.2	3.1	0.3	28.2	16.3	12.9	20.7	21.1	18.4	21.1
1	D09	1	SMC3	NM_005445	sample	4.04555314533623	36.4880694143167	5.67163286084559	257865.030368764	1832.33153993401	5.71800433839479	17.7158351409978	2.47142529350431	95049.4360086768	3574.3990823987	461	1189973.2	203277.77	1164.56	791.28	13.7	8.9	15.2	15.6	9.8	13	16.7	10	18	7.4	2.4	19.7	26.5	16.3	29.5	23	28.9	25.4
1	D09	2	SMC3	NM_005445	sample	3.4726368159204	25.4402985074627	3.60250001298938	163821.502487562	1503.383462873	6.06467661691542	17.773631840796	2.40327235323807	85601.3059701493	3494.01074620281	402	943805.5	195691.16	917.24	743.19	10.2	9	14.9	10.2	10.2	12.4	16.2	8.2	17.2	5	1	17.4	22.1	16.2	24.1	33.8	22.9	34.3
1	D09	3	SMC3	NM_005445	sample	3.27880184331797	23.0345622119816	2.91244069661906	156837.460829493	1333.85905633807	5.54377880184332	17	2.26373538723088	85574.5230414746	3272.90207328565	434	878821.5	190218.4	814.08	729.19	9	7.6	13.4	8.8	7.6	11.3	16.1	9	20.7	3.7	1.8	21.7	16.8	13.8	20.3	23	18.4	27
1	D10	1	CHD8	NM_020920	sample	8.28067484662577	49.6886503067485	3.84799719028933	275143.331288344	2196.40736110434	4.97085889570552	12.2300613496933	1.77823335742695	59088.6579754601	3419.1821903079	652	1674332.4	193932.98	1418.43	717.76	20.6	3.5	10.6	17.5	3.2	8	15.8	4.4	18.6	3.8	0.3	18.9	47.5	12.3	45.1	16.3	44.6	19
1	D10	2	CHD8	NM_020920	sample	7.08836524300442	45.7437407952872	4.99967742171502	275565.189985272	2266.85321183741	4.96465390279823	13.519882179676	1.80707328396811	67655.2960235641	3238.22874192513	679	1520902.3	190122.83	1401.17	702.42	17.4	5.3	12.7	17.5	5.3	11.5	20.6	5.9	23.4	6.3	1	24	47.3	12.1	44.9	21.1	44.9	23.7
1	D10	3	CHD8	NM_020920	sample	7.33021390374332	43.1631016042781	3.69933508595097	247454.826203209	2123.15912918818	3.7620320855615	9.38101604278075	1.29826438048409	47242.2085561497	2755.61214196881	748	1556056.3	182372.5	1344.86	674.95	19.5	2.4	11.6	17.2	2.8	9	18	2.9	35	5.1	0.7	35.2	44.8	8.6	43.2	11.4	43	14
1	D11	1	COL5A2	NM_000393	sample	6.22557726465364	41.8401420959147	3.65735498884473	260686.849023091	1982.91752735174	4.42806394316163	11.3943161634103	1.5602104694378	58139.8348134991	2999.5386276779	563	1515941.6	194912.28	1297.33	705	18.3	4.3	11.5	16.7	4.3	11.9	14.9	4.3	30.7	6	1.6	31.6	36.6	12.8	36.4	14.9	35	17.4
1	D11	2	COL5A2	NM_000393	sample	6.15635179153094	40.5358306188925	3.83948892819646	249344.475570033	1841.65624636747	4.82899022801303	11.7801302931596	1.58571712751209	58336.2394136808	2995.19768671692	614	1436271.4	178141.37	1256.63	671.39	18.6	3.9	18.2	16	2.4	16.9	17.1	3.9	27.9	4.9	0.7	28.3	34	13.7	34.5	19.5	35.2	21.7
1	D11	3	COL5A2	NM_000393	sample	5.88541666666667	37.1979166666667	3.70250760574028	247515.383333333	2047.15483289482	5.60625	15.3416666666667	2.02616044611174	77378.2395833333	3248.02407414515	480	1558451.4	197227.5	1359.93	708.39	17.9	8.1	14	17.7	6.9	12.1	18.1	6.2	25.6	6.7	0.6	26	34.6	16.7	35.8	23.3	35.2	27.1
1	D12	1	BRCA2	NM_000059	sample	5.84218289085546	40.5634218289086	3.53943909123746	248989.138643068	1830.98484292582	4.60176991150442	12.1814159292035	1.75761189693654	61666.0162241888	3043.01915144304	678	1474795.3	189301.9	1280.71	719.96	20.2	5.8	15.2	18.7	5	14.6	15.3	6.8	27	5.6	0.7	28	31.9	12.7	33	17	31.4	18
1	D12	2	BRCA2	NM_000059	sample	7.00963391136802	53.3853564547206	4.75866404006861	360606.568400771	2162.13442166748	5.31599229287091	14.3872832369942	1.80051142634804	76472.8824662813	3285.25301300983	519	1833383.1	213900.93	1542.2	778.07	22.7	9.1	11.4	19.8	8.1	8.5	21	6.4	26.2	9.8	1.5	26.8	38.3	14.6	40.3	21.4	40.5	23.5
1	D12	3	BRCA2	NM_000059	sample	6.45148514851485	50.0990099009901	4.17154594910466	329557.023762376	2163.52903482269	6.31683168316832	17.2336633663366	2.19981465184482	92253.9821782178	3624.69702261136	505	1727118.4	215724.3	1443.76	798.55	20.6	8.5	9.3	21.2	9.3	7.5	24	7.3	19	8.5	2	19.2	35.4	19.2	37	21.6	36.2	27.3
1	D13	1	UBR5	NM_015902	sample	1.78483606557377	15.2172131147541	2.13863380664412	120060.540983607	878.45659095086	5.44877049180328	15.9590163934426	2.21569785377751	77385.1864754098	3277.302267971	488	694634.6	242102.35	643.81	933.93	6.8	12.5	9.2	5.7	14.5	5.7	7.6	9.2	19.9	3.5	0.6	20.1	11.1	13.3	12.3	23.4	11.7	22.5
1	D13	2	UBR5	NM_015902	sample	1.97643979057592	20.0418848167539	4.91938931729508	165981.777486911	1094.64704283149	6.74607329842932	22.303664921466	2.84793163532111	117351.356020942	3783.57862306804	382	728970.8	233869.12	776.82	881.63	5.5	16	12.6	7.1	13.9	7.6	11.3	11.8	11.3	5	1.6	12	14.1	19.1	16.8	38.2	16	38.7
1	D13	3	UBR5	NM_015902	sample	1.78386167146974	14.5706051873199	2.03865789778941	109343.850144092	841.294165506269	6.18443804034582	19.4293948126801	2.55504712998679	97428.7636887608	3522.58194376457	347	634963.5	241593.3	639.09	914.12	5.8	16.4	11.8	6.3	15	8.6	9.2	12.1	16.4	3.7	3.2	17	11.5	16.1	12.4	29.4	12.1	32.9
1	D14	1	TET2	NM_017628	sample	5.4497528830313	43.8533772652389	4.22369579178305	301356.993410214	1964.73217772399	5.62438220757825	14.7545304777595	1.88217800162692	77006.0955518946	3438.23813100462	607	1517646.7	194497.24	1329.28	727.38	17.6	5.6	14.3	17.3	6.1	13.7	16.8	6.3	21.9	6.9	1.2	22.9	32	17.3	32.3	20.8	32.1	22.4
1	D14	2	TET2	NM_017628	sample	5.03511705685619	35.1488294314381	3.84246066366336	218614.028428094	1804.71139532596	4.36622073578595	11.3545150501672	1.70731598587474	56829.8294314381	3014.89015481072	598	1303600.6	180951.92	1172.03	669.22	16.2	4.3	14.2	15.2	4.7	12.5	16.9	5	28.3	6.2	1.5	28.6	32.9	10.7	32.8	18.1	32.4	20.6
1	D14	3	TET2	NM_017628	sample	5.80699300699301	37.5104895104895	3.71146175187535	228551.514685315	2015.80878241587	3.88951048951049	9.77202797202797	1.55587289051956	49140.3426573427	2833.53518639954	715	1498453.8	187452	1331.05	695.99	19	5.6	14.1	19.7	5.3	13.4	17.9	4.1	31	5.6	1.5	31.5	32.6	9	33.6	11	33.6	14.3
1	D15	1	AMER1	NM_152424	sample	5.62764227642276	47.7040650406504	5.3677161412814	314321.095934959	2231.82706572315	5.31219512195122	15.9528455284553	2.17644510676222	86501.9707317073	3516.86737712476	615	1559774.9	237814.47	1494.89	917.55	22.1	10.2	9.1	22.6	13.7	6.5	20.3	8	22	9.6	2.1	22.4	36.1	15	38.2	21.5	37.6	24.7
1	D15	2	AMER1	NM_152424	sample	5.38235294117647	44.4844290657439	5.64468009630853	279731.434256055	2053.14750409813	4.94117647058824	14.4688581314879	1.68970660692957	77280.6799307958	2992.25388156933	578	1391574.5	213699.56	1332.24	809.03	18.2	10.4	13.8	18.5	10.7	10.4	24.2	4.8	30.8	7.1	0.3	31.5	33	16.3	35.8	22.5	35.1	24.7
1	D15	3	AMER1	NM_152424	sample	4.76305220883534	38.9879518072289	4.04121613556703	270711.9437751	1981.3092310316	5.16867469879518	14.6626506024096	1.67719723469706	80936.2309236948	2974.47282357651	498	1395209.3	220202.9	1329.78	844.72	17.9	12.4	16.1	18.5	13.3	12.9	20.7	4.8	32.1	9.2	2.2	33.1	32.3	17.3	32.3	21.1	32.5	24.1
1	D16	1	EXT2	NM_207122	sample	4.917004048583	37.3016194331984	4.8108442626677	241101.605263158	1803.41657749989	5.42307692307692	15.5748987854251	2.19203373841798	78009.5627530364	3125.9273723481	494	1318158.2	193728.61	1203.88	705.58	14.2	9.3	23.1	14.4	6.9	19.2	17.6	7.7	25.7	5.5	1	27.9	27.5	16.2	32	22.3	31.6	22.9
1	D16	2	EXT2	NM_207122	sample	4.53004291845494	40.6738197424893	5.34203799909928	307326.607296137	1970.03642789062	5.36909871244635	16.2768240343348	2.39684640420266	86581.3261802575	3352.96384087971	466	1429551.9	215934.05	1299.05	807.74	15.9	11.2	13.1	17	10.3	10.1	20	9	20.8	9.2	2.6	21.9	28.8	14.2	31.5	25.5	31.1	27.7
1	D16	3	EXT2	NM_207122	sample	4.41212121212121	36.8363636363636	3.86864712948633	259907.026262626	1649.30387753521	5.8040404040404	17.1656565656566	1.86546839405942	87156.9797979798	3163.52393611235	495	1373116.1	208513.9	1148.99	765.27	16.8	8.5	12.3	15.4	5.9	10.1	13.9	6.5	24.4	6.7	1	25.1	23.6	17.6	24.6	22.2	25.1	24.6
1	D17	1	RAD51	NA	Positive	3.13424657534247	23.3397260273973	2.73650726657876	150190.687671233	1248.90351588888	5.2	14.986301369863	2.08622199244722	67736.9424657534	3254.77328377697	365	963891.9	218031.03	791.14	778.31	8.5	11.2	12.9	7.9	10.4	13.2	12.9	7.7	18.9	2.7	1.4	20.8	17.8	11	20.8	23	17	21.6
1	D17	2	RAD51	NA	Positive	4.1978021978022	23.717032967033	1.83822177792486	142078.678571429	1146.62745787171	5.61263736263736	14.8708791208791	2.01777754124818	72174.7664835165	3387.83457902736	364	1018469.4	232915.35	752.74	811.76	10.7	14.6	13.7	8.5	12.4	10.7	11.8	5.2	19.5	2.2	1.4	19.8	19	16.2	19	26.6	17.6	29.4
1	D17	3	RAD51	NA	Positive	3.52394366197183	17.3859154929577	1.89846453970111	87879.6647887324	1188.37578260085	5.26478873239437	13.4619718309859	1.83093574995449	60485.723943662	2984.67376955776	355	808246.9	212600.6	666.69	789.38	5.9	10.4	18.6	5.1	9.3	15.5	13.2	4.8	24.8	2	0.8	25.6	20.6	11.8	22	18.9	18.9	20.3
1	D18	1	RAD51	NA	Positive	3.72350230414747	21.8202764976959	2.7189501027061	124130.198156682	1237.60082463717	4.65437788018433	13.4124423963134	2.40362858825146	65465.866359447	3165.49418430003	434	903137.3	197096.97	735.34	711.9	8.8	7.6	17.3	8.8	6.2	16.1	11.8	10.8	22.8	1.6	0.7	24.4	18.7	13.4	21.4	16.6	20.7	18.4
1	D18	2	RAD51	NA	Positive	4.34259259259259	31.2592592592593	2.91012853528034	217143.74537037	1553.29954256232	5.13657407407407	14.6990740740741	2.05347907391433	76529.7337962963	3210.73087853273	432	1192813.4	197011.27	950.47	713.37	12.7	10	17.1	10.9	6	14.6	16.2	8.1	22.7	6	2.5	23.4	22.9	12.5	25.9	24.8	23.4	25.2
1	D18	3	RAD51	NA	Positive	3.98058252427184	25.0533980582524	3.49814473358674	153101.419902913	1451.9082177211	4.3373786407767	13.6747572815534	2.2580323101508	68920.9296116505	2952.9596603776	412	1005397.8	204796	848.17	736.18	11.2	9.7	11.2	11.2	5.3	11.2	16.3	8.7	27.2	3.9	1.9	27.7	21.4	9	23.1	18.2	22.3	21.1
1	D19	1	RAD51	NA	Positive	3.88010204081633	25.3341836734694	2.66342655488505	178075.928571429	1381.28880657894	4.47704081632653	12.8035714285714	1.89074875833793	63140.9030612245	3120.19727966976	392	1087601.5	220798.55	859.3	790.84	10.2	9.9	12.8	8.9	9.9	11.5	10.5	7.4	25.3	4.1	2.3	25.8	22.4	11.2	23	17.1	19.9	16.6
1	D19	2	RAD51	NA	Positive	3.68045977011494	23.9172413793103	2.9781214548008	148140.662068966	1333.42292652477	4.84597701149425	13.6804597701149	2.06373708338235	66828.4482758621	3244.21261751258	435	934244.5	203913.3	759.82	719.57	9	9.2	15.6	7.4	9.4	15.6	17.5	7.4	20	3.2	1.6	20.5	20.5	8.7	25.1	23.9	20.9	25.5
1	D19	3	RAD51	NA	Positive	3.56743002544529	19.1679389312977	2.93399341341358	121180.506361323	1197.78646862298	4.23664122137405	10.7455470737913	1.72304427687346	47324.4300254453	2831.45369022846	393	920689.5	183562.7	738.64	652.14	8.9	5.3	17.8	7.9	5.1	17.3	12.7	4.8	24.7	2.5	0.5	25.4	18.3	8.9	20.9	12.2	18.1	12.7
1	D20	1	RAD51	NA	Positive	3.77777777777778	24.8466666666667	2.90233214867812	156353.848888889	1237.28697857703	4.4	11.5311111111111	1.91556576627895	53558.6533333333	3006.87213713637	450	1000883.3	216607.19	815.68	806.38	10.7	11.3	14.7	9.8	9.6	13.1	11.3	5.6	26	3.1	1.6	27.3	17.3	8.2	20.4	13.8	17.1	14
1	D20	2	RAD51	NA	Positive	3.14247311827957	18.2284946236559	2.59354797353658	119446.551075269	1078.78696974844	4.37634408602151	12.0752688172043	1.9142316567712	52140.4139784946	2965.63240695738	372	839646.6	204425.08	740.88	736.12	7.3	9.1	14.8	7.8	7.3	12.9	13.2	6.5	23.9	3.2	0.8	24.5	16.7	6.7	18.8	19.9	16.4	20.4
1	D20	3	RAD51	NA	Positive	3.02266288951841	22.7507082152975	2.73401595990198	160526.450424929	1223.93664009902	5.43059490084986	18.1416430594901	2.26321707751607	93164.6175637394	3158.27740404401	353	911122.7	203735.5	750.35	707.35	7.4	9.1	18.1	7.4	6.2	15.6	16.1	8.8	22.4	3.7	2	23.2	19.8	13.6	23.2	21.5	20.1	23.2
1	D21	1	RAD51	NA	Positive	3.6	21.7362637362637	2.06569315368068	132000.173626374	1150.18455483711	4.25714285714286	12.1912087912088	1.81860312202627	57063.1384615385	2893.00279899539	455	910998.1	191565.78	728.59	700.25	7.9	5.9	15.4	7.5	5.7	16.3	8.4	6.8	26.8	2.9	1.1	27.5	20.4	10.5	20.9	16.9	18.7	17.6
1	D21	2	RAD51	NA	Positive	3.12406947890819	18.7915632754342	2.89308287477423	124761.406947891	1154.29223962877	4.47642679900744	11.5533498759305	1.98281422591525	51973.1166253102	3168.74038725158	403	871668.4	211237.06	739.15	746.08	7.2	9.4	14.9	5.7	7.7	12.2	15.6	6.9	20.8	3.2	1.7	21.3	16.4	7.9	21.1	20.3	18.6	20.3
1	D21	3	RAD51	NA	Positive	3.2025974025974	17.9064935064935	2.3933143509536	107567.446753247	1115.39343389683	4.28311688311688	10.6727272727273	1.81476919528996	47176.3324675325	2844.79038998554	385	893893.4	193434.6	703.59	691.74	7.8	7.8	14.8	7.5	4.2	13	15.1	4.9	24.7	2.6	1	26	17.4	7.8	19.5	13.5	17.4	15.8
1	D22	1	RAD51	NA	Positive	2.15929203539823	14.1061946902655	2.03092873160786	85711.7227138643	916.069410063585	5.6047197640118	16.8997050147493	2.20407198402923	82256.1799410029	3297.48083067007	339	668705.9	215082.74	548.94	760.98	4.4	10.9	13.6	4.1	8	15.6	9.4	8.8	19.8	1.5	1.8	20.6	13.6	12.4	17.4	22.1	12.1	22.4
1	D22	2	RAD51	NA	Positive	3.06991525423729	20.7923728813559	2.77974257752927	124369.44279661	1146.77203009225	4.46610169491525	13.0360169491525	1.88471039596718	62672.5105932203	2858.88190718691	472	844652.5	194271.48	683.42	676.91	7	9.1	16.1	7.2	5.5	16.5	13.1	7.6	27.1	3.6	1.3	27.8	17.2	11	19.3	22	17.8	21.6
1	D22	3	RAD51	NA	Positive	4.12566844919786	26.6577540106952	3.6572691129846	166815.951871658	1445.73182356459	4.35294117647059	12.3850267379679	1.87709392905965	57848.1470588235	2838.98827278081	374	1025356.4	188297.8	829.05	700.34	11	9.1	20.9	10.2	6.7	19	18.7	7.2	28.9	4.8	1.3	30.5	20.9	9.1	26.7	17.4	24.1	19
1	E03	1	RF	NA	Neutral	6.50407830342578	50.6345840130506	4.41522206628411	332141.283849918	2251.41443472412	6.66068515497553	19.9070146818923	2.11598860263713	110936.814029364	3676.30935737416	613	1639555.3	206020.42	1463.52	774.64	21	7.5	11.6	20.2	7	12.1	18.8	8.8	19.7	6.9	2	20.2	40.3	23.3	40	28.5	39.2	29.5
1	E03	2	RF	NA	Neutral	6.58552631578947	48.9523026315789	4.5003311480585	323418.508223684	2312.82230884148	5.74013157894737	17.2878289473684	1.94324342514582	93093.8947368421	3386.90943276341	608	1754038.8	199683.15	1592.45	738.81	24.3	8.1	11	23.8	8.1	11.5	21.9	7.2	25.3	9.7	2	25.5	39.1	18.1	39.3	28	40	30.1
1	E03	3	RF	NA	Neutral	6.69543147208122	53.9238578680203	5.15183308373008	357509.517766497	2357.19854509587	5.82741116751269	16.9018612521151	1.9537342200136	91329.5329949239	3521.56530062112	591	1779252.6	209546.5	1627.52	777.47	23.5	7.8	8.1	24.7	6.9	7.3	24.2	6.6	22	8.6	1.7	22.2	40.9	17.1	40.8	24.4	39.8	29.8
1	E04	1	RF	NA	Neutral	6.1504	51.0832	4.98715865483224	352367.7984	2342.69201511769	6.0048	17.8272	1.94868438297368	96737.6304	3534.30744862761	625	1792991.8	205019	1602.51	756.56	21.6	5.9	11	22.2	6.2	11.7	20	7.7	22.6	8.8	1.1	23.2	41	19.4	40.3	21.8	39.7	25
1	E04	2	RF	NA	Neutral	5.53846153846154	50.8372093023256	5.14485103090962	359477.586762075	2151.68747580319	5.81037567084079	16.6404293381038	1.97525932267395	92247.1967799642	3564.83942945177	559	1638668.1	195489.99	1507.44	752.38	20.4	7.9	12.7	20.6	8.8	10.6	21.3	5.9	19.5	9.7	2.5	19.9	34.9	17.2	35.8	24.7	35.8	27.5
1	E04	3	RF	NA	Neutral	5.71722846441948	44.7996254681648	4.60338595458618	302288.31835206	2129.96491844777	5.70037453183521	16.4700374531835	1.83953722865919	89106.6217228464	3459.55436866497	534	1610063.5	210081.3	1465.99	807.27	20.6	7.7	9.2	20.6	9	9	21.2	6.2	23.4	8.8	1.7	23.8	37.5	17.2	36.7	21	36.9	25.7
1	E05	1	RF	NA	Neutral	6.50295857988166	58.1005917159763	6.16300686434171	415853.396449704	2603.50153880171	5.78254437869822	16.0059171597633	1.90468974491219	88811.0547337278	3673.16660716369	676	1895315.2	218468.13	1807.05	840.3	26	8.4	9.2	25	9.3	7	22.2	5.8	22.5	10.5	2.5	22.6	41.9	18.5	41.1	21.9	40.5	26.2
1	E05	2	RF	NA	Neutral	6.80029368575624	48.4845814977974	4.46534116827483	307342.411160059	2300.80794717766	4.76505139500734	12.8531571218796	1.81567475523216	73204.9427312775	3509.25417609456	681	1731806.8	203388.26	1530.35	759.55	23.5	6	7.5	23.1	5.3	7.2	22	5	20.7	7.3	1.3	21	40.8	13.4	39.8	19.1	40.7	21.9
1	E05	3	RF	NA	Neutral	5.77693474962064	45.2427921092564	5.10939741473027	318280.314112291	2269.35788615589	4.93019726858877	12.6555386949924	1.70141771485874	67660.9362670713	3365.70557986565	659	1641561.7	198310.6	1540.89	767.23	20.5	5.6	10.8	21.1	7.1	8.5	20.5	4.4	23.1	10.9	1.2	23.5	36.1	13.1	34.6	17.1	35.1	20.3
1	E06	1	RF	NA	Neutral	6.20026525198939	47.5716180371353	4.41870071546666	294073.160477454	2113.67751626478	5.11140583554377	14.5437665782493	1.82555024416573	75748.2705570292	3357.70627994051	754	1581191.7	191262.37	1447.49	740.57	21.2	3.8	15.1	21.4	6	14.3	19.6	6.1	24.3	5.6	1.5	24.5	36.3	14.2	37.4	18.6	37.1	21.9
1	E06	2	RF	NA	Neutral	6.6198224852071	49.7115384615385	4.16588455937553	320293.821005917	2232.73170047339	6.45118343195266	20.3402366863905	2.11627710412635	109846.486686391	3466.4116067282	676	1692250.8	197075.91	1495.81	737.85	21.9	5	9.3	20.9	6.2	7.7	21.4	8.3	23.1	7.1	1.3	23.8	39.8	22.5	39.3	32	39.3	33.9
1	E06	3	RF	NA	Neutral	6.40648011782032	48.8733431516937	4.89624190217719	314844.877761414	2335.18574094065	5.17820324005891	13.2827687776141	1.68443647739996	70711.4447717231	3318.75291177236	679	1709112	193522.3	1535.09	721.48	22.5	6.6	10.6	24	6.8	10	23.4	5	24	7.8	1.5	25.2	38.3	14.3	40.6	17.2	40.9	22.7
1	E07	1	RF	NA	Neutral	6.65870307167236	60.1825938566553	5.24045579462545	413845.62116041	2490.72209257021	5.40273037542662	14.4948805460751	1.72095708874302	79625.8515358362	3482.31821963585	586	1937534.9	217158.19	1687.89	807.87	25.9	9.6	11.1	25.1	8.9	8.7	24.1	5.3	25.9	10.8	1.9	26.5	40.1	15.5	39.9	19.6	39.8	24.1
1	E07	2	RF	NA	Neutral	6.06427503736921	47.5620328849028	4.77569904679562	314569.576980568	2221.52984085205	5.14200298953662	13.542600896861	1.70484195664047	72200.1793721973	3319.1221166726	669	1690087.1	206091.44	1529.28	775.94	22.3	7.3	10.2	22	8.8	8.4	22.6	4.6	25.6	8.2	1.2	25.6	36	13.9	36.3	21.4	37.2	24.1
1	E07	3	RF	NA	Neutral	3.65454545454545	28.6545454545455	3.70088062178047	202808.366666667	1443.39903554127	5.86060606060606	16.7666666666667	2.30716584565545	83792.2878787879	3355.43734857162	330	1067441.1	240975.1	857.18	825.68	9.4	14.8	14.2	10	12.4	10	17.6	5.2	19.1	4.8	2.1	19.7	21.8	14.8	25.5	22.4	22.7	25.5
1	E08	1	RF	NA	Neutral	6.3236797274276	43.1209540034072	5.03596010816618	265011.296422487	2198.31012477687	5.21124361158433	14.9301533219761	1.97647659607568	78313.1277683135	3400.82202478381	587	1589684.9	213531.32	1431.15	815.41	19.9	8.2	11.8	22.1	8.5	9.4	17.5	7	24.5	5.6	2	24.7	40.4	14.3	41.6	21.5	40.7	23.7
1	E08	2	RF	NA	Neutral	6.30478955007257	57.0972423802613	7.86934607386752	385995.535558781	2497.71714551869	5.36865021770682	16.8301886792453	2.14364606326216	96985.3410740203	3504.1805034849	689	1746500.4	195660.15	1653.37	749.43	23.1	7.3	15.5	25.7	8.1	13.4	28	8.6	22.4	10.9	1.5	23.2	38.5	16.4	42.4	24.4	42.1	27.1
1	E08	3	RF	NA	Neutral	6.65928449744463	53.9931856899489	5.34533069121424	350232.039182283	2358.86076685777	5.39352640545145	15.0885860306644	1.89409610342053	81639.2521294719	3411.84328998325	587	1718421.4	204543.5	1558.09	766.21	23.7	8	12.1	22.8	9	9.9	24.2	6.6	23.7	9.2	2.2	24.7	39.9	16.7	40.9	19.8	40	25
1	E09	1	MEX3C	NM_016626	sample	7.11575562700965	55.4646302250804	5.54867871523063	355740.638263666	2353.9473826925	5.7524115755627	15.9212218649518	1.87217974911137	86284.0144694534	3549.66146395002	622	1843797.4	206439.69	1650.3	760.88	26	6.8	10.6	24.8	6.4	10	21.7	6.4	23.5	7.2	1.9	24	41	17.4	40.7	22.7	40.5	24.4
1	E09	2	MEX3C	NM_016626	sample	6.43213728549142	59.1029641185647	5.79257451436735	411644.563182527	2431.79961722129	5.65834633385335	16.4009360374415	1.87089015444491	94536.1154446178	3480.9136840552	641	1907490.7	198741.64	1732.93	745.28	25.6	7.2	12.9	25.1	8.3	12.5	26.5	5.6	25.3	10.5	2.7	26.1	40.7	17.9	41.3	25.1	42	28.9
1	E09	3	MEX3C	NM_016626	sample	6.6677471636953	54.645056726094	5.24487253729988	379353.627228525	2485.65727423247	6.81199351701783	20.5461912479741	2.2358365665088	116406.46191248	3929.339417082	617	1830629	212192.6	1709.56	799.72	25.3	10	13.1	25	11.2	10.5	24.1	8.3	17.3	10	3.4	18.5	41.7	23	42.8	27.9	43.3	33.7
1	E10	1	CDKN2C	NM_078626	sample	6.21727748691099	59.8010471204189	6.80769177635467	430069.934554974	2594.14359465661	10.8089005235602	43.3246073298429	3.53908695921184	255563.513089005	4699.02460843725	382	1741173.8	239031.93	1727.72	948.7	24.6	13.6	9.4	25.7	16.2	6.5	24.9	23.3	9.7	9.9	7.6	10.2	36.9	42.1	40.1	59.2	40.1	60.2
1	E10	2	CDKN2C	NM_078626	sample	6.29323308270677	49.2763157894737	4.86972278877126	326159.178571429	2261.12882266092	6.99624060150376	24.156015037594	2.68978362167659	140769.535714286	3949.54619834354	532	1541954.2	204431.84	1496.05	807.33	21.8	8.6	13	22.7	10.9	10.3	26.1	13.5	18.4	8.3	3.8	19	37	22.7	37.2	39.3	37.6	41.7
1	E10	3	CDKN2C	NM_078626	sample	5.8716814159292	60.9601769911504	6.7547377896885	456338.484513274	2414.61741483144	8.25	29.75	2.75843250478757	178879.019911504	4161.52034929728	452	1731680.1	209803	1690.37	823.74	24.6	10.4	15.3	25.4	13.1	13.3	26.8	15.3	14.4	11.9	6.4	14.8	38.3	29.4	38.9	38.1	39.2	44.5
1	E11	1	SPEN	NM_015001	sample	4.81468531468532	41.0821678321678	5.15995772312391	306552.104895105	1942.88857793148	5.87412587412587	19.0821678321678	2.25760813113886	104461.781468531	3633.35764445173	572	1408025.4	182827.12	1237.74	683.73	16.6	4.4	17.3	15.7	4.9	16.4	15.9	9.8	19.1	7.5	2.6	19.4	27.4	16.3	28.5	24.1	28.8	26.7
1	E11	2	SPEN	NM_015001	sample	5.0767004341534	39.9117221418234	3.78108868513908	285800.651230101	1770.45663409041	5.08248914616498	14.2387843704776	1.84046967189413	73388.8784370478	3222.97952009168	691	1438975.7	177527.58	1252.07	661.41	17.8	5.5	18.4	17.2	5.4	17.9	17.5	5.9	25.5	6.8	2	25.5	28.7	13	29.2	24.6	29.4	26.3
1	E11	3	SPEN	NM_015001	sample	5.2640625	47.66875	4.93491337577377	356987.63125	2205.54999768615	5.9828125	17.4203125	2.31781973600744	97315.5265625	3824.28609699362	640	1563995.4	176477	1445.48	669.58	19.5	4.5	16.9	20.2	4.5	16.9	21.4	8.6	17.2	10.3	3.9	17.5	32.8	16.7	33.6	24.8	33.3	30
1	E12	1	ARID1B	NM_017519	sample	5.18119891008174	42.8937329700273	4.22832361314573	304491.930517711	1923.52839771065	5.42643051771117	14.5435967302452	1.8607758965883	79160.6648501362	3591.38031884766	734	1479563.2	201036.34	1301.83	755.23	15.9	6.1	10.8	16.1	5.7	10.8	15.3	5	20.3	6.4	1.6	20.4	33.7	14.6	32	20.2	31.5	23
1	E12	2	ARID1B	NM_017519	sample	5.38569604086845	39.8058748403576	3.84897108099409	257274.455938697	1849.24373339905	5.1264367816092	13.610472541507	1.93204231749006	68675.4469987229	3430.56755672189	783	1413660.1	187399.63	1282.07	710.56	17.1	5.4	14.6	18.1	4.3	10.7	18.6	5.2	20.7	5.9	1	21.1	33.5	12.8	33.2	22.6	33.5	25.4
1	E12	3	ARID1B	NM_017519	sample	5.62087912087912	39.239010989011	4.02091364267756	257110.813186813	1958.02582617132	5.71703296703297	15.2513736263736	2.0182675093008	79043.3571428571	3691.09067226078	728	1420226.1	181987.5	1267.63	682.92	15.9	4.3	15.5	16.3	4.7	12.9	16.9	6.6	16.5	7.1	1.4	16.8	34.5	14.3	33.7	23.1	33.4	27.7
1	E13	1	ERCC4	NM_005236	sample	4.64895635673624	32.8045540796964	3.36223313281542	228494.897533207	1658.7485351803	6.79506641366224	19.8481973434535	2.19984552691408	99607.0531309298	3727.10000869258	527	1185993.3	192042.1	1095.48	713.38	11.4	6.1	15.9	12	6.5	16.1	12.5	6.5	15.2	4.7	1.1	16.1	27.7	19.2	29.4	30.6	27.9	32.1
1	E13	2	ERCC4	NM_005236	sample	4.98185941043084	37.4784580498866	4.78888957393572	251595.074829932	1745.35358668065	8.05668934240363	25.3560090702948	2.48507055426228	128660.93877551	3843.99051085812	441	1227682.1	200964.41	1155.52	740.4	15.2	9.5	16.6	14.5	9.3	13.2	20	10.7	14.1	5.9	1.6	14.7	28.8	26.5	29.7	44.7	28.8	46.3
1	E13	3	ERCC4	NM_005236	sample	5.39489194499018	37.6856581532416	5.20231306218673	254294.157170923	1951.48384290034	6.60314341846758	17.5854616895874	2.21538176490364	86712.0589390963	3646.63665861437	509	1283464.8	181763.1	1222.52	670.49	12.8	6.3	16.7	14.9	6.1	14.7	19.4	7.3	14.9	6.5	1.4	15.3	29.1	17.9	33.2	26.5	33.4	29.9
1	E14	1	ATR	NM_001184	sample	8.49442379182156	93.3234200743494	9.91868753288718	619585.104089219	3507.18215955638	5.89776951672862	19.4089219330855	2.24146431621393	108502.869888476	3498.05622398003	538	2632014.6	219985.6	2466.04	849.63	43.5	10.2	14.9	47.2	12.3	12.5	40.5	10.8	24.7	15.1	2.8	26.2	53.9	18.8	57.1	26.6	55.9	27.9
1	E14	2	ATR	NM_001184	sample	7.87305122494432	92.0400890868597	9.91269963766626	660170.510022272	3310.5295703302	7.65033407572383	25.71714922049	2.76065482225682	149279.057906459	4157.4986240745	449	2486641.5	217832.17	2327	837.83	36.7	11.8	12.7	37.9	12.2	10	36.7	12	11.4	18.9	4.2	11.6	50.1	24.1	53	40.8	53.7	43.4
1	E14	3	ATR	NM_001184	sample	7.81551724137931	92.5534482758621	11.855689206741	650820.30862069	3501.64939662308	6.67758620689655	22.7758620689655	2.48352390979645	135863.306896552	3990.41484300906	580	2549950.8	214623.4	2487.1	841.23	41.7	12.1	12.1	44.8	13.4	10.5	42.4	11.2	15.9	18.6	4.7	16.7	52.6	22.1	55	31.7	54.8	35
1	E15	1	STAG2	NM_006603	sample	6.11222780569514	54.5561139028476	5.91298255333028	396453.644891122	2400.3636901014	7.1356783919598	20.1524288107203	2.17824104681746	107873.400335008	3880.51937589908	597	1731841.9	212572.64	1595.37	811.21	21.4	10.2	13.7	22.4	9.4	11.4	20.8	7.7	17.1	9.7	2.5	17.9	36.9	21.8	39.7	32.5	38.7	35.3
1	E15	2	STAG2	NM_006603	sample	6.17724550898204	48.0574850299401	5.85183634872479	316020.663473054	2271.13484265756	5.10538922155689	13.1868263473054	1.84006955881248	69981.1880239521	3490.29958260596	835	1642633.5	193069.38	1523.51	728.74	22.6	5.3	12.2	22.6	4.8	9.3	23.6	5.3	21	7.7	1.7	21.7	39.8	12.8	41.4	22.3	41.6	25.5
1	E15	3	STAG2	NM_006603	sample	6.81020942408377	51.0929319371728	5.1239556650032	324258.859947644	2331.56993201572	4.79842931937173	13.1596858638743	1.95318936668183	71320.5183246073	3292.95459468753	764	1729993	173421.9	1578.86	664.48	26	4.7	19.1	25.7	4.7	16.1	25.9	5.5	23.3	7.6	1.6	24.5	37.7	13	39.5	16	40.1	20.7
1	E16	1	WRN	NM_000553	sample	6.26375404530744	50.4886731391586	5.88869879314128	333286.55987055	2132.58562262329	5.30744336569579	15.0970873786408	1.95698202111804	79789.9449838188	3315.95158010141	618	1695569.2	190271.96	1529.26	710.67	23.6	6.5	18.1	23.1	5.5	17.3	21.4	7.4	24.1	8.6	1.5	24.8	34.5	14.7	37.2	20.6	36.9	21.5
1	E16	2	WRN	NM_000553	sample	5.75149700598802	48.5913173652695	5.42569780606322	321737.827844311	2212.06785316011	4.83233532934132	13.6841317365269	1.88701844859533	72692.4745508982	3271.47155963698	668	1642865.9	188507.46	1529.86	710.44	23.8	6.7	17.4	24.9	6.6	16.5	24.9	7.6	23.7	8.1	1.2	25.4	33.7	12.4	36.7	20.8	37.1	23.1
1	E16	3	WRN	NM_000553	sample	5.84758942457232	48.248833592535	5.21063820339134	323813.709175739	2233.11090857165	5.20373250388803	14.4090202177294	1.88204524258621	79975.3841368585	3372.59702664877	643	1668345.2	174835.4	1552.17	675.7	23.6	6.1	24.9	23.6	7.5	21.9	25.3	6.1	24.4	8.6	2.8	25.2	35	15.6	39	18.7	38.7	22.7
1	E17	1	RF	NA	Neutral	6.43932411674347	46.2227342549923	4.76179028411893	295005.688172043	2262.76757263684	5.48079877112135	14.678955453149	1.77905982267997	77417.6927803379	3423.90422378294	651	1631213.9	209466.22	1461.58	780.51	20.3	7.8	11.5	20.3	8.6	10.1	19.7	6.5	26	7.8	1.7	26.3	38.1	18	38.7	21.5	38.1	24
1	E17	2	RF	NA	Neutral	6.62203023758099	47.3984881209503	4.6101088057179	298968.085313175	2388.65779797414	3.64038876889849	8.39848812095032	1.33326060330924	44144.9103671706	2853.68008557735	926	1766987.6	186238.39	1568.13	697.11	23.7	4.2	12	23	4.3	11.8	23	2.3	35.4	7.6	1	36.1	40.9	9	39.6	13.5	40.2	16.3
1	E17	3	RF	NA	Neutral	6.99859550561798	51.8005617977528	4.67130138620066	333203.985955056	2368.56271967903	4.7935393258427	12.1629213483146	1.70768277039871	62111.7780898876	3285.11657127057	712	1792230.6	179667.5	1597.57	672.39	25	4.5	20.4	24.3	4.6	17.1	22.6	6	25.6	8.7	1	26.1	41	12.8	41.3	16	41.3	21.1
1	E18	1	RF	NA	Neutral	6.43435582822086	50.6871165644172	5.72369364364532	327928.921472393	2323.33040468376	4.52269938650307	12.5705521472393	1.67673535277406	67340.309202454	3116.01091895662	815	1709682.3	200567.34	1579.02	760.97	23.1	5.8	12.9	24.3	6.4	12.3	19.6	5.4	31.2	8.3	1.5	31.9	40	12.1	40.1	17.2	39.9	19.9
1	E18	2	RF	NA	Neutral	5.97212931995541	50.6934225195095	6.34562659416934	334036.164994426	2375.83394035128	3.66555183946488	10.2664437012263	1.7725573746667	55097.2575250836	2946.85817706339	897	1705042.6	181256.19	1596.64	710.18	22.7	3.6	13.8	24.6	6.2	12.4	24.9	5	32.9	8.8	1.4	33.2	38.5	9.7	40.4	15.8	40.1	17.9
1	E18	3	RF	NA	Neutral	6.7209026128266	54.9453681710214	4.94429377079242	350419.109263658	2336.78142622869	3.9667458432304	11.083135391924	1.42871494238452	62898.2826603325	2807.34434738718	842	1804054.7	190210	1588.38	700.04	25.1	7.1	16.5	24.2	6.7	16.9	23.9	4.6	36.9	8.3	1.5	37.4	41.2	11.3	40.3	12.9	41	16.7
1	E19	1	RF	NA	Neutral	6.10800508259212	50.5438373570521	5.30392271364001	331317.881829733	2263.60363514153	4.55400254129606	12.4701397712834	1.74641013591207	70695.6493011436	3310.88916245427	787	1685440.3	192363.62	1539.2	717.54	22.1	6.5	14.7	22.6	7.5	15.4	21.5	7.1	28	7.2	2.3	29.4	37.5	11.3	39	15.9	38.6	18.8
1	E19	2	RF	NA	Neutral	5.64027777777778	42.0083333333333	4.36625955010924	280400.504166667	2084.29375251658	5.24583333333333	15.5916666666667	1.92232168037077	88970.7986111111	3361.10422557799	720	1511682.3	198549.83	1387.15	751.66	19.3	8.5	12.2	19.4	8.6	10.8	20.3	6	25.7	6.8	2.6	26.1	35.3	16.5	35.3	24.3	36.1	26.9
1	E19	3	RF	NA	Neutral	6.28737113402062	45.4574742268041	5.09453238571184	282427.041237113	2241.7502575551	2.8659793814433	7.375	1.4813806677472	37354.8595360825	2487.57789733476	776	1648788.7	174982.5	1509.18	661.49	22.3	4.6	18.7	22.9	4.6	17.8	26.2	4.8	40.1	6.8	1	41.4	36.7	5.8	39.7	7.7	39.4	11.2
1	E20	1	RF	NA	Neutral	6.88976377952756	47.988188976378	5.05510889640798	308703.910761155	2269.6811456527	4.88320209973753	12.4685039370079	1.68518957753431	64775.7769028871	3274.91140805763	762	1627115.5	194625.22	1484.38	731.86	20.6	5.9	12.2	19.8	5.6	11.9	18.1	5.5	27.3	7.6	1.2	27.8	42.7	13.6	42.9	18	42.3	19.4
1	E20	2	RF	NA	Neutral	5.85567010309278	45.5257731958763	4.56812949125426	300379.521354934	2096.41042159129	4.8100147275405	13.7717231222386	1.82276543391523	76360.4580265096	3388.05773826618	679	1562405.1	197199.72	1406.81	743.5	20.3	5.6	12.2	20.5	7.5	12.2	21.9	6.6	25.2	8	2.4	25.9	34.3	13.4	36.2	20.9	35.8	24.3
1	E20	3	RF	NA	Neutral	6.65223880597015	50.2611940298507	5.40631857330542	336927.268656716	2502.21074703353	5.34029850746269	15.0611940298507	1.84484829727952	82500.252238806	3403.95073226767	670	1717056.8	198007.5	1654.41	755.74	23.6	7	14.8	24.3	8.2	12.4	25.5	6.6	25.5	9.1	3.3	26.7	41.9	17.3	42.8	21.3	42.7	25.2
1	E21	1	RF	NA	Neutral	4.13827655310621	34.4609218436874	5.04615775879023	261868.036072144	1788.51188566112	5.05410821643287	14.7695390781563	2.24059451447002	78962.256513026	3610.15319688881	499	1312399.6	238219.19	1063.88	916.01	12.6	17	11.6	11.6	18	9.4	14.6	10	18.6	6.6	2.4	19.2	24.8	10.8	27.5	19.8	24.8	21.8
1	E21	2	RF	NA	Neutral	4.65936739659367	40.705596107056	3.72307162407954	299924.145985401	1676.47941551704	5.17031630170316	14.9805352798054	1.92068235259021	78676.4817518248	3273.45363872861	411	1426888.7	230878.19	1171.23	828.31	15.8	20.7	21.7	14.1	17.3	18.2	21.2	7.1	27.3	7.1	2.4	27.3	24.6	13.9	27	24.1	25.3	27.7
1	E21	3	RF	NA	Neutral	6.95860284605433	52.3117723156533	5.08595097612445	335575.130659767	2323.44551905856	3.80853816300129	9.40491591203105	1.65001681474681	50234.1836998706	3080.47922782778	773	1778087	197778.5	1560.23	735.49	25.6	7.1	14.1	23.9	7.6	14	25.7	3.8	29.5	8.4	1.8	30	39.3	8.8	40.8	10.7	39.8	14
1	E22	1	RF	NA	Neutral	6.2116991643454	55.4038997214485	5.44364924941479	381831.310584958	2375.93498618031	5.86211699164345	17.0738161559889	1.85678935624356	95095.2506963788	3406.98234081341	718	1760443	197040.7	1603.17	745.93	22.8	7.4	15.5	23	7.2	14.1	21	7.2	25.6	7.9	1.9	26.9	40.9	19.5	40.3	22	40.3	24.9
1	E22	2	RF	NA	Neutral	5.70142180094787	44.5059241706161	4.39212669240349	292635.962085308	2112.9321733277	3.67772511848341	10.3862559241706	1.48371585580664	56738.7713270142	2785.96620736924	844	1609207.4	197599.52	1469.76	751.84	21.7	6.6	11.6	21	7.3	10.8	20.4	5.3	37	8.1	1.3	37.3	34.8	9.4	35.3	16.2	35.4	18.6
1	E22	3	RF	NA	Neutral	5.31645569620253	46.8329113924051	5.46807131314843	345280.164556962	2275.38958908129	3.7	11.8430379746835	1.68098572239414	69641.6683544304	2922.61093744986	790	1733612.6	179648.4	1589.25	682.12	23.3	5.8	17	23	6.1	17.3	22.2	7.3	34.3	10.3	2.3	35.2	34.2	9.1	35.3	13.3	36.2	16.3
1	F03	1	OTNT	NA	Neutral	6.34838709677419	46.4494623655914	5.42603855517644	309918.365591398	2150.56937140518	7.40645161290323	22.5268817204301	2.21387709479805	119861.911827957	3733.57897276478	465	1508779.4	194626.58	1412.98	757.15	16.6	5.6	15.1	17.6	6.9	15.3	15.9	8.6	17.8	7.5	1.9	19.4	41.1	25.6	39.8	32.7	38.9	33.8
1	F03	2	OTNT	NA	Neutral	6.74105263157895	53.5389473684211	4.8061943355634	355899.292631579	2239.84026959351	6.43578947368421	19.16	2.1512806458745	104173.810526316	3567.70075344834	475	1679910.2	205623.73	1518.18	768.66	22.3	7.4	9.3	22.3	8	9.9	23.6	7.2	18.5	7.8	1.9	18.5	37.5	19.6	37.5	31.4	36.8	33.1
1	F03	3	OTNT	NA	Neutral	6.51262626262626	49.0934343434343	4.41567855716836	316647.118686869	2078.85347093952	7.66161616161616	22.959595959596	2.35488910629179	120236.78030303	3958.16567577903	396	1492799.3	201293.2	1365.38	747.22	17.7	6.1	9.8	18.2	5.3	8.8	19.9	9.6	12.4	6.6	1.8	13.1	40.9	24	39.9	33.1	39.6	37.1
1	F04	1	OTNT	NA	Neutral	7.02137767220903	55.6104513064133	5.12229481878301	363138.071258907	2384.08331530699	9.29691211401425	34.2019002375297	2.90949667449631	198340.168646081	4250.29634498158	421	1673822.3	222585.99	1535.12	859.16	20	9.5	12.1	21.6	11.4	9	20.7	16.9	13.5	8.1	3.8	14.3	42.5	34.9	42.3	47.3	40.9	49.2
1	F04	2	OTNT	NA	Neutral	6.72794117647059	65.1274509803922	5.56104388025819	467307.110294118	2535.8245546763	8.75245098039216	32.8137254901961	2.77016058806381	195596.352941176	4198.60817984154	408	1917383.3	233537.52	1724.26	875.66	26.7	11.8	8.1	25.2	12.7	8.1	27.5	15.2	15.7	11.8	4.9	15.9	42.2	31.6	41.4	46.6	40.4	48.3
1	F04	3	OTNT	NA	Neutral	5.91755319148936	44.531914893617	4.25834654537981	286667.239361702	1978.9180763299	8.57978723404255	28.0398936170213	2.69119912766356	154635.803191489	4213.00014052684	376	1413842.5	218735	1286.17	846.01	17	11.2	8	17.6	10.6	5.9	20.2	13	12	6.1	2.4	12.5	34	31.1	33	43.4	32.7	47.6
1	F05	1	OTNT	NA	Neutral	7.13953488372093	60.6182170542636	5.51932130664001	413815.769379845	2473.07054651849	7.76162790697674	21.546511627907	2.17302319907625	114414.436046512	4044.64875070501	516	1824710.5	219859.26	1676.4	831.61	24.2	7.9	10.5	24.8	9.7	8.7	22.9	6.4	13.2	9.3	2.1	13.6	42.2	26.4	42.6	33.9	41.3	35.9
1	F05	2	OTNT	NA	Neutral	6.15167548500882	43.0740740740741	3.794196168659	275014.08994709	1997.08917201323	5.88359788359788	16.2416225749559	1.94059474325383	83326.4409171076	3404.28704599792	567	1498278.2	184329.23	1335.86	706.54	19.8	4.9	18.2	19.2	6.2	17.5	19.4	6.7	22.2	6.7	1.2	22.4	36.2	18.7	35.1	27.3	36	29.3
1	F05	3	OTNT	NA	Neutral	6.72332015810277	57.9308300395257	5.0623936841011	390831.739130435	2328.3113925297	6.62252964426877	20.7252964426877	2.26111432970615	115293.418972332	3728.81610361712	506	1770475.8	205554.6	1600.32	775.86	24.3	9.7	13.8	23.3	9.1	10.3	25.5	7.5	18.8	9.3	3.2	19.2	39.5	21.5	40.9	29.1	39.7	34
1	F06	1	OTNT	NA	Neutral	6.68783068783069	57.5449735449735	6.04953111472938	400010.622574956	2430.01371308077	9.27513227513228	31.7636684303351	2.94048469428529	181563.537918871	4470.45673393662	567	1819818.5	220815.56	1636.93	835.64	23.6	9.7	7.9	23.5	9.2	5.8	20.3	15.7	7.9	9	3.7	8.3	40.9	34.2	40	41.8	39.3	45.9
1	F06	2	OTNT	NA	Neutral	6.26045627376426	49.8136882129278	4.91544166070295	337148.572243346	2235.58173029936	8.3384030418251	27.8745247148289	2.59757380630102	159715.517110266	4191.47348020249	526	1637942.5	217337.01	1481.38	822.51	20.3	10.1	10.5	19.8	10.6	10.1	20.2	13.3	14.8	9.1	4.4	15.2	40.1	31.6	38.8	44.3	38.8	48.1
1	F06	3	OTNT	NA	Neutral	6.33646616541353	54.5902255639098	5.67210541852781	376570.787593985	2349.21616621211	7.64285714285714	25.343984962406	2.3661452874817	143453.107142857	3865.018155282	532	1725550.1	208911.1	1539.27	787.4	21.1	8.5	10.5	21.2	8.3	8.5	23.9	12.2	17.9	8.3	2.8	17.9	40.8	28.8	39.8	35.7	39.3	39.8
1	F07	1	OTNT	NA	Neutral	4.9042735042735	40.442735042735	4.90498944679815	271355.299145299	1955.81644630325	4.41709401709402	11.8461538461538	1.59537703106747	60858.2991452991	2960.35753852707	585	1444687	189977.22	1357.75	716.49	17.8	4.1	15.2	17.6	4.1	13.8	17.1	5	29.6	7.4	0.9	30.3	32.3	10.1	33.2	14.4	32	15.6
1	F07	2	OTNT	NA	Neutral	6.45043103448276	56.5474137931034	5.46124100624249	387616.217672414	2398.61404708394	7.36853448275862	21.2543103448276	2.32339014043806	111897.099137931	3889.46198392316	464	1700895.5	203356.11	1580.42	768.57	22.4	6.7	9.1	21.8	7.5	6.7	24.4	8.8	15.3	10.8	1.9	15.7	38.6	23.1	39.2	40.1	39	44
1	F07	3	OTNT	NA	Neutral	5.87857142857143	49.4821428571429	6.73824552239024	333353.9625	2177.21465255919	5.39107142857143	15.6125	2.09764004007494	85502.2857142857	3476.17159971171	560	1532757.7	184211	1429.63	715.33	21.1	3.8	15.4	19.5	4.1	12	23.4	7	20.4	7.9	1.4	21.1	34.8	15.9	37.5	21.2	37.5	25.7
1	F08	1	OTNT	NA	Neutral	6.28487229862475	49.3497053045187	5.17920953015689	339980.766208251	2332.45183484672	6.75049115913556	20.0471512770138	2.16199268723393	108909.025540275	3960.52919011728	509	1633790.4	224724.85	1494.15	843.52	21.4	8.6	8.6	21.4	9.2	7.5	19.1	8.4	14.3	9.6	1.8	14.5	39.1	23.2	39.3	29.1	39.1	31.4
1	F08	2	OTNT	NA	Neutral	5.70544090056285	47.9943714821764	6.70491508666443	325629.609756098	2346.64569435489	6.51969981238274	20.249530956848	2.33759076620573	107471.559099437	3632.2616129487	533	1586829.5	211619.96	1569.99	830.24	21.2	10.3	10.1	22.3	9.8	8.3	22.9	9	20.5	9.4	1.9	20.6	37.9	22.1	39.8	34.7	39.6	36.8
1	F08	3	OTNT	NA	Neutral	6.59722222222222	47.7519841269841	4.78393045489514	306111.775793651	2320.98656412223	6.0734126984127	19.3075396825397	2.09037829222247	108126.66468254	3463.5628823308	504	1652003.1	199324.1	1516.17	749.64	23.4	7.5	13.9	24.2	7.1	11.1	24.2	10.1	24.4	8.9	2	25	40.3	19.4	39.5	23.8	39.9	29.4
1	F09	1	PTPRB	NM_002837	sample	7.10500807754443	64.7463651050081	6.18039416303276	450567.334410339	2647.05621527941	6.38287560581583	19.6203554119548	2.15245319871525	110100.980613893	3657.95057488697	619	2023261.6	194471.26	1843.79	747.38	27.9	6.5	15	28.4	6.9	12.4	25	10.2	19.4	11.3	3.1	19.9	42	21.2	43.5	24.6	43.6	26.7
1	F09	2	PTPRB	NM_002837	sample	6.67175572519084	58.4931297709924	5.57526361130272	407055.363358779	2548.18368460916	6.3236641221374	18.0274809160305	2.37812985245524	99808.6610687023	3691.96766166568	655	1869131.4	196575.53	1710.22	745.21	26	7	12.8	27.3	8.9	12.4	28.2	7	17.4	11.9	4	18.3	39.8	20.5	41.5	29.9	41.7	32.5
1	F09	3	PTPRB	NM_002837	sample	6.92414860681115	52.78173374613	4.39471374977877	342095.866873065	2260.83529136633	5.43962848297214	16.0092879256966	1.73516558021399	82640.4628482972	3049.84291157052	646	1785263.5	186110.8	1562.54	696.24	25.4	6.5	17	24.8	7.1	16.3	25.4	7.3	31.3	8.7	1.7	31.7	38.1	17.6	38.9	23.4	38.7	25.9
1	F10	1	WAS	NM_000377	sample	5.23817567567568	36.8158783783784	3.44525487187952	229379.983108108	1651.52805159759	6.9847972972973	21.160472972973	2.39091997216291	110723.109797297	3878.41821455257	592	1265553.8	200474.1	1080.48	743.49	15.9	7.4	17.4	14.9	8.1	16	14.4	11.1	12.7	4.2	2.2	13.9	28	22.1	29.9	30.4	28.5	31.9
1	F10	2	WAS	NM_000377	sample	5.66009852216749	43.6256157635468	4.02153711335592	284560.912972085	1941.1465851758	6.33004926108374	20.6633825944171	2.31730854762729	112754.077175698	3728.05718155938	609	1464903.1	203821.85	1310.6	790.08	18.2	6.2	11.5	17.9	6.4	11.5	21.2	10.8	18.7	6.7	2.6	18.9	33.3	18.7	33.3	34	33.2	34.6
1	F10	3	WAS	NM_000377	sample	4.62095238095238	33.6590476190476	4.19170194355798	226846.038095238	1703.95513692256	6.77333333333333	19.9904761904762	2.3049096170726	105147.832380952	3834.68927825138	525	1222639.6	197039.7	1124.58	722.07	14.5	7	13.5	14.9	6.9	13	18.1	9.5	15	5	2.9	15.6	26.5	19.2	28.6	28.8	27.8	33.1
1	F11	1	ODAM	NM_017855	sample	6.18549747048904	42.1922428330523	3.92198890821575	253950.111298482	1961.52002347034	6.04384485666105	16.4671163575042	1.95336381076813	82089.2495784148	3368.38709339748	593	1403297.4	180815.92	1290.29	687.63	16.7	3.7	16	16.7	4	15.2	16.7	5.6	22.3	5.6	1	22.8	37.4	18.2	38.3	23.8	36.9	25.5
1	F11	2	ODAM	NM_017855	sample	6.26388888888889	45.2513888888889	4.8586549306666	301916.556944444	2126.84175649385	5.48333333333333	14.8055555555556	1.8262848934738	79580.1583333333	3513.79929310499	720	1601968.4	189149.64	1417.78	698.39	20.7	4.7	12.4	19.2	4.4	11.5	18.8	5.3	20.8	6.9	1.2	21	36.4	15.4	35.8	23.9	36	25.4
1	F11	3	ODAM	NM_017855	sample	6.19089316987741	47.9579684763573	5.18062497467198	319585.161120841	2224.29277538446	7.57443082311734	23.0140105078809	2.39002817311506	123333.11033275	3742.53330274021	571	1536673.3	181085.5	1408.89	685.43	20.8	5.3	16.8	20.3	4.2	14.2	22.2	9.8	17.5	8.4	1.9	18.2	37.5	24.7	37.5	35.2	37.8	39.2
1	F12	1	BRIP1	NM_032043	sample	5.6979293544458	36.8550548112058	3.64690151106714	235473.338611449	2001.12066385283	4.87088915956151	13.5054811205847	1.78738234801589	71572.287454324	3275.81509768293	821	1427260.2	194038.04	1285.64	729.85	17.1	4.8	13.5	16.9	4.8	13.5	14.6	5.6	26.3	5.7	1.3	26.7	36.3	13	35	19.2	33.9	21
1	F12	2	BRIP1	NM_032043	sample	6.10384068278805	40.8463726884779	3.87536475828749	254078.577524893	1997.62931722092	5.5348506401138	15.1479374110953	2.08487453615503	76426.2731152205	3495.32805585784	703	1483969.8	201631.94	1313.61	758.64	19.6	7.4	11.4	18.5	7.4	9.5	19.8	5.5	18.9	5.7	1.3	19.1	35.1	15.6	36.1	26	35.7	28.4
1	F12	3	BRIP1	NM_032043	sample	6.282874617737	44.868501529052	3.92057230251528	284034.122324159	2094.93590246304	5.6743119266055	16.1437308868502	1.8849050761563	90332.1559633028	3491.98591898167	654	1550365.6	200693	1398.17	757.79	19.7	8.9	12.7	20.5	9	11.8	19.7	6.3	24	5.8	2.6	24.3	37.9	15.7	38.5	22	37.8	25.5
1	F13	1	ATRX	NM_138270	sample	6.10648148148148	41.3641975308642	3.43184247250682	244487.140432099	1935.67571706544	6.86111111111111	19.1141975308642	2.21213663615656	90934.7546296296	3670.59600412867	648	1323755.4	186292.52	1273.92	720.17	17.9	5.2	13.9	16.2	5.1	12.2	16.8	6.2	13.1	4.9	0.3	14.2	36.1	21.1	36.1	29.9	35.5	31.6
1	F13	2	ATRX	NM_138270	sample	5.19139784946237	36.258064516129	4.73327982091698	242490.404301075	1727.60448831084	6.72043010752688	21.6172043010753	2.30231611434115	113264.959139785	3455.70113918656	465	1227309.4	181637.03	1099.48	685.56	15.1	6.7	23	12.7	6.9	19.8	17.8	9	19.8	4.9	1.7	20.6	29.9	21.5	32	37	31.4	37.8
1	F13	3	ATRX	NM_138270	sample	5.95287958115183	51.7068062827225	4.97500138761383	346148.489528796	2084.14737045651	7.35078534031414	21.2408376963351	2.22825944184961	105114.531413613	3577.82998878673	382	1492363.1	208153.3	1392.89	815.2	18.8	8.4	11.8	18.8	10.5	8.6	24.1	8.4	16	7.3	1.6	16.5	36.9	22.8	37.2	31.9	36.4	34.8
1	F14	1	PLXNB2	NM_012401	sample	5.19295302013423	34.3573825503356	3.42962278578166	222157.16442953	1644.92822991703	7.68624161073826	23.248322147651	2.50594990233656	117841.476510067	3816.05351181286	596	1186910	186793.69	1047.52	701.65	13.8	7	20.8	12.8	6.9	20	13.3	9.6	11.6	5	1.8	11.7	29	22.7	30	33.9	29	33.2
1	F14	2	PLXNB2	NM_012401	sample	4.8682842287695	31.5337954939341	3.5876955769972	196806.131715771	1561.33920591301	7.38994800693241	23.0935875216638	2.56381882501313	108440.80762565	3751.27494599995	577	1053655	171007.83	989.95	653.13	13	4.2	17.3	11.6	5.4	17	16.5	11.6	12	4.3	1.4	12.7	28.8	23.6	29.3	42.8	28.2	44.2
1	F14	3	PLXNB2	NM_012401	sample	4.33261802575107	26.4055793991416	3.44239982515378	149505.766094421	1394.68787096312	8.78755364806867	30.049356223176	2.74844045958103	150013.145922747	3785.86798351306	466	898821.9	151582.5	825.89	565.56	9.2	5.8	30.7	9.7	4.1	31.3	15.9	13.7	10.9	2.6	2.4	12	24.2	31.5	25.3	46.6	24.2	47.6
1	F15	1	ZMYM2	NM_197968	sample	6.31001371742112	48.5048010973937	4.91578040663822	337029.847736626	2167.94420507613	5.87105624142661	16.156378600823	2.05352400073581	82864.341563786	3571.4975804616	729	1656056.3	208807.57	1509.66	791.12	20.4	7.3	14.1	20.4	8.1	12.9	17.3	6.4	20.4	7.1	1.8	20.9	37.7	17.3	38.3	25.4	37	26.1
1	F15	2	ZMYM2	NM_197968	sample	6.57038123167155	46.5821114369502	4.81138585348796	299562.350439883	2142.9781327545	5.52199413489736	14.4369501466276	1.88588074102318	71939.8445747801	3366.45242685637	682	1574073.1	176482.56	1431.04	653.71	19.9	4.5	18.8	20.5	3.5	15.2	20.4	5.3	21.8	7.6	0.7	22.3	38.1	15	38.1	25.8	37.4	27.1
1	F15	3	ZMYM2	NM_197968	sample	5.42657342657343	37.5314685314685	4.59441516716933	232749.664335664	2048.59447964707	4.47132867132867	12.1566433566434	1.68274356784015	60534.2727272727	2915.59116666012	715	1453349.2	168337	1354.22	634.36	18.6	3.5	19.3	18.3	3.6	18.2	18.2	4.9	30.3	6	0.4	30.9	35.8	12	36.9	16.6	37.8	20.3
1	F16	1	MBD1	NM_015845	sample	4.99049429657795	35.319391634981	2.94329331324893	240088.718631179	1679.079469805	7.5171102661597	22.2376425855513	2.35405367672658	109400.566539924	3750.78541936381	526	1210273.8	177102.88	1100.12	684.45	12.7	5.5	18.6	13.3	4.8	15.6	13.3	9.5	14.4	4.8	0.4	15.6	30	23.4	29.7	35.6	29.1	37.1
1	F16	2	MBD1	NM_015845	sample	4.71953578336557	34.137330754352	4.11238822349413	219905.402321083	1763.57305285081	8.12765957446809	26.5551257253385	2.84547491935518	143031.17794971	4093.58164279615	517	1116993.7	193975.25	1099.78	767.34	13.5	7.7	17	14.1	9.7	13.3	19	13	11.6	5.8	2.7	12.8	31.3	28.4	33.5	48.4	33.1	49.9
1	F16	3	MBD1	NM_015845	sample	5.17938144329897	34.6453608247423	3.9308172234934	241795.010309278	1808.5226637549	7.84536082474227	23.480412371134	2.33110633178144	123844.402061856	3840.35101558057	485	1260052.7	204723.6	1160.94	765.22	12.4	9.1	14.8	12.6	8	12.8	14.8	9.9	16.3	6	2.5	16.5	33.6	24.5	33.2	33.6	32.6	38.1
1	F17	1	OTNT	NA	Neutral	6.05863708399366	56.0586370839937	6.57759093457795	383943.568938193	2304.29311963955	6.50871632329635	18.6307448494453	2.1332583276011	100668.305863708	3866.49240426845	631	1743209.4	213888.69	1589.49	815.49	21.7	8.9	11.7	21.4	8.6	8.7	20.6	8.2	14.3	8.2	1.3	14.6	38.5	20.3	39.3	25	38	28.8
1	F17	2	OTNT	NA	Neutral	5.48252688172043	44.1048387096774	4.42416936073524	307158.418010753	2067.02056328432	5.50537634408602	14.3575268817204	1.91828040198389	76364.2580645161	3615.54282349798	744	1595468.2	187914.08	1416.2	706.02	18.8	5.1	15.7	19.4	5.1	14	20.6	4.6	19.9	8.2	1.3	20	35.5	13.7	36	23.7	36.4	28.5
1	F17	3	OTNT	NA	Neutral	6.6336	49.4816	5.34152209287365	319684.4592	2221.56475773533	6.7056	17.888	1.963649058295	91761.424	3649.40529741365	625	1644525.4	195801.8	1454.52	729.06	20.5	7.4	12.8	20	5.6	10.2	22.2	5.4	18.2	7.7	1	18.4	39.7	20.3	40.2	27.2	40	30.7
1	F18	1	OTNT	NA	Neutral	6.0951048951049	48.9594405594406	5.81581247182671	321082.100699301	2209.17019568643	6.1006993006993	16.5748251748252	2.01178525710371	85389.8965034965	3542.11599924053	715	1542939.2	175613.53	1445.32	678.48	21	3.5	22.1	21	2.9	17.1	20.6	6.2	18.9	7.3	1.1	20	36.1	18.3	37.5	24.5	36.6	25.9
1	F18	2	OTNT	NA	Neutral	6.94162826420891	54.2519201228879	5.13721464976662	364782.549923195	2375.14594082703	7.5099846390169	22.778801843318	2.39021314655423	130477.442396313	4198.8091647672	651	1759538.6	225538.08	1555.55	835.98	23	10	8.1	22.3	10.9	6	23.5	9.8	12.1	9.2	3.2	12.1	41.5	24.1	41.8	37.3	41.2	43.2
1	F18	3	OTNT	NA	Neutral	6.27288428324698	56.8635578583765	5.67058526518316	402416.373056995	2447.49138788744	7.60967184801382	23.8791018998273	2.66588164753108	138397.512953368	4133.08850011701	579	1771809	209947.2	1614.78	791.06	22.8	8.1	12.8	23.1	9.2	11.1	24.7	10.2	13.6	10.2	3.3	14.2	39.6	23.5	38.7	34.2	37.8	40.6
1	F19	1	OTNT	NA	Neutral	6.75364667747164	54.8444084278768	5.59484991489458	361939.599675851	2421.80129952553	5.90437601296596	17.7001620745543	2.03888816898879	98112.5056726094	3566.27350982239	617	1746450.2	209466.41	1575.29	783.79	22.5	9.7	15.9	20.9	9.2	13.1	21.1	7.9	23.3	8.8	2.9	24.3	43.8	18.2	43.9	24.3	43.1	27.2
1	F19	2	OTNT	NA	Neutral	5.90563165905632	48.5555555555556	4.94204121005795	312639.792998478	2100.86630562443	4.56468797564688	11.5357686453577	1.6380852266539	59272.3622526636	3116.18443877427	657	1602431	178051.03	1414.44	664.1	22.7	4	15.4	21.6	3.5	15.1	21.8	4.6	26.9	7.5	1.1	27.5	37.6	12	36.1	18.4	36.4	20.7
1	F19	3	OTNT	NA	Neutral	6.69764397905759	49.7198952879581	4.63991343223217	308568.07460733	2178.54014460434	5.31282722513089	13.044502617801	1.73821722611385	63828.2630890052	3338.70289665613	764	1604952.6	169398.9	1457.57	637.25	22	2.5	17.1	22.1	3.3	16.5	23.4	3.9	22	6.9	1	22.9	39.8	14	40.2	17.3	39.9	22.9
1	F20	1	OTNT	NA	Neutral	6.1929012345679	47.5108024691358	4.5107480414817	307452.74537037	2073.19787027399	6.60185185185185	17.8950617283951	1.9363731737378	96073.1172839506	3594.00361166907	648	1561837.7	202204.68	1407.39	752.28	18.8	5.7	12	19.1	4.9	10.5	18.8	5.9	21.5	7.4	1.9	22.2	36.1	21.1	36.4	25.3	35.8	28.7
1	F20	2	OTNT	NA	Neutral	6.79718875502008	51.4819277108434	4.89786358440245	323625.086345382	2278.46805665841	8.15461847389558	25.5983935742972	2.50817905520865	150038.483935743	4361.74098885751	498	1585117.5	232469.81	1476.5	902.98	21.9	12.4	9.8	21.9	14.5	7.6	25.5	10.8	12.9	8.2	4.6	13.5	41.8	28.7	42.2	40.8	41.8	45.2
1	F20	3	OTNT	NA	Neutral	5.4036036036036	42.5693693693694	5.37677956616793	291048.753153153	1975.61441948857	6.61801801801802	20.8630630630631	2.04311321795012	121055.805405405	3507.16456909421	555	1361939.7	198688.3	1291.54	777.57	18.2	10.8	21.6	17.3	11.5	21.3	22	9	28.1	8.8	3.6	28.5	32.6	24	34.8	30.5	34.2	35
1	F21	1	OTNT	NA	Neutral	7.52897196261682	50.5009345794393	4.44106221506134	318151.211214953	2241.2049453348	7.55514018691589	22.8205607476636	2.31416352595923	125294.013084112	3988.29097017472	535	1645895.4	228534.15	1464.39	858.41	20.9	12.1	11.2	20.6	12.5	8.6	18.9	10.5	15.3	6.9	2.1	16.1	42.4	25.2	42.8	34	41.9	36.4
1	F21	2	OTNT	NA	Neutral	7.03630862329803	52.2692889561271	5.02633683512914	331278.989409985	2261.73632857985	5.10136157337368	14.2541603630862	1.83256914900356	73996.3479576399	3147.47590263847	661	1651908	173077.05	1529.29	642.16	23.4	3.6	19.7	23.1	4.4	19.8	25.7	6.8	27.7	7.6	0.9	28.6	41.1	15.1	43.3	23.1	43.6	25.9
1	F21	3	OTNT	NA	Neutral	7.02401372212693	55.0360205831904	4.83879521595225	355586.849056604	2343.11231053968	6.57289879931389	17.9554030874786	1.98372278342862	94963.948542024	3785.07982622851	583	1735823.2	195747.2	1620.43	743.51	25	6.2	12.7	25.7	6	10.8	24.4	6	16.3	8.6	1.7	16.6	40.5	21.1	41.3	25.4	41.3	30.7
1	F22	1	OTNT	NA	Neutral	5.71956856702619	49.0508474576271	5.18814331213009	343194.716486903	2175.18969332135	7.07550077041602	20.9969183359014	2.30429619267436	114526.405238829	3850.83813023972	649	1580163.9	188786.61	1460.43	718.84	18.6	5.9	15.9	20.3	6.5	15.4	18.8	8	15.4	8.9	2.9	16	35.9	24.2	36.7	30.2	35.9	33.3
1	F22	2	OTNT	NA	Neutral	6.18067978533095	45.8211091234347	4.96057915334331	316716.652951699	2237.13939291621	7.32737030411449	23.1395348837209	2.2201509093643	126085.305903399	3711.80825050939	559	1664347.3	224011.38	1454.51	818.38	21.3	13.2	11.1	19.5	11.4	8.6	20.6	10.4	21.8	8.4	2.5	22.4	36.9	25.8	37.9	38.1	38.1	40.6
1	F22	3	OTNT	NA	Neutral	6.2104347826087	56.9547826086957	6.87495331607643	403562.551304348	2445.73255311345	7.48173913043478	25.2852173913043	2.62040994471378	147195.293913043	4205.51311457014	575	1762962.6	209865.9	1613.9	794.85	22.6	12.2	13.7	22.3	13.4	12.2	25.4	12.7	12.9	11.1	4.5	13.6	40.2	26.6	40.5	33.9	40.3	39.5
1	G03	1	RF	NA	Neutral	5.99539877300614	45.5996932515337	5.11280258286419	287943.311349693	2071.90854933845	4.42331288343558	12.0276073619632	1.49541060490217	62243.8036809816	2828.44647873561	652	1590208.7	183109.57	1427.08	683.36	21.2	3.8	16.3	20.2	4.1	17.6	15.8	4.8	34.8	5.8	0.9	35.7	39.1	12.3	37.7	15.3	37.3	17.2
1	G03	2	RF	NA	Neutral	6.35225375626043	55.0918196994992	5.82558612866582	367961.886477462	2406.80432742878	4.79799666110184	12.4223706176962	1.71546731978153	65227.5392320534	3416.19425694546	599	1808898.5	200747.81	1654.18	764.38	25.4	7.5	10.2	24.9	7.5	8.7	23.9	4	22.2	9.7	1	22.2	38.4	12.4	38.6	18.5	38.4	23.5
1	G03	3	RF	NA	Neutral	7.20338983050847	62.6567796610169	6.56407622007323	400981.516949153	2496.83136746286	6.54237288135593	16.6504237288136	1.88592020897098	89267.7076271186	3745.79443677315	472	1947627.9	213637	1770.51	809.82	28.2	6.8	7.8	27.8	7.8	7.2	26.9	5.5	17.8	10.8	2.1	18.6	43.9	19.9	43.2	23.1	43.4	28.6
1	G04	1	RF	NA	Neutral	8.01261261261261	90.3495495495496	9.54597650707665	598742.117117117	3254.43496984504	8.25045045045045	29.1459459459459	2.67242788457538	166249.398198198	4166.05382704654	555	2461942.1	240188.94	2261.6	900.94	38.7	11.5	7.9	39.8	12.3	7.6	35.3	13.2	11.9	13.2	3.6	13.2	53.3	29.2	55	38.9	55	40.9
1	G04	2	RF	NA	Neutral	7.95982142857143	89.9122023809524	10.6923455590582	572560.360119048	3278.12607362971	5.74404761904762	18.5208333333333	2.04043141290056	101256.163690476	3419.18724736443	672	2463159.4	207286.32	2311.94	796.83	40.2	10.3	13.4	42.1	12.6	12.4	43	8.5	25.6	13.4	2.5	25.6	53.7	18.9	56.1	28.7	56.4	33.3
1	G04	3	RF	NA	Neutral	6.39109697933227	56.1017488076312	5.22699907196223	366520.802861685	2321.66792472633	5.45468998410175	15.0969793322735	1.91581837368716	78669.7027027027	3484.55941622523	629	1824617.8	199210.4	1590.22	742.48	23.5	6.2	12.1	23.7	6.2	10.7	25.9	7	21.3	9.1	1.4	21.9	39.6	15.6	41.2	20	40.4	24.8
1	G05	1	RF	NA	Neutral	6.35374149659864	53.3044217687075	5.10652277788319	360675.753401361	2255.30717817596	7.49829931972789	23.8605442176871	2.54077114073824	131204.952380952	3969.22543290908	588	1766481.9	212763.17	1531.24	785.41	20.2	6.5	9.7	20.7	7	7.1	18.9	10.4	15.3	8.3	2.2	16	38.9	25.3	37.8	35.5	37.4	38.3
1	G05	2	RF	NA	Neutral	6.54103852596315	58.6934673366834	5.69041376648344	391363.335008375	2367.90059753206	6.45226130653266	17.8894472361809	2.04211296186397	95707.877721943	3643.57498172748	597	1828064.4	205232.05	1645.82	759.37	25.1	7.9	11.2	24.3	6.7	10.9	24.8	6.2	17.8	9.7	1.5	18.3	38.7	19.6	39.4	29	39.4	32.8
1	G05	3	RF	NA	Neutral	6.52017937219731	50.8430493273543	4.60628268570457	337068.811659193	2251.24272447256	5.39611360239163	15.575485799701	1.80816631724015	86387.5799701046	3418.92197141316	669	1729089.6	186969.6	1531.02	698.44	22.6	5.7	13.5	22.3	6.4	12.7	22.7	6.3	24.2	8.5	2.4	24.5	39.6	15.4	39.5	20	38.7	22.9
1	G06	1	RF	NA	Neutral	5.9829619921363	46.3774574049803	5.1035676932927	300526.910878113	2214.87160604341	5.21625163826999	14.7680209698558	1.8688851740974	78035.9908256881	3434.40676901561	763	1660514.3	209728.5	1485.49	782.48	21.4	7.3	9.4	21.2	7.6	9.6	18	6	23.6	8.1	2	24.1	37.6	13.8	38.1	20.4	37.5	22
1	G06	2	RF	NA	Neutral	5.73174872665535	47.8455008488964	4.99484751737116	309072.587436333	2088.50643947008	6.30899830220713	18.0797962648557	2.09156442433215	96690.5398981324	3596.80025476397	589	1587705	193937.16	1435.5	729.71	20.7	4.8	10.9	20.9	5.6	10.9	21.9	7.1	19.2	7	1.9	19.4	38.7	19	37.9	29.4	37.5	32.1
1	G06	3	RF	NA	Neutral	6.67391304347826	50.752508361204	5.20467729704569	337060.861204013	2392.30733751564	6.60033444816054	19.6020066889632	2.08427209099804	109945.219063545	3804.93687128493	598	1696669.1	203616.5	1572	766.56	21.9	7.4	10.5	23.1	8	9.2	25.9	7.5	18.4	8.5	2.8	18.9	41.8	21.7	42	26.6	42	31.8
1	G07	1	RF	NA	Neutral	8.24152542372881	88.7019774011299	9.49339178451664	558980.961864407	3253.42366645841	5.67937853107345	17.1242937853107	2.10495460074718	95017.3149717514	3616.2950702691	708	2461246.6	201598.88	2347.16	769.92	42.2	5.8	12.7	43.4	7.5	13	39.3	8.6	19.6	10.9	2.3	20.8	52.8	17.1	56.1	23.7	56.4	26.4
1	G07	2	RF	NA	Neutral	8.3524699599466	92.4312416555407	9.62522922889227	578375.62082777	3333.60421153273	4.89853137516689	14.2563417890521	1.8974327915473	80203.4833110814	3390.61920123623	749	2585295.6	206038.17	2445.16	807.17	44.6	9.2	10.3	47.3	10.3	9.1	45	6.9	26.2	13.1	2.1	26.8	56.9	13.6	58.2	21.1	58.7	26.2
1	G07	3	RF	NA	Neutral	7.21804511278195	66.5789473684211	6.24150380182782	469404.56641604	2653.3143201797	8.78696741854637	27.2080200501253	2.54499670718668	152229.398496241	4427.82718167677	399	1983602.9	236444.9	1808.99	921.93	26.8	15.5	10.3	27.1	16.3	7.8	30.1	12	11.5	12.3	4	12	43.6	31.8	44.6	41.6	44.1	47.9
1	G08	1	RF	NA	Neutral	6.33178294573643	54.5937984496124	5.66713505645205	377798.648062015	2368.98726825363	5.63255813953488	16.0186046511628	1.9267351046466	91969.0976744186	3587.18110843821	645	1754848.9	215950.77	1609.69	801.55	21.9	8.8	10.5	22.9	8.2	10.2	21.6	7.1	22.6	8.8	2.9	23.3	37.7	18.3	39.7	20.9	39.1	24.8
1	G08	2	RF	NA	Neutral	6.52463768115942	47.7565217391304	4.44342410438348	306764.220289855	2210.06712142731	5.65942028985507	15.0536231884058	1.8428294950377	79361.852173913	3652.56947051852	690	1635688.7	203044.74	1484.85	765.32	20.7	6.2	9.4	20.4	7.5	7.1	21.9	4.5	18.4	7.5	1.9	18.7	40	15.4	39.6	23.9	39.1	27.5
1	G08	3	RF	NA	Neutral	6.88623853211009	50.9596330275229	4.61843598026764	328111.420183486	2198.45075324073	5.18165137614679	13.7688073394495	1.86155405619223	71744.4348623853	3388.36407517936	545	1713920.6	220783.1	1499.86	857.91	23.3	8.6	10.5	21.5	7.7	6.8	21.5	5.1	24.8	6.4	1.7	25.5	39.6	13.6	37.8	20.4	37.8	23.9
1	G09	1	BRCA1	NM_007298	sample	3.26126126126126	20.1846846846847	2.71590540601848	130597.797297297	1210.74567826734	7.65315315315315	23.1261261261261	2.36948848898466	106889.747747748	3433.18147985465	444	824615.3	181015.41	748.97	701.04	6.8	5	19.4	6.8	6.5	16.7	10.8	9.9	17.6	2.7	1.4	18	19.1	23.4	22.5	35.6	19.6	33.1
1	G09	2	BRCA1	NM_007298	sample	4.01928374655647	26.8870523415978	2.61233467939582	169764.143250689	1268.18633526715	8.40771349862259	26.1432506887052	2.51751906113018	120315.096418733	3570.57087906407	363	957840.7	184690.47	814.53	688.19	8.5	7.4	20.4	8.8	7.2	19	13.5	10.5	13.2	3.6	0.6	13.8	22.9	29.2	24.8	48.8	23.7	49.6
1	G09	3	BRCA1	NM_007298	sample	4.16526610644258	26.436974789916	2.84741743154942	167254.238095238	1425.28698745358	7.80952380952381	24.4509803921569	2.47977660592707	114438.960784314	3431.48259864048	357	955090.4	170138.8	845.03	642.25	10.6	6.2	21.8	8.7	5.6	22.7	15.1	10.4	16.8	3.1	1.4	17.1	23	26.9	25.8	40.3	26.1	42
1	G10	1	ASXL1	NM_015338	sample	6.55813953488372	52.0135658914729	6.12327565849756	371757.965116279	2417.65166778085	8.75581395348837	29.5096899224806	2.78795519752586	167235.156976744	4224.70624110963	516	1628503.2	210261.46	1561.85	811.61	20	9.3	11.6	21.9	10.5	8.7	20.3	14.3	10.7	8.5	2.5	11	40.1	31	40.5	40.1	40.1	42.2
1	G10	2	ASXL1	NM_015338	sample	5.85880077369439	39.9922630560928	4.2318015656423	261622.477756286	1916.98878902674	7.0541586073501	21.2630560928433	2.27033826177536	108495.655705996	3609.21322648166	517	1384451.9	177530.88	1234.94	663.86	17.6	3.9	20.5	16.8	3.7	18.8	20.1	8.7	16.1	4.6	1	16.4	35.2	20.1	35.4	35.4	35.6	36.8
1	G10	3	ASXL1	NM_015338	sample	4.80228136882129	41.8707224334601	4.76160369090276	311336.608365019	2096.27421669588	6.76235741444867	19.3346007604563	2.03793533789637	102673.792775665	3596.71670777184	526	1463432.6	189100.9	1383.76	718.54	18.1	5.9	17.9	18.6	7	14.8	19.8	7.4	19.8	8.4	2.3	20.9	31.4	21.1	31.7	27.6	31.2	32.5
1	G11	1	ASXL2	NM_018263	sample	6.20891364902507	49.6392757660167	5.16767317770204	335385.668523677	2239.51178278925	6.08774373259053	18.0125348189415	2.41662329527253	97220.725626741	3769.36183737989	718	1611887.9	196974.25	1507.34	743.85	21.2	7.1	16.3	22	6.8	13.6	21.4	8.1	17.1	8.2	2.2	19.1	36.1	17.8	38.2	27.4	38.3	29.9
1	G11	2	ASXL2	NM_018263	sample	6.55380200860832	51.3170731707317	4.2324466806701	336505.890961263	2162.17248403101	5.95695839311334	17.1707317073171	2.22091713097187	90578.4404591105	3547.4917955764	697	1688149.2	195229.08	1466.13	719.1	23.2	7.6	15.2	22.1	6.7	13.1	21.1	8	19.2	8.2	2.2	19.9	37.2	16.8	37.2	28	37	30.7
1	G11	3	ASXL2	NM_018263	sample	5.97209302325581	48.6062015503876	4.29307817406101	339304.344186047	2184.24278630413	5.28372093023256	14.4868217054264	1.92497892738317	76252.1178294574	3423.97850013534	645	1816938.6	205113.9	1532.74	756.52	24	8.1	10.2	21.9	8.1	9	20.8	6.4	22.3	9.5	3.1	22.6	36.7	14.1	34.1	20.8	34.9	23.9
1	G12	1	TP53BP1	NM_005657	sample	6.78214285714286	49.0785714285714	5.02767125998136	324619.105357143	2285.76879146283	8.46964285714286	27.0678571428571	2.53667745679758	150935.226785714	4102.78485123101	560	1601945.6	218246.88	1451.3	826.39	20.5	9.3	13	19.1	8.2	9.3	17.7	11.1	13.6	5.5	2.7	15	41.6	30.4	41.6	38.4	40.5	40.7
1	G12	2	TP53BP1	NM_005657	sample	6.63685152057245	43.2898032200358	3.92751393145778	269510.461538462	2136.58281515296	6.57602862254025	20.8032200357782	2.20455823940495	113771.427549195	3680.54410612646	559	1497241	199010.99	1302.27	756.71	18.2	7.3	12.3	17.4	6.8	12.2	19.5	10.7	19	5.7	2.7	19.3	42	21.6	40.1	33.1	39.9	36.7
1	G12	3	TP53BP1	NM_005657	sample	6.6421568627451	47.4052287581699	4.62632668643764	308017.821895425	2325.31667643775	6.79901960784314	19.2303921568627	2.14800550637484	104903.514705882	3857.55774536021	612	1595244.9	196442.3	1451.91	735.6	21.1	7.2	15.8	20.4	8.2	13.9	21.6	6.2	16.5	8	2.8	16.8	42.6	20.9	41.5	28.9	41	34.8
1	G13	1	FAT1	NM_005245	sample	5.57945425361156	31.2937399678973	2.99369442061541	176449.967897271	1571.08269357384	6.65489566613162	19.3868378812199	2.3885385775526	89005.9903691814	3552.5464154764	623	1122558.5	170496.44	984.29	654.94	11.9	3.5	22	11.9	3.5	21.7	12.7	9	11.9	3.5	0.5	13.5	30.5	18.8	31.6	29.2	29.9	28.9
1	G13	2	FAT1	NM_005245	sample	5.10648148148148	39.7114197530864	3.78642682758131	288238.74537037	1763.45746132478	6.70987654320988	19.6867283950617	2.36843733332895	93444.8472222222	3703.71275860072	648	1358591.3	182691.76	1190.77	685.86	15.4	4.8	15.1	14.7	5.4	11.9	16.4	9	10.6	7.3	1.5	10.8	29.5	18.4	29.6	35.6	29	36.4
1	G13	3	FAT1	NM_005245	sample	5.77560240963855	37.4668674698795	3.53071099209083	223576.572289157	1731.58607294238	4.76506024096386	12.605421686747	1.94681063206175	56588.8539156627	3176.2045623002	664	1333611.6	168176.1	1150.4	621.71	17.3	2.4	16.6	15.7	3.9	18.2	17.6	6.5	20.2	4.8	0.2	21.4	31.3	10.2	33.1	18.1	32.1	21.2
1	G14	1	BAP1	NM_004656	sample	5.79107142857143	51.2339285714286	4.86603145851639	373536.991071429	2207.95783676468	7.26428571428571	23.0178571428571	2.40760138077303	128279.819642857	4062.57378017934	560	1647673.9	219964.31	1476.59	826.97	17.7	10	12.1	19.1	11.1	8.9	20	11.6	12.7	8.4	2.1	13.6	34.1	23.6	35.7	28.7	35.4	31.4
1	G14	2	BAP1	NM_004656	sample	5.11647727272727	45.7159090909091	4.84857104858895	320980.221590909	1957.50889341057	5.92045454545455	19.3522727272727	2.27793018964384	106612.626420455	3610.93511257344	704	1462627.4	194421.78	1354.54	730.66	17.9	8.8	15.6	18.3	7.5	12.8	20.2	9.9	20.9	8.1	2.3	21.3	32.2	17.3	32.2	28.4	32.2	31.8
1	G14	3	BAP1	NM_004656	sample	6.49571183533448	55.3138936535163	6.61215816806208	385085.825042882	2419.47501203505	7.86277873070326	26.3859348198971	2.69265795899042	149741.740994854	4038.63762539225	583	1682062.4	213500.8	1598.89	813.2	21.3	8.2	9.9	22.5	8.6	6.9	25.2	11.3	14.1	10.6	3.1	15.1	38.4	26.4	40.1	35.7	40	41.2
1	G15	1	ZNF516	NM_014643	sample	5.77949709864603	45.8742746615087	4.32255982167735	319858.558994197	2017.74852325022	8.07543520309478	25.5454545454545	2.5766871150406	140084.35589942	4156.95358078298	517	1471948	238483.78	1353.7	901.69	18.2	12.8	9.5	17	14.9	6.4	17.4	12	11.4	7.7	3.3	11.6	33.1	25.9	33.3	38.5	32.7	40.4
1	G15	2	ZNF516	NM_014643	sample	5.65952890792291	38.9507494646681	3.73442128025965	257177.625267666	1782.56327219791	6.62312633832976	18.1541755888651	2.04126382350378	92627.3661670236	3707.12120715319	467	1390392.2	232810.38	1196.27	865.72	16.7	13.3	7.5	15.8	12.6	5.1	19.7	4.7	16.7	5.4	2.1	17.1	28.3	18.6	28.7	34	27.6	37.3
1	G15	3	ZNF516	NM_014643	sample	6.252	48.938	5.90629611311046	353019.184	2448.39965707408	9.254	31.02	2.82571293054425	178792.762	4415.38667011736	500	1648194.4	243791.4	1534.18	932.13	18.6	12	5.6	18.6	14.4	3.6	21.6	12.8	9.4	9.6	3.2	9.8	39.6	34.4	39	43	39.2	49.4
1	G16	1	GRIN2A	NM_000833	sample	6.78494623655914	48.7060931899642	4.36870977951024	306245.311827957	2190.49327318143	8.1505376344086	25.3279569892473	2.49058886134178	141578.474910394	3948.69617557691	558	1638177	207146.63	1467.06	779.52	21.5	7.3	17	21.5	9	15.1	19.5	10.9	16.5	7	3	17.7	38	29.2	39.4	38.7	39.6	41.4
1	G16	2	GRIN2A	NM_000833	sample	6.79289026275116	48.2071097372488	5.254947910292	300892.27511592	2218.08344623206	7.09273570324575	21.4064914992272	2.37221203703195	115641.29675425	3948.37402400354	647	1557358.3	208853.29	1474.56	801.41	21.5	10.8	13	22.3	10.4	9.4	23.5	9.1	16.1	7.9	2.6	17.5	38.5	22.7	41.6	37.4	41.9	42.2
1	G16	3	GRIN2A	NM_000833	sample	6.67820069204152	44.4602076124567	4.79448280401811	271491.897923875	2191.32308182327	7.50173010380623	24.9083044982699	2.5688619257918	138176.429065744	3801.73585265989	578	1488918.1	201048.9	1428.92	765.39	20.2	9.7	17.8	21.8	9.2	14.2	26.6	11.6	19	6.4	2.2	20.1	37.5	27.3	42.7	34.8	42.4	39.6
1	G17	1	RF	NA	Neutral	6.77054794520548	60.7328767123288	5.62147608185511	435312.393835616	2509.14598592029	7.40924657534247	20.3767123287671	2.44071138491439	110448.989726027	4226.08755380599	584	1904952.8	224273.37	1685.96	845.32	22.6	12.3	8.7	22.9	11.3	6.2	20	8.2	12	10.3	2.1	12	42.3	22.3	40.9	33	40.6	36.5
1	G17	2	RF	NA	Neutral	5.71565495207668	52.5127795527157	5.00315106271295	373887.1485623	2141.91630419669	4.70766773162939	12.3306709265176	1.69968416647416	66975.2779552716	3324.60018533962	626	1749513	206364.46	1523.45	771.99	21.2	8.6	9.3	20.9	10.1	8.5	21.1	6.2	27.2	9.6	1.9	27.3	34	11.8	33.5	18.8	33.9	22.4
1	G17	3	RF	NA	Neutral	7.02015503875969	55.5333333333333	4.91038384301588	356218.105426357	2370.48986114729	6.76124031007752	20.1364341085271	2.28318358379136	111219.026356589	4012.12331970094	645	1887348.7	215776.9	1624.14	793.38	26.5	7.3	9.9	25.6	7.4	9.1	23.7	7.6	16	8.1	1.9	16.4	41.4	21.9	40.2	29.6	39.8	35.2
1	G18	1	RF	NA	Neutral	7.07989690721649	54.6327319587629	4.94947286918978	353266.297680412	2403.15210974453	4.95103092783505	14.5128865979381	1.74813087166879	82074.3054123711	3213.31687643878	776	1860597.6	201875.68	1620.42	750.89	24.4	6.6	11.5	23.6	7.3	10.6	21.5	6.7	32.1	8.2	1.7	32.6	42.9	16.9	44.7	20.7	43.8	23.6
1	G18	2	RF	NA	Neutral	6.46376811594203	52.8276972624799	4.75048508376721	343228.619967794	2264.11106234998	6.20933977455717	17.719806763285	1.97563504921297	95414.9436392915	3705.07451595334	621	1737264	214363.74	1511.89	813.83	22.5	8.1	9.5	22.2	9	10.1	22.4	6.8	19.5	7.1	1.8	20	41.9	19.8	39.3	30	39.1	32.2
1	G18	3	RF	NA	Neutral	7.05508474576271	61.0868644067797	6.79976778177364	441598.586864407	2608.73210999402	7.00423728813559	19.2542372881356	2.14698665051165	104375.629237288	3963.99475423416	472	1902773	230164.9	1809.75	859.97	26.1	12.7	8.9	26.5	12.3	6.6	26.7	7	15	11.9	2.3	15.7	42.8	21.8	43.2	28	43.2	33.5
1	G19	1	RF	NA	Neutral	6.10602094240838	53.446335078534	5.54191510177257	365403.82591623	2280.63974267818	5.96204188481675	15.9620418848168	1.92987367455215	82353.25	3592.17538880278	764	1751357.7	215737.63	1576.34	801.04	22.6	8.4	10.2	22	8.2	9.8	20.3	6	19.5	8.4	1.4	20.7	37.8	17.9	37.3	21.9	37.7	25
1	G19	2	RF	NA	Neutral	6.77996965098634	49.3535660091047	4.77489253646757	310581.056145675	2350.47655750377	5.29286798179059	13.7298937784522	1.78556712726054	68525.0091047041	3364.33560797472	659	1710127.1	198260.75	1563.52	737.26	22.8	8.2	12.3	24	7.7	12.4	24.7	4.7	22.2	8	0.8	23.1	40.5	15.6	41.1	24.3	41.7	26.6
1	G19	3	RF	NA	Neutral	6.67243867243867	52.1414141414141	5.666692845948	348452.998556999	2444.08029148101	5.44155844155844	15.1500721500722	2.01078123115354	84195.5396825397	3607.66147095573	693	1805148.9	204820.6	1642.73	766.86	24.1	7.4	11.3	24	8.4	10.2	22.1	5.5	19.2	8.7	2.5	19.3	43	14.6	41.8	20.2	41.8	24
1	G20	1	RF	NA	Neutral	6.34134615384615	48.838141025641	5.04621046094618	325686.238782051	2345.39443094034	5.54487179487179	16.7676282051282	1.96237641626456	89590.9823717949	3402.28073199132	624	1639088.9	201420.95	1519.95	768.58	20.7	7.4	13.1	21	7.1	11.5	20.7	7.7	25.3	8.8	2.7	25.8	39.1	18.3	39.9	22	40.2	25.3
1	G20	2	RF	NA	Neutral	6.47177419354839	58.2110215053763	6.8255046970395	394338.510752688	2498.38450532259	5.37634408602151	15.6559139784946	2.14694649217249	88392.3454301075	3623.80462905194	744	1879718.2	202426.08	1729.05	758.39	25.8	6.2	9.4	25.8	6.6	9.4	25.4	7.5	19.4	9.9	2.4	19.8	41	15.1	41.7	23.3	41.9	26.1
1	G20	3	RF	NA	Neutral	6.89203778677463	55.8272604588394	6.17280992189583	372518.170040486	2471.60498512762	5.06072874493927	13.1484480431849	1.64315605008108	70219.7813765182	3320.65323659126	741	1897838	205924.7	1682.38	767.36	24	7.8	12.3	24.8	8	10.9	24.3	4.3	25.5	10.4	1.5	25.9	41.4	13.5	43	16.2	42.8	22.1
1	G21	1	RF	NA	Neutral	6.7111801242236	58.2080745341615	6.64650543296537	394574.569875776	2390.21083364478	4.91614906832298	13.3586956521739	2.30870289870953	75302.1645962733	3600.13569455999	644	1829810.7	208809.22	1611.79	761.2	22.7	7.8	14.3	22.7	7.6	14	21.7	6.2	20	8.7	1.6	21	38.8	13.7	41	16.6	40.5	18.6
1	G21	2	RF	NA	Neutral	6.38346883468835	54.8292682926829	5.39105152545368	367828.827913279	2409.54703810401	4.5650406504065	12.4227642276423	1.64953047032111	68939.4525745257	3164.28956941176	738	1799017.9	209994.33	1627.18	776.63	25.1	9.2	10.8	23.2	8.3	9.3	25.5	5.1	31.6	9.2	1.6	32.7	40.1	12.5	40.2	21	39.7	25.6
1	G21	3	RF	NA	Neutral	6.01345291479821	51.1763826606876	5.52591934815392	340753.665171898	2283.55902466518	5.94319880418535	16.2152466367713	2.00338065619398	89484.067264574	3626.61143922789	669	1636233	196376.9	1566.93	743.43	21.8	8.5	15.7	23.8	7.8	13.9	25.1	6.4	20.5	8.1	3.3	22.3	37.7	18.5	38.4	24.1	38.6	28.7
1	G22	1	RF	NA	Neutral	7.1990171990172	64.0405405405405	6.99598747451448	404935.656019656	2640.20971939211	4.04668304668305	11.5724815724816	1.67699612756786	64868.1105651106	3081.80174806642	814	2003155.1	184687.82	1873.54	706.28	32.4	4.4	18.3	33.3	6	18.1	28.4	5.4	32.1	8.6	2.3	32.9	45.8	10.6	47.1	13.9	47.3	16.3
1	G22	2	RF	NA	Neutral	5.56656017039404	56.3535676251331	6.81194248775788	372390.729499468	2391.61980154132	3.57082002129925	10.2683706070288	1.36093257124649	56761.2342917998	2480.14313100675	939	1836952.8	159934.62	1715.55	619.62	29.4	5.9	29.8	29.9	6.3	29.8	27.7	4.5	44.3	9.9	1.6	44.4	38.3	9.9	39.8	14.3	40.6	17.3
1	G22	3	RF	NA	Neutral	6.39367088607595	47.473417721519	4.35067092652921	299321.198734177	2143.30743376289	4.64683544303797	12.0253164556962	1.70551276894984	60224.9341772152	3236.15020990784	790	1653095.3	184189.7	1463.7	688.95	22.7	4.6	13.9	22.7	5.2	14.6	21.4	5.1	23.3	7	0.6	23.7	38.5	11.9	38.6	14.6	38.1	19.1
1	H03	1	CHEK1	NA	Positive	6.47881355932203	63.9279661016949	6.65568198893147	461357.29661017	2564.36314216716	7.86016949152542	28.9152542372881	3.03697222222986	155487.351694915	3812.699670107	236	1831340.4	269791.39	1624.24	1009.56	21.6	23.3	12.7	23.7	19.9	9.7	25	17.8	16.9	12.3	2.1	17.8	47.5	25.8	48.7	42.4	45.3	44.9
1	H03	2	CHEK1	NA	Positive	6.28807947019868	68.705298013245	6.38545905647177	482843.225165563	2469.88360463046	8.21854304635762	28.4039735099338	2.91384158473495	135162.665562914	3669.39084150234	302	1929849.7	229246.51	1623.66	854.41	23.5	17.5	14.6	24.5	15.2	10.6	30.1	18.2	13.9	13.2	2	14.2	40.4	25.8	42.4	49.7	41.7	51
1	H03	3	CHEK1	NA	Positive	6.59386973180077	62.6704980842912	6.13653807380248	430281.310344828	2506.25823387109	7.57088122605364	23.3831417624521	2.36056281397643	112868.536398467	3424.08725650527	261	1740335.6	232217	1565.78	885.62	23	14.9	17.2	21.8	14.9	14.2	28.4	11.9	19.5	12.6	2.7	21.1	47.9	25.7	49	37.5	48.3	39.1
1	H04	1	CHEK1	NA	Positive	6.64705882352941	67.9592760180995	9.50895627812298	504937.882352941	2837.61483285989	10.1764705882353	38.4705882352941	2.9803985322883	212215.049773756	4077.99083059988	221	1897510.5	275519.99	1835.94	1019.26	22.2	20.8	12.2	24	22.2	9.5	25.3	19.5	14	15.4	5.4	14.9	47.1	38	50.2	52.5	46.2	52
1	H04	2	CHEK1	NA	Positive	7.5024154589372	73.7971014492754	7.08403666941213	505466.289855072	2515.79083000393	9.16908212560386	35.4057971014493	3.01351185635115	192945.434782609	4091.76256162703	207	1941723.8	264309.13	1733.09	1059.11	27.1	27.5	14	27.5	23.7	10.6	33.3	18.4	14.5	12.6	5.3	15	45.9	33.3	50.7	54.1	48.8	56
1	H04	3	CHEK1	NA	Positive	6.91489361702128	84.3617021276596	10.6258579131857	667804.978723404	3161.81246368896	8.62411347517731	31.2056737588652	2.99679776359853	183621.542553191	4284.72121589614	282	2275882	293407.2	2106.81	1122.25	28.4	26.2	9.6	30.9	28.4	5.7	33.7	16.7	13.8	19.9	9.2	14.2	49.3	29.4	53.2	44.7	51.8	52.8
1	H05	1	CHEK1	NA	Positive	7.36585365853659	93.3373983739837	9.6760431458481	691557.516260163	3274.23022793883	9.13008130081301	33.3739837398374	3.43918848576448	188224.585365854	4276.19153493986	246	2295569.1	290517.76	2191.9	1122.77	30.1	26	7.7	34.1	28.5	5.7	35.4	17.9	11.8	17.9	5.7	12.2	53.3	33.7	54.5	50	52.8	49.2
1	H05	2	CHEK1	NA	Positive	5.97967479674797	71.5975609756098	9.25184416465652	520234.601626016	2685.0241452947	8.10975609756098	27.8048780487805	2.88734147488339	139879.837398374	3714.89805005964	246	1843366.4	249046.77	1675.93	890.16	21.1	19.9	15.9	25.2	16.7	13	32.9	13.4	16.7	14.6	2	17.5	48	29.3	49.6	49.6	45.5	49.6
1	H05	3	CHEK1	NA	Positive	6.11788617886179	66.2439024390244	8.23243605148943	449692.597560976	2435.01928809245	6.89837398373984	21.0609756097561	2.38980140984502	104732.085365854	3704.91211169935	246	1709655.1	246120.7	1599.07	959.6	23.2	22	14.2	22.4	21.5	9.8	30.5	11	16.7	10.6	1.6	17.9	44.7	23.2	49.6	34.6	46.7	37.4
1	H06	1	CHEK1	NA	Positive	6.82558139534884	74.7054263565891	10.1757688523454	508499.562015504	2916.88684633863	8.53488372093023	30.2713178294574	2.76215402647263	167844.748062016	4152.0014264799	258	2001224.1	279656.6	1860.27	1042.83	26.7	22.9	12.8	29.8	22.1	9.3	28.3	15.9	14.7	12.4	5	15.5	51.9	28.3	56.6	43.4	52.7	46.5
1	H06	2	CHEK1	NA	Positive	6.26666666666667	77.8904761904762	8.57268565854516	562246.119047619	2884.16877951188	8.67142857142857	31.6238095238095	2.98079638589483	183108.666666667	3924.32506279862	210	2009955.6	281846.84	1927.5	1059.03	28.6	30.5	14.3	29	28.1	12.4	32.9	17.6	19	15.2	5.2	19.5	45.2	29.5	49	52.4	47.1	55.2
1	H06	3	CHEK1	NA	Positive	7.47878787878788	95.3030303030303	11.4110642580213	712172.333333333	3236.08994712617	9.04848484848485	36.6727272727273	3.34977164718925	219749.175757576	4214.11172339652	165	2414011.5	275093.4	2192.84	1023.04	29.1	23.6	10.9	32.1	22.4	8.5	38.2	22.4	16.4	18.8	7.3	16.4	53.9	36.4	58.2	48.5	57	53.3
1	H07	1	CHEK1	NA	Positive	6.41121495327103	79.9439252336449	11.6302990218418	625652.817757009	2946.41473761612	8.83177570093458	31.6588785046729	3.04791807296288	175297.626168224	3870.52249730225	214	1965931.1	267883.36	1839	982.83	24.8	20.6	14.5	25.2	19.2	11.2	28.5	15	13.6	16.4	4.2	14	47.2	30.8	53.7	46.7	52.8	45.8
1	H07	2	CHEK1	NA	Positive	6.10144927536232	65.9057971014493	7.5527597094625	489107.213768116	2581.20934337122	8.11231884057971	26.4492753623188	2.84731293760011	131464.677536232	3838.17743124418	276	1799069.8	252518.35	1638.57	963.13	21.4	20.7	11.6	22.5	17.4	9.1	27.2	12	12.3	15.2	2.5	12.7	45.3	27.2	47.1	48.9	44.6	48.9
1	H07	3	CHEK1	NA	Positive	5.90443686006826	62.457337883959	8.49366938638602	438879.641638225	2748.99503424598	8.83617747440273	33.679180887372	3.26072164155185	173856.692832765	3890.13108636985	293	1650426.8	240117.4	1703.39	937.99	21.5	18.8	15	25.3	20.1	10.6	31.7	19.5	14.3	14	3.4	15.7	47.4	32.8	53.9	54.3	50.5	56
1	H08	1	CHEK1	NA	Positive	7.45054945054945	84.3003663003663	10.046919352784	574738.186813187	3009.23071826629	9.3956043956044	34.9157509157509	2.89025163129981	198782.871794872	4046.48363846826	273	2184730.6	279104.15	2033.48	1039.93	32.2	24.5	12.5	33.7	26.4	9.5	33	17.6	17.9	14.7	5.9	18.3	50.9	33.7	54.9	49.5	51.3	50.9
1	H08	2	CHEK1	NA	Positive	6.72881355932203	79.843220338983	11.6092645049757	565762.118644068	2852.72325938939	9.24152542372881	34.2330508474576	3.30633708092824	180549.059322034	4217.27768334604	236	2025257.7	296388.67	1847.28	1096.26	26.3	30.1	12.7	29.7	29.2	8.9	32.2	17.4	12.7	16.9	2.1	14	47.9	32.6	53	58.1	50.4	62.3
1	H08	3	CHEK1	NA	Positive	6.2827868852459	74.655737704918	10.2472151652393	573737.43442623	2779.74342159779	8.27868852459016	28.8196721311475	2.70479814063017	150111.213114754	3655.27196248629	244	1978424.2	250003.8	1807.32	915.3	23.4	20.1	16.8	26.2	17.2	13.9	27	15.2	18.9	18	3.3	20.1	44.3	29.1	50	44.3	49.2	48
1	H09	1	NOTCH2	NM_024408	sample	5.44463373083475	37.8500851788756	3.77394418415321	245902.405451448	1898.27089142071	6.42930153321976	19.0119250425894	2.20723846660686	99572.8994889267	3708.39902712491	587	1373912.9	184407.72	1258.17	680.27	16.4	3.9	17	16	4.1	17.9	13.8	8.3	17.2	4.8	1.5	17.7	33.6	18.7	33.6	27.4	33.6	30.2
1	H09	2	NOTCH2	NM_024408	sample	6.89024390243902	54.1881533101045	4.8957996423175	370614.8728223	2347.84550354355	8.2404181184669	25.9651567944251	2.45636462528443	148535.526132404	4173.69958443065	574	1749839.4	206660.35	1600.19	789.98	24.2	9.6	9.9	23.9	10.1	9.6	22.6	8.9	14.6	9.1	3.1	14.8	42	30	41.1	45.1	42.2	49.1
1	H09	3	NOTCH2	NM_024408	sample	5.90725126475548	45.4637436762226	5.29916599713029	289727.543001686	2137.49968462671	7.09612141652614	20.9139966273187	2.24363681521205	113153.177065767	3887.73286143355	593	1497767.8	187244.1	1412.57	720.33	20.4	5.4	16.7	20.2	7.1	12	21.2	9.9	14.2	6.9	2	14.2	35.6	22.6	36.8	29	36.3	35.2
1	H10	1	FANCM	NM_020937	sample	4.81834215167549	29.1640211640212	3.68160474527938	182422.513227513	1534.41356930935	6.18871252204586	18.1640211640212	2.25046029884282	88961.7389770723	3704.39350822441	567	1148232.1	196230.95	1001.48	719.77	11.3	6.3	13.4	9.3	5.1	13.2	9	7.8	12.9	3.7	0.4	13.4	28.9	15.3	28.9	24.9	27.9	27.5
1	H10	2	FANCM	NM_020937	sample	4.49389416553596	29.4803256445047	3.81119222037142	175136.666214383	1648.21749592762	4.67435549525102	13.1153324287653	1.75951056178741	67075.2795115332	2878.47554118811	737	1140227.7	164381.73	1057.19	626.02	11.1	3.3	18.3	12.3	2.8	18	14.7	5.7	29.6	3.9	0.8	30.3	30.8	13.2	31.2	21.3	31.2	22.5
1	H10	3	FANCM	NM_020937	sample	4.75040783034258	29.252854812398	3.11037425856876	182122.040783034	1646.86311869093	5.20554649265905	14.9119086460033	2.01629518122104	73610.0097879282	3306.50094410697	613	1197923.9	165259.8	1064.53	619.05	13.1	2.8	18.9	12.6	3.1	19.9	14.5	7.7	21.5	4.2	1.5	22.2	29.7	13.2	28.4	21.4	27.6	24.1
1	H11	1	RASA1	NM_022650	sample	6.0546528803545	48.9084194977843	5.63128265951479	306546.156573117	2191.18773348616	5.47562776957164	15.97341211226	2.00078091681692	83168.2304283604	3194.81300031717	677	1664406	199240.67	1570.03	781.44	24.1	6.5	15.4	23.9	7.1	15.1	21	8.6	29.2	6.8	1.3	30	37.1	17.1	38.4	23.6	38.3	25
1	H11	2	RASA1	NM_022650	sample	6.79447852760736	56.5766871165644	5.96868752618026	366296.348159509	2495.91279309921	7.21779141104294	22.8941717791411	2.28443164866691	128307.463190184	3788.50006093686	652	1778759.2	217597.77	1691.19	843.44	25.6	11.5	13	27.5	11.7	9.8	29.3	9.8	20.7	10.1	2.9	21	39	23.5	43.4	35.3	43.1	38.3
1	H11	3	RASA1	NM_022650	sample	5.13964686998395	44.7110754414125	5.05082414824487	293990.627608347	2014.74616497601	4.89887640449438	13.577849117175	1.90374211127416	72864.0048154093	3210.5128616061	623	1598543.7	202683.4	1482.28	781.9	22.5	11.1	14.9	21.7	10	11.9	20.9	6.6	29.1	8	1.6	29.4	31.6	13.2	34.2	16.9	34	23.1
1	H12	1	KDM5C	NM_004187	sample	5.7593984962406	50.6165413533835	5.43920496356994	344024.218045113	2238.50485175711	5.15187969924812	15.6676691729323	1.88716042383099	93266.4661654135	3358.72393281771	665	1706875.1	183883.94	1559.76	693.73	22.9	4.2	18.6	23	4.8	20.5	21.2	7.2	29.2	8	2.7	29.9	36.4	15.5	36.5	20.9	36.4	24.8
1	H12	2	KDM5C	NM_004187	sample	6.98846153846154	60.0057692307692	5.52816688188599	390997.969230769	2400.97044084587	7.54038461538462	20.3115384615385	2.05717690230798	106738.205769231	3899.97619731567	520	1841396.9	190935.9	1690.15	715.27	24.2	5.8	12.3	24.8	4.4	10.6	25	6.9	13.8	8.7	0.8	14.8	41.7	24.8	41	33.3	41.3	38.7
1	H12	3	KDM5C	NM_004187	sample	5.9214501510574	47.0302114803625	4.23058586046187	328957.318731118	2240.80205567276	5.93353474320242	15.797583081571	1.91496052645662	86100.3851963746	3670.49501349145	662	1647237.4	183506.4	1524.14	698.28	19.8	4.4	13.3	19.8	5.4	12.5	19.5	6	21.3	9.2	2	21.8	38.7	18	37	23.4	37.6	29.8
1	H13	1	FAS	NA	sample	5.35393258426966	38.5299625468165	3.48226112537399	249388.27340824	1817.7464009366	5.91011235955056	17.0449438202247	2.17918123526281	87940.2059925094	3709.3798229495	534	1372678.7	232640.16	1195.33	875.73	15	11	10.9	12.9	10.7	8.6	14	7.5	17.6	5.2	1.5	18	33.7	17.4	31.3	24.3	30.5	27
1	H13	2	FAS	NA	sample	6.23230769230769	45.4630769230769	4.39652888926362	312381.656923077	2099.86471491363	6.49538461538462	19.3984615384615	2.22246543451628	105999.132307692	3975.4383953006	650	1520243.2	233385.15	1376.46	883.33	17.8	13.8	11.5	17.4	14.8	9.8	19.4	8.6	15.2	7.1	1.7	15.5	37.4	17.5	37.2	34.2	37.2	37.5
1	H13	3	FAS	NA	sample	5.54054054054054	41.3733108108108	3.68863115681949	271205.797297297	2022.5325416481	6.60472972972973	19.0219594594595	2.10842724873727	100143.535472973	3718.28167407638	592	1447522.5	215786.8	1327.97	816.3	17.2	9.3	10.6	17.1	10.5	7.9	19.6	7.6	16.4	6.2	1.9	17.1	36.8	20.8	33.8	26.9	33.8	31.8
1	H14	1	PTPRC	NR_052021	sample	7.87	53.8442857142857	5.09963829868509	332334.948571429	2426.94308217921	6.68	18.6185714285714	2.09304107584454	96275.1271428571	3843.21875486655	700	1803136.4	196632.65	1583.25	726.17	24	5.1	12.3	22.6	6.1	11.1	21.1	7	16.3	7.7	1.6	16.6	45	21.6	46.4	25.7	45.6	29.9
1	H14	2	PTPRC	NR_052021	sample	6.5536231884058	44.8	4.00344386801129	278729.511594203	2118.25112365078	5.77536231884058	14.8188405797101	1.81410312398207	73767.7971014493	3499.81531799056	690	1607875.4	193238.56	1388.35	720.63	20.3	6.2	10.7	18.4	5.7	9.9	21	5.2	19.6	6.4	0.7	20	39.1	15.9	38.6	26.4	38.3	29
1	H14	3	PTPRC	NR_052021	sample	6.75712143928036	45.4767616191904	4.50973271276689	288418.688155922	2209.1208623992	6.57571214392804	19.5772113943029	2.22361290290523	108782.5982009	3871.77605767092	667	1554292.1	215099.8	1416.43	807.45	18	8.4	9.1	17.7	9.4	7	21.1	8.1	16.9	6.4	2.7	17.2	39.3	19.3	38.7	27.3	38.7	32.1
1	H15	1	PTPRU	NM_133178	sample	7.23820754716981	60.0165094339623	5.37156033155088	383432.516509434	2337.85162766626	9.07547169811321	30.0778301886792	2.91824788425109	165973.160377358	4322.06118910541	424	1734669.4	235499.81	1574.99	883.29	22.9	11.3	8.7	23.8	13.2	9.7	22.9	13.2	8.5	8	2.6	9.4	40.3	32.5	40.8	45.8	40.3	47.4
1	H15	2	PTPRU	NM_133178	sample	7.49206349206349	63.4702380952381	5.76560513250676	432669.581349206	2495.52019743484	7.52579365079365	25.2460317460317	2.59172074133242	142546.255952381	4062.57133334537	504	1870680.5	220166.24	1663.27	831.07	26.6	13.3	12.3	25.6	12.3	9.5	28.2	12.1	15.5	9.9	4	15.9	42.1	25.8	42.9	43.1	41.9	47.4
1	H15	3	PTPRU	NM_133178	sample	7.30308529945554	58.5045372050817	5.4058519419743	392474.212341198	2515.02477836104	6.98548094373866	21.7713248638838	2.40164770597772	115992.096188748	3659.99355025962	551	1816190.5	187707	1646.53	696.47	25.4	5.3	17.2	24	5.6	16.9	28.3	9.4	18	9.4	1.8	18.5	44.8	22.9	44.8	31.6	44.6	37.2
1	H16	1	FUBP1	NM_003902	sample	6.89452332657201	42.5578093306288	4.43334987114803	265825.397565923	2178.19759217929	9.2657200811359	31.8356997971602	2.78685654892509	186632.454361055	4349.13955724779	493	1489618.8	234592.77	1360.11	885.4	17	11.4	9.9	17.4	11.8	9.1	15.8	15.2	12.8	6.5	2.6	13.6	41.8	34.7	42.8	44.4	41.8	46.5
1	H16	2	FUBP1	NM_003902	sample	6.77035490605428	41.3173277661795	3.55151104082094	241646.88308977	1990.79694964466	8.75365344467641	28.5031315240083	2.51840585953441	164486.208768267	4379.80824711641	479	1393137.7	236554.38	1268.73	891.28	17.1	12.7	6.9	15.2	14.8	5.6	18.6	12.5	11.1	5.2	2.1	11.7	40.3	33	39	43	38.6	47.6
1	H16	3	FUBP1	NM_003902	sample	5.72635135135135	42.7567567567568	4.31151250619331	303805.559121622	2103.37820674308	7.18581081081081	23.152027027027	2.35207407537071	134154.880067568	4003.64660049062	592	1466954	214480.9	1403.12	824.92	17.4	10.1	12.5	18.2	12.2	9.5	19.3	11	18.4	7.8	3.7	19.4	37.3	25.7	37	32.1	36.5	37
1	H17	1	CHEK1	NA	Positive	6.67391304347826	66.7347826086957	7.32651929316089	453031.873913043	2474.5076890909	8.81739130434783	29.9913043478261	2.66725444529236	151091.417391304	3744.17581862778	230	1856713.6	240968.15	1653.68	909.52	23.5	15.2	11.7	24.8	14.8	10.4	24.3	13	14.3	11.7	2.2	16.5	42.6	32.6	43.5	42.6	42.6	45.2
1	H17	2	CHEK1	NA	Positive	5.90188679245283	67.2754716981132	7.8638777094015	486928.716981132	2632.85576960208	9.65660377358491	35.1094339622641	3.0831104346048	199551.245283019	4173.38340365736	265	1848425.1	281821.76	1594.84	1001.44	21.9	24.2	12.1	21.9	21.1	10.6	30.6	18.1	14.3	13.2	6.4	14.7	44.9	35.5	49.8	60	46	62.6
1	H17	3	CHEK1	NA	Positive	6.37974683544304	65.5189873417721	8.0053645760559	460062.151898734	2605.53235441715	8.05485232067511	28.7130801687764	2.84585694749161	149507.223628692	3718.10216288473	237	1821208.9	252604.4	1675.97	958.44	24.9	23.2	13.9	26.2	21.1	11	30.4	15.2	17.7	14.8	2.5	18.1	44.3	29.1	47.7	43.9	45.6	45.1
1	H18	1	CHEK1	NA	Positive	6.39183673469388	75.6612244897959	9.17729240567149	595026.167346939	2877.15439173926	10.2612244897959	39.1591836734694	3.01579930737745	227640.930612245	4188.59901493975	245	2052441.7	278743.92	1818.7	1029.29	22.4	25.3	14.7	22.9	25.3	11.4	28.2	19.2	16.3	15.1	5.7	16.7	46.1	40.4	50.6	55.1	47.3	57.1
1	H18	2	CHEK1	NA	Positive	5.8080229226361	60.3925501432665	7.69684046641038	420559.70773639	2501.36589267243	7.78223495702006	27.3065902578797	2.82084899642649	149952.461318052	4026.35188950874	349	1669160.7	251811.82	1567.44	954.24	21.8	21.5	14	23.8	22.3	11.2	27.2	12	13.2	12	3.7	14.3	42.7	24.6	44.7	47	43.6	48.4
1	H18	3	CHEK1	NA	Positive	8.20502092050209	93.3765690376569	9.76227741937894	687716.887029289	3386.50266660936	8.86610878661088	35.2594142259414	3.44356452239003	205212.309623431	4348.74350334218	239	2492541.4	269129.4	2220.09	1006.81	34.7	25.9	14.2	36.4	24.3	8.8	39.3	20.9	12.1	18.8	7.5	13	52.3	31.8	58.2	45.2	56.1	51.5
1	H19	1	CHEK1	NA	Positive	5.5990990990991	60.6576576576577	8.44495324964578	446713.391891892	2367.24729404504	8.32882882882883	27.3198198198198	2.50829000814807	143390.648648649	3677.58018188762	222	1699178.4	277010.9	1513.79	1111.1	21.2	20.7	17.6	20.7	19.8	14.4	25.2	13.1	19.4	12.2	3.6	20.3	39.2	27.5	45.9	42.3	41	43.2
1	H19	2	CHEK1	NA	Positive	5.13414634146341	62.9186991869919	7.07609312752882	474654.475609756	2493.0082442873	8.42276422764228	30.7357723577236	2.76623323025182	161853.113821138	3721.31520886383	246	1727630.8	247377.24	1559.81	923.35	19.9	22.4	20.7	21.5	20.3	15.9	28.9	17.9	19.5	13.4	2	20.7	38.2	31.7	42.3	50.4	39.8	53.3
1	H19	3	CHEK1	NA	Positive	5.68634686346863	70.3874538745388	7.6447763382707	546145.568265683	2646.45170582054	8.55350553505535	30.5830258302583	2.74796238911255	168017.697416974	3730.36972902777	271	1942121.6	254784.8	1737.31	933.32	23.2	22.9	19.2	25.1	21.8	15.5	27.3	17.7	20.7	16.2	4.8	21.4	39.5	28.8	42.4	43.9	40.2	47.6
1	H20	1	CHEK1	NA	Positive	6.22181818181818	68.3745454545455	11.5539188047356	483247.189090909	2910.10263058766	8.28	30.9309090909091	3.47189436610082	175305.250909091	4164.83869199642	275	1849964.5	260170.8	1861.45	1019.57	26.2	22.5	16.7	31.3	21.5	9.8	33.1	20.4	13.1	14.5	5.8	15.3	40.7	28.4	50.2	47.3	47.3	49.8
1	H20	2	CHEK1	NA	Positive	5.75965665236051	60.2103004291845	6.4519293113723	450156.266094421	2419.8822978341	8.70815450643777	31.5665236051502	2.99677678202788	172896.995708155	4124.99031034368	233	1803377.7	273039.82	1633.91	1017.55	22.3	27	12.4	24.5	24.9	9.4	30	20.6	14.6	12.9	3.9	15.5	38.6	30.5	40.8	48.5	38.6	53.2
1	H20	3	CHEK1	NA	Positive	7.20710059171598	78.3195266272189	10.6211251413489	547978.023668639	2923.19608960061	10.5147928994083	39.9289940828402	3.11223724482242	222500.313609467	4156.71210043899	169	2005389.5	279381	1847.01	1010.15	26	30.8	16.6	27.2	26	13.6	34.3	23.7	13.6	15.4	3	15.4	51.5	38.5	59.2	54.4	56.8	56.8
1	H21	1	CHEK1	NA	Positive	7.27814569536424	73.1092715231788	9.03269484167344	512345.417218543	2927.52766222158	7.97682119205298	27.8079470198675	3.02581622380422	150350.17218543	3780.91448255593	302	1971596.5	230707.09	1887.2	870.79	26.8	15.6	19.5	28.8	14.6	15.6	29.1	14.6	16.6	11.9	3	18.2	51	27.8	57.3	45.4	54.3	45
1	H21	2	CHEK1	NA	Positive	6.07046979865772	56.1711409395973	6.278612818837	347657.463087248	2264.48407112939	6.53355704697987	19.5469798657718	2.25033194558018	92288.9496644295	3359.23625186975	298	1620272.6	212448.1	1483.7	802.84	22.1	14.4	18.8	24.5	14.8	13.4	28.5	8.7	19.1	8.1	0.7	19.8	39.3	20.5	42.3	35.2	40.6	34.2
1	H21	3	CHEK1	NA	Positive	6.11683848797251	67.3230240549828	9.59815596262043	507208.58419244	2717.53877306954	7.97250859106529	30.6185567010309	2.90812613223595	170440.058419244	3661.18389508421	291	1782235	234415.7	1688.33	898.83	21.3	20.3	22	24.7	18.6	13.4	30.2	20.3	21.3	15.8	4.8	21.6	38.8	28.5	44	44.3	41.6	47.1
1	H22	1	CHEK1	NA	Positive	6.16245487364621	61.9602888086643	7.84470299797173	428240.422382672	2398.38750392662	8.70036101083032	31.3935018050542	2.94423776358766	177240.953068592	3938.67147847143	277	1681635.9	253119.25	1537.59	953.22	21.7	17.7	19.1	22.4	17.7	15.2	23.1	18.4	15.9	9.4	3.6	18.4	43	31	47.7	43.7	45.1	45.5
1	H22	2	CHEK1	NA	Positive	3.22670807453416	40.8198757763975	6.7151859303687	328924.931677019	1638.71967602637	4.40372670807453	16.2701863354037	1.57459946234875	93152.9223602484	2150.05587556203	322	1091972.3	144729.03	1063.7	546.51	13.4	14.3	55.3	14.9	12.1	51.9	18	9	54.7	8.7	3.4	55.3	23.6	16.1	27.3	26.4	26.7	26.7
1	H22	3	CHEK1	NA	Positive	6.38127090301003	61.819397993311	7.73788553876567	439796.247491639	2563.83360677291	8.17056856187291	26.8494983277592	2.61703596091521	134774.08361204	3642.99199722792	299	1778530	232216	1591.55	858.58	22.4	13.7	16.4	23.7	14	13.7	29.4	11.7	19.4	12	2.7	20.1	41.1	28.8	44.1	41.5	42.5	46.5
1	I03	1	RPA32	NA	Positive	7.56763925729443	65.6472148541114	6.08920845788516	428084.230769231	2321.66086238111	6.94164456233422	19.9071618037135	2.32823327551647	90936.9230769231	3564.74727492137	377	1814523.2	217819.47	1479.82	790.71	20.2	8.8	13.3	20.4	7.7	10.6	20.7	9.5	14.6	8.8	0.5	15.6	44	18.8	47.5	34.2	43.8	32.4
1	I03	2	RPA32	NA	Positive	8.43401759530792	62.9354838709677	7.00064687081627	413083.275659824	2499.98469902031	6.97653958944282	21.4721407624633	2.64431955181895	109080.023460411	3814.12496059669	341	1778467.1	240643.04	1505.49	868.72	22	12.6	10	19.9	10.9	5.9	27.3	10.9	10	9.4	2.6	10.3	47.8	19.4	50.7	38.4	49.3	38.1
1	I03	3	RPA32	NA	Positive	7.00260416666667	61.4453125	6.88798107734165	424065.763020833	2372.44253095951	6.07291666666667	17.09375	2.06314107011814	84542.4973958333	3340.29171072933	384	1841835.4	218943.3	1563.73	808.5	21.1	9.1	13.5	20.8	10.4	11.2	24.5	7.3	21.1	9.9	2.6	22.4	47.1	19.8	47.4	25.3	45.6	28.4
1	I04	1	RPA32	NA	Positive	9.30056179775281	76.7808988764045	7.54708544796842	519873.66011236	2909.01606251229	7.03651685393258	20.873595505618	2.32415799977382	108707.876404494	3768.55724856106	356	2225814.1	246026.21	1883.69	882.84	28.9	17.7	9.6	27	15.2	7.3	25.3	9.8	14	12.9	2.2	15.4	55.3	19.7	56.2	31.5	53.4	32.3
1	I04	2	RPA32	NA	Positive	7.47619047619048	78.5650793650794	9.05680395554886	586932.00952381	2809.14892433676	7.80952380952381	26.5269841269841	2.67453835380557	140247.152380952	3878.96896907655	315	2088156.3	225550.5	1910.57	861.28	25.7	13.7	13	26.3	13.3	8.3	32.1	13.3	13.3	14.3	2.9	14.9	46.7	25.1	51.4	41.6	49.2	44.4
1	I04	3	RPA32	NA	Positive	7.52058823529412	61.1823529411765	6.667837266005	405947.067647059	2458.941327627	6.86470588235294	20.1441176470588	2.44870619091222	98217.1117647059	3779.4794335604	340	1748420.1	226914	1550.04	829.83	22.1	13.8	13.8	20.9	11.8	10.6	27.1	8.5	12.9	10.3	2.4	13.2	47.4	21.2	52.1	31.8	49.1	35.6
1	I05	1	RPA32	NA	Positive	8.58312020460358	76.843989769821	7.60552566219534	529484.501278772	2758.59739948611	7.19181585677749	21.2404092071611	2.35866688375383	108754.708439898	3748.30026946923	391	2193772.8	229240.76	1797.01	823	26.6	12	10	24.8	7.9	7.4	23	8.7	12.5	11.8	3.1	13	52.7	20.7	54.2	31.2	50.6	29.4
1	I05	2	RPA32	NA	Positive	8.05376344086022	60.9333333333333	5.78052376409033	398449.490322581	2448.3788075066	6.23225806451613	17.1827956989247	2.33286820678601	79640.176344086	3476.03393880759	465	1811965	198716.76	1520.05	734.33	22.8	9.5	15.1	20	7.1	14.2	26.2	8.8	14.6	9.9	1.1	15.5	47.1	17.2	49.7	32	48.8	34.6
1	I05	3	RPA32	NA	Positive	8.18108651911469	69.2273641851107	8.23122811863295	480008.207243461	2685.01490301831	5.67605633802817	16.0321931589537	2.17896076559703	80234.6680080483	3546.10544306216	497	1957323.3	207609.4	1637.97	759.17	24.9	9.9	14.1	23.3	8.5	13.9	31.2	6.2	15.7	10.5	2.8	16.9	48.5	14.1	53.3	22.3	52.1	24.5
1	I06	1	RPA32	NA	Positive	8.07272727272727	79.2649350649351	8.29929854912237	560869.415584416	2802.84820176774	7.80779220779221	25.3116883116883	2.73651496425134	132566.332467532	4096.44277590513	385	2235885.8	234854.84	1822.73	857.64	27.8	13.2	8.6	23.6	9.9	7	24.7	10.6	8.3	13	2.9	8.3	50.1	22.6	52.2	35.3	50.4	36.1
1	I06	2	RPA32	NA	Positive	7.88735177865613	75.096837944664	8.04160306230425	513619.102766798	2730.09557609326	5.95256916996047	16.0731225296443	2.10548345337699	74323.8656126482	3483.79812313168	506	2105512.8	216689.63	1798.11	779.77	26.5	11.7	14.2	28.1	10.1	9.9	31	5.9	14.4	12.8	1.2	15.2	49.6	14	51.8	27.9	50.6	26.7
1	I06	3	RPA32	NA	Positive	8.69631901840491	73.5368098159509	8.60036164460831	487877.288343558	2663.23012154215	7.94478527607362	25.2699386503067	2.70568984388696	126695.438650307	3859.58818897247	326	2023469	221247.2	1691.28	825.19	26.7	9.8	12.9	23.6	12.3	11	28.8	12.9	11	11.7	2.1	11.3	50.9	24.5	53.1	39	51.5	40.2
1	I07	1	RPA32	NA	Positive	7.79573170731707	70.1676829268293	7.71139116297261	489524.103658537	2619.2259155644	7.78658536585366	25.7865853658537	2.62825621847584	137897.655487805	3944.21353394115	328	1950205.1	231608.17	1622.68	845.29	22.6	16.2	11.9	21	12.5	9.8	25.3	13.4	11.9	10.1	3	12.8	48.2	23.8	52.7	37.2	50	38.7
1	I07	2	RPA32	NA	Positive	7.76880222841226	69.908077994429	7.06445791808004	484533.027855153	2612.73296494515	8.55988857938719	27.3203342618384	2.64715149085186	144228.573816156	4021.17977431416	359	2051709.5	229214.96	1695.23	833.79	27	14.5	10.9	23.7	13.9	8.9	28.1	11.4	10.3	12	3.3	11.4	46	29	47.4	46	47.9	47.6
1	I07	3	RPA32	NA	Positive	9.03484320557491	66.0836236933798	5.71019527906537	389220.320557491	2316.68052813584	8.67595818815331	27.0487804878049	2.58113269508941	131948.034843206	3783.44226613472	287	1931048.6	250309.3	1439.49	877.98	26.8	17.4	11.8	22.3	13.2	8	28.6	8.7	13.6	8.4	2.8	14.6	49.1	28.6	51.2	39	49.5	42.9
1	I08	1	RPA32	NA	Positive	7.69329073482428	65.2492012779553	6.97863462277588	442445.405750799	2459.56556631678	8.14696485623003	25.7859424920128	2.49499134860228	137564.504792332	3847.30422704226	313	1886574.5	263533.67	1585.5	972.45	23	18.5	13.1	22.4	19.2	10.5	21.7	11.2	14.4	8.6	3.2	17.6	46.3	26.5	48.6	37.7	46.6	39.3
1	I08	2	RPA32	NA	Positive	8.80952380952381	79.1333333333333	7.9807871699316	530984.380952381	2817.41182122548	7.96428571428571	26.3857142857143	2.82869846421733	147851.361904762	3839.50437844233	420	2167646.9	223314.4	1820.54	799.7	27.6	14.5	15.2	26.4	11.2	14.8	32.6	9.8	13.3	11.9	3.8	15.7	50.2	27.4	52.9	42.1	51.9	43.8
1	I08	3	RPA32	NA	Positive	8.97553516819572	80.0550458715596	8.92227760815693	546956.345565749	2911.18985619475	7.11926605504587	21.8073394495413	2.4368425575389	119096.048929664	3780.03281111165	327	2227133.5	239962.6	1918.92	926.9	28.1	18	13.5	28.1	15.3	8.9	31.8	8	17.1	14.4	4.6	17.7	51.7	21.4	55.4	29.4	53.8	35.2
1	I09	1	ARHGAP35	NM_004491	sample	6.66095890410959	48.9708904109589	4.86180538983957	309641.385273973	2352.25964224199	7.67294520547945	25.0616438356164	2.43885771215542	142553.253424658	4015.87053076606	584	1588194.1	208063.28	1516.3	794.86	20.7	7	14.2	21.7	8.2	12.2	19.7	12.3	14.9	6.5	2.9	16.4	41.6	27.6	41.4	36.1	41.4	39.6
1	I09	2	ARHGAP35	NM_004491	sample	6.50680272108844	42.0969387755102	4.75170787015406	262220.942176871	2208.71830379144	7.37925170068027	22.1938775510204	2.34946547438473	120132.19047619	4069.32537274035	588	1482681.6	214592.2	1367.35	815.5	17.7	7.5	9.9	17.2	7.7	7.1	19.2	9.2	12.9	6.5	2.2	13.1	42	24.1	41.8	38.9	41.8	41.3
1	I09	3	ARHGAP35	NM_004491	sample	5.96981891348089	45.7243460764588	4.2824757764262	308959.120724346	2134.60330916455	7.57142857142857	23.9657947686117	2.26884131815954	135989.32193159	3849.45738758135	497	1543292.6	208061.9	1470.8	798.97	18.9	11.1	19.1	20.5	12.3	16.9	22.1	11.5	20.1	7.2	2.8	20.3	36.6	26	37.2	34.2	37.6	39
1	I10	1	AHNAK	NM_024060	sample	4.382096069869	27.292576419214	3.26049734433446	158116.602620087	1375.89285585025	7.4235807860262	24.6397379912664	2.46874623682434	128624.829694323	3588.15022153269	458	1056524.5	169384.79	935.44	624.68	11.8	5	21.8	10.9	3.7	22.1	12.2	10.5	15.9	3.3	2.6	16.8	25.8	24.2	26.6	30.8	25.5	31.7
1	I10	2	AHNAK	NM_024060	sample	5.44909090909091	29.0309090909091	3.05695273195145	170648.776363636	1555.45687881607	7.38	21.6090909090909	2.38563729537864	112178.392727273	3701.84576043124	550	1160509.1	169010.68	984.23	611.4	13.6	4.2	18.5	11.1	2.9	21.8	14.7	8.2	13.5	4	2.4	13.8	30.2	23.3	30.2	37.8	29.1	38.7
1	I10	3	AHNAK	NM_024060	sample	5.26624737945493	24.3396226415094	1.99403040062352	125373.385744235	1311.97252988547	6.37106918238994	16.7547169811321	2.04271358174755	81428.4381551363	3502.08106214856	477	1130437.2	176982.2	925.26	632.94	14	4.8	17.4	10.1	3.6	16.8	9.9	4.6	15.1	2.3	0.8	15.7	27	19.1	28.1	24.7	27.5	28.5
1	I11	1	SH2B3	NM_005475	sample	5.2015625	32.71875	2.82130259576242	195077.9984375	1656.35238118423	6.2	18.209375	2.05708062814793	94897.2296875	3487.24260520662	640	1326631.4	186844.05	1100.38	667.15	14.1	5.8	20.6	13.9	4.7	20.9	12.5	7.7	22.3	3.9	1.4	23.1	30	19.7	30.3	27.8	29.5	29.5
1	I11	2	SH2B3	NM_005475	sample	4.94117647058824	28.1281045751634	2.49681266545272	160206.100653595	1603.00429277393	5.16732026143791	14.0980392156863	1.93486333471564	70338.3281045752	3463.1400128405	765	1247837.1	175363.54	1055.42	638.55	13.3	2.9	17.3	11.8	2.9	16.1	13.1	5.5	18.6	3.7	0.9	18.8	30.3	11.9	29.2	24.1	29.5	26.1
1	I11	3	SH2B3	NM_005475	sample	5.40102389078498	35.7798634812287	3.07100984484449	235759.300341297	1778.74083039808	5.84641638225256	16.0051194539249	2.03015085238725	84324.590443686	3593.81881471558	586	1448053.3	187307.6	1231.85	682.21	17.6	5.3	16.7	15.4	4.1	17.4	14.7	5.8	20.1	5.3	2	20.6	31.1	15.4	30.4	22.9	30.9	28
1	I12	1	MSH2	NM_000251	sample	6.84538152610442	66.3694779116466	6.54601405671241	460164.504016064	2576.96271246688	10.5823293172691	40.5963855421687	3.21977091316937	253403.552208835	4632.52661688883	498	1956292	241750.29	1795.16	917.13	27.3	14.5	11.2	29.1	15.9	7.6	25.7	19.7	12	10.8	8.4	12.4	40.2	40.4	42.6	53.8	42	54.8
1	I12	2	MSH2	NM_000251	sample	6.69420035149385	62.2706502636204	6.6350174914373	407458.198594025	2594.97570441839	6.69244288224956	20.8435852372583	2.21282621742821	122962.843585237	3839.42914280756	569	1938182.9	222192.85	1833.89	863.22	28.6	12	12.3	30.8	13.7	9.3	29.5	9	19	10.7	3.5	19.3	41.1	22.5	43.8	34.3	43.8	36.6
1	I12	3	MSH2	NM_000251	sample	7.31965811965812	72.5059829059829	7.82619882257596	498042.276923077	2869.56870288092	6.74017094017094	21.9589743589744	2.5243776048293	135695.258119658	4115.99605155581	585	2174413.2	233032.2	2031.63	895.39	31.8	13.8	10.6	34	13.7	8.2	33.2	10.4	17.8	13.7	3.6	18.1	46	19.7	48.4	29.6	48.5	34.7
1	I13	1	NOTCH1	NM_017617	sample	5.82078313253012	48.1942771084337	5.54112468959664	333119.530120482	2239.50338272647	6.70783132530121	19.1234939759036	2.39880153536799	98592.4969879518	3892.01062033785	664	1628155.8	191885.99	1542.31	736.73	19.4	4.8	14.5	21.1	5.7	12.2	18.7	8.1	11.3	8.1	1.5	12.2	36.1	19.4	37	27.7	36.7	29.7
1	I13	2	NOTCH1	NM_017617	sample	5.06069802731411	38.8179059180577	4.70936242614435	266602.766312595	2036.66242963236	5.85280728376328	17.8801213960546	2.35213753660494	96349.2033383915	3672.92359803552	659	1359862.3	192093.49	1316.39	735.45	16.1	5.8	13.5	16.5	6.2	13.1	19.1	11.4	17.6	8.6	2.1	17.9	33.8	16.8	34.3	29.9	34	31.4
1	I13	3	NOTCH1	NM_017617	sample	5.71639344262295	49.5737704918033	6.05193649596643	345541.952459016	2275.96894367405	7.22786885245902	20.8803278688525	2.44460840951428	108481.980327869	3956.21960111442	610	1607966.3	179174.1	1503.79	676.35	19	3.8	17.2	20.5	3.9	14.9	22	7.7	10.7	10.3	2	11.5	35.7	23.3	37.5	30	37	37.4
1	I14	1	RAD51	NM_133487	sample	4.25428571428571	22.4885714285714	2.84023474152354	128334.785714286	1317.00622812546	7.99142857142857	25.4828571428571	2.63782784953808	122445.794285714	3786.81844570895	350	902522.1	220757.32	741.71	819.68	7.4	10.6	11.1	6.9	10.6	9.7	10	12.6	13.4	2.6	0.9	13.7	21.7	26	24.9	42.3	22.3	42.3
1	I14	2	RAD51	NM_133487	sample	3.05	18.8138888888889	2.23328844106852	114221.469444444	1193.48367335358	7.41666666666667	23.8138888888889	2.79932879878237	109774.588888889	3730.79410324811	360	767035	215310.27	697.37	806.69	6.4	9.4	12.8	7.2	10.8	10	15.8	12.5	10.8	3.1	1.9	11.4	20.6	21.7	21.9	45.6	19.2	48.1
1	I14	3	RAD51	NM_133487	sample	3.21594684385382	20.641196013289	2.98268690934401	134213.943521595	1266.95993643641	7.88372093023256	24.3953488372093	2.5337972683252	117143.026578073	3795.94823700453	301	849823.7	226537.9	709.53	807.13	9.3	12	11.3	8	8.3	8.6	15.3	9.6	10.6	3.3	1.7	11	16.6	25.9	22.9	36.5	19.9	41.9
1	I15	1	ZFHX4	NM_024721	sample	3.64795918367347	25.6428571428571	4.25141502409859	166072.525510204	1434.13911599334	6.64795918367347	21.5561224489796	2.73460753135538	106090.244897959	3702.69009639755	392	936069.6	216604.11	904.83	811.57	8.4	8.9	14.3	10.5	9.2	11.5	15.1	12.8	13.8	3.3	2.8	15.1	22.7	17.1	28.6	31.4	25.5	30.6
1	I15	2	ZFHX4	NM_024721	sample	5.43666169895678	30.7198211624441	3.32582545492357	183029.612518629	1822.41314304696	5.36512667660209	15.1728763040238	1.97221809430863	78321.564828614	3421.2264272961	671	1161996.1	169051.37	1118.78	631.22	13.1	4.3	18.5	12.8	4	17.4	17	7	19.1	4.9	0.9	19.5	31.9	15.1	33.2	25.5	32.8	27.4
1	I15	3	ZFHX4	NM_024721	sample	5.44444444444444	30.9742063492063	4.10935448504153	176794.817460317	1630.6520093705	7.46626984126984	22.3769841269841	2.42390777107202	112210.168650794	3689.4254612186	504	1088527.4	165505.8	983.15	612.05	13.5	4.8	23.2	12.3	4.2	23	16.1	8.9	14.5	4	2.2	15.3	28.2	23.6	31.2	33.9	29.8	37.5
1	I16	1	KMT2C	NM_170606	sample	5.88888888888889	43.3551912568306	5.36979153539673	294520.362477231	2101.53657185924	8.68852459016393	29.0018214936248	2.65235735785041	162775.97996357	4146.80327596519	549	1459631.8	202992.7	1379.04	771.87	17.7	6.9	14.6	18.9	7.1	12.8	16.6	11.8	11.1	6.7	1.8	11.8	36.2	31.5	36.8	39.5	35.5	41.2
1	I16	2	KMT2C	NM_170606	sample	6.31517509727626	44.6945525291829	4.10766985521623	270779.920233463	2073.36154355474	7.23735408560311	23.8151750972763	2.4582374391103	134672.470817121	3839.36231548058	514	1471857.8	202084.6	1322.64	750.69	17.5	8.2	14.4	18.3	7.6	12.1	20	11.5	17.3	5.6	2.9	17.3	40.5	23.3	38.1	35.8	37.9	39.1
1	I16	3	KMT2C	NM_170606	sample	4.971875	37.1609375	4.49671882642729	256434.2828125	1915.13330446269	6.221875	19.5875	2.16494789667904	112076.54375	3557.01354929553	640	1332788.5	204298.5	1265.75	782.36	15.5	8.1	15.6	15.5	9.4	12.2	18.6	9.1	20.6	6.6	2.7	21.6	30.6	19.7	32	25.5	31.1	28.9
1	I17	1	RPA32	NA	Positive	7.48679245283019	67.6905660377358	9.97703284600368	487616.279245283	2623.89510646931	7.86792452830189	26.3433962264151	2.51342186327785	143087.852830189	3795.86694873921	265	2004237.1	259239.78	1712.47	991.89	21.5	19.2	12.1	23.8	18.1	8.3	24.9	9.1	17	13.6	2.6	18.1	47.2	25.7	50.2	33.6	49.4	35.1
1	I17	2	RPA32	NA	Positive	6.98314606741573	57.1769662921348	5.09653150979443	372936.573033708	2061.78105489539	6.88202247191011	19.4662921348315	2.26588102604452	94275.8061797753	3768.39130185656	356	1686832.8	259605.78	1333.33	926.05	18.3	17.7	11.2	18	14	7.9	20.2	6.5	15.4	7.6	3.4	15.4	41	20.2	41.3	37.9	40.2	40.2
1	I17	3	RPA32	NA	Positive	8.16138328530259	64.7291066282421	6.62384886744532	444540.09221902	2649.26034857768	7.52161383285303	23.1527377521614	2.55410421077262	125621.634005764	3776.57321092152	347	1782583.4	214742.4	1656.79	792.43	21.3	13.3	17.3	21.3	12.4	12.1	30.8	9.2	15	13	3.5	17	49.9	22.8	56.2	34.6	54.5	37.5
1	I18	1	RPA32	NA	Positive	7.90936555891239	69.0574018126888	6.22048841859652	482076.395770393	2536.89852652299	8.73716012084592	29.1933534743202	2.91669097575085	159742.111782477	4088.08723865974	331	1982241.1	238396.78	1669.68	882.72	23.6	16.3	13.6	21.5	15.1	9.4	23.6	14.8	12.1	10.3	3.3	13.6	46.2	33.5	47.1	43.8	46.5	45.9
1	I18	2	RPA32	NA	Positive	8.98989898989899	70.2954545454545	6.54496078639753	458753.684343434	2559.17598458738	8.66414141414141	26.8636363636364	2.50695608295795	144273.638888889	4009.02910774029	396	2007244.3	254387.52	1603.27	919.64	26	17.4	10.1	23	15.2	7.1	26.5	9.3	11.9	10.9	3.8	13.1	49.5	31.1	52.3	46.5	51.3	49.2
1	I18	3	RPA32	NA	Positive	8.41312741312741	74.8494208494209	9.28095985964368	499393.548262548	2681.03233466558	8.75675675675676	30.6679536679537	2.94233564438049	160288.714285714	4010.74891825668	259	2004267.8	264611.6	1692.32	1005.71	25.1	22.4	9.3	23.9	17.8	7.7	30.9	12.7	11.2	12.4	3.1	11.6	51	33.6	53.3	44	52.5	47.9
1	I19	1	RPA32	NA	Positive	8.62352941176471	75.8517647058824	8.68821056073645	549186.376470588	2759.94641173975	7.93411764705882	26.2752941176471	2.49655098987323	145133.468235294	3957.40799806926	425	2120263	256609.25	1785.04	942.96	25.2	18.4	12.9	23.3	17.9	10.6	23.3	12.5	16.5	12.2	4.2	16.9	48	26.1	52.7	38.1	51.1	40.5
1	I19	2	RPA32	NA	Positive	8.32692307692308	73.1620879120879	7.42834970046029	534451.321428571	2634.88182285763	8.93956043956044	32.2554945054945	3.05742849857909	184211.637362637	4290.88085047098	364	2162857.2	269507.47	1726.25	1010.92	22.8	22.8	7.4	20.9	23.1	4.1	26.6	16.2	9.9	12.1	4.7	11	48.4	29.9	50.5	54.9	48.9	57.7
1	I19	3	RPA32	NA	Positive	8.53501400560224	77.6386554621849	9.48937385629031	536849.411764706	2890.13797910454	9.78711484593838	32.3165266106443	2.73911505904382	176254.050420168	4269.48676370183	357	2106615.6	265265.8	1909.91	990.59	28.6	21.6	9.2	28.6	21	7.3	33.9	12.3	9.2	13.2	3.9	10.1	54.1	34.5	56.9	45.4	55.5	49.9
1	I20	1	RPA32	NA	Positive	7.97964376590331	72.2748091603053	7.87153168723661	500503.236641221	2737.84325739507	7.81679389312977	24.089058524173	2.55434872755419	131471.312977099	4089.68899510976	393	2020729.3	251651.5	1764.35	934.58	24.7	16	13.7	22.9	15.5	10.9	24.4	11.2	13.2	11.7	4.6	13.5	52.2	25.7	53.4	35.6	50.4	38.4
1	I20	2	RPA32	NA	Positive	8.30027548209366	73.564738292011	9.98098373325656	516615.14600551	2849.76943046987	8.55371900826446	26.0110192837466	2.61208369662463	144477.719008264	4148.57682613731	363	2002183.7	265207.37	1806.44	956.76	22.9	19.6	10.2	25.1	18.2	7.4	29.5	8.3	10.5	12.9	4.7	11.3	50.7	26.4	54.5	43.8	54	47.1
1	I20	3	RPA32	NA	Positive	9.10047846889952	76.7607655502392	7.70184759710256	523574.301435407	2894.11929103952	6.90430622009569	21.4760765550239	2.26110690378262	119334.33492823	3876.25039764658	418	2173380.3	244785.3	1906.33	879.28	27.8	16	11.5	28	15.3	9.1	30.6	8.1	15.3	12.2	4.3	15.8	54.1	20.1	55.3	29.9	54.3	33.7
1	I21	1	RPA32	NA	Positive	9.09615384615385	71.6057692307692	6.25953349313231	494861.598557692	2717.27444349642	8.62019230769231	25.4903846153846	2.44473697569361	130023.286057692	4012.98373565127	416	2093758.9	258677.37	1714.91	928.35	23.6	17.1	10.8	21.6	17.3	8.9	23.3	7	12	10.6	4.6	13.2	56.7	32	57.5	42.8	55.8	46.4
1	I21	2	RPA32	NA	Positive	8.80321285140562	66.1184738955823	7.15550472534032	417953.120481928	2508.25044497082	5.83132530120482	15.8333333333333	2.01764051735816	74973.8714859438	3356.93775411444	498	1973560.3	225055.67	1607.97	815.47	24.7	12.7	13.9	21.9	11.8	12.2	26.3	5.4	19.1	10.4	2	19.7	48.6	15.1	53.2	26.3	52.2	28.3
1	I21	3	RPA32	NA	Positive	8.02546296296296	62.2175925925926	8.55889425251649	412950.284722222	2626.65807964412	6.96990740740741	23.6736111111111	2.80571352495613	129957.696759259	3755.12490760287	432	1810669.7	224447.5	1637.78	892.48	22.5	13.9	17.4	23.8	13	11.8	27.5	10.2	16.2	9.7	3.5	17.4	48.1	20.6	53	32.9	52.1	36.6
1	I22	1	RPA32	NA	Positive	9.00230414746544	84.4032258064516	10.6797640707096	641426.652073733	3152.80728847864	8.35483870967742	28.5391705069124	2.73083460711744	164957.198156682	4130.65834392041	434	2375175.5	243852	2046.43	876.12	28.1	18.4	12.4	27.4	12	11.1	28.1	12	11.8	15.7	5.3	12.4	54.6	26.3	58.1	39.2	57.4	40.3
1	I22	2	RPA32	NA	Positive	7.88261851015801	57.979683972912	6.63610599789343	387374.557562077	2530.91400291001	7.29345372460497	22.4830699774266	2.45554563571239	111930.550790068	3603.56798114753	443	1772727.4	234763.39	1557.65	876.25	20.5	14.9	16	21	13.1	12.9	28.2	12.4	16.7	8.6	2	17.8	48.1	23	52.6	38.1	51.5	39.5
1	I22	3	RPA32	NA	Positive	9.19759036144578	81.5879518072289	8.48209315524215	553384.732530121	2926.05755916106	6.98313253012048	22.4819277108434	2.34136524027766	116960.486746988	3716.92388051254	415	2219555.6	225882.1	1896.4	813.97	26.7	14.5	12.3	27	10.6	10.4	31.8	8.4	16.6	14.9	2.7	17.1	57.3	23.1	59	32	57.8	35.7
1	J03	1	ATR	NA	Positive	8.02409638554217	89.2349397590361	9.41214353402036	604705.108433735	3211.95402968241	5.40361445783133	15.1847389558233	2.20168481945207	80899.5863453815	3665.17270582961	498	2437176.5	207631.75	2291.42	871.84	39	6.8	12.9	40.6	8.4	11.2	36.9	8.2	16.7	14.3	1.2	17.3	50.2	13.3	52.2	21.1	52.2	22.5
1	J03	2	ATR	NA	Positive	7.76939655172414	74.4806034482759	7.3396945879535	447777.605603448	2783.97199231507	4.70689655172414	14.1379310344828	2.07411061037931	72248.5	3153.40158279233	464	2143349.3	184609.5	1949.46	698.85	37.5	4.3	14.9	37.3	6	15.5	35.8	7.8	24.4	8.2	1.1	25	50.4	10.8	51.1	23.3	51.1	23.9
1	J03	3	ATR	NA	Positive	8.19960861056751	89.454011741683	9.96907752690792	546240.201565558	3283.76540555763	5.53033268101761	15.8845401174168	2.25927554250386	81187.5557729941	3624.88773249229	511	2372912.1	203724.2	2357.9	791.9	42.5	7.6	12.9	46	10.6	12.1	46.4	10	17.4	11.4	0.6	19.2	55.6	15.7	58.9	22.1	59.1	27
1	J04	1	ATR	NA	Positive	7.47757847533632	96.9058295964126	11.0053725904659	697984.038116592	3429.07429125458	8.10313901345291	26.3318385650224	2.63606311625734	151044.024663677	4328.15659356707	446	2566777.9	247324.57	2494.19	961.96	39.9	14.1	9	40.6	18.8	7.2	39	13.7	11.9	18.2	5.2	12.3	52.9	28.3	54.5	40.6	54.3	41.3
1	J04	2	ATR	NA	Positive	8.24296675191816	101.74168797954	11.4393486295233	685192.319693095	3412.60409991202	7.82097186700767	25.7877237851662	2.40701012600859	148016.135549872	4038.62582826963	391	2661546.4	234040.04	2435.7	877.42	42.5	15.6	10.5	42.7	14.8	9.5	44	10.2	16.9	17.6	4.6	17.9	52.9	27.1	55.8	40.9	56.3	43.5
1	J04	3	ATR	NA	Positive	8.63991323210412	88.0195227765727	9.08263427421941	550920.193058568	3261.05521331015	6.59652928416486	22.0151843817787	2.43833847209565	122338.349240781	3726.76508195788	461	2424055.6	211976.8	2312.34	820.99	43.2	11.1	15	44.3	13	12.1	41.6	10.6	20.4	13.7	3.7	21.7	55.3	20.8	57.5	32.3	57.5	36
1	J05	1	ATR	NA	Positive	7.99324324324324	90.6942567567568	9.1954073207287	595275.959459459	3221.04530295503	6.27871621621622	18.3597972972973	2.34637947707563	95263.1199324324	3705.87305957623	592	2427791	204426.68	2288.17	783.58	39.2	6.6	11.7	41.7	8.4	9.5	37	8.6	14.7	11.7	1.9	15.4	52.9	18.1	54.9	25.7	54.6	26.5
1	J05	2	ATR	NA	Positive	7.60714285714286	91.5136054421769	9.74052716744407	618119.309523809	3260.66352332243	5.94897959183673	17.8673469387755	2.37373941819876	96335.1649659864	3751.27235320773	588	2459644.3	195582.9	2299.93	747.25	40.8	6.6	13.1	41.5	8.2	11.2	41.3	8	17.5	16.8	2.4	18	50.7	17.5	51.5	31.6	51.5	34.9
1	J05	3	ATR	NA	Positive	9.10082644628099	94.2876033057851	9.72651351018493	588599.669421488	3428.83163774772	5.52231404958678	14.9057851239669	2.00350418178255	77977.9801652892	3636.04713512644	605	2665517.7	203696.1	2451.67	758.86	47.9	7.3	10.7	48.4	7.9	10.2	45.1	6	17.7	12.9	1.8	18.7	57.9	15	59.8	20.7	60.3	24.6
1	J06	1	ATR	NA	Positive	8.15725806451613	95.9959677419355	10.1446727606297	641529.441532258	3270.35092631603	7.46975806451613	24.5766129032258	2.69548877150357	136973.594758065	4082.8235785855	496	2492953.8	228813.47	2291.07	871.31	40.7	10.9	9.9	40.7	13.3	5.8	39.7	12.3	12.7	13.3	2.8	12.9	52.2	23.8	53.6	36.1	53.6	37.9
1	J06	2	ATR	NA	Positive	8.32801418439716	95.8617021276596	10.2106870897961	604154.044326241	3371.02869344467	4.74822695035461	11.863475177305	1.67969672294272	61609.9503546099	3286.42345993576	564	2628424.5	190835.09	2451.46	721.29	45.9	5.5	12.2	47.2	5.9	10.8	46.3	5.7	25	13.7	0.7	25.4	56	11.9	57.6	18.8	58.3	22
1	J06	3	ATR	NA	Positive	8.13572542901716	88.1513260530421	8.67083439929271	558877.237129485	3240.36448155017	5.40717628705148	15.8939157566303	2.00133539579159	84733.0592823713	3436.30884101647	641	2437099.5	193021.5	2287.6	745.39	40.9	7	17.3	43.1	8.9	15.6	42.3	7.3	22.8	13.4	2	23.1	53	15.9	55.1	21.4	55.5	27.8
1	J07	1	ATR	NA	Positive	8.14732965009208	77.3333333333333	8.21094118685088	458166.627992634	3054.29609513266	5.6316758747698	15.878453038674	1.99565644779601	82564.3720073665	3534.95858824599	543	2316478.6	207253.66	2180.97	784.46	41.8	7.6	11	42.9	9.8	11.8	34.3	7.9	21.9	6.8	1.1	22.1	53.6	15.5	54.9	23	55.2	25
1	J07	2	ATR	NA	Positive	7.1652719665272	72.4602510460251	7.19976900892864	448266.236401674	2727.63369820374	5.37866108786611	16.592050209205	2.03551763549258	91602.7740585774	3375.53189751947	478	2107660.1	202635.44	1939.37	797.94	34.7	9.8	16.9	35.6	11.9	11.9	33.5	7.7	23.2	9.4	2.7	23.8	47.1	15.3	47.9	25.5	47.9	28
1	J07	3	ATR	NA	Positive	8.1660777385159	88.4876325088339	9.78513594932381	562691.093639576	3308.47573474616	5.65901060070671	16.5141342756184	2.2017553542827	88351.3833922262	3649.21916089972	566	2544942.2	203243.1	2433.55	778.05	45.1	7.2	12.9	46.5	10.1	11.8	43.5	8.5	18.7	12.9	1.8	19.6	54.1	16.6	56.7	24.2	57.2	28.6
1	J08	1	ATR	NA	Positive	8.4041095890411	102.184931506849	10.8900656344135	703018.399543379	3626.30402120774	8.45433789954338	32.9748858447489	3.14220160064694	191550.689497717	4498.75686155977	438	2809925.3	248403.64	2555.57	932.53	43.6	15.3	7.3	44.5	17.4	6.8	41.8	19.6	9.8	18.3	5.3	10.7	56.6	31.7	57.8	44.5	57.8	46.3
1	J08	2	ATR	NA	Positive	7.15468409586057	74.9978213507625	7.76897968308792	492534.433551198	2931.80245237224	7.24618736383442	23.4727668845316	2.50449637142385	128016.904139434	4020.52702636702	459	2155837.6	222894.88	2042.28	847.63	34.6	11.3	6.8	36.4	12.6	6.1	37.3	11.5	12.2	12.4	3.5	12.6	47.5	23.3	48.6	37.5	49.2	39.2
1	J08	3	ATR	NA	Positive	7.92874692874693	90.6756756756757	9.18731037529625	615805.076167076	3267.16052677546	9.19164619164619	36.7641277641278	3.19228190624672	221485.457002457	4434.11667688222	407	2586740.6	229995.7	2365.09	863.32	41.3	13.3	10.3	42.8	14	9.3	39.8	20.6	13	16	7.1	14	52.1	34.2	53.3	47.9	53.6	52.8
1	J09	1	STIM1	NM_003156	sample	5.33720930232558	37.9116279069767	3.61229594502028	246547.037209302	1857.08632494434	7.96976744186046	25.7604651162791	2.73891649179277	142469.374418605	4097.47184910217	430	1328122	237174.02	1210.37	882.93	15.1	13.3	10.7	14.4	13	9.8	13.5	10.2	12.8	5.6	2.6	13.3	33	26.3	31.9	35.6	30.5	39.1
1	J09	2	STIM1	NM_003156	sample	5.63070539419087	33.4502074688797	2.85693961521865	194481.504149378	1656.64319098841	7.63692946058091	22.8734439834025	2.2120757449324	129014.261410788	3955.01925932767	482	1293768.8	232873.11	1088.96	873.31	15.1	12.2	9.3	12.7	12.7	5.4	14.1	8.9	15.8	3.7	3.5	16.2	32.2	24.9	29.7	38	30.3	41.1
1	J09	3	STIM1	NM_003156	sample	5.32727272727273	43.4159090909091	4.51676057823032	307212.679545455	1833.76413463215	7.78181818181818	25.0068181818182	2.52439663510701	140185.497727273	4026.14645870978	440	1378793.2	224914.7	1272.57	882.59	14.8	10.9	10.7	15.2	13.9	4.8	18.4	9.1	13	7.3	2	13.4	32	24.5	31.8	35.9	31.4	41.4
1	J10	1	DICER1	NM_030621	sample	6.80110497237569	46.7016574585635	4.92875480854431	290789.953038674	2110.04128794017	11.4033149171271	45.0110497237569	3.36976244442553	269860.883977901	4673.63092306953	362	1410681.1	228081.18	1313.34	874.63	17.4	9.4	10.8	17.1	11	9.1	17.7	24	8	5.2	5.5	8.3	40.3	47.5	42	61.3	40.9	63.3
1	J10	2	DICER1	NM_030621	sample	5.6993006993007	43.4568764568765	4.6194092515809	287037.046620047	2059.75676089512	9.08158508158508	33.3100233100233	3.01687824393602	196518.564102564	4397.82798998388	429	1416458.3	229315.47	1355.11	894.3	18.4	12.6	8.6	17.2	13.3	5.6	18.6	16.1	11.4	6.8	4.7	11.9	37.1	32.4	37.1	50.3	36.4	52.9
1	J10	3	DICER1	NM_030621	sample	7.63914373088685	52.5443425076453	4.81396568268765	321541.516819572	2363.82356751171	9.50152905198777	37.6177370030581	2.93501380178208	223699.501529052	4197.11600609926	327	1603389.6	221282.3	1512.81	858.26	22	11	11.6	22	13.5	10.1	25.7	18.7	15.9	6.1	3.7	17.1	44.3	37.6	44.6	44.6	44	48.3
1	J11	1	PASK	NM_015148	sample	5.78747940691928	40.4695222405272	4.23775926879116	232822.136738056	1877.8560332504	6.35584843492587	17.3476112026359	2.09735809626848	87072.334431631	3587.56468628411	607	1295737.2	177341.98	1166.74	663.81	15.7	4	18	15	3.1	17.1	16.6	7.1	16.5	3.8	0.7	16.8	34.4	19.4	33.9	27.5	32.9	27.8
1	J11	2	PASK	NM_015148	sample	6.02079002079002	40.2016632016632	3.73966530687949	228677.548856549	1826.83644152727	6.25155925155925	17.6049896049896	1.99236357652025	92767.4282744283	3420.91612827131	481	1395935.4	190287.25	1212.53	714.95	18.1	6.2	14.1	17.7	6	13.3	20	7.1	21.4	4.4	0.8	22.2	33.1	17.7	34.7	31.4	34.7	32.4
1	J11	3	PASK	NM_015148	sample	5.24878836833603	35.8723747980614	3.91336552746589	218683.723747981	1738.67576113465	4.87560581583199	12.4523424878837	1.63033758075595	58639.5961227787	2951.5482518392	619	1367577.8	175298.4	1210.94	650.57	16	4.5	19.2	15.8	3.4	18.3	16.5	3.9	28.9	5	0.3	30	31.5	14.4	30.7	19.7	30.9	21.8
1	J12	1	EZH2	NM_152998	sample	5.02673796791444	37.0080213903743	4.6963974752318	258982.018716578	1908.59835197219	10.0187165775401	33.9705882352941	2.91312867553331	199607.395721925	4450.63298526927	374	1351029.9	242286.72	1220.93	896.34	14.4	14.7	9.6	13.9	14.7	7.5	14.2	15	11.2	6.1	5.1	11.5	31	38	30.2	48.4	30.2	50.5
1	J12	2	EZH2	NM_152998	sample	5.9367396593674	47.7031630170316	4.87626182364712	328911.618004866	2156.34908143491	9.91727493917275	34.1922141119221	2.80834967668041	208001.644768856	4599.4481455156	411	1519016.9	242104.68	1374.1	915.66	19	15.3	8.8	18.5	16.8	5.4	20.7	16.5	10	7.3	6.1	10.2	38.7	37.2	37.5	53.5	38	58.6
1	J12	3	EZH2	NM_152998	sample	5.69817073170732	46.2896341463415	4.99971630325046	337231.161585366	2122.60277362677	10.3658536585366	42.25	3.75603937588962	268079.612804878	4700.55375559601	328	1459296.6	232898.3	1309.6	880.23	16.2	14	10.7	14.9	14.9	9.1	20.7	22	10.1	8.2	7.6	10.1	35.4	38.1	37.2	55.5	36.6	60.1
1	J13	1	ATF7IP	NM_018179	sample	5.61630695443645	36.4196642685851	4.12827200030499	228785.71942446	1871.76979002131	9.57314148681055	33.3045563549161	2.92394263396671	182033.611510791	4285.12816933683	417	1270011.7	212083.76	1179.93	799.23	12.5	10.6	17.5	13.7	9.1	12.9	14.1	18.2	10.8	5.8	2.9	11	37.6	35.7	36.9	50.8	35.7	53.5
1	J13	2	ATF7IP	NM_018179	sample	5.55849889624724	40.0397350993377	4.43386714889506	257457.481236203	2028.72343378425	9.4635761589404	33.3355408388521	2.95168019631168	184654.6799117	4265.364107836	453	1334620.2	213370.89	1245.09	858.11	15.7	9.1	11.5	16.1	8.8	7.9	22.1	14.6	10.2	6	2.4	11	35.1	35.3	36.6	55	35.5	56.5
1	J13	3	ATF7IP	NM_018179	sample	4.9741935483871	32.8645161290323	3.65897783869926	214496.920430108	1810.39624197988	9.15698924731183	32.0408602150538	2.76675003900499	174821.419354839	4139.3086168372	465	1176337.6	190466.7	1116.64	746.86	13.1	5.2	15.5	13.3	8.2	14.4	17.2	18.3	11	5.2	3	12.5	30.3	35.1	29.7	46.5	29.2	51.2
1	J14	1	RB1	NM_000321	sample	6.33459357277883	61.9584120982987	6.29530407047279	442979.224952741	2450.92817297917	8.7296786389414	27.6351606805293	2.40988414093007	156219.132325142	4137.98163432122	529	1917337.9	228087.19	1716.33	851.79	23.4	10.2	11.7	24.2	11	8.9	22.7	11	13.6	11.5	4	14.6	40.6	32.9	40.8	39.7	40.6	41.8
1	J14	2	RB1	NM_000321	sample	7.23452768729642	57.6302931596091	4.31899500814634	371300.553745928	2285.55628353085	6.83550488599349	19.3583061889251	2.06767124147894	105391.571661238	3746.72052401831	614	1927978.2	221169.03	1629.63	819.66	25.7	9.3	8.8	22.1	8.8	8.3	22.6	7.7	20.7	8	2.3	20.7	42.7	23.6	41.4	34.5	40.9	36.5
1	J14	3	RB1	NM_000321	sample	5.92682926829268	45.5966228893058	4.61996406497748	293502.570356473	2145.71948623986	6.81801125703565	20.4052532833021	2.34187677161202	115371.127579737	3648.88681555675	533	1569176.2	206129.3	1452.99	767.66	19.1	8.6	9.8	19.5	8.4	7.7	21.2	8.4	19.7	6.9	3.2	20.6	37	22.5	37	27	37.1	33
1	J15	1	RPA2	NM_002946	sample	7.51558073654391	53.5382436260623	5.1033085530009	323398.628895184	2168.43265786283	7.64872521246459	23.3626062322946	2.44531109643579	109423.657223796	3629.9593847463	353	1543426.7	220815.58	1288.72	822.87	15.6	9.9	11.9	15	8.5	7.1	17	11	11.9	5.9	1.1	12.7	45.3	24.1	47	36.5	44.8	36.8
1	J15	2	RPA2	NM_002946	sample	7.56811594202899	59.7768115942029	6.63957364062035	412807.142028985	2501.41715496688	6.93333333333333	20.5507246376812	2.29556355117889	101937.397101449	3617.31951855734	345	1782078.1	221995.54	1605.53	821.06	23.5	9.9	11	21.7	11.3	8.1	25.8	8.7	13.3	11.3	2.3	14.2	45.2	21.2	46.4	35.7	46.1	35.1
1	J15	3	RPA2	NM_002946	sample	8.45137157107232	58.4438902743142	6.36157199282349	370115.286783042	2470.60723799967	7.64837905236908	25.2443890274314	2.44481235154855	128035.371571072	3482.29482290192	401	1719594.1	224540.9	1520.31	828.84	21.2	13	16.2	19.2	13.2	13	25.4	9.2	20	10	2.2	20.2	49.6	24.9	53.4	35.4	51.6	38.7
1	J16	1	RPS2	NM_002952	sample	0.885245901639344	3.97131147540984	1.01498178506375	17210.5573770492	477.704484947291	7.15983606557377	21.5409836065574	2.49681958997752	90324.0327868852	3450.11937678627	244	307838.9	176670.03	302.5	678	0.4	3.7	20.9	0.8	4.1	18.4	4.9	7	11.9	0.4	0.4	13.1	6.6	18.4	7.4	37.7	3.7	34.4
1	J16	2	RPS2	NM_002952	sample	1.30743243243243	7.70608108108108	2.30735065395711	36656.0439189189	715.005627163207	6.89864864864865	21.4594594594595	2.68641378508201	99948.0371621622	3503.03889698441	296	377235	198714.52	410.77	727.78	0.7	9.5	16.2	4.4	8.1	13.9	12.2	9.8	14.2	1.4	1.7	15.2	7.4	18.6	10.8	42.9	9.5	42.2
1	J16	3	RPS2	NM_002952	sample	0.971014492753623	4.18115942028986	1.15543909592823	16041.3007246377	539.062986672097	6.70652173913043	20.536231884058	2.51525967280595	87804.9528985507	3484.24910064215	276	330544.6	186303.2	305.11	711.99	1.1	3.6	12.3	1.1	4.7	10.1	9.4	10.5	9.4	0.4	0.4	9.8	6.5	17.8	8.3	33.3	4.7	34.8
1	J17	1	ATR	NA	Positive	8.81795511221945	92.4613466334165	8.82633830297233	615417.680798005	3322.65924786506	7.3640897755611	22.715710723192	2.38304422986668	127330.97755611	4081.66837435242	401	2529246.8	247215.49	2284.05	924.14	38.4	16	11	39.7	17	8.5	40.6	11	15	14.2	3	15.5	53.6	24.4	56.6	32.7	56.1	35.9
1	J17	2	ATR	NA	Positive	8.19240506329114	104.746835443038	11.3064020750405	718078.392405063	3402.65546245814	7.06329113924051	22.3367088607595	2.38662357818888	125036.896202532	4090.30297812102	395	2658812.1	239055.47	2432.09	901.81	42.3	18.2	8.4	43	18	7.3	44.3	8.6	14.9	21.3	3.8	14.9	51.9	22.8	53.7	38	53.9	41.5
1	J17	3	ATR	NA	Positive	7.61806981519507	96.088295687885	12.1963021107321	651709.004106776	3473.41452936323	6.10266940451745	18.0328542094456	2.21874570966502	101878.386036961	3852.11722982607	487	2561044.7	228409.2	2439.85	864.93	41.9	11.9	8.6	45.2	14.6	8.8	44.4	8.8	17	20.3	2.9	17.5	51.7	18.1	55	25.7	55.6	29.8
1	J18	1	ATR	NA	Positive	8.35483870967742	99.4629981024668	11.4318892765832	664712.10626186	3574.52226193847	7.08349146110057	25.5123339658444	2.85702107807357	151595.523719165	4121.30499553803	527	2549900.3	228427.09	2508.52	893.85	44.8	10.8	11	47.4	14.2	8.3	42.9	15.6	15.9	14	3.6	16.1	55.6	22	58.4	35.7	58.4	37.8
1	J18	2	ATR	NA	Positive	7.42885771543086	90.2364729458918	9.69516463606691	602858.73747495	3202.21559796022	6.87975951903808	21.8196392785571	2.33078381708496	121090.721442886	3924.0571272467	499	2442738.2	219831.41	2252.04	825.47	40.7	11	12.4	40.5	12.4	10.2	42.5	11	15	14.8	2.4	15.2	46.7	23	50.3	34.7	50.3	37.3
1	J18	3	ATR	NA	Positive	7.04038461538462	91.7019230769231	10.7600846945954	655888.801923077	3447.15268999326	6.70192307692308	22.7865384615385	2.5559905055315	130091.582692308	3958.84622457274	520	2521336.5	210167.9	2409.24	820.36	40.4	10	11.7	42.7	12.1	10.2	43.3	12.7	16.5	20	3.3	16.5	50.2	20.4	51	31.7	51.2	36.3
1	J19	1	ATR	NA	Positive	8.32938856015779	93.7297830374753	9.20408758626794	590785.650887574	3205.09936175374	6.2465483234714	18.9368836291913	2.36091970036411	103707.956607495	3809.09782359429	507	2452758.4	206717.06	2303.45	789.87	41.8	7.9	12.4	42.4	8.9	9.7	39.1	10.5	14.2	10.7	2.6	14.8	54.4	17.8	55.8	25	55.6	26.2
1	J19	2	ATR	NA	Positive	8.58178053830228	101.935817805383	11.438206894217	673001.703933747	3549.15761513335	5.84472049689441	19.008281573499	2.47666298629702	106628.954451346	3844.45026433278	483	2677907.1	226198.97	2527.08	867.84	45.3	10.6	9.5	47.2	13.7	10.1	46.4	11	17.6	17.6	3.1	18	56.3	16.1	58.8	29.8	58.8	32.1
1	J19	3	ATR	NA	Positive	8.47835990888383	93.1845102505695	10.3426383111894	638762.006833713	3460.19309614045	6.62642369020501	22.9407744874715	2.62621816959977	136752.216400911	3927.41065213447	439	2585646	216608.3	2426.04	836.72	41.2	10.7	11.6	42.4	14.1	11.6	43.1	13	17.8	17.5	5.2	18.9	54.2	20	56.7	31.9	57.2	37.8
1	J20	1	ATR	NA	Positive	7.8992628992629	107.665847665848	12.9183883385695	774936.766584767	3759.60409171249	8.85503685503686	35.3120393120393	3.62180357570138	213265.491400491	4449.36036888783	407	2698044.9	237188.59	2630.19	924.78	42.5	12.5	9.8	45.5	17.2	6.4	43.7	17.7	10.8	23.1	5.7	11.3	55.5	34.9	58.2	46.4	57.7	47.9
1	J20	2	ATR	NA	Positive	7.76968503937008	92.9842519685039	10.721404973549	657289.698818898	3406.36521874204	6.96850393700787	22.738188976378	2.60400387134955	137319	4244.90567231018	508	2561370.6	231125.69	2375.24	869.38	41.5	13.4	9.6	43.3	15.4	9.1	42.9	11.8	10.4	17.7	5.5	10.8	48.8	21.9	53	35.4	53	40
1	J20	3	ATR	NA	Positive	8.07375886524823	74.1248226950355	8.00028908527127	466862.632624113	3171.96715388031	4.14893617021277	15.3021276595745	2.6535352789364	88966.7007092199	3116.79656656389	705	2300311.9	188169.5	2176.29	729.65	41.7	6.2	16.9	42.8	7.7	16.5	39.1	11.9	32.1	10.2	3.5	32.8	53.6	10.5	54	19.4	55	23.4
1	J21	1	ATR	NA	Positive	8.49158249158249	94.8569023569024	10.890588392011	583066.954545455	3207.56363350549	5.80639730639731	17.6649831649832	2.12693553960972	92759.5420875421	3490.87419892888	594	2555215.8	220593.83	2296.01	825.25	44.4	9.1	11.3	45.1	9.9	10.8	41.6	9.1	22.7	8.9	1.3	23.7	54	17.3	56.9	26.6	56.2	29.5
1	J21	2	ATR	NA	Positive	6.76027397260274	96.5308219178082	12.09408396285	671606.86130137	3291.83582901817	5.93835616438356	18.7157534246575	2.22322981151574	103043.678082192	3629.8672395944	584	2453904	221446.91	2377.86	872.9	40.4	13.7	10.8	41.1	15.9	9.1	42.3	10.1	21.9	19	2.9	22.9	48.3	18.8	51.7	31.8	51.9	35.4
1	J21	3	ATR	NA	Positive	7.65897435897436	69.3666666666667	6.86569407443775	429057.703846154	2812.99405160189	3.70897435897436	11.075641025641	1.5404395939427	60655.9538461538	2654.55431440725	780	2215007	185430.2	2043.18	719.84	37.8	5.4	17.1	38.8	6.5	16.3	34.9	5.8	40	9.2	2.4	40.3	51.2	10.1	51.9	14.9	52.2	17.7
1	J22	1	ATR	NA	Positive	7.83774834437086	87.1291390728477	10.5636891551113	587115.998344371	3285.40058482373	5.73013245033113	19.5761589403974	2.37107215402234	112559.710264901	3758.29724768842	604	2464528.5	224270.27	2345.97	852.87	39.6	11.4	10.6	40.7	12.4	9.8	38.1	11.8	18.9	12.4	3.6	19.2	52.6	16.7	54.6	25.3	54.8	28.1
1	J22	2	ATR	NA	Positive	8.08125	85.9609375	9.87397146492878	540757.025	3177.32385369358	5.2921875	16.13125	2.16409154023322	90954.6515625	3599.12908382941	640	2452539	208857.08	2281.87	783.07	43	9.4	13	43.8	10.2	13.1	40.9	8.3	20.8	11.2	2.3	20.9	53.8	13.3	55.5	25.6	55.6	30.3
1	J22	3	ATR	NA	Positive	8.00528169014085	95.2253521126761	12.2291399263766	639949.88556338	3414.30287582417	5.84683098591549	19.6971830985915	2.47401133504583	111124.125	3716.40840434343	568	2583248.1	211726.1	2449.57	788.04	44.9	9.3	10.6	46	9.9	9.7	44.7	11.1	19	16.2	2.6	19.4	52.1	18.1	54.9	26.4	55.3	30.6
1	K03	1	OTNT	NA	Neutral	5.49887640449438	39.7438202247191	3.95378896684944	253433.265168539	1918.30055525612	7.55955056179775	24.1595505617978	2.55324747951439	128370.424719101	4094.68194834363	445	1307495	208393.01	1217.88	788.86	14.2	7.4	11.9	15.3	8.5	10.3	16	12.6	10.3	5.2	1.8	11.9	32.4	24	32.8	34.6	31.9	35.7
1	K03	2	OTNT	NA	Neutral	6.23835125448029	55.7347670250896	5.60368992045641	365818.58781362	2171.66042787857	7.0752688172043	20.6236559139785	2.33495969215112	107907.548387097	3898.81475400602	558	1662877.9	207556.84	1485.39	769.65	22.4	6.8	8.6	22.4	6.1	5.2	23.7	9.9	12.5	8.2	0.9	13.1	36.7	24.4	38.5	34.9	37.8	38.7
1	K03	3	OTNT	NA	Neutral	6.87817258883249	56.3942470389171	5.72000347698747	384705.350253807	2495.05305852712	6.75972927241963	19.6666666666667	2.21160452985922	103742.120135364	3651.41979051156	591	1836953.3	188233.4	1648.66	702.97	25.2	6.3	18.4	24.9	6.6	17.3	24.5	7.3	16.8	10.3	2	19.1	42.1	22.7	42.5	28.6	42.8	31.8
1	K04	1	OTNT	NA	Neutral	5.87371512481645	48.7180616740088	4.74637796701086	305449.685756241	2059.15285319199	6.39647577092511	20.1864904552129	2.26439884091026	107297.897209985	3657.03498168685	681	1507378.6	208788.22	1397.29	797	20.1	6.6	13.2	20.4	6.5	10.4	20.1	10.6	16.9	6.6	1.2	18.1	37.3	21	36.6	28.8	36.7	31.3
1	K04	2	OTNT	NA	Neutral	6.41086956521739	58.9326086956522	5.64913470845114	407571.67173913	2324.25501823638	8.97826086956522	33.4586956521739	3.2119716679803	191159.743478261	4287.48626222949	460	1744679.7	216232.58	1575.28	825.85	22	8.5	8.5	22.8	10.7	6.7	23.9	15.9	10	9.8	3.3	10.2	39.6	33.7	39.1	48.9	39.1	51.7
1	K04	3	OTNT	NA	Neutral	6.29321663019694	54.4945295404814	4.97527007322938	355923.746170678	2286.62608528635	8.65426695842451	30.6258205689278	2.78968883706869	166786.680525164	4110.30380074427	457	1621326.1	210635	1508.28	802.22	21	7.2	10.9	21.4	9.6	10.7	26	16	12.3	8.3	1.5	12.7	37.6	29.8	39.2	42.2	38.9	45.5
1	K05	1	OTNT	NA	Neutral	6.51453488372093	49.844476744186	4.68925996096426	318194.005813953	2188.45174534621	6.30377906976744	17.655523255814	2.16031629593902	91168.8619186047	3621.80657457793	688	1602300.4	180645.64	1465.36	679.34	20.6	3.6	17.4	21.1	3.6	17.2	19.2	5.8	15.8	7.1	1.7	16.6	39.4	19	38.5	25.1	37.8	26.6
1	K05	2	OTNT	NA	Neutral	6.73663366336634	49.419801980198	3.95575108491292	309249.201980198	2063.88978257402	7.06138613861386	19.8594059405941	2.26049620691947	104960.900990099	3948.29223488034	505	1542636.5	202512.26	1374.56	768.65	21.2	8.3	11.7	19	7.3	9.5	19.6	8.7	12.1	6.9	2	12.5	37.6	20.2	36.8	34.9	37.4	40.2
1	K05	3	OTNT	NA	Neutral	6.76351351351351	53.6976351351351	5.56535151007992	341997.822635135	2354.15975535758	7.23986486486486	21.5726351351351	2.35348564735382	118365.074324324	3963.64426584482	592	1743733.1	196158.1	1575.99	751.85	24.5	6.4	11.5	24.7	6.8	9.8	25.3	8.6	14	9	2.4	14.4	40.5	24.8	40.5	31.2	40.5	35.5
1	K06	1	OTNT	NA	Neutral	6.17543859649123	51.4162679425837	6.42147375033702	341445.092503987	2324.85030824372	6.792663476874	20.5263157894737	2.20101533928672	110942.775119617	3805.24595033241	627	1613195.8	191995.2	1555.4	739.87	21.7	5.1	14.2	22	5.4	12	19.9	9.3	16.4	8.3	2.2	17.2	38.3	21.1	40.5	28.7	39.2	29.8
1	K06	2	OTNT	NA	Neutral	6.3219512195122	45.4	5.1628931654116	288648.551219512	2135.55064225928	6.59186991869919	18.069918699187	2.09560682239919	93869.9642276423	3684.19740102207	615	1548181.7	196737.2	1441.92	746.58	20.3	6.2	11.5	19.5	6.7	8.9	19.2	7.3	17.2	7	1	17.6	38.7	22.8	38.7	34	38.7	35.8
1	K06	3	OTNT	NA	Neutral	7.11466165413534	53.1710526315789	4.5315381782683	335209.507518797	2315.86635741553	6.4812030075188	18.531954887218	2.01004615869821	100291.437969925	3612.79252237341	532	1709326.9	193011.1	1535.83	736.09	23.3	5.6	13.7	22.4	7	11.5	24.1	7.3	20.9	8.6	1.5	21.1	43	20.7	43.2	27.1	43	31.8
1	K07	1	OTNT	NA	Neutral	6.20652173913043	56.5413043478261	5.33128815469533	379597.045652174	2293.5340280668	7.66304347826087	23.0217391304348	2.37362593915725	130629.510869565	4135.99959289526	460	1767964.1	225050.38	1570.69	844.09	22.8	9.1	9.6	22.6	8.5	8.3	21.3	8.5	11.7	8.3	2.8	12	37.4	25.7	37.4	33.9	37.4	35.7
1	K07	2	OTNT	NA	Neutral	5.59119496855346	48.0167714884696	4.73509062144141	313872.884696017	2068.99124559325	6.64989517819707	19.1781970649895	2.23120845847438	104804.262054507	3925.60971153527	477	1539792.1	217781.95	1414.39	807.12	19.1	8.4	8.6	19.3	8	7.1	21.6	9.4	14.9	8.2	2.5	15.3	35.6	20.8	35.8	32.7	35.6	35.8
1	K07	3	OTNT	NA	Neutral	5.89119170984456	48.0492227979275	5.23521459572899	322919.292746114	2064.00476410866	6.86010362694301	21.2461139896373	2.24760099069835	121997.121761658	3886.5652205147	386	1503926.1	210798.3	1377.11	791.45	18.9	8.8	12.7	18.4	9.1	10.9	21	8.8	16.1	8.3	3.9	16.6	34.7	24.6	35.8	30.3	36.5	33.9
1	K08	1	OTNT	NA	Neutral	6.77915632754342	45.6104218362283	4.58633300880349	278899.41439206	2156.71785193526	8.60794044665012	28.0570719602978	2.71954343239753	155798.791563275	4254.06291462526	403	1492032	220468	1388.76	836.01	18.9	10.7	10.7	18.6	9.2	8.2	18.4	13.9	11.7	6.7	2.5	12.2	39	28.5	40	40.7	39	43.9
1	K08	2	OTNT	NA	Neutral	6.06049149338374	42.4007561436673	4.50061835242	261303.621928166	2042.27994140742	6.37429111531191	18.0037807183365	2.17013824092219	94826.3629489603	3763.066721906	529	1422701.6	203819.13	1296.41	779.6	18.5	8.3	10.8	17.6	8.1	7.9	23.4	7.9	17.2	5.9	2.5	17.4	35.9	18.7	38.4	30.6	38.2	35.2
1	K08	3	OTNT	NA	Neutral	5.57980456026059	42.485342019544	4.35191079078322	282711.470684039	2018.59611153216	5.67752442996743	16.7736156351792	1.89532062945828	92884.4022801303	3268.16263488625	614	1490392.1	178461.8	1366.19	664.38	17.8	4.6	17.8	18.2	4.4	17.9	20.2	6.4	28.5	7	2.8	28.8	35.8	18.4	36	24.1	36.2	29.5
1	K09	1	RAD21	NM_006265	sample	3.06603773584906	27.9245283018868	4.81676409846015	196238.553459119	1576.00131562225	10.7547169811321	51.1572327044025	4.60058743378724	291696.748427673	4635.21060589181	318	892948.5	226059.36	980.02	870.9	8.8	14.5	17.3	12.6	15.1	14.8	17.9	46.5	11.3	5.3	5.7	12.9	17.6	46.9	24.5	72.6	23	73.9
1	K09	2	RAD21	NM_006265	sample	2.40959409594096	17.070110701107	2.50416690827181	110431.365313653	1161.4542394671	9.06642066420664	36.8819188191882	3.50629584924885	197578.424354244	4181.9645345451	271	672581.9	238504.97	637.71	922.81	5.2	18.1	12.9	5.9	19.9	10.7	17.3	26.6	13.3	3.3	3.3	14	14	28.4	18.1	67.2	15.5	68.3
1	K09	3	RAD21	NM_006265	sample	3.00727272727273	27.5054545454545	5.97518283148818	194213.069090909	1520.17485788701	8.4	34.2363636363636	4.39610713662548	191075.52	4136.88965313773	275	833793.7	227040.4	908.71	958.26	8.4	15.6	16.7	11.3	17.1	12	21.1	29.5	14.9	4.7	4.7	15.6	21.5	30.2	26.2	57.1	25.1	62.2
1	K10	1	CUX1	NM_181500	sample	7.5177304964539	60.0992907801418	7.13422103555079	406467.295508274	2548.02583630145	11.1394799054374	42.6312056737589	3.39905241452808	248728.548463357	4787.12078902805	423	1769756.2	268236.55	1678.65	1028.3	24.1	18	6.6	24.6	21	3.5	21.7	20.3	7.1	7.6	4.7	7.1	46.1	45.2	46.3	59.8	45.4	62.9
1	K10	2	CUX1	NM_181500	sample	6.00228310502283	60.4383561643836	6.9761434897894	446133.625570776	2444.87745056239	10.1575342465753	37.6255707762557	3.19628889064969	233387.107305936	4712.05520709778	438	1751665	257990.81	1655.5	991.96	21.9	20.1	6.6	22.1	20.8	4.6	24	15.5	7.8	11.2	5.7	8	41.1	39	40	56.4	40.9	59.1
1	K10	3	CUX1	NM_181500	sample	7.44292237442922	53.9292237442922	5.02973709169517	352188.251141553	2344.35604329961	8.57990867579909	29.4566210045662	2.63282198587897	177315.0456621	4290.08272724583	438	1749750.6	253752.4	1579.98	970.11	21.7	19.2	9.8	21.9	21.9	6.8	24.2	14.2	12.8	8.2	4.1	13.5	42.7	32.9	43.2	39.3	42.7	43.8
1	K11	1	POLE	NM_006231	sample	6.14018691588785	42.7453271028037	3.77979800860371	275886.413551402	1852.77466513143	5.33411214953271	15.1939252336449	2.12441308375039	78836.8271028037	3360.66233981859	428	1500272.4	211031.11	1196.93	783.91	16.8	9.6	15	15	7.9	14.7	16.1	7.5	21	6.8	1.9	21.7	32.9	13.8	35	20.6	33.9	20.8
1	K11	2	POLE	NM_006231	sample	6.69230769230769	40.4351648351648	4.05978464880221	243260.283516484	1828.24910295733	5.4989010989011	13.9142857142857	1.81161146489051	67096.6747252747	3236.23409706785	455	1440777.8	208734.42	1157.4	752.69	17.6	10.1	12.7	13.6	8.6	13.6	19.6	3.7	19.1	5.7	1.5	19.8	34.5	14.7	35.4	23.7	35.8	23.1
1	K11	3	POLE	NM_006231	sample	7.46115288220551	53.0802005012531	5.07587502852803	345456	2126.57349215998	6.3859649122807	16.781954887218	1.94871887455427	82446.9072681704	3552.30636632302	399	1769716.9	227856.7	1460.75	832.67	21.3	14.3	12.8	18.3	13.5	10	19.8	6.3	16.8	7.3	1.3	18.3	41.6	19.8	41.6	23.6	40.4	28.1
1	K12	1	NCOA6	NM_014071	sample	5.09214092140921	42.9593495934959	4.98358652722482	301951.98102981	2038.84950418487	10.6856368563686	39.1273712737127	3.19996606648552	222998.10298103	4714.40425417777	369	1353911.6	247997.8	1355.82	968.54	15.2	15.4	8.4	16	17.1	6.8	17.1	20.6	6.8	7.3	4.1	7.9	31.7	44.2	33.1	56.6	32.2	59.6
1	K12	2	NCOA6	NM_014071	sample	5.87114845938375	57.0476190476191	7.01855609745889	424406.434173669	2437.83839627035	9.85994397759104	40.1960784313725	3.5722053660199	242977.596638655	4474.57668765378	357	1665122.1	246755.79	1592.94	939.38	20.4	17.1	11.5	19.9	19.3	9.5	23.8	21.6	10.6	9.8	3.9	10.6	37.8	38.4	40.9	58.5	39.8	59.4
1	K12	3	NCOA6	NM_014071	sample	5.47441860465116	48.053488372093	5.96011076759251	345420.409302326	2182.47360577938	9.48139534883721	33.0674418604651	2.9719269235882	192347.637209302	4240.747134052	430	1513969.1	219097.9	1453.38	855.96	18.8	10.9	14	18.4	13	10	23.3	15.1	10.7	8.6	3.7	11.9	34.7	35.6	36.5	47	36.7	53.5
1	K13	1	APC	NM_000038	sample	6.79733333333333	45.3786666666667	4.43859706434761	271818.586666667	2054.82414225576	10.096	38.5173333333333	3.09337442746331	219472.866666667	4208.65998014444	375	1483921.3	205289	1302.02	751.4	20.3	7.7	15.5	18.4	6.7	13.6	17.9	18.9	13.6	5.1	2.7	13.9	36.5	38.7	38.9	52	37.6	52.8
1	K13	2	APC	NM_000038	sample	6.87055837563452	48.3527918781726	4.73415027988971	300251.373096447	2105.20249207419	11.3807106598985	42.9441624365482	3.69283450206929	248695.939086294	4646.86159789125	394	1511360.5	207049.63	1309.25	800.3	17	6.9	13.5	15.7	7.1	11.2	22.1	19.8	7.4	6.3	4.8	8.1	41.1	48	42.1	64.2	41.4	65.7
1	K13	3	APC	NM_000038	sample	6.05833333333333	42.1388888888889	4.87454819164185	285468.805555556	2016.46136643359	10.2611111111111	36.1138888888889	3.01701668940912	198343.927777778	4206.38078919372	360	1459980.6	205055.3	1249.13	728.01	15	9.2	11.9	15.3	8.1	10.8	18.9	16.9	10.3	6.4	2.8	10.8	37.8	41.7	39.4	52.5	38.6	56.4
1	K14	1	CREBBP	NM_004380	sample	4.65442404006678	37.8280467445743	5.34184789386257	270184.09015025	2117.41449461536	7.78297161936561	25.8614357262103	2.61579770445129	148626.103505843	4024.2183187842	599	1420896.9	200278.82	1309.83	758.96	14.4	7.2	15.5	15.4	7.8	13.2	17.5	12.2	16.2	8.2	3.7	17.4	30.9	26.5	33.6	36.1	33.2	39.4
1	K14	2	CREBBP	NM_004380	sample	5.26741996233522	37.4858757062147	3.72871145389244	248454.941619586	1857.4580979642	7.93596986817326	22.2354048964218	2.2700066023801	120198.203389831	4120.76871977168	531	1410686.5	199757.6	1243.12	741.25	16	5.8	10.9	14.5	6.4	9.6	16.8	8.3	10.5	7.2	2.1	10.7	32.4	26.2	33.1	39.2	33.1	43.3
1	K14	3	CREBBP	NM_004380	sample	6.30783938814532	44.6099426386233	4.44114116527616	302132.665391969	2236.71907269005	7.63288718929254	22.7820267686424	2.40049665682412	128021.034416826	4085.42980603406	523	1577035	208148.7	1409.28	782.83	17.2	8.8	13.6	17.8	10.3	10.1	18.5	9	14	7.3	3.6	14.5	39.4	25.6	38	32.1	37.5	37.9
1	K15	1	MGA	NM_001080541	sample	7.45762711864407	48.2542372881356	4.1562544622409	297683.990583804	2068.91045235226	7.35969868173258	20.2052730696798	2.02195609843571	108520.666666667	3879.44636196792	531	1611152.6	222331.03	1358.93	817.74	18.8	10.4	8.5	19.2	8.9	5.8	15.4	5.5	14.5	6	2.3	15.4	39.4	26	38.4	29.2	36.5	31.1
1	K15	2	MGA	NM_001080541	sample	5.81996726677578	43.8166939443535	4.04759215247364	287454.268412439	1905.05190815441	5.47790507364975	15.4909983633388	1.83853164413251	82059.4909983633	3163.66431059586	611	1486879.2	187859.28	1293.71	689.93	17.8	6.2	18	17.5	6.7	17.8	18.2	7.2	27.3	6.7	1.5	27.3	33.9	16.7	32.9	24.7	32.4	27.5
1	K15	3	MGA	NM_001080541	sample	7.04063205417607	57.8148984198646	5.2848518404423	390545.600451467	2194.75944753482	8.09029345372461	25.2099322799097	2.13462251149771	138601.514672686	3795.27915759154	443	1804454.8	212344.9	1564.73	781.95	22.8	9.9	11.7	21.2	9.5	12.6	21.7	8.1	17.8	7.4	3.4	19	39.5	29.6	39.7	35.2	39.7	38.4
1	K16	1	CHEK1	NM_001274	sample	7.36448598130841	80.803738317757	8.98838394820377	603261.397196262	2876.39751473813	9.85046728971963	42.8084112149533	3.55249279407039	258884.121495327	4253.76929323666	214	2177321.3	307462.15	1955.6	1211.96	28.5	31.8	16.4	27.6	33.2	10.3	32.7	23.8	17.8	15.9	8.4	20.6	47.7	39.3	51.4	51.4	49.5	54.7
1	K16	2	CHEK1	NM_001274	sample	6.68164794007491	63.7677902621723	7.45049616718889	440535.812734082	2397.56254875818	8.812734082397	32.4194756554307	2.78168206057862	175890.561797753	3911.82199644227	267	1770340.1	273940.9	1586.66	983.03	21.7	26.6	14.2	22.8	24	13.5	25.8	17.2	17.2	12.4	7.1	17.2	47.2	32.6	48.3	48.3	45.7	47.6
1	K16	3	CHEK1	NM_001274	sample	6.13358778625954	72.9656488549618	11.7163407031055	522243.076335878	3021.08952218741	8.94274809160305	34.0687022900763	3.30191440950922	194273.286259542	4050.65646927611	262	1791035.9	246413.9	1926.11	989.41	23.3	19.1	19.5	29.8	22.1	16.4	34.7	21.8	16	16.4	7.3	17.6	46.6	31.3	56.1	49.6	54.2	54.2
1	K17	1	OTNT	NA	Neutral	5.75139146567718	52.3766233766234	7.05818086418519	391020.410018553	2462.17963287118	8.08163265306122	25.4712430426716	2.81434386047611	142765.949907236	4173.87327835705	539	1680197.4	204171.5	1618.22	775.98	21.9	8.3	15.8	21.9	7.4	14.1	22.1	12.6	12.2	9.5	2.6	13.9	37.1	27.3	38.6	38.2	37.8	40.1
1	K17	2	OTNT	NA	Neutral	5.90103092783505	48.5835051546392	5.49802402363744	335009.705154639	2184.90028922309	7.96701030927835	25.9072164948454	2.60257504915093	149117.991752577	4193.43706220661	485	1634999.5	227568.21	1470.49	845.65	21.2	11.3	9.5	20.6	12.4	6.8	21.4	12	10.9	8.2	4.1	11.3	36.3	26.2	36.1	40.6	37.1	43.5
1	K17	3	OTNT	NA	Neutral	6.35828877005348	51.2941176470588	5.21193973254456	349266.634581105	2238.99386399198	7.4331550802139	21.5775401069519	2.23896927072517	119802.645276292	3923.58677281385	561	1644028.8	212443.3	1477.1	790.88	21.7	9.3	12.5	20.7	9.6	10.3	22.3	8.7	15	8.6	2	15.3	37.1	23.4	38.3	29.9	37.3	37.6
1	K18	1	OTNT	NA	Neutral	6.33213644524237	68.8150807899461	7.14138059905768	486506.886894075	2585.55819811438	7.42369838420108	24.8330341113106	2.53119510011342	134817.36983842	3833.55528317366	557	1901963.5	209666.84	1790.74	802.78	25.1	8.1	13.6	26.8	8.3	10.4	26.8	12.7	15.6	11.7	1.1	16.3	41.5	25.9	42.9	32.9	42.2	35.5
1	K18	2	OTNT	NA	Neutral	7.29345794392523	76.3570093457944	9.20153429535688	521193.031775701	2832.73638671151	7.9607476635514	28.4018691588785	2.71092032336011	164986.994392523	4033.08664653753	535	2058371.9	222980.83	1955.02	871.98	29.5	11.6	11.2	33.3	12.1	7.5	35	13.6	14.6	13.5	4.3	15.1	43.7	28.8	47.7	41.1	47.3	43.2
1	K18	3	OTNT	NA	Neutral	7.15195071868583	54.4722792607803	5.77279096790279	346813.77412731	2260.14857191024	9.55852156057495	32.564681724846	2.74713558450935	180313.232032854	4177.51765877381	487	1620138.3	200956	1485.92	763.9	21.4	7.6	11.9	22	7.4	7.6	24.2	14.2	11.1	8.4	2.3	11.3	40.7	37	42.1	43.7	41.3	48.7
1	K19	1	OTNT	NA	Neutral	5.76045627376426	49.2433460076046	6.61974944803862	345942.538022814	2171.81342031905	7.4106463878327	23.851711026616	2.60997890897916	131752.410646388	3972.74810999321	526	1507382.8	212873.4	1438.15	807.23	19	9.5	13.7	18.6	10.3	12.4	18.1	12.2	14.3	8.2	2.5	15.4	34.4	23.8	35	33.8	34.6	35.2
1	K19	2	OTNT	NA	Neutral	5.9974293059126	54.4344473007712	5.90842991308664	396000.902313625	2186.6912772309	11.0694087403599	37.8380462724936	2.98245641497977	215685.398457584	4564.42382586229	389	1676540.1	237153.74	1514.46	900.44	19.3	14.7	9	18	16.2	6.7	20.8	15.4	8.5	8.7	3.6	8.5	37.8	41.9	38.6	60.4	38	63.2
1	K19	3	OTNT	NA	Neutral	6.61888701517707	46.0118043844857	4.34108009503316	274997.600337268	2119.69230719354	6.08600337268128	17.5649241146712	2.06134927406868	94605.2849915683	3496.30602414882	593	1552006.5	199304.2	1415.27	773.29	21.1	7.9	14.2	21.4	9.9	9.4	21.9	7.1	21.2	5.1	1.7	21.2	40	19.1	40	26.1	38.8	29.5
1	K20	1	OTNT	NA	Neutral	6	49.411575562701	4.80002184926915	326441.090032154	2185.46670740093	7.01607717041801	20.927652733119	2.34365267762697	111803.311897106	3852.69747426714	622	1553980.8	207183.11	1457.02	794.9	21.2	6.1	10.1	20.6	8	9	18.5	7.9	13.8	6.9	1.9	14.5	37.8	24.4	38.3	30.1	37.6	32
1	K20	2	OTNT	NA	Neutral	6.67921146953405	52.6469534050179	5.38526780376449	340550.451612903	2228.39904284752	6.95698924731183	20.5752688172043	2.31210609828384	118311.367383513	3868.77037648642	558	1622630.9	215864.02	1484.8	824.91	21.5	7.2	10.9	20.4	9	7.7	22.8	7.9	16.7	8.6	3.6	16.8	40.1	23.8	39.8	33.2	39.4	38.5
1	K20	3	OTNT	NA	Neutral	6.16190476190476	51.3809523809524	4.67326506297222	345120.007936508	2228.979449007	6.44920634920635	19.2047619047619	2.17943302747486	104856.612698413	3691.53566340356	630	1666348.8	194102.3	1522.11	727.48	20.6	5.1	11.6	21.1	4.1	10.2	22.2	7.5	18.1	7.9	2.9	18.4	37.8	20.5	37.8	26.3	37.9	30.5
1	K21	1	OTNT	NA	Neutral	6.36025848142165	45.0888529886914	4.29346763203044	284425.129240711	2062.90540007609	7.44911147011309	22.156704361874	2.29441224364672	121841.62358643	4079.19766413564	619	1473833.3	207058.96	1369.06	795.58	18.7	8.4	13.1	18.6	8.9	9	16.3	8.6	11.6	5.2	2.1	13.1	36.7	23.7	36.3	31.2	35.5	34.6
1	K21	2	OTNT	NA	Neutral	5.64597093791281	45.2747688243065	4.87891534253136	288794.214002642	2075.67124729453	5.93659180977543	16.9128137384412	1.8923655650596	89766.7595772787	3472.84362742672	757	1500438	200682.75	1418.3	768.57	19.6	6.1	12	20.5	6.7	8.6	20.6	5.9	20.9	7.5	1.3	21.7	36.1	16.9	36.3	26.4	36.1	27.7
1	K21	3	OTNT	NA	Neutral	7.42579505300353	55.0070671378092	5.6315759744759	357164.819787986	2450.42990737911	7.03710247349823	22.291519434629	2.32821383885642	127111.902826855	3995.81247387171	566	1728540.9	219090.9	1631.16	840.98	23.3	8.8	11.1	24.4	9.4	9.4	26	8.8	15.9	8.8	3.2	16.6	43.5	23	46.5	29.9	44.9	35.9
1	K22	1	OTNT	NA	Neutral	7.1636690647482	54.4748201438849	5.30033331708833	349942.345323741	2276.63695003323	7.48920863309352	25.794964028777	2.57115374237529	144325.676258993	3897.6256293101	556	1652801.4	214893.47	1481.98	801.52	22.3	9	10.6	21.8	8.3	9.9	20.3	12.6	15.3	6.8	2.3	15.5	39	24.3	39.6	34	39.4	34.9
1	K22	2	OTNT	NA	Neutral	6.09424920127796	45.9536741214058	4.96088321293221	253004.515974441	1813.83446188438	6.44888178913738	19.5079872204473	2.11600993777246	104525.428115016	3619.98235650531	626	1218916.9	172751.4	1179.36	658.19	15.8	6.2	26.2	16.3	6.7	24.6	22.2	8.3	19	6.4	2.4	20.3	37.4	20.6	38.7	31.9	32.6	34.2
1	K22	3	OTNT	NA	Neutral	7.02852348993289	68.5889261744966	7.41711299740003	493154	2788.08149782416	7.49496644295302	22.8842281879195	2.35372948363055	126671.926174497	3933.53667672604	596	2047031.6	209306.4	1890.72	780.48	28.9	8.6	11.6	29.4	6.9	8.6	29.2	9.9	14.9	12.4	3	15.3	44.5	25.5	44.5	33.1	44.6	38.3
1	L03	1	RF	NA	Neutral	6.79614325068871	46.66391184573	4.43017603178051	281928.403581267	2228.86779769701	4.04132231404959	11.7658402203857	1.65668935343639	61971.3856749311	2952.38169125416	726	1634486.3	199787.6	1501.35	744.55	21.5	4.4	10.6	21.3	4.3	10.6	18.2	5.2	32.4	5.6	1	32.5	41.6	11.2	41.2	14.9	40.8	16.1
1	L03	2	RF	NA	Neutral	5.99658703071672	44.2696245733788	4.53483107890212	285936.692832765	2140.93092219102	4.85494880546075	13.8122866894198	1.90058289089454	72748.6348122867	3318.16452402583	586	1523933.4	192121.77	1403.98	726.01	18.3	5.5	8.9	18.6	6	8.9	20.5	6.1	23.5	7.7	1.7	24.1	38.2	12.1	37.7	21.7	37.7	22.5
1	L03	3	RF	NA	Neutral	6.05769230769231	52.7087912087912	6.11550472937155	353665.491758242	2356.93277221448	4.23901098901099	11.032967032967	1.70745447767976	55784.125	3094.89653675694	728	1723409.1	195110.6	1597.38	734.09	22.4	5.9	10.4	24.6	6.3	9.5	24.5	5.1	26.2	10	1.5	26.6	37.9	11.1	38.3	14.1	37.6	17.4
1	L04	1	RF	NA	Neutral	6.4806800618238	58.9629057187017	6.40152350375036	393586.255023184	2487.94326201189	6.6661514683153	20.9737248840804	2.26124529552991	118745.833075734	3865.69448991812	647	1809360.2	230787.63	1689.37	888.8	23.6	11	9.1	26.4	12.8	5.9	22.6	9.7	18.2	9.1	2.8	18.7	41	23.2	42.2	29.8	41.6	33.1
1	L04	2	RF	NA	Neutral	6.07827788649707	49.587084148728	5.36422220502791	315846.401174168	2107.44681671306	7.09197651663405	24.7299412915851	2.49196593249158	140055.30332681	3781.41903362377	511	1534282.6	220902.71	1407.14	829.55	20.5	9.8	7	20.9	11.2	7.2	23.1	12.3	20.9	7.8	2.5	21.1	36.6	25.2	37.4	38.6	37	39.7
1	L04	3	RF	NA	Neutral	5.99803149606299	51.9566929133858	5.24218140536895	366471.712598425	2310.21476071706	7.17716535433071	22.3287401574803	2.30659263428234	124606.712598425	3885.90154955524	508	1749739.8	218337.1	1581.12	835.44	21.7	9.6	8.7	21.3	11.8	6.5	22.4	8.5	15.2	10	2.2	15.7	40	24.2	38.4	29.3	37.4	33.3
1	L05	1	RF	NA	Neutral	6.79780564263323	50.9827586206897	4.24524747869229	308697.512539185	2091.26348809945	5.6833855799373	15.6128526645768	1.91796003312136	82283.736677116	3498.70197549783	638	1647118.1	201459.28	1461.31	752.06	21.8	6.1	11.4	21.2	5	10.3	19.6	5.8	21.3	6.3	0.8	22.3	40.1	16.6	39.5	23.2	38.6	26.3
1	L05	2	RF	NA	Neutral	6.37285714285714	49.2042857142857	4.22790236192554	297328.831428571	2097.52746973005	4.44857142857143	10.8357142857143	1.58983882708141	54215.9328571429	3146.67400603142	700	1594383.4	184587.25	1450.42	703.46	23.1	3	9.9	21.9	4.9	9.4	21.3	3.6	24.9	6.9	1.1	25	38.1	11.4	37.1	17.6	37.4	20
1	L05	3	RF	NA	Neutral	5.63525091799266	42.4736842105263	4.85486107706632	272045.625458996	2108.30961584321	3.73561811505508	9.18727050183599	1.46878085322937	46491.1970624235	2852.67002623895	817	1553663.4	177175.9	1438.61	673.54	19.8	2.9	16	20.9	3.9	14.7	21.7	4.4	33.4	6.5	1	33.9	34.9	8.7	35.9	12.2	35.7	16.2
1	L06	1	RF	NA	Neutral	6.84491978609626	61.7647058823529	6.16150974408284	416672.698752228	2626.83814511976	6.42959001782531	17.7629233511586	1.98873511101822	98733.2691622103	3788.61438485919	561	1963345	218580.78	1764.28	823.61	25.8	8.9	10	25.7	9.4	7.5	23.9	6.6	20.7	10.5	1.6	20.7	46.5	21.6	45.3	25.7	44.2	29.9
1	L06	2	RF	NA	Neutral	6.68045649072753	49.7831669044223	5.28926054619805	308625.510699001	2353.89236612482	4.08131241084165	10.4465049928673	1.65816189715897	55060.1811697575	3075.09422077393	701	1704292.1	191496.28	1578.41	722.74	23.7	5.7	12.7	24.4	5.1	9.3	23.7	4.7	29.8	7.7	1.1	30.4	41.4	12.1	42.2	17.1	42.2	21
1	L06	3	RF	NA	Neutral	6.33533834586466	50.2255639097744	5.23185052542262	332905.291729323	2290.19773238585	5.67518796992481	14.8796992481203	1.68082490999327	76044.0511278195	3257.01249170997	665	1723588.2	196171.2	1583.57	758.72	23.5	6.6	13.1	23.6	7.7	11.9	23	4.8	25.3	8.4	0.9	25.7	38.3	18.8	38.8	20.9	38.5	24.7
1	L07	1	RF	NA	Neutral	5.99194847020934	38.3880837359098	3.65186432182745	228710.31884058	2008.30653064751	4.56360708534622	12.0144927536232	1.56278200318633	61534.6473429952	2997.36307325874	621	1495397.1	203367.52	1325.95	760.27	20.3	5.6	10.5	18.4	5.6	9	15.8	4.7	33.7	4.5	0.6	34	37.7	13.7	36.6	19	36.9	21.3
1	L07	2	RF	NA	Neutral	5.53228962818004	46.9882583170254	5.17848344552832	308107.622309198	2110.10294480852	5.55185909980431	14.9334637964775	1.98808135568499	79788.7279843444	3723.73625594316	511	1616909.3	216626.64	1439.29	812.03	20	8.8	8.2	20.4	9.2	8.6	20.2	6.8	18.8	8	1.4	18.8	37.4	15.5	35.8	25.6	35.4	29.2
1	L07	3	RF	NA	Neutral	7.24810606060606	54.0340909090909	5.15307446759796	345166.823863636	2430.87585829985	5.42045454545455	13.9185606060606	1.84923902687431	75405.9128787879	3600.63575810054	528	1813765.4	203581.9	1620.28	758.07	26.3	5.9	6.8	27.1	5.7	5.7	23.7	5.9	20.8	9.3	1.3	21	42	14.8	43.6	18.9	43.2	25.2
1	L08	1	RF	NA	Neutral	5.53412969283276	46.098976109215	4.86066537232896	313768.563139932	2107.19293441719	4.86006825938567	14.0784982935154	1.69749571553317	79761.8139931741	3149.48166749489	586	1620561.8	202227.72	1435.44	760.84	19.6	5.5	11.9	20	7.3	13	18.3	5.8	30.9	7	1.9	31.6	36	14.3	35.7	16.6	35	19.6
1	L08	2	RF	NA	Neutral	6.03225806451613	46.2903225806452	4.40040962084509	274570.481973435	2049.73807354961	5.41555977229602	14.8178368121442	1.76432757990194	78366.0702087286	3279.40475519601	527	1527573.3	199891.38	1394.79	750.29	21.3	5.3	9.3	22.4	5.7	9.1	22.8	4.4	24.7	5.3	0.9	25.6	38.7	15.4	38	23.7	37.2	25.2
1	L08	3	RF	NA	Neutral	6.19354838709677	46.4784946236559	4.12950331946436	294310.379032258	2129.79243538092	6.77150537634409	20.3360215053763	2.07948975073204	114230.572580645	3732.38880377562	372	1526701.9	213245	1354.97	801.23	18.8	8.3	11.8	18.5	11	9.9	23.9	8.1	20.4	6.2	2.2	20.4	39	22.3	39.5	29.6	39.8	33.6
1	L09	1	PIGN	NM_012327	sample	5.01283880171184	36.7104136947218	3.80463685240364	243149.587731812	1890.24191660265	4.2981455064194	11.5634807417974	1.59861558835455	61051.9272467903	2897.93011119293	701	1410848.9	184345.22	1298.78	685.55	16.8	4.9	17.8	16.5	4.3	17.4	13.8	4.9	32.7	5.7	0.9	33.5	33.1	11.6	31.2	16.4	31.1	17.8
1	L09	2	PIGN	NM_012327	sample	4.87745098039216	31.4730392156863	3.54415452937346	187781.371323529	1755.34389930206	4.89093137254902	14.0870098039216	1.79321238643498	76117.0735294118	3077.06717496952	816	1261782.1	176490.19	1155.04	663.17	14.8	3.9	17.3	14.5	3.6	19	16.9	6.7	29.9	4.9	1.5	30.4	32	15.6	32.5	24.6	32.4	26.2
1	L09	3	PIGN	NM_012327	sample	5.23248882265276	38.4500745156483	4.33972626518114	251274.797317437	2063.158062043	5.3919523099851	16.3666169895678	1.91255672524279	91574.6304023845	3307.11140168727	671	1453770.9	186045.8	1387.87	708.26	17.9	5.2	17.6	19.4	6.1	14	19.1	7	27	6.7	2.2	27.4	36.5	16.4	35.9	23	35.9	26.7
1	L10	1	ERCC5	NM_000123	sample	5.18325791855204	43.1696832579186	4.38069458387101	294238.314479638	1895.78611077382	9.17647058823529	32.9366515837104	3.17347398547522	194684.2760181	4465.13923463238	442	1369761.7	226820.1	1263.29	885.8	14.9	10.9	8.4	15.8	12	5	16.7	16.1	8.4	6.1	2.9	8.8	33.7	33.3	33.5	43.4	33	47.3
1	L10	2	ERCC5	NM_000123	sample	5.47252747252747	35.8663003663004	3.59041456623401	222240.551282051	1750.85918779139	6.23809523809524	19.2783882783883	2.10244779585966	104436.489010989	3515.90190088134	546	1237197.3	205585.3	1154.38	767.45	14.8	6.2	12.1	13.7	7.3	11.4	16.7	8.1	20.9	5.1	1.5	21.2	32.1	19.2	31.9	30	30.8	31.7
1	L10	3	ERCC5	NM_000123	sample	6.96595744680851	52.9957446808511	5.43139577794585	337059.131914894	2301.39431263811	9.55106382978723	31.9829787234043	2.81008637940699	184939.436170213	4280.97277681269	470	1645797.9	219976.4	1525.15	817.64	21.3	8.7	11.3	20	8.7	8.7	24.3	11.3	12.1	8.5	3.6	12.3	42.1	35.1	43	45.3	42.6	51.3
1	L11	1	PHF6	NM_032335	sample	5.18961038961039	41.5766233766234	3.93349200102834	285679.509090909	1876.35231690923	7.28051948051948	21.5688311688312	2.24696178711024	108202.394805195	3721.82975943934	385	1386314.5	216163.58	1251.74	817.86	14.8	8.3	9.4	14.8	9.9	7.8	14.8	8.8	15.6	5.5	1.3	16.6	32.5	23.6	31.4	34.3	30.6	33.5
1	L11	2	PHF6	NM_032335	sample	4.4327485380117	33.9181286549708	4.11679824946785	218999.769005848	1599.94535307679	8.83625730994152	29.4824561403509	2.73804194244712	157452.906432749	4062.28885225992	342	1175755.5	233436.45	1097.95	890.8	13.2	10.2	7.3	13.7	13.2	5.6	14.6	12.3	12	5.3	2.6	12.3	28.4	33.6	28.4	50.3	28.7	52.6
1	L11	3	PHF6	NM_032335	sample	4.45151515151515	41.3212121212121	4.67694638948039	318276.796969697	1887.21469375791	8.1	25.2969696969697	2.61771978181391	135898.181818182	4011.62179451514	330	1356504.2	212959.5	1235.42	822.78	13.3	11.5	13.6	14.5	10.6	11.2	18.5	11.5	11.8	7.9	2.1	13.3	32.7	28.5	32.1	40.9	30.9	43.6
1	L12	1	BLM	NM_000057	sample	4.26315789473684	30.7669172932331	4.11301656637183	204332.461152882	1707.56015833941	7.88220551378446	27.3859649122807	2.70068166423665	144757.578947368	3993.98405063534	399	1185314.7	210150.88	1063.25	809.22	14	9.5	14.5	14	9	12.3	15.5	13	12.5	4.8	3.5	12.5	27.1	26.8	27.6	42.1	27.6	42.4
1	L12	2	BLM	NM_000057	sample	4.09289617486339	30.6748633879781	3.10770472420601	199032.721311475	1442.53419662044	8.34426229508197	30.2322404371585	2.92616721788791	160313.857923497	3897.68010575385	366	1045860.4	186649.02	955.64	694.77	12	7.4	16.4	12	5.2	14.2	16.4	13.4	10.4	4.6	2.5	10.7	24.3	26	24.9	48.6	24.9	48.9
1	L12	3	BLM	NM_000057	sample	4.025	34.1388888888889	4.4004979054557	252845.6	1816.43360606323	8.82777777777778	32.1416666666667	3.04805688503409	175454.922222222	4060.89377229846	360	1181688.1	189050.1	1104.44	703.08	11.1	8.3	19.7	11.9	7.2	18.9	18.6	15.6	11.1	6.9	3.3	12.2	28.6	31.9	31.7	44.7	31.4	47.8
1	L13	1	ARID1A	NM_006015	sample	5.0155979202773	39.4124783362218	3.59807458400587	263928.466204506	1690.75402301361	5.34488734835355	14.1611785095321	2.05408272540087	68783.4922010399	3462.62739543639	577	1292662.4	163874.61	1073.83	597.72	13.9	2.9	24.8	13.7	2.8	28.8	14.6	6.6	15.4	5.4	1.4	16.3	29.8	11.1	30	19.2	28.1	21.5
1	L13	2	ARID1A	NM_006015	sample	4.01202749140893	29.073883161512	3.72431533234735	196800.096219931	1551.92638623044	5.46219931271478	14.5910652920962	2.05556403635845	68276.5360824742	3399.79037881194	582	1080255.7	160469.64	938.48	590.54	12.5	2.4	22	11.7	2.4	22.7	16.2	6.5	16.3	5.3	1	16.3	22.5	13.2	22.7	25.8	23.2	27.8
1	L13	3	ARID1A	NM_006015	sample	4.85915492957747	30.7223340040241	2.67363496423228	181887.957746479	1493.81474573003	6.06639839034205	18.6096579476861	2.3677967850054	92730.5191146881	3436.78266497522	497	1063331.1	167465.4	934.37	648.67	11.5	4	22.5	11.5	4	20.5	15.1	8.7	17.5	3.2	1.4	18.1	25.2	16.9	26.8	28.4	25.8	28.8
1	L14	1	EZH1	NM_001991	sample	6.10909090909091	45.1927272727273	4.33858296965845	293020.449090909	2123.91074078923	7.32545454545455	21.2218181818182	2.32737132772332	113889.790909091	4078.78285821058	550	1530655.4	217841.56	1396.5	831.59	18.9	8.5	10.9	17.6	9.8	9.1	16.7	9.3	12.2	7.5	1.8	12.2	35.8	25.3	35.3	31.5	34.9	35.3
1	L14	2	EZH1	NM_001991	sample	6.07555555555556	44.6755555555556	5.73916059436267	293907.37037037	2238.39138532549	5.68148148148148	16.8814814814815	2.04755258396848	93701.5792592593	3594.13127884543	675	1598269.6	193245	1471.41	719.7	20.7	6.5	13.6	21	5.6	13.6	20.1	8	20.7	8	2.5	20.7	37.9	16.3	39	25.9	39.4	29.8
1	L14	3	EZH1	NM_001991	sample	6.25663716814159	45.3097345132743	4.6089999407833	306631.594690265	2200.33118227457	6.51327433628319	19.8513274336283	2.07853331242658	112526.334513274	3678.07849982736	565	1648622.2	192440.7	1467.38	723	21.2	6	14.9	20.5	7.6	13.1	19.6	7.3	19.8	9.2	2.3	20	37.3	20.4	39.5	25.8	39.3	30.8
1	L15	1	ARID2	NM_152641	sample	5.77165354330709	41.0645669291339	4.34999028850604	264618.502362205	1944.52692545447	6.86456692913386	18.6377952755906	1.99248462061828	95228.1905511811	3704.54331272713	635	1438141.3	201041.64	1289.68	758.06	15.6	4.6	10.9	15.4	4.9	8.5	13.4	5.8	17	5.2	1.3	17.2	36.9	21.9	35	26.6	34.2	31
1	L15	2	ARID2	NM_152641	sample	6.58890701468189	38.536704730832	4.11916140891343	223988.014681892	2000.31866488366	7.67699836867863	21.2251223491028	2.14094048538141	112170.140293638	3769.75185409355	613	1396319.2	199847.2	1248.79	743.32	16.3	6.5	11.3	14.8	5.4	9.1	17	5.5	17.1	5.2	1.3	17.3	38	27.2	37.5	38.5	37	41.1
1	L15	3	ARID2	NM_152641	sample	5.93062605752961	38.8426395939086	3.91599020043219	240959.008460237	1927.41933697417	5.6497461928934	14.9576988155668	1.8054431349695	77023.7563451777	3263.40339480297	591	1395382.4	187096.1	1260.63	710.91	16.1	4.2	15.1	13.9	4.4	11.5	16.2	6.1	24.2	5.6	0.3	25.9	36.7	17.1	36.2	21.8	36.4	26.6
1	L16	1	FLT4	NM_002020	sample	5.64499121265378	46.128295254833	5.26988445270323	333654.662565905	2297.58395070552	6.76449912126538	21.7434094903339	2.46946832627161	126454.74516696	3916.09692541499	569	1662090.7	226848.23	1566.32	854.5	20.9	11.2	10.9	21.3	11.8	8.6	20	10.4	17.8	10	5.1	18.3	34.4	21.4	35.7	30.1	35.5	33.7
1	L16	2	FLT4	NM_002020	sample	4.80379746835443	40.878164556962	4.36183033906848	276610.707278481	1867.50764499975	8.47151898734177	29.1819620253165	2.98439261438087	166206.161392405	4136.0487197281	632	1517117.5	195353.57	1362.33	749.57	18.4	8.5	15	19.1	8.1	13.4	17.1	12.3	14.4	7.3	3.3	15.2	29.3	28.8	31	47.6	31.6	51.1
1	L16	3	FLT4	NM_002020	sample	6.264	45.42	5.32325166144255	308534.928	2293.06538445634	10.976	40.266	3.16886239807741	234791.284	4427.2320266309	500	1697033.1	208846.7	1535.88	765.35	20.2	9.2	15.6	21.6	6.8	13.6	21	20.2	14	8.8	5.4	15	37.6	44.4	39.6	56.8	39.2	60.8
1	L17	1	RF	NA	Neutral	6.02737940026076	53.9608865710561	5.22349644311301	371656.212516297	2235.77512853296	5.27118644067797	13.74185136897	1.78528911215615	68703.7627118644	3420.20151611093	767	1776865.8	193348.59	1579.08	726.09	21.9	4	10.3	21.9	4.4	9.4	19.6	4.4	20.1	8.5	0.5	21	37.9	14.6	36.1	20.1	35.9	20.5
1	L17	2	RF	NA	Neutral	7.00635930047695	59.4848966613673	6.54242510959361	394231.411764706	2547.74050978358	5.95230524642289	17.2321144674086	2.00242436362691	95141.2766295707	3628.50921740662	629	1848086.9	210296.22	1730.8	798.28	25.8	9.1	8.7	26.4	9.9	7.5	26.7	7.9	18.9	10	1.7	19.4	43.4	17.8	43.6	29.9	43.1	31.8
1	L17	3	RF	NA	Neutral	5.90701468189233	40.8874388254486	3.79817460248024	259224.150081566	2068.13567652125	5.04404567699837	13.3703099510604	1.77056401124475	70550.1174551387	3339.60150124985	613	1515504.6	209855.3	1398.62	788.85	19.2	7.5	7.5	18.8	7.7	5.7	18.6	5.1	23.7	6.2	2	24.5	36.9	12.6	35.4	17.6	36.1	22.2
1	L18	1	RF	NA	Neutral	6.81500872600349	52.261780104712	4.73643530533914	333020.914485166	2266.30920961579	6.30890052356021	19.9267015706806	2.24766801986223	110369.607329843	3643.18594288896	573	1657022.7	204620.4	1505.05	767.73	21.5	9.6	15.9	20.6	8.9	13.8	21.8	10.1	20.6	7	1.9	21.8	41	20.4	41.2	29.7	40.5	31.6
1	L18	2	RF	NA	Neutral	7.07020872865275	56.1442125237192	5.71919732775374	363476.303605313	2369.79952449505	5.79127134724858	17.404174573055	2.06979906094811	96172.559772296	3518.28165703353	527	1789054.5	210596.45	1577.53	778.29	23.7	10.4	10.4	23.7	8.7	11.6	25.6	7.4	21.1	7.6	2.1	21.6	40.8	16.9	42.3	26.6	42.1	29
1	L18	3	RF	NA	Neutral	6.65867158671587	59.1180811808118	6.45642275769035	410434.907749077	2643.31843653339	6.98523985239852	21.6236162361624	2.16186757665302	123478.802583026	3695.40339639183	542	1835909.8	211641.8	1747.46	807.12	22.3	8.1	11.4	25.5	9.8	9.2	27.5	8.3	21.2	11.6	2.6	21.8	41.3	24.5	43.9	31.2	44.1	35.2
1	L19	1	RF	NA	Neutral	6.88888888888889	52.9236111111111	5.06437564186286	343393.683333333	2317.90391170389	4.90972222222222	12.3444444444444	1.75735213714656	62238.1638888889	3429.19898437128	720	1755405.9	203655.33	1571.18	763.23	23.3	5.7	9.4	22.2	6.1	9.6	19.6	4.4	22.6	8.3	0.6	23.1	41.7	13.5	41	17.6	40	20.6
1	L19	2	RF	NA	Neutral	6.43578643578644	51.2020202020202	4.88370695374483	330476.487734488	2262.88182245687	4.21067821067821	10.0606060606061	1.48741397171843	52233.0187590188	3144.45371550052	693	1727995.6	202031.57	1546.42	755.9	22.2	9.2	12.4	22.8	8.9	11.8	22.1	2.5	27.1	7.9	1.2	27.3	39.2	11	39	15.3	39.7	18.3
1	L19	3	RF	NA	Neutral	6.17147435897436	55.1458333333333	5.39168988815913	379683.453525641	2366.89306627365	5.36858974358974	14.8365384615385	2.06574769315562	82859.217948718	3371.6113839898	624	1777351.5	197650.3	1646	750.57	23.4	6.9	12.7	23.6	7.7	11.2	24.5	7.2	23.9	10.1	2.1	24.5	38.8	16.7	39.7	20.7	39.6	24.7
1	L20	1	RF	NA	Neutral	6.0359612724758	50.4910096818811	5.59947334172723	329637.883817427	2338.61739210959	5.27800829875519	15.7980636237898	1.93899508578403	80571.4481327801	3209.78050978927	723	1654264.4	187039.98	1545.45	713.64	21.2	5	16.6	22.5	4.6	16.6	21.4	7.5	26.3	7.2	1.2	27.4	37.3	15.4	37.6	22.4	37.3	23.1
1	L20	2	RF	NA	Neutral	6.33987915407855	45.6435045317221	4.46591089327924	284942.809667674	2027.75156671278	4.99546827794562	12.2628398791541	1.63584462617589	60326.6465256798	3126.7881567002	662	1544982.5	201314.75	1375.97	752.34	19.3	5.6	9.7	18.6	5.9	7.6	20.7	4.8	26.1	7.3	0.8	26.4	36.3	15.6	36.7	20.8	36.4	24.3
1	L20	3	RF	NA	Neutral	6.04084720121029	45.5854765506808	4.67706392034833	302254.966717095	2133.83771140397	5.79576399394856	15.6868381240545	1.93667891652949	82215.7806354009	3514.74655570305	661	1527311.2	196267.6	1425.08	742.18	18.9	4.7	9.4	18.2	5.6	6.8	20.9	7.1	19.2	8.3	1.1	19.8	38.3	18.3	37.5	21.8	36.8	26.3
1	L21	1	RF	NA	Neutral	6.64987080103359	56.5555555555556	6.68790441257877	381658.378552972	2489.4698182852	4.83462532299742	12.3475452196382	1.80761980123544	62428.015503876	3403.90681581409	774	1775969.5	182382.59	1687.91	701.07	24.3	3.2	14.5	24.5	3.6	12.4	21.1	4.8	21.7	9.3	0.9	22.4	42.1	13	42.5	17.2	42.5	18.5
1	L21	2	RF	NA	Neutral	6.24927113702624	47.1793002915452	4.00440821895387	301977.940233236	2088.73396198221	5.12536443148688	13.5087463556851	1.72499217435576	68883.5393586006	3180.26830332563	686	1630946.6	201651.94	1426.92	751.23	20.8	6.7	11.4	21.4	7.3	7.7	19.2	5.2	26.8	7.3	1	27	36.7	14.7	36	23	36.3	25.7
1	L21	3	RF	NA	Neutral	7.34109816971714	56.5607321131448	5.61459836399618	379068.830282862	2440.79995570704	6.64891846921797	18.5607321131448	2.08103787399418	100018.013311148	3784.75024155689	601	1772882.4	212419.4	1633.97	808.25	21.5	7.8	11.6	23.5	9.3	8.7	25	6.3	16.6	9.5	2.7	16.8	42.6	20.6	42.6	27.1	41.4	30.8
1	L22	1	RF	NA	Neutral	6.22116903633491	50.1548183254344	5.30431495906161	329241.248025276	2192.23509564258	7.20063191153239	23.1595576619273	2.60366232739156	130734.494470774	3894.76402432241	633	1677810.6	214850.21	1516.53	800.83	20.4	7.9	10.9	21.2	7.9	9.2	20.5	11.4	17.1	7.1	3.5	18.2	35.9	24.5	38.4	34.1	38.5	37.4
1	L22	2	RF	NA	Neutral	6.31117021276596	48.8404255319149	5.38019182096095	305553.335106383	2237.99471271105	4.84973404255319	13.3337765957447	1.98315658411105	72896.9654255319	3417.26015459408	752	1660210.2	186013.1	1516.68	692.75	23.5	4.9	13.8	22.9	4.9	12.1	23.4	6.2	22.2	7.3	1.6	22.7	38.6	12.2	40	19.9	40	23.8
1	L22	3	RF	NA	Neutral	5.8785046728972	51.316199376947	6.02654915334598	345559.280373832	2265.71001523028	5.15732087227414	14.7476635514019	1.77136091157511	82596.1900311527	3218.94307064037	642	1688057.7	198238.5	1594.29	764.88	22.3	6.7	10	22.6	8.4	9.5	23.5	6.5	29	9	2.5	29.8	38	15.1	38.6	19	38	22.4
1	M03	1	OTNT	NA	Neutral	5.42443729903537	39.1575562700965	3.6484229164741	237499.319935691	1798.25398140893	5.08681672025724	14.2861736334405	1.82881355376165	74987.1752411576	3260.69802737259	622	1315485	187193.09	1187.25	711	16.9	5	14.5	16.2	5.3	13	15	6.9	24.4	4.3	1.3	25.2	32.6	14.6	32.3	19.1	30.9	20.9
1	M03	2	OTNT	NA	Neutral	5.87450980392157	46.3901960784314	4.87775782154038	304357.082352941	2068.77461649512	5.92745098039216	18.8901960784314	1.89328149795092	107175.909803922	3304.85455122596	510	1498371.8	184507.01	1377.57	701.85	19.8	6.7	19.2	19.8	6.7	16.7	20.2	7.3	29	8.6	2.5	29.4	36.9	19.2	36.3	28.6	36.7	32.2
1	M03	3	OTNT	NA	Neutral	5.71020408163265	43.8775510204082	4.40065322676234	282196.981632653	2005.91779432789	6.17959183673469	16.9265306122449	1.9626901057021	90143.3367346939	3499.80436432689	490	1453726.8	190025.9	1336.37	733.53	19.4	5.3	14.9	17.6	6.9	13.3	19.2	6.9	20.4	7.3	1.6	21.2	36.1	19.4	36.3	22.9	36.1	28
1	M04	1	OTNT	NA	Neutral	6.67401960784314	54.1666666666667	6.42368149764592	351424.855392157	2277.79169982689	7.97794117647059	26.8529411764706	2.65015433093079	153335.460784314	4034.66882600458	408	1571249	219174.74	1490.05	836.1	22.1	7.8	11.5	24	10.3	9.8	21.6	12.5	12.5	7.8	2.9	13	38.2	27.9	40	35.8	39	38.5
1	M04	2	OTNT	NA	Neutral	6.08258928571429	51.0178571428571	4.23753231986438	322595.151785714	2056.39872910057	7.640625	22.5758928571429	2.25074735531094	122976.180803571	3917.64398196239	448	1579285.7	210503.76	1401.13	785.47	20.5	7.4	8.7	19.4	8.3	6.9	20.1	8.3	14.3	6.7	1.6	14.7	36.8	24.6	37.3	35.5	36.6	37.5
1	M04	3	OTNT	NA	Neutral	6.14576802507837	46.3871473354232	5.38181007682335	291700.23354232	2184.59001619411	5.24294670846395	15.1833855799373	1.90801441836006	82656.5689655172	3382.68121708846	638	1545188.7	193590.9	1426.66	732.78	20.5	4.4	13.9	20.8	4.7	12.1	22.1	6.9	22.4	6.7	1.4	23.4	39.8	15.7	40.8	20.4	40	23.5
1	M05	1	OTNT	NA	Neutral	7.0634328358209	50.0914179104478	4.3841464772874	289047.895522388	2113.22090052667	6.26865671641791	17.0541044776119	1.86818692644784	86151.4085820896	3419.4442113935	536	1525977.4	198158.98	1406.03	748.51	20.9	4.5	11.2	20.5	4.7	9	20.1	5.6	19.6	5.2	0.7	20.5	41.2	18.8	40.7	24.1	40.5	24.4
1	M05	2	OTNT	NA	Neutral	5.62610619469027	42.5287610619469	4.79283151607426	274268.077433628	1992.84178593545	7.24115044247788	21.5199115044248	2.64754512142746	118623.039823009	3787.70231467273	452	1385947.6	197505.84	1287.84	765.12	15.7	5.5	12.2	15.7	6.4	9.1	19.7	7.5	15	6.9	2	15	36.9	23.9	36.1	36.9	35.6	40.3
1	M05	3	OTNT	NA	Neutral	6.48837209302326	51.7030411449016	5.58159245467888	343081.57960644	2344.18367063326	5.77101967799642	16.5116279069767	2.07235323560779	87593.3309481216	3590.40630140935	559	1685385.9	194568.8	1603.76	742.05	23.3	4.8	14.7	23.8	6.1	12.9	24.7	7.5	19	8.9	1.1	19.5	39.5	17.2	42.4	21.6	41.9	26.7
1	M06	1	OTNT	NA	Neutral	5.50384615384615	48.2403846153846	5.81522356342782	319975.811538462	2162.83265478171	6.64807692307692	20.2826923076923	2.17164387927198	107901.134615385	3781.32158838009	520	1574009.1	215745.81	1495.03	836.1	19.4	8.1	11.3	21	9.6	8.5	20.8	8.5	16.2	7.7	1.3	16.9	36	20.6	36.3	28.5	35.8	30.4
1	M06	2	OTNT	NA	Neutral	6.19529411764706	47.4823529411765	5.11932715903818	296992.176470588	2023.56761533686	7.99764705882353	24.6776470588235	2.46522177346455	132607.124705882	3984.88907264603	425	1487842	220056.43	1358.53	824.7	18.8	8	7.8	17.4	9.6	5.2	19.3	11.1	12.5	6.8	2.1	12.5	38.6	26.1	38.4	39.3	38.6	39.8
1	M06	3	OTNT	NA	Neutral	6.20224719101124	46.3752808988764	4.48245686631478	279537.476404494	2083.74823079758	7.01573033707865	22.4584269662921	2.36492387597086	117287.6	3735.95291064749	445	1512800.5	208798.5	1400.26	802.3	21.1	8.5	12.8	21.1	9.4	10.6	22	11.5	14.2	6.3	0.7	15.3	38	23.8	37.1	30.3	36.2	33.3
1	M07	1	OTNT	NA	Neutral	5.78181818181818	48.9616161616162	5.40612558533208	335700.775757576	2205.07524121946	6.81212121212121	20.9777777777778	2.43239881381146	111206.858585859	3779.37363530055	495	1605433.5	190313.33	1497.89	722.14	21	3.6	16	20.6	4.6	13.7	21.8	11.7	15.2	7.1	1	16.2	34.5	21.4	37.2	29.1	36.8	32.1
1	M07	2	OTNT	NA	Neutral	6.98563218390805	59.5086206896552	6.67939916951708	412800.867816092	2604.69379460549	7.55172413793103	24.3936781609195	2.40161732375393	134172.298850575	3790.63574288169	348	1867577.1	203110.54	1744.09	759.68	25	8.3	13.2	24.4	9.2	11.2	27.3	11.8	17.5	11.2	3.2	18.7	41.7	25.6	43.1	39.4	43.1	42.2
1	M07	3	OTNT	NA	Neutral	5.94375	43.2	4.38310768778555	291576.89375	2134.63543153833	5.68125	16.2104166666667	1.88326159922491	89563.7895833333	3446.48721463401	480	1529599.8	194340.8	1413.61	776.11	20.2	7.7	14	20	7.7	10.4	21	5.4	22.1	6.9	3.3	22.7	37.1	17.3	37.3	20.4	37.7	25.8
1	M08	1	OTNT	NA	Neutral	4.62977099236641	41.1125954198473	4.74577849662528	282475.877862595	1910.26391358745	7.58969465648855	25.7003816793893	2.53400439053492	143821.536259542	3693.31240857644	524	1321682.5	191498.67	1235.3	734.92	15.1	6.5	18.7	16.4	7.8	16.8	16.2	10.9	21.6	6.7	1.9	22.1	31.5	28.8	31.5	36.1	30.9	39.5
1	M08	2	OTNT	NA	Neutral	6.24086021505376	49.9612903225806	5.46445787993857	320432.219354839	2294.39804291478	6.14623655913979	19.0774193548387	2.04318960174669	101208.52688172	3403.56153938739	465	1588323.6	202126.48	1511.23	766.45	21.5	8.6	14.6	23	10.1	10.3	24.7	8.6	22.6	8.6	1.3	23	38.7	18.7	40.4	28.8	40.6	29.9
1	M08	3	OTNT	NA	Neutral	6.14285714285714	51.4591836734694	5.85628218728603	340309.034693878	2223.13227431068	6.06734693877551	20.2265306122449	2.53339097996178	119746.502040816	3540.33150556823	490	1576605.1	202914.5	1481.09	768.18	21.2	9.2	13.3	22	7.3	10.6	28.6	9	22.7	8.2	3.5	23.1	34.7	20.6	38.4	26.1	38.2	30.8
1	M09	1	DNM2	NM_001005362	sample	2.76220806794055	14.5605095541401	1.93159066389952	75044.8322717622	900.712877361125	6.88322717622081	20.5477707006369	2.29646502013391	103221.063694268	3461.73792752081	471	628521.1	169256.48	611.87	673.45	5.7	4.5	22.3	6.6	3.8	20.6	7.4	8.7	16.3	1.3	2.1	17.2	17.6	22.5	18.5	29.5	17.8	27.6
1	M09	2	DNM2	NM_001005362	sample	3.99779249448124	23.1854304635762	3.43868889819157	131863.116997793	1292.25039265535	7.45916114790287	26.1015452538631	2.45586112681993	147348.6401766	3595.75071269302	453	897047.2	169915.09	856.29	647.83	9.3	4.4	20.8	9.3	3.5	17	12.1	9.7	19.4	2.4	2.4	19.9	22.3	26.9	24.3	39.5	24.1	41.1
1	M09	3	DNM2	NM_001005362	sample	3.12933025404157	19.2632794457275	2.40126441769689	108117.103926097	1156.92788749047	7.07390300230947	21.5242494226328	2.22072132467017	110522.584295612	3532.80310546968	433	788377.3	164810.3	729.14	616.06	7.4	3.7	21.2	6.9	2.8	19.2	12	9.5	17.3	3.2	1.2	18.5	20.8	23.6	21	29.8	20.6	33.5
1	M10	1	PRF1	NM_005041	sample	4.65669700910273	31.9609882964889	3.12428628150704	197469.66970091	1677.69104478974	5.37451235370611	14.9154746423927	1.99983096665882	76523.2548764629	3571.40506774144	769	1262667.1	179538.47	1155.95	682.86	15.6	3	15.5	14.4	2.7	12.5	12.6	6.6	18.5	4.8	0.9	19	30.3	13.3	29.6	20.4	28.9	22.4
1	M10	2	PRF1	NM_005041	sample	5.00662251655629	32.2417218543046	2.46083931381691	198229.518211921	1581.03987417299	6.17549668874172	18.6307947019868	2.30362122828336	100093.21192053	3845.1519633291	604	1245770.9	180617.6	1067.84	673.33	13.7	3.1	11.9	13.2	4.1	12.9	15.4	9.6	14.1	3.8	1.3	14.1	28.3	16.2	26.7	30.3	26.5	31.5
1	M10	3	PRF1	NM_005041	sample	4.58093525179856	34.0413669064748	3.93382220694893	234372.007194245	1748.45284230557	5.96223021582734	17.9568345323741	2.29168989266865	95081.1169064748	3653.31832857607	556	1249619.5	174835.1	1133.32	654.74	11.5	3.8	15.8	13.3	3.8	15.3	15.8	7.7	16.9	6.5	2	17.3	31.7	17.6	31.3	25.9	30.8	30.2
1	M11	1	DSN1	NM_024918	sample	4.99331550802139	31.7713903743315	3.19503095932677	197668.413101604	1720.54125484328	3.64705882352941	8.72326203208556	1.51018290206109	43420.114973262	2857.56329017248	748	1269021.5	167322.75	1175.79	634.55	13.6	2.1	21.1	14.8	2.7	21.3	13.4	3.9	30.1	4.1	0.7	31	30.2	8	29	11.2	28.6	12.8
1	M11	2	DSN1	NM_024918	sample	4.67487684729064	32.0246305418719	3.93133006085402	215211.689655172	1741.71254085429	5.95730706075534	15.7619047619048	1.94055192811139	79877.7093596059	3512.99461777815	609	1184919.5	184040.02	1158.52	702.65	11.8	4.6	13.3	13.6	5.4	12.5	15.8	5.7	18.2	5.9	0.7	18.7	29.7	16.7	30.2	26.8	29.9	28.9
1	M11	3	DSN1	NM_024918	sample	4.48028169014084	29.9352112676056	3.20086626569513	198792.430985916	1613.58284707126	4	9.29577464788732	1.57085656553636	44376.3098591549	2966.86728351332	710	1178463.2	160760.1	1105.08	619.06	12.7	2.7	23.7	13	2.5	20.6	13.9	3.7	27.9	5.5	0.4	29	29.3	10	27.9	12.3	27.2	15.2
1	M12	1	CBLB	NM_170662	sample	5.24349157733538	43.5359877488515	6.07013195972615	287753.321592649	2061.66658220578	6.1791730474732	21.052067381317	2.36469117676595	111661.894333844	3478.23807011212	653	1420213.9	188689.85	1399.93	733.2	18.8	6.3	16.7	20.1	5.5	14.5	19.6	10.9	22.1	6.7	1.2	23.1	33.1	17	34.5	27.6	33.8	29.1
1	M12	2	CBLB	NM_170662	sample	5.6914749661705	38.9025710419486	4.72189862608678	247487.649526387	1950.9398985139	5.31393775372124	16.2652232746955	2.17617762543117	85743.6468200271	3431.48550731671	739	1391504.8	173050.1	1320.41	648.55	16.8	3.2	14.5	18.8	4.2	15.8	19.8	8.8	18	5.7	1.4	18.5	34	12.6	34.6	22.7	34.8	26.3
1	M12	3	CBLB	NM_170662	sample	4.67297297297297	35.3297297297297	4.34386017738535	222167.509459459	1785.36007201936	5.5	15.7756756756757	2.31494603119167	81636.7202702703	3504.26953570855	740	1255021.6	167598.2	1215.78	662.36	13.9	3.4	18.5	15.3	3.5	15.1	17.3	8.4	18.5	5.5	1.1	19.2	30	13.5	30	21.2	29.7	26.4
1	M13	1	EP300	NM_001429	sample	5.52723311546841	39.1808278867102	4.02497795066922	264422.638344227	1816.27399760712	9.11111111111111	35.6296296296296	3.72285599299421	209909.553376906	4387.78521049973	459	1357884.9	198455.37	1227.93	741.42	17	8.1	19	16.3	7.8	18.7	16.6	22.9	10.5	6.3	6.8	10.9	27.7	32.5	30.9	51.9	30.7	53.6
1	M13	2	EP300	NM_001429	sample	4.35061728395062	32.641975308642	3.78744573585297	214467.451851852	1701.08546128746	8.21728395061728	30.4888888888889	2.98602511439813	169190.103703704	3828.70804595381	405	1144108.2	172300.45	1069.37	642.93	13.6	7.9	23.5	14.1	7.7	24.7	19.8	21.2	15.1	5.9	5.7	15.3	27.4	24	29.6	49.1	29.6	50.6
1	M13	3	EP300	NM_001429	sample	3.93569844789357	23.7073170731707	2.75653611971664	156600.65631929	1337.55683994622	8.0820399113082	28.19955654102	2.91141978961141	151552.356984479	4040.73018566419	451	1053357.9	174265.3	888.69	637.48	12.2	6	20.4	10.9	4.9	21.5	11.5	18	11.1	3.8	5.5	11.3	23.3	24.4	22.4	44.3	22.4	47
1	M14	1	PHOX2B	NM_003924	sample	5.78627968337731	44.7005277044855	4.24931082346518	288171.277044855	1989.41699021205	4.25857519788918	11.2836411609499	1.68189944538274	57461.9841688654	3116.64845444323	758	1526373.1	192392.48	1380.84	724.96	18.9	4.4	11.5	19.4	3.6	11.7	16.2	5.1	27.7	6.3	0.8	28	35.9	9.6	35.4	14.8	35.8	16.6
1	M14	2	PHOX2B	NM_003924	sample	5.51799687010955	35.2363067292645	3.37669976797499	202923.492957746	1753.35574084843	4.52112676056338	12.3114241001565	1.76025887554998	60380.9749608764	3233.46198669064	639	1280519.4	191785.49	1140.28	717.25	14.6	4.4	9.4	14.7	5.5	8.5	17.1	5.5	20.8	4.5	0.6	20.8	34.3	10.2	33.6	18.9	33.6	20.3
1	M14	3	PHOX2B	NM_003924	sample	6.20503597122302	44.3812949640288	4.89842837014124	273060.68705036	2080.51995366316	5.26258992805755	15.7859712230216	2.11007828890199	87745.9298561151	3482.20399558773	556	1437517.5	185999.6	1333.17	688.92	19.8	5.4	15.5	20.1	5.6	13.5	23	7.6	23.2	6.3	2.7	23.6	34.5	13.8	36.5	20.1	36.2	25.4
1	M15	1	LATS1	NM_004690	sample	4.80236486486486	29.0523648648649	3.20043776363978	184392.565878378	1637.11574685746	5.92567567567568	16.2314189189189	1.88968562443026	82628.0844594595	3396.58839858574	592	1145641	179881.56	1047.47	664.92	12.7	5.6	17.7	12.5	5.4	16.7	13	5.1	20.3	3.9	1.7	20.9	27.5	17.2	27.4	22.3	26.4	23.8
1	M15	2	LATS1	NM_004690	sample	4.62043795620438	28.4525547445255	3.34278172459343	191506.217153285	1572.59435164312	5.79014598540146	16.7956204379562	2.04195136375034	94515.6806569343	3551.49214901852	548	1120294.4	180907.32	1008	661.7	11.9	5.5	17.2	10.9	5.1	19.3	13.5	7.5	19.3	4.7	1.8	19.5	27.7	16.8	27.2	25.2	27	28.6
1	M15	3	LATS1	NM_004690	sample	4.34068136272545	28.5130260521042	3.47711593936587	190697.571142285	1624.24427231605	7.17034068136273	23.1122244488978	2.33221134426085	129105.048096192	3749.80615854511	499	1139285.2	184833.5	1034.53	681.32	11.6	6.6	17	11.4	7.2	17.6	15.4	10.2	15.8	4.8	3.4	16.6	27.5	22.6	30.3	30.9	29.5	33.7
1	M16	1	CUL3	NM_003590	sample	5.01132686084142	33.7006472491909	3.99016035355186	201790.330097087	1698.69935541274	4.87864077669903	13.6132686084142	1.96573169999314	67770.4239482201	3021.43992428717	618	1197523.6	196156.29	1136.2	745.63	14.1	6.5	13.6	14.9	5	9.5	15.2	6.3	25.6	3.9	1	26.9	29.4	11.5	31.6	17.5	30.7	18.8
1	M16	2	CUL3	NM_003590	sample	5.17045454545455	30.6060606060606	3.65714901882761	166402.539772727	1649.11519373231	4.89583333333333	14.5113636363636	2.09229987360617	68447.4375	3001.42613651996	528	1093504.5	184432.88	1053.63	714.03	13.4	6.1	15.9	13.8	5.9	13.8	17.6	7.6	22.9	2.7	0.8	24.1	31.6	12.7	32.2	24.1	32	23.7
1	M16	3	CUL3	NM_003590	sample	5.1050061050061	36.004884004884	4.71751041020872	205675.927960928	1813.89039763978	2.7045177045177	6.8974358974359	1.49642513610558	32264.5787545788	2287.87401519359	819	1317989	169261.5	1236.17	638.53	17.5	3.2	20	18.4	3.3	18.1	20.1	4.5	38.5	4.6	0.5	40.3	31	5.3	33.5	6.8	33.5	8.3
1	M17	1	OTNT	NA	Neutral	5.14485165794066	46.6579406631763	5.35144865936439	320147.752181501	2127.56845286017	6.14310645724258	19.869109947644	2.47242343150218	112819.277486911	3690.66245319511	573	1515194.6	215003.88	1476.87	828.51	18.7	8.6	12.6	20.6	9.2	9.1	19.9	9.6	16.4	8.4	2.6	17.1	33.5	16.8	35.3	26.5	34.7	27.9
1	M17	2	OTNT	NA	Neutral	6.17784711388456	45.3244929797192	4.75814772927128	294830.847113885	2136.83639768624	5.98439937597504	16.5382215288612	1.90160371043199	86350.3510140406	3514.89160627762	641	1567163	196916.74	1396.31	727.76	19.5	6.2	13.6	18.9	5.8	10.5	21.7	5.9	21.1	7	0.9	21.8	37.8	19.3	38.4	28.9	38.1	31.5
1	M17	3	OTNT	NA	Neutral	7.26221498371336	54.742671009772	5.80731066116659	361802.933224756	2445.99767615414	6.64169381107492	18.5765472312704	2.17597016569313	98272.3908794788	3752.86212403446	614	1679040.5	197044.9	1601.23	758.71	21.8	7.3	12.9	21.3	7.7	11.1	23.8	6.7	16.8	9	1.3	17.6	45.6	22.3	44.8	27.5	44.8	33.7
1	M18	1	OTNT	NA	Neutral	6.40405904059041	49.9059040590406	4.87551450003966	317702.488929889	2228.0684349587	7.0479704797048	21.0110701107011	2.24030373062387	113034.47601476	3908.56869023841	542	1583716.8	206639.89	1466.93	815.05	19	5.9	12.7	19.6	7.6	9.8	20.3	9.2	16.2	6.8	1.7	16.4	41.1	22.7	41.7	29	41.7	33.2
1	M18	2	OTNT	NA	Neutral	6.57894736842105	56.1719298245614	5.26814369086845	367708.60877193	2330.22085480022	6.51228070175439	20.6017543859649	2.03773655475835	113895.245614035	3443.7262780512	570	1706349.8	188333.4	1586.44	702.13	23	5.4	13.7	22.8	5.4	14.6	24.7	7.2	23.9	8.9	1.8	24.6	41.1	21.8	40.4	33	41.4	35.6
1	M18	3	OTNT	NA	Neutral	6.72847682119205	50.8394039735099	4.73050190700092	326007.67218543	2300.03781275952	6.19370860927152	17.408940397351	2.06297550173194	90264.2781456954	3585.49295705068	604	1660049.8	186074.4	1516.4	704.4	20.9	4.1	12.4	21	5.5	11.3	23.5	7.3	18.9	7.3	1.2	19.4	41.2	19	40.6	25.7	40.1	31.1
1	M19	1	OTNT	NA	Neutral	5.89715189873418	49.8481012658228	4.74290453792209	333008.136075949	2163.41206298804	5.98101265822785	15.8275316455696	1.95833688064556	82572.0268987342	3666.37969235984	632	1638193.7	206034.08	1492.8	782.05	19.9	9.3	15.8	19.8	10	12.8	19.1	4.1	17.7	7.3	1.3	19.3	38.6	18	37.5	21.7	37.2	24.7
1	M19	2	OTNT	NA	Neutral	5.62350936967632	45.6047700170358	5.15139298986093	312398.34923339	2219.26856536094	7.43100511073254	22.1550255536627	2.1703758749141	121265.759795571	3809.0480187216	587	1522555.7	200046.32	1454.24	768.4	19.6	8.5	11.6	19.9	9.4	9.7	23	8.5	17	10.1	2.7	17.9	35.8	25	37.6	37.1	37.8	39.7
1	M19	3	OTNT	NA	Neutral	6.19340659340659	54.2901098901099	5.84574512632036	359105.964835165	2359.22131208251	7.86153846153846	23.9208791208791	2.33599526308283	130776.523076923	3883.73329170016	455	1647021	207203.9	1538.95	789.09	22.6	9.9	14.3	22.9	10.3	11.9	26.6	9.9	15.4	8.4	2.4	16.3	40.9	27.5	40.4	33	40	37.1
1	M20	1	OTNT	NA	Neutral	5.788	41.7173333333333	4.50031449280489	271875.644	2025.18052897233	5.144	14.2173333333333	1.67282580330252	76270.9293333333	3132.52583036045	750	1556613.6	185337.29	1406.41	699.87	20.7	4.1	15.7	19.1	5.3	15.2	16.7	5.2	30.3	6.5	1.7	31.2	34.7	17.1	35.3	19.9	34.7	21.7
1	M20	2	OTNT	NA	Neutral	6.5650406504065	50.3821138211382	4.92369651944598	337671.634146341	2309.02006817005	7.30691056910569	22.4776422764228	2.22932867029126	123368.888211382	3724.75714920705	492	1598792.7	191603.45	1541.24	735.14	20.9	6.9	16.3	20.9	7.7	15	23	10.2	18.5	8.5	2.8	18.7	39	26.4	39.4	38.2	40	41.5
1	M20	3	OTNT	NA	Neutral	7.24669603524229	56.2665198237885	5.80077457592145	355447.27753304	2449.34216393256	7.1431718061674	21.2797356828194	2.43619787438985	113801.86784141	3903.62122591288	454	1690861	195305.9	1609.9	736.92	22.9	5.3	13.2	24	5.5	12.3	24.4	11.5	13.7	8.6	2.2	14.5	44.7	21.8	44.9	29.1	44.3	34.4
1	M21	1	OTNT	NA	Neutral	6.25266903914591	56.2615658362989	6.59316806785605	393754.638790036	2434.9668055502	7.50711743772242	22.5960854092527	2.2800919663361	125886.533807829	3982.09233085896	562	1761470.6	222460.61	1630.54	819.07	23.1	11.2	10.5	22.1	9.1	9.4	20.3	10	16.5	9.1	3	16.9	39.9	26.2	39.5	34	39.5	36.7
1	M21	2	OTNT	NA	Neutral	6.10983606557377	51.0803278688525	5.38462468627396	355840.021311475	2218.56763041565	6.80163934426229	19.8573770491803	2.1607649005413	110868.373770492	3826.15775744211	610	1610786.5	209271.84	1494.48	781.22	20.8	10.2	10.8	20.5	10.7	12.3	20.5	7.9	17.7	9	3.1	18	39.8	23.6	40.2	33.1	40.3	35.6
1	M21	3	OTNT	NA	Neutral	6.15749235474006	45.4984709480122	4.44225058322365	309487.370030581	2205.08683548367	6.13608562691132	18.4755351681957	2.15057997759931	103718.506116208	3637.22589841645	654	1587437.4	207136.3	1496.46	806.58	20.6	8.1	11.5	20.8	10.7	9.8	20.5	9	21.9	7.8	3.1	22.8	37.8	20.6	38.2	26.6	38.5	33.3
1	M22	1	OTNT	NA	Neutral	5.67041198501873	44.4325842696629	4.24880511374489	291549.835205993	2001.69481017657	6.9063670411985	19.4250936329588	2.13754314961164	97290.6423220974	3693.73886126526	534	1461932.4	191914.49	1330.32	725.78	17	4.9	12.2	16.5	4.7	10.9	17.6	6.2	14.4	6.9	0.6	14.8	34.1	22.7	33.9	27.9	33.3	29.8
1	M22	2	OTNT	NA	Neutral	5.75632911392405	46.8006329113924	5.27283031685746	316919.226265823	2100.98833495943	6.00632911392405	18.1091772151899	2.20779495573067	96665.832278481	3519.20761353866	632	1463092.8	172345.05	1393.27	664.76	19.5	4.6	18.4	19.9	4.9	17.7	21.8	8.9	21.7	8.2	1.6	22	33.9	17.9	35.8	29.4	35.1	32.1
1	M22	3	OTNT	NA	Neutral	6.55203619909502	55.3001508295626	5.26259779408898	369180.591251885	2280.78785432199	5.88084464555053	18.3906485671192	2.180640245281	101912.63800905	3516.07103250123	663	1704026.9	186332.4	1595.59	723.23	22.5	5.4	14.2	23.8	5.9	10	24.3	8.6	21	9.2	2	22	40.1	17.5	40.1	23.1	40.3	28.5
1	N03	1	PLK1	NA	Negative	4.92592592592593	34.2592592592593	5.63191307422114	230326.981481481	1997.31291026672	8.33333333333333	28.5555555555556	2.4317902107695	147213.240740741	3270.53362354568	54	1040757.3	261258.5	1112.46	1009.7	13	29.6	33.3	14.8	29.6	25.9	25.9	16.7	27.8	5.6	3.7	29.6	27.8	20.4	38.9	38.9	35.2	37
1	N03	2	PLK1	NA	Negative	4.44262295081967	31.0819672131148	6.03481144490636	183806.31147541	1783.01754767998	7.42622950819672	26.4590163934426	2.66481903996952	149346.442622951	2852.34126760891	61	782562.4	244190.57	907.97	949.02	8.2	16.4	41	14.8	18	36.1	31.1	19.7	31.1	4.9	3.3	32.8	29.5	23	37.7	41	32.8	37.7
1	N03	3	PLK1	NA	Negative	5.04166666666667	34.8333333333333	7.84062686156436	248432.308333333	2205.11575971078	4.825	19.45	2.27953595796722	94722.7583333333	1891.57462123218	120	1319479	141143.2	1392.51	518.61	14.2	12.5	56.7	12.5	12.5	54.2	23.3	11.7	55	7.5	2.5	59.2	37.5	17.5	45.8	29.2	44.2	29.2
1	N04	1	PLK1	NA	Negative	2.70731707317073	20.8658536585366	7.69205498611317	147100.5	1474.03810730284	4.74390243902439	17.9390243902439	2.23923595704438	84131.9146341463	2311.67762620702	82	701551.2	196089.07	982.78	834.19	8.5	14.6	45.1	8.5	22	39	15.9	14.6	42.7	7.3	0	47.6	20.7	19.5	29.3	25.6	26.8	23.2
1	N04	2	PLK1	NA	Negative	4.11009174311927	29.4954128440367	5.32395504947058	194230.568807339	2066.86871806855	7.20183486238532	23.697247706422	2.1688895406274	116557.422018349	2987.00511622234	109	931926	214768.01	1098.59	808.63	11.9	21.1	32.1	14.7	18.3	30.3	30.3	11	31.2	5.5	3.7	34.9	26.6	32.1	38.5	46.8	38.5	47.7
1	N04	3	PLK1	NA	Negative	3.20481927710843	31.9036144578313	6.05748274483214	256336.626506024	1870.22431543653	7.3855421686747	28.1204819277108	2.50692892364645	153208.265060241	2936.80703107121	83	894885.1	251455	1058.51	944.99	6	25.3	37.3	10.8	21.7	32.5	26.5	13.3	36.1	6	4.8	37.3	27.7	30.1	34.9	41	33.7	41
1	N05	1	PLK1	NA	Negative	3.41025641025641	36.5641025641026	6.16474738224738	265200.67948718	1975.92765085238	5.71794871794872	23.8461538461538	2.34028916972922	117270.192307692	2666.18405367463	78	885171.5	248065.68	1051.1	892.52	7.7	20.5	43.6	12.8	21.8	38.5	26.9	23.1	35.9	6.4	1.3	39.7	30.8	23.1	43.6	30.8	41	28.2
1	N05	2	PLK1	NA	Negative	4.7741935483871	30.741935483871	4.13794248422648	162522.408602151	1817.28270409628	8.73118279569892	33.9462365591398	3.21817940376732	165360.096774194	3687.38719787674	93	882053.6	279877.89	885.02	1033.34	7.5	26.9	20.4	9.7	30.1	16.1	23.7	25.8	15.1	3.2	4.3	17.2	36.6	35.5	43	55.9	35.5	57
1	N05	3	PLK1	NA	Negative	3.1214953271028	25.5700934579439	8.15706044268361	159054.700934579	1993.12795552661	5.5981308411215	22.1682242990654	2.68784761014731	118076.757009346	2514.72050809028	107	779659.9	203080	1011.21	726.5	8.4	21.5	48.6	15	16.8	44.9	32.7	15	38.3	9.3	0.9	46.7	18.7	18.7	36.4	29.9	34.6	32.7
1	N06	1	PLK1	NA	Negative	4.61016949152542	42.4406779661017	6.01884698005574	269275.237288136	1969.24412143023	7.77966101694915	28.7457627118644	2.50718843331234	173151.186440678	3350.9442766614	59	1090234.9	277351.95	1106.31	1049.54	11.9	33.9	28.8	10.2	28.8	30.5	33.9	11.9	27.1	6.8	5.1	30.5	27.1	30.5	45.8	37.3	42.4	35.6
1	N06	2	PLK1	NA	Negative	3.44444444444444	9.59259259259259	2.35433513711377	19460.6111111111	1103.9297081341	8.16666666666667	32.8518518518519	2.75246507805395	172366.166666667	2879.30299162593	54	443347.8	259501.96	523.04	905.67	0	24.1	31.5	0	16.7	27.8	14.8	20.4	29.6	0	1.9	31.5	27.8	31.5	40.7	40.7	33.3	44.4
1	N06	3	PLK1	NA	Negative	5.12048192771084	26.9759036144578	5.1108526463316	142774.204819277	1807.92302129645	8.50602409638554	38.0120481927711	3.26184213033717	212801.253012048	3419.76175008821	83	798079.2	302571.5	921.26	1166.29	7.2	25.3	26.5	9.6	24.1	20.5	25.3	24.1	21.7	4.8	3.6	24.1	33.7	28.9	48.2	49.4	42.2	48.2
1	N07	1	PLK1	NA	Negative	3.37037037037037	33.9351851851852	8.86833025907869	224264.453703704	2299.23047794981	5.34259259259259	20.0833333333333	2.67179615050548	100953.675925926	2403.69704869976	108	844590.1	174853.97	1296.28	685.97	10.2	17.6	55.6	14.8	13	44.4	33.3	14.8	43.5	9.3	2.8	50	28.7	19.4	48.1	33.3	47.2	30.6
1	N07	2	PLK1	NA	Negative	2.86138613861386	24.4554455445545	7.70197573266098	147306.811881188	1440.90032503509	5.56435643564356	20.4653465346535	2.46649873099786	96474.9108910891	2586.42091575054	101	629667.7	210132.4	794.89	796.4	5.9	22.8	44.6	7.9	23.8	42.6	26.7	19.8	39.6	4	2	46.5	20.8	20.8	34.7	36.6	33.7	38.6
1	N07	3	PLK1	NA	Negative	3.4578313253012	18.421686746988	4.63556306477993	101664.240963855	1410.55489842117	6.04819277108434	24.8433734939759	3.14874323015358	130505.554216867	3305.03301241464	83	708671.8	234649.8	783.33	922.2	4.8	20.5	31.3	6	18.1	28.9	21.7	25.3	25.3	2.4	2.4	26.5	24.1	14.5	34.9	32.5	32.5	37.3
1	N08	1	PLK1	NA	Negative	2.828125	21.625	5.14243787679335	99350.546875	1392.06543956263	5.671875	25.25	2.54456811851343	120774.203125	2358.55076194302	64	581583.2	188841.59	699.81	656.44	6.2	17.2	50	9.4	15.6	48.4	26.6	23.4	43.8	1.6	0	51.6	21.9	18.8	35.9	34.4	34.4	34.4
1	N08	2	PLK1	NA	Negative	2.60810810810811	26.8918918918919	3.17949701359918	188925.743243243	1436.00581006824	7.58108108108108	27.2702702702703	2.50726453551452	140226.986486486	3265.89694944558	74	865738.8	268517.09	833.43	1070.88	6.8	25.7	23	8.1	36.5	18.9	16.2	18.9	24.3	4.1	2.7	25.7	18.9	27	25.7	40.5	20.3	40.5
1	N08	3	PLK1	NA	Negative	5.30508474576271	50.7118644067797	12.1107008329678	408266.271186441	2691.34243757037	8.45762711864407	44.4237288135593	4.65550729388591	274328.220338983	3522.74616392264	59	1257971.5	215955.7	1463.62	857.19	15.3	18.6	39	15.3	20.3	33.9	32.2	27.1	23.7	11.9	3.4	32.2	32.2	32.2	49.2	50.8	42.4	52.5
1	N09	1	CIC	NM_015125	sample	6.31038961038961	41.112987012987	3.90440964792324	240413.823376623	1969.27050948345	3.84415584415584	9.03896103896104	1.49589926358483	45110.8558441558	3048.83574030787	770	1520386.9	179105.74	1347.67	666.16	17.8	3.6	19.5	17.4	3.9	21.6	16.5	4.3	27.8	4.3	1	28.7	36.4	9	35.8	11	35.8	12.9
1	N09	2	CIC	NM_015125	sample	5.9041095890411	41.4353120243531	4.24798381806187	255240.97108067	1860.23483664334	4.92085235920852	12.7762557077626	1.80269765295078	65709.3546423135	3288.43643201666	657	1415832.3	181703.91	1259.38	680.98	17.7	4.4	14.9	17.4	4.1	12.3	18.3	5.8	23	6.2	0.8	23.3	35.2	11.7	35.9	20.2	36.1	22.8
1	N09	3	CIC	NM_015125	sample	5.82384105960265	39.0331125827815	3.72058881374791	241835.545695364	1923.65916320558	3.78013245033113	9.49668874172185	1.56856260120489	48353.4145695364	3068.21750666628	755	1524774.5	176776.9	1284.64	643.25	18.7	4	15.8	17.6	3	15.1	18	3.7	28.5	6.5	1.2	28.9	34.6	8.5	34.3	10.6	34.2	13.4
1	N10	1	SMARCA4	NM_003072	sample	2.39473684210526	16.281954887218	1.88223712943857	89453.1691729323	827.089514098887	6.38533834586466	18.5864661654135	2.48527372852555	82164.6616541353	3526.36695508833	532	633197.2	156699.04	569.11	599.47	6	2.3	20.3	6	2.3	21.8	6.6	8.1	10.3	1.3	0.8	11.1	13.3	13.9	14.3	28.9	13.9	28.6
1	N10	2	SMARCA4	NM_003072	sample	2.93849206349206	19.8988095238095	2.17085559201676	116505.067460317	946.563566622114	5.68452380952381	15.5654761904762	2.22358234952696	66516.7242063492	3277.04595744319	504	724362.5	158297.92	635.36	590.95	7.5	2.8	21	7.3	3	21	10.5	6.7	13.3	2	1.4	13.5	13.9	12.5	15.3	29.4	15.1	28.4
1	N10	3	SMARCA4	NM_003072	sample	2.0418410041841	12.989539748954	2.40861902475307	82981.9581589958	961.613915534984	6.84518828451883	21.0543933054393	2.56075607500953	97466.8619246862	3499.28181925997	478	527261.4	149509.7	567.49	584.57	4.4	3.1	22.8	5.2	3.3	21.3	9.8	8.6	11.5	2.7	2.1	11.7	13.6	15.1	16.7	34.7	15.5	36.4
1	N11	1	DOT1L	NM_032482	sample	4.78045515394913	29.9892904953146	3.4287526016107	183368.096385542	1600.99750379633	3.72423025435074	9.03614457831325	1.64687402950821	42564.5983935743	2944.36663926935	747	1199043.8	167721.36	1070.04	632.39	13.8	2.1	18.5	13	1.9	19.4	11.8	4.6	26.2	3.9	0.8	27.3	29.5	7	29.3	10.6	28.4	11.9
1	N11	2	DOT1L	NM_032482	sample	5.72894333843798	39.4318529862175	3.41398300325786	232428.116385911	1708.39401575771	4.89433384379786	12.1715160796325	1.76521476358673	57777.404287902	3203.10539379786	653	1391453.6	176016.68	1179.14	639.77	17.9	4.1	14.4	16.5	2.6	17.6	18.2	4	21.3	5.1	0.5	21.7	31.9	12.6	32.8	19.9	31.9	20.2
1	N11	3	DOT1L	NM_032482	sample	5.70604781997187	33.3459915611814	2.89177000633086	189655.794655415	1653.63817563447	4.26441631504923	10.7946554149086	1.67177139865867	51424.0182841069	2968.56497423938	711	1306602.2	166395.1	1102.04	597.46	16.9	3	19	15	2	21.2	15	4.5	25.9	4.4	0.3	26.6	32.1	9	31.5	13.4	30.7	17.6
1	N12	1	XPC	NM_004628	sample	5.02746365105008	33.1147011308562	3.4519178746533	199928.841680129	1650.10984597202	6.92245557350565	19.1518578352181	2.24061842230115	94938.0032310178	3836.82838237425	619	1183622.3	196901.45	1057.49	743.76	14.2	6.5	13.9	12.9	7.9	14.4	12.8	5.3	13.2	4	1.6	14.1	29.4	18.3	31.2	29.9	30.2	30.9
1	N12	2	XPC	NM_004628	sample	4.39043209876543	35.2191358024691	4.96235646890381	233992.640432099	1748.2000565001	5.88734567901235	16.3950617283951	2.11974637632058	80303.1635802469	3461.12286640938	648	1219072.3	196680.63	1135.53	756.67	14.8	6.8	14	15	7.6	13.7	19.6	7.1	17.6	6.3	0.9	19	26.5	15.3	29.8	28.9	30.1	30.2
1	N12	3	XPC	NM_004628	sample	4.82534246575342	32.4554794520548	3.95796359183867	208382.674657534	1800.75890705961	6.03424657534247	16.791095890411	2.1589925944648	83649.6780821918	3659.85476385409	584	1213088.8	182161.4	1134.52	708.8	14	5.5	14	14.7	4.1	11.5	18.2	7.4	14.6	5.8	1.7	14.9	30.1	14.7	31.7	23.8	31.7	26.9
1	N13	1	EXT1	NM_000127	sample	5.893536121673	45.3593155893536	3.96827598906337	312186.756653992	1922.58368343239	5.10836501901141	14.3384030418251	1.97547912360113	78589.1292775665	3456.72019379241	526	1497905.4	229855.65	1323.5	851.98	19.6	9.5	9.7	19	9.7	7.4	17.5	6.7	21.5	5.9	1.9	22.1	31.2	12.2	31.9	17.7	31.4	19
1	N13	2	EXT1	NM_000127	sample	5.48689956331878	38.3013100436681	4.26800173279103	264332.091703057	1920.61015291489	5.71615720524018	17.4410480349345	2.27908093591988	98018.3362445415	3594.22465525818	458	1404854.4	220081.46	1241.29	824.94	17.7	10	14	16.4	9.4	10	18.6	9	22.3	5.9	2.6	22.9	31	16.4	32.3	28.4	32.3	32.1
1	N13	3	EXT1	NM_000127	sample	6.58862144420131	52.9846827133479	4.91737356761111	368528.20131291	2246.7467369731	5.87964989059081	16.3041575492341	1.97813703882179	93875.829321663	3816.88840949957	457	1742808.2	250455.1	1523.31	930.53	22.1	17.7	8.5	21.4	16.8	6.1	22.8	7.2	19.3	9.4	4.6	19.7	37.2	16.4	37.4	21.7	38.3	27.1
1	N14	1	MSH6	NM_000179	sample	4.76321353065539	25.4883720930233	2.90351569507565	146842.917547569	1619.46208089227	6.61733615221987	20.6744186046512	2.27552327406441	112976.731501057	3709.08536900929	473	1101850.8	215104.53	989.39	839.62	10.6	8.9	12.7	9.5	9.9	10.6	11.2	8.2	17.8	3.4	1.5	18.8	31.1	21.8	31.5	28.8	29.8	30.4
1	N14	2	MSH6	NM_000179	sample	4.86117136659436	29.4273318872017	3.76150561366754	175090.342733189	1672.87113306055	5.90455531453362	16.3709327548807	2.13716258803796	84198.3470715835	3540.68970553219	461	1095047.7	188347.94	1037	723.99	12.4	5.9	16.3	12.8	5.6	13	16.3	5.9	17.4	4.1	1.5	18	29.9	16.5	29.9	28.9	30.4	29.7
1	N14	3	MSH6	NM_000179	sample	4.08866995073892	31.4548440065681	3.95739592249516	212891.509031199	1725.72239810237	4.54515599343186	11.5878489326765	1.78745912741589	56968.0738916256	3240.55551235994	609	1164514.2	181031	1106.8	691.77	12	4.8	15.6	13.3	3.8	12.3	15.6	4.4	22.2	5.3	0.7	22.3	27.9	10.7	29.4	14.6	28.9	19.4
1	N15	1	FANCC	NM_000136	sample	5.80050505050505	46.2878787878788	4.51687719641696	295666.972222222	2056.65537727444	4.67929292929293	12.2979797979798	1.94475206284622	61891.6704545455	3363.96098629538	792	1539786.9	176382.87	1433.59	675.32	19.7	2.5	18.4	20.5	2.9	15.5	18.3	4.7	20.8	7.2	1	21.3	36	8.7	35.5	15.5	35.5	17
1	N15	2	FANCC	NM_000136	sample	5.51539491298527	36.7269076305221	3.40447595465273	231493.301204819	1879.16158253784	4.52208835341365	12.0615796519411	1.70431460766065	62177.8848728246	3144.21629096197	747	1389617	181519.4	1299.54	700.53	18.2	5.2	14.3	17.8	7	11.4	17.9	6.3	25.4	6.2	1.2	26	32.9	11.6	32	19	32.3	21.8
1	N15	3	FANCC	NM_000136	sample	6.02067669172932	43.9567669172932	4.21483361185291	279532.515037594	1934.57609283945	6.06766917293233	18.0695488721805	2.15649563843884	97123.9943609023	3647.34679696169	532	1473222.7	194714.4	1328.66	730.62	18.8	7	15.6	19.2	6.6	14.7	19.9	8.5	16	6	1.5	16.4	36.1	17.9	34.8	25.2	34.6	28
1	N16	1	NCOR1	NM_006311	sample	5.18821292775665	34.8707224334601	3.99390520012456	207813.842205323	1743.97104426794	8.72623574144487	27.7718631178707	2.55893316839524	146472.27756654	3998.4100561126	526	1240671.5	175102.2	1160.07	664.28	16.2	3.2	19.6	16.3	3.4	18.8	14.4	10.5	11.2	4	1.3	11.4	31	28.7	31.4	40.9	31.9	40.5
1	N16	2	NCOR1	NM_006311	sample	4.87526427061311	38.9175475687104	4.2530853821813	261313.642706131	1688.08068626486	8.6046511627907	29.014799154334	2.7206607873881	149401.315010571	3896.22600541399	473	1235078.8	178359.45	1132.06	676.74	13.1	5.3	17.1	14	5.3	14.6	16.5	12.7	12.5	6.1	0.8	12.5	28.3	30.7	29.2	50.3	27.9	51.4
1	N16	3	NCOR1	NM_006311	sample	4.45925925925926	33.7462962962963	4.25969748692026	211707.27962963	1619.16644681808	6.8462962962963	21.6018518518519	2.44865221391044	106660.135185185	3592.17937608409	540	1076490.7	161846.6	1026.11	617.77	11.9	3	24.3	12.6	2.2	21.7	16.3	11.1	13.7	4.4	0.9	14.8	26.9	17.6	28.3	29.6	27.4	32.4
1	N17	1	PLK1	NA	Negative	0.769230769230769	7.76923076923077	3.30128205128205	27709.9230769231	776.957019215785	1.30769230769231	3.38461538461538	0.574175824175824	12129.2307692308	553.399719503186	26	168216.8	54684.08	436.94	331.1	0	3.8	88.5	0	3.8	80.8	15.4	3.8	80.8	0	0	84.6	3.8	3.8	15.4	3.8	15.4	3.8
1	N17	2	PLK1	NA	Negative	1.89285714285714	9.39285714285714	0.555260617760618	36342.7142857143	460.906366237482	6.57142857142857	21.1071428571429	1.6415250424179	88148.5714285714	2010.4126182171	28	365458.6	200008.64	386.7	722.09	3.6	25	46.4	3.6	28.6	46.4	3.6	10.7	46.4	0	0	50	14.3	32.1	7.1	42.9	10.7	39.3
1	N17	3	PLK1	NA	Negative	0.5	2.45833333333333	0.300925925925926	7342.875	242.840773809524	1.95833333333333	5.79166666666667	0.694911297852474	24747.8333333333	882.134461805555	24	153395.1	56687	237.64	236.06	0	4.2	83.3	0	0	79.2	4.2	4.2	79.2	0	0	79.2	4.2	8.3	4.2	16.7	4.2	16.7
1	N18	1	PLK1	NA	Negative	2.34782608695652	16.4130434782609	4.50153167563376	96192.6086956522	1278.98747770502	4.8695652173913	14.3913043478261	1.33945107155499	69992	1481.42408657853	46	426031.2	90737.15	944.1	358.05	4.3	10.9	80.4	8.7	6.5	76.1	15.2	10.9	56.5	4.3	2.2	69.6	17.4	19.6	19.6	21.7	19.6	19.6
1	N18	2	PLK1	NA	Negative	4.59259259259259	20.8888888888889	3.56239604017382	121812.111111111	995.530909938539	8.11111111111111	34.2592592592593	2.42617242408376	196815.037037037	2601.32852980982	27	597494.7	173677.96	648.89	660.04	7.4	11.1	44.4	3.7	11.1	44.4	7.4	22.2	44.4	3.7	3.7	44.4	18.5	29.6	22.2	51.9	22.2	44.4
1	N18	3	PLK1	NA	Negative	0.888888888888889	13.2888888888889	2.98777777777778	93441.6666666667	623.535081017388	3.28888888888889	7.64444444444444	0.78962962962963	30156.7333333333	1163.20217329804	45	354411	123672	497.97	475.82	2.2	17.8	73.3	4.4	15.6	71.1	15.6	2.2	66.7	2.2	0	73.3	6.7	15.6	15.6	17.8	11.1	15.6
1	N19	1	PLK1	NA	Negative	1.64	6.24	2.09470588235294	13929.64	423.069342342342	3.96	13.04	0.901746031746032	61957.04	1202.42292648959	25	188197.2	90258.28	360.59	335.69	0	4	76	0	0	72	8	4	68	0	0	76	8	16	12	16	12	20
1	N19	2	PLK1	NA	Negative	0.2	5.05714285714286	4.94285714285714	34790.6285714286	411.938874458874	1.31428571428571	3.91428571428571	0.67034632034632	14243.4571428571	750.794070400188	35	164892.2	76889.06	354.4	342.73	0	11.4	82.9	2.9	11.4	82.9	5.7	2.9	77.1	2.9	0	82.9	0	2.9	5.7	5.7	2.9	5.7
1	N19	3	PLK1	NA	Negative	2.39285714285714	21.5892857142857	3.62243381618382	124085.589285714	749.452114106916	4.32142857142857	12.5	0.989426391768829	55768.6071428571	1341.39639441487	56	477349	106884.6	577.02	461.21	7.1	10.7	69.6	7.1	12.5	64.3	14.3	7.1	66.1	1.8	0	67.9	14.3	17.9	17.9	21.4	17.9	21.4
1	N20	1	PLK1	NA	Negative	1.18	5.76	0.625833333333333	21791.48	313.365545800818	3.08	7.96	1.03316067821068	33436.72	1206.61151354306	50	227299.3	91619.52	306.09	382.25	2	6	72	2	6	70	4	4	66	0	0	68	6	10	8	14	8	12
1	N20	2	PLK1	NA	Negative	0.675	8.85	1.7390625	81580.475	555.831388287638	2.15	5.975	0.777147435897436	26944.825	1132.23858662718	40	341688.1	95669.82	469.28	356.33	2.5	12.5	77.5	2.5	7.5	75	12.5	2.5	67.5	2.5	2.5	75	5	10	7.5	12.5	7.5	12.5
1	N20	3	PLK1	NA	Negative	6.04	45.4	2.89889194139194	280703.56	1267.11213740385	6.8	24.8	1.62418107037111	126652.48	2104.96116211326	25	1122781.8	153553.3	934.33	596.11	12	8	60	12	20	52	12	12	52	4	4	60	24	28	24	32	24	32
1	N21	1	PLK1	NA	Negative	4.23913043478261	23.4347826086957	1.55508535461871	94053.4347826087	869.352034535622	6.17391304347826	24.695652173913	2.39295332686637	121584.065217391	2150.32452655829	46	570959	178811.52	598.61	687.42	6.5	21.7	58.7	6.5	17.4	54.3	8.7	13	47.8	0	0	54.3	23.9	26.1	23.9	32.6	21.7	28.3
1	N21	2	PLK1	NA	Negative	4.15625	19.6875	2.23786506368028	79821.0625	1507.45828977974	6.34375	22.96875	1.87730276769799	116096.90625	2439.41159510835	32	658054.9	144265.44	800.22	639.81	6.2	12.5	53.1	6.2	15.6	53.1	12.5	15.6	40.6	3.1	3.1	56.2	34.4	28.1	34.4	34.4	34.4	34.4
1	N21	3	PLK1	NA	Negative	4.55555555555556	19.2222222222222	7.08569023569024	62217	1564.08453629704	11.5555555555556	34.1111111111111	2.313890787575	158074	3480.00697139205	9	583386.8	330574	644.84	1096.28	0	55.6	33.3	0	44.4	33.3	33.3	0	11.1	0	0	33.3	22.2	55.6	44.4	66.7	44.4	66.7
1	N22	1	PLK1	NA	Negative	0.403846153846154	3.13461538461538	0.661057692307692	11770.1730769231	156.667988708539	1.82692307692308	7.46153846153846	0.627822993999465	39557.7307692308	744.004036540638	52	157020.6	54836.67	286.49	260.74	0	5.8	90.4	0	5.8	82.7	1.9	3.8	78.8	0	0	84.6	3.8	5.8	3.8	7.7	3.8	7.7
1	N22	2	PLK1	NA	Negative	0.857142857142857	3.92857142857143	1.98051948051948	15297.2142857143	537.389047619048	0.857142857142857	2.42857142857143	0.202380952380952	7403.85714285714	217.760504201681	14	255623.4	39826.93	384.6	150.49	7.1	7.1	92.9	0	0	92.9	7.1	0	92.9	0	0	92.9	7.1	7.1	14.3	7.1	14.3	7.1
1	N22	3	PLK1	NA	Negative	2.27272727272727	17.9090909090909	2.19278499278499	86226.6363636364	875.26354153313	6.42424242424242	24.1818181818182	1.83546655840134	112391.181818182	2190.20955043958	33	483911.7	173917.3	506.91	712.44	3	12.1	42.4	3	9.1	39.4	12.1	12.1	45.5	0	0	45.5	15.2	21.2	15.2	33.3	12.1	27.3
