# Supplementary material for: TRACERx analysis identifies a role for FAT1 in regulating chromosomal instability and whole-genome doubling via Hippo signalling
Source: Nat Cell Biol. 2024 Dec 30;27(1):154–68. doi: 10.1038/s41556-024-01558-w (PMC11735399; doi:10.1038/s41556-024-01558-w)
Supplement: Supplementary file 17 — Statistical source data. [file 41556_2024_1558_MOESM17_ESM.zip › extended fig1/ext fig1A source/data/rawData/GIN_H1792_RPAPS4S8.txt]

screenPlateOrder	plateWell	replicateNo	Content	ContentAnno	ContentType	MEAN_ObjectSpotTotalCountCh2	MEAN_ObjectSpotTotalAreaCh2	MEAN_ObjectSpotAvgAreaCh2	MEAN_ObjectSpotTotalIntenCh2	MEAN_ObjectSpotAvgIntenCh2	MEAN_ObjectSpotTotalCountCh3	MEAN_ObjectSpotTotalAreaCh3	MEAN_ObjectSpotAvgAreaCh3	MEAN_ObjectSpotTotalIntenCh3	MEAN_ObjectSpotAvgIntenCh3	ValidObjectCount	MEAN_Circ_TotalIntenCh2	MEAN_Circ_TotalIntenCh3	MEAN_Circ_AvgIntenCh2	MEAN_Circ_AvgIntenCh3	percentHIGH_Circ_TotalIntenCh2	percentLOW_Circ_TotalIntenCh2	percentHIGH_Circ_TotalIntenCh3	percentLOW_Circ_TotalIntenCh3	percentHIGH_Circ_AvgIntenCh2	percentLOW_Circ_AvgIntenCh2	percentHIGH_Circ_AvgIntenCh3	percentLOW_Circ_AvgIntenCh3	percentHIGH_SpotAvgAreaCh2	percentLOW_SpotAvgAreaCh2	percentHIGH_SpotAvgAreaCh3	percentHIGH_SpotAvgIntenCh2	percentLOW_SpotAvgIntenCh2	percentHIGH_SpotAvgIntenCh3	percentLOW_SpotAvgIntenCh3	percentHIGH_SpotCountCh2	percentHIGH_SpotCountCh3	percentHIGH_SpotTotalAreaCh2	percentHIGH_SpotTotalAreaCh3	percentHIGH_SpotTotalIntenCh2	percentHIGH_SpotTotalIntenCh3
1	C03	1	53BP1	NA	Positive	3.87169811320755	19.4264150943396	5.2177824778947	166004.728930818	4056.33732994345	4.18930817610063	14.8	2.47603599836795	110436.955974843	3567.17585048173	1590	1321051	128491.6	1259.63	521.39	18.4	2.3	15	9.7	15.8	0.3	16.1	8.5	8.6	0	5.5	8.4	24.3	5.7	21.6	16	38.7	14.7	32.4	19.3	40.9
1	C03	2	53BP1	NA	Positive	3.53272251308901	17.3167539267016	4.43845613736103	136037.673429319	3882.21526656561	4.01897905759162	12.6969895287958	2.21552223632752	83837.8376963351	3282.71107237643	1528	1199089.7	118130.7	1017.12	480.8	14.5	2.8	12.8	16	14.3	0.1	12.6	14.7	7	0	3.9	6	25.7	4.8	23.4	12.9	38.2	13.7	30.3	19.2	35.7
1	C03	3	53BP1	NA	Positive	1.78284923928077	9.21922544951591	2.69296363218721	81403.7178423236	2163.20435961935	3.7911479944675	14.6161825726141	2.65943299410953	108132.52835408	3375.61556827289	1446	843499.1	127842.2	671.79	491.23	8	13	12.9	14.2	6	12.4	13.4	16.5	4.7	50.6	5	4.4	50.9	6.2	25.4	4	34.3	5.9	30.9	8.1	37.1
1	C04	1	53BP1	NA	Positive	4.31358885017422	20.1581881533101	4.44794296091864	154370.337979094	4287.77492635472	2.24668989547038	9.66062717770035	2.20529002917092	85866.8968641115	2842.190943306	1435	1204287	135598.7	1197.74	581.52	17.6	2.2	16.7	6.6	18.5	0.1	19.6	3.6	6.3	0	7.8	7.4	21.5	7	39.3	17.3	18.7	16	16.8	21.7	21.9
1	C04	2	53BP1	NA	Positive	4.14778325123153	19.9519704433498	4.89127694232408	157906.719827586	4280.42027020011	2.46490147783251	10.112684729064	2.41888124566663	88496.6477832512	2841.67868874489	1624	1210874.3	130184.5	1143.62	551.02	16.4	5.8	14	12.7	15.9	4.2	15.9	10.9	7.4	0	5.7	8.7	22.4	7.6	38.9	15	20	17.5	17.9	22.2	21.9
1	C04	3	53BP1	NA	Positive	2.21619766643789	10.9265614275909	3.54772484876726	87130.6437886067	2785.356889075	3.75840768702814	13.1825669183253	2.59639205036827	87145.4962251201	3320.30760302699	1457	890010	100423.53	790.32	411.87	8	2.3	9.5	28.1	6.5	0.6	10.5	29.2	6	35.4	4.9	4.5	35.4	5.4	23.1	5.7	34.9	6.7	30.3	8.4	34.9
1	C05	1	53BP1	NA	Positive	4.02440677966102	21.1681355932203	5.2835670677052	179658.02440678	4364.53031268274	2.00135593220339	8.17830508474576	2.07871920609382	70959.0983050847	2632.35234270293	1475	1272266	132374	1339.73	573.93	17.6	2.2	15.7	10.4	17.2	0.9	17.2	10.2	8.9	0	6.4	9.4	22.6	6.8	43.3	17.8	15.5	17.6	14	23.2	20
1	C05	2	53BP1	NA	Positive	4.17357142857143	19.6264285714286	4.9953861183906	156547.84	4271.1826476986	2.37571428571429	9.12428571428571	1.92403317051156	74203.74	2597.61862883656	1400	1275106.6	130338.8	1259.02	537.5	19.6	2.2	14.3	13.3	18.1	0.8	15.6	11	7.4	0	5.4	8.6	22.8	6.9	41.4	17.7	16.3	17.9	14.1	22.8	18.4
1	C05	3	53BP1	NA	Positive	4.21364985163205	20.1765578635015	4.74278873668491	160840.62611276	4259.88459775064	2.32195845697329	9.43249258160237	2.29648586973659	80881.5504451039	2899.19535624162	1348	1230481.4	135678.32	1163.77	560.86	18.7	1.5	15.7	6.2	18.2	0.1	15.3	3.6	9.3	20.9	5.4	7.4	20.9	6.9	36.6	17.4	18.7	18.1	16.9	25.5	20.5
1	C06	1	53BP1	NA	Positive	3.33621933621934	16.4199134199134	4.50089555912866	133796.697691198	3715.78327693109	3.83116883116883	15.2157287157287	2.97363261959273	120117.015873016	3448.72849661447	1386	1152082	120931.5	1091.94	505.14	13.7	1.8	13.2	13.5	11.8	0	14.4	12.9	7.1	0	7.4	7.1	25.6	6.3	24.8	12	34	11.3	29.9	15	38.3
1	C06	2	53BP1	NA	Positive	3.0171009771987	13.6327361563518	3.39116904061219	98072.4861563518	3148.54299828074	4.22475570032573	14.1083061889251	2.80568840697916	87340.6872964169	3469.14280161552	1228	965031.2	107359.6	884.9	444.81	10.7	4.9	9.5	16.9	9	2.9	10.7	18.6	4.3	0	5.3	3.7	29.1	4.4	18.8	10.1	38.7	10.5	34.5	12.1	40.4
1	C06	3	53BP1	NA	Positive	3.81382614647502	18.5831622176591	4.50351700145667	146970.104722793	3985.41170012016	2.64065708418891	10.9548254620123	2.63125581378933	92045.9089664613	2873.41033446432	1461	1114289.8	126800.3	1071.49	527.27	14.4	2.1	14	10.2	13.8	0.1	15.1	6.6	9.5	24.6	5.8	7.7	24.6	6.4	35.4	14.5	20.7	14.4	18.6	19.8	23.1
1	C07	1	53BP1	NA	Positive	4.40537848605578	21.2888446215139	5.2238097872856	162068.908366534	4201.29917933877	2.39043824701195	10.054780876494	2.39703295673872	87807.1862549801	2683.97690067326	1004	1196332	129252.2	1198.29	530.45	17.4	2.4	15.3	6.6	16.7	1.9	16.1	3.9	9.1	0	6.7	7.3	21.7	6.6	40.2	18.1	18.2	16.5	16.4	22.6	22.2
1	C07	2	53BP1	NA	Positive	3.74408014571949	19.068306010929	5.03414684146004	153926.681238616	3980.63387574704	2.01730418943534	8.63752276867031	2.36656897660215	71838.6612021858	2402.61014354153	1098	1137606.2	116490.2	1099.86	487.77	14.6	2.2	11.5	8.6	15.8	1.1	14.5	4.2	8.8	0	5.6	7.9	26	5.1	42.3	15.8	13.8	16.8	13.1	20.2	16.5
1	C07	3	53BP1	NA	Positive	3.87150837988827	19.7849162011173	5.19517266910427	160752.660148976	4110.48165266124	1.98510242085661	9.47392923649907	2.14324019379249	92768.8715083799	2526.06577401212	1074	1165999.5	131416.19	1134.69	565.14	16.9	1.5	16.4	6.7	18	0	19.6	2.3	10.9	23.6	6.6	7.8	23.6	8.1	47	16.8	14.7	17.3	12.5	22.2	16.7
1	C08	1	53BP1	NA	Positive	4.10564516129032	20.2516129032258	5.11065960165444	168970.879032258	4326.16887074628	1.94112903225806	7.53951612903226	1.9245268294677	60065.2048387097	2362.57005594338	1240	1291949	110651.6	1258.84	470.4	18.5	1.9	12.6	10.2	18.1	0.2	14	8.3	8.2	0	6.6	8.6	23.5	4.8	44.7	17.2	13.1	15.5	12.7	22	17.4
1	C08	2	53BP1	NA	Positive	4.76967930029155	22.7113702623907	5.6526728941945	176129.411078717	4260.09522105337	2.21282798833819	8.77259475218659	2.0053035080517	71943.2944606414	2472.65938834201	1029	1344478.2	112202.2	1245.28	466.99	19.4	2	12.6	11.1	19.9	0.9	15.7	7.7	7.3	0	5.1	7.2	19.6	5.9	41.5	20.3	15.8	19.8	13.9	22.8	16.1
1	C08	3	53BP1	NA	Positive	4.58885941644562	23.9752431476569	5.75798214912134	205918.188328912	4318.47529088107	2.48894783377542	10.210433244916	2.4970728576522	87071.3395225464	2825.01934117925	1131	1374118.1	129821.81	1366.73	572.36	20.4	1.1	17.6	7.2	23.1	0.2	19.8	4	11.8	23	6.3	9.6	23	7.3	37.1	18.7	19.5	19.3	17.8	25.7	22
1	C09	1	PLCG2	NM_002661	sample	4.77132805628848	23.6218117854002	5.18233748923709	198515.944591029	4276.54750344452	2.72647317502199	11.7572559366755	2.53197689972318	105020.419525066	3019.64665313253	1137	1408125	136301	1371.27	580.45	20.1	2.5	16.9	6.2	21.6	0.2	19.6	2.5	8.3	0	8.6	9.1	23	6.9	33.4	20.8	20.1	17.7	18.6	22.6	24.5
1	C09	2	PLCG2	NM_002661	sample	4.29286300246103	20.4807219031993	4.96014648323552	170454.028712059	4097.86099622679	2.68170631665299	10.473338802297	2.54820751142697	85351.192780968	3006.26393056347	1219	1428310.7	138279.2	1281.02	574.01	18.3	1.6	17.1	8.3	19.4	0.5	18.2	5.5	8	0	5.9	8.8	24.4	6.7	33.4	16.3	21.5	16.3	19.4	20.8	24.1
1	C09	3	PLCG2	NM_002661	sample	4.30051369863014	21.3244863013699	5.09449478915662	178606.626712329	4295.80091336867	3.31421232876712	13.089897260274	2.65763798890777	100847.612157534	3215.91273751689	1168	1457803.1	123870.53	1382.56	522.55	22.9	1.6	14.6	8.6	24	0	17	3.9	10.9	23.6	6.4	8.6	23.6	7.4	28.6	19.1	28.1	19.3	25.7	25.1	31.2
1	C10	1	SETD2	NM_014159	sample	4.04392386530015	21.0651537335286	5.29522819128916	181661.17057101	4150.19399474681	2.62225475841874	11.1361639824305	2.40141833029946	97099.1654465593	3048.97855098667	1366	1212014	135362.8	1332.46	577.99	16.5	5.6	16	9.3	18.2	3.5	19.4	7.8	8.9	0	8.5	8.3	25.5	7.1	34	16.7	20.3	14.9	18.2	20.4	26.2
1	C10	2	SETD2	NM_014159	sample	3.97671033478894	21.5232896652111	5.90613390915298	191614.956331878	4365.1585961546	3.45487627365357	13.0676855895197	3.02416924034806	98926.2212518195	3550.2313596518	1374	1346496	130474.7	1397.86	568.67	18.5	2.1	16.4	8.4	20.9	0.3	19.7	3.5	9.8	0	6.3	10.6	23.9	7.6	24.7	16.4	31.4	18.6	29.2	23.1	35.4
1	C10	3	SETD2	NM_014159	sample	2.99685534591195	14.5966981132075	3.92203789112975	116129.672955975	3239.1658163957	4.88286163522013	17.2413522012579	3.01437773757218	111177.992924528	3818.37730151967	1272	1121283.7	132982.85	1003.81	541.52	14.4	2	14.8	6.2	12.4	0.4	16.4	4	6.7	31	4.9	5.8	31	5.9	14.5	10.5	46.2	10.6	42.7	13.5	49.6
1	C11	1	IKZF1	NM_001220765	sample	4.19704952581665	21.7723919915701	5.66906685929832	176289.266596417	4196.98235473726	2.34878819810327	9.92096944151739	2.45747707269629	85802.3456269758	2843.34376163138	949	1230845	128833.9	1287.21	562.91	16.8	3.2	15.9	6.3	20	0.6	15.8	2.5	10.3	0	7.8	7.7	22.3	5.4	34.2	17.3	19.7	17.2	16.3	21.5	23.9
1	C11	2	IKZF1	NM_001220765	sample	4.09557522123894	21.0858407079646	5.19810584314308	182130.588495575	4207.10845654853	2.18141592920354	9.78849557522124	2.13751597125831	86690.0442477876	2589.32478397187	1130	1316707.8	113163.1	1239.49	482.86	16.7	2.3	11.3	8.1	18.6	0.4	13.1	5	9.6	0	6.4	8.8	22.5	7.1	41.2	16.9	14.2	17.5	14.6	20.8	18.5
1	C11	3	IKZF1	NM_001220765	sample	4.1749723145072	20.8394241417497	5.09004046293224	171509.964562569	4164.5346487098	2.52380952380952	10.4252491694352	2.45336949981272	85840.8815060908	2962.21838233083	903	1286369.9	123305.43	1236.47	540.42	18.5	1.4	16.1	6.1	20.6	0.1	19.2	3	10.7	21.4	6.9	8.4	21.4	7.9	33.3	16.5	21.4	16.3	19.5	23.3	22.8
1	C12	1	COL2A1	NM_033150	sample	4.03972366148532	20.8998272884283	6.14575564523991	172069.843696028	4181.68879465662	2.50863557858377	10.5077720207254	2.31496466289108	84385.4248704663	2795.52973106706	1158	1224892	124219.1	1253.9	505.13	16.7	2	14.1	6.4	16.5	0.3	16.2	3.2	9.5	0	7.3	7.9	21.8	5.4	34	15.5	20.1	14.9	18.2	19.3	24.7
1	C12	2	COL2A1	NM_033150	sample	3.80582524271845	20.247572815534	5.25828666342831	172946.738834951	4124.56111710172	3.01165048543689	13.1359223300971	2.96652586435272	112920.354368932	3188.94002176623	1030	1250589.6	137677.2	1242.45	597.58	14.7	1.7	15.7	5.5	15.5	0.6	18.6	2.5	9.2	0	6.4	7.9	22	6.5	29.7	14.5	23.4	16.2	23	19.9	28.3
1	C12	3	COL2A1	NM_033150	sample	3.41367806505421	17.4120100083403	5.2980030734036	143471.933277731	3862.16275721771	2.47289407839867	10.5412844036697	2.6130106280337	86362.7581317765	2940.80296335843	1199	1153464.3	109862.29	1129.45	457.17	16.3	2.2	12.9	11.2	17.3	0.2	15.5	10	11.4	25.5	7.1	7	25.5	7.1	33.4	12.8	19.7	14.3	18	19.1	22.2
1	C13	1	SMAD4	NM_005359	sample	3.54432234432234	17.3978021978022	4.97980508238355	142821.859340659	3749.83384320451	3.98315018315018	13.9699633699634	2.8815461000848	96301.0857142857	3496.75958719996	1365	1166781	111895.9	1154.38	462.47	14.4	1.8	11.5	15.2	13.8	0.3	12.6	16.6	6.7	0	6.4	7.1	27.5	5.2	20.7	13.5	38.2	11.9	32.3	16.3	40.3
1	C13	2	SMAD4	NM_005359	sample	4.06893755068938	19.808596918086	4.4605085356258	165331.483373885	4003.70646381672	3.19626926196269	11.5920519059205	2.55521512316844	88456.700729927	3324.47490340051	1233	1347718.9	133256.3	1294.31	545.38	17.5	2.3	15.2	7.6	17.9	0.5	16.5	5.8	7.9	0	5.1	8.2	26.2	6.5	24.4	16.8	29.4	16.7	23.8	20	30.9
1	C13	3	SMAD4	NM_005359	sample	3.58742774566474	16.5859826589595	4.68352675865871	125072.275289017	3771.17200861795	3.05780346820809	10.5975433526012	2.31712437386797	77086.4154624277	3134.92422514432	1384	1093665.8	129597.18	1011.8	518.75	15.2	1.5	14.2	7.6	13.2	0.5	14	5.9	8.5	25.1	5.2	5.6	25.1	5.6	29.7	14.4	27.2	13.9	23	19	28.3
1	C14	1	FANCF	NM_022725	sample	4.5780487804878	23.9	5.73567522593135	209412.010569106	4346.25721099196	2.52032520325203	10.050406504065	2.46634791071026	78445.4902439024	2874.60135077578	1230	1403775	117574.1	1411.56	502.47	19.7	2.1	13.6	7.3	18.8	0.3	15.3	4.6	8.7	0	7.3	8.9	23.2	5	33.3	20.3	21.1	18.3	19.3	23.7	25.2
1	C14	2	FANCF	NM_022725	sample	3.84510086455331	17.7226224783862	4.4004233984454	139355.031700288	3941.15361301213	3.2521613832853	11.2802593659942	2.46358379751592	81619.1066282421	3231.64898618936	1388	1246115.5	141559.9	1226.95	576.84	16.7	2.4	15.9	7.4	16.4	0.4	16.9	4.2	7.6	0	5.7	6.5	25	6.1	27.9	16.5	29.4	15.1	25.6	19.5	31.9
1	C14	3	FANCF	NM_022725	sample	3.07918552036199	13.8174962292609	3.92567725570245	103836.018853695	3270.88180114867	4.14856711915535	15.7194570135747	3.37667985495704	115111.552790347	3592.36076571442	1326	997715	118410.7	908.41	480.66	11.8	1.5	12.8	9	9.9	0.6	14.2	9.1	6.6	26.8	5.8	4.1	26.8	5.9	19.2	10.6	37.1	9.1	33.8	12.7	39
1	C15	1	Sep-12	NM_144605	sample	3.61593172119488	17.6635846372688	5.14392065396042	144111.295874822	3936.93251552487	4.02916073968706	13.4459459459459	2.68166912762319	86574.4864864865	3660.78229944802	1406	1176340	108234.9	1127.13	435.96	15.3	2.6	11.9	11.2	13.7	0.3	11.3	10	8.4	0	7	7.6	24	4.5	18.6	13.2	38.6	12.5	34.1	16.1	44
1	C15	2	Sep-12	NM_144605	sample	4.06769683590876	19.2604856512141	5.01304448446869	157840.646799117	4012.9851395023	2.46799116997793	10.1942604856512	2.48703034050253	83691.53200883	2962.90761151458	1359	1206866.4	136028.7	1153.16	586.33	17.1	2.8	18.1	8.5	16.5	0.7	18.6	5.6	8.2	0	6.6	7.2	24.5	8.2	35.1	17.4	20.1	16	19.4	19.6	24.1
1	C15	3	Sep-12	NM_144605	sample	3.93261868300153	19.6294027565084	4.92276498210443	166460.039816233	3892.64668743564	2.28254211332312	9.71745788667688	2.52212738346485	81882.1125574273	2718.18468636775	1306	1218756.7	121599.67	1021.93	488.97	16.1	2.1	13.9	10.6	15.5	0.7	13.9	8	9.4	24.4	5.8	6.8	24.4	4.7	35.5	15	18.2	14.2	16	19.1	19.7
1	C16	1	GNPTAB	NM_024312	sample	4.09584905660377	20.4339622641509	5.34946323840333	168461.753207547	4276.42370071864	2.46339622641509	10.9660377358491	2.67217811583925	94345.8377358491	2926.89897859715	1325	1288434	119418.9	1264.39	490.99	16.9	2.1	15.3	18.2	17.4	0.4	15.5	17.6	9	0	8.5	7.6	22.9	6.9	33.4	16.3	19.8	15.7	18.2	21.7	24.5
1	C16	2	GNPTAB	NM_024312	sample	3.47101980924431	16.0168745414527	4.42922921890138	123297.955245781	3537.41224153285	3.25972120322817	11.5436537050624	2.46631176031692	83135.9772560528	3117.59424805924	1363	967455.9	108871.8	946.33	460.76	11.7	12.5	11.2	19.1	13.1	13.1	13.6	17	7.8	0	5.1	5.6	29.9	5.8	29.3	14	30.7	13.6	26.3	15.8	32.3
1	C16	3	GNPTAB	NM_024312	sample	2.93894736842105	12.3171929824561	3.97665143686125	90977.4771929824	3265.01120773387	4.09614035087719	14.400701754386	2.77283377178745	97732.3536842105	3679.21074045705	1425	958312	126291.58	924.23	513.16	12.2	1.8	13.1	6.5	10	0.1	14.4	3	7.2	29.8	5.3	4.6	29.8	5.9	17	10.8	40.4	9.1	35.6	11.9	41.5
1	C17	1	53BP1	NA	Positive	4.30703012912482	21.8959827833572	5.76196873613307	183950.099713056	4239.60990468787	2.41248206599713	9.61764705882353	1.82012136408184	79895.7159253945	2433.86450446246	1394	1228574	115856.8	1226.93	469.08	16.6	1.6	13.3	9.3	15.1	1.1	12.7	7.7	8	0	4.6	8	21.8	4.7	41.7	17.4	17.4	15.9	14.3	21	19.4
1	C17	2	53BP1	NA	Positive	4.36319218241042	20.1042345276873	4.60497891238034	151681.214983713	4018.17849261657	2.26302931596091	9.36970684039088	2.4064929235003	80261.6197068404	2707.89117097893	1228	1180979.9	129357.4	1138.75	543.94	17.8	1.8	14.8	8.9	17.5	0.3	16	7.7	7.9	0	5.9	7.8	24.3	6.8	39.3	19.3	18.5	17.8	16.4	21.9	21.4
1	C17	3	53BP1	NA	Positive	4.35414954806902	22.0312243221035	5.25558029335742	185374.523418242	4224.29271444878	2.39359079704191	8.88578471651602	2.04156674819316	71547.391125719	2705.63592144476	1217	1283239.9	129290.51	1269.6	553.5	19	1.7	15.5	7.6	19.7	0.2	19.1	3.8	10.8	23.4	5.3	8.5	23.4	5.8	36.6	19	20	17.7	15.9	24.6	19.4
1	C18	1	53BP1	NA	Positive	4.50047664442326	23.2983794089609	5.96947286046989	199504.081982841	4665.46485893423	2.73784556720686	9.81315538608198	2.07126338696011	76064.8522402288	2890.16654220376	1049	1331702	121263.2	1364.77	504.98	16.4	1.3	16.7	9.7	15.4	0.2	16.9	9.2	9.5	0	6.2	10.4	16.8	5.8	31.3	18.5	22.8	16.6	17.3	23	25.1
1	C18	2	53BP1	NA	Positive	3.52262773722628	16.214598540146	4.65638685013384	121275.054744526	3817.21144798524	2.92116788321168	10.3408759124088	2.22978536001684	75463.2912408759	3068.10096938414	1370	946873.9	115659.9	962.41	478.86	12.2	9	13.2	12.6	11.7	11.8	13.6	13.1	6.6	0	5	6.7	24.7	6.3	30.4	14.4	25.8	13.4	20.5	16.3	26.3
1	C18	3	53BP1	NA	Positive	3.35544635544636	17.004095004095	4.97275652114293	141408.744471744	3730.90788490886	3.21621621621622	11.6199836199836	2.35270819335274	87737.2997542997	3113.3216124366	1221	1078472.1	127254.65	1128.05	545.02	15.6	2.2	16	11.3	14.8	0.2	18.5	9.6	8	28.1	5.4	6.8	28.1	6.1	28.2	13.5	28.2	14.7	24.5	18.6	28.1
1	C19	1	53BP1	NA	Positive	4.30176026823135	20.5733445096396	5.2661919236234	166473.858340319	4336.06144589381	1.93210393964795	7.58843252305113	1.89381043744575	64889.5322715842	2420.5550686149	1193	1228032	125106.6	1300.04	560.16	16.7	4.1	13.8	17.4	16.9	3.9	16.2	13.5	8.5	0	5.2	8.5	22.4	5.7	46.1	18.2	14.8	16.4	12.2	21.4	17.9
1	C19	2	53BP1	NA	Positive	4.31860465116279	20.6674418604651	4.93206948866545	174104.895348837	4085.45886013554	2.11240310077519	8.14573643410853	1.91991838014347	69213.8868217054	2487.63567921868	1290	1310680	124370.3	1184.69	505.54	18.2	2.4	14	8.1	15.7	1	14.7	4.3	7.5	0	4	8.5	24.8	5	40.6	17.8	16.7	18	13.2	20.9	16.5
1	C19	3	53BP1	NA	Positive	4.37093690248566	22.4875717017208	4.94055049386039	188819.671128107	4177.1333317902	3.02198852772467	12.2810707456979	3.49350991101247	106903.271510516	3190.44646048681	1046	1284486.6	139495.94	1265.27	590.92	18.7	1.9	19.7	5.9	20.6	0	21.3	2.5	11.6	23	6.7	9	23	7.9	30.4	17.9	26.9	18.5	21.5	25.7	25.7
1	C20	1	53BP1	NA	Positive	3.73522975929978	19.3727206418673	5.3673448223501	168098.430342815	4260.31066889201	1.88183807439825	6.96790663749088	1.97435507935873	53909.4456601021	2407.06873667234	1371	1164011	115392.6	1273.5	503.15	15.5	2.3	13.6	6.9	16.6	1.3	16.5	4	8.8	0	6	9.9	24.1	5.3	43.9	14.2	13.7	14.4	12.5	19.3	17.7
1	C20	2	53BP1	NA	Positive	4.11500974658869	22.307992202729	5.20773852411003	197706.725146199	4252.1750664028	2.32651072124756	9.95321637426901	2.80936906027561	86702.5614035088	2841.96612328042	1026	1325206.8	134617.6	1316.87	589.63	18.4	2	18	6.9	19.9	0.4	21.2	4.7	9	0	6.7	9.8	23.5	7	37	17.5	17.4	18.6	17.1	22.9	20.5
1	C20	3	53BP1	NA	Positive	4.07416462917685	20.2306438467808	4.62679834347895	161543.360228199	4010.76949015316	3.20456397718011	13.7823960880196	2.71948511683126	121754.083129584	3220.76614319297	1227	1176683.3	138145.21	1147.69	594.12	17	2.6	16.9	10.6	18.3	0	20.8	8.1	10.2	25.9	6.8	7.7	25.9	8.5	31.8	17.2	26.3	17.4	24.3	24.1	27.8
1	C21	1	53BP1	NA	Positive	3.84308736217133	19.4096692111959	4.95792557877382	162797.004240882	3974.17981005934	1.88888888888889	8.17726887192536	2.16350707362626	71288.8464800678	2453.54065596803	1179	1204915	117952.4	1237.2	500.77	15.5	2.4	12.8	15.5	16	0.3	15.8	12.6	7.5	0	7.2	7.7	27.5	6.1	45.3	15.4	14.8	13.8	14.2	19.3	17.6
1	C21	2	53BP1	NA	Positive	5.26952141057934	27.4047019311503	4.96944473198831	216217.078085642	4751.97458498889	3.35096557514694	12.7497900923594	2.3239536340595	103050.350965575	3228.79818947271	1191	1392479	135340.6	1263.92	550.23	21	2.6	17.1	9.2	19.6	0.3	17.7	7.5	9	0	5.7	9	17	7.7	30.5	23.3	24.6	27.4	21.7	32.1	27.4
1	C21	3	53BP1	NA	Positive	4.18998410174881	18.4658187599364	4.40090707897991	139673.936406995	3897.63141515	4.01510333863275	12.4817170111288	2.53784167671877	83550.7408585056	3416.64418436849	1258	1198717.8	117269.99	1082.8	460.04	17.2	1.9	13.4	10.6	15.1	0.1	12.9	9.8	8.3	23.8	4.8	7.1	23.8	6.2	21.1	18.3	37.6	16.5	30.1	22.2	35.2
1	C22	1	53BP1	NA	Positive	3.39446107784431	17.0928143712575	4.6740555141828	138526.493263473	3861.52005932505	1.70658682634731	7.75523952095808	2.17944628686391	68946.8098802395	2472.82208581667	1336	1016218	117683	1072.27	527.86	12.4	2.9	15.7	9	14.1	0.4	18	7.3	8.4	0	7.6	6.5	25.8	6.6	45.4	13.5	12.9	11	12.1	15.9	17.5
1	C22	2	53BP1	NA	Positive	4.50923694779116	23.9759036144578	5.57679578350913	213752.600803213	4271.95559407884	2.80080321285141	11.9542168674699	2.71690474042072	102871.34939759	2904.86822899699	1245	1367078.4	126078	1345.02	533.23	18	2.3	14.4	7.1	19.3	0.6	17.2	2	8.7	0	7	9.6	22.9	7.2	35.1	19.2	22.3	20.5	19.3	24.3	23.7
1	C22	3	53BP1	NA	Positive	2.64880952380952	13.311755952381	3.64410965812749	107670.340029762	3040.91012298433	3.98660714285714	13.6852678571429	2.62717259091183	89807.9888392857	3446.92864169342	1344	939134	117880.51	873.43	497.58	10.7	2.8	13.5	7.1	9.2	2.1	15.3	4.9	7.4	34.3	5.1	5.4	34.3	5.4	20.1	8.6	37.6	9.2	32	12.1	37.2
1	D03	1	RAD51	NA	Positive	5.06119162640902	26.9363929146538	5.74769931382827	211386.403381643	4693.36774924105	3.56038647342995	12.5169082125604	2.70338280049777	87626.3615136876	3202.90601920168	1242	1356062	123549.9	1394.91	511.8	20.6	2.5	16.2	9.3	19.9	0	17	6.6	9.3	0	7	9.2	16.7	5.7	27.8	23.3	30	23.3	25.8	30.3	33.7
1	D03	2	RAD51	NA	Positive	4.72615131578947	25.7623355263158	5.68767102734084	205276.636513158	4276.64452279373	2.77220394736842	11.2565789473684	2.56333763827177	89599.6916118421	2894.40328498054	1216	1350694.6	132301.4	1247.81	561.25	17.8	9.7	15.5	11.6	16.3	10.5	14.6	10.9	7.6	0	5.8	7.6	21.2	7.1	36.8	21.1	22.2	23.1	21.9	27.1	25.7
1	D03	3	RAD51	NA	Positive	3.82388059701493	20.0940298507463	4.00709762766232	157621.889552239	3647.38834563111	3.36417910447761	12.9291044776119	2.75146971674583	91435.2835820896	2875.72625321689	1340	1218634.8	106570.23	1083.5	434.53	19.1	14.5	11.1	28.1	16.5	14.7	10.7	30.1	8.2	31.7	5.8	7.8	31.8	5.5	33.2	16.6	26.3	17.9	25.6	23.2	27.8
1	D04	1	RAD51	NA	Positive	5.27374301675978	29.4205905826018	6.60413695367564	237285.105347167	4851.94833604705	3.32881085395052	12.6416600159617	2.779807318261	97433.6384676776	3222.80315788417	1253	1416351	133135	1427.59	564.24	22	3	17.7	8.1	23	0.8	18.6	4.5	10.8	0	7.7	8.7	18	6.9	31.9	23.5	25.1	24.4	24.5	32.1	31.6
1	D04	2	RAD51	NA	Positive	5.60666666666667	28.6051851851852	5.49178150596274	220829.358518519	4769.39254836167	4.5037037037037	16.66	2.95303241954359	124262.507407407	3788.36818697226	1350	1525629.1	150969.6	1419.94	621.23	25.8	1.8	20	6.4	23.5	0.1	19.5	3.9	8.6	0	5.8	8.2	16.5	8.6	20.8	28.4	39	30	35.2	34.4	40.8
1	D04	3	RAD51	NA	Positive	3.48339768339768	17.3969111969112	4.04241456398359	129409.417760618	3544.215779005	4.98764478764479	20.1351351351351	3.34182777329616	145299.172972973	3836.78997357466	1295	1189601.5	133881.53	1031.24	537.35	15.4	1.7	14.4	7.6	11	0.2	14	9.3	7.2	26.6	6.3	5.3	26.6	6.6	17.5	14.9	46.2	14.8	43.1	18.5	48.2
1	D05	1	RAD51	NA	Positive	5.19145690312738	26.443173150267	5.03010097328469	190518.96948894	4534.77675300594	2.91685736079329	11.7993897787948	2.35274593333981	94336.3752860412	2915.31004346621	1311	1261222	135334.2	1175.84	550.51	20.6	2.8	15.6	7.1	18.2	0.5	15.5	4.3	7.9	0	7.6	6.6	16.9	6.9	35	24.9	20.8	24.9	21.2	30.7	25.9
1	D05	2	RAD51	NA	Positive	5.06217228464419	28.0719101123596	5.78434952348063	219737.533333333	4728.97897748165	2.77003745318352	11.9220973782772	2.35761742324933	100978.700374532	2665.29940449708	1335	1392175.9	124916.6	1392.3	519.12	21.3	2.8	14.5	13.2	21.4	0.6	15.1	10.9	10.1	0	5.7	9.1	17.5	6.7	41.7	22.7	18.2	27.3	18.8	31.9	22.5
1	D05	3	RAD51	NA	Positive	4.92231075697211	26.3970783532537	5.21365740877006	211266.962151394	4420.42568531759	3.65405046480744	13.7802124833997	2.33907046746488	104994.451527224	3218.07421286408	1506	1318286.4	144078.59	1198.27	562.78	18.3	4.7	16.5	10.5	17.7	2.8	17.7	6.8	9.5	20.1	5.4	8.8	20.1	7.2	30.9	22.9	28.8	25	26.2	31.3	31.1
1	D06	1	RAD51	NA	Positive	5.33908045977012	30.3441091954023	5.82414005057041	246542.02658046	4746.72001936794	3.30459770114943	14.3491379310345	2.76959108354098	121271.408045977	3047.13124171032	1392	1413755	141511.3	1383.08	559.04	21.3	3.2	17.7	7.2	20	0.8	17.7	4	8.6	0	7.2	9.6	19	7.4	35.6	24.4	23.6	26.7	23.4	33.8	29
1	D06	2	RAD51	NA	Positive	4.77251552795031	24.5473602484472	4.99411747044313	183993.995341615	4490.70993008	4.48680124223602	16.2344720496894	2.64982957526289	110060.598602484	3518.77286627174	1288	1327442.7	115965.8	1238.81	471.76	19.4	2.9	15.5	10.6	17.2	0.5	15.4	12.4	7.3	0	5	8.3	18.5	6.7	22.8	22.4	39.1	24.4	35.2	29.2	41.5
1	D06	3	RAD51	NA	Positive	5.10889570552147	28.4463190184049	6.06138274900316	238239.476226994	4770.50333822143	2.88803680981595	13.3151840490798	2.57901252559968	117652.03297546	2940.1938443918	1304	1432475.3	138058.22	1434.69	577.01	23.1	2	19.6	6.6	24.1	0.5	22.2	3.3	11.3	18	6.6	10.7	18	8.3	39.4	23.9	21.5	27.1	21.7	33.9	25
1	D07	1	RAD51	NA	Positive	4.7502329916123	25.3466915191053	5.21302824568454	195470.150046598	4463.1010502592	2.43150046598322	10.0232991612302	2.14282992680233	77554.981360671	2659.29013365205	1073	1227806	127879.1	1244.32	537.39	17.9	2.9	17.4	7.3	15.8	0.9	20.1	3	8.1	0	8.9	7.5	20.2	5.6	41.1	20.6	19.1	22.1	18.4	29.6	23.4
1	D07	2	RAD51	NA	Positive	4.51774785801714	25.1811505507956	5.4497398722818	196341.341493268	4508.71281006788	2.85434516523868	12.0893512851897	2.90380865140846	99206.3170134639	3001.79458442369	817	1241489.5	140642.5	1239.62	600.36	18.2	1.3	17.7	7.7	17.1	0.4	18	6.1	8.4	0	5.5	8.2	19.2	7.5	33.2	17.5	22.4	24.2	21.7	29.3	25.1
1	D07	3	RAD51	NA	Positive	4.61128205128205	25.7630769230769	5.4529924627583	206039.98974359	4484.04038716154	2.57641025641026	10.4153846153846	2.24006740102358	81725.4687179487	2679.82764726539	975	1328417.4	137195.23	1329.87	581.74	19.2	2.2	16.8	7.9	22.2	0.2	17.7	3.7	10.7	18.7	6.1	8.3	18.7	7.5	42.1	21.8	20.3	24.6	19.9	31.7	23.1
1	D08	1	RAD51	NA	Positive	5.36236933797909	30.9320557491289	6.83705688503784	254381.009581882	4837.93155473546	2.85278745644599	12.5905923344948	2.51540721999607	106860.159407666	2767.19501304646	1148	1500322	125622.5	1439.17	501.73	21.3	1.9	16.5	12.2	19.7	0.3	16.1	12.2	11.1	0	8	10.3	15.9	6.4	39.3	24.1	20.5	25.4	19.7	31.1	24.9
1	D08	2	RAD51	NA	Positive	5.41040462427746	28.1768786127168	5.2034017484399	217701.786127168	4734.47643391992	2.86473988439306	12.7329479768786	2.87181887778069	104367.682080925	2976.54918599471	865	1403277.5	123522.5	1353.18	499.63	21.5	2.4	18.5	12.9	21	1.3	18.6	10.1	9.1	0	7.9	8.9	15.7	7.3	33.5	25.7	21.2	27.5	21.5	33.2	26.4
1	D08	3	RAD51	NA	Positive	4.97767332549941	28.3725029377203	6.13884371627426	225856.956521739	4856.58916474011	3.03407755581669	13.8366627497062	2.71046131532026	120324.834312573	3120.55407387817	851	1363336.8	145272.52	1378.1	600.43	22.8	1.4	21.6	5.3	22.9	0.7	23	3.2	12.5	18.3	8.2	11.2	18.3	9	34.4	22.6	22.6	29	23.1	37.1	26.3
1	D09	1	SMC3	NM_005445	sample	3.95012897678418	19.7858985382631	5.31467026123486	159333.670679278	4048.19405719807	2.1195184866724	9.63800515907137	2.32779591007813	83738.8615649183	2726.59077986406	1163	1086022	121291.9	1134.89	533.44	13.5	3.3	15.4	8.9	14	2.3	17.4	7.1	7.9	0	9.8	7.4	23.3	6.9	40.6	15.2	16.3	13.8	16.3	19.3	21.8
1	D09	2	SMC3	NM_005445	sample	4.42604712041885	20.7126963350785	4.67184803502614	158214.401832461	4246.18303424713	2.10602094240838	9.8520942408377	2.26021019079191	88281.8298429319	2671.67869474464	1528	1178638.7	127665.4	1167.14	536.31	16	2.3	14.6	10.8	17.3	0.9	16.3	7.6	9.4	0	6.6	7.3	20.2	7.5	42	19.3	13.9	18.6	14.4	22.1	19.2
1	D09	3	SMC3	NM_005445	sample	4.1699064074874	19.2966162706983	4.97495146676626	149746.287976962	4198.62029111514	2.06983441324694	9.76745860331173	2.83700308551911	86449.9956803456	2694.61851949154	1389	1186582.1	124060.73	1307.12	548.39	16.8	1.4	14.8	14.7	19.4	0.6	19	12.3	11.1	23	7.6	8.4	23	7.7	41.8	16.8	15	17.6	16.3	24.5	20
1	D10	1	CHD8	NM_020920	sample	4.35285714285714	21.1014285714286	5.06715780793088	173294.781428571	4374.25960298544	2.29	9.13571428571429	2.44339273136639	74754.2164285714	3007.89119633239	1400	1348212	136856.3	1303.91	581.42	19.6	1.6	18.5	4.9	20.9	0.5	18.9	2.1	8.9	0	8.4	8.3	21	7.1	35.4	19.1	18.6	16.4	17.6	22.9	25.1
1	D10	2	CHD8	NM_020920	sample	4.51419031719533	22.3747913188648	5.08772311453664	186493.692821369	4235.15111863095	3.26043405676127	13.7954924874791	2.62723923392276	118660.174457429	3366.70764006963	1198	1414778.2	141865.8	1283.13	581.44	20.9	1.2	17.9	3.3	20.3	0.1	19	0.9	8.1	0	7.2	8.6	21.5	8.5	26.9	18.6	25.5	17.8	24.3	22.2	28.3
1	D10	3	CHD8	NM_020920	sample	2.77455830388693	12.8515901060071	3.66636889047345	96456.6106007067	3351.87926499702	4.47137809187279	15.7632508833922	2.83213481330869	103169.026855124	3748.00903975423	1415	1005678	115291.51	903.79	476.21	12.2	2.1	12.4	13	10.4	0.1	12.9	11.9	7.5	29.1	6.2	4.5	29.1	6.4	16.3	9.5	43.3	9	40.6	12.4	46.6
1	D11	1	COL5A2	NM_000393	sample	4.09448160535117	19.8754180602007	5.20812595028526	159415.826923077	4333.78297140536	2.18979933110368	8.90384615384615	2.4258277814092	71084.5526755853	2609.41753874042	1196	1186724	122066.5	1203.38	507.55	16.2	2.3	13.6	8.4	16.2	0.4	15.4	5.4	8.5	0	6.9	8.1	19.6	5.4	38.4	15.8	15.7	15.5	15.1	21.2	20.1
1	D11	2	COL5A2	NM_000393	sample	4.21184919210054	20.9371633752244	5.4750424338129	169525.654398564	4511.77086841806	2.21543985637343	10.1436265709156	2.40382920643648	87272.9775583483	2798.01252077323	1114	1370812.9	122928.7	1300.69	513.78	19.7	2	12.2	6.9	21.3	0.3	13.3	5	10.2	0	6.6	9	18.1	6.8	37.5	17.2	16.2	16.9	16.4	21.9	21.2
1	D11	3	COL5A2	NM_000393	sample	4.13562386980109	19.7667269439421	5.01053518834622	158107.753164557	4241.90095110154	2.67902350813743	10.6392405063291	2.4749298134967	86537.6555153707	2934.1718918237	1106	1300363.3	134078.72	1224.76	537.31	18.4	1.2	17	4.2	21.6	0.8	18.7	2.3	9.4	18.5	5.8	7.2	18.5	7.4	33.7	18.1	21.7	17.5	20.1	22.9	24
1	D12	1	BRCA2	NM_000059	sample	4.81067556296914	27.0800667222686	6.20440576758004	237076.545454545	4642.25653952588	2.23352793994996	11.0442035029191	2.89434604026535	101045.916597164	2828.98186377929	1199	1442389	124828.4	1480.88	515.16	19.7	2.3	15	7.6	22.4	1.3	17.3	7.2	10.5	0	8.8	10.4	19.7	6.7	38.3	20.5	16.4	21.3	17.5	26.7	22.1
1	D12	2	BRCA2	NM_000059	sample	4.74477747502271	24.0281562216167	5.10851110711136	197383.57311535	4419.93218794191	3.20072661217075	12.3415077202543	2.89070432306644	94337.9500454133	3301.41373767591	1101	1432729.8	137337.9	1301.61	579.58	21.4	1.8	19.4	4.5	21.5	0.1	22.1	2.1	7.7	0	6.4	8.1	20.9	7.1	26.7	21.5	26.2	21.8	24.2	25.8	29.4
1	D12	3	BRCA2	NM_000059	sample	4.46368305209098	22.8451944240646	4.9674325465953	179428.605282465	4256.2119964787	3.1951577402788	12.3206162876009	2.8676862808515	95055.0344827586	3244.41566483951	1363	1236101.7	119588.57	1226.47	503.03	18.8	2.1	14.5	7.1	18.9	0.3	15.8	3.4	10	21.6	6.7	7.6	21.6	6.5	28	20.1	28.4	20.8	26.1	27.1	32.1
1	D13	1	UBR5	NM_015902	sample	3.79301533219761	18.7069846678024	4.72604135476094	159261.285349233	3747.62151812663	2.89182282793867	9.85434412265758	2.0987327851956	74277.6218057922	3116.71759673052	1174	1155994	143477.4	1282.83	603.09	16.2	2	17	6.6	15.6	0.4	18.7	2.7	7.5	0	6.1	7.9	29.7	6	30.2	16.5	25.6	14	20.8	18.5	29.6
1	D13	2	UBR5	NM_015902	sample	3.62242152466368	19.1587443946188	4.98580935190139	168681.165022422	4099.75630387976	2.19372197309417	9.35784753363229	2.86419687810652	81476.9793721973	2977.87786380239	1115	1252287.1	140512.4	1280.07	617.94	15.2	2.1	16.5	7.9	17.1	0.1	19.5	3.4	10.5	0	6.7	9.2	24.7	7.5	35.2	14.3	17.8	15.4	17.1	18.7	21.6
1	D13	3	UBR5	NM_015902	sample	4.1031746031746	20.7901234567901	5.34514892311176	177959.602292769	4213.31147068769	3.58024691358025	12.7566137566138	2.42853620484308	95343.2160493827	3360.52747805629	1134	1319446	138604.23	1316.85	579.23	18.7	2.5	16.4	9.8	17.9	0.2	16.6	8.4	10.8	22.5	4.7	9.4	22.5	6.5	24.4	17.3	31.7	17.6	26.8	23.7	31.7
1	D14	1	TET2	NM_017628	sample	4.18038654259127	21.8439513242663	6.31805210804679	190276.727988547	4329.68584021254	1.82748747315676	8.13743736578382	2.4540077004	70787.0415175376	2638.23955172569	1397	1256485	115959.2	1376.44	497.82	17.8	3.4	14.2	12.2	18.2	0.6	15.6	8.7	9.7	0	7.4	9.6	23.3	6.8	41.5	17.4	14.7	16.8	14.9	21.6	20.3
1	D14	2	TET2	NM_017628	sample	3.77123633305299	19.8275862068966	4.98619159355111	164786.812447435	4003.50280947919	3.46425567703953	12.0857863751051	2.58200914759356	85702.1404541632	3418.80281286045	1189	1243973.1	120034.9	1173.47	477.7	16.3	2.1	14	7.4	15.1	0.3	15.5	7.4	9.2	0	5.1	6.8	24.6	5.4	21	15.1	32	16.2	27.8	19	34.1
1	D14	3	TET2	NM_017628	sample	4.26395534290271	19.3827751196172	4.81042760086464	151140.830940989	4126.98662499001	4.44657097288676	15.2719298245614	2.6907554324866	103664.220893142	3712.39210055699	1254	1310812.6	130709.11	1185.5	544.91	20.7	2	15.5	5.3	19.1	0.1	16.9	2.7	9.7	21.1	4.3	6.9	21.1	6.9	17.6	17.5	42.9	17.1	36.9	23	42.9
1	D15	1	AMER1	NM_152424	sample	4.13686534216336	19.9426048565121	4.63170081641176	158003.849889625	3967.06187718337	2.59823399558499	11.055923473142	2.51537531750569	93878.9882266372	3040.4644016927	1359	1217063	137867	1161.65	580.58	17.3	1.8	16.3	6	17.7	0.2	17	2.9	8.5	0	8.5	6.7	24.4	7.1	32.5	18.4	20.4	14.9	20.1	19.8	26.3
1	D15	2	AMER1	NM_152424	sample	4.0473208072373	19.7000695894224	4.67105847136041	164203.32776618	4132.52172813973	2.47181628392484	10.0013917884482	2.45949285077079	80846.0480167015	2898.91780372611	1437	1275049.9	131340.8	1166.67	533.4	17	1.6	13.4	8.2	17.8	0.5	13.5	5.8	8.5	0	7.1	8.8	25.1	7	36.2	16.4	19.4	16.8	19.6	20.7	23.6
1	D15	3	AMER1	NM_152424	sample	3.646571213263	18.0941974378297	5.12459490435606	145133.993971364	4009.89468140691	2.92388847023361	10.7015825169555	2.52604609969655	79020.3458929917	3225.24343325928	1327	1163086.6	141335.9	1220.79	618.77	16.4	1.3	17.4	5.4	18.8	0.5	19.1	3.2	10.2	25.4	6.6	8	25.4	7.5	29.7	15.3	24.4	15.2	23.8	22.5	28.6
1	D16	1	EXT2	NM_207122	sample	3.64595808383234	18.2327844311377	5.1927297437689	146760.101796407	4131.58697806779	2.4438622754491	8.85928143712575	2.29862693407696	63029.1714071856	2768.46323835819	1336	1150052	135201.8	1212.1	573.94	17.1	3.1	19.5	9.1	17.6	0.4	22.6	6.7	9.2	0	6.8	7.7	24.2	4.6	35.7	15	18.3	14	17.7	18.7	23.9
1	D16	2	EXT2	NM_207122	sample	4.09740840035746	18.7399463806971	4.48962001880446	147765.039320822	4096.183384981	2.30920464700626	9.57551385165326	2.69956706674897	78920.0598748883	2886.14961944471	1119	1225111.5	138237.7	1239.63	611.68	17.8	2.7	19.7	7.1	19.4	0.4	25.4	3.7	8.5	0	6.3	8.7	24.7	7.9	38.2	18	17.6	16.6	18.4	20.6	22
1	D16	3	EXT2	NM_207122	sample	3.85346843335931	18.05378020265	4.81848455042079	143767.343725643	4006.44213958524	2.3078721745908	10.3226812159002	2.56003986594887	88202.2346063913	3038.95006987841	1283	1113369.3	131099.66	1242.6	582.86	15.5	2.7	17.5	11.1	19.1	0.6	22.9	8.2	11.1	25.6	8.3	8.3	25.6	7.9	35	15.5	17.4	16.7	18.6	22.1	23
1	D17	1	RAD51	NA	Positive	5.89191353082466	32.6228983186549	6.15440814001789	273356.325860689	5208.29037386826	3.11689351481185	12.9087269815853	2.44001456377862	105069.538831065	3021.2405760303	1249	1685708	139988.5	1657.32	583.31	25.3	3.3	20.7	11.4	23.6	0.2	20.6	9.3	9.8	0	8.3	11.6	14.6	6.8	34.1	28	22.2	29.5	21.5	36.7	28
1	D17	2	RAD51	NA	Positive	5.19982698961938	29.0709342560554	6.19679555374393	234754.07266436	4658.35792995548	3.82352941176471	14.4844290657439	2.85239065857282	106283.410899654	3124.43820440303	1156	1334334.8	133722.3	1358.96	548.17	20.2	2.7	19.6	8	20.2	0.3	18.4	5	9	0	5.5	9.1	18.4	6.9	30.9	24.6	27.3	28.7	26.7	32.6	30.3
1	D17	3	RAD51	NA	Positive	3.18782608695652	15.7034782608696	4.2074112187749	114509.337391304	3255.89986069987	4.75913043478261	18.3339130434783	2.9449053424911	126454.340869565	3631.10357822796	1150	979972.8	131961.97	900.88	538.81	10.9	3.8	14.9	13.5	9.1	1	14.4	13	7.6	29	7	4.5	29	6.6	20.4	12	39.2	12.6	39.2	15.8	43.8
1	D18	1	RAD51	NA	Positive	5.20191540303272	28.4596967278532	5.9594252450485	228503.185953711	4711.84712915322	2.57861133280128	10.3256185155626	2.16655697118646	81861.1021548284	2730.6361463387	1253	1368433	129247.4	1411.7	526.34	20.5	1.8	17.5	10.1	21	0.7	18.9	8.5	9.8	0	6.5	10.1	18.3	6.7	39.3	22.9	17.6	25.6	17.6	32.1	23.2
1	D18	2	RAD51	NA	Positive	4.63937282229965	26.2151567944251	6.27776235538217	209936.393728223	4656.68518348023	3.47473867595819	13.8736933797909	3.30918297058234	111997.68815331	3332.648134625	1148	1361053.1	140850.1	1301.59	566.1	19.2	2.2	20.6	7.8	17.1	0.6	20.3	6.8	9.9	0	7.2	8.9	16.2	8.6	29	19.2	27.8	24.9	25	29.4	30.8
1	D18	3	RAD51	NA	Positive	4.96535580524345	27.6488764044944	5.68170267246135	221837.423220974	4619.89822430258	3.02715355805243	11.9513108614232	2.33139829520838	97197.2331460674	2972.57219234548	1068	1325824.6	142711.89	1375.07	593.33	21.3	2.1	19.9	5.1	20.2	0.2	21.6	1.2	11.3	19.2	5.2	8.8	19.2	7.1	33.8	22.5	21.2	27.6	19.4	34.4	23.5
1	D19	1	RAD51	NA	Positive	4.9862792574657	27.8595641646489	5.51864837107337	217204.988700565	4710.76615481892	2.88700564971751	11.3309120258273	2.32094126696463	85930.192897498	2820.77783287412	1239	1299471	136744.1	1296.84	558.74	19.9	4.2	17.2	11.8	18.7	0.5	19	7.8	9	0	8.7	9.8	18.6	7.1	39.9	23.6	20.8	26.3	21.8	33	27.3
1	D19	2	RAD51	NA	Positive	4.88372093023256	26.8535745047373	5.27399557249289	208543.310077519	4552.65809976886	3.9724375538329	13.7002583979328	2.68247193117963	93685.6304909561	3199.73744586906	1161	1255569.4	129533.8	1246.44	551.15	17	3.8	16	8.8	17.1	3.5	18.2	7.6	9.3	0	5.4	9.4	17.8	6.6	26.6	22	33.5	26.4	28.2	31.6	32.2
1	D19	3	RAD51	NA	Positive	4.76886417791898	26.2494042891183	5.85237881259067	206393.144559174	4507.74497505184	4.30818109610802	17.5123113582208	3.11284448506204	144929.795075457	3611.78170808054	1259	1299161.3	147209.87	1262.19	584.78	19.7	2.5	16.8	7	19.7	0.2	18.3	5	12.4	18.8	6.6	8.3	18.8	8.4	22.2	21	33.3	26.3	29.5	31.9	34.8
1	D20	1	RAD51	NA	Positive	5.37247706422018	31.5678899082569	6.1561499749156	263508.011009174	4820.13480599799	3.64495412844037	15.0642201834862	2.56481299538224	121647.110091743	3051.01028906787	1090	1418169	153210.1	1402.65	630.27	18.5	2.6	22.1	6.6	19.5	1.7	23.9	1.9	10.6	0	8.1	10.6	17.3	7.5	33.6	22.3	23.2	24.9	22.3	32.4	28.7
1	D20	2	RAD51	NA	Positive	5.27543859649123	27.8052631578947	5.35777983903998	215045.355263158	4559.43863348668	3.85087719298246	15.1087719298246	3.37230491295098	119804.321929825	3521.79558346058	1140	1396329.3	145820.9	1307.65	588.48	21	1.8	19.9	5.5	20	0	21.9	2.4	7.7	0	6.3	7.9	18.2	7.5	23.6	24.4	31.8	27.9	28.2	32.1	34.7
1	D20	3	RAD51	NA	Positive	4.75932504440497	26.6936056838366	6.23267056869827	209780.875666075	4723.59379352053	3.03996447602131	11.4289520426288	2.65803401981571	90862.1847246892	3380.89131286574	1126	1306909.1	156373.06	1299.69	639.08	22.8	1.9	24.5	4.6	21	0.2	26.1	1.5	12.1	17.8	8	8.5	17.8	10.2	32.7	22.3	23.4	27.5	23	34.1	28.2
1	D21	1	RAD51	NA	Positive	5.57481751824818	31.4671532846715	6.04418856765761	263736.457116788	4937.01990578619	3.70620437956204	15.6295620437956	2.93607577282206	136008.549270073	3250.40429002237	1096	1452679	149004.6	1486.11	593.61	22.9	3	18.7	7.1	20.2	0.6	19.3	3.5	9.2	0	6.6	10.2	17.6	8.2	34.2	25.1	23.4	25.5	22.7	32.1	30.2
1	D21	2	RAD51	NA	Positive	4.59789644012945	24.9522653721683	5.58601802441637	191592.016990291	4359.6445273317	4.55258899676375	16.207928802589	2.63154323415057	116105.787216828	3545.25206794226	1236	1228256.1	120667.2	1240.19	484.49	17.6	4	14.3	13.6	15	1.2	15.2	13.1	8.7	0	5.7	9.1	21	7.3	24	20.7	37.7	24.6	34.1	28.2	39.9
1	D21	3	RAD51	NA	Positive	4.78613569321534	26.4660766961652	5.51941643211032	207878.593657817	4496.35551991289	2.78761061946903	11.2728613569322	2.51597317785483	86692.9874631268	2870.28719375639	1356	1224318.2	123084.76	1270.73	518.91	18.9	2.9	14.3	10.4	18.5	0.4	16.1	8.7	10.5	19.1	6.3	9.3	19.1	6.7	35.5	20.7	20.4	27.2	20.6	32.7	25.1
1	D22	1	RAD51	NA	Positive	4.95681063122924	27.6179401993356	5.96513504437846	215263.053986711	4589.10440249081	2.8031561461794	12.1112956810631	2.76465811863927	98954.0224252492	3052.54632764425	1204	1291011	140968	1313.2	605.61	19.9	2.3	21.1	8.5	19.8	0.3	21.6	7.1	9.3	0	9.3	8.5	19	7.5	34.8	25.2	21.2	25	21.8	32.2	27.4
1	D22	2	RAD51	NA	Positive	4.54396551724138	25.1646551724138	5.48750512357534	197415.161206897	4507.60858402576	2.43793103448276	10.4551724137931	2.62877779683268	85563.9146551724	2877.69218101649	1160	1295191.4	144107.7	1237.28	561.35	18.2	3	15.6	8	17.5	3.4	17.8	4.3	9.1	0	7.1	9.2	20.5	8.2	39	20.3	18.9	26.1	20.3	31.2	24
1	D22	3	RAD51	NA	Positive	4.11295681063123	20.8397009966777	5.15614820151188	159885.259136213	4131.15006526735	4.49418604651163	17.0714285714286	2.83212058128635	124252.23255814	3873.80672674148	1204	1274141.7	145394.09	1215.65	592.17	18.1	2.3	19.4	8.2	15.9	0.2	18	6.1	9.1	20.5	5.2	6.7	20.5	8.5	19.7	17.1	38.3	19.4	36.3	25.8	44.3
1	E03	1	RF	NA	Neutral	3.50569476082005	15.7843583902809	3.70237107847933	117889.116173121	3493.03039044807	4.52012148823083	16.872437357631	2.83167609321835	120433.201974184	3768.13256061406	1317	1112797	123070.8	1006.39	498.17	14.8	2	13.1	8	13.7	0.5	14	6.1	5	0	6.2	4.3	26.9	5.2	17.8	13.2	41	11.5	36.5	13.8	45.6
1	E03	2	RF	NA	Neutral	5.04220499569337	27.6141257536606	5.17008303623876	212772.105943152	4586.49480112549	2.9328165374677	12.1929371231697	2.64485298882513	98295.0361757106	3016.20851240722	1161	1341243.9	131987.7	1249.88	537.01	19.8	2.8	18.3	9.2	19	0.9	17.3	6.4	9	0	7.8	8.1	18.9	7.4	35.7	22.8	22.7	28.9	22.7	33.8	27
1	E03	3	RF	NA	Neutral	4.5424091233072	21.880256593015	4.6290746594398	177631.913043478	4320.63764206502	2.51389878831076	10.07982893799	2.31960788114954	83246.3606557377	3006.34323040544	1403	1410966.1	132183.9	1267.62	533.7	21.6	2	15.5	7.8	22.1	0.4	16.3	5.5	11	20.9	5.6	8.8	20.9	6.5	33.9	19.7	19.5	19	18.2	25.7	23.4
1	E04	1	RF	NA	Neutral	4.20741324921136	22.2996845425868	6.5075715415691	191805.651419558	4302.89588186849	2.14195583596215	10.2492113564669	2.97774072371687	90654.0465299685	2774.66438520169	1268	1309068	116328.3	1258.84	470.19	18.1	1.7	11	9.8	18.5	0.2	13	5.8	9.4	0	8.6	7.6	21.8	5.1	36.1	17.5	15.6	14.7	15.9	20.7	20.3
1	E04	2	RF	NA	Neutral	3.84020956123117	19.4492468893255	4.45196441498473	163090.339882122	3997.95353752608	3.80222658808121	14.8965291421087	2.64585054709325	113522.717092338	3543.10916599095	1527	1256037.4	122881.9	1104.17	497.29	15.5	3.3	12.9	16.7	15.4	2.4	13.9	16.9	8.6	0	6.9	7.1	24.4	6.7	23.4	14.3	34.4	14.5	31	18.5	37.2
1	E04	3	RF	NA	Neutral	3.05401234567901	14.1836419753086	3.87464152572407	115462.293209877	3121.7652728814	4.09567901234568	14.9675925925926	2.6537884223929	101107.982253086	3454.46152035772	1296	1206632.5	117075.24	962.82	474.76	13.6	1.8	12	10.3	12.1	0	13.7	12.5	5.9	31.7	5.5	3.8	31.7	4.9	21.2	10	37.7	10	34.3	12.1	39.4
1	E05	1	RF	NA	Neutral	4.96732673267327	29.1554455445545	5.94265756035492	245696.988118812	4924.17533797136	2.53564356435644	11.0168316831683	2.76269896109423	92424.9128712871	2955.52097495699	1010	1493445	145249.9	1515.91	584.23	21.7	2.3	21.6	6	21.2	1.9	20.8	2.9	11.7	0	8.6	12.4	18.9	7.2	38.2	22.2	18.4	25.8	19.7	32.7	24.4
1	E05	2	RF	NA	Neutral	4.39985693848355	22.4570815450644	5.40270615140696	189446.595135908	4286.12991753095	2.34334763948498	10.4470672389127	2.47480140156389	87655.5965665236	2737.65680449209	1398	1378529.6	114705.7	1224.17	470.16	19.5	2.1	12.6	12	18	1.1	13.4	12.1	8.7	0	6.2	8.8	22.3	6.4	36.6	18.8	19	18	18.2	22.2	21.2
1	E05	3	RF	NA	Neutral	4.96147672552167	25.4390048154093	4.78989188224605	211169.785714286	4521.84423313767	3.35794542536116	13.73113964687	2.76871698237371	113391.305778491	3412.23971566106	1246	1497199.5	151090.46	1373.73	618.66	22.7	1.1	20.2	5.7	23.9	0.2	20.5	3.4	11.2	19.7	6.9	9	19.7	8.7	26.6	20.3	27	21.1	24.7	26.8	30.1
1	E06	1	RF	NA	Neutral	4.45495160089352	25.1965748324646	5.80715176246714	199138.327624721	4249.79334386691	2.93149664929263	11.4199553239017	2.48898790380546	89956.1154132539	3151.72573085952	1343	1111813	122268.5	1235.53	514.79	15	20	17.1	20.9	17	23	17.7	20.9	9.8	0	7.1	8.5	24.1	6.9	35.5	20.4	23.8	21.6	22.8	28	29.6
1	E06	2	RF	NA	Neutral	4.70933734939759	24.1355421686747	5.418042346288	210133.749246988	4493.30370282742	3.15813253012048	14.4149096385542	2.80421218911806	127040.603915663	3390.48591101118	1328	1519545.1	139662.3	1426.55	572.66	22	1.7	17.9	6.9	22	0.2	18.5	5.3	10.5	0	8.1	10.6	22.3	9.2	27.9	20.1	26.5	20.9	23.7	26.4	28.9
1	E06	3	RF	NA	Neutral	4.57543281121187	23.5680131904369	5.56131962407285	190257.825226711	4572.92031749719	2.88623248145095	12.5869744435284	2.82861807061855	107955.014839242	3213.09988373831	1213	1299093.7	131681.06	1325.65	554.68	20.7	1.8	15.3	9.7	23.1	0.2	17.8	6.6	13.8	18.2	7.7	8.9	18.2	8.1	31.2	19.1	21.8	21.4	20.9	27.9	24.6
1	E07	1	RF	NA	Neutral	4.39452780229479	22.1774051191527	5.67977075834201	178063.881729921	4447.1164971679	2.40423654015887	10.0979699911739	2.43798483474006	82270.7616946161	2911.71454831101	1133	1315740	118300.1	1348.82	506.21	19.2	3.4	13.5	12.3	20.6	2.6	16.1	10.8	9.9	0	9.2	7.2	20	6.8	35.8	19.1	19.9	16.9	18.7	22.9	24.9
1	E07	2	RF	NA	Neutral	4.03301540719002	17.8613352898019	4.22199846696653	128295.762289068	3930.3467065156	2.08363903154806	8.72413793103448	2.28078632375718	72602.6375641966	2763.75507813968	1363	1131615.5	128599.4	1060.11	549.56	16.6	2	14.9	7.3	16.3	0.7	17.2	4.1	8.1	0	6.7	5.2	23	6.7	40.4	16.4	15	15	15.3	19.1	20.5
1	E07	3	RF	NA	Neutral	4.29487179487179	20.2684766214178	5.01224831203934	162905.719457014	4282.84976880536	2.01508295625943	7.72398190045249	2.27183222653508	57195.967571644	2608.36402005287	1326	1299098.3	113959.3	1269.67	469.13	20.2	1.9	11.6	9.4	20.1	1.1	14	7.2	13.4	21.7	6.2	9.5	21.7	5.9	39.7	18.6	16.1	17.5	15.9	25.1	19.5
1	E08	1	RF	NA	Neutral	3.73575949367089	18.8085443037975	4.69135357202518	156131.287974684	4241.66440450225	2.17958860759494	9.5379746835443	2.48635475105808	82071.1621835443	2988.54138422289	1264	1273136	132693.7	1214.1	548.05	18	1.7	15.6	9.2	17.8	0.5	18.4	8.5	7.2	0	9.5	8.1	22.9	7.8	37.1	14.8	17	13.5	16.5	19	24.4
1	E08	2	RF	NA	Neutral	3.67507204610951	17.9531700288184	4.97265748868214	140631.507925072	4354.39322592233	1.93731988472622	8.69596541786744	2.32543812024254	76299.424351585	2737.68769802366	1388	1201717.7	127818.1	1183.03	542.27	16.1	1.9	13.2	7.9	16.9	0.4	14.3	4.6	10	0	7.3	7.9	20.6	7.7	39.6	14.2	13.7	14.9	14.6	19.7	18.9
1	E08	3	RF	NA	Neutral	4.0273492286115	18.1430575035063	4.37223744908698	146747.384291725	4137.33335974757	1.6914446002805	7.52314165497896	2.27392582750057	67846.3793828892	2679.19319887022	1426	1330336.6	126140.39	1192.43	518.53	20.7	1.6	14.4	8.3	20.9	0.1	16	4.9	6.8	25	5.8	7.2	25	7	45.5	17	11.9	15.8	12.3	21.9	17.1
1	E09	1	MEX3C	NM_016626	sample	3.78155706727135	17.8133030990174	4.39071726229263	142777.857898715	3842.84068868114	4.62585034013605	16.2985638699924	2.81188515342736	114438.067271353	3772.25845811814	1323	1251952	118294.5	1148.75	471.86	18.1	1.7	13.2	19	16.5	0.3	14.4	20.9	6.9	0	7.2	7	25.6	5.5	17.6	15.9	41.8	12.6	38	17.7	47
1	E09	2	MEX3C	NM_016626	sample	3.6878612716763	18.5284888521883	5.04664924864859	147866.095788604	3933.6976832979	2.87530966143683	10.5532617671346	2.40555796305907	78868.6895127993	3078.9340826243	1211	1200188.6	123851.3	1243.76	533.01	19.2	2.4	15.4	9.6	19.4	0.4	17.1	7.7	8.3	0	5.5	7.3	28	6.1	29.8	15.9	26.4	17.3	21.7	21.4	27.3
1	E09	3	MEX3C	NM_016626	sample	4.13564431047476	20.087415222306	5.12521177144711	160899.644310475	4178.50803626731	2.64807837226827	10.5199698568199	2.47607802561654	86856	3131.20445956829	1327	1209718.7	137972.61	1240.35	565.7	17.9	2	14.5	8	20.1	0.2	16.2	4.7	10.7	23.3	7.2	8.1	23.3	8.1	31.4	18.1	20.5	16.9	19.1	22.9	23.9
1	E10	1	CDKN2C	NM_078626	sample	3.936	18.883	4.60479256538417	142063.956	3916.79712643903	2.491	9.521	2.30509005719138	68202.794	2850.33805865911	1000	1071189	111058.2	1067.76	473.89	15.3	7.2	13.3	13.2	16.3	9.5	15.2	12.3	6.9	0	7.8	6.3	25	5.9	33.6	17.3	21.2	15.3	20	19.7	25.9
1	E10	2	CDKN2C	NM_078626	sample	3.968	17.2016	4.08146710338797	126649.5656	3702.16996935018	4.4024	15.4976	2.7777074918228	105370.1	3573.53493354948	1250	1189049.1	122381.8	1111.19	505.55	15.1	1.5	12.9	8.8	15	0.2	17	8.4	7	0	5	5.7	24.5	5.6	19.2	16.7	42.6	14.3	36.5	16.4	42.8
1	E10	3	CDKN2C	NM_078626	sample	2.82624906785981	12.7576435495899	3.28209810212396	97140.3504847129	2971.70728285731	4.10663683818046	14.5294556301268	2.66228771645825	96994.5063385533	3553.59677590894	1341	941930.7	109028.44	827.84	458.48	10.9	3.7	11.6	12.8	9.5	3.4	13.9	9.1	6	32.2	4.8	3.8	32.2	5.5	18.6	8.8	39.5	8	34.2	10.3	39.7
1	E11	1	SPEN	NM_015001	sample	4.03323262839879	19.7907854984894	5.17042233075439	159540.074773414	4198.99102831189	2.36404833836858	8.78776435045317	2.39409743062009	65826.3617824773	2914.54398991525	1324	1171343	110797.1	1231.03	488.31	15.6	6.4	13.1	9.7	17.8	6	15.5	9.8	10.6	0	7.9	8.2	22.7	5.3	33.6	16.5	19.8	13.6	18	19.3	26.3
1	E11	2	SPEN	NM_015001	sample	4.46666666666667	21.7050980392157	4.97545368617595	174920.130196078	4229.20827785084	2.40078431372549	8.47529411764706	2.15345672695034	60482.1364705882	2783.82040741607	1275	1292209.1	110633	1220.19	469.88	17	2.3	10.8	8.9	19.5	0.2	12.3	6.7	9.3	0	5.3	6.6	21.8	5.2	35.1	17.9	19.8	18.2	17.6	21.3	22.4
1	E11	3	SPEN	NM_015001	sample	3.91808873720137	20.7030716723549	4.96942509506604	183512.208191126	4377.32913341956	2.99931740614334	12.6313993174061	3.00859331436691	110463.812286689	3518.63946595406	1465	1329075.9	143016.63	1275.31	624.43	19.2	2.3	17.5	7.7	21	0.3	20.7	3.3	10.3	24.2	7.6	9.8	24.2	9.1	29.6	15.4	21.9	16.3	21.9	22.1	28.5
1	E12	1	ARID1B	NM_017519	sample	5.09817197020988	25.1563981042654	5.75540459193112	214253.696005416	4762.69589453825	1.96005416384563	8.32362897765741	2.18819993872043	69562.6100203114	2677.94770561274	1477	1418829	118880.3	1506.53	492.91	23.4	6.3	12.8	13.6	24.1	6	13	9.9	11.2	0	7.7	11.4	19.1	5.6	41	21.3	14.2	21.1	13.9	28.1	19.9
1	E12	2	ARID1B	NM_017519	sample	4.93720459149224	23.5266711681296	5.16127804854551	195187.334908845	4384.415227227	2.64415935178933	10.4861580013504	2.30697229142574	85344.2437542201	2964.61628249232	1481	1451271.5	118829.3	1348.25	503.69	20.5	2.5	13.1	11.1	21.6	0.5	13.9	8.6	9	0	5.6	8.8	21.1	6.7	33	20.7	19.7	19.9	18.3	23.7	22.6
1	E12	3	ARID1B	NM_017519	sample	4.21447902571042	19.4391069012179	4.37663032527524	157809.260487145	4099.09106406313	3.54871447902571	13.4411366711773	2.85479727982083	101780.962787551	3425.54042062157	1478	1258827.6	122433.37	1168.84	520.46	17.6	2.2	13.1	15.9	19.1	0.1	14.3	17.3	8.6	24.5	5.5	7.4	24.5	7	25	17.8	32.9	15.8	28.6	22.7	33.8
1	E13	1	ERCC4	NM_005236	sample	3.79414093428345	21.3072050673001	6.54326756723991	194467.442596991	4249.40707263392	3.17022961203484	11.2201108471892	2.56879192399293	83475.8028503563	3291.40627662344	1263	1312011	118576	1463.89	518.28	17	2.5	14.6	16.8	17.7	0.4	15.8	16.1	9.9	0	6	9.7	25.2	5.6	26.6	16.8	27.9	15	24.5	20.3	32.1
1	E13	2	ERCC4	NM_005236	sample	3.71782573940847	18.3741007194245	5.31272543746805	151487.685051958	3992.9842833572	3.52517985611511	13.052757793765	2.49929465625776	93568.1414868105	3231.6078354063	1251	1167590.1	122412.9	1176.47	520.64	15.2	1.8	14.4	10.2	14.9	0.4	14.7	8.3	8.2	0	6.2	8.2	23.4	6.4	25.6	13.6	31.3	14.5	28.5	18.2	33.2
1	E13	3	ERCC4	NM_005236	sample	4.37813985064494	21.5186693822132	5.17806867465138	175943.426340801	4173.50138112904	3.58995247793618	13.1961982348948	2.59955933054179	101813.503733876	3486.70220042644	1473	1256779.1	128446.19	1296.74	563.48	18.3	1.4	15.3	7.4	20	0.1	17.9	5.6	11.5	22.1	6.1	8.2	22.1	6.4	22.9	17.5	29.3	18.6	26	25	32.1
1	E14	1	ATR	NM_001184	sample	4.07984420642649	22.0895813047712	6.02375934752319	195716.927945472	3996.80159208887	2.7205452775073	11.2891918208374	2.76295873889507	92947.9659201558	2917.5502625001	1027	1361010	114890.9	1344.75	476.63	17.1	2.5	13.1	25.7	17.2	0.1	15.3	23.8	8.2	0	6.6	7.9	24.8	6.5	32.7	16.3	24.1	15.7	21.1	20	26.2
1	E14	2	ATR	NM_001184	sample	3.75080906148867	18.7516181229773	5.3209888018609	152266.218446602	4186.58909333508	3.0542071197411	10.9571197411003	2.53065990124223	77644.1715210356	3174.23632589045	1236	1168646.4	132096.8	1285.41	551.3	15.5	1.5	16.7	8.6	16.2	0.1	17.5	6.1	10.5	0	6.4	7.8	21.1	6.8	28.8	14.3	26.7	16.7	23.7	20.4	29.9
1	E14	3	ATR	NM_001184	sample	3.17325017325017	15.8004158004158	4.56987955950178	129478.700623701	3622.13905903949	3.84338184338184	13.8218988218988	2.99403190438463	95223.1593901594	3504.63692096891	1443	1035911.8	119019.66	1028.28	490.86	12.7	2.2	11	11	13.1	0.3	13.5	11.9	8.4	27	5.7	6.3	27	5.7	19.9	11.2	37.4	11.8	33.3	16.8	38.3
1	E15	1	STAG2	NM_006603	sample	3.9513325608343	17.7294322132097	4.82448865731231	135835.498841251	4199.20993641126	3.00926998841251	10.8823870220162	2.49530195917543	82971.1720741599	3290.79695363692	1726	1179125	130050.6	1221.61	563.49	17	2.5	15.4	11.6	18.5	0.1	18.5	8.7	7.5	0	6.1	6.4	21.8	5.3	28.2	15.9	27.6	12.6	23.8	18.8	33.3
1	E15	2	STAG2	NM_006603	sample	3.65342019543974	17.471009771987	4.0335361619983	143961.418892508	3713.06140832787	4.00977198697068	17.3074918566775	3.06788262892068	142375.484690554	3567.16992952726	1535	1221595.2	129607.3	1131.58	543.8	14.6	2.7	13.7	10.6	13.4	0.9	15.3	10.4	5.9	0	6.3	6.6	25.5	7.7	23.7	13.9	34.8	12.8	32.3	15.6	38.7
1	E15	3	STAG2	NM_006603	sample	4.4183922046285	19.9537149817296	4.61847271493751	159900.301461632	4076.65052292399	3.02496954933009	10.5663824604141	2.49343885059844	76327.7295980512	3209.21351683509	1642	1278758.4	125765.18	1182.24	515.93	19.5	1.7	14.6	8	18.8	0.5	16.4	4.6	8.6	22.5	5.1	6.9	22.5	5.7	26.7	18.5	26.8	16.7	22.4	22.5	27.6
1	E16	1	WRN	NM_000553	sample	4.24516129032258	22.5397849462366	5.53238948146326	198517.479569892	4223.64018751596	2.12544802867384	9.91899641577061	2.55915397969791	88879.7913978495	2672.17102839227	1395	1380930	114912.4	1369.82	477.77	20.2	2.8	13	12	19.9	1.5	14.5	14	9	0	7.1	9.2	25.4	5.7	38.6	18.9	16.6	16.6	15.6	22.5	21.4
1	E16	2	WRN	NM_000553	sample	4.28898128898129	19.3118503118503	4.97142013569653	147245.381843382	4132.86874585963	2.45045045045045	8.92515592515593	2.30863781170685	67853.6105336105	2855.64839551797	1443	1256865.2	122809.6	1202.61	517.14	17.3	2.9	13.1	18.2	18.4	2.4	13.2	18.3	7.5	0	4.4	7.7	23.7	5.3	32.7	17.5	20.2	16.8	17.5	22.2	22.1
1	E16	3	WRN	NM_000553	sample	4.14783927217589	21.7384382107657	5.52487135416333	195817.043972707	4226.76803719361	3.72782410917362	14.1501137225171	2.92332960463799	106136.454131918	3332.68969920306	1319	1470467.8	128330.5	1345.77	519.81	17.5	1.1	15.6	11.5	19	0.1	15.7	10.8	11.1	23.1	6.3	9.4	23.1	7.1	24	17.1	33.4	17.3	28.5	22.7	32.7
1	E17	1	RF	NA	Neutral	4.25473427000611	20.4893097128894	5.25872702013678	172621.865607819	4449.31014839162	2.37507635919365	9.69211973121564	2.17480139396547	83617.8313989004	2930.26742152872	1637	1347678	119629.3	1369.38	500.1	20.5	2	14.2	16.3	20.7	0.4	16.9	14.1	9.2	0	6.2	9.9	22.4	6.2	38.1	18.5	18	15.5	16.9	22.3	23.4
1	E17	2	RF	NA	Neutral	3.68163538873995	19.0469168900804	4.29455857402327	160680.483243968	3892.35974170935	3.69504021447721	14.0160857908847	2.58322363748381	104941.991957105	3482.5282822733	1492	1229616.3	121276.1	1123.6	490.61	15.8	2.1	13.3	15	14.9	0.6	14.7	13.5	8.2	0	5.2	7.6	26.1	6.9	25.6	14.5	34.7	15.3	30.4	18.7	37.7
1	E17	3	RF	NA	Neutral	3.78723404255319	16.6012158054711	3.95575113173072	123888.677203647	3548.94234062094	2.21702127659574	7.44012158054711	1.99351032743987	50576.5142857143	2752.13809683038	1645	1033392.6	102666.73	946.56	442.91	15.9	14	10.6	20.2	15.7	13.3	12.5	19.2	8.5	32.2	3.8	5.5	32.2	5.2	38.5	16.8	19.5	14.4	17.4	20.5	22.4
1	E18	1	RF	NA	Neutral	5.56574675324675	28.9959415584416	5.70364870222382	246731.547077922	4978.57963526083	2.75243506493507	11.4066558441558	2.51620857834385	96298.5836038961	3119.44008702217	1232	1564923	140146.9	1635.67	610.69	24.1	2.4	17.9	9.7	25.3	0.5	19.3	7.4	9.3	0	7.9	11.7	17	7.9	34.6	26.1	22.2	25.4	21.9	32.4	27.9
1	E18	2	RF	NA	Neutral	2.11407942238267	11.5061371841155	3.83335283377982	98819.276534296	3044.37496132251	3.88592057761733	14.558844765343	3.08837332456626	103469.913357401	3815.31684223888	1385	1024568.3	120550.6	865.35	472.35	10.6	2.2	13.8	10.8	8	0.6	12.9	9.7	6.2	0	7.4	5.5	35.4	7.3	20.5	6.1	35.2	7.4	36	9.3	44.2
1	E18	3	RF	NA	Neutral	3.68592794017675	16.4819850441876	4.11639874530115	129202.339904827	3756.59739852054	3.86743711760707	13.4520734194426	2.64801846808225	87298.1447994561	3622.96066077238	1471	1147244.4	114337.6	1102.18	467.79	16	1.9	12.6	8.5	15.9	0.1	13.9	5.8	8	25.7	6.1	6.5	25.7	5.4	18.7	15	35.9	14	31.7	18.4	38.9
1	E19	1	RF	NA	Neutral	4.24782264449723	23.8408551068884	6.0532993247144	217739.042755344	4648.11059226285	2.45209817893903	10.0498812351544	2.36575213719532	82589.6239113223	2875.61784221302	1263	1424378	132752	1508.88	558.98	20	2.8	16.8	12.1	20.6	0.5	18.1	8.3	10.8	0	7.7	11.5	21.5	7.8	37.8	17.1	17	17.7	18.3	23.8	24.4
1	E19	2	RF	NA	Neutral	4.24480369515012	20.2186297151655	4.9612591301005	162690.829099307	4243.65747644345	2.85065434949962	10.3040800615858	2.43583576904545	72477.8275596613	3224.56838766409	1299	1294287.8	117880.6	1248.61	499.68	18.2	1.8	13.2	10.5	18.2	0.5	14.5	8.9	8.2	0	6.3	7.2	21.6	7.1	27.4	18.9	26.6	17.7	23.2	22.4	29.7
1	E19	3	RF	NA	Neutral	3.10258023914412	14.0075519194462	4.19311757563762	107092.154814349	3620.26918466987	3.9370673379484	13.4921334172435	2.84634984410623	90576.2806796728	3577.02664950108	1589	1085460.6	111818.38	1057.67	474.11	14.9	1.4	12.1	10.3	12.9	0.1	14	7.8	8.2	29	5.5	6.2	29	5	19.3	11.1	36.1	11.5	32.2	15.1	39.9
1	E20	1	RF	NA	Neutral	3.52278820375335	18.328418230563	5.50651718296324	158516.735254692	3970.6469993371	2.76139410187668	11.6025469168901	2.71787088937951	98580.2486595174	3134.22274649825	1492	1170393	122762.6	1262.29	510.72	16.8	2	13.5	11.9	16.4	0.3	15.9	9.9	8.2	0	7.2	8.7	27.8	6.2	31.6	14.7	23.1	13	21.4	17.8	29.1
1	E20	2	RF	NA	Neutral	4.60568086883876	22.5497076023392	5.02292709883711	185825.651629073	4366.33374782468	2.61236424394319	11.6390977443609	2.79021780894822	101992.583124478	3182.07546534806	1197	1373734.2	133771.8	1294.71	555.36	18.6	2.3	15.9	8.4	20	0.8	17.1	5	9.1	0	7.9	9.1	20.6	9	31.2	19.7	21.1	19.7	19.2	24.1	24.6
1	E20	3	RF	NA	Neutral	4.1335453100159	19.7782193958665	4.96851042393489	164797.867249603	4252.23978773884	2.73131955484897	9.68282988871224	2.41276402997003	68986.8887122416	3147.01842226297	1258	1255423.9	118280.19	1242.4	505	18.4	1.9	14.1	10.5	20.3	1.2	16.7	7.9	11.7	24.8	6.5	9.7	24.8	6.8	27.8	16.4	22.1	16.4	20	23.6	25.3
1	E21	1	RF	NA	Neutral	4.47632311977716	21.5171773444754	5.19961224140866	176035.067780873	4246.59898182804	4.11606313834726	14.2711234911792	2.48260687141334	101652.813370474	3389.58076279687	1077	1300413	118600.8	1352.26	508.72	17.9	5.2	14.4	9	18.9	4.1	16.3	7.3	9.7	0	5.8	9.4	21.5	5.1	23	18.4	37	16	31.4	21	39.2
1	E21	2	RF	NA	Neutral	4.07378335949765	19.4403453689168	4.5996432520836	156145.607535322	3992.78930603556	2.7425431711146	11.4529042386185	2.65532913503735	95539.6452119309	3074.79017018671	1274	1212291.8	131422.7	1192.09	584.52	15.1	2.4	16.2	7.9	16.2	1.1	17.3	4.6	8.1	0	7.1	8.5	23.8	7.5	31.6	15.3	23.2	16.4	21.9	20.2	26.3
1	E21	3	RF	NA	Neutral	4.3793893129771	20.4564885496183	5.38792373513821	165962.605343511	4108.21795450919	3.29541984732824	11.3832061068702	2.59825793263719	79114.8480916031	3124.5856352793	1310	1319804.4	127731.45	1326.54	543.98	20.5	1.6	15.9	7.6	20.8	0.2	18.7	5.2	12	25.6	5.6	8.5	25.6	6.1	27.4	19.8	28.6	19.5	24.8	24.4	29.2
1	E22	1	RF	NA	Neutral	3.81419624217119	17.865692414753	4.54037823957642	142454.507306889	3989.13990131368	3.00835073068894	10.9742519137091	2.32280437371277	81102.8517745303	3093.56049255785	1437	1143237	116823.8	1159.02	494.54	17.2	2.6	13.2	14.5	15.6	0.3	14.4	12.6	7.3	0	7.3	7.2	24.6	5.8	28.5	16.1	26.9	13.6	23.1	18.4	31.2
1	E22	2	RF	NA	Neutral	4.70484581497797	22.5559471365639	5.41357330887095	178361.54185022	4250.95273427184	2.50308370044053	9.03788546255507	2.19908052428299	65064.786784141	2781.1616686764	1135	1333128.5	118334.1	1251.16	490.28	18.8	1.9	15.2	8.2	20.2	0.4	17.1	7.3	10.4	0	5.4	7.8	21	5.7	33.8	19.7	18.8	19.3	18.1	23.8	21.9
1	E22	3	RF	NA	Neutral	3.57121661721068	18.9043026706231	5.04386978585735	160571.329376855	3583.15244317203	2.07047477744807	8.59643916913947	2.06696111961802	70569.4703264095	2510.4068189708	1348	954776	120685.05	1080.47	519.26	14.1	22.9	15.6	19.6	14.8	25.1	17.5	18.1	9.6	31.8	5.5	7.4	32.6	6.7	44.7	15.4	17.4	16.6	16.4	20.3	19.8
1	F03	1	OTNT	NA	Neutral	4.10973597359736	20.1559405940594	5.43356671901957	164130.181518152	4205.25093553403	2.3506600660066	10.7244224422442	2.77450546301759	97471.7112211221	2858.69751709487	1212	1240489	131932.4	1255.98	542.75	16.7	1.6	15	9.7	16.8	0.6	14.9	7.8	9.8	0	8.8	7.7	21.5	5.9	36.7	17.7	18	14.7	17.5	20.5	23.9
1	F03	2	OTNT	NA	Neutral	3.79601226993865	18.8573619631902	4.47203039233794	153366.809815951	3658.16334248714	1.95092024539877	10.3021472392638	2.30069444909252	97664.6993865031	2344.90337955872	1304	1156512.2	117691.1	1053.76	493.72	16	11.7	12.1	18.8	16.5	11.5	13.3	18.3	7.1	0	6.9	6.5	30.4	7	50.5	16	13.8	15.5	15	18.8	18.3
1	F03	3	OTNT	NA	Neutral	3.70801815431165	18.6974281391831	4.63635456082246	152628.373676248	4106.51372191251	2.60136157337368	11.1285930408472	2.83143607633383	92909.6656580938	3133.12356389784	1322	1120080.8	137610.51	1128.89	586.42	16.9	5.2	14.2	10.8	18.9	6.1	17.5	9	10.4	23.2	6.7	8.9	23.4	8.9	33.5	15.9	21.4	15.6	21.6	21.3	26.3
1	F04	1	OTNT	NA	Neutral	3.95007342143906	18.7562408223201	4.86650447142433	147966.487518355	3959.17611636844	2.38986784140969	10.9897209985316	2.50935931727263	97964.6086637298	2962.5191240607	1362	1106874	117559	1104.96	522.17	15.1	10.5	14.6	20.3	16.2	10.6	17	17.4	8.3	0	9	6	24.1	6.8	34	17	19.2	13	18.1	18.5	24.7
1	F04	2	OTNT	NA	Neutral	4.19206680584551	20.410577592206	5.26045693264193	167857.676409186	4324.36754290889	2.47668754349339	9.46903270702853	2.15957090586916	73699.9902574809	2844.89632995172	1437	1303853.9	125838.1	1281.46	529.54	19.8	1.9	14.5	9.5	19.6	0.4	16.1	7.1	8.6	0	5.6	7.8	20.1	6.5	36	18	20.1	17.5	18.1	21.5	22.3
1	F04	3	OTNT	NA	Neutral	2.78292329956585	13.5767004341534	3.76987237848001	105542.223589001	3255.07339099356	4.90448625180897	19.0832127351664	3.30821464136927	135403.98552822	4003.31969594418	1382	1029978.3	120940.12	853.77	470.44	13.5	1.1	13.8	6.2	9.5	1.1	14.3	5.9	6.8	29.5	6.8	5.1	29.5	7.3	14	9.3	44.7	10.3	43.2	12.2	49.9
1	F05	1	OTNT	NA	Neutral	4.1786022433132	20.7213114754098	5.49406412661166	168726.60742019	4159.03907238422	2.18377911993097	8.59706643658326	2.22830659903057	66610.108714409	2744.69970602988	1159	1275467	111695.8	1195.88	454.13	17.3	1.7	13.5	9.2	17.6	0.9	14.4	6.8	7.8	0	7.7	7.8	21.4	5	36.8	16.7	16.2	15.6	14.5	19.8	21.5
1	F05	2	OTNT	NA	Neutral	4.6099356025759	22.6494940202392	5.51497223641715	183487.570377185	4561.47400734487	2.78932842686293	10.6347746090156	2.58552699030594	80114.1251149954	3117.38118726013	1087	1453000.9	125676.5	1407.05	533.26	22.3	1.6	16.1	7.1	25.7	0.6	18.2	4.2	10.3	0	7.2	10.5	20.9	7	30.3	19.2	23.6	18.9	21.9	25.9	26.4
1	F05	3	OTNT	NA	Neutral	4.52624011502516	21.4787922358016	5.03595237086976	169971.906542056	4355.11639177	2.99640546369518	12.2846872753415	2.63891304877996	102843.730409777	3222.00122358057	1391	1299921	140705.46	1294.71	611.17	20.6	1.7	15.7	11	20.9	0.1	16.9	8.4	10.3	20.9	6.5	8.1	20.9	8.4	29	19.6	24.4	19.3	21.4	26	26
1	F06	1	OTNT	NA	Neutral	4.415963161934	20.6768994627782	4.96253424967951	159328.927858787	4351.16649493248	2.60015349194167	10.5909439754413	2.38867877303606	84811.5625479662	3048.59424654344	1303	1261124	129679.4	1292.28	545.33	19.7	1.7	15.1	6.1	18.9	0.6	17.3	3.6	10	0	7.6	8.3	19.9	6.2	31.2	19.5	20.1	16.3	18.8	21.8	25.6
1	F06	2	OTNT	NA	Neutral	4.16633663366337	20.9953795379538	5.29983871405828	177745.927392739	4311.25504939837	2.58877887788779	9.55577557755776	2.33223130172119	73139.7511551155	3027.60716331932	1515	1343739.5	127161.1	1337.02	529.66	19.9	1.1	14.9	8.1	19.3	0.6	17.2	5.6	9.1	0	6.1	9.1	22.4	6.5	32.2	17.6	23.8	18.3	19.1	23.1	25.2
1	F06	3	OTNT	NA	Neutral	4.19385026737968	20.1584224598931	4.62073194548426	160254.513368984	3878.99989045629	2.13101604278075	9.07887700534759	2.26099168509568	79194.7713903743	2568.17861042357	1496	1136147.8	107366.83	1090.9	453.79	16.7	15.6	13	22.6	19.1	16.5	14.2	21.5	9.8	25.9	5.7	7.9	27.3	6.8	42.1	17.2	15.6	16.3	14	21.7	17.9
1	F07	1	OTNT	NA	Neutral	4.08355321020229	20.8469656992084	5.84126025892224	167048.584872471	4194.38361224274	1.85927880386983	7.52418645558487	2.51146256746731	57788.1539138083	2484.90409714207	1137	1234912	114963.9	1218.84	482.56	16.6	1.7	11	13	16.7	0.4	13.4	13.4	8.4	0	8.7	7.1	21	5.6	43.7	16.4	12.2	15.6	14	20.6	19.9
1	F07	2	OTNT	NA	Neutral	4.32569974554707	22.0296861747243	5.70411731083339	185551.153519932	4409.0638039084	2.04156064461408	9.07803223070399	2.47359627072063	74708.3833757422	2699.73221428563	1179	1384901.2	122574.6	1343.09	512.02	20.4	2	14.7	9.2	21.4	0.9	16.2	7.4	9.7	0	7.5	8.8	20.9	6.9	39.8	18.3	14.7	19.3	15.6	23.3	20.4
1	F07	3	OTNT	NA	Neutral	4.27986050566696	20.4960767218832	4.59130429378613	166237.420226678	4267.98379363988	2.11072362685266	9.18657367044464	2.58639182586052	78206.6216216216	2822.63411140812	1147	1356780.8	116254.56	1322.93	522.59	22	1.5	11.2	8.7	23.8	0.1	14.7	5.9	10.2	21.7	7.4	8.5	21.7	6.9	37.4	19.2	16.5	18	16	24.7	19.7
1	F08	1	OTNT	NA	Neutral	4.07269155206287	20.0304518664047	4.53064099041243	163032.349705305	4050.9936438778	2.17190569744597	8.95088408644401	2.20839104165856	71999.6021611002	2821.65385816778	1018	1289830	113894.4	1164.7	460.13	19.8	1.3	12.6	7.8	19.1	0.4	14.6	6.9	8.7	0	8.1	8	25.8	6.3	37.1	17.6	18.2	15.1	17	20.1	23
1	F08	2	OTNT	NA	Neutral	3.73451327433628	19.3177795655672	5.09359535196553	164371.380530973	4003.06704644366	1.95897023330652	9.24456958970233	2.3619019820295	83561.2670957361	2710.02371799084	1243	1290996	119127.7	1222.93	497.48	19	2.3	14.2	8	19.1	0.6	16.9	5.1	8.8	0	7.4	8.3	26.4	8	42.9	15.4	13.7	16.4	15.4	20.4	18.7
1	F08	3	OTNT	NA	Neutral	4.16180981595092	19.0805214723926	4.70235047884455	149114.755368098	4317.78973632106	2.24079754601227	7.94171779141104	2.55688530174772	59486.3420245399	2971.2111506807	1304	1262510.2	125743.47	1270.88	545.75	20	2.4	14.3	6	21.6	0.5	14.9	3	11.3	21.6	5.4	7.5	21.6	5.8	35	17.6	20.3	17.3	17.2	24.4	23.2
1	F09	1	PTPRB	NM_002837	sample	4.64647377938517	23.4692585895118	5.20676813623088	198067.600361664	4283.15849863014	2.45117540687161	11.0759493670886	2.48828921861358	97076.047920434	2886.29632394517	1106	1395473	131607.3	1384.75	559.35	19	1.7	13.1	7.3	19.7	0.1	15.3	6.5	10.6	0	8.8	9	23.1	7.5	36.3	19.3	20.2	17.1	18.6	22.7	24.6
1	F09	2	PTPRB	NM_002837	sample	4.46267432321575	21.6825266611977	5.19170139613618	179042.554552912	4314.1244401189	1.73913043478261	7.57260049220673	2.37537670311159	60937.1337161608	2319.01750733095	1219	1337550.3	109427	1332.99	462.38	19.2	2.6	11.8	11.3	21.7	1.3	13	12.1	9.4	0	6.6	9.7	21.7	5.6	46.2	18.9	13.4	19.2	14.6	23.4	17.6
1	F09	3	PTPRB	NM_002837	sample	4.78099838969404	23.9001610305958	5.24808204931301	203190.468599034	4304.48068594666	2.4549114331723	9.42592592592593	2.16684142551496	74415.7520128825	2840.32562707142	1242	1403118.2	132577.47	1384.8	548.14	22.1	1.7	14.9	7.7	22.9	0.6	16.5	5.5	10.5	21.3	4.9	8.6	21.3	7.1	36.5	20.6	20.9	20.9	18.3	25.4	22.2
1	F10	1	WAS	NM_000377	sample	4.16916916916917	21.2782782782783	6.52206932723038	175872.897897898	4270.6584493026	2.69269269269269	11.7017017017017	2.67270882591647	96175.3643643644	3023.10284556517	999	1242591	116934.2	1325.83	487.11	18.1	2	13.4	6.1	18.8	0.1	16.4	2.1	8.9	0	8.6	7.1	22.3	5.7	29.7	17.6	22.3	16.7	19.6	21.8	26.7
1	F10	2	WAS	NM_000377	sample	4.14971209213052	22.9203454894434	5.76294487581801	200079.519193858	4503.86041303281	3.4232245681382	12.5412667946257	2.54397908097654	96976.3474088292	3333.88700112944	1042	1520011.6	126181.5	1400.34	531.43	20.6	1.5	17.5	12.6	20.3	0.9	18.3	10.8	10.6	0	5.7	9.5	20.9	7.6	24.2	17	30.1	18.5	25.5	23.5	29.8
1	F10	3	WAS	NM_000377	sample	4.27264883520276	21.5979292493529	5.64508352448477	180106.964624676	4311.48029421359	3.01553062985332	11.3666954270923	2.83521997528686	86236.2588438309	3096.11822334125	1159	1367853.4	125412.12	1302.08	509.47	19.6	1.4	15.1	7	18.3	0.1	16	6.8	11.3	21.7	6	9.2	21.7	5.9	28.1	17.9	26	18.2	22.4	23.7	26.7
1	F11	1	ODAM	NM_017855	sample	4.2381974248927	19.9263233190272	4.69217175141022	156311.057224607	4156.78644665153	2.09442060085837	9.24177396280401	2.38447204103313	78316.9577968526	2738.52438404772	1398	1214568	116444.4	1206.19	503.5	18.3	2	12.9	10.7	19.2	0.7	15.6	9.2	7.9	0	8.2	7.8	23	5.9	39.5	17.6	14.1	15.7	16	21.2	21.7
1	F11	2	ODAM	NM_017855	sample	3.94524714828897	19.3467680608365	4.92630024997777	155540.816730038	4272.84292498549	2.90950570342205	11.1984790874525	2.78203599901398	86191.7787072243	3324.31131758189	1315	1236226.9	116070.1	1236.92	518.23	18.5	1.7	13.3	12.3	17.6	0.2	15.4	11.7	9.3	0	7.1	8.6	22	8.3	28.4	16	23.7	16.4	21.6	21.1	27.8
1	F11	3	ODAM	NM_017855	sample	3.84105960264901	18.7461368653422	4.92495746385046	149927.688005887	4156.2053328425	2.0794701986755	8.10596026490066	2.08856628428766	64283.7189109639	2548.35472617212	1359	1207416.6	104792.03	1222.51	436.36	17.6	2.1	10.7	14.1	18.1	0.4	11.4	13.9	12.3	24.1	5.2	7.4	24.1	5.2	40.8	15.5	15.3	16.1	15.5	22.9	18.3
1	F12	1	BRIP1	NM_032043	sample	4.3649468892261	21.8619119878604	5.26903963296505	180967.814112291	4422.94143278371	3.54400606980273	12.7503793626707	2.73194376979054	91140.4172989378	3597.83414670087	1318	1361673	117828.6	1337.76	492.43	17.9	1.6	15.9	7.1	18.3	0.2	16	6.1	8.9	0	7.7	8.6	20.6	6.2	21.9	17.8	32.9	16.2	29.5	21.8	39.2
1	F12	2	BRIP1	NM_032043	sample	4.71679550245959	21.3851018973999	4.63753049885793	166209.292340127	4307.28957903992	3.39142656359803	12.6718200983837	2.71556532469683	97618.6437104708	3509.25012545792	1423	1393944	130905.3	1239.93	558.68	21.9	1.5	16.7	10.9	20.2	0.3	17.3	10.9	7.9	0	6.7	8.6	21.1	8.4	25.7	20.7	31.8	20.2	27.1	24.1	33.3
1	F12	3	BRIP1	NM_032043	sample	3.7994227994228	19.3946608946609	4.89825270133365	162664.672438672	4012.1863802348	3.94660894660895	13.9292929292929	2.92867011422054	99354.6753246753	3685.74315985938	1386	1273107.9	120762.69	1195.24	470.78	17.5	4.5	12.6	11.7	16.2	3.8	12.8	9.7	9.2	24.9	5.1	8.9	24.9	5.8	19.9	14.7	39.2	15.3	33.4	20.1	39.8
1	F13	1	ATRX	NM_138270	sample	4.63920454545455	23.2272727272727	5.97715230069636	190081.509469697	4372.39318378881	3.16950757575758	11.6022727272727	2.54399794602073	85428.2623106061	3199.36217422926	1056	1368440	129693.7	1330.57	540.76	20.2	2.5	15.6	9.2	18.4	0.7	16.5	9	8.9	0	7.6	8.2	20.3	6.1	26.7	20	26.2	17.7	23	23.6	30.5
1	F13	2	ATRX	NM_138270	sample	4.24270225187656	19.3369474562135	4.70322369792941	152114.093411176	4055.54101343149	3.08507089241034	10.3569641367807	2.38184273172592	66795.6430358632	3142.08430243059	1199	1226066.3	111367.8	1231.88	468.9	17.3	2.7	11.4	10.9	17.9	0.3	13	11.8	7.6	0	4.9	8.1	23	5.7	24.2	17.9	28.3	17.4	23.2	20.3	28.8
1	F13	3	ATRX	NM_138270	sample	4.53313696612666	23.0375552282769	5.48003340620952	198290.773932253	4408.21477496751	3.60382916053019	12.5324005891016	2.61757895445923	83599.5154639175	3348.4715406789	1358	1352171.5	119434.73	1384.83	512.26	19.9	1.4	11.7	8.6	22.2	0.2	13.5	4.7	10.5	22	5.8	9.5	22	5.4	22.9	19.3	35.1	19.4	30.5	26.4	35.7
1	F14	1	PLXNB2	NM_012401	sample	4.97775305895439	25.9321468298109	5.53286921513086	217037.129032258	4341.28238633432	3.60066740823137	14.2146829810901	3.15420120125269	115231.614015573	3284.25664346246	899	1394172	134179.2	1326.16	523.47	18	2.9	16.5	6	19.7	0.3	17.7	4.3	9.3	0	6.5	8.3	19.7	5.9	25.1	20.1	29.1	17.7	25.4	23.2	31.9
1	F14	2	PLXNB2	NM_012401	sample	2.69258589511754	12.3146473779385	3.32748306279607	91282.3327305606	3042.17888437967	4.54882459312839	15.8327305605787	2.78919131473188	104666.504520796	3699.13018916305	1106	944761.6	135681.3	887.05	571.91	9.2	3.1	16.1	10.1	8.3	0.8	18	6.2	4.9	0	5.4	3.9	33.5	6	19.2	9.2	42.9	9	39.2	10.9	45.2
1	F14	3	PLXNB2	NM_012401	sample	4.34343434343434	22.5996326905418	5.16895170880789	187604.079889807	4004.80285394979	3.41322314049587	12.0376492194674	2.44136313891382	86831.1184573003	3121.3803105783	1089	1195104.4	124359.49	1231.86	525.58	16.9	4	13.8	8.3	16.4	0.6	15.7	3.1	11.1	25.3	5.1	8.1	25.3	5.5	27.2	18.6	30.4	18.2	26.3	24.4	31
1	F15	1	ZMYM2	NM_197968	sample	4.29012345679012	21.5833333333333	5.17286175186128	179181.821759259	4158.29863857123	2.89583333333333	12.8796296296296	2.88565735179603	112991.395833333	3080.54448088341	1296	1302721	125161	1323.17	512.14	20.8	1.7	14.2	11.1	18.4	0.2	15.4	11.5	8.3	0	8.6	8.1	22.1	6.3	30.5	18.3	23.3	15.3	21.5	20.4	29.4
1	F15	2	ZMYM2	NM_197968	sample	4.01645768025078	19.9960815047022	5.36371835301134	165853.490595611	4220.40570507277	2.69043887147335	10.3173981191223	2.35510262049349	79044.3307210031	2970.0615334367	1276	1215458.9	117392.7	1233	485.71	16.2	1.6	12.6	13.8	16.8	0.4	14.7	14.3	9.6	0	5.9	8.4	22	6.3	31.4	16.7	22.7	15.8	20.7	20.8	24.7
1	F15	3	ZMYM2	NM_197968	sample	3.59146841673503	19.292863002461	5.27916875211584	165049.969647252	4152.71312020707	3.33059885151764	12.1189499589828	2.5683643797024	84718.8982772765	3220.91454040214	1219	1229977.7	113510.29	1225.81	459.76	18.7	1.2	10.6	10.3	18.1	0.2	11.5	10.7	12	22.3	6.1	8.2	22.3	5.8	24	14.4	32.5	15.8	28.7	20.6	33.9
1	F16	1	MBD1	NM_015845	sample	4.34530612244898	22.0489795918367	5.62889459983131	179677.668571429	4128.30051016594	2.35020408163265	10.2604081632653	2.27542077651382	85065.6808163265	2829.9525753166	1225	1272883	124357.9	1299.15	528.68	17.5	2.9	16.1	6.6	18	0.1	18.2	4.1	9.2	0	6.5	7.4	22.9	4.8	34	19	20	17	17.8	22.3	23.4
1	F16	2	MBD1	NM_015845	sample	3.93012772351615	22.320811419985	6.15692421072094	207652.214124718	4331.26892020881	2.83696468820436	10.4763335837716	2.26353487208626	79710.9135987979	3028.21428285807	1331	1402300	125553.1	1394.91	529.26	18.3	2.2	17.1	7.9	19.6	0.5	17.9	2.7	11	0	5.9	10.7	23.3	6.8	31	15.4	22	18	21	21.4	25.8
1	F16	3	MBD1	NM_015845	sample	4.13101160862355	20.5058043117745	5.21264107238835	175841.184908789	4232.54256357447	2.73217247097844	11.3374792703151	2.80585710213544	94723.627694859	3112.3186072351	1206	1332278.2	130840.6	1343.47	575.3	19.5	1.6	16.9	6	20.5	0.2	19.3	3.7	11.4	23.6	5.7	9	23.6	6.6	31.7	17.5	23.1	16.1	21.6	22.8	26.8
1	F17	1	OTNT	NA	Neutral	4.46728971962617	21.214953271028	4.97862498440052	171965.6930266	4311.51397902617	3.50970524802301	13.4593817397556	2.81241518166222	104019.895758447	3404.62984846114	1391	1350918	122276.1	1325.78	509.53	20.2	2.3	14	8.6	20.4	0.4	14.5	6	8.4	0	6.5	8.3	22.4	6.9	24.7	19.3	30.9	16.2	26.6	22.7	34.6
1	F17	2	OTNT	NA	Neutral	4.18128224023581	21.9977892409727	5.78463375846893	192715.781134856	4345.27774898024	3.09874723655122	12.5106853352985	2.57946587253887	103263.842299189	3503.78274015404	1357	1416576.1	139645.4	1381.3	592.79	20.6	1.2	17.5	6.2	20	0.1	18.1	3.3	9.9	0	6	9.7	24.4	8.3	26.2	18.2	27	19	25.2	24.1	30.9
1	F17	3	OTNT	NA	Neutral	3.73730534867976	17.6296547054841	4.94005924515235	142088.012186865	3788.92245362978	4.00812457684496	15.2369668246445	2.58129277540088	115878.176032498	3622.37469384951	1477	1208459.5	136353.75	1127.09	562.86	18.6	4.1	15.2	9.8	16.7	3.2	15.9	7.3	9.1	28.6	4.5	6.5	28.6	6.8	23.7	15.6	37.1	14.5	32.2	19.8	39.8
1	F18	1	OTNT	NA	Neutral	4.28892215568862	22.872754491018	5.53517891402178	201204.451347305	4497.69232286389	2.57110778443114	10.6467065868263	2.6097316430738	88711.5860778443	3240.1040229676	1336	1363676	128245.6	1374.53	561.97	18.9	2.3	16.1	9	20.9	0.2	18	6	10.1	0	8.9	10.9	21.1	8.5	31.1	18.3	20.6	16.7	20.5	22.5	26.8
1	F18	2	OTNT	NA	Neutral	3.08534322820037	14.2640692640693	3.84716707750375	112130.573902288	3293.49898134838	4.37105751391466	16.6858379715523	3.02930201003846	119507.712430427	3756.66354102737	1617	1043268.3	114615.9	907.63	465.61	12.7	2.7	11.4	11.6	9.8	0.5	11.6	11.1	5.3	0	5.9	4.3	29.8	5.5	18	11	42.9	10.1	39.7	11.9	46.8
1	F18	3	OTNT	NA	Neutral	4.01879927228623	20.3480897513645	5.56886287855727	169663.011522135	4308.01469630743	2.32261976955731	10.4523953911461	2.96500903144804	91521.4639175258	3091.52980169338	1649	1273186.2	117249.72	1286.17	513.21	20	3.3	13.5	9.2	22.1	2.4	15.5	7.6	11.8	21.8	7.6	8.7	21.8	7.5	32.7	17.3	17.6	17.6	18.1	24.3	23.5
1	F19	1	OTNT	NA	Neutral	4.77280265339967	22.7048092868988	5.35185177788011	187245.684908789	4435.90571384826	2.52819237147595	9.82172470978441	2.38141276628645	75821.4983416252	2896.96600444908	1206	1344937	121431	1326.97	491.55	19.4	1.4	14.3	7	20.3	0.4	15.8	6	8	0	7.5	8.1	18	6.6	34.3	21.5	18.7	17.2	17.2	22.1	24.1
1	F19	2	OTNT	NA	Neutral	4.52398255813953	20.5690406976744	4.78920691480944	166629.470930233	4140.35611553476	3.16351744186047	11.5683139534884	2.50435570799088	84672.8968023256	3154.68147460601	1376	1321947	110125.7	1309.05	477.56	17.8	1.2	10.5	10.5	19.5	0.3	11.3	9.2	8.4	0	6.1	7.6	24.3	6.2	26.2	18.9	27.2	17.5	23	21.7	28.6
1	F19	3	OTNT	NA	Neutral	3.62165525824518	18.0186683260734	4.74324683543588	148384.2576229	3977.69310499717	2.4542626011201	9.7517112632234	2.60956220744925	78743.4324828874	2926.2325584156	1607	1113352.4	124207.38	1124.83	518.82	16.1	1.7	13.8	11	16.5	0.4	16	8.2	10.8	25.4	5.7	7.7	25.4	7	33.7	15.9	19.5	14.9	19	19.9	23
1	F20	1	OTNT	NA	Neutral	4.09427121102248	21.5837563451777	5.44485251178165	182797.36693256	4433.8977525895	2.16316171138506	9.83756345177665	2.4576912184042	84341.7418419144	2850.22385995237	1379	1227684	116841.4	1206.5	488.5	17.6	1.1	14.4	5.2	15.9	0.5	17	3.3	9.4	0	9.1	8.7	19.9	7	37.3	16.1	15.2	15.4	16.5	20.9	22.6
1	F20	2	OTNT	NA	Neutral	4.17886178861789	21.1352549889135	5.72894621198206	172238.328159645	4391.85772345165	2.49741315594974	9.73614190687361	2.80819746598603	77399.4013303769	3009.31135130077	1353	1228201.7	115694.8	1294.28	497.74	17.3	2.4	12.9	13	16	0.2	14	11.8	9.9	0	6.3	9.3	20.3	6.4	31.3	17.6	22	19	18.8	22.5	22.8
1	F20	3	OTNT	NA	Neutral	4.72881355932203	22.319612590799	5.38675355526674	176046.570621469	4358.72821280357	2.9225181598063	9.69975786924939	2.18143347651009	67715.3898305085	3067.2918399234	1239	1336325.7	121269.55	1296.08	510.79	20.6	1.7	14.1	8.6	21.4	0	16.5	6.7	11.8	19.5	4.4	7.3	19.5	5.6	27.5	20.7	24.7	20.1	20.3	28	24.9
1	F21	1	OTNT	NA	Neutral	4.10756302521008	20.7504201680672	5.31748804182183	170303.962184874	4114.80663719913	2.08655462184874	8.43025210084034	2.15847686253099	66116.5773109244	2553.09795628087	1190	1157945	112449.2	1242.16	478.73	15.5	2.8	13.2	10	16.7	1.3	14.4	7.6	9.4	0	7.6	7.7	22.2	5.4	38.7	16.8	16.9	14.5	15.5	20.6	20
1	F21	2	OTNT	NA	Neutral	4.21607278241092	20.5049279757392	4.504317226587	164807.657316149	4042.36085185422	2.36846095526914	10.248673237301	2.45857910382291	82607.1144806672	2789.01534423886	1319	1178517.2	116835.3	1292.94	516.36	17.7	2.8	13.4	13.1	20.6	1.6	15.5	11.4	8.8	0	7.2	7.8	25.9	7.1	35.2	19	17.9	17.5	18.9	21.9	22.9
1	F21	3	OTNT	NA	Neutral	4.30405405405405	20.2387387387387	4.74437054432494	163044.285285285	4105.44025129771	2.37687687687688	11.0615615615616	2.65863194134978	99503.5780780781	2980.76261558771	1332	1265150.6	132315.82	1248.17	584.54	19.4	2	15.5	7.3	21.2	0.4	19.1	3.8	9.3	24	6.9	7.7	24	7.9	35.1	17.7	17.9	17	17.6	23.2	21.4
1	F22	1	OTNT	NA	Neutral	4.13088587390263	20.9872306464485	5.32436754639017	173555.827613727	4299.78530273877	2.0877893056664	9.35993615323224	2.42173728731212	80063.3136472466	2771.8591695542	1253	1242044	121766.3	1255.79	513.75	16.9	3	13.6	7.3	18	0.6	15.2	3.7	10.1	0	8.8	8.6	20.7	6.6	36.6	16.9	16.4	15.3	16.4	20.8	21.2
1	F22	2	OTNT	NA	Neutral	4.44824482448245	22.6930693069307	6.31033660058233	181694.00360036	4021.22605509003	3.56615661566157	11.8154815481548	2.26700469455365	82662.8550855085	3248.94173621546	1111	1293527	125359	1353.97	538.81	18.5	8.3	16.6	13.2	21.2	7.6	20.6	9.7	10.4	0	4.8	7.9	26.6	5.8	24.5	17.9	32.4	17.7	26.8	22.1	32.7
1	F22	3	OTNT	NA	Neutral	3.65734720416125	17.4135240572172	4.61126081766873	137856.494148244	3541.96683007435	2.74382314694408	10.242522756827	2.42246929226853	77943.55526658	2945.44655122886	1538	1002370.6	116837.43	1034.05	495.07	15.7	20.2	15.7	21.3	16.1	18.9	17.2	20.2	8.3	32.6	5.7	7.2	33.4	6.4	34.8	14.9	24.8	15.3	21.7	19	27.4
1	G03	1	RF	NA	Neutral	4.24224072672218	20.0885692657078	5.09804111991686	157683.889477668	4323.0751860295	2.27024981074943	9.91824375473126	2.99074881460173	79445.7047691143	3026.58457521223	1321	1252036	118241.6	1254.46	495.72	18.8	1.7	13.5	7	21	0.4	15.4	4.9	9.4	0	10.4	7.9	22	6.4	34	18.5	18.3	15.3	18.9	21.7	27.3
1	G03	2	RF	NA	Neutral	4.02261123267688	20.3216630196937	5.49907736604	166912.786287381	4137.90986563353	2.4799416484318	11.4463894967177	2.79891666261384	104874.728665208	2911.92414950692	1371	1315452.7	128572.2	1186.37	521.02	18.3	1.7	14.4	11.1	18.2	0.2	16.4	11.5	8	0	7.4	8.3	23.1	8.2	37.6	15.9	19.9	17.5	19.4	21.2	23.3
1	G03	3	RF	NA	Neutral	3.86009327115256	17.9240506329114	4.24405922684863	137963.159227182	3732.07679561182	4.01332445036642	14.6755496335776	2.72796270758236	107654.379746835	3611.38644279634	1501	1088334.4	129738.54	1023.38	558.72	15.7	4.2	13.8	10.5	14.9	7.3	15.5	12.4	8.9	25.5	5	6	25.6	6.9	20.2	15.9	37.7	14.3	33.8	18.7	40.4
1	G04	1	RF	NA	Neutral	4.48050139275766	22.0571030640669	4.9757396408179	177644.980501393	4344.66116551848	3.48676880222841	14.3461002785515	2.87771011481281	118071.509052925	3550.01264092624	1436	1274860	130702.1	1230.66	554.17	17.5	3.2	16.6	6.5	18.7	3.9	16.9	4.5	9.1	0	8.1	7.7	21.3	6.3	24.2	19.3	30.7	16.2	27.4	23.1	37.3
1	G04	2	RF	NA	Neutral	4.54827280779451	23.0088573959256	4.61169051263561	194931.963684677	4383.91747855105	3.76970770593446	14.2922940655447	3.0032012865706	111817.168290523	3698.83019317798	1129	1414991.7	137310.6	1310.45	584.12	19.8	1.9	19	8.4	21.2	2.7	21.7	5.9	8	0	6.4	9.2	21.2	8.1	20.9	18.4	34	19.2	29.2	25	36.5
1	G04	3	RF	NA	Neutral	3.86012658227848	17.4670886075949	4.4485593589504	128335.575949367	3957.96149819229	3.72658227848101	13.9354430379747	2.88158903769424	103424.728481013	3607.8264820758	1580	1139216.2	124262.49	1086.72	525.15	18.4	1.6	14.4	11.3	18.5	0.3	17.1	10.4	9.7	23.6	6.1	5.6	23.6	7.3	21.3	17	33.1	15.6	29.9	22.5	35.8
1	G05	1	RF	NA	Neutral	3.73093525179856	19.0129496402878	4.65618180929724	158964.5	4025.95701402903	2.96187050359712	13.3546762589928	2.79121564197713	118277.043884892	3038.00336915019	1390	1221093	118106.2	1186.83	506.07	17.1	2.1	13.4	12.4	18.4	0.6	15.3	11.7	9.2	0	8.4	7.4	26.2	6.4	34.4	14.5	22.1	14	20.3	18.8	28.6
1	G05	2	RF	NA	Neutral	4.37864823348694	22.715821812596	5.69835959725223	192769.600614439	4379.81622543698	3.15668202764977	12.9569892473118	2.66954278832492	107954.399385561	3365.78388194029	1302	1399006.9	125550	1251.65	508.36	19.8	2.5	14.4	10.3	19.2	0.2	14.7	8	11	0	7.5	8.8	21.4	8	27.6	17.7	25.3	18.6	24.1	23	30.7
1	G05	3	RF	NA	Neutral	4.08648648648649	20.2725868725869	5.22120423716725	165768.355212355	4168.37745674447	2.73590733590734	10.2849420849421	2.53126257400624	78999.0926640927	3025.64735069891	1295	1252343.7	118617.77	1192.63	489.85	17.3	2.4	13.6	8.6	17.7	0.5	14.9	6.6	11.5	23.2	6.6	8.2	23.2	6.9	32.4	18.3	22.8	17.5	20.3	23.9	23.6
1	G06	1	RF	NA	Neutral	4.71851851851852	22.2748971193416	5.08598354439023	178300.160493827	4474.11004516527	2.21234567901235	10.280658436214	2.26908338036827	90502.037037037	2838.24542408294	1215	1372428	122968.8	1254.55	512.58	20.3	1.7	13	6.3	19.8	0.4	13.7	2.8	8	0	8.2	7.2	18.4	6.2	37.5	20.4	14.7	15.2	15.5	22.4	21.9
1	G06	2	RF	NA	Neutral	4.02037489812551	22.5541972290139	5.9421387008243	197864.458842706	4665.90390237118	2.65444172779136	10.9527302363488	2.71852036367613	89474.4295028525	3365.81405291	1227	1460589.1	135640.1	1462.1	569.22	23.6	1.8	16.2	8.5	23.6	0.4	19	4.2	12.5	0	8.3	10.9	22.2	8.4	30.5	16.3	22.7	20	21.6	26	27.2
1	G06	3	RF	NA	Neutral	4.04163393558523	19.7219167321288	4.51119115827856	178869.302435192	4579.02563270892	1.68892380204242	7.12254516889238	2.11281638341608	64990.9018067557	3014.26954006641	1273	1531443.4	132504.77	1395.49	580.38	23.1	1.7	17.1	14.2	26.1	0.1	19.6	12.6	9.8	24.5	5.5	11.6	24.5	8.1	45.2	16.7	12.2	16.1	11.6	23.4	18.6
1	G07	1	RF	NA	Neutral	4.08533747090768	19.6408068269977	4.69691250307524	157882.075252133	4119.37897008102	3.24903025601241	12.4685802948022	2.67779213477851	96767.6221877424	3425.73017381762	1289	1208437	122772.4	1179.99	536.56	15.7	2.4	14.5	8.9	15.7	0	14.5	8.7	6.6	0	6.7	6.6	21.9	7.4	25.4	16.1	28.3	13.7	25.8	19.3	35.5
1	G07	2	RF	NA	Neutral	4.08704318936877	19.4830564784053	5.27622891983884	154589.366112957	4189.41528575381	2.26910299003322	9.80730897009967	2.24539882110783	85667.0963455149	2818.41728152606	1505	1217560.3	127258.8	1178.71	542.56	16.8	1.6	14.2	11.1	17.6	0.5	16.6	10	8.4	0	5.7	8.2	21	7.4	37	18.3	17.6	17.3	16	21.1	19.9
1	G07	3	RF	NA	Neutral	4.13291536050157	20.0194357366771	5.14925735785776	160759.357366771	4317.88220856294	2.8294670846395	10.7485893416928	2.61028437807409	82759.4351097179	3088.30071006575	1595	1225890.4	120286.25	1185.14	498.74	18.4	2.2	11.8	7.4	18.9	0.2	12.4	6	10.7	19.1	4.8	7.6	19.1	5.4	28.5	16.6	23.3	16.2	20.1	22.9	25.1
1	G08	1	RF	NA	Neutral	4.24497393894267	21.4489947877885	5.78244791359618	177998.232315711	4417.07983492374	2.30007446016381	8.8421444527178	2.42898178688822	67220.2084884587	2872.47685070989	1343	1267023	115247.9	1319.39	494.71	19	1.9	11.8	9.5	19.1	0.1	14.4	9.2	10.4	0	8.8	9.3	22.4	6.2	34	18.4	17.2	16.3	17.6	22.9	24.6
1	G08	2	RF	NA	Neutral	3.93774625689519	21.4184397163121	5.37900660028962	185838.313632782	4348.84306154837	2.5839243498818	11.274231678487	3.02240322700373	94261.6666666667	3037.31350917184	1269	1364301.4	124157	1330.76	522.78	18.5	0.9	15.3	6.1	18.7	0.1	16.5	3.7	10.3	0	6.1	9.5	20.8	7.3	32.4	16.6	23.1	18	20.4	22	25
1	G08	3	RF	NA	Neutral	4.23351817621688	20.6432532347505	5.03314991742854	164976.578558226	4315.7594109434	2.36105976586568	10.2711028958718	2.57987136407446	89624.3672211953	2883.0651883335	1623	1278284.9	113386.02	1198.4	469.63	18.5	1.7	11.8	15.7	19	0.1	12.2	14.5	11.5	18.9	6.9	7.8	18.9	6.8	35.9	17.2	18.1	17.4	17.7	24	19.8
1	G09	1	BRCA1	NM_007298	sample	4.58639562157936	23.7576231430805	5.88537909045739	203475.316653636	4516.79290610476	4.27521501172791	15.2580140734949	3.02502732362313	105345.363565285	3682.93374132153	1279	1531617	116589.6	1522.66	485.83	23	2.2	13.1	7.7	21.9	0.2	14	6.2	10.3	0	6.3	9.3	22	5.1	18.5	21.4	41.2	18.8	36.2	26.2	45.6
1	G09	2	BRCA1	NM_007298	sample	4.90561224489796	25.0663265306122	5.75266925129222	206459.723639456	4842.75732629748	3.12840136054422	11.4727891156463	2.80765661671996	80286.6011904762	3193.25225947489	1176	1437645.6	117073.8	1463.64	484.77	21.4	1.5	11.4	5.4	23.9	0.3	14.9	3.4	11.3	0	6.2	11.6	16.8	5.3	22.6	21.5	27.7	23.9	24.7	29.7	29.5
1	G09	3	BRCA1	NM_007298	sample	4.6523569023569	24.8358585858586	5.6023291418341	213444.143097643	4618.62476134429	3.753367003367	13.3451178451178	2.77000160273906	94551.7617845118	3312.4982031238	1188	1526215.7	120253.8	1506.59	510.59	22.2	1.8	13.5	12.7	28.4	0.1	15	9.9	13.3	21	5.2	10.7	21	5.9	23.2	19.8	35.7	22.1	30.3	31.7	35.1
1	G10	1	ASXL1	NM_015338	sample	4.56209150326797	23.1120448179272	5.91467792484083	198929.377217554	4408.40565908337	3.73109243697479	13.6199813258637	2.62294414739014	101128.693744164	3431.13573945417	1071	1473060	114215.9	1504.69	459.71	23.4	2	13.1	8.5	23.7	0	14.8	5.7	9.2	0	6.8	9.6	22.2	6.1	22.8	20.2	34.6	18.4	28.8	23.9	37.9
1	G10	2	ASXL1	NM_015338	sample	3.91852919971161	20.1528478731074	5.29032097724375	166564.774333093	4357.57775206227	3.41312184571017	12.6986301369863	2.93176209948226	91803.6020187455	3507.20325547603	1387	1273140.5	125521.1	1277.79	534.91	17.1	1.7	14.1	8.3	17.8	0	17.9	6	9.4	0	7.1	8.7	20.8	7.9	22.6	15.6	31.5	16.4	28.3	22	33.6
1	G10	3	ASXL1	NM_015338	sample	4.3372641509434	20.9284591194969	4.90877450231363	172182.505503145	4205.59209989325	3.35691823899371	12.3231132075472	2.72801437381275	93507.3663522013	3382.59201942615	1272	1318453.4	126296.37	1339.65	565.52	19.6	3.8	16.4	10.6	21.3	3.1	19.5	8.9	10.3	21.9	5.8	8.4	21.9	7.5	23.9	18.9	32.2	17.5	24.9	23.7	30.5
1	G11	1	ASXL2	NM_018263	sample	4.57392026578073	22.7790697674419	5.13613389887358	197318.42358804	4307.83680273917	3.5656146179402	12.8671096345515	2.35848570101227	94829.5573089701	3308.41548253492	1204	1426385	127152.6	1375.17	537.02	19	2.2	15.6	15	19	0	15.3	14.4	9.7	0	7.1	8.7	21.6	6.1	25.7	17.9	32.3	15.2	26.7	21.3	36.4
1	G11	2	ASXL2	NM_018263	sample	3.87479674796748	18.9853658536585	5.2106632034577	156554.949593496	4143.29960705649	2.9520325203252	11.1674796747967	2.67514973506416	86862.3577235772	3175.9755655221	1230	1233787.7	116195.6	1239.54	508.17	17.2	2.8	13.9	17.2	18.4	0.6	17.1	14.3	8.9	0	6.5	8.7	25	7.5	28.4	16	23.9	16.5	21.2	20.2	26
1	G11	3	ASXL2	NM_018263	sample	3.87685459940653	21.1958456973294	6.42004021051654	185373.526706231	4300.39956682309	2.82121661721068	10.5200296735905	2.59089344141125	81827.6824925816	3142.00899400144	1348	1318916.2	129105.42	1453.45	552.81	18.8	1.4	15.2	11.1	21.1	0.7	16.3	8.4	13	25.1	5.9	10.1	25.1	7.4	28.9	16.1	24.3	19.2	20.8	25.3	25.8
1	G12	1	TP53BP1	NM_005657	sample	4.16234309623431	22.8292887029289	5.51996743863018	194806.749790795	4366.58897522523	2.21255230125523	9.70962343096234	2.17748844884584	88689.4184100418	2573.20139781171	1195	1249914	117883	1298.41	518.12	16.2	2.3	12.3	7.9	18.2	0.8	14.3	6.6	10	0	5.6	10.3	23.6	5.5	40.3	18	18.2	16.6	14.6	22.8	20
1	G12	2	TP53BP1	NM_005657	sample	4.20491228070175	22.2378947368421	5.47377207176857	189016.386666667	4603.934579242	3.28	12.5164912280702	2.49917133060406	104654.265964912	3373.74220331302	1425	1333185.7	142774.2	1361.95	589.49	18.5	1.6	17.8	6	19.6	0	17.5	3.4	9.8	0	6.7	11.4	20.9	9.1	28.4	17.6	29.5	20.5	23.5	24.9	28.9
1	G12	3	TP53BP1	NM_005657	sample	4.91604322527016	24.5054031587697	5.33170430243356	200678.026600166	4636.39349124867	3.55029093931837	12.4821280133001	2.38928820089571	92993.1970074813	3203.86980862554	1203	1364415.9	122459.81	1288.77	493.56	20.5	1.3	16.2	9.3	20.5	0.2	16.4	8.2	11.6	15.9	6.3	9.6	15.9	7.7	27.3	21.1	31.1	23.2	25.6	30.8	29.6
1	G13	1	FAT1	NM_005245	sample	4.18181818181818	20.5581818181818	5.33179544612408	172108.133636364	4186.24442910924	4.20272727272727	14.8672727272727	2.5665553550355	108115.55	3462.66379286912	1100	1295482	124204.5	1367.21	534.07	19.3	2.6	16	9.3	20.5	0.5	18	6.5	8.8	0	6.7	8.5	24.1	6.9	23.1	18	40.1	15.3	33.1	21.1	40.9
1	G13	2	FAT1	NM_005245	sample	4.47832817337461	22.1385448916409	5.2900396896753	184262.443498452	4405.97107318181	3.14318885448916	14.3839009287926	3.13589281283411	128563.839009288	3426.71812774011	1292	1343194.9	141422.1	1264.91	578.56	18.9	2.3	17.1	10.2	19.1	0.2	19.1	8.8	9.4	0	7.4	8.3	21	7.8	25.9	18	25.2	19.4	24	23.1	30.1
1	G13	3	FAT1	NM_005245	sample	4.1812136325852	20.6375727348296	5.27852142611396	164956.391521197	4087.9074454125	5.11138819617623	18.5777223607648	2.92544698674104	126050.222776392	3948.38092730302	1203	1332465.7	128077.01	1255.28	525.55	20.6	2.2	14.8	11.1	20.9	0.2	17	8.6	11.1	23	5.2	7.6	23	6.9	14.8	16.6	48.3	18.4	44.7	24.2	50.5
1	G14	1	BAP1	NM_004656	sample	4.70073664825046	24.8996316758748	5.72682460168921	217446.033149171	4429.60842910118	4.87016574585635	16.9419889502762	2.77152757189228	124498.883977901	3805.27367065108	1086	1482943	129717.8	1434.9	543.66	22.2	2.7	18.2	8.8	22.8	0.3	20.2	4.2	9.8	0	6.9	8.7	21	5.7	17.4	19.8	42.4	18.8	35.6	24.7	45
1	G14	2	BAP1	NM_004656	sample	4.30906389301634	21.3937592867756	5.04963566452845	178106.796433878	4435.56511868633	3.64784546805349	14.1805349182764	3.13324721760474	111462.873699851	3758.23081227349	1346	1325717.3	132052.8	1263.83	562.53	18.6	1.2	16.5	6.2	19.3	0	20.5	4.8	8.4	0	6.5	9	21	8.3	20.3	17.8	34.8	18.5	30.2	23.3	37.9
1	G14	3	BAP1	NM_004656	sample	3.94831299353912	19.2878679109835	4.90508931818572	156421.203876525	4270.94964669661	2.96841349605169	10.6920315865039	2.85499691537459	79745.3424264178	3271.29882557826	1393	1279929.1	126277.39	1304.98	530.22	18.2	1.4	13.6	10.1	21.6	0.1	16.1	7.1	10.5	24	6.1	8.5	24	6.7	25.3	16.4	26.4	17.2	22.5	23.4	28.2
1	G15	1	ZNF516	NM_014643	sample	4.2210433244916	19.4447391688771	5.10193379524073	150460.58443855	4270.82844130287	2.36604774535809	10.3023872679045	2.75075988242642	87216.5473032714	2947.91545018803	1131	1177076	132681.7	1275.34	583.43	16.4	2.6	16.7	7.1	19.9	1.1	19.5	3.5	9	0	8.3	7.7	20.2	6.4	34.5	17.2	19.5	15.8	18.7	20.6	24.7
1	G15	2	ZNF516	NM_014643	sample	4.47176368375326	24.2980017376195	6.04596395836987	215137.273675065	4636.5782653329	3.13553431798436	12.1198957428323	2.63485251626082	90743.6229365769	3232.25931745555	1151	1458486.9	128635.2	1477.75	559.79	21.6	2.5	16.6	8.2	22.8	0.7	18.3	5.1	12	0	5.5	10.8	21.3	6.3	26.7	19.9	28.5	20.7	25.1	25.9	30.2
1	G15	3	ZNF516	NM_014643	sample	3.33333333333333	15.7871986699917	4.40759409300566	128471.741479634	3645.36263080095	4.92934330839568	18.0124688279302	3.3532355403031	122398.924355777	3956.18177535833	1203	1185313.8	135074.1	1114.52	540.47	15.5	1.2	13.7	9.4	15.2	0.1	15.2	10.6	7.3	27.8	5.3	5.4	27.8	6.4	13.5	11.9	47	11.6	42.9	16.3	49.3
1	G16	1	GRIN2A	NM_000833	sample	3.82468955441928	19.4338933528123	4.99921682271362	162518.532505478	4136.24807037835	2.44192841490139	10.5661066471877	2.8146063307857	88741.9247626004	2955.68756273516	1369	1222369	112446.8	1337.2	493.8	17	5.7	13.4	18.6	17.9	5.4	14.3	18	8.5	0	7.5	9.1	24.4	6	32.1	17	19.4	14.5	18.7	20.4	25.1
1	G16	2	GRIN2A	NM_000833	sample	3.44364161849711	15.8670520231214	4.40494412135787	126663.085260116	3590.77871612009	4.42846820809249	16.5520231213873	3.02248877924488	120865.317919075	3800.35911116697	1384	1156887.6	130872.2	1095.53	535.45	15	2.2	14.2	8.5	14.7	0.3	15.8	7.7	6.1	0	6.4	5.7	27	6.7	16	13.8	42.3	12.9	37.9	15.2	43.7
1	G16	3	GRIN2A	NM_000833	sample	4.00942655145326	18.6897093479969	4.42492540910232	146506.015710919	4081.74339936941	2.97093479968578	11.5145326001571	2.50944611608001	90509.7666928515	3248.86498090757	1273	1244075.9	127319.22	1205.03	524.78	19.7	1.4	15.9	6.3	21.1	0	20	3.1	10.4	24	6.5	7.4	24	6.4	26.2	17	25.5	16.8	23.3	22.6	28
1	G17	1	RF	NA	Neutral	3.98698315467075	19.47932618683	5.16730964271568	161557.19754977	4185.09758433948	3.9218989280245	14.8369065849923	2.8061099979372	112531.864471669	3620.89786606682	1306	1302816	124038.9	1286.82	510.32	19.4	2.5	13.7	7.8	17.5	0.2	14.2	5.1	8.9	0	6.6	8.2	24.3	6	21.6	15.6	36.8	14.3	32.3	20.6	41.5
1	G17	2	RF	NA	Neutral	4.55377574370709	23.0594965675057	5.50771866413332	197604.43020595	4626.61062729883	2.40961098398169	10.72234935164	2.46325308581843	94195.3890160183	3132.85194464627	1311	1442863.9	137396.2	1350.14	580.24	21.7	2	17.6	6.3	23	0.5	18.8	3.5	10.6	0	6.8	10.1	20	9.1	36.3	20.6	18.5	20.2	18.4	25.4	24.5
1	G17	3	RF	NA	Neutral	4.27861952861953	20.3914141414141	4.86038581811171	167492.502525253	4234.75184754373	2.996632996633	10.3173400673401	2.38684945218705	73996.367003367	3263.20405548326	1188	1298529.1	116621.5	1303.29	478.75	19.9	1.9	12.5	9.3	20.5	0.3	14.2	4.4	9.8	22.3	5.4	8.5	22.3	6.4	27.5	16.7	26.4	17.3	22.6	23.2	29.6
1	G18	1	RF	NA	Neutral	4.06397058823529	20.7051470588235	6.22398281524882	175681.674264706	4146.35062764608	2.01985294117647	8.65514705882353	2.48323000501021	74465.8919117647	2754.54274677309	1360	1239719	118126.6	1294.18	520.92	15.5	2.6	12.4	7.6	19.2	2.1	14.5	5	8.9	0	7.9	7.7	23.3	6.3	38.6	17.3	14.8	15	14.6	20.7	20.1
1	G18	2	RF	NA	Neutral	4.41109530583215	22.9743954480797	6.32400603564473	200922.864153627	4476.9089815083	3.17425320056899	11.3285917496444	2.63343229490178	81563.9886201991	3274.59493051479	1406	1405868	117522.4	1381.95	501.33	20.1	2.6	12.7	8.7	18.9	1.2	14.9	7.4	10.4	0	6.9	10	21.4	6.3	24.7	18.1	28.5	18.7	24.7	22.1	30.8
1	G18	3	RF	NA	Neutral	4.44368340943683	22.1849315068493	5.28217420432697	185037.082191781	4294.67830734113	3.0958904109589	12.3721461187215	2.59510345757762	99028.6141552511	3197.05770531234	1314	1350868.4	123302.85	1306.59	504.21	20.6	3.3	14.5	8.4	21.7	3	15.4	4.9	12.1	23.3	6.6	9.8	23.3	7.2	28.3	18.8	27	19.7	24.6	27	28.9
1	G19	1	RF	NA	Neutral	3.8974358974359	19.76395173454	5.14787441918325	169087.358974359	4150.67598705311	3.48642533936652	13.7654600301659	3.02808980816758	109275.695324284	3378.52002914144	1326	1194904	129830.8	1243.62	538.97	17	5.8	13.5	13	17.6	5.7	15.8	10.4	9	0	7.5	8.2	24.6	5.9	24.2	16.8	31.7	14	25.9	19.7	34.9
1	G19	2	RF	NA	Neutral	4.16069941715237	18.586178184846	4.80189109308066	140056.528726062	3914.17115618061	3.04579517069109	11.2456286427977	2.40789107492982	86707.4479600333	3327.13891420374	1201	1199181.5	134700.8	1198.96	587.64	16.6	3.2	14.5	8.7	17.2	0.9	18.7	9.2	7.2	0	4.9	6.2	24.6	7.7	24.7	18.6	28.1	16.6	23.1	20.1	29.1
1	G19	3	RF	NA	Neutral	3.29677419354839	14.5390681003584	3.73394605497979	108337.063799283	3284.41279202597	4.69964157706093	17.8293906810036	2.95313347603084	128542.160573477	3596.40979649481	1395	1028949.9	112155.21	895.19	441.5	14.1	6.8	10.9	17	10.6	5.5	11.7	21.6	7.2	29.7	5.4	4.7	29.7	5.9	18.6	14	42.1	10.6	38.6	14.6	44.7
1	G20	1	RF	NA	Neutral	4.46106736657918	21.4706911636045	5.01517648088993	178028.138232721	4186.81563681718	2.25721784776903	10.8258967629046	2.52171092352821	97222.6351706037	2853.63539754195	1143	1314673	116156.7	1255.8	493.07	17.1	2.7	13.9	9.1	19.7	0.1	15	8.6	7.6	0	9.4	8.2	21.5	6.8	35.6	18.1	15.5	15.4	16.2	22	21.4
1	G20	2	RF	NA	Neutral	4.38861788617886	22.1959349593496	5.81231432149676	188662.23902439	4491.88954651347	3.02845528455285	12.3951219512195	2.69077774419834	103616.948780488	3243.41490849416	1230	1422962.2	132042.6	1419.24	571.78	19.3	2.3	16.1	7.3	20.8	0.5	18.4	4.7	9.8	0	7.1	9.8	19.4	7.6	26.7	18.3	26	18.3	21.3	22.4	26.3
1	G20	3	RF	NA	Neutral	3.8665008291874	18.6733001658375	4.64381688236936	148816.811774461	3725.48737000314	3.08789386401327	11.7669983416252	2.65524824756257	94857.8631840796	3288.56945675527	1206	1105360.7	128822.54	1062.09	544.15	15.3	6.6	17.2	6	18	5.6	18.9	3.9	10.1	27.1	6.6	6.7	27.4	7.4	26.6	16.3	26.8	15.8	23.3	20.2	28.3
1	G21	1	RF	NA	Neutral	4.19336219336219	20.1277056277056	4.67904367243036	161253.101731602	4088.66485410247	3.12914862914863	11.7222222222222	2.66372837436976	86637.9242424242	3107.84360137679	1386	1210658	123310.2	1223.68	523.89	16.4	3	14.3	8.3	17.7	0.1	15.7	5.1	8.1	0	7.1	7.5	24	4.9	26.1	18	28.1	15.5	24.7	21.8	31
1	G21	2	RF	NA	Neutral	4.52844827586207	20.0456896551724	4.93893273980134	148544.051724138	4072.7771411934	2.4698275862069	9.38189655172414	2.21447586324491	70608.1560344828	3028.8347912548	1160	1231738.2	132378	1157.67	579.19	18.2	5.2	15.9	6.7	18.3	7	17.6	4.8	7.2	0	5.4	6.3	21.6	7.2	32	20.3	21	19.9	18.6	23.6	23.1
1	G21	3	RF	NA	Neutral	3.8644825018615	19.3507073715562	5.10967455729969	160597.117647059	4017.7229924442	2.50335070737156	9.71183916604616	2.35941355793989	79314.668652271	2869.29734835599	1343	1172677.4	128827.89	1199.91	526.89	15.8	1.7	15.5	7	17.1	1.2	17.3	5.1	11.8	24.7	5.5	8	24.7	6.7	35.5	15.6	19.4	16.8	17.8	21.4	21.6
1	G22	1	RF	NA	Neutral	3.37765089722675	18.0203915171289	5.48642006202085	151881.990212072	4121.42796294545	1.86215334420881	8.01060358890702	2.67429056614757	65950.8376835237	2555.15748318652	1226	1039486	113622.2	1146.89	483.14	12.3	3.1	13.5	8.1	15.1	1.4	15.3	3.3	10	0	7.7	7.6	23.3	5.5	40	14.3	12.6	12.3	13.5	17.4	17.9
1	G22	2	RF	NA	Neutral	3.78462998102467	20.6935483870968	5.40963204159059	180316.607210626	3989.65325442412	2.72011385199241	13.3026565464896	2.80879350692464	121433.351043643	3119.62694972815	1054	1188088.5	133412.1	1119.28	564.45	15.7	5.3	15.9	8.6	16.5	5.6	19.1	7.5	9.4	0	7.3	8.7	25.9	8.4	32.4	14.9	20.3	17	19	19.4	23.3
1	G22	3	RF	NA	Neutral	3.62780269058296	18.6457399103139	5.1160572123117	159324.53632287	3607.69086780658	2.55067264573991	10.7479820627803	2.82245803887566	92818.7381165919	2981.62904113342	1115	1114762.4	123211.77	1150.27	554.5	15.1	10.9	15.2	11.7	19.3	11.4	19.1	8.3	9.4	30.9	6.6	7.1	30.9	7.7	34.8	15.2	20.7	15.4	17.9	18.9	22.4
1	H03	1	CHEK1	NA	Positive	5.4018779342723	41.6413145539906	14.4451368883891	456183.984976526	5866.80649108392	3.39530516431925	24.0525821596244	9.92738670801315	264477.74741784	4129.19758124121	1065	2747385	191953.5	2753.85	819.47	31.2	2.4	23.3	10.5	35.5	0.8	26.3	6	17.6	0	13	20.1	18.2	13.5	25.6	23.1	28.7	30.2	31.3	38	40.3
1	H03	2	CHEK1	NA	Positive	5.57240038872692	39.4480077745384	10.4264055939309	428091.514091351	5873.35537078414	2.96404275996113	20.4139941690962	6.89210963264273	228093.055393586	3842.30235134468	1029	2609695	172078.7	2583.49	732.74	32.5	2.4	20.4	8.6	35.3	0.6	23.2	7.2	15.5	0	12.3	21.5	17.1	13.7	30.5	23.9	23.2	30.3	25.2	36.6	30
1	H03	3	CHEK1	NA	Positive	5.63510848126233	41.9191321499014	12.0588312626205	462225.180473373	6117.51709854932	3.89644970414201	24.8560157790927	7.79735625175615	267748.063116371	4292.69026908432	1014	2883917	204546.88	2705.91	903.44	33.6	3.6	24	8.8	37.5	6.1	28	8.9	21.8	14.3	13.1	22.2	14.3	14.8	23.5	23.6	33.6	33.2	33.3	42	38.8
1	H04	1	CHEK1	NA	Positive	5.59611650485437	42.4941747572816	12.2588069673309	473494.209708738	5920.24998388636	3.13592233009709	26.131067961165	9.61704426398808	301506.122330097	3893.56362759944	1030	2805810	183974.7	2907.28	828.75	32.5	2.4	22.7	8.4	38.4	1.7	25.5	3.5	15.5	0	15.4	21.7	18.5	13.6	33	23	22.6	29.2	26.1	36.7	33.1
1	H04	2	CHEK1	NA	Positive	5.32987910189983	41.7020725388601	13.0879856301733	465650.656303972	5946.8057008731	3.39291882556131	25.373920552677	10.3525154715967	289502.667530225	4458.8975393301	1158	2825280.9	208849.5	2802.02	925.12	33.8	1.6	25.8	4.2	38.8	0.3	29.2	1.8	16.8	0	13.6	22	17.9	17.3	25.6	23.1	28.1	32	32.1	38.1	38.1
1	H04	3	CHEK1	NA	Positive	5.455684870188	44.0447627573859	15.088180122291	492416.84691137	6148.8404643081	4.05102954341988	28.8307967770815	10.9309930804425	323008.930170098	4617.44102256171	1117	2863962.4	200683.72	2793.29	844.41	33.4	1.8	24.6	5.2	38.4	0.2	30.2	3.4	20	15.8	12.6	22.6	15.8	16.2	22.2	23.8	32.1	33.5	34.6	40.6	41.5
1	H05	1	CHEK1	NA	Positive	6.06290956749672	43.3014416775885	11.7275869138843	457700.826998689	5953.02385999901	3.4521625163827	21.64875491481	6.81443955367431	223502.78768021	3725.13012921245	763	2642877	154418.5	2650.16	660.7	31.1	1.7	20.6	11.8	37.6	0.5	21.4	8.7	17.2	0	13.5	20.4	17.2	11.8	29.1	24.1	23.9	28.7	27.8	38.3	32.8
1	H05	2	CHEK1	NA	Positive	4.84472049689441	35.1511387163561	11.610905469609	384725.543478261	5301.07030882347	2.96894409937888	17.8581780538302	6.30069989470252	189936.704968944	3596.4849000541	966	2570445.8	182637.1	2491.94	779.6	29.5	1	20.7	4.6	33.5	0.1	22.5	3.3	13.8	0	9.3	17.7	22.3	12.4	33.4	21.7	21.6	25.4	22.7	31.1	27.5
1	H05	3	CHEK1	NA	Positive	4.80569684638861	42.264496439471	13.7126330552415	496357.439471007	6369.76195848239	2.63682604272635	20.4801627670397	7.51372424307553	235072.445574771	3872.39047745091	983	3229514.2	193783.24	3084.42	808.96	34.3	1.7	24.6	6.5	39.6	0	27.6	2.4	23.7	19.8	13.1	27	19.8	16.6	40.1	19.6	18.8	30.6	22.9	41.7	28.3
1	H06	1	CHEK1	NA	Positive	5.49367088607595	41.3987341772152	11.944237573914	453623.008137432	5923.15305867207	2.62839059674503	20.8001808318264	8.41077399917857	236675.034358047	3690.86940573758	1106	2722618	161911.9	2747.45	713.84	32.1	2.4	21.7	7.6	37.9	0	22.5	4.1	17.6	0	13.7	22	18.4	13.8	36.1	23.6	18.9	29.3	22.4	38.8	30.2
1	H06	2	CHEK1	NA	Positive	4.86397058823529	45.6973039215686	16.2255180841809	542324.714460784	6578.10076834223	3.16299019607843	24.3088235294118	9.93010682726965	277537.773284314	4299.12505101604	816	3135565.8	209256	3196.47	894.78	34.6	1.7	27.2	9.9	42.2	0.2	30.4	6.7	23.7	0	14.3	27.3	15.1	17.8	28.3	20	24.4	32.6	29	39.1	34.6
1	H06	3	CHEK1	NA	Positive	4.86306653809065	38.5824493731919	11.9776614408045	433291.696239151	6237.96173282445	2.8023143683703	19.1253616200579	6.33794718389425	212288.650916104	3957.18201906266	1037	2802150.4	186142.28	2866.04	822.54	33.5	1.2	24.8	4.5	40.2	0.2	30.6	1.6	22	16.2	10.2	23.3	16.2	15.3	35.3	21	22	30.8	24.2	38.6	31.4
1	H07	1	CHEK1	NA	Positive	5.90756972111554	45.5569721115538	13.0788183405373	510776.731474104	6128.68067711085	2.93864541832669	23.0701195219124	9.469969124596	268509.14501992	4030.94780200313	1255	2958194	198373.7	2934.94	827.57	33.2	1.8	22.9	7	37	0.2	27.2	3.9	18.5	0	14.2	23.5	16.5	14.8	30.6	24	22.6	30.4	25.7	38.8	32.6
1	H07	2	CHEK1	NA	Positive	5.42468239564428	48.7949183303085	17.8266776723923	569849.735027223	6562.10786858529	3.57622504537205	27.6742286751361	11.1410316596161	313790.578947368	4157.81022703779	1102	3282513.7	191648.2	3323.88	854.22	37.5	1.6	26	8.5	42.5	0.2	28.5	7.6	22.6	0	13.7	26.8	14.9	16.9	30	23.4	28.1	36.2	30.4	42.3	36.7
1	H07	3	CHEK1	NA	Positive	5.56896551724138	43.632183908046	13.5548242865658	485461	5939.74327198262	3.71609195402299	25.9988505747126	8.63746765129441	288979.535632184	4068.05000436527	870	2760935.7	201406.1	2753.14	837.14	30.8	1.7	23.9	8.2	36	0.3	26.9	5.3	19.8	16	11.8	21.5	16	16.8	28.9	21.4	26	30.1	29.8	38.2	34.1
1	H08	1	CHEK1	NA	Positive	5.54821150855365	44.1275272161742	15.7621823711111	500933.730948678	6303.7422322277	2.97978227060653	23.0015552099533	10.3313807210099	264018.807931571	3979.82096777862	1286	2945014	182223.7	3076.75	818.23	32	2.1	24.4	9.3	37.2	0.3	26.9	7.5	18.4	0	14.1	23.5	16.5	13.6	30.9	21.9	24.4	30.6	26.3	39.1	34.5
1	H08	2	CHEK1	NA	Positive	4.55260469867211	35.5801838610827	13.3159328494414	395679.354443309	5729.06123815817	3.63329928498468	23.1103166496425	9.87031983526648	247017.677221655	4329.78583954281	979	2556699.8	180679.2	2528.97	761.68	27.4	1.6	22.1	8.2	32.7	0.8	25.9	6.1	17.1	0	11.6	20	18.5	12.8	20.3	18.3	32.5	26.5	31.4	34.1	39.9
1	H08	3	CHEK1	NA	Positive	5.78046218487395	51.7006302521008	18.7156084207126	608956.225840336	6781.89586919437	3.625	31.2710084033613	13.8754374307333	370069.31092437	4594.38086353575	952	3486872.8	214580.5	3476.34	926.47	36.3	1.9	28.9	8.5	44.7	0.1	32.9	7.4	25.3	12.9	16	28.7	12.9	19.4	25.3	22.6	27.8	35.2	32.4	46.2	37.1
1	H09	1	NOTCH2	NM_024408	sample	5.02897278314311	23.6268656716418	5.5952937025393	186840.616330114	4465.07357789684	3.30377524143986	11.595258999122	2.40331859158328	84388.7638279192	3255.79358399324	1139	1377165	119981.9	1429.29	495.97	20.6	2.5	11.9	8.8	23.3	0.6	12.8	5.9	9	0	5.8	7.6	17	5.4	24	22.7	31.3	18.1	26.3	23.6	32.9
1	H09	2	NOTCH2	NM_024408	sample	4.3517397881997	24.1180030257186	6.37049093585684	215371.606656581	4617.96814214898	3.56580937972769	14.0869894099849	2.89961260725435	107782.544629349	3457.2333643651	1322	1474813.6	124080.1	1515.64	520.5	20.8	2.9	13.9	13.5	22	0.3	16	14	11.7	0	7.8	10.8	20.4	7.8	24.4	18	32.1	21.6	29	26.3	34.4
1	H09	3	NOTCH2	NM_024408	sample	4.43648449039882	21.6979320531758	5.08596654837925	177078.254800591	4298.81964969953	2.72525849335303	10.5982274741507	2.86035313870314	85012.6558345643	3176.29873395603	1354	1335295.7	128047.84	1323.96	542.84	22.2	2.1	13.8	7	22.7	0.7	16.3	4.5	10.7	22.7	7.2	8.8	22.7	7.2	30.3	18.6	24.5	19.5	21.9	26.9	27
1	H10	1	FANCM	NM_020937	sample	4.99610136452242	25.541910331384	5.49689523096935	216514.781676413	4379.31946573479	3.17641325536062	11.2446393762183	2.81059072107839	76659.4590643275	3067.26744113628	1026	1416583	121440.9	1438.23	518.33	21.1	3.1	15	5.8	21.3	0.6	14.5	3.1	9.4	0	5.8	8.7	21.5	4.9	27.9	20.1	27.4	18.6	24.7	25	32.6
1	H10	2	FANCM	NM_020937	sample	4.04570895522388	21.8190298507463	5.37437066910207	182097.034514925	4067.42213445532	2.91417910447761	11.0914179104478	2.37220311497551	88108.4141791045	3101.44344210555	1072	1282518	142818.4	1271.62	606.75	17.4	2.5	18.9	6.3	17.2	0.9	20.3	2.6	8.4	0	5.3	8.2	24.8	7.6	30.5	15.8	25.6	18.2	21.8	21.6	26.4
1	H10	3	FANCM	NM_020937	sample	3.85443583118002	19.8475452196382	5.14981231689793	166862.209302326	3904.73421983917	4.58656330749354	15.3910422049957	2.85003518510547	100592.937984496	3508.63795138243	1161	1225370	129789.43	1185.51	511.22	18.7	2.3	12.4	9.3	17.1	0.2	13.7	6.3	10.6	25	3.4	7.6	25	4.7	17.7	16.5	44.2	16.2	37.2	20.8	42.7
1	H11	1	RASA1	NM_022650	sample	3.945	21.9683333333333	5.4851568085927	201491.355833333	4250.75758837112	2.55916666666667	9.45916666666667	2.22634835706968	71549.0675	2834.59298897016	1200	1377509	127342	1403.09	542.29	19.2	2.2	13.9	9.2	17.4	0.1	15.2	6.3	10.7	0	7.4	10	26.2	5.8	34.2	15.7	20.6	16.1	18.4	22	24.8
1	H11	2	RASA1	NM_022650	sample	4.85351397121084	25.1058425063506	5.74968037031	216361.281964437	4576.04820119913	2.83403895004234	12.6138865368332	2.86037552226925	111300.184589331	3113.87771167935	1181	1480841.7	130014.5	1461.25	543.66	21.7	2.5	14.1	11.6	22.8	0.8	15.4	11.7	10.2	0	5.6	10.1	19.6	8	31.4	20.3	25.3	21.4	21.5	26.4	26.8
1	H11	3	RASA1	NM_022650	sample	4.37129054520359	22.2367149758454	5.38907890867508	188592.049689441	4460.81164703429	2.73498964803313	11.512077294686	2.74753032072284	96948.6756383713	3077.92734510461	1449	1313307.6	132387.72	1337.31	582.34	19	2	15	8.1	21.9	0.2	17.5	6.4	12.4	20.5	6.8	9.1	20.5	7.3	32.4	19.3	23	18.7	20.7	25.1	25.1
1	H12	1	KDM5C	NM_004187	sample	4.00244100895037	20.5240032546786	4.89669684295353	167615.991863303	4257.97395261365	2.31163547599675	8.87388120423108	2.60530008893531	68301.1554109032	2922.55880505568	1229	1235700	124642.1	1240.21	535.66	16.5	2.2	15.1	12.1	18.6	0.5	15.9	10.3	8.6	0	8	8	20.9	5.9	32.9	16	18.6	14.9	16.9	20.9	23
1	H12	2	KDM5C	NM_004187	sample	4.21348314606742	20.6802074330164	5.31374192540409	168923.612791703	4228.21227410776	2.78305963699222	10.5652549697494	2.30345429996255	85347.6551426102	3108.32051120268	1157	1351522.5	136044.1	1275.13	563.09	18.9	1.9	17.6	7.5	20.8	0.3	19.2	5.2	8.6	0	5.5	7.3	20.1	7.2	30.4	18.2	23.9	16.3	19.9	20.8	24.5
1	H12	3	KDM5C	NM_004187	sample	4.04156275976725	21.1263507896924	5.82725799947094	181977.032418953	4450.22885493032	2.60931005818786	10.7049044056525	2.90402409797062	88896.778886118	2977.63885672112	1203	1337164.1	136874.28	1379.84	597.83	20	2.3	17.5	5.6	20.5	0.2	19.3	3.7	13	21.5	6.7	11.2	21.5	7.3	35.4	15.6	21.7	18.8	20	24.8	23.7
1	H13	1	FAS	NA	sample	4.66633761105627	24.1283316880553	5.31297056881683	211934.565646594	4661.39576598976	3.75814412635735	13.888450148075	2.5586810896913	101967.923000987	3368.93429796254	1013	1525468	119447.6	1448.74	513.47	22.7	2.6	15.8	7.3	23.6	0.2	18	6.2	10.2	0	7.1	11.1	20.2	5.2	23.6	19.2	31.9	17.1	27.5	22.9	38
1	H13	2	FAS	NA	sample	4.53979591836735	24.0714285714286	5.58745432838987	205170.658163265	4384.0980053903	3.28775510204082	13.9418367346939	3.01975005399923	118166.902040816	3332.76427486415	980	1539948.8	128274.4	1365.79	537.76	22.8	2.6	17.3	6.2	22.6	0.6	21	4.4	10.4	0	7.7	9	22	7.6	25.8	19	27.6	20	23.8	25.9	30
1	H13	3	FAS	NA	sample	4.30972762645914	23.1719844357977	6.19071818992286	201359.237354086	4602.21597020321	3.28171206225681	12.7299610894942	2.75197967349471	99223.2902723735	3246.50194052185	1285	1366274.1	124497.9	1517.31	508.6	21.7	1.5	14.9	14	24	0.2	14.9	12.9	14.8	21.9	5.7	10.7	21.9	6.6	27.7	17.4	28.2	20.1	24	27.7	29.9
1	H14	1	PTPRC	NR_052021	sample	4.50621669626998	24.1438721136767	5.34289407024267	220071.756660746	4388.27979045832	2.93516873889876	12.348134991119	2.55438334820822	102539.01598579	3132.23520263311	1126	1417279	129136.6	1444.33	537.54	19.3	2.4	16.7	6.5	20.2	0.7	18.6	6	10	0	8.1	10	22	7.1	30.4	19.7	23.2	16.6	21.3	24	27.3
1	H14	2	PTPRC	NR_052021	sample	4.13246116107931	20.7661488143908	5.28507599653031	174380.807031889	4279.03154259664	3.25183973834832	11.8716271463614	2.52936777086905	93764.2134096484	3401.012052353	1223	1367761.4	139218.3	1301.07	570.57	18.2	2	15.6	8.2	17.6	3	17.3	8.7	10	0	5.4	8.7	22.6	7.1	24.1	16.3	30.8	16.8	23.5	20.9	29.6
1	H14	3	PTPRC	NR_052021	sample	4.38612099644128	23.1361209964413	6.31118802358596	201243.481316726	4643.42974599462	2.9653024911032	11.1485765124555	2.47699576161694	84720.5898576512	3064.60068583584	1124	1447938.4	131018.87	1436.69	523.45	22.9	1.3	17.9	6.6	23.1	0	17.3	3.8	15	19.6	5.4	10.7	19.6	6.6	30.2	19	24.9	20.6	21.7	27.6	26.8
1	H15	1	PTPRU	NM_133178	sample	4.75531914893617	23.8714539007092	5.32017554157617	198190.139184397	4159.64467487128	3.27570921985816	12.4148936170213	2.29294759537186	95493.8324468085	2990.87688459302	1128	1387923	125417.4	1324.54	509.72	19.1	2.2	13.8	14.4	18.5	1	14.5	15	8.7	0	7.1	8.3	22.3	6	28.3	20.3	25.6	17.8	20.7	22.5	26.4
1	H15	2	PTPRU	NM_133178	sample	4.42015503875969	21.177519379845	5.36002515409459	171683.733333333	4195.29004882058	2.72868217054264	10.6720930232558	2.23624989751884	83859.3682170543	2759.42544721573	1290	1296637.8	112866.6	1250.91	473.49	18.1	3.3	12.5	14.1	18.1	1.6	13.8	12.8	8.7	0	5.4	7.8	22.6	5.7	34.7	19.1	21.4	18.8	17.8	22.6	21.8
1	H15	3	PTPRU	NM_133178	sample	4.40604274134119	21.8128224023581	4.90822393383643	186411.788504053	4024.52199743714	2.70596904937362	9.54237288135593	2.02955217855547	68928.0213706706	2769.57849459944	1357	1354418	113235.77	1248.26	467.38	19.5	11.8	12.8	15.6	20.3	10.6	12.6	12.5	9.9	27	5.8	8.5	27	5.8	35.2	20	24.5	18.6	20.3	24.4	24.5
1	H16	1	FUBP1	NM_003902	sample	3.54270923209664	18.5867126833477	5.78103895638209	152600.858498706	4045.2391629103	2.11820534943917	8.36669542709232	2.26698734569	63393.516824849	2665.88884236353	1159	1107902	113280.1	1229.19	473.81	16.1	2.1	12.3	6.7	15.8	0.9	14.2	3.7	10	0	7.1	8	24.2	4.8	36	14.1	17.5	13.6	16.4	19.3	22.8
1	H16	2	FUBP1	NM_003902	sample	3.99797775530839	24.2133468149646	7.53355920559536	226935.111223458	4776.23622730195	2.60667340748231	10.3549039433771	2.65453598909605	80988.7138523761	3047.49010119422	989	1394805.4	131056.8	1688.36	561.01	20.2	0.8	15.8	13.1	22.6	0.3	18	11.4	13.5	0	7.3	12.4	19.5	7.6	31.6	17	23.2	21.2	21.7	25.8	26.4
1	H16	3	FUBP1	NM_003902	sample	4.10328638497653	20.068544600939	5.15032181716914	162185.701408451	4156.63964366301	2.66666666666667	9.50328638497653	2.71696031037608	70417.4544600939	3164.04831578734	1065	1247033.8	125390.56	1195.68	529.33	19.3	2.6	16.2	6.9	18.3	0.7	17.9	4.9	11.8	22.5	5.1	7.6	22.5	6	25.7	18.4	21.2	17.7	18.8	24	24.3
1	H17	1	CHEK1	NA	Positive	5.84854186265287	47.6331138287865	15.7914871822001	549769.236124177	6333.14891792082	3.1928504233302	27.2728127939793	11.6191928254415	322459.116650988	4097.27945899449	1063	3175872	170267.6	3149.34	726.26	35.7	1.9	21.4	14.9	39.6	0.2	24.4	11.8	20.1	0	14.8	25.6	18.3	14.9	30	25	24.4	33.1	29.1	41.1	35.3
1	H17	2	CHEK1	NA	Positive	5.52559414990859	47.0063985374771	16.8771413692032	545533.885740402	6347.00524240005	2.75685557586837	24.3564899451554	11.7141520165851	294091.860146252	4005.87126515654	1094	3140630.1	183715.5	3143.28	783.74	35.9	1.9	23.6	8.4	43	0.1	25.8	3.4	20.7	0	12.2	25.5	16.6	16.1	32.5	22.9	18.6	34.1	23.6	41.8	28.1
1	H17	3	CHEK1	NA	Positive	6.08775981524249	51.1570438799076	17.8873902441744	594094.797921478	6753.24196057776	3.43071593533487	28.810623556582	12.2083327959796	339049.875288684	4412.47583077453	866	3479277.4	197074.8	3217.39	826.29	39.1	1.6	24.7	12.8	44.9	0.2	28.2	10.2	24.4	13	15.2	28.8	13	18.7	27.8	25.6	24.7	36.4	29.9	46.4	35.1
1	H18	1	CHEK1	NA	Positive	5.19024970273484	45.2473246135553	14.9757169398986	517714.254458977	6055.8599630594	2.87158145065398	24.9762187871581	10.4366769486863	294301.633769322	3968.07907502859	841	2970749	184087.1	2904.74	802.71	33.5	2.1	25.1	7.4	38.4	0.8	28.5	3.8	19.7	0	15.7	23.5	20.7	14.4	33.3	23.4	23.2	31.5	25.3	39.5	33.5
1	H18	2	CHEK1	NA	Positive	5.86760563380282	47.8084507042254	16.5402914971225	542491.101408451	6282.09854246422	2.79154929577465	26.3953051643193	11.0384684254961	314640.492018779	4074.98471570808	1065	3068291.1	185010.3	2942.15	782.34	34.3	1.2	24.9	8.4	39.4	0.8	28.8	5.6	21	0	15.1	24.8	15.1	17.5	34.1	24.9	20.3	35.9	26	41.4	31.5
1	H18	3	CHEK1	NA	Positive	5.8968850698174	43.9505907626208	12.8506722242959	487376.032223416	6202.54913833088	3.30612244897959	22.2330827067669	8.77290598591221	244679.19226638	3991.76562637414	931	2807019.9	178231.49	2865.48	781.16	34.3	2.1	22.9	8.4	41.5	0.1	25.7	5.3	20	16.9	11.7	24.3	16.9	14.8	30.6	24.3	22.4	34.6	25.2	42.6	32.1
1	H19	1	CHEK1	NA	Positive	3.60821309655938	37.8956714761376	19.2018089295231	457901.190899001	5085.27372707777	4.57269700332963	34.2896781354051	14.0369823134059	370995.429522752	4850.09326224295	901	2667327	173060.9	2518.28	763.89	26.9	2.6	23	14	27.9	1.7	24.9	13.4	17	0	17.5	17.9	24.3	14.8	18	12.3	41.5	21.3	46.8	25.6	54.4
1	H19	2	CHEK1	NA	Positive	5.63232104121475	46.9208242950108	15.7632300976555	532921.511930586	6351.71304615938	4.52819956616052	28.3394793926247	10.1882265156142	300839.660520607	4508.55980177264	922	3017745.9	203855.6	3102.85	872.99	35.7	2.7	26.5	8.8	41.4	0.4	28.7	3.9	21	0	12.1	25.3	17.6	15.7	21.6	24.7	36.3	35.2	37.3	43.5	44.4
1	H19	3	CHEK1	NA	Positive	5.51006036217304	44.5030181086519	14.8075406431634	497287.054325956	6051.37763708147	2.8682092555332	24.2253521126761	9.69157441880689	280517.741448692	3746.47506171806	994	2763268.2	156323.15	2767.85	670.97	32.8	1.4	21.3	8.8	39.7	0.9	24.2	6.3	21.6	15.8	12.3	22.7	15.8	14.5	34.7	22.6	22.4	32.1	27	40	30.7
1	H20	1	CHEK1	NA	Positive	4.85800240673887	39.85559566787	13.0616494756512	460988.717208183	5985.25479407659	3.67268351383875	25.1949458483755	9.67710153955389	275721.695547533	4103.87757488771	831	2786571	178641.8	2993.27	787.53	33.5	1.6	25.8	7.8	37.9	0.1	30.9	4.9	17.9	0	14.6	23	22.3	14.9	27.4	19.5	31.5	28.2	32.6	37.2	38.6
1	H20	2	CHEK1	NA	Positive	5.78459821428571	47.9977678571429	16.541676279643	556724.957589286	6599.10554570184	3.42633928571429	26.9140625	11.6200874056504	309572.638392857	4412.87712587453	896	3143907.5	200088.4	3347.64	920.12	35.3	2.1	27.3	6	42.5	0.1	32.9	2	21.4	0	12.7	27.6	14.6	16.2	24.6	23.8	28.2	35.3	31.4	42.9	38.5
1	H20	3	CHEK1	NA	Positive	5.21383647798742	41.8427672955975	13.3814821512232	482985.496855346	6064.9130092147	3.25262054507338	25.664570230608	9.71561847034661	295421.440251572	4272.49018753318	954	2910020.4	191116.95	2906.35	867.9	32.3	1.6	27.1	7	37.7	0.2	33.6	5.2	21.9	19.3	13.3	24.2	19.3	17	28.4	20.3	26.8	30.4	30.6	39.3	35.5
1	H21	1	CHEK1	NA	Positive	5.056	44.4457142857143	15.5735660579141	504316.876571429	5900.02339332226	3.17371428571429	24.2537142857143	10.61271698986	267912.348571429	3882.28294670737	875	2706851	177687.2	2801.52	787.28	31.9	2.5	24.8	9.7	36.1	0.5	26.3	6.2	18.5	0	14.4	21.4	18.9	13.4	30.2	21	26.5	29.8	29.4	37.7	36.2
1	H21	2	CHEK1	NA	Positive	4.94239631336406	41.2557603686636	14.4092630893068	464747.715437788	5848.5659275917	2.7315668202765	22.573732718894	9.00762914307203	263837.806451613	3657.24581221663	868	2530032.4	167514.4	2760.15	773.68	29.6	2	19	13.5	34.8	1	20.7	10.1	19.8	0	12.1	21.8	19.1	13.5	33.9	19.6	21.1	30.3	23.2	36.6	27.8
1	H21	3	CHEK1	NA	Positive	5.17391304347826	39.2782608695652	13.0415140673681	419949.072173913	5313.44271168446	2.98347826086957	22.1513043478261	8.56312749900107	244047.006086957	3508.51096769233	1150	2325415.4	144986.4	2310.62	643.37	27.7	11.7	19.4	22.4	31.8	12.3	21.5	20.7	21	18.4	11.3	19.1	21.8	13	34.9	20.8	24.4	30.3	26.1	36	29.1
1	H22	1	CHEK1	NA	Positive	4.848	43.6137142857143	15.3822122736709	497489.074285714	5764.2429312584	3.08228571428571	24.0388571428571	9.34798455578242	272807.443428571	3809.42161047228	875	2548991	151465.2	2667.17	677.27	26.3	2.1	24	7.7	32.3	0.1	25.9	4.9	20.2	0	15.3	20.6	19.2	13.7	31.2	17.7	22.3	27.3	26.9	35	34.1
1	H22	2	CHEK1	NA	Positive	5.65043816942551	43.9269717624148	13.5669816454618	489048.518013632	5974.86892928854	3.03018500486855	22.8636806231743	10.3177799902017	255969.990262902	3927.76386770983	1027	2650310.9	185502.1	2773.28	798.09	29.2	1.8	22.5	9.8	35.8	0.6	27	7.8	18.7	0	11.8	22	16.4	14	28.1	22.2	21.9	32	25.2	38.3	28.6
1	H22	3	CHEK1	NA	Positive	4.7251828631139	41.3427377220481	14.3098809751097	478636.252873563	5648.89262637633	3.38140020898642	24.8307210031348	9.21071722023899	279270.379310345	3901.36681811763	957	2615244.8	163335.7	2667.99	717.58	27.6	7.3	27.3	7.9	32.8	9.3	32.5	4.3	21.7	21.1	11.5	21.4	21.1	14	30.3	17.9	25.3	27.7	27.6	34	32.2
1	I03	1	RPA32	NA	Positive	7.53377735490009	65.6936251189343	17.1523575653191	769852.867745005	6290.66065292249	6.30066603235014	30.8411037107517	6.07337812064762	287300.149381541	3876.44976668053	1051	3852816	151774.4	3221.73	635.92	36.3	1.3	24	8	39.6	0.2	24.6	6	18.5	0	9.4	24.5	15.9	13.9	30.5	27.4	30.7	33.9	30.3	40.9	37.7
1	I03	2	RPA32	NA	Positive	7.74093722369584	59.9778956675508	16.5393399006948	677185.595932803	5934.58414957213	6.76657824933687	33.1485411140584	7.36786727381181	320118.91688771	4264.45008694103	1131	3569253.3	180740.3	2903.15	742.98	37.2	8	24.6	14.2	38.8	6.6	24.3	13	17.7	0	8.6	22	20	16.6	26.2	28	39	35.4	38.8	40.3	43.7
1	I03	3	RPA32	NA	Positive	8.40200166805671	66.9674728940784	18.8524246667531	758944.17264387	6614.64638346088	6.00750625521268	33.5521267723103	7.11368632526358	337618.64470392	3984.72251636497	1199	4037805.5	160323.72	3303.79	645.15	40.2	1.5	23.1	9.8	43.6	0.4	23.8	8.5	22.4	13.6	10.1	26.9	13.6	15.4	30.4	29.1	31.8	39.4	32.9	47.5	36.9
1	I04	1	RPA32	NA	Positive	7.42745098039216	58.3843137254902	14.6146453225631	658851.283137255	6121.58336316623	5.42509803921569	30.9223529411765	7.10312470863966	314111.431372549	3933.34204773172	1275	3496050	160419.5	2901.87	629.83	36.1	1.2	23.2	9.4	37.5	0.2	23.2	7.5	15.3	0	11.2	23.6	16.2	13.9	30.7	29.2	30.2	32.8	31.4	40.5	37.3
1	I04	2	RPA32	NA	Positive	7.3843725335438	69.3725335438043	22.5297210626643	841359.952644041	6704.10820754865	5.36700868192581	29.3772691397001	6.26914463527691	296784.966850829	3804.8804805675	1267	4433363.5	152074.1	3611.17	624.88	40.3	1.5	23.5	7.4	43.8	0.2	24.2	4.3	22.1	0	9.5	29.4	15.9	14.7	32.9	26.9	28.2	38.3	29.3	43.5	34.6
1	I04	3	RPA32	NA	Positive	7.21894005212858	63.002606429192	19.5211331956289	739992.495221547	6450.89810495512	5.68375325803649	33.1989574283232	6.76293032068539	342985.16159861	3821.71170053138	1151	4230830.8	148965.17	3241.44	589.95	36.4	1	23.1	10	41.4	0.5	22.9	9.1	23.1	15.6	8.9	26.4	15.6	13.6	30.3	26.5	29.6	36.1	30	43.8	33.7
1	I05	1	RPA32	NA	Positive	7.1711356466877	54.589905362776	16.8370504478983	604705.727917981	6210.63634548766	4.80047318611987	27.1435331230284	6.80867594174655	275417.601735016	3725.73229391776	1268	3313173	145554.9	2790.98	593.81	36	2.9	21.5	11.6	37.6	2.1	22.2	10.6	16.9	0	13	24	14	12	33	26.6	24.8	31.3	27.8	39.5	34.6
1	I05	2	RPA32	NA	Positive	6.42085235920852	56.9178082191781	16.3250672599985	668896.721461187	6175.32850606045	4.95129375951294	28.6887366818874	7.11636654932626	293842.04718417	3656.01859940275	1314	3552226.1	145527.2	2974.66	614.49	34.2	2.7	23.6	14.2	37.1	2.5	24.9	10.2	20	0	9.8	24	16.5	15.2	34.8	25	28.4	33.7	29	39.7	33.4
1	I05	3	RPA32	NA	Positive	7.430781129157	67.7440061871616	21.1701123720365	807067.502706883	6764.16249053436	5.53905645784996	34.4346481051818	9.99325183277377	368145.307037896	4008.49263784068	1293	4416715.3	171947.33	3657.4	686.45	40.8	1.2	23.7	11.9	47	0.6	24.7	8.4	23.4	14.5	10.2	28.4	14.5	16.9	33.6	28.8	28.3	40.5	31.7	47.1	35.3
1	I06	1	RPA32	NA	Positive	8.0695067264574	69.8946188340807	20.8380741587521	811020.399850523	6840.91582117117	5.38565022421525	30.6988041853513	7.05165105883441	310180.831091181	3631.2218384735	1338	4028954	140851.7	3479.1	574.55	40.1	2.5	21.5	7.3	44.5	0.7	20.8	4.7	21.6	0	11	29.4	14.1	12.1	35.7	30.3	26.6	40	28.5	48.3	34.2
1	I06	2	RPA32	NA	Positive	8.13904163393559	63.8232521602514	17.618666080277	723855.278868814	6527.19563973976	5.46032992930086	29.3825608798115	5.99403966499667	288612.199528672	3800.57930415597	1273	3771133.5	148202.6	3196.79	604.72	38.1	1.1	22.2	7.1	42.9	0.5	23.2	5.6	17.9	0	9.5	26.1	12.3	15.3	31.8	32.4	28.2	40	29.1	45.2	33.1
1	I06	3	RPA32	NA	Positive	8.0641975308642	67.5917695473251	16.9031042601266	790082.009876543	7000.36893361469	5.40493827160494	31.1909465020576	7.65672796472125	323188.182716049	4049.66178618336	1215	4156024	163751.86	3544.12	673.34	38.5	1.5	24.6	7.7	45.3	0.8	24.6	4.6	24.8	12.1	11.2	30.1	12.1	17	30.1	27.4	29.1	40.4	30.8	50.1	35.7
1	I07	1	RPA32	NA	Positive	7.29824561403509	64.5789473684211	19.8363379178877	754526.320175439	6623.03994950475	5.0140350877193	32.3587719298246	7.90160775776271	342009.321052632	3724.66677540856	1140	3885638	134976.6	3299.99	550.07	37.5	1.6	20.7	20.4	41.8	0.8	20	20.9	21	0	12.3	27.3	14.2	13.6	35.5	27.5	24.6	34.9	27.5	41.4	32.5
1	I07	2	RPA32	NA	Positive	8.70833333333333	74.78125	19.8693562198749	865593.175	6894.26703511603	6.859375	38.75	9.27497055247824	389006.8875	4439.18429817135	960	4447151	174140.8	3687.04	696.02	41.5	1.4	25.5	7.4	46.6	0.4	26.4	4.7	21.9	0	10.7	28	13.4	16.8	22.2	32.8	38.1	42.8	39.5	48	45.5
1	I07	3	RPA32	NA	Positive	8.22416974169742	73.6577490774908	20.583817717851	874068.505535055	6735.48171900809	6.62453874538745	36.9677121771218	7.85620078158043	371587.788745387	4140.65904000379	1084	4580289.5	166663.69	3702.22	670.91	43	1.7	28.5	6.1	47	1.3	28.9	3.2	23.2	15.5	11.1	30.5	15.5	18	31.7	30.7	31.6	42.6	35	49.5	39.2
1	I08	1	RPA32	NA	Positive	9.02098635886674	78.8121720881427	20.8416707745911	926440.711437566	6887.18151740576	7.96117523609654	42.7019937040923	9.58285569551952	413073.343126967	4662.66485698319	953	4399052	152468.6	3525.41	602.27	40.2	1.3	25.3	8.9	42	0	25.2	8.5	21.6	0	13.5	29.2	12.5	15.8	19.1	28.9	42.3	39.3	42.4	46.8	51.2
1	I08	2	RPA32	NA	Positive	6.50726040658277	59.2032913843175	18.4203184418132	700063.920619555	6390.11233875925	5.68731848983543	30.5382381413359	5.34341062759602	297488.025169409	3879.1522875319	1033	3842292	149304.7	3126.66	608.72	36.3	4.3	24.2	12.7	40.3	2.6	24.4	8.2	20.6	0	10.7	26	17.8	15	29.2	24.1	32.7	35.8	33.1	42.4	37.6
1	I08	3	RPA32	NA	Positive	7.53805496828753	76.0412262156448	25.0033270909845	933755.141649049	7306.54631583673	6.59090909090909	38.7832980972516	8.46287948784819	404288.408033827	4533.29964227246	946	4684985.8	165733.74	4050	697.84	43.8	0.6	28.6	7.5	51	0	32.3	3.3	28.4	12.9	12.1	34.7	12.9	22	27.5	29.9	32.9	41.5	35.7	51	40.3
1	I09	1	ARHGAP35	NM_004491	sample	4.86333647502356	24.8944392082941	5.54783282684277	217581.679547597	4458.305402026	2.63147973609802	10.37794533459	2.53809858272296	82098.5108388313	2976.13722237872	1061	1465488	120660.4	1587.36	534.88	22.5	1.7	13.6	8.4	25.1	0.3	16.5	5.1	8.9	0	7.8	9.4	21	5.9	31.5	21.4	20.6	18.7	19.2	23.9	26.8
1	I09	2	ARHGAP35	NM_004491	sample	4.92142857142857	22.1321428571429	5.17942484363752	167369.473214286	4324.94132495801	4.12857142857143	15.2732142857143	2.83028005184043	115392.035714286	3695.58064575463	1120	1310039.8	125506	1299.75	535.21	21.5	1.8	13.8	10.4	21.8	0.1	14.4	9.3	7.2	0	6.2	7.4	18.8	7.5	18.8	21.8	38.8	21.3	33.9	25.8	39.6
1	I09	3	ARHGAP35	NM_004491	sample	4.20650263620387	22.5878734622144	5.53721065635543	200688.427065026	4415.96017053936	2.80404217926186	12.1326889279438	2.77371038908146	104698.882249561	3169.08473411998	1138	1457189.9	129006.34	1427.93	539.69	21.5	1.3	16.2	6.2	23.3	0.5	16.7	3.4	12.4	23.3	7.7	11.1	23.3	8.1	31.3	16.3	22.1	19.5	21.4	26.1	26
1	I10	1	AHNAK	NM_024060	sample	3.92406417112299	21.8213903743316	5.82030515475425	191221.360427807	4161.93312251934	2.45882352941176	9.37860962566845	2.36046153798831	70438.6823529412	2846.2311016989	935	1277342	107412.5	1270.65	439.86	16.1	1.9	11.1	8.2	17.4	0.7	13.3	8.6	9.9	0	7.8	8.9	23.9	5.1	32.7	14.8	21.2	15.8	19	20.2	25
1	I10	2	AHNAK	NM_024060	sample	4.08273009307135	18.7859358841779	4.75054115635136	144873.954498449	4130.00494583486	2.81592554291624	10.8314374353671	2.5177328447731	81539.5584281282	3071.36924385606	967	1271039	135633.6	1208.05	579.06	20.4	2.1	16.1	8.9	19.8	0.2	18.3	4.8	8.4	0	6.7	7.3	20.5	7.8	30.8	17.3	23.4	17.1	22.1	21.9	26.7
1	I10	3	AHNAK	NM_024060	sample	3.88519637462236	18.9828801611279	4.11470455977994	154430.233635448	3627.2610050137	2.82477341389728	11.7784491440081	2.27219791240793	97262.9768378651	2882.74649260555	993	1137923.6	115887.34	1099.42	521.38	18	12.3	14.5	12.6	18.9	11.9	16.4	11	8.9	29.5	6.9	6.5	29.6	8	36	15	23.7	15.2	21.6	18.9	24.8
1	I11	1	SH2B3	NM_005475	sample	3.79575051405072	18.5983550376971	4.96862550291912	148660.108293352	3980.58938747593	2.93283070596299	10.7333790267306	2.39754565373307	80272.0993831391	3007.80611187964	1459	1193688	110968.9	1176.95	460.88	16.9	2.2	12	15.5	17	0.6	11.6	12.3	7.9	0	6.9	7.4	25.6	5.2	29.3	15.3	24.8	13.6	20.8	19.5	28.7
1	I11	2	SH2B3	NM_005475	sample	3.80751879699248	18.9338345864662	4.91477315003644	153500.415789474	4204.64335577423	4.0218045112782	14.3285714285714	2.83352807088159	104660.072932331	3717.9102728953	1330	1242040.9	123114.6	1178.11	497.82	17.9	1.6	13	7.7	16.6	0.3	12.6	7.1	8.3	0	6.2	7.3	21.1	7.1	19.5	15.4	36.5	14.7	33.8	19.3	39.8
1	I11	3	SH2B3	NM_005475	sample	4.24690338563171	21.3988439306358	5.45685871204898	176093.078447564	4346.51325308625	2.99421965317919	12.3872832369942	2.85612601739791	101607.460776218	3335.26251680369	1211	1239048.3	118323.34	1265.78	509.59	19.1	2.2	12.9	10.2	20.3	0.5	14.5	11.1	11.1	21	7.5	8.1	21	7.8	27.8	18.5	25.1	18.4	23.5	25.1	28.7
1	I12	1	MSH2	NM_000251	sample	4.11220472440945	24.8149606299213	6.23095145400812	227793.065944882	4780.49561952931	2.27657480314961	11.0433070866142	3.05022647207203	95716.2007874016	2916.9619035749	1016	1412519	107690.9	1489.53	468.34	20.2	2.1	11.4	15	23.6	0.9	13.7	11	12.8	0	9.5	12.3	20.2	7.1	33.5	16.9	18.6	18.1	18.8	25.6	23.6
1	I12	2	MSH2	NM_000251	sample	4.08611955420466	22.5258358662614	5.88656900743478	196739.502532928	4280.29924590697	2.60283687943262	10.6909827760892	2.54794232557651	84456.5805471125	3164.69926755221	987	1441170.8	108273.1	1296.66	441.6	19.8	2.6	12	10.1	22	0.5	13.2	3	10	0	7.6	9.8	23.3	6.9	28.7	16.2	22.7	18.6	21.2	21.9	26.8
1	I12	3	MSH2	NM_000251	sample	4.15169811320755	20.5735849056604	4.71814563979042	170565.605283019	4259.45201188733	2.67245283018868	11.1652830188679	2.72897228658904	88993.8249056604	3177.02037327606	1325	1322669	115105.02	1290.92	483.59	20.8	1.1	12.5	8.6	23.8	0.1	14.8	7.3	10.7	22.9	7	8.7	22.9	6.9	29.5	18.1	23.8	17.8	22.5	24.5	27.5
1	I13	1	NOTCH1	NM_017617	sample	3.09834638816362	14.6553524804178	4.48627711579306	120661.322889469	3666.0588979973	4.7006092254134	17.2532637075718	3.32038058712255	121668.422106179	3945.92406005457	1149	1173724	134962.6	1145.62	564.92	15.4	2.6	15.5	9.1	13.9	0.2	15.1	6.8	6.3	0	8.7	5.7	25.8	5.8	14.2	10.7	46	9.7	41.7	13.3	52.3
1	I13	2	NOTCH1	NM_017617	sample	3.73065902578797	18.8424068767908	4.99871597243137	158361.041069723	3892.76480474655	3.25501432664756	11.1680993314231	2.59164454411278	76450.6418338109	3074.61790898139	1047	1220807.8	119634.1	1243.02	516.08	17.3	4	13.8	9.8	18	2.7	18.2	8.6	8.4	0	5.2	7.5	28.6	5.6	26.4	15.8	30.1	17	24.2	20.5	29.4
1	I13	3	NOTCH1	NM_017617	sample	3.99164133738602	19.2575987841945	4.52408343259236	153670.718085106	3989.14666416087	3.04255319148936	11.822188449848	2.80228188733427	91919.2211246201	3298.33767608612	1316	1249699.8	133475.65	1181.63	556.69	18.2	1.4	17.9	5.9	19.3	0.2	19.1	2.2	10.3	24.7	6.3	6.2	24.7	6.6	25.3	17.7	25.8	16.1	23.2	22	28.4
1	I14	1	RAD51	NM_133487	sample	5.6865671641791	30.2835820895522	5.6445223772326	230649.338893766	4789.85137323935	3.6233538191396	14.1009657594381	2.44162555195897	110485.443371378	3197.60412345666	1139	1437286	144509.7	1364.42	587.16	22.1	2.4	19.4	10.9	21.9	0.7	18	9.2	8.5	0	7.8	7.9	14.9	7	29.9	27.2	28	27.7	25.1	34	32.3
1	I14	2	RAD51	NM_133487	sample	4.17610062893082	20.206498951782	4.44440981610923	139741.852201258	3633.40220444795	5.71488469601677	23.2788259958071	3.88128207687933	167623.073375262	4118.86099973212	954	1146875.1	140379.3	988.22	550.62	14.4	2.4	16.4	7.5	11.9	0.3	18.6	9.1	5.1	0	7.7	4.8	22.1	8.6	13.3	17.8	50.7	18.9	47.9	20.6	53.9
1	I14	3	RAD51	NM_133487	sample	3.79218472468917	18.5932504440497	4.21796609052869	137869.5	3539.50104601083	5.95470692717584	23.2051509769094	3.08671154367067	162220.390763766	3988.25391986812	1126	1088258.9	130075.12	958.61	524.91	14.3	3.5	16.4	11.5	12.2	0.6	17.8	10	6.3	24.7	6.2	5.2	24.7	8.1	16.8	15.5	49.9	16.2	47.2	19.7	52.3
1	I15	1	ZFHX4	NM_024721	sample	3.89359783588819	21.0360685302074	5.96588339969467	178225.359783589	4410.92369544584	2.36248872858431	9.1965734896303	2.24020397951208	69501.3354373309	2888.66846170861	1109	1232044	120834.4	1288.08	506.41	16.5	2.2	13.1	7.4	16.8	0.5	15.1	4.4	10.8	0	8.3	9.2	22.2	6	34.4	15.3	20.1	16	19.7	22.2	24.9
1	I15	2	ZFHX4	NM_024721	sample	4.15551694178975	22.6307558644657	5.542507947183	197252.221546481	4681.08382766922	2.49782797567333	10.7185056472632	2.97047027828961	88662.0668983493	3241.91720149483	1151	1416195.4	125092.5	1450.95	531.5	18.8	1	14.4	9.7	22.2	0.2	16	5	10.9	0	6.8	11.1	20.2	7.3	30.6	17.8	20.3	19.4	21.5	24.8	28.3
1	I15	3	ZFHX4	NM_024721	sample	3.62470308788599	18.5708630245447	5.5453547908293	153446.842438638	4314.3581245872	3.29216152019002	12.6539984164687	3.2316032615683	91113.8994457641	3593.53350937157	1263	1154388.2	108657.51	1279.77	462.2	14.5	1.7	11.2	8.7	15.8	0.9	13.1	6.1	12.2	19.7	6.9	8.4	19.7	6.2	19.4	14.7	29.9	15.4	27.9	21.9	35.1
1	I16	1	KMT2C	NM_170606	sample	4.20833333333333	21.9395424836601	6.05448290109261	190385.43872549	4444.97743784242	2.38888888888889	8.70751633986928	2.33700595405175	68636.1241830065	3082.73081845046	1224	1355714	119624.9	1451.3	534.64	20.8	2	14	10	20.3	0.7	16.7	8.2	10	0	7	9.8	21.7	7.4	31.9	18.1	17.7	17.8	17.2	23.1	23
1	I16	2	KMT2C	NM_170606	sample	4.49779346866725	22.7096204766108	5.31926064245709	194099.306266549	4263.09270402273	2.63636363636364	10.7705207413945	2.38303803517859	85527.3115622242	2842.12485955383	1133	1434420.4	104912.3	1420.35	430.03	22.5	1.6	12	9.5	23.1	0.4	13.8	9.4	8.8	0	6.4	9.5	24.4	6.9	34.2	18.8	21.6	19.6	19.7	23.7	23.6
1	I16	3	KMT2C	NM_170606	sample	4.01082055906222	21.9098286744815	6.70677391471008	190423.57619477	4542.22338631084	2.74571686203787	10.8963029756537	2.39583239882642	90035.7944093778	3155.64548097736	1109	1361960.9	139110.58	1432.19	571.84	19.6	2.5	16.7	6.7	21.4	0.5	18	2.3	12.3	19.6	6.1	9.6	19.6	8.1	34.1	15.1	22.2	18.2	20.9	26	25.2
1	I17	1	RPA32	NA	Positive	7.99797365754813	63.2087132725431	20.1570717329813	719255.749746707	6097.61089221824	6.2016210739615	32.3931104356636	7.66667412432024	326256.054711246	3994.84238622505	987	3781742	154598.7	3091.74	609.3	36.7	2.1	19.4	12.5	41.1	0	19.8	10.5	17.5	0	8	22.7	16.7	11.7	26.3	29	37	34.8	34.8	42.2	40.9
1	I17	2	RPA32	NA	Positive	6.00991080277502	50.3587710604559	20.1471173172745	582754.542120912	5134.19418696262	6.38057482656095	37.2140733399405	13.5927429106119	377383.282457879	4703.60480952497	1009	3413007.1	176815.6	2561.9	697.12	28.7	1.9	19.2	10.9	28.1	0.3	21	10.4	14.1	0	12.5	17.5	23.1	14.6	15.9	19.1	42.8	26.3	45.8	30.4	52.5
1	I17	3	RPA32	NA	Positive	7.20920920920921	60.1071071071071	18.6908806783084	689861.211211211	6170.09663271333	5.98498498498499	34.6206206206206	9.63125254802039	353181.038038038	4317.11646012817	999	3526651.8	158179.34	3062.67	657.11	36.6	4.6	24.2	9.1	40.5	5.8	27.1	7.3	22.7	18.4	9.5	25	18.4	17.4	25.1	27.3	35.6	36.6	36.1	44	40.3
1	I18	1	RPA32	NA	Positive	7.67296786389414	65.8534971644612	17.5326453223104	778998.647448015	6548.42560287314	6.15028355387524	30.9470699432892	5.029107369631	292687.65973535	3842.59242754499	1058	3825170	143643.3	3425.34	596.12	39.8	2.1	24.6	8.1	44.4	0.4	25.5	4.6	19.8	0	11.2	28.8	17	12.9	32.8	29.4	32.2	37	32.9	43.4	37.6
1	I18	2	RPA32	NA	Positive	7.51113262342691	66.2110358180058	22.2898647559141	786117.180058083	6929.73673512693	5.75508228460794	33.8412391093901	7.15006294828427	349159.1839303	3992.82666376404	1033	4080961.4	145186.1	3526.42	584.27	38.5	2.2	22.1	9.7	42	1.1	24.2	9	21.4	0	10	30.4	12.5	14.6	30.4	26.7	31.9	40.3	33.6	46.8	37.8
1	I18	3	RPA32	NA	Positive	7.58235294117647	67.0323529411765	18.5346473744571	778784.624509804	6548.80247471863	6.36960784313725	35.3294117647059	8.14004687694355	348884.216666667	4414.41652676738	1020	3912034.6	163856.81	3290.14	668.55	37.4	2	26	13.4	44.1	1.1	27.5	9.6	23.5	14.3	10.6	26.8	14.4	18.9	24.1	28.9	35.2	39.9	36.5	47.6	41.6
1	I19	1	RPA32	NA	Positive	8.04838709677419	70.0076400679117	21.9978739334929	823133.259762309	6371.44214878155	7.78692699490662	43.4337860780985	13.1034839688546	444433.707979626	4822.02799245242	1178	4283169	182283.9	3258.54	707.53	37.5	2	25.3	10.3	38.9	0.2	26.1	10.5	18	0	11.4	25.4	15.3	16.5	16.9	27.2	43.5	35.2	44.1	41.9	52.8
1	I19	2	RPA32	NA	Positive	8.82628676470588	65.6167279411765	15.2666241474932	730573.834558824	6081.12597963605	6.69761029411765	33.5349264705882	5.7050684448164	323462.359375	4306.57536594388	1088	3635952.3	153606.6	2811.18	614.94	36.2	2.2	23.8	10.4	38.6	1.3	24.9	9	16.7	0	9.7	22.4	14.7	17.5	25.3	29.2	35	35.8	34.5	41.3	40.6
1	I19	3	RPA32	NA	Positive	8.77109515260323	74.3384201077199	22.3042910208411	867628.701077199	6522.46910962273	8.1903052064632	44.7773788150808	10.3832682655615	441375.133752244	4667.90948982754	1114	4228606.3	143133.19	3228.59	556.13	39	7.4	22.4	18	41.1	7.2	23.6	17.2	21.6	15.9	10.1	28.8	16.2	19.9	19.7	29.2	41.9	39	43.8	47.1	48.7
1	I20	1	RPA32	NA	Positive	6.98872950819672	66.2745901639344	22.1293956112658	791435.485655738	6540.25355800978	6.20389344262295	36.3288934426229	7.07037960664296	368966.977459016	4309.18919654584	976	3813692	145717.7	3401.89	610.75	40.5	1.4	26.6	5.8	44.8	0.2	29.3	2.8	21.1	0	12.8	27.5	15.8	15.5	26.1	27.8	35.2	36.9	35.7	42.7	43.1
1	I20	2	RPA32	NA	Positive	7.61493123772102	56.7347740667976	15.451152772739	627259.871316307	5775.322254968	8.10216110019646	38.2907662082515	9.26297601251528	350565.58546169	4697.10609846719	1018	3310828.1	157965	2604.9	634.71	30.6	3.7	21.9	13.2	32.3	2.3	23.7	12.6	14.4	0	8.5	20.9	16.9	14.7	13.9	23.4	53.2	30.1	49.9	36.4	56
1	I20	3	RPA32	NA	Positive	7.0485036119711	59.5500515995872	16.8278505766894	670425.552115583	6072.42930562215	6.18266253869969	31.0990712074303	5.57044162652387	290345.777089783	4014.37492477444	969	3226490.7	135646.01	2933.67	586.52	33.1	4.5	22.1	13.8	38.6	3.1	26.3	12.4	21.1	16.6	8	24.9	18.4	15	25.7	25.2	34.4	35.4	33.6	41.7	39.4
1	I21	1	RPA32	NA	Positive	8.57320872274143	69.559968847352	16.5222855792261	790212.385514019	6423.66759182037	7.43691588785047	36.5218068535826	7.55096311164587	349441.577102804	4525.09256848292	1284	3816865	160442.1	3055.66	645.5	37.6	2.3	25.7	10.9	40.1	0.2	24.7	8.6	19.5	0	9.9	25.2	14.6	13.9	18.2	28.3	42.1	35.4	41.2	42.2	49.3
1	I21	2	RPA32	NA	Positive	8.47431506849315	72.2303082191781	19.5893688120473	839805.242294521	6546.83379856821	6.24229452054795	34.6712328767123	8.20504438165153	348073.491438356	4005.18711675484	1168	4064590.5	150124.7	3242.3	590.02	38.8	2	22.9	9.1	40.8	0.4	22.4	8.3	19.5	0	8	25.7	13.6	14.8	29.2	31.9	31.4	42.3	31.6	47	36.3
1	I21	3	RPA32	NA	Positive	5.51640340218712	42.6239368165249	14.7648888862502	486722.635479951	4451.36481258328	5.23450789793439	29.6725394896719	10.6538152731077	304228.280680437	3652.66757776548	1646	2771769.4	132176.17	2164.03	536.11	25.6	32.1	17.3	36.1	26	35.5	18.1	36.9	14.2	37.4	7.6	17.6	37.8	13.8	36.4	19.7	33.6	25.6	35	29.6	38.8
1	I22	1	RPA32	NA	Positive	6.23945147679325	42.7225738396624	12.2632585697597	466018.125527426	4252.53732344395	8.57278481012658	40.1012658227848	6.07683758482822	353193.787974684	4585.9449602992	948	2871003	158795.6	2097.55	626.95	27.1	2.4	25.5	11.7	25.9	0.4	25.7	10.8	10	0	10	13.9	28.5	13.3	16.7	20.8	50.1	22.7	48.8	25.3	57.2
1	I22	2	RPA32	NA	Positive	7.05906148867314	48.3907766990291	11.559422747081	510255.160194175	5513.07487403411	7.23705501618123	32.161003236246	7.05312109050018	277570.974919094	4461.49453359089	1236	2873968.5	150858.2	2295.31	624.43	30.1	2.3	20.1	8.3	30.7	0.2	20.7	7.7	13.4	0	6.6	17.9	15.5	12.9	13.5	25.4	50.4	29.8	48.5	33.8	54.3
1	I22	3	RPA32	NA	Positive	7.96957236842105	61.4407894736842	16.8753483377443	683567.810032895	6002.30550823756	6.62664473684211	35.6981907894737	7.70349860801381	354827.709703947	4180.19561677534	1216	3558425	138762.73	2775.23	561.29	35.9	8.3	22	17.4	38.6	7.5	22.5	15.1	17.8	16	9.8	22.6	16	15.9	24.9	29.2	35.5	35.6	34.8	42.4	39.1
1	J03	1	ATR	NA	Positive	3.91133844842285	17.2446717817562	4.30314826704179	124513.781756181	3764.77095293458	2.47485080988917	11.2745098039216	2.7716983906598	99057.1005967604	2801.83569749662	1173	1081481	129229.4	993.56	527.74	13.5	2	14.3	10.9	11.8	0.6	14.2	13.4	6.1	0	8.8	4.5	21.8	7.3	36.5	15.7	17.6	11.2	16.9	16.4	22.6
1	J03	2	ATR	NA	Positive	3.54427083333333	18.6579861111111	4.80269206560149	156320.341145833	3909.48606437789	2.56770833333333	10.5789930555556	2.38502585794639	85045.6883680556	2803.26160207182	1152	1107288.5	112655.2	1152.98	494.31	15.3	14.1	11.5	20.3	16.1	16	13.4	22	9	0	6	7.3	25.7	5.3	33.2	13.8	21.8	15	20.6	18.1	23.6
1	J03	3	ATR	NA	Positive	3.55599734923791	17.8614976805832	4.48113840719854	148053.547382372	3781.61559818977	2.46322067594433	11.168986083499	2.5653909205269	99563.9317428761	2813.99733700128	1509	1161423.7	128985.86	1146.22	535.48	15.7	1.1	14	11.1	14.9	0.4	14.5	11.3	9.7	26.8	6.5	7.5	26.8	6.6	36.4	13.7	19.1	14	18	19.9	22.4
1	J04	1	ATR	NA	Positive	3.36923076923077	16.8016194331984	4.62608742709036	134137.28097166	3872.95112730162	2.1587044534413	10.4655870445344	2.87227720896509	92694.5238866397	2899.31813648	1235	1050994	118091.7	1081.34	506.63	12.6	1.8	13.4	9.4	13.8	0.5	15.5	10.1	7.5	0	9.6	6.8	23.6	6.1	35.8	13	17.1	11.7	17.4	16.5	23.3
1	J04	2	ATR	NA	Positive	3.56374913852516	19.8938662991041	5.89344744010819	176130.647829083	4116.94729247794	2.31219848380427	10.0778773259821	2.97037856651555	85193.5230875258	2836.85817207355	1451	1204508.1	117789.6	1209.81	502.95	16.1	1.7	12.4	13.2	16.2	1	14.6	11	10.7	0	6.3	8.5	22.5	7.9	37.1	13.9	17.6	15.3	18.3	18.8	21.6
1	J04	3	ATR	NA	Positive	2.83021582733813	14.6676258992806	4.95466704877436	116995.253956835	3705.6094664379	2.14748201438849	9.03812949640288	2.64744094136942	74159.645323741	2779.29543711931	1390	957782.1	115500.95	1022.91	506.85	11.5	2.2	13.7	7.1	12.9	0.9	15.8	2.8	10.8	26.6	6.4	7.1	26.6	6.3	37.5	9.8	16.8	10.6	17.4	16.4	21.1
1	J05	1	ATR	NA	Positive	3.43016344725111	20.758543833581	6.901976242988	193554.926448737	4392.01781303687	2.26597325408618	9.67161961367013	2.66252186854052	79329.9346210996	2814.99805775677	1346	1213187	112702.5	1417.44	472.7	14.9	1.4	12.6	7.4	16.5	0.3	12.6	4.5	11.5	0	9.3	10.1	21.5	6.9	37	12.6	17.5	15.2	17.8	19.8	23
1	J05	2	ATR	NA	Positive	3.42001516300227	19.7407126611069	5.7132667561096	176705.962092494	4162.28319010697	2.44730856709629	10.1205458680819	2.85606797192239	82711.3586050038	2957.40229292066	1319	1236228.9	132225.9	1315.43	571.85	17.1	1.5	15.4	9.6	17.9	0.5	16.4	5.7	10.7	0	6.7	9.6	24.6	7.5	35.1	12.4	19.4	16.7	19.2	21.1	23.4
1	J05	3	ATR	NA	Positive	3.30595482546201	17.9616700889801	5.10822885654776	154107.359342916	3985.93525103092	2.03832991101985	9.60232717316906	3.03955566359347	84387.8610540725	2789.15073786349	1461	1136686.9	115542.62	1195.22	522.93	15.1	2.3	11.9	8.3	17.4	0.1	13.6	4.9	11.7	24.6	8.9	8	24.6	7.6	38.5	12.6	14.6	13.8	17.8	19.9	20.3
1	J06	1	ATR	NA	Positive	3.42606707317073	18.8269817073171	5.79042896725781	162549.448932927	4300.95350540589	2.05640243902439	9.25533536585366	2.69102175673355	78299.6028963415	2703.89905080787	1312	1181736	112395	1254.81	456.69	15.2	2.3	11.7	9.9	14.9	0.6	12.7	8.9	9.7	0	9	8.8	21.5	5.9	36.8	13.4	13	13	14.7	18.5	20.1
1	J06	2	ATR	NA	Positive	3.63642908567315	19.0467962562995	5.32277133561634	160554.508279338	4099.22036699056	2.45860331173506	10.0345572354212	2.55052992641543	80497.8495320374	2960.20595274208	1389	1222063.8	117751.8	1216.17	484.39	15	1.7	12.7	9.5	15.5	0.2	14.7	8.4	8.6	0	6.6	7.9	23.1	6.9	32.3	13.8	19.4	15	18.1	19.4	22.8
1	J06	3	ATR	NA	Positive	3.11769172361427	19.9126803340926	6.09407314147112	190705.293090357	4269.86802149413	2.06833712984055	9.4707668944571	2.33895448395671	81855.8648443432	2740.84063766125	1317	1274845.3	121819.04	1320.34	507.99	15.1	2	11.9	7.4	16.8	1.6	13.4	3.6	15	24.1	6.8	9.9	24.1	7.3	37.8	11.7	15.6	15	16	21.1	19.2
1	J07	1	ATR	NA	Positive	3.21001615508885	16.6365105008078	5.54947441824608	138081.578352181	3934.63158382144	1.7108239095315	6.9264943457189	2.21340318128588	51547.1300484653	2368.76669518041	1238	1026540	103219.3	1137.2	445.84	12.5	1.4	10	11.1	13.2	0.7	11.9	10.6	7.8	0	7.6	7.6	23.9	3.9	39.3	11.2	13.8	11.1	14.1	16.2	19.1
1	J07	2	ATR	NA	Positive	3.55317394888706	19.5737840065952	5.0656351223564	164675.342126958	4024.38919292549	2.28276999175598	10.5680131904369	2.5316742613638	91817.4550700742	2895.72395071085	1213	1156684.3	120383.2	1128.72	506.69	13.6	2.6	13.9	8.6	14.4	2.2	15.7	6.2	9.6	0	7.1	8	23.2	8.4	38.1	13.1	18	14.3	17.6	17.7	22.8
1	J07	3	ATR	NA	Positive	3.54065040650406	18.8520325203252	5.50727802914086	162876.808130081	4035.59114644541	2.21138211382114	9.70894308943089	2.63266628121494	83165.8130081301	2748.98728642308	1230	1230286	125261.11	1234.36	515.59	16.2	1.2	12.3	14.6	16.3	0.5	13.3	13.9	11.3	22.3	7.7	8.2	22.3	8	38.8	13.5	15.3	13.7	15.6	18.8	19.8
1	J08	1	ATR	NA	Positive	3.38065522620905	17.990639625585	5.19445117177477	152654.449297972	3933.1547688665	2.02886115444618	9.19188767550702	2.8853567501208	78214.9758190328	2779.64397175755	1282	1170318	117856.6	1177.91	498.62	15.4	2.2	13.3	10.8	14.3	0.2	13.6	8.2	9	0	8.8	7.9	27.2	6.6	39.1	11.5	16.4	13.3	17.7	18.1	24.2
1	J08	2	ATR	NA	Positive	3.34203168685927	17.7269338303821	5.40701512050171	144689.17334576	4000.24513030386	2.071761416589	9.15284249767008	2.83454654780708	77280.1304753029	2782.28096858579	1073	1198543.7	134164.8	1118.3	552.01	15.1	2	16.9	8	14	0.3	16.2	5.1	9.6	0	7.8	8.2	23.7	7.8	38.2	13.7	15.9	14.2	16.8	17.8	20.7
1	J08	3	ATR	NA	Positive	3.5948275862069	18.1594827586207	4.92128139435834	147742.411206897	3997.99268820206	2.64051724137931	11.4146551724138	3.0240065994822	97645.9577586207	3175.1371990012	1160	1142146.2	128811.06	1169.7	531.31	16	1.5	15	18.2	16.4	1.5	16.3	16.6	9.8	22.4	7	7.9	22.4	8.7	30.3	14.4	20.9	14.7	20.7	19.8	24.4
1	J09	1	STIM1	NM_003156	sample	4.12626262626263	21.5151515151515	5.51225806868907	179771.197979798	4342.61767198768	2.37373737373737	10.5373737373737	2.34295709724174	87777.8858585859	2950.97878851508	990	1267283	135350.6	1365.41	570.41	18.9	2.3	15.2	7	19.1	0.7	17.7	2.5	10.9	0	8.6	9	20.6	6.1	32.6	15.5	18.4	16.1	17.5	21.3	24.4
1	J09	2	STIM1	NM_003156	sample	3.6578313253012	19.0208835341365	5.29138913180477	157568.795180723	4119.23091016805	2.48835341365462	10.4265060240964	2.47802960085757	82752.3518072289	2738.9664037894	1245	1252904.4	119354.6	1211.62	508.2	16.9	2.5	13.7	12.4	16.6	0.3	15	9.7	10.7	0	6.9	8.1	23.9	7	36	13.9	19.3	14.7	19.4	19.7	23.5
1	J09	3	STIM1	NM_003156	sample	3.27541456380678	16.0310021629416	4.07673365022871	126059.010093727	3606.3289387326	2.16582552271089	9.53424657534247	2.220434513593	83279.5147801009	2654.49258998364	1387	1019665.9	127179.76	1049.17	544.01	13.8	12	16	12.8	15.6	10.2	16.5	9.2	9.1	30.8	6	7.3	30.8	7.4	41.5	12.7	16.3	13	16.6	18.9	19.6
1	J10	1	DICER1	NM_030621	sample	4.71801801801802	23.2468468468468	5.83263809527626	190135.502702703	4663.49856382529	2.50990990990991	9.61981981981982	2.6524155816576	69571.5279279279	2988.83244460399	1110	1430458	115899.5	1433.56	483.93	21.7	2.3	13.6	6.6	23.2	0.1	16	2.7	10.6	0	8.3	10.4	18.9	5	29.4	20.1	21.2	18.8	19.2	25.8	25.9
1	J10	2	DICER1	NM_030621	sample	4.92231947483589	24.6323851203501	5.51153782861688	207128.444201313	4439.53535940209	3.0437636761488	14.3665207877462	3.3387103067531	129625.510940919	3439.23616538398	914	1496245.1	157084.6	1392.06	647.39	22.6	2	18.3	5.5	22	0.2	22.3	2.7	10.6	0	7.7	8.8	19.7	8.6	25.1	20.6	27.2	20	23.4	24.3	27.2
1	J10	3	DICER1	NM_030621	sample	5.12511415525114	23.8036529680365	4.84771796320891	192894.660273973	4534.20992781819	2.48767123287671	10.0091324200913	2.43268083135967	77717	3077.79606322004	1095	1502161.1	136705.15	1349.28	571.42	24	1.4	17.8	6.3	24.9	0	19.7	2.3	10.8	18	7.3	8.7	18	7.8	32.5	21	18.9	20.4	19.1	27.7	22.8
1	J11	1	PASK	NM_015148	sample	4.61452031114952	23.5125324114088	5.80007299498123	195651.215211755	4509.61637514368	2.504753673293	9.31287813310285	2.48633480220341	67665.407951599	2782.08975327894	1157	1330820	105057.8	1326.07	428.68	21.9	2.5	10.5	13.7	21	0.3	10.6	12.8	10.2	0	7.5	9.9	21.6	5.4	34.7	19.4	21	18.5	20.1	26	26.8
1	J11	2	PASK	NM_015148	sample	4.25754385964912	19.9122807017544	4.74654155277025	154484.585263158	4158.77972137145	2.30947368421053	9.04842105263158	2.78517669723335	69229.3698245614	3020.66089763161	1425	1234194.7	109247.8	1216.44	470.67	17.4	2.5	11.4	11.4	18.2	0.8	13.3	11.9	8.2	0	6.9	6.9	23.2	6.1	31.6	17.6	18.5	17.5	18.6	22.4	23.8
1	J11	3	PASK	NM_015148	sample	4.51451905626134	20.450998185118	5.20674898964228	155070.189655172	4065.68122280929	2.50453720508167	9.31397459165154	2.40903850347216	67548.5490018149	2868.67376449701	1102	1248805.8	116187.38	1204.25	497.44	19.6	2.1	11.4	13.2	20.6	0.5	11.4	10.2	10.4	22.5	5.2	5.9	22.5	5.9	30.9	19.2	19.5	17.6	18.1	24.1	21.3
1	J12	1	EZH2	NM_152998	sample	4.27012025901943	22.900092506938	5.90264366553594	196078.794634598	4387.40042114079	2.41720629047179	10.0481036077706	2.8813310818293	79533.7261794635	2877.64479151752	1081	1320946	116230.5	1377.27	494.7	19.1	1.4	11.7	11.6	21.2	0.1	13.4	9.7	10.7	0	6.9	9.2	21.6	5.1	32.7	17.6	20	16	17.4	21.9	24.2
1	J12	2	EZH2	NM_152998	sample	4.0380487804878	21.9248780487805	5.37708281772506	190540.847804878	4268.77447093813	2.46926829268293	9.08682926829268	2.39513966838473	66513.5131707317	2912.84502999268	1025	1366860.4	102843.9	1381.83	444.48	19.7	5.9	11.9	14.3	22.5	6.3	11.9	13.6	9.8	0	5	10	25.2	5.8	30.5	17.8	22.8	19	18.6	24.1	23.2
1	J12	3	EZH2	NM_152998	sample	4.4784276126558	23.3777564717162	5.6977224424496	200990.435282838	4612.31353517653	2.96356663470757	12.5637583892617	3.13454768800006	106968.175455417	3362.69733091489	1043	1437917.5	132864.92	1489.39	573.15	23	1.9	16.5	6.6	23.2	0.3	16.8	3.9	13.4	20.3	6.3	11.4	20.3	7.8	26.8	19.6	25.1	20.1	22.9	28.5	27.2
1	J13	1	ATF7IP	NM_018179	sample	4.56189640035119	24.0377524143986	6.24273756261388	206159.647936787	4459.77977200607	2.54258121158911	10.6057945566286	2.74002018933967	90795.1009657594	2764.36769112585	1139	1345970	117002.4	1410.91	472.8	20.7	1.5	10.7	10	21.2	0	11.4	9.2	10.8	0	8.1	9.7	21.1	6.1	35.2	20	19.1	19.4	18	26.2	23.1
1	J13	2	ATF7IP	NM_018179	sample	4.5178727114211	22.7105492589364	5.74542926790396	189326.047079337	4222.46934614106	2.78204010462075	10.924149956408	2.45493763520388	85317.0880557977	2735.28190956419	1147	1286059.1	102835.1	1256.28	423.59	17.5	9	9.9	20.2	19	9.8	10.4	17.9	9.4	0	5.8	9.7	24.2	5.3	32.6	19.8	21	19.4	19.5	23.2	22
1	J13	3	ATF7IP	NM_018179	sample	4.57954545454545	21.1713286713287	5.38617667028044	162447.695804196	4320.06447791247	2.55332167832168	8.91695804195804	2.18582098182716	62263.6958041958	2836.38605507741	1144	1211697.9	113059.48	1187.08	458.37	19.2	4.3	11.7	8.7	20.3	4.1	11.3	6.7	11.2	18.8	5.8	8	18.9	5.6	31	19.7	22.2	18.9	19.1	26.5	22.9
1	J14	1	RB1	NM_000321	sample	4.2390158172232	21.2188049209139	5.55370207572405	170570.132688928	4450.64172584991	2.31370826010545	10.0509666080844	2.52919002501173	76921.0931458699	2687.02921028619	1138	1223361	106242.1	1290.43	441.34	16.8	2.2	11.8	9.8	18.3	0.3	13.6	10	10.4	0	9.3	8.7	20.4	5.7	36.1	16.6	16.8	16.4	18	22.8	22.7
1	J14	2	RB1	NM_000321	sample	4.1200338123415	20.1986475063398	5.15355985461648	157823.237531699	4162.34915558999	2.44378698224852	9.62721893491124	2.44589273783799	72365.4370245139	2897.46945849868	1183	1224926	116451.9	1214.3	514.92	17.2	2.5	13.8	12.3	19.5	1.2	18	10.7	8.2	0	7.4	7.4	22	7.2	32.3	17.8	21.1	18.3	19.4	21.8	22.8
1	J14	3	RB1	NM_000321	sample	4.25370804059329	21.3348946135831	5.27647508529299	179970.679156909	4263.61465982315	2.71896955503513	10.6533957845433	2.29159933905255	88767.6049960968	3208.12581385189	1281	1347109.4	144974.61	1344.96	624.7	20.5	1.9	20.8	8.4	23.1	0.2	23.8	4.7	11.7	22	6.5	8.9	22	9.5	30.7	17.3	23.3	18.3	19.8	23.5	24.1
1	J15	1	RPA2	NM_002946	sample	7.56635071090047	76.5071090047393	26.1934616530834	933287.547393365	7009.41122787622	6.14099526066351	34.1350710900474	7.26078920291173	344972.003554502	4051.55203003825	844	4617137	140963.4	3869.08	600.15	42.2	2.5	22	12.9	44.3	0.4	21.7	9.8	26.1	0	12	30.7	14.9	13.4	30.1	28.9	34.4	39.6	36.3	47.4	41.5
1	J15	2	RPA2	NM_002946	sample	7.12307692307692	66.0650887573965	19.9170809699652	784345.888757396	6919.57546904905	6.01420118343195	34.4165680473373	7.78285622654129	347576.443786982	4227.33730853962	845	4137108.5	156145.5	3524.48	657.27	40.2	2.2	23.8	8.5	46.3	0	26	3.9	22.1	0	10.4	30.5	13.1	17.2	27.8	27.2	32.4	37.9	34.2	45.3	36.9
1	J15	3	RPA2	NM_002946	sample	8.62390158172232	76.8479789103691	23.5199994183508	917855.916520211	7223.44438432144	6.18980667838313	34.6142355008787	7.33614904438331	352878.255711775	4190.59947960664	1138	4792612.4	145916.59	3804.01	557.91	46.7	1.8	21.9	7.2	48.3	0.3	22.1	5.4	25.6	12.4	10	32.4	12.4	15.6	27.2	32.5	33.3	45.3	34	53.9	38.8
1	J16	1	RPS2	NM_002952	sample	3.57631257631258	22.3687423687424	6.66073078101953	201365.194139194	4482.83588429319	2.24175824175824	9.66910866910867	2.60837069687313	76925.547008547	2777.93764136403	819	1171503	108215	1412.6	502.56	16.1	5.7	13.2	14.5	19.3	5.7	17.1	10.6	13.1	0	10.6	9.9	24.2	6.6	37.4	14.3	18.9	16.4	19.9	23.7	26.6
1	J16	2	RPS2	NM_002952	sample	4.04241645244216	21.6182519280206	5.13718801149379	179545.203084833	4344.69437111033	2.43830334190231	8.88431876606684	2.17713873234528	63168.9087403599	2799.19461926442	778	1271799.6	110647.9	1287.74	487.67	16.2	1.5	11.8	7.2	18.3	0.1	15.6	3.5	10.8	0	5.3	8.4	23.3	4.8	32	15.3	19.9	18.5	16.6	22.5	22.2
1	J16	3	RPS2	NM_002952	sample	4.74289405684755	25.9043927648579	6.32808682723788	225740.467700258	4926.86920652974	3.05297157622739	11.1550387596899	2.65564988909506	85389.8979328165	3428.15098636504	774	1530694.4	126541.27	1599.44	566.64	27.3	1.9	18.6	6.3	29.5	1	22.5	3.1	17.3	20	6.3	12.7	20	6.7	24.5	22.7	26.5	26.4	22.1	34.4	28.9
1	J17	1	ATR	NA	Positive	3.74152542372881	18.2516949152542	4.86136008379751	146698.49661017	3974.96156615352	2.43389830508475	9.08559322033898	2.37623520933126	68098.4711864407	2876.46987040274	1180	1083467	111093.6	1182.23	479.75	15	1.9	11.5	9.4	15.4	0.3	13.1	5.8	8.2	0	7.2	7.9	23.8	6	33	15.5	18.6	13.1	17.7	18	23.4
1	J17	2	ATR	NA	Positive	3.5546875	17.66328125	5.13665698854758	148331.75	3900.17117366145	3.209375	11.88203125	2.81137612317838	90848.0078125	3425.21987452258	1280	1153745.7	140174.1	1210.79	616.79	13.8	1.6	15.3	6.5	15.2	0.7	17	2.1	9.1	0	5.9	7.3	24.9	7.5	24.6	13	30.2	13.4	25.1	16.7	30.9
1	J17	3	ATR	NA	Positive	4.04695222405272	20.0395387149918	4.78743321190202	167070.675453048	4074.76980717221	3.66392092257002	13.0626029654036	2.48754881691436	98243.5008237232	3490.98682888922	1214	1267781.2	137634.71	1213.24	589.49	17.6	1.6	18.3	5.8	19.2	0.1	19.5	2	9.1	22.5	5.7	8.1	22.5	8.1	24	16.6	33.7	16.3	28.7	20.8	33.9
1	J18	1	ATR	NA	Positive	3.45071770334928	20.3521531100478	5.32983718556031	188907.175119617	3918.56943809166	2.46411483253589	11.6555023923445	2.81796875980418	101637.811483254	3034.83402945096	1045	1156695	130737	1246.96	563.33	13.4	2.4	17	9.5	15.2	0.6	19.3	6.2	11	0	9.8	8.3	25.4	8.1	34.7	12.4	20.8	12.1	19.7	16.9	25.6
1	J18	2	ATR	NA	Positive	3.80780209324453	19.6270218839201	5.00922976368963	163675.518553758	4079.41531192307	2.78496669838249	10.4814462416746	2.39179262715758	80315.6822074215	3074.96625170905	1051	1243547.8	122432.7	1202.55	510.78	15.1	2.7	14.2	16.1	16.2	0.9	14.4	14.9	8	0	6.6	7.7	21.5	6.9	29.1	15.7	19.4	14.9	18.7	18.6	23.1
1	J18	3	ATR	NA	Positive	3.61490683229814	19.3274179236912	5.52059834769162	172466.121561668	4010.08105975772	2.92635314995563	12.7888198757764	3.75073332503797	110209.914818101	3269.55899120991	1127	1247933.3	131813.16	1256.13	563.65	16	1.9	17.2	5.7	17.2	2.1	20.7	2.8	10.3	23.2	7.1	8.3	23.2	7.6	27.2	14.3	24.4	15.1	23.8	20.2	28.8
1	J19	1	ATR	NA	Positive	3.48291069459757	19.8919514884234	5.8914738119501	173435.424476295	4212.44386113542	2.81587651598677	12.4288864388093	2.75101976441303	104650.847850055	3136.99102621175	907	1187461	120709.6	1308.86	499.21	14.3	1.9	13.2	9.3	16.6	0.2	14.8	6.6	12	0	8	9.5	24.1	6	28.2	13.1	23.6	13.2	20.1	18.5	28.6
1	J19	2	ATR	NA	Positive	3.30863121185702	18.0357454228422	5.19953779524934	159863.198779425	3995.6514769608	2.84045335658239	12.3792502179599	2.96809399168776	106274.616390584	3247.82997601148	1147	1153366.9	122138.9	1239.45	528.16	12.9	7.2	13.3	15	14.4	8.5	16.7	14.2	9.9	0	7.8	8.2	23	8.6	28.5	12	22.3	12.4	21.6	16.7	25.6
1	J19	3	ATR	NA	Positive	3.29920634920635	18.1007936507937	5.48066181771818	155772.443650794	3922.06892665742	2.57142857142857	11.231746031746	3.24539235737109	95553.8793650794	3204.01097863659	1260	979345.3	115552.06	1116.53	520.24	12.9	9.1	14.7	24	13.7	10.5	16.6	24.6	11.6	24.4	7.1	8.7	24.4	9.3	32.2	12	21.7	14.8	22.1	18.3	25.7
1	J20	1	ATR	NA	Positive	3.10176531671859	18.6022845275182	5.43590989003357	164842.430944964	3857.95761285389	2.59916926272066	9.97715472481828	2.74209129752456	77971.9979231568	2935.31717806642	963	1028324	114869.5	1148.89	492.35	11.6	2.1	11.4	8	13.6	0.7	13.9	3.9	10.3	0	7	7.7	27.4	4.9	28.3	10.8	22.9	12.5	18	17.3	25.4
1	J20	2	ATR	NA	Positive	3.44	19.5266666666667	5.37966649101393	174920.174166667	4047.62989733262	2.67083333333333	10.2858333333333	2.5351161461422	80221.9858333333	2997.71810252235	1200	1152320.2	123542.3	1218.12	548.7	12.9	2.4	13.4	7.8	13	0.7	16.1	4.6	10.6	0	5.8	8.7	24.3	7.1	29.2	12.7	21.5	14.6	19.2	18.1	23.1
1	J20	3	ATR	NA	Positive	2.46504782928624	14.1824871228845	5.03399561414613	118455.730684327	2877.84725950356	2.14128035320088	8.38263428991906	2.22086411744352	66655.2899190581	2527.29601744395	1359	645029.7	88302.16	829.86	394.02	8.2	40.4	11.8	41.9	9.9	45.9	14.1	40.5	10.2	40.6	4.6	6.6	42.8	5.3	41.1	8.6	18	11.3	16.1	14.6	20
1	J21	1	ATR	NA	Positive	3.288995215311	18.1827751196172	5.61330346295186	158096.846889952	3915.78641979456	2.75311004784689	13.1377990430622	2.91358216040686	116276.910047847	3252.91910829274	1045	1115907	137425.8	1194.04	614.45	13.2	2.6	18.4	7.1	14.4	2.3	20.5	2.4	10	0	10.7	8.5	26.3	8.6	32.4	12.2	23	11.5	24.3	16.5	31.1
1	J21	2	ATR	NA	Positive	3.6113707165109	19.7982866043614	5.33598984158591	169800.326323988	3978.75418965464	2.52258566978193	11.2414330218069	3.13708257978698	98921.0911214953	2960.75012736406	1284	1119170.5	132967.4	1174.91	590.58	13.8	2.1	16.2	8.6	14.6	1.2	17.6	5.1	9	0	6.4	7.9	24.8	7.6	34.5	14	19.7	15.3	19.3	19.2	23.3
1	J21	3	ATR	NA	Positive	3.18215892053973	16.8065967016492	5.40175671088248	143102.026236882	3888.94924818019	3.35082458770615	11.9805097451274	2.46723786322528	83510.7016491754	3244.76815896161	1334	1124693.4	115723.75	1230.42	493.11	14.6	1.7	13	10.5	15.7	0	15	7	11.2	26.5	5.2	8.2	26.5	6.3	25.4	11.5	28.7	14.1	24.9	19.5	30
1	J22	1	ATR	NA	Positive	3.12552653748947	16.4195450716091	5.47748946655645	133314.278011794	3748.71226810041	2.84751474304971	12.2898062342039	2.92957316700934	101027.969671441	3278.86118293823	1187	1010645	134728	1019.37	577.26	12.6	3.2	18.5	6.5	11.7	1.9	21.1	3.3	9.3	0	9.6	6.4	25.2	7.1	26.9	12	22.1	11.2	21.6	15.7	30.1
1	J22	2	ATR	NA	Positive	3.36571008094187	16.4584253127299	4.6108816673434	130263.493745401	3803.62810010224	2.81824871228845	11.0331125827815	2.48623594444671	87379.4069168506	3121.00966829862	1359	1002586.1	130157.3	1051.7	561.69	11	2.1	16.3	7.6	12.9	1.9	19.1	5.1	7.4	0	6.2	6.8	23.5	7.4	28.3	12.2	21.4	12.1	19.1	15.6	24.7
1	J22	3	ATR	NA	Positive	3.13101045296167	18.8627177700348	5.61119872792779	176570.777003484	3840.47948888623	2.42996515679443	10.9184668989547	2.89923860993279	93290.4174216028	2986.05119709958	1435	1093150.8	125848.48	1174.9	530.63	13.7	11.6	17.9	12.4	15.5	13.3	19.1	9.1	12.1	28.6	7.4	10.2	29	8.4	36.7	11.8	19	14.3	19.4	17.8	23.6
1	K03	1	OTNT	NA	Neutral	4.38834951456311	22.4145631067961	4.97916340197438	188002.318446602	4255.23676897898	2.61747572815534	11.9757281553398	2.8923403061945	107202.683495146	3048.25800259831	1030	1346951	134593	1313.92	561.59	17.7	1.4	14.9	6.7	20.9	0.6	14.8	3.5	9	0	9.5	7.7	22.2	7.6	32.9	18.7	21.9	15.7	20.3	21.7	25.8
1	K03	2	OTNT	NA	Neutral	3.67600302800908	18.4897804693414	5.12436664870933	155069.716881151	4001.63310322295	2.57532172596518	9.666161998486	2.57334829662697	72688.9583648751	3045.89605720012	1321	1287193.3	125539.5	1229.16	559.85	17.3	1.4	13.9	7.6	18.2	0.3	16.5	5.3	8.5	0	5.5	7.2	25.1	7.1	32	14.5	21	15.4	18.5	19.2	24
1	K03	3	OTNT	NA	Neutral	4.20504201680672	19.8235294117647	5.37328329428503	154708.962184874	4242.81033073549	2.59663865546219	9.96302521008403	2.73470825497968	78620.8168067227	3210.7814306869	1190	1251860.4	130295.65	1259.41	555.61	20.4	2.2	15	5.9	21.7	2.5	18.2	5	10.8	19.8	7.2	7.7	19.8	7.6	28.3	17.3	22.5	17.3	20.9	24.3	26
1	K04	1	OTNT	NA	Neutral	4.60432658757851	23.5896720167481	6.29792269591635	201311.558967202	4748.45832616772	2.79413817166783	12.5722260990928	3.03523394458287	112020.893230984	3353.88023267819	1433	1524763	137318.3	1520.43	573.96	22.1	1.3	17.9	5.3	23	0.1	17.4	2.8	10.2	0	10.5	10.5	17.9	8.1	29.4	19.1	22.3	18.7	21.8	24.6	28.3
1	K04	2	OTNT	NA	Neutral	4.41207349081365	22.5879265091864	5.76534710415299	185435.736220472	4530.13308823555	2.78215223097113	10.6469816272966	2.46574048631853	79134.3398950131	3068.61302748667	762	1344395.2	119603.4	1438.33	480	20.1	2.4	13.3	9.3	22.6	0.3	14.7	4.9	10.8	0	7.5	9.3	17.2	5.8	27.7	18.2	24	19.8	20.7	24.1	25.7
1	K04	3	OTNT	NA	Neutral	4.264023934181	23.2610321615557	5.61839086880791	205299.439042633	4374.72393826924	2.97905759162304	11.904263275991	3.0085125579604	98944.76065819	3306.28518291406	1337	1401614	132794.49	1386.56	550.13	20.8	1.2	14.7	7.4	23.7	0.1	16.2	4.3	12.5	24.2	6.7	10.3	24.2	7.5	29.2	18.5	25.6	21.1	23.3	26.3	28.9
1	K05	1	OTNT	NA	Neutral	4.53727714748784	20.9943273905997	4.63952551666188	159205.016207455	4304.61246575951	3.29659643435981	12.0510534846029	2.85464078327133	87424.244732577	3349.21995241206	1234	1328888	132010.3	1201.27	544.51	20.4	1.9	16.9	7.5	20.1	0	18.2	4.1	7.6	0	7.5	6.4	18.8	5.8	24.4	18.7	29.9	15.5	26.4	22.2	34.5
1	K05	2	OTNT	NA	Neutral	4.35877261998426	20.6892210857592	4.63093452339141	168450.084972463	4186.53587766109	3.71439811172305	13.1117230527144	2.57975754180471	92492.9126671912	3570.50861133059	1271	1356613.1	127034.2	1227.71	525.71	19.9	2.3	14.4	9.6	19.5	0.4	16	7.4	8.8	0	6.1	8.2	24.1	7	22.4	19	31.8	18.6	28.4	23	35.4
1	K05	3	OTNT	NA	Neutral	4.14356435643564	20.0388967468175	4.86959512512071	163479.57708628	4315.29250351735	3.12164073550212	13.3472418670438	3.1055663610395	112280.315417256	3545.49756821684	1414	1298528.1	128062.29	1269.52	536.62	19	1.8	14.1	11.6	20	0.4	15.6	8.1	10.5	21.9	7.4	9.1	21.9	7.8	25.4	17.5	28	18	24.1	24.6	31.8
1	K06	1	OTNT	NA	Neutral	4.51040863531226	25.2382420971473	5.68922467457678	227054.384734002	4508.75977398163	2.31919814957594	11.869699306091	3.12103645159062	111378.511179645	3010.58122413109	1297	1689830	142742.6	1689.46	627.68	21.3	2.5	13.4	11.6	23.4	0.4	16.2	7.4	10.7	0	8.8	10.8	21.4	7.9	35.3	19.4	19.2	19.1	19.3	26.6	25.2
1	K06	2	OTNT	NA	Neutral	4.1078811369509	20.6414728682171	4.902119440676	164865.921834625	4042.82985167515	2.44121447028424	10.0755813953488	2.43642307684368	83501.3126614987	2882.09763833183	1548	1295756.4	128102.2	1245.08	534.93	18.7	7.2	14.7	14.1	19.6	6.3	15.8	11.4	8.2	0	7.8	9	27.6	8	39.1	16.4	19.6	17.2	18	21.8	22
1	K06	3	OTNT	NA	Neutral	4.02139037433155	20.0504201680672	5.33628119982682	171284.892284186	4292.51265439339	1.72268907563025	7.26432391138273	2.07290559620678	64430.5431627196	2661.69742294409	1309	1383126.5	118955.21	1305.03	490.94	20.3	2.1	12.1	8.3	20.3	1.5	13.1	4.8	9.9	22.2	5.4	8.3	22.2	6.7	42.6	17	11.5	15.4	12.2	22	17
1	K07	1	OTNT	NA	Neutral	4.38539042821159	22.5373635600336	5.21990189933448	193075.336691856	4122.72115859396	3.46011754827876	13.2174643157011	2.45792439694774	102337.248530647	3317.20155720337	1191	1408641	133298	1288.19	558.38	20.5	2.4	16.6	11.4	19.2	0.9	16.6	10.1	8	0	7.4	7.8	25.4	6.9	26.8	18	28.9	15.4	25.9	21.4	33.9
1	K07	2	OTNT	NA	Neutral	4.73695420660277	25.0255591054313	5.76167926448434	222615.240681576	4602.26030980132	2.6751863684771	11.863684771033	3.04957916624464	101211.61341853	3047.53196361037	939	1538490.8	119345.3	1507.59	530.64	22.8	1.5	14.2	8	25.6	0.7	16.6	3.7	9.4	0	7.7	10.9	19.5	7.7	32.5	19.9	20.9	21.5	19	25.2	25.6
1	K07	3	OTNT	NA	Neutral	4.04656862745098	19.546568627451	4.95950555733817	155119.330065359	4103.35093574841	2.63153594771242	10.6609477124183	2.29487950900955	88566.3276143791	2955.24550593448	1224	1226179.2	131887.75	1098.28	545.49	18.1	1.7	12.4	6.3	18	0.2	14.3	3.4	10.6	22.9	6.2	7	22.9	6.7	34.3	16	21.2	16	19.8	22.1	23.5
1	K08	1	OTNT	NA	Neutral	4.36939983093829	23.5452240067625	5.59286049214836	210846.084530854	4422.30735768529	2.27810650887574	9.927303465765	2.41038726234967	83635.6365173288	2845.89458273591	1183	1464317	119273.8	1433.44	504.44	20.8	1.6	14.4	9	22.5	0.1	15.9	7.2	11.4	0	9.6	10.2	23.9	7.2	38.8	16.7	16.1	17.3	18	23.3	22.7
1	K08	2	OTNT	NA	Neutral	3.95882891125343	19.092406221409	4.52437752410615	151790.445562672	3958.51392587539	2.22689844464776	8.84720951509607	2.26200122627056	67674.8472095151	2947.39268308067	1093	1273503.4	121510	1290.41	509.35	19.2	1.6	14.6	6.8	18.1	0.7	16.3	5	8.6	0	8	7.8	28.4	8.3	38.4	17.4	16.5	17.7	17.6	23.1	23.5
1	K08	3	OTNT	NA	Neutral	3.74663677130045	20.7406576980568	5.20401528966385	186811.58445441	4336.76608909181	1.83707025411061	8.28101644245142	2.28315089853029	73378.7301943199	2742.61244629486	1338	1384573.4	114196.11	1341.66	496.55	20.4	3.4	12.3	8.7	22.2	2.7	13.8	7.8	13.3	23.6	7	10.8	23.6	8.1	42.5	15.5	13	17.9	14.2	23.6	19.2
1	K09	1	RAD21	NM_006265	sample	4.33609958506224	25.4076763485477	6.38381017491185	230844.112033195	4763.79208305493	4.08298755186722	15.1265560165975	2.81289323904882	111917.917012448	3767.54206827363	964	1520001	143707.8	1595.47	626.76	22.9	1.9	20.3	8.9	25.1	0.3	22.9	5.4	14.7	0	8.8	11.8	22.2	7.1	21.6	20	38.8	21	34.6	27.9	44.9
1	K09	2	RAD21	NM_006265	sample	4.56497797356828	24.9229074889868	6.54035639405178	216119.492290749	4782.12481120421	3.20264317180617	14.9350220264317	3.05202165925839	137921.177312775	3557.8802357369	908	1517391.1	151173.7	1524.93	639.85	21.9	2.1	18.6	14.8	26.1	0.2	22.6	13.8	14.4	0	10.1	12.1	20.6	11.5	29	20.2	26.4	23.1	26	29.6	31.5
1	K09	3	RAD21	NM_006265	sample	4.66414686825054	27.0172786177106	7.12325432509758	240673.762419006	5014.79629185455	3.70950323974082	15.1814254859611	2.85838139496353	121801.107991361	3644.28309489556	926	1439559.3	159172.04	1630.69	688.48	25.6	2.7	21.2	5.8	28.5	1.9	25.3	5	18	20.6	7.3	13.4	20.6	9.7	25.1	20.4	31	26	29.4	35.7	35.7
1	K10	1	CUX1	NM_181500	sample	4.78162162162162	25.0843243243243	6.13015761626641	217444.770810811	4466.99621286582	3.07351351351351	12.3167567567568	2.69825368376946	97316.4302702703	3140.18683822272	925	1532395	119664.8	1482.54	496.33	21.6	1.2	14.7	7.7	25.3	0.6	16.9	4.9	8.4	0	8.6	9.2	21.5	6.3	27	20.2	23.6	18.2	21.6	25.1	28.2
1	K10	2	CUX1	NM_181500	sample	4.76515151515152	24.2527548209366	5.1668917741927	202095.904958678	4576.85735870344	2.79683195592286	12.8684573002755	2.65784688965666	117300.215564738	3301.95361717522	1452	1442263.5	136681.9	1357.5	585.57	21.9	1	15.9	9	25.1	0.8	18.4	5.6	9.4	0	7.6	9.9	21.2	9.7	30.7	19	21.7	22.1	21.1	26.4	26.2
1	K10	3	CUX1	NM_181500	sample	4.96350364963504	25.2489862124899	5.13212524738077	223983.475263585	4423.44961576572	3.88888888888889	15.3803730738037	2.79026140342223	129525.806974858	3798.23036534509	1233	1598945.9	145868.3	1433.71	608.7	24.6	1.3	18.7	4.5	26.6	0	21.5	2.9	10.8	21	7.6	10.2	21	8.6	20.3	21.5	35.4	21.2	28.4	27.1	35.4
1	K11	1	POLE	NM_006231	sample	9.63684609552691	47.6656557998484	6.55511536730779	407796.926459439	5291.57263760156	5.22820318423048	22.3366186504928	2.86302243090675	199827.06595906	3760.58617193986	1319	2105202	133275.3	1930.96	564.35	32.4	1.3	19.4	9.2	33.4	0.3	19.2	7.1	10.2	0	8.4	12.9	15.7	9.5	27.4	32.3	36.1	32.5	34	38.6	41.8
1	K11	2	POLE	NM_006231	sample	9.02426229508197	41.1895081967213	5.25759395423971	333395.720655738	4796.67896082808	4.93377049180328	19.7403278688525	2.90600447805852	172468.433442623	3803.75433815818	1525	1826122.5	134895.9	1598.41	539.33	27	2.2	16.7	11.3	27.8	0.5	16.8	9.5	8.6	0	6.8	10.7	17.9	9.5	23.6	28.7	34.4	29.5	29.5	33.8	37.4
1	K11	3	POLE	NM_006231	sample	8.60015588464536	41.6453624318005	5.8749945072314	350498.668745129	5133.05431744555	4.19641465315666	18.0187061574435	2.60856222171138	160748.865159782	3450.56600395991	1283	1883548.9	138552.98	1743.22	572.83	30.2	1.3	16.7	8.2	35.2	0.2	18.1	5.5	10.4	15.4	7	12.1	15.4	9.5	29.5	30.2	25.3	31.5	21.9	38	27.6
1	K12	1	NCOA6	NM_014071	sample	4.23133116883117	24.5576298701299	7.21663341056037	228517.622564935	4809.8826872379	2.08198051948052	8.85146103896104	2.18145259782204	71280.8344155844	2644.67840821555	1232	1490748	115088.6	1653.9	496.28	21.8	1.5	12.7	6.3	23.6	0.1	13.6	3.6	11.6	0	8.8	11.9	19.6	6.2	40.2	16.9	16.4	17.6	16.7	24.6	21.6
1	K12	2	NCOA6	NM_014071	sample	4.40191387559809	22.7799043062201	5.25843035493868	201022.476418319	4506.5142131936	2.4107997265892	9.48393711551606	2.36366492081069	77576.9159261791	2980.67545944785	1463	1383224.5	123595.1	1442.57	523.58	22	9.6	13.3	9.6	25.4	10.6	14.9	5.9	10.6	0	5.6	11.6	24.8	7.4	35.9	19.4	19	20.9	17.6	26	23.2
1	K12	3	NCOA6	NM_014071	sample	4.77403846153846	23.5048076923077	5.52502716304475	203032.445054945	4450.11557899083	3.15796703296703	11.5782967032967	2.39921970006727	90242.8303571429	3191.22550683577	1456	1574310.6	126549.36	1431.05	514.57	24.2	1.3	14.1	6.4	25.1	0.1	14.2	3.3	11.1	22	4.7	10.1	22	6.2	26.9	19.6	27.4	20.2	21.8	26.7	27.1
1	K13	1	APC	NM_000038	sample	3.68968779564806	20.9110690633869	5.38082780530123	192082.577105014	4079.37853233868	2.40491958372753	11.1371807000946	2.38845345286631	97829.0719016083	2729.99970109138	1057	1257418	114226.7	1376.8	481.26	17.2	4.2	13.3	16	18.5	1.5	14.2	12.5	10.3	0	6.7	9.6	27.3	6	37.9	14.8	19	13.2	16.8	19.5	22.5
1	K13	2	APC	NM_000038	sample	3.08253968253968	17.0751322751323	4.37289479961023	145772.858201058	3725.17013586954	2.80634920634921	10.7227513227513	2.20528338682667	81571.926984127	2956.31870614498	945	1088947	124950.3	1124.23	531.4	14	3.2	14.2	12	15	0.5	15.2	3.7	8.9	0	5.3	7.7	29.8	7	34	11.9	21.4	13.1	18.8	16.6	24
1	K13	3	APC	NM_000038	sample	3.33363719234275	17.4056517775752	5.30788872972466	148444.867821331	4036.51918073815	3.56426618049225	12.1613491340018	2.5757663697375	83907.4165907019	3354.42215038027	1097	1198846.9	104034.38	1290.69	439.58	16.9	1.5	10.8	9.3	18.4	0.1	13.4	6.5	12.2	27	5	8.8	27	5.2	22.2	12.1	33.9	15.4	28.3	21.4	34.4
1	K14	1	CREBBP	NM_004380	sample	4.15392061955469	22.864472410455	6.13797681866567	198272.454017425	4369.1576020108	2.25072604065828	9.41723136495644	2.37223203815545	76916.2255566312	2887.8997609425	1033	1246292	119320	1268.43	496.07	17.2	7.8	13.2	7.1	17	10.1	13.7	4	10.6	0	8.4	10.6	20.5	6.6	35.2	17.4	16	16.7	15.8	21.2	22
1	K14	2	CREBBP	NM_004380	sample	4.52953367875648	23.9305699481865	5.5223254746412	207481.158549223	4311.17766883429	2.739896373057	10.739896373057	2.33790118783545	85055.4901554404	3094.35606826985	965	1467800.8	131428.3	1308.31	551.85	21.2	1.6	16.4	6.1	19.9	0.4	16.2	4.9	8.9	0	7.9	9.5	22.7	7.7	31.2	18.4	22.9	19.6	20.2	23.8	25
1	K14	3	CREBBP	NM_004380	sample	4.70693277310924	24.6029411764706	6.02151951807056	212709.745798319	4549.98549531576	3.61344537815126	14.6365546218487	2.88118725431118	124696.151260504	3603.70323741095	952	1520572.6	141736.55	1491.49	617.41	25.8	1.3	19.3	7.1	25.9	0	23.2	5.9	12.5	20.6	7.6	9.6	20.6	9	24.6	20.2	31.1	22.2	26.8	28.6	32.9
1	K15	1	MGA	NM_001080541	sample	3.89348710990502	20.6906377204885	5.59640584001775	175465.851424695	4247.66398790682	3.49525101763908	13.8283582089552	3.22259337121288	106603.555630936	3390.76868530118	1474	1293264	116198.3	1258.44	480.47	18.2	3.1	12.2	14.2	17	0.5	13.8	13.6	9.4	0	7.4	8.1	21.6	5.9	23.7	15.1	32.4	15.1	28.4	20.3	36.9
1	K15	2	MGA	NM_001080541	sample	4.17651573292402	20.2271680736761	4.59395070532569	164051.036838066	3800.33378529789	2.76515732924022	10.8449731389102	2.45559551307982	86854.2808902533	3180.81257054109	1303	1226937.6	124613.3	1207.28	534.02	17.6	2	14.4	8.4	17	0.2	16.6	4.8	6.7	0	5.3	6.8	26.5	6.8	30.3	18.6	23.4	18.2	21.1	20.7	27.2
1	K15	3	MGA	NM_001080541	sample	4.14677538917717	20.9080800593032	4.88425335758038	172540.720533729	4043.10071678462	2.94069681245367	10.2238695329874	2.29219996526738	71695.5648628614	3008.41448373564	1349	1174087	106544.38	1138.85	445.25	17.3	12	10.2	21.6	18.7	14.1	12	20.2	11	26.6	5	8.6	26.7	6.2	30.8	18.2	26.4	17.7	22.5	23.9	27.2
1	K16	1	CHEK1	NM_001274	sample	5.62874251497006	46.0798403193613	14.0500466438451	524689.439121756	6130.33266094258	2.94011976047904	23.5409181636727	9.2835616308154	265915.042914172	3827.91881574889	1002	2924219	160122.5	2878.33	707.94	34.1	2.3	23.6	8.7	39.9	0.4	26.6	7.3	19.8	0	15.2	25.4	19.9	13.8	34.5	23.2	22.6	31.4	26.8	41.4	33.7
1	K16	2	CHEK1	NM_001274	sample	5.27313167259786	47.153024911032	17.5680467785207	562982.346085409	6512.50407536746	3.3229537366548	30.0097864768683	13.1625872277749	356629.577402135	4528.566351953	1124	3432996.8	196536.6	3251.53	838.04	35.1	2.6	27	13.7	38.7	2.1	31.1	11	20.7	0	15.4	27	17.3	18.4	26.9	22.4	26.7	32.7	31	40.4	37.6
1	K16	3	CHEK1	NM_001274	sample	5.5390625	48.0390625	18.0788772403924	550519.020507813	6442.55770180325	3.427734375	28.046875	11.8831920684179	326415.17578125	4401.55877528052	1024	3010602.4	170357.03	2960.21	703.77	33.4	1.4	21.8	6.4	39.7	0.1	25.1	4.3	26.5	15.1	14	24.8	15.1	16.8	24.6	22.3	27.8	34.4	30.4	44.2	36.6
1	K17	1	OTNT	NA	Neutral	4.0713141025641	19.9671474358974	5.48220072624368	162010.528846154	4341.13372046394	2.48798076923077	9.35897435897436	2.25584270717489	71274.5120192308	2881.40556237356	1248	1239267	124877.9	1324.03	539	17	1.9	13.1	10.5	18.6	0.5	15.2	7.9	10.1	0	7	7.8	20.3	5.4	31.7	17.8	21.6	14.6	17.7	22	25.2
1	K17	2	OTNT	NA	Neutral	3.41517857142857	15.1019345238095	3.70983098566112	112962.855654762	3411.15900863334	5.34821428571429	18.8950892857143	2.8881154103181	124902.665178571	3870.46031821707	1344	1107480.8	121525.1	979.17	488.89	15.3	2.4	14.1	12.8	12.5	1.6	14	12.7	5.1	0	4.6	5.1	28.8	5.1	14.3	12.6	50	11.8	44.9	14.1	51
1	K17	3	OTNT	NA	Neutral	4.55465587044534	23.3692307692308	5.29290271030639	201418.296356275	4382.72748544567	3.29716599190283	11.765991902834	2.55187242423557	82891.4113360324	3279.55803985224	1235	1425947.3	113570.46	1397.27	474.79	19.8	1.2	11.7	5.8	21.9	0	15.1	3.7	12.4	19.7	5.3	8.7	19.7	4.9	23.2	19.4	30.7	19.3	26.6	24.9	31.5
1	K18	1	OTNT	NA	Neutral	4.19157720891825	21.3220478943022	5.40673452402688	182883.120561519	4097.65920967869	2.21965317919075	10.8389760528489	2.27165489136605	98030.8670520231	2680.7727973797	1211	1284243	119244.5	1338.55	511.38	18	2.1	12.9	9.3	18.8	0.3	14.3	8.5	9.1	0	8.3	8.3	23.1	6.6	39	16.9	17.8	15.6	16.8	19.5	21
1	K18	2	OTNT	NA	Neutral	4.72324723247232	23.0535055350554	4.98632372675358	188699.418819188	4074.94753919236	2.46955719557196	9.49538745387454	2.34712274446139	75257.4077490775	2757.86262715235	1084	1316220.8	126996.3	1269.25	542.19	19.3	6.8	15.5	8.5	19.1	7.1	17	8.3	7.5	0	5.2	7	21.6	6.7	36.4	18.7	19	19.6	17.1	22	21
1	K18	3	OTNT	NA	Neutral	3.93392425463336	19.8436744560838	5.13287417505512	165215.460112812	3758.37273297637	2.36019339242546	8.88154713940371	1.99643095727728	66185.3787268332	2433.59691392965	1241	1133040.2	95982.57	1163.99	404.28	17.4	15.6	10.5	19.5	19.2	13.3	12.7	17	9.8	29.4	4.9	7.3	29.4	4.8	39.7	16.8	21.1	16.9	16.7	21.8	20.1
1	K19	1	OTNT	NA	Neutral	4.20782608695652	21.7547826086957	5.99590809350112	182811.935652174	4577.67854937946	2.56347826086957	10.2078260869565	2.40799366357216	78574.5330434783	2935.9801002404	1150	1276785	111952.9	1355.55	475.18	17.2	2.6	12	8.3	21	0.3	14	7.2	10.5	0	8	8.3	18.4	6.3	31.3	16.6	19.7	16.3	18.9	22.7	26.1
1	K19	2	OTNT	NA	Neutral	3.67692307692308	17.2484615384615	4.92729907921389	135980.807692308	4000.82682933323	2.09769230769231	7.85769230769231	2.1911182916203	55452.9915384615	2608.44998910998	1300	1156409	102074.4	1156.15	431.62	14.8	2	10.3	15	16.2	0.9	12.2	15	7.8	0	5.5	7.1	23	4.8	35.5	14.6	15.7	13.8	15.3	18.8	19.1
1	K19	3	OTNT	NA	Neutral	4.29077353215284	22.1369990680336	6.43031311499619	188179.606710158	4298.37415331627	3.31314072693383	13.4054054054054	2.83944530465943	106266.805219012	3261.25773490038	1073	1360735.9	134816.89	1297.79	565.79	17.8	1.9	16.7	5.8	21.3	0.1	19.3	2.9	11.5	20.3	7.2	7.8	20.3	7.6	28	16.9	25.3	16.8	23.4	22.8	28.4
1	K20	1	OTNT	NA	Neutral	3.9232781168265	21.5571054925894	5.98165723572155	192569.595466434	4265.62111453191	2.55536181342633	10.6992153443766	2.36653553254302	84700.5850043592	3005.266743414	1147	1277611	118803	1397.21	531.35	17.5	2.4	16.5	7.3	20.7	0.5	20	2.4	10.1	0	9.1	8.9	22.5	6.9	31.2	16	20.2	15.7	19.3	21.2	25.4
1	K20	2	OTNT	NA	Neutral	4.68018018018018	21.463963963964	5.17414907067127	162623.089189189	4229.96952205736	2.8018018018018	11.4063063063063	2.54689608694274	93038.5693693694	3256.68298327849	1110	1294468.2	131299.4	1234.3	565.27	20.7	2	16.3	7.1	22	0.5	18.5	5	7.9	0	7.7	6.6	20.6	8.8	27.8	19.5	23	17.5	19.8	22.2	26.2
1	K20	3	OTNT	NA	Neutral	4.12094155844156	20.4951298701299	5.50351584341254	169528.022727273	4260.73997108857	2.55762987012987	10.2475649350649	2.59287701283435	83215.0519480519	3162.43015546203	1232	1231879.3	128359.43	1277.42	577.91	19.2	1.6	16.3	4.4	21.3	0.5	20.5	1	11.7	22	7.7	8.8	22	8.9	31.7	17.4	19.7	19	20.3	24.4	25
1	K21	1	OTNT	NA	Neutral	3.92067988668555	19.6409348441926	5.18037806209312	161839.145892351	4178.69771892687	2.16076487252125	9.1671388101983	2.34996377701101	75595.361898017	2702.34045792032	1412	1122826	105666.1	1255.29	467.51	15.8	2.3	10.6	15.7	16.8	0.5	12.6	13.2	7.6	0	7.9	8.4	22.7	5.9	36.1	15.4	14.7	14.3	14.5	20.4	19.8
1	K21	2	OTNT	NA	Neutral	3.43793369313801	17.757131842714	5.20569602964925	153950.249036237	3682.04317015212	2.85427910562837	10.5566692367001	2.50689218522586	77211.5458750964	2848.06861357456	1297	1076608.8	105496.6	1122.1	449.26	13.3	16.4	11.9	24.7	14	13.6	12.7	20.1	9.4	0	4.8	8.2	32.2	5.6	33.5	14.6	24.8	13.6	22.1	17.5	26.2
1	K21	3	OTNT	NA	Neutral	3.68837675350701	19.564128256513	5.87958981052867	167190.54008016	4205.24186181371	3.40581162324649	13.3557114228457	2.74821520226786	109439.69238477	3501.39434144806	998	1314387.9	142971.03	1318	600.25	20.1	1.2	17.1	6.7	22.3	0.3	20.5	4.1	12.6	24.6	7.3	9.1	24.6	8.7	23.2	14	27.1	16.3	23.8	23.2	29
1	K22	1	OTNT	NA	Neutral	4.03520536462699	21.0821458507963	5.49385607494622	177364.468566639	4192.14347567482	2.44928751047779	10.1567476948868	2.42406821250716	82140.8591785415	2891.77576234523	1193	1235876	112975.5	1316	509.66	18.3	1.2	14.5	11.1	18.5	0.5	15.7	9.3	9.1	0	8.5	8.2	22.7	6	33.9	16	20.2	16	17.6	20.6	23.1
1	K22	2	OTNT	NA	Neutral	4.31493212669683	21.5538461538462	5.61862288668967	179819.456108597	4216.92213493251	2.47963800904977	10.6027149321267	2.6697796926554	89661.4606334842	2947.89250480427	1105	1276785.2	124848.7	1262.97	514.14	18.1	2	15.2	8.6	19.4	0.9	17.6	5.7	9.1	0	5.7	7.5	21.9	6.5	33	18.7	19.1	17.7	18	21.7	22.4
1	K22	3	OTNT	NA	Neutral	4.02492668621701	19.1326979472141	4.56767235792371	155035.2228739	4076.72382375125	2.32771260997067	10.0271260997067	2.64693840449732	85025.9970674487	3010.58713063253	1364	1221164.2	121163.65	1234.45	532.27	18.5	1.6	15.1	6.6	20.2	0.3	17.2	4	9.8	23.2	6.8	8.2	23.2	6.9	33	17.1	20.4	16.3	18.9	21.7	23.4
1	L03	1	RF	NA	Neutral	4.36141304347826	21.383152173913	4.79972920466925	174550.357789855	4390.10367569983	2.48641304347826	11.6376811594203	3.13671301918827	101743.150362319	3163.38614209909	1104	1337928	129258.2	1330.77	586.3	18.8	4	14.5	10.3	21	2.8	16.8	7.3	10	0	9.6	9.3	21.4	8.1	31.1	17.8	19.8	16.7	19.7	23.3	27.2
1	L03	2	RF	NA	Neutral	4.2289156626506	19.5946643717728	4.4327098025739	152244.660068847	4084.86214193818	2.19018932874355	9.11101549053356	2.37735259981614	74197.930292599	2661.51239485015	1162	1240697.6	122176.4	1213.45	519.43	20.3	1.9	11.7	9.1	21.3	0.8	14.4	5.5	7.8	0	6	7.1	22.1	5.9	37.5	19.7	15.7	18.4	14.4	22	18.5
1	L03	3	RF	NA	Neutral	3.9047619047619	17.4674714956405	4.04632201091481	129248.522468142	3848.88222324792	2.32193158953722	9.83769282360832	2.18261878969311	82462.0496311201	2737.40110514561	1491	1119739.1	110557.94	1056.26	466.26	17.2	5.3	12.6	16.1	18.3	4.6	13.1	13.9	8	26.1	5.7	5.6	26.1	6.6	38.1	15.4	16	14.8	16	20.7	19.2
1	L04	1	RF	NA	Neutral	4.06472491909385	20.5954692556634	4.62157694757609	173572.593042071	4231.67504394796	2.90695792880259	12.3988673139159	2.85411614588813	101396.156957929	3243.97476470239	1236	1319342	122664	1356.08	531.53	18.4	1.9	15.9	7.1	20.6	0.2	20.5	3.9	8.3	0	9.1	8.1	23.6	6.2	27.8	16.9	23.6	13.8	21.4	19.3	29.2
1	L04	2	RF	NA	Neutral	3.87702573879886	17.2221163012393	4.47213295020084	126468.441372736	3843.14245212622	2.93803622497617	10.6415633937083	2.37894853627108	79810.6167778837	3191.39847511331	1049	1220192.1	123558.5	1166.96	520.86	18.4	1.4	14.1	5.2	19.1	0.2	16.3	4.1	8	0	6.1	6.8	25.3	6.5	26.4	17.1	24	15.4	21.5	18.7	26.8
1	L04	3	RF	NA	Neutral	4.46315120711563	22.1022871664549	5.05575991915759	186849.863405337	4385.55932425969	3.34434561626429	13.2414231257942	2.63442011356406	109297.198221093	3429.37241006639	1574	1361941.5	137927.15	1388.46	582.91	21.3	2.4	15.4	11.5	24.5	3	18.3	12.1	10.7	21.6	5.7	8.9	21.6	7.4	25.7	20.8	28.3	18.4	24	25.5	29.2
1	L05	1	RF	NA	Neutral	4.11951043916487	20.7113030957523	5.35845436501807	171639.108711303	4360.01679759299	2.16918646508279	8.83153347732181	2.29084166663752	70167.7732181426	2643.01434522567	1389	1275740	113011.4	1292	512.36	18.3	2.8	13.6	18.4	19.7	1.1	14.9	18.4	8.7	0	8	9.6	21.8	6.6	39.3	16.1	15	16.8	15.6	22.2	20.6
1	L05	2	RF	NA	Neutral	3.93972602739726	19.3294520547945	4.5485975744449	160251.339041096	4145.93800005791	2.61712328767123	10.3753424657534	2.41388619699186	82748.0883561644	2982.42868998644	1460	1287795.3	125338.6	1286.37	536.28	19.2	8	14.4	14.3	21	8	16.4	11.4	8.3	0	5.3	8.2	24.9	6.2	34	16.6	21.2	16.6	18.8	20.7	24.5
1	L05	3	RF	NA	Neutral	4.18339920948617	21.2324110671937	5.20679307438059	177725.557312253	4258.56651936684	2.11225296442688	9.8197628458498	2.25484812064918	84401.6671936759	2499.24041926533	1265	1272588.9	111481.62	1250.34	463.81	19.7	4.7	11.2	16.7	20.9	4.9	13	13.5	11.5	22.1	6.9	8.7	22.1	6.8	44.6	17.9	15.7	17.2	16.4	23.6	19.5
1	L06	1	RF	NA	Neutral	4.03393501805054	21.6714801444043	5.66055988684382	190033.068592058	4282.76905895609	2.25270758122744	9.58916967509025	2.51758071976185	79734.1566787004	2772.29197509051	1385	1338672	123676	1386.42	522.14	19.1	1.8	13.3	9.6	19.9	0.4	14.1	7.6	8.9	0	7.9	9.2	24.4	6	36.7	17.3	17.5	16.5	16.5	20.9	22.1
1	L06	2	RF	NA	Neutral	3.76379176379176	20.1375291375291	5.4511930764208	172643.118881119	4321.00655130884	2.58352758352758	11.0924630924631	3.18096279293976	93179.0054390054	3128.70267329424	1287	1364649.7	118108.9	1346.08	501.91	20.3	1.5	14.8	7.5	22.1	0.2	16.5	6.6	10.3	0	7.8	8.9	22.8	7.9	32.4	16.4	21.6	18.2	19.5	22.2	24.9
1	L06	3	RF	NA	Neutral	4.41724403387221	22.991531947652	5.60414280183711	199707.634334103	4479.36104842209	2.49114703618168	11.0115473441109	2.92712084116095	95135.1239414935	3197.7321140393	1299	1411218.8	124045.31	1350.62	497.4	19.8	1.4	13.9	7.1	21.2	0.5	15.3	6.2	11.2	19.1	7.8	9.5	19.1	7.9	30.9	18.4	20.5	18.9	20.3	24.5	25.9
1	L07	1	RF	NA	Neutral	3.74244966442953	19.4001677852349	5.31113508811007	160141.076342282	4172.34404996794	2.16862416107383	8.80536912751678	2.42732644165423	66329.8473154362	2841.02058948136	1192	1218421	113204.3	1244.75	502.74	17.7	1.2	12.5	11.4	19	0.4	16	8.4	9.9	0	9	7.9	24.5	6.5	36.2	15.4	15.9	14.3	17.2	20.7	23.1
1	L07	2	RF	NA	Neutral	3.87093862815884	18.235559566787	4.15710372293408	142900.026173285	3730.43274067625	1.93050541516245	9.014440433213	2.22154641937212	76664.2951263538	2444.90373199712	1108	1216764.4	117698.5	1053.97	505.55	16.2	2.8	11.9	9.6	16.5	1	13.9	6.9	6.9	0	6.6	6.5	26.9	5.9	43.1	15.7	14.4	14.9	14.1	18.7	17.4
1	L07	3	RF	NA	Neutral	4.26024279210926	20.8831562974203	5.0733287160819	165888.859635812	4301.41712335422	1.68740515933232	7.78907435508346	2.35253911553738	64329.9810318665	2426.23425594332	1318	1211753	101951.8	1244.55	426.81	17.5	1.7	10	10.2	18.7	0.7	11.1	9.2	12.4	19.3	6	8	19.3	5.8	44.6	17.1	11.9	17.8	13.4	23.6	16.8
1	L08	1	RF	NA	Neutral	3.77752117013087	20.6189376443418	5.80611052671006	182192.447267129	4283.8365219767	1.76905311778291	7.79830638953041	2.31427329448219	64042.7128560431	2603.38437322984	1299	1259780	107722.8	1419.52	479.73	19	1.5	10.6	9	20.6	0.4	13.5	7.5	10.2	0	8.2	10.2	25.9	6.5	42.3	16.4	13	15.9	14.5	21.3	19.4
1	L08	2	RF	NA	Neutral	4.02928870292887	20.1430962343096	4.40524093086724	169505.210041841	3941.7425709023	2.11548117154812	8.35397489539749	2.66619600538637	64421.3146443515	2866.6725261886	1195	1307459	121501.4	1212.81	530.65	19.2	2	13.7	9.5	17.7	0.8	15	8.5	8	0	6.9	6.9	26.4	6.8	35.1	18.7	17.7	16.2	16.3	19.9	20
1	L08	3	RF	NA	Neutral	4.60325534079349	23.4547304170905	5.5348170295436	196478.79145473	4461.80577346172	2.5147507629705	9.90742624618515	2.4924810786303	83046.6815869786	3010.14602051348	983	1436474.8	124482.26	1412.02	492.87	23	1.4	12.8	5	23.3	0	13.5	2.6	11.2	20.4	5.5	8.7	20.4	5.9	32.5	19.3	18.8	20.9	18.2	27.8	22.9
1	L09	1	PIGN	NM_012327	sample	4.95388349514563	24.7459546925566	5.30882257271875	209664.067152104	4591.86584299361	2.71844660194175	11.9902912621359	2.52190838523288	103454.008090615	3088.95768127887	1236	1512752	134191.2	1468.1	600.33	23.1	2.2	17.2	10.7	25.6	0.1	19.1	7.9	9.1	0	8.4	9.9	19	8.9	34.1	21.3	21	19.8	18.9	26.5	25.1
1	L09	2	PIGN	NM_012327	sample	4.11507293354943	21.3905996758509	5.63716192836544	178813.803079417	4213.62471785093	2.21393841166937	10.6207455429498	2.5497849824551	94071.0332252836	2755.58293091048	1234	1351594.5	127439.6	1272.77	513.53	19.9	2	14.8	9	20.9	1.3	15.6	5.4	10.2	0	7.5	9	24.7	7.5	39.5	16.9	17.9	19.2	17.2	22.4	21.4
1	L09	3	PIGN	NM_012327	sample	4.67078724788549	22.2270657124268	4.93921452071399	181210.278464541	4316.16609488209	3.68900455432661	13.5894599869876	2.66207440761931	104279.228366949	3414.41638477626	1537	1341433.4	131215.25	1322.65	546.09	20.9	1.8	14.4	11.1	22.7	0	14.4	9.2	11.3	22	4.7	8.3	22	6.6	23.4	19.6	32.7	18.8	28.8	25.6	34.4
1	L10	1	ERCC5	NM_000123	sample	4.10152838427948	21.542576419214	5.49538610769681	183641.291484716	4281.94585999037	2.43995633187773	10.7980349344978	2.713825984578	89612.4759825327	2991.9686091976	916	1384351	113501.7	1316.06	466.4	19.1	2	13	9.1	20.7	0.7	15.6	8.1	10.6	0	9.4	8.4	21.8	7.2	32.2	18.4	19.9	15.8	19.7	21.5	26
1	L10	2	ERCC5	NM_000123	sample	4.19108280254777	20.468949044586	5.52176152429255	161349.16321656	4018.49258523495	3.15684713375796	12.484872611465	2.88387975890385	101670.069267516	3169.42871892542	1256	1307173.9	128392.4	1201.44	528.81	18.1	2.8	17.8	7.6	18.1	0.2	19.7	4.1	8.5	0	6	7.2	24.8	6.7	28.3	18.8	27.3	18.1	23.6	21.7	27.8
1	L10	3	ERCC5	NM_000123	sample	4.63606010016694	20.9741235392321	4.1425343288161	162260.643572621	4084.20965499094	2.53171953255426	9.42821368948247	2.26242227217312	71434.2595993322	2849.16376268165	1198	1225473.5	112897.84	1232.68	485.79	18.4	1.8	12.2	11.1	20.7	0.3	15.3	10.2	9.5	22.4	5.6	7	22.4	5.4	32.5	21.5	20.4	19.3	18.1	24.5	21.7
1	L11	1	PHF6	NM_032335	sample	4.34823284823285	22.014553014553	5.21055049284612	176961.862785863	4241.49216583111	3.7972972972973	12.487525987526	2.82151294925376	81706.6434511434	3316.52078212747	962	1320573	115963.3	1267.34	491.28	19.6	2	12.5	6.4	20.7	0.4	14.4	2.7	12	0	6.4	8.3	24.9	4.7	21.7	18.5	36.1	19	28.5	23.9	37.9
1	L11	2	PHF6	NM_032335	sample	4.78805120910384	23.4992887624467	5.48340189389048	195673.079658606	4571.5549529446	2.49146514935989	10.2098150782361	2.38807413608814	83146.0547652916	2921.21305849018	1406	1409757.5	124802.9	1355.15	514.13	20.1	2.2	13.4	7	21.8	1.8	14.7	4.3	10.5	0	6.6	9.9	20.4	6.3	34.6	19.6	18.6	20.8	18	24.5	22.7
1	L11	3	PHF6	NM_032335	sample	4.13424866514111	22.9488939740656	5.97252337790456	194750.513348589	4425.87198314655	2.33562166285278	10.7932875667429	2.26395192397255	93729.3089244851	2674.36718346162	1311	1314550.5	119282.16	1282.65	506.44	18.2	1.7	12.8	12.7	21.1	0.2	13.6	9.4	14.8	20.3	6.1	8.3	20.3	6.9	38.3	16.1	16.1	18.6	16.2	25.1	18.9
1	L12	1	BLM	NM_000057	sample	4.27482876712329	21.3690068493151	5.1020833338072	171927.046232877	4227.92219642377	2.62328767123288	11.8878424657534	2.38371721866012	104200.403253425	2860.00079143869	1168	1278525	124151.5	1299.64	529.21	19.7	1.8	15.8	6.6	21.4	0.8	17.7	4.3	9.2	0	8.1	9.8	25.3	6.6	37.4	18.8	18.8	18.2	18.6	24.4	26.4
1	L12	2	BLM	NM_000057	sample	4.564332247557	23.1596091205212	4.95053864804532	196119.516286645	4544.45274855542	2.51302931596091	10.1245928338762	2.36849583221761	79019.7052117264	3065.69298194768	1228	1494627.7	123343.8	1331.86	511.02	21	1.7	14.2	8.6	21.8	0.3	15.1	8.2	9.4	0	7.2	9.5	19.6	7.8	31.7	19.4	20	19.2	18.7	24.3	23.1
1	L12	3	BLM	NM_000057	sample	4.23841961852861	22.908719346049	5.72535760911855	201153.766348774	4556.9453275052	2.141689373297	9.07629427792916	2.69003423800374	71808.8848773842	2806.56882142163	1468	1359880.1	105038.12	1392.09	442.89	20	1.7	10.6	9.2	22.1	0.1	13.1	6.5	14.5	19	6.1	10.1	19	6.3	35.1	18.5	16.8	19.4	16.8	25.8	20.6
1	L13	1	ARID1A	NM_006015	sample	3.770921386306	19.6897717666948	5.50399784592259	161930.255283178	4131.43656627367	2.31022823330516	10.0059171597633	2.61989698871163	84493.3727810651	2840.36014152385	1183	1169899	123403.5	1172.4	542.11	16.1	1.8	13	9.6	16	0.2	15.1	7.8	9.4	0	7.7	7.4	22.2	7.1	36.9	15.8	17.8	14.9	16.7	19.4	22.9
1	L13	2	ARID1A	NM_006015	sample	3.97590361445783	19.5227062094532	4.70572701833378	160777.969416126	4066.60206974281	2.93697868396664	10.6737720111214	2.57558534721155	76225.0176088971	3080.04500911443	1079	1248427.7	115646.6	1208.38	471.04	16.4	1.9	12	8.7	16.8	0.2	14.6	6.6	9.5	0	6.9	8.8	24.2	5.7	27.1	16.7	23.6	15.7	23	19.1	27.2
1	L13	3	ARID1A	NM_006015	sample	3.65522501906941	16.3966437833715	4.02850688193185	125696.375286041	3843.54559582334	3.2929061784897	11.4782608695652	2.48602225376205	83688.2570556827	3162.31650573805	1311	1136875.6	112806.35	1080.14	460.93	15.4	0.8	11.7	7.8	15.9	0	12.5	5	9	25.6	4.8	6.3	25.6	5.3	24.6	15.2	27.1	12.7	23	19	28
1	L14	1	EZH1	NM_001991	sample	3.90758293838863	20.6516587677725	5.43312532603086	174725.898894155	4222.7582989363	2.39889415481833	10.0236966824645	2.52880435801049	81104.9873617694	3018.28726518281	1266	1248334	116875.2	1208.18	487.12	17.1	2.4	13.6	7.7	16.5	0.2	15.6	3.7	10.5	0	9.5	7.5	22.4	6.6	32.4	15.6	16.8	13.5	17	18.6	24.2
1	L14	2	EZH1	NM_001991	sample	3.95833333333333	20.7425925925926	5.34690888846473	175567.412037037	4271.49074787215	2.55462962962963	10.6101851851852	2.4211372954381	85612.3583333333	3022.40398112714	1080	1329679.4	124531.9	1240.37	519.64	17.6	2.5	14.7	11.8	15	1.5	15.6	10.2	9.8	0	7.3	9.5	23	8.2	33.6	15.3	19.4	16.3	19.5	21.9	23.7
1	L14	3	EZH1	NM_001991	sample	4.06602953953084	21.8019113814075	5.71816854719196	191740.945264987	4211.62633262191	2.21807124239791	9.45004344048653	2.53279218978911	79151.864465682	2886.92252954491	1151	1358863.4	123436.73	1297.59	504.64	18.2	1.9	13.6	7.3	20.2	2.1	15.6	5.3	11.6	23.9	6.7	9.5	23.9	8.3	37.9	16.2	16.6	18.7	17	23.4	21.5
1	L15	1	ARID2	NM_152641	sample	3.91155378486056	20.8334661354582	5.9653569088211	184686.670119522	4163.08362370107	2.43824701195219	9.79123505976096	2.21217340612944	79168.5195219124	2802.00824265523	1255	1328239	118831	1371.5	512.66	19	3.1	12.4	14.3	19.2	0.7	13.9	11.3	10	0	7.6	9.5	25	6.4	36.7	17.8	21.1	15.3	17.2	20.7	24
1	L15	2	ARID2	NM_152641	sample	4.00286806883365	19.9407265774379	4.89062006144136	164883.472275335	4054.9383873391	2.19024856596558	9.565965583174	2.32360760512534	81900.4703632887	2471.5804256327	1046	1249932.8	111543.2	1222.99	454.64	18.2	2.2	11.3	12.3	18	0.6	11.9	12.3	8.1	0	5.1	7.9	22.8	6	42.4	16.4	15.3	16.9	13.8	19.3	18
1	L15	3	ARID2	NM_152641	sample	3.69038607115821	18.9689629068887	5.37867791673322	161232.97653293	4133.45063210904	2.54504163512491	10.8584405753217	2.70647203628304	92078.8274034822	2956.88257375355	1321	1190686.7	115893.83	1201.67	476.48	15.7	1.6	13.2	10.7	17.6	0	15.3	6.4	11.2	23.2	6.4	8.9	23.2	7.3	34.1	14.3	20.4	14.8	18.7	21.9	22.3
1	L16	1	FLT4	NM_002020	sample	3.64769452449568	18.6700288184438	5.01377742146489	159633.067723343	4051.49565316045	1.65922190201729	6.93948126801153	1.98268862022882	54265.7946685879	2334.02512405641	1388	1167348	109055.2	1283	467.38	16.4	2.2	12.1	7.5	18.2	0.2	15.3	3.3	9.1	0	6.6	8.4	28.4	4.3	45.7	15.1	13.7	14.2	13.3	20.1	18.7
1	L16	2	FLT4	NM_002020	sample	4.452023988006	21.0809595202399	5.00698086270119	168641.65892054	4442.57658787969	2.55247376311844	9.37031484257871	2.55433274414523	67845.6956521739	3130.95383423082	1334	1326798.6	119953.2	1290.51	514.41	21.2	2	14.4	7.3	23.5	0.5	17.7	3.3	8.5	0	6.6	8.9	22.1	6.1	28.6	19.3	22.8	19.9	20.1	25.1	25.8
1	L16	3	FLT4	NM_002020	sample	4.13184438040346	20.2168587896254	5.03729261480819	169071.522334294	4311.84439976486	2.60158501440922	10.0151296829971	2.4826923237899	78308.9200288184	3069.36548558383	1388	1293936	125809.37	1280.12	536.05	19.7	2.4	15.6	9.1	20.7	0	18.3	6.4	10.5	21.5	6.7	8.2	21.5	7.8	32.3	17.2	21.5	16.4	19.8	22.8	24.9
1	L17	1	RF	NA	Neutral	4.0051993067591	20.473136915078	4.79001031064639	172437.802426343	4138.6212884997	2.26169844020797	9.90121317157712	2.29037540925141	83208.212305026	2700.95626181076	1154	1254023	111118	1207.84	475.77	16.5	2.3	11.4	10.9	18.2	0.7	11.9	9.1	8	0	8	8.6	23.2	5.5	36.4	16.8	17.2	14.9	16.8	20.8	22.6
1	L17	2	RF	NA	Neutral	3.94641449960599	18.4657210401891	4.61926900787389	142937.570527975	4075.27444381448	2.94326241134752	10.3317572892041	2.35525297744094	70010.7974783294	2865.7300008559	1269	1171421.7	107998.3	1134.34	445.5	16.5	2.1	12.1	8.9	17.8	0.3	12.1	6.5	7.4	0	5.5	7.8	23.6	4.6	29.3	15.5	24.4	14.7	22.1	19.5	25.6
1	L17	3	RF	NA	Neutral	3.6645264847512	18.1011235955056	4.84145857812481	151546.166934189	3765.26236058416	2.60674157303371	10.6829855537721	2.54048102677776	85002.1300160514	2834.45897371805	1246	1162605.9	112478.25	1160.04	471.14	15.8	7.5	13	17.2	16.9	6	14.3	13.6	8.6	25.8	6.2	7.5	29	5.5	32.7	13.3	20	13.3	18.3	19	22.3
1	L18	1	RF	NA	Neutral	3.9260663507109	19.7554502369668	5.09650635288145	153888.124170616	3994.77333556757	2.43412322274882	10.5336492890995	2.70126053112922	84428.0862559242	2846.04813655876	1055	1107773	112381.2	1230.75	467.53	14	2	13.4	13.4	17.1	0.2	14.9	11.1	9.2	0	7.3	6.5	22.1	4.7	31.7	15.6	20.2	14.2	19.8	19.9	25.4
1	L18	2	RF	NA	Neutral	4.14750198255353	19.6066613798573	4.79602280362906	133318.301348136	3468.86931824794	2.41792228390167	9.89294210943696	2.63155680370222	75534.030927835	2758.6432149141	1261	1036402	107932.2	1116.26	465.35	16.1	19.3	13.4	22.9	17.2	18.5	15.6	21.4	9.4	0	6.4	7.5	37.8	6.8	33.5	17.8	20	17.7	18.7	18	22.4
1	L18	3	RF	NA	Neutral	3.6736	17.2304	4.40800247408768	133697.08	3868.57816418055	2.328	10.2736	2.54600827390736	89015.0496	3052.40955673245	1250	1086336.2	127352.62	1069.63	563.06	16.3	1.8	18.4	6.2	18.2	2.2	22.8	4.6	10.3	26.4	7.2	6.8	26.4	8.3	32.5	16.2	17.4	14.9	16.9	20	21.4
1	L19	1	RF	NA	Neutral	4.26802507836991	19.9835423197492	5.13623314000871	155878.934169279	4114.68902147873	2.23824451410658	8.35815047021944	2.19333368031352	57924.3675548589	2521.51916476228	1276	1135898	109197.4	1161.69	451.28	16	6.7	11.7	17.2	17	7.7	13.3	15.8	8.9	0	7.1	7.9	23.6	4.7	36.8	19.8	15.6	15	16.1	20.5	20.5
1	L19	2	RF	NA	Neutral	4.14968440036069	20.5761947700631	5.32877707943662	166220.96122633	4200.64752816042	2.38322813345356	9.91253381424707	2.99239517154481	79653.1262398557	2915.98363457713	1109	1256340.8	121942	1298.63	530.42	18.6	2.3	15.5	8.2	21.3	0.7	16.2	6	10.1	0	6.6	8	23.9	7.1	33.2	17	19.2	18.1	19	22.8	22.8
1	L19	3	RF	NA	Neutral	3.93660531697342	19.1029311520109	5.17578739447466	152936.589638718	4034.22726612166	2.12610770279482	8.38377641445126	2.41322735308847	64649.1724608044	2669.5695731172	1467	1184616.7	108919.19	1219.09	469.55	18.1	1.6	11.9	9.5	18.5	0.2	13.5	8	10.4	23.6	6.2	7.1	23.6	5.9	36.1	16.9	17.5	16	15.7	21.4	19
1	L20	1	RF	NA	Neutral	3.92229199372057	20.2715855572998	5.11040130587024	166078.083987441	4170.48478054993	2.12166405023548	10.4850863422292	2.46529090609592	91501.8477237049	2783.89635055241	1274	1170541	122319.7	1282.37	541.49	16.2	2.8	15.9	6.8	19.3	0.8	18.6	2.2	9.5	0	9.4	7.7	24.3	6.6	37.8	16	16.1	14.8	16.9	20.6	22.5
1	L20	2	RF	NA	Neutral	4.14897413024086	21.3148974130241	6.05354904415087	172836.859054416	4184.18686258088	1.95718108831401	8.32203389830508	2.3788946047073	66516.3710972346	2582.84610010232	1121	1223526.7	126127.5	1248.47	534.83	15.3	2.1	14.6	6.2	17.5	0.8	17.3	4.2	8.9	0	6.6	8.1	21.2	6.7	40.2	16.6	13.8	18.5	14.1	21.6	18.1
1	L20	3	RF	NA	Neutral	3.72816265060241	19.9006024096386	5.12346649067948	170228.857680723	4081.70120440499	2.61219879518072	10.5105421686747	2.28239617608704	82857.8795180723	2896.70052572267	1328	1220034.1	126830.96	1200.7	525.48	17.1	1.5	17.1	4.1	17.8	1.1	20	1.2	11.8	25.3	5.7	8.7	25.3	6.2	32.3	13.6	21.3	16.2	18.9	22.4	22.7
1	L21	1	RF	NA	Neutral	3.92316017316017	21.6017316017316	5.5732924099243	190508.636363636	3908.3841094619	1.98593073593074	8.10064935064935	1.96373168634198	62820.7175324675	2441.13766908024	924	1232405	109056.3	1230.03	456.72	15.8	3.9	12.9	12.3	15.6	1.1	12.7	10.5	10	0	6.8	8.1	26.9	4.4	39.9	16.6	14.3	15.5	13.2	19	17.4
1	L21	2	RF	NA	Neutral	4.13028472821398	20.0198446937015	4.86036295732921	161140.321829163	3970.16581667973	2.21225194132873	7.75409836065574	2.30640509226835	55420.2855910267	2670.70308135778	1159	1193677.5	112016.4	1160.6	486.18	16.8	2.3	12	11.1	16.5	1.5	14.6	11.6	8	0	6	6.8	23.9	5.8	37.4	16.4	16.7	17.3	15.3	20.6	19.3
1	L21	3	RF	NA	Neutral	3.26284751474305	15.3319292333614	3.6138888677772	118320.162594777	3150.17480982369	2.27969671440607	8.77000842459983	1.93867436944904	69408.5787700084	2461.72967653479	1187	918318.3	99708.25	887.63	443.58	11.4	21.1	12.3	23.3	12.7	20.9	13.9	20.5	7.8	35	5.1	5.7	35.7	5.5	42.6	13.3	16.8	11.5	14.8	14.6	17.8
1	L22	1	RF	NA	Neutral	4.06048387096774	20.3564516129032	5.38635248920254	173845.686290323	4018.13527796115	2.04677419354839	10.2306451612903	2.24665306771906	92424.2096774193	2599.98136278234	1240	1199920	106967.5	1243.66	465.74	17.8	2.3	11.9	11	18.4	1.4	13.4	9.1	8.5	0	8.4	8.2	25.3	6.5	40.5	16.1	15.8	15.7	14.2	19.3	18.9
1	L22	2	RF	NA	Neutral	4.16666666666667	21.0875706214689	5.4984435691987	174584.237288136	4056.00476908139	2.47175141242938	11.9199623352166	3.19894840073096	109583.102636535	3005.27261861047	1062	1265225.6	133763.1	1204.82	566.6	15.5	3.2	16.6	9.8	17.7	1.7	18.6	9.5	8.9	0	6.8	7.1	22.5	7.2	33	16	18.7	16.8	16.6	19.4	21.2
1	L22	3	RF	NA	Neutral	3.69491525423729	18.8822479928635	4.54592260232211	156475.760035682	3675.63605090205	2.31400535236396	10.1525423728814	2.41604540745527	85322.1284567351	2860.60653118463	1121	1109816.1	121904.82	1094.15	508.42	16.8	15.1	16	12.8	19.5	16.8	18.6	10.6	8.7	28.7	6.5	7	29.9	7.4	36	15.6	19	14.9	16.5	20.3	21.4
1	M03	1	OTNT	NA	Neutral	4.20090293453725	20.9262603461249	5.90219987277026	173625.729872084	4514.75202652617	2.7170805116629	11.5191873589165	3.17944944384106	97822.9593679458	3265.42778615831	1329	1308864	142678.5	1396.46	625.08	19.3	2.1	16.2	10.3	20.5	0.6	16.9	9.2	9.9	0	9.4	8.4	19.5	8.1	31.2	18.6	22.2	16.4	20.2	22.5	27
1	M03	2	OTNT	NA	Neutral	3.9894419306184	17.3521870286576	3.92707490403337	128807.877828054	3604.15862678651	3.20361990950226	11.4177978883861	2.17638226917473	84995.0369532428	3012.15416682359	1326	1177764.9	123520.7	1069.52	499.16	16.8	2.6	13	10	16.5	0.9	14.3	7.6	6.3	0	4.3	5.5	28.9	5.3	28.1	17	27.1	15.7	21.7	18.9	26.1
1	M03	3	OTNT	NA	Neutral	3.65217391304348	17.6929347826087	4.84588196263137	145095.510190217	3895.8298826346	1.8335597826087	8.48097826086956	2.42335232741554	74501.8383152174	2585.84387241668	1472	1214109.6	118481.62	1187.25	504.19	17.5	3.1	12.2	14.4	19	4.1	14.6	11	9	27.2	7.5	8.3	27.2	7.7	44.4	14.9	12.2	14.4	14.9	20.3	18.4
1	M04	1	OTNT	NA	Neutral	4.22714932126697	19.9276018099548	4.54290525000214	155791.426244344	4071.10504331122	2.71674208144796	12.0352941176471	2.6201808018611	100744.531221719	3101.28567934113	1105	1218773	124269.3	1154.38	523.47	18.3	6.2	15.1	9.5	19.2	5.2	17.6	8.4	7.7	0	9.3	6.8	24.1	7.4	32.6	19.4	20.9	14.6	21.5	20.8	27.3
1	M04	2	OTNT	NA	Neutral	3.81621243885395	19.151642208246	4.56942111157262	157167.812019567	4045.57991465507	2.45702306079665	10.6317260656883	2.466911803664	90746.107617051	2921.50945764246	1431	1273068.5	128504.6	1186.24	546.95	16.8	3.3	15.4	8.1	17.5	3	16.9	6	8.5	0	8	6.6	24.5	7.1	35.8	15	19.8	15.1	19.2	19.9	23.6
1	M04	3	OTNT	NA	Neutral	3.9471488178025	18.4638386648122	4.371372749711	148537.136995828	3984.63732414322	2.17385257301808	9.41168289290681	2.52756110059908	79761.9888734353	2840.56072966847	1438	1210881.7	114246.25	1133.63	488.63	17	3.9	11.8	6.7	19.3	3.3	14.5	4	9.3	23.2	6	7.3	23.2	5.9	35.7	16.3	17.4	15.3	16.8	20.7	21.3
1	M05	1	OTNT	NA	Neutral	3.95123674911661	19.5166077738516	5.34139499953238	157602.470671378	4070.46636447169	2.01060070671378	8.2904593639576	2.38666300798916	66317.9286219081	2731.20794422223	1415	1248231	119348.1	1193.47	527.39	17.7	2.8	13.4	13.4	19.7	2.1	15.1	12.4	9	0	8.3	7.5	22.3	6.5	38.7	16.9	17.2	14.7	16.5	19.8	22.2
1	M05	2	OTNT	NA	Neutral	3.77234042553191	16.2560283687943	4.16909776267758	121456.813475177	3543.11316318587	2.84184397163121	10.9780141843972	2.21384734832732	82851.7645390071	2851.93282071914	1410	1081830.3	102025.5	989.98	413.91	15.8	17.5	10.6	26	14.3	19.1	11.2	26.6	5.1	0	4.7	5.9	30.1	5.7	33.9	17.2	23.2	14.5	20.8	16.9	25.8
1	M05	3	OTNT	NA	Neutral	4.05984138428262	18.6633020908435	4.70931329906476	142802.711607787	4058.33086177206	1.95457822638789	8.633741888969	2.36585630921608	76198.9992790195	2664.69750700738	1387	1162001.3	117390.84	1177.64	492.19	17.8	2.3	13.3	14	20.4	3.8	15	10.9	9.4	22	6.8	7	22	7	39.7	18.2	13.5	16.9	14.5	22.6	18
1	M06	1	OTNT	NA	Neutral	4.29205440229062	18.9699355762348	4.49038956966588	143379.911954188	4059.9240746255	2.43736578382248	11.2448103078024	3.01480142621904	99382.1202576951	3039.37273289191	1397	1273502	121919.7	1141.53	507.76	20	1.9	15.6	7.6	19.8	0.6	17	7	7.3	0	8.1	6.6	20.6	6.9	32.1	19.6	18	13.7	16.8	18.8	24.3
1	M06	2	OTNT	NA	Neutral	3.69773299748111	18.9865659109992	5.26573650406454	153894.975650714	3975.08218060815	2.34592779177162	10.3366918555835	3.04471942276918	85031.3652392947	2802.18919640889	1191	1239234.4	122270.8	1189.95	505.85	17.9	7.2	15.1	11.1	20.2	6.4	16.4	10.2	8.8	0	7.7	7.7	26.7	6.6	36.4	14.5	20.5	16	20.5	20.3	24.4
1	M06	3	OTNT	NA	Neutral	4.02729181245626	20.8999300209937	5.07499673121651	177322.55703289	4314.4596883172	2.36179146256123	11.7123862841148	2.90262374547626	107202.648005598	3131.64085681429	1429	1307744.2	130376.15	1289.63	563.98	20	1.6	16.2	5.3	21.4	0.3	17.9	2.4	11.1	21.3	8.8	9	21.3	9.3	34.8	16.8	18.4	16.9	18.9	23	23.7
1	M07	1	OTNT	NA	Neutral	4.40952380952381	21.7220779220779	5.15417611438996	175014.366233766	4290.04957565767	2.34718614718615	9.94112554112554	2.37796587897331	78766.1376623377	2647.29939182936	1155	1280750	118401.6	1257.39	491.94	19.7	2.7	13.8	10.8	20.3	1.4	14.3	9.4	8.1	0	7.9	7.4	22.3	5.1	36.8	18.7	17.7	16.6	16.5	22.7	21.3
1	M07	2	OTNT	NA	Neutral	3.11209964412811	13.9848754448399	3.62413052883377	102450.545373665	3373.82747213717	4.62366548042705	16.25	2.92876168783357	105640.800711744	3796.31230165943	1124	1038745.4	117261.8	988.15	497.84	11.6	1.7	11.7	13.6	11.8	0.5	13.3	14.8	6	0	5.7	4	29.9	5.9	14.9	10.6	47.5	10.8	40.7	13.2	46.5
1	M07	3	OTNT	NA	Neutral	3.77849860982391	17.578313253012	4.33586476470677	133737.882298424	3859.88895577078	3.09731232622799	10.6830398517146	2.39866727224656	72874.9110287303	3306.52666694712	1079	1187932.8	132744.62	1089.27	564.85	17.3	1.2	15.2	5	17.5	0.1	15.6	3.6	10.1	25.9	5.2	7	25.9	5.5	23.1	15.5	28.4	16	24	22.2	29.1
1	M08	1	OTNT	NA	Neutral	3.93787748058671	20.2424503882657	4.96159632295551	166028.660051769	4099.26291115993	2.15444348576359	9.19068162208801	2.41355617116008	72155.0327868852	2747.04953987974	1159	1184210	103692.2	1259.77	438	16.7	1.6	11	9.3	18.2	0.3	12	6.5	9.1	0	8.8	8	24.3	5.8	36.9	16.1	17.3	15.1	17.3	20.5	24.1
1	M08	2	OTNT	NA	Neutral	4.01805337519623	21.0015698587127	5.1724962726719	177394.040031397	4140.41932687571	2.36420722135008	9.66169544740973	2.34527661416005	76871.4481946625	2833.76427125767	1274	1309708.8	118201.6	1295.05	513.05	19.4	2.3	13.1	12.6	20.3	1.4	16.5	13	8.9	0	6.2	8.5	25	6.8	33.5	17.1	19.1	17.8	17.4	21.7	21.7
1	M08	3	OTNT	NA	Neutral	3.86108637577916	19.1540516473731	4.81978058320097	151281.64381122	4125.98750578699	2.70080142475512	11.5654496883348	2.45372663650017	94759.518254675	3090.6138726155	1123	1257013.4	136286.64	1298.27	587.98	19.5	0.9	16.1	4.8	23.2	0.1	18.6	2.5	10.8	22.1	6.3	6.7	22.1	7.3	30.5	15.9	22.6	16.8	19.1	22	23.6
1	M09	1	DNM2	NM_001005362	sample	3.18670886075949	18.1305379746835	5.2620088285159	167391.961234177	3899.75678859662	2.25079113924051	10.9216772151899	2.46027179720081	100262.310917722	2932.30762045043	1264	1280407	114979.7	1206.62	487.21	15.8	2.2	14.6	10.8	17.4	0.6	16.3	8.2	9.9	0	9.9	8.8	29.7	7.5	38.1	11.6	16.1	12	17	16.8	23.3
1	M09	2	DNM2	NM_001005362	sample	3.76031860970311	18.8848660391021	4.80473672085321	156414.947863867	3983.65671110044	2.37581462708182	10.1086169442433	2.64581481493062	82877.0485155684	2788.48087036951	1381	1237531.8	115870.8	1233.88	495.41	17.9	1.7	12.1	8.2	19.3	0.3	14.6	3	9.3	0	7.6	8.3	27.7	6.3	35.7	15.1	17.7	15.7	17	19.6	21.2
1	M09	3	DNM2	NM_001005362	sample	3.59608138658629	19.1522230595328	4.5820100149265	169650.165033911	3855.62894144672	3.61115297663904	13.4529012810852	2.71742603997228	99103.7784476262	3444.60877280808	1327	1234256.3	114930.78	1238.42	490.77	17	1.9	13.6	12.5	19.1	0.2	14.6	10.9	10.3	29	5.3	9	29	6	22.3	15	33.5	14.8	29	20.3	35.3
1	M10	1	PRF1	NM_005041	sample	3.72445820433437	19.8034055727554	5.58199485705392	171470.843653251	4257.56469911781	2.03560371517028	8.61300309597523	2.33154399584769	69214.580495356	2631.20024547092	1292	1240917	114917.5	1310.42	491.68	17	1.5	13.8	8.4	18.3	0.4	15.3	4.1	9.7	0	8.4	8	22.1	5.5	40.9	15.2	14.4	13.5	15.6	19	20.5
1	M10	2	PRF1	NM_005041	sample	3.50254777070064	16.5057324840764	4.15325414895113	127960.573248408	3740.03127612557	3.26687898089172	12.728025477707	2.51843239914369	97885.650955414	3295.460445751	1570	1056051.8	124711.8	1044.44	543.44	14.8	11.4	13.8	13.2	14.6	12.7	15.1	11.7	6.8	0	5.6	6.3	28.3	7.1	27.1	14.6	29.8	13.8	26.3	18.1	31.8
1	M10	3	PRF1	NM_005041	sample	3.81471917366043	18.7378954163977	5.27580080576168	150259.0174306	4059.9015013465	3.44996772111039	12.3253712072305	2.73557820480365	86318.2524209167	3396.99288967008	1549	1226194.8	121804.8	1132.88	513.31	17.3	1.9	12.1	10.9	18.3	0.3	14.7	9.7	9.9	23.8	5.2	6.8	23.8	5.6	22.7	15.5	31.6	16.1	28.7	21.6	34.4
1	M11	1	DSN1	NM_024918	sample	3.67196439923713	19.4144945963128	5.45481090362357	165269.356643357	4063.57427730888	1.78766687857597	8.05403687221869	1.88843583385903	69691.2981563891	2322.19841678365	1573	1205218	107177.3	1209.55	459.74	15.6	3.2	10.4	22.5	16.6	1.1	12.5	23	9	0	7.2	8.5	25.3	5.6	48.7	13.7	11.8	12.6	12.9	17.9	18.1
1	M11	2	DSN1	NM_024918	sample	3.98631029986962	18.6303780964798	4.90093998556247	143420.606910039	4038.9557830298	3.01303780964798	10.3076923076923	2.37261001436955	71260.9706649283	3158.27333859597	1534	1203243.1	104536.7	1121.19	428.74	17.3	2.5	9.3	17.5	15.4	0.1	10.5	16.8	7.6	0	4.7	6.8	24.7	5.2	28.2	15.8	27.8	17.4	23.9	21.1	30.4
1	M11	3	DSN1	NM_024918	sample	3.47031662269129	18.6596306068602	5.64382755174287	162368.319920844	4035.15567219587	1.72097625329815	8.75131926121372	2.7553341253661	83659.3746701847	2571.67513164753	1516	1212689.6	123067.08	1155.49	503.59	16.7	2	13.4	7.5	18.2	0.9	13.7	2.9	11.5	26.2	7	8	26.2	8.3	47.6	13.2	11.1	13.9	12.7	20.6	16.6
1	M12	1	CBLB	NM_170662	sample	3.95288944723618	20.4183417085427	5.18470792532982	179411.995603015	4251.79804644025	2.47047738693467	9.35804020100503	2.44942079772444	70307.7795226131	2770.79509754555	1592	1321296	103050.1	1276.93	414.08	16.8	3.3	11.1	11.9	17.1	2.4	11.9	12.1	8.9	0	6.5	8.7	23.5	4.3	33.8	15.8	19.3	14.4	17.5	19.4	24.1
1	M12	2	CBLB	NM_170662	sample	3.91678939617084	20.3343151693667	5.56822138729217	178256.474963181	4386.8691592906	2.68630338733432	10.4226804123711	2.53167375249201	81050.8453608247	2908.39899269658	1358	1322196.6	115562	1406.95	489.51	17.6	1.5	13.1	13.4	20.9	0.7	13.6	10.8	9.5	0	5.6	10.1	22.1	6	31.7	15.2	22.2	17	19.1	20.4	23.3
1	M12	3	CBLB	NM_170662	sample	3.69736842105263	19.3735380116959	5.15084583773685	168928.033625731	4276.14337618637	2.13815789473684	9.69298245614035	2.83522989897893	85525.1052631579	2932.86569374289	1368	1284023.9	126651.3	1354.37	555.37	20.1	1.5	14	7.1	21.6	0.2	16.3	2.6	12.3	24	6.7	9.1	24	8	37.2	16	16.4	16.3	16.4	23.7	21.1
1	M13	1	EP300	NM_001429	sample	3.45590682196339	16.5965058236273	4.58343553391819	130734.069883527	3955.57922219356	2.57071547420965	10.2371048252912	2.82037074381762	80485.6539101497	3050.83894593438	1202	1071924	128573.2	1091.61	546.35	13.6	2.7	15.1	8.7	12.9	0.7	15.1	5.6	8.9	0	8.1	7.7	25.8	7.3	34.5	13.9	20.2	12.6	21.8	18.1	27.3
1	M13	2	EP300	NM_001429	sample	3.2832298136646	17.8198757763975	5.14019948533965	156962.560869565	3915.70545921728	3.08385093167702	11.7739130434783	2.74440537808404	96530.5142857143	3128.94235330687	1610	1184929.3	115582.3	1146.83	473.76	14.3	2.2	12.5	16.8	12.5	0.2	13.5	17.6	10.2	0	5.7	8.1	26.6	6.3	29.3	12.4	25.2	13.2	22.2	16	27
1	M13	3	EP300	NM_001429	sample	3.57606490872211	18.079107505071	4.67624265063259	149700.251521298	3923.73781098029	2.32724814063556	10.841784989858	2.34246378980304	101541.181203516	2871.41979949922	1479	1176450.3	136020.5	1074.36	575.67	15.6	1.4	15.8	6.9	14.6	0.5	16.9	5.1	11	25.3	5.7	6.8	25.3	8	39.3	13.1	16.6	14	16.6	19.7	20.1
1	M14	1	PHOX2B	NM_003924	sample	4.39055793991416	21.3526466380544	5.03941902756286	174440.673819742	4324.87100867143	2.09155937052933	10.1280400572246	2.84991184520829	91064.7474964235	2834.25832887971	1398	1272727	117179.9	1274.09	528.52	18.8	2.5	12.2	10.5	20.3	0.2	14.4	9	9.3	0	7.7	7.7	20.2	6.5	36.8	19.2	15	16.4	14.5	22	20.7
1	M14	2	PHOX2B	NM_003924	sample	3.64802431610942	17.5306990881459	4.33117179093087	137270.325835866	3867.65761010459	2.21215805471125	10.6407294832827	2.53331155519441	94335.4243161094	2643.33396970871	1645	1015756.7	106807.6	1024.35	455.22	15.5	10.5	12.7	27.2	14.5	10.3	13.1	26.4	7.6	0	6.1	6.6	25.6	7.5	41.8	15.5	15.4	14.7	16.8	18.7	20
1	M14	3	PHOX2B	NM_003924	sample	3.76998597475456	18.7650771388499	5.06152248011714	152372.501402525	4160.46022662735	2.81346423562412	11.3583450210379	2.65145200107205	94894.3485273492	3231.89642801255	1426	1192968.3	131833.34	1175.27	551.9	16.8	1.1	14.4	7.1	18	0.1	16.4	5.8	11.8	22.2	7.2	7.8	22.2	7.6	29.3	14.8	24	15.7	21	21.7	26.1
1	M15	1	LATS1	NM_004690	sample	3.54144884241972	19.1762509335325	5.32014401966444	165700.103808813	3989.92997941938	1.96265870052278	8.79014189693801	2.25448605188556	77493.4025392084	2563.89839140768	1339	1193028	139615.5	1173.99	575	16.5	3.7	15.4	7.2	15.3	4.3	16.7	2.3	9.2	0	7.2	7.9	27.2	6.5	44	14.3	15.5	13.7	15.2	19.1	19.8
1	M15	2	LATS1	NM_004690	sample	3.57342657342657	18.7603305785124	5.27335781589245	164516.686586141	4231.01647428095	2.91481246026701	11.3401144310235	2.61926740038547	90866.6535282899	3349.58052860115	1573	1207445.8	122870.2	1273.2	532.04	15.3	2.5	14.2	14.7	17.2	1.2	17	12.8	8.5	0	6.2	8.7	25.2	7.9	30.5	13.2	25	14.6	23.8	19.5	30.5
1	M15	3	LATS1	NM_004690	sample	3.44155844155844	16.965367965368	4.94105083952786	136796.113275613	3985.07154141432	2.20707070707071	8.498556998557	2.35322837389158	68357.2575757576	2803.5104404994	1386	1121702.8	117131.7	1103.52	484.03	16.7	1.4	12.8	9.6	15.3	0.1	13.1	7.7	11.5	25.6	5.8	7.6	25.6	6.4	37.1	14	16.9	13.1	16	20.2	19.5
1	M16	1	CUL3	NM_003590	sample	3.38348416289593	16.8467194570136	4.73540926829352	142858.562217195	3942.04498177042	1.63914027149321	7.54581447963801	2.20732741552662	68014.6408371041	2448.61294597219	1768	1132231	114521.6	1171.36	497.04	14.3	2.5	11.2	8.5	14.8	0.8	14.1	5.1	8	0	6.6	7.8	26.9	5.5	45.8	13.2	12	11.6	11.8	16.7	16.1
1	M16	2	CUL3	NM_003590	sample	3.77796901893287	19.1944922547332	4.63437403832879	158990.846815835	4122.75514232902	2.27624784853701	10.8468158347676	2.58930215443319	101734.721170396	3085.51647247844	1162	1330863.7	140876	1241.74	590.11	18.7	1.9	18.1	6.9	20	0.5	21.3	5.1	8.7	0	7.8	8.5	25.7	8.7	36.1	15.1	16.4	16.5	16.6	21.3	21.8
1	M16	3	CUL3	NM_003590	sample	3.76262245666918	18.8018085908063	4.4895993324135	157951.905048983	4021.62849450507	2.23737754333082	8.63149962321025	2.03131177262386	71562.1672946496	2811.06003614317	1327	1262777.1	130684.71	1142.54	546.59	19.3	2	17	7.2	18.3	0.1	18.5	6	10.9	25.8	5.9	8.1	25.8	7.8	40.6	15.4	16.9	13.7	15.9	20.8	20.3
1	M17	1	OTNT	NA	Neutral	4.62530612244898	22.3167346938775	4.9855720942076	187435.462857143	4224.88086140045	2.46040816326531	9.87183673469388	2.45993438906806	82477.4489795918	2773.45543330311	1225	1315999	120177.7	1366.68	515.58	18.1	2.9	12.7	9.2	19.1	1.3	15	6.2	8.7	0	6.4	9.3	22.4	6.4	35.6	18.9	20.1	17.2	17.2	22.9	22.3
1	M17	2	OTNT	NA	Neutral	4.18346456692913	21.0543307086614	4.80897809656149	173293.514173228	4073.82196747967	2.54251968503937	10.1472440944882	2.28784085647234	82043.168503937	2880.37623633802	1270	1277091.4	127835.2	1239.46	539.18	17.1	1.4	14.3	8.6	18.6	1.3	16.1	5.4	8.2	0	6.3	7.7	21.8	7.9	34.9	17.4	18.4	16.2	18.1	20.3	21.3
1	M17	3	OTNT	NA	Neutral	3.95531197301855	18.8760539629005	4.96494857442203	157887.037942664	4029.92467977863	2.95278246205734	11.3954468802698	2.79159339047282	91096.6964586847	3139.92192802515	1186	1272963.1	127409.8	1298.38	546.67	19.1	1.9	14.6	6	22.2	0.3	17.3	3.2	9.5	24.2	5.8	7.5	24.2	6.6	27.2	16.5	25	15.9	21.2	21.1	25.5
1	M18	1	OTNT	NA	Neutral	4.03598615916955	18.2200692041522	4.61341220131125	137710.510726644	3939.16592748325	2.41799307958478	9.65121107266436	2.43487034572761	76130.3480968858	2841.63226693822	1445	1157906	121387.1	1142.93	506.19	16.3	1.8	14.9	7.7	17.7	1	15.3	7.1	8	0	6.3	6.2	23	5.9	35.5	17.1	19.8	13.8	16.8	18.8	22.6
1	M18	2	OTNT	NA	Neutral	4.15301391035549	20.5633693972179	5.12842833695663	171576.683925811	4135.56642869918	2.39412673879444	10.5100463678516	2.37099650913516	90486.7302936631	2764.28183443121	1294	1311151.6	116130.2	1274.86	508.17	17.9	1	13.4	17.4	20.2	1.2	16.7	16.3	8.1	0	6.3	7.9	22.8	7.1	37.6	16.6	17.5	16.2	16.9	20.8	21
1	M18	3	OTNT	NA	Neutral	3.7213363705391	18.538344722855	4.8909313722721	152028.824601367	3988.66198666804	2.24829157175399	9.35914958238421	2.2626336692436	75218.8974943052	2777.04877959379	1317	1207285.5	125412.21	1176.14	534.24	17.8	1.4	16.5	5.2	19.7	0.4	17.2	2.1	9.9	24.4	6.6	7.7	24.4	7.4	38	14.6	18.1	15.1	17.5	21.3	21.1
1	M19	1	OTNT	NA	Neutral	3.87417218543046	20.8117313150426	5.52469472470651	182167.729422895	4133.96422274917	2.18259224219489	9.27814569536424	2.4495324277107	77543.3642384106	2566.25130619443	1057	1244665	120179.6	1313.28	528.11	17.1	3.3	13.5	13	17.4	3.7	15.3	11.8	9	0	6.8	8.2	22.4	5.8	39.9	14.3	15.7	14.2	14.9	19.2	20
1	M19	2	OTNT	NA	Neutral	3.79874213836478	19.5220125786164	5.06277477435624	164180.343553459	4052.96618275214	2.39150943396226	10.0361635220126	2.75795127229041	80511.6737421384	2737.02021080804	1272	1124717.4	117582.1	1216.57	508.21	16.2	10.7	13.4	16.1	17.1	10.9	14.6	12.5	9.5	0	6.7	8.9	23.9	6.9	36.3	16.1	17.8	16.1	17.6	19.7	21.6
1	M19	3	OTNT	NA	Neutral	2.90344827586207	14.9463601532567	4.02798778838255	120412.231417625	3416.79717787751	1.63524904214559	7.2367816091954	1.94582054641322	60335.1616858238	2088.67635373209	1305	900958.3	107688.13	917.38	452.8	11.3	13.3	11.9	16.1	11.6	13.6	13.4	11.8	10	29.4	4.8	6.1	29.5	5.8	52.9	10.2	11.1	11.2	12.1	15	14.3
1	M20	1	OTNT	NA	Neutral	3.89771891096394	19.6467991169978	5.03977530411815	166196.427520235	4085.90448035668	2.13024282560706	9.84473877851361	2.49400202757064	83568.9389256806	2680.92873123154	1359	1187351	113008.2	1239.63	490.42	17.5	1.6	13.1	9.6	16.8	1	14.3	7.4	8.8	0	8.7	8.5	24.1	5.6	38.8	15.7	15.9	13.5	16.1	20	21.5
1	M20	2	OTNT	NA	Neutral	4.24507874015748	20.7372047244094	5.00170933929558	172575.984251969	4013.65234530793	2.05610236220472	10.113188976378	2.31363163372907	89670.6033464567	2616.64707646417	1016	1323469.4	117429.6	1324.56	489.81	18.9	2.3	13.6	8.6	22.2	1.9	15	6.4	8.7	0	6.2	8.3	27.1	7.2	40.4	17.5	15.6	18	15.9	22.4	19.4
1	M20	3	OTNT	NA	Neutral	4.04105839416058	19.8731751824818	5.09854826106587	159387.176094891	4245.52524973503	3.50182481751825	12.2618613138686	2.78270865189373	85192.2636861314	3379.79102004467	1096	1237932.9	120979.18	1323.48	524.69	19.3	1.9	16.7	7	22	0.2	18.7	5.3	10.4	22.1	6.8	9.3	22.1	7.1	21.8	17.5	34	18.2	28.1	24.3	33.2
1	M21	1	OTNT	NA	Neutral	4.2152466367713	21.7210762331839	5.47007196848183	180766.871748879	4212.93343101969	2.46816143497758	10.4394618834081	2.11728715497834	86619.3013452915	2709.38349787044	1115	1247126	113363.4	1343.94	494.77	18.3	2.2	13.5	9.8	19.6	1.4	15	8.2	9.6	0	6.6	8.5	22.2	6	36.4	17.9	17.8	17.1	16.1	21.5	22.2
1	M21	2	OTNT	NA	Neutral	3.38150289017341	15.7037572254335	4.56145933072881	122064.268063584	3485.28637040653	4.57297687861272	16.8070809248555	2.90074121275598	121227.424855491	3706.74434092212	1384	1118936.7	120551	1072.95	498.14	14.5	2.1	12.9	14.3	14.6	0.1	14.2	15.6	6.6	0	6.1	5.8	28.9	6.4	17.7	12.5	41	12.1	36.8	14.5	42.8
1	M21	3	OTNT	NA	Neutral	3.97923222152297	18.0062932662052	4.66154992387651	139790.888609188	4022.29138336238	2.46507237256136	10.4946507237256	2.58907131736633	92085.4638137193	3016.73870088954	1589	1183679.7	138481.52	1164.88	593.76	17.2	1.3	15.9	8.4	18.8	0.7	18.3	5.6	9.6	22.6	6.1	6.9	22.6	7.9	34.9	15.1	19.3	16	17.6	21	22.5
1	M22	1	OTNT	NA	Neutral	3.82630450321658	19.3438170121515	5.46081153179211	163554.765546819	3976.39446964781	2.21015010721944	10.5832737669764	2.47788807757956	95354.9220872052	2802.4399361264	1399	1164264	116361.5	1247.1	514.95	16.1	6.1	14.9	8.5	18.8	5.3	18.7	6.7	8.8	0	9.2	8.1	26	7.6	40.3	15.9	16.3	13.9	16.6	17.9	22.6
1	M22	2	OTNT	NA	Neutral	4.07442196531792	22.5462427745665	5.09221013948075	203647.215317919	4277.65939810215	2.66184971098266	12.1083815028902	2.74198122819704	105871.804190751	3033.82773299028	1384	1376718.1	131713.8	1346.94	568.58	17.6	2.2	14.5	8.7	19.5	0.5	17.2	5.6	9.2	0	8.2	10	22	8.6	33.1	16.1	20.7	17.8	19.1	21.5	24.6
1	M22	3	OTNT	NA	Neutral	3.62016070124178	19.3067932797663	5.49547406334797	168013.223520818	4075.52285034015	2.01899196493791	9.28926223520818	2.25695350249735	82321.4791818846	2682.47662639963	1369	1203536.8	111646.25	1274.03	483.82	16.9	1.7	12.1	8.8	18.6	0.2	15.5	6.5	10.5	24.2	6	8.8	24.2	6.9	40.1	13.4	15.1	15	15.4	20.7	19.4
1	N03	1	PLK1	NA	Negative	3.81996086105675	32.3502935420744	11.5401281041449	348529.702544031	5794.36763223372	2.70254403131115	12.0469667318982	2.40850243663128	98442.6242661448	2793.25215764811	511	1866633	114826.5	2692.82	563.98	25	3.9	16.8	25.4	35.4	1.2	20.2	21.5	24.1	0	9.6	22.3	18.8	7.8	38.6	15.7	21.9	25.8	21.7	34.4	27.6
1	N03	2	PLK1	NA	Negative	4.25854700854701	26.3760683760684	7.66869771956184	242906.074786325	4822.17427099438	2.49786324786325	11.2777777777778	2.15852338953341	97170.4401709402	2563.55315167284	468	1595442.7	115978.6	1811.23	509.76	21.6	10.3	15.8	25	29.1	7.5	19.4	19.2	15.6	0	6.8	14.7	23.9	7.3	41.2	17.1	15.8	22.6	17.3	28.4	19.2
1	N03	3	PLK1	NA	Negative	4.10331384015595	25.3723196881092	6.70477095517883	229182.099415205	4746.68480798586	2.77582846003899	12.6276803118908	2.46385082559403	101563.656920078	2933.31322096696	513	1367358.3	117045.03	1798.98	555.02	19.9	7	16	19.1	29.2	6	17.7	12.1	19.5	23.4	7.2	14.2	23.4	8.8	35.7	17.2	23.6	22.4	22.4	30.4	25
1	N04	1	PLK1	NA	Negative	4.28328173374613	31.5789473684211	10.8297377427756	340392.970588235	5847.99051734857	2.74458204334365	11.8312693498452	3.14162527347546	95820.4256965944	2985.96107627368	646	2014290	142649.2	2679.29	661.56	27.4	2.6	19.3	12.1	37.8	0.5	23.5	6.5	21.5	0	9.8	23.7	20.7	7.1	35.9	18	21.7	26	23.1	35	29.6
1	N04	2	PLK1	NA	Negative	4.67328918322296	32.4459161147903	8.26996037989561	316464.284768212	5425.83003055576	3.48123620309051	14.4944812362031	2.56196182222962	115249.498896247	3121.16796446776	453	1854927.4	141820.5	1973.77	583.44	26.9	1.3	22.3	8.8	34.4	0	28.5	5.1	20.1	0	8.4	18.1	17.2	7.7	31.8	19.2	25.6	27.6	24.7	36	30.9
1	N04	3	PLK1	NA	Negative	4.52631578947368	28.2163742690058	8.22887342040384	271645.483430799	5401.27050299451	2.96686159844055	12.64522417154	2.61597349990988	103207.56920078	3273.62031399712	513	1681553.5	130240.86	2059.71	592.57	28.1	3.9	20.3	11.5	35.9	1.9	24.4	5.3	17.9	17.7	8	19.1	17.7	7.6	29.6	18.3	28.5	25	25.1	35.1	29
1	N05	1	PLK1	NA	Negative	4.33014354066986	30.7607655502392	9.04675411736369	319231.912280702	5361.4674597671	2.82296650717703	12.4561403508772	2.98923665996003	104575.939393939	2843.51106629816	627	2001956	149231.5	2510.11	663.23	28.7	6.9	25	14.7	35.7	2.7	27	7.3	18	0	10.2	19.9	23.9	8	41.6	17.7	23.9	24.6	24.2	33.2	28.9
1	N05	2	PLK1	NA	Negative	4.66194690265487	31.7504424778761	8.41052145637561	320292.863716814	5443.05174556516	3	13.5486725663717	3.34625783315919	124443.6	3371.74771423854	565	1823385.1	149014.6	2132.22	658.32	27.4	4.8	22.1	11.5	34.3	2.5	28.3	5.8	18.4	0	8.3	17.7	18.9	8.7	28	19.6	25.3	28.1	23.2	34	29.2
1	N05	3	PLK1	NA	Negative	4.04718417047184	28.634703196347	9.33370694440892	286382.948249619	5161.06617170035	3.16742770167428	11.8447488584475	2.68757394528267	88146.802130898	3127.38371292735	657	1678640.1	128081.4	1913.27	530.37	23.4	7.8	19.2	13.1	29.2	6.7	21.5	7.8	20.9	20.1	6.7	17	20.1	7.5	31.8	18	29.4	24.5	26.5	32.9	31.7
1	N06	1	PLK1	NA	Negative	4.03846153846154	29.5030769230769	10.2061098707848	312758.778461538	5272.27956736635	2.26307692307692	11.5876923076923	3.01095117121022	105113.843076923	2720.50122481038	650	1666091	125927.2	2433.68	545.9	22.9	2.9	19.1	14.3	33.2	0.9	22	6.8	20.2	0	10.9	21.1	26.3	7.8	43.2	15.7	17.1	24.3	19.4	33.4	23.5
1	N06	2	PLK1	NA	Negative	4.40064102564103	30.9166666666667	7.92437759078243	313231.644230769	5119.8977796024	3.24519230769231	13.4983974358974	2.59111941654561	110510.163461538	3169.37070194731	624	1919491.5	149219.7	1988.93	627.82	26.6	3.5	21.6	11.1	34.6	0.6	26.6	5.8	16.3	0	7.5	17.9	22	8.2	33	16.7	26.3	25.3	24.8	29.3	28.8
1	N06	3	PLK1	NA	Negative	4.51970802919708	26.7518248175182	6.79498063582992	243287.83649635	5046.57968632149	2.77956204379562	10.4744525547445	2.74912701906378	72292.7167883212	2989.58368242836	685	1548761.1	119932.38	1715.47	520.84	22.9	3.2	19.3	9.6	29.5	0.3	22.6	3.8	17.7	19.9	6.7	16.6	19.9	5.8	31.5	18.2	25.4	23.9	24.5	32.7	28.3
1	N07	1	PLK1	NA	Negative	4.09825327510917	33.2510917030568	12.1139664770537	367229.14628821	6131.74716238128	2.64192139737991	11.6091703056769	2.44803714602282	94200.847161572	2702.02409679125	458	2069802	141638.3	3036.64	684.28	28.2	5	22.3	17.2	39.7	1.5	26.4	7.6	24.7	0	7.4	27.9	20.5	6.8	40.4	16.6	22.5	27.5	22.3	36	28.6
1	N07	2	PLK1	NA	Negative	4.10351966873706	32.8405797101449	10.4556853196706	355587.031055901	5730.70304691353	2.55900621118012	10.3498964803313	2.22654652757555	81771.3354037267	2722.27091270981	483	1968444.2	119645.3	2564.54	534.07	29	2.5	14.9	13.3	35.2	0	15.7	4.8	25.3	0	6.6	24	20.7	6.6	36.6	18.2	21.5	28	20.7	35.4	24.4
1	N07	3	PLK1	NA	Negative	5.03217158176944	34.5281501340483	8.53239644540578	356092.254691689	5777.9203146223	3.01608579088472	14.9249329758713	2.89334310328862	138338.080428954	3159.81190445882	373	2111554.6	139562.5	2322.46	634.31	29.5	4.6	20.6	12.6	40.8	1.3	26.3	5.6	23.9	18	8.3	21.7	18	8.3	31.6	21.7	27.6	31.1	26	40.8	30.8
1	N08	1	PLK1	NA	Negative	4.65225933202358	32.2082514734774	9.04877118611067	331375.815324165	5457.32850481282	2.45186640471513	10.7996070726916	2.62567803376019	87278.9941060904	2658.73978547553	509	1948198	111055.5	2354.86	501.84	27.9	3.3	16.5	16.1	35.8	0.2	20.4	14.5	18.3	0	9.6	19.1	19.8	5.7	36.5	19.3	19.8	26.5	19.4	32.2	22.2
1	N08	2	PLK1	NA	Negative	3.82026768642447	30.0898661567878	8.14488199564457	317229.848948375	5192.4414356019	2.40535372848948	10.0898661567878	2.25547652656349	80896.5755258126	2726.95034535103	523	1829933.7	117769.9	2017.58	534.57	21.6	2.5	17.6	6.3	29.4	0.2	23.7	3.3	17	0	7.3	16.1	18.7	5.9	36.9	15.9	20.3	23.1	20.5	29.8	24.9
1	N08	3	PLK1	NA	Negative	3.82647584973166	25.6225402504472	7.55741530976421	247013.588550984	5127.97793053142	2.61359570661896	10.2307692307692	2.70578955086434	71691.6368515206	3009.09152558529	559	1577437	122387.93	1863.07	537.66	24.3	3.4	19.5	8.8	33.8	0	26.5	3.6	21.1	20.9	9.1	17.5	20.9	7.7	33.1	15.9	23.3	23.6	22.5	31.3	27
1	N09	1	CIC	NM_015125	sample	3.40014577259475	17.2638483965015	5.38036858353526	137734.325801749	3822.74603938383	2.01093294460641	10.152332361516	2.856355422386	97257.9227405248	2753.3128503199	1372	1047302	127337.4	1124.8	556.14	14.6	2.5	15.1	11.8	14.9	2	16.5	10.6	9	0	10.1	6.9	25.9	8.1	43.4	14	14.3	13	15.5	17.3	20.8
1	N09	2	CIC	NM_015125	sample	3.71028744326778	18.5113464447806	4.79448663146999	146877.863842663	3921.95974154487	2.31316187594554	9.74583963691377	2.26577595323472	78315.4258698941	2692.95724623435	1322	1148660.6	107336.5	1103.01	441.5	14.9	3.1	11	12.4	15.1	3.9	11.7	8.5	8.5	0	6.7	7.4	24.7	6.1	36.2	14.8	17	13.8	16.3	17.9	20.4
1	N09	3	CIC	NM_015125	sample	3.44528561596696	15.8176187198899	4.0054521910194	118030.721954577	3681.30759889607	1.87955953200275	8.42188575361321	2.60292942228102	70702.6111493462	2583.79082293768	1453	1014558.9	102711.06	1024.5	465.14	14.4	2.1	11.4	11.4	16	0.5	12.5	7.4	7.6	26.2	7.6	5.8	26.2	6.1	40.9	14.2	14.6	12.4	15.1	18.3	18.2
1	N10	1	SMARCA4	NM_003072	sample	3.75975516449885	19.1805661820964	4.69702039262706	158006.826319816	3769.35158436814	2.04437643458301	9.07192042846213	2.20470978363739	77597.4315225708	2478.5464980308	1307	1139400	108543.1	1138.57	477.17	14.2	2.2	13.2	10.6	14.8	1.1	15.1	7	7.2	0	7.1	6.7	27	5.9	41.9	15.5	14.5	12.8	13.5	17.4	18.1
1	N10	2	SMARCA4	NM_003072	sample	3.71168437025797	17.6001517450683	4.57707695223418	135275.810318665	3942.45921420176	2.53338391502276	9.96585735963581	2.46258733742254	75271.746585736	2852.35997690407	1318	1137693.4	119864.1	1145.52	518.17	17.2	2.4	13.4	11.3	18.1	0.5	17.5	9.8	8.1	0	6.8	7.2	25	7.1	33.5	15.6	19.7	15	19.7	19	23.1
1	N10	3	SMARCA4	NM_003072	sample	3.65246212121212	17.0757575757576	4.64464411240606	132762.37594697	3735.39406905218	2.16856060606061	8.57765151515152	2.3845002999112	63875.0142045455	2794.57403954085	1056	1103392.3	111069.02	1157.96	507.8	15.8	2.4	14.3	5.5	19.6	0.5	18.1	1	9.8	25.8	6.6	6	25.8	6	34	15.2	17.4	13.4	17.2	18.4	20.9
1	N11	1	DOT1L	NM_032482	sample	3.6007722007722	19.5853281853282	6.1023646017687	161508.536679537	4238.48515703052	1.95830115830116	8.95830115830116	2.32597441180061	77212.5567567568	2616.01314318494	1295	1106731	111855.3	1238.32	490.49	13.7	2.7	11.8	14.4	13.7	1.5	14	13.6	10.5	0	8.5	8	22.5	5.2	39.8	13.4	14.4	14.6	15.8	20.5	21.1
1	N11	2	DOT1L	NM_032482	sample	3.6794289422453	18.0778715120052	4.91581608846708	148533.582738481	4068.51255728295	1.65412070084361	7.05775470473718	2.03519357964541	58222.4393251136	2361.90327869917	1541	1157656.4	115265.2	1186.36	485.05	16.9	2.3	12.3	10.3	16.7	0.9	13.3	6.8	8.4	0	6.5	7.3	25.6	6.7	48.3	14.5	11.5	14.5	13	19.1	16.4
1	N11	3	DOT1L	NM_032482	sample	3.95851946394384	17.9910657306956	4.53889004875908	143746.718570517	3963.62272390721	2.13273771537971	9.23994894703255	2.21704347691636	82918.719208679	2574.55849788452	1567	1238106.7	123907.27	1122.37	524.81	18.4	1.7	13.5	6.5	16.9	0.3	15.2	4.3	8.9	22.6	5.4	6.1	22.6	7	44.4	15.5	13.8	14	15.6	20.7	18.4
1	N12	1	XPC	NM_004628	sample	3.68929712460064	20.9816293929712	5.70767306534319	178227.880990415	4266.33086826524	1.86102236421725	8.50798722044728	2.17991911573444	69516.7452076677	2480.9111186261	1252	1115940	103952.3	1237.86	444.8	15.7	3.2	11.3	10.9	16.8	0.6	13.2	5.4	10.6	0	8.3	9.8	23.4	5.9	41.7	14.6	13.9	14.5	15.3	20.4	19.8
1	N12	2	XPC	NM_004628	sample	3.54243542435424	18.4520295202952	5.28327962932447	152128.602398524	4142.10509020773	2.15774907749078	8.19557195571956	2.57197966691441	58916.9861623616	2832.58968737055	1084	1176871.8	114807.2	1182.2	492.72	17	3.3	13.8	12.5	17.6	1.8	15.4	10.7	9.3	0	7.9	7.5	23.5	6.6	35	14.9	17.3	15.6	18.7	20	23.2
1	N12	3	XPC	NM_004628	sample	3.91350632069195	18.3373253493014	4.37382412350996	143232.429141717	4150.3539107404	1.83832335329341	8.19028609447771	2.28841001580254	69904.376580173	2579.33519844914	1503	1155143.9	116960.88	1098.57	485.23	16.6	1.3	13	8.5	15.8	0.6	13	7.9	9.3	22	5.9	7.3	22	7	42.8	15.4	12.9	14.1	13.9	20.7	17.4
1	N13	1	EXT1	NM_000127	sample	4.38498556304139	22.0635226179018	6.02954041848381	181472.956689124	4470.42104592402	3.0288739172281	12.4090471607315	2.7688298533759	101048.91626564	3289.37816024407	1039	1291694	123836.8	1440.84	560.73	19.4	1.9	14.9	13.1	22.6	0.2	16.7	10.8	11.4	0	9	9.7	21.2	8.1	28	17.2	26.4	17	24.1	24.4	31.1
1	N13	2	EXT1	NM_000127	sample	4.18538565629229	19.7625169147497	4.47249629563506	159045.893098782	4289.60946560649	2.19824086603518	10.0189445196211	2.98246897881701	91139.8802435724	3045.3140570724	1478	1311374.5	135832.9	1265.82	583.65	20.2	1.9	14.6	8.7	22.1	0.3	15.6	4.9	9.2	0	7.2	7.8	21.2	8.1	35.7	17.7	17.1	16.5	17.3	21	21.7
1	N13	3	EXT1	NM_000127	sample	4.38073979591837	19.5452806122449	4.57541833804575	155303.304209184	4281.60364128178	2.27423469387755	10.859693877551	2.6774839082107	101942.310586735	3050.09675703984	1568	1356845.7	139332.1	1214.4	570.27	23	1.6	15.2	5.4	23.7	0.3	17	2.4	8.7	21.6	6.8	7.8	21.6	8.5	37.5	19.8	17	17.2	17.5	23.4	22.1
1	N14	1	MSH6	NM_000179	sample	3.7555910543131	19.9097444089457	5.78386658661741	164485.39456869	4067.35128235875	2.12460063897764	8.95207667731629	2.34558982902435	70171.4600638978	2697.28745164683	1252	1144651	115539.9	1236.27	490.09	15.7	2.4	13.2	9.6	16.6	2.6	14.9	7.1	9	0	8.3	7.9	23.8	5.3	37	14.9	15.9	14.3	15.7	19.2	21.3
1	N14	2	MSH6	NM_000179	sample	4.12278308321965	19.0381991814461	5.08845238179381	144689.921555252	4071.52171111622	3.0525238744884	11.5047748976808	2.50222809666526	89401.6671214188	3309.0090033736	1466	1108311.3	123786.5	1180.32	539.37	15.5	1.7	14	9.5	17.6	1.4	15.1	7.6	8.3	0	5.7	6.9	22	7.1	26	18.7	26.2	16.2	21.6	20.5	27.8
1	N14	3	MSH6	NM_000179	sample	3.93620791494389	18.6343768458358	4.72199914727165	151677.13467218	3998.39889646975	2.82929710572947	10.5605434140579	2.39150970391394	81700.1476668636	3044.65916920624	1693	1180786	117427.8	1216.44	496.98	16.5	1.7	11.8	10.3	18.7	0.3	12.8	8.9	9.6	25.8	4.6	7.3	25.8	6	28.4	15.9	22.6	14.9	19.8	21.3	24.3
1	N15	1	FANCC	NM_000136	sample	3.73739237392374	17.8634686346863	4.63323252286368	142441.55904059	3811.55359345426	1.81611316113161	6.8929889298893	1.77707542823085	52523.1746617466	2206.15355017028	1626	1092122	107511.7	1094.1	443.48	14.1	2.8	9.5	13.5	13.2	1.5	10.2	9.7	8.2	0	5.8	6.7	25.9	4.3	46	14.5	12.7	13.4	11.8	17.8	15.9
1	N15	2	FANCC	NM_000136	sample	3.95944967414917	20.1202027516293	4.89356189021952	168298.76031861	4251.78500144902	1.75887038377987	7.77842143374366	2.21886857050381	67382.6241853729	2357.97941003786	1381	1285389.6	107730.1	1301.15	477.06	17.6	2.2	9.5	12	19.7	0.4	11.7	8.2	9.1	0	5.9	9	22.5	6.6	46.8	15.4	10.6	16.7	12.5	21.1	15.6
1	N15	3	FANCC	NM_000136	sample	3.88796366389099	19.7940953822861	5.08524140177699	171946.434519304	4108.11377342969	1.9780469341408	9.4004542013626	2.39124825651871	84536.6669190008	2645.46450980434	1321	1239354.8	104223.43	1169.98	426.61	17.6	2.8	10	11.1	17.7	1.3	10.7	7.2	10.3	24.1	6.7	7.9	24.1	7.3	41.4	15.5	11.8	16.4	13.4	21.7	17.9
1	N16	1	NCOR1	NM_006311	sample	3.74688796680498	20.0174273858921	5.65173459402206	171683.99253112	4007.39356480721	1.61825726141079	6.87136929460581	1.98240132770421	55139.1626556017	2140.21797973423	1205	1153285	107739.8	1236.86	458.45	14.9	2.4	10.6	11	16.3	0.5	12.5	8.2	8.9	0	7.1	8.1	24.6	6.1	49.6	13.6	11.2	14.6	11.5	18.6	15.2
1	N16	2	NCOR1	NM_006311	sample	4.03025347506132	19.7154538021259	5.29266261077057	160844.291905151	4256.97865896227	1.87244480784955	8.10629599345871	2.17333466300913	65830.4071954211	2616.72912047114	1223	1259257.8	120675.7	1242.32	507.87	17.9	2.5	12.9	7.5	18.8	0.8	15.8	4.4	8.9	0	6.5	8.4	20.9	7.4	42.5	16.4	12.8	16.9	15.2	21.3	18
1	N16	3	NCOR1	NM_006311	sample	3.698	18.0673333333333	5.10934434421748	142535.586666667	4095.63931551474	1.91666666666667	7.996	2.15476495068152	64360.3133333333	2497.18313762699	1500	1082508.6	108666.57	1155.42	473.1	15.5	1.9	12.5	9.1	17.3	1.2	15	5.9	12.4	23.2	6.3	8.1	23.2	5.5	41.9	14.7	14.5	14.6	14.5	21.1	17.4
1	N17	1	PLK1	NA	Negative	3.81538461538462	36.7897435897436	14.2366496007931	428026.116239316	5459.7283571468	2.92649572649573	13.2273504273504	3.37135551972907	117769.747008547	2934.74822810601	585	2147739	129535.9	2636.02	556.1	24.1	4.6	15	8.9	29.7	2.4	18.3	5	23.1	0	8.4	21	24.3	7.4	35.4	14.2	23.2	25.5	22.1	30.4	27.4
1	N17	2	PLK1	NA	Negative	4.28445229681979	32.7296819787986	10.3738655938468	357326.415194346	5106.17263796016	2.98763250883392	13.7473498233216	4.00602848499238	120357.848056537	3188.22151396077	566	1971968.6	140736.6	2179.39	592.29	24.2	2.7	18.9	8.1	29	0.4	20.7	5.1	16.8	0	7.8	17.7	23.3	8.5	31.6	19.4	28.3	26.5	24.6	30.2	30
1	N17	3	PLK1	NA	Negative	3.15718562874252	20.6676646706587	7.25396538114918	199790.377245509	4138.1168804149	2.77245508982036	10.6946107784431	2.29128718454408	83481.0598802395	2754.29682467068	668	1236961	117280.18	1425.93	523.98	15.3	5.8	16.2	21.1	19.3	7.2	18.7	19.5	16.6	27.2	4.9	12.1	27.4	5.8	36.7	12.9	24.1	16.6	20.5	20.8	21.7
1	N18	1	PLK1	NA	Negative	3.83742331288344	29.6886503067485	9.28128400154512	324628.15797546	5083.56163290585	3.26993865030675	12.9953987730061	2.65109431951869	105223.825153374	3195.85282269599	652	2040046	133210	2201.44	583.11	22.9	1.5	20.7	10.9	26.8	0.3	24.4	8.4	15.6	0	7.7	17	22.9	7.5	31.9	16	28.1	20.7	23.9	24.8	31.6
1	N18	2	PLK1	NA	Negative	3.83189655172414	26.5948275862069	7.66080318621029	272718.226293103	4632.15139005647	3.81465517241379	14.9375	3.0293801480766	115510.515086207	3197.10568183261	464	1844948.7	135899.6	1844.56	548.21	21.8	1.5	22.2	6.2	24.6	0	23.1	3.2	15.3	0	6.9	14	26.5	8	28.9	16.8	31.7	21.1	30	26.1	34.1
1	N18	3	PLK1	NA	Negative	3.90048939641109	26.1973898858075	7.22266258780227	264859.203915171	4592.67172047784	3.52691680261011	13.910277324633	2.32952844431418	115196.355628059	3126.28231919054	613	1638367	134356.11	1782.49	593.67	21.9	3.6	20.1	12.4	29.9	2.9	25.9	10.9	17.5	25	4.9	12.7	25	7.8	28.9	16.8	27.4	19.1	23.2	27.9	26.6
1	N19	1	PLK1	NA	Negative	4.20100502512563	35.9874371859297	11.4686997198546	406145.429648241	5530.45298045571	3.34673366834171	15.3592964824121	3.80805899473965	138906.218592965	3301.63920806931	398	2067420	143546.1	2497.37	639.79	26.4	2.5	19.8	7.8	30.9	0	22.9	4.3	22.1	0	9	22.1	24.4	7.3	29.4	14.6	30.4	25.4	28.6	33.9	34.9
1	N19	2	PLK1	NA	Negative	3.77376425855513	29.2566539923954	10.1973784659563	307104.087452471	4790.09614733298	3.27376425855513	13.8212927756654	2.49286624250324	109940.325095057	2760.72234296908	526	1813502.3	122296.3	2039.39	513.53	22.1	3.8	16.3	15.4	27.8	2.1	16.5	10.6	17.5	0	6.5	14.1	24.3	7.4	36.5	15.2	25.3	21.7	23.6	27	24.9
1	N19	3	PLK1	NA	Negative	4.4203233256351	30.9745958429561	9.82421553569477	315473.115473441	5417.87889652804	3.34872979214781	12.824480369515	2.55649152020384	100623.369515012	3169.40851963742	433	1721631.5	136992.82	2095.44	580.74	21.7	1.2	15.7	10.2	29.1	0	19.4	3.7	21.7	13.9	7.6	16.4	13.9	6	27.9	18.2	28.6	25.2	26.3	31.4	30.7
1	N20	1	PLK1	NA	Negative	3.88705882352941	29.4988235294118	10.8249896339053	312329.134117647	4946.75042804758	2.78117647058824	14.1294117647059	2.69951074453464	135145.317647059	3072.83056926341	425	1833208	154314.8	2064.42	666.03	24	3.1	21.4	8.2	27.5	0.5	23.5	4.5	18.1	0	9.9	16.5	24.2	8.5	34.6	14.8	22.8	20.9	19.8	26.8	27.3
1	N20	2	PLK1	NA	Negative	4.47598253275109	37.0873362445415	12.4733518581345	410576.093886463	5447.85334246473	3.37991266375546	14.3689956331878	3.44964482372888	126908.242358079	3182.55297764194	458	2121801.9	158722.7	2421.58	683.72	26.2	3.3	22.9	6.3	34.1	0	27.1	3.5	18.8	0	7.2	19.4	18.8	7.6	30.3	17.5	29.5	29.5	26	34.1	29.7
1	N20	3	PLK1	NA	Negative	4.7375	33.1035714285714	8.62687150416401	349433.666071429	5299.45227918695	4.15178571428571	16.4178571428571	2.9825721600899	135406.644642857	3595.24304526081	560	1964273.7	157510.16	2312.87	670.69	27.7	1.8	27.5	6.2	33.4	0	33	1.8	18.6	19.3	7.3	18.6	19.3	10.5	26.2	20.2	31.4	26.2	29.5	34.1	33
1	N21	1	PLK1	NA	Negative	3.30167597765363	30.2178770949721	12.230235066533	350578.75	5116.49239283464	3.17737430167598	13.3324022346369	3.41501865011292	114083.395251397	2931.92002100396	716	1950534	127615.9	2342.83	547.39	22.9	1.5	18	8.1	27.4	0	19.8	4.7	18.4	0	7	18.7	24.4	5.7	32.7	11.7	24.9	18.6	21.1	26.1	27.4
1	N21	2	PLK1	NA	Negative	3.7277397260274	28.3493150684932	10.2085855442144	301241.385273973	4722.7273083267	3.51027397260274	12.3869863013699	3.29929301920517	89490.8784246575	3181.11241188188	584	1729796.9	122259	1890.94	533.83	18.3	3.3	13.2	9.1	24.1	3.8	16.4	4.8	16.3	0	7.2	13.5	22.3	5.8	26	12.7	28.8	18.7	25.2	23.5	30
1	N21	3	PLK1	NA	Negative	4.04022988505747	28.0186781609195	8.80661863860541	281810.004310345	4942.54071997696	3.80172413793103	14.6623563218391	2.64149064709755	115063.317528736	3435.11257828496	696	1713645.7	133193.44	1921.6	544.82	22.8	2.7	19.1	8.6	28.9	0.3	19.8	3.9	18.8	20.7	6.8	15.1	20.7	9.1	26	17.4	30.3	22.4	27.9	29	32.3
1	N22	1	PLK1	NA	Negative	3.50618982118294	29.101788170564	10.5396787695255	320469.515818432	5190.94183019212	3.10591471801926	12.1898211829436	2.56351653991572	97962.1939477304	2728.22594618688	727	1786329	140056.4	2326.49	581.02	23.7	2.6	18.8	10.5	27.4	0.6	20.9	4.3	19.1	0	5.8	19	20.8	5.5	37.6	13.8	20.4	20.6	19.1	26	23.8
1	N22	2	PLK1	NA	Negative	3.55458515283843	28.7743813682678	9.39638265500219	314937.133915575	4880.01915423752	2.96943231441048	12.1906841339156	2.33614884502761	102224.637554585	3063.01750119812	687	1767468.6	136754.4	2075.16	596.57	19.7	2.2	18	9	26.3	0.4	21	2.9	19.4	0	6.4	17.9	27.5	6.8	31.9	13.8	25.9	22	21.3	26.5	26.6
1	N22	3	PLK1	NA	Negative	3.65634674922601	28.0325077399381	8.08217599671887	295194.693498452	4607.65869883325	3.20123839009288	13.8452012383901	3.05708885722348	121039.908668731	3291.11586230378	646	1680771.6	146703.84	1794.27	630.07	21.1	1.9	20.6	7.4	26.9	0.6	26	3.6	15.2	24	6.5	15.2	24	8.2	28	13.8	27.1	19	22.1	26	26.3
