# Supplementary material for: TRACERx analysis identifies a role for FAT1 in regulating chromosomal instability and whole-genome doubling via Hippo signalling
Source: Nat Cell Biol. 2024 Dec 30;27(1):154–68. doi: 10.1038/s41556-024-01558-w (PMC11735399; doi:10.1038/s41556-024-01558-w)
Supplement: Supplementary file 17 — Statistical source data. [file 41556_2024_1558_MOESM17_ESM.zip › extended fig1/ext fig1A source/data/rawData/HU24hr_H1650_RPApS33.txt]

screenPlateOrder	plateWell	replicateNo	Content	ContentAnno	ContentType	MEAN_ObjectSpotTotalCountCh2	MEAN_ObjectSpotTotalAreaCh2	MEAN_ObjectSpotAvgAreaCh2	MEAN_ObjectSpotTotalIntenCh2	MEAN_ObjectSpotAvgIntenCh2	MEAN_ObjectSpotTotalCountCh3	MEAN_ObjectSpotTotalAreaCh3	MEAN_ObjectSpotAvgAreaCh3	MEAN_ObjectSpotTotalIntenCh3	MEAN_ObjectSpotAvgIntenCh3	ValidObjectCount	MEAN_Circ_TotalIntenCh2	MEAN_Circ_TotalIntenCh3	MEAN_Circ_AvgIntenCh2	MEAN_Circ_AvgIntenCh3	percentHIGH_Circ_TotalIntenCh2	percentHIGH_Circ_TotalIntenCh3	percentLOW_Circ_TotalIntenCh3	percentHIGH_Circ_AvgIntenCh2	percentLOW_Circ_AvgIntenCh2	percentHIGH_Circ_AvgIntenCh3	percentLOW_Circ_AvgIntenCh3	percentHIGH_SpotAvgAreaCh2	percentLOW_SpotAvgAreaCh2	percentHIGH_SpotAvgAreaCh3	percentLOW_SpotAvgAreaCh3	percentHIGH_SpotAvgIntenCh2	percentLOW_SpotAvgIntenCh2	percentHIGH_SpotAvgIntenCh3	percentLOW_SpotAvgIntenCh3	percentHIGH_SpotCountCh2	percentHIGH_SpotCountCh3	percentHIGH_SpotTotalAreaCh2	percentHIGH_SpotTotalAreaCh3	percentHIGH_SpotTotalIntenCh2	percentHIGH_SpotTotalIntenCh3
1	C03	1	53BP1	NA	Positive	13.8952618453865	54.3266832917706	4.75833488702946	308344.743142145	3025.0433265737	5.90523690773067	16.8653366583541	2.16822098988484	76203.5835411471	3185.95990016509	401	2050958	113066.65	1421.51	364.75	11.2	7	9	9	0	7	9.5	8.7	19.5	5.2	20.2	7.7	19.5	1	25.9	24.7	2.5	21.9	7.7	26.7	9.5
1	C03	2	53BP1	NA	Positive	11.6158088235294	40.3180147058824	3.41103373057676	199978.148897059	2659.30449059718	4.66727941176471	12.3805147058824	1.6565368145197	54318.46875	2667.4102819172	544	1828482	98907.42	1253.28	321.24	8.5	7.4	12.9	7.2	0	5.1	11.4	9.7	22.8	4	31.6	7.5	24.4	0.7	34.4	14.9	5.1	17.1	12.5	20	13.6
1	C03	3	53BP1	NA	Positive	15.2161172161172	50.474358974359	3.60551672518143	246332.375457875	3005.41263661522	3.36630036630037	7.88644688644689	1.42551818510593	31034.6373626374	2405.2213852066	546	2020679	87390.94	1423.86	290.18	10.3	2.6	16.3	10.8	0	2.4	15	8.1	13.6	3.7	32.4	7.7	14.5	1.1	37	22.3	2.4	21.6	4.9	25.8	5.9
1	C04	1	53BP1	NA	Positive	13.0032573289902	52.3029315960912	4.45004780690104	294705.517915309	2989.79498219381	8.08794788273616	26.7263843648208	2.56220708996773	135400.758957655	3734.96879994415	307	1981043	144813.23	1468.94	554.7	9.8	11.7	11.1	10.4	0	14.7	7.5	9.8	22.1	10.1	17.3	10.1	23.1	3.6	21.2	23.8	7.8	25.7	16.9	29.3	20.2
1	C04	2	53BP1	NA	Positive	14.0407079646018	49.7309734513274	3.38311559175783	253281.30619469	2919.15754676808	4.66902654867257	12.470796460177	1.70206230017921	59110.1699115044	2918.75603062854	565	1961466	91863.87	1344.22	299.74	9.9	5.1	17.2	10.1	0	5.7	18.6	9.9	20.5	4.4	28.3	9	21.4	1.1	30.4	20.2	5.1	20.2	10.6	25	15.8
1	C04	3	53BP1	NA	Positive	12.1382636655949	42.9405144694534	3.80603416706568	222982.829581994	2682.35825111752	3.2524115755627	8.06913183279743	1.43932427701775	35532.1591639871	2394.88868224795	622	1782796	96155.91	1211.97	309.67	7.6	5.5	13.5	7.2	0	5.1	10.6	10	21.9	4.2	38.1	5.8	22.2	1.4	40	16.6	2.1	18.5	6.4	21.7	8.2
1	C05	1	53BP1	NA	Positive	13.1104166666667	46.4125	4.10213569701907	237621.833333333	2723.53713079983	7.175	23.3895833333333	2.18171736174863	123589.002083333	3601.62217542718	480	1915643	117287.8	1324.34	379.42	7.9	7.5	11.5	8.8	0	7.5	8.5	7.9	23.1	5.2	19.8	6.5	23.3	2.7	22.5	23.1	8.3	20	13.8	21.9	15.6
1	C05	2	53BP1	NA	Positive	13.9811023622047	46.8220472440945	3.0993197073535	240406.817322835	2753.80778112395	3.35433070866142	7.84566929133858	1.43182061503446	35402.9165354331	2634.56231543263	635	1871263	93148.41	1274	339.93	7.4	4.4	13.2	7.4	0.2	3.8	14.8	7.2	20.3	3.1	35.4	6.9	21.3	0.9	36.4	20.9	1.6	20.3	5.7	22.4	8.8
1	C05	3	53BP1	NA	Positive	13.5655913978495	50.5204301075269	4.83305268440144	273877.608602151	3090.06826423413	6.77634408602151	19.9204301075269	2.31458237664321	92937.2709677419	3432.06051576105	465	2012101.9	101400.7	1496.57	344.62	11	6.9	12.7	11.6	0	8.8	10.5	11.8	18.1	10.1	17.6	9.7	19.4	2.4	20	21.3	10.3	21.9	23	26.9	27.5
1	C06	1	53BP1	NA	Positive	14.9747126436782	59.6390804597701	4.58233847229089	326174.91954023	3268.9617696882	7.3632183908046	21.432183908046	2.23645938716497	102001.967816092	3529.26007572718	435	2093025	118084.54	1550.5	402.66	10.1	6.9	8.7	12	0	9	5.1	11.5	13.6	4.4	17.2	9.7	13.6	1.8	22.3	28.5	6	26.7	12.2	30.3	13.8
1	C06	2	53BP1	NA	Positive	14.3571428571429	52.1469387755102	3.4027621867981	281199.802040816	3018.85275312838	6.34081632653061	16.2551020408163	1.90519050657506	72912.3959183673	3293.06738365048	490	2007491	107178.5	1370.68	391.37	9.6	7.1	9.6	8.8	0	10.4	10.8	11.2	15.5	4.9	20.6	8.2	17.1	0.8	22.7	20.8	10	20.4	18.8	23.3	20.6
1	C06	3	53BP1	NA	Positive	11.0873563218391	41.5747126436782	4.19852950549136	235229.289655172	2752.46561932619	6.86436781609195	19.0827586206897	2.16018101694471	88082.2551724138	3276.16697363604	435	1832747.1	102863.66	1379.17	367.68	8.7	5.5	13.6	9.2	0	8.5	11.5	10.8	21.6	7.6	20.5	7.4	22.1	1.1	22.5	14.5	12.9	16.1	22.1	18.4	26.2
1	C07	1	53BP1	NA	Positive	12.5174013921114	44.6751740139211	4.46215052015224	244687.278422274	2953.67030100108	6.61716937354988	19.2529002320186	1.9792445108649	98937.2088167053	3443.34214507871	431	1827520	109847.82	1375.15	391.64	8.1	6.5	16.9	7.9	0	7.9	17.9	8.4	17.6	3.9	20.4	6.5	18.1	3.9	25.5	21.8	4.6	18.6	9.5	21.1	12.8
1	C07	2	53BP1	NA	Positive	13.2615062761506	43.9435146443515	3.43376634199766	219589.631799163	2833.91494683556	5.83682008368201	16.3556485355649	2.00747552695207	79308.9016736402	3189.52310259012	478	1860567	102975.14	1298.13	350.46	7.3	6.7	10.7	7.3	0	6.3	11.7	8.8	19.5	5.6	22.4	5.9	21.3	1.9	25.1	19	9.4	17.8	17.6	21.5	20.3
1	C07	3	53BP1	NA	Positive	11.3954918032787	42.2151639344262	3.47149640084656	223176.120901639	2878.69933562951	4.41803278688525	10.9159836065574	1.66930828527774	46920.381147541	2844.89735203428	488	1881910.2	109617.78	1371.24	373.92	10.2	9.6	12.9	8.8	0	7	9.8	12.3	20.3	4.7	28.1	9.2	21.3	1.2	30.3	15.4	4.1	18	9.8	23.2	12.7
1	C08	1	53BP1	NA	Positive	13.0877659574468	49.1648936170213	5.68377384727026	290627.281914894	3081.19164743203	6.39627659574468	18.9654255319149	2.26114075450737	90639.3058510638	3213.45129941892	376	2044105	122560.84	1435.89	417.29	9.3	8.8	9.8	8.8	0	9.3	11.2	10.6	20.7	5.3	22.1	7.7	21	2.4	26.3	23.4	4.5	21.3	9.6	25.8	12
1	C08	2	53BP1	NA	Positive	11.7224576271186	48.635593220339	6.33569555772914	284802.853813559	3240.61422590646	6.26059322033898	16.1546610169492	1.87367903164312	71583.8516949153	3028.28957034483	472	1913583	123873.6	1557.05	499.51	9.7	10.4	11.4	11.9	0	11.9	7.8	17.4	16.7	4.7	24.2	11	18.6	0.8	27.8	16.5	12.3	20.1	18.6	23.9	19.9
1	C08	3	53BP1	NA	Positive	13.0921409214092	45.1382113821138	3.85464429911952	225941.054200542	3021.98425780933	6.68021680216802	18.5880758807588	2.18974676514758	85849.3441734417	3329.75197704053	369	1835426.9	118424.08	1430.19	433.82	9.2	10.3	9.8	10.6	0.3	11.9	7	12.7	16.5	8.4	20.1	8.7	16.8	2.2	23	17.9	11.7	20.9	22.5	25.2	28.7
1	C09	1	PLCG2	NM_002661	sample	12.7192513368984	55.5427807486631	4.74284567338712	352977.401069519	3154.75915309942	6.78609625668449	22.144385026738	2.4087974603534	110250.697860963	3418.73000757957	374	2163163	111533.18	1525.81	368.84	12.6	8.3	20.3	12.8	0	9.4	19.5	13.9	18.4	5.9	19.3	11	18.7	1.9	24.6	22.2	4	21.4	10.2	24.3	13.1
1	C09	2	PLCG2	NM_002661	sample	12.2985685071575	46.0838445807771	3.65972796364171	267961.660531697	2938.63793548025	4.35787321063395	11.6768916155419	1.75296033428139	51558.9427402863	2900.74174014185	489	2064686	109241.83	1462.9	381.82	12.1	8.6	9.8	12.1	0	9	10.2	11.9	22.3	5.7	27	10.6	23.1	1.6	29.7	18.4	4.7	17.6	12.3	21.9	14.1
1	C09	3	PLCG2	NM_002661	sample	13.2645739910314	54.2713004484305	4.78017224200712	325790.208520179	3167.94843314061	5.91255605381166	16.2937219730942	1.98175684529671	73020.2825112108	3034.81505507652	446	2142061.6	91060.81	1553.76	295.36	15.9	5.2	17.5	14.3	2.5	5.6	15	14.6	20	6.3	19.3	13	21.3	0.9	23.3	20.4	8.3	24	16.4	27.8	19.3
1	C10	1	SETD2	NM_014159	sample	15.6100278551532	65.3064066852368	5.16359410577534	389312.6545961	3412.27705128085	7.76601671309192	25.1754874651811	2.59564133636205	122979.35097493	3646.77377390335	359	2192316	136491.18	1589.43	467.46	12.5	11.4	8.4	11.1	0	15	4.5	14.8	15.6	5.6	12.8	10.3	15.9	2.5	19.5	31.8	7.5	28.7	15.6	34.5	16.7
1	C10	2	SETD2	NM_014159	sample	14.5799522673031	55.3961813842482	4.71491996783213	298217.849642005	2862.48482555888	5.5035799522673	14.2195704057279	1.91508454609823	59772.630071599	2982.47436806787	419	1902262	99983.03	1321.45	328.09	9.3	6.4	11.5	9.1	0	6.4	8.4	14.1	20	3.8	21	8.8	21	0.5	23.4	24.3	5.5	24.6	12.9	25.8	14.3
1	C10	3	SETD2	NM_014159	sample	12.0934182590234	50.1762208067941	6.40082313501217	309939.677282378	3084.19546684022	5.51804670912951	14.7579617834395	2.11538839731398	63991.7494692144	3101.22479426254	471	1896435.9	98892.57	1520.91	340.13	10.4	5.5	16.6	13.8	0.2	7.6	14	16.1	22.7	7.9	21.2	13.2	23.4	1.7	24.6	17	5.9	19.5	14	24.2	18
1	C11	1	IKZF1	NM_001220765	sample	13.6844547563805	49.5614849187935	3.95863134492144	274949.542923434	3091.27839753513	6.57308584686775	19.0162412993039	2.18776621132046	90524.6357308585	3344.43286369428	431	2074991	119688.03	1439.6	411.26	9.3	6.5	9.7	8.4	0	7.2	7.4	10	18.1	5.6	21.3	7.9	18.3	2.1	25.5	23.4	5.6	22.5	10	27.1	11.6
1	C11	2	IKZF1	NM_001220765	sample	13.0910652920962	43.5360824742268	4.94392383237821	227436.237113402	2845.49709858538	4.48625429553265	11.5309278350515	1.63201118746225	51313.8951890034	2767.18308998402	582	1801979	94192.1	1306.2	310.53	8.4	4.5	11.3	7.2	0	4.1	7.9	9.8	19.6	4.6	29.7	6.9	20.4	0.3	31.8	19.8	6.2	18.2	11.7	21.1	13.7
1	C11	3	IKZF1	NM_001220765	sample	12.806976744186	49.0674418604651	5.40032196802636	278068.269767442	2969.51727652318	6.44651162790698	17.093023255814	1.95285947511479	77965.1604651163	3315.92422311319	430	2017281.8	110550.96	1392.35	386.02	10.7	9.3	9.8	8.8	0	9.1	10.2	12.6	23.5	5.1	18.1	9.8	23.7	2.1	20.5	18.6	11.2	20.9	19.8	24.9	22.8
1	C12	1	COL2A1	NM_033150	sample	11.5647840531561	47.1328903654485	5.78785449445685	277374.388704319	2933.29880702941	7.96345514950166	24.4285714285714	2.58623400116676	120764.548172757	3766.50053706837	301	1632453	128890.63	1280.8	463.92	6	10.3	7.6	7.6	0	12	7	13	18.9	6.6	12.3	8	19.9	3.7	17.6	20.6	6.3	21.3	13.3	23.3	16.9
1	C12	2	COL2A1	NM_033150	sample	13.3763919821826	49.3028953229399	5.43484318871429	279826.289532294	3161.00372222607	6.47438752783964	18.7973273942094	2.25195191324366	90619.6280623608	3360.47901532972	449	1887966	116644.76	1463.5	387.51	7.3	10	10	9.6	0	12	5.8	13.8	18.3	9.6	18.9	10	18.7	2.9	21.2	19.8	11.4	22.7	22.5	24.7	25.4
1	C12	3	COL2A1	NM_033150	sample	11.9129287598945	43.6912928759894	5.53120749206122	236722.443271768	2683.252498766	6.19525065963061	18.1846965699208	2.12240039115894	88549.8205804749	3162.92885307554	379	1644512.6	133894.53	1218.27	438.83	7.1	15.8	11.9	7.9	0	14.5	9	12.9	24.5	9	23	8.2	26.1	2.6	25.1	18.2	9	22.4	19.5	25.3	24.3
1	C13	1	SMAD4	NM_005359	sample	16.0671936758893	54.6363636363636	4.80578763927771	267511.64229249	2925.15483827577	5.57707509881423	15.1126482213439	1.86317813014363	68520.6086956522	3018.23190398097	506	1781322	99949.88	1318.65	337.48	7.9	5.3	16.6	9.3	2	6.3	17	9.7	13.6	2.6	22.9	6.7	16.4	0.8	30.6	30.2	2.8	23.7	5.7	25.5	7.1
1	C13	2	SMAD4	NM_005359	sample	12.7140221402214	44.1088560885609	3.87750943057229	225054.730627306	2788.94814865571	5.71586715867159	15.0571955719557	1.79688121153476	67417.7232472325	3018.91681026787	542	1722301	95096.61	1260.92	364.19	6.6	4.8	12.9	7.9	0	3.7	10.7	9.8	18.1	5	26	7.2	19.6	0.7	28.2	17.5	10	18.6	15.9	21	19.7
1	C13	3	SMAD4	NM_005359	sample	13.9712389380531	51.2345132743363	5.66311472938719	275228.161504425	3179.82417440636	4.93805309734513	12.9358407079646	1.9292052522425	55417.0243362832	3093.43965279406	452	1959283.4	103990.29	1533.84	345.66	9.5	5.5	11.7	11.3	0	4.9	9.7	11.9	16.4	7.1	21.7	9.5	17	1.3	24.1	20.4	5.5	22.8	12.8	27.7	15.7
1	C14	1	FANCF	NM_022725	sample	12.9039548022599	56.0677966101695	8.67451132300546	383294.197740113	3630.80094344366	8.17796610169492	25.6186440677966	2.51317172122572	121586.276836158	3644.06270116159	354	2119288	109790.57	1689.88	370.23	10.2	7.6	15.8	11	0	9.3	16.1	15.8	15.3	5.6	13.8	14.4	15.8	2.5	18.1	21.8	7.1	22.3	15.3	27.1	16.9
1	C14	2	FANCF	NM_022725	sample	14.1933962264151	61.3419811320755	6.72925699498782	386824.356132075	3405.95060784262	8.15094339622642	25.7334905660377	2.53641809959093	123570.518867925	3660.15416877138	424	2269183	126947.28	1743.08	443.69	12	13.7	11.3	16.5	0	15.6	6.8	17	19.3	10.1	15.8	15.6	20.3	4	17.5	22.9	16.5	26.9	33.3	30.7	37.5
1	C14	3	FANCF	NM_022725	sample	11.884437596302	41.8983050847458	3.2795902288677	219078.537750385	2342.67574330788	3.66718027734977	9.15254237288136	1.47725691401413	40393.6979969183	2608.54491374218	649	1551094.8	86341.99	1085.78	300.92	7.7	5.1	26.5	6	11.9	6.3	24.2	8.9	32.4	4.6	33.6	5.5	33.1	0.6	34.7	16.6	3.1	17.9	6	20	8.9
1	C15	1	Sep-12	NM_144605	sample	13.953431372549	59.7843137254902	6.80972555950515	354088.519607843	3034.72995423371	6.26960784313725	17.343137254902	2.25755566037469	77515.0539215686	3336.99382735039	408	2063677	107959.51	1386.34	380.12	10	5.1	14.2	8.8	0	5.6	16.7	13.2	21.8	5.4	15.9	8.3	21.8	1.7	23	25.7	2.7	26	6.9	30.1	8.6
1	C15	2	Sep-12	NM_144605	sample	12.9365079365079	44.6507936507937	3.96341323960835	216398.682539683	2621.83294096392	6.31746031746032	17.1873015873016	2.23613093082404	75687.8920634921	3347.52910281949	315	1605467	108666.37	1139.83	404.16	5.7	6.3	10.8	5.1	0	9.5	7.6	10.8	21.9	5.7	15.2	4.4	24.1	1.6	17.5	20.3	8.9	21	17.8	22.9	20
1	C15	3	Sep-12	NM_144605	sample	12.6468085106383	46.9489361702128	5.04672355333178	258540.731914894	2782.04540227422	4.87021276595745	11.6659574468085	1.85125489546272	49245.7787234043	3001.00111916218	470	1724904.2	96984.95	1169.07	317.03	8.7	6.6	13.6	8.3	0	6.6	11.9	13	22.6	3.8	20.2	9.1	22.8	0.6	24	21.9	4.3	22.6	9.4	25.3	12.3
1	C16	1	GNPTAB	NM_024312	sample	12.2713567839196	45.9045226130653	6.38337424603961	278878.592964824	3106.8033518591	6.55276381909548	18.5376884422111	2.15914256863998	82956.2361809045	3098.07584090569	398	1861243	106625.57	1486.61	355.5	9	5.5	13.3	10.6	0	7.3	9.3	11.6	20.4	5	20.6	9.3	20.6	1	29.1	21.4	6.8	18.1	9	22.1	11.1
1	C16	2	GNPTAB	NM_024312	sample	13.5666666666667	46.7142857142857	5.87682477864802	247407.164285714	3050.28578765556	7.44761904761905	20.2619047619048	2.24629259098393	90492.1761904762	3476.07707941416	420	1860266	114506.63	1393.19	412.74	7.1	10.2	10.7	7.6	0	10.5	6.7	14.3	17.6	7.1	14.5	9.5	19	2.6	16.4	21	13.6	19.8	20.7	23.3	24.5
1	C16	3	GNPTAB	NM_024312	sample	12.7392344497608	40.2177033492823	3.52859299291188	186186.133971292	2652.09769613843	6.35645933014354	16.2081339712919	1.81355736476414	69038.1937799043	2961.47139247876	418	1651866	96322.15	1166.26	319.58	5.5	3.8	12.7	5.5	0	4.5	11	9.3	16.3	4.1	22.2	4.5	17.2	0.5	25.8	16.5	10.5	17.9	17.2	20.1	20.6
1	C17	1	53BP1	NA	Positive	13.5282167042889	51.9909706546275	4.94123232117837	284592.288939052	2946.69779336182	6.42212189616253	18.4356659142212	2.02841265453764	84468.4695259594	3152.4982393983	443	1874193	99781.21	1373.22	336.62	9	5.4	16.5	9.9	0	7.2	15.1	11.5	19.2	4.1	21.2	7.7	19.4	0.5	29.3	25.5	4.1	21.9	8.6	24.8	10.6
1	C17	2	53BP1	NA	Positive	12.2661290322581	42.8064516129032	3.5833722602393	214948.467741935	2717.66106679853	3.51451612903226	8.08870967741935	1.27088189480086	32517.714516129	2268.4726342363	620	1716757	80218.93	1217	266.62	7.4	2.7	16.1	8.1	0	2.3	16	10.8	20	2.6	36.9	7.3	21.3	0	40.6	17.1	4.2	17.4	6.9	18.9	6.6
1	C17	3	53BP1	NA	Positive	12.9891304347826	44.3278985507246	4.21898147984781	211498.911231884	2879.66364069961	4.72282608695652	11.1503623188406	1.80358579052622	46662.6793478261	2939.01151048924	552	1736531.9	85621.42	1349.65	310.88	7.8	2.9	14.5	9.6	0	3.3	12	10.5	17	6	21	7.1	17.6	0.7	26.3	18.1	4.3	18.5	8.7	21.4	12
1	C18	1	53BP1	NA	Positive	16.2144288577154	59.0140280561122	4.87321196151852	307597.843687375	3243.98306708324	5.93386773547094	16.6072144288577	2.11907565945539	79122.2124248497	3289.72768697892	499	1941425	101225.3	1468.67	332.84	9	4.6	13.2	10.2	0	6	13.2	9.6	10.8	4.2	21	8.4	11	1.2	24.6	30.5	3.8	25.1	8.2	28.7	10
1	C18	2	53BP1	NA	Positive	14.9685430463576	49.7682119205298	4.08982215750209	237015.781456954	2996.65301599012	4.79139072847682	12.2847682119205	1.63217968321232	57365.9569536424	2870.72434833484	604	1878779	97106.48	1302.32	331.76	7.5	4.8	10.4	7.9	0	4.8	11.9	10.9	12.4	4.3	28.3	6.3	13.9	1.3	30.6	21	5.6	21	12.3	24	14.6
1	C18	3	53BP1	NA	Positive	11.8571428571429	40.6204081632653	4.96679064433493	208383.732653061	2853.86502682917	5.26326530612245	13.5857142857143	1.92848365119857	60389.0816326531	2936.1057437483	490	1576435.6	98779.93	1208.43	342.95	5.7	7.8	12.4	7.6	0	6.5	9.8	12	16.5	5.7	24.3	6.9	16.7	2.2	28	14.7	8	16.9	13.1	19	15.3
1	C19	1	53BP1	NA	Positive	13.7418604651163	52.7674418604651	5.47328901444443	306402.672093023	3044.72549995275	5.93953488372093	16.6744186046512	2.21630179531033	73675.0186046512	3233.41113002885	430	1787742	103032.39	1364.65	370.67	7.4	5.1	15.3	7.7	0	4.9	12.6	12.6	17.4	4.9	17.7	7.7	17.9	0.2	23.5	27	2.3	23.5	7.2	26	7.9
1	C19	2	53BP1	NA	Positive	12.4601990049751	51.0223880597015	5.509402188279	301535.701492537	2797.53714406481	7.99253731343284	23.7213930348259	2.40098617832316	106115.781094527	3443.39448994577	402	1909631	105218.78	1346.54	354.05	9.7	7	10.9	10.7	0	8	9.2	13.4	23.4	8.7	15.2	10	26.1	1.2	17.2	18.9	14.9	19.9	28.1	21.4	31.8
1	C19	3	53BP1	NA	Positive	15.0767824497258	53.4442413162706	4.903664027514	271402.904936015	3134.72645642817	5.61974405850091	14.9506398537477	1.95724753932307	65073.4296160877	3037.01237080806	547	1890788.8	90166.5	1394.98	300.14	8.4	2.7	14.1	9.7	0	3.1	11.3	12.2	14.4	7.3	22.7	8.8	14.8	0.9	25.2	23.8	7.9	25.2	14.6	29.1	17.2
1	C20	1	53BP1	NA	Positive	14.6880165289256	52.8719008264463	4.78391214141397	286679.867768595	3043.93879244697	6.09917355371901	17.1446280991736	2.08960154999363	77149.1404958678	3272.69687917962	484	1917696	99542.2	1373.89	331.08	8.1	3.1	11	8.7	0	3.9	9.9	7.4	15.1	3.5	19.2	6.6	15.3	0.6	23.8	25.6	3.9	22.5	8.1	25.6	8.9
1	C20	2	53BP1	NA	Positive	14.0777576853526	51.4810126582278	5.33981739999448	289409.095840868	3206.85460802369	5.52622061482821	14.6672694394213	1.98324500710952	65237.7721518987	3081.58948870225	553	1966255	91624.98	1490.9	305.43	8.1	3.6	14.8	10.7	0	4.3	16.1	13.4	13	7.1	20.4	9.6	14.1	1.1	23	19.2	7.1	19.7	15.2	22.8	16.8
1	C20	3	53BP1	NA	Positive	13.8840579710145	46.5778985507246	3.64287103653895	224776.123188406	2791.32879773738	4.39855072463768	11.0742753623188	1.70164827393881	48152.8858695652	2868.09982333835	552	1825161.8	95475.02	1315.01	335.01	8.5	4.7	11.1	9.1	0	4.7	9.4	8.2	19.7	6	25.5	7.6	20.8	0.7	28.3	20.5	4.2	21.4	10.5	24.3	13.6
1	C21	1	53BP1	NA	Positive	12.6577946768061	49.1235741444867	4.67728811557112	280581.627376426	2947.36302283313	4.62737642585551	13.6653992395437	1.65393875666658	61884.8783269962	2605.45203088044	526	1711687	89944.24	1285.11	300.74	7	2.1	14.3	7.8	0	4.2	14.3	13.7	15.6	3.4	31.6	8.4	16	0.2	40.9	22.1	4.2	19	7	22.6	7.4
1	C21	2	53BP1	NA	Positive	13.8658777120316	44.6074950690335	3.36608802084932	214933.090729783	2791.47299604996	5.18145956607495	12.7041420118343	1.79850961358083	54866.4556213018	3022.39734269973	507	1809959	92907.23	1249.13	298	8.9	3.9	9.9	8.9	0	4.3	9.3	8.9	16.4	4.1	21.9	6.5	18.1	1.2	24.3	17.8	5.9	17.9	11.8	19.7	14.4
1	C21	3	53BP1	NA	Positive	11.682261208577	44.2962962962963	5.12029723836212	250814.019493177	2772.6846486159	5.12670565302144	13.6042884990253	1.77348132461025	60779.5341130604	2805.60843418197	513	1591885.6	88344.4	1238.44	323.75	8	3.9	17.5	8.8	0	5.3	15.8	10.3	23.6	4.3	26.3	7.6	24	1	30.8	17.7	7.4	20.7	12.1	21.8	15.4
1	C22	1	53BP1	NA	Positive	13.0223880597015	52.3880597014925	6.21702942640811	294821.345771144	3200.12222000123	8.64925373134328	26.0149253731343	2.57081405107771	122459.666666667	3707.6186736259	402	1940874	108436.1	1455.62	381.11	9.5	6.7	13.2	11.4	0	8.2	9.7	15.4	16.7	6.2	11.2	11.2	17.2	2.5	16.9	23.4	7.5	22.4	14.7	25.6	17.7
1	C22	2	53BP1	NA	Positive	12.5860805860806	39.3308913308913	3.64286151293702	190907.648351648	2813.81378620225	2.2954822954823	5.02686202686203	1.15855851568691	21586.7619047619	2163.40833882501	819	1643676	85525.83	1165.49	297.9	5.7	3.5	16.5	5.5	0	3.8	18.1	10.4	14.2	3.1	43	5.5	16	0.9	45.5	16.7	1.6	16.4	3.1	18.2	4
1	C22	3	53BP1	NA	Positive	12.2971014492754	40.0960144927536	3.80838563472794	199946.320652174	2836.28874441579	4.05434782608696	10.1304347826087	1.55295081387271	42736.5815217391	2612.4754385172	552	1690205.8	88306.73	1203.27	294.47	7.2	2	11.2	6.7	0	2.4	9.2	10	16.7	4.7	30.8	7.1	17.2	0	33.5	16.1	4.3	17.8	9.4	21.2	11.1
1	D03	1	RAD51	NA	Positive	9.31940298507463	40.3074626865672	4.47720954585649	220946.826865672	2575.09113356137	5.71940298507463	16.0686567164179	1.93866770202912	71702.4358208955	3095.68202595053	335	1503883	146375.2	969.82	457.21	5.4	18.8	15.2	4.2	0	16.7	12.5	13.1	19.7	3.6	26	4.8	19.7	0.6	31.9	12.5	3	12.5	6.9	13.7	8.1
1	D03	2	RAD51	NA	Positive	9.67941176470588	39.1352941176471	5.19580578147125	202291.270588235	2748.99911908539	5.53529411764706	17.3647058823529	2.19844292679461	79564.6823529412	3162.09812662977	340	1608492	158985.81	1058.24	502.66	6.5	27.1	11.2	5.3	0	24.7	8.5	13.5	16.5	9.4	21.8	6.5	17.4	1.8	23.8	8.2	7.4	12.9	17.6	15.3	19.7
1	D03	3	RAD51	NA	Positive	4.375	16.7093023255814	3.71299643976062	89678.3837209302	2074.05595830007	3.18313953488372	8.0203488372093	1.539097815689	31857.3110465116	2465.78488033218	344	1191101	163944.08	851.47	510.02	3.2	26.2	7.8	3.5	2.3	24.7	5.5	11.6	30.5	4.9	32.8	4.1	32.3	2.6	37.8	2.3	1.5	4.1	5.2	5.8	6.1
1	D04	1	RAD51	NA	Positive	10.4310850439883	45.1348973607038	4.47212721757081	233971.627565982	2823.86551836151	5.58651026392962	17.0645161290323	2.12475801004235	85654.6246334311	3361.09415343128	341	1583849	157908.99	1027.04	501.04	5.6	24	10.3	5	0	19.6	7	13.5	16.7	5.9	19.4	5.3	17	1.8	24.9	12.3	2.3	16.1	7.3	18.8	7.3
1	D04	2	RAD51	NA	Positive	9.2409972299169	39.0997229916898	5.60482790977717	202008.739612188	2935.24924200056	4.43213296398892	12.8254847645429	1.84223116025807	59227.0415512465	2876.83017195819	361	1498687	153155.27	1163.3	493.91	4.7	23.3	12.7	6.9	0	21.1	8.3	20.2	17.5	5.5	29.9	8.9	18.3	1.1	32.1	8.6	3.6	12.7	11.9	16.1	13.3
1	D04	3	RAD51	NA	Positive	4.8179347826087	20.6114130434783	3.41882003818637	103848.690217391	1726.16517948828	2.73641304347826	6.87228260869565	1.40365763663198	27377.3233695652	2197.95782763133	368	966153.9	165581.39	707.6	514.81	2.2	29.1	11.1	3.3	19	25.3	7.3	10.6	35.6	5.2	40.5	4.1	46.7	1.9	44	2.4	1.9	6	4.1	7.6	5.4
1	D05	1	RAD51	NA	Positive	9.69895287958115	39.1832460732984	4.01574340205583	200382.366492147	2661.81096727977	5.19371727748691	13.6832460732984	1.95839600348718	59019.890052356	3258.60017321415	382	1504281	152075.86	1005	475.11	5.5	16	14.7	4.2	0	14.4	11.3	11.8	19.1	2.9	20.4	4.2	19.1	1.8	25.7	13.4	1	13.4	5.2	16	5.5
1	D05	2	RAD51	NA	Positive	9.3641975308642	42.0493827160494	6.25436551099421	220562.179012346	3074.6989446146	6.41975308641975	18.2067901234568	2.21089564662761	80357.3024691358	3396.96702690382	324	1518946	154261.88	1164.29	502.17	4.3	22.2	15.4	8.3	0	19.8	15.1	20.1	14.5	6.2	16.4	8	15.7	2.5	20.1	8.6	7.7	14.5	18.2	18.2	22.2
1	D05	3	RAD51	NA	Positive	7.10582010582011	25.3148148148148	4.08989083017162	104160.404761905	2322.54743918729	4.0026455026455	11.015873015873	1.95713916538957	46818.5132275132	2651.00404529455	378	1159383.4	132152.29	835.79	405.14	2.4	18	14.3	2.9	0	13.8	10.1	11.6	23.5	5.8	28.8	4.5	24.3	1.3	33.3	5	4.2	6.9	10.8	10.6	11.6
1	D06	1	RAD51	NA	Positive	9.40840840840841	41.027027027027	7.41827323388946	234561.816816817	3064.7582456451	6.42642642642643	18.2612612612613	2.01972195294555	84084.6336336336	3162.2647218978	333	1556738	165174.1	1250.69	558.85	7.2	20.1	14.4	9.3	0	19.8	8.7	15.3	15.9	4.5	24	9	16.2	2.7	30.9	12.6	4.5	12.6	8.4	16.5	8.7
1	D06	2	RAD51	NA	Positive	9.44272445820434	41.5665634674923	6.53313546141754	207353.034055728	2902.83347470851	6.84210526315789	19.0712074303406	2.27987729913046	88401.1145510836	3463.12834868167	323	1461741	151663	1104.99	467.45	4.6	28.5	14.6	6.8	0	22.6	7.1	17.6	16.7	7.7	15.5	6.5	19.2	3.4	19.5	9.3	10.5	16.7	19.5	19.2	23.8
1	D06	3	RAD51	NA	Positive	7.60835509138381	32.7545691906005	4.86986571058999	162902.712793734	2579.51087656978	4.60574412532637	12.4099216710183	1.87304346507945	55275.6318537859	2986.13765147255	383	1307059.8	149802.17	964.5	488.14	4.4	25.6	13.1	5.5	1.8	25.1	9.1	18.3	23	7.3	27.9	5.2	24	2.9	30	5.2	4.7	11	10.7	14.9	14.9
1	D07	1	RAD51	NA	Positive	8.77333333333333	44.8177777777778	8.41979360446592	293496.648888889	3108.05257412366	7.39555555555556	23.4622222222222	2.43879262761528	113777.564444444	3474.22648510068	225	1752406	176374.39	1536.47	633.87	8.4	26.7	15.6	12.9	0	28	8.4	17.3	21.3	7.6	18.7	10.2	22.2	3.6	24	12.9	4.4	15.6	10.7	20	13.8
1	D07	2	RAD51	NA	Positive	10.4040816326531	45.5632653061224	7.42071383236616	235926.967346939	2958.62796462384	8.22448979591837	25.3265306122449	2.56401294379006	120543.028571429	3636.56200519922	245	1506793	161239.8	1192.07	521.68	6.1	31	15.1	9	0	24.9	12.7	18	18.8	10.6	16.7	7.8	21.2	4.9	19.6	12.7	14.7	20	33.5	21.6	38.8
1	D07	3	RAD51	NA	Positive	7.27963525835866	30.9392097264438	4.51782232853392	156096.598784195	2433.24330138057	6.03343465045593	18.1671732522796	2.13248061166102	80944.3434650456	3105.63280808689	329	1235159.3	138712.31	918.32	487.81	4.3	22.2	14	5.8	0	21.9	8.8	16.7	26.1	10.3	23.1	6.4	27.1	2.4	26.1	6.4	9.7	10.9	21.9	14.3	25.8
1	D08	1	RAD51	NA	Positive	10.2988165680473	45.7573964497041	5.37317580803253	262338.49704142	2913.54342446173	5.61538461538462	15.4763313609467	2.10226054488809	71372.6834319527	3321.21244375796	338	1751591	164430.09	1177.33	557.39	10.4	20.7	9.8	7.7	0	19.5	7.1	10.9	19.8	4.4	20.7	8	20.1	3.3	25.4	13.6	1.8	16	5.9	18.9	7.4
1	D08	2	RAD51	NA	Positive	9.5030303030303	43.669696969697	6.80482062899186	239135.618181818	3093.24789941017	5.63333333333333	16.8606060606061	2.32394258670975	77375.3060606061	3086.33785878299	330	1576660	149451.55	1173.68	467.96	7.3	27.3	12.7	9.7	0	23	7.6	18.5	13.9	10.9	24.2	9.4	14.8	1.8	27.3	9.4	9.4	16.7	19.4	20.3	23.3
1	D08	3	RAD51	NA	Positive	7.65806451612903	31.5870967741935	4.48740727998823	146438.312903226	2727.26701873642	6.42258064516129	18.3870967741935	2.15168309655629	80370.3806451613	3273.13945432772	310	1258664.5	162831.67	966.48	512.81	4.2	22.3	18.4	4.8	0	20.3	16.5	17.4	17.1	10.3	19	7.1	20	3.5	22.9	5.5	7.7	10.6	20	14.5	21.3
1	D09	1	SMC3	NM_005445	sample	13.1527272727273	49.2072727272727	4.44236483783867	250686.676363636	2735.14634533941	9.52363636363636	30.8763636363636	2.7796198365073	144012.727272727	3812.40590407446	275	1680891	124748.32	1239.6	417.45	8	12.4	11.6	9.8	0	13.1	8.7	10.5	22.5	8.4	10.5	6.5	22.9	0.4	14.5	23.3	7.6	19.6	17.5	20.7	20
1	D09	2	SMC3	NM_005445	sample	9.65097402597403	29.7824675324675	4.44925043183728	135995.676948052	2534.45791518163	2.66558441558442	6.90097402597403	1.22167187331139	28229.8636363636	1919.31276630494	616	1267485	92537.66	955.7	339.86	2.9	4.7	20.6	3.6	0	4.7	22.1	12.8	20.6	3.9	46.1	5.2	21.6	0.8	51	10.2	2.8	10.6	6	12.7	6.5
1	D09	3	SMC3	NM_005445	sample	10.3908450704225	36.681338028169	5.55705587657809	188418.832746479	2694.11014734726	4.04049295774648	10.2429577464789	1.77898091713497	46052.9612676056	2606.34556471614	568	1387095.9	97292.04	1144.79	334.53	4.4	6.2	17.3	6.9	0	8.3	15.1	14.1	24.3	4	30.8	7.6	25.4	1.6	34.9	12.5	4.4	16.7	10.6	19.5	13.6
1	D10	1	CHD8	NM_020920	sample	12.8458417849899	50.7180527383367	4.40352243380168	286234.505070994	3130.58093612505	5.27991886409736	16.6916835699797	2.1973788299223	80509.3468559838	3194.07521713894	493	1797329	112837.19	1338.82	377.25	8.3	8.9	11.6	8.9	0	9.1	8.9	14.2	14.4	8.3	23.3	9.7	14.4	2.2	27.4	23.1	2.2	21.1	6.9	24.5	9.3
1	D10	2	CHD8	NM_020920	sample	15.5199240986717	55.3814041745731	4.58499475682287	283279.028462998	2962.87213133599	4.97153700189753	14.3225806451613	2.19500901357079	67880.1214421252	3162.40509158944	527	1921530	105477.45	1363.67	350.61	7.2	8.2	10.1	8.7	0	9.9	9.9	12.1	15.9	8.7	21.8	8.2	16.9	1.5	25.2	26.4	3.8	25	13.5	26.9	17.5
1	D10	3	CHD8	NM_020920	sample	11.6454545454545	40.3409090909091	3.2771454435649	198314.465909091	2475.42184871963	5.51818181818182	15.9136363636364	2.28419953332944	71832.5159090909	3156.77941265316	440	1568877.2	113018.8	1108.68	391.46	6.1	9.5	13	5.9	0	11.4	11.8	9.3	21.1	8.4	19.5	3.6	21.4	1.8	22.5	16.4	7.3	17.5	17.5	19.3	21.1
1	D11	1	COL5A2	NM_000393	sample	10.9600938967136	35.8544600938967	3.69806743182799	158603.753521127	2488.3582399978	4.94131455399061	14.7042253521127	1.88285240550299	66156.3873239437	2884.52574440067	426	1439372	106031.97	1038.68	340.44	4.2	7	14.6	4	0	7.5	14.6	8.9	21.6	4.2	25.4	4.2	22.1	0.9	35	19.5	1.6	17.1	7	17.8	7.7
1	D11	2	COL5A2	NM_000393	sample	8.7481662591687	34.1564792176039	6.57926997190902	200727.462102689	2524.94171904773	6.75061124694377	21.7530562347188	2.39630380584305	95731.0855745721	3239.24758153325	409	1503234	109717.68	1152.72	357.68	5.6	9	13.4	8.1	0	9	11.7	11.2	29.6	11.7	20.5	8.1	31.1	0.7	21.5	10.5	9.3	14.4	24.7	15.9	27.1
1	D11	3	COL5A2	NM_000393	sample	10.3146997929607	38.3726708074534	4.49259015958656	202349.592132505	2654.35749123468	4.27950310559006	12.3022774327122	1.92229046155452	53126.9378881988	2807.47623030812	483	1433481	97320.2	1157.82	339.38	4.3	5.4	17.8	6	0.8	7	16.4	13.9	25.3	9.9	26.5	7.2	26.1	1	30.2	14.5	4.1	18.8	13.7	21.7	15.7
1	D12	1	BRCA2	NM_000059	sample	14.6377551020408	56.1173469387755	5.69561019512906	331740.607142857	3367.70790627727	7.35969387755102	20.8647959183673	2.2047525427899	98420.0510204082	3403.9857469733	392	2226483	127389.69	1562.1	400.74	12.8	11.5	10.7	13	0	10.7	6.6	14	14.8	4.8	17.3	9.9	15.1	1.5	23	27.3	5.6	22.7	8.9	28.8	10.7
1	D12	2	BRCA2	NM_000059	sample	11.65625	46.6746323529412	5.55984098946923	283891.5	3233.82930951323	4.75919117647059	12.8235294117647	1.84060076289573	56003.6158088235	2801.39968082471	544	1919451	112990.14	1451.52	431.11	10.1	8.6	17.1	11.2	0	10.1	9.7	16.9	15.4	6.4	28.5	11.6	16	2	32	16.4	5.5	18.2	13.1	21.3	14.9
1	D12	3	BRCA2	NM_000059	sample	10.4941763727121	37.2512479201331	4.6050283415941	192986.084858569	2831.79227264885	3.37770382695508	9.42928452579035	1.5640872632962	42344.3477537438	2462.16859683022	601	1587160.7	99133.32	1187.42	327.11	6.8	8	16	6	0	7.8	11	13.6	15.1	4.8	35.1	6	15.5	1	39.1	13.3	3	14.6	8.3	18.8	9.8
1	D13	1	UBR5	NM_015902	sample	9.5020325203252	34.9634146341463	3.5788498287011	194271.963414634	2072.79568677148	4.83739837398374	15.1260162601626	1.66014610710774	66802.7012195122	2276.61587184368	492	1421259	76134.35	1020.74	251.68	9.6	5.3	38	9.8	12.8	4.7	38.4	8.3	44.1	4.3	41.1	7.5	48	0.6	48	17.1	3	15.2	8.7	17.5	9.8
1	D13	2	UBR5	NM_015902	sample	13.0022075055188	52.8057395143488	5.50265578563098	336804.362030905	3141.21878071488	5.43708609271523	16.7527593818985	2.39690017098808	69897.5452538631	2944.04238076975	453	2374507	100654.85	1617.42	337.72	16.6	7.9	17.7	15.7	0	9.3	15.7	14.3	21	11.9	21.6	15.9	23	1.5	26	18.8	7.1	20.8	19	24.3	21.2
1	D13	3	UBR5	NM_015902	sample	14.2279909706546	57.7471783295711	5.28440433888558	392589.356659142	3313.23465181266	6.06320541760722	18.7742663656885	2.44100325840713	85839.762979684	3152.7855861934	443	2529609.6	104531.42	1719.29	354.91	17.4	10.6	15.6	15.1	0	11.1	11.7	14.7	21.2	11.5	19.6	13.3	21.4	2.9	24.2	23	7.4	25.3	20.1	28.4	23.5
1	D14	1	TET2	NM_017628	sample	12.6116279069767	47.2767441860465	6.25328528939253	255915.146511628	3008.99780887452	6.24651162790698	17.2209302325581	2.2147065798384	78711.6255813953	3475.54364459215	430	1733478	117821.47	1363.56	444.15	7	9.5	14.2	8.4	0	8.6	9.5	12.8	17.2	4.4	16	8.4	17.9	2.1	23	24	3.5	20.7	5.3	22.8	8.4
1	D14	2	TET2	NM_017628	sample	14.6740576496674	47.6452328159645	3.90280579684608	226034.297117517	2926.10240188955	5.78492239467849	14.3991130820399	1.93928072753742	61742.399113082	3344.42099306242	451	1860448	112782.71	1327.8	407.46	8.4	6.9	12.6	7.3	0	6.9	14.2	10	16.4	4	15.5	5.8	17.7	1.3	18.4	22	6.2	20.4	11.3	23.3	15.1
1	D14	3	TET2	NM_017628	sample	11.5676767676768	40.8323232323232	4.61278534989572	240310.57979798	2821.89880486106	5.70505050505051	15.8969696969697	2.04746665111235	77886.5070707071	3181.92474604757	495	1731317.2	102938.15	1293.31	353.32	8.9	4.6	13.1	9.3	0	7.1	8.7	12.3	19.8	5.5	21.2	8.7	20.6	1.2	22	14.5	6.3	16	15.2	17.8	19
1	D15	1	AMER1	NM_152424	sample	14.4955752212389	49.9402654867257	4.6564376409373	257304.761061947	3037.46518889605	5.27212389380531	15.0132743362832	2.00420744058592	69945.4668141593	3172.72586792072	452	1891617	122627.93	1361.1	406.62	6.2	8.8	7.7	6.6	0	10.8	7.5	9.3	15.3	5.1	23.7	6.9	15.7	1.3	26.3	24.8	2.9	21.7	7.1	24.6	8.8
1	D15	2	AMER1	NM_152424	sample	11.3590361445783	40.2048192771084	5.93095185758786	223158.074698795	2827.82537817892	5.8144578313253	16.7253012048193	1.97938548002291	76417.2746987952	3024.91070084139	415	1612007	121481.51	1262.48	412.5	5.5	11.6	10.6	6.7	0	14.5	7	13.3	21.7	6.3	23.1	6.7	22.7	1.7	26.5	14	8.4	15.2	17.8	19	19.8
1	D15	3	AMER1	NM_152424	sample	11.8832116788321	43.5498783454988	5.19958649184133	239322.856447689	2841.56899972411	5.77615571776156	15.9829683698297	2.1124683749482	69917.1946472019	3140.82512803479	411	1690635.5	119703.23	1235.26	385.04	7.1	10.5	13.6	7.5	0	10	7.5	12.9	20.9	9	19.2	6.8	21.7	1.7	23.1	17.3	8.3	19.5	16.3	22.9	21.2
1	D16	1	EXT2	NM_207122	sample	11.4801061007958	50.0477453580902	7.97634805916011	315823.679045093	3646.17470917904	6.87798408488064	21.0026525198939	2.36495989543737	94366.225464191	3066.204087485	377	1796793	122444.58	1666.47	426.03	11.7	11.1	20.7	13.5	0	12.7	17.8	21.2	14.9	5.6	23.3	15.4	15.6	1.6	30.2	18.6	4.8	20.4	11.4	26.5	12.7
1	D16	2	EXT2	NM_207122	sample	11.0588235294118	35.0623885918004	4.50550825224208	160079.825311943	2556.26732325899	4.29768270944742	11.5169340463458	1.86423643841557	50711.8645276292	2736.33090008194	561	1451585	102188.23	1028.54	363.93	3.2	7.7	11.9	4.3	0	7.8	10.7	11.1	19.8	5.2	28.2	5.2	21.4	1.6	32.8	15.7	4.5	15.9	10.5	17.3	12.3
1	D16	3	EXT2	NM_207122	sample	10.8784246575342	39.3767123287671	4.95731376791425	220708.761986301	2881.62555520348	3.85445205479452	10.3219178082192	1.83801875407196	43490.2739726027	2582.06792917092	584	1646744	104848.23	1251.13	351.36	7	7.4	15.4	8.7	0	10.8	13.7	14.7	21.4	7.7	30	8.4	22.1	1.2	34.6	14.9	3.3	16.3	8.9	20.2	11.1
1	D17	1	RAD51	NA	Positive	8.88888888888889	40.275	5.9011661466947	204800.286111111	2945.76063293916	5.09722222222222	13.5888888888889	2.09406701506531	57745.0388888889	3050.9458756431	360	1456863	131249.63	1101.28	435.45	4.4	13.9	17.2	7.5	0	14.4	15.3	17.2	17.2	3.3	20.6	8.9	17.8	1.4	32.2	11.1	0.6	12.8	3.9	18.6	5.8
1	D17	2	RAD51	NA	Positive	9.69047619047619	39.1011904761905	4.57057037443309	173845.041666667	2623.66651376131	5.95833333333333	17.0565476190476	2.23666789014684	72851.4642857143	3238.90513844658	336	1342187	130860.2	861.6	405.64	4.2	15.5	14	3	0	12.8	8.6	16.7	15.5	10.4	17.6	5.4	17.9	2.1	20.5	8.9	6.2	11.6	19.9	15.8	21.4
1	D17	3	RAD51	NA	Positive	8.46464646464647	34.1868686868687	5.0631257329971	163816.871212121	2701.152491011	4.71464646464646	13.1919191919192	1.97750000180109	56834.9242424242	2846.68810537012	396	1285492.9	129731.36	951.32	416.3	4.3	15.2	18.7	4.3	0	14.1	17.2	16.7	17.4	7.8	25.3	8.1	19.2	3.5	29	8.1	4.3	12.4	13.1	16.4	14.1
1	D18	1	RAD51	NA	Positive	9.47494033412888	42.5751789976134	5.66494230029312	225303.665871122	3133.18879287116	4.39856801909308	12.5489260143198	1.93414668121598	57057.1026252983	2852.85969462908	419	1414334	126553.72	1194.46	414.12	5	12.6	20.8	9.3	0	12.2	17.2	17.7	17.2	4.5	27	11	17.7	2.1	37	12.2	2.4	16	4.3	19.3	5
1	D18	2	RAD51	NA	Positive	10.7764350453172	46.404833836858	5.03958590564141	235473.583081571	2983.217477577	7.14501510574018	20.9154078549849	2.37309748687367	97161.0181268882	3495.1967723144	331	1589720	173966.5	1173.81	540.56	6.6	30.5	12.7	8.8	0	28.1	5.4	19.3	17.2	7.3	18.4	8.2	18.4	6.3	21.8	12.4	12.4	17.8	24.5	22.1	29.9
1	D18	3	RAD51	NA	Positive	10.5384615384615	43.0719602977668	5.52285570372251	185334.461538462	2955.18126949787	3.85359801488834	10.3622828784119	1.66161939942141	50979.3598014888	2866.88169654347	403	1414983.1	151805.5	1021.11	527.41	4	23.1	15.1	5.5	0	20.3	10.7	17.4	12.2	6	29.3	7.7	13.4	3.2	31.3	9.9	3.5	17.9	8.7	22.1	11.9
1	D19	1	RAD51	NA	Positive	8.89565217391304	35.6347826086957	5.23740792341124	180607.142028986	2749.56763196184	5.27826086956522	15.4608695652174	2.08584682635632	69649.6086956522	3056.9393586594	345	1236707	126658.67	978.8	442.75	5.2	16.8	20	6.4	0	14.2	16.2	12.5	19.7	5.8	22.6	7.2	20.6	2	32.2	9.3	1.4	12.8	5.2	16.5	7.8
1	D19	2	RAD51	NA	Positive	11.9620853080569	46.2985781990521	5.24670574678521	214413.710900474	2870.87033343055	5.28199052132701	14.3767772511848	1.95462741012649	62884.5355450237	2884.96128479979	422	1521756	130137.57	1069.7	411.93	3.8	17.1	15.6	5.9	0	14.2	13.5	14.5	14.9	6.9	25.6	6.6	15.9	1.4	29.1	13.5	7.1	19	13.7	22	16.4
1	D19	3	RAD51	NA	Positive	9.55244755244755	40.9545454545455	4.81679657696448	207118.608391608	2810.23082887279	5.71678321678322	16.2307692307692	2.0607747947262	69825.3426573427	3068.76080709266	286	1435513	149051.27	1096.25	512.02	4.2	25.9	15	6.6	0	19.9	7.3	17.1	18.9	9.4	20.6	7.7	19.2	1.7	26.9	7.3	5.9	12.9	15.7	16.1	19.6
1	D20	1	RAD51	NA	Positive	9.6145251396648	36.9329608938547	5.1753361581648	181098.38547486	2705.96443843403	5.42737430167598	15.7486033519553	2.13198274409836	74280.3463687151	3259.97972332747	358	1439069	134192.13	1090.11	467.85	4.2	16.2	17	5.6	0	16.8	12.8	12.3	21.5	6.4	20.4	5.6	21.8	1.7	27.9	11.7	2.2	13.1	7.3	17	8.1
1	D20	2	RAD51	NA	Positive	10.2017045454545	39.7727272727273	5.08921468938104	175664.767045455	2886.78649438387	5.82386363636364	15.8892045454545	2.25251039118325	70303.6335227273	3355.86769880384	352	1379245	156110.14	978.57	513.87	2.6	20.5	12.2	4.3	0	16.5	6.8	18.5	13.1	8.5	18.5	4.8	13.9	3.7	21.3	9.1	5.7	13.6	17	17.3	20.2
1	D20	3	RAD51	NA	Positive	9.30392156862745	34.3774509803922	3.60000670701042	147250.259803922	2492.3763668254	4.30392156862745	11.4289215686275	1.93375642456889	51119.1176470588	2890.29988795121	408	1212877.6	129812.02	895.4	495.04	3.4	15.2	14.2	3.2	0	14	10	11	21.6	6.4	24.5	4.9	22.8	2.2	30.4	8.3	5.4	12	11.3	16.4	12.3
1	D21	1	RAD51	NA	Positive	8.66666666666667	38.8305555555556	6.69375634225701	221331.777777778	2972.46786769217	5.25	13.9083333333333	2.2109615642693	61190.0388888889	3144.97169740426	360	1460285	158345	1197.7	614.74	5.3	13.1	17.2	6.7	0	11.4	16.9	15.3	19.2	5.8	20.6	7.8	19.2	3.1	31.4	9.4	1.9	13.9	4.4	18.1	6.4
1	D21	2	RAD51	NA	Positive	8.92183288409704	37.3530997304582	4.75989334653205	175355.156334232	2610.14975423934	5.40161725067385	14.2291105121294	2.10678872273425	62063.5633423181	3026.73732849528	371	1191457	134772.03	867.19	412.71	3	18.1	16.7	5.4	0	12.1	12.1	14.3	18.3	7.3	21.6	5.9	19.7	1.9	26.4	5.4	5.1	13.2	13.2	13.7	15.1
1	D21	3	RAD51	NA	Positive	9.89779005524862	35.3121546961326	4.25147353603657	144300.67679558	2524.06594272228	4.60773480662983	11.6961325966851	1.80897811350854	48598.2127071823	2983.51593351217	362	1297695.6	152571.78	866.58	509.5	3	17.1	10.5	3.3	0	15.2	10.8	14.1	19.1	5.8	20.4	4.4	19.9	3.3	26.8	9.7	4.7	14.1	9.1	18	11.6
1	D22	1	RAD51	NA	Positive	9.80298507462687	40.5462686567164	6.14293346736753	205615.349253731	2691.08209201893	5.25373134328358	13.5761194029851	1.86833574950676	61014.7791044776	2945.05577958012	335	1356050	120478.21	1181.47	389.43	4.5	13.1	27.8	8.7	9	10.4	27.2	15.2	17	2.4	23.6	7.2	25.7	1.2	36.1	11.9	2.1	14	4.2	16.1	5.7
1	D22	2	RAD51	NA	Positive	8.86531986531987	33.9360269360269	4.56357416016477	160314.03030303	2559.09146553359	2.32659932659933	5.75252525252525	1.45242488291731	24366.6498316498	2222.58858112836	594	1302376	114582.9	970.44	382.03	3.5	13.6	21.4	4.9	0	9.1	18.7	13.3	21.7	4.9	38.6	6.2	23.7	1	44.9	7.6	0.5	11.8	3.4	14.5	4.2
1	D22	3	RAD51	NA	Positive	10.1389578163772	40.029776674938	4.97011301037018	187753.156327543	2735.44866352502	4.37468982630273	11.6799007444169	1.8484531046381	50490.7866004963	2877.79099412057	403	1418060.2	155244.69	972.85	479.38	5.5	23.3	16.4	4.7	0	18.9	11.4	17.4	16.4	6.5	25.1	6.2	18.4	1.5	30	9.2	5	14.4	9.9	18.1	12.2
1	E03	1	RF	NA	Neutral	13.1238938053097	52.4548672566372	3.36218072589115	320080.426548673	2886.51328624352	5.99823008849557	17.8938053097345	2.09694630555159	88386.6530973451	3234.00845142687	565	2125073	109784.9	1446.17	379.79	11.5	7.3	18.1	11.3	0.2	7.6	15.6	9.7	28.3	6.4	23.5	10.1	28.3	1.6	27.4	25	3	21.6	8	26.2	10.3
1	E03	2	RF	NA	Neutral	14.3663793103448	51.6810344827586	3.8892801486253	272047.265086207	3009.6543032122	6.90086206896552	20.3469827586207	2.21130411536683	97848.6918103448	3499.74433895584	464	2069562	123721.3	1437.26	404.63	9.3	14	10.1	7.5	0	13.1	7.1	9.9	19.8	7.5	19.6	8.6	19.8	2.4	21.3	20.3	12.3	20.3	24.4	26.1	28.9
1	E03	3	RF	NA	Neutral	8.61715481171548	31.0418410041841	4.31070290117365	185611.69874477	2749.3063325419	4.08577405857741	11.0271966527197	1.94772673263372	54845.3284518828	2950.16738766532	478	1980444.9	136732.3	1424.52	483.05	9	18	6.7	9	0.2	19.9	4.4	9.2	26.6	7.3	26.6	7.7	26.6	2.5	29.9	10.7	4.2	13.2	8.8	17.6	11.1
1	E04	1	RF	NA	Neutral	10.0137457044674	43.3573883161512	5.37310126414572	244947.003436426	2955.8519996626	7.43986254295533	22.8350515463918	2.39364236993555	122122.116838488	3920.72038995501	291	1831056	165294.57	1319.25	554.59	7.2	18.6	8.6	7.6	0	20.6	6.9	13.4	19.2	7.2	13.7	8.2	19.2	6.9	17.5	16.2	5.2	17.5	13.4	20.3	15.8
1	E04	2	RF	NA	Neutral	13.1146341463415	50.8048780487805	4.60729195184425	275606.295121951	2964.21999798557	5.98780487804878	18.6512195121951	2.29310158790044	94043.9512195122	3565.09737951959	410	1947799	126124.47	1419.5	426.24	8.5	13.7	10.5	9.3	0	15.9	9.3	12.7	18.8	10.5	17.6	7.3	20	2.7	18.3	19.3	6.8	21.2	18	25.1	23.4
1	E04	3	RF	NA	Neutral	10.4890829694323	36.4847161572052	2.99154128000466	212041.903930131	2887.32392881419	3.5764192139738	10.3995633187773	1.69933348533674	56939.9759825327	2914.71951098314	458	2086657.3	132217.37	1443.96	438.47	11.6	12.7	5.7	12.4	0	14.6	5	9.2	22.9	5.2	29.3	9.8	23.1	3.3	30.8	12.2	3.1	16.6	9.4	21	11.1
1	E05	1	RF	NA	Neutral	12.6378269617706	46.58953722334	3.67207659718702	253498.173038229	2927.06134962818	5.79275653923541	16.7102615694165	2.32950866933519	82044.8812877264	3302.88236553766	497	2089531	116335.62	1460.3	406.27	8.9	9.5	11.7	10.1	0	9.7	9.5	8.7	20.7	4.4	22.9	7	21.3	2.2	27.2	24.1	3.2	19.7	6.6	23.9	9.5
1	E05	2	RF	NA	Neutral	12.65770609319	49.9247311827957	5.62719688875811	292604.215053763	3064.70221859623	5.74193548387097	16.6935483870968	2.00999933592092	79500.9928315412	3178.43427327526	558	1955189	110449.22	1462.89	378.02	8.2	6.6	10.2	10.6	0	7.9	8.4	14.9	21.3	6.8	24.9	9.3	21.7	1.3	26.9	20.4	7.2	20.8	19.2	24.7	23.7
1	E05	3	RF	NA	Neutral	8.06832298136646	33.5993788819876	5.39523689941302	172023.667701863	2798.87130653485	5.7888198757764	17.6366459627329	2.1376139793706	80966.1645962733	3320.41230995093	322	1493339.1	162524.87	1067.09	541.29	6.5	28	14.6	5.3	0	24.8	9.9	19.3	18	8.4	19.6	7.1	18	3.1	23.6	8.1	6.8	13.4	17.4	16.8	21.7
1	E06	1	RF	NA	Neutral	15.7342857142857	64.7342857142857	5.60130047816128	378998.785714286	3439.25629862673	7.65428571428571	24.5342857142857	2.45317998866337	119729.185714286	3740.63032225932	350	2321735	141193.85	1629.28	505.21	11.1	11.7	9.7	10.6	0	12	6.6	16	15.4	8.6	14.9	10.9	15.7	1.7	16.6	29.1	6.6	26	15.4	31.1	18
1	E06	2	RF	NA	Neutral	13.3995157384988	60.273607748184	6.6589232643994	397614.968523002	3612.02097800351	7.38014527845036	22.6029055690073	2.34699811644317	112049.246973366	3650.57800774234	413	2240856	136243.34	1811.72	459.64	11.4	18.9	12.1	14.8	0	21.1	8.5	19.4	13.3	9.2	17.2	13.1	13.8	2.7	17.9	19.1	12.3	22.8	25.9	28.8	31.5
1	E06	3	RF	NA	Neutral	14.9613526570048	56.6328502415459	3.64599547297991	297889.190821256	3213.08846071487	5.95410628019324	17.0048309178744	2.08188393251351	88405.5579710145	3503.16168631577	414	2217986.4	142097.64	1548.57	475.52	12.6	14	7	10.9	0	16.4	5.3	11.6	17.1	8.5	19.3	9.7	17.6	3.9	21.3	21.5	8.2	25.1	17.9	31.6	23.7
1	E07	1	RF	NA	Neutral	13.2051886792453	65.2146226415094	6.60543145027392	462949.91509434	3451.48155584687	6.71462264150943	21.0117924528302	2.18073372560375	108620.70990566	3475.19254260775	424	2373689	135531.12	1707.15	452.05	12	14.4	9.9	13.9	0	15.1	5.4	15.8	20.8	6.4	22.4	12.5	20.8	4	25	23.6	5.2	26.2	13	29.2	16.3
1	E07	2	RF	NA	Neutral	17.048828125	69.029296875	6.36635788734955	428163.400390625	3512.68202630189	5.5078125	15.12890625	2.07164464260733	72781.033203125	3382.17539332652	512	2517155	116040.33	1775.27	389.41	13.9	9.2	9.2	12.1	0	11.1	8.2	12.5	14.1	6.2	21.1	11.3	15	2.3	22.3	28.7	8	31.8	14.6	34.4	19.1
1	E07	3	RF	NA	Neutral	13.8815165876777	56.845971563981	5.06095506368772	327091.030805687	3355.12581000984	5.88151658767773	16.2227488151659	1.97510231049139	73964.9312796209	3258.70424743994	422	2025896.6	133544.67	1596.59	472.76	10.9	13.3	11.6	13.3	0.9	15.6	8.1	14.9	15.9	5	23	12.1	16.4	2.6	23.7	20.9	8.5	25.8	19	29.9	21.6
1	E08	1	RF	NA	Neutral	15.7405764966741	60.0975609756098	4.5713258093436	334380.911308204	3190.39260589503	5.67184035476718	14.6563192904656	2.09688648719526	66244.9623059867	3408.17551510258	451	2103021	115306.64	1493.95	377.48	10.2	9.8	11.8	9.8	0	8.6	9.8	10.2	16	3.3	16.9	8.2	16.6	0.9	20.6	30.4	1.1	27.3	4.2	31	4.7
1	E08	2	RF	NA	Neutral	13.0161662817552	47.7852193995381	4.83496301855319	263836.041570439	3055.60515207387	5.37644341801386	14.7644341801386	2.05978578737365	68201.9422632794	3239.31313231794	433	1941313	114188.87	1438.14	382.84	9.2	11.3	12	9.7	0	13.2	11.8	12.7	19.2	7.4	20.8	7.4	20.6	0.7	23.3	19.2	6.2	21.5	15	24	17.8
1	E08	3	RF	NA	Neutral	13.5118279569892	51.1247311827957	6.23800666315558	286683.425806452	3170.10428183639	4.93978494623656	13.1956989247312	1.87271703981344	59880.4623655914	3013.95914728153	465	1823496.4	104391	1439.22	347.26	8	8	12	9.9	1.1	8.2	9	12	18.1	7.1	24.1	9.2	19.4	1.3	26	18.5	4.9	23.9	13.3	28	17.6
1	E09	1	MEX3C	NM_016626	sample	13.0221327967807	48.2655935613682	4.80607674117127	251216.555331992	3027.50662794707	7.07645875251509	20.3219315895372	2.2499581582924	94040.3098591549	3410.71559623627	497	1807016	100655.93	1390.65	349.7	9.3	4.8	16.3	10.3	0	6.2	11.7	12.1	18.5	5	17.9	8.2	19.1	0.4	23.3	24.3	4.4	22.3	8.7	27	10.9
1	E09	2	MEX3C	NM_016626	sample	13.7931769722814	55.183368869936	5.32242454561167	321139.272921109	3096.44590163263	7.86993603411514	23.9616204690832	2.52440513398154	116423.1108742	3828.93737526978	469	2022954	116659.82	1465.91	411.49	10.7	7.9	8.7	11.1	0	9.4	5.1	14.9	16.8	8.7	13	10	17.9	1.3	15.1	20.7	12.2	23.2	28.6	26	34.1
1	E09	3	MEX3C	NM_016626	sample	13.7566265060241	60.9180722891566	5.53396707447168	400782.291566265	3302.01507712773	7.51325301204819	23.344578313253	2.46975304941297	113508.260240964	3673.14875209361	415	2304941.5	107777.35	1664.2	365.4	13.7	6.3	10.1	14.9	0	7.2	7.5	14.9	18.6	12.8	14	13.7	19.5	2.2	17.8	18.6	11.1	24.3	27.7	28.4	35.2
1	E10	1	CDKN2C	NM_078626	sample	12.9895833333333	57.7213541666667	4.7697090849203	348351.026041667	3230.35372288887	7.51302083333333	23.4661458333333	2.32555109878954	114298.104166667	3610.39201035783	384	1975250	118810.93	1527.54	448.11	13.8	10.7	10.4	15.1	0	13	8.9	12.8	19.8	3.9	17.2	12.5	20.3	1.8	20.3	25	5.5	24.5	13.5	27.9	16.4
1	E10	2	CDKN2C	NM_078626	sample	15.9891008174387	76.8828337874659	5.8364421390788	515567.561307902	3591.55156557236	10.1771117166213	33.1362397820163	2.97926324198717	171034.329700272	4234.5046510373	367	2602144	123586.2	1884.53	412.77	17.7	12.8	9.8	18.5	0	13.4	6.5	18.3	19.3	14.4	7.6	15	20.7	6	8.7	26.7	22.1	32.2	39.2	36	45.5
1	E10	3	CDKN2C	NM_078626	sample	13.8955752212389	62.5203539823009	4.70620610151185	403957.242477876	3129.8766248314	4.98761061946903	12.483185840708	1.90110459167508	56212.0725663717	3222.52033334243	565	2185197	104001.1	1540.43	368.86	13.3	8	12.7	12.9	0.7	9.9	8.5	15.2	20	6.7	22.3	11.9	20.5	1.9	24.2	22.1	5.3	25.8	10.3	28.8	14.9
1	E11	1	SPEN	NM_015001	sample	14.5456273764259	63.5684410646388	3.27614854720652	395210.648288973	2962.58262625142	5.64448669201521	15.8973384030418	1.99790642788055	76495.8098859316	3367.2196118627	526	2369981	108492.69	1471.81	351.71	13.1	7.8	13.9	12.2	0	7.8	15.6	11.8	21.3	3.6	20.9	9.1	21.5	1.7	25.7	26.8	4.4	23.2	7	26	8.6
1	E11	2	SPEN	NM_015001	sample	13.0107858243451	50.4268104776579	4.34519513666721	281024.909090909	2814.8338200011	4.35593220338983	11.8998459167951	1.76178308031974	50785.4129429892	2810.87796378094	649	1921536	88583.34	1359.41	302.47	9.2	6.8	19.7	8.5	0	7.2	18.3	15.6	24	4.5	28.7	7.4	25.3	0.8	30.8	21.6	3.2	22.8	12	25.4	12.9
1	E11	3	SPEN	NM_015001	sample	11.4773960216998	42.4593128390597	3.79475331791444	241520.802893309	2627.07119403533	5.43218806509946	15.2585895117541	1.95959538651294	73802.1464737794	3214.90291198789	553	1704271.7	94650.45	1238.6	314.08	8	5.4	19.7	8	0	6	17.5	11.4	26.4	6.7	21.9	7.6	26.9	2.7	24.8	16.6	7.6	18.4	14.6	20.6	18.1
1	E12	1	ARID1B	NM_017519	sample	16.0486891385768	57.6329588014981	4.48558821184601	311602.462546817	3293.26639956638	7.28089887640449	21.9250936329588	2.28254482705449	107909.063670412	3630.70240985363	534	2098671	106134.37	1571.87	357.67	9.9	7.1	12.5	10.7	0	9.4	10.1	9.7	13.3	3.6	14.8	9.9	13.3	1.7	19.7	29	5.6	26.6	10.7	31.8	14.4
1	E12	2	ARID1B	NM_017519	sample	14.3451178451178	55.8703703703704	4.38648751897755	314554.855218855	3177.00150182516	6.57912457912458	18.020202020202	2.22749141955629	86880.398989899	3711.95527884804	594	2091946	106388.6	1491.82	355.54	10.3	6.7	13.6	12	0	7.7	11.8	13.6	17.2	6.7	14.3	11.3	17.7	2.4	16.5	21.4	9.4	23.4	18	26.9	22.9
1	E12	3	ARID1B	NM_017519	sample	14.8804554079696	55.2428842504744	4.96289174332614	302338.29601518	2907.43728796526	7.2258064516129	20.7817836812144	2.23682863193978	99087.064516129	3510.50323905944	527	1944277.1	96088.87	1482.84	330.97	10.1	6.6	17.5	8.5	1.3	9.1	14.6	9.3	19.5	8	17.6	6.8	20.5	2.3	18.8	23.9	11.2	26	25.2	28.1	31.9
1	E13	1	ERCC4	NM_005236	sample	11.9480249480249	41.5945945945946	4.00961604535957	221579.806652807	2823.90690480668	6.30561330561331	17.049896049896	2.1299825699616	74400.1143451143	3365.55677988435	481	1643527	98187.4	1234.84	329.72	6.9	4.4	10.8	6.7	0	6.7	11.6	8.5	15.2	4.8	15	5.6	15.8	0.6	18.7	18.3	3.1	15.2	8.1	18.3	7.9
1	E13	2	ERCC4	NM_005236	sample	11.2423664122137	39.4045801526718	3.7437158015119	219477.486641221	2719.91652423695	5.28435114503817	12.8568702290076	1.9463498113683	56285.0877862595	3303.44564651607	524	1799295	107911.07	1272.94	388.27	9	10.5	20.4	8	0	11.8	24.2	9.9	20.8	4.4	16.6	6.5	21.2	2.3	18.3	15.1	4	14.5	9.9	16.8	13.4
1	E13	3	ERCC4	NM_005236	sample	12.5725971370143	43.2065439672802	5.04649680349554	213622.993865031	2616.99277557403	5.70347648261759	14.1738241308793	1.95091557387793	59791.345603272	3258.61944877854	489	1576945.2	98610.24	1197.62	367.14	7	4.9	13.7	7.6	0	4.5	12.3	11.5	20.4	5.7	15.7	5.9	21.7	0.6	19.6	17.2	5.7	18.8	13.1	21.3	17.2
1	E14	1	ATR	NM_001184	sample	15.5904977375566	148.920814479638	11.6916610274468	1412625.16515837	5387.92963075531	6.14705882352941	16.89592760181	2.22889993260144	73720.8846153846	3344.34576365427	442	5043575	97796.25	3567.07	332.5	43.7	6.6	13.3	47.7	0	7.2	13.6	37.3	18.6	4.5	15.4	44.8	18.8	1.1	21	31	1.1	47.7	5	49.8	6.6
1	E14	2	ATR	NM_001184	sample	13.7589984350548	119.760563380282	7.28657784593609	1094979.9342723	4330.73301838307	3.99687010954617	10.150234741784	1.52836613737339	44436.9389671362	2508.52504186526	639	4225170	71820.02	2922.58	255.77	39.1	2.8	32.6	41.3	22.2	3.9	32.2	34.9	34	3.3	34.6	38.7	34.3	0.9	36.8	25.4	3.3	39.6	8.6	42.7	10.3
1	E14	3	ATR	NM_001184	sample	16.5874673629243	139.848563968668	9.14954461962627	1187430.37075718	4946.35836424082	5.34986945169713	14.8381201044386	2.30144662530605	64346.7650130548	3256.61004188596	383	4644125	95690.18	3333.97	356.26	48.8	7.3	13.6	50.9	0	7.8	12.5	42.3	18	8.6	14.1	44.1	18.5	2.1	18.3	29	2.9	50.1	14.1	52	18
1	E15	1	STAG2	NM_006603	sample	16.203488372093	59.1375968992248	3.92315229431826	317583.992248062	3092.24930413627	6.18217054263566	16.8003875968992	1.88561972621438	76862.7945736434	3155.57997499449	516	2100081	105586.16	1474.66	385.36	11.6	6.4	18	10.1	0	7.2	19.4	9.3	19	1.9	22.3	7.9	19.2	1.4	27.5	31	4.5	27.7	7	30.8	9.5
1	E15	2	STAG2	NM_006603	sample	16.3242630385488	60.1428571428571	4.2237733357973	305571.138321995	3091.21945646212	8.07256235827664	25.6780045351474	2.26994794390003	123164.340136054	3437.24553100381	441	2053076	109617.7	1396.74	358.31	11.1	7	15.6	8.8	0	7.3	14.3	12.2	15.4	10.2	16.8	8.4	17.5	2	19.5	26.8	17	26.3	25.4	28.8	29
1	E15	3	STAG2	NM_006603	sample	13.2011173184358	46.6014897579143	4.52664022683207	248773.945996276	2931.12403548832	6.36499068901304	17.4040968342644	1.92041071901542	76993.7579143389	3099.37985853669	537	1845853.1	91969.62	1403.08	329.39	8.4	5	18.1	9.3	0	5.2	17.7	14.2	18.6	5.8	20.5	8.6	19.4	0.9	24.2	18.2	11.4	19	21.2	23.3	24.2
1	E16	1	WRN	NM_000553	sample	12.0401069518717	57.8128342245989	5.01438432161099	402828.248663102	3123.45903990828	5.89304812834225	16.3877005347594	2.05595020707078	73033.0026737968	3129.82131407034	374	2324606	107883.92	1577.65	363.98	13.9	5.1	12.8	14.4	0	6.1	9.4	17.1	21.4	3.7	21.7	12	21.9	0.8	28.3	21.4	4.5	19	7.2	22.7	7.8
1	E16	2	WRN	NM_000553	sample	11.1399176954733	54.9835390946502	5.30894750270078	394936.853909465	3247.67223763472	5.41975308641975	15.179012345679	2.27649131474843	72753.4855967078	3186.33531581406	486	2485243	103670.31	1744.96	345.24	17.1	8	13.2	17.5	0	7.8	10.9	17.7	21.4	7.6	21	14.4	22.8	2.3	23.9	17.5	7.4	22	15.4	24.5	18.5
1	E16	3	WRN	NM_000553	sample	13.1099137931034	57.8362068965517	4.45460996339901	377255.262931034	3222.59735685848	3.36853448275862	8.45258620689655	1.5812316006216	37689.3405172414	2676.32536486874	464	2429432.5	98458.49	1729.72	343.13	16.8	6.7	12.3	18.1	0	8.2	10.1	15.1	18.8	5	30.6	13.8	19.4	1.1	33	20	3	22	7.1	26.1	9.9
1	E17	1	RF	NA	Neutral	15.4945945945946	53.3108108108108	5.32681682061935	266052.789189189	3027.30899388726	7.28108108108108	21.0108108108108	2.32088706061558	100456.556756757	3710.65780174465	370	1934300	96808.86	1396.89	314.16	7.6	3.2	12.7	7.3	0	2.7	12.4	8.1	15.7	3.5	11.6	5.4	15.9	1.4	14.6	30.3	4.1	23.8	9.2	27	12.4
1	E17	2	RF	NA	Neutral	13.794	54.954	5.60844865577109	306724.938	3150.79057942616	6.582	17.316	2.27378561425092	79875.882	3543.73307392218	500	1892508	110137.11	1400.27	387.72	9	9.6	10.8	10	0	9.4	9.2	13.6	16.8	7.4	15.4	9.4	17.6	1.6	16.6	21.4	8.8	22.8	20.4	27.6	23.8
1	E17	3	RF	NA	Neutral	13.9251559251559	55.6673596673597	5.82491132474123	303096.862785863	3073.46699818023	5.35343035343035	14.6465696465696	1.91151901811144	68484.2079002079	3202.62734332966	481	1871963.6	115419.32	1475.15	418.89	10.2	8.9	16.2	11.2	0	9.4	15.2	15.8	22	7.3	22.2	10	22.9	2.5	24.9	23.7	6.9	25.2	15.4	29.1	18.9
1	E18	1	RF	NA	Neutral	14.6737588652482	58.3670212765957	4.64727954402144	334090.519503546	3092.2280620791	5.82978723404255	16.2145390070922	2.03245318871334	73835.969858156	3228.31724497347	564	2086177	105617.01	1463.91	381.08	10.3	5.3	14.4	10.5	0	6.7	11.3	12.6	20.9	4.3	20.4	8.3	21.3	1.8	25.7	26.4	3.7	24.8	6.7	27.8	8.9
1	E18	2	RF	NA	Neutral	16.0982986767486	64.9792060491493	5.39612159744293	363933.724007561	3318.62913277317	5.8468809073724	15.2873345935728	1.89673955943249	67895.2892249527	3138.56836607019	529	2187832	97206.7	1580.87	321.63	11.2	4.9	11.7	11.7	0	6.2	11	15.7	10.8	5.9	20.6	10.6	12.9	0.4	22.5	26.5	8.3	27.8	16.3	30.2	17.8
1	E18	3	RF	NA	Neutral	13.4249201277955	50.6325878594249	3.5478922917511	280557.348242812	2666.00950389074	4.66453674121406	12.1246006389776	1.78695220197818	54818.9872204473	2946.44100261362	626	1785115.9	86159.25	1272.12	308.93	8.6	5	25.1	8	4.6	5.1	23.3	9.1	26.7	4.2	26.7	6.9	27	0.8	28.1	22	5.3	22.8	12	25.6	14.9
1	E19	1	RF	NA	Neutral	9.34456928838951	47.689138576779	11.1169560478438	313399.329588015	3255.15901147535	6.74157303370786	19.9887640449438	2.39710110450352	97494.8426966292	3590.83335136963	267	1605641	151846.5	1448.02	542.93	8.2	15.4	17.2	11.2	0	15.7	11.2	18.4	23.6	6.4	18	10.9	23.6	3.4	25.5	13.5	4.9	18.7	9.7	23.6	14.2
1	E19	2	RF	NA	Neutral	15.2277397260274	49.5616438356164	3.91581322830658	235518.684931507	3035.40805710349	4.30650684931507	10.5873287671233	1.67039340554261	46073.7003424658	2895.94405975705	584	1926514	90128.84	1412.16	336.62	6.8	5.3	21.2	7.2	0	6.2	24	10.4	15.6	4.3	26.4	6.8	16.3	1.2	28.1	21.4	4.1	21.6	9.9	25.7	11.6
1	E19	3	RF	NA	Neutral	13.2645161290323	59.2279569892473	6.76939950024644	379243.030107527	3403.60390908881	6.55698924731183	18.7075268817204	2.21451096802461	86204.8774193548	3366.54072432386	465	1924611.4	106339.33	1630.94	393.79	10.5	11	16.6	14	0	11.6	11.8	18.7	18.5	8.8	17.6	14.6	19.4	1.7	19.8	21.9	9.9	25.8	18.9	29.7	24.3
1	E20	1	RF	NA	Neutral	14.7006369426752	59.3864118895966	4.13022272162603	334346.611464968	3208.75386479324	7.96602972399151	24.4670912951168	2.51938885501907	118735.766454352	3812.52060565152	471	2005641	120220.56	1510.22	434.49	10.6	8.3	10.4	10.8	0	9.8	8.5	12.7	18	5.9	11	10.2	18.3	2.1	17	27.4	5.9	27.4	13.2	30.6	15.7
1	E20	2	RF	NA	Neutral	14.2489177489177	52.3225108225108	4.65974461215136	282935.634199134	3058.58602205871	6.51731601731602	18.0324675324675	2.23584493803008	81443.0735930736	3354.2773244634	462	1821103	99281.92	1390.41	322.22	7.1	7.4	15.2	8.7	0	7.1	13.4	12.1	15.8	7.4	15.4	7.6	17.7	1.3	18	21.6	10.4	22.3	17.5	25.5	21.9
1	E20	3	RF	NA	Neutral	14.5569620253165	55.1940928270042	4.44455904607134	300058.630801688	2820.5137924295	5.12658227848101	13.2700421940928	1.88055989361587	57242.6160337553	2986.17928848555	474	1849314.6	101646.81	1259.32	341.95	8.2	7.8	12.4	7	0	8.2	8.9	9.5	18.6	6.1	22.4	5.9	19.4	0.6	25.5	23.2	6.5	24.3	14.1	29.5	16.2
1	E21	1	RF	NA	Neutral	17.0558139534884	66.0372093023256	6.41645393195144	381359.918604651	3376.16697833443	7.40697674418605	21.9372093023256	2.45565275810176	104897.06744186	3666.50734770786	430	2176033	106030.51	1655.33	338.73	12.1	6	17.7	11.6	0	4.7	17.2	13.7	14.9	4	14	11.4	14.9	1.4	18.8	34.7	5.1	29.5	10	32.1	14.2
1	E21	2	RF	NA	Neutral	14.5128755364807	54.2639484978541	4.91243240011817	290210.311158798	2925.98009287629	5.99785407725322	15.7789699570815	2.04307624902539	72291.7081545064	3376.07177632191	466	1878708	99505.47	1364.13	336.58	7.9	7.7	13.9	7.3	0	8.8	12.4	10.7	21.7	6.7	17.6	7.5	22.5	1.1	19.5	22.5	6.7	26.4	15.7	29.2	20.4
1	E21	3	RF	NA	Neutral	15.4142857142857	56.1982142857143	5.29371572343552	310496.567857143	3248.4659743246	4.725	11.2142857142857	1.68202533361056	51626.7428571429	3046.09894847501	560	2114903.2	102075.3	1541.49	340.37	11.2	4.6	12.5	9.6	0	4.8	9.8	11.1	16.1	4.1	23.2	9.1	16.6	1.2	26.6	23.9	4.3	26.2	11.1	31.1	15.2
1	E22	1	RF	NA	Neutral	13.5536062378168	57.1286549707602	6.12970164090747	350359.676413255	3533.02099845754	6.67836257309941	18.4269005847953	2.02129981004905	86356.9610136452	3301.93724191783	513	2025746	102748.3	1649.63	342.27	11.5	5.3	16.4	14	0	6.8	16.8	14.6	18.3	3.1	19.3	12.9	18.3	1.4	26.9	24.4	4.9	25	8.4	30.8	11.3
1	E22	2	RF	NA	Neutral	13.9694019471488	50.2684283727399	4.37091353578736	267067.328233658	2993.95586402205	2.81084840055633	6.41724617524339	1.35269857016109	27413.9443671766	2420.28633930358	719	1852424	90264.88	1353.54	306.98	7	5.1	16.8	7.4	0	5.3	18.8	11.5	17.4	3.8	35.3	6.8	17.9	0.8	37.8	21.7	2.1	21	4.2	25.6	5.7
1	E22	3	RF	NA	Neutral	15.2146118721461	57.0471841704718	4.22143919324973	324388.931506849	3093.84118356365	3.86301369863014	8.79756468797565	1.57365464157984	38844.9741248097	2924.86566387809	657	2038502.4	92804.31	1462.83	323.45	9.3	3.8	13.7	8.7	0	3.8	14.8	10.4	15.5	3.3	25	7.2	15.8	0.9	27.1	23.4	3.7	25.6	6.5	29.5	8.8
1	F03	1	OTNT	NA	Neutral	14.3305613305613	56.1309771309771	4.76641917139922	316085.904365904	3154.17142363343	5.48232848232848	17.5010395010395	2.2220424146801	88257.1642411642	3266.73122244178	481	2194699	119629.22	1527.52	404.68	12.5	8.9	9.8	11.2	0	11	8.9	11.2	17.9	6.2	23.1	10.6	17.9	3.5	27.9	25.6	3.5	23.5	10.4	28.1	12.3
1	F03	2	OTNT	NA	Neutral	14.2936344969199	53.7392197125257	4.63880195117509	293956.971252567	2921.7063900977	3.64681724845996	9.75564681724846	1.61824760139194	41607.8542094456	2514.39220247775	487	2019689	105863.23	1426.35	352.5	8.6	7.6	10.1	8.4	0	9.4	9.9	11.9	20.1	6.4	33.9	8.8	20.5	1.6	38.8	21.8	2.9	23.2	8.6	25.7	9.9
1	F03	3	OTNT	NA	Neutral	10.6113360323887	42.8542510121458	3.86439056862598	272737.0951417	2780.5537643973	3.07287449392713	7.48785425101215	1.26568351575511	30837.7449392713	2022.35776693783	494	2222790.6	107665.03	1479.87	353.29	11.9	6.7	12.6	10.3	0.4	7.1	10.1	11.3	25.1	4	45.1	9.1	25.3	0	48.6	14	3.4	15.2	7.5	19.4	9.5
1	F04	1	OTNT	NA	Neutral	15.283950617284	66.7135802469136	6.02911805641768	415556.051851852	3587.27687366961	7.37777777777778	24.6691358024691	2.5178179227274	129393.577777778	3639.37341024238	405	2456118	141459.46	1809.74	459.53	14.1	12.6	7.7	15.8	0	14.3	4.4	12.6	13.6	7.2	17.8	11.9	13.8	2.5	20.5	28.1	7.2	28.4	14.1	32.3	15.8
1	F04	2	OTNT	NA	Neutral	14.672032193159	52.7766599597586	3.53302230459769	271049.38028169	3036.89110077167	5.27967806841046	15.4728370221328	1.70023035044592	80611.7867203219	3037.01595618146	497	2071847	123051.63	1461.04	406.87	7.4	14.1	8.7	8.9	0	14.5	6	9.7	16.1	5.6	33.8	7.2	17.3	3.2	35	23.7	7.8	22.5	16.3	25.2	22.1
1	F04	3	OTNT	NA	Neutral	11.0680100755668	43.7909319899244	3.91512866256275	276790.463476071	2987.52082193451	5.85894206549118	18.7581863979849	1.98964345813313	94771.5415617128	3073.799314006	397	2240604.5	135538.79	1595.63	481.24	11.8	18.6	6.5	10.6	0.5	19.9	5.3	10.8	24.9	9.6	27.2	9.8	25.4	3.3	29.5	14.4	11.6	18.1	21.2	22.7	24.9
1	F05	1	OTNT	NA	Neutral	14.7261146496815	54.2356687898089	2.87816429798481	282398.823779193	2810.4324699059	5.90870488322718	17.6369426751592	2.18144341744008	84250.7707006369	3259.44470508698	471	2051620	112211.67	1359.94	377.67	10	6.6	12.3	8.3	0	8.7	9.6	8.1	19.1	5.9	22.3	6.8	19.1	0.6	26.3	29.5	3.2	22.5	7.6	25.3	8.9
1	F05	2	OTNT	NA	Neutral	13.7655786350148	61.9169139465875	4.85155742183035	393981.353115727	3269.68463041761	9.3620178041543	34.4807121661721	2.8600225652843	181543.62611276	3988.25810039044	337	2255625	131893.45	1657.18	461.96	11.3	16.6	8.3	13.4	0	20.5	5	16	19.6	15.1	13.1	11.3	19.9	5.3	14.2	21.4	20.2	26.1	38	30.9	42.4
1	F05	3	OTNT	NA	Neutral	14.292531120332	54.5497925311203	3.55709518857726	333690.387966805	3253.95679859429	4.83402489626556	13.4792531120332	1.89724021709549	65055.2219917012	2944.30504153569	482	2306295.3	115843.23	1625.76	408.29	12.2	11.2	9.1	11.2	0	14.3	8.5	11	16.6	6.6	31.3	10.2	16.6	2.9	33.2	21.8	5.8	24.5	14.9	28.6	18.7
1	F06	1	OTNT	NA	Neutral	16.8983516483517	68.2774725274725	3.83742862037539	367029.958791209	3199.10329597679	8.55494505494505	27.0796703296703	2.36033736282815	136309.950549451	3807.29427885372	364	2191076	113189.74	1561.02	381.41	12.4	7.1	10.2	12.1	0	8	8	11.5	15.4	4.1	13.2	9.1	15.9	1.1	17.9	36.5	8.8	31	17	34.3	21.2
1	F06	2	OTNT	NA	Neutral	12.8189964157706	47.7688172043011	4.63555106354591	256265.686379928	3003.27842630271	4.52150537634409	12.1935483870968	1.92758128269824	56266.2652329749	3145.43550585822	558	1845240	110858.61	1396.11	375.54	7.2	8.6	9.3	7.7	0	9	6.3	13.3	17.2	5.2	23.5	7.3	18.3	1.4	24.9	17.6	3.6	19.5	10.9	23.3	13.8
1	F06	3	OTNT	NA	Neutral	15.044921875	54.703125	4.52309314641431	286689.5234375	3048.90695813236	5.134765625	13.005859375	1.79473089099927	58334.181640625	2998.58273795939	512	1964643.1	97527.62	1442.56	334.8	8.8	5.9	10.7	9.2	0	8.4	10.5	10.9	15.8	5.1	24.8	9	16.8	0.6	26.6	22.1	6.6	26	10.9	29.5	15.6
1	F07	1	OTNT	NA	Neutral	15.1206030150754	68.3618090452261	8.38381187524664	452567.939698492	3663.27990054837	7.07537688442211	19.9321608040201	2.17073694079983	90140.3969849246	3354.61010440855	398	2420007	118755.74	1860.91	404.54	13.3	7.3	11.8	14.6	0	9.5	8	16.3	15.6	5.3	17.6	14.1	15.6	1.8	23.4	29.9	4.5	28.6	9.3	35.7	10.6
1	F07	2	OTNT	NA	Neutral	15.7283142389525	60.9443535188216	4.35038503337861	350399.87888707	3200.89640859963	4.91489361702128	12.9296235679214	1.65723151668075	61325.9165302782	3025.80594607343	611	2259423	105098.52	1556.52	345.81	10.3	7.5	9.3	11	0	7.9	8.8	11.8	15.7	4.3	28.6	9.5	16.4	1.6	29.8	24.1	5.7	23.6	13.1	27.7	16.9
1	F07	3	OTNT	NA	Neutral	11.8100436681223	44.9759825327511	4.96212027112408	257028.069868996	2957.74663230751	5.20305676855895	15.2576419213974	2.07636983215625	75947.7707423581	3171.47377026659	458	1852486.5	113790.66	1385.98	395.29	9.8	10.7	10	9.2	0	13.5	9.6	12.9	21.6	9.8	23.6	8.5	21.8	3.1	26.4	15.9	5	19	13.8	22.5	19.2
1	F08	1	OTNT	NA	Neutral	15.2060737527115	63.5227765726681	4.96902510077216	394579.648590022	3324.42376356476	6.02169197396963	17.6529284164859	2.14005038239144	83685.2863340564	3340.29051383168	461	2222943	102902.62	1677.52	355.09	13	4.6	12.4	13.4	0	7.2	9.8	13	18.7	4.8	21.3	9.8	18.7	1.5	24.3	31.7	5	26.9	10.6	31.5	12.1
1	F08	2	OTNT	NA	Neutral	12.4255319148936	51.0063829787234	5.22687296284508	316039.538297872	3017.17352369204	5.26595744680851	16.1851063829787	2.13600233858771	85483.8127659575	3342.21139314885	470	1924798	111416.91	1443.83	385.34	8.7	8.9	7.7	10.2	0	13.2	8.1	12.6	20.2	7.2	20	9.8	20.9	3	22.3	18.3	6.2	20.9	16.2	24.5	17.7
1	F08	3	OTNT	NA	Neutral	13.64	58.6906666666667	7.73238626584939	360542.072	3178.15690811139	6.10933333333333	17.3626666666667	2.01461791265882	89958.5333333333	3358.93031679278	375	2241438.7	113971.21	1587.48	375.92	11.5	11.2	11.5	12.8	0	11.7	8	15.7	18.1	7.5	22.4	10.1	18.9	2.7	23.5	19.7	10.1	25.6	20.3	29.3	24.3
1	F09	1	PTPRB	NM_002837	sample	14.3798076923077	81.5625	6.60165882740721	646129.317307692	3910.98109243227	8.28125	26.7019230769231	2.50597285871173	133558.908653846	3733.89660757227	416	3082148	116694.09	2165.99	392.72	22.1	8.2	10.6	23.1	0	8.7	8.2	19	18.5	7	15.6	19.7	18.5	2.6	18.8	28.8	8.9	29.6	15.4	34.4	18.3
1	F09	2	PTPRB	NM_002837	sample	15.0182186234818	69.1356275303644	4.74558363482965	466409.058704453	3407.87211382191	6.4919028340081	19.5485829959514	2.28433646275023	93653.7591093117	3452.14195350603	494	2589334	108270.55	1818.49	363.99	16.6	7.3	8.5	16.8	0	10.1	7.1	15.4	20.9	9.1	17.2	14.4	21.7	2.2	19.2	25.3	9.1	27.9	19.4	32.6	21.7
1	F09	3	PTPRB	NM_002837	sample	14.5783582089552	73.6473880597015	5.30042333667847	539810.207089552	3648.67401656436	6.54291044776119	17.8544776119403	2.12504013103069	82247.5858208955	3392.93920867934	536	2812335	102917.16	1941	348.95	20.1	4.9	10.3	19.4	0	6.2	10.8	19.2	16.2	6.5	16.4	17.4	17.2	2.2	20.1	22.4	8.6	29.7	17.9	33.8	23.3
1	F10	1	WAS	NM_000377	sample	13.3145695364238	49.4602649006623	5.02939230796252	259657.632450331	2945.9042422261	10.5993377483444	36.6754966887417	2.79626181818454	177736.682119205	3836.95399310932	302	1739874	121267.76	1345.44	443.5	6.3	8.3	9.9	7	0	11.3	6.6	12.6	18.2	7.9	11.3	6.6	18.5	2.6	16.9	23.5	13.2	20.9	28.5	22.8	30.5
1	F10	2	WAS	NM_000377	sample	15.0734126984127	54.281746031746	3.66820335817906	262656.476190476	2927.96070547219	5.30555555555556	16.156746031746	1.89703359547233	78730.5317460317	2993.1255286958	504	1864689	105036.53	1304.79	364.63	7.7	8.7	12.3	6.9	0	9.9	11.3	11.3	15.3	7.5	30.2	7.5	16.3	2.6	31.3	24	7.5	23.8	18.5	27.4	21.4
1	F10	3	WAS	NM_000377	sample	14.4817658349328	49.4721689059501	3.34172275838915	228730.140115163	2839.35518679661	5.78886756238004	16.1458733205374	1.98068484726449	73547.0537428023	3167.67817283598	521	1763294.6	100781.26	1219.24	334.53	6.7	4.2	7.5	6	0	5.4	6.3	10.2	16.7	6.1	22.1	5	17.1	1	23.8	21.1	7.5	23	18.4	27.8	21.9
1	F11	1	ODAM	NM_017855	sample	15.2	51.5431818181818	3.12655415177649	232333.997727273	2723.24198593019	7.06818181818182	21.5204545454545	2.32542509593694	102067.570454545	3646.37741561109	440	1838379	106326.09	1251.2	349.55	8.2	4.1	10.7	6.1	0	3.9	9.1	7.7	20.2	5	14.5	3.9	20.2	0.9	18.4	29.8	3.4	23.9	10.7	26.4	13.2
1	F11	2	ODAM	NM_017855	sample	15.0275423728814	52.4957627118644	4.78850852891843	256922.131355932	3002.90288865592	7.06779661016949	20.8029661016949	2.2683051083869	98463.2944915254	3577.74010403118	472	1831967	106999.49	1363.24	390.87	9.3	8.3	12.9	9.1	0	10.4	11.7	11.7	17.4	7.8	15.5	8.9	18	2.5	17.2	23.7	10.4	22.7	25.2	25.6	29.2
1	F11	3	ODAM	NM_017855	sample	13.6306729264476	50.5352112676056	4.33380003414128	273736.96713615	2930.94033590504	3.85915492957747	9.39123630672927	1.65685421168058	40456.2613458529	2733.13870858908	639	1871670.9	87097.17	1341.45	287.3	8.3	4.4	15.5	9.2	0	5.5	16	11.7	17.4	4.1	29.6	8	17.5	0.6	31	19.7	2.8	21.3	6.4	23.6	10.2
1	F12	1	BRIP1	NM_032043	sample	14.6770428015564	62.6342412451362	6.95016075587961	383083.813229572	3550.16854578128	7.05642023346303	20.1556420233463	2.17029908967941	93152.8560311284	3371.01483932044	514	2166794	98449.11	1747.83	338.51	12.1	4.1	14.2	14.4	0	5.8	9.1	15	14.6	4.1	19.6	12.1	14.6	0.4	22.8	28	4.9	27.2	9.3	32.1	12.6
1	F12	2	BRIP1	NM_032043	sample	15.0610561056106	57.2359735973597	5.33875109401745	320523.386138614	3297.81918236325	5.17326732673267	14.4653465346535	1.77978912476884	72861.7904290429	3135.11354943046	606	2079946	105680.65	1510.68	366.2	9.7	8.6	11.1	9.4	0	8.3	9.2	14.2	12.9	5.8	27.2	10.2	14	2.3	28.5	22.6	7.4	23.8	13	26.9	16.3
1	F12	3	BRIP1	NM_032043	sample	14.2877697841727	53.9244604316547	3.76917136272118	280178.321942446	2948.61759107551	4.38848920863309	11.3147482014388	1.68380564198762	52472.8723021583	2925.47827859551	556	1882132.8	93315.82	1355.68	317.07	9.2	4.5	12.9	9.9	0	6.1	12.2	12.6	17.6	3.8	26.8	7.6	17.6	1.4	29.1	21.8	5.6	23.4	10.3	26.4	13.7
1	F13	1	ATRX	NM_138270	sample	16.7333333333333	70.6266666666667	4.26341597385048	422074.137142857	3329.26161978096	6.25333333333333	17.472380952381	1.97102306956963	80696.6876190476	3400.64952793884	525	2340603	105184.32	1681.71	355.31	15.2	6.3	11.8	13.1	0	6.7	10.9	12	17	2.5	18.1	10.3	17.1	0.2	23.2	32.6	3.8	28.2	6.7	33.1	9.5
1	F13	2	ATRX	NM_138270	sample	14.6909492273731	61.1986754966887	5.6828777708091	357100.428256071	3163.96502057352	6.07064017660044	17.8918322295806	2.26907383558911	82279.46799117	3042.08677241771	453	2155503	107480.18	1552.81	388.99	12.6	8.6	12.4	12.4	0	10.4	9.5	13.5	16.3	8.4	24.1	11	17.9	1.3	27.6	23	12.4	25.2	21	28.9	23.4
1	F13	3	ATRX	NM_138270	sample	15.6626746506986	65.4570858283433	5.40028258250967	381862.269461078	3190.27945251956	5.78842315369262	16.8423153692615	2.16288162414464	76474.7425149701	3358.83158566533	501	2263588.4	112100.48	1626.81	429.65	14.2	7.8	9.2	14	0	10.2	6.4	13.4	16.2	9.2	20	11.6	17	3	21.2	24.6	7.6	27.9	18	31.7	21.2
1	F14	1	PLXNB2	NM_012401	sample	12.5625	46.585	3.37452542489382	215921.575	2639.03771460134	7.365	21.6525	2.3541840055727	98865.065	3415.94205660574	400	1465464	102176.76	1113.22	356.89	6.5	4	16	6	0.2	7.2	13.8	8.5	23.8	4	15.8	5.8	24.2	0.2	22.2	26.5	6.8	23.2	11.2	26.8	14.5
1	F14	2	PLXNB2	NM_012401	sample	13.9876796714579	53.129363449692	4.29816700905988	276699.624229979	3000.50421360537	5.2299794661191	15.4722792607803	1.95282959406162	72794.7864476386	3027.60374195449	487	1828656	102080.25	1386.86	353.98	8	7	12.5	8.6	0	8.2	7.8	13.8	17	7.4	26.1	8.8	18.3	1.2	27.1	21.1	8.4	22.2	18.1	24.6	19.9
1	F14	3	PLXNB2	NM_012401	sample	13.866028708134	50.4090909090909	3.6623689100981	250532.344497608	2870.13905874002	5.39952153110048	14.7296650717703	2.12076007533064	67956.3564593301	3354.99847171321	418	1729649.2	105817.84	1239.49	356.81	7.7	8.9	11.2	6.2	0	8.1	10.3	9.8	17.7	7.7	18.2	7.2	18.4	2.2	21.1	21.3	7.2	23.4	15.3	27	20.1
1	F15	1	ZMYM2	NM_197968	sample	16.4239543726236	59.787072243346	4.74915995672326	312180.650190114	3202.95619806179	6.27756653992395	17.0874524714829	2.07595525420936	76501.7053231939	3183.06779812387	526	2049073	95884.81	1491.82	316.42	10.3	2.9	16.2	10.1	0	2.9	12.2	10.1	16	2.7	19.8	8.7	16.3	0	27.8	31.9	4.2	26.2	7.2	31.4	8.7
1	F15	2	ZMYM2	NM_197968	sample	14.2272727272727	52.8181818181818	5.31953530823144	276759.134469697	2947.65148508726	5.03598484848485	13.1856060606061	1.9033803828891	57263.8806818182	3047.57361937542	528	1834712	95217.96	1274.53	307.95	7	4.7	13.3	7.6	0	4.5	13.6	13.8	16.5	4.9	20.8	6.8	17.4	0.4	23.3	22.3	4.7	23.3	11.7	25	14.4
1	F15	3	ZMYM2	NM_197968	sample	13.2074074074074	43.1222222222222	4.71026867284115	210721.198148148	2961.75262972069	6.18333333333333	17.1055555555556	2.17667849949487	80997.4648148148	3320.32423605398	540	1631189.6	98065.3	1227.13	342.29	4.6	4.3	13.9	5.4	0	5	10.4	13.1	14.6	7	19.3	6.1	15.4	1.3	22.4	17.2	8	18	16.1	22.2	22.2
1	F16	1	MBD1	NM_015845	sample	10.7472527472527	39.4681318681319	4.44583887009313	199031.408791209	2814.53221255714	5.76263736263736	15.4417582417582	2.09493497469973	70273.8593406593	3388.65120376094	455	1421355	106022.64	1148.92	383.3	5.7	4.2	13.4	7.5	0	6.4	10.8	12.7	20	3.5	16.3	7.9	20.2	0.9	23.1	19.1	2.4	16.7	4.6	21.5	6.2
1	F16	2	MBD1	NM_015845	sample	11.2938005390836	38.7493261455526	3.94022059144855	174628.452830189	2607.83764532316	6.34501347708895	17.5309973045822	2.08345274438945	79252.2102425876	3149.84932703858	371	1319376	100221.9	1048.12	371.63	2.4	5.7	10	4	0	7.3	10.2	12.7	21.6	4.3	17	4.9	22.1	1.3	20.2	17.5	9.4	19.1	18.9	21.3	20.8
1	F16	3	MBD1	NM_015845	sample	9.48219178082192	35.4904109589041	5.17858080511884	186894.808219178	2578.54806025468	5.4027397260274	15.0958904109589	2.19039745585274	67130.6931506849	3097.96254619518	365	1317078.9	103033.93	1003.75	338.95	5.5	8.8	15.9	6	0	9	12.9	12.6	22.5	7.7	18.4	5.5	23.6	1.1	22.7	14	6.3	18.4	13.4	19.5	17
1	F17	1	OTNT	NA	Neutral	16.0453514739229	66.3446712018141	5.78128866968729	414518.360544218	3392.09048156564	7.56689342403628	21.530612244898	2.19831610582507	96918.1292517007	3320.00051855278	441	2350933	101483.21	1675.87	338.37	11.3	3.9	13.4	12	0	4.5	10	12.5	14.1	4.1	18.4	10	14.7	0.2	23.1	32	6.3	29	10.2	32.2	12.9
1	F17	2	OTNT	NA	Neutral	14.8568588469185	52.624254473161	3.59973402870717	279005.357852883	2852.49936573834	6.73558648111332	18.6003976143141	2.2114892829039	84159.8807157058	3583.75609493005	503	1938082	108260.31	1307.42	353.2	8.9	5	9.3	6.8	0	5.6	9.3	8.2	17.1	5.2	13.3	7.6	18.5	0.6	14.5	24.3	7.4	22.5	18.9	25.6	23.1
1	F17	3	OTNT	NA	Neutral	17.2557319223986	60.5731922398589	3.27997848534405	312982.128747795	3058.25252310223	4.97178130511464	12.037037037037	1.9045680072441	50374.7178130511	3236.71518978657	567	2142101.5	100104.45	1411.77	328.92	9.5	5.8	12.3	9	0	5.5	12.2	9.3	13.4	3.5	15.9	7.9	13.6	0.5	19.4	27	3.7	27.9	10.1	31.2	14.5
1	F18	1	OTNT	NA	Neutral	10.2719298245614	40.5701754385965	4.82861835449421	216364.228070175	2752.12082639149	7.77777777777778	24.5233918128655	2.48618929733094	117265.239766082	3541.01056680716	342	1490752	117571.31	1154.26	371.79	5.6	12	14.9	7	0	9.6	13.7	12.6	21.6	7	15.8	7.6	22.5	1.2	22.2	17.3	7.6	17.8	14.6	20.8	17.3
1	F18	2	OTNT	NA	Neutral	13.1672025723473	51.8633440514469	4.71848071963803	317326.781350482	3063.0497676898	5.53858520900322	14.3601286173633	1.88710487419995	64631.0675241158	3140.23268532332	622	2045684	86114.7	1486.02	285.82	9.5	2.9	15.3	10.1	0	2.9	16.4	14.3	17	5.3	21.5	10.1	18	0.2	23.5	17.4	7.6	19.5	14.6	23	17.2
1	F18	3	OTNT	NA	Neutral	15.3383177570093	55.7738317757009	3.48677287185024	294549.117757009	3045.89163190896	5.2392523364486	14.011214953271	1.93994948205937	63817.5551401869	3139.75304026522	535	1978493.4	96792.74	1398.9	339.17	9.5	5.4	11.6	9.2	0	5.6	8	9.9	16.3	5.2	22.4	8.4	17	2.1	25.2	24.1	5.8	26.2	15	30.7	17.9
1	F19	1	OTNT	NA	Neutral	12.8017621145374	55.0903083700441	7.29683511021366	345101.488986784	3456.18379056282	7.11894273127753	21.3568281938326	2.47537312385452	102673.321585903	3504.62193426535	454	1874924	112501.54	1698.71	396.86	10.4	6.4	14.5	14.5	0	8.1	8.6	17.6	17.6	5.1	17.8	12.1	17.6	0.7	23.1	26.2	4.6	25.8	11	29.7	14.1
1	F19	2	OTNT	NA	Neutral	15.7587412587413	56.9143356643357	4.44031661754158	302072.288461538	3071.41827188613	5.10314685314685	13.5192307692308	1.88448941376359	57253.5017482518	2950.72748883404	572	1979174	89302.26	1425.8	311.74	8.7	4.4	13.1	8.6	0	6.8	12.2	11.5	12.9	4.9	23.4	8.6	14.3	0.5	26.2	22.2	4.5	22	13.3	24.5	15.4
1	F19	3	OTNT	NA	Neutral	14.359649122807	58.4087719298246	3.74141341800858	337299.171929825	3091.99293514682	5.59122807017544	14.5105263157895	2.15296889496819	66481.7052631579	3315.52964095836	570	2071097.7	96155.33	1511.27	362.69	12.1	6.5	15.3	11.8	0.5	5.6	12.8	12.8	17	6.3	17	9.8	17.5	1.9	20.2	20.7	5.1	25.3	12.5	28.9	17.5
1	F20	1	OTNT	NA	Neutral	13.1382716049383	56.5012345679012	6.627216923169	355701.634567901	3405.96875586684	9.83703703703704	33.4592592592593	2.86260781307828	173282.698765432	3959.1784421727	405	1951515	130240.1	1690.73	509.41	8.9	9.9	15.8	13.1	0	13.8	9.6	15.3	19	9.1	12.6	12.3	19.3	3.7	16.3	25.9	11.9	25.2	22.5	30.4	27.4
1	F20	2	OTNT	NA	Neutral	14.4271255060729	51.1781376518219	4.32369538326434	279562.698380567	3114.38998344822	7.32995951417004	21.080971659919	2.29664338961707	100275.170040486	3645.9075235427	494	1922911	97315.1	1415.24	323.09	6.9	3.4	11.5	7.3	0	3.4	7.9	11.3	13.8	7.3	12.8	7.9	14.2	1.4	14.2	22.7	11.7	22.3	22.1	26.1	28.1
1	F20	3	OTNT	NA	Neutral	13.5650793650794	49.5428571428571	4.26174988131526	256040.147619048	2908.90071724739	4.45238095238095	11.7793650793651	1.59341675216058	55630.8603174603	2729.03248277167	630	1829607.1	91486.14	1328.59	325.24	7.5	5.1	16.3	8.1	0	5.2	13.5	12.7	18.3	4.1	29.7	7.9	18.7	1.3	33.3	19.5	5.9	23	10.5	26.2	12.7
1	F21	1	OTNT	NA	Neutral	15.3972911963883	54.7516930022573	3.72870570564831	273019.39503386	2864.14763565211	6.51015801354402	18.2437923250564	2.24653104448892	81647.7336343115	3337.68004128077	443	1801741	100562.45	1324.78	331.3	7.7	4.1	16.3	8.1	0	4.3	14.2	9.5	17.4	5.6	16	6.3	17.6	0.7	22.1	31.8	4.1	25.3	6.8	27.1	8.1
1	F21	2	OTNT	NA	Neutral	13.544776119403	47.989552238806	5.19009916133986	261136.095522388	2999.89624090801	3.51940298507463	7.93134328358209	1.59252604498018	32860.6865671642	2707.44564417151	670	1849442	85205.66	1382.64	291.4	6.6	3	19.9	7.6	0	4.6	19.3	11.8	15.5	3.9	27.2	7.5	16	0.9	31.3	19.4	1.8	20.7	4.6	23	5.4
1	F21	3	OTNT	NA	Neutral	15.1318681318681	58.7106227106227	5.33743905433286	334199.326007326	3253.51951854192	4.95054945054945	11.5384615384615	1.90199614526942	50552.5036630037	3270.63483478616	546	2179169.5	100037.27	1611.56	338.67	13.2	6.2	9.7	14.1	0	7.5	8.6	12.8	14.3	6.4	17.6	12.3	14.7	1.5	19.4	22.7	3.7	24.4	9.3	28	13.2
1	F22	1	OTNT	NA	Neutral	15.0014836795252	53.8560830860534	3.38497679892266	281813.774480712	3050.97349694232	4.33679525222552	10.4406528189911	1.93907210951083	49937.3026706231	3223.23155142081	674	2001240	100416.31	1402.76	350.38	8.8	5.2	13.8	8.3	0	5	13.6	9.2	15	2.4	19.6	6.7	15.4	1.2	25.7	27.2	0.7	23.3	2.1	25.1	3.3
1	F22	2	OTNT	NA	Neutral	13.6763698630137	55.5017123287671	5.41157755674832	345894.494863014	3060.20411797188	5.56506849315068	13.777397260274	1.90262602827858	61848.5804794521	3354.24606095526	584	2115669	108109.79	1484.33	427.99	8	6.5	9.9	9.1	0	7.7	8.2	11.5	19.3	3.6	18.7	9.2	20.4	1.2	20.2	19.5	7	22.8	13.9	26	17.5
1	F22	3	OTNT	NA	Neutral	17.3344768439108	61.8044596912521	4.17308786491043	324397.926243568	3112.55907634799	4.42710120068611	10.598627787307	1.61968007700076	44993.8902229846	2864.3386856871	583	2187213.8	101929.61	1468.82	345.25	12.2	5.1	11.8	8.9	0	6.2	11.3	9.3	13	4.5	25.7	7.9	13.6	0.9	28.5	24.9	5	26.6	8.9	31	11.3
1	G03	1	RF	NA	Neutral	14.0719602977667	54.6426799007444	4.32222195103556	298284.516129032	3074.28502111426	7.29032258064516	21.9330024813896	2.27462215281849	106027.915632754	3702.44215907487	403	2026059	121790.19	1437.39	411.64	8.9	7.2	6.9	7.4	0	10.4	5.7	7.9	18.9	3.2	15.6	6	19.1	1.5	18.1	29	5	24.8	10.2	28.3	13.4
1	G03	2	RF	NA	Neutral	13.9304347826087	50.1239130434783	4.82396096411244	266590.689130435	2996.15394864734	5.64782608695652	17.2434782608696	2.37062970423686	81721.5717391304	3405.52393230246	460	1936675	117310.58	1339.47	380.1	8	13.3	10.2	7.6	0	13.3	8.7	13	18.5	9.8	17.2	8	18.7	2.4	18.9	22.2	5.4	22.8	17.2	25.2	21.1
1	G03	3	RF	NA	Neutral	13.4928229665072	54.9832535885167	4.20381959871941	301923.983253588	3131.85990698446	6.27033492822966	17.7870813397129	2.17465068403633	81232.1913875598	3319.94642983237	418	1984750.3	103163.13	1526.28	344.43	10.3	9.8	13.6	11.7	0	10.8	11.7	13.9	20.3	9.8	17	9.8	20.8	2.2	19.4	21.5	6	25.1	18.4	30.6	23
1	G04	1	RF	NA	Neutral	12.8867102396514	52.0479302832244	4.86613551867131	304556.716775599	3105.45156616458	6.69716775599129	22.4596949891068	2.37656259880409	117763.967320261	3619.96119396556	459	2059358	117952.45	1510.66	398.92	11.5	11.8	12.6	11.3	0	12.6	10.9	12.4	18.1	7.4	18.3	9.4	18.3	2.6	22.4	22.9	5.7	21.4	13.3	25.3	15.9
1	G04	2	RF	NA	Neutral	15.1878453038674	56.9337016574586	3.81811132143728	302486.887661142	3120.97627637688	4.9963167587477	14.2946593001842	2.02622354368718	68529.1270718232	3201.21973268077	543	2171947	110884.11	1441.68	378.66	9.2	9	10.3	8.3	0	9.2	7.6	11.2	14.4	7.2	22.8	8.1	15.3	2	25.2	22.5	5.7	23.4	15.1	25.6	18.8
1	G04	3	RF	NA	Neutral	15.8135245901639	63.3975409836066	4.80985620118272	373739.891393443	3485.73230638472	6.86680327868852	20.0286885245902	2.27697840283266	98250.7479508197	3631.00941203947	488	2321765	108967.53	1723.24	358.93	12.1	8.2	10.7	14.1	0	8.4	9.4	13.9	10.5	9.4	16.8	12.3	10.9	1.8	18.2	21.3	10.2	26.2	20.9	30.7	27.5
1	G05	1	RF	NA	Neutral	14.7174447174447	66.8255528255528	7.76362155902734	440228.464373464	3607.82218328264	8.85012285012285	28.7346437346437	2.76509749151132	145394.746928747	4039.09561332974	407	2372511	130486.31	1785.33	437.43	12.3	12.5	11.5	14.3	0	12.5	7.4	15.2	19.2	8.4	13	14.3	19.4	2.9	15.7	25.8	7.1	28.5	19.4	32.9	25.6
1	G05	2	RF	NA	Neutral	15.3985849056604	58.7995283018868	4.44649005616214	321308.443396226	3231.75579295763	7.79952830188679	24.2547169811321	2.37036048776517	128040.886792453	3819.40008160184	424	2146207	152449.79	1567.19	559.68	9.9	18.4	6.6	11.1	0	19.1	3.1	14.6	18.4	9.2	17.5	10.1	19.1	5.7	18.9	26.7	14.6	27.8	30	31.1	35.1
1	G05	3	RF	NA	Neutral	14.5889724310777	59.8897243107769	4.87289861106423	357108	3344.53951186679	8.08270676691729	24.6766917293233	2.39590555461202	129469.959899749	3876.96964735963	399	2218953.4	137306.31	1641.16	470.31	11.8	18.3	10	13	0	19.5	7	14	14.3	10.3	13.8	11.3	15	5.3	15	24.3	15.3	25.3	29.6	32.6	35.8
1	G06	1	RF	NA	Neutral	13.6870415647922	56.4645476772616	7.1340848656996	348720.591687042	3299.68530412825	9.19315403422983	30.3374083129584	2.73170077962322	163557.748166259	4068.13354892939	409	2091953	137991.67	1656.61	503.3	10	13	10.3	11	0	16.1	6.4	13.2	21.5	7.8	16.4	11	22	4.4	18.6	26.4	8.6	26.4	17.8	31.3	24.7
1	G06	2	RF	NA	Neutral	11.2377049180328	46.9016393442623	6.65647660907557	308040.049180328	3300.53395200078	5.06352459016393	15.7110655737705	1.91923791151724	81707.0758196721	3105.53951357272	488	2203657	129865.53	1742.55	441.32	9.4	14.5	13.9	12.7	0	17	10.5	14.3	24.4	7.2	29.5	12.3	24.4	4.1	31.8	15	7.6	20.7	16	25.4	21.1
1	G06	3	RF	NA	Neutral	12.0122699386503	46.5296523517382	4.36895673775232	258051.343558282	3023.97592180346	6.15950920245399	17.9488752556237	2.33354064910852	88103.7566462168	3377.20321957488	489	1893590.6	116884.48	1451.34	423.22	10.4	12.7	12.9	11	0	16.4	7.4	14.9	18.6	10	21.5	10.2	18.8	2.7	22.5	18.2	7.8	20.7	18	24.7	24.7
1	G07	1	RF	NA	Neutral	17.2266288951841	72.8583569405099	6.06895536639881	417735.04815864	3463.83166937303	9.36260623229462	28.6968838526912	2.48837884564111	137784.509915014	3805.9002308843	353	2339280	133362.38	1717.06	443.89	13.9	13.3	9.9	12.7	0	13	6.8	14.2	15.6	2.8	11.9	10.5	15.6	1.1	15.9	34	9.3	32.9	18.4	36.8	21.5
1	G07	2	RF	NA	Neutral	13.7550432276657	53.4870317002882	4.15317081375749	301648.622478386	3085.35815908175	9.02593659942363	28.5734870317003	2.71888342940143	137304.936599424	3883.03470563583	347	1930328	131920.7	1394.92	444.1	8.1	16.4	8.9	10.7	0	19	7.2	14.1	18.4	10.7	10.4	9.8	18.7	4.6	11.8	23.1	17.3	25.1	37.8	28.5	40.9
1	G07	3	RF	NA	Neutral	15.3669527896996	55.7896995708155	3.52614034322558	290070.622317597	3106.92475116747	6.24678111587983	16.7789699570815	2.036982700758	78212.9721030043	3436.55846588046	466	2090628.8	120644.22	1497.15	404.13	10.3	11.6	7.3	10.9	0	12.7	5.2	9.4	16.5	6.2	16.1	8.2	17.4	1.5	18.2	25.3	8.2	27	18.9	31.1	22.3
1	G08	1	RF	NA	Neutral	16.3606138107417	63.6879795396419	4.71064977329325	359751.16112532	3309.85889120154	8.24296675191816	26.8593350383632	2.47614527453877	132125.626598465	3744.47640766322	391	2236917	126156.11	1573.6	428.44	14.8	11.5	9.7	12	0	12	9	10.5	15.1	6.1	14.8	10	16.1	2.3	17.6	32.2	6.9	28.1	16.6	33.8	17.1
1	G08	2	RF	NA	Neutral	14.455268389662	59.1848906560636	4.31523314902146	334771.220675944	3065.02951568879	7.13916500994036	20.7335984095427	2.49951507294847	101259.86083499	3626.52651702766	503	2025928	123137.06	1510.81	437.28	11.3	11.9	9.9	12.7	0	11.7	5.6	15.7	18.3	8.5	16.7	9.9	19.5	2.8	17.9	22.9	11.3	26.8	24.7	28.4	29
1	G08	3	RF	NA	Neutral	14.4869976359338	56.5342789598109	3.23654082966713	305225.669030733	2946.23398008428	5.8936170212766	16.0661938534279	2.04512499115535	73863.3380614657	3286.13811341102	423	2147133.5	113520.22	1470.18	378.73	13.9	11.1	9.2	12.3	0	12.1	9.5	10.9	22.2	6.1	19.6	9.5	22.7	2.6	21.5	22.9	5.9	25.3	17	29.6	20.8
1	G09	1	BRCA1	NM_007298	sample	13.21875	61.0673076923077	5.20247777970593	391198.490384615	3276.80519838356	9.06009615384615	30.7932692307692	2.84641146882184	151594.947115385	3817.87107333912	416	2135899	122145.98	1532.13	399.96	12.5	7.2	16.3	12.3	0	8.4	15.6	15.4	16.8	9.6	10.3	12	17.1	1.9	18	22.6	10.1	23.3	18.3	26.7	21.9
1	G09	2	BRCA1	NM_007298	sample	12.9207920792079	49.2712871287129	5.19947654287515	269694.996039604	2977.5013337051	7.58019801980198	21.3920792079208	2.29239513559297	99224.396039604	3596.81541707077	505	1799852	103306.18	1326.45	342.59	7.9	6.7	11.1	9.3	0	7.9	10.5	13.5	18	7.9	14.5	9.5	18.4	1.8	15.4	19.2	10.5	20.8	23.6	22.6	28.5
1	G09	3	BRCA1	NM_007298	sample	14.1482176360225	57.2251407129456	4.91163334215788	336014.894934334	2993.17566053318	6.96622889305816	18.9981238273921	2.11367148777452	88037.4052532833	3474.85991771665	533	2118359	91000.44	1469.98	300.62	10.9	3.8	15.4	10.3	0	4.3	13.5	12.2	18.6	5.8	16.1	8.6	18.8	1.3	16.7	20.8	9.2	23.8	19.1	28.1	25.3
1	G10	1	ASXL1	NM_015338	sample	16.6025316455696	68.146835443038	5.30660475430858	396518.93164557	3310.42357176744	10.2911392405063	34.5012658227848	2.85518743411193	176738.908860759	3993.93814464142	395	2232497	124933.28	1620.81	430.79	12.4	8.1	10.4	11.1	0	10.1	5.1	13.4	18.2	8.9	11.1	9.9	18.2	1.8	14.4	32.9	12.9	29.1	22.5	36.5	25.8
1	G10	2	ASXL1	NM_015338	sample	15.1605691056911	58.4735772357724	5.18941780264222	328642.975609756	3243.56915704493	7.13008130081301	19.1808943089431	2.11040947699409	87429.0630081301	3443.93503791997	492	2152829	104294.59	1544.02	346.96	11.8	6.3	8.9	10.4	0	7.7	7.5	13.4	17.5	5.9	16.9	10.4	17.9	0.8	18.3	24	11.4	26.8	22.4	29.9	26
1	G10	3	ASXL1	NM_015338	sample	11.8968253968254	46.4312169312169	6.660489090889	284982.007936508	3278.30947169998	10.1111111111111	32.7804232804233	2.74723343042822	159023.597883598	3858.43281589793	378	1853882.4	117945.63	1513.12	390.98	7.7	10.6	9.8	11.1	0	10.8	5.8	15.1	17.7	13.8	10.8	10.8	18.3	2.6	13.2	16.7	23.5	20.4	39.4	25.1	45.8
1	G11	1	ASXL2	NM_018263	sample	13.1906779661017	49.5614406779661	4.40527626495081	281515.06779661	2832.13196114005	6.51906779661017	18.0762711864407	2.21742148964614	80658.0677966102	3484.16165483258	472	1958218	108359.31	1361.69	352.19	9.1	5.5	10	8.3	0	4.9	9.5	10.4	20.3	2.5	11.7	6.1	20.8	0.2	22	24.8	3	20.1	7	23.3	8.9
1	G11	2	ASXL2	NM_018263	sample	14.7084592145015	50.3897280966767	3.82938055265409	259310.753776435	2905.6870030105	3.97583081570997	10.1178247734139	1.71308052017898	44342.8217522659	2850.977021953	662	2109126	102274.6	1404.1	390.2	8.9	6.3	17.1	10	0	7.6	17.8	10.7	19.2	4.5	28.4	8.6	20.8	1.4	30.5	21.3	2.4	21.6	9.5	23	11.3
1	G11	3	ASXL2	NM_018263	sample	12.6975881261596	40.0538033395176	3.4810139947322	194854.239332096	2617.79929969424	6.32096474953618	15.5380333951763	2.14899914026715	67340.6586270872	3467.31909122846	539	1765081.2	111334.16	1196.18	396.97	5.9	5.2	8.7	6.5	0	6.5	6.3	8.3	18	3.5	13.4	4.8	18.4	0.9	14.7	17.3	6.5	16.3	16	18.4	20.4
1	G12	1	TP53BP1	NM_005657	sample	14.9498432601881	59.4169278996865	4.41489216594536	339692.467084639	3285.57046518653	11.1097178683386	37.1880877742947	2.96876279214455	178440.231974922	3948.95782945669	319	2141674	112661.8	1556.62	370.61	11	7.2	12.2	10.3	0	6.6	10.3	12.9	13.8	8.2	10.3	10	14.1	1.9	13.8	28.2	11.6	24.8	28.8	30.4	33.5
1	G12	2	TP53BP1	NM_005657	sample	13.1985815602837	47.1294326241135	6.05709158615867	262882.453900709	3073.01289142409	6.10283687943262	16.854609929078	1.98565006309402	78261.8581560284	3285.1651537194	564	1861998	97577.96	1370.25	341.8	6.7	4.6	12.8	8.2	0	5.5	10.8	11.3	14.4	3.9	21.3	8.5	15.2	1.2	22.7	17.7	8	19	19.3	21.6	22
1	G12	3	TP53BP1	NM_005657	sample	13.9662027833002	51.5805168986084	4.43590657373772	265665.41749503	2958.32605899904	6.69383697813121	17.8409542743539	2.13556922967746	79751.5805168986	3364.73163116483	503	1885570	93529.87	1367.05	317.92	8.9	4.6	12.3	8.9	0	5.4	11.7	11.3	15.5	7.2	14.7	7.8	16.9	1.2	18.5	20.5	11.7	22.3	19.9	26.8	24.9
1	G13	1	FAT1	NM_005245	sample	11.8404255319149	39.7526595744681	3.80403117092557	192618.484042553	2591.97745383484	8.61436170212766	26.9095744680851	2.58667380671023	127382.140957447	3795.7448485515	376	1538500	106970.68	1134.36	360.17	8.2	8.2	13	7.4	0	7.4	13.3	7.7	23.1	4.3	12.5	4.3	23.9	1.3	15.2	21.8	6.1	15.7	13.8	19.4	18.4
1	G13	2	FAT1	NM_005245	sample	9.39900249376559	35.2668329177057	4.49160694315866	190927.134663342	2585.44355828655	8.17456359102244	25.7755610972569	2.60763070449979	116968.149625935	3544.78356216417	401	1494796	101331.18	1176.3	374.85	7.2	7	18.2	9.5	0	8.2	19.2	14	22.7	11.2	13.7	7.7	25.7	3	16.5	13.2	13	14.5	32.2	16.5	35.2
1	G13	3	FAT1	NM_005245	sample	12.6474358974359	47.0705128205128	4.23151310983164	252980.403846154	2777.5580876069	7.88034188034188	21.5705128205128	2.3706731586658	95901.014957265	3689.4059013003	468	1721256.2	101700.58	1298.41	364.17	10.3	6	10.5	9.8	0	6.6	7.5	12.4	20.1	5.1	8.3	8.1	20.9	1.1	10.7	20.3	11.1	20.9	25.4	25.2	30.1
1	G14	1	BAP1	NM_004656	sample	13.4306722689076	52.7478991596639	4.80744726265836	286936.329831933	2862.46842274777	6.78991596638655	21.2521008403361	2.10026918565184	104162.151260504	3134.43374070616	476	1765578	104038.9	1299.28	343.63	9.9	9.2	22.9	10.1	7.1	9.5	22.7	10.3	23.7	5.7	26.3	7.4	24.6	0.8	29.4	26.5	6.7	23.7	12.4	26.1	13.9
1	G14	2	BAP1	NM_004656	sample	18.3955857385399	69.4940577249576	4.90226248891448	396069.531409168	3263.76754174875	5.09847198641766	14.2292020373514	1.97028929030456	68341.4040747029	3220.37023620272	589	2393628	111255.73	1636.84	406.04	12.7	8.5	10	10.9	0	8.8	7.5	11.9	14.9	6.8	24.6	10	16	2	25.8	30.7	6.8	30.4	14.9	32.8	18.5
1	G14	3	BAP1	NM_004656	sample	17.1797520661157	60.6425619834711	3.55100095826864	320380.607438017	3125.63142803506	5.77272727272727	16.4814049586777	1.90065264811842	75889.7314049587	3012.61749273287	484	2292063.8	103291.19	1559.33	339.61	14.7	9.1	11.2	14	0	10.3	9.7	9.7	15.7	7	25.2	10.7	16.3	0.8	27.5	27.7	10.5	27.5	18.2	30.4	21.1
1	G15	1	ZNF516	NM_014643	sample	12.1352201257862	53.2075471698113	6.77840154031144	334896.443396226	3120.44567089586	10.5471698113208	37.8993710691824	2.97869136609947	187595.210691824	3904.88646866024	318	1789422	110013.12	1437.16	376.13	8.5	8.2	12.9	11.6	0	8.8	9.4	13.8	17.9	10.4	10.7	9.7	18.9	3.1	13.2	21.4	10.1	22.3	25.8	24.5	30.2
1	G15	2	ZNF516	NM_014643	sample	11.6373333333333	46.024	5.3159528701361	256758.981333333	2885.49613579553	8.536	25.9413333333333	2.43859064596611	121742.709333333	3502.12187074153	375	1544876	95904.61	1243.02	323.39	5.9	7.7	18.1	7.5	0	8.8	15.2	16.5	19.5	9.9	16	8	21.1	1.9	17.3	17.3	16.3	20	33.1	23.5	37.1
1	G15	3	ZNF516	NM_014643	sample	11.5117493472585	38.9817232375979	4.30761993375485	180017.227154047	2689.3586099901	7.47258485639687	23.3681462140992	2.43410806450822	110434.718015666	3505.02500584754	383	1434584.5	116682.48	1119.94	395.34	4.4	10.7	14.9	5	0	12.3	12	11.2	21.1	9.4	17.2	5.5	21.4	1.8	19.6	17	15.9	17.5	27.9	22.5	35.2
1	G16	1	GRIN2A	NM_000833	sample	14.8994708994709	64.3015873015873	8.81176358618615	389757.727513228	3389.4949920583	9.27248677248677	30.6269841269841	2.95592548818288	154882.616402116	3980.03356370188	378	1996879	116658.7	1654.08	443.77	11.4	8.2	15.1	14.8	0	9.8	8.7	17.7	18.8	10.1	13.5	13.8	19.3	3.7	15.9	28	8.7	27.8	17.2	31.2	22.8
1	G16	2	GRIN2A	NM_000833	sample	11.6246418338109	50.0114613180516	6.21771629403791	335052.76217765	3130.68126600896	8.94842406876791	29.2664756446991	2.68229335406145	138752.59025788	3764.19016654694	349	2021029	119344.9	1484.02	398.4	12.3	11.7	13.5	12	0	15.5	10.3	12.9	20.9	14.3	13.8	10.9	21.2	2.9	14.9	16.9	19.2	19.8	37.8	23.2	42.1
1	G16	3	GRIN2A	NM_000833	sample	15.7385892116183	53.7406639004149	3.48384334105775	274238.7593361	3018.86674378243	7.3298755186722	20.7904564315353	2.27583919495816	97583.856846473	3606.11411360641	482	1980196.2	105885.54	1405.25	353.66	10.4	8.3	12	9.3	0.4	9.5	12.2	10.8	14.3	8.3	14.3	7.9	14.7	2.5	15.8	24.5	11.6	25.7	23	28.4	27.6
1	G17	1	RF	NA	Neutral	14.3974358974359	56.0717948717949	6.19679668700699	333409.717948718	3099.65756852133	14.3615384615385	59.2692307692308	3.48649748062819	344068.107692308	4650.11808435049	390	2116363	130526.52	1483.55	427.64	11	9.5	11.8	9.2	0	11.8	9.7	11	20	17.7	12.1	7.2	20.5	11.8	14.4	26.9	29	24.4	48.5	27.7	54.4
1	G17	2	RF	NA	Neutral	12.2673267326733	49.2970297029703	5.23413668112465	260753.742574257	2939.87495561193	8.21452145214522	25.8877887788779	2.68452499314141	120340.831683168	3673.46598583175	303	1609816	126572.6	1292.74	430.21	8.3	13.5	12.9	8.6	0	16.2	7.9	16.5	17.8	12.2	12.9	9.2	20.1	3	14.5	17.2	13.5	20.5	34	23.4	36.6
1	G17	3	RF	NA	Neutral	14.9585062240664	55.5435684647303	4.09631533258882	282662.421161826	2982.75704512283	7.00622406639004	19.4626556016598	2.20345670866625	91142.6556016597	3538.71278314298	482	1840879.4	97810.94	1318.42	322.8	9.1	6.8	14.1	9.3	0	6.4	13.7	12.2	16	6	15.8	7.7	17.4	1.7	16.8	23.2	12	24.9	21.8	27.6	25.3
1	G18	1	RF	NA	Neutral	14.4798927613941	64.7935656836461	6.30071523685038	426991.08310992	3316.51487069254	10.1823056300268	35.2412868632708	2.86113603098727	180076.849865952	3975.33184116584	373	2111231	120452.61	1521.46	412.96	10.7	6.2	11.8	10.2	0	8.8	5.6	12.6	17.2	8.3	9.9	9.7	17.4	2.4	14.5	28.7	14.2	27.9	23.3	31.1	27.1
1	G18	2	RF	NA	Neutral	14.8828125	65.0520833333333	6.8988624437685	407584.197916667	3589.80204064657	8.84375	28.7135416666667	2.59636123771614	146236.880208333	3787.18149630077	384	2173675	125963.71	1651.56	428.85	11.7	15.4	10.7	13.3	0	18.2	4.9	18.2	14.8	11.5	16.7	14.3	16.1	3.6	18.2	23.2	19.5	27.3	36.5	32.8	40.1
1	G18	3	RF	NA	Neutral	14.7611940298507	63.36460554371	5.59264291567008	387572.950959488	3254.33345445761	5.80810234541578	15.6545842217484	2.1224626457984	71918.7611940299	3293.13733167028	469	2077479.2	107508.56	1513.83	403.37	12.8	8.7	10.7	11.5	0	11.5	8.1	17.3	15.4	7	17.5	10.2	17.3	2.6	20	23.9	6.4	26.9	13	32.4	19
1	G19	1	RF	NA	Neutral	15.2939393939394	62.5424242424242	5.23613402249227	366792.83030303	3318.13371079715	8.13939393939394	26.0939393939394	2.67410059191481	129247.518181818	3863.59504031125	330	2205542	136995.21	1509.78	499.58	12.1	12.7	8.2	11.8	0	13.3	7.9	12.7	14.2	8.2	12.7	10.6	14.2	3.6	16.4	30.9	7.3	28.2	15.5	31.2	18.2
1	G19	2	RF	NA	Neutral	14.7549019607843	65.3382352941177	4.69805624850762	418244.181372549	3298.30272433992	6.72058823529412	18.5196078431373	2.1355333755193	88499.6323529412	3547.59604189676	408	2268961	114354.73	1657.27	377.24	11.8	10.5	9.3	12.7	0	11.3	8.6	14.5	17.6	5.6	14.5	12	18.6	1.7	17.2	21.1	8.6	26.2	22.1	29.2	25.2
1	G19	3	RF	NA	Neutral	14.278276481149	55.7486535008977	4.55064641454736	325048.091561939	3237.72596769419	6.24057450628366	16.3788150807899	2.04778119153866	78097.5278276481	3540.18579998559	557	2002924.2	103711.53	1517.32	359.72	9.7	8.6	13.3	11.3	0	10.1	10.4	14.2	18.1	6.3	14.5	10.1	18.5	2.5	17.1	23.5	9.5	24.8	17.6	30.5	22.1
1	G20	1	RF	NA	Neutral	12.6031042128603	50.8691796008869	3.88359518009184	293684.740576497	2492.93740432046	7.75609756097561	24.5232815964523	2.05585704743008	118650.931263858	3036.54317855072	451	1725593	98703.65	1200.61	331.68	10.2	7.1	30.8	9.8	4.2	7.1	27.5	8.2	35.9	4.4	30.4	8	36.1	0.9	33.7	25.3	7.1	22.8	14.6	25.5	18.6
1	G20	2	RF	NA	Neutral	14.294	51.794	5.71344077094963	278512.866	3230.13108788019	7.158	19.27	2.19964827581524	90984.242	3645.86343466885	500	1929297	106173.26	1477.01	376.71	8.8	9.6	16.4	9	0	12.2	17.4	11.4	15	5.6	12.8	8.6	16	2.6	15.8	20.6	12.6	25.6	20.8	27.8	24.2
1	G20	3	RF	NA	Neutral	13.2152133580705	46.0333951762523	4.23287969322587	243990.512059369	2973.0083724976	5.04452690166976	13.4638218923933	1.90095100486784	62563.4972170686	3047.74736772382	539	1792214.7	101551.13	1347.97	364.49	6.7	8.5	11.7	8.5	0	10.4	9.5	11.5	17.6	6.1	21.7	8.2	17.6	1.1	24.7	17.4	6.3	19.3	13	24.1	16.3
1	G21	1	RF	NA	Neutral	14.5023255813953	57.7511627906977	6.01948966265188	329668.160465116	3310.60172110066	8.06279069767442	23.1627906976744	2.44315988268692	109440.265116279	3655.20375935204	430	1938622	103049.18	1559.12	386.56	10.5	6.7	20.5	11.9	0	8.8	17.2	13.3	19.1	2.8	14.9	10.7	19.1	1.4	20	27	5.8	25.6	10.7	30.5	13
1	G21	2	RF	NA	Neutral	14.5172413793103	55.470054446461	5.53720378340555	324323.720508167	3217.15979305684	5.39019963702359	12.5880217785844	1.80997637868363	56154.4537205082	3255.59277520025	551	2125852	106224.18	1534.07	347.47	10	5.3	13.6	11.1	0	5.8	14	12.3	16.3	4	18.7	10.2	17.2	2	21.4	22.9	5.3	24.7	9.4	27.9	13.6
1	G21	3	RF	NA	Neutral	13.5838150289017	50.7341040462428	4.47147085680886	276898.969171484	2972.72299227775	4.95761078998073	12.0231213872832	1.89125283895572	52124.880539499	3176.11513552377	519	1881148.2	97345.08	1385.57	329.96	8.7	5.8	14.1	9.6	0	9.1	11	11.4	17.1	3.9	18.5	8.9	17.5	0.6	21	20.2	4.8	23.1	9.2	26.8	14.8
1	G22	1	RF	NA	Neutral	15.5438596491228	62.0175438596491	5.40491452821977	344209.972431078	3406.09729708339	8.71177944862155	24.5263157894737	2.3936392398163	114226.067669173	3692.8469309765	399	2082688	105091.19	1557.15	387	11.5	5.5	13.5	12	0	5.5	10	14.3	14	3.5	12.3	9.5	14	1.8	16.5	30.6	6.5	27.1	12	32.6	15.3
1	G22	2	RF	NA	Neutral	13.8571428571429	48.5028011204482	3.57262731382425	244868.06022409	2879.52239833026	3.40336134453782	8.86694677871149	1.34237447391319	41583.175070028	2362.75935296182	714	1816394	82559.66	1309.99	275.86	7.3	4.2	21.7	7	0	4.6	22.5	11.1	16.9	4.2	39.6	7.3	18.2	0.4	42.6	19.5	4.1	19.5	8.7	21.8	10.8
1	G22	3	RF	NA	Neutral	14.7012012012012	51.7252252252252	5.25878444090138	274287.893393393	3307.00119916581	4.04054054054054	9.2957957957958	1.71279326687917	40295.9864864865	3027.24368291454	666	1857671.3	86109.86	1450.55	296.32	6.9	3.2	18	8.7	0	4.4	16.4	12.6	11.4	4.4	20.9	9.2	11.9	0.8	23.9	21.6	3.2	24.6	7.5	29.3	9.5
1	H03	1	CHEK1	NA	Positive	11.077868852459	153.622950819672	13.3109466971811	1677037.55737705	5171.74489111887	9.55737704918033	33.8073770491803	2.90142967641116	162271.37295082	3784.7824224786	244	5152738	115350.17	3609.22	415.74	35.2	5.7	9	37.3	0	9.4	9	40.2	23.4	7	11.1	36.5	23.8	0	15.6	19.3	9	40.6	24.6	42.2	25.4
1	H03	2	CHEK1	NA	Positive	12.8838383838384	164.431818181818	22.0521365093764	1791554.57070707	6094.65494750654	6.91919191919192	23.5681818181818	2.49445049011057	121896.570707071	3556.79057429622	396	6118108	124871.17	4370.69	443.39	43.7	14.1	14.1	47	0	17.7	11.1	47.2	19.2	12.4	18.7	47.2	19.4	5.3	21.2	21.2	9.8	47.2	26.3	49.7	31.1
1	H03	3	CHEK1	NA	Positive	12.5878594249201	188.984025559105	16.9283008100518	2110854.84664537	6364.27789548647	7.29392971246006	23.9009584664537	2.59072459552488	111922.290734824	3541.29941421652	313	6753970.8	98228.72	4672.89	337.49	47	5.8	12.5	50.5	0	8.3	11.2	52.1	17.9	14.1	16.6	49.2	17.9	2.6	17.3	13.1	10.2	48.6	29.1	51.1	34.8
1	H04	1	CHEK1	NA	Positive	11.8990228013029	168.671009771987	22.8232999026197	1902080.81107492	6284.37132045525	8.29315960912052	27.5798045602606	2.72899650146412	147411.736156352	4134.88952679594	307	6228726	151793.23	4354.83	531.01	43	18.2	9.1	45.9	0	21.2	4.6	45.3	16.6	6.5	13	44.3	16.9	5.9	14.7	20.8	4.9	46.9	16.6	49.2	21.2
1	H04	2	CHEK1	NA	Positive	10.6245487364621	165.996389891697	32.6467293071928	1950855.05776173	6565.40155478503	9.02166064981949	36.956678700361	3.35043512136354	203581.025270758	4082.86088627884	277	6066628	137548.71	4662.05	498.93	42.6	17.7	11.6	48	0	21.3	5.1	49.8	15.9	26	14.4	44.8	17	10.8	16.2	13.4	17.7	48	45.1	50.2	48.4
1	H04	3	CHEK1	NA	Positive	16.2271805273834	159.089249492901	12.5328992813055	1613859.75456389	5632.5039338106	5.38539553752535	16.1480730223124	1.96954429957972	81831.8498985801	3308.36989338906	493	5609554.1	112544.39	3782.53	383.11	41	8.9	8.3	41.8	0	12	5.5	41.8	12.6	9.1	24.9	40	12.8	3	26	26.2	7.9	46	17.8	51.5	22.3
1	H05	1	CHEK1	NA	Positive	9.07377049180328	157.700819672131	24.7136728481875	1885484.22131148	5697.41953516418	9.47540983606557	38.9467213114754	3.20318389610856	206832.352459016	3901.72553217329	244	5882833	140059.65	3975.73	482.61	35.7	14.3	11.5	39.3	0	17.6	6.1	41	22.5	16.4	16	38.5	22.5	5.3	18.9	13.9	13.5	38.1	26.2	39.8	27.9
1	H05	2	CHEK1	NA	Positive	11.541935483871	154.3	20.8494742402727	1722230.50967742	6023.31332600596	8.47096774193548	30.9967741935484	2.91492249060233	162260.04516129	3780.68054973045	310	5903917	122695.54	4221.41	468.6	40.3	11.3	11.6	45.2	0	16.1	9	44.5	17.4	15.8	16.8	42.9	18.4	5.8	18.1	14.8	16.8	43.2	36.1	46.1	39.7
1	H05	3	CHEK1	NA	Positive	12.1125541125541	158.822510822511	16.6718675699827	1720149.59307359	6027.02273982406	7.70562770562771	28.2683982683983	2.72561936662879	137764.467532468	3489.76852648779	231	5942679	121358.45	4326.52	441.06	42	13	15.6	47.2	0	18.6	7.4	48.9	16.9	19	20.8	42.4	16.9	6.9	22.9	16.9	11.7	44.2	37.2	48.1	38.5
1	H06	1	CHEK1	NA	Positive	11.6433121019108	158.738853503185	20.4598440863875	1796696.66878981	6272.36151772424	9.50955414012739	35.9968152866242	3.37821180246491	198333.837579618	4125.62121339006	314	5743963	134146.89	4395.03	520.5	42.4	14	10.8	48.7	0	18.2	7	44.3	20.7	16.2	14.3	46.2	20.7	7.3	17.5	20.1	12.7	47.5	24.5	52.2	29.9
1	H06	2	CHEK1	NA	Positive	10.3544303797468	158.253164556962	20.0514514638782	1792525.96624473	6072.8709832864	9.9915611814346	37.6540084388186	3.33582495184759	190245.392405063	4063.21422644733	237	5653804	130517.41	4138.41	514.52	37.6	15.2	8.9	43	0	19.4	4.6	54	16.9	23.2	11.8	44.3	18.1	5.5	13.1	11.4	22.4	43	43.9	46.8	49.4
1	H06	3	CHEK1	NA	Positive	11.2121212121212	151.228650137741	20.3025120555379	1704528.815427	5954.10397719394	7.3801652892562	27.6088154269972	2.82810982443791	157601.553719008	3938.02406447849	363	6009882.7	135510.09	4181.67	480.13	41.9	17.9	8.8	44.4	0	21.8	5.5	44.1	23.7	20.4	16.8	45.2	23.7	10.7	18.2	16	13.5	43.8	30.6	47.7	34.4
1	H07	1	CHEK1	NA	Positive	12.12734082397	190.861423220974	22.9162972890787	2225868.53183521	6690.85085182157	10.2284644194757	40.0898876404494	3.19689682453464	209965.393258427	3973.32985353847	267	6907992	125281.42	4917.79	424.19	46.4	8.2	10.5	49.8	0	10.1	7.5	53.6	15.4	16.5	13.9	47.9	16.1	4.1	16.1	16.1	11.6	48.7	27.7	51.3	30
1	H07	2	CHEK1	NA	Positive	14.1680216802168	183.059620596206	18.7305116056539	1917732.78319783	6237.46837156006	7.21138211382114	26.0867208672087	2.7409120159131	128531.06504065	3578.97602748589	369	6287199	115305.66	4375.72	396.56	46.9	8.4	13	50.7	0	11.9	6.5	53.4	15.2	18.4	19	49.6	15.4	4.1	20.3	20.1	10.6	51.2	34.1	54.7	38.2
1	H07	3	CHEK1	NA	Positive	12.6537313432836	175.119402985075	17.1381405595787	1942956.32835821	6199.66186293017	8.06268656716418	27.0865671641791	2.77282066441386	122129.364179104	3422.36852878979	335	6259105.4	109450.09	4300.42	375.95	43.6	8.4	18.2	46.6	1.8	9.9	10.4	47.5	17	18.2	16.7	46	17.3	1.5	19.1	13.7	14.3	46.3	36.4	50.4	39.1
1	H08	1	CHEK1	NA	Positive	10.3417721518987	169.118143459916	22.7911665143697	1973028.98734177	6113.32471011566	9.45147679324895	35.9789029535865	3.03224736921174	187812.860759494	3870.71674606894	237	5932528	115394.46	4220.26	384.27	39.2	8	17.3	42.2	0	9.3	14.3	44.7	19.8	12.2	16	43.5	20.3	4.6	17.7	16.9	9.7	41.8	22.8	44.7	28.3
1	H08	2	CHEK1	NA	Positive	10.8226744186047	138.130813953488	19.2074164057113	1491489.09011628	5338.4240033893	7.76453488372093	26.7558139534884	2.63379731997041	132914.566860465	3586.79856761419	344	4968059	126444.21	3568.77	455.88	33.4	13.4	13.1	36.9	0	18.9	7	42.2	18.3	14.2	18.3	36	19.2	5.2	20.6	15.4	15.1	39.5	32.6	42.2	35.2
1	H08	3	CHEK1	NA	Positive	11.9946666666667	160.264	18.1247310846975	1754888.51733333	5665.60752416594	6.97333333333333	23.64	2.48614204410992	121064.154666667	3525.93505107557	375	5544241.2	121853.85	3916.11	420.44	38.4	9.9	11.5	43.7	0	13.6	5.6	47.7	21.1	13.9	20.8	43.2	21.3	5.3	22.4	17.9	10.7	42.1	27.7	48.3	33.3
1	H09	1	NOTCH2	NM_024408	sample	15.7440476190476	61.5138888888889	3.587052410648	354007.704365079	3191.72600181462	7.62301587301587	24.125	2.48145338226313	114188.507936508	3642.56544015981	504	2218479	107033.22	1589.43	365.46	11.1	5.6	9.5	11.9	0	5.8	7.3	10.3	16.3	6.2	13.3	7.7	16.5	1.4	18.8	30.8	4.8	26.4	13.9	31	17.5
1	H09	2	NOTCH2	NM_024408	sample	13.6723404255319	57.5	5.88846169122975	356394.325531915	3321.44751882929	7.67659574468085	24.1851063829787	2.5502378613196	118164.540425532	3730.64105496871	470	2077674	109226.4	1651.79	366.26	12.1	9.1	10	13	0	9.8	6.4	13.2	19.6	10.2	15.1	13.2	19.8	3.6	16.6	21.3	11.7	24.7	32.6	28.3	35.7
1	H09	3	NOTCH2	NM_024408	sample	13.3924050632911	48.7025316455696	4.25981037159297	262120.299578059	2837.18320326056	5.83544303797468	16.0168776371308	2.13679499028247	69399.44092827	3129.00214501421	474	1901915.4	89412.16	1329.32	300.93	9.7	3.2	13.5	8.4	0	3	12	10.1	20.5	7.6	19.2	8.9	21.7	0.4	23.6	19.2	7.4	20.7	16.2	25.1	21.1
1	H10	1	FANCM	NM_020937	sample	13.7783018867925	52.3490566037736	3.57843963594635	281538.622641509	2959.82953814399	7.70047169811321	24.5047169811321	2.6279698793381	121277.233490566	3672.11781063978	424	1910873	120570.04	1358.34	415.64	8.3	5.2	9.4	9	0	5.9	6.1	10.1	21	7.3	14.2	8	21	1.9	18.6	27.1	4.2	22.9	13.4	26.7	17
1	H10	2	FANCM	NM_020937	sample	15.0873015873016	57.1468253968254	4.75188784070308	292461.740079365	3112.8153085392	4.99404761904762	14.6686507936508	2.07359492460179	70217.6488095238	3369.79984557563	504	2022615	114555.9	1379.71	375.15	8.9	10.7	8.7	7.5	0	11.1	6.7	13.3	15.3	8.5	20.6	8.5	16.7	2.8	22	22.8	5.4	24.6	14.1	28.8	17.9
1	H10	3	FANCM	NM_020937	sample	12.9532520325203	44.380081300813	3.38034472034231	213853.095528455	2744.72071203806	5.48373983739837	15.5833333333333	2.01597102116149	74724.674796748	3241.15729989994	492	1741596.3	112831.34	1237.31	381.69	5.5	10.8	12.4	5.9	0	12.2	10.8	9.1	17.7	6.5	22.2	5.9	17.9	2.2	23.8	18.3	5.5	19.7	14.6	22.4	18.5
1	H11	1	RASA1	NM_022650	sample	14.5889830508475	64.6737288135593	4.59154933673154	422555.656779661	3302.78955865669	5.60805084745763	16.9279661016949	2.12149428649715	80402.6779661017	3295.44357729456	472	2321774	110038.03	1719.65	370.93	14.8	6.1	11.7	14	0	6.8	8.1	13.1	18.2	5.1	21.8	11.4	18.2	0.4	24.8	29.4	2.8	24.6	7.6	29.4	9.1
1	H11	2	RASA1	NM_022650	sample	12.4849056603774	57.8415094339623	4.84033223811486	388170.360377359	3088.53341781358	4.32830188679245	11.1018867924528	1.81798459508792	48726.558490566	3011.45044360233	530	2236811	97536.27	1578.42	324.69	13.6	5.1	14.2	14	1.9	5.5	10.6	16	21.3	4.9	25.1	12.8	23	0.9	27.5	19.4	3.6	21.3	9.2	26.4	11.5
1	H11	3	RASA1	NM_022650	sample	13.5785582255083	56.7560073937153	5.33442090254828	358644.186691312	3204.83313704192	4.1645101663586	9.96487985212569	1.75406310507005	44357.7486136784	3077.00979383964	541	2338664.9	99099.56	1633.76	344.97	15.5	4.3	13.9	13.9	0	4.1	12.8	13.5	19.4	4.6	24.2	12.2	20	0.7	26.2	20.3	3.5	21.6	5.7	26.1	9.6
1	H12	1	KDM5C	NM_004187	sample	12.2966101694915	47.3283898305085	5.8210302919569	278885.052966102	3108.75891393609	7.31567796610169	21.1737288135593	2.29291620748834	106208.51059322	3772.13128403788	472	1892181	106654.5	1480.24	356.22	10	7.4	14.6	9.7	0	9.1	12.9	10.6	20.8	3.6	16.9	8.3	20.8	2.5	20.6	21.6	4.7	21	10.4	25.2	14.2
1	H12	2	KDM5C	NM_004187	sample	13.5228070175439	45.4052631578947	4.10652108771085	237972.919298246	2956.79703152003	5.82105263157895	15.559649122807	1.85001801104186	73193.2263157895	3216.12106627847	570	1878472	103434.27	1376.32	342.85	6.5	6.1	9.8	7.5	0	8.1	7.2	10.5	16	5.4	23.5	6.8	16.8	1.4	24	18.9	8.8	18.9	15.4	21.4	20.4
1	H12	3	KDM5C	NM_004187	sample	14.1666666666667	52.5468164794007	4.91779688714958	286228.264044944	3124.2089860773	6.28089887640449	17.5861423220974	2.13952452609135	84557.5374531835	3421.39526343442	534	1956901	108078.49	1503.75	392.44	10.1	5.6	12.7	11	0	7.9	10.5	12.4	17.2	6.9	18.2	9.7	17.6	2.4	20.2	22.8	7.9	24.3	18	28.8	24.7
1	H13	1	FAS	NA	sample	16.1794871794872	64.7863247863248	4.15158892860183	335227.518518519	3181.33724126134	9.93162393162393	33.5584045584046	2.77169746338297	163399.279202279	3905.56564117453	351	2118388	118484.4	1466.81	420.74	12.5	8.8	11.7	10.3	0	10.3	10.5	12.3	15.1	6.6	11.4	6.6	15.1	1.7	12.5	34.2	10.5	30.8	20.8	33.3	23.6
1	H13	2	FAS	NA	sample	16.3733905579399	62.3712446351931	3.91488392271371	338995.412017167	3139.69199896113	7.27467811158798	21.2489270386266	2.46483105353642	97816.0193133047	3647.9848419804	466	2121968	113211.95	1447.79	374.79	10.1	9.7	8.6	9	0	10.3	4.7	12.4	17.2	8.8	12.7	9.9	18	1.9	14.8	27.3	11.6	27.5	23.6	31.3	27.9
1	H13	3	FAS	NA	sample	15.0736842105263	56.15	4.3947698678678	304914.365789474	3020.35982705172	9.45	32.3736842105263	2.7299804881624	163495.168421053	3796.68540150869	380	1937610.7	127193.68	1427.6	491.25	8.9	9.5	10.8	10.5	0	10.3	4.5	12.9	18.4	16.1	15.5	9.2	18.9	3.4	17.1	25	24.2	25.3	42.6	28.4	46.6
1	H14	1	PTPRC	NR_052021	sample	12.7781065088757	43.9408284023669	4.69336413768536	219606.804733728	3003.40940447212	9.3905325443787	31.3491124260355	2.77078645928473	155634.215976331	4003.86820248312	338	1705419	122606.55	1338.98	473.68	8.9	6.2	8.9	9.5	0	8.6	8.9	9.8	18	8.9	11.5	7.7	18.9	2.4	14.2	24	10.1	18	21	21.9	25.4
1	H14	2	PTPRC	NR_052021	sample	12.453125	41.970703125	3.82246479205772	199412.775390625	2640.81075244543	4.517578125	12.998046875	1.87592352291538	61574.048828125	2955.56722053019	512	1539183	103706.18	1123.78	357.06	4.5	6.4	14.3	5.7	0	8	11.1	11.3	19.3	7	28.1	5.7	21.1	1.6	29.1	19.1	4.5	16.4	12.9	18.8	17.6
1	H14	3	PTPRC	NR_052021	sample	10.55	33.45	3.72630005479686	156466.845833333	2397.35641645088	4.91875	13.51875	2.02743924750001	60288.8229166667	3076.94685560467	480	1428126.8	96867.95	1025.05	318.44	6	6.9	15.4	5.4	1.7	7.3	14	8.1	24.4	9.4	20.6	4	26	1.2	24	14.2	4.2	15.8	12.3	17.7	15.2
1	H15	1	PTPRU	NM_133178	sample	16.1232492997199	67.7170868347339	3.68324773238358	370314.798319328	3128.71269771187	8.00840336134454	23.703081232493	2.40589183356811	108497.341736695	3668.99391909217	357	2099776	124123.99	1502.51	452.71	14.3	10.1	10.9	13.4	0	10.6	6.4	13.7	20.7	3.6	11.8	9.2	21.3	1.4	17.4	31.9	7	28.9	14.6	33.1	14.6
1	H15	2	PTPRU	NM_133178	sample	15.8245614035088	67.312865497076	4.81767125917828	408895.657894737	3435.41972303	8.69883040935673	27.0409356725146	2.64444823186841	133338.102339181	3959.29918281755	342	2320569	129114.86	1727.04	507.61	14.6	14.6	13.2	15.8	0	16.4	11.4	17.8	17.3	11.1	9.9	14	17.8	4.7	12.6	26	14.6	30.1	34.5	33.6	38.3
1	H15	3	PTPRU	NM_133178	sample	16.556862745098	76.4274509803922	4.72032323136866	496097.403921569	3592.30384742883	6.50196078431373	17.7725490196078	2.25799397752298	81348.668627451	3612.16992957475	510	2438404.8	104763.86	1734.91	378.98	13.9	6.9	11	14.9	2.9	8	7.6	17.5	13.7	7.1	12.5	14.3	14.1	1	13.9	27.5	6.9	31.8	17.8	37.3	22
1	H16	1	FUBP1	NM_003902	sample	9.34948096885813	39.4602076124567	6.96479229601199	249766.795847751	2686.0125211964	6.91003460207612	21.7647058823529	2.56401213077072	107421.003460208	3667.9721231213	289	1641621	122745.89	1270.88	421.21	4.8	11.8	13.1	7.6	0	11.4	12.8	13.1	27.3	10.4	16.6	7.6	28.4	3.1	22.5	15.9	5.2	16.6	11.8	17.6	15.6
1	H16	2	FUBP1	NM_003902	sample	8.27837259100642	27.7344753747323	4.54944024437882	136043.580299786	2484.14027263568	3.70663811563169	10.2419700214133	1.82430199989224	46077.9550321199	2782.72086203819	467	1347022	116672.46	1063.43	398.22	3	10.5	14.6	5.4	0	9.4	8.8	12	26.8	7.1	30	6.4	27.8	1.7	32.8	11.3	3	10.9	9.2	14.8	11.3
1	H16	3	FUBP1	NM_003902	sample	8.61411764705882	28.2352941176471	3.82178236329775	143915.877647059	2365.37722128288	4.44941176470588	12.1576470588235	1.98727693469107	54913.6423529412	2902.72416183921	425	1481999.4	119382.98	1068.84	387.45	4.5	10.4	7.5	4.7	0	11.8	8.2	8.7	27.3	8.5	27.5	5.6	28.9	2.4	30.1	10.4	5.9	13.2	11.1	16.2	15.5
1	H17	1	CHEK1	NA	Positive	12.8101851851852	174.266203703704	20.8724870829256	1996777.72222222	6380.35355548589	9.53703703703704	34.7893518518519	2.86930695125049	193562.393518519	4081.58457603793	432	6454381	110875.91	4441.03	389.09	42.1	6.9	16.7	44.4	0	8.1	6.9	48.1	15.3	10.4	16.2	44.4	15.5	8.1	19.9	22.7	11.6	46.3	24.1	49.1	30.1
1	H17	2	CHEK1	NA	Positive	13.1174785100287	167.060171919771	20.5623745943696	1877779.08022923	6247.59248973873	8.93123209169054	30.7535816618911	2.87402106109651	157112.561604585	3902.3887311702	349	6321156	128567.86	4313.14	443.44	44.4	16	8.6	46.7	0	18.9	5.7	48.7	16.3	16.3	14.6	44.4	16.3	5.4	15.2	17.2	15.8	47.6	38.4	51.3	42.1
1	H17	3	CHEK1	NA	Positive	13.6802325581395	201.110465116279	22.612649232007	2253262.88953488	6969.79681088473	8.50872093023256	27.3168604651163	2.81110939758412	128100.543604651	3767.89146469297	344	7124423	108998.01	4970.75	388.65	49.7	7.8	11.3	54.9	0	9.6	8.7	58.4	12.8	16.3	10.2	55.5	13.4	2.9	12.8	18.9	14.8	54.7	33.7	57.6	38.1
1	H18	1	CHEK1	NA	Positive	12.8448844884488	187.508250825083	19.8035307986772	2122511.82178218	6761.54124192419	10.6006600660066	42.4851485148515	3.33595137464871	233416.673267327	4256.13944825443	303	6565234	107947.02	4698.43	378.93	46.2	5.3	12.2	51.8	0	8.6	7.9	51.2	15.5	17.2	8.9	51.2	15.8	5.9	14.5	23.4	13.9	52.1	30	55.8	34.3
1	H18	2	CHEK1	NA	Positive	10.8483412322275	154.957345971564	17.3396101650372	1771384.68246446	5739.7638043698	6.90995260663507	23.2559241706161	2.57425212585144	120655.258293839	3524.29134132165	422	5597119	105353.72	3905.92	404.84	37	7.3	13.3	41	0	10	12.3	44.1	20.9	13.3	19.9	40.5	21.6	3.3	21.3	12.3	12.1	41.7	24.4	44.8	27.7
1	H18	3	CHEK1	NA	Positive	9.78048780487805	153.676829268293	25.774280762482	1820804.27743902	5972.13867932735	10.1615853658537	39.9664634146341	3.3106004801529	213226.118902439	4154.0342237612	328	5745074.6	124496.26	4185.19	460.78	38.1	11.6	15.5	43.6	0	14.6	9.5	47.3	21.6	26.8	12.5	42.4	21.6	9.8	16.5	11.3	22.6	39.9	48.5	43.3	57.3
1	H19	1	CHEK1	NA	Positive	7.90434782608696	129.986956521739	28.5342956658209	1546938.93043478	5842.89262552573	9.11739130434783	36.7695652173913	4.0775200710975	211959.839130435	3868.62076541967	230	5017522	133036.58	3954.9	535.74	31.7	17.8	17	36.5	0	21.3	13.5	45.7	22.2	14.3	20	37.4	22.2	9.1	23.9	11.7	13.5	36.5	27.4	40.9	30.9
1	H19	2	CHEK1	NA	Positive	14.1672025723473	185.43729903537	22.1442071289925	1992163.96463022	6463.45068762995	7.30868167202572	27.2475884244373	3.01448498780741	144107.273311897	3748.47162201255	311	6463204	107364.86	4625.79	406.48	46.3	11.3	20.6	51.1	0	13.5	19.3	54.7	14.1	19.9	15.8	48.2	15.1	5.8	19.3	21.9	12.2	52.1	31.2	54.3	36
1	H19	3	CHEK1	NA	Positive	11.5039577836412	168.973614775726	22.3082292574393	1912120.31662269	6013.78580805202	8.44327176781003	28.1767810026385	2.87947892072717	130781.01055409	3601.21490164098	379	6052993.1	107704.65	4314.96	504.56	41.2	8.7	17.7	44.6	0	9.2	11.3	46.4	21.1	18.5	14.5	45.1	21.4	2.9	17.9	14.2	16.9	45.4	37.2	48.3	41.2
1	H20	1	CHEK1	NA	Positive	12.4688427299703	174.394658753709	22.2279743740926	2001636.55192878	6647.58349566986	8.32047477744807	28.213649851632	2.75386742839598	140830.275964392	3746.2034872141	337	6352646	106779.67	4748.03	376.14	43	8	14.5	50.7	0	8.9	8.9	47.2	16.6	9.5	13.9	47.8	16.6	2.7	17.5	22.8	8.3	48.7	16	52.2	19
1	H20	2	CHEK1	NA	Positive	12.6666666666667	198.800724637681	22.774728141011	2274055.32608696	6776.48461660492	9.33695652173913	34.4746376811594	3.1786481137846	169261.934782609	3911.98516331732	276	7146255	115129.66	4919.29	399.24	48.6	12.3	11.6	50.4	0	13.8	6.9	54.3	15.6	14.9	9.4	51.8	16.3	4.3	12.3	16.3	17.8	54	41.3	55.8	45.7
1	H20	3	CHEK1	NA	Positive	11.1141552511416	182.817351598174	29.7756274963871	2158968.73287671	6893.09169073753	6.92465753424658	22.5228310502283	2.36367983518661	113591.230593607	3686.13028266491	438	7141685.8	116587.71	5169.73	413.67	49.3	10.7	12.8	54.3	0	13.2	7.8	53.7	17.6	12.8	15.5	51.8	17.6	4.8	18.3	13	10.3	50	24.2	54.3	28.8
1	H21	1	CHEK1	NA	Positive	10.8575949367089	169.344936708861	21.0533617731787	1922171.7943038	6218.07079499324	8.2246835443038	29.3006329113924	2.87502333013289	147962.215189873	3762.47063914542	316	5934251	106816.59	4363.58	424.28	40.2	7.3	18.4	46.5	0	9.8	15.2	50.6	19.9	12.3	17.1	45.9	19.9	3.2	20.3	19.3	6.6	45.3	17.7	48.7	21.2
1	H21	2	CHEK1	NA	Positive	14.3333333333333	180.071161048689	14.83088302843	1894559.94007491	5946.14452067935	6.07116104868914	17.8876404494382	2.26532396922109	76257.7153558052	3176.35876094713	267	6434280	99910.03	4306.61	354.76	47.2	5.2	13.9	48.7	0	7.5	9.7	47.6	15.7	9.7	20.6	47.2	16.1	2.2	21.7	20.6	6.4	49.8	22.5	51.3	24.3
1	H21	3	CHEK1	NA	Positive	11.2296918767507	181.299719887955	21.8198134412416	2029133.89635854	6227.64618311628	7.62745098039216	25.3025210084034	2.66824353267019	117910.378151261	3440.88107269945	357	6174763	95370.47	4404.11	343.08	43.7	5.9	14	48.2	0	8.4	10.1	52.4	21.3	14.3	16	47.3	21.8	3.4	19.9	11.2	10.9	47.6	27.5	50.4	31.4
1	H22	1	CHEK1	NA	Positive	10.8306188925081	148.4332247557	17.4054223871061	1638215.51791531	5680.01709156147	9.09446254071661	32.1400651465798	2.90259303026452	166405.713355049	3863.04058760517	307	5187309	124184.78	3883.51	471.74	37.8	10.1	14.7	42.7	0	15.3	9.1	43.6	19.5	12.1	16.3	40.7	19.9	4.2	18.9	17.9	10.7	41	19.9	45	23.8
1	H22	2	CHEK1	NA	Positive	15.0082191780822	187.282191780822	18.3190822256414	2016315.11780822	6458.70631851383	8.16986301369863	26.9616438356164	2.6524557169094	135049.517808219	3773.1121628438	365	6698335	104345.64	4586.69	377.63	49.3	8.5	13.7	52.3	0	11.8	12.3	52.6	14.8	12.6	13.2	50.7	14.8	4.1	15.1	23.3	15.3	52.1	32.1	55.3	34
1	H22	3	CHEK1	NA	Positive	11.6575342465753	154.016438356164	17.615698204402	1625755.99726027	5695.52308271362	6.68767123287671	21.7506849315069	2.42420101369463	106211.832876712	3344.25039191017	365	5435561.3	100136.63	3914.08	364.09	40.8	7.9	15.1	45.2	0	10.1	9.6	47.9	20	11.5	18.9	45.2	21.1	4.1	23.3	15.1	11.5	44.7	23.6	47.7	29
1	I03	1	RPA32	NA	Positive	16.9752066115702	113.944903581267	7.76149091180491	953821.407713499	4572.58272503537	6.36088154269972	19.6859504132231	2.31928781282816	91755.3305785124	3414.00739401126	363	4155172	124241.32	2791.75	426.17	33.1	10.5	12.1	34.4	0	12.1	8.5	27.8	14.6	5.5	19	28.9	14.9	3	22.9	34.7	1.7	39.1	10.7	44.6	11.3
1	I03	2	RPA32	NA	Positive	18.4604316546763	128.659472422062	12.0286285597282	1099507.73381295	4792.19165147012	6.13429256594724	18.21103117506	2.28830175174242	83996.8153477218	3381.97057687661	417	4615112	132748.24	3074.67	459.67	36.5	11.5	11.3	36.9	0	11.8	8.4	30.9	15.8	7.9	19.4	34.3	16.5	2.6	22.5	31.4	7.7	44.8	19.4	50.1	24.2
1	I03	3	RPA32	NA	Positive	16.4925373134328	109.860696517413	6.71051165161021	939123.559701493	4544.89036011915	5.66169154228856	16.5945273631841	2.41872905485839	70089.2213930348	3212.0285978223	402	4146050.7	113725.4	2839.67	433.53	34.3	10.4	13.4	32.6	0	13.7	8.5	28.4	17.9	10.7	16.9	30.8	17.9	2.2	19.9	28.9	5.5	40.5	16.7	45.3	19.4
1	I04	1	RPA32	NA	Positive	15.2362637362637	113.247252747253	12.7166926340943	1030082.72527473	5100.90209575841	5.86813186813187	19.0384615384615	2.29752214238613	101633.321428571	3406.93599520141	364	4469135	127562.55	3176.92	426.43	35.4	11.5	15.7	37.1	0	15.1	12.4	29.1	15.7	6.6	22.3	34.1	15.9	3.6	26.1	28.6	1.6	39.8	9.6	44.5	11.3
1	I04	2	RPA32	NA	Positive	18.3900414937759	117.178423236515	7.34905216302613	929786.22406639	4509.48573116466	4.42323651452282	13.3257261410788	1.97245550913513	64486.8941908714	3081.75945173866	482	4128711	118392.33	2756.67	389.36	33.4	9.5	12.2	34.4	0	11.4	7.3	28.6	11.8	8.1	25.9	31.5	12.4	2.1	27.8	33.8	5.6	42.5	14.3	45.6	16.6
1	I04	3	RPA32	NA	Positive	18.8711217183771	120.789976133652	8.53488455199972	1010723.77565632	4874.85321606377	4.62529832935561	12.3556085918854	2.0030842032922	56518.9809069212	3310.73226533739	419	4469276.8	125910.08	3095.7	477.67	39.6	10.3	8.8	38.2	0	10.7	7.6	30.1	13.4	7.9	19.6	34.1	13.4	2.6	22	31	3.8	44.9	11.2	48.9	14.6
1	I05	1	RPA32	NA	Positive	17.9572192513369	127.967914438503	8.82693229531951	1100384.21122995	4778.64989052924	6.92245989304813	21.1898395721925	2.41018181090682	97341.5347593583	3598.05018876462	374	4497821	103515.92	2983.25	345.37	37.2	4.8	10.4	35.8	0	5.9	9.9	27.5	13.1	6.1	13.1	29.9	13.1	0.3	18.7	38	3.5	45.5	9.9	48.9	11.2
1	I05	2	RPA32	NA	Positive	17.2061224489796	114.075510204082	8.46346906587832	932515.863265306	4586.06569647744	5.11020408163265	13.6204081632653	1.93668982666834	60695.9816326531	3115.9550596231	490	4052339	116970.07	2820.67	400.88	33.5	10	14.9	34.7	0	11.6	9	30.8	14.9	5.9	21.6	32.2	15.5	1.4	24.3	31.4	4.9	42	12.4	46.1	14.9
1	I05	3	RPA32	NA	Positive	18.234273318872	121.156182212581	6.94550392005101	999742.349240781	4474.55465673247	3.77440347071584	9.7765726681128	1.61064231673604	39600.1193058568	2672.19343195636	461	4377235.8	102268.46	2824.9	335.77	35.8	7.2	15.2	34.5	0	6.7	13.9	27.3	15.4	5.4	30.2	30.4	16.3	0.4	31.2	31.7	2.8	41.4	6.5	45.3	7.6
1	I06	1	RPA32	NA	Positive	15.843085106383	105.622340425532	11.3052845379843	893242.449468085	4494.59445787085	6.37765957446809	19.4148936170213	2.37631884197422	90230.9521276596	3439.83352747674	376	3701676	122787.2	2648.88	458.05	28.7	6.4	12.5	32.7	0	9	6.9	26.9	14.6	6.1	18.4	26.3	14.6	1.9	24.7	30.1	2.9	36.2	8.8	41	11.2
1	I06	2	RPA32	NA	Positive	17.4192439862543	106.982817869416	7.95336737457893	841448.304123711	4572.41301866772	3.60137457044674	9.18556701030928	1.61703582748864	40012.9450171821	2742.66111368172	582	4058485	93599.59	2810.38	344.52	34.4	7.2	17.7	35.7	0	7.9	12.7	28.5	14.4	4.5	30.1	30.2	14.6	1.4	33.2	30.1	2.2	43.1	8.6	47.8	10
1	I06	3	RPA32	NA	Positive	16.9267734553776	102.327231121281	7.72557763188038	819102.080091533	4231.64234089984	4.35240274599542	11.9496567505721	1.91160795515653	49045.4279176201	2769.63418334129	437	3891907.2	93778.95	2565.79	309.87	31.6	7.3	18.3	31.8	0	7.8	15.6	24.3	16.9	7.6	24.9	27	16.9	0.5	29.1	30.7	2.5	39.6	11.7	42.3	13.7
1	I07	1	RPA32	NA	Positive	15.2418772563177	125.108303249097	12.4966692841932	1109282.08303249	4740.70420453931	9.02166064981949	28.7761732851986	2.73032608765867	133811.891696751	3824.83835076868	277	4266520	121222.32	2985.39	435.49	33.9	10.1	10.8	35.7	0	14.8	9	32.9	15.9	7.6	12.3	31.8	15.9	1.1	16.6	31.4	5.8	43	15.9	45.5	20.9
1	I07	2	RPA32	NA	Positive	19.4342723004695	128.429577464789	8.00334210370697	1060229.76056338	4842.83392689032	5.14319248826291	13.9953051643192	2.07118753377556	60501.9319248826	3287.52846943627	426	4605521	111987.28	2993.08	405.05	35.4	11.5	10.8	35.7	0	11.5	7.5	28.9	11.7	6.6	17.6	32.2	11.7	1.2	21.6	34	3.8	46.2	14.3	50.9	16.2
1	I07	3	RPA32	NA	Positive	19.7556675062972	136.16120906801	8.42355951646323	1110594.95214106	4922.28516179228	6.17884130982368	17.727959697733	2.40419834366169	77854.5869017632	3566.24337226015	397	4543332.1	117083.32	3053.16	380.22	40.1	10.3	9.8	38.8	0	8.6	5.8	31.7	11.3	11.1	12.6	31.7	11.6	1.3	14.9	36.5	5.8	48.9	18.4	54.4	26.2
1	I08	1	RPA32	NA	Positive	16.1934426229508	107.544262295082	6.52586982470092	894190.803278689	4292.84906469819	6.85901639344262	21.3213114754098	2.28799170908688	99112.6819672131	3381.83259302039	305	3998671	114683.45	2610.63	377.39	33.1	10.2	11.5	32.1	0	10.8	13.4	22	16.1	5.2	17.7	26.6	16.7	2	23	31.1	3.6	36.4	9.8	42.3	11.5
1	I08	2	RPA32	NA	Positive	18.4894117647059	115.750588235294	6.32090167431155	954916.298823529	4550.68797247758	5.51294117647059	15.9811764705882	2.0236945126266	72270.0141176471	3098.85305022595	425	4364695	109052.38	2829.58	377.09	36.7	10.4	16.2	34.4	0	12.5	10.4	26.4	14.8	8.7	22.8	31.1	15.3	2.1	25.2	32.7	7.3	42.1	16.5	47.5	19.5
1	I08	3	RPA32	NA	Positive	18.1678004535147	123.823129251701	8.02171357759149	1022302.08390023	4704.96926502416	3.9092970521542	9.8140589569161	1.82952832259555	44663.3922902494	3070.5933695936	441	4232147.7	114051.48	2900.41	403.7	35.1	10.9	11.6	34.2	0	12	7.9	30.4	13.2	5.2	21.3	30.8	13.2	2	25.4	33.1	1.8	45.6	6.6	50.8	9.8
1	I09	1	ARHGAP35	NM_004491	sample	15.3082901554404	64.6217616580311	4.94434276988785	376524.810880829	3283.62105426736	9.63471502590674	31.9766839378238	2.81096718407526	153593.378238342	3850.33113707046	386	2267423	146552.96	1614.41	495.71	13.7	14	6.7	12.4	0	17.9	3.9	13.5	15.8	7.5	8.8	10.9	15.8	3.1	14.2	29.3	11.1	26.2	20.7	31.6	23.1
1	I09	2	ARHGAP35	NM_004491	sample	12.5225048923679	54.26614481409	5.03510131923087	321124.043052838	3218.75727806958	7.66731898238748	22.5577299412916	2.37521759710092	105373.612524462	3608.53978997857	511	1994528	111777.53	1486.62	413.62	10	8.4	11.9	10.8	0	11	6.5	15.9	15.5	9.2	11.9	11.4	16.2	2.5	14.1	18.8	13.1	21.5	26.6	25	29.2
1	I09	3	ARHGAP35	NM_004491	sample	13.7020484171322	49.1880819366853	4.6061563267461	257473.459962756	3057.44834109308	6.9683426443203	19.2644320297952	2.26093330607405	88915.9813780261	3534.46772991061	537	1966925.6	105398.79	1442.83	356.19	9.1	6.9	11.4	8.6	0.2	8	8.2	12.8	16.8	6.5	14.5	8.9	16.9	2.2	15.8	19.6	8.6	21.6	21.6	26.3	26.6
1	I10	1	AHNAK	NM_024060	sample	10.1928783382789	38.9376854599407	4.28740703942562	210408.62611276	2493.67753229184	5.75074183976261	17.6913946587537	2.28006831891287	80420.6706231454	3192.33190889339	337	1533650	128665.77	1060.49	456.3	7.7	12.5	9.2	5.9	0	16.9	8	8.3	24.3	6.5	17.5	4.5	24.3	0.9	28.2	16.6	3.6	15.4	7.4	16	10.1
1	I10	2	AHNAK	NM_024060	sample	9.06211180124224	30.1055900621118	3.29464685871579	137440.233954451	2456.00525457116	5.36024844720497	14.9316770186335	1.95420276654949	67401.6335403727	3098.39042385888	483	1384024	112099.24	1050.1	381.35	3.1	12.2	12.6	5.6	0	14.1	9.9	11.4	22.2	5.4	21.5	5.8	24	0.6	23.8	9.7	6.4	10.8	14.9	13.5	17.6
1	I10	3	AHNAK	NM_024060	sample	8.57800511508951	30.539641943734	3.78459464224545	159018.071611253	2187.30058812794	5.47570332480818	15.3120204603581	2.00464539798085	71132.7237851662	3000.01340658263	391	1312749	109526.93	984.47	394.53	4.6	11.8	14.8	4.9	1.5	14.8	13.6	9.5	29.9	5.9	17.6	4.3	32	2.3	25.8	10.2	7.7	12.3	13.6	14.1	15.6
1	I11	1	SH2B3	NM_005475	sample	13.3393939393939	43.2727272727273	4.19492210923968	198447.244444444	2724.59005092748	8.33535353535354	23.010101010101	2.29496350215922	105211.02020202	3745.96540402069	495	1680203	106781.08	1192.6	355.41	5.7	3.8	11.7	5.9	0	5.1	10.5	9.5	19	3.2	12.7	4.2	19.2	1.4	16	23.2	5.1	19.2	9.1	21	10.7
1	I11	2	SH2B3	NM_005475	sample	11.8595238095238	37.65	4.07947509491267	170614.278571429	2615.61841172665	12.0928571428571	41.2357142857143	3.01155535164511	213734.847619048	4259.93256147056	420	1677797	123872.29	1185.26	404.78	4.8	13.1	11	4.5	0	14.5	6.2	10.5	20.7	15.5	10.2	4.5	22.1	5	11.7	14.3	33.8	15.5	52.4	17.1	56
1	I11	3	SH2B3	NM_005475	sample	12.3946360153257	42.0421455938697	4.9224643670994	217669.731800766	2779.77251327203	7.07088122605364	20.6091954022989	2.27657163355604	94584.5785440613	3435.57280836685	522	1623405.1	98368.64	1289.33	327.75	4.6	5	15.7	7.7	0	5.6	11.1	12.8	21.3	7.9	17	6.7	21.5	1.5	19	17.2	10.5	17.6	23.2	20.1	28
1	I12	1	MSH2	NM_000251	sample	12.1094527363184	67.2089552238806	8.36350532391636	545627.012437811	3603.91711139737	12.6318407960199	47.0845771144279	3.31295165317376	255739.435323383	4409.73374923039	402	2848660	125676.69	2032.88	425.09	16.9	10.9	12.9	17.7	0	12.2	9.7	17.7	22.4	12.4	10.4	16.4	22.4	6.5	12.4	22.6	18.2	25.1	37.6	28.1	40
1	I12	2	MSH2	NM_000251	sample	14.4446397188049	68.4903339191564	5.12983243878982	464086.114235501	3490.39528142219	5.7170474516696	16.0931458699473	2.05165493674972	76795.6994727592	3301.46062635032	569	2537994	96901.24	1776.68	321.12	16.7	6	14.8	16.9	0	7	14.9	18.8	13.9	6.7	18.5	15.5	15.1	1.6	21.3	23	7.2	25.1	14.6	28.3	17.8
1	I12	3	MSH2	NM_000251	sample	14.8821490467938	73.7937608318891	6.58521873785081	570996.890814558	3703.07985323259	5.8578856152513	15.3327556325823	2.00187344677217	70354.6672443674	3383.45174251841	577	2955248.2	97946.89	2018.77	329.47	19.2	6.9	12.3	18.2	0	7.8	13	16.8	15.3	6.4	16.6	14.6	15.4	1.6	18.5	22.9	8	27.9	15.6	32.1	18.7
1	I13	1	NOTCH1	NM_017617	sample	11.2823529411765	43.3858823529412	4.97304693146784	239876.072941176	2804.28403551305	7.88	23.4729411764706	2.54482817028403	106871.557647059	3659.96914089536	425	1713364	109199.51	1318.43	375.81	7.5	5.6	10.4	8.9	0	7.3	7.1	12.2	22.6	4.7	10.8	7.5	23.8	1.2	17.4	21.6	3.8	17.2	13.4	20.2	16.7
1	I13	2	NOTCH1	NM_017617	sample	15.4341563786008	56.2345679012346	5.04063162417343	284228.553497942	3034.71509221041	9.09053497942387	26.1831275720165	2.45970254431676	120605.913580247	3841.95228183597	486	1991115	111239.76	1458.46	372.82	8.6	8.4	9.7	9.7	0	11.1	8.6	10.9	15.6	6.6	7.8	7.2	16.3	1.4	10.3	26.7	16.9	26.5	30.2	28.8	34.8
1	I13	3	NOTCH1	NM_017617	sample	15.1545454545455	55.7654545454545	4.70520713651444	300455.06	3182.49420274853	6.30181818181818	15.8145454545455	2.04460698541009	69075.1436363636	3464.71236278817	550	2068532.3	99769.21	1539.24	352.95	10.5	4.7	9.5	9.6	0.7	5.5	6.5	10.9	14.2	4.5	13.8	7.6	14.5	1.1	15.5	23.3	6.4	24.5	14	28.5	19.8
1	I14	1	RAD51	NM_133487	sample	8.44701986754967	35.976821192053	4.98086598725933	174925.516556291	2617.5630826251	8.32119205298013	25.9602649006623	2.4394254411282	124020.579470199	3685.85537974143	302	1381729	143555.5	1034.05	546.91	4.6	18.9	14.6	6.6	0	15.6	10.3	16.9	23.2	6	14.2	7	23.8	4	22.5	9.9	9.6	13.9	16.2	16.9	17.5
1	I14	2	RAD51	NM_133487	sample	7.64145658263305	34.2436974789916	7.53910131388889	184247.086834734	2990.15181814758	6.11764705882353	17.6834733893557	2.39675615727538	78401.3109243698	3388.44119529089	357	1245626	135934.82	1162.34	480	1.7	20.4	17.1	7.3	0	18.5	9.5	23.2	16.8	8.1	15.1	9.2	18.8	2.2	18.8	4.8	7.3	9.5	21	13.7	20.7
1	I14	3	RAD51	NM_133487	sample	7.61756373937677	31.3626062322946	4.47146052663212	133639.226628895	2572.45238594623	5.51841359773371	14.0594900849858	2.07611736133012	61068.6912181303	3222.83295286446	353	1136121.5	151539.45	871.73	512.05	2	20.4	14.2	3.1	0	20.1	9.6	18.4	19.8	6.5	17.6	5.7	21	2.3	21	4.2	4	11.6	12.5	15.6	13.9
1	I15	1	ZFHX4	NM_024721	sample	13.9156327543424	51.0545905707196	3.87524360118348	265222.101736973	2917.33651528207	9.68238213399504	29.8263027295285	2.75648301187804	143422.687344913	4033.08584215633	403	1906045	122082.14	1305.85	457.21	7.9	10.7	13.4	7.2	0	10.7	12.9	9.9	19.4	5	11.2	7.4	19.9	2.2	14.4	25.6	8.9	21.3	16.9	25.3	22.6
1	I15	2	ZFHX4	NM_024721	sample	13.4373522458629	47.6690307328605	3.45847372142814	245029.179669031	2793.59986007807	7.06382978723404	19.7612293144208	2.36153080334065	91623.0023640662	3560.23239571465	423	1712448	96432.18	1223.92	326.49	5.4	5.2	12.5	5.4	0	5.7	12.8	8	14.9	6.1	12.8	5.7	16.3	1.4	14.7	18.2	7.3	19.4	21.5	22.7	25.5
1	I15	3	ZFHX4	NM_024721	sample	15.3974025974026	54.1402597402597	4.68191332367843	290917.062337662	3025.64243834615	7.98701298701299	22.1038961038961	2.40613614414952	100794.337662338	3676.50690191738	385	2049504.2	105825.89	1441.98	352.01	10.9	6.5	7	10.1	0	7	5.5	11.4	15.8	5.5	10.1	6.5	16.4	1	10.9	22.6	9.9	23.6	24.7	28.1	33.2
1	I16	1	KMT2C	NM_170606	sample	13.1798780487805	48.0884146341463	5.18916939636448	251322.201219512	3173.66729913524	8.42378048780488	27.4390243902439	2.50528107424366	134286.341463415	3557.51315773337	328	1742327	126073.63	1515.88	442.63	7.6	8.5	12.5	10.1	0	11.3	8.2	13.1	15.5	7.6	16.8	7.3	15.5	3	21.6	22.6	7.3	21.3	16.5	25	17.1
1	I16	2	KMT2C	NM_170606	sample	10.7255574614065	33.6072041166381	4.12055583822534	170531.531732419	2605.620351464	8.15437392795883	25.4288164665523	2.40563699093638	123621.295025729	3663.8428390052	583	1628179	113001.31	1155.98	360.81	4.8	10.5	12.2	5.3	0	10.8	10.5	10.8	24.4	10.1	15.8	6.2	26.4	2.6	17.3	13.2	16	14.1	29.5	18.4	34.3
1	I16	3	KMT2C	NM_170606	sample	12.8084210526316	41.6842105263158	4.45467354256164	218300.545263158	2962.49282526427	5.83789473684211	17.0126315789474	2.06014154199202	85627.3810526316	3219.4810587053	475	1836217.9	113013.82	1426.19	426.28	6.3	10.5	12	8.4	0	10.7	7.6	12.6	18.3	8.8	23.8	7.4	18.5	3.8	25.7	18.7	9.7	17.5	17.9	21.7	21.5
1	I17	1	RPA32	NA	Positive	15.6163141993958	95.2175226586103	8.07336249124704	749463.362537764	4219.04459816506	7.54380664652568	23.6404833836858	2.51634289483921	115404.211480363	3759.21524729787	331	3284641	127230.51	2379.52	435.87	29.3	13.6	11.8	26.3	2.4	14.2	8.8	23.9	16	5.7	13.3	23.6	18.1	3.6	16.9	32.6	4.2	36	12.1	41.1	13.3
1	I17	2	RPA32	NA	Positive	19.9376344086022	110.651612903226	8.00710478170583	874580.24516129	4607.70345042224	4	10.6387096774194	1.79619169712149	44693.6924731183	2858.58754642267	465	4246655	101270.51	2750.67	335.37	31.8	7.7	18.9	33.3	0	10.1	18.5	27.1	12.7	5.4	26.5	28.8	12.9	1.5	29.7	35.9	2.2	44.3	9.5	48.2	10.5
1	I17	3	RPA32	NA	Positive	17.7289293849658	106.774487471526	7.85762247680701	857992.437357631	4286.36449288788	5.48974943052392	15.1138952164009	2.18061868898716	67208.6355353075	3265.63217632214	439	3909784.2	98234.57	2607.33	337.13	33	7.1	13	34.2	0	7.7	9.8	23	16.2	8.7	16.4	28.5	16.4	2.3	19.6	32.1	4.6	41.5	13.9	46	17.1
1	I18	1	RPA32	NA	Positive	17.6023529411765	106.508235294118	7.9740442756704	860173.950588235	4535.61456373753	4.54117647058824	11.4047058823529	1.87319850992426	51036.0894117647	3165.82021798281	425	4187963	111643.75	2726.7	396.38	35.8	6.8	13.4	33.4	0	8.7	12.7	24.7	12	4	20	27.3	12	2.1	27.1	35.5	0.7	39.5	2.6	44	3.5
1	I18	2	RPA32	NA	Positive	18.7755102040816	107.80612244898	7.56850226527169	824301.9	4427.42580541118	3.97142857142857	10.0183673469388	1.75051783262744	46303.0020408163	3055.87695061557	490	3893791	111670.44	2641.01	420.98	33.1	10	16.9	30.6	0	11.8	15.7	25.9	10.6	4.9	23.7	27.3	11.2	2.9	27.8	34.1	1.8	41.4	8	44.1	9.4
1	I18	3	RPA32	NA	Positive	19.0847107438017	118.657024793388	8.15515036709383	976593.175619835	4712.53318351773	4.59917355371901	11.2438016528926	1.84350248357849	46702.2417355372	3082.82189587954	484	4411122.6	128065.34	2894.25	410.46	38.2	9.9	13.6	37	0	11	10.5	27.7	11.4	5.8	19.6	32.4	11.4	1.4	21.7	34.5	2.5	44.8	8.3	49.6	10.1
1	I19	1	RPA32	NA	Positive	18.703081232493	111.453781512605	6.34675440651899	874216.243697479	4338.86864975137	7.41176470588235	22.0868347338936	2.50052962125993	101479.344537815	3714.08214408242	357	3909882	117943.76	2640.36	395.63	32.8	8.1	11.5	30.5	0	9	7.6	23	15.4	5.3	9.8	23.8	16	1.1	16	40.3	3.6	43.4	9.8	47.1	10.4
1	I19	2	RPA32	NA	Positive	20.276008492569	127.462845010616	9.25978752888705	1064716.4118896	5015.30608770103	5.69214437367304	16	2.18323985449387	76231.0870488323	3510.35249038556	471	4786628	110714.55	3195.29	402.62	41.4	10	11	42	0	11.7	9.1	30.1	13	6.8	15.7	37.4	13	1.9	18	35.7	5.9	48.8	14.6	52.2	17.2
1	I19	3	RPA32	NA	Positive	18.8033826638478	110.437632135307	7.55216903257152	879758.232558139	4381.60190334397	8.99154334038055	30.2938689217759	2.63478257823061	157970.720930233	4027.4598338336	473	4113527.9	132282.22	2688.76	426.78	33	10.6	11	33	0	13.7	6.6	23.9	14.6	13.7	13.3	26.8	14.6	6.3	14.6	33.6	20.3	42.5	36.4	48.4	42.9
1	I20	1	RPA32	NA	Positive	17.1246943765281	105.951100244499	9.84178239995474	855646.019559902	4252.51644798353	7.47677261613692	23.0513447432763	2.48513384241531	108008.943765281	3500.76007467593	409	3686975	118815.41	2543.45	404.28	31.3	9	16.4	29.8	0.2	13	14.7	23.5	19.8	7.1	16.6	24.7	19.8	1.5	22.7	34	4.9	40.6	12	44	15.2
1	I20	2	RPA32	NA	Positive	19.3978260869565	120.426086956522	7.27754312484211	934543.202173913	4662.12287103601	5.32173913043478	14.654347826087	2.09353893453411	66020.1326086957	3390.7128879308	460	4180352	109025.66	2880.76	378.02	34.3	9.6	10.9	35	0	11.7	9.8	31.3	11.3	7.2	15	31.5	11.7	1.5	18.5	31.3	4.3	45	13	48.7	16.1
1	I20	3	RPA32	NA	Positive	19.3572938689218	102.342494714588	5.78930148832573	767780.539112051	4227.30377179767	4.94080338266385	13.2854122621564	2.1332360329022	60296.532769556	3434.96251600531	473	3902653.7	120593.03	2541.18	441.69	33.8	10.1	9.3	31.1	0	9.3	10.4	21.4	13.7	7	15.6	23.9	14.4	4.4	18.2	35.1	3.8	41	11.8	46.9	14.8
1	I21	1	RPA32	NA	Positive	16.5590994371482	89.5290806754221	5.97276830405263	675523.939962476	3863.26600905394	4.32457786116323	12.2682926829268	1.68805848622814	53803.4277673546	2640.4756635986	533	3372520	93231.4	2297.25	330.97	30.2	5.1	23.6	28.7	2.4	5.4	19.5	17.4	20.5	3.4	33.8	22.3	20.5	0.8	37.5	33	1.3	35.1	4.9	39.4	4.9
1	I21	2	RPA32	NA	Positive	18.5211581291759	121.051224944321	12.1104445490518	1035167.02895323	4809.31674502322	4.36971046770601	10.913140311804	1.7230634884027	47771.6057906459	3077.54023476242	449	4570962	126643.02	3027.15	428.74	35	11.1	12.7	36.5	0	12.5	14.3	30.1	14.9	4.2	25.2	31.8	15.4	2.4	26.7	31.8	2.9	44.3	9.4	47.7	10.7
1	I21	3	RPA32	NA	Positive	19.3515439429929	123.596199524941	9.47380729386183	1028976.71021378	4814.15225622488	6.05463182897862	15.750593824228	2.03321304841504	67773.135391924	3310.4159919083	421	4311631.4	116424.79	2994.2	423.27	40.9	10.5	15	39	0	11.6	9	28.3	15.9	5.5	17.8	34.9	16.2	1.4	20.4	34.9	5.9	47.3	15.2	50.8	19
1	I22	1	RPA32	NA	Positive	16.3714902807775	108.447084233261	7.45711247383991	921280.153347732	4481.46008917042	5.44060475161987	15.0388768898488	2.04146939866687	68305.5917926566	3198.95374527367	463	4060840	115559.28	2775.29	399.36	33.7	9.3	11.2	32.6	0	11.7	6.3	25.9	18.4	3.9	22.5	27.6	18.4	0.9	26.6	32.6	1.3	38.2	4.8	42.3	6.5
1	I22	2	RPA32	NA	Positive	19.1880492091388	121.578207381371	7.88690177575096	988491.769771529	4743.31952142864	3.31634446397188	8.17223198594025	1.62044386293877	33482.927943761	2682.57232441862	569	4542803	112422.65	2961.2	385.95	37.4	9	13	36	0	9.8	13.7	27.6	11.4	5.1	27.6	31.8	11.6	0.2	31.1	34.1	1.1	44.3	5.4	49.4	5.8
1	I22	3	RPA32	NA	Positive	17.4669338677355	117.5250501002	9.91827918331605	1008722.67334669	4655.2875469194	3.83967935871743	10.1302605210421	1.87764637425903	43986.6392785571	2736.08264323481	499	4303676.2	103191.32	2875.87	350.03	33.9	6.6	16.4	33.3	0	6.6	12	28.1	14.8	6.6	27.9	29.5	15	0.8	31.5	29.9	2.4	42.7	8.6	48.7	9.6
1	J03	1	ATR	NA	Positive	15.2927536231884	141.455072463768	10.2099296533676	1286300.62898551	5185.78511153957	6.29565217391304	18.5159420289855	2.49711438308254	83381.9942028986	3474.87626725067	345	4825660	110187.77	3471.94	394.87	44.9	6.4	11.6	48.1	0	9.6	7	37.7	20.9	7.8	13.6	43.5	20.9	2.9	21.2	33	2.3	47	8.1	50.4	10.1
1	J03	2	ATR	NA	Positive	17.8049382716049	138.656790123457	8.93653667115116	1168697.52345679	4961.51426028851	6.39506172839506	20.0543209876543	2.20322413831726	90908.0493827161	3166.99761759799	405	4910109	103306.89	3450.38	354.88	48.6	8.1	11.1	51.4	0	11.4	13.3	39	21.2	8.6	20	44.2	22.5	2	23.2	34.3	7.9	50.4	23.5	52.3	25.9
1	J03	3	ATR	NA	Positive	15.0961968680089	120.136465324385	11.6101925391129	1016065.16331096	4733.53292284732	4.56599552572707	12.5771812080537	1.97157304174675	53205.7964205817	2714.29892783223	447	4296354	90057.7	3175.37	313.55	44.7	5.8	14.5	47.9	0	7.6	12.1	34.5	20.8	6.7	23.3	38.3	20.8	1.3	29.8	25.3	1.1	45.9	9.4	49.2	10.3
1	J04	1	ATR	NA	Positive	16.065963060686	153.620052770449	10.1347433731214	1422675.79155673	5492.00172862292	6.44591029023747	19.6015831134565	2.23622567597175	90229.3298153034	3394.85319416708	379	5044832	104749.83	3620.76	392.57	48	6.1	11.1	49.1	0	6.3	7.7	45.4	19.3	4.2	17.7	48	19.3	1.8	22.4	34.8	2.9	52.5	10.6	54.9	11.9
1	J04	2	ATR	NA	Positive	16.3956310679612	141.242718446602	8.80903345071036	1235479.40291262	5240.37164763683	6.33980582524272	18.7038834951456	2.35650928856769	84571.7257281553	3390.77313621832	412	4917865	100387.79	3435.06	342.93	47.3	7.5	14.1	49.8	0	9.7	11.7	44.4	14.6	8.5	16	47.1	15.8	1.5	18	28.6	8	48.3	20.9	51	23.8
1	J04	3	ATR	NA	Positive	15.6351851851852	134.437037037037	9.30166897067759	1187993.4	5095.76521687485	4.28333333333333	11.3648148148148	1.82750137544515	50376	2966.62710540495	540	4688438.2	103349.37	3379.3	359.66	45.4	6.5	10.6	48.5	0	8.7	6.1	39.8	17.2	6.9	23.7	44.8	17.8	1.1	25.6	28.7	3.7	47.4	8.1	50.2	11.1
1	J05	1	ATR	NA	Positive	13.474801061008	122.501326259947	9.27851265030024	1116561.34748011	4486.85390260771	6.09018567639257	18.0477453580902	2.18413952538379	78084.9018567639	3060.75781045121	377	4075660	88849.73	2876.43	304.42	35	2.9	18.8	35.3	0	4.8	18	32.9	19.9	4.5	17.8	33.4	20.2	1.1	29.4	30	3.4	37.1	8	40.3	9.3
1	J05	2	ATR	NA	Positive	18.3151750972763	153.529182879377	8.68362487196875	1359906.85603113	5381.75629390315	4.67704280155642	13.5272373540856	2.07780367063866	62032.5642023346	3156.63051388872	514	5377156	100275.77	3727.97	434.08	51.9	7	13	54.1	0	7	13.6	41.8	17.9	5.6	21.4	49.6	18.3	2.3	23.5	31.5	2.7	53.1	12.8	55.8	16.1
1	J05	3	ATR	NA	Positive	18.0803571428571	150.323660714286	8.4689567730403	1313732.09598214	4990.26539380154	4.42633928571429	12.40625	1.833183497686	55316.9441964286	2893.57916684414	448	5072526	87836.8	3403.77	321.19	46.9	3.8	11.2	47.1	0	4	11.2	37.3	19.6	5.6	23.4	43.1	19.9	1.1	26.6	35.5	3.1	49.6	12.3	52.5	14.5
1	J06	1	ATR	NA	Positive	14.6605504587156	128.651376146789	9.00572019784593	1150481.8440367	4911.73659973833	6.46100917431193	19.4977064220184	2.34843413878769	91593.6444954128	3353.25820963025	436	4407131	93540.37	3202.22	322.47	40.6	3	13.5	44.5	0	4.6	10.8	37.2	21.6	6.2	17.7	42.9	21.8	0.9	23.9	31.2	3.4	42.7	9.2	47.9	10.6
1	J06	2	ATR	NA	Positive	16.6654611211573	138.039783001808	9.87204536461732	1184651.72332731	4880.10885825441	5.25858951175407	14.3471971066908	2.17232146277338	59792.4321880651	3149.8185237463	553	4637045	84748.01	3297.48	291.92	43.9	2.7	12.3	47.6	0.4	4.7	10.7	40.1	20.6	6	17.2	43.6	21.2	0.7	19.7	29.8	3.6	49	13.9	51.4	16.3
1	J06	3	ATR	NA	Positive	15.1613508442777	115.465290806754	9.12652806142666	999125.988742964	4607.54238248248	4.00750469043152	10.0112570356473	1.73958764012123	39976.6116322702	2710.7809222957	533	4320221.3	83109.51	3073.75	287.05	41.3	2.4	13.7	44.1	0	4.1	12.6	32.6	20.6	5.1	25.7	38.3	21	0.4	27	27	2.6	42.4	7.9	47.5	9.2
1	J07	1	ATR	NA	Positive	13.9292307692308	145.972307692308	11.9658436629346	1448194.17230769	5489.39215854877	7.32307692307692	23.9753846153846	2.69691592817293	107363.415384615	3410.43060543005	325	5124182	111138.62	3701.61	397.25	41.2	8	12	44.6	0	11.1	11.1	40.6	20	7.4	15.4	42.5	20.3	1.5	20.3	28.6	4.6	47.1	12	48.6	13.8
1	J07	2	ATR	NA	Positive	15.3827893175074	143.008902077151	10.6703878444874	1293392.29080119	5196.82004145658	6.70029673590504	19.9347181008902	2.58514236335929	89504.943620178	3588.32078554501	337	4840405	108237.05	3561.9	435.95	46	6.8	8.9	49.3	0	10.1	6.5	43.3	19.9	8.9	11.9	46.9	21.1	3	13.9	27.9	7.7	49	25.5	51	27.6
1	J07	3	ATR	NA	Positive	16.5125628140704	138.413735343384	10.0899234106304	1208751.02177554	5195.89028020284	3.85092127303183	10.2562814070352	1.6500524163761	42697.3366834171	2448.7487972478	597	4933432	81049.23	3521.98	274.96	48.9	2.7	20.1	51.8	0	4.5	20.4	42.2	19.8	5.5	32.5	47.2	19.9	0.8	36.5	33	2	48.9	8.2	52.9	9.2
1	J08	1	ATR	NA	Positive	13.5681233933162	127.683804627249	14.2281489975716	1231233.23907455	5055.53975797392	6.31876606683805	19.827763496144	2.56010453256749	96568.9511568123	3532.30374377504	389	4667469	108357.63	3289.93	378.99	41.6	6.2	9.5	42.7	0	9.3	10	35.7	22.9	8.2	13.6	41.4	22.9	3.3	20.3	28.8	1.8	43.4	9.5	45.2	11.1
1	J08	2	ATR	NA	Positive	16.0234192037471	116.011709601874	7.71224481477706	933520.922716628	4583.21140624421	4.50351288056206	11.9953161592506	1.91796581668449	50600.8477751756	2759.4635784402	427	4188109	88295.56	3014.84	310.26	42.6	6.1	19.4	45.4	0	8.9	18.7	34.2	21.1	5.9	25.3	39.1	21.3	1.4	28.3	29	2.6	43.8	10.5	47.1	11.5
1	J08	3	ATR	NA	Positive	16.5512820512821	140.535897435897	8.4798781183894	1252715.29487179	5285.34409997107	5.79230769230769	15.6307692307692	2.21840997342694	64322.5717948718	3270.78016212798	390	5073204.3	96383.54	3579.78	332.67	50	6.2	11.8	51.5	0	7.9	6.4	41.3	18.7	9	15.9	48.7	19.2	1.5	18.2	29.2	4.6	50	14.1	54.1	18.7
1	J09	1	STIM1	NM_003156	sample	12.7220338983051	48.6440677966102	4.41819061374749	245314.013559322	2821.39243528555	8.71186440677966	27.8949152542373	2.6585718029395	128911.057627119	3752.80537168303	295	1568649	134813.2	1220.89	462.17	5.4	9.5	9.5	6.1	0	10.8	5.1	12.2	19	5.8	11.2	5.4	19.3	2.4	14.6	22.4	8.5	19.7	15.9	21.7	16.3
1	J09	2	STIM1	NM_003156	sample	12.7738095238095	45.3730158730159	4.02225587515068	234467.549603175	2872.92164420727	5.80555555555556	16.0535714285714	1.99592540298592	78444.7876984127	3377.65930267674	504	1860637	125967.56	1258.98	440.42	7.1	13.3	7.9	7.9	0	14.3	7.1	11.1	20	6.7	21.4	7.7	20.8	4.2	23.6	19.2	6.9	20.6	17.5	25	20
1	J09	3	STIM1	NM_003156	sample	12.8209718670077	42.9616368286445	4.58720662716453	209742.47314578	2770.44486469246	6.31713554987212	16.9053708439898	2.01472914183036	74422.2941176471	3281.87248447179	391	1709415.8	114523.99	1200.92	383.17	6.9	9.7	11	5.4	0	11.8	9	8.7	18.4	6.4	16.4	5.6	18.9	1.8	20.2	17.4	9.7	17.1	18.7	20.5	21.2
1	J10	1	DICER1	NM_030621	sample	16.5350140056022	69.9859943977591	4.6624099941609	409039.142857143	3301.8218892151	9.9327731092437	30.9047619047619	2.67586069766554	150559.896358543	4052.36768878377	357	2493472	138185.17	1733.25	467.2	15.7	14.8	5.3	13.7	0	16.8	3.6	10.9	17.9	5.9	8.7	11.8	18.2	2.8	10.6	32.5	10.9	29.1	18.2	34.5	20.2
1	J10	2	DICER1	NM_030621	sample	12.2869565217391	43.7565217391304	4.1326729887765	237333.57173913	2806.81302759779	7.09565217391304	20.3826086956522	2.36357715700908	96565.9304347826	3787.21786991134	460	1788706	119996.78	1318.69	425.55	7.6	11.3	7.6	7.8	0	12.4	6.1	10.9	18.9	8.9	11.7	7	20.4	3	13.3	17.6	10.9	18.3	21.1	20.2	26.1
1	J10	3	DICER1	NM_030621	sample	11.4838709677419	42.1100569259962	3.30543317367956	220112.722960152	2792.1303045327	5.31499051233397	15.1081593927894	2.07952580724345	70604.6280834915	3106.74814064005	527	1769615.9	107704.82	1274.61	412.46	8.5	8.9	9.9	8.7	0	12.9	8.2	12.3	19	6.5	22.6	7.8	19.7	1.7	24.3	15.9	7.6	17.8	16.3	21.1	17.8
1	J11	1	PASK	NM_015148	sample	12.5311778290993	47.3210161662818	6.037937142293	281235.605080831	3254.36263013832	9.82448036951501	33.7667436489607	2.73078123967929	174561.131639723	3970.1105673846	433	1862095	103411.89	1556.46	342.81	8.5	7.2	16.6	13.2	0	7.6	16.4	14.8	18.7	8.5	13.6	10.9	18.9	3	16.6	21.7	12.9	18.5	22.6	24	25.6
1	J11	2	PASK	NM_015148	sample	11.0308008213552	38.1149897330595	5.21834357622191	216319.147843943	2746.26000318164	11.1622176591376	42.0308008213552	3.10928033816406	226007.850102669	4228.91673157375	487	1681052	108484.44	1260.74	360.41	6.8	8.8	10.5	7	0	9.9	8.8	13.6	19.9	18.9	10.9	6.6	21.1	5.1	12.1	14.2	30.8	14.4	49.9	16.4	54.6
1	J11	3	PASK	NM_015148	sample	9.3368700265252	38.0954907161804	7.3455330765163	254507.891246684	2793.5773820311	10.9973474801061	37.6392572944297	3.06236391990681	188615.904509284	3989.43899365011	377	1699354.1	107250.12	1395.18	371.76	7.2	7.4	11.1	9	0	6.9	6.6	12.7	27.3	13.5	12.2	8	27.3	3.7	13.8	11.9	27.3	15.9	45.4	17.8	49.9
1	J12	1	EZH2	NM_152998	sample	16.366265060241	68.0843373493976	5.4085727277207	397407.826506024	3391.43689778255	8.33493975903614	25.9879518072289	2.63111257242617	133903.346987952	3908.53499918453	415	2294320	119550.03	1598.67	396.58	14.9	8.7	9.2	12.5	0	10.4	7.7	11.1	16.6	7.2	12	9.4	17.3	2.7	14.9	30.6	9.6	29.4	16.1	34.7	19.8
1	J12	2	EZH2	NM_152998	sample	15.4024390243902	56.0691056910569	4.51332394349415	289425.099593496	3137.55247822186	6.60365853658537	19.6443089430894	2.23932987173988	100335.806910569	3514.78169790714	492	1937889	108646.04	1394.85	364.71	8.5	8.1	9.8	8.1	0	8.5	7.3	12.2	13.2	9.3	17.9	9.3	13.8	2.8	18.9	23.8	11.2	25.2	21.3	29.3	24.8
1	J12	3	EZH2	NM_152998	sample	14.9666666666667	53.4245614035088	4.3570504437073	275546.585964912	3035.48159224405	7.24912280701754	19.2210526315789	2.17619650477568	88815.3666666667	3564.4261927535	570	1953026.5	99051.51	1360.09	328.04	8.2	6	12.6	6.8	0	6	8.9	11.2	17.5	5.8	13.7	5.8	18.1	1.4	16	22.5	12.1	25.6	20.7	29.1	26.5
1	J13	1	ATF7IP	NM_018179	sample	14.9602649006623	53.4105960264901	4.12817854146806	246647.099337748	2825.21079768489	6.43046357615894	18.4481236203091	2.25111956763521	87397.2185430464	3337.48503882784	453	1784265	99881.68	1261.43	360.73	8.6	5.1	19.4	6.6	0	4.9	20.1	11.5	20.3	4.2	18.1	5.5	20.5	1.5	25.4	28.7	3.5	24.7	9.1	28.3	9.5
1	J13	2	ATF7IP	NM_018179	sample	14.0233918128655	46.8323586744639	5.06048720475789	234657.097465887	3090.19165964812	6.45224171539961	17.9863547758285	2.17257787415978	83726.5711500975	3559.41302227338	513	1789930	104386.81	1334.34	392.78	5.5	6.4	12.5	6.6	0.2	8	13.1	11.1	14.6	5.8	15.6	7	15.6	1.4	16.2	21.4	8.6	21.8	20.5	23.6	24
1	J13	3	ATF7IP	NM_018179	sample	15.312661498708	51.671834625323	4.66067746832809	235102.222222222	2834.05193631262	8.5891472868217	25.1524547803618	2.55777178464332	113705.552971576	3612.33919056578	387	1723308.1	101572.82	1269.87	332.69	5.4	6.2	11.4	6.7	0.3	5.4	9.6	12.4	15.5	9.3	10.6	5.4	17.8	1.8	12.1	25.6	14.5	25.6	29.2	28.4	34.1
1	J14	1	RB1	NM_000321	sample	12.8963585434174	54.249299719888	5.83624162901609	328227.731092437	3230.3540838525	8.26050420168067	26.8151260504202	2.58772886980395	133469.134453782	3597.30017855787	357	2043124	117840.13	1560.32	398.4	10.9	8.4	10.9	11.2	0	9.5	7.6	14	16.5	7.6	15.7	11.5	16.8	1.4	21.3	24.4	9.2	23.5	17.1	26.1	20.2
1	J14	2	RB1	NM_000321	sample	12.9900398406375	47.191235059761	4.34685149927677	252327.934262948	2963.06310805189	6.72509960159363	19.9362549800797	2.37024711350577	95727.6055776892	3653.10781780051	502	1882416	110254.98	1380.18	379.52	8.2	9	9.4	8.4	0	8.6	7	10.6	18.1	9	13.3	8	18.5	1.8	15.1	17.3	11	19.1	19.9	21.7	23.9
1	J14	3	RB1	NM_000321	sample	11.0179372197309	42.8071748878924	5.96891513007169	262722.634529148	3082.95487917157	7.62331838565022	22.9394618834081	2.44745208738602	109293.656950673	3630.68380527842	446	1848386.1	116121.51	1476.39	392.19	7.8	10.8	10.1	10.3	1.6	13	4	12.3	20	8.7	15	11.2	20.4	3.1	18.6	12.3	15.5	17.5	26.7	22.4	31.4
1	J15	1	RPA2	NM_002946	sample	18.6648501362398	105.768392370572	8.54157474627564	811086.242506812	4368.76997998825	12.5640326975477	45.2724795640327	3.25833912822341	243883.452316076	4526.35667366855	367	3807677	130747.49	2640.86	460.08	33.8	4.9	10.6	31.6	0	7.1	6.5	21.8	15.8	11.7	9.5	24	15.8	4.9	11.7	37.9	15.8	41.7	35.7	46	42
1	J15	2	RPA2	NM_002946	sample	18.6718446601942	112.61359223301	9.59812477958892	916886.722330097	4750.19104573654	4.99223300970874	12.8504854368932	1.89780405448249	53581.8291262136	3070.27708654155	515	4313403	94099.04	2978.4	329.65	36.5	6.8	15.9	36.5	0	6.6	11.8	27.4	15.1	3.9	19.8	31.8	16.1	0.6	23.1	33.2	3.9	42.9	11.8	48.3	13.6
1	J15	3	RPA2	NM_002946	sample	19.418	119.296	7.50851237409731	950456.772	4738.37965190596	3.956	9.662	1.75910448622929	40908.644	3005.52342734672	500	4257180.5	100746.86	2948.9	386.83	38	7.2	14	36.6	0	7.8	11.4	27	12.2	3.6	23.2	32	12.8	1.4	26.2	35.4	1.6	47.4	7.2	50.4	10.2
1	J16	1	RPS2	NM_002952	sample	9.08303249097473	38.1552346570397	6.34415825316426	211781.707581227	2537.72083099018	9.43321299638989	33.0252707581227	3.10661931665036	158510.9566787	3896.22628325228	277	1305886	130336.58	1102.28	502.26	5.1	10.1	9	5.8	0	10.5	6.9	11.2	29.2	10.8	7.9	6.9	30	2.2	10.8	13.7	9.4	16.2	22.4	19.9	22.7
1	J16	2	RPS2	NM_002952	sample	7.86908077994429	31.08356545961	5.34342461904616	173804.398328691	2592.29269830935	7.4066852367688	23.9303621169916	2.47390986194696	115814.643454039	3563.28703637614	359	1276437	117661.07	1129.79	427.11	2.8	13.4	10.9	7	0	18.1	8.9	12	25.3	11.4	15.9	7	26.7	4.7	17.8	8.9	10.6	12.3	26.7	15.9	30.6
1	J16	3	RPS2	NM_002952	sample	9.75800711743772	40.1316725978648	5.12295149536829	216157.448398577	2808.08602401718	8.64768683274021	27.4590747330961	2.57234238988638	122286.647686833	3445.67370820274	281	1351097.8	114478.83	1093.78	390.37	5	13.2	14.6	7.1	0	16	12.8	17.1	21	13.5	11.4	6.4	22.1	1.8	16.4	14.6	18.1	17.1	33.5	19.6	35.9
1	J17	1	ATR	NA	Positive	17.4545454545455	149.241779497099	10.9074399764229	1355502.59574468	5480.88037757144	5.93423597678917	16.6363636363636	2.20124969872689	77779.4081237911	3527.90138000487	517	5280259	88711.81	3713.33	300.7	49.5	1.7	13	53.2	0	2.3	10.1	38.7	17.6	3.5	14.3	48	17.6	1.2	17.4	40.8	1.2	50.9	5.2	56.5	7.2
1	J17	2	ATR	NA	Positive	18.5563218390805	146.668965517241	8.15169449515353	1266791.72643678	5250.37818501855	5.28275862068966	13.7034482758621	1.99135874193657	58880.5816091954	3245.16447431277	435	5324593	97792.46	3607.75	332.04	52.6	5.5	10.6	55.2	0	7.4	9.2	37.2	18.2	5.5	17.2	51.7	18.4	0.7	19.1	33.3	2.1	53.8	12.9	56.1	14.5
1	J17	3	ATR	NA	Positive	16.7557471264368	126.040229885057	7.72998065023853	1075570.39942529	4866.39854399739	6.25	17.7557471264368	2.23803961489506	81535.4310344828	3318.93362446425	348	4625314.7	97104.48	3245.66	357.19	46.6	5.5	10.6	49.4	0	5.2	8.6	35.9	19	6	15.8	42.5	20.1	3.2	17.8	31.3	6.6	46.3	18.4	50	22.4
1	J18	1	ATR	NA	Positive	14.3863636363636	151.15404040404	12.7197329182392	1470862.39141414	5636.69882584171	6.58585858585859	19.1010101010101	2.33849381343376	90950.3106060606	3455.12258179292	396	5215233	105727.79	3764.84	391.22	46.2	8.6	17.2	48.2	0	13.6	13.9	41.4	15.9	5.3	15.9	47	15.9	2.8	21.5	29.5	3.8	48.5	7.3	51.3	8.3
1	J18	2	ATR	NA	Positive	18.2569105691057	126.017886178862	8.82266917116222	1036646.70406504	5112.82543375178	3.41138211382114	9.05853658536585	1.71444267859339	42021.1577235772	2783.60422030865	615	4837211	83374.67	3422.25	311.62	51.5	4.7	13.7	54.5	0	6.7	18.4	37.1	17.2	5	28.1	48	18	2	29.8	34.5	2.1	51.7	6.7	56.6	8.5
1	J18	3	ATR	NA	Positive	16.1906873614191	144.230598669623	10.8216054268057	1375129.59866962	5660.94053629226	5.03325942350333	14.1330376940133	1.97139326111537	61717.4922394679	3035.81901900892	451	5304090.6	103639.22	3729.94	381.42	48.3	9.1	14.6	52.3	0.9	11.1	10	41	17.5	6.4	23.5	49.2	18	1.8	25.5	30.6	6	50.6	14.4	53.7	17.3
1	J19	1	ATR	NA	Positive	14.5728155339806	124.917475728155	9.67031324934728	1100097.02669903	4583.12123424936	7.97330097087379	25.4587378640777	2.80046796632073	110520.36407767	3610.31144227188	412	4244908	103687.52	3003.64	361.32	39.1	6.8	12.1	41.5	0	7.8	10	34.5	23.3	7.8	10.2	34.7	23.3	1.7	13.6	30.3	4.4	40.8	14.3	44.4	15
1	J19	2	ATR	NA	Positive	17.0150537634409	154.784946236559	11.0280358833945	1433843.27741935	5513.56613329714	6.32688172043011	18.5784946236559	2.40163934816581	80846.4193548387	3368.77013119339	465	5327205	93426.35	3716.23	341.42	48.8	3.9	15.7	51.4	0	5.8	15.9	47.1	16.1	10.5	12.7	49.2	16.6	2.8	15.1	31.6	6.5	50.1	20.2	52.7	21.3
1	J19	3	ATR	NA	Positive	16.727634194831	126.389662027833	8.6622371006073	1056672.40159046	5002.11507594297	4.29224652087475	11.5944333996024	1.80828009252693	48356.6143141153	2753.79586568939	503	4635692.4	88032.06	3310.36	304.26	48.5	5.8	19.1	51.5	0	6.6	20.9	34.8	17.1	6.6	24.5	43.5	17.7	1.6	28.2	30.8	2.4	48.9	9.7	52.5	10.3
1	J20	1	ATR	NA	Positive	16.0159090909091	142.277272727273	12.6401404310332	1300026.91136364	5214.1399425591	6.60227272727273	18.1022727272727	2.26809747380682	80898.5409090909	3364.77003905426	440	4966572	109983.82	3532.23	392.87	46.6	8.2	8.9	48.4	0	12.3	7	35.9	18.4	3.6	14.1	43.9	18.4	2.3	20.7	36.1	2.3	48.9	5.7	50.9	6.1
1	J20	2	ATR	NA	Positive	16.4539473684211	111.633771929825	8.98636808329645	894604.282894737	4577.56250369869	8.16447368421053	26.7456140350877	2.80918056566285	135594.423245614	3850.8182425879	456	3992133	112861.89	2975.84	418	39.7	11.4	10.3	44.5	0	12.5	7.5	32.2	20.2	12.3	12.5	39.7	20.6	5.9	13.6	31.8	12.5	44.7	32	49.1	35.7
1	J20	3	ATR	NA	Positive	15.0584415584416	141.508658008658	10.2511103735848	1285832.5	5184.39987287517	7.32034632034632	22.8506493506494	2.50424549205363	102421.16017316	3381.98314165469	462	4620647.8	94662.16	3507.39	344.33	45.5	7.1	18.4	49.1	0	9.7	12.1	41.1	21	11.7	14.3	44.6	21.4	1.7	18.2	24.9	12.3	48.9	27.1	51.5	29.7
1	J21	1	ATR	NA	Positive	16.9583333333333	153.485294117647	8.64659483190326	1398127.07843137	4909.47812600401	7.20588235294118	21.3553921568627	2.33202044161627	94089.9509803922	3321.71972498994	408	4868123	93674.97	3348.67	321.6	42.6	3.4	16.2	44.9	0	4.9	13.7	38.7	21.8	3.7	16.4	40.7	22.3	1	21.8	35.3	2.7	46.1	10.8	48.5	12
1	J21	2	ATR	NA	Positive	19.5559566787004	140.270758122744	9.26768666472597	1164023.17689531	5423.62995461026	4.54332129963899	12.1119133574007	1.99175655627731	51142.655234657	3151.24039117781	554	5224620	98964.02	3696.47	349.08	51.8	6.5	12.1	56.3	0	8.3	12.1	39.5	13.7	7.2	18.6	50.2	14.6	1.6	20.6	37.2	2.3	52.7	10.1	57.6	10.8
1	J21	3	ATR	NA	Positive	16.7033398821218	167.031434184676	12.9408494287921	1573272.45776031	5962.11099366252	4.82711198428291	12.9135559921415	1.96037041572443	53725.0805500982	2911.82254381819	509	5547558.6	95755.4	4092.28	372.66	49.3	5.7	15.9	55.8	0	7.1	14.3	50.9	15.5	6.1	23.6	53.6	15.7	1	26.5	30.8	4.1	53	9.8	55.4	12.8
1	J22	1	ATR	NA	Positive	17.4846743295019	147.76245210728	10.9845072632211	1350484.12643678	5507.32361139782	5.36206896551724	14.5114942528736	1.94740869475135	64305.6091954023	3161.99953601492	522	5537570	106954.44	3741.05	356.11	50.8	6.1	9.8	51.9	0	8	10.9	36.6	16.9	3.1	21.1	49.2	17	1.7	27.8	38.9	2.5	51.3	5.4	55	6.7
1	J22	2	ATR	NA	Positive	17.5546218487395	151.648739495798	11.7506600231111	1364769.50588235	5552.85807613412	4.74789915966387	12.3226890756303	1.81769381688028	54253.9663865546	3002.20212734355	595	5235325	77353.56	3841.49	289.12	50.4	2.2	17.6	54.1	0	3.9	19.3	42.9	17	4.7	22	50.9	17.3	0.8	23.9	33.1	4.5	54.3	11.3	57	12.8
1	J22	3	ATR	NA	Positive	15.2055921052632	122.822368421053	10.2244220729963	1083312.20394737	4993.76157599516	4.15460526315789	10.4424342105263	1.80402753822138	42438.4029605263	2804.05244976154	608	4446625.6	89952.19	3313.65	376.34	44.4	4.9	17.1	47.2	0	6.2	16.8	38.7	19.4	5.9	23.8	42.8	19.4	0.7	28.9	27	2.5	46.2	8.4	49.2	10.5
1	K03	1	OTNT	NA	Neutral	16.3087885985748	66.4465558194774	5.12481584901898	387028.70783848	3290.0580677876	7.20665083135392	20.8479809976247	2.13726524336656	96482.080760095	3478.68175803269	421	2233218	106331.23	1643.09	386.18	13.5	7.4	14	12.8	0	8.3	14.3	11.4	15.9	3.3	16.4	10.5	15.9	1	20.7	30.9	5.9	29.5	11.6	32.1	12.6
1	K03	2	OTNT	NA	Neutral	14.0215053763441	54.3736559139785	4.79831663937459	325174.126344086	3040.05390843789	7.27688172043011	22.0295698924731	2.2347975998314	106216.943548387	3597.54147074102	372	2061934	128844.92	1520.16	467.33	7.8	14	6.7	9.9	0	16.7	4.6	12.9	19.4	8.6	16.1	7.8	20.7	2.7	17.2	21.2	11	22	24.2	25.3	30.6
1	K03	3	OTNT	NA	Neutral	12.0879120879121	45.2087912087912	3.58260224860554	250013.967032967	2842.93475408871	4.62637362637363	13.1666666666667	1.98377876255177	60268.0091575092	2915.22601058427	546	1817557.4	118249.61	1306.56	413.49	8.8	11.4	8.4	8.2	0	14.1	4.9	11.5	19	8.2	26.4	8.1	19.8	2.9	28.6	16.3	5.9	18.3	13.2	22.2	15.8
1	K04	1	OTNT	NA	Neutral	14.0523012552301	53.9707112970711	5.02635299764832	286133.39539749	3042.19944513465	5.70292887029289	15.7887029288703	1.99820470101111	70337.8410041841	3080.36778497149	478	1936289	114603.94	1444.9	398.42	9.4	7.1	10	10.7	0	9.4	7.7	11.5	18	3.8	23.4	7.3	18.2	0.6	27.8	28.2	2.5	24.7	5.4	26.6	7.1
1	K04	2	OTNT	NA	Neutral	14.6682926829268	57.3219512195122	4.61497688858227	322813.387804878	3049.5150979442	3.73414634146341	11.1463414634146	1.76327345202718	54640.4341463415	2762.45617942465	410	2172415	116525.27	1470.35	385.41	9.3	10.5	8.3	8.8	0	12.7	7.1	10.5	16.1	9.3	33.9	9	16.8	2	34.9	21.7	4.4	22.9	11.2	26.3	12.4
1	K04	3	OTNT	NA	Neutral	12.7674418604651	48.2936046511628	3.81604334407737	254385.799418605	2824.15235205784	6.68895348837209	20.656976744186	2.65799809109236	101552.790697674	3390.87852814455	344	1837442.8	121854.88	1302.48	413.95	7	12.8	6.7	7.6	0	13.1	4.4	13.4	18.9	11.9	18.6	7.3	19.2	3.2	21.8	17.7	11.9	21.5	24.7	24.7	27.3
1	K05	1	OTNT	NA	Neutral	14.11328125	60.10546875	5.27244037342629	371598.138671875	3204.92750310742	6.08984375	17.791015625	2.17535818395538	84725.966796875	3405.08883915783	512	2252612	107645.93	1612.65	356.5	12.9	5.3	11.1	13.5	0	5.5	10.5	13.5	19.3	5.3	19.3	11.1	19.5	1.2	23.8	27	3.9	24.8	8.8	27.3	11.3
1	K05	2	OTNT	NA	Neutral	14.4059040590406	55.0774907749078	5.82079327632706	314975.081180812	3199.28251943955	6.04243542435424	16.5848708487085	2.18516028928039	76704.0959409594	3435.47800515041	542	2084121	104262.38	1563.94	349.8	9.4	6.6	11.6	11.4	0	8.1	10.5	12	17.2	7.2	16.6	9.4	18.1	1.5	17.9	22.5	7.6	24.9	18.5	27.7	23.1
1	K05	3	OTNT	NA	Neutral	12.2676991150442	48.8429203539823	4.20064055988201	274859.484513274	3029.27902656776	7.40044247787611	22.3429203539823	2.43222191026395	106971.201327434	3665.68132047131	452	1907457.1	119041.92	1421.88	426.77	8.6	8.8	9.7	10.6	0	10.2	6	13.7	19.5	9.7	14.4	9.3	20.1	2.9	17	17.9	13.3	21.5	25	27.4	30.1
1	K06	1	OTNT	NA	Neutral	13.1778846153846	58.375	5.84959500686497	362729.413461538	3189.23058572681	8.9375	27.7163461538462	2.53453796128618	140446.788461538	4004.21114298353	416	2135984	124453.4	1618.88	426.23	13.5	10.6	7.7	13.2	0	12.5	6.7	12.7	20.4	5	10.1	9.6	20.7	3.1	13.5	25.2	8.2	26.7	16.3	29.1	19.2
1	K06	2	OTNT	NA	Neutral	13.0343007915567	52.9683377308707	4.50787349921878	316940.585751979	3107.52492624773	7.80211081794195	25.820580474934	2.66281569692613	135465.796833773	3871.43129502868	379	2165411	119877.63	1531.31	409.06	9.2	12.1	6.3	10.6	0	13.7	5.3	11.6	19	13.5	13.5	10.6	19.5	4.5	14.8	17.9	13.7	22.7	28.5	24.8	34.3
1	K06	3	OTNT	NA	Neutral	11.7916666666667	52.5269607843137	5.13957406847661	338129.384803922	3182.68237175002	7.78921568627451	24.0980392156863	2.46335245095193	113194.330882353	3623.56157013896	408	2072458.2	100555.35	1549.44	344.69	9.8	6.6	11	10.5	0	7.4	9.1	14.5	18.1	11.8	12.3	10.5	18.6	1.2	15	14.7	15.9	20.3	27	24	31.4
1	K07	1	OTNT	NA	Neutral	16.0857787810384	60.8194130925508	4.33588165008083	333522.243792325	3332.75291622869	5.96613995485327	17.3679458239278	2.35839242224842	82968.1286681716	3590.08582646494	443	2277274	109999.71	1573.1	374.93	13.5	7	9.5	11.7	0	6.8	8.6	10.4	11.3	6.5	15.1	9.7	11.5	2.5	19.4	28.7	1.4	24.2	7	29.6	8.4
1	K07	2	OTNT	NA	Neutral	11.7138554216867	43.7951807228916	3.80040917722986	241048.063253012	2918.7260121026	7.48192771084337	23.9759036144578	2.53520545648307	118344.289156627	3623.56999747158	332	1887336	119667.52	1399.01	438.4	10.5	9.6	9.9	10.8	0	12	8.1	13	20.8	12.3	17.2	9	21.4	3	19.3	18.4	14.5	16.9	28.6	20.8	33.1
1	K07	3	OTNT	NA	Neutral	13.5315315315315	53.3693693693694	5.71026172270804	301478.114114114	3049.32096965609	6.64264264264264	20.1231231231231	2.2749531281736	100250.603603604	3407.47149547424	333	1960451.8	119983.63	1514.41	401.21	10.8	13.2	7.8	12	0	15.3	7.8	14.4	21.6	10.8	19.2	11.4	22.8	4.2	21.3	21.9	12	24.6	22.8	28.2	26.4
1	K08	1	OTNT	NA	Neutral	12.2751677852349	48.3154362416107	5.3737138654904	269996.761744966	3124.57927158276	9.22147651006711	32.2181208053691	2.89641867455456	168213.540268456	4050.75795839207	298	1786582	136086.13	1414.5	512.23	9.4	12.4	9.4	10.7	0	15.8	5	12.8	17.1	11.4	11.1	10.1	17.4	4.7	14.4	22.1	8.7	21.1	20.5	24.5	23.8
1	K08	2	OTNT	NA	Neutral	12.4230769230769	40.8044871794872	2.75684047239979	202857.690705128	2738.17661305338	4.15705128205128	10.0096153846154	1.68440188624141	46209.3733974359	3052.70018910131	624	1865022	100072.68	1246.8	327.59	7.9	5	7.7	5.9	0	6.1	7.7	6.2	18.1	4.6	25	4.6	18.8	2.2	26.6	16.7	3.8	16.5	7.5	19.4	11.1
1	K08	3	OTNT	NA	Neutral	12.3175	48.1575	3.69921544501519	268331.8525	2968.5295452944	6.9575	19.165	2.20667176385118	92158.935	3645.96621086536	400	1897777	106649.24	1378.71	366.4	10	7	10.2	11.2	0	9.2	9.5	12.2	22.2	7.5	12.8	10.8	23	3	15	17	10.8	21.8	20	25	26
1	K09	1	RAD21	NM_006265	sample	10.6109660574413	45.2637075718016	5.45459800353834	251892.775456919	2934.65399620868	9.29503916449086	32.3681462140992	2.77360169240443	176781.725848564	3977.65162176483	383	1628478	128429.1	1323.65	444.46	8.9	13.8	13.1	10.4	0	17.5	8.6	17.2	21.9	8.6	14.4	9.4	22.7	7.3	17.5	18.3	9.4	19.8	21.4	22.5	24.8
1	K09	2	RAD21	NM_006265	sample	8.80211081794195	38.9683377308707	5.28459049614586	210764.158311346	2635.84300922161	7.72031662269129	27.245382585752	2.91586835759693	136985.321899736	3862.04581331142	379	1352953	125967.89	1013.55	437.13	5	12.7	14.2	5.8	0	14	9.2	22.7	25.6	17.9	12.4	7.7	27.7	6.3	13.5	12.9	12.7	15.8	31.9	19	36.1
1	K09	3	RAD21	NM_006265	sample	9.24857142857143	47.0914285714286	8.42293406550232	354052.06	3188.98059656566	9.83142857142857	31.5257142857143	2.87316263726645	152500.351428571	3881.08270358852	350	1882597.8	115774.39	1490.62	401.31	10.3	14.3	18	13.1	0	18	16.3	19.4	28.3	14.3	12.6	13.7	28.9	7.1	14.6	13.1	21.4	19.1	43.7	23.4	49.1
1	K10	1	CUX1	NM_181500	sample	15.4356846473029	67.5560165975104	6.82656957234534	427081.319502075	3724.12038359524	7.87344398340249	25.4128630705394	2.75166305042625	136803.819502075	4060.73270579227	482	2397346	136425.89	1861.03	463.67	13.7	12.7	7.9	15.8	0	14.3	3.3	17.6	14.5	6.8	13.1	12.9	14.9	3.5	14.3	30.7	6.6	31.7	15.4	36.5	19.1
1	K10	2	CUX1	NM_181500	sample	14.6322314049587	61.5268595041322	4.26879928777321	375533.739669422	3222.29310902602	6.91942148760331	21.5330578512397	2.19043238674066	115628.576446281	3623.69222805789	484	2274025	136084.22	1598.29	470.78	13.8	15.9	8.5	13.8	0	18.6	5.2	13.4	13.2	8.7	19	11	14.5	5	19.2	22.3	12.6	24.6	23.3	26.7	27.1
1	K10	3	CUX1	NM_181500	sample	15.2727272727273	58.1586452762923	4.15542563674166	313840.475935829	3109.0983168427	5.00534759358289	12.5561497326203	1.87022528764614	59403.6024955437	3407.7722669564	561	2111796.6	116474.66	1487.12	384.36	11.9	10.9	6.4	11.2	0	12.5	5	10.9	13.7	5.7	17.8	9.1	14.1	2.7	19.6	24.6	4.6	27.1	9.3	30.7	13.5
1	K11	1	POLE	NM_006231	sample	16.3490813648294	66.6325459317585	4.09442495722556	401067.146981627	3001.84527423684	6.75328083989501	19.8267716535433	2.28169273731944	93686.0131233596	3337.7105295878	381	2281457	118876.64	1474.27	378.43	12.9	6.3	10.2	10.8	0	5.8	8.4	12.3	20.5	5.8	17.8	8.7	21.8	1.3	25.2	30.2	5.5	26.8	10.5	29.9	12.3
1	K11	2	POLE	NM_006231	sample	20.9189189189189	77.3027027027027	4.35782861704108	450047.181081081	3297.58714724762	6.8	16.7216216216216	1.99736454171052	73176.7135135135	3343.30829830075	370	2761528	118595.18	1609.97	392.39	15.4	8.9	6.8	12.4	0	5.1	5.7	11.9	10.5	5.7	16.2	10.3	11.6	0.3	18.4	35.1	10.8	33	16.2	34.3	19.2
1	K11	3	POLE	NM_006231	sample	15.6311475409836	55.3661202185792	4.8927509932233	315034.557377049	3002.63748910637	6.9207650273224	17.896174863388	2.0945935513814	76984.762295082	3383.91176510542	366	2168832.5	111962.5	1466.7	355.91	13.7	9.3	10.1	10.9	0	7.1	9.8	11.2	18.3	6.8	14.2	8.7	19.7	1.4	17.2	24.6	10.1	26.8	22.7	29.2	25.1
1	K12	1	NCOA6	NM_014071	sample	14.855421686747	74.1385542168675	7.82992993416473	509819.279116466	3782.3039114069	7.41164658634538	20.4377510040161	2.20314200660482	94403.0642570281	3498.75453976718	498	2491890	102858.41	1948.3	372.51	17.1	5	17.9	18.3	0	6	15.5	18.1	17.5	2.8	14.7	16.7	17.5	1.2	20.5	29.7	5.4	31.1	9.4	35.9	12
1	K12	2	NCOA6	NM_014071	sample	15.8642857142857	74.5875	5.38141147389325	506681.005357143	3731.27860200744	6.52678571428571	17.5875	2.01464964252992	84055.3089285714	3356.04429056063	560	2647786	107269.66	1918.02	373.02	18.6	8.4	12.3	18.9	0	9.6	8.6	18	16.4	5.4	18.9	18.2	16.6	1.1	21.1	25.4	9.8	29.5	20	34.1	23
1	K12	3	NCOA6	NM_014071	sample	12.3652694610778	63.6087824351297	6.11508274388461	456133.271457086	3297.25402850012	6.17764471057884	17.5568862275449	2.19859748650931	80427.7784431138	3326.39132440042	501	2250093.3	105172.8	1709.96	362.83	15.2	6.2	12.2	16	0	9.4	9.4	19	23.8	8.2	16.8	15	24.6	2	19.6	20.2	7.2	25.7	18.4	30.5	23.6
1	K13	1	APC	NM_000038	sample	10.1792929292929	36.7575757575758	4.93656745067169	192683.648989899	2540.7302573303	6.7979797979798	21.2449494949495	2.30964125462909	96248.5580808081	3175.34241106256	396	1439002	93494.22	1103.1	325.03	5.6	2.5	17.2	6.3	0	3	15.2	10.9	24.7	7.1	18.4	5.8	26.5	1	25.5	15.9	5.8	14.9	10.4	17.9	10.6
1	K13	2	APC	NM_000038	sample	11.0840787119857	34.561717352415	3.26809633717238	154480.450805009	2450.82384212512	4.45974955277281	11.4543828264759	1.89100948757888	51161.8211091234	3177.98104296761	559	1474332	110609.11	1004.54	433.6	5	5.5	12.7	3.9	0	6.3	14.5	7.9	24.9	5.2	20.4	4.5	26.1	1.1	21.8	15.2	4.1	15.2	8.8	18.1	11.1
1	K13	3	APC	NM_000038	sample	10.9599236641221	37.5896946564885	2.84046324307792	177645.763358779	2242.03489084864	5.48091603053435	14.425572519084	2.04081579698719	61465.4618320611	3129.74309401818	524	1409737.2	94179.8	938.13	313.7	5.3	4	13.9	4.6	4.2	4.2	9.5	8.2	27.7	6.7	16.6	4.6	30.2	0.8	21.2	15.1	6.7	17.7	12.8	19.1	15.1
1	K14	1	CREBBP	NM_004380	sample	11.9117647058824	57.8957219251337	9.14465032420136	404980.986631016	3612.48855291366	7.25935828877005	21.5802139037433	2.48393413746802	103654.061497326	3541.56383000334	374	2161323	115344.76	1751.75	387.27	11.8	8.3	15.5	16	0	10.2	13.9	19.8	19.5	6.1	16.3	14.7	19.8	1.6	21.4	21.1	4.8	24.3	11	29.1	14.4
1	K14	2	CREBBP	NM_004380	sample	11.6277056277056	42.508658008658	5.2353494431588	231546.16017316	2864.37574377821	6.73593073593074	20.8528138528139	2.23149950181878	101810.478354978	3464.28759848881	462	1679169	110264.64	1262.31	382.03	7.1	10.4	14.5	8	0	11.3	12.3	13.2	21.6	9.3	19.9	8.4	22.5	3.5	22.3	16.7	11.7	18.6	23.6	20.8	28.4
1	K14	3	CREBBP	NM_004380	sample	12.7235294117647	42.9686274509804	4.97978903880984	225530.4	2791.19878240704	4.69803921568627	12.343137254902	1.82657654176936	54781.8215686274	2993.02897274688	510	1739412.1	95632.17	1262.25	327.39	6.3	5.5	16.3	6.3	0	6.7	14.3	9	19	4.9	23.9	5.7	19.6	0.8	26.7	18	5.7	19.6	10.4	23.3	13.9
1	K15	1	MGA	NM_001080541	sample	13.3700234192037	50.0093676814988	4.90979280739349	277436.510538642	3001.2128744063	9.59484777517564	32.0351288056206	2.82108598086765	163679.31147541	4098.19360596111	427	1924920	122969.34	1403.39	422.84	8	7.7	9.4	10.3	0	6.8	8	11.2	16.2	9.1	8.4	8	16.4	3	10.3	25.3	11.2	19.9	18.5	25.1	21.5
1	K15	2	MGA	NM_001080541	sample	12.9329140461216	47.5471698113208	6.65929386791858	266940.312368973	3075.12613379634	6.9496855345912	19.5408805031447	2.11747581557505	93556.5828092243	3486.76578600093	477	1964477	109179.63	1413.63	356.21	9.9	10.7	13.8	10.3	0	11.3	11.9	13.6	17.4	6.3	18	9.4	18.2	2.5	19.3	16.8	11.7	17.6	22.6	19.3	26.4
1	K15	3	MGA	NM_001080541	sample	11.9977116704806	42.2631578947368	3.99945528387626	218007.320366133	2513.67737526292	6.10755148741419	16.7757437070938	1.97033610995555	77684.8901601831	3074.25541024629	437	2087927.2	112235.88	1327.45	368.11	11.2	11.7	15.6	11.7	0	10.5	12.8	8.5	24.7	7.8	23.3	5.9	26.5	2.3	26.5	16.7	9.2	17.6	17.4	19.9	20.1
1	K16	1	CHEK1	NM_001274	sample	12.8006756756757	171.75	23.3320894885316	1920540.78716216	6497.40569446642	10.4966216216216	40.8547297297297	3.25894048047021	215347.847972973	4139.75264454857	296	6123944	128420.74	4375.12	451.42	42.2	10.1	14.5	45.6	0	13.2	12.2	50.7	14.5	14.9	13.5	44.9	14.5	4.7	16.9	24.3	12.5	48.6	29.1	53	33.4
1	K16	2	CHEK1	NM_001274	sample	11.7025641025641	159.505128205128	17.8032457493108	1783037.76153846	5906.09353168996	8.31794871794872	28.3102564102564	2.77451984974415	141729.761538462	3864.3306959251	390	5894000	130800.51	4149.43	458.53	39.7	16.2	11.5	44.1	0	20	6.7	48.2	17.9	15.6	14.1	43.8	17.9	5.1	15.6	15.6	16.2	45.6	34.1	47.7	39.7
1	K16	3	CHEK1	NM_001274	sample	12.1653543307087	162.622047244094	18.4998232223988	1770606.48031496	5867.31961572962	8.31233595800525	28.2834645669291	2.85662168035577	139053.637795276	3822.80011113166	381	5657995.8	125098.88	4052.06	459.32	37	10.2	13.4	43	0	14.4	6	49.1	17.8	17.6	14.7	43.3	17.8	4.5	16.8	17.6	16.5	43.3	37.5	47.2	42
1	K17	1	OTNT	NA	Neutral	15.9454545454545	57.4545454545455	6.08404591105721	310356.15959596	3279.60234366916	7.75959595959596	21.169696969697	2.32398397947921	95149.8181818182	3562.39824419301	495	1991375	98188.26	1515.53	352.69	9.3	2.2	14.1	10.3	0	3.8	12.9	11.5	12.1	3	13.7	8.3	12.5	0.4	18.2	30.3	4.2	24	9.3	27.5	12.3
1	K17	2	OTNT	NA	Neutral	14.7516483516484	55.8725274725275	5.08970244506091	311425.975824176	3008.18835302444	6.04395604395604	16.1582417582418	1.95876154506542	73077.1912087912	3266.58680934449	455	2162370	99329.72	1447	331.71	9.5	4.2	8.1	9	0	5.9	7.7	10.5	17.1	5.7	19.3	8.4	18.5	0.9	21.3	23.1	10.3	21.8	17.1	25.5	20
1	K17	3	OTNT	NA	Neutral	16.39375	68.3041666666667	5.21706820469914	412477.789583333	3422.35205359085	7.4	20.0583333333333	2.22048968653615	91210.5458333333	3605.51533177601	480	2324862.7	99863.53	1741.83	342.36	14.4	6	11.7	13.8	0	8.1	9	17.3	12.3	5.8	12.1	12.3	13.1	1.7	13.3	26.9	10.8	29.6	21	33.1	25.6
1	K18	1	OTNT	NA	Neutral	15.4642032332564	64.3695150115474	5.26926113343102	383604.845265589	3327.51154797141	8.39953810623557	25.2586605080831	2.48464364610399	123250.136258661	3674.16797603357	433	2095181	104726.23	1679.4	350.82	10.6	6.5	15.5	14.1	0	6.9	13.6	14.3	19.2	4.8	14.3	10.9	19.6	2.5	19.4	30.9	7.4	28.2	15	33.5	17.8
1	K18	2	OTNT	NA	Neutral	13.8571428571429	50.3309222423146	4.2075508224253	275866.768535262	3152.8257983587	5.18083182640145	13.3363471971067	1.84095185963117	58807.8517179023	3137.27969896067	553	2018666	94467.76	1482.98	312.36	9.8	5.6	15.9	10.8	0	5.6	15.6	10.1	16.1	4.5	20.8	9.8	16.8	0.5	22.4	19.5	6.1	21.5	12.7	23.7	14.8
1	K18	3	OTNT	NA	Neutral	12.7814432989691	49.5298969072165	4.84782256618472	295317.680412371	3070.74932420074	6.80412371134021	18.5257731958763	2.41416530719099	80464.3092783505	3445.82049261289	485	1995933.3	100084.74	1469.99	341.16	12	4.7	10.5	11.1	0	5.4	6.4	14.2	18.8	9.9	13.4	9.3	18.8	1.9	16.5	17.7	10.1	20	22.1	24.3	26
1	K19	1	OTNT	NA	Neutral	13.7517899761337	55.3484486873508	5.29922329189686	344624.155131265	3083.25972845817	7.65393794749403	22.8019093078759	2.4642490928513	109219.799522673	3618.02966219746	419	2091366	113117.31	1509.98	382.03	8.8	6.2	11.5	10.7	0	8.1	9.8	10	20.5	4.8	12.6	8.4	20.8	2.1	19.3	25.8	4.8	23.4	11.9	26.5	14.3
1	K19	2	OTNT	NA	Neutral	14.041975308642	51.2617283950617	4.96753488391121	286679.432098765	2995.16197052342	9.97283950617284	31.3530864197531	2.63348933762022	154854.439506173	3964.75482754966	405	1930133	116916.36	1406.93	383.28	10.1	10.9	10.4	9.4	0	11.1	8.4	10.9	18	8.1	9.6	7.9	18	3.2	10.9	21.7	21.7	22.7	39	24	42
1	K19	3	OTNT	NA	Neutral	14.3108108108108	52.1486486486486	6.22675691436867	296032.65990991	3180.56288030218	7.08558558558559	18.3581081081081	2.1776010013012	83650.6509009009	3634.60213892056	444	2012453.3	112889.28	1526.46	424.57	8.8	8.3	10.8	9.5	0	11.9	4.5	11	15.8	5.4	12.6	9.2	16.2	1.8	14.2	20.7	10.6	22.3	20	28.6	25.7
1	K20	1	OTNT	NA	Neutral	9.01580135440181	27.568848758465	2.88507975021695	144315.35214447	2436.98971942612	14.8306997742664	61.7313769751693	3.74788188242453	360935.311512415	4990.27419219339	443	1717875	133899.91	1188.04	461.53	5.2	10.2	6.8	5.2	0	12	5.2	5.2	22.3	17.4	7.2	3.6	23	10.8	8.4	11.1	27.5	9.3	48.5	11.3	55.3
1	K20	2	OTNT	NA	Neutral	14.6189516129032	57.9959677419355	5.22316139565086	359813.735887097	3193.59280779602	6.62903225806452	19.0907258064516	2.35915347121834	95442.7258064516	3483.39315106041	496	2223377	115668.33	1583.94	402.79	10.7	10.3	8.9	11.1	0	13.7	7.7	10.7	16.9	7.3	17.9	9.7	17.5	3.8	19.8	21	9.5	23.4	20.2	25	23.6
1	K20	3	OTNT	NA	Neutral	12.8721461187215	55.9383561643836	5.61403665417085	351329.762557078	3315.41468882992	7.95205479452055	22.6872146118721	2.18658169268487	104395.198630137	3410.22039757632	438	2016080.4	110723.35	1602.04	378.85	11.6	9.8	13.5	13.2	0	13.5	10	16.7	17.4	7.3	16.9	13.5	17.8	2.1	19.2	18.7	16.7	25.1	27.9	29.9	32.6
1	K21	1	OTNT	NA	Neutral	13.7060931899642	49.510752688172	4.70296370152541	264858.387096774	2996.01339363738	6.09498207885305	15.8924731182796	2.06632285404442	70990.9856630824	3415.47982613617	558	1876336	100395.08	1407.47	341.47	8.4	4.7	13.4	9	0	4.5	13.6	10.8	18.3	3.2	16.3	7.5	18.5	1.3	22.4	25.4	2	21.3	5.2	24.7	7.5
1	K21	2	OTNT	NA	Neutral	12.7203791469194	53.3767772511848	7.07153156680067	345611.125592417	3249.72754297682	8.48578199052133	25.7772511848341	2.43880541386334	126473.663507109	3586.59005523736	422	1993498	102786.65	1547.9	345.52	7.6	6.9	14.7	9.5	0	8.1	14	14.2	18	8.5	16.6	10.9	18.2	1.2	18.2	19.4	18.5	21.3	32	25.1	36
1	K21	3	OTNT	NA	Neutral	13.6176470588235	52.5343137254902	5.87872539377059	315110.828431373	3175.97211166044	7.31862745098039	19.6911764705882	2.19515587930357	90512.0441176471	3591.25241647749	408	2177429.2	115187.31	1598.94	379.44	11	9.1	9.3	11	0	11	6.4	13.5	15.9	7.1	14.5	10.3	16.7	1.7	16.4	18.9	12.7	21.8	22.3	26.7	27.5
1	K22	1	OTNT	NA	Neutral	13.5154867256637	55.5132743362832	5.66728156331841	339764.85619469	3196.89510364565	9.37610619469027	40.0995575221239	2.92813193926142	231993.688053097	4084.43297410633	452	2073141	128425.92	1535.75	439.65	11.1	9.3	10.2	11.7	0	11.7	7.5	12.2	19.7	11.9	15.9	9.7	20.1	8.6	17.5	24.6	14.6	24.3	25.9	26.5	29.2
1	K22	2	OTNT	NA	Neutral	14.6505576208178	53.4442379182156	4.62014134033905	303659.102230483	3119.71613997773	5.78252788104089	16.6059479553903	1.89983732629283	81871.0910780669	3171.47042292113	538	2103552	111083.4	1498.51	397.78	8	8.9	12.8	8	0	11.3	12.6	10	14.3	6.3	26.8	7.2	15.2	2.2	27.9	20.6	9.1	22.5	17.1	25.3	21.2
1	K22	3	OTNT	NA	Neutral	14.4122621564482	61.6786469344609	9.25882269616538	422355.300211417	3187.92015267938	7.78435517970402	21.6532769556025	2.47938652857324	105458.769556025	3823.14514860402	473	2555135.5	125245.77	1675.8	438.6	11.6	10.8	8.7	13.1	0	12.9	6.8	12.5	18.8	7.8	13.7	10.4	18.8	4	15.4	20.9	15	23.3	23.5	27.7	32.1
1	L03	1	RF	NA	Neutral	15.0655737704918	58.5928961748634	4.51340334459942	332622.054644809	3116.70027246711	5.25136612021858	13.7377049180328	1.74245256137481	62729.7704918033	2969.43924292954	366	2283852	133959.02	1588.27	466.04	11.7	10.7	7.9	12.6	0	13.7	7.4	11.5	18.3	2.5	27.6	7.9	18.9	1.4	32.2	27.6	4.1	24.9	5.5	27.9	6.3
1	L03	2	RF	NA	Neutral	12.9210526315789	55.2710526315789	5.65106800664349	337011.134210526	3091.83320749336	6.08947368421053	17.5815789473684	2.05020632707384	81223.2868421053	3216.22008025948	380	2110387	131897.67	1539.04	505.69	11.1	13.7	10.3	11.3	0	15.8	6.1	15.3	22.9	6.1	20	9.7	23.9	2.1	21.8	21.6	8.2	25	17.6	29.2	20
1	L03	3	RF	NA	Neutral	16.2959501557632	62.9003115264798	5.95221169446834	346784.352024922	3296.19602693724	6.13395638629283	18.8348909657321	1.93559628495039	93843.6573208723	3070.6243166715	321	2300835	137987.18	1589.94	442.32	12.1	17.8	6.2	12.1	0	18.4	5	13.1	13.7	7.2	25.5	9	13.7	4.4	26.8	26.8	12.1	30.2	20.2	34	24
1	L04	1	RF	NA	Neutral	16.4214123006834	67.4510250569476	5.03814349101438	389107.453302961	3383.20648208693	6.54214123006834	18.2050113895216	2.16142654606982	87279.5466970387	3433.73972721704	439	2261122	119722.62	1699.35	423.48	14.8	8.7	10.3	14.8	0	9.3	8.2	13.2	14.4	4.1	18.7	10.9	14.8	1.8	21.9	31.4	3.2	30.1	8	32.8	10.5
1	L04	2	RF	NA	Neutral	13.7382413087935	50.6993865030675	3.74513814884455	276651.783231084	2974.68992197144	4.98568507157464	15.4764826175869	1.84235270354109	79119.9325153374	2934.87904740753	489	2054346	125290.9	1413.64	416.76	9.8	14.9	6.7	9.8	0	17.2	4.9	12.5	17.4	7.8	30.7	8.6	18.4	2.7	32.3	20.2	9.6	22.1	16.8	26	19.4
1	L04	3	RF	NA	Neutral	12.7025641025641	48.4769230769231	3.48070826378106	266748.453846154	2850.71011850694	5.76666666666667	17.8974358974359	1.90472173509996	91944.2923076923	3027.06942746258	390	1860328.8	142765.15	1323.68	495.05	10.3	22.3	8.7	9.7	0.5	26.4	4.4	12.3	18.2	6.9	27.4	9.5	19	3.6	30.8	17.4	9	19.7	18.5	23.6	23.3
1	L05	1	RF	NA	Neutral	14.1152941176471	54.8258823529412	6.07569178072745	313040.082352941	3190.59482410255	8.14588235294118	24.9741176470588	2.3784075050471	122167.28	3698.54316045964	425	1982836	124601.79	1498.13	444.77	8.7	8.2	8.9	8.2	0	8.2	7.8	11.3	15.1	5.9	14.4	8.7	15.1	1.2	18.4	25.6	7.1	23.5	14.6	27.1	18.8
1	L05	2	RF	NA	Neutral	14.6	52.3087378640777	4.26809422388121	275680.621359223	3000.96517875134	6.09708737864078	18.3611650485437	2.06383704793681	88431.6504854369	3188.03624999348	515	1976766	102855.48	1367.88	339	8.7	7	9.3	8.5	0	6	7	11.3	15.3	8	24.7	7	15.9	1.6	26	21.4	9.5	22.5	20	25.4	24.5
1	L05	3	RF	NA	Neutral	13.6418918918919	48.0253378378378	3.62609319539872	237132.214527027	2875.13325380767	4.42736486486486	10.9695945945946	1.74038084708557	48719.2094594595	2978.24720745897	592	1827613.7	109488.99	1270.06	363.62	7.9	7.4	7.6	5.7	0	7.3	7.3	9.6	15.9	4.9	23.6	5.1	16.7	1.4	27.2	20.1	3.9	21.5	7.4	26	11.7
1	L06	1	RF	NA	Neutral	13.1362725450902	51.6793587174349	4.45928201464734	291336.274549098	3105.22988404314	6.58517034068136	18.7715430861723	2.12241121811806	91908.9158316633	3602.94518122009	499	1940176	121662.77	1399.38	411.15	8	8.4	8.6	8.2	0	8.4	7.2	10.6	17.2	3.4	16.4	7.2	17.4	2.6	19.2	24	4.2	22.8	8.2	26.7	11.8
1	L06	2	RF	NA	Neutral	14.9466950959488	56.8123667377399	4.13822208480279	300996.940298507	3187.08120619877	4.90405117270789	13.8081023454158	2.07223478135833	72075.9744136461	3224.94436965031	469	2122918	120506.04	1517.6	415.3	9.6	10	9.2	10.7	0.6	11.3	6.4	11.3	14.7	6.2	24.1	8.3	15.8	1.5	25.2	23.7	6.6	25.6	13.6	26.9	17.1
1	L06	3	RF	NA	Neutral	14.4528301886792	55.7877358490566	3.67154536915341	298426.905660377	3060.85627884694	6.6627358490566	18.7688679245283	2.16902239215041	90776.7028301887	3396.98243040389	424	2165517.9	103878.54	1479.47	345.33	12.7	8.5	16.3	9.9	0	10.4	16	10.4	17	8.3	17.9	9	17.2	2.8	21.7	22.9	9.9	25	22.4	28.3	27.1
1	L07	1	RF	NA	Neutral	12.7281795511222	51.857855361596	5.18222172957388	309289.019950125	3023.60492675268	7.0573566084788	19.4788029925187	2.20433119895544	91818.5835411471	3636.22459882672	401	1993575	120022.03	1452.91	419.09	10.5	7.2	9.7	10.7	0	10.7	5.2	12.7	20.9	4.7	14.5	7.5	21.2	1	18.7	24.9	4	21.2	8.5	24.7	10
1	L07	2	RF	NA	Neutral	14.3611793611794	51.5479115479115	4.22529026257055	257625.555282555	2863.44429030983	5.81818181818182	14.8968058968059	2.01755767245332	64680.0687960688	3296.17701819216	407	1962802	106993.06	1349.7	384.52	9.3	7.1	8.8	7.4	0	8.1	7.9	10.6	19.9	4.7	16.7	6.4	20.9	1.2	18.4	24.1	6.9	24.8	14.3	27.3	16.5
1	L07	3	RF	NA	Neutral	16.133704735376	55.9805013927577	3.84438611711592	257468.532033426	3023.8632994772	6.42618384401114	19.6295264623955	2.22978911537171	97281.2980501393	3339.33147415655	359	1937122.9	115966.5	1405.51	425.62	9.7	9.2	6.4	9.5	0	12.3	5.6	10.9	13.4	12.8	22.3	7	13.9	2.8	22.8	27.3	11.7	29.2	24.8	32.6	27.9
1	L08	1	RF	NA	Neutral	14.3037542662116	63.80204778157	4.7617545284093	407592.836177474	3196.84747466514	10.3003412969283	34.1808873720137	2.88478170118447	174315.170648464	4214.44363071349	293	2278425	140048.96	1576.41	479.62	13	16.4	7.8	11.9	0	19.5	3.4	12.3	20.1	7.8	7.2	10.6	20.8	3.1	13	29.4	15.7	26.6	22.2	32.4	27.3
1	L08	2	RF	NA	Neutral	12.3547237076649	42.445632798574	3.10603789794725	211663.449197861	2687.39473767423	3.73083778966132	9.30124777183601	1.56558492311439	43263.7290552585	2867.59212871263	561	1866162	101609.83	1246.78	346.39	5.9	6.4	10.9	5	0.2	7.7	12.8	8	22.3	4.3	29.6	4.3	23.2	0.9	31.6	17.8	2.5	17.6	6.4	20.9	8.7
1	L08	3	RF	NA	Neutral	12.5326633165829	44.035175879397	3.55482389373924	238734.01758794	2923.52319026311	6.82663316582915	19.7236180904523	2.17463268508271	96976.2336683417	3574.2373994441	398	1906663.1	111279.81	1311.07	379.41	9	11.3	14.1	8.5	0	12.8	12.1	11.1	21.9	8.3	14.8	9.5	22.4	2.5	17.8	16.6	13.1	18.3	20.6	22.6	25.9
1	L09	1	PIGN	NM_012327	sample	12.1727493917275	48.8953771289538	5.81650688650439	281233.99270073	2991.82018777903	9.57177615571776	32.2992700729927	2.78187678246913	167251.802919708	3929.74913642357	411	1850238	121275.48	1391.34	439.88	8.3	9.5	12.9	7.8	0	10.7	9.7	13.6	21.9	8.5	13.6	8.5	22.4	4.4	17.8	23.4	10.7	21.4	21.7	25.8	24.6
1	L09	2	PIGN	NM_012327	sample	11.3612334801762	39.5124816446402	4.19224231612767	215834.375917768	2873.32609156333	3.9295154185022	10.5271659324523	1.71478181002237	51400.6563876652	3016.09811470934	681	1821298	98931.48	1340.64	336.98	6.8	6.3	13.4	6.5	0	8.1	11.7	10.4	18.6	5.4	28.2	7.3	19.7	1.9	29.4	14.4	3.4	16.9	9.3	19.4	11.6
1	L09	3	PIGN	NM_012327	sample	13.2843866171004	47.3122676579926	4.56464553190892	240756.215613383	3117.84427874967	5.53345724907063	16.5278810408922	2.15233122417196	82105.4591078067	3292.36080706089	538	1879363.2	105968.87	1447.9	362.86	9.1	7.2	10.4	9.5	0	7.6	7.8	12.5	13.4	9.3	21.6	8.9	13.6	2.4	23.4	17.7	8.2	20.3	18.6	24.3	21.7
1	L10	1	ERCC5	NM_000123	sample	14.1592505854801	59.2459016393443	7.95040129806941	391271.99765808	3467.07613442348	9.93911007025761	35.4824355971897	2.82359199861324	199143.871194379	4220.04411239133	427	2228948	122744.88	1776.45	410.15	11.5	9.4	15	13.3	1.6	10.8	11.5	14.8	16.4	10.1	14.1	11.2	16.9	8	15.9	26.9	14.5	25.5	25.3	30.4	28.3
1	L10	2	ERCC5	NM_000123	sample	13.7966457023061	49.8511530398323	4.31449592217344	264232.006289308	3040.35304209213	11.8825995807128	43.4486373165618	3.31414053527313	246935.34591195	4863.60319821717	477	2007009	131937.62	1440.34	454.39	9.9	13.6	7.3	9.9	0	17.2	5.5	11.9	17	20.1	5.5	8.6	17.4	12.4	6.1	20.8	31	20.1	53	23.7	60.8
1	L10	3	ERCC5	NM_000123	sample	14.4151624548736	49.7238267148014	3.4217996727192	252946.285198556	2748.41837878908	8.80685920577617	26.9963898916968	2.62049644404024	140126.35198556	4241.90697437956	554	1876251.2	120865.99	1258.72	405.4	8.7	12.8	7.8	6.9	0	12.1	4.9	9.6	18.4	10.3	8.7	5.6	19.3	6.1	9.2	20.8	15.3	22	30.1	26.2	40.6
1	L11	1	PHF6	NM_032335	sample	12.3594202898551	53.4463768115942	3.29707312160172	329288.626086957	2786.4291969692	8.46666666666667	25.6347826086957	2.47559590142387	121105.771014493	3692.85652836136	345	2010826	112670.35	1354.24	368.13	11.6	3.2	7.8	10.7	0.3	4.3	8.7	11	23.2	3.5	9.9	10.4	23.5	1.2	13.3	22.6	8.1	20.6	14.5	22.6	17.4
1	L11	2	PHF6	NM_032335	sample	14.9491193737769	60.7710371819961	3.38386772595459	346113.5518591	3068.82876955004	4.60078277886497	13.0097847358121	1.80203530792522	59463.6438356164	2857.63286686012	511	2156886	92096.75	1438.75	295.66	13.1	4.1	15.7	12.5	1.4	4.5	17.2	14.7	15.7	5.1	27.2	11.7	18	0.8	29.4	25	7	24.7	12.7	27.2	15.3
1	L11	3	PHF6	NM_032335	sample	13.4487179487179	56.1346153846154	4.64193378993272	350446.58974359	3022.16945827267	5.34188034188034	13.8974358974359	1.96133350118439	59329.0448717949	3102.02945623311	468	2088815.2	98448.7	1453.51	325.46	10.3	3.4	10.3	10.3	0.6	4.3	6	13.2	19.7	6.4	19.9	10.5	20.3	0.2	21.6	18.2	6.6	21.2	14.1	24.4	15.4
1	L12	1	BLM	NM_000057	sample	15.2387706855792	74.5768321513002	5.31629052042795	525886.952718676	3504.47127255761	7.61702127659574	21.7683215130024	2.37301578246823	100390.555555556	3651.95200751543	423	2698592	109350.13	1818.09	356.87	17.7	5.4	7.8	17.7	0	5	7.1	16.1	16.8	5.2	10.6	14.7	16.8	1.2	13.9	31.9	5.2	28.1	10.4	31.7	11.8
1	L12	2	BLM	NM_000057	sample	15.422	74.466	6.12528955603547	506051.028	3473.30207475509	4.924	13.222	2.02270736093173	58142.69	3075.99918641331	500	2665766	103721.89	1831.21	347.32	16.4	5.6	12	16.6	0	7.6	10.4	17.4	16	7.8	21.8	15.6	18	1.4	25.2	25.6	6	27.2	11.8	30.8	14.4
1	L12	3	BLM	NM_000057	sample	13.5	66.5788288288288	6.32362315376179	469209.078828829	3483.32122111882	5.63513513513514	13.6734234234234	1.93185566232182	57786.2837837838	3135.46243520876	444	2536546.5	103721.39	1850.19	363.78	16.7	6.1	11.3	18.5	0	6.1	8.1	19.6	21.8	4.5	17.8	16.9	22.5	0.9	20.9	21.8	5.6	25.2	11.3	29.7	14.4
1	L13	1	ARID1A	NM_006015	sample	13.5291139240506	50.1924050632911	4.4109414720829	276168.513924051	2966.86353480944	9.73924050632911	31.6227848101266	2.80985376426441	155172.873417722	4040.61333256262	395	1866386	117495.28	1336.51	399.44	6.8	7.3	8.9	7.8	0	9.6	7.8	11.6	14.7	7.1	8.6	6.6	14.7	3	12.4	23.8	8.9	19.5	21	22.8	25.8
1	L13	2	ARID1A	NM_006015	sample	12.7800829875519	41.8464730290456	3.5164311941775	202792.630705394	2796.86938972267	6.53734439834025	19.6265560165975	2.24472703725774	91792.0331950207	3321.45894742906	482	1686884	100389.39	1169.41	336.89	5.2	5.8	10.8	6	0	7.5	10.4	11.2	17.6	8.3	19.9	6	17.8	1.7	21.6	16.6	11.8	17.6	24.3	19.1	27.2
1	L13	3	ARID1A	NM_006015	sample	12.4254385964912	39.8223684210526	4.35038183099051	177926.644736842	2546.84180842674	6.95394736842105	19.7697368421053	2.28659340862299	88144.1052631579	3456.20740979369	456	1463842.2	108311.83	1049.47	353.78	5.3	6.1	9.2	5.3	3.3	5.7	6.8	9.4	18	7	13.2	4.6	20.2	2	15.4	17.3	9	18.9	21.5	21.3	23.5
1	L14	1	EZH1	NM_001991	sample	10.2225130890052	38.9659685863874	4.85304564933629	228913.507853403	2601.04172896555	7.81937172774869	24.4293193717278	2.55520609878761	113522.876963351	3610.61036975958	382	1502088	112517.01	1127.29	369.76	6.8	6.3	9.4	7.1	0	7.3	9.7	10.7	24.6	6	12	6.5	24.6	0.8	16.2	17	4.2	15.4	12.8	17	15.2
1	L14	2	EZH1	NM_001991	sample	9.83836206896552	34.7844827586207	5.44639137817435	197667.855603448	2751.97076501723	5.20043103448276	15.8038793103448	1.98788313030358	77480.5474137931	3062.23749426838	464	1546606	112573.69	1186.26	368.97	7.1	12.1	11.2	6.5	0	11.6	13.4	14.4	22.2	9.7	27.4	6.9	22.6	2.8	29.3	12.7	8.4	14.9	16.4	16.6	19.4
1	L14	3	EZH1	NM_001991	sample	12.497461928934	42.8544839255499	4.12626446632107	225099.311336717	2757.89891402639	3.63620981387479	8.52622673434856	1.4897164132859	37374.0862944162	2666.3273251889	591	1868299.3	91269.97	1253.14	286.57	9.6	3.7	12.2	6.9	0	3.7	14.6	9	18.3	3.9	30.5	5.9	18.4	1	32.3	17.6	2.5	18.3	4.9	20.3	9
1	L15	1	ARID2	NM_152641	sample	10.431654676259	42.4412470023981	7.12299773502694	255292.393285372	2866.85672047769	7.84892086330935	24.0935251798561	2.48432587460449	109509.251798561	3490.63415969587	417	1545095	119312.6	1274.49	383.85	6	8.2	13.9	7.7	0	7.7	10.3	12.2	25.2	6	14.1	7.4	25.7	1.4	19.7	18.2	5.3	20.1	11.5	22.3	15.1
1	L15	2	ARID2	NM_152641	sample	9.61059190031153	40.6168224299065	9.01374737240035	282004.31152648	2790.04738746884	7.64485981308411	22.3177570093458	2.43740449883705	105018.785046729	3653.55501128698	321	1912473	140870.55	1300.27	488.79	6.9	17.1	8.7	6.2	0	14	5	14.6	28	11.8	13.1	7.5	28.3	2.8	15.6	11.5	10.6	16.5	25.9	18.1	30.2
1	L15	3	ARID2	NM_152641	sample	9.67177242888403	29.8490153172867	3.16547023544437	129933.774617068	2287.30069186383	4.98030634573304	13.6455142231947	2.03600117053603	60836.5426695842	3103.98036730591	457	1389846.1	113032.28	977.88	373.13	4.2	9.4	10.3	4.4	2.4	8.3	7.7	8.1	25.2	9	21	3.7	28	2.8	23.2	13.1	5.5	13.8	12.5	15.5	16.6
1	L16	1	FLT4	NM_002020	sample	14.0870646766169	55.6741293532338	4.52913447703578	320787.606965174	3193.58333490985	7.3134328358209	19.6592039800995	2.23046815842724	92416.5945273632	3700.48186817313	402	2023650	113210.73	1521.86	374.1	10.4	7	10.4	10	0	8.7	9.2	12.9	16.2	3.5	13.4	10.2	16.4	0.7	16.9	28.4	4.2	23.1	8.5	28.4	10.7
1	L16	2	FLT4	NM_002020	sample	13.4577777777778	56.34	4.22600728035749	344895.853333333	3217.95786743578	7.10222222222222	19.2266666666667	2.1707354166962	92760.3355555556	3628.69157786163	450	2037285	111665.25	1617.01	380.8	10.2	8.2	11.6	12.7	0	10.2	7.6	14.7	16.9	7.6	15.6	11.1	17.6	2.2	16.4	20.4	11.3	22.9	19.6	26.7	25.1
1	L16	3	FLT4	NM_002020	sample	14.9822294022617	51.2261712439418	3.71640506099802	262324.44911147	2931.48220988137	5.06138933764136	11.8739903069467	1.71198276634947	51726.7722132472	3051.30481645002	619	2070695.4	87889.88	1406.35	293.24	10.8	4	16	8.4	0	4.8	17.1	7.9	17.6	4	19.4	7.8	18.6	2.3	22.9	21.5	5.7	22.8	10.7	27	13.6
1	L17	1	RF	NA	Neutral	13.5461538461538	50.2307692307692	4.36103441088473	253045.635897436	2949.11987192004	8.84871794871795	27.7153846153846	2.70418874831012	132898.071794872	4012.36177909183	390	1706536	133999.41	1334.22	536.08	6.9	12.3	12.1	9.7	0	14.6	8.2	12.6	18.5	6.7	9.5	6.9	19.2	2.3	13.6	28.7	6.7	24.9	16.7	27.7	21.8
1	L17	2	RF	NA	Neutral	13.2826086956522	52.7771739130435	5.06302285838161	294948.861413043	3176.89569955344	7.62228260869565	22.2173913043478	2.18602676454094	102434.839673913	3391.03272358208	368	1979432	129649.35	1524.91	517.74	10.3	14.1	12	10.1	0	14.4	6.8	19	17.4	8.2	17.7	12	17.9	1.4	19.3	20.7	14.4	23.4	26.1	27.7	29.3
1	L17	3	RF	NA	Neutral	11.8946280991736	44.5433884297521	5.33956851824488	244142.084710744	2767.3123951787	5.53925619834711	14.6260330578512	1.9682324679927	64617.0909090909	3110.62708522715	484	1795398	106193.27	1430.42	364.39	9.3	8.5	10.5	10.1	0	10.1	8.1	10.1	27.5	6.8	21.5	8.9	28.7	0.8	23.1	18.6	7.4	20.2	13.6	24.6	17.6
1	L18	1	RF	NA	Neutral	10.9068901303538	47.8640595903166	6.07336704976932	315645.707635009	2742.74836174737	6.84171322160149	20.1899441340782	2.07379968288872	98092.8994413408	3120.73563440843	537	1809622	98442.52	1345.7	352.16	9.5	5	26.1	8.8	2.2	7.8	23.1	11.4	32.4	3.5	27	8.8	32.4	1.5	31.1	21.6	6.5	20.5	9.9	24.4	11.5
1	L18	2	RF	NA	Neutral	15.671772428884	56.0437636761488	4.35883091007595	283935.039387309	3176.83823682519	6.10284463894967	19.1553610503282	2.2891532784238	100851.13785558	3389.63261046516	457	2079538	118165.22	1538.38	393.91	9.4	10.3	7.7	10.7	0	14	5	14.4	17.5	9	23	9.2	18.4	2.8	23.6	26.5	11.2	27.1	20.4	30.6	24.3
1	L18	3	RF	NA	Neutral	15.2385466034755	56.2306477093207	4.50089181421584	303692.605055292	3210.8920119286	4.23538704581359	10.6761453396524	1.77255082469508	48114.6793048973	3081.19210670532	633	2018481.6	100296.91	1485.72	360.75	9.5	6.2	12.3	9.8	0	7.3	10.9	13.6	12.8	5.5	23.7	8.5	13.4	0.6	25.4	22.3	4.1	26.9	9	31.4	12
1	L19	1	RF	NA	Neutral	14.0858895705521	56.1656441717791	6.2464114100502	352655.701431493	3276.86094202544	7.1799591002045	21.5828220858896	2.28318249025483	104304.45807771	3620.87686710924	489	2161762	112626.54	1612.52	374.03	10.8	5.5	12.1	11	0	7.6	11.9	12.7	17	5.5	13.3	9.2	17.2	1.6	17.4	25.2	5.7	24.9	11	27.4	12.9
1	L19	2	RF	NA	Neutral	14.9633027522936	53.1834862385321	5.7520445048088	296054.681192661	3290.47471984933	6.61009174311927	17.8325688073394	2.0545057499732	83654.7889908257	3496.97651493291	436	2123288	111046.41	1532.27	364.77	8.9	10.6	12.2	10.6	0	11.5	11.5	10.3	14.2	6.4	17.4	8.9	15.4	1.8	18.1	20.9	9.4	23.4	17.7	27.8	22
1	L19	3	RF	NA	Neutral	13.0132625994695	49.2068965517241	4.47057314719027	269803.978779841	2930.23056858213	8.0106100795756	23.8488063660477	2.3497054422583	111687.734748011	3644.53283335895	377	1888959.9	125886.42	1367.28	442.97	8.2	14.6	7.7	8	0	15.9	5	13.5	19.6	9.5	12.2	7.4	19.9	2.9	13.8	21.5	15.4	23.6	28.1	26.5	32.9
1	L20	1	RF	NA	Neutral	13.0175879396985	52.3467336683417	4.98184232312501	289079.781407035	3029.54432888417	8.12311557788945	24.2361809045226	2.34798026484631	116066.954773869	3558.58911336459	398	1896605	125932.91	1466.05	478.18	9.8	9.5	14.1	10.1	0	12.8	12.6	12.6	19.6	6.5	15.8	8.3	19.8	2.5	20.9	24.4	6.5	23.1	13.6	26.6	16.6
1	L20	2	RF	NA	Neutral	16.2217294900222	60.5742793791574	3.66358088205979	326451.365853659	3210.49987192219	7.55875831485588	21.1463414634146	2.29688862461876	100842.596452328	3746.72763864282	451	2138598	119145.87	1547.89	398.08	9.5	12.2	10.6	9.8	0	13.5	8.6	11.5	14	7.5	11.5	8.4	14.9	2.4	12.6	25.1	11.5	26.8	21.7	30.6	26.8
1	L20	3	RF	NA	Neutral	13.5751789976134	46.126491646778	4.2467249639954	218865.138424821	2939.52900511837	7.02147971360382	20.8042959427208	2.31233131130596	96941.8162291169	3427.39960559281	419	1708347.5	118343.72	1331.41	426.72	5.5	11.2	13.1	7.6	0	12.6	7.2	12.9	18.1	9.5	16.2	6	19.3	1.7	19.8	20.8	11.7	22.2	21.7	25.8	25.3
1	L21	1	RF	NA	Neutral	13.1649214659686	49.8586387434555	6.33851355017438	289848.471204188	3149.91301852087	12.9083769633508	47.7958115183246	3.13273817947722	257229.104712042	4331.16322742692	382	1916612	125433.63	1531.2	486.95	8.4	7.9	12.3	10.2	0	10.5	9.2	12.3	20.4	11.8	13.4	8.9	20.7	6.8	14.1	25.7	18.3	22	39.5	24.9	44.2
1	L21	2	RF	NA	Neutral	14.9083333333333	54.5766666666667	4.35762709763106	313932.446666667	3185.57426382931	3.86833333333333	9.49666666666667	1.54899713166807	41598.2433333333	2713.29987511968	600	2222043	95214.29	1588.33	344.64	9.5	5.8	14.8	10.5	0	6.7	15.2	10.8	14.5	4	30.7	9.3	15	0.3	32.5	21.5	4.3	22.2	8.8	25.3	10.8
1	L21	3	RF	NA	Neutral	14.453125	49.9921875	4.03810908185977	281494.369140625	3033.9546642727	9.634765625	30.19921875	2.54338771958744	149019.4765625	3935.92909839529	512	2097175.6	106944.14	1451.81	357.02	9.8	5.9	10.5	10.2	0	6.2	5.9	11.9	19.5	11.7	12.9	8.6	19.7	3.3	13.1	21.7	21.3	23.4	36.3	28.3	43.9
1	L22	1	RF	NA	Neutral	14.6177884615385	57.5721153846154	4.4203659108181	333326.420673077	2991.23596052037	8.61057692307692	25.1875	2.25621825976012	125594.372596154	3765.83801750667	416	2052308	120450.18	1474.89	400.33	9.4	10.3	10.6	10.6	0	11.1	7.9	8.7	18.5	2.4	13.2	7.7	19.2	1	18	31.2	9.4	25.7	15.9	28.6	19
1	L22	2	RF	NA	Neutral	14.7257525083612	47.9063545150502	4.20480241043547	227966.058528428	3060.76856514231	4.99498327759197	12.190635451505	1.80233317877666	56293.9866220736	3166.20826792841	598	1917415	102529.02	1388.13	347.53	6.7	6	10.7	7.9	0	6.9	9.9	10	11	4.3	22.1	7.5	12.2	0.8	23.9	20.7	6.4	20.4	11.5	22.4	14.5
1	L22	3	RF	NA	Neutral	12.4194831013917	44.5765407554672	3.99052625539293	239931.395626243	2971.81442843271	5.98807157057654	15.2465208747515	2.01602485050793	70439.9741550696	3360.39819605099	503	1959458.3	108982.33	1471.7	377.96	9.7	9.5	14.1	10.5	0	11.1	12.7	12.3	21.5	7.2	18.9	9.3	21.5	1.2	19.7	17.5	8.7	20.3	16.7	23.5	19.7
1	M03	1	OTNT	NA	Neutral	13.4601063829787	45.1170212765957	3.11726879501376	208865.595744681	2824.4856590979	7.0186170212766	20.2978723404255	2.36139513377246	91349.7553191489	3427.9811589833	376	1742139	124349.89	1280.37	449.65	7.4	8.5	8.8	7.7	1.6	11.2	5.9	9.8	18.4	6.1	16.2	6.9	19.1	2.4	21	24.2	3.7	19.9	9	23.7	10.1
1	M03	2	OTNT	NA	Neutral	13.3487654320988	54.3395061728395	3.73592937003137	313354.064814815	3077.50148199413	7.5	22.8117283950617	2.32532553405041	109729.935185185	3544.44583781941	324	2099865	136868.93	1524.15	487.24	9.9	13.6	10.8	11.7	0	17	9.3	12.3	20.1	8	15.7	10.8	21	2.8	17.6	20.4	13.9	25.9	26.2	31.2	29
1	M03	3	OTNT	NA	Neutral	12.6964656964657	46.5675675675676	3.16849565372173	253178.093555094	2680.83658245528	4.45114345114345	11.4345114345114	1.72824620084273	51535.6174636175	2932.93105645612	481	1799493.8	107007.58	1201.13	354.18	9.6	6.9	12.7	8.5	8.9	8.3	8.5	9.6	22.2	4.6	24.3	7.7	24.1	1.9	28.1	19.3	2.3	21.2	8.7	24.1	12.5
1	M04	1	OTNT	NA	Neutral	13.5833333333333	53.5942028985507	5.1158535571863	324882.405797101	3112.67477491129	4.5054347826087	11.9003623188406	1.77159749352646	55215.5217391304	3018.05087353898	552	2088427	103466.98	1554.27	353.02	10.7	4.3	14.1	10	0.2	6	14.7	11.8	19.6	3.1	25.5	9.1	19.7	1.3	31.5	25.5	0.9	23.6	3.3	27.2	5.3
1	M04	2	OTNT	NA	Neutral	14.6241496598639	55.9642857142857	4.93211297422281	321354.556122449	3298.08355956275	5.04761904761905	13.656462585034	1.81568130697207	64117.2993197279	3064.58996044267	588	2216539	109322.64	1601.1	426.24	11.6	7.3	9.4	11.6	0	8.8	9	12.4	13.4	5.6	25.3	11.2	13.8	1.7	28.1	22.1	7	22.3	12.6	26	16.7
1	M04	3	OTNT	NA	Neutral	12.9280155642023	50.420233463035	3.48196255936065	278074.809338521	2896.34620088375	5.3715953307393	15.5875486381323	2.09703554032327	78327.8579766537	3490.361384587	514	1970328.5	120456.47	1389.19	420.25	10.3	10.3	9.9	11.9	2.3	11.7	8.8	13.6	20	8.8	18.1	9.3	21	3.3	20.2	19.6	5.6	21.2	15.8	26.3	21.6
1	M05	1	OTNT	NA	Neutral	12.6219512195122	59.1780487804878	7.14151660745263	391725.326829268	3143.4354509431	6.87560975609756	19.7560975609756	2.40195546505018	91358.156097561	3455.08892916049	410	2157871	110380.91	1636.4	363.29	13.7	6.1	9.3	13.9	0	6.6	5.6	14.9	23.2	4.4	12	10.7	23.9	1.5	21.5	22.9	2.9	24.4	8	27.3	9.3
1	M05	2	OTNT	NA	Neutral	13.5015576323988	50.7383177570093	4.67794633729169	290918.370716511	3243.13266104806	3.92211838006231	10.0140186915888	1.77153302307609	46012.9439252336	3009.34627020934	642	2138132	102222.74	1573.18	339.13	10	6.5	10.9	10.7	0	6.9	10.1	12.8	13.7	5.1	25.2	9.7	15.1	1.7	27.4	19.3	3.3	21.8	6.9	25.7	9.7
1	M05	3	OTNT	NA	Neutral	11.7981651376147	50.6192660550459	5.8002243110015	318875.357798165	2874.16613072115	6.31422018348624	18.1926605504587	2.36630623301896	85155.1444954128	3465.95758879912	436	2060325.5	104696.9	1402.38	356.34	11.7	7.3	9.9	10.6	0	8.5	8.3	12.2	22.5	10.6	14	8.9	23.9	2.8	15.6	15.8	8.3	20.9	18.1	23.6	22.7
1	M06	1	OTNT	NA	Neutral	13.6029055690073	60.7142857142857	7.0766070677257	387589.658595642	3280.37229053938	7.3728813559322	24.1501210653753	2.5200422563458	134055.757869249	3864.00869298084	413	2198015	123477.69	1652.51	418.96	13.6	9	10.2	15	8	9.7	7	16	17.9	7.3	16.2	13.1	22.3	5.6	19.6	25.2	4.1	24.9	12.3	29.3	16.2
1	M06	2	OTNT	NA	Neutral	13.2426160337553	51.210970464135	4.98623755880975	289656.635021097	3176.43800464269	5.80590717299578	17.6329113924051	2.20418898276508	86776.6497890295	3333.70538066881	474	2122737	119513.7	1515.1	397.75	10.1	10.1	5.9	11	0	12.7	4.2	12.9	16	7	19.4	10.5	16.5	2.1	21.1	19	7.2	22.6	18.4	25.5	22.4
1	M06	3	OTNT	NA	Neutral	13.0907172995781	54.3755274261603	5.07941621407501	327079.47257384	3197.62767806081	5.85232067510549	16.4493670886076	2.29770534964891	76131.7489451477	3521.41485810016	474	2163495.5	119520.43	1630.04	415.03	12	12.4	6.8	11.8	0	15	5.7	13.5	20.3	10.1	15.4	9.9	20.9	2.5	16.9	19.8	7	24.1	17.5	30.8	20.7
1	M07	1	OTNT	NA	Neutral	11.3489583333333	45.3098958333333	4.50907829531308	246403.036458333	2919.69911046263	8.33333333333333	25.8229166666667	2.62234776509146	120941.216145833	3720.27539049956	384	1789810	110287.76	1371.81	399.54	8.6	3.6	8.6	10.4	0	7.6	7	9.9	20.1	6.5	9.9	6.2	20.6	1.8	14.3	20.1	7	19.8	14.8	24.5	18.2
1	M07	2	OTNT	NA	Neutral	13.2135306553911	47.7103594080338	4.10039707250826	252478.623678647	2947.98843460576	5.63636363636364	15.6405919661734	1.88777067543802	71342.4270613108	3012.71902308642	473	1923953	105801.64	1410.93	368.03	8.2	8.2	11	7.4	0	9.7	5.9	11	18.2	6.3	25.6	8.2	18.6	2.1	27.9	18.8	8.7	20.9	16.9	22.8	20.3
1	M07	3	OTNT	NA	Neutral	12.8459821428571	47.7589285714286	4.4359880372262	273663.290178571	3180.3725940623	6.42633928571429	17.1785714285714	2.14605561769375	78191.1964285714	3426.02727395152	448	2069969.2	119852.95	1534.71	400.22	10.5	11.2	12.3	10.9	0.9	11.8	11.4	12.5	18.1	6.7	16.5	9.6	18.1	2.2	19.6	15.6	6.5	19.4	15.8	23.2	21.9
1	M08	1	OTNT	NA	Neutral	12.5033783783784	57.777027027027	5.4280848583601	373880.199324324	3253.06671189006	8.58445945945946	30.027027027027	2.66760712744481	156399.040540541	3731.22713573169	296	2207879	152127.08	1667.8	575.06	13.9	17.2	9.8	13.9	0	24	6.4	13.2	18.2	9.8	18.6	10.1	18.6	4.1	22	20.9	10.8	24.3	23.6	27.4	25.7
1	M08	2	OTNT	NA	Neutral	13.7738095238095	52.6726190476191	5.26575559438904	300734.511904762	3137.35345527327	5.55753968253968	15.3492063492063	1.97633525170743	76239.0416666667	3409.93557128647	504	2199123	118735.68	1606.33	411.24	11.1	12.3	9.1	11.3	0	13.9	7.3	12.9	19.2	6.2	18.5	9.1	20.2	3.2	21	21.4	6.5	22.8	14.5	27	18.3
1	M08	3	OTNT	NA	Neutral	12.6643356643357	52.2144522144522	6.27283059740549	335479.114219114	3330.96812330393	7.16783216783217	20.6689976689977	2.43802663360073	101181.347319347	3643.74377054859	429	2159855.5	125095.44	1684.98	427.27	11.9	12.4	8.2	13.1	0	14.9	5.6	13.8	21	10	15.6	12.1	21.2	3.7	16.8	17.5	10.7	24.9	21.7	29.6	28.2
1	M09	1	DNM2	NM_001005362	sample	7.2013422818792	24.7986577181208	4.27690644438507	134417.326621924	2237.19487353707	12.9217002237136	50.1498881431767	3.35941324446181	274377.975391499	4501.57288559374	447	1332230	130076.37	1047.57	455.37	4	7.2	10.5	5.1	0	10.5	4.7	8.1	30.9	17	10.7	4.7	31.3	6.3	11.9	8.9	21.3	8.5	39.8	11.2	44.7
1	M09	2	DNM2	NM_001005362	sample	7.39001848428835	24.4972273567468	3.19548716386755	123375.489833641	2051.67719000433	6.79112754158965	19.8354898336414	2.29269740677343	92834.3308687616	3502.14424362382	541	1189834	108323.18	971.26	377.64	3	7.4	11.1	3	2.4	10.2	7.9	7.6	34	7.6	16.8	3.9	36.6	1.5	18.3	6.3	10.2	8.1	22.4	10.7	25.9
1	M09	3	DNM2	NM_001005362	sample	8.81657848324515	29.3192239858907	3.59669495349111	150686.428571429	2297.11548301687	4.55379188712522	11.6437389770723	1.80429719531845	49681.5679012346	2807.37885911665	567	1228100.8	91261.59	976.77	318.24	3	3.9	11.5	5.1	0	5.3	6.7	8.3	27.5	4.2	23.8	4.6	28.6	0.5	28	9.3	5.5	13.2	11.3	14.8	12.9
1	M10	1	PRF1	NM_005041	sample	16.6666666666667	59.1699346405229	3.70643754660848	275659.755991285	3002.62745075916	7.5359477124183	21.7298474945534	2.81758668600561	103258.058823529	3778.07710648778	459	1989115	103949.97	1370.93	345.67	10	5.7	9.2	7.8	0.4	7.6	10	8.1	13.9	4.6	9.6	5.9	14.4	1.3	15	32.9	5	27.5	9.8	31.2	11.5
1	M10	2	PRF1	NM_005041	sample	14.4141048824593	45.9511754068716	2.8319885227194	199672.658227848	2764.87564664356	6.19168173598553	16.5678119349005	2.17769476368091	77541.7920433996	3669.27510198698	553	1802376	106317.27	1264.37	363.75	5.4	6.7	8.9	5.2	0	8.7	6.5	7.6	18.4	7.4	12.7	5.2	19	3.1	14.6	21.9	6.5	20.1	16.3	23.9	20.8
1	M10	3	PRF1	NM_005041	sample	12.5246179966044	40.5704584040747	3.38453892670813	192441.419354839	2678.70642815665	4.7402376910017	12.4040747028862	1.87093211112452	54538.3735144312	2946.98323875985	589	1638047.6	92286.47	1144.56	308.04	5.8	3.1	14.1	4.6	1	3.2	10	10.5	18.2	7.1	23.1	4.9	19.5	0.5	25.5	17.8	5.1	17.3	12.2	21.6	13.8
1	M11	1	DSN1	NM_024918	sample	9.30373831775701	36.1869158878505	4.61997668781319	212869.320093458	2604.93499932557	7.23598130841121	19.8995327102804	2.2803962081726	88226.3224299065	3470.83353424569	428	1604288	93398.98	1230.45	309.99	7	2.1	11.7	6.8	0	1.9	7.5	10.3	29.4	4.7	12.4	6.3	29.9	0	18.9	15.7	4	15.4	6.8	16.4	8.2
1	M11	2	DSN1	NM_024918	sample	9.66315789473684	30.7621052631579	4.36280417667389	136443.627368421	2337.49961530192	5.62526315789474	15.6757894736842	2.19415341449858	69032.6042105263	3271.12723597697	475	1302656	91428.59	995.68	306.11	3.4	2.9	14.1	4.2	1.7	4.8	10.7	12.4	26.3	7.4	16.8	3.8	28.6	1.7	20.6	13.9	4.6	13.1	15.8	15.2	20
1	M11	3	DSN1	NM_024918	sample	9.60115606936416	30.2369942196532	3.97338597587739	145759.849710983	2490.26716791006	4.79190751445087	12.242774566474	2.09675827326644	54082.4315992293	3100.98202395017	519	1448663.1	95049.15	1087.06	323.84	5.2	3.7	11	5.8	0	3.9	9.1	10.8	26	6.4	18.1	5.6	26.6	1	22	11.8	3.1	12.1	9.1	14.6	11.9
1	M12	1	CBLB	NM_170662	sample	12.5689277899344	46.4157549234136	4.60977744566314	242216.849015317	2800.45493496801	7.37199124726477	24.3588621444201	2.65516033065704	113665.070021882	3719.03783979568	457	1616825	100963.81	1217.75	338.29	5.9	4.4	15.8	6.8	0	3.9	14.2	11.4	23	8.3	12.9	6.3	23	1.3	16.6	21	3.7	21.9	13.1	24.7	16.4
1	M12	2	CBLB	NM_170662	sample	12.4353448275862	42.676724137931	4.77063830195943	209358.49137931	2931.40776952849	6.83189655172414	22.5818965517241	2.67248112977165	109532.310344828	3754.28247721234	464	1690357	109915.44	1333.29	372.37	5.4	9.1	9.3	8.2	0	10.6	4.3	14	17.2	15.3	15.3	6.9	18.1	2.4	15.9	16.6	8.4	18.8	28	20.5	32.8
1	M12	3	CBLB	NM_170662	sample	12.1699604743083	44.1106719367589	5.78142455092002	229631.774703557	2776.74422520498	6.93083003952569	20.7391304347826	2.46795688217255	91614.8537549407	3518.93597828796	506	1611064.9	105411.66	1227.03	352.46	6.5	6.1	8.1	6.3	0	6.1	6.3	11.1	18.6	12.1	11.5	6.3	18.8	1.4	13.2	17.8	7.5	20.4	23.3	21.7	25.9
1	M13	1	EP300	NM_001429	sample	16.9254079254079	56.2121212121212	5.06875066146898	259628.258741259	3215.65325756935	10.1142191142191	31.6107226107226	2.42648221986012	148616.974358974	3554.93616185343	429	1937331	93694.17	1459.42	306.28	7.2	2.8	14.7	9.8	0	4	15.2	11	13.3	4.2	14.2	8.2	13.3	1.2	17.7	31.5	15.4	25.6	21.7	30.1	22.6
1	M13	2	EP300	NM_001429	sample	14.0833333333333	50.3823529411765	5.61827849293815	261117.404411765	2834.13278396755	7.7156862745098	24.9877450980392	2.43318486616472	118448.784313725	3374.82219233757	408	1732769	96934.65	1316.07	334.44	6.4	5.4	21.3	7.6	0	6.9	16.4	10	23.5	9.8	17.2	8.1	24.8	3.2	19.6	22.8	16.7	24.5	26.5	27.2	29.4
1	M13	3	EP300	NM_001429	sample	13.7125748502994	46.3213572854291	5.4465266384964	235564.51497006	2805.24642226968	7.59481037924152	21.6207584830339	2.17363625186199	99330.7205588822	3191.03066872275	501	1757853.4	84046.73	1296.65	280.23	5.2	4.6	18.8	5.4	0	5	18.4	10.8	20.6	5.6	16.2	5.8	21.8	1.6	20.4	19.4	16.2	22.4	24.6	26.5	26.1
1	M14	1	PHOX2B	NM_003924	sample	13.1840909090909	48.0795454545455	5.81370632042025	271865.263636364	2980.97163018801	5.42954545454545	13.9954545454545	1.87924287424119	61115.8863636364	3022.10736824859	440	1968470	105658.59	1479.22	365.31	9.5	4.5	16.4	10.2	0	5	16.8	11.8	23.9	3.4	22.7	8.2	23.9	0.7	30.7	23.2	2.7	22.3	4.5	25.9	5.7
1	M14	2	PHOX2B	NM_003924	sample	12.1338028169014	41.7112676056338	3.52748290132124	220313.878521127	2819.06241881494	4.14788732394366	10.8591549295775	1.82303344543781	47872.7095070423	2935.30833066158	568	1797761	100502.38	1308.08	341.69	6.7	6.9	11.1	8.1	0	8.8	9.7	10.7	19.2	6.2	25.5	7.4	20.2	1.2	27.6	17.1	3	16.5	9.5	19.2	11.8
1	M14	3	PHOX2B	NM_003924	sample	12.8220183486239	42.9651376146789	4.26339254970069	227013.724770642	2803.83838444794	3.87889908256881	10.3688073394495	1.63039757915616	44503.1559633028	2708.51184605488	545	1882285.1	91462.9	1288.07	324.27	9.4	4.4	15.8	7.2	1.3	5.1	11.7	9.7	22.2	5.5	29.7	6.8	22.9	0.9	31.4	18.5	2.8	20.7	8.3	23.3	10.8
1	M15	1	LATS1	NM_004690	sample	9.17510548523207	33.337552742616	5.79398284330657	186245.588607595	2589.161159018	4.36075949367089	10.92194092827	1.83111256394656	43695.2974683544	2627.88616497508	474	1390398	90735.88	1105.32	295.84	4	3.8	15.8	5.7	0	4.6	17.7	13.3	25.7	3.4	24.7	6.8	25.9	0.8	38.2	14.3	1.3	13.9	2.3	15.6	2.7
1	M15	2	LATS1	NM_004690	sample	8.628	29.386	5.05219854844763	154390.406	2449.35539909937	3.772	9.93	1.605069773902	44552.28	2502.12658249363	500	1453491	85000.27	1097.69	285.91	4.2	3.4	17.2	5.2	0	4.4	18.8	13	28	4.6	31.2	7	28.4	1.6	35.2	10	4.6	10.6	8.4	14.2	9.6
1	M15	3	LATS1	NM_004690	sample	11.4875717017208	37.8336520076482	4.00993501142816	185552.135755258	2520.90486309627	5.1414913957935	12.5009560229446	1.88600605161551	52442.6978967495	3041.56242806435	523	1532285.3	93857.68	1078.74	352.14	4.8	2.5	14	4.8	0	4.2	14.5	11.9	23.1	5	17.6	6.3	24.3	1.3	21.8	15.7	5.4	16.6	9.9	20.5	12
1	M16	1	CUL3	NM_003590	sample	10.5787234042553	46.8340425531915	4.4274429324627	298288.361702128	2799.90074653804	4.89787234042553	13.2276595744681	2.00156971054382	60585.4595744681	3227.63282064917	470	1771643	110114.17	1314.47	373.3	7.9	7.2	11.1	9.8	0	7.9	8.3	12.6	24.3	4.7	20.4	8.5	24.7	1.3	26.2	19.8	1.1	18.3	3.6	20.2	5.5
1	M16	2	CUL3	NM_003590	sample	11.3537832310838	45.879345603272	4.41656055043513	272623.402862986	2647.43970496534	4.87934560327198	12.2678936605317	1.9249607206577	53442.145194274	3179.81387229041	489	1821445	115910.92	1296.43	415.12	9.4	9.6	15.5	9.6	0	13.3	13.9	11	27.4	6.3	18.4	8.2	28.4	1.4	21.5	16	2.7	19.4	9	21.5	13.5
1	M16	3	CUL3	NM_003590	sample	9.89254385964912	43.3881578947368	6.33002579546926	275645.912280702	2894.74038469594	4.09649122807018	11.0964912280702	1.87336398087638	46331.8574561404	2649.66307894484	456	1604630.2	90142	1363.52	315.62	6.8	5	20	10.5	1.8	5.9	16	17.5	25	7.2	26.5	10.3	26.8	0.7	31.6	14	3.1	16.2	9.9	22.1	11.4
1	M17	1	OTNT	NA	Neutral	12.664047151277	49.385068762279	5.16762531296974	299157.485265226	3080.17121436791	5.22200392927308	14.0805500982318	1.82024158770496	63591.4852652259	3071.10692815887	509	2182132	102581.42	1582.71	362.06	10.6	3.9	10.4	10.6	0	4.7	11.2	10.6	21	2.4	23.4	8.8	21.4	0.8	28.3	22.2	1.6	22.4	4.5	25.9	5.5
1	M17	2	OTNT	NA	Neutral	11.2108013937282	40.8257839721254	4.32842159942508	221371.738675958	2689.64230599756	4.31533101045296	11.1271777003484	1.82043440971878	48020.3257839721	2899.02267880646	574	1753453	101537.19	1349.5	342.77	8	5.6	11	8.4	0	7	9.4	10.1	26.3	6.6	26.8	8.7	27.7	0.7	28.6	15.9	3.8	17.2	9.8	19.7	12.2
1	M17	3	OTNT	NA	Neutral	13.2966804979253	50.8257261410788	3.93876986367218	307023.462655602	2912.37700746527	5.65767634854772	13.9253112033195	1.8928500641014	61307.9917012448	3303.68426266671	482	2138901.6	112341.14	1484.92	383.75	11.6	9.8	8.7	10.6	0	11.2	7.7	9.1	24.3	5.6	17.2	10.2	24.9	1.7	20.5	20.1	5.2	21.8	11.6	25.9	16.4
1	M18	1	OTNT	NA	Neutral	12.789247311828	49.4666666666667	4.82792689180642	292672.139784946	3011.72333111289	6.97634408602151	18.3139784946237	2.18945139809119	84640.6709677419	3668.29496197147	465	2100629	105210.16	1529.93	377.11	9.9	4.5	9.7	11	0	5.6	9.7	9.2	21.1	3.9	11	9.5	21.3	1.5	17.8	23.9	2.6	20.2	6.5	23	8.6
1	M18	2	OTNT	NA	Neutral	8.52884615384615	41.3990384615385	7.20404211678578	291238.072115385	2680.59959684252	9.97115384615385	35.5769230769231	2.9976641338062	180556.427884615	3838.06540020734	208	1706606	146659.31	1308	467.79	10.6	24.5	7.7	11.5	0	23.6	4.8	16.3	34.1	16.8	11.5	10.1	37.5	3.4	12.5	10.6	24	17.8	44.2	22.1	45.7
1	M18	3	OTNT	NA	Neutral	12.125	51.9245283018868	6.53270932912697	334177.75	2927.41254721463	7.125	20.2617924528302	2.28786295919719	88425.9693396226	3310.28453045061	424	1889356.2	97959.56	1453.54	388.58	10.6	5	16.5	11.6	0	5.4	11.6	13.2	24.5	9.9	15.1	10.1	24.8	0.9	18.4	19.6	9.7	22.9	22.4	25.2	26.7
1	M19	1	OTNT	NA	Neutral	10.4370229007634	43.5324427480916	4.32545202768319	256994.242366412	2455.94758345582	5.07442748091603	14.9179389312977	1.67854635421376	69397.4561068702	2506.07951621051	524	1546073	80022.52	1269.85	296.93	9	6.5	37.4	10.5	4.8	7.8	36.6	11.6	38.5	5	38.2	9	38.7	1.3	44.8	20.2	3.6	18.3	7.4	21.6	8.8
1	M19	2	OTNT	NA	Neutral	13.4414587332054	48.6564299424184	4.13458472578826	273200.761996161	3027.17956107315	4.98080614203455	13.1746641074856	1.84355024792972	56591.5047984645	2905.53480553998	521	1954302	101560.8	1478.49	352.32	9	7.5	15.4	10.6	0	8.6	12.9	12.5	18	6.1	24	9.8	18.2	1.7	27.4	18.2	4	19.8	13.4	22.8	15.4
1	M19	3	OTNT	NA	Neutral	12.4075630252101	50.1617647058824	4.4154632215278	322317.537815126	2990.76363519726	6.19327731092437	17.1008403361345	2.06868518929785	79498.5672268908	3288.03880667704	476	2173490.2	115648.49	1560.84	417.12	13.4	10.9	10.5	13.7	0	13.4	9	12.8	26.3	7.1	19.3	12	27.1	2.7	21.2	18.7	8.8	20.6	18.3	26.7	24.2
1	M20	1	OTNT	NA	Neutral	15.168039538715	55.0329489291598	5.13288260093783	299580.738056013	3218.67263444552	4.54365733113674	10.9555189456343	1.67404552601828	47535.92092257	2852.90043033213	607	2075790	87160.61	1563.77	293.01	9.7	3.6	20.6	10	0	4.8	22.1	9.7	14.5	1.6	24.2	8.9	14.7	1.5	32	28.8	1	25	2.3	28.2	3.3
1	M20	2	OTNT	NA	Neutral	12.64	51.8611764705882	5.9143351565226	318269.223529412	3331.35658576601	7.35529411764706	20.7505882352941	2.2148568457585	97654.0282352941	3530.0296502451	425	2113894	107681.24	1629	427.6	9.9	8.2	12.5	12.9	0	10.1	11.3	15.3	15.8	8.2	14.4	11.8	16.9	3.1	17.6	17.9	12.5	20.7	21.9	25.4	25.4
1	M20	3	OTNT	NA	Neutral	13.0514579759863	44.6792452830189	3.72377549634162	230109.351629503	2786.43002238767	4.99828473413379	11.8919382504288	1.80666341489021	51156.3447684391	3123.29875338478	583	1798970.3	89198.08	1286.58	298.98	8.2	4.3	14.8	8.6	0	4.6	16.3	8.2	18.9	4.5	17.2	7.7	19.6	1.7	20.6	19.2	3.8	19	9.6	23.2	12.5
1	M21	1	OTNT	NA	Neutral	15.9535714285714	55.2678571428571	4.65630060276918	287455.421428571	3201.44563316701	6.05714285714286	15.5910714285714	1.97587402755782	70315.4464285714	3304.72601794949	560	1985899	99321.33	1522.05	334.31	8.9	4.3	14.1	9.8	0	3.9	11.4	10.4	15.9	2.5	18	7	16.1	0.7	23.9	31.1	2.5	24.8	5	28.4	6.8
1	M21	2	OTNT	NA	Neutral	13.2050816696915	51.8711433756806	5.35728862489108	311677.932849365	3204.42983664868	4.96370235934664	12.7477313974592	1.91452294792053	57010.3411978221	3169.46121635051	551	2146620	95762.56	1565.22	325.02	11.8	7.4	20.1	12.3	0	8	20.1	13.6	19.4	5.6	19.1	12.3	20.5	0.9	22.5	18.3	4.2	20.7	10.2	24.9	12.5
1	M21	3	OTNT	NA	Neutral	13.7806748466258	54.4279141104294	5.34609670421399	350859.88803681	3242.338564338	3.76533742331288	8.67484662576687	1.63163404158194	36750.2515337423	2916.54986137502	652	2223629.6	93125.66	1637.52	311.33	11.8	4.4	13.8	12.9	0	5.2	13.8	14.6	18.3	3.4	23.8	11.2	18.4	0.3	27	20.6	2	22.2	5.1	25	7.8
1	M22	1	OTNT	NA	Neutral	14.8254901960784	57.6	5.55032156985929	346857.060784314	3166.83043743223	5.48039215686275	13.6862745098039	1.87634399366144	57639.6	3114.56396587672	510	2127117	104293.67	1585.21	348.82	11.6	3.7	8.4	12.2	0	4.5	6.7	10.6	15.3	2.5	19	8.8	15.3	0	25.1	28.2	1.6	24.9	2.9	26.9	4.7
1	M22	2	OTNT	NA	Neutral	13.5201238390093	49.0325077399381	4.22586350399533	265227.781733746	2994.16533690351	3.59597523219814	8.56965944272446	1.54692991558705	35982.9318885449	2680.41740613292	646	1848973	99958.43	1375.8	337.34	7.7	5.9	14.4	9.1	0	7.4	12.7	12.5	16.4	4.3	27.6	9.9	18	0.5	30.7	20.3	2.6	21.4	5.4	24.5	6.2
1	M22	3	OTNT	NA	Neutral	14.7108013937282	53.4721254355401	3.79616779608377	291802.853658537	3036.66051716241	4.10627177700348	9.98257839721254	1.60639371926827	42450.0087108014	2642.38159812466	574	2063900.4	87182.94	1461.7	292.71	11.1	4	17.8	9.8	0	5.1	17.9	10.5	15	4.2	28.6	7	15.3	0.5	31.4	22.6	4.4	22	8	26.1	9.8
1	N03	1	PLK1	NA	Negative	11.385593220339	48.4872881355932	5.26913722603855	268261.813559322	3129.29724290898	6.17372881355932	19.2245762711864	2.57678256931742	89382.6610169491	3203.51516749224	236	1704631	194421.04	1438.21	645.58	9.3	17.4	14.4	10.6	0	22.9	8.9	14.8	21.6	11.4	20.8	12.3	21.6	3	30.9	20.8	6.4	18.6	10.6	24.6	11.9
1	N03	2	PLK1	NA	Negative	7.37313432835821	32.8470149253731	4.04067080191917	185266.253731343	1994.62482812996	4.67164179104478	17.2388059701493	1.86864286341382	95378.447761194	2337.56385905818	268	1114746	182321.27	831.53	624.11	5.2	26.1	40.3	5.6	6	31.3	32.8	9.7	46.3	13.1	48.9	7.5	47.4	4.9	50	9.3	9.3	13.1	17.5	15.3	20.5
1	N03	3	PLK1	NA	Negative	9.6025641025641	39.6282051282051	4.88068488880077	219960.211538462	2584.98936206601	5.33012820512821	17.6826923076923	2.03541448920128	93612.7211538462	2879.70998344542	312	1396050.5	172190.29	1172.34	606.94	5.4	24.4	29.8	7.7	6.7	24.4	24.4	15.4	34	11.2	34	7.7	34.3	5.4	37.5	13.5	8	18.3	18.3	22.8	23.4
1	N04	1	PLK1	NA	Negative	11.056338028169	52.1361502347418	5.45028301121109	356947.671361502	3180.26897612782	8.71361502347418	29.3380281690141	2.7922673293277	155712.244131455	4010.88472346279	213	2070614	262618.65	1548.23	910.59	12.2	35.7	9.4	11.7	1.4	39.9	5.6	14.1	21.6	9.4	13.1	11.3	23.9	9.4	19.2	18.8	10.3	20.7	18.3	23.9	21.6
1	N04	2	PLK1	NA	Negative	10.0264317180617	54.2246696035242	8.60084648578709	400716.365638767	3340.90452884506	8.01762114537445	31.8017621145374	3.00919046554997	194177.81938326	4025.18382580299	227	2160402	245832.29	1657.69	878.5	12.8	37.9	10.1	15	0	44.5	7	21.6	20.3	19.4	16.7	13.7	22	10.6	17.2	12.3	17.6	19.8	35.7	25.1	41
1	N04	3	PLK1	NA	Negative	9.73684210526316	49.5263157894737	8.95265006767617	370916.196172249	3452.12502518174	7.7511961722488	27.1961722488038	2.67727024728741	160265.851674641	3902.78987129623	209	2201808.7	220007.97	1774.24	839.39	12.9	32.1	15.8	15.3	0	32.1	10.5	23.9	24.4	15.3	19.6	14.8	24.9	11	23.4	13.9	18.2	21.5	31.6	25.4	37.8
1	N05	1	PLK1	NA	Negative	12.3897058823529	54.5404411764706	4.4996615064889	319481.794117647	3217.7270920744	6.66176470588235	22.9889705882353	2.39535196930021	126373.981617647	3541.75050483997	272	1881861	240949.67	1507.66	868.58	11.8	25.7	15.1	14.7	0	32.4	8.8	16.2	18	8.5	21.3	10.7	19.1	7.4	29.8	20.2	5.1	21	12.9	24.3	16.5
1	N05	2	PLK1	NA	Negative	8.02973977695167	46.8475836431227	9.97067804971563	352309.553903346	3654.01063072385	6.38289962825279	20.3903345724907	2.66462864323807	111094.003717472	3510.3099466222	269	1928149	215828.57	1733.58	837.53	11.5	31.6	16.4	15.2	0	39	9.7	26.8	21.9	14.5	20.8	16	22.7	8.6	23.8	9.7	12.3	17.8	21.2	23.4	25.7
1	N05	3	PLK1	NA	Negative	9.14084507042254	47.2582159624413	12.0499551450313	352209.075117371	3691.59903329071	6.46478873239437	23.9483568075117	2.6931183302575	139026.699530516	3357.05461560974	213	2022418.7	249740.68	1871.99	891.96	13.6	32.4	7	13.6	0	40.8	3.8	24.4	19.7	15.5	19.2	16.4	20.2	6.6	21.6	10.8	8	21.6	23.5	27.2	26.8
1	N06	1	PLK1	NA	Negative	10.1576354679803	50.1182266009852	8.3566668931589	314115.270935961	3269.82704023335	7.30049261083744	25.8669950738916	2.7865294101452	144666.615763547	3561.94117493549	203	1708874	194936.61	1494.47	708.19	8.9	27.6	14.8	11.3	0	30	5.4	20.2	20.7	9.4	19.2	13.3	20.7	5.4	27.1	16.3	6.9	20.2	15.8	25.6	17.2
1	N06	2	PLK1	NA	Negative	9.62557077625571	52.4840182648402	11.1673397621696	361574.086757991	3575.83199968882	7.20547945205479	25.7214611872146	2.46411016944033	134651.109589041	3405.16824020843	219	1895427	255966.42	1673.25	892.83	9.1	43.4	15.1	13.2	0	50.2	5	26.9	18.7	16.9	25.6	13.2	20.1	7.3	27.4	13.2	15.1	22.8	28.8	27.9	32.4
1	N06	3	PLK1	NA	Negative	8	36.1358024691358	5.30936636949544	217434.41563786	2943.62569125773	7.38683127572016	25.7736625514403	2.71131426047265	149447.975308642	3737.12682136728	243	1678401.1	235687.89	1271.71	797.76	10.7	34.6	12.8	8.6	0	34.6	5.8	19.8	21.8	19.3	16.5	7.8	22.2	7.8	18.5	7.4	14.8	14.4	30.5	18.5	35.8
1	N07	1	PLK1	NA	Negative	9.14285714285714	51.4880952380952	7.67210097391566	384059.970238095	3241.00380199333	7.33333333333333	24.797619047619	2.37999775280561	135731.517857143	3361.87156270703	168	2155697	232603.78	1696.26	845.65	13.1	30.4	21.4	15.5	0	35.7	16.7	20.2	24.4	8.9	25	13.7	25	7.1	31	14.3	9.5	18.5	13.7	23.2	17.3
1	N07	2	PLK1	NA	Negative	8.87662337662338	44.2987012987013	8.56463430667696	273777.668831169	3555.80117503309	7.20779220779221	25.0779220779221	2.85237973632232	131269.688311688	3630.18422631443	154	1656506	251234.55	1670.53	896.65	5.8	37.7	18.2	13.6	0	44.8	7.8	26.6	19.5	17.5	19.5	12.3	20.8	9.1	24.7	9.7	15.6	17.5	29.2	24	37
1	N07	3	PLK1	NA	Negative	9.13478260869565	55.3304347826087	9.58263950890503	432843.243478261	4198.25914117208	6.64347826086957	23.1521739130435	2.58260206297952	135896.086956522	3370.28674760749	230	2041979	218665.09	1997.79	905.81	12.6	41.7	17.8	19.6	0	47.4	10.9	33.5	16.5	15.7	25.2	20.9	17	9.6	30.9	9.6	13	20	25.2	27.4	29.1
1	N08	1	PLK1	NA	Negative	10.9490196078431	51.9137254901961	5.03539967376496	320122.631372549	3181.72254353086	6.50980392156863	20.3058823529412	2.15541382984508	98335.4588235294	3272.68384548077	255	1942859	211755.76	1448.78	719.81	11.4	26.3	11	12.5	0.4	32.5	4.7	17.6	20	5.5	23.1	11.4	20.8	5.1	28.6	15.7	5.9	22.4	11	25.9	13.3
1	N08	2	PLK1	NA	Negative	7.90217391304348	49.1684782608696	8.51313882691248	357939.804347826	3147.08202675246	8.11413043478261	31.7173913043478	3.01298077361211	192461.472826087	3949.60535242501	184	1924631	270725.13	1672.3	881.84	12	39.1	13.6	13.6	3.3	42.9	10.9	22.8	29.3	17.4	21.2	13.6	30.4	13	23.4	8.7	19.6	18.5	34.8	23.9	39.7
1	N08	3	PLK1	NA	Negative	7.46992481203008	36.8458646616541	8.35581809852768	238926.507518797	3260.64996175628	6.90977443609023	25.6842105263158	2.85057404408364	138982.966165414	3465.77332180331	266	1412006.5	192772.13	1458.27	715.11	6	32	17.3	12	0	39.5	10.2	22.9	22.9	19.9	20.7	13.2	23.7	7.5	25.9	6.8	11.3	14.7	26.7	23.3	33.1
1	N09	1	CIC	NM_015125	sample	11.4181818181818	38.9515151515152	5.26962201908394	219574.038383838	3020.56767176724	5.52525252525253	15.3151515151515	1.94626747003413	72777.1818181818	3222.01927800441	495	1922364	107265.95	1388.83	343.8	7.1	4.6	11.1	7.5	0	5.3	11.3	10.1	16.2	4.4	23.2	6.7	17	1.6	27.1	18	2	16.2	6.3	19.8	7.9
1	N09	2	CIC	NM_015125	sample	11.6978193146417	36.7694704049844	3.08233935727502	160108.742990654	2541.91790255408	3.09345794392523	7.19626168224299	1.51537832802933	30073.2507788162	2588.78466263352	642	1610809	92373.98	1045.42	295.43	5	3	11.5	3.4	0	4.5	11.8	9.2	18.5	4.7	31.5	4	19.8	0.5	33.3	16	1.6	14.5	3.7	15.6	5.1
1	N09	3	CIC	NM_015125	sample	10.411889596603	31.2653927813163	3.84217009694556	140864.632696391	2403.64073808444	6.18683651804671	16.2802547770701	2.10408614245432	71956.8704883227	3342.65106238455	471	1506892.1	99047.72	1018.58	352.33	4.7	4.9	9.6	3.8	0	4.9	9.6	8.7	21	5.9	16.8	3.8	21	0.4	18.5	13.4	7.4	12.1	17	13.6	20.2
1	N10	1	SMARCA4	NM_003072	sample	9.39787798408488	34.6949602122016	3.11943063129699	173479.519893899	2416.21133273072	9.09814323607427	29.8249336870027	2.78444566030531	136151.827586207	3868.38244447302	377	1347757	102078.31	977.48	347.07	4.8	4	6.1	4.8	0	6.1	5.6	8.5	22	6.6	5.8	5.3	22.3	0.8	9.8	12.5	4.2	11.9	16.4	14.3	19.4
1	N10	2	SMARCA4	NM_003072	sample	9.27766990291262	29.4893203883495	3.61383652426465	137713.493203883	2378.98938363352	6.55728155339806	19.304854368932	2.17263231861411	86341.6699029126	3299.81922493435	515	1274505	91151.04	1043.79	318.97	3.5	4.5	13.2	5	0	7	9.3	9.3	23.1	8.3	17.9	6	24.7	1.7	18.8	12.4	7.6	10.5	22.9	13	24.3
1	N10	3	SMARCA4	NM_003072	sample	8.73774509803922	29.5637254901961	4.11620532939488	146089.411764706	2252.53371489216	8.50245098039216	24.8774509803922	2.46688452583826	106949.558823529	3469.11875351456	408	1250625	93080.65	941.74	338.1	4.2	4.7	14	4.4	1.5	5.1	10.3	9.8	24.3	6.9	12	4.7	26.7	1	14.5	9.1	15.9	10.5	30.6	13.5	35.3
1	N11	1	DOT1L	NM_032482	sample	15.8747855917667	56.1457975986278	5.84241836699701	300105.977701544	3178.95338174422	4.53859348198971	10.6740994854202	1.80536748500302	44728.8919382504	3168.95207381287	583	2090622	97512.54	1500.51	339.29	9.3	2.6	9.6	9.3	0	2.6	8.2	9.4	13.2	2.6	18.4	7.4	13.6	0.2	24.4	29.7	0.5	23.2	1	26.6	1.5
1	N11	2	DOT1L	NM_032482	sample	14.8601108033241	50.8296398891967	3.97798232013777	256916.529085873	2939.61001897325	3.63711911357341	8.48199445983379	1.59484221675639	37474.6121883657	2771.56047565109	722	1963109	86277.66	1357.85	284.42	7.6	2.8	14.4	8.3	0	2.8	17.3	9.3	14.3	4.7	27.6	7.1	15.4	0.7	29.4	21.7	3.3	20.6	5.3	22.9	6.5
1	N11	3	DOT1L	NM_032482	sample	12.764880952381	40.3660714285714	3.19608165287386	179084.849702381	2567.04110085886	2.52232142857143	5.56398809523809	1.12179819131216	23034.2544642857	2118.73957919088	672	1596064.8	87718.22	1143.81	295.5	6.7	4.2	18.3	5.8	1.5	4.2	16.8	9.8	20.1	1.9	42.3	4.5	21.4	0.6	45.8	17.1	1.8	17.4	3	20.5	4
1	N12	1	XPC	NM_004628	sample	15.7690839694656	60.2652671755725	4.53801224268857	336244.803435115	3270.6425910167	5.88931297709924	15.1011450381679	1.9903311642422	68469.3969465649	3409.20980255631	524	2187598	108037.03	1584.31	360.27	10.9	4.4	9	11.8	0	5.5	7.8	11.5	10.5	2.5	17.4	8.6	10.9	0.6	20	29.6	2.1	27.3	4.4	29.4	6.7
1	N12	2	XPC	NM_004628	sample	11.2279792746114	42.0639032815199	5.6306115616975	246062.392055268	3065.09674151156	4.02763385146805	10.1623488773748	1.49821170297519	48088.0863557858	2754.10769164976	579	2009081	104420.94	1519.3	350.59	8.5	4.5	11.6	9.3	0	5.7	9.7	11.9	18.7	3.8	33.3	9.3	19	2.8	34	14.9	2.8	17.1	9.3	20.2	11.7
1	N12	3	XPC	NM_004628	sample	13.0063157894737	46.3157894736842	3.23399008906709	233597.947368421	2717.444261941	7.29473684210526	20.0568421052632	2.21688333866302	94910.4947368421	3660.98788362949	475	1746069.5	116600.45	1199.4	414.2	7.2	6.9	6.5	5.7	0	8	5.1	9.1	17.5	6.7	12.6	5.9	17.9	3.8	13.5	17.5	12.6	19.8	22.3	22.7	26.9
1	N13	1	EXT1	NM_000127	sample	15.0142857142857	57.2595238095238	5.03506345201088	316211.516666667	2902.63745638527	5.93095238095238	15.4928571428571	2.08882048538362	70817.1928571429	3362.50077590452	420	2049237	114355.7	1367.53	371.16	10.7	9	10	10.2	0	9	8.3	10	21.7	3.8	18.1	7.4	22.6	1.2	23.6	28.3	2.4	25.5	4.5	28.1	6.7
1	N13	2	EXT1	NM_000127	sample	12.3875968992248	45.7848837209302	5.81784407767415	267912.385658915	2913.81947059761	5.47868217054264	15.3817829457364	2.13240783899447	68471.8294573643	3359.59906917159	516	1902352	104527.99	1327.93	354.64	7.9	6.4	10.7	7.4	0	9.5	7.9	11.6	19.8	7	17.8	7.8	20	1.4	19.8	16.7	3.5	17.4	15.9	20.7	19.8
1	N13	3	EXT1	NM_000127	sample	11.3799582463466	44.0709812108559	4.67618161065694	250851.668058455	2731.8968192055	6.57828810020877	17.1586638830898	2.15298330691234	78048.8037578288	3582.75553347554	479	1671057.9	106154.41	1247.68	376.68	7.7	6.1	11.5	8.4	3.3	6.3	7.9	12.7	24	5.6	13.8	7.9	25.1	1.3	15.4	16.7	8.4	19.2	16.7	22.1	21.9
1	N14	1	MSH6	NM_000179	sample	8.73283858998145	34.6103896103896	6.02213772629688	214251.944341373	2735.63435226424	3.98515769944341	10.2003710575139	1.76976572378302	46359.7105751392	2961.71584436746	539	1661692	102379.91	1252.37	337.54	6.7	4.5	14.1	6.7	0	3.9	12.6	12.2	27.3	3.7	24.3	8.7	27.5	1.1	30.8	13.7	0	13.4	2	17.3	3
1	N14	2	MSH6	NM_000179	sample	11.2356828193833	40.4471365638767	4.23184511349528	222550.929515419	2636.77915322961	6.03303964757709	15.3590308370044	2.07838013575068	65146.5594713656	3246.34994917038	454	1649308	99161.2	1175.21	328.18	6.6	5.7	13.2	6.8	1.1	5.1	9.3	11.9	21.6	6.8	15.4	6.6	23.6	0.7	18.9	16.5	5.9	15.6	13.4	17.6	17.4
1	N14	3	MSH6	NM_000179	sample	10.0488372093023	35.2	4.28552641253216	193289.034883721	2603.3317694325	5.05116279069767	13.1627906976744	1.89463330928767	59962.2255813953	3134.55895237251	430	1685154.1	95980.8	1215.8	336.39	7.4	5.6	22.8	6.5	0	7.7	22.6	11.4	27.4	4.7	19.5	8.1	28.4	1.4	22.3	13.5	5.3	15.3	11.9	19.5	14.9
1	N15	1	FANCC	NM_000136	sample	13.5557655954631	46.0453686200378	3.83401725840076	216451.63705104	2802.66021273776	4.28922495274102	10.8298676748582	1.77997295733969	46856.2003780718	3037.88366254862	529	1710197	96016.19	1295.55	325.05	6.6	3	14.4	6.4	0	4.3	14.4	7.9	18.1	2.6	21.4	4.2	18.7	0.8	29.3	27.8	1.5	23.3	3.2	25.9	4.2
1	N15	2	FANCC	NM_000136	sample	10.8502772643253	38.7338262476895	3.51607107944525	196528.15896488	2555.48685081118	4.17744916820702	10.6950092421442	1.91213825106671	47605.8280961183	2987.49348151334	541	1622111	98834.97	1167.31	327.49	6.5	4.4	12	6.3	0	6.5	11.8	10.2	23.8	5.4	21.6	5.7	25.7	1.1	25.1	14	1.5	16.8	5.7	19	7.9
1	N15	3	FANCC	NM_000136	sample	11.0665399239544	35.5171102661597	3.3160901060603	165387.674904943	2421.32824534464	4.32319391634981	10.574144486692	1.69251296198148	44312.7642585551	2786.51335431843	526	1510617.3	92155.53	1076.54	301.86	6.5	4.2	13.1	6.3	0.2	4.4	14.6	8.4	24.7	4.9	24.1	5.1	26.2	0.4	30.4	17.3	4.4	17.1	9.7	19.8	10.5
1	N16	1	NCOR1	NM_006311	sample	11.5306930693069	51.3227722772277	5.16759890968007	329973.01980198	3036.39187695	7.76039603960396	22.5188118811881	2.52417557068086	102820.772277228	3674.03930454074	505	1878190	102868.13	1495.42	355.55	11.5	4.8	12.7	13.1	0	5.9	9.1	14.7	22	4.8	10.9	11.5	22.6	1.2	18	20.2	4	20	10.5	22.4	11.3
1	N16	2	NCOR1	NM_006311	sample	9.64271047227926	39.5913757700205	4.63838238065425	240088.700205339	2673.59690528712	6.10677618069815	17.6837782340862	2.09356127869579	82295.3613963039	3200.85395760644	487	1701822	113683.37	1354.21	396.08	8.6	7.6	16.2	11.5	0	8.8	12.1	14.2	30.2	8.4	22.6	8.8	30.8	2.1	24.4	14.4	11.3	17.9	18.5	20.1	21.1
1	N16	3	NCOR1	NM_006311	sample	11.407949790795	44.9309623430962	5.15286792220845	261210.512552301	2813.25045588704	5.00209205020921	12.6171548117155	1.87839842041937	55092.2133891213	3107.99320372176	478	1783107	101740.6	1351.58	366.32	10	6.7	16.3	10.3	0	6.7	12.8	12.3	22.8	5.4	20.5	10.3	23.2	1.9	23.6	16.7	5.6	19	11.3	22.4	15.1
1	N17	1	PLK1	NA	Negative	5.75	41.5535714285714	8.54728615030542	351208	3294.84335636638	8.19642857142857	30.8928571428571	3.00715747886601	163888.946428571	3335.16656208043	56	1805137	193785.55	1702.29	712.51	14.3	41.1	19.6	19.6	0	48.2	10.7	21.4	30.4	8.9	26.8	19.6	37.5	7.1	35.7	7.1	8.9	17.9	21.4	21.4	25
1	N17	2	PLK1	NA	Negative	4.23404255319149	43.8936170212766	24.3018665414618	473152.893617021	3581.24412026925	10.063829787234	44.468085106383	3.27295212158142	231884.744680851	3435.43801455769	47	1513333	179471.43	1794.43	684.77	6.4	38.3	23.4	14.9	0	53.2	17	27.7	29.8	27.7	25.5	14.9	31.9	8.5	27.7	6.4	25.5	19.1	46.8	25.5	51.1
1	N17	3	PLK1	NA	Negative	5.74418604651163	51.093023255814	19.4726856932397	460308.953488372	3866.96128252103	8.69767441860465	39.5813953488372	6.2877398075212	226463.465116279	3265.6294667818	43	1407850.7	179263.84	2100.42	770.5	7	39.5	32.6	25.6	0	46.5	23.3	32.6	34.9	25.6	39.5	23.3	39.5	7	41.9	7	32.6	25.6	51.2	30.2	53.5
1	N18	1	PLK1	NA	Negative	5.96	32.76	8.6899906142167	165165.32	2752.09485495182	9.96	43.24	4.11216677516443	223424.48	3598.10630215401	25	1120480	186200.68	1342.15	683.4	8	44	24	12	0	52	12	20	28	28	20	16	28	4	28	12	16	16	32	20	32
1	N18	2	PLK1	NA	Negative	7.47222222222222	38.8333333333333	12.5066908821378	264474.055555556	2842.28918888571	9.61111111111111	44.9722222222222	3.0954811910998	237503.638888889	2954.92397538738	36	1158542	137490.67	1346.37	545.23	2.8	36.1	30.6	5.6	0	44.4	22.2	25	36.1	19.4	30.6	8.3	36.1	8.3	36.1	5.6	30.6	16.7	52.8	22.2	50
1	N18	3	PLK1	NA	Negative	8.125	59.7916666666667	12.893394510582	437945.208333333	3415.38661660567	9.58333333333333	36.3333333333333	3.71175483013718	166099.5	3297.75141508973	24	1402451.5	210406.96	1726.32	828.66	4.2	41.7	20.8	20.8	0	62.5	8.3	25	33.3	20.8	20.8	20.8	37.5	0	25	8.3	12.5	29.2	58.3	29.2	62.5
1	N19	1	PLK1	NA	Negative	8.63157894736842	45	5.42440532218285	292853.552631579	2661.88591493655	9.55263157894737	44.8421052631579	3.29382086486313	204394.421052632	2914.12672054421	38	1214037	134260.05	1213.1	484.96	7.9	26.3	42.1	7.9	0	28.9	31.6	23.7	34.2	26.3	26.3	7.9	34.2	0	36.8	13.2	15.8	18.4	39.5	23.7	36.8
1	N19	2	PLK1	NA	Negative	6.15094339622642	54.4150943396226	13.4643887058554	433700.754716981	3982.23726879683	6.60377358490566	28.8301886792453	1.90449860174246	149788.452830189	2041.30990707584	53	1484608	119002.74	2110.18	459.04	5.7	26.4	47.2	24.5	0	26.4	37.7	39.6	35.8	17	54.7	28.3	35.8	3.8	62.3	5.7	20.8	28.3	34	37.7	34
1	N19	3	PLK1	NA	Negative	9.5609756097561	34.5365853658537	8.66475715663987	158489.024390244	2884.29722147304	14.3414634146341	72.1219512195122	3.74896870662677	377696.463414634	3686.28287873378	41	1415190.9	147348.88	1368.91	496.33	0	22	26.8	7.3	0	26.8	19.5	17.1	17.1	36.6	24.4	9.8	17.1	4.9	29.3	12.2	56.1	17.1	68.3	24.4	68.3
1	N20	1	PLK1	NA	Negative	5.96969696969697	82.4848484848485	29.7225315929861	940589.393939394	5093.80025431598	6.78787878787879	36.6363636363636	3.77669545851243	243449.727272727	3382.47768142551	33	3051530	176830.76	3419.73	686.52	24.2	24.2	30.3	30.3	0	27.3	27.3	30.3	36.4	24.2	30.3	33.3	36.4	12.1	42.4	12.1	3	33.3	27.3	36.4	27.3
1	N20	2	PLK1	NA	Negative	7.40740740740741	52.8888888888889	7.17233846400513	420737.185185185	2655.71615634142	9.25925925925926	37.6296296296296	3.120983058336	192128.703703704	3551.05686335103	27	1551878	178502.41	1460.69	1063.27	3.7	33.3	33.3	7.4	0	40.7	25.9	25.9	29.6	22.2	18.5	7.4	40.7	7.4	37	7.4	22.2	22.2	44.4	22.2	51.9
1	N20	3	PLK1	NA	Negative	15.8333333333333	83.3333333333333	7.50761559139785	476066	2444.14664938487	9	39.6666666666667	2.84140211640212	163042.666666667	2513.7792479908	12	1985305.8	106659.08	1220.91	335.33	8.3	25	41.7	16.7	0	16.7	41.7	16.7	41.7	33.3	33.3	16.7	50	0	41.7	16.7	25	33.3	41.7	33.3	41.7
1	N21	1	PLK1	NA	Negative	6.19148936170213	54.1702127659574	22.9525103544737	482300.617021277	3517.93241269371	10.8723404255319	49.0212765957447	4.00308096137622	233210.723404255	3563.92619813479	47	1454600	188169.51	1794.92	692.78	8.5	36.2	17	21.3	0	46.8	17	21.3	25.5	23.4	14.9	21.3	29.8	2.1	23.4	8.5	17	27.7	36.2	27.7	34
1	N21	2	PLK1	NA	Negative	17.7777777777778	102.074074074074	5.98762491882219	776483.925925926	3705.04623996605	16.8518518518519	68.0740740740741	3.40457863503221	321029.666666667	3635.37685281048	27	2854514	168580.48	2216.36	550.65	22.2	33.3	11.1	25.9	0	33.3	11.1	22.2	25.9	29.6	18.5	22.2	25.9	3.7	18.5	37	48.1	37	74.1	37	77.8
1	N21	3	PLK1	NA	Negative	11.9210526315789	40.7631578947368	4.86363537873667	237585.052631579	2644.38905907826	17.0526315789474	73.8421052631579	3.72044283545465	344147.921052632	3940.94852094357	38	1745355.4	210271.84	1347.96	648.42	2.6	44.7	10.5	5.3	0	44.7	7.9	7.9	26.3	39.5	10.5	10.5	28.9	5.3	13.2	13.2	63.2	18.4	73.7	21.1	76.3
1	N22	1	PLK1	NA	Negative	7.07692307692308	76.9230769230769	19.9147270150664	779519.730769231	5661.49737091438	7.88461538461539	33.9615384615385	2.59646522146808	191173.769230769	2919.65647189975	26	2435257	125486.88	3149.92	494.29	15.4	15.4	38.5	30.8	0	26.9	23.1	42.3	15.4	19.2	34.6	38.5	15.4	7.7	42.3	11.5	7.7	38.5	30.8	53.8	30.8
1	N22	2	PLK1	NA	Negative	7.64285714285714	47.7857142857143	7.04524868494407	403235.523809524	3054.78534155915	9.61904761904762	33	2.3503495642772	172940.46031746	3370.38114612824	126	2118455	176701.02	1748.99	697.52	11.9	29.4	27	15.1	0	32.5	18.3	16.7	38.1	15.1	30.2	14.3	38.1	7.1	31	11.9	27	21.4	39.7	23.8	44.4
1	N22	3	PLK1	NA	Negative	10.2727272727273	84.0909090909091	4.18678362573099	625977.727272727	2538.80542614039	14.1818181818182	54.9090909090909	3.19016288466866	248949	3538.19181958556	11	2009653.2	206985.18	1488.01	685.85	18.2	45.5	18.2	18.2	0	45.5	18.2	18.2	45.5	36.4	18.2	18.2	45.5	0	18.2	9.1	36.4	27.3	72.7	27.3	63.6
