# Supplementary material for: TRACERx analysis identifies a role for FAT1 in regulating chromosomal instability and whole-genome doubling via Hippo signalling
Source: Nat Cell Biol. 2024 Dec 30;27(1):154–68. doi: 10.1038/s41556-024-01558-w (PMC11735399; doi:10.1038/s41556-024-01558-w)
Supplement: Supplementary file 17 — Statistical source data. [file 41556_2024_1558_MOESM17_ESM.zip › extended fig1/ext fig1A source/data/rawData/IR3Hr_H1792_53BP1.txt]

screenPlateOrder	plateWell	replicateNo	Content	ContentAnno	ContentType	MEAN_ObjectSpotTotalCountCh2	MEAN_ObjectSpotTotalAreaCh2	MEAN_ObjectSpotAvgAreaCh2	MEAN_ObjectSpotTotalIntenCh2	MEAN_ObjectSpotAvgIntenCh2	MEAN_ObjectSpotTotalCountCh3	MEAN_ObjectSpotTotalAreaCh3	MEAN_ObjectSpotAvgAreaCh3	MEAN_ObjectSpotTotalIntenCh3	MEAN_ObjectSpotAvgIntenCh3	ValidObjectCount	MEAN_Circ_TotalIntenCh2	MEAN_Circ_TotalIntenCh3	MEAN_Circ_AvgIntenCh2	MEAN_Circ_AvgIntenCh3	percentHIGH_Circ_TotalIntenCh2	percentLOW_Circ_TotalIntenCh2	percentHIGH_Circ_TotalIntenCh3	percentLOW_Circ_TotalIntenCh3	percentHIGH_Circ_AvgIntenCh2	percentLOW_Circ_AvgIntenCh2	percentHIGH_Circ_AvgIntenCh3	percentLOW_Circ_AvgIntenCh3	percentHIGH_SpotAvgAreaCh2	percentLOW_SpotAvgAreaCh2	percentHIGH_SpotAvgAreaCh3	percentLOW_SpotAvgAreaCh3	percentHIGH_SpotAvgIntenCh2	percentLOW_SpotAvgIntenCh2	percentHIGH_SpotAvgIntenCh3	percentLOW_SpotAvgIntenCh3	percentHIGH_SpotCountCh2	percentLOW_SpotCountCh2	percentHIGH_SpotCountCh3	percentLOW_SpotCountCh3	percentHIGH_SpotTotalAreaCh2	percentLOW_SpotTotalAreaCh2	percentHIGH_SpotTotalAreaCh3	percentLOW_SpotTotalAreaCh3	percentHIGH_SpotTotalIntenCh2	percentLOW_SpotTotalIntenCh2	percentHIGH_SpotTotalIntenCh3	percentLOW_SpotTotalIntenCh3
1	C03	1	53BP1	NA	Positive	21.0974093264249	120.293264248705	7.03462160966097	411690.515025907	2827.99292136214	9.17927461139896	51.4051813471503	2.91900065644936	253363.698445596	2275.0459442471	965	1806709	70889.44	1567.4	267.49	10.4	6.2	4	49.5	9.8	9.5	3.6	56.8	12.3	18.3	2.8	64.6	10.9	10.5	2.4	69.5	6.6	15.9	1.6	59.2	9.2	14.5	2.5	64.1	13.5	8.4	3.5	64.4
1	C03	2	53BP1	NA	Positive	23.2046718576196	120.456062291435	6.40247057142697	359346.186874305	2556.69821988654	9.6551724137931	55.154616240267	3.09202077574839	273948.863181313	2408.51524586761	899	1616946	70261.81	1390.89	274.84	8	6.6	3.6	49.8	7	13	5.2	55.1	7.9	13.6	3.8	58	6.7	14	3.8	64.3	6.1	10.1	1.9	58	7.7	9.6	3.2	61.2	10.9	4.8	4.2	60.3
1	C03	3	53BP1	NA	Positive	25.3267326732673	138.158415841584	6.62483026912058	444271.103410341	2781.12833120748	9.45544554455446	52.2431243124312	2.98908146198967	266134.243124312	2444.65727719164	909	1880845	78095.73	1552.17	297.67	10.1	7.2	5.6	43.2	9.7	8.5	6.7	51.7	11.6	13.6	4.1	60.4	9.5	9.9	5.3	63.4	10.7	10.3	2.9	59.8	10.5	8.6	2.8	62	13	5.1	5.6	60.2
1	C04	1	53BP1	NA	Positive	25.9813471502591	140.825906735751	6.75144465460066	437946.100518135	2755.14997814263	11.5554404145078	68.2103626943005	3.70228961250515	388997.229015544	3092.01029202594	965	1941400	84042.18	1515.62	311.88	13	5	5.5	37.4	8	3.7	7.7	48.1	9.5	12.5	5	55.6	9.1	6.1	9.5	58.2	11.4	10.3	2.6	50.2	12.4	8.1	3.7	55.5	16.8	4.5	8.7	54.5
1	C04	2	53BP1	NA	Positive	19.4541062801932	89.0386473429952	5.01475937717687	261973.355072464	2135.95775659719	6.90821256038647	34.4975845410628	2.17465557939996	160227.685990338	1814.52376723418	1242	1409471	56778.45	1149.64	224.78	5.5	17.6	2.2	60.3	3.9	26.5	4.1	66.2	5	35.2	1.3	69.7	4.1	30.8	1.8	72.2	5.5	24.7	1	68	4.2	28.3	1.3	70.7	5.2	22.4	2.2	68.8
1	C04	3	53BP1	NA	Positive	25.9842983316977	150.637880274779	7.89752452483212	509474.723258096	3009.87654865769	10.8498527968597	64.5368007850834	3.41865855960006	374139.930323847	2940.98295435014	1019	2020134	79750.21	1732.45	306.74	13.9	5	6.3	42.6	13.2	5.1	7.9	48.7	13.2	7.4	7.3	57	13.7	5.7	12.3	59.6	11.1	8.6	2.7	55	12.7	4.9	4.8	58	18.7	2.6	11.6	56.4
1	C05	1	53BP1	NA	Positive	24.3944174757282	134.053398058252	7.9219732341075	444067.856796117	2801.20384653354	9.33859223300971	54.9114077669903	3.02822815053417	289752.908980583	2433.88846094049	824	1855966	75240.98	1608.49	288.96	10.6	5.9	4.9	47.5	9	7.5	6.1	50.6	10.7	13.5	3	63	9	10	4.7	66.4	9.7	12.3	1.9	59.6	10.7	9.8	3.9	64.3	13.6	6.3	6.4	63.6
1	C05	2	53BP1	NA	Positive	25.0481927710843	143.864184008762	8.09698882403361	490548.749178532	2899.05961448417	10.7973713033954	65.0087623220153	3.45305345460432	365401.554216867	2864.8129006835	913	1951390	79987.73	1675.09	309.3	11.6	6.6	6.7	41.1	11.3	6.4	8	46.7	12.4	9.7	4.6	54.4	11.8	7.1	8.4	57.4	7.1	10.4	2.1	52	10.4	8.4	4.2	56.6	16.2	5.4	8.4	55.3
1	C05	3	53BP1	NA	Positive	24.3344191096634	131.830618892508	7.79057561997323	438625.642779587	2905.17321585484	8.28338762214984	43.6536373507058	2.62213133961439	227689.745928339	2235.51241427797	921	1915180	67316.58	1601.01	245.63	11.5	5	4.1	51.7	8.9	8.5	4	63	11.8	16.3	3.8	68	10.2	8.9	5.8	71.6	9.9	12.7	1.6	64.6	8.8	11.7	3.5	69.2	13.7	7.6	5.8	67.8
1	C06	1	53BP1	NA	Positive	24.8811320754717	132.734905660377	6.49494340236243	419039.816981132	2745.31171959072	10.111320754717	54.9594339622642	3.14719304488932	282978.409433962	2650.9998459236	1060	1789358	76705.46	1508.09	294.18	10.9	7.4	4.2	40.9	9	8.1	6	50.8	10.2	13.7	2.3	60.4	9.4	9.6	4.4	64.1	10.5	12.1	1.5	53.8	11.3	10.3	2.5	60.1	14.5	5.6	4.5	59.4
1	C06	2	53BP1	NA	Positive	25.3449564134496	142.739726027397	7.87389666272486	463784.249066002	2829.83348296174	9.22042341220423	48.9464508094645	2.88083313849944	243440.278953923	2332.14705426305	803	1930765	73489.54	1610.06	275.5	11	5.2	4.4	46	11.2	10.2	5.7	54.8	12.2	13.6	4.2	64	11.5	10.6	5	69.7	7.5	10.5	1.4	59.7	11.1	9.5	2.2	64.4	16.8	5.9	4.6	63.8
1	C06	3	53BP1	NA	Positive	23.071283095723	123.216904276986	7.37044723657768	421409	2828.37154806767	8.83095723014257	47.9236252545825	2.73364381997515	257235.027494908	2421.49338727859	982	1905624	77797	1627.74	304.87	11.1	7.2	7	45.5	10	9.2	8.9	54.2	10.5	18.5	3.6	65.7	9.6	12	7.4	66.6	8.6	14.1	1.6	61.6	7.8	13.2	3.4	66.2	12.6	8.1	6.3	64
1	C07	1	53BP1	NA	Positive	22.1498673740053	121.905835543767	8.26889011735574	400301.671087533	2732.08638123276	9.78116710875332	55.4854111405836	3.18661570391846	280351.555702918	2544.21567272424	754	1710812	75942.65	1526.51	296.19	8.9	7.2	4.9	46.3	10.5	8.6	6.4	51.6	12.5	19.1	3.7	61.3	9.7	12.2	3.6	64.9	7.3	17.4	2.1	57	9.2	15.8	3.4	61.8	12.1	9.5	4.6	61
1	C07	2	53BP1	NA	Positive	24.8826815642458	146.428770949721	8.44171803657194	505971.594972067	3044.56423663773	9.46648044692737	55.5977653631285	3.31800798454017	305345.636871508	2695.12423520594	716	2031350	83348.73	1784.48	336.04	13.8	5.4	7.4	40.2	14.5	5.4	10.1	45.5	14	11.9	6.6	59.2	15.5	6.7	7.3	62	7.5	10.6	2.2	57.7	13.3	8.9	3.5	61.2	20.5	4.9	7	60.5
1	C07	3	53BP1	NA	Positive	23.7926829268293	131.67987804878	6.64354541823804	441137.228658537	2827.64182643256	8.38871951219512	46.7073170731707	3.08130772589575	235641.240853659	2358.43191489407	656	1892319	69429.88	1597.55	268.85	10.2	6.6	4.3	48.5	11	8.5	5	55.8	13	19.1	6.6	62.3	10.7	10.7	5.9	68.1	7.6	12.2	0.9	62.3	9.9	10.4	1.5	64.3	14.3	7.6	4.3	62.3
1	C08	1	53BP1	NA	Positive	23.3670731707317	129.903658536585	6.45019146578673	418752.808536585	2820.72531323006	10.4548780487805	66.1853658536585	3.81322281478256	382033.579268293	3064.34900133463	820	1886592	87476.33	1550.83	330.88	11.6	5.5	7.6	39.3	11.3	6.1	10.2	45.5	11.5	14	7	55.6	13.2	7	9.4	58.4	8.5	13.4	2.6	54.4	10	10.9	4.9	58.4	14.5	5.7	7.4	56.6
1	C08	2	53BP1	NA	Positive	23.9952681388013	141.408517350158	8.92701752588134	499282.492113565	3009.97158416708	9.84069400630915	58.018927444795	3.26265250926397	319016.410094637	2596.72957047031	634	2012715	79264.73	1735.61	298.87	14.5	3.3	6	39.6	15.3	5	6.9	43.8	17.2	12.1	6.2	58	16.9	6.3	6.8	65.6	7.9	10.6	2.7	58.5	13.4	7.4	4.7	61.7	19.7	4.3	7.7	60.3
1	C08	3	53BP1	NA	Positive	23.5574324324324	136.952702702703	6.91052384918068	453885.925675676	2839.58493649818	9.94087837837838	60.9662162162162	3.76413107720619	328057.45777027	2826.1287804013	592	2011787	89015.72	1621.54	341.65	15.4	5.4	9.1	32.9	10.1	6.6	10.8	40.5	12	15	10.6	54.7	10.8	7.9	10.3	59.5	8.6	15	2.4	55.7	12.2	12	4.4	56.4	18.4	8.4	9.3	54.9
1	C09	1	PLCG2	NM_002661	sample	21.6282450674974	113.834890965732	5.59862477601221	388487.585669782	2718.24251597341	18.4641744548287	99.8494288681205	5.16041972826904	483025.899273105	4223.60942229605	963	1799466	120846	1515.14	479.21	11.1	9.1	11.3	8.8	11.2	11.5	16.1	6.1	8.2	18.4	3.8	22.3	10.7	12.6	3.9	18.8	7.8	18.1	4.6	14.6	7.9	17.5	3.6	21.1	12.3	10.9	5.2	16.9
1	C09	2	PLCG2	NM_002661	sample	23.2269861286255	123.008827238335	6.48021874055121	431317.902900378	2820.87389626995	20.6960907944515	121.678436317781	5.61636396491258	657717.904161412	4750.7145142481	793	1901502	125060.07	1596.34	478.43	11	5.5	15.4	5.9	10.7	7.6	18	5.4	8.8	18.5	8.8	16.5	11	11	10	9.8	6.4	12.4	6.9	12	7.6	13.4	8.3	14.1	11.9	8.1	14.1	10.2
1	C09	3	PLCG2	NM_002661	sample	22.4809461235217	118.444152431012	8.00904025480345	425935.717477004	2869.82318079038	20.0197109067017	112.37976346912	5.49007641769492	570782.856767411	4506.7289046414	761	1899287	118849.48	1689.52	473.83	11.4	8.5	13.8	8.5	11.3	11.4	19.1	4.9	9.1	17.7	7.9	11.7	10.4	11.4	8.1	8.9	8	17.1	6	11.4	7	13.4	5.8	12.4	11.6	8.1	10.2	9.3
1	C10	1	SETD2	NM_014159	sample	21.5637362637363	115.727472527473	5.69281675413347	392467.945054945	2745.88057054107	19.9483516483516	128.401098901099	6.25575584758224	750113.367032967	5161.85875293631	910	1853348	142723.88	1568.09	565.3	12	5.1	21.1	4.6	13	5.9	27.5	3.5	6.8	21.5	9.6	13.6	10.8	8.2	14.9	7.5	7.5	16.6	7.1	10.1	9	16.3	9	14.4	13	10.2	15.1	9.7
1	C10	2	SETD2	NM_014159	sample	26.34335839599	152.412280701754	7.99886287664057	537577.617794486	2988.94194408224	22.6541353383459	131.563909774436	5.77152937316101	662563.308270677	4591.44289481773	798	2104314	121123.53	1733.75	470.9	14.8	3.5	13.7	6.5	14	3.6	14.9	5.1	11	6.9	6.6	10.2	13.2	4.5	6.4	8.4	9.8	7.8	9	7.6	12.8	4.8	8.6	8.3	18.8	2.3	12.3	5.8
1	C10	3	SETD2	NM_014159	sample	22.7094668117519	127.549510337323	6.85911807028415	435871.088139282	2965.10947274104	20.9227421109902	126.597388465724	5.95576156051629	686396.351468988	4870.48841006709	919	1820614	116926.87	1719.18	487.99	10.4	6.6	14.6	10.6	13.4	7.2	21.5	8.4	11.3	9.2	7.8	8.2	13.6	6.3	12.9	5.8	6.6	12	6.5	8.6	7.9	7.3	8.5	8.8	12.8	3.3	15.6	6.3
1	C11	1	IKZF1	NM_001220765	sample	22.327485380117	124.52485380117	7.43500427561978	415530.862573099	2775.75660817891	20.8991228070175	131.976608187135	6.12675084591708	671654.39619883	4520.6190575157	684	1688327	111962.6	1521.59	440.57	11	14.2	9.8	12.4	10.2	15.6	14.2	7.7	10.4	10.4	6.6	12.1	11.8	14.3	7.5	13.2	8	16.5	7.9	12.4	9.8	11.7	9.2	13.6	13.9	7.2	11.4	10.7
1	C11	2	IKZF1	NM_001220765	sample	23.9521452145215	117.798679867987	5.74767847259223	337275.683168317	2422.13192296104	21.0115511551155	122.07095709571	5.52756606573421	586296.896039604	4237.29463123501	606	1606827	105205.74	1329.45	411.57	7.4	8.6	9.2	11.2	6.4	16.3	11.2	6.6	6.3	17.2	6.1	13.9	6.1	19.8	4.8	15.8	7.3	10.9	6.8	10.4	6.4	11.1	7.9	12	7.9	7.4	10.4	10.4
1	C11	3	IKZF1	NM_001220765	sample	23.2284921369103	118.850138760407	6.43909181932691	367928.019426457	2582.66290778086	19.4107308048104	103.879740980574	4.89466629713286	494797.881591119	4033.40629877329	1081	1620217	101243.74	1452.83	401.08	9	13.2	9.1	15.4	7.9	17.9	13.4	13.6	6.5	15.9	3.7	20	8	16.2	5.3	15.7	8.5	16.1	4.9	15.4	6.6	14.3	5.1	17.8	9.4	10.6	8	13.8
1	C12	1	COL2A1	NM_033150	sample	24.7785234899329	125.43355704698	6.33497434608977	391645.322147651	2689.01657193251	22.8872483221477	136.319463087248	6.03764453798192	710605.747651007	4774.98941208747	745	1788228	117771.79	1507.92	451.91	10.1	6.3	11.5	8.3	8.3	6.7	15.4	7.9	6.6	15.2	6.6	11.5	8.6	9.1	8.3	10.1	10.3	12.2	9	4.4	9.3	11.4	9	8.7	13	5.9	11.1	6.3
1	C12	2	COL2A1	NM_033150	sample	19.2727272727273	111.11004784689	7.18795743579199	400395.681818182	2542.39076142181	17.5143540669856	103.97966507177	5.05673887039817	530318.020334928	3961.07950897825	836	1645979	100016.86	1470.03	398.35	9.9	19.3	10.5	19.3	10.8	21.4	15.1	17.1	9.9	23.9	5.3	24.4	11.6	21.4	7.3	20.2	3.9	22.6	4.3	22	6.2	22.2	5.6	23	11.4	18.8	9.3	19.5
1	C12	3	COL2A1	NM_033150	sample	23.6322008862629	128.246676514032	7.0060777375834	435497.140324963	2805.64227655931	21.7917282127031	135.769571639586	6.11773946685557	710041.05465288	4749.446271022	677	1869184	117413.31	1625.53	459.84	10	5.8	11.5	6.6	11.1	10	16.4	4.1	8.7	11.4	10.3	9	10.5	11.4	11.4	6.2	7.1	8.9	7.1	7.2	6.6	7.8	11.1	8.1	11.4	3.5	17.6	5.9
1	C13	1	SMAD4	NM_005359	sample	23.8689370485036	122.869969040248	6.58830487920594	384798.968008256	2685.50925035855	20.297213622291	108.767801857585	5.23843145013348	488913.350877193	4026.11196655423	969	1713263	95733.86	1483.38	365.92	10.3	7.2	4.5	14.4	8	8.8	6.8	15.2	7.1	14.2	3.2	18.8	7.8	9.5	2.2	20.2	9.1	11.5	6.8	10.7	7.4	9	4.4	15.7	11.6	5.2	4	12.6
1	C13	2	SMAD4	NM_005359	sample	24.4289372599232	132.581306017926	6.92216622753507	432589.61971831	2716.12134850455	21.179257362356	123.051216389245	5.6163091976715	611100.759282971	4406.20786470069	781	1782254	102701.27	1510.56	401.05	10.1	6.5	7	11.7	9.5	8.8	9.6	9.3	8.1	12.7	6.5	12.4	9.1	11.1	6.9	12.2	6.5	8.6	7.3	10.1	9.2	7.9	7.6	11.1	13.2	3.8	11	9
1	C13	3	SMAD4	NM_005359	sample	25.644544431946	134.845894263217	6.4075971352678	459108.749156355	2815.34884604093	21.6704161979753	108.539932508436	4.75296933125797	480287.178852643	3956.53772103045	889	2045106	113310.88	1594.48	425.28	13.8	5.3	11.1	8.1	10.2	8.2	12.3	7.5	6	16.5	2.1	17.9	11	10.1	3.1	17.3	10.1	11	6.7	10.5	9.4	11.1	4.7	13.7	13.8	6.9	6.4	10.3
1	C14	1	FANCF	NM_022725	sample	26.0042444821732	136.005942275042	6.32759253333756	441599.033106961	2798.28863878483	22.151103565365	125.851443123939	5.42575116120711	623580.934634975	4413.16720266032	1178	1846004	111479.27	1572.6	425.83	12.7	7.3	9.8	10.4	9.9	10.4	10.8	10.1	6.9	10.9	2.2	15.4	10	9.8	4.8	13.8	10.6	10.4	7.1	9.8	10	8.1	6.4	12.7	14.5	4.8	8.4	9.9
1	C14	2	FANCF	NM_022725	sample	23.8782122905028	132.996648044693	7.06990213624334	449336.041340782	2775.22714658735	21.4346368715084	118.222346368715	5.36162839741691	564409.642458101	4302.27166662523	895	1923025	102093.62	1598.6	396.88	12.7	7.5	7.2	10.9	11.4	10.2	9.9	7.3	9.7	13.4	3.8	13	10.6	12.1	5.8	11.5	7	12.5	7.5	9.7	9.5	11.6	6.6	11.2	15.1	7.7	7.8	8.5
1	C14	3	FANCF	NM_022725	sample	25.6724137931034	142.827586206897	6.25039295181922	466137.588235294	2822.70737230401	21.4421906693712	117.776876267748	5.40034481353957	557776.267748479	4307.59263183615	986	1887515	104118.34	1591.21	409.62	11	5.8	8.6	11.5	9.8	5.8	14.2	11.5	8.8	7.4	4.5	11.9	9.9	6.5	5.1	12.2	10.2	7.5	6.7	8.4	10.8	4.9	5.2	9.2	14.1	2.5	8.4	6.9
1	C15	1	Sep-12	NM_144605	sample	23.7980487804878	128.750243902439	7.6454130053996	422378.082926829	2773.70752018102	20.4487804878049	118.666341463415	5.54800191666256	582696.710243902	4349.84945431459	1025	1730503	106357.78	1551.68	421.46	10.9	9.6	8.8	12.1	8.7	9	12.3	7.9	8.5	11.8	3.5	15.5	9.1	8.5	4	17	9.2	13	6.7	12.4	9.3	9	6	15.4	13.6	4.5	7.9	12.5
1	C15	2	Sep-12	NM_144605	sample	24.871186440678	139.628248587571	7.28850109152352	479724.543502825	2853.27078889501	21.9661016949153	132.726553672316	5.98380912602853	695044.924293785	4752.68605341488	885	1874863	116023.51	1625.59	444.2	13.4	6.2	11.3	6.6	11.5	11.3	13.4	4	10.4	9.9	8.8	10.4	10.7	12	10.6	8.7	8.8	8.4	9.7	8.5	12.1	7	11.4	8.9	15.9	2.6	15.1	6.6
1	C15	3	Sep-12	NM_144605	sample	24.9828947368421	136.076315789474	6.39396104059036	417392.560526316	2716.4479843515	21.875	127.639473684211	5.66801481383143	647545.555263158	4531.06561522128	760	1792131	115278.56	1532.48	441.35	9.9	9.2	12.8	8.2	10.1	12	15.9	4.6	9.3	10.5	6.1	11.7	9.6	11.4	7.9	9.6	8.9	10.9	9.3	11.3	9.5	7.6	8.8	11.6	11.3	4.1	13.3	9.3
1	C16	1	GNPTAB	NM_024312	sample	24.3220930232558	133.987209302326	8.09312171658988	474666.56744186	2942.20742549934	21.6104651162791	134.451162790698	6.00006102655786	711104.572093023	4712.86855221689	860	1872527	115262.89	1698.82	442.38	12.8	5.3	10.9	9.7	12.7	7.6	14.5	8	10.1	11.3	5.9	10.3	12.7	8.4	7.9	10.8	8.8	10.5	7.6	8.8	10.7	7.7	8.3	10.2	14.7	3.3	12.2	8.1
1	C16	2	GNPTAB	NM_024312	sample	22.9111111111111	129.892592592593	7.02514670397302	460528.875308642	2882.43328119848	20.6024691358025	130.261728395062	6.32129268368997	707720.872839506	4926.79818860122	810	1799876	118683.04	1645	476.63	10	4.7	13.2	5.6	11.1	7.3	16.8	3	10	8.6	10.1	8.1	10.7	9	12.5	6	4.3	7.9	5.4	7.5	7.4	5.2	9	7.2	11.9	3.2	15.1	5.1
1	C16	3	GNPTAB	NM_024312	sample	25.2424242424242	131.603535353535	6.4818051826416	438305.305555556	2783.95847764057	22.4688552188552	119.359427609428	5.29533676354368	530286.734006734	4089.55156143262	1188	1903884	98412.62	1573.48	364.35	12.4	5.6	8	12.8	10.4	10.2	8.2	13.3	8.4	11.9	4	10.6	9.8	10.7	2.9	11.5	10.4	9.9	7.9	6.8	8.6	7.5	6	7.3	12.5	5.1	6.2	5.7
1	C17	1	53BP1	NA	Positive	25.2849673202614	147.383006535948	7.37724463353023	492707.162091503	2927.95916974425	13.3437908496732	84.8261437908497	4.27309702002233	481502.189542484	3358.86143858174	765	1867497	85646.25	1655.94	332.51	12.5	6.1	4.8	36.5	11.8	6.5	7.7	39	11.1	8.5	5.5	46.9	12.9	8.1	9.2	50.8	9.8	10.3	3.1	41.6	12.8	6	6.9	47.5	18.4	3.3	11.5	46.8
1	C17	2	53BP1	NA	Positive	26.9382321618743	152.821086261981	6.7895770568951	493967.714589989	2821.54897546259	11.297124600639	64.0521831735889	3.36992272502039	328359.577209798	2694.57165466457	939	1900162	76205.63	1591.43	292.11	11.9	5.4	4.3	42.8	8.6	5.2	6.4	50.6	9.9	9.3	3.7	56.1	9.4	6.5	5.1	60.5	8.9	7.3	2.6	51.8	13.3	6.8	4.4	56.3	18.1	4.4	7.8	55.1
1	C17	3	53BP1	NA	Positive	26.531887755102	151.191326530612	9.09433162054814	503027.737244898	2903.6516457181	10.3354591836735	63.6160714285714	3.59124307714154	341490.260204082	2804.42627562225	784	1842660	73184.81	1650.55	292.19	8.8	6.4	5.2	44.6	10.1	6.1	8.4	49.6	12.6	7.7	7.4	54	10.6	8.4	8.9	58.3	12	8.8	1.1	53.4	11.9	5.1	4.2	56.2	15.2	3.4	7.5	55.9
1	C18	1	53BP1	NA	Positive	23.5814751286449	124.747855917667	7.31182566583201	418756.008576329	2852.25061904956	10.1680960548885	56.2975986277873	3.25829044619185	289123.132075472	2681.07864590415	1166	1827806	84367.95	1596.44	335.98	10.2	6.6	6.3	39.5	11.6	8.5	8.8	46.5	10.6	17.5	3.7	57.2	12.3	10.3	4.4	59.9	9.5	15.7	1.7	53.4	9.8	12.3	3.3	58.7	13.7	6.4	4.8	57.1
1	C18	2	53BP1	NA	Positive	28.6776406035665	165.956104252401	7.39487390264098	533021.679012346	2852.56871958075	10.9396433470508	64.5212620027435	3.75932785109157	351940.683127572	2935.30094863841	729	1922134	78315.69	1593.97	308.06	13.2	5.1	4.7	37	11.8	7.4	6.7	44.6	12.6	7.4	7.1	55.6	13	8.6	9.9	62.4	11.8	4.7	3.3	51.4	15.6	3.6	5.1	56.5	19.5	1.9	9.2	55.6
1	C18	3	53BP1	NA	Positive	26.7525684931507	142.940068493151	7.12860153563833	462390.71489726	2838.53283225978	11.2594178082192	64.0881849315068	3.35283284588243	330237.090753425	2671.54678888401	1168	1887064	74403.49	1614.53	284.72	10.8	7.5	6.4	48.2	10.4	9.4	8.4	53.3	11.3	11.6	5.9	56	11.1	10	6.8	59.1	13.2	9.2	3.5	52.7	10.8	6.3	4.7	57	14.9	4	7.9	55.9
1	C19	1	53BP1	NA	Positive	24.8620283018868	139.015330188679	7.14033766081	459566.29009434	2775.05694752287	13.2287735849057	81.8867924528302	4.32400293713314	462687.661556604	3420.29899517074	848	1783202	89147.47	1567.13	356.61	11.7	8.1	8.1	37.1	10	9	10.8	40.7	11.4	12.5	6.4	46.7	10.6	9.4	9.4	50.9	10.8	11.4	4.1	43.3	12.3	9.3	6.1	48.2	15.3	6.4	9.7	46.9
1	C19	2	53BP1	NA	Positive	27.3726273726274	149.665334665335	7.70697303074354	468140.067932068	2777.1263110207	9.20979020979021	49.7562437562438	2.90883513084345	247461.666333666	2368.67037045862	1001	1833404	68387.19	1558.88	269.26	8.1	5.4	3.6	50	8.1	6.2	5.9	57.5	9	10.2	3.7	63.5	9.1	8.1	3.9	68	9.5	6.3	2.1	59.4	11.5	6.3	3.1	64.5	14.3	3.1	4.3	63.4
1	C19	3	53BP1	NA	Positive	25.5744157441574	146.917589175892	7.41954356731764	488945.640836408	2911.50315916017	10.9421894218942	65.9557195571956	3.95397528830973	356826.541205412	3156.02817768953	813	1806771	83868.57	1633.79	345.83	9.7	7.3	8.1	37.6	10.3	7.7	12.7	42.6	12.4	8.5	8	48.1	10.2	7.5	10.9	51.9	12.1	9.5	1	46.6	11.9	5.9	2.7	48.8	16.7	3.4	6.8	47.7
1	C20	1	53BP1	NA	Positive	26.00625	146.1575	6.38068203250225	471366.87625	2770.28247607295	12.2	73.535	3.89795935871713	394848.72875	3038.43857226421	800	1844993	76527.63	1534.81	299.07	11.2	7	3.1	40.9	10.6	6.2	6	46.8	12.4	10	4.8	53.1	11.4	9.9	7.2	58.5	12	7.9	2.2	46.5	11.5	6.1	3.4	52.2	16.9	4	7.2	52
1	C20	2	53BP1	NA	Positive	23.7602996254682	143.208489388265	7.69131540168996	500651.440699126	2977.87508021186	9.99001248439451	60.8664169787765	3.58002050064877	336794.217228464	2853.31514670693	801	1848486	71687.5	1726.49	298.99	10.7	5.1	4.1	44.4	13.7	4	6.6	46.3	15.9	7.5	8	55.4	13.9	5.7	9.1	59.6	4.9	7.2	1.4	53.8	11.4	5.4	3.9	57.3	18	2.5	8	56.7
1	C20	3	53BP1	NA	Positive	25.5807192042846	139.710788064269	6.92603387461557	433724.020657995	2756.28681703956	8.73374139250191	47.2096403978577	2.7990037519784	236642.140780413	2225.13110768227	1307	1752328	66932.04	1546.4	260.62	9.3	6.9	3.4	51.3	8.1	8.7	4.4	58.8	9.9	10.3	4.4	64.2	8.9	9	4.8	69.5	10.3	9.2	1.5	60.9	10.9	7	3.8	66.8	13.8	4.1	5.6	65.3
1	C21	1	53BP1	NA	Positive	23.0244186046512	128.170930232558	7.3956154572303	452521.397674419	2931.75419748043	11.6406976744186	68.0116279069767	3.94341195516714	370138.705813953	3204.25775831542	860	1798593	77015.49	1625.18	313.57	11	7.3	4.5	40	12.3	7	6.6	46.2	11.6	11.7	4.8	50.5	12.9	7.7	8.5	54.5	8.6	13.1	1.7	45.9	8.1	9.1	3.7	51.5	13.1	5.3	6.5	49.8
1	C21	2	53BP1	NA	Positive	26.9941724941725	145.811188811189	6.90538655272893	436832.554778555	2669.54161170095	8.92890442890443	49.6620046620047	2.86250980150388	224282.076923077	2112.03811890601	858	1756680	58886.53	1471.74	228.86	8.7	7	1.6	59.4	7.8	8.7	2.8	63.5	10.7	8.6	3	63.2	8.4	10.1	1.7	68.9	8.5	7.8	2	62.1	11	5.5	1.9	65.2	13.4	4.1	3.1	64.8
1	C21	3	53BP1	NA	Positive	25.3187889581478	148.080142475512	7.34891765941158	499836.624220837	2974.35433049382	12.0881567230632	70.9768477292965	3.87343854322403	365563.937666963	3009.74791807584	1123	1868918	74870.87	1679.62	299.21	11.6	7.5	3.9	40.2	11.6	5.2	5	44.2	13.4	7.6	6.4	48.5	12.3	6	6.9	53.2	9.3	8.9	2.8	46.5	11.6	5.3	4.5	50	16.7	3.1	8.5	48.4
1	C22	1	53BP1	NA	Positive	23.2824858757062	139.705084745763	7.63102505612328	478259.277966102	2945.79746002727	11.3943502824859	68.9209039548023	3.89954330451251	357040.693785311	2907.21494993575	885	1809128	70106.38	1691.23	283.43	12	6.8	3.8	49.4	12.2	5.6	5.3	51.3	16.7	7.9	5.1	51.9	12.5	6.4	5.3	60.9	7.2	12.2	2.5	48.1	10.2	6	5.9	55.6	15	3.1	7.6	54
1	C22	2	53BP1	NA	Positive	24.6960093896714	148.848591549296	7.06549077816869	503328.670187793	2935.9696912759	11.6056338028169	70.7992957746479	4.04915644764316	383125.8157277	3123.82064255271	852	1825285	67485.59	1621.5	280.28	12.8	6.2	3.8	48.6	12.8	6.7	5.9	52.3	16.2	6.1	8.3	51.4	14.3	7.3	9.7	56.3	5.9	6.9	2.6	46.9	11.9	4.7	4.3	50.9	21	2.6	9.4	49.9
1	C22	3	53BP1	NA	Positive	25.256111757858	163.348079161816	8.69274606415494	610561.353899884	3200.04245962527	10.1769499417928	62.0477299185099	3.55473927960227	346856.203725262	2804.66044425317	859	2131069	74833.1	1868.34	291.65	15	4.8	4.1	45.5	17.8	4.3	5.8	53.4	19.3	5.7	8.3	57.5	17.9	5.7	10	63.2	10.4	7.6	2	53.6	15	3.7	4.7	60	23.9	2.3	10.5	58.8
1	D03	1	RAD51	NA	Positive	24.8015267175573	134.568702290076	8.56383442229196	498304.877862595	2858.49526890478	22.0139949109415	117.456743002545	4.97031994911624	548261.393129771	3991.70446209986	786	2073427	126110.21	1633.59	451.16	19.2	8.9	16.9	8.9	12.3	12.8	15.3	7.6	9.8	19.3	2.9	21.4	12.6	15.1	2.9	20.6	13.4	19.2	11.5	15.6	13	15.3	7.9	19.2	17	10.1	7.9	16.4
1	D03	2	RAD51	NA	Positive	24.9724770642202	136.482798165138	7.02119561334464	479353.564220183	2727.58690055129	21.8577981651376	116.139908256881	5.16904807276428	550583.344036697	4158.10276424792	872	1992858	109393.04	1514.06	395.26	16.7	10	9.5	10.6	10.1	18	10	9.5	10	13.5	4.8	17.1	10.7	16.1	4.5	18.1	11.4	15.4	10.3	13	13	13	7.6	13.6	16.6	8.4	8	11.9
1	D03	3	RAD51	NA	Positive	25.4603550295858	137.269822485207	7.25208382452546	452113.21183432	2679.52978836327	21.1325443786982	114.770414201183	4.99735244380699	532044.944378698	4029.13795301544	845	1965988	115163.04	1523.01	424.74	15.6	10.4	12.9	10.7	9.8	17.9	12.3	10.5	7.5	16	3.3	20.8	9.2	18.2	4.9	18.2	12.7	14.4	8.6	15.7	14.9	14.1	9.2	19.1	16.7	11	10.4	15.7
1	D04	1	RAD51	NA	Positive	23.7369047619048	128.095238095238	7.62746415989666	459919.08452381	2909.59264879062	21.9666666666667	136.213095238095	6.06656291639163	769102.508333333	5015.64242055698	840	1999282	130596.29	1692.33	490.85	15.5	5.8	16.3	7.6	12	9.9	18.3	5.2	7.6	15.5	5.8	13.8	12.4	9.2	13.3	11.5	10.4	15.2	8.8	8.9	10.1	12.9	10.2	12	14.9	6.9	16.8	10.1
1	D04	2	RAD51	NA	Positive	22.828798185941	116.598639455782	8.48889532204297	403189.280045351	2754.04252230679	21.4195011337868	121.59410430839	5.41638564071291	616926.029478458	4485.85680299672	882	1900025	130367.95	1558.5	469.44	12.6	5.7	17.7	6.3	8.5	11.9	18.3	4.5	7.6	22.4	6.2	16.3	9.8	13.7	6.7	10.3	7.7	15.8	8.8	10.9	9.4	19	8.7	13.6	12.8	11.7	12.1	10.9
1	D04	3	RAD51	NA	Positive	24.7754237288136	145.988700564972	8.44471101353807	556706.40960452	3067.25985168502	22.8135593220339	147.997175141243	6.30853927756949	857924.858757062	5097.11107263826	708	2190218	133430.77	1805.45	490.31	15.4	6.4	20.2	5.4	15.4	9	21	3.8	13.7	12.3	13.3	11.9	15.8	8.6	19.1	7.2	12	13.3	11.9	9.3	14	9.6	16.8	10.3	17.9	6.6	25.3	8.9
1	D05	1	RAD51	NA	Positive	25.1027713625866	129.816397228637	7.27473770616968	423611.536951501	2704.95919431594	22.0692840646651	120.459584295612	5.13193415554617	568441.540415704	4141.06311310865	866	1869793	116475.33	1523.4	418.49	15.1	8.7	11.8	9.8	9.7	14.7	11	9.2	7.6	16.6	2.3	21.1	10.2	14.8	2.2	18.1	12.7	15.7	9.4	11.2	11.9	14.5	7.3	16.6	14.5	8.4	7.9	13.5
1	D05	2	RAD51	NA	Positive	24.3694083694084	132.4329004329	6.32828944226149	420391.324675325	2712.0563593414	22.7388167388167	130.443001443001	5.64383174857272	631272.05050505	4364.91901873022	693	1859265	117359.11	1539.81	437.72	15.3	9.1	14.1	8.2	10.2	14.9	12.4	5.2	10.5	13.1	5.9	13	9.7	14.1	5.1	13.4	10.1	12	10.4	9.7	11.3	10.2	11.4	11	14.7	5.9	12.7	9.1
1	D05	3	RAD51	NA	Positive	24.4282208588957	129.541104294479	7.12984682179727	418934.872392638	2721.28113031772	21.4993865030675	119.588957055215	5.5236696859265	572801.629447853	4331.19859328829	815	1767434	104056.3	1530.12	394.93	11.9	8.5	8.6	9.8	8.1	14.4	9.9	9	8.3	11.4	5.8	11.7	8.2	13	5	9.7	9.3	11.4	7.6	9.1	9.3	8.3	6.4	9.8	12.6	5.2	8	7.7
1	D06	1	RAD51	NA	Positive	24.3106666666667	128.470666666667	7.72158292984335	432103.410666667	2760.12251654568	21.944	126.269333333333	5.52852076408364	628635.985333333	4411.25979777664	750	1897599	121785.03	1548.72	450.55	12.3	6.4	12.7	5.3	9.6	15.3	12.3	5.1	8	16.8	4.7	17.2	9.7	12.5	5.5	15.1	10.5	15.1	9.1	11.1	10.7	13.2	7.6	14.7	14.3	8	9.9	12
1	D06	2	RAD51	NA	Positive	24.8521341463415	131.338414634146	7.06209885347597	434363.695121951	2751.78522715841	21.6051829268293	130.471036585366	5.84806168597387	698902.742378049	4647.72857052553	656	1889376	135904.49	1561.02	509.61	12.3	7.2	19.4	7	10.7	11.1	22.9	4.4	9	14.3	8.8	14.2	9.9	12.2	10.7	11.9	8.1	9.6	7.6	12.3	10.4	8.2	10.7	12.3	13.6	5	15.1	10.2
1	D06	3	RAD51	NA	Positive	23.6504424778761	124.497050147493	8.67175526675036	452568.648967552	2986.57610595502	20.929203539823	113.566371681416	4.9891902188193	567551.482300885	4220.39077236361	678	2077640	133456.8	1737.08	492.34	14.6	8.7	21.8	9.3	13.3	13.3	21.5	8.7	9.9	21.7	5.8	22.1	13.7	11.7	8.6	16.1	9.3	18.1	9.4	14.6	9.3	17.3	8.7	18.3	14.5	11.2	10.9	15.5
1	D07	1	RAD51	NA	Positive	22.8585858585859	122.585858585859	6.24920384012702	402936.153535354	2674.10225107461	21.1717171717172	127.050505050505	5.75432207876962	686138.755555556	4671.81347247377	495	1860914	140725.23	1516.86	527.69	12.7	10.5	20.6	9.9	11.5	12.9	17.4	5.7	8.7	19.6	5.9	21.6	12.3	16	10.3	14.9	8.1	18.4	7.5	14.7	7.9	17.2	10.5	21.6	11.9	12.5	14.1	16.6
1	D07	2	RAD51	NA	Positive	25.2566225165563	138.877483443709	8.22565700247906	474523.635761589	2792.39511816217	22.0596026490066	124.637417218543	5.38237408081116	599605.187086093	4243.9034364877	604	1893875	127092.3	1626.43	471.6	12.7	7.6	18	7.1	9.6	12.6	17.5	5.6	10.3	14.2	5.6	15.1	9.4	12.1	4.1	15.6	9.4	13.4	9.1	11.8	10.1	11.1	9.8	13.4	15.4	6.8	10.8	10.4
1	D07	3	RAD51	NA	Positive	28.1239669421488	152.929752066116	7.27222646009511	480717.1184573	2764.7388157172	25.0068870523416	147.18044077135	5.84539245459821	755143.811294766	4666.11633290915	726	2028980	129385.17	1592.85	457.52	15	7.4	18.7	7.3	11.6	11	16.9	4.7	9.4	9	8.4	10.9	9.9	11.8	9.5	7.3	14.2	10.7	13.5	7.9	12.9	5.5	15.6	7.4	16.5	3.9	19.7	5.9
1	D08	1	RAD51	NA	Positive	25.2272024729521	134.930448222566	5.91654693366875	406971.476043277	2608.13298311205	22.2163833075734	130.727975270479	5.5372052526525	646878.85316847	4316.5133369263	647	1794233	128249.11	1466.92	480.43	13.3	9.6	16.4	7.4	10.7	13.6	18.5	6	7.4	16.7	3.7	18.7	9	15.5	4.6	17.3	10.8	14.8	10	11.7	10.7	13.8	11.3	15.5	13.9	8.8	11.7	13
1	D08	2	RAD51	NA	Positive	22.2106038291605	123.764359351988	6.93263060935009	410317.670103093	2665.1105188418	20.5567010309278	119.923416789396	5.62453038951761	601651.244477172	4415.81593994778	679	1848261	125097.76	1516.15	475.72	13.5	6.2	18.4	7.4	12.5	14.4	18.6	7.1	11.5	19.6	8.4	15.8	12.1	17.7	6.9	13	7.2	16.3	7.8	11.9	9.7	17.1	8.8	15	14.1	11.2	11.6	11
1	D08	3	RAD51	NA	Positive	25.990977443609	136.56992481203	6.0733365317496	440698.189473684	2679.77673346901	22.2360902255639	122.096240601504	5.33969379404384	599219.798496241	4304.90658369875	665	2013689	130248.26	1505.02	472.42	14.9	7.4	17.1	6.8	10.1	15	17.7	6.3	7.4	16.7	6.2	16.4	10.7	15.2	8.7	14.6	12.8	11.7	10.8	9.6	11.9	12	9.6	12.6	15.5	8.3	12	10.5
1	D09	1	SMC3	NM_005445	sample	23.3540856031128	143.400778210117	9.84313003063737	535942.955901427	3198.13555512738	20.0337224383917	129.136186770428	6.23675445609215	702623.155642023	4737.93675425941	771	1978819	118346.05	1890.64	472.99	12.5	5.8	12.8	9.3	15.6	4.3	15.7	5.8	16.3	7.8	9.7	14.4	15.3	4.9	11.8	15.4	9.3	13.6	7.1	11.8	10	7.7	9.3	13.4	18	4.2	13.2	11.4
1	D09	2	SMC3	NM_005445	sample	25.3918067226891	149.689075630252	7.06282841596911	513592.93697479	2953.07692625513	21.4485294117647	124.546218487395	5.7909273731251	644225.318277311	4667.98267199878	952	2007459	122378.84	1702.9	484.96	13.9	5.4	16.2	7.1	12.1	4.2	19.1	4.5	13.8	7.5	5.9	10.4	11.7	5.3	10	11.2	7.8	7.4	7.2	10.2	12	4.5	6.6	10.1	16.4	2.4	11.9	7.8
1	D09	3	SMC3	NM_005445	sample	24.6836935166994	144.357563850688	7.82400365408421	491903.158153242	2982.2053142408	20.74557956778	121.771119842829	5.72456965593914	606364.512770138	4517.48705762662	1018	1956912	107129.89	1742.15	416.96	13.3	4.9	8.8	8.7	12.6	4.2	11.6	6.2	13.4	7.8	6.6	11.1	12.4	5.2	8.3	8.6	9.9	9.9	5.9	8.4	10.4	6	7.1	9.1	16	3.3	11	6.7
1	D10	1	CHD8	NM_020920	sample	24.8307086614173	145.246062992126	7.51638304999785	481528.482283465	2809.10655963632	21.1023622047244	129.126968503937	5.96489018322193	629318.016732284	4338.87872944725	1016	1876770	105613.93	1546.53	400.43	13.3	6.4	7.8	12.7	11.4	8.3	10.6	11	10.7	7.8	5.9	11.8	11.9	6.9	3.1	15.4	11	11.3	8.2	10.3	12.4	7.3	8.1	11.6	17.9	3.8	8.8	9.6
1	D10	2	CHD8	NM_020920	sample	24.5458089668616	143.670565302144	8.60973369189507	492199.443469786	2930.65766709202	20.9697855750487	124.844054580897	5.72328360675872	607342.286549708	4311.68904270232	1026	1897537	101693.8	1682.45	401.89	12.3	6	8.3	11.6	11.4	8.2	13	11.4	11.3	8	7.3	12.4	11	8.5	4.8	13.3	6.5	9.6	5.9	11.3	10.9	6.8	7.9	12.7	15.6	3.8	9.5	9.6
1	D10	3	CHD8	NM_020920	sample	24.9520547945205	145.442465753425	6.89987267384066	507925.58630137	2996.99469953417	22.0876712328767	137.386301369863	6.23246081096765	706873.812328767	4729.36690210741	730	2033306	110799.61	1695.81	440.26	16	6	11.4	7.7	13.6	6.7	15.9	6.2	11.2	9.5	9.3	6.7	14.9	5.1	9.9	6.3	10.5	9.3	7.7	7.1	12.5	8.6	10.4	6.2	20.4	4.5	14.1	5.2
1	D11	1	COL5A2	NM_000393	sample	22.2535211267606	119.450704225352	6.78928459324477	403019.663380282	2677.16777933359	20.787323943662	123.495774647887	5.76765496406314	613392.143661972	4436.86952746935	710	1811993	117689.14	1480.74	447.86	12.4	7.7	12.4	8.9	10.3	14.5	15.5	8.7	7.2	16.2	4.8	13.9	9.7	15.6	5.1	15.6	8.2	14.2	7.3	12.1	9.9	12.7	7.3	13.5	12.3	8.6	6.9	10.8
1	D11	2	COL5A2	NM_000393	sample	23.7490909090909	126.535757575758	6.17788476597402	414501.642424242	2785.73532810759	21.710303030303	127.229090909091	5.80517548782762	644604.179393939	4594.40514356166	825	1904564	119952.71	1592.49	462.07	12.5	6.3	13.5	7.4	10.2	4.8	16.6	5.3	9.5	13.5	6.1	9.8	10.5	8.4	6.4	9.6	6.8	11.4	6.9	8.4	8.7	10.9	8.7	8.4	12.2	5.8	11.6	6.5
1	D11	3	COL5A2	NM_000393	sample	24.7372654155496	133.327077747989	6.02780435214663	455939.796246649	2810.90166528272	22.6662198391421	131.587131367292	5.70136011356651	666929.892761394	4549.18947383663	746	1991538	110749.41	1589.87	417.16	13	6.6	11.8	9.8	10.9	9.7	12.6	7.8	8.8	12.6	6.8	9.5	9.7	7.8	7.8	8.2	11.7	10.7	10.5	8.8	9.7	9.5	11	9.1	13.8	5.2	13.3	6.6
1	D12	1	BRCA2	NM_000059	sample	24.7272727272727	141.778656126482	6.02472347764453	485186.450592885	2922.7234716382	21.9584980237154	135.780632411067	6.09137384873868	775851.946640316	5071.73877399444	506	2087652	137565.77	1696.65	521.78	20	5.3	20.8	6.1	16.6	6.3	23.3	3.4	11.7	14.4	8.9	15.4	15	7.9	12.6	7.9	11.3	14.4	9.1	11.1	14.2	13.2	11.9	14	21.7	7.5	17.4	10.7
1	D12	2	BRCA2	NM_000059	sample	23.967684021544	145.508078994614	7.48843675272532	524155.621184919	3037.7956414817	20.5870736086176	127.692998204668	6.10690746541839	659178.951526032	4577.4560979745	557	2062882	109740.09	1793.14	422.02	14.5	4.5	9	9	18	5.9	13.1	5.7	16	7.2	11.1	11.1	16.9	5.7	7.5	9.9	7.7	8.1	7.5	9.3	11.1	5	8.1	9.3	18.7	3.1	12.2	7.9
1	D12	3	BRCA2	NM_000059	sample	23.4289544235925	133.404825737265	7.84936060536704	487643.365951743	3071.2750542263	20.6528150134048	111.184986595174	5.19319844385476	527025.252010724	4176.49591547956	746	2077393	115226.45	1861.52	461.75	13.8	7.4	13.3	9.8	15.5	4.3	19.3	8.2	12.2	13.8	6.6	17.7	15	7.2	6	14.6	8	12.7	6.4	13.4	8.8	10.2	5.2	14.6	15.4	5.9	8.4	11.8
1	D13	1	UBR5	NM_015902	sample	23.7773359840954	132.286282306163	8.04386592612448	473519.819085487	2778.03756927633	21.89662027833	132.047713717694	5.84238322280291	694658.644135189	4626.4503831295	503	1943966	127927.64	1578.26	479.03	14.3	11.3	15.1	8.5	11.7	14.1	16.7	4.4	9.1	18.1	5.4	14.9	11.3	16.3	7.2	11.7	10.5	17.7	9.7	13.1	12.7	15.5	8.9	13.9	16.1	9.5	11.9	11.7
1	D13	2	UBR5	NM_015902	sample	24.6200274348423	135.481481481481	7.068894342709	451380.632373114	2792.66177157944	23.116598079561	141.847736625514	6.04951957328882	752238.348422497	4772.25574140079	729	1854790	133362.47	1572.52	497.95	10.3	5.9	20.4	5.5	10.3	10.3	20.4	2.6	10.6	11.8	8.1	9.3	9.5	12.9	10.8	8.8	7.8	8.5	9.1	7.5	8.1	7	11.7	7.7	12.2	4.5	17.8	5.8
1	D13	3	UBR5	NM_015902	sample	25.3135215453195	136.267459138187	6.66207617454953	443586.558692422	2772.12786734801	22.1040118870728	126.811292719168	5.61239710323129	635869.377414562	4459.87365927618	673	1918726	116517.37	1554.34	442.96	12.6	8.5	12.6	9.1	10.3	8.6	16.5	6.5	8.6	11.1	6.7	12	11	11.3	8.3	12.8	10.3	9.5	6.8	9.1	10.3	7.3	10	9.4	13.7	5.3	14.3	7.6
1	D14	1	TET2	NM_017628	sample	23.1981799797776	120.704752275025	7.18668572415302	389659.922143579	2664.74859243298	22.0768452982811	129.965621840243	5.7462277731215	669920.072800809	4611.50016333857	989	1762558	124266.92	1477.02	465.37	11.3	8.3	13.7	7.6	9.8	11.9	15	5.4	8.5	15.8	4.8	12.1	8.9	13.9	6.8	10.5	8.7	13.9	7.2	8.4	8.2	13	8.5	10.8	12.2	6.7	11.4	8.3
1	D14	2	TET2	NM_017628	sample	25.6917740336967	139.463825569871	7.71202273615101	443572.770069376	2778.31756768319	21.0505450941526	116.9603567889	5.36828693542922	546669.513379584	4150.98859650788	1009	1783060	100506.34	1569.93	387.8	10.5	5.8	6.5	9.7	8.3	7.2	9	8.6	7.6	8.4	5.1	14	8.7	8.2	3.6	16.9	9.2	8.3	7.9	10.8	9.4	6.5	6.4	12.7	13.7	3.5	7.4	9.5
1	D14	3	TET2	NM_017628	sample	25.2900688298918	138.50540806293	8.20433106730898	490338.145526057	2965.60965141967	22.3205506391347	131.363815142576	5.65988655539151	654111.12979351	4396.96870968812	1017	1957408	108287.6	1704.84	412.61	13.4	5.5	11.6	10.4	11.1	6.7	12.7	8.3	10.4	10.6	6.6	11.6	10.7	7.5	7	10.5	11.5	10.4	9.9	9.1	9.4	6.8	11.7	10.3	14.2	4.8	13.1	9.1
1	D15	1	AMER1	NM_152424	sample	22.8618504435995	122.992395437262	6.27679808535828	361286.438529785	2536.53624184867	20.9733840304183	127.552598225602	6.03011651768499	642894.226869455	4590.25621243191	789	1565112	103989.06	1356.58	399.4	6.2	7	5.8	9.6	7	12.9	8.6	6.8	8.1	13.9	5.1	12.9	6.8	12.2	5.1	12.4	6.5	12.7	4.6	8.4	7.5	10.1	6.8	10.4	11	6.2	9.4	8.1
1	D15	2	AMER1	NM_152424	sample	22.9235602094241	124.267015706806	6.73264876074921	396682.338219895	2728.34737098184	20.8942408376963	126.13612565445	5.94903907139151	625610.74973822	4525.02486620012	955	1636113	101992.54	1508.93	400.16	7.1	6.9	7.5	7.9	7.6	9.6	9.4	6.5	8.4	9.9	7.1	8.7	8.3	11.1	5.4	9.3	4.8	9.7	4.8	7.7	6.2	8.1	6.4	7.7	10.7	4.8	9.8	6.2
1	D15	3	AMER1	NM_152424	sample	24.8857736240914	133.884735202492	7.06459333584733	436251.934579439	2824.98974287183	21.2440290758048	125.145379023884	5.65611894984335	619387.41536864	4390.17989945607	963	1741902	101708.62	1576.23	404.13	9.6	7.9	8	12.8	8.6	11.3	11.7	10	9.2	8.9	7.5	13.1	9.6	10.7	6.2	11	10	10.7	5.5	8.6	7	7.3	8.1	11.3	12.9	4.8	13.2	8.2
1	D16	1	EXT2	NM_207122	sample	24.3478260869565	126.928985507246	7.44972114873506	414378.733333333	2764.45070141285	22.8159420289855	153.307246376812	6.60449241783113	866929.475362319	5107.21249344968	690	1696762	140441.48	1549.67	548.76	9.3	9.7	21.4	9.6	10.1	11	27.4	6.5	9	11.6	8.8	9	10.1	12.2	12.8	9	11.9	14.8	11	9.6	9	9.7	13.8	9.7	11.9	5.1	19.1	7.7
1	D16	2	EXT2	NM_207122	sample	23.0987482614743	127.616133518776	7.62196405896546	482817.374130737	2831.39339955368	21.9109874826147	133.677329624478	5.82922856749176	698080.919332406	4629.26786207563	719	1920246	141401.83	1643.81	545.52	12.8	8.8	22.7	6.8	10.3	12.2	27.7	4.9	9.3	16	8.6	13.1	11	16.1	8.5	10.4	8.6	15.4	11.1	11.5	10.3	15	14.6	13.6	13.9	8.9	18.6	8.8
1	D16	3	EXT2	NM_207122	sample	25.0874035989717	129.803341902314	6.76932504499739	410540.64781491	2695.31036045144	23.146529562982	137.966580976864	5.90583918070991	682222.347043702	4513.48747496657	778	1784610	124764.11	1524.7	489.2	9.1	9.1	16.8	8.2	7.3	12.6	22.8	5	5.4	12.3	7.5	8.7	6.8	14.1	8.4	9.4	11.3	12	9	7.8	8.1	10.4	11.2	8.1	11.8	6.4	12.9	5.7
1	D17	1	RAD51	NA	Positive	25.1116389548694	129.737529691211	6.74200250274288	390666.054631829	2533.32710884364	22.0427553444181	121.041567695962	5.28990119918175	557062.812351544	4067.93323048822	842	1714477	117430.44	1400.54	432.35	11	10.1	12.6	8.4	8.4	18.1	10.8	7.7	8.6	13.2	3.1	18.8	8.7	19	3.4	22.7	11.2	13.2	9.5	9.1	10.1	11.5	6.7	13.4	11.6	7	5.7	12.1
1	D17	2	RAD51	NA	Positive	25.7632898696088	135.67703109328	7.32642830717592	448239.764292879	2739.99685480621	21.9739217652959	111.667001003009	4.78656684007466	493929.631895687	3851.78839409916	997	1848512	106261.45	1503.41	381.11	13.9	7	9.6	10.8	8.8	11.4	7.8	8.3	9.3	14.9	2.4	20.9	9.7	11.3	2.8	21.6	9.9	11.1	9.5	12.8	10.7	10.6	6.1	15.6	14	6.7	6	12.4
1	D17	3	RAD51	NA	Positive	26.7857857857858	144.535535535536	8.42800509784472	485881.298298298	2854.05286583161	22.3143143143143	115.861861861862	4.96519587420749	502600.385385385	3819.50970227191	999	1947406	101645.41	1674.45	382.68	14.6	8.3	8.3	13	11.1	13.3	10.2	15.5	10.1	12.2	4.4	20	10.3	13.4	3.4	21.6	12.3	11.4	9.8	11.5	11.2	7.6	7.6	14.2	15.9	5.4	7.3	11.4
1	D18	1	RAD51	NA	Positive	26.607299270073	146.943065693431	7.27751526527233	501079.506569343	2854.76048106513	23.1795620437956	134.359124087591	5.61707186300111	673923.297810219	4394.57434312837	685	2046897	120216.42	1647.51	449.16	18.1	9.1	13.1	8.5	15.5	12	13.6	6.1	10.2	12.1	4.8	17.2	14.6	13.9	7.3	17.8	13.1	13.7	12	10.7	14.3	10.5	10.4	13.1	20	6	12.1	10.5
1	D18	2	RAD51	NA	Positive	25.1637519872814	139.39586645469	7.08260922050002	447254.6645469	2728.04143670478	22.7662957074722	136.955484896661	5.93840817504412	717505.063593005	4727.18652301751	629	1828394	122211.2	1552.12	474.19	12.4	7.9	14.5	7.2	12.6	13.4	17.6	3.7	11.9	13	9.2	11.9	11.8	15.4	11.9	10.2	7.8	11	9.5	8.6	11.4	11.9	11.6	8.7	16.7	7.2	16.2	7
1	D18	3	RAD51	NA	Positive	25.663124335813	138.142401700319	6.83079594831241	473004.581296493	2802.31342963504	22.7417640807651	121.166843783209	5.16400703479379	590776.190223167	4270.35068979405	941	1995952	122458.83	1570.11	452.83	14.1	8.6	15.5	9.5	13	15.1	14.8	6.4	9.5	12.1	4.1	15.8	13.6	13.2	6.9	13.8	12.3	13.6	12	10.8	12.6	11.4	9.1	13	16.4	7.5	12.5	10.4
1	D19	1	RAD51	NA	Positive	22.3715976331361	118.294674556213	6.80399445454041	393080.18816568	2677.56357282356	21.4319526627219	126.315976331361	5.5483927019238	649408.473372781	4470.09584561323	845	1691388	119763.37	1466.54	454.39	11.2	12.3	12.1	10.7	12.2	20.8	13.6	8.8	9.2	17.2	4.6	17	11.6	17.8	5.7	13	9.7	22.5	8.2	12.5	8.3	18.6	9.6	15.3	12.9	11.2	11.8	11.8
1	D19	2	RAD51	NA	Positive	25.9279279279279	136.403903903904	5.9158290340404	396911.5	2513.59723485013	23.0690690690691	127.861861861862	5.40851273640269	598166.645645646	4175.35045093142	666	1685954	103687.71	1374.62	382.62	10.4	9.3	8	9.8	6.8	19.7	8.4	9.5	7.8	12.8	5	14.4	6.6	17.9	4.2	16.5	9.3	10.4	9.8	9.2	10.8	10.7	9.3	10.5	11.9	7.5	10.8	8.6
1	D19	3	RAD51	NA	Positive	27.7358276643991	146.351473922903	6.26834493635964	470934.37755102	2723.11000566027	23.3185941043084	118.065759637188	4.89876962441296	522484.223356009	3935.74960506597	882	1953403	106251.37	1539.24	391.93	15	8.7	9.8	11.8	11.5	15.9	10.3	9.4	8.4	12.1	2.8	17.5	9.6	14.5	2.2	15.9	15.5	11	12.4	9.4	14.7	9.4	7.5	12.4	15.9	6.6	7.4	10.1
1	D20	1	RAD51	NA	Positive	25.6306068601583	139.597625329815	6.46960078317305	430628.763852243	2673.76961593147	23.2968337730871	143.085751978892	5.97696047856102	712016.978891821	4466.57709800766	758	1786416	112390.05	1459.23	424.44	12.3	7.4	10.3	9.9	8.2	10.8	11.6	8.3	9	10.2	5.1	11.7	9.4	10	5	14.5	9	9.9	9.4	9.4	10.7	6.6	12.5	10.2	14.5	4	13.2	8.4
1	D20	2	RAD51	NA	Positive	26.6369593709043	139.941022280472	6.03728508161971	418635.078636959	2641.0138634941	24.1428571428571	144.397116644823	5.93673516517194	713465.615989515	4467.31052380067	763	1789721	112008.24	1474.57	413.93	10.7	5	10.6	8.1	8.5	9.3	11.7	5.6	8.1	9.3	8.8	8.9	8.1	11.3	8.9	10.5	8.5	7.6	11	8.3	10.2	7.2	12.3	8.3	13.2	4.6	16.1	6.3
1	D20	3	RAD51	NA	Positive	25.9162735849057	138.510613207547	7.48885734361509	458463.08254717	2812.33580834842	23.3054245283019	138.209905660377	5.74595593766992	700766.114386792	4508.68968407979	848	1871847	112340.6	1601.76	431.59	12.5	8	13.6	10.7	10.7	13.4	14.5	7.5	7.5	11.9	7.8	12	10.5	10.8	9.3	10.5	12	11.9	11.4	8.4	10.8	9.6	13.8	9.2	15	6.6	17.9	7.8
1	D21	1	RAD51	NA	Positive	25.0983827493261	138.679245283019	7.53189375061007	488148.118598383	2805.08124986188	23.0094339622642	146.595687331536	6.33805552202975	777587.257412399	4792.30397946951	742	1912530	117603.61	1574.71	435.82	11.9	8.5	11.3	7	11.2	14.4	12.8	4.9	10	11.3	8.1	10.9	10.4	13.3	8.5	10.2	11.2	12.7	8.9	9.4	10.9	8.5	11.1	9.3	13.3	4.9	15.4	8.2
1	D21	2	RAD51	NA	Positive	25.1607981220657	131.631455399061	6.52816778297887	431883.694835681	2696.01956321302	21.9084507042254	118.099765258216	5.24860749960233	509356.602112676	3847.4431023944	852	1835901	95511.31	1475.93	364.07	13	8.9	5.2	13.5	9.2	19.1	7.6	18.1	8.2	15.3	4.1	16.2	9.7	17.8	2.2	21.9	9.9	13.6	8	12.3	10.2	12.3	5.3	13	14.7	8.7	5.6	11.4
1	D21	3	RAD51	NA	Positive	27.472602739726	141.950913242009	5.89336509125469	425351.748858447	2567.96416774259	22.6666666666667	115.876712328767	4.85442595749449	488051.587899543	3711.04461757858	876	1803809	93809.47	1418.08	344.4	12.7	8.7	5.1	14.8	5.9	16.1	6.2	16.4	6.1	13.1	2.5	18.7	6.8	16.1	1.9	21.3	14.7	8.8	11.2	9.7	12.3	8.2	8.2	12.8	13.8	4.8	7.2	10.8
1	D22	1	RAD51	NA	Positive	25.6451187335092	144.394459102902	8.3019960165044	510260.233509235	2980.2876177933	22.2638522427441	132.85092348285	5.67706183165347	663869.602902375	4383.32850005249	758	1907652	107028.74	1740.06	405.15	12.4	6.2	8.2	11.2	14.5	9.4	10.6	11.2	10.2	9.6	4.9	16.2	13.3	8.4	6.6	16.9	9.5	10	8.4	9.4	10.8	5.9	8.8	12.8	18.1	2.8	11.5	10.4
1	D22	2	RAD51	NA	Positive	18.3333333333333	106.480324074074	5.99597298105068	371321.865740741	2221.43848162659	16.8148148148148	107.784722222222	4.9402618454695	587158.516203704	3809.02763205243	864	1420710	93102.11	1226.1	375.28	10.8	33.1	10.9	28	8.8	35.6	13.9	26	8.8	30.9	9.5	29.7	9.4	33	8.9	28.8	6.4	33.4	7.5	30.6	8.1	31.6	8.9	30.1	12.8	28.5	16.1	28
1	D22	3	RAD51	NA	Positive	23.1322690992018	132.620296465222	9.23034747234855	495686.65336374	2926.77969856545	21.4743443557583	131.60889395667	5.82091329366646	667133.271379704	4419.49521804719	877	1899685	108689.6	1689.4	414.81	13.7	11.5	10.8	12.2	13.2	16.4	11.7	10.5	12.7	12.1	9.6	13.5	13.9	15.5	9.6	12.2	8.1	15.5	9.1	12.2	10.8	10.8	11.7	12.3	15.4	7.9	15.6	10.3
1	E03	1	RF	NA	Neutral	23.6485671191554	134.663650075415	7.98071976522909	483732.705882353	2947.51096382687	22.0754147812971	141.387631975867	6.20559963385535	789681.766214178	4880.90375668144	663	2045533	124867.48	1671.37	458.57	15.5	7.4	14.5	8.6	14.9	11	15.4	7.1	9.5	13.6	8.4	14.2	14.3	10.9	11.9	11.9	9.4	15.7	8.9	10	10.9	12.2	11.5	12.4	17.5	6.8	16.4	9.5
1	E03	2	RF	NA	Neutral	24.193742478941	137.399518652226	6.99045022127296	463510.188929001	2864.53840981604	20.6510228640193	130.42238267148	6.16593605157348	707803.752105896	4862.6832256907	831	1922002	110319.25	1631.95	419.02	14.7	7.7	9.6	9.3	13.6	9.5	12.9	6	11.9	14	10	11.4	14.8	9.7	11.4	8.4	7	12.2	7.2	11.2	11.1	10.8	10.5	10.8	18.3	7.2	15.8	7.9
1	E03	3	RF	NA	Neutral	21.9086479902558	121.270401948843	7.33457774756991	420182.068209501	2827.34480951046	20.5395858708892	121.964677222899	5.89325211757397	647539.289890378	4776.18669910599	821	1802330	108353.54	1604.49	431.16	10.7	6.8	10.2	7.9	10.4	10.5	13.6	6.5	10.5	12.9	8.6	9.3	11.3	10.6	12.8	7.3	7.1	14.1	5.6	8.8	8.5	10.7	8.2	8.9	11.4	6.5	14	5.2
1	E04	1	RF	NA	Neutral	22.1607843137255	123.963725490196	6.9926454538341	447893.599019608	2885.87784952435	20.9911764705882	133.313725490196	6.26166634251327	744519.631372549	4956.60337144781	1020	1942295	120525.61	1651.09	465.88	14.2	6.5	12.5	7.6	12.8	6.1	16.9	4.7	9.9	16.9	8.5	11.5	12.6	8.5	11.4	7.6	8.3	16.2	7.4	8.6	9.3	13.8	8.4	10.5	13.5	7	14	7.6
1	E04	2	RF	NA	Neutral	23.5277463193658	131.962627406569	6.5143048374283	454820.730464326	2954.59880458456	20.8425821064553	133.9275198188	6.27026726720079	766300.124575311	5089.73077507622	883	1933861	117344.96	1685.83	478.34	12.8	4.6	13	7.2	14.3	6.3	18.5	4.6	10.5	12.1	12	8.8	14.4	5.7	16	5.8	5.1	8.9	5.4	8.5	9.2	9.7	11.2	7.9	16.5	4.1	18.1	6.1
1	E04	3	RF	NA	Neutral	22.2989361702128	134.172340425532	6.84289673560368	467562.881914894	3016.65690599241	20.4542553191489	134.532978723404	6.60622531625884	752641.919148936	5055.25084229333	940	1897592	109657.22	1710.45	441.24	11.8	5.3	10.6	8.7	13.9	5.6	16.3	6.1	15.1	7.7	15.5	7.7	15.5	5.6	18.3	5.6	7.1	11.9	6.7	10.7	9.7	6.2	9.7	7.9	16.7	3.3	18.4	6.5
1	E05	1	RF	NA	Neutral	23.9090909090909	134.461818181818	6.90283083680148	457757.886060606	2811.7855387569	21.0448484848485	130.115151515152	6.1210970917525	697317.185454545	4840.92020715634	825	1900398	116135.83	1608.89	452.37	11.9	6.4	11.3	8.1	12.2	7.3	14.8	5.1	9.7	10.1	6.7	11.2	12.4	8.5	9.6	9.5	7.6	11	7	8.4	9.7	8	7.4	11	14.7	3.4	12	8.6
1	E05	2	RF	NA	Neutral	24.5011111111111	130.707777777778	7.49844353607577	448906.46	2805.85666668747	21.4766666666667	123.263333333333	5.58840914663332	628098.561111111	4501.77584471437	900	1917005	114072.9	1603.75	436.79	12.9	6.6	11	9.2	9.9	7.8	13.1	6.9	7.9	13.4	6.1	10.7	10.3	9.4	7	11.2	7.3	10.2	7.4	9.2	9.4	9.6	7.1	9.7	14.4	6.1	10.6	7.6
1	E05	3	RF	NA	Neutral	25.8172323759791	147.458224543081	7.64492979777888	521739.835509138	2947.39693379026	23.6292428198433	136.114882506527	5.70170853930616	707772.244125326	4628.03628206919	766	2109331	116213.8	1663.08	430.67	16.7	6.9	13.1	6.7	12.9	11.2	13.7	4.7	11.1	10.2	8.1	12.1	12.7	9.5	10.2	10.6	12.1	10.8	10.8	6.5	13.3	8.1	11	8.7	18.5	5.5	15.5	7.4
1	E06	1	RF	NA	Neutral	22.4151785714286	128.53125	7.09468570603397	440660.363839286	2874.33199751092	19.4241071428571	113.310267857143	5.66143113373648	556745.650669643	4322.56876677923	896	1873050	100720.13	1621.36	399.42	13.6	7.6	6.5	16	12.2	6.7	9.9	13.5	9.7	10.8	5.8	18.4	13.1	7.8	4.8	15.7	7.5	13.4	5.4	13.8	9.4	9.6	5	16.7	15.4	4.5	6.2	13.1
1	E06	2	RF	NA	Neutral	25.6833810888252	144.805157593123	7.58068413928599	488226.127507163	2851.93582215833	21.2134670487106	120.545845272206	5.59995550318497	556631.084527221	4246.98468394132	698	2035512	103539.87	1636.84	389.23	13.6	3.4	7.2	5.7	11.6	8.5	8.9	5.6	8	7.4	4.3	9.5	11.9	8.2	2.4	12	7	5.7	5	7	10	6	5.9	7.9	16.2	3.3	6.6	6
1	E06	3	RF	NA	Neutral	23.9683210137276	138.093980992608	6.99940426132686	483774.267159451	3003.8858716087	19.2492080253432	107.04540654699	5.31545629163716	514800.91657867	4155.54504958464	947	1982531	101416.38	1696.17	388.2	13.4	6.2	8	14.7	11.4	6.7	10.3	14.7	12	9.7	6.5	16.2	13.1	7	5.1	14.6	9	11.4	4.9	13.2	9.3	7.5	5.4	14	14.3	4.5	7.1	10.1
1	E07	1	RF	NA	Neutral	23.2636815920398	136.975124378109	7.65660667698592	508503.315091211	3021.87334531029	20.2620232172471	130.932006633499	6.0021078048492	731709.014925373	4813.05396500046	603	2115867	116584.83	1734.71	434.88	16.6	3.8	12.1	8.3	15.1	7	12.6	8.6	11.9	14.9	8.6	17.6	15.4	5.8	11.3	12.4	6.8	14.4	5.6	14.9	11.3	11.6	8.8	18.2	18.1	7.8	15.3	14.9
1	E07	2	RF	NA	Neutral	25.0533049040512	133.002132196162	6.72534120243882	440273.222814499	2847.51547038523	20.9594882729211	119.776119402985	5.62293127683823	614892.593816631	4655.48732587292	938	1926534	108108.65	1613.57	419.45	13.5	3.9	10.4	11.1	10.2	5	12	9.9	6.9	11.8	5	11.1	10.6	4.4	7.2	7.8	7.9	6.9	6.6	6.5	9.6	6.3	5.8	9.6	14.4	2.5	9.6	6.3
1	E07	3	RF	NA	Neutral	25.330985915493	134.990945674044	6.50296401262886	437076.15694165	2784.46704980238	21.7686116700201	120.870221327968	5.44772229205788	573009.486921529	4246.18834888947	994	1892319	108911.91	1586.75	420.21	13	9.3	10.4	9.7	10.1	9.4	12.2	6.6	8	10.4	5	11.4	9.4	9.5	5.3	12.9	11.3	12	8	9.5	9.6	9.6	7.1	10.1	14.4	5	9.9	7.7
1	E08	1	RF	NA	Neutral	23.7320512820513	138.082051282051	7.48809564494405	488278.555128205	2906.60647830479	21.9730769230769	143.935897435897	6.4543085940133	798001.73974359	4973.78637978327	780	2000035	110461.44	1636.11	409.91	15.3	5.9	10.3	12.7	12.8	6.7	11.5	12.7	11.3	11	9.6	11.7	13.2	7.4	12.1	9.5	8.6	12.7	6.7	9.2	10.8	8.2	10.5	9.7	16.2	4.2	15.5	7.9
1	E08	2	RF	NA	Neutral	25.5255157437568	147.728555917481	7.28520159116102	506907.609120521	2911.83674815533	21.5168295331162	130.992399565689	5.90254453711218	688434.474484256	4678.29564406038	921	1973479	111078.72	1673.61	424.89	13.2	6.1	11	9.3	14.4	10.4	13.1	8.8	11.1	10	7.6	11.7	14.2	9.4	9.4	10.9	7.5	8.9	6	7.5	11.9	7.3	9.1	9.1	17.7	5.1	13.4	7.5
1	E08	3	RF	NA	Neutral	24.0483701366982	129.538380651945	6.26696983073757	434335.10935857	2815.80899759716	21.0483701366982	124.825446898002	5.82672413807069	645099.668769716	4617.59640535265	951	1869882	109282.46	1575.62	426.14	10	8.7	11.9	10.7	9.4	10.9	14.6	10.4	8.5	10.5	8.1	10.9	10.7	8.8	10	11.3	9.4	12.2	7	10.9	7.6	8.7	9.6	11.1	11.3	5.2	13.7	8.5
1	E09	1	MEX3C	NM_016626	sample	23.5373626373626	125.981318681319	6.63416437706208	401480.51978022	2674.64404669765	22.1989010989011	131.056043956044	5.82131812694104	662438.417582418	4557.50992199338	910	1837125	110896.09	1491.77	399.5	13	6.4	9.1	8	10.3	12.6	9.6	8.5	8.8	14.1	4.7	13.4	10.4	13.1	4.7	11.6	9.2	13	8	7	10.3	10.7	8.2	9.5	14.4	5.4	10.7	7.8
1	E09	2	MEX3C	NM_016626	sample	23.3487348734873	120.711771177118	5.82222511267355	376209.896589659	2624.53553455263	20.4411441144114	116.740374037404	5.60081804213745	587438.262926293	4500.47287264812	909	1743219	111530.97	1463.98	429.57	9.5	8.5	10	9.4	7.7	10.2	12.4	6.5	5.8	13.8	5.9	14.4	7.6	10.6	5.3	11.1	6.3	11.2	5.8	10	7.6	10.8	6.4	12.2	10.2	5.5	9.4	9.8
1	E09	3	MEX3C	NM_016626	sample	23.8792221084954	130.300921187308	7.28772189027593	436336.694984647	2894.04701033368	20.7881269191402	118.212896622313	5.41132474740105	615676.789150461	4517.16187392499	977	1906556	113085.8	1660.07	443.64	12.2	8.3	11.1	9.7	11	7.3	12	7.7	9.1	13.4	7.2	16.1	10.3	8.4	10.1	11.2	8.5	13.3	5.8	12.1	9.6	11.5	7.5	14.4	13.6	6.8	11.8	10.2
1	E10	1	CDKN2C	NM_078626	sample	26.1032531824611	142.721357850071	6.08760126957133	459827.140028289	2709.3663763111	22.1173974540311	133.277227722772	5.9968664038494	671699.794908062	4609.57513416787	707	1891364	107648.93	1477.62	415.47	13.3	7.4	6.9	10.7	10.3	9.3	9.3	8.1	7.4	8.1	4	10.2	10.5	8.8	6.8	10.7	11.5	8.9	7.6	8.2	11.9	7.4	8.9	8.8	14.1	3.7	9.9	6.8
1	E10	2	CDKN2C	NM_078626	sample	25.3899572649573	134.485042735043	7.26023598518234	425341.409188034	2744.29956901504	21.4209401709402	113.786324786325	5.15238486587359	526175.782051282	4155.48810567482	936	1844139	104185.35	1560.26	393.97	10.8	5.8	7.8	9.7	9.5	9.5	9.9	8.1	8.5	9.5	3.1	14.5	8.7	9.6	3.5	15.5	7.3	7.6	6.8	8.8	8.1	5.8	5.2	11.1	12.6	3.5	5.9	8.9
1	E10	3	CDKN2C	NM_078626	sample	25.0233545647558	138.577494692144	7.49347459469704	472617.707006369	2921.38420202367	21.3895966029724	116.567940552017	5.25511010950714	540262.087048832	4120.74014308709	942	1871704	101835.65	1654.7	384.63	10.5	5.6	8.8	10.8	8.3	7.2	9.8	9.3	8.2	7.4	5.1	12.5	8.2	6.6	3.8	13.3	8.4	9	6.5	9.7	8.2	4.8	5.9	10.6	13.6	3	7.6	8.8
1	E11	1	SPEN	NM_015001	sample	24.0314232902033	124.539741219963	7.39971500640221	390060.287430684	2675.51804789858	21.3216266173752	121.941774491682	5.42291464159799	597316.477818854	4320.31248496783	1082	1561713	92199.4	1411.78	350.39	8.5	12.8	5.3	21.3	7	20.8	7	22.7	7.3	12.4	2.6	14.8	7.3	14	3.8	16	9.9	12.3	7.7	10	8.7	7.9	6.9	11.7	11.6	4.5	8.3	10
1	E11	2	SPEN	NM_015001	sample	23.3379953379953	134.45337995338	6.75994154469553	456515.213286713	2735.92715047019	20.513986013986	122.609557109557	5.55451040434844	629069.678321678	4402.57925438546	858	1840751	107929.74	1533.07	426.51	10.6	9.7	10	14.1	8.4	10.7	14.1	12.5	7.9	10.7	5.4	14.5	8.5	10.8	6.8	12.7	5.8	12.8	7.3	13.3	9.1	10	9.4	14.8	11.9	7.3	13.9	11.9
1	E11	3	SPEN	NM_015001	sample	23.5382857142857	129.252571428571	8.02205987159702	431836.517714286	2898.93999268099	21.0102857142857	121.530285714286	5.61160336107719	616145.269714286	4549.06068760932	875	1805996	113164.65	1682.03	452.16	10.2	5.7	12.7	9.3	9.8	5.9	17	7.5	8.8	10.6	6.4	11.5	11	5.9	8.6	8.1	7.7	10.3	5.1	8.6	8	8.6	6.2	9.7	12.6	4.3	12.6	7.5
1	E12	1	ARID1B	NM_017519	sample	25.0517774343122	125.006955177743	5.58463099372689	373798.052550232	2650.49408553889	21.6020092735703	122.108191653787	5.54757616547229	604605.695517774	4469.13850858809	1294	1709654	104215.74	1449.29	399.83	11.1	7.3	6.6	10.2	8.9	9.1	8.1	8	5.3	11.4	3.2	12.4	7.6	9.3	3.4	10.8	9.8	9.5	6.1	8.3	7.7	7.3	5.3	10.4	11.7	2.7	6.4	8.3
1	E12	2	ARID1B	NM_017519	sample	26.1892230576441	144.209273182957	6.8029316613286	464653.241854637	2859.36701054232	22.1152882205514	128.333333333333	5.7083850630416	659811.551378446	4641.57050409825	798	1933057	110095.97	1653.18	421.95	13.2	3.9	9.8	8.3	12.7	5.8	10.3	4.6	9.6	7.4	6.8	10.5	12.4	6.6	7.6	7.8	8.4	6.3	8.8	7	10.2	3.9	8.1	8.1	17	1.8	13	5.8
1	E12	3	ARID1B	NM_017519	sample	24.3926247288503	137.377440347072	7.1266160150898	485009.084598698	2925.16178176401	21.3785249457701	123.876355748373	5.62568856891297	634529.213665944	4544.68323382894	922	1954757	108095.81	1665.01	419.92	14	7.4	10.6	11.9	11.7	7.8	12.9	8.8	8.7	8.7	6.1	10.6	11.5	8.1	7.7	8.9	9.1	11.3	6	8.6	10.4	7.5	6.7	9.4	15	4.7	11.9	7.5
1	E13	1	ERCC4	NM_005236	sample	25.1177033492823	132.364593301435	6.79958608923793	428611.94354067	2778.00891890463	21.9387559808612	130.517703349282	5.82223473535113	673616.747368421	4645.59934896455	1045	1835773	114956.93	1539.15	446.65	13.3	6.8	12.2	10.3	10	7.5	14.3	8.1	7.4	10.9	4.6	12.3	10.6	7	6	10.4	10.8	11.4	7.3	8.6	10.3	9.2	9.2	10.7	14.4	3.8	11.3	8.4
1	E13	2	ERCC4	NM_005236	sample	24.6901408450704	136.99882629108	5.83355859653708	449261.345070423	2775.15755117904	21.8462441314554	132.484741784038	5.88898866842044	679497.552816901	4602.59494937227	852	1844594	106594.03	1538.13	422.82	11.6	6	8.7	8.3	9.2	7.6	11.5	6.9	8	9.7	6.8	8.5	9.6	7.3	6.8	8.9	6.9	8.8	8.3	7.5	8.9	8.3	10.8	7.7	13.3	4.6	14.9	5.6
1	E13	3	ERCC4	NM_005236	sample	25.0193089430894	133.555894308943	6.7136315559756	438044.495934959	2803.13179096434	22.7002032520325	128.702235772358	5.66601017851718	616648.031504065	4387.06822981149	984	1840361	108167.33	1575.78	425.25	10.2	7.8	10.2	8.8	9.1	10.6	14.2	7	7.9	9.1	5.8	9.2	8.5	9.8	5.6	8.3	8.6	9.2	8.3	7	8	7.2	8.8	7	11.7	4.1	9.8	5.3
1	E14	1	ATR	NM_001184	sample	21.9025906735751	117.234196891192	8.97923265378497	444685.205181347	2845.54109520849	19.6694300518135	119.875647668394	6.08159068708981	635782.130569948	4776.68283496786	965	1793365	106167.5	1610.19	423.52	11.1	8.7	8.3	12	10.5	11.4	13.2	10.7	10.5	16.7	6.4	11.6	11	13.5	7.5	9.2	6.2	14.5	4.7	10.1	7.4	10.8	5.1	11.1	11.3	5.5	7.3	8
1	E14	2	ATR	NM_001184	sample	24.0150905432596	121.582494969819	7.20050029217706	417340.556338028	2636.28303038935	20.7233400402415	115.16800804829	5.40327755847236	562562.228370221	4338.43856160345	994	1768736	108127.06	1469.24	410.76	9.3	7.3	10.2	11.3	6.8	13.3	12.3	10.6	7.2	17.8	3.9	13.1	7.4	15.4	5.6	13.8	7	9.7	6.1	8.2	7.1	10.4	5.7	11.3	9.5	6.4	9	8.6
1	E14	3	ATR	NM_001184	sample	24.5681381957774	123.644913627639	6.14690693638724	409886.575815739	2764.34636047744	20.8474088291747	116.071017274472	5.51290904041962	531828.522072937	4173.47483216874	1042	1749460	92550.99	1545.84	361.23	10.1	8.1	5.6	14.9	9.1	11.2	8.3	13.3	6.5	16.2	4.6	11.8	9.4	11.7	3.3	12.8	8.9	9.7	5.8	8.9	7	9.4	4.8	9.6	11.4	5.8	5.5	7.6
1	E15	1	STAG2	NM_006603	sample	23.0135301353014	133.275522755228	8.17723897035059	498909.549815498	3006.76122899554	19.9089790897909	112.440344403444	5.40788606779914	526835.59901599	4095.62309282912	813	1978806	104380.35	1752.71	423.73	15.9	8.1	9.6	16.6	14.3	6.6	12.8	13.7	11.9	13.4	3.3	17.5	15.1	6.8	2.6	19.6	9.5	15.6	6.9	13.9	11.4	11.9	5.5	16.4	16.6	7.1	5.5	14
1	E15	2	STAG2	NM_006603	sample	25.7705078125	136.5654296875	6.29921422986236	426415.413085938	2720.42579939844	20.052734375	102.625	4.93245320478753	435935.434570313	3793.17028635194	1024	1861614	96774.79	1541.2	375.35	12.9	6.4	5.8	14	9	9.8	8.9	14.2	7.5	11.8	3.2	18.1	9.8	9.4	1.8	25.6	7.4	7.1	4.2	11	10.2	7.2	3.2	14.6	14.4	3.8	4.2	12.2
1	E15	3	STAG2	NM_006603	sample	25.217587373168	143.02480270575	6.60480522276219	497283.694475761	2947.64678014977	20.5062006764374	108.240135287486	5.1018807971736	477849.709131905	3939.88100057075	887	1994817	99329.54	1708.91	396.2	13.5	5.6	8	12.4	13	5.4	11.4	10.1	10.9	8.2	3.5	15.9	11.3	5.7	2.1	16.7	10.1	9.7	6.3	10.4	10.1	6.3	4.8	13.3	15.2	3.5	5.6	10.4
1	E16	1	WRN	NM_000553	sample	23.3122765196663	127.678188319428	7.26886073710248	459105.10488677	2927.90662837614	21.1311084624553	124.57210965435	5.84290948035257	636959.054827175	4572.36181699418	839	1915559	111336.44	1666.53	440.98	15.1	6.9	9.9	11.4	13.9	8.1	14.3	9.4	10	13.2	6.4	14.9	13.7	8.7	8.1	13.7	8.5	13.9	7.6	9.3	9.7	9.5	6.2	12.2	14.8	4.9	10	9.4
1	E16	2	WRN	NM_000553	sample	25.7865311308767	138.278271918679	6.94326351949246	476692.653113088	2813.28302752311	22.1550190597205	121.160101651842	5.37634982038502	587540.3227446	4366.54026829643	787	1989097	111890.77	1627.34	421.75	13.1	5.8	10.7	7	12.6	10.8	10.7	5.3	10	13.9	4.8	14.2	11.7	13.2	5.5	13.7	9.3	9.3	8.3	9.1	10.3	9.4	7.4	10.9	15.8	5.6	9.7	8.4
1	E16	3	WRN	NM_000553	sample	24.1288278775079	127.335797254488	8.21818641080668	454395.878563886	2824.07172494198	20.8954593453009	108.134107708553	4.85816055711001	495707.959873284	3949.66445872518	947	1928851	104137.52	1601.84	391.78	11.6	8.1	8.4	13.3	10.5	13.5	9.9	15.1	7.9	17.7	3.1	19.3	10.2	14.7	4.1	20.9	8.6	14.1	7.1	11.4	9	13.4	5.2	15.3	12.6	8.8	6.5	12.1
1	E17	1	RF	NA	Neutral	25.2013047530289	131.082945013979	7.25117848696661	433251.878844362	2752.82724952387	18.6048462255359	101.274930102516	4.91644251462241	490843.837837838	3951.3526012819	1073	1783635	92995.04	1548.63	354.68	10.3	5.7	5.5	22.1	9.8	7.6	8	23.1	7	11.9	2.3	26.8	9.7	8	4.5	31.4	10.2	8.9	5.5	17.1	9.1	6	4.8	25.5	11.6	2.9	5.8	22.7
1	E17	2	RF	NA	Neutral	26.0827586206897	142.095689655172	7.30432088833	455267.376724138	2763.10242247199	18.9353448275862	100.491379310345	4.77850990432886	459781.874137931	3783.48345264229	1160	1790160	86800.82	1543.77	334.8	10.1	5.1	3.6	19.4	7.7	6.8	5.4	22.7	7.7	9.1	3.5	23.7	7.6	6.6	2.8	31.4	7.6	6.4	4.4	16.6	10	5.9	5.7	22.6	13.9	3.3	6.6	20.2
1	E17	3	RF	NA	Neutral	25.5921052631579	134.781432748538	6.42657839731311	438316.659356725	2801.41459929529	17.8391812865497	86.3157894736842	4.25952109302425	377383.037280702	3557.63873064816	1368	1861105	83447.85	1568.83	322.29	11.4	7.1	3.7	24	8	7.5	5.5	27	7.5	11.1	1.3	29.7	8	7.6	1.5	32.5	11.4	10.1	4.9	20.5	10.1	7.6	3.4	26.2	13.5	4.4	4.3	23.4
1	E18	1	RF	NA	Neutral	24.5899753492194	129.76663927691	6.59053153769288	424302.845521775	2796.23371754624	20.9597370583402	121.576006573541	5.57753286264599	618236.497945768	4472.96363294768	1217	1715498	98632.92	1538.92	391.4	10.3	5.3	6.4	14.1	8.2	6.5	8.4	11.6	6.1	9.9	3.5	12.3	8.1	6.4	5.7	13.5	9	9.9	6.6	8.8	8.6	6	6.6	11.6	11.4	3.1	9.9	9.4
1	E18	2	RF	NA	Neutral	26.3721864951768	138.149517684887	7.38299493650303	441319.406752412	2684.87122081573	21.75	113.954180064309	5.03740237399533	515567.652733119	4010.21296802411	1244	1818066	102639.8	1518.91	380.07	9.9	7	7.6	10.8	7.4	10.5	7.6	8.2	7.2	10.2	2.6	14.8	7.2	10.9	2.6	17.3	8.7	8.2	7.2	9.7	8.7	7.2	5.1	11.6	11.1	3.5	5.9	9.6
1	E18	3	RF	NA	Neutral	25.6402116402116	131.609347442681	6.88098160888023	432884.849206349	2739.20897965712	21.0396825396825	107.987654320988	4.92753079074911	476360.5335097	3973.44232482381	1134	1793245	98723.99	1547.33	382.55	10.5	6.7	6.1	10.6	8	10.2	8.6	7.8	6.1	13.1	3.2	17	8.3	10.9	2.3	13.9	10.8	9.7	6.5	10	9.3	9	5.6	11.9	12.4	5.8	5.6	9.1
1	E19	1	RF	NA	Neutral	24.2932790224033	130.465376782077	7.08363935771461	447333.307535642	2880.96715819292	20.877800407332	111.62932790224	5.15584643841747	522479.820773931	4164.93622740604	982	1863188	107117.32	1617.69	413.2	12.4	7.9	10.7	13.5	12.2	10.6	13.7	14.6	8.9	13.6	2.9	19.5	12.1	10	3.5	16.9	9.5	14.1	7.4	12.3	9.8	11.8	4.4	16.3	14.8	6	4.2	13.4
1	E19	2	RF	NA	Neutral	25.4510416666667	131.55	6.9632398743811	435822.627083333	2824.49750915067	20.340625	101.908333333333	4.70826691551356	427188.946875	3658.84567296114	960	1740455	92144.1	1556.65	358.21	10.9	6.4	5.9	14.4	9.6	12.9	7.3	16.8	8.5	12.8	2.2	20.1	9.6	11.6	2	26.5	8.1	10.7	5.4	12.9	7.7	8.1	3.1	15.9	12.9	5	3.3	14
1	E19	3	RF	NA	Neutral	23.3984168865435	122.369393139842	6.87334712298559	442673.240105541	2888.38940588409	19.377308707124	100.841688654354	4.891662972959	461354.678100264	3955.65986111399	758	1938452	104795.56	1626.94	404.65	13.9	7.5	8.8	11.2	11.3	11.6	12.4	11.2	9.9	19.1	4.4	21.1	11.5	12.9	4.4	18.5	9.9	15.2	6.2	14.6	9.1	14.6	5.3	19	13.6	10.3	7.3	13.6
1	E20	1	RF	NA	Neutral	23.5977157360406	126.284263959391	6.11265530367693	393710.69035533	2669.49827695375	21.6370558375635	132.774111675127	6.00121587076323	701215.506345178	4746.08194826905	788	1768170	112008.6	1465.86	430.74	13.2	8.8	9.5	9.4	9.5	9.1	11.4	6.9	7.7	11.7	5.3	12.8	8.6	10	6.6	9	11.2	14.2	8.2	8.1	10.2	10.4	9.1	10.3	14	5.6	13.3	8
1	E20	2	RF	NA	Neutral	25.8392857142857	137.950255102041	5.8756792786393	399084.700255102	2586.5081793794	22.4362244897959	129.390306122449	5.67738444646546	631416.070153061	4431.16930541359	784	1719982	97888.34	1405.08	370.88	9.4	7	4.8	10.3	6.9	10.3	6.5	11.4	6.8	8.8	4.6	10.7	6.5	9.9	4.1	11	8.8	7.1	8.2	7.1	9.2	5.9	7.3	8.5	12.9	4	10.6	5.7
1	E20	3	RF	NA	Neutral	25.9970414201183	136.782051282051	6.26270611380731	417881.424063116	2703.10561985376	22.7080867850099	124.87573964497	5.45946374724738	585463.444773176	4281.70165500108	1014	1806451	102843.2	1518.89	391.35	10.5	4.9	8.5	10.4	7.8	6.5	10.4	9	6.1	8.4	5	10.2	7.6	8	4.4	9.1	10.8	6.8	8.3	6.6	9.6	4.7	7.3	8	12.9	2.5	9.8	5.8
1	E21	1	RF	NA	Neutral	25.256480218281	146.555252387449	7.34711613620279	514585.421555252	2903.62278124823	20.4283765347885	121.43519781719	5.67713283389085	594861.324693042	4170.24156873702	733	1882267	94727.58	1633.58	359.13	13.2	6.4	6.1	22.8	9.7	7.5	6.4	24.1	8.6	4.8	5	16.1	10.1	7.2	6	27.6	10.9	7.9	6.4	9.7	12.1	2.6	7.5	14.3	16.8	1.2	10.4	14.1
1	E21	2	RF	NA	Neutral	24.460088691796	131.339246119734	6.77943391048152	391101.185144124	2690.07302008749	21.4113082039911	128.647450110865	5.9048631269965	630821.415742794	4421.47627708785	902	1607180	92805.15	1487.11	368.88	8.4	9.3	3.7	13.6	7.4	10.1	6.9	10.9	8.1	7.6	7.6	9.4	7.4	10.6	5.5	12.2	8.1	8	8.3	8.4	7.8	5.2	9.1	9.6	10.5	3.3	11	7.4
1	E21	3	RF	NA	Neutral	26.1329479768786	140.026011560694	7.04025695124224	448092.790944123	2752.49862647443	21.7880539499037	118.744701348748	5.26756153973008	532768.511560694	4009.65621944589	1038	1832876	98816.3	1544.56	377.23	10.7	6.1	6.6	12.5	7.2	9.2	8.9	13.1	6.7	9	4	12.6	7.8	10.4	4.7	17.1	11.8	8.5	7.7	8.9	10.3	5.9	6.8	10.7	13.1	4	7.7	8.6
1	E22	1	RF	NA	Neutral	23.4859926918392	123.833130328867	5.99085309479588	404532.228989038	2672.42718573284	21.5018270401949	129.683313032887	6.0246366590542	628061.62362972	4454.30083278131	821	1750370	107835.05	1485.26	425.16	9.9	7.2	8	8.8	8.2	10.4	12.8	7.2	6.7	12.4	4.9	11.3	7.7	9.6	4.6	13	7.2	10.5	6.2	7.4	7.6	7.9	6.9	10.1	11	4.1	8.3	8.3
1	E22	2	RF	NA	Neutral	25.0287859824781	135.18648310388	7.09955857202783	448487.804755945	2832.59708313624	21.8723404255319	124.809762202753	5.60382813395719	631542.396745932	4529.18659759012	799	1839038	115127.58	1596.32	452.73	12	6.1	9.9	8.8	11.3	8.4	15.5	5.5	8.8	11.8	5.1	11	12.3	8.9	7.9	10.4	7.9	8.8	9.5	8.5	9.4	8	8.4	9.1	15.1	4.6	11.3	6.8
1	E22	3	RF	NA	Neutral	25.273631840796	137.187064676617	6.80866937661009	441875.301492537	2680.91652774191	22.1572139303483	122.849751243781	5.51305951904292	560593.902487562	4131.01897913957	1005	1768058	109666.53	1510.65	433.68	11.1	9.6	10	8.9	7.7	14.9	15.2	6.5	8.2	12.1	5.4	12.7	8.5	16.5	4.4	12.7	11.4	12.2	9.3	9.1	11.5	8.5	8.1	9.7	13.5	6.4	9.1	7.1
1	F03	1	OTNT	NA	Neutral	22.516443361754	122.730816077954	5.93065942722275	401914.96954933	2665.12560433028	21.1741778319123	123.861144945189	5.85277918857966	606544.364190012	4380.49436731788	821	1790711	106788.39	1434.82	395.26	11.6	9.4	9.6	11.3	10.6	16.8	10.2	9.7	10.4	13.9	5	10.6	9.9	13.9	4.4	16	8.2	16.1	7.1	9	8.5	11.8	6.5	10.5	12.2	7.4	8.2	7.9
1	F03	2	OTNT	NA	Neutral	22.0827770360481	125.429906542056	6.6676623215482	411090.847797063	2749.85065062497	19.5367156208278	125.985313751669	6.48537864414515	714948.642189586	5057.41927258921	749	1664607	110447.8	1536.28	442.36	10.4	8.9	10.7	10.5	10.9	13	16.3	7.7	10.7	9.3	12.7	9.3	10	13.9	14.3	6.4	4.7	11.6	4.7	9.9	7.3	8.5	7.6	6.8	13.1	4.8	14.2	5.2
1	F03	3	OTNT	NA	Neutral	21.9076023391813	119.300584795322	6.03839035823638	395050.107602339	2774.02335699399	20.0549707602339	120.13567251462	5.95885800804823	630236.286549708	4636.52393496263	855	1764551	106766.01	1547.14	418.88	10.3	8.3	9.7	10.9	9.1	9.2	13.3	7.8	8.9	13.9	10.1	10.9	10.3	9.4	10.4	9.4	6.5	13.5	5.8	10.1	7.6	11.7	8	9.9	11.9	7.6	13	7.5
1	F04	1	OTNT	NA	Neutral	23.8356687898089	127.864968152866	6.0659043704957	413455.777070064	2750.32504688569	21.856050955414	143.91847133758	6.75214823624449	837343.422929936	5255.59852563639	785	1822363	127215.29	1507.84	477.78	12.1	5.5	13.2	5.4	10.8	8.7	15.5	3.8	12.4	12.1	13.8	8.9	12.1	9.7	16.6	6.5	11	13.2	7.6	7.5	9.6	7.6	11	8	14.1	3.9	19	5.5
1	F04	2	OTNT	NA	Neutral	21.9347133757962	122.437898089172	7.41892691624395	457706.633757962	2962.19548404715	20.1114649681529	126.558917197452	6.2432812122731	688384.26433121	4808.33921774125	628	1938261	110604.73	1659.32	424.76	13.1	6.5	10.7	10.4	13.7	9.1	12.9	7.5	12.6	15.6	13.4	10.2	15	9.7	12.3	10.4	5.6	13.2	6.8	11.5	7.6	12.6	9.4	11.5	16.1	7.2	14.8	9.1
1	F04	3	OTNT	NA	Neutral	23.6529032258065	136.05935483871	7.84381882248065	480835.098064516	2977.79537168698	21.6941935483871	135.251612903226	6.46328182266574	720741.316129032	4811.15235220402	775	1955637	109901.74	1716.14	434.1	13.9	6.8	11.7	10.2	12.5	8.1	14.2	10.1	11.7	10.2	11.7	8.6	13.4	7.9	12.3	7.9	9.3	11.7	8	7.2	10.7	7.7	10.7	7	15.7	3.9	17.7	5
1	F05	1	OTNT	NA	Neutral	22.0125654450262	127.229319371728	8.2302465434774	451776.323560209	2877.63688433241	19.3078534031414	110.304712041885	5.63363094271253	535356.744502618	4346.01704445612	955	1815634	105084.88	1655.69	421.52	12.8	7.4	8.3	10.8	12.8	8.9	11.6	7.6	12.6	9.3	4.9	14.2	11.7	10.8	4.1	13.6	7.1	14.3	5	10.4	8.7	8.2	4	14	13.3	4.3	5.7	10.3
1	F05	2	OTNT	NA	Neutral	23.2531806615776	122.882951653944	6.10495796275069	387104.861323155	2695.68449312197	21.8117048346056	135.614503816794	6.17264564293364	743632.423664122	4967.83406471982	786	1763054	116875.14	1519.7	457.55	11.5	5	10.4	6.9	9	8	14.4	4.5	7.8	13.2	9.7	7.5	9.4	10.1	12	5.7	6.4	8.7	7.1	5.7	8.5	8.5	9.2	6	11.7	4.7	16.9	4.1
1	F05	3	OTNT	NA	Neutral	23.6002506265664	137.81328320802	7.31039720769914	485077.013784461	2982.30437299802	20.9160401002506	133.228070175439	6.27205475440392	752468.365914787	4941.97234974667	798	1927663	120460.39	1703	472.79	13	6.6	13.8	8.3	13.5	7	17.2	4.1	12.2	7.3	12.2	9.4	13.9	7.8	17.8	8.6	7.9	11.2	6.4	10.7	10.2	6.1	10.3	9.3	15.9	3.9	17.5	7
1	F06	1	OTNT	NA	Neutral	22.1616580310881	121.867357512953	6.64760853886265	418775.767875648	2868.83525941961	20.4414507772021	127.147150259067	6.14583844559664	703861.047668394	4932.39758324871	965	1892730	127141.97	1703.32	524.39	13.7	5.8	16.1	10.8	14	5.7	20.2	7.7	9.3	16.1	5.9	11	13	6.1	11.1	8.4	8.1	17.2	6.5	9.5	8.9	13.6	8.1	11.5	14.7	7.5	12.1	7.4
1	F06	2	OTNT	NA	Neutral	24.8029490616622	132.316353887399	7.63394012850992	440820.820375335	2855.59767721119	20.3002680965147	114.33109919571	5.37026330170178	550994.737265416	4201.00919285358	746	1908501	106453.96	1650.76	408.07	12.6	6.2	8.6	13	10.7	10.1	11.4	9.4	9.7	10.3	5.2	15.8	10.2	9.8	5.8	17.7	7.6	10.6	6.2	11.7	7.2	7.2	5.6	14.3	13.1	3.5	8.2	11.4
1	F06	3	OTNT	NA	Neutral	23.4043392504931	140.114398422091	7.71683673383738	486759.216962525	2927.80395167185	19.939842209073	118.379684418146	5.96918186501204	582384.932938856	4460.06454676404	1014	1947617	100906.8	1672.98	393.02	13.1	4.6	8.2	9.5	12.1	7.5	10.1	8.2	13.4	7.7	10.1	10.2	12.3	8.3	6.8	8.6	7.4	8.5	5.1	8.8	10.7	6.3	5.7	8.8	16	3.6	8.5	7.3
1	F07	1	OTNT	NA	Neutral	23.8709677419355	132.295698924731	8.19513534882064	448708.809139785	2891.65873924297	21.1653225806452	119.64247311828	5.44038629746359	569545.788978495	4239.46569479152	744	1800982	103128.41	1603.72	387.83	12.5	6	7	12.5	11.2	7.8	8.6	9	9.9	9	2.6	14.1	10.5	8.1	3	15.9	9.4	12.6	7.8	9.9	9.5	8.1	5.5	12.4	13.8	4	6.2	9.7
1	F07	2	OTNT	NA	Neutral	22.7338129496403	126.242206235012	7.84822705956205	462100.840527578	2975.75670567268	20.5767386091127	126.393285371703	5.88187897304421	657202.28177458	4563.56433906976	834	1891265	108175.12	1724.88	413	11.8	7.4	10.6	12.5	10.6	8	11.3	7.8	11.4	12.5	8.2	11.5	11.6	8	8.3	11.4	5	12.2	5.6	11	7.1	9.6	9.1	11	12.2	5.6	13.7	9.5
1	F07	3	OTNT	NA	Neutral	26.1390977443609	140.944862155388	6.06774147510781	432673.399749373	2692.98804793356	23.3508771929825	139.360902255639	6.04985250826032	697099.590225564	4609.47476986909	798	1880875	108444.4	1506.62	399.36	12.2	6	11	7.3	8.4	9	10.3	7.4	9.3	8.9	8.3	7.6	7.4	8	9.5	7.4	12.4	8.4	10.7	5.9	11	5.8	10.9	5.5	12.3	3.5	15.7	4.4
1	F08	1	OTNT	NA	Neutral	23.8321428571429	135.182142857143	6.31327875655877	443350.744642857	2853.50680130062	21.8071428571429	139.791071428571	6.33079105032254	757660.721428571	4898.80796333351	560	1867447	117117	1618.96	461.61	13.2	8.8	13	8.6	12.3	5.7	17.3	5.5	12.3	12.5	8.4	11.2	12.3	7.1	10.9	9.1	8.4	12.7	8.2	11.2	10.5	10.4	11.2	12	15.7	4.8	16.6	10.4
1	F08	2	OTNT	NA	Neutral	22.1535393818544	117.153539381854	6.55865216321729	397350.740777667	2801.08774930187	18.6749750747757	100.121635094716	5.0949341427605	483744.749750748	4255.03792723096	1003	1788432	110332.63	1602.3	447.94	10.2	7.2	11.2	9.8	10.7	8.8	15.9	7.1	8.2	17.2	3.6	19.7	11.1	11.7	4.9	13.7	5.6	13.7	5.1	13.6	6.8	14.2	4.4	16.2	11.6	9.1	6.4	11.5
1	F08	3	OTNT	NA	Neutral	24.1669064748201	132.398561151079	5.94718698180633	438935.505035971	2809.65532347224	20.9438848920863	120.821582733813	5.63163147669607	593870.877697842	4384.2432914716	695	1964169	104611.67	1594.48	401.12	14.2	6.6	8.5	14.8	10.1	6.8	12.7	14.4	9.4	16	7.6	13.1	9.6	8.6	7.6	11.1	8.9	11.9	6.6	10.1	11.2	10.5	8.1	11.5	16.4	5.6	12.1	8.8
1	F09	1	PTPRB	NM_002837	sample	24.7982261640798	131.869179600887	6.65476677230906	416897.641906874	2766.27143745712	20.2350332594235	110.276053215078	5.32053432461133	517840.917960089	4169.35979198409	902	1728926	100981.07	1533.49	395.17	10.2	6.4	6.5	13.4	9.9	10.4	9.2	9.8	9.9	6.5	4	18.1	11.1	9.4	3.9	19.6	8.9	9.1	6	10.2	8.3	5.7	3.9	15.3	12.2	2.5	5.4	11.8
1	F09	2	PTPRB	NM_002837	sample	23.9586693548387	140.251008064516	8.36344403610358	488681.036290323	2945.23570355769	20.8608870967742	126.428427419355	5.99390242091729	651425.130040323	4658.55390709405	992	1919204	108008.28	1682.67	423.64	14.1	5.2	7.8	6.9	11.7	7.6	11.4	5	11.9	6.2	7.4	10.6	12.3	7.1	7.6	9.2	6.5	8.2	5.6	9.9	10.6	5.4	7.1	10	16.7	3	11.4	7.6
1	F09	3	PTPRB	NM_002837	sample	25.3412698412698	135.175485008818	7.07570182583765	445276.637566138	2762.3932562249	22.2292768959436	122.468253968254	5.49930902939082	584014.224867725	4343.34913929771	1134	1888559	109626.08	1552.34	414.35	10.5	6.1	9.8	8.6	7.8	10.6	13.1	7.2	7.5	11.6	5.2	9.9	8	10.5	5.2	9.9	9.5	9.5	7.2	7.2	9.6	6.9	7.3	7.5	12.6	4.2	8.9	5.2
1	F10	1	WAS	NM_000377	sample	23.2730819245774	119.598179453836	6.30452336842929	401881.629388817	2783.48486392354	21.1157347204161	117.230169050715	5.34372713315721	611438.691807542	4576.61034487301	769	1890519	109323.18	1561.74	400.85	14.3	6.2	9	11.3	10.8	9.1	8.8	10.3	7.2	15.7	3.4	19.6	10	8.5	7.5	13.8	8.8	14.7	7	10.8	7.4	11.8	6.5	15.1	12.5	6.5	10.3	11.4
1	F10	2	WAS	NM_000377	sample	25.0805369127517	137.62192393736	7.13648596928015	473452.989932886	2882.27251045484	22.6129753914989	130.845637583893	5.63828040306358	673800.720357942	4568.65756583733	894	1986069	113015.36	1649.13	419.88	14.7	6	12.2	9.6	11.4	8.5	12.3	7.6	9.3	11.1	5.9	13.8	12	9.1	8.7	11.3	8.4	9.8	10.2	9.7	9.4	8.7	10.7	10.6	14.5	4.6	14.1	8.8
1	F10	3	WAS	NM_000377	sample	22.9562575941677	119.479951397327	7.12660788976482	422015.089914945	2885.09151184667	19.4884568651276	102.94532199271	4.96086092118112	513691.438639125	4283.79997930514	823	1930264	103357.69	1632.25	390.59	11.7	7.3	9.4	11.1	12.3	7.7	9.4	8.4	9.4	13.1	4.7	21.6	11.1	6.1	5.8	13.6	7.9	14.9	6.4	14.8	6.4	11.2	5.1	18.6	12.4	7.2	8.3	13.4
1	F11	1	ODAM	NM_017855	sample	23.6300940438871	129.811912225705	6.89542117608342	442218.986415883	2825.91543176959	20.0376175548589	109.260188087774	5.18380854492157	507712.717868339	4060.70122133274	957	1818783	93189.44	1577.27	357.1	12.6	8.3	4.7	16.1	11.2	9.6	7.1	14.9	8.4	14.1	2.3	18.8	12	11	2.5	21	8.5	13.7	4.9	11.8	10.9	10.6	3.9	15.3	15.2	6.7	5.2	13
1	F11	2	ODAM	NM_017855	sample	23.7605224963716	133.860667634253	7.47900200755223	456823.380261248	2810.08265823491	20.8142235123367	118.986937590711	5.64538155715216	574606.373004354	4379.29270742645	689	1835567	101529.49	1588.23	396.76	11.6	5.8	6.8	11.2	9.6	8.9	8.9	7.5	11	8.7	5.8	12.5	9.6	9.9	5.1	11.8	5.8	7.7	5.7	7.8	8.4	6.1	5.7	9.4	12.6	3.5	8.1	7.3
1	F11	3	ODAM	NM_017855	sample	24.2457627118644	134.031779661017	6.99036073952928	445698.106991525	2754.38741188886	22.1048728813559	118.733050847458	5.28142737988669	557409.9375	4246.16975050693	944	1889291	105583.78	1569.19	393.58	11.2	5.9	9	8.7	9.7	10.1	8.4	5.7	9.9	13.2	5	11	9.6	10.8	4.6	9.3	8.2	10.5	7.1	7.3	10.1	8.1	5.9	8.4	13.6	5.2	8.5	5.8
1	F12	1	BRIP1	NM_032043	sample	23.9396449704142	129.4	7.09314779103805	421040.952662722	2772.90094198287	21.6260355029586	132.05798816568	6.05496868859437	682578.028402367	4659.45807731607	845	1796300	119339.41	1541.12	447.27	11.7	5.6	11.5	6.4	9.3	8.6	12.1	4.6	8.4	12.3	6.2	11.5	9.8	10.1	7.5	9.5	8.3	11.5	7.1	6.6	10.4	8.3	8.3	9.2	14.9	4.4	12.4	6.2
1	F12	2	BRIP1	NM_032043	sample	24.0159090909091	124.380681818182	7.90286685802998	398119.345454545	2680.12943133768	22.0704545454545	125.148863636364	5.4191678145832	595989.940909091	4221.21484635812	880	1857324	109435.46	1484.74	401.37	10.1	5.6	9.5	9.3	8	9.5	10.1	9.1	7.5	15.8	4.5	13.6	7.8	10.8	4.4	14.7	6.8	11.2	7.3	9.1	6.4	10	6.5	10.1	9.5	6.5	10.3	8.8
1	F12	3	BRIP1	NM_032043	sample	26.3278008298755	135.042876901798	5.92838899398529	425871.074688797	2691.36658801333	22.3900414937759	115.235131396957	4.79877763067373	527962.229598894	3988.60520333838	723	1956976	107260.22	1524.63	389.38	13	6.1	12	12	8.2	8.2	10.8	12.2	6.6	15.4	2.8	19.4	7.9	10.7	4.1	15.9	12.7	8.6	9.8	9.7	10.7	9.8	8.3	13.4	13.6	4.8	10.4	10.7
1	F13	1	ATRX	NM_138270	sample	24.3756684491979	134.657754010695	7.25098765791878	461602.171122995	2942.6271766563	20.716577540107	116.389037433155	5.5072398328275	554711.93315508	4264.62308311689	748	1910246	110581.28	1688.82	436.62	15.4	4.7	9.2	10.7	13.9	6.6	12.8	9.5	10	12	4.7	16.4	13.9	9.1	4.5	17.4	9.8	10.3	6.4	9.5	10.8	7.1	5.1	12.8	17.5	4	7.5	10.3
1	F13	2	ATRX	NM_138270	sample	23.7114788004137	122.396070320579	5.87823419124381	370507.612202689	2665.78993455468	19.918304033092	107.992761116856	5.27405831496933	505257.593588418	4192.23579797112	967	1719093	108824.44	1490.97	418.35	10.8	5.6	9.9	7.7	8.5	10.5	11.7	5.6	7.7	12.6	5.8	15.7	8.9	12.4	4.2	14.5	5.7	9.6	5.1	10.5	6.8	9	4.7	12.7	10.5	5.1	6.8	9.4
1	F13	3	ATRX	NM_138270	sample	24.1021897810219	130.78102189781	6.57082831335121	462041.066736184	2824.39119498554	21.4556830031283	120.579770594369	5.46661078845299	577989.728884254	4294.37535047846	959	1916508	113612.42	1605.12	434.72	10.5	5.5	10.5	8	9.1	8.1	13.6	6.8	8.6	10.3	5.3	10.9	8.7	10.6	5.3	10.9	7.5	9.6	5.9	8.8	7.7	7.1	6.7	10.4	12	4	9.1	7.6
1	F14	1	PLXNB2	NM_012401	sample	23.5928809788654	130.787541713014	7.30894392507641	438585.735261402	2796.68762294112	22.2803114571746	143.800889877642	6.42404034152922	795659.165739711	5030.64679702093	899	1814550	120106.79	1542.4	463.82	12.6	6.7	13.1	6.2	10.2	12.2	14.9	5.8	7.2	11.5	8.6	8.2	11.5	12.2	12.7	7	8.3	11.6	8.2	6.8	10.3	8.3	11.5	9.5	14	5.6	16.2	7.1
1	F14	2	PLXNB2	NM_012401	sample	24.6872246696035	145.123348017621	7.94779408751788	524788.183553598	2884.74412142197	22.5389133627019	135.083700440529	6.01896120569187	718977.436123348	4862.90689201255	681	1988205	120042.69	1639.41	468.31	12.6	4.3	11.6	5.3	11.3	9.8	17.6	3.7	11.9	9.8	8.7	9.5	11.7	9.3	12.9	7.2	7.2	7.8	8.2	6	11.7	6.8	7.9	5.6	17.2	4.1	14	4.6
1	F14	3	PLXNB2	NM_012401	sample	23.4556574923547	120.401630988787	6.85172387941177	341560.696228338	2111.01352871496	20.3425076452599	107.033639143731	4.98885001161057	485657.290519878	3935.42024179618	981	1422739	91232.43	1204.42	347.4	9	32.2	7.8	28.4	7.3	34.1	11.7	26.5	7.1	16.7	3.5	17.4	7.4	34.9	4.3	19.3	9.3	14.7	7.3	12.3	8.4	11.7	6.3	15.1	9.9	29.3	7.6	11.7
1	F15	1	ZMYM2	NM_197968	sample	22.7136465324385	120.989932885906	6.47557525174351	402964.258389262	2722.46600544846	19.9742729306488	109.453020134228	5.38453447536453	514034.310961969	4180.85994650463	894	1761908	99090.72	1501.31	378.75	12.4	6.4	6.4	14.1	9.7	11.7	7.4	12	7.8	16.1	4.9	17.9	10.2	13	3.8	17.1	9.4	16.1	6.9	10	8.6	13.1	5.7	14.8	13	6.3	6.2	11.1
1	F15	2	ZMYM2	NM_197968	sample	23.2979189485214	121.723986856517	5.97468391320856	397191.297918949	2735.50056371029	20.3921139101862	105.922234392114	5.04289714958078	483040.04381161	4124.68339903071	913	1856668	99548.28	1532.62	374.14	11.7	6.5	6.9	13.9	8.5	8.4	8.7	13	8.2	16	3.8	17.7	9.3	10.7	3.4	16.1	6.1	10.8	6.7	9.7	6.8	11.7	3.4	13.4	11.5	7	5.7	10.1
1	F15	3	ZMYM2	NM_197968	sample	24.7109375	135.833984375	7.20197467707072	448098.787109375	2845.34109037797	21.2412109375	114.1103515625	5.18650703477144	543049.697265625	4233.38383810415	1024	1886487	106067.7	1631.5	409.96	10.4	6	9.5	10.4	10.6	6.6	12.3	8.3	10	9.8	4.3	14.6	9.3	7.4	4.3	12.5	10.1	9.9	7	9.1	9.3	6.2	5.7	11.9	13.8	3.8	9	8.5
1	F16	1	MBD1	NM_015845	sample	24.8569696969697	131.315151515152	6.93935299991667	434528.055757576	2797.3914588784	22.0484848484848	127.769696969697	5.58383160428865	648948.869090909	4494.55636973435	825	1848129	107326.51	1594.2	412.03	12.5	6.2	8	11.6	11.6	8.6	9.9	8.7	8.8	13.3	4.1	15.2	11.2	10.4	4.7	12	9.3	10.7	8	8	9.1	7.9	7.2	11.4	14.1	4.1	9.7	8.1
1	F16	2	MBD1	NM_015845	sample	24.3313468414779	129.202622169249	6.81158699978533	409515.044100119	2701.73674396406	21.3408820023838	123.933253873659	5.69692214821839	630939.773539928	4528.84213400304	839	1788325	114879.4	1535.6	452.73	12	6.6	11.3	7.5	10.3	10	16.9	5.1	7.6	13.5	6.7	12.6	9.9	13.2	8.2	11.3	7.6	9.7	8.1	10.8	8.6	8.3	8.6	10.5	13.8	5.1	12.5	8.2
1	F16	3	MBD1	NM_015845	sample	23.5685210312076	124.521031207598	7.03538856347109	428899.888738128	2779.94046157466	20.6187245590231	114.218453188602	5.30505634466504	532600.134328358	4151.16801717368	737	1807820	102337.25	1573.41	389.84	11.7	9.6	7.6	13.2	10	12.1	9.6	11.3	9.9	14	4.7	14.8	9.5	13	5	14	10	13.7	7.6	11.8	9.5	11.5	6.6	12.9	12.2	8	8.3	10.2
1	F17	1	OTNT	NA	Neutral	25.0564924114671	126.802698145025	6.82491324939431	408993.038785835	2729.68914524243	21.8996627318718	119.64586846543	5.33743932262117	564976.50084317	4260.00575324405	1186	1793682	102643.9	1499.96	388.97	10.8	7.7	6.7	13.5	7.3	9.4	8.9	13.8	6.6	14.8	2.1	16.9	7.6	9.8	2.4	14.2	11.5	15	9.1	11.1	9.1	10.5	5.7	13.6	11.3	5.6	6.1	9.9
1	F17	2	OTNT	NA	Neutral	25.1310483870968	127.040322580645	6.35540397927328	402257.444556452	2688.17892546965	20.5161290322581	104.923387096774	4.77469078877444	479277.64516129	3991.61662509624	992	1754217	103762.04	1516.44	400.68	10.5	6.1	8.1	10.4	8	8.4	9.9	8.5	7.2	15	2	21.5	7.8	10.4	2.6	18.8	8.3	8.8	6.4	13.3	8	9.6	5.2	18.4	10.7	5.4	5.8	14.3
1	F17	3	OTNT	NA	Neutral	24.8818604651163	124.626976744186	6.2394861727307	411712.421395349	2655.42376851687	21.2344186046512	107.896744186047	4.66417232018497	483565.357209302	3868.5321050511	1075	1841944	108222.34	1501.67	405.82	11.8	9.5	11.2	11.7	6.6	12.2	12.6	11	6.6	19.3	1.7	18.1	6.8	13.2	2.2	15.4	11.3	14.1	8.7	13.1	9.3	13.3	6	15.5	11.4	8.9	6.4	12.7
1	F18	1	OTNT	NA	Neutral	25.4969574036511	136.31845841785	7.03030499759277	469818.646044625	2803.6870837593	21.9249492900609	118.140973630832	5.21555021223316	553680.330628803	4196.83746278088	986	1935596	101653.89	1571	381.64	12.5	6.2	5.7	12.5	10.3	9.1	6.7	12.5	8.3	11.6	2.3	16.7	10.4	8.1	2.8	15.1	10.3	11.6	6.1	10	9.5	7.5	5	13.2	14.3	4.1	5.1	10.6
1	F18	2	OTNT	NA	Neutral	29.0517073170732	154.569756097561	6.15571639849308	452705.153170732	2645.11471356739	22.9424390243902	120.12	5.04558788989581	544637.813658537	4063.85630697997	1025	1867120	101574.71	1462.15	369.34	12.6	6	6.9	9.9	7.2	8.3	6	9.4	6	6	2.8	14.5	6.5	8.1	2.2	15.6	12.5	5.6	10	6.9	12.3	4.3	7.6	10.7	15.3	2.4	7.5	8.4
1	F18	3	OTNT	NA	Neutral	24.6872246696035	122.08281938326	6.71332699370173	389886.699559471	2684.3230163352	21.8325991189427	113.95859030837	4.9610649739322	522195.476651982	4056.74016279877	1135	1713275	98912.76	1475.58	380.91	6.5	7.5	6.2	12.3	6.7	12.3	8.6	11.8	6.1	14.3	2.3	16.7	7	11.4	4.1	14.5	8.7	10	6.2	8.7	5.9	8.5	5	11.3	7.8	5.4	8.5	8.9
1	F19	1	OTNT	NA	Neutral	21.6710382513661	121.345355191257	7.05487758732398	414517.61420765	2850.3548345373	19.8196721311475	120.679781420765	5.992524848087	627733.427322404	4667.82852376059	915	1656330	98718.04	1571.43	393.33	8.3	8.3	5.4	12.5	11.4	8.7	7.7	8.7	9.3	9.7	4.9	11.4	11.1	7.1	6.7	10.6	5	13.2	5.2	8.5	5.8	9.1	4.8	9.5	10.6	4.4	7.7	7.7
1	F19	2	OTNT	NA	Neutral	25.3007334963325	134.151589242054	7.81102175135489	422745.388753056	2770.53183084019	22.1393643031785	124.487775061125	5.4777067725297	590971.031784841	4304.50635032924	818	1785455	98468.35	1568.5	373.71	11.2	6.7	6	11.6	8.7	12.6	8.3	11	6.7	10.1	4.4	11.1	8.1	10.9	3.8	11.7	9	8.8	8.2	7.6	8.9	8.2	7.9	8.8	13.2	4.5	8.8	7.3
1	F19	3	OTNT	NA	Neutral	25.9689378757515	140.590180360721	7.59053439695964	481594.219438878	2885.80658982858	21.5931863727455	111.300601202405	5.00118238975868	470912.704408818	3834.30313348268	998	1880508	92063.89	1642.72	355.45	11.2	7	5.7	15.9	9.3	11.2	7.7	14.9	10.1	9.8	2.2	13.4	10.3	9.7	2.2	17.2	12	9.5	8.4	9.1	9.2	5.4	4.7	11.1	12.6	3.4	5.4	8.9
1	F20	1	OTNT	NA	Neutral	25.9111111111111	139.128205128205	7.64482230669217	461239.367521368	2793.02201952319	22.6581196581197	123.948717948718	5.39750708070377	588944.105982906	4308.19876986474	585	1907460	106272.73	1563.53	394.42	13	7	6.7	7.5	10.1	10.9	9.4	8	8.5	10.6	2.9	18.5	10.8	9.1	3.4	16.4	12.1	10.6	8.5	7.7	12.1	7.5	5.5	10.6	14.7	3.9	7.4	9.2
1	F20	2	OTNT	NA	Neutral	26.7579062159215	138.267175572519	6.11462564803885	403142.773173391	2575.01363223867	22.0010905125409	114.351145038168	5.11894302140576	511108.816793893	4115.56222999917	917	1702606	98706.73	1425.42	374.72	9.8	5.8	5.3	11.5	7.7	11.6	7.4	10.6	5.2	7.5	1.9	11.6	6.8	10.3	1.7	14.9	9.3	4.8	7.3	7.7	8.2	4.1	4.6	8.8	12.3	2.3	4.7	7.3
1	F20	3	OTNT	NA	Neutral	26.0571725571726	135.411642411642	6.9675938051342	433011.293139293	2759.15867005329	22.5779625779626	122.705821205821	5.28812386385862	565732.006237006	4160.72221624025	962	1761727	103084.19	1555.93	390.37	9.6	7.3	8.8	10.8	8.6	10.3	9.1	9.6	7.6	9.8	3.7	11.6	8.3	10.9	3.3	11	10.5	8.9	11.1	8.4	9.5	6	7.8	9.8	12.1	4.5	8.7	7.7
1	F21	1	OTNT	NA	Neutral	22.5574365175333	123.629987908102	7.98094552961277	448297.547762999	2946.98414728528	20.8609431680774	123.950423216445	5.95187720959159	638572.274486094	4628.75565990762	827	1829603	108379.58	1679.98	438.74	12.3	7.1	8.2	9.9	13.8	7.1	13.3	8.5	9.9	14	7	11.7	15.2	9.7	7.1	10.8	6.7	12.2	6.7	8.3	8.2	8.8	6.2	9.7	14.1	5.3	10.3	7.1
1	F21	2	OTNT	NA	Neutral	23.5478615071283	123.507128309572	7.36226007851903	402460.939918534	2699.41455764182	20.5397148676171	114.86150712831	5.39100079889398	541467.263747454	4147.39044798536	982	1638765	92516.2	1496.16	363.69	9.4	10.1	5.8	20.4	9.1	16.3	6.9	18.6	9.2	11.9	5.8	15.1	9.3	16.8	4.2	17.1	5.7	10	5.6	10.5	7.3	8.1	5.7	12.2	11.6	4	7.1	9.4
1	F21	3	OTNT	NA	Neutral	25.3424507658643	131.57658643326	6.86833308012818	409266.443107221	2698.09197953856	21.636761487965	111.504376367615	5.05496067574341	479149.377461707	3857.05738384773	914	1754126	95011.71	1530.71	379.09	9.8	9.2	6.2	13.2	8.1	12.3	9.2	11.7	7.9	10.9	3.5	15.8	7.4	13.2	2.4	18.2	10.7	9.5	8.3	9.3	8.5	6.7	5.7	11.1	11.4	4.7	4.4	8.9
1	F22	1	OTNT	NA	Neutral	24.704845814978	135.828193832599	9.12613893302395	464550.076358297	2797.62941157757	21.7165932452276	129.173274596182	5.76965027849633	610150.737151248	4257.19495822983	681	1815982	101331.27	1578.04	378.17	11.7	8.4	7.5	17.9	10.6	12.9	8.1	16.6	8.4	11.3	2.9	11.9	10.4	13.2	3.5	17	8.8	10	7.2	8.2	10.3	7.3	7.8	10.4	13.2	4.3	7.8	8.4
1	F22	2	OTNT	NA	Neutral	23.4706477732794	125.385627530364	6.93338172075253	421361.96659919	2721.01550032466	20.4706477732794	108.721659919028	5.21655639027999	474905.584008097	3936.16690397342	988	1731081	93390.73	1543.14	362.97	9.5	7.6	5.9	18.3	9.2	11.3	8.1	17	10	10.7	3.7	14.2	8.7	13.6	2	19.6	5.9	8.8	6.2	9.5	8	7.2	4	10.9	10.6	3.9	4.1	9.3
1	F22	3	OTNT	NA	Neutral	25.6236559139785	144.651135005974	6.87483259238996	460391.275985663	2732.14111642814	22.6308243727599	133.260454002389	5.76143733156848	636939.947431302	4306.00074478891	837	1748412	104816.83	1540.84	411.59	9.8	9.8	8.1	10.4	9.8	12.3	12.1	6.6	10.4	8.2	6.1	9.8	9.7	11	5.3	11.7	9.4	9.6	8.4	8.8	12.2	6.6	9.4	8.1	14.5	3.9	11.7	6.3
1	G03	1	RF	NA	Neutral	22.2403433476395	119.757510729614	6.67889864239143	384298.156652361	2641.73097052588	20.2811158798283	116.741416309013	5.72964757649861	566363.125536481	4465.5528725827	932	1656071	105913.31	1452.31	419.06	9.7	7.3	6.5	9.2	9	13.2	10.3	6.9	7.3	11.5	3.4	11.2	8.2	14.5	3.3	11.6	7.5	14.6	5.2	9.1	9.1	11.5	4.8	11.4	11.1	5.7	4.9	7.8
1	G03	2	RF	NA	Neutral	20.83203125	112.83203125	6.25807901857327	381522.62890625	2704.91656649824	19.16015625	109.834635416667	5.64674804707825	552464.102864583	4454.34941435089	768	1728568	99015.9	1461.98	389.43	9.6	8.9	6.9	12.1	8.3	12.8	11.1	12.9	9.6	14.3	7.2	13.2	9.8	13.4	8.2	14.2	3.9	15.4	4.9	12.1	6.1	13.9	5.1	12.5	10.3	8.9	8.6	9.2
1	G03	3	RF	NA	Neutral	19.7466007416564	81.1100123609394	5.04228688686541	210292.541409147	1977.61065602645	19.1248454882571	96.0420271940667	4.76990717873703	405077.852904821	3684.2129792047	809	1160214	88249.56	1017.3	338.46	3.1	26.7	4.3	14.8	3.3	52	5.3	15.1	4.3	35.2	3.6	21.4	3.6	57.8	2	23.6	5.3	21.4	4.7	12.7	3.5	24.8	3.3	16.6	3.1	18.5	3.2	13.5
1	G04	1	RF	NA	Neutral	22.3719185423365	122.766345123258	5.67676596275799	325029.655948553	2111.43240081615	19.9271168274384	115.91103965702	5.56203017164852	575731.241157556	4262.17914822965	933	1385354	93897.26	1159.27	365.76	8.4	27.7	7.4	23.2	7.9	30.2	9.1	22.9	9.1	15.2	5	17.1	8.3	30.5	6.2	21.5	7.7	16	5.4	9.9	8.7	14.1	5.6	13.6	12.1	25.8	9.1	13.3
1	G04	2	RF	NA	Neutral	23.4848484848485	126.846060606061	7.35079138460457	430298.047272727	2826.41948582979	21.2206060606061	123.133333333333	5.64204027610586	611400.696969697	4377.76028133142	825	1823512	112577.02	1615.16	441.15	12.2	5.8	10.1	9	9.2	9.5	14.2	8.4	9	14.4	6.9	11.9	9.8	10.2	7.8	13.6	8.1	11.9	8.5	9.9	8.8	10.9	9	11.6	12.7	6.7	9.8	8.2
1	G04	3	RF	NA	Neutral	24.6832460732984	117.923211169284	5.7936123141498	345310.757417103	2513.15655680575	21.2705061082024	111.775741710297	5.03720418221245	512589.643106457	4015.53291028528	1146	1676705	111008.62	1391.54	418.33	9.4	9.6	12	10.6	6	15.1	12.8	9	6.5	17.5	4.2	17.1	5.7	17	3.9	16.7	11.6	13.2	7.7	11.1	7.1	11.5	6.2	13.9	8.6	7.4	7.9	10.6
1	G05	1	RF	NA	Neutral	25.0800821355236	128.035934291581	6.58316658688135	401700.986652977	2674.60276107631	22.4466119096509	132.360369609856	5.70980103202738	697754.330595482	4648.06886306271	974	1805023	117610.14	1491.74	434.32	13.8	7.5	11	8.6	9.7	10.6	12.1	5.6	6.7	12.2	4.6	13	8.1	10.6	7.1	11.3	11.1	10.2	8.1	8.1	9.3	7.6	8.4	10.4	13	4.1	12.5	8.2
1	G05	2	RF	NA	Neutral	25.2171860245515	135.582625118036	7.47884130135574	440013.742209632	2791.09068813721	22.3701605288008	129.515580736544	5.63600401833595	675692.609065156	4659.23915080981	1059	1860772	111738.09	1577.86	419.06	12.2	5.9	10.1	7.6	9.9	7.2	10.7	6.3	8.7	7.8	5.4	9.9	9.4	6.4	7.4	8.2	9.6	7.7	8.6	7.1	9.5	5.1	9.3	7.7	12.7	2.2	12.9	6.3
1	G05	3	RF	NA	Neutral	25.1727861771058	138.752699784017	7.61232272352227	497398.344492441	2899.40385391419	21.5172786177106	121.334773218143	5.36359833395392	640127.064794816	4600.91403555404	926	2096404	116896.72	1706.61	429.99	16.3	5.9	12.1	8.1	11.4	6.6	12.2	6.5	8.7	13.1	5.4	14.8	11.7	7.2	10	9.2	10.6	11.2	6.7	11.2	11.7	9.2	8.4	12	16.5	5.3	14.3	10
1	G06	1	RF	NA	Neutral	23.0573122529644	127.274703557312	8.05660966000939	440651.493083004	2889.82478368672	20.9723320158103	123.673913043478	5.76604110939916	626582.994071146	4538.29757308475	1012	1919446	106198.06	1626.16	395.51	13.1	4.5	7.2	10.4	12.5	8.4	6.9	9.4	7.7	11.4	4.2	12.9	11.8	8.1	5.7	11.8	7.3	11.4	5.7	8.2	9.1	8.6	6.5	11.3	14.6	4.3	9.7	8
1	G06	2	RF	NA	Neutral	24.4456762749446	133.20177383592	7.19083151511407	435987.430155211	2812.78870810384	21.659645232816	123.690687361419	5.51266710357744	631651.89578714	4594.58391954826	902	1895271	111223.58	1585.31	414.21	12.5	6.1	10.9	8.1	9.2	7.9	11.1	6.2	8.2	9.2	3.3	12.2	9.1	6.7	5.9	9.5	6.2	8.5	6.1	8.9	8.1	6.9	6.3	10.3	13.4	3.1	9.5	8
1	G06	3	RF	NA	Neutral	22.0165631469979	120.625258799172	7.06251451550618	437431.82505176	3026.46274819814	20.3012422360248	115.497929606625	5.55952415843778	609686.225672878	4739.12875292801	966	1938742	110914.97	1732.13	431.43	11.7	4.5	11.8	8.4	11.3	4.7	14.1	4.8	9.5	11.8	6	11.3	11.5	4.6	11.3	6.5	6.7	13.7	6	9.1	6.6	8.7	6.3	9.8	11.5	5.1	11.8	6.9
1	G07	1	RF	NA	Neutral	24.8914342629482	128.497011952191	6.9912572330092	411835.935258964	2642.86217037198	22.2161354581673	128.939243027888	5.69879336103043	641720.532868526	4432.25136259118	1004	1859616	113405.85	1474.52	428.72	11.4	6.7	9.7	10.3	9.5	9.9	12.1	10.5	6.1	12.6	4.7	11.7	9	12.4	4.8	14.2	11.7	11.3	9.2	7.9	10.3	10.5	8.5	10.9	12.9	5.1	9.4	8.8
1	G07	2	RF	NA	Neutral	25.264678471575	130.730661696179	6.40066950783706	406199.272134203	2704.10736553886	22.1314072693383	123.039142590867	5.41171647596572	594711.932898416	4367.95345728818	1073	1852968	110285.93	1484.48	398.25	11.5	4.3	9.5	9	6.9	8.7	9.2	8.8	8.3	11.6	4.5	12.2	8.4	9.3	4.1	11.8	8.1	9.8	7.7	8.6	8.4	8.6	7.5	9.6	11.6	5	10	7.3
1	G07	3	RF	NA	Neutral	22.6514285714286	125.234285714286	6.96168628278528	425046.341904762	2722.33401604516	20.5180952380952	115.805714285714	5.47305380882649	574238.027619048	4258.70596790302	1050	1854699	111132.08	1566.34	429.69	12.6	11	13.1	12.2	10.6	13.4	15	10.4	9.4	14	6.1	13.5	10	13.7	6	12.2	8.6	15.5	7	13	9.6	12.8	7.2	13.3	13.6	9	10.8	10.9
1	G08	1	RF	NA	Neutral	23.9790454016298	136.024447031432	7.04452470421037	466495.543655413	2709.4342988999	21.2421420256112	124.171129220023	5.69324480659563	599823.597206054	4319.65948954605	859	1852989	102195.19	1504.46	385.5	13	8.1	7.2	14.3	8.6	14.6	9.2	12.3	10.9	14.6	4.3	14.6	8.8	14	4.9	17	9.9	14	7.1	9.5	10.4	11.2	6.3	12	13.9	7.2	7.3	9.8
1	G08	2	RF	NA	Neutral	24.2868047982552	128.173391494002	6.98221919708902	406852.624863686	2706.43999649005	20.3664122137405	114.541984732824	5.5427920096889	546897.172300981	4303.03081282607	917	1758882	100018.5	1518.95	392.46	9.4	6.5	7.6	17.4	9.2	13	10	20.1	7.2	12.3	5.5	11.7	9.2	13	4.8	13.1	6.2	7.9	4.8	8.1	7.3	7.7	4.1	10.3	12.2	4.3	6.9	7.6
1	G08	3	RF	NA	Neutral	24.2700803212851	136.316265060241	6.87878343855905	457876.185742972	2923.77084753323	21.3724899598394	120.079317269076	5.49089506940162	579984.534136546	4351.49466261124	996	1960023	98624.21	1673.74	380.9	14.1	5.8	7.1	12	11.6	6	10.6	12	10.8	11.2	6.4	11.5	12.4	6.7	6.3	10.7	9.1	10.1	6.7	9	8.8	6.9	7.7	9.8	16.1	4.5	10.2	7.9
1	G09	1	BRCA1	NM_007298	sample	24.6008174386921	150.162125340599	7.17198876033451	592921.96866485	3109.60909550082	22.341961852861	143.260217983651	6.43495982468183	787081.980926431	4956.74005950598	734	2224807	122885.13	1797.59	462.98	16.8	5.3	13.1	7.1	18.8	8.3	14.6	4	13.8	7.9	9.5	10.1	19.6	7.4	10.8	8.2	9.5	9	8.6	8.2	14	6.8	10.4	8	20.2	3.4	14.9	6
1	G09	2	BRCA1	NM_007298	sample	24.7723935389134	140.149779735683	7.28215842453632	505217.607929515	2831.21453446785	21.0983847283407	126.220264317181	5.83175350471836	634561.703377386	4435.67615427426	681	1976771	103214.57	1640.93	396.38	13.1	7.5	7.3	10.3	11.3	10.6	9	9.3	9.8	10.7	7.2	9.7	11.3	13.1	6.6	12.3	7.9	9.5	7.3	10.4	10.7	8.2	8.4	11	16.4	5	12	8.7
1	G09	3	BRCA1	NM_007298	sample	24.8747016706444	138.751789976134	6.71528323289222	476066.210023866	2864.77504395455	22.1742243436754	132.403341288783	5.92554817583044	686604.239856802	4678.90081471462	838	1997065	115290.77	1673.81	455.23	14.1	6.8	14	9.5	15.2	8.2	17.9	7.3	7.6	8.8	8.7	8.8	12.4	10.1	10.6	7.3	9.5	8.9	8.4	7.2	10.9	6.1	11.9	7.9	16.6	3.3	16.5	5.7
1	G10	1	ASXL1	NM_015338	sample	25.8137254901961	144.75	7.50482140529393	494577.771568627	2914.86383137012	22.0676470588235	126.945098039216	5.61782841646305	598635.87745098	4267.77334503941	1020	1946826	99297.53	1645.84	380.77	14.5	4.7	6.8	14.2	11.1	5.2	8.7	14.5	9	7.2	2.9	11.4	11.1	5.3	3.1	14.6	10.1	8.2	7.8	7.6	12.7	4.4	6.8	10	17.6	2	6.5	8.1
1	G10	2	ASXL1	NM_015338	sample	25.7369542066028	144.802981895634	7.13957798652674	462870.268370607	2850.40562665657	22.3546325878594	126.188498402556	5.60090100331192	588699.555910543	4256.14623398261	939	1839946	98711.93	1593.06	376.14	11.8	5.9	4.8	10.9	8.9	6.9	7	8.5	9.3	5.2	5.3	8.4	10.1	6.6	3.9	11.6	8.6	6.5	7.8	6.8	8.7	3.9	6.2	6.4	15.4	2.1	8.8	5.4
1	G10	3	ASXL1	NM_015338	sample	25.3293051359517	147.162134944612	6.97040738268068	521601.622356495	3067.467081551	21.4531722054381	121.587109768379	5.5803063078205	583176.719033233	4335.78733360517	993	2072651	105951.7	1748.26	419.52	14.7	5.8	8.6	10.8	14.3	4.5	12.6	8.5	11.2	7	5.8	11	14.6	4	5.1	11.2	8.7	6.7	6.2	8.9	11.5	4.8	6.5	10.2	19.7	3.2	9.9	6.9
1	G11	1	ASXL2	NM_018263	sample	23.309670781893	126.979423868313	6.6681007982509	419806.504115226	2753.21775137134	21.1604938271605	131.256172839506	6.11088396194556	699502.007201646	4804.42975980399	972	1770232	116935.8	1508.7	455.38	10.3	7.5	11.1	7.3	9.4	7.8	15.4	5.9	8.1	11.9	6.3	10.2	9.6	8.4	9.1	11	7.1	11.5	5.8	8	9.4	8	7.6	10.4	12.7	4.3	11.8	7.5
1	G11	2	ASXL2	NM_018263	sample	25.3759318423855	136.57933972311	6.68093423037681	431731.571884984	2735.45452281339	21.702875399361	126.050053248136	5.75913881641736	639912.806176784	4623.96743556514	939	1816927	115697.7	1564.72	457.22	9.7	5	12.2	7.1	8.8	8.5	14.4	5.6	8.9	9.5	6.5	10.1	8.7	9.7	8	8.7	6.9	6.2	5.4	7.8	7.8	4.5	6.9	8.7	11.5	2.8	11.7	6.7
1	G11	3	ASXL2	NM_018263	sample	24.6327160493827	130.852880658436	7.08787876910816	413977.21399177	2734.11478784043	20.7170781893004	115.979423868313	5.36974189226293	576260.222222222	4364.104290388	972	1788978	110516.44	1576.05	431.8	9.6	8.7	11.7	10.6	9.2	10.6	15.4	7.2	8.7	9	5.9	14.6	8.8	11.2	7.5	12.3	10.1	10.2	6.2	10.5	7.8	7.4	6	12.2	12.2	3.9	9.7	9.6
1	G12	1	TP53BP1	NM_005657	sample	24.3515731874145	143.707250341997	8.19327051562237	528264.179206566	3080.00434632088	8.58002735978112	49.2900136798906	3.05766077102119	259943.833105335	2420.73976940902	731	1997067	70308.34	1783.39	274.66	12.4	6.3	3.8	52	15.2	5.1	5.1	56.8	16	10.9	3.6	64	14.8	6	4.7	68.8	9.8	12.3	1.2	62.5	11.8	6.8	2.1	66.3	16.3	2.9	4.7	65.7
1	G12	2	TP53BP1	NM_005657	sample	26.1479140328698	154.208596713021	7.24531968611123	485104.044247788	2867.85665945818	10.7939317319848	63.5865992414665	3.54355161931499	329683.221238938	2757.43428450346	791	1850532	79685.11	1657.8	316.9	11	4.4	5.4	42.5	11.8	4.2	8.2	46.8	15.9	6.2	5.6	54.2	11.9	5.7	6.6	58.8	8	6.7	2	51.1	11.6	4	3	54.1	18.6	2.4	5.6	53.1
1	G12	3	TP53BP1	NM_005657	sample	26.0138339920949	145.882411067194	6.74086964332586	485446.998023715	2898.93903754095	9.24308300395257	51.2183794466403	3.04016410874865	264247.418972332	2469.01116975431	1012	1970279	74320.46	1672.7	290.75	12.5	4.9	5.3	44.8	12.1	5.1	6.9	52.5	13.9	12.1	5.8	62.1	13.1	8.4	5.5	65.6	12	9.9	1.2	56.9	11.8	6.6	2.9	61.8	17.3	4.4	5.8	60.6
1	G13	1	FAT1	NM_005245	sample	23.3910665451231	124.360072926162	8.04176888790348	447078.15041021	2847.00938568869	21.3855970829535	121.391978122151	5.3950117008691	592206.263445761	4285.18008333628	1097	1835899	107329.66	1604.73	406.71	10.8	7.7	9.7	12.2	10.2	11.6	10.6	9.2	8.1	13.3	2.6	15.6	10.8	11.4	3.2	15.4	7.3	12.6	7.2	9.9	7.9	9.4	6.7	12.8	12.9	5.3	7.6	10.9
1	G13	2	FAT1	NM_005245	sample	24.7310838445808	133.783231083845	7.30008517106088	506853.404907975	2934.91323673228	21.2433537832311	116.262781186094	5.27772976430461	571608.26993865	4347.51212421228	978	2024345	119077.53	1701.1	466.65	16	5.6	13.3	8	11.9	8.1	16.9	5.2	9	11.7	4.2	14.6	12.8	10.2	5.8	13.6	8.8	9.3	8.9	10.4	9.6	8.1	8.2	12.7	15.2	5.1	9.7	9.1
1	G13	3	FAT1	NM_005245	sample	26.2977461447212	145.576512455516	7.71229346961119	506236.073546856	2853.02642522651	21.9217081850534	123.909845788849	5.34578293991511	586698.814946619	4144.84141384637	843	1987611	110248.88	1671.53	448.18	14	8.1	13.5	13.6	11.3	8.5	17.8	12.7	8.7	8.8	4.3	13.4	10.3	8.7	5	15.1	11.7	9.8	7.9	10.8	12.6	7.7	9.1	12.5	15.7	4.5	12	10.2
1	G14	1	BAP1	NM_004656	sample	24.7559523809524	135.242063492063	6.62327900155209	457376.476190476	2825.97382423111	21.2718253968254	122.779761904762	5.71449864976921	605415.343253968	4449.33835718821	1008	1869782	108663.31	1592.17	433.6	12.6	7.6	9.3	12.5	11.9	7.5	13.2	9.8	9	11	4.1	13.1	12.7	8.3	5.2	12.4	9.3	9.3	6.8	8.6	10.3	7.2	5.8	11	15.4	3.3	7.6	8.2
1	G14	2	BAP1	NM_004656	sample	24.6147443519619	149.223543400713	8.16039553593773	574138.40665874	3129.01038100276	21.013079667063	127.5338882283	6.00858044889849	691606.057074911	4896.12374118488	841	2060638	115492.52	1850.1	463.4	16.3	4.6	11.4	6.8	16.4	4.4	16.9	4	14.1	6.5	8.2	10	16.4	5	12.5	7.1	6.7	8	5.7	8.1	12	4.5	6.5	8.4	19.9	2	13.6	6.7
1	G14	3	BAP1	NM_004656	sample	22.1103896103896	130.150278293135	6.93113365698367	470926.749536178	2672.16988807243	18.3497217068646	105.89332096475	4.79068419800483	530153.218923933	3769.33173808153	1078	1794325	92644.39	1581.8	362.03	15.5	20.7	8.3	23.7	14.4	19.9	9.8	20.6	11.3	19.8	4.3	26	14.7	20.2	5.4	25	10.4	23.3	7.1	24	11.5	19.8	8.7	25.1	17.1	17.5	12.1	23
1	G15	1	ZNF516	NM_014643	sample	25.5157750342936	138.089163237311	5.99760167080351	443788.138545953	2659.89377546172	22.3374485596708	133.699588477366	5.82821819897995	700319.002743484	4712.9222733899	729	1834938	120444.45	1474.65	443.84	12.9	7.7	13.9	8.1	10.7	14.4	13.7	4.9	8.8	11.8	4.1	12.9	9.7	14.1	6.4	10.2	11.5	9.9	7.7	7	11.9	9.1	9.1	9.6	14.8	4.8	12.1	7.4
1	G15	2	ZNF516	NM_014643	sample	26.3912556053812	140.608744394619	6.67804485677698	451929.76793722	2790.17876116168	23.5403587443946	132.854260089686	5.52441691719447	661067.152466368	4504.44605713591	892	1944847	124284.86	1586.11	465.09	15.6	4.3	15.7	6.2	10.1	7	17	4.7	7.7	11.7	3.8	11.7	10.2	7.5	5.7	10.4	10.2	8.4	10.3	7.6	12.1	9.1	9.2	8.9	17.4	4.9	12.1	6.7
1	G15	3	ZNF516	NM_014643	sample	26.0659340659341	147.84126984127	7.26493849655063	510902.390720391	2970.06120891518	22.3894993894994	132.295482295482	5.76025807079014	678233.158730159	4551.88337776016	819	1986399	109144.38	1709.74	419.77	14.8	4.6	10.7	11.4	12.9	6.6	12.9	7.2	10.5	6.6	7.1	10.9	12.6	7.1	8.7	11.6	10.6	8.1	7.4	7.9	12.2	4.3	10.1	9.3	18.2	2.6	14.8	7.8
1	G16	1	GRIN2A	NM_000833	sample	22.5254237288136	124.295399515738	6.1640251902447	419924.299031477	2762.29261384877	20.3099273607748	122.518159806295	6.08280873621219	621973.186440678	4624.71090575544	826	1755163	104253.82	1512.35	419.87	10.7	8	7.3	10.4	9.7	9.1	11.4	7.1	8.5	12.3	7.1	10.3	11.1	10.4	5.2	10.3	6.9	14.3	5.4	7.5	8.1	10.9	6.1	9.3	13.2	6.1	7.7	6.7
1	G16	2	GRIN2A	NM_000833	sample	22.665243381725	115.461998292058	6.14887453907823	355487.198121264	2615.39069145163	19.3569598633646	100.598633646456	5.04913180794002	452403.804440649	4039.83587530481	1171	1622227	100642.42	1460.23	402.18	6.7	6.7	6.6	9.7	6.4	10	9.1	7.7	7.3	15.2	4.4	18.2	7	12.6	3	19	5.9	11.2	4.2	12.2	6.1	11.3	2.6	15.2	8.7	6.7	4.2	11.5
1	G16	3	GRIN2A	NM_000833	sample	25.4871266735324	132.352214212152	6.40127014409641	405656.440782698	2714.31232528853	21.119464469619	112.446961894954	5.19710921989667	482093.335736354	3866.90456717054	971	1775766	95295.18	1500.72	367.71	11.4	7.9	5.6	13.1	7.4	9.2	7.9	12.4	6.7	11	4.3	13.4	8	8	2.8	17	11.1	9.7	6.7	10	8.1	8.7	5.8	10.9	12.2	4.2	5.8	8.8
1	G17	1	RF	NA	Neutral	21.974126778784	123.316946959897	7.75373577358138	440005.223803364	2866.38963829762	19.3195342820181	113.465717981889	5.6818164515938	553886.467011643	4362.15134335381	773	1737658	104701.98	1619.86	428.97	11.3	7.9	8.9	10.7	13.6	10.7	12.7	6.6	10.9	12.5	4.8	15.4	13.7	11.3	4.4	15.5	5.8	12	4.9	10.7	8.2	9.3	4.9	13.2	14	5.4	6.5	10.7
1	G17	2	RF	NA	Neutral	24.7213438735178	133.748023715415	6.59746039117757	417204.701581028	2721.57815610673	21.3013833992095	118.162055335968	5.39593617673769	541810.721343874	4124.89253519068	1012	1753078	98428.81	1539.98	383.15	11	5.4	6.4	11.1	9.6	7.9	8.4	9.7	8.2	9.8	4.2	12.8	9.4	8.2	2.4	17.6	7.1	7	7.1	7.9	9.6	6.7	6.5	10.1	13.7	3.6	7.8	7.9
1	G17	3	RF	NA	Neutral	24.4575163398693	133.592592592593	6.33692911107788	425384.565359477	2774.71470554007	20.8159041394336	114.920479302832	5.26314489707073	534207.259259259	4081.35249200464	918	1813714	104085.16	1569.6	406.27	11.2	8	8.6	12.1	10.3	9.7	12.1	10.5	9.3	11.8	5	15.4	10.7	10.6	5.6	16.1	8.5	11.5	6.1	10.9	8.8	8.4	5.6	12.7	13.3	5.3	7.6	10.6
1	G18	1	RF	NA	Neutral	24.8589743589744	134.30303030303	5.84473241087373	411651.893939394	2703.63568194613	22.6130536130536	141.200466200466	6.30622112684839	742092.836829837	4847.17468455458	858	1788212	111214.53	1495.57	419.6	11.8	6.4	8.3	8.2	9.4	9.2	10.4	7.3	9.2	7.7	5.7	8.4	8.9	9.7	8.7	9.2	10.3	10.3	8.5	6.8	9.2	7.6	9.4	7.9	11.9	3.5	12.8	6.5
1	G18	2	RF	NA	Neutral	26.0876068376068	145.377136752137	6.09936627634342	478064.152777778	2820.98321566576	22.7350427350427	132.065170940171	5.80976728172307	658103.982905983	4632.13042748448	936	1918396	111213.05	1598.97	427.3	13.5	4.1	9	7.4	9.9	7.4	11.9	6.1	8.2	7.4	4.6	7.9	10.3	7.7	5.2	8.9	8.2	6.2	7.4	6.1	11.2	4.7	8.1	6.5	16.7	2.6	10.1	4.4
1	G18	3	RF	NA	Neutral	25.021935483871	139.878709677419	7.34118462620422	489849.957419355	2880.03718100117	22.2090322580645	128.744516129032	5.60559316875682	633003.135483871	4356.52493385598	775	1946057	104150.08	1650.09	392.09	13.5	7.4	9.4	11.9	11.2	9.9	11.1	9.2	9.8	10.3	5.9	11.2	10.7	10.3	7.7	11.9	9.9	9.5	8.8	9.7	11	5.9	8.4	9.3	15.4	4	11	7.4
1	G19	1	RF	NA	Neutral	26.097520661157	145.193388429752	7.6678399579574	486766.454545455	2905.92237364317	22.1900826446281	134.60826446281	5.88320295101336	664757.27107438	4407.34080898934	605	1912919	111459.83	1657.37	417.86	15.9	8.9	8.4	10.4	13.2	9.1	11.7	7.9	9.6	6.8	5	11.4	12.4	8.8	5.1	13.9	13.2	10.1	9.1	9.1	13.7	5.8	8.6	9.4	17.5	2.8	10.2	7.9
1	G19	2	RF	NA	Neutral	24.6723926380368	134.519018404908	6.98018389564514	454772.150920245	2809.91243032608	21.1325153374233	117.049079754601	5.42190833040463	542874.403680982	4130.94533365315	815	1765204	98429.68	1528.66	380.33	10.6	8	7.4	12.6	8.3	13.3	9	14.2	10.8	8.3	5.5	14	10.2	12.8	4.7	19.3	6.9	8.1	4.7	8	8	6.3	5.2	9.6	13.7	3.3	6.6	8.3
1	G19	3	RF	NA	Neutral	25.3493506493507	137.344155844156	7.0801212725502	467448.248051948	2802.29633764904	22.0025974025974	124.093506493506	5.57018984623696	603657.494805195	4384.9929840935	770	1897946	107699.63	1597.8	412.26	11.2	5.6	8.4	11.4	9	6.6	12.2	7.3	7.9	9	5.6	11	8.1	8.8	5.8	10.1	10.5	9.1	8.7	7.7	9.9	5.1	8.6	8.7	14	3.9	10.5	6.5
1	G20	1	RF	NA	Neutral	27.0685131195335	145.447521865889	6.34530801452065	450971.54664723	2764.9089002451	23.8454810495627	150.618075801749	6.22020004153173	808284.310495627	4801.60335600133	686	1841474	116293.51	1543.96	438.95	12	7	12.8	10.1	11.4	9	15.5	9.3	9.2	8.5	7.1	10.8	10.9	10.1	9.8	11.1	12.4	8.6	12.5	7.9	11.4	5.5	14	7.7	16.2	2.9	18.8	7
1	G20	2	RF	NA	Neutral	24.2817745803357	130.946043165468	6.33309155983979	455804.817745803	2821.93222939388	20.7314148681055	114.173860911271	5.48951793536622	570661.818944844	4519.38898534634	834	1936144	118430.92	1621.81	467.98	12.7	6.1	13.3	7.9	12	8.9	17.5	4.9	8.8	14.5	6.1	14.9	11.9	12.9	6.8	10.3	7.7	10.8	7.3	10.1	9.7	10.3	6.1	12.8	14.5	6	9.2	8.6
1	G20	3	RF	NA	Neutral	25.0284775465498	139.739320920044	7.34524602219359	472985.430449069	2840.99500787687	22.1062431544359	121.978094194962	5.48383499893557	562408.154435926	4161.84318933769	913	1901802	100693.94	1624.38	391.4	12.2	5.9	8.4	13.8	9.6	7.7	9.9	12.4	9.1	10.2	4.9	10.2	9.9	8.4	4.2	12.2	9.7	8.4	8.7	7.4	10	6.8	7.7	7.4	14.6	4.6	8	6
1	G21	1	RF	NA	Neutral	23.260593220339	125.893008474576	6.54579627526289	400474.79661017	2672.88093518774	20.5180084745763	122.888771186441	5.93166537763587	617341.55190678	4508.98260417736	944	1683024	111517.95	1478.7	446.68	10.1	7.4	8.5	8.5	8.8	9.4	13.9	5.4	7.9	11.2	6.5	12.9	8.6	11.9	6.9	15.1	7.1	11.1	4.6	8.2	7.3	9.4	5.3	10.6	11.5	5.1	8.3	7.4
1	G21	2	RF	NA	Neutral	25.3046432616082	132.135900339751	6.90627052625679	406351.605889015	2575.91581512364	22.0872027180068	128.132502831257	5.64931935680992	604812.660249151	4251.98619504401	883	1661093	90411.29	1425.75	342.05	9.4	8.2	6.3	23	8.7	17.2	6.8	19.9	7.4	12.6	5.5	11.7	7.9	16.6	4	14.8	6.3	7.6	6.2	6.5	8.3	6.9	6.6	8.2	12	5.3	9.2	6.6
1	G21	3	RF	NA	Neutral	24.3406976744186	137.410465116279	8.71287940847803	466219.320930233	2715.38461256164	20.7197674418605	112.429069767442	5.20600577734876	511033.198837209	3946.60129593919	860	1841638	100366.85	1580.64	384.98	12	10.7	9.4	13.6	10.5	14.1	10.2	10.8	9.8	13.4	5.8	15.6	9.7	17	4.8	19.1	9.9	13.3	7.9	11.4	11.2	10.7	6.9	13.7	14.5	8	8.4	10.8
1	G22	1	RF	NA	Neutral	25.465601965602	138.782555282555	6.5444137397944	441489.843980344	2695.82924909923	22.460687960688	129.906633906634	5.72582864053046	613149.361179361	4289.18722624353	814	1758520	101527.08	1484.73	390.04	12.9	8	7.6	14.4	9.2	13.5	9.2	10.8	7.9	10.7	3.1	12.4	9.6	14	3.1	17.2	11.8	8.7	10	7	11.8	8.1	8.4	9.6	14.9	4.4	8.6	7.9
1	G22	2	RF	NA	Neutral	24.6920415224914	133.918108419839	5.97063050664338	428350.367935409	2685.75399184932	21.3863898500577	127.444059976932	5.80773445714354	609353.040369089	4252.37722383386	867	1804549	105853.34	1516.33	415.53	11.5	8.2	8.7	11.9	11	11	11.9	6.3	9.7	11.4	7.2	9.9	9.8	13.1	4.7	15	9	9.7	8.7	8.2	11	9.9	8.3	9.3	14.4	6.1	11.6	7.5
1	G22	3	RF	NA	Neutral	23.3481308411215	132.396028037383	8.60115952187103	445456.41588785	2836.97616661867	21.125	126.747663551402	5.95003162039915	599330.702102804	4278.34034779576	856	1732042	96576.1	1615.8	392.24	11.2	9.5	5.6	9.9	9.1	9.8	9.1	6.3	10	7.9	7.7	9.2	8.8	10.7	5.3	11.3	7.5	12	6.5	9.2	9.3	7.8	7.2	9.5	13.9	4.9	9.3	7.9
1	H03	1	CHEK1	NA	Positive	19.1288088642659	126.362880886427	17.6279874943093	714979.054016621	3592.71948175338	17.4653739612188	103.249307479224	5.54749661265902	532366.556786704	4453.08888464463	722	2463577	108129.65	2294.48	432.48	16.5	8.6	9.4	10.2	19.3	9.6	13.6	8.3	17.2	16.6	6	20.2	20.4	9.8	6.2	14.1	4.4	22.4	3.3	17.2	12.2	14.4	3.7	19	17.7	7.5	6	16.1
1	H03	2	CHEK1	NA	Positive	20.3502454991817	153.918166939444	16.5035794821375	928555.860883797	3920.58285388093	18.6399345335516	116.806873977087	5.9621767039874	646960.026186579	4751.22961232832	611	2847222	126690	2549.53	508.25	21.1	5.7	16.7	7.7	24.9	5.4	21.8	3.6	20.9	11	10.6	16.7	25.4	4.6	13.6	11.1	4.4	16.5	4.3	15.1	15.7	8.8	6.1	14.9	23.7	4.7	12.6	11.9
1	H03	3	CHEK1	NA	Positive	19.7046894803549	121.584283903676	17.4123334186321	674622.513307985	3502.63107590121	18.4106463878327	102.570342205323	5.18996757405809	529423.89860583	4348.8645631472	789	2446930	114897.57	2257.27	450.3	17.1	6.8	14.4	11.4	16.6	9	18.6	8.6	14.1	21.7	7.9	22.1	16.6	9.6	8.6	13.6	5.4	21.7	3.8	16.9	11	15.5	4.4	18.4	16.2	9.9	9.5	14.1
1	H04	1	CHEK1	NA	Positive	18.6469719350074	140.443131462334	16.6267138915185	940808.183161004	3947.2054857356	18.1270310192024	117.171344165436	6.00801695025331	697480.883308715	5004.21616389031	677	2964589	133331.79	2639.07	539.69	22.2	7.1	18.9	6.8	26.6	4.3	26.6	3.4	19.5	19.1	10.2	19.9	25.6	4.9	15.8	13.3	4	25.3	4.1	17.6	13.3	17.7	6.2	19.2	23	8.7	13	15.8
1	H04	2	CHEK1	NA	Positive	18.3813056379822	141.445103857567	24.5640662476508	952250.296735905	4015.65152571184	18.339762611276	120.816023738872	6.06046731804838	731867.12462908	5034.03245663204	674	3048327	131244.95	2695.84	512.68	20.9	4.9	16.9	7.9	22.3	5	22.4	5.3	19.9	16.8	14.1	18.5	23.4	5.9	20.3	11.3	3.4	21.8	4.3	17.1	14.4	15.7	8.3	18	21.4	8.3	16.8	13.8
1	H04	3	CHEK1	NA	Positive	18.4166666666667	167.593495934959	29.7324950464284	1285211.9695122	4664.49653558952	17.469512195122	119.595528455285	6.0760371153754	769886.130081301	5118.55362402306	492	3750735	137173.32	3412.28	547.45	27.2	6.7	24	6.7	30.3	3.7	30.1	2.8	25.8	16.7	20.3	24.2	32.1	5.9	25.4	12.4	4.1	26.6	5.7	20.1	21.5	14.6	11.6	23.2	28.7	8.1	24	19.1
1	H05	1	CHEK1	NA	Positive	18.4462809917355	132.864462809917	23.2737746566621	890316.74214876	3903.47651839087	17.598347107438	109.857851239669	5.67993870737892	631533.866115702	4752.83273924557	605	2803873	115246.27	2670.47	476.82	17.7	9.9	13.9	20.2	21	8.9	19.2	17.5	16.4	14.4	6.6	20.3	19.8	9.6	13.4	14.9	5.1	25.8	4.1	18.3	13.6	15.7	4.8	19.8	19	7.6	9.9	16.9
1	H05	2	CHEK1	NA	Positive	20.8397435897436	156.963141025641	21.0789045382191	991648.471153846	4116.91246659249	18.7387820512821	118.097756410256	5.7998122042519	693183.963141026	4921.84730127033	624	3082074	134269.27	2835.69	545.85	24.8	6.2	18.4	7.5	28.4	3.2	25.2	3.8	21	11.5	12.2	17.8	26.3	5.8	18.1	11.5	5.9	19.7	5.1	18.8	15.9	11.7	7.2	17.6	25.8	6.2	17.5	14.4
1	H05	3	CHEK1	NA	Positive	19.5499021526419	157.526418786693	28.8745504967085	1077356.11545988	4321.78253965316	17.825831702544	109.348336594912	5.2583664869837	610891.649706458	4500.42866642078	511	3178652	117619.72	3008.94	474.94	23.9	9.4	16.8	10.2	27.2	6.8	21.5	7.6	22.7	16.8	9.6	23.3	27.2	9.8	14.9	15.1	7	25.2	4.7	22.3	18.2	15.5	8.2	23.1	26.4	10.4	15.5	19.8
1	H06	1	CHEK1	NA	Positive	18.7777777777778	164.876068376068	26.8407212138932	1276503.47222222	4531.10082413061	17.6987179487179	114.617521367521	5.68152386264013	703776.794871795	4879.59227510565	468	3851496	130420.7	3174.13	482.76	26.3	5.6	16.5	12.2	29.3	6.6	18.8	9.8	23.3	15.2	10	23.3	30.8	6.8	17.7	16.9	5.1	27.6	4.5	19.4	17.5	13.9	6.8	21.8	26.7	8.3	13.9	19.4
1	H06	2	CHEK1	NA	Positive	18.1714285714286	131.310204081633	24.574179592532	871841.259183673	4251.40483171212	17.5734693877551	111.704081632653	5.83177405034897	700564.685714286	5242.09755197573	490	3021781	145455.87	2868.92	607.25	22.9	3.9	24.3	4.7	27.1	3.9	30	1.2	17.1	16.9	12.4	18.4	26.7	4.3	23.3	10	3.3	21.4	3.1	17.3	11.4	13.7	5.5	16.1	22.9	7.3	16.3	13.7
1	H06	3	CHEK1	NA	Positive	20.2108527131783	138.203100775194	23.2377870761234	899888.358139535	4284.74262172799	19.6511627906977	120.906976744186	5.44985210193858	730104.443410853	4952.69343452687	645	3104655	138440.63	2903.45	526.91	23.1	2.5	23.9	6.4	25.1	4.5	26	3.9	19.2	15.7	8.8	20.2	25.9	3.9	22.3	13	5.1	19.8	5.6	16.7	13.3	10.5	9.6	18	22.8	4	18.1	15.3
1	H07	1	CHEK1	NA	Positive	18.4832451499118	155.322751322751	27.027061754319	1177510.93650794	4377.98795675809	17.0846560846561	105.271604938272	5.4104599486869	569455.689594356	4347.96793644941	567	3493435	127740.35	3068.45	502.14	25.2	7.8	16	9.7	28.2	9.5	19.6	7.2	23.8	15.3	6	24.5	27	8.1	7.9	19.4	6.2	27.3	3.9	22.8	17.1	15.5	4.6	23.8	24.5	8.3	8.5	21.3
1	H07	2	CHEK1	NA	Positive	20.3079178885631	153.75073313783	22.0823547042093	950894.190615836	4074.59379105324	17.8211143695015	112.407624633431	5.90874200055429	605961.784457478	4573.17874238631	682	2916609	114961.57	2771.66	474.49	19.6	5.3	11.7	7.8	25.5	5.3	16.9	4	21	7.8	10.9	16.7	25.7	6.2	11.6	12.6	3.2	16.3	3.4	16.3	13.9	7.8	3.8	16.9	23	4	9.4	14.4
1	H07	3	CHEK1	NA	Positive	21.1566091954023	147.556034482759	19.5158987964123	831588.474137931	3770.77296138183	18.9310344827586	112.810344827586	5.58937447504231	599367.885057471	4590.42227103199	696	2704207	113968.39	2441.44	459.82	18.2	6.5	12.5	8.8	21	6.5	17.5	6.5	17.7	9.6	7.9	15.4	22.3	6	11.5	10.8	6.3	18	4	15.2	12.6	9.2	5.6	15.5	21	3.4	12.9	12.5
1	H08	1	CHEK1	NA	Positive	19.9324618736383	156.869281045752	22.1079279209448	987982.610021787	4257.94371696587	18.4945533769063	128.77559912854	6.51756589340665	795329.455337691	5244.16332010203	459	2983632	133023.81	2913.49	569.81	23.1	3.5	16.3	8.1	30.5	2.8	26.1	3.5	22.9	10	13.9	16.3	32	3.9	17.9	11.8	4.4	19.4	3.9	14.8	16.3	8.7	10	16.6	25.7	3.9	18.1	13.7
1	H08	2	CHEK1	NA	Positive	20.5512422360248	145.992236024845	16.2779777114839	794382.802795031	3770.64933653901	18.4549689440994	121.655279503106	6.29060411264817	723084.902173913	5070.46942864442	644	2581436	126917.47	2467.14	525.16	18.3	6.2	16.8	6.7	25.2	3.1	22.4	4	20	9.6	12.3	13.4	25.2	5.1	18	10.7	3.9	14.1	3.7	13.7	12.4	8.2	7.3	14.6	21.7	4	16.8	11.3
1	H08	3	CHEK1	NA	Positive	21.6147704590818	169.656686626747	17.2997781681515	1069465.00798403	4273.94170977136	19.7265469061876	129.920159680639	6.16988597674614	756535.273453094	5000.19903072564	501	3284571	128962.47	2830.3	503.01	24.6	5	18.4	8.2	30.3	3.8	23.2	5.8	23.8	9.2	13	14	30.7	4	19.6	10	6.2	17	4.2	13.4	19	8	11	13.8	28.5	4	20.2	12
1	H09	1	NOTCH2	NM_024408	sample	23.1653116531165	132.410569105691	6.37525314812791	439275.460704607	2795.20393648154	20.4634146341463	125.128726287263	6.05039802170751	630660.833333333	4439.67566423712	738	1834897	100090.26	1544.02	380.54	12.6	7.2	6.6	10.6	10.2	8.4	7	7.9	11.4	7.2	7.6	13.7	12.1	9.1	6.9	18.2	7.7	10.7	6.5	7.9	9.8	5.7	7	12.2	15.4	2.8	11.5	9.9
1	H09	2	NOTCH2	NM_024408	sample	22.0501222493888	127.332518337408	7.71893142470703	478670.847188264	2974.7108775903	20.2872860635697	120.766503667482	5.79178039497632	610092.271393643	4449.92443984754	818	1916082	101125.2	1712.18	395.5	13.2	6.5	7	12.7	12	8.6	9.8	10.3	13.2	12.6	9.4	13.7	13	8.4	7.8	13.1	4.5	12.2	5.3	10.3	8.3	11.1	5	11.4	13.7	6.1	8.8	9.4
1	H09	3	NOTCH2	NM_024408	sample	25.2026239067055	153.686588921283	6.63960090251601	515242.513119534	2920.59315028769	22.2157434402332	135.513119533528	6.07949129632732	701214.855685131	4627.65974209399	686	2026304	105559.36	1673.76	401.62	16.2	6.3	10.5	10.8	14.6	6.4	12.8	9.3	14.4	4.2	9	7.9	13.6	6.7	10.6	7.6	10.8	7.4	8	7.7	14.3	3.8	10.3	7	19.1	2.5	15.3	5.7
1	H10	1	FANCM	NM_020937	sample	22.0271370420624	122.861601085482	6.93390415784571	423309.556309362	2674.16368077509	20.6689280868385	128.807327001357	6.26389826804531	666749.458616011	4689.40747080453	737	1733610	114931.96	1449.38	437.13	8.8	8.7	12.6	9.8	8.3	13.8	13.8	8.5	10.2	13.3	8.7	11.4	9.2	14.9	7.3	11.7	6.2	13.4	5.6	8.1	8.3	11.8	7.1	9.9	11.9	6.2	9.4	7.7
1	H10	2	FANCM	NM_020937	sample	23.1662337662338	128.772727272727	7.14880470985517	409255.007792208	2699.3142961796	20.6922077922078	128.312987012987	6.09245624177685	672304.722077922	4650.63883581365	770	1676686	108847.88	1462.41	418.56	9.2	9.5	12.2	11.3	7.8	14.7	13.9	8.7	8.6	7.8	9.2	10.3	8.4	11.8	9.9	10.9	5.6	10.3	6.4	9.1	7.5	8.4	8.3	9.2	11.3	4.9	15.5	7.3
1	H10	3	FANCM	NM_020937	sample	23.9878213802436	144.584573748309	7.75652465612724	531055.745602165	2973.95593477652	21.3437077131258	130.400541271989	5.94307895340854	672621.179972936	4545.36307188703	739	1924444	102232.31	1656.72	402.75	13.9	12	10.1	14.6	12.7	13.3	13.8	11.8	12.9	8	7.8	9.5	13.9	10.6	8.9	10	10	12.9	8.1	10	12.3	8.1	11	9.9	18.8	5.1	15.6	7.3
1	H11	1	RASA1	NM_022650	sample	26.4385714285714	153.185714285714	7.43924171565462	530152.697142857	2942.46805202669	22.5471428571429	137.571428571429	6.13772847315944	705266.797142857	4729.29658591431	700	2007249	104189.58	1677.41	399.27	16.6	6.9	6	8.1	14.3	9.1	8.6	7.4	11.4	7.3	5.6	9.4	14	9	5.7	10.6	12.9	8.9	8.6	6.9	14.9	4.6	7.9	8.4	21.3	2.3	10.4	5.7
1	H11	2	RASA1	NM_022650	sample	23.3898139079334	127.752203721841	7.55274085254807	425489.277179236	2726.71233351631	20.1802154750245	111.040156709109	5.44408972182285	513402.110675808	4151.99061795027	1021	1697444	97218.86	1568.54	393.74	8.7	8.2	5.3	10.7	9.6	10.8	8.6	7.8	8.7	10.6	5.2	14.4	9.4	12.7	3.3	15	5.5	9.2	4.4	9.1	6.6	8.7	3.8	11.5	11.1	5	5.5	8.8
1	H11	3	RASA1	NM_022650	sample	25.6601466992665	145.982885085575	7.0117176929123	487456.711491443	2822.38659392503	22.3129584352078	131.623471882641	5.76962001221305	650417.471882641	4475.73930839384	818	1907352	103855.06	1611.88	397.32	11.7	7.1	7.6	9.7	10.4	8.9	10.9	7.6	8.9	6.4	5.5	7.9	11	9.2	6.4	8.4	8.4	8.7	7.2	8.6	10.8	5.6	9.7	7.8	14.9	3.9	13.1	5.7
1	H12	1	KDM5C	NM_004187	sample	22.5827633378933	130.693570451436	7.61913712359103	452052.634746922	2908.18097609219	21.3310533515732	138.819425444596	6.46332796605372	756240.184678523	4929.97506722557	731	1865694	117133.33	1650.93	466.19	13	6.4	10.5	7	12.2	7.3	16.7	5.1	10	10.5	8.9	7.9	12.3	8.2	9.7	7.8	6.4	13.7	6.4	8.6	9.4	8.1	8.9	8.6	15.6	5.5	14.6	6.7
1	H12	2	KDM5C	NM_004187	sample	25.9070063694268	150.145222929936	7.04392385304796	509855.639490446	2808.96278043202	22.859872611465	142.289171974522	6.20184131103051	761597.633121019	4826.29709669237	785	1985792	122276.57	1602.94	474.59	13.1	6.1	14.3	6.4	12.1	5.4	17.2	2.9	8.7	4.2	8.3	6.9	11.6	6.6	10.3	7	8.7	6.6	9.8	7	10.4	3.8	11.3	7	16.6	2.4	16.1	4.7
1	H12	3	KDM5C	NM_004187	sample	25.021377672209	136.323040380048	5.96780359131939	458556.131828979	2838.34667836047	21.5866983372922	114.902612826603	5.09913253770623	536318.705463183	4137.24837202564	842	1997886	113740.12	1653.91	432.26	14.1	7.6	12.2	11.2	12.1	8.4	14.3	8.7	10.1	14.5	3.4	15.1	11.3	10	3.6	13.8	11.9	11.5	8.9	10	10.9	10.1	7.6	12.2	16.3	7.2	9.3	9.7
1	H13	1	FAS	NA	sample	24.9666269368296	141.224076281287	8.110594068411	489738.041716329	2913.83805194647	21.9988081048868	135.04410011919	6.02803193766179	692605.601907032	4581.02309331801	839	1913018	107600.49	1639.53	414.37	14.3	6.6	8.9	12.9	12.4	9.4	11.4	8.5	9.4	6.1	5.6	10.1	12.3	7.9	5.7	11.8	10.3	8.8	9.9	8.5	10.7	5.4	8.7	8.8	16.2	2.7	10.6	7.7
1	H13	2	FAS	NA	sample	24.6790865384615	144.018028846154	7.31576556363931	516740.637019231	3002.71813106786	21.4170673076923	129.288461538462	6.04143140838838	674974.194711539	4763.63082555006	832	2043392	110330.86	1734.27	432.21	14.3	4.4	8.1	7.2	12.7	4.3	13.1	5.4	11.3	5.6	7.8	8.1	14.7	5	10	7.6	7.1	6.6	6.4	6.7	9.9	4	8.5	6.6	17.2	1.6	12	5.3
1	H13	3	FAS	NA	sample	24.4260768335274	142.173457508731	7.351000694211	500058.906868452	3031.62906491971	21.8090803259604	133.039580908033	6.07560100404831	706024.80209546	4802.42415442525	859	1979974	107770.85	1733.91	429.12	14.3	5.4	9.4	9.2	13.6	7.8	12.7	6.9	11.3	5.8	8.8	8.6	14.7	6.2	12.2	8.3	9.4	9.2	7.2	7.3	10.4	4.2	9.2	7.3	17.7	3	16.4	5.8
1	H14	1	PTPRC	NR_052021	sample	23.7249357326478	135.311053984576	7.76030101522332	467825.039845758	2851.43155267227	21.1580976863753	133.332904884319	6.22345087230687	691765.829048843	4649.49925225005	778	1813275	108483.41	1597.01	425.6	12.7	8.2	8.2	12.1	10.9	9.6	12.6	8.9	9.1	8.2	7.2	11.8	10.9	9.3	8.1	13.1	8.2	11.1	7.2	10	10.5	6.8	9.3	10.8	15	3.6	12.5	7.8
1	H14	2	PTPRC	NR_052021	sample	25.8968968968969	151.443443443443	7.11995453745697	530427.406406406	2930.14657960712	22.1101101101101	133.931931931932	5.94935716848608	718789.602602603	4788.94779051376	999	2030351	118104.08	1720.44	457.65	17.3	6.9	12.2	7.9	13.8	7.8	16.7	7	9.9	7.9	7.9	9.8	13.5	8.5	11.2	8.2	9.5	7.7	8.2	7.9	15.1	6.5	10.9	7.8	19.7	4.6	15.2	6.2
1	H14	3	PTPRC	NR_052021	sample	24.6225769669327	146.027366020525	8.05614367828903	552663.416191562	2979.66608520216	22.3363740022805	135.913340935006	5.83126761267839	704752.671607754	4522.46317169378	877	2128857	118678.45	1717.86	458.79	16.3	9.1	13.1	12.2	12.1	10.7	14.6	9	11.9	8.8	7.9	10.6	11.7	9.2	10	10.5	10.8	12.3	9.1	9	13.2	9.6	12.3	10.4	18.2	5.7	16.2	8.1
1	H15	1	PTPRU	NM_133178	sample	23.5238784370478	130.949348769899	6.60351108340929	446009.739507959	2842.18772089291	21.5441389290883	129.43994211288	5.83382223562713	653341.131693198	4474.03292630201	691	1846399	104523.71	1582.2	396.68	12.6	8.8	6.9	14.2	11.1	8.5	8.7	13.3	10	10.6	5.8	13.3	11.6	9.8	6.8	15.3	8.1	14	8.1	10.6	9.8	9.6	8	12.9	15.6	4.6	11.3	10
1	H15	2	PTPRU	NM_133178	sample	23.919452887538	138.796352583587	7.73234044784639	481888.983282675	2861.67777733901	21.8267477203647	125.351063829787	5.6410427249383	614617.632218845	4395.10112340439	658	1928299	104761.05	1660.88	401.77	13.1	6.7	8.7	10.5	11.2	7.1	9.4	9.6	12.2	9	5.6	10.8	11.9	9.9	6.2	12.3	6.5	9.1	7.9	7.9	10	7.3	8.1	8.2	14.7	4.4	11.7	6.7
1	H15	3	PTPRU	NM_133178	sample	26.5038051750381	153.007610350076	7.84169555288721	528392.260273973	2948.61028953815	22.6818873668189	131.319634703196	5.73280870565066	649925.648401827	4433.15779924379	657	2046249	105040.14	1706.98	401.4	13.9	5.8	8.8	10.4	10.8	5.9	10.8	6.7	12.3	7.6	7.6	11.4	11.1	7.8	9.4	10	12.8	10.5	10.4	9.9	13.5	6.2	9.3	9.6	17.4	4.3	14.2	7.5
1	H16	1	FUBP1	NM_003902	sample	22.9328	119.7392	7.39083231200752	398591.4752	2749.56154327665	21.696	134.7424	6.06106651130201	736247.816	4803.72017983821	625	1730089	123337.2	1516.4	466.18	11	6.6	13.3	10.2	11.7	12.5	15.5	9.3	8.3	13.9	7.5	14.2	10.9	13.6	10.9	10.9	8.6	17.1	8.6	9.8	7.8	11.4	9.9	12	12.2	5.6	11.8	9
1	H16	2	FUBP1	NM_003902	sample	24.2025139664804	130.483240223464	6.42486497335853	436011.775139665	2735.29001714153	22.8463687150838	135.050279329609	5.92854315925413	724021.346368715	4855.17243620812	716	1912127	126937.13	1553.48	485.04	13.1	6.7	16.6	7	9.9	10.5	20.5	3.9	8.4	12.6	8.8	9.2	10.5	12.6	10.5	7.7	6.6	8.8	9.5	7.8	7.3	9.2	8.8	8.4	12	5.4	16.2	5.7
1	H16	3	FUBP1	NM_003902	sample	25.6702127659574	137.189125295508	7.12995306246853	442461.013002364	2757.15731227833	22.4657210401891	125.960992907801	5.46460453331399	594089.643026005	4215.93715592469	846	1820315	106633.35	1568.11	400.17	11.3	6.6	9.2	9.5	9.8	12.1	11.1	6.9	7.9	9.9	5.3	10.4	9.2	13	4.6	11.6	8.4	8	7.9	8	8.5	5.8	8.3	9	12.8	3.1	11.1	7.6
1	H17	1	CHEK1	NA	Positive	22.8700787401575	169.494094488189	25.443828412877	1066162.9980315	4130.93581481362	20.0374015748031	123.757874015748	5.60326361019099	648067.297244095	4375.29769037294	508	3055708	113394.71	2838.57	449.14	21.3	5.9	11.8	10.2	23.2	4.7	14.6	7.3	21.1	7.7	6.3	20.1	22	7.1	7.7	18.1	9.6	16.7	6.7	17.1	19.5	5.1	8.9	19.1	25.4	2.4	11.8	17.3
1	H17	2	CHEK1	NA	Positive	21.7941176470588	153.800904977376	21.5241983396494	906636.739819005	4150.74513344687	19.3891402714932	123.884615384615	6.0123269683625	707410.063348416	4931.93171187275	442	3019603	124982.48	2697.39	489.66	24	4.1	14.7	7.5	30.5	2.7	18.1	5	21	8.6	12.9	15.8	33	2.7	17.2	10	4.8	14	3.4	14.9	16.1	6.6	6.8	14.7	27.8	3.2	16.1	12.9
1	H17	3	CHEK1	NA	Positive	22.0723140495868	173.276859504132	29.0844007639622	1123127.95247934	4604.53542128389	18.7190082644628	116.973140495868	5.62772779574821	648443.506198347	4553.76015822745	484	3207941	114943.57	3215.3	474.25	27.3	5	13.6	7.4	32	2.5	22.1	5.4	25.8	9.3	11.2	19	30.8	3.3	13	14.3	6.6	17.8	5	18	20.5	5.6	8.5	18.8	32	3.1	14	16.3
1	H18	1	CHEK1	NA	Positive	21.3430420711974	148.114886731392	20.8160599696156	873539.839805825	3854.81897476077	18.9676375404531	118.705501618123	5.84846461981857	647751.938511327	4578.40139549016	618	2697838	109779.17	2554.42	443.06	20.2	6.1	9.7	11	24.4	6.3	13.6	7	18.3	11.3	8.4	17	22.8	5.8	12.6	18	5.5	15.7	4.2	15	14.6	7.1	6.1	16.5	22.3	3.1	11.5	14.9
1	H18	2	CHEK1	NA	Positive	19.8242677824268	159.602510460251	27.9572517543513	1056108.91631799	4438.89287083847	17.4958158995816	115.721757322176	5.9798289277341	659850.562761506	4759.29627218221	478	3061992	111557.1	3096.25	461.37	22	5.6	12.6	11.3	26.2	4.4	18.2	5.6	23.4	7.7	14.9	18.6	27.2	3.8	13.6	13.4	3.6	19.9	3.3	16.5	16.9	8.4	5.4	17.8	26.6	5.4	15.3	14.6
1	H18	3	CHEK1	NA	Positive	22.6371237458194	156.548494983278	21.2682417430362	911905.516722408	3942.81617480087	19.5167224080268	119.147157190635	5.71799528411994	642855.464882943	4662.70199217557	598	2929980	114676.51	2634.41	452.63	20.1	5.2	12	9	24.2	3.5	15.6	6	17.4	9.7	10.2	14.9	23.4	4.7	12.4	9.4	8.5	14.4	5.5	13.7	15.1	6	6.9	14.9	24.4	3.7	13.5	11.2
1	H19	1	CHEK1	NA	Positive	18.9447619047619	141.613333333333	14.4481750553637	889839.693333333	3500.34116322349	16.9714285714286	107.36	5.13631030150016	605817.874285714	4119.00632264369	525	2824530	109015.9	2297.15	432.39	20.6	19.4	12.6	21.3	23.4	19.6	17.5	20.2	16.8	22.5	7.6	28.4	22.9	21.1	9.9	25.5	8.2	30.1	6.7	26.9	15.6	21.5	6.7	27.8	22.3	17.7	11.6	25.9
1	H19	2	CHEK1	NA	Positive	16.6682242990654	128.418224299065	22.4268610016668	787745.992990654	3404.42308292906	14.75	95.1495327102804	5.3653250050353	521375.427570093	4064.32860612042	428	2351529	81631.51	2260.48	362.72	16.1	18.7	5.6	31.8	21.3	20.8	11	30.1	18	20.3	12.4	25.7	21.3	19.9	12.1	25.2	2.1	26.9	2.3	24.1	12.1	19.4	5.1	25.9	18.9	17.5	9.1	23.4
1	H19	3	CHEK1	NA	Positive	20.6423690205011	167.838268792711	25.7713067600696	1175159.02733485	4646.13625145861	17.6423690205011	111.810933940774	5.79628875237094	623624.107061503	4657.66400177953	439	3343774	118813.05	3234.49	504.74	25.7	6.4	18.5	11.8	31.7	4.3	24.6	4.3	27.3	9.8	11.8	18.5	32.3	2.5	14.8	11.8	6.4	18.5	2.7	18.7	18.7	6.8	5.5	18.9	27.3	3.9	13.2	14.6
1	H20	1	CHEK1	NA	Positive	22.1942446043165	159.978417266187	19.0061789801885	948544.752997602	3849.92644765376	20.8848920863309	139.191846522782	6.58913516414458	857996.079136691	5477.60025423123	417	3025204	136945.95	2492.85	551.89	22.5	6.5	17	6	25.4	4.6	26.1	4.3	19.7	11.3	10.8	10.6	24.2	6.5	21.6	7.9	8.6	17.5	6.7	12	16.3	9.4	9.6	12.2	24.5	3.4	18.7	9.1
1	H20	2	CHEK1	NA	Positive	20.8391167192429	146.56309148265	16.6122651432864	876263.529968454	3793.22934009106	19.1593059936909	119.865930599369	6.03512140539866	637234.222397476	4616.44464591467	634	2701757	124639.46	2460.16	506.41	18	3.9	17.5	8.4	21.3	4.4	22.7	7.4	18.5	12.3	11	14.8	22.1	5.4	9.8	11.2	3.9	12.3	5	13.4	13.4	7.9	8	13.4	20	3	14.4	10.6
1	H20	3	CHEK1	NA	Positive	22.8884955752212	164.87610619469	22.5529308147958	1015378.84247788	4122.21295155462	20.7805309734513	130.996460176991	5.89850177152027	738643.950442478	4722.31910713159	565	3158158	132224.76	2829.73	528.11	24.4	6.5	20	9	24.8	5.3	23.5	4.8	20	9.4	12.6	15.2	25.1	5.5	16.5	13.5	9.9	18.6	8.5	16.6	18.2	9	12.2	15.9	26.4	4.8	19.8	13.6
1	H21	1	CHEK1	NA	Positive	17.5813449023861	128.537960954447	17.5533818912197	778510.798264642	3387.39785575193	16.1822125813449	105.310195227766	5.0431366357197	595239.767895879	3991.68172256449	461	2378777	99475.34	2290.46	405.34	19.3	24.7	7.6	28.4	22.6	21.7	13.7	24.5	17.6	24.9	8.2	32.1	22.3	22.8	10.6	26.7	4.1	33	4.1	29.5	12.8	24.9	6.9	31	20.4	21	11.7	28.2
1	H21	2	CHEK1	NA	Positive	23.906976744186	157.482170542636	20.9471496665308	862493.204651163	3834.48657393166	21.9302325581395	130.404651162791	5.57970862983621	689607.824806202	4580.97341141606	645	2795295	119055.98	2540.41	472.61	20.2	4.5	12.9	6.4	23.6	4.3	17.5	4	17.1	9.8	7.4	14.4	22	5.1	6.8	12.2	6.4	12.7	8.1	11.5	14.1	6	8.5	13.5	22.2	4.2	13.8	10.9
1	H21	3	CHEK1	NA	Positive	21.8716049382716	171.656790123457	24.4633375797463	1120489.50864198	4491.36625915065	19.3432098765432	122.743209876543	5.93199850388631	688014.158024691	4716.07928375464	405	3287463	116040.85	3086.7	485.38	26.7	4.2	12.8	6.9	31.9	4.9	21.2	4.7	24.7	8.9	12.8	15.1	32.1	6.4	15.8	12.3	8.4	15.1	5.9	12.8	17.8	5.4	7.2	12.8	30.1	3.5	14.8	11.9
1	H22	1	CHEK1	NA	Positive	20.9558541266795	151.349328214971	25.0984363934822	903657.742802303	3914.97572379119	18.8752399232246	119.195777351248	5.70253969269707	641296.078694818	4412.12540538039	521	2808732	117657.08	2584.95	475.37	21.3	6.9	13.4	15	23.8	8.4	18.6	8.8	20.2	8.4	7.7	18.8	23.4	7.3	10.7	23.4	6	17.5	6.1	16.7	15.2	9.2	8.6	20.7	22.3	4.8	11.9	17.9
1	H22	2	CHEK1	NA	Positive	20.9828080229226	155.730659025788	22.2788682893963	999059.464183381	4090.66936534538	19.5931232091691	121.747851002865	5.83654109926608	666799.888252149	4672.21900910951	349	3129969	128832.49	2786.5	521.92	22.9	7.2	17.2	8.9	25.5	6	24.1	6.3	20.6	10.9	10	17.2	28.1	7.7	12.3	14	4	15.8	5.2	15.8	16.3	7.7	7.2	15.2	23.5	5.2	14.3	14.6
1	H22	3	CHEK1	NA	Positive	22.3088235294118	146.203781512605	17.2988166899828	785593.663865546	3570.65883861861	21.2773109243697	134.955882352941	6.20024322598262	712937.308823529	4717.75850837041	476	2667572	118777.83	2295.57	480.52	16.6	6.5	14.1	6.3	19.1	5.7	19.7	4	13	9.7	13.2	10.7	17.9	6.3	11.8	9	4.4	13.2	4.6	11.3	11.8	5.5	9	10.1	17.9	3.4	17.2	8.6
1	I03	1	RPA32	NA	Positive	24.4073529411765	184.932352941176	14.727583244248	1330241.92058824	3737.28218671777	19.1088235294118	97.1647058823529	4.51061115628863	429420.620588235	3759.32862194961	680	3732481	122780.18	2624.64	440.08	25	5.9	14	6.2	22.8	11.5	12.9	5.1	16.8	19.6	1.8	32.2	21.2	14.7	1	26.8	11.2	15.9	5.6	17.6	20.7	11.9	2.8	26.2	22.2	8.1	3.4	21.9
1	I03	2	RPA32	NA	Positive	21.2641770401106	154.749654218534	13.3832319804264	1173357.03457815	3831.19353978773	15.6320885200553	74.4868603042877	3.90260512202032	329965.398340249	3579.43624560463	723	3814305	135277.81	2743.43	488.96	24.3	7.1	19.9	6.1	25.3	11.1	20.5	3.9	16.3	29.9	1.7	38	23.4	13.6	1.7	27.8	7.5	23.9	3.7	29.7	16.2	25	2.8	35	20.9	14.8	3.2	29.7
1	I03	3	RPA32	NA	Positive	21.1054739652871	170.862483311081	17.4117538871963	1283084.36448598	4124.35134078269	17.0667556742323	91.9265687583445	4.78944977057447	445763.344459279	3977.57988004064	749	3764130	116669.56	2885.18	453.94	25.1	11.7	15	7.7	26.2	15.4	17.8	5.3	20.2	20.6	6.3	26.8	25.6	12.7	6.7	19.6	7.5	24.4	4.3	22	19	16.4	4.3	23.6	23.9	10.8	7.6	19.1
1	I04	1	RPA32	NA	Positive	20.6719492868463	172.22028526149	18.7243926609867	1321648.16798732	4210.79082744791	19.1458003169572	112.908082408875	5.3794459028759	644674.684627575	4750.632741388	631	3991384	145560.46	2984.93	531.23	28.7	5.5	22.8	5.7	28.4	6.7	24.1	3	21.2	20.8	7	25.2	27.9	9	11.6	12.4	7	24.4	5.2	16.8	19.7	16.5	7.8	20.6	25.7	9	12.4	17.4
1	I04	2	RPA32	NA	Positive	21.7082802547771	166.708280254777	14.2501186192016	1171428.4433121	3882.216241785	20.0471337579618	115.299363057325	5.4109514467134	618492.52866242	4600.24665041897	785	3506041	127446.61	2713.07	474.71	21.1	4.1	15.9	5.6	22.5	7.5	17.7	3.4	18.1	14.9	8.4	21.4	21.7	7.6	10.1	12.7	6	13.9	6.6	14	16.7	11.5	7.5	17.3	20.5	5.9	12.2	14.4
1	I04	3	RPA32	NA	Positive	21.4526678141136	198.817555938038	26.0314052895039	1671602.07056799	4697.10384404763	18.1996557659208	105.33734939759	5.09162364254501	580325.872633391	4418.86073305264	581	4810704	131145.77	3453.28	481.37	31	6	20.5	10.8	33.7	9.1	21.3	8.4	26.3	18.9	10	28.4	31.8	7.6	12.7	15.1	10	26.3	6.9	21	23.2	16.9	8.6	25	30.6	11.4	14.5	21.2
1	I05	1	RPA32	NA	Positive	22.9493414387031	178.019250253293	12.71618835233	1293513.75075988	3937.29279322252	18.0030395136778	97.4235055724417	4.71230907261485	478491.882472138	4063.25310630185	987	3688888	128428.35	2755.61	472.94	27.4	5.5	15.8	7.4	26.2	8.1	16	4.9	19.4	20.7	3.1	31	25.2	10.5	3.5	20.4	10.9	17.3	4.7	22.2	18.8	13.4	4.1	27.9	24.2	7.6	5.8	24.2
1	I05	2	RPA32	NA	Positive	21.4313725490196	187.444444444444	19.4448603512598	1446573.82135076	4383.34768221941	16.69825708061	81.7211328976035	4.04615782962324	355748.013071895	3478.56911214728	918	3936474	110838.43	3211.65	414.57	28.8	6.5	10	10	28.6	6.6	10.6	7.6	24.5	14.8	1.3	36.2	27.3	8.9	0.5	29	5.6	17.3	3.5	26.3	21.2	10.2	2.5	31.7	27	5.9	2.7	27.8
1	I05	3	RPA32	NA	Positive	22.8781838316722	171.585825027686	13.5111046158639	1183572.57032115	3682.2167063613	17.5127353266888	92.1140642303433	4.13242210388356	450871.707641196	3650.97813878236	903	3535662	124781.98	2589.13	448.88	26.1	15	19.7	13.8	24.7	16.3	17.9	11	18.9	26.4	4.1	36.4	22.3	16.5	4.4	25.8	11	25.4	6.2	28.9	18.3	22.6	7.3	33	22.8	16.4	9.6	28.9
1	I06	1	RPA32	NA	Positive	22.9240348692403	173.12702366127	14.4570229673584	1201898.56787049	3901.83706641738	18.5790784557908	103.214196762142	4.90402538037754	499058.821917808	3969.82581938897	803	3583196	114734.68	2650.9	419.47	25.4	8.5	10.7	10.6	26.5	9.3	10.3	9.2	20.5	15.3	3	28.3	25.3	10	3.1	21.4	10.3	19.3	5.7	20.4	18.1	10.8	5.9	25.5	23.7	6.2	6.7	21.5
1	I06	2	RPA32	NA	Positive	22.4685534591195	186.251572327044	17.7068076361578	1344403.04821803	4204.9359595281	18.5670859538784	108.979035639413	5.23648597313657	576279.943396226	4376.67693926721	954	3866795	116408.7	2964.67	446.77	28.1	5.1	12.4	9.1	28.9	5	13.3	7.4	23.6	11.2	7.9	25.5	28.5	4.9	8.8	16.2	5.5	15.2	4.5	18.8	19.2	9.1	7.3	21	27.4	4.5	11.6	17.8
1	I06	3	RPA32	NA	Positive	21.6167176350663	176.170234454638	17.1871437459631	1293234.62487258	4127.226671481	17.085626911315	88.565749235474	4.41184587955071	399484.583078491	3600.04770447286	981	3630094	110998.64	2926.02	418.52	24.7	6.5	12.4	8.9	26.3	8.2	13.1	7.2	21.8	15.7	3.9	30.7	25.1	9.7	3	27.5	7.1	17.5	4.3	24.4	18	10.9	4.5	28.7	23.5	5.9	5.2	25.1
1	I07	1	RPA32	NA	Positive	23.0646830530401	177.918499353169	17.0243503889637	1214000.89391979	3982.54035070242	19.0271668822768	106.765847347995	5.24495146613192	564899.384217335	4442.37044237053	773	3669152	129117.4	2753.02	480.78	26.3	5	16	7.8	29.5	5.7	18.9	5.6	20.1	11.8	5.7	25.7	26.8	6.2	8.2	17.6	10.1	17.9	6.5	16	19	9.6	6	20.3	26.3	4.3	9.2	16.9
1	I07	2	RPA32	NA	Positive	23.0455882352941	190.170588235294	20.3989175964587	1328287.25882353	4264.79873723175	19.7661764705882	116.920588235294	5.53831488947859	614072.114705882	4548.89660567662	680	3770301	126082.19	3031.55	485.09	29.4	4.9	15.7	7.5	30.3	5.6	18.7	5.3	23.5	10	8.8	20.7	28.2	7.5	7.2	12.4	7.9	14.3	6.8	15.6	21.3	7.5	7.2	17.5	30.3	3.8	11.6	15.1
1	I07	3	RPA32	NA	Positive	21.6762589928058	179.598920863309	16.2872737891387	1267199.20503597	4232.47966213624	18.6330935251799	109.341726618705	5.36408340564755	566374.165467626	4372.54193302618	556	3596204	119988.64	2947.57	463.65	25.5	5.8	16.5	10.4	29.7	5.4	17.6	6.5	25	12.8	7.6	23.4	29.5	5.6	9.9	14.2	9	17.8	6.7	17.6	19.2	10.1	7.9	20.5	27.2	5.8	11	17.3
1	I08	1	RPA32	NA	Positive	22.331223628692	183.39029535865	19.8415387679318	1293193.22151899	4323.27278811369	19.0316455696203	114.381856540084	5.35021838622364	631157.333333333	4463.85653135835	474	3922856	139220.04	3064.49	515.64	27.4	7.4	19.6	7.6	31.6	5.7	23.2	5.3	25.7	15.4	7.2	26.4	31.4	5.9	10.3	18.1	10.5	18.4	7.2	20.5	21.7	12	9.1	25.1	30.6	6.3	13.1	21.1
1	I08	2	RPA32	NA	Positive	22.3041916167665	186.722155688623	21.8235602560669	1415614.37724551	4574.49092031626	19.4131736526946	104.625149700599	4.70433321659761	504963.952095808	3932.21655181018	835	4046746	120733.56	3288.86	457.68	29.7	5.5	13.5	8.4	33.4	4.9	17.1	4.7	24.1	13.8	4.9	27.5	32.9	5.7	4.4	21.9	7.2	17.7	7.5	20.7	21.1	10.1	6.3	23.2	29.6	5.1	7.9	20
1	I08	3	RPA32	NA	Positive	24.6138482023968	189.330226364847	14.6680694694071	1298587.29560586	4068.99942654161	20.6205059920107	115.094540612517	5.23563912812072	559883.066577896	4164.69152375694	751	3878148	130815.47	2882.26	488.85	28	5.3	20.2	6.4	29.7	5.7	19.8	4	21.3	13.4	7.3	22.4	28	7.5	7.5	15.6	12	15.8	8.9	17.2	21.4	9.5	8.5	18.6	26.1	4.8	11.3	14.6
1	I09	1	ARHGAP35	NM_004491	sample	22.1675	126.155	8.23170276653006	453938.38125	2918.47143884681	19.2175	107.11375	5.38542036006075	503149.635	4096.54075204012	800	1856559	105297.95	1682.91	411.14	14	7.8	8.2	13.8	12.2	8.2	11.5	9.6	12.2	11	3.6	17	12.9	10.8	3.8	19.9	7.4	13.2	4.8	11.9	9.8	9	4.6	14.4	14.9	4.4	5.6	12.4
1	I09	2	ARHGAP35	NM_004491	sample	25.3285883748517	144.909845788849	7.86699741671578	489753.600237248	2862.53226323334	21.6298932384342	126.880189798339	5.7842592524423	638282.965599051	4495.43456963424	843	1930502	110579.6	1653.94	415.56	12.9	6.3	11.9	9.1	11.3	7.1	10.9	7.9	11.4	7.7	7	10.6	11.4	9.5	7.8	11.6	6.5	7.5	6.5	7.7	10.2	5	8.2	8.5	16.6	3.1	10.3	6.8
1	I09	3	ARHGAP35	NM_004491	sample	26.2651757188498	144.043663471779	7.20252991892701	477337.705005325	2857.18469899592	21.555910543131	116.500532481363	5.2384259267356	524573.5314164	3973.55144130444	939	1978886	103365.4	1635.28	381.98	12.4	6	8.4	10.2	10.8	7.5	9.2	9.4	10.6	9.6	4.9	14.9	11.5	8.1	4.2	16.7	11.7	8.6	7.1	10.5	10.6	6	6.1	11.3	16.2	4.3	7.8	9.3
1	I10	1	AHNAK	NM_024060	sample	13.4349827387802	70.04833141542	3.66609093870475	226257.042577675	1594.09192705778	13.2382048331415	85.2140391254315	3.90806806197291	472060.711162255	3006.44469543241	869	1053837	83457.21	903.41	340.69	5.4	44.2	9.6	42.3	4.8	48.6	11.7	42.1	5.1	49.6	5.4	46	5.3	50.7	6.2	44.4	3.9	47.5	3.9	44.1	3.9	47.1	6.6	43.8	5.9	44.8	8.9	42.8
1	I10	2	AHNAK	NM_024060	sample	24.3434065934066	132.593406593407	7.29067840548583	435288.376373626	2710.10684970824	22.3351648351648	136.35989010989	6.08745562690477	722608.471153846	4790.65562552861	728	1801167	122628.06	1530.97	473.81	12	7.8	13.2	7	9.6	12.8	17.4	5.2	10	12.2	8.2	9.2	9.6	14.1	9.1	6.2	7.3	10.4	8.1	7.1	9.2	8.2	9.6	8.1	14.4	5.5	15.5	5.9
1	I10	3	AHNAK	NM_024060	sample	23.5057915057915	124.634491634492	5.57076214784577	389442.418275418	2604.3537549808	21.8545688545689	125.069498069498	5.63905104801786	640584.073359073	4575.4390311745	777	1752043	121263.34	1482.73	477.85	9.4	8.5	14.7	7.6	9.3	13.9	19.4	4.9	9.4	16.1	7.7	11.6	8.2	17.8	11.6	9.9	7.9	10.2	7.2	8.9	8.1	11.5	7.2	9.5	12.1	8.5	12.4	6.3
1	I11	1	SH2B3	NM_005475	sample	22.9433198380567	124.143049932524	6.50546509177106	418191.089068826	2753.15031637167	21.3495276653171	129.546558704453	5.9132214391585	678158.717948718	4698.10626560728	741	1790790	120120.82	1532.8	477.35	10.9	7.4	11.6	9	9.2	8.9	16.7	7.2	8.9	12.4	5.3	13.1	9.6	10	8.6	12.3	8.5	13.5	8.9	10.4	8.6	10	10	12.6	12.8	5.7	13.2	10.3
1	I11	2	SH2B3	NM_005475	sample	23.8526100307062	123.776867963153	7.35329317593156	407265.139201638	2717.15942671819	20.2804503582395	102.623336745138	4.84083709376751	436624	3805.00844533655	977	1763595	100580.29	1525.91	382.02	9.6	4.6	7.6	12.7	8.6	8.8	9.2	12.1	8.7	14.2	2.8	17.1	8.4	13	1	21.3	7.2	8.9	5	10.6	6.9	7.4	3.9	14.3	11.5	4.3	4.1	12.4
1	I11	3	SH2B3	NM_005475	sample	25.4326047358834	136.857012750455	6.56052845587101	426387.551912568	2725.21727118366	21.7213114754098	115.948998178506	5.10115951531426	518372.945355191	3960.37693227168	1098	1798342	104344.41	1552.45	401.48	10.1	7.8	8	11.9	7.6	7.7	10.7	7.4	8.3	8.4	3.1	14.5	6.8	8.8	2.2	16.4	10.3	8.5	6.6	8.5	8.9	5.2	5.6	11.4	12.3	3.4	7.3	8.9
1	I12	1	MSH2	NM_000251	sample	19.9756944444444	109.012731481481	6.65393743694177	368173.996527778	2727.28443220011	18.3171296296296	105.009259259259	5.46344103113707	505010.070601852	4235.81136935187	864	1749985	103443.64	1521.74	390.87	10.3	6.6	7.5	12.7	9.7	9	8.6	9.5	10.3	18.2	4.3	18.9	9.6	12	3	16	5.4	18.2	4.5	12.8	6.1	13	4.1	19	10	8.4	5.9	13.1
1	I12	2	MSH2	NM_000251	sample	22.225102319236	136.427012278308	8.48722244895654	533765.016371078	3201.82155366726	19.9495225102319	122.789904502046	5.99056319784484	666258.581173261	4776.41765416283	733	2060873	114807.39	1875.44	461.47	15.1	5.7	12.7	10.1	17.1	5	17.7	6.5	14.7	10.1	7.6	10.6	17.7	5.5	11.3	8	5	12.1	5.5	9.8	10.9	8.7	6.5	9.5	20.2	5.7	12.4	7.2
1	I12	3	MSH2	NM_000251	sample	23.132798573975	130.934046345811	7.10713466787304	459723.352941176	2852.52027971414	19.7807486631016	107.249554367201	5.00356292260898	502800.795008913	3979.25536730806	1122	1852946	100782.67	1624.93	384.29	11.9	9.7	8.3	13.2	11.3	10.7	9	10.4	10.8	12.4	4	18.4	11.2	11.1	3.7	18.6	8.3	13.4	5.6	13.5	8.9	9.4	6.4	15.6	14	6.7	7.8	12.7
1	I13	1	NOTCH1	NM_017617	sample	24.3559718969555	125.077283372365	6.12268133514561	402032.290398126	2689.12098111647	21.7540983606557	125.867681498829	5.73826373840235	629243.857142857	4525.49412306587	854	1774299	110751.21	1500.74	423.75	10.2	7.7	9	10.4	8.1	10.2	11.7	6.4	6.7	11.7	3.6	11.8	8.2	9.6	4.8	10.4	8.9	8.4	6.2	7.8	8.3	6.6	5.7	9.7	10.7	3	8.4	8.2
1	I13	2	NOTCH1	NM_017617	sample	24.9226289517471	127.222961730449	7.07967926618747	404929.15890183	2726.71060138528	20.8236272878536	106.914309484193	4.95601293848099	481821.099001664	4023.93186773755	1202	1719670	107089.2	1558.53	416.2	9.7	5.2	9.3	9.2	8.3	7.2	11.1	5.7	9.2	10.9	3.2	16.1	8.4	10.5	2.2	16.4	7	7.4	7.1	9.5	7.2	5.3	4.2	12.5	10.6	2.7	5.4	9.5
1	I13	3	NOTCH1	NM_017617	sample	25.1271739130435	131.908695652174	7.2853229983283	417380.707608696	2716.99814074747	21.570652173913	116.041304347826	5.15270465898816	539263.62173913	4124.99147376564	920	1798797	107809.71	1549.35	410.75	10.3	5.7	9.5	7.8	6.6	8.7	12.4	7	7.6	10.1	3.5	14.5	7.1	11	3.8	14	9.5	7.4	6.7	8.8	9	5.7	5.5	10.9	11.7	3.3	8.4	8.8
1	I14	1	RAD51	NM_133487	sample	24.5939741750359	130.19368723099	6.75586659375406	416562.255380201	2667.55142813254	23.3084648493544	136.888091822095	5.73992182374328	685826.916786227	4460.32520054821	697	1807409	118119.13	1542.46	445.75	11.6	6.7	13.6	8.8	10	12.3	14.3	8	9.6	14.6	4.7	14.2	9.6	16.2	6.7	13.9	10.6	11	9.5	8.3	10.8	8	10	9.5	14.6	4.2	11.3	8.3
1	I14	2	RAD51	NM_133487	sample	28.5112781954887	150.004296455424	6.98552766877071	488192.102040816	2709.42772811238	22.2717508055854	109.175080558539	4.65003042232055	482439.201933405	3872.07027811024	931	1978814	109087.56	1540.24	400.43	13.9	6.7	10.3	10.5	10.4	11	9.2	8.6	9.6	10	2.8	24.3	9.6	12.9	2.3	22.7	11.5	7.2	9.3	11.1	11.5	6.1	5.2	16.2	15.8	3.3	5.7	12.9
1	I14	3	RAD51	NM_133487	sample	25.4809027777778	140.614583333333	8.09360175492974	504046.848958333	2984.25609358276	23.3854166666667	132.921875	5.56256188509514	681890.394097222	4512.51139374127	576	2084238	124676.13	1763.3	465.79	16.5	9.2	17.2	7.6	15.8	12.2	15.8	4.7	10.8	12.3	7.5	13.2	15.3	12.7	8.7	11.5	12.3	14.4	12.2	10.2	13.5	10.8	11.3	9.7	18.1	5.7	16.7	7.8
1	I15	1	ZFHX4	NM_024721	sample	25.8597640891219	143.887287024902	8.80178461082196	508492.273918742	3036.22736873919	20.9960681520315	111.576671035387	5.05090819614475	504243.435124509	4015.8161951359	763	1955283	88215.45	1739.33	340.58	15.1	3.7	3.1	23.9	13.4	3.4	6.3	23.3	9.4	6	1.2	17.2	14	3.1	2	21.2	10.5	6.9	6.3	10	9.6	3.5	3.5	14.8	17.6	1.3	4.5	12.7
1	I15	2	ZFHX4	NM_024721	sample	25.4014869888476	139.723667905824	6.95847340072658	455738.267657993	2829.01896890584	22.2255266418835	124.370508054523	5.52261804984459	609407.394052045	4347.01507180909	807	1907726	104783.47	1590.64	400.55	13.9	5.7	8.7	11.5	10.4	5.8	9.5	7.8	10.8	7.6	5.2	11.9	9.7	7.4	4.7	12.8	9	9	9.7	8.8	9.8	5.2	8.2	9.3	14.6	2.9	9.8	7.3
1	I15	3	ZFHX4	NM_024721	sample	26.7579113924051	148.776898734177	7.56655579157035	535699.879746835	3018.55950336994	22.0585443037975	110.037974683544	4.7376596804138	499933.075949367	3975.31317944026	632	2116696	106284.06	1775.41	401.02	16.6	5.7	9.3	12	13.1	7	10.4	9.2	9.5	10.6	2.4	19.1	12.2	7.9	3.3	16.8	13.3	9.3	9.5	11.1	11.9	7.1	6	15.5	18.2	4.7	6.6	11.9
1	I16	1	KMT2C	NM_170606	sample	23.9339305711086	127.978723404255	7.00517497283465	418319.861142217	2765.50908769684	21.0862262038074	122.15117581187	5.56110296713208	611742.463605823	4518.00937095142	893	1817231	108663.08	1574.26	415.97	12.4	6.4	8.3	8.5	10.8	8.3	9.1	5.6	7.4	12.4	2.6	13.8	9.6	10.2	3.8	12	7.8	10.6	6.8	8.4	9.3	9.1	6.9	11.5	13.2	5	9	8.3
1	I16	2	KMT2C	NM_170606	sample	25.771270718232	145.99226519337	7.4825403070066	513174.256353591	2897.29537704679	21.4364640883978	112.579005524862	5.09912618336412	535862.728176796	4307.78913064443	905	2025903	105346.94	1660.71	404.29	16.4	4.6	8.6	10.8	12	7.4	9.6	9.7	9.9	8.7	2.3	14.5	11.8	7.6	3.5	12.8	8.4	7.2	5.7	9.4	12.2	6	4	11.3	17.8	3.1	6.1	9
1	I16	3	KMT2C	NM_170606	sample	24.8407960199005	140.230099502488	7.39065717036609	497662.374378109	2979.80079461982	22.0298507462687	125.365671641791	5.62851086853378	623350.368159204	4444.64670619854	804	2048758	114889.3	1751.21	440.68	15.7	6.2	12.1	9.8	12.3	6.2	14.3	7.1	12.1	10.4	7.8	11.7	10.9	7.2	6.1	9.7	9.7	10.8	9.1	8.8	11.1	7.5	9	10.1	15.3	5.6	11.7	7.1
1	I17	1	RPA32	NA	Positive	24.3229508196721	171.627868852459	18.7950298489974	1037144.55737705	3876.35206362792	20.2114754098361	112.55737704918	5.18374881401873	597351.232786885	4572.64898383449	610	3253652	129154.78	2662.7	496.16	26.9	5.7	15.7	6.4	28.2	5.7	19.2	3.1	17.9	15.2	4.6	26.2	26.1	6.1	8.9	13.8	12	15.9	7.5	16.7	20.3	10.7	6.4	20.2	27.7	4.9	10.5	16.9
1	I17	2	RPA32	NA	Positive	24.4204081632653	192.931972789116	19.6565830644811	1358741.50884354	4189.58256497378	18.8326530612245	99.3047619047619	4.76229396638631	466592.500680272	3819.68419665634	735	3956432	111718.65	2981.53	415.06	26.9	7.9	13.2	10.7	27.5	6.7	13.1	8.7	23	12.7	5.3	30.6	27.2	6.7	3.8	21.9	9.8	15.1	6.3	20.8	19.6	8.4	3.9	24.9	26.3	5.6	5.7	21.2
1	I17	3	RPA32	NA	Positive	23.5946398659967	191.522613065327	19.8545103340873	1367522.18090452	4369.29585128885	19.6767169179229	114.562814070352	5.22335253803499	599618.646566164	4380.1982917644	597	3881608	123726.59	3109.28	496.14	29	6.9	13.6	7.4	31.2	4	17.8	5.2	21.6	13.2	8	24.3	30	4.9	9.9	13.4	10.1	17.6	8.2	18.6	23.5	9.2	9.7	20.9	29.8	4.7	13.1	17.6
1	I18	1	RPA32	NA	Positive	23.9101338432122	221.799235181644	23.1388161242532	1848876.62715105	4644.51294507584	19.6347992351816	104.986615678776	5.02254057616033	513304.856596558	4244.99850659902	523	4958085	127245.16	3399.18	468.97	31.9	5.9	16.1	8	34	5.7	16.4	4.8	26	12.8	3.8	28.9	32.1	7.1	6.1	18.5	10.7	18.5	6.7	18.5	24.9	7.3	3.8	23.5	31	4	4.8	19.9
1	I18	2	RPA32	NA	Positive	24.1430678466077	201.603244837758	16.8387847819463	1518632.70058997	4280.62329656767	18.669616519174	98.8126843657817	4.59875681403493	481972.575221239	3940.33267546253	678	4231205	118034.94	3109.5	433.33	27.6	5	15.3	10.9	28.9	5.5	13	7.2	21.7	13.7	3.5	30.2	28	6.8	4	23	7.7	11.8	5.8	21.2	22.3	8.6	5.6	24.8	28.5	4.3	8.8	23
1	I18	3	RPA32	NA	Positive	21.7891791044776	181.841417910448	21.4043118895092	1357378.41791045	4498.34610253421	18.6119402985075	100.904850746269	4.81089733849861	491529.479477612	4011.51336101337	536	3929902	115965.45	3217.95	455.82	26.3	4.9	16.8	9.5	30.8	3	20.5	7.5	24.3	12.1	5.8	25.9	30.2	4.7	6.9	20	6.9	16.4	5	18.5	20.1	7.3	4.9	22.8	27.8	3.7	7.1	19.2
1	I19	1	RPA32	NA	Positive	25.2308868501529	198.22629969419	21.5287534346525	1375261.73853211	4342.04366666358	20.4694189602446	123.354740061162	5.47857001115558	656411.804281346	4446.05037069307	654	4016160	115854.99	3086.68	417.68	28.1	3.2	9.8	11.3	31.3	3.7	10.6	8.7	24.3	10.7	5.8	23.7	29.5	3.5	7.8	19.3	11.3	12.2	8.6	17.1	20.2	4.3	8.4	21.3	28.3	2.1	12.8	17.9
1	I19	2	RPA32	NA	Positive	23.7113924050633	188.007594936709	15.1538491924422	1318936.23670886	3826.0746976828	19.0316455696203	102.130379746835	4.72052235999931	507081.643037975	4032.70265077884	790	3723457	120044.81	2715.29	454.05	24.2	9.4	16.1	11.6	27.2	8.2	14.8	8.5	19.5	17.7	5.4	28.7	24.7	10.6	6.3	21	9.2	15.2	5.9	20.6	20.1	12.4	6.1	24.2	24.7	7.6	8.9	21.1
1	I19	3	RPA32	NA	Positive	23.705996131528	196.087040618956	22.0943648337954	1363944.69439072	4415.78797306077	21.321083172147	120.206963249516	5.13762010954602	629350.121856867	4442.71391810912	517	3947338	122397.9	3186.54	479.44	25.3	6.2	16.1	8.3	31.3	4.4	19	5.2	26.7	8.5	6.2	23	30.2	5.6	10.6	13.3	10.4	16.4	10.4	16.6	21.5	6	9.7	19.5	30.2	3.3	15.3	15.5
1	I20	1	RPA32	NA	Positive	21.5325443786982	185.664201183432	20.9368588257858	1427014.73224852	4260.26667022262	17.8609467455621	101.937869822485	4.66272219790721	549552.701183432	3970.13689451482	676	3927862	120958.11	3122.12	466.22	30	15.8	16.4	16.4	32.5	16.4	18.2	14.3	24.4	22.3	6.5	34.8	30.5	16	8.4	25.4	13.5	28.6	8.7	27.1	22.6	18.2	7	31.7	31.2	14.6	9.5	28.6
1	I20	2	RPA32	NA	Positive	21.8089668615984	168.623781676413	22.0260754721839	1143846.87329435	4134.77266167363	19.3138401559454	109.171539961014	5.30063120190398	555404.805068226	4268.77106437886	513	3451344	129583.71	2899.46	513.26	23.8	7.4	17.3	6.8	27.7	7.8	21.8	4.5	22.4	12.1	7.6	22.4	27.7	12.5	8.6	17.3	6.4	17.5	6.6	16.6	16.8	10.3	6.2	17.2	25.7	6.2	10.1	15
1	I20	3	RPA32	NA	Positive	24.88	195.255714285714	15.6831203101162	1343889.80428571	4186.95948170658	19.3442857142857	108.29	5.08237023460905	558844.271428571	4234.25658075562	700	3877558	131681.23	2960.22	502.67	26	6.7	21.4	9.4	29.7	4.9	22.7	6.6	23.7	11.9	8.9	26.3	28.1	5.4	9.6	17.1	13.4	16	7.3	18.6	21.4	8.4	7	21.1	28.6	5.1	12	17.7
1	I21	1	RPA32	NA	Positive	23.4713763702801	193.589524969549	15.1036730910463	1362992.50304507	4084.86434641649	18.4360535931791	100.827040194884	5.06255797314704	478217.796589525	3997.00345736086	821	3837091	100945.02	2830.12	388.4	25.1	7.8	7.9	13.6	27.3	6.3	10.2	14.7	22.7	9.6	4.1	25.6	26.9	7.6	3.5	26.6	9.7	16.9	6	19.1	21.3	9	4.3	22.4	27.6	3.3	4.9	19.1
1	I21	2	RPA32	NA	Positive	21.9871959026889	185.847631241997	23.1495029040127	1380219.55441741	4359.94136024014	19.6927016645326	117.929577464789	5.52308720791317	649790.56978233	4587.10228750431	781	3930290	121448.18	3169.15	472.61	23.3	6.3	15.6	8.1	29.4	4.2	16.9	4.1	23.2	9.5	8.5	20.9	27.4	4	11.3	12.5	5.5	15.9	6.3	15.2	19	7.2	9.3	18.8	25.1	3.8	14.5	14.7
1	I21	3	RPA32	NA	Positive	22.8614173228346	202.47874015748	20.6373848759263	1459887.28346457	4562.49706447252	19.9779527559055	119.033070866142	5.63664016071202	610703.152755906	4406.06285334186	635	3996887	111424.51	3264.87	440.97	29.4	6.8	13.2	9.6	32.9	3.1	14	4.6	27.9	6.8	10.7	20.2	32.4	3.8	8.8	13.1	9.4	16.9	6	15.3	24.3	4.4	8.3	17.3	32.6	2.2	13.2	15
1	I22	1	RPA32	NA	Positive	23.3525179856115	196.724820143885	20.1435428531933	1345517.51618705	4329.28740639317	21.7122302158273	141.464028776978	6.30133794173719	832619.134892086	5140.24334172347	556	3908870	132175.32	3062.41	508.04	31.1	3.6	17.8	5.9	33.8	4.3	20.5	2.9	28.1	11.7	11.3	17.1	32.6	3.8	16.7	9.9	8.5	14.2	9.7	11.5	25.2	6.5	12.2	14	33.5	2	18.9	11.5
1	I22	2	RPA32	NA	Positive	22.9052333804809	202.35360678925	27.1986011372733	1645961.90381895	4867.09902321158	19.8486562942009	113.349363507779	5.22465196163969	599966.572842999	4441.74406906711	707	4480908	129160.22	3611.63	522.41	30.1	5	16.8	7.1	34.7	3.4	20.2	4.8	24.9	10	8.1	23.9	33.1	4.1	9.2	16.1	7.6	16.1	7.9	15.8	22.1	5.7	7.4	19.4	32.4	2.7	11.7	16
1	I22	3	RPA32	NA	Positive	23.7418351477449	191.113530326594	16.0533637740565	1299219.27993779	4263.52979418636	20.8662519440124	126.590979782271	5.65246723420711	687246.98755832	4549.71524847008	643	3822679	128059.21	2991.23	485.45	29.1	7.6	19.9	7.5	33.7	7.2	20.1	5.6	24.7	11.7	11.8	20.4	32.8	7.5	12.9	12	9.3	17.6	9.3	16.2	20.4	9.5	11.4	17.7	31.7	5.8	18	13.8
1	J03	1	ATR	NA	Positive	19.7128603104213	92.0443458980044	6.41659456553522	317552.823725055	2514.84842802764	18.6119733924612	98.6053215077605	5.08691958635933	480772.477827051	4180.1787098419	902	1720053	118018.95	1413.52	443.61	10.1	8.5	10.6	6	6.4	17.5	12.9	4.7	5.8	33.6	4.1	25.5	6.8	22.7	4.8	19.7	6.8	25.3	4.8	13.6	5.9	27.1	4.5	22.5	8.1	18.6	5.9	17.3
1	J03	2	ATR	NA	Positive	22.2053140096618	105.881642512077	6.37162549670814	333767.699275362	2492.55612625379	20.6123188405797	113.925120772947	5.35782132283958	558464.907004831	4347.3478246375	828	1673803	115835.71	1391.24	432	9.4	9.8	12	7.2	7	19.3	12.7	5	6.9	22.8	5.9	13.9	7	23.3	5.1	12.9	5.4	15.3	5.4	10.3	4.8	15.6	5.2	12.8	8	10.9	7.5	9.5
1	J03	3	ATR	NA	Positive	23.0621062106211	108.812781278128	6.11015911577569	347104.945094509	2534.68939807369	20.6885688568857	110.170117011701	5.21323415733938	516473.749774978	4213.22520295621	1111	1728555	111303.01	1414.63	413.92	9.5	8.3	10.4	7.6	6.8	17.6	11.4	8.6	5.4	25.4	4.3	15.5	7.5	22.1	5.7	13.1	8.5	14.3	5.2	9.3	6.2	14.7	5.3	12.6	9.3	10.3	7.1	9.1
1	J04	1	ATR	NA	Positive	19.5332618025751	95.3251072961373	6.13795620580654	316915.966738197	2492.1002592902	18.7381974248927	103.964592274678	5.29177605328612	496620.47639485	4201.49308988818	932	1610171	110959.33	1394.02	417.97	8.5	9.5	7.7	8.5	6.9	19.5	11.9	7.1	5.4	27.3	4.4	21.7	7.4	20.5	3.6	19.8	4.9	20.8	3.3	13.2	4.5	21.6	3.3	18.9	8	15	5.4	15
1	J04	2	ATR	NA	Positive	20.6774193548387	106.106549364614	7.74678094146335	400649.593352884	2754.69603520408	19.8211143695015	114.013685239492	5.64734267956377	568302.7028348	4438.49322965102	1023	1849215	108670.73	1592.21	415.58	10.7	6	9.1	9.8	10	14.5	11.1	8.8	9.2	20	6.9	14	10.7	17	6.3	14	3.5	13.4	4	9.9	5.3	14.2	4.5	11.4	9.4	8.8	7.6	9.6
1	J04	3	ATR	NA	Positive	23.2903225806452	112.818279569892	5.79460424792849	355571.01827957	2585.56295763895	20.3537634408602	107.118279569892	5.07101885603719	503121.843010753	4161.50436027698	930	1796994	107734.94	1458.36	405.61	10.2	7.5	10	9.6	8.5	14.1	11.4	7.5	6.7	23.5	4.1	17	8	16.8	4.2	13.4	9.9	14.2	6	10.4	6.8	13	5.5	13.8	10.2	8.8	8.1	9.4
1	J05	1	ATR	NA	Positive	20.1905626134301	97.3294010889292	6.16662884276374	326142.734119782	2402.82124240934	19.3294010889292	100.489110707804	5.0033206442295	468536.726860254	4208.69913370729	1102	1667224	109144.88	1291.88	395.02	7.4	12.1	8.7	12.3	5.5	20.4	9.5	14	6.3	27.5	3	23.3	6.3	21.7	2.9	15	5.4	21.1	3	12.9	4.4	20.9	1.5	20	6.4	14.5	2.5	14.2
1	J05	2	ATR	NA	Positive	21.0885466794995	101.251203079885	5.74856335364143	311554.129932628	2475.04956646094	16.7449470644851	79.6361886429259	4.32059141265668	331497.508180943	3584.15497238187	1039	1625287	102263.26	1376.07	380.6	8.2	8.7	6.2	10.5	8.2	18.1	7.4	8.9	6.5	24.4	2.1	31.6	7.9	21.2	0.9	31	5.4	17.9	2	20.3	4.7	19.1	1.4	27.7	8.4	14	1.9	22.7
1	J05	3	ATR	NA	Positive	21.7089125102208	114.510220768602	7.63121211846835	414300.561733442	2789.96073362923	19.4251839738348	103.864268192968	5.17128344773625	490238.385936222	4251.29144916475	1223	1785235	98764.27	1587.52	374.15	8.2	7.3	6.5	10.2	8.8	12.2	8.2	8.3	9.1	18	2.9	13.9	9.5	14	4	10.5	6.5	13	5.1	10.3	5.8	11.3	3	12.3	9.7	6.6	5.6	9.4
1	J06	1	ATR	NA	Positive	21.5330578512397	100.385123966942	6.92031132025011	316446.75785124	2492.67770841398	19.4702479338843	102.994214876033	5.05829715026657	482738.173553719	4147.82113524851	1210	1629191	106593.1	1331.53	387.12	8	8.3	6.9	9.2	6.3	19.3	7.3	10	6.6	25.7	2.9	20.4	7.1	20.7	3.1	18.3	6.7	15.6	4	10.9	4.9	15	3.4	16.6	7.2	9.6	4.7	13.4
1	J06	2	ATR	NA	Positive	20.5972696245734	103.017918088737	6.82059999907591	334369.868600683	2584.63100389739	19.2372013651877	102.276450511945	5.01419240398371	475175.28668942	4091.15948925414	1172	1678115	109881.57	1454.3	422.02	9.1	8.7	9.2	9.4	8.2	13.8	12.4	6.4	8.3	21.8	2.6	18.6	8.5	17.6	3.4	17.7	3.7	17.3	3.5	12.4	5.3	18	3.2	15.5	9.1	10.8	5.1	12.2
1	J06	3	ATR	NA	Positive	21.3267651888342	99.8932676518883	6.05860258939108	324617.841543514	2460.18590632194	18.6822660098522	93.752052545156	4.7231888895726	420114.421182266	3988.81195335593	1218	1644534	124000.43	1375.62	462.67	7.9	10	15.4	6.8	6.5	19	15.8	4.8	6.4	26.8	3.2	22.4	6.7	25.8	2.4	14.5	7.4	19	4.4	13.5	5.3	19.4	3.2	19	6.3	14.7	4.8	12.7
1	J07	1	ATR	NA	Positive	21.3448275862069	108.862068965517	7.76394367683793	404241.482758621	2676.3750079105	18.3125	95.4073275862069	4.92608840880286	431378.911637931	3982.8442937819	928	1841122	109137.66	1534.45	427.9	12.5	7.4	8.1	8.6	8.8	14.2	11	9.2	7.5	26.3	2.7	25.9	8.7	19	2	21.4	8.3	21.1	3.9	15.3	6.5	20.6	2.4	23.8	9.5	13.1	3.2	18.6
1	J07	2	ATR	NA	Positive	19.8322324966975	101.756935270806	6.52275127905939	339778.887714663	2641.80136423845	18.8533685601057	108.746367239102	5.59375940895848	532040.561426684	4305.74929531247	757	1671223	104026.61	1450.51	405.76	9.8	9.6	7.3	11.2	8.6	16	10.2	8.6	9.1	23.2	7.9	13.3	10.4	19	6.3	15.3	3.7	18.9	4.2	12.7	5.5	18.5	4.1	13.5	9.6	12	6.7	10.4
1	J07	3	ATR	NA	Positive	21.4464060529634	115.213114754098	6.24417377460139	393491.124842371	2679.10706837367	18.9672131147541	105.651954602774	5.52617309562617	500771.945775536	4240.53741787668	793	1716399	98873.86	1504.82	383.59	7.7	7.9	7.1	12.5	9	14.2	8.2	9	10.6	20.7	7.9	13.1	9.8	18.5	6.2	12.9	5.7	14.6	3.3	10.2	6.6	13.9	3.4	12.7	10.6	9.7	6.2	9.7
1	J08	1	ATR	NA	Positive	19.982332155477	103.975265017668	7.39636204012744	380511.865724382	2765.71588887749	19.2173144876325	121.93109540636	6.23625852775739	664324.187279152	4763.91450027326	566	1749573	121933.27	1564.28	470.89	9.9	9.9	11.1	7.1	10.8	16.1	12.7	5.1	9	22.3	9.4	15.2	11.3	17.8	8.1	9.7	4.9	19.4	4.4	11.1	6.2	18.6	5.7	13.6	10.2	13.3	9.4	10.1
1	J08	2	ATR	NA	Positive	19.945727482679	105.084295612009	6.86686549791255	381341.53926097	2745.9988208319	19.0508083140878	110.913394919169	5.69031765107769	562058.420323326	4493.38517313808	866	1722764	110334.72	1558.72	429.68	8.7	7.9	9.7	8.9	8.8	13.2	11.3	6.5	9.6	24	7.9	16.4	10.5	16.1	7.4	12.1	5.1	17.8	5.2	12.8	6.6	18.5	6.1	15.6	10.4	12.6	9	10.4
1	J08	3	ATR	NA	Positive	23.11800486618	128.492700729927	7.46418366382543	444955.321167883	2851.22426547662	20.0620437956204	118.394160583942	5.70799511221506	600612.596107056	4478.59870180303	822	1864967	108190.16	1622.74	426.89	12.8	6.7	10.9	11.2	12.2	10.3	15	8	11.1	15.5	8.9	14.5	11.8	13.6	9.5	11.6	7.2	13.1	6.3	11.7	9.6	9.5	8.6	13.6	15	6.3	13.6	10
1	J09	1	STIM1	NM_003156	sample	23.0293333333333	120.997333333333	6.08919968624181	349793.006666667	2473.00405165207	21.3066666666667	123.593333333333	5.62174604621432	573916.296	4165.29461027693	750	1629036	116447.14	1371.3	434.07	8	8.7	12.3	7.5	7.2	13.7	12.8	5.9	8.4	15.7	4.1	14.4	7.3	17.7	4.3	17.9	7.7	11.1	6.3	8.5	7.3	12	5.9	12.7	9.2	5.9	7.9	10.7
1	J09	2	STIM1	NM_003156	sample	23.9468926553672	124.762711864407	6.18920187350212	392177.282485876	2656.62377550347	21.4508474576271	125.978531073446	5.6097207980103	643460.484745763	4516.54975666924	885	1754196	126223.32	1517.08	497.82	11.2	8.8	16	6.9	10.1	11.9	19.4	3.7	8.6	13.9	6.7	12.3	8.5	15.5	6.4	9	7.8	12.1	8.5	11.2	9.5	10.4	9.7	11.3	11.6	6.4	13.9	8.1
1	J09	3	STIM1	NM_003156	sample	24.1752021563342	133.99460916442	6.97826128596312	434512.136118598	2720.97836267248	20.9676549865229	121.478436657682	5.55477459076483	589727.192722372	4206.3320827669	742	1770734	106032.92	1563.27	413.85	10.4	9.3	10.2	13.2	9	12.3	11.7	8	11.6	10.9	7.5	13.7	8.2	13.2	6.5	16.7	9	11.9	6.2	10.9	9.4	7.7	10	12.1	12.9	5	12.9	10
1	J10	1	DICER1	NM_030621	sample	23.8230994152047	136.520467836257	7.13386656274397	494112.257309942	2968.85560856646	22.406432748538	145.752923976608	6.49112508906645	791763.448830409	4885.31927290082	684	1943940	124484.39	1682.01	481.82	15.1	6.7	13.9	8.3	14	7.6	19.6	6	11.1	10.8	9.1	9.9	14.2	8	10.7	9.6	8.3	13.5	9.1	8.3	10.8	9.9	11.4	9.1	15.4	5.6	15.4	7.2
1	J10	2	DICER1	NM_030621	sample	25.2786885245902	147.606557377049	7.88644084193628	500573.213114754	2966.69321669167	22.0081967213115	127.516393442623	5.60356600701577	604043.304918033	4208.09703641096	610	1961721	105135.11	1741.21	404.01	13.8	3.9	9.8	9.7	11.1	3.8	10.2	7.9	13.3	4.8	5.4	10.5	10.7	5.2	3.6	16.4	7	6.7	7.5	8.7	9	3.8	8.7	8.7	16.7	1	10.8	7.2
1	J10	3	DICER1	NM_030621	sample	25.2510288065844	149.0329218107	7.86924895540047	520229.179698217	3061.80608492886	21.7338820301783	135.515775034294	6.29804221513009	721482.587105624	4757.55884772083	729	2006894	123393.86	1820.47	491.11	16.9	5.3	15.6	7.4	17.4	4.9	19.5	4.1	13.6	8.1	10.6	10	16.2	7.3	14	10	11.2	9.1	8.5	9.2	12.6	5.6	13	8.6	20.3	3.3	18.2	7.3
1	J11	1	PASK	NM_015148	sample	24.2348484848485	124.395202020202	7.54130376866906	398561.867424242	2714.14836194714	22.2335858585859	133.09595959596	5.8563488165119	682150.101010101	4603.2645651904	792	1758061	120778.12	1496.75	464.09	12.2	8	12.5	8.8	8	11.7	15.4	6.3	6.6	13.3	5.1	11.4	7.3	13.1	6.3	13.5	10.4	14	9.3	9.6	10.1	10.6	9.8	10.5	13.6	5.4	12.9	8.5
1	J11	2	PASK	NM_015148	sample	25.8277591973244	135.781772575251	7.3027781618904	432374.797658863	2677.33852764404	21.1020066889632	110.477424749164	4.91752550891432	520168.294314381	4145.37060414989	1196	1841764	104839.06	1531.18	388.63	11	5.6	7	11.4	6.8	7.9	8.4	8.5	7.4	9.9	3.3	18.6	6.9	11.4	2.6	15.1	7.5	6.8	5.8	10.4	8.7	5	5.4	14	10.3	3.2	7.8	11
1	J11	3	PASK	NM_015148	sample	25.1475095785441	129.405172413793	6.88220897155231	388046.959770115	2618.79799641243	20.9913793103448	107.579501915709	4.86516138815915	487593.677203065	4008.82072251705	1044	1707263	106345.65	1496.5	407.09	7.4	7.4	9.6	9	6.4	12.5	11.8	7.2	6.6	12.4	2.4	18.3	5.8	13	2.4	15.1	9.4	10.6	6.2	11	7.5	7.8	4.8	14.3	9.6	5.4	6.6	11.2
1	J12	1	EZH2	NM_152998	sample	21.9560546875	115.0869140625	5.56202019033015	357128.008789063	2628.57579516919	19.48828125	110.3984375	5.48119378840695	533878.100585938	4335.37381514423	1024	1645704	99539.66	1419.04	389.12	10.1	8	6.9	12	7.5	11	8	9.5	7.2	14.4	4	15.1	9	12.2	3.5	13.4	7.8	14.3	5.6	11.2	6.2	12.7	5.1	14.7	10.1	8.2	5.5	11
1	J12	2	EZH2	NM_152998	sample	22.2914634146341	124.270731707317	7.31760643557146	436369.634146341	2898.80682219007	19.3573170731707	107.689024390244	5.29345965073015	531398.380487805	4299.6578367272	820	1855486	104204.5	1646.95	400.15	11.3	5.6	8.9	12.8	11.2	8.5	11.6	10.2	9.8	12.1	5.6	15.2	10.6	6.6	6.3	15.7	6.2	12.1	5.6	13.8	8	10.5	6.1	15.4	13.2	4.5	7.9	11.1
1	J12	3	EZH2	NM_152998	sample	24.7201689545935	139.365364308342	7.6692939250447	479838.529039071	2926.38016216785	21.233368532207	116.024287222809	5.23678249574719	526813.984160507	3975.42203307998	947	1940423	98761.36	1685.66	372.79	12.5	5.3	7.1	13.5	12.4	8.4	7.9	11.8	12.5	9.2	5	16.1	11.7	9	3.2	18.4	9.7	10.2	7.3	9.9	10.6	6.2	6.5	13	16.3	3.3	7.6	11
1	J13	1	ATF7IP	NM_018179	sample	22.8604651162791	121.726996966633	6.65873232246264	391442.643073812	2738.42943944499	21.3437815975733	125.041456016178	5.6471884419566	617584.498483317	4368.97455903486	989	1739782	111651.83	1569.07	435.11	11	6.3	9.8	8.8	10.8	9.5	13.5	6.4	9	14.3	3.8	14.2	10.7	12.3	4.3	15.2	6.9	12.9	6.3	9.4	7.8	11	6.7	12.6	13.1	5.7	8.7	10.9
1	J13	2	ATF7IP	NM_018179	sample	25.7581120943953	140.806784660767	6.44482968610698	437430.432153392	2719.54985170063	21.4808259587021	125.511799410029	5.74546479060054	628948.022123894	4504.14022447118	678	1761495	115032.62	1572.7	455.95	11.8	5	9.3	7.2	9.3	7.5	14	4.7	8.6	7.1	6.9	11.1	9.4	11.1	6.6	11.8	7.7	5.9	6.6	7.1	10.6	4.9	7.1	9.6	14.3	3.2	11.5	6.8
1	J13	3	ATF7IP	NM_018179	sample	24.5840517241379	133.087284482759	7.51776027462971	444403.538793103	2930.32378419454	21.6239224137931	118.339439655172	5.31737220208107	558742.751077586	4254.56974960637	928	1917430	101288.27	1714.14	390.32	13	5.3	8	10.6	11.9	6.2	10.1	8.5	9.2	10.9	4	13.6	11.4	8	4.3	11.1	8.7	9.4	7.1	9.8	8.6	7.8	6.6	11	14.4	4.2	8.8	8.4
1	J14	1	RB1	NM_000321	sample	23.3624078624079	126.357493857494	6.79559421423314	456761.106879607	2834.26827404926	20.5012285012285	111.259213759214	5.19672834491055	508611.841523342	4066.71305844165	814	1931302	106728.19	1600.62	405.15	14.6	8.4	9.2	11.5	13.1	11.4	9.8	9.7	8.8	17	2.3	18.2	12	13.8	2.1	18.8	8.8	13.5	6.4	11.1	10.1	10.9	4.5	16.1	16.1	6.4	5	12.8
1	J14	2	RB1	NM_000321	sample	23.6648865153538	135.082777036048	7.6821693867187	489424.141522029	2963.0710066734	21.3898531375167	128.45126835781	5.88137228773744	678940.91188251	4758.88154014476	749	1957236	122590.03	1728.9	481.49	14.3	5.5	14.6	5.9	11.5	6.1	17.6	3.6	11.9	12.4	8.1	8.7	11.9	8.4	8.9	7.6	6.3	9.6	6.5	7.2	10.4	8.7	7.3	8.1	15	5.9	13	6.4
1	J14	3	RB1	NM_000321	sample	24.9400510204082	142.044642857143	9.11054819788934	506664.661989796	2949.45876134174	20.280612244898	104.900510204082	4.81582657740044	472877.091836735	3895.51358032581	784	2048406	109239.12	1784.96	420.59	13	7.3	12.6	13.3	14.3	7.5	14.8	12.9	11.9	11.6	2.8	20.7	12	9.6	3.3	21.3	10.2	11.2	6.4	11.7	11.5	8.5	5.2	16.5	16.1	5.2	6.6	13.3
1	J15	1	RPA2	NM_002946	sample	21.2072322670376	184.910987482615	22.1036608090979	1437620.99860918	4422.40122995535	18.5368567454798	106.118219749652	5.14659327861442	599148.771905424	4672.24982984976	719	4111120	130423.64	3121.53	497.27	29.9	6.3	17.9	7.9	29.5	5.4	18.8	5.8	22.9	16.3	5.1	28.8	28.9	6.4	10.4	14.9	8.1	23.4	5.4	18.2	22.9	14.5	6	25.5	29.5	7.8	10.6	19.5
1	J15	2	RPA2	NM_002946	sample	23.4624352331606	195.45207253886	18.239565159638	1404635.49352332	4222.36492852704	18.2784974093264	94.0971502590674	4.4609007246225	437088.584196891	3802.48030312771	772	3887527	120023.9	3028.31	454.22	28.4	5.8	13	6.6	29	7.6	15.5	4	23.6	15	3.1	30.6	28.4	7.9	2.5	23.4	8	13.9	5.8	21.5	20.5	8.3	4.1	25.1	28.8	4.9	5.8	22
1	J15	3	RPA2	NM_002946	sample	24.1491108071135	198.042407660739	19.8682259675136	1496756.93433653	4286.44220834025	19.4938440492476	103.827633378933	4.59402763481584	523297.326949384	4026.26278032436	731	4304457	133812.33	3127.74	506.1	27.8	6.4	20	6.7	28	7.8	24.1	3.8	22.2	18.6	6	29.4	25.9	10	7.3	18.5	12	18.1	8.1	21.8	23.5	11.6	6.6	25.3	27.9	6.6	9.4	20.9
1	J16	1	RPS2	NM_002952	sample	21.021359223301	127.526213592233	7.38922380550025	518179.013592233	3172.07393037503	20.3514563106796	137.957281553398	6.67038739096432	816614.095145631	5303.106312619	515	2035223	136116.43	1834.19	575.68	14	5.6	19.4	5.8	16.5	3.3	30.1	3.5	12.4	15.3	8.9	10.1	18.1	5.2	16.3	6.8	5.6	15.3	5.8	9.1	10.1	13.4	10.1	10.5	17.7	6.8	18.4	7
1	J16	2	RPS2	NM_002952	sample	22.0104438642298	144.164490861619	10.12842098913	571615.597911227	3297.68148309582	19.8537859007833	126.31592689295	6.07363409775558	735242.861618799	5053.65078354178	383	2044053	126961.65	1982.92	526.56	15.9	6.3	17.2	8.9	19.8	3.4	24.3	5.2	19.1	7.8	11.5	11.5	20.1	5.5	14.1	9.4	5.7	11	7.8	12.3	12	7.8	8.9	11.7	20.4	3.1	16.7	8.9
1	J16	3	RPS2	NM_002952	sample	25.7205882352941	162.401960784314	7.03813695715435	624073.632352941	3187.11104743616	23.5367647058824	157.634803921569	6.48818171360455	935432.825980392	5304.49585491665	408	2300804	146350.89	1896.98	555.69	18.1	4.7	26.7	6.9	17.6	4.7	28.9	2.9	14	9.6	12.3	8.8	18.4	6.1	22.1	5.1	10.5	11.5	10.3	8.6	16.2	8.8	17.4	9.3	23.3	6.1	27.5	7.1
1	J17	1	ATR	NA	Positive	24.373786407767	126.542475728155	7.41951923799112	435041.733009709	2727.59409129167	20.0764563106796	108.705097087379	5.14978394458536	515867.498786408	4151.80618207905	824	1730998	109486.46	1522.79	429.62	11.2	8.9	10	10.9	11.5	17.1	11.9	8.6	8.9	18.2	2.2	21	11.7	18.8	3.8	18.8	8.7	12.6	5.9	11.3	10.2	10.8	5	16.7	13.6	5.8	5	12.6
1	J17	2	ATR	NA	Positive	24.7474358974359	120.832051282051	5.94907267395317	376848.005128205	2525.93909569967	21.1410256410256	112.739743589744	5.26131862125219	527321.821794872	4257.11180220488	780	1697649	109562.47	1405.66	412.07	9.9	7.6	9.5	6.8	7.2	17.8	10.1	7.4	8.5	21.3	4.2	14.9	7.4	23.6	4	12.7	8.2	9.7	8.2	8.8	7.1	11.8	5	12.6	11.3	7.8	6.8	8.5
1	J17	3	ATR	NA	Positive	24.7712895377129	125.541362530414	7.71806226372279	444935.976885645	2624.98501455377	20.8345498783455	105.772506082725	4.80906116770563	451676.95377129	3835.25789104536	822	1743239	99630.19	1468.36	382.34	7.7	10.7	7.3	12.3	7.3	19.2	8.8	10	7.1	20	1.7	17.9	7.4	19	1.7	18.4	8.9	11.1	5.2	10.3	7.1	10.9	4.7	12.5	10	7.3	4.7	10.1
1	J18	1	ATR	NA	Positive	22.8230240549828	126.713058419244	7.70400913108538	478142.85395189	2843.25853146709	22.2027491408935	137.099656357388	6.18609843946992	738938.493127148	4868.69641063615	582	1969733	122455.69	1604.13	459.79	12.2	6.9	10.8	7.2	12.2	15.1	16	5.2	10.7	18.7	7.9	12.4	13.4	16.5	9.8	8.2	9.1	18.6	8.1	9.6	8.9	15.3	8.9	10.8	14.1	11.2	11.9	7.9
1	J18	2	ATR	NA	Positive	22.4573304157549	109.60284463895	5.735004487129	355242.602844639	2628.326001226	20.2166301969365	115.039387308534	5.63514877531328	592492.975929978	4659.25773051916	914	1698692	120394.35	1495.08	484.55	8.3	6.6	13.6	7.5	9.1	10.7	17.4	4.7	6.3	22.4	7.3	12.8	9.2	15.2	9.2	8.8	5.7	10.4	4.8	9	5.1	12.6	4.3	10.2	8.9	6.3	9.7	7.9
1	J18	3	ATR	NA	Positive	23.9969325153374	121.348670756646	6.93252806283767	398760.26993865	2735.52907888764	21.4662576687117	114.253578732106	5.22545352948959	535011.096114519	4237.88364636436	978	1788589	109266.44	1583.05	424.94	9.9	6.4	10.2	8	8.3	8.4	13.3	6.4	6.5	17	3.5	13.1	7.8	12.2	4.7	12.2	7.8	8.9	6.6	7.5	6.6	8.2	5.5	10.3	11	5.5	7.4	7.3
1	J19	1	ATR	NA	Positive	20.5209497206704	105.734636871508	7.34077621161875	366229.706703911	2680.63681139981	19.7276536312849	112.680167597765	5.63318487979471	541443.93575419	4382.84672361998	716	1659215	108421.13	1474.1	418.73	6.8	6.6	9.4	7.8	9.1	10.5	10.8	5.3	7.8	21.9	4.3	13.3	8.9	13.5	3.8	11.9	3.1	14.2	2.4	8.2	3.9	12.6	2.1	11.2	7.1	7.4	4.5	8.7
1	J19	2	ATR	NA	Positive	23.8984547461369	121.313465783664	7.00273882854558	383335.46799117	2565.95758911653	22.158940397351	128.631346578366	5.76330612522199	627308.540838852	4427.93363198333	906	1687605	105853.55	1431.23	405	7.1	7.6	8.1	8.5	6.8	13.5	11	5.7	6.5	15	6.2	8.7	6.5	14.2	5.2	9.3	5.2	7.3	6.2	6.1	5	8.2	6.5	7.3	9.2	4.4	9.3	4.9
1	J19	3	ATR	NA	Positive	23.3758865248227	118.789260385005	6.69896330522552	391435.088145897	2640.9093169328	20.8622087132725	111.869300911854	5.20183525790239	526911.218844985	4199.23904607941	987	1729611	110164.08	1480.54	430.76	8.3	9.8	10.7	8.3	7.9	14.5	14.8	7.4	8	18.1	5	13.8	8.1	16.5	5.5	11.8	8.5	12	5.9	8.7	6.7	10.1	5.4	11.1	9.5	7.3	7	8.7
1	J20	1	ATR	NA	Positive	22.1096774193548	116.486021505376	6.21270093484354	385936.324731183	2533.19027339579	20.2129032258065	121.243010752688	5.70833367740943	611669.632258064	4394.14547673206	465	1643330	101147.64	1420.95	400.11	8.6	11.8	8	16.8	9.5	15.7	11.4	17	9.7	20.2	5.6	15.1	9	18.9	5.8	17	6.7	13.3	5.6	12	7.5	13.5	7.7	14.6	11	7.3	9	11.6
1	J20	2	ATR	NA	Positive	21.2745849297573	107.701149425287	6.07331871484358	358980.588761175	2586.26514928842	19.9131545338442	106.213282247765	5.11734757410524	480747.275862069	4026.56947646214	783	1606155	109875.08	1465.14	429.79	6.1	7	11	9.5	6.8	12.6	13	4.6	7.8	20.7	3.6	16.5	7	19.9	3.1	20.1	3.6	10.9	4.9	9.5	4.9	12.4	4.1	12.9	8.4	8.2	6.1	9.7
1	J20	3	ATR	NA	Positive	22.5748031496063	107.287401574803	5.76434735682882	325059.128608924	2492.73939675285	20.4396325459318	109.035433070866	5.27487282974072	490964.31496063	4078.61722677278	762	1600414	103247.91	1403.87	401.3	7	10.4	7.1	10.5	7.3	17.3	10	7.6	7.3	23.6	4.9	13.4	6.8	23.9	4.3	14	7.1	15.1	3.9	7.2	5.2	14.2	4.1	10.4	9.7	9.3	5.9	7.6
1	J21	1	ATR	NA	Positive	21.9394299287411	115.560570071259	6.51428790569273	388215.032066508	2758.63317283566	20.7636579572447	129.509501187648	6.3569829864137	692534.742280285	4922.65667484957	842	1675063	111676.56	1532.82	435.58	9.6	5.9	10.3	8.1	10.3	8.4	13.2	6.1	9.5	16.2	7.5	9.9	11.4	12.1	9.7	7.1	6.5	11.6	5.9	6.2	5.7	8.9	6.4	7.6	10.8	4.8	9.9	5.2
1	J21	2	ATR	NA	Positive	23.7602283539486	121.842055185538	6.83178083185446	401831	2715.46785972217	21.0884871550904	121.519505233111	5.6106671789384	607029.473834443	4431.56939744027	1051	1730172	109640.22	1525.75	424.93	9.8	7.9	9.3	9.5	8.6	10.8	11.6	6.4	8.2	15.1	5.2	12	8.5	14.1	5.5	12.5	6.9	9.2	6.3	8.8	6.4	8.8	5.6	10	9.9	5.1	9.2	7.6
1	J21	3	ATR	NA	Positive	22.3885416666667	119.566666666667	6.9461176349971	420063.127083333	2777.33346986445	20.925	122.676041666667	5.8754675915779	608246.696875	4526.28497478959	960	1763042	108193.81	1588.57	432.6	9.4	9.6	10.2	12.3	10.9	11.8	15	9.5	10.3	18.9	6.7	11.4	10.8	17.2	6.1	9.1	6.2	13.2	5.5	9.1	6.7	9.3	7	9.2	11.7	6.2	10.3	6.6
1	J22	1	ATR	NA	Positive	22.7675804529201	116.157330154946	6.75236963783809	383298.456495828	2658.7568274966	20.6638855780691	123.877234803337	5.99072404543008	631622.551847437	4541.63305180707	839	1661168	108634.53	1499.32	427.43	7.9	8.3	8.3	10.8	10.6	13.6	11.4	8.7	9.1	17.3	7.5	12.9	10	18.7	7.5	14.1	6.8	13.1	6.4	9.9	6.9	8.9	6.6	11.2	10.6	4.4	9.7	8.9
1	J22	2	ATR	NA	Positive	22.1559523809524	110.490476190476	6.02883797013655	355229.50952381	2617.90196220482	20.0345238095238	113.671428571429	5.637267506811	543540.944047619	4370.39257910977	840	1593602	98920.88	1440.53	395.13	8.7	9.2	6.4	10.4	7.3	15.6	9.8	6	7.6	17.1	5.2	11	7	18.6	4.8	10.5	5.8	11.3	5.5	8.7	5.5	11.4	3.8	9	8.8	6.2	6.1	6.4
1	J22	3	ATR	NA	Positive	24.1275167785235	125.169702780441	6.58848585530887	418164.476510067	2698.8928705362	21.5148609779482	120.229146692234	5.59377710579013	605630.798657718	4497.79185460212	1043	1792426	118518.16	1543.64	461.54	9.7	8.9	14.1	6.6	9.6	11.8	17.4	3.5	9.4	16.1	7.2	11.5	9.8	14.5	9	10.5	9.7	11.6	7.6	8.9	8.3	9.5	7.3	9.9	12.8	6.4	11.2	7.2
1	K03	1	OTNT	NA	Neutral	22.8939179632249	115.857142857143	6.09667191087191	356929.888260255	2593.14492137985	19.5968882602546	105.094766619519	5.24060944394709	482727.766619519	4101.22883380198	707	1739336	114379.31	1430.67	431.97	11.9	7.2	10.9	10.3	9.9	13	13.6	7.4	7.2	17.7	3.5	18.8	9.6	15.6	3.7	22.1	9.6	13.4	5.9	12.3	8.6	13.3	4.2	16.5	11.7	7.2	4.4	13.2
1	K03	2	OTNT	NA	Neutral	23.6187943262411	122.514184397163	5.97696576523502	393162.04964539	2578.18324357507	21.0549645390071	114.61170212766	5.21692607534052	520486.056737589	4073.73174785957	564	1837019	116171.96	1469.89	440.15	12.2	7.1	11	6.7	8.5	14.5	13.7	7.8	7.3	19	3.9	15.2	9.6	19.5	3.7	18.6	6.6	13.7	6.4	12.2	8.2	14.9	5.7	15.4	12.8	11.5	7.4	12.2
1	K03	3	OTNT	NA	Neutral	22.4494892167991	116.702610669694	5.58601524788687	367661.347332577	2658.9870624457	20.1793416572077	111.741203178207	5.35601557569905	537757.192962543	4316.30741237079	881	1781597	116171.87	1449.57	436.31	11.1	6.1	14.5	6.9	6.1	9.9	16	6.2	6.7	18.7	6	17	6.1	9.5	6.7	12.6	7.5	15.4	5.4	11.6	7.4	15.2	6.8	13.8	10.7	9.6	9.3	10.9
1	K04	1	OTNT	NA	Neutral	22.5948477751756	121.030444964871	6.17905129509239	412687.585480094	2811.57657345914	21.1147540983607	126.592505854801	5.78515312108764	660971.861826698	4645.79596326711	854	1874271	121818.47	1611.23	476.25	12.6	7.4	12.1	7.5	11.7	8.7	18.1	4.7	9.3	17	6	13.7	11.9	9.1	8.1	12.4	8.1	15.6	6.3	9.7	9	14.2	8.1	13.5	12.9	7.1	10.4	10.9
1	K04	2	OTNT	NA	Neutral	23.9594470046083	129.814746543779	7.080999528842	416778.450691244	2695.50402626003	21.6433179723502	124.355760368664	5.59869949335855	625181.686635945	4526.77361327554	1085	1836442	116831.99	1541.12	443.34	11	5.8	11.7	5.9	8.8	8.1	12.9	3.5	9.5	11.5	6.3	12.3	8.8	10.9	6.9	8.3	6.2	8.8	7.2	9	7.9	8	7.8	9.7	12.2	5.2	11	7.6
1	K04	3	OTNT	NA	Neutral	22.9610552763819	128.977386934673	7.09759605986144	460864.994974874	2986.31169130767	20.7989949748744	124.511306532663	5.85056585066521	662648.400753769	4714.71769574892	796	1991168	117768.98	1741.04	441.34	12.2	5.5	14.4	7.3	14.9	8	17.2	7.3	11.3	13.8	8.3	12.7	13.7	8.8	13.4	9.8	7.2	12.6	5.3	9.9	8.8	10.2	7.5	10.8	14.7	5.3	15.1	8.8
1	K05	1	OTNT	NA	Neutral	22.5641025641026	112.546265328874	6.4216880727996	375571.277591973	2702.3359662176	20.5195094760312	115.272017837235	5.36565874578283	561549.738015608	4294.0508822573	897	1813799	111210.42	1492.21	404.45	11.5	7.8	9.4	10.3	7.6	10.4	9.3	8.8	6.8	20.2	3.8	16.9	8.4	11.4	3.3	15.5	7.7	17.3	6	11.8	6	14.9	5.6	15.6	10	8.4	6.1	11.7
1	K05	2	OTNT	NA	Neutral	24.3710359408034	127.26955602537	6.89121910618322	407340.484143763	2673.85850299903	20.0634249471459	103.423890063425	4.9037267965583	453502.359408034	3845.46716073367	946	1808939	100109.54	1491.34	374.46	11.2	6.6	6.7	11.5	6.2	10.8	7.2	9.9	8.6	12.8	4.3	18.5	7.2	11.5	2.7	24.1	8.9	9.4	6.4	13.3	8.6	8.1	4.3	17.4	11.1	4.8	4.9	13.8
1	K05	3	OTNT	NA	Neutral	24.7277676950998	126.166061705989	7.2253896731255	375811.629764065	2543.69834462425	19.6252268602541	95.5617059891107	4.54611812384822	391331.593466425	3622.56546324869	1102	1724685	94046.49	1376.13	344.92	7.5	8.3	4.8	12.1	4.7	15.7	5.8	15.4	6	14.1	2	23.3	5.6	12.7	1.4	22.5	9.1	12.5	4.5	12.4	7.7	10.3	3.6	18	9.1	7.2	3.8	14.3
1	K06	1	OTNT	NA	Neutral	19.4220623501199	102.378896882494	6.9506202236537	354234.284172662	2755.36705536463	17.3405275779377	92.4988009592326	4.9497197366379	435508.509592326	4067.64327799623	834	1713704	100154.12	1508.38	397.84	8.9	7.4	6.2	16.3	10.3	11.9	8	16.2	9	22.2	3.8	24.5	10.7	13.3	3.8	21	5.2	23.6	4.1	17.1	6.6	20.4	2.3	24.6	10.1	14.9	4.1	20
1	K06	2	OTNT	NA	Neutral	23.0579868708972	117.99124726477	5.71269312238661	379705.863238512	2770.90187105892	20.1225382932166	108.550328227571	5.18618621702032	530680.836980306	4349.65094872443	914	1904126	109518.91	1554.55	418.97	13.6	5	9.3	9.1	10.4	6.3	12.1	8.4	6.7	15.9	4.7	16	9.1	7.1	5	11.2	5.9	11.2	5.9	10.5	6.3	11.9	5.5	12.9	11.5	7	8.1	8.5
1	K06	3	OTNT	NA	Neutral	23.0687772925764	122.373362445415	6.03850777279685	397198.93558952	2735.33409065818	20.2751091703057	111.977074235808	5.42625486270309	540470.580786026	4348.20564109564	916	1845228	111586.86	1523.31	424.33	11.5	7.5	11.7	8.4	9.5	13	13.1	6.7	8.4	13.5	5.8	13	9.7	12.6	6.7	11.5	9.2	13.8	6.1	9.8	7.9	12.6	5.1	11.8	10.6	7.9	7	7.6
1	K07	1	OTNT	NA	Neutral	25.0865800865801	130.626623376623	6.76216476759657	411434.011904762	2689.06875480262	21.8841991341991	120.347402597403	5.34949823216325	576983.082251082	4366.69155490142	924	1865862	106934.58	1514.1	394.23	13.4	6.1	8.1	9.6	7.6	9.5	9	9.8	7.3	13.7	2.8	15.6	7.9	10	2.7	12.7	10.4	10.7	8.7	8.8	9.2	8.7	6.1	13.1	12.4	5	6.5	10.1
1	K07	2	OTNT	NA	Neutral	23.8217922606925	121.837067209776	6.37236040968606	399004.572301426	2735.65416536676	20.6293279022403	108.394093686354	4.98702267602328	519635.071283096	4253.54989691259	982	1830661	105630.63	1531.47	401.15	11.9	6.4	8	10.8	8.1	9.5	8.9	8.1	6.2	13.2	3	17.5	8.9	9.7	3.6	12.8	7.5	11.4	6.6	12.3	7.6	12.1	5.1	13.5	10.7	6.3	6.9	11.1
1	K07	3	OTNT	NA	Neutral	21.9856035437431	111.982281284607	6.50628185897709	352854.110741971	2622.90343075672	17.9424141749723	87.5791805094131	4.487107852812	376203.982281285	3794.30089258812	903	1798753	108357.92	1497.61	409.35	8.5	6.8	8.4	8.9	7.5	13.1	11.7	9	6.3	20.2	2.2	24.6	7.1	15.4	2.5	18.7	5.6	14.2	3	14.4	6	13.1	2.4	22.5	9.5	9.6	2.9	15.2
1	K08	1	OTNT	NA	Neutral	18.7460148777896	96.3974495217853	6.67108646873664	343457.97130712	2827.83443564862	18.0563230605739	101.498405951116	5.26006624839166	514807.295430393	4376.26167283372	941	1784987	121261.36	1594.19	474.19	10.9	7.2	13.6	10.1	10.3	8.8	18.6	7	8.7	26.8	4.7	22.1	12.6	11.1	6.1	15.1	4.7	23.5	4.3	15.6	4.9	23.4	4.9	22.4	9.5	13.1	6.8	16.5
1	K08	2	OTNT	NA	Neutral	24.00390625	130.845703125	7.16597542752963	437768.333984375	2894.27501603558	20.1796875	106.666015625	5.11208208608363	485480.7578125	4026.82060126973	1024	1908213	98024.26	1649.33	372.33	14.1	5.5	7.8	15.8	12	7.1	9.8	14.5	9	11.2	3.5	17.3	12.1	7.2	4	22.1	7.1	10.2	6.7	11.6	8.7	9.4	5.4	14.9	13.3	5	6.8	11.6
1	K08	3	OTNT	NA	Neutral	22.2926292629263	116.397139713971	6.60815303652724	390530.687568757	2817.00390990524	19.2563256325633	103.497249724972	5.07979133202848	502575.537953795	4312.80962813619	909	1856937	111246.89	1600.72	429.43	11.3	5.7	11.6	7.3	9.8	9	14.5	6.2	8	19.5	5	16.9	10.2	9.5	5.5	10.2	6.8	15.6	5.2	11.9	6.9	14.9	4.6	16.5	12.1	8.9	7.2	11.6
1	K09	1	RAD21	NM_006265	sample	20.0948766603416	143.480075901328	14.8374923715872	772632.35483871	3613.77448831863	18.426944971537	110.00569259962	5.43414062226232	556283.793168881	4237.19868830695	527	2565871	127359.95	2278.9	508.4	19.7	7.4	17.5	13.9	21.3	5.3	22.2	10.2	20.5	18.8	5.9	23	22	8.5	5.1	19.5	6.1	23.3	5.1	20.1	14.2	16.5	5.3	24.3	21.3	10.4	7.8	20.1
1	K09	2	RAD21	NM_006265	sample	23.3566433566434	161.552447552448	11.0701391955012	754130.951048951	3543.19209369229	20.6241258741259	130.851398601399	6.13675724472713	735300.533216783	4966.35469075023	572	2509933	143888.74	2189.44	583.15	19.8	4.9	25.5	6.5	23.8	3.8	32	3.3	22.4	8	10	11.4	22.4	4.7	13.3	7.5	7.9	12.1	6.8	11.9	16.8	7	9.6	12.1	24.5	4.5	17.1	9.8
1	K09	3	RAD21	NM_006265	sample	22.3760129659643	158.437601296596	10.407543412737	759008.905996758	3615.39131536529	19.6726094003241	124.293354943274	5.97255079978681	682929.338735819	4739.72611677848	617	2656758	137137.66	2208.66	540.73	20.3	4.4	25	8.6	20.9	2.3	30.1	7.1	21.6	11	12	13.5	20.4	3.1	14.4	9.2	6.8	17.2	6.3	12.6	15.4	11.2	10.7	14.3	23.8	7.6	17.7	9.7
1	K10	1	CUX1	NM_181500	sample	21.1629213483146	112.616573033708	6.70591735456632	393535.514044944	2823.15315215254	20.061797752809	122.080056179775	5.97671541609721	667122.139044944	4847.03172612841	712	1886006	121807.28	1597.56	465.74	14.3	4.9	14.7	6.9	13.1	8.6	18.5	5.3	9.6	21.3	8.1	15.4	13.3	10.1	9.6	9.3	6.9	17.8	6.3	9.8	7.7	15.9	6.7	12.5	12.4	8.8	10.1	9.4
1	K10	2	CUX1	NM_181500	sample	22.9954337899543	136.23401826484	7.61783345463898	526067.79109589	3119.80479947025	20.013698630137	113.690639269406	5.57661128787112	592060.448630137	4667.03223363183	876	2062277	124992.18	1853.64	503.4	15.8	5.8	14.8	6.3	16	4.3	18.9	3.7	14.7	12	6.7	13.4	16.9	6.2	8.2	9.8	5.4	10.6	4.9	10.8	10.7	9.9	5	11.9	17.4	5.3	9	8.2
1	K10	3	CUX1	NM_181500	sample	21.9864197530864	131.991358024691	8.53211279308161	552966.319753086	3171.71050160242	19.4037037037037	111.462962962963	5.52859548229498	592990.104938272	4618.43297423519	810	2245144	133200.85	1898	533.34	16.3	4.6	19	6.4	17.2	4.8	24	3.7	13.2	15.1	8.4	18.1	17.7	5.8	11.9	8.8	6.3	16.5	4.6	13.8	10.9	14.1	7.4	15.4	16.9	8.5	12	10.7
1	K11	1	POLE	NM_006231	sample	26.0278422273782	147.875870069606	7.42041799276974	588947.450116009	3034.48879512133	21.2389791183295	106.718097447796	4.77644466495155	481552.526682135	3912.86058124095	862	2369086	110891.91	1777.05	406.52	20.1	6.7	11.9	13.9	17.9	7.4	10.7	11.5	13.1	17.2	2.8	28.2	17.9	9	1.6	25.6	14	15.1	10	13.1	15.9	11.9	5.2	21.1	20.8	5.8	6.3	16.7
1	K11	2	POLE	NM_006231	sample	27.7947643979058	152.538219895288	6.77210479753506	542369.147643979	2925.19059266939	21.2020942408377	106.991623036649	4.87541005615648	481058.491099476	3983.69107081909	955	2169934	111345.75	1752.12	414.96	18.6	4.2	10.7	9.2	14.6	5.2	10.3	7.3	10.4	10.5	3.9	18.7	14.1	8.2	2.9	17.8	11.9	7.4	7.7	10.4	14.8	4.9	4.5	13.1	20.2	2.7	5.8	11.2
1	K11	3	POLE	NM_006231	sample	21.6940726577438	120.721797323136	7.39659256416584	469359.76959847	2585.57387270734	16.1491395793499	76.6309751434034	3.71425396122675	335210.38623327	3179.1825230922	1046	1940816	98978.2	1572.5	366.38	14.9	20.9	11.7	22.7	12.3	24.2	10.1	20.4	10.1	31.2	2.7	40.9	11.9	24.9	1.9	34.6	10.5	26.2	5	29.4	10.3	25.9	3.3	35.5	14.8	21.5	4	30.6
1	K12	1	NCOA6	NM_014071	sample	23.7686567164179	134.412313432836	7.71055713094008	477484.25	2994.69023853893	20.3964552238806	118.578358208955	5.60642562195319	585983.890858209	4388.08661477992	1072	1973282	106296.69	1731.71	406.08	14.6	5.6	8.2	12.1	14	5.4	9.5	8.7	10.4	11.7	5.1	15.9	13.2	5.9	4.7	14.2	9	14.3	6.1	11.4	10.8	8.7	5.2	13.7	16.9	5.1	7.6	11.5
1	K12	2	NCOA6	NM_014071	sample	23.9521228545619	130.06413730804	8.91863245871953	481288.662149955	2997.82642574007	20.3080397470641	108.926829268293	5.14278569343818	515857.185185185	4204.91767660224	1107	2052000	108693.91	1781.39	410.84	15	5.1	9.8	13.3	12	6.4	11.6	12.6	9.6	16.5	4.5	16.9	11.1	8.8	4.4	15.2	7.5	13.4	6	11.7	8.9	11.5	4.4	14.4	15.1	7.2	7	11.6
1	K12	3	NCOA6	NM_014071	sample	23.6065747613998	133.645811240721	7.40787924540294	504654.445387063	3067.84055448226	20.2481442205726	110.346765641569	5.09034410081335	551978.012725345	4249.47274473224	943	2176190	117521.87	1830.89	441.52	17.4	5.9	14.3	9	16.4	5.6	17.2	7.3	12.6	15.7	5.1	19.7	15.5	7.7	6.9	15.9	10.6	15.9	6.9	14.6	12.3	13.4	6.3	17.7	17.6	7.7	9.1	13.4
1	K13	1	APC	NM_000038	sample	21.7749445676275	106.730598669623	6.01012051292875	314503.309312639	2466.9855700198	20.1685144124169	112.851441241685	5.48275825604533	547325.384700665	4378.66461860902	902	1531836	116243.17	1349.96	465.95	6.5	10.4	11.3	9.3	4	12.1	16.7	5.2	5.1	19.6	4.3	16.5	4.5	16.4	3.8	12.9	7.4	16.4	6.2	12.3	5.8	15.2	6.2	15.1	7.3	9	7.4	10.4
1	K13	2	APC	NM_000038	sample	22.0466439135381	114.169510807736	8.11562538274871	399749.3629124	2782.18367629804	20.0750853242321	109.39590443686	5.15749631502114	550621.527872582	4388.12079418658	879	1815353	130973.62	1622.81	515.55	10.8	8.4	18.4	7.1	8.9	9.3	22.6	4	8.3	19.3	4.8	17.4	9.7	12.7	7.1	12.5	5.6	14.9	7.5	12.9	7.4	14.2	7.1	15.6	10.4	9.9	9.9	11.6
1	K13	3	APC	NM_000038	sample	23.7442455242967	131.828644501279	7.07143540199771	457407.915601023	2868.66115685718	21.4872122762148	121.901534526854	5.4703435447738	602653.773657289	4362.99137468617	782	1853152	115437.69	1657.89	458.82	11.6	11.5	14.1	10.7	11.3	7.8	18.2	6.4	11.1	11.4	6.6	14.1	12.1	10.9	7.5	11.8	9.5	13.3	8.6	11.3	9.5	10.5	7.5	12	14.6	5.9	11.6	9.1
1	K14	1	CREBBP	NM_004380	sample	23.7857142857143	126.363881401617	8.08609184464342	446221.745283019	2875.07061441213	21.9690026954178	133.72641509434	5.95591598748578	710204.680592992	4674.41589434463	742	1929052	136754.02	1651.94	530.12	12.9	6.3	19.9	6.5	12.5	8.2	23.6	3.8	8.9	15	7.7	11.7	13.2	10.1	8	12.5	9.6	15.2	8.2	8.8	9	11.2	9.7	10.2	15.1	6.5	14.6	8.4
1	K14	2	CREBBP	NM_004380	sample	23.1086956521739	126.005016722408	7.353150569038	458187.550167224	2936.75887004701	20.2123745819398	112.66889632107	5.33978924125179	570618.048494983	4386.93326152786	598	1953537	114435.97	1682.35	443.71	13	5.7	12.7	10.9	12.5	6.4	17.7	11.4	10.2	16.1	6.2	15.1	13.5	8.5	6.9	12.9	7	11.4	6.9	11.2	8.9	11	6.7	13.9	13.5	6.4	9.4	10.9
1	K14	3	CREBBP	NM_004380	sample	25.7457212713936	139.277506112469	6.33347827400228	463845.519559902	2800.17131153188	21.4938875305623	113.897310513447	5.12251310842416	529195.072127139	4122.15521887115	818	1914346	108190.11	1611.24	426.38	10.8	5.5	9.5	11.6	11.1	7.6	12.3	7.9	8.4	11.4	4.2	15.9	10.8	11.1	6.1	16.6	11	9	7.7	9.7	9.8	7.8	6.2	12.2	14.2	4.5	9.4	9.2
1	K15	1	MGA	NM_001080541	sample	25.2962962962963	127.561042524005	6.06424032199453	395211.150891632	2649.88757815875	21.3772290809328	112.710562414266	5.10998766594682	514112.951989026	4035.76825357854	729	1771554	108726.4	1476.41	409.82	10.6	7.1	9.7	11.8	9.5	9.6	10.2	11.2	7.3	12.3	2.3	19.3	9.2	12.3	2.3	22.6	10.4	11	8.2	8.8	9.6	10.7	4.4	14.7	11.1	5.2	6	11.7
1	K15	2	MGA	NM_001080541	sample	24.8320413436693	132.605943152455	6.54653664699906	417480.104651163	2719.53171570943	21.5219638242894	117.514211886305	5.35864436072286	579958.348837209	4400.75565355461	774	1781612	112439.15	1556.08	445.35	10.9	5.2	11.5	8.3	8.7	6.6	15	8.1	7.5	10.3	5.2	14.1	8	7.9	7	13.6	8.5	7	7.5	8	9.6	6.8	6.8	10.3	12.4	3	10.6	7.9
1	K15	3	MGA	NM_001080541	sample	25.2738095238095	132.038095238095	6.22205376618019	415297.151190476	2791.82076093856	21.0880952380952	116.035714285714	5.28399147911891	549903.559523809	4179.47791108595	840	1839930	109722.65	1578.2	422.92	11.7	7.3	9.3	10.1	8.3	5.2	13.7	7.5	8.8	10.6	4.2	12.9	9.3	6.8	4.9	13.2	12.3	9.8	8.3	11.1	8.3	6	7.7	11.4	11.4	3.6	9.3	9.6
1	K16	1	CHEK1	NM_001274	sample	19.707729468599	136.466183574879	17.1153362843083	868156.824879227	3915.3902070292	18.2946859903382	108.899758454106	5.37269834331864	591546.31884058	4501.55353976104	828	2898411	121185.04	2617.19	473.73	18.6	5.7	13.9	10.1	23.6	5.6	18.5	7.2	17.8	18.6	4.8	22.3	24	8.1	8.3	15.6	4.3	21.5	4.2	16.8	12	14.3	4.6	20.5	19.9	8.8	10.4	16.5
1	K16	2	CHEK1	NM_001274	sample	20.1973684210526	136.411184210526	18.1197638997681	766856.875	3735.35480540392	18.5197368421053	119.271381578947	6.14552719384421	693756.455592105	5016.83944883394	608	2521483	129418.17	2415.25	553.57	17.4	7.2	16.4	6.6	23.5	4.1	25	3.9	17.4	14.1	14.1	15.6	23.2	5.9	17.8	10.9	3.1	17.9	4.3	16.3	11.2	13	6.1	14.3	18.8	6.7	16.3	13
1	K16	3	CHEK1	NM_001274	sample	22.7990275526742	168.453808752026	23.4441626570618	1060176.26742301	4382.04800803818	19.6742301458671	121.739059967585	5.77795305796981	689518.583468396	4660.73428900267	617	3264650	120298.44	3033.5	480.57	25.6	6.3	14.9	10.7	30.5	2.3	21.1	5.5	23.3	7.5	10.2	18.2	28.8	3.1	16.5	14.1	8.6	17.8	6	18.2	16.2	7.1	9.1	17.3	28.5	2.6	17.7	15.1
1	K17	1	OTNT	NA	Neutral	24.6144455747711	138.150559511699	7.01177571671489	485609.977619532	2937.84191757383	21.6388606307223	128.488301119023	5.8399501142207	653176.070193286	4607.71972951567	983	1915342	108795.68	1712.43	438.65	13.5	7.1	10	13.1	14.4	6.8	14.9	8.9	11.4	11	5.4	12.6	13.1	7.4	6.3	11.8	10.9	12.1	7.9	8.4	11.7	9.1	7.7	10.8	17.1	5.2	9.6	8
1	K17	2	OTNT	NA	Neutral	24.4555669050051	134.885597548519	6.77649546118339	455103.108273749	2809.96606990848	19.876404494382	107.654749744637	5.1829939260312	503431.317671093	4100.44052541191	979	1785426	100333.5	1556.69	400.33	11.6	9.5	8	12.1	12.1	11.8	10.7	10.4	8.8	14.2	4.2	19.2	10.6	11.8	3.7	19.2	7.5	10.3	6.1	11.5	9.5	9.2	5.1	14.5	15	5.4	6.4	11.3
1	K17	3	OTNT	NA	Neutral	22.8146766169154	131.997512437811	8.60356221545343	507250.052238806	3158.02403565286	19.9042288557214	110.960199004975	5.31269933092005	530353.082089552	4249.2771696746	804	1970665	103979.63	1848.84	416.72	12.8	7	10	12.7	15	6.3	12.8	8.1	12.2	13.4	5.6	15.3	14.6	6.1	5	11.9	8.3	17.5	6.2	12.3	10.6	12.6	6.7	14.8	17	7.2	8.2	10.6
1	K18	1	OTNT	NA	Neutral	25.2007211538462	144.195913461538	7.29735638013086	495123.661057692	2902.8520647455	21.8822115384615	126.360576923077	5.66481312957084	592168.427884615	4237.42016304494	832	1951411	94731.69	1667.2	363.9	14.9	7.1	4.3	15.5	11.5	6.9	6.4	15	10.6	9	3.5	12	12	8.3	2.6	15.9	8.7	9.6	7.1	7.3	12.6	5.9	7.5	9.3	18	2.8	8.1	7.8
1	K18	2	OTNT	NA	Neutral	23.1210191082803	127.286624203822	6.6184829975215	446463.086624204	2855.05337362186	20.6522292993631	127.771974522293	5.96029191467671	687763.305732484	4704.79864892911	785	1856073	113684.6	1639.9	447.2	12.1	7.6	11.2	9.6	11	6.6	14.9	5.9	10.2	15.5	9	11.7	11.7	9	10.7	9.2	6.9	12.9	6.9	10.7	8.9	13	8.3	11.7	13.8	7.8	13.6	8.3
1	K18	3	OTNT	NA	Neutral	23.0847107438017	132.044421487603	7.4205703372501	464645.830578512	2990.65055425598	20.6146694214876	118.395661157025	5.64315736735672	588018.435950413	4456.83508267548	968	1885989	101439.44	1746.02	408.93	12.2	6.2	6.9	9.3	12.6	5.2	10.5	5.4	11.4	10	6.8	10.5	12.3	6.6	6.5	8.8	7	12.2	5.4	9.6	9.5	7.9	8	9.9	15.9	4.1	11.4	7.3
1	K19	1	OTNT	NA	Neutral	22.7538200339559	129.711375212224	8.13518298556051	448362.162988115	2851.44742628147	20.641765704584	134.285229202037	6.37880399615826	750648.455008489	4984.02053825319	589	1826627	118174.46	1597.16	458.88	13.2	8.5	11.7	9	13.6	8.8	15.4	7.6	10.2	11.7	7.8	11.2	14.3	10.4	10.5	9	8.3	13.2	6.5	9.5	11	9	9.3	10.7	16	5.4	14.4	8.1
1	K19	2	OTNT	NA	Neutral	22.806146572104	124.098108747045	6.12904201205011	405768.74822695	2664.30590573208	19.5437352245863	107.364066193853	5.32650776973512	512439.027186761	4241.11148236135	846	1681128	97509.95	1491.43	398.22	9.8	10.4	6.1	13.4	9	10.4	11.5	11	9.8	17.6	5.4	15.2	9.1	13.8	4.4	14.2	6.6	12.1	5.6	13.2	8.9	13.4	5.4	14.5	12.8	7.8	8	10.2
1	K19	3	OTNT	NA	Neutral	25.1155492154066	142.16119828816	7.13351850576856	504373.863052782	2977.09920821336	22.1740370898716	132.98002853067	5.91049899146067	662307.336661912	4515.43699976956	701	2003169	107822.05	1704.88	424.04	14	7.1	8.3	11.1	13.6	7.7	14.1	7.1	10.6	7.6	8	10.1	13	7.1	7.1	10.3	10.6	8.6	8.7	8.3	10.4	5.3	11.6	8.3	17	3.7	16.4	6.4
1	K20	1	OTNT	NA	Neutral	26.3037593984962	148.365413533835	6.48371646195308	470326.590977444	2783.30729671243	23.4285714285714	148.251127819549	6.40331519685259	779319.505263158	4790.01364367596	665	1912235	111116.23	1567.87	417.14	13.5	5.4	8.9	9	10.8	7.5	12	7.5	11.3	8.7	8.6	8	10.5	7.7	9.3	10.7	11.4	9.8	8.4	5	13.5	5.6	11.4	6.5	18.5	2.9	15.8	5.7
1	K20	2	OTNT	NA	Neutral	24.3869863013699	131.388127853881	6.98966465537511	424838.00456621	2746.2572402952	20.8915525114155	114.087899543379	5.33027997968138	521993.22716895	4191.11649780863	876	1826768	112186.86	1563.98	434.08	10.6	5.5	9.8	7.5	10.2	8.3	13.4	4.5	8.9	14.4	4.7	14	9.4	10.7	3.2	14.3	7.1	8.9	6.3	8.7	8.3	7.3	4.7	11.9	12.8	4.3	5.9	9.2
1	K20	3	OTNT	NA	Neutral	25.937908496732	146.179738562092	6.46245847336103	467712.39869281	2795.16754257941	22.3790849673203	122.101307189542	5.30694872494057	538127.307189542	3999.32282310676	918	1876687	98916.99	1580.04	370.42	11.3	6.3	6.6	13	9.6	6.8	7.4	10.5	9.3	7.6	3.9	12.7	9.6	7.7	2.7	13.9	11.1	8.5	7.7	7.3	11.3	6.3	7	10	15.5	3.1	6.8	7.2
1	K21	1	OTNT	NA	Neutral	22.5696767001115	119.886287625418	7.12087946849172	415157.473801561	2730.29459862395	20.8818283166109	117.491638795987	5.5452514070697	550586.307692308	4222.98886546508	897	1801527	104681.28	1517.5	403.6	11.7	8.5	8.1	11.9	9.6	11.8	11	7.8	7.5	14.4	3.6	13.9	9.5	13.7	3.3	16.6	6.1	12.7	5.7	8.5	8.1	10.8	4.2	11.1	12.7	5.4	5.4	9
1	K21	2	OTNT	NA	Neutral	21.9867629362214	116.143200962696	7.25720710083628	401416.25631769	2749.49613933013	20.6413959085439	114.291215403129	5.36772858248416	564090.167268351	4390.19046082465	831	1801641	113789.46	1554.38	432.81	12.2	6.3	10.6	7.6	9.1	10.1	12.6	4	8.7	17.8	5.7	15.6	9.3	12.6	5.3	12.3	4.6	11.9	4.8	9.3	6.7	13.4	5.4	11	12	8.1	8.7	8.1
1	K21	3	OTNT	NA	Neutral	23.4518828451883	128.922594142259	6.74146977297899	390230.465481172	2455.12968307471	20.2845188284519	113.373430962343	5.44672534794325	537502.109832636	4185.69580945545	956	1495146	83874.27	1338.45	346.68	9.8	24.6	7.5	34	10.6	27.6	12.4	31.3	10	12	6	12.4	10.5	27.3	5.6	15.1	8.3	11.6	7.2	12.9	7.7	10	6.6	13.2	12.6	14.3	9	10.5
1	K22	1	OTNT	NA	Neutral	21.0861759425494	108.410233393178	5.71447813995391	362962.28545781	2535.09579596326	18.7764811490126	107.131956912029	4.93881682823435	533341.135547576	3886.75352823016	1114	1579659	89343.19	1455.76	357.56	10.2	18.7	6.5	27.9	10.4	17.2	8.8	24.5	7.3	21.4	3.9	24	10.4	21.5	4	25.4	8.3	20.4	7.1	19.3	6.4	18.4	6.6	23.2	11.2	14.6	8	20.3
1	K22	2	OTNT	NA	Neutral	24.0717299578059	136.383966244726	7.85171673854826	472341.181434599	2875.68627874875	21.6888185654008	131.814345991561	6.0255643155737	701532.203586498	4745.83274265403	948	1883727	114937.73	1677.43	450.56	12.3	5.7	11.7	7	11.8	6.3	15.5	2.6	10.8	9.6	9.1	9.9	11.3	8.4	10.3	8.9	6.8	8.5	8	6.9	10	6.4	10.1	7.3	15.1	3.5	15.5	5.5
1	K22	3	OTNT	NA	Neutral	25.158924205379	139.162591687042	6.0326693925604	435178.292176039	2797.38289068749	22.0562347188264	131.210268948655	5.97756055652899	664420.612469438	4625.19201175109	818	1828832	113875.4	1609.33	441.98	11	4.8	10.9	7.9	12.6	6.5	15.8	5.4	9.8	9.4	8.6	8.6	11.1	9.5	9	7.6	7.3	7.7	6	7.3	9.2	5.6	7.6	7.1	15.8	3.2	13.3	4.9
1	L03	1	RF	NA	Neutral	21.4793741109531	113.146514935989	5.54437725845226	373718.221906117	2735.04078113894	18.8193456614509	104.062588904694	5.43866562169285	500885.233285917	4378.02778135644	703	1805235	107172.72	1532.38	410.32	12.7	7.1	7.5	9.1	11.7	7.8	10.2	6.5	9.8	21.2	4.7	17.6	11.9	10.1	4	14.5	6.5	16.1	4.3	11.1	7.7	15.4	3.6	16.2	12.9	9.4	4.6	11.7
1	L03	2	RF	NA	Neutral	20.6310299869622	106.603650586701	5.46958234377241	351600.414602347	2629.40545508741	18.1525423728814	96.0039113428944	5.04636829399626	444938.887874837	4095.05377623867	767	1765062	109416.47	1501.3	419.35	10.4	6.1	9	7.8	9.8	12.1	11.1	5.9	7	23.2	5.1	20.7	9.4	16	4	17.1	4.6	16.9	3.8	15.4	5.7	20.2	3.8	18.9	11	12.1	5.5	14.6
1	L03	3	RF	NA	Neutral	21.1109625668449	116.255347593583	6.39639017633424	418342.85026738	2816.16696315571	19.2566844919786	107.245989304813	5.39080413659943	507808.993315508	4108.64616299718	748	1875782	106405.08	1598.12	407.95	10.2	10.4	10	9.9	11.9	11.5	11.8	9.6	10.7	20.1	7	19.3	11.4	13.9	5.1	17.4	7.6	20.1	5.2	14.3	8.8	18.9	5.2	16.4	12.8	13.1	6.7	13.1
1	L04	1	RF	NA	Neutral	24.3980154355017	126.617420066152	5.63958264242012	389675.972436604	2693.33672242785	21.4696802646086	125.583241455347	5.8515345031929	645218.14553473	4635.36774578023	907	1825919	124575.52	1503.74	470.66	13.1	5.8	14.4	8	11.8	7.4	15.4	5.8	8.5	15.5	6	11.8	11.6	9.9	7.8	10.8	9.4	12	7.8	8.9	9.4	10	7.2	11.1	14.7	5.8	10	7.9
1	L04	2	RF	NA	Neutral	23.3047158403869	125.0084643289	6.90703727428367	426974.113663845	2880.27560252597	20.6130592503023	118.80169286578	5.65901926086675	625559.082224909	4658.60645685382	827	1936822	117986.06	1666.32	456.6	13.2	5.1	12.8	12.5	13.2	5.7	15.8	11.7	10.9	13.8	6.8	12.7	13.3	6.5	9.9	10	6.3	9.7	5.6	10.9	8	10.8	6.2	11.7	14.3	5.6	9.6	8.9
1	L04	3	RF	NA	Neutral	23.5031446540881	132.388679245283	7.34490777812803	448447.620125786	2843.71171239399	21.1798742138365	131.280503144654	6.17964554884276	713758.540880503	4862.07569006836	795	1884947	118877.84	1617.83	451.34	10.6	4.4	14.7	6.9	10.7	9.8	17	6.4	11.4	11.7	11.4	7.9	11.1	11.3	16	7.2	7.4	12.5	6.2	7.3	8.4	8.6	7.2	6.8	13	5.9	16.7	5.2
1	L05	1	RF	NA	Neutral	23.0911680911681	111.624881291548	6.74280852458912	366288.767331434	2616.75836828186	19.5118708452042	100.415954415954	4.77659620512295	466623.8328585	4075.14944129585	1053	1799282	115557.09	1447.53	425.32	9.8	6.6	9.8	7.6	7.4	11.1	11.1	6.6	5.9	24	2.3	26.1	7.5	12.7	2.3	17.4	9.4	15.3	6.1	13.6	7.7	16.3	3.4	21	9.2	10	3.7	16.8
1	L05	2	RF	NA	Neutral	23.3714020427112	118.144846796657	6.31792318020297	368368.157845868	2675.56999875242	19.594243268338	101.114206128134	4.85836781757586	469685.125348189	4056.35965258074	1077	1816693	107180.71	1529.89	411.69	12.3	7	9.8	11.8	8.8	9	10.3	11.6	7.9	18	3.9	20.3	7.8	11	3.7	18.1	7.7	13.5	6.6	13.6	8	13.4	4.7	18.3	11.3	7.7	6.2	14.1
1	L05	3	RF	NA	Neutral	26.9520766773163	143.44089456869	6.42580341464065	445659.048988285	2704.79633312972	21.776357827476	113.678381256656	4.98477694456172	498925.247071353	3920.20523476029	939	1895563	98303.89	1523.9	360.24	12.1	5.5	6.6	11.6	8.3	9.2	7.9	14.3	7.6	8.9	2	15	7.8	8.8	2.3	15.4	11.5	6.9	6.5	7.9	10.5	5.2	5.8	10.6	13.3	3	6.5	8.1
1	L06	1	RF	NA	Neutral	20.906762295082	113.845286885246	6.98848393701947	409804.862704918	2772.70161221056	19.094262295082	111.012295081967	5.57136352231582	559418.272540984	4471.57859183669	976	1832702	107693.96	1573.8	415.17	11	6.9	8.6	10.9	10.5	10	11	7.3	8	18.9	4.7	17.2	10.1	12.4	4.9	12.1	6.1	17.5	4.6	13.2	7	16.1	5.6	17.3	10.8	10.2	8.9	12.6
1	L06	2	RF	NA	Neutral	20.453196347032	105.735159817352	6.21604233560449	358513.473744292	2741.49056584853	17.6917808219178	94.7591324200913	5.02276241295884	466853.361872146	4295.26412445823	876	1884565	116236.57	1569.24	443.5	12.7	4.9	12.6	7.6	10	7.6	14.4	5.8	8.8	26.7	4.8	23.1	10.2	11.3	5.3	14.4	4.5	18.4	4.5	21	6.7	22.3	4.2	23.1	11	15.4	6.3	17.8
1	L06	3	RF	NA	Neutral	24.0562248995984	126.246318607764	6.38471601516338	414288.33601071	2829.93449395588	20.8273092369478	115.103078982597	5.32916097838975	572917.670682731	4389.64610712988	747	1997645	113024.79	1627.37	419.04	13.1	6.8	10.3	8.7	11.9	8	13.7	5.9	8.8	18.9	7.9	17.8	9.9	9	7.2	12.7	11.9	18.3	8.2	15.1	9	16.1	6.7	15.3	12.3	9.8	11.5	11.4
1	L07	1	RF	NA	Neutral	24.7111597374179	126.856673960613	5.82917286984828	362743.863238512	2588.42602537488	21.1619256017505	116.032822757112	5.23715589522601	545800.048140044	4175.00145768208	914	1783100	111396.8	1429.72	404.01	10.6	5.3	8.2	9.5	7.9	7.9	9.5	6.9	7.2	13.9	3.4	21.4	8	9.2	3.5	18.7	10.5	11.2	7.3	10.6	9.7	10.2	6.9	17.1	12.1	5.4	6.5	14.1
1	L07	2	RF	NA	Neutral	24.5392561983471	130.685950413223	6.40097702656465	390837.269628099	2548.03841515064	20.9907024793388	113.332644628099	5.1278387702591	532911	4159.14003876946	968	1753716	110004.18	1424.11	405.2	10.1	6.8	9.7	8.2	6.3	14.2	10.3	8	7.4	15.2	4.2	17.9	6.2	15.6	4	15.7	6.4	11.1	5.9	10.3	8.6	11.8	5.5	14	10.3	7.9	7	10.7
1	L07	3	RF	NA	Neutral	24.106529209622	122.451317296678	6.03346414214739	408507.323024055	2696.97957813681	20.0011454753723	99.5910652920962	4.73136130824287	462787.877434135	4202.01635943118	873	1973524	112398.92	1502.22	404.49	12.7	6.9	10.3	8.1	7.3	10.4	9.3	6.8	4.8	18.3	2.5	20.5	7.9	10.4	2.4	9.2	9.4	12.7	6.4	11.6	8.4	14.7	4.7	16.6	11.1	9.7	5.7	11.5
1	L08	1	RF	NA	Neutral	21.2289473684211	111.093421052632	6.36497694123046	383988.273684211	2756.55559859184	19.2934210526316	109.272368421053	5.39455848571063	565506.156578947	4494.21799893722	760	1894464	127142.17	1580.76	502.74	14.5	7.2	12.8	8.6	12.9	10.3	16.4	6.2	9.3	24.2	3.6	21.1	11.1	13.8	5.8	13.3	8.3	21.7	7	16.3	8.7	21.8	6.4	20.8	12.5	14.5	8.3	16.4
1	L08	2	RF	NA	Neutral	22.361653272101	116.118254879449	6.59654277903334	411467.398392652	2901.6755096492	18.8783008036739	104.07233065442	5.12788913045892	530281.008036739	4399.51576099289	871	2029957	120499.12	1673.7	465.19	14.6	4.7	12.2	9.3	13	7.5	17.5	8.5	6.9	21.4	4.6	20.4	13.3	9.4	6.8	16.4	7.5	14.4	6.2	17.3	8	17.5	6.7	20.7	11.8	9.4	8.2	15.4
1	L08	3	RF	NA	Neutral	22.3930348258706	110.449751243781	5.86848053549487	375747.672636816	2786.66396268312	19.9114427860697	101.760199004975	4.84205597721252	473786.84079602	4128.97748090836	1005	1967869	112001.73	1574.19	414.7	11.6	5.1	12.9	8.7	9.1	7.8	13.3	8.5	5.9	23.2	4	20.7	9.1	8.5	3.1	13.1	9.4	18.8	6.5	15	6.6	19.9	6.1	18.7	9.3	13.1	6.9	12.8
1	L09	1	PIGN	NM_012327	sample	23.4390243902439	132.30155210643	7.41519193580752	471168.751662971	2852.83327878488	20.4223946784922	117.89689578714	5.61147905506453	579091.343680709	4472.24126494249	902	1983652	123794.4	1643.16	469.1	15.3	6.3	15.4	6.7	13.3	7.8	17.1	5.4	9.9	13.6	3.7	16.9	11.4	10	3.5	11.9	8.9	13.6	6.2	11	11.5	9.8	5	15.6	15.3	6.9	7.3	11.5
1	L09	2	PIGN	NM_012327	sample	23.2560846560847	120.644444444444	6.02423358366928	389960.094179894	2809.4900873821	19.6	108.529100529101	5.39288439433754	525075.42962963	4374.21995398421	945	1811652	111814.77	1611.9	432.12	12	4.9	9.5	7.8	11.2	9.1	11.9	4.7	8.6	16	5.4	14.8	11.1	9.6	5.1	11.1	6	12	5.3	12.6	7	11.6	4.4	13.5	11.1	7	6.1	9.9
1	L09	3	PIGN	NM_012327	sample	25.6645898234683	136.508826583593	7.25713663940832	450885.049844237	2841.84988075482	22.0882658359294	117.609553478712	5.16090239994725	527065.475597092	4041.80248370289	963	2037904	111141.3	1673.98	418.44	14.3	6.5	11.5	10.9	11.6	8.4	15.3	10.2	8.5	12.5	3.5	13.9	9.8	9.8	3.4	13.4	11.8	10.8	7.4	10.3	10.1	8.8	6.5	11.5	14.2	5.8	7	8.7
1	L10	1	ERCC5	NM_000123	sample	22.672268907563	126.756302521008	5.94780177132827	454566.81512605	2808.94246548591	21.2100840336134	126.357142857143	5.91342578128966	658099.462184874	4591.13266708306	714	2009770	121953.87	1569.71	451.83	15.7	5.7	13.9	7.8	15	11.6	15.8	7.8	11.9	19.3	5.9	15.3	14.6	13.2	8	12.7	7	16.1	6.3	11.9	11.9	15	7.6	13.2	15.8	8.4	10.8	9.7
1	L10	2	ERCC5	NM_000123	sample	24.1577350859454	137.393326592518	7.77415259509001	479148.317492417	2865.71332021624	21.2143579373104	124.013144590495	5.71610933572042	610455.359959555	4355.12777478742	989	1884939	104746.75	1669.18	408.43	12	6	9.3	11.1	12.6	6.5	11	8.2	11.4	8.2	6.7	11.9	11.8	8.1	6.6	13.4	6.4	9	7.2	9.3	9.4	7.1	8.1	10.1	14.4	3.7	10.4	7.4
1	L10	3	ERCC5	NM_000123	sample	24.5872395833333	132.319010416667	7.30910377964992	465688.791666667	2927.10251760359	22.58984375	125.924479166667	5.38975726014436	630736.184895833	4407.47126368627	768	2100190	116515.5	1745.51	435.88	16.5	6.2	13.7	8.2	15	7	14.5	7.3	10.7	19.1	5.9	15.1	15	10.4	7.6	10.8	9.9	15.5	9	10.5	10	13.8	9	12.1	18	9	12	9.2
1	L11	1	PHF6	NM_032335	sample	22.4959128065395	124.520435967302	7.34880669212558	420209.18119891	2818.78073515033	20.2261580381471	124.83242506812	6.06535567318234	652869.675749319	4635.36652951779	734	1723616	116144.25	1570.69	467.96	12	7.2	11.4	8.9	12.7	8.9	15.1	5.7	10.2	13.5	7.5	15.1	12.4	9.9	7.9	11.9	7.2	15.3	5.7	12	8.9	9.9	6.7	12.8	13.9	5.2	10.2	10.2
1	L11	2	PHF6	NM_032335	sample	24.7833859095689	140.111461619348	6.63086008326532	439013.446898002	2752.24980000244	21.726603575184	126.566771819138	5.77641512720254	622457.629863302	4490.01018735195	951	1768572	110827.41	1570.32	439.54	11.6	7.5	8.7	8	9.8	5.9	12.7	3.6	9	7.4	5.4	9.5	9.1	9.3	4.4	9.8	7.6	7.7	8.2	6.8	10.4	6	8	8.2	14.4	2.8	11.9	6.4
1	L11	3	PHF6	NM_032335	sample	25.1293774319066	138.461089494163	7.64694590849605	453605.39688716	2833.85918338708	22.0262645914397	122.81420233463	5.34042792313448	581123.048638132	4206.69419533668	1028	1849361	103730.1	1638.2	396.43	11.2	6.6	7.9	11	9.5	6.9	8.9	8.2	9.1	10.4	4.3	11.9	9.1	8.6	4.4	11	9.6	10.3	8.1	9.2	9.9	7.4	8.7	10.1	13.6	3.3	11.3	7.9
1	L12	1	BLM	NM_000057	sample	22.754427390791	120.646989374262	6.69681550132463	399827.390791027	2674.93564411175	21.5737898465171	122.855962219599	5.48824427325026	576099.146399055	4158.11208577143	847	1754003	120634.47	1487.36	457.92	12.2	10.2	14.2	8.9	9.9	17	15.8	8	8.6	16.6	3.8	14.4	9.9	21.5	3.8	18.1	9	18.4	8.9	10.7	8.9	14.4	7.6	12.9	13.1	10	7.8	10.5
1	L12	2	BLM	NM_000057	sample	23.2599758162031	124.79322853688	7.55653600632369	421523.812575574	2841.34108363483	20.2454655380895	118.455864570738	5.62093482164904	592413.675937122	4416.78363017769	827	1741584	110698.03	1612.09	440.81	9.7	8.1	10.3	10	11.1	8.9	14.6	6.3	10.3	12.7	5.9	14	12.5	10	6.2	12.7	4.6	10.9	4.5	10.9	6.5	9.7	8.1	11.7	12.6	5.3	10.5	8.9
1	L12	3	BLM	NM_000057	sample	22.2276243093923	120.916022099448	6.72449667811451	410517.828729282	2872.5022603299	21.1038674033149	118.746961325967	5.46169187160495	569193.699447514	4277.47138061338	905	1848299	114403.84	1604	445.25	11.8	6.9	14.4	8.7	10.8	8	17.6	7.3	9.9	14.4	5.6	12	11.6	9.2	6.4	12.4	7.6	15.2	6.7	9.7	8.2	10.4	7.7	11.5	13.4	6	10.3	7.2
1	L13	1	ARID1A	NM_006015	sample	23.2401352874859	126.489289740699	6.48212249177413	416943.294250282	2791.13870016116	20.6786922209696	120.680947012401	5.82811130823486	597992.472378805	4557.33799059409	887	1762769	109788.9	1560.82	443.14	11	5.3	7	8	10.7	6.2	12.1	5.5	10.4	11.6	4.4	11.6	10	7.7	5.4	11	7.8	11.4	5.5	7.9	8.9	7.7	5	9.4	13.6	3.6	7.3	7.8
1	L13	2	ARID1A	NM_006015	sample	22.6871378910776	120.032444959444	6.48955978304253	401671.587485516	2712.19302115546	20.3441483198146	114.154113557358	5.56876280242057	563786.866743917	4428.46520423975	863	1833875	117056.4	1555.84	463.18	11.1	7.2	12.5	9.3	10.7	8.7	15.3	5.9	8.9	18.1	6.7	14.8	10.7	11.8	7.2	13.8	5.7	12.1	6.4	11.5	7.4	13.7	5.2	13.2	11.8	8	10.1	9.6
1	L13	3	ARID1A	NM_006015	sample	23.6771255060729	134.951417004049	7.36460794702372	474480.852226721	2901.15784568548	20.7914979757085	115.774291497976	5.44650351152697	557877.475708502	4344.89500016843	988	1910480	110249.44	1674.55	438.17	11.7	7.4	12.3	10.1	11	8	15.8	7.1	9.6	9.1	5.4	10.7	11.1	9.4	6	10.5	8.4	11.2	5.2	8.5	9.7	7.9	5.4	8.9	14	4	8.3	6.8
1	L14	1	EZH1	NM_001991	sample	24.1958863858962	130.801175318315	7.61467103141553	426671.269343781	2758.27628231529	21.4329089128306	125.549461312439	5.69601489805541	611118.112634672	4321.06280008954	1021	1720748	111832.93	1521.14	433.96	11.6	7.5	10.4	11.8	9.8	9.2	12	9.3	9.3	12.2	5	15.7	9.4	10.7	4.8	16.7	11.2	12.5	8.1	10.2	10.1	7.8	8.6	13	12.9	3.4	8.9	10.6
1	L14	2	EZH1	NM_001991	sample	23.0048780487805	120.536585365854	6.64687185431378	387212.501219512	2699.19940446866	20.7621951219512	116.606097560976	5.40708683536809	567447.382926829	4316.46509804722	820	1715417	112798.82	1523.62	453.11	9.9	6.1	12.3	9.1	9.1	7.9	14.6	5.7	7.8	13.4	5	15.7	8.7	12.4	6.3	13.2	6.5	9	6	8.8	7.3	9.1	5.9	12.1	10.7	4.3	9.9	8.8
1	L14	3	EZH1	NM_001991	sample	25.3773377337734	139.838283828383	7.35320039927736	464323.243124312	2845.61113922694	21.5753575357536	117.913091309131	5.31596644118183	556130.409240924	4163.75917400948	909	1896977	102048.95	1641.49	383.22	12.1	7.4	7.5	11.2	10.1	7.8	9.8	9.5	9.8	11	5.2	14	11.3	9.9	4.5	13.6	9.7	11.7	6.9	10.5	9.8	8.5	5.8	11.7	13.8	5.1	8.6	8.5
1	L15	1	ARID2	NM_152641	sample	22.121686746988	116.067469879518	5.92199397751071	365009.03253012	2471.03697138837	20.3024096385542	126.893975903614	5.834622430594	660999.477108434	4403.0935565756	830	1549726	114505.68	1364.69	454.65	9.5	16.6	12.9	13.6	8.3	19.4	15.4	10.6	8.2	17.5	6	15.3	8.4	20.8	7.2	17.3	9.6	19.6	8	15.4	8.9	15.4	10.1	16.6	11.6	11.8	12.7	13.5
1	L15	2	ARID2	NM_152641	sample	24.5616180620884	130.777046095955	8.20981118153467	434658.487300094	2722.61339911564	21.0677328316087	111.108184383819	5.07543971397919	511425.96519285	4100.83379545653	1063	1749106	117869.31	1570.73	463.31	10.9	7.2	13	7.8	11.1	12.9	16.3	4.7	9.7	13.6	3.2	16.4	10.7	14.7	3.1	16	8.7	9.1	7.1	9.4	9.5	8.7	5.5	12.1	13.4	5.4	6.4	9.2
1	L15	3	ARID2	NM_152641	sample	23.7142857142857	121.872294372294	7.19288421535445	383263.792207792	2673.49277366634	21.8841991341991	118.658008658009	5.23784186354212	545088.228354978	4114.67938535292	924	1722534	110939.32	1503.35	425.7	9.3	8.2	11.4	9.5	7	12.9	14.6	5.8	6.7	17	4.4	13.9	7.6	15.2	4.2	13.3	10.1	16.7	9.4	9.4	9.1	13.7	7	12.4	11.7	9.1	7.9	8.5
1	L16	1	FLT4	NM_002020	sample	23.161	128.876	6.15662362313538	420758.977	2831.07664657775	20.564	120.635	5.62168899130622	604187.547	4433.81613353232	1000	1755035	104037.7	1572.95	406.58	11.2	7.7	8.1	11.6	11.2	6.5	10.2	8.1	10	11.5	3.8	14.5	11.9	8.5	5.4	14.9	6.5	12.3	5.5	10.2	9.3	9.1	7.2	13.5	14.3	4.2	8.6	10.9
1	L16	2	FLT4	NM_002020	sample	24.5194805194805	128.246753246753	6.11118762896852	374572.168831169	2415.67509804125	21.3825265643447	121.479338842975	5.52382037819679	593933.161747344	4395.96415872244	847	1488451	105020.06	1314.54	415.54	9.4	25.6	8.5	14.8	9.6	26.8	12.9	13.1	9.1	15.2	6	11.9	9.1	27.4	6.1	12	7.2	9.6	6.7	10	8.9	9.9	7.7	10.9	12	13	9.7	7.9
1	L16	3	FLT4	NM_002020	sample	24.3588850174216	138.37049941928	6.43816003738148	466424.845528455	2857.495245951	21.1045296167247	118.603948896632	5.43064178402472	579292.574912892	4335.68175788796	861	1928385	114732.68	1644.3	435.33	13.8	6	14.6	7.5	12	9.1	14.3	4.9	11.7	13.7	5.3	14.4	11.8	9.4	6.5	10.8	10	13.2	8	10.3	10.6	10.6	7.4	13.2	17.2	7.2	10.3	9.6
1	L17	1	RF	NA	Neutral	23.0484061393152	127.854781582054	7.21621817378596	416926.622195986	2777.98780804688	20.9279811097993	125.021251475797	5.92843296470953	631464.420306966	4541.2067277365	847	1737156	110057.34	1598.39	425.65	11.5	9.2	8.6	9.7	10.6	9	11	6.5	11.1	14	5.8	13.2	11.2	11.7	8.1	13.3	7.4	15.5	6.5	9.2	10	11.8	7.1	11.9	13.3	6.8	9.1	8.6
1	L17	2	RF	NA	Neutral	18.8612244897959	99.2744897959184	5.41361139270256	346251.243877551	2363.45982933207	17.2479591836735	97.3969387755102	4.73636732926262	500346.846938776	3950.74498840671	980	1547924	104312.09	1310.21	419.98	10.6	25.2	11.7	18.7	8	26	15.4	17.6	8	31.3	5.6	26.4	8.2	25.9	5.7	20.7	5.9	30.1	5.5	24.8	7.3	29.9	6.5	25.5	10.7	24.6	9	21.5
1	L17	3	RF	NA	Neutral	24.2373493975904	134.972289156627	6.75224943028362	462620.680722892	2907.96923794201	20.310843373494	114.063855421687	5.3289119961119	542264.456626506	4228.35920664407	830	1892598	109033.52	1694.24	434.08	10.2	6.3	11.7	10.4	12.8	5.7	15.9	6.6	9.9	10.4	5.7	14.6	12.7	6.9	5.3	13.9	9	11.1	5.8	11.3	9.2	8.8	6.7	14.2	14.3	5.3	9	10
1	L18	1	RF	NA	Neutral	23.4018205461639	132.286085825748	7.98297440717006	476003.759427828	2991.42482474019	21.7542262678804	132.980494148244	6.04416624055122	673178.035110533	4597.91709411797	769	1881962	108251.52	1717.76	427.54	13.1	5.2	9.2	10.3	16.5	8.1	13	8.5	12.4	14.3	5.1	10.9	15.6	10.3	6	11.2	8.1	12.1	7.5	8.8	9.5	9.9	7.9	11.2	15.7	4.8	10.9	7.9
1	L18	2	RF	NA	Neutral	20.6567307692308	111.190384615385	5.13155422609737	351274.496153846	2319.72264461134	17.6884615384615	99.6855769230769	4.63483654830255	482768.206730769	3738.06644999544	1040	1417383	94057.32	1271.33	392.83	8.9	26.9	8.2	22.6	8.6	29.1	14	22.9	7.5	28.3	4.1	27.3	8.2	28.7	3.8	25.4	6	24.4	6.2	25.6	8.2	25.4	6.4	28	12.4	21.8	8.6	22.8
1	L18	3	RF	NA	Neutral	23.6343669250646	130.317829457364	6.57987133921175	429467.704134367	2797.93809827424	20.7428940568475	119.96511627907	5.58558898943181	591747.607235142	4346.90404449565	774	1796210	110073.01	1630.89	440.24	10.7	9.9	11.6	11.6	11.8	8.1	16.4	5.7	9.3	12.4	5.6	13.4	10.5	10.2	6.2	12	9.9	13	7.2	11	9.6	11.8	9.2	10.9	13.8	7.1	11.4	7.8
1	L19	1	RF	NA	Neutral	24.9023569023569	133.489337822671	5.62867890865675	397765.7328844	2633.93492736637	21.8619528619529	128.349046015713	5.82510800722935	624064.585858586	4483.62804315798	891	1740649	104661.03	1463.95	405.71	10.7	6.8	8	9.5	7.7	8	9.8	9	8.1	11.2	3.5	10.2	7.4	9.9	4.7	10.7	9.8	9.8	7.9	6.4	10.1	7.3	7	9	12.7	4.3	9.2	6.7
1	L19	2	RF	NA	Neutral	25.0535519125683	132.158469945355	6.54178319796972	412118.113661202	2738.20809746676	21.1967213114754	115.985792349727	5.28750015770108	537776.907103825	4171.18165015322	915	1781547	106816.02	1566.59	427.47	12	7.8	9.4	10.2	8.4	9.2	12.6	6.4	8.4	12.5	4.2	14.8	8.6	10.2	3.4	15.6	9	9.9	5.7	10.9	9.1	11	5.8	13.4	13.4	6.1	6.8	10.6
1	L19	3	RF	NA	Neutral	25.3232558139535	136.347674418605	6.38852344684978	453020.51744186	2827.50279550914	20.4895348837209	106.036046511628	4.95761699787845	476302.373255814	3954.91250277499	860	1921576	108535	1647.05	416.74	12.1	6.3	11	9.9	11.4	8.4	12.6	8.3	9	15.2	3.3	16.6	10.1	10.3	4.7	17.6	10.7	11.2	5.9	11.2	10.5	11	5.5	15.3	13.7	6.9	7.3	12
1	L20	1	RF	NA	Neutral	25.2348178137652	136.558704453441	6.56469935050971	458036.448043185	2731.44395708913	22.0323886639676	129.846153846154	5.91349167538681	643355.257759784	4531.94453344634	741	1887507	117188.35	1546.51	448.74	14.2	6.7	11.2	7.8	11.2	8.9	14.7	6.1	8.8	12.8	3.8	11.5	10.7	12.4	4.7	10.4	11.3	9.4	7.8	6.7	11.2	8.9	8.5	8.1	14.8	4.5	10.8	6.3
1	L20	2	RF	NA	Neutral	23.9728434504792	127.140575079872	7.2051079408237	425817.38658147	2836.12530603267	21.7523961661342	126.722044728435	5.70709277640378	624851.749201278	4415.02167092094	626	1753982	110920.29	1640.2	435.27	8	4.6	9.4	7.8	9.6	8.3	12.1	5.4	8.9	11	6.5	11.2	10.2	10.2	5	11	5.6	7.5	6.1	7.8	7.7	6.4	6.9	9.6	11.8	2.9	9.9	7
1	L20	3	RF	NA	Neutral	22.4149214659686	123.451570680628	6.22633895467023	426496.416230367	2784.11378486242	20.3704188481675	114.273560209424	5.42059244099148	544505.306282723	4251.63920565944	764	1844046	109131.49	1613.56	430.6	10.6	7.7	10.1	9.4	10.2	9	14.4	4.7	9.7	17.7	6.4	15.1	10.3	12.6	4.8	11.5	7.1	13.5	6.2	11.6	7.9	12.6	6.5	15.4	13.5	8.9	8.4	11.6
1	L21	1	RF	NA	Neutral	23.9507620164127	126.399765533411	7.27356872473458	409306.327080891	2774.76205696627	21.5193434935522	127.396248534584	5.83349826606135	616653.439624853	4334.99278663039	853	1724762	106759.43	1522.39	413.29	11.6	7.4	9	10.8	9.4	10.9	10.9	9.3	8	13.2	5.5	13.7	10.2	10.7	4.8	15.8	9.6	13.4	8.4	8.4	9.6	9.4	6.9	11.8	13.4	4.2	8.1	9.5
1	L21	2	RF	NA	Neutral	24.8182656826568	128.588560885609	5.46790535051947	394804.85701107	2607.44973674909	21.1586715867159	109.759225092251	5.07888348676525	493473.988929889	4095.30472423845	1084	1783517	106503.25	1476.65	415.94	11.7	7.2	8.2	8.4	9.4	8.7	11.1	4.5	7.2	13.9	2.8	14.5	8.5	12.5	2.6	14.9	7.6	9.1	7.1	9.6	7.8	8.9	5	13.2	12.7	5.2	5.7	9.1
1	L21	3	RF	NA	Neutral	25.46126340882	139.112038140644	7.50611794749208	484370.74135876	2952.08776261475	21.9773539928486	118.028605482718	5.29526831463931	527066.707985697	4056.2767412854	839	1912914	97870.38	1671.57	377.83	11.6	6.8	6.3	11.3	10.6	7	9.2	9.1	9.7	10.6	5.2	12.2	11.4	6.9	3.7	16.7	10.6	10.6	8.3	8.5	10.4	7.7	7.9	9.8	14.4	4.6	8.2	7.6
1	L22	1	RF	NA	Neutral	21.3827534039334	120.523449319213	6.77176880436764	416900.205748865	2904.06990059609	20.2586989409985	132.178517397882	6.44427379584952	709761.074130106	4762.65512222223	661	1751936	116847.27	1650.9	479.29	10.9	10.1	11.6	10.3	14.8	12	17.5	6.7	12.6	15.7	9.7	11	15	14.1	10.6	11.3	7.3	15.6	5.4	10.7	8.2	12.6	6.7	11	14.5	8	11.2	8
1	L22	2	RF	NA	Neutral	22.8253968253968	135.931746031746	7.57154481552899	529453.006349206	3109.41454465864	20.6619047619048	124.98253968254	5.82936528035833	666555.217460317	4688.12912974072	630	2038547	117835.76	1852.9	471.68	15.9	6.7	12.1	7.6	17.9	9.4	18.6	3.8	14.6	14	8.4	12.2	16.7	10.6	9.7	12.1	5.2	12.7	7.9	12.1	12.7	11.9	10.2	12.5	19.7	6.8	14.8	10
1	L22	3	RF	NA	Neutral	24.6064516129032	139.645161290323	6.70601651000995	483987.230967742	2862.58144211398	21.3909677419355	123.994838709677	5.66442526672025	590530.854193548	4280.40425967756	775	1899575	103816.63	1659.47	414.7	11.6	7.2	8.9	13.7	11.9	8.8	12.3	10.2	11	11	7.1	10.1	10.8	10.6	5.3	12.8	9.9	9.5	6.5	8.6	9.9	7.7	8.4	9.4	15.7	4.1	9.7	7.1
1	M03	1	OTNT	NA	Neutral	21.9955357142857	112.799107142857	5.50635670342197	348986.564732143	2616.24317778933	19.3069196428571	100.525669642857	5.14219117635798	447469.829241071	4040.02609993257	896	1768269	101088.26	1482.91	387.72	12.2	8.7	7.1	13.6	8	8.4	8.4	11.3	7.6	18.5	2.6	20.3	7.3	10.3	2.8	20.5	7.5	17.9	5.6	12.8	6.6	15.5	3.6	19.8	10.3	9	4.2	15
1	M03	2	OTNT	NA	Neutral	22.6543689320388	119.221359223301	5.85837093649086	392919.516504854	2754.43247951507	19.6825242718447	110.534951456311	5.36937264654983	558473.600970874	4483.8550171546	1030	1820373	111681.36	1563.08	432.59	11.9	5.4	10.5	8.1	9	8.2	12.7	6.6	7.6	15.3	5.8	17.1	8.8	11.4	6.5	10	5.4	11.6	5	10.3	7.6	13.3	5.5	14.4	12.3	7.5	8.8	9.5
1	M03	3	OTNT	NA	Neutral	26.042868920033	135.516075845012	6.34987452536898	417205.327287716	2635.37841147176	21.5366859027205	109.876339653751	4.90708342984889	503371.664468261	4085.99755468212	1213	1857788	102581.63	1489.81	381.17	12.4	8.5	8.1	12.5	7.3	10.3	8.2	11.3	7.4	13.8	3.1	18.5	7.3	11.5	3.1	13.9	11.7	10.5	8.4	11.3	9.4	10.1	6	15.3	11.5	6.2	7.4	11.3
1	M04	1	OTNT	NA	Neutral	23.1117597998332	122.058381984987	6.51185735628462	403400.497080901	2798.44279709856	20.7656380316931	115.529608006672	5.49505049087463	562945.357798165	4442.66250739135	1199	1854469	103151.22	1578.48	405.02	14.2	6.8	7.4	12.9	11.6	6.6	10.3	10.5	7.4	15.1	3	14.8	10.4	8	3.2	11.9	8.6	15.1	6.3	10.3	8.4	11.9	5.1	14.2	13.3	5.8	6.8	8.8
1	M04	2	OTNT	NA	Neutral	23.143119266055	124.022935779817	6.32009444379675	421824.594495413	2749.51124782012	20.5990825688073	117.3	5.36466255531518	595572.980733945	4468.39664409833	1090	1888221	110255.18	1579.42	428.44	13.7	7.5	10.9	8.5	10.4	10.1	11.7	7.7	8.2	16.8	4.3	14.7	10.6	10.9	6.1	10.7	6.2	12.8	7.2	11.7	8.8	12.4	7.1	13.9	13.2	8.3	11.7	9.8
1	M04	3	OTNT	NA	Neutral	22.4066496163683	121.725490196078	7.37296143524974	441231.233589088	2846.37310430533	18.8090366581415	100.486786018755	5.07029972582465	470557.117647059	4093.91387991779	1173	1941722	104085.27	1625.91	399.38	13.5	8	8.1	10.1	9.4	10.3	10.9	7.1	7.8	19	4.4	20.1	9	10.6	4.5	14.8	8.9	17.6	6	17.6	8.9	16.6	4.8	20.5	11.7	11.4	6.4	15.7
1	M05	1	OTNT	NA	Neutral	20.0835707502374	106.004748338082	6.05698232177796	373753.185185185	2720.9582398978	19.349477682811	106.878442545109	5.34641780660284	511000.681861349	4251.48659657313	1053	1765537	111312.22	1522.95	437.59	10.6	6.2	9.4	9.1	10.2	11.2	13.2	7.4	8.2	23.1	3.9	17.9	8.8	12.8	4.1	17	6.1	20.1	5.4	11	6.8	20.5	4.4	17.1	10.5	12	6	12.8
1	M05	2	OTNT	NA	Neutral	22.0818363273453	123.666666666667	7.34489170583395	435890.334331337	2904.57257378822	19.4341317365269	108.015968063872	5.35774236277236	538212.441117764	4400.05804252638	1002	1946893	110931.4	1678.07	431.8	15	4.3	11.4	9.9	10.4	6.9	12.6	8.3	10.1	16.9	5.8	16.9	11.4	8.2	6.3	11.7	5.6	14.3	5.4	12.8	9.3	13.3	5.7	14.7	15.7	8.9	8.3	10.9
1	M05	3	OTNT	NA	Neutral	21.8333333333333	118.105882352941	6.28680782204508	394963.198039216	2830.86527570177	18.7009803921569	100.712745098039	5.13518621136331	490869.961764706	4278.55525119736	1020	1863305	103915.22	1627.72	401.85	12.5	7.5	9.6	11	9.8	8.3	12.5	7.7	8.6	15.4	5.1	17.5	9.3	8.6	6.7	12.6	6.9	16.8	4.1	14.7	7.2	14.4	3.9	17.2	10.9	9.5	6.5	12.8
1	M06	1	OTNT	NA	Neutral	20.9766081871345	121.92865497076	6.57546771716623	426337.573099415	2889.20719915102	19.7508771929825	121.419883040936	6.11499063035123	637758.176608187	4704.57753410444	855	1948268	111635.24	1645.26	431.56	14.5	6.1	9	9.5	14	5.4	13.3	7.5	12.6	16	7.6	12.5	13.5	6.5	8.9	11.9	5.4	17	5.5	10.1	8.5	13	6.9	14	14.4	7.5	10.2	9.1
1	M06	2	OTNT	NA	Neutral	20.4928229665072	111.963636363636	5.79400027390318	373967.501435407	2797.84942429785	18.2947368421053	103.470813397129	5.56461571316661	509109.859330144	4457.45649692242	1045	1786166	108844.02	1582.62	441.7	10.9	4.8	9.3	6.9	10.6	4.1	13.3	4.1	10	17.6	6.7	16.9	11.7	5.9	6.5	10.2	4	14.2	3.4	14.7	6.7	16.7	3.4	16.3	10.9	9.7	6.3	9.9
1	M06	3	OTNT	NA	Neutral	23.2775862068966	124.074137931034	6.26853793978391	397084.426724138	2766.80796746383	20.1655172413793	108.680172413793	5.28668544445011	513313.479310345	4292.67242804154	1160	1862372	108410.83	1591.01	416.56	11.2	6.6	10.4	11.1	9.6	8.4	13.4	8.1	8.6	13.7	4.7	13.8	9.2	9.3	4.5	9.8	8.1	12.9	6.8	11.3	7.6	11.9	5.6	13.3	11	7.4	7.1	8.7
1	M07	1	OTNT	NA	Neutral	20.4168618266979	107.214285714286	6.48978027459941	354484.981264637	2655.07665563714	18.7365339578454	104.06206088993	5.35301374482413	497017.44028103	4270.56149008024	854	1722627	106189.77	1482.96	409.05	10.5	8	9.7	11.9	9	10	11.2	9	7.3	21.4	3.7	19.8	8.4	12.1	3.2	14.6	6.7	21.2	6	15	7	19.2	5.7	22	9.3	9.7	5.9	13.9
1	M07	2	OTNT	NA	Neutral	20.5217391304348	106.382385730212	6.05192569019363	333422.960981048	2627.87315007674	17.340022296544	89.2463768115942	4.92593560914239	386124.328874025	3876.80692027091	897	1587376	87437.26	1445.89	350.23	8.8	10.7	3.6	18.8	7.9	12.7	5.6	16.5	7	20.2	2.3	18.8	7.8	11.7	1.4	19.4	5	15.7	3.8	13.8	6.9	17.4	3	18.7	10	9.4	2.9	12.9
1	M07	3	OTNT	NA	Neutral	22.6228710462287	118.361313868613	6.75313277078415	403630.020681265	2770.19157686448	19.5012165450122	108.480535279805	5.27496005404874	534210.624087591	4354.76396369603	822	1864823	113623.81	1568.05	449.08	11.9	9	14.6	14.1	10.2	12	16.2	13.4	7.8	20	5.6	17	11.2	12.5	6.1	11.7	7.3	14.4	5.5	15.5	7.7	15.6	7.1	16.4	11.8	10.2	9	11.1
1	M08	1	OTNT	NA	Neutral	21.4239130434783	116.979813664596	6.61360617078931	390513.369565217	2824.84695401671	19.4301242236025	118.091614906832	5.83768144676932	632046.507763975	4689.29591303878	644	1794082	114675.64	1602.43	444.72	11.6	6.2	12.6	10.9	11.6	5.4	13.7	9.6	8.5	17.5	7.5	16.3	11.5	8.7	7.5	12.9	6.2	17.2	4.3	11.3	7.3	15.2	6.2	16	12.6	9	10.1	12
1	M08	2	OTNT	NA	Neutral	21.9683143219265	119.252217997465	5.71334093728904	407371.632446134	2576.96776142497	19.4119138149556	112.969581749049	5.37045471891695	587372.956907478	4325.6116360101	789	1782858	111808.83	1454.52	433.17	12.3	17.2	12.5	17.2	11.2	20.7	16.9	15.7	8.7	21	9	18.3	11.5	20.7	8.4	15	6.6	21.3	5.7	17.7	8.2	20.5	6.2	18.4	12.8	16.1	10.6	15.1
1	M08	3	OTNT	NA	Neutral	23.5407673860911	131.81654676259	6.70033247343265	451455.366906475	2886.82804551919	20.6726618705036	118.462829736211	5.68017048493437	587441.516786571	4444.29976154063	834	1996446	100668.42	1666.16	387.38	13.7	5.4	10.6	17.3	10.4	6	12.5	16.7	10.8	13.5	6.7	11.2	10.4	6.8	8.3	10.9	9.4	12.7	7.2	10.1	10.1	10.7	8.6	9.5	15.3	6.7	10.1	7
1	M09	1	DNM2	NM_001005362	sample	21.1294597349643	119.064220183486	7.55958566451272	445266.75637105	2908.63046625608	19.4678899082569	113.613659531091	5.65299152605952	589987.389398573	4622.78429226947	981	1805046	110045.14	1647.53	442.54	11.6	11	9.2	11.1	12.8	9.2	13.9	7.2	10.4	16.9	5.2	16.6	13.3	11.2	5.9	10.8	6.5	16	5.2	11	8.5	12.9	5.7	15.6	13.6	7.4	8.2	11.4
1	M09	2	DNM2	NM_001005362	sample	20.8410159924741	111.326434619003	7.7854412807942	403900.920978363	2788.67760645959	18.9595484477893	104.684854186265	5.38569683867657	516120.156161806	4457.20997336583	1063	1741636	109335.93	1607.29	436.47	10	8.7	9.3	7.2	11.4	12.5	11.9	3.7	7.9	17.6	4.7	14	10.4	13.2	4.6	11.1	3.3	12.5	3.7	11	6.8	12.9	3.5	12.8	10.3	8	6.5	9.2
1	M09	3	DNM2	NM_001005362	sample	21.810548977395	114.94833153929	6.35779263598411	383887.720129171	2722.06726020459	20.0968783638321	115.359526372443	5.69265144503627	584155.271259419	4613.6452805888	929	1812290	111490.2	1550.79	429.92	10.8	9.4	11.1	5.4	10.4	11.5	12.9	2.7	7.9	17.9	6.4	13	9.8	13.7	7.3	8.6	7.4	15.2	6.6	9.4	6.7	15	6.9	11.4	11.7	9.7	11.8	7.3
1	M10	1	PRF1	NM_005041	sample	22.0020100502513	119.114572864322	6.03439749256538	388138.737688442	2782.58571219868	19.0010050251256	110.29648241206	5.58794301564365	563988.583919598	4498.47238934043	995	1683950	106874.46	1546.67	431.15	10.1	7.2	8.1	10.9	10.1	6.1	12.9	7.4	7.6	12.4	4.6	16	9.7	7.8	5.3	13.7	6.4	14.4	4.1	11.6	7.5	10.6	4.5	16.8	12.2	5.1	7.3	12.2
1	M10	2	PRF1	NM_005041	sample	22.1425855513308	120.983840304183	6.82900139747181	415323.456273764	2838.24120600658	19.6644486692015	115.771863117871	5.67572660405217	603884.482889734	4580.17193790372	1052	1809070	113237.66	1633.67	456.11	11.1	6.7	12.3	8.8	10.5	7.6	17.2	5	9.3	14.2	7.1	12.7	10.2	9.2	7.6	10.4	5.1	11.2	5.9	12.5	7.1	10.2	7.3	13	12.3	5.9	11.5	9.9
1	M10	3	PRF1	NM_005041	sample	22.3851944792974	126.752823086575	6.24817484284803	441396.115432873	2844.15585150385	19.3437892095358	114.228356336261	5.60910601907309	555412.402760351	4233.82174860898	797	1788356	97663.2	1661.24	396.49	11	9.2	9.7	19.4	11.3	9.4	12.8	15.9	9.9	11.8	8.2	13.9	11.2	9.3	5.8	13.6	6.6	13	5	11.5	8.3	10.9	6	12.9	12.8	7.3	9.4	10.4
1	M11	1	DSN1	NM_024918	sample	22.3823529411765	111.247628083491	6.85638627137124	364796.068311195	2672.15853403708	20.6185958254269	115.112903225806	5.33780951477312	557562.183111954	4336.42772884406	1054	1677118	104633.78	1433.89	394.12	9.4	7	7.9	14.8	6.6	12.7	9.1	13.5	6.3	18.1	2.2	15.4	8.1	13.4	3.7	14.4	7.4	15.5	5.1	10.2	5.8	13.2	4.8	14.2	9	6.9	6	10.7
1	M11	2	DSN1	NM_024918	sample	23.0155210643016	121.270509977827	7.92276404764077	398079.711751663	2647.88275549873	21.790465631929	123.889135254989	5.53082034824476	607467.229490022	4383.2701821068	902	1787239	107556.05	1463.98	398.96	8.5	5.8	9.2	9.4	6.8	12	8.9	7.3	6.9	14.7	4.9	12.2	7.4	12	5.4	11.1	4.8	10.2	5.9	7.1	6	11	7.6	9.2	10.6	6.2	10.3	6.8
1	M11	3	DSN1	NM_024918	sample	22.5695473251029	115.033744855967	6.56668472263956	361158.911934156	2673.90680011331	20.082304526749	106.456790123457	5.0575464066275	484176.201646091	4002.52625863178	1215	1623561	92162.73	1502.26	359.04	9.3	11.1	6.1	17.3	7.9	15.4	7.9	14.2	8.1	14.6	3.1	15.6	7.5	15.1	3	17.2	6.9	14.4	5.4	12.3	6.5	10.8	4.4	12.3	10	7.5	5.7	10
1	M12	1	CBLB	NM_170662	sample	21.891914893617	115.529361702128	6.32483718677424	384018.017021277	2789.75624985755	19.868085106383	107.383829787234	5.24373928042148	507162.210212766	4161.92044609726	1175	1763121	95304.57	1558.63	366.14	11.7	6	4.3	14.3	9.5	7.1	6.9	13.8	8.9	16.6	3.8	18	8.9	8.4	3.1	19.7	7.5	15.2	6.1	11	7.2	12.3	3.7	16.5	12.3	5.8	5.3	13
1	M12	2	CBLB	NM_170662	sample	22.7241112828439	117.694744976816	6.87708406216829	391553.878670788	2544.60908918883	19.8346213292117	104.274343122102	4.91033898210487	473440.606646059	3941.24567855536	1294	1569535	87402.71	1395.44	347.78	9.7	20.9	4.6	19.7	8.6	23.6	5.9	19.7	7.4	18	2.8	18.7	9.2	23.8	2.1	20.2	5.4	12	6.6	11.7	6.7	12.1	4.4	15.8	11.1	13.3	4.9	12.6
1	M12	3	CBLB	NM_170662	sample	23.7367109634551	127.066445182724	7.88311638377673	451917.802325581	2908.75715445942	20.858803986711	110.582225913621	5.10721003822054	500782.043189369	4029.55607150281	1204	1876673	95309.66	1690.92	373.95	10.1	6.5	5.1	11.7	10.4	7.9	7.9	9.9	7.8	12.7	3.7	15.3	10.1	8.3	2.9	15.5	8.1	11	5.6	8.7	8.1	7.6	4.5	10.9	13.5	4.7	6	8.7
1	M13	1	EP300	NM_001429	sample	21.2739420935412	109.608017817372	5.67258728722198	365074.591314031	2765.77563351222	20.3552338530067	120.818485523385	5.83483977839221	646137.804008909	4749.72425071889	898	1753994	112475.64	1482.44	434.37	11.7	8.1	10.2	9.4	9	10.9	12.4	6.1	7.6	19.3	5.9	14.8	9.7	10.2	8.6	10.9	6.9	17.9	7.1	9.4	6.7	14.9	9.4	14.1	10.9	7.6	11.8	9.2
1	M13	2	EP300	NM_001429	sample	22.7193548387097	122.365591397849	7.97929089346511	418781.430107527	2787.58198140649	20.2118279569892	117.024731182796	5.60731804082246	590874.479569893	4454.77508263826	930	1748247	106884.32	1553.89	409.51	9	5.3	10.4	9.8	8	8.6	11.9	7.7	8.5	13.7	6.9	14.1	9.5	8.9	7	13.4	6.3	10.8	5.2	10.4	6	10.6	5.6	12.2	11	5.7	9.6	9.2
1	M13	3	EP300	NM_001429	sample	22.9368231046931	116.891696750903	6.35708885342328	370173.568592058	2690.50586607945	19.9530685920578	108.608303249097	5.21200725607495	512079.763537906	4125.11495473667	1108	1704941	104260.85	1502.54	402.22	7.9	7.9	8.8	13.5	8.1	10.7	12.9	10.8	8.1	16.9	6.4	18.2	8.7	13.1	5.3	15.7	8.1	15.4	6.4	11.9	7.1	11.7	6.7	14.5	10	7.9	9.5	10.8
1	M14	1	PHOX2B	NM_003924	sample	21.8331892826275	116.80812445981	6.45138214857703	401493.909248055	2846.45928081466	19.3595505617978	110.070872947277	5.53311589690614	541925.360414866	4394.38261001819	1157	1731419	94396.82	1605.74	382.55	10.9	8.1	5.6	16.2	11.9	7.5	9.1	13.6	8	14.3	3.5	14.6	12.4	8	3.9	14.4	6.4	15	5.2	11.7	6.4	10.6	4.8	14.3	12.3	5.8	7	11.3
1	M14	2	PHOX2B	NM_003924	sample	24.003006012024	132.808617234469	7.226191897804	454896.070140281	2934.7414777883	21.4268537074148	122.949899799599	5.63919325004761	618793.012024048	4564.21514751462	998	1846642	100612.73	1676.77	399.82	11.6	4.6	7.7	11.8	11.9	5	9.7	9.1	9.3	10.1	6.1	12.7	12.3	6.7	7.5	9.5	7.3	7.8	8.1	9.3	9.3	6.5	7.6	9.9	15	3.5	11	7
1	M14	3	PHOX2B	NM_003924	sample	24.1104783599089	133.415717539863	7.7650941118486	476088.658314351	2978.0201708621	20.4214123006834	114.761958997722	5.38356461073096	569043.933940775	4329.63775022585	878	1949439	100988.79	1739.93	398.49	13.4	6.3	8.1	13	13.7	6.7	11.6	9.2	10.5	12.6	5.5	14.1	12.5	8.2	6.7	13	8.7	12.1	6.9	11.6	9.8	8.9	7.5	13	15.7	5.7	10.9	9.3
1	M15	1	LATS1	NM_004690	sample	23.1506080449018	118.121608980355	6.01509300000986	350858.705332086	2557.92241376016	20.5229186155285	107.67165575304	4.93691275955176	494329.794200187	4082.13823385018	1069	1629251	104634.57	1401.04	406.24	9.4	9.3	7.3	11.7	6.1	11.8	9.2	8.2	6.7	14	1.3	20.6	6.1	14.1	1.5	18.8	7.8	13	7.2	11.8	7.6	10.7	4.9	17.5	9.6	5.9	5.4	13.4
1	M15	2	LATS1	NM_004690	sample	23.5714285714286	121.652380952381	6.75525164922767	391642.742857143	2729.53399183094	20.4647619047619	105.247619047619	5.00190603862894	494120.116190476	4208.85361166455	1050	1753783	104367.17	1547.35	398.53	10.5	5.3	8.3	10	10	10.2	9.6	6.8	8.3	14.2	3.4	17.4	9	11.5	4	13.6	6.3	9.3	6.6	9.7	7	9.3	4	13.4	11.9	5.6	5.7	9.8
1	M15	3	LATS1	NM_004690	sample	23.9978494623656	120.005376344086	6.63717835430877	376483.147311828	2669.62741638452	20.8720430107527	105.09247311828	4.93467996606615	471626.477419355	4073.97738819609	930	1745458	114234.84	1506.61	435.84	10	6.7	13.1	11.7	7.4	12.2	17.1	10.1	6	17.2	3	16.7	7.3	13.7	2.9	12.5	10.8	12.9	7.7	10.1	7.3	11.1	5.4	12.4	9.7	8.1	5.8	9.6
1	M16	1	CUL3	NM_003590	sample	23.0151111111111	112.579555555556	6.10003438685563	370314.808888889	2632.04073913755	20.8017777777778	112.238222222222	5.2014945440609	525336.114666667	4168.01862276879	1125	1735849	108961.75	1455.69	417.34	9.9	8.2	10.4	11	8.4	12.2	12.4	8.5	5.9	18.6	2.3	16.7	7	12.2	2.6	16.9	8.7	15.4	6.4	10	6	14.4	5.5	13.5	8.8	8.3	5.5	11.2
1	M16	2	CUL3	NM_003590	sample	23.4277673545966	118.874296435272	5.66753837099589	376091.948405253	2649.49271095776	21.2223264540338	115.395872420263	5.2068354053281	550976.722326454	4257.78361816225	1066	1733162	107476.38	1475.5	414.76	9.6	6.4	10	10.8	8.2	10	12.4	8.9	6.4	17.9	3.4	15.6	8.1	10.9	2.9	12.9	7.2	11.9	8.2	9.9	7.8	14	6.3	14.4	11.4	8.3	7.5	9.6
1	M16	3	CUL3	NM_003590	sample	23.8758486905917	121.971871968962	6.51405310840327	399060.195926285	2728.41063484644	19.8758486905917	100.572259941804	4.80304991096061	442529.252182347	3911.76078964226	1031	1761819	104149.29	1529.85	409.19	10.8	9.2	10	12.2	9.5	12.2	13.8	11.4	6.7	15.9	2.5	21	8.5	13.9	1.6	17.4	10.8	15	6.2	12.5	8.8	12.9	4.3	17	11.9	8.3	4.6	12
1	M17	1	OTNT	NA	Neutral	22.9319371727749	128.509162303665	6.72858215112966	470093.465968586	2939.73868819453	20.5850785340314	120.921465968586	5.76811220720775	642782.564136126	4736.30824733011	764	2018152	114453.07	1687.78	443.96	15.6	4.2	11.1	9.9	14.5	5.1	15.4	7.7	10.5	17.4	6.4	16.9	14.7	5.8	8.1	10.2	9	13.7	6.9	9.4	10.9	12.3	8.2	14.3	15.6	8.2	11.6	9.7
1	M17	2	OTNT	NA	Neutral	22.1582278481013	120.863291139241	7.16305039310793	415418.402531646	2874.69200077756	19.8151898734177	112.411392405063	5.50324930064334	561935.908860759	4467.11209180859	790	1841682	112811.02	1654.2	442.19	12.3	5.8	11.6	9.2	10.5	6.2	14.3	6.5	9.7	17.3	5.8	14.8	11.1	9.1	5.4	10.3	6.1	11.9	6.3	12.3	8.4	13	5.3	13.5	13.4	7.8	9	9.9
1	M17	3	OTNT	NA	Neutral	25.6724941724942	141.376456876457	6.36460846556691	472087.842657343	2872.07911256624	21.7156177156177	121.388111888112	5.45853648421417	572840.645687646	4238.97733769063	858	1965015	108031.03	1644.12	411.13	14.1	5.7	10.6	9.8	11.9	7.7	11.7	8.2	9.9	11.1	6.4	13.2	10.6	8.3	5.2	12.7	11.3	9.7	8.2	8.5	11.8	6.9	7.6	9.4	16	4.7	9.7	7.6
1	M18	1	OTNT	NA	Neutral	23.4538043478261	122.373641304348	5.76862318495384	406238.686141304	2798.08880689906	20.6182065217391	117.948369565217	5.61194297903559	602999.885869565	4593.73832378779	736	1861269	116884	1578.66	468.25	14.7	7.5	11.5	8.3	14	7.3	19.2	5.7	7.6	18.9	4.1	16.8	13	10.7	4.9	12.9	7.2	11.4	6.5	11	9.2	12.2	5.4	15.2	15.1	7.5	7.7	10.9
1	M18	2	OTNT	NA	Neutral	24.1545893719807	133.467391304348	5.67760575880678	440726.507246377	2545.33190664519	19.6171497584541	106.368357487923	4.9366773176136	486790.107487923	3817.77971222215	828	1744405	92413.68	1435.64	363.69	11.7	15.2	8.1	21.9	10.4	20.5	12.1	26	9.3	19.2	4.3	20	10.1	19.7	2.9	22.7	7.6	13.8	5.1	15.9	10.6	13.8	5.2	18.6	15	11.4	6.6	15.9
1	M18	3	OTNT	NA	Neutral	22.1625683060109	118.594262295082	6.06857354109461	391791.81284153	2769.14757658886	19.2718579234973	109.862021857923	5.33801227556097	540084.295081967	4276.60175338234	732	1765292	109373.3	1597.27	433.92	10.7	7.7	11.5	8.7	10	7.9	15.4	7.4	9	19.1	6.6	19.5	9.7	10.9	7.5	12.7	7.7	15	5.7	13	7.9	16	8.1	16.4	12.3	10.1	9.8	12.8
1	M19	1	OTNT	NA	Neutral	21.4172366621067	112.771545827633	6.54280059514439	403982.008207934	2905.72794584315	19.7770177838577	113.317373461012	5.40559313670545	572852.207934337	4419.75992415406	731	1863285	122560.01	1673.68	487.09	12.2	6.7	13.7	8.1	12.4	7.7	17.9	4.7	9.7	22.4	4.2	20.9	12.3	10.3	5.3	13.4	7.4	21.5	6	13.4	8.6	18.9	6.2	19	12.6	11.6	8.9	14.5
1	M19	2	OTNT	NA	Neutral	18.5791208791209	101.201098901099	4.99603285659321	336062.430769231	2272.17074921646	16.832967032967	101.157142857143	4.83759881122225	527941.64945055	3873.87465005179	910	1415699	94084.7	1289.88	387.96	8.4	23.7	9.2	24	9.2	25.6	12.1	21.8	8.7	29.3	7.3	27.3	9.9	27	7.7	24.5	4	26.4	5.4	24.4	6.6	25.9	6.3	25.6	10.4	21.8	9.9	23.2
1	M19	3	OTNT	NA	Neutral	24.5772097976571	125.648562300319	7.41561204767687	415329.274760383	2753.15238291953	21.3727369542066	112.099041533546	5.09373079989375	490215.415335463	3961.71979058498	939	1805871	102977.83	1586.27	404.39	11.2	9.6	8.4	11.3	9.2	11.4	11.4	8.1	7.8	17.6	3.7	15.7	9.1	11.8	2.1	14.2	10.4	12.7	6.8	8.7	8.4	12.6	5.4	10.4	11	7.3	6.2	8
1	M20	1	OTNT	NA	Neutral	23.3539393939394	128.187878787879	6.81281890189985	422424.861818182	2775.69375742683	20.9927272727273	124.311515151515	5.8299505544942	620741.318787879	4534.41956361209	825	1807673	104045.09	1559.16	407.46	12.6	7.4	7.8	12.4	10.9	8	10.3	8.5	8.1	12.2	4.8	11.2	10.2	9.2	5.5	11.2	8.1	11.9	7.2	8	9.3	10.1	7	10.4	15	6.4	9.9	7.2
1	M20	2	OTNT	NA	Neutral	21.7136075949367	119.020569620253	6.33564186414295	410061.153481013	2769.99350088206	19.8987341772152	115.742088607595	5.66787077018581	598635.436708861	4536.63291054031	632	1794681	115072.27	1577.47	458.08	13.1	8.4	12.2	7.3	12	11.2	15.7	5.9	11.1	20.1	8.1	15.8	13.1	13	8.1	11.7	5.1	11.4	6	9	8.5	15.5	8.2	11.9	13.6	8.2	11.4	8.1
1	M20	3	OTNT	NA	Neutral	24.2052877138414	136.454121306376	7.59703194484693	469268.964230171	2967.18784641546	20.4401244167963	122.133748055988	5.85862857962874	609565.930015552	4488.49554845687	643	1871884	111076.79	1730.65	464.06	11.7	5.1	13.1	8.2	13.7	4	18.7	5	10	12	8.4	12.1	13.8	5.8	8.4	11.4	7.9	9.5	6.4	8.7	10.3	7	9.8	9.3	15.7	3.4	12.3	6.7
1	M21	1	OTNT	NA	Neutral	22.3478787878788	121.579393939394	7.09715046042856	449823.507878788	2909.87196019586	21.0278787878788	124.844848484848	5.72997953987147	647710.504242424	4578.48340525687	825	1915248	113695.02	1672.66	443.13	14.4	6.9	9.8	8.4	13.2	8.5	14.8	6.3	10.1	22.4	5.5	15.9	13.5	12.2	7.3	13.3	9.1	19.5	7.5	12.2	8.8	17.6	6.9	15.3	15.9	11.3	11.2	11.4
1	M21	2	OTNT	NA	Neutral	24.2838773491592	131.204747774481	7.03213233285705	439814.78140455	2763.80454242666	21.6379821958457	121.204747774481	5.44538613541944	578459.121661721	4276.09349908657	1011	1811975	103513.64	1577.73	391.21	10.7	6.2	7.2	11.5	8.5	8.9	8.6	9.1	8.8	12.1	4.7	12.9	9.4	12	4.4	13.3	5.9	8.9	7	8	8.3	9.2	6.6	10.2	12.2	5.1	9	8
1	M21	3	OTNT	NA	Neutral	23.6682738669238	127.125361620058	5.8533883261191	417913.673095468	2769.41539954697	20.6412729026037	113.336547733848	5.30650363250633	527896.924783028	4187.47166693965	1037	1809689	100709.15	1581.92	399.51	9.3	6.5	7.1	11.7	9.7	5.7	11.8	11	8.1	15.6	4.8	14.9	8.1	8.9	4.5	12.5	7.7	10.2	6.5	9.4	6.9	10.5	6.8	12.5	11.6	7.1	8	9.7
1	M22	1	OTNT	NA	Neutral	23.019512195122	123.614634146341	6.34140532304387	418079.48	2764.82801236445	21.1043902439024	124.956097560976	5.84864855785375	630495.585365854	4523.76077349057	1025	1787727	109404.41	1540.94	430.77	11.5	9.1	10.9	11.9	10.5	9.3	13.3	7.8	7.1	14.6	6.1	11.9	11.2	9.5	6	13.9	8.1	14.1	6	8.9	8.6	10.1	6.1	11	13.1	5.3	8.6	7.8
1	M22	2	OTNT	NA	Neutral	17.6979865771812	90.6761744966443	5.01651965984091	319456.719798658	2150.80510876116	15.3808724832215	81.4974832214765	3.97849771532498	401752.794463087	3406.59598061428	1192	1446954	94335.77	1256.33	377.86	9.3	29.5	10.4	28.4	8.8	32.5	13.5	26.4	6.4	39.8	3	36.3	8.7	33.6	3.4	30.7	4.5	32.5	4.6	32	6.3	35.4	3.9	34.6	9.8	30.4	6.5	31.1
1	M22	3	OTNT	NA	Neutral	22.149863760218	116.433242506812	6.39878635255268	394920.673932788	2782.85671819522	20.0663033605813	108.591280653951	5.17965282098531	519663.399636694	4191.73386441699	1101	1774419	112354.6	1591.38	437.63	10.5	8	10.6	10.1	9.8	9.8	15	7.3	8.9	21.1	5.8	16.3	9.3	13.9	5.6	13.7	8.5	17.3	6.3	12.3	8.2	16.3	6.1	14.8	13	11.3	8.4	11
1	N03	1	PLK1	NA	Negative	18.3044554455446	137.042079207921	16.6811223612221	810759.099009901	4066.75830385928	17.0074257425743	118.403465346535	5.81808285129762	700079.262376238	4553.5359730066	404	2525156	134244.05	2549.23	550.06	18.6	10.6	20.8	14.9	28.2	7.9	28	9.2	25.2	15.8	10.6	22.8	28	10.4	13.9	19.6	5.4	27.5	6.4	25.2	14.6	19.3	11.4	26.5	24.3	10.6	17.1	23.3
1	N03	2	PLK1	NA	Negative	18.9816513761468	141.866972477064	16.4656049009674	835409.059633028	3983.31080378911	17.0504587155963	129.009174311927	6.41058827723598	861281.857798165	5006.75586864583	218	2576257	150088.22	2570.76	621.41	16.1	18.3	33.5	15.1	27.5	8.7	39.9	8.7	31.2	9.2	21.1	23.9	29.8	14.2	30.3	21.1	5	27.5	6.9	28	14.2	14.7	14.2	25.7	22.9	7.3	24.8	23.4
1	N03	3	PLK1	NA	Negative	17.3005952380952	125	15.1557512167839	755785.217261905	3992.98883459553	16.1845238095238	119.64880952381	6.35378089094336	776576.300595238	4907.89137255132	336	2406739	157702.26	2493.16	632.68	16.7	13.1	32.4	14.3	21.4	9.2	36	10.4	25	16.4	23.2	23.8	23.2	10.4	29.5	18.5	4.8	32.4	6.8	28	11.9	19.3	13.1	25.6	19	11.6	24.4	22.6
1	N04	1	PLK1	NA	Negative	15.3194444444444	122.627314814815	16.8055016350483	879719.791666667	4302.85060367405	16.7268518518519	112.37962962963	5.81407947656261	725698.761574074	4969.34924154289	432	2783076	182594.25	2702.5	733.72	20.6	9.3	36.8	10.9	27.5	6.2	48.4	8.6	25.2	28.7	12	28	29.9	9.5	17.1	16	4.9	41.2	3.9	23.1	14.4	30.1	8.3	26.9	22.7	19.9	16.9	21.1
1	N04	2	PLK1	NA	Negative	17.2696245733788	137.511945392491	20.9511860499718	1005520.91467577	4580.58762707947	16.6279863481229	115.98976109215	6.26382168709847	794185.754266212	5419.64814041445	293	2964682	167659.07	3053.81	750.93	25.3	9.2	38.6	8.5	32.8	3.1	47.8	6.8	26.6	18.1	17.4	18.4	33.4	5.8	29.4	13	2	25.9	3.1	18.4	14.3	19.1	9.2	19.1	28	9.9	21.2	16
1	N04	3	PLK1	NA	Negative	16.4427480916031	131.545801526718	20.0565175117588	950107.679389313	4287.40082118243	15.3854961832061	93.4503816793893	4.76903381804428	567787.167938931	4290.71170535524	262	3068704	156895.8	2813.27	619.21	22.5	16	36.3	13.4	30.5	5.3	41.6	8.4	27.1	26.7	9.5	32.4	32.1	10.3	17.2	24	4.2	36.3	3.8	32.8	15.3	22.9	9.2	35.9	22.5	15.6	15.6	30.5
1	N05	1	PLK1	NA	Negative	18.5505617977528	136.800561797753	13.2021888050135	834104.79494382	4081.79487461681	17.7443820224719	122.533707865169	6.44146946873872	750062.25	5080.74843408997	356	2678693	140888.53	2530.3	586.7	21.1	9.8	22.5	12.1	30.1	5.6	31.2	8.4	25	16.6	14.6	16.3	30.1	7.9	20.5	13.2	4.5	24.7	3.9	17.4	14	19.1	9.6	17.7	25.3	9.6	18	14
1	N05	2	PLK1	NA	Negative	17.1859504132231	138.462809917355	13.9004442006057	974250.768595041	4202.22341902015	17.896694214876	121.181818181818	7.067955017878	751735.917355372	5056.8804872205	242	3251825	152040.91	2461.92	566.03	23.6	11.6	28.9	11.6	25.6	7.9	32.2	7.9	26	24.4	15.7	21.9	31	9.5	19.4	13.6	3.7	30.2	6.6	22.7	16.5	25.2	12.8	22.7	24.8	16.5	19.8	19
1	N05	3	PLK1	NA	Negative	16.8104395604396	145.016483516484	21.5374314407736	1104700.77472527	4558.01810640629	17.3598901098901	119.348901098901	6.15816078943667	795261.247252747	5429.70257992851	364	3474134	163065.13	2941.65	643.98	22.5	9.3	30.5	10.2	31	4.4	38.5	6.6	26.4	21.4	15.9	20.1	33	8.8	32.4	12.1	2.7	30.5	5.5	20.9	16.2	22.3	11	20.9	26.1	12.4	24.5	17.9
1	N06	1	PLK1	NA	Negative	17.0919540229885	125.084291187739	11.2002630852707	707595.249042146	3812.18871038529	16.7892720306513	108.038314176245	5.68265475154374	649774.551724138	4820.19851256618	261	2416489	143389.05	2281.85	580.9	21.5	12.3	23.8	12.6	26.8	4.6	33	10	26.1	21.1	11.9	27.2	28	9.6	16.1	17.2	4.6	31.8	3.8	23	12.3	23.4	6.5	27.2	21.5	16.5	13	22.2
1	N06	2	PLK1	NA	Negative	19.7186147186147	159.008658008658	19.0307429245784	1027809.67099567	4543.70925098226	18.6320346320346	135.38961038961	7.09742755996984	905563.121212121	5714.52668018141	231	3438906	183164.61	3046.84	725.43	28.1	5.6	37.7	6.9	39	3.9	44.2	5.6	29.9	16.5	19.5	14.3	41.6	7.4	30.3	8.2	6.9	22.1	6.9	15.6	18.2	15.2	13.4	15.6	33.8	10	28.1	13
1	N06	3	PLK1	NA	Negative	10.7150537634409	99.0645161290323	11.6887728064617	701560.438172043	2829.7202996644	10.4543010752688	85.6827956989247	4.36435314927695	601063.360215054	3177.32815896669	372	2006878	107445.6	1810.36	458.14	17.5	50.3	27.7	51.3	22.6	46.8	32	50	20.4	48.7	19.6	50	23.9	47.3	25	53.2	2.7	58.3	4.6	54	13.4	50.3	12.4	52.7	18	46.8	19.4	54.8
1	N07	1	PLK1	NA	Negative	19.0157480314961	166.409448818898	16.5441052516161	1031082.16535433	4427.90929496479	17.4803149606299	129.850393700787	6.58224675159861	858338.811023622	5427.86845874374	127	3339332	165397.87	2866.26	649.53	24.4	6.3	31.5	8.7	41.7	3.1	40.2	7.1	34.6	14.2	14.2	20.5	43.3	3.9	30.7	15	6.3	26	3.1	18.1	19.7	15	15	17.3	32.3	11	21.3	15
1	N07	2	PLK1	NA	Negative	20.2195945945946	155.260135135135	17.9690905887017	920511.260135135	3915.17581707693	19.0101351351351	140	6.45070123531347	887663.925675676	4997.08676552544	296	2693915	169346.27	2534.13	660.96	22	11.5	36.1	12.5	26.4	7.1	39.5	8.8	26	10.1	17.6	20.3	27.7	10.1	23.3	15.9	4.4	23	7.8	21.6	14.5	13.5	18.6	19.6	26.7	7.8	28.4	17.6
1	N07	3	PLK1	NA	Negative	19.2965517241379	173.924137931034	24.8192307913634	1259376.32413793	5023.3236692235	16.4137931034483	118.634482758621	6.21847311487802	743946.972413793	4681.26661064801	145	3435859	173689.08	3424.76	744.2	26.2	8.3	40	10.3	41.4	0	51	5.5	33.8	8.3	22.8	20.7	40.7	2.8	21.4	21.4	6.2	27.6	4.8	28.3	21.4	15.2	13.1	22.8	36.6	4.8	20.7	20
1	N08	1	PLK1	NA	Negative	11.8558951965066	88.9781659388646	10.2249818196828	535758.88209607	2675.83194134504	12.2096069868996	87.2663755458515	4.53502198415789	561343.310043668	3707.17960105072	229	1686137	114000.21	1687.44	493.64	11.8	41.9	21.8	38.4	17.5	39.3	32.8	37.1	16.6	44.5	10.5	43.2	16.6	38.4	18.3	38.9	3.9	54.1	3.1	45.4	9.6	46.3	6.1	45.4	17	39.3	14	42.4
1	N08	2	PLK1	NA	Negative	19.3057324840764	166.375796178344	18.8416129917101	1064653.60509554	4494.97449327394	16.4267515923567	121.872611464968	6.27099893093304	719892.133757962	4538.80683276113	157	2971291	159799.94	2934.59	633.35	22.9	8.9	26.1	10.2	35.7	3.2	33.8	7.6	30.6	5.1	19.1	20.4	35	5.1	16.6	21	3.8	19.7	5.7	24.8	16.6	7.6	12.1	23.6	35.7	2.5	15.9	21.7
1	N08	3	PLK1	NA	Negative	10.8838174273859	105.228215767635	16.2933786506533	754247.950207469	2949.02290869219	9.98755186721992	75.0248962655602	3.96296815430953	481744.697095436	3083.05423120202	241	2184076	108093.67	2091.87	469.51	15.8	46.5	22	48.1	26.6	40.2	27.4	47.7	25.7	44.4	14.1	51.9	24.5	41.1	20.7	50.2	2.9	56.4	2.9	55.2	11.6	46.9	5.8	52.7	22	42.3	14.5	51.5
1	N09	1	CIC	NM_015125	sample	20.5233265720081	100.134888438134	5.38638971875924	264364.87525355	1918.91212209525	19.3012170385396	105.139959432049	5.1448674075418	469258.385395538	3875.91474342047	986	1102122	82465.91	916.95	324.64	5	39.7	5	30.8	4	47.8	5.9	27.7	5.9	24.1	3.4	19.5	4.6	45.1	1.9	26.6	6.3	18.9	5.2	13.6	5.1	18.7	3.8	17.3	6.5	22.4	4.1	14.7
1	N09	2	CIC	NM_015125	sample	19.15770609319	98.25	6.38823004451411	333788.137992832	2579.23927548448	18.8682795698925	105.694444444444	5.37444169433054	534754.341397849	4451.22035071625	1116	1653671	113314.28	1443.07	440.11	8.7	9.4	11	9.9	8.2	13.5	13.6	8	8.5	25.2	5.5	15.2	8.2	18.5	6.7	11.1	3.1	19.3	4.3	13.6	5.6	20.3	5.1	15.3	9.1	14.3	8.3	10.5
1	N09	3	CIC	NM_015125	sample	21.5647482014388	104.111510791367	6.88115155491876	329899.892086331	2495.70737513924	17.4280575539568	89.8693045563549	4.43317184027236	378025.623501199	3345.72109384093	834	1734071	92221.15	1424.11	351.77	10.3	12.5	8.2	22.1	7.2	19.1	8.4	21.5	6.6	22.9	3	26.9	5.9	23.9	1.8	31.9	8.3	21.6	5.4	21.1	5	20	4.1	24.5	6.7	13.5	3.2	21.2
1	N10	1	SMARCA4	NM_003072	sample	22.6524725274725	122.480769230769	6.1657371827518	380637.875	2646.33963509739	21.3255494505494	138.928571428571	6.37200873754887	737551.398351648	4780.01212000996	728	1630963	118198.98	1465.65	460.42	9.8	9.5	12.8	12.4	9.1	11.1	16.6	9.6	8.5	13.6	6.7	9.9	8.1	12.5	7.4	10.2	7.6	16.6	6.5	9.3	9.2	12.4	10.3	10.4	11.7	6.9	13	6.9
1	N10	2	SMARCA4	NM_003072	sample	23.2626506024096	129.280722891566	6.90947942468267	438823.572289157	2807.84251541854	21.2903614457831	136.7	6.37719107239658	722591.139759036	4771.37599818476	830	1790452	108330.91	1589.03	429.53	11.4	8.3	9.8	9.9	10.2	9.2	14.7	7	9.5	12.7	11.1	7.2	11.6	10.1	9.4	8.4	6.5	11.8	6.5	9.4	9.3	10.6	11.1	7.8	13.9	6.9	17.1	6
1	N10	3	SMARCA4	NM_003072	sample	24.1803278688525	131.114754098361	7.03099970139262	403006.56440281	2670.50949873258	21.1007025761124	124.339578454333	5.73296169525269	589169.642857143	4246.32642834906	854	1657444	97665.03	1482.15	385.9	8.9	11.2	7.1	14.5	7.3	12.5	8.5	9.7	8.1	9.4	5.9	10.7	7.5	12.2	5.5	13.6	8.3	10	5.6	9.5	9.4	7	8.5	10.3	11.4	4.9	10.9	7.7
1	N11	1	DOT1L	NM_032482	sample	24.5872727272727	130.502727272727	6.54543526815671	417375.998181818	2740.62989132464	21.7736363636364	121.128181818182	5.39199296106011	579425.583636364	4327.60837393507	1100	1833453	105022.76	1555.81	389.3	12.7	6.2	6.9	10.4	10	7.7	8	9.1	9	12.2	2.9	15.4	9.3	10.6	2.6	13.7	9.7	11.2	7.3	8.3	9.9	7.3	5.8	11.6	13.5	4.3	7.1	8.5
1	N11	2	DOT1L	NM_032482	sample	22.4030384271671	100.354781054513	6.23736934524498	329037.050938338	2569.2246014082	18.6782841823056	81.5299374441466	4.09128925310322	327227.218945487	3506.81884757155	1119	1691088	97187.13	1405.75	353.41	8.7	8.6	5.1	12.5	6	18.6	5.6	12.9	6.2	28.5	1.3	31.2	6.5	20.3	0.8	31.2	5.2	13.3	4.3	13.3	4.6	15.6	1.7	21.2	8.1	9.8	1.8	17.5
1	N11	3	DOT1L	NM_032482	sample	23.1355252606255	108.970328789094	5.53012779265305	336731.255813953	2461.7093575795	20.3255813953488	97.5076182838813	4.35078267027587	413015.034482759	3619.42114597791	1247	1664901	106120.37	1372.28	395.36	9.7	11.6	10	11.9	6.3	19.9	9.7	10.4	4.9	26.9	1.1	24.6	5.7	21.1	1.3	22.1	10.3	16.6	6.4	14.6	7.1	18.2	4.4	20	9.8	13.2	4.2	16
1	N12	1	XPC	NM_004628	sample	23.215	118.58	7.90868880885344	423982.684	2777.73098300778	20.873	110.764	5.0194756819498	500473.001	3938.8188287978	1000	1815969	103955.5	1578.35	395.03	11.9	10.9	7.6	13.4	9.7	13.2	8.8	9	9	17.6	2	19.6	9	15	1.7	22.6	9	16	7.3	11.4	7.4	13.5	4.4	15.4	11.4	7.7	4	12.8
1	N12	2	XPC	NM_004628	sample	22.6900866217517	114.88354186718	6.61391058493956	386338.77093359	2693.00601001658	21.0818094321463	113.413859480269	5.22540533491026	539416.550529355	4271.13290460569	1039	1808502	113314.78	1543.63	441.01	10	5.6	12.4	6.8	8.8	10	14.8	5.3	6.6	18.9	3.6	16.2	8.1	11.9	3.8	12	5.5	11.6	6.4	10.1	5.5	13	5.2	11.6	9.1	7.3	6.9	9
1	N12	3	XPC	NM_004628	sample	23.6941176470588	119.009243697479	7.8613305724012	415078.931932773	2795.77087771875	21.0193277310924	110.623529411765	5.0100065923979	496235.900840336	3977.58571251273	1190	1770827	99319.06	1634.97	391.43	10.3	9.3	8	13.8	8.5	12.5	9.7	11.1	7.4	16.7	3	16.3	8.6	12.9	2.6	14.8	9.2	14.3	7.5	12.7	7.1	9.8	5	14.3	10.9	6.1	5.6	10.9
1	N13	1	EXT1	NM_000127	sample	22.7992863514719	119.148082069581	6.43386580149721	407226.79661017	2745.67985104765	19.5423728813559	107.263157894737	5.19286819582735	528246.358608385	4327.41808304814	1121	1781466	107181.57	1553.58	414.42	10	6.6	7	9.5	9.8	8.2	10.3	9.1	8.2	18.2	2.5	19.4	9.5	10.7	4.1	15.5	8.6	14.3	5.6	12.7	8	12.2	4.4	17.7	11	7.1	6.1	13.3
1	N13	2	EXT1	NM_000127	sample	23.7153488372093	125.001860465116	6.18757932369011	412494.313488372	2762.45199903433	21.206511627907	117.811162790698	5.43410816470353	580848.918139535	4432.43742796684	1075	1826786	108908.97	1594.63	429.75	11.5	5.7	9.7	9	10.2	6.3	12.7	5.5	7.1	14	5	14.4	9.8	9.4	4.4	10.4	7.1	10	6.4	8.7	9	11.2	5.9	11.2	12.6	7.3	7.6	7.7
1	N13	3	EXT1	NM_000127	sample	23.2035123966942	123.107438016529	6.85941151005827	415795.495867769	2749.17135100044	19.5681818181818	100.193181818182	4.87805069827392	437575.277892562	3862.42759509781	968	1823635	99180.5	1564.02	378.49	12	7.9	8	13.9	8.8	11.7	8.4	12.6	7.4	16.9	3.5	19	9.1	12.1	2	18.7	9.3	14.9	4.1	12.2	8.3	13.3	4.5	16.8	12.7	9.7	5.2	12.1
1	N14	1	MSH6	NM_000179	sample	21.7651434643996	121.600425079702	7.51191332169731	431158.974495218	2867.52611636409	20.3506907545165	126.633368756642	6.07623952517682	672090.925611052	4717.6759387257	941	1822776	108826.13	1636.7	426.58	11.5	6.4	9.5	10.1	11.8	7.5	12.8	8.6	9	15.6	6.2	12.4	13	8.5	7.3	9.1	7	15.2	6.7	9.4	9.2	13.4	7.8	11.3	14.5	6.7	12.3	8.4
1	N14	2	MSH6	NM_000179	sample	21.7745490981964	114.758517034068	6.67120897998356	422768.342685371	2822.37066215189	20.2945891783567	117.452905811623	5.58968907664356	598588.568136273	4472.7313343985	998	1856734	112651.64	1619.26	431.98	11.6	6.3	10.6	7.7	10.4	8.6	13.8	4.3	8.3	18.2	6.3	12.6	9.8	11.5	7.4	11.4	4.8	12.4	5.5	9.3	7.1	13	6.9	10.3	11.6	7.4	9.7	8.3
1	N14	3	MSH6	NM_000179	sample	23.4071100917431	127.220183486239	8.65505948904853	476724.028669725	3053.60144373212	20.5745412844037	112.543577981651	5.17880633641929	545319.123853211	4265.94537461215	872	1968394	109108.95	1800.46	419.55	14	7.2	10.2	8.3	13	7.8	12	7.6	11.4	15.8	5.2	17.2	13.1	8.7	5.4	12	9.3	14.9	8.1	10.9	8.5	11.8	7.2	13.8	15	7.3	9.1	10.8
1	N15	1	FANCC	NM_000136	sample	23.6363636363636	121.557392102847	6.46317938804929	384157.810835629	2688.49177381643	21.0661157024793	116.58769513315	5.15863572025263	570573.014692378	4255.27215431386	1089	1699578	105918.25	1471.39	392.1	10.7	8.1	7.9	11.8	9.6	12.5	8.7	10	8.4	16.7	2.8	19.4	8.4	12.9	4.3	16.1	9.1	14.3	6.8	12.5	8.2	12.5	6.2	16.8	11.1	7.6	7.5	12.1
1	N15	2	FANCC	NM_000136	sample	23.6961206896552	115.272629310345	6.08777531087358	346047.836206897	2480.87753183142	20.2758620689655	98.0991379310345	4.64463897079132	415863.274784483	3826.76519694076	928	1640824	99264.9	1368.71	378.21	9.3	8.2	6.4	10.7	5.9	16.6	7.8	8.5	5.1	18.1	1.6	19.8	5.7	18.3	0.9	20.4	7.1	11.5	5.1	11.3	6.6	13.5	1.9	14.9	8.3	8.8	3.1	11.2
1	N15	3	FANCC	NM_000136	sample	24.5728155339806	135.071601941748	7.47307202823623	504101.266990291	2851.19404168062	21.1359223300971	112.740291262136	5.08022040532136	546929.366504854	4288.14833051635	824	2087618	119098.79	1656.72	450.53	14	6.6	13.6	8.1	11.7	9.5	16.3	6.6	7.4	14.2	3.5	16.5	10.4	10.8	5.9	11.9	10	12	6.6	10	9.8	9.2	6.8	11.8	13.2	5.8	10.2	9.3
1	N16	1	NCOR1	NM_006311	sample	24.918085106383	124.446808510638	5.94258071844211	370875.25212766	2556.19509698636	21.2031914893617	113.165957446809	5.22274680111476	501257.407446809	4050.34899120087	940	1660078	93469.61	1386.31	352.76	8.8	7.8	3.7	13.9	6.7	13.3	5	13.2	5.3	14.3	1.9	16.3	6.9	15.2	1.8	18.2	10	12	7.6	10.3	8.3	10.5	6	13.8	10.6	5.7	4.1	10
1	N16	2	NCOR1	NM_006311	sample	26.2217484008529	127.528784648188	5.57175850876424	379110.681236674	2581.68143788273	23.1076759061834	125.586353944563	5.1851563485153	616425.487206823	4371.56839946568	938	1798775	115096.88	1426.71	428.6	10.9	7.2	11.4	7.1	6.7	11.2	13.2	6.3	5.1	17.1	2.8	14.6	6.5	13.3	5.4	11.9	8.4	10	8.5	9.8	8.3	11.7	8.7	11.4	11.7	7.2	12.7	8.1
1	N16	3	NCOR1	NM_006311	sample	24.8015943312666	124.10363153233	6.01814668874444	384221.996457042	2639.04407551111	22.170947741364	118.289636846767	5.1594336400962	560887.8255093	4250.72653451376	1129	1713416	114626.39	1501.33	455.19	9.6	9	12.1	8.5	7.8	13.8	15.9	5.2	6.1	14.5	3.7	13.8	6.6	13.4	4.2	13.4	10.3	11.7	9.1	8.4	8.2	9.7	7.9	10.9	10.6	6.1	9.6	7.6
1	N17	1	PLK1	NA	Negative	19.2518518518519	120.762962962963	10.762160642017	548174.122222222	3187.72489190562	18.4592592592593	136.118518518519	8.05368842415318	934839.37037037	5891.68588648017	270	1868230	143150.7	1849.75	579.37	11.5	11.1	21.5	8.9	17.4	13.3	31.9	6.3	18.9	20	22.6	18.1	18.1	13.3	34.4	9.6	4.4	20.4	5.6	14.4	7.8	16.7	9.3	14.4	16.7	9.6	23	11.9
1	N17	2	PLK1	NA	Negative	19.2277992277992	115.436293436293	10.1074477928736	498492.891891892	3038.00145690207	18.2779922779923	129.289575289575	7.37027185730899	921241.501930502	6035.30420043222	259	1827039	150323.17	1726.32	592.67	9.7	5	28.2	4.6	10.4	8.1	35.1	3.1	12	17.4	24.7	18.5	13.9	13.1	40.2	10	3.5	18.5	4.6	14.7	9.3	17	12	14.3	13.9	9.3	26.3	10
1	N17	3	PLK1	NA	Negative	20.4558303886926	126.646643109541	11.4986050396308	562070.597173145	3184.01950276526	18.8727915194346	127.427561837456	6.52602831185354	834292.618374558	5567.16000985839	283	2076113	133069.8	1878.7	508.63	11.7	11.7	22.6	10.2	15.9	9.5	23	5.3	15.9	15.9	21.6	16.6	15.9	10.6	36.4	9.2	5.3	16.3	6.4	12	10.2	13.4	9.2	15.2	13.8	7.8	24.4	10.6
1	N18	1	PLK1	NA	Negative	19.4924924924925	115.357357357357	9.93517042631481	475792.432432432	3209.58491198672	18.7357357357357	135.552552552553	7.27022119961561	930078.660660661	6067.71734795466	333	1912897	145520.9	1846.32	566.75	12.3	3	22.5	3.3	17.4	6.9	29.7	2.7	17.1	17.1	20.1	14.4	19.8	7.2	33.6	5.7	3.9	19.2	4.2	10.5	7.5	13.2	8.4	11.7	15.6	7.2	21.6	8.4
1	N18	2	PLK1	NA	Negative	19.9004329004329	117.987012987013	9.31602802199252	463597.294372294	3000.80983593559	18.034632034632	125.727272727273	7.15773515401023	832632.766233766	5727.25861867132	231	1846193	133267.79	1745.5	538.1	11.3	5.6	20.8	6.9	14.3	6.1	25.5	4.8	15.2	21.6	28.1	19.9	16.9	11.3	30.7	8.7	2.6	16	4.8	16.5	8.2	17.3	7.4	13.4	14.3	9.1	22.9	10.8
1	N18	3	PLK1	NA	Negative	18.1564885496183	111.870229007634	13.7668225249479	522933.538167939	3261.99144715378	18.4503816793893	128.187022900763	6.97500256437388	862296.465648855	5801.07098627103	262	1931357	151670.6	1858	601.37	11.1	8.8	30.5	6.9	16.4	8.8	34.7	4.2	16.8	22.9	25.2	16.8	18.3	13.7	37.4	7.3	4.2	21.8	3.8	13.4	8	18.7	9.2	13.4	13.7	11.8	24.4	9.5
1	N19	1	PLK1	NA	Negative	16.8008474576271	103.669491525424	9.71198702294044	465547.822033898	2975.93072380552	17.3389830508475	113.64406779661	6.5865925401409	708201.444915254	5220.60316048072	236	1797195	132851.18	1700.7	518.61	8.9	11.4	16.9	6.8	16.5	19.1	20.3	5.1	18.6	27.5	19.5	23.3	16.1	22.5	22.5	13.1	1.7	32.2	2.1	17.4	5.1	27.1	3.8	19.1	11.9	17.8	13.6	14.8
1	N19	2	PLK1	NA	Negative	16.9789156626506	100.265060240964	8.66124223157958	427455.487951807	2911.60099225318	17.3192771084337	112.801204819277	6.12953501150946	722094.90060241	5199.12250489675	332	1724695	126122.72	1682.04	502.61	9.9	10.8	19.6	13.6	13.6	13.9	22.3	10.5	13.6	26.2	14.2	21.1	15.1	16.6	25	12.7	1.5	26.5	3.6	20.2	5.4	25.6	6.3	19	12	17.2	15.7	15.7
1	N19	3	PLK1	NA	Negative	18.7341772151899	110.042194092827	11.1755479067643	485993.265822785	3045.56886533848	17.8818565400844	124.021097046414	6.60892847913189	829185.864978903	5407.32168742226	237	1853400	148364.67	1799.32	600.09	11.8	13.9	31.2	8.9	13.1	16.9	40.1	6.8	12.7	22.4	25.7	21.9	13.9	20.3	32.9	13.1	4.2	24.5	4.6	17.3	8.9	18.6	11	17.7	12.2	11.8	22.8	14.8
1	N20	1	PLK1	NA	Negative	20.8	131.153846153846	11.5311862325228	541227.651282051	3164.02563807973	20.1794871794872	151.020512820513	7.59765479854815	984896.948717949	5820.49178835344	195	1958117	132852.39	1842.54	510.08	14.4	7.7	19	7.2	20.5	7.7	23.6	4.6	17.4	16.4	20.5	12.8	23.6	12.8	30.3	7.2	6.7	18.5	6.7	11.8	10.3	12.3	11.3	10.3	19	10.8	27.2	8.2
1	N20	2	PLK1	NA	Negative	20.6851851851852	124.672839506173	7.56112420881145	527888.271604938	2983.17740103667	19.6234567901235	144.191358024691	8.13330545057854	1039083.27160494	6265.23225323955	162	1973921	163287.65	1688.96	624.22	8.6	9.3	25.9	5.6	15.4	9.3	30.9	4.3	12.3	14.2	30.2	15.4	13.6	11.7	43.2	6.8	3.7	11.7	5.6	14.8	4.9	12.3	11.7	9.3	14.8	8	29.6	6.8
1	N20	3	PLK1	NA	Negative	19.4401913875598	120.153110047847	9.49205418169654	494189.717703349	3119.11010657599	18.2679425837321	126.497607655502	7.10171095232873	804957.229665072	5552.16747313607	209	1922287	135322.12	1799.63	533.07	9.1	6.7	21.1	5.7	16.3	10.5	25.8	3.3	16.3	17.2	23.4	16.7	16.3	12	30.6	7.2	3.8	19.1	2.9	14.8	6.2	18.7	10.5	16.3	15.8	12	24.9	11
1	N21	1	PLK1	NA	Negative	20.5545722713864	116.855457227139	7.68285428985017	440989.699115044	2804.65616070101	18.5516224188791	132.34808259587	7.04261070084443	882369.451327434	5843.15839474148	339	1790235	142021.9	1568.82	546.87	10.3	10.6	21.8	5.3	12.7	13.3	26	2.9	12.1	18.3	16.5	17.1	13.3	16.8	31.3	7.4	5.9	17.4	4.4	11.5	8	16.2	8.8	14.2	12.4	10	22.4	10
1	N21	2	PLK1	NA	Negative	20.5492610837438	116.810344827586	9.47383652925506	435686.75862069	2893.5868745757	19.7857142857143	138.465517241379	6.90140828699155	904106.815270936	5722.53135349091	406	1743560	143195.65	1623.63	545.56	11.3	9.4	26.1	6.4	9.9	11.1	29.1	4.2	11.3	12.6	21.9	12.8	11.6	13.8	34	7.9	3.4	15.3	3.9	9.4	6.9	13.8	12.1	10.6	12.1	8.6	26.6	7.6
1	N21	3	PLK1	NA	Negative	20.3317865429234	118.238979118329	8.58245407181499	479693.431554524	3002.98497827476	20.0788863109049	133.526682134571	6.53516202031294	845216.881670534	5579.32786273205	431	1860494	143892.95	1755.37	565.89	13.2	9.7	26.7	6.3	16	15.5	31.3	3.9	11.8	19.7	19	13.2	15.1	16	34.3	7.4	6	17.4	4.6	11.1	8.6	18.1	10.4	9.5	16.2	13	23.9	7.2
1	N22	1	PLK1	NA	Negative	19.7681660899654	123.42214532872	8.61627393553134	544106.076124567	3034.0871268104	19.2076124567474	147.643598615917	7.75396044890252	1037982.66435986	6095.68149397957	289	1951358	157633.18	1750.4	618.69	11.4	9.7	26	5.2	15.6	11.1	34.3	3.1	14.9	16.3	21.1	12.1	16.6	13.5	33.2	6.2	3.8	19	5.2	12.8	8.7	13.5	12.8	13.1	13.8	7.6	30.4	8.3
1	N22	2	PLK1	NA	Negative	17.9444444444444	112.424242424242	10.0489281845615	420937.595959596	2864.61486710669	17.3686868686869	122.59595959596	6.84515615504124	800096.171717172	5396.79693678868	198	1619242	127747.41	1651.21	510.31	7.1	9.6	18.2	9.1	13.6	8.1	25.8	5.6	20.2	17.2	27.3	18.7	13.1	13.6	29.3	11.1	1.5	23.2	4	18.2	7.1	19.7	8.1	18.2	12.1	12.1	21.7	14.6
1	N22	3	PLK1	NA	Negative	13.28	79.1828571428571	6.65939190158101	353231.748571429	2320.56021383334	12.46	90.36	5.0665066473343	645641.905714286	4183.00444766863	350	1383784	108706.43	1424.79	446.41	10.3	36.6	20	34	13.7	36.3	26.6	33.1	10.6	46.9	20	44	14.9	37.4	30.6	35.1	3.1	48.6	3.4	42.3	5.1	47.4	10.3	42.3	10.9	41.4	20.3	38.3
