# Supplementary material for: TRACERx analysis identifies a role for FAT1 in regulating chromosomal instability and whole-genome doubling via Hippo signalling
Source: Nat Cell Biol. 2024 Dec 30;27(1):154–68. doi: 10.1038/s41556-024-01558-w (PMC11735399; doi:10.1038/s41556-024-01558-w)
Supplement: Supplementary file 17 — Statistical source data. [file 41556_2024_1558_MOESM17_ESM.zip › extended fig1/ext fig1A source/data/rawData/GIN_H1650_53BP1.txt]

screenPlateOrder	plateWell	replicateNo	Content	ContentAnno	ContentType	MEAN_ObjectSpotTotalCountCh2	MEAN_ObjectSpotTotalAreaCh2	MEAN_ObjectSpotAvgAreaCh2	MEAN_ObjectSpotTotalIntenCh2	MEAN_ObjectSpotAvgIntenCh2	MEAN_ObjectSpotTotalCountCh3	MEAN_ObjectSpotTotalAreaCh3	MEAN_ObjectSpotAvgAreaCh3	MEAN_ObjectSpotTotalIntenCh3	MEAN_ObjectSpotAvgIntenCh3	ValidObjectCount	MEAN_Circ_TotalIntenCh2	MEAN_Circ_TotalIntenCh3	MEAN_Circ_AvgIntenCh2	MEAN_Circ_AvgIntenCh3	percentHIGH_Circ_TotalIntenCh2	percentLOW_Circ_TotalIntenCh2	percentHIGH_Circ_TotalIntenCh3	percentLOW_Circ_TotalIntenCh3	percentHIGH_Circ_AvgIntenCh2	percentLOW_Circ_AvgIntenCh2	percentHIGH_Circ_AvgIntenCh3	percentLOW_Circ_AvgIntenCh3	percentHIGH_SpotAvgAreaCh2	percentLOW_SpotAvgAreaCh2	percentHIGH_SpotAvgAreaCh3	percentHIGH_SpotAvgIntenCh2	percentLOW_SpotAvgIntenCh2	percentHIGH_SpotAvgIntenCh3	percentLOW_SpotAvgIntenCh3	percentHIGH_SpotCountCh2	percentHIGH_SpotCountCh3	percentLOW_SpotCountCh3	percentHIGH_SpotTotalAreaCh2	percentHIGH_SpotTotalAreaCh3	percentHIGH_SpotTotalIntenCh2	percentHIGH_SpotTotalIntenCh3
1	C03	1	53BP1	NA	Positive	8.19771863117871	35.8593155893536	4.33645161300262	220144.106463878	3235.14688450107	1.65399239543726	8.47908745247148	2.7520151529257	49617.0228136882	2302.70061815818	263	1731093.9	50969.7	1430.99	185.49	18.6	2.3	0.4	62.7	17.9	1.1	1.5	66.2	5.7	17.5	3.4	5.7	17.5	0	55.1	25.5	5.7	0	24.7	2.7	27	4.2
1	C03	2	53BP1	NA	Positive	7.68834688346884	34.0650406504065	4.80021225850403	233153.7100271	3687.27664422133	1.46070460704607	7.50677506775068	2.56674620536962	47795.6368563686	2312.00037790345	369	1814665	53708.28	1550.84	197.66	21.4	3	2.2	59.3	20.3	0.3	4.1	61.8	7.9	16	4.9	9.8	16	1.6	56.9	23.3	3.8	52.8	20.9	3	26.6	3.5
1	C03	3	53BP1	NA	Positive	5.41304347826087	20.2950310559006	4.3447584250916	113795.885093168	2744.71072035165	0.804347826086957	3.63664596273292	1.56767127799736	18161.8881987578	1284.4510625016	322	1382083.1	43154.11	1156.29	153.34	16.5	3.7	0.6	74.2	11.5	0.6	2.2	80.1	7.1	28.6	0.9	4.7	28.6	0.6	69.9	23	2.5	0	16.8	1.6	20.2	1.2
1	C04	1	53BP1	NA	Positive	7.31873479318735	33.7153284671533	4.76394964043177	221327.766423358	3586.2511761846	1.48905109489051	8.52311435523114	2.87808313937184	59178.7128953771	2528.6130937597	411	1828275.5	56900.33	1496.53	207.37	20.9	3.6	1	45.5	20.7	2.7	2.7	50.9	8.3	17	5.4	7.8	17	1.2	54.5	21.2	3.9	0	21.4	4.1	26	6.8
1	C04	2	53BP1	NA	Positive	5.91352549889135	26.2150776053215	5.39148853358717	192909.811529933	2952.308127552	0.991130820399113	5.01773835920177	1.83119890907615	28607.421286031	1553.68222596688	451	1603962	44858.76	1302.89	157.1	15.5	2.7	0.7	73.8	13.1	0.7	0.9	78.7	6.9	25.5	4.2	6.2	25.5	1.1	71	15.3	1.8	65.6	13.5	2.4	17.5	2.4
1	C04	3	53BP1	NA	Positive	5.68586387434555	28.1858638743456	7.89624074663785	199733.418848168	3136.60937818738	1.26178010471204	6.46335078534031	2.40348544707183	39449.4712041885	2016.79490692908	382	1667546.2	57471.83	1432.14	201.73	20.9	1	3.1	47.1	17	0.5	3.7	55.2	9.7	25.9	3.9	7.3	25.9	0	58.4	23	3.1	0	19.4	3.1	24.1	4.5
1	C05	1	53BP1	NA	Positive	6.93031358885017	38.4146341463415	9.1300888904483	301300.390243902	3461.89244232842	1.24390243902439	6.64808362369338	2.68275957491985	41697.7944250871	2218.95248908131	287	1828710.7	52074.45	1712.01	186.17	20.2	4.9	0.7	56.4	18.5	3.5	0.7	59.9	9.8	23	5.6	9.8	23	1	57.5	19.2	4.2	0	22.3	1.7	26.8	3.8
1	C05	2	53BP1	NA	Positive	6.96195652173913	28.1711956521739	4.13658836222473	154052.95923913	3175.44059485394	1.66304347826087	9.96195652173913	3.58082434927342	66954.5	2827.50686875899	368	1410063	55716.06	1191.11	202.21	14.4	3.5	1.6	51.4	15.2	0.5	1.9	56.2	7.3	18.8	8.4	5.7	18.8	3.3	52.2	20.1	4.3	48.6	16.6	2.7	21.7	6.5
1	C05	3	53BP1	NA	Positive	6.76546391752577	28.6494845360825	4.99554760284853	179298.226804124	3206.988323042	1.54381443298969	8.88659793814433	2.94196098861047	57538.5386597938	2453.25255060968	388	1488711.2	57112.98	1285.71	234.71	16	1.8	1.8	51.8	14.9	0.5	3.1	56.2	6.7	16.2	5.4	6.4	16.2	0.8	54.9	28.1	4.6	0	19.3	3.1	25.8	6.2
1	C06	1	53BP1	NA	Positive	8.19834710743802	50.2066115702479	10.5049081692501	455234.595041322	4135.75896777287	1.36363636363636	6.8801652892562	2.39970009329513	44347.7272727273	2130.3092020359	242	2492249.4	53996.52	2235.17	190.82	29.3	1.2	2.1	53.3	27.7	0	2.1	58.3	12.8	23.6	3.3	14	23.6	0.8	60.3	20.2	3.3	0	26	1.7	31	3.3
1	C06	2	53BP1	NA	Positive	6.62915601023018	30.386189258312	6.03633227250759	193383.923273657	3128.76469857292	1.45524296675192	7.84398976982097	2.45893776733728	50977.3734015345	2220.28497218426	391	1622379	51119.14	1300.32	179.44	17.1	2	1.5	61.4	15.6	0.5	1	68.5	7.2	24.3	3.8	6.9	24.3	0.8	59.8	21.5	2.8	56.3	19.4	3.1	24.8	4.3
1	C06	3	53BP1	NA	Positive	6.4020618556701	30.6649484536082	6.90947015024005	222065	2896.3089061677	1.26030927835052	6.29896907216495	2.23665658511019	36003.8891752577	1850.75509641775	388	1613498.8	47269.25	1401.24	166.72	19.3	8.2	0.5	64.4	17.3	7.5	1.3	70.6	7.2	28.1	3.4	6.4	30.4	0.8	60.6	26	4.4	0	19.6	3.1	25.3	4.1
1	C07	1	53BP1	NA	Positive	8.1042471042471	38.6138996138996	5.82609653339678	268349.22007722	3307.15750624671	1.37451737451737	7.40540540540541	2.82212361319504	46989.3359073359	2344.13373092337	259	1935890.6	54288.07	1609.92	200.42	23.2	1.2	2.3	59.1	23.2	0.8	3.1	63.7	5.4	23.6	5.8	5.4	23.6	1.2	56	22.4	3.9	0	23.2	2.3	25.9	4.6
1	C07	2	53BP1	NA	Positive	6.47727272727273	32.1931818181818	5.29604280624782	237471.84469697	3097.40330128286	0.901515151515151	4.79924242424242	2.28434644059644	29372.5075757576	1832.87002065058	264	1871829	55751.15	1480.16	198.37	18.9	3	3.8	60.6	17.8	0	4.5	65.5	10.6	30.7	5.3	7.2	30.7	1.5	65.2	19.7	0.8	61.7	17.4	0.8	21.2	1.5
1	C07	3	53BP1	NA	Positive	6.6830985915493	31.6232394366197	4.45174310161775	218822.038732394	3236.50062143671	1.20070422535211	6.70070422535211	2.42323314889336	45986.0281690141	2014.16929699473	284	1715996.8	57439.06	1381.74	210.47	20.8	1.4	4.9	53.2	19.7	0	4.6	53.5	8.5	25	4.2	8.5	25	1.1	62.3	29.6	3.2	0	22.5	2.1	27.5	4.2
1	C08	1	53BP1	NA	Positive	6.2411575562701	36.3665594855305	6.92676704926585	282712.151125402	3567.43191348585	1.16720257234727	6.42765273311897	2.45487622994243	42728.308681672	2002.17967655914	311	1688879.1	54356.85	1751.33	205.94	17.7	2.6	1	50.5	19.9	0	1.9	52.7	11.9	23.2	5.5	11.6	23.2	1.3	60.1	18.3	3.2	0	22.8	1.9	27.7	2.9
1	C08	2	53BP1	NA	Positive	6.84330484330484	32.7350427350427	5.72942753629155	225728.943019943	3325.08954263862	1.32478632478632	6.70655270655271	2.43791217487799	42197.7521367521	2136.83056769306	351	1631512	53966.08	1484.01	198.25	18.5	1.4	2.8	58.1	19.9	0.3	2.6	56.7	6.3	25.9	5.7	7.1	25.9	1.1	60.7	21.4	2.3	56.1	17.7	2.3	24.5	3.1
1	C08	3	53BP1	NA	Positive	3.81159420289855	19.3271221532091	3.271071126882	134404.198757764	1919.65375156385	0.846790890269151	4.55072463768116	1.45190803560369	29034.3043478261	1246.65743255739	483	909009.3	35683.38	785.27	138.75	9.3	42	0.8	71.4	9.5	42.2	1	75.6	7.2	53.2	2.3	6	53.6	0.8	74.1	16.1	3.1	0	12.8	2.5	16.8	3.1
1	C09	1	PLCG2	NM_002661	sample	6.78445229681979	34.1166077738516	5.04244852337494	245915.09540636	3395.59419296897	4.61837455830389	23.9505300353357	4.38536566409204	187640.848056537	5341.34251156352	283	1932234.4	111160.49	1527.44	385.31	20.1	1.4	14.5	4.2	17.7	0	18.7	2.8	7.8	22.3	7.1	7.8	22.3	2.8	20.8	18	21.2	0	19.8	13.1	23.7	19.1
1	C09	2	PLCG2	NM_002661	sample	7.02597402597403	33.9058441558442	5.26290074713446	240218.474025974	3293.48375480052	4.14935064935065	19.5422077922078	4.13011141554878	149488.11038961	5059.04033575861	308	1729879	94735.52	1542.53	343.08	17.9	2.9	10.7	8.1	16.6	0	13.3	4.9	9.4	21.8	9.1	7.8	21.8	4.5	21.8	19.8	15.3	21.8	18.8	7.8	23.7	14.9
1	C09	3	PLCG2	NM_002661	sample	5.75079872204473	30.0575079872204	6.74934450028099	232400.143769968	3247.73739891388	3.70287539936102	17.0159744408946	3.92743717133614	122425.78913738	4741.11959656044	313	1566187	86062.53	1526.87	316.04	16	5.1	11.8	8.9	17.3	3.8	12.1	7.7	12.8	22	6.7	8.9	22	2.9	25.6	22.4	17.6	0	18.8	9.9	23.6	16
1	C10	1	SETD2	NM_014159	sample	7.75109170305677	44.0174672489083	8.19387438178288	339679.240174673	3803.36734246332	5.08733624454148	27.9956331877729	5.95678280926483	230070.637554585	6206.59849880216	229	2007544.6	95865.52	1770.99	357.31	18.8	2.6	10	13.1	21	0	14	10.9	14	18.8	14.4	11.4	18.8	10	16.6	17.9	21.4	0	21.4	14.4	26.2	28.4
1	C10	2	SETD2	NM_014159	sample	6.65730337078652	35.0533707865169	7.61879801799537	259850.238764045	3667.27715252253	6.12921348314607	30.6657303370787	4.60307407077851	244396.497191011	6015.41950325425	356	1616025	94946.25	1720.9	375.51	17.4	2	14.6	10.1	21.1	0.8	22.5	5.9	11.2	18	6.7	10.4	18	5.9	14.9	18	27.2	14.6	18.3	17.7	24.2	28.4
1	C10	3	SETD2	NM_014159	sample	7.55932203389831	41.0203389830508	7.7994191264456	324833.457627119	3608.22276651216	6.32203389830508	30.1762711864407	4.56592082443686	228414.037288136	6029.02727781486	295	1815347.2	89692.31	1658.87	334.73	17.3	1.4	9.8	6.8	18.3	0	12.9	4.4	8.8	12.5	4.4	9.5	12.5	3.1	10.2	32.5	30.2	0	23.7	23.7	29.8	33.2
1	C11	1	IKZF1	NM_001220765	sample	5.34453781512605	29.1890756302521	8.52657162931867	222626.159663866	2952.90856875403	3.04621848739496	14.7563025210084	3.95641338425358	101465.403361345	4074.88004230709	238	1684541.9	88610.87	1551.81	325.03	18.5	6.7	13.4	18.9	16	1.7	13	19.3	8.8	30.3	7.1	6.7	30.3	1.7	31.5	14.7	12.2	0	18.1	5.5	21.4	8.8
1	C11	2	IKZF1	NM_001220765	sample	5.89915966386555	34.0798319327731	8.53394235360497	266809.794117647	3392.78961968914	3.97478991596639	20.7689075630252	4.73266836423551	156220.415966387	5197.96617284565	238	1648984	83951.45	1549.52	305.23	17.2	1.3	9.7	12.6	19.3	0	10.1	10.1	12.6	24.8	9.2	9.7	24.8	5.5	22.3	17.6	13	22.3	18.5	10.9	22.7	18.1
1	C11	3	IKZF1	NM_001220765	sample	5.84140969162996	29.6211453744493	7.05995317297522	219549.480176211	3124.17919238681	3.92070484581498	18.9339207048458	4.59746298212682	134862.594713656	4748.15289339234	227	1502570.2	80101.87	1397.67	287.61	15.9	4	9.7	16.3	17.6	0.9	11	17.6	8.8	21.1	6.6	7.5	21.1	4	24.2	22.9	19.4	0	18.1	11.9	21.6	19.8
1	C12	1	COL2A1	NM_033150	sample	6.6685393258427	30.4662921348315	6.43435460044723	214232.52247191	2981.58808362296	5.52808988764045	27.6573033707865	4.7916646415619	209315.314606742	5618.76246527005	178	1736798.4	98928.61	1400.29	352.79	18.5	2.2	10.7	6.2	15.2	0	15.2	2.8	4.5	23	7.3	3.9	23	5.1	16.3	19.7	27.5	0	18.5	15.7	21.3	23.6
1	C12	2	COL2A1	NM_033150	sample	6.60902255639098	40.8421052631579	10.2934591605308	364972.657894737	3880.70937219637	6.1015037593985	29.8421052631579	4.67789758987145	241299.684210526	5867.6705269657	266	2254668	102747.97	1979.54	388.78	19.9	1.1	16.5	10.5	21.4	0	17.7	9.4	10.5	17.7	8.3	12	17.7	7.5	17.7	18	26.3	17.7	22.9	19.5	28.9	27.8
1	C12	3	COL2A1	NM_033150	sample	7.83243243243243	45.1459459459459	6.11331247682126	342967.037837838	3459.29347066695	6.14054054054054	30.3891891891892	5.00215043327762	225337.691891892	5658.91049934925	185	2041638.8	95168.56	1645.06	336.53	24.9	2.7	12.4	5.4	25.4	0	14.1	4.3	10.3	21.1	7.6	9.7	21.1	3.8	16.2	31.9	34.1	0	27.6	24.9	33	34.6
1	C13	1	SMAD4	NM_005359	sample	9.44782608695652	41.5260869565217	5.61859889964364	272000.117391304	3721.63033815506	4.58260869565217	20.8	4.65887520543201	148157.926086957	5156.04585101212	230	1878300.7	79546.27	1662.13	302.51	19.6	3.9	6.1	16.1	21.3	0.4	9.6	12.2	8.3	13.9	8.7	10	13.9	4.8	20	25.2	24.8	0	25.7	9.1	30	16.5
1	C13	2	SMAD4	NM_005359	sample	7.09556313993174	31.8907849829352	7.55582033387822	231693.4778157	3613.74611589652	4.05119453924915	19.3481228668942	4.48356835209375	140412.887372014	5350.16337629467	293	1705468	82139.76	1531.1	294.96	17.4	2.4	4.1	17.7	16.7	0.7	5.5	18.1	6.8	14.7	10.6	7.5	14.7	5.8	18.1	20.5	13.3	18.1	19.8	7.8	23.9	16
1	C13	3	SMAD4	NM_005359	sample	7.72955974842767	37.2578616352201	6.97609960064143	272073.34591195	3490.66482671024	4.29874213836478	21.7421383647799	4.44644590523083	158322.367924528	4958.38238045293	318	1758084.5	81618.36	1610.04	290.95	23	2.2	5.7	8.2	22.6	0.3	7.9	7.5	10.7	17.6	5.7	8.8	17.6	3.1	21.7	33	20.4	0	25.5	12.6	30.2	20.4
1	C14	1	FANCF	NM_022725	sample	8.70212765957447	43.0255319148936	7.26124072876448	313111.165957447	3988.55871896451	4.38297872340426	20.7021276595745	4.20934034594627	153306.540425532	4833.8193208572	235	2010160.8	88425.22	1936.67	332.48	22.6	5.1	9.4	17.9	21.3	0.4	13.6	15.3	10.6	14.9	6.4	12.3	14.9	6	26	25.5	20	0	29.8	10.6	32.8	16.2
1	C14	2	FANCF	NM_022725	sample	7.93092105263158	43.1085526315789	8.15468105456022	330015.789473684	3810.88061941549	5.10855263157895	25.1809210526316	4.69285054723183	193190.348684211	5588.27984543806	304	1858151	82695.44	1772.97	304.05	22.4	2.6	8.6	13.8	23.7	0	10.9	14.5	13.5	19.4	8.2	12.2	19.7	4.6	19.1	24.3	21.4	19.1	25.3	12.8	30.9	21.1
1	C14	3	FANCF	NM_022725	sample	7	32.7681940700809	6.22525243878367	215455.347708895	3339.16737976638	4.7277628032345	24.6010781671159	5.23251421633785	190273.932614555	5768.56082600278	371	1511862.9	83268.79	1419.86	302.46	15.6	1.9	8.4	9.4	18.3	0.5	9.7	6.5	10	16.7	6.5	7	16.7	7.3	15.4	29.4	20.8	0	22.1	16.2	28	28
1	C15	1	Sep-12	NM_144605	sample	8.68482490272373	43.3424124513619	9.06582763510748	305014.937743191	3701.73545963266	5.57587548638132	27.1634241245136	5.19580177810794	206948.19844358	5634.55646188792	257	2045645.2	85047.79	1808.51	303.7	24.9	2.7	7.8	16.7	25.3	0.8	9.3	14	9.7	16	9.3	7.4	16	5.8	17.9	27.6	28.4	0	28.4	14.8	30.4	21.4
1	C15	2	Sep-12	NM_144605	sample	7.46607669616519	33.8289085545723	4.33906213004334	227620.1179941	3053.59021635431	4.31563421828909	22.5840707964602	5.22135896747552	177807.286135693	5672.38618536504	339	1594463	83453.46	1336.83	302.59	15.3	3.8	10	16.5	15.9	0.6	11.5	14.5	7.1	21.2	9.7	5.3	21.2	7.4	17.1	20.9	16.5	16.8	19.8	8.3	23	16.8
1	C15	3	Sep-12	NM_144605	sample	6.55281690140845	27.1584507042254	4.34945749041797	170188.394366197	2871.95490527694	3.93661971830986	19.387323943662	4.31735558961126	140633.232394366	4756.55721137192	284	1484271	72609.17	1182.21	262.62	15.8	10.6	5.3	20.4	12	6.3	7	18.7	6.7	22.5	7.7	4.9	23.6	4.6	23.9	25.7	19.7	0	14.8	12.7	20.4	19.7
1	C16	1	GNPTAB	NM_024312	sample	6.6	31.5586206896552	6.0165095124734	212994.906896552	3393.39712512986	4.67241379310345	24.1206896551724	5.02489304469921	184975.924137931	5777.71242166467	290	1638672.2	86029.4	1461.52	322.79	20.3	2.4	5.9	9	19.3	0	11.4	5.9	7.6	22.1	7.2	6.9	22.1	5.2	14.8	19.3	21	0	21.7	10	26.2	17.9
1	C16	2	GNPTAB	NM_024312	sample	7.14285714285714	33.5390835579515	5.00404691115202	226811.318059299	3325.96468859252	5.17789757412399	27.722371967655	5.14985259325172	214339.654986523	5914.31168027238	371	1713148	93410.13	1325.01	322.83	18.9	1.9	12.4	6.5	14.8	0	12.9	7	8.6	18.9	11.1	7.3	18.9	6.5	14.6	21.3	20.8	14.6	19.7	16.2	24.3	23.2
1	C16	3	GNPTAB	NM_024312	sample	8.08108108108108	40.536036036036	4.92167923718846	300109.761261261	3408.10693729089	4.33783783783784	21.9504504504505	4.46470963994184	159241.599099099	4834.24700277308	222	2158914.4	84878.24	1616.72	301.35	24.3	8.1	10.8	14	23	9.5	10.8	11.3	9.5	22.5	8.6	11.3	22.5	5	22.5	31.1	22.1	0	26.6	12.6	29.7	22.1
1	C17	1	53BP1	NA	Positive	6.9018691588785	47.607476635514	12.3498867519313	416530.901869159	4278.63856058088	1.76635514018692	10.3084112149533	3.62602369295137	71433.0186915888	2837.3737280849	214	2119684.6	67286.1	2095.97	241.6	24.3	2.8	4.7	48.6	24.3	0.9	5.6	52.3	18.2	18.7	10.3	15.9	18.7	3.3	53.3	19.2	5.1	0	24.3	4.2	32.2	5.6
1	C17	2	53BP1	NA	Positive	7.17757009345794	35.7632398753894	5.2150334351245	234213.526479751	3263.40053668933	1.44859813084112	8.58255451713396	2.61724617110131	57777.7476635514	2178.6126599151	321	1633415	55383.09	1432.27	201.42	15.6	3.7	0.9	45.5	15.3	0.9	1.9	55.1	9.3	19.9	6.2	6.5	19.9	1.6	60.1	20.9	4.7	58.3	19.9	4.4	23.7	5.9
1	C17	3	53BP1	NA	Positive	7.81198910081744	34.3378746594005	5.50531350051908	237714.384196185	3424.76456345395	1.38964577656676	7.22615803814714	2.64308124178897	47836.7547683924	2287.78946342005	367	1695405.8	52631.47	1497.36	185.03	19.9	3	1.9	57.2	18.8	1.1	1.6	60.2	9.3	18.8	3.8	8.4	18.8	1.4	57.2	34.6	4.4	0	24.5	3.3	30	6.3
1	C18	1	53BP1	NA	Positive	5.07806691449814	25.1635687732342	8.16085436877203	183827.936802974	2968.07186332388	0.992565055762082	4.89219330855019	2.09307478972906	28553.9516728625	1719.25142722276	269	1314475.9	44642.37	1390.74	173.18	14.9	12.6	0	67.7	15.2	8.9	0.7	68	9.3	29.4	5.6	8.2	29.4	0	65.4	14.5	2.6	0	17.5	1.5	20.1	1.5
1	C18	2	53BP1	NA	Positive	7.7741935483871	44.2652329749104	9.17567885681721	344382.419354839	3768.73517262416	1.73476702508961	10.0860215053763	2.94922971618273	63144.229390681	2323.1145088388	279	1953145	55638.27	1832.04	204.78	21.1	3.2	3.2	54.5	21.1	0.7	2.9	55.9	11.5	18.6	7.5	12.2	18.6	0.4	58.8	20.8	5.7	56.3	22.9	4.7	29.7	5.4
1	C18	3	53BP1	NA	Positive	6.92207792207792	30.9707792207792	5.04126242134146	185192.331168831	3060.20752617723	1.67532467532468	8.68181818181818	2.73370948379352	54771.0422077922	2385.56235921791	308	1506667.6	55161.78	1255.48	194.07	19.2	2.6	2.3	50.6	16.2	0.6	1.3	53.9	11.4	23.4	5.2	6.2	23.4	1.6	56.2	29.5	5.8	0	22.4	4.5	27.6	6.5
1	C19	1	53BP1	NA	Positive	6.23151125401929	32.8778135048232	5.83051584615698	243885.427652733	3552.76035157472	1.29903536977492	6.69131832797428	2.45058694431685	42198.6495176849	2107.43473696364	311	1701627.1	55298.52	1599.37	206.19	17.4	2.9	2.9	54.3	21.2	0.3	2.6	53.4	12.2	22.2	5.1	10.9	22.2	0.3	58.2	17.4	3.5	0	18.6	1.6	23.8	2.9
1	C19	2	53BP1	NA	Positive	7.26848249027237	46.1789883268482	7.82528571027389	415221.13618677	3826.01443564912	1.47081712062257	7.64591439688716	2.38435520481489	45977.9260700389	2066.12852033213	257	2129978	55626.51	1940.38	199.29	19.1	0.8	3.1	57.6	19.5	1.2	1.9	60.3	12.5	21.8	3.9	13.6	21.8	0.8	61.9	21	3.5	59.9	23.3	1.9	28	3.1
1	C19	3	53BP1	NA	Positive	6.33823529411765	30.3441176470588	5.33491274630079	200309.623529412	3035.6998948122	1.31764705882353	6.93529411764706	2.1711301175175	43162.3352941176	1788.9677215666	340	1427739.9	48049.32	1313.42	189.91	17.6	12.1	2.9	60.9	16.5	11.2	2.9	62.6	7.9	28.2	2.4	7.4	28.2	0.3	64.7	22.6	4.7	0	20.9	5.6	26.8	6.5
1	C20	1	53BP1	NA	Positive	7.10181818181818	38.7309090909091	8.72965641950645	297960.687272727	3426.48775525498	1.31636363636364	6.73454545454545	2.52813919067142	40100.5236363636	2119.48461598764	275	1852696.3	51134.72	1613.97	177.91	21.5	0.7	0.4	59.6	17.1	0	0	64.7	7.3	24.7	4	9.5	24.7	1.1	56.7	21.5	3.6	0	23.3	2.5	26.5	2.2
1	C20	2	53BP1	NA	Positive	6.22764227642276	33.3983739837398	7.48247464309519	257540.048780488	3708.85007608536	1.33333333333333	7.73577235772358	2.54066777847266	49927.5162601626	1996.11609058435	246	1710516	51537.28	1740.91	192.39	17.1	1.2	1.6	61	19.1	2.4	2.8	64.6	13	18.3	4.9	11.4	18.3	0.8	62.2	17.1	4.9	60.2	19.9	2.8	24.8	4.5
1	C20	3	53BP1	NA	Positive	7.43373493975904	40.8825301204819	7.57397234249153	306384.939759036	3543.43994247674	1.54518072289157	8.22590361445783	2.43090674065124	49271.9427710843	2113.87303116771	332	1719464.2	50687.38	1566.52	182.43	20.2	2.4	0.6	50.6	21.7	0.6	1.8	58.1	11.7	19.6	2.7	8.7	19.6	1.2	56.9	31	4.2	0	25.9	3.9	31.3	6.9
1	C21	1	53BP1	NA	Positive	6.97852028639618	34.799522673031	7.45029737036269	262736.565632458	3479.16227612579	1.30071599045346	6.89260143198091	2.69545574420276	45337.4081145585	2282.69728876297	419	1829240.1	47663.88	1587.36	173.7	18.1	3.8	1.4	67.5	16.5	0.7	1.9	70.4	10.3	20.3	6.4	9.1	20.3	1	58.5	20.3	4.3	0	21.5	2.1	25.3	4.3
1	C21	2	53BP1	NA	Positive	6.75182481751825	31.9124087591241	5.49597516188481	212317.218978102	3482.02503722575	1.28467153284672	7.03649635036496	2.5771042197867	47368.1642335766	2270.71333038218	274	1549599	50397.21	1595.85	186.51	17.5	2.6	1.8	61.3	21.5	0.4	2.2	64.6	10.6	20.4	5.5	9.5	20.4	1.8	58.8	19.7	1.8	56.9	18.6	2.2	25.9	4
1	C21	3	53BP1	NA	Positive	7.97931034482759	35.2965517241379	7.65135978015917	236302.589655172	3579.80431875278	1.61034482758621	7.45172413793103	2.05143563502083	42428.9137931034	1862.13398658514	290	1635529.7	48436.65	1652.76	174.33	23.4	1	1.7	60.7	20.7	0.3	3.1	69.3	9	17.6	2.8	8.3	17.6	1	61.4	39.3	5.2	0	27.6	3.8	34.1	4.8
1	C22	1	53BP1	NA	Positive	7.77058823529412	39.7147058823529	5.31343789569103	276601.535294118	3344.08983708441	1.81470588235294	9.95882352941176	3.15064213108115	65202.5117647059	2623.54427106164	340	1650835.2	55009.68	1362.51	203.63	14.7	2.4	2.1	55.6	13.8	0.9	4.1	56.8	7.4	18.2	5.6	6.2	18.2	1.2	52.1	25	7.4	0	22.6	5.6	25.3	6.2
1	C22	2	53BP1	NA	Positive	6.3900293255132	34.2815249266862	8.90387944958737	263894.434017595	3492.10410040439	1.21407624633431	6.55425219941349	2.51417516175581	42900.5307917889	2132.67642323467	341	1606885	48689.68	1592.87	178.13	16.7	2.6	1.2	64.2	17	0.3	1.5	66.6	10.6	23.8	5.3	10	23.8	1.8	61.9	19.1	2.3	58.4	19.9	1.8	24	3.5
1	C22	3	53BP1	NA	Positive	6.39071038251366	29.7267759562842	3.47463891323305	184965.030054645	2631.40468435725	1.33333333333333	6.14754098360656	1.87917868102294	35770.1475409836	1761.79475899658	366	1333870.8	45667.48	1119.48	172.27	14.8	17.2	2.7	60.9	13.7	10.4	2.5	62.3	6.8	34.2	1.9	5.5	34.2	0.8	62.6	26	3.6	0	19.1	3	25.4	3.8
1	D03	1	RAD51	NA	Positive	5.10666666666667	27.9946666666667	3.32100430892288	153744.992	2030.4643702598	3.552	22.072	3.40596481494808	159304.461333333	3273.33726387355	375	872342.7	65305.02	738.52	251.63	7.7	50.1	9.6	45.9	6.9	53.1	9.3	44.5	6.1	51.5	4.8	4.8	51.7	2.4	53.6	14.7	21.9	0	23.5	17.9	24	21.6
1	D03	2	RAD51	NA	Positive	9.30813953488372	54.453488372093	7.18076122456783	338303.659883721	4129.79275536748	6.90116279069767	43.7645348837209	5.77428464011488	335890.427325581	6099.41147449144	344	2036437	108675.04	1615.78	387.5	21.2	2.3	24.1	7.8	14.2	0.3	22.1	5.5	11	10.2	9.3	9	10.2	4.1	15.1	31.7	36.9	15.1	42.4	36.3	48.5	39.8
1	D03	3	RAD51	NA	Positive	8.82592592592593	52.7814814814815	6.56647858714294	371375.440740741	3802.05159217711	5.44814814814815	32.0888888888889	4.74092644247643	230029.048148148	4832.26163689742	270	2058523.6	97629.77	1574.8	333.98	23.3	6.3	17.4	13.7	18.9	1.1	14.8	13.7	13.3	17.8	5.9	9.3	17.8	2.6	25.2	44.8	31.9	0	42.2	28.9	46.7	35.2
1	D04	1	RAD51	NA	Positive	9.80310880829015	53.1709844559585	7.10578717210513	330813.704663212	4026.93655451305	6.91709844559585	44.7357512953368	5.42780890723462	368653.730569948	5926.9320483822	193	2018145.4	107347.02	1686.5	370.13	19.2	5.2	18.7	9.8	16.6	1.6	14	7.3	8.8	16.1	9.8	11.4	16.1	5.2	22.3	28.5	42	0	39.9	34.2	47.7	39.9
1	D04	2	RAD51	NA	Positive	8.96256684491979	41.7700534759358	5.37909458815233	237432.475935829	3464.73062292046	6.25668449197861	39.4866310160428	5.37821213240731	291217.625668449	5836.94461412559	187	1942494	99868.55	1413.48	335.81	20.9	3.2	18.7	16	16.6	2.7	16.6	16	5.3	15	10.2	5.9	15	3.2	15	33.2	34.8	15	34.8	28.3	38	34.8
1	D04	3	RAD51	NA	Positive	7.85490196078431	43.4352941176471	7.90109585429278	268972.705882353	3756.46070165955	6.70980392156863	40.8666666666667	5.21749146593296	308063.192156863	5739.42781814189	255	1834317.8	110555.29	1491.3	371.21	18.8	3.9	23.5	10.2	15.7	0	17.6	7.8	11.8	14.9	4.3	9	14.9	2.4	18.8	45.1	40.8	0	42	40.4	47.8	47.5
1	D05	1	RAD51	NA	Positive	9.06018518518519	59.1203703703704	7.6540645681987	440046.481481481	4087.06409556766	5.65277777777778	33.9027777777778	4.86087803869892	247820.472222222	5457.86202855783	216	2301659.9	96114.55	1914.43	319.77	24.1	1.4	8.3	9.7	19.9	0	6.5	7.4	15.3	15.3	6	8.3	15.3	2.3	18.5	31.5	32.9	0	45.4	27.3	50.9	31
1	D05	2	RAD51	NA	Positive	10.1760299625468	53.876404494382	6.75807581862714	338255.745318352	3897.93799226291	6.44943820224719	38.3408239700375	5.24349125406375	285528.400749064	5895.14636186247	267	2143903	92105.13	1607.77	301.35	20.6	1.9	10.1	7.5	16.5	0.7	7.9	7.9	9	12.4	7.5	7.5	12.4	4.1	15.7	35.2	33.7	15.7	40.1	31.1	43.8	35.6
1	D05	3	RAD51	NA	Positive	8.26470588235294	46.7016806722689	8.3878683430323	277375.420168067	3706.78971486917	5.89495798319328	38.936974789916	5.92081616210889	295354.5	5699.47058139039	238	1708654.7	96718.9	1429.81	316.91	16.4	4.6	16.8	10.5	14.3	2.1	10.5	9.2	11.3	13.9	8.4	8	13.9	4.2	21	38.7	34.9	0	39.9	31.9	44.5	42
1	D06	1	RAD51	NA	Positive	9.15254237288136	53.4971751412429	8.0622025736749	350909.429378531	3780.62366280702	6.11864406779661	41.6101694915254	5.92710875504731	342965.163841808	6406.41242499017	177	2236497.3	115898.89	1596.28	376.87	20.3	3.4	24.9	9.6	15.3	0	16.4	10.7	10.7	13.6	8.5	6.8	13.6	5.1	14.7	29.4	39	0	42.4	35.6	45.2	44.1
1	D06	2	RAD51	NA	Positive	9.78275862068966	52	8.77773984425144	326071.272413793	4037.26557115069	6.78620689655172	43.2275862068966	6.01709038997523	327322.920689655	6127.8994390284	290	2044151	89237.62	1687.8	303.69	22.4	1.7	9.3	12.1	16.6	0	8.6	11.4	7.9	12.1	12.8	9	12.1	4.8	14.8	38.3	38.3	14.8	45.2	36.6	49.3	42.1
1	D06	3	RAD51	NA	Positive	7.58461538461538	41.2692307692308	7.04299562829793	248042.903846154	3344.87358606005	5.25	34.4307692307692	4.97116623433723	257384.596153846	5109.05148445556	260	1780257.4	98618.8	1381.65	324.17	18.1	8.8	15	15	13.8	0.8	10	13.5	11.5	23.1	5	6.5	23.1	2.3	25.8	38.8	33.1	0	35.8	32.3	42.7	36.9
1	D07	1	RAD51	NA	Positive	8.744	65.512	10.0352728328107	483982.776	4709.11229680918	5.96	42.472	5.57620843679884	336660.456	5692.31557847763	125	2320934.3	104916.12	2009.82	355.66	24.8	2.4	18.4	9.6	16	0.8	16.8	8	23.2	12	7.2	17.6	12	4	21.6	30.4	36.8	0	48.8	34.4	52	37.6
1	D07	2	RAD51	NA	Positive	9.18713450292398	63.3508771929825	15.2461659644338	458665.274853801	4782.91689246147	6.57309941520468	40.6608187134503	5.12941610142333	296680.795321637	5382.42417848857	171	2091821	92983.13	2288.71	309.17	23.4	2.9	14	16.4	24	0	11.1	17	17.5	8.8	7	14.6	8.8	2.9	22.2	33.3	39.8	22.2	50.3	31.6	52.6	38
1	D07	3	RAD51	NA	Positive	8.78846153846154	50.5625	5.29799581023174	314456.600961538	3759.76644894952	5.68269230769231	34.5240384615385	4.94791741012735	252233.264423077	5334.261715266	208	2054372.8	101115.75	1539.58	340.92	26.4	2.4	16.3	6.7	24.5	0.5	13	7.2	14.4	15.4	5.3	8.2	15.4	1	19.2	46.2	33.2	0	45.2	33.2	51.4	36.1
1	D08	1	RAD51	NA	Positive	9.90555555555556	60.8444444444444	8.2035644480303	379309.377777778	4251.32985228249	7.31666666666667	49.0111111111111	5.91422028634038	371024.444444444	5984.04991345447	180	2150074.3	109026.72	1755.38	361.51	20	1.7	20	10.6	18.3	0.6	16.1	8.3	12.8	10.6	6.7	9.4	10.6	3.9	16.7	33.3	47.2	0	52.8	44.4	55	46.7
1	D08	2	RAD51	NA	Positive	8.34437086092715	53.2649006622517	8.69659245789976	364004.450331126	4223.81442587088	6.11258278145695	39.2251655629139	5.17327638617362	298455.470198676	5460.75506312126	151	1974354	106412.12	1695.74	366.45	19.9	2.6	21.9	12.6	17.2	0.7	15.2	14.6	12.6	13.2	7.9	12.6	13.2	4.6	19.2	31.1	33.1	19.2	41.1	32.5	49	38.4
1	D08	3	RAD51	NA	Positive	9.29556650246305	54.1724137931034	7.36120490544541	346824.75862069	4016.26917010162	7.32019704433498	43.4581280788177	5.53507722743186	325266.610837438	5887.97575361279	203	2244747.5	118719.01	1711.95	392.56	31.5	1	33.5	6.4	23.6	0	23.2	3.9	16.3	13.8	5.4	11.3	13.8	3.4	14.8	45.3	41.9	0	42.4	40.4	47.8	46.8
1	D09	1	SMC3	NM_005445	sample	8.81944444444444	48.5763888888889	7.7959396087211	346987.138888889	4237.43312829676	5.0625	23.7291666666667	4.88442477873158	185482.229166667	5586.27242210711	144	2140035.5	95117.09	2064.04	352.77	27.1	1.4	12.5	11.1	27.8	0	17.4	9	14.6	9.7	11.1	11.8	9.7	4.9	19.4	29.2	24.3	0	31.9	12.5	36.1	18.8
1	D09	2	SMC3	NM_005445	sample	7.17110266159696	41.1102661596958	8.90982775512648	313539.673003802	4030.10444592049	4.31939163498099	24.0760456273764	4.80743497394526	187261.566539924	5399.69940520691	263	1873713	103030.59	1880.4	377.24	20.5	4.9	13.3	16.7	20.9	0.4	19.8	12.9	14.4	17.9	8.7	12.9	17.9	5.3	24	20.9	15.2	24	24.7	14.8	29.7	22.1
1	D09	3	SMC3	NM_005445	sample	4.95317725752508	26.5551839464883	8.69626513039051	201104.72909699	2870.75044290152	2.88963210702341	14.0167224080268	3.67038267297749	98380.6254180602	3941.44677913061	299	1144911.1	72816.98	1334.39	273.97	12.7	19.1	7.4	24.4	16.4	10.4	9.7	22.7	10.7	31.4	5.4	8	32.1	2.3	34.4	18.7	9	0	17.4	7	21.4	13
1	D10	1	CHD8	NM_020920	sample	6.91005291005291	35.5343915343915	7.10342152272964	247989.526455026	3622.42175985294	4.88888888888889	27.3148148148148	5.24722343494212	209859.537037037	5637.3867970762	378	1607109	86014.67	1600.83	321.93	16.9	2.6	8.5	11.6	18	0.5	12.4	10.3	10.3	18	7.9	8.7	18	5.3	18.3	20.1	22.5	0	22.8	13.8	26.7	21.2
1	D10	2	CHD8	NM_020920	sample	7.1038961038961	33.1883116883117	6.2090290794762	223894.392857143	3560.75584461578	5.32467532467532	27.8538961038961	5.30693254997848	225671.448051948	5962.25864655116	308	1721884	98327.66	1544.2	360.54	17.2	2.3	14.9	10.7	21.8	0.3	18.8	5.8	8.8	19.2	11.4	9.4	19.2	6.2	14.3	20.8	21.1	14	19.5	15.6	26.6	24.4
1	D10	3	CHD8	NM_020920	sample	5.53589743589744	23.674358974359	4.39500322643977	143465.376923077	2535.30126661306	4.1974358974359	21.5410256410256	4.0578552905147	155295.448717949	4340.13794384689	390	1220708.9	65900.58	1108.86	250.34	14.1	21.5	5.1	29.2	14.9	13.6	7.2	30.5	7.9	36.7	5.6	4.1	36.7	4.1	32.3	21.3	22.3	0	17.2	14.6	20	22.1
1	D11	1	COL5A2	NM_000393	sample	5.92712550607287	30.8421052631579	5.05038070929327	226345.425101215	3221.7097691631	3.41295546558704	18.1497975708502	4.64190944605822	141571.672064777	4820.27900881993	247	1597953.1	91324.35	1439.93	322.21	16.6	6.1	9.3	13.8	16.2	1.6	8.9	13.4	10.1	23.5	10.1	8.1	23.5	4.5	28.7	16.6	14.6	0	16.6	8.9	19.4	13.8
1	D11	2	COL5A2	NM_000393	sample	5.99702380952381	29.922619047619	5.25780404312355	220660.967261905	3120.46842541654	3.24702380952381	16.922619047619	4.59231618249475	132499.87797619	4852.58451256623	336	1734919	99773.38	1384.58	349.98	16.7	2.1	14.6	8.6	16.4	0.3	17.3	6.5	9.5	26.5	10.4	6.8	26.5	7.7	27.1	16.4	8.6	27.1	18.2	4.5	21.7	12.2
1	D11	3	COL5A2	NM_000393	sample	6.11627906976744	36.546511627907	8.86149637812663	292570.959302326	3648.21204626376	3.38953488372093	16.2209302325581	4.56323497870515	120206.156976744	4961.54729432293	172	1845214	90724.8	1557.69	334.41	20.3	1.7	14	9.3	19.8	0.6	12.8	7	13.4	20.3	5.2	12.2	20.3	7.6	23.8	25	14.5	0	25	6.4	29.7	15.7
1	D12	1	BRCA2	NM_000059	sample	9.85643564356436	56.5990099009901	9.07873247802649	397207.059405941	4407.31630621717	6.56930693069307	41.7475247524753	6.26183162273935	297607.46039604	5833.29291265812	202	2176108.2	92423.41	1873.35	328.76	23.8	4	12.9	13.4	21.8	1	11.9	14.4	12.4	8.4	10.9	11.9	8.4	1.5	15.3	30.7	34.2	0	42.6	31.2	47	38.6
1	D12	2	BRCA2	NM_000059	sample	8.32881355932203	43.0610169491525	7.45970418641476	258738.6	3984.93001087017	5.48135593220339	36.7016949152542	6.8439636294296	297394.159322034	6483.08016538182	295	1630171	90573.05	1517.78	324.36	18.6	3.4	11.2	10.2	19	0	11.9	8.1	11.2	9.5	19.7	10.2	9.5	9.8	14.2	25.1	22.7	14.2	30.2	27.8	38.3	40.3
1	D12	3	BRCA2	NM_000059	sample	8.2654028436019	46.5355450236967	6.09942342407035	310281.796208531	3785.66353037495	5.92890995260664	39	5.90337490988717	282798.886255924	5345.69271089261	211	1844224.2	95486.89	1473.87	333.09	19.9	3.8	14.2	8.5	18.5	0.5	13.3	8.1	15.2	10.9	7.6	10.4	10.9	1.4	19.9	33.2	31.8	0	34.6	39.3	38.9	45
1	D13	1	UBR5	NM_015902	sample	6.90365448504983	28.624584717608	4.89673500435763	170608.451827243	3037.74203434395	5.18272425249169	23.9767441860465	4.85277572258738	163798.302325581	5508.88464671955	301	1380333.2	85345.17	1257.89	296.07	9.6	1	9.3	11	9	0.7	9	8.6	6	16.3	7.3	5.6	16.3	6.6	17.3	20.9	23.6	0	17.3	10.3	19.9	17.3
1	D13	2	UBR5	NM_015902	sample	7.08	32.2666666666667	4.04284123588647	218444.68	3147.81751533339	4.88	24.5644444444444	5.14211372337043	174741.244444444	5497.26158979712	225	1529054	87306.46	1237.66	318.92	15.1	4	9.8	10.7	12	2.2	9.8	10.2	7.6	17.3	13.3	8.4	17.3	5.3	16.4	19.1	18.2	16.4	16.4	11.1	18.7	19.6
1	D13	3	UBR5	NM_015902	sample	6.768	31.932	5.88208011826469	220368.884	3244.11270263513	4.576	22.668	5.07520601192066	154961.184	4961.15483205628	250	1400452.4	83741.28	1383.49	313.68	13.6	4.4	10.4	12.8	13.6	1.6	12.8	10	10	15.2	8.4	9.6	15.2	5.2	24	27.6	19.2	0	22	18.8	24.4	24
1	D14	1	TET2	NM_017628	sample	7.49159663865546	39.0294117647059	7.67074650148759	305787.567226891	3801.25381400222	4.63445378151261	25.1428571428571	6.09313523988261	211125.802521008	6103.77489620262	238	1882413.3	95738.52	1767.29	342.86	18.1	2.5	14.3	12.6	21.8	0.4	13.4	10.5	11.3	15.1	13	8.4	15.1	8.8	19.7	20.2	20.6	0	25.2	16.4	27.7	31.9
1	D14	2	TET2	NM_017628	sample	7.19858156028369	37.2234042553191	8.53655677536795	275255.294326241	3540.43230434708	5.13120567375887	27.8936170212766	4.68905309568557	220478.890070922	5543.85268449857	282	1703861	80813.38	1504.4	278.71	17	2.1	5.3	11	15.2	0.7	6.4	11.7	9.6	16.7	9.6	9.2	16.7	5.7	18.4	19.9	19.9	18.4	20.9	18.1	24.8	25.9
1	D14	3	TET2	NM_017628	sample	7.75684931506849	34.6746575342466	4.38220896408173	195795.746575342	3047.43499995261	4.58904109589041	24.222602739726	5.17314534130974	188369.684931507	5539.50634171677	292	1588008.4	82711.88	1265.47	291.94	18.8	1.7	6.8	7.9	16.4	0.3	8.6	7.9	8.9	20.5	7.9	5.1	20.5	5.8	17.8	34.2	21.6	0	24	15.4	30.5	26.7
1	D15	1	AMER1	NM_152424	sample	7.82488479262673	35.5437788018433	4.87007955393847	238824.543778802	3181.31989571213	4.81566820276498	24.4285714285714	4.52149475213248	174899.884792627	4918.37071073034	217	1654523.1	82084.8	1415.05	304.02	15.2	3.2	6	11.5	13.8	0.9	9.2	8.8	6.5	20.7	7.4	6	20.7	3.7	22.1	25.8	21.2	0	20.7	10.6	22.1	16.1
1	D15	2	AMER1	NM_152424	sample	7.18110236220472	39.5314960629921	9.96432700391581	317436.87007874	3906.74108417988	6.35826771653543	30.7007874015748	4.85025877767406	227492.535433071	5665.15386743554	254	1807674	88077.72	1839.52	320.98	18.1	2.4	9.1	9.4	22.4	0	11.8	7.5	15.7	15.7	7.9	12.2	15.7	5.9	15.4	20.5	30.3	15.4	22.4	21.7	29.5	27.2
1	D15	3	AMER1	NM_152424	sample	7.5136186770428	39.9494163424124	9.37761352821217	293449.525291829	3823.47593232746	5.03891050583658	28.3891050583658	6.1166854085351	229620	5977.48669018192	257	1830977.5	86197.26	1656.62	300.19	19.8	2.7	11.7	16	19.8	0	11.3	14.8	15.2	12.1	12.1	8.2	12.1	8.6	17.1	29.6	23.3	0	24.1	21	29.6	31.9
1	D16	1	EXT2	NM_207122	sample	5.25454545454545	31.1863636363636	7.92633411458848	244841.981818182	3447.92504462661	4.76363636363636	28.9318181818182	4.92457895418422	227917.545454545	5055.47955532175	220	1941883.2	107535.76	1656.56	372.11	18.6	0.9	20.5	13.2	19.1	0	21.4	8.2	14.1	27.7	9.1	11.4	27.7	4.1	25.9	12.7	24.1	0	17.7	19.1	23.2	25
1	D16	2	EXT2	NM_207122	sample	7.27317073170732	53.3463414634146	13.8909094800112	494197.068292683	4614.9736505868	5.19024390243902	29.0439024390244	5.63111651634362	239787.268292683	5523.70575038384	205	2673907	113251.67	2491.8	403.56	30.2	1.5	21.5	10.7	31.2	0	24.9	9.3	20	20.5	15.6	24.4	20.5	6.3	23.4	18.5	23.9	23.4	30.7	18.5	35.1	26.3
1	D16	3	EXT2	NM_207122	sample	6.30094043887147	28.8244514106583	5.14369324130458	188888.457680251	3053.50879180078	4.99373040752351	26.8620689655172	5.16440962786886	193190.253918495	5263.64026868226	319	1541279.1	94395.79	1233.36	341.69	16.3	2.8	13.5	8.2	14.1	0.6	16.6	9.4	8.5	26	8.5	7.5	26	3.4	18.8	25.4	23.2	0	19.1	20.4	23.5	28.8
1	D17	1	RAD51	NA	Positive	9.04977375565611	57.5429864253394	8.85971679980098	369344.742081448	4095.83796995483	7.01809954751131	46.8461538461538	5.97581591306777	346972.438914027	5932.02595831754	221	1893680	97290.37	1592.47	330	16.3	0.9	12.2	10	15.4	0	9	10.9	13.6	10.4	9	8.6	10.4	1.4	14	32.1	45.7	0	48	41.6	52	44.3
1	D17	2	RAD51	NA	Positive	8.37857142857143	61.5785714285714	13.0458638914141	477033.15	4318.59886098774	7.3	47.5571428571429	5.93696265104282	385407.25	6236.64792727191	140	2219210	104221.24	2074.76	350.11	18.6	4.3	20.7	7.9	14.3	0.7	17.1	6.4	14.3	12.9	12.1	12.1	12.9	4.3	17.1	30	40	17.1	42.9	38.6	47.1	44.3
1	D17	3	RAD51	NA	Positive	9.17222222222222	50.0555555555556	7.05427158673317	318236.4	3841.88069304046	5.85555555555556	36.6555555555556	5.63808718092194	278128.427777778	5679.1181766506	180	1865159	93450.12	1459.11	316.66	23.3	3.3	15	10.6	18.9	0	7.8	10	12.2	11.7	10	7.8	11.7	3.3	21.7	47.2	38.9	0	44.4	29.4	47.2	41.1
1	D18	1	RAD51	NA	Positive	9.61538461538462	56.0641025641026	7.4711042873282	335259.047008547	4330.53680262666	7.03418803418803	47.3205128205128	6.06354812820037	372665.897435897	6213.29974090477	234	1952508.2	109204.92	1712.92	372.23	17.9	3.8	22.2	12.4	18.8	0	18.4	9.8	15.8	10.3	10.3	12.4	10.3	5.1	16.7	32.5	44.4	0	47.4	38.5	55.1	45.3
1	D18	2	RAD51	NA	Positive	8.74074074074074	70.7333333333333	15.9410794885113	600200.318518518	4696.67549924318	6.03703703703704	40.5481481481482	5.76113393223415	336320.488888889	6027.00885690695	135	2532152	98256.25	2147.47	347.47	26.7	8.1	17.8	15.6	23.7	1.5	14.1	15.6	20.7	12.6	11.9	14.8	12.6	7.4	20	28.9	32.6	20	41.5	33.3	47.4	40
1	D18	3	RAD51	NA	Positive	10.209756097561	62.7414634146341	8.53046458468934	419644.097560976	4155.94068315153	7.3609756097561	49.5463414634146	5.69864469232878	381093.009756098	5824.28534447868	205	2136927.6	103919.9	1779.32	348.81	23.4	7.8	21.5	12.7	19	0	19.5	6.8	14.6	10.2	6.3	11.2	10.2	2	18	52.7	47.8	0	52.2	46.3	54.6	50.2
1	D19	1	RAD51	NA	Positive	9.39607843137255	57.4078431372549	8.33024498606587	393012.945098039	4270.20397717508	6.1843137254902	37.0039215686275	4.95611875330414	270551.415686275	5237.29128562716	255	2156495.5	102840.25	1831.9	348.37	23.9	2	17.6	11.8	22	0.4	14.1	11.8	11	16.1	4.7	13.3	16.1	1.6	23.1	34.5	39.6	0	51	32.2	52.5	36.1
1	D19	2	RAD51	NA	Positive	11.0416666666667	69.1111111111111	8.47533947076606	468638.208333333	4668.64846137874	8.61805555555556	53.7986111111111	6.1327892136615	462851.416666667	6987.27963570766	144	2356960	122318.86	2152.53	404.46	27.1	2.1	31.9	11.8	23.6	0.7	25.7	9	18.8	6.9	8.3	17.4	6.9	9	12.5	33.3	46.5	12.5	50	43.1	57.6	55.6
1	D19	3	RAD51	NA	Positive	8.16184971098266	52.3583815028902	8.99662910617263	324378.445086705	4089.89833192018	6.58381502890173	40.4682080924855	5.12709089325305	308030.624277457	5674.26089630652	173	1819707.1	107093.46	1604.38	366.34	19.7	2.9	17.9	8.7	17.3	0	16.2	6.4	22	8.7	4.6	11	8.7	3.5	19.7	45.7	42.8	0	49.1	40.5	52.6	46.2
1	D20	1	RAD51	NA	Positive	9.76190476190476	63.9523809523809	8.85920652902483	443924.114285714	4352.93877488281	7.59047619047619	49.0190476190476	5.95539304239367	390455.295238095	6476.91279160508	210	2143205.9	114037.32	1877.14	400.47	20	2.4	23.3	10.5	20.5	0.5	21.4	7.6	14.3	12.9	8.1	10.5	12.9	3.3	13.8	36.7	45.2	0	49.5	39	53.8	49.5
1	D20	2	RAD51	NA	Positive	8.87301587301587	56.4365079365079	11.8667642755902	381634.388888889	3971.88634879358	7.07936507936508	46.9603174603175	5.58802123329442	377978.150793651	5890.24062243971	126	2010897	93582.46	1777.82	313.31	19	4	9.5	15.1	16.7	0	8.7	9.5	12.7	15.1	11.1	8.7	15.1	4	17.5	30.2	42.1	17.5	40.5	38.9	46	42.9
1	D20	3	RAD51	NA	Positive	8.34343434343434	56.1818181818182	10.7885917828349	414638.707070707	4206.53269246453	6.51515151515152	43.1464646464646	5.67311142137888	341657.126262626	5847.20730760606	198	2236095.9	96688.97	1822.4	335.13	22.7	2.5	13.1	9.1	20.7	0.5	13.6	9.6	17.2	13.6	6.1	10.1	13.6	4	20.7	46.5	39.4	0	45.5	41.4	50	47.5
1	D21	1	RAD51	NA	Positive	9.3041825095057	50.7794676806084	7.37146656259722	316426.106463878	4124.9872988651	5.76045627376426	36.8250950570342	5.74723312779024	269957.087452471	5639.23815165607	263	1910540.6	91422.42	1660.36	302.93	17.1	1.9	9.5	10.6	16.7	1.9	6.5	11.8	10.3	8.4	10.6	10.3	8.4	3	17.5	29.7	33.1	0	40.7	31.6	46.8	34.6
1	D21	2	RAD51	NA	Positive	8.37019230769231	53.4855769230769	9.78073538630516	336732.605769231	3959.67070352024	7.32692307692308	48.0576923076923	6.69189367184428	370487.572115385	6540.10017182692	208	1720694	97378.04	1394.58	336.08	13.9	2.4	13.5	8.2	13	1.4	13.9	5.3	13.9	9.6	12	8.7	9.6	5.8	12	30.8	42.3	12	44.2	40.4	47.1	49
1	D21	3	RAD51	NA	Positive	8.94017094017094	53.8290598290598	5.87515566316596	344839.021367521	3823.65572227921	6.05128205128205	35.7991452991453	4.97799766767464	254392.628205128	5456.08405603287	234	1850338.9	93408.58	1342.6	315.79	20.1	4.7	15	12	14.5	2.6	12.8	11.1	15	13.2	2.6	10.7	13.2	2.1	17.1	44.9	37.2	0	44.4	29.9	47.9	35.9
1	D22	1	RAD51	NA	Positive	6.05785123966942	34.7355371900826	6.49513444665171	201390.876033058	3045.32796992225	5.91735537190083	40.5702479338843	6.37012369307073	298180.214876033	5815.0500835008	242	1301816.1	95895.41	1068.89	321.11	11.2	4.5	12.8	12.4	9.5	0.4	9.1	11.2	11.2	19.4	9.5	4.5	19.4	3.7	18.2	17.4	36	0	29.3	34.7	29.8	38.4
1	D22	2	RAD51	NA	Positive	9.87250996015936	55.1513944223108	8.27037505669858	333103.131474104	4081.32464913466	7.1394422310757	48.0438247011952	5.98346283187109	378260.780876494	6395.52440360719	251	1855384	97716.58	1566.42	322.01	18.7	0.4	15.9	7.6	17.1	1.2	11.2	6.8	13.5	11.6	8.4	8.8	11.6	4.8	13.9	34.7	40.6	13.5	49	40.6	53	45.4
1	D22	3	RAD51	NA	Positive	8.15668202764977	46.7096774193548	7.64110670835141	251827.465437788	3648.31586023384	6.94930875576037	45.1290322580645	5.9339253285343	337656.350230415	6112.84064913955	217	1478818.8	97114.37	1239.24	328.72	14.3	3.7	17.5	8.8	12	1.8	11.1	8.3	16.1	11.1	5.1	5.1	11.1	5.5	13.4	49.3	43.8	0	44.2	44.7	49.3	48.8
1	E03	1	RF	NA	Neutral	6.88965517241379	42.1689655172414	8.91413928165874	297271.368965517	3687.48259027338	5.4448275862069	36.1551724137931	5.34764595391501	272058.662068966	5337.10328589815	290	1713344.5	85728.07	1615.36	310.06	16.9	10.3	9	20.3	17.6	4.5	10	19.3	11.4	23.1	7.6	10.3	23.1	3.4	22.4	23.4	32.1	0	32.8	29.7	36.9	32.8
1	E03	2	RF	NA	Neutral	6.7556270096463	31.2572347266881	5.16385305824684	207601.836012862	3346.39007927546	4.19292604501608	21.8135048231511	4.90433633892267	163967.446945338	5164.20479248058	311	1652335	85079.93	1441.71	307.07	17	3.2	7.7	9.3	19.9	2.6	9.6	10.6	5.8	21.2	8	9.6	21.2	6.1	19.9	22.2	15.1	19.9	18.3	10.3	23.2	18
1	E03	3	RF	NA	Neutral	5.71532846715328	28.7372262773723	5.91636237539061	184479.361313869	3148.89582694963	4.24452554744526	22.3722627737226	4.61037663846468	171688.587591241	5050.56256963653	274	1352110.6	87040.7	1367.28	319.47	14.6	4.7	12	12.4	16.4	0.7	13.9	8.8	12	24.1	6.6	7.3	24.1	4	21.2	21.5	16.8	0	18.6	15	24.8	24.1
1	E04	1	RF	NA	Neutral	7.62179487179487	45.8557692307692	7.01692672311551	342202.05448718	3985.23090023899	6.24679487179487	37.5641025641026	5.95713870943948	301924.201923077	6199.00201969634	312	2074476.6	110785.65	1717.74	409.62	23.7	1.9	22.8	8	19.9	0	19.2	5.1	11.5	16.3	10.3	10.3	16.3	4.5	15.4	23.7	34.3	0	30.8	26.3	34.6	33.7
1	E04	2	RF	NA	Neutral	7.48348348348348	40.0660660660661	6.6129555921736	279070.831831832	3341.8625907245	5.78378378378378	33.7537537537538	5.22941077600513	282105.678678679	5917.83967952024	333	1691701	98702.5	1365.21	347.71	15.9	10.2	16.5	16.8	14.7	8.7	18.3	13.8	10.8	18.6	8.7	7.5	19.2	4.5	15	18.9	22.8	14.7	21.6	19.8	25.8	27.6
1	E04	3	RF	NA	Neutral	7.58333333333333	39.6423611111111	6.10439459082732	229331.010416667	3571.14524418113	6.24652777777778	41.1666666666667	6.4083165981416	326864.163194444	6302.82900904185	288	1689826.2	108209.44	1371.53	374.38	19.4	3.5	22.2	5.2	15.6	0	19.4	3.8	10.8	15.3	9.4	5.2	15.3	6.6	14.9	41.3	37.8	0	35.8	37.8	41	48.3
1	E05	1	RF	NA	Neutral	6.34821428571429	32.0178571428571	5.01048930719309	226124.714285714	3413.04908269661	3.3125	16.9955357142857	4.70025394991913	133591.991071429	4788.98996888151	224	1602483	80618.86	1535.51	299.96	17	1.8	7.6	16.5	17.9	0	9.4	17	10.3	17.4	10.7	8.9	17.4	4.9	29	16.5	14.7	0	17.4	5.4	22.8	11.2
1	E05	2	RF	NA	Neutral	6.2089552238806	34.9962686567164	6.34544394554987	287588.23880597	3616.5866043752	3.73134328358209	20.0746268656716	4.58414130054942	166424.444029851	5093.56254715052	268	1869739	97289.18	1748.14	358.3	19.8	3.4	14.9	12.3	22	0.4	17.5	10.4	11.2	23.1	10.8	13.4	23.1	6	24.6	16.4	12.3	24.6	19.4	11.6	25	17.9
1	E05	3	RF	NA	Neutral	7.40825688073395	35.394495412844	5.61277588954305	248454.926605505	3576.08404053384	4.3394495412844	22.1376146788991	4.748595441836	168941.105504587	5414.89844051223	218	1793135.9	96547.11	1543.91	344.98	20.6	0.9	12.8	7.3	20.2	1.8	15.6	5	11	15.6	7.8	11	15.6	5.5	20.6	31.2	18.8	0	23.9	14.2	29.4	26.1
1	E06	1	RF	NA	Neutral	6.40322580645161	34.5161290322581	5.91662195629228	243025.758064516	3348.36646586637	3.44758064516129	19.1854838709677	4.96102654439348	140131.846774194	4820.30785517185	248	1676993.7	80759.97	1497.72	311.24	14.1	2	6.5	18.1	15.3	0	12.5	17.7	9.7	18.5	9.7	6.5	18.5	4.4	24.2	16.9	13.7	0	20.2	7.3	23.8	14.1
1	E06	2	RF	NA	Neutral	6.66775244299674	30.599348534202	4.02108717693699	199770.296416938	3100.63222377438	3.96416938110749	20.4234527687296	4.65058381333804	150080.524429967	4922.94116014512	307	1702667	84935.11	1371.98	312.36	15	2.9	9.4	11.7	14.7	1	13.7	11.1	6.5	20.5	8.8	5.2	20.5	3.3	22.1	18.6	12.4	21.5	16.6	10.1	19.5	16
1	E06	3	RF	NA	Neutral	7.54945054945055	34.9487179487179	7.53766217385931	238177.523809524	3470.19233989143	4.43223443223443	22.4139194139194	4.37427730665577	164466.26007326	5091.08577418543	273	1782830.9	89400.47	1593.07	325.16	20.9	2.2	9.2	7	18.7	0.4	12.1	6.6	9.2	16.5	6.2	7.7	16.5	3.3	19.4	30.8	20.5	0	22.3	18.7	28.6	23.4
1	E07	1	RF	NA	Neutral	7.60995850622407	39.1535269709544	7.96741955325628	271662.502074689	3676.07138862057	3.29460580912863	18.6721991701245	4.48027911582727	141825.273858921	4636.61318364576	241	1709296	71902.32	1612.69	254.26	19.9	3.3	4.6	22.4	21.6	0.4	3.7	21.6	10	17.8	7.9	9.1	17.8	4.6	27.8	23.7	13.7	0	26.6	11.2	30.7	14.5
1	E07	2	RF	NA	Neutral	7.32699619771863	33.4068441064639	4.99819127117949	207324.969581749	3360.56776579945	4.47528517110266	21.1216730038023	4.56167244023769	158518.494296578	5337.04033550359	263	1727750	85555.93	1473.24	313.86	21.7	3	10.3	12.9	22.1	0.4	14.1	10.6	6.8	18.3	9.5	6.8	18.3	4.9	19	21.3	14.4	18.3	19.8	9.9	24.7	17.1
1	E07	3	RF	NA	Neutral	8.14339622641509	43.2566037735849	6.90974666136874	351102.720754717	3784.48164493499	4.55094339622642	22.5094339622642	4.62344660038016	180306.645283019	5448.3325899095	265	2220269	101238.17	1857.18	366.31	23.8	3	17	8.3	21.9	0.8	18.9	8.7	14.3	23.8	7.2	13.2	23.8	6.8	22.6	35.8	21.9	0	28.3	17.7	35.1	26.8
1	E08	1	RF	NA	Neutral	8.19745222929936	41.3566878980892	4.03507386329653	273443.681528662	3376.59914752261	6.07006369426752	30.3694267515924	4.66701279490363	239753.21656051	6067.4346236691	157	1842195.3	90975.28	1593.5	336.6	24.2	0	7	5.7	21.7	0	10.2	3.8	7.6	20.4	6.4	5.7	20.4	3.2	9.6	26.1	31.2	0	24.8	15.9	27.4	25.5
1	E08	2	RF	NA	Neutral	7.54970760233918	41.9766081871345	7.61970935277084	317163.409356725	3706.1177198203	3.88304093567251	19.0116959064327	4.20499700667343	142606.929824561	4840.85026059152	171	1893926	87847.7	1817.59	347.76	18.7	1.8	8.2	12.3	22.2	0	15.2	11.7	12.3	17	5.8	12.9	17	2.9	24	18.1	12.3	23.4	20.5	8.8	22.2	14
1	E08	3	RF	NA	Neutral	6.66555183946488	33.2976588628763	8.17175190687751	253026.846153846	3481.29896136911	4.0133779264214	20.2709030100334	4.88833914849384	154842.976588629	5068.23789362631	299	1845666.1	92209.89	1620.6	335.09	19.1	5.7	13	11	21.4	4.3	13.7	9.4	11	18.4	6	8	18.4	4	22.7	24.7	18.1	0	21.7	11.4	28.4	20.7
1	E09	1	MEX3C	NM_016626	sample	6.43697478991597	34.0924369747899	9.22587919666791	278225.705882353	3613.11007541427	4.05042016806723	18.9873949579832	4.23587612691991	140607.756302521	5308.55526519099	238	1683320.2	85665.48	1564.46	311.66	17.2	2.9	7.1	13.4	18.1	0.4	10.1	10.1	10.9	15.5	4.2	8.8	15.5	2.9	18.5	20.6	16.8	0	20.6	6.7	22.3	17.2
1	E09	2	MEX3C	NM_016626	sample	6.61344537815126	33.3613445378151	8.50368698360993	241942.016806723	3502.26042148849	4.57983193277311	23.218487394958	4.54301181172201	175923.226890756	5410.70126485294	238	1518614	85641.75	1481.35	328.34	11.8	3.4	10.1	17.6	12.6	0.4	13	17.6	9.7	14.7	8.4	8	14.7	5.5	19.7	17.6	15.5	19.7	19.3	8.8	23.1	20.2
1	E09	3	MEX3C	NM_016626	sample	7.07327586206897	36.4784482758621	10.2123976462633	287650.275862069	3408.89400092638	3.90086206896552	18.2155172413793	4.41639230387612	137003.913793103	4786.23861195125	232	1822226.2	92470.02	1669.83	343.64	18.5	3.4	12.9	9.1	20.3	0.9	13.4	8.2	8.6	20.7	6.5	9.5	20.7	3	25	32.8	18.1	0	24.6	14.2	28.9	19.8
1	E10	1	CDKN2C	NM_078626	sample	7.96525096525097	40.8841698841699	6.59613659630252	279854.67953668	3726.08451592655	6.42084942084942	34.3397683397683	5.59487968375007	285959.057915058	6287.37229422606	259	1766979.1	100625.46	1741.83	378.64	20.8	3.1	13.5	8.9	22	0.4	18.1	6.2	9.7	13.5	8.9	9.3	13.5	7.7	15.8	21.2	31.7	0	25.5	21.6	32.4	29.7
1	E10	2	CDKN2C	NM_078626	sample	7.44583333333333	43.0083333333333	9.51802542673325	345877.583333333	3696.55423225348	5.42083333333333	28.1875	5.02492551048515	225189.225	6019.6509070743	240	1784376	84703.59	1777.66	321.27	19.2	1.7	6.2	10.8	21.2	0.4	10.8	8.8	9.2	17.9	10	10.4	17.9	6.2	13.3	21.7	21.7	13.3	23.3	14.2	29.2	22.1
1	E10	3	CDKN2C	NM_078626	sample	8.99196787148594	50.85140562249	5.63538446615305	394803.337349398	3916.86298622041	4.90361445783133	25.5823293172691	5.13688409190013	198290.040160643	5570.43796898883	249	2107534	84744.25	1844.77	314.05	24.9	2.8	11.6	12.4	26.9	0	10.8	10.8	13.7	16.5	8.8	12	16.5	4.8	20.5	38.6	22.9	0	31.3	15.3	37.3	29.7
1	E11	1	SPEN	NM_015001	sample	7.33823529411765	34.8941176470588	5.09971148552201	241872.729411765	3498.25331485137	3.66470588235294	18.1264705882353	4.33981271755926	139807.344117647	5305.07244858971	340	1707564.4	101888.74	1624.97	368.85	18.5	1.2	15	8.5	18.2	0	16.5	7.1	9.4	18.5	7.4	9.4	18.5	2.9	22.4	20.3	15.9	0	22.4	7.4	27.9	14.4
1	E11	2	SPEN	NM_015001	sample	8.47955390334572	36.457249070632	6.19979951153303	234315.840148699	3408.55550825495	5.86245353159851	27.2044609665428	4.40030647820602	214168.059479554	5779.26688625231	269	1721959	94139.17	1454.26	336.74	18.2	1.9	14.5	10	20.1	0.4	15.2	8.2	5.6	14.5	8.6	5.6	14.5	5.6	17.5	23	22.7	17.5	20.1	13.8	26	19.7
1	E11	3	SPEN	NM_015001	sample	7.53725490196078	30.2196078431373	4.03933053565186	168389.831372549	2966.71117025963	4.26274509803922	19.2862745098039	4.48196762740015	148623.48627451	5176.28970431998	255	1478253.6	90635.49	1194.45	320.67	14.9	3.9	9.8	8.6	14.9	0.4	12.2	8.6	7.8	19.6	8.2	6.3	19.6	5.5	23.1	33.7	16.5	0	21.2	11.4	24.3	20.8
1	E12	1	ARID1B	NM_017519	sample	8.56569343065693	43.5182481751825	7.49931214100612	328898.912408759	3491.67596631079	4.83211678832117	22.6715328467153	4.18035154692678	160472.689781022	5032.43742172518	274	2114070.4	91187.08	1881.38	322.19	25.5	2.9	11.7	10.2	26.6	0.7	12.4	9.5	8.8	25.2	6.2	8.8	25.2	2.2	19	27.4	22.3	0	25.9	12.8	30.3	17.9
1	E12	2	ARID1B	NM_017519	sample	9.08896797153025	40.1814946619217	7.29295816370192	275137.555160142	3718.65181774202	5.00355871886121	25.3380782918149	4.89538489059569	197439.338078292	5814.82277915171	281	1998858	89471.7	1755.21	332.62	22.4	3.6	10.3	11.4	23.1	0.7	13.9	7.1	7.1	14.9	10.7	8.9	14.9	8.2	17.4	27.4	18.9	17.4	23.1	12.1	28.1	21.7
1	E12	3	ARID1B	NM_017519	sample	8.37368421052632	36.2921052631579	4.2999267001122	228049.45	3352.0931368125	4.87631578947368	23.9052631578947	4.69137023229977	170494.252631579	5402.44410390294	380	1753993	79845.01	1452.78	296.8	22.1	2.4	7.9	9.2	21.6	0.3	10	7.9	8.2	18.7	4.7	5.8	18.7	3.4	18.2	33.2	23.4	0	25.5	17.4	30.3	26.6
1	E13	1	ERCC4	NM_005236	sample	5.69471153846154	26.3870192307692	3.41662133716772	151781.161057692	2402.96796082773	3.65144230769231	18.1899038461538	3.76574040572458	139765.009615385	4276.56004289927	416	1202482.8	68084.74	999.22	247.76	12.3	28.4	7	32.7	11.8	26.4	6.2	31.2	7.7	38.5	6.7	4.1	40.6	5.3	36.3	17.8	16.6	0	16.3	9.4	19.5	15.1
1	E13	2	ERCC4	NM_005236	sample	6.9402390438247	31.4262948207171	6.97677813349488	211781.310756972	3359.55986146044	5.20318725099602	25.2350597609562	5.71503576649893	197516.800796813	6164.4818975037	251	1656027	92956.71	1444.75	332.24	15.9	1.6	12	8.8	15.9	0	12.7	8	8.4	17.1	13.1	8	17.1	8.4	10.8	20.3	19.9	10.8	17.5	10.8	22.3	23.9
1	E13	3	ERCC4	NM_005236	sample	7.17194570135747	35.5656108597285	10.1026194595724	264833.737556561	3626.59002549901	4.87330316742081	24.6425339366516	4.23379853043617	182523.221719457	4916.3701571882	221	1729238.6	90271.2	1731.63	322.75	20.4	3.2	10	16.3	21.3	0	10.9	16.3	14	14.9	5.9	10	14.9	2.7	24.4	32.1	26.2	0	24	21.7	28.5	27.6
1	E14	1	ATR	NM_001184	sample	4.5981308411215	23.1682242990654	4.50675060122912	158483.99376947	2808.16310364508	3.5981308411215	19.6822429906542	5.19914186781501	151858.763239875	5428.70947833226	321	1171982.3	82119.05	1090.63	301.65	7.2	3.4	5.9	14.6	9.3	0.9	9	13.1	8.1	24.9	10.3	5.3	24.9	4.7	20.9	11.5	12.1	0	11.8	7.5	14.3	15.3
1	E14	2	ATR	NM_001184	sample	5.47037037037037	24.6592592592593	5.00300097195419	175690.87037037	2993.47086125676	5.04074074074074	24.437037037037	5.10769812086056	188976.225925926	6026.08713644507	270	1355912	96604.06	1094.81	326.47	7.4	2.6	8.5	10.7	7.4	1.9	12.6	7.4	8.9	14.8	11.1	5.6	14.8	6.7	13.3	12.6	20	13	9.6	11.9	13	23.3
1	E14	3	ATR	NM_001184	sample	5.76811594202899	24.1111111111111	5.86618324689925	148004.096618357	3200.04317137109	4.83091787439614	26.8067632850242	5.69084016964508	207136.072463768	5835.32230935943	207	1208709.8	84328.69	1111.56	305.9	11.6	1	7.7	7.2	8.2	0	10.1	5.3	11.1	14	8.7	7.2	14	6.3	14	26.1	19.3	0	18.8	19.3	23.2	27.5
1	E15	1	STAG2	NM_006603	sample	7.69260700389105	42.4591439688716	7.19174113985919	328707.871595331	3668.16493898936	4	21.6809338521401	5.02798735057871	164451.003891051	5166.8636697538	257	1851168	81495.35	1653.73	296.74	20.6	1.9	5.4	13.2	21.4	0	7.4	14	10.9	18.3	9.7	10.1	18.3	5.4	22.6	23.7	18.7	0	22.6	12.1	29.6	17.1
1	E15	2	STAG2	NM_006603	sample	7.67857142857143	41.7301587301587	8.48064484307022	322551.035714286	3886.58630961877	4.48412698412698	23.9007936507937	5.12498831799381	192182.444444444	5645.70540265324	252	1773534	78878.77	1759.25	298.2	21.4	4.4	6	14.7	23.4	1.6	7.5	11.1	11.1	13.1	8.7	12.7	13.1	7.9	19.8	22.2	14.7	19.4	21.8	10.7	28.6	20.2
1	E15	3	STAG2	NM_006603	sample	7.71272727272727	38.0727272727273	4.72246216825255	262116.025454545	3574.33555967674	4.30181818181818	23.9454545454545	5.4237514959373	185963.145454545	5724.07887006075	275	1771510	92883.68	1545.2	337.25	18.9	2.5	10.2	9.1	20.4	0	13.1	5.8	9.8	17.5	8.7	11.6	17.5	8	17.5	32	17.5	0	23.6	14.2	29.1	23.6
1	E16	1	WRN	NM_000553	sample	7.05755395683453	38.9208633093525	9.06822849626212	319448.179856115	3774.66190540097	3.76978417266187	18.6223021582734	4.74699036265841	140946.895683453	5202.78673642685	278	2027830.6	88635.05	1887.88	309.31	19.8	2.5	9	11.9	20.9	0.7	11.2	11.9	10.8	17.3	11.9	11.5	17.3	4	22.3	20.5	14	0	21.6	8.3	24.1	12.9
1	E16	2	WRN	NM_000553	sample	6.75800711743772	34.9928825622776	9.54389521508281	291954.234875445	3466.93636535845	4.22419928825623	19.9181494661922	4.3664312898508	147714.427046263	5013.83415603562	281	1969986	81203.29	1708.24	296.42	23.8	7.1	7.1	16.4	20.6	5.7	6.8	15.7	7.1	22.8	8.9	8.9	22.8	6.8	23.1	22.1	15.3	22.8	21	8.5	23.5	14.2
1	E16	3	WRN	NM_000553	sample	6.21052631578947	35.2401315789474	6.99088097042449	302888.924342105	3383.1821572015	3.28947368421053	16.4572368421053	4.28590921319721	126110.118421053	4747.7911834	304	2225946	96745.85	1745.55	329.88	27.3	0.3	11.2	5.3	22.4	0	11.2	4.9	11.8	28.9	6.9	9.9	28.9	4.9	27.6	23.7	12.5	0	20.7	8.9	26.6	18.4
1	E17	1	RF	NA	Neutral	6.76158940397351	31.8079470198675	5.56831559098205	222467.849889625	3394.92956645278	3.33112582781457	15.4679911699779	4.3570769204143	112169.922737307	5011.73754236359	453	1733289.2	89766.29	1611.97	318.57	20.1	1.5	8.6	9.1	21.2	0.7	9.1	7.7	7.9	23.4	7.5	7.7	23.4	5.5	22.3	19.2	13.2	0	20.3	4.4	23.4	9.7
1	E17	2	RF	NA	Neutral	7.11821086261981	41.8274760383387	10.5235056972238	350985.252396166	4225.32973725343	4.43450479233227	22.0607028753994	4.83892990895471	168944.952076677	5366.87949021827	313	1869319	85384.1	2029.73	307.92	20.1	2.9	8	13.1	23	0.3	10.5	9.6	16	14.7	9.9	12.8	14.7	5.8	21.7	19.8	16.6	21.7	22.4	9.9	30	14.7
1	E17	3	RF	NA	Neutral	6.83061889250814	33.8110749185668	7.5044920795991	238701.498371336	3321.47525044059	4.22801302931596	20.9902280130293	5.05599031259939	156580.019543974	5348.7991841762	307	1658463.5	84301.63	1412.95	299.42	16.6	1.3	7.2	6.2	16.6	0.3	7.8	5.5	10.7	17.6	9.1	7.2	17.6	4.2	17.3	26.4	18.9	0	19.9	12.4	26.7	19.9
1	E18	1	RF	NA	Neutral	7.34364261168385	44.213058419244	8.14795430215069	341125.979381443	4021.92184641821	5.43642611683849	30.4845360824742	5.27581534821952	255082.371134021	6149.60160553265	291	1971640.1	100531.18	1796.52	359.22	21	2.7	14.8	8.9	21.3	0	14.1	6.2	12.4	14.8	8.2	9.6	14.8	7.2	18.6	22	29.6	0	28.9	20.6	35.7	32.6
1	E18	2	RF	NA	Neutral	6.53333333333333	30.584126984127	6.19267329787882	212138.263492064	3439.10401437576	4.35238095238095	20.2984126984127	4.61148140010922	149743.888888889	5468.20985819173	315	1541489	82573.83	1462.14	291.61	14.9	2.5	7.3	14.3	15.6	2.5	8.6	14	10.2	19.7	9.5	8.3	19.7	5.7	18.4	17.5	15.2	18.1	16.8	8.3	23.2	15.6
1	E18	3	RF	NA	Neutral	6.9080118694362	39.4124629080119	9.77679564543796	313388.584569733	3928.88862635183	3.84569732937685	20.8842729970326	5.1680207080925	162307.086053412	5432.38564400369	337	1767936.2	80309.63	1800.63	298.07	20.5	2.1	8.6	15.7	21.7	0.3	11.3	14.5	16.9	18.1	9.2	13.6	18.1	6.2	21.1	26.4	15.1	0	22.8	12.8	30.9	22.6
1	E19	1	RF	NA	Neutral	7.94230769230769	52.625	13.7902101357069	402761.754807692	4453.04326398282	6.27403846153846	41.1730769230769	5.44692275955154	319984.620192308	5800.60576453739	208	2299032.8	97748.45	2116.28	322.24	24.5	2.4	13.9	10.1	22.1	0	11.5	10.1	15.9	12	4.3	13.5	12	1.9	18.8	28.4	40.4	0	43.8	33.2	47.6	35.1
1	E19	2	RF	NA	Neutral	7.85826771653543	36.0905511811024	7.26291197408341	252303.799212598	3419.72393659078	4.03937007874016	19.7362204724409	4.09203165825734	141039.984251969	4824.72300922398	254	1859499	82767.82	1614.88	293.5	21.3	3.1	5.9	12.6	22.8	0.4	8.7	9.4	10.6	20.9	5.1	5.9	20.9	2.8	21.7	26.4	11.8	21.7	22	9.1	28	16.5
1	E19	3	RF	NA	Neutral	7.45090909090909	42.2	9.64362547106759	331401.807272727	3781.85508075077	4.55272727272727	21.9127272727273	4.84888568217027	164839.061818182	5377.08724651848	275	1889912.2	93985.11	1822.72	342.55	24.7	2.9	10.5	9.1	23.3	0	11.6	6.9	16.4	22.2	7.6	14.9	22.2	6.9	18.2	31.6	22.9	0	27.6	17.1	34.5	26.2
1	E20	1	RF	NA	Neutral	7.51977401129944	45.2824858757062	6.68918628176648	311197.615819209	3771.95373815641	5.89265536723164	34.9943502824859	5.11611891982465	273231.971751412	5417.79959662393	177	1845710.6	88703.59	1539.67	303.1	19.2	4.5	10.2	15.3	19.2	1.1	9	13.6	10.2	19.8	4.5	9	19.8	2.3	20.9	23.2	33.9	0	35	23.2	38.4	29.4
1	E20	2	RF	NA	Neutral	7.51360544217687	41.5884353741497	7.07059923308545	310168.551020408	3793.61652908557	3.94557823129252	20.0884353741497	4.37947118842727	160082.768707483	5261.02542798294	294	1861572	91682.08	1719.23	393.24	20.7	3.7	12.2	10.9	23.8	0.3	15	9.2	14.3	20.1	8.2	11.6	20.1	5.8	24.5	21.8	12.2	24.5	20.7	8.8	29.6	17.7
1	E20	3	RF	NA	Neutral	5.20728291316527	29.3949579831933	4.81590417663636	215617.089635854	2291.69179771428	3.08403361344538	14.1652661064426	3.08008572528436	105151.921568627	3539.67248643579	357	1163074.8	55757.25	975.65	202.99	14.3	43.1	6.4	46.8	12.9	40.6	7	44.3	11.5	29.1	3.4	6.7	49.3	3.6	47.3	22.4	14	0	18.5	8.1	21.6	16.2
1	E21	1	RF	NA	Neutral	6.50710900473934	34.0900473933649	4.60697475695913	221364.023696682	3343.37846922507	5.00947867298578	25.8436018957346	4.85641153364526	198610.118483412	5515.16510441787	211	1496165.1	91324.22	1457.17	348.05	17.1	4.7	9	15.2	15.6	0.5	12.8	12.3	11.8	23.7	8.1	10	23.7	4.7	19.4	20.9	24.6	0	21.3	18	26.5	23.2
1	E21	2	RF	NA	Neutral	10	65.3419689119171	13.731521621367	446077.621761658	4745.38736796014	8.139896373057	55.3316062176166	5.83280500683632	452803.373056995	6404.24167878707	193	2076332	103671.74	2046.96	341.35	17.1	2.6	18.7	13.5	21.8	0	14.5	10.9	17.1	8.3	7.3	12.4	8.3	4.1	18.1	38.3	50.3	18.1	57.5	48.7	61.7	55.4
1	E21	3	RF	NA	Neutral	6.74907749077491	37.1070110701107	8.2220307574078	283759.328413284	3632.84728924325	3.60147601476015	17.9409594095941	4.66482466777127	136346.162361624	4990.16976467615	271	1631925.7	73845.88	1598.5	273.92	17	3.3	6.6	18.8	21.4	0	7.7	15.9	14	19.6	7.7	10.3	19.6	4.8	24	28.8	13.3	0	23.6	12.2	29.2	19.9
1	E22	1	RF	NA	Neutral	4.18037974683544	22.1993670886076	3.63150755179506	153896.234177215	2124.67346400502	2.79430379746835	13.7974683544304	3.06986551043021	98471.1265822785	3360.16836431678	316	1063007.7	59939.7	1085.02	229.31	9.8	29.4	4.7	38.3	10.4	14.9	5.1	38.3	7.3	51.3	5.4	5.7	51.3	3.2	48.1	13	11.1	0	13.3	5.7	18	10.4
1	E22	2	RF	NA	Neutral	7.08333333333333	46.8369565217391	11.5090471222368	413015.905797101	4601.14948120568	5.28985507246377	28.3260869565217	5.5213852837378	234379.253623188	5956.60351551986	276	2151880	104878.72	2276.23	392.69	23.2	0.4	18.5	10.5	25	0	19.9	8.3	21	17	10.5	18.1	17	7.2	17.8	22.8	22.1	17.8	27.9	16.7	38	25.4
1	E22	3	RF	NA	Neutral	5.89333333333333	36.42	6.06307111401939	310659.993333333	3500.96462015302	4.76666666666667	23.9666666666667	4.36152698044229	180065.74	5019.90536541727	150	1822523	95094.27	1518.12	337.68	19.3	7.3	14.7	8.7	20	8.7	17.3	8.7	13.3	23.3	6.7	13.3	23.3	2	21.3	24	20	0	21.3	17.3	28	24.7
1	F03	1	OTNT	NA	Neutral	8.64341085271318	52.3643410852713	9.61838964276705	358505.717054264	4384.28517984903	6.38372093023256	39.515503875969	5.37484840519212	287887.763565891	5515.16995490234	258	2022666.3	95772.86	1876.55	330.02	22.1	1.9	14	10.5	19.4	0.4	11.2	8.1	14.7	11.2	5	10.9	11.2	3.1	18.2	32.9	41.1	0	45.3	32.9	50	37.6
1	F03	2	OTNT	NA	Neutral	6.15740740740741	37.5987654320988	7.27698167053494	311174.87345679	3644.22734051943	4.71913580246914	23.6697530864198	4.47893989079991	177728.682098765	5161.10974747328	324	1783154	88932.61	1821.62	332.3	21.3	2.5	12	12.7	22.8	0.9	13.6	10.2	14.8	25.6	8	13.9	25.6	2.5	20.7	17.9	19.8	20.7	21	12.3	28.1	17.3
1	F03	3	OTNT	NA	Neutral	5.35815602836879	32.9290780141844	7.4200251740923	267538.719858156	3550.27200329474	4.00354609929078	20.5992907801418	4.94270923311624	152565.84751773	5042.54002460662	282	1570576.2	91309.72	1638.81	338.06	17.7	3.5	11	10.3	19.9	1.8	16.3	8.5	16.3	23.8	8.5	11.7	23.8	2.5	23.8	20.2	19.1	0	22	16	28.7	22.7
1	F04	1	OTNT	NA	Neutral	7.21673003802281	31.0532319391635	5.18598357466329	187172.627376426	3354.01221699756	4.56273764258555	21.851711026616	5.04872336038489	166243.627376426	5632.59492962314	263	1590282.4	92074.48	1471.64	337.6	16.7	3.4	11	7.6	18.6	3	16	6.8	9.5	22.4	10.6	5.7	22.4	7.2	18.3	20.5	21.7	0	20.2	9.9	24.3	19.4
1	F04	2	OTNT	NA	Neutral	8.32170542635659	44.8527131782946	8.4703438615238	331100.492248062	4311.23623539186	5.75193798449612	29.9263565891473	5.22564264926455	236009.895348837	6052.36520548315	258	2037608	93656.25	1972.7	361.99	23.6	0.4	12.4	7.4	27.9	0.4	14.7	4.7	14.7	10.9	12	12.8	10.9	4.3	14.7	24.8	25.2	14.7	25.2	17.8	34.1	26
1	F04	3	OTNT	NA	Neutral	5.04375	25.365625	7.1859279889181	188261.059375	3067.69151689401	4.06875	20.403125	4.78496703178035	145777.253125	4929.73940529332	320	1512208.1	90079.27	1444.97	328.79	15.3	0.9	12.8	9.4	17.5	0.9	14.7	5.9	10.3	25.9	7.8	7.8	25.9	4.4	22.8	20.6	16.9	0	17.5	14.1	22.2	20.6
1	F05	1	OTNT	NA	Neutral	6.1531914893617	34.2297872340426	6.31911978781289	248251.578723404	3351.17002421312	3.85531914893617	18.3276595744681	4.22013990429346	140701.063829787	5052.34723853084	235	1625383.6	86407.19	1540.18	328.13	18.3	2.6	7.7	9.8	18.3	0	10.6	11.1	11.9	28.9	8.5	8.9	28.9	3.8	21.3	17.4	15.3	0	21.3	7.2	26.4	14.9
1	F05	2	OTNT	NA	Neutral	6.31832797427653	37.1382636655949	8.54296440091223	283586.710610933	3654.14272428278	4.46945337620579	25.7170418006431	5.33267610131028	200146.604501608	5548.03381346685	311	1720159	93947.55	1683.16	356.31	21.5	2.3	11.6	9.3	21.9	0.3	15.1	6.4	12.5	21.9	11.9	11.6	21.9	7.1	19.9	17.4	19.3	19.9	21.9	14.8	26	23.2
1	F05	3	OTNT	NA	Neutral	5.87887323943662	28.9211267605634	6.16342869532099	190125.794366197	3192.19149337342	3.34366197183099	19.8732394366197	5.31842081972156	160230.628169014	5309.69352152347	355	1519436.6	94442.69	1302.98	335.19	18.6	3.1	10.1	8.7	16.6	2	12.7	7.9	11.3	21.7	9	8.5	21.7	6.2	22	23.1	12.7	0	17.7	11.8	25.4	22.5
1	F06	1	OTNT	NA	Neutral	7.78114478114478	33.3468013468014	5.13182083939275	222169.148148148	3475.55830662567	3.88552188552189	18.7239057239057	4.73528787324467	132348.336700337	4827.71635296328	297	1775499.1	75383.42	1518.39	265.77	19.9	1.7	5.4	22.9	19.2	0	6.1	23.2	7.7	14.1	8.4	7.1	14.1	2.7	23.2	23.2	17.5	0	21.2	8.4	25.3	14.5
1	F06	2	OTNT	NA	Neutral	7	29.3503836317136	6.09377248979656	179708.109974425	3127.22700730521	3.78260869565217	19.3657289002558	4.72188816786805	138710.447570332	4929.22158929041	391	1529813	82023.4	1350.82	299.96	17.9	8.2	9	12.5	16.4	9	10.7	13	5.1	18.2	10.7	6.4	18.4	3.3	21.7	18.9	11.3	21.7	15.9	9.7	20.7	14.6
1	F06	3	OTNT	NA	Neutral	6.84732824427481	32.7251908396947	4.84930331100592	216137.79389313	3195.47550844111	3.95038167938931	20.4465648854962	4.38595092335943	149387.980916031	4890.41354303993	262	1492549.5	86005.73	1328.69	304.27	15.6	4.6	8.8	9.2	14.9	6.9	11.1	8.4	9.5	22.1	5.7	9.5	22.1	6.9	22.5	28.6	18.7	0	21.8	13.4	26.7	22.9
1	F07	1	OTNT	NA	Neutral	8.92244897959184	40.8163265306122	6.09867275346362	262703.751020408	3401.4143836732	4.08163265306122	17.9183673469388	4.12778446554964	120563.885714286	4690.66365828154	245	1790090.3	80890.98	1582.79	306.73	22	2	6.9	12.2	22	1.2	10.2	10.6	9.8	19.6	5.7	7.3	19.6	1.2	23.7	23.7	18.8	0	25.3	6.5	26.9	11
1	F07	2	OTNT	NA	Neutral	6.59773371104816	33.7535410764873	5.84833997841627	243078.025495751	3515.26396885749	4.01133144475921	21.028328611898	5.00110024903769	162257.739376771	5369.81939199621	353	1781998	92542.4	1565.95	333.82	20.7	1.4	13.3	8.2	19.5	0.8	13	5.4	9.9	20.4	10.8	7.9	20.4	6.8	20.1	18.4	11.9	19.8	19	9.6	23.5	18.1
1	F07	3	OTNT	NA	Neutral	8.20762711864407	48.228813559322	11.0461150550863	403267.165254237	4056.47379622069	3.45762711864407	15.6737288135593	3.88341719554955	110172.56779661	4415.66354347616	236	2099859	84058.14	2072.09	310.86	25.8	2.5	9.3	13.1	29.2	0.8	14	13.1	14.4	18.6	5.5	14.4	18.6	4.2	25.8	34.3	12.7	0	29.7	9.7	36	16.9
1	F08	1	OTNT	NA	Neutral	7.58333333333333	42.304347826087	7.36388358641231	316357.134057971	3804.59112275605	4.28260869565217	21.3405797101449	5.01980599613238	156368.072463768	5221.24997259788	276	1894269.5	87097.74	1866.46	320.86	20.7	2.9	10.1	12.7	23.6	0	11.2	11.2	16.7	22.8	11.2	13.8	22.8	8	21.7	23.2	18.1	0	23.9	10.1	30.8	18.5
1	F08	2	OTNT	NA	Neutral	7.16504854368932	39.7233009708738	7.58235965211458	301150.970873786	3796.34721285885	3.69417475728155	19.6116504854369	4.58572522407474	146203.781553398	4909.08637099984	206	2062823	85474.96	1818.3	317.46	26.2	1.5	8.3	11.2	25.2	0.5	10.2	9.2	10.2	18	10.7	11.7	18.4	1.9	22.8	19.9	11.7	22.8	23.3	7.8	29.1	15
1	F08	3	OTNT	NA	Neutral	7.93247588424437	39.0385852090032	6.85743174289179	281873.083601286	3618.14017357363	4.20900321543408	21.1897106109325	4.75143202218304	147940.797427653	5250.93082796112	311	1844400.1	80621	1617.86	292.67	24.1	3.9	7.1	12.2	23.5	0.6	9	11.9	10.9	14.8	6.4	8	14.8	4.8	19	31.5	17.4	0	24.1	11.3	30.2	19.9
1	F09	1	PTPRB	NM_002837	sample	7.29583333333333	35.6708333333333	7.23053775378971	263908.441666667	3610.29956814629	4.1	18.6166666666667	4.39274405021793	136432.329166667	5264.26591305971	240	1807424.5	83168.24	1675.69	294.75	18.3	2.1	5.4	10.8	18.8	0.8	7.9	9.2	10	15.8	8.3	8.8	15.8	4.2	17.9	19.6	17.9	0	25.8	9.2	29.2	12.5
1	F09	2	PTPRB	NM_002837	sample	8.52888888888889	49.1377777777778	7.93049644054803	396100.555555556	4272.4677066894	4.25777777777778	21.0666666666667	4.82826578606579	151110.72	5258.00018509787	225	2193470	82603.01	2115.92	303.84	24.9	2.7	7.6	13.3	28.4	0	8.9	9.8	12	13.3	10.7	15.1	13.3	4.9	19.1	22.2	14.7	19.1	25.3	8.4	32.4	15.6
1	F09	3	PTPRB	NM_002837	sample	8.16666666666667	44.2162162162162	5.62910205883442	334618.391891892	3592.94068257941	4.35135135135135	23.8918918918919	4.74397647173761	176078.846846847	5100.93249974856	222	2033508.9	104263.1	1851.83	395.41	27	4.1	14.9	9.5	28.8	2.7	16.2	6.3	10.4	18.9	6.8	12.2	18.9	2.3	22.1	29.7	21.2	0	26.1	18	29.7	25.2
1	F10	1	WAS	NM_000377	sample	6.06772908366534	29.4661354581673	7.16086666428998	217495.729083665	3181.04670899023	4.41035856573705	21.8964143426295	4.89179268505751	163561.167330677	5419.26772986924	251	1687218.6	92914.27	1444.56	341.68	15.9	2.4	10	7.6	17.9	0	13.9	4.8	6.4	25.5	9.2	6.4	25.5	3.6	16.3	18.7	18.3	0	16.3	11.6	21.9	16.7
1	F10	2	WAS	NM_000377	sample	7.54587155963303	37.9908256880734	8.95384138794609	276978.637614679	3591.65871864447	5.27522935779816	27.8165137614679	4.71127694434663	218404.853211009	5630.72523247626	218	1960914	93908.81	1774.71	338.5	22	0.5	10.6	10.6	21.1	0	12.4	6.9	7.8	19.3	10.6	8.7	19.3	6	16.1	22.9	17.4	16.1	22.9	17.4	30.7	26.1
1	F10	3	WAS	NM_000377	sample	5.90822784810127	27.0126582278481	5.90402591959732	184247.186708861	3333.94389994995	4.12974683544304	20.9683544303797	4.7036754415161	160051.310126582	5268.88304243037	316	1532904.4	89836.46	1433.44	327.4	18.7	3.8	13.6	10.8	19.6	1.3	14.9	9.5	12.3	22.2	6	9.5	22.2	3.5	20.6	24.7	18.7	0	20.3	13.9	25.6	22.8
1	F11	1	ODAM	NM_017855	sample	6.61280487804878	39.0731707317073	8.43925256799435	321883.896341463	3703.84960725822	2.83231707317073	14.3841463414634	4.58595675158175	102388.542682927	4597.82708781536	328	2021479.5	90271.19	1802.49	314.06	24.1	2.1	10.1	11	20.7	1.2	8.8	8.8	12.8	23.2	9.8	10.1	23.2	1.8	25.6	19.5	9.8	0	23.2	3	27.7	7.3
1	F11	2	ODAM	NM_017855	sample	6.8675	32.84	6.01176328478696	243444.27	3159.27738204297	2.9575	16.255	4.62649286087953	126702.7225	4607.69038360489	400	1764705	87310.7	1506.9	313.13	18.8	4.2	8.5	11	18.2	0.8	9	9	7.2	25.2	11.8	7.8	25.2	5.8	29.8	20	8.5	29.8	18.8	6.2	22.2	11.5
1	F11	3	ODAM	NM_017855	sample	6.92635658914729	40.5	8.49826530228734	331545.763565891	3753.81079330659	3.74418604651163	16.3294573643411	4.45409687212013	119080.139534884	4871.49083587979	258	1857139.4	98745.68	1750.34	353.12	19.8	5	12.4	10.1	21.3	3.1	14.7	10.9	16.7	18.2	7.8	13.2	18.2	5	24.4	30.6	16.7	0	24.4	9.3	29.8	15.9
1	F12	1	BRIP1	NM_032043	sample	8.56038647342995	49.4057971014493	9.81496978007216	401641.550724638	4239.52086061475	5.14492753623188	23.5169082125604	4.45984555098036	171450.560386473	5571.54777311717	207	2410825.5	90846.01	2149.96	323.58	29	1	11.1	10.1	26.1	0	11.1	10.6	12.1	13.5	6.3	12.1	13.5	2.9	16.4	24.6	25.1	0	28	7.2	33.8	14.5
1	F12	2	BRIP1	NM_032043	sample	8.609375	44.5	6.56686093129338	310926.33984375	3792.98071762102	5.0390625	25.81640625	5.19597223642478	192260.3515625	5660.15040447913	256	1986227	87747.86	1760.96	306.32	20.3	1.6	7.4	8.2	20.3	0.4	7.8	5.5	10.9	16.4	12.5	10.5	16.4	6.2	19.5	26.6	21.1	19.5	24.6	10.9	31.2	19.9
1	F12	3	BRIP1	NM_032043	sample	5.20071684587814	26.2903225806452	6.08953030793947	185011.182795699	3176.42615783464	3.79569892473118	18.7096774193548	4.90066917351864	143403.835125448	5122.72809271904	279	1370224.8	81723.26	1372.59	299.81	16.1	4.3	6.8	11.8	16.5	0.7	11.1	9.7	11.5	22.9	9.3	7.9	22.9	5.7	21.9	24.4	15.8	0	17.6	11.1	22.9	21.5
1	F13	1	ATRX	NM_138270	sample	7.02535211267606	37.7492957746479	7.21119651960232	281657.16056338	3600.01968255027	3.93521126760563	19.4788732394366	4.91556504718155	146074.290140845	5199.39043245384	355	1743413.4	83391.1	1614.57	306.69	18.6	2.5	6.5	11.3	19.7	0.6	9.6	10.4	10.4	17.5	9.6	9.6	17.5	6.5	20.3	18.9	16.1	0	23.4	8.7	26.2	13
1	F13	2	ATRX	NM_138270	sample	7.98106060606061	49.3522727272727	12.8743657647359	425115.382575758	4111.68637018585	4	18.5	4.73756797442757	133414.477272727	4843.73013564343	264	2267165	86421.67	2209.3	313.82	25.8	2.3	10.2	11.4	28.8	0.4	11.4	11.4	11.7	17.8	10.6	14.8	17.8	3.8	24.2	25.8	13.6	24.2	28.4	10.2	32.6	15.5
1	F13	3	ATRX	NM_138270	sample	8.10769230769231	39.3307692307692	5.19647488500689	254007.861538462	3395.15619488645	4.43461538461538	24.2653846153846	4.44582680836923	200024.926923077	5142.13896520059	260	1657235.7	93268.3	1534.89	343.62	19.2	3.5	13.1	11.2	21.9	0.4	18.8	8.8	9.2	19.2	6.2	7.3	19.2	4.6	24.2	31.9	18.8	0	26.5	14.6	30.4	25.4
1	F14	1	PLXNB2	NM_012401	sample	8.02222222222222	48.0355555555556	12.2267842896457	398633.364444444	4118.46208663331	5.00444444444444	24.7111111111111	4.02198993141934	185617.795555556	4865.24868684528	225	2126702.9	89050.02	2169.35	335.48	24.4	4.9	11.1	21.8	25.8	1.3	11.6	16.9	14.2	17.8	5.3	12	17.8	3.1	26.2	23.1	28	0	27.1	12.4	30.7	18.2
1	F14	2	PLXNB2	NM_012401	sample	8.04504504504505	40.2657657657658	7.82011470073463	298553.306306306	3844.65913301202	6.85585585585586	32.4594594594595	4.08150088253296	255968.815315315	5695.92661210614	222	1856284	90743.02	1858.79	336.99	21.2	5	12.2	15.3	23	0	14.9	10.8	10.8	13.1	4.5	11.3	13.1	5	19.4	25.2	30.2	18.9	25.2	19.8	29.7	27.9
1	F14	3	PLXNB2	NM_012401	sample	7.39446366782007	36.7128027681661	6.90658433884648	259502.128027682	3522.96264397261	4.93425605536332	26.0865051903114	4.96206233617947	196635.335640138	5549.90467413054	289	1661679	87160.5	1499.1	309.6	18	2.1	10.4	12.1	19	0.7	10.7	12.5	12.1	18.7	7.6	9.3	18.7	3.8	17.3	33.6	21.5	0	27	21.8	31.8	29.8
1	F15	1	ZMYM2	NM_197968	sample	7.97083333333333	39.0333333333333	6.86380527539896	271511.620833333	3678.69448847432	4.25833333333333	21.6541666666667	5.57187326820424	164144.0125	5663.14360654106	240	1824902.2	88323.65	1593.08	335.63	21.2	1.7	8.3	12.1	20	0	9.2	11.7	7.1	14.2	14.2	7.9	14.2	4.2	16.7	21.7	18.8	0	24.6	8.8	28.7	18.8
1	F15	2	ZMYM2	NM_197968	sample	7.28014184397163	34.6524822695035	7.42528061940858	247851.404255319	3592.9476973753	4.52482269503546	20.9042553191489	4.64115063047322	156103.90070922	5611.33282468692	282	1714028	86698.41	1550.06	308.21	16.7	2.8	10.6	13.5	17.7	0.7	12.1	12.8	9.6	16	8.9	9.9	16	4.3	15.6	22.3	16.7	15.6	19.9	9.2	27.7	16.7
1	F15	3	ZMYM2	NM_197968	sample	8.94326241134752	44.6382978723404	6.97066182080025	320755.567375887	3794.89978209322	5.23758865248227	26.1205673758865	4.82571323260924	198742.641843972	5606.41321416002	282	2041762.6	89163.21	1708.97	314.51	23.4	2.5	11.7	9.9	20.9	0.7	11	8.2	10.6	12.4	6	11	12.4	5	15.6	35.1	23.8	0	27.3	16.7	35.1	24.5
1	F16	1	MBD1	NM_015845	sample	6.21495327102804	35.4018691588785	11.5378920080961	290361.579439252	4247.24982541395	5.57943925233645	29.2009345794393	4.85818362139752	244456.056074766	5925.2538694785	214	1556035.9	86109.37	1967.08	320.31	14.5	1.9	10.3	16.8	17.8	0.9	9.8	12.1	15.9	12.1	6.1	13.6	12.1	6.5	19.6	14	28.5	0	20.6	18.2	27.1	27.1
1	F16	2	MBD1	NM_015845	sample	8.75233644859813	49.9158878504673	10.048049632567	387164.065420561	4112.81499364275	6.69626168224299	30.5841121495327	4.19342888660284	239908.822429907	5819.27718593104	214	2016510	96654.36	1961.19	352.91	22.9	2.8	17.8	12.6	25.7	1.9	15	9.3	14	12.6	6.1	13.1	12.6	5.1	19.2	25.7	27.6	19.2	24.8	19.2	31.8	27.1
1	F16	3	MBD1	NM_015845	sample	6.34848484848485	33.5037878787879	6.14376714477412	239662.178030303	3336.72792399889	4.5719696969697	24.0416666666667	4.59018126542127	184608.15530303	5544.89850728231	264	1598569.3	82083.89	1420.69	300.41	17.4	2.7	6.4	9.5	17	1.9	8	8.3	9.8	21.2	5.7	9.5	21.2	3.4	18.2	26.1	23.5	0	21.2	17	26.1	27.7
1	F17	1	OTNT	NA	Neutral	6.3954802259887	32.2316384180791	6.64441600226364	245362.418079096	3210.87469664804	3.71751412429379	18.7344632768362	4.55534913640919	136654.579096045	5099.37017734111	354	1825456.4	84787.11	1506.21	300.47	19.2	2.3	4.8	7.6	19.5	0.3	6.5	5.4	8.8	24.9	8.8	6.8	24.9	3.4	22.6	18.1	14.4	0	17.8	8.5	21.5	15
1	F17	2	OTNT	NA	Neutral	6.8644578313253	36.6234939759036	6.85270234257664	304602.975903614	3742.53758544193	3.88855421686747	18.8795180722892	4.28341881505593	136714.352409639	5056.13067791583	332	1890957	82422.47	1780.66	295.08	18.4	1.5	6	11.7	20.2	0.6	7.5	9.9	11.1	18.4	8.4	11.7	18.4	4.2	21.4	18.4	12.7	21.4	19	8.4	25	13.6
1	F17	3	OTNT	NA	Neutral	6.30769230769231	35.331983805668	7.30413137025347	274692.882591093	3392.36682648003	4.4251012145749	24.3157894736842	5.20543309349573	182523.093117409	5343.24959856124	247	1821825.7	89816.23	1666.04	322.27	22.3	2.4	10.1	10.9	22.3	0.4	12.1	8.1	11.3	24.3	10.1	8.1	24.3	4.9	23.9	25.9	20.6	0	21.1	14.2	26.7	26.7
1	F18	1	OTNT	NA	Neutral	6.89411764705882	38.278431372549	7.30406309895748	299875.31372549	3772.45248463188	4.06274509803922	19.7372549019608	4.26517917531517	139246.047058824	5010.441141754	255	1906852.6	91913.36	1871.52	333.95	21.2	1.6	9.8	10.2	25.1	0	11.8	7.8	11	18	6.3	12.2	18	2.7	18.4	18.4	14.9	0	22.7	10.6	28.2	14.5
1	F18	2	OTNT	NA	Neutral	7.13993174061433	35.3856655290102	4.75118808948983	247898.385665529	3456.23366990469	4.79180887372014	22.3754266211604	4.60021549187492	176772.419795222	5486.76121032184	293	1690361	88419.74	1544.5	323.97	18.4	5.1	10.9	10.9	20.5	2.4	11.3	7.5	9.6	21.5	10.9	11.9	21.5	5.8	20.5	21.2	17.7	20.5	20.1	11.3	25.3	17.4
1	F18	3	OTNT	NA	Neutral	8.71913580246914	46.6172839506173	7.70294837072718	335455.820987654	3684.11474947842	4.71604938271605	24.4783950617284	5.14549711100119	189497.663580247	5364.76879395783	324	2020850.4	90716.57	1759.11	328.14	25	1.9	10.8	11.1	23.5	0	12	8.3	13	21.3	8.3	10.5	21.3	5.6	21.9	32.1	21	0	29	18.2	34.9	28.1
1	F19	1	OTNT	NA	Neutral	6.516	42.348	8.95376524067705	364466.756	3829.27321577627	4.292	21.732	4.50088111705725	166380.812	4788.44872240898	250	1966823.4	89959.93	1851.35	320.73	22	2	12	10.4	20.8	0.4	11.6	10	12.4	25.2	8	15.2	25.2	6	27.2	20.4	19.2	0	24.4	12.8	29.2	18
1	F19	2	OTNT	NA	Neutral	7.33333333333333	39.6936936936937	10.4221297817084	316630.459459459	3811.04192039193	3.8963963963964	19.0585585585586	3.95511328557365	139766.040540541	4612.43522519257	222	1862668	86588.17	1976.48	309.84	21.2	3.2	13.5	14	22.5	0.5	12.2	11.3	12.6	17.1	6.8	12.6	17.1	5	30.6	20.3	16.2	30.6	22.5	9	27.5	18.5
1	F19	3	OTNT	NA	Neutral	7.85846153846154	39.5076923076923	5.54975302994609	262768.326153846	3299.93599651862	3.20615384615385	15.8246153846154	4.48872926060471	115047.947692308	4889.57116276299	325	1659402.3	78249.52	1436.1	280.04	19.4	2.8	7.4	11.1	16.9	0.6	8.6	12.6	12	23.4	5.5	7.7	23.4	4	20.3	31.1	12	0	24.9	5.8	27.4	13.5
1	F20	1	OTNT	NA	Neutral	6.571875	34.484375	4.25449146454526	251813.471875	3023.96809374746	3.384375	18.184375	4.96291932516235	138123.396875	4957.01200053963	320	1781266.2	93522.9	1428.21	346.45	16.6	3.1	9.7	10.3	17.2	0.3	14.4	9.7	6.2	28.7	10.9	6.6	28.7	4.4	22.8	16.9	12.5	0	18.8	6.6	20.9	14.7
1	F20	2	OTNT	NA	Neutral	7.15891472868217	43.562015503876	8.25723958095328	364663.868217054	3533.1861110544	4.74806201550388	22.8449612403101	4.82406100847763	170657.643410853	5750.22065192951	258	2067670	91365.38	1725.55	333.85	21.3	2.3	12	7.4	20.9	0.8	14.7	6.2	10.5	20.2	8.9	10.9	20.2	6.2	14.3	22.1	18.6	14.3	22.9	10.9	27.1	19
1	F20	3	OTNT	NA	Neutral	6.96850393700787	40.1496062992126	9.69286406588844	328055.326771654	3875.15927852947	3.99606299212598	19.8858267716535	4.40252290797566	146329.933070866	4970.10306565854	254	1937680.7	89056.61	1946.86	323.07	22.8	4.7	11	16.1	26.4	2	13	13	16.9	20.1	6.3	12.2	20.1	5.1	23.2	28	16.9	0	27.2	12.2	34.3	22.4
1	F21	1	OTNT	NA	Neutral	6.26506024096386	29.566265060241	6.06344025802143	192381.638554217	3076.31412324622	4.20481927710843	19.8273092369478	4.62041723688838	151385.060240964	5240.90485814372	249	1611744.2	94511.32	1380.61	337.76	16.9	2	11.2	11.6	16.5	0.4	11.2	10	9.6	24.1	8	6	24.1	4.8	21.3	16.1	21.7	0	17.7	8.4	21.3	11.6
1	F21	2	OTNT	NA	Neutral	6.08403361344538	32.2605042016807	6.81968469629885	235200.80952381	3167.89124591503	3.41176470588235	17.0952380952381	4.44598777926041	127779.745098039	4944.54658537618	357	1637499	86876.81	1535.06	338.12	19	3.9	8.4	10.6	20.2	0.6	12.6	9.8	8.4	31.1	9.8	7.6	31.1	5.6	24.1	19.9	10.4	24.1	20.2	5	23.5	9.8
1	F21	3	OTNT	NA	Neutral	6.21201413427562	36.0212014134276	8.18311813762319	293805.823321555	3205.26168073905	4.13427561837456	19.2862190812721	4.12581039542635	135517.455830389	4838.57581408381	283	1659355.7	76122.03	1579.1	276.62	17	0.7	4.6	12.4	18	0.7	6.4	12	12.4	28.6	4.9	9.5	28.6	2.5	19.1	25.1	18.7	0	23.3	12.7	28.3	19.4
1	F22	1	OTNT	NA	Neutral	4.3652561247216	18.7839643652561	2.96759167593455	112745.35857461	2126.36877992407	2.37416481069042	12.7817371937639	4.17235150051402	94821.5033407572	3854.02813812805	449	1024322.1	66394.31	894.99	249.31	10.7	35.4	3.6	30.5	10.5	38.1	6.2	29.8	5.6	45	11.4	4.5	45	4	40.3	13.1	7.3	0	12.2	3.6	15.1	7.8
1	F22	2	OTNT	NA	Neutral	6.65109034267913	34.5077881619938	7.0527732745659	251193.520249221	3147.34972380143	3.66978193146417	20.202492211838	4.94622685085201	152990.984423676	4932.42458945558	321	1551214	77765.96	1470.77	298.37	17.8	12.1	8.4	19.6	18.1	8.7	8.4	15	11.5	27.1	13.1	7.5	27.4	3.7	27.1	19.6	13.1	26.8	18.4	8.1	22.7	15.9
1	F22	3	OTNT	NA	Neutral	6.52233676975945	37.7525773195876	7.65215273965423	297054.422680412	3398.14370875205	3.09621993127148	14.5635738831615	3.5949253215172	99291.2577319588	4174.0914938347	291	1774429.3	79986.87	1712.84	296.18	25.8	2.4	6.2	12.4	25.8	0	7.9	8.9	14.1	30.6	3.1	11.3	30.6	2.1	28.2	26.8	12.7	0	25.1	7.2	29.9	11.7
1	G03	1	RF	NA	Neutral	6.50900900900901	42.0990990990991	10.209881447261	348725.130630631	4142.22053891199	4.7972972972973	26.472972972973	5.45020798765246	206745.747747748	5894.69869468328	222	1898894	85874.27	2049.18	317.84	18.9	1.8	6.8	11.3	20.3	0	9	9.9	14.9	17.1	9.9	13.1	17.1	5.9	16.7	18.9	22.1	0	30.2	15.8	34.2	23.9
1	G03	2	RF	NA	Neutral	6.01633986928105	28.0490196078431	5.04240008321784	200102.990196078	3189.68923973013	3.20915032679739	14.2222222222222	3.72738239255929	101792.506535948	4554.29821758352	306	1559672	75860.85	1485.63	272.93	15	3.9	5.9	16	15.7	0.3	7.2	17.6	8.2	25.5	5.6	9.2	25.5	2.6	26.1	17	9.5	26.1	14.4	2.9	20.3	10.1
1	G03	3	RF	NA	Neutral	4.74260355029586	17.9497041420118	3.3549663083014	107156.207100592	2678.43673575039	2.43491124260355	13.7041420118343	5.20876893228575	96166.9822485207	4748.88415347225	338	1394513	72467.93	1075.43	257.63	13.9	1.8	4.7	13.6	11.2	0.9	6.2	16.6	8.6	23.1	11.2	3.8	23.1	4.7	26	21	5.3	0	10.4	4.7	16	9.2
1	G04	1	RF	NA	Neutral	7.20833333333333	44.328125	8.18939375315569	345155.364583333	3874.89346148034	6.15104166666667	34	5.70051584422594	287682.890625	6350.57794051093	192	1873378	99136.89	1819.34	360.22	17.7	3.6	11.5	13	21.9	1	15.1	10.9	10.4	16.1	10.4	13	16.1	5.2	13.5	18.8	30.7	0	22.4	19.3	28.1	32.3
1	G04	2	RF	NA	Neutral	6.03179190751445	34.3670520231214	6.68491572635517	262619.841040462	3401.02183320513	4.30346820809249	22.3612716763006	5.06348034434912	176423.393063584	5411.55392027297	346	1644563	88958.29	1597.93	327.88	16.2	1.4	11.3	9.2	17.9	0.3	15	7.2	12.1	26.9	13.3	11.6	26.9	6.9	23.7	16.2	16.5	23.7	16.2	11.6	22	20.8
1	G04	3	RF	NA	Neutral	5.77617328519856	27.9819494584838	6.18614415833721	194335.115523466	3154.70478080172	4.23465703971119	21.3790613718412	4.26503952826155	168361.866425993	4969.90718257307	277	1530387.4	90903.99	1421.96	335.06	16.2	3.6	11.6	14.8	18.4	4.3	17.3	12.3	10.1	26.4	7.2	8.3	26.4	4.3	26	23.5	16.6	0	18.8	16.2	25.3	22
1	G05	1	RF	NA	Neutral	7.82727272727273	46.1681818181818	8.16004008932671	393022.077272727	4076.05587883651	4.77272727272727	20.9181818181818	4.74584245164934	165156.004545455	5584.62079067078	220	2306436.1	105893.4	2173.9	400.57	23.2	1.8	17.7	7.3	22.7	0.9	17.7	6.8	13.6	20.5	7.7	13.6	20.5	4.1	20.9	23.2	22.7	0	27.3	9.1	33.2	18.6
1	G05	2	RF	NA	Neutral	5.2404181184669	25.4912891986063	6.32005400791081	190142.529616725	3258.48104209271	3.36585365853659	18.5191637630662	5.18017531249239	151947.717770035	5391.68927175458	287	1685365	94097.34	1423.73	351.16	14.3	5.2	13.2	13.6	15.3	0.7	17.4	10.8	7.7	22.6	13.2	8	22.6	7.7	26.5	13.2	10.5	26.5	13.2	7.3	18.1	17.1
1	G05	3	RF	NA	Neutral	6.71171171171171	25.6306306306306	3.7429826209169	154323.414414414	3151.04119403693	2.84684684684685	14.5375375375375	4.43120687287354	105884.117117117	4799.24096516227	333	1595152.1	86206.02	1291.78	309.4	18	6.3	9	10.2	15.9	4.2	10.5	9.3	5.7	16.5	6	5.7	16.5	3.9	25.5	29.7	8.1	0	17.7	6.3	23.7	12.6
1	G06	1	RF	NA	Neutral	7.2901023890785	43.542662116041	8.81000224452342	370295.85665529	4091.45841225317	4.23549488054608	20.7918088737201	4.73651693340009	165331.532423208	5333.73929355634	293	2165464	92574.03	2012.14	342.36	24.2	1.7	10.9	10.2	24.2	0	13.7	8.5	11.9	19.5	9.6	13	19.5	5.1	23.2	22.9	19.1	0	24.6	9.6	29.7	15
1	G06	2	RF	NA	Neutral	5.42794759825328	33.2052401746725	10.0206482127083	265441.048034935	3495.21634771429	3.49781659388646	20.4847161572052	4.86127404966076	177989.951965065	5240.38640480314	229	1682507	97458.68	1605.06	352.06	20.1	4.8	13.5	14	17.9	0.9	16.2	10.5	12.2	27.5	15.7	11.8	27.5	9.6	31.4	15.7	13.5	31.4	19.7	10.5	24.5	19.2
1	G06	3	RF	NA	Neutral	5.13276836158192	27.0932203389831	7.17968659216952	230676.830508475	3510.93522009606	2.84745762711864	16.2231638418079	4.69768863904457	136429.474576271	5315.31926089576	354	1727929.9	90460.58	1502.95	320.83	16.9	1.1	10.2	6.8	16.4	0	12.1	5.4	9.3	21.5	7.3	9.6	21.5	7.1	27.7	19.5	10.2	0	15.5	9	21.8	19.5
1	G07	1	RF	NA	Neutral	7.77604166666667	46.8854166666667	8.02425663122209	370970.796875	3976.23738789628	4.63020833333333	23.09375	5.56757583870361	178148.416666667	5430.21663168624	192	1964478.9	82031.23	1983.23	305.59	20.8	3.6	6.8	15.1	21.9	0	9.4	12.5	12.5	12	14.1	11.5	12	7.3	21.4	21.9	20.3	0	26	10.9	30.7	20.8
1	G07	2	RF	NA	Neutral	7.08759124087591	31.8540145985401	6.32545385902376	205745.182481752	3476.36960960426	4.62043795620438	24.2262773722628	4.85169975844254	191008.262773723	5632.24423238457	274	1546578	86034.46	1502.67	316.4	14.2	2.6	6.6	9.9	19.7	0	10.9	6.6	8	17.5	10.9	9.1	17.5	7.7	20.8	22.3	17.9	20.8	19	13.1	26.3	20.4
1	G07	3	RF	NA	Neutral	7.18352059925094	38.4794007490637	8.50534469391411	289051.95505618	3845.29308583126	4.58426966292135	24.1797752808989	4.95080397184653	189787.760299625	5348.36241454658	267	1902289.1	92421.41	1852.66	327.88	26.6	2.6	11.6	9.4	27.3	0	12	8.2	13.5	19.5	8.2	12.4	19.5	3.4	20.6	31.5	19.5	0	25.8	16.9	33.7	23.2
1	G08	1	RF	NA	Neutral	7.87924528301887	35.9811320754717	5.13114599078553	227242.969811321	3370.44399871535	4.66792452830189	23.7622641509434	5.27839303649529	184553.173584906	5587.51307701342	265	1764237.7	88270.61	1476.26	308.55	21.5	2.6	11.3	10.2	19.2	1.1	9.1	9.8	8.7	15.5	7.9	6.8	15.5	6.4	19.2	23	23.8	0	22.3	10.9	25.7	17.4
1	G08	2	RF	NA	Neutral	7.25174825174825	42.6258741258741	7.38601817103145	334664.870629371	3675.42700011463	4.50699300699301	24.2972027972028	5.56803147956223	197988.178321678	5540.08285927602	286	1991935	93183.41	1838.71	343.32	22	3.1	12.2	11.5	24.1	0.3	14	7.7	11.9	21.3	14.7	10.5	21.3	6.3	20.6	20.3	17.8	20.6	23.4	12.2	28	18.5
1	G08	3	RF	NA	Neutral	7.30830039525692	39.802371541502	7.39150531418229	288451.747035573	3642.38769856498	4.51383399209486	24.2845849802372	4.707141613693	187488.636363636	5191.03023477562	253	1819915.8	95687.86	1721.86	353.71	21.3	2.8	15.4	10.3	24.1	0.4	19.8	8.3	9.1	19.4	7.1	8.3	19.4	2	24.5	30.4	19.8	0	23.3	17	29.6	25.7
1	G09	1	BRCA1	NM_007298	sample	7.74731182795699	45.5376344086022	10.1046146438084	342827.080645161	4278.58234516665	4.93548387096774	30.6021505376344	6.05050997521349	237277.387096774	5274.11640667784	186	1808100.6	90742.28	1999.53	331.14	21.5	2.2	8.6	15.6	25.8	0	11.3	15.6	16.1	13.4	13.4	16.1	13.4	5.9	26.9	25.8	28.5	0	33.3	21.5	37.1	29
1	G09	2	BRCA1	NM_007298	sample	7.995670995671	45.3722943722944	7.61774938631721	364750.051948052	4061.97093771209	4.75324675324675	28.2510822510823	5.81343570353834	216295.636363636	5598.21885066015	231	2299315	96883.24	1987.57	333.65	25.5	2.2	13.9	15.6	24.7	0.4	14.3	13.9	13	17.3	16.5	14.7	17.3	4.8	18.6	24.2	19	18.6	29.9	13.4	33.8	22.1
1	G09	3	BRCA1	NM_007298	sample	9.3248730964467	38.2131979695431	7.69790653332191	240963.030456853	3566.09753706432	4.99492385786802	28.5786802030457	5.35941579372781	210009.406091371	5673.12487364877	197	1815101.2	79642.84	1576.65	282.78	20.3	2.5	6.6	11.2	18.8	1	8.6	9.1	6.1	9.6	7.6	6.1	9.6	4.6	17.8	43.1	25.9	0	28.4	24.4	33.5	34
1	G10	1	ASXL1	NM_015338	sample	6.60975609756098	37.4756097560976	8.98597360770889	324971.715447154	3523.68389044241	3.95528455284553	18.479674796748	3.93529904224847	130639.113821138	4547.24561622669	246	1743228.9	86011.65	1849.05	329.33	19.9	5.3	9.3	17.1	21.1	1.2	13.8	13	11.8	21.1	6.5	10.6	21.1	2.4	28	18.3	17.9	0	20.7	9.8	25.2	14.2
1	G10	2	ASXL1	NM_015338	sample	6.79331306990881	41.5957446808511	9.03411043217064	353113.647416413	3862.20570717696	5.28267477203647	29.1975683890578	5.46530639279913	235680.571428571	5914.83526180511	329	2002531	98675.04	1859.9	358.02	20.4	1.8	15.8	11.6	19.5	0.3	17.6	9.7	13.4	19.8	10	12.5	19.8	6.4	16.7	17.9	21	16.7	20.7	15.5	26.7	25.8
1	G10	3	ASXL1	NM_015338	sample	6.79256965944272	36.9659442724458	7.11664242253135	292705.693498452	3702.35502513557	4.53250773993808	23.2600619195046	5.02055593359401	179871.634674923	5395.66133605282	323	1815449.9	87851.5	1658.26	310.6	22	1.5	10.5	11.8	21.7	2.2	10.8	9.9	11.1	17.3	7.1	10.5	17.3	5.6	18.3	30.7	19.8	0	24.5	16.4	31.6	23.5
1	G11	1	ASXL2	NM_018263	sample	6.67118644067797	31.1220338983051	3.90035426654178	203277.247457627	2549.6066654503	3.66779661016949	19.7728813559322	3.96032211865083	156020.515254237	4202.56928252413	295	1391638.3	66320.85	1189.44	251.55	15.3	26.1	6.4	35.9	12.9	8.1	6.4	34.2	4.4	40	8.8	6.1	40	6.1	41	18	16.3	0	20	11.2	22.7	21
1	G11	2	ASXL2	NM_018263	sample	7.06542056074766	38.2897196261682	6.48752006775287	277781.537383178	3102.98488075822	3.94859813084112	20.5700934579439	4.59517792695363	153414.579439252	4815.39160340759	214	1720984	102056.18	1420.98	393.95	16.4	3.7	12.1	8.4	15.4	0.9	12.1	8.9	7.5	23.4	11.2	7.5	23.4	4.2	23.8	19.2	13.6	23.4	17.3	12.1	23.8	15
1	G11	3	ASXL2	NM_018263	sample	7.33495145631068	32.2160194174757	5.70721063211979	209624.38592233	3279.57696019248	3.69660194174757	19.9393203883495	4.99744641074398	154278.694174757	5430.74948325248	412	1528276.9	84451.04	1414.24	305.19	17	3.2	6.8	7.8	20.1	0.7	9.2	6.6	8.3	17.5	8.3	7	17.5	7.3	20.9	31.1	15.5	0	21.4	13.6	26.5	25
1	G12	1	TP53BP1	NM_005657	sample	7.71428571428571	43.008658008658	8.84882179863312	348822.168831169	3914.32811640981	1.78354978354978	9.05627705627706	2.5868344612022	52579.1688311688	2221.47859028155	231	1917942.4	46709.98	1833.42	172.15	19.5	2.2	0	64.9	21.2	0	0	67.5	10.4	11.3	3	10	11.3	0	57.1	22.5	7.4	0	26	5.6	31.2	4.8
1	G12	2	TP53BP1	NM_005657	sample	9.17153284671533	46.7664233576642	6.86673084880209	332811.98540146	3840.75091920282	1.84671532846715	9.60948905109489	2.86019301677677	64189.6532846715	2535.9048750634	274	1996460	50943.86	1793.93	182.04	23	1.5	1.1	58.8	22.3	0	1.5	66.4	9.5	11.7	5.8	9.5	11.7	0.7	54.7	26.3	4.7	49.6	25.5	5.5	31	7.3
1	G12	3	TP53BP1	NM_005657	sample	8.78632478632479	40.5213675213675	6.26960546497435	261464.461538462	3514.81224390781	1.27350427350427	7.0982905982906	2.08273585357762	42417.4145299145	1625.28577688874	234	1814056.4	47886.95	1513.75	170.13	23.5	2.1	0.9	61.1	25.6	0	1.7	69.2	6	17.5	3	9.8	17.5	0.9	65.4	37.2	3.8	0	30.3	4.3	35.5	5.6
1	G13	1	FAT1	NM_005245	sample	7.75129533678756	42.3626943005181	11.7728668618316	351597.860103627	3998.46215317458	5.48186528497409	27.2227979274611	5.59941966867475	212815.093264249	5965.00508842757	193	1857471.2	83883.66	2012.5	311.03	20.2	4.1	6.2	14	20.2	1	8.8	9.3	13.5	11.9	14.5	10.9	11.9	7.3	17.6	19.7	27.5	0	26.4	16.6	30.6	23.8
1	G13	2	FAT1	NM_005245	sample	9.06735751295337	39.3834196891192	7.41796972813503	259851.92746114	3655.05139233408	5.97927461139896	32.7772020725389	5.16785677743747	263975.455958549	5861.76019019264	193	1832106	97476.41	1737.68	339.36	21.2	3.1	16.1	8.8	20.2	1	14.5	7.3	7.8	11.4	12.4	6.2	11.4	5.2	17.6	27.5	24.9	17.6	24.4	21.2	28.5	34.2
1	G13	3	FAT1	NM_005245	sample	9.87557603686636	47.8248847926267	8.41578153840872	338619.838709677	4124.78488241301	6.45161290322581	30.0645161290323	4.52346350760625	239932.188940092	6051.20063872872	217	1877958.3	99359.18	1846.93	353.89	19.8	1.8	16.1	9.7	23	0	18	6.5	12	6.9	6	14.7	6.9	6.9	17.5	43.8	33.2	0	30	23.5	36.9	35
1	G14	1	BAP1	NM_004656	sample	8.32425068119891	43.6267029972752	8.59095017704047	330665.719346049	4014.08011976581	4.35967302452316	22.2697547683924	4.28157735354001	174710.70027248	5206.43469466427	367	1999842.9	88451.56	2007.69	333.66	25.9	1.9	8.7	12.8	26.4	0.3	13.1	10.6	11.2	16.3	6.5	10.4	16.3	4.6	22.1	24.3	19.3	0	26.2	10.4	32.2	16.9
1	G14	2	BAP1	NM_004656	sample	8.148	43.628	8.56269048197276	348306.416	3912.01267907232	5.184	23.288	4.45396749837709	171601.16	5367.0275918192	250	2115079	94795.12	1956.12	345.59	26	4	12.8	9.2	28	0	14.8	6.4	8.4	15.2	8.8	10.8	15.2	4.4	16.8	26.4	18.8	16.4	25.6	12.8	32.4	19.2
1	G14	3	BAP1	NM_004656	sample	8.48387096774194	41.2870967741936	7.54327304080632	300048.264516129	3761.41354252035	5.10645161290323	23.7903225806452	4.6837677859624	182221.077419355	5669.25623535389	310	1938421.3	85665.67	1726.81	307.68	25.8	0.6	7.1	9.4	25.5	0	9.7	7.7	9	14.8	6.8	10.3	14.8	3.2	14.2	37.4	26.5	0	28.7	15.8	34.2	24.8
1	G15	1	ZNF516	NM_014643	sample	7.375	36.5902777777778	4.88340338815426	245667.878472222	3401.46199324974	4.17361111111111	20.6597222222222	4.55187512215798	155740.809027778	5211.10480428342	288	1653305.4	86682.43	1692.88	314	18.4	2.1	6.9	11.1	18.4	0	8.7	8.7	9.4	22.6	8.3	10.4	22.6	4.9	22.9	21.9	18.4	0	22.6	9.7	27.8	14.6
1	G15	2	ZNF516	NM_014643	sample	10.3560209424084	57.9214659685864	7.38327861426725	428224.97382199	4025.51880700282	6.51832460732984	32.0837696335079	4.54638271922802	253777.607329843	5693.73331993595	191	2383134	97780.98	2007.39	343.1	23.6	3.7	13.1	9.4	24.6	0.5	12.6	6.3	10.5	13.6	4.2	13.6	13.6	3.1	17.8	30.4	31.9	17.8	30.9	18.8	36.1	26.2
1	G15	3	ZNF516	NM_014643	sample	9.08878504672897	52.714953271028	11.137611204052	431334.359813084	3976.33474881242	5.05140186915888	26.8551401869159	4.9091559848571	218807.682242991	5448.02681755466	214	2248419.6	98675.04	1986.64	356.89	25.7	4.2	15.4	15	25.7	0.5	18.7	9.8	14.5	18.2	7	17.3	18.2	4.7	22.9	35	25.2	0	31.3	19.2	37.4	31.3
1	G16	1	GRIN2A	NM_000833	sample	7.56953642384106	49.5033112582781	13.01541506627	428463.350993378	4163.81070546126	5.43046357615894	28.8741721854305	4.9942279486553	220923.119205298	5065.7970928821	151	1876632.1	83083.52	1912.41	296.29	23.8	1.3	9.9	19.2	21.2	0	10.6	18.5	14.6	17.2	9.3	13.9	17.2	6	27.2	22.5	31.8	0	29.8	21.2	30.5	26.5
1	G16	2	GRIN2A	NM_000833	sample	8.91724137931035	51.1931034482759	10.1873319714652	385540.193103448	4178.82306436306	5.84137931034483	30.1448275862069	5.33370172366452	215980.517241379	5676.53243130659	145	2047694	91631.01	2116.51	331.27	22.1	2.8	8.3	11	26.2	0	12.4	9	13.1	11	11	13.1	11	8.3	18.6	23.4	26.9	18.6	26.2	20.7	30.3	29.7
1	G16	3	GRIN2A	NM_000833	sample	6.88983050847458	40.3983050847458	7.63817867000722	303284.644067797	3583.9831208199	4.52118644067797	24.6398305084746	5.25493720001233	191290.834745763	5424.60493726815	236	1711685	83166.67	1578.63	306.11	20.8	3	6.8	14.8	19.5	0.8	11.4	10.6	16.5	19.5	8.5	11	19.5	5.9	19.9	27.1	19.1	0	26.3	18.6	32.2	28.4
1	G17	1	RF	NA	Neutral	7.65116279069767	38.9961240310078	5.61115883212995	272455.003875969	3625.5058907804	4.24031007751938	21.6007751937984	5.06342645246841	169864.069767442	5335.19794751278	258	1879747.9	96145.82	1728.52	344.69	24.8	0.8	12.8	6.2	23.3	0.4	15.5	5.4	8.5	20.9	12	8.1	20.9	5.4	20.5	24	17.4	0	25.2	9.7	30.6	15.9
1	G17	2	RF	NA	Neutral	6.54968944099379	29.6708074534161	6.84091370935198	189326.223602484	3291.73159314848	3.92857142857143	20.4347826086957	4.94376942300047	158013.133540373	5457.68687057854	322	1478871	86337.41	1355.86	320.87	14.6	2.5	7.5	7.1	15.8	1.9	10.2	5.6	7.5	20.2	10.9	7.5	20.2	5.9	20.2	19.3	12.1	20.2	18.3	8.4	23	16.8
1	G17	3	RF	NA	Neutral	7.55508474576271	38.9915254237288	7.4596406884921	290513.830508475	3577.56488584492	5.15254237288136	26.0254237288136	5.77075415583641	209010.122881356	6181.17873189926	236	1958934.8	90828.75	1648.97	328.1	24.6	2.1	14	13.6	22.9	0	14.4	12.7	11	15.7	8.9	7.6	15.7	6.4	11	33.1	23.3	0	25	17.8	31.4	29.2
1	G18	1	RF	NA	Neutral	8.60700389105058	53.2684824902724	6.13058687055508	437448.614785992	3932.74914910114	5.32295719844358	23.9494163424125	5.01127398167053	177192.513618677	5693.7763876007	257	2244331.2	86818.87	1912.13	310.14	24.1	2.3	10.1	12.1	26.1	0	10.9	11.3	11.7	16	9.7	10.9	16	3.9	14.4	27.2	27.2	0	28.4	10.5	30.7	16.7
1	G18	2	RF	NA	Neutral	7.76339285714286	42.90625	10.5832020804875	341835.09375	4447.75370304844	5.64732142857143	26.1071428571429	4.18580938221005	208279.9375	5575.30174266341	224	1732221	82969.37	2214.44	317.09	17.9	4.5	9.8	19.2	24.1	0	13.8	16.1	15.2	12.9	5.4	15.6	12.9	4.5	22.8	22.8	23.7	22.3	23.7	14.7	33	25
1	G18	3	RF	NA	Neutral	6.02601156069364	32.364161849711	7.34807336522441	235234.907514451	3333.0026961216	4.5	23.1734104046243	4.92371612505708	175389.988439306	5421.16652458153	346	1576129	88420.63	1451.55	325.29	17.1	3.2	9.2	8.7	17.9	2	11.6	5.8	11.3	19.4	7.2	8.1	19.4	3.5	16.8	24.3	20.2	0	19.9	16.5	25.7	25.4
1	G19	1	RF	NA	Neutral	7.31818181818182	34.130303030303	4.31991528097431	231324.824242424	3249.07428977427	4.40606060606061	20.8181818181818	5.14373476133957	159973.906060606	5586.33329387431	330	1710072.5	83828.64	1476.66	312.35	17.6	2.1	8.8	11.2	17.6	0.6	9.7	8.8	7.9	23	8.2	8.2	23	5.8	17.6	20.6	20	0	19.1	10.3	23.3	16.7
1	G19	2	RF	NA	Neutral	9.43870967741936	42.2838709677419	9.62386068301374	286335.393548387	3888.66407654843	4.92903225806452	21.6258064516129	4.46098006463282	153751.438709677	5288.27074854	155	1810934	84456.46	1816.91	312.52	27.7	3.9	9	12.3	27.7	0.6	11	11.6	11	11.6	7.7	9.7	11.6	4.5	16.1	31.6	19.4	16.1	29.7	11	36.1	17.4
1	G19	3	RF	NA	Neutral	7.50627615062762	42.4937238493724	8.27344343271138	355753.635983264	3936.31289795202	3.99581589958159	20.071129707113	4.56022410232516	157546.238493724	5108.96054099005	239	1979795.9	86738.17	1942.62	320.06	21.8	1.7	12.6	13	24.3	0.4	12.6	9.6	13.8	16.3	7.1	10.9	16.3	5	24.7	33.5	17.2	0	25.9	14.6	33.5	21.8
1	G20	1	RF	NA	Neutral	7.06763285024155	48.0289855072464	15.6798850071095	445957.90821256	4606.8468199426	4.28985507246377	21.5072463768116	5.34976577890003	163645.362318841	5271.3070127614	207	2231789.3	85200.12	2432.97	329.3	25.1	2.4	11.1	19.8	25.1	0.5	15	16.4	15.9	14	11.1	17.4	14	6.8	22.2	18.4	20.3	0	26.6	9.7	33.8	16.9
1	G20	2	RF	NA	Neutral	7.0126582278481	37.4556962025316	7.30888187691257	265174.054852321	3931.03269038458	5.17721518987342	26.6118143459916	4.7709291242729	211200.278481013	5975.20704741164	237	1845439	93189.87	1739.12	327.08	19.8	3.8	13.5	13.9	21.1	0.4	13.1	13.1	13.1	13.1	8	11.8	13.1	5.1	16.5	21.1	21.1	16.5	21.1	12.7	28.7	24.5
1	G20	3	RF	NA	Neutral	6.78076923076923	38.65	10.3694358429979	316369.334615385	3762.23533179656	4.07307692307692	19.4923076923077	4.22433070780343	147116.642307692	4983.18762866479	260	1955708.4	102624.03	1899.47	387.3	25.4	1.2	15.4	8.5	26.9	0.4	19.2	5.8	14.2	20.8	5.4	11.5	20.8	3.8	22.3	28.1	15.4	0	28.1	11.9	32.7	18.1
1	G21	1	RF	NA	Neutral	6.20430107526882	38.6989247311828	10.1809481602638	325717.709677419	3709.97832966618	4.00537634408602	20.6505376344086	4.94311608519388	166059.586021505	4930.64174855014	186	1676907.1	95352.86	1770.03	354.88	16.7	3.8	10.2	15.6	19.9	1.1	10.8	14.5	14	19.9	8.6	11.3	19.9	7	28.5	14	18.8	0	20.4	9.7	24.7	19.4
1	G21	2	RF	NA	Neutral	6.61971830985916	34.3169014084507	11.1684837581302	238237.401408451	3412.816518905	3.88732394366197	17.6197183098592	4.43154063834197	118299.147887324	4297.4437517632	142	1433325	67394.81	1670.46	243.56	14.8	14.1	4.9	28.2	21.1	13.4	5.6	26.8	12.7	13.4	9.2	7.7	23.2	5.6	40.1	17.6	16.2	24.6	17.6	7	21.1	12
1	G21	3	RF	NA	Neutral	7.09756097560976	35.6016260162602	9.30845927719611	262183.459349594	3588.65295159518	4.40650406504065	21.609756097561	4.54093347862868	169670.109756098	5393.789163395	246	1682743.7	80214.98	1607.83	294.68	18.3	2.4	7.7	11.4	19.9	0.4	10.6	9.3	11.4	16.3	8.1	9.3	16.3	5.7	22	30.9	19.9	0	23.2	15.9	30.9	23.2
1	G22	1	RF	NA	Neutral	5.21720430107527	28.0623655913979	4.0805984770089	209017.101075269	2799.0857621927	2.68602150537634	14.7075268817204	4.22427628678862	108829.516129032	4149.13681496138	465	1658713.1	91401.06	1299.88	331.6	15.5	4.3	11.2	9	14.8	3.7	14	8.4	6.9	36.1	9.5	7.5	36.1	3	32.3	15.1	8.8	0	16.1	5.2	20	9.9
1	G22	2	RF	NA	Neutral	7.34647887323944	41.6450704225352	9.12929025654576	323704.047887324	3905.88695916291	4.82535211267606	25.8591549295775	4.99708688443722	207788.549295775	5638.18383737263	355	1990713	97323.59	1858.74	346.65	24.5	0.6	15.5	8.5	24.5	0	15.2	7.6	14.1	19.7	12.4	11.5	19.7	5.4	19.7	21.4	20.3	19.4	24.5	14.4	31	21.7
1	G22	3	RF	NA	Neutral	6.86925795053004	37.6289752650177	6.68711351841833	294939.80565371	3391.01843035777	4.23674911660777	20.3604240282686	4.32801246752623	148316.385159011	5129.65301734358	283	1824227.3	85385.13	1610.99	308.7	21.2	1.4	8.8	12	19.4	1.4	11.3	10.6	7.8	23.7	4.6	11	23.7	1.8	19.1	27.6	19.1	0	24	13.1	27.6	18
1	H03	1	CHEK1	NA	Positive	5.68152866242038	97.0764331210191	46.1129137641197	1232899.73248408	6015.36009393896	3.78343949044586	22.2866242038217	4.49067500824759	166124.114649682	4459.16401242095	157	4767291.9	84737.07	3811.8	304.74	27.4	5.7	8.3	15.3	32.5	0.6	7.6	19.1	28	13.4	8.9	31.8	13.4	3.8	35.7	13.4	19.1	0	37.6	13.4	42	21
1	H03	2	CHEK1	NA	Positive	6.11764705882353	106	60.4246151484028	1343717.59358289	6014.92919351945	3.60427807486631	19.1336898395722	5.52385832379148	157907.048128342	4873.97043299071	187	5474818	80717.49	4193.33	285.02	36.4	4.3	8.6	12.3	39	0.5	7.5	12.3	28.9	18.2	13.4	32.1	18.2	11.2	32.6	16	13.4	32.6	38	9.6	45.5	18.7
1	H03	3	CHEK1	NA	Positive	5.67948717948718	102.884615384615	50.8823522007211	1302675	5779.75445980698	3.20512820512821	18.6068376068376	4.36187632212827	138734.683760684	4368.05214099403	234	4973597.6	79162.73	3818.34	291.02	33.8	2.6	6.8	14.5	34.2	0.4	9.8	9.8	31.2	15	6.4	28.6	15	2.6	34.6	20.5	15	0	36.3	14.5	39.7	20.5
1	H04	1	CHEK1	NA	Positive	6.26635514018692	112.771028037383	51.5666818622993	1433589.94859813	6203.12209459721	4.85514018691589	22.9766355140187	4.43630190135851	178896.317757009	5008.73295585417	214	5458941.2	92340.81	4188.38	338.02	33.6	2.8	9.8	13.6	36.9	0.9	12.1	12.6	31.8	14	8.9	34.6	14	4.7	29.9	15.9	23.4	0	35	14.5	40.7	20.6
1	H04	2	CHEK1	NA	Positive	4.52112676056338	76.8028169014084	37.9612691451374	969749.169014085	4850.81379641273	3.50234741784038	19.4225352112676	5.04490645648283	169745.075117371	5367.79391600824	213	3965708	97256.56	3180.15	337.63	23.9	2.3	15	9.4	26.3	0	16.9	8	24.4	24.4	13.6	22.5	24.4	9.4	29.6	10.8	10.3	29.6	23.9	7.5	27.7	20.7
1	H04	3	CHEK1	NA	Positive	5.26859504132231	107.417355371901	57.0100772287758	1388846.58677686	6066.69780480939	3.99586776859504	23.3760330578512	4.92581666109888	197543.004132231	4933.55758682775	242	5357069	96103.8	4123.86	337.92	34.7	2.9	14	11.6	38.8	0.8	15.3	8.7	34.7	15.7	12	31.8	15.7	7.9	31.8	19.8	18.2	0	37.6	19.4	40.1	28.1
1	H05	1	CHEK1	NA	Positive	8.30263157894737	75.4736842105263	29.4500124019357	809801.592105263	4977.02899407137	5.19078947368421	25.2105263157895	4.48415485159032	207380.980263158	5767.79334061403	152	3738084.3	99269.66	3022.49	346.62	25	3.9	14.5	11.8	29.6	0	13.2	12.5	19.7	12.5	7.2	21.1	12.5	7.9	23.7	20.4	19.7	0	29.6	10.5	33.6	21.7
1	H05	2	CHEK1	NA	Positive	5.89705882352941	107.799019607843	53.6620046432274	1389190.14705882	6119.84485002718	3.08333333333333	15.9117647058824	4.23319803221043	139899.715686275	4604.44071082368	204	5434502	91593	4107.32	314.05	34.3	3.4	14.7	14.2	36.8	0.5	12.3	16.2	33.8	14.7	10.3	30.9	14.7	10.8	40.7	15.7	10.3	40.7	34.3	6.4	40.2	19.6
1	H05	3	CHEK1	NA	Positive	5.86384976525822	75.6901408450704	32.2554186979618	877235.58685446	4614.85503276671	2.92957746478873	15.7370892018779	4.43551572625723	128897.943661972	4690.55260649309	213	3515618.1	92671.69	2870.44	335.15	26.8	1.9	12.2	9.9	28.6	1.4	12.2	10.8	23.9	24.9	8.5	21.6	24.9	7.5	32.9	20.2	10.3	0	27.2	9.4	30.5	17.4
1	H06	1	CHEK1	NA	Positive	5.25925925925926	92.037037037037	51.8243813350171	1173384.75	5802.36471665428	3.11574074074074	17.5787037037037	3.68954115028003	158732.814814815	4662.20767783261	216	5186216.9	96924.71	3942.05	337.83	29.6	3.2	15.3	13.4	35.6	0.5	13	13.4	28.2	23.1	7.9	28.7	23.1	6.5	42.1	13.4	11.1	0	33.3	8.3	39.8	18.5
1	H06	2	CHEK1	NA	Positive	6.95	100.158333333333	46.5202011226906	1227355.08333333	5719.48843393498	4.575	23.2	4.61528343660697	201647.766666667	5440.35892838024	120	4663484	89994.63	3687.39	302.49	33.3	0.8	11.7	8.3	35.8	0	5.8	8.3	25.8	12.5	15	25.8	12.5	9.2	25.8	19.2	17.5	25.8	32.5	9.2	37.5	21.7
1	H06	3	CHEK1	NA	Positive	7.40711462450593	87.1264822134387	38.7767587054198	1071161.58102767	5873.61716479654	2.88142292490119	17.1462450592885	4.75963246308918	152045.308300395	4813.61668519045	253	4998372.6	98237.75	3661.1	343.74	37.2	4.3	15.8	11.5	36.4	0	16.2	10.3	27.3	17	10.7	30	17	9.1	39.5	26.9	11.9	0	36.8	14.2	42.3	20.9
1	H07	1	CHEK1	NA	Positive	7.00913242009132	99.0456621004566	36.9951898829251	1207857.57077626	5679.88944692481	5.10502283105023	25.7579908675799	4.32957789757142	199208.657534247	4940.22708010516	219	4459941.4	85663.01	3611.45	320.72	31.1	0.9	6.8	11	33.3	0	9.1	8.2	25.1	14.2	7.3	27.9	14.2	5.9	29.7	16	24.7	0	37	16.9	38.4	23.3
1	H07	2	CHEK1	NA	Positive	5.248	95.208	52.7729417454611	1230606.444	6186.80967750921	3.592	21.04	5.45029757452401	180130.1	5394.27183666777	250	4959437	88853.64	3913.33	315.33	31.6	3.6	8.8	14.8	32.8	0	10.8	14.4	32.4	14.8	16.8	32.4	14.8	10.8	29.2	11.6	11.6	29.2	34.4	11.6	40.4	20.4
1	H07	3	CHEK1	NA	Positive	5.95833333333333	101.069444444444	50.5182574322004	1300115.67592593	6000.55462729625	3.99537037037037	20.3333333333333	4.64929622928296	161261.013888889	4775.90488151433	216	4821054.5	82803.06	4045.63	292.33	30.6	2.8	6.9	11.1	32.4	0	9.3	9.3	31	12.5	7.4	28.7	12.5	5.6	33.8	23.6	21.3	0	37	16.2	40.7	25.9
1	H08	1	CHEK1	NA	Positive	7.55686274509804	100.772549019608	54.1614945504353	1228540.2	6296.99635670999	4.70196078431373	23.4313725490196	4.31679376774403	200385.188235294	4971.16038085131	255	4954618	87695.2	4239.93	327.95	36.5	3.9	8.6	14.1	40.4	0	9.8	11.4	28.2	9.4	9	29.8	9.4	6.7	32.2	20.4	20.8	0	39.2	12.5	43.9	21.6
1	H08	2	CHEK1	NA	Positive	5.38421052631579	111.063157894737	61.0300240869759	1457038.85789474	6314.6067611134	4.34210526315789	23.1105263157895	5.08239469655777	192343.873684211	5295.51811401458	190	5591005	88444.14	4313.26	306.84	30.5	0.5	8.4	10	35.3	0	7.9	10	32.6	13.2	14.2	33.2	13.2	7.4	27.4	13.2	18.4	27.4	37.4	12.1	41.6	20.5
1	H08	3	CHEK1	NA	Positive	5.58291457286432	121.422110552764	74.5324859982795	1610807.91457286	6972.13789018581	3.13065326633166	17.2261306532663	4.01070244544485	146077.326633166	4124.36874036585	199	6075383.9	81721.4	5092.29	305.04	37.2	4	7.5	13.6	42.7	0	10.1	12.6	41.7	14.1	5.5	39.2	14.1	4	42.2	19.6	15.1	0	42.7	12.6	49.7	21.6
1	H09	1	NOTCH2	NM_024408	sample	7.69635627530364	42.4493927125506	6.17292243991408	342169.170040486	3700.24431029127	4.22267206477733	21.7004048582996	4.77324322405651	166537.255060729	5084.80982509726	247	2161090.5	90858.47	1959.45	340.66	24.3	2.4	12.6	7.7	27.9	0.8	13	5.7	9.7	23.1	10.1	13.8	23.1	4.5	23.1	21.1	19.4	0	20.2	11.3	25.9	17
1	H09	2	NOTCH2	NM_024408	sample	8.5469387755102	38.9224489795918	5.8272844595676	268975.697959184	3516.88938841519	3.90204081632653	16.3714285714286	3.84456775620846	119592.742857143	4674.42975261358	245	1999798	78449.39	1770.25	280.79	22.4	3.3	5.7	13.1	24.5	0.4	5.7	11	7.8	18.4	6.9	10.2	18.4	3.7	24.5	22.9	12.7	24.5	22	6.5	26.9	10.6
1	H09	3	NOTCH2	NM_024408	sample	6.83928571428571	35.5238095238095	6.04857151784422	273250.297619048	3772.37931358373	3.4077380952381	19.4404761904762	4.66440607481917	155666.470238095	4821.03938427556	336	1792480.1	90870.48	1732.08	320.77	23.2	4.5	12.8	13.1	25	0.6	14	9.8	12.2	19.3	8.3	12.5	19.3	5.4	30.1	31.2	16.1	0	24.4	13.7	31.5	20.5
1	H10	1	FANCM	NM_020937	sample	7.1900826446281	38.4380165289256	7.93058628672579	289007.187327824	3731.04598816732	4.96143250688705	27.3608815426997	5.22591457938124	197008.487603306	5491.44482656742	363	1863086.1	92306.24	1710.39	333.38	20.9	1.1	8.5	8.3	19.8	0	12.1	7.7	9.4	20.1	8.5	10.2	20.1	4.1	17.9	22	22.6	0	26.7	16.5	31.1	22
1	H10	2	FANCM	NM_020937	sample	5.50660792951542	26.5881057268722	3.83978623508671	166334.792951542	2490.89107568324	4.03744493392071	22.4449339207048	4.17909412782844	163707.04845815	4460.11932343496	454	1184988	72584.62	1027.02	261.87	12.3	24	7.3	28	12.1	23.8	6.8	26.7	5.9	38.8	7.5	5.7	38.8	4.4	35	17.2	15	35	17	11.9	20	15.6
1	H10	3	FANCM	NM_020937	sample	7.57291666666667	35.6354166666667	5.66974141599193	237702.152777778	3403.28834335278	4.92013888888889	27.2465277777778	5.14510957454533	192421.322916667	5237.60085670366	288	1676158.1	85638.03	1487.15	309.61	18.8	1.7	8	11.1	17.7	0	11.1	10.4	9.4	15.6	4.5	5.9	15.6	3.1	20.8	35.1	25	0	26	22.9	30.6	28.1
1	H11	1	RASA1	NM_022650	sample	6.92261904761905	37.7113095238095	5.75206008509574	284406.735119048	3223.22522323725	4.03869047619048	19.7113095238095	4.2572448539601	144271.229166667	5091.24250432402	336	1843581.6	83663.12	1481.94	299.41	17	1.5	7.1	11	16.1	1.8	6.8	9.8	6	22	6.2	5.7	22	3.9	20.5	17	17.3	0	21.1	9.8	23.5	13.1
1	H11	2	RASA1	NM_022650	sample	7.1455223880597	38.1380597014925	4.71434691543728	278476.615671642	3425.05275556483	4.0410447761194	19.0149253731343	4.2814937240927	134098.847014925	5092.339949361	268	1806312	84305.87	1583.99	302.6	18.7	0.4	7.1	9.3	20.1	0	9	6.7	9	22.8	7.1	10.8	22.8	3	19.4	21.6	13.1	19.4	20.5	6.7	28.4	12.3
1	H11	3	RASA1	NM_022650	sample	8.45201238390093	38.8297213622291	4.05526374237558	257613.73993808	3260.95214421675	4.11145510835913	19.2198142414861	3.86251427236733	134380.232198142	4850.30532258757	323	1753595.8	86449.58	1450.55	309.46	22	2.8	10.5	10.8	23.5	1.5	11.5	9	4.6	19.8	2.8	8.4	19.8	3.1	22	36.5	17.6	0	26	10.5	29.7	17
1	H12	1	KDM5C	NM_004187	sample	8.43190661478599	43.6381322957198	5.45580551024614	308251.077821012	3477.17084953373	4.08949416342412	18.5447470817121	4.19729625443151	139381.245136187	4969.22799985708	257	1941034.9	86346.89	1564.66	306.26	21.8	3.5	7.4	8.2	19.8	3.1	7.8	6.6	10.1	19.1	6.2	8.2	19.1	3.5	23.3	23.3	16.7	0	23.7	7	26.5	11.3
1	H12	2	KDM5C	NM_004187	sample	7.19776119402985	36.6902985074627	7.28347525261083	276234.111940299	3423.73371255578	5.38432835820895	25.615671641791	4.92208056883535	194481.832089552	5835.85787139253	268	1899175	89106.67	1602.74	323.7	22.4	2.6	8.6	10.4	21.3	0.7	8.6	7.5	7.5	16.8	10.4	8.6	16.8	7.5	15.7	21.3	25.7	15.7	20.5	17.5	25.4	23.1
1	H12	3	KDM5C	NM_004187	sample	5.92737430167598	29.1117318435754	6.35690402780949	199020.103351955	3127.52410334912	3.3463687150838	16.7597765363128	4.03551868046415	125719.902234637	4515.82279242267	358	1511192.1	81467.38	1393.83	298.47	16.5	2.8	8.9	15.6	18.7	0.6	9.2	14.8	11.2	24.6	6.1	7.3	24.6	2.2	29.1	25.4	12.6	0	19.6	9.2	24	14.8
1	H13	1	FAS	NA	sample	9.71774193548387	45.8991935483871	7.29444018061344	319176.125	4101.52744365702	5.6008064516129	28.5927419354839	4.96102710179591	228821.592741935	5979.95316076335	248	2240508.9	98382.85	1869.96	337.56	27	0.8	12.1	7.3	25.4	0.4	11.3	6	9.7	10.9	8.5	10.9	10.9	4.4	16.5	28.2	25.4	0	29.4	18.1	34.7	26.2
1	H13	2	FAS	NA	sample	7.72647058823529	36.2382352941176	4.27573429945318	246681.985294118	3374.24044333428	4.58529411764706	22.1911764705882	4.22946924972729	162693.317647059	5270.36011120576	340	1859186	85945.86	1480.7	310.49	18.8	1.8	7.6	6.8	17.4	0.3	8.8	6.2	7.9	18.5	7.1	8.8	18.5	3.5	19.1	20.9	17.6	19.1	19.4	10.9	22.9	17.4
1	H13	3	FAS	NA	sample	7.52123552123552	39.9420849420849	8.34163254009528	317111.857142857	3711.04083735333	4.39382239382239	22.4749034749035	5.19070848653421	170497.776061776	5432.51022834057	259	1915150.1	87253.27	1729.88	303.46	21.6	2.3	10	8.9	20.5	0.4	7.7	8.5	12	17	8.9	10.8	17	5	19.7	34.7	20.8	0	25.1	16.6	32	26.3
1	H14	1	PTPRC	NR_052021	sample	8.36526946107784	41.7694610778443	7.08691460325076	294644.589820359	3546.29491897862	4.9311377245509	23.4281437125749	4.27795114235571	178758.074850299	5101.32839848867	334	1955100.5	89588.43	1677.42	311.86	22.2	2.1	9	9.3	18.9	0.3	9	7.5	8.7	19.5	6	8.7	19.5	5.4	23.1	23.4	24.3	0	25.4	12.9	29.3	21
1	H14	2	PTPRC	NR_052021	sample	6.38557993730408	31.3761755485893	5.25601465210895	215722.579937304	3333.63170572876	4.23824451410658	24.7366771159875	5.62439689007032	197369.764890282	5706.48805140882	319	1658277	95482.98	1357.2	335.01	17.6	2.8	13.8	9.4	16	0	13.2	7.8	9.1	17.9	13.2	7.2	17.9	6.9	17.9	18.2	13.5	17.9	15.4	10.7	22.3	21
1	H14	3	PTPRC	NR_052021	sample	7.94904458598726	34.9331210191083	7.85186484693423	246733.910828025	3427.551884584	5.1656050955414	24.640127388535	4.14325412845386	187719.901273885	5196.99921559353	314	1890117	95242.66	1648.6	337.73	25.2	1.9	12.7	7.3	22	0.3	13.4	5.7	8.9	18.5	3.5	8.3	18.5	3.8	22.3	31.8	25.5	0	24.8	18.5	29	27.4
1	H15	1	PTPRU	NM_133178	sample	7.68835616438356	48.1506849315069	10.0176208443448	405327.164383562	4277.05568197213	4.5	21.3116438356164	4.40409247355625	156262.989726027	5315.27260579315	292	2176840.2	90044.7	2127.21	330.18	26	0.3	9.6	12.7	25.7	0.3	13	11.6	13	14.7	5.8	12	14.7	3.8	20.2	21.9	19.5	0	27.7	10.6	33.2	17.1
1	H15	2	PTPRU	NM_133178	sample	9.05791505791506	49.2509652509653	8.77521755706094	361104.602316602	3881.54587903627	4.32046332046332	19.6756756756757	4.45581383116228	143173.474903475	5349.59008964826	259	2094363	86917.8	1751.42	325.9	25.5	2.7	7.7	10.4	23.9	0	10	7.3	8.5	14.7	9.3	12.4	14.7	5.8	21.2	23.6	15.8	20.8	25.9	7.7	32	11.6
1	H15	3	PTPRU	NM_133178	sample	7.81862745098039	45.0882352941176	9.93685755088141	350733.416666667	3647.58398803813	3.62254901960784	18.7843137254902	4.67837701755604	140993.666666667	4428.08213557702	204	1895174.1	86244.57	1860.99	309.55	24.5	12.7	10.3	19.6	27.5	10.3	12.7	15.2	14.2	24	7.8	11.8	25	3.9	29.9	31.9	14.7	0	29.9	10.8	34.8	15.7
1	H16	1	FUBP1	NM_003902	sample	6.76666666666667	29.6	4.32264929692951	172896.103333333	3058.82731965985	4.77	24.44	4.95636959019366	184785.94	5391.05866422715	300	1543547.5	97989.29	1243.8	341.87	17.3	3	12.7	9.7	14.7	1.3	14	9.3	8.3	21.3	8.3	5	21.3	3.7	19	18	24.3	0	19	11	21	19.3
1	H16	2	FUBP1	NM_003902	sample	5.4337899543379	23.1689497716895	5.36142475810775	141867.095890411	2980.93476671688	5.44292237442922	27.2009132420091	4.77742041234676	217684.315068493	5455.53941871695	219	1374426	113406.91	1255.91	422.68	10	5.9	21.9	13.7	10.5	0.9	24.2	10.5	8.2	25.6	10.5	6.8	25.6	5	24.7	13.2	23.7	24.7	14.6	16.9	20.5	27.4
1	H16	3	FUBP1	NM_003902	sample	6.11462450592885	33.9169960474308	6.74268432729802	259587.901185771	3368.83316617395	4.77865612648221	24.8537549407115	4.49818944203066	190110.335968379	5260.97279794915	253	1804507.3	100991.92	1579.98	355.07	19.8	1.6	16.2	7.5	17.8	0	16.6	5.1	11.5	23.7	6.7	9.5	23.7	4.3	20.6	24.9	20.6	0	22.9	13.4	26.5	20.9
1	H17	1	CHEK1	NA	Positive	6.45652173913043	114.25652173913	49.8473040894227	1449821.00434783	6412.65973289115	3.73478260869565	20.9869565217391	4.77116718284395	168309.917391304	4916.38939882913	230	5291194.3	81350.73	4250.13	291.25	33.5	2.2	6.5	13	36.1	0	5.7	14.8	35.7	11.7	10.9	33	11.7	5.2	33	16.1	14.8	0	39.1	10	42.6	19.6
1	H17	2	CHEK1	NA	Positive	4.89047619047619	78.8571428571429	45.2979693690777	1002985.50952381	5342.42617766448	3.3047619047619	19.2428571428571	5.2961692420292	174087.695238095	5435.6870820306	210	4022255	87936.64	3319.52	322.83	25.7	2.9	12.4	14.3	27.6	0.5	11.4	11.4	25.7	18.6	14.3	26.7	18.6	12.4	30	9.5	10.5	29	25.7	8.1	32.4	21
1	H17	3	CHEK1	NA	Positive	6.1864406779661	103.977401129944	41.2720187949597	1304818.05084746	5884.68934613836	3.5593220338983	20.1129943502825	4.11285819140875	160353.169491525	4480.60710401984	177	4762068.2	96863.55	3802.87	341.27	33.3	2.3	11.9	10.2	33.9	0.6	11.9	7.9	32.8	16.9	8.5	30.5	16.9	6.8	35	24.3	15.8	0	37.9	13	41.8	22.6
1	H18	1	CHEK1	NA	Positive	6.98909090909091	113.483636363636	57.4127557922281	1396294.56	6290.99127608008	3.77090909090909	20.5345454545455	4.42552585304026	156986.905454545	4635.46863189994	275	5231130.6	82493.19	4041.22	303.3	35.6	3.6	5.8	12.4	38.2	1.1	8	11.6	33.8	12.7	9.5	30.2	12.7	6.2	34.5	17.8	17.5	0	39.3	10.9	45.1	18.2
1	H18	2	CHEK1	NA	Positive	5.22727272727273	100.318181818182	60.3491600634819	1302773.68636364	6196.36810735942	4.36818181818182	22.0409090909091	3.70134469889239	171524.495454545	4628.5001939875	220	4886648	81350.12	4457.61	307.47	31.4	3.2	8.2	14.5	39.5	2.3	8.6	12.3	32.3	16.4	9.1	33.6	16.4	6.4	33.2	11.8	17.7	33.2	33.2	11.4	40.9	18.2
1	H18	3	CHEK1	NA	Positive	6.23584905660377	109.584905660377	52.6831909771959	1390559.77830189	5838.79178660605	4.47169811320755	25.7405660377358	5.2730785818323	198052.853773585	4801.70025155682	212	5375759.7	94491.16	4008.34	336.03	35.4	9.9	10.4	10.8	34.9	9.9	9.4	9	34.9	19.8	10.4	31.6	19.8	5.2	32.1	22.2	22.2	0	35.4	23.6	42	31.1
1	H19	1	CHEK1	NA	Positive	6.20382165605096	118.248407643312	58.0579759598754	1535651.40127389	6630.41082286949	4.19745222929936	22.5414012738853	5.01914023863969	182048.464968153	4876.41113335289	157	5669056.3	85385.52	4589.71	311.79	36.9	3.2	7.6	12.7	40.1	0	10.2	9.6	31.8	9.6	12.1	35	9.6	7	34.4	14	21.7	0	38.9	13.4	42	24.8
1	H19	2	CHEK1	NA	Positive	4.99425287356322	111.505747126437	67.092548835266	1488137.84482759	6033.83405504925	4.35632183908046	23.1034482758621	4.52899564456049	182597.350574713	5108.7287705186	174	5567748	90412.68	4228.37	322.22	31	2.3	8	11.5	33.9	0	10.3	8.6	29.9	16.1	10.9	31	16.1	6.9	29.3	10.9	17.8	28.7	32.2	13.2	37.4	20.7
1	H19	3	CHEK1	NA	Positive	6.16988416988417	110.003861003861	55.4998338434891	1417960.81467181	6280.93888208936	3.65637065637066	19.8687258687259	4.53943878868602	154577.277992278	4557.7423101387	259	5496035.3	82581.78	4300.2	297.91	35.1	3.5	6.2	13.5	39.8	0.4	8.5	13.1	35.5	17	6.6	33.2	17	7.3	35.5	24.3	16.2	0	37.1	15.8	44	21.2
1	H20	1	CHEK1	NA	Positive	5.57377049180328	109.188524590164	57.2216526070753	1416658.61065574	6042.78677525489	4.1844262295082	21.3319672131148	4.33326288954001	173328.618852459	4925.66506339632	244	5378807	95696.2	4132.83	350.77	34.4	3.3	9.4	8.6	34.8	0.8	12.3	8.2	32	16.4	7.4	30.3	16.4	4.5	30.3	14.3	19.7	0	36.9	13.5	39.3	24.6
1	H20	2	CHEK1	NA	Positive	6.69918699186992	86.0325203252033	37.3739392876992	1019801.26829268	5255.29468029788	4.43089430894309	23.5365853658537	4.85720812459592	189950.800813008	5185.28469507408	246	4527235	94075.4	3281.81	339.56	28	2.4	15.4	11.4	29.7	0.4	17.1	9.8	24.8	19.5	11	26.8	19.5	8.5	28	18.3	18.7	28	33.3	15.9	37.4	23.2
1	H20	3	CHEK1	NA	Positive	5.38	96.384	50.3248630181605	1219364.152	5944.5478539455	3.684	21.08	4.19750673340183	171835.596	4597.4845676256	250	4596006.9	82888.36	3865.13	308.37	30.4	4	10.4	17.2	34.8	0.8	12.8	15.6	34.8	14	6	30.4	14	4.4	33.6	20.4	17.6	0	34.8	16.4	41.6	23.6
1	H21	1	CHEK1	NA	Positive	3.4280701754386	63.6385964912281	33.6716422978098	786221.740350877	3763.32326896931	2.47017543859649	14.2350877192982	3.37582073852456	116331.207017544	3329.54934472374	285	2975137.1	57698.96	2499.75	224.53	21.1	33	3.9	41.4	23.5	30.5	4.6	41.8	21.1	44.9	7.7	18.2	44.9	5.3	55.1	8.8	10.9	0	22.1	9.5	23.9	16.8
1	H21	2	CHEK1	NA	Positive	6.93927125506073	121.323886639676	49.3412062716806	1551246.17408907	6251.51409296603	4.11740890688259	18.7773279352227	4.07415102420225	147834.238866397	4837.33014078627	247	5810374	87742.81	4515.03	318.33	40.1	3.6	12.6	15	41.7	4	15	13.4	34.4	18.6	8.9	34	18.6	7.7	30.8	19	15.4	30.8	40.1	8.5	43.3	19
1	H21	3	CHEK1	NA	Positive	6.60550458715596	93.5091743119266	37.9807620987475	1146190.90366972	5186.74379366107	3.24770642201835	18.5779816513761	4.72896803488909	141319.426605505	4959.42379927681	218	4554360	79560.94	3324.04	292.19	28.4	4.1	6.4	11.5	29.8	0	9.2	8.3	26.6	17	7.3	24.3	17	4.6	28	22.5	10.1	0	31.2	10.6	33.5	20.6
1	H22	1	CHEK1	NA	Positive	6.80821917808219	101.065753424658	41.0573037010054	1254830.74520548	5564.98968830917	3.54246575342466	19.3890410958904	4.53168383973985	143593.531506849	4631.81436263964	365	4943702.9	80212.27	3657.97	285.36	34	3.8	7.1	20.8	32.9	1.1	7.7	19.7	26	19.7	8.5	28.5	19.7	3.3	29.9	19.7	15.3	0	35.9	9.6	38.4	16.2
1	H22	2	CHEK1	NA	Positive	6.32558139534884	123.447674418605	65.5472505599006	1592387.87790698	6731.46647528925	4.93023255813953	21.2732558139535	3.42884518818585	160539.331395349	4514.78232799119	172	5885847	89655.04	4883.4	322.55	41.9	2.3	12.8	13.4	43.6	0	14.5	13.4	39.5	16.9	6.4	37.8	16.9	4.1	33.7	16.9	21.5	33.7	42.4	14.5	47.7	18.6
1	H22	3	CHEK1	NA	Positive	5.16546762589928	90.7446043165468	36.3083582841319	1151745.99280576	5047.26034118428	3.05035971223022	16.9064748201439	4.81997738078531	126053.435251799	4565.4796006685	278	4303671	73504.57	3288.47	271.5	28.4	2.5	5	17.6	29.5	0.7	7.6	17.3	28.8	24.8	8.3	25.5	24.8	4.3	30.6	20.1	14	0	30.9	10.8	34.2	19.4
1	I03	1	RPA32	NA	Positive	10.2642487046632	78.6943005181347	14.4200400903887	742900.611398964	4517.22275298426	6.52331606217617	30.6839378238342	4.66214273541641	215850.740932642	5156.92181433153	193	3140226.5	87131.16	2584.04	314.47	33.2	2.1	6.2	12.4	33.2	1	6.2	10.4	17.6	19.2	9.8	17.6	19.2	3.6	21.8	30.6	34.7	0	36.3	20.7	39.4	26.4
1	I03	2	RPA32	NA	Positive	12.4258373205742	69.0191387559809	6.43854679834761	532446.674641148	4324.96827789392	6.8755980861244	32.5311004784689	4.37498743363448	208735.698564593	4870.12125449769	209	2873883	83272.05	2404.88	296.82	38.3	2.4	6.2	8.6	39.2	1	8.6	8.1	12.4	17.7	7.2	17.7	17.7	1.9	16.3	38.8	30.1	16.3	37.8	20.1	43.1	23
1	I03	3	RPA32	NA	Positive	10.4557522123894	65.0575221238938	13.865660508994	524363.353982301	4285.84889029642	5.54867256637168	26.9557522123894	4.49354893760161	167869.743362832	4326.34148487117	226	2432839.8	82179.64	2290.98	295.66	30.5	4	8.4	17.7	31.9	0	10.2	15.5	16.8	17.7	7.1	15.9	17.7	1.3	28.3	36.7	25.7	0	37.2	19.9	40.7	22.6
1	I04	1	RPA32	NA	Positive	11.1744680851064	69.8297872340426	10.7631373751226	576511.187234043	4487.2442387825	7.82978723404255	38.3574468085106	5.44069737263378	267713.531914894	5716.2060249205	235	2773830.5	89691.23	2218.76	308.33	31.1	0.9	6.4	11.5	28.9	0.4	7.2	8.5	13.2	10.6	6.4	14.5	10.6	4.3	14.5	31.5	35.7	0	36.6	25.5	39.1	31.9
1	I04	2	RPA32	NA	Positive	10.6526315789474	61.2105263157895	9.52869048975923	491762.231578947	4316.93800399509	7.56491228070175	39.4631578947368	5.80065238168079	300879.371929825	6096.32313602777	285	2617845	93805.93	2170.56	325.1	31.9	1.1	13	7.4	32.6	0.4	11.9	7.4	12.3	19.6	15.8	16.8	19.6	9.8	15.4	29.5	30.5	15.4	32.3	24.6	38.9	34.4
1	I04	3	RPA32	NA	Positive	11.25	69.3125	10.2456080474226	577089.422619048	4139.8890719059	7.06547619047619	32.8988095238095	4.49342102074372	220413.770833333	5229.83110766172	336	2660520.5	91727.59	2139.68	354.84	30.4	3.3	10.7	8.6	31.5	0.9	8.3	6.2	14.6	17.3	5.4	17.6	17.3	3.6	18.5	42.9	38.4	0	35.1	26.2	39.3	33.3
1	I05	1	RPA32	NA	Positive	10.227027027027	64.4	10.9133163173639	511473.308108108	4037.85503279499	6.00540540540541	26.8918918918919	4.82509172962666	178475.589189189	5218.5017634397	185	2464970.9	85899.63	2046.27	300.3	27.6	1.6	6.5	9.2	25.4	0	8.1	13.5	13.5	19.5	7	13.5	19.5	2.7	18.4	27.6	28.6	0	35.1	16.2	37.8	23.2
1	I05	2	RPA32	NA	Positive	11.7830687830688	70.7883597883598	8.18526145872202	551602.592592593	4203.66129714717	7.88888888888889	37.5079365079365	5.4476043080106	257107.989417989	5823.63519299087	189	2609702	82925.14	2007.03	282.83	31.2	3.7	6.3	9	30.7	2.6	4.8	11.1	12.7	12.7	13.8	14.8	12.7	7.9	15.3	33.3	32.3	15.3	33.3	24.3	37	29.1
1	I05	3	RPA32	NA	Positive	9.59863945578231	55.2857142857143	8.88517567372157	425630.275510204	3783.13756257021	5.82993197278912	28.5510204081633	4.62393722444006	195218.017006803	5071.08880385858	294	2237611.5	86512.8	1876.24	310.97	28.6	4.8	10.9	17.7	28.6	0.3	11.2	15.3	13.6	20.4	5.8	15.6	20.4	3.4	22.4	31	28.2	0	31	19.7	35.7	26.5
1	I06	1	RPA32	NA	Positive	9.83038869257951	61.0106007067138	7.93388285599474	499021.674911661	3955.79136207401	6.09893992932862	30.4911660777385	4.93852848950695	221510.5795053	5341.48422886376	283	2527975.1	90888.82	2047.07	334.17	30.4	4.2	8.8	9.5	31.4	1.8	11.3	7.1	12.7	21.6	8.1	12.4	21.6	5.3	22.3	31.1	27.2	0	33.2	17.7	37.5	24.7
1	I06	2	RPA32	NA	Positive	10.1090909090909	71.4409090909091	8.96443101373336	605317.809090909	4080.87649781691	6.46363636363636	32.4318181818182	5.11243519697053	231726.095454545	5215.9832374373	220	2930253	94775.87	2254.76	338.07	33.6	0.5	15	8.6	32.7	0.5	15	6.4	14.5	25	10.9	18.6	25	5.5	22.3	28.2	25.9	22.3	31.4	20.5	36.4	28.6
1	I06	3	RPA32	NA	Positive	14.352422907489	94.4493392070485	11.7411296770269	787739.823788546	4985.78242964753	8.09691629955947	39.8325991189427	4.65037469580783	273384.057268722	5245.21332362415	227	3530126.6	88957.63	2757.98	307.71	44.9	3.5	10.6	7.5	47.1	0	9.7	9.3	19.8	11.9	5.7	19.8	11.9	3.5	17.6	48	37.9	0	46.7	30	52.9	35.2
1	I07	1	RPA32	NA	Positive	11.2173913043478	73.8304347826087	10.2228475241416	601343.486956522	4220.15921200813	7.4304347826087	34.2521739130435	5.07181773888278	234555.382608696	5765.23896544826	230	2772488.9	85535.51	2201.65	307.58	31.7	1.7	5.2	7	31.3	0.4	5.7	7.8	11.3	15.7	8.7	13.5	15.7	3.9	16.1	32.2	37.4	0	34.3	22.6	36.5	29.6
1	I07	2	RPA32	NA	Positive	11.3031914893617	75.1702127659574	10.1784855404605	644853.781914894	4376.91688656607	7.43617021276596	33.2127659574468	4.72083804415022	222707.420212766	5485.68533403036	188	2937039	90695.69	2423.88	327.11	33.5	3.2	10.1	12.2	31.9	1.1	12.2	8.5	14.9	17	8.5	19.1	17	4.8	18.1	32.4	31.9	18.1	36.7	22.3	39.9	26.1
1	I07	3	RPA32	NA	Positive	11.2780748663102	77.9465240641711	10.6324629559301	705434.989304813	4643.0228638756	7.72727272727273	36.7272727272727	4.27946268667725	250269.711229947	5391.88113652489	187	2985462.6	86618.56	2519.52	297.91	34.8	2.7	9.1	10.2	34.2	1.1	7	8.6	18.2	13.9	3.7	20.3	13.9	2.7	16	39.6	38.5	0	35.3	29.4	44.4	35.8
1	I08	1	RPA32	NA	Positive	12.5789473684211	79.9436090225564	7.04611627067594	651156.582706767	4387.65820943173	7.27443609022556	34.7744360902256	4.84299311495184	232227.718045113	5405.47630102127	266	3006764.3	87845.92	2245.16	313.95	35.7	1.5	8.6	8.3	35.3	0	9	5.6	13.2	14.3	5.3	15.8	14.3	3.4	12.8	34.6	33.8	0	38.3	23.7	41.7	28.2
1	I08	2	RPA32	NA	Positive	11.0773195876289	88.4484536082474	10.0249977047854	836378.211340206	5343.40173191936	7.47938144329897	37.2268041237113	5.0966152907702	275053.953608247	5444.23803246224	194	3558565	101157.75	3044.74	359.9	43.3	1.5	15.5	9.8	44.3	0	19.6	8.8	25.8	16	10.8	28.9	16	5.2	21.6	35.1	30.4	21.6	41.2	28.4	49	30.9
1	I08	3	RPA32	NA	Positive	11.3651685393258	62.8707865168539	8.10890266393063	497728.533707865	4039.21831981626	6.88483146067416	34.314606741573	5.08520963777313	232613.213483146	5416.90865138891	356	2640667.8	89990.8	2110.91	312.25	33.7	2.2	11	6.2	31.2	0.8	11.2	7.3	11	18	6.7	13.5	18	4.2	17.1	41	35.1	0	36	27.5	40.7	32.3
1	I09	1	ARHGAP35	NM_004491	sample	9.26792452830189	55.0264150943396	10.271959375365	456732.128301887	4450.69841810562	5.14339622641509	22.9849056603774	4.50511544453712	156609.471698113	5453.23669361553	265	2353350.6	95300.72	2279.6	357.17	29.8	1.5	9.8	9.4	27.9	0	14.3	7.9	11.7	10.2	7.2	12.8	10.2	3.8	16.6	27.5	22.6	0	33.2	10.9	36.2	13.6
1	I09	2	ARHGAP35	NM_004491	sample	6.27102803738318	34.0420560747664	8.46069764067621	271596.26635514	3572.98967422435	3.64018691588785	18.7616822429907	4.56282172552427	132570.378504673	4640.83553755693	214	1694949	77906.5	1649.11	297.31	20.6	2.8	8.9	15.4	19.6	0	9.8	12.6	9.8	22.9	9.3	11.7	22.9	3.7	23.4	16.8	12.1	23.4	20.1	7.5	24.8	12.1
1	I09	3	ARHGAP35	NM_004491	sample	8	40.8846153846154	7.35685748708833	318911.946153846	3765.61346583284	3.14230769230769	17.1192307692308	5.61078601269814	129552.292307692	4870.02612917737	260	2059878.4	79163.76	1809.62	273.91	24.6	0.8	6.9	11.9	24.2	0	9.6	12.7	14.6	15.8	9.2	10.4	15.8	5.8	24.2	34.6	11.5	0	27.7	8.5	33.8	15.8
1	I10	1	AHNAK	NM_024060	sample	7.05774278215223	33.1968503937008	5.24266930510845	231188.839895013	3484.69563350848	4.9002624671916	25.5328083989501	4.47464709842675	192876.377952756	5301.63657384348	381	1792283.6	91319.66	1550.71	311.71	18.9	1.6	11.8	12.1	18.1	0	12.1	10.8	8.4	15.7	6	7.9	15.7	2.1	16.5	19.4	22	0	21.8	13.9	24.7	17.1
1	I10	2	AHNAK	NM_024060	sample	6.99099099099099	40.954954954955	8.49790421655539	318044.31981982	3631.67107716114	5.83333333333333	30.0855855855856	4.66622712107619	222621.387387387	5562.59216582422	222	1987474	101737.74	1844.83	368.47	20.7	2.3	17.6	10.4	21.6	0.5	20.7	6.8	9.9	20.3	6.8	9.5	20.3	0.5	14	19.8	27.5	14	22.5	18.9	25.7	23.4
1	I10	3	AHNAK	NM_024060	sample	6.80243161094225	33.8115501519757	6.70908428648791	224621.118541033	3358.09345658126	5.37689969604863	28.3677811550152	4.15571141136226	205720.686930091	5232.95575336432	329	1689611.6	94165.99	1502.39	333.95	17.6	1.8	13.4	10	17.9	0	11.9	8.8	8.5	20.7	3.6	8.5	20.7	0.9	18.2	26.7	25.8	0	23.4	19.8	29.5	25.8
1	I11	1	SH2B3	NM_005475	sample	7.76447876447876	36.5868725868726	7.20850863124465	253435.826254826	3491.38898803616	4.23552123552124	20.6447876447876	4.34364472293044	148698.803088803	4975.13111487726	259	1790600.2	85628.2	1645.07	305.5	19.3	3.1	8.5	13.1	17.8	0.8	9.7	10	9.3	17.4	6.2	8.1	17.4	3.1	22	22	19.7	0	23.9	8.5	27	16.2
1	I11	2	SH2B3	NM_005475	sample	7.47857142857143	38.2428571428571	7.71608037499298	284196.953571429	3521.45531554886	4.50357142857143	22.85	4.89553123400786	175408.278571429	5602.71260898278	280	1883255	94085.89	1507.25	326.34	17.1	4.3	13.2	10.7	17.1	1.4	11.8	9.3	7.9	16.4	8.6	9.3	16.4	6.8	18.9	21.8	15.7	18.9	22.9	11.4	27.5	18.2
1	I11	3	SH2B3	NM_005475	sample	7.62790697674419	34.4784053156146	3.9450612526345	225627.581395349	3132.57467806351	4.02325581395349	17.8671096345515	4.42619109984386	126796.033222591	5127.05907305086	301	1621486.5	81050.7	1322.27	290.1	18.3	2	6.3	10.6	16.3	1.3	7	8	7.3	19.9	6	6.3	19.9	3.7	17.6	28.9	15	0	19.6	11.3	25.2	16.3
1	I12	1	MSH2	NM_000251	sample	6.81074168797954	36.2173913043478	5.75567251126513	263630.723785166	3543.2023243871	4.35805626598466	21.695652173913	5.30539643642022	165689.588235294	5892.0841036531	391	1703110.9	79137.45	1568.44	294.41	20.7	3.3	5.4	12.3	21.2	1	5.9	9.2	11.3	17.6	10.7	9.5	17.6	7.7	16.4	19.7	21.2	0	19.9	8.4	25.1	18.2
1	I12	2	MSH2	NM_000251	sample	6.74485596707819	38.3415637860082	5.68685921346615	294911.493827161	3629.66271931098	4.97119341563786	26.6460905349794	5.26520306956898	207813.41563786	5665.27785790716	243	1746251	85848.1	1691.81	331.32	18.1	3.7	9.9	10.7	22.6	0.4	12.3	9.5	10.3	18.9	11.9	11.5	18.9	6.6	18.5	16.5	20.2	18.5	17.7	14.4	23.5	24.7
1	I12	3	MSH2	NM_000251	sample	7.05352112676056	38.6619718309859	8.17034111085476	306155.442253521	3489.94630615647	4.90704225352113	25.7154929577465	5.50410493718294	200844.591549296	5899.76638992438	355	1870817.4	97423.28	1644.16	345.5	23.4	1.1	9	12.4	22.5	0.6	10.4	11.8	13.2	22.5	9	9.9	22.5	6.5	15.8	27.3	25.1	0	21.7	18.3	25.9	28.7
1	I13	1	NOTCH1	NM_017617	sample	8.06140350877193	38.9269005847953	6.22888419140661	262404.994152047	3413.74249710493	4.35964912280702	21.1666666666667	4.8214224918247	156494.055555556	5252.20179575099	342	1803840.3	82100.94	1698.33	300.66	21.9	3.5	6.4	10.5	22.2	0.9	8.5	8.5	8.5	23.7	9.4	8.2	23.7	3.5	21.3	24.3	22.2	0	25.4	12	29.5	17
1	I13	2	NOTCH1	NM_017617	sample	8.46254071661238	44.928338762215	6.68055566467334	331084.853420195	3581.99542202684	5.55700325732899	27.785016286645	4.59410435873267	204322.690553746	5575.56806483729	307	2006146	81374.23	1734.9	293.67	22.1	3.9	6.5	10.7	22.5	0.3	8.5	9.4	8.8	18.6	8.5	9.4	18.6	2	15.3	27	20.5	15.3	22.5	14	26.4	21.5
1	I13	3	NOTCH1	NM_017617	sample	8.33333333333333	38.8775510204082	6.25484066579681	289518.292517007	3694.10874071702	4.44897959183673	22.3061224489796	5.43170535801958	174856.836734694	5736.64831587763	294	1888623.6	86219.48	1693.68	306.16	25.2	1.4	8.2	6.8	24.1	0	8.5	7.1	9.5	11.6	9.2	8.8	11.6	6.5	16	37.8	18	0	25.5	13.9	33.3	23.8
1	I14	1	RAD51	NM_133487	sample	9.27835051546392	58.6237113402062	10.5436273771552	433733.989690722	4433.85919140774	6.11340206185567	41.2319587628866	5.60375674294139	320060.87628866	5637.31904642	194	2281019.2	93783.74	2048.38	318.4	24.7	4.1	11.3	13.9	23.7	1	8.8	11.9	15.5	14.4	7.7	13.4	14.4	4.1	21.1	33	37.1	0	45.4	32	49.5	36.6
1	I14	2	RAD51	NM_133487	sample	10.0842696629213	59.7808988764045	8.77623783502198	378475.106741573	4339.55017304596	6.50561797752809	43.0337078651685	6.53425444203862	338735.258426966	6271.47492498325	178	2117401	101888.43	1868.9	335.51	25.8	1.1	12.4	11.8	24.7	0	11.2	11.2	13.5	10.7	15.2	12.9	10.7	4.5	15.7	36.5	33.7	15.7	47.2	34.3	52.8	42.1
1	I14	3	RAD51	NM_133487	sample	9.0530303030303	56.9166666666667	8.65444472876405	396759.193181818	4115.27752910368	6.21969696969697	39.7992424242424	5.72352242474084	288731.018939394	5592.43111449468	264	2062046.5	90372.68	1620.35	306.35	21.6	2.7	11.7	10.6	17.8	0.4	8	8.7	16.7	11.4	8.3	8.7	11.4	3.8	18.9	46.2	38.3	0	48.1	39.4	54.5	44.3
1	I15	1	ZFHX4	NM_024721	sample	7.43122676579926	31.4423791821561	5.64766035548741	197987.959107807	3410.05614294961	4.49442379182156	22.631970260223	5.89637947202399	177018.078066914	6016.46726657634	269	1535808.9	82570.86	1227.61	293.68	12.6	3.3	5.6	9.3	10.8	1.1	7.8	8.9	6.3	12.3	14.9	5.6	12.3	8.9	13.8	20.4	18.6	0	21.2	8.2	24.2	16.4
1	I15	2	ZFHX4	NM_024721	sample	4.59183673469388	23.0122448979592	6.42724248737559	170562.208163265	3045.12926753153	3.39591836734694	17.1918367346939	4.91630996643886	131572.040816327	4979.40324648923	245	1314534	77679.48	1282.58	274.96	9.8	2.9	9	17.1	9	1.2	7.8	13.9	8.6	25.3	9.4	7.8	25.7	6.1	23.7	9.8	13.5	23.7	10.2	5.7	15.1	11.4
1	I15	3	ZFHX4	NM_024721	sample	6.64728682170543	32.5116279069767	8.64207388262306	251479.430232558	3829.92965792511	4.1046511627907	21.9922480620155	4.65915664287348	171502.317829457	5165.50977134014	258	1627192.9	88160.03	1722.73	325.25	20.2	0.8	12	15.9	17.4	0	14.7	15.1	11.2	17.1	7.8	11.2	17.1	5	22.9	30.6	19	0	22.5	13.6	30.2	21.3
1	I16	1	KMT2C	NM_170606	sample	7.1438127090301	37.1371237458194	6.90916240441565	266478.575250836	3425.23231305213	4.8428093645485	27.1939799331104	5.81351651106911	201136.498327759	5595.88819736401	299	1847355.9	85588.42	1522.13	300.25	16.4	2	6.4	13	17.1	0.3	7.7	12.4	11.7	21.7	14.4	9.4	21.7	4.7	18.4	22.1	23.4	0	22.1	15.4	26.4	25.1
1	I16	2	KMT2C	NM_170606	sample	7.61867704280156	37.863813229572	6.07748394247936	266211.906614786	3659.82964301706	5.24124513618677	26.9766536964981	5.04067463545063	213472.424124514	5721.11058753878	257	1793617	92388.46	1509.33	323.38	16.3	3.1	10.1	10.1	17.5	2.7	9.7	7.4	10.1	15.6	10.5	9.7	15.6	6.6	15.6	21.4	18.7	15.6	19.8	14	29.2	21.4
1	I16	3	KMT2C	NM_170606	sample	6.04858299595142	33.0728744939271	10.0613103190751	252325.75708502	3375.41440808563	4.42914979757085	24.1578947368421	5.27016388821831	179723.457489879	5365.83797080229	247	1481237.6	84349.02	1549.57	303.83	15.4	5.7	11.3	14.2	15.4	2.8	8.9	13	13	19.8	8.9	8.9	19.8	3.6	15.8	22.7	16.6	0	19.8	15.8	25.5	23.1
1	I17	1	RPA32	NA	Positive	12.5806451612903	79.4884792626728	8.53611807783564	655406.995391705	4739.4770777781	7.38248847926267	35.7557603686636	4.28820972590244	242685.350230415	4876.33239698563	217	2922460	93517.05	2562.93	336.99	41	2.8	11.1	11.5	35.9	0.5	12	9.7	15.7	13.8	6.9	18	13.8	2.8	23.5	36.9	35	0	41.9	24	47	25.8
1	I17	2	RPA32	NA	Positive	9.11976047904192	60.9281437125749	13.0230976826772	533614.904191617	4159.24731789701	6.76047904191617	35.4790419161677	5.65611059972262	264692.149700599	5541.48504148668	167	2596895	94281.99	2256.84	337.62	30.5	4.2	14.4	12.6	30.5	1.2	15.6	8.4	13.8	22.8	12	16.8	22.8	5.4	22.2	31.1	31.7	22.2	32.9	26.9	40.1	31.1
1	I17	3	RPA32	NA	Positive	10.7447552447552	62.1888111888112	10.2169954596862	502558.618881119	4415.39312248193	5.97902097902098	31.3531468531469	5.21653329670285	229746.517482517	5432.39126388423	286	2394928.3	80989.12	2137.18	298.34	29	2.8	8	14.7	31.5	1	9.8	11.2	13.6	15	7.7	16.8	15	4.5	21	39.2	26.2	0	35.7	22.4	39.5	30.8
1	I18	1	RPA32	NA	Positive	13.5	83.1494252873563	6.96177003302761	684964.143678161	4343.4037624903	7.82183908045977	35.4367816091954	4.49199994220966	241425.873563218	5423.90790102403	174	2968781.1	84726.62	2341.47	291.48	32.8	3.4	6.3	8	33.9	0	4	7.5	14.4	15.5	4	17.2	15.5	3.4	13.8	39.1	42	0	39.7	26.4	42	27.6
1	I18	2	RPA32	NA	Positive	13.7899159663866	84.6386554621849	9.98770547282752	677876.911764706	4632.95330436959	8.6218487394958	40.5084033613445	4.37867333543631	268079.348739496	5103.22447655395	238	3011891	80616.14	2477.46	284.79	38.2	4.6	4.6	13.4	37.4	1.3	6.7	11.3	13	16.4	5	20.2	16.4	2.5	20.2	39.1	37	19.7	42	29.4	46.2	31.5
1	I18	3	RPA32	NA	Positive	10.3258426966292	76.3595505617977	13.2311395924054	727051.713483146	4636.26735628769	6.69662921348315	33.4887640449438	5.50650570791822	242090.730337079	5672.82424441617	178	3042762.3	79150.63	2464.52	280.03	29.2	2.2	6.2	11.8	29.2	0	6.2	11.2	19.7	15.7	8.4	21.9	15.7	8.4	17.4	34.3	30.3	0	34.3	26.4	39.3	36
1	I19	1	RPA32	NA	Positive	11.0974729241877	71.1768953068592	9.20953489215304	591107.068592058	4376.69880328491	7.54873646209386	35.870036101083	4.9529713237806	254215.379061372	5894.72639201726	277	2649942.1	88549.88	2255.56	315.55	31.4	2.2	9.4	10.1	31	1.1	10.1	10.1	13.4	15.5	7.6	17.3	15.5	4.7	13.4	29.6	31.4	0	36.1	20.2	37.5	30.7
1	I19	2	RPA32	NA	Positive	10.9526627218935	76.3372781065089	16.6530245578557	683942.869822485	4685.72110243931	8.12426035502959	43.6449704142012	6.29699480609064	347493.520710059	6631.2715844962	169	2827413	99318.37	2471.96	358.12	33.1	3	17.2	7.1	32.5	1.8	19.5	5.9	16	14.8	13.6	22.5	14.8	11.2	11.8	31.4	36.7	11.8	36.7	32.5	43.8	44.4
1	I19	3	RPA32	NA	Positive	15.1481481481481	91.1944444444444	8.07391178645207	734180.12037037	4585.40818548437	8.64351851851852	39.0648148148148	4.84761563121686	266644.768518519	5662.84976506327	216	3140104.4	83082.12	2444.89	288.38	41.2	2.3	5.6	10.2	40.7	0.5	6.9	10.2	16.7	12.5	6	18.1	12.5	5.6	14.8	49.5	44.4	0	48.1	33.8	53.7	41.2
1	I20	1	RPA32	NA	Positive	12.4043887147335	71.2100313479624	9.4689274961395	564383.5830721	4257.92119166074	6.77115987460815	32.2319749216301	4.37457428877236	217404.730407524	5130.27249530188	319	2760411.6	89965.22	2318.99	321.14	33.5	2.2	11	9.4	35.1	0	10.3	7.8	12.9	17.9	6.3	15.4	17.9	1.6	19.4	33.5	31.7	0	36.1	19.1	39.5	23.5
1	I20	2	RPA32	NA	Positive	10.5744680851064	66.5787234042553	11.1338314224537	528973.940425532	4459.61046055615	8.03404255319149	40.5914893617021	5.24909581522722	303102.672340426	5879.14488222125	235	2455976	95520.43	2192.86	340.61	32.8	3	17.9	11.9	32.3	0.4	16.6	9.8	14.9	13.6	9.8	18.3	13.6	3.8	15.7	30.2	32.8	15.7	35.3	28.1	38.7	33.2
1	I20	3	RPA32	NA	Positive	12.695652173913	86.0062111801242	9.99373187333861	772898.677018634	4901.39200812292	7.32919254658385	33.8012422360248	4.6488010552145	226279.614906832	5227.42742012606	161	3094832.3	87501.78	2687.19	316.46	39.8	3.1	13	13.7	45.3	1.9	14.3	11.8	20.5	16.8	7.5	22.4	16.8	3.7	16.8	42.9	41	0	46.6	31.1	50.3	36
1	I21	1	RPA32	NA	Positive	10.8849206349206	64.7420634920635	7.66335956622958	519901.607142857	4323.2077864215	7.71031746031746	38.6031746031746	5.05178306857125	287388.817460317	6068.21149142752	252	2416142.3	87449.25	2049.92	302.03	29.8	2.8	6.3	10.7	29	1.2	5.6	9.1	11.1	13.5	7.5	14.3	13.5	5.2	14.3	30.6	38.9	0	34.9	25	40.1	35.3
1	I21	2	RPA32	NA	Positive	11.8815331010453	76.6759581881533	10.0194760152444	674108.794425087	4580.03869622582	8.4808362369338	41.2996515679443	5.58466236048678	308082.195121951	6304.68829197071	287	3105751	98646.89	2472.56	347.57	36.9	1.4	13.9	6.6	35.2	0	13.6	4.9	13.6	15	11.1	19.9	15	7.3	11.8	34.8	36.9	11.8	36.2	25.1	41.8	34.5
1	I21	3	RPA32	NA	Positive	12.0032786885246	72.1573770491803	9.54098716744488	576186.272131148	4481.00430971043	7.85573770491803	40.6885245901639	4.79024007936169	296543.586885246	5627.37116016544	305	2693142.6	87122.82	2557.19	331.22	38	2.6	9.8	11.8	41	1	10.2	6.2	15.7	14.1	6.6	16.1	14.1	4.3	17.4	43.9	40	0	41.6	34.8	45.2	38.7
1	I22	1	RPA32	NA	Positive	10.7136150234742	73.3661971830986	9.82278466773509	663551.680751174	4582.38268158381	7.02816901408451	35.7323943661972	5.05078076924088	265209.460093897	5428.13592812708	213	2973040.8	90189.2	2522.54	312.56	32.4	0.5	8	8.5	31	0.5	6.6	8.5	16	17.8	9.9	19.2	17.8	4.2	18.3	28.2	32.9	0	31.5	22.5	37.1	26.8
1	I22	2	RPA32	NA	Positive	11.3610223642173	76.8690095846645	11.9972465923876	689366.744408946	4519.95065648749	8.36421725239617	42.8753993610224	5.01102399758523	313159.54313099	5835.42949300279	313	3135774	99473.5	2434.33	361.37	34.5	2.2	16.3	5.8	33.9	0.3	16.9	5.4	15	16.9	9.9	19.8	16.9	5.1	15.3	33.9	34.8	15.3	36.4	28.1	43.8	37.1
1	I22	3	RPA32	NA	Positive	12.9343629343629	75.0810810810811	5.69168366936836	584285.444015444	4142.82722347137	8.53281853281853	43.4903474903475	5.36351428019416	294850.16988417	5693.89602926866	259	2571257.3	78404.79	2042.41	285.05	32	2.7	3.9	9.3	33.2	1.5	5	6.2	16.2	15.4	7.3	13.5	15.4	4.6	11.2	44	41.3	0	39	35.9	47.5	42.5
1	J03	1	ATR	NA	Positive	5.2085308056872	26.6919431279621	7.06799913827531	207295.781990521	2874.16405908882	3.95260663507109	21.0142180094787	5.04868601319584	163601.227488152	5423.02447622539	211	1383408.3	88315.34	1226.25	325.61	10.9	5.7	7.6	10.4	10.9	4.7	11.8	9	7.1	23.2	10.9	5.7	23.7	4.7	21.8	12.8	18	0	15.2	9.5	16.6	16.6
1	J03	2	ATR	NA	Positive	4.421926910299	20.5614617940199	5.06326008755953	145423.524916944	2710.97286062212	3.57475083056478	17.0099667774086	4.30389813566235	125196.843853821	4866.51348624547	301	1162033	81713	1042.94	297.41	8	1.3	6	10.3	7.3	0.7	10	6.6	6.6	26.6	8.3	6.6	26.6	5	23.6	9	12.6	23.3	10	7.3	14	12.6
1	J03	3	ATR	NA	Positive	6.38223938223938	27.023166023166	3.99073215773123	148265.011583012	3025.34479191664	4.23938223938224	23.1544401544402	5.1292994034682	175049.548262548	5401.05961068485	259	1298413.5	84241.08	1146.47	301.04	10	1.5	7.7	8.9	11.2	0.8	7.3	9.7	11.6	20.8	9.7	5	20.8	6.2	21.2	25.1	16.2	0	16.2	14.7	22	25.9
1	J04	1	ATR	NA	Positive	3.19815668202765	18.5990783410138	7.0316157411447	151732.258064516	2901.32408073605	3.29032258064516	16.5069124423963	5.10236203235019	132270.686635945	5196.98460283525	217	1065299.8	92900.82	1240.13	338.4	7.4	5.5	11.1	12.4	8.8	6	11.5	9.2	13.4	28.6	12	9.2	28.6	7.4	24.9	5.5	11.1	0	9.2	5.5	13.8	14.3
1	J04	2	ATR	NA	Positive	3.79878048780488	16.7987804878049	5.08888176502629	104737.548780488	2476.85385328646	4.1280487804878	20.265243902439	4.48723092521632	157114.054878049	4961.30705348499	328	1093635	90217.16	1033.29	328.32	5.2	3.7	11.6	10.1	8.2	0.9	13.1	7.6	7.3	31.4	9.5	3.7	31.4	4.9	27.1	7.9	17.1	26.8	7	8.2	12.2	17.4
1	J04	3	ATR	NA	Positive	4.16346153846154	19.9455128205128	5.13131304509932	116711.967948718	2708.88412580514	4.01602564102564	24.2403846153846	6.02188597257812	206806.842948718	5609.22429560711	312	1093349.3	96817.81	1023.08	352.32	7.4	3.2	15.1	9	6.4	0.3	18.3	6.4	12.2	23.1	11.5	4.8	23.1	8.3	21.5	17.6	18.3	0	12.8	17.6	16.3	30.1
1	J05	1	ATR	NA	Positive	4.20846905537459	19.9348534201954	5.18400174474345	133013.863192182	2543.53497854831	2.19218241042345	13.4723127035831	4.82169699264676	104145.234527687	4046.07080846568	307	995795.3	65309.96	852.85	233.18	6.8	19.9	4.2	32.6	5.5	22.1	5.2	32.9	10.1	33.6	13.4	6.8	33.6	4.9	41	11.4	7.8	0	10.1	4.9	12.7	8.5
1	J05	2	ATR	NA	Positive	4.57142857142857	21.8513119533528	4.63792071528239	145261.364431487	2689.73774006345	4.06122448979592	22.3177842565598	5.31462138898411	179010.504373178	5533.40675519591	343	1184920	90491.48	919.75	316.17	6.7	2.3	10.8	9.3	5.2	0.9	10.8	6.7	7.6	23.3	12.5	3.8	23.3	7.9	21.3	10.5	16.3	21	9	12.8	11.4	21.3
1	J05	3	ATR	NA	Positive	3.39935064935065	16.8214285714286	4.85758573759552	118585.415584416	2696.71153990124	2.90909090909091	16.5551948051948	4.8663365001648	125847.873376623	4761.86581113394	308	1064015.8	87874.34	1030.83	314.54	5.8	1	8.8	7.1	6.2	1	12.7	8.1	11.4	27.6	7.8	6.2	27.6	4.9	26.9	12.7	8.4	0	8.4	9.7	16.6	19.2
1	J06	1	ATR	NA	Positive	4.3393665158371	22.89592760181	7.42392109108681	165525.475113122	3097.87210108809	4.2262443438914	22.8371040723982	4.89568309547269	175961.642533937	5377.3226815852	221	1236071	94461.03	1417.96	347.43	10	2.3	6.8	8.1	12.7	0	12.2	7.2	11.3	27.1	9.5	7.2	27.1	5	23.1	11.3	15.8	0	14.5	12.2	18.1	20.4
1	J06	2	ATR	NA	Positive	4.01754385964912	19.3070175438597	4.50868576176663	130126.26754386	2731.74959144561	4.52631578947368	21.5789473684211	5.67334148370957	174086.070175439	5824.73486732622	228	1168163	91257.1	1150.14	343.04	8.3	3.1	11	11	8.3	0	14.5	9.2	8.3	28.5	13.6	6.1	28.5	9.6	19.3	8.3	18	19.3	7.5	9.6	11.4	19.7
1	J06	3	ATR	NA	Positive	4.38848920863309	23.8848920863309	6.95381965071645	173547.755395683	3250.08655152265	4.14028776978417	21.7805755395683	5.32396205589445	170677.712230216	5703.29712822263	278	1213056.8	92800.93	1367.34	338.07	10.4	1.8	11.2	10.8	11.5	0	14.7	8.3	15.1	21.2	9	9	21.2	7.6	17.3	18	20.9	0	14.7	14.4	17.3	25.2
1	J07	1	ATR	NA	Positive	4.69731800766283	24.3563218390805	6.40244100492793	186909.329501916	3035.16497722414	3.59003831417625	17.9578544061303	4.83986690693925	132411.068965517	5007.16498005915	261	1418773.7	89052.31	1298.5	317.48	8.8	3.4	7.3	9.6	10.7	1.1	8.8	8	10.7	21.1	7.7	5	21.1	5	23.4	12.6	14.9	0	13.4	6.1	16.5	14.9
1	J07	2	ATR	NA	Positive	4.06048387096774	24.9354838709677	10.7719169151723	207710.423387097	3010.37453878319	4.25403225806452	21.0161290322581	4.14778606887878	158391.552419355	4812.29247388672	248	1264736	85701.53	1441.21	326.36	7.3	4.8	10.5	14.1	9.7	0.4	15.3	12.1	12.1	25.4	7.7	8.1	25.4	2	27.4	10.1	13.7	27.4	12.9	10.9	16.1	17.7
1	J07	3	ATR	NA	Positive	4.76610169491525	20.471186440678	4.34857899332966	120339.969491525	2733.39754659436	3.05084745762712	18.864406779661	5.37400829396592	148654.4	5163.94899842771	295	1122688.9	83021.93	1047.99	295.64	10.2	3.4	7.8	11.2	8.8	0.3	7.8	10.2	9.8	19.7	10.2	3.7	19.7	5.8	24.7	22.7	10.5	0	11.9	11.5	15.6	19.7
1	J08	1	ATR	NA	Positive	4.13294797687861	29.1098265895954	11.0399344001589	261619.589595376	3733.17781397397	2.97687861271676	17.5664739884393	5.57720620740852	150686.601156069	5103.051189605	173	1444833.4	86118.54	1862.52	319.34	9.8	2.3	10.4	18.5	18.5	0	12.1	19.1	17.3	22	14.5	12.1	22	6.9	30.6	8.1	9.2	0	18.5	5.8	22	16.8
1	J08	2	ATR	NA	Positive	3.75390625	21.26171875	6.20368918104843	160822.90625	2742.93377929616	3.828125	21.37109375	6.13554023730062	176483.96875	5808.07853863596	256	1207760	92561.48	1094.76	327.97	7.4	2	10.2	7.8	7.4	0.8	10.9	7.4	10.5	28.1	18.4	5.9	28.1	7.4	18.8	8.2	14.8	18.8	10.5	9.4	13.7	18.4
1	J08	3	ATR	NA	Positive	4.45375722543353	21.1618497109827	7.1827664362345	150757.228323699	2805.0867090872	3.21387283236994	17.8294797687861	5.09600679717808	141999.716763006	5289.1762828881	346	1256245.3	87267.24	1099.1	308.74	11.3	2.3	8.4	8.1	9.5	0.3	8.7	6.4	13	25.4	7.8	5.8	25.4	5.5	20.8	17.9	12.4	0	14.7	11.3	17.1	18.8
1	J09	1	STIM1	NM_003156	sample	8.06214689265537	41.3841807909605	7.11151465439289	278877.740112994	3729.54780849355	5.25988700564972	23.2881355932203	4.20939175614877	162394.983050847	5311.18562203997	177	1777603.6	95600.76	1764.3	364.27	23.2	5.1	7.9	10.7	24.3	0	13.6	8.5	10.2	14.1	6.2	9.6	14.1	3.4	20.3	21.5	25.4	0	26	13.6	28.8	20.3
1	J09	2	STIM1	NM_003156	sample	6.15602836879433	28.2978723404255	4.42722391255357	183810.695035461	3387.91036315898	4.04255319148936	20.8794326241135	5.66814409821279	165145.673758865	5822.83986444226	282	1596663	87326.85	1358.77	327.7	16.3	1.1	6.4	8.9	16.3	0	9.2	7.8	9.6	18.4	16.3	8.2	18.4	9.2	14.2	16.7	13.1	14.2	16.7	8.9	22.3	19.9
1	J09	3	STIM1	NM_003156	sample	7.26639344262295	36.0204918032787	7.05626210641352	253713.979508197	3479.75361340981	4.35245901639344	23.2827868852459	4.95249430100865	179907.594262295	5256.36651657593	244	1762160.7	90765.63	1715.94	330.37	21.3	0.8	10.7	7	21.7	0.4	15.6	5.7	13.1	23	7	10.7	23	4.1	20.5	27	21.7	0	23	15.2	29.5	21.7
1	J10	1	DICER1	NM_030621	sample	5.92691029900332	27.9435215946844	4.64622639309221	184252.873754153	2959.07169682143	3.85049833887043	20.2225913621262	4.52656069176735	148349.601328904	5103.76857356948	301	1506676.9	88408.42	1241.75	318.81	15.3	2.7	7	7.6	11.3	0.7	10.3	3.3	5.6	26.6	5.3	6.6	26.6	3	21.6	18.3	17.3	0	17.6	10.3	21.9	18.6
1	J10	2	DICER1	NM_030621	sample	8.12218649517685	40.8842443729904	5.31773182302	292934.739549839	3594.29637925884	4.96141479099679	25.9903536977492	4.99730260731531	203365.286173633	5751.40282556681	311	1926028	91577.31	1541.71	331.12	20.9	3.2	11.6	9.3	20.9	0.6	14.5	6.4	8	15.8	8	9	15.8	4.5	15.4	22.8	18	15.4	22.5	11.9	27.3	22.2
1	J10	3	DICER1	NM_030621	sample	6.17785234899329	28.5369127516779	4.57889537033505	188151.224832215	3177.31032651171	4.21476510067114	21.2885906040268	4.82132720924408	152978.140939597	5259.87085892917	298	1522345.1	86684.1	1301.72	313.77	15.8	5	8.7	9.7	14.4	3.4	12.1	8.1	11.4	21.8	5.7	7.7	21.8	3.4	17.8	24.8	17.8	0	19.1	13.4	24.2	21.5
1	J11	1	PASK	NM_015148	sample	9.23809523809524	44	10.5725218198097	327451.433333333	3855.51079866362	4.66666666666667	22.7095238095238	4.97025919471784	166926.966666667	5604.27398977894	210	1994949.1	83515.81	1803.3	281.69	22.9	0	6.7	12.4	20	0	5.7	13.8	7.1	11	10	9	11	5.7	18.6	24.8	21	0	28.6	9	31.4	17.1
1	J11	2	PASK	NM_015148	sample	5.91864406779661	31.1966101694915	6.01861498087018	234968.301694915	3198.6323322245	4.03389830508475	20.8338983050847	5.20177094463669	165221.186440678	5325.15646121912	295	1631768	102745.52	1419.76	378.76	16.9	2.4	17.6	7.1	16.3	1	19.3	6.4	8.5	25.4	10.2	8.1	25.4	7.1	23.7	16.9	16.3	23.7	18.6	10.8	22	18.3
1	J11	3	PASK	NM_015148	sample	5.58303886925795	27.0636042402827	6.74842167274127	190451.954063604	2978.97324551845	3.45936395759717	17.8939929328622	4.91307092089975	135617.28975265	5044.11286152184	283	1521993.4	95025.49	1271.77	349.25	12.7	2.8	7.4	7.4	12	3.2	9.9	6.7	9.2	24	8.5	6.4	24	5.7	23.3	24.4	12.4	0	18	9.9	22.6	17
1	J12	1	EZH2	NM_152998	sample	7.26495726495726	41.8461538461538	5.60139946883778	330190.64957265	3692.07494428447	4.07264957264957	18.6153846153846	5.14179397662866	137302.833333333	5079.44714523131	234	1962143.3	85937.03	1780.21	322.23	21.8	0.4	9.8	12	20.5	0	12	9	12	24.8	9	14.1	24.8	5.1	20.9	22.2	18.8	0	24.8	6.8	29.5	15.4
1	J12	2	EZH2	NM_152998	sample	6.49122807017544	31.859649122807	5.78687673989992	207586.235087719	3277.7912932723	4.36140350877193	24.4631578947368	5.59770960612903	199247.81754386	5662.43506471442	285	1713419	92302.06	1423.36	322.33	20.4	1.8	11.6	7	19.3	0.4	11.6	6	9.1	20.7	13.7	7.4	20.7	9.1	21.1	20.4	15.8	21.1	20	14	23.5	23.5
1	J12	3	EZH2	NM_152998	sample	8.44366197183099	43.1021126760563	7.00811059617595	308607.686619718	3466.56237140076	4.57746478873239	21.2112676056338	5.01032679846037	152771.285211268	5390.51750681457	284	1932802.8	74078.19	1607.19	271.74	25.7	2.8	5.3	13.4	25.4	0	7.4	14.4	10.6	19.7	8.5	7.7	19.7	6	15.8	32.4	20.1	0	27.5	12	34.2	22.2
1	J13	1	ATF7IP	NM_018179	sample	7.63461538461539	42.8038461538462	7.79164255988026	356755.846153846	3653.57548894277	3.60769230769231	17.1538461538462	5.05306055589709	125483.846153846	5084.8021322546	260	2097416.8	88768.6	1740.11	322.76	23.5	4.2	8.1	11.2	20	0.8	11.2	7.7	11.2	26.2	11.2	13.1	26.2	3.5	21.5	23.5	13.8	0	25	7.3	28.8	13.5
1	J13	2	ATF7IP	NM_018179	sample	9.54920634920635	47.7650793650794	5.18374591466357	330059.447619048	3712.4266715021	4.67619047619048	25.7587301587302	4.83464176238796	196341.907936508	5620.52021976714	315	2253259	96101.48	1771.08	342.74	26	1	11.1	6.7	24.8	0.3	12.7	5.7	7.9	15.6	7.6	9.2	15.6	4.8	16.2	26.7	16.5	16.2	27.3	12.4	31.4	20.6
1	J13	3	ATF7IP	NM_018179	sample	7.51785714285714	31.8616071428571	5.27757478593123	199524.59375	3159.58473938204	3.92410714285714	20.0044642857143	4.64977824973229	154468.6875	5304.22183733673	224	1597769.8	86195.32	1391.78	304.3	18.8	1.8	8.5	8.5	17	0	11.2	8	6.7	20.1	5.8	6.2	20.1	4	19.6	32.6	18.3	0	22.3	9.8	27.7	20.5
1	J14	1	RB1	NM_000321	sample	7.37037037037037	36.6777777777778	5.63885943960763	267393.455555556	3461.95167146565	4.28518518518518	21.6	5.11113678020426	157309.611111111	5200.25486685478	270	1995829.2	83965.61	1568.48	300.98	22.2	4.1	7	13.7	20.4	0.4	7	9.3	10.4	23.3	11.1	9.3	23.3	4.4	19.6	20.7	17.4	0	23.7	11.1	28.1	18.9
1	J14	2	RB1	NM_000321	sample	6.03571428571429	33.4464285714286	7.41105882393032	272663.022321429	3427.73181821491	3.66071428571429	16.9107142857143	3.78987108250014	124580.848214286	4388.01225971136	224	1712987	85523.6	1811.04	318.9	18.3	3.1	10.3	12.9	20.1	0.4	12.5	7.1	12.9	28.1	8.5	9.8	28.1	3.1	29	17	12.1	29	20.5	8	22.8	12.1
1	J14	3	RB1	NM_000321	sample	5.92105263157895	29.4327485380117	6.14781238326362	212047.997076023	3217.21961058775	3.65789473684211	20.2748538011696	4.65254725428931	148971.122807018	4815.6484731128	342	1672141.5	83852.35	1407.72	299.18	18.4	1.5	8.2	9.9	18.1	0.9	9.9	8.5	10.8	22.5	8.2	8.8	22.5	2.9	22.2	24.9	15.5	0	19	12.6	23.1	18.4
1	J15	1	RPA2	NM_002946	sample	12.3269961977186	83.6615969581749	11.2170077055055	764813.068441065	4710.32927515122	6.4828897338403	28.787072243346	4.64546989807829	183461.942965779	5107.77955906977	263	3231555.6	79788.32	2642.69	287.39	39.2	2.3	3.8	11.4	39.2	0	7.6	11	15.6	16	10.3	19.8	16	5.7	19.8	36.9	31.6	0	41.1	16	43.7	16.7
1	J15	2	RPA2	NM_002946	sample	11.7569721115538	77.8446215139442	9.55406253176127	654913.74501992	4174.4611635082	7.94422310756972	37.0916334661355	4.89789759356761	258684.151394422	5664.03932424132	251	2944481	89340.21	2216.15	315.59	31.1	2.8	6.4	6.4	32.3	0.8	8.8	5.6	11.2	17.5	7.6	17.5	17.5	5.6	13.5	33.5	36.7	13.5	33.9	25.1	38.6	29.9
1	J15	3	RPA2	NM_002946	sample	10.1611570247934	58.2727272727273	9.75975330362684	438376.834710744	4012.8662136245	5.46694214876033	25.7561983471074	4.4551046968027	171045.55785124	4822.82975350942	242	2033683.6	76152.22	1959.96	276.18	26.9	5.8	4.1	14	29.8	7.9	6.6	15.3	16.1	16.1	5.8	13.2	16.1	1.7	21.1	36.4	26.4	0	32.2	19.4	39.3	26.4
1	J16	1	RPS2	NM_002952	sample	7.60227272727273	42.7897727272727	8.53694200329419	333182.261363636	4125.25569947036	4.52272727272727	22.1931818181818	3.85564248989753	158356.761363636	4650.84827340313	176	1911316.2	80173.34	1869.91	298.98	21.6	1.7	7.4	17.6	26.1	0	10.8	15.3	13.6	18.2	4	14.8	18.2	1.1	23.3	23.9	21	0	27.3	11.4	36.4	14.2
1	J16	2	RPS2	NM_002952	sample	6.58620689655172	32.9827586206897	6.52091846697815	234009.49137931	3526.42767682773	4.57327586206897	23.8965517241379	4.56791059476652	179460.254310345	5338.67466884388	232	1626493	84593.15	1570.38	312.81	18.1	1.7	7.3	10.8	17.2	0.9	9.5	11.2	9.9	20.7	7.3	9.5	20.7	4.3	18.1	21.6	18.5	18.1	20.7	9.5	27.6	14.7
1	J16	3	RPS2	NM_002952	sample	7.18352059925094	33.5692883895131	6.08014117429442	225576.895131086	3543.04438340785	4.18352059925094	22.5992509363296	5.27460852279911	172424.685393258	5246.84203423041	267	1680042.8	78066.71	1554.92	293.85	19.1	0	6	11.2	21.7	0	6.4	8.6	9.7	18.4	9.7	9	18.4	7.1	19.5	33.3	18.7	0	27.7	16.1	32.6	25.1
1	J17	1	ATR	NA	Positive	4.05529953917051	16.8064516129032	4.94352452172792	105399.294930876	2527.14222533838	2.82488479262673	14.9815668202765	4.27764023153121	112999.944700461	4639.65520429085	217	1092187.7	83741.49	954.66	296.55	4.6	4.1	4.6	11.1	3.7	0.5	5.5	8.3	5.1	28.1	7.4	4.1	28.1	2.3	24.4	9.7	6.9	0	10.1	5.5	12	11.5
1	J17	2	ATR	NA	Positive	5.11386138613861	30.3267326732673	8.33624855556453	266333.955445545	3022.01458719377	4	20.3712871287129	4.97688338677595	149232.816831683	5209.7206114958	202	1533563	78539.09	1400.91	286.04	10.9	5.4	6.9	15.3	14.9	1	7.4	9.4	7.4	22.3	13.4	6.4	22.3	6.4	21.8	12.4	14.9	21.8	11.4	8.9	15.8	15.3
1	J17	3	ATR	NA	Positive	5.34710743801653	24.8264462809917	4.801588084633	156548.603305785	2739.35626961535	4.29752066115702	20.4132231404959	4.5410022568896	147954.834710744	5058.98799055096	121	1405061.8	85381.34	1327.95	318.18	12.4	2.5	8.3	9.9	13.2	0	14.9	6.6	7.4	26.4	5.8	5.8	26.4	5	24	19	20.7	0	17.4	14.9	17.4	26.4
1	J18	1	ATR	NA	Positive	3.85663082437276	21.2974910394265	6.13266033160028	159203.971326165	2725.14583693359	3.5089605734767	19.415770609319	5.12127291787303	152494.749103943	4672.5488640813	279	1177977.8	86253.02	1199.37	311.87	9.7	4.7	10.8	19.4	10.8	1.1	10.8	18.6	11.5	32.6	10.4	7.5	32.6	3.9	29	10	15.4	0	13.3	9	15.8	14.7
1	J18	2	ATR	NA	Positive	4.78455284552845	23.390243902439	4.39817131477731	154634.016260163	2912.79389052562	4.04878048780488	22.0813008130081	4.93633097725826	175379.382113821	5027.90662659426	246	1406748	90742.27	1260.91	329.37	11.8	4.9	11.8	12.6	13.8	0.8	15	10.6	8.9	28	11.8	6.9	28	5.7	27.6	14.2	15.9	27.6	14.2	12.6	17.1	19.5
1	J18	3	ATR	NA	Positive	4.77443609022556	19.7368421052632	4.10734428558955	115083.838345865	2666.24263946674	3.53007518796993	18.2518796992481	4.95489640344706	133472.357142857	5156.50355499431	266	1117750.4	84813.18	1043.02	301.6	7.9	1.9	7.5	8.6	9.8	0.4	6.8	6.8	8.3	24.8	8.3	4.9	24.8	6.4	21.8	20.7	13.2	0	12.4	9	15.8	19.5
1	J19	1	ATR	NA	Positive	4.30541871921182	22.0049261083744	7.06502943023109	165157.60591133	3007.76540952879	4.44334975369458	21.4975369458128	5.06102093879912	171876.665024631	5645.67516774598	203	1314101.8	99269.96	1329.02	377.43	8.9	3.9	14.3	12.3	11.3	1	16.7	6.4	9.9	22.2	10.8	6.9	22.2	7.9	22.7	9.9	21.7	0	12.3	10.3	15.3	20.2
1	J19	2	ATR	NA	Positive	5.04932735426009	23.6591928251121	5.26363151946408	161173.439461883	3018.03086557719	4.4304932735426	22.3856502242152	5.10961259666186	167843.044843049	5577.20507527489	223	1352247	87531.43	1262.12	323.72	10.3	4	9.9	12.6	11.2	1.8	13.5	9.9	8.5	21.1	12.6	5.8	21.5	4.9	16.6	13	13.9	16.6	11.2	13	17.9	21.1
1	J19	3	ATR	NA	Positive	4.99256505576208	29.5724907063197	7.44504864156141	235003.884758364	3222.10690119436	4.68401486988848	26.8736059479554	5.53915186100571	218771.758364312	5804.9103184952	269	1333812.9	89121.68	1341.87	319.91	11.2	1.1	11.2	10	11.5	0.4	10.4	7.8	14.5	21.6	8.6	10.4	21.6	7.4	18.6	16.7	19.3	0	16.7	20.1	21.9	31.2
1	J20	1	ATR	NA	Positive	5.34418604651163	26.8418604651163	6.29038571803681	179236.6	2784.57159501904	4.5953488372093	25.5860465116279	5.90302647390199	199611.23255814	5709.0575045942	215	1284716.6	85624.21	1161.5	315.17	8.8	3.3	7	9.8	9.3	1.4	8.8	7	8.8	26.5	13	4.7	26.5	7.4	13.5	14.4	19.5	0	14	12.1	15.8	20.5
1	J20	2	ATR	NA	Positive	4.44210526315789	27.4052631578947	5.36980486195645	220474.726315789	2652.22365218855	4.37894736842105	20.8894736842105	4.36308242368227	170915.036842105	5280.61408511301	190	1369183	101796.76	1249.27	381.85	11.1	4.7	15.8	8.9	13.2	1.1	22.6	7.4	8.4	34.7	10.5	6.3	34.7	2.6	24.7	13.2	18.9	24.7	14.7	9.5	17.4	18.9
1	J20	3	ATR	NA	Positive	5.1625	23.575	3.71308037897389	149930.904166667	2704.15466047017	4.05833333333333	20.6791666666667	4.83928240715605	154656.65	5132.5110824382	240	1242552.8	84359.07	1086.5	304.12	10.4	1.7	8.3	5	10	0.8	8.3	4.2	10.4	22.1	7.1	4.6	22.1	4.6	16.2	20	18.3	0	14.2	12.1	18.8	20
1	J21	1	ATR	NA	Positive	4.50847457627119	25.6406779661017	8.34320950213541	206633.152542373	3255.37802201748	4.29152542372881	24.6813559322034	5.28490866191861	208115.027118644	5712.39085962665	295	1329302.3	87415.1	1413.06	331.15	11.9	3.4	8.8	12.5	11.5	1.4	10.8	8.8	11.9	24.1	12.9	9.2	24.1	7.1	20.3	10.8	18.3	0	12.9	13.2	17.6	22.7
1	J21	2	ATR	NA	Positive	4.36239782016349	22.4931880108992	6.3629200524906	162888.675749319	3029.59374170173	4.57765667574932	23.3433242506812	5.11549540006047	191778.310626703	5550.0643582359	367	1073807	83644.48	1231.2	300.13	7.6	13.4	11.2	22.1	10.4	13.1	13.1	18.5	12.8	22.9	13.1	9.5	24.8	7.1	21	10.1	17.4	21	11.7	12.8	16.9	18.5
1	J21	3	ATR	NA	Positive	4.72560975609756	24.8048780487805	6.67531237182547	186588.74695122	2822.03847814141	4.20121951219512	20.0243902439024	4.71358646375931	148591.067073171	5085.90541381386	328	1240234.5	84060.52	1088.83	296.45	11	5.8	7.9	8.8	9.5	5.5	9.5	6.1	11.3	25	7.9	7.6	25	5.8	22	18.9	18.6	0	11.9	11.9	17.1	20.7
1	J22	1	ATR	NA	Positive	4.29166666666667	18.6666666666667	5.23874468540845	115381.177083333	2614.93340831413	4.05902777777778	19.9548611111111	4.60514807680262	149634.184027778	4981.30334774929	288	1087027.7	89617.36	1040.95	330.51	6.9	2.8	9.4	10.4	7.3	0.3	12.5	8.3	7.3	25	9	4.5	25	4.9	24.7	10.1	17.7	0	11.8	10.4	13.5	13.9
1	J22	2	ATR	NA	Positive	4.90114068441065	20.6463878326996	3.73487080062055	126495.338403042	2568.13834104968	5.03041825095057	24.3003802281369	5.27566910985502	190517.47148289	5765.04904940106	263	1152323	92176.66	968.23	327.42	6.1	3.8	12.2	8	6.5	4.6	13.3	5.3	7.2	25.1	12.9	4.9	25.5	5.3	17.1	10.6	19.4	17.1	9.1	12.5	11.8	24.7
1	J22	3	ATR	NA	Positive	5.69534050179211	27.2007168458781	6.29822227725004	193051.505376344	2984.39527589303	4.54838709677419	23.6953405017921	4.70194860693629	180889.125448029	5437.18686985786	279	1339297.1	80005.78	1227.57	285.3	11.8	5	7.2	10	12.5	1.1	7.2	8.6	11.8	19.4	6.5	5.4	19.4	4.3	18.3	22.9	20.1	0	16.5	16.1	17.9	24
1	K03	1	OTNT	NA	Neutral	7.19444444444444	34.337962962963	4.93566770182124	229031.740740741	3413.70640843352	3.65277777777778	19.8101851851852	4.45553791309994	159555.930555556	4685.83090775698	216	1983398.4	81821.79	1702.4	285.47	21.8	9.7	9.7	23.1	23.6	7.9	9.3	22.7	11.1	25	9.3	10.6	25	3.7	30.1	20.4	16.7	0	21.3	11.6	27.8	17.6
1	K03	2	OTNT	NA	Neutral	7.25506072874494	42.7854251012146	8.03798911243024	356487.234817814	3742.22137231488	3.84210526315789	19.8097165991903	4.49038504217229	141177.214574899	4544.15088533758	247	1994501	80505.79	1931.36	294.35	23.5	0.8	6.9	17.8	23.1	2.4	10.1	15.4	13.4	20.6	10.9	12.6	20.6	2	28.3	20.6	13.4	27.9	23.5	10.5	26.7	13.4
1	K03	3	OTNT	NA	Neutral	4.50403225806452	20.4193548387097	5.55907345025862	132910.254032258	2751.97261042546	3.13709677419355	15.2217741935484	3.71536016588158	113407.318548387	4403.06334609467	248	1150158.8	78055.7	1105.77	290.5	9.7	0.8	5.6	12.9	9.7	0	8.1	8.9	7.3	27	4.4	6.5	27	2	28.6	19.4	13.3	0	12.9	8.9	16.9	15.7
1	K04	1	OTNT	NA	Neutral	6.91641791044776	40.8298507462687	10.1071898029517	340620.614925373	3827.51623991391	4.38208955223881	22.110447761194	4.43984683338267	164482.498507463	5024.3166097994	335	2030443.2	89724.68	2043.33	325.8	23.3	1.5	8.4	8.4	23.3	0	10.4	6.6	12.2	24.2	6.3	11.3	24.2	3.3	23.9	20.3	20.6	0	25.1	11.3	29	16.1
1	K04	2	OTNT	NA	Neutral	7.39118457300275	36.5977961432507	4.80190184124088	236628.550964187	2924.49563450423	3.94214876033058	19.6528925619835	4.26978302720264	142564.578512397	4844.43139601467	363	1575782	79963.62	1323.73	288.52	16.5	11.8	8	14.9	16.3	11.3	7.4	12.7	7.4	28.7	8	7.2	28.7	3.3	22.9	19	12.4	22.9	19.3	9.1	23.1	14.3
1	K04	3	OTNT	NA	Neutral	7.61111111111111	41.6068376068376	10.4282174823145	352233.594017094	3695.5673475314	4.52991452991453	21.3504273504273	4.36458732806772	158571.824786325	5064.46347051214	234	2099289.4	87255.81	1876.37	308.29	27.4	2.6	7.7	8.5	24.8	0	9.8	7.7	13.2	19.2	5.1	12	19.2	5.1	20.5	30.3	23.1	0	23.9	15.4	27.8	21.4
1	K05	1	OTNT	NA	Neutral	6.00727272727273	37.4327272727273	8.79025525142479	313257.207272727	3857.26174061845	3.50545454545455	19.2327272727273	4.93966767154102	146867.923636364	5050.76319509482	275	1840661.3	89481.07	1919.69	324.99	19.3	1.8	9.1	10.9	22.9	0.7	10.9	10.2	13.8	23.6	9.8	12.4	23.6	5.1	24.4	16.4	12.4	0	21.5	6.9	28.7	14.5
1	K05	2	OTNT	NA	Neutral	6.63271604938272	35.3858024691358	7.69061781262267	275677.898148148	3500.32313752472	3.44135802469136	17.7469135802469	4.2773318364567	133405.435185185	4726.1947403742	324	1808203	81911.64	1701.33	297.66	18.8	4.3	6.8	13.3	19.8	0.6	8	13	10.8	23.1	9	10.8	23.1	4.9	28.4	19.4	12.3	28.4	20.1	8.6	24.7	14.8
1	K05	3	OTNT	NA	Neutral	4.86754966887417	24.2549668874172	5.74895599525118	179012.003311258	2808.31896665328	1.85761589403974	10.6456953642384	3.77591086516017	71138.2350993377	3293.70113895812	302	1531968.8	66758.11	1295.87	234.44	15.6	3	3	19.5	14.6	0.3	2.6	22.5	9.9	27.5	6.6	6.3	27.5	1.3	42.1	20.5	4	0	15.2	5	19.2	10.3
1	K06	1	OTNT	NA	Neutral	8.2311320754717	38.3160377358491	5.50586382536783	284317.95754717	3795.49936171832	3.92924528301887	20.0707547169811	5.32292894359001	148298.70754717	5577.77419632154	212	2024472.6	81817.25	1655.54	293.55	24.1	2.4	6.1	11.3	22.2	0	5.7	7.5	8.5	12.7	11.3	9	12.7	4.2	15.6	25.5	17.9	0	25.9	9	30.2	13.7
1	K06	2	OTNT	NA	Neutral	7.51169590643275	37.2836257309942	5.80776439366563	244308.938596491	3429.87913989878	2.96783625730994	15.4883040935673	4.46018087105978	112694.722222222	4628.94937343769	342	1693313	74045.7	1449.63	264.16	18.1	3.2	4.4	19.6	17.8	0.9	5.8	20.5	8.5	20.2	10.5	7.9	20.2	2.3	25.4	20.5	8.5	25.1	21.1	5.3	24.6	12.6
1	K06	3	OTNT	NA	Neutral	5.7744874715262	32.1776765375854	7.06696132234016	250411.230068337	3104.04717512201	3.2870159453303	17.5603644646925	4.59157104029561	130594.740318907	4771.75184514804	439	1666306.8	79602.13	1428.41	296.36	17.5	3.2	5.2	9.1	17.1	0.2	7.3	7.7	10	29.2	8.7	8.7	29.2	2.7	27.8	23.7	11.6	0	19.4	11.4	23.7	18.5
1	K07	1	OTNT	NA	Neutral	6.616	39.12	8.33701303661994	307434.5	3287.01160377826	3.34	17.388	4.69032580188574	124706.52	4640.05657645986	250	1679366.4	80238.94	1554.42	292.33	19.2	4	4.8	13.2	17.6	2	6	9.6	9.2	24.4	8.4	8.8	24.4	3.6	26.8	16.8	12	0	20	5.2	24	10.8
1	K07	2	OTNT	NA	Neutral	5.45593869731801	31.4865900383142	8.37755793695391	254792.551724138	3391.4161731018	3.53256704980843	20.455938697318	5.56961716772822	171067.965517241	5392.63331813189	261	1709839	91726.49	1533.49	316.41	15.7	1.5	9.6	11.5	16.1	0.4	10.3	10.7	13	23.8	16.9	10.7	23.8	7.3	23.4	13	11.5	23.4	16.5	10.3	23.8	19.9
1	K07	3	OTNT	NA	Neutral	6.49112426035503	28.5147928994083	4.42599611151166	182088.124260355	3087.45199863207	2.63905325443787	13.4704142011834	4.08367774182738	98619.6183431953	4313.12721401983	338	1658942.7	86688.75	1324.49	307.34	21.9	3.6	9.2	8	18.3	0.6	9.8	4.7	7.1	26	7.7	7.1	26	4.1	32	27.5	7.7	0	20.1	6.2	26.9	14.2
1	K08	1	OTNT	NA	Neutral	7.8952380952381	45.0698412698413	7.72162536729808	353991.40952381	3981.28847714135	3.92380952380952	21.552380952381	5.21952800804341	167058.561904762	5364.796655196	315	2150821.9	82986.33	1997.1	302.09	23.2	0.3	6.7	9.2	24.1	0	8.3	6	11.7	16.8	11.1	10.8	16.8	5.1	17.5	22.2	15.2	0	27	9.5	31.4	16.5
1	K08	2	OTNT	NA	Neutral	6.09271523178808	33.2185430463576	6.13287499121232	276963.88410596	3690.00350336954	2.49337748344371	12.0331125827815	4.15262358304033	88598.3609271523	4683.11279821761	302	2013467	80602.5	1690.37	284.23	21.5	2.6	6.3	11.9	22.8	2	7.3	12.6	12.3	25.5	7.6	14.6	25.5	5.3	28.8	16.9	4	28.8	17.9	1	23.8	7
1	K08	3	OTNT	NA	Neutral	5.66556291390728	33.0960264900662	7.37465136246991	256368.158940397	3432.11441215874	3.08609271523179	16.6192052980132	5.07058344964694	120796.639072848	4696.69487636953	302	1599713.5	81817.56	1592.37	302.31	16.6	6.3	7.6	11.6	18.9	7	8.9	10.6	11.9	22.2	9.9	12.6	22.2	3.6	26.2	25.2	10.9	0	20.5	10.3	25.5	16.6
1	K09	1	RAD21	NM_006265	sample	7.00487804878049	45.7951219512195	10.8216200218896	364879.468292683	4436.02506302507	5.38536585365854	29.7560975609756	5.47289005282266	249657.058536585	6063.15957912602	205	1842886.3	90267.03	1937.74	327.47	23.4	4.4	12.2	16.1	21.5	0	12.7	14.1	18	11.2	11.7	16.1	11.2	7.8	21	19.5	29.3	0	27.3	19	35.6	31.7
1	K09	2	RAD21	NM_006265	sample	5.52272727272727	47.8409090909091	16.5229405747546	451560.03030303	4169.75560381248	3.61363636363636	19.469696969697	5.36504948124266	158803.924242424	5252.74775214202	132	1875867	83380.61	2075.08	299.98	17.4	3	6.1	13.6	18.2	0	6.1	12.1	16.7	15.2	15.9	14.4	15.2	11.4	27.3	11.4	15.2	27.3	18.9	8.3	22.7	22
1	K09	3	RAD21	NM_006265	sample	8.4406779661017	43.9110169491525	7.289069329659	296487.360169492	3797.08304060314	4.08474576271186	23.25	5.53784233410016	191407.389830508	5505.10058702498	236	1858782.8	103789.65	1631.6	368.56	21.2	4.7	21.2	12.7	20.8	0.4	22.9	9.3	12.7	13.6	11	9.3	13.6	7.2	23.7	36.9	19.9	0	29.2	15.7	37.3	27.5
1	K10	1	CUX1	NM_181500	sample	8.79512195121951	61.5512195121951	11.8862687759163	523476.736585366	4319.09858499491	5.51219512195122	26.4634146341463	5.26358161487877	194359.765853659	5803.43298189251	205	2514404.6	82708.07	2194.79	305.03	27.3	5.4	6.3	11.7	28.8	0.5	4.9	8.3	15.1	15.1	8.3	15.6	15.1	3.4	13.2	26.3	22	0	28.3	12.7	32.7	21.5
1	K10	2	CUX1	NM_181500	sample	9.05343511450382	55.2137404580153	9.14561868078897	447898.408396947	4756.43562337033	4.84732824427481	25.4923664122137	5.24137823643983	196352.507633588	5816.89364051872	262	2365713	87885.24	2404	330.38	30.2	0.8	9.2	10.7	37	0	12.2	6.9	17.2	9.5	12.2	17.9	9.5	4.6	16	27.1	19.8	16	32.4	11.5	40.1	21
1	K10	3	CUX1	NM_181500	sample	7.48550724637681	44.6231884057971	5.86254572718101	346943.032608696	3798.66437445427	4.51811594202899	25.945652173913	5.80110785243458	202747.623188406	5524.42125319056	276	2021043.8	83998.9	1706.19	299.84	23.6	3.3	9.4	10.9	25.7	0	12	6.9	14.1	19.6	11.6	12	19.6	7.2	18.5	31.2	20.3	0	26.1	22.5	34.8	31.2
1	K11	1	POLE	NM_006231	sample	16.4401709401709	74.0384615384615	5.02197928423152	447721.564102564	3820.25482673032	11.9230769230769	53.4401709401709	4.52312232483746	342066.555555556	5467.41061292989	234	2328302	94485.85	1706.92	327.13	28.2	2.6	13.2	10.7	22.2	0.4	11.5	7.7	3.8	12	4.7	7.7	12	3	16.2	44.4	49.6	0	42.7	36.8	45.3	38.5
1	K11	2	POLE	NM_006231	sample	13.1931034482759	61.2793103448276	6.18557625531052	381325.765517241	3606.53665449544	9.42413793103448	45.1620689655172	4.58816026880101	309478.320689655	5175.48919862511	290	2066542	89504.96	1614.7	308.93	23.1	10.3	11.4	14.8	21	7.9	9.7	12.8	6.9	18.3	9	9.3	18.3	6.2	25.5	36.2	34.8	25.2	36.2	30	39	36.2
1	K11	3	POLE	NM_006231	sample	11.5	52.7113402061856	9.74202028800257	365630.479381443	4043.58760017903	6.6340206185567	32.180412371134	5.87310938031082	220030.082474227	5447.14376801922	194	2010524.8	92366.9	1911.55	323	27.3	4.6	15.5	19.6	26.3	1	13.9	13.4	11.9	11.9	12.4	10.8	11.9	4.1	21.6	40.2	25.3	0	34.5	24.2	40.2	32.5
1	K12	1	NCOA6	NM_014071	sample	8.41101694915254	46.2118644067797	7.11200326729688	364039.245762712	4049.88724450685	5.23305084745763	24.5847457627119	4.59592203397215	180529.021186441	5299.08657592621	236	2109274.3	92465.38	1950.89	352.49	23.7	2.1	9.7	10.2	25	0	12.7	6.8	10.2	11.9	11	10.2	11.9	2.1	21.6	25.4	25.4	0	27.1	11.9	33.1	18.2
1	K12	2	NCOA6	NM_014071	sample	7.33639143730887	44.4464831804281	5.48756352652966	352043.28440367	3566.33555170648	4.08562691131498	23.0611620795107	5.35997673751807	185788.357798165	5497.18454759588	327	1915070	88756.69	1627.32	325.98	21.7	2.8	11.9	11.3	21.7	1.8	16.2	10.7	11.3	23.5	14.7	12.5	23.5	4.3	19.9	22.9	14.7	19.6	23.5	12.2	30.3	17.4
1	K12	3	NCOA6	NM_014071	sample	7.33160621761658	45.3782383419689	8.83894350342534	364828.715025907	3891.59462241896	4.29533678756477	23.2331606217617	4.75228913143461	176699.658031088	5128.32281401534	193	1897276	89015.8	1873.49	326.38	25.4	1.6	13.5	15.5	23.3	0	15.5	14.5	17.1	16.6	7.8	14	16.6	6.2	22.8	30.1	20.7	0	29	16.1	36.3	22.8
1	K13	1	APC	NM_000038	sample	5.84913793103448	30.1939655172414	5.83534166855431	231453.801724138	3285.98279106212	3.71120689655172	20.2586206896552	4.94132474228306	156244.706896552	5242.72172843952	232	1611160.5	87223.24	1379.9	320.38	11.6	1.3	8.2	13.4	12.5	0.4	10.3	8.6	8.6	19.8	7.8	7.3	19.8	5.2	23.3	11.6	14.2	0	15.5	10.8	19.8	19
1	K13	2	APC	NM_000038	sample	6.94396551724138	40.3663793103448	4.70748533177042	314738.745689655	3283.06156276628	5.06896551724138	26	4.83290934962197	193593.426724138	5312.32872040845	232	1734090	84251.5	1452	313.08	14.2	2.6	8.6	10.8	16.4	0.9	8.6	6.9	10.3	24.6	7.3	10.8	24.6	5.2	20.3	19.4	18.1	20.3	21.6	16.4	25.4	22.4
1	K13	3	APC	NM_000038	sample	7.15533980582524	38.7597087378641	6.12369091471107	298834.254854369	3487.07171460846	3.91504854368932	19.504854368932	4.44862009574229	140777.019417476	4865.35458576594	412	1843350.9	84560.39	1537.78	300.08	19.9	2.4	9.5	9.5	16.7	1.2	9.2	7.3	10.4	17.7	6.8	9.2	17.7	3.9	23.8	26.2	16.3	0	21.8	12.4	26.7	18.4
1	K14	1	CREBBP	NM_004380	sample	7.72865853658537	33.4725609756098	4.14560521719672	215514	3154.10077647747	5.05487804878049	23.5243902439024	4.74819517696793	168613.030487805	5578.15132485018	328	1758386.8	84762.8	1387.92	299.38	19.2	1.2	6.1	7.9	17.4	0	5.2	5.8	6.7	22	8.2	6.1	22	3.4	14	24.7	22.6	0	21.3	9.8	24.7	14.6
1	K14	2	CREBBP	NM_004380	sample	5.65502183406114	32.5502183406114	7.49393983781324	270264.812227074	3754.67137613931	4.88646288209607	25.7903930131004	5.00143445647011	224335.777292576	5630.93286566021	229	1737876	100138.1	1765.59	366.18	17.5	3.9	15.3	14.4	22.3	0.4	18.8	12.2	13.5	22.3	10.9	13.1	22.3	8.3	24.9	14.8	21	24.9	20.1	14.8	24.9	26.6
1	K14	3	CREBBP	NM_004380	sample	7.14024390243902	36.9603658536585	6.35745565627904	265081.875	3421.69123783817	3.83841463414634	18.5426829268293	4.62999578898969	130473.829268293	5161.57716495551	328	1821227	82100.67	1555.38	286.96	21	1.8	7.6	7.3	20.7	0.9	6.7	7.6	10.1	22.3	6.1	9.1	22.3	2.1	18	27.1	13.7	0	21.6	10.4	27.4	18.3
1	K15	1	MGA	NM_001080541	sample	5.90883977900552	35.0524861878453	11.186871420665	304641.61878453	3164.60946531838	3.04419889502762	14.3839779005525	3.11926334463554	108293.599447514	3794.69510183013	362	1684162.1	68080.13	1590.97	250.99	17.4	25.4	5.8	32.6	16	25.4	5.8	33.7	11.3	35.4	4.7	8.3	35.4	2.5	41.2	17.7	11.9	0	20.4	5.2	26.5	9.9
1	K15	2	MGA	NM_001080541	sample	7.93264248704663	47.0051813471503	9.12275517174632	405930.748704663	3731.43521032265	3.69948186528497	17.9170984455959	4.40330150461767	120247.396373057	4682.37505606165	386	2178779	75931.98	1919.42	284.23	25.6	4.1	7	12.4	27.7	4.1	9.3	13.5	11.7	20.7	9.8	11.7	20.7	3.9	21.2	23.1	10.1	21.2	23.3	6.5	26.7	10.6
1	K15	3	MGA	NM_001080541	sample	6.37735849056604	33.1051212938005	9.8527276121481	263216.525606469	3195.15062630147	3.25606469002695	15.5795148247978	3.27107282709547	113236.549865229	3839.07828964024	371	1582304.1	70564.93	1639.41	264.6	18.6	21.3	6.2	29.9	18.6	18.6	5.9	28.8	10.5	30.2	4.3	10.2	30.2	1.1	36.9	28	14.6	0	20.5	10	26.1	14
1	K16	1	CHEK1	NM_001274	sample	6.96713615023474	114.671361502347	39.6378980992926	1446099.76525822	5869.97475473831	3.63849765258216	18.7558685446009	4.55840370685588	140332.122065728	4754.8939170866	213	5279915.3	82378.86	3942.1	297.85	37.1	2.3	7.5	13.6	37.1	0	9.9	14.1	29.6	16.9	9.4	31.9	16.9	3.8	30	16.4	16	0	36.6	9.9	38	16.4
1	K16	2	CHEK1	NM_001274	sample	6.57518796992481	98.4022556390977	41.8637590371989	1204753.11278195	5417.52385565113	4.2218045112782	21.7669172932331	4.95936099233982	181793.221804511	5516.02782874821	266	4726928	86444.23	3494.39	305.34	32	2.3	7.5	7.5	33.5	0	8.3	4.9	25.6	14.7	13.2	25.6	14.7	9	24.4	16.9	17.3	24.4	32.7	11.7	37.6	19.2
1	K16	3	CHEK1	NM_001274	sample	6.98104265402844	128.890995260664	60.589203838693	1650845.81516588	6691.84333640784	4.1042654028436	20.1232227488152	4.7528999868374	158199.971563981	4743.19164028828	211	6157077	90007.71	4739.7	322.72	42.2	2.8	12.3	10	44.1	0	13.7	9	40.8	15.2	10.4	39.8	15.2	5.7	31.3	22.7	21.3	0	40.8	15.2	47.9	22.3
1	K17	1	OTNT	NA	Neutral	6.59354838709677	35.8935483870968	4.51560582185215	266275.658064516	3201.61734669377	3.78709677419355	18.0935483870968	4.30131812768443	128864.648387097	4901.48841738304	310	1658848.6	82276.55	1537.17	300.34	18.4	1.3	7.7	13.5	18.7	0	8.1	11.6	9.7	29.4	7.4	8.7	29.4	3.5	21.6	21	14.2	0	21	7.7	25.5	11
1	K17	2	OTNT	NA	Neutral	7.84393063583815	40.1907514450867	7.69915041884974	311245.647398844	3709.2519995768	4.3150289017341	21.4971098265896	4.84099547378221	161878.459537572	5251.98676337291	346	1890940	80455.84	1766.29	299.01	17.6	2.9	7.8	15.3	20.8	0.3	9.8	12.4	10.4	19.9	7.8	11	19.9	4.6	20.2	21.1	15.6	20.2	20.5	11	27.7	18.2
1	K17	3	OTNT	NA	Neutral	7.9704641350211	41.1097046413502	9.67643454746718	312019.628691983	3948.48616492308	3.26582278481013	17.0548523206751	4.22167641933093	125619.265822785	4481.23123626082	237	1965691	88230.3	1867.2	320.33	27.4	2.5	8	12.2	26.6	0.8	11.4	10.1	12.2	15.2	6.8	12.7	15.2	3.8	28.3	33.8	12.7	0	27	10.1	33.8	17.7
1	K18	1	OTNT	NA	Neutral	5.91666666666667	36.0606060606061	7.23406178073832	306397.909090909	3520.83173560001	4.06439393939394	23.6818181818182	5.41605763828837	184779.090909091	5595.56637289193	264	1736873.3	79829.05	1688.73	294.46	18.2	1.9	5.3	11	17.8	0	7.2	8.3	11	23.9	11.4	9.5	23.9	1.9	18.9	16.3	16.3	0	21.2	12.1	23.9	18.2
1	K18	2	OTNT	NA	Neutral	5.72687224669604	31.1982378854626	7.64071316841079	231152.784140969	3227.45002630919	3.80616740088106	22.0352422907489	5.65432593059739	173768.854625551	5360.74934736055	227	1513191	82829.95	1445.12	309.73	14.1	1.8	7.9	15	15	0	10.6	10.1	9.7	25.1	14.5	7.5	25.1	8.8	22.9	16.7	12.3	22	17.6	11.9	22.9	19.4
1	K18	3	OTNT	NA	Neutral	7.87671232876712	38.3287671232877	7.00588862202955	255505.904109589	3371.37078194131	4.97716894977169	26.0228310502283	4.68086059859311	198220.598173516	5226.68296260037	219	1684704.9	83054.32	1564.26	299.54	22.8	5	9.1	15.1	22.8	0.9	11	12.3	10.5	22.4	7.8	8.7	22.4	4.1	23.3	32	24.2	0	25.1	20.1	31.1	27.9
1	K19	1	OTNT	NA	Neutral	5.69037656903766	34.3807531380753	10.9582126863483	284756.347280335	3493.4179888648	3.43514644351464	17.3556485355649	4.82467453380475	137156.539748954	5137.41820904526	239	1653029.3	80323.97	1750.6	301.57	18.4	0.4	5.4	10.9	20.9	0	10.9	9.2	11.3	23.8	12.1	11.3	23.8	7.1	23.4	15.9	14.6	0	19.2	7.1	23.4	17.2
1	K19	2	OTNT	NA	Neutral	7.1780303030303	37.905303030303	7.04705801597719	264205	3482.62409280013	4.11363636363636	21.5340909090909	5.36486714210223	165222.140151515	5366.31636992512	264	1691490	68568.22	1566.61	247.52	18.6	2.7	6.8	29.5	21.2	1.5	8.3	26.1	10.6	21.6	12.5	9.8	21.6	7.6	22.3	20.5	14.8	22.3	20.8	8.7	24.2	18.6
1	K19	3	OTNT	NA	Neutral	6.0462962962963	34.3148148148148	6.61189466161782	259448.055555556	3446.78972675223	3.42901234567901	18.2685185185185	4.75698079002818	137495.024691358	4908.25500297676	324	1746943.8	88586.86	1639.79	329.78	20.1	1.9	11.1	10.8	20.7	0.9	15.1	9	13.3	23.5	7.7	10.2	23.5	4.3	23.1	25	13.3	0	20.1	9	27.5	17.9
1	K20	1	OTNT	NA	Neutral	7.40851063829787	45.9531914893617	7.95544811658721	370156.093617021	3883.50178087743	3.94893617021277	19.5063829787234	4.35929652577165	142992.940425532	4925.25179727512	235	1859338.3	81978.67	1810.57	308.17	21.7	2.6	9.4	17.9	24.7	0.4	11.1	11.5	14.5	20.9	7.2	14.5	20.9	4.3	25.1	20.4	19.6	0	24.3	10.6	30.6	15.7
1	K20	2	OTNT	NA	Neutral	6.4331797235023	32.3456221198157	5.95166079509053	230242.907834101	3580.43217394457	4.99078341013825	24.3087557603687	4.31826565405284	180187.419354839	5195.48377935289	217	1680591	90804.51	1672.7	347.6	17.5	1.4	11.5	10.6	21.2	0	16.1	6.9	9.7	20.7	7.8	10.6	20.7	1.4	21.2	18.4	22.1	20.3	18.4	11.1	28.6	15.7
1	K20	3	OTNT	NA	Neutral	6.00923076923077	35.1138461538462	8.14399597786073	276805.84	3365.62040102846	3.34769230769231	17.7476923076923	4.52088879069648	128188.276923077	4793.80016764819	325	1732248.2	74742.79	1614.26	280.02	18.8	2.5	3.4	10.8	22.2	0.9	8.6	10.8	12	25.2	7.4	9.8	25.2	2.5	19.1	24.6	12	0	22.8	12.3	27.1	16
1	K21	1	OTNT	NA	Neutral	6.48736462093863	33.2924187725632	5.92344582694932	234838.620938628	3326.91940191828	4.2129963898917	20.7617328519856	4.73676913956661	150610.010830325	5263.96716504311	277	1490703.5	78653.68	1479.19	294.61	15.9	3.2	5.8	10.8	15.5	0.4	6.9	7.9	9.4	20.2	8.3	8.3	20.2	5.4	20.2	18.8	18.8	0	20.6	9.7	23.5	15.9
1	K21	2	OTNT	NA	Neutral	7.26704545454545	43.7897727272727	10.1869172529284	366910.221590909	3626.17955494164	3.75568181818182	18.1477272727273	4.22438978288745	129198.073863636	4636.73501480202	176	2001032	75884.43	1937.15	291.69	21.6	6.2	5.7	18.2	23.9	1.1	8	11.4	11.9	22.7	7.4	13.1	22.7	2.3	25.6	22.7	13.6	25.6	24.4	5.7	28.4	11.9
1	K21	3	OTNT	NA	Neutral	6.77669902912621	33.1294498381877	5.18108073687882	218548.734627832	3017.75417838156	3.47572815533981	17.0744336569579	4.40305781436338	128320.194174757	4772.62930080728	309	1574524.5	79194.51	1338.54	315.61	16.2	3.9	7.8	10.4	17.2	1	10.4	8.4	9.4	25.6	7.4	6.8	25.6	3.6	22.7	30.1	13.3	0	22	10	27.5	17.8
1	K22	1	OTNT	NA	Neutral	6.14678899082569	33.7614678899083	5.33721860786103	243629.160550459	3346.99559491811	4.1697247706422	22.9724770642202	5.06719720156856	177215.527522936	5090.12577183429	218	1619058.4	83075.34	1612.3	307.12	22.5	1.8	6.4	12.8	21.6	0	8.7	6.9	11.5	24.8	9.6	10.1	24.8	4.1	20.6	16.1	16.1	0	18.8	10.1	22.9	13.3
1	K22	2	OTNT	NA	Neutral	6.79347826086957	38.0407608695652	5.34980883850759	289196.02173913	3210.43550263781	3.78260869565217	19.1902173913043	4.57364519611973	141885.997282609	5079.70417338076	368	1762302	83715.45	1502.75	300.95	18.5	1.1	7.6	9.8	19.3	1.1	10.3	7.1	7.3	25.8	8.2	9.5	25.8	4.1	22	19	12.8	21.7	18.5	9.8	23.4	13.3
1	K22	3	OTNT	NA	Neutral	6.47368421052632	42.2914979757085	10.8717364771064	361123.789473684	3606.75423266238	3.74493927125506	19.82995951417	5.04817268083622	148335.206477733	5134.00994417551	247	1807724	76417.64	1764.2	280.34	22.3	10.9	8.1	19.4	21.9	9.7	10.9	18.6	13.8	25.1	8.1	11.7	25.9	4.5	21.1	24.3	16.2	0	24.3	11.3	30	19
1	L03	1	RF	NA	Neutral	5.57738095238095	30.7678571428571	6.96875519724595	201595.69047619	3015.00088447167	3.45833333333333	16.9345238095238	4.34167888989318	123680.732142857	4742.31208729337	168	1344450.4	92083.91	1357.49	343.23	13.1	6	10.7	6.5	14.3	7.7	14.9	6.5	10.7	29.2	7.1	7.1	29.2	4.2	27.4	15.5	17.3	0	17.9	8.3	23.8	11.9
1	L03	2	RF	NA	Neutral	6.59808612440191	34.5837320574163	5.75742369316806	256761.789473684	3003.77378381889	3.07177033492823	16.7918660287081	4.50315939845563	117232.454545455	4530.05320798858	418	1743651	77600.78	1415.97	271.09	17.7	3.6	6	14.6	17.7	2.6	5.3	12.2	8.4	29.7	7.7	7.4	29.7	2.4	24.6	20.3	8.6	24.6	18.2	6	21.5	11.2
1	L03	3	RF	NA	Neutral	6.33632286995516	37.3273542600897	8.85560696045603	287127.753363229	3561.00182605971	3.11210762331839	17.8834080717489	4.99774352234125	131574.01793722	4592.88745900929	223	1633212.6	75465.47	1574.65	268.81	20.6	4	7.2	17	18.4	5.4	7.6	18.4	14.8	24.7	9	10.8	24.7	4	26.5	23.8	12.6	0	22.9	11.2	28.7	17
1	L04	1	RF	NA	Neutral	6.7027972027972	43.1503496503497	8.08502053289125	353679.01048951	3370.06869968498	4.31468531468532	23.1363636363636	4.92480684115141	185259.898601399	5239.01102109958	286	1839643.4	82152.96	1635.62	285.85	22	8.7	9.4	19.2	17.8	12.2	8	15.4	12.6	27.3	8.7	10.8	29.7	5.2	21.3	18.5	17.5	0	23.1	10.8	25.5	16.8
1	L04	2	RF	NA	Neutral	6.87784090909091	36.5369318181818	5.93662992032813	266644.917613636	3500.29000881257	4.78125	26.0710227272727	5.68788705466724	209924.801136364	5916.75721311086	352	1849918	95307.42	1601.31	335.91	18.8	0.6	13.1	7.1	19.9	0	11.6	4.5	12.2	21.9	13.1	8.8	21.9	8.8	15.9	18.8	18.2	15.9	18.2	14.5	25.3	23.3
1	L04	3	RF	NA	Neutral	7.28052805280528	38.2574257425743	5.63533395945891	275313.795379538	3269.04851817534	3.95709570957096	22.4488448844884	4.77956150182574	161032.178217822	4656.2617467125	303	1884520.5	98144.94	1628.6	340.6	26.7	4	17.2	11.6	24.4	2	18.5	9.6	10.2	28.4	7.6	10.6	28.4	3.6	23.4	29	15.2	0	24.8	13.9	29	19.1
1	L05	1	RF	NA	Neutral	6.90747330960854	41.4270462633452	7.84010196404549	340651.113879004	3968.10550633948	3.07829181494662	15.6619217081851	4.43767236640062	118631.903914591	4484.09242499088	281	2127376.6	88408.26	2014.69	314.62	26	2.8	9.6	13.2	24.9	0.7	9.6	8.9	12.5	19.6	8.5	12.8	19.6	3.2	33.1	18.1	12.5	0	22.1	5	27.8	10.7
1	L05	2	RF	NA	Neutral	6.34933333333333	32.0906666666667	5.75540512985566	217514.501333333	3510.78181820017	3.024	17.1973333333333	4.82883967462818	131615.693333333	4729.76763330807	375	1668798	78511.75	1495.34	279.2	18.1	2.9	6.1	13.1	17.6	0.5	5.1	14.7	10.1	19.7	12	9.3	19.7	6.1	29.9	17.1	7.7	29.6	17.9	9.3	24.3	16.3
1	L05	3	RF	NA	Neutral	5.5947242206235	28.7649880095923	6.46030922669534	204968.388489209	3083.0992714706	2.46043165467626	13.4988009592326	4.48500776177904	102411.901678657	4410.1862318733	417	1552223.4	87232.47	1359.92	311.07	16.1	2.6	10.8	7.2	16.3	1.4	11	9.4	11.5	27.3	9.4	8.4	27.3	5.8	32.1	24.7	8.4	0	19.4	7.4	25.2	13.4
1	L06	1	RF	NA	Neutral	7.41803278688525	45.4385245901639	7.17540865716878	380789.991803279	3832.69192570604	4.58606557377049	22.6270491803279	4.7328750599948	178217.581967213	5722.98315549427	244	2279201.7	91302.49	1892.39	324.04	23.8	2	8.6	7.8	24.6	0	9.4	6.1	10.7	17.2	8.2	11.1	17.2	6.6	17.6	22.1	21.3	0	24.2	10.2	25.4	19.3
1	L06	2	RF	NA	Neutral	6.22673031026253	30.4773269689737	4.39557810545637	200698.930787589	3100.6003644968	3.51073985680191	18.7470167064439	5.02707734687469	137229.365155131	5037.71287326952	419	1549086	79106.58	1296.64	286.43	16.2	1.4	6.2	10.5	14.3	0.2	7.4	8.6	7.4	24.1	11.9	6	24.1	4.8	22.4	17.9	9.5	22.4	15.3	7.6	19.3	14.1
1	L06	3	RF	NA	Neutral	5.74410774410774	32.9360269360269	7.94643280214028	255768.04040404	3477.58370749037	3.4006734006734	15.3569023569024	3.99718934725285	115327.063973064	4586.65806067429	297	1688786	82943.78	1735.77	305.92	21.5	3.7	7.7	15.8	24.9	1	11.4	13.8	13.5	27.3	6.4	10.4	27.3	4.4	30	22.6	13.5	0	22.6	8.1	27.9	18.2
1	L07	1	RF	NA	Neutral	6.7265306122449	42.8285714285714	9.17939489448086	356895.416326531	4061.73251869991	3.51020408163265	17.469387755102	4.39540734020809	131253.493877551	4916.63542583607	245	2057555.4	95671	1971.27	351.19	24.1	1.6	11	10.6	24.9	0.4	12.2	8.2	15.9	22.9	9.4	13.5	22.9	5.3	26.9	18.8	14.3	0	25.3	9.8	33.9	13.1
1	L07	2	RF	NA	Neutral	5.47692307692308	34.4358974358974	7.79984797688022	314171.841025641	3555.15252984678	2.49230769230769	14.2974358974359	4.82684993069608	120293.312820513	5174.08497729652	195	2174330	92397.48	1852.65	341.33	18.5	1	10.8	10.8	16.9	2.1	10.3	8.2	8.7	27.2	12.8	12.8	27.2	7.2	28.2	14.4	5.1	28.2	16.9	3.1	21	10.3
1	L07	3	RF	NA	Neutral	5.80053191489362	26.4627659574468	5.42600866990245	178830.388297872	3354.24116770003	2.91489361702128	15.7845744680851	4.31675363922806	114670.85106383	4605.83538787531	376	1564667.9	83837.97	1447.03	309.22	18.1	2.9	10.4	8.2	18.4	0.3	11.2	5.6	11.7	19.7	5.6	7.7	19.7	2.7	26.1	24.2	8.8	0	18.6	10.1	23.7	14.6
1	L08	1	RF	NA	Neutral	4.68681318681319	29.489010989011	9.24823605896415	235715.961538462	3531.99352561244	4.14285714285714	20.2142857142857	4.33800554379902	157551.395604396	5143.98889149494	182	1639915.3	98403.81	1606.81	363.93	15.4	4.9	13.2	14.3	16.5	0	14.3	11	16.5	22	7.7	8.8	22	4.9	24.7	11.5	19.2	0	16.5	11.5	24.2	13.7
1	L08	2	RF	NA	Neutral	6.08017817371938	31.1180400890869	5.18842218090668	217734.924276169	2993.13434453737	3.00445434298441	15.6035634743875	4.83683570694412	110484.516703786	4820.36620229452	449	1623062	78567.75	1319.12	295.07	16.5	3.1	7.1	11.4	15.1	1.3	9.1	13.4	9.4	28.1	11.6	7.6	28.1	4.7	23.8	17.4	7.1	23.8	16.3	3.6	19.6	8.2
1	L08	3	RF	NA	Neutral	5.6043956043956	35.0952380952381	8.4040874603573	283898.128205128	3381.47899253864	3.79120879120879	19.4945054945055	4.62818621389837	146937.673992674	4775.24017462107	273	1772780.6	104787.58	1560.01	368.06	20.1	3.7	18.7	8.8	17.9	2.6	20.9	7	13.2	27.8	8.1	10.6	27.8	3.7	28.2	22.3	17.6	0	19.8	13.2	24.5	17.2
1	L09	1	PIGN	NM_012327	sample	6.75483870967742	39.4064516129032	7.83496506379512	330290.65483871	3983.42867877246	3.65483870967742	18.858064516129	4.78360517613182	146887.103225806	4775.56431128081	310	1979084.7	89691.66	1906.76	319.15	19	4.2	10.3	14.5	21.3	1.3	11.6	14.5	13.5	17.7	10.3	13.2	17.7	4.8	27.4	18.4	15.8	0	20	8.1	28.7	14.5
1	L09	2	PIGN	NM_012327	sample	6.8693009118541	30.2796352583587	4.07435041881891	183926.167173252	3114.26896061669	4.27963525835866	22.7507598784195	5.1950167557528	166102.085106383	5535.49372911373	329	1461406	77088.46	1372.11	283.1	16.1	2.7	4.9	14.6	17	0.6	7	13.1	7.6	22.5	9.7	7.3	22.5	4.6	17	20.7	14	17	17.6	11.2	23.1	17.3
1	L09	3	PIGN	NM_012327	sample	6.75277777777778	31.9444444444444	4.65575403801655	201936.783333333	3173.37108022063	3.25	17.6333333333333	5.09735645245889	131165.352777778	4938.83215351691	360	1464529.2	72087.11	1264.61	255.59	17.8	5.3	3.3	12.2	15.8	1.1	4.7	11.1	14.2	21.9	8.9	7.5	21.9	5	22.5	28.9	12.2	0	21.1	9.2	26.7	16.7
1	L10	1	ERCC5	NM_000123	sample	6.27125506072874	32.2064777327935	5.60647644615491	214993.178137652	3289.08643682523	3.89068825910931	20.2064777327935	4.51051472200091	152165.955465587	5065.73957404914	247	1603815.9	86814.99	1442.64	312.46	15	3.2	7.7	11.3	15	1.2	7.3	9.7	11.3	21.5	9.3	8.1	21.5	4.5	24.3	15.4	17.4	0	19	10.5	23.5	15.8
1	L10	2	ERCC5	NM_000123	sample	5.2887323943662	31.2781690140845	6.84953210178195	233714.341549296	3543.26275531222	4.03521126760563	24.0457746478873	6.08679453738973	195828.288732394	5968.2010917803	284	1555027	87935.03	1541.07	326.28	14.1	2.8	11.6	13.4	17.3	0.7	13.7	9.2	14.4	19.4	18.7	9.2	19.4	8.8	17.3	12.3	14.8	17.3	16.9	12	21.8	19.7
1	L10	3	ERCC5	NM_000123	sample	6.07552083333333	36.5598958333333	9.57654689981634	297301.747395833	3461.55009946605	3.65104166666667	20.3567708333333	4.96819015085883	153624.8203125	5076.07994499704	384	1870747.7	83194.43	1525.67	292.47	20.3	1.6	8.9	9.4	20.6	0.8	9.9	8.9	13	20.8	6	9.9	20.8	4.7	22.4	22.4	15.1	0	21.4	13.5	26	21.4
1	L11	1	PHF6	NM_032335	sample	7.45454545454545	41.1923076923077	8.66640573512249	312702.332167832	3691.09716389374	3.8951048951049	20.6223776223776	4.9936029317118	154076.346153846	5355.60592156299	286	1884257	87854.25	1546.62	307.26	19.6	2.4	7.3	9.4	16.8	0.3	5.6	7	10.1	16.8	10.8	9.8	16.8	6.6	21	19.9	15.4	0	23.4	8	25.5	15.7
1	L11	2	PHF6	NM_032335	sample	7.55192878338279	36.9703264094955	5.53083613015572	238908.035608309	3544.71297997931	4.2759643916914	21.160237388724	4.80931181328611	160579.338278932	5405.66812553936	337	1713088	91070.27	1478.23	323.55	18.7	4.2	10.4	9.8	20.2	0.3	9.5	7.1	11.3	15.7	11.3	9.8	15.7	5	21.7	20.2	16.6	21.7	20.2	10.4	26.7	15.4
1	L11	3	PHF6	NM_032335	sample	8.09798994974874	40.6909547738693	4.97821361161658	286525.344221106	3396.09735582161	3.1356783919598	16.4849246231156	4.71624193784997	123508.532663317	4947.37323270859	398	1885352.3	82274.53	1534.51	284.84	23.4	1.3	6	7.8	18.8	0	6.5	7.5	11.1	18.6	8	8.5	18.6	4.3	23.9	30.9	11.1	0	22.6	9	28.4	19.1
1	L12	1	BLM	NM_000057	sample	8.26958525345622	41.7281105990783	6.80013975787872	301912.838709677	3764.71257990208	4.32258064516129	20.5322580645161	4.2620190906216	140344.016129032	5022.12442251895	434	2098541	84627.11	1740.13	300.35	23.5	2.1	6.5	8.3	20.7	0.2	6.7	7.8	8.1	17.3	5.5	8.5	17.3	2.3	17.5	22.4	18.4	0	26.3	9	29.7	12.7
1	L12	2	BLM	NM_000057	sample	7.38888888888889	39.2647058823529	9.68437099214734	312388.232026144	3804.43408596292	4.62418300653595	23.4084967320261	4.95463607886209	168814.013071895	5431.28682403781	306	1931203	81985.26	1845.83	297.27	19.9	2.3	5.6	10.8	19.9	0.3	8.2	9.2	9.2	13.1	9.8	11.4	13.1	3.3	15.7	21.6	17	15.7	23.2	11.8	30.1	16.3
1	L12	3	BLM	NM_000057	sample	7.88423645320197	36.3743842364532	5.34798380688128	243931.204433498	3440.5503810246	4.41379310344828	21.1551724137931	4.60781387464982	146651.736453202	5202.25637764915	406	1736652.9	74991.11	1507.82	277.1	19.7	1.2	5.9	16.3	21.2	0.2	8.4	17	8.9	17.2	5.7	8.6	17.2	2.2	17	32.5	19.7	0	25.1	11.6	29.8	19.7
1	L13	1	ARID1A	NM_006015	sample	7.15730337078652	34.6404494382022	5.14645064832398	237675.666666667	3578.22661830892	4.2621722846442	21.9475655430712	4.74738953803897	168683.149812734	5347.95576549267	267	1717581.4	90116.72	1554.75	337.76	18	2.6	9.4	12.7	17.2	1.1	14.2	10.9	10.1	15.4	8.6	8.2	15.4	4.5	20.2	22.5	19.9	0	22.5	9.4	27.3	13.1
1	L13	2	ARID1A	NM_006015	sample	7.75596816976127	37.7480106100796	7.72491681148936	269176.801061008	3749.66491517927	4.22811671087533	19.7533156498674	3.92850301380831	136985.092838196	4780.39453670791	377	1743903	84415.25	1702.84	306.61	20.4	1.9	9.5	12.7	19.4	0.3	10.1	9.5	10.9	17.2	4.8	10.3	17.2	1.3	22.3	21.2	15.4	22.3	23.3	9.8	30.5	13.3
1	L13	3	ARID1A	NM_006015	sample	6.62666666666667	32.81	7.96244247883723	234877.596666667	3176.67471334518	3.80666666666667	18.72	4.33778590554326	130063.976666667	4667.96151209141	300	1495660.4	81050.91	1392.16	292.21	15	9.7	8.7	17.7	17	6.3	9	13.7	9.3	20	6	7	21.3	2	22.7	29	16.3	0	23.3	10.3	27.3	15
1	L14	1	EZH1	NM_001991	sample	7.12280701754386	32.8918128654971	5.92074030607562	214807.923976608	3438.0497991931	3.30701754385965	17.6140350877193	4.97143267331606	133653.149122807	4968.5314705836	342	1626206.1	81041.52	1417.8	291.87	17.3	2.3	4.1	12.6	16.4	0	7.6	10.5	7.9	16.4	9.1	7.9	16.4	5	24	20.2	12	0	21.6	6.7	25.7	13.5
1	L14	2	EZH1	NM_001991	sample	5.83854166666667	29.5520833333333	5.02185826134726	202796.5625	3029.05761634319	3.48177083333333	18.0963541666667	4.79277822615519	138830.096354167	5069.48335721478	384	1535726	89136.67	1364.88	319.45	14.3	3.1	12.2	7.6	14.8	2.3	11.5	6	8.1	26.8	13.3	7	26.8	5.2	22.7	15.6	11.7	22.4	16.1	7	19.8	11.7
1	L14	3	EZH1	NM_001991	sample	5.92857142857143	29.2546583850932	5.94230818260162	188722.555900621	3106.85135986199	3.36645962732919	18.1086956521739	4.02773123154197	134893.692546584	4429.04599935679	322	1390004.6	86876.3	1313.08	330.51	15.8	4.7	8.7	9.9	16.8	2.2	9.6	9.9	12.7	24.5	5.3	6.8	24.5	1.9	28.3	24.5	13	0	19.9	13	25.8	17.7
1	L15	1	ARID2	NM_152641	sample	6.17446808510638	30.8042553191489	5.65751377538578	208478.110638298	3192.34179483887	3.61702127659574	19.6127659574468	4.94661520808552	150804.987234043	5049.62720851303	235	1542777.5	97584.27	1382.58	332.83	15.7	1.7	10.6	9.4	13.2	0.4	11.5	7.7	8.1	21.3	11.1	7.2	21.3	3.8	22.6	16.2	16.2	0	18.7	9.4	19.6	14.5
1	L15	2	ARID2	NM_152641	sample	7.36653386454183	36.9362549800797	6.84615832223682	283185.003984064	3711.83655339356	3.82470119521912	18.7290836653386	4.61914865643971	143129.390438247	5006.55058416599	251	1732300	97418.73	1648.16	335.82	17.9	3.2	14.3	8.4	17.5	4.8	11.6	8.4	11.2	15.1	12.4	11.2	15.1	5.2	22.7	20.3	12	22.7	21.5	8	27.5	11.2
1	L15	3	ARID2	NM_152641	sample	6.30902777777778	30.3125	6.09772916254773	210524.777777778	3121.46267126116	3.5625	19.0451388888889	4.85105482691768	146731.791666667	5098.43130953567	288	1485695.2	84903.54	1255.45	286.47	16	3.8	9	10.4	12.8	3.8	6.9	6.6	11.5	20.1	8	6.6	20.1	3.1	21.2	26.4	12.5	0	21.2	9.4	24.7	19.8
1	L16	1	FLT4	NM_002020	sample	8.00692041522491	38.0415224913495	4.17964681955406	246184.166089965	3198.38817811088	4.32179930795848	22.6920415224914	5.19174808670534	170466.290657439	5655.30735504243	289	1786236.7	83830.06	1439.74	303.17	19	1.7	3.8	8.7	16.3	0.3	7.6	9.7	5.5	23.2	11.1	6.9	23.2	4.5	15.2	22.1	18	0	22.1	12.5	26.3	18.3
1	L16	2	FLT4	NM_002020	sample	5.82795698924731	30.3942652329749	5.70894775921532	223357.806451613	3080.07091724118	4.90681003584229	23.2329749103943	4.28145622460379	174897.992831541	5150.29531248523	279	1610850	96445.42	1529.89	377.25	15.8	2.2	15.1	14.3	16.5	0	17.2	11.5	8.2	29.4	6.5	8.6	29.4	5	22.9	15.8	21.1	22.9	17.2	15.8	23.3	20.1
1	L16	3	FLT4	NM_002020	sample	6.03307392996109	31.3560311284047	4.96796116689791	225936.03307393	2905.20538803632	3.54280155642023	18.3968871595331	4.18421258381632	134965.013618677	4464.9845301722	514	1369120.3	80188.66	1213.1	293.17	16.7	15.8	9.3	20.4	16	15.6	10.9	18.7	10.1	32.3	6	7.8	32.3	3.9	30.7	23.7	16.1	0	18.7	11.3	23.9	17.5
1	L17	1	RF	NA	Neutral	7.23728813559322	39.1822033898305	9.26498914920879	304164.79661017	3483.35122460287	4.25847457627119	20.1016949152542	4.09628895744152	152581.788135593	5099.1969387219	236	1967771.2	103931.94	1701.71	363.2	20.8	2.5	14.8	12.3	22.5	0.4	15.7	10.2	9.7	23.3	6.8	9.7	23.3	3.4	22.5	22	18.6	0	21.2	11.4	28.8	19.9
1	L17	2	RF	NA	Neutral	6.27051671732523	33.3100303951368	6.74000456614104	234377.097264438	3363.48969446692	4.44984802431611	23.2006079027356	5.00974814732037	180979.841945289	5504.4906427034	329	1694109	102207.36	1479.53	365.99	17.6	2.4	16.1	8.8	16.4	0.6	19.1	7.6	8.5	23.7	12.2	8.8	24	5.5	21.6	17.3	16.1	21.6	18.8	12.8	24.6	20.4
1	L17	3	RF	NA	Neutral	6.54961832061069	33.0610687022901	6.27195769722669	230713.095419847	3456.24168654125	3.87022900763359	19.5610687022901	4.67859120584742	142007.877862595	4908.30921871084	262	1765550.4	88594.74	1594.2	318.74	23.3	1.1	9.9	8.8	21.8	0	11.8	7.6	11.5	21.4	7.3	10.7	21.4	4.2	22.5	27.1	16.4	0	23.3	11.5	26.3	18.7
1	L18	1	RF	NA	Neutral	7.38545454545455	39.4436363636364	6.11989229394254	276315.509090909	3845.11974246446	4.77090909090909	24.9236363636364	5.26997540440826	195806.901818182	5700.20554917887	275	1741082.9	88030.47	1791.81	333.68	20.4	2.5	8.7	11.3	25.1	0.7	10.2	9.1	10.9	18.5	10.2	10.9	18.5	5.5	18.5	19.6	23.6	0	22.9	12.7	28.4	21.1
1	L18	2	RF	NA	Neutral	6.99603174603175	34.4007936507937	7.54934731344047	247743.753968254	3672.36500995984	4.05555555555556	22.6150793650794	4.71887887911541	185563.349206349	5011.64096590696	252	1827526	93932.72	1721.02	349.84	23.4	4.4	15.5	11.5	23	2.4	15.9	8.3	11.5	20.2	8.3	9.9	20.2	4.8	26.2	20.6	14.7	25.8	23.8	13.1	29	19.8
1	L18	3	RF	NA	Neutral	4.5034965034965	26.4195804195804	6.20727156840058	192675.361305361	2691.71643109394	3.20745920745921	17.2284382284382	3.90036675923049	127850.843822844	4024.44943869706	429	1188948.6	64633.77	1172.26	257.52	13.8	30.3	7.5	32.6	15.2	27.7	8.9	32.4	10.7	38.7	6.8	8.4	39.4	3.3	37.8	18.2	13.5	0	17.2	11	23.1	16.1
1	L19	1	RF	NA	Neutral	7.7987012987013	40.474025974026	6.0029616003209	275357.055194805	3527.4005513342	3.74675324675325	18.3571428571429	4.79075609117787	133350.149350649	5062.78952336435	308	1870052.6	89911.72	1628.52	335.84	23.7	3.6	9.4	14.3	24.7	0.3	10.1	9.7	8.4	18.5	9.1	7.1	18.5	3.9	21.8	21.4	15.6	0	23.4	7.5	28.9	11
1	L19	2	RF	NA	Neutral	6.72727272727273	32.9383116883117	5.86568130607883	223492.646103896	3332.85633278131	4.50974025974026	21.538961038961	4.59008656071701	159756.409090909	5479.86018541813	308	1703958	93315.71	1496.32	346.04	19.8	1.9	12.3	6.5	19.5	0.3	14.3	3.9	9.1	20.1	8.8	7.8	20.1	2.3	16.2	19.5	15.6	16.2	17.9	11.7	23.4	18.5
1	L19	3	RF	NA	Neutral	7.23928571428571	44.5214285714286	7.75177212112286	349826.942857143	3454.30974505061	3.86071428571429	18.8678571428571	3.98196163103429	132311.192857143	4511.58080967126	280	1934963.1	83259.28	1704.27	302.86	24.6	3.9	8.9	11.8	24.3	0.4	9.3	9.3	14.6	29.6	5.4	12.5	29.6	3.9	28.2	29.3	17.1	0	26.4	12.1	30	17.5
1	L20	1	RF	NA	Neutral	6.39501779359431	35.017793594306	5.60333678190871	262211.583629893	3447.04561100701	4.53024911032028	22.0533807829182	4.98246065545614	169224.814946619	5565.16686932095	281	1690711.9	88557.6	1488.05	324.94	15.3	2.5	9.3	7.5	17.8	0.4	9.3	5	10	19.9	8.9	6.8	19.9	5	18.1	17.1	21	0	17.1	10	22.4	15.3
1	L20	2	RF	NA	Neutral	7.63084112149533	40.2663551401869	5.69999869154011	276171.822429907	3453.02004279091	4.37383177570093	23.0700934579439	4.55895052926331	175866.607476636	4953.54558672292	214	1691103	81191.2	1548.92	301.81	19.2	2.3	7.9	11.7	20.6	0.9	11.7	9.8	9.8	24.8	8.9	8.9	24.8	3.7	21	22.9	17.8	21	24.3	15.4	31.8	19.2
1	L20	3	RF	NA	Neutral	8.63131313131313	51.4393939393939	4.66531734806969	396142.242424242	3448.13805908246	4.58080808080808	22.1616161616162	4.78511213198056	147945.343434343	4763.66919115862	198	2131295.7	81187.69	1579.6	280.97	22.2	2.5	8.1	14.6	20.7	1.5	8.1	13.6	11.1	22.2	7.6	12.1	22.2	2.5	18.7	32.8	18.7	0	26.8	14.1	30.3	19.2
1	L21	1	RF	NA	Neutral	5.51839464882943	31.0802675585284	7.94555860589321	239387.488294314	3254.28511292955	3.17056856187291	16.7792642140468	4.84221392320055	132070.234113712	4996.55222665654	299	1706662.5	86751.51	1496.5	324.84	19.1	5.4	7.4	13	18.1	3.7	12.4	11.7	13	28.8	9.4	7.7	28.8	4	23.1	13.4	11	0	18.1	7	22.4	14
1	L21	2	RF	NA	Neutral	6.74683544303798	36.8902953586498	8.52049583237941	268814.797468354	3658.82176965884	4.19831223628692	20.8227848101266	4.77642888733281	160737.759493671	5305.87348159014	237	1813596	88339.86	1736.98	329.38	19	2.1	10.1	7.6	19.8	1.3	13.9	7.6	13.1	19.8	10.1	10.1	19.8	6.3	20.7	21.5	16.9	20.7	20.7	10.1	24.9	16
1	L21	3	RF	NA	Neutral	4.76300578034682	23.8757225433526	3.07822763379285	145446.826589595	2249.33159986376	2.78901734104046	14.7312138728324	3.94431599683767	101544.306358382	3896.09458925117	346	1181214.5	80840.38	951.45	288.32	12.1	11.6	7.8	13.6	11.3	11.8	6.6	13	9.5	39.3	6.4	4	39.3	1.7	37	19.4	11	0	15.3	9	19.7	13.6
1	L22	1	RF	NA	Neutral	6.45682451253482	34.4456824512535	5.68940179653865	259317.26183844	3222.15710720468	3.13649025069638	16.2144846796657	4.50240981162487	115477.844011142	4345.70529367006	359	1870007.1	88159.37	1587.63	314.12	21.7	3.1	9.7	10.3	21.2	3.6	10	8.4	11.4	29.5	8.9	9.7	29.5	2.8	29	20.3	12.5	0	20.9	5.6	26.2	8.9
1	L22	2	RF	NA	Neutral	6.41538461538462	33.6030769230769	6.67585936989719	245789.864615385	3420.61474834043	4.90769230769231	23.2646153846154	4.77948239066112	175820.258461538	5407.86413115471	325	1610822	90302.19	1580.95	340.54	15.4	1.2	11.4	7.4	17.2	1.8	14.8	6.5	11.1	23.7	9.8	8.9	23.7	4.9	18.2	18.2	21.5	18.2	18.2	11.1	26.2	16.9
1	L22	3	RF	NA	Neutral	5.92703862660944	32.175965665236	6.38537862990461	235266.527896996	3082.09063571718	3.63090128755365	19.793991416309	4.70475526941571	145446.034334764	4766.84022935406	233	1584638	84152.08	1316.35	307.61	16.7	2.1	12	11.2	16.7	0.4	12.9	9.4	12.4	26.2	8.2	8.6	26.2	2.6	23.6	23.6	12.9	0	20.2	10.7	25.8	20.6
1	M03	1	OTNT	NA	Neutral	7.72522522522523	46.8783783783784	7.94858105534599	375703.95045045	3850.82852358864	4.00900900900901	21.9504504504505	5.24905651192416	165602.932432432	5167.92222921822	222	2028740.1	91152.23	1850.49	357.36	19.4	1.8	12.6	8.6	22.1	0.5	14	7.7	13.5	16.7	12.2	10.8	16.7	4.5	21.2	20.3	16.2	0	23	12.6	27	16.7
1	M03	2	OTNT	NA	Neutral	6.66101694915254	33.8813559322034	6.03626881600453	232862.084745763	3042.70983515848	2.6864406779661	13.5988700564972	4.30142989878439	95217.0367231638	4321.45002145102	354	1597411	78434.55	1486.34	279.63	17.5	2.3	5.6	11.6	17.8	1.7	7.6	12.1	10.2	29.1	10.2	9.3	29.1	3.7	27.7	20.9	6.5	27.7	18.4	4.8	22.3	7.6
1	M03	3	OTNT	NA	Neutral	6.48974358974359	30.4153846153846	5.30788983083922	210969.538461538	3167.92129605939	2.98974358974359	16.6615384615385	5.03818102032578	122297.684615385	4875.15479315482	390	1692398.8	84378.29	1427.36	316.89	19.5	3.1	10.3	9.5	18.7	1	13.6	9	9.5	22.8	6.9	7.9	22.8	4.9	24.1	26.7	10	0	19.5	9.2	24.1	17.2
1	M04	1	OTNT	NA	Neutral	6.54708520179372	34.7713004484305	5.02543258781299	259479.511210762	3587.5105401508	4.0762331838565	22.2645739910314	5.14798600653274	175144.484304933	5036.62089692526	223	1740958.3	86756.08	1643.29	330.99	19.3	3.6	9.9	13.9	19.7	0.4	11.2	9.9	10.8	18.8	10.3	8.5	18.8	4.5	22.4	20.6	18.4	0	22.4	11.2	26.5	15.2
1	M04	2	OTNT	NA	Neutral	6.25563909774436	32.6015037593985	6.32822877851306	238059.116541353	3444.63831435133	3.92481203007519	19.4699248120301	4.69121478673022	149651.172932331	5153.83153939087	266	1554383	81264.18	1486.15	305.41	16.2	1.5	6.8	12.4	19.9	0.4	8.6	10.2	10.5	20.3	8.6	10.9	20.3	5.3	24.1	16.9	12.8	24.1	18.4	8.3	24.8	16.5
1	M04	3	OTNT	NA	Neutral	6.37962962962963	27.5578703703704	4.86202160221084	171244.743055556	3126.96544291721	3.58796296296296	18.6412037037037	4.93816027627889	137339.104166667	5109.19266265875	432	1631999.4	93083.17	1423.08	330.14	18.1	1.2	12	7.6	17.1	1.2	13.2	5.3	9.7	20.4	9.5	5.6	20.4	5.3	21.5	26.2	14.1	0	17.4	11.6	22.2	19.2
1	M05	1	OTNT	NA	Neutral	8.25416666666667	42.8458333333333	6.15968376632544	290348.120833333	3791.58134152752	4.32916666666667	22.7125	5.1162561467099	173588.466666667	5303.02945555072	240	1845604.9	88856.8	1729.61	325.79	23.3	2.9	7.9	8.8	25.4	0	12.5	5	12.1	18.3	9.6	10.4	18.3	2.5	20.4	27.1	19.6	0	29.2	12.1	32.5	17.1
1	M05	2	OTNT	NA	Neutral	6.10275689223058	28.9824561403509	7.35499332995031	200219.065162907	3146.80193731915	3.81954887218045	19.0501253132832	4.4937344367637	141188.892230576	5041.46123133241	399	1549585	80542.18	1454.56	297.79	16.3	1.5	5.8	11.3	16.5	0.8	8.8	9.3	8.8	24.8	8.8	6.8	24.8	4	20.8	18	13.5	20.6	16	8.8	21.3	14.8
1	M05	3	OTNT	NA	Neutral	6.35915492957747	32.8826291079812	4.79106025162984	240669.178403756	3110.35356263314	3.04460093896714	16.4976525821596	4.85966834417539	125076.64084507	4795.37312877653	426	1687875.8	83881.69	1421.46	305.52	18.8	1.9	8.7	8.5	16.9	0.2	11.3	9.4	8.2	27.7	8	8.7	27.7	4.2	24.9	26.3	10.6	0	19.7	10.3	24.9	16.2
1	M06	1	OTNT	NA	Neutral	7.41201716738197	47.5836909871245	8.8408905816422	402076.334763949	4152.35345861468	5.51072961373391	28.1416309012876	5.19510127018631	215744.52360515	6072.4017262695	233	2115798.9	85543.45	1979.15	310.95	21.9	0	6.9	9.9	24.5	0	8.2	8.6	12.9	13.3	6.9	12.4	13.3	5.2	12.4	21.9	27	0	25.8	14.2	28.8	23.6
1	M06	2	OTNT	NA	Neutral	6.48837209302326	34.5558139534884	6.21451099837418	251605.960465116	3392.03865918441	4.21395348837209	22.2441860465116	5.06807178640873	166089.339534884	5359.95973171317	430	1661186	79774.94	1559.61	300.9	16.3	1.4	5.8	10.7	19.1	0	10.2	9.1	10	22.8	9.3	9.3	22.8	6.3	17.7	18.8	14.9	17.7	18.8	12.1	24.4	17.9
1	M06	3	OTNT	NA	Neutral	5.80046403712297	30.8143851508121	6.11483626362922	234170.090487239	3361.53884210902	3.37122969837587	16.7819025522042	4.91444461396693	124026.649651972	5020.15062681857	431	1797214.3	91319.87	1609.19	336.92	20.6	0.9	10	6.3	23.4	0	14.4	4.2	13.5	25.3	8.8	9.3	25.3	5.1	20.9	21.3	14.2	0	16.5	7.7	22.7	17.2
1	M07	1	OTNT	NA	Neutral	7.83246073298429	47.4397905759162	12.4612196415466	406280.842931937	4200.85531422547	3.40314136125654	15.9842931937173	4.40175393841092	119946.539267016	4596.30054989086	191	2051359.2	84854.05	2438.03	318.05	26.7	3.1	8.9	17.3	28.8	0.5	11	14.1	14.1	23	8.9	13.6	23	3.1	29.8	24.6	13.6	0	30.4	7.3	33.5	12
1	M07	2	OTNT	NA	Neutral	6.01621621621622	29.5486486486486	6.1528549081372	200876.121621622	3219.69859169392	3.60540540540541	18.6486486486486	4.82052971979442	138601.091891892	5058.16333343204	370	1518065	81391.26	1454.44	300.47	18.6	1.6	7.8	9.5	19.7	1.9	10	8.6	9.5	24.6	11.1	7	24.6	4.3	21.4	18.4	12.7	21.1	20	7	24.9	13.2
1	M07	3	OTNT	NA	Neutral	9.08208955223881	40.884328358209	6.59937150317652	264494.104477612	3677.75596568663	3.91044776119403	20.2985074626866	4.47471267081616	153466.75	4853.33547378063	268	1881038.9	77230.45	1656.84	278.5	24.6	3	6.7	12.3	24.6	1.1	9	13.1	10.1	11.6	7.8	8.6	11.6	4.5	25	38.8	16.8	0	28.4	15.3	35.4	20.9
1	M08	1	OTNT	NA	Neutral	8.05963302752294	43.105504587156	5.46528657755481	341233.967889908	3910.17706421682	4.46330275229358	24.5137614678899	5.98566946205377	193485.752293578	5572.42803158361	218	2075533.4	87028.28	1816.65	313.37	23.9	1.8	7.8	11.5	24.8	0	9.2	9.6	14.2	16.5	10.1	9.6	16.5	5	17	28.9	22.9	0	27.1	11.5	31.7	22.5
1	M08	2	OTNT	NA	Neutral	5.53002610966057	26.7832898172324	5.69534848998886	182048.093994778	3166.32337096049	2.9556135770235	15.467362924282	4.75630088652282	111339.720626632	4755.82160095638	383	1402235	71019.22	1389.72	268.39	16.2	3.7	6.5	23	16.7	0.8	9.1	21.1	9.9	24	10.2	7.3	24	4.7	23.5	17	6.5	23.5	15.1	2.9	19.8	8.4
1	M08	3	OTNT	NA	Neutral	6.20416666666667	28.7208333333333	5.27523188293127	190001.704166667	3016.35703327258	4.275	22.0916666666667	4.67893534870023	164472.95	4966.32760483678	240	1610402.5	89424.26	1355.32	328.78	16.7	0.8	10.4	6.2	16.7	0.4	11.2	4.6	6.7	23.3	5.8	6.7	23.3	2.9	20	24.6	16.7	0	18.3	13.3	25	21.2
1	M09	1	DNM2	NM_001005362	sample	4.09734513274336	19.8082595870207	5.04819501461741	135677.471976401	2092.52478899237	2.6401179941003	12.3923303834808	2.69226743137184	85703.0206489675	3227.01925341764	339	959452.7	66628.55	922.93	260.24	8	38.3	2.7	40.4	11.5	38.1	5.6	39.2	4.4	44.8	3.5	4.7	48.7	1.2	47.2	10	11.8	0	12.7	5	13.6	7.7
1	M09	2	DNM2	NM_001005362	sample	5.58762886597938	25.2233676975945	4.80715035868171	158213.189003436	2881.05428231139	4.1786941580756	20.9965635738832	4.38479916939248	155572.388316151	4915.43575847583	291	1432985	89480.38	1339.65	342.04	13.7	5.5	10	10.3	16.2	0.3	14.1	6.9	7.2	28.5	5.5	6.9	28.5	1	18.9	15.5	14.4	18.9	14.8	10.3	18.2	13.4
1	M09	3	DNM2	NM_001005362	sample	5.86071428571429	29.4392857142857	6.32761977499203	215331.082142857	3385.87423619461	3.66428571428571	17.5607142857143	4.05772327345857	126004.685714286	4687.70262927496	280	1621894.7	83776.49	1637.14	321.11	18.9	3.2	7.1	10.4	22.5	0	8.2	7.5	12.9	23.2	3.9	10.4	23.2	1.8	23.9	22.5	15.7	0	20.7	9.6	25.4	16.1
1	M10	1	PRF1	NM_005041	sample	6.96197718631179	31.4752851711027	6.51185224563419	204799.988593156	3557.87340052625	3.87832699619772	20.1178707224335	5.3873680493642	149153.288973384	5340.27595683345	263	1696571.6	81348.32	1570.54	289.46	19	1.5	5.7	12.2	19.4	0.4	7.2	9.1	8	19.4	9.9	7.6	19.4	7.6	20.5	22.4	17.1	0	20.5	7.2	26.2	14.8
1	M10	2	PRF1	NM_005041	sample	7.14598540145985	34.6934306569343	4.77222058314354	227061.535279805	3352.68716209861	4.62287104622871	23.654501216545	4.90901281498914	180913.199513382	5536.38602604549	411	1611063	83276.55	1381.71	307.89	15.8	2.2	7.1	11.9	18.2	0.2	10.9	9.7	9.5	22.1	11.2	8.5	22.1	5.4	18.2	20.7	19.7	18	21.7	12.2	28.5	18.2
1	M10	3	PRF1	NM_005041	sample	5.70283018867925	24.1533018867925	4.06856356833109	143656.5	2690.9459781024	3.77830188679245	19.247641509434	4.62259433553163	134739.016509434	4914.68999865272	424	1377235.8	80298.04	1154.55	288.81	16	1.9	8.3	11.3	14.4	0.5	9.7	11.6	5	27.6	6.1	4.5	27.6	2.1	19.8	24.3	13.9	0	15.6	12	19.1	17
1	M11	1	DSN1	NM_024918	sample	6.30678466076696	34.929203539823	6.02999281992829	261641.244837758	3515.47397365447	4.39233038348083	23.3657817109145	5.49304584195608	180406.103244838	5744.13090746517	339	1601473.6	77649.26	1377.63	280.49	16.2	2.7	3.5	15.6	15.9	0.3	4.7	13.6	13.9	22.1	10.6	9.7	22.1	7.7	17.7	19.2	20.9	0	21.5	13	25.1	22.1
1	M11	2	DSN1	NM_024918	sample	6.21066666666667	33.36	7.0941206268935	249669.992	3339.45522865884	3.848	20.9626666666667	5.77728172376972	165316.48	5820.00425876148	375	1613804	77555.5	1445.33	273.9	16	2.7	4.5	10.9	16.3	0.8	3.7	10.1	12.5	22.9	13.9	8.8	22.9	9.3	18.9	17.1	12.8	18.9	20	9.1	24.8	19.7
1	M11	3	DSN1	NM_024918	sample	5.87368421052632	24.9657894736842	4.77561459705083	148357.684210526	3147.79080270535	3.82368421052632	22.4105263157895	6.40807677766849	176958.847368421	5911.0520493005	380	1421728.1	76584.84	1264.52	272.14	15.8	3.4	4.5	11.3	15	1.8	6.1	11.3	10.3	20.3	13.7	5.8	20.3	9.5	17.6	22.6	14.7	0	16.6	14.7	22.4	27.6
1	M12	1	CBLB	NM_170662	sample	8.12158808933003	35.6947890818859	4.62570360561729	240518.697270471	3241.20560204685	3.28287841191067	14.9826302729529	3.86409437928799	99249.1141439206	4394.09421527247	403	1714353.6	74192.67	1424.42	269.1	19.9	6.7	4.7	14.4	17.6	6	6.5	13.2	5.2	20.8	5	7.2	20.8	2.2	25.8	24.8	11.9	0	22.3	6	26.1	8.9
1	M12	2	CBLB	NM_170662	sample	7.71191135734072	39.1606648199446	5.79077466483946	266114.232686981	3562.18979811173	4.07756232686981	23.0581717451524	5.71932637939316	178527.127423823	5670.72602993702	361	1835317	83407.87	1456.55	304.36	16.9	2.8	7.8	10.2	16.6	0.3	6.1	9.7	8.9	15.8	13.9	8.6	15.8	9.1	17.5	19.9	13.3	17.5	20.8	9.4	24.4	17.7
1	M12	3	CBLB	NM_170662	sample	6.28753180661578	34.6488549618321	7.89982776396778	269883.562340967	3532.70225587096	3.06870229007634	17.9312977099237	5.16737500439525	127613.030534351	4874.13562308182	393	1759850.8	72600.28	1606.83	252.01	23.9	1.3	3.6	12.2	22.9	0	4.1	13.7	14.5	22.1	8.1	9.9	22.1	3.8	24.9	24.4	9.7	0	21.4	9.4	29.3	15.8
1	M13	1	EP300	NM_001429	sample	7.50179211469534	38.1541218637993	8.96723296886813	279965.577060932	3780.99522557886	4.13978494623656	20.4982078853047	4.62401767803728	146469.756272401	4992.08699377935	279	1766776.9	87939.24	1731	319.12	20.8	3.2	9	16.8	19	0	11.1	12.5	11.1	17.9	7.9	10.8	17.9	2.2	20.8	21.1	16.8	0	24.4	8.2	30.8	14.7
1	M13	2	EP300	NM_001429	sample	5.55936675461741	23.4300791556728	4.29678212798089	135711.197889182	2956.66032295609	3.8311345646438	20.5883905013193	4.87336728856851	161618.802110818	5181.39527663401	379	1353979	92019.05	1197.26	325.94	11.6	2.9	12.1	14.5	11.3	0.8	12.9	14.5	7.4	23.5	9	6.6	23.5	4.7	22.2	14	13.2	22.2	14.2	10	17.4	17.7
1	M13	3	EP300	NM_001429	sample	6.63989637305699	33.7461139896373	7.55809629798358	247008.683937824	3438.35803378643	3.31088082901554	15.7927461139896	4.09247900410305	105007.494818653	4194.10922270246	386	1585794.9	79981.72	1516.31	281.65	17.6	4.4	6.5	18.4	16.3	1.6	6.7	22	13.7	22.3	6.2	9.8	22.3	3.6	29.5	28	13.7	0	20.5	8.3	28.5	13.7
1	M14	1	PHOX2B	NM_003924	sample	7.27361563517915	36.8794788273616	9.68896528086514	279634.133550489	3421.50485793897	3.90879478827362	18.5439739413681	4.59958783469528	140847.166123779	5153.9756452772	307	1747414.9	80972.93	1505.59	294.12	17.6	2.6	7.2	15	18.2	0.3	7.5	13.4	9.8	19.2	9.1	6.8	19.2	4.9	21.2	20.5	17.3	0	22.1	7.5	26.4	14
1	M14	2	PHOX2B	NM_003924	sample	7.48533333333333	37.3893333333333	7.55197618781325	277517.650666667	3469.69482282192	4.06933333333333	20.2186666666667	3.96298830717117	144017.146666667	4709.23861968431	375	1837516	83214.66	1647	299.53	22.7	4.5	5.9	9.9	21.9	1.1	8.3	9.1	8	24.8	5.3	9.6	24.8	3.2	24.5	22.7	12.8	24.5	22.4	9.6	27.7	15.2
1	M14	3	PHOX2B	NM_003924	sample	7.76770538243626	35.671388101983	6.28874458124813	242386.64305949	3482.60241511596	4.1699716713881	21.2521246458924	4.70329411063954	159412.033994334	5126.38731120991	353	1725252.4	80122.31	1550.48	285.25	22.7	1.4	5.4	10.8	23.5	0.6	6.5	9.1	9.6	18.1	5.9	8.8	18.1	3.1	18.7	31.2	15.3	0	24.1	15.3	30.3	21.8
1	M15	1	LATS1	NM_004690	sample	4.62611275964392	31.8783382789318	11.5101481846232	288265.839762611	3512.5980720618	2.95548961424332	16.9940652818991	5.28958388298151	131479.881305638	5134.01802627487	337	1513263.6	72002.48	1599.38	253.44	15.1	3	2.7	18.1	15.7	0.6	2.7	17.5	15.4	26.7	12.2	10.4	26.7	8	25.2	10.4	10.4	0	16.3	7.1	20.5	12.2
1	M15	2	LATS1	NM_004690	sample	4.46017699115044	24.8967551622419	5.48151373655178	197897.336283186	2690.63310310338	2.69911504424779	15.0589970501475	4.53604557763782	109844.241887906	4425.95769531621	339	1457781	74876.56	1238.88	259.02	11.8	2.4	5	15	10.9	3.2	3.8	15.6	8.3	34.2	11.8	7.4	34.2	4.1	30.4	10.6	7.7	30.4	11.8	5.6	15.6	9.1
1	M15	3	LATS1	NM_004690	sample	5.4020979020979	28.5699300699301	7.80305912548825	206123.674825175	3053.50230390329	3.3041958041958	17.7202797202797	4.41075153172595	136638.874125874	4643.0645496243	286	1365056.5	78308.1	1400.61	279.01	16.4	2.1	8	12.2	15	1	9.1	14	13.3	29	6.3	9.4	29	4.9	29	20.6	15	0	19.6	11.5	23.8	19.6
1	M16	1	CUL3	NM_003590	sample	6.6	30.7397260273973	6.32054628153306	201174.446575342	3154.78080922515	3.45753424657534	18.1452054794521	5.00410683676674	125841.816438356	4818.21711900023	365	1433244.9	81178.65	1373.36	310.47	13.4	2.7	7.9	12.9	13.4	0.8	10.4	11	10.1	23.8	9.9	6.6	23.8	3	22.2	21.6	14	0	19.2	7.4	23.3	14
1	M16	2	CUL3	NM_003590	sample	5.44247787610619	28.4808259587021	5.9134730267691	204336.401179941	3276.14591395417	3.69616519174041	19.3480825958702	4.73571113227651	152202.91740413	5324.48800051395	339	1501542	81854.52	1412.39	295.99	13.9	1.8	5	8.6	13.9	0.9	6.8	7.7	11.8	22.1	13.3	9.7	22.1	4.4	20.4	15.6	10.3	20.1	13.9	7.4	18.6	16.2
1	M16	3	CUL3	NM_003590	sample	5.49441340782123	28.4217877094972	5.97781969322815	204755.88547486	2967.94675804484	3.29329608938547	17.4189944134078	4.73975056213185	132309.002793296	5061.93702401492	358	1467599.6	80149.34	1304.25	284	15.4	2.2	8.1	11.7	16.5	0.8	8.9	12	10.3	26.8	7.3	7.5	26.8	3.9	21.5	22.6	13.1	0	17.9	10.9	24.3	17.9
1	M17	1	OTNT	NA	Neutral	7.60227272727273	35.4488636363636	5.3286889047428	249215.380681818	3539.70143975755	3.97159090909091	20.5056818181818	5.69722539140153	166107.329545455	5562.3192658893	176	1628013.5	84479.09	1498.76	320	14.8	2.3	9.7	10.8	13.1	0	9.7	6.8	8.5	14.8	14.8	9.1	14.8	9.1	19.3	23.9	18.8	0	24.4	6.8	27.8	18.2
1	M17	2	OTNT	NA	Neutral	7.01315789473684	39.5131578947368	9.82111899300057	321576.493421053	3577.36376834624	4.46710526315789	24.9802631578947	5.45351899916819	204678.677631579	5335.10395816103	152	1864748	91703.31	1817.86	327.99	19.7	2	12.5	13.2	22.4	0	14.5	13.8	11.2	19.7	15.1	11.2	19.7	8.6	23.7	19.1	18.4	23	19.1	13.8	22.4	23
1	M17	3	OTNT	NA	Neutral	8.156	35.488	5.4511904869474	230562.328	3312.47302691633	4.204	21.508	4.38352756759924	153098.004	4886.39123265057	250	1693148.9	82109	1467.24	293.22	23.6	1.6	6	11.2	20	0	8	9.6	8	14.8	5.6	5.6	14.8	2.4	21.6	36.4	18.4	0	24.8	15.2	30	21.2
1	M18	1	OTNT	NA	Neutral	6.80212014134276	34.3144876325088	6.42964917524826	232722.060070671	3538.90609114143	3.97526501766784	23.3674911660777	5.7653342445108	191154.374558304	5609.04859453611	283	1634643.4	88444.71	1580.58	332.8	17.7	2.1	9.5	10.6	19.8	0.4	12.7	7.1	12.7	20.8	14.5	7.1	20.8	6.4	19.4	21.9	15.9	0	23	11	28.3	24.4
1	M18	2	OTNT	NA	Neutral	6.13503649635036	33.1386861313869	6.74949646137915	263482.686131387	3378.33181492134	3.46715328467153	16.3978102189781	3.80373552635282	119693.583941606	4333.30896019801	274	1646036	78475.25	1689.65	299.44	19.3	13.1	9.1	20.1	23	10.9	13.5	19	10.9	27.7	7.3	9.1	28.1	2.9	32.8	19.3	12.4	32.5	21.2	6.9	26.6	12.4
1	M18	3	OTNT	NA	Neutral	6.29268292682927	29.5060975609756	5.0488817660447	188956.219512195	2755.21625528823	3.53353658536585	17.9573170731707	4.0462363593003	130754.847560976	4390.29494993449	328	1327321.8	72312.9	1215.68	263.3	18.6	17.1	6.4	20.4	17.1	17.4	7.3	20.1	9.5	33.8	5.2	6.4	33.8	2.1	31.1	26.2	14	0	22	10.7	25	14.6
1	M19	1	OTNT	NA	Neutral	7.0258064516129	41.4645161290323	8.85882652356154	319763.767741936	3531.30170617356	3.45161290322581	18	4.03032868565127	139231.703225806	4732.42345907712	155	1941946	84250.63	1864.5	308.93	21.9	2.6	5.2	12.3	20.6	0	8.4	9.7	9.7	23.9	7.7	9	23.9	3.2	27.7	18.7	15.5	0	22.6	8.4	29	17.4
1	M19	2	OTNT	NA	Neutral	5.7035175879397	38.9246231155779	11.1560382345307	353772.974874372	4138.93907378987	3.46733668341709	17.7386934673367	4.12125264492169	135835.110552764	4504.26572023342	199	1841264	94499.74	2315.42	345.89	20.6	3	11.6	18.1	26.6	1.5	13.1	14.6	18.6	18.1	7.5	14.6	18.1	3.5	28.6	17.6	9.5	28.6	21.6	9	27.6	16.6
1	M19	3	OTNT	NA	Neutral	7.36871508379888	37.3240223463687	5.51070081042667	261750.731843575	3374.00068100781	4.28491620111732	21.6983240223464	4.61368176891552	152760.368715084	5066.38083058416	179	1964393.6	79594.35	1652.3	287.76	23.5	4.5	6.1	11.2	25.1	0	7.3	7.8	8.4	18.4	5.6	7.8	18.4	2.2	16.8	30.2	14	0	22.3	11.7	28.5	17.9
1	M20	1	OTNT	NA	Neutral	7.02958579881657	28.0710059171598	3.58534073724874	148810.715976331	2785.42485637058	2.94674556213018	16.7100591715976	5.02923535209038	117794.923076923	4593.24564345686	169	1509219.6	76117.79	1237.91	269.46	17.2	1.8	4.7	14.2	17.2	0.6	3.6	16	6.5	29	10.7	3.6	29	3	21.9	20.1	7.7	0	17.8	5.9	23.1	10.7
1	M20	2	OTNT	NA	Neutral	7.25287356321839	34.9252873563218	5.39502108707998	232539	3598.67741129736	4.56896551724138	24.7816091954023	5.60778983149673	189676.925287356	5895.21402241124	174	1625830	85080.09	1465.08	308.42	19	1.1	9.2	10.9	19.5	0	9.8	7.5	11.5	13.8	12.6	5.7	13.8	7.5	13.8	20.1	14.9	13.8	21.3	12.1	28.7	17.8
1	M20	3	OTNT	NA	Neutral	6.18014705882353	32.8088235294118	5.22556162231452	228934.073529412	2872.84614258106	3.39705882352941	17.9705882352941	4.01155496842402	128251.9375	4287.89292946966	272	1439649.8	73833.91	1301.48	282.99	16.2	12.1	6.2	19.9	17.3	12.5	9.9	18	10.7	30.5	7.7	7.7	30.5	2.2	29.4	26.5	14.3	0	20.6	11.4	22.8	14.7
1	M21	1	OTNT	NA	Neutral	4.90232558139535	25.2186046511628	7.32672526262804	178226.846511628	2844.0218157831	3.14883720930233	17.8883720930233	4.42798699033333	145169.279069767	4751.87181768459	215	1162484.1	80152.26	1421.78	300.28	10.2	7.4	10.2	23.3	18.6	7	12.1	20.9	9.3	21.4	10.2	7	25.6	2.8	30.2	12.6	11.2	0	14.4	6.5	16.3	13.5
1	M21	2	OTNT	NA	Neutral	7.20141342756184	33.2773851590106	6.91905572792693	235609.676678445	3514.65220788093	3.58127208480565	18.2137809187279	4.54562541409964	131022.217314488	4983.48996331261	566	1721616	81607.02	1605.08	305.34	19.6	2.3	7.8	11.8	20.3	0.9	11.7	8.8	7.4	18.9	8.1	8.8	18.9	4.2	21.9	22.3	10.2	21.9	20.3	6.5	24.7	12.2
1	M21	3	OTNT	NA	Neutral	7.33823529411765	37.2303921568627	8.77933814460784	279593.458333333	3466.80659325924	4.09558823529412	20.078431372549	4.6145892156128	145308.745098039	5032.4220720274	408	1802282.6	82148.01	1619.21	300.54	22.1	1.7	7.6	12.7	21.3	0	10	9.8	11	20.8	6.6	9.1	20.8	4.7	21.3	29.4	15.7	0	22.1	12.5	27.9	18.9
1	M22	1	OTNT	NA	Neutral	6.32941176470588	32.6441176470588	5.15685259950207	242324.079411765	3477.85382622791	4.01176470588235	21.8058823529412	5.08829037624237	170928.967647059	5456.28301978794	340	1675894.8	86668.46	1518.9	315.69	16.2	2.4	7.1	8.2	15.9	0.9	9.1	4.7	8.2	18.5	8.8	10.3	18.5	4.1	18.8	19.1	16.5	0	19.4	9.4	23.2	17.6
1	M22	2	OTNT	NA	Neutral	6.52207792207792	33.3246753246753	6.21571009660682	248262.719480519	3341.21234211594	4.63636363636364	23.1506493506493	5.0892658100398	172160.267532468	5612.60469728197	385	1740072	85050.5	1579.24	314.35	17.9	1.8	6.2	9.4	19.7	0.8	11.4	5.7	8.1	19.2	9.9	7.5	19.5	6	12.7	20.5	16.6	12.7	18.4	11.2	23.4	19.2
1	M22	3	OTNT	NA	Neutral	6.02977667493797	32.75682382134	5.46108296741517	249808.305210918	3152.94247599476	4.02233250620347	21.1414392059553	4.97613366333652	156841.183622829	5294.74511616618	403	1506362.3	78169.68	1374.8	285.6	15.6	2.5	6.5	11.2	15.9	5.2	8.2	11.2	9.9	26.3	7.4	8.7	26.3	4.7	20.1	24.3	17.4	0	21.6	11.7	25.8	20.3
1	N03	1	PLK1	NA	Negative	7.02112676056338	56.5422535211268	11.9017799213781	516153.507042254	4671.451347767	3.38028169014085	17.9929577464789	4.30463154802944	131209.704225352	4189.88427213161	142	2495877.8	110895.24	2332.69	395.8	26.8	2.8	23.2	14.1	24.6	0	25.4	10.6	21.8	17.6	6.3	21.1	17.6	1.4	33.8	16.2	16.2	0	26.1	11.3	34.5	14.1
1	N03	2	PLK1	NA	Negative	7.3963963963964	41.1981981981982	5.3881939120009	257993.045045045	3394.87922680357	3.4954954954955	14.2072072072072	2.59780764339588	89462.5225225225	3475.14582644138	111	1762481	89622.14	1428.78	341.4	19.8	3.6	14.4	17.1	20.7	3.6	17.1	18.9	12.6	26.1	1.8	9.9	26.1	0.9	36.9	19.8	14.4	36.9	25.2	8.1	30.6	9
1	N03	3	PLK1	NA	Negative	7.58579881656805	49.698224852071	11.5785467438037	386196.680473373	4468.5362202099	3.38461538461538	16.1834319526627	3.85982312298445	115839.307692308	4391.43819122442	169	2110218.5	107091.86	2162.93	402.66	26	3	24.9	14.2	27.2	1.2	29.6	8.9	20.7	12.4	4.1	16	12.4	0	31.4	28.4	16.6	0	31.4	10.1	38.5	14.2
1	N04	1	PLK1	NA	Negative	8.35849056603774	50.062893081761	6.10255538214422	366999.402515723	3905.08535759548	3.71698113207547	18.4213836477987	5.04921551562565	141794.025157233	4967.6580479748	159	2310456.6	108715.15	1815.07	373.3	27	13.8	20.1	17.6	27	11.3	23.9	15.7	11.9	18.9	8.2	15.7	25.8	1.9	22.6	23.3	17.6	0	34	7.5	37.7	13.2
1	N04	2	PLK1	NA	Negative	7.68783068783069	49.1375661375661	5.65667074326702	397100.603174603	3897.78630408701	5.13756613756614	23.6984126984127	3.7671056090453	176042.365079365	4989.12289472729	189	2264480	126526.4	1678.75	445.91	25.4	2.6	24.9	5.8	23.8	1.1	25.9	2.6	13.8	20.6	6.3	13.8	20.6	4.2	26.5	21.7	18.5	26.5	25.4	9	33.3	13.8
1	N04	3	PLK1	NA	Negative	8.9622641509434	52.622641509434	9.00299687241889	403994.855345912	4494.82133761771	4.94339622641509	23.6918238993711	3.93411216716725	180733.691823899	4853.89811363359	159	2484713.5	108686.32	2270.44	384.24	35.8	4.4	22.6	15.1	34	0	26.4	11.3	17	14.5	5.7	18.2	14.5	1.9	23.3	35.8	27	0	34.6	19.5	46.5	22
1	N05	1	PLK1	NA	Negative	8.17687074829932	47.5918367346939	7.63953278816356	347436.448979592	3930.27731122925	4.2312925170068	18.9047619047619	3.50577573049772	133957.700680272	4379.00358324062	147	2194444.8	106628.18	1876.7	371.49	26.5	2	20.4	11.6	25.9	1.4	21.1	8.8	10.9	19.7	2.7	12.9	19.7	0.7	29.3	21.1	19.7	0	29.9	8.8	36.7	12.2
1	N05	2	PLK1	NA	Negative	6.71244635193133	42.3218884120172	4.6877061194748	318507.111587983	3756.37108584872	3.82403433476395	18.206008583691	3.2705512691917	137645.227467811	4173.89487634442	233	2024411	100054.71	1654.62	364.62	24	14.6	21.5	21	23.2	11.2	24.5	23.6	14.2	32.2	6.9	19.3	32.2	2.1	37.3	21	17.2	37.3	26.6	13.3	35.2	16.7
1	N05	3	PLK1	NA	Negative	6.82191780821918	51.2374429223744	8.99859872978266	467936.077625571	4219.52926312318	2.83561643835616	14.1461187214612	3.26149961350033	97194.1415525114	3561.59587279948	219	2466368	117341.59	2118.39	416.85	29.2	1.4	26.9	9.1	29.2	2.3	27.9	7.8	18.3	21.5	4.1	17.4	21.5	0	39.3	28.8	13.2	0	30.6	10	37.9	12.8
1	N06	1	PLK1	NA	Negative	6.94444444444444	47.7037037037037	12.7979507682633	410051.944444444	5010.60595077791	4.12962962962963	17.4537037037037	3.59989530183566	123762.472222222	4621.31708953884	108	2497764.7	141771.43	2172.78	493.4	35.2	0.9	33.3	9.3	37	0	36.1	6.5	24.1	11.1	3.7	18.5	11.1	1.9	28.7	21.3	22.2	0	32.4	7.4	38.9	12
1	N06	2	PLK1	NA	Negative	6.30061349693251	50.6134969325153	19.5955782357	471387.693251534	4906.61757510593	4.31901840490798	19.6441717791411	3.92857778909736	149404.030674847	4937.24351137381	163	2356472	101636.06	2451.92	368.58	28.8	0.6	20.2	12.3	30.7	0	19	11.7	23.3	14.7	8.6	20.9	14.7	6.1	26.4	17.8	14.1	26.4	30.1	12.3	39.9	17.8
1	N06	3	PLK1	NA	Negative	6.14096916299559	44.352422907489	9.52296393474816	384319.207048458	4166.05288493332	3.34801762114537	15.5154185022026	3.15960101476765	111996.95154185	4064.19359007105	227	1983744.6	108710.93	1848.15	400.7	21.1	1.3	26.4	10.6	24.7	0.9	26.4	6.6	25.1	24.2	2.6	18.1	24.2	1.3	36.1	23.8	14.5	0	29.1	10.6	38.3	15
1	N07	1	PLK1	NA	Negative	8.85593220338983	56.9322033898305	11.3077054734495	463015.093220339	4635.78507302364	3.63559322033898	16.8728813559322	3.71008963964472	109062.93220339	4040.88333804045	118	2539095.4	95247.84	2248.65	358.51	28.8	2.5	11.9	15.3	28.8	0.8	14.4	13.6	17.8	6.8	5.9	13.6	6.8	0	29.7	28.8	14.4	0	36.4	9.3	43.2	10.2
1	N07	2	PLK1	NA	Negative	8.40540540540541	50.7117117117117	9.0057778503021	377690.09009009	4269.22120913151	4.17117117117117	19.3963963963964	3.77632005923015	140246.558558559	4798.60859102177	111	1982148	92673.55	1903.13	350.04	23.4	2.7	11.7	13.5	25.2	0	16.2	10.8	14.4	10.8	7.2	13.5	10.8	1.8	23.4	23.4	15.3	22.5	27.9	10.8	36.9	14.4
1	N07	3	PLK1	NA	Negative	6.6412213740458	41.3129770992366	8.90714223239245	295620.969465649	4142.21084139688	3.81679389312977	16.175572519084	3.6217733315679	113016.030534351	4421.57018495668	131	1903857.6	103700.52	1928.74	379.56	24.4	2.3	22.1	16	27.5	0	23.7	13	19.1	16.8	5.3	16.8	16.8	1.5	27.5	29.8	16	0	35.9	9.2	42.7	16
1	N08	1	PLK1	NA	Negative	6.25	79.65	33.1431354042923	887185.85	6026.51317914898	3.9625	18.525	3.80731771609239	127300.4125	4300.88170551821	80	2958264.8	92861.75	3389.98	323.02	32.5	3.8	16.2	25	36.2	0	16.2	27.5	33.8	11.2	6.2	31.2	11.2	2.5	33.8	16.2	18.8	0	40	8.8	45	17.5
1	N08	2	PLK1	NA	Negative	5.92592592592593	37.2888888888889	7.58267420618608	273522.325925926	4123.96221683529	3.35555555555556	15.2	3.33274595774596	109254.325925926	4311.49352473944	135	1867007	114860.21	1749.4	474.5	19.3	4.4	27.4	14.1	21.5	0	28.1	8.1	15.6	14.1	6.7	13.3	14.1	2.2	28.9	14.8	14.1	28.9	22.2	6.7	31.1	11.9
1	N08	3	PLK1	NA	Negative	7.15686274509804	53.0882352941176	13.2690067658884	473081.774509804	4602.23949283601	3.65686274509804	18.7450980392157	3.6407817570824	133586.5	3829.96993082153	102	2448288.1	99521.91	2156.15	357.52	32.4	2	14.7	17.6	30.4	1	17.6	16.7	21.6	16.7	6.9	20.6	16.7	2.9	39.2	28.4	14.7	0	30.4	14.7	39.2	18.6
1	N09	1	CIC	NM_015125	sample	5.84320557491289	29.9616724738676	5.28624289516171	217318.337979094	3190.29420242592	4.2787456445993	22.3205574912892	4.61726502784865	170238.12543554	5277.69470589219	287	1502908	88638.78	1348.33	332.43	12.9	2.4	7.3	11.8	12.9	0.3	8.7	8.4	8.7	23	8	7.3	23	5.2	21.6	13.6	19.5	0	16.4	11.5	20.9	19.5
1	N09	2	CIC	NM_015125	sample	6.27042253521127	24.7521126760563	3.76961596083498	131097.566197183	2941.39194027514	4.04788732394366	20.1971830985915	5.03311770210148	146585.636619718	5325.69345850932	355	1405798	81294.72	1111.21	292.92	11.8	1.1	8.5	9	10.7	1.7	8.7	8.7	6.8	21.1	10.1	3.4	21.1	4.2	15.2	19.2	12.1	14.9	14.6	6.5	17.7	14.1
1	N09	3	CIC	NM_015125	sample	5.71005917159763	24.0976331360947	4.49903650271971	141613.535502959	2856.12231231808	3.42603550295858	18.1420118343195	4.86465242255565	126612.355029586	4771.77910593215	338	1423368.6	80013.79	1168.16	272.89	16.3	1.2	8.3	11.5	13.3	0.3	8.6	13.3	9.2	26.3	7.1	5.9	26.3	3	20.7	25.4	11.8	0	17.8	8.6	23.1	14.8
1	N10	1	SMARCA4	NM_003072	sample	4.4390243902439	21.7365853658537	5.77322596523657	146006.282926829	2975.42579105667	3.86341463414634	20.190243902439	4.71903702891508	146167.297560976	4647.62514831939	205	1390473.8	81193.48	1311.98	301.51	9.8	2	6.3	16.6	13.7	1	10.7	15.1	9.3	26.8	9.3	7.8	26.8	4.4	26.3	10.2	18.5	0	13.7	8.3	16.6	16.6
1	N10	2	SMARCA4	NM_003072	sample	5.35616438356164	26.1815068493151	6.89592268177647	183421.893835616	3049.96453096267	4.5513698630137	23.9520547945205	5.028824456441	169395.154109589	5329.9129966481	292	1308512	78810.9	1198.99	285.51	9.6	1.7	6.5	15.1	11.6	1.4	6.2	13.7	8.2	22.3	8.6	6.2	22.3	3.4	16.4	15.1	14.7	16.1	14	11.6	18.5	18.2
1	N10	3	SMARCA4	NM_003072	sample	4.85576923076923	26.8878205128205	6.46920816830763	206899.759615385	2969.69824882217	4.83012820512821	24.1923076923077	4.79114547403411	170991.993589744	5157.0326961801	312	1431416.1	81387.25	1232.47	286.82	14.1	0.3	7.4	8.7	13.1	0	9.3	10.3	10.9	27.6	6.1	8	27.6	3.8	17.6	20.5	22.8	0	14.7	17.3	18.3	25.3
1	N11	1	DOT1L	NM_032482	sample	6.02849740932643	29.8549222797927	6.0828470908713	214255.305699482	3232.87533458897	3.43782383419689	17.9689119170984	5.00142195844726	126920.748704663	5053.83516759511	386	1559763.7	75439.75	1368.53	270.35	15.3	3.4	3.9	15.8	14.2	1	6.5	15.5	8.8	22.3	11.4	7	22.3	4.7	21.5	17.4	11.4	0	18.1	7.8	20.7	10.6
1	N11	2	DOT1L	NM_032482	sample	6.09276018099547	30.4298642533937	6.1977477972592	209382.42081448	3341.92732846752	3.58597285067873	19.9909502262443	5.03218447603254	156826.271493213	5355.63469029068	442	1644189	85084.58	1323.52	295.33	14.5	3.6	9.7	14	12.2	1.1	10.2	14.7	9.5	19.5	12.9	7.7	19.5	6.8	22.2	17.4	10.9	21.9	16.3	8.6	21.7	16.7
1	N11	3	DOT1L	NM_032482	sample	5.77453580901857	28.3050397877984	5.24322332053821	206071.164456233	3088.27979508979	3.22811671087533	15.6127320954907	4.35539572899145	101620.604774536	4604.85586710373	377	1537375.5	77111.29	1285.67	274.81	15.9	1.9	5.8	10.1	15.1	0.3	8	12.7	8.8	23.1	6.4	7.7	23.1	1.3	21.2	23.1	10.1	0	17	7.7	21.5	11.7
1	N12	1	XPC	NM_004628	sample	7.11708860759494	36.3101265822785	9.40439540203877	279916.363924051	3731.48611761254	3.95886075949367	18.5822784810127	4.69458870133298	134112.699367089	5307.35196476787	316	1839403.2	78298.08	1730.57	278.41	21.2	1.6	2.8	11.4	21.2	0	3.2	9.2	12.3	21.5	9.2	11.1	21.5	5.1	18.7	18.7	15.2	0	21.5	7	27.5	11.1
1	N12	2	XPC	NM_004628	sample	7.21779141104294	33.2208588957055	4.57593146232047	202397.429447853	3462.1086337258	4.44478527607362	22.5398773006135	5.44121759827745	170450.898773006	5904.51479894505	326	1616827	77589.29	1286.59	273.74	16	2.5	4.3	12.6	15.3	1.5	5.5	8.6	9.8	17.2	13.5	8.6	17.2	7.1	13.5	23.3	15	13.5	19.6	9.8	25.5	16.9
1	N12	3	XPC	NM_004628	sample	7.12853470437018	32.4215938303342	5.28125457506763	208566.483290488	3532.36802201635	3.97172236503856	21.318766066838	5.05139000743278	160897.023136247	5307.50582109495	389	1629656.9	77518.24	1458.57	277.36	19.3	1.5	5.4	10	18.5	0.5	5.9	12.1	10.3	15.9	6.9	8.2	15.9	5.1	20.1	28	17.5	0	21.9	14.1	28.5	21.6
1	N13	1	EXT1	NM_000127	sample	6.81	34.73	6.71755446578138	243835.146666667	3627.36547093459	3.80333333333333	19.6233333333333	5.13890153022981	150127.426666667	5427.68290813677	300	1680209.1	84013.87	1581.44	298.98	18.3	3.7	7.3	14.7	20.3	0.3	7.7	13	11	15.3	10.3	8.3	15.3	6	22.7	20	15.7	0	23.7	7	27.3	15
1	N13	2	EXT1	NM_000127	sample	7.17889908256881	34.2385321100917	6.39629645927722	242526.850917431	3316.90181624805	3.79357798165138	19.5665137614679	5.13484551338676	147949.447247706	5196.43965899757	436	1691142	79602.06	1397.94	283.4	17.2	2.5	6.2	13.8	15.1	0.7	7.3	10.8	7.8	20.2	11.9	8	20.2	6.4	23.4	20	11.7	23.4	19	8.7	25	15.4
1	N13	3	EXT1	NM_000127	sample	6.55438596491228	32.2736842105263	6.04491218065976	218880.449122807	3185.49088901707	4.2280701754386	21.0631578947368	4.73869551374521	151903.898245614	5136.73613614125	285	1539949.7	81524.62	1405.77	306.89	19.6	3.5	9.1	13	18.6	1.1	10.5	13	10.2	23.2	7.4	7	23.2	3.9	21.1	30.2	17.5	0	22.5	13	28.8	20.4
1	N14	1	MSH6	NM_000179	sample	5.22258064516129	25.7096774193548	4.95721834381631	173061.390322581	3164.01814865732	3.56774193548387	20.7967741935484	5.55783715467539	155047.764516129	5537.61990196925	310	1414822.6	81012.13	1183.87	278.62	10.6	2.9	4.8	11	9.4	0.3	5.5	8.7	9.7	21	9.4	6.5	21	3.2	19	11.9	14.5	0	14.8	10.3	19.4	15.5
1	N14	2	MSH6	NM_000179	sample	7.30662020905923	34.1498257839721	8.31370576573566	236219.299651568	3762.68316847451	5.30313588850174	27.8675958188153	5.12337951665208	221025.149825784	5868.97270979982	287	1622329	86852.87	1725.57	308.36	17.4	3.1	9.4	13.2	18.5	1	10.1	10.8	9.1	15.7	11.1	10.5	15.7	5.9	18.8	22	22.3	18.8	20.9	15.3	27.5	21.6
1	N14	3	MSH6	NM_000179	sample	5.74385964912281	30.5122807017544	7.95429180036716	211731.161403509	3046.19583476029	3.34035087719298	19.6315789473684	5.19038954331861	140545.256140351	4734.46180157754	285	1421868.7	77603.76	1280.71	280.9	15.8	5.3	7.4	15.4	15.8	4.6	7.7	14.7	12.3	25.6	9.5	9.1	26.3	4.9	28.4	21.1	12.6	0	17.5	11.9	23.5	20
1	N15	1	FANCC	NM_000136	sample	6.55347593582888	31.8208556149733	4.36394859666449	204566.537433155	2837.69848192003	3.62299465240642	18.3529411764706	4.23227806331177	135162.262032086	4540.14208049707	374	1485947.1	82418.09	1206.2	291.46	16	3.2	5.6	11	13.1	0	5.1	10.2	7.5	27.5	5.9	3.7	27.5	2.9	28.3	18.4	13.4	0	18.7	7.2	21.7	12.3
1	N15	2	FANCC	NM_000136	sample	6.91420118343195	31.0236686390533	4.82897844914814	197647.792899408	3087.07146289378	4.20414201183432	19.9289940828402	4.76946192192405	144174.263313609	5472.59358298679	338	1600437	82929.75	1251.07	289.55	16.9	1.5	7.1	7.4	14.8	0.3	5.9	7.7	6.5	20.1	9.5	6.5	20.1	4.7	14.5	19.5	16	14.5	15.7	7.1	21.3	13.3
1	N15	3	FANCC	NM_000136	sample	4.76843910806175	22.147512864494	5.12978120249187	152039.351629503	2508.48388258078	2.28816466552316	12.2607204116638	4.04908172393768	91801.5780445969	3854.3217540674	583	1165695.5	62286.95	1048.86	227.59	12.9	22.5	2.7	25	12.2	22.1	3.3	27.6	9.6	39.8	8.7	6.7	39.8	5	39.3	20.6	7.7	0	14.4	5.1	18	12.9
1	N16	1	NCOR1	NM_006311	sample	7.29941860465116	44.328488372093	7.20008693824989	369103.441860465	3824.1101993483	4.86337209302326	24.2151162790698	5.30649302494391	190539.072674419	5814.72683345796	344	2014815.6	88422.63	1772.56	313.63	20.6	2.3	7.8	9	20.1	0.6	8.7	6.7	13.1	18.9	10.5	11.3	18.9	6.7	17.7	20.9	23.3	0	21.5	11	29.4	21.8
1	N16	2	NCOR1	NM_006311	sample	5.63888888888889	27.0555555555556	4.49765784725684	164833.422222222	2989.77631344706	3.56388888888889	18.725	5.42063316375365	146406.402777778	5558.47189843369	360	1343734	77669.58	1104.03	282.15	10.8	4.2	4.4	13.1	11.4	0.8	5.6	10.6	9.4	23.3	13.9	4.4	23.3	8.6	18.6	14.7	11.7	18.3	12.5	6.9	17.2	16.9
1	N16	3	NCOR1	NM_006311	sample	3.959375	20.165625	3.74309708999823	128807.6875	1878.87806918976	2.409375	12.9125	2.76217952196099	100371.196875	3135.96300437374	320	834428.1	56989.83	758.15	225.54	10.3	46.2	7.8	46.6	9.4	45.9	8.4	47.5	6.9	51.2	4.4	4.4	51.6	2.8	54.1	16.6	10.3	0	12.5	9.4	15.3	15
1	N17	1	PLK1	NA	Negative	4.43478260869565	44.8260869565217	21.5614718614719	505302.130434783	4522.8555154236	2.39130434782609	7.73913043478261	2.36668524712003	49416.0869565217	2826.45106791329	23	1891894.2	75054.87	2895.24	278.74	13	4.3	4.3	30.4	17.4	0	8.7	26.1	17.4	21.7	4.3	21.7	21.7	0	43.5	8.7	13	0	26.1	4.3	26.1	4.3
1	N17	2	PLK1	NA	Negative	3.61111111111111	43.3703703703704	26.9121754922064	541126.444444445	4452.1812911373	1.37037037037037	3.77777777777778	1.50881834215168	21227.5740740741	2625.23655256266	54	1920633	76520.04	2723.24	267.49	16.7	1.9	14.8	33.3	20.4	1.9	13	31.5	20.4	18.5	0	20.4	18.5	0	48.1	7.4	0	48.1	20.4	0	25.9	0
1	N17	3	PLK1	NA	Negative	3.11818181818182	20.1272727272727	4.97628707448226	176032.263636364	2002.05482083762	1.76363636363636	5.97272727272727	1.51947517129335	37437.1	2007.5894382126	110	1018967.8	56888.5	896.42	213.73	9.1	36.4	4.5	40.9	10	38.2	2.7	45.5	9.1	49.1	1.8	5.5	49.1	0	63.6	14.5	9.1	0	11.8	2.7	15.5	4.5
1	N18	1	PLK1	NA	Negative	8.10714285714286	62.1428571428571	16.9064892902935	590048.392857143	4974.53027651723	4.71428571428571	18.5714285714286	2.38168112081156	138124.285714286	4040.55007001165	28	2485252.4	115802.46	2912.73	415.55	32.1	0	14.3	17.9	35.7	0	21.4	14.3	17.9	14.3	3.6	28.6	14.3	3.6	39.3	17.9	21.4	0	32.1	14.3	35.7	17.9
1	N18	2	PLK1	NA	Negative	4.85294117647059	38.3529411764706	18.7464655563886	378044.529411765	3792.04413268903	2.79411764705882	7.94117647058824	2.13937544653489	58893.8823529412	3022.38838190735	34	2374681	79726.26	2286.97	300.71	11.8	20.6	14.7	44.1	26.5	0	17.6	44.1	14.7	20.6	8.8	14.7	20.6	5.9	55.9	14.7	14.7	55.9	14.7	5.9	17.6	8.8
1	N18	3	PLK1	NA	Negative	3.48148148148148	22.7407407407407	7.8494708994709	192463.074074074	2988.37992019514	2.85185185185185	6.81481481481481	1.82977392977393	32254.6296296296	3108.37333082718	27	1105904.5	78455.22	1242.09	283.25	3.7	3.7	3.7	25.9	7.4	0	3.7	22.2	14.8	14.8	0	7.4	14.8	0	29.6	14.8	14.8	0	11.1	0	14.8	0
1	N19	1	PLK1	NA	Negative	3	34.49	16.207826555394	381743.42	3421.1849471456	2.08	7.25	1.73295065183858	46048.62	2461.69243750381	100	1598086.6	83996.22	1686.97	286.83	11	3	6	19	13	0	4	16	15	27	2	13	27	0	53	5	11	0	18	4	19	4
1	N19	2	PLK1	NA	Negative	4.47058823529412	36.4117647058824	13.2121956474898	334633.823529412	3519.32975653959	2.94117647058824	9.88235294117647	2.74919786096257	70869.3529411765	3891.5802695888	17	1411646	102022.65	1946.41	336.08	17.6	0	17.6	11.8	17.6	0	17.6	17.6	11.8	23.5	5.9	11.8	23.5	0	35.3	11.8	17.6	35.3	17.6	0	17.6	0
1	N19	3	PLK1	NA	Negative	3.7741935483871	24.25	4.09022922347413	199859.612903226	3222.96602933113	0.25	1.01612903225806	0.26852394916911	7230.27419354839	321.502959267359	124	2227075.5	33586.24	2853.11	179.01	28.2	28.2	2.4	75.8	71	0.8	3.2	62.9	14.5	38.7	0	12.9	38.7	0	93.5	15.3	0.8	0	15.3	0.8	24.2	0.8
1	N20	1	PLK1	NA	Negative	7.03448275862069	50.4137931034483	12.5126477053769	501576.448275862	4270.99923898903	3.62068965517241	9.6551724137931	1.93684131959994	53761.6551724138	3286.32848380383	29	2222333.3	88134.1	1860.52	309.06	24.1	0	13.8	6.9	20.7	0	6.9	6.9	10.3	6.9	0	10.3	6.9	0	31	17.2	20.7	0	27.6	6.9	27.6	6.9
1	N20	2	PLK1	NA	Negative	2.78846153846154	26.9230769230769	12.4174978867287	255705.519230769	3509.44314322977	2.88461538461538	16	3.88049485236985	139106.211538462	4154.18254192525	52	1138589	85397.35	1418.36	324.51	9.6	7.7	15.4	25	11.5	0	17.3	19.2	13.5	17.3	7.7	13.5	17.3	7.7	40.4	3.8	13.5	40.4	11.5	3.8	11.5	15.4
1	N20	3	PLK1	NA	Negative	2.5125	16.33125	6.80293838106338	119483.875	1595.63021658786	1.64375	5.49375	1.11506076388889	34488.11875	1714.12783083457	160	606556.2	49003.84	686.66	188.7	5.6	52.5	7.5	57.5	7.5	53.1	7.5	56.2	9.4	44.4	0	6.9	63.7	0	68.8	10.6	8.1	0	10	3.1	8.8	3.8
1	N21	1	PLK1	NA	Negative	5.34146341463415	22.8048780487805	3.63028939217964	103142.780487805	2637.67358158756	3.65853658536585	16.4146341463415	2.58190610202805	103101.195121951	3186.15400714015	41	997077.2	78898.2	865.23	274.34	2.4	2.4	2.4	17.1	7.3	0	2.4	12.2	7.3	9.8	2.4	2.4	9.8	0	36.6	14.6	17.1	0	12.2	9.8	12.2	9.8
1	N21	2	PLK1	NA	Negative	5.08235294117647	37.0705882352941	13.1830214462396	356866.847058824	3655.96967920638	5.6	24.1176470588235	3.3184384239367	176590.211764706	4994.81849064763	85	1470719	113946.09	1524.39	404.63	12.9	1.2	24.7	10.6	12.9	0	28.2	8.2	15.3	15.3	5.9	11.8	15.3	0	23.5	7.1	23.5	23.5	15.3	18.8	20	20
1	N21	3	PLK1	NA	Negative	3.72093023255814	25.3023255813953	12.2093936425332	206830.011627907	3229.31013972114	4.68604651162791	20.4302325581395	3.05834490575158	160592.872093023	4001.67179433095	86	1177693.6	98623.08	1533.48	325.4	9.3	7	11.6	26.7	14	5.8	12.8	24.4	15.1	22.1	4.7	10.5	22.1	2.3	37.2	14	22.1	0	19.8	16.3	23.3	19.8
1	N22	1	PLK1	NA	Negative	4.17307692307692	22.5192307692308	8.59461585423124	147909.288461538	2931.92695046806	6.40384615384615	29.6153846153846	3.53015713151583	234028.519230769	4627.46811662679	52	1067463.8	113265.1	1016.52	400.29	1.9	0	19.2	3.8	1.9	0	21.2	1.9	7.7	17.3	3.8	3.8	17.3	1.9	30.8	7.7	38.5	0	11.5	23.1	17.3	23.1
1	N22	2	PLK1	NA	Negative	5.2	28.3428571428571	9.60445848815392	217079.314285714	3236.69163738484	7.54285714285714	35.6714285714286	4.74860557565748	278024.528571429	5687.45450857863	70	1315403	106579.66	1229.01	398.71	7.1	0	21.4	7.1	8.6	0	22.9	2.9	10	7.1	12.9	5.7	8.6	2.9	12.9	15.7	34.3	12.9	12.9	28.6	14.3	28.6
1	N22	3	PLK1	NA	Negative	4.91304347826087	30.7826086956522	7.56663062139302	271250.673913043	3362.21213477189	2.76086956521739	12.0217391304348	2.49938757959858	78149.8695652174	3141.72065642184	46	1349169.1	83065.2	1688.13	301.06	8.7	2.2	8.7	19.6	10.9	0	13	21.7	10.9	19.6	0	10.9	19.6	0	41.3	13	10.9	0	15.2	6.5	21.7	8.7
