# Supplementary material for: TRACERx analysis identifies a role for FAT1 in regulating chromosomal instability and whole-genome doubling via Hippo signalling
Source: Nat Cell Biol. 2024 Dec 30;27(1):154–68. doi: 10.1038/s41556-024-01558-w (PMC11735399; doi:10.1038/s41556-024-01558-w)
Supplement: Supplementary file 17 — Statistical source data. [file 41556_2024_1558_MOESM17_ESM.zip › extended fig1/ext fig1A source/data/rawData/GIN_H1944_RPApT21.txt]

screenPlateOrder	plateWell	replicateNo	Content	ContentAnno	ContentType	MEAN_ObjectSpotTotalCountCh2	MEAN_ObjectSpotTotalAreaCh2	MEAN_ObjectSpotAvgAreaCh2	MEAN_ObjectSpotTotalIntenCh2	MEAN_ObjectSpotAvgIntenCh2	MEAN_ObjectSpotTotalCountCh3	MEAN_ObjectSpotTotalAreaCh3	MEAN_ObjectSpotAvgAreaCh3	MEAN_ObjectSpotTotalIntenCh3	MEAN_ObjectSpotAvgIntenCh3	ValidObjectCount	percentHIGH_SpotAvgAreaCh2	percentLOW_SpotAvgAreaCh2	percentHIGH_SpotAvgAreaCh3	percentLOW_SpotAvgAreaCh3	percentHIGH_SpotAvgIntenCh2	percentLOW_SpotAvgIntenCh2	percentHIGH_SpotAvgIntenCh3	percentLOW_SpotAvgIntenCh3	percentHIGH_SpotCountCh2	percentLOW_SpotCountCh2	percentHIGH_SpotCountCh3	percentHIGH_SpotTotalAreaCh2	percentHIGH_SpotTotalAreaCh3	percentHIGH_SpotTotalIntenCh2	percentHIGH_SpotTotalIntenCh3	MEAN_Circ_TotalIntenCh2	MEAN_Circ_TotalIntenCh3	MEAN_Circ_AvgIntenCh2	MEAN_Circ_AvgIntenCh3	percentHIGH_Circ_TotalIntenCh2	percentLOW_Circ_TotalIntenCh2	percentHIGH_Circ_TotalIntenCh3	percentLOW_Circ_TotalIntenCh3	percentHIGH_Circ_AvgIntenCh2	percentLOW_Circ_AvgIntenCh2	percentHIGH_Circ_AvgIntenCh3	percentLOW_Circ_AvgIntenCh3
1	C03	1	53BP1	NA	Positive	8.61050328227571	38.129102844639	4.61021972511728	224506.785557987	4338.27286967431	7.02078774617068	21.5284463894967	1.74435394561184	115970.099562363	3032.74895625732	914	7.3	11.3	5.6	0	9.4	9.6	3.1	28.8	20.6	6	17.8	17.3	27.6	22.5	30.2	1448246	323289.4	1457.51	1322.36	11.6	6.5	13.9	6.8	10.9	6.9	13	4.3
1	C03	2	53BP1	NA	Positive	7.96008869179601	39.2062084257206	6.29703809395079	267454.640798226	4728.88463592786	8.89467849223947	28.3891352549889	2.03733224893735	163515.752771619	3707.23212510211	902	13.4	13.1	7.3	19.7	15.2	11.5	6.3	22.9	17.1	8	8.1	18.4	21.2	25.3	24.4	1768390.4	390001.86	1812.33	1583.13	21.3	6.1	5.8	8.1	19.6	6.2	6	5.2
1	C03	3	53BP1	NA	Positive	7.98218029350105	38.41928721174	5.9310150961715	261545.472746331	4631.68553280258	12.2410901467505	38.3763102725367	2.7443788351839	239799.600628931	4770.14882626134	954	12.2	12.9	12.2	7.5	11.8	10.5	15.4	7.9	17.2	9.5	21.5	17.2	34.8	23.1	44.2	1797250.9	579240.44	1806.87	2415.24	20.2	5.7	42	3.1	17	1.8	44.3	1.8
1	C04	1	53BP1	NA	Positive	8.86202830188679	39.3431603773585	4.33598093930261	233155.575471698	4463.0329208915	9.01650943396226	32.7924528301887	2.33197528439983	189588.377358491	3554.83201181564	848	8.4	10.3	10.4	0	11.1	9.2	5.5	22.3	20.6	6.4	24.6	20.6	36.4	26.3	38.8	1437479	322844.5	1448.94	1321.91	12.7	9.7	13	8.6	11	11.7	14.4	6.8
1	C04	2	53BP1	NA	Positive	8.68961038961039	40.1233766233766	6.05364223343419	256642.827272727	4523.21227750727	9.9961038961039	32.9480519480519	2.18768288821136	196035.684415584	3914.99913718372	770	9.6	12.7	8.8	15.6	12.7	10.3	6.4	19.1	20.8	6.2	12.1	20	22.5	25.7	24.7	1578105.6	440763.41	1618.26	1810.66	16.8	6	9.2	6.5	14.8	6.5	8.4	3.8
1	C04	3	53BP1	NA	Positive	0.0124013528748591	0.0248027057497182	0.0199173243141676	55.7756482525366	20.0183890767882	0	0	0	0	0	887	0.1	99.8	0	100	0	99.7	0	100	0	99.1	0	0	0	0	0	290315.6	26069.57	287.09	105.43	0	79.5	0	100	0	98.2	0	100
1	C05	1	53BP1	NA	Positive	8.61220043572985	38.9640522875817	5.35078058476424	252645.178649237	4621.72635866798	6.90849673202614	25.8507625272331	1.77068566829465	134584.055555556	2751.83226039426	918	8.2	10.3	8.6	0	11.1	7.6	1.4	35.7	18.1	5.8	19.8	18	27.2	24.9	29.4	1561321	191258	1632.32	781.78	13.9	5.6	1.5	24.4	12.5	6.5	1.1	25.5
1	C05	2	53BP1	NA	Positive	8.96186440677966	42.4872881355932	5.04098387125834	262001.221398305	4523.476533756	6.37076271186441	21.9343220338983	1.74767586970905	111719.773305085	2789.87420988244	944	11.8	11.4	7.1	32.4	11	10	1.9	36.8	22.7	6.6	5.4	21.8	16.8	26.5	17.9	1578075	248267.06	1568.1	1019.78	15.3	5.6	1	25.6	13.9	7.2	0.7	24.2
1	C05	3	53BP1	NA	Positive	7.4929435483871	35.0030241935484	5.73187242823641	218585.620967742	4315.68204798408	7.55745967741936	22.5866935483871	1.92070473193084	130356.283266129	3493.40778644614	992	10.6	12.9	8.4	24	11.6	14.3	6.2	24.9	14.8	7.6	10.8	13.9	17.9	17.7	23.9	1262856.3	354489.98	1325.52	1456.62	12.3	23.4	9.9	6.7	11.6	30	8	4.6
1	C06	1	53BP1	NA	Positive	9.38133333333333	43.808	5.01279686318652	281275.053333333	4625.88967134242	7.89333333333333	29.8946666666667	2.07999418042944	168464.398666667	3269.95144951842	750	10.4	10	9.7	0	11.2	8.7	4	27.2	23.7	5.5	22.7	24	30.4	30.4	33.6	1610676	250561	1649.35	1046.46	16.5	5.5	4.3	13.1	14.5	4.4	3.9	10.1
1	C06	2	53BP1	NA	Positive	9.00126262626263	41.1174242424242	4.52382864115546	249968.178030303	4593.36422186442	8.56439393939394	28.3699494949495	2.12506780975246	149793.078282828	3436.31826240506	792	10.5	9.3	7.2	19.3	11.4	8.5	2.9	25.3	22.9	5.8	8.2	22.2	22.6	26	23.6	1581839.8	301678.99	1554.63	1241.26	13	6.3	1.4	12.4	13.6	7.3	1	11
1	C06	3	53BP1	NA	Positive	8.45381062355658	40.1408775981524	7.01161477187131	257576.673210162	4548.96903753511	9.55311778290993	30.9353348729792	2.21454021989324	169095.400692841	3732.71996686933	866	9.1	9.8	12.5	16.6	10.5	11.1	5.5	17.6	19.6	6.6	17.8	18.8	26.1	23.1	31.2	1469751.6	312233.5	1610.43	1284.19	12.7	16.7	5.9	9.7	13.2	19.1	4.7	7.2
1	C07	1	53BP1	NA	Positive	8.98571428571429	37.725	4.30631066644504	209451.548214286	4364.5839015166	8.73392857142857	33.6660714285714	2.76547241265791	180754.828571429	3440.42014394952	560	7.9	8.9	11.8	0	7.5	7.9	3.8	22.3	23	5.5	25	18.8	35.4	22.9	38.8	1505323	180464.1	1518.62	741.82	13.4	3	1.1	30.5	11.6	3	0.4	30
1	C07	2	53BP1	NA	Positive	8.96795952782462	41.9662731871838	5.20865315473918	260841.907251265	4583.19859419085	8.47723440134907	25.8650927487352	2.13232989795281	135463.529510961	3403.82351122186	593	11.5	11.3	6.7	17.7	11.3	10.5	3	25	20.4	6.7	7.6	20.6	17.5	27.5	18.9	1558824.7	304162.94	1603.17	1239.95	14.2	7.1	1.5	15.2	13.2	6.9	2	15
1	C07	3	53BP1	NA	Positive	8.58393113342898	41.3242467718795	6.20242406864352	263460.06169297	4731.21272289931	9.71879483500717	28.6513629842181	2.19294649358627	145938.30989957	3621.35407773115	697	11.5	8.2	9.2	13.9	12.8	7.3	3.9	16.9	18.2	5.3	16.8	19.8	27.3	25.4	29.7	1581766.4	327350.76	1712.43	1341.17	16.1	3.4	6.2	8.8	15.1	3.2	5.2	5.9
1	C08	1	53BP1	NA	Positive	9.55869565217391	45.0478260869565	5.84055845439854	297827.034782609	4750.73168393647	9.77391304347826	34.8478260869565	2.36365032968603	194071.02173913	3790.99093878933	460	8.9	8	10	0	12.4	8	6.1	16.5	23.3	4.8	26.3	22	38	30.7	41.3	1877324	250715.9	1864.2	1023.6	20.7	3	5	14.6	18.7	2.4	4.3	14.8
1	C08	2	53BP1	NA	Positive	8.18684603886398	39.9596412556054	6.94741948254183	252100.843049327	4374.845418242	7.17339312406577	26.6307922272048	1.85035112093063	132968.472346786	2608.78147978109	669	12	12.4	9.4	36.8	9.6	12.1	0.7	42	18.8	7.3	8.5	18.1	20.5	22.3	20	1489994.9	194446.4	1619.83	810.33	14.1	11.4	0.1	40.5	13.5	11.5	0.1	43.6
1	C08	3	53BP1	NA	Positive	8.90562248995984	47.4738955823293	8.18823817584887	336063.865461847	5142.38569906712	10.0923694779116	31.0020080321285	2.19083164299766	163388.359437751	3808.07842633251	498	14.7	7	10.4	10.6	15.3	4.8	4.2	13.7	20.1	3.8	18.7	23.9	28.9	31.3	33.5	1811222.4	320841.87	1987.4	1295.24	19.3	1.8	7.8	12	17.7	2.4	5.2	12.7
1	C09	1	PLCG2	NM_002661	sample	8.49581589958159	39.8200836820084	6.00239694807079	272334.366108787	4550.57265949158	9.28870292887029	33.6799163179916	2.52968331490086	183164.736401674	3746.84961827444	478	9.2	12.8	11.5	0	13	9	3.3	13	20.1	6.1	24.1	17.6	34.7	24.3	37.7	1777605	232864.1	1800.79	954.14	16.7	5.4	3.1	16.1	17.2	2.9	2.1	13
1	C09	2	PLCG2	NM_002661	sample	7.35613682092555	38.8672032193159	8.8142209961679	293595.647887324	4542.22648177655	11.4788732394366	35.3661971830986	2.44366594642197	198645.720321932	4236.18137484063	497	13.9	17.1	8.7	7.6	13.7	14.3	4.4	11.3	18.5	10.1	12.3	17.1	23.5	21.7	29.2	1782454.6	463298.49	1911.79	1880.93	20.5	6	12.5	6.8	19.9	5.4	9.9	3.6
1	C09	3	PLCG2	NM_002661	sample	7.19230769230769	32.6384615384615	6.97871456145844	223996.855769231	4142.29472582859	16.4903846153846	56.5115384615385	3.09075034969354	384249.361538462	5394.73763758279	520	9.6	17.7	18.8	5.6	7.7	16.9	24.4	5.8	13.8	9.6	37.5	12.3	52.5	15.2	63.1	1440075.9	611567.91	1723.66	2552.56	12.3	10	50.6	6.7	13.5	7.7	51.5	5.8
1	C10	1	SETD2	NM_014159	sample	7.8804780876494	36.6752988047809	5.45649442029438	247439.121513944	4455.35356446783	8.699203187251	31.2609561752988	2.37120007153352	170119.994023904	3643.12389209745	502	12.2	13.3	10	0	13.3	10.8	4	16.1	17.9	6.2	20.9	16.7	32.1	21.1	36.1	1659164	206772.8	1731.36	876.05	16.3	4	3	22.5	15.7	3.4	3.2	20.5
1	C10	2	SETD2	NM_014159	sample	6.49292929292929	32.230303030303	6.17315848419332	225619.733333333	4119.93122443005	6.06666666666667	22.7131313131313	1.95102578664037	118843.731313131	2857.74860717538	495	11.9	17.8	9.3	27.7	10.5	16.2	2.8	36.2	11.9	12.1	4.4	12.5	15.4	15.8	17	1478965.1	194655.37	1540.86	824.85	12.3	9.3	0.4	41.6	12.3	9.3	0	38.8
1	C10	3	SETD2	NM_014159	sample	8.3844696969697	38.3049242424242	5.59300681394389	254904.024621212	4566.92440378381	13.282196969697	42.9185606060606	3.03118372449912	254448.185606061	4566.9156175839	528	11.6	11.4	15.7	4	11.9	10.8	10.4	5.3	18.9	6.6	24.6	17.2	36.9	20.3	44.5	1689975.9	469075.02	1657.72	1861.16	19.3	7.6	25	3.2	15.7	8	21.8	2.7
1	C11	1	IKZF1	NM_001220765	sample	7.74220963172804	36.7025495750708	7.07526873201296	257426.382436261	4307.47962761842	10.056657223796	35.5099150141643	2.75271261854808	206986.059490085	4024.49073686138	353	9.1	15.9	11.3	0	11.6	15.6	7.6	12.2	17.8	11	24.6	15.9	40.2	21.2	44.8	1839041	266282.4	1818.2	1054.24	16.1	4.5	6.8	12.2	15.9	5.4	4.5	10.8
1	C11	2	IKZF1	NM_001220765	sample	7.55968688845401	37.0058708414873	5.94374520384952	263039.193737769	4522.66913860666	9.18786692759296	29.7514677103718	2.31343255998169	160932.101761252	3875.680045597	511	10.6	12.1	9.6	11.4	11.9	10.8	4.7	15.5	16.2	6.7	7.8	13.9	19.6	18.8	23.3	1585957.4	278950.68	1877.17	1204.39	13.9	6.5	1.8	21.1	16.6	3.1	1.4	19.8
1	C11	3	IKZF1	NM_001220765	sample	7.39111111111111	36.5888888888889	6.33361381326728	271821.033333333	4246.75778779472	11.8377777777778	35.5355555555556	2.43793365618809	198478.822222222	4141.66361066871	450	10.9	20.2	10.9	5.3	12	15.6	6	7.8	16.2	10.4	22.7	16.4	31.8	18.4	37.8	1743563.8	452469.66	1751.65	1830.85	15.6	4.4	22.2	5.3	15.3	6.7	21.6	3.8
1	C12	1	COL2A1	NM_033150	sample	6.33145009416196	28.0414312617702	4.95102741141437	181850.218455744	3942.19301206268	7.66290018832392	26.909604519774	2.25235247667242	155530.337099812	3682.10224913558	531	10.4	20	10	0	10.4	16.6	5.6	18.5	13.7	13.9	16.2	11.3	28.2	15.3	33.3	1452781	264892.9	1538.45	1079.38	12.8	6	6.6	14.1	11.7	10.2	7.2	15.1
1	C12	2	COL2A1	NM_033150	sample	6.22686025408348	26.8021778584392	5.44728591925204	164670.649727768	3597.66281072777	5.62250453720508	23.02722323049	1.8747076005743	103870.030852995	2098.86618930672	551	9.3	20.1	11.6	41.6	7.6	21.4	0.7	53	12.2	9.4	5.6	10.2	18	12.3	16.9	1253826.4	98259.34	1267.28	393.42	9.3	10	0	91.5	9.1	19.4	0	92.4
1	C12	3	COL2A1	NM_033150	sample	6.25426136363636	28.8835227272727	6.42778094380234	198953.987215909	4231.77079002714	9.4375	29.3991477272727	2.32015621129234	165077.166193182	3999.80133059946	704	10.5	18.2	11.4	9.7	11.4	13.4	6.4	10.9	11.9	10.4	15.9	9.9	24.6	12.6	29	1462861.3	320653.15	1643.52	1339.08	12.1	4.3	7	9.8	11.5	4.3	6.8	8
1	C13	1	SMAD4	NM_005359	sample	6.67293233082707	33.734335839599	7.1362351627721	249708.307017544	4153.36879353818	7.87719298245614	28.8020050125313	2.13910819416967	168807.038847118	3385.77668870649	798	11.3	18.2	10	0	10.9	18	4.8	22.3	13.4	12	20.9	14.8	29.8	17.7	31.6	1503393	308472.5	1634.6	1289.43	11.7	6	11	7.3	10.9	8.9	13.2	6.4
1	C13	2	SMAD4	NM_005359	sample	7.83863368669022	31.6372202591284	4.15063696390502	188758.995288575	4222.42241194597	12.7974087161366	37.1118963486455	2.40931340788235	240173.361601885	5000.12006716502	849	8.8	15.5	6.6	4.9	10.4	11.5	15.8	5.9	16.3	8.1	12.2	12.4	28	17.2	34.7	1589605.9	646122.53	1531.93	2603.12	15.8	4.2	34.5	2.5	13.4	3.8	33.3	0.9
1	C13	3	SMAD4	NM_005359	sample	7.10495049504951	29.6673267326733	4.46602475173331	185684.32970297	3974.50486903235	8.82673267326733	26.0643564356436	2.11278326810005	146448.017821782	3740.02092601112	1010	8.1	20	7.5	16.4	9.1	15.9	7.3	18.7	15.1	11.4	15.1	11.3	23.2	15.4	27.9	1417223.8	425429.2	1437.18	1741.61	13.1	5.7	18.1	4.1	10.5	8.6	17.8	2.1
1	C14	1	FANCF	NM_022725	sample	6.94598540145985	30.185401459854	4.93467890509282	194198.351824818	3857.9880296216	6.83211678832117	26.0102189781022	2.09195654960662	138586.198540146	2958.44226809943	685	9.3	18	11.5	0	8.8	18.8	3.4	30.1	15.8	10.9	17.7	12	29.1	14.9	31.5	1433370	232939.5	1441.22	975.83	12.6	9.3	3.5	15.9	11.7	12	4.2	14.3
1	C14	2	FANCF	NM_022725	sample	5.5	19.6847507331378	3.24572542861659	101200.582111437	3090.75372811389	20.4046920821114	70.5850439882698	3.18985487630744	468089.19941349	5728.58979514487	682	6	26.5	15.5	3.8	3.1	27.7	23	3.8	9.5	13.5	33	5.3	56.7	5.6	66	1102258.5	482876.27	1033.68	1960.44	5.9	10.6	13	6.6	4.8	18.9	13.3	4
1	C14	3	FANCF	NM_022725	sample	7.35733695652174	31.4646739130435	4.5199834895737	196314.201086957	4121.81240014362	8.68478260869565	24.7296195652174	2.00343189043033	132132.171195652	3648.01660120285	736	8.3	16.6	8.2	16	8.3	12.5	5.2	17.4	16.2	9.9	13.7	13	21.9	15.6	27.3	1533323.2	400879.75	1595.46	1634.18	14	2	14.9	4.2	12.4	4.1	16.3	3.3
1	C15	1	Sep-12	NM_144605	sample	7.36666666666667	32.5973333333333	5.28338088076669	212892.24	4002.31342968836	6.71066666666667	23.1626666666667	1.8195675395914	118708.769333333	2895.97748618923	750	7.7	19.3	7.3	0	9.7	16.1	1.7	28.1	17.1	11.5	17.9	14.5	24.1	18.3	26.4	1570969	214364.4	1568.01	863.32	13.9	6.1	2.1	20.7	13.5	7.6	1.5	19.9
1	C15	2	Sep-12	NM_144605	sample	9.48391420911528	38.4101876675603	5.32971987434627	242692.191689008	4281.5617956117	13.1005361930295	39.3391420911528	2.52458437641722	238456.746648794	4782.15835761518	746	6.8	14.2	8	4.3	10.6	8.3	10.5	5.2	22.8	5.2	13.5	18	30	21.4	33.6	1750622.3	626961.05	1696.57	2442.68	19	3.6	34.5	2	15.3	2	27.1	1.2
1	C15	3	Sep-12	NM_144605	sample	8.18646616541353	36.5744360902256	5.56170306178453	246844.482706767	4508.30365245249	8.84962406015038	27.6210526315789	2.08904378731725	156637.927819549	3723.8094364667	665	8.1	13.2	9.9	14.4	11.9	10.5	6.3	16.2	18.5	7.2	15.8	14.3	22	19.8	26	1760929.6	368613.74	1781.46	1464.81	20.2	4.1	10.7	5.1	17.3	2.1	8.3	4.7
1	C16	1	GNPTAB	NM_024312	sample	7.25531914893617	33.7620889748549	6.25272411023628	239726.222437137	4016.21648563497	8.75822050290135	31.541586073501	2.29513380308772	171773.323017408	3605.20577437703	517	10.1	18.4	10.1	0	8.9	16.1	5.4	18.8	15.5	11.6	24.2	13.3	35	17.4	38.7	1600949	271855.6	1617.44	1134.6	12.2	8.1	7.4	10.8	13.2	11	7.5	9.7
1	C16	2	GNPTAB	NM_024312	sample	4.45305514157973	21.575260804769	4.66937483353637	160757.360655738	2811.21268742248	4.44262295081967	18.3859910581222	1.32828658024275	76933.4023845007	1175.72896514092	671	9.8	32.8	8	60.7	4.9	42.2	0.3	75.9	6.3	21.3	4.3	6.6	14.3	6.3	11.8	1062799.6	45255.03	977.97	183.37	5.5	30.1	0	99.4	5.1	49.9	0	99.6
1	C16	3	GNPTAB	NM_024312	sample	4.94258373205742	21.6208133971292	5.68692176862071	143857.214114833	3253.52012317386	4.14234449760766	16.822966507177	1.35812076521519	65274.4581339713	1176.93672973161	836	10.2	28	9.1	61.8	7.9	30.5	0.5	72	9.1	16.5	7.8	7.2	14.6	8.7	13.8	1097925.1	44462.8	1197.14	185.4	8.1	14.2	0	99.3	8.5	26.1	0.1	98.8
1	C17	1	53BP1	NA	Positive	8.5617816091954	40.2183908045977	5.61241617337641	253193.130747126	4474.97564073798	6.76867816091954	27.1997126436782	2.00785522409862	140506.402298851	2655.12953657223	696	11.5	10.6	12.4	0	9.2	11.4	2.3	39.1	18.2	6.5	18.1	17.4	28.7	23.4	30.7	1522111	154630.8	1555.97	623.66	14.9	8.3	0.7	40.5	13.5	10.9	0.4	44
1	C17	2	53BP1	NA	Positive	8.7037037037037	39.6239316239316	6.59612224601572	256025.578347578	4493.15225289539	15.3262108262108	46.4202279202279	2.62063579328625	291850.384615385	5118.15080724416	702	9.3	10.5	9.3	4.8	10.7	7.5	14.4	5.6	19.4	5.1	19.4	15.4	35	20.9	42.3	1650915.2	591059.38	1658.89	2357.4	15.4	5.3	26.5	4.7	14.2	4.1	25.4	3
1	C17	3	53BP1	NA	Positive	7.78775510204082	36.415306122449	6.21314255844544	243265.17755102	4595.49830116152	10.2448979591837	31.5642857142857	2.57602657106354	185321.991836735	4046.18121153555	980	9.7	13.3	9.5	14.2	10.8	10.9	10.7	16.2	16.3	7.9	18.2	15.8	28.3	21.8	36.2	1620712.4	443362.89	1748.39	1880.69	15.3	6.2	21.6	6.8	17	5.5	23.5	4.4
1	C18	1	53BP1	NA	Positive	9.11794871794872	42.9470085470085	5.52702941252431	267218.548717949	4602.79620831993	7.92820512820513	28.1435897435897	1.97996848538651	140214.136752137	2898.24838262025	585	10.8	9.9	7.9	0	11.3	10.1	2.1	28.4	21.4	6.5	21.2	20	30.8	27.7	32.1	1576027	207587.1	1680.94	860.92	14.7	5.8	2.1	23.2	15.4	6.2	2.1	22.9
1	C18	2	53BP1	NA	Positive	9.55725190839695	45.2309160305344	7.80279235173269	298818.269083969	4635.08233085458	12.2519083969466	39.6946564885496	2.40788942835061	229353.446564885	4164.72789647865	524	11.5	11.1	8.4	9.9	13	10.9	5.9	13.7	25.4	7.6	14.9	23.1	28.1	28.2	31.9	1611129.7	447973.77	1772.95	1788.32	16.8	7.1	10.7	9.5	14.9	8.4	10.1	6.9
1	C18	3	53BP1	NA	Positive	8.78939393939394	44.2318181818182	6.57826687923486	312641.139393939	4869.55434430551	11.2969696969697	38.0439393939394	2.63118365719707	221366.024242424	4154.32359437093	660	11.2	10	15.6	9.7	14.1	7.7	8	11.1	20.6	5.2	21.2	21.4	35.2	25.8	39.4	1745749.3	382455.07	1882.71	1591	16.7	3.3	12.3	7	18.9	1.1	12.3	3.8
1	C19	1	53BP1	NA	Positive	8.93629343629344	40.4517374517375	5.01133268121878	263224.944015444	4561.28383326942	7.38996138996139	26.3127413127413	1.89822170955633	132907.992277992	2883.19012694359	518	8.5	10.6	6.9	0	9.5	10	1.7	31.7	22	6.6	20.5	19.7	29	23.9	30.9	1823872	220958.5	1776.18	896.11	16	4.8	2.5	17.6	15.1	5.2	1.7	17.4
1	C19	2	53BP1	NA	Positive	9.21671388101983	41.2776203966006	5.91222293166892	251046.441926346	4680.49420875321	8.77337110481586	28.4107648725212	2.07935007138067	161063.041076487	3654.99920171038	706	9.9	6.8	8.4	18.8	11	6.5	5.8	22.4	21.7	4.2	7.2	19.1	22.4	24.5	24.4	1541068.5	308088.17	1611.05	1257.43	13.6	3.4	1.6	11	14.2	5	1.3	10.6
1	C19	3	53BP1	NA	Positive	9.04562737642586	45.1178707224335	6.41912489849415	321003.131812421	4924.62566185875	8.02661596958175	27.424588086185	2.20865916463873	155935.072243346	3473.28586729599	789	13.7	11.2	11.7	19	15	8.6	4.6	22.1	21.3	6.7	12.9	21.3	25.6	29.5	29.7	1779237.8	268896.61	1795.91	1092.55	17.9	4.8	3	11.9	17.5	4.8	1.9	10.3
1	C20	1	53BP1	NA	Positive	9.11616954474097	45.4552590266876	6.47078902213785	314480.729984301	4558.9598144928	8.96703296703297	34.839874411303	2.29276077584182	177414.296703297	3039.72212607108	637	10.8	11.8	11	0	12.9	10.8	2	27	22.4	7.7	27	22.6	35.9	27.6	36.9	1643932	199452.4	1737.36	841.66	14.6	8.2	2	25.4	14	6.9	1.6	23.5
1	C20	2	53BP1	NA	Positive	4.98653198653199	20.1397306397306	4.62236947620734	112960.368686869	2963.73143393418	3.71043771043771	12.3670033670034	1.11709885063118	40262.4713804714	1044.94583393176	594	7.1	22.1	4.5	62.6	3.5	32.5	0.3	78.6	7.2	11.3	2	5.4	9.4	5.6	6.7	786755.7	37639.11	867.67	155.7	4.2	32.3	0	99.8	2.9	54	0	99.7
1	C20	3	53BP1	NA	Positive	9.75993640699523	47.6438791732909	8.07880393577614	328426.12718601	4926.60090242048	9.96502384737679	30.6597774244833	2.12885025075063	174461.890302067	3876.12195025365	629	12.6	8.9	9.5	12.9	13.8	5.7	8.1	14.8	25.6	4.3	19.1	24.2	27.2	29.4	32.3	1799077.1	324992.03	1936.55	1340.21	18.3	4.8	7.6	9.2	19.4	2.7	7.5	6.5
1	C21	1	53BP1	NA	Positive	7.45786516853933	37.1179775280899	5.26771639204666	255943.099719101	4468.77704182619	5.96769662921348	23.0294943820225	1.81750629862533	118392.523876404	2529.63286186574	712	13.5	15.2	8.1	0	12.5	13.3	1.5	39.3	16.3	9.1	16.2	16.4	25	23.9	27.1	1548390	168943.3	1642.54	718.36	13.9	10.5	1	35.3	13.8	10.7	0.7	33.7
1	C21	2	53BP1	NA	Positive	9.72946175637394	46.21388101983	5.89058516552538	302759.609065156	4736.13539523696	11.7747875354108	37.8966005665722	2.55757599911575	213688.164305949	4231.96240101491	706	9.8	8.9	9.8	9.1	12.9	7.8	7.4	11.8	24.9	5.8	13.2	24.8	29.2	30.7	32.6	1744517.1	448696.41	1770.78	1817.31	19.4	5.7	8.9	5.9	17.6	4.2	7.4	3.8
1	C21	3	53BP1	NA	Positive	8.71849865951743	40.343163538874	5.35758242543003	265330.987935657	4612.22540813817	8.15013404825737	26.7024128686327	1.97499298049679	133501.339142091	3169.54910953254	746	10.3	12.2	10.5	21.4	11.5	10.1	2.5	25.2	20	7.5	13.5	18.2	23.3	24	26.5	1618466.7	227244.49	1672.13	942.13	14.7	6.6	1.5	24	13.8	5.4	1.5	23.2
1	C22	1	53BP1	NA	Positive	8.15236686390532	41.1671597633136	6.15336785988335	294330.220414201	4643.92370210546	6.20562130177515	23.146449704142	1.88847775280015	111547.454142012	2452.9217391482	676	11.8	11.5	8	0	13.6	13	1.2	37.4	19.2	7.1	16.6	20.3	26.8	24.6	27.7	1799364	169877.9	1885.56	700.29	15.4	10.7	1.2	36.4	15.5	15.2	0.7	35.2
1	C22	2	53BP1	NA	Positive	7.06873977086743	32.1685761047463	6.17229171506579	203347.741407529	3955.04285459629	15.3027823240589	48.4991816693944	2.72288214209867	278466.09492635	4523.20045975246	611	10.5	15.9	9.2	5.6	9.3	18.2	8.3	9.7	14.1	9.2	18.5	13.6	36.2	15.7	39.8	1255052	354290.79	1424.03	1446.58	10.8	15.4	5.1	12.4	10.1	21.4	4.6	10.6
1	C22	3	53BP1	NA	Positive	8.08387942332896	43.0262123197903	7.65470939213261	313704.511140236	4718.45408740054	8.12712975098296	25.6461336828309	2.03445999969987	136125.77457405	3374.12350535461	763	13.5	12.6	8.9	18.6	14.4	10.6	5.6	22.8	18	6.9	13.2	20.3	23.2	26.6	26.2	1661861	299301.25	1738.48	1229.01	16.1	6.4	6.3	14.9	15.6	7.9	6.7	12.6
1	D03	1	RAD51	NA	Positive	7.70208728652751	38.8728652751423	6.47770834868668	268249.55028463	4537.31706225526	8.29032258064516	24.9354838709677	2.43350894694339	153846.464895636	3861.29078798525	527	17.1	16.3	4.7	0	15.4	11.6	6.3	14.6	18	9.3	19.4	20.9	28.7	25.6	33.4	1940751	471912.7	1712.14	1775.51	22.8	4.6	39.5	3.6	12.7	2.1	32.8	1.7
1	D03	2	RAD51	NA	Positive	7.87198515769944	37.404452690167	5.09189926850539	239325.584415584	4338.46029487422	8.36178107606679	23.0575139146568	2.01584023991031	129068.922077922	3648.85776659612	539	15.2	17.6	5.6	13.4	17.1	11.7	3.9	18.7	16.9	8.5	5.6	17.3	14.7	20.8	17.3	1800402.3	453514.31	1547.95	1688.17	20.2	4.5	10	5	12.2	1.5	5.9	2.6
1	D03	3	RAD51	NA	Positive	7.94690265486726	40.7964601769912	7.66913248128735	298311.911504425	4858.86581312717	8.96637168141593	23.2991150442478	1.93696560020785	131856.182300885	3790.9314500955	565	17	15.8	5.7	11.5	20.9	12	7.3	14.3	16.8	10.3	12.9	19.6	18.4	25.3	22.1	1979401.8	453952.35	1861.17	1753.64	22.7	4.2	20.5	5	19.1	1.8	16.1	3.5
1	D04	1	RAD51	NA	Positive	8.39088729016787	43.4604316546763	6.71330799524582	315918.956834532	5027.93969172327	7.99760191846523	26.0767386091127	1.99700246045364	162053.625899281	3654.09585499772	417	19.2	11.8	7.2	0	20.1	8.4	7.7	18.5	19.9	5.5	18.7	21.3	23.7	30	28.3	2108978	370859.8	1872.93	1381.79	23.5	2.4	18.9	4.8	17.3	1.2	15.8	4.1
1	D04	2	RAD51	NA	Positive	7.88262910798122	37.2206572769953	7.01960017469395	243828.671361502	4365.49013448777	24.8075117370892	83.1901408450704	3.2418133522051	602938.190140845	6241.7601495943	426	17.4	16.4	11.7	3.3	13.1	12	36.4	4	16.2	6.6	50.9	16.7	64.3	20.7	73.9	1768521.9	672473.66	1607.9	2523.64	18.1	4.2	38.3	4.7	12	2.6	30	2.6
1	D04	3	RAD51	NA	Positive	7.95789473684211	44.0694736842105	7.54481299906586	333863.501052632	4999.3350381214	9.34526315789474	25.6863157894737	2.14469261681226	148645.105263158	4044.32631087744	475	20.8	14.7	6.7	8.2	23.4	10.7	8.8	9.7	16	8.4	14.1	20.2	18.9	26.9	24.8	1978672.6	449989.21	1776.35	1741.07	21.7	3.6	20.8	5.7	16.2	2.9	17.7	4.4
1	D05	1	RAD51	NA	Positive	8.10321100917431	45.4770642201835	7.6667893946667	351246.889908257	4855.73669337933	8.35091743119266	27.8394495412844	2.01696115151224	159980.098623853	3579.97051970962	436	19.5	14.9	6.2	0	20.4	11.2	5.3	16.1	17.9	8.7	18.8	21.8	25.5	27.3	29.6	2113894	312873.2	1843.58	1181.57	22	4.8	13.5	7.3	14.7	3.9	8.5	9.9
1	D05	2	RAD51	NA	Positive	8.32164948453608	42.560824742268	5.88116846505154	299995.263917526	4711.54432756567	9.58762886597938	29.1463917525773	2.0476520365549	168860.393814433	3901.86214600605	485	20.6	18.4	7.4	10.7	21.9	14	5.6	13.8	18.1	9.9	10.5	21.4	15.7	26.8	19.4	2020879.4	446266.9	1769.97	1678.7	23.3	4.3	9.9	6	17.5	4.9	5.6	3.5
1	D05	3	RAD51	NA	Positive	8.72207792207792	44.9818181818182	7.09335383314571	317601.898701299	4799.94625579979	10.0649350649351	29.6103896103896	2.07385602854822	156939.34025974	3551.55355841071	385	15.6	13.8	8.1	13.5	20.5	13.5	5.7	15.6	19.2	6.5	18.7	24.7	24.2	31.4	27.3	1897543.7	270990.48	1718.94	993.26	26	7	3.1	12.5	17.9	7.5	2.1	14.8
1	D06	1	RAD51	NA	Positive	9.68287037037037	49.7986111111111	5.95097508540705	358594.37962963	5087.19207576339	8.15740740740741	29.2384259259259	2.54657253121183	171995.300925926	3585.70943247129	432	18.8	9.7	10.4	0	22.7	8.1	6.5	15.5	23.8	6	17.1	26.2	26.2	34.5	27.5	2243878	367998.5	1883.87	1348.52	29.2	3.2	24.1	5.3	17.8	1.2	14.4	5.6
1	D06	2	RAD51	NA	Positive	7.86390532544379	38.4260355029586	4.96415213103568	258385.224852071	4335.1318901705	8.72978303747534	24.5641025641026	1.93921449607106	142985.668639053	3617.46075257215	507	16.4	20.9	4.7	13.8	16.4	16.2	6.1	22.5	17.4	11.8	9.7	18.9	15.6	24.5	17.8	1797460.1	336521.09	1537.76	1272.19	18.7	8.5	4.5	17.6	13.6	10.1	2.2	17.8
1	D06	3	RAD51	NA	Positive	7.19693654266958	40.7789934354486	8.67972018837867	316807.542669584	5058.77923118066	9.26039387308534	26.1137855579869	2.46362869166094	156214.90809628	3659.79297530811	457	23	17.1	7.4	16.6	22.5	12.7	6.6	18.6	14.2	10.1	15.3	19.5	19.7	27.1	24.5	2009479.6	369238.64	2034.13	1407.66	23.2	3.7	12.3	12.3	20.4	3.5	9	9.2
1	D07	1	RAD51	NA	Positive	8.00520833333333	47.0052083333333	7.42806406971315	373709.119791667	4747.09345929992	7.11197916666667	26.1223958333333	2.14639639440042	161290.041666667	3294.96632053466	384	17.4	17.7	10.2	0	19.8	15.4	2.9	19	18	11.7	15.1	24.2	22.7	30.5	25	2042656	293190.2	1888.96	1112.6	23.2	5.5	10.7	12.2	15.4	6.2	5.2	11.2
1	D07	2	RAD51	NA	Positive	7.75	41.0189873417722	5.89039060610774	275066.265822785	4476.68757801381	9.26898734177215	27.0063291139241	1.97552474530663	168239.924050633	3681.74986756839	316	22.2	13.9	6.3	12.3	17.1	12.7	4.1	16.8	15.2	8.2	9.5	19.6	14.6	25	17.4	1789657.6	350898.82	1554.93	1282.35	19.9	5.1	5.4	13.9	11.1	5.1	2.8	13.9
1	D07	3	RAD51	NA	Positive	8.57012195121951	41.9298780487805	5.42288857265727	279711.591463415	4616.89593164503	10.0701219512195	29.0640243902439	2.05372320377477	159988.807926829	3712.64796304296	328	16.5	15.5	7.3	12.2	18	11.9	7	13.7	20.7	9.1	17.1	19.2	20.7	23.8	24.1	1835435.2	311813.81	1609.14	1140.73	22.6	4	4.9	8.5	13.1	5.2	2.7	10.4
1	D08	1	RAD51	NA	Positive	7.76086956521739	40.7608695652174	6.48473482006191	291614.170289855	4597.27143715588	9.48913043478261	29.8913043478261	2.10970603653761	187777.105072464	4059.58438390785	276	17.4	19.9	6.2	0	17.4	15.6	8.7	14.5	15.6	10.5	17.8	17.4	31.9	27.2	37.3	2181735	418648.7	1924.44	1538.29	25.7	2.5	29.3	4	19.9	2.5	22.1	4.7
1	D08	2	RAD51	NA	Positive	6.52595155709343	37.2871972318339	7.00591989715072	280356.515570934	3985.49290870457	7.86505190311419	21.8996539792388	1.71904176602906	120087.868512111	3177.02816368779	289	16.3	29.8	4.8	28	14.5	27.7	4.8	28.7	13.5	23.2	6.9	18	12.1	20.8	15.9	1747328.1	267106.22	1501.44	999.98	20.1	23.2	2.8	31.1	13.8	23.5	0.7	32.5
1	D08	3	RAD51	NA	Positive	7.67283950617284	42.2407407407407	8.14586915377583	316492.530864198	4605.88335425763	8.58024691358025	25.8796296296296	2.01372591604252	140474.419753086	3344.27839704722	324	17.9	19.1	7.4	17	20.4	15.7	4.9	22.2	19.8	10.8	14.8	21.9	18.2	25.9	23.8	1931120.6	303793.98	1825.37	1140.34	23.5	4.9	4.9	12.7	18.2	7.1	2.5	12.3
1	D09	1	SMC3	NM_005445	sample	7.1173285198556	36.7111913357401	4.95523861985476	262903.716606498	4405.27692538058	6.66245487364621	24.7906137184116	2.10447651695609	136191.209386282	3166.73672836199	554	11.7	13.7	9	0	13.5	11.9	3.8	21.1	12.6	8.5	14.8	13.7	21.1	17.5	22.9	1602789	221935.4	1602.86	906.42	12.6	3.2	2	15.5	10.8	5.2	2	16.2
1	D09	2	SMC3	NM_005445	sample	6.92231404958678	34.7768595041322	5.61222331511956	236261.365289256	4149.36070283677	7.30413223140496	23.7553719008264	2.11386598839389	136718.001652893	3436.59307559509	605	13.1	16.9	6.3	18.5	10.7	14.4	6.3	22.6	12.9	12.1	6	14.7	13.4	16.4	15.7	1477555.3	328477.23	1533.07	1359.52	12.4	6	3.5	14.5	11.1	8.8	3.6	12.4
1	D09	3	SMC3	NM_005445	sample	6.58588957055215	34.0414110429448	6.31350997474781	228700.079754601	4105.55134088919	6.65644171779141	18.5858895705521	1.81540051596433	98726.5659509203	3235.12740963606	652	14	15.5	6.1	18.9	11.7	19.5	3.7	21.9	11.5	9.2	9.5	11.7	13.7	14	16.7	1359315	358757.11	1391.03	1450.75	11.2	15.6	9.8	5.2	10	18.9	8	3.4
1	D10	1	CHD8	NM_020920	sample	9.29257641921397	42.410480349345	5.87560558114481	273723.381368268	4480.68733022627	10.1135371179039	34.3682678311499	2.48750850961185	183425.394468705	3839.04211347258	687	8.6	9.6	8.7	0	8.2	6.7	4.1	14.1	25.9	4.8	30.1	23.9	42.5	27.7	46	1719050	230138.5	1789.18	966.01	18	3.8	3.3	15.4	17.3	4.5	3.6	16
1	D10	2	CHD8	NM_020920	sample	8.66385669125395	36.6849315068493	4.25199618183842	208340.342465753	4181.92109032283	9.30874604847208	31.0653319283456	2.43136597803027	172709.726027397	3917.17453218458	949	7.8	11.1	9.7	12	7.8	9.9	6.3	15.4	23.7	5.5	7.4	17.8	23.7	19.7	26.7	1390081.6	294392.16	1471.7	1252.53	11.7	7.6	1.8	15.8	11.4	7.9	2.3	13.9
1	D10	3	CHD8	NM_020920	sample	8.1	35.9863157894737	5.17955464821402	223387.318947368	4316.95572277268	9.25578947368421	28.4031578947368	2.24938031211778	156001.458947368	3820.45478664922	950	8.4	10.6	9.1	11.3	8	8.9	5.3	13.1	18.1	5.8	13.6	16.2	23.4	20.1	28.1	1460691.1	324027.83	1530.99	1370.13	12.5	6	5.4	7.3	12.1	4.9	5.8	6.3
1	D11	1	COL5A2	NM_000393	sample	7.07621951219512	28.8765243902439	4.65703547042113	168982.283536585	3729.35809531553	7.41463414634146	26.8307926829268	1.98771685766195	139448.414634146	3079.17717764894	656	7	19.4	8.4	0	6.9	17.8	2.7	23.3	15.2	10.7	19.2	12.5	25.3	15.1	27.6	1415827	219243.6	1353.03	862.12	11.7	10.4	2.6	14.9	10.4	12.7	1.5	17.8
1	D11	2	COL5A2	NM_000393	sample	7.66610738255034	32.4093959731544	4.7837901332752	198267.973154362	4025.56454490875	8.96308724832215	29.1291946308725	1.98995935144359	150397.729865772	3255.33620896617	596	8.7	16.4	6.7	17.6	9.7	14.8	1.3	28	15.9	11.1	11.7	12.6	19.8	16.3	20.6	1514488.9	276856.56	1484.18	1107.56	13.6	7.2	1.3	22.1	11.6	8.2	0.7	21.6
1	D11	3	COL5A2	NM_000393	sample	7.38317757009346	32.2928348909657	5.34870102406099	215414.179127726	4060.95351015399	7.8411214953271	24.6355140186916	1.92632530472209	118965.42211838	3092.79885531692	642	8.7	18.8	8.9	18.7	9.5	13.4	1.7	21.5	15.1	9.2	15.1	12.6	19.6	14	22.9	1547016.8	223189.49	1537.43	875.41	13.9	6.2	0.6	20.4	12	7.3	0.6	22.4
1	D12	1	BRCA2	NM_000059	sample	7.72597137014315	39.0715746421268	7.01812796657821	265165.721881391	4697.10210675239	10.4294478527607	36.0204498977505	2.50435309612685	199028.973415133	3993.96952201795	489	17.4	11.5	9.8	0	15.3	9.4	4.7	8	17.6	6.1	26.2	18.8	37.6	23.9	40.3	1615289	359902.8	1669.32	1438.75	14.7	3.7	18.4	4.7	15.3	4.7	17	4.3
1	D12	2	BRCA2	NM_000059	sample	7.95426195426195	39.3700623700624	6.72544471741036	250812.141372141	4648.85264816183	12.2266112266112	36.6174636174636	2.35267975169937	203035.896049896	4298.02485742363	481	15.8	10.2	7.1	8.1	13.1	7.5	7.7	9.1	17.3	4.6	14.8	18.7	29.1	22.9	32.8	1636856.2	463198.83	1604.13	1783.9	14.3	3.3	11.4	5.4	10.2	3.5	9.1	5.4
1	D12	3	BRCA2	NM_000059	sample	7.24643320363165	35.798962386511	7.99676978973059	243495.953307393	4469.28287845101	9.30869001297017	25.2360570687419	2.02830920868255	129220.844357977	3689.43788296176	771	13.6	13.4	6.4	10.1	11.8	10.5	4.2	12.7	15	7.3	14.9	16.6	21	20.4	25.4	1511420	430480.71	1560.3	1714.07	14.5	6.6	18.7	5.3	10.6	7.7	15.2	2.9
1	D13	1	UBR5	NM_015902	sample	4.57111597374179	23.4245076586433	6.05929583182363	188269.080962801	3646.760373437	7.77024070021882	18.5317286652079	1.70507676705677	94659.067833698	3386.17143171667	457	11.4	28.9	3.7	0	10.3	24.5	1.8	13.3	6.6	18.4	15.1	8.3	20.8	11.6	23.9	1411146	266924.6	1567.74	1065.43	9.8	9.8	5.9	13.8	9.8	9.6	5.9	9.8
1	D13	2	UBR5	NM_015902	sample	6.04845814977974	25.8810572687225	6.51032440911796	174878.22246696	3811.14672622091	13.5462555066079	38.0462555066079	2.59857050251014	226548.466960352	4751.71365977446	454	7.9	25.3	7	4.4	9.5	19.4	11.5	5.1	10.1	10.4	16.1	8.6	29.3	11	35.5	1432881.8	641758.07	1567.61	2504.7	11	8.6	37.4	6.6	9.7	9	31.3	3.7
1	D13	3	UBR5	NM_015902	sample	4.52334630350195	24.5097276264591	8.89020006515591	202508.011673152	3740.94774139563	10.9669260700389	27.5486381322957	2.23238544348143	145421.422178988	4028.43040725109	514	11.7	31.1	7	7.6	9.3	22.6	6.4	8.8	4.3	14.8	15	8.8	24.9	9.9	30	1358787.6	481761.49	1712.51	1965.71	10.5	7.6	27.6	5.8	9.1	9.5	24.7	3.7
1	D14	1	TET2	NM_017628	sample	7.3728813559322	33.019556714472	5.597149334991	226880.98696219	4073.31316668468	7.04954367666232	25.5801825293351	1.90830783888154	135244.670143416	3109.54017428372	767	8.5	16	7.6	0	10.6	15	2.5	25.2	14.6	10.6	18.8	12.3	25.3	15.9	27.9	1615108	231073.5	1603.38	948.18	11.7	5.2	2.5	14.5	12.1	8.5	3.1	14.9
1	D14	2	TET2	NM_017628	sample	7.59065155807365	31.4065155807365	5.27497707363206	189663.703966006	4020.97558426218	9.15297450424929	26.4235127478754	2.21308990023052	144524.582152975	3972.04889176344	706	10.5	18.6	5.8	9.9	10.8	16.1	5.7	14.2	16.7	8.5	7.5	12.3	17.8	15.3	21.7	1414712.5	468569.39	1467.1	1873.97	11.9	5.7	12.3	5.1	11.2	7.4	12.5	3.7
1	D14	3	TET2	NM_017628	sample	7.00388098318241	28.5019404915912	5.05808127432432	171415.009055627	3890.50566090818	10.5187580853816	29.1190168175938	2.21343835834406	159606.050452781	4014.37963092638	773	8.2	21.7	7	7.8	8.3	18	5.8	10.3	15.5	10.1	17.7	12.2	24.5	13.6	29.9	1383429.5	488583.9	1398.44	1953.79	11.9	7.2	27.9	5.7	10.2	11.8	26.4	4
1	D15	1	AMER1	NM_152424	sample	7.44527736131934	34.7751124437781	6.91837336767111	245511.893553223	4327.3347237089	9.04197901049475	31.5457271364318	2.3660545259416	176604.305847076	3787.67616963024	667	9.7	12.3	9.6	0	9.1	10.3	4	15.7	16	6.9	25	14.8	33.9	18	38.4	1615924	306577.1	1707.58	1246.16	12.4	3	11.1	6.6	12.3	4.6	10.3	5.5
1	D15	2	AMER1	NM_152424	sample	8.2887573964497	37.3739644970414	6.11508943346323	248557.237869822	4343.46567186921	13.5159763313609	42.6650887573964	2.56579556140495	247876.436686391	4490.83965152625	845	8.8	15.3	8.6	6.2	10.3	9.9	8.4	8.8	19.4	7.5	16.1	16.4	31.5	19.2	36.3	1655730.1	475196.68	1722.34	1924.68	16.7	4.6	12.2	4.9	15.5	4.1	10.8	4.4
1	D15	3	AMER1	NM_152424	sample	7.29635761589404	32.091059602649	5.70520135513285	205510.352649007	4343.24047961196	11.6970198675497	36.5248344370861	2.57051602518944	208709.46192053	4371.27761653107	604	10.6	12.7	12.6	6.6	10.4	11.1	7	7.1	15.9	6.3	19.9	14.2	31.1	15.4	39.4	1465213.7	409986.76	1700.69	1726.21	11.9	3.5	12.9	5	13.4	2.5	14.1	4
1	D16	1	EXT2	NM_207122	sample	7.6173752310536	34.5304990757856	5.65022796035547	225400.255083179	4087.5106128511	9.5822550831793	34.5878003696858	2.25121812171199	191676.426987061	3638.77041302721	541	11.5	16.6	8.7	0	10.7	13.3	3.3	14.8	18.7	8.5	24.4	15.5	33.8	18.5	35.1	1592036	314652.8	1580.13	1244.26	17.7	3.7	13.7	7.6	13.1	5.5	9.6	5.7
1	D16	2	EXT2	NM_207122	sample	7.1374321880651	29.4086799276673	5.29217781317549	183483.522603978	3797.43618193331	16.5244122965642	51.4339963833635	2.72314119155853	328478.676311031	5124.16270974493	553	9.4	22.4	9.6	4.5	9.4	18.8	14.8	5.1	15.9	10.5	23.1	11.6	37.4	14.6	45.2	1533071	697202.82	1449.18	2740.55	13.9	7.8	41.4	4.2	11.2	5.8	37.3	3.6
1	D16	3	EXT2	NM_207122	sample	6.90317919075145	34.0274566473988	7.81934032371164	257888.010115607	4336.7236390953	8.8106936416185	26.1083815028902	1.98471584684404	137414.134393064	3563.44774112571	692	13.6	19.1	7.7	12.9	13.3	16.2	4.5	15.8	14.5	10.7	14	15.8	19.5	18.6	22.8	1632115.1	322899.01	1806.09	1290.08	17.5	6.9	5.6	12.3	15	9.1	5.8	10.3
1	D17	1	RAD51	NA	Positive	7.88950276243094	43.6381215469613	6.38671149240898	319541.834254144	4617.54740366618	7.38397790055249	23.3176795580111	1.99152194943962	135023.638121547	3242.3830343969	362	20.7	16.6	5	0	19.3	12.4	5.2	21.3	18	9.7	18	21.5	22.9	27.3	25.1	1904519	311167.8	1786.25	1170.87	22.9	6.4	13	13.8	17.7	5.5	8.6	10.5
1	D17	2	RAD51	NA	Positive	8.8695652173913	42.9130434782609	7.14231631266022	290327.794202899	4863.61470020909	10.1478260869565	27.8260869565217	2.03333919148765	156408.295652174	3846.23437384335	345	18.8	10.7	5.8	8.1	19.7	9.6	5.5	14.8	22	6.1	10.4	20.3	13.9	26.7	15.9	1883890.4	440385.88	1791.43	1685.82	24.3	4.1	9.9	8.4	18.3	2.6	7.5	5.8
1	D17	3	RAD51	NA	Positive	7.66117647058824	43.5576470588235	6.51091712791399	342368.425882353	4989.62872894104	9.19764705882353	25.3388235294118	1.97269806369427	141657.185882353	3706.94353340369	425	22.6	15.3	6.8	12.5	22.4	12.7	8	14.1	17.6	8	15.1	24.2	19.5	27.8	23.1	1971099.2	424602.01	2003.53	1648.64	21.9	5.9	18.6	7.8	18.4	3.8	13.9	4
1	D18	1	RAD51	NA	Positive	8.69767441860465	52.2724252491694	7.11927479654588	422089.6910299	5166.83680092899	8.73089700996678	24.7774086378738	2.2489134255967	137270.079734219	3667.69370021838	301	20.6	14.6	6	0	24.3	12.6	4.3	12.6	17.9	9	21.3	25.6	28.6	32.9	33.2	2344974	355469.7	2057.03	1312.92	22.6	3.7	23.6	10.6	17.6	2.7	15.9	7.3
1	D18	2	RAD51	NA	Positive	8.32752613240418	45.9512195121951	7.42778217602895	343994.606271777	4987.6428775049	10.1324041811847	27.8850174216028	2.17256506878932	166443.470383275	4037.30013586669	287	19.9	16.4	4.9	8	19.9	14.6	8	11.5	17.4	8.4	9.1	25.4	17.1	30.3	21.3	2051975.3	455102.14	1911.43	1705.12	24.7	6.3	14.3	8.7	17.8	4.5	7.3	5.2
1	D18	3	RAD51	NA	Positive	8.06914893617021	42.5797872340426	8.37999095476693	320112.17287234	4793.52851781051	9.3031914893617	24.5585106382979	1.89805273005076	131211.22606383	3601.07326326895	376	14.1	14.6	5.6	12.8	17.8	11.7	4.8	15.4	18.9	8	14.1	22.1	18.9	27.9	21	1940752.1	407585.64	1831.03	1564.47	21.5	7.7	17.6	9	14.6	4	11.7	4.5
1	D19	1	RAD51	NA	Positive	9.35474006116208	52.1681957186544	6.83687844788347	433069.951070336	5396.37554602619	8.21406727828746	24.8318042813456	1.92370367409866	147565.168195719	3627.4326388214	327	23.2	10.7	5.5	0	26.3	7	6.4	18.7	21.4	6.7	19.9	23.9	26.6	32.4	30.9	2665568	362290.7	2280.79	1360.22	28.4	3.1	21.1	9.2	20.2	3.4	18.3	6.7
1	D19	2	RAD51	NA	Positive	9.02659574468085	47.2393617021277	8.10223476984504	355818.875	5031.93345972024	8.87234042553191	27.1994680851064	2.13693690371622	151962.566489362	3581.57140309012	376	18.6	14.1	6.9	10.9	24.5	11.4	3.7	17	21	7.4	9.8	22.9	15.7	28.5	16	2064525.2	312380.24	1909.71	1167.77	25.8	3.7	2.1	15.2	19.7	7.2	1.1	15.7
1	D19	3	RAD51	NA	Positive	9.17435897435897	48.2641025641026	9.07950875379535	355380.074358974	5278.78066627405	8.77692307692308	26.4333333333333	2.32441428573555	145258.358974359	3709.36966873443	390	20	10.8	8.5	9.5	21.5	9	5.1	12.1	21.8	4.9	14.1	28.7	18.5	35.9	22.8	2026046	309113.79	2035.05	1156.64	25.1	2.3	5.9	8.2	19.5	3.3	3.3	9.2
1	D20	1	RAD51	NA	Positive	8.18059299191375	44.0727762803235	6.12125849833444	332146.495956873	4768.59492913576	8.25067385444744	23.167115902965	1.87464332698924	126778.266846361	3447.04712052002	371	18.6	18.9	2.7	0	21.8	15.6	4.9	17.5	19.1	11.6	17	23.5	26.4	31.8	29.6	2124005	404185.8	1915.82	1499.2	24.8	5.1	28.8	7.3	19.9	2.7	21.6	6.2
1	D20	2	RAD51	NA	Positive	8.7967032967033	50.0604395604396	7.71305141431119	386083.846153846	5245.17069490197	8.93956043956044	27.1703296703297	2.01724488156775	158128.82967033	3782.02753638287	364	20.9	12.6	5.8	11.5	26.4	9.6	6.6	16.2	20.3	7.7	9.3	25	16.2	31.6	18.4	2178591.8	337056.95	2006.59	1248.83	23.4	4.1	3.8	12.6	17.9	4.4	1.6	12.9
1	D20	3	RAD51	NA	Positive	8.31951219512195	48.8	10.8946189453496	406166.924390244	5411.57406796824	8.90975609756098	25.8878048780488	2.05736536313525	138723.565853659	3623.62666066798	410	23.2	11.7	8.3	12.7	25.6	8.8	7.1	15.6	18.5	5.9	15.9	24.4	18.8	30	22.9	2059105.1	302027.41	2229.59	1153.18	25.6	3.7	5.1	15.1	21.2	4.6	3.2	14.1
1	D21	1	RAD51	NA	Positive	7.90746268656716	44.1970149253731	6.01151393450939	332916.262686567	4677.59922044823	7.30746268656716	25.644776119403	1.98971322843321	148837.495522388	3129.6982022845	335	18.8	16.7	7.8	0	20	16.7	3.9	21.5	18.8	9.9	14.3	21.2	22.4	26.9	23.6	2013480	245053.2	1837.49	902.46	21.8	7.5	5.7	16.1	17.9	7.5	2.4	18.5
1	D21	2	RAD51	NA	Positive	8.75067024128686	40.5603217158177	5.54051065515327	254327.227882038	4122.01413574693	19.4075067024129	54.2788203753351	2.40064160771295	342551.978552279	5007.17336786724	373	13.4	18.5	4.3	7.8	11.5	16.6	14.7	9.1	21.7	8	31.6	21.2	42.4	23.1	49.3	1628273.6	595687.78	1523.49	2176.7	16.9	8.6	31.9	8.8	12.1	9.1	20.1	5.9
1	D21	3	RAD51	NA	Positive	8.01970443349754	47.7093596059113	9.26006542212262	383746.933497537	5113.67698764772	9.21674876847291	27.5591133004926	2.32983690197931	150367.206896552	3572.3640804427	406	21.7	18.7	9.6	11.8	24.6	12.6	6.7	21.7	19.2	8.1	14.5	25.4	21.4	31.5	25.9	2051424.5	373515.48	2028.72	1391.81	26.8	3.2	13.1	15.5	20.2	4.2	10.1	14.3
1	D22	1	RAD51	NA	Positive	7.86117647058824	45.5152941176471	8.4800937141477	356168.889411765	4943.22713798868	6.14823529411765	20.2211764705882	2.13550010963312	106031.235294118	3043.16014233299	425	24.5	13.2	7.3	0	20.2	12.5	3.3	22.8	16.2	7.3	11.8	20.7	20	26.8	22.4	2093011	262459.2	1843.17	978.72	19.3	5.4	7.8	13.6	16	6.6	3.5	15.1
1	D22	2	RAD51	NA	Positive	8.23759791122715	47.6031331592689	10.7467109862391	367861.90078329	5137.12416691319	9.50391644908616	27.9164490861619	2.1308715931093	147515.595300261	3650.30621418528	383	23	13.6	6.3	13.3	24	11	4.4	21.1	19.6	8.4	10.4	26.1	19.3	31.3	23.5	1989340	334915.36	2045.74	1261.27	25.1	3.4	3.1	12.8	19.8	6.8	1.3	13.1
1	D22	3	RAD51	NA	Positive	8.24927536231884	47.2434782608696	8.80093183150941	350590.855072464	4807.38335428058	8.52173913043478	24.5855072463768	2.09966320964133	128164.098550725	3391.72874881055	345	18.6	17.7	8.1	15.1	19.4	15.1	5.2	19.7	20.9	10.1	13.6	24.1	18.8	29.3	22.6	1927573	340766.16	1781.82	1231.05	22.9	8.7	8.1	10.7	16.8	11	6.7	11.9
1	E03	1	RF	NA	Neutral	6.62771084337349	29.5710843373494	5.6320068916974	195181.812048193	4069.60345766286	6.36024096385542	24.2759036144578	1.85053316578176	133067.731325301	2673.15237741851	830	9.6	17.3	10.6	0	9.9	17.1	2.4	36.7	13.5	9.9	17.3	11.6	25.5	14.2	27.1	1558531	246457.7	1559.46	984.62	13	6.6	4.1	10.6	10.8	10.4	3.1	11
1	E03	2	RF	NA	Neutral	6.43004694835681	27.2431924882629	4.82311546764544	171932.230985915	3819.87862946583	7.9962441314554	25.2723004694836	1.94415356028881	142846.661971831	3468.87910643706	1065	9.3	22.2	5.8	20.8	8.8	17.3	4.5	25.5	13.4	12.1	7	9.5	17.4	11.5	19.7	1425799.2	368855.05	1412.72	1529.32	13.1	7	4.6	6.7	10.4	9.2	6.7	5.3
1	E03	3	RF	NA	Neutral	7.08939393939394	31.8409090909091	6.07920977978791	205409.88030303	4192.02039793548	8.6	32.0530303030303	2.41941716316451	178319.568181818	3590.40909609153	660	9.7	15.9	15.3	18.6	10.3	11.4	5.5	20.9	16.2	8.9	17.3	12.7	27.4	15.5	30.6	1553927.6	235062.9	1661.78	964.1	15.8	3.6	2	22	15.2	5.3	2.4	23.3
1	E04	1	RF	NA	Neutral	6.89497716894977	30.7465753424658	5.10305082490171	207344.71347032	4276.47441624256	8.40525114155251	29.5833333333333	2.30301290447994	166422.54109589	3552.75460959738	876	9.9	15.1	8.6	0	10.4	11.8	3.8	20.4	16	9.8	21.6	13	36.2	15.6	40.4	1604507	310175.8	1693.76	1290.39	15.5	3.4	11	7.2	14.4	3.4	11.8	6.8
1	E04	2	RF	NA	Neutral	7.54769921436588	30.3804713804714	4.42580973860627	178935.169472503	4022.22109668275	11.2031425364759	35.0852974186308	2.55869586412126	197604.300785634	4361.4680435627	891	6.8	16.6	8.8	7.1	8.6	13.8	7.1	9.5	15.7	9.8	8.5	11.2	26	15.2	31.2	1510236.4	504413.12	1503.97	2089.9	12.8	4.2	16	2.7	11.2	6.4	18.7	2
1	E04	3	RF	NA	Neutral	7	31.4899408284024	5.29775557907778	204774.236686391	4247.65134671529	8.1301775147929	25.6082840236686	2.12457981825854	136687.70295858	3570.48378605816	845	8.8	18.2	9.3	16	12.1	14.9	4.3	17.8	14.4	11.6	12.3	12.9	22.1	17.6	25.7	1572716.4	324996.14	1595.11	1320.23	14.3	5.4	7.2	10.3	14.3	5.2	6.6	7.9
1	E05	1	RF	NA	Neutral	6.59638554216868	30.033734939759	6.33469238666302	207590.139759036	4038.94924177985	6.39638554216867	21.1409638554217	1.8198161742811	113416.468674699	2942.52645490342	830	8.9	18.2	5.4	0	9.8	15.2	3.5	31.2	13.9	11.8	15.9	11.8	24.5	14.9	27.6	1583315	290004.2	1649.82	1196.85	15.3	3.6	8	6.6	13.9	5.3	8.6	5.8
1	E05	2	RF	NA	Neutral	7.76913730255164	33.4034021871203	4.72405579745534	203837.951397327	4132.0922390784	9.33778857837181	31.4179829890644	2.51106554547133	180733.204131227	3811.29032206979	823	9.8	14.8	9.5	14.6	9.7	11.5	4.7	18	19.1	8.6	9.4	14.1	21.6	17.6	23.6	1556844.4	357686.86	1494.22	1435.06	14.8	5.3	3.8	8.6	12.6	7.8	3.3	7.3
1	E05	3	RF	NA	Neutral	5.70009930486594	24.5858987090367	4.99053160090058	161293.101290963	3796.75881688904	6.63455809334657	18.6573982125124	1.8272331685568	91778.3594836147	3126.07660981329	1007	8.4	18.8	6.8	20.4	7.1	16.5	2.1	24.7	9.5	10.9	8.7	7.2	15.5	9	19	1299988.7	331240.03	1376.06	1362.8	9.2	6.8	5.5	5.2	9.6	9.5	6.2	3.5
1	E06	1	RF	NA	Neutral	7.5319829424307	30.7878464818763	4.30503135561698	178424.996801706	4040.64727894178	7.636460554371	29.5362473347548	2.09990124669943	158297.295309168	3039.68924730875	938	7.2	12.9	10	0	7.1	10.4	3.1	28.8	16.2	7.6	22.6	11.5	30.1	15.6	31.9	1429838	214791.8	1473.81	877.87	11.4	3.5	1.9	19.4	11.2	6.8	1.5	21.2
1	E06	2	RF	NA	Neutral	7.41176470588235	32.6680672268908	5.45456841782917	213996.347338936	4158.42018573956	10.3417366946779	34.6904761904762	2.57883065267811	199420.057422969	3946.72831745042	714	8.7	14	9.8	12	10.2	12.5	5.9	16.4	16.8	7	9.2	12.7	23.9	16.7	27.3	1556388.2	408463.96	1582.99	1656.3	15.1	3.9	6.9	5.7	13.2	6.4	7.7	5.3
1	E06	3	RF	NA	Neutral	6.58467243510507	29.6625463535229	5.15430147069354	192588.491965389	4269.06663899272	8.52904820766378	27.3065512978986	2.25188003504745	150986.64276885	3817.04234967377	809	9.5	15	11.4	12.1	11.1	10.6	6.4	14.6	11.7	8.3	14.1	10	22.7	13.7	27.1	1439005.4	335271.53	1528.98	1420.31	12.5	5.1	8.2	7	11.4	3.8	9.4	4.8
1	E07	1	RF	NA	Neutral	7.03498190591074	29.9227985524729	5.04503684336415	186574.84800965	4109.23165245814	6.64053075995175	24.4933655006031	1.98480550516439	133384.18455971	3045.22371064239	829	8.8	15.2	8.1	0	8.4	12.5	3	28.7	14.8	9.3	16.6	11.9	25.8	15.9	29.4	1483988	231084.2	1536.52	971.16	12.1	5.2	3	14.8	11.3	7.1	3	15.2
1	E07	2	RF	NA	Neutral	6.99568500539374	30.2340884573894	5.78009425066332	198170.492988134	4196.78812761617	9.15318230852211	28.6267529665588	2.18778070979261	153555.774541532	3746.76404612098	927	9.5	16.8	7.4	11.8	10.6	12.5	4.4	16.9	13.6	8.5	8.5	10.7	20.9	14.6	23.1	1498987.6	387538	1561.34	1579.47	11.7	4.4	5.7	7	11.2	6.8	6.4	4
1	E07	3	RF	NA	Neutral	7.59111111111111	34.7622222222222	6.00995825060356	229936.58	4292.53010921468	9.54777777777778	30.6211111111111	2.32259172097561	164948.122222222	3819.30971435579	900	10.2	14.8	11.4	11.4	11.6	15.8	5.9	14	17.8	7.1	17.3	14.7	25.2	17.3	29.3	1519937.7	341441.99	1614.88	1413.76	14.7	12	8	8.1	14.3	14.2	9.2	6.3
1	E08	1	RF	NA	Neutral	7.62709677419355	32.9535483870968	5.58525241329439	208792.513548387	4106.78488060941	8.93935483870968	31.9870967741935	2.21479750252428	172810.945806452	3458.25988394719	775	5.9	14.3	8.8	0	8.8	11.7	2.7	18.6	16.5	8.6	25	13	34.6	16.6	36.5	1716435	310797.3	1665.25	1273.56	15.1	4	11.6	9.3	12.9	5.9	12.5	9.5
1	E08	2	RF	NA	Neutral	7.29161290322581	32.2929032258064	5.51522460065322	205603.189677419	4182.40543421181	9.39483870967742	31.4322580645161	2.2517911525098	173869.540645161	3842.22550532983	775	9.9	15.2	9.3	14.2	8.3	11.2	5.9	18.5	14.8	8.3	8.5	12.9	23	14.6	25.2	1574856.2	348172.37	1601.2	1405.68	15.6	2.8	2.6	7.9	13.4	5.2	2.3	7.1
1	E08	3	RF	NA	Neutral	8.00645161290323	33.9832258064516	5.56140522493724	220810.251612903	4292.99206554693	9.54709677419355	29.9509677419355	2.2167967594761	157045.08516129	3723.0555166775	775	8.6	14.3	11.4	12	8.6	10.6	4	14.2	19.2	7.6	17.7	14.3	25.2	17.5	28.6	1629236.5	306524.3	1713.37	1272.29	15.9	4.5	5.4	9.4	13.7	4.8	5.2	7.6
1	E09	1	MEX3C	NM_016626	sample	6.93285714285714	31.6157142857143	5.75312037566961	205954.072857143	3935.03518297658	7.76285714285714	28.55	2.0857781506943	156778.29	3326.31221073955	700	9.1	17.7	10.3	0	7.9	14.6	3.9	22.6	14.6	8.7	19.6	13.3	27.9	15.7	30.9	1528560	280682.1	1568.92	1144.12	14.1	5.3	7.1	8.4	12.4	8	7.1	8.3
1	E09	2	MEX3C	NM_016626	sample	7.71285892634207	34.1210986267166	4.74495793856583	219154.669163546	3993.45677212812	9.1210986267166	33.2359550561798	2.26409543996924	187467.066167291	3621.12937703043	801	10.2	17	10	15.7	9.2	14.6	3.9	19.4	17.5	9.1	10.2	13.6	21	16.5	23.3	1515487.9	293038.52	1475.17	1178.48	14.1	7.4	1.2	14.2	12	11	1.1	13.6
1	E09	3	MEX3C	NM_016626	sample	7.4348717948718	32.1066666666667	6.04924564983249	212828.687179487	4131.90995544559	11.4246153846154	37.5282051282051	2.6010138402122	212957.321025641	4260.32215167812	975	8.8	16.9	13.5	6.5	8.9	13	8.6	7.4	16.4	9.1	19.4	12.4	31.9	14.8	39.1	1471851.6	440476.97	1580.12	1802.52	13.7	5.2	16.7	3.3	13.6	8.1	18.6	2.3
1	E10	1	CDKN2C	NM_078626	sample	8.44675324675325	42.7246753246753	7.77995087238114	311800.818181818	4729.97092769028	11.9090909090909	47.2493506493506	3.11563447709962	300177.283116883	4553.16801886228	385	12.2	10.6	17.4	0	13.5	8.3	11.2	7.3	19.7	4.7	34	19.5	46.8	26	51.9	1836248	428060.7	1965.69	1753.27	17.7	2.3	33	3.6	18.2	2.6	31.4	3.1
1	E10	2	CDKN2C	NM_078626	sample	7.482421875	38.4765625	6.87842256395437	277214.83203125	4556.0005657228	13.60546875	49.212890625	2.91452936165325	338978.033203125	5038.05607288341	512	13.5	15	13.3	6.8	14.6	10.4	19.5	7.2	15.4	8.2	15.4	15.6	34	19.9	39.8	1771097.6	566874.51	1857.08	2353.54	18	2.7	23.2	3.5	19.9	2.5	24.4	2.9
1	E10	3	CDKN2C	NM_078626	sample	7.4180790960452	37.2415254237288	7.40918671908337	276220.484463277	4567.22557531776	10.0564971751412	31.590395480226	2.38969184673496	177172.793785311	4064.90559856327	708	12.3	13.6	9.9	8.9	13.4	11.9	7.5	10	15.3	9	18.8	14.7	26.4	19.1	32.1	1724089.9	359315.26	1831.34	1504.07	15.8	4.4	9.3	5.4	17.7	4	11	3.2
1	E11	1	SPEN	NM_015001	sample	7.09554140127389	33.0802547770701	5.63103574098412	226205.751592357	4145.35073233766	6.10955414012739	19.943949044586	1.74753152462276	104360.849681529	3009.8963190487	785	9.7	17.3	6.9	0	10.4	13.8	1.8	24.5	13.8	8.8	14.9	14.8	19.1	17.2	21.5	1536463	252536.5	1560.78	1016	13.1	4.8	4.7	13.6	10.8	6.1	4.5	14.3
1	E11	2	SPEN	NM_015001	sample	7.53952321204517	32.2082810539523	5.6317514322337	204589.391468005	3831.23099750938	10.3626097867001	32.4228356336261	2.32693247097236	194911.898368883	4285.57057818629	797	8	22	7.9	5.9	9.2	17.3	7.9	9.9	17.3	10.8	10.5	12.3	19.7	14.4	22.3	1462150.8	474759.06	1467.75	1975.91	11.5	8.5	13.2	6.3	10.8	6.4	14.1	3.1
1	E11	3	SPEN	NM_015001	sample	7.23424657534247	32.9479452054794	5.53148084312136	226466.349315068	3974.91203017996	9.34246575342466	26.1890410958904	2.19054159857623	146061.789041096	3835.01448698336	730	10.1	20.4	7	9.9	10.7	20.4	6.2	11.2	15.1	10.5	16.7	14.1	21.4	16.3	25.2	1446447.4	416719.87	1501.28	1644.92	14.4	10.8	17.5	7	10.1	14.9	15.1	4.2
1	E12	1	ARID1B	NM_017519	sample	8.2372654155496	37.6193029490617	5.94237057654224	256312.790884719	4317.00917133846	9.328418230563	31.8820375335121	2.31017257988711	172555.410187668	3637.43645944369	746	9	13.7	9.2	0	9.1	13	3.5	15.5	19.7	7	24.9	15.7	35.3	19	38.9	1675952	336725.2	1745.84	1391.75	16.5	9.1	14.7	6	14.7	9	15	4.4
1	E12	2	ARID1B	NM_017519	sample	8.04391891891892	32.0833333333333	3.89297475946632	184580.923423423	3960.09061839795	12.6869369369369	41.606981981982	2.59869917323468	246065.156531532	4586.54601312407	888	6.1	16	10.1	5.4	5.9	13	9.8	6.8	18.9	7.5	13	13.1	29.6	14.6	34	1483045.4	499452.12	1505.25	2082.21	13.9	6.5	14.8	3.5	12.8	4.4	16.1	1.5
1	E12	3	ARID1B	NM_017519	sample	7.43929912390488	33.1551939924906	6.72204644979066	223244.96620776	4101.2589994539	9.90362953692115	29.9762202753442	2.49817877920011	160623.916145181	3901.89896858539	799	8.4	16.6	9.3	9.3	8.4	14	6.5	11	17.1	9.1	18.1	14	26.2	16.4	31.5	1518403.6	352920.85	1627.71	1470.33	13.9	9.5	9.3	7.3	12.3	9.8	8.9	5.1
1	E13	1	ERCC4	NM_005236	sample	7.06882591093117	34.9716599190283	6.85198522093728	255589.906882591	4210.9375946932	8.23751686909582	28.3184885290148	2.15799773108548	153815.141700405	3339.19324633054	741	11.3	15.5	8.2	0	11.6	17.9	4.2	18.8	16.3	8.1	22.1	15.1	30.2	19	32.9	1656202	306695.8	1733.32	1262.77	12.6	13.5	12.3	10	13.9	14.4	11.9	7.7
1	E13	2	ERCC4	NM_005236	sample	8.26934097421204	34.8309455587393	5.30576887481095	207372.865329513	4116.5287739131	11.2893982808023	35.1275071633238	2.32903713747976	192848.084527221	4022.03981667341	698	9.3	12.3	8.6	8.7	9	10	4.6	13.3	18.5	4.2	13.6	12.8	24.6	15.2	28.5	1474786.1	418131.03	1510.75	1712.52	11.3	4.9	7.3	7.7	10.3	2.4	6.9	4.4
1	E13	3	ERCC4	NM_005236	sample	7.58904109589041	36.0958904109589	6.83314600603921	244384.857534247	4016.17642331972	9.60821917808219	29.6369863013699	2.2317347700718	152270.383561644	3530.83345733187	730	10.5	18.1	9.3	11.8	9	17	4.4	14.7	16.8	10	16.3	15.6	22.3	16.6	25.9	1439333	354547.18	1530.15	1436.09	13	12.1	8.4	6.4	10.8	14.7	6.7	4.8
1	E14	1	ATR	NM_001184	sample	6.49258649093904	36.001647446458	7.89793973359865	297169.673805601	4676.31006263041	8.38714991762768	37.2240527182867	2.6364894422715	240558.749588138	3643.68905009539	607	16	14.5	11.7	0	15.7	11.4	7.9	19.3	11.4	8.9	20.3	12.7	31.5	17.6	34.3	1960392	334093.3	1902.41	1331.45	13.5	4.1	16	8.6	13.8	5.9	13.7	6.6
1	E14	2	ATR	NM_001184	sample	7.31852986217458	33.542113323124	6.14055376481661	227885.471669219	4281.4547955873	15.4088820826953	54.4012251148545	3.14094999962266	345155.479326187	4926.33948927786	653	12.6	16.4	14.9	3.7	11.5	13	14.1	4.9	12.7	6.1	18.2	10.7	37.7	14.2	43.2	1541650.2	553082.88	1573.39	2228.11	10.6	4.1	22.4	4.6	9.5	5.8	21.3	2.1
1	E14	3	ATR	NM_001184	sample	6.15355329949239	33.1548223350254	8.11541378829642	258114.359137056	4140.79350463428	10.247461928934	37.6827411167513	2.86558711260182	235481.635786802	4013.71847875928	788	14.5	18.7	13.8	10.7	12.4	20.6	9.4	12.7	10.9	10	18.9	12.3	27.4	14.8	31.7	1388916.6	402117.9	1530.27	1624.13	12.4	19.5	12.8	5.6	12.1	24.4	14	3.9
1	E15	1	STAG2	NM_006603	sample	7.50110375275938	33.182119205298	5.56625280924513	224289.123620309	4209.75755625663	8.14459161147903	28.5518763796909	2.16288187802932	154582.04415011	3455.9325293785	906	8.2	15.3	8.8	0	10.6	13.8	3.4	20.6	17.1	8.5	22.6	14.8	30	18.4	33.2	1597644	327507.7	1644.19	1354.34	14.7	6	12.3	5.6	13.5	8.5	13.2	4
1	E15	2	STAG2	NM_006603	sample	5.80625752105897	20.8567990373045	3.50039955384342	111523.422382671	3360.14033862433	23.2490974729242	99.4488567990373	4.34845657226941	723794.083032491	6619.77603950313	831	6.4	23.1	30	1.2	4.3	20.8	43.4	1.2	8.9	9.1	43.8	5.7	75.5	6.5	82.9	1219822.6	582702.09	1144.34	2351.11	7.2	6.5	25	2.3	5.8	9.9	23.6	1.4
1	E15	3	STAG2	NM_006603	sample	7.06627218934911	32.698224852071	6.06610136328703	221543.486390533	4088.58317246577	9.34437869822485	26.7408284023669	2.05924166223586	141272.893491124	3779.13289903932	845	10.4	16.2	7.9	10.9	9.6	15.9	5.9	13	16.3	9.3	16.1	14	23.4	15.9	28.2	1454715.1	420886.45	1497.07	1731.63	13	14.1	15.4	4.4	13.7	19.9	15.3	2.5
1	E16	1	WRN	NM_000553	sample	7.9758389261745	33.0375838926174	4.62313410036216	205390.005369128	4042.00054514223	7.05503355704698	24.1919463087248	2.03316604756447	126458.652348993	3153.06407387204	745	8.1	15.2	7	0	9.9	16.2	2.6	19.5	19.7	8.5	17.4	15	24.4	18.7	26.7	1568470	282650.1	1476.29	1137.48	15.3	9.9	7	8.5	12.8	15.6	6	9
1	E16	2	WRN	NM_000553	sample	8.38780487804878	34.6829268292683	4.98607713618003	218510.336585366	4054.70736375173	8.60487804878049	26.1024390243902	2.01794253188122	133613.047560976	3455.16025721558	820	7.6	16.1	7.2	14.9	10.5	15.6	2.3	20.9	19.4	9.9	9	15.9	18.3	19.3	20.4	1610154	335034.28	1562.21	1327.4	17.8	8.5	2.6	9.1	16.2	12.4	2.6	10
1	E16	3	WRN	NM_000553	sample	7.93884484711212	36.5877689694224	7.24440158807617	259387.295583239	4338.47274816051	10.4099660249151	30.3182332955832	2.27926094245721	165474.590033975	4061.41382855504	883	9.6	13.7	10	6.5	10.8	11	6.3	7.1	17.3	6.8	16.4	14.4	24.7	17	30.7	1588357.1	473892.99	1636.01	1900.09	17.1	8	24.3	4.6	14	10.8	22.8	3.2
1	E17	1	RF	NA	Neutral	6.51527924130664	28.2191780821918	4.83513142361505	178889.86512118	4015.41657097405	7.19283456269758	24.2961011591149	1.92836275885816	129926.551106428	3156.43947991349	949	8.3	17.9	8	0	8.6	15	3.4	25.5	13.3	10.6	19.2	11.4	25.9	14.1	28.5	1474462	233266.7	1475.79	980.02	11.4	5.5	4.1	14.3	10.5	7.6	2.7	11.5
1	E17	2	RF	NA	Neutral	8.04108216432866	34.5981963927856	5.66968468217765	231321.117234469	4239.76323042867	11.9859719438878	34.9629258517034	2.35710119532445	202011.348697395	4468.90706661607	998	9.5	17.3	7.5	5.2	9.9	11	8.3	7.6	17.8	7.6	13.3	13	27.1	16.2	30.1	1665009.6	515578.07	1573.51	2074.94	16.8	5.2	17.1	3.4	12.2	7	17.7	1.8
1	E17	3	RF	NA	Neutral	7.76291512915129	34.0793357933579	5.66786109628452	232604.04704797	4336.20579923248	12.029520295203	36.8588560885609	2.4675312290036	224011.614391144	4585.83797642941	1084	9.1	15	11.3	5.4	10.5	11	13.2	6.2	17.8	8	21.5	14.8	31.2	17.9	39.7	1624485.8	541925.25	1666.66	2239.34	15.2	4.4	36.4	3	13.7	5.3	35.7	2.4
1	E18	1	RF	NA	Neutral	7.64576074332172	36.0592334494774	7.00849268164636	262958.772357724	4532.85702887986	8.08246225319396	26.7166085946574	2.19150841435256	148916.360046458	3569.66732314442	861	9.1	11.7	8.4	0	11.8	9.4	4.3	18.5	17.5	7.2	20.7	15.1	30.9	19.7	35.3	1779660	305935.1	1835.44	1264.36	15.9	3.3	9.9	7.8	15.2	4.5	10.3	6.3
1	E18	2	RF	NA	Neutral	7.05350772889417	29.4470868014269	4.97900105154086	189593.291319857	3908.05069669571	11.2425683709869	34.8894173602854	2.51010252336857	188614.682520809	4211.95887214613	841	8.3	19.9	8.9	5.9	8.7	16.1	5.5	10.1	14.1	7.5	9.4	10.2	24.7	11.9	29.4	1396149.9	504556.32	1450.51	2063.8	11.4	5.2	16.8	4.2	9	7.6	16.4	2.6
1	E18	3	RF	NA	Neutral	7.5919395465995	33.5667506297229	6.19992524674127	230800.128463476	4294.26569189462	15.5151133501259	48.088161209068	2.85472569486802	304079.537783375	5317.1132942341	794	8.6	15.2	14.4	2.1	10.6	10.8	20.8	2.5	15.9	7.2	32.9	12.8	46.7	16.8	57.4	1618254.9	681896.77	1584.18	2752.13	14.9	3.4	60.2	2.1	11	2.1	58.8	1.6
1	E19	1	RF	NA	Neutral	7.66821345707657	35.4756380510441	5.90858047799784	257837.929234339	4320.81926007253	7.14269141531322	26	1.94029755173027	139906.583526682	3139.77641271425	862	9.4	15.7	8.7	0	11.3	12.5	3.2	27.1	17.2	8.6	19.4	15.1	28.1	19	30.6	1839021	236809.3	1748.01	961.23	16.2	5.9	3.8	12.5	13.1	8.1	2.4	13
1	E19	2	RF	NA	Neutral	7.48402948402948	30.2948402948403	4.71187210550463	189012.16953317	4043.39142456484	12.9864864864865	36.014742014742	2.31123944214913	204293.30958231	4531.51251126212	814	7.4	15.5	4.9	3.8	8.5	11.1	7.6	5	15.4	7	13.8	10.8	26	13.1	30.7	1492354.6	568140.23	1434.59	2270.74	12.5	2.7	21.3	2.3	10.3	5.8	20.6	2.1
1	E19	3	RF	NA	Neutral	7.34213305174234	35.3970432946146	8.0003920718365	257127.482576558	4415.9275077865	9.6779303062302	29.6187961985216	2.24855717404132	167253.133051742	3959.71045026645	947	10.3	16.3	10.7	11.2	12	13.3	7.7	12.7	15.5	9.6	15.7	15.2	25.1	19.2	30.2	1622555.2	417696.27	1770.46	1746.1	16.1	5.7	16.8	5.2	15.9	4.9	17.3	3.3
1	E20	1	RF	NA	Neutral	6.98063781321185	29.123006833713	5.34022354569325	184421.579726651	3863.75314942447	8.63097949886105	25.8986332574032	1.99934046374227	133466.536446469	3481.31318454113	878	8.4	18.2	5.4	0	8.7	16.9	2.2	14.4	14.5	12.1	21.3	10.9	30.4	14.4	34.2	1484295	383681.6	1416.4	1559.5	11.4	7.4	23.6	4.7	8.7	13.1	23	3.2
1	E20	2	RF	NA	Neutral	7.70013037809648	31.0912646675359	4.5531909791362	185446.044328553	3971.0178368816	12.6766623207301	37.1642764015645	2.44428691157692	218481.093872229	4545.92468830972	767	5.9	16.3	7	3.9	8.5	15.1	10.3	6	18	7.3	13.3	12.3	27.9	15.3	31.8	1484030.4	528444.52	1444	2130.51	13.3	7	18.8	3.1	10.8	7.8	18.3	1.6
1	E20	3	RF	NA	Neutral	7.05761316872428	32.9835390946502	7.64778325853283	229195.9218107	4225.61146411806	7.96433470507545	26.3429355281207	2.19611486765022	146134.791495199	3413.29429292907	729	11.4	17.4	9.5	16.7	11.1	15	4.3	20.6	16.5	10.3	12.5	13.2	19.9	16.3	23.2	1558895.2	295775.86	1562.69	1215.08	13.2	5.5	5.3	10.7	13.2	8.6	4.8	10.6
1	E21	1	RF	NA	Neutral	6.71894093686354	30.4887983706721	5.69193209884225	212596.238289206	4044.98511030008	6.77902240325866	24.9052953156823	1.9294702944832	137637.905295316	3074.92089154758	982	8.5	17.4	8	0	9.2	14.5	3.9	28.2	12.9	10.5	17.7	10.1	26.1	13.7	28.9	1552086	249016	1632.05	1040.68	13.1	5.7	4.3	14.3	12.6	9.5	4.8	12
1	E21	2	RF	NA	Neutral	7.45379876796715	31.5030800821355	5.1223943201103	203815.024640657	4168.45681220639	11.7186858316222	34.3767967145791	2.39681384318817	197601.390143737	4446.1652283461	974	8.4	16.7	7.3	5	8.3	11.7	9.2	7.9	17.2	8.3	9.4	12.3	25.6	15	29.8	1503662.4	520263.23	1570.76	2164.48	12.9	5.4	17.6	3.6	11.9	6.4	20.7	2.3
1	E21	3	RF	NA	Neutral	6.89663182346109	31.4053426248548	5.84389718320449	211085.777003484	4065.52255593751	7.47270615563299	22.6829268292683	1.87932070660358	116524.038327526	3261.67017664553	861	9.6	18.7	7.9	18.2	9.8	15.7	3.6	22.2	13.4	9.5	12.1	12.4	18.9	14.9	21.5	1479577.3	266196.33	1548.95	1084.97	13.7	7.8	3.1	13.7	13.2	10.1	2.4	12.5
1	E22	1	RF	NA	Neutral	5.72425629290618	28.1430205949657	5.30596627217212	207905.208237986	3737.24662350459	5.80434782608696	19.5503432494279	1.92014502408233	106777.179633867	2859.07371160182	874	11	29.5	6.9	0	11.8	29.7	2.7	34	12.4	22.7	14.6	13	21.5	16.1	24.8	1513241	240759	1600.42	1010.27	13.4	26.8	7.1	21.7	13	29.6	6.3	21.1
1	E22	2	RF	NA	Neutral	7.66039952996475	32.2079905992949	5.62042712056483	198256.894242068	4022.54949517205	7.34312573443008	24.4582843713278	2.04969100754355	127087.191539365	3098.45557469249	851	9	15.9	7.3	24.6	8.8	12.8	2.1	29.6	16.9	8.1	6.9	12.7	17.9	15.2	18.7	1487738.6	242947.36	1512.82	1002.29	12.6	7.5	0.8	25.6	12.3	8.1	0.7	26.2
1	E22	3	RF	NA	Neutral	7.89663182346109	37.2229965156794	6.4847095362303	262873.12195122	4503.76613421891	7.65156794425087	26.3066202090592	2.01589875275518	136729.62485482	3125.32014605682	861	9.5	13.8	11.6	20.4	13.5	10.5	2.1	24.7	17.9	6.4	13.1	15	20.3	19.6	22.3	1622412.4	236131.61	1739.8	974.85	16	5.2	1.9	19.5	15.9	7.8	1.7	18.2
1	F03	1	OTNT	NA	Neutral	6.99234693877551	29.7576530612245	4.09367629575665	181164.645408163	3950.24237166926	7.54719387755102	28.9196428571429	2.13862332427598	152464.12372449	3134.74500718345	784	8.5	18.6	11.1	0	7.9	14.7	2.2	26.5	13.4	11.5	20.7	11.9	30.6	14.9	33.2	1461006	223226.4	1481.8	913.9	12.8	5.1	3.3	20.3	12.9	7.8	2.9	19.5
1	F03	2	OTNT	NA	Neutral	7.70625	32.74125	4.73129900337317	187317.7	4061.05935309965	8.4375	32.04125	2.37720140507202	174143.53625	3495.09621923026	800	10.4	13.9	12.1	18.2	8.5	12.2	4	21.8	15.6	8.2	7.6	13.8	22.6	16	23.4	1399222.6	241049.05	1436.06	995.21	13	8	0.8	27	12.5	8	0.6	26.2
1	F03	3	OTNT	NA	Neutral	6.997799779978	30.018701870187	4.24500755665833	183231.062706271	3821.28364412135	7.0957095709571	25.003300330033	2.0274133630791	134997.190319032	3115.62919580824	909	8.8	19.3	11.7	26.6	8	20.1	4.7	27.9	15.7	11.9	12.3	12.2	20.5	14.4	23	1339455.2	215094.26	1358.54	879.14	12	17.6	1.4	25.9	12.4	19.6	1.2	25.3
1	F04	1	OTNT	NA	Neutral	7.36107554417414	31.2112676056338	4.29371114142086	188906.111395647	4120.71013117015	7.83994878361076	27.5556978233035	2.08906931229116	145785.078104994	3270.2544311179	781	8.6	13.2	8.5	0	8.5	10.2	2.7	24.3	15.7	7.6	21.4	11.7	32.3	14.5	34.8	1536972	261821.5	1574.23	1082.81	12.5	4.4	4.9	9.6	11.3	3.2	5	9.3
1	F04	2	OTNT	NA	Neutral	7.58275382475661	32.8887343532684	5.60336311678602	205526.741307371	4181.72360430635	10.2183588317107	35.1933240611961	2.63850130911032	205256.806675939	3955.58392043525	719	8.9	15	9.7	12.5	9.3	12.5	5.7	16.1	16.1	7.2	10.4	12.4	25.2	14.3	28	1535940.7	327047.56	1584.84	1334.04	13.1	3.9	2.8	12.9	13.8	4.7	2.8	11
1	F04	3	OTNT	NA	Neutral	7.7359693877551	36.9119897959184	6.2064830835897	268515.524234694	4560.92453834305	8.96428571428571	29.7117346938776	2.24722791240425	158049.570153061	3658.63051675199	784	9.9	13.9	11.9	15.1	13.4	11.4	5.2	16.6	16.8	7.9	16.3	15.4	25.1	20	29.3	1779644.4	278212.08	1819.77	1137.33	19.6	4.1	3.2	11.4	18	3.4	3.7	11
1	F05	1	OTNT	NA	Neutral	7.54933333333333	32.796	5.30205051635123	197811.961333333	4219.80522658057	6.152	19.9453333333333	1.81869971600605	108579.821333333	2905.4711799446	750	9.2	12.7	6.7	0	8.9	9.5	3.2	29.6	16.1	6.1	14.3	14	23.9	17.1	25.3	1551245	299616.5	1614.79	1220.15	14.1	3.2	9.2	6.8	12.5	4.3	7.5	5.7
1	F05	2	OTNT	NA	Neutral	8.03262411347518	34.3617021276596	4.84017146546356	207951.217021277	4194.33387848441	9.33049645390071	30.0595744680851	2.23156152107223	171375.378723404	3790.64898136081	705	8.5	12.8	8.5	14.6	9.1	10.1	5.2	18.6	19	6.8	8.7	14.9	20.7	16.9	23.1	1548004.1	369374.94	1579.61	1497.01	14.5	4.7	4.5	7.2	13.8	6.4	4	7.1
1	F05	3	OTNT	NA	Neutral	7.38011695906433	36.1008771929825	7.88470861603353	261298.469298246	4465.66850072956	9.57163742690059	31.2324561403509	2.36855913771838	161284.143274854	3660.07868390444	684	9.9	14.6	12.3	14.2	12.3	12.4	3.4	15.4	15.9	7.9	17	16.4	28.5	19.3	31.4	1598724.6	257627.21	1841.2	1073.87	15.6	4.5	2.6	13.9	16.5	5.1	1.6	14.6
1	F06	1	OTNT	NA	Neutral	7.05590062111801	30.5854037267081	4.64071633296708	189813.950310559	3973.27447945695	8.63509316770186	29.666149068323	2.21721366149691	158127.868012422	3623.90885759285	644	8.1	15.1	8.9	0	8.9	12.4	3.3	15.1	13.8	8.5	21.4	11.8	30.6	15.2	35.1	1470497	266617.5	1535.14	1106.49	12.3	4.5	5.7	9.9	11.3	4.5	6.2	8.4
1	F06	2	OTNT	NA	Neutral	7.12074303405573	31.0650154798762	4.78676687614236	193088.897832817	3987.87044561502	10.6470588235294	35.9148606811146	2.55830243917117	207304.907120743	4084.63419125428	646	9.1	18.1	11.1	8	10.1	16.4	5.1	11.5	14.9	10.4	9.8	13	26.3	15.5	29.1	1443105.4	396631.25	1480.66	1610.16	13.6	4.8	5.7	7.1	13.5	6.5	6.3	6.7
1	F06	3	OTNT	NA	Neutral	6.68924302788845	29.8964143426295	5.17220584972358	192310.36752988	4052.60989902239	7.59860557768924	22.4223107569721	1.96594950062387	118882.247011952	3346.88983897588	1004	9.7	18.7	8.5	17.6	9	15.3	4.2	20.1	13.8	11.2	12	11.2	17.9	14.1	22.8	1402385.8	327552.9	1442.52	1343.18	11.2	7.5	7.5	9.6	10.6	10.6	6.4	7.6
1	F07	1	OTNT	NA	Neutral	7.34547908232119	33.7705802968961	5.26597927627291	225246.213225371	4035.24796789653	8.36842105263158	31.3414304993252	2.21188343967169	172336.331983806	3355.25373864787	741	9.4	17.7	10.8	0	9.6	15.2	3.6	21.7	16.5	10.8	23.2	14.8	32.1	17.9	34.7	1577626	266700.6	1624.16	1098.58	14.7	3.9	5.3	10.3	13.8	6.7	6.1	10.8
1	F07	2	OTNT	NA	Neutral	6.97674418604651	32.1545827633379	4.74021017701351	209303.339261286	4130.84453340805	10.3036935704514	32.9493844049248	2.34448787917862	184020.938440492	3971.45376480132	731	9	17.6	8.8	10.3	10.1	14.2	5.2	16.1	13.3	10.1	10.8	13.7	23.7	15.7	25.7	1467061.5	380949.6	1518.29	1584.06	13.5	5.9	5.6	8.2	13	7.5	5.3	5.7
1	F07	3	OTNT	NA	Neutral	6.75981161695447	34.5353218210361	7.86002547773423	253339.350078493	4377.654318141	9.27943485086342	28.3453689167975	2.29112517107389	153095.080062794	3737.96352737127	637	11.3	15.9	9.9	10.7	13	15.5	4.4	12.4	13.7	9.4	14.3	13.2	22.3	17.4	26.4	1558024.6	300656.01	1737.1	1222.65	14.1	6.9	4.4	10.5	13	8.6	3	9.9
1	F08	1	OTNT	NA	Neutral	6.5546875	28.66796875	5.03273056101744	181704.553385417	3996.72951618841	8.29166666666667	29.1731770833333	2.22418930684083	160494.805989583	3533.49169362619	768	9.2	16.9	9.1	0	8.2	14.6	4.2	19.3	12.5	9.5	22	10	31.9	12.8	34.9	1425103	299468.5	1475.09	1242.6	11.5	5.6	10.4	9.8	10.8	6.8	10.4	8.7
1	F08	2	OTNT	NA	Neutral	8.04269081500647	33.5485122897801	4.51441582628512	192105.624838292	4117.59343503641	10.8395860284605	35.3014230271669	2.41437568637086	188740.858990944	3917.98343007705	773	8.9	13.7	8.9	8.8	8.4	10.3	3.8	14	18.5	7.8	10.6	14.1	26.9	16.4	28.8	1420590.8	350169.03	1467.25	1433.66	11	4.9	2.7	8.3	10.7	5	3	5.2
1	F08	3	OTNT	NA	Neutral	7.13186813186813	34.3579277864992	6.57842812772048	240584.580847724	4352.70626714539	9.22448979591837	29.4897959183673	2.31040076188577	156109.640502355	3621.0354016324	637	11.9	16.6	11.1	11.8	12.1	13.2	4.6	14.9	12.7	10.4	14.4	14	22.9	17.9	27.3	1551248.8	290690.78	1695.2	1198.63	15.2	6.1	4.7	13.7	11.9	7.5	3.5	10.8
1	F09	1	PTPRB	NM_002837	sample	7.83003300330033	39.2673267326733	8.16198815863715	291581.985148515	4472.04296918094	8.20627062706271	31.7062706270627	2.28838799153567	168271.287128713	3372.77505602004	606	11.6	14.2	11.1	0	13.5	12.2	2.8	19	19.1	8.6	21.1	18.6	29.7	22.6	33	1742315	273077.4	1898.1	1108.98	20.1	4.1	6.8	12	18	6.6	6.4	11.2
1	F09	2	PTPRB	NM_002837	sample	7.14451612903226	31.458064516129	5.05315919873186	204358.425806452	4025.92632944258	10.4348387096774	37.1367741935484	2.60942605662632	216109.042580645	4173.41276158014	775	11.6	20.8	12.9	9	11	17.9	8.5	12.5	15.1	10.6	11.4	12.5	26.5	15	29.8	1467051.5	423421.58	1583.76	1766.11	12.5	8.3	8.1	7.2	14.5	10.1	8.6	3.7
1	F09	3	PTPRB	NM_002837	sample	7.95634379263301	36.181446111869	6.34153334441888	252576.226466576	4338.90908554397	9.88540245566166	32.5757162346521	2.34314972655292	168992.609822647	3698.97982410726	733	10	15.1	11.7	11.7	11.2	12.3	4.4	13.8	18.4	8.3	17.6	14.2	26.9	18.6	31	1655186.6	306985.15	1796.06	1246.73	16.6	4.9	5.6	11.6	18.3	6	4.1	10.6
1	F10	1	WAS	NM_000377	sample	7.92911010558069	35.1236802413273	5.34669534542736	215688.494720965	4194.58775049011	7.79034690799397	25.89592760181	2.13420721431538	137958.076923077	3371.83792665783	663	9.8	10.6	7.4	0	8.9	13.4	3.3	18.3	17.3	6.5	18.4	15.4	26.8	17.9	30.2	1491495	251384.9	1419.71	994.78	12.4	10.9	5.1	16.4	8.7	13.9	4.2	15.5
1	F10	2	WAS	NM_000377	sample	8.11616954474097	36.6781789638933	5.24364559311907	233117.127158556	3983.76552579069	9.98901098901099	29.3186813186813	2.17988655854216	148483.494505495	3679.44521549212	637	10.4	11.8	6.1	8.9	9.6	17.1	2	15.7	18.2	6.3	10.2	14.4	20.7	15.7	23.2	1464434.4	358862.54	1392.37	1381.45	13.2	11.5	3.5	7.5	8.8	14.6	1.9	8.3
1	F10	3	WAS	NM_000377	sample	7.82608695652174	35.6866566716642	5.88752730118998	238699.185907046	4485.96255107395	9.65067466266867	29.3643178410795	2.2899733700817	153702.103448276	3696.35074417943	667	9.3	12.9	9.6	10	11.5	9.4	3.7	12.9	17.2	6.7	19.3	15.6	24.4	18.4	28.6	1623140.7	305122.1	1714.96	1230.02	14.7	3.3	5.5	8.4	14.2	3.3	4.6	8.2
1	F11	1	ODAM	NM_017855	sample	7.29471316085489	32.6749156355456	5.02475638424109	207756.637795276	4125.13003445432	7.49381327334083	28.7941507311586	2.16795648193134	148214.708661417	3126.91998409253	889	10.1	14.1	10	0	9.6	12	1.8	23.5	15	7.5	20.4	13	29.2	16.5	31.7	1425574	190826.4	1506.15	803.51	10.5	8.3	1.3	25.9	10.7	9.3	1.1	25
1	F11	2	ODAM	NM_017855	sample	7.77717391304348	33.2315217391304	4.8943537575775	203207.55	4180.1642440935	9.53695652173913	30.675	2.21428936921357	171176.163043478	3771.71887364717	920	8.9	12.9	8.5	14.3	9.5	10.7	5.8	17.6	17.9	6.5	9.2	13.3	22.8	16.2	25	1500954.8	352204.63	1525.42	1434.55	13.6	5.2	3.3	7.7	12.3	6.8	3	6.8
1	F11	3	ODAM	NM_017855	sample	5.85133887349954	27.2114496768236	5.94321969445268	183722.068328717	3830.50048168722	6.31117266851339	19.2733148661126	1.74181746357504	97212.6777469991	2923.5325937998	1083	9.9	23.5	7.1	27.1	9.5	22.5	2	30.6	10.6	15.6	9.8	9.1	15.8	11.8	18	1213572.1	259168.56	1323.7	1093.16	9.3	18.5	3.3	19.1	8.5	21.5	3.2	16.3
1	F12	1	BRIP1	NM_032043	sample	7.31161137440758	31.2748815165877	4.58579641189807	193224.670616114	4101.74067544804	8.18127962085308	29.7571090047393	2.22353100872219	173933.699052133	3483.0067539425	844	8.2	16	10.3	0	10.1	13.7	4.9	22.2	16.7	9.6	22.5	14	32	17.5	35	1504154	245642.3	1519.18	1006.54	13.5	5.8	3.9	15	11.7	6.9	3.7	14.9
1	F12	2	BRIP1	NM_032043	sample	8.152	33.2022857142857	5.07543927760878	196173.597714286	4166.05292334866	13.2811428571429	41.9668571428571	2.52913920459242	249940.843428571	4465.77527487991	875	8.8	14.9	8.6	6.2	8	9.9	9.7	11.9	20	6.1	14.9	15.1	32.9	17	36.6	1580850.8	507436.37	1546.21	2032.51	14.9	3.9	17.3	4.3	13.1	5.5	17.1	3.5
1	F12	3	BRIP1	NM_032043	sample	7.12957157784744	32.0950888192268	5.61134909049269	217239.612330199	4383.74353010292	9.16091954022989	27.3887147335423	2.40070264716863	153163.329153605	3770.99336991497	957	10.2	16.5	8.6	13.5	11.5	11.6	5.7	15.2	16.1	8.7	15.6	14.3	24.2	17.8	27.8	1701303.3	348673.44	1634.59	1418.25	15.8	4.8	8.5	6.6	14	4.3	9.3	5.7
1	F13	1	ATRX	NM_138270	sample	7.74610591900312	36.0841121495327	5.41438085421378	246297.439252336	4487.93776004019	8.40031152647975	26.5716510903427	2.5501988938723	143031.647975078	3510.73833531189	642	10.3	14.2	7.3	0	12.8	11.5	3.3	15.1	17.6	7.6	19.9	16.2	31.9	20.9	35	1691320	339319.6	1744.96	1413.66	14.8	2.8	15	5.6	14.5	2.6	15.7	4.4
1	F13	2	ATRX	NM_138270	sample	8.97805642633229	38.7460815047022	5.91518730632055	259451.503134796	4381.57539461251	14.6457680250784	48.1269592476489	2.79959487422308	299058.539184953	4847.6865917084	638	8.3	15.7	10.7	3.6	11.6	11.8	11.6	4.1	21.3	6.6	18.5	18.5	34.5	23.2	39.2	1691191.5	563151.09	1834.62	2299.55	19	3.8	22.6	4.9	19	3.9	21.6	2.5
1	F13	3	ATRX	NM_138270	sample	7.89901823281907	37.1879382889201	7.17546961530774	260775.50631136	4544.25600270286	9.13604488078541	27.476858345021	2.4384756516481	145565.680224404	3661.24064644525	713	10.2	15.3	10	10.1	13.2	12.1	5.3	12.9	17	8.3	16.3	16.4	22.2	20.5	25.1	1656296.7	337426.21	1817.97	1387.37	17.8	4.5	7.4	7	18.9	6.5	8.6	4.2
1	F14	1	PLXNB2	NM_012401	sample	7.11615245009074	30.7749546279492	5.79879470976942	190924.470054446	3846.2799956335	7.58076225045372	23.470054446461	1.86298176779062	111261.511796733	2898.01282955822	551	7.6	14.5	6.5	0	7.3	17.8	1.5	23.6	14.5	7.4	18.1	13.6	26.3	15.1	27	1279067	254585.9	1370.42	1035.07	9.4	8	6.4	16.7	8.9	12.5	5.8	17.4
1	F14	2	PLXNB2	NM_012401	sample	7.78896103896104	32.7094155844156	5.30636297689459	205463.728896104	3818.62493529918	10.8262987012987	29.7288961038961	2.30967074867334	153274.323051948	3836.3083352963	616	7.1	17.2	5.8	6.8	8.4	14.6	3.6	11	16.4	6.8	9.9	12.3	22.2	14.9	23.1	1413524.2	442453.78	1406.95	1744.88	12	5.8	10.6	5.4	10.6	10.1	8.3	4.4
1	F14	3	PLXNB2	NM_012401	sample	6.93075684380032	32.5748792270531	5.37745448938274	222327.057971014	3811.76424491943	7.84863123993559	21.2463768115942	1.82718763510644	108592.476650564	3082.50631210435	621	8.1	19	5.8	17.1	6.8	19.2	2.6	22.2	12.4	9.2	11.9	11.8	17.7	14.7	20	1290526.9	334531.33	1264.82	1347.91	9.3	9.2	7.2	7.1	8.1	17.4	6.6	6.1
1	F15	1	ZMYM2	NM_197968	sample	7.39015151515152	35.0492424242424	6.54666557634851	256284.91540404	4257.58453346837	8.27777777777778	26.5429292929293	2.27161913041224	141596.546717172	3468.259409898	792	10.1	16.2	6.4	0	10.5	12.5	2.3	15.4	16	8.8	20.6	14.9	31.1	17.7	34.5	1687948	347802.1	1730.65	1438.4	14	7.4	17	6.9	13.3	4.8	16.8	4.2
1	F15	2	ZMYM2	NM_197968	sample	8.16190476190476	35.0984126984127	4.59946716721221	222254.061904762	4154.49670409525	11.0206349206349	33.268253968254	2.29207463701072	177342.765079365	3941.11015957992	630	9	12.5	7.3	7.5	9.8	9.5	4.3	13	18.3	5.1	11	13.3	25.7	16	27.5	1524433.7	391396.65	1517.81	1602.32	12.7	4.9	6.5	7.9	11.9	3.2	4.6	6.3
1	F15	3	ZMYM2	NM_197968	sample	8.14125874125874	38.7748251748252	7.19272829839689	272986.068531469	4273.74839603039	8.93146853146853	26.3244755244755	1.98379536539635	138724.893706294	3517.8946181415	715	10.1	17.2	7.3	15.1	11.6	17.1	4.5	16.9	18.6	8.4	14	18.2	21.4	20.1	25.3	1642284.9	336648.51	1710.3	1395.3	17.3	9.1	8.7	10.5	14.5	9.7	8.8	6.4
1	F16	1	MBD1	NM_015845	sample	6.59231905465288	31.7533234859675	5.8855009455241	234091.750369276	4126.02374520216	7.58050221565731	23.9527326440177	1.95983830943541	128290.332348597	3251.42850385275	677	11.5	18.9	6.1	0	12.6	17.9	3	20.8	14.5	11.5	18.8	13.9	27.9	17.1	30.4	1528042	279503	1648.13	1157.39	13.7	8.4	8.9	11.5	12.1	8.3	8.6	9.6
1	F16	2	MBD1	NM_015845	sample	7.75036284470247	32.2148040638607	5.60460579141536	195909.928882438	4067.56363530185	10.0711175616836	29.2235123367199	2.09817795823295	147088.555878084	3616.40359142725	689	6.5	14.8	6.8	11	8.4	10.9	2.6	16.8	16.4	6.1	9.9	13.4	21.5	15.1	22.6	1461058.3	340056.94	1520.86	1376.12	13.8	6.8	4.2	12	12.6	7.4	3.3	9.7
1	F16	3	MBD1	NM_015845	sample	7.08269525267994	36.3200612557427	7.39331759337596	279891.099540582	4303.1713170645	9.91271056661562	28.47932618683	2.31676612795755	154799.130168453	3759.77490081184	653	11.8	20.1	7.7	11	11.8	15.9	5.5	13.9	15.2	11.3	16.5	13	21.6	17.2	28.3	1626304.2	356830.07	1751.38	1442.69	14.5	7	10.3	10.1	14.5	8.3	11.3	8.3
1	F17	1	OTNT	NA	Neutral	7.72039942938659	36.7318116975749	6.04164059208428	274157.175463623	4318.12576805898	9.24679029957204	31.2582025677603	2.18143707711127	162793.017118402	3404.70594140676	701	10.1	19.1	8.6	0	12	15.3	3	18.8	17.5	11.8	24.7	16.5	34.2	18.8	35.7	1915088	257048.4	1860.81	1072.06	19	6.1	4.9	15	16.4	6	4.9	11.8
1	F17	2	OTNT	NA	Neutral	7.28106852497096	29.7746806039489	4.57311448179278	182698.7514518	4017.34153641268	17.780487804878	54.2473867595819	2.80452953253287	345557.754936121	5414.43011199479	861	9.1	15.4	9.4	2.3	8	13.9	16.8	3.1	16.8	7.4	26	10	42.2	10.8	51.1	1457922.1	604983.39	1409.97	2479.45	11.5	5	27.4	2.4	9.8	6.5	27.5	1.5
1	F17	3	OTNT	NA	Neutral	7.74367816091954	34.5528735632184	4.87179240717849	218969.395402299	4278.26195048473	9.3183908045977	29.2218390804598	2.19490074577031	157986.550574713	3749.7916858784	870	9.5	11.5	10.1	10.6	10.1	11	5.2	13.7	17.6	6.4	15.4	13.4	24.3	17	28.5	1399923.7	320531.71	1450.35	1354.5	11.5	5.9	5.7	7.4	10.1	8.2	6.3	5.5
1	F18	1	OTNT	NA	Neutral	7.6502002670227	35.7449933244326	5.5345522752216	243525.798397864	4211.72603350111	8.36448598130841	29.2897196261682	2.16142368388022	158306.786381842	3461.40472034707	749	10.5	16	8.3	0	10.8	15.1	3.3	17.5	16.4	8.9	21.2	15	30.4	19	32.7	1559204	242507	1573.24	978.5	14.3	5.2	5.3	16.4	12.4	9.1	4.3	16.2
1	F18	2	OTNT	NA	Neutral	8.18832599118943	36.2488986784141	5.91962678670707	240949.889867841	4484.34458118372	13.636563876652	40.568281938326	2.61800700109828	237492.194933921	4690.16703775102	908	10	14	7.9	2.9	12	9.4	9.5	4.8	19.4	5.6	14.2	15.4	29.5	18.9	35.5	1637879.5	549078.69	1596.9	2228.4	14.4	4	21.1	3.7	12.9	4.8	19.6	2.2
1	F18	3	OTNT	NA	Neutral	6.45433789954338	33.5810502283105	7.51739893136742	259431.308219178	4314.32254650185	11.5034246575342	35.3926940639269	2.34659840110015	212963.160958904	4188.19898742404	876	12.9	22.9	11.6	14.2	14.6	18.6	12.3	16	13.9	14.6	21.2	15.4	30.9	18.5	37.6	1521665.7	485069.57	1671	1974.42	15.1	13.5	31.5	10.8	14.5	17.2	28.9	8.7
1	F19	1	OTNT	NA	Neutral	7.17142857142857	33.416149068323	6.27313464296899	227679.82484472	4259.11482989514	8.03850931677019	31.0807453416149	2.32550662976882	172515.053416149	3471.90114313853	805	10.2	12.4	10.7	0	10.3	10.2	3.5	18.8	15.5	7.2	21.5	13.9	32.2	18.1	35.5	1514196	248447.9	1595.74	1031.74	11.9	4.6	4.1	14.4	12	6.1	5.6	13
1	F19	2	OTNT	NA	Neutral	7.59217877094972	34.8614525139665	5.72214020500832	238499.901675978	4372.46962407397	8.56201117318436	28.6290502793296	2.24016680061832	157325.877094972	3751.62854451495	895	11.4	16.1	9.1	12.5	12.3	12.4	4.8	17.8	17.2	7.8	7.7	15.4	20.1	19.8	22.9	1548395.8	297473.32	1713.25	1261.95	16.2	6.5	1.3	15	16.5	7.9	1.9	13.2
1	F19	3	OTNT	NA	Neutral	7.53680203045685	34.8819796954315	6.35823644970343	235621.681472081	4328.73097216566	8.78553299492386	27.0799492385787	2.14003383920263	142827.916243655	3633.47930129647	788	9.8	13.5	9.5	12.4	10.5	11.5	4.2	14.3	16.1	7.7	14.6	15.5	21.7	18.4	26.5	1509187.3	311459.26	1638.11	1284.81	15.6	5.6	5.7	10.4	14.5	6.1	5.5	8
1	F20	1	OTNT	NA	Neutral	7.74827109266943	36.3125864453665	5.95379952830428	244971.289073306	4311.82902540586	8.03457814661134	26.8063623789765	2.08488608068744	139204.366528354	3322.68738326876	723	10.1	11.9	7.6	0	9.8	9.8	2.6	20.6	17.4	6.9	21.6	16.9	31	19.6	34.9	1617410	261197.5	1695.03	1068.37	15.5	5	6.4	11.5	14.4	4.4	6.2	11.1
1	F20	2	OTNT	NA	Neutral	7.20245398773006	30.5423312883436	5.64048287212824	203207.480981595	4055.22584330259	18.5018404907975	60.7312883435583	3.25095111651097	402619.873619632	5638.31540337478	815	9	17.9	13.3	2.5	8.2	14.6	20.6	2.5	15.2	8.1	27.2	11	49.3	13.3	57.4	1484667.5	626282.01	1558.43	2543.61	13.3	5.5	33.9	3.9	11.2	6.1	31.8	2.5
1	F20	3	OTNT	NA	Neutral	7.45006657789614	35.3821571238349	6.24463218629629	248836.335552597	4357.18475776413	12.0918774966711	35.9227696404794	2.70860592714484	211803.709720373	4411.45033305595	751	9.3	14.1	9.7	3.7	9.9	11.3	8.5	4.5	16.1	7.3	20.6	14	29.3	16.2	36.4	1604517.7	491181.06	1648.64	2008.03	15.2	7.1	26.8	3.2	14	7.2	26.1	1.9
1	F21	1	OTNT	NA	Neutral	7.59691912708601	33.1617458279846	4.44588645381784	219334.720154044	4148.98572759813	7.24646983311938	30.2759948652118	2.43028342286143	166965.187419769	3015.12084388937	779	8.9	17.1	11.6	0	10	14	3	27.7	18.6	8.3	20.7	14.2	29.1	16.7	30.6	1514873	181023.3	1538.24	744.42	11.3	8.5	0.6	27.7	11.3	12.3	1	29.4
1	F21	2	OTNT	NA	Neutral	7.61803084223013	34.6334519572954	6.29986131737549	235235.428232503	4282.01764460787	11.1364175563464	35.5729537366548	2.37627330257639	204242.822064057	4108.41606992618	843	10.8	15.4	8.3	8.3	11	14.1	6.8	11.5	16.6	7	11.2	14.1	23.1	17.7	26	1564782.9	434906.24	1678.92	1791.08	15.4	6.4	6.6	6.2	15.4	6.6	7.9	2.6
1	F21	3	OTNT	NA	Neutral	7.78063725490196	35.0674019607843	6.25052992828737	237712.223039216	4343.57097473065	8.5906862745098	29.5857843137255	2.28181682439833	153384.988970588	3474.96140829406	816	9.6	17	12.6	16.8	12.1	13.5	3.3	18.6	17.8	9.6	15.7	15	23.5	18.3	28.9	1545230.9	251909.63	1681.53	1036.77	15.6	6.5	1.7	15.9	15.9	6	1	13.7
1	F22	1	OTNT	NA	Neutral	5.70406905055487	26.8902589395808	5.24089205482491	188351.528976572	4056.56853179996	5.23181257706535	17.4290998766954	1.64924931033537	88307.336621455	2682.61626471734	811	12.7	21.2	6.3	0	11	17.4	1.8	34	10.5	13.9	12	9.4	18.9	13.1	21.9	1555364	207994.2	1604.11	861.18	11	6.2	1.7	18.9	11.7	9.6	1.8	20.6
1	F22	2	OTNT	NA	Neutral	7.03932584269663	32.6657303370786	5.47682103557309	215119.429775281	4030.56895172106	8.70224719101124	28.9648876404494	2.13760262074083	158672.966292135	3606.49369651031	712	9.4	17.8	9.6	14.7	10.1	15	3.7	19.8	14	9.3	8	12.6	20.2	15.4	21.3	1410777.9	320509.24	1499.72	1325.34	12.4	9.3	2.5	10.8	13.6	12.1	3.5	10.8
1	F22	3	OTNT	NA	Neutral	7.34912043301759	32.6278755074425	6.00794497571793	206451.303112314	4018.20260776688	9.234100135318	29.5331529093369	2.19619375820567	155854.658998647	3661.85975654058	739	9.5	16.4	12	14.1	8.3	13.4	4.6	15.7	16.1	9.5	16.4	12.2	25.3	14.3	28.3	1417828.4	305680.44	1508.57	1288.69	11.8	6.1	5.3	10.6	11.2	7	6.4	8.5
1	G03	1	RF	NA	Neutral	6.85498489425982	29.2124874118832	4.2478206000592	180126.151057402	4017.24139127431	5.65055387713998	18.8398791540785	1.70068342536101	98345.2688821752	2785.24440690451	993	9.1	17.2	6.2	0	8.9	14.9	2.8	32.7	14.4	10.5	14.7	11.6	20.9	15.6	22.9	1481628	264193.7	1468.47	1081.82	12.5	6.4	5.1	10.7	10.3	11.1	5.8	9.3
1	G03	2	RF	NA	Neutral	6.45926680244399	25.755600814664	3.50290206468388	144887.906313646	3433.94636576552	8.91446028513238	28.4002036659878	2.15160724558551	157293.990835031	3599.5933601086	982	6.3	25.5	7.3	15.7	6.2	24.8	4.8	21.4	12.5	16.6	8.1	9.2	20.1	12.1	22.6	1179363.6	410799.35	1159.01	1674.35	9.2	20	9.4	10.7	7.9	25.2	8.4	9.3
1	G03	3	RF	NA	Neutral	6.13710450623202	25.111217641419	3.77454471118032	145782.214765101	3402.01995992555	7.17353787152445	21.9558964525407	1.79350792631938	115691.392138063	3179.05695818075	1043	6.9	26.4	8	24.2	6.5	25.7	5.3	27.3	12.3	17.9	11.1	9.3	17.4	11.9	20.2	1200170.4	333386.48	1215.02	1362.56	11.3	21.2	8.8	13.6	9.5	25	9.6	12.6
1	G04	1	RF	NA	Neutral	6.8609731876862	28.0218470705065	4.98959533326878	166888.223435948	3892.3685837371	7.77159880834161	24.6861966236346	1.95743508674592	134568.142999007	3380.19155857875	1007	6.9	17.7	7.1	0	8.3	14.8	3.5	20.4	15.3	10.5	20.1	10.6	28.5	13.1	31.7	1412225	361521.9	1430.16	1486.07	11.1	5.7	18.4	3.7	8.8	8.3	18.4	2.4
1	G04	2	RF	NA	Neutral	7.80726872246696	31.3799559471366	4.4969330426851	185286.68061674	4097.72728216477	9.16850220264317	30.3171806167401	2.28253875998419	164122.710352423	3700.83410537995	908	6.5	14.5	7.9	14.1	8.8	11.9	4.1	19.6	17.7	7.7	10.1	12.4	21.1	15.6	23.6	1494548.5	336397.98	1522.01	1392.18	12.9	4.4	3.4	9.8	13.2	6.4	3.2	9
1	G04	3	RF	NA	Neutral	7.07884362680683	31.6990801576873	6.24541158414735	203202.61760841	3987.39463019425	9.01314060446781	29.2562417871222	2.17366275594614	166262.420499343	3742.54197091927	761	8.5	18.7	11.2	12.6	7.6	17.3	7	17	13.8	10	16.3	12.6	23.3	14.7	26.9	1306781.7	319173.56	1436.53	1315.95	10.4	13.4	7	12	11.2	18.8	6.8	11.2
1	G05	1	RF	NA	Neutral	6.59181532004197	28.5718782791186	4.73456651543246	183549.579223505	4076.93239056545	5.45750262329486	19.6180482686254	1.79215855606435	104354.365162644	2705.59923294429	953	7.9	15.2	7.5	0	8.6	11	1.6	32.7	11.6	8.4	13.6	9.3	20.3	14.1	21.8	1461672	236759.9	1510.92	981.3	11	2.9	2.6	12.1	10.5	4.4	2.3	11.6
1	G05	2	RF	NA	Neutral	7.5449591280654	34.9523160762943	5.90624969798323	237367.272479564	4332.74578511404	13.0367847411444	42.7520435967302	2.79307976278455	265342.929155313	4850.14805154188	734	10.4	14	11.2	4.6	11	10.6	12.8	5.6	14.4	6.8	13.8	13.4	30.9	17.3	36.8	1643878.4	598666.88	1688.17	2471.28	14.7	3.7	30	3.5	13.5	4.2	29.4	2.3
1	G05	3	RF	NA	Neutral	7.03868698710434	28.5345838218054	4.57786828157504	166515.458382181	3840.45819106704	8.84642438452521	26.2086752637749	2.0372809115745	140089.291910903	3630.90579328303	853	6	16.1	8	13.1	5.9	13.5	3.4	15.6	14	7.9	14.5	10.3	21.3	13.2	25.1	1375854.4	367246.67	1381.61	1519.03	12.5	6.2	9.5	5	11.1	7.3	9.5	2.3
1	G06	1	RF	NA	Neutral	6.4356846473029	29.5933609958506	5.4022136292862	197918.186721992	4088.02669561829	7.24066390041494	24.3374827109267	2.2357169233756	126445.193637621	3327.71492227704	723	10.8	17.3	9.1	0	9.1	13.6	2.4	19.9	14.4	10.1	18	11.6	32	14.8	34.3	1488519	316125.2	1535.85	1303.05	12	5.1	11.5	6.5	11.3	6.1	12.7	5
1	G06	2	RF	NA	Neutral	7.44615384615385	31.8657342657343	4.83465763114367	193158.690909091	3959.8029970139	9.37762237762238	30.9524475524476	2.28000001982181	162805.437762238	3796.85266036113	715	7.8	18.9	8.4	9.9	7.8	15.8	3.1	15.2	17.2	10.2	8.8	14.4	22.2	17.2	24.9	1489373.7	311244.43	1444.05	1262.91	12.2	6	2.1	11.7	12	10.8	1.1	11.9
1	G06	3	RF	NA	Neutral	7.08129032258064	29.221935483871	4.85420425091154	170365.517419355	3867.81118365573	7.29806451612903	23.3561290322581	2.08860360828854	117232.384516129	3253.2274055561	775	7.7	16.3	10.2	18.3	7.1	15.1	2.6	20.6	14.8	9.8	12.1	11	19.9	12.5	22.3	1314310.4	256333.37	1358.73	1057.27	9.7	8	1.4	12.9	9	8.9	1.3	13.3
1	G07	1	RF	NA	Neutral	6.86820083682008	29.2855648535565	4.82055775221479	185792.311715481	4048.60147060957	7.90690376569038	25.0742677824268	1.93875551547762	133971.226987448	3269.28848679155	956	7	17.2	5.5	0	9.6	13.7	3.7	21.1	14	9.9	20	10.5	28.3	13.7	31.3	1507968	325826.6	1527.33	1337.44	12.6	6.2	13.1	6.9	11.2	8.6	13.9	4.5
1	G07	2	RF	NA	Neutral	7.54590818363273	31.1127744510978	4.9847177762277	191208.694610778	4168.20903963256	11.3912175648703	34.8393213572854	2.483322235849	200916.148702595	4427.07647668719	1002	8.2	14.4	7.9	5.6	10.3	10.9	8.6	7.9	15.8	7.7	11.4	11.4	26	14.3	29.9	1527480.9	502372.55	1594.93	2092.82	14.1	5.1	14.6	3.7	12.6	3.9	16.3	1.7
1	G07	3	RF	NA	Neutral	7.19821826280624	33.7594654788419	7.16864178086151	231681.590200445	4284.0896186901	8.68819599109131	26.9643652561247	2.18255743225129	152348.165924276	3666.73976787262	898	11.2	14.7	9.9	14.3	10	11.7	6.2	17	17.1	7.8	15.7	13	23.8	16.1	27.4	1541622.7	367746.76	1661.62	1517.66	14.1	4.6	9.6	5.7	12.5	6.6	10.6	4
1	G08	1	RF	NA	Neutral	7.35325365205843	33.859229747676	6.57340797416612	236832.80876494	4278.24960716678	8.44887118193891	29.9057104913679	2.28801841165378	168414.126162019	3540.00731179539	753	9.6	17	9.8	0	12	13.7	4.4	17.7	16.1	9.3	21.8	13.7	33.5	19	35.5	1645686	336174.7	1733.03	1373.22	13.5	4.5	16.6	6.1	12.7	6.5	14.6	3.3
1	G08	2	RF	NA	Neutral	8.05202312138728	32.7988439306358	4.85121055913107	191601.135260116	4133.8310063431	10.9468208092486	33.7815028901734	2.37621550378458	185372.282080925	4043.5973754066	865	7.6	11.7	7.7	7.6	9	9.7	5.3	13.4	16.5	5.9	10.3	12.1	24.5	15.1	27.3	1515296.6	443538.75	1508.56	1821.83	13.8	3.5	9.8	4.9	11.4	4.4	10.3	4.6
1	G08	3	RF	NA	Neutral	7.56318082788671	32.3300653594771	5.51667978675223	204840.506535948	4287.18411775789	10.4030501089325	31.6830065359477	2.34785832523984	172838.277777778	3968.78124450277	918	8.6	13.3	10.6	7.8	9.7	10	6.1	10.3	16.3	6.8	19.4	12.6	28	16.1	33.3	1545833.4	385757.47	1576.22	1564.14	13.5	4	10.6	4	13.9	4.4	10.2	2.7
1	G09	1	BRCA1	NM_007298	sample	7.79609544468547	44.529284164859	9.52840212520553	362956.327548807	4938.57215151906	7.94793926247289	22.3058568329718	1.88405339340776	105543.976138829	3007.27202868286	461	15.2	13.4	3.5	0	20	10.6	2	18.7	16.5	7.8	18.4	21.7	25.4	27.3	26.2	1966495	272987.4	2045.74	1034.17	22.1	5.4	10	21.9	17.1	3.7	5.4	18.2
1	G09	2	BRCA1	NM_007298	sample	5.86764705882353	25.5245098039216	4.7044237347678	161965.661764706	3560.191600332	24.8161764705882	155.53431372549	7.37524292978068	1129641.15686275	6602.78364870815	408	10.3	24.8	59.8	2.5	8.3	28.2	43.4	2.5	8.8	9.6	45.8	9.3	88	11.5	90	1348227	460369.56	1198.83	1795.61	11.3	10.5	14.2	8.8	7.8	18.1	9.8	4.7
1	G09	3	BRCA1	NM_007298	sample	7.39330543933054	42.7301255230126	8.42619688030085	348964.571129707	4851.89744749501	8.2928870292887	21.2824267782427	1.80450431027288	97446.2468619247	3183.89308729017	478	14	15.5	4	13.2	20.5	14.2	1.5	16.3	15.1	9.8	12.8	20.1	15.3	26.2	17.4	1809729.1	308657.89	1930.86	1242	20.7	4.8	5.6	11.9	18.8	4.8	3.8	10
1	G10	1	ASXL1	NM_015338	sample	7.94576271186441	41.6050847457627	7.53093691356512	318784.047457627	4872.74065601664	9.02372881355932	31.2559322033898	2.26014896748819	177115.801694915	3774.47400702367	590	11.7	8.8	7.5	0	14.9	7.3	3.4	10.8	17.5	5.4	24.7	18.5	31.2	23.9	34.2	1954194	302965.6	2044.91	1254.24	18.1	2.9	10.5	9	18	3.2	10.2	5.9
1	G10	2	ASXL1	NM_015338	sample	7.69339622641509	33.5959119496855	6.24970961224958	222239.163522013	4452.41332575103	13.9418238993711	43.0220125786164	2.60852292766245	258160.338050314	4821.6458588018	636	9.7	12.9	9.6	2.7	12.1	7.4	12.6	4.9	15.4	4.4	14.8	13.1	31.6	17.9	36.6	1568432.4	577662.68	1683.43	2357.04	16.7	4.6	25.8	3.6	14.5	3	24.2	2.8
1	G10	3	ASXL1	NM_015338	sample	6.81692094313454	34.2662968099861	7.32631134369614	251275.205270458	4359.94276669247	9.42995839112344	28.6144244105409	2.29255991785768	154455.855755895	3787.02689301211	721	11.4	16.2	9.4	11.1	11.8	14	4.3	13	13.7	9.8	16	13.6	23.2	18.6	27.3	1625815	345871.91	1716.55	1407.77	16.4	4.7	8.3	6.4	13.9	6.4	6.7	6.1
1	G11	1	ASXL2	NM_018263	sample	6.42735042735043	27.5352564102564	5.37200714707741	179878.867521368	3879.7448101097	6.11111111111111	20.6111111111111	1.755762184022	112616.605769231	2900.59344439524	936	10.6	19.4	6	0	10.1	17	3.1	29.2	12.1	10.8	14	11.2	21.4	14.3	23.9	1496588	279474.1	1496.56	1133.87	12.4	6.3	6.3	10	11.5	10.3	5.8	9.4
1	G11	2	ASXL2	NM_018263	sample	7.50632911392405	30.5632911392405	4.5114025130291	175129.998734177	3738.80049220555	10.1683544303797	28.2607594936709	2.15724439308161	147842.562025316	3850.73634993892	790	8.6	17.3	6.6	8.7	6.3	19.5	3.7	14.7	16.8	9.1	9.2	12.5	18.7	14.1	21.6	1337706.7	436146.38	1378.7	1735.57	11.1	12.9	10.6	8.9	9.2	13.2	8.2	6.8
1	G11	3	ASXL2	NM_018263	sample	7.12823674475956	28.845869297164	5.03383126190575	175042.088779285	3836.85088410684	9.87053020961776	28.8951911220715	2.17235202739763	148521.816276202	3760.39696279494	811	6.5	19.2	8	9.1	7.8	15.4	3.9	12.2	14.8	10	15.9	11.5	23.6	13.4	27.9	1417398.1	398614.96	1413.01	1603.1	12	5.3	13.6	6.3	10.2	6	12.8	3.9
1	G12	1	TP53BP1	NM_005657	sample	9.00234466588511	43.4607268464244	5.78893556221181	290856.534583822	4668.70950650038	8.5263774912075	30.7608440797186	2.51559954454815	163215.379835873	3351.20471313161	853	10.3	9	8.4	0	10.3	7.6	2.6	19.2	20.9	5.3	23.7	21.2	35.3	27.1	36.8	1722903	258740.5	1732.53	1091.93	15	6.2	5.3	13.1	15.6	4.9	6.2	10.3
1	G12	2	TP53BP1	NM_005657	sample	9.28882833787466	44.0572207084469	5.58765498534636	272647.754768392	4511.69509868888	12.0245231607629	41.2547683923706	2.55698075894178	231301.220708447	4128.49065793284	734	11.3	10.5	10.6	7.8	12.4	10.5	5.4	9.8	22.3	5.4	12.8	22.1	30.8	27.2	33.1	1523455.9	392004.91	1565.93	1588.82	15.1	10.1	6.1	6.8	14	11.4	5	4.6
1	G12	3	TP53BP1	NM_005657	sample	9.16830466830467	45.7162162162162	6.78916855114279	315845.337837838	4864.57803504377	9.87960687960688	29.5515970515971	2.14846409951696	151272.673218673	3577.21265700875	814	12.3	9.3	9.3	13.3	12.9	8.1	3.1	16.3	22.7	5.4	17.8	23.1	25.8	30.3	29.9	1780920.3	362514.29	1940.01	1494.56	18.7	3.7	10.6	8.6	17.8	4.1	10.7	7.1
1	G13	1	FAT1	NM_005245	sample	7.10606060606061	30.7319347319347	4.69865718276175	190940.234265734	4030.06827414791	6.13170163170163	16.7004662004662	1.59729209964272	82446.7610722611	2760.62341924112	858	8.9	13.1	2.7	0	8.7	14	1.4	27.5	12.9	8	13.5	12.2	20.5	16.2	22	1504564	316442.2	1443.28	1306.95	11	10.3	12	7.9	9.6	13.9	12	4.4
1	G13	2	FAT1	NM_005245	sample	7.10294117647059	28.1519607843137	4.86085532797261	162785.404411765	3620.39988562166	15.0723039215686	40.8186274509804	2.44465834531914	225935.763480392	4515.45616499591	816	7.4	18.5	5	2.9	6	19	6	3.9	14.3	7.4	18.4	9.3	31.1	10	34.8	1217749.2	492858.05	1222.63	1967.34	8.1	10.4	15.9	5.3	6	14.5	14.5	2.5
1	G13	3	FAT1	NM_005245	sample	7.16393442622951	29.1943793911007	4.26579384912351	170523.975409836	3966.28687147442	11.0936768149883	28.8325526932084	2.15007348113581	152990.279859485	4080.73802554534	854	6.4	16.2	4.7	5	8	13.8	8.2	7	13.8	7	16.5	10.2	24.2	12.8	30.2	1364119.1	513777.9	1366.69	2104.14	10.9	5.9	32.4	4.3	8.9	5.7	31.7	2.7
1	G14	1	BAP1	NM_004656	sample	7.17954545454545	34.3340909090909	6.79044008294088	240951.503409091	4266.20885260117	7.95681818181818	28.1852272727273	2.23936393699941	160428.372727273	3549.73831747419	880	9.7	14	9.2	0	9.9	11.6	4.9	17	14.8	7.4	18.3	14.5	28.4	17.3	31.8	1578610	328288.9	1706.03	1373.16	13.8	3.9	12.6	6.7	13.2	5.9	14.3	5.5
1	G14	2	BAP1	NM_004656	sample	8.11989100817439	34.4986376021798	5.7779470994717	216912.27520436	3993.22597997549	11.2983651226158	33.7724795640327	2.25679360053543	185381.780653951	4079.9863121413	734	7.6	18.7	6.4	7.1	9.8	18.3	4.9	10.6	18.5	8.7	12.7	14.2	22.9	18.4	25.7	1481568.8	449555.64	1512.94	1808.31	15.1	13.6	10.1	4.5	13.9	14.6	9.9	3.8
1	G14	3	BAP1	NM_004656	sample	7.67312072892939	32.9236902050114	5.47664160353243	216277.175398633	4187.01251720869	9.62984054669704	27.251708428246	2.05938948479272	145578.60022779	3798.97388015378	878	6.6	16.3	7.2	10.8	9.8	12.2	5.2	11.8	16.9	7.6	15.7	14.7	22.1	17	27.2	1483531.2	384963.8	1602.99	1594.08	15.5	7.6	12	6.6	13.4	8.2	11.6	5.1
1	G15	1	ZNF516	NM_014643	sample	7.60434056761269	34.9348914858097	6.16103014667741	247324.766277129	4406.70231361415	8.62103505843072	27.8080133555927	2.06591642160486	161491.300500835	3640.80687713838	599	10.5	17	6.7	0	13.5	11.9	4.5	15.7	17.7	8.3	21.2	16	28	19.7	32.2	1756014	347708.3	1786.94	1422.61	16.9	3.7	19	7.3	16.2	4	19	5.8
1	G15	2	ZNF516	NM_014643	sample	8.54014598540146	36.6934306569343	6.13665005295861	241573.747445255	4385.86391680962	11.043795620438	31.7284671532847	2.29252373060621	179017.341605839	4092.78874506494	685	8.5	14.5	7	6.9	13.7	13.6	6.7	10.5	21.3	7.6	9.9	17.8	22	21.8	25	1675274.5	506217.53	1720.2	1990.23	18.2	5.5	15.8	4.1	17.4	8.2	13.4	2.8
1	G15	3	ZNF516	NM_014643	sample	7.54626865671642	34.1701492537313	6.682533448837	233889.691044776	4223.44376358182	9.39402985074627	26.5164179104478	2.01437258150604	145484.288059702	3797.5952012797	670	7.6	19.1	7.2	10.9	10.1	14.3	6.4	12.4	17.5	9.6	16.1	15.2	21.3	18.1	26.3	1649638.1	401385.57	1754.81	1660.76	17.3	4.3	13.1	5.2	16.7	5.7	14.8	3.7
1	G16	1	GRIN2A	NM_000833	sample	7.57404326123128	43.4825291181364	8.85041517382554	359364.309484193	4390.33652166594	9.3261231281198	31.7853577371048	2.50184843537649	170074.327787022	3504.25004694085	601	14.1	18	9.3	0	14.8	19	3	16.3	17.3	10.3	22.6	19.6	34.4	22	36.8	1794410	308037.7	1914.6	1252.85	19.1	16.5	13.6	12	18.5	18	12.8	9.3
1	G16	2	GRIN2A	NM_000833	sample	8.02247191011236	36.7677902621723	5.04785313952951	249435.264044944	4239.17334812563	12.0112359550562	40.4157303370786	2.52597114759448	226556.116104869	4023.16873792675	534	11.4	16.9	10.1	8.8	12.4	14.6	5.4	14.6	18.7	8.8	14.6	17.6	29	20.6	32.2	1571050.1	369131.34	1599.16	1428.47	16.1	5.8	4.9	9.7	14.8	9.6	3.9	9.2
1	G16	3	GRIN2A	NM_000833	sample	7.1699604743083	32.1462450592885	6.7547066490757	222804.308300395	3946.44886893419	10.7826086956522	31.9433465085639	2.28053791350469	170613.566534914	3865.74996697362	759	9.2	21.3	8.2	10.3	8.7	17.9	4.7	13	16.7	11.9	20.9	12.3	27.7	15.4	33.7	1443931.7	377061.05	1549.11	1557.99	12	7.8	10.7	6.1	11.3	9.1	11.1	5.3
1	G17	1	RF	NA	Neutral	7.16036655211913	32.2439862542955	6.3650117256157	222571.89117984	4237.26257028209	7.93127147766323	26.0824742268041	2.04611019467869	138706.664375716	3369.9872405083	873	7.8	15.5	7.6	0	9.6	12	4	19.2	15.9	8.5	20.2	13.9	30.1	17	32.8	1615592	308252.2	1668	1275.69	13.2	6.9	11.8	8.4	14.3	9.9	9.7	6.6
1	G17	2	RF	NA	Neutral	7.51621271076524	34.1841763942931	6.97075096957328	242725.176394293	4226.36229576898	10.4474708171206	30.7068741893645	2.16998489908566	168464.869001297	3920.73130453209	771	9.2	16.7	5.8	9.5	10.9	14.4	5.1	12.6	16.5	9.7	9.9	14	21.1	15.8	23.9	1637955.7	437276.31	1740.61	1762.16	15.8	6	8.7	6.9	14.7	6.7	8.6	6
1	G17	3	RF	NA	Neutral	6.60222672064777	29.9008097165992	5.87785565174758	206808.853238866	4160.75680366231	9.99797570850202	28.8451417004049	2.33386395356933	163557.003036437	4204.85076812914	988	9.2	18.3	8.4	7.5	10.4	13.7	8.3	8.9	12.1	8.1	16	10.5	24.4	13.6	31.5	1467467.4	451777.52	1559.94	1892.81	11.8	6.4	21.1	3	11.8	8.4	21.1	2.4
1	G18	1	RF	NA	Neutral	7.05150214592275	31.8723175965665	6.32029997811108	226787.213519313	4113.3794134562	8.18025751072961	28.1062231759657	2.23163407627574	147725.751072961	3278.48657167719	932	11.4	20.4	8.4	0	10.1	17.8	3	21.1	16.5	12.4	21.7	12.8	30.4	15.7	32.1	1513851	294798.8	1671.32	1259.1	13	9.4	9.9	10.2	13.2	11.3	10.9	7.9
1	G18	2	RF	NA	Neutral	6.98445595854922	29.2963730569948	4.84502017594612	184683.689119171	3975.01442616954	10.7305699481865	32.3357512953368	2.28546592051698	174098.396891192	4006.30502416226	965	7.8	16.1	7.3	8.7	8	14.3	5.4	13	13.7	9	9.6	10.4	22.5	13.4	25	1428026.7	420832.39	1474.72	1748.01	11	6.4	6.5	5.8	10.8	8.8	8.6	3.9
1	G18	3	RF	NA	Neutral	7.42520491803279	33.3934426229508	6.2996461259149	233745.218237705	4373.53187919518	10.7776639344262	31.4129098360656	2.25000077157809	169053.62807377	4054.21337515423	976	8.4	15.8	8.8	7.8	10.7	10.3	4.9	9.5	14.8	8.4	17.2	13.6	27.2	17.6	33.7	1631807	410358.15	1788.13	1728.52	16.6	2.9	13.2	5.2	14.9	2.9	17.3	3.7
1	G19	1	RF	NA	Neutral	7.22555410691004	30.2959582790091	4.98356250041002	183851.740547588	3990.13976312544	7.18252933507171	24.5880052151239	1.82873553807329	125778.131681877	3011.42520531797	767	8.9	15	6	0	8.5	12.3	2	24.9	16.2	9.5	18.8	12	24.6	14.7	25.9	1454540	238992.5	1524.46	990.8	12	5.1	4.2	14.6	11	6.3	3.4	12.6
1	G19	2	RF	NA	Neutral	5.97251308900524	22.467277486911	4.50946939180806	128919.183246073	3419.47808028656	17.1544502617801	51.9829842931937	2.74909602835774	322178.085078534	5251.95043720877	764	6	25	9	3.1	6.5	25.4	15.7	3.7	10.5	13.9	23.3	7.7	44.2	9.2	51.4	1241262.8	522396.5	1241.27	2119.61	8.6	9.4	17.5	3.5	7.9	18.7	16.8	2.7
1	G19	3	RF	NA	Neutral	7.18773466833542	31.6695869837297	6.65919521770285	209108.257822278	4204.69635800009	11.2115143929912	33.5068836045056	2.33712066437929	184125.285356696	4142.99873547306	799	10.3	14.3	10.1	6.9	9.1	14.3	8.1	8.3	14.6	7.4	20.4	13.9	28.2	16.3	35.9	1383532.9	435793.93	1555.51	1827.44	11.6	8.1	19	4.3	12.5	10.6	19.8	2.8
1	G20	1	RF	NA	Neutral	7.21253822629969	34.3088685015291	7.20820159570108	248155.166666667	4420.87696450359	10.2675840978593	34.4357798165138	2.4632278867823	187541.72324159	3878.49327565359	654	11.6	14.8	10.2	0	13.3	11.5	4.3	11.3	16.2	8	27.8	15.9	39.9	19.4	44.2	1634957	330516.5	1788.11	1385.62	16.2	6.3	16.1	7.6	14.5	5.8	16.5	4.7
1	G20	2	RF	NA	Neutral	7.51612903225806	32.7522580645161	5.64313297000124	213637.539354839	4196.9348086388	11.04	32.6412903225806	2.3806076409246	175754.32516129	4107.57454826818	775	9.2	14.8	7.2	6.6	10.6	11.9	5.2	11.6	16.5	7	11.2	12.9	23.4	15.1	27.4	1509162	451821.58	1619.9	1898.68	13.5	6.5	11	6.2	13.9	6.6	13.3	4.1
1	G20	3	RF	NA	Neutral	7.92380952380952	34.8081632653061	5.32880173139526	213873.917006803	4174.05166672251	10.6394557823129	33.6299319727891	2.4171924014328	175789.281632653	3917.41889184852	735	8.8	13.6	12.2	6.8	10.1	13.2	4.8	10.6	18.4	8	18.4	15	28.6	18.8	32.2	1405793.5	369306.47	1490.21	1516.31	11.3	4.6	10.9	6.1	11.4	7.2	11	5
1	G21	1	RF	NA	Neutral	6.69098712446352	28.8916309012876	5.29557247623316	186647.204935622	3974.87421458816	6.73068669527897	21.7210300429185	1.81964578304299	108222.834763949	3039.31228640391	932	8.4	17.3	5.3	0	8	14.9	1.2	22.7	15.5	9.8	16.6	10.9	24.5	14.2	26.7	1402748	255521.5	1489.89	1073.49	10.3	5.9	4.6	11.4	9.4	10.4	5.5	10.7
1	G21	2	RF	NA	Neutral	7.40552486187845	29.9812154696133	4.36046263086988	176156.250828729	4034.07438212978	8.95690607734807	27.4011049723757	2.0621387977284	146782.124861878	3624.37140419132	905	7.7	14.9	6.5	14.3	8.1	11.5	3.5	18.3	16.8	7.1	7.4	11.9	18.8	14.3	20.7	1398005	338587.47	1438.01	1409.28	10.9	5.9	3.3	9.5	10.7	7.7	3.5	7.6
1	G21	3	RF	NA	Neutral	6.94617868675996	29.962325080732	5.41953715278776	184777.416576964	4108.61424253286	7.22282023681378	23.0775026910657	1.97495956970749	122349.612486545	3231.13761291456	929	9.7	15.9	10.3	21.1	9	13.3	4.1	24.1	15	8.6	12.8	11.8	20.5	14.7	23.9	1364707.6	282825.22	1460.6	1197.61	11.4	6.9	3.3	10.9	11.1	9.1	3.3	8.9
1	G22	1	RF	NA	Neutral	7.27322404371585	32.0382513661202	5.44631381957677	220165.390710383	4161.73557076436	6.93169398907104	23.2172131147541	1.88418104464201	124850.427595628	3027.79752637147	732	7.9	16.4	7	0	9.6	12.4	3.3	27.5	15.8	9.3	16.8	12.7	26.8	16.5	29.8	1676706	243435.1	1716.46	982.13	15	5.9	3.8	13.9	13	7.2	3.3	13.3
1	G22	2	RF	NA	Neutral	7.58778625954198	30.6564885496183	4.87591626464594	186117.237731734	3847.05073748014	9.94765539803708	30.7382769901854	2.20441302136585	168877.641221374	3916.55235847798	917	7.7	20.6	6.9	9.9	8.2	16.1	4.5	15	18.2	11	8.2	11.9	21.7	14.8	24.2	1441873	402827.97	1457.45	1651.48	12.6	6.5	5.5	5.1	10.8	8.1	6.3	2.7
1	G22	3	RF	NA	Neutral	7.81758957654723	32.85776330076	5.26847764650192	199942.004343105	4039.95430143489	7.66232356134636	23.8262757871878	2.13122583259901	119697.558089034	3346.56558179549	921	6.8	15.9	9.4	15	8.5	13.9	2.2	18.2	16.9	8.8	12.8	13.7	18.9	16.4	22.6	1391447.1	269706.12	1439.39	1110.7	11.6	5.8	2	11.5	11.2	8.5	2	10.3
1	H03	1	CHEK1	NA	Positive	10.1837455830389	113.515901060071	33.1182851386416	1309872.49469965	7426.79804462671	8.84098939929329	43.13074204947	3.79451790106644	321627.180212014	3982.62974906086	283	44.2	9.9	17	0	48.8	8.5	10.6	11	25.8	6.7	18	46.6	32.2	52.3	34.6	5315518	337061.8	4444.63	1263.8	47.7	2.5	19.1	10.2	48.1	2.8	13.8	10.6
1	H03	2	CHEK1	NA	Positive	10.8252427184466	122.705501618123	36.3906009709844	1410890.5210356	7539.95898601015	11.6990291262136	52.6828478964401	4.18867469548011	417664.13592233	4651.02124400496	309	44	9.7	13.9	7.1	52.1	6.1	15.2	10	30.7	5.8	10	46.9	26.2	55	28.2	5423367.9	548247.75	4406.71	2006.51	51.1	5.2	21.4	4.9	51.8	2.9	15.2	4.2
1	H03	3	CHEK1	NA	Positive	9.53739612188366	96.5041551246537	25.9760698820226	1079501.72853186	6953.37644659208	9.33518005540166	34.1357340720222	2.74067779490839	229121.362880886	3895.58103875233	361	40.4	13	11.1	12.5	44	8.9	8.6	14.1	24.9	8.3	13.3	39.9	20.2	45.7	25.8	4478749.4	428848.44	3873.11	1614.52	45.2	3.6	21.3	7.8	43.8	4.2	16.1	5.5
1	H04	1	CHEK1	NA	Positive	9.52808988764045	113.741573033708	41.1745834080971	1339874.56554307	6951.59971543928	8.58801498127341	44.3558052434457	5.68116194170789	357915.767790262	3920.49128589527	267	39.7	14.6	13.9	0	43.8	15.7	10.5	16.9	23.2	12	17.6	41.6	31.8	47.9	34.8	5005263	365431.8	4212.24	1352.46	43.1	13.5	26.2	16.9	43.1	12	15.4	15
1	H04	2	CHEK1	NA	Positive	10.640522875817	110.833333333333	31.3395392195619	1260536.69607843	7196.30252125406	11.0882352941176	46.7124183006536	4.35707870132936	347903.908496732	4579.5910908301	306	39.2	11.8	16	6.9	46.7	10.1	14.1	8.8	32.7	9.2	11.8	46.7	26.8	54.2	30.4	4791155.4	511192.88	4208.95	1937.59	48	2.3	20.9	6.9	49.3	2.3	15.7	4.9
1	H04	3	CHEK1	NA	Positive	8.87828947368421	111.973684210526	36.5508274647001	1332167.57894737	7628.68039574096	9.33223684210526	39.7565789473684	3.82466566116672	297824.184210526	3951.43538009896	304	43.8	15.8	13.5	16.1	51.6	13.2	12.2	19.4	25.3	12.8	15.5	47.4	19.7	53	24.3	5435848.1	391926.1	4790.11	1478.72	51.6	3.9	18.8	12.2	53.6	2	13.2	10.2
1	H05	1	CHEK1	NA	Positive	9.35810810810811	105.685810810811	34.299723594889	1239242.15202703	7220.69626188545	10.1756756756757	39.8986486486486	2.68801722542156	256131.540540541	3886.16247460654	296	36.1	12.2	13.9	0	45.3	10.8	12.2	13.9	24	9.1	26.7	39.5	38.5	48	40.9	5052933	431274.2	4301.15	1640.32	46.6	5.4	36.8	8.8	46.6	2	31.1	5.1
1	H05	2	CHEK1	NA	Positive	10.6934865900383	125.72030651341	34.0411025704114	1485403.55172414	7597.76678667584	13.0919540229885	50.7471264367816	3.47484816784783	362585.904214559	4387.59619252564	261	44.1	8.4	14.6	6.9	47.9	5.7	9.6	9.2	26.1	4.2	16.5	42.9	29.5	50.6	32.6	5487853.8	487497.07	4444.65	1787.13	46.7	3.8	17.2	11.1	47.9	4.2	10.3	6.5
1	H05	3	CHEK1	NA	Positive	9.56488549618321	135.931297709924	47.436567094332	1672408.48473282	8550.23626422676	9.96946564885496	41.6412213740458	3.95852029637244	291919.561068702	3954.32722774978	262	50.4	10.7	16	13	59.9	8	12.2	14.9	24	6.9	13	52.3	24.8	63	29	5763865.5	316275.85	5640.13	1215.44	58	5.3	10.3	16.8	60.3	2.7	6.5	14.5
1	H06	1	CHEK1	NA	Positive	9.26041666666667	109.385416666667	38.7542301254714	1293750.35416667	7504.53287985585	9.92361111111111	45.5277777777778	4.14679186801558	348131.493055556	4064.53987354551	288	42.7	13.5	16	0	48.3	10.8	12.2	16	24.7	9	22.9	44.1	39.6	52.1	42	5105776	441838	4453.77	1686.51	47.9	7.6	40.3	14.2	47.9	1.4	33.7	10.4
1	H06	2	CHEK1	NA	Positive	10.8423913043478	123.771739130435	39.2941039791485	1458344.84782609	7896.99661975362	13.6141304347826	59.445652173913	7.07498880420527	481100.60326087	5065.40832086339	184	44.6	9.8	15.8	7.6	51.6	7.1	17.9	9.2	32.1	4.9	12.5	51.1	31	58.7	38.6	5546684.1	599159.61	4793.43	2246.6	53.8	2.2	28.8	7.1	57.1	0.5	20.1	5.4
1	H06	3	CHEK1	NA	Positive	10.1598513011152	126.959107806691	42.021985752779	1515798.36802974	7884.08706558863	10.182156133829	42.092936802974	4.31537825887917	319177.230483271	4109.93892181392	269	45.4	10	14.5	11.9	48.7	5.6	10	13.8	25.7	5.2	15.2	49.4	26.8	58.7	30.1	5632744.4	432719.97	4715.52	1575.18	51.7	4.8	22.3	10.8	50.9	1.5	13.4	8.2
1	H07	1	CHEK1	NA	Positive	10.66472303207	110.250728862974	30.7860973077859	1257518.01457726	7634.4451648183	9.94752186588921	47.0437317784257	3.88534631927221	340259.577259475	3981.65890939414	343	40.2	9.3	14.3	0	49.3	7.3	13.1	15.2	30.6	5.8	25.4	48.1	37.3	52.8	37.6	5086819	406360.8	4554.84	1556.88	48.7	5.5	33.8	11.1	48.4	2.3	24.8	7.6
1	H07	2	CHEK1	NA	Positive	10.4099378881988	122.254658385093	33.2584538163401	1432691.16459627	7897.96056116343	12.6645962732919	48.4378881987578	3.14543740126195	345274.5	4494.91684503259	322	46	9	10.6	6.2	54	3.4	12.1	8.4	27	3.1	14.3	47.8	26.4	55	30.4	5524698.5	560602.2	4617.06	2123.69	49.7	4.3	26.4	5.9	54.3	0.3	20.2	4.7
1	H07	3	CHEK1	NA	Positive	9.74935400516796	103.614987080103	28.6624253609955	1181663.29715762	7180.31499003098	9.49612403100775	38.4160206718346	3.72860138545035	272731.521963824	3907.98751381839	387	40.8	14.2	11.1	15	48.6	11.6	9.6	15.2	25.3	9.8	13.4	42.9	21.4	49.1	26.9	4674155.7	392164.13	4221.22	1522.48	45.7	5.2	15.8	9.8	47.3	4.7	10.9	7.2
1	H08	1	CHEK1	NA	Positive	8.06748466257669	92.5766871165644	38.4763742196816	1069282.3404908	6604.48627313205	8.73006134969325	36.8006134969325	4.48285663652312	267173.171779141	3542.43481291178	326	34	17.8	9.8	0	40.2	14.4	8.6	19.9	21.2	13.2	19	38	30.7	44.8	32.2	4700501	353263.8	3913.11	1364.14	44.5	6.1	23.6	16.9	43.6	3.1	17.2	15
1	H08	2	CHEK1	NA	Positive	10.7910447761194	118.335820895522	34.2947829077712	1349099.33208955	7787.96475003669	15.2910447761194	66.4365671641791	8.57538033035727	545948.231343284	5356.19296749115	268	44.8	7.5	17.9	8.6	52.6	4.1	20.5	9	29.9	3.4	22.4	49.6	39.6	59	43.7	5110699.9	729373.91	4665.75	2766.31	50.4	3.4	48.1	5.2	53.7	0.4	42.5	5.2
1	H08	3	CHEK1	NA	Positive	8.76335877862596	102.430025445293	40.4421809730504	1213330.7302799	7789.29824440897	10.4223918575064	43.5547073791349	3.65454089158015	322088.671755725	4054.63862709768	393	44	12	16.5	13.5	52.7	7.4	11.7	18.8	22.4	7.1	19.6	43	29	53.2	33.6	5093303.3	447941.5	4767.04	1713.96	47.3	4.8	26	14	51.9	3.1	22.6	12.7
1	H09	1	NOTCH2	NM_024408	sample	7.72145545796738	36.2722710163112	6.11137445529499	248450.264742785	4500.80794574635	6.97992471769134	26.6010037641154	2.04090313061082	143701.233375157	3108.67917374593	797	9.8	13.2	10	0	12.7	10.9	2.1	26.3	16.9	7.3	18.8	15.3	28.2	21.1	31.2	1817092	231577.3	1816.71	942.49	16.9	7	4.1	18.3	16.7	10	3.8	18.6
1	H09	2	NOTCH2	NM_024408	sample	7.59436274509804	33.4620098039216	5.1054557917893	211066.055147059	4232.00953048305	8.60294117647059	26.6862745098039	2.11864394672249	143716.134803922	3645.62397380532	816	9.3	16.5	6.5	12.4	11.5	12.7	3.7	18.3	16.8	8.1	7.7	15.7	17	19.2	19.4	1513503.6	383214.08	1564.95	1551.13	15.2	6.2	5.4	8.2	14.5	9.9	4.9	6.1
1	H09	3	NOTCH2	NM_024408	sample	7.74701986754967	38.4900662251656	7.58977389310528	281263.328476821	4511.2647225065	8.09403973509934	26.1761589403974	2.12246493672971	135997.390728477	3482.26170154652	755	11.3	15.1	11.4	14.3	14.3	13.2	2.6	18.1	17.2	8.9	13	16.7	21.3	20.9	25.6	1693970.6	325284.86	1778.81	1303.05	16.3	4.2	6.6	9	15.6	6	5	6.5
1	H10	1	FANCM	NM_020937	sample	7.97616345062429	36.5947786606129	5.1304738744055	237834.555051078	4448.75425466514	7.68558456299659	25.0340522133939	1.94300714192306	131341.365493757	3167.51240702571	881	8.7	13.8	6.6	0	10.8	12	3.1	22.2	21.6	6.5	20.5	18.8	28.4	23	30.8	1730455	267086.9	1752.37	1080.72	14.1	7.9	6.7	12.4	12.9	10	5	10.4
1	H10	2	FANCM	NM_020937	sample	7.03643216080402	32.4108040201005	5.6590373510225	206974.373115578	3972.00839940558	10.1595477386935	28.9195979899498	2.14726343270809	145975.942211055	3747.33306929602	796	9.2	16.2	5.4	9.3	8.4	16.3	2.8	13.8	16.8	10.9	9.4	13.3	21.6	15.3	23.4	1327029.1	388213.12	1381.72	1625.35	9.5	14.2	4.3	8.5	8.3	13.8	4	4.4
1	H10	3	FANCM	NM_020937	sample	7.30588235294118	32.372268907563	5.35190631558948	204475.681512605	4238.61090143088	9.70588235294118	26.5134453781513	2.14470539108456	143375.607563025	3911.68659587137	1190	9.6	14.2	6.8	9.6	8.4	11.7	6.9	11.6	16.6	7.3	14.9	15	22.4	17.9	27.7	1427363.9	442963.32	1454.31	1837.5	12.3	7.9	20.3	5.3	9.9	9.2	19.5	3
1	H11	1	RASA1	NM_022650	sample	6.41507177033493	28.5921052631579	5.65230687354313	189973.10645933	3854.43817065335	6.61244019138756	24.5741626794258	1.88672020014092	132234.516746411	2982.53010930817	836	8.9	19.9	9	0	8.4	20.6	3.1	28.7	13.9	13.3	17.7	12	24.8	13.5	27.5	1456757	240534.2	1611.91	1012.92	10.4	12.9	4.8	17.5	11	14.2	5.5	13.5
1	H11	2	RASA1	NM_022650	sample	6.76179775280899	27.085393258427	4.4330990154757	157710.407865169	3615.02302349418	8.87078651685393	28.6505617977528	2.24420799701367	160064.391011236	3794.20689708352	890	6.2	21.2	7.6	12.6	6.1	18.1	4.6	16.2	12.5	10.9	7.5	9.4	19.9	10.4	23	1259343.7	384933.53	1348.28	1617.27	8.7	8.4	6	7.6	9.1	11.9	6.2	5.7
1	H11	3	RASA1	NM_022650	sample	7.29166666666667	30.7428571428571	4.49330884064992	185734.369047619	3805.81305902904	8.07142857142857	26.047619047619	2.01083902010529	134021.698809524	3245.71792790949	840	8.1	16.9	8.9	18.8	8	15.1	3.6	23.1	14.6	9.6	14.4	11.7	21	13.2	24.6	1342571.3	310002.74	1377.52	1273.22	12.4	7.9	5.4	9.9	12	12.7	5.7	8.2
1	H12	1	KDM5C	NM_004187	sample	6.77912621359223	30.0509708737864	5.32854578127708	193709.735436893	4150.87785487082	7.96480582524272	26.9417475728155	2.06000165413686	147980.576456311	3505.99171494577	824	10.3	17.2	8.3	0	10.4	13.2	4.6	20	14.7	10.1	21.5	11.4	28.6	15.4	32	1486198	314636.3	1585.85	1296.62	13.5	4.7	12.3	6.1	12.9	5.5	13.3	5.6
1	H12	2	KDM5C	NM_004187	sample	7.07207207207207	30.8481338481338	6.67861175795927	203890.037323037	4093.92020192937	12.8095238095238	39.3526383526384	2.5397987973633	237347.94980695	4742.7678620537	777	10.7	17.5	8.6	4.8	9.4	13.3	10.3	5.7	14.7	9.3	13.8	11.3	28.7	14.4	33.2	1545295.2	583934.06	1652.37	2366.9	13.3	4	26.8	4.5	14.2	3.5	26.8	2.1
1	H12	3	KDM5C	NM_004187	sample	6.74604966139955	30.3306997742664	5.59239811144982	208966.737020316	4034.81862088422	8.65124153498871	27.1613995485327	2.20457375573177	147169.603837472	3650.46973961731	886	8.5	19.2	8.8	13.7	9.7	17	4.5	14.8	14.6	12	14.7	11.6	22.1	15.1	26.3	1539901.1	333653.32	1647.81	1395.14	12.2	7.7	7.8	9	13.2	8	8	7.2
1	H13	1	FAS	NA	sample	6.66959385290889	30.4116355653128	6.22121722690702	215372.367727772	4116.39966694752	7.74753018660812	26.2700329308452	1.98447706375535	139040.13830955	3299.40264514062	911	10.2	18.7	7.8	0	11.2	14.6	2.5	19.9	13.6	10.4	20.9	12.5	27.2	15.6	30.1	1554954	275944.8	1665.7	1126.23	13.4	6.9	6.9	10	12.5	7.5	6.9	8.2
1	H13	2	FAS	NA	sample	6.90931989924433	32.9785894206549	5.37068640546621	240788.904282116	4156.94262049411	10.5780856423174	35.6662468513854	2.5739842202274	213770.396725441	4114.51178815032	794	9.4	18.6	9.8	9.7	11.7	15.1	7.9	14.1	14.4	9.9	11.6	12.5	24.9	15.4	28.2	1620329.4	432179.15	1589.57	1752.35	14.9	7.9	9.7	6.5	14.1	11.8	9.1	4.9
1	H13	3	FAS	NA	sample	6.96258503401361	32.5759637188209	6.4525974129218	232634.900226757	4280.54112979338	9.38095238095238	28.4965986394558	2.25063725844723	155730.664399093	3706.87187444963	882	11.2	19.7	9.8	13.6	12.7	16.3	5.3	16.7	15.8	12.8	15.1	13.8	23.6	17.5	28.7	1614249.7	364646.73	1736.55	1496.68	16.2	6.3	10.2	6.2	15.6	8.5	9.6	3.4
1	H14	1	PTPRC	NR_052021	sample	6.3343949044586	27.6762208067941	4.9131647428697	179313.960721868	3771.05320431166	7.24309978768578	25.5392781316348	1.91184595405896	140754.085987261	3106.72553507741	942	9	21.9	6.3	0	8.8	20	3	27	13.2	14.2	18.8	11.8	26.5	14.3	29.8	1382992	262806.7	1452.61	1104.28	10.6	9.8	6.7	15.3	10	11.4	7.6	12.8
1	H14	2	PTPRC	NR_052021	sample	7.21786492374728	29.8867102396514	5.14104565414598	184183.29956427	3911.5999262483	12.4368191721133	38.0686274509804	2.65958336773133	218117.940087146	4422.64340437383	918	8.8	18.1	7.3	6.4	8	14.4	6.9	8.6	15	9.4	13.5	10	28.5	12.7	33.6	1429152.5	519036.58	1416.28	2090.71	11.1	7.3	17.3	3.9	8.7	8.9	16.2	1.4
1	H14	3	PTPRC	NR_052021	sample	6.57989949748744	29.8603015075377	6.57705595986277	208251.845226131	4033.28427195868	10.2070351758794	29.4753768844221	2.20265885331635	152478.609045226	3772.43307698424	995	8.6	20.8	8.2	9.2	10.1	17.3	4	12.6	13.7	12.4	16.9	11.3	23.9	13.3	28.2	1415477.2	399031.89	1539.77	1658.42	12.4	7.8	14.8	8.8	11.7	12.5	16.2	6.8
1	H15	1	PTPRU	NM_133178	sample	7.6442731277533	33.7103524229075	5.6681752943766	227098.314977974	4165.66170331765	7.70925110132159	27.3105726872247	2.01885014191688	146378.75660793	3165.254164458	908	9	18.2	8	0	10.4	15.2	2.5	22.7	19.3	10.8	21	16.1	28.6	18.8	31.1	1605520	271352.4	1720.59	1113.09	14.9	5.8	5.3	11.1	14.6	8	4.7	8.3
1	H15	2	PTPRU	NM_133178	sample	7.12531017369727	34.6761786600496	6.48557598116294	245003.684863524	4283.93909312349	8.83498759305211	28.6947890818859	2.16229995948573	147289.982630273	3482.68350444137	806	11.7	16.3	6.7	14	12.5	14.6	2.7	20.2	15.3	9.1	7.8	13.9	18.6	17.9	20.2	1513615.7	304523.81	1645.1	1277.69	13.9	9.8	1.2	15.9	15	9.9	1	12.7
1	H15	3	PTPRU	NM_133178	sample	7.96328029375765	37.3133414932681	5.79718408465289	269931.59118727	4572.20797577542	8.39290085679315	25.7441860465116	2.37333732353952	139334.582619339	3517.29923312934	817	8.7	14	9.3	13.5	13.2	9.9	3.9	16	18.7	5.8	12.1	15.9	21.2	19.1	24.5	1749603.7	337457.74	1761.35	1357.49	17.3	4.4	6.6	6.7	16.3	3.3	6.1	5.6
1	H16	1	FUBP1	NM_003902	sample	6.79937304075235	28.666144200627	5.42286863064724	181549.894984326	3829.70287391411	9.98432601880878	36.8761755485893	2.55855218312407	210223.890282132	3822.39633434413	638	7.8	18.8	11.6	0	6.6	16.3	6.7	15	14.6	11.1	28.7	11.6	40.8	13.8	43.1	1418928	312561	1511.08	1257.22	10.7	6.6	11.4	8.2	11	11.4	11.6	6.7
1	H16	2	FUBP1	NM_003902	sample	6.26989619377163	29.6747404844291	5.99200843415126	213741.572087659	4010.1372498211	10.9688581314879	31.0726643598616	2.29630875652274	163741.810841984	3982.08958375905	867	12.7	19.6	6.2	7.2	9.7	17.5	5.2	11.6	11.6	11.5	9.1	11.5	22.4	13.4	25.8	1397011.7	423464.84	1537.09	1722.61	10	8.1	9.3	7	10.1	12.6	7.5	5.9
1	H16	3	FUBP1	NM_003902	sample	6.52983293556086	31.1133651551313	6.52798373167491	222311.287589499	4018.99952391992	8.42601431980907	27.4940334128878	2.13937271150999	148288.045346062	3483.00561554792	838	12.3	20.4	10.3	14.6	10.9	17.5	4.9	17.1	14.4	10.6	14.7	13	20.9	14.4	24.5	1406296.7	300181.21	1469.53	1256	11.2	9.5	4.9	10.1	10.7	14.8	5.6	8.2
1	H17	1	CHEK1	NA	Positive	9.88079470198675	114.586092715232	35.426491592054	1348331.35430464	7672.53573213715	9.93708609271523	49.3741721854305	6.35254891958877	435233.026490066	4355.90656330781	302	44.4	8.6	14.6	0	49.3	7.3	11.6	10.6	26.2	6.6	25.5	44.4	38.1	51.3	40.7	5241785	500746.8	4574.06	1902.68	46.7	3.6	45	6.6	45.4	1.7	39.1	3.6
1	H17	2	CHEK1	NA	Positive	10.1090909090909	114.267532467532	32.9691067231638	1339637.71428571	8019.6041060732	11.0077922077922	48.9376623376623	4.29591279814959	374571.883116883	4396.82536806111	385	44.4	9.9	14.3	8.1	57.9	7.3	12.7	12.7	28.3	6	11.2	47.5	24.2	56.4	26.8	5145204.6	416190.74	4700.22	1582	49.9	3.9	10.6	11.4	50.4	4.2	8.1	10.6
1	H17	3	CHEK1	NA	Positive	9.62623762376238	106.274752475248	33.6477348232237	1234780.28217822	7365.50849454026	10.9084158415842	40.7029702970297	4.19038980330636	287190.193069307	4094.27336923663	404	39.1	10.1	11.1	8.4	45.8	8.4	9.2	11.4	26	6.7	17.6	43.8	24.8	49.5	32.2	4509076.9	364035.12	4139.34	1435.51	44.1	4.7	11.1	9.2	42.6	1.7	9.2	7.9
1	H18	1	CHEK1	NA	Positive	9.75257731958763	120.53264604811	42.0013662394325	1459496.3024055	7822.22753236282	12.2061855670103	54.4742268041237	4.90334878924768	406709.683848797	4470.10508175958	291	40.9	10.3	15.5	0	48.5	7.2	14.4	8.9	25.4	5.8	32.6	47.4	47.8	55	50.9	5636851	459261	4799.52	1701.21	46.7	2.1	40.2	8.6	45.7	2.7	33.7	7.2
1	H18	2	CHEK1	NA	Positive	9.39384615384615	110.067692307692	35.9642872485007	1298112.01846154	7727.09137106998	12.4584615384615	50.4953846153846	5.30673114098628	379457.8	4656.69313498128	325	44	11.7	13.8	5.5	51.1	6.8	12.6	7.1	25.2	5.8	12.9	45.5	28.6	51.4	31.1	4969386.9	527481.44	4523.01	2009.12	48.9	4.3	24	9.5	48.9	2.2	15.4	7.1
1	H18	3	CHEK1	NA	Positive	9.36388888888889	108.269444444444	34.7480440880813	1263509.35	7847.14718214592	9.78333333333333	40.6527777777778	4.72473668311205	301289.419444444	4041.10020199625	360	41.4	7.2	15.3	13.1	49.2	5	11.1	14.4	24.7	4.4	15.3	46.1	24.4	53.6	27.5	4982469.8	372173.27	4580.82	1419.61	47.2	2.2	14.4	14.4	49.4	1.4	9.2	11.4
1	H19	1	CHEK1	NA	Positive	8.66552901023891	120.498293515358	50.4006635087437	1465501.79522184	7697.84414895022	9.39590443686007	54.3481228668942	4.59869390563312	435928.696245734	4077.47478864938	293	45.4	11.9	15.7	0	50.2	9.9	14	14.7	22.2	7.8	20.8	46.1	32.4	51.5	34.1	5683375	388576.5	4934.88	1467.44	47.8	4.1	28	8.5	50.5	4.4	21.8	6.5
1	H19	2	CHEK1	NA	Positive	11.1390728476821	128.466887417219	42.8813017873447	1515516.98675497	7778.63316933999	15.9701986754967	66.5728476821192	5.50963218740646	510079.599337748	5035.19568627135	302	46	8.6	17.5	5.6	50.7	7.3	16.9	7.6	31.8	5.6	22.5	48.7	35.8	56	42.4	5822557	640864.13	4803.17	2310.86	52.6	4	37.4	6	51.7	2	26.5	3.6
1	H19	3	CHEK1	NA	Positive	9.69942196531792	104.346820809249	33.1828932630625	1206665.41618497	7513.41856063306	10.7023121387283	47.4826589595376	4.90132759735929	356298.239884393	4270.14057833223	346	40.5	12.1	17.3	10.1	48	6.4	13.6	10.7	24.9	5.2	16.5	43.9	27.5	50.3	32.4	4840477	450686.24	4333.6	1726.48	44.2	2.9	25.7	7.8	45.7	1.2	16.2	6.6
1	H20	1	CHEK1	NA	Positive	9.39819004524887	105.769230769231	39.3625218647426	1229008.36651584	7857.77332412048	7.88235294117647	34.2352941176471	3.16006990646214	255002.257918552	3660.97272994302	221	40.3	8.1	11.3	0	52.9	7.2	5.9	16.3	23.1	5	16.7	44.3	31.2	53.4	33.5	5273162	342639.3	4794.72	1340.79	47.5	5.9	21.7	13.6	48.9	1.8	13.6	10
1	H20	2	CHEK1	NA	Positive	9.16558441558442	103.428571428571	31.470998160639	1211418.47077922	7073.84096967838	14.9058441558442	57.275974025974	4.22828739218261	429912.237012987	5035.36337366009	308	38.6	12.3	14.6	7.1	44.5	10.4	16.6	9.4	25.6	8.1	21.4	39.3	33.1	46.1	39	4680113.7	664611.54	4113.57	2564.21	43.2	7.1	39.6	8.4	42.9	4.2	35.7	5.5
1	H20	3	CHEK1	NA	Positive	10.4589371980676	115.768115942029	29.0756543056047	1348497.73429952	7691.08519789833	12.5169082125604	42.9420289855073	2.51999491847552	276609.753623188	4073.78141186094	207	45.4	8.2	13.5	9.7	47.8	5.8	11.1	12.1	28	5.3	21.7	47.8	29.5	53.6	37.2	5086912.4	464341.06	4342.77	1718.71	50.7	3.4	27.1	5.3	49.3	2.4	17.4	4.8
1	H21	1	CHEK1	NA	Positive	9.36931818181818	120.536931818182	39.2037985676117	1445633.63352273	7294.71973962328	8.00852272727273	47.9232954545455	4.61046184525505	364959.301136364	3600.90999900063	352	43.5	13.9	15.1	0	45.5	11.9	9.4	20.5	24.1	9.9	20.2	44	30.1	50.6	30.4	5340445	280790	4444.12	1060.52	42.3	4.5	8.8	13.4	42	4.3	4.8	10.5
1	H21	2	CHEK1	NA	Positive	10.0248226950355	119.446808510638	37.1640326481644	1416828.26595745	7815.37566641646	9.9113475177305	39.7836879432624	3.7467754141989	289866.471631206	4079.75071986232	282	45	7.8	9.6	12.1	51.8	6.7	13.5	16.3	25.5	5.3	8.9	47.5	18.1	53.5	22.7	5300867.8	408236.62	4623.86	1600.03	48.2	5	6.7	11	52.1	3.9	7.4	9.6
1	H21	3	CHEK1	NA	Positive	9.07692307692308	110.426035502959	40.238067678389	1310216.07988166	7727.96371592683	7.97337278106509	39.4289940828402	4.11334847969748	307083.571005917	3692.42396425063	338	43.8	8.6	14.5	15.1	50.6	7.4	10.9	19.2	23.1	5.6	12.1	42.9	21.6	51.5	23.4	5041309	305890.84	4544.03	1172.99	46.4	4.1	7.1	16	46.7	2.4	4.4	13.6
1	H22	1	CHEK1	NA	Positive	10.1013824884793	105.677419354839	30.8245891390151	1200796.8202765	7403.66643085678	10.3225806451613	47.7695852534562	5.09126772936315	367540.97235023	4147.35526462718	217	41.9	13.4	13.4	0	47.9	11.5	11.1	13.8	30	8.8	27.6	42.9	38.2	53.5	41	5231463	384900.1	4811.79	1464.8	47	3.2	28.6	9.7	51.2	2.3	20.7	8.3
1	H22	2	CHEK1	NA	Positive	9.65917602996255	103.98127340824	35.2104831163659	1212249.01872659	6767.64415207753	10.5692883895131	43.0561797752809	6.3544814929151	324352.632958802	4319.97229407848	267	31.8	15	13.1	5.6	38.6	10.5	11.2	11.2	26.6	7.1	9.4	39.3	24.7	44.9	27.3	4726978.6	449345.72	3983.95	1675.01	41.9	4.5	15.7	9	40.4	4.5	12.4	7.9
1	H22	3	CHEK1	NA	Positive	9.22929936305733	103.821656050955	36.6598889962818	1172908.32484076	7314.84855434374	9.79936305732484	44.4522292993631	4.68949638939039	355908.630573248	4039.61160231191	314	38.9	9.6	17.8	11.8	44.6	9.9	11.8	14.3	23.6	6.1	14.6	41.7	24.2	49.4	27.7	4553604.5	399745.33	4250.79	1518.49	41.1	10.8	18.8	14.3	43.9	7	12.7	10.8
1	I03	1	RPA32	NA	Positive	12.1547344110854	157.267898383372	40.3192466224955	1910239.81524249	8313.99917586163	5.92147806004619	26.2055427251732	4.54673815724898	200004.572748268	2764.68375227167	433	53.3	11.3	7.4	0	58	9.7	3.2	29.1	33	8.3	12.7	54	24	59.6	24.9	6485757	300732.1	5241.05	1119.82	54	5.8	13.6	15.2	52.7	5.8	9	15
1	I03	2	RPA32	NA	Positive	12.5171568627451	176.882352941176	48.0036564297791	2186056.25490196	8527.90480589785	8.86519607843137	35.4852941176471	5.9856129610945	265265.541666667	3576.16810413007	408	55.6	11.8	8.1	10.5	59.3	9.6	4.4	24.3	37.3	7.8	4.4	57.1	18.1	61.5	17.2	7308986	472029.38	5541.07	1721.22	56.4	4.7	18.9	13	58.1	2.7	10.8	12
1	I03	3	RPA32	NA	Positive	11.1264591439689	144.908560311284	36.2995045102532	1754530.3618677	8070.50655057692	4.39299610894942	17.7801556420233	2.01928101776268	120476.692607004	2245.70649458175	514	51.4	12.5	7.8	34	54.7	9.1	2.7	45.3	31.3	8.4	3.9	51	8.4	55.3	8.8	6129499.9	262308.54	4958.24	979.94	52.7	4.5	4.5	20.2	53.7	5.3	1.9	20.2
1	I04	1	RPA32	NA	Positive	11.8916876574307	149.065491183879	33.1990127690962	1834581.59445844	8458.38461723731	6.06297229219144	20.2947103274559	2.22106259825963	118168.826196474	2658.55746162132	397	49.1	11.3	5.8	0	57.9	8.1	1.8	26.4	31.2	7.8	10.3	49.6	25.2	56.7	24.2	7145165	321475.5	5765.71	1183.52	54.7	1.8	17.1	11.1	57.2	1.8	11.1	9.8
1	I04	2	RPA32	NA	Positive	13.1873417721519	174.283544303797	38.7144441380269	2136885.11898734	8392.93499484467	7.00253164556962	26.946835443038	2.63865087076752	171739.091139241	2874.663856419	395	52.9	9.1	4.3	20.5	58.2	7.6	2.5	36.2	38.2	6.3	4.3	55.9	12.9	59.5	11.6	6932545.8	330314.11	5329.63	1191.94	58	2.8	5.1	18.7	56.2	1.3	1	20.5
1	I04	3	RPA32	NA	Positive	12.8838526912181	175.56940509915	42.8108158175633	2183281.75637394	8982.87118939241	6.95467422096317	27.9121813031161	4.51124111047153	199855.66572238	3191.44114635859	353	57.5	8.2	12.2	21	61.8	5.9	4.5	25.8	36.3	5.7	6.8	58.1	18.1	63.2	22.9	7613120.6	360026.6	5818.31	1279.22	61.8	4	15.3	13.9	62.9	2	7.6	15.3
1	I05	1	RPA32	NA	Positive	12.3970588235294	158.340336134454	35.9905084172133	1945564.4894958	8482.55205439382	5.45378151260504	20.936974789916	2.55307586735161	152558.649159664	2545.0207138629	476	50.2	9	5.5	0	58.8	7.1	2.5	30	34.2	6.7	8.4	52.9	20.4	58.8	20.2	6656570	289015.7	5427.78	1074.13	54.8	3.4	13.2	16.8	55.3	2.5	9	18.3
1	I05	2	RPA32	NA	Positive	14.8758992805755	186.370503597122	38.772874610557	2274538.65107914	8921.43103058426	8.15827338129496	28.9064748201439	6.18887458066269	192900.010791367	3273.37666471612	556	55	8.3	4.1	11.9	63.8	5	3.1	26.8	40.3	4.7	4.7	58.5	13.1	65.3	12.8	7394037.2	449649.02	5533.14	1578.32	61.2	3.6	14.6	8.1	61	1.8	7.4	9.2
1	I05	3	RPA32	NA	Positive	12.0092936802974	156.938661710037	42.2397049130524	1927262.55018587	8554.55511844057	6.97211895910781	23.8364312267658	3.11168741094605	161675.559479554	3038.23951781537	538	51.7	9.7	7.1	16.5	57.4	7.2	3.2	25.5	31	6.7	8	53.2	15.6	59.9	15.6	6769790.8	424163.95	5562.13	1553.23	53.2	2.8	20.3	10.8	56.1	1.7	12.5	7.6
1	I06	1	RPA32	NA	Positive	12.7254464285714	154.055803571429	33.5152329316696	1845702.29017857	8320.29703718948	5.57366071428571	23.0066964285714	3.8260088743091	169684.098214286	2662.74585721017	448	48	6.2	6.2	0	56.7	4.2	3.3	28.8	35.5	3.6	10.9	50.7	22.5	56.5	23.7	6405546	286840.4	5102.2	1054.26	54.5	2.2	10.5	11.8	54	0.9	6	12.9
1	I06	2	RPA32	NA	Positive	13.4502487562189	171.199004975124	46.666280405208	1994246.92039801	8214.691930691	7.10945273631841	27.3134328358209	4.98145513220443	187085.703980099	3111.76237114321	402	53.2	9.7	6.2	18.7	59.2	9.5	3.5	30.1	36.1	5.7	3.5	58.7	14.7	64.2	14.4	6621621.3	349064.96	5266.11	1260.3	57.2	7.2	8.2	21.9	58	5.5	4.2	22.1
1	I06	3	RPA32	NA	Positive	12.4311023622047	177.07874015748	51.2587926686561	2205089.72047244	8779.86033351434	6.87204724409449	28.5196850393701	5.83225194762261	214627.899606299	3022.23766357345	508	53.9	9.6	8.3	19.9	60.2	7.3	3.7	27	34.3	6.5	8.9	57.7	18.3	62.4	19.9	7528419.4	379362.24	5855.32	1361.54	59.3	2.8	15.7	10.6	60.4	1.6	8.3	8.9
1	I07	1	RPA32	NA	Positive	10.3977528089888	154.186516853933	42.0636971007678	1956403.04719101	8909.69119650574	5.97977528089888	23.2067415730337	4.23764519702942	177903.707865169	2847.24753679775	445	50.8	15.3	5.8	0	63.1	11	3.4	29.9	28.3	9.7	10.8	50.8	25.6	58.2	26.7	7726059	404210.9	6715.5	1537.2	61.3	3.8	29.7	10.8	65.4	2	23.1	7.4
1	I07	2	RPA32	NA	Positive	13.3881118881119	180.758741258741	43.750673326672	2226349.50699301	8918.49427730232	10.5629370629371	37.7762237762238	6.20315940195565	262142.811188811	3929.74092912042	286	55.2	6.3	7.3	5.2	61.9	4.2	4.5	12.2	39.9	3.5	5.2	61.5	20.3	67.1	22	7438853.7	560736.88	5865.98	2049.35	60.1	2.8	22.7	4.5	61.5	2.1	19.2	4.9
1	I07	3	RPA32	NA	Positive	12.8561320754717	176.544811320755	47.7721870285639	2170362.41981132	8824.4924994532	7.9622641509434	34.2877358490566	3.99635841797875	253202.452830189	3299.71519695738	424	57.3	10.1	11.6	13.9	62.5	7.5	4.5	22.4	35.4	5.9	10.8	59.2	20.3	63.2	23.8	7175505.3	392387.04	5539.76	1417.64	57.5	2.6	16.5	9.9	57.5	2.4	11.3	7.8
1	I08	1	RPA32	NA	Positive	10.8181818181818	172.010695187166	57.7892740592333	2173962.34224599	9288.15083004532	6.17914438502674	23.1470588235294	3.13609036217281	149517.770053476	2840.34124743895	374	58.6	5.1	4.8	0	62.8	2.9	2.7	23.8	29.1	2.9	12.8	56.7	24.3	65.2	24.1	7244270	302972	6148.94	1122.96	58	1.3	12.8	14.4	61	0.5	9.1	15.8
1	I08	2	RPA32	NA	Positive	14.056657223796	170.150141643059	40.1801854408014	2030238.11614731	8626.68422202714	9.76203966005666	41.1926345609065	10.0047877883476	336070.339943343	3912.02313650945	353	53.3	6.5	7.6	10.5	59.5	4.5	5.9	18.7	41.9	4	7.4	60.9	21	65.7	22.4	6914727.1	513549.55	5449.12	1829.24	60.3	1.7	21.8	8.8	59.8	2.5	14.2	5.1
1	I08	3	RPA32	NA	Positive	11.2341137123746	150.892976588629	35.6768395866541	1838398.96655518	8346.10911048083	7.42140468227425	24.1973244147157	2.37656355155258	133851.555183946	2852.10414260197	299	51.2	10.4	6.7	18.7	54.8	7.7	2.3	33.4	30.4	4.7	7.4	51.8	17.7	58.5	19.1	6524596.6	321820.29	5268.7	1187.73	52.8	4.7	10.7	14.4	54.5	4	6.7	14.4
1	I09	1	ARHGAP35	NM_004491	sample	6.58815789473684	30.2513157894737	5.8217159070264	194956.860526316	3674.98905271768	8.56315789473684	29.3723684210526	2.31035465828009	154026.648684211	3432.48143745633	760	10.4	16.3	8.6	0	7.9	22.5	3.6	17.4	12	11.3	21.6	10.8	33.2	14.6	35.4	1268191	271781.5	1418.11	1138.76	9.2	16.1	5.5	8.3	9.3	18.2	6.3	7.8
1	I09	2	ARHGAP35	NM_004491	sample	7.36428571428571	32.175	6.54754315139956	204537.391666667	4093.69175898728	14.2738095238095	45.502380952381	2.76836106436355	260267.736904762	4651.38347986282	840	7.3	14	9.9	3.7	7.5	10.8	8.3	5	15.5	5.2	15.8	13	36.3	14.9	41.7	1400891.1	543678.52	1507.22	2198.66	11.9	4.8	19.9	3.8	10.7	3.7	19.2	1.7
1	I09	3	ARHGAP35	NM_004491	sample	6.87185354691076	32.5629290617849	6.36822731777062	228394.004576659	4157.46291560991	9.03775743707094	27.720823798627	2.2138665154663	140305.135011442	3576.19175006634	874	9.5	19.2	10.2	12.8	9.6	16.2	3.7	16	14.8	12	14.3	13	24.3	15.7	28.7	1517789.2	306306.33	1648.55	1257.88	13.7	8.1	4.1	9	14	8.6	3.3	6.4
1	I10	1	AHNAK	NM_024060	sample	6.24798387096774	29.4818548387097	5.50656692207753	216345.747983871	3592.27983348415	8.27822580645161	28.5443548387097	2.108656222714	168110.254032258	3202.21956274889	496	8.9	23.2	8.1	0	8.5	25.8	4	21.8	13.7	11.5	20.8	10.1	28	11.7	30.4	1571884	305669.1	1424.01	1182.21	11.5	10.3	14.7	13.1	9.9	22	11.3	13.7
1	I10	2	AHNAK	NM_024060	sample	6.27272727272727	27.0060606060606	4.03282485167388	160932.323232323	3221.76118705225	10.6828282828283	32.8141414141414	2.23287897124146	172424.292929293	3636.6824767744	495	7.3	29.5	6.5	10.5	7.5	32.3	2.4	17.8	14.3	18.8	12.5	9.1	23.2	9.5	25.1	1274220.9	358542.1	1204.14	1383.68	10.5	10.1	6.9	12.3	8.3	26.3	3.8	13.5
1	I10	3	AHNAK	NM_024060	sample	5.64976228209192	29.2361331220285	6.37076726748093	224791.418383518	3616.00859979763	7.92709984152139	22.5388272583201	1.99257503800975	111491.662440571	3153.08128621038	631	11.9	26.8	7.4	17.3	9.8	30.9	2.4	20.8	11.1	17.1	12.7	11.7	18.2	13.2	21.2	1386527.4	291020.72	1449.95	1139.04	12.2	12.5	5.1	14.9	11.7	23	4.4	15.8
1	I11	1	SH2B3	NM_005475	sample	6.73931623931624	31.6901709401709	6.44756096273281	224193.00534188	4132.04139428313	8.09722222222222	27.8429487179487	2.05412271282674	147210.489316239	3268.7308599909	936	9.4	17.2	7.9	0	9.7	15	3.1	19.6	13.5	9.9	21.7	12.4	29.7	15.3	32.5	1625939	271727.6	1702.04	1095.36	12	5.7	6.9	10.6	11.9	7.1	4.9	9.3
1	I11	2	SH2B3	NM_005475	sample	6.56446370530878	27.204767063922	5.85915247355347	171890.743228602	3799.15900963405	14.8905742145179	42.0270855904659	2.4848192106678	244421.830985915	4707.277997684	923	8.8	20.9	4.9	4	7.2	16.4	8.2	5	12.4	9.4	18.2	9.8	32.8	10.9	37.4	1397009.7	520721.49	1376.37	2019.55	11.3	6.8	15.8	4.9	9	11.4	12.6	3.3
1	I11	3	SH2B3	NM_005475	sample	6.6088295687885	30.7854209445585	7.20076631441971	217889.190965092	4144.08482485087	9.99075975359343	28.911704312115	2.40905891166933	149627.892197125	3793.04272985356	974	10.8	20.7	8.2	10.7	11.3	15.8	4	11.7	12.1	11.6	16.7	12.8	25.8	16	31.4	1480102	368631.71	1657.38	1494.4	13.3	5.6	10.3	6.3	12.3	8.9	11	4.2
1	I12	1	MSH2	NM_000251	sample	8.05897114178168	38.1405269761606	6.01919845846658	261856.04391468	4514.22320992636	7.54579673776662	29.9385194479297	2.20095999828893	176622.112923463	3519.19898712824	797	11.5	14.3	10.8	0	13.2	11.9	4.9	20.6	18.4	7.9	19.7	17.9	26.5	22.2	30	1808797	324443.5	1870.42	1334.54	20.1	6	12.8	6.8	19.8	8.5	12.2	5
1	I12	2	MSH2	NM_000251	sample	7.97360703812317	37.9442815249267	5.40143973598502	255585.624633431	4557.20243612621	9.57771260997067	33.3929618768328	2.36901275189722	189636.561583578	3851.24190017931	682	11	11.3	10.3	12.5	15.4	7	5.4	16.3	16.9	5.1	8.2	16.7	22.1	20.4	24.8	1680349.8	339906.01	1737.09	1395.17	17.9	3.5	3.1	10	18.5	3.8	3.1	8.9
1	I12	3	MSH2	NM_000251	sample	7.52496626180837	40.7665317139001	7.95183172122606	325815.165991903	4762.10770168345	10.1160593792173	34.1376518218623	2.42933670873264	199387.279352227	4050.16833434372	741	14	15.9	13.4	9.9	15.7	11.2	7	11.2	18.5	8.6	17.8	19	27.4	23.3	32.8	1907171.3	359893.18	2054.71	1520.23	20	4.3	10.3	7.3	20.4	2.8	11.2	5.1
1	I13	1	NOTCH1	NM_017617	sample	7.54065620542083	36.7603423680456	6.3644025385422	275318.513552069	4356.18198686433	8.09557774607703	29.2781740370899	2.25412111291209	159054.253922967	3474.43430184369	701	9.3	16	10.3	0	12	12.8	3.1	17	16.3	8.1	21.4	15.3	32.2	19.5	34.2	1806496	309042.5	1864.37	1257.58	15.8	6	9.4	6.8	18	6.6	9.1	5.3
1	I13	2	NOTCH1	NM_017617	sample	7.92414664981037	36.6017699115044	6.10626242252922	255482.482932996	4384.12740704003	11.5752212389381	35.6283185840708	2.6288753068545	197472.370417193	4155.98984897157	791	9.9	15.4	8.7	6.6	11	11.1	7.6	10.2	17.4	6.1	10.9	14.9	25.3	18.6	30	1657232.7	440962.63	1743.16	1833.4	14.7	4.3	8.1	3.3	16.2	3.4	10.1	2.1
1	I13	3	NOTCH1	NM_017617	sample	6.88187134502924	31.119298245614	6.1401629159164	207598.518128655	4135.62151095231	8.38713450292398	26.3789473684211	2.24068722965921	132131.649122807	3510.22726444312	855	9.9	17.2	11	12.2	9.5	11.8	2.6	15.1	15.4	8.9	13.5	13.7	20.4	15.7	24.3	1465653.1	302998.68	1616.34	1255.6	13.2	5.6	3.7	7.7	12.3	3	3	7.1
1	I14	1	RAD51	NM_133487	sample	7.21327014218009	42.60663507109	9.1995897287354	346283.609004739	5180.72782455056	8.11374407582938	21.7985781990521	1.81756949872643	117944.281990521	3290.69572452752	422	20.4	17.1	2.6	0	22.5	11.4	4.3	17.3	15.6	7.8	17.1	22.3	27.5	29.1	28.4	2183075	386625.4	2153.95	1453.18	23.5	2.8	27.7	11.6	21.8	1.7	21.6	9.7
1	I14	2	RAD51	NM_133487	sample	9.88785046728972	53.2305295950156	6.12762785051849	402498.510903427	4810.64147273749	14	40.4672897196262	2.51176788796849	253693.775700935	4564.20515027832	321	18.4	16.5	6.9	5.6	19	11.5	10.6	7.8	23.7	7.2	15	24.3	25.5	29.9	31.8	2115772.5	580946.98	1783.03	2210.34	23.4	3.4	27.4	3.1	17.8	6.9	21.2	2.5
1	I14	3	RAD51	NM_133487	sample	7.9478021978022	42.706043956044	6.53526831999188	312788.89010989	4752.55928666533	9.64285714285714	24.8489010989011	1.92540233071166	128313.873626374	3615.36034211198	364	17	16.2	4.4	10.4	21.4	14	4.4	12.6	19	9.9	14.8	20.3	20.1	27.7	22.8	1851174.2	365040.49	1720.03	1401.05	18.7	5.8	11.8	7.4	14.3	3.3	8.5	6.6
1	I15	1	ZFHX4	NM_024721	sample	7.36445012787724	33.6969309462916	5.93045592847295	222580.572890026	4158.73728570974	9.77749360613811	30.5063938618926	2.12642437352036	153801.60230179	3486.54668078849	782	7.9	13.7	6.5	0	9.7	12.1	2.2	15.2	14.1	7.9	26.2	13.2	37.2	16.5	39.3	1419498	277767.5	1517.13	1139.5	11.8	7.9	6.4	9.8	10	7.8	7.7	7.9
1	I15	2	ZFHX4	NM_024721	sample	7.94125874125874	35.4447552447552	5.78247155245478	236230.86013986	4101.03906898797	10.6517482517483	30.6391608391608	2.28676961204172	155975.356643357	3720.81629952347	715	9.2	14.4	5.2	7.7	9.2	14.4	3.2	17.1	17.9	7.1	10.5	12.9	22.5	16.6	23.2	1388561.4	366742.96	1470.48	1492.3	10.8	9.8	2.9	9	10.2	11.5	3.6	7.3
1	I15	3	ZFHX4	NM_024721	sample	6.62258064516129	27.6838709677419	5.07011035942397	160503.625806452	3608.10613600649	9.08279569892473	25.5462365591398	2.07440975348691	122715.235483871	3472.33086500664	930	7.5	20.9	6.9	12.5	7.1	23.1	2.8	15.6	14.3	12.7	14.5	11.2	21.4	13.4	25.9	1145318.1	292558.64	1282.42	1212.29	8.3	16.8	3.9	10.3	8	20.4	2.8	7.4
1	I16	1	KMT2C	NM_170606	sample	7.94160583941606	35.3412408759124	4.55054429553063	227230.824817518	4160.39827774048	9.69525547445256	33.6642335766423	2.59353282575465	190102.131386861	3890.99896225607	548	11.7	15.3	10.9	0	10.9	12.2	6.9	11.3	15.7	8.9	24.3	13.7	35.9	17.5	39.6	1577641	298190.1	1526.81	1206.98	12.8	3.8	8.2	7.1	11.9	7.1	8.2	5.8
1	I16	2	KMT2C	NM_170606	sample	6.85123966942149	30.7702479338843	6.68791753254125	201603.966942149	4006.08322306525	10.7785123966942	32.2776859504132	2.34265399988652	172359.241322314	3939.60953480843	605	9.4	16.4	7.9	8.6	9.4	15.4	4.3	12.2	15.2	10.7	12.4	13.2	22.6	15.7	25.6	1431510	362866.95	1533.56	1474	12.2	6.9	4.5	12.6	10.9	7.6	3.6	11.6
1	I16	3	KMT2C	NM_170606	sample	6.40836012861736	34.2765273311897	8.24030562694172	273214.604501608	4358.35864271017	10.3665594855305	33.0610932475884	2.64676325647644	181181.448553055	4039.07439357163	622	12.9	16.9	12.1	7.9	12.9	14.6	7.7	9.2	11.1	9.8	16.9	11.7	28.6	14.5	36.3	1531261.3	344688.77	1760.01	1430.44	13.2	9	9.2	9	13	10	9.8	8.4
1	I17	1	RPA32	NA	Positive	12.0530120481928	151.961445783133	37.1559254325333	1867483.05542169	8331.02146501786	7.85060240963855	30.4265060240964	5.03227172432987	235708.761445783	3367.08640433532	415	51.3	11.1	6	0	56.4	8.4	4.3	17.1	32.3	7.2	17.6	51.3	32	57.6	35.7	6691071	475495.8	5275.71	1733.01	51.8	4.3	39	5.8	53.3	4.1	29.4	3.4
1	I17	2	RPA32	NA	Positive	13.1154791154791	171.233415233415	43.540918131906	2112712.36117936	8635.22107576329	8.43980343980344	28.6855036855037	5.84693432023849	189005.014742015	3351.78013146853	407	52.3	6.9	6.9	12.8	60.2	6.1	2.9	22.6	36.1	4.4	5.2	56.5	15.5	60.9	16.5	6732795	422039.02	5433.56	1559.49	57.2	2.2	12.5	9.6	58	5.2	6.6	8.8
1	I17	3	RPA32	NA	Positive	13.1976470588235	163.275294117647	42.744573868883	1982886.65647059	8641.71547952909	7.63294117647059	28.1247058823529	3.66160374710924	197206.762352941	3082.15847347712	425	49.2	4	7.3	16.2	59.5	3.5	3.3	28	33.6	3.1	12	52.9	20.2	61.4	20.7	6450659.4	391417.81	5153.62	1452.32	52.5	3.3	16.9	8.2	55.1	2.8	10.8	6.4
1	I18	1	RPA32	NA	Positive	11.5298701298701	170.171428571429	48.2832226893275	2134819.48831169	8690.38666772916	8.25974025974026	29.9636363636364	4.45915940245916	193451.225974026	3329.02527182224	385	53.2	11.2	6.5	0	58.7	8.8	3.4	17.1	29.9	8.6	18.4	52.7	35.1	60.3	37.4	7622597	435677	5983.7	1608.12	55.3	3.1	37.7	6.8	57.9	3.1	27.5	4.7
1	I18	2	RPA32	NA	Positive	13.5368421052632	150.673684210526	31.332447687607	1773331.84736842	7965.89187919886	8.52105263157895	29.8763157894737	3.90406739637048	177876.097368421	3323.79865031632	380	46.8	11.1	7.4	11.3	52.1	7.9	2.9	25.3	38.4	6.3	4.7	51.6	17.9	60	17.6	5848890.2	355635.53	4748.31	1316.45	50.8	3.4	5.8	15	52.1	5	3.2	16.1
1	I18	3	RPA32	NA	Positive	11.6518691588785	143.964953271028	38.7518471105428	1737231.71028037	8213.40455455643	6.6588785046729	28.4322429906542	5.50220196663895	216526.390186916	3032.50576700075	428	47.2	10.3	9.1	21	54	6.3	4.4	28.7	29	4.4	7.7	48.6	18.9	56.1	20.1	5884762.6	311905.3	5163.96	1180.98	50.2	2.1	9.6	15.7	51.4	1.4	5.4	17.5
1	I19	1	RPA32	NA	Positive	13.4452926208651	168.549618320611	40.5671420978869	2049606.08396947	8712.4048696376	6.94910941475827	27.1857506361323	3.68702554153358	195400.928753181	2820.33255342135	393	50.4	7.9	4.1	0	59	6.4	3.1	26.7	37.2	5.3	16	57.8	30.5	64.1	31.6	7153628	332782.1	5762.56	1187.03	59.8	2.3	18.3	11.5	61.1	3.8	10.9	14.5
1	I19	2	RPA32	NA	Positive	9.99261083743842	125.450738916256	31.2355772544891	1510344.34236453	6654.03698812636	8.72906403940887	31.1182266009852	5.61915817456208	216072.859605911	3210.37583345324	406	39.2	23.9	6.2	21.9	44.3	22.4	3.4	29.6	30.8	20.4	6.7	43.1	17.7	46.1	18.7	4999041.1	420649.74	4130.27	1562.21	43.6	21.2	14.5	21.2	43.6	20.2	11.8	20
1	I19	3	RPA32	NA	Positive	14.2854122621564	176.84778012685	42.3512989385374	2144773.93234672	8916.61616410564	6.15644820295983	26.845665961945	6.58902363325943	204799.10359408	2849.61055260587	473	54.3	7.6	9.5	20.5	62.6	5.1	3.6	35.1	40.4	4.2	6.6	60.5	15.6	65.5	16.5	7216250.3	294250.6	5829.82	1073.68	60.9	2.7	5.5	15	61.9	2.1	2.5	16.7
1	I20	1	RPA32	NA	Positive	11.8848314606742	174.193820224719	49.5659057323794	2186151.87640449	9008.19536558124	7.67977528089888	36.9859550561798	9.26902391143821	317594.550561798	3471.64743374972	356	55.3	8.1	7.3	0	60.1	4.8	5.9	16.9	32.3	3.7	15.2	56.7	34	61.8	35.1	7288453	380032.8	5998.76	1402.76	56.7	1.7	26.4	8.4	57.9	2.8	19.1	7
1	I20	2	RPA32	NA	Positive	14.0742857142857	185.197142857143	42.1670286718619	2247645.68571429	8809.417145268	8.96285714285714	30.7857142857143	4.83606824948598	202058.825714286	3367.46225147747	350	54.3	5.1	6	13.7	61.4	3.1	3.1	24.9	37.7	2.9	6.6	59.7	15.1	62.3	15.4	7097232.7	457725.61	5634.43	1669.74	58.6	1.4	13.7	8.3	58.9	0.9	8.6	6
1	I20	3	RPA32	NA	Positive	12.6332378223496	175.432664756447	44.4275523620982	2175191.98280802	8966.76994131291	7.08882521489971	36.6504297994269	11.4736032695059	329071.097421203	3379.1332788432	349	58.5	8.3	9.5	17.5	63.9	6	6.9	24.6	33.2	5.4	9.7	57.3	19.8	64.8	20.9	7108889	390101.14	5716.06	1446.06	57.3	2.9	15.8	8.6	59.3	3.2	10.3	7.2
1	I21	1	RPA32	NA	Positive	11.9057815845824	173.304068522484	50.9172351886635	2173075.75374732	8985.82048180687	6.9186295503212	26.1113490364026	6.12895168047402	180018.931477516	3100.14536306125	467	55.2	6.9	6.4	0	60.8	4.9	2.6	20.6	32.1	4.3	14.1	58	31	64	32.1	7276741	340855.7	5886.63	1255.23	57.8	2.8	17.1	6.4	56.3	3.4	13.5	7.3
1	I21	2	RPA32	NA	Positive	15.022271714922	174.824053452116	37.7430622221734	2086128.80846325	8570.39072031903	9.99554565701559	29.5812917594655	4.9068701077433	174005.590200445	3747.31241111315	449	51.9	6.5	4.5	9.1	56.8	4.2	3.1	15.6	42.3	3.3	5.1	58.1	18.7	63.7	19.4	6695594.3	549991.95	5361.25	1996.79	56.6	3.8	24.1	6.5	57.2	2.4	15.1	4.5
1	I21	3	RPA32	NA	Positive	12.6289308176101	178.293501048218	52.2757422959074	2197267.47169811	9171.13022814123	8.41090146750524	32.9832285115304	5.35079500442148	245783.501048218	3429.8258845466	477	56.8	7.3	9.4	15.9	63.7	4.6	5.7	21.8	34.2	3.6	11.7	61.2	23.1	67.5	26	7158640.3	408863.92	6024.38	1501.63	61.4	3.1	18.4	11.7	61.4	2.1	11.5	9.6
1	I22	1	RPA32	NA	Positive	12.607476635514	162.348130841122	40.455608802674	1952407.61448598	8566.10804668559	6.13084112149533	28.2056074766355	4.60190093502622	229961.448598131	2902.74588496808	428	52.1	7.5	5.8	0	59.1	5.6	3	23.1	36.9	4.7	10.7	57.5	24.8	63.3	25.7	6552436	283525.4	5442.75	1056.05	56.3	3.5	10.5	12.9	57.2	3	7	13.6
1	I22	2	RPA32	NA	Positive	12.6446078431373	164.536764705882	40.0467957057915	2027704.93872549	8476.4957417132	8.06127450980392	29.2254901960784	6.31175057623142	201881.355392157	3464.54202132033	408	53.2	11.8	5.6	11.5	57.6	6.6	3.9	24	36.8	5.9	5.1	55.1	15.4	59.3	15.7	6919113.8	414368.29	5423.64	1488.36	57.8	2.9	9.3	9.3	56.6	3.2	5.6	9.6
1	I22	3	RPA32	NA	Positive	12.3537414965986	166.818594104308	41.4462234822658	2083971.99092971	9020.04764129414	6.19047619047619	28.0294784580499	5.11038965286995	206810.485260771	2804.86272765735	441	55.8	8.2	10.9	25.4	62.8	6.1	3.9	36.5	36.1	5.9	6.3	55.3	16.3	62.6	17.2	7024691.3	275339.83	5789.33	1020.4	56.5	3.9	6.6	21.1	60.1	1.4	3.9	20.9
1	J03	1	ATR	NA	Positive	5.60629921259843	28.238845144357	6.71650866618996	208078.375328084	4120.15853932877	5.97112860892388	30.8674540682415	2.42667962161256	197959.930446194	2987.05788773017	762	12.5	16.7	12.5	0	11.3	14.7	7	32	8.7	10.5	14.2	9.1	22.7	11.8	24.4	1521841	220387.5	1527.19	875.38	10.9	6.6	2.8	19	9.8	6	2.9	21.9
1	J03	2	ATR	NA	Positive	6.64857881136951	33.8062015503876	6.42121910817977	242881.081395349	4295.49541904665	7.02842377260982	34.2080103359173	2.63933777571222	224958.811369509	3453.80246279538	774	14.6	15.1	13.2	22.1	12.9	13	7.2	26.6	11.2	7.9	6.8	10.5	18.6	14.6	20.2	1435571.7	268914.74	1507.31	1093.68	11.4	8.7	0.8	18	10.1	11.9	0.8	17.2
1	J03	3	ATR	NA	Positive	6.39668174962293	33.0165912518854	6.75715817211242	248932.422322775	4124.66914832938	7.32277526395173	35.6772247360483	3.03443800541156	220835.656108597	3243.42070404941	663	12.2	19.5	17.2	24.4	12.7	16	7.7	27.9	10.7	11	12.8	11.3	22.5	14.6	24.3	1563149.6	230600.09	1547.95	931.85	11.9	7.1	1.1	20.8	11.3	9.7	0.8	18.7
1	J04	1	ATR	NA	Positive	6.71258503401361	33.6360544217687	5.69851594165625	247888.056122449	4375.10708206463	8.96768707482993	41.0340136054422	3.08089901333878	267471.020408163	3888.75935482587	588	12.6	15.5	14.6	0	11.2	10.2	9.4	13.6	11.4	6.6	21.8	11.2	34.4	15.3	37.4	1749292	327652.6	1603.55	1320	11.2	4.4	13.1	5.4	9.7	5.8	10.9	4.4
1	J04	2	ATR	NA	Positive	7.15714285714286	35.8625	6.1988986145752	267403.741071429	4236.59476302473	9.48928571428571	46.2714285714286	3.26024419379074	300313.578571429	3967.27264234928	560	10.2	15.7	18.9	13.6	11.6	12	10.4	18.8	12.5	7.3	10.7	11.2	27.1	15.4	29.8	1607197.6	272401.51	1601.26	1080.88	12.3	4.8	0.5	20	10.4	6.8	0.9	21.8
1	J04	3	ATR	NA	Positive	6.17307692307692	34.6834319526627	9.01566537148342	276905.903846154	4347.37644555221	7.89201183431953	29.2618343195266	2.47090411387463	177921.25	3669.05386442585	676	13.9	18.2	11.5	13.2	12.6	12.7	5.3	15.1	9	9	11.8	10.1	19.1	13.2	22.8	1531273	312013.02	1660.38	1256.59	11.4	5	5.6	9.9	9.6	5.3	4	8.3
1	J05	1	ATR	NA	Positive	6.68428372739917	31.5994436717663	4.95577770492456	214581.013908206	4231.91354403271	6.88317107093185	33.6244784422809	2.59535831919108	202290.628650904	3195.60492571941	719	11.7	14.2	13.9	0	10.8	11.5	4.9	22.9	11.4	8.2	17.9	11.3	26.6	15.3	28.8	1442460	231689.1	1529.4	941.8	9.3	6.1	2.8	15.6	9.3	9.2	2.5	15
1	J05	2	ATR	NA	Positive	6.62224938875306	33.0721271393643	5.4636449632881	242080.312958435	4233.8933835467	9.61491442542787	38.8166259168704	2.73911801485702	245488.633251834	4070.62716906005	818	12.1	14.4	12.3	9.8	10.9	10.3	8.7	14.1	9.7	6.1	9.5	9.2	21.8	11.7	24.4	1500317.2	399122.36	1500.75	1592.84	11.1	7.3	5.9	6	9	8.7	4.4	4.8
1	J05	3	ATR	NA	Positive	6.38153098420413	34.0522478736331	7.89887442375841	266908.652490887	4297.92067217272	8.9501822600243	37.501822600243	2.65265870290176	239904.710814095	3882.7235949942	823	13.6	18.1	14.9	15.3	13	13.5	10.7	17.3	10.4	9.7	14.6	11.7	24.1	14.9	28.1	1690614.7	365991.48	1689.86	1453.95	13.9	4.3	10.3	6.6	11.8	4.9	7.9	4.9
1	J06	1	ATR	NA	Positive	5.8780487804878	32.1578947368421	7.07341850561405	266322.925545571	4615.11501234422	6.15404364569962	33.9127086007702	2.76229922466421	222325.370988447	3001.79823080654	779	15.9	18.5	14	0	16.7	14.4	6.3	28.9	9.6	10.4	16.2	10.9	23.1	14.5	24.4	1751355	196659.8	2109.82	815.3	12.2	5.5	1.7	25.7	15.3	8	1.3	22.3
1	J06	2	ATR	NA	Positive	6.27207977207977	34.2022792022792	7.15294082854712	262649.061253561	4210.48752213629	9.53133903133903	41.0811965811966	3.2485275189344	277394.411680912	4212.69283664419	702	14.8	18.4	14.4	9.4	14	15.7	9.8	13.5	10.7	9.7	7.1	10.8	23.5	14.2	26.8	1586797.1	402395.39	1575.34	1644.68	9.8	5.3	5.7	6.4	10	7.4	4.4	3.6
1	J06	3	ATR	NA	Positive	6.1863580998782	31.095006090134	5.96902703193076	237309.319123021	4255.32064195869	9.54202192448234	35.2740560292326	2.54028497394297	217863.952496955	4113.31769100657	821	11	21	14.1	10.6	13.6	14.6	10	12.1	9.4	9.9	16.4	10	24.8	14.3	30.3	1598486.9	425182.76	1605.47	1714.46	12.3	4.1	17.4	4.5	10.4	6.6	17.4	3.7
1	J07	1	ATR	NA	Positive	6.83818181818182	38.3290909090909	7.26194713605295	313214.250909091	4433.31243571954	8.06181818181818	46.8945454545455	3.35459862219564	308706.027272727	3561.92302182783	550	13.8	16.4	18.9	0	13.8	13.8	8.2	19.8	12.5	10.4	20.2	13.8	28.9	18.4	31.5	1804244	172031.9	1790.46	675.52	13.5	4	0.4	36.2	12.2	7.5	0.4	42.4
1	J07	2	ATR	NA	Positive	6.29915966386555	29.9949579831933	5.59070306122225	200584.56302521	3962.63645203933	8.37478991596639	39.3781512605042	2.93279806514526	250346.183193277	3736.10177969748	595	11.3	18.5	14.8	15.3	10.6	16.5	7.6	20.2	9.9	10.3	8.7	9.7	21.5	13.8	23	1375297.2	241654.37	1427.16	964.84	10.8	6.9	0.7	25.2	8.7	8.4	0.3	26.4
1	J07	3	ATR	NA	Positive	6.65940902021773	37.9642301710731	7.64769859380235	314912.785381026	4409.6709625423	8.03265940902022	35.1353032659409	2.58350276976624	221350.718506998	3565.72247182643	643	14.8	14.5	14.9	18	12.8	12.1	7.9	20.2	11.7	8.7	14.6	12.4	22.6	15.7	24.9	1720354.8	273416.19	1705.97	1087.38	13.2	4.4	2.2	10.7	11.8	5.9	1.4	10.7
1	J08	1	ATR	NA	Positive	5.75174825174825	29.6520979020979	6.97294935043549	212701.146853147	4167.82255528351	6.97902097902098	33.0804195804196	2.65427860737119	219969.082167832	3515.9651910599	572	13.5	16.3	11.2	0	11.4	14.3	7	20.3	8.6	10.8	17.5	11.2	25.5	14	28.3	1538512	263527.2	1656.64	1056.95	12.2	5.1	6.6	12.6	10.8	8.6	5.4	12.4
1	J08	2	ATR	NA	Positive	6.71698113207547	33.9528301886792	6.09976036701187	249372.966981132	4182.63067590058	11.4292452830189	46.9952830188679	2.99639155691744	303005.720125786	4389.99069706777	636	12.1	17	15.3	6.3	11.6	13.7	9.9	9	10.4	8.6	12.6	11.2	29.1	12.3	32.5	1537786.4	437034.1	1481.15	1740	11.5	7.1	9	4.2	9.3	7.7	7.4	2.5
1	J08	3	ATR	NA	Positive	6.30316091954023	36.3218390804598	8.03901660170289	301557.764367816	4435.64380617412	7.08189655172414	34.2155172413793	2.92839257954808	209243.376436782	3386.38467078187	696	15.2	15.5	16.4	19.4	13.6	13.1	7	22	10.2	7.3	12.2	11.5	20	14.8	22.7	1676899.5	227744.75	1704.91	922.82	12.6	4	1.7	22.8	12.2	6.9	0.7	24
1	J09	1	STIM1	NM_003156	sample	8.03599374021909	34.5899843505477	4.75588063902854	222092.223787167	4336.451433236	7.58059467918623	26.9671361502347	2.29640340700787	149070.860719875	3343.16788608085	639	8.9	18.2	8.9	0	12.7	13.8	2.7	21.6	18	9.5	19.6	15.3	26.9	19.7	31	1802061	273392	1799.49	1117.77	16.7	7.5	7.5	12.1	15.5	6.6	6.3	8.1
1	J09	2	STIM1	NM_003156	sample	7.57116104868914	35.3857677902622	6.81271574571805	237036.702247191	4139.8688772739	9.08239700374532	28.2116104868914	2.27867954434977	155734.779026217	3841.08996689117	534	10.7	15.5	8.8	9.2	11.8	16.1	3.9	14.4	16.5	7.9	7.3	15.2	18.7	17	21.3	1462433	367122.33	1511.77	1508.15	13.5	13.7	3.2	8.8	11.4	16.7	3	6.7
1	J09	3	STIM1	NM_003156	sample	7.28253424657534	34.9811643835616	5.96806546625628	239256.532534247	4261.23694709371	9.13869863013699	27.8253424657534	2.19962533501811	150336.606164384	3644.55924389587	584	9.6	14.7	8.6	14.4	11	12.5	5.7	16.8	15.4	8.7	15.4	15.4	23.1	18.8	29.1	1564742.2	332985.08	1693.4	1369.31	15.4	5.7	7.7	8.7	13.5	3.8	7.2	6.8
1	J10	1	DICER1	NM_030621	sample	7.1376582278481	34.0363924050633	5.42805762529656	222233.405063291	4231.56237352277	7.6376582278481	26.2990506329114	2.08044790064593	138515.287974684	3288.61782789309	632	11.1	14.2	7.4	0	11.6	12.3	1.7	19.6	12.7	8.5	21	12.8	29.9	16.6	32.1	1459883	257707.7	1590.29	1083.15	10.6	7.3	5.5	15.3	12.5	9.7	5.9	13.4
1	J10	2	DICER1	NM_030621	sample	7.11794019933555	31.6843853820598	4.67904856563098	191516.064784053	3665.9354497106	9.17607973421927	28.4019933554817	2.07460566663513	150151.405315615	3270.93529255351	602	7.6	22.9	6.6	22.4	8.1	22.6	3.5	27.1	15.9	17.1	9.5	13.1	20.8	15.4	23.3	1284156.1	313314.19	1373.74	1263.66	11	18.4	4	21.3	10.6	18.9	2.5	18.8
1	J10	3	DICER1	NM_030621	sample	6.94578313253012	39.4578313253012	8.8619085234039	315197.506024096	4730.5058187976	10.0100401606426	31.5682730923695	2.40054552348353	169352.455823293	3766.21586617779	498	14.5	13.1	13.7	10.8	16.1	12.2	6	12.9	14.3	7.4	15.9	16.7	26.7	21.1	30.5	1676911.1	295686.51	1948.57	1249.77	16.1	6.2	6.8	14.9	18.1	4.8	6.4	12.4
1	J11	1	PASK	NM_015148	sample	7.43657142857143	36.5634285714286	6.97311168711634	261191.188571429	4441.73576710761	6.40571428571429	22.4857142857143	2.09968218928238	120428.459428571	2901.14524635639	875	12.6	15.7	7.9	0	13.5	12.3	2.6	29.4	16.8	9.5	16.5	17.6	24.7	22.9	27.7	1690360	186480.4	1787.78	768.25	18.3	3.8	1.1	27.4	15.8	8.1	1.1	29.7
1	J11	2	PASK	NM_015148	sample	7.49152542372881	31.8940677966102	5.08226747111153	195255.853107345	4098.1457814702	11.4138418079096	33.7104519774011	2.34232482131006	183225.490112994	4066.54968267404	708	9	16.1	7.2	5.9	7.8	12.6	5.1	9.9	15.5	7.2	10.5	12.9	23.3	16.1	26.3	1447957.4	421288.39	1488.7	1685.87	12.7	5.8	7.5	6.5	10.6	6.8	7.1	4.4
1	J11	3	PASK	NM_015148	sample	8.06030150753769	39.7072864321608	7.20046494538833	286311.920854271	4550.21371381785	9.20477386934673	28.3655778894472	2.40411839975116	152427.896984925	3763.96662374449	796	12.6	14.1	10.6	10.4	13.1	9.8	4.6	12.8	17.3	5.8	16.1	17.2	23.5	21.9	28.1	1717768.8	316074.4	1733.05	1276.05	16.1	6.9	4.5	9.2	14.8	5.5	4.4	6.7
1	J12	1	EZH2	NM_152998	sample	7.15789473684211	40.1829573934837	7.91549351818185	309549.466165414	4733.01471359161	11.5488721804511	36.7243107769424	2.52247790467442	206809.323308271	4040.92518666286	399	17.5	12.8	8	0	17.5	11	4	9	13.5	7	29.6	18	45.6	23.3	49.1	1976074	425706.8	1978.44	1723.42	18.5	3.3	32.1	5	18	3.3	32.3	3.5
1	J12	2	EZH2	NM_152998	sample	8.24401913875598	41.1794258373206	7.84296897610747	299200.009569378	4507.30630398353	15.8277511961722	55.6674641148325	3.04189677300279	365741.21291866	5159.00989978591	418	12.9	14.8	13.9	2.9	12.9	12.9	15.6	2.9	17.7	7.7	21.5	18.2	40.2	22.2	45.5	1892735.4	603815.99	1826.01	2480.49	18.4	5.5	28.7	2.9	16.5	2.2	28.9	2.4
1	J12	3	EZH2	NM_152998	sample	7.56398809523809	40.5297619047619	8.80802253161003	315790.712797619	4703.08370598922	10.9866071428571	32.9226190476191	2.44480095864795	180024.450892857	3949.31439189479	672	12.8	14.1	10.6	9.1	14.7	10.6	5.5	11.5	16.5	7.7	18.2	17.4	26.5	22.5	32.9	1756695.4	406031.66	1969.44	1701.54	17.4	4.3	15.8	8.5	18	4.3	15.5	6.8
1	J13	1	ATF7IP	NM_018179	sample	7.86842105263158	37.7140350877193	6.05556106032255	259124.68245614	4656.41364481733	7.99824561403509	26.2105263157895	2.33003205012844	137803.863157895	3380.05546020041	570	15.4	12.1	8.4	0	14.9	10.4	2.8	17.2	16.8	6.5	19.8	16.8	28.6	21.8	32.5	1708927	300333.8	1832.76	1236.41	16.1	4.7	11.9	11.1	17.7	4.4	9.6	10.2
1	J13	2	ATF7IP	NM_018179	sample	8.96223316912972	41.6059113300493	6.18745282522157	284864.799671593	4605.72943176517	11.2298850574713	34.5911330049261	2.34909643193302	185137.052545156	3865.83568743382	609	11.5	10.8	8.7	8.5	13.1	9.2	3.8	12.8	23.3	6.1	13	17.7	24.6	20.5	25.6	1714824.7	390571.01	1835.62	1613.82	16.7	4.8	5.9	9.7	16.4	3.8	6.7	7.9
1	J13	3	ATF7IP	NM_018179	sample	7.59887798036466	36.4894810659187	6.87243530000919	257302.346423562	4479.87376697896	8.4109396914446	24.7251051893408	2.04427464791763	126420.652173913	3395.9775641677	713	12.8	13.5	7.6	14.2	12.5	11.5	2.9	18.4	17.3	8.4	13.2	15.7	20.6	19.2	24.4	1623872.8	284270.28	1691.83	1154.9	16.8	5.3	3.6	13.2	14.9	6.3	2.2	10.9
1	J14	1	RB1	NM_000321	sample	7.76611694152924	34.4107946026987	6.13571851595392	227320.250374813	4213.02607140489	9.7736131934033	35.4572713643178	2.55409382667112	200306.68065967	3726.84628521791	667	8.4	15.1	10.2	0	9.6	12.6	3.6	15.3	17.2	9.3	26.2	14.7	36.9	17.4	39.9	1674616	307649.7	1684.31	1232.9	14.4	4.5	10.2	9.6	12.9	7.5	9.7	9
1	J14	2	RB1	NM_000321	sample	7.45053475935829	32.9318181818182	5.6332412300232	208026.614973262	4070.6582484405	11.2192513368984	36.1189839572193	2.40870464574961	205608.117647059	4115.7042095225	748	8.3	16.4	8.4	8.7	8.8	13.9	5.6	11.4	16.7	9.5	12.6	13.5	24.5	16.3	27.8	1517816.4	403008.53	1527.76	1602.81	13.8	4.4	6.3	6.1	13.2	6.4	4.5	5.2
1	J14	3	RB1	NM_000321	sample	7.22721893491124	31.8059171597633	5.34619545343892	208717.417751479	4066.02339202907	10.1952662721893	32.0544378698225	2.24189196501963	175518.620118343	3796.99230761144	845	10.3	17.8	9.7	11.8	9.5	14.6	4.7	14.1	16.4	9	18.5	13.1	27	14.8	30.9	1451655	350601.37	1463.32	1407.26	14.7	4.9	7.2	5.9	11.6	9.3	7.6	4
1	J15	1	RPA2	NM_002946	sample	12.2725	168.495	50.2717231204209	2095218.0625	8773.80702831485	7.075	33.65	6.78128126241605	284867.905	3255.2877867781	400	52	6.8	6.8	0	58.8	4.8	5.2	22.5	34.8	4.5	14.5	57.2	32.8	61.5	33.5	7243308	358229.8	5839.16	1301.4	57	1.2	25.2	11	56.8	1.8	17	11.8
1	J15	2	RPA2	NM_002946	sample	12.2311688311688	167.755844155844	44.8702474831974	2098655.90909091	8769.79490149708	7.16363636363636	26.1844155844156	5.85995152194227	184219.093506494	3033.55362659004	385	54.3	9.1	6.5	16.4	60	7.3	2.6	34.3	34.5	6.2	4.9	55.6	13.8	62.6	12.5	7130419.1	364676.54	5811.54	1337.16	58.2	4.4	7.3	14	60	3.9	2.1	13.5
1	J15	3	RPA2	NM_002946	sample	12.1123595505618	164.355805243446	43.6082879668266	2029344.62546816	8973.62550913934	5.8314606741573	22.6310861423221	3.56648038418294	154167.790262172	2710.89262920358	534	55.2	7.1	7.3	21.3	61.6	4.5	3.6	36.9	33.3	3.6	6.2	58.1	12.5	63.7	13.3	6932998.5	295658.83	5790.26	1099.88	58.2	1.9	5.8	12.2	59.2	2.1	3.4	12.5
1	J16	1	RPS2	NM_002952	sample	9.39272727272727	41.3563636363636	6.69381597879284	271899.250909091	4377.14400709796	11.4945454545455	31.5090909090909	2.43865721625955	165579.392727273	3914.47153498765	275	9.5	13.8	6.5	0	11.6	11.6	5.1	7.3	22.9	6.2	27.3	20.7	45.1	22.5	46.5	1698086	294450.2	1802.27	1176.01	16.7	8.4	14.5	17.1	13.8	2.5	10.2	15.6
1	J16	2	RPS2	NM_002952	sample	7.87545787545788	31.2783882783883	4.36924094183124	183944.04029304	3919.34791430054	12.0989010989011	29.5531135531136	2.11793519075223	126859.736263736	3528.6550754026	273	10.3	16.5	3.7	4.4	7	12.1	1.1	13.2	16.5	3.7	7.3	11.7	17.9	13.2	17.6	1361093.3	206242	1331.1	813.77	10.6	5.5	0	41	9.5	5.5	0	44.7
1	J16	3	RPS2	NM_002952	sample	7.85507246376812	32.9333333333333	5.58798860909805	208622.330434783	3673.04647444988	11.2463768115942	25.9710144927536	1.9817667830131	109980.023188406	3293.41343425318	345	8.4	23.2	4.6	9.6	8.7	21.7	1.4	10.7	17.1	13.9	17.1	14.5	22	14.5	24.3	1395598.7	218110.86	1429.16	846.1	9.6	10.1	3.8	29.6	7.8	9.9	1.4	32.5
1	J17	1	ATR	NA	Positive	6.5810635538262	33.4487678339818	8.01655427733937	255206.983138781	4322.37651991626	8.11932555123217	43.15953307393	3.06684081749644	291530.402075227	3664.96791900013	771	15.2	16.7	15.4	0	15	13.4	8.8	18.9	10.6	10.1	20.2	11	29.2	14.3	32.2	1632967	260057.2	1649.59	1059.26	12.1	5.2	5.1	12.2	11.7	6	4.9	11.2
1	J17	2	ATR	NA	Positive	7.08860759493671	36.8037974683544	9.12186748190724	281244.658227848	4337.47692438688	10.2958860759494	41.6851265822785	2.88772837317278	255894.216772152	3898.76682560213	632	14.6	16.5	12.8	11.2	14.2	15	7.1	15.5	13.9	9	10.8	14.1	22.6	17.4	24.4	1533289.7	353643.64	1657.4	1417.7	11.6	7.3	2.7	13.4	9.7	8.5	2.7	10.3
1	J17	3	ATR	NA	Positive	6.77239353891336	37.208516886931	7.89528866320486	302351.430249633	4561.26333761393	9.04111600587371	31.5168869309838	2.44247599705461	186749.427312775	3690.38047038124	681	13.7	17.5	11.6	13.1	16.9	13.7	6.5	14.5	10.9	6.8	15.1	13.7	23.3	16.7	26.1	1622757.2	353502.28	1787.51	1420.83	13.8	6.2	8.4	5.6	13.7	10.3	8.5	4.3
1	J18	1	ATR	NA	Positive	5.65442404006678	27.6293823038397	6.57899346499099	195745.988313856	3654.38976501663	6.75292153589316	32.2170283806344	2.60879138158641	199588.198664441	3172.20994029108	599	10	20.9	12.7	0	9.5	23	5.7	23.4	9	13.5	17.2	8.2	24.9	11.4	26.4	1242376	202222.7	1326.57	844.21	7.3	13.9	1.3	25.2	8.5	18.2	2.7	26.4
1	J18	2	ATR	NA	Positive	6.28758169934641	33.9063180827887	7.02389525032101	258990.721132898	4004.14526046513	11.9782135076253	47.3921568627451	3.10466851281403	299289.217864924	4419.59200706668	459	12	20.5	16.3	6.8	10.9	20.3	12.2	7.8	10	13.1	13.1	11.3	27.7	14.8	31.6	1524656.4	425531.15	1530.81	1729.04	10.5	7.4	7	7.2	9.8	10.9	8.1	4.8
1	J18	3	ATR	NA	Positive	6.23101777059774	33.0048465266559	7.15787712994035	260543.972536349	4248.79099903715	9.21324717285945	37.5411954765751	2.81899090798331	232595.113085622	3816.49554247401	619	12.4	19.2	15.2	10.8	14.1	18.1	7.8	12.8	9.5	12.3	16.3	10.5	23.4	14.1	27.8	1512926.5	342084.86	1580.64	1382.73	12.3	7.4	7.6	6.5	10.3	12.8	7.9	6
1	J19	1	ATR	NA	Positive	6.78534031413613	33.8769633507853	5.59745088322575	244251.119109948	4307.10545336714	8.12958115183246	37.7552356020942	2.98794307674733	235963.89921466	3538.4097675148	764	12.8	12	15.4	0	11.8	9.9	7.5	19.5	11.5	6.4	20.3	11.6	30.9	15.1	32.9	1502008	283458	1535.72	1156.31	10.5	4.8	7.6	8.9	10.2	5.1	7.9	8.2
1	J19	2	ATR	NA	Positive	6.55374592833876	31.9267100977199	7.45834104654548	228430.75732899	3752.68252101558	11.214983713355	42.9837133550489	2.76170151375943	260494.175895765	4007.31878503632	614	11.1	17.3	13.7	10.3	10.1	23.8	6.8	14.2	11.4	9	11.6	9.3	25.1	12.7	28.7	1262398.3	428566.77	1257.96	1685.55	9.4	24.6	9	6	8.5	28.8	7.8	3.6
1	J19	3	ATR	NA	Positive	6.620886981402	34.8311874105866	7.87822320420777	269473.238912732	4246.04892532961	8.59084406294707	36.0557939914163	3.11429004123145	227149.389127325	3764.62591073364	699	12.7	17.6	14.6	14	12	15.6	7.6	16.2	10.9	9.9	15.5	11.3	22	14.3	26.6	1571546.6	289925.98	1618.22	1169.77	12.4	7.6	3.6	9.4	12	10.2	4.1	9.3
1	J20	1	ATR	NA	Positive	6.75193798449612	31.8856589147287	6.17498606304547	219922.125968992	4253.98341666061	8.55038759689922	37.656976744186	3.00173289333656	235173.069767442	3725.14298126034	516	13.6	12.6	15.3	0	12.2	13	7.4	16.9	10.5	8.1	19.8	10.3	32.2	16.3	35.9	1536782	284870.9	1531.01	1167.24	9.9	4.7	7.9	10.5	9.3	7	10.5	11.8
1	J20	2	ATR	NA	Positive	7.04991394148021	33.9036144578313	6.27869837518534	232623.232358003	4094.44528731477	11.4578313253012	48.8037865748709	3.30974116895366	312112.464716007	4326.76696235116	581	11.2	16.7	16.2	6	10.5	15	11.2	11.9	13.8	7.4	12.9	12.6	30.6	15.1	34.3	1419117.6	392065.27	1499	1607.33	10	7.4	5.9	9.8	10.5	9.5	6.4	8.1
1	J20	3	ATR	NA	Positive	7.1524500907441	39.7059891107078	6.18605968636754	315406.166969147	4376.00029104622	8.95281306715064	34.2776769509982	2.66793422828193	204097.591651543	3564.66129338265	551	14.2	18.1	12.9	16	15.4	18.3	6.4	18.7	12.5	10.9	14.9	14.3	22.9	18.3	28.5	1667180.7	330826.26	1711.96	1312	14.2	6.7	7.3	8.5	13.2	9.1	4.7	6.7
1	J21	1	ATR	NA	Positive	6.68366013071895	34.556862745098	6.93745317227785	268316.792156863	4240.28550846581	7.10849673202614	32.5058823529412	2.74412922439863	203354.190849673	3202.1312668741	765	13.6	16.5	11.8	0	13.1	15.8	5.6	26.4	11	9.4	17.3	12.3	27.1	16.6	29.4	1743416	252888.7	1573.98	1017.81	11.6	12.4	5.2	14.6	10.8	13.9	4.6	12.9
1	J21	2	ATR	NA	Positive	6.45663956639566	30.4593495934959	6.28592241095249	216217.265582656	4106.39582146784	9.92411924119241	40.7831978319783	2.88499671621073	263754.493224932	4134.76414854436	738	12.3	18.6	13.8	9.3	11.5	15.4	8.5	13.1	10.6	8.4	8.5	9.5	23.7	14.1	25.6	1477573.3	398138.53	1495.2	1613.51	13.1	6.9	5.8	6	11.8	8.4	5.6	4.1
1	J21	3	ATR	NA	Positive	6.545229244114	35.3135068153656	7.47983491293946	285467.816604709	4357.16823651234	8.67162329615861	39.9157372986369	2.83666801879415	242659.337050805	3544.56735034485	807	12.3	15.2	18	19.2	11.5	11.6	6.7	21.7	11.4	7.6	17	11.4	24.9	13.8	26.9	1585081.5	240853.96	1681.65	976.73	10.8	5.1	1.7	18.1	10.5	7.7	1.6	20.8
1	J22	1	ATR	NA	Positive	5.87437185929648	29.2797319932998	6.27985155405362	223984.688442211	4267.82913049906	7.34840871021776	29.9112227805695	2.46184409227247	182931.067001675	3345.59146609044	597	13.6	18.9	10.4	0	12.9	15.4	5.5	22.3	8.4	10.9	16.8	9.9	27.8	13.4	30.8	1762796	274376	1757.29	1159.71	10.7	6.9	9.9	14.9	11.9	7.5	10.2	12.7
1	J22	2	ATR	NA	Positive	6.67503486750349	31.302649930265	5.71740642727029	223095.923291492	4090.91206635548	10.0878661087866	41.2454672245467	2.79155081857553	256687.486750349	4028.26643146855	717	10.9	16.5	14.5	9.3	11.4	14.2	7.5	14.2	11.6	7.9	9.6	9.6	24.5	11.6	26.5	1397232.6	366721.78	1458.82	1500.5	9.2	6.7	3.1	7.3	8.6	8.1	3.2	6.1
1	J22	3	ATR	NA	Positive	5.38592233009709	31.996359223301	9.51882275010603	273401.538834951	4035.36569200942	7.79854368932039	34.5643203883495	2.53241927745888	205185.52184466	3344.34962057672	824	13.8	22	16.1	20.8	11.8	19.8	5.5	23.8	7	12.9	13.1	9.1	22	11.7	24.6	1514711.5	211293.36	1591.21	875.99	10.8	12.7	1.1	24.8	10	16.4	1.5	25.7
1	K03	1	OTNT	NA	Neutral	6.54008438818565	30.2165963431786	5.43212146797349	194318.950773558	4045.65961941645	7.49085794655415	27.3699015471167	2.27010456382018	148239.440225035	3355.79130533336	711	11.4	17.2	11	0	9	13.6	3.9	23.1	14.1	9.7	18	12	30.9	15	35.3	1421869	201776.3	1571.61	857.76	12.8	7.6	2	22.6	12	7.9	1.5	21.9
1	K03	2	OTNT	NA	Neutral	7.40316205533597	33.7615283267457	5.43393798082024	222072.027667984	4201.15853059616	8.38339920948617	30.9644268774704	2.42132519795882	172143.403162055	3527.08805372867	759	10.1	12.1	10.8	17.4	7.9	11.3	5	22.8	15.4	5.8	5.5	12	21.1	15	22.1	1480869.4	269495.46	1593.64	1131.99	10.5	6.2	0.4	15.2	12.4	5.5	0.3	13.3
1	K03	3	OTNT	NA	Neutral	7.10877192982456	32.0421052631579	5.01545030164627	207688.522807018	4023.5434594414	8.64327485380117	26.6409356725146	2.11976382781591	143668.051461988	3613.61318271162	855	7.7	17.9	10.4	16.4	6.9	15.2	5.3	18	14	8.8	13.7	12.3	22.5	14.9	27	1446175.7	287025.32	1526.93	1199.09	12.6	6.3	3.6	9.5	12.6	8.9	3.6	9.5
1	K04	1	OTNT	NA	Neutral	7.34298118668596	31.520984081042	3.92312044300285	193258.681620839	4050.21445114449	8.89146164978292	31.9218523878437	2.55482260703697	175292.541244573	3621.19290520817	691	8	14.5	9.8	0	8.5	13.3	4.1	16.9	15.6	8.2	22.4	12.3	39.2	15.5	43.6	1492684	246966.9	1584.37	1035.32	12.9	6.2	5.8	16.5	13	6.9	6.1	16.5
1	K04	2	OTNT	NA	Neutral	7.53779069767442	33.3517441860465	5.91809916087171	208594.457848837	4173.34330408377	9.60174418604651	33.3197674418605	2.50184808562308	178316.334302326	3817.7606372616	688	10	14.1	12.1	12.4	9.4	9.6	4.5	15.8	16.9	6.5	9.7	12.8	25.4	16.6	27.8	1461092.6	249257.05	1613.36	1037.35	12.4	4.1	0.7	23.1	13.8	4.1	0.4	22.7
1	K04	3	OTNT	NA	Neutral	7.1334431630972	35.4612850082372	6.7355587166308	260129.678747941	4396.84679651946	9.51400329489292	32.326194398682	2.57016216439341	178381.998352554	3913.5928411025	607	12.7	18.6	15.5	12.5	13.7	14.8	6.9	13.7	14.8	11.2	17.3	15	27	18.6	33.3	1664649.7	251138.11	1871.43	1036.12	15.3	4.1	2.3	19.1	18.5	3.3	2.3	15.5
1	K05	1	OTNT	NA	Neutral	6.58355091383812	27.9255874673629	4.48133989545636	168309.544386423	3902.24089596518	7.28851174934726	24.5065274151436	2.03016216327296	131250.325065274	3142.77145257753	766	8.9	18.1	7	0	8.1	15.7	3.3	23	13.2	11.4	17.1	10.1	27.5	13.8	30.8	1470507	280040.4	1456.2	1158.13	11.6	5.6	7	10.2	10.1	7.7	7.8	9.4
1	K05	2	OTNT	NA	Neutral	7.38213762811127	30.099560761347	4.16643555835214	174844.598828697	3898.26136252946	9.51098096632504	30.2664714494876	2.23143417769111	167220.538799414	3844.42919185461	683	7.8	16.1	8.2	8.3	6.9	14.2	3.7	14.6	16	7.2	8.1	12.2	20.8	14.1	23.7	1407576.1	369296.4	1406.15	1502.91	12.7	5.4	4.2	4.8	12.2	7.5	2.9	5.3
1	K05	3	OTNT	NA	Neutral	7.55688622754491	33.8826347305389	5.43301383880996	222059.332934132	4398.6805716817	9.65868263473054	29.422754491018	2.22259493472673	158517.337724551	3788.23463605859	835	10.8	12.8	9	10.7	9.7	10.1	5	13.8	15.6	5.6	16.3	13.7	24.4	17.5	29	1557731.9	396246.99	1626.97	1632.96	14.6	4.3	12.9	4.6	14.3	3.5	15	3
1	K06	1	OTNT	NA	Neutral	7.31592689295039	31.7180156657963	4.1504907437088	193842.251958225	3930.11336503244	8.28590078328982	28.7950391644909	2.24826821455529	153338.992167102	3400.33226449427	766	8.1	16.3	8.6	0	7.4	15.3	3.7	19.2	14.6	9.5	22.2	12.9	32.5	17.6	35.4	1434723	264553.8	1504.31	1091.65	12.1	5.5	7	12.9	13.3	8.2	5.5	9.9
1	K06	2	OTNT	NA	Neutral	8.23891273247496	37.1216022889843	5.86004695127699	228795.688125894	4406.23187629821	10.758226037196	35.9985693848355	2.45801239072435	199448.832618026	3935.35270902875	699	11.6	10.7	9.9	9.6	12.7	8.4	5	13.9	18.5	6	11.4	17.3	25.2	19.9	27.9	1548038.1	337472.69	1629.93	1350.51	15.7	3.7	2.3	10	14.6	4.4	1.7	9.7
1	K06	3	OTNT	NA	Neutral	7.46026831785346	32.5830753353973	4.86877763021937	208565.504643963	4323.72871171511	9.42002063983488	29.5294117647059	2.36854616640153	153282.965944272	3755.50414413217	969	9.6	14.6	10.3	11	10.8	10.9	4.5	13.3	16.4	7.7	17	13.8	25.5	16	30	1479953.6	328141.24	1574.86	1360.73	13.3	4.9	6.8	7.7	13.5	5	6.3	5.7
1	K07	1	OTNT	NA	Neutral	7.60144927536232	34.1057971014493	5.38679385206947	213861.784057971	4160.33534540272	7.46376811594203	28.6739130434783	2.19583150393356	147763.379710145	3164.91371842374	690	9.7	13.9	8.8	0	10.1	13.2	1.9	20.9	15.7	8.8	19.4	14.8	29.3	18.3	32.6	1674223	230589.1	1603.71	954	13.6	6.2	2.5	15.4	13.8	7	2	13.8
1	K07	2	OTNT	NA	Neutral	7.41015089163237	31.5418381344307	4.79410615885832	182674.359396433	4020.12769216081	11.7091906721536	36.1344307270233	2.46002724146367	202639.698216735	4270.7843518544	729	8.9	17.1	8.2	5.3	8.8	13.7	6.4	8.2	14.1	8.1	10.8	13.2	25.4	16.5	29.1	1359938.3	451468.79	1426.7	1839.34	11.8	4.8	11.4	5.2	10.4	5.8	10.2	4
1	K07	3	OTNT	NA	Neutral	7.21362229102167	37.6068111455108	8.74523329271334	281509.167182663	4665.60722390991	8.41950464396285	29.4318885448916	2.56354015626969	159879.368421053	3483.76648833216	646	13.8	12.4	13.2	15.9	13.5	10.5	4.5	18.7	15.3	7	14.6	17.2	25.4	20.4	28.3	1615122.4	249186.28	1950.81	1065.33	15.8	3.9	1.9	15	18.1	4.6	2	12.4
1	K08	1	OTNT	NA	Neutral	7.23950233281493	33.2954898911353	5.54569361045718	236152.592534992	4335.10548320323	8.60808709175739	27.0217729393468	2.47296827892202	140441.881804044	3454.17147754802	643	9	13.4	7.2	0	10.9	10.6	2.2	14.9	12.8	7.6	20.1	12.8	33	16	35.5	1695466	322831.4	1778.96	1323.42	13.8	4.2	14.2	7.9	12.1	2.6	12.4	5.6
1	K08	2	OTNT	NA	Neutral	7.97271268057785	34.1492776886035	5.90894223399072	207245.322632424	4219.50704433075	10.0979133226324	34.207062600321	2.37732678128595	170037.036918138	3640.33757079176	623	8.5	14.8	9.3	9.1	9.6	11.1	1.6	14	17	6.3	10.3	13.6	24.2	15.9	25.4	1486743.6	263009.61	1587.32	1074.07	13.3	5.1	0.8	22	12	5.3	0.6	20.2
1	K08	3	OTNT	NA	Neutral	7.43039772727273	38.0482954545455	8.32829889701819	285465.580965909	4438.79440363791	8.25142045454546	28.0426136363636	2.46061649819151	148509.818181818	3354.16323987438	704	11.5	16.1	11.2	15.3	11.2	11.6	3.7	18.3	15.9	7.5	13.6	15.3	23.9	18.8	27.1	1686198.1	217938.27	1866.42	888.42	17.3	5	1.6	23	16.9	4.8	0.1	21.4
1	K09	1	RAD21	NM_006265	sample	6.93243243243243	45.8108108108108	8.36408656381112	392062.315315315	5264.24616321039	10.490990990991	35.8423423423423	2.77163726323413	244459.878378378	4343.34330005651	222	19.4	13.1	7.2	0	24.3	10.4	9.9	5	13.1	7.2	26.1	17.1	36.5	28.4	43.7	2093724	408977.6	2119.28	1648.58	18.5	2.3	27.5	4.5	21.6	3.6	29.7	4.1
1	K09	2	RAD21	NM_006265	sample	9.51748251748252	48.5944055944056	7.04362118255846	355542.136363636	5112.01516920867	14.2762237762238	52.6748251748252	3.32128022111634	382561.513986014	5223.09826540299	286	14.7	9.4	13.6	4.9	19.2	5.6	19.6	5.2	21.3	4.2	17.1	21.7	39.2	27.6	43.4	2104039.8	703080.85	2194.72	2741.12	25.9	3.5	45.1	5.2	23.1	1.7	39.2	3.1
1	K09	3	RAD21	NM_006265	sample	7.09192200557103	42.883008356546	8.08302538483293	361235.571030641	5578.52803636384	10.142061281337	28.2785515320334	2.3362417780071	159562.902506964	4152.71641070865	359	23.4	12.3	11.4	7.2	29	9.5	7.8	9.5	11.7	7.8	15.6	17.3	24.2	28.7	30.6	2125189.9	389869.23	2276	1562.15	24.2	2.8	16.7	9.5	25.6	0.6	14.2	7.5
1	K10	1	CUX1	NM_181500	sample	7.11649016641452	32.071104387292	5.08221812751987	205895.062027231	4417.378079336	9.50983358547655	35.0726172465961	2.73283877873515	207301.555219365	4048.88607924169	661	10.3	12.3	12.3	0	11.2	10.1	7.4	13.9	14.2	7.6	22.7	13	40.1	18.3	44.8	1528469	284015.1	1658.39	1222.64	13	6.1	7.7	10	15.9	7.1	10.9	7.1
1	K10	2	CUX1	NM_181500	sample	9.15485996705107	42.5782537067545	5.0300347139089	279840.614497529	4583.4519251033	15.6227347611203	62.9077429983526	3.62088276246469	406317.369028007	5165.10394332538	607	10	9.1	22.2	2.6	11.4	7.6	18.3	4.1	22.4	3.8	19.8	18.6	47	22.6	50.9	1734186.1	487781.35	1811.98	2019.87	18	4.3	14.7	5.4	19.9	3.1	16.5	3.5
1	K10	3	CUX1	NM_181500	sample	8.28403361344538	38.9126050420168	6.31761811625328	266510.660504202	4523.78069503297	11.5495798319328	40.2084033613445	2.78524280640852	236823.425210084	4336.61766230803	595	11.1	10.9	18.2	7.7	11.4	10.9	10.3	8.9	19.8	6.2	20.8	17.3	36.8	20.8	42.4	1691153.1	329169.93	1704.04	1319.55	18	2.9	7.4	9.2	19.2	2.5	5.9	7.9
1	K11	1	POLE	NM_006231	sample	14.4332688588008	121.696324951644	22.886790225642	1275619.0696325	6200.61173330969	14.1624758220503	83.0212765957447	3.58145286966497	796736.934235977	4662.82263273827	517	29.6	17.6	23.4	0	34.8	12.8	24.8	22.4	34.2	11.2	33.7	41.8	41.2	45.1	43.7	4823929	376090.9	3706.89	1350.44	41.6	9.5	26.9	9.9	41.2	9.5	17	8.9
1	K11	2	POLE	NM_006231	sample	17.0936073059361	135.87899543379	25.9354899834314	1396631.28082192	6440.27970798719	19.7625570776256	94.4520547945205	3.51294506535502	871461.324200913	5756.21349940257	438	29.9	13.9	20.8	4.3	37.9	10	26.9	5.9	43.4	7.8	33.3	49.1	43.8	52.3	47	5067522.5	568404.32	3589.62	1991.48	47	4.3	28.1	4.8	41.6	5	17.1	2.7
1	K11	3	POLE	NM_006231	sample	16.2654205607477	128.332710280374	23.1828475957055	1323933.28411215	6750.60673629108	15.4766355140187	76.4691588785047	3.6883830170264	697590.042990654	5116.69459704763	535	28.6	11.2	23.4	13.1	42.4	8	26.4	13.8	39.8	5.8	30.7	48.8	38.1	52.9	41.9	5054194.8	472464.65	3875.65	1719.1	49.3	3.7	25.8	5	46.2	6.7	18.7	4.1
1	K12	1	NCOA6	NM_014071	sample	7.83831282952548	40.4217926186292	7.80879784480397	303836.862917399	4711.02359552164	10.4850615114236	37.2548330404218	2.58369632254616	216691.882249561	4044.81158837915	569	13.7	12	10.9	0	14.1	9.3	7.4	10.9	18.6	6.9	29.3	17.8	41.3	24.6	45.7	1884741	307587.4	2008.86	1261.17	19	2.1	14.2	17.6	19.5	2.3	16.3	16.2
1	K12	2	NCOA6	NM_014071	sample	8.17469879518072	39.1566265060241	5.98809604311572	278549.531626506	4474.54466012067	12.6536144578313	45.9262048192771	2.9106213444708	280440.429216867	4468.47545756504	664	10.7	16.6	13.3	6.9	13.1	13.3	8.7	8.3	20.2	7.8	14.9	16.9	33.1	21.7	37.5	1730283.5	412379.33	1828.34	1711.78	17.5	6.2	8.3	7.5	17.9	5.3	8.4	5.6
1	K12	3	NCOA6	NM_014071	sample	8.14880952380952	39.8675595238095	6.56381441524686	282722.879464286	4526.8583849949	13.2291666666667	43.8898809523809	2.71252673654938	258993.688988095	4505.28017549019	672	10.3	13.4	14.1	5.5	12.8	11.3	12.4	6.4	20.8	8.8	25.6	19.9	39.1	22.5	45.2	1729686.9	432441.97	1860.83	1794	17.9	4.2	18.6	4.5	18.8	3.4	21.1	3
1	K13	1	APC	NM_000038	sample	8.12133072407045	38.5264187866928	6.11052467755813	259480.410958904	4303.85582745401	11.3620352250489	38.9452054794521	2.72409501968234	219069.336594912	4000.13494538084	511	11.9	14.3	10.8	0	12.5	13.3	5.7	10.8	19.6	8.8	29.7	17	44.6	20.7	48.1	1661641	327451.1	1821.85	1372.08	17	9	15.7	11.7	15.7	5.3	15.3	7
1	K13	2	APC	NM_000038	sample	8.36082474226804	38.0185567010309	4.21931337467846	250616.820618557	4081.92384364917	15.7113402061856	52.7237113402062	3.11005259275737	301209.628865979	4504.78228551198	485	10.9	17.1	14.4	3.3	10.3	14.4	7.8	5.2	17.7	6.6	20.4	17.1	39.6	18.8	42.1	1584002	477567.03	1513.51	1896.18	13	10.1	15.7	6.4	13.2	5.6	12.2	3.7
1	K13	3	APC	NM_000038	sample	6.14723032069971	32.2405247813411	6.83733393087879	243281.913994169	4066.46984005526	9.01457725947522	27.4431486880466	2.15289406208965	149978.240524781	3449.88209447754	686	13.8	21.7	9.2	16.2	11.5	18.7	4.7	20.3	11.8	14	14.6	13.7	23.2	15.6	26.8	1438537.6	297939.5	1641.88	1251.24	12.8	12.5	6.4	15.6	13.3	11.2	6.4	9.9
1	K14	1	CREBBP	NM_004380	sample	7.43679775280899	32.2921348314607	4.942549860376	205307.644662921	3924.88330138755	10.5365168539326	33.3497191011236	2.35327104696574	188524.370786517	3951.06396205184	712	8.4	19.8	7.9	0	8.7	16.6	7.2	12.9	18.3	10.5	28.4	15.3	41.2	17.8	44.1	1518940	422295	1539.2	1745.48	14	7.4	30.2	6.3	12.9	11.2	30.6	3.1
1	K14	2	CREBBP	NM_004380	sample	8.25301204819277	38.0481927710843	6.84914793683831	268980.464716007	4429.40909081198	11.6833046471601	37.4974182444062	2.64003858451497	222856.542168675	4323.17158880832	581	11.9	18.4	10.2	8.3	13.3	14.3	8.4	9.6	20.5	8.8	11.5	17.7	26.3	21.3	30.1	1816312.9	455342.4	1847.52	1833.48	19.1	4.5	11	6.7	18.9	5.3	11.2	5.3
1	K14	3	CREBBP	NM_004380	sample	6.72195121951219	33.339837398374	7.91962274301541	242556.889430894	4458.64386187771	9.79186991869919	31.8227642276423	2.37924543438886	176549.369105691	3788.15172348899	615	13.3	17.4	11.9	13	12.7	13.2	5.5	14.3	13.7	9.4	16.4	14.6	24.9	19.7	28.9	1636788.7	332815.33	1823.89	1370.8	14.6	3.7	8	8.9	15.1	2.9	7.6	7.6
1	K15	1	MGA	NM_001080541	sample	7.52713178294574	36.4366925064599	5.87154616174916	272886.480620155	4282.92617001307	9.0671834625323	29.7700258397933	2.23091596519883	174136.162790698	3721.19734412163	774	10.6	16.4	7	0	12.8	14.5	5.4	15	17.1	10.6	22.7	15.1	33.6	18	36.8	1768407	365195.4	1779.16	1508.44	16.4	7.2	20	6.3	13.2	9	21.3	5.4
1	K15	2	MGA	NM_001080541	sample	6.74965612104539	28.5612104539202	5.32587133522086	185281.768913343	3766.60211220691	12.4594222833563	38.5680880330124	2.67655732150714	226650.088033012	4460.47845387673	727	7	22.3	9.2	5.9	7.6	18.2	9.1	8.8	13.6	11.4	12.8	9.4	28.2	12.8	32.6	1435648.4	542651.14	1450.84	2210.12	11.4	10	20.4	4.4	10.6	12.1	21.3	3.6
1	K15	3	MGA	NM_001080541	sample	6.47682119205298	31.1192052980132	7.88309379590037	227313.185430464	4188.68950113908	10.194701986755	28.2278145695364	2.15054398912565	151668.503311258	3825.16779449694	755	11.3	19.2	7	9.9	10.3	15.9	4.1	11.4	12.1	12.1	17.4	11.8	23.2	15	28.5	1488456	377289.2	1627.44	1573.83	12.3	7.5	11.4	7	11.4	7.2	11.8	3.7
1	K16	1	CHEK1	NM_001274	sample	11.3418803418803	121.559829059829	34.8398004677397	1437329.58119658	7997.92425010845	13.2735042735043	62.8589743589744	4.6176323322767	492593.764957265	4534.5014451929	234	44	8.5	17.5	0	52.6	7.7	17.9	15	32.9	6.4	32.9	49.1	50.4	56.4	55.6	5876731	492527.7	5236.77	1879.1	54.7	4.7	46.6	12.8	59.8	0.4	38.9	11.5
1	K16	2	CHEK1	NM_001274	sample	9.8695652173913	123.684782608696	43.8758693889784	1493396.38043478	7801.56050927496	14.5144927536232	69.6123188405797	7.93854836649225	578383.199275362	5156.3825348865	276	44.6	9.1	18.1	4.7	53.3	6.5	18.8	7.2	30.1	5.1	15.9	45.7	37	53.6	39.5	5611899.2	575249.67	4789.4	2167.95	48.2	4	29.3	8	55.1	1.1	23.9	7.2
1	K16	3	CHEK1	NM_001274	sample	8.63204747774481	112.424332344214	41.9506578706614	1357012.21958457	7739.12563707498	10.7210682492582	52.1216617210683	5.82334169400265	434763.804154303	4398.57142253691	337	48.4	13.9	21.4	11.3	50.1	11.6	14.5	14.8	23.4	10.4	19.6	45.4	31.8	52.8	35.6	5216456.8	409574.57	4854.98	1551.19	44.5	6.8	22.8	15.1	49.6	4.2	13.6	11.9
1	K17	1	OTNT	NA	Neutral	6.67341430499325	31.9055330634278	5.95516351821504	236744.624831309	4446.32914395132	8.82456140350877	28.0931174089069	2.10953425342352	150010.515519568	3540.76534690262	741	12.8	17.4	8	0	13.2	12.7	3.6	15.4	13.8	8.8	21.6	11.6	33.5	17	36.8	1917883	319635.8	1920.62	1334	14.6	4.9	12.1	8	15.9	4.3	13.9	6.1
1	K17	2	OTNT	NA	Neutral	7.76048714479026	34.4830852503383	5.81110529730591	220845.370771313	4194.4478044338	10.6441136671177	36.6968876860622	2.58455534861632	209319.159675237	3963.43309113953	739	9.1	16.4	10.3	8.1	10.6	12.2	5.5	14.1	18.1	8.3	10.8	13.7	25	17.3	26.9	1471711.5	342781.78	1542.41	1412.83	13	6	3	9.6	12.4	6.4	3	7.7
1	K17	3	OTNT	NA	Neutral	7.3646477132262	33.5154511742892	7.06756201678196	225641.164400494	4393.08796537816	9.24721878862794	27.9938195302843	2.16206979135563	142868.60197775	3554.15021796809	809	10	12.6	10	12.2	9.3	9	4	15.5	15.7	5.8	15.1	13.2	23.1	16.3	26.1	1516241.4	294191.68	1698.95	1229.81	12.7	4.3	3.7	9.9	11.7	4	4.8	9.8
1	K18	1	OTNT	NA	Neutral	8.08702064896755	37.1637168141593	4.96891976530232	247432.258112094	4356.07463381445	8.86430678466077	30.8023598820059	2.30078535779659	166361.632743363	3496.70010366109	678	11.4	11.9	11.2	0	11.8	11.5	3.7	17.4	18	6.9	24	15.3	33.3	19.2	37	1633828	282287.2	1633.51	1149.04	14.5	5.6	8.1	9.3	13.1	6.2	7.8	8.8
1	K18	2	OTNT	NA	Neutral	7.76902536715621	33.6795727636849	5.80616696759351	212551.639519359	4182.80898702391	12.8518024032043	42.0200267022697	2.71915901889479	230656.806408545	4263.85579739979	749	8.9	15.8	11.9	5.1	9.3	10.9	5.7	7.3	17	6.3	13.9	13.5	31.8	16.4	35	1413697.8	463717.64	1569.69	1936.96	11.7	5.6	10.3	5.3	12.3	4.9	10.4	3.5
1	K18	3	OTNT	NA	Neutral	6.80440771349862	33.9283746556474	6.94381440526254	258372.071625344	4506.94407478113	9.18870523415978	29.9393939393939	2.31446595293394	172113.391184573	3808.31241230204	726	13.4	19.1	11	12.5	14.3	13.6	6.1	14	14.2	10.5	14.6	13.4	25.1	16.7	29.6	1679479.2	322758.83	1793.58	1336.72	14.9	4.5	6.5	10.3	15.6	6.9	7.6	9.4
1	K19	1	OTNT	NA	Neutral	7.9375	34.5924479166667	4.47701049739455	222616.78125	4215.52532954252	9.296875	32.53515625	2.40993190193046	172608.8671875	3657.38580040475	768	7.7	12.6	9	0	9.5	11.3	3.4	14.2	17.6	7.4	25.9	14.6	36.5	18.6	39.7	1570823	237590.4	1640.36	1005.92	13.8	6	3.5	13.5	14.5	4.7	4.4	12.5
1	K19	2	OTNT	NA	Neutral	8.00150829562594	35.9004524886878	5.60451378762386	233785.108597285	4218.56772262267	9.48567119155354	29.6923076923077	2.16958755735355	153197.191553544	3581.49234262534	663	8.9	14.8	9.5	12.8	9.2	13.1	3.6	19	18.4	7.2	8.3	16.4	20.5	19.8	22.8	1511164	270051.38	1603.57	1106.77	15.7	6	0.8	17.8	14.3	8.7	0.6	17.8
1	K19	3	OTNT	NA	Neutral	7.01632047477745	35.299703264095	6.68898137020795	266559.581602374	4115.27679104007	7.97774480712166	28.4540059347181	2.40735262713133	158195.682492582	3235.34833956249	674	11.3	21.7	10.8	20.2	10.8	19.6	3.4	22.6	14.7	13.4	14.2	16	22.6	19.3	24.6	1588521.1	236578.17	1697.09	973.33	14.7	9.2	0.9	18.1	16.3	13.2	1.3	14.8
1	K20	1	OTNT	NA	Neutral	7.67628205128205	37.25	5.69002911410823	253868.104166667	4231.07459767722	8.41025641025641	30.2323717948718	2.32640509002029	163627.394230769	3457.8720992592	624	10.9	14.1	9.9	0	10.9	13	3.8	17.6	17.8	7.2	21.8	14.7	30.9	18.9	35.9	1523617	243161.5	1631.44	1005.77	14.9	7.5	4.2	11.9	13.6	11.1	3.4	12.8
1	K20	2	OTNT	NA	Neutral	7.02328589909444	28.6843467011643	4.27012011681381	161267.340232859	3804.69464225812	10.0672703751617	32.235446313066	2.36269288034491	180327.17076326	3909.15522796628	773	8.5	18.9	8.4	11	6.7	16	5	15.3	14.6	11.4	8.3	10.7	22.5	12.9	26.1	1268300.5	335327.99	1350.8	1391.58	10.3	8	2.7	9.4	9.3	9.8	2.6	7
1	K20	3	OTNT	NA	Neutral	6.96885813148789	32.7318339100346	6.49235335985317	225215.105536332	4261.23335191453	9.44117647058824	28.9653979238754	2.15324368686751	146507.079584775	3530.13136451079	578	10.7	17.8	9.2	13.1	12.1	15.4	3.3	15.7	13.7	9.5	15.7	12.5	22	16.1	25.6	1571036.6	290104.19	1707.7	1222.57	12.6	8.8	3.6	14.9	13.7	8.5	4.5	12.3
1	K21	1	OTNT	NA	Neutral	7.35147744945568	34.8709175738725	5.10494428967645	243832.136858476	4207.75422945246	7.72317262830482	26.8024883359254	2.1002880145794	135154.104199067	3276.95564778168	643	10.3	16.3	8.2	0	10.6	14.5	1.7	18.5	13.5	9.2	19.9	13.5	27.4	17.3	30.2	1670932	216940.5	1672.08	902.31	13.4	7.9	1.7	17.6	14.2	8.4	2	16.8
1	K21	2	OTNT	NA	Neutral	7.91332263242376	37.9470304975923	6.93635943083196	270685.72070626	4286.36190725946	9.3868378812199	30.8154093097913	2.32090142786736	161194.908507223	3525.60730273196	623	10.4	15.2	8.8	14.8	12	13.3	4	22	18.8	8.7	9.6	16.9	22.3	19.4	24.2	1624642.8	325892.35	1709.45	1326.29	16.2	6.7	2.2	10	16.7	8.3	1.6	9.1
1	K21	3	OTNT	NA	Neutral	6.96130952380952	30.6205357142857	5.24297397545704	192666.638392857	4055.24393935179	10.7053571428571	30.9136904761905	2.1726902492272	166860.245535714	3894.24553493853	672	10.1	16.7	9.5	9.2	9.2	14.4	5.4	11.8	14.1	8.6	17.7	12.5	26.6	14.3	31.8	1338192.3	404818.97	1449.96	1689.6	12.5	7.9	15.3	4.9	10	7.7	14.7	2.8
1	K22	1	OTNT	NA	Neutral	7.82458563535912	33.1174033149171	4.01420517889825	211479.183701657	4090.41613891368	8.1560773480663	28.0939226519337	2.14512036465337	146071.745856354	3439.73212852371	724	6.5	12.3	8.8	0	7.2	9.9	1.8	16.3	17.4	6.8	20.6	13	30.5	15.6	33.1	1516355	260922.2	1610.65	1109.37	10.9	4.4	4.1	9.7	12.6	3.6	6.4	8.6
1	K22	2	OTNT	NA	Neutral	7.1768826619965	33.3467600700525	6.21301926566388	221615.028021016	3928.66841620195	9.07005253940455	29.8844133099825	2.2153492577767	155771.942206655	3659.82880655429	571	9.8	17.7	9.1	9.5	7	17	2.8	15.2	15.6	9.8	7.2	13.8	20.7	15.9	21.7	1350747.6	283463.56	1551.4	1196.44	11.6	7.7	2.1	18	12.3	10.2	1.1	15.8
1	K22	3	OTNT	NA	Neutral	6.50171232876712	30.4743150684932	7.05043063769458	207122.931506849	3860.72490590243	8.20719178082192	27.2345890410959	2.14403048143238	143650.61130137	3274.30583475822	584	8.2	18.8	10.1	19.9	8.4	17.6	4.8	23.5	11.6	9.4	13.7	10.4	22.1	12.3	24.8	1332490.9	246659.5	1469.05	1016.43	10.1	6.5	2.6	16.6	9.2	9.2	2.1	16.1
1	L03	1	RF	NA	Neutral	6.73980815347722	27.294964028777	3.98829905731968	160873.459232614	4059.62246280571	6.90767386091127	22.6558752997602	2.22287781321661	118774.521582734	3273.16716919828	834	7.7	16.8	7.1	0	7.4	11.3	2.5	21.6	13.2	9.2	16.5	10.1	28.4	13.7	30.8	1500358	298967.3	1633.76	1272.87	12.4	1.2	8	7.3	13.5	2	10.4	7.4
1	L03	2	RF	NA	Neutral	6.08194444444444	26.9944444444444	4.79303069009859	169133.380555556	3852.93009128587	7.52916666666667	25.2930555555556	2.21473557262256	129886.295833333	3411.23187577201	720	10.4	18.5	8.2	16.8	8.1	16.2	2.6	21.7	9.9	11	5.1	9	18.3	11.2	19.9	1316738.1	209955.87	1468.57	890.87	9.4	5.7	0.4	36.1	10.7	8.8	0.3	35.8
1	L03	3	RF	NA	Neutral	6.60020345879959	26.6927772126144	4.86192786492052	160343.902339776	3820.35928242896	7.79450661241099	23.3041709053917	2.04037069432605	124536.710071211	3546.11500291642	983	6.8	18.8	8	15.6	6.1	15.1	4.5	18	13.1	10.7	11.1	9.3	19.4	11.6	23.4	1385281.7	291957.05	1451.73	1208.77	10.9	2.8	3.6	7.7	9.1	4.1	3	6.7
1	L04	1	RF	NA	Neutral	7.42485549132948	31.1921965317919	4.88001890915034	202165.50867052	4220.79494879935	8.95664739884393	31.4132947976879	2.48796677391675	171652.011560694	3746.78360509911	692	7.2	17.2	10.4	0	11	12.6	4.8	13.6	15.6	10.1	21	11.7	37.7	15.5	41.9	1923159	309571.6	1782.4	1292.35	15.8	3.8	11.7	6.5	15.2	3.3	11.6	5.3
1	L04	2	RF	NA	Neutral	7.29755434782609	31.8586956521739	4.90655295916423	201180.923913043	4075.76429875252	10.0353260869565	36.4252717391304	2.74298605693901	209085.846467391	3977.86599645655	736	8.4	16.7	12.1	11.3	8.3	13.6	6.4	14.9	15.9	9.2	9.2	12.5	27	16	29.3	1530645.1	284010.81	1597.48	1155.57	14.4	4.1	1.5	16.8	15.8	5.7	1.5	16.4
1	L04	3	RF	NA	Neutral	7.14436090225564	34.4195488721804	6.09405541693595	244325.218045113	4214.68230877027	9.18195488721805	29.609022556391	2.30689493211441	161582.028571429	3727.85727034171	665	9.9	18.6	11.4	15	10.1	14.9	6.8	17	15	11.4	15.2	15.3	25.3	18.5	30.1	1597833.6	287324.91	1682.42	1175	16.5	9.6	6	15	15.9	9.2	4.4	12.8
1	L05	1	RF	NA	Neutral	6.93018259935553	29.0998925886144	4.93575686988215	172436.889366273	4043.72146462201	6.55746509129968	22.7937701396348	1.92817079876304	115315.162191192	2907.333974038	931	9.2	15.6	7.7	0	8.2	13.4	1.7	26.6	14.2	8.7	17.2	12	24.9	15.3	26.7	1437004	237222.7	1511.14	987.4	12.1	5.8	4.2	15.8	11	7.3	3.9	13.6
1	L05	2	RF	NA	Neutral	7.74641148325359	31.3177033492823	4.69674154277065	183183.870813397	3926.47801975624	8.29952153110048	26.6746411483254	2.03264801339602	134833.488038278	3345.41228969439	1045	6	15	7.4	17.4	6.8	11.9	2.3	21.8	18.5	7.4	8.1	12.1	19.1	13.9	20.5	1433183.1	278269.83	1417.05	1132.01	12.2	6.3	1.2	14.9	10.5	8	0.7	14.3
1	L05	3	RF	NA	Neutral	6.92298980747452	30.1494903737259	4.86512521939571	196632.374858437	4042.7080865963	7.34201585503964	22.1075877689694	1.99045943060961	119142.113250283	3372.7525609771	883	8.3	18.6	7.7	16.2	9.6	14.6	4.2	20	13.7	9.2	9.9	11.6	16.6	14	21.3	1448711.8	291167.34	1460.96	1201.23	11.4	6.8	4	11.2	10.2	8	4.1	8.9
1	L06	1	RF	NA	Neutral	7.01884253028264	30.6904441453567	4.75656480096592	195552.909825034	4008.38088344101	8.58008075370121	30.5248990578735	2.34400678573261	159443.876177658	3460.16289972969	743	6.7	17	9.4	0	7.7	13.3	2.6	16.4	15.6	10.8	21.1	12	32.8	13.2	35.9	1629485	307179	1614.56	1262.98	13.6	4	10.8	8.9	13.3	4.6	12.1	7.7
1	L06	2	RF	NA	Neutral	7.5146124523507	34.9542566709022	6.09562070575957	231344.306226175	4334.56511547957	8.66709021601016	27.7369758576874	2.19554847805675	155252.89707751	3740.48091972145	787	10.5	14.6	8.3	14.1	11.4	12.6	5.2	18.8	16.4	7.6	6.7	15.1	19.2	17.4	22.2	1605888.5	314384.46	1668.92	1286.37	15.1	4.7	2.8	14.1	14.5	6.6	2.4	14.9
1	L06	3	RF	NA	Neutral	6.93458980044346	31.7949002217295	6.12418944252173	215860.88248337	4276.57557042451	7.56984478935698	24.2494456762749	2.06215653668676	130009.967849224	3439.1640216209	902	10.8	15.7	9.8	18.1	10.3	11.4	5	19.8	15.1	7.5	11.1	12.7	20	15.4	23.6	1553431.6	290875.43	1624.7	1187.96	14.6	3.5	3.9	9.8	14.2	4.5	4.3	9
1	L07	1	RF	NA	Neutral	7.0171358629131	30.0734394124847	5.07360022864495	181894.88249694	4066.01257781021	7.07221542227662	26.0257037943696	2.11716913613396	134904.871481028	3142.5674424315	817	8	16	10.3	0	8.4	13.6	2.2	24.4	16.3	10.2	18.5	12.6	28.3	16.2	31.5	1442453	233197.8	1550.32	964.67	12.6	5.4	3.7	13	12.1	6.4	3.2	12.7
1	L07	2	RF	NA	Neutral	7.46984572230014	34.6858345021038	6.36150541998599	230616.575035063	4377.79538011075	7.96353436185133	26.9004207573633	2.18410593246885	136169.274894811	3362.18467038996	713	11.9	14.6	8.7	15.8	12.6	11.5	2.2	22.3	15.7	7.4	6.6	15	18.9	18.1	19.9	1564536.1	202237.98	1653.31	848.44	15.4	4.5	0.1	38.3	15.8	5.2	0.3	41.4
1	L07	3	RF	NA	Neutral	7.10060362173038	32.6096579476861	7.0451389904429	224385.211267606	4205.12986214256	6.67806841046278	21.2585513078471	1.91594075340795	104254.57444668	3051.92395057127	994	9.2	17.1	8.8	22.7	9.2	13.2	2	25.8	14.2	8.8	9.2	12.4	17.9	14.5	20.2	1531923.9	195924.14	1642.98	813.39	13.5	5	0.5	26.8	12.2	5.7	0.4	27.5
1	L08	1	RF	NA	Neutral	6.84430379746835	29.8594936708861	4.60109087096664	191539.188607595	4130.50843458638	7.41772151898734	25.0139240506329	2.11826879148924	128580.310126582	3298.09897384559	790	9.1	17.1	6.7	0	10.6	14.8	2	18.7	14.2	10.6	18	12.4	27.7	16.6	30.1	1687189	266393.5	1692.17	1104.89	13.3	4.8	5.8	11.8	12.5	6.7	5.9	9.5
1	L08	2	RF	NA	Neutral	6.98310291858679	29.0537634408602	4.69965296483534	180401.946236559	3922.19383238013	8.38402457757296	28.0491551459293	2.23904631398863	145811.023041475	3532.53565180395	651	7.8	20.7	7.8	13.1	8.6	17.1	2.2	18.6	15.8	11.1	6.8	12	19.5	14.4	20	1423328.2	234086.73	1451.38	977.48	13.5	6.8	1.1	29.6	13.4	6.5	0.5	27.8
1	L08	3	RF	NA	Neutral	6.84624145785877	32.8348519362187	6.21541980446601	232646.166287016	4317.50931793478	7.86902050113895	25.624145785877	2.19884909414448	127336.69476082	3320.35146735268	878	11.2	15.3	11.5	17.7	11.4	12	2.1	19.8	13.3	8.5	12.1	12.4	20.7	15.1	23.8	1493971.6	231891.35	1602.32	955.62	13.6	4.8	2.2	19.9	12.8	6.3	1.5	19.5
1	L09	1	PIGN	NM_012327	sample	7.00593471810089	30.3827893175074	5.04181047357133	189012.575667656	4124.66065824662	7.38773491592483	24.0999010880317	2.12525292898088	127907.644906034	3339.49224296144	1011	8.8	16.3	6.2	0	8.2	12.6	3.6	19.1	14.3	9.3	18.1	12.2	29	16.1	32.2	1522414	254107.7	1582.95	1058.24	13	5.3	5	11.6	13.8	4.8	5.4	10.8
1	L09	2	PIGN	NM_012327	sample	7.46308724832215	32.8255033557047	4.7334531492673	205865.229306488	4119.41975620378	9.78187919463087	33.3914988814318	2.51412044973656	190513.384787472	3843.09138978931	894	9.5	17.1	9.6	11.6	9.5	13	4.4	15.9	15.3	8.5	9.2	13.3	24.5	16.9	26.1	1422120.9	271718.33	1468.09	1117.74	12.5	6.6	0.6	16.3	13	10.4	0.7	15.5
1	L09	3	PIGN	NM_012327	sample	7.04908675799087	33.2134703196347	6.31394614021016	227394.462328767	4175.5323024223	8.337899543379	27.2077625570776	2.0924304712144	142950.174657534	3346.21672522502	876	9.4	17.8	9.9	17.8	9.4	14.4	2.7	20.3	16.2	9.5	14.6	14.3	22.9	17.1	26.6	1586182.3	239919.17	1604.07	983.93	16.6	4.8	1.3	15.5	14	5.6	1.4	16.1
1	L10	1	ERCC5	NM_000123	sample	7.6096	34.9936	5.61399524638635	227198.0048	4354.22173415486	8.7248	31.7072	2.58784595173499	184480.3168	3706.95209108859	625	10.6	14.9	10.6	0	12.5	12.6	4.8	13.3	17.1	8.3	21.1	14.6	33.9	19	38.7	1564317	279978.9	1697.25	1151.98	16.2	4.3	8	11	16.2	5	8	9.4
1	L10	2	ERCC5	NM_000123	sample	7.60627177700348	35.7526132404181	5.61800874036566	248211.482578397	4455.14613531218	11.0993031358885	34.5121951219512	2.54727175474448	198889.853658537	4197.12189506958	574	9.9	13.8	8.9	7.5	12	9.8	6.6	11.1	16	6.1	9.6	13.2	25.1	16.7	29.3	1728031.6	352558.17	1726.62	1416.96	15	3.7	2.8	8	14.6	3.8	3.7	6.1
1	L10	3	ERCC5	NM_000123	sample	7.8671096345515	38.1362126245847	6.14934219090852	277828.393687708	4373.06216066489	9.74086378737542	34.609634551495	2.47655892413081	212363.38538206	3900.82005861974	602	11	16.8	12.6	13.8	14.3	12.5	8.5	15	18.1	9.6	17.9	17.3	28.6	22.1	32.9	1758328.6	295115.28	1766.68	1194.72	16.3	3.7	6.1	11.6	15.4	3.7	4.8	10.8
1	L11	1	PHF6	NM_032335	sample	7.28044280442804	32.6217712177122	5.32039842267948	207460.632841328	4305.66267562725	7.83025830258303	25.9335793357934	2.17457643317332	138979.682656827	3598.92516711662	542	11.8	15.5	9.8	0	13.7	14	3	13.1	16.1	11.4	16.6	14.6	24.5	18.6	27.1	1555122	276764.8	1667.25	1148.55	15.1	7.2	8.3	10.5	14.8	5.9	8.3	7.9
1	L11	2	PHF6	NM_032335	sample	7.70178571428571	35.9357142857143	5.71415184983006	245255.042857143	4194.54122062807	10.8571428571429	33.7053571428571	2.34137813054862	184088.616071429	3970.70548861145	560	11.4	16.4	7.1	8	11.8	13.2	4.5	11.8	18	9.3	9.8	17	24.1	19.1	27	1574847.4	330078.98	1717.94	1373.97	16.6	7.1	2.9	13.4	16.4	7.1	2.9	11.6
1	L11	3	PHF6	NM_032335	sample	9.23870967741935	45.9935483870968	6.50931335003535	325247.23655914	4703.29595876616	11.810752688172	36.4795698924731	2.52069000631439	196496.651612903	4069.16944931089	465	12.5	11.6	11.4	7.7	15.5	9.2	5.6	8.8	23.7	7.1	21.7	21.7	28.6	26.7	36.3	1894525.1	369204.26	1961.95	1461.93	23.7	5.2	10.8	8.6	22.4	7.1	8.6	6.9
1	L12	1	BLM	NM_000057	sample	7.89555555555556	37.3466666666667	6.33084328854465	259699.108888889	4397.50509812796	8.67333333333333	29.6822222222222	2.24516092849184	160797.497777778	3467.79533561915	450	11.6	10.9	9.8	0	9.8	8.4	3.6	15.6	17.6	5.3	20.2	16.4	32	20	35.1	1702196	307528.1	1784.23	1215.09	16.2	6.2	11.3	12	14.9	4.2	11.1	11.8
1	L12	2	BLM	NM_000057	sample	8.35147392290249	36.9750566893424	5.61758376900141	240190.299319728	4148.52353288323	9.80045351473923	31.9909297052154	2.41790686941275	182545.174603175	3801.37921701019	441	9.1	21.3	8.2	10	10.4	14.5	4.3	15.2	19.3	8.8	10.9	17.5	19.3	20	21.1	1693101.9	390393.04	1655.58	1514.97	17.9	5.9	7.7	10.9	15.2	3.6	4.8	9.8
1	L12	3	BLM	NM_000057	sample	7.29166666666667	33.2916666666667	6.79450334681732	232520.698333333	4018.57110874641	8.49333333333333	26.0216666666667	2.19300597087634	139561.536666667	3456.76963712545	600	9.3	23.2	9.2	12.3	8.5	16.7	4.8	16.5	15.7	9.8	10.7	14.3	19	17.8	23.5	1569167.4	325721.44	1650.42	1305.36	15.2	5.5	7.8	10.7	14.3	7.2	5.2	7.5
1	L13	1	ARID1A	NM_006015	sample	7.40952380952381	32.8721088435374	5.16767422911819	206510.805442177	3993.3800624057	7.23401360544218	27.9578231292517	2.12775239684524	152982.917006803	3029.59681197999	735	8.8	15.4	9.8	0	7.6	14.7	2.6	25	14.7	9.8	18.8	13.2	28.4	15.6	29.8	1399977	191923.8	1473.75	778.84	10.3	6	1.6	26.8	9.7	10.6	1.9	29.4
1	L13	2	ARID1A	NM_006015	sample	8.16644474034621	33.4980026631158	4.27743076482196	193690.541944075	3975.63842936447	8.18908122503329	26.861517976032	2.16848216173592	139752.391478029	3377.0141693983	751	5.2	13.3	7.1	13.8	6.5	12.9	2.4	21.3	18.2	6.7	7.3	13.4	18.2	16.2	19.3	1353932.1	254387.97	1350.71	1021.55	10	7.3	0.9	23.4	9.6	9.1	0.8	23.7
1	L13	3	ARID1A	NM_006015	sample	7.8218793828892	34.9242636746143	5.81176782196621	220693.141654979	4014.02243816408	8.41935483870968	25.4361851332398	2.1001558827139	125926.450210379	3306.00731566563	713	6.9	15.6	9	12.8	8	14.2	2.5	18	16.1	8	13.7	14	20.5	15.6	24.1	1382748.2	262273.43	1424.88	1080.38	11.2	7.3	2	14	9.1	8.1	2	13
1	L14	1	EZH1	NM_001991	sample	6.47395833333333	31.3402777777778	6.72352225094234	222696.119791667	4157.78826322787	9.30034722222222	29.6736111111111	2.31307751306474	162204.274305556	3916.04118611566	576	11.5	19.6	8.2	0	11.8	16.7	4.2	11.1	13.2	12.7	24.1	13.5	35.8	16.3	40.5	1494137	294715.2	1589.85	1200.42	11.5	4.9	9.4	10.4	10.1	7.5	10.2	9.5
1	L14	2	EZH1	NM_001991	sample	7.02020202020202	28.4516594516595	4.64989290570751	163967.344877345	3827.76133097638	9.78787878787879	33.0995670995671	2.52073451780834	189334.52958153	4059.44924186879	693	8.2	17.7	11.4	8.7	7.2	15.9	5.8	12	14.6	9.5	7.9	10	24.4	13.4	26.7	1301148.6	331928.1	1348.18	1384.43	10.7	8.9	2.6	10	9.5	8.5	3.6	8.2
1	L14	3	EZH1	NM_001991	sample	6.50294117647059	30.9117647058824	6.81304549206965	218308.211764706	4068.3053307863	10.2397058823529	31.7544117647059	2.32082890625383	171911.905882353	3895.8459417555	680	11.5	21.5	10.4	9.7	11	17.9	4.9	11.2	14.4	12.1	16.9	13.8	26.9	15.3	31.2	1422481.6	353598.94	1569.82	1459.36	12.8	7.1	10.1	7.6	11	9.6	9.6	5.3
1	L15	1	ARID2	NM_152641	sample	7.54604409857328	32.6679636835279	5.7164851285023	208813.929961089	3945.142794405	8.13618677042802	27.3839169909209	2.08324172438404	142774.470817121	3238.59025776824	771	9.1	12.5	7.5	0	8.7	17.1	3	20.1	14.9	6.4	20.9	12.1	30.4	14.7	31.8	1449181	222399.8	1488.15	916.07	10.6	13	3.2	17.4	11.2	14.8	2.1	17
1	L15	2	ARID2	NM_152641	sample	7.75816203143894	32.7775090689238	5.67940578513012	200791.84885127	4123.69080549784	10.2224909310762	33.0266021765417	2.37150959858003	179765.193470375	3856.55103880401	827	8.3	13.4	8.8	11.2	8.7	11.4	5	15.7	16.7	7.1	10.4	13.1	25.8	15	28.5	1379980.4	304884.27	1552.93	1249.21	11.5	6.3	2.1	13.1	11.9	7	1.6	10.5
1	L15	3	ARID2	NM_152641	sample	7.82449494949495	33.4974747474747	5.73528986697431	214391.656565657	4146.58366868778	10.5113636363636	30.7891414141414	2.26808094622079	162000.916666667	3897.14298371115	792	9.1	16.8	9.3	8.5	8.5	13.5	5.7	10.6	18.3	8.6	18.8	14.3	27.1	16.4	33.1	1482831.7	328232.56	1570.9	1357.35	12.9	5.7	7.4	6.9	10.7	8	6.3	4.8
1	L16	1	FLT4	NM_002020	sample	7.02275600505689	33.6422250316056	6.11910319670877	251544.796460177	4412.52922962642	10.0606826801517	35.5044247787611	2.62526275495417	204531.044247788	3897.69948381887	791	11.4	19.6	12	0	12.6	14.5	6.7	14.3	15.7	11.6	28.1	13.1	41.8	19.2	44.6	1959823	354255.8	2006.55	1478.84	16.7	5.7	19.5	6.4	18.3	2.7	19.5	4.8
1	L16	2	FLT4	NM_002020	sample	7.70616883116883	33.1737012987013	4.66588445879183	204539.073051948	4123.11853820035	12.512987012987	44.0649350649351	2.72887052288805	257696.423701299	4400.74629098483	616	10.4	19.2	12.5	6	8.3	13	8.3	8.4	18	9.4	14.1	14.9	31	17.4	33.9	1528694.2	336641.15	1555.9	1355.52	15.4	7.8	3.6	12.3	13.8	6.2	2.1	11.2
1	L16	3	FLT4	NM_002020	sample	6.66571428571429	34.2714285714286	8.01499211808766	268685.112857143	4393.84284131486	11.3585714285714	39.6742857142857	2.74054673531987	234461.115714286	4212.83084840533	700	12.6	18.4	15.3	10.7	12	13.9	9.6	11.4	15	10.4	23	15.4	33.7	18.7	39.1	1726621.5	335810.76	1919.66	1385.08	17.4	4	7.6	8.6	17.9	4.3	6.1	7.1
1	L17	1	RF	NA	Neutral	7.19978632478632	29.6773504273504	4.73321995279488	184632.903846154	3903.78459442317	7.94123931623932	28.1271367521368	1.99737741575141	145430.782051282	3139.91223762295	936	7.8	17.8	7.7	0	7.9	15.6	2.1	23.4	15.9	9.6	20.5	11.8	29.4	15.6	31.7	1485013	240198.6	1522.58	997.9	13.4	6	5.6	13.2	11.3	8.9	4.8	13.4
1	L17	2	RF	NA	Neutral	7.35224839400428	33.262312633833	6.1408292472927	225828.844753747	4309.91627160247	8.97858672376874	28.6809421841542	2.25282411268941	151370.784796574	3650.40124797862	934	9.9	15	7.1	12.8	10.4	11.6	3.4	18.4	16.1	7.2	7.8	13.9	20.4	17.1	22.2	1529534.7	324039.31	1646.03	1346.31	13.2	5	2.6	10.8	13.2	5.6	2.4	9.7
1	L17	3	RF	NA	Neutral	8.16762342135477	35.1526980482204	6.27240586147759	227905.342135476	4363.65661612545	8.88748564867968	27.5350172215844	2.07397934100989	144926.575200918	3501.02544051849	871	8.8	12.1	9.9	14.8	11.3	9.4	4.1	17.6	19.9	6.1	15.4	14.5	22.6	17.9	26.3	1559320.3	284556.7	1685.43	1160.48	14.2	3.6	4.2	9.2	15	5.9	3.9	10.6
1	L18	1	RF	NA	Neutral	7.89115646258503	34.0884353741497	4.4347382269694	215514.463945578	4080.66779446337	8.0312925170068	28.0925170068027	2.1548774746482	142016.708843537	3243.79368851865	735	9.7	14.3	8	0	8.6	12.5	1.4	20.4	17	8.4	22.2	13.2	31.6	16.7	33.2	1506188	212978.4	1572.98	911.08	12.5	6.3	1.9	18.2	13.1	7.5	2.7	17.6
1	L18	2	RF	NA	Neutral	8.36671177266576	36.3437077131258	5.74901525577741	230868.105548038	4267.12366141954	9.84709066305819	31.8525033829499	2.34788568540935	168061.974289581	3852.2202853447	739	8.3	15.2	8.5	9.7	10.3	13.7	2.2	14.3	20.2	10	9.3	16.6	22.1	19.4	24.9	1585178.7	312772.37	1618.78	1294.59	16.5	5.7	2.4	12.4	14.2	7.2	1.6	12.2
1	L18	3	RF	NA	Neutral	7.30515191545575	32.5350066050198	6.78927286137204	217249.552179657	4189.67824891076	8.36988110964333	25.5733157199472	2.16133230585155	127915.997357992	3500.53129195553	757	10	15.2	9.2	12.7	10	13.3	3.6	16	15.1	7.9	14.4	11.9	23	14.9	26.9	1432720.6	294808.63	1569.42	1231.59	11.1	5	3.4	7.7	10.8	8.2	4	7
1	L19	1	RF	NA	Neutral	7.82918149466192	32.6915776986951	5.13163908012014	201553.416370107	4012.33293424899	7.44009489916963	26.1755634638197	2.08569357621069	132074.963226572	3090.12518431613	843	7.6	14.5	8.5	0	8.3	13.4	1.7	23.4	18.6	8.7	20.2	13.6	29.8	17.9	32.3	1509289	206620.6	1506.56	865.2	11.9	6.9	3	20.5	12.1	9.1	2.6	21.1
1	L19	2	RF	NA	Neutral	7.97906403940887	32.8620689655172	5.5735662284194	196901.28817734	4135.04744312964	9.3756157635468	29.6687192118227	2.27611038590543	157582.1908867	3678.67279734395	812	6.8	13.2	7.9	11.9	8.1	11.1	4.2	17.6	18.5	5.7	10	13.8	21.7	16.5	23	1429024.8	315199.55	1555.32	1318.71	13.8	4.9	2.2	11.6	14.3	8.3	1.8	10.6
1	L19	3	RF	NA	Neutral	7.39859320046893	32.3516998827667	5.58117590472465	210922.905041032	4190.27637459771	7.60140679953107	25.1664712778429	2.06753470282256	125534.617819461	3178.85570357535	853	8.4	16.2	10.3	20.2	9.6	12.9	3.3	22.3	14.2	8.6	13	12.2	21.7	16.1	23.9	1469526	231014.37	1608.44	961.18	12.2	6.4	1.1	20.8	13.6	8.7	1.9	21
1	L20	1	RF	NA	Neutral	6.98762376237624	29.8490099009901	4.38939645403557	190602.824257426	3829.50550378137	8.56188118811881	28.6534653465347	2.16838454193673	150145.707920792	3395.24604652736	808	7.9	23.8	8.5	0	8.8	20.4	3.3	20.7	15.7	16.7	21.9	12.1	34.4	15.2	37.3	1582216	262338.2	1546.96	1081.81	13	12.9	8.3	14.9	12.7	14.6	8.3	15
1	L20	2	RF	NA	Neutral	7.07017543859649	31.0233918128655	5.3362914598019	200614.115497076	4033.56672426286	9.3406432748538	30.077485380117	2.25854594435542	158797.567251462	3701.18083184923	684	8.2	15.4	7.5	12.7	9.1	12.1	3.5	18.4	13.9	6.9	8.5	9.9	21.2	13.3	23	1394325.8	281971	1420.87	1188.44	10.2	7.3	1.8	18.4	9.6	8.8	2	19.7
1	L20	3	RF	NA	Neutral	6.5576289791438	30.5236004390779	6.41336386204499	212921.647639956	4163.89995257619	7.20087815587267	21.5675082327113	1.85759371515407	109655.832052689	3158.62017020251	911	10.9	19	6.6	19.9	9.8	13.8	4.2	23.7	12.4	9.9	11.5	12.6	17.2	15.8	20.5	1455532.3	258324.02	1609.84	1068.45	13.7	6.9	2.3	14.9	13.4	7.9	3	14.5
1	L21	1	RF	NA	Neutral	7.8125	33.8456632653061	4.3081935246291	207300.531887755	4002.15874885283	8.48979591836735	32.9744897959184	2.36823598149101	174428.375	3305.17288756107	784	8.9	14.5	10.5	0	8.5	12.8	3.8	21.4	18.2	8.2	24.1	14.4	33.8	16.2	36	1478868	199369.5	1470.56	820.13	11.5	6	2.2	23.5	11	8.8	2.4	24.9
1	L21	2	RF	NA	Neutral	7.87784090909091	33.8323863636364	5.15747599521903	212649.026988636	4262.53271182561	9.39772727272727	32.953125	2.35583505952745	170387.822443182	3616.4556325638	704	9.5	14.2	9.8	12.8	9.9	10.5	3.3	18.6	17.2	6.5	9.9	14.2	22	17.6	24.1	1499635.4	232800.81	1622.15	970	14.8	5.8	0.7	29.7	15.5	5	0.7	29.3
1	L21	3	RF	NA	Neutral	7.35897435897436	33.1888111888112	6.88894716242309	226036.708624709	4364.47986655436	7.66317016317016	23.4009324009324	1.94961414063302	116720.294871795	3265.54668447972	858	10.3	13.1	9	18.5	9.9	10.7	2	21	15.7	7.2	12.8	12.1	20.6	15.4	24.2	1498363.9	237818.83	1659.64	969.46	13.9	5.1	1.5	16.1	13.4	8.4	1.5	15.6
1	L22	1	RF	NA	Neutral	6.98395721925134	31.7286096256685	4.63033723779345	213225.32486631	3996.95298845804	8.12032085561497	25.8342245989305	2.05001645852069	137031.455882353	3441.81478239184	748	10.2	17.1	6.3	0	8.8	15.1	3.6	18.7	13.6	10	20.6	11.8	31.8	15.1	35.7	1610840	286701.8	1588.72	1181.4	12.3	5.1	8.8	8.3	12.6	9.4	8.3	7.1
1	L22	2	RF	NA	Neutral	7.6214953271028	35.3582554517134	7.57012051931771	241895.58411215	4315.24291009012	8.75233644859813	29.7663551401869	2.22988842171265	154774.919003115	3485.20011741754	642	10.1	12.5	8.7	15.7	11.2	11.5	2.8	21.3	16.5	6.7	7.8	13.1	20.4	17.6	22.9	1474000.2	252075.85	1678.06	1051.62	13.2	5.1	0.8	22.9	14.6	6.5	1.4	23.1
1	L22	3	RF	NA	Neutral	6.69	29.4942857142857	5.64251155216784	188046.508571429	4028.44661141427	8.17285714285714	28.0428571428571	2.23028329855485	138929.872857143	3205.61010217639	700	9.9	19	11.4	19	9.3	15	2.7	22	13.7	9.7	15.4	13.4	24.6	15.9	26.1	1339032.4	190437.75	1568.85	796.4	13	8.6	0.7	32.4	13.6	9	0.4	32.7
1	M03	1	OTNT	NA	Neutral	7.23430962343096	30.1338912133891	4.32618795951524	170312.393305439	4028.34315122308	7.12273361227336	26.0599721059972	2.1261001247432	133409.683403068	3069.86183050565	717	9.9	14.4	10	0	7.5	12	2.9	24.3	15.6	7.9	19	12.6	27.8	15.6	29.6	1395153	184507.7	1438.48	769.8	12.1	7.5	1.4	30.8	10.7	11.4	1.3	30.7
1	M03	2	OTNT	NA	Neutral	7.93614303959132	31.7598978288633	4.32159322647891	178305.136653895	4149.26176069389	8.50830140485313	30.6040868454662	2.41639996834082	161861.356321839	3406.64018940328	783	7.5	11.5	10.9	18	9.5	9.8	2.9	23.6	17.1	5.7	7.4	12.3	22	14.7	22.9	1442936.9	208343.48	1476.77	850.88	13.7	3.3	0.1	38.7	13.2	3.7	0	40.1
1	M03	3	OTNT	NA	Neutral	6.86723507917174	28.5663824604141	5.34965942441212	172943.032886724	3939.67651267053	7.35566382460414	25.5091352009744	2.020558927426	129662.043848965	3079.71409092013	821	7.4	16.3	10.7	25	6.9	11.2	2.7	26.6	13.2	7.8	13	10.5	21.8	13.8	25	1370000.6	186563.64	1467.55	772.28	11	4.1	0.2	32.4	11.1	5.4	0.5	34
1	M04	1	OTNT	NA	Neutral	7.23597122302158	30.0345323741007	4.05669288821777	180012.123741007	4033.04617770155	8.03741007194245	30.5165467625899	2.32023220206375	162552.578417266	3272.82214898934	695	8.1	16.3	10.5	0	10.8	16.5	2.6	21.3	15.1	9.6	21.6	11.8	33.2	16	36	1413551	186039.5	1518.74	784.02	13.2	13.7	1.6	29.4	12.7	13.7	1.6	28.8
1	M04	2	OTNT	NA	Neutral	7.49335302806499	34.437223042836	5.7181011549951	222756.782865583	4089.96117365291	9.0192023633678	35.1240768094535	2.64359216467356	195123.385524372	3741.63629283443	677	10.9	18.6	13.7	13.3	9.7	16	4.4	18.2	17.6	10.6	8.9	14.5	24.1	16	26	1477901.1	209529.21	1588.63	881.51	14.2	10.6	0.3	36.9	14.2	8.3	0.3	35.6
1	M04	3	OTNT	NA	Neutral	7.26355611601513	32.9520807061791	5.21340420970562	216020.779319042	4244.11300031648	8.10340479192938	27.9621689785624	2.42222430553488	146814.715006305	3501.79392544781	793	10	14.9	11.9	13.9	10	13.1	2.6	16.1	14.8	6.4	12.7	13	22.7	16.1	25.6	1457139.3	202581.69	1553.51	846.53	13.6	7.9	0.8	29.9	14	9.2	0.6	27.6
1	M05	1	OTNT	NA	Neutral	7.09416445623342	31.0994694960212	4.79768367146262	193295.708222812	4051.71476226769	8.04641909814324	29.5610079575597	2.22883710338597	155476.669761273	3213.67568519857	754	9.3	15.4	9.7	0	8.6	13.5	2.3	22.7	15.8	9.4	21.5	13.7	33.2	17	34.5	1477675	244654.6	1606.61	1021.15	12.7	5.4	4.4	15.1	14.2	6.5	4.5	15
1	M05	2	OTNT	NA	Neutral	6.996875	28.3458333333333	4.64143523707738	164786.6875	4072.99276866494	9.5125	32.0354166666667	2.46791808730478	180313.141666667	3802.01327657111	960	7.7	14.5	8.8	12.9	7.3	9.9	5.2	19.1	12.3	7.5	8.8	8.1	23.8	12	27.2	1389080.2	312413.53	1432.37	1292.17	10.7	6	2.9	11	10.4	6.1	2.8	9.5
1	M05	3	OTNT	NA	Neutral	7.05292792792793	31.9538288288288	5.09242411298252	204957.268018018	4079.79980986329	7.14414414414414	25.3490990990991	2.20235690802421	129655.853603604	3065.92991251167	888	9.8	16.2	12.6	22.3	9	14.1	2.7	26.6	14.3	8.8	12.2	12.4	22.3	14.8	24.5	1395240.8	171276.74	1453.12	717.36	11.1	6.2	0.6	40.3	11	7.4	0.5	41.1
1	M06	1	OTNT	NA	Neutral	7.02834467120181	28.59410430839	4.16278164343444	160474.537414966	3938.96261392713	7.90702947845805	28.8537414965986	2.38182474845874	157410.357142857	3511.89359654973	882	6.9	15	9.4	0	6.2	11.7	3.1	17.8	14.1	8.2	18.7	10.7	33.7	13.6	37.2	1364275	249496.5	1455.62	1053.66	10	4.5	5.6	13.9	9.2	5.2	6.3	13.6
1	M06	2	OTNT	NA	Neutral	7.56112469437653	32.7848410757946	5.05801246950022	204792.011002445	4232.07117099963	12.2701711491443	41.1931540342298	2.68060838053592	244228.674816626	4436.63829623845	818	9.2	15.6	11.2	6.2	9	10.8	8.6	9.5	15.6	7	11.5	14.3	32.2	18.1	35.3	1507458.2	468295.72	1620.27	1945.4	13.9	4.8	12.1	5	14.5	5	13.3	3.2
1	M06	3	OTNT	NA	Neutral	6.87836107554417	30.9935979513444	4.98078527017486	198767.886043534	4205.92082521716	9.23175416133163	31.7119078104994	2.50679844805624	177918.674775928	4020.52535789273	781	9.9	15.9	14	8.8	9	12	6	10.1	14.5	7.9	14.3	11.9	25.5	15.1	30.1	1488776.4	317016.1	1581.31	1320.28	13.6	3.7	5.6	6.7	13.7	3.7	5.2	6
1	M07	1	OTNT	NA	Neutral	6.8730407523511	31.2476489028213	5.0479251825883	206453.221003135	4053.83523752143	7.78526645768025	28.0830721003135	2.31068021231749	155243.626959248	3369.95273042227	638	10.7	14.9	9.2	0	8.8	13.9	3.9	17.7	13.3	8.9	19.3	11.8	29	15.5	32.1	1485628	236091.3	1480.86	971.35	11.4	6.9	5	15.5	10.8	8.6	4.2	14.9
1	M07	2	OTNT	NA	Neutral	6.63650546021841	30.5678627145086	5.47560023873185	194893.975039002	4004.34531002829	8.5179407176287	27.4383775351014	2.14428779219628	143973.708268331	3525.25228010253	641	11.1	17.2	8.3	15.6	8.7	14	2.2	19.8	12.2	9	6.9	11.7	19.8	14.4	21.8	1386965.5	254147	1504.21	1069.98	11.4	8.7	1.7	24.8	11.1	8.4	0.3	24
1	M07	3	OTNT	NA	Neutral	6.79209370424597	31.8213762811127	6.57083822751013	210912.462664714	3917.39739516888	8.58565153733529	30.497803806735	2.30556362027799	157922.446559297	3389.41484361866	683	9.8	20.2	14.1	16.5	9.7	20.8	2.5	19.6	15.7	11.9	15.1	13.8	25.3	14.9	28.1	1357116.5	198515.63	1415.43	811.07	12.2	16.1	0.9	29.6	11	19	1	28.8
1	M08	1	OTNT	NA	Neutral	6.97678018575851	33.7523219814241	7.32655089921833	242368.998452012	4365.20764419928	8.328173374613	29.702786377709	2.41577215353291	156635.554179567	3494.26811467226	646	12.4	14.7	9.6	0	10.5	12.2	3.7	16.9	15.2	9	22.1	14.7	34.2	18.6	36.8	1610033	194341.7	1883.32	836.89	14.7	6	1.5	27.2	18	4.2	1.5	27.4
1	M08	2	OTNT	NA	Neutral	8.025	33.3921875	5.16406299245916	192153.13125	4135.95334328349	9.59375	31.853125	2.34752211083375	169592.0046875	3757.16840993074	640	9.5	15.2	9.2	11.1	8.6	10.5	3.8	17.2	19.5	6.7	9.5	15.6	23.9	18.1	26.6	1469599.6	297853.08	1524.46	1208.42	13.6	4.1	2.2	13.1	12.3	5	1.6	15
1	M08	3	OTNT	NA	Neutral	6.79129129129129	31.7492492492493	5.78824787005203	217636.888888889	4190.37072849262	8.56606606606607	28.0885885885886	2.23196991845082	145696.684684685	3427.20794846658	666	12.8	17.9	12.8	15.8	9.8	14.7	3.2	18	14.9	11.1	15.3	12.2	24.8	14.1	27.9	1503997.7	180892.02	1607.14	759.2	13.8	4.5	0.9	37.8	12.9	4.1	0.5	36
1	M09	1	DNM2	NM_001005362	sample	5.88636363636364	24.0681818181818	4.52971172891439	144028.783057851	3171.29354565497	10.1570247933884	34.7520661157025	2.44478071871555	175865.444214876	3754.59340487158	484	6.2	21.7	10.7	0	3.9	25.8	1.7	8.3	10.1	12.2	26.2	7.4	37.4	7.9	40.1	1120080	177753	1124.63	713.24	6	10.5	0.8	32	5.4	17.8	0.6	33.9
1	M09	2	DNM2	NM_001005362	sample	5.74776386404293	23.6153846153846	5.00521068292012	138264.991055456	3312.47884206474	11.6601073345259	36.9516994633274	2.51008413477213	215020.456171735	4255.17400374172	559	8.2	23.4	9.1	7.2	5.2	25.4	7.2	8.8	8.6	13.1	10.6	7.2	27.2	8.4	29.2	1119893.9	310129.53	1221.97	1259.13	5.7	9.1	1.3	12.5	7.5	16.3	0.9	11.4
1	M09	3	DNM2	NM_001005362	sample	4.67830045523521	24.391502276176	7.08250507363559	190368.817905918	3564.06481264861	10.0955993930197	30.8543247344461	2.73989514336602	176476.309559939	3996.7538013996	659	10.8	30.2	11.7	10.8	8.3	28.5	7.4	12.6	6.7	15.5	17.8	8.6	27.3	10.8	32.8	1175166.2	287613.25	1466.45	1172.3	8.5	14.1	4.4	14.3	9.1	18.7	4.7	12.7
1	M10	1	PRF1	NM_005041	sample	7.5625	31.5843023255814	5.0739669594567	194176.965116279	4012.7519786307	8.88808139534884	28.0799418604651	2.19107999877471	146377.504360465	3594.433337733	688	7	14	6.7	0	8.7	11.9	2.8	12.9	16.9	6.4	20.9	14.7	33.4	17.4	36	1477753	261772.8	1510.83	1055.93	12.5	5.2	6.1	11.8	10.8	6.2	5.4	12.4
1	M10	2	PRF1	NM_005041	sample	6.80677009873061	30.574047954866	5.03181002469509	198834.383638928	3983.08323560123	8.70662905500705	28.3300423131171	2.21598297794494	159880.500705219	3653.57089700417	709	9.2	18.1	7.6	15.5	9	15.7	4.8	18.6	14.4	9.9	8.6	12	19.3	15.5	21.2	1418144.2	257326.76	1477.02	1038.61	13.1	9.9	1.3	23.8	12.8	9.7	0.4	21
1	M10	3	PRF1	NM_005041	sample	6.37575757575758	30.4545454545455	5.8861543220749	208168.448484848	3878.93695200219	7.71393939393939	24.4060606060606	2.63988583909208	132354.56969697	3304.42812458006	825	10.2	20.5	9.3	17.8	8.8	19	2.5	20.6	12	12.1	11.8	11.6	18.2	14.1	21.7	1360077	215344.28	1420.29	883.84	10.8	12.7	1.1	25.8	10.5	13.2	1.1	26.3
1	M11	1	DSN1	NM_024918	sample	6.59507523939808	28.2735978112175	4.84531162959637	167942.53625171	3801.78663419184	5.97948016415869	23.1751025991792	2.15303583788908	121109.603283174	2963.15309354874	731	8.1	19.3	10	0	6.4	19.3	2.7	24.4	12	11.8	14	11.2	21.8	13.3	24.2	1267966	168518.1	1366.64	709.99	10.3	7.1	0.5	34.1	10.4	10.9	0.7	36.5
1	M11	2	DSN1	NM_024918	sample	7.08310991957105	33.3833780160858	6.09205352865493	217104.351206434	3926.28796752104	7.9142091152815	28.4142091152815	2.22905408198671	151692.174262735	3399.74285367939	746	11.4	19.6	9.4	16	9.1	18.1	3.4	21	16.5	11	7	16.1	18.1	18.5	19.6	1393676.2	217242.73	1503.75	891.22	14.5	8.4	0.1	33.4	14.3	10.7	0.3	32.8
1	M11	3	DSN1	NM_024918	sample	6.05208333333333	28.3333333333333	6.70983304468699	195239.167708333	3945.25796876693	5.4125	18.44375	1.79299628498919	93769.5072916667	2581.62824497013	960	10	21.6	10.1	32.5	9.3	18.8	1.4	35.6	11.9	12.1	9.7	10.9	14.6	13.4	16	1351837.6	167514.42	1466.97	687.83	11.6	9.5	0.1	43	11.7	11.5	0.1	44.3
1	M12	1	CBLB	NM_170662	sample	7.4002624671916	31.4685039370079	4.31144525180249	189093.774278215	4268.28618306274	9.32283464566929	33.9370078740157	2.52790731026941	187494.703412073	3779.73272435872	762	9.7	10.5	10.5	0	9.2	8.9	4.6	13.5	15.6	5.8	24.5	12.3	36.4	16.1	39.5	1478093	234539.5	1606.76	976.45	11.9	3.8	2.4	14	13.5	5.2	2.8	13.5
1	M12	2	CBLB	NM_170662	sample	7.53701380175659	32.1606022584693	5.02491521793412	195948.461731493	4070.38972417903	8.69510664993726	27.2358845671267	2.14282330238245	147311.708908407	3686.96451317189	797	8	15.4	6.9	13.7	8.2	12.4	3.9	16.8	17.4	9.3	8.2	14.1	18.7	17.8	20.7	1408635.1	264934.7	1564.04	1108.83	12.4	5.1	0.9	23	13.2	4.9	1.3	22
1	M12	3	CBLB	NM_170662	sample	6.86709539121115	32.438370846731	6.5768825160521	227791.403001072	4323.49352953939	9.18006430868167	28.7191854233655	2.19811077056097	152416.629153269	3627.88587060716	933	10.3	16.4	11.1	12.9	10.8	11.7	4.5	15.3	13.6	8.4	15.8	12.3	23.3	16.7	27.5	1480758.9	264566.91	1734.01	1115.18	12.1	5	2.9	18.1	14.3	4.3	3.6	17.3
1	M13	1	EP300	NM_001429	sample	5.75129533678756	26.454231433506	5.63575334418726	180098.635578584	3754.38667908514	8.62003454231433	31.2694300518135	2.2946886386738	182103.208981002	3612.75411001716	579	10	23.8	10.5	0	7.6	21.2	5.7	15.9	10.4	11.9	19.9	10	29	13.1	33	1320391	243903.3	1492.56	1023.26	10	7.4	6	20.4	9.8	11.1	6.7	19
1	M13	2	EP300	NM_001429	sample	7.09643328929987	31.2100396301189	6.41900821685717	214330.268163804	4018.57094300451	12.7265521796565	40.1717305151915	2.54641005337147	242229.974900925	4422.04257852035	757	9.5	20.5	8.1	5.3	9.5	16.4	9.1	7.8	14.4	7	14.3	12.9	26.8	14.5	31	1454761.2	521457.76	1647.3	2105.31	11.9	7.9	19.3	6.2	11.6	8.7	18.5	4.6
1	M13	3	EP300	NM_001429	sample	6.64473684210526	32.3815789473684	6.36724786396566	241603.935855263	3933.78757174057	12.1348684210526	37.2269736842105	2.38131536404261	210377.567434211	4070.13500238479	608	10.4	24.2	11.5	6.9	10	22	7.1	8.7	14	10	22.2	13.8	29.1	15.8	34.5	1473047.4	421047.36	1547.65	1739.8	11.8	6.2	21.1	7.1	11.8	9.5	20.1	5.4
1	M14	1	PHOX2B	NM_003924	sample	6.87167630057803	28.6346820809249	4.62420397589947	182489.283236994	3803.70034743194	8.21965317919075	28.9618497109827	2.14771029963068	147139.643930636	3198.56740278163	865	6	20.3	7.5	0	7.2	17	1.5	19.7	13.9	11.8	21	10.6	29.8	12.9	32.1	1613677	197439.9	1608.49	811.44	11.8	6.8	1.8	26.6	10.9	10.1	2.3	28.7
1	M14	2	PHOX2B	NM_003924	sample	7.56718061674009	30.8325991189427	4.07098966467602	184696.93722467	3993.59881334911	9.92621145374449	32.0396475770925	2.38837941483946	176229.25	3830.83509237046	908	7.4	16.5	8.7	10.4	8.6	12.8	4.4	15.6	16	7.3	10	10.9	21.8	14.3	24.8	1421656.4	340994.51	1429.13	1401.53	12.6	5.5	2.8	7.8	12	6.7	2.3	7.4
1	M14	3	PHOX2B	NM_003924	sample	7.0819209039548	35.7570621468927	6.55979156162929	268442.27259887	4429.67017370292	8.9180790960452	27.8319209039548	2.16471624004262	150421.079096045	3699.71768112978	708	12	17.5	11.3	15.5	12.3	11.7	4.7	16.9	13.7	9.5	14.1	15.1	23.2	18.1	28.7	1738679.3	290451	1824.47	1201.66	17.5	3.8	3.2	8.6	18.2	4.1	3.1	8.2
1	M15	1	LATS1	NM_004690	sample	6.52374491180461	26.6024423337856	4.64525441324275	172253.712347354	3763.50869882229	7.48439620081411	23.4369063772049	1.92660065699759	118285.279511533	3197.27935010109	737	7.7	22.1	6.9	0	8.5	18.9	2.4	18.7	12.3	11.8	18.9	9.8	26.1	12.8	28.9	1441603	243699	1421.95	991.82	10.2	7.6	5.6	12.8	9.8	14.2	4.9	14.8
1	M15	2	LATS1	NM_004690	sample	7.07425742574257	31.3927392739274	6.25797289474644	223659.942244224	3979.45500427683	10.7788778877888	32.8283828382838	2.29069062312532	192288.0330033	4055.7028047587	606	9.2	20	6.1	8.3	11.2	18.3	5.9	11.9	14.7	11.2	10.9	11.9	21.9	13.4	24.9	1512707.8	372261.33	1558	1500.96	12.2	5.9	5	8.4	11.7	8.6	5.9	9.2
1	M15	3	LATS1	NM_004690	sample	6.22658610271903	27.7114803625378	5.4901267457188	185323.466767372	3801.11078356243	7.93202416918429	22.4244712990937	1.9192272502057	112843.225075529	3127.32579478966	662	10.4	23.9	6.8	18.6	10.7	20.4	2.6	22.4	13.6	12.1	14.5	11.5	18.9	13	20.5	1326688	246185	1382.65	985.81	11.2	9.1	3	23.1	9.2	12.8	2.3	21
1	M16	1	CUL3	NM_003590	sample	6.97215189873418	30.7683544303797	4.15908657678318	202520.548101266	3868.55956102713	8.30126582278481	25.7860759493671	2.10209429423025	134405.462025316	3422.51611206421	790	8.7	18.6	6.8	0	9.2	16.1	3.2	12.9	13.9	10.1	18.1	11.9	29	14.3	31.8	1429853	299474.3	1526.68	1261.34	12	8.4	10	9.7	11.3	7.6	11	8.1
1	M16	2	CUL3	NM_003590	sample	6.77115117891817	30.2052704576976	5.47248726395692	202740.123439667	3938.45386375778	10.24826629681	29.2080443828017	2.17252426636611	156416.39112344	3897.19092428418	721	9.2	20.2	6.4	9.4	8.6	16.9	5.1	13.3	12.8	11.4	9.2	11	20.1	14.8	23.2	1533474.1	352950.26	1553.9	1427.34	12.2	9.4	4.7	10.8	11.7	6.9	4.4	8.5
1	M16	3	CUL3	NM_003590	sample	7.49038461538462	34.9675480769231	5.48358896045111	240772.674278846	4303.03925477299	8.17548076923077	22.3461538461538	1.97879367165395	108488.800480769	3403.81681669012	832	11.5	14.1	6.4	12.9	10.6	11.8	2.6	15.1	14.7	6.9	12.5	13.2	19.1	15.9	22.2	1540317.8	264749.31	1612.07	1074.12	12.5	6.1	2.9	16.6	12.1	7.5	2	13.9
1	M17	1	OTNT	NA	Neutral	6.99880668257757	29.6622911694511	4.86566971843356	197125.838902148	4363.66331959672	7.18854415274463	24.8926014319809	1.96861493721475	132835.260143198	3051.51265604312	838	7.5	16.2	6.9	0	11.2	11.8	3.1	25.7	14	8.4	17.9	10.4	27.7	14.3	30.9	1971493	272777.4	1989.82	1106.92	14.4	4.8	8.5	14.7	14.3	3.9	9.1	13.8
1	M17	2	OTNT	NA	Neutral	7.57844474761255	32.6534788540246	5.5372939113748	200883.713506139	4111.27129948568	10.1132332878581	31.8226466575716	2.19256775147934	170099.320600273	3735.67001332697	733	8.9	15.4	7.6	12.8	9.5	13.8	3.4	17.2	16.4	9	9.8	14.1	22.2	17.7	24.4	1421124.9	322255.32	1649.39	1322.56	13.5	5.6	1.9	10	13.5	7.1	2	8.2
1	M17	3	OTNT	NA	Neutral	6.3574097135741	29.7783312577833	6.33304952758421	208115.107098381	4095.72272628344	7.64134495641345	24.1818181818182	2.33742533448292	135690.252801993	3296.69297688696	803	10.2	20.4	8.1	19.8	10.5	16.4	3.6	22.4	14.4	12.1	12	11.6	18.4	16.4	21.7	1493586.3	274025.75	1625.55	1159.22	14.3	5.9	2.9	10.2	15.1	6.1	3.4	8.3
1	M18	1	OTNT	NA	Neutral	6.85845347313237	31.0969855832241	4.37361474822886	211855.895150721	4109.68221297299	8.49279161205767	29.5779816513761	2.2716163060351	164093.27129751	3441.20936197404	763	9	17	9.2	0	10.6	14.4	4.7	20.2	14.3	10.6	22.3	12.5	35.6	16.5	38.1	1519006	241878.7	1593.2	1029.77	12.3	7.1	5.5	20.3	14.2	10	7.2	19.8
1	M18	2	OTNT	NA	Neutral	7.41033434650456	33.1322188449848	5.10252675463995	217710.816109422	4264.13821536006	10.9148936170213	36.3449848024316	2.61762464953692	200641.329787234	3941.66177719853	658	10.9	12.5	9.3	9.3	11.1	11.1	4.7	13.7	17.8	7.4	11.4	12.5	27.1	16.3	28.6	1534143.2	289349.96	1549.75	1168.44	11.2	3.5	1.2	15.7	12.8	5.8	1.7	17.8
1	M18	3	OTNT	NA	Neutral	7.14030261348006	33.8707015130674	5.75970766173227	236143.559834938	4392.83619169444	8.8707015130674	27.9188445667125	2.23153791692916	143270.627235213	3510.41700581958	727	10.3	16.4	9.8	13.9	11.7	14.3	4.1	16.4	15.3	9.5	14.3	15.7	24.1	18.7	27.8	1603926.5	270161.29	1840.81	1166.53	16.8	6.6	2.9	14.2	16.5	7.3	4.5	12.2
1	M19	1	OTNT	NA	Neutral	6.66810966810967	29.6623376623377	4.79689477308801	195089.773448773	4313.45009285096	7.72005772005772	28.2655122655123	2.32559626742763	150465.767676768	3290.69911211145	693	10.2	17.7	11	0	11.8	14.3	3.6	18.6	14.3	9.5	17.9	12.1	31	16.6	33.6	1591864	239161.9	1855.84	1024.25	13.6	4.6	3.9	17.2	14.1	6.8	4.8	16.2
1	M19	2	OTNT	NA	Neutral	8.24962406015038	35.0315789473684	4.37786713773078	215393.983458647	4176.7053749993	10.393984962406	34.0962406015038	2.31246279885444	182230.266165414	3829.1498290346	665	9.2	17.7	9	11.4	10.5	12	3.5	15.5	20.6	7.1	11.3	15.6	26	18.3	27.4	1590158.8	283023.78	1583.35	1165.8	16.7	5.3	2.1	18.8	16.7	6.3	2	19.4
1	M19	3	OTNT	NA	Neutral	7.25874125874126	35.6573426573427	7.00046143518941	258598.509090909	4388.36917575588	8.3048951048951	27.5356643356643	2.13626878863869	142854.184615385	3321.12537400945	715	10.9	15.4	9.8	16.6	12.6	12.7	2.8	20.8	14.3	9.4	15.5	14.5	22	17.8	26	1606115	234842.39	1716.29	964.03	14.4	4.5	2.2	17.6	13.1	6.9	1.5	17.2
1	M20	1	OTNT	NA	Neutral	7.72943327239488	35.8427787934186	5.22394162976334	247645.431444241	4127.14562301808	9.95246800731261	38.6325411334552	2.90562975362434	210993.709323583	3855.1533042258	547	10.4	16.1	16.3	0	11.2	15	5.1	11.3	17.6	10.1	25.8	16.3	42.2	18.5	46.3	1584247	247231.9	1634.63	1053.99	13.9	6.8	5.9	16.8	14.8	6	6.2	16.1
1	M20	2	OTNT	NA	Neutral	7.72128637059724	36.0796324655436	7.04406365198793	244369.87136294	4330.08642682766	8.50229709035222	30.8683001531394	2.44640545328898	163708.39050536	3405.6306210961	653	9.6	13.9	11.3	16.1	11.2	11.8	1.8	21.7	17.5	7	8.7	16.1	22.4	18.5	22.4	1560882.7	198960.87	1722.7	848	15	4.7	0.5	40.9	15.3	5.5	0.2	39.7
1	M20	3	OTNT	NA	Neutral	7.38002980625931	33.7496274217586	6.01576611632413	219075.236959762	4145.69690489116	7.97764530551416	25.7481371087928	2.1802075785486	123864.675111773	3313.29654934762	671	11.2	16.4	10.4	14.9	9.5	13.9	2.2	18.5	15.5	8.8	12.8	13.1	23.1	15.1	25.6	1381549.1	223387.8	1547.1	949.66	11.5	7.7	1.3	22.4	12.5	9.2	1.3	20.6
1	M21	1	OTNT	NA	Neutral	8.19286657859974	38.2628797886394	6.29468047344908	272486.881109643	4622.25735006209	8.29194187582563	29.0250990752972	2.21312717185716	161195.525759577	3330.10674787806	757	10	12.2	8.7	0	12.9	8.7	3.7	18.6	18	6.6	20.6	15.9	31.7	22.1	34.6	2043370	258720.6	2044.91	1074.51	16.9	4.6	7.4	15.1	18	4.8	5.9	13.3
1	M21	2	OTNT	NA	Neutral	7.72179487179487	33.0576923076923	5.37736597637036	204684.86025641	4129.11384381106	9.29230769230769	31.7179487179487	2.32317430645034	170821.062820513	3713.09994590315	780	8.8	13.3	9.1	12.8	8.2	10.6	3.3	18.3	17.1	5.5	9.5	13.5	24.5	15.4	25.9	1459545.8	283822.49	1503.83	1166.01	11.7	4.4	1.3	15.5	11.4	4.6	1.3	15.8
1	M21	3	OTNT	NA	Neutral	7.17156286721504	31.6792009400705	6.53110554723839	209521.257344301	4072.44015582074	12.2032902467685	36.4159811985899	2.61468456711885	201688.039952996	4339.64256225092	851	9	19.5	10.5	5.6	9.2	16	6	6.3	16.7	9.3	22.7	13.6	33.5	16.9	41.5	1419355.8	481030.53	1621.08	2016.72	13.2	8.6	26.8	4.3	13.6	8.9	27.5	2.2
1	M22	1	OTNT	NA	Neutral	7.47182175622543	31.697247706422	4.38296603354052	200597.43774574	4273.17420267347	8.35124508519004	30.9239842726081	2.30658431540065	164803.103538663	3332.3497425835	763	10	13.9	11.5	0	10.9	10.6	3.5	21	16	6.7	21.8	13	33.6	17.3	36	1619937	214206.8	1690.8	891.75	12.1	6.2	3.7	24.1	12.8	8	3.5	23.6
1	M22	2	OTNT	NA	Neutral	7.50892857142857	32.4940476190476	4.68921748600632	200618.501488095	4124.01443392227	9.50595238095238	34.03125	2.60871685443809	184302.441964286	3748.07080912661	672	10.1	16.8	11.5	11.9	10.6	14.4	5.1	17	17.1	9.1	7.6	14	24.9	18.6	25.6	1423999.8	266179.5	1532.55	1104.14	15.8	7.3	0.9	20.4	16.2	8.8	1.2	16.7
1	M22	3	OTNT	NA	Neutral	7.19622641509434	33.5534591194969	5.6183885635458	225379.465408805	4114.2138170383	10.9232704402516	36.8905660377359	2.6139003775915	214136.451572327	3988.47417923162	795	11.2	15.7	14	9.1	9.7	14.1	6.8	11.2	16.7	7.2	18.9	13.3	31.8	16	36.4	1394426.4	347390.73	1500.79	1449.81	11.7	8.1	7.7	6.7	11.8	8.9	8.7	4.5
1	N03	1	PLK1	NA	Negative	11.37	92.06	12.402424374124	994273.7	8211.81120864485	8.96	37.27	2.72764407852054	245836.85	3300.36245795827	100	39	15	11	0	58	12	14	33	31	11	23	45	41	58	40	4769036	396106.6	6153.87	1527.73	56	6	35	27	66	0	30	19
1	N03	2	PLK1	NA	Negative	9.22340425531915	86.5106382978723	21.4966522884035	899194.382978723	8016.60588314211	14.5744680851064	54.1808510638298	3.7109066655683	395730.872340426	4529.72933984086	94	52.1	9.6	20.2	19.1	51.1	9.6	19.1	20.2	23.4	8.5	22.3	52.1	41.5	60.6	44.7	3511109.6	552971.85	5137.86	2042.72	44.7	4.3	24.5	28.7	50	1.1	25.5	22.3
1	N03	3	PLK1	NA	Negative	9.51	77.26	19.7183678209279	790595.8	7095.66810069139	11.35	42.33	3.69950110076948	257380.52	3680.40443035525	100	34	13	22	20	42	11	10	25	30	11	22	40	37	54	42	3464001.5	256182.84	4548.94	1012.37	43	6	6	37	50	2	5	31
1	N04	1	PLK1	NA	Negative	11.8983050847458	80.5762711864407	7.84303774790779	651436.559322034	5571.55951164686	15.0508474576271	52.7796610169492	2.79623212857667	344970.220338983	4291.67331425311	59	27.1	8.5	6.8	0	25.4	8.5	10.2	10.2	33.9	5.1	35.6	44.1	61	47.5	64.4	2583922	558109.2	2465.36	2001.55	33.9	8.5	57.6	13.6	28.8	3.4	42.4	15.3
1	N04	2	PLK1	NA	Negative	8.33734939759036	84.4096385542169	17.0960184959223	893487.180722892	6700.92919523072	10.8192771084337	41.1807228915663	2.41267403234959	305714.542168675	3431.09358271079	83	44.6	15.7	12	27.7	44.6	15.7	9.6	32.5	16.9	10.8	14.5	42.2	25.3	47	27.7	2880473.8	396357.29	4018.94	1528.77	36.1	19.3	15.7	37.3	44.6	4.8	10.8	31.3
1	N04	3	PLK1	NA	Negative	7.70114942528736	77.5287356321839	20.8376455535847	844118.712643678	6583.29319889479	11.3563218390805	43.448275862069	3.32714156796053	268853.597701149	3963.53727901678	87	39.1	23	24.1	18.4	42.5	23	14.9	24.1	19.5	18.4	26.4	44.8	40.2	51.7	46	2882513.7	384209.17	4205.71	1676.14	39.1	24.1	24.1	35.6	54	10.3	28.7	31
1	N05	1	PLK1	NA	Negative	11.2151898734177	65.9873417721519	7.04358463462596	495960.341772152	5464.91722692196	12.6582278481013	44.5316455696203	2.62875698692073	274683.025316456	3639.88986617024	79	22.8	13.9	15.2	0	24.1	7.6	7.6	16.5	29.1	5.1	31.6	39.2	50.6	48.1	51.9	2300812	361541.5	2604.64	1396.56	32.9	6.3	21.5	17.7	34.2	0	20.3	21.5
1	N05	2	PLK1	NA	Negative	10.6330275229358	73.6880733944954	15.885397952426	655342.357798165	6716.00264272487	13.4495412844037	63.4495412844037	6.79972530089545	484787.779816514	4990.89809952967	109	35.8	11	24.8	12.8	40.4	10.1	22	16.5	33.9	7.3	20.2	48.6	45	56.9	47.7	2931066.8	465719.06	3942.09	1913.04	45	5.5	21.1	22	49.5	0.9	19.3	17.4
1	N05	3	PLK1	NA	Negative	10.2051282051282	78.9487179487179	16.967227230055	781323.188034188	6544.12326928647	13.6324786324786	47.0940170940171	2.8129189791594	298567.683760684	4072.03336614791	117	30.8	14.5	18.8	17.1	34.2	11.1	13.7	18.8	29.9	9.4	29.1	45.3	41	50.4	46.2	3264414.6	389288.47	3802.37	1613.45	42.7	10.3	22.2	22.2	46.2	2.6	22.2	18.8
1	N06	1	PLK1	NA	Negative	8.90804597701149	56.6436781609195	7.39167931997681	503613.494252874	5301.51641491912	14.7471264367816	57.9310344827586	3.55797709527296	429561.770114943	4911.48691036707	87	17.2	25.3	14.9	0	31	19.5	17.2	13.8	27.6	18.4	40.2	33.3	64.4	37.9	69	2487540	638249.6	3151.68	2590.79	34.5	14.9	58.6	16.1	41.4	4.6	58.6	11.5
1	N06	2	PLK1	NA	Negative	10.9736842105263	70.7894736842105	10.5590519395425	590999.855263158	5233.96146094922	13.4736842105263	40.0526315789474	2.64886358317575	220361.5	3973.01964628401	76	23.7	22.4	9.2	10.5	28.9	18.4	7.9	17.1	27.6	10.5	13.2	36.8	31.6	39.5	30.3	2540047.2	351184.32	2402.29	1391.18	31.6	21.1	9.2	28.9	31.6	14.5	7.9	19.7
1	N06	3	PLK1	NA	Negative	10.016393442623	85.8606557377049	16.9812830345174	903768.18852459	6874.9135204645	12.6311475409836	45.672131147541	3.18989380171363	308270.827868852	4476.0967185323	122	38.5	20.5	16.4	14.8	45.9	14.8	16.4	18.9	28.7	13.9	25.4	44.3	35.2	53.3	41.8	3734814.1	446853.06	4592.85	1817.21	44.3	4.9	28.7	18	59.8	0.8	25.4	16.4
1	N07	1	PLK1	NA	Negative	11.2916666666667	91.625	12.537804072977	919998.4375	6698.32088558029	16.9375	64.0833333333333	3.56894102473467	398939.3125	4439.97070411769	48	39.6	12.5	20.8	0	39.6	8.3	8.3	10.4	29.2	6.2	54.2	39.6	70.8	45.8	72.9	3387510	537614.7	3186.64	1979.42	39.6	8.3	58.3	20.8	33.3	2.1	47.9	16.7
1	N07	2	PLK1	NA	Negative	12.271186440678	73.7966101694915	13.0493282424271	630445.203389831	6238.70016587804	15.6949152542373	58.8474576271186	3.36150017924374	328922.423728814	4133.07903475896	59	25.4	10.2	15.3	8.5	33.9	6.8	8.5	15.3	42.4	5.1	28.8	44.1	42.4	50.8	42.4	2895834	318132.19	3354.29	1219.79	35.6	8.5	3.4	25.4	45.8	5.1	3.4	25.4
1	N07	3	PLK1	NA	Negative	10.0089285714286	93.8214285714286	23.8459803901671	985277.294642857	7999.72064254717	11.875	40.8928571428571	2.49353878103324	261140.0625	3651.92020587096	112	48.2	8	13.4	18.8	52.7	4.5	12.5	26.8	28.6	3.6	26.8	51.8	33	58.9	36.6	3873494.8	320983.36	5015.18	1201.57	52.7	6.2	14.3	35.7	60.7	0	8	33
1	N08	1	PLK1	NA	Negative	10.51	83.85	10.6055060735897	825381.75	6140.79065602062	10.7	40.38	2.73841825313656	242563.55	3390.82958644124	100	32	19	13	0	37	17	8	31	33	15	34	36	49	47	50	3522024	319115.3	3655.16	1250.31	43	7	20	38	48	1	22	34
1	N08	2	PLK1	NA	Negative	9.48484848484848	97.4848484848485	31.9402361451803	998505.515151515	7174.05814484415	14.7878787878788	55.6666666666667	2.57690154734389	387544.181818182	4010.40587696691	33	48.5	12.1	15.2	27.3	48.5	9.1	12.1	27.3	30.3	9.1	27.3	48.5	42.4	57.6	42.4	3420501.3	554245.3	4451.91	2172.71	57.6	18.2	30.3	30.3	60.6	6.1	21.2	21.2
1	N08	3	PLK1	NA	Negative	9.67073170731707	77.109756097561	11.5269097711496	672376.853658537	6536.99898458648	12.6951219512195	46.7439024390244	2.86651788996677	268595.780487805	3684.32840282368	82	43.9	9.8	20.7	19.5	43.9	15.9	8.5	25.6	24.4	8.5	24.4	40.2	43.9	52.4	45.1	2180511.7	357388.79	3853.88	1518.16	39	19.5	20.7	34.1	48.8	14.6	19.5	26.8
1	N09	1	CIC	NM_015125	sample	6.20662983425414	25.2430939226519	4.19595188854097	152495.50718232	3622.44690296309	7.81546961325967	27.2707182320442	2.24328488703474	143219.161325967	3336.77476452507	905	6.7	20.7	9.6	0	6.4	20.7	3.2	20.8	11.8	13.7	20	8.6	30.8	10.8	33.6	1421719	202825.2	1432.76	851.64	8.5	10.5	1.8	22.9	7.1	15.2	2.2	23
1	N09	2	CIC	NM_015125	sample	6.00746268656716	27.501066098081	5.25269878679756	187175.686567164	3744.06376920193	10.1098081023454	31.4509594882729	2.44411642016275	176734.151385928	4093.54030172294	938	9.4	20.9	8.2	8.7	7.6	20.1	5.3	11.1	12.5	10.1	8	10.1	22	11.4	25.8	1262230.4	443723.06	1326.4	1859.47	9.9	12.8	9.3	5.5	9.1	19.5	10.2	3.3
1	N09	3	CIC	NM_015125	sample	6.75247524752475	28.2594059405941	5.42249950458141	168806.438613861	3803.15896265638	7.25544554455446	24.6940594059406	2.14031169040861	128573.007920792	3255.64890667554	1010	8.8	19	10.2	19.8	6.5	17.9	3.3	22.9	15.1	9.6	11	10.8	21.4	12.8	23.8	1322169.9	177531.15	1373.98	728.2	10.8	8.3	0.5	36.6	9.7	9.5	0.4	36.5
1	N10	1	SMARCA4	NM_003072	sample	7.45260663507109	30.3270142180095	3.89092828209637	162497.210900474	3680.9430871036	7.78436018957346	23.042654028436	2.0902049939052	106441.789099526	3089.99637560717	422	5.9	12.8	7.3	0	5.9	15.2	1.2	14.2	14.7	7.6	16.1	11.1	25.4	13	27	1232924	150843	1309.67	613.69	9.5	7.1	1.2	48.3	7.8	7.6	0.7	49.8
1	N10	2	SMARCA4	NM_003072	sample	6.65344467640919	32.6993736951983	5.93883139121512	233072.945720251	3935.33216269043	7.49478079331942	19.0459290187891	1.95274511273205	83215.8121085595	3161.17347389473	479	10.2	21.7	4.8	9.4	10.4	19	1.5	20.9	10.6	10.9	4.2	12.7	8.4	14.8	9	1394413.2	162658.96	1429.03	663.86	9.6	9.4	0.2	59.9	9.2	12.1	0.2	62.2
1	N10	3	SMARCA4	NM_003072	sample	6.95806451612903	31.808064516129	6.59949237862142	209623.151612903	4089.07356861888	6.73709677419355	18.4451612903226	2.34436377369971	89825.8467741935	3072.00431976571	620	9.2	15.8	5.5	15.3	8.4	14	1.9	19.4	11.6	6.3	7.4	12.4	14.4	14.5	16.8	1334429.4	168509.12	1404.06	674.45	10.8	10.5	0.3	46	7.9	11.6	0.3	49
1	N11	1	DOT1L	NM_032482	sample	6.80346106304079	31.10630407911	5.16446174670298	218231.564894932	3946.39494080331	6.78121137206428	22.6699629171817	1.94371962822582	111961.469715698	3010.42985563482	809	8.8	17.2	7.4	0	9.8	15.1	1.2	21.4	11.7	10.1	15.7	11	22.5	12.9	25.2	1490349	187376.5	1470.94	778.21	10.8	8.7	1	26.1	10.4	9.6	0.6	28.1
1	N11	2	DOT1L	NM_032482	sample	7.53457446808511	34.7420212765957	6.33734383351898	231009.98537234	4182.78197640457	8.0186170212766	26.3218085106383	2.14976559243436	131049.441489362	3281.06466955179	752	9.4	15.6	8.1	14.5	9.8	13.7	1.7	23.5	15	7.2	8.4	14.8	17.4	17	18.8	1444462.1	194305.91	1483.83	791.93	12.5	8.6	0	43	11.7	11.6	0	46.7
1	N11	3	DOT1L	NM_032482	sample	7.56427015250545	34.0315904139434	5.48338626091935	229694.650326797	4171.01528302455	7.65032679738562	24.7058823529412	2.02861175509865	117282.001089325	3061.03523458732	918	8.9	17	9.6	20.2	11.1	14.8	1.2	23.5	17.1	10.1	12.9	13	20	15.7	22.7	1527492.4	170909.37	1531.57	701.87	14.3	8	0.5	40	12.6	9.3	0.3	42.8
1	N12	1	XPC	NM_004628	sample	6.36589698046181	26.7637655417407	4.40013047812964	162559.895204263	3929.44669720338	8.77264653641208	28.5790408525755	2.34149739456559	159875.740674956	3754.6460370304	563	7.3	19	8.5	0	9.2	13.7	5.3	11.4	11.4	10.3	20.8	10.1	33.2	12.6	36.4	1374323	289504.2	1446.29	1208.1	9.2	4.6	9.6	9.4	9.2	5	9.1	9.2
1	N12	2	XPC	NM_004628	sample	6.65398550724638	29.695652173913	5.24853440208137	195137.012681159	3836.66695662893	9.3731884057971	32.9239130434783	2.50511978224293	178778.014492754	3820.4401734424	552	9.8	21	12	10.5	8.5	17.8	4.5	15.6	13.2	10.5	8.9	12.7	21.9	15	24.6	1285352.9	272854.61	1516.55	1167.69	11.1	9.4	1.1	21.9	12.7	10	0.9	20.3
1	N12	3	XPC	NM_004628	sample	6.43967828418231	29.8176943699732	6.54316480264027	205856.22386059	4196.46500914407	9.39008042895442	26.8123324396783	2.22607815478368	145938.432975871	3767.4721562399	746	10.7	15.8	7.6	12.1	10.5	13.7	4.8	13.3	11.8	7.6	16	10.5	22.3	15	26.4	1422712.5	351475.11	1628.72	1484.23	10.3	5.2	10.2	9.1	11.4	7.4	12.5	5.8
1	N13	1	EXT1	NM_000127	sample	7.31446540880503	34.4427672955975	5.89616193174874	236043.773584906	4058.8966589576	7.11069182389937	24.5044025157233	1.98964751708476	127314.981132075	3134.10537555236	795	10.4	17.9	7.3	0	9.6	16.9	1.6	19.7	16.2	9.8	16.6	15.5	24.5	17.1	26.5	1604584	215986.3	1639.6	861.31	15.3	7	1.9	17.1	14.2	9.8	1.3	18.6
1	N13	2	EXT1	NM_000127	sample	6.68074534161491	27.3391304347826	3.89022011460829	157843.411180124	3794.62375415977	7.6472049689441	24.1937888198758	2.01496348065876	128494.178881988	3460.6071310388	805	8.3	21.2	7.5	15.3	7.6	18.4	2.2	20.2	14.3	11.8	6.6	11.7	15	14.5	16.9	1322727	258226.71	1378.1	1052.13	11.9	8.7	0.9	24.2	10.3	11.3	0.6	26.7
1	N13	3	EXT1	NM_000127	sample	7.61689291101056	36.0648567119155	5.50655074248695	256102.984917044	4247.73096920884	9.763197586727	28.9306184012066	2.22780785563321	153447.775263952	3890.71026630567	663	9.7	17.8	9.7	7.5	11	13.9	4.8	9.7	16.4	9.4	16.6	14.9	24.9	18.6	30.3	1629382.9	331490.61	1648.67	1316.97	15.7	3.8	6.9	7.1	16.3	3.5	6.3	6
1	N14	1	MSH6	NM_000179	sample	6.97981651376147	33.6807339449541	5.7648169414603	241150.622018349	4243.15402220708	9.06605504587156	29.297247706422	2.5346289552609	157519.025688073	3732.95521674662	545	12.3	19.6	9.4	0	12.5	14.9	4.6	10.6	14.1	9.4	21.1	14.5	36.1	16.7	39.4	1728019	294160.6	1749.69	1219.05	13	5.7	8.4	10.3	14.3	7.5	9.9	9.4
1	N14	2	MSH6	NM_000179	sample	7.27405602923264	33.3909866017052	5.2252760985067	222628.915956151	4092.49101353406	10.8014616321559	33.9159561510353	2.55297095522937	194963.146163216	4093.17916147943	821	9.5	18.9	7.3	6.1	10.1	15	5.1	11.3	14.4	9.4	10.6	12.9	21.6	16.3	25.1	1435242.8	395358	1495.69	1638.43	12.7	8.8	6.3	7.1	12.4	9.7	6.6	6
1	N14	3	MSH6	NM_000179	sample	6.97007481296758	33.4725685785536	6.52424687017468	239172.624688279	4443.96269785423	7.714463840399	23.4501246882793	2.23638707982496	125818.05361596	3466.44091001645	802	11.2	15.7	9	17.6	11.7	12.5	5.1	19.7	13.5	7.6	10.2	13.2	19.2	17.6	23.8	1664060.4	258062.74	1816.78	1077.18	13.7	4.9	3	16.6	16.6	5.4	2.9	15.6
1	N15	1	FANCC	NM_000136	sample	6.875	31.3365384615385	5.66787397966322	212277.895604396	4100.08293877602	7.06318681318681	23.6346153846154	1.92860242939917	123428.663461538	3141.20028926855	728	10.2	18	7.1	0	12	15	2.5	22.3	12.8	10.9	16.6	12.6	25.5	16.8	28.6	1707392	214409.4	1689.06	897.88	15.1	6.6	2.6	22	13	7.8	2.1	21
1	N15	2	FANCC	NM_000136	sample	6.35361216730038	26.6780735107731	4.58905394550158	159437.646387833	3828.16431912669	8.13434727503169	26.3814955640051	2.17828590241019	138998.476552598	3479.38785477907	789	9	17.7	8.6	14.6	7.9	16.1	3.2	20	11	10.6	6.2	9.8	17	12.5	19	1323770.4	282836.55	1401.95	1191.84	11	8.6	1.1	15.1	10.3	9.1	0.5	12.9
1	N15	3	FANCC	NM_000136	sample	6.38952164009112	31.7061503416857	6.88142320747695	234292.706150342	4096.06625573461	6.69134396355353	21.629840546697	2.03466275263275	110089.202733485	3062.50103075407	878	10.4	19.8	9.6	22.3	11.2	18.9	3.5	25.2	13.1	12.8	10.3	13.9	17.3	17.1	19.8	1449755.3	226680.03	1660.03	942.61	14	7.9	1.3	22.8	14.8	11.6	2.1	21.2
1	N16	1	NCOR1	NM_006311	sample	7.32911392405063	33.7848101265823	5.02904332157312	242858.050632911	4540.19786531654	7.625	24.1708860759494	2.21123780292923	116778.115506329	3107.72839955442	632	9.8	17.6	7.1	0	15.5	14.1	1.6	18	16	8.9	16.1	15.5	29.7	20.1	31.2	2054422	286897.5	2223.88	1202.83	17.1	8.2	9.7	13.9	20.9	8.5	10.6	9.3
1	N16	2	NCOR1	NM_006311	sample	7.67153284671533	31.9299270072993	4.6104178362983	191307.496350365	3970.53551288953	7.95474452554745	26.756204379562	2.36712209293078	129249.291970803	3165.53883187733	685	8.5	17.7	9.5	17.1	9.6	15.3	0.9	25.4	16.5	9.6	7.6	14.6	18.8	17.1	19.1	1371756.5	204865.15	1515.93	848.63	13.4	8.6	0	38.2	12.6	8.3	0	39.9
1	N16	3	NCOR1	NM_006311	sample	7.25487012987013	31.4107142857143	5.56860310688159	191844.573051948	3972.14937308131	6.77597402597403	19.8847402597403	1.84480757392188	94448.8376623377	2887.69036466206	616	8.1	15.7	6.5	22.4	9.6	14.9	2.3	28.4	15.1	8.4	10.1	12.5	16.2	14.9	18	1378072.1	215024.87	1460.24	883.41	11.5	6.7	1	27.6	11.7	6.3	1.3	28.7
1	N17	1	PLK1	NA	Negative	3.375	43.125	11.4	360389	3820.20975222146	9.75	26.5	1.72644578664799	121079.5	3173.47085239678	8	37.5	12.5	0	0	12.5	37.5	0	25	0	12.5	50	12.5	50	12.5	50	1336289	509008.4	1902.71	1811.94	25	12.5	62.5	25	25	25	37.5	25
1	N17	2	PLK1	NA	Negative	7.40540540540541	49.1621621621622	25.6905372997478	453008.756756757	4920.05645797939	13.3783783783784	53.5675675675676	2.68089893582066	324074.810810811	3683.93585355934	37	27	18.9	18.9	27	21.6	21.6	5.4	29.7	24.3	16.2	21.6	27	37.8	29.7	43.2	1928618.9	421080.11	2843.31	1665.34	18.9	13.5	13.5	29.7	21.6	8.1	10.8	27
1	N17	3	PLK1	NA	Negative	4.77777777777778	16.6666666666667	5.11851851851852	54279.5555555556	2211.58937052599	13	45.1111111111111	3.32204880889091	278656.444444444	3396.5989686022	9	11.1	33.3	44.4	33.3	0	44.4	33.3	44.4	11.1	22.2	33.3	0	44.4	0	44.4	588753.2	556141.56	990.25	2314.05	0	44.4	44.4	44.4	0	33.3	44.4	44.4
1	N18	1	PLK1	NA	Negative	9.27906976744186	58.1162790697674	5.56856649047197	579112.372093023	5315.06318700369	14.093023255814	67.2093023255814	3.73692626617836	433897.23255814	4436.47161699507	43	30.2	23.3	25.6	0	30.2	18.6	14	20.9	23.3	11.6	48.8	25.6	60.5	30.2	62.8	3083563	670894.1	3305.05	2726.37	23.3	7	72.1	9.3	27.9	2.3	74.4	7
1	N18	2	PLK1	NA	Negative	2.63636363636364	41.7727272727273	10.5956937799043	492200.590909091	4205.83206244152	5.54545454545455	23.0909090909091	2.18938931469454	180418.090909091	3117.19745510436	22	36.4	31.8	9.1	40.9	22.7	31.8	9.1	45.5	4.5	18.2	4.5	13.6	13.6	13.6	13.6	1585120.3	329208.14	2393.33	1476.17	13.6	31.8	9.1	45.5	22.7	4.5	9.1	45.5
1	N18	3	PLK1	NA	Negative	5.1304347826087	46.804347826087	16.9854231021636	499468.5	5165.72860304753	8.1304347826087	32.2826086956522	2.47096560143235	195399.630434783	3071.07364207804	46	30.4	17.4	19.6	34.8	23.9	23.9	8.7	37	8.7	10.9	10.9	17.4	30.4	28.3	32.6	2236480.5	336428.48	3281.34	1525.45	21.7	13	15.2	30.4	37	4.3	19.6	30.4
1	N19	1	PLK1	NA	Negative	7.67857142857143	34.1785714285714	9.20933396960183	183746.107142857	2977.15157880801	12.6071428571429	72.3571428571429	5.74332607096999	551492.392857143	5301.35136386158	28	10.7	21.4	32.1	0	3.6	35.7	21.4	10.7	17.9	10.7	35.7	17.9	67.9	14.3	67.9	1081585	569279.4	1421.66	2555.14	10.7	14.3	60.7	14.3	10.7	7.1	67.9	10.7
1	N19	2	PLK1	NA	Negative	4.95	62.85	36.7064786967419	702981.25	5073.3718128412	7.05	22.65	1.81046069389548	107039.85	1800.06265264898	20	35	30	10	45	30	30	0	65	15	20	5	35	15	30	10	1951255.9	234882.3	3540.11	906.7	20	30	5	60	35	5	5	65
1	N19	3	PLK1	NA	Negative	6.21052631578947	28.1578947368421	12.6862975675905	197367	3343.31026147811	10.7894736842105	24	1.38367806982574	90066.6315789474	2269.43451760764	19	21.1	31.6	0	26.3	10.5	36.8	0	47.4	21.1	21.1	21.1	21.1	26.3	10.5	21.1	925103.2	330810.79	1849.55	1235.37	5.3	26.3	36.8	52.6	10.5	15.8	31.6	47.4
1	N20	1	PLK1	NA	Negative	7.47058823529412	28.1764705882353	3.59405842695316	116286.411764706	2826.99094465088	12.0588235294118	75.5294117647059	4.21429132390769	628962.352941177	4452.76577594961	17	5.9	29.4	29.4	0	0	29.4	23.5	35.3	23.5	29.4	47.1	11.8	58.8	17.6	58.8	1153386	499714.8	1544.05	2095.73	0	23.5	52.9	35.3	11.8	0	52.9	35.3
1	N20	2	PLK1	NA	Negative	5.83333333333333	83.3333333333333	21.227851596479	957407.055555556	5935.99096655765	8.94444444444444	38	2.77720543345543	187985.5	2704.83996751306	18	33.3	22.2	38.9	27.8	33.3	22.2	0	50	16.7	0	5.6	27.8	38.9	38.9	38.9	2347433.6	275274.11	3340.05	1201.73	27.8	22.2	11.1	55.6	38.9	5.6	11.1	61.1
1	N20	3	PLK1	NA	Negative	2.86538461538462	61.0769230769231	31.617438891237	761053.942307692	6128.73694925892	3.65384615384615	19.2307692307692	2.96407866894292	146596.788461538	1779.49072213739	52	42.3	30.8	13.5	61.5	36.5	28.8	5.8	71.2	3.8	26.9	5.8	30.8	13.5	40.4	15.4	1941179.3	211849.88	4386.22	986.05	25	23.1	17.3	75	51.9	1.9	15.4	69.2
1	N21	1	PLK1	NA	Negative	10.8333333333333	62.3333333333333	7.03959223646724	525304.583333333	4322.67266318072	20.5833333333333	59.3333333333333	2.62352143800361	304426.25	4421.66240401807	12	8.3	8.3	8.3	0	8.3	8.3	8.3	8.3	33.3	8.3	75	25	75	25	75	2261441	665132	2252.1	2675.49	8.3	8.3	75	8.3	8.3	0	75	8.3
1	N21	2	PLK1	NA	Negative	3.13793103448276	63	33.1125457875458	776012.931034483	6381.74594608627	6.72413793103448	33.6896551724138	2.87788591430633	240662.206896552	2531.62393134886	29	44.8	27.6	13.8	51.7	41.4	34.5	13.8	55.2	0	20.7	10.3	34.5	24.1	34.5	24.1	2303234.3	272028.62	4696.01	1250.01	31	31	10.3	58.6	55.2	13.8	10.3	48.3
1	N21	3	PLK1	NA	Negative	5.01754385964912	41.4210526315789	20.6969988198687	415651.298245614	4147.94002579725	11.1754385964912	42.1228070175439	2.2533488937621	258256.736842105	3257.31692478531	57	26.3	31.6	15.8	36.8	17.5	28.1	12.3	36.8	12.3	28.1	31.6	15.8	42.1	19.3	42.1	1940062.4	397398.79	2541.87	1639.4	14	24.6	33.3	36.8	22.8	10.5	29.8	33.3
1	N22	1	PLK1	NA	Negative	7.86666666666667	37.5333333333333	14.4766854301529	289236.266666667	3314.12593435968	10.8666666666667	46.2	3.85163946842208	380438.466666667	4102.52487886983	15	13.3	40	20	0	6.7	46.7	6.7	20	26.7	26.7	33.3	20	73.3	20	73.3	1328166	516060.1	2166.95	2432.12	13.3	40	53.3	20	20	6.7	73.3	6.7
1	N22	2	PLK1	NA	Negative	1.66666666666667	125.166666666667	61.5444444444444	1795415	7981.84865812881	8.83333333333333	22.1666666666667	1.76944444444444	105624.666666667	3380.36316698054	6	66.7	33.3	0	16.7	50	33.3	0	33.3	0	33.3	0	50	16.7	50	33.3	5120566.3	334991.67	7098.27	1966.43	50	33.3	0	33.3	50	16.7	33.3	33.3
1	N22	3	PLK1	NA	Negative	4.91304347826087	32.9130434782609	11.3453694789566	259523.695652174	3320.5224920432	10.9130434782609	41.2391304347826	1.86065245047208	283873.934782609	3002.17756978521	46	19.6	43.5	15.2	43.5	8.7	37	8.7	50	8.7	28.3	28.3	15.2	32.6	15.2	37	1155271.2	348663.57	1815.38	1460.98	10.9	30.4	26.1	50	13	15.2	23.9	47.8
