# Supplementary material for: TRACERx analysis identifies a role for FAT1 in regulating chromosomal instability and whole-genome doubling via Hippo signalling
Source: Nat Cell Biol. 2024 Dec 30;27(1):154–68. doi: 10.1038/s41556-024-01558-w (PMC11735399; doi:10.1038/s41556-024-01558-w)
Supplement: Supplementary file 17 — Statistical source data. [file 41556_2024_1558_MOESM17_ESM.zip › extended fig1/ext fig1A source/data/rawData/IR3Hr_H4006_RAD51.txt]

screenPlateOrder	plateWell	replicateNo	Content	ContentAnno	ContentType	MEAN_ObjectSpotTotalCountCh2	MEAN_ObjectSpotTotalAreaCh2	MEAN_ObjectSpotAvgAreaCh2	MEAN_ObjectSpotTotalIntenCh2	MEAN_ObjectSpotAvgIntenCh2	MEAN_ObjectSpotTotalCountCh3	MEAN_ObjectSpotTotalAreaCh3	MEAN_ObjectSpotAvgAreaCh3	MEAN_ObjectSpotTotalIntenCh3	MEAN_ObjectSpotAvgIntenCh3	ValidObjectCount	percentHIGH_SpotAvgAreaCh2	percentLOW_SpotAvgAreaCh2	percentHIGH_SpotAvgAreaCh3	percentHIGH_SpotAvgIntenCh2	percentLOW_SpotAvgIntenCh2	percentHIGH_SpotAvgIntenCh3	percentHIGH_SpotCountCh2	percentLOW_SpotCountCh2	percentHIGH_SpotCountCh3	percentHIGH_SpotTotalAreaCh2	percentLOW_SpotTotalAreaCh2	percentHIGH_SpotTotalAreaCh3	percentHIGH_SpotTotalIntenCh2	percentLOW_SpotTotalIntenCh2	percentHIGH_SpotTotalIntenCh3	MEAN_Circ_TotalIntenCh2	MEAN_Circ_TotalIntenCh3	MEAN_Circ_AvgIntenCh2	MEAN_Circ_AvgIntenCh3	percentHIGH_Circ_TotalIntenCh2	percentLOW_Circ_TotalIntenCh2	percentHIGH_Circ_TotalIntenCh3	percentLOW_Circ_TotalIntenCh3	percentHIGH_Circ_AvgIntenCh2	percentLOW_Circ_AvgIntenCh2	percentHIGH_Circ_AvgIntenCh3	percentLOW_Circ_AvgIntenCh3
1	C03	1	53BP1	NA	Positive	25.0638569604087	91.8026819923372	3.58619729986701	258903.959770115	2539.49718198789	2.75415070242656	6.18390804597701	1.02137159020374	16096.0472541507	1120.98369653057	1566	3.4	22.6	48.4	3.1	23	48.4	3.8	31.4	48.4	3.4	32.1	48.4	4.2	26.9	48.4	1628120	68664.82	1052.28	227.63	6.3	11.7	0.5	15	5.9	13.1	1.8	15.3
1	C03	2	53BP1	NA	Positive	25.6146926536732	110.670164917541	5.16532883433461	416716.151424288	3125.13970335706	5.1904047976012	13.7226386806597	1.78822391245188	41964.8725637181	1865.9557335696	667	13	21.7	71.7	18.7	14.4	71.7	6.4	33.3	71.7	9.6	29.7	71.7	16.8	23.8	71.7	2298853	91463.58	1614.02	306.58	26.4	7.3	4.3	9.1	25.2	5.7	5.7	7
1	C03	3	53BP1	NA	Positive	28.1334792122538	118.90590809628	4.43670492219143	388542.097738877	2889.98874233048	3.46243617797228	8.84099197665937	0.836093033623313	27914.5207877462	1010.72333932377	1371	12.8	14.5	36.9	13.4	11.4	36.9	6.6	20.6	36.9	9.5	19.2	36.9	13.9	15.2	36.9	1896690	81926.04	1305.5	270.12	14.1	7.1	2.7	13.3	16.8	4.9	3.9	13.3
1	C04	1	53BP1	NA	Positive	27.7384403036577	116.808143547274	4.44505718484888	382801.819875776	2910.36940292267	5.15527950310559	13.6197377501725	1.06260925529377	49019.9696342305	1493.16201224013	1449	10	14.4	46.2	9.7	11.2	46.2	8.1	27	46.2	7	20.9	46.2	10.3	17.8	46.2	1869917	113825.43	1260.3	378.57	9.7	6.6	10.1	9.2	12	7.7	11.2	9.1
1	C04	2	53BP1	NA	Positive	23.2382271468144	80.5324099722992	3.21026125156609	226116.347368421	2420.4467956642	2.93240997229917	6.89916897506925	1.16873557253301	18599.004432133	1264.6662682156	1805	2.1	32.8	52.7	3.3	31.8	52.7	3.2	38.4	52.7	2.5	43.5	52.7	3.1	38.7	52.7	1486758	61949.24	938.18	201.5	5.1	22.4	1.2	19.6	4.7	27	1.1	19.9
1	C04	3	53BP1	NA	Positive	23.039402173913	91.3192934782609	4.05938941756779	303337.381793478	2695.52005212556	4.82608695652174	12.2323369565217	1.46406640743706	35123.4307065217	1605.83309919121	736	8.8	28	63.6	12.4	21.3	63.6	4.9	37.9	63.6	5	37.2	63.6	8.7	30.6	63.6	1912914	93197.15	1332.07	318.26	15.2	7.3	6.2	9.2	18.6	7.5	7.5	9
1	C05	1	53BP1	NA	Positive	29.5108393551973	123.170650361312	4.23786744843018	398324.27737632	2930.9998168194	4.09449694274597	10.5091717620901	0.916882400460882	38766.6692607004	1366.30696493536	1799	9.2	10.9	40.6	9.6	7.3	40.6	7.8	19.3	40.6	6.3	14.5	40.6	10.3	11.1	40.6	1879116	96725.86	1241.86	321.27	9.7	6.8	5.5	11.5	10.8	5.5	6.2	11
1	C05	2	53BP1	NA	Positive	30.0635308491142	129.143555284056	4.64067962920974	415418.331093464	2953.56330799243	4.26206475259621	11.0537568723274	0.998875716853254	39761.1740989615	1370.66625976692	1637	10.6	11.7	43.7	11.6	8	43.7	8.2	17	43.7	7.9	14.9	43.7	13.5	11.5	43.7	1889318	93614.51	1236.91	303.95	10.9	6.5	4.9	10.1	10.5	7	5.8	10
1	C05	3	53BP1	NA	Positive	27.255944931164	108.626408010013	3.99298345011055	345136.470588235	2768.33283746691	4.11576971214018	10.5538172715895	0.840290660366136	38515.8604505632	1258.43528524134	1598	7.5	18.5	39.4	9.3	14.3	39.4	8.2	24.3	39.4	6.2	22.4	39.4	8.8	18.8	39.4	1776367	102990.36	1162.24	341.46	9.3	9.6	7.9	10.8	10.8	9.7	8.8	10.3
1	C06	1	53BP1	NA	Positive	29.1804613297151	127.759158751696	4.85720725761819	436148.099050204	3060.49885043861	3.96132971506106	10.2401628222524	1.01120021039996	34669.7639077341	1284.20913320845	1474	13.5	11.8	43.1	11.9	7.5	43.1	7.2	20	43.1	9.3	15.3	43.1	14.2	11.3	43.1	2029780	95896.37	1394.91	324.84	13.5	6	5.2	9.4	15.1	3.5	6.4	8.4
1	C06	2	53BP1	NA	Positive	28.991789819376	140.449917898194	6.20880484067498	535042.756157635	3383.14912877886	4.66502463054187	12.6863711001642	0.994011865712531	43472.4129720854	1298.20861623468	1218	20	10.8	43.5	22.5	5.8	43.5	6.3	20	43.5	13.4	13.9	43.5	23	10.8	43.5	2324184	98177.72	1660.32	329	22.4	2.9	8.6	11	25.9	2.7	9.4	10.7
1	C06	3	53BP1	NA	Positive	28.9767932489451	120.67141350211	4.19800363197258	372959.786392405	2850.95725670134	3.72151898734177	9.33544303797468	0.848651870205512	34021.2067510549	1281.60056454185	1896	10.8	12.3	39.8	9.7	8.2	39.8	9	17.5	39.8	7.6	14.4	39.8	11.8	11.3	39.8	1780222	89667.31	1180.97	293.89	9.9	6.6	4	13.9	10.8	4.4	4.4	13.6
1	C07	1	53BP1	NA	Positive	26.6506172839506	134.90987654321	7.25853390028558	590760.427160494	3714.08398235845	6.79506172839506	19.9493827160494	1.29325947976286	80464.1580246914	1861.01227134865	810	23.5	12	54.1	29.1	7	54.1	6.4	29	54.1	14.1	18.1	54.1	23.5	13.1	54.1	2529832	139178.33	1978.19	509.54	29.3	3.8	19.8	6.5	35.2	3.5	23.1	4.2
1	C07	2	53BP1	NA	Positive	23.1572413793103	92.6468965517241	4.61443847805418	307583.347586207	2852.90328076417	4.43724137931035	11.1420689655172	1.51346995943339	33064.0344827586	1627.81443933957	725	9.4	25.7	63.7	13.4	19.6	63.7	3.3	38.2	63.7	3.6	37.2	63.7	8.4	30.1	63.7	1927561	84530.37	1384.6	285.43	14.9	9.9	4.3	12.1	18.8	6.6	4.7	9.7
1	C07	3	53BP1	NA	Positive	28.9380037197768	121.38065716057	4.63767310792497	400046.562926224	2939.01772739713	3.45319280843149	8.5058896466212	0.84922219689826	28687.3453192808	1162.74458983755	1613	12.2	14.7	38.6	13	10	38.6	8.9	19.3	38.6	8.3	17.2	38.6	13.4	14.1	38.6	1912910	92329.55	1265.07	300.82	12.7	6.4	4.3	10.5	13.9	8.1	4.3	9.7
1	C08	1	53BP1	NA	Positive	28.367728531856	129.344182825485	5.14648582557131	454354.940443213	3118.33822290685	4.70706371191136	12.5609418282548	0.968315933053653	50496.2278393352	1473.09041059401	1444	15.1	11.1	41.3	16	9.1	41.3	8.4	25.4	41.3	10.1	16.7	41.3	16.5	13.4	41.3	2077904	120591.84	1469.92	408.88	15.3	5.7	12.5	7.3	17.7	4.8	12.7	5.5
1	C08	2	53BP1	NA	Positive	28.1629268292683	143.39512195122	6.95528264862279	593919.293658537	3578.94265298649	5.21853658536585	14.5960975609756	1.12350690272834	51030.3970731707	1482.84623333233	1025	23.4	9.9	50.2	28.8	5.2	50.2	6.1	20.7	50.2	14.3	12	50.2	26.5	8.6	50.2	2472798	101941.92	1837.1	343.64	26.7	3.3	9.2	14	34.1	3.2	11.6	13.4
1	C08	3	53BP1	NA	Positive	27.9421383647799	122.201886792453	4.48391099205564	410303.712578616	3017.05512958659	3.98553459119497	10.4446540880503	0.865014590536107	38931.8100628931	1289.4829589992	1590	15	9.7	38.2	15.6	7.7	38.2	8.6	21.6	38.2	8.9	16.2	38.2	15	12.3	38.2	1881579	106648.58	1312.34	370	12.6	7	8.3	11.3	16.3	5.1	10.9	9.7
1	C09	1	PLCG2	NM_002661	sample	27.0996632996633	106.215488215488	3.97416543494815	329835.71043771	2806.43635197286	3.6013468013468	9.14006734006734	0.964855000745568	30057.7582491583	1265.55059853735	1485	6.3	14.3	43.8	7.8	11.2	43.8	5.3	26.3	43.8	4.3	21.8	43.8	5.8	16.4	43.8	1746288	92102.18	1220.27	319.54	9.8	12.9	4.6	13.4	11.3	8.2	6.7	12.1
1	C09	2	PLCG2	NM_002661	sample	27.5117866004963	114.206575682382	4.2539340704993	366284.218362283	2857.49855842986	3.49007444168734	8.74627791563275	0.881158638667863	29971.0843672457	1218.05061865894	1612	7.2	12.7	40.9	9.2	9.2	40.9	7.1	24.8	40.9	5.8	20.3	40.9	8.4	15.7	40.9	1793194	82874.75	1234.03	282.24	10.8	10.3	4.1	17.6	11.2	7.2	5.5	16.7
1	C09	3	PLCG2	NM_002661	sample	25.5096731154103	92.2441627751835	3.69085692947321	270557.901267512	2594.58997540595	3.22948632421614	8.26751167444963	1.08886775014854	25137.8478985991	1182.4559754902	1499	3.5	20	46	4.9	18.6	46	5	27.4	46	3.3	27.6	46	5.2	22.9	46	1579834	79989	1072.82	265.79	7.8	16.8	2.1	9.9	7.1	14.3	3.1	9.5
1	C10	1	SETD2	NM_014159	sample	29.5584415584416	127.192071086808	5.19130914501035	436907.896787423	3083.93288647531	3.94873547505126	10.3103212576897	0.941037455364468	39296.2611073137	1308.26620671384	1463	11.4	8.5	38.6	12.6	8.1	38.6	7.9	18.3	38.6	7.3	10.9	38.6	12.7	8.6	38.6	1916632	105183.15	1389.95	364.34	13.1	9.6	9.8	15.8	14.7	7	11.9	13.8
1	C10	2	SETD2	NM_014159	sample	30.6120319214242	124.62860650706	4.47015230224854	390139.036832413	2796.31341312114	3.56414978514426	9.14610190300798	0.812204485800081	33001.7120933088	1205.96620955523	1629	7.9	12.8	37.1	10.3	14.5	37.1	9.9	16.7	37.1	7.2	13.3	37.1	10.2	11.5	37.1	1699124	104589.8	1159.36	345.58	8.9	16.9	9.9	13.9	11.4	16.8	9.9	13
1	C10	3	SETD2	NM_014159	sample	32.0312712440517	138.845683208702	5.07729184416136	468204.655336506	3055.78019188872	4.41536369816451	11.5642420122366	0.884662905811269	40465.3263086336	1239.07433146353	1471	12.2	6.2	39.9	13.8	5.7	39.9	13.9	11.7	39.9	12.6	7.1	39.9	17.1	5	39.9	1958639	95742.84	1320.95	312	14.8	6.4	6.9	16.9	15.2	6.2	7.7	16.5
1	C11	1	IKZF1	NM_001220765	sample	29.5957313245449	118.892027620841	4.12310787935815	371935.296296296	2875.40399802308	3.73132454488387	9.48524795982423	0.955286114882705	31173.8104205901	1239.44232210691	1593	6.6	10.3	41.9	8	9.1	41.9	8.2	16.8	41.9	6.5	14.1	41.9	9.2	9.9	41.9	1787808	78568.27	1202.25	261.64	10.1	11.4	2.5	16.8	9.2	9	3.1	15.8
1	C11	2	IKZF1	NM_001220765	sample	29.2958616429895	119.095738109944	4.76783679938169	379824.340333539	2879.06028395612	3.59419394688079	9.26250772081532	0.832718518322743	31824.8202594194	1093.30395951473	1619	7.8	14.5	35.6	9	15.2	35.6	9	19.3	35.6	7.2	16.9	35.6	9.6	13.9	35.6	1718069	79146.79	1230.63	264.69	9.6	15.6	4.8	24.3	8.8	16.7	5.6	24
1	C11	3	IKZF1	NM_001220765	sample	30.2830540037244	115.589695841092	3.88085092602553	346772.222222222	2726.89753509617	3.7008069522036	9.56052141527002	0.821337822043489	35163.9615145872	1167.84866457276	1611	5.5	11.6	35.6	7.4	13.7	35.6	11.4	16.1	35.6	6.6	13.7	35.6	7.6	11.2	35.6	1679634	107758.15	1114.61	356.54	10.4	13.2	9.6	10.9	10.1	12.9	10.4	10.2
1	C12	1	COL2A1	NM_033150	sample	30.1465201465201	123.758974358974	4.32754456845989	395548.315018315	2846.01469661867	4.89084249084249	12.5201465201465	1.01353804129789	46344.6021978022	1547.64366211757	1365	8.6	9.7	45.4	8.4	11.4	45.4	9.5	19.1	45.4	7.5	13.5	45.4	9.8	10.5	45.4	1785133	106564.12	1221.65	360.3	10.1	12.4	8.3	11.3	9.9	9.2	9.1	10.3
1	C12	2	COL2A1	NM_033150	sample	30.4639949906074	122.078271759549	4.22279512184661	384223.75579211	2786.51446372273	3.95992485911083	10.0958046336882	0.831241511655008	36708.0532247965	1257.05589292259	1597	7.2	13.5	38.2	9.1	18.2	38.2	9	16.6	38.2	7.5	16.1	38.2	9.1	13.3	38.2	1763879	113771.18	1183.77	372.68	10.6	13.9	9.8	5.5	10.9	17	10.5	4.8
1	C12	3	COL2A1	NM_033150	sample	29.2687198067633	113.98309178744	4.20792548840348	343849.766304348	2772.50277945265	3.8798309178744	9.8725845410628	0.845040864209973	35365.1757246377	1240.71052666022	1656	8	10.6	37.3	8	14.3	37.3	10	17	37.3	6.1	13	37.3	8.5	10.4	37.3	1614539	106909.25	1150.15	362.13	7.7	14.2	8.6	7.4	10.2	12.3	10.8	7.1
1	C13	1	SMAD4	NM_005359	sample	29.8873483535529	120.957250144425	4.69523303090391	400400.39976892	2973.72640332115	3.84113229347198	9.95147313691508	1.00783654087661	36855.7689196996	1349.38330647919	1731	7.6	11.6	42.3	9.2	7.4	42.3	8	17.9	42.3	6	15	42.3	9.5	9.6	42.3	1868305	92806.62	1298.99	316.96	10.1	9.8	4.7	14.8	11	5	6	13.2
1	C13	2	SMAD4	NM_005359	sample	29.9505340078696	122.490725126476	4.39706578713944	409887.865654862	3006.55841193986	4.01349072512648	10.3254637436762	0.925312798274131	37288.0741989882	1326.44700466814	1779	7.4	11.5	40.8	10.1	6.2	40.8	8.6	17.4	40.8	6.1	13.5	40.8	9.4	8.9	40.8	1835893	95660.71	1297.99	326.77	9.7	10.1	5.8	10.5	11.9	6	8	9.4
1	C13	3	SMAD4	NM_005359	sample	30.6338721011947	120.825017568517	4.06911055894138	371133.220660576	2819.58876712803	4.49472944483486	11.3302881236824	0.967093837243929	38808.4160224877	1367.93105992879	1423	7.3	13.6	44.3	9.5	9.7	44.3	11.5	15.8	44.3	8.2	13.6	44.3	11.2	10.8	44.3	1756070	101585.54	1187.17	337.31	11.6	7.9	6.2	6.9	11.5	6.9	7.9	6.4
1	C14	1	FANCF	NM_022725	sample	32.0473411154345	130.413099870298	4.20533277883689	413431.829442283	2916.79639878182	4.62127107652399	12.0363164721141	0.969868076667646	44208.6147859922	1411.30474210739	1542	7.5	10.1	42.8	10.1	9.5	42.8	12.1	15.6	42.8	7.8	11.9	42.8	11.2	9.2	42.8	1837868	105060.86	1245.34	357.86	12	11.2	6.4	8.4	11.4	8.9	7.5	7.2
1	C14	2	FANCF	NM_022725	sample	30.7169583584792	120.456849728425	4.02905687979696	370120.086904043	2762.47882653619	4.37054918527459	11.2275196137598	0.917753953570296	39556.2824381412	1323.16337398697	1657	4.9	14.1	41.1	7.1	13.5	41.1	10.6	18.2	41.1	5.9	15.3	41.1	7.7	12.9	41.1	1747498	94112.05	1153.72	317.7	8.1	11.2	5.9	14.8	8.9	11.1	6.6	15.7
1	C14	3	FANCF	NM_022725	sample	30.1531480431083	120.570618264322	4.38464439803901	377133.309132161	2848.65589699999	3.6437889960295	9.04254112308565	0.905017684456012	29434.8190584231	1197.62424956857	1763	6.9	10.9	40.3	8.6	8.3	40.3	10.2	16.1	40.3	6.9	13.1	40.3	9.9	9.9	40.3	1743195	82970.42	1162.28	276.09	9.6	9	2.8	15.1	9.4	7.3	4.4	15
1	C15	1	Sep-12	NM_144605	sample	30.545636242505	121.139906728847	4.0056426129136	370460.841439041	2821.38655555733	3.10059960026649	7.85143237841439	1.13217371429699	25376.7954696869	1297.22498351725	1501	4.5	9.3	48	7.2	9.1	48	8.3	15.5	48	6.1	12.1	48	8.3	8.5	48	1750866	81652.77	1153.41	268.81	9.3	11	2.8	16.9	8.9	10.1	3.2	15.2
1	C15	2	Sep-12	NM_144605	sample	29.3140972794724	120.797197032152	4.77044560664519	417624.949711459	2978.23925273979	3.94971145919209	9.99010717230008	1.13350258005802	31473.6595218467	1370.04170054108	1213	8.9	15.5	52.3	11.8	11.9	52.3	8.7	20.9	52.3	8.8	19	52.3	11.8	15.2	52.3	2015458	90528.8	1405.73	310.95	15.2	8.3	5.7	12.8	17.6	5.6	8	12.4
1	C15	3	Sep-12	NM_144605	sample	31.7623112278398	125.680236375575	4.25792463617738	395712.547603414	2840.13756807013	3.03939592908733	7.55022980958634	0.785918825285426	26687.9691398555	1084.32761695445	1523	5.8	9.9	36	9.1	9.7	36	11.9	13.1	36	8.2	10.2	36	10.9	7.6	36	1820528	98054.69	1183.81	319.86	11.6	7.7	7.8	13.6	10.4	7.9	7.8	14.2
1	C16	1	GNPTAB	NM_024312	sample	30.8052478134111	118.748104956268	3.9347199348761	362952.040233236	2838.07180427422	3.78192419825073	9.25422740524781	0.830999245019169	34477.2145772595	1301.26647269093	1715	5.1	12.2	39	7.9	9.4	39	10.7	15.5	39	5.9	13.8	39	8.3	10.4	39	1786005	100982.82	1179.44	332.02	9.7	8.7	5.9	10.4	9.7	8.1	6.9	10.4
1	C16	2	GNPTAB	NM_024312	sample	31.3876478318003	130.15703022339	4.85419153387508	428236.005256242	2950.45552309068	3.42444152431012	8.6550591327201	0.796975255666566	32005.8679369251	1164.24542254366	1522	8.1	10.3	35.1	10.1	7.9	35.1	9.1	15.4	35.1	8.2	11.4	35.1	11.4	8.5	35.1	1904433	101231.49	1282.17	337.55	10.9	7.2	7.4	11.8	12.3	6.7	9.5	11.2
1	C16	3	GNPTAB	NM_024312	sample	29.5102040816327	112.847813411079	4.10110768726897	351898.694460641	2809.67904927368	3.86880466472303	10.0064139941691	0.837488908335721	34908.6396501458	1223.58126040488	1715	5.9	13.9	38	7.2	10.2	38	9.7	16.4	38	6	14.4	38	8	10.8	38	1720024	93468.32	1186.09	315.24	9.4	11.3	7	20.5	9.3	7.8	8.5	20.3
1	C17	1	53BP1	NA	Positive	30.4367088607595	147.650843881857	5.83465359831502	571246.176160338	3377.95409896116	5.85126582278481	16.0400843881857	1.2100278251082	60121.2215189873	1706.64067396121	948	20.5	10.5	53.7	23.8	7.7	53.7	8.5	19	53.7	17	13.2	53.7	26.5	10.9	53.7	2409569	128743.64	1694.41	430.57	26.6	4.1	18.5	7.6	28.4	4.1	18.5	6.2
1	C17	2	53BP1	NA	Positive	30.4700122399021	132.063035495716	4.65189608715218	438692.46878825	2985.371381415	4.04773561811506	10.3231334149327	0.933850365245501	34796.2288861689	1282.93982712575	1634	12.4	12.5	42.6	11.7	10	42.6	8.1	17.5	42.6	10.3	14.3	42.6	14.1	11.4	42.6	1956354	87976.87	1342.84	301.3	11.5	6.4	5	17.7	14.1	5.6	6.7	17.5
1	C17	3	53BP1	NA	Positive	24.0179674340258	79.7883211678832	3.23041260638763	210007.015160022	2416.34014507249	2.66816395283549	6.1420550252667	1.02706584868344	16190.7344188658	1147.13343561839	1781	2.2	30.7	48.2	2.9	27.7	48.2	3.3	34.1	48.2	2.4	39.1	48.2	2.7	34.2	48.2	1429419	64141.11	928.45	209.52	4.7	15.9	1.1	17.5	4.5	19.4	0.9	18.4
1	C18	1	53BP1	NA	Positive	29.7844897959184	139.344489795918	5.54627016431051	515818.044897959	3293.64501495209	5.00571428571429	13.3314285714286	1.02467065248286	53072.9240816327	1548.83438361498	1225	19.9	12.9	43.9	22	9.1	43.9	8.1	19.3	43.9	13	15	43.9	22.6	11.7	43.9	2244642	114973.25	1625.58	393.1	22.4	5.4	11.7	12.5	26.1	4.9	14	10.7
1	C18	2	53BP1	NA	Positive	30.8186986734049	135.403032217309	5.03967427601759	454230.304485155	3044.98931254553	4.18193303853443	10.8559696778269	0.979231557703564	37688.8566013898	1290.86897451629	1583	12.7	9.8	41.8	13.7	7.5	41.8	10	17.7	41.8	10	13	41.8	15.1	9.3	41.8	1946355	90725.22	1353.21	302.16	12.2	6.8	4.1	11.6	14.5	4.6	4.6	10.2
1	C18	3	53BP1	NA	Positive	30.7482061317678	126.009784735812	4.15027272275842	397553.792563601	2898.46782924079	4.45205479452055	11.4781474233529	0.97832532028881	42279.4161774299	1419.11453334804	1533	11.1	13.2	43.2	12.9	9.8	43.2	8.3	13.6	43.2	8.3	12.3	43.2	13.8	9.8	43.2	1853244	105996.88	1234.09	351.82	11.9	5	8.8	10.2	14.5	5.9	10	9.9
1	C19	1	53BP1	NA	Positive	28.8023952095808	144.226047904192	7.47757069713955	619681.907185629	3717.64225614053	6.6062874251497	18.7544910179641	1.44497010111599	77238.5209580838	1952.64383993991	668	23.5	10.3	56.9	31	5.2	56.9	7.2	23.2	56.9	16.5	13.6	56.9	26.3	9.7	56.9	2656678	168674.76	2011.88	586.95	31.4	2.2	29.5	3.9	37.6	1	32.3	2.7
1	C19	2	53BP1	NA	Positive	31.2481962481962	130.5670995671	4.64950010971864	426194.948773449	2957.19021823426	4.41486291486291	11.6024531024531	0.852013991718673	45244.4855699856	1319.31830067716	1386	10.3	15.1	38.2	13.1	12.1	38.2	9.9	17.2	38.2	10.5	15.7	38.2	13.8	13.1	38.2	1971652	121784.41	1351.04	404.41	14	6.6	15.7	9.2	16.7	6.7	15.3	8.6
1	C19	3	53BP1	NA	Positive	30.2146242383209	127.846310088016	5.03339905834121	429406.699390657	3005.09929292267	4.53419092755586	11.7447528774543	0.967961989675702	37826.5368991198	1219.0259894319	1477	13.1	13.5	43.1	14.6	9.7	43.1	8.1	14.6	43.1	10.8	14.8	43.1	16.1	11.4	43.1	1947474	82039.94	1341.61	267.21	14.5	5.1	3.6	17.5	15.4	5.1	4.1	18.5
1	C20	1	53BP1	NA	Positive	28.571696931747	114.307451471509	4.21172718427994	365707.49467752	2899.38280238837	4.38822792736381	11.0544771446462	0.923596333589954	41925.778334377	1503.98681572381	1597	8.8	16.6	42.8	9.3	12.3	42.8	7.1	23	42.8	6	19.5	42.8	9.8	15.8	42.8	1822798	124833.99	1273.44	417.65	9.5	7.8	12.5	6	10.6	7	13.8	4.6
1	C20	2	53BP1	NA	Positive	26.2198347107438	137.598347107438	8.62279446863427	655262.449586777	3896.44714070474	5.96198347107438	16.4132231404959	1.09515228479369	65488.9024793388	1684.18800656165	605	24.6	15	51.4	30.6	8.9	51.4	5.3	30.2	51.4	15.9	22.6	51.4	26.3	14.7	51.4	2633998	120813.04	2194.26	423.57	30.7	7.3	20.7	23.8	38	4	24.1	23.6
1	C20	3	53BP1	NA	Positive	29.7528770442156	125.895215021199	4.81336818341854	415017.766807995	2944.16479688533	3.98001211387038	10.2713506965475	0.79074329727891	39596.0442156269	1234.49587332135	1651	13.1	13.8	35.9	13.6	12.9	35.9	8	16.4	35.9	9.9	14.1	35.9	15.4	11.8	35.9	1846975	114400.13	1316.61	388.12	12.2	10.9	12.7	11.4	17.1	10.4	14	10.8
1	C21	1	53BP1	NA	Positive	32.5255198487713	154.758979206049	5.85820873777252	556637.870510397	3238.20924166231	6.01701323251418	16.289224952741	1.06765577521469	61349.4631379962	1537.15962392321	1058	20.6	7.9	46.2	18.1	8	46.2	11.6	13.1	46.2	16.6	9.5	46.2	24	7.7	46.2	2282580	113408.07	1570.32	373.95	20.2	3.4	10.7	11.6	23.2	5.7	10.5	11
1	C21	2	53BP1	NA	Positive	28.5745762711864	119.64802259887	4.57412330624747	383061.567231638	2821.55214379892	4.01694915254237	10.2689265536723	0.828689370237622	38378.7305084746	1251.27455521271	1770	10.1	16.3	37.5	11.3	15.6	37.5	7.1	21	37.5	7.9	18.7	37.5	12	15.5	37.5	1689239	86163.41	1203.78	293.83	9.6	15.4	4.9	19.6	12.7	15.1	6.6	19
1	C21	3	53BP1	NA	Positive	26.2504220596511	103.276308384918	3.93283525672892	315550.85481148	2612.97706603264	3.09960607765898	7.78221722003376	0.815031261099383	26562.8970174451	1063.33424940936	1777	7.4	20.8	35.4	8.1	19.6	35.4	6.6	25.8	35.4	5.2	24.2	35.4	7.9	21	35.4	1469818	63376.29	1024.59	212.33	6.6	24.6	2.3	37.4	8.5	23.9	3.1	36.4
1	C22	1	53BP1	NA	Positive	30.3267394270123	138.618690313779	5.15038736389488	483667.904502046	3168.84443258339	5.23192360163711	13.956343792633	0.994874853309981	54255.3144611187	1526.89346309031	1466	17.7	8.5	44.1	16	7.2	44.1	7	15.7	44.1	10.1	9.3	44.1	17.8	7.4	44.1	2020397	93309.99	1485.92	326.15	14.9	5	7.3	24	19.6	3.2	9	23.4
1	C22	2	53BP1	NA	Positive	27.4910644910645	129.638694638695	5.39976006813656	470172.167055167	2947.6998688006	4.61849261849262	12.4560994560995	0.856507266291438	46927.7855477855	1279.85011938157	1287	15.7	17.9	39.3	16.6	16.9	39.3	6.4	24.6	39.3	12.7	21.4	39.3	18	18.6	39.3	1909914	101331	1384.84	345.7	17.9	16.2	10.7	19.7	20.6	15.9	12	18.6
1	C22	3	53BP1	NA	Positive	25.5021432945499	94.0208205756277	3.67065015575615	272982.372320882	2617.27463518778	3.29210042865891	7.76056338028169	1.0997074338874	21556.7930189835	1219.96169633395	1633	4.3	22.7	49.7	5.6	18.4	49.7	4.3	24.9	49.7	3.7	27.6	49.7	5.2	23	49.7	1542991	64226.2	1043.28	213.4	5.9	12.3	0.8	20.7	7.2	12.2	1.1	19.9
1	D03	1	RAD51	NA	Positive	34.7476923076923	163.615384615385	5.00855338994604	636965.979487179	3362.23295089182	2.16205128205128	5.3374358974359	1.13027031595873	16326.3620512821	1236.44005449556	975	12.6	8.6	52.1	22.8	5	52.1	22.7	19.5	52.1	22.8	13.3	52.1	28	8.8	52.1	2764300	93285.72	1633.2	299.74	32.4	5.9	5.7	7.8	25.8	3.2	5.6	7.2
1	D03	2	RAD51	NA	Positive	34.3695652173913	149.811335403727	4.70829934079082	530332.824534161	3092.19661775421	2.47903726708075	6.37732919254658	0.918687358219541	19236.248447205	1035.66588042448	1288	9.4	10.3	42.9	15.6	7.8	42.9	21	19.3	42.9	18.5	15.1	42.9	20.7	11	42.9	2333547	74891.16	1395.88	237.47	25.2	10.4	2.8	19	18.7	8.2	3.1	20.2
1	D03	3	RAD51	NA	Positive	30.8932735426009	129.497757847534	4.11527805993104	441651.823318386	2864.50002175225	2.41704035874439	6.06188340807175	1.30787466231798	15504.7219730942	1197.48752823604	1115	8.8	16.3	55.2	13.3	10.7	55.2	17.8	25	55.2	15.3	23.2	55.2	17.2	17.7	55.2	2159844	67171.35	1269.47	222.44	21.5	9.1	1.4	14.8	15.8	7.5	3	16.9
1	D04	1	RAD51	NA	Positive	33.1137152777778	146.9140625	4.79458569844951	549001.600694445	3224.34298433646	2.25086805555556	5.67621527777778	0.827070022736192	19437.8802083333	1104.44588571873	1152	13.2	10.6	41.3	20.3	7.5	41.3	19.2	20.1	41.3	18.1	16.1	41.3	23.1	12.4	41.3	2555239	102828.34	1555.14	344.67	29.7	8.5	8.3	11.5	26	5	7.9	10.8
1	D04	2	RAD51	NA	Positive	32.4605747973471	136.958732498158	4.5800438792172	484910.649226234	3032.90563522601	2.34856300663228	5.87177597641857	1.09054730180819	17524.1518054532	1197.34494121274	1357	7.3	12.8	48.6	14	8.5	48.6	18.6	23.3	48.6	15.4	19.9	48.6	17.8	14.6	48.6	2324784	76647.62	1389.7	251.84	23.5	9.9	2.9	19.7	17.8	6.2	4.1	18.9
1	D04	3	RAD51	NA	Positive	32.2826086956522	139.14347826087	4.23447272163835	489066.346086957	3033.19526841755	2.24608695652174	5.64173913043478	0.844906943846593	18381.9669565217	1050.21646350922	1150	10.3	12.6	41.6	17.8	9	41.6	20.5	23.1	41.6	17.4	17.7	41.6	22.3	14.2	41.6	2313707	104636.45	1395.48	343.29	26.9	9.7	9.7	12.2	22.6	5.9	11.1	10.5
1	D05	1	RAD51	NA	Positive	34.4713896457766	154.581289736603	4.81974561633292	582771.463215259	3247.19068921443	1.98728428701181	5.01271571298819	0.744735289478893	17198.6993642144	990.723490297414	1101	12.1	10.1	36.8	19.5	3.6	36.8	23.8	20.1	36.8	20.3	13.5	36.8	23.3	9.8	36.8	2564201	102805.12	1521.67	328.47	29.8	7.1	4.8	4.8	22.6	4.9	5.6	4.3
1	D05	2	RAD51	NA	Positive	33.0907590759076	143.200495049505	4.80714607430268	495194.409240924	2987.88780600856	1.76072607260726	4.37046204620462	0.705195750809124	14058.2731023102	874.246935811185	1212	9	13.1	34.8	15.8	9.2	34.8	21	22.4	34.8	16.3	17.9	34.8	18.2	14.6	34.8	2259988	93377.4	1344.81	304.34	22.7	11.5	5.2	6.8	17.8	7.8	5.3	6.1
1	D05	3	RAD51	NA	Positive	34.0784810126582	143.243037974684	4.442660794521	491633.197468354	2982.81595010009	1.59324894514768	4.3831223628692	0.586729541087392	17329.6751054852	763.013655699612	1185	8.4	11.5	29.8	14.4	8.2	29.8	20.8	15.6	29.8	16.9	14	29.8	20.3	11	29.8	2306143	96543.56	1321.07	300.43	24.8	7.4	5	9.6	17.9	6.5	5.1	9
1	D06	1	RAD51	NA	Positive	32.7491379310345	141.670689655172	4.5138847031412	499501.299137931	3099.97941763215	2.09655172413793	4.97241379310345	0.747896938326674	16924.350862069	1029.84340999114	1160	9.9	12	39.7	16.1	6.7	39.7	16.7	20.4	39.7	15.6	14.6	39.7	20.4	11.4	39.7	2309611	104526.72	1411.92	340.51	24.1	7.2	7.1	7.4	19.3	5.7	7.6	7
1	D06	2	RAD51	NA	Positive	33.7718309859155	151.616901408451	4.84389307385016	548939.453521127	3129.39326247435	1.64788732394366	4.0169014084507	0.736310936026182	14382.3737089202	849.485380487538	1065	10.2	10	33.1	18.9	6.9	33.1	18.8	18.1	33.1	17.4	14	33.1	23.2	10.1	33.1	2429044	90037.97	1457.82	298.94	27	8.3	6.9	18.8	22.2	5.8	7.3	19.3
1	D06	3	RAD51	NA	Positive	32.3187869822485	133.221153846154	4.34069524577378	460634.88091716	2947.82331611011	2.06286982248521	5.29215976331361	0.935479304349439	15904.6708579882	1013.71693098221	1352	7.5	12.9	42.9	12.2	7.5	42.9	18.6	21.2	42.9	13.7	17.9	42.9	16.6	14	42.9	2225155	73021.27	1277.6	233.39	21.7	11.3	2.2	19.7	14.6	7.8	2.4	19.8
1	D07	1	RAD51	NA	Positive	33.0739893211289	145.340961098398	4.69389015626628	546608.605644546	3168.98547034867	1.64378337147216	4.19450800915332	0.670342779229498	15182.0976353928	894.594524040457	1311	10.8	9.2	33.4	16.6	6.3	33.4	18.8	21.7	33.4	16.4	15	33.4	19.1	11.5	33.4	2442661	97014.12	1459.8	314.41	24.9	9.5	5.3	10.7	18.8	6.3	5	9.5
1	D07	2	RAD51	NA	Positive	33.5559157212318	148.172609400324	4.60815786785946	522769.243111831	3098.78005631657	2.19854132901135	5.5097244732577	0.936255694850166	17121.3282009724	1103.45530469361	1234	10.1	9.8	44.2	16.3	6	44.2	18.2	17.4	44.2	14.5	12.3	44.2	18.9	9	44.2	2256196	92668.6	1395.34	304	21.7	7.4	4.6	8.5	18.4	5.3	5.6	7.9
1	D07	3	RAD51	NA	Positive	28.9080756013746	110.92439862543	3.69314685263806	378490.628865979	2844.15213907338	1.41408934707904	3.50601374570447	0.591460376982954	11412.4896907216	695.298105580947	1164	5.8	22.4	27.6	12.7	15.1	27.6	14.9	29	27.6	11.5	28.1	27.6	13.5	23.1	27.6	2176950	88057.71	1307.37	287.03	23.4	10.5	5.6	18.4	17.8	7.9	6.7	18.5
1	D08	1	RAD51	NA	Positive	31.2773654916512	138.199443413729	4.62005799873942	508879.02690167	3197.33659658234	2.21428571428571	5.8126159554731	0.674257274271219	22357.6252319109	953.187917728027	1078	11.8	11.6	34.8	18.9	7.8	34.8	17.3	25.1	34.8	15.2	19.9	34.8	20.1	15.5	34.8	2425872	108910.28	1532.46	360.74	28	8.7	8.5	10.1	23.7	5.4	9.8	7.8
1	D08	2	RAD51	NA	Positive	32.047031611411	143.676946800308	4.59578243511172	527933.615265998	3136.336909969	1.95065535851966	5.14186584425598	0.540913458649726	18642.2374710871	798.766803748808	1297	11.4	11	27.1	18	9	27.1	17	22.6	27.1	16	18	27.1	20.1	14.5	27.1	2284498	108654.19	1436.58	363.59	24.2	10.7	9.4	6.5	21.7	7.6	9.9	4.4
1	D08	3	RAD51	NA	Positive	32.4706896551724	138.676724137931	4.44155103701835	481313.346551724	3032.50203658756	1.58362068965517	3.99568965517241	0.554130189283859	13829.2663793103	752.865559277361	1160	11.5	11.4	28.2	18.3	8.2	28.2	17.4	20.2	28.2	15.4	16.5	28.2	19.1	13	28.2	2276591	100700.88	1357.96	327.87	24.7	9	9.1	13.6	20.4	5.9	9.5	11.6
1	D09	1	SMC3	NM_005445	sample	27.4279705573081	114.838065194532	4.85501274534122	386996.585173502	2968.45329988224	2.96950578338591	7.45005257623554	0.742757913397685	24332.3222923239	976.39964853382	1902	10	13.4	34.5	8.1	9.7	34.5	6.1	24.8	34.5	5.2	18.7	34.5	8.9	14.3	34.5	1841564	78192.32	1317.09	263.85	8.7	8.5	3.5	22.4	10	6.6	3.6	20.6
1	D09	2	SMC3	NM_005445	sample	29.3048158640227	127.108781869688	4.7978601736737	429554.616430595	3004.35172787127	3.58186968838527	9.01473087818697	0.829661983633436	31840.4436260623	1140.94542537896	1765	12.9	12.2	35.5	10.4	8.8	35.5	6.7	17.4	35.5	7.2	13.1	35.5	12.2	9.6	35.5	1873909	96812.64	1333.51	323.38	9.4	8.9	5.9	11.3	13.4	7.8	6.5	10.5
1	D09	3	SMC3	NM_005445	sample	30.0439132851584	125.002779321845	4.55958850814383	402233.013340745	2913.70499991172	2.95719844357977	7.5225125069483	0.668782352847037	25842.1017231795	966.414158003172	1799	11.2	12.1	31.5	11.3	10.3	31.5	9.8	13.8	31.5	8.3	12.4	31.5	12.3	10.2	31.5	1737029	91419.21	1224.59	311.16	9.7	10	5.5	16.2	13.1	10.7	7.6	15.9
1	D10	1	CHD8	NM_020920	sample	28.3770983213429	120.193045563549	4.52919472879339	397124.792565947	3007.66924790731	4.40407673860911	11.771582733813	0.901057283349247	44871.5815347722	1348.25220986646	1668	9.1	9.4	39.2	10.9	6.2	39.2	7.4	23.6	39.2	6.1	14.5	39.2	9.9	10.3	39.2	1856399	111940.88	1312.05	385.2	10.9	7.4	9.8	10.8	12.1	4.1	12	9.5
1	D10	2	CHD8	NM_020920	sample	30.4542857142857	140.322142857143	4.9983015872965	486361.047857143	3201.51401072547	4.64285714285714	12.3564285714286	1.02915290238356	47694.4707142857	1567.21353566502	1400	15.1	6.9	45.9	18.6	3.7	45.9	8.5	16.3	45.9	10.7	9.9	45.9	17.4	7.4	45.9	2052312	129509.03	1461	445.1	16.7	5.5	17	6.6	21.6	2.7	19	5.1
1	D10	3	CHD8	NM_020920	sample	29.4614918132201	132.559126743481	4.6520676965073	441973.024257126	3066.4227701391	3.71376591873863	10.057004244997	0.87279314866592	38403.2898726501	1267.58451025297	1649	15.3	5.9	37.4	14.8	4.8	37.4	9	14.7	37.4	9.1	8.3	37.4	16.3	6.3	37.4	1859647	115073.95	1306.06	394.04	13	6.1	10.4	6.9	15.6	3.6	13.7	6.1
1	D11	1	COL5A2	NM_000393	sample	30.1630112625963	124.480735032602	4.40030183699096	399860.995850622	2920.17512117177	3.9253112033195	9.93775933609959	0.827023252180006	38250.0972139893	1305.73870083754	1687	8.8	9.4	37.1	10	8.4	37.1	9	15.9	37.1	6.8	11.3	37.1	10.2	7.9	37.1	1867412	110730.66	1255.65	368.58	11.3	9	8.1	4.9	11.9	8.1	9.5	4.6
1	D11	2	COL5A2	NM_000393	sample	29.7192482915718	120.288154897494	4.36030299917791	373800.785876993	2848.85398218983	3.3502277904328	8.41457858769932	0.724355842247717	29948.7665148064	1071.24962015365	1756	7.2	11.4	33	8.8	10.2	33	8.9	17.4	33	5.9	13.8	33	9.4	11.7	33	1714633	84366.13	1176.15	281.37	9.1	12.6	6	25.1	10.5	11.3	7.2	24.5
1	D11	3	COL5A2	NM_000393	sample	29.7164979154258	114.397260273973	4.41364222123263	339272.470518166	2749.55150252084	3.18165574746873	7.78439547349613	0.775315678742731	26533.8975580703	1130.37255571454	1679	6.7	12.6	36.1	8	12	36.1	9.5	16	36.1	5.9	14.7	36.1	8	11.8	36.1	1675129	97476.65	1123.68	319.12	9.2	9.8	5.6	10.4	9.6	10.3	6.3	10.7
1	D12	1	BRCA2	NM_000059	sample	28.7635345364032	118.425015556938	4.46781039641548	384747.516490355	2965.45234583789	2.33789670192906	6.00062227753578	0.68957359924653	20480.8282514001	959.464989229126	1607	7.3	11.3	33.4	10.3	7.7	33.4	8.5	22.7	33.4	5.6	16.2	33.4	9.8	11.9	33.4	1840648	101955.11	1337.83	353.47	12.6	10.6	7.1	10	13.8	6.1	8.6	9
1	D12	2	BRCA2	NM_000059	sample	30.5337837837838	127.915233415233	4.43267402457782	417301.822481572	2914.82024348361	1.96560196560197	4.99140049140049	0.543303525233462	18099.0417690418	804.977166398486	1628	9.1	10.4	26.9	12.1	9.3	26.9	10.9	18.9	26.9	7.9	13.6	26.9	11.9	10.7	26.9	1872877	96963.06	1295.11	331.28	13.5	11.5	6.1	10	15.6	7.3	7.7	8
1	D12	3	BRCA2	NM_000059	sample	25.7544444444444	90.9788888888889	3.62454896844782	264337.546111111	2613.79241948051	1.60555555555556	3.81777777777778	0.952657626264697	9755.84166666667	939.089164963024	1800	4.1	21.3	42.9	5.7	18.6	42.9	4.9	26.7	42.9	3.1	27.1	42.9	4.1	22.6	42.9	1512530	67894.89	1070.5	229.57	7.4	18.4	0.7	14.3	7.8	13.8	0.8	12.6
1	D13	1	UBR5	NM_015902	sample	30.1921537229784	116.846277021617	4.30212813548898	379946.839071257	2862.01193264384	4.99119295436349	12.7373899119295	0.968370908577702	47363.4451561249	1461.53667054689	1249	5.8	12.7	45.2	8.2	12.3	45.2	9.5	19.2	45.2	6.1	17.8	45.2	8.1	13.1	45.2	1835774	111886.68	1229.71	368.96	11.4	12.2	11.4	14.2	10.4	10.6	11.6	14.7
1	D13	2	UBR5	NM_015902	sample	29.4337641357027	116.946688206785	4.68584447611968	380449.836025848	2862.74840179021	5.71486268174475	15.4830371567044	1.04619854593398	60911.1833602585	1629.5356003384	1238	8	15.2	46.7	9.9	13.4	46.7	7.5	21	46.7	6.3	16.2	46.7	9.4	13.7	46.7	1820100	130198.89	1307.12	449.24	9.9	10.1	19.7	13.6	14	8.1	21.7	13.3
1	D13	3	UBR5	NM_015902	sample	29.221702525725	114.310570626754	4.47359674627172	364540.1898971	2819.594298457	5.4087932647334	14.889616463985	1.04461158470254	57071.0561272217	1551.26241006836	1069	8	15.2	47.1	10	15.8	47.1	7.4	18.4	47.1	6.7	15.9	47.1	9.9	13.3	47.1	1774109	125148.24	1295.29	440.85	12.7	9.4	17	12	15.1	8.3	20.2	11.5
1	D14	1	TET2	NM_017628	sample	30.7929824561404	124.764210526316	4.16936355405945	390737.510175439	2894.15464294516	4.41122807017544	11.2568421052632	0.920921704476615	40317.8014035088	1366.70005214342	1425	7.2	8.8	41.9	9.8	9.4	41.9	10.3	16.6	41.9	6.4	12.4	41.9	8.9	9	41.9	1830955	109616.6	1250.65	373.59	10.3	9.9	8.6	8.5	12.1	8.1	10.5	8.4
1	D14	2	TET2	NM_017628	sample	29.446134347275	119.525348542459	4.32164218682603	379395.358681876	2903.08368441895	3.48098859315589	8.74081115335868	0.889114365707289	33702.1628643853	1278.09278865695	1578	8.3	12.9	37.1	10.5	12.7	37.1	8.4	19.3	37.1	7.4	17.1	37.1	10.2	13.8	37.1	1784435	111584.85	1250.01	378.39	12.2	12.3	11	7.4	13.1	12.4	12.2	6
1	D14	3	TET2	NM_017628	sample	30.0392397302269	114.630288166769	3.80998377748943	335894.123237278	2659.58188121189	3.60882893930104	8.96505211526671	0.852415544479043	29456.3182096873	1168.48380979532	1631	6.7	14.8	39.9	7.7	13.9	39.9	9.5	15.4	39.9	7	14.7	39.9	9.1	11.8	39.9	1630490	95220.86	1072.11	309.79	9.1	12.1	6	14.6	9.6	12.9	5.8	14.1
1	D15	1	AMER1	NM_152424	sample	28.6978193146417	102.80062305296	3.77717635992506	305297.181308411	2653.76068054085	4.05109034267913	10.6218068535826	0.930756685416041	40588.9239875389	1343.54053588858	1605	3.4	22.4	39.2	5.5	21.2	39.2	7.9	21.8	39.2	4.3	25.2	39.2	5.5	20.6	39.2	1618680	115321.13	1099.89	388.83	7.2	20.1	9.7	7.8	7	18	11.4	6.5
1	D15	2	AMER1	NM_152424	sample	28.3290816326531	101.69068877551	3.64829759240324	309741.554209184	2655.43143145877	4.05293367346939	10.1951530612245	0.898429618773045	37662.9343112245	1321.59606291274	1568	3.6	23.5	39.8	6.1	21.4	39.8	7.7	24.2	39.8	3.7	25.9	39.8	4.8	22.1	39.8	1624357	117803.86	1080.83	398.71	6.5	20.5	11.9	8.8	6.7	18.4	12.6	7.6
1	D15	3	AMER1	NM_152424	sample	29.7103484139366	107.802392095684	3.84234940297477	312823.358294332	2600.95218933294	3.52678107124285	8.63130525221009	0.768307083688594	32726.3307332293	1232.72943713268	1923	3.8	18.6	36.1	5	22.2	36.1	9.7	17	36.1	5	18.8	36.1	6.1	16.5	36.1	1521617	109754.66	1044.21	369	6.4	21.1	8.7	7.4	6.1	17.1	10.3	7.4
1	D16	1	EXT2	NM_207122	sample	29.1869651086241	111.843976300197	4.24098695650784	346645.751152074	2799.03135007999	4.17709019091508	10.8288347597103	0.836683200736187	39384.7649769585	1198.6043450307	1519	6.4	14.9	36.6	8.5	17	36.6	8.3	22	36.6	5.9	17.7	36.6	7.6	15.2	36.6	1717682	112750.51	1223.15	387.58	8.8	14.1	10.2	10.5	12.2	13.2	11.3	9.8
1	D16	2	EXT2	NM_207122	sample	29.1029216467463	112.980743691899	4.20753062916502	339756.400398406	2707.0227582799	3.3074369189907	8.77490039840638	0.794653069406025	31046.7450199203	1085.91589220543	1506	5.6	15.1	36.8	8.6	20.3	36.8	7.3	19.8	36.8	5.2	19.3	36.8	7	16.7	36.8	1618750	96775.93	1132.01	333.25	8.1	16.1	7.1	13.8	10.4	17.5	9.2	13.6
1	D16	3	EXT2	NM_207122	sample	29.1569010416667	107.395182291667	3.9728490068928	317837.646484375	2707.39236014511	3.50130208333333	9.03645833333333	0.714425296125394	32241.9700520833	1064.97597752388	1536	6.1	17	34	7.9	18.8	34	8.2	17.1	34	5.5	17.6	34	7.1	15	34	1582128	106541.98	1137.95	365.79	8	14.6	9.6	10.8	9.5	13.1	11.9	10
1	D17	1	RAD51	NA	Positive	34.9805068226121	152.103313840156	4.62261459559779	545716.823586745	3136.00652835643	2.27582846003899	6.05165692007797	0.882304499941917	21435.4152046784	1089.78997613006	1026	10	8.8	41	16.6	6.5	41	20.9	19.3	41	18	13.5	41	21.8	9.1	41	2436899	109445.2	1495.25	368.53	27	7.9	9.3	8.4	21.1	5.8	9.1	6.4
1	D17	2	RAD51	NA	Positive	34.7482269503546	161.926713947991	5.37300374078526	611192.125295508	3335.90421112872	2.0709219858156	4.56264775413712	0.987969512508192	15700.0827423168	1225.36840514631	846	16.3	9.9	47.5	25.1	4.7	47.5	20.2	16.1	47.5	23.8	13.7	47.5	30	9.6	47.5	2631870	116550.36	1693.68	389.74	32.9	6.6	11.6	6.9	31.7	3.2	12.8	5.4
1	D17	3	RAD51	NA	Positive	33.9108378170638	143.079938508839	4.4980488629475	494563.884704074	2966.09668410082	1.78862413528055	4.22136817832437	0.768923661990513	13036.0407378939	925.981007673793	1301	9	12.9	37.4	15.1	9.5	37.4	22.6	19	37.4	17.4	16.7	37.4	20.4	13.6	37.4	2188927	93127.99	1297.37	298.09	25.5	11.8	4.5	10.1	17.3	9.7	4.4	7.8
1	D18	1	RAD51	NA	Positive	33.6997578692494	141.026634382567	4.49994856134591	477367.267150928	3018.97137953992	2.25181598062954	5.78369652945924	0.730046065341809	20975.196125908	1011.42068097274	1239	9.4	10.6	36.2	14.8	8.6	36.2	18.9	18.6	36.2	13.9	13.2	36.2	16.5	9.7	36.2	2131355	104120.39	1362.85	343.6	20.6	9.8	7.3	10.2	18.3	8.5	8.2	9
1	D18	2	RAD51	NA	Positive	32.8058659217877	144.149441340782	4.7354383251753	507224.643156425	3123.94969442836	1.86871508379888	4.61731843575419	0.854691457217884	16516.8938547486	1066.535986935	1432	12.1	11.8	38.4	17.2	8.4	38.4	17.6	22.3	38.4	16.8	16.7	38.4	20.6	12.4	38.4	2214547	86964.03	1418.12	288.57	23.3	10.8	4.9	16.3	18.8	6.4	5.4	15.9
1	D18	3	RAD51	NA	Positive	35.6107828655835	153.356720827179	4.47894359439155	532053.32422452	3051.92809661522	2.00516986706056	5.15288035450517	0.708656866741925	17826.2599704579	912.121006359723	1354	10.7	8.8	34.1	17.3	7.1	34.1	22.2	11.6	34.1	18.9	10	34.1	23	7.5	34.1	2220539	96633.39	1352.13	310.77	24.7	8.7	7.2	11.7	20.5	6.6	6.9	11.2
1	D19	1	RAD51	NA	Positive	34.5960679177837	146.993744414656	4.55002164135085	524720.750670241	3046.57239602062	1.82573726541555	4.36639857015192	0.58130752463067	15845.9517426273	840.536308711753	1119	8.6	10.9	30.9	14.3	8.4	30.9	19.3	19	30.9	16.6	15.1	30.9	19.2	10.8	30.9	2365618	104980.95	1433.32	342.56	24.1	9	8.5	12.8	18.6	5.3	8	12.3
1	D19	2	RAD51	NA	Positive	33.8967479674797	142.951219512195	4.53601023888221	495001.175609756	3035.74843827625	1.74878048780488	4.43008130081301	0.592788971043621	16142.0219512195	795.31091021143	1230	9.5	14.2	29.4	16	9.3	29.4	18.8	20.7	29.4	15.6	16.9	29.4	18.7	13.3	29.4	2259448	107001.82	1405.85	353.84	22.7	10	8.3	7.1	18.9	6.2	9.3	6
1	D19	3	RAD51	NA	Positive	34.0579268292683	145.612042682927	4.59360330168971	498858.729420732	2994.62222771971	1.39100609756098	3.60594512195122	0.660023374362973	12687.4900914634	771.901570556247	1312	10.5	9.6	29.8	15.1	8.7	29.8	21.2	15.2	29.8	17	12.2	29.8	20	9.5	29.8	2104480	91770.23	1317.36	299.65	21.3	11.4	5.2	10.9	17.5	8.3	5.4	10.6
1	D20	1	RAD51	NA	Positive	33.3185378590078	147.216710182768	4.91189882083479	544422.277632724	3233.33220041007	1.84856396866841	4.56483899042646	0.571063070029223	17091.27154047	874.179617027897	1149	13	10.7	30	18.7	8.5	30	19.5	21	30	17.8	14.4	30	22.2	11.1	30	2361072	132508.35	1567.18	441.35	26.1	10.7	15.1	4.4	22.9	6.4	15.8	2.8
1	D20	2	RAD51	NA	Positive	33.2768361581921	141.742534301856	4.28644222118581	501619.569814366	3047.57496859759	1.73849878934625	4.56497175141243	0.649383263787451	18350.413236481	794.784567209971	1239	10.3	13.2	26	16.8	9.4	26	19.3	19.6	26	15.9	16.5	26	20.4	13.1	26	2252963	117678.2	1393.4	388.64	22.8	11.2	12.3	7.6	18.6	7.5	12	6.3
1	D20	3	RAD51	NA	Positive	35.9461400359066	155.21723518851	4.42188406975042	542127.947935368	3058.96433980441	2.37612208258528	6.21274685816876	0.76022062050922	23051.9614003591	1037.99069356593	1114	10.4	7.5	37.5	17	8.2	37.5	25	14.5	37.5	19.6	9.6	37.5	22.4	7.7	37.5	2307165	119299.64	1370.99	382.64	26.4	8.5	12.2	5.3	20.7	6.4	11.2	4.2
1	D21	1	RAD51	NA	Positive	32.5474910394265	144.155017921147	4.6926924966922	527790.011648746	3061.85413112972	2.01075268817204	5.31541218637993	0.917281939320621	17219.6182795699	994.858281346694	1116	13.4	11.6	39.6	15.8	12.3	39.6	19.3	24	39.6	16.8	18.4	39.6	19.3	15.1	39.6	2332635	89459.59	1426.25	288.55	22.5	11.3	3.8	10.3	19	10.1	3.2	8.3
1	D21	2	RAD51	NA	Positive	31.8152766952455	139.151208106002	4.14753579600189	470578.544816836	2735.22815839138	1.73109898674981	4.48869836321122	0.491804233490659	15820.8682774747	668.930951384645	1283	9.8	17.8	25	13.7	20.2	25	18.4	26.5	25	15.8	22.1	25	19.1	19.3	25	1976982	75429.14	1201.54	245.96	20.3	21.1	5.1	30	15.4	20.3	4.9	30.2
1	D21	3	RAD51	NA	Positive	33.1333333333333	142.583333333333	5.02059161609438	482575.342424242	2967.35014088613	1.89924242424242	5.08181818181818	0.58616148154536	18174.5863636364	754.710637962108	1320	11.7	8	27.6	16.3	10.4	27.6	19.3	15.2	27.6	15.7	11.8	27.6	19.6	9.6	27.6	2046131	92038.74	1313.01	306.26	20	12.8	5.8	15.2	18.9	9	7.4	13.7
1	D22	1	RAD51	NA	Positive	33.3193629505448	145.752724224644	4.31277521571583	522561.137468567	3043.66198088719	2.22715842414082	5.89773679798826	0.647383584379403	21298.1735121542	902.343776279007	1193	10.2	11.3	32.7	17.2	10.1	32.7	19.5	21.1	32.7	17.6	15.1	32.7	20.5	12.4	32.7	2365224	108599.35	1409.69	356.53	24.5	11	9.1	8.5	22	8	9.7	7.5
1	D22	2	RAD51	NA	Positive	31.5790322580645	136.075	4.69061384269192	480652.977419355	3005.86440893555	1.86935483870968	4.8491935483871	0.544624109449991	17458.6072580645	788.715554689067	1240	10.2	12.9	26.9	15.2	13	26.9	16.5	23.1	26.9	15.1	20.2	26.9	18.9	15.4	26.9	2197834	106338.85	1369.25	348.15	22.8	15.2	9	7.5	18.9	10.4	8.9	6
1	D22	3	RAD51	NA	Positive	34.7138599105812	146.150521609538	4.33482170283822	516804.573025335	3031.29195447594	2.07749627421759	5.17809239940387	0.564423172932991	17699.6065573771	773.727384056626	1342	10.1	11.5	27.6	15.8	8.7	27.6	22.3	17.7	27.6	17.8	13.9	27.6	20.2	11.5	27.6	2258445	103618.87	1322.26	326.87	23.7	9.1	7.7	7.7	18	8.3	6.8	6.6
1	E03	1	RF	NA	Neutral	20.3132030787448	68.9253996447602	3.23035686938305	180270.814091178	2230.15662127418	3.53226761397277	9.20071047957371	0.772161068341662	32026.7921847247	1079.3973173454	1689	2.5	36	34.1	2.2	47.7	34.1	2.7	51	34.1	1.3	51.2	34.1	2.1	47.5	34.1	1232413	96350.87	871.95	330.01	3.3	44.9	6.5	12.8	3.1	38.9	8.1	11.7
1	E03	2	RF	NA	Neutral	26.9639700883753	106.261726716519	4.16881578315016	320705.876274643	2709.31912156316	3.65805574439157	9.38409245411285	0.995870456198943	27964.0067980965	1167.1607866123	1471	5.9	14.4	43.5	5.3	16.7	43.5	6.3	25.6	43.5	4.6	23	43.5	6	18.3	43.5	1671371	80171.45	1133.72	265.44	7.8	15.2	2.7	10.3	7.9	14.5	3.3	9.8
1	E03	3	RF	NA	Neutral	26.096018735363	105.254683840749	4.36448838869622	342602.842505855	2890.48192528921	3.65866510538642	9.36182669789227	0.814780527811225	34155.3548009368	1209.91580780547	1708	9.3	14.7	36.5	11.4	12.1	36.5	5.9	25.6	36.5	6.1	22.4	36.5	9.6	18	36.5	1733585	101103.79	1265.58	348.79	10.8	13.3	6.9	9	15.3	10.5	9.4	7.7
1	E04	1	RF	NA	Neutral	27.9569019362898	114.668332292317	4.17636781921282	371053.556527171	2874.13325848191	3.93816364772017	10.1898813241724	0.873094014188753	40081.6558400999	1389.35313833693	1601	7.5	11.2	39.4	10.3	10.5	39.4	7.3	25.2	39.4	6	17.5	39.4	8.9	12.4	39.4	1833507	119691.37	1255.94	407.79	10.9	10.6	11.4	7.4	12.2	7.6	13.1	5.7
1	E04	2	RF	NA	Neutral	28.7374847374847	120.899877899878	4.42493319376658	406450.697802198	3038.33991192848	3.99267399267399	10.7472527472527	0.95784729187498	39985.5952380952	1305.02488516967	1638	9.2	10.4	40	13.7	6	40	7.9	21.7	40	6.6	16.2	40	11.2	11.4	40	1913071	95711.69	1319.12	324.49	12.9	7.8	7.1	14.2	14	5.4	9.2	13.8
1	E04	3	RF	NA	Neutral	27.0602339181287	108.781871345029	4.47962344913077	344009.176608187	2862.90260191914	4.07894736842105	10.8286549707602	0.862524887688351	41470.3941520468	1344.53200590275	1710	8	10.8	39.2	8.6	8.6	39.2	6.7	22.9	39.2	4.3	16.1	39.2	7.2	11.5	39.2	1683516	107317.46	1217.94	377.75	9.1	12.6	9.9	12.2	11.6	7.9	12	11
1	E05	1	RF	NA	Neutral	29.7040547656661	121.018430753028	4.21566706225289	383577.014744602	2947.00824265649	4.00737230121116	10.3675618746709	0.875590494392608	40659.0247498684	1380.89799168465	1899	7.7	9	39.3	10	6.6	39.3	8.5	16.6	39.3	5.7	13.6	39.3	9	10	39.3	1811312	109203.42	1298.45	377.52	11.1	8.9	9.2	8.2	12.4	4.9	10.5	7.1
1	E05	2	RF	NA	Neutral	31.5297397769517	135.640644361834	4.58754077503225	433569.855018587	2967.96125334389	4.26022304832714	11.2081784386617	0.931407844369445	42426.2162329616	1318.32584975411	1614	10.3	7.1	39.4	11.6	7.6	39.4	11.8	15.2	39.4	10	10.7	39.4	14	7.9	39.4	1871738	104934.83	1296.39	351.16	13.6	9.4	6.6	8.2	14.9	7.8	8.3	7.7
1	E05	3	RF	NA	Neutral	29.1682294539437	119.317705460563	4.45957654343986	371942.436293436	2891.09885741827	3.58907887479316	9.2972972972973	0.800926122288954	35048.8113623828	1183.48229339956	1813	9.4	8.2	35.6	10.5	6.8	35.6	9.1	16.5	35.6	6.2	12.6	35.6	10.3	9.5	35.6	1722295	94235.98	1223.6	321.92	10.7	9.4	5.2	12.7	14.1	6	7	12
1	E06	1	RF	NA	Neutral	28.2394447657606	112.366107576634	4.40011873748249	354244.825910931	2884.97806341715	3.76171197223829	9.31925968768074	1.03015010753269	30432.8050896472	1328.10880075492	1729	7.1	13	45.6	9.1	9.7	45.6	7	22.4	45.6	4.9	17.5	45.6	8	13	45.6	1760184	82824.15	1233.27	289.08	9.9	11.3	2.7	12.3	10.6	8.9	4.7	11.1
1	E06	2	RF	NA	Neutral	27.2553542009885	105.549697968149	4.48459999868154	322767.354200988	2732.44758752303	3.58649093904448	8.95442064799561	0.959366119348452	28021.6578802856	1182.02446741455	1821	4.7	15.5	42.1	4.9	13.1	42.1	5.6	22.7	42.1	3.7	20.6	42.1	4.8	15.7	42.1	1593315	74755.64	1141.98	253.25	6.1	15.9	1.8	16.7	7	10.6	2.7	15.7
1	E06	3	RF	NA	Neutral	27.677733257012	106.941614195764	4.02058823022054	335434.248425873	2840.74331505423	4.20778477389811	10.9181453921007	0.860079409847532	40781.1093302805	1353.33931615288	1747	6.4	13.1	38.6	9.4	8.8	38.6	6.8	20.4	38.6	4.9	18.4	38.6	7.4	13	38.6	1694095	103228.74	1195.97	355.73	8.5	11	8.5	13.2	11.6	6.9	11	12.6
1	E07	1	RF	NA	Neutral	28.6001213592233	115.450849514563	4.16435229439119	377591.304004854	2937.32491642172	3.78155339805825	10.0115291262136	0.887668236282428	38409.307038835	1389.49160437881	1648	7.4	11.7	40.4	9.6	6.7	40.4	6.7	20.7	40.4	5.8	15.7	40.4	9.3	11	40.4	1811205	104535.51	1265.43	356.48	9.6	10.7	7.6	13.2	12.5	6.2	9.1	12.3
1	E07	2	RF	NA	Neutral	29.7216828478964	120.506148867314	4.28434898853373	394167.435598705	2863.60244276443	3.47443365695793	8.81359223300971	0.938888271618286	29659.5093851133	1269.21128421985	1545	6.3	15	42.1	10	10	42.1	9.6	20.5	42.1	6.9	17.9	42.1	9.3	14.3	42.1	1928927	92003.6	1222.66	300.03	11.5	7.4	4.1	12.6	11.2	7.5	5	12.6
1	E07	3	RF	NA	Neutral	25.6080050825921	92.1168996188056	3.77440140650685	288129.289707751	2730.34564778952	3.93265565438374	10.0374841168996	0.809799367632936	34292.210292249	1177.55276538303	1574	3.6	23	38	7.1	14.5	38	6.1	30.8	38	3.6	30.4	38	5.5	24.1	38	1759691	100526.91	1171.62	328.16	11.3	10.4	8.3	12.2	9.9	8.4	9	11.8
1	E08	1	RF	NA	Neutral	28.4531355360755	119.650033715442	4.58825489277833	412350.602157788	3056.01427486681	4.10451786918409	10.4389750505732	0.831433680842696	39880.5866486851	1356.31784913791	1483	9.5	11.4	38.6	13.8	6.6	38.6	8.9	23.8	38.6	7.1	17.5	38.6	11.4	12.1	38.6	1961279	119852.13	1378.25	407.99	14	8	12.7	9	14.8	4.9	15	8
1	E08	2	RF	NA	Neutral	29.4473507712944	129.17907444668	5.13928398168878	450994.951710262	3129.28887417423	4.55935613682093	12.4372904091214	1.00988858374229	49227.8054996647	1455.37375604833	1491	11.3	8.9	41.2	14.4	5.2	41.2	8.6	20.5	41.2	8.5	13.1	41.2	13	8.8	41.2	2003155	112548.03	1429.63	381.28	13.7	5.7	9.7	5.1	15.3	5	11.4	4.5
1	E08	3	RF	NA	Neutral	28.1282051282051	115.278998778999	4.22745891018286	370963.228937729	2905.20943493286	3.87789987789988	10.0091575091575	0.889274572883148	37887.0335775336	1393.45700364912	1638	8.4	9.6	39.6	9.7	7.7	39.6	7.8	21.6	39.6	6.5	14.5	39.6	9.7	10.2	39.6	1768532	107707.1	1231.99	367.26	11.1	10	10	11.7	12.6	5.9	11.4	10.8
1	E09	1	MEX3C	NM_016626	sample	28.6880189798339	115.772241992883	4.16943315331296	365743.148279953	2891.20618238196	3.49762752075919	8.71115065243179	0.971488140171172	28557.1103202847	1282.63049269129	1686	6.6	11.2	44.7	9.3	7.2	44.7	8.2	21.3	44.7	5.3	15.5	44.7	8.1	11.2	44.7	1790608	89319.17	1261.61	312.31	10.3	9.1	3.3	11.4	11.7	5.1	5.2	10.5
1	E09	2	MEX3C	NM_016626	sample	27.2236486486486	105.006081081081	3.8508573938034	322672.608108108	2752.84766009835	2.94054054054054	7.37837837837838	1.10649388745055	22570.1243243243	1207.37178164821	1480	5	16.8	46.4	7.8	10.9	46.4	5.6	24.2	46.4	4.1	22.4	46.4	6.4	16.9	46.4	1726116	76115.68	1167.6	255.5	9	10.9	2.2	15.3	9.9	9.9	3.8	15.1
1	E09	3	MEX3C	NM_016626	sample	25.4171779141104	85.2563053851397	3.46240839490097	227776.495569189	2410.29758023393	3.09270620313565	7.27539195637355	1.19261045154812	18985.2167689162	1256.00536564646	1467	2.6	25.2	53.4	3.1	32	53.4	4.1	25.1	53.4	2.2	30.2	53.4	2.9	26.8	53.4	1427365	67409.49	980.93	226.42	5.4	20.3	0.6	16.2	5.2	21.7	1.5	14.9
1	E10	1	CDKN2C	NM_078626	sample	29.4607464607465	117.945945945946	4.04618207469377	379563.140926641	2948.06718480714	4.32175032175032	10.9079794079794	1.00401129479789	40614.6737451737	1506.40425932281	1554	7.5	12.1	44.7	11	5.9	44.7	8.5	20.1	44.7	6.1	16.2	44.7	9.8	11.2	44.7	1857664	115402.04	1293.34	391.32	11	6.9	11.3	6.9	13.7	4.8	12.2	6.2
1	E10	2	CDKN2C	NM_078626	sample	29.3964241676942	128.644882860666	5.39896557196537	444496.625770654	3148.01156044492	4.16152897657213	10.6775585696671	0.959485778493183	39438.3939580764	1447.48940939294	1622	11.9	7.5	44.2	14.4	4.4	44.2	7.9	18.6	44.2	7.3	11.7	44.2	12	7.2	44.2	1895854	102892.72	1408.86	362.32	11.9	6.6	8.3	9.4	16.5	4.1	11.5	8.9
1	E10	3	CDKN2C	NM_078626	sample	29.7344300822562	123.396004700353	4.28632907300908	396636.796709753	2959.75461561219	4.33431257344301	11.590481786134	0.937234153176298	43201.9089306698	1379.82580952375	1702	10.6	9.1	40.8	13.4	7.3	40.8	9.6	15.7	40.8	7.5	11.1	40.8	12.5	7.5	40.8	1808233	103871.13	1276.72	361.35	12.1	9.5	10.2	15.9	14.3	5.3	11.9	15
1	E11	1	SPEN	NM_015001	sample	30.2210909090909	126.246545454545	4.71641695528259	420334.305454545	3063.38773047204	4.11418181818182	10.912	1.09612439842805	38948.5643636364	1395.91939012563	1375	9.2	7.9	45.6	11.7	4.7	45.6	8.6	17	45.6	6.6	11.6	45.6	10.6	7.7	45.6	1887743	87956.77	1332.61	298.47	12.8	8.7	4.4	19.8	13.1	4.7	6.5	18.7
1	E11	2	SPEN	NM_015001	sample	29.3818181818182	120.200649350649	4.40207368584577	384494.776623377	2966.85485624407	3.35519480519481	8.15714285714286	1.04668463400646	26836.6792207792	1341.00396503478	1540	6.6	10.9	46.2	11	7	46.2	9.5	19.4	46.2	6.9	15.2	46.2	11.2	10.3	46.2	1778350	75282.46	1237.03	256.78	10.6	14	2.9	22.9	12.1	10.4	4.5	21.8
1	E11	3	SPEN	NM_015001	sample	31.7193548387097	130.858709677419	4.23069325634365	430013.710322581	2985.96159966623	4.01741935483871	10.1458064516129	0.880758294559568	39553.0774193548	1328.78486798473	1550	9.9	8.7	39.3	14.5	6.4	39.3	12.1	11.7	39.3	10.6	9.4	39.3	15.2	7.1	39.3	1913394	100792.1	1281.26	341.52	14.5	8.7	7.6	15	16	5.3	9.8	14.3
1	E12	1	ARID1B	NM_017519	sample	31.3438101347017	127.527902501604	4.14639357965312	423565.507376523	2942.69262287705	3.38422065426555	8.25978191148172	0.82907723233779	28657.3855035279	1226.47170990933	1559	7.2	10.5	40	10.9	8.7	40	10.1	14.9	40	7.8	12	40	11.9	8.1	40	1920017	96247.15	1290.32	330.69	12.8	9.6	5.7	11.7	13.9	7.8	6.9	10.6
1	E12	2	ARID1B	NM_017519	sample	28.7506297229219	115.670654911839	4.10294590291961	378561.559823678	2913.01771768619	3.33690176322418	8.69521410579345	0.793004927378922	33150.2531486146	1177.31488670452	1588	6.6	15.2	35.5	11.9	12	35.5	8.5	22.2	35.5	6.4	20.1	35.5	9.8	15.8	35.5	1775159	95368.02	1229.09	325.95	12.5	15.7	8.1	17.6	13.3	14.1	10.2	17.4
1	E12	3	ARID1B	NM_017519	sample	30.6015779092702	124.167652859961	4.28368177634114	396074.168967784	2944.87981440401	3.83826429980276	10.077580539119	0.866202032087592	37362.7843523997	1243.19304421322	1521	8.9	9.1	38.1	11.9	5.5	38.1	9.9	13.9	38.1	8.7	10.9	38.1	12.4	6.9	38.1	1802539	91101.46	1246.68	308.91	13.3	8.9	7.1	20.1	13.7	6.7	8.3	19.4
1	E13	1	ERCC4	NM_005236	sample	22.3985215053763	69.2674731182796	2.93264958020391	179251.295026882	2238.51969965254	2.55577956989247	5.74260752688172	1.28839695219066	13967.9576612903	1240.64289908098	1488	1.4	40.4	55.8	2.6	54.3	55.8	2.6	43.1	55.8	2	53.5	55.8	2.3	50.8	55.8	1349312	57964.92	873.29	192.08	4.5	41.2	0.7	28.5	3.7	40.2	1.1	27.6
1	E13	2	ERCC4	NM_005236	sample	29.8299737072743	128.181419807187	5.04122003330944	446430.411919369	3051.25557591841	4.19456617002629	10.8106923751096	1.09115473229817	33579.0254163015	1337.43478470587	1141	14	14.4	51.7	16.3	12.8	51.7	8	18.8	51.7	12.4	16.7	51.7	16	13.4	51.7	2120374	81641.2	1476.32	277.78	19.2	5.3	5.8	25.9	21.6	6.1	6.8	25.4
1	E13	3	ERCC4	NM_005236	sample	30.9894389438944	121.627062706271	4.0474497627649	356643.82310231	2699.72688184071	3.48514851485149	8.87524752475248	0.766205402959785	31052.1201320132	1091.22939236033	1515	8.2	11	36.2	8.6	18.6	36.2	9.7	11.7	36.2	8.8	11.4	36.2	10.8	9.1	36.2	1609636	103070.23	1103.35	344.25	10.4	16	9	13.5	10.7	15.8	10.2	12.6
1	E14	1	ATR	NM_001184	sample	28.8544217687075	115.262585034014	4.36799323491065	370778.227891156	2815.44411515542	3.3156462585034	7.74829931972789	0.829968531601048	24284.3585034014	1095.61694788635	1470	8.6	18	39.3	10.7	19	39.3	4.2	18.5	39.3	6.6	18.8	39.3	9.7	16.3	39.3	1764625	89011.03	1232.25	299.49	9.9	10.2	4.5	13.9	12	14.8	5.4	13.3
1	E14	2	ATR	NM_001184	sample	28.0725326991677	113.036860879905	4.37472702665116	368708.153388823	2798.40383644781	3.83650416171225	9.115338882283	0.8755573585728	32460.453626635	1352.16345821243	1682	6.9	19.2	42.4	8.8	17.4	42.4	5.8	20.3	42.4	5.9	21.8	42.4	7.8	18.5	42.4	1738581	98871.87	1206.27	331.11	8.3	12.4	7.4	12.8	11.2	13.1	9.4	12.1
1	E14	3	ATR	NM_001184	sample	26.6658566221142	105.804374240583	4.04889461929591	341539.490279465	2776.67070021474	3.43803159173755	8.18104495747266	0.844986063638819	27206.5334143378	1144.23329316053	1646	8.8	18.2	38.3	9.2	16.5	38.3	4.4	22.8	38.3	5.6	21.8	38.3	8.6	18.8	38.3	1632108	95006.05	1153.69	320.94	7.9	11.7	5.8	11.8	11.2	12.7	6.9	11.2
1	E15	1	STAG2	NM_006603	sample	30.0086157380816	122.491671453188	4.27268490412636	390660.170591614	2966.0333965251	4.28891441700172	11.1384261918438	0.914695835053662	41218.5594485928	1363.55694394111	1741	7	7.8	40.8	8.8	5.1	40.8	8.2	16.8	40.8	5.3	11.5	40.8	8.8	7.8	40.8	1843961	93747.47	1307.78	321.61	10	9.6	6.5	19.4	11.4	3.4	8.2	17.7
1	E15	2	STAG2	NM_006603	sample	27.7793380140421	106.25075225677	4.21842579599086	312746.820962889	2713.98865345487	2.93530591775326	7.06318956870612	0.953033245684341	20612.9658976931	1118.99649165298	1994	5.2	14.9	42.9	5.5	13.7	42.9	5.8	21.1	42.9	3.6	19.2	42.9	5.3	15.3	42.9	1596432	62678.73	1150.72	212.21	6.5	15.2	0.8	22.2	7.7	9.9	0.7	21
1	E15	3	STAG2	NM_006603	sample	29.6191346739793	119.773308957952	4.12125055433943	374665.921998781	2869.02735503757	3.86593540524071	9.7684338817794	0.962295660089958	30590.099329677	1208.12999384851	1641	7.7	8.6	42.5	9.3	6.9	42.5	9.9	16.9	42.5	6.8	12.9	42.5	9.9	9.4	42.5	1746208	79706.98	1234.5	278.27	10.3	9.6	3.4	21.1	12.1	4.9	5.1	20.1
1	E16	1	WRN	NM_000553	sample	30.0547858942066	121.514483627204	4.56582128092389	397846.600125945	2990.87269405026	3.81234256926952	9.42443324937028	0.8321525364677	35050.1089420655	1317.79742428728	1588	8.8	12.6	38.6	11.7	8.2	38.6	9.5	18.4	38.6	7.5	15.2	38.6	11	10.4	38.6	1907989	112560.38	1342.2	381.72	13	8.1	8.6	9.4	14	6	9.9	8.3
1	E16	2	WRN	NM_000553	sample	30.0754098360656	119.375737704918	4.11706320050937	373857.192786885	2844.92371726178	3.58622950819672	9.09836065573771	0.800841080469772	34060.0157377049	1230.93613020771	1525	6.1	12.1	36.8	8.9	9.8	36.8	8.5	16.2	36.8	6.4	14.6	36.8	8.9	11.5	36.8	1772321	112204.89	1185.18	372.37	10.8	10.5	10.4	7.7	10.4	9.6	10.8	6.9
1	E16	3	WRN	NM_000553	sample	30.2806026365348	123.457627118644	4.44566316851006	392002.90081607	2874.61503646314	3.68989328311362	9.41933458882611	0.82159594207861	33804.1042059008	1218.13455352883	1593	9.2	11	37.3	11.2	9.9	37.3	10.2	14.3	37.3	8.3	11	37.3	11.8	8.7	37.3	1809835	102581.15	1242.91	344.79	12.8	9.3	7.8	13.1	13.8	7.1	9.9	11.9
1	E17	1	RF	NA	Neutral	29.118760757315	106.164084911073	3.65496866450348	313678.801491681	2720.49281075897	3.0281124497992	7.15720022948939	0.896194248815577	21477.933448078	1138.6515378708	1743	3	19.5	42.6	5.4	13.1	42.6	7.3	21.2	42.6	3.4	21.6	42.6	5.2	17.5	42.6	1707238	76467.43	1124.31	256.25	6.9	11	1.5	17	7.5	9	3.3	15.9
1	E17	2	RF	NA	Neutral	30.0883054892601	116.208830548926	3.92970317842028	345242.724343675	2732.40083695768	2.95107398568019	6.85560859188544	0.855915620962378	20367.3860381862	1084.43812938309	1676	5	14	41.2	7.9	13.4	41.2	9.7	20.3	41.2	6.1	17.2	41.2	6.9	13.2	41.2	1717712	80749.9	1135.29	274.39	8.2	11.8	3.3	17.8	9.3	9.8	4.4	17.3
1	E17	3	RF	NA	Neutral	28.9229878401853	104.447017950203	3.75593673359788	294748.924145918	2601.67749768551	2.81702374059062	6.64736537348002	0.884921352228463	18748.5576143602	1084.99714368909	1727	3.4	16.3	43.1	4	14.2	43.1	7.4	15.7	43.1	4.2	16.5	43.1	4.3	13.2	43.1	1550361	73455.39	1023.27	243.83	6.8	13.4	1.4	13.7	5.8	11.7	2	13.1
1	E18	1	RF	NA	Neutral	31.0762554246745	124.651580905146	4.35616846258314	390094.242405456	2914.15605445304	4.22690638561686	10.8735275883447	0.929674660531301	39360.717916925	1351.41640253808	1613	6.9	11.7	41.4	9.1	9.7	41.4	10.2	16.6	41.4	6.5	13.3	41.4	9.7	10.1	41.4	1824150	100876.07	1247.99	341.97	10.8	9	7.2	11.3	10.7	7.8	8.1	10.7
1	E18	2	RF	NA	Neutral	29.9864559819413	115.564898419865	4.25993208152664	361597.192437923	2828.09741525632	3.34029345372461	8.41027088036117	0.76106681744297	29961.0502257336	1150.25074687367	1772	5.9	15	34.8	8	11.7	34.8	9.9	18.6	34.8	5.9	17.1	34.8	8.1	12.9	34.8	1731272	100688.95	1196.36	337.03	8.7	11.4	6.8	8.5	9.7	10.2	8	7.9
1	E18	3	RF	NA	Neutral	30.8645028335909	120.526532715095	4.05367732754336	370709.881504379	2788.60562852672	3.53838227717671	8.84904688304997	0.85174292159298	29118.4023699124	1143.25641197834	1941	7.1	11.9	38.3	7.4	9.1	38.3	11.2	13.7	38.3	6.7	11.8	38.3	8.4	9	38.3	1692778	83267.99	1139.18	278.5	9.3	10.3	2.7	15.6	9.3	8.7	4	14.9
1	E19	1	RF	NA	Neutral	29.143861546782	116.722011898323	4.30884043700289	375799.804218496	2909.22514504195	3.71173607355327	9.47593293672255	0.836537228060669	36669.6803677664	1315.66423895379	1849	7.5	12.4	37	10.1	10.9	37	7.7	20.2	37	4.9	16.9	37	9	13.3	37	1777761	108647.26	1263.33	376.21	8.2	11	9.5	8.8	12	7.8	12	8.3
1	E19	2	RF	NA	Neutral	29.3317560462671	116.0825446898	4.18683631994137	364012.275499474	2852.6213847606	3.01524710830705	7.1813880126183	0.776232627614698	24189.5304942166	1119.70140686222	1902	7.4	14.9	36.9	8.3	9.7	36.9	8.7	19.3	36.9	5.7	18.1	36.9	8.2	13.8	36.9	1740933	87215.11	1188.87	291.1	9.8	10.5	3	11.9	10.1	9.2	4.3	11.1
1	E19	3	RF	NA	Neutral	24.9374325782093	82.4525350593312	3.34896098691645	220786.222222222	2426.76599878659	2.30043149946063	5.12783171521036	1.0458124699717	12987.5846817691	1130.98859542824	1854	2.4	28	49.4	3	31	49.4	4.1	29.4	49.4	2.9	35.3	49.4	3.2	31.2	49.4	1373654	66306.88	917.26	220.74	5.2	26.7	0.4	12.3	4	25.7	0.9	10.9
1	E20	1	RF	NA	Neutral	29.9902130109384	118.439263097294	4.05590239516208	368872.519861831	2875.71449023938	4.06620610247553	10.4496257915947	0.847054196994761	40713.8226827864	1328.79558274901	1737	7.4	12.1	38.2	10.2	10.2	38.2	9.2	18.1	38.2	5.8	13.9	38.2	9.6	10.8	38.2	1748094	110691.72	1226.71	375.44	9.2	10.9	8.4	8.6	11.2	7.8	10.3	7.6
1	E20	2	RF	NA	Neutral	30.6285525446134	118.047587574356	4.01600961778141	357355.754130866	2778.04479980426	4.22604097818903	10.9101123595506	0.855455478083989	41681.9881031064	1273.6317700699	1513	5.5	14.7	37.9	8.3	12.7	37.9	9.6	16.1	37.9	5.8	15.9	37.9	7.7	12.1	37.9	1723793	104009.64	1152.52	343.65	8.9	12.2	8.5	13.2	9.8	11.6	9.5	13.2
1	E20	3	RF	NA	Neutral	29.230999401556	115.308198683423	4.25032587523581	360591.112507481	2835.74129236064	3.99222022740874	10.2603231597846	0.910906679103406	37551.5272292041	1300.068823702	1671	7.4	11.3	39.3	9.2	10.4	39.3	8.9	17.1	39.3	6.1	14.7	39.3	9.5	10.9	39.3	1690751	99363.46	1201.34	346.67	9.5	10.1	7	12.8	10.8	7.9	9.3	13.5
1	E21	1	RF	NA	Neutral	29.75	120.514266304348	4.56129751777188	403061.75611413	2970.91401403041	4.78804347826087	12.625	0.866451474439085	47918.4293478261	1357.12542977462	1472	9.2	14.9	39.2	12.8	12.9	39.2	7	18.5	39.2	7.3	14.9	39.2	12.2	12.3	39.2	1894079	113257.24	1353.48	391.63	11.8	9.2	11.1	12.5	16.1	7.7	12.4	11.5
1	E21	2	RF	NA	Neutral	30.3800639658849	120.830490405117	4.46153674727196	374828.588486141	2857.55948121706	3.74200426439232	9.34914712153518	0.789136600744215	36174.1679104478	1245.33754712835	1876	6.9	12.4	36	8.9	11.2	36	9.2	16.4	36	5.9	13.7	36	8.4	10.6	36	1729235	107058.11	1234.77	363.53	8.8	9.9	9.3	7.2	10.7	8.5	9.7	6
1	E21	3	RF	NA	Neutral	30.8063087991146	116.657996679579	4.43029100057383	352894.758716104	2774.52911744309	4.2191477587161	10.584947426674	0.93079293143917	38385.0149418926	1332.03400075484	1807	5.9	13.4	40.2	8.1	13.4	40.2	12.4	15.7	40.2	6	13.7	40.2	8.5	11.5	40.2	1657640	113628.96	1150.01	375.86	9.2	12.5	9.5	7.4	9.4	11.9	10	6.5
1	E22	1	RF	NA	Neutral	29.440243902439	116.049390243902	4.29076789842813	366995.709756098	2857.39557531499	4.60914634146341	11.8664634146341	0.909119091417356	45821.0987804878	1468.12902367319	1640	7	13.1	41.2	9.6	14.8	41.2	8	19.8	41.2	5.4	15.5	41.2	8.7	11.8	41.2	1787114	124021.48	1287.33	432.69	9.7	10.2	13.8	9	13.2	8	16.8	8.6
1	E22	2	RF	NA	Neutral	29.8287914691943	118.373222748815	4.33643991939111	375959.610189573	2850.23268978146	4.02132701421801	10.0971563981043	0.822591960999135	38351.2440758294	1301.06970653887	1688	6.2	13.1	38	9.2	12	38	9	19.4	38	5.6	16	38	8.2	12.6	38	1774196	114476.39	1238.48	392.84	9.5	12.6	12.4	9.1	11.6	9.3	14.5	8.6
1	E22	3	RF	NA	Neutral	30.8518316019683	121.249863313286	4.27154496764945	365414.788955714	2745.48499002373	4.28212137780208	11.2531437944232	0.88455093053778	41809.6779661017	1276.66594057115	1829	7.8	11.5	37.9	8.7	15.1	37.9	11.1	13.8	37.9	7.1	11.4	37.9	9	9.5	37.9	1674804	105655.02	1138.14	350.88	9.2	12.8	8.5	8.9	10.2	12.8	8.9	8.1
1	F03	1	OTNT	NA	Neutral	28.2846441947566	112.33645443196	4.11142280405522	369660.488139825	2942.94858820262	4.41073657927591	11.5280898876404	0.951935809134349	43142.4350811486	1348.34878728106	1602	6.9	15.3	39.8	10.9	8.9	39.8	8.8	24.2	39.8	5.7	21.5	39.8	9.7	15.3	39.8	1845402	102175.15	1292.47	357.06	11.6	10.9	7.9	14.9	12.5	7.1	10.2	13.5
1	F03	2	OTNT	NA	Neutral	28.4136690647482	115.03896882494	4.20874732408646	368790.584532374	2876.59785425525	4.25419664268585	11.6612709832134	0.928977220167928	42944.2835731415	1318.60444022921	1668	7.1	12.7	39.7	10.4	11.1	39.7	8.1	23.4	39.7	6.4	18.6	39.7	9.9	14.2	39.7	1773463	103289.36	1242.84	356.75	11.9	13.6	9.3	13.4	12.4	11	11.9	13.2
1	F03	3	OTNT	NA	Neutral	27.8826060233559	109.788567916411	4.31850603090126	345370.765826675	2833.40892646346	3.77443146896128	9.70436385986478	0.925821314352754	31160.8567916411	1190.99044422019	1627	6.3	14.4	41.7	8.5	9.3	41.7	9	22.9	41.7	6.9	20.2	41.7	9.1	15.2	41.7	1794195	84005.28	1215.04	276.69	11.7	6.9	3.4	13.2	10.4	7.1	4.2	13.6
1	F04	1	OTNT	NA	Neutral	28.0774689532821	116.442933175636	4.25551849606901	381305.120047309	2950.04184615622	4.04671791839148	10.5073920756949	0.891485363043684	39661.8876404494	1377.97550322925	1691	7.5	10.6	39.7	11	7.8	39.7	7.7	22.9	39.7	5.5	16.8	39.7	9	11.5	39.7	1851919	119632.56	1277.91	412.87	11.3	9	12.2	6.1	13.1	5.7	14.6	5.7
1	F04	2	OTNT	NA	Neutral	29.1508817766166	117.180927498367	4.1369151056708	381259.152188112	2938.52672005212	4.66688438928805	12.3984323971261	0.929604682947239	48304.3690398432	1493.63622603603	1531	7.6	13.1	41.5	11.6	8	41.5	9.3	21.3	41.5	7.1	17.9	41.5	10.1	12.7	41.5	1910215	123302.27	1312.98	425.08	14.8	8.8	15.2	9.5	15.2	5.4	17.1	8.8
1	F04	3	OTNT	NA	Neutral	29.546565774156	123.292782305006	4.32605362474644	396798.800931315	2934.51528481376	4.37369033760186	11.4901047729919	0.869167547625008	45637.2479627474	1452.12543608838	1718	9.3	9.4	40.7	12.6	8.1	40.7	10.8	15.9	40.7	8	11.4	40.7	11.8	8.3	40.7	1822661	122772.28	1278.12	420.68	13.6	8.8	14.1	8.3	16.1	5.8	15.3	8.2
1	F05	1	OTNT	NA	Neutral	29.6874163319946	124.282463186078	4.71543713433288	426268.061579652	3018.79403394871	4.18607764390897	11.0977242302544	0.875064204836548	40920.7516733601	1259.78678554435	1494	10.8	13.6	37.7	13.7	11.1	37.7	7.8	16.9	37.7	8.1	13.7	37.7	12.8	9.8	37.7	1946113	110054.83	1359.68	372.4	13.7	11.6	8.6	6.4	15.4	8.9	10.2	5.6
1	F05	2	OTNT	NA	Neutral	30.6956004756243	128.176575505351	4.44377730362456	425018.706302021	2967.949196747	4.34780023781213	11.2217598097503	0.926744743474361	39838.9613555291	1340.81624136017	1682	8.7	8.3	39.8	10.3	8.1	39.8	9.9	14.6	39.8	7.9	11.9	39.8	11.8	8.1	39.8	1865197	101301.46	1279.55	344.14	11.7	11	6.1	8.1	12.2	8.5	7.7	7.5
1	F05	3	OTNT	NA	Neutral	29.1457489878543	114.26026604974	3.94916243102965	355473.18507808	2851.87637335784	3.77732793522267	9.74262579525737	0.953496764076755	32729.033545402	1221.19375165298	1729	6.8	12.9	40.7	9.8	7.3	40.7	9	19	40.7	6.1	16	40.7	10.2	12	40.7	1791879	80725.47	1183.66	268.23	10.5	7.2	3.5	20.1	10.9	5.3	4.7	21.2
1	F06	1	OTNT	NA	Neutral	28.3717948717949	115.691142191142	4.20018487548186	373025.636946387	2894.99992542874	3.7972027972028	9.77738927738928	0.95544989863351	33541.3222610723	1274.36408048565	1716	7.8	11.5	42.3	8.8	9.1	42.3	7.8	22.4	42.3	6.1	17.8	42.3	8.9	13.9	42.3	1784332	84360.73	1249.01	286.36	10.7	12.1	3.4	16.7	9.9	8.9	4.1	16.3
1	F06	2	OTNT	NA	Neutral	28.8671565856416	112.105144149237	4.07719836058999	334270.791407575	2763.46528477791	3.09327303561334	7.65347654041832	0.817346376136844	25962.3906161673	1153.42170017693	1769	5.9	14	37.9	6.6	12.4	37.9	7.8	20.5	37.9	3.6	18.1	37.9	5.1	14.5	37.9	1671246	92457.86	1131.77	307.58	6.8	12.2	5	11.5	8.7	10.3	6.3	11.2
1	F06	3	OTNT	NA	Neutral	27.7237945492662	106.3464360587	3.94681891748632	327831.218553459	2789.32644269237	3.52410901467505	8.92976939203354	0.802357396715627	32659.0733752621	1179.66455720042	1908	5.9	14	35.8	9.1	11.5	35.8	7.7	21	35.8	5.4	18.3	35.8	8.7	14.8	35.8	1695780	84980.07	1177.38	286.18	10.7	11.6	3.8	20.5	12.1	8.2	5.5	19.9
1	F07	1	OTNT	NA	Neutral	28.36	112.931076923077	4.46453058617823	369079.376615385	2946.85253935551	4.21661538461538	11.0276923076923	0.855481242004279	41578.3649230769	1357.36469210533	1625	6.2	11.8	39.1	9.3	8.2	39.1	6.9	22.5	39.1	4.4	16.1	39.1	7.9	11.1	39.1	1793528	105494.63	1270.56	369.95	9.8	11	8.6	12.2	11.8	9.5	10.8	11.1
1	F07	2	OTNT	NA	Neutral	30.5836431226766	122.341387856258	4.27814450933861	393124.138785626	2898.57437544071	3.84820322180917	9.73172242874845	0.919197067583201	35336.7162329616	1306.64120609973	1614	7	11.8	40.8	9.9	9	40.8	10.3	17.5	40.8	5.9	14.6	40.8	9.4	11	40.8	1899430	108538.81	1257.55	362.37	11.6	7.9	9.4	8.2	12.8	7	10.9	7.9
1	F07	3	OTNT	NA	Neutral	28.4502958579882	110.280473372781	3.8907746268187	339965.370414201	2806.79261951091	3.3491124260355	8.54792899408284	0.799148980943671	32484.2301775148	1142.97705381859	1690	7.2	16.2	34.3	9.9	10.3	34.3	7.3	19.5	34.3	6.9	18.7	34.3	9.8	14.9	34.3	1753108	92653.24	1209	311.34	12.4	9.9	6.6	18	13.3	7.3	8.2	17
1	F08	1	OTNT	NA	Neutral	28.2697003329634	112.538290788013	4.16245176499395	357779.436736959	2821.31606409784	3.29023307436182	8.40288568257492	0.788994340529364	34858.640954495	1191.84860831309	1802	6.7	13.8	32	7.9	12.2	32	6.7	22.5	32	4.9	18.5	32	7.2	15.2	32	1740917	111715.32	1186.04	374.94	9.1	14.7	10	11	9.2	11.7	10.1	9.8
1	F08	2	OTNT	NA	Neutral	27.6906267970098	113.258769407706	4.1733345651232	370395.614146061	2886.07599597436	3.63772282921219	9.41115583668775	0.850315804678919	36389.4542840713	1228.84200032959	1739	7.5	14.7	35.5	8.9	9.9	35.5	8.2	25.8	35.5	6.4	21.5	35.5	9	17	35.5	1849801	107233.27	1232.48	355.48	10.5	9.4	9.3	10.6	11	7.6	10.3	10.5
1	F08	3	OTNT	NA	Neutral	30.3519029233315	122.214009928296	4.17887769108412	372654.898510756	2866.98641387208	3.65416436845008	9.31163816878103	0.900027968693112	36365.0104798676	1357.99504060029	1813	7.4	7.5	38.8	10.1	4.9	38.8	9.7	12.6	38.8	6.6	9	38.8	10.1	6.8	38.8	1723129	107214.77	1153.97	355.84	11	7.6	8.7	7.6	10.8	6.1	9.2	6.8
1	F09	1	PTPRB	NM_002837	sample	31.4575688073394	125.314793577982	4.03639299461307	384472.413417431	2823.6298336551	3.9197247706422	9.95183486238532	0.83377878979793	35788.5504587156	1223.45389420047	1744	6.1	12.3	37.8	7.2	10.8	37.8	11.3	15.7	37.8	8.3	13.6	37.8	9.7	10.3	37.8	1734823	95932.83	1176.62	320.44	9.3	12.7	4.3	9.1	9.1	9.9	5.2	9
1	F09	2	PTPRB	NM_002837	sample	30.3200636942675	128.428343949045	4.43274656178529	422949.541401274	2939.41637392365	5.77229299363057	16.0366242038217	1.06917733273426	60197.2667197452	1528.91101575143	1256	12.1	13.1	45.2	13.5	12.2	45.2	10	18	45.2	11	15.3	45.2	15.1	13.3	45.2	1919734	111160.39	1302.85	364.66	15.4	9.2	8.7	6.9	16.1	9.6	9.1	6
1	F09	3	PTPRB	NM_002837	sample	30.7276507276507	122.25	4.14588261628765	374757.844074844	2829.11025027387	3.64033264033264	9.21153846153846	0.810105078814357	32577.9911642412	1174.18796937171	1924	8.1	12	35.7	8.9	8.6	35.7	11.1	12.8	35.7	7.1	11.7	35.7	10.9	8.6	35.7	1720116	87702.16	1177.14	291.14	9.7	10.2	5.2	17.7	9.9	7.3	5.7	16.7
1	F10	1	WAS	NM_000377	sample	30.2979797979798	120.453914141414	4.30523521465695	383075.830176768	2947.09313951415	4.8219696969697	12.6388888888889	1.01623343840592	46864.5088383838	1471.05589037501	1584	7.3	11.9	44	10.1	8.1	44	9.8	18.2	44	5.9	13.4	44	9.7	9.1	44	1820300	115371.32	1329.01	397.52	10.9	8.1	10.6	8.3	13.4	5.2	13.1	6.8
1	F10	2	WAS	NM_000377	sample	31.5674773485932	125.779208392942	4.33091720532988	383558.337148307	2845.22073019451	3.37720553171197	8.25798760133524	0.833260648375048	29241.5550786838	1211.8731933417	2097	6.9	10.4	37.7	7.3	8.3	37.7	10.5	13.2	37.7	5.9	10.6	37.7	8.1	8.1	37.7	1714384	89809.12	1206.75	309.26	8.1	9.8	4.1	12.9	10.8	7.4	6.2	12.4
1	F10	3	WAS	NM_000377	sample	28.6876332622601	109.511727078891	3.87360188236788	340015.049573561	2785.85102834664	3.88219616204691	9.57409381663113	0.82339543531254	34829.3224946695	1265.01873224065	1876	6.4	14.9	38.4	8.3	11.9	38.4	7	17.6	38.4	4.3	17.4	38.4	7.2	13.8	38.4	1697091	102801.39	1165.32	346.82	7.5	11.1	6.4	9.4	9.8	8	8.6	8.3
1	F11	1	ODAM	NM_017855	sample	32.2377310388783	127.710006373486	4.38398130763616	408429.007010835	2888.46272313725	4.75079668578713	12.2944550669216	0.948372379309772	45707.7119184194	1382.24895037781	1569	6.7	12.4	41.5	8.5	10	41.5	13.2	14.2	41.5	7.7	12.9	41.5	10.9	9.8	41.5	1873993	97941.73	1228.91	321.11	10.7	9.1	5.6	13.9	9.8	10.7	6.1	13.1
1	F11	2	ODAM	NM_017855	sample	30.9736196319018	125.038650306748	4.42732224592964	403905.024539877	2931.99116151716	4.4441717791411	11.5472392638037	0.925663008556941	43827.2963190184	1435.09532065471	1630	7.4	11.7	41.1	10.3	8.3	41.1	11.4	17.2	41.1	7.8	13.9	41.1	11.7	10.4	41.1	1853075	104832.44	1262.45	351.36	12.8	9.2	8.1	10.7	12.5	7.4	9.9	9.8
1	F11	3	ODAM	NM_017855	sample	31.6137387387387	126.261261261261	4.27416889497366	393698.264076577	2905.84122432345	3.92849099099099	9.83952702702703	0.930813346615831	33526.4814189189	1276.55358688146	1776	7.4	10.2	41.3	9.1	6.1	41.3	12.6	13.3	41.3	9	10.5	41.3	12	7.8	41.3	1813207	84932.76	1205.36	280.25	12.8	6	3.5	18.4	11	5.2	4.5	17.8
1	F12	1	BRIP1	NM_032043	sample	31.9959758551308	130.76861167002	4.58865249471777	423718.246814219	2994.09452460513	3.83232729711603	9.98189134808853	0.796749129643554	36434.8484238766	1167.5058309992	1491	9.1	9.5	36.2	9.9	8	36.2	11.4	14.4	36.2	7.6	11.1	36.2	12	7.9	36.2	1933825	111985.84	1320.93	375.43	12.3	6.2	8.9	6.8	12.3	6.5	9.5	6.4
1	F12	2	BRIP1	NM_032043	sample	30.9588059701493	122.524776119403	4.128954230086	380086.423283582	2837.49746782305	3.06925373134328	7.8089552238806	0.745760697932905	30658.752238806	1085.22150373268	1675	6.4	13.2	31.6	7.9	9.8	31.6	9.7	15.1	31.6	6.4	14.1	31.6	8.8	11.3	31.6	1797028	106232.01	1193.99	349.29	10.2	9.1	11	14.3	10.1	10.9	11	14.7
1	F12	3	BRIP1	NM_032043	sample	32.2250764525994	133.931498470948	4.63051583435769	434216.633027523	2977.57311056141	3.80611620795107	9.80917431192661	0.761383108727391	36847.4960244648	1189.29308191717	1635	10.3	8.3	34.9	11.3	7	34.9	13.8	13	34.9	11.1	9.5	34.9	15.2	7.3	34.9	1887568	102900.04	1268.68	338.53	15.5	8.9	9	15.3	13.7	8.1	9.8	15.3
1	F13	1	ATRX	NM_138270	sample	31.1439224459359	128.260999254288	4.5694071047846	419074.378821775	2974.73566136123	4.11111111111111	10.3728560775541	1.00538884629706	35768.9388516033	1409.55211040219	1341	7.9	10.6	46	10.8	8.2	46	10.7	15.1	46	7.5	13.4	46	11.3	9.8	46	1921664	103887.18	1299.11	351.06	12.8	8.9	8	16	13	7	9.1	14.8
1	F13	2	ATRX	NM_138270	sample	31.4862813776999	130.545242265032	4.37255703250344	421487.568593111	2982.21151235675	3.62230005837712	9.18447168709866	0.875416980463415	34124.8651488616	1290.20538267806	1713	7.7	9.6	39.9	11.6	7.6	39.9	9.9	14.4	39.9	7.5	10.2	39.9	12.6	7.7	39.9	1845707	98606.07	1272.65	333.95	11.2	10.6	7.8	14.5	13.8	7.1	9.7	14
1	F13	3	ATRX	NM_138270	sample	28.3513658275308	111.679164434922	4.09344978135837	359226.768612748	2827.64403211562	3.63202999464381	9.13926084627745	0.834584704967383	32718.6952329941	1228.16335264084	1867	6.9	14	38.5	8.8	10	38.5	7.5	17.8	38.5	5.1	15.6	38.5	8.1	12.6	38.5	1703597	99816.04	1195.99	341.02	8.5	12.2	7.4	12.4	10.7	8.1	9.8	11.1
1	F14	1	PLXNB2	NM_012401	sample	31.8199566160521	127.120751988431	4.17222137225243	417785.026030369	2921.12809690519	4.21041214750542	11.0723065798988	0.931538738994214	40500.4085321764	1358.95727728472	1383	7	12.1	43.5	11	9.3	43.5	12	15.9	43.5	9.7	14.2	43.5	13.1	10.1	43.5	1959913	106458.79	1294.68	356.66	15.3	9.8	7.7	7.2	14.4	6.9	8.9	6.8
1	F14	2	PLXNB2	NM_012401	sample	31.1440407903123	125.453154875717	4.28340328898154	402994.226258764	2866.7245191282	3.87189292543021	9.80624601657106	0.872518586021782	34795.39069471	1232.22986789203	1569	6.2	10.5	39.1	9.2	9.2	39.1	10.5	16.3	39.1	7.6	12.9	39.1	10.6	9.8	39.1	1829258	95591.91	1226.15	327.1	11.5	12.3	6.4	10.6	12.2	10.1	8.2	9.2
1	F14	3	PLXNB2	NM_012401	sample	28.1991643454039	108.646935933148	3.81148457578991	328246.048050139	2732.87678540038	3.51601671309192	8.98607242339833	0.982559993185897	26567.3398328691	1124.87364032354	1436	6	15.8	43.3	8.5	14.1	43.3	8.4	22.6	43.3	6.5	21.2	43.3	8.6	17.6	43.3	1705087	70072.76	1143.22	237.22	11.5	13.1	1.3	21.6	10.7	11.3	2.8	21.2
1	F15	1	ZMYM2	NM_197968	sample	30.7268981753973	124.735138316657	4.33931127630802	401664.250147145	2901.52027139354	4.26368452030606	10.8240141259564	0.861653400853356	40936.4108298999	1362.63398558357	1699	7.5	9.4	40.2	8.8	9.4	40.2	9.1	15	40.2	5.5	11.1	40.2	8.9	8	40.2	1837013	101856.89	1231.56	343.08	9.5	10.7	6.8	10.1	10.7	8.2	8.5	10.6
1	F15	2	ZMYM2	NM_197968	sample	30.5308560053086	119.294625082946	4.30684483850302	364836.414067684	2772.14128772701	4.4684804246848	11.3795620437956	0.910615586801887	41576.99535501	1365.90594478673	1507	5.3	14.1	41.5	8.4	14.9	41.5	7.7	14.6	41.5	6	13.7	41.5	9	10.9	41.5	1767923	109328.72	1186.47	367.4	9.7	11.2	9.8	9.4	11.5	10.7	11.7	8.9
1	F15	3	ZMYM2	NM_197968	sample	30.5246516613076	116.378349410504	4.1092423038294	355218.710075027	2783.18926128215	3.9882100750268	10.0450160771704	0.820914756590371	37620.0075026795	1298.26296005591	1866	6.2	11.6	37.5	8.4	10.5	37.5	10.7	14	37.5	5.7	13	37.5	8.1	9.6	37.5	1706733	109545.01	1155.26	364.54	9.8	9.6	8.5	6.9	10.9	9.1	9.6	6.4
1	F16	1	MBD1	NM_015845	sample	30.3295354951797	123.097283085013	4.24044254345618	411921.255915863	2912.12356796077	4.17177914110429	10.9465381244522	0.955710594154792	42116.8974583699	1413.65425909491	1141	8.1	12.7	43.2	11.4	12.1	43.2	9	17.8	43.2	8.1	15.1	43.2	11.4	12	43.2	1912704	116698.94	1305.38	387.41	12.5	10.1	14	18.4	13.6	8.7	14.1	18
1	F16	2	MBD1	NM_015845	sample	30.2594113620808	118.345653661875	4.47231699570463	374839.976043806	2824.16369842663	3.66666666666667	9.19780971937029	1.02720238096639	32419.900752909	1313.91673324211	1461	5.9	12.5	43.9	8.2	12.1	43.9	8.8	17.9	43.9	6.9	15.1	43.9	8.6	11	43.9	1744760	93630.84	1188.63	310.81	9.2	11.9	6.7	15.3	10.1	11	8.4	15.1
1	F16	3	MBD1	NM_015845	sample	30.0987654320988	119.970679012346	4.68088827451984	386279.635030864	2861.74515250816	4.7554012345679	12.891975308642	1.08024968509329	47935.6304012346	1498.69210488607	1296	6.9	10.2	46.8	8.3	9.5	46.8	10.2	15.4	46.8	7.4	13.3	46.8	10.1	10	46.8	1814409	121271.8	1236.56	410.94	12	9.2	12.3	5.5	11.3	8	13.3	4.5
1	F17	1	OTNT	NA	Neutral	31.0777170613236	122.255009107468	4.15572087736762	385208.270795386	2845.87278257933	4.38737097753491	11.3800850030358	0.921739716108149	41846.5980570735	1339.91086973785	1647	6.4	12.6	40.7	7.5	11.1	40.7	10.6	19.6	40.7	7.4	15.5	40.7	9.5	11.8	40.7	1851244	107014.29	1194.16	349.31	10.3	9.1	7	6.7	9	9.8	7.7	6.7
1	F17	2	OTNT	NA	Neutral	30.4398921832884	121.264150943396	4.32124122407899	378368.454986523	2852.17158682584	3.81078167115903	9.69056603773585	0.849562970568044	35350.7568733154	1274.03159506148	1855	6.3	12.7	38.7	9.6	10.6	38.7	10.2	17.1	38.7	6.3	14.8	38.7	9.4	11.6	38.7	1766254	94957.57	1212.88	322.33	10	10.7	5.7	12.4	11.9	9.6	7.5	11.6
1	F17	3	OTNT	NA	Neutral	29.3968156766687	105.345988977342	3.56308932304348	296251.608083282	2579.97614786137	2.86711573790569	6.9485609308022	1.01031759038526	20160.5627679118	1114.36823641056	1633	2.9	18.2	43.7	4.5	16.6	43.7	6.5	14.6	43.7	3.9	16.2	43.7	5.2	14.1	43.7	1568015	77102.78	1007.43	252.81	6.7	11.6	1.5	10	6.2	13.3	2.2	9
1	F18	1	OTNT	NA	Neutral	31.7194010416667	125.3359375	3.98847218638959	377649.669921875	2782.20012501378	4.501953125	11.333984375	0.927707396058623	40929.234375	1343.85219169601	1536	6.2	13.7	41	7.2	12.4	41	10.5	14.3	41	6.1	12.9	41	9	10.5	41	1750022	102925.3	1149.27	336.56	9.2	10.3	5.7	6.1	8.4	9.6	5.9	5.5
1	F18	2	OTNT	NA	Neutral	30.8052030456853	122.765862944162	4.00453687695298	373753.708121827	2787.46395353026	4.00824873096447	10.1579949238579	0.866440422182192	36354.855964467	1263.68563568526	1576	6.3	12.2	39.1	8.8	12.1	39.1	9.6	17.8	39.1	7.1	14.9	39.1	9.5	11.9	39.1	1763717	93245.03	1161.82	310.52	10	9.4	5.1	12.7	10.5	9.5	6.3	12.6
1	F18	3	OTNT	NA	Neutral	29.8291021671827	112.824767801858	3.86891174061374	337275.338080495	2715.09190192274	3.2984520123839	7.91207430340557	0.952946109325718	23100.7486068111	1137.11457384188	1615	6.7	15.5	43.8	7.4	15.1	43.8	7.2	14.6	43.8	5.9	15	43.8	8.3	13.1	43.8	1685350	78852.03	1107.46	258.91	8.9	10.8	1.9	10.5	9.5	11.5	2.6	9.3
1	F19	1	OTNT	NA	Neutral	29.7265238879736	113.740801757276	3.85227996993956	343190.984623833	2763.76523414212	3.44755628775398	8.36024162548051	0.797806118347728	30651.8736957716	1225.57925195001	1821	6.6	14.5	36.4	7.5	14.3	36.4	8.7	19.7	36.4	5.1	17.5	36.4	7.6	13.6	36.4	1693408	111966.93	1174.66	385.3	7.6	13.7	9.5	9.9	10	10.5	10.9	8.5
1	F19	2	OTNT	NA	Neutral	29.7093215664644	115.265306122449	4.32742917078408	344370.476006619	2769.59158393203	3.98400441257584	10.1185879757308	0.809559945191872	38600.6569222284	1257.92502682364	1813	6.3	13.3	36.3	8.1	16.2	36.3	8.7	17.9	36.3	5.3	16.2	36.3	7.2	12.5	36.3	1652924	106450.34	1161.08	355.72	8.1	13	8.5	7.6	10	13.6	9.9	6.5
1	F19	3	OTNT	NA	Neutral	29.144683323649	111.730389308542	4.0436821483172	339025.693201627	2764.38029577345	3.33527019174898	8.06682161533992	0.884297501287716	24683.2847181871	1172.48828223398	1721	6.7	13.6	42.6	8	13.3	42.6	8.4	15.2	42.6	6	14.3	42.6	8.6	11.6	42.6	1701480	80607.2	1151.43	271.61	9.4	12.1	2.5	14.2	10.1	11	4.5	13.3
1	F20	1	OTNT	NA	Neutral	31.4723127035831	121.287947882736	3.93986116244379	375748.230618893	2809.74397017852	4.5928338762215	11.8013029315961	0.900545442372769	44812.928990228	1390.57567160589	1535	6.1	13.4	40.9	9.2	14	40.9	9.9	15	40.9	6.4	13.5	40.9	9.3	10.3	40.9	1819911	105502.81	1191.28	352.89	10.5	10.7	8.4	13.2	10.4	10.9	10.4	12.2
1	F20	2	OTNT	NA	Neutral	30.1124579124579	122.210774410774	4.23899481861547	377692.637710438	2821.30060143339	3.403367003367	8.56363636363636	0.71986247747409	33203.5824915825	1202.06864449802	1485	7.5	12.5	34.4	9.1	13.1	34.4	9.6	18.9	34.4	6.5	15.8	34.4	9.2	12.5	34.4	1747058	113687.16	1206.8	386.99	9.6	10.6	11.2	7.9	12.1	9.4	12.3	7.3
1	F20	3	OTNT	NA	Neutral	30.8946031746032	119.384126984127	3.89530587957376	356519.817142857	2770.08960390814	3.88952380952381	9.68	0.888205800250517	32957.6101587302	1246.58381077823	1575	5.7	12.2	40.7	8.6	10.5	40.7	10.8	13.8	40.7	6.3	12.8	40.7	10.1	9.8	40.7	1693036	98920.61	1104.3	322.79	8.8	10	5.9	8.5	9.4	9.6	6.3	7.9
1	F21	1	OTNT	NA	Neutral	30.9084101382488	122.773041474654	4.38070159725943	396323.141129032	2870.12088906731	3.87672811059908	9.69758064516129	0.885833422971707	37413.5956221198	1336.80943358343	1736	7.1	13.4	38.7	10	15.1	38.7	9.2	17.1	38.7	6.5	14.9	38.7	10.1	11.2	38.7	1831432	101294.21	1249.02	343.79	10	11.9	7.5	15.5	12.8	11.4	10	15.2
1	F21	2	OTNT	NA	Neutral	31.4948051948052	125.182467532468	4.48009167586992	385125.687012987	2778.29264390498	4.4051948051948	10.974025974026	0.835471213242287	39352.3694805195	1281.76803034687	1540	7.1	11.6	39	7.8	14.7	39	10.2	12.3	39	6.8	11.2	39	9.5	9.2	39	1737562	110961.79	1174.41	370.54	9.2	12.1	8.8	6.3	10.6	11.4	10.1	5.7
1	F21	3	OTNT	NA	Neutral	31.4171195652174	124.604619565217	4.37961463900993	387549.770380435	2818.71870896064	4.84035326086957	12.734375	0.923841453969753	48106.3994565217	1394.26222521972	1472	7.9	11.6	42.3	10.5	13.3	42.3	12.7	13.2	42.3	8	11.1	42.3	10.8	8.7	42.3	1730843	116071.31	1200.54	382.67	10.8	10.8	10.5	6	11.8	11.4	12.4	5.1
1	F22	1	OTNT	NA	Neutral	28.6727594339623	110.673938679245	3.9506086520017	337432.875589623	2753.87688616236	3.95047169811321	9.92393867924528	0.810857523829115	39148.2865566038	1296.55410962546	1696	6.5	15.2	37.7	9.1	17.5	37.7	9	23.5	37.7	6.2	19.2	37.7	8.1	14.9	37.7	1701004	109160.34	1189.25	372.36	9.7	14.4	8.6	11	10.8	11.3	9.4	9.9
1	F22	2	OTNT	NA	Neutral	30.0657022302592	117.795057263412	4.20866062861068	372887.314044605	2797.01604508952	4.14225437010247	10.2790837854129	0.806375660988405	36556.7130801688	1228.28147667908	1659	7.4	15.3	37.6	10.1	17.9	37.6	8.6	18.7	37.6	6.7	17.3	37.6	9.5	14.7	37.6	1765738	101159.88	1222.18	350.18	10.7	13.4	8.4	14.6	13.4	13.9	10.5	14
1	F22	3	OTNT	NA	Neutral	29.9509297520661	115.876033057851	4.26353659483938	349148.938533058	2712.92708475838	3.82076446280992	10.0351239669421	0.833619555722615	37081.4034090909	1137.7230533377	1936	7.5	11.8	34.5	7.4	15.4	34.5	9.6	15.1	34.5	5.6	12.3	34.5	8	11	34.5	1589906	95251.73	1131.03	331.93	7.5	14	4.8	13.1	9.1	11	7.6	12
1	G03	1	RF	NA	Neutral	29.6555299539171	116.307603686636	4.03978538388969	347918.418778802	2798.54512183451	3.44585253456221	8.83467741935484	0.773809954108024	29771.0933179724	1067.30723512052	1736	5.4	10.9	35.3	7	10.5	35.3	8.6	16.9	35.3	5.2	13.6	35.3	7.9	9.4	35.3	1687759	85841.55	1158.77	290.72	8.5	12.4	3.9	17.1	9.6	9.3	5.3	16.9
1	G03	2	RF	NA	Neutral	31.3854304635762	129.471523178808	4.35831986455189	408041.99205298	2874.21351723045	3.59403973509934	9.17814569536424	0.84331666544408	29019.0324503311	1114.49321799583	1510	7.9	9.9	38.5	9.2	8.1	38.5	11	15.1	38.5	9.2	11.3	38.5	11.1	8.3	38.5	1885086	88665.87	1229.39	295.28	11.9	8.8	4.9	13.8	11	6.8	6.4	13.9
1	G03	3	RF	NA	Neutral	27.8470790378007	107.458190148912	3.98995447976955	321770.727376861	2741.88318206023	3.0085910652921	7.47709049255441	0.744194675079752	22403.6723940435	890.792499391728	1746	7	13.5	32.9	7	12.7	32.9	8.8	22.1	32.9	5.4	19.2	32.9	7.9	15.1	32.9	1616459	73783.87	1114.8	248.74	7.7	14.3	1.6	17.1	8.9	11.2	2.7	16.4
1	G04	1	RF	NA	Neutral	28.1885157096425	109.770314192849	3.86667339446864	323428.82340195	2588.05409493439	3.77843986998917	9.53900325027086	0.860152474997144	31215.684723727	1166.2013848567	1846	5.2	15.8	39.7	5.8	16.3	39.2	8.5	21.9	39.7	4.4	19.9	39.7	6.2	17.7	39.2	1581052	83410.28	1077.91	276.46	8	18.6	3.4	17.5	8.2	16.3	3.9	17.4
1	G04	2	RF	NA	Neutral	29.8827626233314	121.832269297737	4.20828564747118	384289.877539176	2924.84844544311	4.06384213580963	10.5542658154382	0.945091544677571	39334.8769587928	1408.46257876687	1723	7.5	9.6	41.8	10.2	8.2	41.8	8.9	15.9	41.8	5.9	12	41.8	9.8	8.2	41.8	1794527	102204.93	1234.4	349.62	9.8	8.2	8.1	10.4	12.6	6.9	9.9	10.3
1	G04	3	RF	NA	Neutral	29.8347457627119	118.365466101695	4.30779268130213	371454.690677966	2878.19505516093	3.88453389830508	9.86069915254237	0.886417798231074	36240.2939618644	1327.15734006527	1888	7.9	11.4	40.3	9	6.9	40.3	10.5	16.5	40.3	6.8	13.1	40.3	9.5	9.3	40.3	1763929	100836.07	1204.18	333.3	11.5	8.4	5.9	10.3	11.7	5.5	6.9	9.5
1	G05	1	RF	NA	Neutral	28.5802139037433	107.395721925134	3.87851859355062	328413.30013369	2745.22813261714	3.40842245989305	8.30949197860962	0.98431637090805	24564.3963903743	1203.58861774121	1496	4.3	16.2	45.7	5.3	13.4	45.7	6.4	21.1	45.7	4.7	20.9	45.7	6.1	15.8	45.7	1746907	81378.91	1123.33	262.6	8.6	12.1	1.6	9.3	7.5	13.5	2.4	8.6
1	G05	2	RF	NA	Neutral	30.1219512195122	122.476502082094	4.24388478988876	391816.371802499	2879.49452128907	3.92028554431886	9.96192742415229	0.864599814713783	35390.9107674004	1273.56724394804	1681	7.3	11.2	39.8	9.2	7.9	39.8	10.3	16.7	39.8	7	14.3	39.8	9.6	10	39.8	1803573	91547.22	1232.18	318.04	10.5	11.7	5.4	14.5	11.7	7.2	8.3	14.3
1	G05	3	RF	NA	Neutral	29.3515715948778	120.304423748545	4.70371032581666	386816.764260768	2925.56293286869	4.12689173457509	10.8928987194412	0.934584677361354	39869.4714784633	1322.62401787796	1718	9.8	9.4	40.1	10.9	7.4	40.1	9.2	16.9	40.1	6.9	12.3	40.1	10.9	9.8	40.1	1765031	104430.53	1253.37	358.54	12.4	8.7	7.5	10.5	13.2	6	10.9	9.4
1	G06	1	RF	NA	Neutral	29.994512195122	120.756097560976	4.09056564717695	383968.387195122	2896.32974788573	4.5359756097561	11.8615853658537	0.897338668091794	44974.0774390244	1374.79512406851	1640	6.5	10.1	40.1	8.4	8.7	40.1	8.1	16.6	40.1	5.7	12.1	40.1	9.2	9.1	40.1	1832271	105447.87	1234.01	353.41	10.7	9.9	6.9	8.6	10.6	6.7	8	7.2
1	G06	2	RF	NA	Neutral	29.2210526315789	123.911455108359	4.38864131914993	405781.977089783	2991.06418869915	4.4687306501548	11.7269349845201	0.941549576855452	42554.0377708978	1401.12528600104	1615	10.6	10.5	42.2	12.8	7.9	42.2	7.9	18.3	42.2	7.6	13.4	42.2	12.5	9.4	42.2	1842546	104275.57	1310.1	362.2	13.6	9.2	9.5	10.7	14.8	6.2	11.6	9.8
1	G06	3	RF	NA	Neutral	30.4322653175942	120.503091624508	4.15721042549609	377731.896008994	2876.68678233478	3.79482855536818	9.69421023046655	0.852633745448591	35755.0764474424	1308.22191038075	1779	7.9	10.3	39.3	10.8	7.8	39.3	11.4	14.7	39.3	7.1	11.2	39.3	10.5	8	39.3	1757873	104644.24	1196.5	353.58	11.5	9.7	8.6	10.8	11.8	7.6	10.1	10.1
1	G07	1	RF	NA	Neutral	30.5260078023407	125.93433029909	4.4120971242525	391306.964239272	2904.18635719757	3.91547464239272	10.2158647594278	0.920099443347818	35279.7171651495	1251.13280398467	1538	7.5	7.9	40.8	8.4	7.3	40.8	9	14.9	40.8	6.4	9.9	40.8	9.3	7.7	40.8	1728100	88056.76	1204.27	299.26	9.4	10.2	3.2	9.2	9.2	8.7	4	8
1	G07	2	RF	NA	Neutral	26.8416030534351	101.313613231552	3.97894582529392	295973.356870229	2633.75435658237	2.94465648854962	7.05725190839695	1.05242389956846	18931.6660305344	1153.85258266387	1572	4.7	18.8	47.5	5.4	18	47.5	4.6	23.3	47.5	3	22.6	47.5	4	18.4	47.5	1575591	67480.01	1079.23	227.78	5.9	18	1.2	18.8	6.9	17.4	2.1	18.4
1	G07	3	RF	NA	Neutral	31.5250312891114	125.335419274093	4.18157580188276	379746.562578223	2804.59569774638	4.02002503128911	10.3667083854819	0.967656018283198	34930.2571964956	1257.05643042978	1598	7.4	9.9	41.3	8.1	9	41.3	11.3	11.1	41.3	8.2	8.9	41.3	11.1	7.3	41.3	1742044	95913.14	1150.76	311.78	11	8.3	3.8	7.3	9.6	8.6	4.9	6.5
1	G08	1	RF	NA	Neutral	30.5738916256158	124.221674876847	4.31616209143451	388825.01046798	2901.23300891452	4.13731527093596	10.4895320197044	0.865391440226824	40176.3799261084	1366.3826561288	1624	7.9	9.7	39.8	9.4	8.2	39.8	9.5	15.9	39.8	7	12.5	39.8	9.6	8.4	39.8	1794925	103135.38	1251.29	350.55	10.9	11	7.3	10.3	11.5	7	8	9.4
1	G08	2	RF	NA	Neutral	30.1389221556886	125.789221556886	4.63176957950792	399222.829341317	2971.57893778414	3.86826347305389	10.2958083832335	0.907602522960605	37065.945508982	1263.59434910453	1670	9.2	9.4	39.6	11.1	6.8	39.6	9.6	16.5	39.6	7.1	12.1	39.6	10.5	8.5	39.6	1798688	93922.29	1272.81	318.53	11.6	7.7	5.9	10.7	13.2	6.2	7.8	9.9
1	G08	3	RF	NA	Neutral	29.9811875367431	116.185773074662	3.89626712750028	347698.234567901	2746.82248063352	4.20517342739565	11.1640211640212	0.905457132831307	42030.3109935332	1279.1422655424	1701	6.3	12.5	38	8	12	38	10.5	15.5	38	6.6	14.1	38	8.6	11.5	38	1688699	89048.07	1132.16	298.71	9.1	10.3	7.4	23.8	10.5	8.4	8.3	23.3
1	G09	1	BRCA1	NM_007298	sample	27.0106544901065	93.0228310502283	3.49313986259809	260173.922374429	2527.5329044089	2.28310502283105	5.337899543379	1.27334502742998	13738.9223744292	1323.52764047868	1314	2.8	22.8	57.2	4.2	26.6	57.2	4.8	25.2	57.2	3	28.3	57.2	3.9	24.1	57.2	1575860	73181.11	1045.66	243.97	7.9	21.9	1.4	12.2	7.8	21.4	1.8	11.4
1	G09	2	BRCA1	NM_007298	sample	22.8362120309708	69.8451459201906	2.98401104265299	173763.650387135	2227.25379703314	2.0750446694461	4.79690291840381	1.34480863112209	11989.0107206671	1306.16151108433	1679	1.6	38.6	57.8	2.1	52.4	57.8	3	41.6	57.8	1.7	52.5	57.8	1.7	50.1	57.8	1286862	61587.48	830.59	201.89	4.4	45.4	0.5	15.8	3.5	44.7	0.5	16.7
1	G09	3	BRCA1	NM_007298	sample	32.4571240105541	132.977572559367	4.39216032277723	418576.846965699	2905.26710618525	2.33245382585752	5.55079155672823	0.746992903458288	17969.1906332454	1031.30114551335	1516	8.6	7	37.6	11	7.5	37.6	13.6	11.1	37.6	9.8	8.5	37.6	13.7	6.3	37.6	1863463	89058.82	1207.99	289.56	14.7	7.6	4	12.8	13.2	9.6	4.6	12.7
1	G10	1	ASXL1	NM_015338	sample	31.3457446808511	128.840425531915	4.41206922830538	420443.088145897	2968.08207578882	5.31155015197568	14.2051671732523	1.0422985842601	54434.6306990881	1568.75626906398	1316	10.3	11.6	46.6	12.8	9.4	46.6	10.3	15.3	46.6	8.4	12.5	46.6	12.2	9.3	46.6	1923676	116822.22	1352.96	397.17	13.9	8.1	9	4.9	15.9	5.5	11.2	3.4
1	G10	2	ASXL1	NM_015338	sample	31.5185185185185	131.159586056645	4.52035762675076	418822.662854031	2946.58090796717	3.51470588235294	8.75	0.869673162773529	29826.6759259259	1183.57248814904	1836	8.4	8.4	39.3	10	6.6	39.3	10.5	12.4	39.3	7.7	8.6	39.3	11.4	5.7	39.3	1776976	84471.08	1222.11	283.05	10.4	10	2.8	12.2	11.7	8	3.9	11.4
1	G10	3	ASXL1	NM_015338	sample	28.4888613861386	105.379331683168	3.96064167710907	308884.066831683	2678.48985379595	2.85272277227723	6.78898514851485	0.896079313444985	18708.103960396	1042.43070591025	1616	5.1	15.4	41.3	6.4	14.8	41.3	7.2	15.7	41.3	3.2	15.5	41.3	5.1	12.4	41.3	1583203	71897.06	1059.56	236.73	7.1	13.1	0.7	13.4	8.5	15	1.7	13.6
1	G11	1	ASXL2	NM_018263	sample	31.2296437659033	125.516539440204	4.05754746417305	387468.738549618	2854.78062464237	4.41094147582697	11.5540712468193	0.936616804554511	39902.941475827	1282.42136503917	1572	6	10	41.8	8.7	9.8	41.8	9.6	14.6	41.8	6.2	11.3	41.8	8.9	8.7	41.8	1815276	96759.54	1213.94	320.41	9.7	8.1	5.5	11.8	10.3	8.7	5.9	10.2
1	G11	2	ASXL2	NM_018263	sample	29.3669833729216	120.206057007126	4.22433771056676	384742.605700713	2870.19305545152	3.77434679334917	9.43942992874109	0.95461878076694	31213.0789786223	1276.39243147046	1684	7.8	11.8	43.6	8.1	9.3	43.6	8.1	18.9	43.6	6.5	15.6	43.6	9.7	11.5	43.6	1803967	87735.57	1234.77	294.84	9.6	9.9	4	12.5	10.6	7.4	5.6	11.9
1	G11	3	ASXL2	NM_018263	sample	30.2923512747875	114.881586402266	4.09568748423605	342838.18470255	2730.19114477155	3.75637393767705	9.56657223796034	0.785996543896145	32693.3042492918	1069.08802578839	1765	5.6	13.3	35	6.2	12	34.7	10.4	13.9	35	6.3	14.1	35	8	11.3	34.7	1660647	90337.44	1113.64	293.57	8.6	11	5.5	18.4	8.9	10.8	5.6	18.2
1	G12	1	TP53BP1	NM_005657	sample	30.6320675105485	143.030379746835	6.19446913270559	523263.741772152	3304.20001570967	6.00337552742616	16.9434599156118	1.17506902949093	65206.2683544304	1654.91487037385	1185	17.5	9.7	49.2	20	6.6	49.2	8.8	16.6	49.2	13.8	11.8	49.2	22.6	8.6	49.2	2224535	124933.38	1624.75	432.53	20.6	4.5	14.9	8.2	25.5	3	16.5	7.1
1	G12	2	TP53BP1	NM_005657	sample	29.2666666666667	143.656989247312	6.6333052451297	577777.24516129	3507.79612779511	7.33333333333333	21.4021505376344	1.35391698275427	82233.2860215054	1896.01352019951	930	22.7	11.1	58.1	27	8	58.1	7.2	19.8	58.1	14.3	13.2	58.1	24.2	9.8	58.1	2464942	127063.43	1850.36	442.75	24.3	5.5	16	6.9	33.2	3.2	16.8	5.2
1	G12	3	TP53BP1	NM_005657	sample	32.8094362745098	137.930147058824	4.40570559840451	427740.108455882	2914.24782267513	4.93137254901961	12.6819852941176	1.00477969516087	45633.8370098039	1484.75269284385	1632	11	9.6	46.8	10.7	8.1	46.8	13.2	10.5	46.8	11.8	9	46.8	15	7.4	46.8	1853665	96416.47	1234.65	313.6	12.5	5.6	6.1	12.3	12.2	4.6	6.4	11.8
1	G13	1	FAT1	NM_005245	sample	30.0983827493261	121.856469002695	4.54214328835177	382804.101752022	2943.33897132866	3.75067385444744	9.72843665768194	1.1582731428014	32871.0175202156	1438.11215616226	1484	8.4	10.4	49.8	10.4	8.6	49.8	7.7	16.1	49.8	6.2	13.1	49.8	9	9.4	49.8	1797002	89309.8	1307.63	309.71	10	10	5.7	15.5	13.9	6.4	7.7	13.6
1	G13	2	FAT1	NM_005245	sample	30.4494459833795	127.19944598338	4.42057950560773	398562.162742382	2873.08885003751	3.5803324099723	9.15235457063712	1.21170746891121	29862.7770083102	1387.72508332031	1444	8.2	9.6	50.8	7.7	8	50.8	7.6	14.5	50.8	7.5	11	50.8	10.9	8.3	50.8	1797322	73570.37	1240.58	245.6	9.6	9.6	2.8	26.7	10.3	6.8	3.7	25.2
1	G13	3	FAT1	NM_005245	sample	29.9973172367539	117.832997987928	4.39259621838543	354111.581488934	2788.26505855436	3.66130114017438	9.37022132796781	1.06040573322912	30289.953722334	1288.63446766267	1491	6.1	11.1	46.9	6.8	10.3	46.9	7.8	11.3	46.9	5.3	10.1	46.9	7.8	7.8	46.9	1667362	83739.53	1157.29	283.73	8.7	9.2	3.6	15	9.8	7.4	4.9	15
1	G14	1	BAP1	NM_004656	sample	30.8526585522101	130.425368353619	4.8402639962403	434421.109545163	3027.26652861611	3.91287636130685	9.5765534913517	0.9547155462078	34233.402946829	1397.17070031208	1561	10.6	10.7	45	11.8	6.9	45	8.7	13.5	45	8.5	10.5	45	12.9	7.8	45	1986990	101918.19	1376.87	349.76	13.1	6.6	8.9	16.3	15.6	4.3	10.2	15.5
1	G14	2	BAP1	NM_004656	sample	30.7046242774566	126.614450867052	4.48326880528772	398292.656069364	2902.50410352761	3.63179190751445	9.29190751445087	0.867852468436237	35529.5312138728	1330.39691747601	1730	9.2	12.7	39.4	10.9	8.4	39.4	10.2	17.1	39.4	8.2	13.9	39.4	11.4	10.9	39.4	1809802	110424.33	1266.44	381.44	12	10.3	11.8	11.8	13.2	6.2	13.4	11
1	G14	3	BAP1	NM_004656	sample	29.7034529451591	122.431956668923	4.76062370863444	401054.014895058	2992.82961711693	3.78199052132701	9.66418415707515	0.985037677821222	32123.7630331754	1312.14391637128	1477	10.2	14.7	46	13.7	7.8	46	6.5	15.5	46	8.7	14.7	46	14.2	11.6	46	1897918	100242.45	1341.85	340.93	13.9	4.9	7	9.5	17.3	4.3	8.7	7.7
1	G15	1	ZNF516	NM_014643	sample	31.6933223413026	123.846661170651	3.97677470611157	384592.206924979	2857.87364041192	3.67106347897774	8.94064303380049	1.01150943942502	28642.2522671063	1321.63465518397	1213	5.6	10.1	48.4	8.5	8.5	48.4	11.1	14.3	48.4	6.8	12.4	48.4	9.2	9.1	48.4	1834539	89123.34	1238.91	300.1	12.6	8.4	4	13.5	10.6	6.4	5.5	12
1	G15	2	ZNF516	NM_014643	sample	32.3917748917749	130.844155844156	4.2735823141921	410584.153679654	2866.25880467173	3.95959595959596	9.97258297258297	0.98301876288844	33175.5317460317	1310.19870556993	1386	6.5	10.5	45	10	11.7	45	11.5	12.1	45	9	9.4	45	11.5	7.6	45	1851929	98706.17	1243.46	328.33	12.8	9.6	6.4	10.8	12	9.2	7.6	9.9
1	G15	3	ZNF516	NM_014643	sample	33.0044275774826	133.172675521822	4.32627709902758	412820.251106894	2865.80588136234	3.38393421884883	8.49715370018975	0.768122423584367	30478.8842504744	1112.11088094949	1581	8.5	8.4	35.8	10.1	8.9	35.8	13	9.3	35.8	10.6	7.5	35.8	14.4	5.8	35.8	1812973	102989.01	1211.73	339.42	14.8	7.2	7	8.5	12.5	6.9	8.2	8.1
1	G16	1	GRIN2A	NM_000833	sample	33.0135970333745	128.351050679852	4.58702559780446	409796.927688504	2897.7700954434	5.71199011124846	15.3343634116193	1.03971279528532	58972.260197775	1555.28640249768	1618	6.6	11.8	45.4	8.7	10.8	45.4	11.8	12.4	45.4	6.8	11	45.4	10	7.7	45.4	1831960	110211.01	1243.46	365.84	9.8	10.3	7.5	7.8	10.4	10.6	8.8	7.6
1	G16	2	GRIN2A	NM_000833	sample	31.9485430874148	123.721636701798	4.27169853324137	377801.952882827	2830.84490792014	4.68505889646621	12.0551766893986	1.07095905001353	40619.5747055177	1424.70148706976	1613	6	13.8	46.7	7.8	11.3	46.7	12.8	15.9	46.7	7.9	15	46.7	9.4	11.4	46.7	1755599	91619.72	1179.48	301.23	10.6	11.5	4.2	11.9	9.8	10.7	6	10.7
1	G16	3	GRIN2A	NM_000833	sample	32.5893805309735	120.941592920354	4.15524902335269	358246.356932153	2730.68338307354	4.98053097345133	13.1321533923304	1.02808011653992	45175.6572271386	1410.18049492533	1695	5.1	13	44.6	7.5	12.9	44.6	13.7	10.9	44.6	6.5	11.6	44.6	9	9.4	44.6	1682160	105674.53	1102.97	343.92	8.6	11.4	6.8	6.2	9.1	13	7.9	5.1
1	G17	1	RF	NA	Neutral	31.8033635187581	129.364165588616	4.32677588148153	416654.838292367	2940.73958525278	4.02652005174644	9.93402328589909	0.981105042736952	35268.1604139715	1446.59080371564	1546	8	10.7	45.5	10.4	8.1	45.5	11.3	15.5	45.5	8.6	11.9	45.5	11.1	8.9	45.5	1899713	111789.01	1268.03	376.44	12.5	8.5	8.5	5.4	12.6	7.1	9.6	4.7
1	G17	2	RF	NA	Neutral	29.7625231910946	116.109461966605	4.08353724729887	355848.876314162	2820.66564088508	3.86394557823129	9.66295609152752	0.902685780492362	34155.9845392703	1274.29510070751	1617	5.8	14.3	40.6	8.8	14.4	40.6	8.8	18.7	40.6	5	16.7	40.6	7.4	13.9	40.6	1725360	85258.42	1168.01	283.6	9	13.2	5.9	22.6	10.6	13.9	6.6	22.8
1	G17	3	RF	NA	Neutral	32.0440446650124	125.997518610422	4.04336464821418	385662.936724566	2828.79696837493	4.05521091811414	10.1209677419355	0.801911990181819	35508.1191066997	1179.61456950305	1612	7.4	9.7	37.2	9.2	7.6	37.2	12.5	10.9	37.2	8.2	9.9	37.2	11.6	7.1	37.2	1775960	91736.41	1137.64	295.53	11.4	7.9	5.6	15.4	10.4	7.9	5.6	14.6
1	G18	1	RF	NA	Neutral	32.2413568166993	128.740378343118	4.20064622650944	400705.72863666	2858.68823573227	4.18590998043053	10.4527071102414	0.868232456827313	38891.1298108284	1364.18278178828	1533	8.2	10.3	40.1	8.2	11.2	40.1	10.6	13.1	40.1	7.6	10.8	40.1	10.3	8.3	40.1	1814497	114652.16	1244.49	391.32	10.6	10.1	10.7	8.3	10.4	8.5	11.9	7.2
1	G18	2	RF	NA	Neutral	30.7651048088779	122.963008631319	4.20422909394055	382045.59864365	2833.39626566008	3.75154130702836	9.4901356350185	0.785722888595875	34208.0918618989	1171.58214039891	1622	7.1	12.5	36.4	8.6	12.3	36.4	9.7	15.5	36.4	7.5	13.1	36.4	9.8	10.5	36.4	1749565	95426.83	1190.97	324.85	8.9	11.6	6.4	16.3	11.4	11.7	8.3	15.8
1	G18	3	RF	NA	Neutral	31.3723094822571	120.21815008726	4.0230441733642	365857.974403723	2802.53679237746	4.02443280977312	10.0447934845841	0.847105857388564	37310.4898196626	1301.2911873025	1719	6.8	12.9	38.9	10.4	10.9	38.9	11.7	12.2	38.9	7.9	11.6	38.9	10.5	9.6	38.9	1716307	111808.12	1153.29	371.97	10.4	10.4	10.2	8.1	12.1	9.4	12.3	8
1	G19	1	RF	NA	Neutral	30.6189917936694	123.503516998828	4.79816683892984	409252.736811254	2989.09504265551	4.76377491207503	12.3083235638921	0.888893835245047	47016.1371629543	1426.09674788919	1706	8.3	11.5	40.9	11.5	7.9	40.9	8.5	15.7	40.9	6.2	11.3	40.9	10.6	8.1	40.9	1844508	104150.94	1304.23	355.39	10.7	9.5	7.3	10.2	12.8	6.9	9.1	9.6
1	G19	2	RF	NA	Neutral	31.43125	127.10625	4.38294390535284	401144.753125	2887.68069336895	4.738125	12.160625	0.962604174005301	44621.2075	1430.96089643106	1600	7.6	10.2	43.9	11.1	12.4	43.9	11.5	14.2	43.9	7.4	10.8	43.9	10.6	8.2	43.9	1801690	102193.58	1248.56	341.57	11.5	10.8	7.8	11.2	13.2	8.2	9.5	10.4
1	G19	3	RF	NA	Neutral	30.9937810945274	121.769278606965	4.57825081233704	378221.169154229	2826.00288314273	4.22201492537313	11.1480099502488	0.965017444479466	37180.7207711443	1226.84514322716	1608	7.3	11.1	42.4	9.3	11	42.4	10.3	12.1	42.4	7.5	11.2	42.4	9.8	8.3	42.4	1712244	82920.06	1153.64	269.74	10.2	10	2.6	15.2	9.8	9.6	3.2	14.7
1	G20	1	RF	NA	Neutral	32.2933484934622	129.388857305287	4.45796910519151	395994.923251848	2862.17138005005	4.13246162592382	10.1540648095509	0.840278035770446	36657.6412734508	1287.63920152232	1759	6.4	9.7	39.6	7.8	10.3	39.6	11	12.5	39.6	5.8	9	39.6	8.9	6.8	39.6	1748381	102309.49	1195.57	343.41	8.2	10.1	6	7.8	9.8	8.5	8.2	7.4
1	G20	2	RF	NA	Neutral	30.1477024070022	120.644420131291	4.21353397029907	371347.038840263	2828.22968718873	4.14004376367615	10.7341356673961	0.8521667753164	39514.7554704595	1292.0243484984	1828	7.5	10.9	38.2	7.9	10.2	38.2	7.5	14.1	38.2	6.2	12.1	38.2	8.2	8.5	38.2	1691486	106187.78	1177.41	356.18	8.5	12.5	8.1	8	9.7	8.3	9.3	7.9
1	G20	3	RF	NA	Neutral	29.6239157372986	117.615241635688	4.44575902277788	373574.372366791	2903.64042870417	5.55885997521685	15.1220570012392	1.03102795797164	56031.2007434944	1538.2466941869	1614	9.3	11.6	45.6	12.4	9.5	45.6	10.6	17.5	45.6	8	13.9	45.6	12	10.1	45.6	1748249	102802.4	1249.49	353.77	12	10	9.1	15.2	14.1	7.6	12	14.7
1	G21	1	RF	NA	Neutral	31.0332080200501	119.275689223058	4.12173145710338	368355.248746867	2813.59447783582	3.81516290726817	9.66290726817043	0.817517075712043	36151.5595238095	1249.24528868737	1596	5.8	14.5	37	7.9	16.1	37	8.8	15.9	37	5.6	15.3	37	8.2	12.3	37	1747353	110945.73	1210.61	382.05	9.6	10.8	11.2	12.8	10.2	12.3	12.5	12.2
1	G21	2	RF	NA	Neutral	31.6236311239193	125.028818443804	4.23199217529733	377353.568299712	2822.87478622169	3.84034582132565	9.6835734870317	0.864962033782907	35959.981556196	1269.74270477651	1735	6.5	10.9	37.4	8.6	11.5	37.4	9.9	13.4	37.4	5.7	10.9	37.4	9.1	8.4	37.4	1689852	99768.6	1173.97	335.24	8.5	11.5	6.7	11.9	11.2	10.3	9.2	12.2
1	G21	3	RF	NA	Neutral	30.6816350028785	118.101899827288	3.97641058803507	347532.135866436	2722.17785467704	3.99827288428325	10.1491076568797	0.836344163160072	37630.0961427749	1255.7743840592	1737	5.8	10.9	37.2	7.4	12.8	37.2	9.8	12.6	37.2	5.7	11.3	37.2	7.6	9.3	37.2	1628263	115838.22	1104.44	386.28	7.6	11.9	9.8	6.1	9.3	9.9	11.3	5.9
1	G22	1	RF	NA	Neutral	31.4875717017208	128.432759719567	4.46213749871863	409049.16762269	2869.72889501574	4.36647546207776	11.1032504780115	0.955697731870332	41753.8597833015	1401.64092314279	1569	9.3	10.9	41.5	9.8	12.4	41.5	9.9	13.7	41.5	6.5	9.6	41.5	9.8	7.5	41.5	1786143	112325.28	1267.04	385.36	8.8	10.6	9.9	9.2	10.8	8.9	11.5	8
1	G22	2	RF	NA	Neutral	31.2522988505747	121.892528735632	3.99278111618015	365235.928735632	2752.00591237784	4.20114942528736	10.5454022988506	0.89228852651749	38890.624137931	1403.02550976599	1740	6.2	13.2	41	7.6	13.4	41	10.6	13.9	41	6	12.9	41	7.9	11.1	41	1680627	107188.56	1146.11	358.23	7.1	12.5	8.1	10.5	10.3	12	10.2	9.8
1	G22	3	RF	NA	Neutral	30.3832004904966	120.499693439608	4.56771058681185	377010.208461067	2841.75828270634	4.93684855916616	12.8062538320049	0.991828454734459	47429.1305947272	1430.04202758267	1631	7.2	11.9	42.2	9.4	10.9	42.2	10.6	14.6	42.2	6.7	10	42.2	10.5	8.5	42.2	1689669	109097.66	1190.55	363.52	9.9	10.6	7.8	7.6	10.4	9.9	8.8	6.8
1	H03	1	CHEK1	NA	Positive	27.2820738137083	139.469244288225	8.53833018498106	698230.300527241	3851.70138483716	4.25395430579965	11.1757469244288	0.985376790369397	38433.6221441125	1348.88625333499	1138	20.7	11.1	44.1	24.4	9	44.1	8.2	28.1	44.1	14.7	16	44.1	22.1	11.3	44.1	2607191	113579.61	2199.63	404.68	25.5	12.1	11.1	11.9	30.2	5.7	14.8	6.5
1	H03	2	CHEK1	NA	Positive	28.0651537335286	129.289165446559	6.74255386586826	553606.494143485	3384.37274151892	3.37481698389458	9.0285505124451	0.840619503952177	31304.8433382138	1119.7068795598	1366	14.8	13	35.9	18.8	10.2	35.9	7.8	24	35.9	11.1	19.1	35.9	16.1	14.3	35.9	2211812	98214.77	1790.97	346.49	18.7	12.7	8.3	14.2	23	7.5	10.4	10.8
1	H03	3	CHEK1	NA	Positive	26.2754820936639	115.787878787879	6.59867946547116	489183.011707989	3288.22055301937	3.41666666666667	8.97727272727273	0.789802626988099	28483.6673553719	1013.42014107485	1452	12.5	14.5	35.5	18.5	13.8	35.5	8.6	27	35.5	10.8	20.4	35.5	14.9	15.6	35.5	2062235	89639.73	1739.73	326.28	17.8	16.1	6	19	23.6	9.5	9.7	14.6
1	H04	1	CHEK1	NA	Positive	25.7582938388626	122.244865718799	7.9855711285361	578522.006319115	3611.73475239239	3.92890995260663	10.175355450237	0.930191657289118	37548.8317535545	1395.68156201372	1266	16.7	14.7	42.3	21.4	9	42.3	6.2	31.8	42.3	10.3	22.7	42.3	17.2	16	42.3	2401199	127846.01	2037.03	463.55	20.9	11.1	15.6	10.4	27.4	4.9	20.6	6.4
1	H04	2	CHEK1	NA	Positive	26.5132317562149	137.041700080192	8.91702359670635	692387.997594226	3869.66346318937	4.34161988773055	11.7265437048917	0.907247729879032	44050.6431435445	1339.44497027254	1247	19.4	11.4	40.5	27.2	6.6	40.5	6.8	28.1	40.5	13.6	18.3	40.5	21.3	12	40.5	2582864	122610.8	2201.68	442.63	22.5	10.8	15.9	9.9	33.3	5.4	20	5.5
1	H04	3	CHEK1	NA	Positive	25.7039249146758	123.744880546075	8.23243661498647	599321.373720136	3538.36859906583	4.22184300341297	11.8412969283276	0.954753958845336	44225.0605802048	1367.01923269086	1172	16.9	12.6	42.9	21.7	9.2	42.9	6.9	28.9	42.9	11.2	19.9	42.9	17.6	14.4	42.9	2405310	127195.04	1925.51	450.74	20.5	12.5	17.1	12.7	26.3	6.2	20.5	9
1	H05	1	CHEK1	NA	Positive	27.4739374498797	139.711307137129	8.43310423686387	690925.808340016	3752.93632177916	3.68404170008019	9.61427425821973	0.908294367098776	33088.1114675221	1223.10520180866	1247	20	10.5	39.4	23.9	8	39.4	8.4	27.3	39.4	13.7	17.8	39.4	19.8	12.4	39.4	2573300	103917.28	2059.45	372.01	20.8	14.2	9.4	16.4	27.3	8	10.5	11.5
1	H05	2	CHEK1	NA	Positive	27.4501953125	135.068359375	8.26553054999059	617194.397460938	3564.53825682362	5.2177734375	14.3623046875	1.13122841225468	53944.388671875	1559.4955889579	1024	18.7	9.9	47.4	22.6	8.8	47.4	8.4	28.9	47.4	13.5	17.6	47.4	19.7	13.3	47.4	2395350	112490.03	1959.32	412.38	22.9	13.6	12.3	16.8	28.7	6.7	15.7	13.4
1	H05	3	CHEK1	NA	Positive	25.2125645438898	122.034423407917	7.64751783200356	590286.269363167	3616.5098591459	4.11617900172117	11.487091222031	0.983093623206965	40960.3287435456	1248.04917471889	1162	19.8	15.5	41.1	25	10.1	41.1	7.4	31	41.1	12.7	22.9	41.1	18.8	17.5	41.1	2313680	105757.42	2018.26	380.71	21.9	13.9	11.4	19.6	30.1	4.8	14.5	14.5
1	H06	1	CHEK1	NA	Positive	25.9147217235189	133.214542190305	8.55707511792539	685801.301615799	3902.55635971324	4.58976660682226	12.1346499102334	0.988381421251183	42600.4452423698	1388.27406924878	1114	21.3	12.5	44.6	27.1	9.8	44.6	7	31	44.6	13.4	18.9	44.6	21.2	13.5	44.6	2568426	118180.1	2253.73	428.08	24.5	13.6	13.1	12.3	32	6.6	15.2	7
1	H06	2	CHEK1	NA	Positive	26.3	127.559482758621	8.20291571946318	632162.502586207	3683.50274987754	4.46465517241379	12.0870689655172	0.995582787962968	45238.3206896552	1426.22552321444	1160	16.3	13.8	43.4	23.4	7.2	43.4	6.4	28.4	43.4	11.8	19.6	43.4	18.8	14.4	43.4	2465247	114204.69	2077.42	415.51	22.6	11.3	14.1	10.9	28	4.1	17.9	7.9
1	H06	3	CHEK1	NA	Positive	26.5865463494668	126.199343724364	7.3415535942678	583023.616078753	3527.44596940192	4.06398687448728	10.8941755537326	0.875450188238317	38185.3568498769	1178.51176491077	1219	16.8	13.7	37.7	23.5	9.2	37.7	9.3	27.2	37.7	12.6	19.9	37.7	19.3	15.3	37.7	2295461	107346.74	1898.99	381.47	20.8	12.7	10.6	13	26.9	6.6	13	8.7
1	H07	1	CHEK1	NA	Positive	28.0635424940429	137.534551231136	7.29852323449612	666732.65528197	3643.8575130827	4.6703733121525	12.3621922160445	0.965237688557491	43215.1564733916	1369.61439581589	1259	15.3	10.8	44	20.9	6.3	44	8.2	24.9	44	14.1	15.9	44	18.5	11	44	2545354	107313.22	2004.33	388.49	21.8	11.2	8.5	11.4	26.3	4.6	11.9	7.1
1	H07	2	CHEK1	NA	Positive	28.6159292035398	138.018584070796	7.7594246438848	620430.509734513	3587.76528408193	4.28938053097345	11.6646017699115	1.06231735598936	39389.2026548673	1323.97641068823	1130	17.2	12.3	45.1	24.2	8.8	45.1	8.3	22.4	45.1	13.4	15.3	45.1	20.7	10.4	45.1	2386577	94446.85	1972.41	334.87	22.9	11.6	5.8	13.8	28.4	7.7	7.8	8.8
1	H07	3	CHEK1	NA	Positive	27.2467028704422	135.837083010085	7.29864421166733	640875.097750194	3671.30236490798	3.99379363847944	10.8603568657874	0.890768943185336	36462.5003878976	1168.67896337081	1289	19.6	11	39.5	28.7	6.4	39.5	8.8	24.9	39.5	14.3	16.8	39.5	22.9	11.7	39.5	2483254	86331.42	2067.27	316.16	25.2	11.8	5.1	22.2	33.2	3.3	8	17.3
1	H08	1	CHEK1	NA	Positive	27.8226477935054	143.148209825146	7.87651086437941	721668.15653622	3768.54468706672	4.55953372189842	12.5778517901749	1.06892260165453	48959.8975853455	1465.84241099203	1201	17.8	9.2	44.3	23	6.7	44.3	7.3	25.2	44.3	14.6	15.5	44.3	21.1	10.4	44.3	2649150	114059.92	2104.51	406.32	22	12.5	11.7	15.1	27.6	5.8	14.7	11
1	H08	2	CHEK1	NA	Positive	25.5761467889908	125.880733944954	8.67275670085232	608417.723853211	3650.90971116471	3.82201834862385	9.94403669724771	1.14853175791354	30287.7678899083	1309.50332080547	1090	18	13.9	49.1	21.7	11.4	49.1	6.4	32.8	49.1	11.1	21.4	49.1	17.6	16.1	49.1	2411510	84452.72	2086.51	302.93	21.8	15	4.7	16.3	28.6	7.9	6.8	12.7
1	H08	3	CHEK1	NA	Positive	25.9087893864013	130.362354892206	9.18302152506938	654954.02238806	3777.36980647557	3.99336650082919	11.0058043117745	0.985756746982907	40696.692371476	1334.79926256098	1206	20.6	11.4	41.4	27.4	7.4	41.4	7	28	41.4	13.4	18.7	41.4	23.1	13.9	41.4	2458699	115087.95	2133.35	413.64	24.7	12	10.9	11.6	31	5	14.3	6.5
1	H09	1	NOTCH2	NM_024408	sample	29.5802801724138	116.26724137931	4.08314036242844	352972.920797414	2831.23450181717	3.87015086206897	9.68480603448276	0.85784984878316	34216.697737069	1242.48402864082	1856	5.5	10.3	39.1	7	9.6	39.1	7.4	16.5	39.1	4.3	13.5	39.1	7.3	10.2	39.1	1694454	83998.11	1192.78	284.29	7.9	12.2	4.1	19	8.5	8.2	5.2	18.1
1	H09	2	NOTCH2	NM_024408	sample	31.2965801886792	131.089622641509	4.71017066868376	424388.862617925	2969.0244260618	4.21167452830189	11.0170990566038	0.963847862689326	40010.9091981132	1368.4147377979	1696	8.2	7	42.3	11.1	5.5	42.3	9	11.4	42.3	6.8	7.8	42.3	10.8	5.4	42.3	1863233	85561.58	1269.12	288.97	11.2	7.8	4.7	15.4	13	5.5	5.8	14.5
1	H09	3	NOTCH2	NM_024408	sample	30.5430006277464	126.737602008788	4.31514796725043	401295.276836158	2935.68290319929	4.5624607658506	11.5925925925926	1.02946512881869	39139.409918393	1345.80808449133	1593	10.4	7.1	44.3	11.6	4.4	44.3	10.6	11.4	44.3	8	7.7	44.3	12.8	5.5	44.3	1823374	85858.7	1241.7	287.15	12.6	6.9	2.6	8.8	13.1	5.3	4.3	8.5
1	H10	1	FANCM	NM_020937	sample	29.4419713831479	130.035771065183	5.0985859159153	470868.524642289	3141.13455424089	5.78775834658188	15.2647058823529	1.07781187798159	60983.9181240064	1702.0175342911	1258	12.5	8.3	48.3	16	7.5	48.3	7.9	18.8	48.3	9	13	48.3	14.5	9.4	48.3	2050885	118565.22	1473.17	413.54	15.3	9.1	12.1	9.6	19.2	5.2	14.5	8.6
1	H10	2	FANCM	NM_020937	sample	29.4441197954711	120.738495252009	4.47914117648785	386391.058436815	2921.860802628	4.52739225712199	11.4682249817385	1.03593164884194	42987.0672023375	1451.75714609487	1369	7	9.3	44.2	11.2	7.9	44.2	8.7	17.3	44.2	5.8	13.5	44.2	9.6	9.7	44.2	1791183	103504.77	1252.07	353.33	10.7	10	8	12.1	13.4	7.5	10.4	10.8
1	H10	3	FANCM	NM_020937	sample	29.4697986577181	126.907531692767	4.94569341083668	438731.804623415	3072.34596295785	3.72632363907532	9.24906785980611	1.00909781469549	32284.0469798658	1406.10350371275	1341	12.1	6.7	46.7	14	5.4	46.7	8.2	15.1	46.7	9.1	10.1	46.7	14.8	7.6	46.7	1927886	93873.52	1346.68	317.96	15.8	6.9	5.4	12.5	16.2	4.4	6.8	11
1	H11	1	RASA1	NM_022650	sample	29.740569159497	128.694904037062	4.4594711784966	442713.384513567	3090.17993070857	3.78491065519524	9.63203176704169	0.928459486447414	36994.8716082065	1392.24918984748	1511	11.6	8.9	41.6	14.8	6.4	41.6	9	16.7	41.6	9.7	12.7	41.6	15.4	9.1	41.6	1989633	103802.64	1381.73	355.96	15.3	8.6	7.1	10.3	16	5.1	9.5	8.6
1	H11	2	RASA1	NM_022650	sample	28.7965616045845	119.461891117479	4.39287991370478	389678.308309456	3035.48787628294	3.59598853868195	9.19598853868195	0.889020935373739	34603.2017191977	1356.72584108896	1745	9.5	9.5	39.9	14.3	5.9	39.9	7.5	19.8	39.9	6.4	14.7	39.9	11.7	9.6	39.9	1816954	100779.46	1350.01	357.82	13.1	10.4	8.4	14.8	16.7	5.8	11.2	13.5
1	H11	3	RASA1	NM_022650	sample	27.7399361022364	115.723322683706	4.44850693128735	378877.563578275	2966.01484685312	4.15782747603834	11.020447284345	0.916960623392421	40730.8102236422	1300.47813597214	1565	10.7	10.9	39.4	13.6	7.9	39.4	7.5	20.3	39.4	5.5	15.5	39.4	11.1	11.3	39.4	1774380	94392.16	1299.89	328.65	12.2	9.9	6.3	13.2	16.3	5.9	8.2	11.9
1	H12	1	KDM5C	NM_004187	sample	30.1256140350877	125.004210526316	4.80072758645353	435880.444912281	3093.98787444811	4.25473684210526	10.4694736842105	0.939619142231394	38118.4898245614	1468.50136728449	1425	9.3	10.8	44.6	13.8	6.5	44.6	10.2	19.4	44.6	7.4	14.1	44.6	12.5	10.1	44.6	1975532	118988.01	1395.24	411.05	14.5	8.4	10.5	6.6	15.4	4.6	12.3	5.7
1	H12	2	KDM5C	NM_004187	sample	29.6119047619048	119.784523809524	4.10063550863429	381016.411904762	2923.49179433241	2.9047619047619	7.1327380952381	0.787414075310415	25610.793452381	1152.27807468318	1680	6.6	12.2	35.7	12	8	35.7	9.2	19.8	35.7	6.7	15.6	35.7	10.1	11	35.7	1808503	112586.83	1258.45	382.63	11.5	8.8	8.5	3.9	13.5	6.1	11	3.8
1	H12	3	KDM5C	NM_004187	sample	28.4330357142857	116.311224489796	4.44008486178829	383343.632015306	2946.31533937157	3.72704081632653	9.29464285714286	0.88792794234159	33083.9859693878	1288.44658208502	1568	9.4	10.3	40.9	12.7	8.5	40.9	8.7	21	40.9	7.9	15.9	40.9	11.6	11.1	40.9	1830357	111584.78	1289.94	379.05	13.8	8.9	9.8	8.9	16.1	5.5	11.8	7.7
1	H13	1	FAS	NA	sample	30.7571929824561	131.065263157895	4.5973692909759	434090.592982456	3065.92549107336	4.68210526315789	12.4014035087719	1.13707486335897	45248.1950877193	1538.37633704051	1425	9	6.6	48.5	11.5	5.1	48.5	9.8	13.7	48.5	8.4	9.2	48.5	13.3	6	48.5	1898373	99928.01	1338.72	340.35	13.5	9	5.3	9.4	13.8	5.3	7.5	7.7
1	H13	2	FAS	NA	sample	30.500645994832	124.664728682171	4.22286532773724	387780.616925065	2884.203287354	4.01227390180879	10.3611111111111	1.02677042159282	34828.8927648579	1371.47272632786	1548	7.3	10.5	46.4	9	7.7	46.4	9.2	14.2	46.4	6.5	12.9	46.4	9.4	9.2	46.4	1771441	90086.74	1188.93	307.73	9.7	9.2	3.2	10.1	9.6	8.7	4.9	9.5
1	H13	3	FAS	NA	sample	29.9885444743935	123.33692722372	4.14425849703269	390357.637466307	2840.15697802922	4.29851752021563	11.1859838274933	0.890942988281378	40040.6199460916	1280.09977269615	1484	9	10.6	40.6	9.8	8.9	40.6	10.8	14.9	40.6	7.9	12.6	40.6	11.7	10.5	40.6	1799893	90797.74	1200.72	304.01	12.6	9.6	4	15	12.1	7.9	5.4	14.8
1	H14	1	PTPRC	NR_052021	sample	31.6058009228741	126.356624917601	4.26736239455464	390833.261700725	2847.28129909089	5.28015820698748	13.9380355965722	0.963840272280642	55173.5972313777	1584.07063397737	1517	6.5	9.5	44.3	7.4	8.7	44.3	11.2	12.5	44.3	6.9	10.7	44.3	9.7	7.8	44.3	1816641	120609.83	1208.22	403.4	10.2	8.2	12.3	6.5	9	8.2	13.2	6.4
1	H14	2	PTPRC	NR_052021	sample	31.6692357096981	137.156069364162	4.65919435997981	442188.476557482	2987.07789483296	4.60051380860629	12.1881824020552	1.01151715571433	47682.3410404624	1548.02255195358	1557	9.8	7.6	43.4	12.4	7.1	43.4	9.4	12.5	43.4	10.5	8.8	43.4	15	7.3	43.4	1876275	112520.62	1304.33	379.7	12.8	7.4	11	9.7	15.4	5.8	12.4	9.1
1	H14	3	PTPRC	NR_052021	sample	30.0126582278481	120.709526982012	4.06233859386177	364815.892738175	2852.91756768519	4.14656895403065	10.6195869420386	1.05651402091778	36143.5929380413	1401.8647650633	1501	7.5	9	46.6	8.7	6.4	46.6	9.3	13.1	46.6	6.8	10.9	46.6	9.3	8.4	46.6	1748124	93885.45	1170.79	311.47	10.4	6.9	4.7	10.6	11.8	5.7	5.4	10.1
1	H15	1	PTPRU	NM_133178	sample	31.5443708609272	128.337748344371	4.30674337256556	407294.303311258	2866.17069092193	4.42384105960265	11.6039735099338	0.891515022575074	41954.7748344371	1283.7641352141	1510	6.8	11.5	39.6	9.8	11.5	39.6	10.2	13.6	39.6	7.7	11.6	39.6	10.1	9.4	39.6	1789381	102362.5	1193.5	338.8	9.8	13	6.3	9.3	10.1	11.1	7.4	8.2
1	H15	2	PTPRU	NM_133178	sample	32.6834733893557	134.535014005602	4.62164172549587	417341.538515406	2871.08406490501	4.77170868347339	12.8403361344538	1.05477641354213	47513.880952381	1363.53372850156	1428	8.5	9.7	41.9	9	13.7	41.9	12.7	11.8	41.9	9.3	8.2	41.9	10.4	6.5	41.9	1797728	96937.21	1223.92	317.98	10.9	9.9	6.7	12.4	12.3	11.7	7.4	11.9
1	H15	3	PTPRU	NM_133178	sample	32.8020154119739	131.33669235329	4.25672851124255	402817.22406639	2852.67845202885	4.11203319502075	10.8103141671606	0.806637998767585	41744.9342027267	1232.29183859338	1687	7.8	8.2	35.4	10.1	9.5	35.4	12.4	9.9	35.4	9.2	8	35.4	12.2	6.5	35.4	1811280	113800.61	1197.33	373.14	12.5	7.3	10.7	4.6	12	8.2	11.1	4.3
1	H16	1	FUBP1	NM_003902	sample	30.0152116402116	123.477513227513	4.45029224257581	403912.197751323	2917.03038886545	4.31018518518519	10.9887566137566	0.893386749055408	42958.1732804233	1423.43830205625	1512	8.5	8.2	40.5	10.7	8.7	40.5	8.7	16.5	40.5	6.8	11	40.5	9.7	7.7	40.5	1812237	116261.56	1271.87	394.79	9.1	10.2	9.1	6.1	12.8	7.9	11.4	5
1	H16	2	FUBP1	NM_003902	sample	30.0829238329238	123.718673218673	4.8405049837355	410778.377149877	2959.14031617333	3.91769041769042	9.84520884520884	0.866793202968623	38898.9072481573	1390.11505210475	1628	9.3	12.2	39.1	12.2	10.9	39.1	8.6	16.1	39.1	7.7	14.4	39.1	11.7	11.7	39.1	1839445	114592.96	1309.89	388.24	11.5	10.9	11	7.6	14.2	8.2	13.3	6.9
1	H16	3	FUBP1	NM_003902	sample	30.5158839779006	122.259668508287	4.59292264170689	383601.950966851	2861.39851284868	4.28383977900552	11.1298342541436	0.891403432864472	40093.0262430939	1258.08969346713	1448	7.7	10.4	39.2	9.9	10.4	39.2	9.6	12.9	39.2	8.4	11	39.2	10.8	8.8	39.2	1745237	106421.13	1195.2	352.75	11.8	9.2	7.5	6.1	12.2	9.5	9.4	5.7
1	H17	1	CHEK1	NA	Positive	28.0785545954438	136.934799685782	8.12190552198484	661146.482325216	3683.13900258387	4.92301649646504	13.2128829536528	0.944662420906658	49302.4941084053	1409.45136436202	1273	17.8	12.6	42.7	23	9.2	42.7	9.9	27.7	42.7	12.8	16.3	42.7	19.5	11.5	42.7	2507909	117209.55	2065.13	421.55	21.8	13.1	13	12.3	27.5	6.7	15.6	9
1	H17	2	CHEK1	NA	Positive	25.9185855263158	119.078947368421	7.63041268797025	556673.278782895	3556.27178815148	4.328125	11.6965460526316	1.0104116365554	42044.2384868421	1326.31502996321	1216	14.2	16.4	41.4	21.1	10.9	41.4	6.9	30.5	41.4	10.7	24.7	41.4	16.7	18.7	41.4	2338775	111950.59	1938.43	404.16	19.8	14	11.6	10.9	26.4	7.9	14.7	7.6
1	H17	3	CHEK1	NA	Positive	28.2158273381295	136.056754596323	8.2431459951371	631243.050359712	3571.14020116361	4.22302158273381	11.1446842525979	0.886176039275131	39701.7026378897	1234.55965430864	1251	17.7	11	39.4	23.9	7	39.4	10.2	21.1	39.4	13.6	14.9	39.4	19.1	11.1	39.4	2354797	104448.68	1909.19	367.13	21.3	10.5	9	12.2	26.3	6.9	11	8.6
1	H18	1	CHEK1	NA	Positive	27.963746223565	134.66163141994	7.95625848093554	656362.35347432	3697.90509310738	4.93051359516616	13.3617824773414	0.999799733327814	50997.8179758308	1451.48837128602	1324	17.8	14.1	43.3	23.3	11.1	43.3	7.5	25.3	43.3	13.1	17.5	43.3	18.4	13.4	43.3	2492606	116164.78	2037.99	425.16	20.9	15	12.3	13.9	27.3	7.3	15.4	10.3
1	H18	2	CHEK1	NA	Positive	28.3126865671642	132.84552238806	8.93258810659561	598153.558955224	3610.92611249685	4.33134328358209	11.5417910447761	0.963521058082762	42721.8619402985	1390.22766807505	1340	15.2	11.6	43.1	20.3	6.9	43.1	8.4	23.3	43.1	10.8	14.5	43.1	17.2	10.1	43.1	2250118	112997.68	1927.62	396.39	18.8	12.8	10.1	9.3	23.7	6.2	12.9	5
1	H18	3	CHEK1	NA	Positive	26.3627376425856	126.841825095057	7.80337201569658	617558.369581749	3669.59843514644	4.06311787072243	11.1718631178707	0.849897877569289	41716.8486692015	1259.91651646134	1315	17.6	12.1	38.2	24.6	8.5	38.2	6.9	26.7	38.2	11.6	17	38.2	18.8	13.3	38.2	2361228	114886.16	2008.95	409.86	20.4	12.5	12.9	14	26.9	5.2	15.4	8.7
1	H19	1	CHEK1	NA	Positive	26.3700564971751	139.58945386064	9.43345401597429	740652.75047081	4024.99453940096	4.11770244821092	10.9058380414313	1.10985398295682	37401.0480225989	1326.64129636613	1062	22.9	12.3	46	29	7.3	46	6.1	28.4	46	16.2	18	46	25.6	13.1	46	2769065	94958.53	2418.13	346.8	27.5	12.3	8	18.9	34.6	4.6	9.6	12.8
1	H19	2	CHEK1	NA	Positive	27.9947916666667	142.119791666667	8.32531819087551	702957.6171875	3839.40277553176	5.55208333333333	15.5086805555556	1.16029595831478	58449.0815972222	1552.11978279153	1152	19.1	10	47.2	25.4	6.8	47.2	7.9	23.2	47.2	15.5	14.2	47.2	22.8	9.3	47.2	2618163	114361.68	2159.25	408.06	25.5	11	14	9.2	31.9	4.3	15.4	6.2
1	H19	3	CHEK1	NA	Positive	26.8889739663093	134.467840735069	8.96346253028868	653656.042113323	3686.6034097932	3.72511485451761	10.0581929555896	0.936230981948719	33061.8667687596	1125.6269809366	1306	19.8	10.2	40.5	24.2	6.4	40.5	6.7	23.7	40.5	12.7	15.8	40.5	20.1	11	40.5	2456424	85991.8	2018.54	304.75	20.3	11.4	4.6	17.2	27.4	4.2	7.1	11.2
1	H20	1	CHEK1	NA	Positive	28.0394736842105	125.904024767802	7.0200263596323	531923.456656347	3325.61191219102	4.84984520123839	12.8467492260062	1.02527601237469	46963.9829721362	1478.1781795119	1292	13.4	14	45.1	15.9	12.5	45.1	9.4	25.2	45.1	11.7	19.2	45.1	15.6	14.7	45.1	2157182	109800.75	1731.84	381.05	16.2	15	10.6	14.6	19.7	9.8	12.2	11.5
1	H20	2	CHEK1	NA	Positive	26.6558237145855	140.989506820567	9.52471042192871	732020.644281217	3866.89130094916	5.37670514165792	15.0954879328437	1.05585937742539	54798.0587618048	1443.09473533044	953	21.7	10.7	46.4	25.9	7.8	46.4	6.9	27.8	46.4	15.4	15.8	46.4	22.5	12.1	46.4	2606777	112833.96	2256.7	411.38	24.4	10.4	13	10.7	32.6	4.5	16.8	6.6
1	H20	3	CHEK1	NA	Positive	26.9858712715856	120.140502354788	6.3179491205148	520090.923076923	3302.25095742403	5.13736263736264	13.978021978022	0.947291588150395	51340.5832025118	1362.48102755545	1274	14	15.1	41.1	18.1	15.4	41.1	7.9	26.2	41.1	10.4	19.8	41.1	14.8	15.9	41.1	2160592	126661.37	1721.47	447.57	17.9	16.3	15.5	9	23	11.9	17.7	6.4
1	H21	1	CHEK1	NA	Positive	28.4034582132565	125.160662824207	6.49043282994215	493065.981988473	3132.51575041645	4.0021613832853	10.0698847262248	0.865091304882594	35106.3739193084	1226.8431378328	1388	12.4	14.7	39.2	15.9	18.2	39.2	8.4	25.1	39.2	9.3	19.5	39.2	14.4	19.4	39.2	2014046	104453.72	1640.84	377.49	15.9	20	10.9	21.3	21	14.8	12.9	18.9
1	H21	2	CHEK1	NA	Positive	28.3845099383139	131.75051405072	6.29020458078368	583496.931459904	3351.67888769176	4.0301576422207	10.6579849211789	0.880329023631883	38965.0733379027	1275.53278311974	1459	14.2	13.9	38.6	18.6	12.2	38.6	8.4	26.3	38.6	12.1	20.2	38.6	16.5	16	38.6	2216339	108192.66	1781.69	387.29	17.9	16.1	11.7	15.1	23.2	10.1	13.8	11.9
1	H21	3	CHEK1	NA	Positive	26.0108108108108	118.668243243243	9.18323240291292	532318.481756757	3498.46877851629	4.04527027027027	11.0195945945946	0.840387152978504	39867.5445945946	1174.37211302872	1480	15.9	14.3	36.9	21.7	12.8	36.9	8.5	26.6	36.9	10.3	20.9	36.9	16.8	15.8	36.9	2076258	98364.68	1919.77	362.32	18.8	18	8.4	19.2	27	10.5	11.8	14.3
1	H22	1	CHEK1	NA	Positive	26.8543764523625	124.239349341596	6.81123186226056	550563.979860573	3390.11723138092	4.6560805577072	12.0751355538342	0.943038488534201	45064.6189000775	1439.27690674559	1291	13.8	14.3	43.4	18.2	12.6	43.4	7.9	28.3	43.4	10.6	19.6	43.4	16.3	16.2	43.4	2263997	109630.18	1836.97	387.01	17.5	12.7	10.9	15.5	22.2	7.7	12.8	13.1
1	H22	2	CHEK1	NA	Positive	27.0523479599692	122.589684372594	6.13607187858387	513986.038491147	3326.23375316341	4.09160892994611	10.7490377213241	1.09853242152699	40664.7967667436	1304.78999689846	1299	13.8	15.3	41.3	18.5	12.7	41.3	6.4	26.7	41.3	10.5	21.5	41.3	15.3	17.3	41.3	2128444	113833.89	1748.48	406.18	18.3	16.4	13.1	13.5	23.6	9.7	15.4	9.7
1	H22	3	CHEK1	NA	Positive	25.1861348528015	129.497625830959	9.49936738274435	651649.884140551	3770.24582004461	4.5982905982906	12.8850902184236	0.954522197945971	49941.4624881292	1369.57591642948	1053	23	13.8	41.3	27.8	11.1	41.3	6.1	28.6	41.3	16	18.7	41.3	23.5	14.8	41.3	2459212	130472.32	2216.1	477.95	24.9	11.2	16.3	9.1	34.8	6.4	22.4	4.6
1	I03	1	RPA32	NA	Positive	30.1891472868217	126.896124031008	4.63754597375364	470962.274418605	3082.63950178038	3.97054263565891	9.23488372093023	1.01142194150235	31340.0937984496	1560.9544223599	1290	7.8	10.4	51	13.9	9	51	12.9	20.8	51	10	15.5	51	15.3	11.5	51	2312960	107112.71	1485.04	357.89	27.5	11	7.4	7.4	21.6	9.1	9	6.8
1	I03	2	RPA32	NA	Positive	30.3974739970282	129.404903417533	5.01270284365451	473627.572065379	3041.61437540183	3.33878157503715	7.8075780089153	0.852510045630275	26768.2072808321	1333.97393793129	1346	7.6	10.9	43.4	13.8	9.9	43.4	12.6	19.3	43.4	11.5	14.9	43.4	14.6	11.5	43.4	2200641	110515.59	1428.91	366.87	21.4	10.3	9.4	5.9	19.5	9.3	10.9	5.1
1	I03	3	RPA32	NA	Positive	29.716393442623	121.923770491803	4.58038614234895	450646.144262295	2878.95810795219	2.51803278688525	5.62950819672131	0.697330099966462	15694.8516393443	915.360981758328	1220	8.1	14.8	36.2	12	16.3	36.2	14.3	21.9	36.2	12	18.1	36.2	14	15.9	36.2	2171646	80759.88	1356.97	261.06	22.5	18.7	1.9	13.4	18.1	16.5	2.3	13.2
1	I04	1	RPA32	NA	Positive	30.463296398892	129.171745152355	5.11779534871792	519033.933518006	3168.75074941654	3.78393351800554	9.33518005540166	0.926919487810377	33968.0595567867	1456.29075080436	1444	7.1	13	46.3	14.8	6.2	46.3	13.1	18.9	46.3	11.5	16.8	46.3	14.7	11.1	46.3	2389180	108234.06	1529.02	360.73	22.2	11.6	9.8	13	18.2	9.1	10.6	12.7
1	I04	2	RPA32	NA	Positive	28.7205270457698	122.778779472954	4.69326118286171	471024.563800277	2935.84553413415	3.71844660194175	9.06449375866852	0.94773012109907	33690.3259361997	1386.61287424169	1442	8.1	17.9	43.1	16.1	14.4	43.1	13.4	25.5	43.1	12.1	22.3	43.1	15.5	17.5	43.1	2210830	92091.38	1433.69	304.4	23.2	18.9	10	28.5	22	16.2	10.5	28.8
1	I04	3	RPA32	NA	Positive	30.7686860739575	126.240755310779	4.55493335721437	476439.475216365	3064.65437315143	4.39024390243902	10.5987411487018	0.913169230569964	36816.8387096774	1432.93633285044	1271	7.7	14	46.1	15.1	9.8	46.1	16.8	20.9	46.1	12.8	17.9	46.1	16.8	13.8	46.1	2371857	110836.45	1484.2	362.3	28	11.1	9.9	8.1	22.1	10	9.4	7.9
1	I05	1	RPA32	NA	Positive	32.4685212298682	136.170571010249	4.38271365111804	509037.820644217	3081.61932758429	3.91142020497804	9.30234260614934	0.886090146734099	32560.5863836018	1397.54038967702	1366	7.4	9.9	44.6	12.3	6	44.6	15.5	13.5	44.6	12.2	11.3	44.6	14.4	7.8	44.6	2402441	107579.45	1468.39	344.96	22.7	7.2	7.2	7.2	19.4	6.7	7.4	6.4
1	I05	2	RPA32	NA	Positive	31.7457013574661	137.485067873303	5.07562289014988	485396.078733032	3067.67019620092	4.51402714932127	11.3918552036199	1.07816171287515	38214.3176470588	1477.68328143361	1105	12.8	10.6	52.2	14.9	9.1	52.2	12	13.9	52.2	14.5	11.9	52.2	18.6	9.4	52.2	2258115	100030.16	1494.78	321.61	26.5	7.1	7.8	13.1	22.8	5.9	7.1	11.9
1	I05	3	RPA32	NA	Positive	31.2419898819562	130.808600337268	4.32831058151987	469922.297639123	3008.24299294733	3.84232715008432	9.42327150084317	0.966714107224035	31628.3322091062	1407.03395747284	1186	9.2	10.5	48.1	14	7.9	48.1	13.5	14.5	48.1	11	12.5	48.1	15.7	9.4	48.1	2199635	101243.73	1421.32	343.33	22.3	8.3	7.3	13.4	19.1	6.7	7.3	12.9
1	I06	1	RPA32	NA	Positive	34.0761154855643	150.961504811899	4.97902092256096	639707.102362205	3286.38663480277	4.39720034995626	10.1014873140857	1.09635709037107	36119.2117235346	1584.82535373877	1143	10.7	9.9	51.4	16.6	6.7	51.4	19.2	13.7	51.4	15.9	11.5	51.4	19.9	8.2	51.4	2741489	107900.06	1672.9	352.58	29	10	8	13.1	22.4	7.6	7.7	12.1
1	I06	2	RPA32	NA	Positive	33.338722716249	147.380759902991	5.39646140928932	566146.575586095	3211.70041079128	4.59822150363783	11.2336297493937	0.978604451630894	40272.2934518998	1554.38719048606	1237	10.2	7.7	48.7	16	6.8	48.7	17	12.8	48.7	16.1	10.1	48.7	19.6	6.7	48.7	2445959	113953.14	1579.15	372.62	27.1	8.2	10.3	5.8	23.6	7.3	9.7	4.4
1	I06	3	RPA32	NA	Positive	31.7077490774908	136.19704797048	5.11169983711066	545086.276752768	3129.28542078145	4.04870848708487	9.7380073800738	0.87558532644531	35119.3151291513	1360.88135494195	1355	9.9	10.8	43	14.4	9.2	43	17.1	16.9	43	14.1	13.9	43	16.9	10.8	43	2421570	107261.7	1541.03	350.67	26.9	11.1	9.2	9.6	22.4	9.1	10.9	9
1	I07	1	RPA32	NA	Positive	32.8561983471074	139.527272727273	4.9023525403078	541753.743801653	3172.41703158658	4.16859504132231	10.2809917355372	1.02238204304628	36890.7578512397	1626.04823051722	1210	8.2	10.3	51.3	14.6	6.9	51.3	16	13.9	51.3	12.9	10.7	51.3	16.4	7.1	51.3	2514598	114410.8	1525.68	370.45	25.8	7.5	12	10.5	20.2	7.7	11	9.8
1	I07	2	RPA32	NA	Positive	32.7012779552716	151.251597444089	5.75619841700422	623068.916932907	3387.15474599386	3.564696485623	8.21086261980831	0.921315952037966	29767.2332268371	1497.67927339675	1252	11.7	7.7	47.2	19.9	4.5	47.2	16.4	14	47.2	16.5	9.6	47.2	20.9	5.6	47.2	2662598	110915.37	1700.1	361.25	31.2	6.1	9.2	9.7	26	5.7	9.4	9.3
1	I07	3	RPA32	NA	Positive	30.1317073170732	133.50243902439	4.65932335860348	546530.408130081	3218.73509174737	3.52764227642276	8.29674796747967	0.852511254829243	29223.4089430894	1341.205376611	1230	12	11	43.5	19.8	8.4	43.5	15.4	19.9	43.5	13.5	17.4	43.5	18.2	12.7	43.5	2481847	102217.06	1550.94	341.54	27.3	11.9	10.1	16.3	26.3	10.5	10.2	15.9
1	I08	1	RPA32	NA	Positive	30.3072050673001	132.855898653998	4.93533367149116	529617.788598575	3236.4453289143	3.85193982581156	9.15281076801267	0.921561891450068	34490.2280285036	1541.41100478756	1263	10.5	10.1	46.4	18.9	7.8	46.4	12.5	20.6	46.4	11.8	13.9	46.4	16.9	9.4	46.4	2448775	130074.89	1606.85	437.8	25.6	8.6	14.8	5	24.5	7.2	15.7	4.5
1	I08	2	RPA32	NA	Positive	30.8362204724409	138.048031496063	5.62389366156009	566462.872440945	3267.22087211843	4.19606299212598	10.2417322834646	0.894497657321555	37918.4566929134	1450.64040719189	1270	9.7	9.1	44.3	18.3	7.9	44.3	14.2	19.8	44.3	15.4	15.4	44.3	18.4	10.1	44.3	2518733	113605.08	1628.64	383.29	27.2	10.4	13.8	15.5	24.4	8.3	15	15.1
1	I08	3	RPA32	NA	Positive	29.4106628242075	128.92507204611	5.27999007959006	530655.085014409	3235.40063812009	4.13976945244957	10.1505763688761	0.912224516365763	38206.2672910663	1484.91705939094	1388	10.9	10.3	45.5	17.6	5.5	45.5	13.5	22.3	45.5	12.2	16.9	45.5	17.4	12.6	45.5	2415863	115685.45	1542.59	386.71	26.9	9.3	10.1	7.7	24.1	7.9	11.7	6.5
1	I09	1	ARHGAP35	NM_004491	sample	32.2193635748138	135.545023696682	4.42075739818704	448764.612051456	2960.04595666212	5.20108327691266	13.5233581584292	1.04472591208167	47419.5436696005	1461.77647645382	1477	9.2	8.3	45.6	10.9	7.8	45.6	12.5	14.8	45.6	10	10.3	45.6	13.3	8.3	45.6	1999120	103791.56	1297.95	348.82	14.8	8.6	6.1	7.8	13.3	7.7	8.3	7.1
1	I09	2	ARHGAP35	NM_004491	sample	30.5352112676056	112.937161430119	3.76674454655381	328285.330444204	2675.92930060443	3.4192849404117	8.31310942578548	0.892490615619964	25578.6029252438	1135.73845489147	1846	4	15.3	40.9	5	15.3	40.9	8.4	14.4	40.9	4.1	15.1	40.9	5.4	12.3	40.9	1652532	78812.13	1082.3	259.24	6.9	14.1	1.9	14	6.7	14.2	2.7	14
1	I09	3	ARHGAP35	NM_004491	sample	30.2296650717703	119.48504784689	4.28294467777264	388606.450358852	2845.54393818085	4.561004784689	11.697966507177	0.916230972958428	41698.1668660287	1363.82331367411	1672	7.1	10.8	42.4	9	11.1	42.4	11.2	17.8	42.4	8.4	13.8	42.4	9.7	10.3	42.4	1825302	100424.95	1198.42	333.3	11.6	10.1	7.4	12.2	11.3	10	8.9	12.4
1	I10	1	AHNAK	NM_024060	sample	30.42656449553	123.770114942529	4.38455618747614	395483.791826309	2876.35095657592	4.014687100894	10.64687100894	0.81603651603914	40077.5095785441	1221.07011423299	1566	7.2	8.3	37.7	9.1	10.7	37.7	9.1	16.5	37.7	7.9	12.1	37.7	10.1	9.1	37.7	1786871	102268.53	1246.86	348.47	11.3	13	8.1	13.2	11.1	9.3	9.1	11.7
1	I10	2	AHNAK	NM_024060	sample	31.1412315930388	130.574297188755	4.45058844239652	413638.939759036	2904.80793485445	4.22623828647925	11.2663989290495	0.938126878021204	43523.0983935743	1389.91765846329	1494	7.8	8.2	41.8	11.1	10.9	41.8	9.2	12.9	41.8	8.6	10.3	41.8	11.8	7.5	41.8	1806704	102609.69	1247.89	346.65	12.2	14.3	7.5	9.6	13.5	10.3	9.6	9.2
1	I10	3	AHNAK	NM_024060	sample	30.3284061696658	123.755141388175	4.37464141788538	401706.131748072	2914.04325832001	3.75706940874036	9.91323907455013	0.825610521206975	37135.6715938303	1247.01696629036	1556	7.7	7.8	37.4	10.7	8.7	37.4	11.2	15.2	37.4	9.4	11.8	37.4	12.7	9.4	37.4	1839584	113821.97	1217.74	378.56	13.4	11	9.4	4.3	12.5	9.6	11.1	3.2
1	I11	1	SH2B3	NM_005475	sample	31.1814628699051	120.929089893914	4.09588531451684	374681.527638191	2833.55576748527	4.35901730876605	11.2462311557789	0.939095768174387	41901.8805136795	1387.3293890563	1791	5	11.1	41	6	8.9	41	9.5	13.9	41	6	12.7	41	7.1	9.7	41	1790071	99016.7	1159.46	331.59	9.1	11.8	5.9	12.3	7.1	9.2	7.2	12.1
1	I11	2	SH2B3	NM_005475	sample	30.511528150134	116.308310991957	3.99127778129972	345991.375871314	2755.84491758476	3.57319034852547	8.7088471849866	0.896951896297375	31698.3329758713	1362.8955717299	1865	4.9	12.6	41.7	5.6	10.2	41.7	9.3	15.3	41.7	5	13.9	41.7	6.1	10.2	41.7	1695535	90034.96	1131.74	305.78	8.2	12.4	4.8	14.8	7.5	10	7.3	15.6
1	I11	3	SH2B3	NM_005475	sample	28.7425578831312	110.207276736494	4.0104783274539	340345.295479603	2776.7476844219	3.66097023153253	9.13781697905182	0.824550322147025	34127.7778390298	1218.56455108063	1814	5.8	13.2	36.5	7.1	12.8	36.5	9.4	19.2	36.5	5.9	17.3	36.5	8.4	13.6	36.5	1698500	102550.37	1145.71	344.87	10.1	13.5	8.3	13.1	10	9.4	9.3	12.1
1	I12	1	MSH2	NM_000251	sample	30.1733333333333	126.470175438596	4.42659573884123	427738.686315789	3064.36700478307	5.15228070175439	13.5817543859649	1.13828491535538	50174.7031578947	1673.39846898294	1425	9.1	8.1	51	12.7	5.2	51	8.9	15.4	51	7.3	10.5	51	11.4	7.8	51	1924913	108531.34	1380.44	378.08	13.3	8.4	10.2	11.4	15.4	3.6	12.5	9.8
1	I12	2	MSH2	NM_000251	sample	29.2704186684969	119.061084420041	4.46622196755534	396060.161290323	3023.30231735187	4.63692518874399	11.8256691832533	1.05521561491415	43017.758407687	1569.0981276984	1457	7.7	11.1	47.4	12.5	6	47.4	7.5	17.3	47.4	6	13.7	47.4	9.9	9.2	47.4	1825069	101926.58	1324.24	354.56	11.6	10.6	8	9.2	14.8	5.7	10.2	7.9
1	I12	3	MSH2	NM_000251	sample	28.3172853828306	110.751160092807	4.00371720657712	338897.813225058	2822.30935453599	3.74013921113689	9.69837587006961	0.997672905477604	34143.1096287703	1329.28197281262	1724	5.5	10.3	43.6	7.6	7.1	43.6	7.3	17.8	43.6	4.6	14.3	43.6	7.1	9.5	43.6	1642574	90158.46	1164.94	309.18	8.7	11.9	3.6	10.3	9.9	6.4	4.9	9.6
1	I13	1	NOTCH1	NM_017617	sample	30.6797020484171	128.213531967722	4.72452081442295	426422.937306021	2982.96063488842	4.48541278708877	11.4320297951583	0.907711085886714	42840.7765363128	1393.24346757775	1611	10	9.2	41.3	11.5	8.6	41.3	9.5	14.8	41.3	7.2	10.4	41.3	11.9	8.1	41.3	1868791	100808.19	1327.13	350.71	11	10.6	7.6	16.1	13.3	5	9.6	15.8
1	I13	2	NOTCH1	NM_017617	sample	29.9526592635885	119.89772063121	4.32179462434091	381605.957334892	2911.26037776731	4.11513734658095	10.1338398597312	0.929983692496879	35176.36528346	1313.21886585278	1711	7.5	13	41.2	10.6	10.5	41.2	9.5	18.2	41.2	5.8	15.5	41.2	9.2	10.9	41.2	1774815	94509.83	1292.72	339.88	10.6	12.3	6.7	15.7	12.6	7.8	10.1	14.1
1	I13	3	NOTCH1	NM_017617	sample	28.1430446194226	113.742125984252	4.42772220030467	373009.848425197	2965.61371734134	4.71653543307087	12.2257217847769	0.92665166686	43474.6955380577	1382.51508557034	1524	9.4	11.8	43	12.7	8.5	43	7.7	18.7	43	5.7	15.9	43	10.6	11.4	43	1807717	105568.74	1356.76	375.4	11.7	8.1	9.1	10.2	17.2	3.9	12.6	9.1
1	I14	1	RAD51	NM_133487	sample	36.1352893235534	157.148329258354	4.9104513050389	564862.225753871	3182.86607364181	2.65525672371638	6.6560717196414	0.915619403511478	22292.9714751426	1228.69034035025	1227	10.6	7.6	46.9	15.9	6.4	46.9	22.5	14.4	46.9	19.4	10	46.9	23.3	7.3	46.9	2395589	99779.94	1509.94	328.43	24.9	9.2	7.8	11	20.5	5.7	7.1	9
1	I14	2	RAD51	NM_133487	sample	34.4176211453744	150.515418502203	4.54929410338406	544163.069603524	3057.78894517069	2.46696035242291	6.08898678414097	0.971108294587528	19773.472246696	1170.63765801655	1135	10.5	10.4	48.3	15.5	8.5	48.3	18.2	14.6	48.3	17	10.9	48.3	19.8	9.3	48.3	2311705	90039.95	1415.7	298.14	22.8	9.2	8.7	21.7	18.5	5.7	8.3	21
1	I14	3	RAD51	NM_133487	sample	33.7903083700441	143.74449339207	4.35195229393636	495096.207048458	2982.02451438883	2.23964757709251	5.64933920704846	0.877201601031085	18101.150660793	1027.60191621097	1135	10.6	12.2	42.1	15.2	9.3	42.1	19.8	16.4	42.1	17.4	14.6	42.1	21	11.2	42.1	2212569	97050.45	1362.76	313.59	24.4	9.5	5.5	8.1	20.3	5.8	5.6	6.3
1	I15	1	ZFHX4	NM_024721	sample	32.5083449235049	133.602920723227	4.34046199216351	446015.059805285	2967.10542978425	5.72044506258693	15.0452016689847	1.11361850918592	55309.3407510431	1605.06155257853	1438	11.4	13.9	47.5	13.4	10.9	47.5	11.8	13.6	47.5	12.1	11.9	47.5	16.6	10.1	47.5	2026062	122691.69	1359.39	405.68	16.9	7.8	11.5	5.6	16.6	5.9	12.4	4.5
1	I15	2	ZFHX4	NM_024721	sample	32.715801228364	130.152987158012	4.48933545528165	410573.661641541	2916.59982451358	5.035734226689	12.677275265215	0.984462001128634	44851.3277498604	1493.84069100313	1791	6.5	12.5	44.7	9.3	9.7	44.7	13	13.3	44.7	9.5	12.8	44.7	12.2	9.8	44.7	1859532	111923.32	1266.2	371.21	12.3	9.3	9	6.2	12.2	7.4	10.9	5.3
1	I15	3	ZFHX4	NM_024721	sample	31.3660056657224	121.948441926346	4.23868824430901	367722.732577904	2788.21864034502	4.39830028328612	11.1983002832861	0.884508749182642	40177.5076487252	1339.35734499593	1765	7.4	11.8	40.2	9	10.4	40.2	11.9	13.9	40.2	8.2	11.9	40.2	11.2	9.6	40.2	1736482	111842.89	1186.56	377.14	11.3	9.4	8.9	7.3	11.3	7	10.5	6.7
1	I16	1	KMT2C	NM_170606	sample	29.9130952380952	118.94880952381	4.14189579144851	367839.29047619	2854.60216861828	4.93154761904762	12.964880952381	0.970792641021409	48602.6833333333	1502.0413293223	1680	7.2	11.8	45.2	9	11.4	45.2	8.5	16.5	45.2	4.5	12.3	45.2	8.3	9.4	45.2	1715824	106411.86	1271.87	376.97	9.2	12	9.6	14.2	12.6	7.1	11.4	12.6
1	I16	2	KMT2C	NM_170606	sample	29.3195767195767	113.12380952381	4.29065601932404	356684.533862434	2832.17561486144	4.04603174603175	10.0740740740741	0.908160901051778	36813.8402116402	1399.44557727145	1890	6.2	13.5	41.8	9.5	13.8	41.8	7.6	19.6	41.8	5.2	17.8	41.8	8.1	13.3	41.8	1714358	108337.92	1241.47	377.58	9.2	14.4	8.8	8	12.6	10.1	11.9	7.2
1	I16	3	KMT2C	NM_170606	sample	27.6965317919075	108.257803468208	4.23333599445154	348054.634104046	2854.27203203818	4.65549132947977	12.5254335260116	0.994196685175925	45293.0647398844	1430.67420675478	1730	6.8	13.8	43.9	9.9	9.7	43.9	7.1	20.5	43.9	5.2	16.4	43.9	8.4	12.8	43.9	1707538	106415.78	1259.8	383.39	9.8	11.1	9.7	11.3	13.5	5.5	13.1	9.9
1	I17	1	RPA32	NA	Positive	32.1745788667688	135.953292496172	4.82098552329168	519450.875191424	3101.95954015958	4.01914241960184	9.42572741194487	1.11240818016076	31701.6263399694	1569.75601528431	1306	8.2	10	52.8	12.3	10.4	52.8	14.5	15.9	52.8	11.5	13.4	52.8	14.9	10	52.8	2348289	108845.44	1476.45	355.7	22.9	9.2	7.4	5.9	15.7	8.4	8.4	5.3
1	I17	2	RPA32	NA	Positive	31.2135619641465	125.334372564302	4.48821163801231	444946.590802806	3010.79974938276	4.00389711613406	9.5900233826968	0.942604804141824	34684.3561964147	1454.13392930834	1283	8.3	13.6	46.5	12.7	9.2	46.5	12.2	17.1	46.5	8.9	14.8	46.5	11.9	11.1	46.5	2140842	116483.42	1398.4	384.07	20.5	10.1	12.8	9.4	18.1	9.3	13.1	8
1	I17	3	RPA32	NA	Positive	30.5435483870968	123.621774193548	5.13508761025075	457080.437903226	2990.94666073601	4.41048387096774	11.0822580645161	1.01809780975094	39599.8580645161	1465.71163408829	1240	7.3	13.8	47.5	14.4	11.9	47.5	13.9	18.5	47.5	10.6	15.6	47.5	13.1	12.3	47.5	2218082	117518.54	1396.41	393.01	20.8	10.2	11	4.9	19.1	10.1	12.1	5.3
1	I18	1	RPA32	NA	Positive	31.8026644462948	136.685262281432	4.91596598566458	540781.095753539	3181.08128142751	4.86594504579517	11.9184013322231	1.05209948110334	44479.3522064946	1696.25477476372	1201	8.8	10.2	52	14	8.1	52	13.8	14.6	52	11.8	11.8	52	16.5	7.4	52	2362475	121178.39	1529.31	399.93	23.2	9.5	11.1	5.2	18.6	8.2	10.5	3.6
1	I18	2	RPA32	NA	Positive	31.8204924543288	130.471803018268	4.68101952323372	448956.457505957	3045.58232540082	4.50675138999206	11.1620333598094	1.06808425563059	41842.5575853852	1653.03251012301	1259	8.5	11	50.7	14.9	7.5	50.7	12.5	13.7	50.7	10.9	12.6	50.7	14.9	9	50.7	2133136	119119.42	1414.98	396.19	21	9.7	12.7	5.4	19.8	8.3	13.2	5
1	I18	3	RPA32	NA	Positive	30.4984251968504	130.724409448819	4.78578393726101	479500.711811024	3102.54069027526	4.29606299212598	10.9803149606299	0.916016331142455	42498.2929133858	1418.12567483196	1270	11.9	10.4	43.8	16	7.5	43.8	11.9	15	43.8	12	11.7	43.8	16.8	8.4	43.8	2188532	112381.68	1451.82	375.3	22.3	8.3	10.4	7.9	21.2	6.2	11.9	7.2
1	I19	1	RPA32	NA	Positive	33.3342836778332	137.305773342837	4.64735173907015	518284.34212402	3106.0849490391	4.27298645759088	10.1261582323592	1.03846960859488	38101.4119743407	1699.22929889205	1403	7.3	11.9	51.2	13.7	7.6	51.2	16.5	14.5	51.2	13.8	11.6	51.2	16.7	8.6	51.2	2401124	117073.21	1486.64	388.99	25.5	7.3	10.6	10.3	18.2	7	11	10.3
1	I19	2	RPA32	NA	Positive	31.3046989720999	125.096182085169	4.40331024257372	462476.174008811	2980.57271112947	3.57709251101322	8.18502202643172	0.959303482265459	26853.8619676946	1428.78533930593	1362	6	14.6	49.6	11.2	10.9	49.6	12.8	17.5	49.6	9.5	17.8	49.6	11.6	13.1	49.6	2233251	92855.9	1385.52	303.52	21.8	11.4	6.7	14.8	16.7	11.3	7.4	15.1
1	I19	3	RPA32	NA	Positive	30.1536458333333	126.225694444444	4.36468635062996	476435.065972222	3028.29743801043	4.27777777777778	10.4730902777778	0.914420712948936	37459.1935763889	1415.03534329261	1152	10.7	12.8	44.8	16.4	11.5	44.8	11.8	20	44.8	12	18.6	44.8	16.1	14.4	44.8	2230912	119908.96	1449.1	403.15	22.6	9.5	12.2	8.2	23.5	8.9	13.1	7
1	I20	1	RPA32	NA	Positive	31.6264591439689	137.706614785992	5.29748957483542	544352.896498055	3185.64996386647	4.45603112840467	10.6334630350195	0.989469031454563	39780.0210116732	1653.07729012358	1285	9	7.8	50	15	7.6	50	13.3	16.1	50	11.8	10.4	50	15.3	7.4	50	2336924	126801.46	1552.61	432.97	21.8	9	13.5	5.7	19.4	6.6	15.8	4.4
1	I20	2	RPA32	NA	Positive	33.2222222222222	138.344671201814	4.99427285867937	510678.364323507	3080.79895057019	4.44671201814059	10.8919123204837	1.01279067188408	40521.1254724112	1576.105048162	1323	8.2	11.5	47.6	13.9	11.9	47.6	15.9	15.1	47.6	12.6	13.6	47.6	16.1	10.3	47.6	2304148	129293.08	1482.57	423.65	25	10.1	17.1	4.5	19	11.3	15.7	3.8
1	I20	3	RPA32	NA	Positive	29.1966966966967	121.095345345345	5.0922435366309	486511.093093093	3133.24585302898	3.66066066066066	8.67042042042042	0.853403102505632	32114.2612612613	1380.36359531684	1332	8.8	14.7	42.2	17.6	10	42.2	13.1	23.8	42.2	12.1	20.9	42.2	16.4	15.3	42.2	2363950	120628.33	1516.6	415.06	27	12.5	14.1	11.3	21	10.9	14.6	11.7
1	I21	1	RPA32	NA	Positive	31.7582159624413	129.947574334898	4.8989236483334	504682.552425665	3071.92950108306	3.70031298904538	8.4037558685446	1.09400402636136	26879.9467918623	1508.11033661352	1278	7.4	14	53.5	11.4	10.8	53.5	12.5	15.9	53.5	9.5	14.3	53.5	12.5	10.3	53.5	2352691	95956	1475.82	314.52	21.8	9.7	4.1	11.5	15.2	10	5.5	10.5
1	I21	2	RPA32	NA	Positive	33.5790613718412	144.942960288809	5.15584779897505	581827.697472924	3207.50089567759	3.93357400722022	9.28231046931408	0.958638635437693	34261.0685920578	1540.12833321348	1385	9.4	11	47.7	16	8.5	47.7	16.8	12.9	47.7	13.6	11.2	47.7	17.4	8.6	47.7	2475235	123058	1567.08	399.04	26	9.7	13.9	6.3	20.5	9	12.6	4.9
1	I21	3	RPA32	NA	Positive	31.0984251968504	125.688976377953	4.35570745104647	430877.318110236	2891.79679215993	3.62047244094488	8.75196850393701	0.951835446255973	27905.1165354331	1305.18490685844	1270	6.9	12.8	46.6	10.2	10.5	46.6	15.2	16.4	46.6	11.3	16.1	46.6	13	12.7	46.6	2070949	92893.8	1285.08	303.48	21	11.7	5.4	12.1	14.5	10.9	5.4	11.8
1	I22	1	RPA32	NA	Positive	30.2191780821918	133.628525382756	5.48503430770333	555800.616438356	3328.8699903718	5.32473811442385	13.4536663980661	1.09017994383858	55575.7727639001	1898.25596643761	1241	10.7	9.6	53.1	18.3	8	53.1	12	20.7	53.1	12.2	15.1	53.1	18.3	11.4	53.1	2424993	145297.02	1691.2	502.71	24.9	10.3	19.8	4.4	23.7	7.2	21	3
1	I22	2	RPA32	NA	Positive	32.4603921568627	140.20862745098	5.13350594429919	548559.352941177	3233.17631266773	4.66588235294118	11.4486274509804	0.979408443077088	44996.2509803922	1702.88756486787	1275	10.1	10.6	48.9	18.4	7.8	48.9	15.1	16.5	48.9	13.6	12.5	48.9	19.3	9.3	48.9	2399534	140659.25	1590.59	471.36	24.4	9.5	20.5	4.6	24.1	7.5	20.9	4
1	I22	3	RPA32	NA	Positive	32.0845181674566	134.432069510269	5.09662292669105	514653.353870458	3133.33993562361	5.07661927330174	12.2772511848341	0.958435351933462	45275.1753554502	1583.49796275624	1266	9.7	10.3	47.5	17.6	8.8	47.5	17.5	18	47.5	14.5	15	47.5	18.7	11.5	47.5	2388411	133289.45	1530.25	442.7	27.5	8.1	19	5.3	25.8	7.2	18.4	5.2
1	J03	1	ATR	NA	Positive	28.3587301587302	111.372063492063	4.28014021797575	329340.829206349	2684.08234271859	3.42222222222222	8.22666666666667	0.801540804525646	28843.979047619	1225.76801316799	1575	5.5	15.1	39	5.6	20.6	39	5.1	18.7	39	4.6	16.9	39	5.8	15	39	1564146	98243.28	1095.01	333	6.3	16.8	7.3	14.1	7	18.9	8.1	13.8
1	J03	2	ATR	NA	Positive	28.2192082111437	116.762463343109	5.05048652155052	369371.109970675	2787.00865407085	3.58211143695015	8.93108504398827	0.78731791446723	31049.4325513196	1153.43390907601	1364	9.3	16.6	37	8.9	20.7	37	4.9	21.9	37	6.7	20.1	37	9.7	17.2	37	1702364	109939.51	1215.26	365.2	8.1	11	10.3	9.2	11.6	15	11.7	9.5
1	J03	3	ATR	NA	Positive	25.5615962984384	94.9762868710237	3.70713386707962	267013.132446501	2544.14610721764	3.18218623481781	7.77212261422788	0.729178428602446	26283.4869866975	1060.32058706864	1729	4.7	19.5	34.2	4.8	23.6	34.2	4	24.6	34.2	3.6	25.6	34.2	4.8	22.3	34.2	1429551	105005.52	1005.81	352.36	5.7	19.3	6.9	7.7	6.8	20.7	8.8	5.6
1	J04	1	ATR	NA	Positive	26.7492083597213	101.625712476251	3.99831648638429	308766.392020266	2685.81578246339	3.82520582647245	9.14122862571248	0.816434189322585	32861.8138062065	1316.45489587702	1579	6.6	20.6	40.3	6.5	21.8	40.3	3.8	26.2	40.3	2.9	24.3	40.3	5.4	20.5	40.3	1596955	115068.27	1131.91	389.46	5.9	15.7	11	10.1	8.7	19.1	11.3	9.5
1	J04	2	ATR	NA	Positive	27.8434633027523	113.508600917431	4.50807165541909	375295.245986239	2863.10431144958	3.14048165137615	7.80619266055046	0.78776672717509	30824.5854357798	1205.03606510609	1744	7.7	17.4	34.5	9.9	15.7	34.5	5.2	20.5	34.5	6.1	20.3	34.5	9.9	16.3	34.5	1737718	122181.24	1239.67	410.84	8.7	13.6	12.3	5	11.8	14	13.2	3.8
1	J04	3	ATR	NA	Positive	26.9096459096459	102.103785103785	3.830190533247	307297.747252747	2660.63049718729	3.62698412698413	8.71855921855922	0.753238941595502	31229.3852258852	1200.49296312484	1638	6.7	20	36.6	8	21.5	36.6	5.4	22	36.6	5.2	24.3	36.6	7.6	20.5	36.6	1589239	117934.38	1094.29	392.07	8.4	12.4	12.1	5.6	9.8	15.3	12.7	5.8
1	J05	1	ATR	NA	Positive	30.388275862069	122.618620689655	4.57173837958759	373250.182068966	2787.1296517161	4.1448275862069	10.5634482758621	0.910313354475818	37252.0882758621	1312.07333185837	1450	7.4	14.6	42.1	7.7	15.4	42.1	5.2	13	42.1	5.7	13.5	42.1	9.5	11.5	42.1	1701316	108233.38	1163.48	355.57	8.3	9	8.4	8.9	9.9	13.9	8.3	8
1	J05	2	ATR	NA	Positive	29.4346733668342	120.058417085427	4.49923228504743	377728.456030151	2810.29070457654	3.54459798994975	8.59861809045226	0.845890204543523	28130.8900753769	1193.33625010847	1592	7.5	14.9	39.4	9	14.7	39.4	5	16.3	39.4	7	16.1	39.4	11.1	14.2	39.4	1705734	94610.69	1165.01	322.05	8.8	10.6	5.6	11	10.1	14.8	6.9	10.9
1	J05	3	ATR	NA	Positive	29.3592356687898	113.57898089172	4.10542578087885	336099.185987261	2676.36317120257	3.39044585987261	8.22866242038217	0.778172635039912	27510.9299363057	1113.58584164245	1570	6.6	15.5	37.2	7.5	18	37.2	6.1	12.9	37.2	5.7	15.6	37.2	8.7	13.8	37.2	1584369	93667.79	1061.02	304.04	6.9	11.4	3.7	8.7	8.3	17.8	5	8.4
1	J06	1	ATR	NA	Positive	29.5693387946167	116.612053832651	4.32981752408165	359616.630193095	2784.11721729817	3.82036278525454	9.28496196606202	0.823702602156708	33099.9748390872	1249.1886326224	1709	6.6	15.4	38.1	7	18.1	38.1	6.7	16.7	38.1	5.3	17.3	38.1	8.6	14.7	38.1	1706388	109270.23	1177.77	371.85	8.5	12.3	7.6	6.9	9.7	15	9.5	6.3
1	J06	2	ATR	NA	Positive	30.3068611561318	117.518638573744	4.01263880729676	353356.411669368	2738.60366085676	3.4203133441383	8.05348460291734	0.76029413295417	27895.6828741221	1174.5365667415	1851	5.7	17.5	37	7.3	16.9	37	6.4	13.7	37	5.1	16.6	37	7.6	14.2	37	1662919	99877.37	1121.96	324.88	7.5	11.5	5.9	7.9	9.8	16.4	6.1	8.3
1	J06	3	ATR	NA	Positive	28.439454235361	106.041500852757	4.01778390964844	308137.525298465	2597.79182531327	3.23536100056851	7.68277430358158	0.726185434643293	26096.6930073906	1092.18679261715	1759	5.9	19.8	35.3	6.2	23.3	35.3	5.7	18.7	35.3	5.3	22.2	35.3	7.3	20.2	35.3	1523503	93526.61	1033.81	306.58	6.9	14.2	5.9	12.3	8	18.2	6.6	12.1
1	J07	1	ATR	NA	Positive	26.2127071823204	105.350828729282	4.18569009409291	333222.498895028	2642.93586425846	2.86077348066298	6.72099447513812	0.665066747315535	23683.9005524862	1050.72842016527	1810	8	22.2	32.8	8.5	22.7	32.8	4.5	25.8	32.8	4.6	24.9	32.8	7.9	22	32.8	1589487	98157.65	1125.03	331.91	8.3	18.1	7.3	14.3	10.4	18.6	8.1	13.1
1	J07	2	ATR	NA	Positive	27.0036385688296	107.769557307459	3.99820959396279	316165.259551243	2664.71129618635	3.41358399029715	8.06185567010309	0.755039930457308	28320.223771983	1208.20625635125	1649	7.5	18.8	37.2	7.6	21.4	37.2	3.3	21.6	37.2	5	22.7	37.2	6.9	20.1	37.2	1532206	96740.03	1102.98	329.87	6.2	15.6	8.1	12.7	9.9	18.4	9.2	12.1
1	J07	3	ATR	NA	Positive	26.9776692254013	107.348220516399	4.42794340953588	336882.060013957	2736.61232528798	3.2533147243545	7.69085833914864	0.777824945739901	25469.7745987439	1143.58296567004	1433	7.7	16.1	37.6	8.1	17.4	37.6	4.7	20.1	37.6	5.8	20.2	37.6	8.2	16.7	37.6	1648675	103293.71	1153.22	342.16	8.5	9.8	7	7.5	10	12.9	8.2	7.3
1	J08	1	ATR	NA	Positive	25.6635311143271	99.4088277858177	3.93810046036847	316107.104920405	2802.79014692312	4.29884225759768	10.3668596237337	0.870024990009025	37873.022431259	1389.46299651183	1382	7.2	20	41.8	10.2	20.7	41.8	3.9	31.4	41.8	3.7	27.6	41.8	7.2	23.3	41.8	1649163	109207.15	1189.72	380.34	8.5	16.6	10.4	17.5	12.1	16.6	12.4	16.6
1	J08	2	ATR	NA	Positive	27.0997624703088	111.302256532067	4.30375407755999	354865.517814727	2809.02929874944	2.75890736342043	6.69002375296912	0.83253096246138	23639.1318289786	1155.88493826771	1684	8.6	17.6	37.5	10	14.7	37.5	4.7	24.8	37.5	6.4	23.3	37.5	10.3	19.3	37.5	1733188	96608.43	1185.93	326.9	9.5	9.2	5.9	12.2	11.3	11.2	7.1	11.5
1	J08	3	ATR	NA	Positive	26.6580204778157	105.310580204778	3.96098051051403	323582.788395904	2693.85967667584	3.61843003412969	8.80750853242321	0.745693740185401	32575.7911262799	1210.02247938257	1465	8.5	19.4	36.5	9.8	19.7	36.5	3.8	22.5	36.5	5.3	23.1	36.5	8.8	19.7	36.5	1641099	129860.32	1138.37	435.89	8.6	10.2	16	4.4	11.2	11.7	18.9	3.6
1	J09	1	STIM1	NM_003156	sample	31.3954887218045	130.342857142857	4.96668075664463	426371.103007519	2939.03481859564	4.30526315789474	11.5842105263158	0.86196785797866	42218.3218045113	1253.68392393621	1330	8	9.1	39.2	10.2	9.3	39.2	9.6	14	39.2	7.7	10.8	39.2	11.2	8.3	39.2	1931361	112218.2	1276.64	370	12.1	6.8	10.5	12.3	12.5	7.9	10.9	12.5
1	J09	2	STIM1	NM_003156	sample	30.765655261459	126.204002582311	4.46779895075427	392239.93867011	2854.87836606674	3.81471917366043	10.0581020012912	0.966528963776987	38018.4945125888	1248.69595445846	1549	7.9	8.7	38.3	10	10.1	38.3	11.1	16.8	38.3	6.8	11.7	38.3	9.7	9.2	38.3	1796260	105068.99	1210.62	350.41	11.5	9	9	10.7	11.2	10	10	10.7
1	J09	3	STIM1	NM_003156	sample	30.0285087719298	138.428728070175	5.4152663541581	515827.493421053	3257.03495111689	4.96052631578947	13.4714912280702	1.04886094892654	51247.25	1626.20538178357	912	18.6	8.3	49.8	25	7.2	49.8	9.6	17.5	49.8	15.5	12.9	49.8	23.8	9	49.8	2215110	137604.54	1542.25	480.43	25.8	6.2	19.3	5.6	28.1	5.8	20.6	4.4
1	J10	1	DICER1	NM_030621	sample	30.4065391733498	128.130783466996	4.51270993759623	427031.568167798	3031.2536178115	4.82294879703886	12.6384947563233	0.94039359570806	49183.8920419494	1496.28169799386	1621	10.1	9.4	42.4	12.6	8.9	42.4	9.2	17.5	42.4	7.5	10.8	42.4	12.2	7.8	42.4	1929395	116528.6	1371.37	399.63	14	8	11	8.6	16.1	5.9	13.6	7.3
1	J10	2	DICER1	NM_030621	sample	31.18700667881	124.734061930783	4.14861985330761	385253.488767456	2833.81144607756	4.3618700667881	11.0060716454159	0.890496495850091	41659.5397692775	1392.65061558186	1647	6.6	11.2	41	10.7	13.8	41	9.4	14.4	41	7.2	12	41	9.6	9	41	1753460	118020.88	1210.7	399.2	11.7	15	12.7	8.6	12.7	13.7	14.1	7.7
1	J10	3	DICER1	NM_030621	sample	30.9559447983015	120.567409766454	4.18126207991049	373546.029723992	2818.94392399283	3.9171974522293	9.82802547770701	0.852834161500926	37402.0026539278	1330.16652927609	1884	6.8	11.6	38.4	10	10	38.4	11.7	13.1	38.4	7.2	11	38.4	10.2	8.4	38.4	1765853	114551.76	1166.6	379.65	12.1	8.9	10.1	6.8	11.1	9.1	10.6	6.5
1	J11	1	PASK	NM_015148	sample	30.7149964463397	127.525230987918	4.9206747440937	435327.181947406	3044.3774255386	4.93532338308458	13.1783937455579	1.01731467603851	52943.7668798863	1558.21344506858	1407	9	11.7	44.8	13.1	8.2	44.8	9.2	16.8	44.8	10	13.1	44.8	14.1	9.3	44.8	2000815	118179.89	1375.82	399.58	15.6	6.5	11.4	6.7	15.5	5.5	12.4	6.5
1	J11	2	PASK	NM_015148	sample	29.7089880578253	112.429289754871	4.01252853401254	334749.685103708	2703.09848933772	3.975487115022	10.4399748585795	0.885000797554857	39515.9101194217	1290.16195600664	1591	5.5	18	38.3	6.7	17.9	38.3	7.8	19.5	38.3	6.2	19.6	38.3	7.5	16.3	38.3	1720319	105376.52	1155.54	348.9	9.3	10.6	9.2	12.1	9.9	12.3	10.7	12.3
1	J11	3	PASK	NM_015148	sample	30.0599657338664	108.452884066248	3.76900799113523	308704.031410623	2607.30913017278	4.06225014277556	10.3380925185608	0.835815948072693	36982.4511707596	1201.02384482765	1751	4.5	15.5	36.4	5	17.4	36.4	9.8	15.1	36.4	4.6	15.2	36.4	6.3	13.5	36.4	1583804	101744.81	1028.71	329.43	7.8	13.7	6.4	9.8	7.2	15.9	7.1	9.4
1	J12	1	EZH2	NM_152998	sample	28.647619047619	113.759706959707	4.24709892718338	356180.206593407	2863.05656695893	4.47106227106227	11.8021978021978	0.986552346555283	45319.7897435897	1502.17139237867	1365	7	11.1	44.4	8.4	13	44.4	5.9	19.6	44.4	3.9	15.2	44.4	6.6	11.5	44.4	1719999	120192.06	1250.59	419.05	8.2	12.2	13.5	9.1	10.9	9.7	16.6	8.5
1	J12	2	EZH2	NM_152998	sample	29.99177877429	123.639013452915	4.48029592602883	381133.821375187	2871.87101089728	5.03064275037369	13.3363228699552	1.04472696611275	49178.2219730942	1561.16985971085	1338	9.7	9.4	48.9	10.9	10.8	48.9	7.7	15.3	48.9	5.2	11.7	48.9	9.3	8.9	48.9	1745176	115483.93	1256.97	403.37	9.9	9	12.7	11.4	14.2	7.2	16.3	10.5
1	J12	3	EZH2	NM_152998	sample	29.1092150170648	121.060068259386	4.59397914800051	392111.632764505	2984.5714572934	4.34539249146758	11.8634812286689	1.04363959457977	46095.5283276451	1414.60721876221	1465	10.9	7.4	44.4	13.6	6.3	44.4	8.1	14.5	44.4	6.6	9.6	44.4	12	6.8	44.4	1740972	102998.51	1275.82	358.37	12.2	9.5	7.1	7.8	16.2	6.8	9.8	7.4
1	J13	1	ATF7IP	NM_018179	sample	29.488388969521	122.034107402032	4.23151973237641	398746.537735849	2959.80980051246	4.77285921625544	12.2910014513788	1.11870583944146	43695.2119013062	1534.43956977799	1378	9.2	9.6	48.3	12.2	9	48.3	8.6	18.8	48.3	7	13.1	48.3	11	9.7	48.3	1852727	107389.15	1345.81	375.89	11.5	10.2	9.4	9.9	16.4	6.7	11.2	7.8
1	J13	2	ATF7IP	NM_018179	sample	31.1258524488531	128.726596404216	4.30982492090848	409109.411655301	2903.71945668567	3.6751394916305	9.18226906385617	1.05648306742597	30896.6249225046	1338.70601100928	1613	8.5	8.6	45.5	10.3	7.9	45.5	8.7	11.3	45.5	7.3	8.5	45.5	11.2	6.4	45.5	1822810	82734.49	1225.38	276.24	11.4	8.8	3.7	15.4	11.6	7.6	5	14.5
1	J13	3	ATF7IP	NM_018179	sample	28.9265734265734	114.375291375291	4.50518578701197	365196.251165501	2886.4161794518	3.73018648018648	9.48776223776224	0.85313004834774	33943.0378787879	1264.45726065025	1716	7.6	13	39.9	11.1	8.5	39.9	8.6	17.3	39.9	5.6	15.7	39.9	9.5	11.7	39.9	1759258	93099.43	1245.29	320.92	10.5	9.8	5.1	14.6	13.2	6.2	8	14
1	J14	1	RB1	NM_000321	sample	33.2637628554144	130.853599516031	4.37078768287793	420255.074410163	2899.5059268888	5.03085299455535	13.0738052026618	0.924424063245701	48029.1802782819	1363.50740491546	1653	6.4	10.9	40.6	8.3	10.2	40.6	13.7	11.8	40.6	7.9	9.7	40.6	10.3	7.2	40.6	1881240	103836.53	1257.05	344.69	11.3	10.3	8	12.3	10.3	8.3	7.6	11.7
1	J14	2	RB1	NM_000321	sample	32.1768953068592	128.944645006017	4.30156921215192	415275.646811071	2927.06990293809	4.40012033694344	11.1678700361011	0.929782881906464	43276.9903730445	1456.07022067957	1662	7.2	10.6	41.8	10.6	7.5	41.8	11.3	12.5	41.8	7.2	9.9	41.8	10.3	7.3	41.8	1890309	116748.62	1304.17	399.33	12.1	7.4	11.1	6.9	13.5	4.6	13.5	6.9
1	J14	3	RB1	NM_000321	sample	30.0276903713027	117.424795468848	4.00377191171211	371768.560730019	2829.14290717221	4.43108873505349	11.5135305223411	0.9457754781092	41190.7740717432	1342.3192324606	1589	7.5	13.8	42.2	10.6	11	42.2	11.6	16.9	42.2	7.3	15.9	42.2	10.6	12.8	42.2	1814157	101350.68	1209.03	342.75	14.5	10	7.7	12.8	13.7	9.4	9.4	12.3
1	J15	1	RPA2	NM_002946	sample	33.9312977099237	145.240033927057	4.61867316202264	555549.491942324	3163.22761049617	4.61662425784563	11.342663273961	1.07183787482298	43805.5072094996	1607.46180153817	1179	9.4	9.6	47.6	15.9	8.3	47.6	17.6	12	47.6	13.7	9	47.6	18.5	7.4	47.6	2443076	117132.02	1531.55	381.45	27.1	9.2	11.8	14.7	22.1	8.1	11.6	13.8
1	J15	2	RPA2	NM_002946	sample	31.0796393688956	129.56649135988	5.50490183383443	490707.52892562	3132.46901798508	3.91284748309542	9.4267468069121	0.929327374124257	34423.1502629602	1473.04888305167	1331	8.4	11.5	45.9	13.7	9.4	45.9	14.7	17.7	45.9	11	13.9	45.9	14.4	9.3	45.9	2260014	119507.66	1534.86	403	23.5	11.7	13.6	8.8	20.5	10.1	15.8	8.1
1	J15	3	RPA2	NM_002946	sample	32.4354575163399	138.539215686275	4.84557412843804	536518.910947712	3077.93387245416	4.61111111111111	11.2565359477124	0.986540185688211	40195.2369281046	1433.79064796623	1224	10	9.8	44.2	15.8	10.3	44.2	15.8	12.7	44.2	14	11.1	44.2	17.9	9.2	44.2	2416759	111095.73	1524.64	359.81	25.1	8.7	10.9	10.9	22.3	7.2	11	11
1	J16	1	RPS2	NM_002952	sample	28.2123552123552	124.504826254826	5.14414884706059	441234.266409266	3142.69663884998	5.4527027027027	15.2220077220077	1.12280233471623	61467.2094594595	1735.65366743415	1036	12.5	8.6	49.9	18.4	10.5	49.9	8.5	25.7	49.9	9.9	15.7	49.9	15.1	11	49.9	2005936	149489.01	1535.37	548.1	18	12.9	20.8	5.5	23.6	4.9	27.2	4.6
1	J16	2	RPS2	NM_002952	sample	30.3556985294118	140.221507352941	4.9616192372381	529289.961397059	3272.6109457922	5.69485294117647	15.0661764705882	1.10695243117869	58569.2674632353	1727.90611425242	1088	14.3	8.9	51.5	21.9	6.7	51.5	10.9	18.9	51.5	13.5	11.8	51.5	19.9	8.2	51.5	2213783	135927.41	1579.12	486.05	20.5	8.3	18.9	7.1	26.3	4.7	22.4	7
1	J16	3	RPS2	NM_002952	sample	27.8698979591837	123.698129251701	4.70909936436138	450875.06207483	3158.27882821428	4.72704081632653	13.2517006802721	1.00488314607808	48614.6853741497	1457.1987208703	1176	13.6	9.2	46.6	19.1	8	46.6	8.8	22.4	46.6	9.3	14.7	46.6	16.3	10.8	46.6	1932614	117549.81	1450.81	422.03	16	11.1	12.9	9.3	23	7	18	8.1
1	J17	1	ATR	NA	Positive	28.9189655172414	113.58275862069	4.32459358582695	360483.425287356	2801.7630820987	2.97471264367816	6.66034482758621	0.65216365630174	24843.7614942529	1134.45154732103	1740	6.5	16	33	8	17.4	33	6.1	19.9	33	5.6	18.5	33	8.3	16.6	33	1695618	116135.49	1204.86	389.82	8	13.6	11.1	7.7	10.7	15.5	12.2	6.6
1	J17	2	ATR	NA	Positive	29.2325863113265	115.400363416111	4.16280495054274	349692.717141127	2731.64399935927	3.74136886735312	8.8915808600848	0.823551475660678	32528.6444579043	1269.88697730586	1651	7.6	18.5	39.1	7.9	20.7	39.1	5.3	18.5	39.1	6.2	18.7	39.1	8.3	16.4	39.1	1634575	99281.82	1133.83	326.68	8.2	13.3	7.9	13.1	9.9	17.7	8.3	12.8
1	J17	3	ATR	NA	Positive	28.7599750623441	112.586658354115	3.98855594201546	338035.798628429	2716.12245442304	4.10411471321696	9.77182044887781	0.812306012315524	34427.3441396509	1319.73818276423	1604	7.7	17.3	40.6	9.4	19	40.6	6.6	16.1	40.6	6.7	18.4	40.6	9.4	16.3	40.6	1625596	113840.89	1109.53	379.66	9.3	11.8	9.5	6.7	10.8	16.5	11.3	5.4
1	J18	1	ATR	NA	Positive	28.7220405493787	111.19555264879	4.22816156464046	312958.667756704	2467.35921010707	3.88881621975147	9.31981687377371	0.879140355110959	34455.4826684107	1353.00642069152	1529	6	16.6	41.2	6.7	30.2	41.2	4.7	18.7	41.2	4.3	17.9	41.2	6.7	23	41.2	1440042	104797.55	990.12	347.59	6.1	23.7	10.3	19.3	7.6	27.8	10.9	18.7
1	J18	2	ATR	NA	Positive	28.0445009535919	112.708836617928	4.31693807607213	364478.080101716	2883.15236607427	4.51112523839797	10.9173553719008	0.931475047170992	40151.3839796567	1507.1134567172	1573	8.7	17.4	45.6	12.4	15.5	45.6	5.1	20.4	45.6	6.2	20.2	45.6	9.9	16.1	45.6	1706952	116710.07	1235.15	398.51	10.1	12.6	11.9	6	13.4	12.8	14	4.8
1	J18	3	ATR	NA	Positive	26.9141503848431	104.121373593843	3.98811622344138	318962.912966252	2713.68789446246	3.79455298993487	9.08111308466548	0.824225703707192	32347.8016577857	1279.31051682545	1689	7.9	19.2	39.8	9.4	19.1	39.8	4.6	20	39.8	4.7	21.4	39.8	8.2	18.2	39.8	1582177	104587.45	1144.76	347.91	8.5	12.3	7.1	10.2	11.2	14.7	8.7	9.5
1	J19	1	ATR	NA	Positive	29.6140468227425	113.227424749164	4.26643642870556	347099.391973244	2768.25751143523	4.31371237458194	10.4120401337793	0.867938841748662	40401.4173913043	1469.51627400782	1495	6.4	16.8	42.3	8.2	20.1	42.3	5.8	16.7	42.3	5	17.2	42.3	7.6	15.4	42.3	1689114	134708.07	1191.73	453.53	7.9	11.9	15	3.4	10.5	15.2	16.3	2.1
1	J19	2	ATR	NA	Positive	28.4105919003115	112.944548286604	4.8305231121733	359724.09470405	2784.9496149074	3.34330218068536	7.66479750778816	0.728033184076224	27876.046105919	1218.40537480682	1605	8.3	17.3	36.5	9	24.4	36.5	4.7	18.6	36.5	6	20.1	36.5	9.2	18	36.5	1599756	112241.24	1186.91	372.41	7.3	17.6	10.3	7	10.5	22.1	9.7	6.2
1	J19	3	ATR	NA	Positive	27.7225396825397	105.744761904762	4.04941615120364	317455.563809524	2624.75480342456	3.51111111111111	8.69396825396825	0.815166687723867	31314.2273015873	1170.15667423219	1575	6	18.5	35.7	7.7	25	35.7	6.9	21.1	35.7	5.3	21.5	35.7	7.5	19.4	35.7	1584072	111567.82	1076.4	380.2	7.8	17	11	13	9.5	19	13.5	12.8
1	J20	1	ATR	NA	Positive	27.0827912477824	105.119455943229	4.00424671633205	330490.91306919	2733.41330620086	4.09402720283856	9.61147250147842	0.85307782656383	34643.6120638675	1389.39036549805	1691	7.6	19.1	41.5	8.3	23	41.5	3.8	23.7	41.5	4.4	23.4	41.5	8	20.1	41.5	1601661	118702.41	1166.97	414.22	7.2	16.8	12.1	8.1	10.8	17	14	5.7
1	J20	2	ATR	NA	Positive	27.0990600144613	105.818510484454	4.05605308334816	323546.336948662	2720.50143167927	3.74909616775127	8.90817064352856	0.799440903131596	33319.323933478	1287.60357243959	1383	6.4	18	38.5	7.7	23.5	38.5	3.5	23.7	38.5	4.3	22	38.5	6.9	20.1	38.5	1605683	115529.28	1143.41	399.5	8	17.1	11.7	8.9	10.4	18.7	13.3	8.7
1	J20	3	ATR	NA	Positive	26.7391304347826	107.343685300207	4.11841055720475	335077.368530021	2713.75924069832	4.07936507936508	9.93926846100759	0.812428663465279	35039.6659765355	1264.19969172641	1449	8.4	18.8	40.4	9	21.1	40.4	4.1	22.6	40.4	5.8	21.3	40.4	9.1	19.3	40.4	1623478	109756.6	1145.35	376.73	8.6	13.1	10.3	9.5	11.5	14.2	12.8	9.2
1	J21	1	ATR	NA	Positive	28.9754996776273	113.559638942618	4.34834232892703	357656.054158607	2739.67413018281	4.04706640876854	9.57962604771115	0.833510651652572	36188.3114119923	1405.04723301572	1551	6.7	18.2	40.2	8.1	22.2	40.2	5.1	16.6	40.2	5.9	18.5	40.2	8.3	16.6	40.2	1686588	122381.83	1170.29	415.69	8.1	16.8	12.6	9.6	10.3	19.5	14.8	8.8
1	J21	2	ATR	NA	Positive	29.9217171717172	121.446338383838	4.70529377480958	373426.613636364	2749.36879786209	3.96527777777778	9.43434343434343	0.796693612472529	34146.836489899	1272.95507597134	1584	7.4	15.3	39.3	7.7	19.1	39.3	5.7	15	39.3	5.7	15.3	39.3	9.2	14.1	39.3	1624827	112128.97	1149.74	373.97	6.1	14.1	9.1	5.4	9.7	17	9.8	4.2
1	J21	3	ATR	NA	Positive	28.4132281553398	112.077063106796	4.00039139963816	340934.291262136	2697.81543756356	3.78155339805825	9.1996359223301	0.769238490691544	35935.4314320388	1213.2507789789	1648	8.4	17.5	35.3	8.4	19.8	35.3	4.4	15.9	35.3	6.2	18.1	35.3	9.5	16	35.3	1589507	118361.38	1108.38	392.67	7.6	12	10.6	3.8	8.9	16.2	10.7	3.1
1	J22	1	ATR	NA	Positive	29.1947082767978	114.022388059701	4.56399050064378	370666.485753053	2785.13554050096	4.25305291723202	10.4572591587517	0.854289081031311	37812.4158751696	1400.69772403604	1474	5.6	17.3	42.3	8.2	22.7	42.3	5.4	18.5	42.3	5.1	18.2	42.3	7.5	16.3	42.3	1703949	124437.93	1216.51	424.6	7.6	14.9	14.9	9.9	9.7	19	16.4	9
1	J22	2	ATR	NA	Positive	27.2597402597403	107.395794681509	4.00457441899857	330214.009276438	2704.20199530653	4.21768707482993	10.3320964749536	0.868490769943825	38418.9319727891	1400.444192536	1617	6.7	20.5	41.2	9.2	24.2	41.2	4.3	24.7	41.2	5.8	24.9	41.2	8.4	23.3	41.2	1612402	121613.65	1138.17	411.58	8.2	16.1	15.2	9.2	10.4	18.4	16.1	9
1	J22	3	ATR	NA	Positive	26.6285166240409	101.833759590793	4.34892692854005	314245.189258312	2667.60983606295	3.97953964194373	9.37787723785166	0.758642832352607	33604.4737851662	1250.1295110295	1564	7.4	20.1	37.9	8.6	25.6	37.9	4.6	23.8	37.9	5	24.4	37.9	8.2	22.3	37.9	1548453	123745.31	1113.43	416.82	7	15.2	15.4	11.5	10.9	20.1	16.4	10.5
1	K03	1	OTNT	NA	Neutral	30.5300653594771	124.167973856209	4.1763970517916	409159.78627451	2972.47271768177	4.70980392156863	12.2398692810458	1.00644378406292	43483.6130718954	1425.26144217189	1530	7.2	10.4	44.3	10.9	7.6	44.3	11.8	17.7	44.3	8.6	13.8	44.3	11.4	10.7	44.3	1941185	106575.94	1290.58	356.04	14.2	9	8.4	9.9	12.5	6.3	9	9.5
1	K03	2	OTNT	NA	Neutral	29.4702734839477	120.002972651605	4.5163384545424	403923.853151011	3002.82722893848	3.91914387633769	9.89536266349584	0.854561842762237	35821.9227110583	1295.34767988158	1682	8	10.4	38.8	11.6	8.3	38.8	8.1	17.8	38.8	6.2	13.3	38.8	9.6	9.8	38.8	1863885	110620.31	1345.39	384.91	11.4	9.8	10.9	9.9	14.5	6.9	13.4	9.3
1	K03	3	OTNT	NA	Neutral	29.2169512966477	115.593927893738	4.37374783046996	363409.504743833	2805.02338983283	3.6034155597723	8.83111954459203	0.780810322633289	26912.2302340291	1001.02238112381	1581	8.1	12	34.5	9.9	14.9	34.5	9.8	18	34.5	7.1	15.6	34.5	10.3	12.5	34.5	1755724	83121.76	1209.98	282.56	12.1	12.3	3.8	18.7	12.6	10.1	6.3	17.7
1	K04	1	OTNT	NA	Neutral	27.7596330275229	110.779816513761	4.07120400818074	350751.050764526	2845.54866855448	4.67217125382263	12.4666666666667	0.945212462648073	48620.8360856269	1471.05147135585	1635	7.2	12.7	41.2	10.2	13.3	41.2	7.6	26.1	41.2	4.7	20.2	41.2	7.2	14.3	41.2	1762529	119542.26	1254.17	422.42	10.5	15.5	13.5	9.7	13	9.4	17.4	8.9
1	K04	2	OTNT	NA	Neutral	30.6780735107731	127.252217997465	4.36135514305971	419078.990494297	2981.32029254825	4.76615969581749	12.8263624841572	1.01736862782212	51081.9759188847	1520.28899104588	1578	8.1	8.2	42.6	12	7.5	42.6	9.1	17.1	42.6	7.1	11.8	42.6	11.2	8.4	42.6	1889718	118317.37	1310.73	401.52	12.8	10.5	11.7	5.1	14.9	6.9	14.1	4.6
1	K04	3	OTNT	NA	Neutral	29.6701949860724	123.568802228412	4.6231812476495	401640.595543175	2972.92021659531	4.52367688022284	12.0557103064067	0.976163913543248	46589.538718663	1415.80922040895	1795	9.1	8.2	40.8	13.3	6.1	40.8	9.1	15	40.8	7.9	10.3	40.8	12.4	7.7	40.8	1829117	106993.11	1284.11	361.66	14.1	7.9	8.4	8.5	16.3	5.5	10.3	7.6
1	K05	1	OTNT	NA	Neutral	29.3605633802817	116.494647887324	4.34067109570898	375553.266478873	2954.73943827178	3.99098591549296	9.93971830985915	0.957139726008064	33568.556056338	1299.06303261212	1775	6.8	11.7	43.2	9.6	7.3	43.2	8.5	18.5	43.2	5.7	15.4	43.2	9.7	11.3	43.2	1794641	90407.86	1251.39	310.86	10.7	10.8	3.2	9.9	11.9	7.9	4.8	8.5
1	K05	2	OTNT	NA	Neutral	32.5996119016818	135.820827943079	4.68063341336753	427041.754204398	2898.71512966851	4.48900388098318	11.4890038809832	0.968260860698055	39810.5769728331	1371.22902179802	1546	8.2	7.8	43.8	9.1	9.8	43.8	12.4	11.7	43.8	10.1	8.3	43.8	12.7	6.6	43.8	1881995	95714.84	1217.53	310.43	13.5	10.1	4.7	8.6	10.3	11.3	5	8.5
1	K05	3	OTNT	NA	Neutral	29.8506024096386	116.039156626506	4.16219172153218	364784.193975904	2842.9371797878	4.51987951807229	11.678313253012	0.907475555045013	41049.7626506024	1323.55325238274	1660	7.1	12.5	41.1	9.7	7.7	41.1	9.8	16.5	41.1	6.9	15.4	41.1	9.5	11.7	41.1	1776386	99715.39	1204.24	332.84	11.7	9	6.2	11.3	12.8	7.2	7.5	9.9
1	K06	1	OTNT	NA	Neutral	29.9809523809524	124.949659863946	4.36648680394139	417684.423809524	2972.36265906636	4.00612244897959	10.5537414965986	0.961564824318773	38680.6020408163	1292.98189487827	1470	9	11.4	40.3	10.7	10.1	40.3	8.4	16.2	40.3	6.6	13.1	40.3	11.2	10.3	40.3	1872274	95693.28	1293.75	328.9	11.2	11.4	5.6	14.1	12.6	7.9	7.6	12.8
1	K06	2	OTNT	NA	Neutral	30.9961977186312	124.935994930292	4.63830656602113	405519.909378961	2924.85347871122	4.60456273764259	11.8434727503169	0.942328476279465	41708.6818757921	1363.21541705786	1578	6.9	11	42.6	10.5	9.5	42.6	10.5	14.1	42.6	7.7	11.6	42.6	10.7	8.9	42.6	1851214	97052.14	1256.09	327.23	12.2	9.4	5.9	8.7	12.4	8.9	7.9	9.5
1	K06	3	OTNT	NA	Neutral	29.6291462751495	115.912996193583	3.97348222118236	358996.102773246	2837.30829560999	3.59108210984231	9.21968461120174	0.871711043844812	33449.1163675911	1212.02445270755	1839	6.9	12.6	38	9.4	8.2	38	10.2	16	38	6.5	14.5	38	9.3	11.1	38	1747211	90965.47	1164.79	306.33	10.8	7.6	5.5	15.4	10.7	6.1	7.3	15.6
1	K07	1	OTNT	NA	Neutral	29.7256275539988	120.541739638062	4.21209434891538	375421.115002919	2891.71660088686	3.87215411558669	9.85288966725044	0.904489434527596	34075.5084646818	1265.73351836604	1713	7.5	11	41.5	8.6	8.1	41.5	8.8	16.8	41.5	5.3	13.3	41.5	8.8	10.1	41.5	1771529	91231.88	1242.32	307.82	9.3	10.4	3.4	11	11.7	7	5	10.2
1	K07	2	OTNT	NA	Neutral	29.6766965428937	116.213828425096	4.15704043179691	347481.195902689	2761.03669398631	3.4583866837388	8.56978233034571	0.979482448420357	25565.4660691421	1165.7143285188	1562	6	12.4	43.8	5.8	11.7	43.8	7.6	17.7	43.8	5.4	15.7	43.8	7.4	12.4	43.8	1692261	82692.92	1127.51	273.01	8.8	12.6	1.8	7	6.9	9.7	3.1	6
1	K07	3	OTNT	NA	Neutral	30.320987654321	121.208641975309	4.27053453037454	380284.630864198	2848.23983462402	4.02283950617284	10.2302469135802	0.823227801138641	36458.775308642	1214.09034370386	1620	8.7	10.7	37.8	10.4	9.8	37.8	10.4	13.8	37.8	7.5	11.6	37.8	11.2	9.3	37.8	1763163	96439.94	1207.46	323.76	10.8	9.3	6.6	14.3	13.3	9.4	8.4	14
1	K08	1	OTNT	NA	Neutral	28.6515580736544	114.888385269122	4.04624309055093	362417.81529745	2916.80514434864	4.26345609065156	11.056657223796	0.89030866256554	41756.045325779	1370.09401890811	1765	7.3	11	40.1	10	8.4	40.1	8.2	22.9	40.1	5.6	17.1	40.1	9	11.8	40.1	1805110	91336.44	1258.76	310.39	10.5	11.2	6.1	18.9	12.5	6.8	7.5	18.2
1	K08	2	OTNT	NA	Neutral	29.7058465286236	117.313641900122	4.16313595593846	355708.042021924	2794.20772670775	3.99269183922046	10.2606577344702	0.86131697242731	36384.7241169306	1271.49439203934	1642	5.7	12.4	40	8.2	12.9	40	9.3	19.4	40	5.7	15.8	40	7.6	12.1	40	1713034	92300.85	1171.15	308.37	9.3	12.1	5.4	13.9	10	9.6	7.1	12.4
1	K08	3	OTNT	NA	Neutral	30.6598513011152	125.140024783147	4.3466833552433	391074.479553903	2856.51051354442	4.31908302354399	11.3172242874845	0.899945976389309	41940.3791821561	1307.0688773199	1614	7.9	9	39.1	10	8.3	39.1	10.5	12.2	39.1	7.5	10.2	39.1	11.6	8.2	39.1	1784865	97015.2	1208.06	327.47	10.2	7.9	6.6	13.9	11.7	6.4	8.3	14.5
1	K09	1	RAD21	NM_006265	sample	27.3824531516184	144.726575809199	7.22435694909078	696974.271720613	3932.35120467991	4.32623509369676	12.0051107325383	1.01307918445619	45193.6822827939	1414.89936984742	1174	25	7.8	44.9	26.7	4.4	44.9	8.5	29.7	44.9	14.8	15	44.9	24.2	10.2	44.9	2788050	127791.8	2064.52	462.29	25.6	6.8	17.1	12.6	29.8	2	21.3	11.4
1	K09	2	RAD21	NM_006265	sample	28.9077212806026	134.968926553672	5.30960155213969	518687.746704331	3261.1569765295	4.26365348399247	11.1252354048964	1.46734898112563	31942.1873822976	1504.47691915591	1062	17.5	12.8	60.3	17.3	8.4	60.3	8.5	22.5	60.3	14.6	16.2	60.3	20	11.6	60.3	2338145	84735.83	1571.45	281.43	22.8	7.5	4.5	17.2	20.2	4.1	5.8	14.5
1	K09	3	RAD21	NM_006265	sample	29.445530726257	145.988826815642	6.34588533764335	601001.05726257	3546.90821810284	4.13128491620112	10.947625698324	0.941873065968038	37382.8770949721	1256.47331688891	1432	23.7	7.3	42.5	24.2	4.2	42.5	10.4	17.5	42.5	17.9	9.5	42.5	25.8	6.6	42.5	2364562	104061.22	1727.05	364.34	22.3	6	10.7	16.6	24.8	2.5	13.5	15.3
1	K10	1	CUX1	NM_181500	sample	31.768005098789	132.630975143403	4.32169401520635	437202.487571702	2994.42924288315	4.88145315487572	13.1427660930529	1.01563824470013	53365.2568514978	1549.28340247954	1569	8	6.9	43.4	11.2	5.7	43.4	10.1	12.5	43.4	7.5	8.5	43.4	11.9	6	43.4	1928442	114487.06	1334.38	389.17	12.2	6.9	9.4	7.1	14.1	4.2	11.1	6.2
1	K10	2	CUX1	NM_181500	sample	29.9176721078779	125.703335699077	4.55931100559925	411559.902058197	2984.23249946362	4.81547196593329	12.7437899219304	1.04201628433745	48581.8317955997	1552.38827401673	1409	9.6	9.2	46.4	12.1	8.1	46.4	8.7	16.5	46.4	8	12.5	46.4	12.8	8.7	46.4	1889238	109397.84	1341.41	377.8	14.3	8.7	12.3	15.8	16.4	6	14.1	15.4
1	K10	3	CUX1	NM_181500	sample	29.5863777089783	124.153560371517	4.25788597114665	405370.957894737	2966.69536667853	4.00681114551084	10.4371517027864	0.892578878041523	40348.2024767802	1364.81913889052	1615	9.8	6.9	39.5	13.5	6.1	39.5	9.5	16.5	39.5	8.8	11.5	39.5	13.2	8	39.5	1886122	113760.84	1264.51	382.68	13.9	6.9	9.9	9.7	15.2	6.3	12.5	10
1	K11	1	POLE	NM_006231	sample	43.1462962962963	196.983333333333	4.7505854867426	803258.326851852	3483.20110362074	8.32222222222222	21.9138888888889	1.28096757642029	86044.3962962963	1974.8216496151	1080	11.3	8.1	57	28.1	3.7	57	36.4	10.9	57	32.2	8.9	57	38	6	57	3368199	117972.5	1795.91	358.35	43.9	5.6	12.4	10.8	32.9	2.3	9.8	10.3
1	K11	2	POLE	NM_006231	sample	39.75	176.671052631579	4.3651133376342	685396.639802632	3290.76110590667	6.77302631578947	17.0296052631579	1.2076991301671	64706.6101973684	1878.53151549985	1216	10.4	11.3	55.3	25.6	5.8	55.3	29.9	15.8	55.3	27.9	13.3	55.3	31.7	10.4	55.3	2997747	115560.89	1609.87	358.98	37.7	8.3	11.2	8.1	28.9	5.5	10.1	7.6
1	K11	3	POLE	NM_006231	sample	41.4911660777385	183.150176678445	4.88696135724814	701931.469081272	3275.35998963167	7.03975265017668	18.2879858657244	1.18834660561557	69380.3727915194	1799.67557941766	1132	13.3	11.3	53.5	28.5	8	53.5	33.6	14.3	53.5	31.9	12	53.5	37.1	9.3	53.5	2993351	117429.79	1625.37	374.86	39.9	9.4	13.6	11.6	32.9	5.8	9.6	12.1
1	K12	1	NCOA6	NM_014071	sample	31.6478445658774	137.984213721919	4.85384833549612	475974.694596236	3190.20474157991	4.57073466909532	11.7668488160291	0.912700247582556	43857.985428051	1432.66598731687	1647	11.2	6.3	42.7	14.1	4.5	42.7	10.6	14.9	42.7	9.1	10	42.7	16	7	42.7	2002169	108281.36	1477.1	376.64	13.4	7.5	8.6	9.3	16.9	2.3	11.3	7.6
1	K12	2	NCOA6	NM_014071	sample	30.9674690956409	127.49186727391	4.70945273620765	427772.64281067	3032.3699010776	5.02992843201041	12.9518542615485	0.996798899458912	45698.5256994144	1463.91443308318	1537	9.4	10.7	46.1	13.1	8	46.1	10	16.5	46.1	8	12.9	46.1	11.9	10.1	46.1	1885105	104133.85	1373.71	360.43	11.8	8	8.8	11.7	15.5	5.3	11.1	10.7
1	K12	3	NCOA6	NM_014071	sample	30.4084848484849	126.389696969697	4.77198975955984	416709.373939394	3043.79590183789	4.58666666666667	11.8515151515152	0.962722967168701	43191.916969697	1431.48093754452	1650	10.5	7.5	43.8	11.9	4.8	43.8	11.6	13.2	43.8	7.9	8.5	43.8	13.2	6	43.8	1815343	90225.57	1336.2	313.11	12.5	8.5	5.5	17.2	14.1	3.9	7	15.9
1	K13	1	APC	NM_000038	sample	31.1987179487179	122.953846153846	4.18272057000279	367584.492948718	2785.15999143144	4.21346153846154	11.1608974358974	1.01160379883853	40220.3711538462	1318.67503477819	1560	5.6	9.5	42.4	6.3	11.4	42.4	8.3	13.7	42.4	6.2	11.1	42.4	8.4	8.8	42.4	1741070	89432.8	1204.09	300.21	9.2	9.4	4.2	20.3	9.3	7.8	5.8	18.7
1	K13	2	APC	NM_000038	sample	28.2637485970819	129.680134680135	6.15080996064533	499093.051627385	3371.13671988004	5.76879910213244	16.1133557800224	1.31347591330931	63297.1122334456	1865.90375352494	891	16.9	9.7	59.5	22	12.2	59.5	7.5	22	59.5	13.6	17.1	59.5	19.3	12.2	59.5	2110041	137269.04	1737.65	493.51	22.7	13.1	21.9	8.1	28.8	9.3	26.2	6.2
1	K13	3	APC	NM_000038	sample	29.5835253456221	112.465437788018	3.78319678007077	332137.9890553	2669.57687631224	3.99481566820277	10.1958525345622	0.812536185845707	34569.168202765	1106.57551859487	1736	5.2	15.1	36.9	5.6	13.6	36.9	9.7	17.6	36.9	5.5	15.5	36.9	7.5	13.4	36.9	1601899	87797.61	1074.27	291.5	7.5	14.1	3.7	13.9	7.8	11.1	4.2	12.8
1	K14	1	CREBBP	NM_004380	sample	31.1353686635945	126.785714285714	4.55275898076507	410128.793778802	2935.37195611415	4.59447004608295	11.9786866359447	0.892533374687552	46796.5437788018	1409.5904681028	1736	9	9.3	40.3	11.3	12.2	40.3	9.4	15.1	40.3	7.7	10.4	40.3	11.2	8.5	40.3	1800255	121415.35	1294.06	420.72	10.5	13.4	11.8	5	13.9	9.6	13.4	3.6
1	K14	2	CREBBP	NM_004380	sample	31.5955746773202	125.250768285187	4.33643427699717	395878.94345421	2868.23257623497	5.039950829748	13.2083589428396	0.939001284407092	50210.3515673018	1415.87404698381	1627	6.3	12.4	42	10.3	12.7	42	11.4	15	42	8.1	13.3	42	10	10	42	1825796	99216.34	1226.36	328.63	10.9	12.4	7.9	12.2	12	10.5	8.7	11.5
1	K14	3	CREBBP	NM_004380	sample	29.9418672930123	113.271873165003	4.20682692898533	364214.701702877	2812.52047122317	5.110980622431	13.5320023487962	0.91916298244425	48149.0123311803	1282.67660836453	1703	5.8	16.3	39.3	9.9	16.3	39.3	11.8	17.9	39.3	7.6	16.6	39.3	9.5	13.4	39.3	1746092	100129.62	1181.21	338.1	11.6	15.1	7.7	11.5	11.6	15.6	10.2	11.1
1	K15	1	MGA	NM_001080541	sample	31.3481012658228	121.277905638665	4.50846212322992	380466.836018412	2860.94695970212	4.74568469505178	12.4027617951669	1.01728795976048	44931.7215189873	1429.72962552702	1738	5.4	15.8	43.8	7.8	14	43.8	9	15.8	43.8	6	14.1	43.8	9.3	11.2	43.8	1797383	101591.57	1236.34	345.97	9.4	8.5	7.8	12.9	9.9	10.9	9.3	12.3
1	K15	2	MGA	NM_001080541	sample	32.4686567164179	135.28776119403	4.58116771398657	433525.205970149	2929.79255485724	4.95701492537313	13.0973134328358	1.01162556122296	45543.9092537313	1363.20530439221	1675	9.4	10.4	43.2	10.4	9.6	43.2	11	12.3	43.2	9.3	10	43.2	12.1	7.4	43.2	1868783	91679.95	1278.66	303.33	11.1	7.9	5.7	14.7	12.6	6.6	6.5	13.5
1	K15	3	MGA	NM_001080541	sample	29.2708860759494	112.417088607595	3.87374152739352	345706.825949367	2752.61456960026	4.17848101265823	10.9284810126582	0.915282008187395	39126.7506329114	1304.97267751498	1580	6.9	16.2	40.9	8.4	14.8	40.9	7.9	16.6	40.9	6.1	16.2	40.9	8.7	13.2	40.9	1681212	100419.34	1137.58	340.92	9.3	12.4	6.8	9.7	10.4	11.5	9.4	9.5
1	K16	1	CHEK1	NM_001274	sample	30.282151208106	134.974279033515	6.34375648739412	593093.255650818	3455.57004614298	4.73967264224474	12.4715510522214	0.980113645628225	45308.2868277475	1422.81381552148	1283	14.3	14.9	44	19.2	10.4	44	11.8	23.1	44	12.1	17.2	44	17.9	13.1	44	2403227	120050.27	1858.97	414.34	20.4	11.3	14.3	12.5	24.6	7.1	14.7	8.7
1	K16	2	CHEK1	NM_001274	sample	27.6923076923077	142.187925998053	8.59672671303226	711401.066212269	3888.82707559807	5.56085686465433	14.9133398247322	1.12743828267316	51881.0681596884	1555.87109796916	1027	23.4	12.1	51.9	29.4	7.3	51.9	7.6	26.3	51.9	16.8	15.6	51.9	26.1	11.9	51.9	2631540	115177.18	2252.23	426.28	29	10.2	14.1	15.3	36.6	4.7	18.3	12.8
1	K16	3	CHEK1	NM_001274	sample	27.6140776699029	133.374595469256	7.05596443160278	626239.477346278	3566.61371102834	4.24514563106796	11.081715210356	1.10023824527076	37331.253236246	1351.53851241393	1236	16.9	10.4	46.6	22.7	9.1	46.6	9.1	22.7	46.6	13	15.1	46.6	19.3	11.6	46.6	2379035	100287.44	1937.74	355.68	22.4	11.3	7.5	11	27.2	6.1	10.8	8.7
1	K17	1	OTNT	NA	Neutral	31.2100225225225	118.38963963964	4.10056691206254	364250.376126126	2824.24923084452	4.44988738738739	11.2618243243243	0.903164942203028	42807.3085585586	1431.38177543675	1776	6.3	15.8	41.3	8.4	12.2	41.3	11.9	17	41.3	6.3	15.8	41.3	8.9	12.2	41.3	1832077	118555.69	1243.25	402.78	10.8	9.7	11.1	8.4	11.4	8.1	12.3	7.9
1	K17	2	OTNT	NA	Neutral	30.5399529964747	115.986486486486	3.88041841042375	353454.935957697	2764.12027442789	3.74324324324324	9.38307873090482	0.841955187021043	34063.1592244418	1232.69856547475	1702	4.9	16.4	38.7	7.3	15.6	38.7	9.8	17	38.7	5.9	16.5	38.7	8	14	38.7	1749022	98330.11	1178.22	325.57	9.8	11.7	8.6	16.6	9.5	12.2	8.7	16.4
1	K17	3	OTNT	NA	Neutral	30.5738636363636	115.511363636364	4.04488822751327	348367.658459596	2775.8962934527	4.70328282828283	12.2323232323232	0.932738828706309	43300.1123737374	1313.47400784988	1584	6.1	13.5	41.1	9	11.4	41.1	10.6	14.7	41.1	6.3	14.5	41.1	8.6	11.1	41.1	1743589	99558.84	1156.57	329.38	10.8	8.6	6.9	14.2	10.9	8.6	7.8	14.1
1	K18	1	OTNT	NA	Neutral	29.5474722564735	115.061652281134	4.09714485967157	371258.892725031	2883.1673941922	4.63625154130703	11.8076448828607	0.866090336862854	44713.6097410604	1396.42622680229	1622	7	13.5	41	10.5	11.5	41	8.7	18.9	41	5.5	16.6	41	8.2	12.3	41	1812320	110402.48	1275.44	381.46	11	10.6	10.5	10.9	12.4	8.3	12.1	9.8
1	K18	2	OTNT	NA	Neutral	31.5427166564229	124.666871542717	4.23757058695705	394065.521819299	2836.646696038	4.61893054701905	11.8285187461586	0.930958674328213	43145.1573448064	1381.91222464505	1627	7.3	13.8	42.3	8.4	12.5	42.3	9	13.1	42.3	7	12.6	42.3	9.2	9.5	42.3	1827366	113998.62	1252.31	380.04	10.9	9.6	9.5	5.2	11.7	7.7	10.9	4
1	K18	3	OTNT	NA	Neutral	30.8865853658537	123.02987804878	4.29624214150218	406569.825	2904.01321565959	5.15	13.4542682926829	1.00432043994456	50780.0945121951	1493.42281028451	1640	8.7	10.8	43.7	11	10.4	43.7	11.8	14.9	43.7	8.8	12.6	43.7	11.2	9.4	43.7	1874401	108850.01	1266.75	363.82	13	10.5	8.3	10.2	13.3	8.9	10.5	9
1	K19	1	OTNT	NA	Neutral	30.4501694915254	121.512542372881	4.74682493204759	401689.991186441	2906.37547215854	5.08474576271186	13.5016949152542	0.926401244701421	52365.4033898305	1428.2420037566	1475	7.5	14	41.2	10.4	13.6	41.2	9.2	18	41.2	6.2	15.5	41.2	10	12.7	41.2	1867869	115951.22	1304.48	388.9	10.4	10.8	9.8	8.6	12.4	9.4	11.1	7.7
1	K19	2	OTNT	NA	Neutral	30.9287439613527	121.841183574879	4.62801673433977	385289.929951691	2840.40235554476	4.53260869565217	11.4885265700483	0.944259668753792	44254.8496376812	1437.94900911615	1656	6	12.3	41.4	9.3	13.9	41.4	10.3	16.4	41.4	6.6	14.3	41.4	9	11.7	41.4	1784626	116299.31	1244.63	395.38	9.5	10.3	11.9	8.2	12.4	9.9	14	8.4
1	K19	3	OTNT	NA	Neutral	30.3940119760479	118.419161676647	4.20093302761693	373893.326347305	2784.72245758016	4.5377245508982	11.8233532934132	0.923625866258739	42948.1658682635	1308.04436474875	1670	7.4	15.3	39.8	8.7	13.1	39.8	10.3	15.2	39.8	8.5	15.3	39.8	9.9	12.3	39.8	1768917	100906.18	1194.21	340.09	10.4	9.2	7.9	16.2	10.5	7.6	9.8	16.5
1	K20	1	OTNT	NA	Neutral	30.1015911872705	117.812729498164	4.3831858198737	373682.701958384	2867.81509451605	4.40514075887393	11.5348837209302	0.879414721230723	45786.7515299878	1415.75799776868	1634	7	12.7	40.3	8.9	11.8	40.3	8.3	17.9	40.3	5.6	15.5	40.3	8.4	11.9	40.3	1790854	111619.67	1247.57	383.26	9.2	9.4	11.6	13.9	10.5	7.9	12.9	13.3
1	K20	2	OTNT	NA	Neutral	32.8140985651903	127.905801621959	4.46473904727419	394437.050530256	2787.99497315253	4.81347473487211	12.4179663131628	0.931067497516753	46095.5776668746	1432.56234358589	1603	6.1	12.4	42.4	8.7	17.5	42.4	11	12.4	42.4	7.3	11.2	42.4	8.9	10	42.4	1804605	118321.26	1224.38	393.67	10.5	10.2	10.6	5.1	11	11.8	12.2	4.2
1	K20	3	OTNT	NA	Neutral	28.9437012263099	112.84392419175	4.29746861937305	354752.143812709	2823.71122809462	4.31270903010033	11.0457079152731	0.920436433426753	40273.5390189521	1326.46358657152	1794	8.1	13.4	39.5	11.2	13.4	39.5	9.2	18.6	39.5	6.7	16.2	39.5	10.4	13.5	39.5	1719777	115181.16	1209.4	392.9	11.3	10.4	10.9	7.4	13.6	9.5	12.9	6
1	K21	1	OTNT	NA	Neutral	30.7920546244569	120.016759776536	4.24166267853885	369401.460583489	2817.43229696784	4.25884543761639	10.8249534450652	0.936637261538929	40694.643078833	1438.60519084425	1611	5.8	11.4	41.5	7.4	13.3	41.5	9.4	15	41.5	5.5	12.4	41.5	7	9.9	41.5	1781853	100323.07	1231.91	350.05	9.3	10.6	9.6	21.4	10.1	9.9	11.2	21.7
1	K21	2	OTNT	NA	Neutral	30.2678250449371	119.565608148592	4.42693460034397	380432.854403835	2867.33135945938	4.70760934691432	11.6914319952067	0.908975986267353	43483.7237866986	1456.46793207524	1669	7.1	13.7	42.6	10.5	14.3	42.6	9.6	17.3	42.6	6.7	14.7	42.6	9.7	12	42.6	1785890	112487.37	1265.37	387.42	10.2	10.6	11.6	9.8	12.6	10.4	14.3	9.5
1	K21	3	OTNT	NA	Neutral	31.2436923076923	116.598153846154	3.92627967048067	344814.089846154	2693.88589331797	4.90338461538462	12.6849230769231	0.968932128400952	48990.2135384615	1428.47543668444	1625	6	14.2	41.2	6.5	16.1	41.2	11.9	12.6	41.2	5.8	12.1	41.2	7.6	10.8	41.2	1681104	117140.74	1125.61	385.18	9	9.9	10.7	7.9	9.5	11.5	11.6	7.6
1	K22	1	OTNT	NA	Neutral	30.9603524229075	124.590937696665	4.35461220920637	399467.601636249	2895.84940376922	4.88546255506608	12.746381371932	0.976376150129893	48517.4222781624	1522.00815955177	1589	7.5	10.2	43.7	10.7	10.8	43.7	9.8	16.3	43.7	6.8	11.8	43.7	9.7	9.1	43.7	1823603	112610.42	1277.64	384.47	10.4	12.1	10.6	11.4	13.4	8.2	12.1	9.6
1	K22	2	OTNT	NA	Neutral	30.6470211402947	127.039718129404	4.68979808530356	418720.578475336	2998.3909109559	4.66880204996797	12.3235105701473	0.922578932064426	48642.7206918642	1476.38615945886	1561	9.4	8.9	40.6	13.4	10.1	40.6	10.1	16.3	40.6	7.4	12.2	40.6	11.7	8.7	40.6	1841496	122959.46	1333.6	430.31	12	9.8	12.9	5.6	15	8.1	15.1	4.7
1	K22	3	OTNT	NA	Neutral	28.4458128078818	111.314655172414	4.29119844090944	346690.75862069	2820.98675739903	4.98460591133005	13.2524630541872	0.910721805381782	51956.4747536946	1434.36141620852	1624	9.9	14.3	39.8	11.1	13.4	39.8	8.3	19.2	39.8	6.6	17.3	39.8	10.2	13.5	39.8	1714083	127711.51	1226.77	432.28	10	9.7	14.6	4.4	13.5	8.6	16.5	3.2
1	L03	1	RF	NA	Neutral	30.5121173469388	125.639668367347	4.42237119290518	409233.172193878	2970.60714939824	4.79400510204082	12.6377551020408	0.932089032076655	47187.5095663265	1370.50235056122	1568	8.3	9.9	40.3	10.8	7.5	40.3	10.8	16.2	40.3	7.5	11.8	40.3	12.3	8.7	40.3	1861174	105409.53	1292.37	355.87	12.2	8.2	7.3	8.4	13.5	7.2	8.8	7.5
1	L03	2	RF	NA	Neutral	28.9629392971246	120.458146964856	4.33500705008876	385019.656230032	2900.09148914343	4.08051118210863	10.585303514377	0.899444500919019	40915.6159744409	1386.83189620502	1565	8.2	10.4	39.2	11	10.2	39.2	9.4	22.1	39.2	6.9	16.5	39.2	10.6	12.8	39.2	1823454	122613.11	1273.24	425.72	11.4	10.4	14	5.2	14.8	7.5	16.4	5
1	L03	3	RF	NA	Neutral	29.8234223300971	119.283980582524	4.14227465158967	361821.870145631	2830.53297661946	4.20266990291262	11.0006067961165	0.848438748811091	38127.0139563107	1192.43375806597	1648	7.5	10.4	37.9	9.3	8.6	37.9	10.3	17.7	37.9	8.1	14	37.9	10.4	10.2	37.9	1744948	103889.25	1169.05	343.6	11.4	9	7.1	10.5	11.7	8.4	8.4	10
1	L04	1	RF	NA	Neutral	28.0062785388128	114.837899543379	4.44327746501554	385405.876712329	2967.02031457591	4.09132420091324	10.6198630136986	0.909636551611757	41998.2928082192	1457.07017940776	1752	8.7	12	41.2	11	9	41.2	7.4	23.7	41.2	6.8	17.4	41.2	10	12.7	41.2	1838129	119775.6	1323.13	415.55	12.3	10.9	11.9	9.6	13.8	5.7	15	8.4
1	L04	2	RF	NA	Neutral	29.9108391608392	121.492424242424	4.53811847087561	395072.477855478	2945.85834716538	4.37237762237762	11.4679487179487	0.997469427152002	45712.9557109557	1523.48398618807	1716	7.7	12.1	42.1	10.9	8.8	42.1	10.8	20.6	42.1	7	16.1	42.1	10.3	11.3	42.1	1859552	125994.98	1296.15	431.56	13.9	9.7	14.7	5.2	14	6.5	16.7	3.8
1	L04	3	RF	NA	Neutral	29.8898408812729	121.230722154223	4.66623046283761	397394.157282742	2975.52871828094	4.09791921664627	10.7668298653611	0.873314531493534	41863.9944920441	1390.2576551251	1634	9.5	9.9	39	12.4	6.7	39	10.5	16.5	39	7.5	13	39	12.1	9.1	39	1867268	135793.29	1322.27	465.69	13.9	6.6	17.7	4.5	15.7	4.3	19.4	3.5
1	L05	1	RF	NA	Neutral	30.6992287917738	127.55205655527	4.30161823059593	411367.967866324	2934.13969032118	4.22493573264781	10.9800771208226	1.00375571678072	39097.0809768638	1370.87525363939	1556	8.8	10.6	43.1	10	8.4	43.1	10.2	15.5	43.1	7.2	13	43.1	11.1	9.1	43.1	1856210	85021.65	1252.2	286.97	11.4	9.3	3.7	17	11.8	7.1	4.8	16.5
1	L05	2	RF	NA	Neutral	29.5295536791315	119.528347406514	4.35813233428912	379900.107358263	2885.04533534206	4.09770808202654	10.7521109770808	0.925007670396824	38174.943305187	1264.04273648339	1658	7.8	13.1	40	9.7	10.1	40	9.5	20	40	6.1	16.3	40	9.4	12.3	40	1779936	83611.54	1215.36	278.55	9.3	10.9	3.9	17.1	9.6	10.6	5.3	16.6
1	L05	3	RF	NA	Neutral	30.7336574824419	123.780659103187	4.1935838447393	383358.5089141	2886.38114577047	3.05294435440303	7.68773635872501	0.753421031773404	27802.4473257699	1115.1168264376	1851	8	10	33.7	10.3	7.6	33.7	9.6	13.5	33.7	6.9	10.5	33.7	10.4	7.8	33.7	1769724	98559.24	1193.7	329.13	11.2	8.5	5.2	6.5	11.9	7.8	6.3	5.7
1	L06	1	RF	NA	Neutral	29.5663170882172	117.115360888341	4.25183258503285	373855.726711906	2903.70708778557	4.0919185687847	10.3355953115361	0.929716971487303	35163.2726711906	1288.13550904858	1621	6.4	11.8	42.8	9.3	8.6	42.8	8.6	19.3	42.8	5.2	16.3	42.8	8.8	12.8	42.8	1814571	87147.98	1236.17	290.99	11.3	10	4.3	14.8	10.9	7.8	4.8	13.7
1	L06	2	RF	NA	Neutral	29.898401826484	118.854452054795	4.2253751792421	365123.027968037	2837.93960070031	3.68436073059361	9.20662100456621	0.867230071761792	30769.2813926941	1222.03906162701	1752	5.7	11.3	40.5	7.2	9.3	40.5	7.6	18.6	40.5	5.4	14.2	40.5	8.1	11	40.5	1747188	90692.05	1170.99	300.16	8.2	9.9	3.8	8.7	9.1	8	4.5	8.3
1	L06	3	RF	NA	Neutral	30.9493670886076	122.255063291139	4.25079813968807	377532.99556962	2866.98160520818	4.37088607594937	11.2905063291139	0.885022474291966	41293.3227848101	1311.4301929048	1580	6.6	8.7	39.6	8.9	7.2	39.6	11.8	13.6	39.6	6.6	10.9	39.6	10.4	8.2	39.6	1754033	96185.99	1173.73	315.29	10.8	8.7	6.3	13.5	10.7	7	6.8	12.5
1	L07	1	RF	NA	Neutral	28.6012621916236	114.937464142283	4.53731924247391	357870.866896156	2841.44788909912	3.69305794606999	9.49569707401033	0.767430036527496	35223.2816982215	1215.04098827547	1743	7.5	10.6	35.5	8.1	8.8	35.5	7.7	20	35.5	5.1	15.1	35.5	8.1	10.4	35.5	1728761	111749.01	1229.46	391.56	9.6	11.8	8.6	6.9	10	6.7	10.4	6.4
1	L07	2	RF	NA	Neutral	29.096875	121.744375	5.02503048003571	409487.409375	2952.80800025103	4.146875	10.865625	0.885364660971094	40724.02	1297.21521327955	1600	9.3	12.1	38.9	11.2	10.9	38.9	9.4	22	38.9	7.7	16.2	38.9	10.8	12.2	38.9	1878111	109297.42	1310.68	372.02	11.6	10.1	8.2	5.6	13.9	8.1	11.6	4.9
1	L07	3	RF	NA	Neutral	30.1655172413793	115.483333333333	3.91566476404324	331000.394252874	2696.45698883307	3.48505747126437	8.88390804597701	0.791135661788027	31711.2109195402	1129.23926152003	1740	5.9	11.8	34.8	7.2	11.9	34.8	8.3	12	34.8	5.3	12	34.8	7.3	9.4	34.8	1623154	96824.48	1117.61	325.03	8.8	9.5	6.7	14.4	9.6	7.4	7.9	13.4
1	L08	1	RF	NA	Neutral	29.4665367121507	121.570500324886	4.29198685179934	387819.519168291	2885.83039181826	4.56530214424951	12.2599090318389	0.999696972473629	47309.1650422352	1425.35771753321	1539	8	9.5	40.9	9.9	10	40.9	8.3	19.4	40.9	6.8	14.4	40.9	9.5	10.9	40.9	1810582	107762.01	1257.34	361.38	10.7	11.1	8.9	12	11.4	7.9	10.3	10.7
1	L08	2	RF	NA	Neutral	28.9105736782902	120.279527559055	4.24955662899336	383003.937570304	2928.96274434273	3.69516310461192	9.67716535433071	0.889018829022608	36072.9448818898	1278.48213425997	1778	7.5	8.7	38.5	10.4	6.7	38.5	6.5	19	38.5	5.6	12.3	38.5	8.7	8.2	38.5	1778097	98635.21	1248.28	342.93	8.8	9.1	8.4	12	12.8	6.2	10.3	11.4
1	L08	3	RF	NA	Neutral	29.7575351640991	115.430006697924	4.19734647318064	349041.774949766	2822.16515142366	4.3596784996651	11.5405224380442	0.885019661688377	42051.4373744139	1324.99318511685	1493	7.6	11.7	40.2	9.4	11	40.2	9.2	14.5	40.2	6.4	12.6	40.2	9.7	9.4	40.2	1707831	107756.17	1205.46	365.99	11.6	10.5	10.2	9.8	13	7.8	12.3	9.3
1	L09	1	PIGN	NM_012327	sample	32.0280649926145	129.440915805022	4.28431014598069	421550.816838996	2913.29156921642	4.35450516986706	11.5288035450517	0.930753695450304	43762.429098966	1409.01138633578	1354	7.1	12.9	42.8	10.2	9.4	42.8	10.7	14.9	42.8	9.2	13.4	42.8	12.6	10.5	42.8	1989057	112379.64	1313.21	368.89	14.8	6.2	9.3	8.8	13.5	6.7	10.8	8.7
1	L09	2	PIGN	NM_012327	sample	32.9253393665158	140.046003016591	5.05849282011745	495476.919306184	3103.6362806895	4.3499245852187	11.7730015082956	1.06983783865055	49293.2752639517	1431.26308546851	1326	11.2	12.6	42.2	15.7	8.3	42.2	11.5	14.6	42.2	13.5	12.8	42.2	18.1	10	42.2	2189349	119213.93	1488.97	392.68	21.7	4.6	14.2	9.7	20.8	4.4	14.8	9.4
1	L09	3	PIGN	NM_012327	sample	31.4308390022676	121.214285714286	4.01167821656208	366894.668367347	2852.64214728466	3.80612244897959	9.71768707482993	0.819925509307917	36561.7284580499	1235.74169002624	1764	6.9	10.2	36.3	9.3	6.6	36.3	12.2	12.4	36.3	6.5	10.7	36.3	9.7	8.2	36.3	1766199	109761.54	1191.27	364.59	12.2	7.7	9	9.1	12.2	5.6	10.1	8.3
1	L10	1	ERCC5	NM_000123	sample	32.1693251533742	134.584049079755	4.60534959202574	434333.203680982	3014.53227278253	5.08957055214724	13.760736196319	0.909230336231733	55721.981595092	1442.54548951626	1630	9.1	8.3	40.3	11.5	6.8	40.3	10.8	12	40.3	8.2	8.2	40.3	12.7	5.7	40.3	1924358	116754.73	1345.7	395.17	14	7.6	10.3	7.8	14.4	5	11.9	7
1	L10	2	ERCC5	NM_000123	sample	29.8863945578231	121.941496598639	4.24141502798662	403685.049659864	2924.80232190353	4.71700680272109	12.1074829931973	1.03084553971086	46163.0904761905	1521.04284828637	1470	7.9	14	43.9	12.4	11.1	43.9	9.5	18.6	43.9	6.9	15.5	43.9	11	12.2	43.9	1873084	120556.89	1295.24	408.6	12.2	10.3	12.4	6.4	14.2	8.3	14.1	5.4
1	L10	3	ERCC5	NM_000123	sample	29.0022522522523	109.521959459459	3.9053479262377	325297.945382883	2708.29973202805	4.30123873873874	11.0658783783784	0.940314485722722	41960.3186936937	1402.36494328136	1776	5.3	14.8	40.4	7.3	16.5	40.4	9.5	18.2	40.4	5.9	17.6	40.4	8.6	14.4	40.4	1612768	98631.07	1100.2	329.95	10.4	16.9	9	17.7	9.9	15.2	9.3	17.5
1	L11	1	PHF6	NM_032335	sample	31.0969131371141	126.230437903805	4.27530670030648	409341.290021536	2917.6102536709	4.44651830581479	11.2419239052405	1.00287028063306	43724.2756640345	1540.73342931996	1393	7	11.6	46.4	9.5	8.5	46.4	10.1	15.5	46.4	7.1	13.1	46.4	9.8	10.1	46.4	1882361	115571.77	1266.96	385.8	11.2	8.5	9.9	10.6	10.8	7	10.8	10.1
1	L11	2	PHF6	NM_032335	sample	32.0146341463415	129.742857142857	4.25556711779796	410416.745644599	2908.62143496875	4.0397212543554	10.6390243902439	0.983867200422592	38893.774912892	1361.04733226786	1435	6.1	11.3	42	10.3	8.2	42	11.6	13.5	42	7.8	11.8	42	10.6	8.5	42	1830479	108072.15	1246.43	360.1	11.8	9.1	7.2	6.1	12.5	6.6	9.1	5.7
1	L11	3	PHF6	NM_032335	sample	32.8225674570728	131.416189697465	4.21910574466201	402029.58217498	2796.21802067688	4.77105478331971	12.8585445625511	1.10747855431568	45516.6827473426	1408.61564025893	1223	7.8	8.8	46.9	9.7	8.9	46.9	13.4	10.6	46.9	9.8	8.1	46.9	12.6	7.1	46.9	1807931	100821.69	1176.65	331.14	12.7	7.8	6.6	9.8	12.5	8.7	7.6	10
1	L12	1	BLM	NM_000057	sample	33.0430555555556	137.410416666667	4.33768222644436	438254.325694444	2942.82644938938	4.82222222222222	12.9166666666667	0.92542791776795	51053.2840277778	1433.32023617909	1440	9.4	7.5	41.2	11	9.3	41.2	11.2	10.1	41.2	9.9	7.6	41.2	13.9	6	41.2	1870075	109287.58	1273.84	364.99	12	9.4	11.6	18.5	14.5	8.8	11.7	16.9
1	L12	2	BLM	NM_000057	sample	32.1630648330059	133.820563195809	4.74128467350017	435556.305173543	2955.29312632147	4.62475442043222	12.2220039292731	0.913903834003157	45890.6673215455	1397.6473804477	1527	8.6	9.8	41.8	10.9	10.2	41.8	10.5	11.2	41.8	8.6	9.8	41.8	12.2	8.1	41.8	1834794	105180.04	1288.12	351.57	12	10.9	8.9	11.5	13.6	8.6	10.2	10
1	L12	3	BLM	NM_000057	sample	30.8205841446453	128.005563282337	4.61186894543194	414731.340751043	2923.29187562415	4.41515994436718	11.9770514603616	1.00358698371787	44593.7294853964	1377.32528256238	1438	10.8	8.3	42.6	12.4	8.6	42.6	9.2	10.9	42.6	8.8	9.6	42.6	12.1	7.4	42.6	1874791	114216.83	1277.94	381.65	13.4	7.9	9.9	6.7	15.9	6.6	11.2	5.8
1	L13	1	ARID1A	NM_006015	sample	31.849408836341	126.842563783447	4.44445185861689	408556.948973242	2872.7944906182	4.12383322962041	10.5656502800249	0.847779178110321	41789.1188550093	1315.3886932374	1607	6.8	10.8	38.1	8.9	13.7	38.1	10.1	12.9	38.1	7.7	11.3	38.1	10	9.1	38.1	1850737	113060.06	1254.63	379.85	10.8	10	10.2	8.2	11	11.4	11.1	7.6
1	L13	2	ARID1A	NM_006015	sample	30.8442424242424	123.879393939394	4.47359126717461	385534.072727273	2821.42083642905	3.54909090909091	9.00424242424242	0.788896486007388	32296.3290909091	1141.76094600576	1650	8.1	12.1	35.5	9.3	14.5	35.5	9.6	16.3	35.5	6.7	12.8	35.5	9.9	9.9	35.5	1780295	99047.68	1240.89	341.59	10.4	9.8	8	13.4	13.3	10.1	10.7	13.3
1	L13	3	ARID1A	NM_006015	sample	31.6750629722922	122.664987405542	4.08632673748187	366886.926322418	2730.39947568014	3.76385390428212	9.5831234256927	0.760224374077112	32820.1120906801	1093.15243212205	1588	6.5	12.7	36.1	8	15.6	36.1	11.9	12.8	36.1	7.7	11.6	36.1	9.6	9.9	36.1	1721331	93085.13	1135.43	304.68	9.7	10.5	6.4	16.9	10.5	12.8	6.9	16.8
1	L14	1	EZH1	NM_001991	sample	30.5048951048951	124.497202797203	4.42418034297937	412753.706993007	2958.4616355622	4.86083916083916	12.5853146853147	0.969101354717245	48859.5818181818	1538.72896073926	1430	8.6	11.2	44.8	12.6	9.6	44.8	8.7	15.9	44.8	6.8	12.7	44.8	10.8	9.7	44.8	1908889	116233.24	1330.63	398.96	12.7	9.2	11.2	9	15.7	7.6	13.8	7.9
1	L14	2	EZH1	NM_001991	sample	30.1274451689389	120.615293420273	4.07533405161832	381613.799644339	2852.23683593743	4.23651452282158	10.9413159454653	0.883714741072944	42730.9780675756	1403.8337266344	1687	7.1	11.9	39.2	10.4	12.4	39.2	9.8	19.1	39.2	7.3	15.2	39.2	10.6	12.6	39.2	1823074	115939.76	1249.3	395.34	11.9	12.7	12.8	9.8	14	7.8	14.9	9.1
1	L14	3	EZH1	NM_001991	sample	29.1502532357907	110.454698930782	4.18082350322451	336288.401238042	2788.58536084957	5.10298255486775	13.2611142374789	0.974780276755068	48419.3534046145	1459.82610972051	1777	6.1	13.7	43.3	8.2	11.1	43.3	9.4	18	43.3	5.5	15.1	43.3	7.1	12	43.3	1635168	99567.81	1170.89	335.09	7.9	13.2	7.2	11.8	10.9	8.1	9.2	11
1	L15	1	ARID2	NM_152641	sample	29.2038043478261	113.276086956522	4.05167381516024	348953.680434783	2845.25913279167	3.73641304347826	9.72934782608696	0.90563209236474	38359.1918478261	1403.06232075109	1840	6	12.5	40	8.7	11.6	40	7.1	17.1	40	4.7	14.8	40	7.6	11.7	40	1665610	110111.62	1218.47	386.56	8.4	15.2	8.9	10.4	10.8	9.5	10.7	9.7
1	L15	2	ARID2	NM_152641	sample	29.9725209080048	119.627240143369	4.27143945000742	373873.994623656	2822.82033647563	4.35065710872162	11.7658303464755	0.955452562310953	44896.1308243728	1378.25765074346	1674	6.1	12.2	41.2	7.8	11.8	41.2	8.6	16.2	41.2	5.6	14.3	41.2	8.1	11.2	41.2	1682834	102374.09	1186	342.01	7.6	14	7	11.4	10.6	10.9	8.1	10.4
1	L15	3	ARID2	NM_152641	sample	28.8612750885478	112.81227863046	4.03213057305443	344057.118063754	2787.90970271359	4.12632821723731	11.2467532467532	0.918067220135885	43607.7532467532	1324.12321968903	1694	7.3	11.3	39.3	9.6	11.4	39.3	8.3	16.1	39.3	5.3	13.7	39.3	8.1	10.9	39.3	1591780	101995.7	1151.57	351.34	8	13.6	6.4	6.5	11.6	9.1	8.7	5.7
1	L16	1	FLT4	NM_002020	sample	30.434039644566	124.293233082707	4.28880697401363	413608.434039645	2998.41578337498	4.85167464114833	12.7375256322625	0.963804599909841	50231.6445659604	1564.746644977	1463	8.9	10.7	43.7	11.2	8.5	43.7	9.8	18	43.7	7.2	13.2	43.7	12.1	10.3	43.7	1905197	118821.2	1338.11	416.63	12.4	9.3	12	9.8	14.1	5.9	13.4	7.6
1	L16	2	FLT4	NM_002020	sample	31.3932186234818	123.886639676113	4.40279703863701	394926.354251012	2929.06938037437	3.33198380566802	7.97165991902834	0.761432982636133	31209.5187246964	1297.22590600788	1976	6.5	12.8	36.4	9.8	7.9	36.4	10.8	16	36.4	6.6	14.4	36.4	10.2	10	36.4	1804678	105448.86	1267.78	357.57	11.6	9.5	9.9	14.1	12.7	6.9	11.6	12.9
1	L16	3	FLT4	NM_002020	sample	30.277885235332	120.065764023211	4.27155576537493	383791.561573179	2868.27324995121	4.57769181173436	11.7911025145068	0.885698396182613	43259.1205673759	1358.15247339853	1551	9.4	13	40.9	12.5	11.1	40.9	10.5	14.6	40.9	8.1	13.9	40.9	11.9	11.2	40.9	1792039	107476.16	1244.84	368.89	12.4	11.1	9.2	11.5	14.9	9.7	12	10.4
1	L17	1	RF	NA	Neutral	29.8594346829641	121.286478227655	4.52218618919729	407735.703590527	2992.01390893724	4.69747899159664	12.1497326203209	0.928795509918006	44268.7776928953	1382.88796147194	1309	7.6	11.3	41.5	12.5	10.9	41.5	9	17.7	41.5	6.3	15.1	41.5	10.4	11.3	41.5	1905653	103699.48	1334.2	358.99	12.1	11.2	10.3	22.2	14.3	10.1	12.8	20.7
1	L17	2	RF	NA	Neutral	30.8843416370107	124.425860023725	4.75367872429307	392354.511269276	2879.29063636441	4.2158956109134	10.920521945433	0.920401053202288	43084.1779359431	1329.1229254232	1686	7.3	11.4	38.8	8.9	11.4	38.8	10.3	14.6	38.8	7.3	12.8	38.8	10.2	10	38.8	1763034	111996.98	1255.73	373.04	10.1	11.1	10.7	6.2	11.4	9.2	11.1	5.2
1	L17	3	RF	NA	Neutral	29.7445997458704	119.97331639136	4.53453782141724	379781.81639136	2850.08659407683	4.23824650571792	10.7293519695044	0.931352250834456	37995.7884371029	1332.47951942678	1574	9.7	11.2	41.5	11	12	41.5	9.8	17.3	41.5	7.2	12.6	41.5	10.8	10.2	41.5	1749175	115159.52	1225.59	384.81	10.9	8.1	9.4	5.1	12.8	8.3	11.1	3.8
1	L18	1	RF	NA	Neutral	29.9501483679525	116.833827893175	4.56443560109714	372137.32462908	2900.09345465778	3.98991097922849	10.0403560830861	0.891579837184661	37201.2029673591	1258.67585727421	1685	6.5	13.7	37.5	9.1	12	37.5	8.5	18.9	37.5	5	14.6	37.5	8.1	11	37.5	1788812	101061.45	1267.45	344.78	9.9	10.1	8.2	16.9	11.2	8.5	10.3	16.3
1	L18	2	RF	NA	Neutral	30.0430786904078	115.399195864446	4.0688522020241	331287.009190121	2620.86810557112	3.85525560022975	9.67834577828834	0.792742778578538	34579.4577828834	1190.80439688535	1741	5.6	16.4	36.4	8.7	22.9	36.4	8	17.1	36.4	5.2	17.2	36.4	7.2	19.1	36.4	1593058	94916.23	1105.78	319.18	7.6	18.2	6.9	18.8	10.7	18.5	8.2	18.1
1	L18	3	RF	NA	Neutral	29.828641370869	117.374541003672	4.29574995313202	368862.665238678	2836.84769113086	4.0281517747858	10.1817625458996	0.822105220098571	37330.9834761322	1289.70699799055	1634	8.6	13.3	38.6	11.5	10.3	38.6	9.9	16.1	38.6	6.7	15	38.6	10.9	11.5	38.6	1738746	103789.42	1213.2	354.02	10.8	10.5	9.4	14.7	13.5	8.6	11.6	14.1
1	L19	1	RF	NA	Neutral	30.3475877192982	123.235745614035	4.40762626829965	395351.033442982	2892.59219073373	3.57620614035088	8.7280701754386	0.739884127806133	33241.3103070175	1221.9314798083	1824	8.3	9.4	35.6	10.4	10.5	35.6	9.1	15.9	35.6	6	10.3	35.6	9.9	8.6	35.6	1792125	107544.14	1304.86	369.91	10	10	8.8	12.8	13.4	6.8	11.6	11.8
1	L19	2	RF	NA	Neutral	30.2865329512894	119.068194842407	4.27276418455298	372223.154727794	2823.46121249494	4.16160458452722	10.3627507163324	0.820327473505264	37703.2510028653	1279.34744642574	1745	6.1	14.4	38.6	8.4	13.5	38.6	8.6	16.8	38.6	6.2	15.1	38.6	9.1	12.3	38.6	1736486	105917.37	1233.92	362.63	9.2	12.7	8.7	9.6	11.6	10.3	11.2	9.3
1	L19	3	RF	NA	Neutral	31.533152173913	123.43152173913	4.26938970730766	368528.066304348	2733.24605492693	4.12771739130435	10.4804347826087	0.849624637484825	40339.0070652174	1304.27260765198	1840	7.3	9.8	37.7	6.9	13.7	37.7	10.7	10.3	37.7	6.5	8.5	37.7	8.5	7.8	37.7	1656800	111613.7	1121.66	365.21	7.8	10.6	8.6	7.3	8.5	10.8	8.7	6.8
1	L20	1	RF	NA	Neutral	29.4745186862967	115.367497168743	4.52136510016872	363243.857304643	2841.1103248395	3.71404303510759	9.31596828992073	0.76716626504181	35825.839184598	1231.74058094831	1766	6.6	12.2	35.9	8.9	14.7	35.9	8.2	18.3	35.9	5.7	15.6	35.9	8.5	12.2	35.9	1749667	110193.98	1243.6	373.79	10	13.4	8.4	11.5	11.7	10.7	10.5	10.5
1	L20	2	RF	NA	Neutral	30.2927272727273	119.093939393939	4.45632416513035	376418.323030303	2834.38142203725	4.52181818181818	11.4618181818182	0.879029471014828	43012.9678787879	1375.86852568684	1650	6.9	15.2	40.4	9.6	14.8	40.4	9.2	18.5	40.4	5.8	17.4	40.4	9.2	13.6	40.4	1795871	117892.33	1275.47	404	10.7	10.7	12.8	9.2	13	9.8	15	8.4
1	L20	3	RF	NA	Neutral	29.1454965357968	112.159930715935	4.00238269996992	341763.523094688	2794.66397598173	4.64491916859122	11.9924942263279	0.890262371875037	45298.5484988453	1356.68930081845	1732	6.9	12.4	38.9	10	11.7	38.9	9.1	18.1	38.9	5.2	15.9	38.9	8.2	12.8	38.9	1678765	116800.9	1167.71	391.61	9.2	10.8	10.4	6.5	11.8	8.7	13	5.8
1	L21	1	RF	NA	Neutral	30.4594594594595	123.917600527357	4.74940512348552	398139.411338167	2920.72413630006	4.18589321028345	10.8378378378378	0.892899123226933	41940.1094264997	1396.79604238431	1517	9.8	13.8	39.6	11.5	11.4	39.6	9.8	18	39.6	8	15.2	39.6	11.1	12.6	39.6	1882250	116451.69	1343.79	407.08	12.7	10.5	11.8	7.5	14.4	7.4	14.5	7.3
1	L21	2	RF	NA	Neutral	29.3231146535868	115.923973022685	4.41845513055071	369399.084610668	2750.65823492714	3.8632740649908	9.89576946658492	0.766016554518792	36078.7946045371	1190.5342731001	1631	7.3	14.8	36	8.2	19.9	36	8.2	21.2	36	6.6	18.8	36	7.2	15.7	36	1737407	117640.22	1220.11	398.67	8.3	16.6	12.5	6.4	10.7	13.9	14	6
1	L21	3	RF	NA	Neutral	29.2334183673469	116.241709183673	4.78354291895653	385378.751913265	2853.87747722505	4.18686224489796	10.3099489795918	0.796220080186469	36274.8743622449	1220.91476293327	1568	8.6	12.8	37.2	10.3	16.8	37.2	9.8	19.2	37.2	7.9	16.1	37.2	11	13.4	37.2	1786763	117759.4	1263.56	404.81	11.3	11.7	12.8	11.1	13	11.2	15.4	9.4
1	L22	1	RF	NA	Neutral	28.989375	116.79375	4.21198107918674	381923.08375	2904.39835701099	4.889375	12.66625	0.9871064453142	49274.56625	1535.12572044059	1600	8.4	12.6	44	10.7	11.6	44	7.1	20.3	44	5.5	16.2	44	10	12.6	44	1863727	116503.64	1326.84	402.1	10.8	8.8	12.6	14.7	13.7	5.9	14.2	13.5
1	L22	2	RF	NA	Neutral	29.7694145758662	116.731780167264	4.48989583772163	361125.820191159	2825.11091384451	3.49163679808841	8.8673835125448	0.729215957334224	33124.0848267623	1154.43341122533	1674	7.9	14.5	34.1	10.1	13	34.1	7.3	16.4	34.1	5.8	15.4	34.1	8.5	11.9	34.1	1732326	113532.78	1271.08	396.2	10.1	9.5	11.8	8.6	13.9	7	14.1	8.2
1	L22	3	RF	NA	Neutral	28.9142141515341	110.152160300564	4.4022013985774	347851.452097683	2756.1047268657	4.81840951784596	12.6931747025673	0.941520852388509	46848.3456480902	1391.29081777747	1597	7.6	15.7	41.1	9.8	19.3	41.1	9	19.5	41.1	6.7	18.3	41.1	9.6	15.9	41.1	1708631	118343.66	1165.76	397.03	11	11.1	11.5	7.1	11.2	13.7	12.6	5.4
1	M03	1	OTNT	NA	Neutral	29.8393172454385	121.387875220718	4.26995157290044	391544.587404356	2946.93584722203	4.35079458505003	11.4873454973514	0.949185644869641	41237.9305473808	1323.80306759083	1699	7.2	10.9	41.3	8.8	7.5	41.3	10	20.3	41.3	6.6	16.4	41.3	9.9	12	41.3	1808068	89840.05	1260.6	303.29	10.5	11.2	3.9	13.7	11.2	7.5	4.9	11.6
1	M03	2	OTNT	NA	Neutral	29.9640914036997	120.74428726877	4.30976535669604	366951.326985854	2834.12121317232	3.80032644178455	9.73993471164309	0.894898634173169	35289.8558215452	1255.13119625573	1838	6.4	9.3	38.2	7.4	9.1	38.2	8.1	16	38.2	6.1	13.1	38.2	8.5	10	38.2	1717088	92306.18	1193.21	307.77	10.2	10.5	4.8	11.8	10.3	7.3	5.6	11.3
1	M03	3	OTNT	NA	Neutral	28.1356309060589	109.703724291273	3.89802654052816	329960.106170095	2772.69547974366	3.94941634241245	10.2028904947193	0.878238694035585	38316.9466370206	1237.34786982946	1799	6.2	12.5	36.8	7.7	10.3	36.8	9.1	21.7	36.8	5.4	18.5	36.8	7.4	14.9	36.8	1640890	106685.21	1167.51	366.44	8.7	13.2	8.4	8.8	11.2	8.2	11.1	8.3
1	M04	1	OTNT	NA	Neutral	30.6272009714633	126.907710989678	4.44416310336951	412216.122040073	2986.39205478294	4.64784456587735	12.103825136612	0.975977372504192	45448.8627808136	1472.3563640147	1647	8.9	9.3	43.3	12	8.1	43.3	10.9	17.4	43.3	7	12	43.3	11.8	9.5	43.3	1894865	105484	1329.25	356.68	12.6	9.1	8	9.8	15.2	6.6	9.5	9
1	M04	2	OTNT	NA	Neutral	27.3331261653201	116.980111870727	5.018343843318	408756.198881293	3060.27592125347	4.70354257302672	12.3157240522063	0.97405896945917	48900.7433188316	1554.379733189	1609	10.8	13.1	43	14.6	7.3	43	7.1	26.6	43	7	20.1	43	11.6	14.6	43	1932014	120412.92	1406.75	417.67	12.7	8.4	13.2	5.9	17	4.7	16	4.6
1	M04	3	OTNT	NA	Neutral	29.2115497937537	120.460223924573	4.24602429550555	382912.246906305	2951.92708280458	4.20860341779611	10.9858573954037	0.894830220422357	41228.1579257513	1363.00705061878	1697	9.3	8.7	38.9	12	6	38.9	9.3	18.4	38.9	7.7	12.2	38.9	12.6	8.7	38.9	1784268	109519.75	1257.67	375.67	13.5	8.4	8.2	4.5	13.9	5.2	11.1	4.2
1	M05	1	OTNT	NA	Neutral	30.4275595621378	126.405022537025	4.29642432705833	416220.106245976	2999.70217480088	5.02575660012878	13.2736638763683	1.03277388480141	47458.1609787508	1483.99827210857	1553	9	8.4	46	12	6.5	46	10.6	18.2	46	7.7	12.6	46	11.1	8.1	46	1953766	101174.32	1334.35	346.14	13.9	9.8	7.5	15.7	16.2	5.2	9.3	15.1
1	M05	2	OTNT	NA	Neutral	30.4262579525737	126.264314632736	4.43232839814797	405277.049739734	2904.04453632831	3.89184499710816	10.2718334297282	0.980949515747245	38814.9340659341	1243.79098794245	1729	7.9	9	37.6	9.4	9	37.6	9.4	15	37.6	7.6	11.6	37.6	9.9	8.9	37.6	1823141	97709.26	1254.01	332.31	11.2	11.6	7.2	13.9	11.6	6.8	9.5	12.8
1	M05	3	OTNT	NA	Neutral	29.5056890012642	122.335018963338	4.4425799852819	381566.753476612	2858.93082196982	4.52718078381795	12.2041719342604	0.907194506652259	45204.0682680152	1342.03210212271	1582	10.1	7.5	39.6	9.4	8.6	39.6	9.4	16.5	39.6	7.8	11.3	39.6	10.7	8.7	39.6	1712620	105773.71	1217.97	369.1	9.5	11	7.3	6.5	12.8	6.8	9.5	5.1
1	M06	1	OTNT	NA	Neutral	28.321095208463	117.502177971375	4.50239942720235	383837.093963908	2967.99651567081	4.34785314250156	11.3005600497822	0.920453678345626	41826.2003733665	1360.97593671816	1607	8.4	9.1	41.2	10	6.9	41.2	6.8	23.5	41.2	6	15.5	41.2	9.3	11.1	41.2	1817987	107314.6	1308.58	367.24	10.5	10	8.1	8.5	12.1	5.4	10.2	7.7
1	M06	2	OTNT	NA	Neutral	29.9162621359223	124.212378640777	4.34738823355221	393462.700242718	2942.39932863083	4.06432038834951	10.4708737864078	0.907790616232298	39187.1711165049	1398.63109559526	1648	8.1	9.5	41	11.3	6.3	41	8.4	17.5	41	5.6	12	41	10.3	8.9	41	1846068	113019.64	1283.17	385.99	12.1	7.9	11.2	7.6	14	5	12.8	6.9
1	M06	3	OTNT	NA	Neutral	27.622597553873	110.914385556203	4.3799191152306	363160.380314502	2939.79464743652	4.62317996505533	12.3377984857309	0.933056609427728	49108.0087361677	1483.18389543336	1717	9.1	11.9	41.7	12.2	7.6	41.7	8.3	22	41.7	7	18.3	41.7	11	12.9	41.7	1765512	114317.38	1295.2	402	12.5	11.5	11.9	11.1	14.3	5.8	15.3	10.6
1	M07	1	OTNT	NA	Neutral	28.664113785558	117.780634573304	4.40430420366081	382505.149890591	2946.08561998911	3.7007658643326	9.33369803063457	0.888041404875809	32583.8391684902	1281.71617597468	1828	7.7	8.5	40.5	8.8	7.1	40.5	7.8	19.7	40.5	4	13.7	40.5	7	9.4	40.5	1816706	92145.35	1292.63	314.18	9.5	9.1	5.4	14.1	11.4	5.7	6.7	12.7
1	M07	2	OTNT	NA	Neutral	28.75	115.602578475336	4.20424607756491	369358.586883408	2861.15439508301	3.60033632286996	9.46076233183856	0.827913442694333	34853.6737668161	1175.07076176184	1784	7	14.5	35.6	10.9	13.3	35.6	7.5	22.8	35.6	6	18.4	35.6	9	14.7	35.6	1768719	84629.84	1240.03	293.77	10	14.2	6.6	23.1	12.8	11.9	8.7	23.3
1	M07	3	OTNT	NA	Neutral	29.5644397685429	118.976854287217	4.48985986044463	376043.241451867	2883.12319340396	3.52393477117307	8.78800631246712	0.889423050815624	28889.0715412941	1188.32411650294	1901	7.6	9	39.6	8.4	5.9	39.6	8.4	13.8	39.6	5.4	9.9	39.6	7.8	6.9	39.6	1729751	86859.23	1216.36	293.09	8.9	9	2.8	11.3	9.9	5.6	4.6	10.4
1	M08	1	OTNT	NA	Neutral	29.5724953329185	115.514623522091	4.21767441038601	371728.691350342	2881.61578527181	4.35967641568139	11.3130056004978	0.949783485587312	40142.1935283136	1362.75420318531	1607	6.1	13.7	42.6	7.8	9.5	42.6	9.2	18.9	42.6	5	16	42.6	7.7	11.8	42.6	1781001	98084.55	1241.8	333.69	9.4	12.5	6.8	17.8	10.7	9.8	8.8	17.2
1	M08	2	OTNT	NA	Neutral	28.7966203983102	119.141822570911	4.47381503710594	388829.327097164	2998.56533740633	4.1949305974653	11.2190706095353	0.886160068685585	44174.4882317441	1413.6131080373	1657	10.2	10.3	40	14	6.3	40	7.5	20.9	40	6	14.5	40	11	9.9	40	1854820	117882.43	1326.93	406.15	12.9	10.1	12.8	8	16.3	5.7	14.4	7.1
1	M08	3	OTNT	NA	Neutral	26.693588162762	107.906288532676	4.36403790334526	346443.241676942	2845.03304746049	4.2632552404439	11.3464858199753	0.895595275275188	45023.588162762	1374.95149938022	1622	8	12.6	38.5	10.4	12.7	38.5	7.6	28.2	38.5	6.2	21.7	38.5	10	17.7	38.5	1778729	113132.78	1252.47	392.92	13.2	11.9	11.7	8.3	13.8	8.7	13.6	7.8
1	M09	1	DNM2	NM_001005362	sample	28.8963531669866	109.719129878439	4.81560353730541	365540.863723608	2863.39467436084	3.7575175943698	9.34740882917466	0.85195360322778	30757.3326935381	1156.07586073553	1563	5.8	20.7	39.7	9	18.8	39.7	9.7	25.3	39.7	7.4	26	39.7	8.7	20.8	39.7	1869673	92840.59	1282.57	311.92	12.5	15	4.9	10.2	11.5	14.1	5.9	9
1	M09	2	DNM2	NM_001005362	sample	30.5809948979592	118.154336734694	4.47313844890584	385630.116709184	2836.90819923548	3.66645408163265	9.40625	0.812524953110491	33428.2072704082	1182.37156504629	1568	6.4	15.9	36.7	10.1	15.9	36.7	11.5	19.3	36.7	7.7	18.8	36.7	9.3	15.3	36.7	1864303	102342.61	1254.71	339.36	12.9	11.2	8.9	12.9	11.5	10.5	9.4	11.2
1	M09	3	DNM2	NM_001005362	sample	28.9425893380199	116.532513181019	4.50780756127475	405944.0380785	2932.32569201939	3.91798476859988	10.223784417106	0.899609456643038	37606.2062097247	1194.37041362689	1707	8.6	13.9	36.6	12.4	11.8	36.6	10.7	20.9	36.6	7.8	18.2	36.6	11.4	13.7	36.6	1888426	102718.04	1259.61	353	12.9	12	7.6	9.7	13.4	12	10.5	9.5
1	M10	1	PRF1	NM_005041	sample	30.8511216859279	127.324949014276	4.84666734629727	419525.558123725	2994.18673649742	5.01495581237254	13.5071380013596	0.994431028745393	54640.3738953093	1485.19043452102	1471	9.4	9.9	42	13	9.9	42	10.3	17	42	7.6	12.1	42	11.6	9.2	42	1887776	117652.88	1346.38	402.75	13.7	10.8	11	7.2	15.1	6.8	13.3	6.2
1	M10	2	PRF1	NM_005041	sample	30.9895513214505	122.722188076214	3.99953611607234	372098.923786109	2779.6019063933	4.22679778733866	11.1733251382913	0.844203272636083	40601.9477566073	1242.81821214528	1627	6.8	11.1	37.7	9.2	13.3	37.7	8.6	14.4	37.7	6.3	11.7	37.7	9.5	9	37.7	1713604	106456.71	1159.99	358.12	9.8	12.6	9.6	9.8	11.4	14.2	11.4	9
1	M10	3	PRF1	NM_005041	sample	30.1046831955923	120.88650137741	4.14068379254494	359834.84077135	2785.719581468	4.32011019283747	11.3393939393939	0.872679184788977	40616.755922865	1228.50402344141	1815	7.8	8.9	37.3	8.5	11.1	37.3	10.4	14.7	37.3	6.7	11.2	37.3	10.3	8.5	37.3	1637423	97466.6	1138.22	330.99	9.1	12.1	6.3	11.2	11.6	10.7	7.6	10.6
1	M11	1	DSN1	NM_024918	sample	29.9453587886768	120.911784068466	4.35498625854306	380334.732060566	2863.82540002079	5.3818301514154	14.643844634628	1.04816617685796	58844.292955892	1579.51304672528	1519	8.2	11.5	43.5	9.1	12.5	43.5	8.2	17.1	43.5	7	12.7	43.5	10.1	10.3	43.5	1796203	121877.63	1281.38	421.34	10.7	12.2	10.3	4.6	13.1	8.4	11.8	3.7
1	M11	2	DSN1	NM_024918	sample	31.0359435173299	123.616816431322	4.06599476193108	375112.611039795	2844.64108669268	4.95057766367137	13.0423620025674	0.982360868142884	49841.1148908858	1456.56317261949	1558	6.2	9.3	41.8	9.1	10.3	41.8	9.8	13.2	41.8	6.3	10.5	41.8	9.5	8.2	41.8	1746150	105663.18	1223.88	359.09	10.1	11.4	9	7.6	11.7	8	9.6	6.9
1	M11	3	DSN1	NM_024918	sample	29.3501461988304	117.688596491228	4.07829529469637	372680.687865497	2892.75515969199	5.62646198830409	15.9349415204678	1.06041537830556	64337.990497076	1634.85022253172	1368	8.1	10.2	46.3	10.3	7.4	46.3	9.4	14.8	46.3	5.8	11.8	46.3	9.4	8.6	46.3	1769563	113194.93	1258.3	393.46	10.8	8.8	9.9	7.5	14.5	4.6	12.7	6.6
1	M12	1	CBLB	NM_170662	sample	30.2064139941691	127.678134110787	4.68021824011591	421248.60058309	3018.22656318893	4.37201166180758	11.7877551020408	0.941730248044876	47187.2489795918	1396.72965081733	1715	11.2	8.3	38.5	11.8	7.3	38.5	7.9	14.5	38.5	6.9	9.3	38.5	11.1	6.2	38.5	1823526	110542.05	1351.74	385.81	11.1	9.3	8.3	6.2	13.9	4.9	10.1	4.9
1	M12	2	CBLB	NM_170662	sample	29.6287206266319	122.212010443864	4.28466244033079	386393.641253264	2850.47214151099	4.30913838120104	10.8751958224543	0.846975545899222	41639.5718015666	1326.04842363429	1915	8.1	11.6	37.9	9.2	11.7	37.9	8.6	17.1	37.9	7	14.6	37.9	9.2	12.2	37.9	1741561	99872.23	1229.5	339.67	8.9	10.5	7.5	10.2	11.3	8.8	8.9	9.5
1	M12	3	CBLB	NM_170662	sample	26.6009204470743	106.042735042735	4.10511413338522	344373.855358317	2905.08551685678	5.12886259040105	13.5739644970414	1.00410001924623	52745.5963182117	1528.49990847909	1521	8.9	13.8	44.2	12.5	9.3	44.2	6.6	23.1	44.2	6.4	21.6	44.2	10.7	16.2	44.2	1732104	105056.93	1260.14	368.83	12.2	10.5	10.9	18.3	16.3	6.7	13.5	17.4
1	M13	1	EP300	NM_001429	sample	32.1681222707424	127.291484716157	4.78409876149951	398877.088973799	2871.14988580199	4.31986899563319	10.7210698689956	0.840262603295031	37464.4465065502	1238.27086351069	1832	6.6	11.5	38.4	7.1	11.2	38.4	10.8	12.4	38.4	7.6	11.3	38.4	10.5	8.1	38.4	1761615	80437.72	1167.35	261.8	8.4	10.9	2.9	21.1	7.2	12	3.9	20.9
1	M13	2	EP300	NM_001429	sample	32.66647597254	128.618993135011	4.37811825545534	389007.727688787	2757.8011011969	4.27745995423341	10.6424485125858	0.79887722048575	37508.2225400458	1204.57208674153	1748	6.5	12.4	37	7.2	16.1	37	13.5	13.4	37	8	12.4	37	9	10	37	1669050	85195.58	1106.82	276.33	8	15.3	4.3	19.8	7.8	17.8	4.7	18.9
1	M13	3	EP300	NM_001429	sample	29.2070460704607	114.032520325203	4.34778655472708	353211.940379404	2842.43899708956	3.69647696476965	9.04823848238482	0.77213158406005	31369.7490514905	1140.28843559545	1845	7.5	12.7	35.9	9.1	9.6	35.9	8.8	17	35.9	5.3	15	35.9	8.6	11.1	35.9	1679569	85764.41	1143.33	282.48	7.8	11.6	4.4	16.7	9.8	11.3	5.4	16.8
1	M14	1	PHOX2B	NM_003924	sample	29.1705809641533	115.376390605686	4.10218975708369	383187.908529048	2921.95477885277	4.13288009888752	10.5166872682324	0.804357959082214	42642.9635352287	1378.48273216926	1618	7.7	13.7	37.6	11.2	11.1	37.6	6.4	18.1	37.6	6.1	16.1	37.6	9.5	11.8	37.6	1871721	123119.93	1309.29	419.45	11.9	9.2	13.7	6.1	14.5	7.8	15.7	5.2
1	M14	2	PHOX2B	NM_003924	sample	30.3760683760684	127.45177045177	5.04333436266734	429732.409035409	2981.93284123328	4.34310134310134	11.3418803418803	0.886877258593597	44633.3284493285	1372.36972798845	1638	10	12.8	39.7	13.1	10.8	39.7	8.2	15.8	39.7	9.6	13.5	39.7	13.1	10	39.7	1910552	101976.53	1368.02	344.29	15	9	8.4	10.6	16.1	5.6	9	10
1	M14	3	PHOX2B	NM_003924	sample	29.5378055713474	110.365548607163	3.86581114835524	324808.93064241	2659.61808776153	4.4013644115975	11.2689027856737	0.923430643941027	41304.8698123934	1339.67977586836	1759	4.9	15.1	39.7	6.3	16.8	39.7	9.8	18.1	39.7	6.1	16.5	39.7	6.8	14.2	39.7	1593886	94856.85	1067.99	319.5	8	18.4	6.5	15.6	8.7	14.5	7.1	14.9
1	M15	1	LATS1	NM_004690	sample	28.8252808988764	112.660674157303	4.05317422252454	345066.195505618	2833.33827527199	4.14887640449438	10.4719101123596	0.855204620148153	39090.2769662921	1318.62863765518	1780	7	12.8	39.6	8.2	11.5	39.6	6.2	19.3	39.6	4.7	17	39.6	6.9	12.5	39.6	1726532	108803.97	1230.31	373.35	9	10.4	9.8	9.7	11.2	7.4	10.6	8.7
1	M15	2	LATS1	NM_004690	sample	32.5440194292653	133.193078324226	4.34434733725411	429129.624165149	2894.98965300398	4.5397692774742	11.6569520340012	0.897711731956399	42680.9860352155	1349.45980018324	1647	8.9	9.7	39.8	10.8	11.1	39.8	13.3	13.6	39.8	9.4	10.2	39.8	11.5	7.8	39.8	1907570	117524.3	1254.85	385	11.9	9.4	11.4	5.6	12.6	9.4	11.7	4.2
1	M15	3	LATS1	NM_004690	sample	27.9233296823658	109.584884994524	4.17213378299346	352908.356516977	2831.20283188054	4.02738225629792	10.2573932092004	0.858665332467563	38024.0115005476	1276.12491863363	1826	7.8	14.5	37.3	10.5	12.7	37.3	6.6	17.9	37.3	6.2	16.8	37.3	9.4	13.9	37.3	1742384	106509.97	1234.64	368.22	9.6	11.3	9.6	11.5	13	7.8	11.4	11
1	M16	1	CUL3	NM_003590	sample	29.2429149797571	120.352805089647	4.42950546564075	412117.063042221	3022.94558587342	4.70445344129555	12.080971659919	0.955073885399273	47646.5627530364	1578.66486719423	1729	8.6	10.4	43.7	12.5	8.6	43.7	9.3	21.8	43.7	6.9	16.5	43.7	10.8	11.9	43.7	1937449	122043.2	1369.78	423.72	14.3	13.2	12.9	9.5	15.4	7.7	15.4	7.6
1	M16	2	CUL3	NM_003590	sample	27.3642487046632	106.851813471503	3.89016920603153	338053.892227979	2769.95938300291	3.3839378238342	8.35906735751295	0.783121213108652	32581.8155440415	1314.66167815243	1930	5	16.5	37.8	8.9	16.6	37.8	7.7	29.2	37.8	6	25.8	37.8	7.4	20.6	37.8	1707497	109910.25	1177.42	386.41	10.9	21	10.4	8.8	12.7	15.6	14	8.1
1	M16	3	CUL3	NM_003590	sample	28.4822175732218	113.802824267782	4.49289619236555	364015.320083682	2842.3957650665	4.206589958159	10.6260460251046	0.91598799253238	40661.3028242678	1466.25234327014	1912	7.7	11.3	42	9.7	10	42	9.2	21.1	42	6.5	17	42	9.6	12.6	42	1740778	111418.92	1230.84	380.39	11.8	13.4	10.5	7.9	13.5	8.6	12.1	6.6
1	M17	1	OTNT	NA	Neutral	29.9896278218426	118.112873703478	4.15173772434643	373393.616229408	2911.69429959625	4.41061622940818	11.2824893227578	0.94482527436011	42433.5765710799	1451.39234887265	1639	7	13.2	43.2	9.3	8.2	43.2	8.7	18.4	43.2	6.8	14.8	43.2	10.3	10.4	43.2	1778285	110471.34	1250.92	385.8	9.6	10.3	8.5	7.9	11.4	7.2	10.8	6.5
1	M17	2	OTNT	NA	Neutral	30.4808342728298	120.861330326945	4.1740395467852	373777.797068771	2851.27136320076	4.0913190529876	10.1888387824126	0.841472723809859	37037.365276212	1319.92384237364	1774	7.9	12.6	39.9	10.5	11.2	39.9	10.1	17	39.9	6.6	13.9	39.9	10	10.4	39.9	1754854	115569.02	1224.48	393.18	10.8	11	10.5	4.7	14	8.5	12.8	4.2
1	M17	3	OTNT	NA	Neutral	28.0641316685585	107.600454029512	3.93512367378175	333166.010215664	2748.98580893323	4.04653802497162	10.3149829738933	0.847127596759931	37380.5158910329	1266.38088219511	1762	6.1	18	38	8	14.5	38	9.5	24	38	6	22.4	38	8.2	18.8	38	1716636	106161.51	1146.47	353.48	8.6	10.8	8.9	11.4	9.6	9.4	9.3	10.7
1	M18	1	OTNT	NA	Neutral	27.6342821782178	111.22896039604	4.3891007647005	364267.828589109	2888.87030178607	4.44430693069307	11.6590346534653	0.87120230583935	47699.1565594059	1454.40891294566	1616	7.7	15.5	40.1	11.5	13.6	40.1	7.3	27.8	40.1	5.7	22.5	40.1	8.8	17.1	40.1	1821532	122620.34	1316.57	430.6	10.3	10.6	11.9	7.3	14.8	8.1	14.8	6.4
1	M18	2	OTNT	NA	Neutral	29.9241652518393	115.352574985852	4.25453490750266	356934.152235427	2799.58978289591	4.25410299943407	10.9750990379174	0.861816082746954	41759.4714204867	1345.99326437359	1767	6.3	15.4	39	8.4	14.5	39	9.5	19.1	39	5.4	16.8	39	7.4	14.1	39	1707946	102401.5	1216.94	348.63	9	12.2	7.2	11.1	11.1	10.5	9.4	10.6
1	M18	3	OTNT	NA	Neutral	29.7761711972238	119.134759976865	4.38567897625876	372699.865240023	2842.80912737291	5.25159051474841	13.888953152111	1.05322339162149	50782.2035858878	1535.33008584799	1729	8.4	10.9	45.5	9.9	9.4	45.5	10.6	15.2	45.5	7.3	12.7	45.5	10.5	10.1	45.5	1760455	104740.44	1231.43	359.68	10.7	9.3	10.1	18.2	12.3	6.1	11.6	17.8
1	M19	1	OTNT	NA	Neutral	28.6052325581395	109.078488372093	4.11857845490506	341496.973255814	2788.77588661717	4.025	10.1063953488372	0.825292555649034	39412.9	1371.34372318273	1720	6.2	17.1	38.4	7.6	15.9	38.4	7.4	24	38.4	4.8	22.7	38.4	7.3	18.2	38.4	1757536	124999.99	1225.82	420.93	9.1	12.8	11.8	5.2	11	11.4	11.9	4.1
1	M19	2	OTNT	NA	Neutral	29.1970965940815	113.436069235064	4.54837653057192	354593.44946957	2824.95499725044	3.64824120603015	8.98771635957566	0.841346866994326	35433.869905081	1305.19899330284	1791	7.2	14.4	36.7	9.5	15.9	36.7	8.5	20.7	36.7	5.2	18.3	36.7	8	14.3	36.7	1721446	104867.36	1224.82	358.96	10	12.7	10.7	16.8	11.9	11.2	12.2	16.2
1	M19	3	OTNT	NA	Neutral	28.8331280788177	109.12315270936	3.92124489770149	340555.887931034	2764.47224438873	4.16748768472906	10.4870689655172	0.867718862809458	38568.0467980296	1333.39447822901	1624	5.4	16.7	39.4	9	12.9	39.4	9.7	17.7	39.4	6	17.8	39.4	8.4	15.1	39.4	1694739	106650.55	1156.55	357.25	10.3	10.8	9.1	11.9	10.2	9.7	10.6	11.2
1	M20	1	OTNT	NA	Neutral	27.7077881619938	107.319003115265	4.08124071548596	341179.701557632	2844.77835788577	5.06666666666667	13.0504672897196	0.977173239742103	51524.5426791277	1581.83746052504	1605	7.6	16.1	44.1	10.6	14.3	44.1	6.4	25.2	44.1	4.9	20.9	44.1	7.8	16.2	44.1	1752203	116984.42	1255.46	407.68	9	10.8	12	9.3	12.5	10.3	12.8	9
1	M20	2	OTNT	NA	Neutral	29.7157417893545	118.137599093998	4.34662648740654	370720.665345413	2822.00860422818	4.34881087202718	10.8204983012458	0.860629200043893	40991.0141562854	1383.92654276514	1766	7.4	13.8	39.6	9	14.1	39.6	8.5	18	39.6	6.2	16.6	39.6	9.4	13.7	39.6	1728345	109980.13	1232.52	382.82	8.8	14.7	10	8.9	12.2	9.4	11.5	7.4
1	M20	3	OTNT	NA	Neutral	27.5529801324503	105.656181015453	4.17820502746354	330662.577262693	2809.71276862535	3.81236203090508	9.73123620309051	0.793893258699005	36969.3653421634	1260.62074679815	1812	7.6	13	36.4	10.1	14.1	36.4	7.2	21.2	36.4	4.9	17.5	36.4	7.8	14.2	36.4	1646443	102537.78	1204.36	357.58	9.8	14.2	8.9	16.1	12.6	10.8	12	15.2
1	M21	1	OTNT	NA	Neutral	29.4600366076876	116.288590604027	4.53968237041107	380644.262355095	2893.29644690652	4.17632702867602	10.4264795607077	0.821841997673098	42941.3068944478	1447.94195235143	1639	7.7	14.5	39.1	10.6	15.7	39.1	7.3	19.5	39.1	6.3	17.3	39.1	10.4	14	39.1	1826545	123263.13	1257.97	416.6	12.4	13	13.7	9.8	12.4	10.9	14.6	9
1	M21	2	OTNT	NA	Neutral	28.9983704508419	105.706137968495	3.69716908405302	308135.311787072	2647.53470694946	3.43291689299294	8.35687126561651	0.808557305882183	33004.082020641	1304.04930426856	1841	4.6	20	37.2	6.5	20	37.2	6.8	18.7	37.2	4.1	21.9	37.2	6.6	18.7	37.2	1623224	120999.53	1096.55	402.48	7.5	15.9	12.8	7.2	9.1	12.8	14.1	6.6
1	M21	3	OTNT	NA	Neutral	32.2747183979975	126.252816020025	4.06672897541079	383825.403003755	2759.59199845427	3.94055068836045	9.95932415519399	0.828370407537558	38483.7183979975	1281.57599754447	1598	8.6	13.2	37	9.3	14	37	10.9	11	37	8.9	11.6	37	11.9	10	37	1760189	107143.18	1159.4	352.17	12.5	9.6	11.3	15	11.9	9.7	12.1	14.7
1	M22	1	OTNT	NA	Neutral	29.5238600212089	116.132555673383	4.25323269986115	371035.96447508	2790.99375294005	4.06150583244963	9.97507953340403	0.880455763815195	39463.8382820785	1453.06319140876	1886	7.5	15.3	39.6	8.7	17	39.6	8.9	18.9	39.6	6.7	16.8	39.6	9.8	14.4	39.6	1695929	109995.42	1177.85	376.8	10.3	20.1	9.5	9.4	10.4	16.5	11.1	8
1	M22	2	OTNT	NA	Neutral	28.0387596899225	109.551495016611	4.05946977106495	343388.131229236	2753.12929206778	4.30730897009967	10.9673311184939	0.87549148664414	43925.2452934662	1446.99725963486	1806	6.3	17.1	39.3	10.5	16.7	39.3	6.9	22.5	39.3	4.7	21.2	39.3	8.1	17.5	39.3	1641901	116123.94	1172.54	406.94	9	18.8	13.2	11.8	12.7	16.8	15.9	10.5
1	M22	3	OTNT	NA	Neutral	28.1078028747433	107.343429158111	3.87353413193339	331561.789014374	2800.64994967367	3.95687885010267	10.2962012320329	0.858619012766061	42044.0097535934	1327.14937311174	1948	7.1	14.8	37.2	9.3	12.1	37.2	6.7	18.9	37.2	5.1	18.5	37.2	8.3	13.8	37.2	1674767	108569.12	1174.81	370.19	9.2	10.7	9.9	11.1	11.3	8.7	11.8	10.2
1	N03	1	PLK1	NA	Negative	28.0599201065246	147.455392809587	7.7568963482331	716845.850865513	3744.20657901004	5.75765645805593	16.0372836218375	1.04661414110278	62327.5579227696	1556.31545979724	751	23.6	9.6	47.8	26.8	9.6	47.8	15.7	34	47.8	19.7	22.9	47.8	24.5	18.1	47.8	2566265	139851.44	2033.94	499.98	26	23.2	21.7	21.7	29.7	6.3	23.4	11.9
1	N03	2	PLK1	NA	Negative	28.171772428884	133.90590809628	6.46048853995007	537307.276805252	3325.14111245785	5.85448577680525	16.6083150984683	1.06023486483757	61055.590809628	1565.57334479737	914	17.9	12.7	48	24	12.8	48	15.3	33.3	48	16.7	25.5	48	21.6	19.9	48	2144142	135009.18	1688.68	483.86	23.1	23.2	21.7	19.7	27.9	9	25.3	12.8
1	N03	3	PLK1	NA	Negative	25.8103092783505	128.430927835052	6.97497153432618	579221.731958763	3504.7983418144	4.64845360824742	13.3309278350515	0.921874502694989	52193.787628866	1376.14151273248	970	22.2	11.8	40.2	27.3	13.2	40.2	13	38	40.2	15.5	28.2	40.2	22.9	22.7	40.2	2201539	147628.95	1813.09	551.01	22.2	25.9	23.2	15.2	29.4	9.8	27.2	3.5
1	N04	1	PLK1	NA	Negative	25.4094488188976	140.542182227222	9.02283907476743	732088.103487064	4007.32535906981	5.94263217097863	16.9291338582677	1.0793146822467	73037.1124859393	1828.92732559689	889	26.9	8.2	50.2	34.5	7.6	50.2	10.5	39.5	50.2	18.2	24.4	50.2	25.5	15.7	50.2	2742215	162865.59	2252.99	631.92	29.5	21.3	27.7	16.2	40.5	4.4	33.5	9.3
1	N04	2	PLK1	NA	Negative	26.0473815461347	136.907730673317	7.35637663967791	644420.815461347	3768.28366696495	5.27182044887781	14.8154613466334	1.00081349930655	61710.7069825436	1635.48273559441	802	27.7	11.5	47.4	35.2	8.1	47.4	12.1	39.4	47.4	18.3	26.7	47.4	28.2	19.1	47.4	2578867	163312.61	2043.63	601.04	30.7	19.6	31.7	9.7	39.4	5.4	35.4	3.7
1	N04	3	PLK1	NA	Negative	24.5635964912281	126.36951754386	7.63722911414198	587983.481359649	3551.86888216151	5.81359649122807	16.9100877192982	1.04079163802059	68322.1052631579	1598.75017794404	912	25.9	9.4	45.6	28.5	8.3	45.6	11.6	39.1	45.6	15.8	26.6	45.6	22	19.6	45.6	2255104	161964.79	1838.02	594.99	24	23.2	28.2	11.8	34	5.6	34.6	5.3
1	N05	1	PLK1	NA	Negative	27.1060773480663	136.405524861878	7.93992913924026	612104.612154696	3664.33236063376	4.8232044198895	13.321546961326	0.922082425550059	51617.1436464088	1412.42391050333	905	23.2	10.4	42.7	25.9	9.7	42.7	14	36	42.7	17.2	25	42.7	22.1	19	42.7	2348681	139687.06	1959.21	508.25	22.1	24.8	20.8	17.7	28.7	6.2	21.3	6
1	N05	2	PLK1	NA	Negative	25.6670870113493	129.423707440101	6.94334121966506	568658.05296343	3559.53890515503	6.85876418663304	20.3795712484237	1.15887091715771	83818.9571248424	1703.94865511871	793	22.1	9.8	47.9	28.1	8.6	47.9	12.5	39.1	47.9	14.5	27.5	47.9	19.9	20.7	47.9	2258915	146478.93	1900.82	532.64	22.8	24.1	25	14	34.3	4.9	26.7	4.7
1	N05	3	PLK1	NA	Negative	26.8810126582278	133.925316455696	6.80352070651199	577379.364556962	3405.16999058175	5.19873417721519	15.0911392405063	0.978377723755633	58399.5746835443	1454.39577279811	790	22.3	9.6	45.2	26.7	10.5	45.2	14.3	33.4	45.2	18.7	24.8	45.2	23.5	19.4	45.2	2311221	142103.72	1769	512.21	26.2	22.2	24.1	15.8	31.4	7.5	27.1	5.9
1	N06	1	PLK1	NA	Negative	25.4109589041096	153.342465753425	9.4846532653349	846099.875	4152.66141116848	6.8458904109589	18.6198630136986	1.32059432021819	84671.0804794521	2326.05886946978	584	32.4	8.9	59.8	38.7	5.7	59.8	9.1	38.9	59.8	21.7	23.8	59.8	30.8	15.2	59.8	3023572	224267.82	2421.49	858.88	34.1	16.6	43.5	7.7	46.1	2.1	50.2	3.3
1	N06	2	PLK1	NA	Negative	26.5811594202899	142.307246376812	8.11916947217787	665216.276811594	3812.63849626233	6.43188405797101	17.9347826086957	1.18800445974927	77848.4652173913	2008.80574196681	690	26.8	9	54.2	33.5	7.4	54.2	11	37.1	54.2	20.3	21.6	54.2	28.7	15.2	54.2	2556203	180686.19	2090.52	680.62	28.6	19.1	35.4	8.1	36.8	4.8	40.7	1.9
1	N06	3	PLK1	NA	Negative	24.9107981220657	126.167840375587	6.94093750028258	582915.659624413	3614.13639260311	6.01760563380282	17.4131455399061	1.05832112875122	73829.7136150235	1739.44763525313	852	25.5	10.7	47.7	31.7	9.2	47.7	12.2	38.8	47.7	17.3	28.1	47.7	25.8	20.8	47.7	2347520	171680.14	1879.23	610.89	27.7	23.8	30.9	13	34.7	7.6	35	3.9
1	N07	1	PLK1	NA	Negative	26.1842105263158	135.264411027569	7.17620314415304	641652.586466165	3710.19036789973	5.91102756892231	16.7042606516291	1.11078048937324	67574.2593984962	1760.28089019686	798	24.8	10.8	49.6	30.7	9.4	49.6	12	38.1	49.6	16.8	25.2	49.6	22.8	19.4	49.6	2537418	184790.05	2038.38	680.58	28.2	20.9	34	12	35.6	5.5	35.5	3.4
1	N07	2	PLK1	NA	Negative	21.4442988204456	112.499344692005	5.53922362687897	472588.901703801	2822.59402915586	5.04718217562254	14.7247706422018	1.0211362962558	55486.001310616	1401.5845545726	763	21.9	26.2	42.5	25	29.4	42.2	7.7	48.9	42.5	13.9	38.4	42.5	20.6	36.8	42.2	1870190	120793.48	1515.44	448.24	20.2	38	21.4	37	28.2	25.3	25.3	31.8
1	N07	3	PLK1	NA	Negative	25.3679245283019	129.862533692722	9.26498733504272	613608.002695418	3628.5150494915	6.29919137466307	17.4380053908356	1.06291427120178	66515.7358490566	1674.64172299061	742	23.5	11.6	49.2	29.6	10.4	49.2	11.3	36.9	49.2	16.8	26.7	49.2	24	20.5	49.2	2394123	173283.87	1978.32	641.77	27.1	21.2	28.3	11.6	34.8	6.5	35	2.2
1	N08	1	PLK1	NA	Negative	25.6075334143378	130.425273390036	7.01657669104917	576969.183475091	3603.75508634892	5.56014580801944	15.9380315917375	1.04168691113943	68316.0279465371	1686.89540836185	823	22.1	8.1	45.6	29.3	10	45.6	9.5	37.2	45.6	16.2	25.4	45.6	21.9	19.4	45.6	2341471	166106.5	1890.81	599.67	24.7	20.8	29.3	12.8	33.7	5.1	34	5.3
1	N08	2	PLK1	NA	Negative	25.0259433962264	129.790094339623	7.56316522660725	591180.116745283	3533.75763808042	6.05070754716981	17.3042452830189	1.17930095667659	70355.6721698113	1627.13063142861	848	22.1	11.1	46	26.8	13.2	46	11	40.4	46	16.6	30.8	46	22.6	24.6	46	2371069	165607.12	1863.86	605.02	25.5	25.8	29.4	12.3	30.3	8.4	31.1	2.2
1	N08	3	PLK1	NA	Negative	23.1936416184971	120.385838150289	7.65661710836435	599102.710982659	3579.30854583499	5.38872832369942	15.3063583815029	0.994125781924024	61385.5404624277	1500.13435967641	692	23.3	15.2	44.2	29.3	12.7	44.2	11.8	45.7	44.2	16	33.1	44.2	23.7	25	44.2	2571768	176210.53	1964.15	641.75	29.8	18.4	31.4	8.2	34.4	6.2	34.7	3.5
1	N09	1	CIC	NM_015125	sample	29.6483921982077	113.277279915656	3.9024906669405	351724.729045862	2803.78973283749	4.03848181338956	10.1049024775962	0.810650460150482	38817.1059567739	1286.68457965252	1897	5.2	13.1	37.3	7.1	12.4	37.3	8.9	19.3	37.3	5.4	15.3	37.3	6.9	11.8	37.3	1716203	99841.46	1167.32	338.66	8	14.6	6.5	13.1	8.1	10.4	7.6	12.2
1	N09	2	CIC	NM_015125	sample	26.2644310060473	99.3903243540407	3.85317541309353	293039.709180869	2501.53791477231	3.25013743815283	8.03738317757009	0.729374738800834	30884.7036833425	1128.47899973494	1819	4.7	22.2	33.8	5.7	26	33.8	6.7	27.8	33.8	3.8	27.3	33.8	5.5	24.7	33.8	1461403	95564.41	1036.22	326.68	6.2	25.7	7.6	17.1	7.9	23	9.1	15.8
1	N09	3	CIC	NM_015125	sample	27.1677344205009	105.430401863716	4.01975993607772	320230.516598719	2669.23597800616	3.79033197437391	9.47874199184624	0.834582602050095	35406.2917880023	1292.52932873183	1717	6	16	38.4	6.8	18.5	38.4	8.1	23.2	38.4	5.2	22.1	38.4	7.3	18.9	38.4	1603937	100014.13	1099.18	339.75	8.5	18.5	8.1	15.3	8.7	14	10.5	14.8
1	N10	1	SMARCA4	NM_003072	sample	30.375	121.738095238095	4.1568550690848	384414.299404762	2894.63996568714	4.63214285714286	12.0815476190476	0.970258350135482	45919.3154761905	1463.86197538541	1680	8	12.2	42.6	9.5	10.2	42.6	8.2	13.9	42.6	4.8	12.7	42.6	9.2	9.3	42.6	1770809	107802.94	1245.88	366.95	8.3	9.8	7	7	11.8	8.3	9.3	5.5
1	N10	2	SMARCA4	NM_003072	sample	31.1306715063521	127.877797943134	4.76244152399387	406496.89292196	2890.76339490613	3.49122807017544	8.76709013914096	0.716305827322175	32831.8064125832	1140.79120239563	1653	9.9	10.9	33.9	10.9	11.3	33.9	10.8	15.6	33.9	8.9	13.6	33.9	11.4	10.5	33.9	1840474	113566.14	1290.24	387.53	12	11.1	10.8	9.3	14.8	8.3	13.1	7.9
1	N10	3	SMARCA4	NM_003072	sample	30.5411230856495	116.65910380034	4.12521444314739	366083.020986954	2770.38803517688	4.20022688598979	10.528644356211	0.83568868955677	38792.6925694838	1294.00860111374	1763	6.7	13	38.6	9.2	12.2	38.6	10.8	12.8	38.6	6.3	11.6	38.6	9.5	9.8	38.6	1752139	109116.22	1170.93	360.35	9.7	10.9	6.5	5.4	12.1	10.4	7.8	4.5
1	N11	1	DOT1L	NM_032482	sample	29.7790178571429	109.641183035714	3.71609437956666	316809.773995536	2671.9019971494	3.54073660714286	8.69308035714286	0.761694993902849	33151.1830357143	1227.08391598638	1792	3.9	15.7	34.9	5.2	15.7	34.9	7.9	17.2	34.9	4.2	18.5	34.9	5.6	14.6	34.9	1677065	117140.72	1121.54	390.91	8	12.9	9.1	4.1	7.3	10.7	9.9	3.1
1	N11	2	DOT1L	NM_032482	sample	29.9192477876106	115.138827433628	4.01335968392429	352307.310840708	2771.20844139835	3.46681415929204	8.59789823008849	0.812462456868822	32218.7538716814	1209.18386765358	1808	5.6	14.7	35	7.6	13.4	35	10	17.7	35	6	17.1	35	8	13.6	35	1742475	104014.22	1177.88	346.95	9.6	13.6	8	8.7	10	11	9.3	8.5
1	N11	3	DOT1L	NM_032482	sample	30.7830351990767	114.734564339296	3.87365986592961	331393.830929025	2670.4177278025	3.89555683785343	10	0.806280613915312	36401.2423542989	1239.68585703215	1733	5.9	14.1	37.3	6.1	16.3	37.3	10.6	13.6	37.3	5.4	14	37.3	7.1	11.3	37.3	1650210	111034.69	1118.13	369.59	9.2	11.5	10	8.4	9.1	10.7	11.3	7.5
1	N12	1	XPC	NM_004628	sample	27.0497762863535	99.4418344519016	3.72087617896439	306494.159955257	2653.78421996486	3.35402684563758	8.3255033557047	0.733577177024981	30970.4960850112	1154.90964356952	1788	5	22.7	34.1	7.3	24.2	34.1	6.3	26.1	34.1	4.6	27.5	34.1	6.4	23.2	34.1	1566917	112147.02	1115.04	396.01	7.2	23.4	11.4	14.5	9.2	19.3	13.7	14.1
1	N12	2	XPC	NM_004628	sample	29.6945652173913	111.083152173913	3.89397050662211	343209.942934783	2759.59970193805	4.33858695652174	11.05	0.844444055057255	41779.9260869565	1289.36394219995	1840	4.9	17.1	37.8	6.8	14.5	37.8	8.6	18.9	37.8	5.3	18.5	37.8	7.2	15.1	37.8	1701384	106299.38	1174.89	359.6	8.8	12.3	8.3	8.4	9.1	10.9	9.2	8.1
1	N12	3	XPC	NM_004628	sample	29.5966386554622	110.876575630252	4.1648724470781	329775.365021008	2686.35890874604	3.79149159663866	9.62920168067227	0.779978228423357	33869.0961134454	1166.65156549973	1904	6.2	15.4	36.6	6.5	18	36.6	8.4	15.1	36.6	6	15.1	36.6	7.3	13.4	36.6	1584796	94102.76	1105.18	316.37	7.5	14.7	5.4	12.9	8.1	12.8	7	12.2
1	N13	1	EXT1	NM_000127	sample	30.0697530864198	123.366666666667	4.51630018145882	396536.740123457	2972.0136532007	4.25555555555556	10.9771604938272	0.907204687029794	43147.5555555556	1385.99085846705	1620	9.6	10.3	39.7	11.6	7.5	39.7	8.6	16.4	39.7	5.9	12.9	39.7	10.5	9	39.7	1858132	104100.3	1323.09	357.38	11.3	8	8.4	13.1	14.1	6.3	9.7	12.3
1	N13	2	EXT1	NM_000127	sample	31.9856115107914	127.386091127098	4.02257128812715	381100.026978417	2793.94043982865	3.71103117505995	9.36510791366906	0.900099686158555	33397.8657074341	1294.10872168675	1668	5.5	10.6	41.1	7.5	8.5	41.1	11.6	11.6	41.1	6.8	10.8	41.1	8.8	8	41.1	1754677	95924.9	1147.93	318.39	9.4	9.4	5.6	10.8	8	7.7	6.1	10.7
1	N13	3	EXT1	NM_000127	sample	31.5113174695299	127.631456761463	4.32951916118454	398613.403366222	2863.07784738273	3.81137550783517	9.86535113174695	0.788698139785622	37024.6035983749	1207.90332455023	1723	8.5	9.8	35.8	10.2	9.6	35.8	11.9	11.5	35.8	8.6	9.5	35.8	11.4	8	35.8	1745054	105334.97	1198.55	351.59	11.2	10.7	7.7	7.3	12.2	8.8	9.3	6.1
1	N14	1	MSH6	NM_000179	sample	30.8885096700796	121.614903299204	4.03326236567676	378533.800910125	2815.32642221708	4.39419795221843	11.1382252559727	0.881583870985299	42948.2434584755	1433.06628447474	1758	7.2	12.2	40.6	8	13.7	40.6	8.8	14	40.6	6.4	12.4	40.6	9.2	9.3	40.6	1773133	114683.34	1202.78	385.24	9.8	11.2	10.1	6.1	10.2	11.5	10.6	5.7
1	N14	2	MSH6	NM_000179	sample	28.8041575492341	108.165207877462	4.18987438788135	326059.714989059	2755.60906379803	4.10339168490153	10.3254923413567	0.860371090168517	39544.9376367615	1371.11593092697	1828	4.9	15.4	39.5	7.3	16.6	39.5	6.8	19.1	39.5	3.6	18.1	39.5	5.8	13.9	39.5	1631931	110528.04	1164.22	380.51	7.2	16.5	9.9	8.5	9.6	14	11.8	7.9
1	N14	3	MSH6	NM_000179	sample	27.997476340694	111.273186119874	4.35468851151094	364033.048580442	2841.12400600832	4.02902208201893	10.7110410094637	0.910434540271029	37884.3167192429	1251.3929515575	1585	6.7	12.4	39.7	9.4	11.8	39.7	8.4	20.5	39.7	7.1	16.7	39.7	9	12.9	39.7	1710468	91147.73	1184.51	313.03	9.9	12.4	5.9	14.6	11.6	12.1	7.7	14.7
1	N15	1	FANCC	NM_000136	sample	30.8741144414169	120.220708446866	4.14972442821203	371286.841416894	2792.02084477756	3.47193460490463	8.5716621253406	0.734669503530714	32445.6877384196	1181.55145069677	1835	7.4	12.6	34.4	8.7	15.1	34.4	9.5	15.5	34.4	7.2	14.4	34.4	8.6	11.7	34.4	1786086	106556.53	1240.97	363.52	9.8	9.6	9.7	11.8	11.7	8.8	11.2	11.9
1	N15	2	FANCC	NM_000136	sample	30.2660802638813	120.526663001649	4.16636709939699	380144.068719076	2810.77544732655	3.41671247938428	8.4480483782298	0.801305251260527	31495.6981858164	1254.98362656552	1819	7.1	13.5	37.2	8.6	14.3	37.2	8.5	16.5	37.2	6.7	14.8	37.2	9.3	11.5	37.2	1739901	107194.04	1223.63	360.08	10.6	12.7	8.2	6.7	10.7	10.1	9.8	5.8
1	N15	3	FANCC	NM_000136	sample	29.8019619865113	112.362354383814	4.24889845994116	341097.895769467	2735.36022983108	4.06253832004905	10.0649908031882	0.912870359614803	33244.9564684243	1214.14893698403	1631	5.5	13.9	40.6	8.3	15.3	40.6	9.9	16.9	40.6	5.6	15.9	40.6	7.9	14.2	40.6	1675514	94811.7	1143.51	314.73	9	11.9	5	10.6	10.7	13.2	6.4	10.4
1	N16	1	NCOR1	NM_006311	sample	30.726826608506	112.850599781897	3.78183979451671	330565.127044711	2682.62124779689	3.93129770992366	9.67448200654307	0.81788403373686	35215.8320610687	1276.70462165038	1834	4.1	16.1	37.3	5.6	17.2	37.3	10.3	17.8	37.3	5.2	17.9	37.3	6.4	14.2	37.3	1685738	106738.55	1115.13	355.61	8	14.2	8	11.6	8.5	14.3	9.3	11.1
1	N16	2	NCOR1	NM_006311	sample	31.7333333333333	122.117610062893	4.50444715194386	376515.267924528	2744.84539143464	4.36037735849057	11.0547169811321	0.791000944066406	39049.2088050314	1155.16278809355	1590	5.7	14.7	35.8	7.5	20.1	35.8	10.8	15	35.8	6.7	15.3	35.8	8.3	12.7	35.8	1745245	104111.24	1156.45	338.67	9.2	12.6	7.4	11	9.9	16.7	8.3	10.6
1	N16	3	NCOR1	NM_006311	sample	30.5752359800111	118.273181565797	4.01476064011771	357569.461965575	2674.82105626546	3.75957801221544	9.58578567462521	0.749617472124501	33177.3414769572	1076.86650900018	1801	6.4	13.2	33.7	7.1	19.4	33.7	8.6	13.4	33.7	7.1	14.2	33.7	8.3	11.7	33.7	1599408	97256.19	1056.25	323.35	8.9	20.9	6.8	15.2	8.7	21.3	8.5	15.4
1	N17	1	PLK1	NA	Negative	28.9889298892989	138.712177121771	5.52591788314669	526706.544280443	3355.31950603323	9.72324723247232	27.4815498154982	1.66174915927419	117806.97601476	2842.67677475815	542	15.9	5.2	76.9	19.4	5.4	76.9	10.3	25.1	76.9	13.3	12.5	76.9	20.3	8.1	76.9	2225088	210142.17	1669.78	722.36	21.8	5.5	44.8	0.9	25.1	2.8	45.8	0.2
1	N17	2	PLK1	NA	Negative	30.0612244897959	136.575510204082	6.87349908130635	552587.666666667	3335.76790306377	7.96462585034014	22.1836734693878	1.47482175570722	90333.587755102	2228.57527176808	735	12.1	10.5	60.5	18.6	8	60.5	13.9	24.4	60.5	15.5	14.8	60.5	19.5	10.7	60.5	2290692	191889.79	1647.5	652.85	21.8	9.7	39.2	2.2	20.1	5.3	38.8	1
1	N17	3	PLK1	NA	Negative	24.2991071428571	114.956845238095	5.65592383779697	480534.104166667	3075.72435760887	7.11904761904762	20.4092261904762	1.28984069458809	80941.2083333333	2118.88281230486	672	13.7	16.7	59.5	16.7	16.1	59.5	8	40.2	59.5	11.9	30.1	59.5	15.8	24.9	59.5	2173864	181608.38	1503.1	609.73	19.8	12.6	32.4	3.1	19.6	10.6	34.2	2.2
1	N18	1	PLK1	NA	Negative	28.4148550724638	136.295289855072	7.02469003113104	544893.27173913	3332.46105330564	9.24094202898551	25.6884057971014	1.69902779854877	121030.755434783	2803.54520484732	552	15	9.4	73.7	21.4	6.7	73.7	10.1	27	73.7	14.3	16.1	73.7	19	12.7	73.7	2351750	211309.02	1653.72	711.84	24.5	5.8	43.8	4.2	25.5	3.8	42.9	4
1	N18	2	PLK1	NA	Negative	26.0246913580247	124.26102292769	6.74644473944978	542023.576719577	3368.69801153145	7.54673721340388	20.0652557319224	1.50360029069826	83803.2239858907	2584.60562777179	567	15.7	14.5	69.3	21.5	13.6	69.3	9	36.7	69.3	12.7	25.7	69.3	16.2	20.5	69.3	2360365	220078.93	1755.43	758.46	22.4	7.4	47.3	1.6	24.7	7.6	46.6	0.7
1	N18	3	PLK1	NA	Negative	23.6840490797546	112.924846625767	6.59618408780334	481576.458588957	3331.70307862971	8.24693251533742	24.0322085889571	1.56907876323596	99323.2101226994	2531.67107663902	652	14.7	11.2	69.6	20.6	11.5	69.6	5.2	38	69.6	10.4	25.2	69.6	16.7	19.2	69.6	2231271	201402.59	1669.24	696.69	20.1	7.4	41.9	3.7	23.3	4.8	43.3	3.1
1	N19	1	PLK1	NA	Negative	29.6576728499157	140.14671163575	7.63307667821644	589550.623946037	3411.11512144851	8.84485666104553	23.9612141652614	1.64566006943104	103147.922428331	2721.3501245022	593	15.9	7.3	71	18.5	11	71	15.2	27.5	71	13.8	16.9	71	18.5	13.2	71	2448974	222865.88	1734.53	758.87	23.3	7.8	47.9	1.2	22.3	5.6	47.7	0.3
1	N19	2	PLK1	NA	Negative	26.544227886057	120.463268365817	7.38645660144217	470486.96101949	3161.85571488639	8.68365817091454	25.0884557721139	1.47494961935558	107176.584707646	2447.60545600119	667	12.4	11.2	65.5	16.8	13.5	65.5	9.3	36.7	65.5	9.7	23.5	65.5	13.2	18.3	65.5	2108587	200734.19	1590.11	696.01	18.7	9.6	43.2	1.8	21	5.8	43.8	1
1	N19	3	PLK1	NA	Negative	24.0724137931034	113.965517241379	7.78996320099672	486668.062068966	3328.79707139065	6.94310344827586	18.9137931034483	1.41498462482897	76214.6965517241	2342.26758812504	580	15.2	12.8	66.6	19.5	11.2	66.6	9.1	38.6	66.6	12.4	26	66.6	15.5	20.9	66.6	2227359	191550.95	1634.68	644.19	22.2	7.4	36.7	3.3	20.3	6	37.9	2.4
1	N20	1	PLK1	NA	Negative	27.5081081081081	131.390990990991	6.87721293856526	540380.003603604	3343.0498685969	7.59099099099099	19.5891891891892	1.45154598318652	85328.3477477477	2687.92978891303	555	15.9	9.4	71.2	19.3	12.6	71.2	10.1	30.5	71.2	13.2	16.6	71.2	15.1	13.3	71.2	2273137	222242.57	1688.52	781.99	20.7	9	45.2	1.1	22.9	7.2	46.3	0.7
1	N20	2	PLK1	NA	Negative	26.322203672788	123.881469115192	7.31815821968823	507384.210350584	3418.96317851213	7.08347245409015	18.8948247078464	1.30638274045428	79678.0651085142	2383.62946085666	599	13.4	11.2	63.9	22.7	8.7	63.9	8.5	32.9	63.9	11.5	21.5	63.9	17.5	16.4	63.9	2298986	223690.47	1724.38	821.77	23.9	8.5	45.2	2.2	27.5	4.3	49.6	1.8
1	N20	3	PLK1	NA	Negative	27.0095057034221	123.906844106464	5.8159000217193	521773.032319392	3211.59700047233	7.34600760456274	20.3403041825095	1.35518926504252	77015.7015209126	2099.02594651274	526	13.7	12.9	60.8	18.1	13.9	60.8	9.3	28.7	60.8	10.8	19.6	60.8	16.9	16.3	60.8	2197259	160323.96	1589.52	554.22	20	9.7	29.8	13.1	23.8	6.8	32.1	10.8
1	N21	1	PLK1	NA	Negative	28.8317214700193	134.458413926499	7.90873735414965	578970.183752418	3485.15628171954	8.92456479690522	24.5918762088975	1.51134646379798	106123.226305609	2625.57650353164	517	15.3	9.9	68.7	21.7	11.4	68.7	9.3	26.7	68.7	12.2	16.6	68.7	18.6	13.2	68.7	2477866	210832.3	1735.67	694.56	24.4	5	40.6	0.4	22.8	7.7	37.5	0.4
1	N21	2	PLK1	NA	Negative	26.8839427662957	128.945945945946	8.64661850219739	548022.158982512	3384.7752200169	8.41017488076312	21.9205087440382	1.49514801134999	95017.0429252782	2750.3083178968	629	16.4	9.9	72.8	22.4	9.2	72.8	7.3	32.3	72.8	13	18.3	72.8	19.2	13.8	72.8	2364119	220964.89	1712.21	747.49	21.6	7.8	50.4	1.3	23.7	5.1	49.6	0.2
1	N21	3	PLK1	NA	Negative	25.1136690647482	115.864748201439	7.12754464961201	507415.389928058	3280.18099197096	8.34964028776978	23.5697841726619	1.41825784124256	96384.9179856115	2344.87082455847	695	12.7	18.3	63.3	19.3	14	63.3	10.4	34.4	63.3	9.8	26.8	63.3	16	21.3	63.3	2281646	195757.97	1672.11	659.95	22.6	8.3	38.1	2	23.6	6.2	37.7	1.2
1	N22	1	PLK1	NA	Negative	27.1896551724138	124.084639498433	6.91151250262325	492434.39184953	3357.30868730774	9.81034482758621	27.7633228840125	1.60289451888586	121264.592476489	2832.52222615435	638	14.6	12.7	72.4	21	13	72.4	9.1	30.3	72.4	11.9	18.8	72.4	17.6	14.4	72.4	2205806	226756.02	1677.8	794.51	20.5	10.8	49.2	3.3	23.5	9.1	51.6	2.4
1	N22	2	PLK1	NA	Negative	30.2038980509745	133.521739130435	4.64772331192499	454759.208395802	3071.6251393051	8.31184407796102	22.9805097451274	1.5045834304037	100764.032983508	2640.28867227076	667	11.7	6.9	66.4	17.7	10.3	66.4	12.9	23.8	66.4	11.4	14.5	66.4	16.9	11.5	66.4	2123465	234055.22	1438.21	798.55	20.4	7.5	55.5	0.9	20.7	4.2	54.7	0.3
1	N22	3	PLK1	NA	Negative	26.3353115727003	114.390207715134	4.99355338789482	415697.416913947	3075.69262757669	7.60830860534125	20.8278931750742	1.63074688763488	91967.6632047478	2464.44787686941	674	11.9	13.9	65.9	16.8	12.3	65.9	7.9	32.2	65.9	10.5	24.2	65.9	14.1	19.6	65.9	2034743	210268.53	1414.66	703.73	16.3	9.8	43.3	1.3	18.8	7.9	41.4	0.3
