# Supplementary material for: TRACERx analysis identifies a role for FAT1 in regulating chromosomal instability and whole-genome doubling via Hippo signalling
Source: Nat Cell Biol. 2024 Dec 30;27(1):154–68. doi: 10.1038/s41556-024-01558-w (PMC11735399; doi:10.1038/s41556-024-01558-w)
Supplement: Supplementary file 17 — Statistical source data. [file 41556_2024_1558_MOESM17_ESM.zip › extended fig1/ext fig1A source/data/rawData/IR24Hr_H1650_53BP1.txt]

screenPlateOrder	plateWell	replicateNo	Content	ContentAnno	ContentType	MEAN_ObjectSpotTotalCountCh2	MEAN_ObjectSpotTotalAreaCh2	MEAN_ObjectSpotAvgAreaCh2	MEAN_ObjectSpotTotalIntenCh2	MEAN_ObjectSpotAvgIntenCh2	MEAN_ObjectSpotTotalCountCh3	MEAN_ObjectSpotTotalAreaCh3	MEAN_ObjectSpotAvgAreaCh3	MEAN_ObjectSpotTotalIntenCh3	MEAN_ObjectSpotAvgIntenCh3	ValidObjectCount	MEAN_Circ_TotalIntenCh2	MEAN_Circ_TotalIntenCh3	MEAN_Circ_AvgIntenCh2	MEAN_Circ_AvgIntenCh3	percentHIGH_Circ_TotalIntenCh2	percentLOW_Circ_TotalIntenCh2	percentHIGH_Circ_TotalIntenCh3	percentLOW_Circ_TotalIntenCh3	percentHIGH_Circ_AvgIntenCh2	percentLOW_Circ_AvgIntenCh2	percentHIGH_Circ_AvgIntenCh3	percentLOW_Circ_AvgIntenCh3	percentHIGH_SpotAvgAreaCh2	percentLOW_SpotAvgAreaCh2	percentHIGH_SpotAvgAreaCh3	percentLOW_SpotAvgAreaCh3	percentHIGH_SpotAvgIntenCh2	percentLOW_SpotAvgIntenCh2	percentHIGH_SpotAvgIntenCh3	percentLOW_SpotAvgIntenCh3	percentHIGH_SpotCountCh2	percentLOW_SpotCountCh2	percentHIGH_SpotCountCh3	percentLOW_SpotCountCh3	percentHIGH_SpotTotalAreaCh2	percentLOW_SpotTotalAreaCh2	percentHIGH_SpotTotalAreaCh3	percentLOW_SpotTotalAreaCh3	percentHIGH_SpotTotalIntenCh2	percentHIGH_SpotTotalIntenCh3	percentLOW_SpotTotalIntenCh3
1	C03	1	53BP1	NA	Positive	18.6184210526316	145.710526315789	8.3830334466064	689607.736842105	3942.36935644661	4.51973684210526	29.6491228070175	2.27712910193372	201283.379385965	1830.3169682692	456	2683783	65205.95	1680.66	202.89	5.9	7.2	0	80.3	8.1	7.7	0.4	82	1.5	11.4	0.2	71.1	6.8	8.1	1.5	85.3	14.7	9.4	2.2	69.1	4.2	3.5	0.2	65.1	10.3	1.5	0
1	C03	2	53BP1	NA	Positive	19.0409836065574	142.199453551913	8.97289367463776	678059.978142077	3807.03666940899	3.04371584699454	17.516393442623	1.57930244500964	90604.6857923497	1117.84524702596	366	2538213	51304.55	1681.47	158.85	6.8	6.8	0.8	76.2	8.5	7.4	0.5	86.6	6.3	12.8	1.1	77.6	6.6	9.6	0	93.2	7.1	10.9	0.5	75.7	6.8	6.8	0.8	77.3	10.1	1.1	0
1	C03	3	53BP1	NA	Positive	19.9438202247191	149.148876404494	10.2236072222981	672894.671348315	3878.78203472631	4.41292134831461	26.252808988764	2.05869980957327	134457.129213483	1410.1137145501	356	2422356	53701.1	1629.62	166.07	6.2	9.6	0.3	80.1	9.6	9.3	0.6	89	6.5	11.8	0.8	75.8	7.6	11.5	0.3	92.1	9.8	8.7	0.6	75.3	5.9	5.3	0.8	73	10.7	1.4	72.8
1	C04	1	53BP1	NA	Positive	20.490813648294	165.853018372703	10.6484724629622	845279.687664042	4301.63855608113	4.74278215223097	30.0656167979003	2.32356002150952	166302.632545932	1644.09438579596	381	2967043.4	60706.09	1894.39	194.91	8.1	7.9	0.3	80.8	10.8	7.1	0.8	84.3	5.2	10.5	0	63.8	10.5	4.2	1	87.7	19.9	10	1.8	69.3	7.3	2.1	0.5	63.3	14.4	1	0
1	C04	2	53BP1	NA	Positive	19.2789115646259	140.568027210884	12.4256210511131	673899.340136054	3987.29216282002	5.06462585034014	30.9081632653061	2.48919449450206	159843.384353742	1756.99541522279	294	2562198	56316.68	1821.78	176.94	8.2	4.4	0.3	68.7	9.9	5.1	1.4	79.6	9.2	12.2	0.3	64.6	7.8	10.5	0	87.8	9.5	9.9	1	63.9	6.1	4.1	1	63.3	10.5	1.7	0
1	C04	3	53BP1	NA	Positive	19.9355828220859	152.315950920245	10.3174900637568	729524.766871166	3883.85273191454	4.56441717791411	27.7822085889571	2.19810140545094	167074.849693252	1684.45177211578	326	2755796	60398.33	1705.96	221.96	6.4	7.7	2.8	78.8	8	6.1	3.1	84	5.2	12.9	1.2	75.8	5.2	11.7	0.9	88.7	8	9.8	0.9	76.7	7.7	7.4	2.5	73.9	11.3	2.5	72.4
1	C05	1	53BP1	NA	Positive	18.4477211796247	146.58981233244	8.15348928766495	737326.00536193	3891.21778055596	4.40214477211796	30.3109919571046	2.35389540189091	199591.426273458	1789.25276755531	373	2623193.5	60838.79	1609.52	192.58	4.3	8	0.3	82.8	5.9	9.1	0.3	82.8	2.9	15.5	0.3	70.2	6.2	10.7	1.6	85.3	15.5	11	2.1	70.8	3.8	5.4	1.3	65.1	10.2	2.4	0
1	C05	2	53BP1	NA	Positive	18.887417218543	144.072847682119	8.94417410222429	666397.245033113	3775.20867364367	4.64900662251656	28.9205298013245	2.23932933049262	153789.374172185	1595.00136930929	302	2430763	58061.92	1556.75	185.45	5.6	4.3	0	66.6	7.6	6.6	0.7	80.1	5.3	10.6	0.7	68.9	4.6	10.9	0	86.1	5.3	6.6	0.3	69.2	5.3	3.3	0	68.2	7.9	0.3	0
1	C05	3	53BP1	NA	Positive	19.6802325581395	153.337209302326	12.6215994073564	774126.095930233	4077.44524960291	5.19476744186047	35.6540697674419	2.35442082209985	230876.372093023	1747.90616313113	344	2686986	62638.42	1735.22	195.96	9	10.2	1.5	72.4	9.3	8.7	2.9	79.4	7.6	11.6	1.2	73.5	7.6	11	0.6	85.2	8.4	9.9	1.7	71.5	7.6	6.4	1.2	72.4	12.8	2.6	70.9
1	C06	1	53BP1	NA	Positive	19.3527131782946	166.631782945736	12.3659778649238	845810.217054264	4069.53480560873	4.36434108527132	32.1627906976744	2.77802818514633	208490.488372093	1789.49791921666	258	2981311	64319.12	1833.61	201.94	7.8	7	0.8	81.4	8.1	3.5	0.8	84.5	3.5	8.1	0.8	70.2	6.2	6.2	1.9	86.8	16.3	9.7	2.3	70.9	8.1	3.5	0.4	67.1	12.8	3.1	0
1	C06	2	53BP1	NA	Positive	20.6162790697674	161.209302325581	11.5035944393726	805661.473837209	4187.90000897908	3.64825581395349	21.3168604651163	1.93131343407896	120778.738372093	1431.41667609224	344	2861132	56172.62	1909.7	173.26	8.7	5.8	0.3	69.5	12.8	6.4	0.3	81.4	8.7	9.3	0.9	73.3	9.9	7	0.6	89.5	7.3	9.9	0.3	72.4	9.3	4.9	0.6	72.4	14.8	0.9	0
1	C06	3	53BP1	NA	Positive	20.6468253968254	159.384920634921	9.69076457197965	738049.98015873	3997.44950844484	4.51587301587302	30.8134920634921	2.47417562552163	185578.456349206	1748.94266818778	252	2679553	59118.19	1736.81	188	8.7	6	0.8	75	11.5	5.6	1.6	78.6	6	9.9	0.8	73.4	6.7	10.3	0.4	88.5	8.3	8.3	1.6	76.2	6.7	4.8	1.2	75	11.1	1.6	71.8
1	C07	1	53BP1	NA	Positive	18.3823529411765	144.654411764706	8.69403601042292	659366.327205882	3834.23766774797	6.3125	36.0294117647059	2.68357605257395	216338.191176471	2137.38902208928	272	2490605	67026.15	1531.25	208.57	5.1	11.4	1.8	76.8	5.5	12.1	1.8	78.7	2.2	10.3	0.4	63.2	6.2	9.6	1.8	80.9	14.7	14.7	4.4	60.7	4.8	5.9	0	56.6	8.8	1.5	0
1	C07	2	53BP1	NA	Positive	20.9385245901639	155.872950819672	8.57862201430587	790221.495901639	4090.2291592563	4.05327868852459	22.8319672131148	2.01249760232958	124292.032786885	1513.41851618161	244	2709895	58509.85	1803.72	192.85	10.2	3.7	0.8	64.8	12.7	4.9	1.6	75.4	6.1	11.9	0.8	73.4	9.8	7.4	0.4	90.2	11.5	9	0.8	71.7	10.2	5.7	0.8	72.1	13.9	1.2	0
1	C07	3	53BP1	NA	Positive	19.8931034482759	141.558620689655	9.95610052761449	632926.017241379	3785.16910238723	3.39655172413793	18.6310344827586	1.74646272327568	84868.5310344828	1120.99953006414	290	2343501	56931.3	1525.71	179.52	5.5	9.7	1	77.9	6.2	10.7	1.7	86.2	5.5	15.5	1	82.1	6.9	13.8	0.3	95.9	7.9	10.7	0.3	79.3	3.8	10.3	0.3	79.7	7.2	0.3	76.2
1	C08	1	53BP1	NA	Positive	21.0151515151515	165.217171717172	7.77225319992992	865496.515151515	4209.25538569584	6.80808080808081	42.479797979798	3.34750060600502	246324.878787879	2325.01918947971	198	2967174.9	69581.29	1854.42	228.14	8.6	9.1	1.5	76.8	10.1	7.6	3	79.3	2	16.2	0.5	56.1	10.6	8.1	1	78.8	20.2	7.6	4	55.1	10.6	3.5	0.5	52.5	16.2	2	0
1	C08	2	53BP1	NA	Positive	22.0934959349594	163.930894308943	8.39787890300663	762141.077235772	3899.21818750475	5.2520325203252	31.520325203252	2.45887491991975	159564.020325203	1732.13138754224	246	2673675	55236.26	1576.16	167.57	6.5	5.3	0.4	71.5	8.1	4.5	0.8	80.9	4.9	8.5	0.4	64.6	5.7	9.3	0.4	87	11.4	9.3	0.8	65.9	5.3	5.7	1.2	66.3	8.9	1.6	0
1	C08	3	53BP1	NA	Positive	21.4059701492537	162.958208955224	10.2766516862157	819183.202985075	4057.35948460808	4.93134328358209	28.2358208955224	1.95294957590185	149018.032835821	1506.19283103898	335	2573231	64208.2	1634.73	236.76	8.4	15.5	2.4	74	9.9	16.4	2.7	80.3	7.5	13.1	0	76.7	8.4	15.2	0	89.6	14.3	11.6	2.7	74.3	10.1	8.1	1.2	72.8	14.6	1.5	72.2
1	C09	1	PLCG2	NM_002661	sample	15.7359050445104	127.816023738872	10.1522816626677	686050.163204748	4117.64613746073	14.3946587537092	109.910979228487	7.85079045509138	788324.169139466	6115.30989327836	337	2709709.7	116053.44	1862.08	383.1	8.3	8.9	3.9	15.7	15.1	7.4	7.4	14.8	3.3	11.9	1.8	12.2	10.7	7.4	5.6	16	9.8	11.6	5	11	5.6	2.7	1.2	8.9	11.6	4.7	0
1	C09	2	PLCG2	NM_002661	sample	17.7323943661972	143.024647887324	13.6043644944995	821640.616197183	4460.5264921103	17.6619718309859	130.197183098592	7.77684777720057	1020773.01760563	6967.13670028828	284	3146307	129761.98	2080.41	423.15	9.9	2.5	13.4	3.9	15.1	3.2	15.5	3.9	9.5	8.5	6.7	10.6	11.3	3.5	6	8.5	7	6.7	9.2	7.7	8.1	3.2	5.6	7	14.1	10.6	0
1	C09	3	PLCG2	NM_002661	sample	15.907029478458	116.517006802721	7.92963420276374	578214.494331066	3719.39718193554	15.0113378684807	106.199546485261	7.21111592425842	718336.646258503	6085.88959574992	441	2418027	115412.42	1535.02	365.72	7	13.8	6.3	7.3	9.8	15.6	7.5	7.7	7	17.9	3.6	12	6.1	17.2	1.1	13.6	5.2	15.2	3.4	19.3	5.2	11.6	1.8	8.6	7.9	2.7	6.1
1	C10	1	SETD2	NM_014159	sample	18.2167487684729	177.645320197044	16.020976191616	1116158.84729064	4699.51631075433	18.679802955665	151.206896551724	8.50284299471216	1150011.50246305	6822.67177584197	203	3918769.6	133454.74	2409.44	422.28	13.8	6.4	6.4	8.4	17.7	4.4	7.9	10.3	7.4	11.3	2.5	7.4	15.3	7.9	8.9	11.3	16.3	9.4	13.3	8.4	15.8	3	4.9	5.9	21.2	11.3	0
1	C10	2	SETD2	NM_014159	sample	17.1859649122807	137.171929824561	11.0016842861849	708493.526315789	4205.10177170601	16.3157894736842	128.908771929825	7.57164705617056	934710.505263158	6274.97212440117	285	2734510	119525.46	1888.59	395.9	8.4	5.6	9.1	10.2	10.2	3.9	15.4	7.4	7.4	8.4	2.1	10.2	7.4	6.7	1.1	13.7	6.3	9.5	4.2	10.2	7.7	2.5	5.6	8.4	12.6	8.8	0
1	C10	3	SETD2	NM_014159	sample	18.4435483870968	148.379032258065	16.1706470697103	827994.391129032	4483.75883141316	17.7983870967742	137.225806451613	7.61144900565422	1050396.125	6681.71365817938	248	2950511	128940.69	2131.96	438.64	9.3	9.3	13.7	8.1	14.9	4.4	17.7	6.5	8.9	4.8	4	14.9	8.9	7.7	2.8	16.5	11.3	10.9	8.9	12.9	6	3.6	8.5	10.5	12.5	14.5	8.1
1	C11	1	IKZF1	NM_001220765	sample	16.5501858736059	130.899628252788	10.302268009849	638855.412639405	3858.7288985305	16.4349442379182	121.791821561338	7.08350945523052	839210.992565056	5691.54402282144	269	2482335.4	107399.27	1686.98	349.2	6.7	11.2	3.7	24.2	8.2	10.4	5.2	24.5	3	12.6	0.7	10.8	7.8	12.3	3	21.6	12.3	11.9	12.3	11.9	5.6	4.1	2.2	10	10	7.4	0
1	C11	2	IKZF1	NM_001220765	sample	15.8985507246377	125.214492753623	9.26325569225682	631035.298550725	4006.64362589208	15.2695652173913	118.049275362319	7.59055895616283	865502.8	6402.31643422409	345	2676600	114547.99	1706.64	379.87	7.8	6.4	7.5	6.7	10.4	7.5	10.4	4.9	7.2	10.4	4.6	11.3	9.3	9.9	2.6	10.7	4.6	10.7	2.6	11.3	6.4	3.8	2.6	8.7	11	7.2	0
1	C11	3	IKZF1	NM_001220765	sample	16.9142857142857	130.647619047619	9.32754891950502	638464.809523809	3497.10069557645	15.5952380952381	122.495238095238	7.89289012890786	849456.604761905	5881.83551168698	210	2219686	91427.14	1498.13	285.31	7.1	31.4	9	36.2	7.6	30.5	10.5	37.6	7.6	12.4	6.7	14.3	5.2	28.1	3.3	24.3	9.5	14.8	10	19	6.2	10	6.2	11.9	8.1	8.6	9.5
1	C12	1	COL2A1	NM_033150	sample	14.7209302325581	149.813953488372	11.2193216749871	773822.776744186	4010.32798855936	15.353488372093	158.339534883721	10.8070230722172	1274388.19069767	7176.79032338486	215	2911910	148543.1	1733	453.51	8.8	9.3	12.6	12.1	8.8	11.2	13	11.2	6.5	9.3	1.9	6	9.3	11.2	12.1	10.2	8.4	14.4	7	12.1	5.6	3.7	8.4	6	13.5	22.3	0
1	C12	2	COL2A1	NM_033150	sample	12.2140672782875	102.85626911315	7.86960970316612	528562.201834862	3061.81755902211	12.6483180428135	104.617737003058	6.35361137998499	809334.051987768	5188.78817215921	327	2029651	107977.6	1336.56	359.42	7	33.9	13.5	30.3	9.2	36.1	14.4	28.4	7.3	30.6	4.6	31.2	6.1	33	3.7	32.1	3.7	31.8	2.1	30	4.6	27.5	5.5	28.7	8.9	9.5	0
1	C12	3	COL2A1	NM_033150	sample	17.5975609756098	138.739837398374	8.29693312246427	708399.365853659	3991.8317389461	16.3170731707317	139.593495934959	9.24339735216146	1098801.03658537	6887.06897299319	246	2699489	124804.76	1666.45	399.35	10.2	14.6	11.8	8.5	13.8	12.2	15	10.6	5.7	13.8	7.3	13.8	8.1	13	8.5	13.4	7.7	14.2	4.1	16.3	8.1	11.4	7.7	10.2	12.6	14.2	8.5
1	C13	1	SMAD4	NM_005359	sample	14.3918367346939	146.163265306122	13.7172811843007	761855.746938776	4060.77280459984	13.3428571428571	136.685714285714	11.1906937935575	922043.72244898	6160.46366739212	245	3216738.9	129451.91	2027.48	400.17	10.2	7.8	6.5	11	10.6	6.9	4.9	9.8	7.3	9.4	6.5	9.4	8.6	9	4.1	11.4	4.9	11.4	4.1	9	8.2	2	4.9	6.1	13.1	6.1	0
1	C13	2	SMAD4	NM_005359	sample	18.002457002457	143.63144963145	8.90138403764398	747670.99017199	4056.27326828449	16.3488943488943	122.695331695332	7.42737340588303	868223.705159705	6267.42200311658	407	2768107	110134.87	1770.68	349.7	9.1	7.4	5.4	8.1	12.5	6.6	9.6	5.4	5.7	8.4	4.2	9.6	5.9	8.4	2.5	13.3	5.9	9.3	3.7	11.1	6.1	4.2	3.2	7.9	12	4.4	0
1	C13	3	SMAD4	NM_005359	sample	18.4817275747508	150.21926910299	11.5986483317334	838120.833887043	4367.47696109857	15.9235880398671	127.58803986711	8.31193270686957	918601.169435216	6388.93632006748	301	3032057	105800.53	1968.88	341.48	14.3	12.3	5	13.6	16.6	9.3	7.6	13.3	8	12.6	6.3	12.6	11	11.6	2.3	16.6	10	12	5.6	17.9	9	8.3	5.3	9.3	15.3	8.3	7.6
1	C14	1	FANCF	NM_022725	sample	12.4301470588235	143.444852941176	16.981910222068	816185.033088235	4215.13314029853	11.3161764705882	115.768382352941	10.397076652845	750949.444852941	5394.88442974473	272	3170843.6	126728.38	2166.61	397.48	12.9	9.6	4.8	15.4	16.5	7.7	3.7	12.9	14	13.2	7	14	14	14	3.3	24.6	7	20.2	3.7	16.9	8.1	5.1	2.9	10.3	15.8	4.8	0
1	C14	2	FANCF	NM_022725	sample	14.5024390243902	119.373170731707	10.7702214012335	689917.768292683	4515.01751416865	12.2341463414634	103.970731707317	7.63287545783613	752680.321951219	5664.47413659353	410	3212722	93931.18	2364.17	337.28	15.4	16.3	4.9	23.2	20	15.9	11	18.3	10.7	16.6	4.9	20	16.1	15.9	2.9	23.2	4.4	13.4	2	21.2	6.1	7.1	3.9	18.3	12.4	6.8	0
1	C14	3	FANCF	NM_022725	sample	17.6895604395604	148.445054945055	11.5066303324052	843818.43956044	4367.41122886579	15.9203296703297	124.747252747253	7.54013937475393	915513.68956044	6361.4888603571	364	2926365	109788.49	1937.52	358.23	13.5	13.2	6	11.3	15.9	10.4	8.2	9.6	8.5	10.2	2.5	12.6	11.5	12.1	4.1	17.6	8.8	12.4	5.2	15.9	10.2	8.5	3.8	10.2	16.5	8.5	9.1
1	C15	1	Sep-12	NM_144605	sample	12.7553516819572	142.434250764526	11.6131800841825	794658.44648318	3732.50185389212	11.8623853211009	140.22629969419	11.3642646046633	1030011.09785933	5897.94958072348	327	3113785.2	139822.59	1916.46	432.08	11.6	18	11.3	18.3	13.8	20.2	10.4	17.1	8	19.9	7.3	17.7	10.7	19.9	4.3	19.9	8.6	23.5	5.5	21.7	10.1	14.1	8	15.9	14.4	13.5	0
1	C15	2	Sep-12	NM_144605	sample	16.7972972972973	142.801801801802	9.03544049487728	762078.018018018	4039.8116729634	16.8378378378378	140.373873873874	8.79468464489055	1111643.23873874	6974.69038857543	222	2945212	116816.11	1810.61	373.04	12.2	8.1	7.2	8.6	16.2	7.7	13.1	8.6	9	11.7	7.7	8.1	9.5	11.3	6.8	11.3	6.3	13.1	5.9	11.3	7.7	7.2	5.9	8.6	15.8	14	0
1	C15	3	Sep-12	NM_144605	sample	18.609693877551	161.224489795918	10.7280653724322	949395.535714286	4564.43451747565	16.4209183673469	136.928571428571	8.26023718875087	1038104.57142857	6774.68855869542	392	3440157	114860.98	2107.31	356.47	17.1	9.9	7.4	11.2	21.2	8.9	7.9	9.2	10.2	7.4	4.1	10.7	14.8	10.7	3.8	13.3	10.2	11	5.9	14.5	9.9	7.1	6.4	8.9	17.3	9.9	8.4
1	C16	1	GNPTAB	NM_024312	sample	12.9079365079365	133.580952380952	14.2115530325186	733050.815873016	3965.59559334935	11.0857142857143	123.571428571429	10.6530164511152	809375.285714286	5484.16919225866	315	2999626.6	135927.79	2002.41	432.01	9.2	11.7	7	11.1	12.7	7.6	8.3	10.5	6.3	14.3	3.5	12.7	9.8	11.7	1.6	23.2	5.1	18.7	1.6	18.4	5.7	4.4	3.8	10.8	11.7	5.4	0
1	C16	2	GNPTAB	NM_024312	sample	17.7403314917127	133.947513812155	8.99821890100929	634706.900552486	3947.12513983499	16.4558011049724	132.737569060773	7.79907681672445	934151.70718232	6275.02091736463	362	2608234	110842.93	1663.72	344.87	8.6	2.8	7.2	8.6	9.9	4.7	7.2	5.2	5.5	9.9	2.2	9.7	5.5	9.1	1.7	14.1	8.3	6.6	6.9	8.6	5.8	3.6	6.4	8.3	11	7.5	0
1	C16	3	GNPTAB	NM_024312	sample	16.468253968254	137.354497354497	9.77275029745656	792883.26984127	4095.70707700736	14.7883597883598	127.722222222222	7.98604740266897	923902.150793651	6059.77189069718	378	2766636	103244.28	1830.2	328.3	11.9	23.3	6.3	22	15.1	21.7	8.2	20.1	9.3	16.7	4.5	15.9	12.4	18.3	4	21.2	7.7	20.6	3.7	20.4	8.2	14.6	6.6	13.8	13.2	11.4	11.6
1	C17	1	53BP1	NA	Positive	14.8731117824773	148.441087613293	11.0275176112339	637914.951661631	3448.43402224321	2.55287009063444	23.3867069486405	2.7001488993403	126632.099697885	1216.82568894705	331	2511848.3	60091.79	1604.18	200.24	4.5	13.3	0.3	80.1	6.3	10.6	0.3	84	4.2	16.6	1.5	74	4.5	14.2	0.3	89.7	3.6	14.8	0	78.2	4.8	10	0.9	73.1	6.9	1.5	0
1	C17	2	53BP1	NA	Positive	21.6927083333333	162.932291666667	10.5280006099093	839863.4375	4160.78212433241	5.171875	32.3385416666667	2.58580729250924	180789.265625	1836.43828465214	192	2896633	63702.9	1878.44	201.32	10.4	4.7	0	54.7	14.1	3.1	2.1	68.8	5.7	9.4	0.5	64.1	9.9	6.8	0	84.4	10.4	6.2	0.5	64.1	9.4	3.6	0	64.1	15.1	0	0
1	C17	3	53BP1	NA	Positive	18.8688524590164	146.898907103825	12.3750902973649	713463.352459016	4044.7491246429	5.20491803278689	31.551912568306	2.58825639659508	179217.822404372	1945.02828356582	366	2615689	64440.88	1769.24	205.71	7.9	11.7	1.1	66.9	9.6	9.3	1.1	71	6	15	1.1	69.4	7.1	12.8	0.3	83.9	9.3	13.7	0.5	69.4	7.4	10.1	1.4	68.3	10.4	1.6	65.3
1	C18	1	53BP1	NA	Positive	14.1216617210683	148.261127596439	12.0905735263786	668672.353115727	3513.73599583775	2.28783382789317	19.3976261127596	2.18192324111393	112751.869436202	1091.30240587496	337	2527317.7	59137.03	1623.89	188.22	5.9	11.3	0.6	86.1	6.5	10.7	0.6	86.9	6.2	12.5	1.5	77.7	7.1	13.1	0.6	91.7	5.6	15.7	0	82.2	6.8	7.7	0.3	77.7	8.9	1.5	0
1	C18	2	53BP1	NA	Positive	21.9346049046322	167.653950953678	10.3065448168226	819070.307901907	4213.04394379912	4.60490463215259	24.8256130790191	1.88071722556635	125909.803814714	1344.32367285115	367	2739474	52693.54	1877.78	164.72	7.1	4.9	0.5	76.3	11.4	3.8	0.8	85.6	6.8	5.4	0.5	74.1	8.2	5.4	0	91.8	10.4	9.5	1.1	69.8	9	3	0.5	71.1	15.5	0.8	0
1	C18	3	53BP1	NA	Positive	21.2465437788018	152.709677419355	8.39085552167086	705694.647465438	3741.49274610832	4.97926267281106	31.2373271889401	2.34986162298189	175131.887096774	1677.98632796878	434	2370174	57028.37	1482.79	175.35	6.5	13.6	0.7	78.8	7.6	12.4	0.7	84.1	3.9	12.2	0.5	72.1	5.1	13.8	0.2	87.8	11.1	8.8	0.9	70.5	4.6	6.5	0.5	70.5	7.6	1.8	69.6
1	C19	1	53BP1	NA	Positive	15.4055118110236	144.956692913386	10.65694430902	651659.440944882	3526.72809282568	2.17716535433071	21.0433070866142	2.45173709395524	113596.972440945	1044.04874462445	254	2723420.1	61103.15	1675.11	196.68	5.9	8.3	0.4	82.7	7.5	6.7	0.8	82.3	3.9	13.4	1.6	79.1	5.5	11.4	0.4	91.7	7.5	14.2	0.4	81.5	6.7	5.9	0.4	77.2	7.5	0.4	0
1	C19	2	53BP1	NA	Positive	21.1791666666667	176.65	12.1433721820651	998241.979166667	4358.54747133376	5.75	33.7708333333333	2.29673075948673	190818.2375	1770.26418356259	240	3160256	58716	1986.57	184.85	11.7	6.7	0.8	65.8	12.9	7.1	0.8	75.4	6.2	10.4	0.4	67.5	10.8	8.3	1.2	87.1	12.1	10.4	0.4	65	11.7	5.8	0	65.8	18.8	2.5	0
1	C19	3	53BP1	NA	Positive	17.9497206703911	132.164804469274	7.858542227168	613925.969273743	3743.92028649735	5.00837988826816	27.8324022346369	2.18959596410707	154293.594972067	1686.23636668729	358	2256955	59345.99	1514.36	196.34	6.4	13.4	2	77.9	7.8	11.2	2.5	78.5	4.5	17.6	0.6	72.3	7.3	17.6	0.6	89.1	8.7	14.5	2	72.9	5.6	13.1	0.8	72.1	10.1	1.4	69.3
1	C20	1	53BP1	NA	Positive	15.8282208588957	147.386503067485	11.6727292224446	616310.328220859	3619.0150050826	3.13803680981595	28.6840490797546	2.45703870278171	168045.607361963	1325.02818298643	326	2588640	61275.83	1711.8	188.21	3.4	5.8	0.3	82.2	6.4	6.1	0.3	85.6	4.6	9.5	0.6	73.6	5.8	7.7	0.3	89.9	7.4	11.3	0.3	77.3	5.2	2.8	1.5	72.4	6.7	2.1	0
1	C20	2	53BP1	NA	Positive	20.2036613272311	138.908466819222	8.96830575202843	611199.077803204	3817.96790511704	4.68421052631579	27.9153318077803	2.00836014044796	168757.270022883	1588.12345905324	437	2304448	56681.29	1536.72	176.77	5.5	6.9	0.7	69.1	6.2	7.1	0.7	78.5	4.8	10.1	0.7	71.4	6.2	9.6	0.2	87.4	7.6	8.9	0.7	70	5.3	4.8	0.5	71.2	7.8	0.9	0
1	C20	3	53BP1	NA	Positive	20.7635135135135	173.668918918919	11.8479585956642	901073.891891892	4164.31595967548	6.54054054054054	44.527027027027	3.12775874782888	267925.52027027	2161.6869164393	296	2874439	57255.12	1813.05	173.67	9.8	9.5	0	76.7	11.1	10.5	0.3	85.8	8.4	8.8	0.7	61.8	8.8	11.8	1.4	84.1	11.8	8.1	1.4	63.2	9.5	5.4	2	61.1	13.9	4.4	59.1
1	C21	1	53BP1	NA	Positive	16.3814814814815	165.137037037037	9.95451318225347	716645.688888889	3352.19969397082	3.37037037037037	32.0518518518519	3.07685547839337	198053.448148148	1608.48195290551	270	2713870.4	69782.21	1569.64	222.42	7	9.3	0.7	71.9	6.7	7.4	1.9	77.8	4.8	10	1.9	70.7	4.1	12.6	0.7	85.9	10.4	10.4	0.7	72.6	8.5	3.7	1.1	69.6	8.9	1.9	0
1	C21	2	53BP1	NA	Positive	19.5395833333333	144.5375	8.34900252826525	651994.7375	3978.62949708044	5.40416666666667	32.0833333333333	2.3312163185949	203719.883333333	1957.34160424264	480	2351410	58638.9	1600.68	186.96	3.8	6.5	1.5	69.8	6.9	5.2	2.3	76.9	5.2	7.5	0	67.5	5.6	6.2	0.4	82.7	4.2	7.7	0.8	65	4.4	3.3	0.6	65	8.8	1.2	0
1	C21	3	53BP1	NA	Positive	19.0718390804598	150.948275862069	11.4347586781857	759739.485632184	4001.22510232406	5.8448275862069	41.0258620689655	3.07241327116458	283367.864942529	2253.54510968185	348	2565457	63776.57	1651.13	200.9	4.9	12.4	1.7	73	6.6	10.6	2.9	79	5.7	9.8	3.4	68.1	6.3	12.4	2	84.5	6.6	12.9	2	69.3	5.5	9.5	2.9	67.5	8.6	5.7	66.1
1	C22	1	53BP1	NA	Positive	16.0805555555556	148.305555555556	10.3709761618353	599465.177777778	3410.20982532003	2.63333333333333	25.1527777777778	2.98168237611059	148158.363888889	1316.49602206394	360	2422400	64834.81	1508.66	200.98	2.5	8.9	1.1	81.9	5	7.5	1.7	87.2	2.5	11.7	2.2	73.1	3.6	11.4	1.4	89.2	8.9	11.4	0	76.4	3.6	2.2	1.1	70.8	5.8	1.7	0
1	C22	2	53BP1	NA	Positive	21.9393939393939	163.548821548822	8.05081269495386	763901.885521885	3933.16250122032	5.72390572390572	35.7744107744108	2.43652684332318	208504.478114478	1730.11149199558	297	2561567	57361.37	1548.26	173.87	5.4	3.7	1	71	7.7	3.7	0.3	78.1	4	4	0.7	64.6	5.7	6.1	0.7	86.5	9.1	3	1	63.3	6.7	1	1	64	10.1	2.7	0
1	C22	3	53BP1	NA	Positive	21.3241206030151	158.273869346734	12.2698597986018	770121.989949749	4044.09927641228	5.73869346733668	32.9698492462312	2.35090366580038	185609.64321608	1843.07789254441	398	2628278	60899.65	1689.84	185.28	7.3	9	1	77.1	9.5	9.3	1.3	81.9	5.3	9.3	0	71.9	7.5	11.3	0.3	87.7	11.6	9.8	0.8	68.8	8.3	5.8	0.3	67.1	11.1	2	65.8
1	D03	1	RAD51	NA	Positive	23.3307392996109	227.750972762646	12.4811009688893	1198600.06614786	4338.86360387344	19.7003891050584	147.346303501946	7.45030909417792	922080.408560311	5432.85615102319	257	4848090	177954.37	2385.64	503.38	27.2	4.7	22.6	7.8	17.5	1.9	18.7	3.9	3.9	10.1	1.2	17.1	10.5	4.7	1.6	16.3	35.8	6.6	24.9	14	27.6	2.3	10.1	12.5	32.3	8.6	0
1	D03	2	RAD51	NA	Positive	28.1813471502591	233.663212435233	9.84489948245761	1330544.48704663	4735.97215358933	25.8186528497409	173.766839378238	6.60839642900222	1211362.47668394	5940.07659602738	193	4206548	155732.77	2521.63	525.83	28	5.2	32.1	8.8	25.4	1.6	28.5	5.2	8.3	9.3	2.6	14.5	15.5	6.7	1.6	16.1	30.6	6.2	33.7	14.5	32.1	3.1	19.7	14.5	35.8	18.1	0
1	D03	3	RAD51	NA	Positive	30.4798387096774	243.443548387097	12.7521591334978	1406995.91129032	4654.98185347854	26.9112903225806	173.79435483871	5.87736862490903	1147749.21774194	5549.93462499013	248	4652274	150457.39	2489.5	431	32.3	9.7	29	10.1	25.8	5.6	23.8	7.3	8.9	12.1	1.6	19.4	14.1	8.9	0.8	20.2	40.3	11.7	42.3	16.5	35.5	7.3	23.4	15.3	37.9	21.4	14.1
1	D04	1	RAD51	NA	Positive	21.528384279476	202.799126637555	12.9636621377539	1016671.21834061	4017.64391724532	19.1135371179039	160.685589519651	8.01212391158936	1061840.59825328	5407.09623459885	229	4062839	195810.46	2277.17	594.77	22.7	9.6	31.4	10.9	17	5.2	29.3	6.6	4.4	17	1.7	17.9	7	11.4	2.2	23.1	30.1	12.2	24.9	15.7	22.7	5.2	13.5	13.5	26.2	16.2	0
1	D04	2	RAD51	NA	Positive	30.2793522267206	251.182186234818	13.9159646787783	1437160.56275304	4767.3325097284	27.0526315789474	198.34008097166	6.91823577776239	1394808.00809717	6045.3341917064	247	4649898	139553.79	2497.05	399.59	32.4	6.9	21.9	8.9	26.3	6.1	17.8	6.9	10.1	5.3	3.2	12.6	15.4	6.9	2.4	17	39.7	6.9	36.4	13.4	35.6	2.4	30	12.1	39.3	28.3	0
1	D04	3	RAD51	NA	Positive	31.4161073825503	249.523489932886	9.56619404731903	1422830.03355705	4648.09196716989	27.1946308724832	190.080536912752	6.84434166818451	1294402.53691275	5864.36679776416	149	4613720	155077.46	2530.12	453.39	34.9	8.1	30.9	14.1	25.5	6.7	24.2	12.8	6.7	9.4	2.7	14.1	12.8	6.7	2.7	18.8	45	6.7	39.6	11.4	39.6	5.4	23.5	9.4	38.3	24.2	8.7
1	D05	1	RAD51	NA	Positive	20.55625	186.4	11.6167917316265	967234.0125	4236.07078347309	17.79375	143.05	8.02858526921725	969903.29375	5861.59229217628	160	4258113.8	176208.36	2326.7	507.89	23.1	4.4	20	9.4	18.8	2.5	18.8	7.5	4.4	16.2	1.9	13.8	11.2	8.1	2.5	18.8	26.2	10.6	19.4	11.2	21.9	3.1	9.4	10	24.4	10	0
1	D05	2	RAD51	NA	Positive	27.1428571428571	215.620689655172	8.28408586445939	1168757.19211823	4382.31864388144	26.7339901477833	179.837438423645	7.06141965047868	1225134.26600985	6126.75453698402	203	4178897	138498.68	2171.77	402.39	26.1	3.4	22.2	8.4	20.2	2.5	15.8	7.9	6.4	10.8	3	9.4	11.3	5.4	1.5	10.8	29.1	6.4	34.5	6.4	26.1	3.9	17.2	6.4	27.1	15.8	0
1	D05	3	RAD51	NA	Positive	29.4018691588785	234.644859813084	9.40033365241419	1307779.06542056	4691.74010441673	26.7429906542056	179.705607476636	6.21929659355931	1279703.6635514	5840.30232938353	214	4373886	150054.18	2422.66	445.59	33.2	14.5	28.5	13.1	26.2	6.1	20.6	7.5	7.5	10.3	1.4	19.2	15.9	10.7	3.7	20.6	36.9	15.4	41.6	19.6	34.1	9.8	22.4	16.4	36	23.4	15.9
1	D06	1	RAD51	NA	Positive	23.4303797468354	226.189873417722	11.5272043535288	1234507.94303797	4500.72463320949	21.8860759493671	179.417721518987	9.09503638888489	1239237.24050633	6247.8038178085	158	5075738.5	206351.18	2484.63	577.84	33.5	3.2	32.3	5.1	22.8	2.5	27.2	4.4	6.3	10.1	3.2	8.2	10.8	5.7	5.7	12.7	37.3	13.9	29.7	8.9	27.2	1.9	14.6	5.7	31	15.8	0
1	D06	2	RAD51	NA	Positive	30.9203539823009	259.823008849558	13.7152692965049	1496572.11946903	4780.40135659138	27.0796460176991	187.442477876106	6.62887463840627	1287413.60619469	5879.83841631694	226	4807611	141108.45	2520.23	405.94	31.4	4.9	21.2	9.3	30.1	0.9	19	7.1	10.6	5.3	1.8	12.4	14.2	3.1	3.1	18.1	38.1	6.6	34.5	11.1	35	2.2	23.5	11.1	37.2	20.4	0
1	D06	3	RAD51	NA	Positive	30.3857142857143	248.742857142857	13.5003978395899	1515057.47619048	4977.06755347633	26.9761904761905	184.228571428571	6.34186366280507	1244902.24285714	5798.48048095656	210	4866760	138308.51	2739.35	414.11	29.5	6.2	23.3	12.4	27.6	5.7	14.8	11.9	9	9	1.4	17.6	17.1	8.1	3.3	16.7	42.9	10	40.5	13.8	32.4	6.2	26.2	13.8	33.3	22.9	11.9
1	D07	1	RAD51	NA	Positive	22.9837398373984	208.357723577236	13.7135356225035	1209139.3495935	4893.27094575003	21.349593495935	175.975609756098	8.55425160790195	1284546.44715447	6295.47753286003	123	5299310.5	198931.76	2839.53	558.84	30.9	4.9	30.9	11.4	25.2	0	25.2	8.9	7.3	12.2	3.3	10.6	17.9	5.7	5.7	13.8	30.9	9.8	26.8	9.8	22.8	3.3	15.4	8.9	34.1	17.9	0
1	D07	2	RAD51	NA	Positive	28.7267441860465	228.308139534884	12.0701623389411	1218812.15116279	4488.45110079336	25.9883720930233	204.709302325581	8.16334001793698	1546444.60465116	6523.81522541417	172	4336118	162240.15	2382.04	475.7	24.4	4.7	29.1	7.6	24.4	1.2	22.1	5.8	7	6.4	5.8	9.3	11.6	4.7	2.9	14.5	33.1	7.6	31.4	9.9	29.1	2.3	29.7	8.7	34.3	30.2	0
1	D07	3	RAD51	NA	Positive	26.3515151515152	203.890909090909	9.77808824770545	1043734.11515152	4181.0917952821	23.230303030303	152.309090909091	5.61076053310867	1022631.38787879	5126.17591472375	165	3428586	113117.3	2228.77	410.23	19.4	20	18.2	36.4	26.1	12.1	15.2	40.6	7.9	15.8	1.8	30.9	10.3	18.2	1.8	27.9	33.9	19.4	32.7	25.5	24.8	15.2	20	22.4	24.2	13.9	20.6
1	D08	1	RAD51	NA	Positive	21.6279069767442	242.131782945736	13.9383825597498	1469634.69767442	4575.07371950021	19.8294573643411	176.77519379845	8.9413997784057	1193292.23255814	5496.60972569952	129	5119454.7	195283.78	2783.48	576.88	27.9	13.2	36.4	12.4	27.1	5.4	33.3	3.9	8.5	14.7	3.9	15.5	19.4	10.9	4.7	24	33.3	10.9	27.9	15.5	27.9	6.2	13.2	13.2	38	17.8	0
1	D08	2	RAD51	NA	Positive	30.909604519774	239.169491525424	9.00712091983563	1319846.60451977	4319.21698487864	27.7118644067797	188.932203389831	6.56051840184634	1250328.88700565	5722.32310553052	177	4330810	146855.63	2226.3	436.88	24.9	9.6	24.9	14.1	19.2	8.5	19.8	11.9	6.8	11.9	2.8	16.9	11.9	11.3	1.7	18.6	40.7	10.7	39.5	14.7	35	8.5	26.6	13.6	31.6	22.6	0
1	D08	3	RAD51	NA	Positive	26.2919708029197	227.51094890511	14.6852968034564	1419268.38686131	5013.49770883166	25.0656934306569	176.729927007299	6.81816143515433	1240453.6350365	5561.40372359749	137	4675221	159256.99	2821.04	477.24	36.5	10.9	27	11.7	32.1	5.8	24.1	10.9	10.2	13.9	3.6	21.9	22.6	12.4	4.4	29.9	32.8	15.3	36.5	22.6	33.6	10.2	24.8	18.2	37.2	23.4	17.5
1	D09	1	SMC3	NM_005445	sample	15.1730769230769	143.167582417582	13.780263445503	716606.178571429	3762.0532946251	14.0686813186813	137.631868131868	10.1942464643332	817367.357142857	5333.73179447766	364	3077928.3	152646.46	1842.6	462.5	8.5	6	12.6	8.5	10.4	5.8	12.6	8.8	6	12.9	4.4	10.2	9.1	9.6	1.1	20.3	8.2	11.3	4.4	13.2	8.5	2.2	4.1	8	11.8	4.4	0
1	D09	2	SMC3	NM_005445	sample	19.62	147.693333333333	8.90033059617185	686349.823333333	3941.24708455873	18.5566666666667	148.393333333333	7.96417162216148	1004342.62	6026.67421339629	300	2693730	117992.46	1742.54	365.22	10	5	11.3	11	12.7	4	11.3	11.3	6	7.7	3.3	7.7	8.7	8.7	1.7	14.3	6	5.7	6.7	7.3	8	2.7	8.7	6.3	12	9.7	0
1	D09	3	SMC3	NM_005445	sample	20.6758241758242	161.063186813187	10.8262392053572	801196.392857143	3946.2122550571	18.0082417582418	132.458791208791	6.91686817604397	824517.818681319	5349.42233901111	364	2694970	106457.14	1759.08	327.15	9.1	10.4	8	23.9	13.5	9.1	9.1	25.3	8.8	10.2	1.6	13.2	9.1	13.2	0.8	26.9	9.9	8.5	9.1	14.6	8.8	4.4	7.7	10.7	13.5	6.9	9.3
1	D10	1	CHD8	NM_020920	sample	13.6238938053097	135.818584070796	12.3131925897839	718425.101769911	3973.04349248418	13.0619469026549	143.858407079646	12.3965532451926	1042189.54867257	6496.74204945749	226	2978512.5	154996.19	1951.99	487.91	11.5	5.3	13.7	5.8	16.4	4	15.9	4	7.5	10.6	7.5	6.6	9.7	8.8	8	15	5.3	11.1	4.9	9.7	7.5	1.3	6.2	4.9	13.3	9.7	0
1	D10	2	CHD8	NM_020920	sample	13.7368421052632	101.584210526316	7.95291265629498	496753.618421053	3132.93606286942	12.9263157894737	110.889473684211	7.12961970215796	839428.252631579	5267.49097539247	380	1907603	84613.68	1409.59	295.18	4.2	26.6	5	30.5	8.9	25.8	7.6	28.9	5.3	30	6.8	27.4	5.3	27.4	4.7	28.9	3.2	26.8	3.4	28.4	3.7	23.9	4.2	26.8	7.4	7.6	0
1	D10	3	CHD8	NM_020920	sample	17.8134328358209	163.597014925373	15.1306683586062	1007410.18656716	4767.20760801235	16.8171641791045	148.861940298507	8.65544370244689	1176702.38059701	6678.83605796165	268	3451804	118540.6	2405.35	386.17	14.6	10.4	9.7	12.7	20.9	4.9	13.1	11.9	16.4	8.2	7.8	13.8	16.4	8.6	8.2	15.7	7.8	13.4	6.3	15.3	10.8	4.9	7.8	11.2	16.8	17.9	10.8
1	D11	1	COL5A2	NM_000393	sample	13.2048192771084	144.248995983936	12.7731062680286	792509.004016064	3980.71491576761	12.0401606425703	112.730923694779	9.19339949519154	755477.638554217	5447.82094681058	249	3364997.6	144362.14	1969.17	453.97	11.6	10.4	9.6	12.9	17.3	8	11.2	9.2	9.2	14.9	4.4	18.5	8	12.9	2.8	22.9	9.2	19.3	3.6	20.1	9.2	8.4	5.2	12.9	13.7	7.2	0
1	D11	2	COL5A2	NM_000393	sample	16.0538461538462	137.869230769231	15.2317872556155	822886.442307692	4369.35091154452	15.3615384615385	114.015384615385	7.73147149546258	814122.853846154	6221.40049038751	260	3121891	121863.38	2013.02	398.17	15.8	7.7	11.9	9.6	14.6	8.8	15	6.9	10	12.3	4.6	14.6	12.3	11.2	3.1	15.8	8.5	15	4.6	14.2	6.2	7.3	1.5	11.5	16.9	4.2	0
1	D11	3	COL5A2	NM_000393	sample	16.46	135.81	10.1953762024805	792394.666666667	4220.29263360074	14.41	105.473333333333	7.44494138368521	739556.786666667	5795.85578644462	300	2989426	115779.08	1913.53	370.36	14	16	9.7	14	14.7	18.7	11.3	10.7	7.7	19	7	21	11	18	1	24.7	8.3	21	4.7	26.7	8.7	14.3	4	17.3	14.3	5	13.7
1	D12	1	BRCA2	NM_000059	sample	13.4534161490683	134.708074534161	13.811969980581	865441.956521739	4213.5443495956	11.5341614906832	96.3385093167702	6.78681903776996	604784.956521739	4150.92387963764	322	3209892.4	122400.55	2315.25	420	13.7	18.9	10.2	28	18.3	5	12.4	21.4	8.1	18	2.8	29.5	14.6	14.6	1.9	48.8	10.9	22	6.8	29.5	11.2	6.5	4	26.4	16.1	5.9	0
1	D12	2	BRCA2	NM_000059	sample	19.0291777188329	149.389920424403	13.6985223949796	833429.75862069	3931.19686028558	15.2679045092838	97.1299734748011	4.94165125603292	603222.705570292	4088.51343213368	377	2608600	94694.69	1912.93	313.71	13	26.5	9.5	31.8	18.3	20.7	10.3	25.5	10.1	17.8	2.1	33.4	13.8	25.2	0.8	49.3	15.9	17.8	11.9	29.4	12.5	10.9	6.4	28.9	18.3	5.3	0
1	D12	3	BRCA2	NM_000059	sample	19.0252293577982	153.176605504587	12.4768879907278	911831.584862385	4426.43676608452	15.3830275229358	105.018348623853	5.63146874713048	680953.383027523	4610.71586784517	436	3074475	114294.96	2237.76	404.01	15.6	17.4	11.2	18.8	21.6	6.7	17.2	16.7	10.8	14.9	3.2	30.3	15.8	13.8	1.4	43.1	12.8	19.3	11.5	31	11.7	10.8	6.4	29.1	19.3	6.9	25.7
1	D13	1	UBR5	NM_015902	sample	16.2755102040816	137.841836734694	13.0158965053811	708437.969387755	3890.4140121072	12.2142857142857	111.801020408163	8.57358929249414	746683.464285714	5315.35610051394	196	3210745.6	149597.74	1999.72	486.6	10.2	4.6	14.3	9.7	12.2	5.6	17.9	8.7	5.1	16.3	3.6	18.4	8.7	10.7	4.1	27.6	10.2	11.2	6.1	13.3	6.6	3.1	4.1	11.7	13.8	6.6	0
1	D13	2	UBR5	NM_015902	sample	17.8080808080808	115.13468013468	7.61114490999247	529087.464646465	3582.63965297291	15.7542087542088	111.656565656566	6.92661012294643	705892.228956229	5342.78704105582	297	2205587	103939.63	1652.94	383.45	7.7	7.1	9.4	19.9	11.1	7.4	16.2	19.9	6.4	15.8	3.4	12.5	7.1	15.5	1.7	28.3	8.4	11.4	5.7	13.5	4	7.1	3.7	10.8	9.1	5.1	0
1	D13	3	UBR5	NM_015902	sample	18.5209580838323	134.508982035928	9.29299906630099	711770.449101796	3716.34450646371	15.9580838323353	118.239520958084	6.89631618114116	832459.916167665	5826.83065370756	167	2500012	106147.27	1589.52	349.91	10.2	24	9	16.8	10.8	22.2	10.2	16.2	5.4	18.6	3.6	17.4	8.4	19.8	5.4	29.9	13.8	20.4	8.4	21	9	13.2	4.8	16.2	11.4	5.4	13.2
1	D14	1	TET2	NM_017628	sample	14.0267857142857	143.660714285714	11.039060926095	713936.763392857	3768.20093752138	12.8526785714286	152.647321428571	12.5579277788282	1075843.64285714	6263.90937676226	224	3007859.7	130600.62	1832.46	419.71	8.5	8.9	5.4	12.5	12.1	7.1	8.5	8.9	5.4	9.8	4.5	7.6	8.5	11.6	4.5	14.3	6.2	11.6	3.6	9.4	7.6	4.9	7.6	5.4	12.1	13.8	0
1	D14	2	TET2	NM_017628	sample	17.318766066838	137.280205655527	9.46067638863473	779084.020565553	4043.46845270432	16.3881748071979	127.868894601542	7.48085966242301	905253.604113111	6176.04807717287	389	2852280	104387.46	1752.96	330.9	8.2	7.2	4.9	12.1	12.1	8.5	6.9	13.6	6.2	9.5	1.8	11.6	10.3	11.6	1.5	16.2	5.9	9.5	4.9	9	6.7	5.4	4.4	9.3	12.6	6.4	0
1	D14	3	TET2	NM_017628	sample	17.1014925373134	124.8	10.3130325202615	640055.343283582	3699.80259665465	16.3641791044776	122.277611940299	7.39884158184979	831770.853731343	5957.8045190211	335	2559519	109187.97	1627.67	350	7.5	14.3	5.7	12.8	8.7	11.6	7.8	9.6	5.7	17.3	2.7	13.7	7.2	18.5	1.5	19.7	9.3	17	8.1	17.6	6.6	11.9	5.4	10.4	10.1	6.6	9.6
1	D15	1	AMER1	NM_152424	sample	15.140625	150.7734375	14.3783763437359	958389.9765625	4435.88228544287	14.71875	154.0625	11.6037436166146	1172638.1875	6628.09698034862	128	3831924.5	167094.39	2495.72	540.06	17.2	7.8	20.3	11.7	21.9	4.7	25.8	5.5	10.2	16.4	7.8	8.6	18	9.4	10.2	11.7	10.9	13.3	6.2	7.8	12.5	6.2	5.5	6.2	19.5	12.5	0
1	D15	2	AMER1	NM_152424	sample	17.210332103321	125.907749077491	8.48548818621464	623131.774907749	3797.3499774528	15.0590405904059	114.428044280443	7.75395695520697	764581.929889299	6027.19241207294	271	2442625	98817.69	1669.41	318.45	8.1	6.6	4.8	12.5	11.1	7.4	5.9	7.7	4.8	8.9	3.7	7.4	4.8	11.8	0.4	13.7	4.4	7.4	4.1	9.2	3.3	3.7	1.8	7	10	2.2	0
1	D15	3	AMER1	NM_152424	sample	18.815668202765	148.506912442396	11.821902996374	838757.036866359	4195.4809100976	16.7373271889401	128.861751152074	7.45266683227289	887391.285714286	5864.07180791141	217	2955204	103003.11	1979.45	323.88	12.9	16.1	6.9	14.7	18.4	12.4	7.8	17.1	7.8	17.5	4.6	16.1	13.4	14.7	1.8	21.7	9.7	15.7	7.4	14.3	9.2	9.2	6	11.5	14.7	9.2	10.6
1	D16	1	EXT2	NM_207122	sample	15.1006493506494	148.545454545455	13.7908800821562	809523.191558442	3994.67385904296	13.3798701298701	148.074675324675	10.3792984501981	1001700.03571429	5598.89631313561	308	3360913.7	153742.58	1898.19	435.14	14.6	6.8	14.3	13.6	13	9.4	10.7	14.9	8.4	13.3	4.2	15.6	11.4	12.3	3.6	21.1	10.7	14.9	6.5	17.2	8.4	5.5	9.7	13.3	16.6	11.7	0
1	D16	2	EXT2	NM_207122	sample	17.4227941176471	151.319852941176	11.9447023248353	879157.165441177	4159.82030337706	18.0367647058824	147.875	8.72169121144339	1151104.65808824	6819.87667252472	272	3393778	138281.29	1890.74	417.82	12.5	2.6	18.8	4.8	11.4	4.8	18	4.4	8.1	7.4	7.7	7.7	10.3	7	6.6	14	6.2	6.6	8.8	8.1	9.6	3.7	10.3	6.6	13.6	14.3	0
1	D16	3	EXT2	NM_207122	sample	19.078231292517	139.823129251701	9.92346412519108	751321.823129252	4423.86740634533	17.3605442176871	146.557823129252	7.72297829412724	1092283.7414966	6170.3790202705	294	3639324	134453.9	2259.07	427.59	17.3	7.1	17	12.6	17	5.8	17.7	5.1	5.4	16.3	5.1	14.3	14.3	10.9	3.4	19.7	10.9	8.2	7.5	15.3	8.8	8.8	8.5	12.6	14.6	14.3	11.6
1	D17	1	RAD51	NA	Positive	24.0920245398773	236.386503067485	10.1167145892213	1337547.04907975	4553.32819220091	20.4539877300614	159.539877300613	8.73495109864976	1097805.27607362	6236.34289664651	163	5249148.4	181939.18	2633.69	512.94	32.5	3.1	24.5	6.7	26.4	1.8	19	8.6	4.9	11.7	4.3	13.5	12.9	5.5	3.7	9.8	36.2	7.4	22.1	8.6	29.4	4.3	11	6.1	33.7	11	0
1	D17	2	RAD51	NA	Positive	31.5164319248826	258.31455399061	10.5483414234484	1444504.69953052	4931.76276510258	28.2018779342723	191.892018779343	6.73440848458543	1293749.31924883	6054.97936155014	213	4608596	156034.94	2759.21	502.64	30.5	4.7	26.8	10.3	30	2.8	24.4	7	8	5.6	2.3	12.7	17.8	5.2	0	13.1	40.4	7.5	41.8	9.9	36.6	2.8	29.1	10.3	40.4	21.6	0
1	D17	3	RAD51	NA	Positive	27.3095238095238	211.333333333333	10.8251557126094	1138799.74404762	4514.23832675055	24.9345238095238	178.077380952381	7.18936608193479	1238845.7797619	6158.07892219729	168	3759782	153513.9	2237.95	475.05	22.6	10.1	15.5	16.1	22	7.7	16.1	11.9	5.4	6.5	3.6	13.1	10.1	8.9	3	16.7	34.5	10.1	33.9	10.1	27.4	6	22	7.7	32.7	20.8	7.7
1	D18	1	RAD51	NA	Positive	25.2289156626506	269.325301204819	15.2486207004968	1456613.3373494	5079.4657934618	21.1867469879518	195.144578313253	8.61987925483317	1248342.30120482	5142.98434679946	166	5038817.5	167390.86	3001.66	476.5	31.3	4.8	20.5	18.1	22.9	1.2	14.5	14.5	7.8	5.4	2.4	15.1	18.1	5.4	3.6	28.9	45.2	10.2	30.1	15.1	31.3	1.2	25.3	14.5	39.8	23.5	0
1	D18	2	RAD51	NA	Positive	29.7450980392157	257.300653594771	13.0296738379174	1527090.77124183	4836.52558926152	27.6732026143791	219.705882352941	8.45474389401057	1733941.13071895	6969.82964894802	153	4707649	143839.68	2464.05	408.37	31.4	4.6	23.5	9.2	25.5	0.7	20.9	6.5	9.2	5.9	3.9	7.2	17.6	5.2	6.5	11.8	35.3	5.9	37.9	7.8	35.3	2	37.3	6.5	39.9	37.9	0
1	D18	3	RAD51	NA	Positive	32.6949152542373	261.690677966102	9.44625311971349	1528544.18644068	4917.30761853375	26.728813559322	195.622881355932	6.52690040870207	1398017.87288136	5878.97556710101	236	4878048	142483.22	2618.14	406.45	34.3	8.9	22	12.3	30.9	5.1	18.2	11.9	8.5	8.9	1.3	18.6	20.8	7.2	3.4	22	46.2	6.8	39	14.8	39	4.2	28.8	13.6	39	27.5	11.9
1	D19	1	RAD51	NA	Positive	25.0223214285714	280.821428571429	17.5441412276952	1754566.62053571	5293.42381563863	21.4553571428571	169.919642857143	8.2930876323499	1150414.50446429	5865.13419409481	224	5935467.1	171435.72	3274.16	492.49	38.4	4	21.9	13.8	34.4	1.8	17.9	12.5	10.3	7.1	2.2	11.2	24.6	4.9	4	15.6	39.3	8	25.9	10.3	35.7	1.3	16.1	8	46	16.5	0
1	D19	2	RAD51	NA	Positive	26.9771689497717	230.086757990868	13.1036111443687	1328727.4109589	4542.80598637838	24.0913242009132	169.570776255708	7.4274202597721	1189372.38812785	6068.656340842	219	4169339	124519.05	2388.39	363.86	25.6	5	18.7	11.9	21.9	2.7	14.6	9.1	7.3	6.4	4.1	13.2	13.7	7.3	2.7	13.2	32.4	7.3	31.5	12.8	29.7	3.2	18.7	11	32	16.9	0
1	D19	3	RAD51	NA	Positive	27.625550660793	230.577092511013	11.3152456385039	1374424.9339207	4905.33051719413	25.0440528634361	170.259911894273	6.75173427995237	1149243.53744493	5862.07184020965	227	4350257	128172.23	2639.57	386.9	30	10.1	15	14.5	32.6	8.4	10.6	11.5	10.1	10.6	3.1	19.4	21.6	9.3	3.1	20.3	33.5	11.9	32.2	13.7	33.5	6.2	20.3	11.9	39.6	19.8	9.3
1	D20	1	RAD51	NA	Positive	19.2941176470588	220.37908496732	21.4881924539635	1304022.20261438	4754.76728183051	18.7058823529412	193.83660130719	10.4032864648264	1478344.9869281	6118.38495188448	153	4491185.7	177925.95	2801.16	549.19	24.2	11.1	25.5	16.3	21.6	2	28.1	12.4	14.4	9.2	4.6	17	16.3	7.2	11.1	20.3	22.2	17.6	22.9	18.3	26.8	5.9	20.3	16.3	32.7	26.8	0
1	D20	2	RAD51	NA	Positive	28.1542288557214	255.318407960199	16.3553429346793	1608851.85572139	5334.97251891054	26.8507462686567	203.666666666667	7.00175988365071	1528731.97512438	6092.83483442519	201	4796832	138878.17	2998.29	410.06	31.8	8.5	28.4	15.9	31.8	3	20.9	11.4	14.9	7	5	17.9	20.4	6	4	20.9	33.3	10.4	37.3	16.4	35.8	4	31.8	16.4	41.8	30.8	0
1	D20	3	RAD51	NA	Positive	31.077380952381	239.571428571429	9.23332942242876	1293040.80952381	4702.6381502806	27.6964285714286	212.25	7.57025395910956	1651054.23809524	6818.01336768854	168	4227523	159421.7	2457.1	462.81	26.8	8.9	26.2	10.7	22.6	3.6	23.2	9.5	8.9	9.5	3	14.3	15.5	8.9	7.1	13.7	42.3	8.3	40.5	13.1	33.9	2.4	32.1	9.5	30.4	32.1	9.5
1	D21	1	RAD51	NA	Positive	24.6104868913858	235.269662921348	11.9057545178353	1165187.08988764	4135.73190733279	21.0786516853933	180.588014981273	8.29495058069206	1119866.07116105	5415.39455276018	267	4578632.2	158108.85	2245.88	437.99	22.5	4.9	16.5	10.5	17.6	3.7	7.1	10.9	1.9	8.2	1.1	11.6	9.4	8.6	1.1	19.9	37.8	5.2	26.2	10.1	28.5	2.2	17.2	7.9	31.5	15.7	0
1	D21	2	RAD51	NA	Positive	30.0548780487805	244.408536585366	9.76812301720831	1356549.20121951	4985.2618687062	27.859756097561	205.932926829268	7.15887174119632	1510746.79268293	6344.39579116472	164	4390490	146110.87	2740.21	419.97	30.5	4.3	26.8	8.5	28	2.4	21.3	7.3	7.3	2.4	3	10.4	15.9	2.4	2.4	15.2	34.1	4.3	37.2	11.6	33.5	0	29.9	11	41.5	28	0
1	D21	3	RAD51	NA	Positive	29.7978723404255	230.36170212766	11.644202606904	1249530.54255319	4737.51314116833	25.4414893617021	176.526595744681	6.49005230708392	1197499.69680851	5679.36892930075	188	4088811	141713.39	2491.79	434.53	25	11.7	22.3	14.4	24.5	4.8	17	11.7	8	8	1.1	16.5	15.4	8.5	1.6	25.5	40.4	12.2	36.7	17	30.3	6.4	23.9	15.4	33	20.2	13.8
1	D22	1	RAD51	NA	Positive	23.1787709497207	237.31843575419	15.2295681407324	1281967.10055866	4424.1341938981	19.8491620111732	190.217877094972	8.66605736079028	1318494.42458101	5368.62401398639	179	4370255.4	177127.51	2477.92	541.89	26.8	10.6	28.5	15.1	22.3	3.9	22.3	11.2	7.8	5	2.2	17.9	12.3	6.1	6.7	26.8	35.2	11.7	29.1	17.9	28.5	2.2	21.2	16.8	34.6	21.8	0
1	D22	2	RAD51	NA	Positive	31.0386473429952	246.294685990338	11.2071891218117	1322361.1352657	4446.23269998789	27.487922705314	200.082125603865	7.23664907005649	1416054.70531401	6112.91955916644	207	4348830	145487.61	2203.89	418.54	29	6.3	24.2	9.2	18.8	4.8	17.9	8.7	7.2	7.7	3.4	10.6	12.1	8.2	2.9	19.3	43	6.3	39.1	11.6	40.1	2.4	26.6	10.6	37.7	23.7	0
1	D22	3	RAD51	NA	Positive	30.9679487179487	249.198717948718	10.8241000332658	1408861.3974359	4759.58609700386	27.9230769230769	204.775641025641	6.74626839667479	1517348.3525641	6145.96055201215	156	4487213	150857.27	2524.62	414.7	39.1	7.7	28.8	11.5	26.9	1.9	19.9	9.6	8.3	11.5	3.2	17.9	12.8	8.3	5.1	21.2	44.2	9.6	42.9	17.3	36.5	3.8	30.1	15.4	41	26.3	13.5
1	E03	1	RF	NA	Neutral	11.5479041916168	103.389221556886	10.2606427489548	514131.008982036	3645.06824692273	10.7994011976048	102.574850299401	9.55109100196867	678342.640718563	5673.82116910701	334	2641404.4	140834.23	1738.62	457.06	6	9.6	7.5	12.3	9.3	8.7	11.1	10.8	5.1	19.2	3	14.4	6.6	13.5	4.2	17.1	5.7	19.2	3.3	17.1	3.3	5.4	1.5	10.8	6.9	3	0
1	E03	2	RF	NA	Neutral	13.820788530466	114.247311827957	10.5404699903267	638535.867383513	4067.38550240514	14.3584229390681	105.853046594982	7.38879179004019	773007.275985663	6114.87075005507	279	2725157	126037.54	1840.73	421.92	9.3	8.6	12.2	10.8	15.1	6.8	16.5	8.2	9	15.1	3.6	14.7	12.2	12.2	3.6	16.8	3.9	15.8	3.2	14.3	6.8	11.1	2.5	11.5	10.8	5.7	0
1	E03	3	RF	NA	Neutral	14.9050847457627	114.389830508475	9.88989408763873	594752.016949153	3792.27652012159	14.7694915254237	111.274576271186	8.04159878371913	783447.372881356	6156.52383211535	295	2479932	115623.31	1604.86	369.02	9.5	13.2	7.1	10.8	10.8	12.5	11.5	8.1	6.4	20.3	5.1	15.3	9.2	17.6	2.4	20.7	5.1	17.3	3.7	19.3	5.4	15.6	2	10.5	8.8	4.1	7.8
1	E04	1	RF	NA	Neutral	12.5501858736059	129.89219330855	15.393635309497	765608.63197026	3786.91141580126	12.9591078066914	125.613382899628	9.98867401983637	865553.208178439	5852.08925411175	269	3144271.1	157439.83	1880.24	484.06	8.9	18.2	17.1	14.9	11.5	21.9	18.6	14.1	6.7	20.8	3.7	14.5	10	20.8	2.2	15.2	5.6	22.7	5.6	16.4	8.6	8.6	3	10.8	14.1	4.8	0
1	E04	2	RF	NA	Neutral	14.6991404011461	124.183381088825	11.39136529828	694474.997134671	3948.80783981992	15.8280802292264	121.830945558739	8.03100931439626	891166.358166189	6386.56820462037	349	2753577	120458.12	1826.22	399.48	8.3	7.4	9.2	7.7	12.9	8	10.6	5.2	7.4	14.9	4.9	10.9	8.9	14	1.7	13.8	3.7	14.3	3.7	11.7	6	8.6	2.3	8.9	9.2	6.3	0
1	E04	3	RF	NA	Neutral	14.4424083769634	110.960732984293	9.50615094549883	594133.630890052	3974.9175091346	14.3612565445026	108.69109947644	7.76416708206044	802377.023560209	6276.69157901593	382	2497268	116373.21	1737.81	380.96	9.2	16.8	9.2	12.3	14.1	12.8	12	8.6	8.1	14.9	7.3	17.8	7.9	17.5	5.8	17.5	5.2	22.5	4.2	22.8	3.7	14.9	2.4	14.7	9.4	6	12.3
1	E05	1	RF	NA	Neutral	13.0550847457627	125.254237288136	9.52525850668373	682857.258474576	3797.90211169122	13.7796610169492	117.063559322034	9.11728249001673	799494.199152542	6047.4696326369	236	2966293	154167.92	1772.8	493.41	10.2	9.3	14	6.8	9.7	9.7	13.1	6.8	8.1	17.4	3.8	14.4	10.6	9.3	4.2	14	6.4	17.8	4.2	14	7.2	4.7	2.5	9.7	11	4.7	0
1	E05	2	RF	NA	Neutral	15.95	126.920588235294	10.4713811980387	703246.938235294	4198.11623871922	14.8705882352941	111.002941176471	7.18546003647617	778013.779411765	5726.51846413268	340	2883286	119568.85	1994.37	376.1	10.3	6.8	9.4	14.4	15.3	5.6	11.2	14.1	9.1	14.1	6.2	15.3	10.6	8.8	0.9	20.3	4.7	12.4	2.9	17.4	6.2	6.5	2.6	13.5	12.1	4.4	0
1	E05	3	RF	NA	Neutral	15.7063492063492	125.876984126984	11.3553160796475	641217.031746032	4030.83972878134	15.1984126984127	118.428571428571	8.01697868784645	830231.543650794	6004.92570787877	252	2614550	111714.76	1791.23	353.66	9.1	11.5	5.6	10.7	10.7	10.3	6.7	9.5	9.5	17.5	4	15.9	9.1	15.1	2	17.9	6	15.5	5.6	17.5	5.6	9.9	6.7	11.9	11.5	7.9	9.5
1	E06	1	RF	NA	Neutral	13.5357142857143	134.865079365079	12.508636596469	659800.162698413	3855.75265085918	12.3134920634921	133.805555555556	11.5009277165753	920303.595238095	6170.7445003901	252	3064268.5	143314.78	1918.78	453.15	9.5	5.6	8.7	5.6	12.3	7.5	9.5	7.1	6	14.7	5.6	9.1	7.1	7.5	4.8	11.9	7.5	13.1	2.4	12.7	6.7	4.8	3.2	7.1	10.3	7.5	0
1	E06	2	RF	NA	Neutral	16.9402985074627	141.90447761194	9.83531237726817	833487.03880597	4149.37089367175	15.7880597014925	120.468656716418	7.77119790416362	872946.528358209	6289.18328881905	335	2970135	104278.5	1903.3	333.7	11	6.9	6.6	12.2	16.4	8.1	8.7	10.7	8.1	13.4	6	11.9	11	10.4	3.3	17.3	8.7	11.6	4.8	13.7	8.7	5.4	4.8	9.9	14.6	8.4	0
1	E06	3	RF	NA	Neutral	16.1608832807571	127.227129337539	8.54739979418054	626165.807570978	3986.16703453211	16.0031545741325	132.337539432177	8.42998938377565	1000895.91798107	6498.59817702666	317	2585597	119138.21	1756.89	394.02	8.5	13.6	8.2	11	10.1	10.1	11.4	7.6	5.7	13.2	6.3	14.2	8.5	14.5	4.4	15.1	6.9	17.7	5	19.2	6	11.7	6	12	9.8	12.3	9.5
1	E07	1	RF	NA	Neutral	11.8181818181818	128.475524475524	13.3048847439677	695648.618881119	4145.90501512453	12.1748251748252	103.402097902098	9.07524228371395	687585.447552448	5946.39880660358	286	2943094	150211.9	1991.27	513.11	9.1	8	9.8	8.4	13.6	7	14	4.5	6.3	9.8	3.1	12.2	10.8	8.7	3.1	14.3	4.9	15.4	2.4	12.2	6.3	3.5	2.8	6.3	11.5	3.8	0
1	E07	2	RF	NA	Neutral	16.2177121771218	137.612546125461	16.3939294528676	778116.162361624	4412.96047481319	16.5977859778598	124.040590405904	7.41960252898948	933639.579335793	6368.29259647872	271	3090435	112219.71	1982.19	359.58	8.5	7	10	14.8	12.2	7	10.7	12.2	7.7	10.3	4.8	11.8	8.9	8.5	1.8	12.5	3.7	12.2	6.6	11.4	6.3	5.5	3.7	10.3	11.4	7.7	0
1	E07	3	RF	NA	Neutral	16.4634146341463	139.960365853659	10.5509128471312	790003.152439024	4146.39283027742	14.9939024390244	108.792682926829	8.09845532248019	742930.93902439	6219.53346759192	328	3036990	108522	1775.19	340.28	11	12.5	4	12.2	12.5	11.3	7.3	11.3	7.6	14	6.7	13.1	7.6	12.8	3.7	16.8	8.8	15.9	5.5	22	8.5	10.7	2.7	8.8	11.3	4.9	6.7
1	E08	1	RF	NA	Neutral	13.9963768115942	137.094202898551	13.7862152922684	706039.018115942	4012.92856001279	13.0797101449275	122.11231884058	9.62266398320362	818035.543478261	5731.80559940256	276	2979708.5	133945.98	2033.2	431.98	9.1	6.5	7.6	12	12.7	4	10.5	9.8	6.9	13.8	2.9	10.5	10.1	9.1	2.5	14.5	9.8	16.3	4.7	12.3	6.9	3.3	4.7	8.3	11.6	6.9	0
1	E08	2	RF	NA	Neutral	17.3903743315508	128.363636363636	8.4987272200624	616112.516042781	4113.67217771172	17.048128342246	135.483957219251	7.93167787207918	1013156.1657754	6603.00766952338	374	2585632	120539.06	1691.28	377.54	7.5	5.6	7	9.9	11.2	4.5	9.6	5.9	4.8	9.6	3.2	9.9	7.2	6.7	2.7	10.4	7.8	7.8	5.9	9.6	4.5	5.1	5.9	7.8	9.9	9.6	0
1	E08	3	RF	NA	Neutral	27.1078838174274	224.896265560166	13.6373187443452	1347062.00414938	4993.04157565918	24.2365145228216	186.966804979253	7.13232422779287	1317681.07883817	6017.05601521748	241	4590894	137123.49	2611.23	402.99	26.6	7.9	22.4	10	25.7	5	14.5	7.9	9.1	8.3	2.1	13.3	16.2	6.2	1.7	16.2	31.1	9.1	29	12	26.1	4.1	23.2	10.8	32.4	22	10
1	E09	1	MEX3C	NM_016626	sample	12.2908011869436	116.916913946588	15.0599491824455	601816.81305638	3793.42011075038	12.0356083086053	104.789317507418	8.41267671138221	683548.213649852	5460.5735234626	337	2721772.5	129701.28	1933.71	406.07	6.8	8.3	5	12.2	10.4	7.1	6.8	12.5	7.1	16.9	1.8	16	7.4	15.1	0.9	20.5	4.7	20.5	2.7	15.7	4.5	4.5	2.1	11.6	9.2	3.3	0
1	E09	2	MEX3C	NM_016626	sample	16.3140243902439	125.926829268293	9.59447415137756	635999.56097561	3984.96805758737	16.2743902439024	117.05487804878	7.43311659380327	863588.143292683	6273.09222698505	328	2599091	117183.44	1744.94	378.46	7.6	4.3	9.5	9.5	11.9	4.3	13.7	5.8	4.6	13.7	4.3	12.2	7.6	8.2	1.8	15.5	4.6	6.7	4.9	11.3	6.4	5.8	3.4	10.1	11.3	7	0
1	E09	3	MEX3C	NM_016626	sample	15.4394299287411	119.508313539192	9.10731810971598	654919.700712589	3878.24201375561	14.895486935867	100.812351543943	6.77413265188226	679227.667458432	5698.90232728118	421	2462991	109050.33	1686.36	353.5	8.8	18.5	6.4	14.7	11.6	18.3	8.3	13.8	8.6	19.7	2.6	18.1	9.7	23	1	22.1	6.4	20	5.5	23.3	7.4	16.2	1.9	14.3	11.6	3.8	10.7
1	E10	1	CDKN2C	NM_078626	sample	12.5660377358491	125.992452830189	12.0431120368747	636589.528301887	3908.00346619271	12.7471698113208	124.611320754717	10.5078660154105	842042.456603774	6179.31176606924	265	2748062.3	129912.65	1771.13	443.09	7.5	13.2	7.2	14.3	10.2	11.7	10.2	14	5.3	10.9	3.8	7.2	9.8	10.2	3.4	14	3	15.8	3.8	12.5	4.5	3	3.4	4.9	10.9	6	0
1	E10	2	CDKN2C	NM_078626	sample	17.578231292517	143.938775510204	11.7195797834337	852578.639455782	4345.12981262071	16.9625850340136	124.455782312925	7.10142687071061	899507.87414966	6119.95820755419	294	3131742	105754.94	2054.13	358.97	14.6	6.1	8.2	18.4	19.4	4.8	9.5	17.7	7.5	10.2	2.7	13.9	12.9	9.9	2.7	15.6	7.5	12.6	6.5	13.6	9.9	7.5	5.1	12.6	15.6	6.8	0
1	E10	3	CDKN2C	NM_078626	sample	17.1722972972973	149.783783783784	10.3687938757219	968461.398648649	4490.63748359878	18.1790540540541	136.868243243243	7.92321240356523	1029463.90540541	6762.83269387167	296	3347015	113645.36	2122.73	370.53	15.5	16.9	7.8	11.5	20.9	13.9	10.5	9.8	5.1	15.5	5.1	9.5	16.6	16.9	2.7	11.1	6.4	13.2	10.1	14.9	11.5	11.1	4.7	7.8	18.9	10.1	7.1
1	E11	1	SPEN	NM_015001	sample	15.3217993079585	147.709342560554	12.2847662653618	743119.920415225	3739.37571101528	14	120.878892733564	8.07045662787214	816142.605536332	5577.32103502645	289	3223741.5	140090.45	1899.03	416.86	12.8	9.7	7.3	13.8	13.1	10	6.2	12.5	5.5	18	1	17.6	8.7	14.9	2.1	18.3	10.7	16.3	3.5	17.3	8.7	7.6	5.9	13.1	13.8	7.6	0
1	E11	2	SPEN	NM_015001	sample	17.2557471264368	131.011494252874	6.03174522884403	676395.00862069	3188.22570573633	18.0172413793103	121.600574712644	5.51323927634878	904304.00862069	5264.25567452901	348	2470244	110612.98	1405.88	340.54	9.5	26.4	11.8	25.6	8.6	26.4	12.1	23.6	3.2	27.3	1.1	28.7	5.7	27.9	0.6	27.9	8.3	25	12.6	26.7	8	23.3	6	25.6	10.6	10.9	0
1	E11	3	SPEN	NM_015001	sample	19.5790960451977	146.129943502825	11.3987634221444	776779.43220339	4147.28110020946	18.1694915254237	120.844632768362	6.39385648977687	849523.285310734	6039.42745722976	354	2894693	122078.52	1946.78	382.74	10.2	11	12.1	12.4	13.3	9.6	11.3	9.3	7.1	12.7	1.4	17.2	9	13.6	1.4	18.6	11.3	13.8	11	15.5	7.1	9.9	5.6	11.6	13.6	7.9	10.5
1	E12	1	ARID1B	NM_017519	sample	14.31	163.1625	14.9074105399866	1009072.7125	4413.6764600153	12.8725	122.9725	8.88344488136421	772982.48	5219.64680593058	400	3782034.7	123850.51	2345.04	385.54	14.5	10.8	4.8	17.8	19.5	11.5	6	15.8	8.2	10.5	1.8	16	14	10.2	0.8	23.5	7	17.5	3	17	10.8	6.8	4.8	13.2	18.8	4.8	0
1	E12	2	ARID1B	NM_017519	sample	19.8598484848485	169.412878787879	12.0594618365734	1002049.375	4727.52181565672	18.0265151515152	142.958333333333	7.70118987481727	1048936.20075758	6361.66125291219	264	3503559	112934.94	2351.56	373.12	15.5	6.8	8.3	10.2	20.1	3.8	11	8.3	8	8.3	4.9	10.2	12.1	7.2	3	13.3	7.2	8.7	4.9	11	12.5	5.7	8	9.1	18.6	13.3	0
1	E12	3	ARID1B	NM_017519	sample	20.289156626506	163.168674698795	15.384725024662	967612.756024096	4526.14139336078	17.8253012048193	141.83734939759	8.04360360347417	1018850.64759036	6388.65802807173	332	3376681	110198.98	2162.34	354.43	14.2	11.7	6.9	10.2	16	8.4	9.3	10.5	7.8	12	3.3	10.8	12.3	9.9	3	14.5	13	10.5	8.7	15.1	11.4	5.7	7.5	8.4	16	11.1	6.3
1	E13	1	ERCC4	NM_005236	sample	14.3262839879154	130.187311178248	9.96177605059352	600790.223564955	3547.8267758576	13.9244712990937	142.407854984894	10.7476972891643	954980.344410876	5974.48004440955	331	2752506.3	141911.92	1673.26	454.32	7.3	11.2	11.5	14.8	10.3	12.1	11.8	14.2	3	14.2	3.9	7.9	5.1	14.2	2.4	16.6	6.3	13	6	11.2	5.7	2.1	5.4	5.7	10	7.3	0
1	E13	2	ERCC4	NM_005236	sample	18.6031128404669	142.548638132296	9.93162029400378	730212.583657588	3943.06365081267	18.0350194552529	142.677042801556	7.60577960754518	1043068.692607	6219.28938876948	257	2808560	128043.6	1821.08	423.91	8.6	6.6	14.4	9.7	10.9	2.3	17.1	6.2	4.7	7.8	4.7	12.1	8.2	8.2	3.9	14	7	7.8	5.8	10.5	8.6	4.3	7	10.1	12.8	9.7	0
1	E13	3	ERCC4	NM_005236	sample	17.1598639455782	124.612244897959	8.28170761285724	630064.12244898	3517.81838706663	15.3673469387755	120.374149659864	6.35041241643523	834960.149659864	5012.74207066872	294	2512463	108521.91	1650.19	351.28	10.2	17.3	10.9	27.9	11.9	10.2	10.9	23.8	6.8	23.5	3.4	24.5	8.8	26.5	1.7	34.4	11.2	23.5	7.5	25.9	8.5	19.4	6.5	22.8	11.9	8.8	21.8
1	E14	1	ATR	NM_001184	sample	9.64775413711584	94.7730496453901	14.1981305393162	510353.73286052	3388.67409201784	8.63120567375887	83.3758865248227	8.70926963222751	533875.872340426	4596.83193524041	423	1881232.9	91641.96	1654.69	340.91	4.7	29.6	2.8	35	8.5	12.3	4.5	30	7.6	19.9	2.6	29.3	7.3	21.3	4.3	37.8	2.4	29.1	2.6	30	4.7	7.8	0.7	24.8	7.1	1.9	0
1	E14	2	ATR	NM_001184	sample	12.0167714884696	96.1069182389937	17.7709810954264	623226.398322851	3881.82837614973	10.5471698113208	73.2620545073375	5.49340000924454	455016.513626834	4296.16266939018	477	2061369	82683.22	2067.19	322.89	7.1	26.2	5	28.9	14.3	9.6	10.5	22.9	12.2	21	1	30	11.5	23.7	1	41.3	2.9	24.5	2.1	29.1	5.2	12.4	0.4	29.4	9.9	1.7	0
1	E14	3	ATR	NM_001184	sample	13.5308151093439	110.355864811133	15.5048714253016	717425.254473161	3938.3080589137	11.5288270377734	80.8270377733598	6.31612356246947	540298.487077535	4986.98549504104	503	2293778	86572.43	1896.45	314.11	10.5	33.2	3.4	32.6	14.3	21.1	7.8	30.8	12.1	22.5	4.8	29.2	13.5	29	2.4	34.4	6.8	25.4	3.2	31.2	7.6	17.5	1.6	25.2	12.1	2	21.3
1	E15	1	STAG2	NM_006603	sample	13.9861751152074	163.059907834101	17.9077352302102	894185.834101383	4072.87449592663	13.5299539170507	137.133640552995	10.0599270307848	888354.788018433	5734.63081592513	217	3250368.6	124738.29	1956.22	387.07	12.9	9.7	3.2	18	12.4	11.5	6.5	18	9.2	8.3	1.4	11.1	10.1	11.1	2.3	16.6	6.5	12.9	4.6	12.4	12	3.2	4.1	8.3	17.5	7.8	0
1	E15	2	STAG2	NM_006603	sample	17.2068965517241	154.458128078818	11.6285888760709	901413.214285714	4258.41223130696	14.3669950738916	112.866995073892	7.48500543234733	783727.204433498	5946.82349255719	406	3050028	108918.64	1938.62	343.15	12.1	6.2	6.4	8.4	13.8	7.6	8.1	10.1	7.9	8.4	4.2	13.8	10.8	8.6	2	17.2	6.9	9.9	3.9	13.8	10.3	4.4	4.2	12.1	16.7	5.4	0
1	E15	3	STAG2	NM_006603	sample	17.8312020460358	153.498721227621	10.2539756081636	803906.887468031	4112.9595826757	15.5166240409207	131.199488491049	8.44470094281866	912836.122762148	6174.75178555045	391	2894409	116669.64	1719.51	363.87	11	14.1	8.4	8.4	12.8	13.3	8.7	7.2	7.4	11	5.9	12.5	10.2	12	2.3	14.8	8.4	15.1	5.4	20.5	8.7	10.5	6.9	12.5	13.6	9.2	9.5
1	E16	1	WRN	NM_000553	sample	15.9491094147583	162.34096692112	17.3923810602226	1132271.90585242	4767.07068639113	10.9516539440204	84.1221374045802	7.22425314982685	515326.791348601	4938.19076506711	393	4375796.7	112190.05	2753.81	353.6	22.1	10.7	4.1	19.1	25.7	8.4	4.1	17.3	7.9	12	0.8	23.2	18.8	11.7	1.5	29.5	15	18.6	3.3	23.2	12	3.3	1.5	17.6	21.9	1.5	0
1	E16	2	WRN	NM_000553	sample	18.7638036809816	153.159509202454	12.6857816252375	1030696.76687117	4589.4655825189	14.1319018404908	90.4478527607362	6.25700059666622	620787.40797546	5544.18109327788	326	3875828	101079.87	2482.48	337.97	21.5	10.1	5.8	15	27	11.7	8.6	13.2	8	13.5	2.8	19.9	15.6	13.8	0.9	21.5	13.2	11.7	4	18.4	13.5	8	1.5	15.3	20.6	2.8	0
1	E16	3	WRN	NM_000553	sample	18.3525423728814	149.552542372881	15.129000686887	1016209.68813559	4465.02125582276	13.1016949152542	80	6.05038560738871	507230.33559322	5133.9614692611	295	3615002	93228.12	2434.96	327.32	23.4	20.7	3.7	24.4	28.5	19.7	6.8	20.7	9.8	18.6	3.1	23.7	19.3	22	2	34.9	14.2	22.4	5.4	29.8	14.9	14.6	0.3	20.3	21.4	1	15.9
1	E17	1	RF	NA	Neutral	11.9511627906977	139.648837209302	15.7269475243673	760799.095348837	4221.11629964238	10.8790697674419	116.237209302326	10.4109289820232	786913.081395349	5832.82382931901	430	2946742	121469.13	1993.51	389.93	7.2	12.3	2.6	14.4	11.9	11.6	4.2	13.7	8.4	10.5	4	14.2	9.3	10.9	2.6	18.8	4.4	23.5	0.9	19.8	4.7	5.1	3.7	11.6	12.3	5.6	0
1	E17	2	RF	NA	Neutral	17.5065359477124	138.28431372549	8.93912853430602	729890.496732026	4217.28118985975	16.4738562091503	127.042483660131	7.79304223299545	942374.924836601	6512.1491798621	306	2778192	115817.9	1747.19	363.2	11.4	5.2	9.8	6.9	12.7	6.2	9.8	7.2	6.9	10.5	4.2	13.1	10.1	9.5	2.3	12.1	6.2	8.5	3.9	10.1	7.2	4.9	4.6	8.2	13.4	7.2	0
1	E17	3	RF	NA	Neutral	18.4150943396226	142.361185983827	9.457469275885	753752.156334232	4292.5790352215	16.0026954177898	115.843665768194	7.24870783718689	798544.350404313	6160.13071231209	371	2862849	94541.57	1842.93	294.02	10.8	7.8	5.4	26.7	13.2	6.2	5.7	27.8	6.7	9.7	2.2	11.6	9.7	9.2	1.9	19.4	9.4	9.7	5.1	15.4	7	5.9	2.7	7.8	11.6	4.6	6.5
1	E18	1	RF	NA	Neutral	13.2222222222222	151.035087719298	13.8866647621557	873780.19005848	4362.82781683289	11.5497076023392	128.982456140351	11.2725942208064	932983.479532164	6474.68577154174	342	3246988.7	126134.61	2070.57	402.6	12	7.3	5	15.2	15.8	8.5	6.4	13.7	8.8	7.3	4.1	9.1	12.6	7.6	5.3	12.6	5.3	12.9	2	13.5	7.9	3.8	5	6.1	16.1	9.4	0
1	E18	2	RF	NA	Neutral	16.4032786885246	133.259016393443	9.35409291455758	691013.357377049	4119.40840158853	16.0524590163934	120	7.18560053839829	860289.285245902	6230.15607445785	305	2745074	105996.73	1792.39	336.46	11.1	6.6	4.6	9.5	10.5	5.6	6.9	8.2	6.6	9.5	2.3	10.5	8.2	7.5	2.6	13.1	4.9	10.5	4.3	9.8	5.9	6.9	2	8.9	12.8	4.9	0
1	E18	3	RF	NA	Neutral	17.827485380117	141.997076023392	11.693710505033	777531.640350877	4422.48100846994	15.8976608187135	124.108187134503	7.85940980243733	914775.771929825	6449.32914055892	342	2968278	103430.07	1951.01	327.07	12.6	11.1	6.4	19.3	14.6	7.3	7.9	21.1	6.4	12.9	3.8	11.4	11.4	9.6	2	15.5	10.2	15.5	5.6	16.4	7.6	9.1	2.3	10.2	14.3	8.5	8.2
1	E19	1	RF	NA	Neutral	24.3454545454545	268.484848484849	14.9963732575952	1502928.4	4839.55465665997	22.3454545454545	191.224242424242	7.7979345838021	1282847.01212121	5713.77233160536	165	5144549	180903.44	2663.85	513.05	32.7	7.3	26.1	11.5	24.8	2.4	20	13.3	7.9	3	0.6	13.9	13.3	3	2.4	17	35.8	9.1	32.7	13.3	33.9	1.8	21.8	12.7	38.2	23.6	0
1	E19	2	RF	NA	Neutral	16.5714285714286	133.543554006969	10.2273251818038	749720.665505226	4290.47572097313	16.2926829268293	121.585365853659	7.6353581398525	937923.581881533	6625.14686151612	287	2787222	118721.06	1852.78	385.44	10.1	3.8	10.5	9.8	12.5	4.5	13.9	8.4	5.9	9.1	2.4	10.5	9.8	7	5.9	13.6	3.8	8	4.5	10.5	5.9	4.2	2.4	9.1	12.5	8	0
1	E19	3	RF	NA	Neutral	17.7238372093023	147.156976744186	11.1131694353961	815898.459302326	4444.1264712833	16.1366279069767	125.610465116279	8.23202264614825	954032.197674419	6886.71999593024	344	3021186	120607.94	1887.52	375.75	12.5	9.3	7.3	7	14.5	9.9	8.7	6.4	9	8.7	7.6	11.6	9.6	10.2	6.1	9.3	6.7	12.5	5.5	18.9	9.9	7.3	3.8	7.8	14.5	8.4	5.2
1	E20	1	RF	NA	Neutral	22.5063829787234	240.063829787234	11.4999079934839	1393029.15744681	4636.55250251452	20.463829787234	218.234042553192	10.4342507283999	1574120.27659574	6459.73916740725	235	5022266.2	168772.33	2652.11	497.83	26.4	6	21.7	13.2	23	3.8	14.5	11.9	4.3	9.8	1.7	7.7	14.5	6.8	6.8	12.3	31.9	7.2	26	8.9	29.8	3.4	26	7.2	34	31.1	0
1	E20	2	RF	NA	Neutral	16.5155555555556	151.257777777778	11.142153985912	894884.924444444	4535.77338165302	15.7866666666667	125.137777777778	7.73812532366783	942699.902222222	6364.55425323276	225	3145747	102364.26	2122.34	320.87	12.9	5.8	7.6	20.9	18.7	4.9	6.7	18.7	12.4	8.9	4.9	13.3	12	7.6	4.4	16.9	4.9	8.9	4.4	10.2	10.7	4.4	4.9	10.7	17.8	12	0
1	E20	3	RF	NA	Neutral	17.5718654434251	144.82874617737	9.44693220266336	822983.373088685	4310.97588188518	17.5565749235474	135.688073394495	7.51099054167113	1024613.83486239	6745.99356615048	327	2913932	120406.65	1883.62	398.86	11.6	12.2	9.2	8.6	14.4	9.5	12.8	8	7.6	11.9	4	13.5	12.8	11.6	3.7	12.5	7.6	14.7	6.7	14.7	8.3	10.4	3.7	10.7	14.1	8.3	8.6
1	E21	1	RF	NA	Neutral	11.4666666666667	137.290476190476	12.6330488558796	779265.1	4066.42796440337	11.2904761904762	131.661904761905	11.6593679068315	948278.695238095	6427.62299064303	210	2903036.5	128716.57	1884.53	413.79	9.5	9	6.2	15.7	11.4	10.5	6.2	14.8	7.6	11.9	5.7	10.5	10	12.4	5.7	13.8	1.9	18.1	1.9	12.9	8.1	5.2	5.2	7.6	11.9	8.6	0
1	E21	2	RF	NA	Neutral	16.9459459459459	138.945945945946	11.5582475272672	752160.366366366	4137.31615379126	15.2792792792793	116.831831831832	7.61787731461152	806934.402402402	6143.28688954336	333	2788507	103735.09	1856.68	330.85	11.4	5.7	4.8	12	12	11.1	6.3	11.1	8.4	9.9	3	10.2	9.3	9	1.8	15.9	7.2	11.7	3.3	12.9	8.1	6.3	3.6	8.4	14.4	3.9	0
1	E21	3	RF	NA	Neutral	17.1323529411765	136.982352941176	9.25080893299222	703471.317647059	4073.37063154572	16.4088235294118	123.355882352941	7.99403719902907	879553.188235294	6534.98585338304	340	2649887	107087.57	1679.37	338.18	8.8	12.6	5.3	13.5	10.3	12.6	7.4	11.5	6.8	13.5	3.8	9.7	8.2	14.1	2.9	12.4	6.2	14.1	5.9	14.1	5.9	8.5	3.2	6.5	11.2	6.2	3.8
1	E22	1	RF	NA	Neutral	12.0965517241379	132.024137931034	12.3659268596522	712247.248275862	4283.0256102099	12.8137931034483	131.68275862069	10.5808680855123	937473.524137931	6231.58801101366	290	3010938.6	131627	2061.58	409.97	11	11	6.6	13.1	15.2	9.7	7.2	9.7	9	10.7	4.1	10	14.5	8.3	5.9	10.3	3.1	17.6	3.4	13.8	7.9	5.2	5.2	8.6	13.1	9	0
1	E22	2	RF	NA	Neutral	28.4974358974359	227.779487179487	13.467367745929	1318630.04102564	4636.05393336867	26.2102564102564	191.133333333333	7.21749802257145	1373312.26666667	6428.17523913074	195	4357130	140253.48	2441.98	427.06	26.7	6.2	27.2	7.2	23.6	3.6	19	5.6	8.7	7.7	4.1	10.8	15.4	5.6	2.1	11.3	30.3	5.1	31.3	6.2	29.7	1.5	23.6	7.2	31.8	24.6	0
1	E22	3	RF	NA	Neutral	17.358803986711	143.196013289037	8.3942946858606	805351.61461794	4168.41736522932	17.5182724252492	139.009966777409	8.02018987007704	1072948.64119601	6783.13350249796	301	2980070	122318.79	1814.86	378.15	14	10	8.3	10.3	14	7.6	12	8.6	9	12.3	3.7	9	10.3	10.6	4.7	13	7.3	12	8	12	11.3	7.6	5.6	7.3	15.6	11	5
1	F03	1	OTNT	NA	Neutral	11.9454976303318	116.585308056872	11.4643276232204	634716.227488152	3816.55015780144	10.5616113744076	87.6682464454976	8.08960083585075	537939.327014218	5142.18774206657	422	2900695.3	129749.55	1940.49	425.87	8.5	10.7	5.7	13.5	12.3	11.6	8.1	9	6.4	19.2	3.3	17.1	9	15.4	0.7	22.3	5.7	22.3	2.1	19.9	5.5	7.1	1.2	13.3	10.2	1.4	0
1	F03	2	OTNT	NA	Neutral	16.5636942675159	138.579617834395	11.6553765854365	773769.974522293	4313.60955598675	15.7070063694268	116.751592356688	7.51308206327421	784263.78343949	5935.1663067676	314	2934586	108166.76	1921.55	343.77	8.9	3.8	5.7	12.1	13.4	6.4	8	10.8	6.4	6.4	2.5	10.2	9.6	8.6	1.3	16.6	5.4	8.6	4.5	9.9	6.1	4.1	1.9	8.3	11.8	2.9	0
1	F03	3	OTNT	NA	Neutral	16.6806282722513	115.853403141361	8.39803186947044	516738.82460733	3507.16515647275	15.0732984293194	106.217277486911	6.94923070321483	667384.191099476	5600.94065925006	382	2268278	101989.82	1439.64	321.34	5	15.4	2.6	15.2	7.6	15.2	4.7	13.9	3.9	16.8	1.8	14.4	5	20.4	0.5	22.8	7.1	13.6	2.1	13.9	4.2	12.6	3.1	8.9	8.4	3.1	5.8
1	F04	1	OTNT	NA	Neutral	12.8496503496504	140.643356643357	13.5993049798126	780856.618881119	4301.6282028337	12.6678321678322	125.552447552448	9.68540078429287	898626.055944056	6108.81170223939	286	3343247.2	148977.02	2167.55	476	12.6	7	10.5	8.4	16.1	7.7	12.6	5.9	9.4	11.9	1.7	13.3	14.7	9.4	3.1	13.3	5.9	16.4	4.5	12.9	6.6	4.2	7	9.4	15.4	10.1	0
1	F04	2	OTNT	NA	Neutral	15.0904522613065	119.922110552764	9.94206218915597	663620.58040201	3922.57734185188	15.3718592964824	122.020100502513	8.06139095897259	899571.718592965	6353.50773581187	398	2710742	108253.9	1794.75	355.41	9	10.8	6.5	13.3	12.1	9	8.5	9.3	6.8	17.1	4.8	10.8	8.5	13.1	4	16.1	4	15.8	4.5	13.6	4.8	9.5	5.3	9	11.6	10.1	0
1	F04	3	OTNT	NA	Neutral	16.3264604810997	130.549828178694	9.01882615243802	709768.93814433	3815.98187023727	15.5429553264605	122.175257731959	7.84907266822643	860712.432989691	6168.92036692345	291	2777625	114994.19	1707.38	359.69	13.1	15.5	8.9	12	12.7	15.8	8.6	13.4	6.5	20.6	4.5	11.7	8.6	19.2	1.4	13.4	4.1	16.8	4.8	17.9	8.2	14.1	4.5	9.3	12.4	6.9	8.2
1	F05	1	OTNT	NA	Neutral	11.9516129032258	115.764516129032	11.7709720993495	607127.183870968	3917.81368401546	11.0322580645161	96.5709677419355	9.21930981547599	633859.403225806	5471.36678338755	310	2802174.6	131671.75	1972.64	430.02	8.1	10.6	5.2	16.1	13.5	12.3	7.7	14.8	7.7	14.5	5.2	16.5	9	13.5	5.2	25.5	5.2	20.3	2.9	23.5	2.9	6.5	2.9	12.3	10.6	3.2	0
1	F05	2	OTNT	NA	Neutral	15.0571428571429	122.812698412698	11.4504628157917	674455.917460317	3935.37680541279	14.9142857142857	107.161904761905	7.28006812428698	720563.695238095	5739.57370625535	315	2801406	109171.23	1756.06	349.76	8.9	5.7	7.6	9.8	11.1	7.6	9.5	8.6	6.7	17.1	5.4	13.3	8.6	11.4	1.3	17.8	4.8	13.7	2.9	13.3	6.3	9.8	2.9	9.5	12.7	3.5	0
1	F05	3	OTNT	NA	Neutral	15.4247787610619	122.669616519174	9.11506184493184	637628.554572271	3829.29494131599	15.858407079646	118.389380530973	7.71794069296296	837750.469026549	6283.21930780557	339	2560850	106158.14	1682.05	343.23	6.5	18.9	6.5	15.9	10	16.2	8.3	13.9	7.1	18	6.2	13.3	7.7	19.5	3.8	13.3	4.7	18.9	5.9	18.9	5.6	17.7	4.4	11.5	9.4	7.7	7.4
1	F06	1	OTNT	NA	Neutral	12.4417475728155	130.966019417476	13.5030503255118	632324.825242718	3715.93562615257	11.4271844660194	131.21359223301	11.9373995733348	914520.140776699	6177.01311873802	206	2766408.5	135634.67	1781.84	446.59	6.8	14.6	6.8	17	9.2	7.8	12.1	13.6	5.8	14.1	7.8	13.1	6.3	12.1	5.3	17	5.3	20.9	1.9	18	6.8	8.3	4.9	11.7	11.2	8.3	0
1	F06	2	OTNT	NA	Neutral	17.297520661157	131.144628099174	7.56424764198724	599114.004132231	3644.68775215589	17.5619834710744	146.561983471074	8.41414572190157	1132690.09090909	6736.66568640144	242	2597689	124759.88	1595.99	410.78	7.4	6.2	9.1	5.8	8.3	6.2	13.2	5	3.7	12.8	6.6	9.5	2.5	11.6	3.3	10.7	7.4	8.3	7	9.1	5.8	7	9.5	7.9	9.5	15.3	0
1	F06	3	OTNT	NA	Neutral	16.0191256830601	126.819672131148	9.70993801443746	647531.407103825	3951.38016552321	14.3852459016393	110.030054644809	7.24067850166592	759949.275956284	5878.8843440799	366	2528099	110482.81	1718.97	384.11	7.7	14.8	9	16.1	12.8	12.8	12.3	17.2	7.7	14.5	2.7	17.2	8.7	16.1	2.2	22.1	6	18	3	20.8	5.2	10.4	2.5	15	9.8	2.7	12.6
1	F07	1	OTNT	NA	Neutral	12.909375	132.940625	14.1592238922385	794954.865625	4223.41512395255	12.08125	113.603125	9.88534793637533	760528.634375	5696.47722323947	320	3249491.4	125233.82	2236.85	410.08	10.6	11.6	5.3	18.1	14.4	7.5	8.4	16.2	8.1	15.3	4.7	10.9	12.2	16.2	2.5	17.5	6.2	15.3	3.8	15.3	6.9	3.4	2.5	8.1	12.8	5.3	0
1	F07	2	OTNT	NA	Neutral	16.088122605364	130.777777777778	11.4040965037222	682824.590038314	4087.35742883175	14.2068965517241	110.199233716475	7.79935158894846	759729.681992337	5799.79833513203	261	2570738	103380.01	1815.95	329.81	10	8.4	5	13.4	12.3	9.2	7.3	12.6	8.4	7.7	7.3	16.5	10	10.3	1.9	18.8	6.1	13.4	3.1	21.1	5.4	6.1	3.4	14.6	12.3	4.6	0
1	F07	3	OTNT	NA	Neutral	16.7295918367347	133.801020408163	10.8363494820705	709752.418367347	4083.44478462743	16.984693877551	127.40306122449	7.24328175864336	936589.87244898	6312.12655489473	196	2849814	121653.93	1897.94	383.14	8.7	7.7	12.8	12.8	12.8	5.1	11.7	10.7	7.1	13.8	3.6	17.9	8.7	13.3	3.6	17.9	6.1	14.3	6.6	17.3	5.6	10.7	5.6	12.2	10.2	7.7	11.7
1	F08	1	OTNT	NA	Neutral	13.2214983713355	142.602605863192	16.0127035317041	834585.488599349	4476.44183552616	12.8045602605863	123.390879478827	9.55832754388667	895486.983713355	6064.03447621262	307	3299188.1	133196.17	2305.01	430.13	13.7	7.5	8.1	11.4	16.6	6.8	11.4	8.8	8.1	10.1	3.9	15.6	14	7.2	5.5	18.2	5.5	18.2	2.9	15.6	6.2	3.6	3.6	11.1	15.3	9.8	0
1	F08	2	OTNT	NA	Neutral	16.0227272727273	141.077922077922	14.3939044103051	866964.772727273	4429.23681685857	15.5779220779221	120.886363636364	8.86860591985869	881423.633116883	6206.60668545529	308	3106402	109575.23	2242.44	366.24	14.6	7.8	7.5	10.4	18.2	7.1	11	8.1	11.7	10.1	6.2	12	12.3	9.4	2.3	15.9	4.9	13.3	2.9	13	8.4	7.1	3.9	10.4	15.6	8.1	0
1	F08	3	OTNT	NA	Neutral	15.3228840125392	128.793103448276	9.68073359142494	727404.680250784	4136.01359882947	15.1253918495298	114.680250783699	7.62297432544203	798891.112852665	6191.76556611431	319	2685528	111236.33	1806.24	372.08	10	14.7	6.9	12.5	14.4	12.2	11	10.3	7.5	10.7	3.4	12.5	10	15.4	2.2	14.7	5.6	14.4	4.4	18.2	6.9	9.1	2.5	8.5	11.9	4.1	7.8
1	F09	1	PTPRB	NM_002837	sample	11.1755102040816	116.587755102041	18.5156660105158	700145.204081633	3974.281711374	10.7755102040816	97.5387755102041	8.86848630515434	637439.404081633	5275.00957265116	245	2952310.4	117966.87	2110.2	393.71	11.8	14.3	2.9	20.4	13.1	15.1	6.1	17.1	7.3	16.3	2.9	18.4	10.6	18.4	2.9	22.9	6.1	25.3	2.9	23.3	7.8	7.8	2.9	14.7	14.3	4.1	0
1	F09	2	PTPRB	NM_002837	sample	15.5519713261649	132.258064516129	11.182858688124	779343.681003584	4179.89588470826	14.921146953405	102.853046594982	7.14874487192008	674860.781362007	5502.66254265723	279	2886363	96005.81	1917.79	310.07	8.6	7.2	2.9	17.6	12.9	6.8	6.1	15.4	7.9	14.7	5	17.2	10.8	11.1	1.4	21.9	2.5	9.7	2.2	17.9	6.5	7.5	1.4	13.6	12.5	2.9	0
1	F09	3	PTPRB	NM_002837	sample	17.1842105263158	136.323308270677	8.432293193407	746929.372180451	3970.29638095875	16.4962406015038	119.018796992481	7.43311143861971	837966.567669173	6196.69266125909	266	2892046	112149.88	1677.76	351.61	10.5	8.3	5.6	14.3	10.5	10.2	5.3	15	6	13.5	4.9	13.9	9.4	14.3	2.6	14.7	7.1	13.9	5.6	16.2	6.4	10.5	4.5	9	10.5	6.8	7.5
1	F10	1	WAS	NM_000377	sample	14.7513513513514	167.902702702703	13.4348359508485	1083876.00540541	4623.2411552308	13.7837837837838	129.102702702703	9.59765263223175	954099.854054054	6334.41465738167	185	4139058.8	145561.91	2375.67	462.64	18.4	8.6	12.4	12.4	20.5	8.6	13.5	7.6	6.5	11.9	4.3	10.8	15.1	9.2	6.5	15.1	9.2	13	5.4	11.4	15.7	5.4	5.4	8.6	19.5	11.4	0
1	F10	2	WAS	NM_000377	sample	18.2083333333333	153.780303030303	9.56451468672391	909673	4725.41758816486	17.4469696969697	135.371212121212	7.80960795168811	1047544.11363636	6581.01670233686	264	3281393	116491.94	2266.15	378.79	13.3	7.6	8.7	12.1	20.8	4.2	12.1	7.6	9.5	6.1	4.5	9.5	12.5	4.5	3	13.6	9.8	9.5	7.2	11.4	7.6	3.8	5.3	9.5	17.8	12.5	0
1	F10	3	WAS	NM_000377	sample	16.7032967032967	136.873626373626	10.3962127998197	754404.027472527	4092.99550137876	15.7637362637363	122.82967032967	7.73344852109227	874284.642857143	6220.44470020969	182	2812123	109678.62	1798.84	347.62	12.6	11	9.9	18.1	14.8	9.3	9.3	17.6	8.2	11	5.5	15.4	9.3	15.9	3.3	19.2	8.2	15.9	4.4	18.7	7.7	11	5.5	11.5	15.4	7.1	9.9
1	F11	1	ODAM	NM_017855	sample	14.2817869415808	142.096219931271	12.8072435233745	731744.570446735	4040.34734939458	13.2852233676976	120.501718213058	9.47130749629054	774792.443298969	5687.68176041512	291	3122229.7	132221.73	1904.32	408.8	11.7	7.6	5.2	9.6	11	7.9	6.2	9.3	5.8	11.3	2.7	13.1	8.6	8.6	2.1	17.5	5.8	14.4	4.8	12.7	8.2	3.8	2.7	7.9	16.2	4.1	0
1	F11	2	ODAM	NM_017855	sample	16.4309392265193	130.361878453039	8.83382097595184	626129.26519337	3673.36633262734	14.6325966850829	113.339779005525	7.52987206298595	755470.903314917	5732.08698913965	362	2427775	94255.28	1581.7	300.06	6.9	16	4.7	20.2	10.8	16	6.9	19.3	5.8	15.5	4.4	14.6	6.1	19.3	0.8	18	5.2	11.3	2.2	14.6	6.1	8.8	3.6	12.2	9.7	3.3	0
1	F11	3	ODAM	NM_017855	sample	18.5268817204301	149.562724014337	14.9992482711428	833629.225806452	4430.4651820536	16.9677419354839	136.616487455197	7.86387029947486	1016998.18996416	6507.19300298006	279	3082831	105738.82	2034.96	331.77	10.8	9.3	2.2	15.8	12.2	9.3	3.9	16.1	9	12.9	3.9	12.9	11.5	14	3.6	14.3	9.3	13.6	6.1	15.1	9.3	7.5	6.8	11.5	15.8	11.8	9
1	F12	1	BRIP1	NM_032043	sample	9.49865951742627	102.766756032172	9.75914123549293	541782.415549598	3121.57709983456	9.49329758713137	85.0053619302949	7.22553328774017	561945.455764075	4395.54606952034	373	2239332.1	95609.73	1492.74	310.99	6.7	32.4	3.5	33.8	10.2	32.7	3.8	35.7	5.1	32.4	2.9	31.9	7.8	32.7	2.1	35.9	3.8	35.9	1.9	35.4	3.8	27.9	1.1	30.3	10.5	2.7	0
1	F12	2	BRIP1	NM_032043	sample	17.1048387096774	143.883064516129	11.613324035748	841440.971774194	4476.08208717309	16.7459677419355	118.891129032258	6.45510030815998	865611.298387097	5740.91451617127	248	2996178	109719.26	2225.83	356.57	12.1	8.9	8.9	16.9	20.2	3.6	11.3	15.3	10.5	8.5	2.4	19.8	12.9	9.7	1.6	21.8	4.4	12.1	5.6	19.8	8.9	4.4	3.6	17.7	16.1	6	0
1	F12	3	BRIP1	NM_032043	sample	16.3162055335968	148.268774703557	10.7334235860225	886600.913043478	4417.95527190508	16.6126482213439	120.351778656126	7.96699457488496	837709.28458498	6264.32704795527	253	3012072	108441.67	1907.55	347.22	15.8	14.6	4	14.6	19.8	14.6	8.3	16.2	11.5	12.3	8.7	13.8	15	13	2.4	16.2	5.5	17.4	7.5	20.6	11.1	10.7	2.8	11.1	18.6	3.2	9.5
1	F13	1	ATRX	NM_138270	sample	12.9626666666667	138.589333333333	14.3076379624663	772455.837333333	4271.8180313482	12.488	108.098666666667	8.9189496834364	690535.626666667	5461.45905203843	375	3131592.5	126160.83	2082.16	420.72	9.6	10.1	4.3	12.5	15.7	9.9	7.5	10.7	6.4	11.2	3.5	17.3	12	11.5	2.1	17.9	3.2	16.5	3.7	17.3	5.6	4.8	0.5	11.2	13.6	1.6	0
1	F13	2	ATRX	NM_138270	sample	17.7081339712919	141.162679425837	10.7081214429907	737956.358851675	4075.85908764394	17.0430622009569	125.22966507177	7.05765139848759	883364.602870813	5967.302925958	209	2704890	105363.27	1924.27	342.53	10	6.7	3.3	12.9	14.8	3.8	7.7	9.1	6.7	9.6	1.9	14.8	8.1	9.1	1.4	19.1	7.2	10	3.8	11.5	5.3	4.8	1.9	12	12.9	4.3	0
1	F13	3	ATRX	NM_138270	sample	19.8308823529412	153.551470588235	8.24028964488873	806281.713235294	4132.19274795361	17.4852941176471	124.474264705882	7.33687897229167	857914.033088235	6143.67124864439	272	3090502	120530.11	1954.88	387.28	14.7	12.1	8.1	9.9	18	10.3	10.3	5.9	5.1	11.4	3.7	14.3	9.6	14.7	1.1	15.1	11.8	11.4	8.8	14.3	8.8	8.5	3.3	10.7	16.9	6.2	8.1
1	F14	1	PLXNB2	NM_012401	sample	15.0285714285714	183.857142857143	22.2529194095742	1271081.15714286	5291.57449449571	14.8333333333333	140.666666666667	10.3948466293347	1046883.21428571	6531.90965233692	210	4656689.5	156332.68	2936	496.45	22.4	5.2	13.8	6.7	26.2	3.8	15.2	5.7	12.4	5.7	8.1	10.5	20	4.3	4.3	9.5	9.5	13.8	7.6	8.6	14.8	2.4	4.8	7.1	27.6	11.4	0
1	F14	2	PLXNB2	NM_012401	sample	19.76875	183.86875	18.0308536486205	1188182.4625	4996.32242609406	19	168.85625	9.38249935263129	1435853.61875	7489.74166130466	160	4013415	134592.77	2533.16	428.43	21.9	4.4	16.9	7.5	26.9	2.5	20.6	3.8	12.5	8.1	9.4	9.4	18.8	6.2	10	10	9.4	8.8	11.2	8.1	13.8	4.4	13.1	6.9	25	22.5	0
1	F14	3	PLXNB2	NM_012401	sample	17.324427480916	172.286259541985	15.9242348527917	1144512.53816794	5197.65414143629	16.7290076335878	136.034351145038	8.03884385836837	1010602.05725191	6370.9423287972	262	3615117	108228.45	2477.41	338.23	17.2	11.5	6.9	15.6	21	7.3	6.5	12.6	15.6	6.5	5	12.6	20.6	8	5	16	6.1	11.8	8.8	15.3	13.4	5	5.3	9.2	23.3	11.1	9.2
1	F15	1	ZMYM2	NM_197968	sample	12.5271565495208	125.159744408946	12.5756936081647	720729.565495208	4161.56672209406	11.888178913738	114.923322683706	10.5822186063063	785495.051118211	5952.92584216775	313	3076629.2	133077.89	2112.93	442.43	9.9	8.9	5.4	11.8	15.3	9.6	9.3	11.2	7	16.6	5.8	11.8	12.1	13.4	3.5	16.3	5.1	20.1	2.2	14.1	4.2	6.1	2.2	8	12.5	4.8	0
1	F15	2	ZMYM2	NM_197968	sample	19.4634146341463	159.790940766551	9.94975442595685	872907.271777004	4568.02868183189	17.794425087108	127.926829268293	7.03866074744206	848974.944250871	5867.93561962779	287	3203348	108332.15	2052.85	326.18	15.3	5.2	7.3	11.1	17.8	4.9	6.6	10.1	7.3	7.3	1.4	12.2	13.9	6.6	1.4	15.7	10.8	8.4	8.7	9.4	10.8	4.2	7.3	8.7	18.8	6.6	0
1	F15	3	ZMYM2	NM_197968	sample	17.1012658227848	135.295358649789	10.8610458122406	710283.801687764	4219.45167241696	16.5991561181435	127.552742616034	7.64843087713151	964316.552742616	6437.92738731259	237	2757803	113602.64	1885.07	372.17	12.2	14.8	6.8	13.5	15.6	8	11.8	11.4	8.4	12.7	3.8	15.2	9.3	12.7	6.3	17.3	6.3	15.2	10.1	19.4	7.2	11.4	6.8	13.5	11	9.3	11
1	F16	1	MBD1	NM_015845	sample	13.974358974359	156.692307692308	12.9952658637497	895495.02991453	4240.05063954093	13.6965811965812	144.025641025641	11.4701593446355	1021622.36752137	6354.40303163062	234	3370427.1	138075.21	2125.45	451.44	16.2	6	9	14.1	16.2	6.4	8.1	14.1	8.1	9	3.8	9.8	13.2	10.3	6.8	15.4	5.6	12	3.4	9.4	10.7	3.8	5.1	7.3	21.4	10.3	0
1	F16	2	MBD1	NM_015845	sample	18.7546296296296	157.888888888889	9.47692138606289	840087.050925926	4206.17151378848	18.2916666666667	149.777777777778	8.13969490620037	1158112.875	6801.96116277841	216	2891036	111180.42	1863.07	351.41	11.1	2.8	8.8	11.6	13.9	1.4	10.2	7.9	8.8	8.8	3.7	9.3	10.2	8.3	4.6	9.7	8.3	6	7.4	9.7	8.8	3.2	6.9	8.3	18.1	13	0
1	F16	3	MBD1	NM_015845	sample	19.2268907563025	167.949579831933	11.7364395650534	989451.596638655	4529.18494554602	17.9873949579832	147.483193277311	8.0975258236122	1159685.57983193	6697.68800789014	238	3373002	113347.07	2217.71	364.97	16	11.3	10.1	16.8	20.2	7.6	11.3	15.1	13.4	10.1	4.2	13.9	15.1	12.6	5.5	16	8.4	10.1	8.4	13.9	13.4	6.7	7.1	9.2	21	16.8	8.8
1	F17	1	OTNT	NA	Neutral	13.3298153034301	138.211081794195	14.6609092524013	746424.907651715	3987.63279786529	11.0131926121372	105.211081794195	9.76212969864166	657834.414248021	5420.55937034089	379	3031028.1	112661.38	1898.44	351.35	8.4	12.9	2.6	15.6	12.7	12.7	4.2	16.6	5	10.6	3.4	12.1	9.5	13.5	0.5	17.2	5.8	19.5	1.3	20.6	6.9	4.7	1.3	9	11.9	2.4	0
1	F17	2	OTNT	NA	Neutral	17.7713414634146	132.536585365854	7.71644145452447	657892.521341463	3917.36605023005	16.1128048780488	119.658536585366	7.35677294579757	818018.557926829	6122.9556701209	328	2527063	98059.28	1644.62	330.71	6.1	5.2	2.4	12.8	9.5	5.5	3	11.3	3.7	10.7	2.4	8.2	6.4	8.2	0.9	14.3	4.9	6.7	4	8.5	5.2	6.1	2.1	7	8.8	4.6	0
1	F17	3	OTNT	NA	Neutral	16.9669811320755	127.38679245283	9.70177512613512	651174.429245283	3929.77628529378	14.1344339622642	98.3396226415094	6.94126832738419	632670.316037736	5729.65271547992	424	2609664	95861.67	1626.81	305.18	7.1	17.2	3.1	21.7	7.5	15.1	3.8	22.9	5.2	10.4	1.9	16.3	4.5	12.3	2.1	21.2	6.6	15.1	2.8	23.8	3.5	9	1.4	12	8.5	1.2	9.7
1	F18	1	OTNT	NA	Neutral	13.268	150.476	14.1688985472036	850196.22	4351.01811949631	13.356	134.7	10.604274591732	966139.372	6383.2730076427	250	3308182.4	125684.9	2095.43	395.57	10	8	4	12.4	14	6.4	6	12	8.4	8.8	4.4	11.2	12.8	9.6	3.2	10.4	5.2	12	3.2	9.6	7.6	4.4	3.6	7.2	13.6	8.8	0
1	F18	2	OTNT	NA	Neutral	18.6692607003891	148.214007782101	8.69868999536088	755709.86770428	4206.87397336118	16.9221789883268	131.023346303502	7.90241597244224	980553.13229572	6519.49746769762	257	2704734	107969.98	1849.08	342.95	6.6	5.8	4.7	9.3	11.7	7	7	7.8	5.8	10.9	3.5	7.4	9.7	9.7	2.7	12.1	7.4	7	5.4	10.1	7.4	4.3	4.7	7.8	12.8	10.1	0
1	F18	3	OTNT	NA	Neutral	16.7907542579075	139.102189781022	13.4912235777994	771552.364963504	4247.14441177484	15.1703163017032	122.841849148418	7.70252048077867	912228.284671533	6422.36292621359	411	2822706	101138.91	1815.28	318.08	9.5	12.4	5.6	19.2	10.5	10.2	5.6	17.8	7.8	10.9	1.5	14.4	8.5	10.9	2.7	15.3	5.4	14.4	4.9	15.6	5.8	9.5	4.9	11.4	12.2	6.8	9.7
1	F19	1	OTNT	NA	Neutral	11.8484848484848	125.042424242424	14.1987116582927	671145.366666667	3895.77134537581	10.8272727272727	103.027272727273	9.00316207063347	688306.103030303	5498.80448264985	330	2789329.5	121327.02	1944.42	392.31	7.9	15.2	3.9	17.9	11.5	12.4	5.5	15.5	6.4	15.5	3.6	17.3	7.9	14.5	3.3	22.4	5.2	22.1	1.8	20	6.4	7.6	2.4	14.2	10.6	4.8	0
1	F19	2	OTNT	NA	Neutral	16.6190476190476	135.357142857143	10.7297735002298	720846.824404762	4191.31252853674	15.3779761904762	113.928571428571	7.21301771925041	805741.125	6168.17981869637	336	2641335	99321.83	1776.74	322.09	8.6	4.8	3.9	9.8	12.5	5.7	5.4	10.1	7.1	7.4	1.8	11.6	9.8	7.7	1.5	14.3	2.1	7.1	2.7	10.1	6.5	3.6	1.5	9.8	11.3	4.2	0
1	F19	3	OTNT	NA	Neutral	16.2303664921466	138.125654450262	11.5640192178387	793013.178010471	4489.41115771142	13.8795811518325	100.120418848168	6.52693047042437	674880.664921466	5497.1581883798	382	2833389	96399.63	1985	306.91	11.5	13.9	3.9	18.3	15.7	12	4.5	19.9	10.7	11.8	2.4	22	14.1	12	2.1	25.7	5.8	16.2	2.1	24.3	8.1	9.2	1.8	16	14.7	2.1	14.9
1	F20	1	OTNT	NA	Neutral	12.4712918660287	131.533492822967	13.3297891590082	666851.488038277	3949.54477300549	11.3684210526316	122.239234449761	10.3609062485984	866955.64354067	6115.91847760826	418	2807198.9	124091.85	1821.49	390.38	8.6	9.6	4.1	14.6	9.3	10	7.2	15.6	5.3	10.5	2.9	12.7	8.1	10.8	4.3	16.3	3.3	16.7	3.1	18.4	4.5	5	3.3	11.7	9.6	7.9	0
1	F20	2	OTNT	NA	Neutral	16.6351351351351	133.179054054054	11.5628302579537	772463.111486487	4283.20831536735	14.9527027027027	117.344594594595	7.33872507452349	878848.689189189	6287.76207758319	296	2780722	104214.01	1986.81	349.65	9.5	6.8	6.8	12.8	17.6	5.7	10.8	10.1	8.8	9.5	3.4	13.2	11.8	8.8	3.7	14.5	6.4	8.8	4.4	10.8	6.8	4.1	5.4	11.5	13.5	9.5	0
1	F20	3	OTNT	NA	Neutral	15.8695652173913	128.717391304348	10.1186336232984	738963.617391304	4264.78335964682	16.5869565217391	127.026086956522	7.68347688739412	1013439.02608696	6866.88211569189	230	2700666	113781.04	1844.06	371.29	8.3	11.7	7.8	15.2	13.5	9.6	10.9	13.9	5.7	17	4.3	13.9	9.6	13.9	7.4	15.7	5.2	15.2	5.7	16.1	6.1	11.3	3.5	9.6	10.9	10.9	9.1
1	F21	1	OTNT	NA	Neutral	12.3844221105528	128.856783919598	11.322305745249	613543.005025126	3708.09006902318	11.6557788944724	120.482412060302	10.2992933156676	760122.665829146	5617.56993151038	398	2594064.3	125860.41	1659.84	411.77	5	11.3	4.8	10.8	7.3	11.3	7.8	12.3	5.8	10.3	3.3	11.1	6.8	10.8	1.8	17.1	3.3	12.3	1.8	12.3	3.3	4.3	2.3	8.5	6.3	3.3	0
1	F21	2	OTNT	NA	Neutral	16.4096109839817	125.221967963387	10.0435725949388	655992.52402746	3872.03855810694	14.7688787185355	112.24942791762	7.4289034509485	751515.734553776	5977.19005595575	437	2464526	94283.57	1638.19	301.35	6.2	7.8	2.7	12.6	8.5	9.2	4.8	13	5.5	11.2	1.8	9.8	6.9	10.8	1.6	14.9	3.9	10.5	3.7	11.4	5.3	5.7	4.3	8.9	8.9	3.9	0
1	F21	3	OTNT	NA	Neutral	15.7980535279805	123.705596107056	11.3977701876088	651222.554744526	3927.29037323015	14.4452554744526	106.686131386861	7.39686070238501	710401.720194647	5805.11670597446	411	2546480	100796.75	1732.57	329.74	7.8	15.8	4.9	15.6	11.7	10.7	6.8	12.4	6.3	15.1	4.1	12.9	6.6	14.6	1	18.7	5.8	17.8	3.6	20.4	7.8	12.7	2.9	10.7	10.9	3.2	8.3
1	F22	1	OTNT	NA	Neutral	12.9177631578947	134.648026315789	14.9900124237003	707640.381578947	4115.65405808933	12.4342105263158	138.822368421053	11.0866481683373	955758.128289474	6141.95328963621	304	2936278.8	128285.73	2043.67	421.6	9.5	9.9	4.9	12.8	13.5	6.2	8.6	10.9	6.6	13.5	3.3	8.9	10.9	9.9	3.3	13.5	4.6	15.8	2.3	10.5	5.3	4.3	6.6	6.6	11.2	8.6	0
1	F22	2	OTNT	NA	Neutral	16.3333333333333	136.414414414414	19.2420798614872	813353.445945946	4341.74596484475	15.2072072072072	114.004504504505	6.9981640155045	806092.644144144	5861.16151107476	222	2972792	106376.56	2052.94	371.37	13.1	11.7	8.1	16.7	17.1	6.8	13.1	10.4	7.2	8.1	2.3	13.5	10.8	10.4	2.3	23	5.4	13.5	4.1	14.4	9	5.4	4.1	12.6	15.3	6.8	0
1	F22	3	OTNT	NA	Neutral	16.6200527704485	136.179419525066	9.09387024727708	726797.762532982	4116.22983809523	15.8153034300792	130.456464379947	8.39968727593879	983402.116094987	6662.80833497609	379	2745201	109706.48	1840.56	358.69	10.8	14.5	5.8	9.2	11.9	10.3	10.6	9.8	5.3	12.9	6.6	11.3	11.1	12.7	5	13.5	7.1	15.6	5	18.2	6.3	10.6	5.3	9.5	12.4	10.6	7.1
1	G03	1	RF	NA	Neutral	11.8754325259516	122.21107266436	14.0404827878914	666835.134948097	3833.50915280538	13.1937716262976	127.989619377163	10.0301794507358	821715.709342561	5666.39698282577	289	2809127.4	143134.22	1900.06	463.32	8.7	9	8.7	12.1	10	8.7	13.8	8.3	8	15.9	3.1	10	8.7	12.8	2.4	18.7	5.5	19.4	3.1	13.1	8	5.5	4.5	7.3	11.4	6.6	0
1	G03	2	RF	NA	Neutral	16.2405660377358	132.966981132075	11.2303270069135	699362.386792453	4083.74641855261	15.1344339622642	105.264150943396	7.08252837859338	699948.049528302	5725.28971868249	424	2678361	107276.16	1797.51	350.96	9.9	7.3	4.5	11.3	13.2	7.8	8.5	10.8	7.8	10.1	4.7	13.4	8.7	10.6	0.7	19.3	5.7	10.4	4	12	5.9	5.4	1.4	9.7	11.8	2.8	0
1	G03	3	RF	NA	Neutral	15.5	110.688405797101	8.09329117428792	496542.154589372	3503.29511834809	13.6280193236715	92.2028985507246	6.81087741039644	567645.388888889	5468.00111966007	414	2035463	96388.34	1374.47	319.9	4.8	20.8	4.3	21.7	7.2	22.2	7	22.5	4.6	18.4	4.6	16.7	4.3	20.3	1.2	24.2	5.6	17.6	3.6	23.7	4.8	13.5	1.4	12.8	7	1.2	9.7
1	G04	1	RF	NA	Neutral	14.2668711656442	139.990797546012	13.280387934388	762319.803680982	4231.27380680438	14.0490797546012	133.122699386503	10.2889998527236	960077.36809816	6332.98821712416	326	3388332.3	160589.42	2132.92	501.45	11.3	3.1	11.7	6.7	13.8	3.4	15	5.5	4.9	11	3.4	8.6	8.9	6.4	4.3	11	8	11.7	4.9	11.3	8.3	1.8	3.1	5.5	12	11.3	0
1	G04	2	RF	NA	Neutral	14.7118226600985	120.189655172414	10.1293642646358	671483.948275862	4131.74744597524	14.5541871921182	113.086206896552	7.66915085005743	840860.591133005	6437.62029105578	406	2662425	105147.49	1780.18	337.09	8.6	7.9	5.2	12.1	12.1	8.9	5.9	10.1	7.9	11.3	5.2	13.1	9.6	9.4	2.5	13.1	3.7	11.8	2.7	13.8	5.9	6.9	2.5	10.6	11.8	4.9	0
1	G04	3	RF	NA	Neutral	17.063829787234	135.36524822695	11.3914969901531	730458.404255319	4127.52508809053	16.2411347517731	127.918439716312	8.08792729269471	966009.602836879	6624.17388720419	282	2917079	122506.39	1864.07	379.55	9.2	14.5	12.1	11	12.8	10.6	11.7	11.3	7.8	12.1	5.7	13.5	8.9	13.8	5	13.8	9.2	16	6.7	18.1	5	10.3	4.6	10.3	11	10.6	8.2
1	G05	1	RF	NA	Neutral	12.7665615141956	135.053627760252	13.9205125064715	724118.302839117	4110.76280871021	11.5331230283912	104.350157728707	9.15157835047496	664847.09148265	5415.92831830121	317	3235259.5	137789.38	1955.86	419.66	12.3	4.1	7.9	15.1	13.6	7.9	8.2	15.1	8.5	15.1	4.1	15.5	10.4	7.9	4.1	24.6	6.6	17.7	3.2	19.9	6.6	4.4	1.6	11.4	15.5	2.8	0
1	G05	2	RF	NA	Neutral	14.5481481481481	118.103703703704	8.21007961848317	683647.966666667	4092.86310027224	14.8592592592593	108.222222222222	7.25520579374328	824256.822222222	6503.56227076925	270	2826367	129782.46	1923.02	431.38	7.8	8.5	11.9	8.1	11.5	7.8	16.3	5.6	6.7	15.2	4.8	13.7	9.3	11.9	2.2	12.6	3	14.1	3.3	12.6	4.4	11.1	1.9	11.5	7.8	5.6	0
1	G05	3	RF	NA	Neutral	15.8288770053476	128.053475935829	10.1792542754748	688124.529411765	4032.2709816411	14.4679144385027	104.262032085562	6.90513434697257	724574.163101604	5774.86539688969	374	2787848	96727.72	1766.02	302.1	10.7	9.1	4.8	20.9	12.8	11.8	6.7	23.5	7.2	16.3	2.9	20.3	10.4	14.4	2.4	20.9	7	15.2	3.5	21.7	5.6	10.4	0.8	16.8	11	2.9	13.9
1	G06	1	RF	NA	Neutral	12.4514767932489	134.004219409283	11.9583445642856	761611.843881857	4156.1760683058	10.6075949367089	113.772151898734	11.3579654227263	826205.907172996	6298.79293845583	237	3162085.1	140993.83	2003.01	455.19	10.5	6.8	7.6	9.3	14.8	5.5	8.4	8.4	9.3	11	5.5	11.4	14.3	10.1	7.6	14.8	4.6	18.1	1.7	19.4	7.6	5.5	1.3	9.7	15.2	5.5	0
1	G06	2	RF	NA	Neutral	16.5187165775401	136.558823529412	11.1961295174552	780794.697860963	4593.91051339744	13.6791443850267	107.802139037433	7.23201124785611	823826.542780749	6438.07657000863	374	3030987	102792.64	1990.56	330.25	9.6	7	5.9	19	13.4	2.7	9.9	18.7	6.7	9.1	2.1	15	10.7	5.9	3.7	13.1	5.3	9.9	2.9	15.2	5.1	4.8	2.9	12.6	12.8	7.2	0
1	G06	3	RF	NA	Neutral	16.5130890052356	127.649214659686	8.96130989840815	683301.591623037	4217.20981581102	13.9397905759162	106.782722513089	7.57847166481667	773211.787958115	6244.53229028414	382	2777378	103769.58	1792.06	334.79	8.6	11	5.5	15.2	13.1	6.8	6.3	15.2	7.9	14.9	5	13.9	10.7	11	3.1	16.2	6.5	15.7	3.7	22.8	6.5	10.2	2.6	13.1	11.8	5.8	10.5
1	G07	1	RF	NA	Neutral	13.1401098901099	127.681318681319	10.9529963496196	622407.766483516	3913.07914057989	11.5906593406593	110.214285714286	9.33095902040208	706780.722527473	5458.293903149	364	2887516.3	130942.52	1862.8	416.27	7.4	5.8	5.2	14.3	11	6.3	6.3	14.3	4.1	11.5	3.6	15.4	8.5	7.4	2.5	21.2	6	12.9	1.1	16.8	3.6	3.8	2.7	10.4	9.6	4.1	0
1	G07	2	RF	NA	Neutral	15.9506578947368	125.046052631579	9.15083718448967	665096.088815789	3946.70696648754	15.7434210526316	116.233552631579	7.5395231062914	822224.967105263	6189.5378572804	304	2602787	103234.81	1741.39	335.92	6.9	8.6	4.6	10.9	10.2	8.2	6.6	8.6	5.9	10.5	4.3	11.8	8.2	10.2	1	13.8	4.6	8.9	3.3	11.2	5.3	4.9	2.3	10.5	9.9	4.6	0
1	G07	3	RF	NA	Neutral	16.377308707124	131.189973614776	8.05917324453064	676344.947229552	3757.05645103732	14.9815303430079	109.923482849604	7.01992458931952	774444.36939314	5824.85650778463	379	2544589	103241.75	1647.82	341.23	8.4	16.9	6.3	19.8	10	15.3	7.9	19	6.1	16.1	2.1	17.2	6.9	18.7	2.1	21.1	5.5	18.5	4.5	23.5	5.8	14.8	2.6	15.3	9.5	5	13.2
1	G08	1	RF	NA	Neutral	13.0189701897019	141.60433604336	11.833410452931	775879.756097561	4146.03002536629	12.5826558265583	131.929539295393	10.36368658974	929838.089430894	6110.98313697781	369	3252201.2	140498.31	2020.79	442.09	11.9	10	7.6	10.8	15.2	10.3	9.5	8.1	7.3	14.1	3.5	10.6	14.6	10.6	3.5	14.1	7	20.9	3.3	14.4	6.8	8.4	6.2	8.9	14.6	10.6	0
1	G08	2	RF	NA	Neutral	15.8233532934132	133.568862275449	9.1120556331527	681573.799401198	4096.95774331695	15.7904191616766	124.155688622754	7.88132226732218	886634.263473054	6214.33224210924	334	2549097	104521.24	1838.54	360.64	6.3	9.9	5.1	10.8	9.6	7.2	9.3	5.7	6.3	10.8	4.5	12.6	9	9.3	3.9	13.5	3.6	11.1	4.2	12.9	5.1	6	4.2	10.2	9.3	6.6	0
1	G08	3	RF	NA	Neutral	15.4815864022663	132.1388101983	10.4761406577064	708261.895184136	4246.70121094691	16.3031161473088	125.354107648725	7.71979526903782	907690.963172805	6432.00448593226	353	2759374	106511.66	1853.88	345.88	8.5	11	5.9	9.9	10.8	7.6	8.2	9.6	7.4	11	4.5	11.9	7.9	11.9	3.7	12.2	4.2	14.7	4.5	14.2	6.2	8.5	4.8	9.6	10.5	7.1	7.1
1	G09	1	BRCA1	NM_007298	sample	12.41689373297	122.079019073569	11.348040692105	808071.678474114	3525.45009997737	10.449591280654	88.9645776566757	7.1760465202727	576747.378746594	4476.23934740212	367	3238192.3	114365.87	2005.05	400.21	16.1	32.4	6.8	28.6	18	29.2	9.8	27	4.1	29.4	2.5	30.2	12.5	33	3.5	36.2	8.2	33	3.5	31.1	10.1	22.6	0.5	27	16.1	2.2	0
1	G09	2	BRCA1	NM_007298	sample	16.7218225419664	151.321342925659	16.8411333417594	1007497.78896882	4492.17468896322	14.4652278177458	96.6882494004796	7.00484564003993	649744.630695444	5489.77122179665	417	3716821	110183.8	2434.34	357.86	19.2	11.8	8.9	16.8	22.1	10.3	12.2	10.8	12.2	12	4.6	17.3	16.3	13.2	0.7	24.5	7.9	14.4	4.8	19.2	9.6	6	1.9	14.1	20.6	2.4	0
1	G09	3	BRCA1	NM_007298	sample	15.6617647058824	138.261764705882	11.3891318136393	893572.7	4278.93293583255	14.5823529411765	98.6352941176471	6.60200812964322	655338.417647059	5564.54703060566	340	3231059	97340.02	2093.37	327.34	18.2	18.5	4.1	17.1	21.5	13.8	5.9	15.3	10.3	13.5	2.6	16.5	15.9	17.4	2.1	25	6.8	17.9	7.4	23.2	11.5	12.6	2.4	14.4	16.5	4.1	12.6
1	G10	1	ASXL1	NM_015338	sample	12.792531120332	146.697095435685	16.6431648027116	993552.219917013	4592.50887460488	12.9419087136929	127.053941908714	10.3418414903419	919247.510373444	6013.29801866587	241	3853625.2	149504.52	2521.17	480.35	14.9	9.1	14.1	12.4	20.7	5.4	14.5	8.7	10	16.6	7.5	15.4	15.8	11.2	6.2	16.6	6.6	19.9	5.4	14.9	10.4	7.5	2.5	11.2	19.5	5.8	0
1	G10	2	ASXL1	NM_015338	sample	14.8270676691729	136.548872180451	14.0814292502957	785657.954887218	4463.65270634557	15.1917293233083	130.774436090226	8.9261561393479	959636.026315789	6499.98136323016	266	2889847	109734.7	1995.78	351.41	9.8	4.1	7.9	13.5	14.7	6	12.8	9.8	10.9	10.5	8.3	7.9	12.4	9.8	3	12	3	9.8	3.8	10.5	7.1	5.6	4.5	7.1	13.5	7.5	0
1	G10	3	ASXL1	NM_015338	sample	15.2243436754177	126.031026252983	11.2891736388265	736404.162291169	4263.18752173909	14.9379474940334	108.599045346062	7.56223066351831	766292.6849642	6075.2858384496	419	2909373	106485.39	1886.09	340.76	10.3	12.9	6.4	13.4	13.1	13.1	8.4	10.3	9.3	14.8	5	14.6	11.9	14.3	4.5	18.4	6.4	19.8	7.4	22	7.6	10.5	2.6	12.6	11.9	5.5	10.7
1	G11	1	ASXL2	NM_018263	sample	8.37787056367432	83.7390396659708	9.2863617392805	464547.17954071	2816.05825224418	8.17745302713987	73.1544885177453	6.54330451660949	488768.356993737	4074.40950306213	479	2055834.9	94522.16	1301.4	308.03	6.5	37.4	2.9	37.2	6.7	39.5	4	36.1	4.4	37	3.3	41.5	7.5	37.4	2.9	40.3	1.5	40.1	1.9	40.7	2.5	29.9	2.1	36.3	7.3	2.7	0
1	G11	2	ASXL2	NM_018263	sample	18.8860103626943	148.551813471503	10.9411769116271	766077.313471503	4079.83872304927	17.9533678756477	131.559585492228	7.2457187173337	928689.800518135	6091.10919532795	386	2974972	115399.39	1963.92	356.77	10.9	6	7.3	9.1	11.7	4.4	8.8	8.3	7.3	11.9	2.6	11.9	9.6	9.3	3.4	14.2	8.8	9.1	7.5	10.6	7.3	6	5.2	10.6	12.4	7	0
1	G11	3	ASXL2	NM_018263	sample	19.1492063492063	137.133333333333	8.58911324145762	669713.987301587	3856.90019324409	17.1365079365079	131.028571428571	7.47424245104664	880201.26031746	5770.40034441131	315	2620948	104294.56	1770.18	321.67	9.2	13.7	6	20.3	13	9.5	5.7	17.8	7.6	14.9	4.4	16.5	7.6	14.6	2.2	19.7	9.2	15.2	7.3	19	8.3	9.2	6.3	11.1	11.4	8.9	9.8
1	G12	1	TP53BP1	NM_005657	sample	16.7328244274809	168.992366412214	10.9387343252715	733362.896946565	3687.99286155579	2.09160305343511	14.7022900763359	1.80629686352913	66006.4541984733	1014.01869357959	262	2955025.8	60009.7	1705.96	177.54	5.7	5.7	0	83.2	6.1	5	0	90.8	3.8	9.2	0.4	78.6	5	8.8	0.4	93.9	8.8	8.4	0	79.4	7.3	4.2	0	77.5	12.2	0	0
1	G12	2	TP53BP1	NM_005657	sample	19.9076923076923	161.85	12.6594635025474	850554.115384615	4145.25454767347	4.53461538461538	22.2730769230769	1.85707532586775	105286.780769231	1435.11313040621	260	2886565	55722.81	1748.49	173.87	10.4	4.2	0	69.6	10	2.3	0.4	81.2	6.9	8.1	0.8	68.8	8.1	4.6	0	92.7	5.8	5.8	0.4	68.1	8.8	3.5	0.4	68.8	13.1	0.8	0
1	G12	3	TP53BP1	NM_005657	sample	21.6369710467706	166.02004454343	9.63201125364975	809772.530066815	3905.85555882427	4.55456570155902	28.4721603563474	1.85484334511984	183477.440979955	1495.61887926437	449	2732218	58621.62	1634.27	198.33	6.5	9.8	1.6	80.8	8	9.1	1.6	86.4	4.5	11.4	0.4	80	6.7	11.8	0.7	90.4	12	10.2	2.9	78.4	7.8	7.8	2	79.5	13.4	3.1	77.5
1	G13	1	FAT1	NM_005245	sample	14.0516129032258	143.393548387097	14.7648456663493	803829.103225807	4093.42060987569	14.0290322580645	143.035483870968	10.2007499604121	1039959.85806452	6329.59278097058	310	3214399	146910.05	2084.11	455.42	11.3	7.1	13.2	13.5	13.9	4.5	13.9	10.6	8.4	9.7	3.2	9.7	11	7.1	6.5	12.3	7.7	12.6	4.5	10.6	8.1	1.9	7.1	9	13.5	11.3	0
1	G13	2	FAT1	NM_005245	sample	18.2937853107345	141.40395480226	9.73247368161833	764674.333333333	4162.4095071691	17.9887005649718	137.816384180791	7.84689766581041	1075083.26271186	6857.07842963057	354	2826301	121207.72	1934.95	402.77	9.9	5.6	11	9.6	15.5	4.5	13.8	7.1	6.5	10.2	5.1	11.6	10.7	7.6	5.4	10.2	7.3	7.9	7.9	9.3	7.9	5.1	5.4	8.5	15.8	11.6	0
1	G13	3	FAT1	NM_005245	sample	18.2401129943503	140.477401129944	9.65337324457976	761455.098870056	3943.19753631241	16.225988700565	121.067796610169	7.31723858375733	888665.587570622	6523.2266684896	354	2925030	111589.1	1771.74	354.53	11.9	13.6	7.1	10.5	12.4	11.9	9.3	8.8	5.6	13	2.8	13.6	8.5	16.4	4.5	15.3	10.7	12.7	7.9	15.8	9.3	9	5.4	11	12.1	7.6	9
1	G14	1	BAP1	NM_004656	sample	13.8878787878788	153.933333333333	12.4754574270308	841541.363636364	4423.96693144813	14.5575757575758	136.409090909091	9.79328908162386	980735.427272727	6150.83674114712	330	3460340.8	143845.52	2194.31	446.94	13.6	7.6	8.8	9.7	16.1	6.7	10.3	8.5	7.9	9.7	4.5	12.7	13.9	7.9	5.2	15.2	7.6	12.7	5.5	14.5	7	5.2	5.5	9.7	17.3	9.7	0
1	G14	2	BAP1	NM_004656	sample	17.7628865979381	146.711340206186	9.26890435465346	845905.221649485	4243.14338645901	16.2654639175258	112.925257731959	6.8191724476839	798806.404639175	6020.87526729908	388	3060572	110106.98	1949.96	376.18	9.5	7.5	6.7	10.1	13.4	6.7	11.6	6.2	6.2	8.8	3.4	13.1	9.3	7.2	1.8	14.7	6.7	8.2	6.7	13.7	8	4.6	2.8	10.8	14.7	4.9	0
1	G14	3	BAP1	NM_004656	sample	18.301703163017	150.749391727494	13.9266993469181	843780.924574209	4416.29113952659	16.7031630170316	130.883211678832	7.32635695910284	968051.593673966	6210.05953659659	411	3011615	114573.24	2058.74	367.94	12.2	11.7	7.1	13.1	15.6	8.3	9.2	10.7	9	11.2	2.9	15.3	11.7	11.9	2.7	17.3	7.5	12.7	5.1	16.3	9.2	6.6	6.8	12.4	15.8	11.4	10.5
1	G15	1	ZNF516	NM_014643	sample	14.7234042553191	176.939716312057	17.1822372246136	1188459.03900709	4804.08626174174	14.2517730496454	136.22695035461	10.0600046732189	1000916.72695035	6427.69122277172	282	4307477.7	159138.53	2607.49	502.78	23.8	8.9	15.2	11.7	25.2	7.8	16.3	8.9	11.3	13.1	4.6	9.2	19.1	10.3	5	11.7	9.6	17.4	6.4	12.4	16.7	5.7	6	7.8	26.2	10.6	0
1	G15	2	ZNF516	NM_014643	sample	19.2909836065574	165.422131147541	9.42307697164332	1067164.2295082	4639.61545288653	19.1024590163934	147.385245901639	7.83916502587764	1150645.05327869	6905.47393323146	244	3818098	119449.82	2300.09	377.71	15.6	5.7	7.8	8.2	22.1	2.5	9	6.1	9	7	3.3	7.8	16.4	6.6	2	8.6	6.6	6.1	6.6	6.1	11.1	2.5	6.6	5.7	19.7	15.2	0
1	G15	3	ZNF516	NM_014643	sample	17.2470238095238	146.300595238095	13.0042031794983	850946.532738095	4550.50168248051	15.2321428571429	115.619047619048	7.57081365046739	837092.502976191	6243.35682791738	336	3111268	103352.51	2119.06	325.21	16.4	12.5	4.5	17.3	20.8	10.1	6.2	16.1	9.2	12.2	4.2	14.3	14.9	12.2	1.8	17	9.2	16.1	4.5	19.3	8.6	8.9	2.4	9.8	17.6	5.7	8.9
1	G16	1	GRIN2A	NM_000833	sample	13.1063829787234	137.875886524823	14.9373750743204	778173.319148936	4136.73040506506	12.6702127659574	147.59219858156	12.4614263478363	1134661.35106383	6820.89539648966	282	3132262.7	138050.65	2082.36	458.82	10.6	5.7	8.2	12.8	11.3	2.8	10.3	10.6	7.8	10.3	6.7	8.2	10.3	7.4	11.7	10.3	7.1	11.7	2.8	10.3	7.4	2.8	7.8	6.7	11	12.8	0
1	G16	2	GRIN2A	NM_000833	sample	16.1564417177914	133.674846625767	13.7797495371726	762449.782208589	4520.93995560158	16.3067484662577	127.530674846626	8.01398631139226	936964.128834356	6424.88061146423	326	2944368	113859.13	2096.76	378.39	10.7	4.9	10.7	11.3	16.9	6.4	12	8.6	13.2	8.6	6.1	10.4	14.1	7.7	2.5	13.5	6.1	12	4.3	11	5.5	4.6	4.9	8.6	15.3	8	0
1	G16	3	GRIN2A	NM_000833	sample	16.5078125	134.953125	16.3269311331479	778410.58984375	4275.13589643239	16.921875	145.88671875	8.88769759736851	1169137.07421875	7137.1174265769	256	2991127	122918.04	2070.54	396.92	16.8	10.2	11.7	14.5	16	7.8	15.2	14.8	7	14.8	7	9.4	11.7	13.3	9.8	11.7	8.2	16.4	9	14.5	7	10.5	9	7.4	15.2	14.8	7
1	G17	1	RF	NA	Neutral	11.8780487804878	141.777777777778	11.0774049296865	775611.620596206	4052.95675166719	11.1219512195122	112.845528455285	9.84884822094361	803361.845528455	5962.91059319112	369	3017203.1	127623.59	1866.77	401.33	9.2	11.9	4.9	12.7	11.9	12.2	6.8	13	7	15.4	5.1	15.4	10.3	12.7	5.4	15.4	2.2	20.6	1.6	20.3	8.1	8.1	3.3	11.9	14.9	7.6	0
1	G17	2	RF	NA	Neutral	17.2988505747126	144.692528735632	12.2690830523582	856253.238505747	4673.36003309685	14.8247126436782	116.686781609195	7.22283805693577	916133.893678161	6439.35424340838	348	3094192	104767.03	2182.84	333.06	11.8	6.3	5.2	11.8	16.4	5.5	7.8	12.1	8.6	8.9	2.6	13.5	13.5	7.5	4.3	16.4	4.6	9.8	3.2	13.5	7.8	4.9	3.2	12.1	15.2	8.6	0
1	G17	3	RF	NA	Neutral	14.6620111731844	130.033519553073	14.0206322029612	828931.977653631	4803.74265244558	13.4748603351955	99.5474860335195	6.87319895709472	747546.011173184	6155.97453073815	358	2938071	110637.18	2187.38	369.04	12.6	13.1	6.1	15.6	17.6	11.2	10.3	12.6	10.6	14.8	2.5	19.6	16.8	11.7	4.5	21.2	3.9	19	2.5	26	7.8	14	2.2	17.6	17.9	5.9	15.1
1	G18	1	RF	NA	Neutral	12.3721804511278	149.191729323308	15.6336984006204	834766.804511278	4404.61587092953	13.3496240601504	139.357142857143	10.6810222486573	1008001.39849624	6360.07393479672	266	3250587.1	139600.83	2118.68	443.07	10.9	7.1	6.4	10.2	12.8	4.5	9.8	9.4	8.6	10.5	3.4	9.8	12.4	8.6	4.5	11.7	2.6	13.9	4.5	13.2	6.4	4.5	5.6	8.3	15.8	9.4	0
1	G18	2	RF	NA	Neutral	16.3578947368421	153.231578947368	18.8282310947419	998463.529824561	4666.66053182436	14.919298245614	116.038596491228	7.49923662642372	843575.175438597	6105.6331706942	285	3326238	101559.42	2223.08	324.75	11.6	5.3	4.9	14.4	13.3	5.6	6.7	13.3	11.2	7.4	3.5	13	10.5	6.3	1.8	16.5	3.9	9.5	1.8	14	8.8	4.9	3.2	11.2	15.1	6.7	0
1	G18	3	RF	NA	Neutral	15.9744525547445	132.474452554745	12.0902167590508	731659.759124088	4287.85901556108	16.6386861313869	127.558394160584	7.8956156305922	973345.802919708	6627.72356452795	274	2671237	108825.43	1966.05	357.62	8	13.1	5.8	12.8	11.3	10.2	8.4	9.9	10.6	13.5	8.4	16.8	8	13.9	5.8	14.2	4.4	15	8	20.4	4.7	10.2	5.5	11.3	10.2	11.3	9.1
1	G19	1	RF	NA	Neutral	14.0645161290323	154.179723502304	12.075019298285	845963.211981567	4418.30544435328	13.3778801843318	137.760368663594	10.1743807877008	988533.912442396	6176.74525456239	217	3474739.1	141942.94	2139.93	433.91	12.9	2.8	10.1	6.9	15.2	3.7	9.2	7.4	6.9	10.1	4.6	11.1	13.4	5.5	5.5	13.4	6.5	8.3	5.5	10.6	9.2	1.4	6.9	8.3	15.2	9.7	0
1	G19	2	RF	NA	Neutral	18.1621621621622	136.150579150579	7.77224700425554	736573.494208494	3970.57813458322	15.969111969112	122.409266409266	8.01924783415657	929938.571428571	6409.3632296535	259	2874954	121884.69	1760.29	389.07	11.6	7.3	12.4	13.9	13.5	8.1	14.3	12.7	5	11.2	5.8	14.3	7.3	12.7	3.9	14.3	8.9	11.2	5	12.7	7.3	7.3	4.2	10	15.8	9.3	0
1	G19	3	RF	NA	Neutral	18.1551724137931	148.410344827586	8.37998175980854	770558.634482759	4071.16784185173	17.8655172413793	137.813793103448	7.94698413719914	996453.848275862	6466.61010754689	290	2759233	126037.62	1668.7	406.41	11.7	11.4	13.8	10.7	10.7	11	13.1	7.2	6.6	10.7	6.6	12.1	9	14.5	3.4	14.8	7.9	10.7	7.9	14.5	8.3	9.3	7.6	9	12.8	11.4	7.2
1	G20	1	RF	NA	Neutral	12.2030303030303	126.454545454545	11.88837605128	673444.163636364	4006.19478871156	12.6666666666667	127.763636363636	10.1263856200947	919532.590909091	6115.22733388511	330	2779163.1	158306.24	1905.21	546.07	8.5	10.6	14.2	10.3	12.1	8.8	24.5	5.8	7.6	14.8	5.5	14.5	9.4	11.5	6.1	16.7	4.8	21.8	4.2	17.6	5.8	5.5	6.7	9.4	11.2	10.6	0
1	G20	2	RF	NA	Neutral	16.6373626373626	142.952380952381	12.550749522778	838382.974358974	4412.68000583182	16.4578754578755	129.212454212454	8.04280583545494	945343.553113553	6585.41441041756	273	3026805	119674.84	1989.43	405.06	11	5.1	9.9	7.7	16.8	7.3	11	6.2	7.3	12.5	4.8	8.8	11.7	11	3.3	11.4	6.6	9.9	3.7	8.1	7.7	5.5	4	6.2	12.8	6.2	0
1	G20	3	RF	NA	Neutral	16.1543026706231	140.86350148368	9.63227431526154	805563.759643917	4308.19939465296	15.4272997032641	125.175074183976	8.1282003622748	978798.516320475	6653.44972458188	337	2961517	121407.25	1925.51	409.15	12.2	13.4	12.2	10.1	15.4	10.4	15.1	7.4	7.1	10.4	6.2	16	13.1	11.9	5	13.9	4.7	14.8	6.2	21.4	7.4	11	4.5	11.6	15.1	10.7	9.2
1	G21	1	RF	NA	Neutral	12.4311594202899	134.684782608696	13.340953692576	756916.884057971	3929.7553486671	12.6413043478261	133.503623188406	10.9169618243261	887985.666666667	5988.17335543081	276	2931046.8	145299.56	1878.07	467.53	10.5	10.1	8.7	10.1	11.6	5.4	12.3	6.2	8.7	12.3	3.6	8.7	10.1	8.7	2.5	15.6	5.4	17	2.5	14.5	7.6	2.9	4.7	6.5	12	8	0
1	G21	2	RF	NA	Neutral	16.7102803738318	136.722741433022	11.4087137660383	734046.183800623	4257.94821192262	16.1682242990654	123.376947040498	7.58319046620375	900904.613707165	6370.4455464224	321	2617453	119882.84	1884.57	452.39	8.1	5.6	7.5	7.8	12.5	8.1	8.7	6.9	5.6	11.5	3.1	10.6	10.9	8.7	3.7	13.4	5.9	9	3.4	11.8	5.3	5.3	4.4	8.7	13.4	6.2	0
1	G21	3	RF	NA	Neutral	18.3412698412698	145.917989417989	9.19009858857649	771605.288359788	4126.48839057986	15.8359788359788	113.989417989418	7.16986635719631	758053.793650794	5918.55004465647	378	2750151	106845.19	1717.85	334.96	9.8	13	6.1	12.4	11.1	11.9	7.9	12.4	5	11.6	2.6	14.3	10.1	14.6	0.5	19.3	8.5	12.4	5.8	16.4	9	9.3	4.2	10.3	14.8	5	6.9
1	G22	1	RF	NA	Neutral	12.4892857142857	136.325	16.0591301720496	740674.832142857	3950.06486206825	12.4857142857143	128.903571428571	10.0054243716471	881322.914285714	5598.10043444953	280	3002858.1	147711.72	1983.7	455.43	10	16.4	11.1	15	11.8	14.3	13.2	12.1	8.9	12.1	5.4	15.4	10.7	18.2	4.3	22.5	4.3	17.9	4.6	16.1	7.1	4.3	6.4	12.1	12.9	10	0
1	G22	2	RF	NA	Neutral	16.016713091922	126.788300835655	11.5967341475257	635691.484679666	3961.98009461681	14.7075208913649	116.933147632312	8.02795527813586	838762.947075209	6378.4301434546	359	2389365	100931.82	1641.08	331.65	5.8	8.9	3.9	14.8	9.7	7	7.8	12	5.3	10.3	5	10	7.8	9.2	3.6	13.1	4.5	10	2.5	12.3	5.6	4.5	3.9	7.2	8.6	6.4	0
1	G22	3	RF	NA	Neutral	17.8948787061995	147.172506738544	9.08712049101199	777109.79245283	4216.27985694999	17.3099730458221	138.805929919137	8.09762616509612	1054330.30188679	6819.48759162625	371	2782171	112021.62	1774.08	346.96	10.8	8.1	7	10	10.8	7.3	6.7	11.1	8.1	8.1	5.9	9.7	9.2	8.1	3.5	11.9	7.3	8.4	8.6	12.4	8.4	3	6.5	7.3	12.9	11.6	6.5
1	H03	1	CHEK1	NA	Positive	9.46046511627907	190.679069767442	80.1997279709681	2019199.80465116	6702.34107215974	8.73023255813954	80.4	7.50158894420414	559150.720930233	4504.09411916924	215	6735226.7	125684.79	4869.82	444.36	31.2	11.6	9.3	22.8	44.7	5.6	12.6	16.3	30.7	13	4.2	41.4	40	8.8	7.9	43.7	5.6	36.7	3.3	38.6	27.4	3.7	0.9	34.4	35.3	2.3	0
1	H03	2	CHEK1	NA	Positive	9.87330316742081	225.963800904977	110.702234508954	2639672.77375566	7616.21283231692	11.9004524886878	79.131221719457	5.59078343920262	537174.398190045	4340.89267840407	221	8610716	107966.25	5877.72	401.22	36.2	13.1	9.5	16.3	49.3	5.4	19	11.3	42.5	12.2	5.4	40.7	45.2	10	2.3	47.5	4.5	34.4	6.3	33	33.5	6.8	2.3	33.9	40.3	2.7	0
1	H03	3	CHEK1	NA	Positive	6.31603773584906	143.879716981132	83.2655639858128	1690615.37735849	4894.63887614565	6.69575471698113	43.8231132075472	3.67135174519154	285975.867924528	2899.82612906193	424	5815635	69983.01	3889.31	263.45	25.9	47.4	5	47.4	29.2	42.7	9.2	47.4	26.9	44.3	4	64.6	27.8	45.8	1.9	68.4	3.1	65.3	3.3	64.6	22.2	42	0.7	59.2	26.7	1.4	56.4
1	H04	1	CHEK1	NA	Positive	8.51851851851852	215.068783068783	105.259355785661	2462392.51322751	7030.48476522622	8.65079365079365	82.7142857142857	8.69074622120604	614721.925925926	5014.26803374307	189	8408444.6	132767.63	5491.51	437.56	37.6	10.1	6.9	14.3	42.3	5.3	11.1	10.6	34.9	12.2	6.3	37	38.6	10.1	6.3	37	4.8	39.7	4.8	34.9	34.4	3.2	1.6	30.2	40.7	5.8	0
1	H04	2	CHEK1	NA	Positive	10.1130136986301	204.304794520548	97.8362127671133	2247953.74315069	7146.60896253441	11.1095890410959	77.9417808219178	5.63864983859114	560520.852739726	4564.3902819457	292	7168392	108491.13	5333.47	412.06	33.2	14	8.9	18.5	43.2	4.1	18.8	10.3	38.4	9.9	5.5	40.1	37	8.9	2.1	43.5	2.7	34.6	2.7	32.5	28.1	7.5	3.1	32.9	35.6	5.1	0
1	H04	3	CHEK1	NA	Positive	10.2359550561798	219.651685393258	124.095162800517	2561653.60674157	8201.01783798708	13.747191011236	98.8033707865169	6.27371220199893	771126.123595506	5507.86263110693	178	8149584	119062.48	6314.83	416.01	38.2	9	12.4	17.4	46.1	2.2	19.1	12.4	43.3	6.2	5.1	39.3	44.9	4.5	7.9	36.5	3.9	42.7	7.9	30.9	33.1	3.9	5.6	28.7	39.9	8.4	24.7
1	H05	1	CHEK1	NA	Positive	9.5906432748538	242.865497076023	122.349133042781	2813918.97076023	7464.90766283427	9.26900584795322	87.4269005847953	7.35916326873868	641498.485380117	4645.27017235262	171	9922158.4	133000.93	5790.59	430.73	39.2	5.3	5.8	12.3	40.9	2.3	8.2	9.9	36.3	8.8	4.1	42.1	40.4	5.8	4.1	40.4	5.3	33.9	4.1	35.1	36.8	2.9	1.8	35.1	39.2	5.3	0
1	H05	2	CHEK1	NA	Positive	11.4902723735409	176.933852140078	67.8254224530579	1783235.10116732	6144.12918928903	10.8093385214008	73.9649805447471	5.4752595011459	539573.035019455	4606.33335927021	257	6022267	103576.56	4306.17	387.65	27.2	15.6	7.8	23.7	35.4	7.8	12.8	14.4	31.5	14.8	7	43.6	30.4	12.1	4.3	41.6	4.3	31.9	5.4	37.4	21	9.7	2.3	38.5	29.2	4.7	0
1	H05	3	CHEK1	NA	Positive	11.6363636363636	207.148325358852	98.0872788182462	2253801.62200957	7156.41659677583	11.3827751196172	75.5167464114833	5.60959345720592	519602.330143541	4779.64576606609	209	7444887	104352.63	5291.72	359.81	33.5	13.4	8.1	17.2	39.7	11	10.5	14.4	36.8	12.9	4.3	40.2	38.3	14.4	3.3	45	7.7	41.6	5.3	39.7	30.1	12.4	1.4	35.9	38.3	2.4	30.6
1	H06	1	CHEK1	NA	Positive	6.71578947368421	240.247368421053	143.488645371513	3052395.25263158	8679.30219022094	6.83684210526316	60.9157894736842	6.1318143141633	472980.842105263	4232.73416422057	190	10477321	122641.58	7230.22	431.36	47.4	12.1	7.9	20.5	56.8	5.8	13.2	14.7	49.5	13.2	2.6	51.1	55.3	9.5	6.3	46.3	3.7	54.2	1.1	47.9	38.4	8.9	0.5	43.7	49.5	5.8	0
1	H06	2	CHEK1	NA	Positive	9.45327102803738	230.68691588785	129.570901383487	2743349.79906542	8258.32689584811	10.1261682242991	66.6775700934579	4.78040134701905	497924.228971963	4588.95985880911	214	9678531	105058.63	6583.29	361.91	42.5	7.5	9.8	17.8	51.9	1.4	12.1	15	44.4	10.7	2.8	46.7	48.6	5.1	2.3	42.5	2.3	40.2	2.8	38.8	34.6	6.5	0.5	38.8	46.7	4.2	0
1	H06	3	CHEK1	NA	Positive	9.80084745762712	190.902542372881	93.426217400562	2164011	7323.72314135874	9.47457627118644	62.1525423728814	5.22427533784378	459523.855932203	4340.99393498404	236	7736838	104421.2	5444.72	370.81	36.9	21.2	9.3	28.8	45.8	9.7	12.7	19.1	38.1	14.4	4.7	50.4	42.4	11.4	2.5	45.3	4.7	48.7	4.2	49.2	28.4	15.7	1.7	44.5	37.3	3	36.4
1	H07	1	CHEK1	NA	Positive	8.11320754716981	206.577358490566	102.779143189277	2437679.26792453	7151.72192333839	7.42264150943396	67.6452830188679	7.35059245287108	452524.233962264	4081.89008876955	265	8280841.1	116374.57	5623.18	403.67	35.5	15.5	4.2	23.4	44.2	6	7.2	14.3	37.7	16.2	4.5	45.7	40.4	13.6	4.9	49.4	4.5	45.7	3.4	44.5	30.9	7.9	0.4	37.7	37.7	1.9	0
1	H07	2	CHEK1	NA	Positive	10.5705882352941	245.117647058824	129.569998765112	2862158.97647059	7883.7213704798	12.0705882352941	73.8470588235294	4.85369281396135	489785.770588235	4273.07795490603	170	9256418	93603.35	6206.23	316.5	41.2	10	5.3	16.5	52.4	1.2	7.1	12.4	45.9	7.6	2.4	42.9	43.5	6.5	0.6	48.2	5.3	35.9	7.1	32.9	38.8	3.5	1.8	35.9	44.1	2.4	0
1	H07	3	CHEK1	NA	Positive	11.5957446808511	206.462765957447	78.8228842561201	2207416.45212766	6789.71457377993	11.3989361702128	80.8989361702128	5.68653725212498	561727.420212766	4480.61900641695	188	6825682	93045.15	4979.85	321.25	30.9	17	5.9	29.3	44.7	6.9	7.4	23.4	36.2	11.2	5.3	42.6	37.8	11.7	1.1	47.9	6.4	31.4	4.3	42	29.8	5.9	1.6	39.4	33.5	3.2	35.1
1	H08	1	CHEK1	NA	Positive	9.37254901960784	282.549019607843	168.191844594467	3501764.43627451	8981.25342756543	9.76470588235294	83.3088235294118	6.72878248809374	607630.039215686	4609.32658158665	204	12057783.6	144321.12	7572.29	484.49	49.5	6.9	10.8	10.3	60.3	1	16.2	9.8	48	7.4	3.9	47.1	52	2.5	3.9	41.7	4.9	43.6	5.4	38.2	46.1	2	2.9	35.8	51	6.9	0
1	H08	2	CHEK1	NA	Positive	13.1850220264317	249.555066079295	96.7937260815895	2693719.80176211	7438.28109383779	12.6740088105727	90.6651982378855	6.89922264799711	689941.233480176	5512.1232728728	227	8320708	107809.67	5477.77	362.93	39.2	6.6	7	11.9	46.3	3.1	9.7	8.4	41.4	4.4	9.7	33.9	42.7	4	6.2	32.2	6.2	26.9	5.7	29.5	35.7	2.6	3.5	27.3	43.2	5.3	0
1	H08	3	CHEK1	NA	Positive	10.3432835820896	241.283582089552	136.785763574464	2817974.24378109	7994.63328765536	11.636815920398	80.9800995024876	5.10271661311748	589447.328358209	4346.72488642616	201	9043956	109042.15	6391	362.92	42.8	14.4	10.4	19.9	50.7	4	12.9	12.9	43.3	11.9	3.5	48.8	45.8	10.9	3	53.2	6	44.3	5	42.3	37.3	9.5	4	41.8	46.3	5.5	38.3
1	H09	1	NOTCH2	NM_024408	sample	12.9479768786127	129.670520231214	11.2607110840252	705804.387283237	3906.83769014093	11.4537572254335	104.450867052023	9.01698306879479	668863.843930636	5319.16750948694	346	3023621.2	121328.53	1996.18	385.31	9.5	13.3	4.9	18.2	14.2	10.7	5.2	15.6	5.2	12.1	2.6	17.3	10.1	15.9	2	22.8	6.9	17.6	2.9	19.7	6.4	5.8	1.4	13.6	12.7	3.5	0
1	H09	2	NOTCH2	NM_024408	sample	17.4384858044164	153.687697160883	10.3195670672899	910889.476340694	4479.51617452484	17.1608832807571	130.094637223975	8.05527504909035	932793.889589905	6460.38824609971	317	3226888	108875.93	2121.35	358.2	12.6	3.8	7.6	6.6	18.6	4.4	8.8	5.7	8.8	6.6	5.4	6.9	14.5	7.6	3.8	11	4.4	6.3	4.7	6.6	10.1	2.8	4.4	5	18.6	7.9	0
1	H09	3	NOTCH2	NM_024408	sample	15.8658536585366	149.426829268293	12.0980135883977	955196.016260163	4234.55252413378	15.3617886178862	117.048780487805	7.9381644357592	850334.495934959	6191.12309348146	246	3306287	96210.93	2010.09	305.31	13.8	18.7	3.7	25.2	15.4	17.5	4.1	25.6	14.2	12.6	5.7	17.9	12.6	18.3	4.9	19.5	4.9	21.5	7.3	24.8	10.2	14.6	3.3	14.6	15.4	6.1	12.2
1	H10	1	FANCM	NM_020937	sample	12.756264236902	142.993166287016	12.0122571748011	828325.776765376	4252.49761896727	11.0113895216401	106.765375854214	9.4198575809637	686260.314350797	5272.44791480316	439	3239597.2	133502.18	2112.45	437.2	10.7	13.4	8.2	14.8	15.3	10	10.9	9.8	10.3	13.2	5.2	15.9	12.5	13.4	3.2	23.9	6.2	20.5	1.6	19.6	8	5.7	2.5	14.4	16.4	4.1	0
1	H10	2	FANCM	NM_020937	sample	17.5574229691877	146.745098039216	9.90903898109538	818232.859943978	4293.59289278146	16.453781512605	119.46218487395	7.05963939838833	799705.733893557	5790.04629537247	357	2858753	110379.85	1896.54	363.87	12	8.1	7.8	12.3	16.2	5.9	12.6	9.8	7.8	11.2	2.8	11.8	12	10.9	0.8	18.5	7.8	9.2	6.4	10.9	10.6	5.6	5.3	10.4	20.7	5.9	0
1	H10	3	FANCM	NM_020937	sample	16.7152542372881	142.301694915254	8.62376418471415	790263.13559322	4007.44841329335	15.6576271186441	117.928813559322	7.83132467770714	788471.569491525	5934.25463842777	295	2727043	114408.04	1679.62	370.75	9.5	15.3	9.5	14.6	12.2	15.9	9.5	12.9	9.5	12.5	6.4	11.9	10.2	18.3	4.1	20.7	7.8	15.9	7.1	23.4	7.8	10.2	3.1	11.5	13.9	4.4	8.5
1	H11	1	RASA1	NM_022650	sample	12.7197452229299	121.21974522293	12.5099029322775	593914.28343949	3787.42230273903	12.468152866242	108.216560509554	8.58498460365356	701734.292993631	5627.59418351457	314	2548396.8	117401.04	1787.87	379.72	7	11.8	4.1	15.3	10.5	11.1	4.1	15.6	7	12.7	1.9	13.4	8.6	14.6	3.2	18.2	4.8	16.2	2.2	14.6	4.1	4.8	1.9	9.6	8.9	3.5	0
1	H11	2	RASA1	NM_022650	sample	15.9075907590759	123.557755775578	9.17825385914669	635386.782178218	3934.21900193712	15.3234323432343	112.432343234323	7.53366985676995	784089.471947195	6247.65231511352	303	2552463	102434.63	1645.13	314.3	7.3	3	2	8.9	9.2	4.3	1.7	8.9	6.9	10.6	3.6	9.2	7.3	7.3	1	11.9	2.3	7.9	2.3	7.9	4.3	5.3	1.3	7.6	8.3	2	0
1	H11	3	RASA1	NM_022650	sample	17.2341772151899	133.493670886076	10.3454832734816	723457.227848101	3877.30444390284	15.9113924050633	112.737341772152	7.2593719336905	774330.962025316	5955.73596185245	316	2748871	109307.63	1774.47	342.03	11.1	17.7	5.7	12	13	13.6	6.3	11.7	8.9	18.7	4.1	15.2	8.5	19.6	0.3	18.4	9.2	16.8	5.1	16.1	7	13.9	1.3	10.8	12.3	5.7	8.9
1	H12	1	KDM5C	NM_004187	sample	8.2843137254902	88.5470588235294	8.28924488471912	472919.937254902	2613.58778032428	8.1078431372549	87.8294117647059	6.87852633208944	607563.594117647	3789.91459067702	510	1844796.6	90469.02	1249.5	312.02	5.9	44.7	3.9	44.9	6.5	43.7	4.3	42.4	3.7	41.6	2.9	43.7	7.1	44.3	2	46.3	4.7	46.1	2.5	44.5	4.1	37.1	4.7	42.2	7.8	6.3	0
1	H12	2	KDM5C	NM_004187	sample	17.6431924882629	143.539906103286	11.4209144378154	758465.563380282	4153.3192029077	18.4084507042254	138.31455399061	7.37159605469822	1020544.04225352	6294.90193836789	213	2914358	113013.84	1960.78	358.12	10.8	5.2	9.4	10.3	14.1	1.9	9.9	7	7.5	7.5	3.3	12.2	11.3	5.6	3.3	13.6	5.6	7.5	7.5	13.1	8.9	3.3	9.4	11.3	14.6	9.9	0
1	H12	3	KDM5C	NM_004187	sample	16.9029850746269	150.921641791045	12.3667634660749	917525.895522388	4425.00119461691	16.7611940298507	133.026119402985	7.8558833085279	980658.429104478	6478.1044947488	268	3261370	115095.02	2064.44	361.91	13.1	10.4	7.8	14.2	15.3	7.8	9	10.4	9.7	9.3	6	12.7	13.1	9.7	3.7	13.4	6.3	15.3	9.3	14.6	10.4	7.5	7.5	10.4	14.9	11.9	9.3
1	H13	1	FAS	NA	sample	14.6334841628959	155.746606334842	13.9336202315077	811328.131221719	4212.59917231864	14.1674208144796	136.809954751131	10.1013015175396	966297.882352941	6269.50880211329	221	3186246.2	136627.54	2025.25	424.08	10.9	5.9	5.4	11.3	13.1	5	6.3	10	5.9	8.1	2.3	10.4	12.2	8.1	3.2	11.8	5	11.3	4.5	10.4	8.1	2.3	3.6	7.7	14.9	6.3	0
1	H13	2	FAS	NA	sample	17.7342342342342	146.310810810811	11.4975169777892	829058.247747748	4411.61753823764	19.2927927927928	145.243243243243	7.96229928149581	1075686.8018018	6778.07535234772	222	3466927	128594.51	2037.35	383.21	15.3	4.5	9.9	7.2	18.5	4.1	11.3	6.3	7.2	10.8	2.7	6.8	14	9.5	1.8	7.7	4.1	7.2	7.2	8.1	7.7	4.1	5.4	5.9	15.3	9	0
1	H13	3	FAS	NA	sample	16.672972972973	130.918918918919	9.10818991980727	644426.567567568	3821.10618702959	16.1432432432432	119.702702702703	7.41911548948413	834500.356756757	6133.21989616032	370	2672994	114186.55	1703.71	368.47	12.4	16.2	7	13	13.8	14.3	10.8	9.5	7.6	17.6	3.5	14.6	6.8	18.6	2.7	16.8	7.3	19.7	6.8	17.8	8.1	14.3	4.3	10.3	11.1	6.8	8.6
1	H14	1	PTPRC	NR_052021	sample	12.1360294117647	124.996323529412	14.7609494735838	626972.669117647	3841.35909302154	12.1286764705882	138.371323529412	11.9994797790595	1092670.91176471	6908.91596032584	272	2651271.6	158697.01	1803.11	511.35	6.6	7	14	11.8	10.3	8.5	12.9	9.9	7.4	11.8	6.2	9.9	7	12.1	12.5	13.2	4.8	14.3	3.3	14.3	4.4	3.3	5.1	8.1	9.2	14	0
1	H14	2	PTPRC	NR_052021	sample	16.08203125	129.78515625	10.4184629537388	680272.484375	3862.3986558532	16.49609375	135.73046875	8.72276128387628	1064265.328125	7148.47820211393	256	2612765	123178.88	1656.06	404.48	8.2	5.9	12.5	7.8	10.5	7.8	15.6	5.5	6.2	10.2	5.1	5.9	7.4	12.5	3.9	7.4	5.1	9	6.2	5.9	7.8	4.7	4.3	3.9	10.5	10.5	0
1	H14	3	PTPRC	NR_052021	sample	16.7589285714286	133.345238095238	10.7733400958108	684084.443452381	4000.80808964419	15.8630952380952	132.071428571429	8.17563354118334	1003445.13392857	6414.48299017453	336	2650803	122562.46	1793.75	405.76	9.8	13.1	9.8	14.6	13.1	9.8	14	13.7	8.3	15.5	8.3	17	8.3	15.5	6	20.5	6.2	14.6	8	20.5	5.7	11.6	7.7	13.7	11	14.6	11.3
1	H15	1	PTPRU	NM_133178	sample	13.3878326996198	152.304182509506	14.2662388672651	878224.615969582	4350.24783291666	11.8060836501901	118.866920152091	10.2038030840794	815927.577946768	5934.81046796879	263	3292417.8	128815.1	2160.11	427.42	12.2	9.9	6.1	12.9	15.2	9.5	9.1	9.1	8.7	11	2.3	10.6	12.5	11	4.2	14.8	6.5	13.7	3	12.2	9.1	2.7	4.2	6.8	17.1	9.1	0
1	H15	2	PTPRU	NM_133178	sample	16.4556962025316	148.835443037975	13.946797677783	911866.502109705	4363.81695137033	15.2869198312236	120.746835443038	7.38703963356289	879072.772151899	6112.54407644236	237	3225499	102537	2090.73	340.49	13.5	7.6	5.9	15.6	16.5	7.2	7.6	14.3	8.4	11.8	2.5	15.2	11.4	11	4.2	16.5	5.5	12.7	3.4	13.5	10.1	8.4	4.2	13.1	19	5.5	0
1	H15	3	PTPRU	NM_133178	sample	17.7251461988304	155.342105263158	13.3234117871596	919115.745614035	4775.55739362426	15.187134502924	112.035087719298	7.25551533540141	790009.602339181	6087.92981660758	342	3156729	100241.52	2194.94	325.25	14.6	9.6	3.8	13.7	19.6	6.1	6.1	11.7	11.4	9.9	4.4	15.8	13.7	8.5	2	18.7	8.8	12	5	16.1	7.6	7	2.9	10.5	19.3	6.1	8.5
1	H16	1	FUBP1	NM_003902	sample	12.9644128113879	125.953736654804	14.3920273731807	718409.181494662	3766.01600270024	12.0427046263345	112.302491103203	8.3381610160423	769043.8113879	5132.56274652737	281	3225109.4	147833.59	1917.01	450.05	8.9	13.9	13.2	13.5	10.7	13.2	11.7	12.1	7.5	16	2.8	21	7.8	15.7	2.8	27.8	4.3	19.6	3.6	23.5	5.7	6	2.8	19.6	8.5	5.7	0
1	H16	2	FUBP1	NM_003902	sample	18.5492063492064	134.546031746032	7.61263466237812	657652.504761905	3744.39679415738	17.1555555555556	132.231746031746	6.81495826298916	969806.320634921	5702.63257353631	315	2626184	120978.04	1706.03	372.4	12.4	12.7	12.7	14.9	11.1	13	15.2	11.7	4.8	13.3	3.5	20.6	7.3	16.5	1.3	24.1	11.4	13	12.1	19.4	9.5	9.2	8.3	19.7	15.2	12.1	0
1	H16	3	FUBP1	NM_003902	sample	17.589928057554	135.514388489209	8.49476862349315	731806.708633094	3844.70886404448	16.0431654676259	116.410071942446	6.90231246824654	826920.784172662	5793.67559376386	278	2834840	132884.28	1751.06	442.04	11.9	17.3	17.3	11.9	13.3	14.4	18.7	10.1	7.2	21.2	3.6	20.5	10.1	21.6	1.4	23.7	11.9	20.9	10.1	28.8	10.4	17.6	4.3	19.8	13.7	7.2	14
1	H17	1	CHEK1	NA	Positive	8.55056179775281	241.808988764045	128.98613637355	2906105.70786517	8412.88068433328	7.52247191011236	59.8258426966292	6.09689552621392	422470.488764045	4090.23138576539	178	10194093.3	122582.96	6767.72	422.24	45.5	10.1	4.5	18.5	54.5	3.9	11.2	14.6	42.7	6.2	2.2	48.3	47.8	5.1	4.5	44.9	4.5	41	2.8	41.6	37.6	1.7	0	39.9	47.2	1.7	0
1	H17	2	CHEK1	NA	Positive	12.1150442477876	242.283185840708	113.214433710755	2702534.74778761	7650.0139848945	13.4424778761062	83.8716814159292	5.25693604522698	633146.991150443	5096.36413377435	226	8662642	99711.69	5607.07	334.79	37.2	8	4	17.7	47.8	2.7	7.5	14.2	38.9	7.1	1.8	40.3	44.2	5.3	4	39.8	5.8	30.5	5.8	27	35	2.7	2.2	28.8	42	7.1	0
1	H17	3	CHEK1	NA	Positive	10.1244444444444	215.697777777778	109.841326303071	2485039.43555556	7759.48226794829	11.4	66.1422222222222	4.39631589262135	441882.951111111	4112.76012173481	225	7697797	102807.41	5887.79	418.21	36	16	7.1	31.1	49.8	4.9	12.9	23.6	44	12	2.7	52	45.8	12.4	1.8	52.4	4.4	43.1	6.2	42.7	30.2	10.7	0.4	44	39.6	2.2	36.9
1	H18	1	CHEK1	NA	Positive	8.00473933649289	209.156398104265	115.631960978824	2386681.54028436	7431.0235360183	9.28436018957346	92.3981042654029	8.55970292398417	659792.957345972	4975.91170278797	211	7947876.7	118667.32	5684	403.71	35.1	9.5	6.2	23.7	43.6	3.3	9	17.5	37.4	8.1	3.3	34.6	39.8	6.2	6.6	36	2.4	40.8	1.9	31.8	29.4	2.4	2.8	27	38.9	7.1	0
1	H18	2	CHEK1	NA	Positive	11.4087591240876	270.321167883212	121.446556228088	3176662.69343066	8553.44370352564	13.8905109489051	86.7226277372263	5.18340362497979	635286.941605839	5062.74511793189	137	9582462	104642.15	6535.69	340.08	43.1	3.6	5.8	19.7	54	2.2	8	10.2	48.2	5.1	2.2	44.5	50.4	5.1	5.1	35.8	3.6	31.4	2.9	25.5	38.7	2.2	2.9	26.3	48.9	5.8	0
1	H18	3	CHEK1	NA	Positive	11.1339285714286	232.553571428571	111.340264894024	2624913.16517857	7600.36734215406	12.7455357142857	84.125	5.57595780026203	607908.839285714	5052.11159539755	224	8399853	94303.83	5760.92	324.52	36.6	14.7	3.6	24.1	46.9	7.6	6.7	18.8	43.3	6.2	4	40.6	41.5	5.8	4.9	41.5	5.8	38.4	7.6	37.1	35.3	4.9	4.5	35.3	39.7	5.4	30.4
1	H19	1	CHEK1	NA	Positive	6.60402684563758	222.114093959732	126.172035652886	2687778.43624161	7795.14127865313	7.53020134228188	56.8053691275168	6.10876086587346	411874.872483221	4252.7894942116	149	8678890	121013.89	6281.96	441.93	39.6	12.1	7.4	26.2	49.7	6	11.4	18.8	43	12.8	4.7	51	47.7	11.4	8.7	53	3.4	47.7	3.4	45	34.9	7.4	0.7	40.9	41.6	2	0
1	H19	2	CHEK1	NA	Positive	9.99350649350649	248.266233766234	143.998089306321	2996539.13636364	8443.25328734716	13.487012987013	90.0064935064935	8.11281176369511	688015.487012987	5434.08302799406	154	9686349	116171.58	6589.28	417.42	44.2	7.1	12.3	13.6	55.2	1.3	18.2	7.8	43.5	5.2	6.5	37	46.1	3.9	3.2	35.7	3.2	35.1	5.2	21.4	40.9	1.3	3.2	26	45.5	9.1	0
1	H19	3	CHEK1	NA	Positive	10.8984375	230.78125	120.987905617924	2719550.140625	7281.64511213013	11.5703125	83.5390625	6.86219830323276	578104.1640625	5150.37355791881	128	8846527	111709.05	5373.74	392	36.7	10.2	7.8	14.1	40.6	8.6	13.3	16.4	38.3	15.6	6.2	38.3	41.4	14.8	7	41.4	3.9	36.7	3.1	41.4	35.9	11.7	2.3	28.9	36.7	2.3	26.6
1	H20	1	CHEK1	NA	Positive	8.08490566037736	199.688679245283	91.7225849082694	2229013.03301887	7071.01598583898	9.03301886792453	86.7830188679245	9.13024710014778	639077.693396226	5106.21117466324	212	7300895	141173.46	5233.83	499.44	32.5	14.6	13.2	19.3	42.5	7.5	17	14.2	34.4	9	7.1	33.5	39.6	8.5	6.1	35.4	2.4	40.6	0.9	32.5	27.4	2.8	2.8	25.5	35.4	6.6	0
1	H20	2	CHEK1	NA	Positive	11.528	293.288	136.048509011116	3557833.728	8682.19137116769	12.472	79.848	5.13627806389665	539854.416	4726.39040976917	125	10592753	116941.98	6768.55	391.82	48.8	9.6	12.8	18.4	53.6	1.6	16	13.6	45.6	7.2	0.8	37.6	52	3.2	3.2	45.6	4	33.6	4	20.8	46.4	4.8	3.2	25.6	55.2	5.6	0
1	H20	3	CHEK1	NA	Positive	9.88405797101449	207.54347826087	107.457392887825	2514035.66666667	7972.87503421313	9.71014492753623	65.5942028985507	5.25004976124971	463326.326086957	4464.40274011805	138	8534319	98599.44	6166.22	341.63	39.1	18.1	10.1	40.6	47.8	8.7	13	34.8	39.9	9.4	4.3	43.5	45.7	13	2.9	47.1	3.6	39.9	2.9	43.5	31.9	8.7	1.4	41.3	40.6	2.9	34.1
1	H21	1	CHEK1	NA	Positive	7.8407960199005	222.18407960199	123.918960961127	2661811.7761194	7703.63893164344	6.68159203980099	65.273631840796	6.98781450378564	489298.293532338	4145.19359868646	201	8976272.3	134831.93	6213.14	486.94	41.3	14.4	8.5	28.4	48.8	9	13.4	24.4	42.8	14.9	2.5	48.3	44.3	10	5.5	44.3	4	49.3	1	43.3	33.8	8.5	1.5	40.8	42.8	4	0
1	H21	2	CHEK1	NA	Positive	12.5	217.805555555556	102.424842676175	2392474.64814815	6916.17893760832	13.3287037037037	85.1018518518518	6.01795411444201	581886.587962963	5142.50768751492	216	7949631	108016.69	5131.38	392.46	37	10.2	8.3	19.4	39.8	3.7	15.3	13	31	10.2	5.1	32.4	36.6	7.4	2.8	35.6	6.9	30.6	8.3	23.6	33.8	6	4.2	24.5	39.4	4.2	0
1	H21	3	CHEK1	NA	Positive	10.7444089456869	211.785942492013	100.760072951731	2396941.4057508	7216.88888744571	10.8242811501597	75.7092651757189	5.86544335593409	546734.476038339	4773.46059979765	313	7725693	97508.23	5419.44	341.42	38.7	18.2	6.1	22.4	45	9.9	8	15.7	39.3	13.1	7	45	41.2	14.4	2.6	42.5	5.1	41.9	4.8	43.1	31	11.2	2.6	38.7	38.3	4.5	34.2
1	H22	1	CHEK1	NA	Positive	8.75732217573222	189.874476987448	90.6330997890244	2085999.54811715	6910.27960906423	8.72803347280335	75.8410041841004	7.53489080805152	546018.364016736	4649.44992757941	239	6874087.8	120765.69	5027.11	454.15	31.4	16.7	8.4	31	39.7	7.9	13.8	25.9	36	11.3	5.9	40.6	38.9	11.3	7.1	42.3	3.8	43.1	3.8	36.4	25.1	7.1	3.3	31.4	33.5	5	0
1	H22	2	CHEK1	NA	Positive	11.9128787878788	189.261363636364	82.0920863215413	1961720.50757576	6365.52607481775	10.6590909090909	70.4962121212121	5.17130974843992	461690.670454545	4141.42728534755	264	6014162	84981.83	4562.06	316.76	28.4	18.9	6.8	33	38.6	9.8	11	27.7	33.3	11.7	4.9	40.5	34.8	15.9	1.9	49.2	6.1	32.2	4.9	33.7	24.6	7.2	1.9	36.7	32.2	2.7	0
1	H22	3	CHEK1	NA	Positive	13.7903225806452	215.833333333333	96.7216106237934	2279390.41935484	6779.40859853254	14.7096774193548	108.91935483871	6.8901359194103	769106.338709677	5412.36726566811	186	7357665	101375.41	5007.86	337.13	34.9	15.1	3.8	17.2	38.2	5.9	9.1	11.8	33.3	15.1	9.1	33.9	35.5	10.8	4.8	37.1	4.8	33.9	6.5	28.5	30.6	11.8	5.9	25.8	34.9	8.1	20.4
1	I03	1	RPA32	NA	Positive	15.5604395604396	298.483516483517	100.369611668175	3339815.89010989	8522.07549268823	12.4065934065934	88.1208791208791	5.45777038218628	599831.842490842	4428.96321554201	273	11251291.3	153647.08	6821.69	500.58	58.2	7.3	14.7	11	64.8	0.7	20.1	7.3	38.1	9.2	2.6	44.7	55.3	5.9	2.2	38.1	20.1	33.3	11.7	35.9	46.2	4.4	3.3	34.1	59.3	5.9	0
1	I03	2	RPA32	NA	Positive	15.9129032258065	281.835483870968	93.6846562229159	3118534.3516129	8078.11603415855	14.6096774193548	85.7258064516129	4.81162903402031	574942.04516129	4406.88104562245	310	9523260	111210.78	6279.39	375.47	51.6	7.4	10.3	16.5	59	1.9	13.9	11	43.2	11	4.5	40.3	51	6.5	1.6	40	14.2	30	11.9	32.3	43.9	5.5	5.5	33.9	54.5	6.1	0
1	I03	3	RPA32	NA	Positive	18.515625	316.225	98.2186359348212	3450269.0375	8638.02984787325	15.4625	93.86875	4.51470038458819	613811.26875	4355.75087150027	320	10394783	105488.62	6725.2	345.33	57.2	9.4	7.2	17.8	68.4	5.3	9.4	15.3	46.6	7.8	3.1	49.4	56.9	5.9	0.9	46.2	20	31.9	18.1	39.4	52.2	4.4	6.6	38.8	62.2	5.9	34.4
1	I04	1	RPA32	NA	Positive	12.6907216494845	316.855670103093	124.406171457612	3688594.14776632	8721.04399904884	9.94845360824742	75.1683848797251	5.41070993697995	474102.697594502	3954.37756031844	291	11365231.2	127213.05	6970.8	408	60.8	10.3	5.8	14.8	65.3	0.3	7.2	10.3	46.7	6.9	2.1	49.5	57.4	4.5	0.3	45	14.4	37.5	8.2	39.5	54	1.4	3.4	38.5	60.5	3.8	0
1	I04	2	RPA32	NA	Positive	19.0114068441065	324.920152091255	91.1426826279757	3533570.96577947	7966.52333461631	19.5551330798479	116.665399239544	5.60967330949355	799670.391634981	5376.71264035822	263	10804922	115167.46	6070.92	352.91	56.3	6.5	9.9	6.5	57.8	4.9	8.7	6.5	40.3	9.5	2.3	31.6	47.9	6.8	1.9	26.2	18.3	24.7	20.5	18.6	50.6	6.5	8.7	19.8	57.8	9.5	0
1	I04	3	RPA32	NA	Positive	15.2634730538922	331.11377245509	122.493039938887	3878728.88323353	9224.8274479203	13.5119760479042	76.8263473053892	4.27413400727681	501839.290419162	4007.44672206438	334	11620556	106934.55	7335.8	336.9	59.9	8.1	7.2	12.9	67.4	6.6	7.2	10.8	54.5	7.2	3.9	55.4	60.5	8.1	1.2	56.3	13.2	39.2	12	47.9	55.4	5.7	6.3	44.6	62.3	6.3	40.7
1	I05	1	RPA32	NA	Positive	16.2413793103448	318.793103448276	80.1894394063507	3431884.6862069	8132.33679691162	10.8344827586207	83.7620689655172	5.83861911977354	550794.865517241	4144.71676919299	290	10634647.7	131038.86	6467.95	417.71	58.3	6.9	8.3	13.1	61.4	1.7	7.6	9	37.9	9	1.7	46.2	54.1	6.9	1.4	47.6	22.1	24.1	8.6	35.5	51.4	3.4	3.4	33.4	59.7	5.2	0
1	I05	2	RPA32	NA	Positive	21.132183908046	335.873563218391	81.4626705953278	3536552.27298851	7985.98643140298	16.3735632183908	100.08908045977	4.57799934451076	659078.442528736	4535.53365124996	348	10524583	110245.83	6071.97	337.73	57.8	3.7	6.6	7.5	60.9	2	6.6	7.8	36.5	6	1.7	40.5	52	3.4	0.9	39.4	22.1	19.3	14.9	30.5	54.3	2	6.6	33	60.6	3.7	0
1	I05	3	RPA32	NA	Positive	20.5650969529086	332.277008310249	103.595661393595	3435099.92243767	8057.22906050665	15.7645429362881	91.4875346260388	4.28996427288309	559972.828254848	4114.41230525606	361	10428488	92620.6	6174.51	285.51	57.9	9.7	6.1	31	59.8	6.1	4.7	32.1	41.6	6.6	2.2	49.6	49.9	6.6	1.4	48.2	25.2	29.1	17.7	43.2	56	4.2	7.5	41	59.6	4.7	37.4
1	I06	1	RPA32	NA	Positive	19.2507552870091	318.845921450151	84.3860697062892	3279126.28398792	7850.29709578875	13.4561933534743	84.6344410876133	4.97997731474888	498893.64652568	4010.7231495479	331	10722666.8	128723.7	6158.65	382.94	61.6	8.2	8.5	16	61.6	2.7	4.8	14.5	31.7	6.9	0.6	44.1	49.8	5.4	0.3	43.5	28.1	23	13.3	33.5	52.3	1.2	3.3	33.2	59.5	2.4	0
1	I06	2	RPA32	NA	Positive	17.9864406779661	277.342372881356	66.6989961609653	2798804.77966102	7007.27052833849	15.5593220338983	96.1322033898305	5.35688542355458	608131.444067797	4697.91765420182	295	8392698	96100.61	5084.88	305.57	42.7	5.1	3.7	13.2	49.2	3.4	3.7	10.5	32.2	6.4	2	31.2	39.3	5.8	0.3	40.3	12.2	18.6	11.5	23.7	38.3	3.4	4.7	27.1	46.1	5.1	0
1	I06	3	RPA32	NA	Positive	20.2205882352941	297.741176470588	75.6978656421542	3019638.63529412	7456.99216452588	14.4176470588235	79.2941176470588	4.21504091046448	488518.744117647	4097.13902942336	340	9198444	101372.77	5583.19	328.4	52.1	11.2	6.2	17.4	59.7	4.7	9.1	15.3	36.2	10.3	1.2	47.1	46.5	8.8	1.5	49.4	23.2	28.2	14.4	40	47.1	8.5	3.5	38.8	52.6	3.2	36.2
1	I07	1	RPA32	NA	Positive	14.0048780487805	292.760975609756	101.361424020524	3216546.14146341	8520.79976787442	11.2682926829268	80.2975609756098	5.55350733643868	536752.112195122	4039.45696330217	205	10095680.3	133726.33	6708.17	459.37	55.1	11.7	9.8	21.5	71.2	2.4	16.6	16.1	43.9	4.9	4.4	47.3	56.6	4.9	2	45.9	19	38	10.7	39.5	48.3	2	3.9	34.6	56.6	4.9	0
1	I07	2	RPA32	NA	Positive	17.4476534296029	317.317689530686	102.744243398855	3489802.4368231	8591.88051257999	16.6425992779783	100.833935018051	4.91438137760164	672027.992779783	4840.44436282177	277	10056356	110708.52	6695.48	366.81	58.1	6.5	10.5	10.5	66.4	1.8	12.3	7.6	46.9	5.1	1.4	37.9	57	2.2	1.4	37.5	13.4	28.5	13.7	25.6	53.4	1.8	6.9	30	59.6	6.5	0
1	I07	3	RPA32	NA	Positive	18.4140350877193	377.466666666667	119.97844065447	4309122.59298246	9284.59804211454	16.7824561403509	91.319298245614	3.83402784466929	588526.18245614	4342.90154981153	285	12842070	114534.56	7400.23	342.67	66.7	7.7	9.8	16.8	71.2	4.6	8.1	19.3	53.7	7	1.4	53	63.5	7.7	0.7	45.3	21.4	35.4	20	42.1	63.2	4.9	7	43.2	67.4	7	37.2
1	I08	1	RPA32	NA	Positive	16.2152974504249	311.909348441926	107.542675205939	3396696.42492918	8462.98740664851	11.0509915014164	78.5014164305949	5.36030004270685	476595.382436261	3919.13890331512	353	11007228.5	125894.78	6726.65	388.14	59.5	6.2	6.5	11	63.5	0.8	7.1	11.9	38.5	8.8	2	42.8	55.5	3.7	1.4	45.3	22.1	30.6	7.9	37.7	50.1	2.8	2	35.4	59.8	2.8	0
1	I08	2	RPA32	NA	Positive	17.4137931034483	317.55938697318	97.6259122776409	3556488.15708812	8827.40251824787	17.1455938697318	102.379310344828	4.65748663623642	697206.954022989	4824.27028782258	261	10754093	120235.81	6784.27	399.84	59.4	6.9	10	10	68.6	1.1	13.4	5.7	47.5	3.8	1.9	39.8	58.6	2.3	1.1	38.3	15.7	26.4	15.7	31	52.1	2.3	6.9	33.3	62.1	7.3	0
1	I08	3	RPA32	NA	Positive	17.7939189189189	321.618243243243	93.2636099233506	3505748.18918919	8488.21111255346	15.027027027027	78.2432432432432	3.7379452808623	462021.915540541	3883.24807694893	296	10287930	91839.48	6564.84	298.52	58.4	14.9	4.4	24.3	62.5	6.1	3.7	25.7	47	8.1	0.3	54.1	55.7	7.8	0.3	58.4	21.6	34.8	15.9	39.5	53.4	7.1	3.7	42.6	62.2	2.4	36.5
1	I09	1	ARHGAP35	NM_004491	sample	14.4821428571429	136.994047619048	9.70215503396672	679385.592261905	3799.26698964697	13.6696428571429	129.464285714286	9.46347830051244	785673.735119048	5511.6416674035	336	3049518.3	145143.12	1851.89	444.3	6.8	7.1	8	8.6	8.9	4.8	8.9	9.8	3.9	10.7	1.5	11.9	7.4	7.4	0.6	14.9	5.1	9.2	3.3	8	5.7	3.9	2.7	5.7	8.9	1.5	0
1	I09	2	ARHGAP35	NM_004491	sample	20.2133757961783	155.391719745223	7.77543637081729	787824.566878981	3990.65621889099	18.1783439490446	136.671974522293	7.48902005938336	918950.761146497	6095.77664347315	314	2997919	112374.67	1677.72	338.38	9.6	5.1	6.4	8.3	9.6	5.1	6.4	6.4	2.9	8	1.6	7.6	6.4	8.6	1	15.6	11.8	5.4	6.7	7.3	9.9	4.5	3.8	5.7	14	6.1	0
1	I09	3	ARHGAP35	NM_004491	sample	18.0573770491803	152.117486338798	10.1867421098471	820079.319672131	4419.63963940822	16	124.24043715847	7.5769774842968	865003.300546448	6061.19003933637	366	2882401	116863.67	1987.49	391.79	11.2	8.7	8.7	10.9	15.6	7.4	14.5	7.4	11.7	7.4	3.8	14.8	10.7	7.9	2.2	16.9	8.7	13.1	6	19.1	9.6	6.8	5.7	10.9	15.6	7.1	8.7
1	I10	1	AHNAK	NM_024060	sample	15.2633744855967	134.995884773663	11.2290939733134	653046.769547325	3794.45679433329	15.4691358024691	156.01646090535	10.1241497499941	1107469.57613169	6073.69297111811	243	3140667.9	153827.16	1864.05	458.96	11.9	4.1	15.6	10.3	11.9	4.5	11.5	9.9	4.1	13.2	3.7	10.3	8.2	11.9	4.5	16.9	8.2	11.1	7	9.9	4.5	4.1	8.6	8.6	11.9	14	0
1	I10	2	AHNAK	NM_024060	sample	19.4489795918367	137.477551020408	8.50161463403226	681311.653061225	3788.91817679557	19.465306122449	158.575510204082	9.99690468620549	1207094.09387755	6840.45243462856	245	2898040	128368.8	1709.6	415.76	13.9	3.7	15.1	8.2	13.1	4.5	18.4	8.6	4.1	11	2.4	4.5	6.1	8.6	2.4	11.4	9.4	4.5	8.6	5.3	11	3.7	9.4	4.1	13.9	13.1	0
1	I10	3	AHNAK	NM_024060	sample	21.8801652892562	163.157024793388	8.17114791974194	814396.388429752	3839.65374846935	20.7727272727273	171.03305785124	8.53344833532452	1267576.41322314	6664.15476743172	242	3018796	124209.71	1752.2	379.08	14	10.7	13.2	10.7	12	9.9	11.6	10.3	6.2	14	5	9.5	7	18.2	5.8	14	13.6	10.3	16.1	11.6	12.8	7	14.9	7.4	15.7	20.2	6.6
1	I11	1	SH2B3	NM_005475	sample	13.3885057471264	138.937931034483	14.3876468942257	725443.225287356	4097.94626372951	11.1241379310345	107.703448275862	9.27527603281973	651707.848275862	5291.93754019367	435	3212655.3	123269.62	1949.9	380.4	10.6	7.6	5.1	15.2	11.5	6.7	5.7	16.1	6.9	12.9	2.3	14.7	7.6	9.4	1.8	23.2	4.8	14.5	0.5	14.7	5.7	3.7	1.6	9.4	12.9	3	0
1	I11	2	SH2B3	NM_005475	sample	17.3458646616541	144.696741854637	9.57444778693303	832939.558897243	4164.20906182748	14.3233082706767	101.015037593985	6.91234441787022	643561.65914787	5573.8599125192	399	3127231	100932.13	1914.87	306.17	12.8	5.5	2.8	10.5	13.8	7.3	4.3	11.5	7.8	8.5	2.5	14.5	8.3	8.3	0.3	16	6.3	7.5	2	11	7.8	3.8	1.8	9.8	14.5	1.3	0
1	I11	3	SH2B3	NM_005475	sample	17.3569482288828	147.196185286104	11.1315942149814	788580.891008174	4201.2659159801	14.7275204359673	108.975476839237	7.47999965785109	735432.852861035	5975.10587770199	367	2993945	102426.39	1839.14	310.67	14.4	13.4	4.1	16.9	14.7	11.4	5.2	16.6	8.7	10.9	4.1	15.8	10.4	13.1	3	17.2	7.6	14.7	4.1	18	8.2	8.4	1.4	9.8	13.6	3.8	7.9
1	I12	1	MSH2	NM_000251	sample	13.4234234234234	135.177177177177	15.6955164740333	732439.906906907	4165.80488774579	12.4114114114114	136.429429429429	10.9426433887546	946017.936936937	6106.95218579199	333	3123672.3	130852.18	2160.69	428.65	9.6	9.3	6.9	12.6	13.8	6	9.9	11.1	6	11.4	2.7	10.2	9.9	9.6	2.7	14.1	4.8	15.9	2.1	12.3	5.1	4.5	3	9	12.9	6.6	0
1	I12	2	MSH2	NM_000251	sample	17.0170316301703	147.642335766423	9.23703516678113	840140.98053528	4300.68139359859	15.5936739659367	120.924574209246	7.93673896595997	880643.253041363	6488.13916480329	411	3110083	108652.44	1887.12	341.94	10.2	6.1	5.1	7.8	13.1	4.4	5.6	6.1	7.8	8.3	5.8	9.5	9.2	7.1	2.2	12.4	5.1	10	1.9	10.5	7.8	4.1	3.6	7.5	13.9	5.6	0
1	I12	3	MSH2	NM_000251	sample	16.9564102564103	147.658974358974	11.2331571525669	876954.758974359	4363.08677138813	15.3025641025641	119.441025641026	8.13135573196694	884325.417948718	6677.23292812905	390	3132436	111731.99	2025.82	376.29	14.4	15.6	7.7	12.1	17.2	11.8	9.5	10.8	9	11.5	5.6	10	13.6	12.3	5.1	12.8	5.9	15.9	4.1	17.9	10.5	9.7	3.6	8.5	17.2	7.2	6.4
1	I13	1	NOTCH1	NM_017617	sample	13.1650165016502	141.610561056106	14.3805271518521	786378.122112211	4271.42803579021	13.3168316831683	139.808580858086	10.8581493647942	989074.940594059	6252.53753736028	303	3187075.6	133611.17	2078.81	431.66	12.2	6.6	6.9	10.6	15.8	5	6.9	9.9	10.2	10.6	3.3	8.6	12.9	7.6	5.9	10.9	3.6	10.6	2.6	9.6	8.3	2.3	3.6	6.3	16.5	8.6	0
1	I13	2	NOTCH1	NM_017617	sample	16.6235294117647	134.520588235294	8.66014272396471	755665.241176471	4041.21482236135	15.6176470588235	111.952941176471	6.76542806352696	774576.870588235	5846.40327244644	340	2784805	103579.29	1814.15	346.48	9.1	9.7	6.2	10.9	10.9	10	9.1	12.4	7.4	15.6	2.1	12.6	9.1	14.1	0.6	15.9	5.3	10	4.1	11.8	6.5	7.4	1.8	10.6	12.6	5.3	0
1	I13	3	NOTCH1	NM_017617	sample	15.8373205741627	133.267942583732	12.2767374080769	769297.593301435	4236.37601520027	15.4234449760766	118.296650717703	7.70038353260081	834796.940191388	6202.55205035786	418	2850380	104639.85	1893.58	336.9	10	12	7.2	15.6	13.2	11.5	8.4	15.3	9.1	16	4.3	12.7	10.5	13.4	2.4	16	5.5	15.6	4.8	16.3	7.2	12	3.1	8.6	12.2	5.7	7.2
1	I14	1	RAD51	NM_133487	sample	24.1960784313725	259.607843137255	13.6728891592921	1475072.0245098	4856.10082102204	20.6274509803922	166.593137254902	7.83005797739911	1059411.69117647	5446.4212674644	204	5253140.8	169570.46	2775.77	470.05	30.9	4.9	23.5	11.3	27.5	2.5	14.2	8.8	7.4	8.3	1	14.2	17.6	7.4	1.5	18.1	37.3	9.3	24	10.8	33.3	1.5	15.2	9.8	42.2	13.2	0
1	I14	2	RAD51	NM_133487	sample	29.5388127853881	259.890410958904	14.7265973851802	1652620.45205479	5050.54009793987	25.8767123287671	182.735159817352	6.30227587487704	1275235.52511416	5548.80834876886	219	4994869	133392.21	2822.19	400.46	30.6	5.9	20.1	12.3	28.8	2.3	16.9	7.8	13.7	4.6	1.8	19.6	19.2	4.1	2.7	22.4	33.8	7.8	34.7	16	33.8	2.3	23.3	15.5	38.8	19.2	0
1	I14	3	RAD51	NM_133487	sample	28.6263157894737	244.542105263158	15.8217483653185	1378105.76842105	4805.72857088296	25.2526315789474	175.894736842105	6.47936568970233	1157716.85789474	5525.61641676668	190	4262834	131036.85	2589.97	398.04	28.9	10	23.7	17.4	25.3	5.3	15.8	11.1	9.5	7.4	1.1	21.1	16.3	9.5	0.5	25.8	37.9	10.5	35.3	16.3	34.2	4.7	23.7	14.7	35.3	22.6	12.6
1	I15	1	ZFHX4	NM_024721	sample	15.0926640926641	156.119691119691	12.2594512289254	813445.231660232	4199.28835553595	11.988416988417	127.57528957529	10.4164291835784	874752.138996139	5806.78781944445	259	3203676.9	120209.57	2017.2	372.05	12.4	7.7	6.2	20.5	13.1	3.1	6.2	23.6	6.2	10	4.2	14.7	10.8	7.3	4.2	17	8.9	11.6	3.9	15.1	10	3.1	4.6	10.8	15.8	7.7	0
1	I15	2	ZFHX4	NM_024721	sample	18.5727554179567	149.486068111455	12.5003405387994	906461.00619195	4613.12777677151	15.5572755417957	122.557275541796	7.45975142403541	940226.411764706	6401.75267964535	323	3187383	112829.65	2279.89	372.85	13.3	6.8	9.9	11.8	19.5	1.9	13.6	9.3	7.7	9.9	3.4	15.5	12.4	7.7	2.5	17	9.3	11.1	4	13.9	9.9	6.2	4.3	13.3	16.4	7.1	0
1	I15	3	ZFHX4	NM_024721	sample	17	135.034188034188	11.3642658339942	815274.752136752	4718.22575913016	15.6153846153846	113.777777777778	6.98567760864776	852838.282051282	6270.07377022747	234	2970484	112223.31	2401.52	378.66	15	12.4	8.1	17.5	20.9	9.8	12.4	14.5	11.1	16.7	3.8	19.7	18.8	17.1	3	17.1	7.3	18.4	6.4	21.8	10.3	11.5	4.7	15	15	8.5	13.2
1	I16	1	KMT2C	NM_170606	sample	12.1013986013986	119.174825174825	11.075199080624	569762.954545455	3568.8451489934	11.5559440559441	125.076923076923	11.3832026932116	848997.248251748	5979.79809614692	286	2583489.7	146211.95	1562.61	462.89	5.9	14.3	11.2	10.5	7	16.8	12.6	9.4	6.3	15.7	7	10.5	7.3	18.2	6.3	15	3.1	21	3.1	17.5	3.8	6.3	5.6	8.4	9.1	7.3	0
1	I16	2	KMT2C	NM_170606	sample	15.43359375	117.95703125	9.24080560743743	604370.16796875	3834.10583098053	15.90625	120.41796875	7.2856882343203	868669.58203125	6172.99647715478	256	2451933	118441.55	1638.57	386.57	5.9	10.2	11.3	9.8	9	7.4	13.3	8.2	5.5	14.8	2.7	13.3	6.2	13.3	2.3	18	3.9	10.2	3.5	12.9	4.3	6.2	4.3	10.2	6.6	6.6	0
1	I16	3	KMT2C	NM_170606	sample	15.2398190045249	116.486425339367	8.74689872119294	555251.970588235	3617.13446868597	14.8846153846154	115.79185520362	7.65698570626843	793564.907239819	5881.2871265795	442	2220679	105974.81	1515.39	340.02	6.3	19.5	7	17.4	9.3	17.4	8.8	17.4	6.8	18.6	6.8	16.1	7	19.9	2.7	20.4	5.7	19	5.4	21.7	4.8	13.1	3.6	13.6	6.8	4.8	11.8
1	I17	1	RPA32	NA	Positive	16.2757201646091	361.720164609053	124.296000973516	4057287.86419753	9516.88166184748	11.59670781893	75.8600823045268	4.51551553904791	477564.835390946	4003.98311145633	243	12701566.6	128983.91	7736.89	394.29	70.8	4.9	6.6	15.2	73.7	1.2	7.8	19.3	49.4	3.3	2.1	46.5	65	2.5	0.4	42.4	23.9	34.2	10.3	38.7	58.8	1.6	2.1	36.6	72.4	2.1	0
1	I17	2	RPA32	NA	Positive	15.2738095238095	342.39880952381	127.289577761175	4087873.61904762	10010.3792403968	18.3869047619048	94.5297619047619	4.30416743886237	625291.809523809	4620.73762529467	168	12585931	122828.3	8012.16	405.91	65.5	5.4	13.1	8.9	74.4	0	17.3	5.4	56.5	2.4	1.8	40.5	67.3	2.4	0.6	38.7	11.9	33.3	16.7	27.4	60.7	1.2	4.2	29.2	69.6	4.8	0
1	I17	3	RPA32	NA	Positive	18.8936170212766	314.523404255319	90.7241345798896	3398082.68085106	8190.86668052822	17.4212765957447	107.063829787234	5.34838007440273	746634.229787234	4880.71002425012	235	9818862	115708.15	6183.53	377.82	55.3	10.6	9.8	17	59.6	6.8	11.1	11.9	43.8	8.1	3	42.6	51.1	9.4	3	42.1	20.9	31.5	22.1	34.5	51.9	6	9.4	36.2	57.9	9.8	29.4
1	I18	1	RPA32	NA	Positive	16.0534351145038	352.69465648855	117.859826748819	3929159.86259542	9303.27680847592	13.8282442748092	102.503816793893	5.79803329425863	712950.942748092	4682.47236954652	262	12460175.7	149589.67	7484.22	460.31	69.1	3.4	12.2	9.5	74	0	13.4	6.9	46.2	3.4	1.1	40.5	63.4	1.9	3.8	40.8	22.9	31.3	12.6	29.4	57.6	1.1	6.5	28.6	71	9.9	0
1	I18	2	RPA32	NA	Positive	18.4082568807339	281.114678899083	70.9381699583048	2881593.86238532	7511.42295407787	17.9266055045872	126.215596330275	6.54818952241781	915153.844036697	5442.36063286515	218	8788283	117049.51	5582.01	373.48	48.6	4.6	11.5	14.7	51.8	2.8	13.8	10.6	36.7	8.7	3.2	28.4	44	6	3.7	30.3	17	18.8	15.1	21.1	41.7	5.5	11.5	22	51.8	12.8	0
1	I18	3	RPA32	NA	Positive	16.7061611374408	312.976303317536	118.069868265861	3512457.17535545	8614.32327208709	18.5734597156398	119.744075829384	6.21326131770374	834676.530805687	5555.33646914102	211	10833242	114253.5	6590.81	364.65	59.2	7.6	10.4	15.2	61.1	3.8	12.8	16.6	44.5	7.1	5.2	30.8	52.1	5.7	4.7	34.1	17.1	34.1	17.1	25.1	52.6	2.8	9.5	22.3	59.2	11.8	18
1	I19	1	RPA32	NA	Positive	14.0405904059041	292.239852398524	84.3538196059384	3164439.79335793	7595.22782726385	12.5055350553506	94.239852398524	5.58399286168018	651367.302583026	4181.38524158749	271	9578326	136006.54	5910.18	432.76	50.2	13.7	11.1	18.5	55	7.7	11.4	14.8	36.9	11.8	1.1	39.9	46.5	11.4	3	43.9	17	34.7	11.4	36.5	45	7	3.7	33.9	52	7.7	0
1	I19	2	RPA32	NA	Positive	17.9209302325581	319.651162790698	103.421660897696	3480108.35813953	8129.97132492933	17.7302325581395	115.423255813953	5.65188507382241	864061.148837209	5393.24278923962	215	10233947	123260.61	6183.06	387.03	56.3	8.8	14.9	11.6	60.5	1.9	15.8	6.5	42.8	7.4	3.7	37.7	50.7	5.6	3.3	35.8	17.7	27.9	17.7	22.3	54.4	2.8	9.3	23.7	59.1	10.7	0
1	I19	3	RPA32	NA	Positive	17.5591715976331	317.363905325444	98.2637793102447	3548708.87278107	8897.92182664112	17.207100591716	106.884615384615	5.0557414401895	744708.233727811	4941.76140778522	338	10855987	115238.26	6897.09	369.78	56.5	6.8	8.3	18.3	62.4	3.6	11.2	16.6	46.7	7.1	3.8	40.2	58	5	2.7	38.8	17.8	32.2	20.4	35.2	51.5	5	8.3	34.6	59.5	11.5	30.5
1	I20	1	RPA32	NA	Positive	16.0273556231003	337.270516717325	90.3960052540377	3696648.01823708	8858.13380945508	11.8996960486322	85.9544072948328	5.69694419919199	521024.680851064	3917.63305226836	329	10942772.8	121591.57	7057.09	394.83	60.2	8.2	5.2	18.8	72.9	2.7	7	16.1	42.6	5.8	1.2	42.2	62	4	1.2	50.2	19.8	28.6	9.7	37.1	52.3	1.2	4	34.7	62	4.3	0
1	I20	2	RPA32	NA	Positive	20.0404858299595	331.182186234818	98.1174324943394	3525314.77327935	8524.29076716654	21.1093117408907	136.323886639676	5.82336318279847	955947.251012146	5293.80522145497	247	10496453	119801.66	6459.1	399.16	59.1	3.6	13.4	10.1	64.8	2	15.8	8.1	42.5	3.2	3.6	27.9	55.1	3.2	2.4	33.6	16.2	23.5	21.9	18.2	54.7	0.8	16.6	19.4	63.2	15	0
1	I20	3	RPA32	NA	Positive	18.6896551724138	325.98275862069	107.821571743339	3549424.22413793	8554.96929468658	18.0287356321839	107.933908045977	4.80932952755433	722571.155172414	4660.15339307295	348	10273977	108141.26	6653.88	349.18	59.8	10.3	8.3	15.8	64.1	4	10.1	15.2	46	5.5	2.9	45.4	54	6.6	2	46.6	21	34.5	21.3	33.9	55.2	5.7	9.8	34.2	61.8	9.8	28.4
1	I21	1	RPA32	NA	Positive	14.6985815602837	337.042553191489	115.733243563146	3727853.10638298	8750.08573231819	14.177304964539	103.5	5.83412659476468	757313.081560284	4822.40979150581	282	11392957.7	139995.55	6929.5	444.58	61.3	9.9	13.1	14.5	68.1	3.9	14.5	12.1	42.2	4.3	0.7	40.4	60.6	3.9	4.6	37.6	18.4	35.1	16	31.9	55	1.8	6.4	29.8	63.8	10.6	0
1	I21	2	RPA32	NA	Positive	18.7044534412955	336.542510121458	97.3245602838169	3701758.40890688	8776.01785058212	19.4736842105263	119.910931174089	5.14357099787233	830827.570850202	5212.43816846176	247	10824890	119341.46	6737.35	378.08	61.1	3.6	9.3	8.5	67.6	1.2	14.2	6.5	44.1	5.3	1.6	37.7	58.3	2.4	1.2	34.4	17.4	22.3	19.8	18.6	56.7	2	10.9	21.9	65.6	10.1	0
1	I21	3	RPA32	NA	Positive	16.6107784431138	313.359281437126	115.255033349991	3466147.34131737	8408.15649197716	16.6437125748503	103.98502994012	5.01535047529054	688020.862275449	4885.07380952369	334	10048620	103744.41	6410.81	333.01	56.6	7.8	7.2	13.8	59.6	5.1	8.1	10.8	44.6	6.3	1.2	41.9	54.2	7.5	0.6	45.5	16.2	32	16.5	29.9	52.4	3.3	8.7	32.3	58.1	8.1	27.5
1	I22	1	RPA32	NA	Positive	15.177358490566	323.524528301887	111.841513871073	3515290.10566038	8521.20527708525	13.8150943396226	116.030188679245	7.4429475369852	791927.279245283	5003.87350987453	265	10820276.2	138585.29	6735.69	421.28	60	4.9	6	7.9	63.8	4.9	6	5.7	41.1	6	3	34.3	55.8	4.9	3.4	36.6	18.9	32.5	10.9	26.4	51.3	2.3	6.8	24.5	61.1	9.4	0
1	I22	2	RPA32	NA	Positive	18.8333333333333	335.742937853107	90.7228369142676	3737096.26553672	8770.37847780693	17.3841807909605	102.796610169492	4.62765213633417	660923.994350282	4441.97459164955	354	11075998	112784.35	7038.49	372.74	59.3	5.4	9.9	14.4	66.7	1.7	12.7	8.2	46.3	6.2	1.4	38.7	55.6	4.5	0.3	42.1	18.4	25.4	18.9	27.1	52.5	3.1	7.3	30.2	61.3	7.3	0
1	I22	3	RPA32	NA	Positive	19.7870619946092	317.770889487871	81.1385452429908	3343089.23180593	7984.83180837059	18.167115902965	115.433962264151	4.77914655069904	776824.339622642	4673.45503790104	371	9682010	111591.86	6135.27	357.56	55.3	10.5	10.8	16.4	62	4	11.6	13.5	42	9.2	2.2	42.6	49.3	6.2	1.9	47.7	22.4	28.3	22.1	35	51.8	6.7	14.8	35.3	56.1	12.1	29.9
1	J03	1	ATR	NA	Positive	8.26171243941842	82.7915993537964	15.3762162220038	549429.988691438	3545.10103812132	6.84168012924071	61.3618739903069	6.88762106944132	312093.468497577	3435.73985148715	619	2136664.2	84484.95	1697.52	299.37	6.3	30.5	2.6	41.7	9.2	20.8	5.5	40.7	8.2	29.4	1	34.1	11	27.9	0.2	58.8	2.1	33.8	0.6	34.1	4.5	13.1	0.2	29.1	8.7	0	0
1	J03	2	ATR	NA	Positive	9.88943894389439	89	13.9482466139557	600349.803630363	3769.15746794205	8.1980198019802	61.6303630363036	6.03635166909387	376694.219471947	4116.37916386256	606	2128829	83876.57	1779.29	308.57	6.9	19.3	4.8	26.1	11.9	10.7	7.9	20.1	12.5	24.8	4.5	32	11.6	23.6	0.7	42.9	1.7	22.9	0	31.5	4.8	16	0.3	30	8.7	0.5	0
1	J03	3	ATR	NA	Positive	11.6497975708502	97.9595141700405	17.6960724460335	673144.123481781	3888.24233241401	8.57287449392713	59.168016194332	5.20382526801361	335929.789473684	3675.3818369628	494	2356907	83052.28	2031.36	316.55	10.3	35.6	4.7	34.4	16.2	20	10.1	31.2	13.4	28.5	2.6	40.7	12.3	30.8	0.6	56.5	3.6	34.4	1.8	43.5	7.3	24.5	1	37.4	10.3	0.8	34.8
1	J04	1	ATR	NA	Positive	8.20181405895692	72.6145124716553	12.1809202780094	407648.709750567	3183.48202418805	7.72789115646258	74.7687074829932	8.15692256472922	453032.746031746	4173.9549449888	441	1949963.5	110879.9	1635.68	401.05	4.1	24.5	4.8	27.2	8.2	10.2	9.5	19.7	7.3	32	4.8	32.4	6.6	27.2	1.8	48.1	1.8	36.1	0.7	30.8	2.3	15	0.9	26.5	4.5	2.5	0
1	J04	2	ATR	NA	Positive	11.8369408369408	89.2900432900433	11.6314066302067	516370.132756133	3603.42593805264	10.012987012987	69.6738816738817	5.73695956243596	423137.388167388	4331.83323838491	693	1981861	83626.04	1635.1	289.62	7.4	22.5	4	24.8	11.7	12.3	4.6	23.4	9.7	22.7	1.7	28	9.8	23.7	0.4	39.7	3.6	19.6	1.3	26.7	5.1	12.1	0.4	26	8.9	0.3	0
1	J04	3	ATR	NA	Positive	11.8606557377049	95.055737704918	15.49798400412	598834.303278689	3551.30872429357	10.2327868852459	74.7114754098361	6.00721495410396	484500.460655738	4581.04247865259	610	2175790	82027.68	1712.03	289.49	7.5	32.8	3.9	33.8	11	21.8	5.4	31.1	11	28.9	2.5	32	11	35.6	2.3	42.5	4.8	28.7	2.1	34.4	5.6	23.3	1	29.8	8.4	2.3	25.9
1	J05	1	ATR	NA	Positive	10.2452025586354	102.65671641791	15.170035201393	600306.658848614	3634.51739082979	7.66098081023454	77.5330490405117	9.16067014959068	432202.07249467	4320.91921944077	469	2314035.2	109922.31	1648.67	370.72	7.2	18.1	3.6	23.9	8.1	9.8	6.6	21.5	6.6	21.1	4.7	24.3	9.8	18.3	0.6	41.8	4.1	23.5	0.4	26.4	5.1	6.8	0	19.4	10	0.4	0
1	J05	2	ATR	NA	Positive	12.2322775263952	94.8355957767723	12.8208240637644	564200.600301659	3576.26788252687	9.86425339366516	68.0361990950226	5.85113104285405	412468.766214178	4435.24094451823	663	2035319	87233.85	1643.87	309.11	7.1	17.8	4.1	22.8	10.6	10	7.7	24.3	10.7	22.5	2.6	30	8.7	21	0.6	38.3	3	20.1	0.8	27.9	5.3	13	0.3	26.7	8.6	0.3	0
1	J05	3	ATR	NA	Positive	13.1606118546845	107.028680688337	14.7510859801774	680356.604206501	3580.37268795643	9.38814531548757	63.3537284894838	5.40998165028894	351960.256214149	3916.5579188547	523	2473202	88835.8	1800.24	313.58	8.8	32.7	4.8	31.7	12.8	23.9	8	27.2	12	26.6	2.5	36.3	10.5	34.6	0.4	53	6.5	26.8	1.7	39.6	7.8	19.7	0	32.7	10.5	0.2	30
1	J06	1	ATR	NA	Positive	8.99095022624434	87.0882352941177	14.8474243531569	560037.2760181	3574.76108154026	7.21266968325792	71.0022624434389	8.20545078259994	432004.79638009	4258.00090720317	442	2189372.7	96204.67	1751.92	332.31	5.9	24.2	2.3	29.4	10.9	17.6	4.5	29	8.6	25.1	4.1	30.3	10.6	26	1.4	42.3	3.4	29.9	0.7	30.3	4.3	11.5	0.2	26.5	8.8	0.7	0
1	J06	2	ATR	NA	Positive	12.5296803652968	104.805175038052	13.5406418866915	685859.592085236	3746.22964791743	9.73059360730594	65.2435312024353	5.47764045714998	389642.555555556	4183.09672506806	657	2310436	83642.57	1776.36	295.96	8.7	20.9	3.3	23.6	12.5	9.1	5.9	20.7	13.4	23.3	2.6	31.5	10.4	22.1	1.1	44.4	3.8	21.2	0.6	27.7	6.2	12.8	0.6	27.4	10.2	1.2	0
1	J06	3	ATR	NA	Positive	11.2678288431062	88.2266244057052	14.5485568715674	532060.893819334	3348.08120563006	8.43264659270998	60.8589540412044	5.85013760323782	338792.561014263	4007.42174918647	631	1938119	76104.43	1560.76	272.76	6.2	39.3	2.5	35.2	9	27.6	5.1	37.4	8.9	28.4	2.5	34.9	7.9	38.2	0.6	51.5	3.2	28.5	0	38.7	5.1	23.9	0	32	7.3	0.3	28.7
1	J07	1	ATR	NA	Positive	8.38181818181818	84.6727272727273	15.2052543486812	551355.913636364	3697.81250876821	7.58409090909091	69.3840909090909	7.5692044176278	424657.163636364	4192.14951544815	440	2232288.8	108227.86	1856.6	378.61	6.6	23.6	5.7	28.9	11.8	11.1	7	22.7	10.5	27.5	3.2	29.5	11.6	21.4	1.8	49.5	2.3	34.1	1.6	31.6	4.5	10.9	0.2	25.5	7.5	2	0
1	J07	2	ATR	NA	Positive	11.4593023255814	96.0959302325581	18.2009273342588	631064.270348837	3699.82295993449	11.343023255814	76.0523255813954	5.61165083670363	466551.075581395	4337.12707308895	344	2402579	87801.67	1879.5	318.46	8.4	18	4.4	25	13.4	7.3	7.3	18.3	10.2	27	2.3	30.5	10.8	22.7	1.2	36.6	4.1	23.3	2.6	26.5	6.4	16	0.9	27.6	11.3	0.9	0
1	J07	3	ATR	NA	Positive	11.7361963190184	99.1083844580777	13.6982752132651	622052.63394683	3802.57984277603	9.50511247443763	69.638036809816	5.9129372791541	441756.304703476	4343.68690842467	489	2056304	86804.23	1814.53	323.9	8.4	34.2	7	34.4	14.9	20.9	10.4	31.5	12.5	25.2	4.1	34.4	12.9	30.1	1.2	45.4	3.9	28.2	2.2	38.4	6.5	20.9	0.6	33.1	10.4	1.2	28.6
1	J08	1	ATR	NA	Positive	8.39953810623557	94.9907621247113	16.7245340032145	615370.979214781	3927.66774163015	7.10623556581986	77.175519630485	8.96724602305957	432555.575057737	3957.85719202424	433	2213685.4	93375.9	1955.3	333.61	8.1	25.6	2.8	37.2	12.9	11.8	6	33.9	12.7	17.3	4.8	30	14.1	20.6	2.1	49.7	1.8	31.2	0	31.6	4.8	8.8	0.7	27.3	9.9	0.7	0
1	J08	2	ATR	NA	Positive	10.9107692307692	86.8953846153846	12.9893897946639	501367.64	3448.13332899619	8.73846153846154	62.2861538461538	5.70450176520905	372044.067692308	4090.42813732389	650	1943697	78236.56	1647.04	282.21	5.1	20.2	3.8	31.8	9.2	9.7	6.3	27.8	9.8	24.9	3.1	30.9	9.8	24.8	0.6	43.2	2.8	21.4	0.9	31.4	4.3	15.1	0.8	29.5	7.4	0.8	0
1	J08	3	ATR	NA	Positive	11.4509466437177	84.8450946643718	12.247818695651	489790.339070568	3572.07793635293	9.2289156626506	64.6419965576592	5.86499438148275	373079.497418244	4128.68551569738	581	2021404	82944.11	1653.24	295.41	5.3	29.6	3.8	31.3	10.7	17.2	5.3	26.5	10.3	27.9	3.4	34.6	8.6	28.4	0.3	51.3	4	29.6	1.2	38.4	4.1	22.2	0.2	32	6.4	0.3	26.7
1	J09	1	STIM1	NM_003156	sample	14.3311688311688	178.707792207792	16.1471921578647	1158377.19480519	4398.52794875607	14.1883116883117	155.987012987013	11.3222149643778	1152288.76623377	6222.30912837652	154	4301392.6	155811.9	2432.14	473.36	16.9	9.1	12.3	17.5	20.8	5.8	15.6	11.7	7.1	10.4	6.5	12.3	14.3	11.7	5.2	13.6	10.4	13.6	7.8	11.7	14.3	9.1	7.8	10.4	23.4	15.6	0
1	J09	2	STIM1	NM_003156	sample	20.7238605898123	163.774798927614	9.70780104557559	939376.426273458	4516.88021225688	17.9919571045576	134.790884718499	7.37646901279593	955749.329758713	6356.7261797077	373	3473097	123526.52	2067.05	379.75	14.5	3.2	8.8	5.4	15.3	1.9	10.7	3.8	5.4	5.9	1.3	8.6	11.8	6.2	0.5	12.6	9.4	4.8	6.4	6.2	11.3	1.6	5.4	6.4	19.6	7	0
1	J09	3	STIM1	NM_003156	sample	16.986013986014	150.618881118881	10.7971356599984	895808.335664336	4537.68118308128	17.2832167832168	133.118881118881	7.89950988235308	995914.625874126	6737.66588406114	286	3282930	118094.85	2100.71	374.49	14	9.8	7.7	10.5	17.8	8.7	12.6	7.7	10.5	8.7	3.8	11.2	13.3	10.1	3.1	11.2	5.6	12.9	5.6	14	7.7	9.1	4.5	8.4	18.2	11.2	6.6
1	J10	1	DICER1	NM_030621	sample	13.2745901639344	142.426229508197	14.6333544811348	791388.901639344	3900.42152967999	12.7418032786885	139.487704918033	11.4671266867277	993798.799180328	6096.41617991508	244	3251388.5	134156.36	1997.38	418.96	10.7	12.3	5.7	9.8	12.7	14.3	6.1	11.1	5.7	16.8	7.4	10.7	8.6	17.2	5.3	14.8	6.6	21.7	2.9	15.6	6.6	9	6.1	8.2	12.3	12.7	0
1	J10	2	DICER1	NM_030621	sample	15.2348993288591	124.004474272931	13.6353723152138	678565.234899329	4070.13659520115	14.2348993288591	109.633109619687	7.49329467845133	797640.530201342	6046.85346683498	447	2815035	103076.08	1944.73	334.98	11.6	8.3	5.1	14.5	15.7	6.3	6.9	11	8.7	11.4	4.7	12.8	7.6	11.6	1.8	16.6	3.8	15.2	3.1	15.9	6	6.9	4	12.3	13.2	7.2	0
1	J10	3	DICER1	NM_030621	sample	15.6933797909408	141.672473867596	13.3123709801954	798076.836236934	4276.01141986907	15.7317073170732	126.996515679443	8.43351449679403	942453.721254355	6684.65253397636	287	2968087	122983.18	1875.7	398.5	10.8	10.8	10.1	7.3	13.2	9.8	10.5	5.9	9.1	9.1	6.3	9.4	11.8	10.8	3.5	10.8	4.2	15	7	19.2	8.7	9.1	4.5	9.1	12.5	8.7	6.6
1	J11	1	PASK	NM_015148	sample	13.8908554572271	138.038348082596	12.14476589387	692088.530973451	3837.94248229015	12.4483775811209	125.781710914454	10.1765741988395	849259.224188791	5842.6660054442	339	2989409.4	140051.21	1871.49	444.47	8.8	10	8.3	13.9	12.7	10.6	11.8	12.1	6.5	13.6	3.5	14.7	8	11.5	2.9	18	8.3	15	3.5	15.3	6.8	5	4.7	10.9	13	6.8	0
1	J11	2	PASK	NM_015148	sample	17.0833333333333	136.009259259259	11.3962514112703	760803.077160494	4077.8469197792	15.4475308641975	115.135802469136	7.2028929193222	782537.206790123	5821.2940114249	324	2969529	106141.52	1838.65	337.64	10.2	6.5	6.5	10.8	10.5	5.9	8.6	12.7	7.7	9.9	2.5	13.3	7.7	9.9	0.9	17.6	7.7	12.3	2.8	13.6	6.5	7.1	2.5	11.1	11.7	4.3	0
1	J11	3	PASK	NM_015148	sample	17.743119266055	142.960244648318	12.1152509123422	787115.883792049	4169.67627789588	14.9724770642202	115.363914373089	7.79278488588441	828301.400611621	6149.48283817402	327	2953201	101975.78	1815.76	317.35	12.2	14.7	3.7	15.6	13.8	12.5	4.6	12.2	7.6	11.6	4.9	15.3	8	12.8	4	18.3	8.9	15	5.5	22.6	8.6	10.1	3.4	13.1	14.4	6.4	10.4
1	J12	1	EZH2	NM_152998	sample	15.2152466367713	179.708520179372	11.758928481769	1041996.09865471	4534.2916187639	13.9730941704036	157	11.506392388087	1152671.0941704	6708.87303503308	223	3832831	141697.64	2291.22	457.19	15.2	4.9	9	5.8	17.5	2.7	11.2	4.5	7.6	10.3	4.5	5.4	13.5	6.3	4.5	10.3	7.2	12.6	4	9.4	13	3.6	9	3.6	20.2	17.9	0
1	J12	2	EZH2	NM_152998	sample	15.5762081784387	140.230483271375	10.2665825503776	719111.26394052	4128.41863729779	16.003717472119	139.944237918216	8.75102681027428	1102351.26394052	6954.69200257838	269	2648787	106626.03	1667.39	330.76	5.6	3.3	5.2	11.2	9.3	7.1	8.9	8.9	6.7	13.8	7.1	7.8	8.2	10.4	3.3	10.4	3.7	10.4	1.9	8.9	7.1	7.1	8.9	7.1	14.5	16	0
1	J12	3	EZH2	NM_152998	sample	16.1530612244898	144.775510204082	14.6424231257034	873778.472789116	4464.08125097362	16.4183673469388	130.775510204082	8.13967675735742	980648.129251701	6473.68538425485	294	3197842	105599.88	2108.39	324.72	12.9	10.5	4.1	15.3	16.7	8.2	5.8	12.6	10.9	18.4	6.5	14.3	12.2	14.3	3.7	14.6	7.1	20.1	7.1	16.3	10.5	13.3	6.1	11.9	15.6	11.2	10.5
1	J13	1	ATF7IP	NM_018179	sample	14.2981818181818	166.658181818182	14.3407042177407	941229.803636364	4484.5499478809	13.0909090909091	130.581818181818	9.96385165556618	880604.607272727	6012.79647084495	275	3641550.9	133665.12	2215.99	409.85	14.9	5.8	4	12	16	6.9	5.8	13.1	6.5	10.5	1.5	10.9	13.1	8	4	16.4	6.9	13.1	3.3	13.1	11.3	2.9	5.1	6.9	20.4	7.6	0
1	J13	2	ATF7IP	NM_018179	sample	19.5	165.803468208092	9.77028202380006	884084.052023121	4386.60594494381	16.9797687861272	134.757225433526	7.98861166811563	953307.164739884	6337.34473559169	346	3143431	112777.88	1865.22	342.02	10.1	4	7.5	7.5	11.6	4	7.5	6.4	6.4	7.2	4	9.2	11	6.4	3.5	14.2	7.2	6.1	6.1	9.8	10.1	4.6	2.6	7.5	17.9	6.1	0
1	J13	3	ATF7IP	NM_018179	sample	16.7553516819572	146.418960244648	13.7730671143358	811544.629969419	4390.00587660429	14.7981651376147	115.749235474006	7.34107767121086	821827.04587156	5988.43500686924	327	2919552	107974.37	1913.39	353.56	13.8	13.8	6.1	12.8	15	11.9	8.3	11	10.4	11.3	4.6	19.9	11	13.1	1.2	20.5	8	19.9	6.4	22.3	8.9	11.3	6.1	15.6	18	8.6	12.5
1	J14	1	RB1	NM_000321	sample	14.0057636887608	158.253602305476	15.931789466959	932191.129682997	4441.01398602255	12.9423631123919	133.311239193084	10.2592754424525	880294.201729107	5640.98247042857	347	3521344.2	123522.5	2297.13	385.39	11.8	5.8	3.7	16.1	15.6	7.2	4	15	8.1	9.5	3.7	10.7	13.3	10.1	2.3	18.4	5.8	14.4	2.3	12.1	7.5	3.2	3.7	9.2	17	6.1	0
1	J14	2	RB1	NM_000321	sample	17.1120331950207	150.771784232365	11.3060275730194	879070.659751037	4291.20431271999	16.5643153526971	132.145228215768	8.40812514302564	953370.929460581	6501.88025626499	241	3081171	112003.45	1991.88	357.83	11.6	6.6	6.2	6.6	15.4	5.4	10	6.2	9.5	9.5	5.4	8.7	10.8	8.7	2.1	9.5	3.3	8.7	2.5	9.5	9.5	4.6	5.4	6.2	15.8	7.9	0
1	J14	3	RB1	NM_000321	sample	16.6742209631728	142.776203966006	11.4870067242585	780679.747875354	4372.85469714636	14.7450424929178	113.518413597734	7.61806511309196	774413.467422096	5932.21297603171	353	2860115	107567.88	1939.68	356.01	10.8	13.9	6.5	12.5	16.4	11.6	9.9	9.9	9.1	11.3	4.5	12.7	11	12.5	2	19	7.1	15.9	4.2	20.7	7.4	9.1	2.5	10.5	13.6	6.8	7.6
1	J15	1	RPA2	NM_002946	sample	13.7477477477477	296.603603603604	99.4271586608088	3222586.49099099	8307.37375344547	11.8873873873874	84.3963963963964	4.93247209033683	595187.423423423	4236.45072177958	222	10065198.1	126036.63	6390.76	418.88	56.3	12.2	6.8	17.1	60.4	2.3	9	13.5	38.7	6.3	1.4	49.5	54.5	4.1	5	42.8	15.8	33.3	11.7	38.7	47.7	2.7	3.2	37.4	57.7	7.2	0
1	J15	2	RPA2	NM_002946	sample	20.5213675213675	368.029914529915	89.7692497113327	4088028.02136752	9228.89501176614	18.1367521367521	95.034188034188	4.42570423778688	645106.508547009	4655.51767137041	234	11860546	110322.42	7150.11	366.46	69.2	5.1	7.3	9.4	73.5	1.3	8.5	10.3	50	2.1	0.4	45.3	64.1	2.1	2.1	36.3	20.9	21.4	20.1	27.8	67.1	1.3	6.8	30.3	71.8	6.8	0
1	J15	3	RPA2	NM_002946	sample	17.5652173913043	291.388586956522	95.6273283091369	3169594.35054348	8168.12522902478	14.1277173913043	82.9021739130435	4.81100253427664	569150.119565217	4709.09245558526	368	10034168	109116.77	6122.6	347.19	56	8.7	8.7	13.6	60.3	7.6	9.5	16.6	40.2	10.9	4.1	44.3	50.5	8.2	2.2	41	19.8	34	14.1	42.1	48.6	7.9	4.1	37.8	56.8	5.2	33.2
1	J16	1	RPS2	NM_002952	sample	14.4039735099338	153.139072847682	12.4266829067483	899411.761589404	4463.01780130572	14.0397350993377	145.311258278146	10.7507640168466	960605.549668874	5946.97854822535	151	3560496.1	125027.89	2322.45	440.12	13.2	4.6	8.6	17.9	16.6	1.3	10.6	12.6	8.6	8.6	4	7.9	14.6	6	3.3	13.9	7.3	11.3	4.6	12.6	7.9	2.6	6.6	7.9	17.2	9.3	0
1	J16	2	RPS2	NM_002952	sample	18.1388888888889	146.694444444444	10.6659422902293	782948.62962963	4321.27817193686	17.5787037037037	135.564814814815	7.6825654267839	907616.828703704	6016.68099647253	216	2919656	96494.24	2022.01	316.74	11.6	5.1	3.7	13	16.7	2.3	7.4	10.2	6.5	5.6	1.4	8.8	10.2	4.6	0.5	11.1	6.5	6.9	8.8	8.8	7.4	2.8	3.2	8.3	16.7	5.6	0
1	J16	3	RPS2	NM_002952	sample	17.3290598290598	140.320512820513	11.7539679917561	761758.957264957	4254.05735537635	17.6239316239316	127.064102564103	7.05245851537042	837445.047008547	6039.16755014192	234	2814425	96680.41	1920.28	323.27	9.4	11.5	6.4	16.7	13.7	7.7	7.7	13.2	6.4	9	1.7	8.1	9.4	10.7	0.9	12.4	4.3	10.3	4.7	9.4	4.7	6.4	3	6.4	10.3	3.8	6.4
1	J17	1	ATR	NA	Positive	9.7175572519084	99.9821882951654	14.5126962721754	556750.262086514	3463.08236475032	8.06106870229008	78.852417302799	7.95815513161921	472386.885496183	4194.0664722153	393	2011226.9	91644.64	1688.17	336.82	4.6	25.2	2.3	34.1	8.1	13	5.3	32.1	9.7	19.6	1	29	6.6	21.9	1.3	45.5	2.3	26.2	1.3	28.5	3.6	9.4	0.8	24.7	6.6	1.5	0
1	J17	2	ATR	NA	Positive	12.6147959183673	111.352040816327	15.1920434894524	725934.232142857	4051.22998970903	11.469387755102	83.2831632653061	6.55056212577396	590869.528061225	5134.19615526754	392	2329969	89437.85	1984.31	320.8	8.9	18.6	5.6	23.7	15.3	7.1	11	19.6	13.8	16.3	4.6	27	11.7	17.9	1.8	30.4	3.8	20.4	1.8	25	6.4	9.9	0.3	24.2	9.4	2.3	0
1	J17	3	ATR	NA	Positive	12.1591448931116	103.532066508314	14.8225189403557	684204.923990499	3977.592986647	10.8313539192399	78.7553444180523	6.11540055068456	523913.13064133	4769.47428969828	421	2434444	88482.07	2023.24	330.97	8.6	29.5	6.2	33.5	15.2	13.8	10	25.7	12.6	24.7	1.7	29.5	13.1	26.1	2.1	37.8	2.6	24.9	2.1	31.8	6.7	17.1	0.5	26.4	9.7	1.2	24.2
1	J18	1	ATR	NA	Positive	9.17539267015707	91.5471204188482	15.5664428450265	559034.342931937	3706.29101973714	8.7434554973822	82.151832460733	7.80339907009991	495940.604712042	4257.86411176352	382	2061789.4	98370.01	1838.16	354.89	7.1	26.2	3.1	34.3	9.7	11	5.2	29.3	9.9	19.4	1.3	27.5	11	23.3	1.8	44	2.1	29.1	2.4	28.8	4.5	7.9	0.3	25.1	7.6	1.6	0
1	J18	2	ATR	NA	Positive	13.0993071593533	113.806004618938	12.6088082297625	710651.466512702	4236.69625338335	10.526558891455	80.337182448037	6.4794400296995	549822.974595843	4818.47523812105	433	2257436	85631.85	2019.84	320	7.4	23.1	4.8	27.5	15	5.3	10.6	21.7	14.1	12.7	3.7	27.9	13.9	13.6	1.6	37	3.7	19.4	1.8	27.7	5.3	7.6	0.7	25.9	11.1	2.3	0
1	J18	3	ATR	NA	Positive	11.5350877192982	96.9364035087719	14.2568232123695	560537.118421053	3754.92321009704	10.8640350877193	81.8377192982456	6.81644301670085	552838.48245614	4925.76755516637	456	1963112	78922.14	1771.7	295.84	6.8	29.6	4.4	37.3	11.4	14	8.3	33.8	13.2	20.2	5.5	26.5	9.9	25.4	2.9	40.6	3.9	29.6	3.5	33.6	5.3	18.9	2	24.6	7.7	3.1	22.6
1	J19	1	ATR	NA	Positive	11.3357142857143	123.778571428571	16.9569238828295	761297.3	4112.1318421934	9.34285714285714	87.3642857142857	8.46810931162009	528617.65	4441.57941156647	280	2646523.7	101377.69	2039.09	351.25	8.6	17.9	2.5	28.9	13.2	8.6	5	27.1	10.7	13.9	2.9	26.4	11.1	15.4	2.1	40.7	4.6	22.5	2.9	25.7	6.8	6.1	1.4	21.8	13.2	1.4	0
1	J19	2	ATR	NA	Positive	12.6666666666667	101.641379310345	16.0021887781316	617579.55862069	3743.73534396236	10.0942528735632	69.6804597701149	5.75147423786923	429983.947126437	4257.2284988069	435	2233294	81667.7	1871.83	303.38	6.9	20.2	3.9	28	12.4	5.5	7.4	25.7	11.3	19.3	2.1	31.5	10.1	18.6	0.7	40.7	2.8	20.7	1.4	29.9	5.7	10.1	0.5	29.4	9.9	0.7	0
1	J19	3	ATR	NA	Positive	11.8557874762808	96.7590132827325	16.7786277124799	593336.59772296	3949.10663670455	9.23719165085389	67.6888045540797	5.97271397054299	406019.982922201	4145.53632004448	527	2008868	79496.41	2045.16	306.9	7	29.4	4	37.8	14.8	14.6	8.2	34.9	13.3	24.9	3.6	34.9	12.9	25.2	0.6	47.2	3.6	27.7	1.5	38.5	4.6	18.4	0.4	33.4	9.3	0.8	29.6
1	J20	1	ATR	NA	Positive	8.81585081585082	93.2447552447552	21.6945011020339	608564.006993007	3554.04596890985	7.96270396270396	76.030303030303	7.49545065030284	448221.498834499	3986.67377957915	429	2305878.2	91738.98	1871.29	335.34	7.7	30.5	2.1	35.9	10.3	14.7	4.7	31.7	9.3	20.5	0.9	31.7	11	26.6	0.5	46.6	2.3	33.6	1.4	34	5.1	10.5	1.2	29.1	7.7	1.6	0
1	J20	2	ATR	NA	Positive	12.3385518590998	99.6575342465753	15.4932385273235	612651.277886497	3659.58630192843	11.4285714285714	80.0958904109589	6.10455554029674	518939.945205479	4705.60904879461	511	2155050	79601.05	1818.16	283.73	5.9	21.3	2	27	11.2	10.8	4.3	21.7	12.1	19.2	2.7	27	9.6	24.3	0.8	36.4	3.5	21.1	2.9	25.8	4.3	10	0.2	24.3	8	1.4	0
1	J20	3	ATR	NA	Positive	12.1731958762887	103.101030927835	18.449253343452	669735.451546392	3816.07578301773	10.8082474226804	78.379381443299	6.35517417762558	505898.496907217	4716.6367791975	485	2339335	83946.8	1849.18	300.41	7.6	25.6	3.5	32.8	12.8	13	5.8	28	11.8	23.7	4.3	28.7	11.1	27.4	2.1	40.8	3.3	26.2	2.1	32.2	6.4	18.6	0.4	27	9.1	1.6	23.7
1	J21	1	ATR	NA	Positive	9.55737704918033	97.4608378870674	17.359578399402	610059.448087432	3762.05210682322	8.24043715846994	76.7486338797814	7.97817732121963	483796.041894353	4438.99893595627	549	2289600.8	99854.7	1894.25	359.44	8	23.1	3.1	29.1	11.7	12	6.4	26	9.8	20.9	2.4	30.1	10.9	18.4	2.7	40.8	3.6	27.7	1.8	29.3	4.7	8.4	1.3	24.8	9.7	1.8	0
1	J21	2	ATR	NA	Positive	13.9060402684564	106.463087248322	15.6899368141158	653807.33557047	3751.14098160519	11.579418344519	80.9082774049217	6.12606940554748	528499.693512304	4760.73827498036	447	2323023	84405.99	1843.79	289.92	7.6	17.7	2.2	24.6	10.7	7.6	6	20.4	9.2	22.1	2.5	27.1	10.3	21.9	0.4	34.9	6	19	2.5	23.9	6	11.4	1.3	23.5	9.8	2	0
1	J21	3	ATR	NA	Positive	12.7230769230769	113.128846153846	14.1432344732219	713706.757692308	3772.02709506501	10.8173076923077	80.8942307692308	6.68219858184158	537968.280769231	4886.32050329371	520	2316798	80342.84	1798.29	287.82	8.3	26.7	4.4	37.1	11.2	14	6.5	35.6	12.9	20.4	4.4	30	10.8	26.5	1.5	40.6	3.7	24.4	2.1	34.4	6.9	17.3	1.7	27.9	10.4	2.5	23.7
1	J22	1	ATR	NA	Positive	9.21380846325167	102.781737193764	17.8984466655128	642179.469933185	3843.025583821	8.34298440979955	88.1202672605791	9.32086553502455	563496.293986637	4615.11366448771	449	2212086.7	93368.32	1966.96	338.66	6.7	27.8	2.7	35.9	12.5	15.8	6.7	35	12.5	21.2	4	23.6	12	22.7	4	38.5	3.3	28.3	0.4	24.9	5.8	9.1	2	20.3	9.1	3.3	0
1	J22	2	ATR	NA	Positive	11.5944206008584	93.7510729613734	14.2359532547769	545890.58583691	3788.07266661104	9.94635193133047	77.0858369098712	6.47207243088691	504235.229613734	4494.10304563009	466	1784714	79570.43	1844.54	299.99	5.4	25.8	4.1	31.1	14.4	15.5	8.8	26	12.9	18.7	4.5	28.1	12	22.5	0.9	39.5	3	24.9	1.9	30.3	4.3	12	1.5	28.1	9.7	1.7	0
1	J22	3	ATR	NA	Positive	12.8012924071082	96.8546042003231	14.3804392560132	561781.909531502	3626.18844645471	10.4991922455574	75.6817447495961	5.9454755622286	477776.079159935	4436.91654049641	619	1908027	78345.23	1683.76	292.12	6.3	31.2	3.4	33.4	11	18.4	6.6	31.7	11	23.6	2.3	30.5	10	32.1	1.6	44.1	4.4	25.8	1.8	33.6	4.5	18.3	1	28.9	7.9	1.8	26.5
1	K03	1	OTNT	NA	Neutral	11.9423076923077	126.660256410256	11.7343627155473	744491.397435897	3704.92585370587	10.7371794871795	97.4391025641026	8.40143301460756	628760.512820513	5016.04246116135	312	2993398.4	131069.87	1804.35	419.11	8.3	17.6	8	20.8	11.2	17.9	9.6	19.6	8.3	20.5	2.9	22.4	9.6	19.6	0.6	26	5.4	20.2	2.9	23.1	7.7	12.8	2.2	18.6	10.9	2.9	0
1	K03	2	OTNT	NA	Neutral	14.8285077951002	115.650334075724	11.2641986194103	618440.398663697	3867.49551902817	13.1002227171492	92.1714922048998	6.32956328621617	590799.605790646	5209.24370067262	449	2489570	96682.36	1784.11	317.56	8.5	9.1	5.1	15.4	12.2	12.2	7.6	11.8	8.7	17.1	1.8	18.7	8.2	15.1	1.1	24.1	4.2	18.9	2.9	21.2	5.1	11.8	1.3	17.1	11.6	1.8	0
1	K03	3	OTNT	NA	Neutral	17.1780821917808	138.474885844749	9.76984042420738	785241.164383562	4072.63105994347	15.1735159817352	111.091324200913	7.14391119884285	742851.671232877	5647.79806540327	219	2967918	107155.11	2009.13	353.35	11.9	13.2	7.3	19.2	17.4	13.7	10	15.5	8.7	16.4	4.1	17.8	10.5	19.6	1.4	29.7	8.7	15.1	5.5	21	7.8	12.3	5	16.4	11.9	6.8	9.6
1	K04	1	OTNT	NA	Neutral	12.8592592592593	128.21975308642	10.8159113698708	657699.459259259	3979.12453713149	11.4666666666667	109.088888888889	9.71290557590148	728680.397530864	5740.14702409625	405	3069461.6	146794.22	1961.18	453.1	9.1	6.4	8.1	5.7	11.9	7.7	10.1	4	5.2	15.8	5.4	14.6	8.6	9.6	2.5	18.3	5.9	14.8	2.5	17.3	5.4	4.4	3	10.1	11.9	4.4	0
1	K04	2	OTNT	NA	Neutral	15.7593457943925	125.85046728972	10.9075417662267	715448.105140187	3903.16644729296	14.9252336448598	111.481308411215	7.60533148209808	796829.441588785	6226.04982109634	428	2904858	115133.26	1745.69	371.95	7.9	7.2	7.2	8.4	9.3	6.3	11.4	7	9.1	12.9	4.9	12.1	8.9	9.8	3	11.7	5.4	12.1	4.7	12.1	5.8	6.8	2.6	9.6	9.6	4.7	0
1	K04	3	OTNT	NA	Neutral	15.2146596858639	128.301047120419	12.059581431602	761318.767015707	4202.44700555827	15.1675392670157	114.701570680628	8.11158909797613	823088.534031414	6302.02012050312	382	2947905	106952.77	1926.97	331.65	13.9	17.3	7.1	13.6	16.2	17.3	6.5	16.5	9.7	18.1	6.8	14.1	12.6	18.6	2.6	14.1	4.5	15.7	4.7	20.7	7.3	10.2	3.7	11	14.4	5.5	9.2
1	K05	1	OTNT	NA	Neutral	13.2145328719723	124.290657439446	11.0139535278955	588247.968858131	3736.52807379256	11.7231833910035	111.81660899654	9.10804428011392	708533.951557093	5427.30994794666	289	2871584	132520.31	1832.88	410.89	9.3	6.6	4.8	10.4	9.7	4.8	5.5	9	4.5	15.9	1.7	14.9	6.2	12.1	0	18.3	5.2	17	1.7	14.5	5.9	6.2	1.4	10.4	9.3	2.8	0
1	K05	2	OTNT	NA	Neutral	15.3697478991597	124.960784313725	9.21995526127762	655448.669467787	4069.10044376345	14.140056022409	105.90756302521	7.4547247002823	758204.843137255	6100.48351399932	357	2710080	111095.84	1664.17	350.49	8.1	5	5.9	7.8	9.8	8.1	9.5	7	4.5	13.4	5.3	13.2	7.3	12	0.6	15.4	3.6	9	3.6	12.9	4.5	8.1	2	9.8	11.2	3.9	0
1	K05	3	OTNT	NA	Neutral	16.4545454545455	129.912878787879	9.14195141744838	630105.799242424	3789.24641642722	16.6477272727273	126.075757575758	8.26002139737745	882298.242424242	6506.06607772122	264	2572581	110747.5	1613.37	347.44	8.3	7.6	3	9.1	8.7	7.6	6.8	8.3	5.3	14.4	5.3	8	6.1	12.9	3.8	11	3.8	8.7	4.2	11.7	5.3	8.7	4.2	3.4	8	5.3	2.3
1	K06	1	OTNT	NA	Neutral	10.318339100346	114.653979238754	14.1253610034023	659600.529411765	3871.67290369551	10.1176470588235	98.19723183391	9.87044749211292	630871.830449827	5485.05633961865	289	2802536.8	115403.32	1872.06	387.73	8.3	11.1	3.1	19.7	11.1	10.7	6.9	18	8.3	15.6	3.5	14.5	10.4	14.9	1.7	19	1.4	21.1	0.7	18	6.6	7.6	0.3	11.4	11.4	2.4	0
1	K06	2	OTNT	NA	Neutral	16.0961538461538	127.394230769231	8.21816148885734	638230.144230769	3892.69030510837	16.1826923076923	113.996794871795	7.13461066234144	735829.939102564	5801.60199296217	312	2601227	93086.16	1662.61	288.42	7.7	8.3	2.9	17.6	11.5	10.3	2.2	18.3	5.8	10.3	2.2	9.3	9.6	12.8	1.6	12.5	3.5	6.7	2.6	9.3	5.1	4.2	1.9	6.1	9	2.2	0
1	K06	3	OTNT	NA	Neutral	14.7789757412399	114.938005390836	8.05063271222866	542991.822102426	3623.17269283657	13.8247978436658	96.9568733153639	6.72707553291648	630876.140161725	5456.62504375482	371	2172252	91115.26	1514.2	307.19	6.5	25.6	2.2	19.7	9.7	19.1	5.9	17.5	6.7	17.3	3.8	20.5	5.9	24.5	0.8	24.5	4	18.1	1.6	22.1	3.5	14.8	1.1	14.3	8.1	2.4	12.1
1	K07	1	OTNT	NA	Neutral	11.4066666666667	113.756666666667	12.1825826902484	646323.503333333	4144.31047385237	10.9233333333333	99.1933333333333	9.39369953234101	683083.85	5869.66384489679	300	3053505.4	142486.12	2045.7	455.25	11.3	5.7	10	13.3	14.7	7.3	13.7	12	9	18.3	3.7	16.3	11.7	12.7	3.3	15	4.3	18.7	2	18.3	4.3	5	1.3	11	11.7	3.3	0
1	K07	2	OTNT	NA	Neutral	15.4133333333333	130.156666666667	8.23546267856992	788847.653333333	4171.07129819297	14.5766666666667	103.636666666667	6.77771042339622	775969.476666667	6213.05411882006	300	2947019	112316.57	1837.89	368.84	13	9.7	11	14	17	10.3	15	12	7	18.3	2.7	16.3	12	13.3	1	12.7	4.3	14	4.3	16	9	11.3	2.7	12.7	14.3	5.3	0
1	K07	3	OTNT	NA	Neutral	16.0331632653061	124.020408163265	8.77188924464528	625575.428571429	4022.94378590724	14.0637755102041	102.729591836735	7.47784954999338	718403.607142857	6123.76774441769	392	2623317	105181.19	1606.81	334.26	8.7	8.9	5.1	11.2	10.5	8.7	6.6	11.7	5.4	10.7	5.9	16.8	5.6	9.2	2.8	15.3	5.6	12.5	3.3	22.2	4.3	8.2	1.3	13	8.4	3.8	8.4
1	K08	1	OTNT	NA	Neutral	11.7892561983471	114.231404958678	10.6558696040448	636983.173553719	3846.0903198924	11.2438016528926	115.838842975207	10.7378677219656	842277.466942149	6120.84200769312	242	2874183.6	128521.67	1837.76	415.76	9.5	10.3	3.7	11.6	10.7	8.7	5.8	8.7	6.2	20.7	6.2	12.4	7.9	11.6	5.8	17.4	4.5	18.6	0.8	15.3	5	9.1	2.5	8.7	9.1	8.3	0
1	K08	2	OTNT	NA	Neutral	16.3846153846154	138.5	10.1940568251408	728106.576923077	3917.57467859862	15.7225274725275	119.368131868132	7.80655083554856	821203.274725275	6177.1788367599	364	2890080	101924.24	1723.36	320.34	8.5	6.3	2.2	9.1	8.8	8.8	4.7	7.7	4.1	12.4	4.4	8.2	6	10.7	1.1	9.9	3.6	11.8	4.4	11	6	8.2	3.8	6	10.7	5.2	0
1	K08	3	OTNT	NA	Neutral	15.7791798107256	126.864353312303	9.93973911278163	703002.706624606	4193.85313329118	14.98738170347	115.889589905363	7.90028034199818	826183.791798107	6451.77908155667	317	2908365	109722.2	1786.98	350.97	10.7	10.7	5.4	9.5	10.4	13.2	6.3	8.5	4.7	14.2	6.6	13.2	8.5	15.1	1.3	11.4	6.6	16.1	5	17	5	12.3	3.2	9.1	10.7	4.4	6.3
1	K09	1	RAD21	NM_006265	sample	14.8586956521739	170.989130434783	14.2074719884043	1019237.51630435	4910.11367150097	11.7826086956522	130.972826086957	12.5447474949891	949095.222826087	6552.47105021911	184	3850438	182117.97	2564.79	614.21	17.4	4.9	27.7	9.8	22.8	2.2	29.3	6	12.5	4.3	13	11.4	17.4	4.9	8.7	13	8.2	14.1	5.4	12.5	11.4	1.1	4.9	8.2	23.9	6.5	0
1	K09	2	RAD21	NM_006265	sample	18.1070234113712	182.130434782609	11.7209388237193	1135887.82608696	4869.99860442104	16.7792642140468	146.775919732441	9.18607050394954	1144622.26421405	7055.64578953184	299	3776427	140711.54	2351.63	462.52	16.4	3	18.1	5.4	20.7	1	23.7	4.7	15.1	4	6.7	8	15.4	3	5.7	9.4	8	5	8	9.4	13.4	2.3	9	6.7	25.1	13.7	0
1	K09	3	RAD21	NM_006265	sample	17.6341463414634	168.540069686411	12.0344552720133	999561.93728223	4630.53715316653	15.7351916376307	136.885017421603	9.33736436430953	971593.567944251	6403.55787886945	287	3543460	115258.71	2213.08	363.18	16.7	7.3	8.7	12.9	20.9	6.3	11.5	10.8	16.7	9.8	10.8	10.1	12.2	8.4	3.5	18.1	8	11.8	7.3	17.8	11.1	5.9	7.7	8.7	19.5	7.7	7
1	K10	1	CUX1	NM_181500	sample	12.6810344827586	138.82183908046	12.4531699293683	817344.32183908	4306.84261203096	12.1494252873563	128.39367816092	11.261265863874	898259.979885057	6186.05302713301	348	3344020.2	144724.09	2201.65	471.19	12.6	6.3	8.9	9.5	17.5	8.9	12.4	6.6	11.2	14.4	6.9	8.6	12.6	12.6	3.7	13.2	4.6	17.2	3.2	13.2	7.2	5.5	3.4	7.2	14.9	6.3	0
1	K10	2	CUX1	NM_181500	sample	16.3432203389831	152.46186440678	11.3639953987748	986593.228813559	4502.39627279639	16.1271186440678	125.703389830508	8.49460346740992	933639.088983051	6693.62585701986	236	3412190	114883.32	2274.66	380.15	16.9	6.4	8.9	10.2	19.9	6.4	12.7	7.6	11	11	5.9	9.3	14.8	10.2	3	11	8.9	14.8	6.4	10.2	13.1	7.2	4.7	7.6	19.1	6.4	0
1	K10	3	CUX1	NM_181500	sample	15.4773413897281	129.755287009063	10.2852733161285	753486.498489426	4186.65009699391	14.7401812688822	110.73413897281	7.85606260289118	794112.075528701	6275.36408517516	331	2842637	113858.57	1956.22	387.56	12.7	15.7	5.4	11.5	16	13.6	10.3	8.5	10	13.3	7.9	14.2	10.3	13.9	4.5	16.6	5.4	19	4.2	23.9	4.8	12.7	2.4	11.5	13.9	5.7	9.1
1	K11	1	POLE	NM_006231	sample	21.9516728624535	211.28624535316	17.132899501526	1519438.27137546	5120.39799819216	16.2118959107807	116.078066914498	7.01881727322364	734824.750929368	5186.35706291026	269	5770620.6	167425.25	3247.34	493.63	34.9	4.8	19	11.2	35.7	3.3	16	10.8	8.2	13	1.5	23	23	7.1	1.1	26.4	31.6	10.4	14.1	18.2	20.1	3.7	2.2	17.1	32.7	4.8	0
1	K11	2	POLE	NM_006231	sample	24.4765100671141	239.812080536913	21.3283221282486	1813636.98993289	5268.5516193118	20.3221476510067	122.345637583893	6.18078957757667	767948.577181208	5277.33481430565	298	5771474	111549.35	3213.84	340.86	32.2	6.7	8.7	16.8	33.6	4	7.4	14.1	14.4	9.1	2.7	20.1	19.5	8.4	1.7	25.8	26.8	11.4	17.8	14.1	31.2	5.7	7.4	13.4	35.6	6.4	0
1	K11	3	POLE	NM_006231	sample	25.5308641975309	227.521604938272	17.1729248557522	1540091.49382716	4851.91731456271	21.0432098765432	128.904320987654	6.1173625346514	807335.916666667	5259.03635143177	324	5003955	106804.17	2846.18	326.23	33.3	11.7	3.4	16.7	33.6	10.5	5.6	15.7	13.6	16.4	2.5	25.6	18.2	11.7	2.5	33.6	32.4	16	23.5	19.1	28.1	8.6	9.9	15.4	34.3	7.4	13.3
1	K12	1	NCOA6	NM_014071	sample	16.6113360323887	171.004048582996	10.7664029142848	894361.655870445	4246.34447798904	14.1578947368421	139.157894736842	9.66416343493288	946046.020242915	5869.31758211868	247	3724755.5	151581.24	2153.41	462.51	15.8	5.7	11.7	8.5	15.4	4	10.1	7.3	5.3	10.1	2.8	12.6	10.1	5.3	3.6	16.6	9.7	9.7	2.8	13.4	12.6	3.2	6.9	9.7	21.1	8.5	0
1	K12	2	NCOA6	NM_014071	sample	17.2533692722372	150.735849056604	12.3227718345333	919424.644204852	4669.39593917044	14.4097035040431	101.574123989218	6.6363049095751	722226.644204852	5756.95775629861	371	3402252	108591.63	2206.05	363.85	15.9	8.1	7.8	11.9	20.2	9.2	10.2	10.8	10.5	13.2	3.2	17.8	15.4	10.5	1.1	19.9	6.5	12.7	3.2	18.3	8.1	8.6	2.7	15.4	19.4	4.6	0
1	K12	3	NCOA6	NM_014071	sample	14.9712643678161	127.885057471264	12.594763081064	880979.218390805	4906.32297854322	13.0258620689655	90.198275862069	6.72049065544724	711920.709770115	6279.08829913295	348	3337853	112908.61	2330.89	382.75	16.1	15.2	9.5	15.5	23	8.3	11.2	9.5	10.9	21	6	25.3	21.6	13.8	6	20.4	7.5	24.4	4.6	32.8	9.8	15.8	2.9	23.6	18.4	5.2	15.8
1	K13	1	APC	NM_000038	sample	14.7649006622517	135.526490066225	10.6274450289215	660212	3710.49289815127	13.3344370860927	130.470198675497	9.97726733641514	830741.705298013	5629.99856000146	302	3039215.2	134948.61	1826.74	418.44	9.9	5.6	8.6	12.3	9.6	3.6	6.3	7.6	4.3	10.9	3	10.9	7	9.6	1.3	17.5	7.9	9.6	4.3	9.6	7.6	3	4	7	10.9	4.6	0
1	K13	2	APC	NM_000038	sample	19.8931623931624	148.299145299145	9.72090121170441	731205.944444445	3830.21747736174	17.8205128205128	144.008547008547	8.17476165174112	1032304.85897436	6120.05561118005	234	2926271	109681.74	1710.42	337.38	7.7	5.1	9	9.4	9.8	3.8	8.5	7.3	4.7	10.3	3.8	8.5	6.4	9.4	3	14.1	7.7	5.6	6.8	6.8	7.3	3.4	7.7	7.3	12.4	9.4	0
1	K13	3	APC	NM_000038	sample	21.2232415902141	157.917431192661	8.94379771673862	809873.437308869	4126.07101496732	17.3547400611621	129.324159021407	7.54640085084039	857332.654434251	6013.91136207688	327	3049551	109910.91	1836.73	342.85	12.2	6.4	5.2	12.2	13.1	4.9	6.7	12.2	4.6	11	2.8	11.9	8.6	9.5	1.2	20.2	12.8	6.4	8.6	12.2	9.5	5.8	3.7	8.6	14.7	4.6	6.1
1	K14	1	CREBBP	NM_004380	sample	12.3633720930233	142.860465116279	16.5143473015214	892085.892441861	4165.74167436923	12.1540697674419	121.735465116279	8.71995500085043	816779.627906977	5072.69334256802	344	3350505.9	120060.89	2203.1	376.55	12.2	19.2	6.4	22.7	16.9	15.7	4.1	20.3	10.2	20.1	2.9	22.7	13.1	18.3	1.2	27.6	6.1	23.5	2	24.1	8.4	13.1	5.5	20.6	14	9.9	0
1	K14	2	CREBBP	NM_004380	sample	18.5659340659341	169.758241758242	14.3590543424217	1058266.03846154	4518.36937311898	20.2197802197802	141.538461538462	7.00526481585216	990750.571428571	6200.09842976929	182	3788140	115710.07	2279.92	357.44	17	6.6	10.4	13.2	19.8	4.4	9.9	10.4	12.1	10.4	1.1	9.3	14.8	11.5	0.5	13.2	7.7	10.4	8.2	9.3	14.8	7.1	6	8.2	22.5	8.8	0
1	K14	3	CREBBP	NM_004380	sample	17.9783950617284	150.932098765432	14.3043442099724	863941.537037037	4396.62190375985	15.858024691358	117.876543209877	7.02364524517014	826616.311728395	5839.02121900815	324	3307413	114985.49	2091.24	363.95	16.4	12.7	5.2	13.9	17.6	6.8	9.6	10.8	9.6	10.5	4	18.8	12	11.1	1.2	21.6	8	15.1	4.6	18.8	11.1	8.6	4	15.4	17.3	8	12
1	K15	1	MGA	NM_001080541	sample	14.0183823529412	139.036764705882	13.7053495533357	684224.757352941	3908.50667895247	13.5257352941176	136.926470588235	10.9259246286067	884801.154411765	5919.36938864916	272	2979667.2	139540.13	1873.15	417.75	8.5	5.5	5.9	8.5	9.9	8.1	5.5	8.5	5.9	8.8	5.5	8.1	7.7	5.9	3.7	14	8.5	14.3	3.3	10.3	5.9	1.5	4.4	4.8	11.4	6.2	0
1	K15	2	MGA	NM_001080541	sample	18.5637583892617	147.536912751678	10.4203220894694	767580.922818792	4254.23084269624	17.1107382550336	126.03355704698	7.40144221098589	867667.154362416	6155.93800718281	298	3091496	113666.29	1848.75	335.1	14.4	5	6	6.4	15.8	4.7	5	6.4	5.4	8.7	1.7	8.1	9.1	7	0.3	11.7	8.1	7.4	5.7	7.7	9.7	3.4	4.7	6.7	16.1	6	0
1	K15	3	MGA	NM_001080541	sample	17.6875	150.520833333333	10.226790036721	767037.120833333	4112.30873215713	17.225	147.295833333333	8.56629548606308	1094390.8125	6580.04469940919	240	2881482	117361.33	1814.49	360.9	9.6	7.1	8.8	11.7	10.4	5.4	8.3	10.8	8.8	11.2	5.4	10	8.3	12.9	2.1	14.6	3.8	7.1	5	12.5	7.9	6.7	8.3	8.3	15	14.2	6.2
1	K16	1	CHEK1	NM_001274	sample	7.68539325842697	254.488764044944	143.508236203838	3113428.46067416	8665.24459318689	9.47191011235955	87.1573033707865	7.62597503817449	639567.04494382	4467.12024770689	178	10071945.1	136937.86	7057.92	481.09	42.7	11.2	11.8	16.9	58.4	3.4	18	11.2	47.2	7.9	7.3	46.6	55.6	6.2	3.9	41	3.9	50.6	7.9	40.4	39.9	3.9	2.8	36.5	51.7	6.7	0
1	K16	2	CHEK1	NM_001274	sample	10.1105263157895	235.421052631579	115.005154232889	2694674.69473684	7819.78545720407	13.1894736842105	93.5368421052632	6.84811827134937	724908.421052632	5454.38132204839	190	8271815	117099.06	5879.46	435.23	40.5	8.9	10	12.6	51.1	1.6	19.5	5.3	44.7	5.3	7.4	35.8	44.2	6.3	5.8	35.8	3.2	34.7	4.7	21.6	36.3	3.7	1.6	25.3	44.7	7.4	0
1	K16	3	CHEK1	NM_001274	sample	12.3925619834711	199.169421487603	70.6181360262565	2007939.2892562	6255.36304718969	12.5082644628099	83.7355371900826	5.39731532700621	578841.987603306	4669.7733595229	242	6146532	95777.78	4330.89	322.26	28.9	17.4	6.6	27.3	35.1	7	7	19.4	31.4	11.6	3.3	38.8	31.8	12	1.7	46.3	7	35.1	7.4	40.1	27.3	11.6	3.7	36	30.6	5.4	32.6
1	K17	1	OTNT	NA	Neutral	11.1712328767123	100.099315068493	11.3255692839742	520658.188356164	3414.90552946576	11.2020547945205	94.0890410958904	8.9543002795845	586428.595890411	5174.66373180522	292	2461238.5	120863.29	1639.06	413.16	5.8	18.2	4.8	16.8	8.6	13.7	7.2	14.4	4.8	19.5	4.5	17.1	6.2	21.6	2.4	22.9	3.8	22.3	3.8	24	4.1	6.8	1.7	14.7	6.8	2.4	0
1	K17	2	OTNT	NA	Neutral	16.0788643533123	128.694006309148	8.73126205607519	655354.249211357	3860.26287686392	16.403785488959	121.760252365931	7.62840358889485	849705.662460568	6076.35376195284	317	2551858	101197.65	1662.23	325.32	9.8	8.2	4.1	11	12	8.5	6.6	7.9	7.3	10.4	4.4	10.7	5.7	11.4	0.9	16.1	5.4	12.6	5.7	10.1	6	7.9	3.8	7.6	11	5.4	0
1	K17	3	OTNT	NA	Neutral	16.3237179487179	128.641025641026	10.4263426664868	628977.342948718	3884.44040909215	14.599358974359	109.032051282051	7.25570261007544	745462.913461539	5895.19525856827	312	2476625	95447.22	1661.66	308.8	8	15.4	3.8	16.7	10.9	11.5	4.8	14.7	8.7	14.1	1.9	16	7.1	15.1	0.6	21.8	4.5	16.3	2.9	16.7	4.2	11.5	2.6	11.5	10.9	4.2	9
1	K18	1	OTNT	NA	Neutral	13.7148014440433	145.397111913357	12.8075485936048	783997.66064982	4189.35970461414	13.115523465704	136.173285198556	10.2448937334134	937023.393501805	5951.32878222397	277	3148169.8	134598.43	2136.34	429.91	10.1	5.4	5.8	12.3	13.4	5.8	7.6	8.3	6.9	9.4	2.9	10.1	9.7	7.9	2.5	12.3	5.1	9	3.2	10.1	5.8	2.5	7.6	7.9	13	11.6	0
1	K18	2	OTNT	NA	Neutral	16.7424242424242	147.439393939394	9.41165856416897	838987.003787879	4197.54449266786	17.1363636363636	132.352272727273	8.32670327853086	979085.409090909	6638.25228565314	264	3150716	114059.42	1915.06	363.89	12.9	5.7	7.2	8	15.9	7.6	9.8	8.7	6.1	10.2	5.3	8.7	11	8.7	3	13.3	5.7	8.3	6.8	11.7	11	4.5	5.7	7.6	14.4	9.5	0
1	K18	3	OTNT	NA	Neutral	16.515625	135.88125	9.62975801359064	743368.5375	4145.84379993576	15.509375	129.196875	8.47274236261775	1007028.18125	6627.55651707074	320	2889441	115160.52	1946.77	358.49	8.8	14.1	8.8	11.2	15.3	11.2	9.4	10.9	9.1	13.4	8.4	15.3	11.2	15.9	5.6	16.2	5.3	14.4	5.6	20	4.7	10.6	4.1	11.2	14.1	11.6	9.4
1	K19	1	OTNT	NA	Neutral	12.8619402985075	139.727611940299	17.0874956080711	793539.787313433	4290.41192226048	11.9626865671642	118	10.6134906800358	860612.320895522	6239.17650726212	268	3197775	136701.41	2156.97	458.12	11.2	9	6.7	10.8	14.9	9.7	10.1	9.7	12.3	11.9	6.3	11.9	11.6	11.9	6.3	14.6	4.5	17.5	2.6	14.2	6.7	5.2	3.4	8.2	13.4	9.7	0
1	K19	2	OTNT	NA	Neutral	18.8468468468468	159.797297297297	15.0761799835165	921927.959459459	4306.73803843504	18.0540540540541	132.761261261261	7.6651216247026	956032.738738739	6586.2634808077	222	3287114	108573.9	2003.1	333.17	11.3	3.2	5.4	6.8	15.8	4.1	6.3	8.6	8.6	5.9	5	8.6	8.6	6.8	2.3	10.8	7.7	5.9	6.8	5.9	9	2.7	3.2	5.4	14	7.7	0
1	K19	3	OTNT	NA	Neutral	16.4957264957265	141.649572649573	14.3059839550059	806846.239316239	4308.47536470497	15.5527065527066	125.433048433048	7.70399217305317	959781.128205128	6440.63949474967	351	2944810	115441.77	1992.89	376.58	10.8	12.5	8	10.3	15.7	9.4	10.5	8.5	9.1	12.5	3.1	14.8	11.4	13.7	4.3	16.8	5.4	14.5	3.7	17.4	8.3	9.1	6.6	12.5	13.1	14	8.5
1	K20	1	OTNT	NA	Neutral	12.4441340782123	131.371508379888	15.4309305128762	717651.75698324	3921.88864557853	11.7011173184358	116.581005586592	10.0036481690754	745526.315642458	5507.09310879017	358	2835978	120152.85	1915.62	392.97	10.6	12.8	3.9	16.2	14.2	12.6	7	13.7	5.3	13.4	3.1	10.9	12.3	15.9	2.2	19.6	4.5	19.8	1.7	15.1	6.7	7.3	2.8	9.2	13.4	4.2	0
1	K20	2	OTNT	NA	Neutral	15.6308139534884	124.526162790698	13.6752978295617	684581.296511628	4047.40790955569	14.2732558139535	104.311046511628	7.3443809357723	670612.686046512	5550.68974517402	344	2679097	101985.2	1930.08	341.43	9.9	7.3	5.2	11	13.7	9.3	9.3	8.1	7.6	15.7	6.1	14	10.5	12.8	2	19.2	4.9	13.7	5.2	14.2	4.9	8.7	2	11	11.6	2.6	0
1	K20	3	OTNT	NA	Neutral	14.8551236749117	130.69964664311	12.0990871542377	771726.180212014	4309.92063442415	15.3639575971731	115.399293286219	7.58691914757215	801892.480565371	6014.13363521481	283	2814890	109581.56	1999.02	359.56	9.5	14.8	7.8	14.8	16.3	13.4	10.2	12.7	12	13.1	5.3	14.1	13.4	15.2	3.2	20.5	4.6	16.3	6.4	19.4	8.1	11.3	3.9	11.7	14.5	6.4	8.5
1	K21	1	OTNT	NA	Neutral	12.555223880597	140.158208955224	18.3535178858621	826925.035820896	4338.06473089004	11.155223880597	113.217910447761	9.96194090195961	755706.450746269	5645.54499545225	335	3287923.8	128068.89	2116.6	406.2	11.3	10.7	5.7	13.1	14.9	6.9	8.7	11.9	9.6	10.1	5.1	16.7	12.8	10.1	4.2	21.2	4.2	18.5	1.8	19.1	6.3	5.7	2.7	12.5	15.5	3.9	0
1	K21	2	OTNT	NA	Neutral	15.85303514377	123.964856230032	7.83682250673973	654049.21086262	3748.56577033845	14.1916932907348	112	7.98827363013385	829938.661341853	6311.26927612165	313	2528863	100402.16	1636.62	315.68	9.6	13.4	5.1	13.7	10.2	14.1	4.2	12.5	7.3	19.2	5.8	9.6	7.7	16.9	2.6	13.1	3.2	12.5	3.8	13.1	7.7	10.9	1.9	8.9	11.8	6.4	0
1	K21	3	OTNT	NA	Neutral	17.1732522796353	136.571428571429	9.46188583311893	731213.027355623	4310.9707195562	17.1580547112462	129.26443768997	7.83803729504182	988150.176291793	6899.8664521992	329	2800522	117025.34	1834.56	379.19	9.1	9.7	8.2	10.3	11.9	9.4	13.4	8.2	5.8	10	4	10	11.2	10.9	4	11.2	5.5	11.6	8.2	13.7	7	7.9	5.5	7	10.3	11.2	5.5
1	K22	1	OTNT	NA	Neutral	14.3163265306122	151.107142857143	13.0315478995478	776987.285714286	4197.96406615493	12.3316326530612	134.448979591837	11.0557240192267	933529.387755102	5931.87773350957	196	2970788	120594.54	2011.54	388.09	7.7	6.6	4.6	15.8	11.2	6.1	7.7	15.3	7.7	6.6	4.6	10.7	10.2	7.1	3.6	20.4	6.1	11.7	1.5	15.3	6.6	1.5	6.6	8.7	11.7	12.8	0
1	K22	2	OTNT	NA	Neutral	16.2393822393822	125.324324324324	10.7388939223429	653536.501930502	3935.06903327045	15.3050193050193	128.671814671815	8.76674907265659	971084.463320463	6505.29250074872	259	2488744	106849.07	1776.18	368.44	9.7	9.3	4.2	13.9	15.8	6.6	6.9	7.7	5.8	10.4	6.2	10.8	12	11.6	3.1	17.8	5	12.7	1.9	16.2	5	6.6	3.9	10.4	13.9	8.1	0
1	K22	3	OTNT	NA	Neutral	15.7513812154696	136.635359116022	11.677908326096	809674.591160221	4299.44903452935	14.939226519337	121.245856353591	7.67688829082413	915163.331491713	6271.42822599765	362	2885832	112074.06	1999.97	364.84	13.3	15.5	7.2	12.7	17.7	13	10.8	11.9	10.8	14.9	4.4	15.2	13.5	16	3.6	20.4	6.4	18.2	3.3	21.5	8.8	11.6	4.4	14.6	14.6	8.6	12.7
1	L03	1	RF	NA	Neutral	12.753807106599	118.144670050761	9.06943858620197	597029.081218274	3489.12201575268	11.6345177664975	99.3756345177665	8.20024632973075	648289.730964467	5450.60554717946	394	2743057.2	124451.85	1625.46	387.72	8.6	14.5	7.1	18.8	8.6	19	7.4	17.8	2.3	20.6	1	16.8	6.1	17.8	2.8	20.8	7.6	20.3	4.1	18.8	5.3	10.2	3.8	11.7	8.9	4.3	0
1	L03	2	RF	NA	Neutral	13.453634085213	107.799498746867	7.84265397959807	542294.085213033	3279.96504213209	12.483709273183	89.0476190476191	5.49034803690092	595896.812030075	4779.88517415444	399	2338704	98937.71	1468.83	326.75	6.8	19.5	7.8	24.6	8.8	20.1	8	25.8	5.8	28.6	1.5	29.6	6.3	22.8	0.8	31.3	4.3	23.8	3	28.3	4.8	22.6	2.8	28.6	8.8	2.8	0
1	L03	3	RF	NA	Neutral	16.6453674121406	131.718849840256	11.1710302850301	712168.479233227	4212.0441739856	15.5878594249201	112.91054313099	7.34710637876335	751514.734824281	6016.24312120444	313	2906707	116112.12	1910.3	364.59	8.9	11.5	8.9	11.2	14.1	11.5	10.2	9.6	8.9	12.8	2.6	14.4	10.2	10.5	0.6	13.1	5.1	11.8	3.8	14.4	6.4	7.3	1.3	8.9	11.5	3.2	6.1
1	L04	1	RF	NA	Neutral	12.4327868852459	136.475409836066	13.0420476068146	822221.301639344	4165.08382076804	11.8918032786885	122.098360655738	9.58233529406186	898624.11147541	5944.98792503032	305	3094281.8	145473.32	2061.94	504.31	12.1	16.7	10.2	16.1	15.4	14.8	13.8	14.1	7.2	15.7	2.6	16.4	14.8	15.7	6.9	19.7	6.6	20.3	4.3	19	8.2	6.6	4.9	15.1	15.7	11.1	0
1	L04	2	RF	NA	Neutral	16.780487804878	136.012195121951	9.24202879282435	674604.518292683	4069.22554093655	15.4268292682927	134.594512195122	8.67944551154938	1020720.17073171	6632.85130878148	328	2792669	128950.09	1809.53	436.43	8.2	7.6	14.3	8.5	12.5	4.9	17.1	6.4	5.8	9.5	8.2	11	6.7	8.5	5.2	12.5	6.1	9.5	3	10.1	6.4	6.7	5.8	8.2	11	11.3	0
1	L04	3	RF	NA	Neutral	15.7401315789474	128.174342105263	10.6627077130753	693369.967105263	3969.65323548465	15.6677631578947	125.648026315789	7.92298845158763	911445.536184211	6219.00574997347	304	2825123	131883.61	1807.92	444.03	10.5	16.8	13.5	11.5	12.8	8.9	19.1	7.2	5.9	14.8	5.6	13.2	7.2	14.8	4.6	16.1	4.6	15.8	6.2	18.4	5.3	11.2	5.3	12.2	9.9	9.9	9.9
1	L05	1	RF	NA	Neutral	13.1578947368421	139.53560371517	12.0630729509101	782946.510835913	4111.74786189053	11.5325077399381	99.1300309597523	8.9153350675319	654505.164086687	5771.62573750568	323	3289443.3	128300.9	1993.98	396.24	11.8	7.4	5	11.5	12.1	6.5	4.3	7.4	6.2	12.7	3.4	14.2	9.6	9.9	2.2	17.6	7.1	17	1.9	16.4	7.4	6.2	1.5	9	14.6	2.2	0
1	L05	2	RF	NA	Neutral	12.7715877437326	99.4150417827298	9.24775354193994	479905.211699164	3076.1558847031	12.4818941504178	87.3649025069638	5.66607491543502	606312.295264624	4884.83155465265	359	1757928	78809.9	1286.25	256.44	4.7	35.1	2.8	31.8	8.1	36.2	5.6	32	7	26.5	3.3	29	6.4	34.8	0.8	28.4	3.3	22.8	3.3	28.1	2.8	20.3	1.9	26.5	7.5	3.3	0
1	L05	3	RF	NA	Neutral	14.6466512702079	124.468822170901	12.1883968912615	702499.244803695	4209.63494278281	14	101.288683602771	6.99274932509083	688136.397228637	5688.07466562455	433	2626778	88189.68	1940.72	283.41	8.8	18	3.9	29.1	13.4	15.5	6.7	27.7	10.9	14.1	4.2	20.3	12.2	15	1.2	22.9	3.9	21.2	5.1	26.3	6.2	11.5	2.3	15.7	12.9	3.5	12
1	L06	1	RF	NA	Neutral	12.7327327327327	136.6996996997	16.225232220358	790435.924924925	4496.64573759759	12.4834834834835	122.036036036036	9.80545845838432	861746.945945946	6268.05502733518	333	3132423.6	135580.21	2170.25	452.31	8.7	6	6.9	10.8	12.9	6.3	11.4	10.2	8.4	8.7	1.8	9.9	12	7.2	5.4	13.8	3.9	15.3	3	11.1	6.6	2.1	3	7.8	13.5	5.7	0
1	L06	2	RF	NA	Neutral	13.6412213740458	113.76844783715	9.38304756094576	624870.58778626	3203.66232490953	12.6717557251908	96.5038167938931	5.68332123194228	705635.646310433	4892.90137830309	393	2306745	86484.12	1485.13	280.14	7.4	28.8	4.1	31.8	8.9	29.5	5.6	31.3	5.1	32.3	2.5	31.6	7.1	32.6	0.8	32.8	3.3	30	2.3	30.8	5.9	28.2	1.8	30.5	10.4	4.8	0
1	L06	3	RF	NA	Neutral	14.1741071428571	126.227678571429	11.9395287029068	744987.348214286	4138.61123658494	14.1517857142857	119.040178571429	8.61940746823982	906547.022321429	6399.79396213459	224	2882402	112676.76	1910.63	386.72	9.8	12.9	8	14.7	14.3	9.4	11.2	13.4	10.3	16.5	10.7	16.5	9.8	16.5	4.9	18.8	2.7	21	4	25.9	5.8	14.3	4.5	13.8	12.5	11.2	11.2
1	L07	1	RF	NA	Neutral	9.21153846153846	98.6837606837607	9.05934516836318	540980.811965812	2952.8918427985	8.7051282051282	78.4423076923077	6.42963038301843	525797.314102564	4213.82777297598	468	2170146.1	95625.76	1358.04	316.12	5.6	34.4	4.5	38.9	6.8	35.9	4.1	39.1	3.4	34.8	1.1	37	6.6	34.6	2.4	37.4	3	38.7	2.1	39.3	4.7	29.1	2.8	33.5	8.8	4.7	0
1	L07	2	RF	NA	Neutral	11.724609375	93.197265625	6.66310512277375	480337.564453125	2855.32701383563	11.11328125	77.802734375	4.97833065372289	554823.74609375	4318.18414529603	512	1881466	80424.63	1213.3	275.27	7.2	36.5	4.5	34.8	8.2	38.5	4.7	34.4	4.7	36.7	2	39.3	5.3	37.3	0.6	37.9	4.1	36.3	3.5	37.5	5.1	34.2	2.3	36.1	9	3.9	0
1	L07	3	RF	NA	Neutral	15.1971830985915	121.299295774648	7.56036904322311	617066.954225352	3764.21635700824	14.2676056338028	104.802816901408	7.6057549483892	773690.147887324	6289.52636608088	284	2519657	114609.77	1557.33	361.15	11.3	13.7	10.2	15.5	11.3	12.7	10.9	13	6.7	16.5	5.6	17.3	7.7	17.6	3.2	19.7	6	18.3	3.5	20.8	7.4	13.4	1.8	10.9	10.9	6	7.4
1	L08	1	RF	NA	Neutral	13.7587301587302	134.339682539683	10.0847560201902	692692.536507937	4123.12699916039	11.4190476190476	117.961904761905	10.0132583461233	826835.365079365	6028.56937745732	315	3052633.3	123017.51	1916.2	384.72	9.2	8.3	4.8	15.6	9.2	4.1	5.4	15.2	5.1	13	2.5	10.5	8.6	7.6	2.5	15.2	6	14	1.6	14.3	4.8	4.8	2.2	8.6	10.5	6.3	0
1	L08	2	RF	NA	Neutral	12.8183760683761	96.8782051282051	5.92951320095498	490469.126068376	2876.76756132463	11.0277777777778	84.5662393162393	5.50461203941343	602987.205128205	4655.57659142926	468	1929239	84303.12	1213.5	274.19	5.3	31.6	2.8	33.5	6.6	32.7	4.1	33.3	3.2	35.3	1.7	32.9	5.1	34.8	1.3	34.8	4.1	32.3	2.6	34.4	4.3	30.8	2.1	32.5	7.1	4.1	0
1	L08	3	RF	NA	Neutral	15.8453237410072	135.787769784173	11.4372726504481	745281.694244604	4158.04961358748	14.9064748201439	117.741007194245	7.70387633801114	842977.830935252	6165.31383260381	278	2995305	107505.61	1805.4	322.21	11.5	10.4	6.8	14.7	11.5	7.6	5	16.2	8.3	18	4.3	14	8.6	13.3	1.8	16.9	5.8	15.1	4	19.4	6.1	11.9	2.5	11.2	9.7	6.5	9.7
1	L09	1	PIGN	NM_012327	sample	14.5180412371134	147.59793814433	13.4492880848801	851198.005154639	4314.75234797761	13.1520618556701	121.89175257732	9.42275811963389	841642.164948454	5763.570781391	388	3481376.8	129638.95	2270.95	403.16	12.6	8.5	6.4	12.9	16.2	5.7	8	14.9	7	11.9	5.2	14.7	11.6	8.5	2.8	17.8	7.7	13.7	2.3	15.5	7.7	3.1	2.8	11.3	13.7	5.4	0
1	L09	2	PIGN	NM_012327	sample	16.4152380952381	134.657142857143	12.3889494079728	738180.64952381	4263.89011581368	14.3980952380952	98.9257142857143	6.71415803342515	652878.939047619	5532.17634689757	525	3083743	103117.18	1987.56	335.62	10.9	6.1	4.8	9.7	16.2	4.8	8.6	8.4	6.9	9.3	3.8	17.5	9	7.8	1.1	18.9	5.5	9.7	4.2	13.3	6.7	5	1.9	12.4	13	1.9	0
1	L09	3	PIGN	NM_012327	sample	17.172514619883	146.573099415205	11.7129405785561	840672.815789474	4209.8829174331	15.9444444444444	122.894736842105	7.64663039330509	838552.774853801	5831.51794881946	342	3187969	110437.72	2041.62	359.72	12.6	15.2	6.4	10.8	14.3	11.1	9.6	9.9	8.8	13.2	5.3	14.9	11.1	14	1.2	18.7	7.6	17	6.7	21.3	8.2	10.2	5.3	11.7	13.7	7.9	10.2
1	L10	1	ERCC5	NM_000123	sample	13.341935483871	134.677419354839	10.6460371257351	678469.451612903	4018.62966779542	11.9838709677419	131.48064516129	11.0382118757113	938176.867741936	5962.89074820458	310	3008096.1	136491.12	1903.9	451.9	9	10.6	6.1	11.3	12.3	7.4	9	9.4	4.5	14.5	6.8	13.9	10.3	10.6	3.9	19.4	4.8	15.8	2.6	17.1	5.8	6.5	4.8	10.6	12.6	11	0
1	L10	2	ERCC5	NM_000123	sample	16.8169934640523	149.986928104575	9.59290967545848	929591.555555556	4491.86746600927	15.1307189542484	124.529411764706	8.33680383204005	929215.673202614	6371.87249565752	306	3418626	121029.73	2213.22	396.5	13.1	5.2	12.7	11.8	16.7	3.9	15	7.5	12.4	8.8	4.9	11.1	12.4	7.5	4.2	14.4	6.2	8.2	5.2	12.7	9.8	3.9	5.9	10.1	15.7	8.5	0
1	L10	3	ERCC5	NM_000123	sample	16.6870588235294	137.338823529412	9.01741333407907	673953.983529412	4021.22532145653	14.5905882352941	113.574117647059	7.56351496072604	738889.828235294	5671.18176323424	425	2706042	94709.94	1721.61	297.3	9.9	10.6	2.8	23.8	12	7.3	3.8	26.4	8.2	9.4	3.8	14.6	7.1	10.4	1.6	23.5	5.4	13.2	4	19.8	7.3	6.6	2.8	12	10.8	4	9.2
1	L11	1	PHF6	NM_032335	sample	13.4522292993631	136.78025477707	13.8755068652135	741430.958598726	3968.85124807821	13.0350318471338	112.859872611465	8.72644357022681	754640.149681529	5730.82775935677	314	3176015.5	137171.49	1931.34	432	10.2	8.6	8	11.1	9.9	7.3	8.6	8.3	4.8	11.8	2.2	16.2	9.2	9.9	3.2	17.5	7.6	17.5	5.1	17.2	8	4.5	1.9	11.1	13.1	4.1	0
1	L11	2	PHF6	NM_032335	sample	14.9086538461538	118.754807692308	8.80014391962015	667887.78125	3618.25677215987	13.7716346153846	90.6274038461538	5.90808836518821	628877.992788462	5303.20405011114	416	2403102	94990.38	1620.9	309.15	10.6	27.2	5.5	28.8	12.7	25.5	6.7	27.6	7.5	22.1	2.4	24	9.6	26.7	1	23.1	5.5	19.2	4.8	22.8	6.5	14.9	1.7	20.7	14.7	3.4	0
1	L11	3	PHF6	NM_032335	sample	17.0224719101124	136.294943820225	8.75763922160213	695122.02247191	4000.88265381203	15.3398876404494	108.553370786517	7.5064443546235	728880.508426966	6011.47774330621	356	2731706	105937.74	1732.48	347.63	9	14.9	5.1	14.9	12.9	12.4	6.7	11.2	5.9	12.4	4.8	15.4	8.4	14.3	4.2	19.9	5.9	18.3	5.3	22.8	6.5	10.4	3.1	12.1	11	4.5	8.7
1	L12	1	BLM	NM_000057	sample	14.0207100591716	150.955621301775	11.642071305856	809154.523668639	4303.72764177879	12.8846153846154	120.695266272189	9.20540001247806	799492.047337278	5637.64059156272	338	3237132.2	124354.7	2030.14	402.24	11.2	6.5	3.6	11.5	11.8	4.4	6.2	11.5	5.9	10.9	1.8	13	9.5	6.8	2.7	20.7	5	11.2	3.8	15.1	8	3.6	4.1	9.5	17.5	5.3	0
1	L12	2	BLM	NM_000057	sample	15.8501628664495	132.273615635179	13.2058054807934	762223.719869707	4303.2987787228	13.9674267100977	91.1465798045603	6.24745074459725	625672.811074919	5666.67482849243	307	2852938	98315.72	1983.89	319.23	11.1	9.8	5.2	16.3	14.3	10.1	6.2	15	9.1	10.4	1.6	18.2	11.4	10.7	0	17.9	4.2	12.4	2.9	17.6	7.5	5.9	2.3	14	14.7	2.6	0
1	L12	3	BLM	NM_000057	sample	16.4196642685851	135.059952038369	10.2647512483371	681393.846522782	4019.88884749983	13.7505995203837	98.4604316546763	6.70531463285739	644439.482014389	5452.11191931935	417	2669185	102666.15	1742.4	326.2	8.2	13.2	6	15.8	11.5	11	7.4	15.8	9.6	13.9	3.6	20.4	8.4	13.7	1.9	27.8	5.8	17	4.1	24.5	7.2	10.3	2.4	17.5	13.4	2.9	13.4
1	L13	1	ARID1A	NM_006015	sample	14.5646258503401	171.578231292517	13.4163465015695	920887.489795918	4257.92437772343	14.4251700680272	136.93537414966	9.57520816572152	923291.693877551	6051.66538500717	294	3323861.1	132449.99	1996.61	417.58	12.2	6.1	4.4	7.5	13.3	6.5	6.1	5.8	7.5	7.5	2.4	8.2	10.5	7.5	4.4	15	7.5	9.9	4.1	8.2	11.9	3.7	5.8	5.4	19.4	8.5	0
1	L13	2	ARID1A	NM_006015	sample	17.5754716981132	145.786163522013	11.8278039008121	785568.943396226	4168.19019773619	16.4182389937107	121.88679245283	7.15294802411938	844643.883647799	5935.89648450702	318	2942884	112906.19	1899.13	349.63	11.3	5.7	7.5	8.8	13.5	3.8	6.9	7.5	7.9	11.9	2.8	11.9	9.7	7.9	0.9	18.6	6.3	9.7	4.1	13.2	8.2	4.7	4.1	10.4	14.5	7.5	0
1	L13	3	ARID1A	NM_006015	sample	17.6829268292683	135.636363636364	9.42427272463025	629904.702882483	3771.56097222445	16.1862527716186	115.425720620843	6.94628282512383	744360.199556541	5630.54535927446	451	2523469	100429.14	1609.28	309.65	7.3	13.1	3.8	14.9	7.3	12	4.2	14.4	6.7	16.2	4.7	15.5	5.1	15.7	1.8	21.7	7.1	15.1	6	17.3	4.9	11.3	4.4	11.3	9.1	5.1	9.1
1	L14	1	EZH1	NM_001991	sample	13.0031948881789	137.638977635783	10.4647251843969	670176.335463259	3711.0218051302	13.4153354632588	132.086261980831	10.256778610748	908329.367412141	6128.09530733063	313	2785475.6	134034.01	1636.65	409.43	6.7	9.6	6.4	10.9	7	11.8	5.4	11.2	4.2	11.2	2.6	11.5	6.1	11.2	4.5	14.4	5.4	16.3	3.5	13.7	6.1	3.5	4.2	8.3	9.9	6.7	0
1	L14	2	EZH1	NM_001991	sample	16.5	120.747787610619	7.61254862708836	544044.407079646	3589.29602260416	17.716814159292	137.553097345133	8.2557625223027	1037132.7079646	6824.51584177814	226	2447428	131534.35	1495.8	411.89	5.8	3.5	10.2	4.9	8	5.3	11.1	3.5	5.3	10.2	6.2	8.8	6.6	9.3	4.9	6.6	5.3	6.2	4.9	7.5	4.4	4	3.5	4.4	7.5	8	0
1	L14	3	EZH1	NM_001991	sample	16.9004329004329	132.445887445887	10.9662220846642	665455.608225108	3901.09592367147	14.9220779220779	117.818181818182	7.61913627493567	799692.887445887	5957.11115924999	462	2672197	106621.5	1692.42	335.19	7.8	11.7	5.8	11.7	10	10.6	5.8	11.9	7.8	13.9	3.5	16	7.1	14.3	1.9	18.4	7.1	15.2	3.9	20.1	4.3	11	4.1	13	8.4	5.4	10.6
1	L15	1	ARID2	NM_152641	sample	12.6463414634146	131.048780487805	10.6441793522534	649313.947154472	3815.79420179079	15.0975609756098	138.349593495935	10.3710801644188	1040461.38211382	6703.80138268892	246	2830877.9	144069.96	1724.37	438.18	8.1	8.5	9.8	12.2	9.3	8.5	10.6	8.1	6.1	11.4	4.5	9.8	6.5	11	8.5	11.8	4.1	14.2	7.7	8.9	5.3	5.3	2.8	6.1	11.4	12.6	0
1	L15	2	ARID2	NM_152641	sample	16.2811059907834	125.013824884793	9.52431971394181	651115.437788018	3826.60613949829	17.0829493087558	127.640552995392	7.5200110216745	940384.069124424	6075.50508650839	217	2662764	116931.36	1783.18	360.84	9.7	7.8	11.1	11.5	11.1	7.8	11.1	7.8	7.8	21.2	5.5	14.7	9.2	16.1	2.8	18	5.5	14.3	6	12.4	7.4	10.6	6	11.5	11.5	10.1	0
1	L15	3	ARID2	NM_152641	sample	15.0134048257373	121.876675603217	11.1436520762635	625455.892761394	3874.72743883559	15.4209115281501	110.324396782842	7.14670949262405	755133.09383378	5887.62452960375	373	2510789	104035.24	1601.16	321.11	8.8	14.5	5.6	13.1	7.8	13.9	4.8	15.3	8	18	5.4	19.3	6.4	17.4	1.6	18	6.4	20.9	8	20.6	5.1	14.2	3.8	14.7	9.4	5.1	10.5
1	L16	1	FLT4	NM_002020	sample	13.2535612535613	146.008547008547	16.3832594900109	895529.524216524	4464.86241165977	12.6695156695157	112.05698005698	8.99630803006681	777086.279202279	5877.57038851344	351	3512612.3	127770.92	2285.42	420.46	12.5	8.5	6	10.8	17.4	6.3	9.1	9.7	8.3	9.1	3.7	13.7	14.2	7.4	3.7	16.8	5.1	15.7	4.6	15.4	8.3	3.7	3.1	9.4	16	6.3	0
1	L16	2	FLT4	NM_002020	sample	17.9969512195122	145.115853658537	11.3296632307757	839608.682926829	4418.83033721998	16.4207317073171	125.125	7.56898536155572	901832.195121951	6344.07271157289	328	3041794	110810.65	2107.39	371.2	13.4	6.7	9.5	11.3	18.6	4.6	14	9.1	7	6.1	3	8.5	12.5	6.4	1.8	14.3	7.9	9.5	6.1	9.5	8.2	4	4.6	7.3	14.9	8.2	0
1	L16	3	FLT4	NM_002020	sample	17.6155778894472	148.866834170854	11.7858579595375	867371.165829146	4434.22637438165	15.891959798995	116.856783919598	7.07900042343053	829938.58040201	6088.74287274461	398	3189443	105717.92	2077.33	338.42	14.8	8.5	7.3	17.8	17.3	5.8	9	17.6	8.3	11.8	2.8	17.1	12.3	9	1.8	18.1	6.5	12.1	5.5	19.3	8.8	7.3	2	13.8	16.6	4.5	11.6
1	L17	1	RF	NA	Neutral	13.7659574468085	149.333333333333	14.8741736477321	853574.421985816	4564.65569080073	13.0673758865248	128.078014184397	10.3726665602326	958236.70212766	6374.41365011349	282	3324035.9	136396.02	2197.23	435.11	12.1	5.7	6	9.9	15.6	5	9.6	8.2	8.2	7.8	4.3	13.1	14.2	7.4	3.9	12.8	5.3	10.3	1.8	10.6	8.5	1.4	3.2	8.5	17	10.6	0
1	L17	2	RF	NA	Neutral	16.6444444444444	140.32962962963	16.7255902870465	833614.6	4347.64334641728	16.1	120.633333333333	7.66519518903825	858615.233333333	6059.17682620582	270	3160039	109227.69	2082.27	362.2	14.8	5.9	8.5	13.3	17.4	5.6	9.3	11.1	8.5	13.7	5.6	10	11.5	12.6	3	18.9	5.9	11.5	5.6	10.7	10	5.9	4.1	8.9	17	7	0
1	L17	3	RF	NA	Neutral	16.9891696750903	143.176895306859	9.04505417559563	837233.880866426	4388.95514568706	16.5920577617329	118.324909747292	7.2110491367724	838046.768953069	6277.36039490924	277	3174172	120146.83	1970.31	386.63	12.6	8.3	11.2	13	15.9	8.3	12.3	10.8	7.9	11.6	4.7	14.8	12.3	10.5	2.5	16.6	6.1	12.6	5.4	15.2	7.6	7.9	3.6	9.4	11.9	6.1	7.2
1	L18	1	RF	NA	Neutral	12.53125	141.89375	15.3423200038634	803931.91875	4090.22205329325	13.2	146.778125	11.9455926176186	1043361.4875	6414.35506540201	320	3047922.4	140656.02	1981.3	460.32	10.9	7.2	8.4	8.8	11.6	9.1	12.5	9.1	8.8	12.8	4.7	7.5	11.2	11.2	5.9	12.2	5.3	14.1	4.4	10.9	7.8	4.4	7.2	5.9	13.8	10	0
1	L18	2	RF	NA	Neutral	16.8352272727273	146.3125	12.6774606438561	852076.5625	4082.29957713114	16.6420454545455	138.465909090909	8.39291930844586	1071580.8125	6535.06390175422	176	3137387	124511.1	2011.27	391.98	13.1	9.7	11.4	14.8	14.2	4.5	13.6	11.9	8.5	10.2	5.7	11.9	9.7	12.5	4	15.9	6.2	14.2	7.4	14.2	12.5	7.4	5.7	11.4	15.3	13.1	0
1	L18	3	RF	NA	Neutral	16.4211822660099	134.42118226601	11.0807088204598	680815.204433498	4006.91578159011	13.884236453202	113.270935960591	7.458693672005	796612.997536946	5932.50076284562	406	2613337	114607.41	1752.9	367.94	7.9	15.3	8.6	12.8	9.9	12.3	9.6	11.6	6.2	14	3.2	16.7	8.1	14.5	1.5	20	7.4	17.5	3.9	25.6	5.4	13.1	3.2	15.8	9.9	5.2	12.6
1	L19	1	RF	NA	Neutral	14.0441176470588	162.156862745098	22.6670921500558	989706.789215686	4591.85103082525	12.6666666666667	141.495098039216	11.2712500170011	1020817.98529412	6143.44569472257	204	3685281.6	121591.81	2551.93	380.12	10.3	6.4	4.4	17.6	14.2	6.9	5.4	16.7	9.8	5.9	5.9	10.8	13.7	6.9	5.4	17.6	5.4	14.2	5.4	14.7	8.8	2.5	6.9	9.3	16.7	15.7	0
1	L19	2	RF	NA	Neutral	17.0035714285714	147.117857142857	9.90225330206623	901585.567857143	4321.55528458677	16.1357142857143	126.517857142857	8.34678761592451	956542.339285714	6643.25510459431	280	3104502	114107.45	1976.57	369.17	12.5	5.4	8.9	8.6	16.8	4.3	12.5	6.8	9.6	13.9	8.2	7.9	12.1	10.4	4.6	10.7	5.7	7.1	5	10	10	5	3.6	6.8	17.1	6.8	0
1	L19	3	RF	NA	Neutral	17.122641509434	133.050314465409	8.0278832988426	734911.248427673	4150.53511737368	15.8679245283019	113.490566037736	7.23366500140549	832087.433962264	6400.89123052432	318	2880556	130367.63	1862.99	419.17	11.9	12.6	16.7	10.7	15.4	10.4	19.5	10.7	7.9	14.2	3.5	13.8	11.3	12.9	4.1	14.2	7.2	12.3	6	14.8	9.1	7.5	3.1	9.4	13.5	6	6.9
1	L20	1	RF	NA	Neutral	13.3160621761658	139.507772020725	12.6186459882652	735021.176165803	3903.92274182441	13.4870466321244	146.766839378238	11.400010033382	1089096.57512953	6630.47520590471	193	2877938.5	135025.37	1870	434.33	9.3	7.3	7.3	15	13	9.8	7.3	11.4	4.1	14	4.1	8.8	11.4	12.4	7.3	11.9	5.2	15.5	5.7	12.4	7.3	5.7	5.7	8.3	15	10.4	0
1	L20	2	RF	NA	Neutral	15.9855421686747	132.790361445783	11.7071803192608	718149.440963855	4196.7144844183	14.821686746988	115.438554216867	7.64106394765842	812615.56626506	6124.7585996633	415	2734334	98880.54	1834.09	311.41	9.2	7.5	3.6	11.8	12.5	8.9	5.1	9.4	8.9	9.2	3.4	11.1	9.4	8	1.7	15.9	3.9	11.6	3.4	13.7	5.5	5.5	1.7	10.4	11.1	4.3	0
1	L20	3	RF	NA	Neutral	15.965367965368	133.5670995671	10.5911456171676	753345.082251082	4466.07886300588	16.0606060606061	134.4329004329	8.44734112647197	1026585.82683983	6676.01672152373	231	2793016	129942.79	2083.47	428.01	13.9	15.6	15.2	12.6	16.5	10.4	16.9	6.9	12.1	11.3	5.2	9.1	13.4	13.9	5.2	14.7	6.5	15.6	3.5	17.7	5.6	10	6.1	10.4	13.9	13	8.2
1	L21	1	RF	NA	Neutral	12	127.942675159236	13.6375523604266	706709.993630573	4073.69705967809	12.3662420382166	114.786624203822	9.83802111590478	806898.207006369	6005.38474668721	314	2914339.5	126197.09	1862.49	412.58	7.3	8	5.1	15.9	9.2	8.9	9.2	13.4	8	10.5	4.1	13.1	9.9	10.5	3.5	15.3	3.8	16.6	3.2	15	5.1	4.1	1.6	9.9	9.9	5.7	0
1	L21	2	RF	NA	Neutral	15.7251461988304	124.061403508772	9.45622606212904	630805.774853801	3951.56063822234	15.2573099415205	109.470760233918	7.09854151000599	777601.616959064	6108.46368147229	342	2487513	99645.4	1684.7	314.81	7.6	5.8	4.1	12.3	9.6	7.3	5	10.8	6.4	12.9	2.9	10.2	7	11.1	2.3	14.6	4.1	9.4	2.3	9.6	5	6.1	1.5	6.7	9.9	4.4	0
1	L21	3	RF	NA	Neutral	16.6947674418605	128.918604651163	9.7666367013647	635063.723837209	4059.4806101698	14.3953488372093	103.744186046512	7.06661242127345	700132.834302326	5860.05275151379	344	2634462	113225.94	1767.21	361.04	7.8	10.8	8.7	9.3	9.9	8.7	7.8	8.7	4.9	11.6	1.7	14.5	5.8	9.3	0.6	19.2	6.1	12.2	4.1	20.3	3.8	7.8	1.2	13.4	8.7	2.3	9.3
1	L22	1	RF	NA	Neutral	8.53280839895013	90.6194225721785	7.15181121838165	410252.419947507	2374.87441219084	8.01574803149606	89.241469816273	7.14030509537872	624509.472440945	4089.85037191954	381	1601210.3	89327.8	1033.09	305.2	3.9	43.6	4.5	43.8	5.2	44.6	5.5	42.5	3.9	40.7	1.8	39.1	3.9	43.8	2.4	43.6	2.9	42.8	0.8	42.5	3.1	35.7	2.1	38.6	6.3	6.6	0
1	L22	2	RF	NA	Neutral	9.56648936170213	82.2367021276596	8.8871236587035	507285.191489362	2547.05225138365	9.58776595744681	76.1728723404255	4.78362410332937	594142.215425532	3929.59684188639	376	1708245	57879.23	1209.6	197.14	6.6	51.1	4.8	60.6	9	51.3	7.4	60.1	6.6	44.7	4	46	6.6	46.8	1.9	48.1	3.5	46	3.2	46.8	4.5	41.2	4	45.5	8.5	5.9	0
1	L22	3	RF	NA	Neutral	17.2293906810036	130.189964157706	9.81290920823468	631648.777777778	3889.48534885654	16.2688172043011	123.935483870968	7.74730083338604	920258.448028674	6617.39906596303	279	2602883	114872.64	1690.02	356.89	8.2	11.5	7.5	9.7	9.7	10.8	9	10.8	7.2	14	5	12.5	6.8	11.1	5.4	16.5	6.5	14.7	6.5	14.7	5.7	11.1	3.2	9	9.3	9	6.5
1	M03	1	OTNT	NA	Neutral	12.1412213740458	121.782442748092	13.8949170068271	752018.874045802	4322.12783908824	12.763358778626	107.832061068702	9.12460643398407	767506.076335878	5944.63783824247	262	3298133.9	146096.95	2172.36	456.11	9.5	5.7	12.6	8.8	13	6.9	13	6.5	7.6	19.8	4.2	13	13.4	9.9	4.2	18.3	6.5	21	5	12.2	6.1	8	2.7	8	13	5	0
1	M03	2	OTNT	NA	Neutral	12.4844444444444	97.7422222222222	6.8291360942829	480446.944444444	2923.68032144023	11.3666666666667	84.5444444444445	5.7612589900411	576640.773333333	4660.0945672408	450	1886021	87188.93	1289.92	305.28	7.6	35.6	6	31.8	10.2	36.2	7.8	30.7	4.9	30	3.1	31.3	6.9	36	0.7	33.8	2.9	30.4	1.8	33.1	4.4	26	1.3	30.2	7.6	1.8	0
1	M03	3	OTNT	NA	Neutral	16.530612244898	125.090379008746	8.97759269587469	628170.804664723	3917.61854320201	15.2040816326531	109.740524781341	7.3149521207769	727117.451895044	5748.09202206394	343	2648774	110949.13	1719.3	354.81	7.3	11.7	6.4	10.5	9.9	11.1	7.3	9.9	7.6	16.9	3.8	16.6	7.9	16.3	1.7	21.3	6.7	12	5.5	18.4	4.7	10.5	2.6	12.8	7.3	2.3	9.6
1	M04	1	OTNT	NA	Neutral	11.7632653061224	125.444897959184	13.0551488325654	751033.363265306	3877.40981509638	12.8857142857143	114.518367346939	9.11163309061175	813807.224489796	6006.90251718564	245	3041776.6	144589.3	2014.46	452.86	11.4	11	10.6	10.6	13.5	11.8	10.6	8.2	9.4	16.7	3.3	15.9	9.8	14.7	4.1	15.5	4.1	22.4	3.7	11.4	7.8	9.4	5.3	9.8	11.8	6.5	0
1	M04	2	OTNT	NA	Neutral	15.0237529691211	120.79809976247	12.7540295467617	666264.752969121	3492.51091024356	13.6603325415677	95.4109263657957	6.43443480708538	630553.560570071	5378.12507499646	421	2469824	95695.15	1555.79	307.33	10	19.5	5	16.9	11.2	27.8	6.7	17.3	7.8	20.7	2.4	18.3	9.3	24.9	1.4	22.1	5.5	16.9	4	18.8	7.4	13.8	0.7	16.6	11.9	1.4	0
1	M04	3	OTNT	NA	Neutral	14.6305220883534	110.74297188755	8.1857933534111	531069.751004016	3788.72312343312	14.218875502008	106.385542168675	7.53712924519837	688767.40562249	5589.78991275187	498	2307701	95358.21	1724.25	314.19	5.2	14.3	4	20.5	9.8	11.6	6.8	20.3	8.2	17.5	5.4	17.3	7.2	16.9	2	22.5	4.4	18.1	3.2	21.9	4	13.5	2	13.9	7.2	2.6	11.6
1	M05	1	OTNT	NA	Neutral	13.5764192139738	136.008733624454	10.6583760764061	665982.873362445	3881.85059590215	12.0218340611354	106.657205240175	8.282750443095	698586.266375546	5490.84218770984	458	2823741.8	123804.84	1778.14	387.56	7.6	10.5	4.4	12.4	9.6	11.1	5.9	14	3.7	12	1.7	17.5	6.6	11.8	2.8	19.9	3.7	14.4	2.4	16.6	5.2	5.7	1.3	12.2	9.8	3.3	0
1	M05	2	OTNT	NA	Neutral	16.621776504298	130.968481375358	10.6966128564994	667906.928366762	3952.72327649899	15.5816618911175	110.300859598854	7.30166841692693	719056.974212034	5687.93280075668	349	2708226	105691.78	1761.07	338.85	10	7.4	6.3	6.9	12.9	6.6	10	8.3	6	8.6	3.7	12.9	8.9	9.5	2.3	19.2	4.3	10.9	3.2	13.5	7.7	5.2	3.2	9.5	11.5	3.2	0
1	M05	3	OTNT	NA	Neutral	16.8033980582524	132.473300970874	9.68669029787166	650793.546116505	3855.46935707457	16.0485436893204	120.970873786408	7.60713623112436	820785	6102.060830374	412	2544960	105741.38	1627.41	335.76	7.8	15.8	3.9	11.9	9.5	13.1	6.3	12.4	6.8	14.1	4.1	13.1	7	14.6	2.7	17	6.3	14.8	5.8	17.5	6.1	10.7	4.4	9.5	10	7	6.6
1	M06	1	OTNT	NA	Neutral	15.3547619047619	138.895238095238	11.3230154151405	810970.021428571	4335.55826629025	14.4880952380952	112.711904761905	7.76112333905056	787102.34047619	6094.94235141772	420	3049297.8	97112.09	2007.5	316.66	8.1	12.6	2.4	30	14.8	11.7	4.8	30.2	6	11.2	1.4	10.5	13.1	11	3.6	13.8	6.4	13.3	3.3	10.7	5.2	3.3	1.4	7.4	12.9	3.3	0
1	M06	2	OTNT	NA	Neutral	14.5917602996255	112.286516853933	8.66607991311743	534196.958801498	3780.95199610933	13.8651685393258	101.005617977528	7.65594120115012	689048.593632959	6081.82067702706	534	2407821	104137.94	1568.54	335.93	5.2	7.7	4.5	8.6	8.8	10.7	5.6	7.9	6.7	10.7	6.2	11.6	4.7	11.2	3	14.6	2.8	11.6	2.4	11.8	3.6	6.6	0.7	9	6.6	2.1	0
1	M06	3	OTNT	NA	Neutral	14.4188034188034	126.527777777778	10.7569246422347	714859.677350427	4175.74114888828	13.767094017094	104.260683760684	7.49536921610047	722536.057692308	5934.77793699013	468	2796394	107556.68	1905.31	350.77	12.4	16.2	6.2	16	15	12	10.3	13.2	10.5	17.7	4.7	17.3	12	15.8	1.7	19.7	4.1	21.2	3	25	7.5	13.5	3.2	14.1	13.9	4.9	9.4
1	M07	1	OTNT	NA	Neutral	16.1105121293801	148.083557951482	11.7529404214849	838107.991913747	4401.83924012666	14.5040431266846	115.380053908356	8.45150540488753	830307.595687332	6174.16122470615	371	3163053.6	112419.7	2036.59	361.09	11.1	7.3	3	18.9	14	6.5	4.6	20.5	5.9	8.9	3	11.6	11.1	4.9	4.6	14.8	9.7	11.3	5.9	13.5	7.3	1.9	2.2	9.2	14.3	5.9	0
1	M07	2	OTNT	NA	Neutral	16.2698863636364	132.284090909091	8.89310438767612	708775	3967.39551395197	15.4090909090909	112.448863636364	7.37988203001482	737343.994318182	5790.087923741	352	2788833	106265.09	1735.52	349.94	10.5	5.7	8.5	11.1	12.5	6.5	11.1	9.7	7.4	8.8	4.3	8.2	8.8	7.7	0.9	16.2	5.4	8.8	5.7	10.8	7.4	4.3	3.1	7.1	11.6	3.1	0
1	M07	3	OTNT	NA	Neutral	15.2067307692308	130.132211538462	11.7543406420989	688983.737980769	4206.36158401031	13.6947115384615	104.764423076923	7.44335990727749	721647.064903846	5877.78277051776	416	2753228	99754.72	1875.66	325.93	10.3	13.2	5.3	19.7	13.9	9.4	8.2	19.2	8.4	13.2	4.6	17.1	10.8	13.7	1.4	19.7	4.8	14.7	3.1	21.6	5.8	10.3	2.6	15.1	13.9	3.6	10.3
1	M08	1	OTNT	NA	Neutral	14.8358208955224	126.296019900498	11.4536447752491	698723.562189055	4233.79701341953	14.1144278606965	109.701492537313	7.44813417815992	782926.144278607	6082.66215847941	402	2766714.4	103309.47	1925.01	343.9	6.5	12.4	0.7	17.7	11.9	10	3.5	19.7	6	12.7	1	13.9	9.7	9.5	6	17.2	9.7	16.9	5.5	14.4	4.2	4	2.5	11.4	10.4	6.2	0
1	M08	2	OTNT	NA	Neutral	15.9911764705882	131.370588235294	10.746320199197	755971.452941176	4227.36435154812	15.3411764705882	116.638235294118	7.21601631581904	833703.873529412	6026.54450342612	340	2952479	115673.99	1971.93	392.58	9.1	5.9	9.7	11.8	11.8	2.6	14.7	9.7	9.4	10.6	2.6	12.6	8.5	5.9	2.1	17.1	4.7	9.7	3.2	11.5	6.8	5	2.6	10.3	11.5	7.4	0
1	M08	3	OTNT	NA	Neutral	17.1652661064426	150.739495798319	12.1856773865601	871990.464985994	4420.87376380732	17.1848739495798	134.627450980392	7.82105866577152	953870.366946779	6253.4391287652	357	3129720	112037.47	2044.61	357.44	14.6	11.5	7.3	13.2	16.5	8.7	7.3	10.6	9	12.3	3.9	14	13.7	11.5	3.1	18.2	8.4	16	6.7	16	11.5	9.8	6.2	10.9	17.6	9.5	9
1	M09	1	DNM2	NM_001005362	sample	16.8877192982456	128.294736842105	8.63259288038284	663410.066666667	3988.97159810474	18.4245614035088	116.245614035088	6.50149837016124	754543.396491228	5672.35955165181	285	2855356.2	113964.44	1835.66	346.21	8.4	6.3	2.8	16.5	10.5	5.3	4.2	21.8	3.2	18.6	1.1	12.3	8.8	6.3	1.8	18.6	9.5	7.4	13	7	6.7	2.5	1.1	5.3	11.2	4.6	0
1	M09	2	DNM2	NM_001005362	sample	17.0614250614251	123.479115479115	9.44676993502295	637665.764127764	3667.52568058527	16.2653562653563	101.216216216216	5.81257436284412	624910.022113022	5054.63945535839	407	2573615	95827.43	1778.54	309.91	7.4	7.9	3.4	15	11.8	8.4	5.4	12.5	6.4	18.4	2.2	20.1	7.4	14.7	0.7	25.6	6.1	12.5	6.4	15.7	5.7	7.9	2.7	14.7	10.8	2.5	0
1	M09	3	DNM2	NM_001005362	sample	17.192037470726	113.875878220141	7.68797618261655	517414.981264637	3447.48944142069	16.8290398126464	102.927400468384	5.65696109354877	617305.775175644	5077.40392631589	427	2305312	92210.8	1458.83	296.12	7.7	10.3	1.4	15	7.3	8.2	3.7	18.7	4.2	21.3	0.9	20.6	5.4	19.7	0	36.8	6.6	11	8.2	14.1	6.3	11	2.8	14.1	7.5	3.5	9.4
1	M10	1	PRF1	NM_005041	sample	15.8498789346247	144.653753026634	13.4672549135449	821728.837772397	4394.85160880601	14.4891041162228	121.939467312349	8.08523335874914	867821.542372881	6124.77445010484	413	3067099.5	101394.75	2097.77	335.31	9.9	9.9	2.2	26.2	14.5	6.5	4.8	25.7	4.1	10.2	1.2	11.1	12.3	7.7	4.8	16	9	10.9	6.1	13.6	5.3	1.9	2.9	8.7	14.8	5.3	0
1	M10	2	PRF1	NM_005041	sample	15.0119284294235	130.121272365805	10.6617587006042	695814.27833002	4074.7676375295	12.8409542743539	98.8608349900596	7.57597839632697	662589.612326044	5568.57429816277	503	2667794	98919.26	1787.7	325.82	9.3	8.7	4.4	11.7	12.9	6.6	7.4	9.7	7.8	9.1	6.2	16.3	8.5	9.9	1.4	19.5	3.6	13.9	1.4	17.5	6.2	7	1.6	12.5	12.3	2.8	0
1	M10	3	PRF1	NM_005041	sample	17.1830985915493	142.50985915493	9.87340874359978	760242.58028169	4129.5857325224	16.2112676056338	127.797183098592	7.76555898061925	898905.763380282	6207.46874037082	355	2868317	105118.91	1823.14	344.38	11.3	11.8	4.5	12.1	13	8.7	7.3	9.9	7.9	11.8	2.8	9.9	9.9	12.7	2	13.8	7	11.5	4.8	13.2	7.3	7.6	5.4	7.9	13	7.9	6.8
1	M11	1	DSN1	NM_024918	sample	17.5862068965517	163.679045092838	15.5663550316897	1022646.45888594	4828.95169690359	14.9708222811671	121.928381962865	7.96832213799985	890671.124668435	6298.54480253457	377	3833445	113143.04	2421.85	352.97	16.7	8.8	2.7	17.2	17.8	8.5	3.7	17	5.8	10.3	1.6	10.1	15.4	8	5	13.5	11.7	13.3	5.8	11.4	9.5	4.8	1.6	8.2	20.2	8	0
1	M11	2	DSN1	NM_024918	sample	17.5630498533724	145.733137829912	11.3471931517438	873577.237536657	4395.66946106818	15.2434017595308	127.199413489736	8.38187267618362	981892.002932551	6592.02056462529	341	3283915	106826.89	2130.67	341.5	15.5	5.3	5.9	11.7	20.5	7.6	7.9	9.1	7	13.8	7.6	12.6	15	13.8	2.6	14.1	5.9	10.9	2.1	12.9	8.2	7	5	10.9	18.2	10.9	0
1	M11	3	DSN1	NM_024918	sample	18.6357388316151	149.649484536082	10.6670872374868	835110.371134021	4401.33477910949	15.5429553264605	128.309278350515	7.77389935121079	991021.388316151	6441.61667673875	291	3111127	113128.93	2052.27	353.38	14.8	11	7.2	14.8	14.8	6.5	10	16.8	7.9	10.7	4.5	15.5	10.7	9.3	3.8	17.2	7.9	12.4	5.2	19.2	6.5	7.9	6.9	14.1	15.5	11.7	12.4
1	M12	1	CBLB	NM_170662	sample	17.7811447811448	165.585858585859	14.8264516991477	1003013.7003367	4800.36553134491	15.5589225589226	127.599326599327	8.09752941297289	901813.528619529	6179.42543121694	297	3468146.2	107854.35	2350.29	348	13.1	5.4	3	19.5	16.5	5.7	5.7	23.2	8.1	8.1	0.7	11.4	14.8	5.4	6.4	14.8	13.8	10.8	7.7	11.1	8.8	2.4	3.7	8.1	19.2	7.1	0
1	M12	2	CBLB	NM_170662	sample	16.0857843137255	142.968137254902	11.8896980884624	819849.713235294	4541.19999532355	14.9240196078431	111.237745098039	6.81257351493045	750729.764705882	5473.20946581454	408	2876544	98497.05	2073.66	323.59	8.3	7.8	3.4	14.2	14	6.4	7.4	10.8	11.5	10.8	2.7	18.4	12.3	8.8	0.2	21.1	4.2	12	3.7	15.2	6.4	7.4	3.2	14.5	16.7	4.4	0
1	M12	3	CBLB	NM_170662	sample	19.8026666666667	173.250666666667	10.9666177311815	999491.029333333	4399.01668073052	16.9706666666667	128.778666666667	7.36574758508633	877090.288	5963.2055697465	375	3340454	99630.21	2034.36	302.55	14.1	9.6	4.3	15.2	14.9	8	3.7	14.9	9.1	10.1	3.7	14.9	12	11.7	2.1	21.3	10.7	11.5	8	17.1	12.3	9.3	5.6	11.7	21.6	8.3	9.1
1	M13	1	EP300	NM_001429	sample	17.1147540983607	154.467213114754	9.52587389102684	745145.897540984	4335.30230790089	17.2991803278689	159.598360655738	9.2963696257362	1287735.16393443	7121.23572866791	244	2803486.5	118609.4	1866.73	376.68	6.1	3.7	6.1	22.1	8.6	1.2	5.3	21.7	2.9	5.7	1.6	4.9	9.8	3.7	11.1	9	9	4.9	9.4	4.9	3.7	1.6	5.3	2.9	13.9	23	0
1	M13	2	EP300	NM_001429	sample	18.5847255369928	154.439140811456	10.1737665396688	791565.214797136	4358.57559086545	17.2482100238663	136.835322195704	7.5547557430887	978606.031026253	6168.54784563368	419	2824194	107574.25	1903.61	337.01	7.4	3.6	5.3	9.1	11.2	2.6	6.4	7.2	8.4	6	2.6	11.5	9.8	5.3	1.4	16.2	5.5	6.7	4.3	11.5	6	3.3	5.7	11	12.4	7.4	0
1	M13	3	EP300	NM_001429	sample	17.1802469135802	146.893827160494	11.7224852397585	766733.728395062	4370.03161202463	14.8469135802469	123.222222222222	7.6574491054168	880664.795061728	5961.59005016886	405	2755675	98744.48	1967.92	315.71	9.4	11.6	4.2	18	12.8	7.7	5.4	17	10.1	8.9	4.2	17.3	10.6	8.1	2	21.5	4.4	12.1	5.2	23	6.4	7.2	6.7	15.3	13.3	9.6	12.3
1	M14	1	PHOX2B	NM_003924	sample	14.5528455284553	133.49593495935	13.4783714757461	814295.566395664	4306.18376882908	13.7262872628726	107.691056910569	7.55586924161798	802424.612466125	5913.82203302873	369	3059528.7	111022.92	2148.68	360.71	10	15.4	3.8	19.5	14.9	10.3	5.7	16.8	4.9	15.7	1.9	18.2	13.6	11.4	6.2	19	9.5	19.5	6	18.7	7.3	6.8	1.6	14.4	13.6	7.3	0
1	M14	2	PHOX2B	NM_003924	sample	17.4341637010676	140.419928825623	13.688664204351	793633.366548043	4233.24529411375	16.1032028469751	129.55871886121	8.33805033581238	960559.081850534	6232.94999119986	281	2967725	106888.54	2145.6	348.63	13.2	8.5	6	14.2	18.1	4.3	8.9	12.1	10.3	12.5	6.8	14.2	10.7	11	1.4	15.3	8.9	10.7	6.8	14.6	7.8	5.7	3.6	12.5	14.6	7.5	0
1	M14	3	PHOX2B	NM_003924	sample	16.7152777777778	136.668981481481	9.85487197591735	738180.840277778	4024.83998731682	15.0925925925926	117.537037037037	7.35262261460393	830619.715277778	6060.57858635731	432	2845511	103400.09	1722.86	325.62	11.6	14.4	5.6	16.2	11.6	14.1	5.6	12.7	7.2	15	3.2	16.9	8.6	15.5	1.6	17.8	7.9	19.9	5.8	22.7	8.3	13.7	6.2	15	13	8.8	11.1
1	M15	1	LATS1	NM_004690	sample	15.7058823529412	133.299719887955	10.0135080348162	694700.977591036	3851.60087538476	14.3781512605042	125.571428571429	8.741164362345	912665.683473389	6249.14146816278	357	2737433.6	105958.33	1706.35	349.34	8.7	14.3	2.8	25.2	8.7	13.7	4.5	27.2	5	14.6	2	13.2	7.8	14.3	7.3	18.5	11.8	18.5	7.3	17.4	6.2	5	3.6	11.8	11.5	7.8	0
1	M15	2	LATS1	NM_004690	sample	15.8868613138686	121.058394160584	9.78998001992891	626118.149635036	4000.79081742617	13.5875912408759	109.543795620438	7.55037124575395	808743.872262774	6152.51405773657	274	2588709	102869.01	1765.97	341.34	11.3	9.1	5.5	15	14.2	7.7	9.5	14.6	7.3	14.2	3.6	15.3	8	10.9	3.6	19.7	4.7	10.9	2.9	14.2	5.1	6.6	3.3	14.6	12	6.2	0
1	M15	3	LATS1	NM_004690	sample	15.9303621169916	122.370473537604	10.6539785960501	645172.050139276	4173.23485912052	13.5431754874652	106.183844011142	7.52910728785529	773518.142061281	6264.90548270498	359	2669000	99962.87	1782.27	320.27	11.4	15.6	4.5	17.8	11.7	12.3	5.6	20.6	5.8	13.9	4.2	14.5	10.9	14.2	3.3	19.2	7.8	17.8	3.9	21.7	3.9	12.5	2.2	15	11.1	4.2	10.9
1	M16	1	CUL3	NM_003590	sample	17.9584775086505	137.301038062284	7.78675757408868	683226.640138408	3860.07266940606	16.2595155709343	132.439446366782	8.36357467856838	950674.456747405	6410.3736894971	289	2792849.9	104815.2	1686.98	326.11	8.3	8.7	1.4	22.8	9	7.3	3.1	24.2	1.7	12.8	1	7.3	7.6	8.3	6.9	15.6	15.9	8.7	10.4	9	6.6	1.4	2.4	5.2	12.5	9	0
1	M16	2	CUL3	NM_003590	sample	18.9358974358974	141.99358974359	9.22105576880152	775748.083333333	4088.27461670125	16.0288461538462	127.852564102564	7.66786460121164	914005.471153846	6150.70191064608	312	3042570	110581.76	1925.75	343.7	11.5	4.5	6.4	8.3	13.1	3.5	8	6.7	5.8	11.5	3.5	9	8.7	10.3	1.3	16.3	7.1	7.1	3.5	7.4	6.7	4.5	3.8	7.4	12.8	7.1	0
1	M16	3	CUL3	NM_003590	sample	20.1899224806202	161.046511627907	10.3826853096174	842524.255813953	3845.99716452992	17.4806201550388	139.732558139535	7.67646287078423	942502.341085271	5946.07434610611	258	2908166	96255.82	1776.96	299.16	14.3	14.7	2.3	17.4	14	16.3	4.7	19.8	7	14.7	2.7	12.4	9.3	20.2	2.3	19.8	10.5	10.5	5.8	15.5	11.6	8.1	9.3	9.7	15.5	9.7	9.3
1	M17	1	OTNT	NA	Neutral	15.0186666666667	136.202666666667	12.3365294770895	856708.466666667	4038.98034492769	14.224	102.088	6.1588455565202	753173.797333333	5314.67445401905	375	2909799.5	97938.47	2003.08	327.87	8.3	24.5	3.2	33.9	13.6	22.9	5.6	34.1	4.8	23.5	0.8	25.1	13.9	22.9	5.9	28.3	11.7	26.4	8.3	24.3	6.9	17.3	1.9	22.9	16.3	6.7	0
1	M17	2	OTNT	NA	Neutral	17.3941018766756	138.402144772118	9.42240519925076	753751.168900804	4107.93269399111	16.3619302949062	117.109919571046	7.15956962166886	822761.651474531	6187.74909551107	373	2766210	106710.25	1783.88	345.66	8.8	7	5.9	10.7	12.1	8.6	7.8	8	7.2	9.9	2.9	9.4	9.1	10.7	1.3	13.9	5.9	9.4	5.4	9.4	8.6	5.4	2.9	8	11.5	3.8	0
1	M17	3	OTNT	NA	Neutral	18.0051413881748	129.077120822622	9.19711854076417	592563.871465296	3784.28334612778	16.0179948586118	124.174807197943	7.56850793871216	884646.542416452	6203.56251187437	389	2234756	108847.51	1564.58	358.55	5.9	13.6	7.2	12.9	9.5	13.6	8.7	10.3	5.9	13.6	2.6	11.6	6.2	13.6	2.6	17.5	6.9	10.5	3.3	12.9	4.6	8.5	4.1	8.7	8.7	6.9	7.2
1	M18	1	OTNT	NA	Neutral	14.2685851318945	127.067146282974	9.6855890839454	694998.805755396	3629.27673958091	13.5299760191847	108.345323741007	6.76755119983153	774066.465227818	5310.70582207949	417	2525426	99884.04	1637.92	331.19	7.9	23.5	3.4	26.4	10.3	25.9	6.7	28.5	3.1	23.5	0.2	22.3	9.4	23.5	3.6	26.6	10.8	23.3	7.4	21.6	6.2	16.8	2.9	20.6	13.2	6.5	0
1	M18	2	OTNT	NA	Neutral	15.7	129.983333333333	10.966635631691	722086.5	4067.38579247146	15.2466666666667	118.943333333333	7.91642667268179	811287.793333333	6093.74622827992	300	2813848	111178.73	1875.29	373.44	8.7	5	8	9	12	7.3	12	4.3	9	12	5	10.3	8	10.3	2	13.3	5.3	12.7	4	11	5.3	7.7	2	8	11.3	3.7	0
1	M18	3	OTNT	NA	Neutral	16.8733624454148	120.71615720524	7.54163399002733	583427.211790393	3523.7069937273	15.4694323144105	119.323144104803	7.38676203460489	789195.310043668	5781.77887362051	458	2428361	105562.37	1549.68	336.19	7.2	18.3	6.6	14.4	8.7	17.7	7	11.8	3.9	17	1.7	13.3	4.8	21.2	0.7	19	7.9	18.6	5	18.1	4.4	14.2	2.4	10.9	7.4	3.1	9.6
1	M19	1	OTNT	NA	Neutral	15.0842696629213	141.893258426966	9.45777655446766	849419.300561798	4435.55149699809	13.9803370786517	118.769662921348	8.67408092827989	910722.073033708	6742.24207104061	356	3071086.7	116538.29	2070.06	391.55	10.4	11	5.3	19.4	15.2	7.3	7.6	20.2	4.2	11.2	1.4	10.1	14.6	9.8	9.8	10.4	9	12.6	3.7	9.6	7.6	5.9	1.4	6.7	15.2	8.4	0
1	M19	2	OTNT	NA	Neutral	15.9292929292929	128.606060606061	9.88893781564676	685750.754208754	3995.8359386502	16.1986531986532	132.555555555556	8.41801187279065	985237.946127946	6663.76991206768	297	2763498	118510.08	1780.52	384.5	9.4	6.4	10.1	6.7	12.8	6.1	15.2	4.7	7.7	11.1	6.7	7.4	8.1	11.8	2.4	9.1	3.4	9.1	3	6.7	5.7	5.7	5.1	5.1	11.4	7.4	0
1	M19	3	OTNT	NA	Neutral	15.5746031746032	118.104761904762	7.35896048335103	588829.866666667	3614.37767958829	15.5111111111111	118.431746031746	7.57980298244953	823571.549206349	6129.07403436833	315	2445785	122188.29	1602.68	404.05	9.8	19.4	9.8	9.8	10.2	15.2	15.6	7.6	5.1	17.8	4.1	12.1	5.4	19.7	3.2	16.5	4.8	16.8	4.4	16.8	7.3	13.7	2.5	9.2	11.4	6	8.9
1	M20	1	OTNT	NA	Neutral	17.4827586206897	142.804597701149	10.9719048663982	685671.252873563	4262.93144266292	18.2298850574713	157.620689655172	10.754425989551	1258638.89655172	6252.60334655489	87	2633845.9	132399.34	2003.66	429.52	4.6	9.2	10.3	19.5	11.5	1.1	13.8	16.1	6.9	6.9	2.3	13.8	11.5	4.6	10.3	19.5	13.8	12.6	17.2	17.2	5.7	1.1	6.9	12.6	8	18.4	0
1	M20	2	OTNT	NA	Neutral	15.4056603773585	139.132075471698	19.0076675537529	837478.726415094	4223.57870326445	14.1320754716981	113.5	7.82933804806408	770782.283018868	5885.31633242727	318	3008956	104162.86	2041.3	343.22	11	8.5	4.1	10.7	14.8	9.7	7.5	8.5	9.7	11.9	4.7	12.6	10.4	12.6	2.5	17.3	4.1	12.9	1.6	12.3	9.1	7.2	2.8	9.7	15.1	3.5	0
1	M20	3	OTNT	NA	Neutral	14.9255319148936	116.985815602837	9.82273909951489	622309.570921986	3798.03364778717	14.0283687943262	120.485815602837	9.36659213654214	880689.503546099	6543.83052504754	282	2525968	129264.98	1640.98	416.99	9.2	21.6	12.1	7.8	11	22	15.6	5.3	7.4	17.7	10.3	8.5	8.2	22.3	6.4	13.5	7.1	20.6	4.6	26.6	6	15.2	5	7.8	9.6	8.2	6.4
1	M21	1	OTNT	NA	Neutral	16.9576470588235	141.425882352941	10.7262756698704	727822.621176471	4199.55834782761	15.7811764705882	121.849411764706	7.48644928679388	851363.416470588	6070.11989801882	425	2862862.3	105580.16	1981.44	344.21	8.5	10.1	1.4	15.5	12	6.8	2.8	16.7	3.8	8.2	0.2	10.8	9.6	8.2	3.1	17.4	11.8	10.4	7.1	9.4	6.1	2.6	1.6	7.5	11.3	5.2	0
1	M21	2	OTNT	NA	Neutral	16.7566137566138	130.550264550265	10.0670909133148	648735.478835979	3970.92244925767	15.7539682539683	124.417989417989	7.76321275526746	908722.264550265	6419.73733655388	378	2447194	106266.36	1704.27	347.03	5.6	8.7	5	8.5	9.3	7.9	8.2	9.8	6.1	10.8	4.2	10.6	6.6	9.5	2.1	12.4	5.3	8.7	2.4	9.5	4.2	4.8	2.9	7.4	7.9	7.1	0
1	M21	3	OTNT	NA	Neutral	16.891959798995	135.695979899497	11.5638134604102	755020.610552764	4059.69030305885	14.7437185929648	119.665829145729	8.16226301107653	867371.914572864	6368.62365069703	398	2976961	120726.61	1853.39	389.47	13.1	17.1	9.3	12.3	13.8	14.3	13.3	10.3	9.5	12.6	5.5	13.3	8.8	16.6	4.3	15.8	7	16.6	4.3	19.8	6.5	9.3	4.5	10.1	12.6	6	8.3
1	M22	1	OTNT	NA	Neutral	14.997150997151	134.421652421652	11.3673860016348	745763.108262108	4262.6244260412	14.951566951567	121.102564102564	8.37148914790267	874090.284900285	6400.24830701345	351	2733332.3	111914.7	1915.07	361.1	7.1	8	2.6	19.9	9.7	9.7	4.8	19.1	4.3	8.3	0.9	8.5	9.7	7.4	5.1	12.5	8	9.7	6	9.7	5.1	2.3	2	5.7	9.7	5.4	0
1	M22	2	OTNT	NA	Neutral	16.3055555555556	132.10101010101	11.1329844992882	756340.815656566	4464.91760063396	15.0050505050505	118.414141414141	7.59490175601902	846546.588383838	6074.49703215422	396	2882981	112051.42	2029.59	372.26	11.4	6.6	9.3	9.3	15.2	4	11.4	7.1	9.1	9.6	3.8	11.4	11.4	7.6	0.8	17.2	5.1	9.1	2.3	13.1	6.1	3.8	4	10.1	12.6	7.1	0
1	M22	3	OTNT	NA	Neutral	16.7933884297521	129.35261707989	8.52074806032335	641463.300275482	3761.57780534728	16.4022038567493	130.809917355372	8.4697367816401	928625.694214876	6615.32007962111	363	2664325	114387.45	1591.98	357.17	10.7	15.2	6.1	7.4	9.4	14.3	7.4	5.8	5.5	13.2	4.1	8.3	5.5	13.2	2.5	11.8	6.6	16.5	5	14	6.1	11.6	4.1	5.2	10.5	7.2	3.3
1	N03	1	PLK1	NA	Negative	17.8888888888889	171.153846153846	13.3264559808146	1115211.41880342	4564.59075055904	17.1111111111111	118.418803418803	6.28801934061324	839935.222222222	5329.49740750653	117	3799598.6	129776.15	2426.83	386.52	16.2	13.7	7.7	24.8	17.9	9.4	6.8	26.5	9.4	20.5	1.7	24.8	16.2	13.7	6	25.6	14.5	17.1	11.1	19.7	13.7	10.3	3.4	18.8	23.9	6	0
1	N03	2	PLK1	NA	Negative	19.9090909090909	203.818181818182	17.3549281406767	1427956.68686869	5563.98374904091	19.3636363636364	128.989898989899	6.49058427621403	940231	5684.72564329858	99	4466782	152593.87	3043.8	517.61	26.3	6.1	24.2	12.1	35.4	4	31.3	5.1	22.2	10.1	5.1	21.2	30.3	10.1	4	24.2	13.1	10.1	18.2	16.2	24.2	6.1	5.1	17.2	36.4	9.1	0
1	N03	3	PLK1	NA	Negative	17.1518987341772	207.189873417722	14.6958899490517	1682941.64556962	6357.43682682264	17.7088607594937	128.101265822785	6.27209158715788	983682.64556962	5483.96042169121	79	4891868	166598.44	3546.49	582.63	27.8	12.7	24.1	16.5	43	1.3	35.4	5.1	34.2	11.4	6.3	31.6	39.2	7.6	3.8	31.6	8.9	19	12.7	31.6	25.3	10.1	10.1	29.1	39.2	17.7	26.6
1	N04	1	PLK1	NA	Negative	19.9158878504673	190.448598130841	12.6576489065557	1133601.30841121	5141.93152609175	16.7102803738318	122.81308411215	6.85006344864223	878366.46728972	5367.21010245167	107	3710476.1	141724.63	2754.34	504.94	19.6	9.3	10.3	26.2	30.8	0.9	16.8	12.1	6.5	9.3	1.9	25.2	25.2	4.7	4.7	29.9	20.6	12.1	18.7	24.3	18.7	0.9	7.5	20.6	29.9	12.1	0
1	N04	2	PLK1	NA	Negative	17.1372549019608	177.21568627451	18.2670987322504	1325597.52941176	5237.59503683676	15.2352941176471	105.901960784314	5.60494283352424	737210.098039216	4704.52434111652	102	3758713	109326.98	2990	438.38	19.6	14.7	11.8	24.5	31.4	2	28.4	10.8	25.5	6.9	3.9	29.4	19.6	5.9	1	38.2	7.8	14.7	9.8	27.5	18.6	5.9	2.9	25.5	27.5	5.9	0
1	N04	3	PLK1	NA	Negative	20.0446428571429	178.205357142857	9.15468691136087	1191718.88392857	4720.66241701666	18.9107142857143	126.348214285714	6.59234624580318	868557.991071429	5279.5123801428	112	3911836	140781.78	2515.85	485.12	23.2	17	24.1	15.2	29.5	8.9	34.8	9.8	12.5	21.4	5.4	25	19.6	15.2	2.7	36.6	18.8	19.6	16.1	22.3	18.8	13.4	11.6	17.9	29.5	14.3	16.1
1	N05	1	PLK1	NA	Negative	19.5196078431373	190.813725490196	14.6152601866429	1228175.64705882	4869.15964951714	21.7352941176471	164.71568627451	8.15196117780514	1340768.57843137	6962.70567114675	102	4368217.1	157982.87	2602.03	474.52	22.5	1	10.8	9.8	20.6	1	15.7	8.8	4.9	11.8	2	6.9	15.7	3.9	11.8	10.8	14.7	6.9	21.6	4.9	19.6	2.9	7.8	3.9	31.4	18.6	0
1	N05	2	PLK1	NA	Negative	19.2058823529412	188.137254901961	14.0771501687457	1201234.14705882	4691.47277748397	19.7843137254902	144.156862745098	7.37744904007567	992229.254901961	5736.71898271509	102	3610093	137259.14	2247.81	450.26	18.6	8.8	21.6	13.7	20.6	3.9	20.6	7.8	12.7	9.8	4.9	14.7	18.6	9.8	2.9	17.6	7.8	10.8	10.8	11.8	19.6	5.9	8.8	11.8	24.5	13.7	0
1	N05	3	PLK1	NA	Negative	18.8684210526316	175.105263157895	11.2037155604417	1085304.23684211	4645.76035031489	18.4824561403509	112.070175438596	6.17090939146355	706764.105263158	5275.0279862708	114	3500317	127727.23	2327.75	446.16	18.4	11.4	19.3	14	28.9	10.5	24.6	13.2	14	12.3	1.8	21.1	20.2	12.3	0	35.1	10.5	13.2	12.3	20.2	14	9.6	5.3	14	22.8	6.1	11.4
1	N06	1	PLK1	NA	Negative	18.021897810219	201.459854014599	14.1375026365119	1462814.94160584	5017.71744125691	18.2700729927007	133.591240875912	6.29050255881414	1030230.6350365	5592.14915980042	137	4542232.1	149620.36	2840.83	476.81	28.5	20.4	19	24.8	27.7	16.1	19	21.2	10.2	21.2	0.7	27.7	25.5	16.8	5.8	27.7	21.2	21.9	27	23.4	24.8	14.6	8.8	21.9	38.7	16.1	0
1	N06	2	PLK1	NA	Negative	22.1495327102804	214.831775700935	10.8086155578544	1298165.77570093	5020.81224964904	19.4766355140187	148.429906542056	7.10132552757096	1062196.76635514	5470.38689664899	107	4108112	159580.43	2650.52	547.14	25.2	12.1	29.9	14	33.6	0	35.5	1.9	18.7	4.7	3.7	18.7	25.2	3.7	1.9	28	13.1	10.3	15	19.6	23.4	2.8	15	15	35.5	16.8	0
1	N06	3	PLK1	NA	Negative	18.8166666666667	193.541666666667	18.5974163267771	1386206.06666667	5443.00398450023	19	133.408333333333	6.69940534884303	966338.333333333	5465.54966147371	120	4362022	139021.6	3185.87	496.75	22.5	12.5	22.5	14.2	36.7	0.8	30.8	6.7	16.7	5.8	5.8	27.5	26.7	8.3	2.5	29.2	12.5	17.5	20.8	25	20.8	8.3	8.3	25	26.7	11.7	20.8
1	N07	1	PLK1	NA	Negative	22.9178082191781	258.835616438356	11.369263374698	1964017.67123288	5935.93600171774	21.972602739726	177.041095890411	7.73362199331349	1360453.21917808	6693.67747616549	73	6004292	222394.05	3274.15	658.18	38.4	4.1	27.4	11	41.1	1.4	26	8.2	11	11	0	12.3	37	4.1	8.2	13.7	26	5.5	21.9	6.8	32.9	4.1	15.1	5.5	50.7	19.2	0
1	N07	2	PLK1	NA	Negative	19.7777777777778	185.530864197531	9.01940401692756	1123194	4670.49941529305	21.2592592592593	140.530864197531	6.45462928143992	1018247.69135802	5971.42252694402	81	3541716	145845.91	2261.19	454.42	19.8	4.9	25.9	9.9	24.7	2.5	27.2	3.7	9.9	11.1	6.2	23.5	17.3	13.6	3.7	17.3	11.1	4.9	16	13.6	19.8	4.9	8.6	16	28.4	11.1	0
1	N07	3	PLK1	NA	Negative	17.9340659340659	188.153846153846	15.6891497704727	1216071.17582418	5044.64938881376	17.8681318681319	124.78021978022	7.08336691299206	908310.076923077	5760.65620496234	91	3946070	133401.01	2854.28	431.61	24.2	7.7	18.7	17.6	31.9	6.6	27.5	13.2	17.6	15.4	6.6	20.9	19.8	13.2	5.5	27.5	8.8	16.5	12.1	20.9	17.6	11	6.6	16.5	29.7	15.4	13.2
1	N08	1	PLK1	NA	Negative	19.58	215.67	17.2321301356867	1488068.51	5778.39301835051	21.16	170.61	9.08205261645735	1327011.76	6743.75585002084	100	4606540.7	169834.92	2907.59	608.88	25	6	20	16	30	0	23	5	9	4	4	11	34	3	13	20	18	8	27	14	27	1	11	9	34	20	0
1	N08	2	PLK1	NA	Negative	19.8571428571429	191.904761904762	11.6716962134806	1239918.5	5158.55486091953	17.2936507936508	148.039682539683	8.02387304536882	1155428.16666667	5656.75963088513	126	3810205	139375.28	2792.41	487.07	23.8	7.9	23.8	15.1	30.2	1.6	38.1	4.8	16.7	9.5	6.3	25.4	22.2	7.1	4.8	29.4	11.9	7.9	11.9	23	19	5.6	11.1	21.4	30.2	20.6	0
1	N08	3	PLK1	NA	Negative	17.1315789473684	178.412280701754	10.7925663846666	1264559.18421053	5141.37259082955	13.9122807017544	93.780701754386	5.44501112799015	627742.912280702	4529.72504775929	114	3618286	125935.11	2756.23	494.98	24.6	21.1	15.8	21.1	31.6	7	28.9	11.4	13.2	11.4	6.1	31.6	25.4	11.4	2.6	47.4	11.4	18.4	7.9	33.3	21.9	11.4	4.4	31.6	29.8	6.1	26.3
1	N09	1	CIC	NM_015125	sample	17.7083333333333	144.317307692308	12.9574969183251	788909.121794872	4315.48197643285	15.5	120.439102564103	7.52602820648384	853161.605769231	6072.54019086622	312	3361143.4	112558.64	2040.04	336.68	11.5	3.8	2.9	15.7	12.5	3.5	3.2	21.5	4.2	15.1	0.6	10.3	11.5	6.1	3.5	14.4	13.8	8.7	7.4	8.7	7.7	1.9	4.2	7.7	16	6.4	0
1	N09	2	CIC	NM_015125	sample	16.8668639053254	126.556213017751	9.78171956557262	631843.973372781	3833.28544550097	16.3698224852071	115.440828402367	7.20367225577409	787496.106508876	5870.88367379622	338	2915844	110970.34	1682.68	337.45	10.7	4.1	7.1	9.5	10.4	7.4	8	8.6	6.8	12.1	3.8	12.7	8.9	10.7	1.8	13.9	7.4	10.9	6.5	11.5	5	6.5	3.6	8.9	10.4	5.9	0
1	N09	3	CIC	NM_015125	sample	15.3089887640449	114.168539325843	9.8975885773187	527787.988764045	3592.46110362797	15.3033707865169	115.797752808989	7.3874653529475	782176.530898876	5858.30455160935	356	2362713	106470.54	1595.57	340.89	7.3	15.2	4.5	14.3	9.3	12.4	6.7	12.1	7.3	18.3	3.7	17.1	5.9	20.2	1.1	20.8	3.9	17.1	3.9	18.3	3.7	12.4	3.4	11.5	7	3.4	10.7
1	N10	1	SMARCA4	NM_003072	sample	17.0717131474104	135.585657370518	10.7245331598485	724581.075697211	4055.17586165776	16.7211155378486	140.844621513944	8.25647747028644	968180.760956175	6193.25406163222	251	2685347.9	95722	2020.02	318.79	8.4	6.8	1.6	35.1	12.4	6.4	3.2	35.1	6.4	11.2	0	7.6	9.2	8.4	2.8	12.4	12.7	10.4	13.1	6.4	5.2	2.4	4	6.4	11.2	7.6	0
1	N10	2	SMARCA4	NM_003072	sample	19.5932203389831	136.300847457627	7.29568055624392	686838.580508475	3851.30543469976	18.6991525423729	140.046610169492	7.66844947876054	905564.216101695	6039.2444093531	236	2829421	97591.29	1784.11	307.77	12.3	3	5.5	11.9	14.4	3.4	5.5	9.3	3.4	13.6	2.5	5.5	8.9	10.2	0.4	11	9.3	4.7	7.2	4.2	8.5	3.8	3.4	3.8	13.1	3.4	0
1	N10	3	SMARCA4	NM_003072	sample	18.6997455470738	130.267175572519	9.48562476778262	632773.371501272	3743.72929683168	17.4147582697201	135.142493638677	7.69556129960332	843796.513994911	5648.28530907396	393	2602062	91102.13	1688.16	288.72	10.4	12.7	3.6	24.9	12.2	12.5	4.8	24.4	3.8	18.6	2.5	8.1	7.1	20.1	1	22.1	9.7	13	8.1	11.5	7.4	10.9	6.1	6.6	10.7	5.1	5.3
1	N11	1	DOT1L	NM_032482	sample	17.6473829201102	153.267217630854	9.10738002799162	831652.181818182	4428.24121999628	16.366391184573	126.584022038567	7.79894139797458	931727.228650138	6527.80713067516	363	3235120.6	116834.17	2027.49	363.6	12.7	6.9	5	13.8	14.3	6.9	6.1	15.4	2.5	8.8	0.6	7.4	11.6	6.1	5.5	10.5	12.9	9.1	7.7	8	7.4	2.8	1.7	6.1	16.3	6.9	0
1	N11	2	DOT1L	NM_032482	sample	16.9758551307847	131.217303822938	10.1355042354975	725273.547283702	4431.93612353759	13.2997987927565	95.4969818913481	6.97637736451991	666502.70221328	6003.01910552568	497	3101250	115825.62	2015.89	377.69	12.3	6.2	7	8.9	15.7	8	10.7	6.8	7.2	11.7	2.4	12.9	11.3	8.9	0.8	14.9	6.2	12.9	2.6	16.7	5.4	7.2	0.6	10.5	13.3	1.2	0
1	N11	3	DOT1L	NM_032482	sample	17.5951859956236	141.056892778993	9.30480950295514	785286.120350109	4345.50741627663	14.601750547046	104.851203501094	7.06161902255388	706005.039387309	6017.5956059431	457	3141598	97221.93	1885.83	302.28	11.6	9.2	3.9	17.9	12.9	7.7	4.8	18.6	7.2	11.6	2.4	13.8	9.4	9.6	0.9	15.5	6.3	12.9	2.6	19.5	7.7	9.2	1.1	9.2	12	2.4	6.8
1	N12	1	XPC	NM_004628	sample	17.3984375	147.71484375	11.1882534018677	802805.40234375	4419.67533812135	16.171875	132.34765625	8.02097789282295	1027425.9765625	6780.77180710578	256	2983558	114057.5	2087.28	372.35	7.8	8.2	3.5	16	13.7	6.2	5.1	14.5	5.9	9.8	1.6	11.3	9.4	6.6	7	13.7	11.7	10.9	7	11.7	5.5	2.3	3.1	8.6	12.5	11.7	0
1	N12	2	XPC	NM_004628	sample	17.9841772151899	134.537974683544	9.30037860521326	678910.803797468	4104.14074346991	16.5917721518987	130.025316455696	8.18058171672957	948824.417721519	6497.58198898704	316	2850638	108321.52	1841.77	337.84	9.8	2.2	6.6	9.8	13	2.5	9.2	8.5	6	8.2	5.7	9.5	7.9	5.4	3.5	9.8	6.3	5.1	5.1	7.6	6.3	2.5	3.5	6.6	12	6.3	0
1	N12	3	XPC	NM_004628	sample	16.5243902439024	130.771341463415	12.8306369147896	693524.743902439	4067.48623989977	14.5884146341463	114.012195121951	7.37978669684415	785481.75304878	5809.34325788944	328	2633313	100446.19	1812.2	324.65	10.4	13.7	4	19.2	14.3	8.5	7	19.5	8.8	14.3	2.7	15.2	9.5	14.9	1.2	20.7	5.5	17.1	3.7	18.9	6.1	11.6	3	12.5	13.4	5.2	11.3
1	N13	1	EXT1	NM_000127	sample	17.3006993006993	159.48951048951	11.5308081076117	999782.286713287	4382.41642869238	15.1713286713287	118.664335664336	7.68328286277998	862981.258741259	6064.9877862342	286	3350414.2	110069.84	2147.33	382.39	15	14	3.1	21.3	15.7	13.6	5.9	20.3	5.6	10.1	0.7	12.2	12.2	10.8	5.2	18.9	15	14	7.3	14	9.8	5.9	1.4	10.8	18.2	5.9	0
1	N13	2	EXT1	NM_000127	sample	17.3008130081301	154.735772357724	13.1153719612621	925689.495934959	4246.6332757445	16.8821138211382	131.678861788618	8.29768046505916	930741.166666667	6294.0137786539	246	3325014	105489.2	2035.55	327.7	15.9	6.1	4.5	13	17.5	6.9	3.7	9.8	9.8	8.9	6.5	10.6	11.4	11.8	1.6	13.8	7.3	9.8	6.1	11	9.8	2.8	3.7	8.1	16.3	6.5	0
1	N13	3	EXT1	NM_000127	sample	16.7361111111111	132.202777777778	10.6984373080415	722681.641666667	3981.45694615423	14.8388888888889	113.302777777778	7.69454763935662	795300.375	5967.81599781294	360	2677028	92092.74	1722.35	295.04	12.2	21.1	4.4	29.4	13.1	18.9	6.1	26.1	7.8	13.6	5.3	14.7	10.3	21.4	1.9	22.2	7.8	16.9	4.4	23.3	7.8	9.4	2.8	12.8	15	7.2	10.8
1	N14	1	MSH6	NM_000179	sample	18.3125	149.084558823529	9.18435007961959	812872.452205882	4137.86329779101	17.7573529411765	137.415441176471	7.74067213369988	1027076.13970588	6554.29169615843	272	3337885.3	132980.99	1944.45	402.07	12.5	8.8	6.6	11.4	12.9	9.6	7.7	12.5	3.3	12.5	1.1	9.6	12.5	9.6	5.5	11	15.8	9.9	12.9	9.6	7.4	3.7	2.2	7.7	14.7	10.3	0
1	N14	2	MSH6	NM_000179	sample	12.4671717171717	92.8434343434343	6.61733557274097	409720.29040404	1992.55762921785	11.3510101010101	87.020202020202	4.87727420656628	651764.371212121	4208.8853971997	396	1534197	69499.62	916.7	241.87	5.8	51	5.8	50.3	5.8	52.5	6.8	50.3	2.3	42.7	2.5	42.4	4.3	55.1	1.5	43.9	5.6	40.4	3.8	41.2	4.5	39.4	2.8	40.9	6.3	6.1	0
1	N14	3	MSH6	NM_000179	sample	16.7223796033994	121.821529745042	8.30895252299187	605029.110481586	3691.01641905918	14.3229461756374	102.382436260623	7.08385938288472	653753.169971671	5671.90157796843	353	2493371	99521.4	1624.2	312.85	10.2	15.6	4.5	15.3	11.3	16.1	3.4	15.6	4.8	15.6	3.1	15	6.5	19.5	1.4	23.2	8.2	14.2	3.7	19.3	5.4	10.8	1.7	12.2	9.3	2.5	9.1
1	N15	1	FANCC	NM_000136	sample	15.9900662251656	142.539735099338	10.6458353860384	807004.536423841	4234.78750958045	15.1655629139073	105.006622516556	7.15039794494374	737267.718543046	6054.23667547678	302	3041200.2	97979.12	1941.45	311.18	8.9	9.9	2.6	28.8	12.3	10.6	3	32.8	4.3	13.6	2	11.3	12.6	8.9	3.3	14.9	9.6	12.6	4.3	11.6	6.6	2.6	1.7	6.6	12.6	4.3	0
1	N15	2	FANCC	NM_000136	sample	9.825	75.5204545454545	4.12119182546372	387663.559090909	2219.68307786076	9.28409090909091	65.65	4.06765726850878	457415.659090909	3505.08167963126	440	1523400	66992.48	921.21	241.94	5.7	47.7	3.2	47.3	6.4	49.1	4.3	48.2	3.2	50	2	48.4	5.2	50	1.1	51.1	3.9	48.4	2.7	46.8	4.1	46.4	2.7	47.3	7.3	3.9	0
1	N15	3	FANCC	NM_000136	sample	15.673285198556	122.628158844765	8.87271310699657	622893.909747292	3756.66712484924	13.3537906137184	96.2382671480144	6.87900383328894	624200.332129964	5496.91779113119	554	2529655	98274.78	1629.06	317.36	9.2	17.3	2.7	12.8	10.8	18.6	6.1	13.5	6.7	18.6	3.4	19	6.9	22.2	0.9	25.5	5.8	17.1	2.3	24.2	6.1	13	1.4	14.8	10.5	2.3	12.5
1	N16	1	NCOR1	NM_006311	sample	16.184331797235	127.511520737327	11.3236210559405	705075.447004608	4209.79137850661	16.3824884792627	122.442396313364	7.63122754482164	899357.29953917	6325.43371303155	217	2811846.2	115136.2	2021.9	377.94	9.2	8.3	5.1	21.7	14.3	6.5	6.5	19.8	6.5	14.7	0.9	11.1	11.1	9.2	6	14.7	12.4	12.9	12.4	13.4	5.1	2.3	3.2	10.1	11.5	8.3	0
1	N16	2	NCOR1	NM_006311	sample	16.5227963525836	136.699088145897	10.7369489100251	839053.966565349	4321.9126700421	15.1945288753799	114.547112462006	7.44652813664522	817568.273556231	6065.01181421364	329	3152890	111999.73	2032.37	362.77	14.3	7.6	9.4	11.9	16.7	8.5	11.6	7.6	8.2	11.6	2.7	12.5	11.2	12.8	2.1	15.8	7	9.7	4.9	11.9	7.9	5.5	4	10.6	16.7	5.8	0
1	N16	3	NCOR1	NM_006311	sample	15.6533742331288	131.90490797546	10.33854333271	739958.693251534	4012.58216664563	15.1871165644172	119.254601226994	7.70088565334088	884462.95398773	6321.43343985802	326	2808240	110105.62	1822.04	347.27	10.4	14.7	7.1	13.8	14.4	13.5	8	14.1	8.9	14.1	4.9	14.1	11.3	16.9	4.3	18.4	5.2	19.9	4	19.6	7.1	14.7	5.8	11.7	12.9	9.5	9.2
1	N17	1	PLK1	NA	Negative	9.69230769230769	84.9230769230769	24.662412750648	616573.923076923	3930.68366927009	4.61538461538462	53.4615384615385	3.58333333333333	423350.538461538	1846.92987985679	13	1896379.6	58310.31	2591.87	243.32	15.4	46.2	0	69.2	30.8	23.1	0	53.8	15.4	46.2	0	76.9	15.4	23.1	0	76.9	7.7	38.5	7.7	76.9	7.7	7.7	0	76.9	15.4	7.7	0
1	N17	3	PLK1	NA	Negative	17.4347826086957	161.391304347826	19.6983570918993	1071328.08695652	5177.05042641859	16.3913043478261	140.521739130435	8.38062863633129	1076167.82608696	6215.35935168233	23	3118030	112915.96	2671.33	377.11	13	4.3	4.3	13	34.8	4.3	13	13	21.7	4.3	8.7	21.7	17.4	4.3	4.3	17.4	0	8.7	4.3	13	4.3	4.3	0	17.4	26.1	13	13
1	N18	1	PLK1	NA	Negative	8.875	100	65.3326923076923	958941.625	5475.91740400498	6.75	51.25	6.2576690821256	214265.875	2589.83813194442	8	2248029	67763.62	3279.31	376.48	0	12.5	0	50	25	0	25	25	25	12.5	12.5	37.5	25	12.5	0	62.5	12.5	37.5	0	50	0	0	0	37.5	25	0	0
1	N18	2	PLK1	NA	Negative	17	110.25	5.82050754523581	426643.875	3182.06587576432	21.25	149	7.20489729590896	1022843.25	6156.42265138856	8	2299653	138022.38	1429.36	569.63	0	25	25	0	0	0	37.5	0	0	37.5	12.5	12.5	0	12.5	0	0	0	0	25	0	0	0	12.5	0	0	25	0
1	N18	3	PLK1	NA	Negative	10.875	83.25	14.2221921992481	350529.625	4358.95832107627	9.125	89.875	9.42429601648352	588300.25	4894.78822856785	8	1282852	81874.62	2768.49	315.8	0	25	0	37.5	12.5	0	0	12.5	25	0	12.5	12.5	12.5	12.5	0	37.5	0	25	0	37.5	0	12.5	0	25	0	0	25
1	N19	1	PLK1	NA	Negative	18.3	144.9	7.94400432900433	582539	3586.83786763613	23.1	212.7	10.079750446758	1812547	8095.21006690084	10	2321049.5	144762.4	1542.14	458.1	0	0	0	0	0	0	0	0	0	10	0	0	0	0	20	0	10	0	20	0	0	0	30	0	10	40	0
1	N19	2	PLK1	NA	Negative	14.92	127.08	29.8675275779876	955773.56	4636.71416834486	14.4	108.68	7.98843273651457	849862.72	5191.5858178834	25	2925383	120007.04	2670.78	395.03	20	4	16	20	24	0	20	20	16	12	12	20	24	32	4	36	8	20	8	28	8	8	8	20	24	12	0
1	N19	3	PLK1	NA	Negative	9.8	114.2	38.2589473684211	790716.4	4982.5346255854	8	93.2	7.20686274509804	611648	4010.75658952244	5	2098616	59249.8	2789.8	217.36	0	20	0	40	20	20	0	40	20	20	0	40	20	20	0	40	0	40	0	40	0	20	0	40	20	0	40
1	N20	1	PLK1	NA	Negative	15.1666666666667	185	41.7043289723916	1392172.5	6689.98910763458	11.5	43.1666666666667	2.55021367521368	180189.5	2592.25342528316	6	3111463.2	70123.67	4452.6	268.19	16.7	0	0	50	50	0	0	50	16.7	0	0	50	50	0	0	66.7	0	16.7	0	33.3	16.7	0	0	33.3	50	0	0
1	N20	3	PLK1	NA	Negative	9.75	187.5	66.9473684210526	1814462	7239.43117120003	14.25	101.75	4.6222972972973	824850	3475.94339354692	4	4654842	104440.25	4981.17	346.8	50	25	25	50	50	25	25	50	50	25	25	75	50	25	0	50	0	50	25	50	25	25	25	50	50	25	50
1	N21	1	PLK1	NA	Negative	10	51.4285714285714	3.81849816849817	142761.285714286	2116.68110592519	10.1428571428571	73	4.42517006802721	467644.428571429	3546.03445693829	7	878808.6	50585.57	890.3	198.64	0	28.6	0	85.7	0	14.3	0	42.9	0	42.9	0	42.9	0	28.6	0	42.9	0	28.6	14.3	42.9	0	14.3	0	42.9	0	0	0
1	N21	2	PLK1	NA	Negative	22.25	93.9166666666667	11.1181583034524	628810.333333333	4897.00007605197	5.5	34.0833333333333	1.60119047619048	274664.916666667	1356.1642328457	12	3092918	50293.58	3557.44	192.2	33.3	16.7	8.3	75	33.3	0	8.3	75	8.3	50	0	83.3	16.7	8.3	0	83.3	16.7	16.7	8.3	83.3	8.3	16.7	0	83.3	16.7	8.3	0
1	N21	3	PLK1	NA	Negative	15.6363636363636	122.181818181818	10.3921668456935	501389.727272727	3590.05061151615	13.8181818181818	91.6363636363636	6.33260999286498	515093.363636364	4190.84283276868	11	2021931	71943	1603.01	241.56	9.1	27.3	0	36.4	18.2	0	0	36.4	18.2	0	0	18.2	0	18.2	0	54.5	0	18.2	9.1	18.2	0	0	0	18.2	9.1	9.1	18.2
1	N22	1	PLK1	NA	Negative	21.047619047619	153.619047619048	22.2824184265547	781255.666666667	4327.80952770514	21.0952380952381	183.904761904762	8.59321383653345	1450485.28571429	6389.77966401134	21	2688022	150012.52	2132.5	450.06	4.8	0	19	14.3	9.5	0	14.3	14.3	9.5	14.3	4.8	9.5	9.5	4.8	14.3	14.3	28.6	9.5	33.3	9.5	0	0	23.8	9.5	14.3	23.8	0
1	N22	2	PLK1	NA	Negative	12.8918918918919	100.837837837838	16.2025862474392	585637.972972973	4136.15424407539	15.9459459459459	113.72972972973	6.23010039153678	834414.864864865	5735.57720311943	37	2279825	130756.7	2318.29	435.37	5.4	8.1	27	18.9	10.8	8.1	24.3	10.8	8.1	18.9	0	18.9	10.8	16.2	2.7	21.6	0	18.9	0	16.2	2.7	8.1	0	16.2	8.1	10.8	0
1	N22	3	PLK1	NA	Negative	20.8571428571429	227.857142857143	40.7104398249376	1800758.28571429	5954.8560744019	17.2857142857143	197.285714285714	20.7557906663223	1546797.28571429	7322.60428685961	7	5252903	142943.29	3978.85	512.43	42.9	0	28.6	0	42.9	0	28.6	0	14.3	14.3	28.6	0	28.6	0	0	0	14.3	14.3	14.3	14.3	28.6	0	14.3	0	42.9	28.6	0
