# Supplementary material for: TRACERx analysis identifies a role for FAT1 in regulating chromosomal instability and whole-genome doubling via Hippo signalling
Source: Nat Cell Biol. 2024 Dec 30;27(1):154–68. doi: 10.1038/s41556-024-01558-w (PMC11735399; doi:10.1038/s41556-024-01558-w)
Supplement: Supplementary file 17 — Statistical source data. [file 41556_2024_1558_MOESM17_ESM.zip › extended fig1/ext fig1A source/data/rawData/HU24hr_H4006_RPApS33.txt]

screenPlateOrder	plateWell	replicateNo	Content	ContentAnno	ContentType	MEAN_ObjectSpotTotalCountCh2	MEAN_ObjectSpotTotalAreaCh2	MEAN_ObjectSpotAvgAreaCh2	MEAN_ObjectSpotTotalIntenCh2	MEAN_ObjectSpotAvgIntenCh2	MEAN_ObjectSpotTotalCountCh3	MEAN_ObjectSpotTotalAreaCh3	MEAN_ObjectSpotAvgAreaCh3	MEAN_ObjectSpotTotalIntenCh3	MEAN_ObjectSpotAvgIntenCh3	ValidObjectCount	MEAN_Circ_TotalIntenCh2	MEAN_Circ_TotalIntenCh3	MEAN_Circ_AvgIntenCh2	MEAN_Circ_AvgIntenCh3	percentHIGH_Circ_TotalIntenCh2	percentLOW_Circ_TotalIntenCh2	percentHIGH_Circ_TotalIntenCh3	percentLOW_Circ_TotalIntenCh3	percentHIGH_Circ_AvgIntenCh2	percentLOW_Circ_AvgIntenCh2	percentHIGH_Circ_AvgIntenCh3	percentLOW_Circ_AvgIntenCh3	percentHIGH_SpotAvgAreaCh2	percentHIGH_SpotAvgAreaCh3	percentHIGH_SpotAvgIntenCh2	percentHIGH_SpotAvgIntenCh3	percentHIGH_SpotCountCh2	percentHIGH_SpotCountCh3	percentHIGH_SpotTotalAreaCh2	percentHIGH_SpotTotalAreaCh3	percentHIGH_SpotTotalIntenCh2	percentHIGH_SpotTotalIntenCh3
1	C03	1	53BP1	NA	Positive	5.1645390070922	17.0879432624113	1.73421549171847	73613.0411347518	1313.2935033875	0.961702127659574	1.98014184397163	0.528298480944278	10557.7063829787	1198.82470075378	705	1392581.9	250424.5	847.06	825.21	37	1.1	23.8	3.4	39.4	0	26	3	11.8	26.5	2.3	26.5	24.1	26.5	38	26.5	39.6	26.5
1	C03	2	53BP1	NA	Positive	5.12464985994398	15.3823529411765	1.79866847717064	52826.0434173669	1255.50682931355	0.834733893557423	2.27310924369748	0.657448678772208	14120.0784313725	1025.74829903243	714	1370489	220044.6	856.44	742.71	39.5	1.8	16.9	4.6	42.7	0	18.6	4.2	10.9	23	1	23	23.9	23	36.4	23	39.8	23
1	C03	3	53BP1	NA	Positive	5.36402266288952	16.8838526912181	1.88383346400536	69748.4560906516	1327.28225820643	1.18413597733711	2.93484419263456	0.631431753323773	16894.1855524079	1270.7507605743	706	1446737.4	251445.7	904.52	827.51	37.3	1.3	24.4	1.6	42.8	0	28.6	1.8	8.9	26.8	2.4	26.8	24.8	26.8	36.3	26.8	39.8	26.8
1	C04	1	53BP1	NA	Positive	5.5	19.5867507886435	2.10174568952971	86993.4416403785	1387.12696841219	2.16403785488959	5.88643533123028	1.07429941807347	39106.6025236593	2102.24531307643	634	1472105.8	321519.1	923.83	1066.56	41.5	0.9	36.6	1.3	45.6	0	38	0.8	10.7	42.1	2.5	42.1	28.1	42.1	39.7	42.1	42.1	42.1
1	C04	2	53BP1	NA	Positive	5.54460966542751	18.1263940520446	1.52852100518314	63101.0390334573	1106.65870484909	0.138475836431227	0.336431226765799	0.197196746871468	2307.44888475836	287.448124882223	1076	1265114	145623.5	663.93	445.68	28	3.6	6.4	15.1	27.9	2.4	6.8	14.8	12	6.3	1.6	6.3	22.3	6.3	34.4	6.3	36.1	6.3
1	C04	3	53BP1	NA	Positive	4.52226345083488	14.2421150278293	1.46461207889677	52668.2244897959	1069.76008799936	0.267161410018553	0.705009276437848	0.214081679503757	3619.68181818182	382.155155666367	1078	1209541.1	157081.1	696.91	508.78	28.8	2.1	10.3	17.3	30.7	0	11.4	16.8	10.4	8.7	1.7	8.7	18.8	8.7	31.3	8.7	33.9	8.7
1	C05	1	53BP1	NA	Positive	6.08951406649616	19.6278772378517	1.8926950891822	67048.76342711	1322.30179619098	1.20332480818414	2.58184143222506	0.585663388056363	13842.9667519182	1393.75789268836	782	1396792.2	231779.4	802.04	746.64	35.8	1.3	21	8.1	38	0	23	8.1	14.1	29.2	1.8	29.2	25.7	29.2	39.3	29.2	40.9	29.2
1	C05	2	53BP1	NA	Positive	4.69991823385119	14.3156173344235	1.66239185949016	53448.5519215045	1108.80631799775	0.10874897792314	0.2886345053148	0.0765122436432026	1694.80376124285	165.829810501821	1223	1212967	160189.9	670.05	518.91	25.8	1	6.2	8.8	25.9	0	7	8.8	13.9	3.5	1.4	3.5	20.2	3.5	34.8	3.5	36.1	3.5
1	C05	3	53BP1	NA	Positive	6.17840375586855	18.637558685446	1.63184831453818	61741.8018779343	1205.44968694968	0.156807511737089	0.339906103286385	0.152197169371002	1471.44319248826	294.389359754417	1065	1358905.2	149026.1	711.13	460.79	30.1	1.1	6.9	12.5	29.6	0	7.7	12.3	12.7	7.5	1.6	7.5	24.7	7.5	38.1	7.5	41.1	7.5
1	C06	1	53BP1	NA	Positive	6.40759240759241	21.7892107892108	1.69305636965327	80880.8101898102	1256.9464750426	0.180819180819181	0.368631368631369	0.127741118530592	1976.4045954046	303.48568606453	1001	1335053.6	170493.3	733.75	540.53	27.7	2.2	10	8.1	28.1	0.1	9.7	7.2	12.9	6.9	2.8	6.9	24.4	6.9	38.9	6.9	40.3	6.9
1	C06	2	53BP1	NA	Positive	4.5103734439834	17.3008298755187	2.54928979339055	79800.8008298755	1405.96684888551	4.89626556016598	14.4460580912863	1.74259273331984	94446.2095435685	3578.64622772132	482	1163497	415106.9	827.95	1469.13	26.1	2.1	53.1	3.3	33.6	0	60.8	2.5	15.1	68.3	4.8	68.3	19.1	68.3	37.8	68.3	39.4	68.3
1	C06	3	53BP1	NA	Positive	5.87312687312687	19.2957042957043	1.90124692154506	72358.5204795205	1338.28599405775	0.222777222777223	0.440559440559441	0.182852537073316	2147.37062937063	390.267122862685	1001	1376677.4	187313	769.84	606.38	30	1.6	13.3	9.3	31.2	0	14.8	8.4	14.1	8.5	3.3	8.5	26	8.5	42.3	8.5	45.5	8.5
1	C07	1	53BP1	NA	Positive	5.48373983739837	17.3644986449865	2.03103429738932	70747.0474254743	1408.4376758761	1.67886178861789	4.25745257452575	0.784120749653849	25665.2615176152	1679.97857529378	738	1456983.5	286328.3	930.61	979.5	41.7	1.4	29.4	1.5	45.5	0	33.5	1.4	11.1	35.1	2.8	35.1	25.3	35.1	39	35.1	42.5	35.1
1	C07	2	53BP1	NA	Positive	5.64521894548704	18.8623771224307	2.00798184734958	70128.3610366399	1232.63480160837	0.16532618409294	0.480786416443253	0.254087362461436	3428.63538873995	363.034501070593	1119	1259987	170308.6	700.27	552.52	28	2.3	8.8	9.4	28.8	0.1	10.4	8.9	13.3	7.3	2.2	7.3	23.1	7.3	38.2	7.3	39.3	7.3
1	C07	3	53BP1	NA	Positive	5.45800524934383	17.1771653543307	2.14992557636598	63968.2414698163	1401.89000362579	0.83989501312336	2.22309711286089	0.513522929160194	14592.6784776903	1046.7443199171	762	1475434.3	226418	909.48	753.83	38.7	2.6	19	5.2	44.1	0	21.9	3.7	11.4	21.5	2.4	21.5	26.2	21.5	40.4	21.5	44.4	21.5
1	C08	1	53BP1	NA	Positive	3.42924528301887	9.89033018867925	1.44407079785393	31035.7004716981	1009.31180068525	0.262971698113208	0.57311320754717	0.171960440479794	2423.95518867925	342.571954696594	848	1210774	183136.1	747.57	601.75	39	2	11.2	6.2	42.8	0	12.5	5	8.3	8.6	0.9	8.6	19.5	8.6	30.1	8.6	32.5	8.6
1	C08	2	53BP1	NA	Positive	4.81036269430052	13.8880829015544	1.65155764089879	45939.3139896373	1124.01411598082	0.29740932642487	0.649740932642487	0.24583899692708	3218.03212435233	486.981652510696	965	1284468	185553.9	724.61	587.56	31.6	1.7	8.6	4.4	33.8	0.1	10.2	3.5	10.6	10.8	1.1	10.8	20.1	10.8	32.5	10.8	35.2	10.8
1	C08	3	53BP1	NA	Positive	4.72659732540862	13.8959881129272	2.12651209521653	47561.8707280832	1315.56663425194	1.65081723625557	3.7518573551263	0.664746435655769	20829.2288261516	1486.58703339242	673	1278321.7	250889.7	821.95	827.12	36	0.9	24.2	7.7	40.3	0	28.5	7	14.1	32.1	1.6	32.1	22.4	32.1	38.3	32.1	42.5	32.1
1	C09	1	PLCG2	NM_002661	sample	5.62290227048371	21.0987166831194	2.21180943896771	86524.9378084896	1145.65952297187	0.350444225074038	1.01382033563672	0.326258172013355	6407.12635735439	602.340766647235	1013	1222566.9	203453.4	734.09	670.21	26.7	1.5	12.5	4.2	27.2	0	15.3	3.8	11.3	14.1	2.5	14.1	22.8	14.1	32.3	14.1	32.8	14.1
1	C09	2	PLCG2	NM_002661	sample	6.53065326633166	25.1597989949749	1.8550715002826	98524.1155778894	1218.3915769016	0.471356783919598	1.02613065326633	0.335859914513181	4971.46733668342	723.491794394185	995	1410361	175101.6	777.72	565.15	28.9	2	9	12.1	29.2	0.1	11.4	11.9	15.1	17.2	2.4	17.2	24.4	17.2	36.6	17.2	37.7	17.2
1	C09	3	PLCG2	NM_002661	sample	5.9375650364204	22.7315296566077	1.73433784503244	96367.9500520291	1171.08168200918	0.528616024973985	1.31633714880333	0.305950954722914	8468.14880332986	681.745306790147	961	1357062.5	208185.7	803.71	688	28.1	1.8	17.1	7.3	30.2	0	19.1	7.1	10.2	14.8	3.9	14.8	23.5	14.8	31.7	14.8	34	14.8
1	C10	1	SETD2	NM_014159	sample	5.87538304392237	22.5546475995914	1.81437732216707	88159.2839632278	1155.17918351767	0.352400408580184	0.763023493360572	0.314424081433237	3689.47395301328	635.050651318383	979	1269599.1	190850.7	673.66	608.89	23.7	2.3	13.5	10.8	25.1	0	14.1	10.5	15.1	15.2	2.3	15.2	20.8	15.2	35.1	15.2	36.7	15.2
1	C10	2	SETD2	NM_014159	sample	5.95575221238938	22.9272369714848	1.9445077738477	99049.5555555556	1239.74949689861	0.206489675516224	0.512291052114061	0.292939617151696	3255.27335299902	418.576352377073	1017	1373088	152627.1	742.84	484.98	25.3	2.1	8	14.2	26.4	0	8.7	13.3	14.5	9.5	2.9	9.5	21.3	9.5	35	9.5	36.3	9.5
1	C10	3	SETD2	NM_014159	sample	5.72657004830918	20.8840579710145	1.88931060616747	83629.7990338164	1200.89113020353	0.230917874396135	0.50048309178744	0.238457556935818	2616.37101449275	472.463642370838	1035	1286068.9	182905	733.99	584.2	27.3	3.3	12.7	7.7	28.1	3.5	14.5	7.8	13	10.7	3.5	10.7	22	10.7	33.8	10.7	35.7	10.7
1	C11	1	IKZF1	NM_001220765	sample	5.54705882352941	18.7647058823529	1.58627954024373	65806.3715686275	1133.40261886877	0.233333333333333	0.543137254901961	0.2243288358124	2666.27941176471	404.037576895177	1020	1299577.9	164911.9	688.31	511.52	29.4	2	6.9	8.6	29	0	7.5	7.5	11.1	10.2	1.4	10.2	21.8	10.2	32.8	10.2	34.7	10.2
1	C11	2	IKZF1	NM_001220765	sample	5.7906976744186	18.7817531305903	1.42685737774003	71001.602862254	1124.21723075612	0.217352415026834	0.514311270125224	0.223515979151042	2753.84973166369	393.175695534197	1118	1381861	131313.2	702.67	407.49	29	1.6	4.2	19.7	28	0.1	4.1	19.3	10.1	8.8	1.8	8.8	22.5	8.8	32.1	8.8	35	8.8
1	C11	3	IKZF1	NM_001220765	sample	4.91397849462366	16.2712985938792	1.77238799601657	62903.9222497932	1092.5006485695	0.116625310173697	0.335814722911497	0.194646303517271	2055.11745244003	242.950392501882	1209	1187393.9	152959.6	638.11	476.39	24.8	2.4	5.7	7.6	24.7	0.1	6.3	6.4	12.1	6	2.2	6	20	6	33	6	35.8	6
1	C12	1	COL2A1	NM_033150	sample	6.43897637795276	21.3326771653543	1.83732331270617	73365.1368110236	1173.76417105641	0.383858267716535	0.857283464566929	0.27326128378497	4194.12598425197	557.797144673079	1016	1269585.2	185318	703.04	586.43	28.6	2	11	6.2	29.2	0	12.5	5.1	11.7	13.1	1.4	13.1	22.7	13.1	34.6	13.1	35.9	13.1
1	C12	2	COL2A1	NM_033150	sample	5.97651663405088	21.660469667319	1.70495104101369	83459.9843444227	1159.46504205845	0.458904109589041	1.15753424657534	0.274859887059264	7569.5313111546	560.470518389187	1022	1367161	162401.4	748.4	508.05	28.5	2.2	7.5	11.8	29.1	0	7.5	11	12.7	11.7	1.9	11.7	22.8	11.7	33.3	11.7	35.1	11.7
1	C12	3	COL2A1	NM_033150	sample	5.84278606965174	22.0238805970149	1.88359247162331	88326.5263681592	1185.83770785103	0.25273631840796	0.626865671641791	0.258783342141551	3328.84179104478	505.05441580696	1005	1353241	172042.8	768.26	539.34	26.7	1.9	10	7.8	27.3	0	10.1	7.5	12.1	11	4.1	11	22.4	11	31.9	11	33.9	11
1	C13	1	SMAD4	NM_005359	sample	5.79404031551271	16.9307624890447	1.37801466140831	54768.4478527607	1151.26036420904	0.130587204206836	0.320771253286591	0.154559353021744	1609.51709027169	231.960398391413	1141	1432669.6	147019.2	732.55	446.21	33.9	1.8	4.9	7.2	33.7	0.1	5.2	7.3	9.5	5.9	0.8	5.9	24.9	5.9	34.8	5.9	36	5.9
1	C13	2	SMAD4	NM_005359	sample	5.30548302872063	16.378590078329	1.5629289505369	57509.6562228024	1127.04031101711	0.120104438642298	0.249782419495213	0.150271696681618	1094.56135770235	242.39886461596	1149	1265397	120756	682.6	382.98	29.6	2.3	3	17.5	29.9	0	3.6	16.6	10.4	6.4	1.3	6.4	22.5	6.4	33.8	6.4	35.4	6.4
1	C13	3	SMAD4	NM_005359	sample	4.875	12.941722972973	1.57249314175868	37819.0650337838	1067.52686027266	0.0996621621621622	0.259290540540541	0.1184496996997	1123.68581081081	171.148358452518	1184	1214018.8	118051.6	641.94	362.74	31.6	3.4	2.5	14.6	31.8	0.5	2.1	12.8	8.5	4.4	0.8	4.4	23.1	4.4	34.5	4.4	36.7	4.4
1	C14	1	FANCF	NM_022725	sample	5.87836490528415	19.1206380857428	1.75396383357291	64350.1316051844	1177.71223798717	0.219341974077767	0.524426719840479	0.28936768338563	2762.13459621137	468.04669965312	1003	1239322	158650.9	703.57	511.77	29.5	2.2	7.5	11	30	0.3	9.1	10.5	11.4	11.3	1.4	11.3	24.1	11.3	35.4	11.3	36.5	11.3
1	C14	2	FANCF	NM_022725	sample	6.48381294964029	20.8057553956835	1.72732790643473	77311.0098920863	1239.12094794096	0.163669064748201	0.567446043165468	0.344947049878894	4816.40737410072	423.655853065876	1112	1396919	161024.7	734.34	515.6	29.3	1.9	8.5	11.5	30.1	0	9	11.1	10.9	9.5	2	9.5	25.6	9.5	37.1	9.5	38.6	9.5
1	C14	3	FANCF	NM_022725	sample	5.79904306220096	18.8261562998405	1.7346713402448	73696.201754386	1185.38496479052	0.148325358851675	0.315789473684211	0.166316675527202	1753.12838915471	339.636372953874	1254	1318244.4	149409.9	728.17	472.27	28.2	2	5.7	11.3	29.2	0	6.5	10.4	10.7	7.4	2.4	7.4	23	7.4	34.8	7.4	36.9	7.4
1	C15	1	Sep-12	NM_144605	sample	4.91345151199166	17.9332638164755	1.85981854560963	68278.9197080292	1023.72751534021	0.334723670490094	0.70177267987487	0.322824212631303	3464.66006256517	616.850394651785	959	1032111.5	193559.7	613.24	667.64	21.3	2.1	12.5	8.4	22.1	0.1	15.7	7.7	13.5	14.2	1.5	14.2	17.1	14.2	28.8	14.2	29.8	14.2
1	C15	2	Sep-12	NM_144605	sample	5.55750273822563	19.6527929901424	1.60211826357209	70279.3351588171	1048.07400523297	0.366922234392114	0.909090909090909	0.321001640890018	4382.22343921139	587.16192567712	913	1169593	181690.9	624.52	586.24	23.1	1.8	11.5	10.8	23.3	0.1	11.8	9.7	12.5	14.1	1.9	14.1	19.1	14.1	30.4	14.1	32.4	14.1
1	C15	3	Sep-12	NM_144605	sample	6.50165380374862	24.1201764057332	1.89842190928178	91852.2789415656	1216.55146209004	0.310915104740904	0.816979051819184	0.308588830123821	4469.24917309813	567.004338607136	907	1274682.8	193720.6	697.09	623.12	25.7	1.7	14.3	7.2	25.8	0.2	14.4	7.3	14.4	13.3	2.8	13.3	23.5	13.3	36.6	13.3	38.3	13.3
1	C16	1	GNPTAB	NM_024312	sample	5.47310847766636	16.6645396536007	1.44406101884739	57579.0601640839	1111.56875280221	0.175934366453965	0.412944393801276	0.208634298447425	1946.47675478578	349.996551166852	1097	1243761.8	158427.1	656.44	491.43	27.1	1.5	6.8	5.3	27.2	0.4	7.2	4.8	11.3	8.6	1.2	8.6	22.3	8.6	35.1	8.6	36.3	8.6
1	C16	2	GNPTAB	NM_024312	sample	5.61151736745887	18.7769652650823	1.63169644060319	64361.2833638026	1091.80370788102	0.209323583180987	0.480804387568556	0.190593882047264	2328.40493601463	363.856655577074	1094	1216318	163751.8	664.36	518.1	27	2.3	8.2	7.3	27.1	0	8.7	5.9	11.1	9.1	1.1	9.1	21.6	9.1	33	9.1	34.4	9.1
1	C16	3	GNPTAB	NM_024312	sample	5.67796610169492	18.2899197145406	1.54250406590544	63669.0642283675	1105.48686201626	0.246208742194469	0.679750223015165	0.202368916641887	3708.1766280107	373.14895975213	1121	1251845.6	162062.9	675.58	506.46	27.1	1.2	9.6	10.3	27.5	0	9.9	9.1	11.1	8.7	2.4	8.7	21.8	8.7	32.6	8.7	34.1	8.7
1	C17	1	53BP1	NA	Positive	4.8081494057725	18.5568760611205	2.6216510953338	78443.0713073005	1335.68725454728	2.06451612903226	4.76570458404075	0.909128814636654	26943.0101867572	2158.90131982172	589	1319698.9	315538.6	867.54	1091.66	37.2	1.7	36.7	1.9	41.3	0	40.9	1.9	14.8	45.2	3.9	45.2	21.9	45.2	36.2	45.2	38.5	45.2
1	C17	2	53BP1	NA	Positive	4.63544018058691	14.0959367945824	1.67560054178223	50469.0677200903	1161.21493587953	0.62979683972912	1.7765237020316	0.493739050327651	12642.2584650113	964.765974472579	886	1306798	195313.8	744.88	628.15	33.1	1.5	14.1	7.8	35.2	0.1	15.5	7.1	12.2	19.6	1.7	19.6	22	19.6	35.1	19.6	37.1	19.6
1	C17	3	53BP1	NA	Positive	5.11895910780669	15.0408921933086	2.31942495782751	53523.6009913259	1354.105056073	0.500619578686493	1.09789343246592	0.358527219231352	6026.12887236679	821.22321467643	807	1363081.7	194375.8	836.17	639.43	39	1.2	14	9.3	41.3	0	16.6	9.2	11.8	18.7	2.6	18.7	25.2	18.7	40.1	18.7	42.8	18.7
1	C18	1	53BP1	NA	Positive	5.77657657657658	19.0306306306306	1.82829745437495	69954.5585585586	1297.72272110154	0.190990990990991	0.466666666666667	0.203309286730339	3284.86306306306	354.506219134848	1110	1243915	169110.2	701.01	543.66	28.8	2.3	8.6	8.6	29.6	0	10.5	8.1	13.9	7.4	2.4	7.4	24.4	7.4	40.3	7.4	42.2	7.4
1	C18	2	53BP1	NA	Positive	5.40522875816994	21.2919389978214	2.37156423844587	94584.9411764706	1444.58081390519	5.12200435729847	16.3137254901961	1.90977036868619	116737.050108932	3911.9434776989	459	1242404	444704.3	872	1543.93	33.6	9.4	53.6	10.5	39.4	2.8	58.8	10	15.3	67.1	4.4	67.1	27.2	67.1	41	67.1	42.7	67.1
1	C18	3	53BP1	NA	Positive	6.48141592920354	21.8353982300885	2.23522201454644	81286.0654867257	1502.8078501977	3.31858407079646	8.53274336283186	1.24471880299151	50562.8017699115	2772.92091589706	565	1500404	341179.4	973.82	1169.89	41.8	1.9	43	3.9	45.8	0	47.3	4.1	14.2	52.2	3.4	52.2	29.9	52.2	44.4	52.2	47.4	52.2
1	C19	1	53BP1	NA	Positive	6.45112016293279	22.3319755600815	2.05547369742915	80651.4470468432	1306.67566421569	0.214867617107943	0.523421588594705	0.232151815145705	2741.52749490835	425.256934870734	982	1290903.4	168181.7	718.99	534.27	27.7	2.3	9.2	8.8	28.5	0.1	9.3	8	14.7	9.1	1.8	9.1	24.1	9.1	37.9	9.1	40	9.1
1	C19	2	53BP1	NA	Positive	6.27514792899408	20.4896449704142	2.08726126885685	76558.4023668639	1379.64669566276	1.80325443786982	3.97337278106509	0.868514347295373	21332.6479289941	1858.99588239057	676	1402570	251048.1	851.61	831.77	34.3	2.2	23.1	4.7	38.3	0	27.5	4.3	12.4	39.3	2.4	39.3	26.3	39.3	39.3	39.3	41.6	39.3
1	C19	3	53BP1	NA	Positive	4.67857142857143	14.6757518796992	1.59263638512454	48575.6691729323	1102.96443013651	0.157894736842105	0.370300751879699	0.158741720372359	2080.6719924812	314.209454331274	1064	1178504.9	151679	639	479.27	26.3	2.8	5.8	11.3	28.3	0	6.9	10.2	11.2	7.5	1.3	7.5	21.1	7.5	34.6	7.5	36.6	7.5
1	C20	1	53BP1	NA	Positive	4.92572463768116	15.7173913043478	1.60129797800154	55686.5987318841	1106.50240383103	0.245471014492754	0.667572463768116	0.230875969592002	4022.02989130435	366.22456206401	1104	1167530.1	162691.2	640.22	513.27	28.5	3.4	7.9	9	28.8	1.6	8.5	8.5	11.5	8.1	1.2	8.1	21.4	8.1	34.8	8.1	36.4	8.1
1	C20	2	53BP1	NA	Positive	6.20994475138122	21.2817679558011	1.87512007068158	85165.7992633517	1471.62744783299	3.19521178637201	7.4548802946593	1.18474047552755	41037.1583793738	2676.27235724333	543	1484929	336167.8	964.52	1153.74	37.8	2.2	41.4	3.3	42.9	0.2	44.6	2.9	13.6	53.4	4.1	53.4	28.4	53.4	40	53.4	42.7	53.4
1	C20	3	53BP1	NA	Positive	4.59032576505429	14.1263573543929	1.77563900399603	47989.1717670286	1135.93496275575	0.157946692991115	0.632773938795656	0.330373008038359	5413.61599210267	342.475887623252	1013	1171865.9	168386.3	663.21	547.39	27.9	4.3	9.8	10.3	29.9	3.6	10.9	9.1	12.3	7.7	1.3	7.7	20.4	7.7	34.6	7.7	38.2	7.7
1	C21	1	53BP1	NA	Positive	5.30141843971631	16.3164893617021	1.77342489071311	55073.3359929078	1207.77337799093	0.136524822695035	0.476063829787234	0.263125268643886	2897.70390070922	295.088042468761	1128	1191218	148287	645.63	470.03	27.1	2.1	5.2	9	28	0.1	5.3	8.1	13.7	6.7	1	6.7	23.1	6.7	37.5	6.7	39.9	6.7
1	C21	2	53BP1	NA	Positive	5.43939393939394	16.2638146167558	1.55640937890625	50240.367201426	1118.1265825416	0.259358288770053	0.594474153297683	0.222341962849984	2774.35472370767	411.892342002438	1122	1180072	134962.4	626.78	420.42	26.9	2	5.3	17.8	28.8	0.5	5.5	17.1	11.6	9.8	1	9.8	23.6	9.8	36.8	9.8	38.7	9.8
1	C21	3	53BP1	NA	Positive	4.79609375	15.1140625	1.91378737457556	49745.7828125	1147.90866197077	0.05703125	0.16328125	0.125078125	987.0875	172.658506225249	1280	1097670.6	125425.2	576.26	386.81	23	2.3	3.3	13	23.4	0.1	3.7	12	15.1	4.1	1.6	4.1	19.3	4.1	39.1	4.1	41.9	4.1
1	C22	1	53BP1	NA	Positive	5.91428571428571	19.0133333333333	1.71703736529587	64533.2666666667	1198.77276918284	0.12952380952381	0.333333333333333	0.146760770975057	1975.01238095238	275.516331533215	1050	1265186.6	154885.1	655.72	474.27	27	1	8	11.7	26.3	0	7.5	12	14.9	5.8	1.1	5.8	23.4	5.8	39.1	5.8	40.7	5.8
1	C22	2	53BP1	NA	Positive	4.94005102040816	15.4387755102041	2.02165393489939	53094.4056122449	1315.82757986863	1.02423469387755	2.30357142857143	0.630290859497915	13042.7614795918	1423.15570671138	784	1273042	219937	756.71	719.37	34.8	1.1	16.8	5.7	37.2	0	17.6	5.7	11.9	29.8	1.5	29.8	23.6	29.8	40.3	29.8	43.4	29.8
1	C22	3	53BP1	NA	Positive	5.46628757108042	18.9423233143786	1.771166910548	71849.2128350934	1191.40415463636	0.082859463850528	0.326563769293258	0.219213663852169	2682.85134037368	199.300680761878	1231	1264804.6	152788.5	676.8	475.33	27	1.7	6.9	9.1	27	0.2	7.7	8	13.5	4.1	2	4.1	22.1	4.1	35.9	4.1	38.3	4.1
1	D03	1	RAD51	NA	Positive	7.9840848806366	23.0755968169761	1.79899872845599	68914.2440318302	1313.40777724521	0.550397877984085	1.27453580901857	0.385635420797888	6285.28912466843	697.000581388453	754	1389155.9	194686.3	706.22	602.15	32.6	1.9	13.1	6.8	32	0	14.3	6.5	10.1	17.4	1.9	17.4	37.3	17.4	49.2	17.4	50.9	17.4
1	D03	2	RAD51	NA	Positive	8.88700564971751	29.1158192090395	1.70955238052829	97243.6723163842	1347.13546290558	0.629943502824859	1.49717514124294	0.437544364077233	7418.67231638418	821.651813847459	708	1631930	220822.5	763.39	640.5	35.2	1.4	15.7	2.5	33.3	0.1	12.9	2.4	8.9	20.1	1.6	20.1	38.1	20.1	46.6	20.1	48	20.1
1	D03	3	RAD51	NA	Positive	6.64780600461894	19.3741339491917	1.6235703342343	66602.5912240185	1279.4091492497	0.351039260969977	1.03926096997691	0.350114862470521	7899.30946882217	516.481064240345	866	1487438.1	181438.8	751.02	542.02	34.5	1	11.4	6.9	31.2	0	10.9	6.7	7.9	12.5	2.4	12.5	33.7	12.5	43.3	12.5	45.4	12.5
1	D04	1	RAD51	NA	Positive	8.68865740740741	32.0659722222222	2.0986366982344	123436.193287037	1479.83469504299	0.34375	0.834490740740741	0.363318911669606	4850.38773148148	634.36719409	864	1670304.9	198135	830	600.31	36.6	2.2	13.5	6.8	34.6	0	11.5	6.7	14	14.1	3.2	14.1	37.4	14.1	50.5	14.1	52.2	14.1
1	D04	2	RAD51	NA	Positive	8.09079445145019	27.3947036569987	1.87749481361497	93042.8385876419	1415.92053055897	0.556116015132409	1.3530895334174	0.346871698696675	6639.3051702396	614.784387606324	793	1561878	210339.8	799.3	649.93	35.7	0.8	14.1	6.3	33	0	14.5	5.8	13.1	13.9	2.3	13.9	35.6	13.9	48.2	13.9	49.9	13.9
1	D04	3	RAD51	NA	Positive	7.68998793727382	24.7901085645356	1.85727200072307	83900.4342581423	1356.04750740066	0.336550060313631	0.845597104945718	0.477513144746878	5972.15199034982	550.288918180527	829	1515324.5	210288.8	754.08	630.21	32.8	1.7	16.2	4.7	29.9	0	15.2	4.9	11.2	12.9	2.2	12.9	34.3	12.9	45.8	12.9	48.4	12.9
1	D05	1	RAD51	NA	Positive	8.45625841184388	26.3835800807537	2.03351543215001	79049.0753701211	1297.59212525059	0.468371467025572	1.27052489905787	0.495698853790058	6503.59488559892	775.690473243523	743	1323775.4	188423	653.89	573.56	30.4	2.2	13.1	6.6	29.9	0	11.3	5.7	11	19.5	0.8	19.5	33.4	19.5	48	19.5	49.1	19.5
1	D05	2	RAD51	NA	Positive	8.44962216624685	24.8224181360202	1.81183434451195	78019.8765743073	1320.02055587555	0.492443324937028	1.1360201511335	0.421904299019347	6017.919395466	726.477893735371	794	1485185	184281.2	728.46	563.91	34	2.4	10.7	8.6	30.7	0	10.5	8.1	10.5	16.9	1.1	16.9	35.5	16.9	47.2	16.9	48.1	16.9
1	D05	3	RAD51	NA	Positive	8.36298421807748	26.1850789096126	1.81051593827959	86009.593974175	1320.03469288743	0.318507890961263	0.694404591104735	0.365972255068381	3234.36585365854	623.230722488013	697	1563907.8	204696.7	743.2	608.39	34	2.3	15.8	5.6	31	0	12.8	5	11.6	14.9	2.3	14.9	34.3	14.9	47.5	14.9	50.4	14.9
1	D06	1	RAD51	NA	Positive	7.32270408163265	24.609693877551	1.86982672633818	85436.3801020408	1274.11102199384	0.42984693877551	1.07270408163265	0.347538592006067	5490.87244897959	614.893462268746	784	1387122.5	199810.4	685.71	605.7	33	2.8	14.9	6.2	30.5	0	13	6	10.2	15.2	2.2	15.2	34.1	15.2	45.9	15.2	47.3	15.2
1	D06	2	RAD51	NA	Positive	7.08982683982684	20.4220779220779	1.59910831370592	63268.9145021645	1229.80324589477	0.283549783549784	0.633116883116883	0.334875844277105	3833.48268398268	496.391648380813	924	1363406	195346.9	679.89	596.53	31.3	2.2	12.1	6	28.8	0	10.6	5.2	9.3	11.8	1.1	11.8	31.9	11.8	42.5	11.8	43.4	11.8
1	D06	3	RAD51	NA	Positive	8.30486358244365	25.5800711743772	1.78507502775598	76649.8398576512	1283.00066633885	0.247924080664294	0.565836298932384	0.30840081889904	2840.77105575326	513.081337602048	843	1378088.6	182864.7	690.85	564.34	33.3	3	11.3	10	30.6	0.9	10.2	8.9	9.8	12.5	1.4	12.5	36.4	12.5	47.3	12.5	49.7	12.5
1	D07	1	RAD51	NA	Positive	8.06290115532734	27.3170731707317	1.91594896486407	89847.6546854942	1346.27184225187	0.521181001283697	1.22336328626444	0.352434022973176	5575.65211810013	648.385080910236	779	1372553.3	183770	711.45	571.49	30	2.4	13.7	15.5	29.4	0.1	14.2	14.1	12.5	16.6	2.4	16.6	34.5	16.6	47	16.6	48.9	16.6
1	D07	2	RAD51	NA	Positive	8.48435544430538	26.9048811013767	1.82464723980729	82897.8548185231	1345.33617352636	0.48811013767209	1.19399249061327	0.367810570081394	5583.92615769712	608.829657215038	799	1442645	163982.1	698.45	492.86	33.3	2.4	8.6	10.3	30.4	0	7.8	10.3	9.8	15.4	1.1	15.4	37.3	15.4	49.7	15.4	51.7	15.4
1	D07	3	RAD51	NA	Positive	8.00362756952842	28.764207980653	2.02901817891822	111938.315598549	1433.25689712069	0.349455864570738	0.885126964933495	0.376673430693987	4177.80652962515	644.230064835385	827	1547816.2	176092.3	825.39	543.23	32	3.5	10.9	11.1	32.8	0	10.3	9.8	12.5	15.7	4	15.7	34.2	15.7	46.7	15.7	48.6	15.7
1	D08	1	RAD51	NA	Positive	7.95610425240055	25.1275720164609	2.21034317641369	84509.9231824417	1379.18495304949	0.576131687242798	1.30041152263374	0.400906589577614	6328.3621399177	767.865378896066	729	1350995.8	199631.7	744.08	636.25	32.6	1.4	15	10.8	31.7	0	15.2	10	12.2	19.9	2.5	19.9	34	19.9	47.9	19.9	49.4	19.9
1	D08	2	RAD51	NA	Positive	7.64797507788162	27.0794392523364	2.23810740030654	105910.710280374	1451.10018585126	1.16510903426791	2.64330218068536	0.750034276903436	14260.6059190031	1543.7873688099	642	1471222	258652.2	826.45	829.12	36.3	1.1	24.5	5.6	35.7	0	25.1	5.6	10.3	33.6	2.2	33.6	37.5	33.6	48	33.6	50.2	33.6
1	D08	3	RAD51	NA	Positive	7.30660377358491	23.373820754717	1.79042586558918	76839.1497641509	1281.51578417773	0.425707547169811	1.04834905660377	0.294219227444463	6083.55188679245	577.804414948646	848	1387097	185372.8	706.16	559.79	30.5	2.6	12.9	9.4	29.6	0	11.8	7.8	11.7	13.3	1.8	13.3	31.6	13.3	44.3	13.3	46.2	13.3
1	D09	1	SMC3	NM_005445	sample	5.89443920829406	19.363807728558	1.73728989105086	67881.21866164	1165.28569188459	0.453345900094251	0.954759660697455	0.332842522237239	4336.58341187559	604.263394470796	1061	1142616	163470.2	644.79	530.24	26.1	2.5	9.2	8.2	27.2	0	10.7	8.5	13.3	14.4	1.9	14.4	22.9	14.4	36.6	14.4	38.2	14.4
1	D09	2	SMC3	NM_005445	sample	4.86379018612521	15.7986463620981	1.53758020754842	53766.1345177665	1048.28898478136	0.175972927241963	0.451776649746193	0.245583167537482	2379.92808798646	373.459176167129	1182	1095583	134011.6	599.59	435.53	24.5	1.9	5.1	12.8	25.5	0.3	6.1	12.3	12.3	9.5	1.1	9.5	20.2	9.5	33	9.5	35	9.5
1	D09	3	SMC3	NM_005445	sample	5.66225680933852	16.2396887159533	1.35619166830426	49081.8910505837	1033.9061827787	0.121400778210117	0.211673151750973	0.11603483416713	864.971206225681	258.802251571386	1285	1167084.1	130612.6	624.52	409.34	27.2	2.1	4.4	15.5	27.6	0.2	5.5	14.8	8.8	6.8	0.5	6.8	22	6.8	32.1	6.8	34.2	6.8
1	D10	1	CHD8	NM_020920	sample	6.25959780621572	21.0658135283364	1.69384264123948	76684.978976234	1217.01922407143	0.450639853747715	1.18372943327239	0.370019449588431	7819.48080438757	686.535713151436	1094	1301435.4	187518.9	716.33	607.92	28.3	1.9	14.5	9.1	29.3	0.1	14.5	8.2	15	14.2	1.9	14.2	22.6	14.2	36.4	14.2	38	14.2
1	D10	2	CHD8	NM_020920	sample	5.73928258967629	20.673665791776	2.07503201646051	76749.5853018373	1227.18999716728	0.252843394575678	0.552055993000875	0.232356796989343	2554.04811898513	410.348805169388	1143	1209722	169910	693.75	558.3	27.4	1.3	9.4	10.8	28.8	0	11.5	10.1	14.3	10.1	2.2	10.1	22.3	10.1	36	10.1	37.7	10.1
1	D10	3	CHD8	NM_020920	sample	6.4176245210728	20.7394636015326	1.58647509390104	68696.30651341	1189.2177753611	0.225095785440613	0.647509578544061	0.295406049357199	5099.24712643678	396.274773058574	1044	1228363.9	167599.4	692.12	551.83	28.9	2	9.7	7.3	30.5	0	11.4	6.5	12.6	8.9	1.6	8.9	23.7	8.9	36	8.9	38.5	8.9
1	D11	1	COL5A2	NM_000393	sample	5.07022222222222	16.0062222222222	1.39106510398111	55386.5742222222	1057.53476689522	0.0764444444444444	0.218666666666667	0.159982905982906	1774.88533333333	199.22619232633	1125	1286510	132324.1	650.03	408.6	28.4	2.8	4.4	13.3	27.6	0.4	3.7	12.5	10.8	4.4	1	4.4	20.5	4.4	32.6	4.4	34.3	4.4
1	D11	2	COL5A2	NM_000393	sample	5.16013628620102	17.6311754684838	1.47572248715945	64677.9199318569	1092.99920037293	0.133730834752981	0.336456558773424	0.154844644076923	1624.48807495741	242.76486128711	1174	1312220	146040.5	665.6	451.12	25.8	1.9	4.4	8	25.4	0	4.6	7.8	11.7	6	1.4	6	21.1	6	32.1	6	33.8	6
1	D11	3	COL5A2	NM_000393	sample	4.89491242702252	14.3152627189324	1.45938260598537	46079.7839866555	1057.17840794548	0.0859049207673061	0.175145954962469	0.0927763877305162	798.055879899917	170.028818465491	1199	1239757.7	136315.2	631.65	412.57	27.4	2.3	3.8	9.4	27.4	0.3	4.3	8.2	10.3	4.3	0.9	4.3	20.5	4.3	32	4.3	34.8	4.3
1	D12	1	BRCA2	NM_000059	sample	5.19489361702128	18.2170212765957	1.89103514967192	66362.7804255319	1188.44003025637	0.168510638297872	0.411914893617021	0.202391032135713	2020.30127659574	332.520890562233	1175	1114836.9	166272.2	640.67	556.17	22.2	3	8.9	10.2	23.8	0.5	10.6	8.7	14.1	7.9	1.5	7.9	20.3	7.9	36.8	7.9	38.6	7.9
1	D12	2	BRCA2	NM_000059	sample	5.35847457627119	19.9	2.07998391945132	77059.6533898305	1231.03528789654	0.227118644067797	0.565254237288136	0.222508471989404	2985.29152542373	387.806712561554	1180	1224421	164637.1	690.81	529.41	25	1.9	7.7	6.4	26.3	0	8.1	5.3	12.8	8.8	2.2	8.8	23.4	8.8	38.4	8.8	39.7	8.8
1	D12	3	BRCA2	NM_000059	sample	5.33854166666667	15.6137152777778	1.67810600098524	50719.9722222222	1152.13651457529	0.162326388888889	0.4296875	0.158469522857544	2579.51649305556	272.290906668126	1152	1238867	157349.3	671.97	499.72	27.8	2.3	8.6	7.6	28.6	0	8.8	6.5	10.2	6.4	1	6.4	22.7	6.4	37.2	6.4	39.5	6.4
1	D13	1	UBR5	NM_015902	sample	4.49935815147625	15.2631578947368	1.56150292086083	59892.0667522465	983.633298873529	0.581514762516046	1.43774069319641	0.518725861216233	7035.16816431322	838.840996678282	779	1141610.2	201519	668.65	677.42	28.1	2.3	16.4	11.6	29.8	0	17.8	10.3	7.7	20.5	1.4	20.5	19.3	20.5	28	20.5	30	20.5
1	D13	2	UBR5	NM_015902	sample	5.11893203883495	17.7742718446602	1.90170347233224	71387.8070388349	1095.62967325755	0.814320388349515	2.24393203883495	0.569786271141408	14423.5752427184	969.88060781036	824	1154446	221400.4	666.48	716.69	26.3	1.9	19.2	9.1	27.5	0	19.7	9.2	9	24	1.9	24	20.3	24	29.6	24	31.3	24
1	D13	3	UBR5	NM_015902	sample	4.46821515892421	14.1577017114914	1.80184811810621	52179.0305623472	1012.76010855979	0.459657701711491	1.21149144254279	0.392335978338423	6872.9217603912	631.773982934767	818	1063546.6	172672.2	620.31	569.14	24.7	1.8	13	15.8	26.4	0	13.8	14.4	8.2	16	1.8	16	19.3	16	29	16	31.3	16
1	D14	1	TET2	NM_017628	sample	5.34629294755877	17.5940325497288	1.72976569224094	59371.3128390597	1048.06326268762	0.157323688969259	0.348101265822785	0.199084881363362	1414.99005424955	345.991408481078	1106	1154963.1	129982.5	627.52	411.55	25.2	1.9	6.2	26	26.3	0.2	6.6	25	12.5	9.8	1	9.8	20.6	9.8	33.1	9.8	35.3	9.8
1	D14	2	TET2	NM_017628	sample	5.08554319931565	15.4841745081266	1.44795330244153	54877.7818648417	1045.36395611881	0.152266894781865	0.325064157399487	0.145145423438837	1712.0881094953	290.58971875631	1169	1200231	141089.4	625.04	444.28	25.9	1.9	5	13.2	26.3	0	5.4	12.2	10.9	7.1	1.4	7.1	20.4	7.1	33.2	7.1	34.8	7.1
1	D14	3	TET2	NM_017628	sample	5.1120527306968	15.3483992467043	1.46911778898485	49305.2542372881	1015.74824745046	0.12241054613936	0.292843691148776	0.123259498400741	1318.97269303202	176.679832398607	1062	1168537.5	143483.5	610.6	448.26	26	2.1	6	9.3	25.8	0	6	8.5	10.4	4.4	1.2	4.4	20.7	4.4	31.5	4.4	33.2	4.4
1	D15	1	AMER1	NM_152424	sample	4.30714916151809	14.4527802294793	1.62667855410929	52100.5428067079	995.067499569979	0.164165931156222	0.420123565754634	0.17123252405948	2627.91791703442	299.032427358356	1133	1073073.9	149313.6	613.61	480.47	25.5	2.1	7.8	12.6	26.3	0.1	8.8	11.1	11.5	7.4	1.6	7.4	18.4	7.4	29.2	7.4	30.5	7.4
1	D15	2	AMER1	NM_152424	sample	4.64926022628373	13.9617058311575	1.60631929538502	45377.816362054	1014.61751942566	0.107919930374238	0.29852045256745	0.183412453516892	1566.89033942559	245.050715076958	1149	1119154	121265	619.96	394.47	27.3	3.1	3.3	17.5	27.7	0.1	4.7	16.6	10.5	6.2	1	6.2	20.3	6.2	32.2	6.2	33.6	6.2
1	D15	3	AMER1	NM_152424	sample	4.90809443507589	14.8693086003373	1.51972881918235	50029.5151770658	1001.27399122974	0.0935919055649241	0.229342327150084	0.111738804571857	1044.86340640809	178.077583353984	1186	1104396.1	151857.5	602.65	469.43	26	2.2	4.6	3.6	25.5	0	4	2.4	9.9	4.6	1.5	4.6	21.8	4.6	31.7	4.6	33.6	4.6
1	D16	1	EXT2	NM_207122	sample	4.7810707456979	16.1586998087954	1.3467452157992	56588.7313575526	991.511198728072	0.332695984703633	0.65678776290631	0.310526874867219	2855.56405353729	611.553491609235	1046	1043958.4	174623.6	582.04	566.31	23.4	2.6	11.1	13.8	23.6	0	13.2	13.4	10.4	16.4	1.1	16.4	19.5	16.4	28.2	16.4	30	16.4
1	D16	2	EXT2	NM_207122	sample	4.02551521099117	13.883218842002	1.71306208995598	53452.6427870461	947.456964261819	0.387634936211973	1.20706575073602	0.427478200447389	7530.35426889107	550.135370486718	1019	1000413	172613.2	565.97	569.03	23	3.9	9.1	7.3	23.6	0	10.7	6.6	9.6	14	1.9	14	17.6	14	27.3	14	28.3	14
1	D16	3	EXT2	NM_207122	sample	4.2667964946446	15.5637779941577	1.75555782584866	64464.164556962	994.989230097453	0.518013631937683	1.27653359298929	0.468840137273048	7689.54625121714	737.10290295702	1027	1015423.5	187060.6	607.33	615.26	22.2	2.1	13.4	8.2	23.6	0	16.1	7	9.5	16.8	2.8	16.8	18.4	16.8	27.3	16.8	28.8	16.8
1	D17	1	RAD51	NA	Positive	7.3861985472155	21.5774818401937	1.86585097547904	62112.1537530266	1252.49819139821	0.318401937046005	0.604116222760291	0.26954792233769	2514.84866828087	506.243971837364	826	1277209.8	170817.7	652.2	526.11	33.4	2.1	9.4	7.1	31.7	0	8.8	7.3	9.4	14	1	14	32.9	14	46	14	47.9	14
1	D17	2	RAD51	NA	Positive	8.56662180349933	29.1709286675639	2.0960291106191	103879.537012113	1433.93156850069	0.492597577388964	1.27590847913863	0.45907597019049	8004.76850605653	784.395660689494	743	1543563	214954.9	814.57	664.11	36.6	3	15.3	6.9	34.5	0	15.2	6.5	14.5	17.6	2.2	17.6	37.1	17.6	50.5	17.6	51.5	17.6
1	D17	3	RAD51	NA	Positive	8.61917443408788	27.607190412783	1.98002739423975	90604.4753661784	1403.40697617043	0.383488681757656	0.945406125166445	0.430274419322355	6762.86418109188	606.259371838181	751	1579403.5	199265.3	782.2	613.39	35.7	2.1	14.1	8.3	33.8	0	13	8	11.6	13.4	2.5	13.4	35.7	13.4	48.3	13.4	50.5	13.4
1	D18	1	RAD51	NA	Positive	7.82037533512064	26.2788203753351	1.9371057125491	96326.7801608579	1358.47497432031	0.689008042895442	1.8941018766756	0.478639012536466	13115.918230563	838.017797080271	746	1398655.8	232692.4	739.07	717.2	31.2	1.6	19.4	1.7	29.4	0	17.8	1.6	11.1	18.8	2.9	18.8	32.8	18.8	43.8	18.8	45.8	18.8
1	D18	2	RAD51	NA	Positive	7.72768361581921	24.0079096045198	1.81946127572561	77874.8644067797	1341.47269725633	0.265536723163842	0.551412429378531	0.253127970585598	2786.65875706215	518.056998968702	885	1384080	180867.6	686.92	548.06	31.9	2.1	10.3	7.3	29.4	0.1	9.4	6.9	11.1	12.5	1.5	12.5	35.1	12.5	45.6	12.5	46.9	12.5
1	D18	3	RAD51	NA	Positive	9.44961240310078	33.7403100775194	2.09732167523562	124182.976744186	1424.14849464304	0.374677002583979	0.909560723514212	0.344821274763135	4769.3669250646	690.1409701787	774	1587714.1	194508.7	771.95	581.58	34.4	2.6	15.2	7.9	31.1	0	13.4	7.4	13.2	16.1	4.3	16.1	36.7	16.1	48.2	16.1	50.6	16.1
1	D19	1	RAD51	NA	Positive	7.46300448430493	22.2062780269058	1.85939118659494	63507.1524663677	1298.70938424442	0.306053811659193	0.62780269058296	0.269180595189564	2582.4764573991	512.637497037638	892	1267805.6	151170.2	630.63	450.24	32.8	0.9	5.5	8.5	30.2	0	4.9	8.7	10.4	14.1	0.7	14.1	33.5	14.1	48.3	14.1	50.3	14.1
1	D19	2	RAD51	NA	Positive	10.3017817371938	34.1458797327394	1.95110919606149	115590.168151448	1442.41409106964	0.346325167037862	0.626948775055679	0.289151580911046	2881.71380846325	620.709829914758	898	1611607	180667.4	782.96	552.57	34.5	2.3	10	9.1	31.8	0.1	9.9	9	12	15.4	1.9	15.4	38.5	15.4	50.2	15.4	51.3	15.4
1	D19	3	RAD51	NA	Positive	8.6484076433121	27.659872611465	2.04025801608398	89987.7656050955	1367.84767918894	0.494267515923567	1.05095541401274	0.290472770849316	4995.16305732484	611.409559935321	785	1482579.9	172671	735.61	538.2	34.4	1.4	11.6	15.2	31.3	0	12.2	15.2	11	14.6	2.4	14.6	34.5	14.6	47.4	14.6	50.7	14.6
1	D20	1	RAD51	NA	Positive	8.25167037861915	24.7249443207127	2.04169925382243	70927.4587973274	1379.76080744221	0.240534521158129	0.55902004454343	0.27094601760526	2375.47550111359	438.412976070885	898	1366870.2	158156.8	675.16	471.66	34.5	2	8.2	15	31.8	0	7.5	14.8	13.4	11.8	0.9	11.8	36.5	11.8	52.1	11.8	54	11.8
1	D20	2	RAD51	NA	Positive	9.0233918128655	29.0152046783626	2.08601919437631	100592.439766082	1465.20225181024	0.368421052631579	0.812865497076023	0.245179990574727	3765.76842105263	528.470880473522	855	1494328	204285.1	758.49	625.04	34.9	3.2	13.9	7.7	33.5	0	11.3	6.1	13	12.7	2	12.7	37.7	12.7	52.6	12.7	54.3	12.7
1	D20	3	RAD51	NA	Positive	7.56356968215159	23.0586797066015	2.20424622689912	71970.1894865526	1340.97368901829	0.155256723716381	0.371638141809291	0.210248573757131	2219.05378973105	385.183672892293	818	1349350	177806.9	748.02	558.62	35.1	2.8	12.2	11.4	32.3	0	12.2	9.8	11.7	9.5	2.6	9.5	34.7	9.5	46.9	9.5	48.7	9.5
1	D21	1	RAD51	NA	Positive	7.95466666666667	25.424	1.91726392397812	84712.124	1363.67228459989	0.612	1.27333333333333	0.437107263107263	6599.488	938.571066012561	750	1365128.9	192638.6	749.55	603.77	35.3	2.3	13.7	10.3	35.2	0	12.4	9.5	10.4	22.7	2.1	22.7	35.9	22.7	46.8	22.7	48.7	22.7
1	D21	2	RAD51	NA	Positive	8.00755939524838	23.267818574514	1.62940184279747	70033.0475161987	1299.8877318597	0.307775377969762	0.595032397408207	0.243950672257908	2563.26997840173	472.805407534411	926	1437364	161997.2	686.11	479.72	33.3	2.4	6.5	7.9	30.7	0	6.4	7.9	9.9	12.1	0.9	12.1	33.2	12.1	45	12.1	47.1	12.1
1	D21	3	RAD51	NA	Positive	8.63197969543147	27.5710659898477	2.06868926209371	88106.5088832487	1440.24991665646	0.347715736040609	0.772842639593909	0.343055944689828	3429.43527918782	547.662093996381	788	1557936.1	164312.3	760.21	502.59	35.9	2.8	10.5	12.7	34	0	8.4	12.4	12.1	13.7	1.8	13.7	37.4	13.7	50.5	13.7	53.2	13.7
1	D22	1	RAD51	NA	Positive	7.38529088913282	23.1778265642151	1.850197949881	82009.0878155873	1319.48554206469	0.221734357848518	0.493962678375412	0.276961476138205	2965.14050493963	473.87917042663	911	1475876.6	187270.4	742.5	570.5	34.1	2.2	11.9	8	31.7	0.1	11.5	8.8	10.9	11.1	2	11.1	33.8	11.1	45.3	11.1	47.3	11.1
1	D22	2	RAD51	NA	Positive	8.72008324661811	28.1040582726327	1.92779010389454	100167.986472425	1410.22338525768	0.332986472424558	0.793964620187305	0.380118338130825	4612.09053069719	646.260749770038	961	1502087	185235.9	750.8	559.2	34.4	2.7	11.6	5.7	33.3	0.1	10.4	5.1	10.1	14.3	2.2	14.3	37.6	14.3	48.3	14.3	49.9	14.3
1	D22	3	RAD51	NA	Positive	7.72924648786718	24.1507024265645	1.79234959858806	79548.9795657727	1324.63352904398	0.440613026819923	0.978288633461047	0.339618816187444	4934.58620689655	655.048580303823	783	1354844.6	200004.5	707.65	626.12	31.3	2	16.5	8.3	29.5	0	17.5	7.8	10.5	15.6	1.8	15.6	34	15.6	46.4	15.6	49	15.6
1	E03	1	RF	NA	Neutral	5.25806451612903	18.5246679316888	1.99063431950612	75149.4155597723	1121.84990731185	0.415559772296015	1.3111954459203	0.373821626402272	8158.30075901328	566.058550476945	1054	1278422.9	182690.5	726.39	601.51	27.9	1.3	11.9	8.8	29.1	0	13	8.5	11.2	11.9	2.3	11.9	21.1	11.9	33.5	11.9	35.4	11.9
1	E03	2	RF	NA	Neutral	5.36184210526316	16.8050986842105	1.39887033092958	59160.4514802632	1053.33218315613	0.150493421052632	0.463815789473684	0.225133634868421	2897.00082236842	333.721499769997	1216	1232420	158643.2	665.32	501.59	25.8	1.6	6.3	9.2	26.3	0	6.8	8.4	9	7	1.2	7	21.5	7	31.7	7	33.4	7
1	E03	3	RF	NA	Neutral	4.4304084720121	12.8003025718608	1.10906925910538	41639.3729198185	918.249886881563	0.0809379727685325	0.229198184568835	0.100263849866724	1309.51134644478	178.409870216472	1322	1204766.1	145134.2	648.3	463.44	26.6	1.7	5.8	10.3	26.9	0.2	6.7	9.3	7.3	4.4	1.3	4.4	19.3	4.4	26.9	4.4	29.3	4.4
1	E04	1	RF	NA	Neutral	5.63045337895637	17.988879384089	1.48046619208649	63790.1334473909	1134.60456600613	0.106928999144568	0.248930710008554	0.139114627887083	1316.96492728828	270.305376243849	1169	1275178.5	171986.7	720.46	561.69	29	1.8	10.4	12.1	30.8	0	11.7	10.9	11.3	6.2	2.1	6.2	22.3	6.2	33.8	6.2	35	6.2
1	E04	2	RF	NA	Neutral	5.74751131221719	20.1067873303167	1.5882950273303	79733.3647058824	1133.1981487953	0.219004524886878	0.610859728506787	0.213908580107675	4393.62081447964	431.808058207864	1105	1313996	169189.3	717.78	536.63	26.5	1.5	8.6	9.2	26.9	0	9.1	9	12.2	8.7	2.1	8.7	21.8	8.7	33.2	8.7	34.7	8.7
1	E04	3	RF	NA	Neutral	7.71243523316062	25.3963730569948	1.73713581878942	94001.2240932642	1364.45276725357	0.411917098445596	1.08937823834197	0.368786032979686	6839.86528497409	768.438651115849	772	1558237	234670.3	813.45	725.47	33.5	1.6	24.5	8.9	33.2	0	23.2	8.2	10.1	16.1	4.1	16.1	31.6	16.1	42.9	16.1	45.1	16.1
1	E05	1	RF	NA	Neutral	5.22508896797153	18.9697508896797	1.72532514030275	74820.8496441281	1151.58076234959	0.179715302491103	0.374555160142349	0.176119442044709	1831.05071174377	332.579824296753	1124	1242370.2	175098.6	684.2	557.89	28.9	1.8	10.2	7.1	29.4	0	10.4	6.1	12.1	8	2.2	8	21.4	8	33.4	8	35.4	8
1	E05	2	RF	NA	Neutral	5.57617021276596	18.0008510638298	1.63332526891463	61554.8485106383	1109.66266658123	0.154893617021277	0.408510638297872	0.185961499493414	2630.30127659574	283.283467141015	1175	1279991	144654	676.77	456.98	27.9	2.3	5.2	12.4	28.9	0	5.7	11.2	12.3	6.6	1.4	6.6	21.7	6.6	34.4	6.6	36.3	6.6
1	E05	3	RF	NA	Neutral	5.68724279835391	17.1407407407407	1.52055917036027	60232.0592592593	1155.79472824089	0.105349794238683	0.2	0.131505901505901	936.646090534979	256.271516932998	1215	1286398.4	164625.9	705.49	521.05	28.9	1.7	8.2	8	30.3	0	9.2	7.7	10.5	6.3	1.8	6.3	22.8	6.3	33.7	6.3	36.3	6.3
1	E06	1	RF	NA	Neutral	5.31914893617021	19.3455319148936	1.67073183392905	73897.2723404255	1151.15796319788	0.205106382978723	0.407659574468085	0.199291965717498	1887.20170212766	410.627291520859	1175	1220909.2	179928.7	669.19	572.56	25.9	1.8	9.1	3.9	26.6	0.2	10	3	12.9	9.9	2.4	9.9	21.1	9.9	34	9.9	36.7	9.9
1	E06	2	RF	NA	Neutral	5.72148288973384	20.9648288973384	1.67341950431031	85833.7965779468	1140.81894878511	0.378326996197719	0.951520912547528	0.33637657296759	6079.70817490494	558.656185337211	1052	1292627	199732.7	731	653.59	26.7	1.7	14	3.9	27.7	0.1	14.1	3.2	10.2	11.6	2.4	11.6	21.5	11.6	31.9	11.6	33	11.6
1	E06	3	RF	NA	Neutral	5.59917695473251	19.0888888888889	1.70035027585695	71000.895473251	1137.47424737845	0.176131687242798	0.437037037037037	0.20104317457144	2523.6304526749	289.136852926725	1215	1261759.2	161070.5	712.37	510.97	28.1	1.4	7	7.5	28.6	0	7.5	6.2	11.7	6.2	2.3	6.2	22.1	6.2	33.5	6.2	36	6.2
1	E07	1	RF	NA	Neutral	5.6646288209607	18.7781659388646	1.68640112192276	69925.5336244542	1204.81728399851	0.207860262008734	0.455021834061135	0.227855409995148	2145.48995633188	421.219480518071	1145	1286993.9	160563.3	723.52	516.23	28.3	2.7	8.6	11.1	30	0	8.8	9.8	12.9	9.9	2.5	9.9	24	9.9	36	9.9	37	9.9
1	E07	2	RF	NA	Neutral	5.80288461538462	21.0413461538462	1.9339106270133	81342.4673076923	1266.13966831624	0.305769230769231	0.768269230769231	0.325782368907369	3880.50192307692	530.268106797283	1040	1318425	166066.8	745.27	531.24	29.4	2.3	8.8	10.6	30.8	0.2	9.9	10.2	13.5	11.9	3.1	11.9	23.1	11.9	36.1	11.9	38.1	11.9
1	E07	3	RF	NA	Neutral	4.80103359173127	15.8759689922481	1.40544936234331	59159.1972437554	1060.4450844166	0.0895779500430663	0.214470284237726	0.130181393876484	1331.77260981912	203.035065214716	1161	1265882.3	158946.3	664.9	499.88	27.6	1.4	8.2	9.6	27.8	0.1	9.4	8.6	10.2	4.5	2	4.5	20.1	4.5	31.4	4.5	33.9	4.5
1	E08	1	RF	NA	Neutral	5.23455684870188	16.7457475380483	1.52664151031195	60239.1584601611	1136.46384713905	0.113697403760072	0.244404655326768	0.147515666965085	1261.19874664279	281.538671114522	1117	1323829.8	184691.6	716.69	589.79	30.7	2.1	10.2	4.2	31.3	0	11.5	4.6	11.2	6.4	2	6.4	22.3	6.4	32.9	6.4	35	6.4
1	E08	2	RF	NA	Neutral	5.74978577549272	22.8920308483291	2.1125218214164	102884.240788346	1301.83824787499	0.161953727506427	0.480719794344473	0.204937179358773	3448.54241645244	371.752168608845	1167	1426102	179473.9	798.67	573.76	29.6	2.2	11	7.5	30.8	0	12.2	7.9	12.9	7.5	3.6	7.5	24.4	7.5	35.5	7.5	37.5	7.5
1	E08	3	RF	NA	Neutral	5.06152433425161	18.692378328742	1.67003687919474	71306.4058769513	1136.59482054445	0.286501377410468	0.786042240587695	0.311887313848098	5160.39944903581	552.091959393039	1089	1226312.2	175124.6	676.34	561.16	25.1	1.8	11	9.2	25.6	0	11.7	8.7	12.3	12.1	2.5	12.1	20.7	12.1	32.5	12.1	34.3	12.1
1	E09	1	MEX3C	NM_016626	sample	6.44190476190476	21.6990476190476	1.74259763343305	77555.5161904762	1221.71771611047	0.153333333333333	0.345714285714286	0.2061179138322	1830.97047619048	333.830978179732	1050	1320165.2	167880.6	695.7	526.71	27.6	1.9	6.9	5.5	27.7	0	7.5	5.3	14.9	7.7	1.5	7.7	23.2	7.7	37.5	7.7	39	7.7
1	E09	2	MEX3C	NM_016626	sample	5.69741379310345	20.5836206896552	1.99607630111478	79350.3793103448	1217.39486266278	0.188793103448276	0.531034482758621	0.314194096133751	3382.43793103448	430.601059078817	1160	1202065	176341.9	685.25	568.99	24.3	1.6	9.8	10.9	25.3	0	11	9.8	14.1	10	2.6	10	21.1	10	33.9	10	35.9	10
1	E09	3	MEX3C	NM_016626	sample	5.42114537444934	19.4440528634361	1.76704697161014	73959.5629955947	1161.90927156907	0.0995594713656388	0.251982378854626	0.176071953010279	1352.33656387665	251.090503740276	1135	1304252.4	154973	727.88	495.79	27.9	3.2	8.4	12.5	28.7	0.2	9.3	11.3	12	5.8	2.8	5.8	22	5.8	33.2	5.8	35.9	5.8
1	E10	1	CDKN2C	NM_078626	sample	6.35886402753873	23.6394148020654	1.80479292969076	91008.1936316695	1259.32777260355	0.251290877796902	0.598106712564544	0.268204151731429	3138.88382099828	473.087083721278	1162	1257968.2	206629.9	787.47	684.77	26.6	9.2	13.9	5.5	30.1	7	16	4.7	14.1	10.6	3.7	10.6	24.7	10.6	37.3	10.6	37.4	10.6
1	E10	2	CDKN2C	NM_078626	sample	5.72649572649573	20.7606837606838	1.72776874473826	78186.517948718	1176.10308154519	0.198290598290598	0.448717948717949	0.177220556034659	2574.38547008547	337.186557534416	1170	1250736	184913.9	740.58	613	27.7	2.4	13.1	14.1	29.6	0.1	15.3	12.6	12.1	7.7	1.8	7.7	22.4	7.7	34.4	7.7	35.8	7.7
1	E10	3	CDKN2C	NM_078626	sample	5.08093994778068	21.822454308094	1.84734955046519	96458.6631853786	1185.58622751436	0.337684943429069	0.843342036553525	0.316324044818132	5176.28285465622	593.101594269296	1149	1252470.3	200671	729.66	659.89	24.5	2	15.8	7	26.1	0	18.1	5.8	12.6	12.4	3.7	12.4	20.7	12.4	31.2	12.4	33.6	12.4
1	E11	1	SPEN	NM_015001	sample	6.45875706214689	21.8892655367232	1.66760386082847	78536.0214689266	1248.36828941304	0.410169491525424	1.01242937853107	0.328123262487669	5738.0418079096	592.192175728476	885	1363274.4	200078.1	787.18	652.68	31.9	1.9	17.5	10.2	34.9	0.3	18.9	9	10.5	13.3	2.4	13.3	25.8	13.3	37.4	13.3	39.1	13.3
1	E11	2	SPEN	NM_015001	sample	6.08712871287129	22.0742574257426	1.62060406414767	81428.6217821782	1101.27732553276	0.188118811881188	0.40990099009901	0.162780516497028	2209.21089108911	314.613910292092	1010	1245591	143842.3	674.87	456.67	25.1	1.3	5.1	14.1	25.4	0.1	6.8	13.5	11.7	7.6	1.7	7.6	21	7.6	31.3	7.6	33.1	7.6
1	E11	3	SPEN	NM_015001	sample	6.62109025915996	24.4343163538874	1.82944710451445	94664.1590705987	1269.79661869621	0.234137622877569	0.51295799821269	0.165520766593153	2694.10813226095	346.213785588622	1119	1354103.6	162727.7	743.67	522.05	27.6	2.1	8.8	9	28.3	0.1	9.2	8.5	13	7.7	3.1	7.7	24.2	7.7	36.1	7.7	38.8	7.7
1	E12	1	ARID1B	NM_017519	sample	5.53327787021631	18.4267886855241	1.52537522539696	65083.9958402662	1135.29732036054	0.192179700499168	0.435108153078203	0.195883566375729	2214.37104825291	382.297424663868	1202	1227399.6	188449	686.96	605.97	28	1.3	12.1	6.6	28.9	0	12.5	5.7	10.8	8.8	1.2	8.8	22.2	8.8	32.4	8.8	34.2	8.8
1	E12	2	ARID1B	NM_017519	sample	5.44623655913979	17.8378136200717	1.59375103607544	65057.9399641577	1161.18596858213	0.256272401433692	0.609318996415771	0.234307801213241	3236.67204301075	429.162947519797	1116	1256634	187384.5	688.95	604.22	28.4	2.4	10	5.5	28.6	0.9	10.6	4.2	11.1	9.8	1.8	9.8	22.8	9.8	34.1	9.8	36.1	9.8
1	E12	3	ARID1B	NM_017519	sample	5.02875112309075	18.6738544474394	1.7663529811682	72944.1958670261	1140.46319987489	0.20125786163522	0.47529200359389	0.232730895938443	2434.58131176999	379.137188011634	1113	1263159.1	191629.6	718.69	618.95	27.9	1.8	14.8	7.6	30.2	0	16.9	6.7	11.6	8.8	2.6	8.8	21.8	8.8	32.1	8.8	35.1	8.8
1	E13	1	ERCC4	NM_005236	sample	5.22524101665206	17.2401402278703	1.56126250504047	61060.0455740578	1065.69015602138	0.31726555652936	0.805433829973707	0.34066054357869	5649.85889570552	526.883637739343	1141	1092317.3	154891	604.04	502.24	24.6	10.3	7	10.8	24.7	8.2	7.4	9.4	10.5	11.7	1.3	11.7	20.6	11.7	33	11.7	34.5	11.7
1	E13	2	ERCC4	NM_005236	sample	6.56110154905336	22.750430292599	2.41460990458785	92393.4905335628	1472.44531050731	5.61962134251291	15.1273666092943	1.69660981286702	87855.074010327	3511.52846640241	581	1468706	297859.8	935.77	1012.89	36	1	32	5.3	40.4	0	36.3	4.6	13.1	71.6	3.1	71.6	27	71.6	41.5	71.6	43.7	71.6
1	E13	3	ERCC4	NM_005236	sample	5.77054794520548	17.271404109589	1.64583282189899	60597.3767123288	1151.70153497925	0.168664383561644	0.445205479452055	0.253129632924153	2732.17893835616	375.559347184042	1168	1291332.6	132390.9	686.53	409.42	29.4	1.7	5.7	18.5	29.5	0.2	6.2	18.4	10.5	9.1	1.5	9.1	23	9.1	34.1	9.1	37.2	9.1
1	E14	1	ATR	NM_001184	sample	4.62469337694195	31.0809484873262	4.81137721770974	180429.375306623	1991.01390974274	0.190515126737531	0.629599345870809	0.262542254692704	5420.58544562551	475.81056533517	1223	1619247.7	213882.5	1386.23	817.58	39.9	3.4	16	12.2	45.3	0.6	20.7	9.5	24.9	8.3	13.3	8.3	29.2	8.3	42.4	8.3	45.1	8.3
1	E14	2	ATR	NM_001184	sample	5.35411020776874	33.0162601626016	5.51105391463565	196745.846431798	2086.54593615181	0.315266485998193	0.844625112917796	0.296084610804337	6299.90785907859	648.481781502745	1107	1778888	238975.3	1471.47	894.93	42	2.5	17.5	5.8	47.3	0.2	23.8	4.3	22.6	12.5	14.3	12.5	30.2	12.5	43.1	12.5	46.5	12.5
1	E14	3	ATR	NM_001184	sample	4.56724267468069	27.1562734785875	4.14132130243015	157040.163786627	1876.15349810969	0.123215627347859	0.383921863260706	0.197811142026018	2700.12171299775	369.292930311685	1331	1701291.4	203743.7	1436.21	788.36	45.2	3.2	13.8	8.3	51.6	1.5	19.8	7.2	19.9	6.8	13	6.8	29.7	6.8	40.7	6.8	44.4	6.8
1	E15	1	STAG2	NM_006603	sample	6.50635208711434	22.4954627949183	1.63578486370317	77632.5408348457	1167.88489158455	0.306715063520871	0.76497277676951	0.27207857679727	3974.4500907441	500.960125760223	1102	1286037	163160.4	705.86	522.87	28.7	2.1	8.7	11.8	28.9	0.1	8.3	11	11.9	11.8	1.3	11.8	24	11.8	35.1	11.8	37.3	11.8
1	E15	2	STAG2	NM_006603	sample	5.52733686067019	18.8536155202822	1.69560800233093	68363.1437389771	1154.89774728079	0.253968253968254	0.668430335097002	0.214389172457955	3960.87389770723	403.539102169631	1134	1277631	135390.6	702.2	432.64	28.7	2.3	5.3	18.4	28.2	0.3	5.9	17.5	10.1	10.4	1.7	10.4	22.5	10.4	33.1	10.4	35	10.4
1	E15	3	STAG2	NM_006603	sample	6.0464504820333	19.7984224364592	1.63729325715228	73734.74057844	1240.29412858769	0.198071866783523	0.446976336546889	0.209313524629037	2199.0411919369	401.068902196373	1141	1361610.9	139137.5	744.27	442.8	30	1.8	7.4	16.6	30.1	0	7.6	15.3	10.7	9.6	2.2	9.6	23.7	9.6	34.9	9.6	38	9.6
1	E16	1	WRN	NM_000553	sample	5.70322580645161	20.9376344086022	1.92145995006428	85280.6021505376	1226.72600123216	0.241935483870968	0.709677419354839	0.354208147253688	4811.79569892473	479.156886673701	930	1302994.1	161827.7	714.63	511.26	25.6	2.4	7.8	11.7	25.7	0	8.6	11.5	13.7	10.5	2.7	10.5	22.5	10.5	36	10.5	37.6	10.5
1	E16	2	WRN	NM_000553	sample	4.77998345740281	16.3052109181141	1.87588017599872	60327.582299421	1108.71066281937	0.136476426799007	0.339950372208437	0.191582431905013	1852.9164598842	282.36080845963	1209	1149128	140344.5	618.56	443.96	22	1.8	5.1	11.8	21.9	0.3	4.7	11.4	12.8	6.8	1.4	6.8	17.8	6.8	33	6.8	35.6	6.8
1	E16	3	WRN	NM_000553	sample	4.87087912087912	18.3232600732601	1.64989297219301	69806.9597069597	1067.937620008	0.274725274725275	0.663919413919414	0.285877841396079	3454.50824175824	444.634878191828	1092	1245629.4	146982.7	688.67	471.35	25	2.2	6.5	9.8	25.5	1.2	6.7	8.2	11.4	10.1	2.9	10.1	19.6	10.1	31.1	10.1	33.3	10.1
1	E17	1	RF	NA	Neutral	5.72405063291139	20.1308016877637	1.99126741149462	74388.6421940928	1219.27185319223	0.163713080168776	0.406751054852321	0.24803094233474	2659.5670886076	368.676227837686	1185	1225437.1	172407.9	692.85	564.78	27.9	2.4	9.6	7.3	29.1	0.1	11.4	6.7	13.4	8.8	1.9	8.8	22.9	8.8	36	8.8	38.1	8.8
1	E17	2	RF	NA	Neutral	5.70045248868778	19.731221719457	1.64132278206648	70620.4814479638	1252.19206351634	0.234389140271493	0.534841628959276	0.263330927567686	2562.71674208145	452.202787962047	1105	1337171	180022.9	719.95	579.09	29.5	1.8	9.1	6.4	30.1	0	10	5.5	13	10.4	2.3	10.4	25.1	10.4	37.6	10.4	39.5	10.4
1	E17	3	RF	NA	Neutral	4.67851239669421	15.2876033057851	1.4810614054386	56751.5033057851	1046.68223223643	0.219834710743802	0.466115702479339	0.217325388110512	2549.65702479339	418.459336920407	1210	1160503.2	164577	652.1	522.57	24.1	1.5	9.8	8.9	24.6	0	10.1	8.3	10.2	9.5	2.4	9.5	19.3	9.5	31.6	9.5	34.4	9.5
1	E18	1	RF	NA	Neutral	5.54821894005213	21.3423110338836	2.00614978403077	87950.8271068636	1129.46855724327	0.188531711555169	0.63249348392702	0.220810327132196	5372.4135534318	356.343581482357	1151	1256446.5	166628	699.52	536.99	25.9	1.9	9.5	13.9	26.7	0.1	11	13.7	12.9	7.2	2.4	7.2	21.2	7.2	33	7.2	33.9	7.2
1	E18	2	RF	NA	Neutral	5.27922624053827	16.8132884777124	1.57314384874544	55085.2010092515	1130.56066740144	0.153069806560135	0.375946173254836	0.196102166686691	2023.43566021867	364.511696738537	1189	1228120	151834.4	654.91	484.65	27.8	2	7	12.4	28.3	0	7.1	11.1	11	8.1	1.3	8.1	22.7	8.1	35.7	8.1	37.8	8.1
1	E18	3	RF	NA	Neutral	5.92439243924392	21.5463546354635	1.73988278077458	86459.1818181818	1169.02766384695	0.210621062106211	0.591359135913591	0.274808867441366	3645.44914491449	482.328150874059	1111	1286664.4	160019.3	724.69	510.37	26.6	1.6	10.5	13	27.7	0	10.4	11.8	12.1	10.7	3.5	10.7	21.9	10.7	33.2	10.7	35	10.7
1	E19	1	RF	NA	Neutral	4.72281776416539	15.2534456355283	1.78972022624045	53092.4027565084	1096.22126676729	0.132465543644717	0.309341500765697	0.122488422085424	1504.87901990812	203.915587419103	1306	1146843.8	132714.8	645.89	421.24	27.1	6.8	5.1	18.4	28	1.3	5	16.8	12.2	4.7	1.6	4.7	19.8	4.7	32.3	4.7	34.9	4.7
1	E19	2	RF	NA	Neutral	5.58298582151793	18.8398665554629	1.71552507245099	66046.5437864887	1184.20296062741	0.148457047539616	0.316930775646372	0.159832023762492	1490.8448707256	310.886642505879	1199	1224721	154714.7	641.52	491.05	25.9	2.3	7.8	12.1	25.9	0.1	7.7	11.9	14	7.8	1.3	7.8	22.3	7.8	37.5	7.8	38.9	7.8
1	E19	3	RF	NA	Neutral	8.63125763125763	28.0659340659341	1.98657098063742	92897.1428571429	1445.10248617462	0.365079365079365	0.825396825396825	0.353091511983935	4737.4822954823	582.463122112609	819	1493285.9	186543.3	744.26	571.51	34.3	2.6	13.7	8.5	31.9	0	13.4	7.1	13.1	13.9	2.7	13.9	36.4	13.9	50.7	13.9	53.5	13.9
1	E20	1	RF	NA	Neutral	6.12965964343598	20.0470016207455	1.55384032385929	69472.6572123177	1124.91231822206	0.110210696920583	0.252025931928687	0.130692868719611	1132.70664505673	246.505180363487	1234	1235363.3	155958.5	664.4	487.91	26.5	1.1	7.8	9.5	26.7	0.1	7.4	9.6	12.4	6.1	1.9	6.1	23.1	6.1	35.3	6.1	36.8	6.1
1	E20	2	RF	NA	Neutral	6.28686327077748	23.6505808757819	1.86469878013761	93271.9571045576	1263.48169676327	0.17426273458445	0.410187667560322	0.201808401607329	2545.56210902592	366.017474613117	1119	1358998	178818.6	757.82	582.03	27.6	2.4	11.9	10.8	28.5	0.3	11.3	9.6	12.2	7.2	2.9	7.2	25.1	7.2	36.6	7.2	38.9	7.2
1	E20	3	RF	NA	Neutral	5.28500823723229	16.4200988467875	1.64805138871076	57796.1112026359	1146.13848575534	0.121911037891269	0.35831960461285	0.190306215841636	1948.4431630972	286.772049060077	1214	1265719.7	151205.6	682.07	480.81	27.2	1.9	7.4	12.5	28.6	0	9.1	11.8	11.3	6.9	1.7	6.9	21.4	6.9	33.3	6.9	36.8	6.9
1	E21	1	RF	NA	Neutral	7.21660649819495	25.6642599277978	1.96216086817982	97405.4524669073	1410.47736586066	0.694344163658243	1.60529482551143	0.436879018828477	8625.21299638989	975.360723247072	831	1469797.3	230386.9	828.03	736.79	35	1.6	17.8	5.8	36.1	0	19.3	4.8	13	20.7	2.4	20.7	33	20.7	43.6	20.7	45.2	20.7
1	E21	2	RF	NA	Neutral	7.33479692645445	25.7266739846323	1.94518579683921	92149.4193194292	1280.44419904786	0.244785949506037	0.697036223929748	0.355909138428348	4617.08562019758	504.643489522323	911	1406887	184251.5	708.62	559.66	28.3	1.6	10.3	6.5	27.4	0.1	10.8	7	12.1	10.8	1.9	10.8	30	10.8	40.9	10.8	42.5	10.8
1	E21	3	RF	NA	Neutral	7.94507772020725	25.2010362694301	1.84543407880745	82178.3968911917	1329.98572165374	0.151295336787565	0.332642487046632	0.165572826712723	1718.0829015544	344.076705814623	965	1419882.1	167635.4	718.48	508.56	31.6	1.5	11.7	12.7	30.5	0	9.5	11.6	11.7	7.9	2.6	7.9	33.4	7.9	46.1	7.9	48.9	7.9
1	E22	1	RF	NA	Neutral	5.13858267716535	17.0456692913386	1.55022975420353	62999.2015748031	1130.80776216665	0.12992125984252	0.374015748031496	0.230038216376799	2910.25039370079	312.813088978506	1270	1218581.1	142645.7	654.27	450.64	26	1.9	6.7	14.7	26.5	0	6.4	14.1	11.2	6.5	1.7	6.5	21	6.5	33	6.5	35	6.5
1	E22	2	RF	NA	Neutral	5.60094637223975	18.8533123028391	1.51022707671999	71089.4842271293	1081.90824203696	0.106466876971609	0.338328075709779	0.198754203210039	2480.84384858044	260.935205875851	1268	1238487	150846.3	650.14	471.26	25.6	2.1	6.4	13.2	25.6	0.1	6.6	13	9.9	5.9	2	5.9	21.7	5.9	31.6	5.9	33	5.9
1	E22	3	RF	NA	Neutral	6.25778546712803	20.2525951557093	1.77343139020546	73254.991349481	1180.90315854468	0.1219723183391	0.402249134948097	0.267070357554787	3554.76384083045	336.929137079543	1156	1345516	159917.2	728.82	506.43	30.4	2.2	9.5	9.8	30	0	9.3	9.8	11.1	6.6	2.1	6.6	25.1	6.6	35.5	6.6	38.2	6.6
1	F03	1	OTNT	NA	Neutral	5.16279069767442	18.8845822566753	1.61240640916361	71805.9121447028	1102.81142418947	0.130921619293712	0.396210163652024	0.218008900373241	2441.33591731266	360.906276448568	1161	1234642.8	173434.5	684.18	562.54	27.2	2.6	9	8.1	28.5	0	10.2	7	11.9	7.8	2.2	7.8	20.2	7.8	31.2	7.8	33.2	7.8
1	F03	2	OTNT	NA	Neutral	4.77649958915366	17.9531635168447	1.83703703172407	74130.5439605587	1032.74528980389	0.198027937551356	0.516023007395234	0.180582249582685	2893.58093672966	289.799321906532	1217	1273751	155384.7	693.06	488.3	25.9	1	7.3	10.3	25.6	0	7.9	10.4	9.7	6.4	2.4	6.4	19.6	6.4	28.3	6.4	30	6.4
1	F03	3	OTNT	NA	Neutral	5.47515808491418	18.5636856368564	1.47891623495717	64733.6296296296	1069.44549606246	0.230352303523035	0.495031616982836	0.15729811032193	2426.58988256549	374.182149614953	1107	1247806.4	176909.4	670.72	563.65	28.3	2.6	9.2	5.8	28.5	0.1	10.4	5.1	11.7	8.4	1.8	8.4	21.9	8.4	32.3	8.4	34.3	8.4
1	F04	1	OTNT	NA	Neutral	5.0377524143986	17.4381035996488	1.427285462613	63340.6927129061	1053.61561189222	0.143985952589991	0.339771729587357	0.176575456053068	1855.31518876207	324.899655986312	1139	1174471.7	169708.2	646.6	540.33	25.3	1.7	9.8	12.4	26.4	0	9.9	12.1	11.5	7.2	1.5	7.2	20.6	7.2	31.4	7.2	32.7	7.2
1	F04	2	OTNT	NA	Neutral	5.55217748562038	19.8134757600657	1.53360658288947	81556.9548069022	1105.19292133913	0.18898931799507	0.433853738701726	0.203263318896022	2368.270336894	393.734993950111	1217	1375974	170707	740.24	539.24	28.8	1.2	9.4	7	29	0.2	9	6.5	11	8.4	2.5	8.4	20.8	8.4	30.7	8.4	32.5	8.4
1	F04	3	OTNT	NA	Neutral	5.1733561058924	19.401366353544	1.61743238646564	76093.8830059778	1143.88926570427	0.151152860802733	0.425277540563621	0.191084136472693	2785.01793339026	307.353895813575	1171	1380782.9	155955.4	767.29	499.7	29.7	1.5	9.8	15.2	30.7	0	11.7	14.5	12	6.3	3.5	6.3	23	6.3	33.6	6.3	35.2	6.3
1	F05	1	OTNT	NA	Neutral	5.35289256198347	17.6322314049587	1.54141492174631	64874.8421487603	1130.69372993892	0.214876033057851	0.468595041322314	0.163559294241112	2311.29256198347	314.578503264074	1210	1287413.2	154028.7	686.55	484.35	28.3	2.4	6.4	7.9	28.9	0	6.5	7.2	11.2	7.4	1.7	7.4	21.3	7.4	33.4	7.4	35.5	7.4
1	F05	2	OTNT	NA	Neutral	5.18678414096916	18.9753303964758	1.59909558044627	80183.3885462555	1098.20560649419	0.200881057268722	0.508370044052863	0.195745561340275	2891.98414096916	362.857865558755	1135	1276177	161589.5	703.89	519.57	25.3	1.2	8.8	13	26.3	0	8.8	12.5	10.8	7.8	1.7	7.8	21.2	7.8	32.1	7.8	34	7.8
1	F05	3	OTNT	NA	Neutral	5.79082568807339	19.705504587156	1.61596035379482	70404.7091743119	1180.60512242198	0.155963302752294	0.326605504587156	0.170789304477378	1548.56605504587	318.577708042508	1090	1368774.3	168994.8	754.71	531.16	30.3	1.6	10.1	8.6	30.6	0	11	9.3	12	8	2.9	8	24.3	8	36.2	8	37.5	8
1	F06	1	OTNT	NA	Neutral	5.86142001710864	21.8964927288281	2.06692485658365	82959.2668947819	1236.48619366916	0.13857998289136	0.35158254918734	0.181181236784316	1767.26432848589	294.753273479123	1169	1311869	142226.3	739	459.94	27.5	2.2	6.8	20.2	28.2	0.3	7.4	19.3	13.5	6.7	2.6	6.7	23.5	6.7	35.2	6.7	36.7	6.7
1	F06	2	OTNT	NA	Neutral	6.27325581395349	23.6414728682171	2.05169085047375	92249.3062015504	1281.83967182996	0.249031007751938	0.496124031007752	0.207440336364755	2364.53197674419	453.963677797161	1032	1480877	173232.6	794.68	542.14	31.3	1.3	9.4	9.9	31.8	0.1	10.9	10.3	13.1	10.4	2.6	10.4	23.4	10.4	35.1	10.4	37.5	10.4
1	F06	3	OTNT	NA	Neutral	6.05105633802817	20.3882042253521	1.62477470669113	72527.9128521127	1144.65358003605	0.153169014084507	0.316901408450704	0.146280905127736	1633.76936619718	279.719046834614	1136	1327834.3	159725.3	704.77	507.27	27.7	2.7	9	11.2	28.7	0.1	10	10.4	11	6.3	2.1	6.3	22.8	6.3	33.9	6.3	36	6.3
1	F07	1	OTNT	NA	Neutral	4.66839378238342	15.1139896373057	1.40586388696799	55761.1511226252	1043.2305530766	0.155440414507772	0.390328151986183	0.151821322028576	2597.94732297064	318.045163961966	1158	1185446.6	139508.6	635.69	436.57	26	2.3	6.2	16	26.3	0.2	5.6	15.5	9.8	7.3	2	7.3	20.6	7.3	30.8	7.3	32	7.3
1	F07	2	OTNT	NA	Neutral	6.30213160333642	22.2066728452271	1.54309171852877	89883.9332715477	1256.78101300737	0.341056533827618	0.855421686746988	0.268804200542444	6194.47173308619	600.102979389676	1079	1477574	180939.3	801.33	570.69	31.8	1.2	11.5	8.2	32.1	0	12.3	8.6	10.8	12.1	3.6	12.1	25.3	12.1	34.3	12.1	36.1	12.1
1	F07	3	OTNT	NA	Neutral	4.73356401384083	14.2076124567474	1.26723601913408	48146.8442906574	985.332213296671	0.0899653979238754	0.207612456747405	0.099723913629623	1175.96453287197	181.544400567714	1156	1215080.7	148166.8	647.48	465.39	27.3	2.2	6	10.1	27.4	0	7	10.1	9.4	4.2	1.2	4.2	20.6	4.2	30	4.2	31.8	4.2
1	F08	1	OTNT	NA	Neutral	5.36558219178082	18.8133561643836	1.65631369333935	76573.6772260274	1183.8870774069	0.11472602739726	0.36986301369863	0.204223744292237	2910.79623287671	307.611198000596	1168	1309643.1	161166.9	737.71	527.02	28.4	2.2	8.7	11.5	29.2	0	9.4	11	11.3	6.3	2.1	6.3	22.3	6.3	34	6.3	35.7	6.3
1	F08	2	OTNT	NA	Neutral	4.93585780525502	16.7109737248841	1.7787502824843	61234.0355486862	1118.33604067041	0.0996908809891808	0.197063369397218	0.102481538725743	1031.46986089645	223.99770816172	1294	1188774	147312.2	661.11	469.78	25.7	1.5	5.1	9	26.3	0.1	5.6	9.3	11.2	5	1.8	5	20.2	5	32.2	5	33.4	5
1	F08	3	OTNT	NA	Neutral	4.41506276150628	14.8719665271967	1.55612394595317	56834.6025104603	1023.46317134116	0.129707112970711	0.308786610878661	0.170280408133304	1685.52719665272	261.173694629387	1195	1222498.2	156039.4	674.8	500.63	25.8	1.3	7	8.7	26.3	0	8.1	7.9	9.5	5.6	2	5.6	18.8	5.6	28.2	5.6	31.2	5.6
1	F09	1	PTPRB	NM_002837	sample	5.62589285714286	19.9026785714286	1.93085354991607	81988.4776785714	1284.70267909101	0.177678571428571	0.420535714285714	0.257742346938776	2716.81875	384.92202929098	1120	1281801.7	153438	726.54	496.88	26.5	2.1	7.9	16	27.5	0	9.6	15.6	14.3	9	3	9	22.7	9	38.7	9	40.5	9
1	F09	2	PTPRB	NM_002837	sample	5.91457753017642	20.7344475394615	2.30068735779824	81439.9034354689	1261.28842728864	0.229340761374188	0.61188486536676	0.251924749139234	3766.60631383473	358.171825100449	1077	1348382	185731.4	797.19	611.05	29	1.6	11.4	8.8	30.7	0.1	12.5	8.9	12.4	7.6	3.4	7.6	23.7	7.6	34.9	7.6	36.5	7.6
1	F09	3	PTPRB	NM_002837	sample	6.33059360730594	21.9159817351598	1.76961169453401	82765.1461187215	1229.01680969903	0.0748858447488584	0.206392694063927	0.166862361382909	1142.77077625571	230.085837243158	1095	1439664.9	154410.1	768.46	474.53	32.4	1.4	8.9	12	31.9	0	8.5	11.1	12.1	5.1	2.8	5.1	25.8	5.1	37.5	5.1	39.6	5.1
1	F10	1	WAS	NM_000377	sample	5.54173622704508	19.0717863105175	1.6275535105527	70263.8146911519	1161.82286808279	0.227045075125209	0.553422370617696	0.252728701971958	3313.39649415693	477.097332571845	1198	1255041.8	135198	681.65	419	29.7	1.7	5.4	14.9	30.2	0.5	5.1	14.5	11.2	9.9	1.6	9.9	23.1	9.9	33.5	9.9	36	9.9
1	F10	2	WAS	NM_000377	sample	5.30702446724546	16.5627466456196	1.52318852090149	57402.6274664562	1122.81460640245	0.231254932912391	0.703235990528808	0.255064263274371	4843.23362273086	388.13929815142	1267	1255013	144647.4	678.19	459.89	29.7	1.5	5.4	11.5	30.1	0.9	6.3	11.3	10.4	8	1.7	8	22.3	8	32.7	8	34.3	8
1	F10	3	WAS	NM_000377	sample	4.57131474103586	14.0756972111554	1.43753583438599	48227.435059761	979.708429857779	0.099601593625498	0.22390438247012	0.139691490448463	1327.67171314741	258.658825357909	1255	1124216	139328.2	597.4	432.47	25.7	4.8	5	9.3	24.9	4.6	5.5	9.4	9.2	6	1.1	6	19.9	6	30.7	6	32.7	6
1	F11	1	ODAM	NM_017855	sample	5.2320819112628	15.8626279863481	1.60779817111578	56015.8848122867	1130.55074545211	0.167235494880546	0.32679180887372	0.143284087215401	1371.08788395904	286.40314760057	1172	1228903.7	151165.9	673.51	470.8	28.1	1.5	6.1	9.6	28.2	0.1	6.3	9.4	10.2	7.7	1.5	7.7	22.8	7.7	33.5	7.7	35.2	7.7
1	F11	2	ODAM	NM_017855	sample	5.67282958199357	18.0683279742765	1.55228944021378	61659.5474276527	1146.48401717115	0.118167202572347	0.301446945337621	0.190474276527331	1842.32556270096	283.55955473369	1244	1294616	146875.9	674.13	449.5	29.3	1.3	5.1	7.6	28.9	1.4	4.8	7.8	11.3	6.6	1	6.6	23.2	6.6	35.5	6.6	37.1	6.6
1	F11	3	ODAM	NM_017855	sample	5.37872340425532	17.9387234042553	1.52948534565264	63994.269787234	1066.96181397401	0.106382978723404	0.236595744680851	0.108652482269504	1280.48	240.751016839605	1175	1219346.2	148087	644.21	472.76	25.7	2.4	7	8.6	25.6	0.1	7.7	7.8	12.9	5.3	2.2	5.3	20	5.3	33.5	5.3	35.7	5.3
1	F12	1	BRIP1	NM_032043	sample	5.36856368563686	18.063233965673	1.65869273521636	64654.1924119241	1167.23721169166	0.278229448961156	0.705510388437218	0.208518632513	3993.94670280036	430.898789371613	1107	1221703.7	157292.5	636.4	494.71	27.1	2.1	9	11.2	27.8	0.2	9.9	10.7	13	9.9	1.6	9.9	21.5	9.9	36.3	9.9	38.1	9.9
1	F12	2	BRIP1	NM_032043	sample	5.47977941176471	17.890625	1.818852977429	63367.1194852941	1136.7858641032	0.172794117647059	0.412683823529412	0.203228699150115	1969.57628676471	327.076036691878	1088	1179831	146138.9	626.59	450.98	25.8	2.7	5.4	9.8	26.2	0.1	5.6	9.2	13.5	7.9	1.6	7.9	22.2	7.9	36.9	7.9	38	7.9
1	F12	3	BRIP1	NM_032043	sample	5.06151288445553	16.2377389858687	1.57663671698649	60014.9808811305	1140.39605225777	0.166251039068994	0.371571072319202	0.16910633469237	2000.37822111388	364.03554311102	1203	1235606.7	142085.6	665.62	452.72	27.8	2.5	7.1	15.5	28.4	0.1	8.5	15.2	12.5	8	2.6	8	21.7	8	33.7	8	36	8
1	F13	1	ATRX	NM_138270	sample	5.97874149659864	20.7704081632653	2.03919365457433	79025.4489795918	1249.24911814823	0.19047619047619	0.483843537414966	0.209495035387893	2957.42261904762	327.858202126764	1176	1298192.8	188952.6	753.16	616.82	28.4	1.3	11.4	5.9	29.9	0	12.7	4.8	13.4	7.7	2.3	7.7	22.8	7.7	35.5	7.7	37	7.7
1	F13	2	ATRX	NM_138270	sample	5.80574324324324	20.6368243243243	1.82379050542884	78166.6722972973	1224.16467699185	0.173141891891892	0.474662162162162	0.168092633717634	2819.11570945946	271.631067987464	1184	1279721	163818.6	733.8	528.26	27.4	2.2	7.4	10.1	29.4	0	8.3	9.5	11.7	6.2	1.7	6.2	23.6	6.2	35.3	6.2	37.2	6.2
1	F13	3	ATRX	NM_138270	sample	5.97914691943128	20.5137440758294	1.82204652806031	78224.945971564	1227.8235528373	0.183886255924171	0.537440758293839	0.298920723825937	2932.02559241706	425.265639385931	1055	1325179.2	202276.3	744.41	669.81	27.6	2	16	6.1	28.4	0.1	17.7	5.5	14.2	9.3	2.4	9.3	23.1	9.3	37.1	9.3	39.1	9.3
1	F14	1	PLXNB2	NM_012401	sample	6.34981343283582	23.7313432835821	1.90225824071554	93750.5960820896	1236.41856899067	0.167910447761194	0.413246268656716	0.27705223880597	2442.03358208955	482.256252259658	1072	1354904.8	157003.2	764.93	509.8	28.5	2.3	7	9.7	29.5	0.1	7.8	8.7	13.1	10.8	2.2	10.8	22.9	10.8	33.2	10.8	34.6	10.8
1	F14	2	PLXNB2	NM_012401	sample	5.32949876746097	18.8997534921939	1.5327626703449	68872.0797041906	1045.46177466567	0.133114215283484	0.283483976992605	0.130111776290905	1450.43878389482	259.878630688081	1217	1151790	136180	647.47	443.59	26	18.7	5.8	22.1	26.7	17.4	7.1	20.6	10.4	5.9	1.7	5.9	21.5	5.9	30.4	5.9	31.8	5.9
1	F14	3	PLXNB2	NM_012401	sample	6.12611717974181	20.6981132075472	1.78306412517465	81476.5163853029	1216.11685040801	0.394240317775571	0.996027805362463	0.298806840231573	6302.53525322741	639.201257516606	1007	1304144.9	157825.5	730.23	515.91	28.1	2.1	9.5	10.6	28.4	0.2	10.9	10	10.9	13.6	2.4	13.6	22.9	13.6	34.4	13.6	37.5	13.6
1	F15	1	ZMYM2	NM_197968	sample	6.4353813559322	20.3580508474576	1.69005778820767	67433.1112288136	1216.38304584249	0.452330508474576	1.16843220338983	0.333030877224858	6983.71927966102	659.042841418855	944	1299146.5	193960.9	730.41	626.08	31	1.3	14.3	10.4	30.9	0.2	15.3	10.3	12.7	14.3	1.1	14.3	25.8	14.3	39.1	14.3	40.6	14.3
1	F15	2	ZMYM2	NM_197968	sample	4.88443616029823	15.2488350419385	1.40388307376555	52510.9403541472	1028.60908533924	0.255358807082945	0.62255358807083	0.281105859554135	3297.49394221808	449.231017865506	1073	1141110	160930.6	625.39	514.33	26.3	1.4	8	12.4	26.9	0.2	9.3	11.7	9.3	10.4	1.2	10.4	18.2	10.4	31.1	10.4	33	10.4
1	F15	3	ZMYM2	NM_197968	sample	5.47916666666667	17.3888888888889	1.69544664466578	61118.3364197531	1127.73766492679	0.0679012345679012	0.182098765432099	0.112055742611298	852.881944444444	168.228014930975	1296	1209450.7	149417.8	668.83	465.41	26.1	2.3	6.7	10	26.1	0	6.6	9.1	10.6	4.2	1.7	4.2	22.2	4.2	33.2	4.2	35.9	4.2
1	F16	1	MBD1	NM_015845	sample	4.95613048368954	15.8076490438695	1.85995458196536	54019.3948256468	1131.19133448195	0.213723284589426	0.662542182227222	0.277493194844151	4592.88413948256	419.644718890591	889	1083213.4	194120.6	640.32	633.79	25.5	2.6	13.2	5.5	27.9	1.6	14.8	5.2	13.7	9.4	1.5	9.4	20.4	9.4	35.7	9.4	37.3	9.4
1	F16	2	MBD1	NM_015845	sample	7.70987654320988	27.4543209876543	1.82797194653497	101245.839506173	1332.84223257878	0.607407407407407	1.40123456790123	0.455206096792784	7727.3012345679	865.572907886259	810	1459732	211883.6	777.7	678.47	32.5	2.1	16.8	6.8	32	0.2	18.1	6.5	14.8	19.3	2.1	19.3	28.4	19.3	40.5	19.3	42.3	19.3
1	F16	3	MBD1	NM_015845	sample	5.41875	20.4802083333333	2.06848384721187	78202.909375	1126.82062284554	0.155208333333333	0.680208333333333	0.413167162698413	6430.109375	462.237248179778	960	1147804.3	180303.1	638.17	579.45	23.8	1.8	12.7	12.7	24.9	0	14.3	12.5	16.2	10.6	2.5	10.6	20.8	10.6	35.9	10.6	37.9	10.6
1	F17	1	OTNT	NA	Neutral	5.90535714285714	21.3875	1.77828613556979	78945.3758928571	1185.58355843938	0.228571428571429	0.678571428571429	0.364193280677656	4359.875	508.16354632343	1120	1272873.9	159035.4	699.8	507.95	28.1	1.4	8.3	11.2	28.5	0.1	9.6	11.2	12.6	11.4	2.4	11.4	22.7	11.4	34.6	11.4	36.6	11.4
1	F17	2	OTNT	NA	Neutral	5.82493125572869	19.7717690192484	1.75800924323838	70989.0293308891	1187.69713017757	0.157653528872594	0.447296058661778	0.266376862385651	2474.74427131072	329.842737140957	1091	1312283	154886.2	702.97	501.24	28.5	1.2	6.7	10.5	28.3	0	8.1	10.7	13.8	7.6	1.6	7.6	22.3	7.6	35.8	7.6	37.7	7.6
1	F17	3	OTNT	NA	Neutral	5.56731583403895	17.0313293818798	1.66817387896301	62670.4894157494	1125.31920858128	0.0787468247248095	0.166807790008467	0.118317809765735	763.17866215072	212.4085252823	1181	1340205.3	130767.3	724.08	412.6	29.3	1.9	5.1	16	30.4	0.3	6.2	16.3	10.4	5.3	1.9	5.3	22.9	5.3	33.9	5.3	35.8	5.3
1	F18	1	OTNT	NA	Neutral	6.06170598911071	22.2840290381125	1.84503969442022	84847.9936479129	1221.20085306142	0.164246823956443	0.41016333938294	0.24493885576009	2868.72686025408	425.164689205688	1102	1280319.5	179312.7	725.38	575.52	27.2	1.8	10.3	8	28.4	0	11.4	6.5	13	9	2.6	9	23.2	9	35.8	9	36.8	9
1	F18	2	OTNT	NA	Neutral	6.30190311418685	22.8434256055363	1.80410077702021	86176.0259515571	1177.62053703357	0.217128027681661	0.557958477508651	0.27792675893887	3578.87283737024	444.364213048559	1156	1311473	154567.7	691.69	486.58	26.7	2.8	6.6	10.8	26.6	0.2	6.9	10.7	13.8	10.1	1.9	10.1	23.2	10.1	34.9	10.1	35.9	10.1
1	F18	3	OTNT	NA	Neutral	5.12339331619537	17.2553556126821	1.66141382572984	67054.9100257069	1131.73899025219	0.158526135389889	0.379605826906598	0.202449300199943	1910.09682947729	351.390954893662	1167	1318589	159682.3	735.1	508	29	1.7	8.9	12	30	0	10.3	10.5	10.7	8	2.7	8	22.9	8	32.9	8	34.9	8
1	F19	1	OTNT	NA	Neutral	5.79175050301811	19.3370221327968	1.73897889688841	69320.5020120724	1196.83468779208	0.223340040241449	0.525150905432596	0.299489197087286	2860.28068410463	524.785642749111	994	1284958.3	180274	728.83	595.69	28.7	3.4	11	9	29.7	0.2	11.9	8.4	12.7	12.5	1.9	12.5	22.5	12.5	35.5	12.5	37	12.5
1	F19	2	OTNT	NA	Neutral	4.93009868421053	15.1652960526316	1.48533019010193	50781.9309210526	1108.38998220296	0.164473684210526	0.379111842105263	0.13461636362541	2029.93585526316	282.289505090417	1216	1266796	148684.8	664.11	463.66	26.5	1.5	6.5	9.5	26.6	0	7.3	9.1	11.8	6.3	1.3	6.3	20.9	6.3	32.8	6.3	34.6	6.3
1	F19	3	OTNT	NA	Neutral	4.96813353566009	16.0842185128983	1.7333911528233	59654.7253414264	1135.19515122531	0.0743550834597876	0.198786039453718	0.11709028831563	1073.83990895296	180.105884050194	1318	1302183.3	117845.1	667.93	361.69	27.5	1.4	3.9	21.9	27.4	0.1	3.9	21.3	11.5	4.2	1.4	4.2	21.1	4.2	33.4	4.2	35.7	4.2
1	F20	1	OTNT	NA	Neutral	5.49864498644986	18.0433604336043	1.52557037148805	62259.5040650407	1125.58462689352	0.328816621499548	0.869015356820235	0.270493109647023	5077.88075880759	498.42294033797	1107	1243932.5	132853.3	655.44	415.23	27.8	2.3	5.1	17.2	28.4	0.1	5.2	16.5	12.2	11.6	1.1	11.6	22.9	11.6	35.4	11.6	36.9	11.6
1	F20	2	OTNT	NA	Neutral	6.22128060263653	22.4284369114878	1.76148097192289	84075.6892655367	1199.6421958379	0.221280602636535	0.476459510357815	0.198647729650554	2465.69209039548	380.859959226614	1062	1331738	163215.5	733.23	514.45	27.5	2	8.2	7.8	28	0.3	8.9	7.5	12.3	8.9	2.3	8.9	23.4	8.9	35.3	8.9	37.1	8.9
1	F20	3	OTNT	NA	Neutral	5.21044045676998	17.5872756933116	1.54697934554486	62862.4420880914	1088.56370435675	0.114192495921697	0.346655791190865	0.201061329915327	2869.93066884176	245.039969000548	1226	1201855.5	157679.5	639.93	489.1	25.3	2.2	7.7	7.8	26	0	7.4	7	11.1	5.6	1.7	5.6	20.1	5.6	31.6	5.6	34.5	5.6
1	F21	1	OTNT	NA	Neutral	5.74016468435499	19.0914913083257	1.67023127546823	69615.4437328454	1136.24837313651	0.27996340347667	0.837145471180238	0.345586377128006	6177.07959743824	446.522654413497	1093	1279341.1	154687.7	687.73	489.5	28.2	2.2	8	12.6	28.8	0	7.7	12.4	11.2	8.9	1.5	8.9	22.2	8.9	33.9	8.9	36.1	8.9
1	F21	2	OTNT	NA	Neutral	5.56525423728814	19.3186440677966	1.81393915576794	70387.8898305085	1177.95547594732	0.174576271186441	0.421186440677966	0.220448614474038	2196.58305084746	390.44694422927	1180	1339922	159834.8	713.99	497.3	29.6	1.4	7.4	6.9	30.3	0	7.5	6.5	12.4	8.6	1.9	8.6	22.9	8.6	34.6	8.6	36.5	8.6
1	F21	3	OTNT	NA	Neutral	5.93771043771044	19.0976430976431	1.78039767452624	67720.8577441078	1180.9168056232	0.104377104377104	0.248316498316498	0.173961840628507	1299.02693602694	302.297973722406	1188	1346197.4	134161.4	727.88	418.69	31.6	1.8	4	12.5	31.1	0	4.1	12.6	10.2	6.8	1.7	6.8	23	6.8	33.9	6.8	36.4	6.8
1	F22	1	OTNT	NA	Neutral	4.98699311400153	16.2915072685539	1.40495432795936	56945.5371078806	1040.94633510387	0.12318286151492	0.422341239479725	0.229692680438664	3883.8714613619	278.687492642706	1307	1231485.3	143179.5	644.81	451.15	26.3	2.1	5.4	10.9	26.2	0.1	6	11.2	11	5.4	1.2	5.4	20.3	5.4	30.8	5.4	33.1	5.4
1	F22	2	OTNT	NA	Neutral	5.35920726672172	17.0677126341866	1.66490873721489	59229.853014038	1042.89235952331	0.184145334434352	0.461601981833196	0.237231399233225	2739.98513625103	381.513002581076	1211	1215685	124747.2	655.44	396.29	26.6	2	5	22.5	27.2	0.7	5.2	22.5	9.1	8.4	1.7	8.4	19.7	8.4	29.6	8.4	31.3	8.4
1	F22	3	OTNT	NA	Neutral	4.93615257048093	15.7446102819237	1.45356225022778	52143.1475953566	1037.26047019845	0.27363184079602	0.623548922056385	0.1963604335535	3357.35406301824	436.793417021414	1206	1165437	149898.7	633.86	474.66	25.2	2.2	8	10.9	26.2	0	8.6	10.4	11.4	9.2	1.6	9.2	21	9.2	31.9	9.2	33.9	9.2
1	G03	1	RF	NA	Neutral	4.6996336996337	16.9111721611722	1.44054251973569	64655.4432234432	1031.83807222494	0.222527472527473	0.445970695970696	0.181135200778058	2034.66483516484	385.085525733883	1092	1210331.5	162946.2	682.66	529.83	26.4	2.1	8.2	10	27.6	0.1	8.3	9.5	11.2	9.5	1.6	9.5	19.5	9.5	29.7	9.5	31	9.5
1	G03	2	RF	NA	Neutral	5.09001956947162	16.2857142857143	1.43996603400784	59372.1506849315	1180.59486806083	0.288649706457926	0.62133072407045	0.292958520062238	3675.84637964775	591.839686491103	1022	1286909	178520.8	756.7	583.27	32.6	1.3	12.5	15.7	35.8	0	13.9	14.9	10.5	13.1	2.5	13.1	23	13.1	33	13.1	34.8	13.1
1	G03	3	RF	NA	Neutral	5.00900900900901	14.7981981981982	1.38693689868057	49920.4567567568	1003.20541114053	0.182882882882883	0.481981981981982	0.193233948233948	3332.16396396396	303.133994519349	1110	1170459.2	144256.1	624.52	448.8	26.5	1.8	5.6	10.8	26.3	0	5.9	9.6	9.5	7.3	0.7	7.3	20.2	7.3	30.7	7.3	32.8	7.3
1	G04	1	RF	NA	Neutral	4.85688729874776	20.9838998211091	2.41403556245858	99429.4373881932	1225.16774954345	0.175313059033989	0.470483005366726	0.24745875025392	3205.75223613596	412.427691255161	1118	1217311.9	169485.5	750.78	565.66	24.9	1.8	8.4	12.1	25.2	0.2	10.1	11.9	13.4	8.5	3.8	8.5	20.4	8.5	32	8.5	34.3	8.5
1	G04	2	RF	NA	Neutral	4.89905090595341	23.381363244176	2.34235088343862	109661.992234685	1225.49031840737	0.14495254529767	0.344262295081967	0.152554448714932	1996.04918032787	300.57488707751	1159	1294281	194224.3	800.79	648.56	24.7	1.9	11.6	5.5	25.5	0	13.9	5.1	14.1	6.5	4.9	6.5	19.7	6.5	30.9	6.5	32.1	6.5
1	G04	3	RF	NA	Neutral	5.23733108108108	19.6410472972973	1.62333975731463	80997.8673986487	1155.87221028062	0.126689189189189	0.385135135135135	0.223364338845424	2804.91554054054	267.700761874405	1184	1315493.2	186680.5	756.22	606.12	28.4	2	13.1	6.1	28.9	0.2	14.9	5.5	10.9	5.5	3	5.5	21	5.5	30.8	5.5	34.2	5.5
1	G05	1	RF	NA	Neutral	4.83050847457627	15.2347457627119	1.64989764139077	52813.5491525424	1055.08778892635	0.134745762711864	0.308474576271186	0.181546222139442	1451.11101694915	310.055289777784	1180	1129674.6	135046	609.06	423.95	24.3	1.5	5.8	15.6	24.9	0.1	6.1	15.4	11.4	7.7	1.3	7.7	19.7	7.7	33.1	7.7	34.6	7.7
1	G05	2	RF	NA	Neutral	4.85202639019793	15.7577756833176	1.47145473835041	54560.6361922714	1018.69749046768	0.196041470311027	0.521206409048068	0.299539017375964	3662.32987747408	445.487189589727	1061	1196889	163947.3	639.96	533.02	26.1	1.8	7.1	7.7	25.9	0.2	7.7	7.8	10.1	10.3	1.4	10.3	19.9	10.3	30.5	10.3	32.2	10.3
1	G05	3	RF	NA	Neutral	4.93004484304933	17.2896860986547	1.62121323650417	66557.3677130045	1113.04823222686	0.223318385650224	1.00986547085202	0.258082995230977	10635.599103139	375.280446747001	1115	1207401.9	155896.3	661.09	494.89	25.8	0.9	8	14.9	25.8	0.1	8.7	15.8	12.8	8.6	2.3	8.6	19.4	8.6	31.9	8.6	34.7	8.6
1	G06	1	RF	NA	Neutral	5.38461538461539	17.8986425339367	1.65415258683145	66285.2407239819	1117.50928068215	0.228054298642534	0.672398190045249	0.455493036375389	4795.35384615385	555.933878373124	1105	1184864.5	177250.1	679.25	579.18	25.2	2.4	10	7.5	26.2	0	11.2	7.3	11.4	11.7	1.7	11.7	20.9	11.7	33.2	11.7	35.1	11.7
1	G06	2	RF	NA	Neutral	5.23529411764706	20.3963800904977	1.77580798739797	84767.1755656109	1148.71336767635	0.213574660633484	0.635294117647059	0.324541697618621	4488.33122171946	464.351996439418	1105	1276151	164497.3	707.24	528.94	26.2	2.8	8.6	7.6	26.4	2.1	9.6	7.7	12.4	9.6	2.7	9.6	21.8	9.6	32.8	9.6	34.1	9.6
1	G06	3	RF	NA	Neutral	5.72669683257919	20.4090497737557	1.76823490645084	81921.0959276018	1182.61415849512	0.130316742081448	0.378280542986425	0.21465057817999	2800.85067873303	364.368471795096	1105	1319998.7	177344.1	741.51	568.77	28.5	1.2	9.4	6.3	28	0.1	11.6	5.6	11.9	7.8	2.8	7.8	23	7.8	33.9	7.8	36.1	7.8
1	G07	1	RF	NA	Neutral	5.20566631689402	29.7250786988457	3.44796342626052	165702.898216159	1594.44793737178	0.353620146904512	0.796432318992655	0.324942537350722	4707.74711437566	737.987867988688	953	1531467.1	237891.3	1086.83	814.95	31.9	1.4	19.4	4.4	34.7	0	21.7	3.4	17.4	15.4	8.3	15.4	26.2	15.4	36.8	15.4	38.4	15.4
1	G07	2	RF	NA	Neutral	5.46872461413485	27.6734362307067	2.55261796564489	140708.844841592	1398.12248079769	0.120227457351747	0.30625507717303	0.191808827511508	2024.54914703493	326.192116275041	1231	1447085	177726.6	954.08	597.77	29.7	2.6	8.6	10.6	31.4	0	11.5	10.1	16.6	7.3	6.3	7.3	24.2	7.3	34.6	7.3	36.3	7.3
1	G07	3	RF	NA	Neutral	5.3393470790378	23.5403780068729	2.57652809758232	113462.261168385	1398.76280788464	0.108247422680412	0.322164948453608	0.137307451998174	2323.78264604811	254.082599746872	1164	1501801.6	182335	932.8	614.05	30.7	1.8	9.5	10.9	32	0	11.7	10.4	14.5	5.8	6	5.8	25.2	5.8	36.4	5.8	39.1	5.8
1	G08	1	RF	NA	Neutral	5.63628472222222	19.8489583333333	1.75779103936267	73559.3697916667	1186.37009005568	0.160590277777778	0.3984375	0.204317934005434	1908.14149305556	330.51363529801	1152	1236062	175018.4	687.72	567.85	26.5	1	9.7	7.9	27.3	0	10.6	7.5	13	8.6	1.5	8.6	21.7	8.6	35.6	8.6	37.4	8.6
1	G08	2	RF	NA	Neutral	5.89463781749765	20.5296331138288	1.94989224494306	76665.9266227658	1162.82255471512	0.262464722483537	0.745061147695202	0.35991309737782	4433.19285042333	508.121905976771	1063	1258550	176439.8	689.23	564.45	26	2.5	11.4	9.9	26.9	0	11.9	8.5	13.3	12	1.5	12	21.4	12	35.3	12	37.2	12
1	G08	3	RF	NA	Neutral	5.49698535745047	19.5607235142119	1.58091546034458	74186.2911283376	1129.68164278901	0.103359173126615	0.254091300602929	0.155490956072351	1646.61757105943	247.04692944124	1161	1298782.3	161527.2	706.19	505.69	28	2	9.7	10	27.7	0	10.2	9.4	10.6	5.5	3.3	5.5	22.6	5.5	32.1	5.5	34.5	5.5
1	G09	1	BRCA1	NM_007298	sample	6.14899713467049	21.5377268385864	1.79028843724093	77987.1690544413	1240.26228400041	0.264565425023878	0.558739255014327	0.220322890523464	3010.78987583572	469.255535105801	1047	1225590.7	167758.8	681	543.63	26.2	3.3	9.7	13.8	27.3	0.2	11.9	12.1	14.8	10.9	1.9	10.9	22.6	10.9	38.7	10.9	41.1	10.9
1	G09	2	BRCA1	NM_007298	sample	6.71688034188034	25.0779914529915	2.06574019654892	92651.9903846154	1320.19078649938	0.382478632478632	0.851495726495726	0.365683549219312	4107.08760683761	686.740592513589	936	1279947	183922.6	703.44	582.9	25.7	2	9.1	6.3	26.6	0	10.5	5.4	16	17	2.1	17	25.9	17	41.5	17	42.3	17
1	G09	3	BRCA1	NM_007298	sample	5.92913385826772	21.8311461067367	1.86356592634043	83222.2003499563	1249.64968379885	0.176727909011374	0.373578302712161	0.207301865044647	1970.7489063867	408.401343629561	1143	1210499.8	164082.8	679.44	528.21	24.1	3.1	10	11.5	25	0.2	10.1	10.1	16	9.2	2.7	9.2	22.6	9.2	40	9.2	41.6	9.2
1	G10	1	ASXL1	NM_015338	sample	5.55659397715472	17.6002076843198	1.96809227910117	65319.4745586708	1209.70110077527	0.358255451713396	0.909657320872274	0.397026597878104	5546.60539979232	563.98222062001	963	1319157.9	186548.5	777.83	610.88	32.3	2.1	11.9	11.1	34.4	0.5	13.2	10.4	10.1	13.2	2.5	13.2	24.4	13.2	34.9	13.2	36.7	13.2
1	G10	2	ASXL1	NM_015338	sample	5.81662149954833	19.9277326106594	1.62432671605738	75448.4254742547	1121.16784949053	0.170731707317073	0.426377597109304	0.20297780358756	2277.52032520325	368.482103416053	1107	1230705	163275.8	658.81	513.25	24.4	2.3	8	9.8	25.8	0.2	7.9	8.7	11.3	8.5	1.8	8.5	21.9	8.5	34.1	8.5	35.9	8.5
1	G10	3	ASXL1	NM_015338	sample	5.17666126418152	17.7171799027553	1.77347670144141	65711.8946515397	1178.4517900498	0.0858995137763371	0.394651539708266	0.319286871961102	3859.7925445705	284.347569088417	1234	1230570.9	154273.6	672.01	493.42	26.6	1.9	7.9	10	26.5	0.5	9.5	10	13.4	6.1	2.4	6.1	21.3	6.1	35	6.1	38.3	6.1
1	G11	1	ASXL2	NM_018263	sample	5.73275862068965	18.2164750957854	1.9314684803756	65015.2672413793	1176.42172607798	0.149425287356322	0.406130268199234	0.234327677431126	2257.39367816092	362.28709022596	1044	1300465	163011.6	689.37	513.66	28.2	2.2	9.3	9.6	28.3	0.2	10	8.7	11.2	9.5	0.9	9.5	23.7	9.5	35.8	9.5	37.4	9.5
1	G11	2	ASXL2	NM_018263	sample	5.75136612021858	20.4398907103825	1.68071493223015	78524.1876138434	1148.07822898372	0.135701275045537	0.284153005464481	0.167441064298988	1597.55373406193	274.520329517764	1098	1326992	148308.8	707.87	464.49	28	2.2	7.4	13.8	28.1	0	7.6	13.1	13	6.8	1.8	6.8	21.8	6.8	34.2	6.8	36.5	6.8
1	G11	3	ASXL2	NM_018263	sample	5.08473221422862	15.9496402877698	1.4388479963171	53825.2110311751	1086.35988597976	0.0727418065547562	0.163868904876099	0.10884181543654	689.390887290168	187.374702719787	1251	1259151.2	131032.9	681.11	412.5	27.8	2.3	4.8	19.8	28.1	0.1	4.8	18.1	11	4.9	1.4	4.9	21.1	4.9	32.5	4.9	35.1	4.9
1	G12	1	TP53BP1	NM_005657	sample	5.7092050209205	18.7991631799163	2.02628130586	66359.0219665272	1305.40578804494	0.481171548117155	1.01255230125523	0.312717399676333	4981.01255230125	706.94585305619	956	1335732.2	214220.4	779.74	700.15	33.6	1.4	15.2	4.3	36	0	16.6	3.7	12.2	15.6	1.4	15.6	24.9	15.6	40.8	15.6	42.7	15.6
1	G12	2	TP53BP1	NM_005657	sample	6.50390189520624	21.9866220735786	1.82891807990713	77493.2396878484	1285.25248233289	0.327759197324415	0.740245261984392	0.270781794694838	4102.33221850613	548.585722228395	897	1353360	190173.6	725.21	597.57	28.4	1.8	10.6	4.1	29.2	0.1	10.9	3.5	13.6	11.7	1.7	11.7	24.1	11.7	39.8	11.7	41.8	11.7
1	G12	3	TP53BP1	NM_005657	sample	5.98781549173194	20.5639686684073	1.97873982665114	75135.3664055701	1309.20185626258	0.130548302872063	0.418624891209748	0.171722823158855	3304.65622280244	302.93901164128	1149	1339352.1	175879.4	732.03	554.75	29.2	1.8	9.9	5.9	29.4	0.1	10.5	6.1	16.2	6.6	2.5	6.6	24.7	6.6	42	6.6	45.4	6.6
1	G13	1	FAT1	NM_005245	sample	4.78399228543877	20.3481195756991	2.07537626659079	89442.2545805207	1159.71032895049	0.207328833172613	0.67695274831244	0.357358542025852	4432.05303760849	495.155228882424	1037	1184876.1	205492.2	703.11	689.7	23.5	2.8	16.5	7.3	24.9	0	19.7	6.5	15.9	12	2.5	12	19.2	12	32.8	12	34.7	12
1	G13	2	FAT1	NM_005245	sample	5.37796086508754	22.4737384140062	2.00242937465752	94914.2605561277	1154.50794363936	0.45005149330587	1.00514933058702	0.476818829835253	4686.14521112255	886.821721914705	971	1202617	201937.2	684.87	662.16	23.7	2.5	16.5	9.9	24.7	0.4	18.7	8.2	16	21.6	2.8	21.6	19.4	21.6	33.9	21.6	35.8	21.6
1	G13	3	FAT1	NM_005245	sample	5.33682207421503	19.2454804947669	1.71185797250403	72330.8896289248	1137.8413465483	0.276879162702188	0.809705042816365	0.427382719082501	5381.79257849667	595.904921416485	1051	1180030.9	192072	696.39	641.14	23.6	2	13.2	12.5	25.2	0	16.1	11.8	13.1	14.3	2.9	14.3	20.6	14.3	32.3	14.3	34.8	14.3
1	G14	1	BAP1	NM_004656	sample	5.01104972375691	16.5878453038674	1.74640287239695	65443.6099447514	1254.90834325548	0.625414364640884	1.54806629834254	0.471900701304016	9625.53701657459	920.977325969401	905	1279402.9	221737.3	803.57	724.29	35.4	1.4	17.8	3.4	38	0	19.4	3.6	10.7	19.2	1.8	19.2	23.2	19.2	34.5	19.2	36.5	19.2
1	G14	2	BAP1	NM_004656	sample	6.51443298969072	25.9762886597938	1.7487322474801	102550.804123711	1263.42716465097	0.187628865979381	0.474226804123711	0.205997790868925	2806.67113402062	397.328449406826	970	1403359	197941.7	774.54	642.02	27.5	3.9	14.3	9.9	28.7	1.6	16.9	9.8	13.7	8.7	3.1	8.7	24.9	8.7	35.8	8.7	37.4	8.7
1	G14	3	BAP1	NM_004656	sample	5.14972273567468	18.9630314232902	1.60009785110848	74479.112754159	1143.96385089312	0.174676524953789	0.440850277264325	0.208958461696447	2962.37707948244	350.524743513872	1082	1301289	181022	731.25	587.63	28	2.3	13.9	12.5	29.8	0	14.3	11.7	9.9	7	2.9	7	21	7	31.1	7	33.4	7
1	G15	1	ZNF516	NM_014643	sample	5.7174638487208	21.5305895439377	1.78356799470035	87280.8998887653	1110.94432153888	0.3559510567297	0.791991101223582	0.398551880698711	3839.12791991101	675.407698063495	899	1164562.5	198067.9	669.09	651.6	24.2	2.3	13	9.8	25.6	0.2	14.9	9	14.1	16	2.2	16	20.5	16	32.1	16	33.7	16
1	G15	2	ZNF516	NM_014643	sample	6.88336933045356	24.2548596112311	1.68588474825708	86213.8315334773	1215.83270193252	0.218142548596112	0.480561555075594	0.27756638292466	2303.99460043197	511.703338000071	926	1256998	176669.2	695.7	571.22	26.2	2.7	10.4	9.5	26.9	0.8	10.4	8.9	11.9	12.4	1.3	12.4	23.3	12.4	36.1	12.4	37.5	12.4
1	G15	3	ZNF516	NM_014643	sample	5.44552319309601	19.0744336569579	1.72587518866012	72572.4757281553	1137.75323115921	0.435814455231931	0.910463861920173	0.295604185932144	4363.39913700108	620.58516449304	927	1162678.3	188803.8	650.16	611.84	23.3	1.5	12.8	8.4	24.2	0.4	15	7.6	13.1	15.4	2.5	15.4	19.5	15.4	32.7	15.4	35.6	15.4
1	G16	1	GRIN2A	NM_000833	sample	6.94894894894895	22.1521521521522	1.78174545864123	74491.8608608609	1265.6606281076	0.213213213213213	0.563563563563564	0.235672216227772	3260.6016016016	374.705966880009	999	1380551.6	180394.1	727.12	561.15	31.4	2.4	9.2	7.4	31.9	1.6	9.4	6.9	11.5	8.3	1.9	8.3	25.2	8.3	36.8	8.3	39.8	8.3
1	G16	2	GRIN2A	NM_000833	sample	7.21894093686354	24.7881873727088	2.32634633104397	91441.4409368635	1331.85801693333	0.245417515274949	0.605906313645621	0.255954805547474	3828.61812627291	475.953633689192	982	1415210	173351.8	762.31	541.73	31.3	4.5	9.4	10.6	32.2	2	9.6	9.5	13.7	11	1.7	11	28.3	11	42.6	11	43.9	11
1	G16	3	GRIN2A	NM_000833	sample	6.07186147186147	18.4077922077922	1.58751614273563	68053.3696969697	1168.98136398138	0.211255411255411	0.596536796536797	0.178888835298268	4408.41645021645	347.12353376379	1155	1352156.9	164429.6	719.35	517.22	29	1.6	8.6	6.8	28.9	0.5	8.9	6.2	10.1	6.9	1.6	6.9	24.2	6.9	34.7	6.9	37.6	6.9
1	G17	1	RF	NA	Neutral	5.46153846153846	19.6315289648623	1.78583752435296	73468.7682811016	1153.86789126724	0.226020892687559	0.555555555555556	0.245247123879603	3148.49952516619	433.429774447487	1053	1206959.7	159357.7	664.61	504.02	25.2	1.9	8.3	14.7	25.9	0.1	8.4	14	13.7	10.4	1.7	10.4	22.1	10.4	35.7	10.4	37.1	10.4
1	G17	2	RF	NA	Neutral	6.58500435919791	21.1203138622493	1.90043201340862	74677.2650392328	1251.30898587115	0.158674803836094	0.473408892763731	0.292185283931014	3387.23190932868	379.093540079139	1147	1263041	157220.4	708.42	507.14	27.7	2.2	7.1	12.7	28.9	0	7.8	12.4	12.2	7.9	2.1	7.9	24.2	7.9	36.8	7.9	38.8	7.9
1	G17	3	RF	NA	Neutral	4.93062605752961	15.1285956006768	1.53369516307915	51965.5016920474	1096.42702755803	0.0736040609137056	0.192893401015228	0.155497139634195	1306.97715736041	221.517707851975	1182	1205012	148829	626.88	470.61	24.8	1.9	5.4	9.5	24.8	0.1	7	9.5	12.9	5.3	1.3	5.3	20.2	5.3	34.6	5.3	36.9	5.3
1	G18	1	RF	NA	Neutral	6.0793795620438	21.2618613138686	1.74158929878664	83640.5638686131	1224.70219874876	0.312043795620438	0.906021897810219	0.325071237730909	5678.44343065693	493.794230082122	1096	1282282.8	159704	705.56	511.65	27.6	1.8	8.3	11.6	27.6	0.1	8.9	11.3	12	10.9	2.1	10.9	22.6	10.9	33.9	10.9	36.4	10.9
1	G18	2	RF	NA	Neutral	6.74347434743474	22.5571557155716	1.76536277663518	76985.7848784878	1248.01924017234	0.205220522052205	0.436543654365437	0.156760676067607	2103.07920792079	357.226810770819	1111	1313718	166991.9	701.23	526.72	28.8	1.6	8.2	8.3	28.4	0.1	8.6	7.9	14.7	8.5	1.3	8.5	24.8	8.5	38.6	8.5	40.1	8.5
1	G18	3	RF	NA	Neutral	5.85992217898833	18.9581712062257	1.556748159717	64825.8793774319	1123.90550700281	0.178015564202335	0.431906614785992	0.191071428571429	2486.33852140078	384.976852006727	1028	1248183.1	167512.3	670.69	525.06	27.4	2.8	9.7	7.6	27.7	1.4	9.6	7.4	11.2	9.2	1.8	9.2	22.9	9.2	35.1	9.2	37.6	9.2
1	G19	1	RF	NA	Neutral	5.43925985518906	16.6830249396621	1.57590847357619	57035.9316170555	1107.86488074905	0.0909090909090909	0.237329042638777	0.161707466574723	1719.77795655672	234.022790720498	1243	1172603.4	152806	645.06	481.79	27.2	2.1	6.9	11.7	28	0.1	6.9	11.2	12.6	5.2	0.7	5.2	21.2	5.2	34.5	5.2	35.9	5.2
1	G19	2	RF	NA	Neutral	5.44890829694323	17.0323144104804	1.55581135929366	58860.5493449782	1145.92750457767	0.159825327510917	0.303930131004367	0.14811478477854	1357.29344978166	316.347663763637	1145	1189101	162908.7	646.12	514.96	25.3	2	6.7	9.7	26.4	0	6.3	8.1	12	7.6	1.2	7.6	21.9	7.6	34.8	7.6	36.2	7.6
1	G19	3	RF	NA	Neutral	4.46783161239079	14.6497220015886	1.92503321321452	53285.8030182685	1032.28414147506	0.137410643367752	0.50198570293884	0.191877214216372	3785.39872915012	209.316060939397	1259	1130464.8	134772.7	614.19	434.45	24.1	1.7	4.4	12.7	23.4	0.9	4.9	12.2	12.2	4.8	1.2	4.8	19.5	4.8	32.1	4.8	34.9	4.8
1	G20	1	RF	NA	Neutral	6.06023102310231	23.0783828382838	1.85859988941782	90735.50330033	1142.31488872212	0.147689768976898	0.444719471947195	0.239738527424171	2404.25742574257	353.012295343164	1212	1284765	162188.9	714.69	527.54	26	2.6	7.1	7.8	26.4	0.1	7.9	7.3	13.1	7.7	2.2	7.7	22.6	7.7	34.2	7.7	35.8	7.7
1	G20	2	RF	NA	Neutral	6.46666666666667	21.7084577114428	1.58927071334413	81829.9253731343	1190.83336091999	0.413930348258706	0.969154228855721	0.391231113275889	5627.64179104478	701.824312043423	1005	1355050	208403.7	786.06	671.52	30.8	2.7	17.3	7.8	33.2	0.8	18.3	6.9	10.9	14.6	1.8	14.6	26	14.6	34.6	14.6	36.5	14.6
1	G20	3	RF	NA	Neutral	5.94060211554109	20.4540276647681	1.97046127168759	74645.3425549227	1205.42451032546	0.157038242473556	0.422294548413344	0.222497965825875	2489.85272579333	342.440768897245	1229	1321778.2	157680.8	738.66	498.81	30	2.4	8.9	11.1	30.8	0.1	9.3	11	12.1	7.6	3	7.6	24	7.6	36.9	7.6	39.3	7.6
1	G21	1	RF	NA	Neutral	5.07547169811321	15.4734950584007	1.73733636821928	53902.8427672956	1069.08542946464	0.138364779874214	0.274932614555256	0.144621302171402	1154.73045822102	277.420374440374	1113	1124887.4	140329	623.13	449.18	25.7	2.4	5.7	14.7	26.3	0.1	6.6	13.7	9.5	7.4	1	7.4	20.9	7.4	32.4	7.4	33.7	7.4
1	G21	2	RF	NA	Neutral	5.0016849199663	16.8534119629318	1.57470777521916	60071.650379107	1101.9080940711	0.129738837405223	0.29486099410278	0.162336021181851	1519.19545071609	302.227214400512	1187	1233612	139909.7	667.99	438.11	26.7	2.5	4.3	13.7	27.6	0	4.8	13.6	11.1	7.1	1.4	7.1	19.9	7.1	32	7.1	33.9	7.1
1	G21	3	RF	NA	Neutral	4.94644351464435	15.7138075313808	1.4523662587866	52268.6292887029	992.099890945723	0.0861924686192469	0.193305439330544	0.145425383542538	1052.14393305439	216.375562696758	1195	1139944.8	147644.3	601.68	455.95	24.3	2.3	5.4	8.5	24.1	0	5.6	8.6	10.9	5.6	1.2	5.6	18.8	5.6	30.3	5.6	32.7	5.6
1	G22	1	RF	NA	Neutral	4.79765625	16.2015625	1.70791557589307	61863.996875	1107.95779749659	0.12890625	0.3546875	0.176319594559315	2325.23515625	245.378333405544	1280	1147013.9	144721.2	632.15	456.7	24.1	1.8	5.4	8.9	24.7	0.2	5.6	8.6	13	5.5	1.9	5.5	18.9	5.5	32.3	5.5	33.9	5.5
1	G22	2	RF	NA	Neutral	4.85617597292724	19	2.06936838471227	80448.7047377327	1110.66071254575	0.109137055837563	0.254653130287648	0.148179202589101	1227.06345177665	244.945764455572	1182	1171133	150185.9	662.96	476.85	24.2	2.8	5.6	10.2	24.6	0.9	6.3	9.1	14	6.1	2.5	6.1	19.1	6.1	31.9	6.1	33.3	6.1
1	G22	3	RF	NA	Neutral	5.40267857142857	18.5473214285714	1.87891695508015	76117.1544642857	1181.4098406164	0.14375	0.339285714285714	0.170898171768707	1745.68303571429	275.704811954971	1120	1329498.9	134584.6	739.35	438.84	27.9	2.9	5.2	14	27.9	1.3	6	13.7	10.1	6.6	2.8	6.6	22.1	6.6	34.2	6.6	35.7	6.6
1	H03	1	CHEK1	NA	Positive	5.63995726495726	28.7211538461538	3.32215594175368	158280.271367521	1760.54667940839	0.636752136752137	1.43376068376068	0.510254163719709	8300.57692307692	1056.28849150369	936	1622419.5	221137.4	1195.09	790.63	36.5	3.8	16	9.6	41.9	0.2	18.4	7.8	18.7	22.9	8.7	22.9	30.9	22.9	43.1	22.9	45.3	22.9
1	H03	2	CHEK1	NA	Positive	5.47374062165059	31.4640943193998	4.08397115282808	169322.739549839	1848.58038477244	0.471596998928189	1.22079314040729	0.380630631444265	7422.05573419078	802.999689938452	933	1676064	220489.9	1219.16	754.63	40	2.3	13.5	8.1	45.1	0	15.1	6.9	20.8	17.4	9.4	17.4	32.8	17.4	45.1	17.4	48.4	17.4
1	H03	3	CHEK1	NA	Positive	6.07383279044517	33.3821932681868	3.70212438224004	172399.482084691	1782.16374062063	0.667752442996743	1.81216069489685	0.570513021154655	11815.2377850163	1071.85280575765	921	1733193.1	217415.9	1231.53	743.59	40.9	2.9	17.8	9.1	45.5	0	20.8	6.6	20.1	22.3	9.6	22.3	32.8	22.3	45.3	22.3	48	22.3
1	H04	1	CHEK1	NA	Positive	5.87854710556186	33.1975028376844	3.87925492526709	184177.652667423	1860.15956892632	0.665153234960272	2.03518728717367	0.58519188733882	15706.1611804767	1069.86323269793	881	1626376.1	263136.5	1231.89	934.36	37.5	2.7	23.4	4	43.4	0	28.4	2.5	21.5	21.9	9.9	21.9	33.4	21.9	46.4	21.9	49	21.9
1	H04	2	CHEK1	NA	Positive	5.79272326350606	35.8180815876516	4.70394834260845	209224.359426681	1948.72368873912	0.893054024255788	2.29217199558986	0.623027301605466	15503.7872105843	1392.04586615696	907	1799459	269856.6	1346.39	967.78	38.8	3.6	21.4	6	45.2	0	25.7	4.3	21.2	26.5	11	26.5	32	26.5	46	26.5	48.2	26.5
1	H04	3	CHEK1	NA	Positive	5.71258671952428	33.4331020812686	5.33958870324279	191822.124876115	2053.41659345261	0.526263627353816	1.87115956392468	0.565908593113747	13357.8959365709	978.129948256062	1009	1675980	267547.7	1390.32	994.39	40.4	2.5	23.7	4.2	47.2	0	29.4	2.9	24	18.3	13.1	18.3	33.5	18.3	47.7	18.3	51.5	18.3
1	H05	1	CHEK1	NA	Positive	6.90344827586207	39.9144827586207	4.41128020940234	233943.347586207	2178.74079974326	1.58068965517241	4.12275862068966	0.934521082145791	27387.2317241379	2113.6431185561	725	1916834.8	312269.5	1469.61	1156.49	41.1	2.5	27.9	9.2	48.6	0	31.6	8	22.6	39.7	12.8	39.7	36.7	39.7	49	39.7	52.4	39.7
1	H05	2	CHEK1	NA	Positive	5.14	29.5388888888889	4.35063830089034	174051.957777778	1858.41229110343	0.576666666666667	2.24222222222222	0.91156281372948	19916.81	1194.09372695799	900	1640897	247978.2	1274.53	890.31	39.2	4.4	19	4.8	44.9	0	22.7	2.9	19.1	23.4	10	23.4	30.8	23.4	43.9	23.4	45.8	23.4
1	H05	3	CHEK1	NA	Positive	5.2947259565667	25.9782833505688	3.7975700170205	140877.96483971	1789.60250021079	0.370217166494312	0.924508790072389	0.374052208850554	4993.91623578077	712.491679817512	967	1682996.7	198805	1219.31	714.01	40.2	3.6	11.8	8.3	45	0.1	15.3	6.7	16.2	15.8	9.2	15.8	31.2	15.8	43.5	15.8	46.6	15.8
1	H06	1	CHEK1	NA	Positive	5.48311990686845	30.1525029103609	4.48398967955351	174846.895227008	1924.66588783393	0.873108265424913	2.0256111757858	0.669469169960507	12165.6891734575	1318.50268281268	859	1599303.1	254223.4	1242.7	934.81	38	2.1	19.6	5.8	42.8	0	22.5	4.9	22	27.2	10.4	27.2	30.4	27.2	47.1	27.2	49.1	27.2
1	H06	2	CHEK1	NA	Positive	5.82599355531686	33.4919441460795	4.03599029483245	186655.756176155	1885.7974457093	1.94307196562836	5.36627282491944	0.953159820315702	35457.5359828142	1993.60428147117	931	1766366	240576.6	1321.55	870.63	40	2.8	18.2	9.7	46.7	0	22.6	7.7	21.2	37.1	11.2	37.1	32.1	37.1	43.1	37.1	45.8	37.1
1	H06	3	CHEK1	NA	Positive	5.77317554240631	31.6065088757396	3.93959963427985	172332.189349112	1898.92862957065	0.436883629191322	1.25147928994083	0.471687144764068	9093.35996055227	913.849486778518	1014	1645969.4	241177.4	1307.09	892.23	40.5	4	19.9	6.9	47.8	0	24.4	4.6	20.1	16.9	12.1	16.9	33.7	16.9	45.8	16.9	48.5	16.9
1	H07	1	CHEK1	NA	Positive	6.05869565217391	35.3260869565217	4.8923627445745	197796.775	1973.29556961769	0.771739130434783	2.21195652173913	0.667774533473063	14830.1652173913	1258.86298798805	920	1620236.5	246662.9	1293.91	914.56	37.5	3	19.2	6.6	42.5	0.1	23.9	5.5	23.5	26.4	11.3	26.4	32.1	26.4	48.6	26.4	50.8	26.4
1	H07	2	CHEK1	NA	Positive	6.15618448637317	32.1394129979036	3.91830708965365	168498.381551363	1824.04386434667	0.563941299790356	1.62997903563941	0.501294809530743	12624.9591194969	878.84264318854	954	1634720	220604.1	1211.18	807.48	36.5	4.4	14.2	8.5	41.4	0	18.4	6.2	20.8	17.7	8.1	17.7	33	17.7	47.5	17.7	50.1	17.7
1	H07	3	CHEK1	NA	Positive	7.10419161676647	39.7796407185629	4.68891956784896	213186.354491018	2137.03838106029	1.10059880239521	2.72934131736527	0.708179611287822	16087.3233532934	1373.6308111991	835	1882349	239869.7	1463.92	871.82	45.3	3.1	20.7	8.3	51	0	25	5.1	23.2	29.1	14.3	29.1	40	29.1	54	29.1	56.8	29.1
1	H08	1	CHEK1	NA	Positive	5.62910798122066	29.6056338028169	3.77623258005493	152337.116197183	1760.62884343015	0.713615023474178	1.96948356807512	0.473071926251727	12872.4166666667	966.870529979605	852	1557193.7	215256	1155.2	779.51	36	4.5	15.1	9.3	40.8	0	18.7	6	21.4	20.9	7.7	20.9	30	20.9	45.3	20.9	47.8	20.9
1	H08	2	CHEK1	NA	Positive	7.1702380952381	44.1202380952381	5.22028632501517	247513.651190476	2092.30217733951	1.09761904761905	3.00952380952381	0.71758652392581	19550.0523809524	1466.19180316446	840	1818762	264410.9	1423.53	968.15	37.9	3.2	24	7	44.2	0.1	30.8	6.3	26	29.4	12.7	29.4	35.8	29.4	50.6	29.4	52.3	29.4
1	H08	3	CHEK1	NA	Positive	5.94809688581315	36.3552479815456	4.06637007498747	212398.818915802	1998.73658679231	0.620530565167243	1.73471741637832	0.529221063517827	13095.5628604383	1162.50251352912	867	1875797.4	256488.7	1363.85	915.59	41.8	2.2	21.2	6.9	45.6	0	24.3	6.1	22.5	22	12.2	22	34	22	46.1	22	50.2	22
1	H09	1	NOTCH2	NM_024408	sample	5.85759162303665	24.0649214659686	1.76461213480916	100674.048167539	1232.59084972073	0.56020942408377	1.37591623036649	0.506808360342392	8594.93821989529	946.778246269754	955	1379225.7	194875	767.53	629.36	29.8	1.9	14.3	9.7	30.8	0.1	15	9	13.2	20.4	3.2	20.4	22.4	20.4	32.9	20.4	34.8	20.4
1	H09	2	NOTCH2	NM_024408	sample	6.0503663003663	20.4514652014652	1.84954939392438	80173.1749084249	1234.55298262107	0.445970695970696	0.854395604395604	0.248260372891054	4230.59432234432	559.745561813601	1092	1349247	163236.4	772.22	533.38	29.9	2.1	9.4	12.6	30.1	0	10.8	11.6	11.4	13.6	2.1	13.6	23.9	13.6	35.3	13.6	37.6	13.6
1	H09	3	NOTCH2	NM_024408	sample	5.0933014354067	16.0255183413078	1.7396422806621	57028.4082934609	1183.21038523971	0.157097288676236	0.397129186602871	0.174868662703591	2474.5	289.089414536363	1254	1210401.9	126198.9	740.8	412.3	28.9	2.2	4.7	18.1	30.7	0	5.3	16.8	12	7	2.5	7	22.4	7	34.6	7	36.8	7
1	H10	1	FANCM	NM_020937	sample	5.92807192807193	21.8061938061938	1.69991198039664	83115.8491508492	1194.20863688128	0.167832167832168	0.388611388611389	0.210105308225609	2075.72927072927	399.024402904895	1001	1231199.8	188399	734.12	623.27	26	4.3	12.8	8.5	28	2.2	13.2	7.7	14.2	9.1	1.7	9.1	21.3	9.1	33.3	9.1	35.2	9.1
1	H10	2	FANCM	NM_020937	sample	5.47239263803681	18.5869120654397	1.53771210030869	66023.9110429448	1121.79441853951	0.474437627811861	1.1881390593047	0.382768394090338	6985.37934560327	676.505887625807	978	1215130	196532.9	680.91	652.17	26	1	15.2	10.3	27.7	0	17	9.8	11.5	14.2	1.6	14.2	21.6	14.2	33	14.2	34.9	14.2
1	H10	3	FANCM	NM_020937	sample	5.90722761596548	21.6073354908306	1.77535194576961	81595.9320388349	1249.26127356005	0.300970873786408	0.81445523193096	0.261318221512396	5073.2427184466	429.258076993789	927	1256190.7	192744.3	738.24	637.04	27.1	1.5	14.3	11.3	28.2	0	17.2	9.9	13.1	9.3	2.6	9.3	23.8	9.3	36.6	9.3	38.6	9.3
1	H11	1	RASA1	NM_022650	sample	5.7703141928494	20.7930660888407	1.92830246469799	83435.83531961	1352.66287651287	0.700975081256771	1.73239436619718	0.412169224556544	11199.4853737811	897.251060561075	923	1372350.5	225030.3	857.73	768.36	32.7	1.5	19.8	8.2	36.4	0	23.4	7.5	13.4	19.2	2.6	19.2	25.6	19.2	39.1	19.2	41.5	19.2
1	H11	2	RASA1	NM_022650	sample	5.99805068226121	20.6861598440546	1.56899588692129	76386.8274853801	1216.08451124109	0.219298245614035	0.516569200779727	0.234658985426529	2952.37816764133	427.768366397976	1026	1382932	184020.9	808.7	610.69	30.2	2.3	11.5	9	32	0.4	13.6	8.2	13.2	9.6	1.6	9.6	24	9.6	34.8	9.6	37.1	9.6
1	H11	3	RASA1	NM_022650	sample	5.10481099656357	16.7379725085911	2.10303163242347	61656.4475945017	1259.21080178512	0.134020618556701	0.521477663230241	0.265161184748814	4089.59278350515	288.216143407516	1164	1231465.6	149032.5	750.42	486.87	28.8	1.4	7.7	16.3	30.2	0	9.9	15	13.2	5.8	2.2	5.8	22.5	5.8	36.3	5.8	39.7	5.8
1	H12	1	KDM5C	NM_004187	sample	5.86014625228519	19.8546617915905	1.60594939264693	69274.9168190128	1194.47999953455	0.171846435100548	0.339122486288848	0.210074234114454	1651.52650822669	399.255675289062	1094	1300084.3	156082.9	725.96	503.91	29.9	1.7	8	13.3	30.3	0.1	10.4	13.2	12.3	9.3	1.8	9.3	24	9.3	35.4	9.3	37	9.3
1	H12	2	KDM5C	NM_004187	sample	5.77851711026616	18.3802281368821	1.48830712158096	65063.1368821293	1165.20078998392	0.212927756653992	0.493346007604563	0.209707408138967	2706.08650190114	386.35405010914	1052	1319962	177492.5	733.86	574.04	29.8	1.2	10.8	7.3	30.4	0	12	7.6	10.2	8.9	1.3	8.9	24	8.9	34.5	8.9	36.4	8.9
1	H12	3	KDM5C	NM_004187	sample	6.40433553251649	22.7219604147031	1.75749049576357	86688.6644674835	1277.65374246367	0.12818096135721	0.262959472196041	0.138570979758539	1357.70499528746	326.78932835151	1061	1469655.3	173157.8	802.92	559.16	34.4	1.6	11.7	8.7	34.2	0.1	11.9	8	12.1	7	3.1	7	26.4	7	36.7	7	40.3	7
1	H13	1	FAS	NA	sample	5.91420400381316	21.6348903717827	1.84360606353119	79608.5071496663	1242.10421167811	0.323164918970448	0.765490943755958	0.324994267811362	4064.14680648236	557.718141854484	1049	1286218.6	172770.8	726.74	560.82	28.1	1.8	12.3	13.3	29.2	0.2	12.8	13.1	11.8	12.5	2	12.5	23.5	12.5	35.8	12.5	38.2	12.5
1	H13	2	FAS	NA	sample	6.38485158648925	24.2579324462641	2.11302214810805	99332.0870010235	1253.38340022307	0.303991811668373	0.677584442169908	0.310433137406148	3395.65916069601	596.395848927518	977	1329947	183221.5	738.56	587.55	26.9	1.7	11.4	6.4	28.1	0	12	5.7	14.4	13.9	3	13.9	23.4	13.9	36.9	13.9	38.6	13.9
1	H13	3	FAS	NA	sample	5.72607879924953	18.9662288930582	1.80643014267112	65441.8208255159	1187.4425745348	0.150093808630394	0.480300187617261	0.205014294648441	3349.79643527205	329.245614124536	1066	1199132.7	164147	676.24	534.15	25.8	2.1	8.1	8.3	27.1	0	9.4	6.9	13.5	7.3	1.8	7.3	23	7.3	37	7.3	40.2	7.3
1	H14	1	PTPRC	NR_052021	sample	6.84294871794872	25.4551282051282	1.75829801483923	94374.5384615385	1260.52190446892	0.454059829059829	1.02029914529915	0.238675213675214	5252.5844017094	557.680667745476	936	1400247.6	200233.5	743.11	640.33	30.4	1.8	16.9	9.2	30.3	0	18.1	8.9	15.1	12.3	1.8	12.3	24.4	12.3	36.9	12.3	39.5	12.3
1	H14	2	PTPRC	NR_052021	sample	5.92494929006085	21.3600405679513	1.69424302599132	78100.2768762677	1217.35817165684	0.231237322515213	0.690669371196755	0.246878923983386	4954.83164300203	393.235471905583	986	1307495	178915.3	722.99	567.12	28.8	1.5	11.2	11.6	29.1	0	11.9	10.6	13.4	8.9	1.8	8.9	23.1	8.9	35.6	8.9	37.2	8.9
1	H14	3	PTPRC	NR_052021	sample	6.61538461538462	21.952036199095	1.66308358972601	75594.8714932127	1210.73768716498	0.180995475113122	0.43710407239819	0.217544710191769	2388.00271493213	364.744665616284	1105	1388980.8	176494.4	740.05	552.22	30.7	1.8	10.6	6.6	30.6	0	10.9	6.4	13.8	8.7	2	8.7	23.8	8.7	37.2	8.7	39.3	8.7
1	H15	1	PTPRU	NM_133178	sample	5.34392014519056	17.6769509981851	1.75463834964334	61000.8039927405	1086.10875843166	0.147912885662432	0.327586206896552	0.142551421657592	1520.94827586207	274.165742948805	1102	1212481.4	148510.2	633.63	466.63	25.9	2.1	6.5	13.7	26	0.5	6.5	13.6	12.1	7.2	1.2	7.2	21.1	7.2	33.5	7.2	35.3	7.2
1	H15	2	PTPRU	NM_133178	sample	5.35621521335807	19.3469387755102	1.85486126999643	73258.2894248609	1102.75275428385	0.249536178107607	0.520408163265306	0.238256056977161	2738.27922077922	502.991805299092	1078	1196875	147496.3	604.95	463	22.8	3	6.6	16.6	22.4	0.1	7.3	16.1	13.7	11.6	1.7	11.6	18.9	11.6	33	11.6	34.6	11.6
1	H15	3	PTPRU	NM_133178	sample	4.83008573655495	14.5650818394388	1.52955694992361	48486.6703039751	1104.72860200486	0.0459859703819174	0.163678877630553	0.13997142114835	1472.72174590803	166.136451737192	1283	1289601.7	133628.4	644.25	410.64	27.7	1.2	5.1	15.2	27.7	0	5	15	11.3	3.7	1.2	3.7	22.2	3.7	35.1	3.7	37.6	3.7
1	H16	1	FUBP1	NM_003902	sample	6.19691470054446	18.7658802177858	1.69445294813361	62216.0843920145	1202.64557624073	0.139745916515427	0.275862068965517	0.173283424077435	1453.12885662432	342.28731635542	1102	1248518.2	154574.1	660.61	482.11	29.1	2	7.5	10.3	28.1	0.1	7.9	10.5	12.8	8.3	1	8.3	24	8.3	38	8.3	40.3	8.3
1	H16	2	FUBP1	NM_003902	sample	4.94485981308411	15.3214953271028	1.55739076816967	52550.1093457944	1099.35557591823	0.123364485981308	0.377570093457944	0.228831775700935	2892.45327102804	297.068114642387	1070	1170850	150779.3	619.01	473.72	25.8	2.2	6.3	11.4	25.7	0.1	6.5	11.6	11.4	6.9	1	6.9	20.9	6.9	33.3	6.9	34.7	6.9
1	H16	3	FUBP1	NM_003902	sample	5.84196663740123	18.6892010535557	1.49256683414696	64280.1773485514	1109.94539692563	0.223002633889377	0.657594381035996	0.226094197653357	4796.82265144864	419.184061044397	1139	1184408.4	162009.2	654.37	514.73	26.8	2.3	9.2	15.2	26.7	0	10.2	14.3	10.6	8.3	1.3	8.3	22.3	8.3	33.6	8.3	35.6	8.3
1	H17	1	CHEK1	NA	Positive	5.71218487394958	28.1397058823529	3.26751300398766	141097.841386555	1827.11716610796	0.745798319327731	2.22689075630252	0.649633188356928	14740.9233193277	1231.30856960736	952	1657289.5	211888.2	1240.69	765.8	42.3	3.7	14.1	8.4	49.3	0.1	19	6.6	19.1	25.8	8.5	25.8	33.6	25.8	47.5	25.8	50.2	25.8
1	H17	2	CHEK1	NA	Positive	7.02488151658768	35.1291469194313	4.29815539045037	188194.261848341	1995.10425963611	1.15995260663507	2.94431279620853	0.59843299870448	18001.2239336493	1389.15796904563	844	1774204	244628.2	1276.52	856.93	38.6	3.7	18.8	9	44.2	0.2	22.2	7.2	21.8	28.8	9.6	28.8	34.1	28.8	49.9	28.8	53	28.8
1	H17	3	CHEK1	NA	Positive	5.5793731041456	29.0940343781598	3.90872241837757	159694.205257836	1881.50641238393	0.475227502527806	1.08796764408493	0.417647094226973	7057.2406471183	964.513720510421	989	1652257.8	233297.2	1259.84	860.44	39.3	3.5	17.3	8	46.5	0	20	4.9	18.5	18.2	10.6	18.2	32.2	18.2	45.2	18.2	48.4	18.2
1	H18	1	CHEK1	NA	Positive	6.28466257668712	33.0036809815951	3.71465966668798	182351.334969325	1970.07777678223	2.29570552147239	5.72269938650307	1.14933691086242	35877.036809816	2428.93837042651	815	1714354.8	233422.4	1288.94	838.24	40.5	5.2	15.5	8.6	46	0	19	6.1	22.5	48.8	11.4	48.8	34.2	48.8	48.8	48.8	50.7	48.8
1	H18	2	CHEK1	NA	Positive	4.6707779886148	23.3567362428842	3.10980463276755	121468.768500949	1542.26772705966	1.33017077798861	3.60626185958254	0.824653235723574	21424.4563567362	1502.38451843911	1054	1321886	205035.6	1038.9	771.24	33	18.6	14.7	19.4	38.3	13	18.6	15.9	17.3	31	7.5	31	27.5	31	39.8	31	41.4	31
1	H18	3	CHEK1	NA	Positive	6.18858307849134	36.5545361875637	4.75894447720019	223249.585117227	2130.83850568312	0.704383282364934	2.09378185524975	0.529273878494393	16560.7798165138	1241.01582733802	981	1790913.2	251083.5	1443.1	965.03	39.7	2.8	21.6	5.7	46.3	0	25.6	3.9	22.2	22.1	13.8	22.1	33.4	22.1	47.5	22.1	50.3	22.1
1	H19	1	CHEK1	NA	Positive	5.48577929465301	29.5551763367463	3.71266136648365	170798.757679181	1825.1146041225	0.792946530147895	2.30716723549488	0.532402468846213	17306.3902161547	1081.34221716088	879	1596393.9	258653	1214.35	898.86	37.3	2	21.4	5.2	41.5	0	25.4	4.1	19.9	21	9	21	31.2	21	45.1	21	47.2	21
1	H19	2	CHEK1	NA	Positive	6.33184855233853	38.8062360801782	4.73101237339632	218951.15701559	2004.6130782516	0.724944320712695	1.78507795100223	0.602265759954414	12129.5489977728	1257.82376819201	898	1751410	266434.9	1304.32	986.44	37.2	5.8	21.9	5.1	43.3	2.7	24.2	2.9	23.7	24.9	10.9	24.9	33.1	24.9	48.6	24.9	51.1	24.9
1	H19	3	CHEK1	NA	Positive	7.22066198595787	36.9037111334002	4.1447513137637	178146.728184554	1915.19720413204	0.547642928786359	1.37713139418255	0.58150553438973	7550.1444332999	995.598680320156	997	1767725.9	217860.5	1301.02	773.77	39.9	4.4	17.6	7.5	47.5	0	20.1	4.1	23.3	22.1	10	22.1	35.7	22.1	49.7	22.1	53.1	22.1
1	H20	1	CHEK1	NA	Positive	5.77037773359841	32.2077534791253	4.59866401173023	176847.726640159	1881.12524443811	0.578528827037773	1.30417495029821	0.476267105988776	7782.48210735587	1009.01782915493	1006	1575277.5	196709.8	1200.23	696.27	36.8	3.7	13.1	9.5	41.6	0.2	17	7.7	21.1	22.5	8.6	22.5	31.4	22.5	45.2	22.5	47.5	22.5
1	H20	2	CHEK1	NA	Positive	6.70954356846473	36.2997925311203	4.81388151468132	205778.528008299	2144.0964586002	1.03941908713693	2.84128630705394	0.733370153895105	19637.9647302905	1507.60344518317	964	1811128	250170.4	1397.77	899.86	42.1	4.3	19.1	6.1	48	0.3	23.2	4	21.1	29.1	12.2	29.1	36.3	29.1	49.4	29.1	51.9	29.1
1	H20	3	CHEK1	NA	Positive	6.07282608695652	35.9195652173913	5.07025179200139	198618.811956522	2071.12472394093	0.390217391304348	1.025	0.482823222174245	7578.4847826087	822.46476420168	920	1864677.9	242353.6	1453.75	890.7	44.3	3.7	20.9	7.6	50.3	0	27.7	6.7	22.5	17.5	13.8	17.5	35.2	17.5	48.6	17.5	51.2	17.5
1	H21	1	CHEK1	NA	Positive	6.05251875669882	32.2250803858521	4.35879817718301	181848.293676313	1953.27224568365	0.833869239013934	2.13612004287245	0.622283517251086	12118.1414790997	1286.20125053189	933	1696763.2	233454.2	1287.49	863.32	39	3.5	17.5	6.2	45.3	0.1	19.7	4.2	21.2	25.8	10.1	25.8	33.7	25.8	47.5	25.8	50.1	25.8
1	H21	2	CHEK1	NA	Positive	5.13064833005894	28.0304518664047	4.39584283945998	158235.852652259	1736.93848062766	0.68860510805501	1.8713163064833	0.624048835620483	13056.2269155206	995.395041003348	1018	1580211	201862.4	1167.53	706.48	36.9	2.8	12.9	8.8	40.6	0.8	15.4	8	18.4	19.7	9.4	19.7	28.2	19.7	42	19.7	44.8	19.7
1	H21	3	CHEK1	NA	Positive	5.8978021978022	34.1648351648352	4.92959640614843	194627.037362637	2011.38627193892	1.1978021978022	2.78791208791209	0.730383234856409	16896.6087912088	1583.18895138317	910	1679321.6	231458.4	1359.46	867.35	38.9	4	17.7	7.5	44.7	0	22.9	5.6	23.5	32	13.5	32	33.3	32	48.2	32	49.9	32
1	H22	1	CHEK1	NA	Positive	5.03346456692913	25.4438976377953	3.21582813283025	132972.832677165	1619.67019483786	0.623031496062992	1.33070866141732	0.490579267054883	7398.94783464567	1018.72544910092	1016	1441275.6	203528.2	1067.48	712.33	33.9	4.8	13	7.1	39.8	0.1	15.8	4.8	18.4	21.9	7.2	21.9	28.7	21.9	42.1	21.9	44.1	21.9
1	H22	2	CHEK1	NA	Positive	6.30144927536232	34.2115942028986	4.72075934936537	197035.958454106	2028.8392870819	0.633816425120773	1.57294685990338	0.528760029557131	11239.5487922705	1140.72067001822	1035	1751317	204289.5	1319.35	742.48	37.8	3.2	15.5	15.3	43.7	0.1	17.6	12.9	21.4	21.6	10.8	21.6	32	21.6	46.5	21.6	49.2	21.6
1	H22	3	CHEK1	NA	Positive	4.96669750231267	23.2913968547641	3.1129284640754	115610.586493987	1600.02137445688	0.256244218316374	0.703052728954672	0.317295393474857	4641.38667900093	533.750172491681	1081	1430430.1	175054.7	1053.04	634.48	36.5	2.6	10.2	10	40.5	0.1	14	8.2	18	12	7.3	12	29.9	12	42.2	12	45.1	12
1	I03	1	RPA32	NA	Positive	6.0080831408776	29.2794457274827	2.17514474769219	133791.707852194	1380.37490538809	0.376443418013857	0.989607390300231	0.481925750026212	5247.46651270208	750.138160799096	866	1671773.6	190793.9	913.36	607	30.8	1.6	11.7	5.1	32.7	0	13	4.7	15.9	17.7	5.2	17.7	26.6	17.7	36.6	17.7	38.5	17.7
1	I03	2	RPA32	NA	Positive	4.84527518172378	25.5856697819315	2.65538636134779	122506.10384216	1426.44124562359	0.230529595015576	0.71858774662513	0.354438016120259	5366.21806853583	624.564601199802	963	1553015	181355.6	918.97	587.94	29.2	1.3	8.7	6.1	30.3	0	10	6.5	18.7	14.7	6	14.7	22.2	14.7	36.4	14.7	39	14.7
1	I03	3	RPA32	NA	Positive	5.77077077077077	26.041041041041	2.13135848347687	108648.544544545	1296.74164549765	0.139139139139139	0.455455455455455	0.360825110825111	3471.6026026026	416.895409615498	999	1544309.3	169850.1	862.34	550.17	31	1.9	9	9.6	32.8	0.1	10.7	8.7	14.2	9.4	4.6	9.4	25.1	9.4	35.7	9.4	38.8	9.4
1	I04	1	RPA32	NA	Positive	6.18065887353879	36.2518597236982	3.68092843734795	180573.630180659	1603.37634817707	0.307120085015941	0.975557917109458	0.437066045301964	7282.3560042508	647.212520393653	941	1810261.6	197002.9	1083.79	681.21	33.2	2.1	15.9	11.9	35	0	16.4	11.4	20.2	13.8	8.7	13.8	27.6	13.8	39.7	13.8	41.6	13.8
1	I04	2	RPA32	NA	Positive	6.01987447698745	31.5627615062762	3.2912869633594	152611.042887029	1555.9953304569	0.322175732217573	0.959205020920502	0.379191511069126	6428.89016736402	669.672482580008	956	1713200	197251.6	995.65	667.97	30.6	2	12.3	7.4	32.4	0	13.3	6.1	19.5	14.2	6.7	14.2	25.8	14.2	41.1	14.2	42.6	14.2
1	I04	3	RPA32	NA	Positive	5.87807486631016	28.5379679144385	3.2802774042426	124642.532620321	1474.3403791965	0.254545454545455	0.61283422459893	0.31035141329259	2979.69304812834	523.530952368675	935	1577394.6	184429.9	904.43	592.61	30.7	1.8	11.7	7.8	31.1	0.1	12.7	7.5	17.8	12.7	5.9	12.7	25.9	12.7	40.3	12.7	42.4	12.7
1	I05	1	RPA32	NA	Positive	6.00783874580067	27.4154535274356	2.87424289052435	120871.694288914	1394.88150375588	0.263157894736842	0.634938409854423	0.391877057246598	3284.3124300112	662.162508147725	893	1521220.9	207978.5	858.47	676.61	29.5	1.7	12.7	6.8	29.8	0	14.3	6.5	15.8	16.2	4.4	16.2	24	16.2	38.3	16.2	40	16.2
1	I05	2	RPA32	NA	Positive	5.95100222717149	30.0300668151448	2.73820865614749	136007.076837416	1396.91035602205	0.262806236080178	0.643652561247216	0.353825962456252	3072.43095768374	642.832960204037	898	1604494	186971	831.47	575.4	27.3	1.8	10.8	7	27.6	0	10.8	6	18.4	16.3	4.6	16.3	24.5	16.3	37.8	16.3	40.5	16.3
1	I05	3	RPA32	NA	Positive	6.7786333012512	31.4302213666987	3.09449468885467	148448.717035611	1563.7306122995	0.213666987487969	0.612127045235804	0.303319100070784	4391.26756496631	494.963145568779	1039	1736832.1	170943.4	984.76	556.33	32.6	1.3	9.8	15.7	33.4	0	11.7	14.9	17.9	10.7	6.3	10.7	28.5	10.7	43.4	10.7	45	10.7
1	I06	1	RPA32	NA	Positive	5.63208556149733	24.6064171122995	2.2330248899042	102969.942245989	1297.50516055551	0.229946524064171	0.650267379679144	0.436916221033868	4638.28021390374	579.79966638138	935	1452138	181759.7	807.42	602.51	28	2.1	11.3	11.1	29	0.1	12.3	10.9	16.4	13.6	3.3	13.6	23	13.6	38.3	13.6	39.4	13.6
1	I06	2	RPA32	NA	Positive	6.1593023255814	35.0360465116279	3.02761586714738	169604.060465116	1462.00568315012	0.493023255813954	1.08023255813953	0.488221934719028	5706.79186046512	985.476998993189	860	1678196	224053.3	945.64	715.56	28.3	1.4	16	4.3	30.1	0.6	16.4	4.1	18.1	22	6.7	22	26.3	22	38.8	22	40.3	22
1	I06	3	RPA32	NA	Positive	6.2991452991453	34.6623931623932	5.1536098553201	197159.5	1860.09229291355	4.70299145299145	15.6111111111111	2.40204677797046	106970.581196581	3830.59009358831	468	1538262.4	418224.2	1168.71	1514.96	31.4	6	54.5	5.3	35.5	2.8	60.7	4.3	21.4	74.1	10.9	74.1	27.8	74.1	43.8	74.1	45.7	74.1
1	I07	1	RPA32	NA	Positive	5.99520383693046	30.8489208633094	3.7220241131568	151529.76498801	1514.75346213796	0.429256594724221	1.02997601918465	0.426170942543139	5941.78417266187	852.184509389039	834	1715031.8	220389.9	1022.65	737.16	30.6	1.6	17.6	6.2	32.6	0	20.3	5.9	17.5	19.8	6	19.8	26	19.8	37.8	19.8	39.6	19.8
1	I07	2	RPA32	NA	Positive	6.31065759637188	32.656462585034	2.89675203903514	162881.060090703	1568.99125044438	0.400226757369614	1.25283446712018	0.518031052469828	10254.4455782313	841.480472159787	882	1772606	202061.5	1007.26	692.59	30.7	1.4	15.1	14.3	33.1	0	17.9	14.5	18.8	17	6.6	17	26.1	17	39.9	17	40.9	17
1	I07	3	RPA32	NA	Positive	6.3375796178344	28.692144373673	2.91369920321505	132228.770700637	1487.14806406597	0.277070063694268	0.684713375796178	0.283355660027635	3595.06369426752	526.501305997664	942	1577900.4	181360.1	907.28	594.66	27.8	1.7	12.1	13.9	29.3	0.1	14.3	13.5	15.8	12.6	5.7	12.6	25.1	12.6	38.9	12.6	40.8	12.6
1	I08	1	RPA32	NA	Positive	5.70068027210884	30.5510204081633	2.76532760108611	150122.303854875	1490.12135957707	0.244897959183673	0.987528344671202	0.434955728323075	9280.59523809524	644.083244186087	882	1637399.3	218168.4	971.41	728.38	30.5	2.3	15.3	7.9	32.3	0.1	16.4	7.4	19.4	13.4	5.8	13.4	25.4	13.4	39.8	13.4	42.1	13.4
1	I08	2	RPA32	NA	Positive	6.11475409836066	29.8918032786885	2.96905462670852	135044.283060109	1450.87949945208	0.344262295081967	0.813114754098361	0.359185832382554	4729.08961748634	684.128932569121	915	1571032	200952.2	903.37	660.37	29.2	1.6	12.2	6.6	30.7	0	13.2	5.8	20.4	14.4	4.9	14.4	24.7	14.4	40.4	14.4	43	14.4
1	I08	3	RPA32	NA	Positive	5.9593657086224	27.4380574826561	2.4374085110378	119543.49950446	1429.29535516319	0.194251734390486	0.495540138751239	0.250093602026209	3249.63825569871	431.343198256359	1009	1658801.1	184520.2	931.48	595.53	31.4	1.5	13.1	8.2	32.4	0	13.8	7.6	14	9.7	6.3	9.7	27.3	9.7	39.4	9.7	41.5	9.7
1	I09	1	ARHGAP35	NM_004491	sample	5.58355916892502	18.6964769647696	1.76954562880998	65423.044263776	1121.28218845155	0.420957542908762	1.00180668473351	0.276321867861084	5131.80487804878	530.58316846762	1107	1214235.8	145184.3	633.34	453.87	26.4	2.5	6.2	11.7	26.2	0.2	7.1	10.6	13	12.1	1	12.1	21.8	12.1	36	12.1	37.4	12.1
1	I09	2	ARHGAP35	NM_004491	sample	5.38432835820895	17.6268656716418	1.42614899259917	64980.7369402985	1103.27130030659	0.186567164179104	0.529850746268657	0.268352775955388	3800.7052238806	407.970220956156	1072	1331478	149385	704.3	466.35	29.8	2.6	5.2	9.9	30.4	0.1	6.2	8.6	9.5	9.1	1.8	9.1	22.1	9.1	32.5	9.1	33.7	9.1
1	I09	3	ARHGAP35	NM_004491	sample	5.23197219808862	16.4578627280626	1.67172806085508	63120.6880973067	1056.84659378626	0.108601216333623	0.299739357080799	0.16750651607298	2269.54561251086	303.067587207633	1151	1198142.2	147172.4	636.47	460.97	25.8	1.6	6.4	9.3	25.2	0.1	7.8	9.1	10.3	6.5	2.3	6.5	20.9	6.5	32.4	6.5	34.3	6.5
1	I10	1	AHNAK	NM_024060	sample	6.39549180327869	24.140368852459	1.77355881783485	85307.5952868852	1152.84791347332	0.55327868852459	1.47950819672131	0.334993872419583	9926.4262295082	660.916854994036	976	1250642.2	190324.1	684.28	621.57	26.6	1.8	13.3	7.4	26.3	0	15.9	7.3	13	15.1	1.9	15.1	22.6	15.1	33.5	15.1	34.6	15.1
1	I10	2	AHNAK	NM_024060	sample	5.80662393162393	20.7435897435897	1.67963934297534	76089.1752136752	1183.38656399506	0.217948717948718	0.621794871794872	0.269245183828517	3845.93269230769	466.2480537916	936	1215723	199376.2	693.64	642.16	26.4	1.8	13.1	4.6	27.1	0	14.1	4	12.3	10.5	1.7	10.5	22.8	10.5	33.5	10.5	35.1	10.5
1	I10	3	AHNAK	NM_024060	sample	6.15874524714829	20.4762357414449	1.62698868720086	71061.2442965779	1114.10429453599	0.419201520912548	0.958174904942966	0.291944074038055	4960.8288973384	574.584971527452	1052	1267200.5	191742.1	696.77	621.21	27.9	7.9	12.5	3.9	29.7	8.8	15.3	3.6	10.7	13.1	1.8	13.1	23.5	13.1	33.4	13.1	36	13.1
1	I11	1	SH2B3	NM_005475	sample	5.7495840266223	17.9051580698835	1.54211351448388	58440.0948419301	1110.27039269758	0.148086522462562	0.456738768718802	0.246311730421547	3174.52995008319	339.30437337667	1202	1235078.2	142255.3	649.46	439.95	28.9	2.2	4.1	11.4	28	0.1	3.7	10.8	11.4	7.5	1.1	7.5	22.8	7.5	34.6	7.5	36.2	7.5
1	I11	2	SH2B3	NM_005475	sample	4.30593978844589	13.2514239218877	1.4125959506102	46547.2481692433	1009.80586852962	0.184703010577705	0.461350691619203	0.273896702700608	2207.39625711961	467.587480961552	1229	1195280	128992.4	624.57	399.95	26.3	2.2	2.9	11.4	25.1	0	2.8	11.1	9.6	11.2	1.2	11.2	18.6	11.2	30	11.2	32	11.2
1	I11	3	SH2B3	NM_005475	sample	4.42163355408389	13.1272994849154	1.41217957035836	44777.2207505519	1022.55748610707	0.0632818248712288	0.178807947019868	0.120913486807527	911.716703458425	184.460193095679	1359	1119166.6	130192	608.05	418.74	26.3	1.4	4.7	13.2	25.9	0.2	5.7	12.7	9.7	4.2	1.7	4.2	21	4.2	31.3	4.2	33.3	4.2
1	I12	1	MSH2	NM_000251	sample	5.13224637681159	18.7952898550725	1.63017895257958	76540.7291666667	1185.3993554305	0.215579710144928	0.502717391304348	0.211727196917414	2934.67481884058	408.951806694695	1104	1219324.6	187598.5	730.79	614.18	26.3	1.3	12.1	10.9	27.7	0	14.6	10.1	11.2	8.9	2.6	8.9	22.6	8.9	32	8.9	33.3	8.9
1	I12	2	MSH2	NM_000251	sample	5.85412667946257	20.9712092130518	1.6283773987237	77250.7562380038	1152.74540811833	0.13531669865643	0.288867562380038	0.113796524383452	1481.73128598848	234.205738912445	1042	1353346	189899.5	743.77	608.04	28.8	1.2	12.7	7.7	30.1	0	13.8	7.6	13.1	5.7	2.1	5.7	22.8	5.7	33.9	5.7	35.5	5.7
1	I12	3	MSH2	NM_000251	sample	5.3862959285005	19.9900695134062	1.88434322189609	81876.7626613704	1250.6778500639	0.275074478649454	0.743793445878848	0.299110196875837	4680.80834160874	580.802024627485	1007	1332434.1	224994.9	778.47	758.06	27.4	1.3	19.3	7.6	28.3	0	21.8	7	14.2	11.7	3.8	11.7	21.5	11.7	34.7	11.7	37	11.7
1	I13	1	NOTCH1	NM_017617	sample	5.09852216748769	17.1789819376026	1.49052737626111	64651.1666666667	1124.21729243718	0.176518883415435	0.432676518883415	0.21138448305936	2286.74876847291	361.361247494466	1218	1260397	156908.7	683.66	505.3	28.5	2.7	6.6	10.2	30.5	0.1	6.6	9.4	10.2	9	1.9	9	21.6	9	31.5	9	34.1	9
1	I13	2	NOTCH1	NM_017617	sample	5.4582651391162	18.0310965630115	1.82732303014689	68373.7414075286	1170.56231841164	0.145662847790507	0.37315875613748	0.191055833553034	1780.58428805237	267.663596706949	1222	1322378	155657.4	750.69	508.45	31	2.4	6.8	16.9	32.2	0.2	8.8	16.4	11.2	6.5	2.3	6.5	23.3	6.5	33.5	6.5	35	6.5
1	I13	3	NOTCH1	NM_017617	sample	5.15809968847352	18.285046728972	1.82045746774383	70208.0366043614	1207.68584919453	0.105919003115265	0.266355140186916	0.13142523364486	1691.503894081	250.578041395261	1284	1267612.5	147540.8	723.58	475.99	28.5	2.4	5.6	10.4	29.7	0.2	6.9	9.3	12.5	6.1	2.7	6.1	23.4	6.1	34.2	6.1	36.6	6.1
1	I14	1	RAD51	NM_133487	sample	8.95822454308094	28.2167101827676	2.12180917396591	90784.0339425587	1461.09669638346	0.548302872062663	1.25718015665796	0.44820208801932	6525.99738903394	860.000626908535	766	1421026.1	204128.3	751.75	622.86	34.6	2	16.1	7.2	33.8	0	14.9	7	10.3	19.8	1.2	19.8	39	19.8	51.6	19.8	53	19.8
1	I14	2	RAD51	NM_133487	sample	8.88176100628931	30.914465408805	2.52498721599842	108871.289308176	1487.11397818127	0.364779874213836	0.714465408805031	0.255590065071197	3202.19874213836	537.11753333843	795	1518845	214398.4	842.3	669.55	35.1	2.4	15	4.9	36.4	0.1	15.6	4.8	13.5	13.7	2.8	13.7	37.1	13.7	50.7	13.7	52.8	13.7
1	I14	3	RAD51	NM_133487	sample	8.01551312649165	25.8878281622912	1.80811282586254	81583.9701670644	1304.58994657973	0.484486873508353	1.01670644391408	0.417755514175562	5732.60739856802	853.891856841418	838	1343920.6	211570	695.62	669.04	30.1	2.3	15.9	6	29.4	0	16.6	5.7	12.4	20.2	1.8	20.2	31.3	20.2	45.5	20.2	48.3	20.2
1	I15	1	ZFHX4	NM_024721	sample	6.34205426356589	18.2403100775194	1.64014048527305	57303.0813953488	1293.82345874897	0.663759689922481	1.54263565891473	0.536724372014215	8482.37209302326	1070.3889409215	1032	1399834.3	163082.3	721.59	507.01	35.2	1.9	8.7	7.8	34.6	0	8.6	7.1	10.3	22.9	1.3	22.9	27	22.9	40.7	22.9	42.9	22.9
1	I15	2	ZFHX4	NM_024721	sample	5.61696178937558	16.2879776328052	1.61196562406489	54069.0540540541	1157.57297116656	0.260950605778192	0.644920782851817	0.374360567464016	4065.65051258155	559.796284473917	1073	1364017	149042.7	688.87	454.14	32.9	1	6	7.5	32.2	0.2	5.3	8.5	8.6	13.1	0.9	13.1	24.8	13.1	36	13.1	38.5	13.1
1	I15	3	ZFHX4	NM_024721	sample	5.42364532019704	14.287684729064	1.39723006885879	42563.3024630542	1127.58827123388	0.428571428571429	1.1615763546798	0.43233050691541	7048.16551724138	719.397191136713	1015	1287819.9	166161.3	675.65	517.25	31.6	1	8.9	5.9	31.1	0	9.9	6.1	7.7	16	1.1	16	24.5	16	34.7	16	37.2	16
1	I16	1	KMT2C	NM_170606	sample	6.09032258064516	20.2792626728111	1.55028259164939	72981.4847926267	1187.85031843145	0.387096774193548	1.13179723502304	0.435033451308187	7599.84792626728	652.479169621035	1085	1332727	184019.3	737.17	596.52	30.8	2.2	12.4	12.1	32.1	0.1	13.9	11.8	10.5	14.3	1.8	14.3	24.7	14.3	34.4	14.3	35.6	14.3
1	I16	2	KMT2C	NM_170606	sample	4.85012701100762	14.8281117696867	1.33215768870544	50445.7917019475	1024.16344427374	0.21930567315834	0.481795088907705	0.188673293965419	2460.34038950042	406.805467207629	1181	1199909	170498.3	671.54	572.42	28.1	2	8.6	10.4	29	0	9.7	9.6	8	9.4	0.7	9.4	22	9.4	29.9	9.4	32	9.4
1	I16	3	KMT2C	NM_170606	sample	4.44897959183673	12.8797376093294	1.30038945192181	47044.4766763848	992.450428177043	0.0947521865889213	0.300291545189504	0.151902143046458	1759.72448979592	232.419903339225	1372	1249006.3	135197.1	654.04	422.67	29.7	1.7	4.6	12.6	29.7	0	5.1	11.4	6.5	5	0.9	5	21.2	5	29.3	5	31.1	5
1	I17	1	RPA32	NA	Positive	6.4207389749702	30.1334922526818	2.69245229784867	136965.076281287	1460.14927828223	0.584028605482718	1.50059594755662	0.443596212039221	9340.00357568534	908.720239206799	839	1619342.3	223986.1	938.03	745.66	31.2	1.2	15.4	5.4	32.9	0	16.3	5.6	18	18.8	4.6	18.8	26.2	18.8	38.5	18.8	40.4	18.8
1	I17	2	RPA32	NA	Positive	5.40972222222222	23.3164682539683	2.15552175384564	103187.951388889	1360.84666473732	0.31547619047619	0.755952380952381	0.33591584782061	4229.59920634921	631.161847613364	1008	1476441	183909.1	797.28	594.18	27	1.5	10.2	6.8	27.3	0.1	11.1	5.9	15.2	14.5	3.6	14.5	23.4	14.5	38.9	14.5	41	14.5
1	I17	3	RPA32	NA	Positive	5.87558685446009	27.5129107981221	2.67763397079533	122413.172535211	1509.81073336935	0.333333333333333	0.826291079812207	0.429080249968817	5315.94483568075	683.853114495611	852	1605926.2	203767.1	895.55	674.18	28.2	1.4	13.8	3.6	29.6	0.1	15.6	2.8	18.2	16.1	6.1	16.1	26.3	16.1	41.9	16.1	45.5	16.1
1	I18	1	RPA32	NA	Positive	5.92315680166147	33.4288681204569	3.28816479200773	158977.920041537	1566.72805523199	0.240913811007269	0.612668743509865	0.317414941054303	3172.67393561786	565.393578100034	963	1692785.1	197817.2	990.23	660.27	32.2	2.1	15.5	11.1	33.6	0	16.9	9.7	20.6	13	6.3	13	27.2	13	42.5	13	44.4	13
1	I18	2	RPA32	NA	Positive	5.72821576763485	31.5736514522822	3.15635756712306	156343.51659751	1541.6354053099	0.330912863070539	0.971991701244813	0.381222270122685	7245.60165975104	716.416162054969	964	1696751	209542.6	1001.72	700.9	30.4	2.2	15.4	10.7	32.1	0.2	17	9.6	18	13.4	7.1	13.4	25.4	13.4	38.6	13.4	41	13.4
1	I18	3	RPA32	NA	Positive	5.00795228628231	24.1968190854871	2.50491556530441	111412.839960239	1314.61993650866	0.3220675944334	0.876739562624254	0.349771805673893	4866.21968190855	598.151754938311	1006	1488233.7	199513	851.35	650.31	27.6	1.6	14.2	4.8	29.3	0.2	16.5	4.3	14.6	13.2	5.1	13.2	23	13.2	34.5	13.2	37.1	13.2
1	I19	1	RPA32	NA	Positive	5.92532795156408	30.853683148335	3.07529911917604	137880.885973764	1512.67997145258	0.190716448032291	0.458123107971746	0.284858968814569	2202.25529767911	496.90481980926	991	1629763.6	188945.1	952.8	621.46	30.2	1.7	13.3	9.3	33	0	14.7	8.6	20.9	11.6	5.8	11.6	26.3	11.6	42.6	11.6	44.6	11.6
1	I19	2	RPA32	NA	Positive	6.21975582685905	29.3640399556049	2.62970675188315	137832.006659267	1427.25673392318	0.477247502774695	1.16315205327414	0.445618861961814	6912.45837957825	937.914612474538	901	1697487	206699.4	923.61	664.54	31.1	1.7	14.2	6	32.1	0	14.9	5.5	15.6	19.8	4.2	19.8	27.1	19.8	40.6	19.8	42.6	19.8
1	I19	3	RPA32	NA	Positive	5.32153392330383	23.4631268436578	2.61291342071278	112833.772861357	1340.87659560071	0.156342182890855	0.550639134709931	0.38748419721871	4115.75614552606	470.038157656736	1017	1457023	193647.1	813.63	629.92	26.7	2.7	13.2	8	28.1	0.1	14	7.2	15.1	9.3	4.6	9.3	22.4	9.3	36.7	9.3	39.8	9.3
1	I20	1	RPA32	NA	Positive	5.66171792152704	29.6320254506893	3.1471532705891	157838.434782609	1534.45080428595	0.541887592788971	1.7253446447508	0.63587270527467	12264.3234358431	1023.48843217951	943	1646244.8	204688.2	955.65	673.08	31.4	1.9	16.1	10.6	33	0	17.2	11.7	18.7	20.4	6.3	20.4	24.2	20.4	38.5	20.4	39.8	20.4
1	I20	2	RPA32	NA	Positive	6.05383022774327	28.7857142857143	2.27101609895821	136483.120082816	1458.17503738599	0.460662525879917	1.38198757763975	0.513161296662849	11263.864389234	1047.14903170437	966	1584734	230443.4	911	767.81	29.6	4.7	17.9	4.8	30.8	2	19.8	3.7	17.6	19.7	5.6	19.7	24.3	19.7	37.5	19.7	39.4	19.7
1	I20	3	RPA32	NA	Positive	6.33949945593036	31.8890097932535	3.13129555296969	161471.967355822	1590.49156119109	0.544069640914037	1.6006528835691	0.550929591381969	11867.8552774755	1063.68438807737	919	1686892.4	252907.5	1045.02	876.85	31.4	2.8	25.5	3.2	33.7	0.1	28.4	2.5	16.9	20.7	8.2	20.7	27.7	20.7	39.4	20.7	41.8	20.7
1	I21	1	RPA32	NA	Positive	5.98057259713701	29.9887525562372	2.56615132641006	135316.718813906	1440.47958675566	0.141104294478528	0.29038854805726	0.126351965462395	1627.26175869121	317.268086775158	978	1683663.6	178329.3	900.84	567.26	31.4	2	8.2	10	31.6	0	9.6	9.2	16.5	7.1	4.6	7.1	26.5	7.1	39.4	7.1	41.6	7.1
1	I21	2	RPA32	NA	Positive	6.2133971291866	29.5578947368421	2.60174425984012	133114.514832536	1411.29407400107	0.14066985645933	0.336842105263158	0.226969696969697	1736.18660287081	411.102807998624	1045	1622123	182550.3	904.86	586.79	30	1.5	8.9	5.1	30.7	0.2	9.3	4.9	17.7	9.2	4.4	9.2	25.7	9.2	38.7	9.2	40.6	9.2
1	I21	3	RPA32	NA	Positive	5.5625	27.7536231884058	2.94437776666709	132664.358695652	1504.36302514184	0.0960144927536232	0.240942028985507	0.176917270531401	1155.67119565217	302.422781032122	1104	1569163.7	189080.7	955.23	638.7	30.4	1.4	11.3	5.4	31.8	0	12.9	4.5	18.3	7.1	7.2	7.1	24.8	7.1	39.7	7.1	42.6	7.1
1	I22	1	RPA32	NA	Positive	5.61511627906977	28.6441860465116	2.53503340098843	150002.725581395	1471.75214751417	0.604651162790698	1.6593023255814	0.616313099045657	10018.0755813953	1055.85301201426	860	1590013.4	234450.1	959.66	781.68	30.5	1.6	19.3	6.9	33	0	20.9	6.6	16.2	24	5.8	24	24.5	24	37.4	24	39.7	24
1	I22	2	RPA32	NA	Positive	6.19423692636073	34.6318036286019	2.93918867786064	175082.07470651	1488.01170919861	0.329775880469584	0.810032017075774	0.392871248874451	4867.69690501601	768.705051652805	937	1681456	195637.5	965.04	661.49	30	2	12.6	12	30	0	13.9	11.8	17.7	15.8	6.8	15.8	25.9	15.8	39.2	15.8	40.9	15.8
1	I22	3	RPA32	NA	Positive	6.55700934579439	31.8065420560748	3.98968175496228	154082.575700935	1650.94354909334	0.189719626168224	0.619626168224299	0.292049399198932	5284.78130841121	486.638984318196	1070	1700159.6	214172.9	1062.97	721.37	33.2	2.6	16.9	8.1	36.4	0	18.8	6.6	18.3	9.8	8.6	9.8	29.7	9.8	43.2	9.8	45.9	9.8
1	J03	1	ATR	NA	Positive	4.33215234720992	23.5048715677591	3.35850330679533	126405.50044287	1695.37835861231	0.28963684676705	0.71036315323295	0.207155159081643	4958.04074402126	471.902963060043	1129	1550129.5	195122.2	1233.95	705.26	39.6	7.4	13.5	12	47.1	6.1	16.5	9.7	19.3	9.7	9.8	9.7	28	9.7	39.5	9.7	42	9.7
1	J03	2	ATR	NA	Positive	5.24080882352941	32.3878676470588	5.12250742555078	194995.899816176	2002.33582854861	0.247242647058824	0.670036764705882	0.248260440539852	5290.31709558824	579.95599594537	1088	1868823	234106.6	1419.72	853.94	41.9	2.6	17.7	5.1	45.3	0	20.9	3.8	22.9	10.8	12.3	10.8	28.3	10.8	41.5	10.8	44.9	10.8
1	J03	3	ATR	NA	Positive	4.87572493786247	28.125932062966	4.27074872350823	150563.749792875	1919.66901246398	0.156586578293289	0.410936205468103	0.165041676081444	2939.10853355427	325.070369443521	1207	1663875.4	183107.6	1404.87	668.19	43.2	3	10.9	15.4	51.4	0.1	14.3	11.7	21.8	6.6	12.8	6.6	31.2	6.6	43.5	6.6	47.1	6.6
1	J04	1	ATR	NA	Positive	4.48641765704584	26.4125636672326	4.73190364347077	148847.248726655	1881.63538523922	0.17572156196944	0.573005093378608	0.294462880074086	4480.86162988115	497.732212146916	1178	1717732.7	212807	1368.14	812.17	42.6	2.9	14.1	9.9	46.9	0	17.7	9	19.3	9.4	11.5	9.4	28.1	9.4	40.1	9.4	43.6	9.4
1	J04	2	ATR	NA	Positive	4.86439195100612	29.9833770778653	4.66239359674793	165304.487314086	1942.48850959696	0.214348206474191	0.767279090113736	0.305241652485747	7235.54768153981	597.03159314314	1143	1680902	236761.6	1456.47	889.86	42.2	2	18.7	4.5	49.5	0	23.5	3.1	22.6	10.3	12.8	10.3	30	10.3	41.6	10.3	44.4	10.3
1	J04	3	ATR	NA	Positive	4.49655700076511	26.9839326702372	4.43126078635525	144199.67482785	1924.98966666151	0.151491966335119	0.517214996174445	0.258924002771611	4673.77888293803	384.296584444487	1307	1597222.8	197660	1407.57	762.11	42.3	4.3	15.4	14.1	52.3	0.3	19.1	10.2	22.7	7	13	7	31	7	43.2	7	47.9	7
1	J05	1	ATR	NA	Positive	4.83517495395948	30.4419889502762	4.76612420170883	186200.244935543	2044.5297839488	0.290055248618785	0.997237569060773	0.399275939518058	8822.39686924494	672.642756693908	1086	1784342.4	245747.9	1511.1	943.3	44.3	2.8	19.2	8.2	51.5	0	23.1	5.6	22.8	12.7	13.2	12.7	30.6	12.7	43.7	12.7	46.5	12.7
1	J05	2	ATR	NA	Positive	4.18229954614221	25.2556732223903	4.52528258586632	140466.040847201	1890.58629721937	0.118759455370651	0.332072617246596	0.18732980332829	1892.01815431165	349.110352821304	1322	1604779	190345.6	1369.79	720.42	41.5	2.6	10.5	8.9	50.2	0.9	15.2	7.8	21.4	7.3	11.6	7.3	27.4	7.3	40.8	7.3	44.7	7.3
1	J05	3	ATR	NA	Positive	3.96650717703349	26.0510366826156	4.47980371539376	149049.301435407	1873.25768916439	0.118819776714514	0.324561403508772	0.177495650282732	2388.78309409888	375.210278115322	1254	1689928.1	213341.1	1414.27	799.37	45.8	2.7	13.8	10.6	54.1	0	18.3	9.3	22	6.7	12.8	6.7	27.5	6.7	38.8	6.7	43.9	6.7
1	J06	1	ATR	NA	Positive	4.13427856547123	22.1951626355296	3.2680711975322	121962.061718098	1775.52185375134	0.170975813177648	0.506255212677231	0.285593386645734	4205.36530442035	491.046426163099	1199	1618014.1	206953.1	1305.35	769.69	42.8	4	12.1	10.7	51.4	0	14.8	8.3	19.9	8.7	8.8	8.7	27.2	8.7	39.9	8.7	43.1	8.7
1	J06	2	ATR	NA	Positive	4.24124203821656	26.2070063694268	4.2357131795823	151915.730095541	1877.75388867991	0.203821656050955	0.618630573248408	0.223045744064852	4569.53821656051	440.83477239975	1256	1615424	215939.5	1367.91	821.1	43.8	2.8	14.4	9.6	50.1	0	18.8	8.5	20.2	8.4	12.4	8.4	28.6	8.4	39.9	8.4	42.7	8.4
1	J06	3	ATR	NA	Positive	3.70648967551622	19.9255162241888	3.71235825722531	102832.028023599	1616.68450865109	0.058259587020649	0.129793510324484	0.0787856440511308	810.237463126844	186.679438205961	1356	1500156.9	172773.3	1214.8	616.93	40.1	3.5	9.5	12.8	48.6	2.3	13.9	9.8	18.4	3.8	9.8	3.8	24.2	3.8	35.5	3.8	39.1	3.8
1	J07	1	ATR	NA	Positive	3.56905158069884	24.373544093178	4.83979236225335	141311.099833611	1803.46664575053	0.203826955074875	0.638935108153078	0.236217821741948	4753.33527454243	513.873510660113	1202	1563706	220588.2	1369.9	847.24	43.5	2.7	16.6	7.6	50.2	0.1	22.5	6.1	19.9	9.2	12.1	9.2	25	9.2	37.4	9.2	40.6	9.2
1	J07	2	ATR	NA	Positive	4.39984532095901	23.2428460943542	3.3447388908397	120716.099767981	1805.22700090944	0.121423047177108	0.28538283062645	0.152946338271164	2381.656612529	389.102774799425	1293	1684030	213127.1	1345.81	769.09	45.9	2.7	11.8	4.8	53.7	0	16.7	3	20.3	7.3	10	7.3	29.8	7.3	40.8	7.3	45	7.3
1	J07	3	ATR	NA	Positive	4.39018867924528	27.5524528301887	4.77481011512661	154777.066415094	2045.04008878381	0.140377358490566	0.403018867924528	0.186397124887691	3292.48150943396	433.62808757221	1325	1647770.5	223405.3	1496.86	873.35	43.9	3.2	16.9	10	54.9	0.2	21.6	7.5	25.1	7.6	15.3	7.6	29.1	7.6	45.6	7.6	49.5	7.6
1	J08	1	ATR	NA	Positive	4.53386103781882	30.259454705365	4.81345600417701	179087.874230431	2001.28406038812	0.252418645558487	0.790677220756376	0.390164174728819	5802.82761653474	652.956975067159	1137	1682938.8	238151.7	1466.83	898.66	43.2	2.6	18.6	8.1	49.3	0	24.1	6.1	23.3	12.7	14.8	12.7	28.7	12.7	40.4	12.7	44	12.7
1	J08	2	ATR	NA	Positive	4.91073124406458	30.1073124406458	4.82722337859048	188155.877492877	2008.82039771435	0.489078822412156	1.75878442545109	0.489368617957656	15984.1253561254	917.813659501903	1053	1777420	263555.7	1410.49	997	40.8	4.3	23.7	9.8	45.2	1.4	27.4	8.5	21.5	15	13.3	15	28.5	15	40.9	15	45	15
1	J08	3	ATR	NA	Positive	5.03515263644773	31.4098057354302	4.86565717164501	181850.589269195	1991.52195583834	0.437557816836263	1.20259019426457	0.359465984085382	8461.43848288622	806.480357275184	1081	1695257.5	237108.2	1432.63	909.19	39.5	3.2	20.9	9.5	46.3	0	25.9	6.9	21.5	14.5	15.1	14.5	30.2	14.5	41.1	14.5	45.1	14.5
1	J09	1	STIM1	NM_003156	sample	4.63791374122367	16.0150451354062	1.48673812412558	58478.4974924774	949.467522323427	0.298896690070211	0.656970912738215	0.266877040823881	3555.6850551655	513.48469983336	997	993684.1	197329	552.72	634.17	21.9	6.4	13.8	8.1	21.4	4.7	14.9	7.4	13.2	12.6	1.1	12.6	17.6	12.6	31.2	12.6	32.5	12.6
1	J09	2	STIM1	NM_003156	sample	5.11354166666667	19.1104166666667	1.62623086957467	72398.1427083333	1049.88293902721	0.436458333333333	0.972916666666667	0.338523615375637	5042.89895833333	738.709308301576	960	1125100	196734.1	606.61	642.46	21.4	2	13.5	7.1	22.1	0.1	15.8	7.4	12.7	17.1	1.7	17.1	17.7	17.1	29.9	17.1	31.5	17.1
1	J09	3	STIM1	NM_003156	sample	4.4423828125	15.927734375	1.73605055377099	59846.927734375	1021.09272848463	0.197265625	0.4921875	0.235326937060336	2596.80859375	410.014681262135	1024	1078794.8	189099.5	570.22	595.49	22	2.5	11.3	7.6	21.1	0.1	12.4	6.8	12.6	10.1	2.1	10.1	17.7	10.1	31.2	10.1	33.8	10.1
1	J10	1	DICER1	NM_030621	sample	4.41915641476274	16.3031634446397	1.55717335804112	64137.4692442882	1055.54724777338	0.204745166959578	0.478910369068541	0.217701102544841	2691.07205623902	393.496076343415	1138	1095513.8	198839.9	624.53	633.09	24.1	1.9	12	4.7	24.3	0.2	13	4	11.4	9	1.8	9	17.3	9	28.7	9	30.8	9
1	J10	2	DICER1	NM_030621	sample	5.59452296819788	17.9054770318021	1.31564987480597	63360.9540636042	1077.73724213891	0.187279151943463	0.454946996466431	0.170536064838185	2410.51766784452	362.805483252382	1132	1308573	167494.4	699.14	533.62	27.3	1.4	9	8.9	27.8	0.1	9.7	9.2	8.7	7.8	1.3	7.8	22	7.8	30	7.8	32	7.8
1	J10	3	DICER1	NM_030621	sample	6.08903467666354	22.2539831302718	1.87298219619892	84445.0018744142	1231.85723342405	0.169634489222118	0.490159325210872	0.31896883185543	3436.93439550141	432.608863070361	1067	1375374.1	161514.8	740.9	512.62	29.2	2.5	8.1	10.1	28.5	0	10.4	9.6	13	8.7	3.3	8.7	23.8	8.7	34.7	8.7	37.3	8.7
1	J11	1	PASK	NM_015148	sample	3.54553903345725	10.7676579925651	1.30034516783398	40485.7425650558	955.481484044508	0.185873605947955	0.403345724907063	0.205807443795362	2105.53159851301	447.981005284354	1076	1080329	152902.5	587.09	494.25	24.9	1.8	6.3	9.3	24.7	0.1	7.5	9.8	8.6	10.7	0.9	10.7	16.4	10.7	26	10.7	29	10.7
1	J11	2	PASK	NM_015148	sample	4.72429906542056	14.0710280373832	1.45771227918512	47525.6560747664	1047.823557412	0.276635514018692	0.626168224299065	0.307559270947121	3106.61588785047	582.15931550863	1070	1124237	154937.7	611.41	484.88	23.6	1.9	5.2	4.5	24.1	0	6.1	4	10.8	13.6	1	13.6	19	13.6	31.9	13.6	33	13.6
1	J11	3	PASK	NM_015148	sample	4.19754170324846	12.6172080772608	1.37451660977215	43342.5689201054	961.728222457544	0.129938542581212	0.340649692712906	0.142647755619661	1780.35820895522	266.563503743407	1139	1138140.1	152778.4	599.85	477.58	24.4	1.6	6.8	8.1	24.8	0	7.6	7.7	8.2	6.1	1	6.1	17.8	6.1	27.8	6.1	29.8	6.1
1	J12	1	EZH2	NM_152998	sample	4.77211238293444	17.3132154006244	1.56807116444873	66557.4276795005	1062.44922977787	0.524453694068678	1.43080124869927	0.44809561608469	8528.58376690947	826.137720060603	961	1077291.1	211392.6	656.06	730.28	23.1	2.6	16.6	10.7	24.7	0	21.3	10.7	12.7	17.6	1.9	17.6	18.3	17.6	30.1	17.6	31.7	17.6
1	J12	2	EZH2	NM_152998	sample	5.44287268770403	19.1719260065288	1.70331564693891	74631.0576713819	1092.31670922342	0.826985854189336	1.95538628944505	0.489648401269089	11892.3917301415	1083.4699252758	919	1172769	217289.8	672.54	714.73	23.3	1.2	19.2	9.7	23.7	0	20.9	9	12.7	21.4	2	21.4	20.1	21.4	32.3	21.4	33.4	21.4
1	J12	3	EZH2	NM_152998	sample	4.65024154589372	16.4193236714976	1.56530028397166	67139.7806763285	1051.7547349508	0.451207729468599	1.27826086956522	0.51612620337258	9334.51207729469	947.117198994048	1035	1076664.5	194079.5	630.99	642.26	21.4	1.7	13.8	10.2	23	0.2	17.7	9.3	12.3	19.8	2.4	19.8	18.1	19.8	31.6	19.8	33.6	19.8
1	J13	1	ATF7IP	NM_018179	sample	5.43898156277436	17.5750658472344	1.97366711399416	60094.440737489	1167.2375983601	0.171202809482002	0.446005267778753	0.268529551123932	2229.13520632133	385.91020870806	1139	1149839.1	149659.2	633.58	475.24	25.4	2.5	5.4	10.4	26	0	5.8	9.7	14.5	9.7	1.4	9.7	21.9	9.7	36.6	9.7	38.3	9.7
1	J13	2	ATF7IP	NM_018179	sample	5.66167664670659	19.5578842315369	1.98934153255066	70323.3023952096	1135.25957144731	0.2624750499002	0.609780439121757	0.303092557808127	3172.32035928144	577.062630867006	1002	1166016	154436.5	611.49	496.03	23.1	1.5	8.4	13.2	23.3	0	9.3	12.8	16.4	14	1.3	14	19.8	14	37.9	14	39.5	14
1	J13	3	ATF7IP	NM_018179	sample	4.64932735426009	16.5121076233184	2.05931513994387	70549.4780269058	1090.32131848659	0.202690582959641	0.711210762331839	0.253681550662905	5221.86278026906	409.912588788455	1115	1093497.3	158860	614.7	507.9	22.9	2.3	7.1	7.4	23.7	0	9.3	6	12.6	9.1	1.6	9.1	18.1	9.1	31.8	9.1	34.3	9.1
1	J14	1	RB1	NM_000321	sample	6.39039665970772	20.9634655532359	1.9376852354304	80086.6294363257	1284.18684791104	0.407098121085595	0.930062630480167	0.315899065555474	5078.55114822547	620.351077673298	958	1398927.4	176728.5	765.71	567.43	31.1	1.7	11.5	12.2	32.6	0.4	11.9	11.8	12.5	15.1	2.2	15.1	24.3	15.1	37.4	15.1	39.6	15.1
1	J14	2	RB1	NM_000321	sample	5.78146853146853	17.506993006993	1.43690447918393	60483.4501748252	1192.01878484117	0.184440559440559	0.390734265734266	0.182828869848101	1974.18881118881	347.056916313503	1144	1341964	138951.5	717.55	442.68	30.8	1.7	6	18.1	30.9	0.7	6.9	18	9.8	8	1.4	8	22.8	8	34.3	8	36.9	8
1	J14	3	RB1	NM_000321	sample	6.19148936170213	21.5309898242368	1.72073900511744	76367.2469935245	1219.46377312576	0.178538390379278	0.432932469935245	0.262541564715478	2523.93617021277	375.316013620043	1081	1410199.6	157374.6	753.54	503.21	30.3	1.9	9.9	12.4	32	0.2	10.7	12.1	12	8.6	2.4	8.6	25.2	8.6	36	8.6	38.5	8.6
1	J15	1	RPA2	NM_002946	sample	5.16495901639344	24.858606557377	2.42344170915285	113776.177254098	1357.94162333413	0.533811475409836	1.65266393442623	0.611417471701796	9758.14139344262	947.606776845757	976	1506606	160835.5	873.13	536.43	29.4	1.7	7.5	11.6	30.6	0	8.4	11.1	15.9	21.5	4.4	21.5	23.5	21.5	37.3	21.5	39.5	21.5
1	J15	2	RPA2	NM_002946	sample	4.58403361344538	19.8539915966387	1.99480258072428	83676.262605042	1223.57938687389	0.282563025210084	0.759453781512605	0.35237829980477	5198.56932773109	574.226861319875	952	1373696	175810.1	768.22	567.43	26.4	1.5	9.2	7.7	27.2	0	10.1	6.4	14	11.9	2.4	11.9	21.1	11.9	35.2	11.9	37.5	11.9
1	J15	3	RPA2	NM_002946	sample	5.89802631578947	24.2916666666667	2.6697701589155	101509.161184211	1430.76977270129	0.544956140350877	1.48684210526316	0.423513487041448	10473.0953947368	810.145568598192	912	1543581.4	216889.6	909.54	729.27	30.6	0.8	15.9	2.1	32.3	0	17.4	2	16.4	16.7	5.3	16.7	26.9	16.7	41.8	16.7	44.7	16.7
1	J16	1	RPS2	NM_002952	sample	5.29073482428115	20.4813631522897	1.82829173442763	73565.2630457934	1080.79555363679	1.3248136315229	3.36528221512247	0.846134055615676	19710.0127795527	1599.682938618	939	963337.9	194334.6	579.78	668.34	19.8	2.9	14.1	9.2	22.3	1.2	17	8.2	14.8	36.1	1.8	36.1	19.8	36.1	33	36.1	34.6	36.1
1	J16	2	RPS2	NM_002952	sample	5.53817271589487	20.0312891113892	1.92913662082935	72477.0150187735	1168.8535610415	2.74843554443054	7.10888610763454	1.41060523951556	42740.7309136421	2724.67821875635	799	1061604	262047.9	680.38	901.39	24.2	1.3	23.7	4.6	26.9	0	29.5	3.9	16.1	56.9	2.6	56.9	22.7	56.9	35.5	56.9	35.9	56.9
1	J16	3	RPS2	NM_002952	sample	5.93790849673203	21.5435729847495	1.97407789382226	83477.8692810458	1125.38018549659	1.49128540305011	3.26797385620915	0.917191642805146	17792.3376906318	2007.20363389276	918	1001907.5	218680	635.67	741.15	22	2.2	20.8	5.2	21.9	0	24.2	3.9	13.8	42.6	2.2	42.6	22	42.6	35.1	42.6	36.7	42.6
1	J17	1	ATR	NA	Positive	5.07577174929841	32.9691300280636	5.44394585309432	199494.163704397	2165.22316765426	0.399438727782975	1.17025257249766	0.512191983777578	9220.59494855005	889.238962821119	1069	1837162.9	249013.9	1550.62	962.6	46.5	3.9	19.4	9.1	53.1	0.3	25.4	6.7	25.6	16.2	15.3	16.2	32.7	16.2	45.7	16.2	47.8	16.2
1	J17	2	ATR	NA	Positive	3.56707317073171	20.09375	3.25839798311655	106999.763719512	1506.70101055698	0.113567073170732	0.258384146341463	0.122992886178862	1595.99161585366	312.618859845021	1312	1392681	179799.8	1076.1	664.56	35.7	3.5	9.1	10.1	40.9	0	12.6	8.9	19.1	5.9	8	5.9	22.9	5.9	35.7	5.9	38.3	5.9
1	J17	3	ATR	NA	Positive	4.67565359477124	29.8570261437909	4.92363090859566	174646.736111111	2094.41267205872	0.209150326797386	0.874183006535948	0.306467216516236	8441.04738562092	573.425063347092	1224	1671639.9	222777.4	1440.95	850.94	42.5	2.6	15.8	7.9	50.2	0.1	20.2	5.7	23.8	9.6	15.4	9.6	31.3	9.6	44.5	9.6	47.9	9.6
1	J18	1	ATR	NA	Positive	4.00889679715302	26.1975088967972	4.07479775844156	154171.715302491	1821.64825150885	0.176156583629893	0.46797153024911	0.15873898491781	3152.18683274021	387.808174291913	1124	1640842	220143.4	1321.96	825.9	42.3	3.8	15.7	8.1	47.6	0.3	19.8	7.6	21	7.3	11.9	7.3	27	7.3	38.9	7.3	42.2	7.3
1	J18	2	ATR	NA	Positive	4.09090909090909	24.9446280991736	4.42089311608353	144717.401652893	1747.03437678094	0.15702479338843	0.542148760330578	0.213387773842319	5226.10578512397	382.132399802796	1210	1537556	213888.4	1277.55	799.98	39.1	3.1	13.6	5.7	45	0	18.9	4.5	19.1	7.2	10.7	7.2	26	7.2	37.5	7.2	40.1	7.2
1	J18	3	ATR	NA	Positive	4.51802179379715	28.4392288348701	4.81639070885688	159331.387259011	1807.6150402472	0.114836546521375	0.365465213746857	0.151488843651459	2859.78960603521	329.396108714892	1193	1543832.6	206944.6	1285.83	773.54	39.1	2.4	13.9	6	45.3	0	19.2	4.4	21.1	5.8	11.9	5.8	26.8	5.8	40.2	5.8	42.9	5.8
1	J19	1	ATR	NA	Positive	4.26072329688814	26.3052985702271	4.35493404424535	151861.70058873	1831.52264087298	0.27838519764508	0.963835155592935	0.335042429439599	7815.05550883095	644.237724219978	1189	1642190.6	231442.6	1325.04	853.89	44	2.8	15.7	5.6	49.2	0.2	21.6	4.4	22.5	11.7	12.3	11.7	28.1	11.7	41	11.7	43.5	11.7
1	J19	2	ATR	NA	Positive	3.84835355285962	24.8370883882149	4.70677081530126	137053.714038128	1627.23369227618	0.240034662045061	0.667244367417678	0.289940917930519	4332.89168110919	503.912796872248	1154	1446991	202284.6	1238.4	768.91	36.5	2.3	12.8	8.1	45.5	0.7	18.7	6.9	20.3	10.4	11.1	10.4	23.6	10.4	35.3	10.4	38.1	10.4
1	J19	3	ATR	NA	Positive	3.0536231884058	19.4673913043478	3.98881695266528	111250.615942029	1621.72664612595	0.136231884057971	0.445652173913043	0.170406027145158	3847.92173913043	345.980451947949	1380	1363386.6	192915.7	1202.53	743.27	39.2	4.9	10.8	7.4	47	2.2	14.8	5.9	18.3	5.4	11	5.4	21.8	5.4	33.8	5.4	38.1	5.4
1	J20	1	ATR	NA	Positive	4.36113499570077	26.1238177128117	4.20199904128305	150551.527085125	1838.01707312381	0.377472055030095	1.41100601891659	0.443719005949173	11614.7824591574	789.290923727147	1163	1592812.2	221408.3	1294.36	849.1	39.1	2.8	18	10.2	44.8	0.1	23.1	8.6	20.8	13.6	11.3	13.6	25.7	13.6	38.5	13.6	42.2	13.6
1	J20	2	ATR	NA	Positive	3.78676988036594	23.5967628430683	3.54182162819677	135610.695285011	1745.31094334181	0.0999296270232231	0.296973961998593	0.114604068228276	2611.52357494722	283.515974291516	1421	1505488	201984.3	1270.45	757.01	38.6	3.6	12.4	8.2	46	0	15.6	5.3	20.5	4.9	11	4.9	26.9	4.9	37.9	4.9	40.7	4.9
1	J20	3	ATR	NA	Positive	3.82115085536547	24.4307931570762	4.38397267841281	136699.402021773	1738.47836283529	0.150855365474339	0.402021772939347	0.186855698733615	3257.99688958009	393.816592281472	1286	1474466.4	180331.9	1276.23	677.64	40.7	2.6	11.1	9.3	49	0	15.2	6.4	20.2	7.5	11	7.5	25.7	7.5	37.6	7.5	40.9	7.5
1	J21	1	ATR	NA	Positive	4.82700421940928	31.1839662447257	4.84147160217391	173889.129957806	1962.32817831212	0.216033755274262	0.623628691983122	0.206308656182074	4969.83122362869	478.296184649157	1185	1708159.6	211771.2	1449.6	782.62	44.1	2.2	15.5	7.4	50.1	0	19.5	5.6	23.2	8.5	14.3	8.5	31	8.5	42	8.5	45.2	8.5
1	J21	2	ATR	NA	Positive	4.26695526695527	29.0750360750361	5.82566026003771	171166.210678211	1993.20882007443	0.163059163059163	0.564213564213564	0.286172485523135	4964.69047619048	423.799126971924	1386	1473566	210072.2	1423.2	793.1	40.2	8.2	12.6	6.1	47.3	6	17.5	4.5	23.3	7.9	14.3	7.9	27.8	7.9	42.3	7.9	44.6	7.9
1	J21	3	ATR	NA	Positive	4.35326953748006	21.8341307814992	3.69545484306577	109851.496012759	1631.41405798081	0.0821371610845295	0.302232854864434	0.170188729399256	2284.88516746412	255.78998091577	1254	1485191.3	178255.6	1188.36	641.73	38.4	5.2	9.8	8.2	45.8	2.5	13.2	6	18.4	4.7	8.5	4.7	26.8	4.7	39.2	4.7	42.6	4.7
1	J22	1	ATR	NA	Positive	4.24859154929577	27.5570422535211	4.92167014041048	153933.959859155	1834.24469017111	0.0929577464788732	0.252816901408451	0.107171361502347	1764.36267605634	255.77963053471	1420	1543815.2	180988.2	1321.6	692.7	40.8	3.9	9.6	11.8	47.5	0.1	14.9	9	21.3	4.7	11.7	4.7	26	4.7	39.2	4.7	42	4.7
1	J22	2	ATR	NA	Positive	4.21065182829889	26.7329093799682	3.85305352399939	148650.612082671	1774.94309677751	0.120826709062003	0.337042925278219	0.152610823199058	2835.5492845787	304.698473142572	1258	1579646	215458.5	1312.57	783.78	40.1	2.1	13.2	4.5	45.9	0.1	17.7	3	20.7	5.8	10.8	5.8	28.2	5.8	39.3	5.8	42.2	5.8
1	J22	3	ATR	NA	Positive	4.83162863886703	31.2258064516129	5.63685705474665	180254.690007868	2039.39343223252	0.148701809598741	0.449252557041699	0.22443009390295	3263.04327301338	440.175118217368	1271	1730195.3	221290.9	1486.06	833.74	44.1	4.5	16.1	6.1	51.8	1.7	23.1	4.6	22.1	7.9	14.2	7.9	28.8	7.9	41.3	7.9	45.7	7.9
1	K03	1	OTNT	NA	Neutral	5.16378525932666	19.5641492265696	1.92517965044656	80225.5959963603	1145.45311287243	0.266606005459509	0.641492265696087	0.248758097882302	3847.02274795268	438.267235265989	1099	1302665.4	154542.8	723.63	499.61	29.2	1.8	8.1	15	29.6	0.1	9.6	14.5	10.4	10.2	3.2	10.2	21.3	10.2	30.1	10.2	31.8	10.2
1	K03	2	OTNT	NA	Neutral	5.20756234915527	17.7409493161706	1.40864783757701	68116.4577634755	1091.69214551763	0.168141592920354	0.595333869670153	0.269656744435505	4534.91633145615	341.572098989104	1243	1281092	160408	719.24	523.31	28.4	5.6	7.2	8.9	29.4	3	9	7.6	9.3	7.6	2.1	7.6	21.3	7.6	30.3	7.6	32.8	7.6
1	K03	3	OTNT	NA	Neutral	5.3461853978671	17.9204265791632	1.5889321760433	68610.1132075472	1163.98117876161	0.141919606234619	0.478260869565217	0.234633418584825	4160.96472518458	309.584220168247	1219	1329461.4	152734.3	724.52	476.81	30.1	1.5	7.7	9.4	29.7	0	7.6	9	9.9	5.8	2.6	5.8	22.9	5.8	32.1	5.8	34.7	5.8
1	K04	1	OTNT	NA	Neutral	6.25432999088423	22.3783044667274	1.6375692456456	89944.1358249772	1234.55306045427	0.234275296262534	0.670009115770283	0.242043958270029	4820.63628076573	438.326885766342	1097	1407392.7	200956.5	768.31	629.43	29.7	1.8	11.9	2.4	30.2	0	12.4	2.1	11.9	9.1	2.6	9.1	24.3	9.1	34.5	9.1	36.7	9.1
1	K04	2	OTNT	NA	Neutral	5.53767123287671	17.9905821917808	1.55448351730402	65909.3407534247	1144.86872760276	0.157534246575342	0.380993150684932	0.19600802546008	2031.42380136986	364.841958141047	1168	1293095	191412.6	712.86	602.87	29.2	0.9	11.6	5.1	29.5	0	12.5	4.5	9.9	7.6	2	7.6	22.3	7.6	31.5	7.6	33.3	7.6
1	K04	3	OTNT	NA	Neutral	6.0168776371308	19.0708860759494	1.56563397139107	71938.8168776371	1186.42890596295	0.165400843881857	0.419409282700422	0.19372513562387	2885.60084388186	349.481205473642	1185	1328931.8	172118.9	738.93	543.79	29.4	2	11.1	10	29.9	0	11.6	9.9	11.7	6.8	2.4	6.8	23.3	6.8	34.4	6.8	37	6.8
1	K05	1	OTNT	NA	Neutral	5.22147083685545	15.8275570583263	1.46036905795965	56260.3879966188	1062.1964413325	0.166525781910397	0.390532544378698	0.203863762882917	1997.31952662722	343.489316530658	1183	1212420.9	148634.1	649.98	463.02	26.5	1	5.4	8.3	26.7	0	4.9	7.9	10.7	8	1.4	8	20.2	8	32.3	8	34.2	8
1	K05	2	OTNT	NA	Neutral	5.45099667774086	17.0390365448505	1.36432179048037	60278.9792358804	1077.41124100593	0.119601328903654	0.396179401993356	0.164733308756907	2487.8596345515	261.527533665033	1204	1348139	149116.9	708.42	459.63	29.5	1.2	5.9	11.1	29.7	0	5.7	10.3	10	5.7	1.3	5.7	21.5	5.7	32.1	5.7	33.6	5.7
1	K05	3	OTNT	NA	Neutral	4.26518391787853	12.7057313943541	1.44554087451954	47396.4285714286	992.631845412181	0.171941830624465	0.468776732249786	0.210037295024464	2704.76988879384	334.495870546405	1169	1165260.1	147603.2	620.08	459.3	26.8	6.7	7	10.5	26.4	7	7.9	10.6	9.2	7.6	1.4	7.6	18.9	7.6	30.3	7.6	32.8	7.6
1	K06	1	OTNT	NA	Neutral	5.20836965998256	15.2964254577158	1.3440660488814	50973.0523103749	1034.10997639806	0.133391455972101	0.353095030514385	0.14701464136948	2614.95902353967	291.25915497609	1147	1203747.8	152371.1	651.36	485.71	27.6	2.5	6	9.3	27.8	0.1	7	8.5	10	7.2	0.6	7.2	21.5	7.2	32	7.2	33.7	7.2
1	K06	2	OTNT	NA	Neutral	5.46551724137931	18.3247126436782	1.49183892350265	65681.1848659004	1147.86477199436	0.280651340996169	0.835249042145594	0.427647433746638	7264.59770114943	576.938874198799	1044	1310933	181362.4	711.84	579	28.3	1.4	10.3	6.1	29.4	0	11.7	5.8	10.9	11.9	1.8	11.9	21.8	11.9	32.8	11.9	35.2	11.9
1	K06	3	OTNT	NA	Neutral	6.18040293040293	21.7738095238095	1.69643040627182	78590.0879120879	1180.54248614574	0.158424908424908	0.386446886446886	0.171172011928314	2136.56043956044	356.647066665373	1092	1393675.1	153350.8	763.67	489.72	31.2	1.8	8	13.5	31.4	0	8.4	12.8	12.2	7.9	2.3	7.9	25.9	7.9	36.4	7.9	38.5	7.9
1	K07	1	OTNT	NA	Neutral	4.73734729493892	15.0314136125654	1.62433827682595	53596.4293193717	1103.88464957483	0.206806282722513	0.50261780104712	0.217500024698978	2593.63176265271	377.266365691786	1146	1188023.9	160130.6	658.03	516.64	26.6	1.7	7.8	11.5	27.1	0	8.7	10.8	10.9	8.5	1.4	8.5	20.4	8.5	33.9	8.5	35.3	8.5
1	K07	2	OTNT	NA	Neutral	5.27322834645669	17.1952755905512	1.92574868362487	63282.9921259843	1190.47970637606	0.122047244094488	0.474015748031496	0.295481814773153	3698.87401574803	256.754624629951	1270	1318164	143802.6	711.84	448.25	28.7	1.4	4.6	9	29.4	0	4.8	8.7	12.4	5.9	1.6	5.9	22.4	5.9	35.6	5.9	37.4	5.9
1	K07	3	OTNT	NA	Neutral	5.13576158940397	15.8203642384106	1.44123450369796	56132.8559602649	1099.41680873851	0.134933774834437	0.278145695364238	0.164431567328918	1557.92135761589	300.858844252883	1208	1377809.2	143127.4	704.49	434.59	30.3	1.4	5.3	9	29.6	0	5.5	8.6	9.4	6.7	1.7	6.7	21.9	6.7	31.7	6.7	34.9	6.7
1	K08	1	OTNT	NA	Neutral	5.49579124579125	17.1161616161616	1.44545987694919	58704.8409090909	1099.02907279085	0.23989898989899	0.731481481481482	0.257693502485169	5327.67929292929	486.651837265435	1188	1249236	152324.3	681.67	490.89	28.1	1.8	7.2	10.3	29	0	8.7	9.7	10.9	9.5	1.4	9.5	22.6	9.5	33.5	9.5	35.5	9.5
1	K08	2	OTNT	NA	Neutral	5.38	19.3836363636364	1.71858325116819	80258.4390909091	1199.04424698489	0.198181818181818	0.581818181818182	0.296098484848485	4282.35636363636	501.461130213824	1100	1323858	191404	738.12	619.73	29.1	1.1	12.9	9	29.1	0	14	9	12.1	9.9	2.5	9.9	22.5	9.9	33.6	9.9	35.8	9.9
1	K08	3	OTNT	NA	Neutral	4.57507987220447	14.7531948881789	1.50843880831549	56335.7787539936	1048.24658582824	0.169329073482428	0.437699680511182	0.198166267305644	2398.17092651757	320.179239133433	1252	1235638.7	137721.3	663.86	430.73	26.5	2.2	6.8	14.5	27	0	7.1	14.4	10.1	6.9	2	6.9	19.5	6.9	29.9	6.9	32.3	6.9
1	K09	1	RAD21	NM_006265	sample	5.85062611806798	19.9454382826476	2.03037799864238	70528.3300536673	1235.06566237052	0.193202146690519	0.467799642218247	0.241654179154179	2480.35778175313	452.985082783529	1118	1100328	145750.7	606.53	468.52	23	3.8	6.1	13.2	23.9	0.7	6.9	11.1	18.1	10.2	1.8	10.2	22.5	10.2	41.8	10.2	43.7	10.2
1	K09	2	RAD21	NM_006265	sample	6.44390243902439	21.7190243902439	2.22530100320822	74175.0331707317	1325.9988510844	0.298536585365854	0.709268292682927	0.288825783972125	3758.60682926829	607.735206214059	1025	1184028	149012.3	648.87	481.91	26.6	3.2	6.4	12.6	27.4	0	7	11.9	21.2	12.9	1.6	12.9	25.8	12.9	48.7	12.9	50.3	12.9
1	K09	3	RAD21	NM_006265	sample	6.77686796315251	21.8526100307062	2.30522870520588	72825.5731832139	1335.37255507974	0.325486182190379	0.755373592630502	0.321525520425213	3873.61617195496	682.329109286897	977	1153493.8	142388.1	630.13	451.97	25.3	2	6.9	13.3	25.5	0.1	7.3	12.5	21	15.5	2	15.5	25.2	15.5	46.7	15.5	49.3	15.5
1	K10	1	CUX1	NM_181500	sample	6.06204081632653	21.9624489795918	1.7561376189069	86383.7297959184	1203.20713727565	0.291428571428571	0.706938775510204	0.243247506376786	4056.89469387755	510.221060936111	1225	1324807.1	177240.5	750.8	570.38	27.7	9.1	11.3	14.2	29	8.3	12.9	13.8	12	10.4	2.5	10.4	23.4	10.4	33.1	10.4	35.2	10.4
1	K10	2	CUX1	NM_181500	sample	6.32744924977935	22.5622241835834	1.88151426755778	92065.105913504	1289.61176060882	0.244483671668138	0.865842894969109	0.300220510544199	7125.14916151809	517.40194364476	1133	1418028	162189.9	804.1	519.35	30	1.6	7.5	12.4	30.3	0	9.2	12.4	12.3	10.3	2.5	10.3	26.2	10.3	36.8	10.3	38.2	10.3
1	K10	3	CUX1	NM_181500	sample	6.15180102915952	23.1337907375643	2.16381215673109	93003.0471698113	1330.50310316363	0.184391080617496	0.564322469982847	0.272789553214082	4601.20497427101	486.302954774182	1166	1416336.3	181880	810.72	587.49	31	0.9	10.9	8.1	31.5	0	12.7	8.4	12.8	9.5	3.4	9.5	25.1	9.5	36	9.5	39.1	9.5
1	K11	1	POLE	NM_006231	sample	10.8337378640777	30.4029126213592	2.00828436862449	90645.6966019417	1573.13748026244	0.225728155339806	0.37378640776699	0.137765226172227	1561.67111650485	348.06115659893	824	1845650	177987.9	904.05	530.46	49.6	2.1	8.6	7	48.4	0	6.3	7.6	10.9	8.5	1	8.5	44.7	8.5	55.9	8.5	58.1	8.5
1	K11	2	POLE	NM_006231	sample	11.4667444574096	33.6942823803967	1.96856607105131	105776.516919487	1671.78580852476	0.242707117852975	0.537922987164527	0.154072901039062	3303.12252042007	401.996282684684	857	2099743	199680.9	1013.93	592.28	53.7	1.4	13	4.6	52.6	0	11.7	4.4	11.1	8.2	1.9	8.2	44.9	8.2	55.5	8.2	58.5	8.2
1	K11	3	POLE	NM_006231	sample	11.9387019230769	34.46875	1.76916895291235	106969.725961538	1612.90900409497	0.188701923076923	0.391826923076923	0.160858152264402	2047.22115384615	389.767582380328	832	2021303	197997.3	993.36	593.3	54.7	1.4	13.8	4.6	53.5	0	12.7	3.8	10	8.5	2	8.5	48.8	8.5	57	8.5	59.3	8.5
1	K12	1	NCOA6	NM_014071	sample	5.33024118738404	21.6094619666048	2.07988859053094	90576.099257885	1277.27659766796	0.391465677179963	0.984230055658627	0.374107544434539	5700.29777365492	609.373367415814	1078	1228008.9	174075.5	748.09	583.16	26.1	1.8	11.4	11.4	27.4	0	12.4	10.1	13.8	14	2.8	14	22.5	14	35.1	14	37.3	14
1	K12	2	NCOA6	NM_014071	sample	5.84205856255546	23.8988464951198	2.17138300440807	93701.190771961	1309.51032905955	0.296362023070098	0.685004436557232	0.256711209195681	3671.00088731145	497.523744334957	1127	1327035	185629.2	780.38	606.77	28.2	1.9	11.7	9.8	29.6	0	13.4	8.3	14.8	12.3	2.8	12.3	24.8	12.3	38.4	12.3	39.9	12.3
1	K12	3	NCOA6	NM_014071	sample	5.77677841373671	22.2346688470973	2.19160072615453	86297.688470973	1294.55571404552	0.166802943581357	0.373671300081766	0.19111029108985	2048.30744071954	393.076308128929	1223	1389451.1	168895.4	800.16	547.3	30.4	2.5	11	13.1	32	0.2	12.6	12	13.3	9	2.5	9	24.9	9	36.4	9	39.6	9
1	K13	1	APC	NM_000038	sample	5.33367983367983	15.8866943866944	1.50517453078146	58382.58004158	1083.82046844099	0.396049896049896	1.01767151767152	0.410450124037081	6183.80145530146	737.041893821039	962	1052997.6	203793.9	608.63	665.98	26	1.8	14.9	4.3	27.1	0.1	17.8	3.4	10.4	16.9	1.9	16.9	21.7	16.9	32.4	16.9	33.9	16.9
1	K13	2	APC	NM_000038	sample	5.60474631751227	16.9672667757774	1.3554497605432	53760.6292962357	1018.72226459442	0.175122749590835	0.425531914893617	0.168842586764027	2451.42144026187	330.299439301961	1222	1026876	144565.5	556.65	464.13	24.9	7.5	5.5	17.5	24.9	6.2	6.5	16.9	9.7	7.3	0.6	7.3	21.2	7.3	31.1	7.3	31.9	7.3
1	K13	3	APC	NM_000038	sample	4.67527386541471	13.6729264475743	1.49374179009455	46966.0281690141	1047.08440160601	0.154929577464789	0.377151799687011	0.16701334550513	2247.78638497653	347.740462560954	1278	1081741.8	176501	613.02	575.93	26.8	2.2	10.1	5.9	28.1	0	11.3	4.9	9.9	7.2	1.3	7.2	20.2	7.2	31.3	7.2	33.7	7.2
1	K14	1	CREBBP	NM_004380	sample	6.34421888790821	20.8402471315093	1.60573512208202	77273.0450132392	1189.70205130655	0.452780229479259	1.12356575463372	0.41093792509834	6385.71756398941	714.668756943517	1133	1309988	183992.4	722.91	598.41	30.9	2.3	10.9	5.5	31.2	0.2	12.4	5.1	11.2	15.7	1.9	15.7	25.2	15.7	35.3	15.7	36.5	15.7
1	K14	2	CREBBP	NM_004380	sample	5.85383903792784	20.2146160962072	1.61361997045997	74048.2405180389	1119.71884657264	0.380203515263645	0.818686401480111	0.311076464392838	4310.90009250694	639.012263409602	1081	1298373	175676.5	717.61	568.08	30.2	2	9.3	9.1	31.2	0.1	11	8.3	10.7	13.8	1.9	13.8	24.4	13.8	33.2	13.8	34.6	13.8
1	K14	3	CREBBP	NM_004380	sample	5.79278445883441	19.8251618871415	1.50630387198775	78008.0212765957	1218.38368799227	0.314523589269195	0.635522664199815	0.259627976094211	3157.23496762257	552.955626498215	1081	1404310.8	178478.6	755.12	576.8	33.4	1.9	10.5	6.1	33.9	0.3	11.8	5.2	9.9	12	2.8	12	25.3	12	34.1	12	37.7	12
1	K15	1	MGA	NM_001080541	sample	5.22715173025732	18.0479148181012	1.64627706670348	64083.3904170364	1037.05568627676	0.284826974267968	0.679680567879326	0.248084812000424	3601.95918367347	404.382293200558	1127	1187865	162658.1	628.88	505.58	26.2	1.8	7.5	7.3	27.1	0.2	8.2	6.3	10.9	9.1	1.2	9.1	21.5	9.1	32.7	9.1	33.9	9.1
1	K15	2	MGA	NM_001080541	sample	4.76929824561403	14.4561403508772	1.61980896159012	52810.5526315789	1047.42810900889	0.236842105263158	0.570175438596491	0.201076001240475	2733.76228070175	397.305863728601	1140	1293320	148517.2	707.42	463.79	32	1.6	5.7	7.3	32.4	0	5.9	7.3	8.6	9.3	1.7	9.3	21.2	9.3	29.6	9.3	31.1	9.3
1	K15	3	MGA	NM_001080541	sample	5.4453125	15.5564236111111	1.71556531721577	49675.1510416667	1159.49718677107	0.192708333333333	0.419270833333333	0.150162816898014	1841.17274305556	282.781582512673	1152	1382645	158657.6	737.35	489.4	36.7	1.3	7.3	8.5	36.5	0	7.2	7.7	10.7	6.8	1.6	6.8	26	6.8	36.7	6.8	38.9	6.8
1	K16	1	CHEK1	NM_001274	sample	6.05460750853242	28.6575654152446	3.29940260761996	145462.905574517	1760.56688638451	0.86575654152446	2.15585893060296	0.673463623449403	13646.2616609784	1302.56770733653	879	1610766	241334.3	1161.39	867.35	36.9	3	18.3	3.8	41.9	0.1	20.1	2.5	18.5	26.8	7.8	26.8	31.4	26.8	45.7	26.8	48.8	26.8
1	K16	2	CHEK1	NM_001274	sample	5.89078498293515	29.5813424345848	3.79529173398723	170629.972696246	1996.17760167283	1.21387940841866	3.11490329920364	0.666836353755778	20502.1308304892	1539.18760815989	879	1719518	257854.9	1314.43	931.08	39.4	2.5	22.5	6.8	45.6	0.1	28.4	6.1	19.8	30.4	10.9	30.4	33.3	30.4	46.3	30.4	48.9	30.4
1	K16	3	CHEK1	NM_001274	sample	6.25731707317073	35.3426829268293	5.2281561579744	208778.862195122	2219.90036467174	1.30121951219512	3.61951219512195	0.88104106868741	25469.7707317073	1727.35239491957	820	1784793.4	283614.9	1514.18	1067.19	43.8	2.3	25.7	7.6	49.5	0	30.5	5.5	24.1	33.5	15	33.5	35	33.5	49.1	33.5	52.6	33.5
1	K17	1	OTNT	NA	Neutral	5.950864422202	18.6951774340309	1.70795269529348	64617.1237488626	1120.25933414623	0.303912647861692	0.801637852593267	0.376973533166329	4881.38580527752	503.704302642054	1099	1221186.1	153822	655.94	490.39	26.8	2.6	7	11.8	27.7	0	7.3	11.6	10.8	11.7	1	11.7	22.1	11.7	32	11.7	33.3	11.7
1	K17	2	OTNT	NA	Neutral	5.47197106690778	16.7775768535262	1.45734787327731	56274.8499095841	1137.83939226193	0.135623869801085	0.305605786618445	0.159513404517925	1443.80560578662	283.320059894334	1106	1270459	156760.6	694.41	498.03	29.4	2	7	10.8	29.9	1.3	7.1	10.6	9.9	6.8	1.4	6.8	23.1	6.8	33.8	6.8	35.4	6.8
1	K17	3	OTNT	NA	Neutral	5.64957264957265	18.874358974359	1.75119167016168	73806.0803418803	1210.91723844428	0.187179487179487	0.393162393162393	0.1381535449635	1800.2188034188	267.135894868216	1170	1357943.2	142016.6	749.84	450.73	29.9	1.9	6.5	15.4	29.9	0.1	7.9	15.3	11.6	6.4	2.8	6.4	23.9	6.4	35.5	6.4	38	6.4
1	K18	1	OTNT	NA	Neutral	5.50954356846473	18.2780082987552	1.50623222014452	64808.6058091286	1087.02364049763	0.202489626556017	0.481327800829876	0.199469472436277	2827.25394190871	365.933842387345	1205	1204777.3	156452.2	661.91	514.08	26.2	2.1	8.7	12.9	27.4	0	9.1	12.7	11.7	7.9	1.5	7.9	21.1	7.9	32.8	7.9	34.5	7.9
1	K18	2	OTNT	NA	Neutral	5.68112014453478	21.0433604336043	2.21527509093323	90711.5519421861	1241.32665535561	0.258355916892502	0.678410117434508	0.266547848250649	3947.00993676603	430.061594898491	1107	1400250	166396.9	772.19	539.68	30.4	2.1	9.1	12.2	30.1	0	9.2	11.4	12.3	9.7	2.9	9.7	23.5	9.7	34.2	9.7	36.1	9.7
1	K18	3	OTNT	NA	Neutral	4.79712746858169	17.0870736086176	1.61074364041497	65459.013464991	1065.56951424746	0.193895870736086	0.438958707360862	0.212264540765438	2479.99371633752	405.998293539078	1114	1239013.3	163160.5	671.95	508.6	26.3	2	9.4	9.3	27.1	0	9.5	8.3	11.5	9	2.5	9	20.6	9	32	9	34.5	9
1	K19	1	OTNT	NA	Neutral	5.85806451612903	18.5483870967742	1.73357273809289	66444.7087557604	1181.87400992377	0.159447004608295	0.488479262672811	0.302606612537488	3267.57603686636	395.98176954737	1085	1301558.3	158539	701.52	497.15	29.1	1.8	7.6	8	29.4	0.1	8.5	7.4	11.7	8.6	1.5	8.6	23.7	8.6	35.2	8.6	37.1	8.6
1	K19	2	OTNT	NA	Neutral	5.14471403812825	16.0216637781629	1.47272738449771	53823.1022530329	1064.85366510123	0.182842287694974	0.396880415944541	0.188732809567713	1994.99740034662	333.822426711806	1154	1216429	163094.7	653.51	514.97	27.4	2.3	6.8	6.6	27.3	0.1	7.7	6.2	10.9	8.1	0.9	8.1	22.2	8.1	34.3	8.1	35.6	8.1
1	K19	3	OTNT	NA	Neutral	5.61847733105218	18.4679213002566	1.52493429708482	64750.0153977759	1109.93542715624	0.0829769033361848	0.179640718562874	0.0956372968349016	794.690333618477	169.281247199479	1169	1290631.9	150364.1	686.45	472.29	28.3	1.7	6.3	8.8	28.6	0	6.9	8.7	10.6	4.3	1.3	4.3	22.4	4.3	32.8	4.3	35.2	4.3
1	K20	1	OTNT	NA	Neutral	4.9430823117338	15.2381786339755	1.31252400175137	52099.3056042032	1034.96017753874	0.222416812609457	0.484238178633976	0.209614735307195	2879.25218914186	338.893779001116	1142	1209846.7	162880.2	649.31	510.79	27.5	1.8	7.4	7.4	27.6	0	7.7	6.6	10	7.2	1	7.2	20.5	7.2	32	7.2	33.6	7.2
1	K20	2	OTNT	NA	Neutral	5.28198433420366	17.2697998259356	1.50206011797254	62360.6718885988	1129.00082121094	0.307223672758921	0.70147954743255	0.230904836387865	4216.02872062663	498.727931748873	1149	1270200	180124.2	698.41	577.1	27.4	2.3	9.7	7.7	28.6	0.1	12.5	7.3	10.3	11	1.7	11	23	11	32.6	11	34	11
1	K20	3	OTNT	NA	Neutral	5.35686876438987	17.0636991557943	1.49606647163082	58930.2371450499	1111.10528570275	0.148119723714505	0.462778204144282	0.215413692810925	3042.59401381427	282.803583210157	1303	1242051.1	164025.2	690.68	535	27.5	2.5	7.8	8	28.3	0.1	10.1	6.9	10.1	6.1	1.8	6.1	22.1	6.1	32.6	6.1	35	6.1
1	K21	1	OTNT	NA	Neutral	4.98388396454472	15.1337630942788	1.30491105985546	49699.8557614827	973.034596434047	0.12812248186946	0.334407735697019	0.172314658213127	1842.4496373892	262.990196271702	1241	1102691.1	139541.4	577.33	432.1	24.4	1.4	4.4	9.9	24.5	0	4.5	9.5	8.9	6.3	0.6	6.3	19.1	6.3	30.2	6.3	31.3	6.3
1	K21	2	OTNT	NA	Neutral	5.7392578125	20.138671875	1.75159098152369	76226.99609375	1163.1783302862	0.28515625	0.638671875	0.276639913778011	3371.86328125	529.952801489193	1024	1322430	172984.6	710.68	545.59	29.6	1.3	9.6	9.5	29.9	0	9.7	10.3	11.7	11.7	2	11.7	23.9	11.7	34.5	11.7	36.7	11.7
1	K21	3	OTNT	NA	Neutral	3.83989941324392	14.0075440067058	1.74155229491438	58364.3403185247	1123.35820033999	0.148365465213747	0.344509639564124	0.148060445189532	1731.88683989941	255.782687561037	1193	1256831.4	146095.7	789.48	484.14	29.8	1.8	6	9.4	31.9	0.3	6.7	8.5	10.2	6.1	3.7	6.1	20.2	6.1	28.7	6.1	31.1	6.1
1	K22	1	OTNT	NA	Neutral	5.18281381634372	18.8205560235889	1.59378060775209	69915.4060657119	1077.90988904017	0.122999157540017	0.260320134793597	0.153230432863963	1285.3647851727	313.3243251982	1187	1247055.1	171699.8	675.63	557.41	27.7	2.7	11.4	11.2	28.8	0.1	12.9	11	11.1	7.6	2	7.6	21	7.6	31.3	7.6	33.5	7.6
1	K22	2	OTNT	NA	Neutral	5.75354609929078	18.4689716312057	1.58528196470979	67374.6320921986	1116.57903660667	0.144503546099291	0.482269503546099	0.27186268715524	3584.24645390071	317.112842874782	1128	1293407	159916.9	669.12	495.51	27.3	2.2	5.8	7.6	28	0	5.8	6.9	11.8	6.4	1.5	6.4	21.8	6.4	33.8	6.4	35.9	6.4
1	K22	3	OTNT	NA	Neutral	5.01145662847791	16.6546644844517	1.49991639960115	60881.6063829787	1046.31368670121	0.153846153846154	0.280687397708674	0.132228587015821	1303.03191489362	302.658856281781	1222	1252519.4	145972.8	661.76	447.52	27	1.9	6.8	10.1	26.4	0	6.4	9.9	9.7	7.1	1.9	7.1	20.5	7.1	30.1	7.1	32.7	7.1
1	L03	1	RF	NA	Neutral	5.4757785467128	17.6782006920415	1.46627151260654	61470.4169550173	1053.52097133183	0.217993079584775	0.551038062283737	0.18386005694613	2993.78806228374	323.664918373612	1156	1172820.3	150567.2	638.37	483.07	25.6	2.3	6.7	13.2	26.5	0.1	6.5	12.1	11.4	7.3	1.4	7.3	22.8	7.3	34.8	7.3	36.2	7.3
1	L03	2	RF	NA	Neutral	5.30907534246575	18.7765410958904	1.66853689436931	71276.3647260274	1167.43535969042	0.19777397260274	0.482876712328767	0.257069811372037	2881.60616438356	460.62997049488	1168	1277070	165923.8	695.07	521.94	27.1	1.2	8.1	8.7	28	0	8	8.4	11.3	10	2.1	10	21.8	10	32.9	10	35	10
1	L03	3	RF	NA	Neutral	6	21.5599268069533	1.85417014213838	83320.1903019213	1200.30824988864	0.301006404391583	0.670631290027447	0.28866887407601	3598.97621225984	572.130855514351	1093	1296869.1	177804.1	736.84	576.51	28.2	1.4	13	12.1	28.7	0	15.6	12.4	12.5	12.5	2.6	12.5	23.2	12.5	35	12.5	38.1	12.5
1	L04	1	RF	NA	Neutral	5.82575107296137	21.6008583690987	1.73249279983373	84299.5751072961	1193.85347204355	0.297854077253219	0.809442060085837	0.230535600649894	4922.30987124464	481.449028017482	1165	1240663.8	202066.3	710.93	658.6	27	2.1	15.6	8.4	28.2	0.3	16.9	8.2	12.6	9.7	2.6	9.7	22.5	9.7	33.7	9.7	35.2	9.7
1	L04	2	RF	NA	Neutral	5.688	19.3048888888889	1.68701048857416	72235.2586666667	1137.98756076923	0.216	0.458666666666667	0.214667843267843	2393.58488888889	437.548000979924	1125	1308518	189310.1	726.29	612.27	28.6	2	12.2	9.4	28.9	0.1	14	8.8	11.6	9.9	2.1	9.9	22.2	9.9	32.6	9.9	34.2	9.9
1	L04	3	RF	NA	Neutral	5.39848357203033	19.0345408593092	1.62212372284164	72172.2299915754	1087.46764958888	0.120471777590564	0.356360572872789	0.230623420387532	2404.27464195451	330.657254287388	1187	1271230.8	169187.7	692.87	529.1	27.9	0.9	10.4	10.5	28.6	0.1	10.4	10	11	6.5	2.6	6.5	21.6	6.5	31	6.5	33.9	6.5
1	L05	1	RF	NA	Neutral	5.530749789385	16.9974726200505	1.61919063913471	61283.7902274642	1128.71343618424	0.18955349620893	0.37910699241786	0.203789975820304	1753.39090143218	398.630914427797	1187	1225429.7	161453.6	657.38	509.05	26.5	1.9	8.1	7.6	27	0	8.5	7.2	11	9.7	1.7	9.7	21.7	9.7	34.9	9.7	36.2	9.7
1	L05	2	RF	NA	Neutral	5.08601346297681	16.189229618549	1.50827234616345	55386.7853403141	1082.88608158029	0.0905011219147345	0.266267763649963	0.138657976279517	1995.17501869858	203.683897930265	1337	1214931	125649.1	649.27	392.22	26.3	1.4	3.5	22	25.9	0	3.7	21.2	12.3	4.6	1	4.6	20.8	4.6	32.8	4.6	34.3	4.6
1	L05	3	RF	NA	Neutral	5.21466905187835	18.0420393559928	1.63294266475424	65426.4230769231	1099.80246799537	0.179785330948122	0.4695885509839	0.251589624845439	2654.75044722719	410.084837164627	1118	1199312.1	183899.2	655.92	579.17	26.2	8.9	12.4	7.2	26.9	7.9	13.2	7.1	13	9.4	2.3	9.4	21.2	9.4	34.2	9.4	36	9.4
1	L06	1	RF	NA	Neutral	5.20164986251146	19.4912923923006	2.00681212612004	75869.2254812099	1134.57869861709	0.236480293308891	0.642529789184235	0.338723757147222	3854.12832263978	556.628574716243	1091	1192626.1	157532.1	657.29	505.64	25	2	8.1	10.8	25.4	0.1	8.6	9.7	13.6	12	2.4	12	19.3	12	32.6	12	34.5	12
1	L06	2	RF	NA	Neutral	5.19227608874281	17.8216926869351	1.65762029788318	65249.9087921118	1120.75171333082	0.142974527526705	0.308134757600657	0.142777093033872	1375.09202958094	275.356162497842	1217	1225107	156726.4	672.46	501.84	28.6	1.2	7	11.3	28	0	8.1	11.4	12.1	6.8	1.9	6.8	21.9	6.8	33.9	6.8	36	6.8
1	L06	3	RF	NA	Neutral	4.6457654723127	16.9951140065147	1.44002406838729	68833.2320846906	1015.80917986595	0.130293159609121	0.375407166123779	0.161450357460129	2095.46091205212	281.236651900209	1228	1202404.8	152839.7	674.1	492.63	26	1.4	6.5	8.3	26.5	0	7.9	7.5	10.3	5.8	2	5.8	20.1	5.8	29.6	5.8	31.3	5.8
1	L07	1	RF	NA	Neutral	5.13541666666667	16.6572916666667	1.64576012302385	61085.4197916667	1064.77628794724	0.348958333333333	0.88125	0.314704245646161	5005.75104166667	583.946316780986	960	1131440.7	169345.4	642.37	551.61	25.4	8.3	8.9	10.4	26.5	6.1	10.5	9.6	11.6	13.3	2	13.3	20.4	13.3	32.5	13.3	32.8	13.3
1	L07	2	RF	NA	Neutral	4.77661431064572	15.3577661431065	1.41368321741741	55363.6003490401	1029.25102348646	0.270506108202443	0.757417102966841	0.244012136018816	4710.21029668412	435.987703276116	1146	1187021	149564.9	658.43	494.59	25.7	2	7.4	15.3	27.1	0.1	9.2	14.7	8.9	9.2	1.9	9.2	20	9.2	29.4	9.2	30.9	9.2
1	L07	3	RF	NA	Neutral	5.49958228905597	18.78111946533	1.82916853295915	74856.328320802	1144.972547596	0.115288220551378	0.287385129490393	0.152167455676228	1708.03759398496	282.01801416149	1197	1265015	165156.2	710.68	513.42	26.1	1.1	9.9	8.5	26.1	0	9.9	8.3	13.7	5.6	3.1	5.6	21.9	5.6	34.7	5.6	36.7	5.6
1	L08	1	RF	NA	Neutral	4.7175572519084	14.7681297709924	1.3683204529056	53701.9541984733	1042.4984212631	0.235687022900763	0.600190839694656	0.257664430565194	3454.78530534351	455.047534529104	1048	1174401.4	168369.9	646.29	537.23	26.3	1.8	9.3	9.3	26.9	0	10.2	8.2	10.4	10.1	1.2	10.1	20.7	10.1	32.6	10.1	34.2	10.1
1	L08	2	RF	NA	Neutral	4.19574844995571	14.3002657218778	1.36133234512694	55473.7316209035	1016.83328658712	0.115146147032772	0.315323294951284	0.213885671458745	2169.71744906997	361.745430487382	1129	1185981	172591.8	640.41	549.67	25.8	1.9	9.3	8.2	25.3	0.1	10.6	7.4	9.3	7.1	1.6	7.1	17.4	7.1	27.7	7.1	30.4	7.1
1	L08	3	RF	NA	Neutral	4.66475095785441	16.6187739463602	1.68298005582249	67450.7308429119	1042.50815409016	0.227011494252874	0.728927203065134	0.392375185478634	5468.80938697318	530.95071683009	1044	1218258.1	176911	686.37	568.61	25.7	1.8	11.5	9	27	0	12.9	9.4	11.7	11	2.2	11	19.7	11	31.5	11	33.6	11
1	L09	1	PIGN	NM_012327	sample	5.34721065778518	17.7651956702748	1.74297047911147	63105.5462114904	1173.62228922969	0.114071606994172	0.243963363863447	0.144240910352484	1324.42298084929	294.832407732429	1201	1343479.8	148259.6	712.3	468.51	30.1	2.5	5.2	6.7	29.9	0.3	6.1	6.8	11.8	6.8	1.7	6.8	22.9	6.8	35.9	6.8	37.2	6.8
1	L09	2	PIGN	NM_012327	sample	5.14553191489362	16.8434042553192	1.77596394268817	63879.4110638298	1151.86246821343	0.105531914893617	0.414468085106383	0.31313475177305	3785.46638297872	307.537210224763	1175	1368289	162891.5	752.24	514.27	32.2	1.6	7.5	7.8	32.3	0	8.5	7.9	10.5	6.1	1.6	6.1	22.5	6.1	33.6	6.1	35.8	6.1
1	L09	3	PIGN	NM_012327	sample	5.28425531914894	16.1931914893617	1.43336049024496	55625.1319148936	1114.57448539194	0.126808510638298	0.332765957446809	0.134998986828774	1675.54127659574	240.140933565247	1175	1338609.9	150213.3	712.81	476.11	30.9	1.8	6.8	11.7	31.1	0	8.1	11.6	9.9	5.4	1.7	5.4	21.5	5.4	32.4	5.4	35	5.4
1	L10	1	ERCC5	NM_000123	sample	6.44147465437788	21.8276497695853	1.71896487915986	85964.5870967742	1259.38039776835	0.282027649769585	0.67741935483871	0.243791293540619	3931.47096774194	551.670209835353	1085	1347374.9	185197.9	784.55	615.57	29.4	6.8	13.2	12.4	30.6	4.8	14.3	11.7	11.1	11.3	2.5	11.3	25.7	11.3	35.8	11.3	37.1	11.3
1	L10	2	ERCC5	NM_000123	sample	5.05397987191217	16.80054894785	1.49416265569857	65395.6056724611	1096.0766943093	0.350411710887466	0.980786825251601	0.384357878142524	6045.26806953339	606.462532006364	1093	1317482	164482.3	722.48	527.32	28.5	0.9	10.6	15.1	28.7	0	11.4	14.8	9.3	12.1	1.8	12.1	21	12.1	29.7	12.1	32.3	12.1
1	L10	3	ERCC5	NM_000123	sample	5.92475940507437	20.1277340332458	1.57247158485903	73145.2659667542	1194.6870352436	0.227471566054243	0.58005249343832	0.244598591842686	3853.57305336833	471.568738901935	1143	1384339.1	180629.7	742.37	579.1	30.2	2.3	11.9	7.1	30.2	0	12.9	6.2	12.1	8.8	2.4	8.8	24.1	8.8	35	8.8	38.1	8.8
1	L11	1	PHF6	NM_032335	sample	5.77541899441341	21.545251396648	2.02960122457003	77492.5150837989	1177.52576907663	0.280446927374302	0.574301675977654	0.316388066832054	2662.57765363129	598.286254453721	895	1181890.3	170267.6	638.32	552.61	23.7	1.8	8.6	7	24	0.1	8.7	7	17.1	15.1	1.6	15.1	20.6	15.1	36.4	15.1	37.8	15.1
1	L11	2	PHF6	NM_032335	sample	6.24925521350546	21.6335650446872	1.80494745365062	81567.5789473684	1252.74875763979	0.208540218470705	0.418073485600794	0.208952921026558	1796.53922542205	372.152689382551	1007	1341202	157933.8	706.35	493.67	27.1	1.1	7.9	12.7	28	0	8	12.4	14	9	1.8	9	22.7	9	36.7	9	39	9
1	L11	3	PHF6	NM_032335	sample	6.48780487804878	22.1208907741251	1.8225158226011	79953.7868504772	1208.70133398601	0.177094379639449	0.360551431601273	0.181047337366344	1557.52067868505	315.629892318121	943	1286317.5	167216.7	687.16	520.52	26.6	2.1	10.2	9.7	27.6	0	9.8	8.4	14.3	8	2.2	8	22.9	8	37.4	8	39	8
1	L12	1	BLM	NM_000057	sample	5.85170340681363	20.6282565130261	1.7196828096784	76286.748496994	1147.15733753727	0.479959919839679	1.05711422845691	0.440983578508629	5066.16132264529	849.873340760576	998	1199191.7	169357.4	657.22	533.24	23.5	2.1	10.9	14.6	23.4	0	11.1	14.1	14.8	20.1	1.5	20.1	20.4	20.1	34.4	20.1	35.7	20.1
1	L12	2	BLM	NM_000057	sample	4.9297124600639	18.877529286475	1.64241625105746	76342.6570820021	1076.09556961526	0.340788072417465	0.790202342917998	0.401833948798805	4124.76783812567	739.892782654755	939	1125874	204155.9	623.72	655.62	22	10.5	13.6	4.8	22.5	8.9	14.4	4.3	11.9	16.8	2.7	16.8	18.7	16.8	29.9	16.8	31.1	16.8
1	L12	3	BLM	NM_000057	sample	5.97718253968254	20.3234126984127	2.03169062705714	72516.6369047619	1172.64908669826	0.317460317460317	0.703373015873016	0.379486617879475	3679.42361111111	669.817001012431	1008	1174995.1	193114.3	652.63	614.04	23.6	1.1	13.4	6.1	23.7	0	15.1	5.7	14.5	15.5	2.6	15.5	20.6	15.5	35.6	15.5	37.8	15.5
1	L13	1	ARID1A	NM_006015	sample	6.46695557963164	20.3098591549296	1.66833621368408	70324.3412784399	1244.58429255613	0.391115926327194	1.0465872156013	0.478101845788736	6994.60346695558	592.106257252019	923	1297996.3	171536.3	684.37	543.14	30.3	2.6	11.1	12.4	30.8	0	10.7	12.2	11.6	14.4	1.8	14.4	26.4	14.4	38.5	14.4	40.6	14.4
1	L13	2	ARID1A	NM_006015	sample	5.95475966069746	19.0358152686145	1.64445622208023	70986.3939679548	1161.17216489676	0.27803958529689	0.769085768143261	0.443300719596667	6098.77002827521	633.451887809034	1061	1224758	180799.6	651.04	577.03	25.9	1.9	11.2	9	26.1	0	11	8.4	12.1	12.8	1.9	12.8	20.9	12.8	35.6	12.8	37.1	12.8
1	L13	3	ARID1A	NM_006015	sample	4.515625	14.8887867647059	1.681449151056	57162.7674632353	1024.20941671115	0.179227941176471	0.514705882352941	0.253758229268581	2556.21599264706	370.987486646067	1088	1152058.6	154906.5	622.54	489.34	25.1	1.8	9.1	13.3	25.4	0	9.1	13.4	10.8	8.6	2.1	8.6	19.5	8.6	30.7	8.6	33.1	8.6
1	L14	1	EZH1	NM_001991	sample	5.10902896081772	16.6839863713799	1.62902455695062	61361.3441226576	1126.03826819244	0.153321976149915	0.417376490630324	0.190140233134271	3204.50170357751	352.541952936216	1174	1213325.7	159685.6	665.61	502.23	27.4	1.8	7.5	11.2	27.4	0.2	9	10.5	11.2	7.8	1.8	7.8	22.1	7.8	33.6	7.8	35.6	7.8
1	L14	2	EZH1	NM_001991	sample	5.90909090909091	20.9818181818182	1.88806823050777	79247.5965367965	1185.79054797427	0.23030303030303	0.593939393939394	0.272438741481804	3792.17748917749	449.414078147998	1155	1292136	152690.3	688.13	478.11	26.6	1.8	8.2	13.7	26.8	0	8	13.7	13.5	10.2	1.9	10.2	22.3	10.2	34.5	10.2	35.8	10.2
1	L14	3	EZH1	NM_001991	sample	5.12780082987552	16.8082987551867	1.50791492960502	61868.8290456432	1109.67889793587	0.147717842323651	0.43402489626556	0.18145936244484	2908.31203319502	287.628053606955	1205	1208198	163463.1	658.58	521.89	26	2.2	8.5	7.9	26.9	0	9.9	7.1	11.2	5.9	2.5	5.9	21.5	5.9	32.3	5.9	34.9	5.9
1	L15	1	ARID2	NM_152641	sample	4.79805996472663	16.0996472663139	1.5323622828333	57398.639329806	1061.45525033823	0.274250440917108	0.634038800705467	0.313718237947393	3673.84832451499	589.147595390476	1134	1058473.2	169751.7	630.7	566.34	25.3	2.5	10.1	9.6	26.8	0	12.3	9.3	11.1	13.1	1.1	13.1	20	13.1	31.8	13.1	33.9	13.1
1	L15	2	ARID2	NM_152641	sample	4.92582897033159	16.4005235602094	1.59213479028307	59900.6029668412	1061.91703125546	0.121291448516579	0.265270506108202	0.163411036316795	1293.66055846422	293.174440901152	1146	1027200	155381.6	602.32	516.09	21.9	3	7.1	11.2	22.9	0.2	9.5	10.7	10.8	7.1	1.3	7.1	19.3	7.1	30.8	7.1	32.8	7.1
1	L15	3	ARID2	NM_152641	sample	5.48637137989779	16.5545144804089	1.34389910684263	57459.0715502555	1070.26091548758	0.126064735945486	0.341567291311755	0.145475824279502	1914.18994889267	218.790499566364	1174	1159771.4	156104.9	654.58	498.67	26.9	0.5	9.7	15.7	27.9	0	10.6	15.2	8.3	4.9	1.5	4.9	22.3	4.9	32.2	4.9	34.4	4.9
1	L16	1	FLT4	NM_002020	sample	4.55196304849885	13.5173210161663	1.40312059850798	47575.5535026944	1025.47962787588	0.207852193995381	0.431870669745958	0.192000355914012	2289.04618937644	392.65147688499	1299	1139535.5	154358.3	642	501.98	26.9	2	5.5	7.2	27.5	0.1	6	6.5	8.5	8.9	1.2	8.9	18.9	8.9	28.6	8.9	30.9	8.9
1	L16	2	FLT4	NM_002020	sample	6.30714916151809	21.1968225948808	1.68547229040732	75614.8879082083	1148.11972272724	0.296557811120918	0.674315975286849	0.271754541543234	3926.54721977052	463.945897984402	1133	1323664	164930.1	713.8	539.6	28.1	1.3	7.2	6.8	28.2	0.3	8.6	7.1	11	10.7	1.8	10.7	22.7	10.7	33.5	10.7	35.3	10.7
1	L16	3	FLT4	NM_002020	sample	4.818401937046	17.4245359160613	1.46273280476325	64557.8442292171	1067.0495455181	0.104116222760291	0.330104923325262	0.168637254593671	2313.99677158999	225.525779529824	1239	1234917.7	134404.7	683.66	426.97	27.2	2.5	4.6	16.6	26.8	0	5.2	16	10.2	5.2	2.5	5.2	20.5	5.2	29.8	5.2	31.8	5.2
1	L17	1	RF	NA	Neutral	5.40721196130167	17.6068601583113	1.61066779211723	61050.4054529463	1049.89044044632	0.177660510114336	0.403693931398417	0.252513522830146	2022.31926121372	416.46184197889	1137	1137992.5	156539.7	624.73	503.24	25.3	1.5	7.9	11.4	26.1	0.4	9.8	11.2	11.3	10.1	1.5	10.1	20	10.1	31.3	10.1	33	10.1
1	L17	2	RF	NA	Neutral	6.03356367226061	21.7946692991116	1.77809153964864	83755.9230009872	1178.46622597996	0.203356367226061	0.554787759131293	0.266637874300757	2708.59328726555	398.616311660762	1013	1338514	167355.8	725.3	535.81	27.6	1.1	8.2	9.7	28.4	0.1	8.9	9.5	12.5	9.6	2.1	9.6	22.7	9.6	33.4	9.6	35	9.6
1	L17	3	RF	NA	Neutral	5.66318785578748	17.9810246679317	1.58300350851362	65287.435483871	1079.76194022773	0.184060721062619	0.395635673624288	0.134015873901743	1796.1110056926	266.323137366958	1054	1258491.7	165616.8	686.03	524.67	28.4	4.1	9.2	7	28.3	2.5	9.9	6.5	9.4	6.4	1.7	6.4	23.1	6.4	32.8	6.4	34.8	6.4
1	L18	1	RF	NA	Neutral	5.173775671406	16.6714060031596	1.7228412164017	60828.7266982622	1121.78839097427	0.146919431279621	0.364139020537125	0.18848642142481	2413.6429699842	297.148056683298	1266	1190008.9	170798.1	677.13	554.4	26.2	1.9	8.1	5.8	27.1	0.2	10	5.5	11.1	6.4	1.2	6.4	21.7	6.4	33.6	6.4	34.8	6.4
1	L18	2	RF	NA	Neutral	5.27796901893287	17.566265060241	1.65355739614333	61542.508605852	1101.2258380057	0.157487091222031	0.378657487091222	0.188223894503902	2144.96729776248	340.375782152327	1162	1213011	162271	659.77	509.97	27.1	2.5	7.7	9	26.9	0.2	8.8	7.9	11.6	8	1.3	8	20.2	8	32	8	33.9	8
1	L18	3	RF	NA	Neutral	5.16335350043215	18.0916162489196	1.84926933399732	69754.7735522904	1154.1618560746	0.123595505617978	0.242005185825411	0.115954224773886	1135.86430423509	258.943815876194	1157	1258795.9	157897	693.32	497.1	29.3	7.7	9.2	15	29.9	4.9	9.9	14.5	10.9	6.1	2.3	6.1	23.2	6.1	34	6.1	36	6.1
1	L19	1	RF	NA	Neutral	5.22513089005236	18.1125654450262	1.92574895095594	73013.4458987784	1213.56714342014	0.192844677137871	0.486038394415358	0.280576331754342	2740.45462478185	431.388963074205	1146	1279586.4	171356.7	714.97	543.12	29.2	1.2	8.6	5.8	29.8	0.1	9.3	5.8	13.7	9.7	2.5	9.7	22	9.7	34.9	9.7	36.1	9.7
1	L19	2	RF	NA	Neutral	5.79094076655052	19.6759581881533	1.55132322374552	71338.9216027875	1114.82295975623	0.202090592334495	0.488675958188153	0.240873361539738	2743.02613240418	393.787314813995	1148	1205157	159375.9	655.79	503.42	25.9	2.3	7.9	14.5	25.3	1.3	8.4	14.5	12.6	9.3	1.6	9.3	21.6	9.3	33.9	9.3	35.4	9.3
1	L19	3	RF	NA	Neutral	4.57072368421053	14.4350328947368	1.36202775342124	51448.4235197368	999.988661341302	0.104440789473684	0.258223684210526	0.136319966583124	1329.61842105263	250.793516620213	1216	1161898	132512.9	623.13	421.24	26.7	1.6	4.9	15.5	26.2	0.1	5.8	15	10	5.8	1.2	5.8	20.9	5.8	31.7	5.8	33.7	5.8
1	L20	1	RF	NA	Neutral	5.4443359375	19.763671875	1.6660688464558	73852.7412109375	1117.40769260255	0.2216796875	0.5	0.234806904815821	3027.4580078125	450.351326393348	1024	1217293.2	145304.8	658.88	464.13	26.8	3	7.3	18.2	26.7	1.9	7.8	18.5	12.6	10.4	1.6	10.4	20.7	10.4	33.7	10.4	35.7	10.4
1	L20	2	RF	NA	Neutral	6.48623063683305	24.6600688468158	1.82310240173052	95671.9388984509	1217.31778271196	0.259896729776248	0.613597246127367	0.252991899571073	3443.74612736661	482.388690993975	1162	1327220	192498.3	728.17	628.03	28.6	0.8	11.8	6.8	29	0.1	13.5	6.7	14	10.3	2.1	10.3	23.9	10.3	35.8	10.3	37.6	10.3
1	L20	3	RF	NA	Neutral	4.9327868852459	14.4254098360656	1.37337800381568	46477.6819672131	1023.9533324831	0.0819672131147541	0.159016393442623	0.101550546448087	719.833606557377	214.169840455933	1220	1201367.1	149776.3	636.34	478.43	28.2	2.4	6.4	11.2	28.7	0.2	7.2	10.3	10.2	5.4	1.1	5.4	21.9	5.4	32.4	5.4	34.7	5.4
1	L21	1	RF	NA	Neutral	6.77490774907749	21.7370848708487	1.72865156477626	74866.8643911439	1181.94994997659	0.264760147601476	0.650369003690037	0.284892281431067	4190.67435424354	422.071046886442	1084	1269274.3	157186.4	676.47	495.3	27.8	2.3	6.5	10.6	28.3	0	7.8	10.5	13	10	1.5	10	24.3	10	38	10	39.3	10
1	L21	2	RF	NA	Neutral	5.43682906688687	17.8018166804294	1.54107706773109	62249.4954582989	1077.21750137653	0.21139554087531	0.505367464905037	0.164581220472074	2692.36003303055	334.007806887708	1211	1245315	163513.5	661.27	516.31	26.3	1.7	6.8	7.6	26.4	0.1	7.2	6.5	11.3	7.3	1.3	7.3	20.9	7.3	31	7.3	32.1	7.3
1	L21	3	RF	NA	Neutral	5.01517706576729	15.8693086003373	1.47745542055644	54881.8903878583	1059.20959202125	0.112141652613828	0.235244519392917	0.10068603403342	1148.18718381113	212.730845940321	1186	1207460.6	140381.6	627.21	439.06	25.8	2.2	4.8	12.4	26.1	0	5.1	11.4	11.3	5.2	1.4	5.2	20.5	5.2	32.7	5.2	34.4	5.2
1	L22	1	RF	NA	Neutral	5.2522671063479	15.6669414674361	1.56673167881478	52094.7864798021	1067.40837451774	0.187963726298434	0.443528441879637	0.27014284474583	2321.99340478153	455.831020358373	1213	1150953.2	135393.3	618.11	425.84	25.8	6	4.1	12.1	26.5	4	4.5	10.9	11.2	10.6	1.1	10.6	21.8	10.6	33.9	10.6	34.6	10.6
1	L22	2	RF	NA	Neutral	5.64440589765828	18.4006938421509	1.6137672257172	64522.5854293148	1124.58787082926	0.292281006071119	0.808326105810928	0.353340632818083	4799.4960971379	571.071193038235	1153	1282403	168921.6	678.17	542.2	28.4	1.8	7.4	7.1	28.5	0	8.9	7.5	11.9	12.4	1.6	12.4	22.1	12.4	33.7	12.4	35.9	12.4
1	L22	3	RF	NA	Neutral	5.26550218340611	18.764192139738	1.77215558461917	67314.4689956332	1100.17154655197	0.161572052401747	0.390393013100437	0.204296395016919	1845.96943231441	347.338732109572	1145	1241510.1	147369	658.92	454.28	27.8	2.6	6.6	10.9	29	0.1	6.7	10.7	12.4	8	2.3	8	21.7	8	33.3	8	35.4	8
1	M03	1	OTNT	NA	Neutral	4.20973154362416	13.4286912751678	1.36022568814518	50134.894295302	987.101542192872	0.166107382550336	0.408557046979866	0.178486870139555	2014.65939597315	342.441655588932	1192	1106931.8	139247.7	609.43	439.95	26	8	6.5	15.9	26.3	6.9	7	15.2	10.2	8.4	1.2	8.4	17.9	8.4	27.9	8.4	29.9	8.4
1	M03	2	OTNT	NA	Neutral	5.41034482758621	17.0258620689655	1.43974042208705	61653.2043103448	1114.63086063254	0.156034482758621	0.336206896551724	0.148495111210628	1615.70775862069	290.89499659487	1160	1359341	149206.4	723.21	459.13	30.5	0.5	5.1	9.9	30.1	0	5.8	10.4	9.4	6.9	1	6.9	22.2	6.9	31.6	6.9	33.1	6.9
1	M03	3	OTNT	NA	Neutral	4.90264730999146	15.2058070025619	1.27091339262732	53255.2066609735	1016.07687149939	0.210076857386849	0.420153714773698	0.210001321219901	2137.31682322801	447.557470103043	1171	1264024.2	147960.9	673.9	455.91	30.1	3.8	6.4	9.1	29.4	2.6	6.3	8.4	8.2	10.1	1.5	10.1	20.9	10.1	30.1	10.1	32.6	10.1
1	M04	1	OTNT	NA	Neutral	5.25535420098847	17.4736408566722	1.46537289686218	64913.8154859967	1088.53055749657	0.109555189456343	0.334431630971993	0.170915705656233	2199.50082372323	287.995358378065	1214	1247693.1	179764.5	693.54	567.33	28.3	1.9	10	7.3	28.1	0.2	10.3	6.1	9.5	5.6	2	5.6	22.1	5.6	31.5	5.6	32.9	5.6
1	M04	2	OTNT	NA	Neutral	5.0349593495935	16.3276422764228	1.4405371977834	61257.6642276423	1123.77010080819	0.347154471544715	1.01707317073171	0.23735083993144	8889.75040650406	477.348932710213	1230	1370275	172685.4	769.02	557	32.7	0.6	9.2	7.6	34	0	10.2	7	9.7	8.5	1.7	8.5	23.5	8.5	32.1	8.5	33.7	8.5
1	M04	3	OTNT	NA	Neutral	4.23985507246377	13.4159420289855	1.31818329058636	50002.0637681159	1009.03509750505	0.0695652173913043	0.216666666666667	0.130621980676329	1611.31884057971	175.190565533803	1380	1214422.7	137401.8	650.32	427.22	25.8	1.6	5.6	14.8	26.5	0	6.1	14.3	9.1	3.6	1.9	3.6	19.2	3.6	29.7	3.6	32.8	3.6
1	M05	1	OTNT	NA	Neutral	5.56382978723404	17.2960992907801	1.55629770031901	59725.4361702128	1127.81791668595	0.188829787234043	0.938829787234043	0.295532236921865	10033.289893617	406.600651192419	1128	1234685	147956.5	678.77	477.5	28.8	1.2	7.5	14	29.4	0	7.8	13.4	10	8.6	1.4	8.6	23.4	8.6	34.4	8.6	35.5	8.6
1	M05	2	OTNT	NA	Neutral	4.23172628304821	12.3732503888025	1.35712142327515	41164.9307931571	969.722385870756	0.166407465007776	0.427682737169518	0.208902651262682	2502.77371695179	350.561268999376	1286	1131701	147849.5	607.29	463.62	25.8	0.9	5.4	7.2	26.2	0	6.2	7.6	8.9	8.1	1	8.1	18.7	8.1	29.2	8.1	31.3	8.1
1	M05	3	OTNT	NA	Neutral	4.89704641350211	14.7620253164557	1.49591004685127	50491.1856540084	1027.46285368167	0.190717299578059	0.40253164556962	0.195138470296698	2021.48185654008	394.068892707002	1185	1196232.7	156437.3	645.1	499.1	26.9	1.3	9.1	11.6	28	0.7	9.9	11.5	9.8	8.6	1.4	8.6	21	8.6	31.4	8.6	33.2	8.6
1	M06	1	OTNT	NA	Neutral	4.6522423288749	15.0896931549961	1.48935398465739	54249.3139260425	1005.00698072966	0.14162077104642	0.485444531864674	0.225817379141533	3800.17230527144	343.839321640109	1271	1159261.8	161500.2	646.41	525.48	25.1	1.4	6	9.4	26.8	0	7.4	8.6	9.4	7.6	1.5	7.6	19.3	7.6	29.1	7.6	31.1	7.6
1	M06	2	OTNT	NA	Neutral	4.92254733218589	18.4526678141136	1.88862303851847	75885.4586919105	1130.67625367697	0.194492254733219	0.723752151462995	0.269162177466825	5319.02839931153	372.209685912126	1162	1265688	178753.6	726.47	571.84	28.9	0.8	9.2	6.2	29.3	0	10.2	5.9	11.4	7.9	2.8	7.9	20.8	7.9	30.5	7.9	32.5	7.9
1	M06	3	OTNT	NA	Neutral	4.9505033557047	16.4244966442953	1.25351197376704	60459.8213087248	1037.87603658025	0.176174496644295	0.50755033557047	0.176938088559684	3884.47567114094	311.686921537255	1192	1335124.5	196709.8	717.34	618.74	30.2	1.8	13.6	3.8	30.4	0	14.6	3.4	9.2	6.2	2.1	6.2	22	6.2	30.2	6.2	33	6.2
1	M07	1	OTNT	NA	Neutral	5.37062937062937	17.3793706293706	1.50926719702082	63759.3426573427	1132.58741194253	0.188811188811189	0.465909090909091	0.20722471972472	2616.01486013986	371.347339233752	1144	1343285.9	147083.1	725.37	474.21	31	2.1	7	15.6	31.1	0.5	8.5	15.7	10.8	8	1.7	8	24	8	34.4	8	35.9	8
1	M07	2	OTNT	NA	Neutral	4.77234242709313	16.5014111006585	1.33961936819984	65209.9604891816	1033.99423903765	0.454374412041392	1.19661335841957	0.292253381613683	7866.18908748824	570.33170133522	1063	1248683	160309.9	687.56	515.72	26.9	2.3	7.2	12.5	28.1	0.2	8.5	12.4	9.8	11.9	1.9	11.9	20.4	11.9	29.2	11.9	30.3	11.9
1	M07	3	OTNT	NA	Neutral	5.00616740088106	19.0176211453744	1.70200731490544	77650.9127753304	1125.51850777764	0.294273127753304	0.6784140969163	0.252992326265195	3657.93215859031	473.459924433106	1135	1272806	168937	738.79	556.46	27.5	1.8	9.8	7.9	28.3	0.2	11.4	7.1	12.2	10.7	2.6	10.7	21.2	10.7	32.3	10.7	34.4	10.7
1	M08	1	OTNT	NA	Neutral	4.7842064112588	15.4824081313526	1.42535467700958	57008.7185301016	1045.25274327282	0.110242376856919	0.383893666927287	0.257130446653512	3170.83189992181	260.996661300927	1279	1225474.2	147123.5	663.65	473.53	28.2	1.8	7.1	12.4	27.8	0.2	7.2	12	8.7	5.4	1.3	5.4	20.2	5.4	28.8	5.4	30.8	5.4
1	M08	2	OTNT	NA	Neutral	4.8652312599681	16.9688995215311	1.55063646999321	63977.2807017544	1068.94031392293	0.125996810207337	0.302232854864434	0.175766484977011	1579.95295055821	322.98950420782	1254	1277228	161634.4	703.89	515	27.4	1.8	8.2	9	27.8	0	9	8	10.4	7.2	1.8	7.2	19.3	7.2	28.9	7.2	32.1	7.2
1	M08	3	OTNT	NA	Neutral	4.13234200743494	14.1635687732342	1.41050539492654	53024.3405204461	1016.08913193212	0.117472118959108	0.260966542750929	0.0972420299650783	1572.67211895911	220.045550231205	1345	1158043.7	140193.7	635.82	440.93	25	1.7	5.7	12.8	26	0.2	6.5	11.8	10.6	4.7	1.9	4.7	18.5	4.7	28.7	4.7	31.6	4.7
1	M09	1	DNM2	NM_001005362	sample	5.04882629107981	14.8244131455399	1.49926176933674	48029.2122065728	1054.5772983082	0.294835680751174	0.594366197183099	0.310195302871359	2899.74366197183	607.654692353776	1065	1202976.4	144831.2	655.18	459.37	30.8	2.3	6.1	8.8	31.6	0	7.3	8.2	9	14.4	0.8	14.4	23.3	14.4	33.1	14.4	35	14.4
1	M09	2	DNM2	NM_001005362	sample	4.31255265374895	12.8719460825611	1.37458564710014	46379.9283909014	998.091992856954	0.195450716090986	0.556023588879528	0.331539595619208	3829.08087615838	421.39623009822	1187	1167584	132941.1	636.33	415.66	30.4	2.4	4	12.1	29.3	0	4.8	12.1	6.7	10	1	10	21	10	28.2	10	30.5	10
1	M09	3	DNM2	NM_001005362	sample	5.20794824399261	14.1201478743068	1.24134746903696	43080.1719038817	1031.11001954024	0.181146025878004	0.44177449168207	0.281755059481492	2303.21903881701	456.28713271775	1082	1244119.8	147273.3	633.3	451.38	31.1	2	7.1	10.5	29.9	0	6.7	10	6.6	10.4	1	10.4	23.9	10.4	32.3	10.4	34.9	10.4
1	M10	1	PRF1	NM_005041	sample	5.34657398212512	17.1618669314796	1.45968013582483	58636.8023833168	1048.22912304632	0.279046673286991	0.629592850049652	0.243332608029728	3695.76663356504	514.901244500882	1007	1148893.9	194685.3	602.27	609.91	26.1	2.2	11.4	3.9	25.5	0.8	11.6	2.8	11.2	11.1	1	11.1	20.4	11.1	31.9	11.1	34	11.1
1	M10	2	PRF1	NM_005041	sample	5.09519650655022	16.1222707423581	1.61635666396807	55826.1213973799	1049.15267932856	0.221834061135371	0.735371179039301	0.374859642883018	5566.97816593886	495.994852770405	1145	1149126	178556	634.96	567.15	26.1	2.6	9.5	8.9	26.7	0.3	11.4	8	10.8	10	1.1	10	20.9	10	31.5	10	32.4	10
1	M10	3	PRF1	NM_005041	sample	4.7144089732528	15.6669542709232	1.39344901202377	55156.187230371	985.121320841434	0.139775668679896	0.370146678170837	0.153701251904965	2309.57894736842	284.979083142522	1159	1120754.7	147819.2	588.35	461.83	24.7	2.5	8.7	19.5	24.3	0.3	8.6	18.7	10	7	1.6	7	18.6	7	28.8	7	31.1	7
1	M11	1	DSN1	NM_024918	sample	4.79637618636756	14.7187230371009	1.55603017149206	52975.0931837791	1020.31659225121	0.204486626402071	0.533218291630716	0.251916782287792	2689.47799827437	395.049342864473	1159	1063001.5	159977.6	586.25	523.14	25.1	3.7	6.3	5.7	25.5	1.8	7.9	5.3	10	9.4	0.6	9.4	19.7	9.4	31.4	9.4	33.1	9.4
1	M11	2	DSN1	NM_024918	sample	5.44362969752521	17.5508707607699	1.833940864413	65075.0971585701	1142.51393061138	0.244729605866178	0.633363886342805	0.38569900920955	3786.65719523373	646.590918534132	1091	1190018	156878.6	699.38	502.49	28	2.3	5.8	7.4	28.6	0	6	6.5	12.2	14.5	1.6	14.5	20.9	14.5	34.2	14.5	36.4	14.5
1	M11	3	DSN1	NM_024918	sample	5.21773485513608	15.4995610184372	1.67492035541449	53969.1861281826	1114.18499116885	0.213345039508341	0.471466198419666	0.236520933270561	2328.38103599649	386.695126439477	1139	1198249.1	167423.7	678.75	520.36	29	1.8	8.8	6.2	28.4	0.1	8.8	5.1	9.9	9.3	1.2	9.3	22.5	9.3	32.7	9.3	34.8	9.3
1	M12	1	CBLB	NM_170662	sample	4.99838839645447	15.9468170829976	1.90311249501998	58022.3779210314	1094.44825749685	0.295729250604351	1.10072522159549	0.411233899952675	10299.2675261886	537.917065923306	1241	1134073.7	173183	628.97	547.95	25.5	2.6	9.1	7.1	26	0.2	9.7	5.9	12.1	11	1.8	11	20.1	11	33.3	11	34.6	11
1	M12	2	CBLB	NM_170662	sample	5.56503378378378	18.4527027027027	1.76192770452857	65658.2635135135	1193.20086143403	0.275337837837838	0.674831081081081	0.20159094895937	4007.82347972973	400.345622402392	1184	1220294	148231.3	668.33	465.38	26.4	2.4	4.8	10.8	26.8	2.1	5.9	9.8	13.4	8.7	1.7	8.7	23	8.7	38	8.7	39.2	8.7
1	M12	3	CBLB	NM_170662	sample	5.19805194805195	15.9788961038961	1.63339034954026	55091.237012987	1103.05727007744	0.13961038961039	0.335227272727273	0.158721486846487	1576.59821428571	279.084688020932	1232	1179281.1	158584.7	664.53	503.54	28.7	1.5	6.9	8	29.1	0	8	7.1	9.7	6.9	1.5	6.9	24.3	6.9	34.4	6.9	36.9	6.9
1	M13	1	EP300	NM_001429	sample	4.73625498007968	14.3609561752988	1.42459850513985	53375.2215139442	1014.10291527598	0.185657370517928	0.412749003984064	0.238068677670271	2103.43027888446	379.288347687148	1255	1187812.1	125459.7	596.43	391.4	28.8	6.4	4.4	19.4	27.6	4.6	4.7	20.9	9	9.4	1.3	9.4	20.4	9.4	30.7	9.4	32.7	9.4
1	M13	2	EP300	NM_001429	sample	4.63559322033898	14.9033898305085	1.45119373519403	56043.2711864407	1026.55880449362	0.327118644067797	0.679661016949153	0.261538651242041	3284.8593220339	561.034292903661	1180	1202757	153320.1	617.8	479.7	26.9	2.9	8.1	11	26.7	0.1	8.5	10.4	10.3	13.7	1.8	13.7	19.5	13.7	31.8	13.7	32.6	13.7
1	M13	3	EP300	NM_001429	sample	4.59655485040798	15.0190389845875	1.44054956314454	55563.4179510426	1038.48179575822	0.502266545784225	1.06527651858568	0.302568340420988	4997.34088848595	617.948666169043	1103	1259708.4	148516.8	628.33	464.85	30	2.4	7.4	11.6	29.3	0	9	12.4	9.4	14	2.2	14	19.9	14	30.2	14	33.2	14
1	M14	1	PHOX2B	NM_003924	sample	5.45240431795878	18.5593719332679	1.58502963583881	68863.715407262	1159.73397058244	0.191364082433759	0.563297350343474	0.353377996717055	3660.67222767419	440.775542277978	1019	1360547	168193.9	729.2	538.78	32.2	1.6	8.1	6.7	31.7	0	9.8	6.3	11.1	10	2	10	23.3	10	35.2	10	37.2	10
1	M14	2	PHOX2B	NM_003924	sample	4.23172628304821	14.2993779160187	1.44966400394515	54594.8312597201	968.972139684488	0.12597200622084	0.307931570762053	0.139090471477719	1547.31415241058	242.284166403432	1286	1164256	147088.8	651.16	472.7	25.3	2.2	5.9	10.7	25.9	0.9	6.5	10.7	8.8	5.5	1.6	5.5	17.9	5.5	26.4	5.5	28.1	5.5
1	M14	3	PHOX2B	NM_003924	sample	4.01296456352636	12.0726015557476	1.33890618275709	40443.5341400173	965.731627791076	0.229040622299049	0.587726879861711	0.179127879904483	3650.09334485739	353.596355847786	1157	1199449.2	160335.5	653.39	504.79	28.4	1.1	9.6	10	29	0	10.1	10.7	6.7	7.6	1.6	7.6	19.2	7.6	28.5	7.6	30.3	7.6
1	M15	1	LATS1	NM_004690	sample	4.69310344827586	13.2379310344828	1.29839631128224	40295.575	996.030943637905	0.237931034482759	0.524137931034483	0.218375581554461	2437.30086206897	412.643575699707	1160	1064048.4	132490.6	576.55	419.95	26.6	1.9	6.6	19.1	26.5	0.2	6.2	19.2	9.1	10.5	1.1	10.5	20.1	10.5	31.3	10.5	33.1	10.5
1	M15	2	LATS1	NM_004690	sample	5.94230769230769	19.1634615384615	1.67108547833621	65730.3288461538	1146.32464883342	0.313461538461538	0.773076923076923	0.333896312775389	3954.39903846154	568.859611670589	1040	1206743	160355.7	686.7	526.02	28.3	1.6	9.5	14.7	29.4	0	10.1	13.9	11	12.8	1.5	12.8	22.7	12.8	34.4	12.8	36.6	12.8
1	M15	3	LATS1	NM_004690	sample	4.86758383490972	15.7274290627687	1.58355276047387	57428.5950128977	1080.13544193659	0.22871883061049	0.616509028374893	0.308108685763458	3707.34221840069	434.976460564639	1163	1176381.2	156028.7	647.8	513.63	28.6	2.6	9.3	10.7	29.3	0	11	10.1	10.1	10	1.8	10	21.5	10	31.7	10	34	10
1	M16	1	CUL3	NM_003590	sample	4.58269065981148	16.9314481576692	1.69254995212842	70226.0419880034	1147.1760713099	0.172236503856041	0.552699228791774	0.210684702329947	4496.33161953728	383.53546616622	1167	1346932.2	171194.7	785.1	572.77	30.7	2.2	10.8	9.4	31.5	0.3	12.6	8.7	10	7.5	2.3	7.5	20.8	7.5	29.9	7.5	33.2	7.5
1	M16	2	CUL3	NM_003590	sample	5.25311812179017	17.2861335289802	1.80549196632621	65880.9104915627	1162.10956988626	0.129126925898753	0.342626559060895	0.147254591825392	1866.56199559795	249.362799850961	1363	1339718	139735.5	766.77	457.54	31.8	2.1	4.3	14.7	32.6	0.1	5.4	13.4	9.8	5.5	1.8	5.5	24.4	5.5	34.6	5.5	36.3	5.5
1	M16	3	CUL3	NM_003590	sample	4.96177237185056	16.7132927888792	1.46952308518654	68858.4717636838	1191.78105548054	0.165073848827107	0.426585577758471	0.202495998065068	2530.26933101651	377.719284729189	1151	1415964	171205.7	787.55	543.45	32.8	1.8	10.6	7.8	33.2	0	11.1	7	8.9	7.9	2.2	7.9	24.3	7.9	31.9	7.9	35.2	7.9
1	M17	1	OTNT	NA	Neutral	4.69174977334542	15.9401631912965	1.5603030989941	63826.3309156845	1035.45192463937	0.184950135992747	0.466001813236627	0.274247384054861	2951.86582048957	407.798098432016	1103	1251796.3	162845.2	698.63	531.37	26.7	1.8	9.2	10.4	26.8	0.2	9.7	10.8	10.1	9.3	2.4	9.3	18.9	9.3	28.6	9.3	30	9.3
1	M17	2	OTNT	NA	Neutral	4.73923444976077	14.9800637958533	1.34422589762533	53932.4561403509	1023.13594425913	0.102870813397129	0.271132376395534	0.159818738766107	1465.7312599681	277.705047300853	1254	1249604	163991.6	689.42	523.24	27.9	1.6	8.5	9.8	28.8	0	9.3	9	8.4	6.3	1.7	6.3	20.5	6.3	30.5	6.3	31.7	6.3
1	M17	3	OTNT	NA	Neutral	5.01475409836066	14.977868852459	1.40171189195809	50998.912295082	1044.62661574657	0.0713114754098361	0.30327868852459	0.231878415300546	2759.45491803279	205.686240783732	1220	1186593.6	148665.8	628.18	462.08	25.3	2.2	7	12.4	25.2	0	7.4	11.9	10.1	4.2	1.2	4.2	20.6	4.2	31.2	4.2	33.7	4.2
1	M18	1	OTNT	NA	Neutral	5.41016652059597	18.3347940403155	1.67293605767537	64582.3093777388	1124.21941016691	0.268185801928133	0.671340929009641	0.284718970317259	3856.49868536372	504.003351108463	1141	1193826	159426	655.04	507.87	26.5	2.3	9.3	12.3	27.5	0.1	9.4	11.7	12.5	11.8	1.3	11.8	21.8	11.8	33.6	11.8	34.9	11.8
1	M18	2	OTNT	NA	Neutral	5.24020016680567	18.2301918265221	1.42196685177071	69630.3386155129	1113.11973450487	0.194328607172644	0.579649708090075	0.328481250715465	4312.92577147623	400.166317051567	1199	1335385	153056.4	698.59	488.3	28.4	2	6.6	9.8	29.2	0	7	8.7	10.3	8.6	1.7	8.6	21.9	8.6	32	8.6	33.4	8.6
1	M18	3	OTNT	NA	Neutral	5.04874086108855	16.8147847278635	1.54941864214868	63224.2388302193	1078.07560019846	0.39642567018684	1.19740048740861	0.338601680194951	7792.95044679123	515.593460124144	1231	1249680.6	161570.9	686.17	510.02	29.4	2	8.2	6.3	29.2	0	8.6	5.4	10.1	10.6	1.9	10.6	21.1	10.6	31.7	10.6	34.1	10.6
1	M19	1	OTNT	NA	Neutral	4.0828125	12.74765625	1.29647074873089	43436.8375	919.883974516488	0.103125	0.29375	0.167076822916667	1853.6328125	231.596979661036	1280	1042310.1	120045.8	570.21	390.45	22	3.4	4.9	22.3	21.9	0.2	6.2	21.3	9.5	5.4	1.2	5.4	17.1	5.4	26.8	5.4	28.2	5.4
1	M19	2	OTNT	NA	Neutral	5.07069846678024	16.179727427598	1.41961137709976	56999.5042589438	1089.18630603957	0.110732538330494	0.301533219761499	0.178703990501265	2078.93611584327	240.331909446331	1174	1228129	172704.8	665.37	553.31	27.3	2.1	8.9	7.4	28.2	0	9.1	6.6	10.2	5.2	1.2	5.2	21.7	5.2	32.5	5.2	34	5.2
1	M19	3	OTNT	NA	Neutral	4.42293906810036	12.5304659498208	1.32010807977273	41651.2716845878	984.006501460451	0.0810035842293907	0.252329749103943	0.0760641489136113	2126.70752688172	136.233711962351	1395	1183379.4	132150.7	615.14	410.97	27.4	1.4	4.3	12.8	27.8	0.1	4.3	12.3	8.3	3.1	1.1	3.1	19.9	3.1	30.5	3.1	33.1	3.1
1	M20	1	OTNT	NA	Neutral	4.70366972477064	16.1091743119266	1.64286585257097	62093.1266055046	1116.3896717811	0.298165137614679	0.645871559633028	0.29012225991314	3455.79633027523	580.023164892454	1090	1269427.7	182711.9	741.37	599.04	29	1.9	12.6	6.4	31.4	1.4	14.3	6.4	10.6	12.8	2.3	12.8	21.6	12.8	31.2	12.8	32.8	12.8
1	M20	2	OTNT	NA	Neutral	4.74596182085169	15.3568281938326	1.46364626589782	54764.6035242291	1033.77698647202	0.129955947136564	0.290748898678414	0.141808265156283	1409.43612334802	259.204701232621	1362	1178861	124116.4	647.44	394.21	26.9	7.1	5	20.8	27.5	4.8	5	19.5	10.5	6.1	1.5	6.1	20.6	6.1	31.1	6.1	32.5	6.1
1	M20	3	OTNT	NA	Neutral	4.77862595419847	16.1306191687871	1.41922533189303	58830.0135708227	1046.89875885613	0.195928753180662	0.531806615776081	0.252778521792182	3808.2866836302	395.763189075889	1179	1234139.2	151871.2	649.07	468.02	26.8	1.4	7.1	8	26.2	0	7.4	8	11.2	8.4	1.9	8.4	21.3	8.4	32.1	8.4	34.2	8.4
1	M21	1	OTNT	NA	Neutral	5.97423887587822	19.9476971116315	1.53174356621977	69401.8235753318	1117.39229001896	0.0905542544886807	0.328649492583919	0.212841530054645	2438.33489461358	242.846521825583	1281	1324669.9	144982.7	679.21	458.43	28.6	1.6	5.7	8.6	27.8	0	5.5	8.2	11.9	5.5	1.3	5.5	22	5.5	33.6	5.5	35.1	5.5
1	M21	2	OTNT	NA	Neutral	5.80784955028618	19.4881439084219	1.74086769760561	69508.4587080949	1130.13717819869	0.220768601798855	0.59198691741619	0.224662267342045	3216.21749795585	352.357741649722	1223	1323937	139420	708.63	443.09	28.8	2	5.4	12.8	29.3	0.2	5.5	12.5	11.4	8.7	1.6	8.7	22.2	8.7	33.2	8.7	34.3	8.7
1	M21	3	OTNT	NA	Neutral	5.07212317666126	16.581847649919	1.89314782436451	62993.7212317666	1096.73712361334	0.093192868719611	0.39870340356564	0.230825475173125	3276.47649918963	236.399619721544	1234	1209354	151077.6	652.31	478.13	25.1	4.6	5.8	7.8	25.8	3.1	6	6.4	10.7	5.1	1.9	5.1	21	5.1	32.1	5.1	34.9	5.1
1	M22	1	OTNT	NA	Neutral	5.30678466076696	17.9756637168142	1.74231164463344	64303.4174041298	1137.20659440728	0.144542772861357	0.376106194690265	0.158712586782277	2073.09292035398	265.064404144236	1356	1239853.8	137025	661.28	426.8	27.9	2.5	4.7	11.7	29	0.1	4.8	11.1	13.4	6.2	1.3	6.2	21.8	6.2	35	6.2	36.8	6.2
1	M22	2	OTNT	NA	Neutral	4.76551226551227	14.6356421356421	1.3810957481185	48288.06998557	1030.96071619787	0.138528138528139	0.315295815295815	0.14051952874008	1572.21789321789	255.476353331992	1386	1110013	123180.8	587.63	385.19	24	2	3.5	17.5	24.3	0.2	3.5	16.8	9.8	6.5	1.1	6.5	20.3	6.5	30.6	6.5	32.2	6.5
1	M22	3	OTNT	NA	Neutral	4.77757520510483	14.2260711030082	1.45005098037709	50930.6536007293	1078.52007413016	0.159525979945305	0.355515041020966	0.182082447077889	1670.86052871468	352.768350052409	1097	1225600.8	151291.4	678.65	488.94	28.3	0.8	9.8	16.7	29.2	0	10.8	16.1	9.6	8.8	1.5	8.8	21.5	8.8	31.4	8.8	33.5	8.8
1	N03	1	PLK1	NA	Negative	7.2027027027027	31.7331081081081	3.10678116824126	143332.596283784	1520.99576485689	2.04054054054054	5.10304054054054	1.03646157960117	28445.6689189189	2024.63765205572	592	1350442.1	298064.9	854.68	1008.12	26.9	9.6	31.6	4.1	30.4	0.3	34.3	0.5	18.2	44.1	6.1	44.1	27	44.1	44.8	44.1	46.3	44.1
1	N03	2	PLK1	NA	Negative	6.71725571725572	26.6756756756757	2.4882156318597	109163.61954262	1434.89614581835	3.5987525987526	10.5426195426195	1.53815576219952	67651.948024948	3040.06601663838	481	1384702	382069.5	843.77	1262.6	29.7	8.5	47	9.4	33.9	0.2	49.1	7.1	17.7	59.5	4.8	59.5	27.4	59.5	43.5	59.5	46.2	59.5
1	N03	3	PLK1	NA	Negative	6.41929824561404	23.3140350877193	2.53968306693215	90295.2473684211	1336.77707462284	3.1280701754386	9.37719298245614	1.40185514225117	62421.9350877193	2700.81105767092	570	1143764.1	339439.3	750.84	1176.59	25.3	8.4	38.6	7	31.6	1.2	42.5	4.6	15.8	53.9	3.9	53.9	28.4	53.9	43	53.9	44.4	53.9
1	N04	1	PLK1	NA	Negative	6.7651376146789	27.9614678899083	2.59575078285679	122482.735779817	1394.7702491108	3.34128440366972	9.59816513761468	1.40837454528128	60327.1449541284	2829.08159506383	545	1293797.6	329663.9	791.71	1078.81	25.7	9	36.3	9.7	30.3	0.4	38	5.7	17.2	57.2	3.5	57.2	27.5	57.2	44	57.2	45.7	57.2
1	N04	2	PLK1	NA	Negative	6.42622950819672	28.8524590163934	2.67526580652706	126187.60291439	1474.79102411683	2.80145719489982	8.31876138433515	1.27369595739357	61414.9981785064	2821.89894278339	549	1295300	377469.8	794.77	1250.92	24.6	10.9	45.2	4.7	27.7	0.4	47	2.6	18	52.1	4.6	52.1	28.8	52.1	44.3	52.1	45.4	52.1
1	N04	3	PLK1	NA	Negative	5.28571428571429	24.2061688311688	3.01940507474201	116895.068181818	1390.06122780624	1.62824675324675	4.57142857142857	0.841536725350257	31916.1525974026	1760.88901713568	616	1153587.7	319914.3	743.1	1103.17	23.2	9.6	36	8.3	26.1	0	42	6	17.4	35.4	5.4	35.4	21.6	35.4	39	35.4	42.2	35.4
1	N05	1	PLK1	NA	Negative	6.64358108108108	27.2094594594595	2.2997786446948	111028.861486486	1366.09463571473	2.24831081081081	6.32939189189189	1.26257564011441	36818.1858108108	2295.44553312926	592	1239228.4	337035.2	736.96	1143.73	26	9.8	36.7	3.9	28	0.3	40.7	1.9	19.3	48.8	3.9	48.8	27	48.8	44.4	48.8	45.6	48.8
1	N05	2	PLK1	NA	Negative	7.41924959216966	30.1712887438825	2.37479891515923	125439.327895595	1391.47139806198	2.28874388254486	6.4747145187602	1.14137114459622	43820.7960848287	2279.97586143598	613	1360956	336125.9	807.45	1104.94	29.9	7.2	39.5	3.1	31	0.2	42.1	1.6	19.7	43.6	3.1	43.6	29.5	43.6	45	43.6	46.7	43.6
1	N05	3	PLK1	NA	Negative	7.25636942675159	25.0222929936306	2.21275807183764	99819.2850318471	1468.25104565716	1.70700636942675	4.40605095541401	0.946404010795873	25484.2643312102	1869.65291459682	628	1291562.8	321276.8	779.33	1062.71	28.7	8.6	35.8	6.4	33.1	0.2	38.9	2.5	15.4	38.4	2.5	38.4	30.7	38.4	48.2	38.4	51.4	38.4
1	N06	1	PLK1	NA	Negative	5.23818897637795	25.1299212598425	3.20931093951868	118972.742125984	1400.69270129523	4.25393700787402	12.6003937007874	1.93968130499713	83945.2992125984	3644.92150853097	508	1175349.1	458001	810.05	1628.35	26.6	10.6	56.3	4.1	33.1	0.6	63.6	1.6	16.5	68.5	4.7	68.5	25	68.5	39	68.5	40.6	68.5
1	N06	2	PLK1	NA	Negative	5.53097345132743	24.0761061946903	2.86555978622897	106530.451327434	1386.8749504027	2.40176991150442	7.98761061946903	1.41836088421687	55064.2761061947	2608.42861726398	565	1152215	370423.8	773.02	1312.54	25.5	9.6	43.5	3.9	29.6	0.4	45.8	1.4	17.3	52	3.7	52	23.2	52	39.3	52	40.9	52
1	N06	3	PLK1	NA	Negative	6.06185567010309	24.5478645066274	2.98106282154548	101113.882179676	1428.06618596969	1.62444771723122	4.7039764359352	0.992261830128048	28486.4624447717	1683.04230486615	679	1231836.3	301242.5	773.84	996.98	26.2	7.5	34.6	6.5	29	0.1	37.4	3.2	19.6	35.5	4.1	35.5	29.5	35.5	47.3	35.5	49.8	35.5
1	N07	1	PLK1	NA	Negative	5.09322033898305	22.4350282485876	2.15428423013431	99010.5918079096	1162.74938132268	1.70197740112994	4.47033898305085	0.984821011325249	26745.5381355932	1898.13844451707	708	1083028.3	284856.2	684.95	953.66	20.8	25.1	32.2	20.3	24.9	13	33.9	15.7	14.3	38.4	4.7	38.4	22	38.4	34	38.4	35.2	38.4
1	N07	2	PLK1	NA	Negative	6.39065817409766	24.0339702760085	2.36004435845176	88700.3524416136	1446.86291746176	4.7791932059448	13.4819532908705	1.86505512982623	81735.0127388535	3562.21713407164	471	1281333	413594.6	810.23	1388.9	30.1	8.3	50.1	5.5	34	2.8	49.9	2.1	18.5	70.7	3.4	70.7	28	70.7	42.7	70.7	44.2	70.7
1	N07	3	PLK1	NA	Negative	5.22065727699531	19.9342723004695	2.38065176568919	80076.1674491393	1260.81995203997	1.67136150234742	4.73082942097027	0.989315689641911	27544.9264475743	1846.09564491198	639	1052631.2	298672.3	633.43	982.64	21	8.3	30.8	5.5	23.9	0	35.7	2.7	16.3	39.3	3.1	39.3	23.8	39.3	40.5	39.3	42.9	39.3
1	N08	1	PLK1	NA	Negative	5.29580573951435	20.8609271523179	2.34372668146139	85569.766004415	1257.89614922933	3.92273730684327	11.6975717439294	1.75491920389534	73070.004415011	3106.80141708053	453	1153999.8	406837	714.29	1399.01	23.2	9.5	49.7	4	24.1	0.7	55.6	2.4	17.7	61.1	3.5	61.1	22.1	61.1	36.9	61.1	39.5	61.1
1	N08	2	PLK1	NA	Negative	6.787728026534	28.6351575456053	2.23130326936096	131422.578772803	1345.88998526985	2.52238805970149	7.93864013266998	1.39616014120291	55496.9933665008	2123.9352672789	603	1415992	334926.9	808.29	1134.65	28	10.3	37.8	4.1	28.7	0.3	41.6	2.7	13.6	42.1	4.5	42.1	27.2	42.1	38.5	42.1	40.1	42.1
1	N08	3	PLK1	NA	Negative	6.06361829025845	27.1908548707753	2.63787316795946	128867.825049702	1449.67051702882	3.37972166998012	10.1769383697813	1.63037010274225	68617.2047713718	3180.26774219041	503	1284299.1	438390.6	847.85	1472.13	24.9	10.1	57.3	2.6	30	0	61.4	1.8	18.7	60.2	6.2	60.2	25.8	60.2	43.3	60.2	45.3	60.2
1	N09	1	CIC	NM_015125	sample	5.52473498233216	16.5538869257951	1.49319085544961	55172.4567137809	1102.86557550144	0.23321554770318	0.477031802120141	0.191686297605025	2204.91696113074	420.003438882673	1132	1203142.4	152567	654	484.81	30.2	6.9	6.2	8.6	30	5.4	6.9	7.5	9.6	9.7	1.1	9.7	24.6	9.7	35.3	9.7	36.5	9.7
1	N09	2	CIC	NM_015125	sample	4.74137931034483	14.9154351395731	1.5579739964029	53832.447454844	1029.36000503085	0.137110016420361	0.399014778325123	0.171458545103865	2208.07224958949	260.31884808072	1218	1184929	131341.2	618.11	408.09	26.3	1.5	2.9	10.3	26.6	0.1	3.8	9.8	10.7	6.2	1.5	6.2	20.6	6.2	32.6	6.2	34.7	6.2
1	N09	3	CIC	NM_015125	sample	4.52595419847328	13.687786259542	1.54651259945114	50281.2404580153	1041.56448174248	0.0954198473282443	0.285496183206107	0.145966921119593	1825.17633587786	211.054845531736	1310	1188710.3	127609.7	671.99	408.33	28	1.9	5	18.4	29.5	0.2	6.1	17.6	8.5	4.4	1.5	4.4	19.8	4.4	30.1	4.4	32.6	4.4
1	N10	1	SMARCA4	NM_003072	sample	4.71034482758621	13.2827586206897	1.30020384822727	43008.7405172414	1024.22624717116	0.15948275862069	0.404310344827586	0.177122673782157	2513.10689655172	316.793199680876	1160	1176644.1	152894.4	628.88	486.8	27.8	1.5	8	11.1	27.8	0	8.3	11.4	8.1	7.1	0.9	7.1	21.1	7.1	31	7.1	33.4	7.1
1	N10	2	SMARCA4	NM_003072	sample	4.57760814249364	16.2273112807464	1.83344801903833	64046.1908396947	1081.29751196036	0.195928753180662	0.644614079728584	0.316590703613604	5146.14927905004	481.003790906707	1179	1273658	171509.7	718.23	541.67	31	2	8.2	6.3	31.9	0	9.9	5.8	9.7	9.6	2.1	9.6	21.3	9.6	30.7	9.6	32.7	9.6
1	N10	3	SMARCA4	NM_003072	sample	5.13854489164087	16.2066563467492	1.41456266598457	55202.3072755418	1058.403235417	0.126160990712074	0.291795665634675	0.124338582182099	1626.03250773994	253.141836981932	1292	1235493.2	156096.8	639.4	484.19	28.2	1.9	8	9.8	28.4	0.2	7.6	9.7	8.7	5.5	1.5	5.5	23.1	5.5	32.2	5.5	34.4	5.5
1	N11	1	DOT1L	NM_032482	sample	4.67649536647009	16.4296545914069	1.66367017755599	60429.7169334457	1060.20571883414	0.10530749789385	0.278011794439764	0.151830010296733	1392.34793597304	237.291475421958	1187	1212216.4	137053.8	649.47	431.52	27.5	2.2	4.9	12.2	28	0.2	5.1	12.1	10.9	5.9	1.8	5.9	20.6	5.9	31.4	5.9	33.1	5.9
1	N11	2	DOT1L	NM_032482	sample	5.51015625	16.05390625	1.36021209480481	51098.159375	1091.01315648253	0.14609375	0.30859375	0.145505642361111	1368.909375	262.365862292834	1280	1255203	136751.1	657.89	428.96	28.4	1.5	3.5	11.8	28.8	0.9	4	11.5	9.5	6.7	1	6.7	23	6.7	33.2	6.7	34.7	6.7
1	N11	3	DOT1L	NM_032482	sample	4.57712765957447	14.0576241134752	1.38883420842956	47314.2455673759	1003.52188426389	0.120567375886525	0.436170212765957	0.191145657435551	3454.41755319149	214.98904163763	1128	1231368.4	131518.5	649.34	414.04	28.1	1.7	5.8	19.8	28.4	0.1	6.2	18.7	8.4	5.1	1.2	5.1	20.9	5.1	30.9	5.1	33.4	5.1
1	N12	1	XPC	NM_004628	sample	4.88213491475167	14.6538176426983	1.57607116311561	47433.8991845812	1078.35998667391	0.101556708673091	0.223869532987398	0.105947594124021	1026.91401037806	197.444929729119	1349	1127070.6	140269.9	614.33	438.01	27.1	1.7	5.5	10.2	27.6	0.1	5.7	8.8	10.6	5	1.1	5	21.4	5	34	5	35.7	5
1	N12	2	XPC	NM_004628	sample	5.53092783505155	16.2822164948454	1.45367399618819	53438.3569587629	1087.32947722937	1.14561855670103	2.64175257731959	0.719439061995855	14072.6095360825	1432.51384750936	776	1298713	243532.7	755.78	786.95	33.8	1.5	19.6	2.8	34.7	0.4	21.8	2.4	7.9	30.5	0.6	30.5	22.9	30.5	32	30.5	34	30.5
1	N12	3	XPC	NM_004628	sample	4.57589984350548	13.5586854460094	1.46614297901689	45503.4233176839	990.704685835615	0.113458528951487	0.329420970266041	0.184504176053472	2293.43192488263	219.36915720563	1278	1117385.9	142095	632.86	444.76	26.5	1.9	5.2	8.1	26.9	0	5	7.5	8.9	5	1.3	5	19.2	5	28.7	5	31.2	5
1	N13	1	EXT1	NM_000127	sample	4.67921568627451	15.4682352941176	1.46063832116677	56142.5521568627	989.176934664487	0.105098039215686	0.222745098039216	0.135077497665733	1033.34352941176	233.652674088439	1275	1056112.7	137797.6	568.3	436.59	22.2	2	5.9	16.5	22.9	0.1	6.5	16.2	11.1	5.9	1.4	5.9	18.3	5.9	29.6	5.9	30.9	5.9
1	N13	2	EXT1	NM_000127	sample	5.44052044609665	18.2778810408922	1.57372937181105	67872.8921933086	1052.28613680737	0.186802973977695	0.473048327137546	0.213222486442013	2545.07527881041	421.663374859002	1076	1144386	160465.5	620.67	506.71	23.6	1.3	7.8	11.6	24.2	0	8	11.2	13.1	9.8	1.6	9.8	19.3	9.8	31.6	9.8	33.5	9.8
1	N13	3	EXT1	NM_000127	sample	5.54545454545455	17.0503089143866	1.59850351042892	60626.2603706973	1128.64635473907	0.153574580759047	0.30008826125331	0.166406085823562	1535.98587819947	347.430628011294	1133	1188415.7	148027.1	664.33	470.09	25.9	1.8	8.2	16.2	26.9	0.8	8.6	15.5	10.1	7.7	1.7	7.7	22.5	7.7	32.8	7.7	34.7	7.7
1	N14	1	MSH6	NM_000179	sample	4.6448132780083	13.9875518672199	1.34342495107723	44728.5269709544	985.764444260611	0.107053941908714	0.217427385892116	0.139616676546137	983.560995850622	245.341149063016	1205	1028426.1	137879.8	543.91	432.88	23	2.2	6.3	13.4	22.7	0	6.1	13.2	9.8	6.1	0.9	6.1	19.6	6.1	30.3	6.1	32	6.1
1	N14	2	MSH6	NM_000179	sample	5.04882017900732	17.0691619202604	1.64483464216192	65806.3759153784	1078.21989332504	0.147274206672091	0.306753458096013	0.175520255442957	1740.0016273393	326.034000508126	1229	1142887	140919.9	652.74	452.79	25.2	2.3	6	14.2	26.2	0	6.9	13.8	12.2	7.6	1.7	7.6	20.3	7.6	33	7.6	34.4	7.6
1	N14	3	MSH6	NM_000179	sample	3.94444444444444	11.3922056384743	1.17084657584273	35320.7520729685	841.181060394274	0.0854063018242123	0.321724709784411	0.245632946379215	2880.30762852405	221.649398613005	1206	901119.6	127896.2	478.47	402.14	20.7	10.5	5.3	19.9	20.5	10.9	6.7	19.2	7.7	4.9	0.9	4.9	15.9	4.9	24.8	4.9	27.4	4.9
1	N15	1	FANCC	NM_000136	sample	5.38783894823336	15.430566967954	1.33284782008172	48118.7608874281	1057.70246916084	0.141331142152835	0.324568611339359	0.148440778666986	1593.71487263763	249.950769971714	1217	1249853.7	156032.4	648.39	486.66	28.5	2.4	5.4	4.9	29.2	0.3	5.9	4.5	9.6	6.1	0.4	6.1	23.1	6.1	33.1	6.1	34.7	6.1
1	N15	2	FANCC	NM_000136	sample	5.35688729874776	16.4499105545617	1.41813565978881	55083.3944543828	1077.97883770229	0.227191413237925	0.48479427549195	0.1970827090613	2397.97853309481	398.007883098601	1118	1296265	166522.8	707.8	530.5	30.6	1.8	7.5	6.2	31.7	0.4	8.5	5.2	9.2	9.5	1	9.5	22.2	9.5	32.6	9.5	34.3	9.5
1	N15	3	FANCC	NM_000136	sample	5.04515599343186	14.6444991789819	1.44035316198131	49152.9334975369	1039.21377611252	0.0944170771756979	0.323481116584565	0.123690280709985	2760.97701149425	173.211440470677	1218	1174684.6	130414.8	627.79	407.13	26.4	2.1	4.7	15.2	25.5	0.1	4.7	15.1	9.4	4.2	1.3	4.2	21.3	4.2	31.6	4.2	34.2	4.2
1	N16	1	NCOR1	NM_006311	sample	5.23124448367167	18.1694616063548	1.65825470592957	66638.5286849073	1126.81255356781	0.125330979699912	0.427184466019417	0.294951946650976	3412.34245366284	312.871225054504	1133	1247827.5	165957.9	679.09	527.23	26.7	2.2	7.9	9.4	27.2	0	8.7	8.8	12.3	7.1	1.9	7.1	20.9	7.1	32.8	7.1	35	7.1
1	N16	2	NCOR1	NM_006311	sample	4.87848784878488	15.3906390639064	1.43966017663162	54565.0477047705	1010.52046311389	0.179117911791179	0.42034203420342	0.228084951352278	2232.56615661566	415.660352547222	1111	1176928	163886.3	623.28	507.82	24.1	1.7	7.3	7.6	25.4	0	8.5	7.3	10	9	1.1	9	19.1	9	30.4	9	32.2	9
1	N16	3	NCOR1	NM_006311	sample	5.5936188077246	18.79932829555	1.7380879675589	69336.9437447523	1033.95561659919	0.128463476070529	0.272040302267003	0.157078885290472	1493.35012594458	292.187352934093	1191	1256041.8	148153.8	672.71	476.79	26.9	1.4	6.3	11.9	27	0	7.4	12.2	10.7	6.7	2.4	6.7	21.9	6.7	31.7	6.7	33.3	6.7
1	N17	1	PLK1	NA	Negative	6.45824847250509	24.7107942973523	1.96773298168571	117866.83503055	1274.70776248331	3.0061099796334	8.94501018329939	1.4944988539392	62529.5213849287	3011.54591640409	491	1456550.2	415367.5	844.58	1358.35	30.8	2.4	49.1	4.1	31.2	0.2	49.9	3.7	12	55	3.9	55	24.4	55	35.8	55	36.7	55
1	N17	2	PLK1	NA	Negative	5.50513347022587	24.8993839835729	2.95076400796443	122444.049281314	1381.37125761463	4.15811088295688	11.5564681724846	1.53207582058779	78373.8850102669	3336.05907841235	487	1464254	413558	925.94	1368.39	33.3	1.4	52.2	1.2	36.1	0	54.2	0.8	13.6	61	6.4	61	24	61	33.7	61	34.7	61
1	N17	3	PLK1	NA	Negative	5.48232323232323	25.1616161616162	2.3491917894813	140304.310606061	1469.48474679337	5.82828282828283	19.4974747474747	2.27544617666722	147440.184343434	4345.08296894249	396	1344789.8	521402.7	895.85	1731.63	27	1	69.2	2	30.6	0.3	69.2	1.5	13.9	74	9.3	74	25	74	33.6	74	35.9	74
1	N18	1	PLK1	NA	Negative	5.71146245059289	24.6699604743083	2.51891507816725	116247.059288538	1260.47412759783	2.69565217391304	7.41699604743083	1.32317589790583	52132.7015810277	2803.15784129312	506	1290467.6	407755	764.36	1336.19	26.3	0.4	48.8	1.4	27.9	0	48.6	1.2	13.4	53.2	4.9	53.2	23.3	53.2	33	53.2	35.4	53.2
1	N18	2	PLK1	NA	Negative	6.350622406639	23.9875518672199	2.4643720626991	101959.842323651	1433.71824924167	4.97717842323651	15.9170124481328	1.90522180090758	111693.331950207	3982.179992114	482	1478755	469574	855.62	1551.39	32.8	2.3	50.6	2.1	34.4	0.2	51.2	2.1	13.5	69.1	5.2	69.1	27	69.1	38.2	69.1	40.9	69.1
1	N18	3	PLK1	NA	Negative	5.91571753986333	27.1799544419134	2.65944323212021	143555.733485194	1469.20875203746	3.01594533029613	9.72437357630979	1.37958851137566	71744.2505694761	2878.31571609578	439	1508283.8	416251.7	882.03	1363.57	32.3	2.5	50.8	2.3	32.3	0	51.5	2.3	14.1	52.6	7.1	52.6	26.7	52.6	37.6	52.6	40.3	52.6
1	N19	1	PLK1	NA	Negative	4.44021739130435	20.5489130434783	3.34767077734286	111801.798913043	1310.88646011475	5.60054347826087	17.8858695652174	1.94801943239297	134213.108695652	4126.46842307013	368	1189636.5	500292.7	834.3	1672.22	27.2	4.3	67.1	3	30.7	2.2	63.3	1.9	13.3	70.9	5.2	70.9	22.3	70.9	34.2	70.9	34.8	70.9
1	N19	2	PLK1	NA	Negative	6.57215189873418	28.5493670886076	2.01638291900997	132884.865822785	1332.5191480834	4.84050632911392	13.1088607594937	2.00651358433849	95253.253164557	4546.69820164666	395	1418967	538453.1	843.81	1759.68	27.3	1.3	67.1	1.3	30.6	0	66.3	0.8	15.7	79.2	5.3	79.2	25.3	79.2	37.5	79.2	38.2	79.2
1	N19	3	PLK1	NA	Negative	5.84210526315789	25.5679824561403	4.16698142618508	129348.89254386	1532.24253401797	3.57894736842105	11.3969298245614	1.56843231737397	82029.3377192982	3161.88549780634	456	1387032.4	442553.1	920.02	1497.82	32.5	2.2	57.5	3.3	36.4	0.2	58.8	2.6	15.8	58.6	7.5	58.6	25.7	58.6	39.3	58.6	42.8	58.6
1	N20	1	PLK1	NA	Negative	5.02439024390244	21.7560975609756	2.25358445282658	109944.088180113	1294.6405247624	3.66791744840525	12.078799249531	1.38848291613579	95336.703564728	2853.65945366461	533	1393827.9	386544.9	832.68	1254.96	31.1	2.4	42.2	2.8	33.6	0.2	41.3	2.4	10.3	48.2	6.4	48.2	21.8	48.2	28.5	48.2	31.3	48.2
1	N20	2	PLK1	NA	Negative	5.54625550660793	24.6123348017621	2.45945069129026	111661.960352423	1389.75510430859	4.54185022026432	13.7621145374449	1.76272911793951	97751.2907488987	3598.18722277775	454	1322818	410640.9	812.81	1319.75	29.1	1.5	50.9	3.5	31.9	0	51.3	2.2	16.3	64.3	5.3	64.3	24.9	64.3	39.4	64.3	41.6	64.3
1	N20	3	PLK1	NA	Negative	6.81410256410256	27.4893162393162	2.73478201114405	137900.694444444	1394.35849426767	3.23076923076923	10.0192307692308	1.60754463333825	75716.2243589744	2885.28249707002	468	1537899.1	380057.6	869.49	1201.22	31.4	2.4	50.9	4.5	33.3	0	50.2	3.8	12.6	52.8	5.3	52.8	26.9	52.8	35.5	52.8	37.8	52.8
1	N21	1	PLK1	NA	Negative	7.2737556561086	26.2443438914027	1.98246491009066	113111.300904977	1428.52603609738	3.63348416289593	11.2194570135747	1.82996693676704	76237.9411764706	3206.417233081	442	1591250.6	408672.7	875.6	1324.39	36.4	2	49.5	4.3	37.6	0	46.4	3.2	13.1	62	4.5	62	31.2	62	42.3	62	43.2	62
1	N21	2	PLK1	NA	Negative	6.37122969837587	25.5730858468677	2.51336702617318	122303.262180974	1298.86747590986	3.95127610208817	12.1763341067285	1.64824603488837	89691.9187935035	3259.35474159169	431	1365328	437993.1	803.03	1436.16	29.2	1.4	51.5	1.4	30.9	0	51	1.2	14.4	59.9	4.4	59.9	23.4	59.9	36	59.9	38.3	59.9
1	N21	3	PLK1	NA	Negative	5.63452914798206	26.02466367713	2.69312789877909	132409.109865471	1350.49159831887	2.95291479820628	9.29596412556054	1.48349851097965	63710.6390134529	2802.59065768965	446	1324395.4	399160.9	838.16	1281.32	25.8	8.3	48.7	3.1	28.3	6.7	52.2	2.7	16.6	56.1	6.7	56.1	23.3	56.1	35.7	56.1	37.4	56.1
1	N22	1	PLK1	NA	Negative	5.48672566371681	34.0353982300885	4.68107603679415	221435.084955752	1658.53550998855	2.67433628318584	8.12035398230089	1.36380278755956	59734.1238938053	2584.13556340888	565	1776090.3	354646.4	1112.34	1144.71	35.4	3.7	39.5	6	37.3	0	38.8	5	18.2	46.7	11.5	46.7	26	46.7	37.2	46.7	38.2	46.7
1	N22	2	PLK1	NA	Negative	4.0455764075067	19.7747989276139	2.75659799441066	108998.383378016	1173.88927783118	5.64879356568365	16.8310991957105	2.2004734709077	115084.466487936	4169.54491024184	373	1216662	484288.9	808.25	1631.06	27.3	2.7	60.3	2.4	29	0	60.9	1.9	12.1	74.3	4.6	74.3	18	74.3	28.4	74.3	31.9	74.3
1	N22	3	PLK1	NA	Negative	6.12649164677804	28	2.74435190294333	148002.92601432	1500.06907187251	3.80429594272076	12.255369928401	1.65189439990156	89575.0238663484	3507.63441926434	419	1493697	471165.5	954.99	1545.19	28.9	1.9	57.8	4.5	33.2	0	58.7	2.9	13.8	62.3	7.6	62.3	24.6	62.3	35.8	62.3	39.9	62.3
