# Supplementary material for: TRACERx analysis identifies a role for FAT1 in regulating chromosomal instability and whole-genome doubling via Hippo signalling
Source: Nat Cell Biol. 2024 Dec 30;27(1):154–68. doi: 10.1038/s41556-024-01558-w (PMC11735399; doi:10.1038/s41556-024-01558-w)
Supplement: Supplementary file 17 — Statistical source data. [file 41556_2024_1558_MOESM17_ESM.zip › extended fig1/ext fig1A source/data/rawData/GIN_H1792_RPApS33.txt]

screenPlateOrder	plateWell	replicateNo	Content	ContentAnno	ContentType	MEAN_ObjectSpotTotalCountCh2	MEAN_ObjectSpotTotalAreaCh2	MEAN_ObjectSpotAvgAreaCh2	MEAN_ObjectSpotTotalIntenCh2	MEAN_ObjectSpotAvgIntenCh2	MEAN_ObjectSpotTotalCountCh3	MEAN_ObjectSpotTotalAreaCh3	MEAN_ObjectSpotAvgAreaCh3	MEAN_ObjectSpotTotalIntenCh3	MEAN_ObjectSpotAvgIntenCh3	ValidObjectCount	MEAN_Circ_TotalIntenCh2	MEAN_Circ_TotalIntenCh3	MEAN_Circ_AvgIntenCh2	MEAN_Circ_AvgIntenCh3	percentHIGH_Circ_TotalIntenCh2	percentLOW_Circ_TotalIntenCh2	percentHIGH_Circ_TotalIntenCh3	percentLOW_Circ_TotalIntenCh3	percentHIGH_Circ_AvgIntenCh2	percentLOW_Circ_AvgIntenCh2	percentHIGH_Circ_AvgIntenCh3	percentLOW_Circ_AvgIntenCh3	percentHIGH_SpotAvgAreaCh2	percentLOW_SpotAvgAreaCh2	percentHIGH_SpotAvgAreaCh3	percentHIGH_SpotAvgIntenCh2	percentLOW_SpotAvgIntenCh2	percentHIGH_SpotAvgIntenCh3	percentLOW_SpotAvgIntenCh3	percentHIGH_SpotCountCh2	percentHIGH_SpotCountCh3	percentHIGH_SpotTotalAreaCh2	percentHIGH_SpotTotalAreaCh3	percentHIGH_SpotTotalIntenCh2	percentHIGH_SpotTotalIntenCh3
1	C03	1	53BP1	NA	Positive	4.08923884514436	22.4186351706037	6.47058186567579	166918.50328084	3471.25507099561	1.93832020997375	5.79002624671916	1.37467498883174	31371.8057742782	2115.19092454069	1524	1117060.2	171459.2	1138.77	703.56	11.5	3.9	9.7	13.5	12.8	4.3	11	12.5	9.4	0	2	9.1	21.9	1.2	51.1	15.9	7.1	13	10.3	18.4	13.3
1	C03	2	53BP1	NA	Positive	3.85170603674541	18.8818897637795	5.08393905945825	131698.527559055	3146.0023249653	4.02230971128609	10.2309711286089	1.62247074079601	48110.8274278215	2990.33113957233	1524	1129305.7	151313	1069.98	606.35	13.1	4.1	5.6	25.1	10.9	1.4	6.6	27.9	8.5	22.2	2	7.4	22.6	0.9	27.7	14.5	18.4	12.2	19.9	15.1	18.5
1	C03	3	53BP1	NA	Positive	3.76912928759894	17.9755936675462	4.84513609344668	125456.146437995	3046.70930367951	4.43403693931398	10.8416886543536	1.67087913839133	53803.9149076517	3249.57944534752	1516	1102597.4	162860.8	1017.63	656.61	14.4	4.1	10	13	12.4	1.1	9.5	12.3	7.9	25.1	5.3	6.8	25.2	0.6	23.7	15	42.8	12.8	38.1	15.7	37.9
1	C04	1	53BP1	NA	Positive	3.325	16.4475806451613	4.8489872375675	118316.475	3005.56141131022	5.43064516129032	15.1798387096774	1.82661896993695	79074.3717741936	3351.16493180285	1240	1134326	197807.9	1060.06	797.85	13.1	4.7	14	11	10.2	1.7	13	8.1	6.9	0	1.5	7.1	24	1.7	26	11.2	26.8	9.1	30.2	12.2	34.7
1	C04	2	53BP1	NA	Positive	2.81849710982659	12.3156069364162	3.40120109443604	77284.6156069364	2613.41001440039	3.73699421965318	8.46416184971098	1.55516680787826	38277.576300578	3086.5376580077	1730	1048140.9	165273.9	856.92	630.62	9.1	2.9	6.8	19.6	6.6	1.3	5.9	23.5	5.3	25.8	1	4.5	26.2	0.9	26.9	9.1	16.2	7.2	17.9	8.9	16.2
1	C04	3	53BP1	NA	Positive	3.95772787318362	22.4821664464993	6.13731596713525	179317.077939234	3361.14433108086	4.19022457067371	10.6254953764861	1.70070378007504	51062.2404227213	3251.62314001057	1514	1243725	162244.3	1259	669.97	16.8	2.4	9.7	15.6	15.5	0.2	11	14.9	11.2	24.8	7.9	10.2	24.8	0.3	23.5	16.6	40.4	15.3	37.7	19.5	37.8
1	C05	1	53BP1	NA	Positive	4.54716981132075	22.3592452830189	5.83674118072457	153463.582641509	3690.05611724503	2.73962264150943	7.31320754716981	1.71311909311563	36429.8520754717	2784.95815215461	1325	1157885.2	177723.6	1215.4	727.96	14.2	3.7	9.3	10.3	14.8	2.6	9.6	10.3	9.7	0	2.5	8.9	18.6	1.4	37.1	19.5	10.9	12.7	14.7	18	18.8
1	C05	2	53BP1	NA	Positive	4.40406779661017	22.7335593220339	5.58466079075675	162778.079322034	3523.46850520902	2.86101694915254	7.10237288135593	1.61601782655143	33824.3566101695	2848.66617292247	1475	1147701.5	175982	1112.91	704.64	14.6	4.2	6.4	16.3	13.1	5.9	7	16.3	11.3	17	2.8	9.4	17.2	1.6	32.6	19	10.6	17.2	13.7	20.8	13
1	C05	3	53BP1	NA	Positive	4.39196272568433	19.9143855562027	4.77444761952685	128301.506115317	3266.91694412555	2.72451951077461	6.44787419918462	1.35087150063909	30722.6744321491	2614.94843128007	1717	1067211.7	163493.7	1040.11	680.56	15.3	8.2	9.4	15.6	14	6	9.6	12.8	8.5	21.7	5.1	7.6	23.4	0.3	39.1	19.1	27.1	15.3	26.2	19.5	26.8
1	C06	1	53BP1	NA	Positive	4.33556547619048	22.0840773809524	5.5466579272565	171073.628720238	3400.49445569684	3.95535714285714	11.0327380952381	1.55733593156044	57047.2827380952	2825.76545760929	1344	1241898.6	172948.2	1248.47	717.03	15.8	3.5	9.9	14.9	13.8	1.9	10	13.9	8.8	0	1.3	9.1	23.8	1.6	36.8	18	20.3	11.9	23.3	15.9	27.2
1	C06	2	53BP1	NA	Positive	4.51014492753623	22.4978260869565	5.175537548403	159732.443478261	3269.92186968882	2.97898550724638	7.63840579710145	1.52472516352968	35483.9985507246	2596.19656152659	1380	1179373.2	174128.7	1101.26	712.34	14.3	5.1	8.2	14.4	13.1	4.2	8.3	14.7	10.7	22.1	2.4	7.7	22.5	0.9	37.5	19.1	12.4	16.5	15.4	19	14.9
1	C06	3	53BP1	NA	Positive	3.88913362701909	19.5264317180617	5.16197838480422	142914.453744493	3213.08255984831	3.65491923641703	9.4654919236417	1.51637101897767	48675.0653450808	2861.97478717334	1362	1208679.9	181979.7	1105.82	749.02	15.6	3.8	13.2	9	16.4	4.4	11.8	8.3	8.2	24.7	6.8	7.9	24.9	1.4	34.7	16.7	35.8	13.7	33.8	17.8	34.2
1	C07	1	53BP1	NA	Positive	4.24948453608247	22.1288659793814	5.94852850471864	157960.779381443	3372.58353888469	5.31649484536082	16.0958762886598	1.97320664155988	83404.2010309278	3289.66545857277	970	1146133.6	207072.5	1180.64	829.18	13.7	3.6	14.6	7.5	14	2.2	14.6	7	10	0	2.7	9.9	23.4	2.6	28	18.6	29.4	14.5	33.7	18.6	37.1
1	C07	2	53BP1	NA	Positive	4.70703764320786	23.3126022913257	5.13027466266325	163340.705400982	3536.90809081237	2.30523731587561	6.31505728314239	1.36093252004913	30940.4279869067	2208.55181408528	1222	1214800.1	169579.8	1131.13	708.91	13.6	4.5	8.3	19.2	14.2	4.2	8.3	15	12	19.2	2.9	9.8	19.3	1.5	48.4	18.6	8.9	16.6	11.9	20.3	11.3
1	C07	3	53BP1	NA	Positive	4.02718286655684	21.0996705107084	5.12245129573692	162860.074958814	3201.66373265272	5.45963756177924	16.007413509061	2.00028319579415	87216.3311367381	3686.88917422749	1214	1245138.5	196445.6	1190.07	809.05	17.1	3.3	13.8	7.6	14.8	0.3	16.8	6	9.1	24.4	10.5	8	24.4	1.7	22.6	16.4	49.3	14.6	48.4	17.9	49.5
1	C08	1	53BP1	NA	Positive	4.66825095057034	23.3260456273764	4.89117922562906	158074.113117871	3378.19190411166	4.32889733840304	11.9268060836502	1.94357563341162	59587.2965779468	3344.57295615787	1052	1142094.4	199130.7	1152.43	849.87	14.8	3.9	14.1	6.3	14.5	2.7	16.5	4	8.8	0	2.3	8.4	21.6	1.9	25.1	19.9	21.5	16.3	26.8	20.6	31.5
1	C08	2	53BP1	NA	Positive	4.061973986228	21.230298393267	6.05984580171487	151953.625095639	3320.37452554298	1.82172915072686	5.36419280795715	1.6174777345504	30497.9762815608	2265.770530068	1307	1133187.8	204523.9	1132.47	861.54	14.3	4.4	11.1	7.7	14.4	3.4	10.7	4	10.9	24.3	4	8.2	24.4	2	47.3	17.3	5.8	15.5	9.6	20	9
1	C08	3	53BP1	NA	Positive	4.56161806208843	24.173095014111	5.47254636176983	181091.690498589	3711.74698123238	2.48918156161806	7.05738476011289	1.61974541370437	37626.1787394167	2663.26909057251	1063	1257807.4	217904.5	1344.35	899.08	18.9	2.6	18.4	6.6	21.3	1.5	20.2	3.8	13.6	19.9	11.7	11.4	20.1	2	41.7	19.3	24.2	18.9	25.4	24.6	26.5
1	C09	1	PLCG2	NM_002661	sample	4.24271844660194	24.0226537216828	5.99302517569526	186299.754854369	3460.25901686108	4.64805825242718	13.6521035598706	2.21515965517318	69390.0873786408	3557.02196470532	1236	1290810.9	201437.8	1293.75	822.6	14.6	2.9	13.5	6	17.6	2.6	14.1	3.4	11.2	0	2.6	9.1	22.3	1.7	19.9	17.9	21.1	14.1	29.6	19	34.9
1	C09	2	PLCG2	NM_002661	sample	4.75968309859155	23.6980633802817	4.99706904173819	167104.506161972	3180.0138783482	3.86795774647887	11.1786971830986	1.88334154537595	53709.1549295775	2910.79247202867	1136	1251132.6	195836.3	1158.76	799.48	17.2	4.5	11	14.3	16.5	5.1	10.4	11	11.2	25.1	4	7.9	25.3	2.5	31.7	20.2	18.2	17.3	23	20.3	21.7
1	C09	3	PLCG2	NM_002661	sample	4.25158562367865	19.2241014799154	4.61186730672676	127646.837209302	2911.31448509141	5.5799859055673	15.6490486257928	1.97006578831536	74990.5821000705	3402.04243043831	1419	1168038.2	185796.4	1094.17	744.5	15.6	3.1	13	8.5	15.3	0.4	11.4	4.3	8.5	26	10	6.3	26.2	0.6	20.5	17.5	51.4	14.2	50.7	16.8	50.7
1	C10	1	SETD2	NM_014159	sample	3.7296511627907	19.2887596899225	5.61744518040299	141478.317829457	3198.49411375127	9.81492248062015	35.3711240310078	2.8003346587475	198964.092054264	4210.36186343935	1032	1149001.5	203226.1	1277.8	869.77	14.4	4.7	15.1	10.8	14.8	0.9	19.5	9.1	9.6	0	4.4	7.4	24.3	4.1	16.1	15.4	55.7	11.2	60.2	14	62.6
1	C10	2	SETD2	NM_014159	sample	3.69969278033794	17.8125960061444	4.83660315890384	125448.173579109	3056.13106676127	7.68970814132104	24.0622119815668	2.50264446986704	129910.805683564	4174.33449385883	1302	1144206.1	193845.7	1151.6	794.63	12.5	2.7	11.4	11.5	13.7	1	11.4	10.4	9.1	22.3	3.8	6.5	22.7	4.5	13.1	13.8	42.9	11.1	48.9	13.5	47.8
1	C10	3	SETD2	NM_014159	sample	4.23990498812352	22.5114806017419	5.68874892417648	165419.232779097	3194.80046998945	5.97466349960412	16.6365795724466	2.15126324208217	81251.7878068092	3695.22945354898	1263	1188079.6	205699.7	1182.79	865.49	14.4	3.4	16.6	5	16.3	0	17.6	2.9	12	26	9.2	7.7	26	0.6	16.9	18.4	57.2	15.3	57.6	19.4	57.6
1	C11	1	IKZF1	NM_001220765	sample	4.23834988540871	20.3032849503438	5.62656278265896	140481.328495034	3176.10873411183	3.74102368220015	10.7188693659282	1.93284743507418	56358.8563789152	3274.97378243976	1309	1075225.5	174447.1	1138.91	747.63	12.5	4.3	10.4	14.1	12.8	3.4	11.8	12.7	8.9	0	2.7	7.1	24.6	1.5	27.3	17.6	16.6	12.1	21.2	15.1	25.9
1	C11	2	IKZF1	NM_001220765	sample	4.40114068441065	25.861216730038	6.8329466123471	212500.215779468	3705.60482471022	3.59030418250951	11.4923954372624	2.04582019057683	64887.0190114068	3122.96308650449	1052	1415167.8	232935.9	1451.68	968.92	17.6	2.7	16.6	8.9	18.5	1	17.8	7.2	14.8	22.8	5.5	11.7	23.1	3.9	33.3	17.5	16.5	18.9	21.6	23.3	21.6
1	C11	3	IKZF1	NM_001220765	sample	4.22026741731175	22.7262491203378	6.41237806970419	178597.579169599	3532.9789900936	2.036593947924	5.71991555242787	1.55745136577999	29634.93947924	2577.66486498063	1421	1198075.2	184594.1	1338.46	810.93	16.1	3.7	12.4	8.7	18.6	0.8	14.4	5.6	12.7	22.5	11	9.1	22.5	0.6	42.6	15.8	19.1	16.3	22.6	21	24.3
1	C12	1	COL2A1	NM_033150	sample	3.66130653266332	19.5899497487437	6.21593031439153	136055.508542714	2907.96879168521	4.32462311557789	13.4804020100503	2.06105352722434	74542.8190954774	3233.11973682296	995	977255.6	179577.2	1051.39	761.55	12	20.1	13.6	17.1	14.7	18.3	15.7	16.2	10.1	0	3.7	6.7	33.8	2.2	30.3	14.3	21.7	10.7	28.9	14.9	33.8
1	C12	2	COL2A1	NM_033150	sample	4.67647058823529	21.7876838235294	4.55700344918917	143395.484375	3313.25417425963	3.62224264705882	10.4255514705882	2.16584914575326	54638.3079044118	3433.13887298095	1088	1236179.7	219637.8	1192.19	946.1	15.1	3.6	13.2	10.3	18.4	1.8	17.9	8.2	11.2	21.3	5.3	7.5	21.5	3.6	24.4	21	16.4	15.3	22.3	19.5	22.7
1	C12	3	COL2A1	NM_033150	sample	4.00715563506261	20.8586762075134	6.06070793372444	146639.103756708	3250.12941025847	1.73255813953488	5.14042933810376	2.00885143296553	26303.6288014311	2661.67878226046	1118	1115534.3	202445.4	1133.04	854.13	14.2	3.4	15.2	6	16.3	1.4	17.4	5	12.5	25.7	18.5	9.3	25.8	1.4	37.8	16.4	15.7	16.1	23.5	19.1	23
1	C13	1	SMAD4	NM_005359	sample	4.69985775248933	21.3186344238976	4.98197949051083	143638.406116643	3276.92587801009	6.72475106685633	19.4815078236131	2.30972203637996	102739.019203414	4115.52857937905	1406	1224629.5	178573.7	1182.65	731.22	14.6	3.2	9.6	10.1	13.7	0.6	11.4	11.3	7.8	0	2	6.3	19.6	2.1	14.6	19.6	37.3	12.2	43.5	15.6	50.9
1	C13	2	SMAD4	NM_005359	sample	4.19411352487737	21.5080588647512	5.56309800660156	159252.871758935	3465.59285798965	4.15487035739313	10.9621583742116	1.89187237303586	54718.5886475123	3342.44638985191	1427	1194867.7	185788.8	1242.59	776.91	14.7	5.6	10.6	16	16.9	3.3	9.9	14.2	13.8	23.2	2.7	9.8	23.3	2	26.1	17.6	19.6	15.8	25.5	20.3	24.8
1	C13	3	SMAD4	NM_005359	sample	4.46411483253589	20.7006151742994	5.2564709479995	144635.762132604	3298.63772998542	3.81954887218045	10.4162679425837	1.59287463236387	51919.2727272727	2908.91108560064	1463	1220124.9	175844.5	1233.46	725.77	17	3.2	12.6	11.8	17.2	0.6	12.6	9.6	9.3	21.1	7.9	8.3	21.1	0.5	32.9	18.7	35	15	33.5	19	34.1
1	C14	1	FANCF	NM_022725	sample	4.0733384262796	18.5042016806723	4.81119154879581	118884.983193277	3025.99494561003	8.30022918258212	25.6898395721925	2.52504245928472	133178.212375859	4246.84676278917	1309	1074679.1	186346.6	1068.65	772.33	12.5	4.3	11.9	11.4	11.8	1.5	12	9.9	7.9	0	1.9	5.3	22.4	2.7	9.5	17.5	47.6	10.2	54	13.4	59.8
1	C14	2	FANCF	NM_022725	sample	4.58409090909091	21.9560606060606	5.01846009079799	150217.923484848	3410.03316881568	3.16893939393939	9.27651515151515	2.01279555383955	49070.6045454545	3083.13511951193	1320	1217685	207177.3	1194.9	865.24	15.4	4.5	11.2	10.2	16.2	3	12	7.1	12.6	21.8	5.5	8.2	22.2	3.3	31.3	20.5	12.8	16.6	18.8	19.5	18.2
1	C14	3	FANCF	NM_022725	sample	4.70488466757123	24.3202170963365	6.1708226074633	181625.257123474	3512.84114363213	1.50881953867028	4.5033921302578	1.45236931219445	23142.4620081411	2110.13653603505	1474	1189271.9	173244	1305.29	732.98	17	3.7	13	16.6	19.6	1.9	14.9	13	11.2	21.8	11.5	9.5	21.8	0.9	50.8	20.2	13	17.6	17.4	22.5	18.4
1	C15	1	Sep-12	NM_144605	sample	4.64	22.992	5.85948060603912	159064.967	3497.54381191627	5.093	15.324	2.22198313194094	82250.213	3679.50279065393	1000	1206035.6	210786.7	1240.71	871.61	15.3	3.6	15.1	7.9	17.7	1.9	17.1	6	11.9	0	3.2	7.5	21.2	2.5	21.9	20.4	26.1	15.5	33.3	19.7	39.8
1	C15	2	Sep-12	NM_144605	sample	3.52112676056338	16.4449047224524	4.85270660847039	114429.092792046	2905.71618985302	6.38690969345485	20.3521126760563	2.15617284453349	109715.674399337	3594.59180028265	1207	1231502.4	175765.7	1123.81	698.46	14.8	4.4	7.1	14.8	12.4	0.8	6.9	15.2	8	26.1	3.5	6	26.3	2.7	23.5	12.9	32.6	9.9	37.2	12.1	37.1
1	C15	3	Sep-12	NM_144605	sample	3.89294403892944	19.705596107056	5.22760233203606	145885.178426602	3242.1075700001	5.73803730738037	16.9716139497161	1.87518080206454	86485.2635847526	3392.76271598834	1233	1194998.7	195950.7	1211.75	805.16	17	3.2	14.8	9.3	16.8	0.9	14.3	5.9	10.2	24.8	9.8	9	24.8	1.3	26.4	15.4	47.6	14.3	46.5	19.1	47.4
1	C16	1	GNPTAB	NM_024312	sample	4.88565022421525	24.9880418535127	6.55639175734588	183295.444693572	3530.80838851074	2.02840059790732	5.7727952167414	1.90014417532015	28044.2922272048	2610.36772853065	1338	1247142.9	165421.7	1277.91	669.61	16.4	4	7.8	13.6	16.7	3.1	8.4	12.6	9.6	0	3.7	8.7	19.7	0.9	36.4	20.3	5.2	16.6	10	20.2	13.6
1	C16	2	GNPTAB	NM_024312	sample	4.78147100424328	23.1881188118812	5.57474007145383	165768.014144272	3359.29272316965	2.52545968882603	6.92715700141443	1.85226070677176	32611.5042432815	2764.63714077018	1414	1212444.6	164070.7	1176.45	652.84	14.8	3.8	6.4	21.6	14.1	5.1	6.7	21.2	10.7	21.8	4.7	7.9	22.1	1.5	34.9	19.7	8.9	17.2	13	20.2	13.1
1	C16	3	GNPTAB	NM_024312	sample	4.52282157676349	23.7828492392808	5.40346947143706	184973.015214385	3357.42576621818	1.47856154910097	4.19502074688797	1.59226829987961	20223.612033195	2275.6685810816	1446	1250348.5	163854.3	1265.97	669.48	17.1	2.4	10.1	10.4	18.3	2.3	9.6	8.8	12.2	25.7	13.9	9.1	25.7	0.6	43.9	20.1	11.3	15.6	16.1	20.2	15.9
1	C17	1	53BP1	NA	Positive	4.28885272579333	19.2912937347437	4.80917252744504	117221.37103336	3185.09823160368	3.86086248982913	9.79251423921888	1.74666033276881	46620.6501220505	3076.2066863974	1229	973727.1	160160.4	965.88	667.69	11.6	4.2	6.9	11.6	10.5	2.3	7.3	10.7	7	0	1.2	5.9	19.9	1.2	26.5	18	17.9	11.9	22.1	14.6	25.5
1	C17	2	53BP1	NA	Positive	4.63499111900533	22.9529307282416	5.80177514499391	159785.710479574	3475.16030783279	2.99911190053286	7.94138543516874	1.53441541219712	38585.8303730018	2431.10082547483	1126	1164521.2	193234	1131.8	784.25	14.7	9.1	10.7	12.6	14.5	11.5	11.1	11.6	9.9	15.5	2.4	9.5	16.5	1.7	42.1	19.7	14.2	16.6	17.1	19.4	15.1
1	C17	3	53BP1	NA	Positive	4.56842105263158	21.5195488721805	5.04694670411848	146545.27593985	3189.51142302426	2.86917293233083	7.25338345864662	1.30639998794265	35215.7436090226	2374.17798149293	1330	1118664.1	166606.1	1120.36	686.9	13.3	6.8	9.5	12.3	14.1	4.7	9.9	9.8	9.2	22.9	5.8	7.9	23.9	0.7	43.3	19	29.8	15	27.6	18.5	27.1
1	C18	1	53BP1	NA	Positive	4.33651344319167	20.1925411968777	5.11098487097054	131049.931483088	3429.38570195697	5.80052038161318	16.5750216825672	2.12582717843677	88308.9540329575	3862.36325894836	1153	1030777.2	204365.6	1181	880.43	12.2	3.9	15.4	7.6	15.4	2.2	16.7	4.2	9.2	0	2	9.2	20.6	2.6	18.1	18.3	31.5	13.4	35.3	18.2	41.6
1	C18	2	53BP1	NA	Positive	4.44038929440389	24.3333333333333	6.83496444905916	183624.879156529	3551.38411987692	4.30089213300892	12.0754257907543	1.66084806926028	62842.9562043796	3045.03552978744	1233	1242216.5	197340.1	1255.43	808.38	14.6	4.1	9.8	11.4	16.5	4.4	10.7	10.9	11.4	20.6	2.2	11.2	20.8	2.8	33.7	19	22.1	18.5	24	21.8	24.2
1	C18	3	53BP1	NA	Positive	4.57734806629834	22.4521178637201	6.11185291694454	155193.061694291	3121.00964648019	2.82044198895028	7.69521178637201	1.54129009947462	41409.6620626151	2577.07400898511	1086	1011972.6	165213.8	1122.36	690.59	15.4	13.9	12.8	16.8	15.7	13.5	14.9	13.8	10.4	27.2	9	7.8	27.3	0.9	42.1	20.8	28.6	16.7	28.3	20	28.4
1	C19	1	53BP1	NA	Positive	4.35253054101222	21.9668411867365	5.99402812212666	159521.570680628	3353.14068509035	5.50785340314136	16.1797556719023	2.05299698444404	87669.9284467714	3600.2677243201	1146	1157587.7	206222.9	1254.47	884.02	15.5	5.9	14.3	12.7	16.1	1.7	15.1	10.1	10.9	0	2	9.2	25	3.1	22.3	19.7	29.4	15.6	34.9	19.9	39.7
1	C19	2	53BP1	NA	Positive	4.93039049235993	25.865025466893	6.31408616040428	187711.85229202	3665.11711665973	2.34804753820034	6.69949066213922	1.77354834305923	36960.8106960951	2701.79336509888	1178	1270694.3	209061.7	1280.16	871.46	17.5	3.6	11	9.5	18.2	4.2	11.9	8.1	12.1	19.6	4.4	11	19.9	3.1	39.6	19.9	8.7	20.2	13.2	23.5	13.2
1	C19	3	53BP1	NA	Positive	4.39851485148515	22.4375	5.96266130287684	166160.176980198	3398.54715626819	0.814356435643564	2.19740099009901	0.930691415537804	11593.3756188119	1374.59364048259	1616	1086628.6	157179.7	1172.56	639.84	14.5	6.2	8.2	13.2	13.2	9.7	8	14.1	11.9	23.8	7.2	9.5	23.9	0.6	66.3	20.2	6	17.7	8.4	21.8	7.9
1	C20	1	53BP1	NA	Positive	4.14262691377921	21.4391619661563	5.7112087667327	154542.952457695	3261.55067846459	6.01692183722804	17.522159548751	2.15513899505551	97666.8920225624	3975.32427260007	1241	1127198.5	193066.4	1189.58	793.99	13.5	4.4	13.1	9.1	15	2.2	14.9	8.7	10.1	0	1.8	7.7	24.7	3.5	17.2	18.8	32.3	13.8	36.4	18.2	42.9
1	C20	2	53BP1	NA	Positive	4.89540059347181	23.0118694362018	5.42840764303123	145968.047477745	3518.19764773424	2.59940652818991	6.64020771513353	1.39509196953175	34737.896884273	2557.09432039548	1348	1156979.3	198023.9	1086.8	781.24	14.7	5.1	10	10.8	15.1	5.9	9.4	9.1	10.6	18.5	2.2	8.6	18.9	2.4	43.9	21.3	10.5	18.8	14.1	22.8	14
1	C20	3	53BP1	NA	Positive	4.13936430317848	25.5256723716381	7.36110927611544	219020.699266504	3700.47064713381	1.63243683781581	5.00977995110024	1.28205296033454	31830.8565607172	2002.07977891771	1227	1253559.6	186225.4	1479.84	795.48	17.1	4.1	14.8	12.3	19.9	2.1	14.9	8.4	14.3	24	9	13.2	24.1	1.9	55.6	16.3	13.9	18.3	17.1	24	17.5
1	C21	1	53BP1	NA	Positive	3.71929824561404	18.8157894736842	5.59017744752743	132000.795614035	3159.88533680815	7.87280701754386	23.5736842105263	2.50871635074863	125835.372807018	4423.47533138836	1140	1060953	191482.9	1088.16	821.91	11.5	4.2	11.8	9.5	12.3	1.4	16.1	7.5	8.5	0	2.5	7.4	23.9	2.2	9.8	14.7	44.5	10.2	51.1	15.5	58.9
1	C21	2	53BP1	NA	Positive	4.57612580414582	22.2594710507505	5.0700802572898	157868.967834167	3339.78505545019	2.36526090064332	6.14724803431022	1.48360534376206	32536.1922802001	2636.89157229377	1399	1103311.2	185763.9	1106.02	791.45	13.1	17.2	8.5	17.7	14.4	21.2	10.2	16	9.3	21.7	3.3	9.1	22.7	1.9	39.6	19.7	7.8	16.7	10.9	20.7	10.4
1	C21	3	53BP1	NA	Positive	3.95519348268839	18.8004073319756	4.3258566312897	123895.586558045	2784.58281836798	4.43177189409369	11.5621181262729	1.64700208328006	58912.5648336728	3210.86551705264	1473	937616.4	175943	865.49	718.06	10.1	17.2	10.5	8.7	10.5	17.3	10.6	7.5	8.4	24.6	6.5	5.7	29.9	0.7	29.4	16.4	43.1	11.9	41.1	14.1	41.6
1	C22	1	53BP1	NA	Positive	4.19775820656525	22.4627702161729	6.09136191643616	170393.769415532	3563.46309237328	4.59167333867094	13.2041633306645	1.87439676452818	70197.2473979183	3450.4579499906	1249	1207450.4	217295.2	1227.03	928.83	14.1	3.7	16.4	6.2	13.3	1	17.3	4.3	9.7	0	1.6	9.8	20.9	2.6	26.9	16.8	24.4	12.4	28.9	19.1	33.3
1	C22	2	53BP1	NA	Positive	2.8636926889715	12.7050805452292	4.00258199723136	80755.2664188352	2474.80246851657	3.29491945477076	8.08116480793061	1.48274068759265	36782.1369268897	2720.48985034224	1614	985414.1	157895.1	870.22	619.87	9.8	4.6	5.3	24.3	7.8	1.6	6.5	26.9	6.3	30.4	1.7	4.9	30.6	0.7	33.8	10.5	14.6	7.7	17.4	9.5	16.2
1	C22	3	53BP1	NA	Positive	4.46525679758308	24.5105740181269	5.63972670959838	184474.923716012	3408.52712061424	4.13066465256798	10.6253776435045	1.79666286632533	53202.8028700906	3404.58468845724	1324	1207338.3	196299.4	1226.96	811.23	16.5	4.3	13.4	9.1	18.4	1.1	15.9	7.6	10.6	21.8	7.5	9.4	22	1	23.1	19.2	42.5	17.4	40.8	21.1	41.8
1	D03	1	RAD51	NA	Positive	5.54476351351351	31.4239864864865	6.80826114721924	219285.186655405	3974.46259004154	5.42820945945946	17.2516891891892	2.15658120777205	99355.6621621622	3507.58723558022	1184	1442827.2	199594.7	1483.75	789.98	21.4	4.5	14.2	12	21.1	1	13.1	9.2	11	0	2.8	10.7	14.7	3.2	27.5	26.1	29.2	24.9	32.7	30.6	37.8
1	D03	2	RAD51	NA	Positive	5.2445652173913	29.6063664596273	6.51991865394996	195606.184782609	3711.92069198462	2.30900621118012	6.95419254658385	2.04660596528061	36241.873447205	3058.83726780245	1288	1230537.3	208779.3	1245.84	850.56	16.6	6.1	11.3	10.1	16.9	6.8	11.8	7.8	13.8	17.4	7	8.8	17.5	3.5	33.1	24.1	6.4	26.2	14.5	30	14.4
1	D03	3	RAD51	NA	Positive	5.4175	27.6441666666667	5.34912212121775	174696.365833333	3564.32035930194	5.6475	15.8675	1.97286350409554	81145.1258333333	3474.79723291295	1200	1345601.4	184063	1259.99	716.34	19.3	2.5	13.3	8.1	17.5	0.4	11.3	6.8	10.2	17.2	9.2	8.3	17.2	1	23	25.2	50.5	24.7	50.3	29.2	49.8
1	D04	1	RAD51	NA	Positive	5.79790660225443	31.4404186795491	6.10831636487311	206656.592592593	3780.93082472025	3.89855072463768	11.0877616747182	1.93624599286748	61231.8945249597	3465.26110050559	1242	1303762.9	200469.9	1234.28	781.14	18	3.8	14.3	9.5	16	2.6	13.5	6.9	10.2	0	2.8	8.9	16.2	2.8	26.8	26.2	18.6	23.1	23.3	28.5	29.1
1	D04	2	RAD51	NA	Positive	4.438127090301	19.8628762541806	4.03006106548276	105603.431438127	2885.24924074887	5.41220735785953	15.9698996655518	1.92810962890777	80503.7892976589	3250.84265421415	1196	1174354.3	183992.8	1001.76	731.98	15.4	4.3	9.8	17.7	10.5	1.7	9.4	19.4	5.9	23.5	3.2	5.2	23.9	2.3	27.8	18.6	29.1	17.2	32.8	18.9	32.3
1	D04	3	RAD51	NA	Positive	5.77985074626866	30.8955223880597	5.76813334534623	198204.371641791	3657.66595661363	2.77686567164179	7.35074626865672	1.65125632435204	35268.8007462687	2723.65961313501	1340	1296746.3	168570.8	1204.27	688.4	19.6	4.3	10.1	13.8	16.6	1.2	10.4	11.7	11.1	16.9	9.6	8.7	16.9	0.7	36	26.1	28.8	28.5	30.1	32.5	29.6
1	D05	1	RAD51	NA	Positive	5.0475040257649	31.2334943639291	6.91011115096442	235961.034621578	3776.18047122932	3.21980676328502	9.06521739130435	1.91739510539243	47446.3333333333	3263.04153799318	1242	1367596.6	190883.7	1295.23	753.4	17.5	7.2	11.8	10.5	16.4	9.1	11	8.3	10.6	0	2.1	10.4	19	2.2	28.9	22.6	13.4	22.1	19	27.9	23.4
1	D05	2	RAD51	NA	Positive	5.02266483516483	28.4471153846154	6.22373886176625	187629.84271978	3717.95843038498	2.4635989010989	6.9478021978022	1.72521136531309	34401.4993131868	2665.24033337093	1456	1130221.5	174211.1	1146.2	690	14	10.1	7.1	17.4	14.4	13.1	6.7	16.7	12.4	15.7	4.2	10.2	17.2	1.4	37.7	22.5	9	23.2	14.1	27.9	13.5
1	D05	3	RAD51	NA	Positive	5.20300214438885	27.5010721944246	6.50565776813727	177380.892780558	3708.62313016065	1.68977841315225	5.37598284488921	1.74104445951655	28453.9771265189	2372.60079355481	1399	1155753.4	159571.5	1163.19	654.28	16.8	4.7	8.2	14.9	16.2	2.3	8.4	13.5	11.7	17.1	17.2	9.5	17.1	0.7	45	24.4	16.2	24.5	21.9	29.1	22.3
1	D06	1	RAD51	NA	Positive	5.62509803921569	30.9129411764706	5.54183522973266	206989.584313726	3695.85592117012	5.25411764705882	15.3121568627451	1.95588245090325	80812.8721568628	3494.00221572259	1275	1450960.4	194640.2	1219.76	746.24	19.9	2.8	12.5	8.6	15.8	0.7	10.6	10.4	7.8	0	1.6	8.5	15.5	1.8	24.9	25.5	27.1	23.6	30.4	28.2	36.4
1	D06	2	RAD51	NA	Positive	4.91134185303514	26.6038338658147	5.56859691324495	173809.71485623	3602.86221962144	2.99520766773163	8.27476038338658	1.79824832089454	39175.6805111821	2868.29281502495	1252	1226143.8	195686.4	1155.17	780.15	14.9	3.4	10.8	8.9	14.4	3.5	10.1	8	12.6	16.8	3.6	8.9	16.9	2.1	32.6	22.9	11.7	23.3	17.5	27.7	16.4
1	D06	3	RAD51	NA	Positive	5.66769945778466	30.6134779240899	5.98456230062251	194880.931835786	3650.18168354949	3.57629744384198	10.140201394268	1.59551881620349	50961.0487993803	2669.97086910809	1291	1339813.9	192067.8	1223.74	789.93	21.3	4.9	14.8	7.4	17.5	2.4	14	7.1	12.4	18	9.9	8.9	18	0.9	38.7	25.6	30.3	26.6	31.5	32.7	31.6
1	D07	1	RAD51	NA	Positive	5.21888412017167	30.6201716738197	6.53257702277944	208699.347639485	3801.11763026444	3.08261802575107	10	2.34280571682975	52709.2296137339	3143.5992158535	932	1264534.9	223293.5	1278.86	920.39	16.8	5.7	20	9	17.1	3.1	18.9	7.2	9.8	0	4.6	9.8	17.2	2.8	32.8	23.7	11.6	25.4	23.6	30.7	29.9
1	D07	2	RAD51	NA	Positive	5.63931297709924	33.0333969465649	6.87101621649014	229793.106870229	3944.08730824056	2.6793893129771	8.61354961832061	1.98163456381544	46216.6135496183	2939.55215396543	1048	1402158.9	221662.7	1378.38	880.78	19.3	4.7	14.2	9.4	19.3	4.3	13.8	7.5	15.3	15.6	6.6	10.7	15.6	3.4	34	27	10.3	29	16.2	34.1	15.8
1	D07	3	RAD51	NA	Positive	5.76498127340824	31.2752808988764	6.38610087846419	191968.489700375	3628.12126933054	2.31835205992509	6.65917602996255	2.00174854035375	32508.2078651685	2779.9816412393	1068	1202767.2	188742.6	1157.23	742.06	17.2	4.8	13.1	8.4	17.6	4.1	12.1	5.7	13.6	15.3	17.4	8.4	15.3	1.3	34.8	26	23.4	27.8	29.1	31.4	29.8
1	D08	1	RAD51	NA	Positive	5.51310043668122	35.7762008733624	8.47838586588924	279632.831877729	4135.87318522951	4.47052401746725	15.207423580786	2.36875686049696	86783.0251091703	3362.87230519715	916	1525607.1	215058.3	1591.26	879.19	21.9	2.5	17.6	13.3	23.1	2.8	19.8	10.2	12	0	3.8	12.9	17	4.1	26	25.5	20.1	25.5	28.1	31.3	32.6
1	D08	2	RAD51	NA	Positive	5.23270440251572	28.5670859538784	6.3633500723262	191785.917190776	3805.75870924402	3.18134171907757	9.57337526205451	2.00245676620309	53668.8050314465	3290.80998480066	954	1324507.6	247301.7	1323.94	1006.08	19.7	3.7	20	8.6	18.3	2.4	19.4	6	12.9	15.4	4.7	8.1	15.6	3.4	29.5	24.4	11.7	25.3	18.8	29.6	20.8
1	D08	3	RAD51	NA	Positive	5.55063829787234	31.7914893617021	7.10615372248915	218521.013617021	3653.37355192188	1.98978723404255	5.75659574468085	1.68001799679708	27806.8042553191	2368.4995281789	1175	1273061	178901.7	1272.91	707.38	18	5.4	11.8	10.3	16.7	5.1	11	8.2	13.3	17.4	14.4	8.3	17.7	0.7	42.6	26	18.6	27.7	23.4	31.1	23.5
1	D09	1	SMC3	NM_005445	sample	4.00533130236101	20.3663366336634	5.70438468186328	148185.183549124	3272.94825763425	4.20715917745621	13.0853008377761	2.14285834759586	66329.3747143945	3184.25655080209	1313	1146778.5	159571.4	1133.22	660.12	14.5	4.9	6.9	16.5	13.5	3.9	8	15.1	11	0	3.8	7.3	23.9	1.6	26.4	16.6	20.5	12.2	28.3	16	31.4
1	D09	2	SMC3	NM_005445	sample	4.13257348530294	22.2435512897421	6.17946832091856	161629.443311338	3460.49608475163	1.88542291541692	5.60467906418716	1.65354080953093	32168.4025194961	2564.89244166182	1667	1207113.5	180641.3	1174.22	734.91	15.5	3.7	9	19.1	14.2	2.6	8.9	18	14	20.8	4.6	8.6	21	2.9	41.7	17.1	5.5	16.2	9.3	19.7	9.6
1	D09	3	SMC3	NM_005445	sample	4.60161090458488	21.6666666666667	5.17525440566087	141830.910780669	3388.61585101053	1.43866171003717	4.3457249070632	1.7396547520557	21956.9807930607	2363.78353229054	1614	1110906	174647.6	1169.46	730.02	15.2	2.9	11	9	16.8	2.4	11.9	6.4	11.2	21.3	16.4	8.2	21.4	0.9	44.1	20	11.4	17.6	18.2	22.6	18.5
1	D10	1	CHD8	NM_020920	sample	2.31116389548694	11.9176563737134	3.6006522829564	87768.1219319082	2278.33684504745	5.61757719714964	16.492478226445	2.02096377329968	81620.0031670625	3459.39315975794	1263	1069153.7	177759	896.35	699.39	10.5	4.7	10.5	16.2	7.2	0.9	10	16.6	5.3	0	1.9	4.6	35.4	1.5	21.4	6.3	29.4	5.9	32.5	7.8	36.4
1	D10	2	CHD8	NM_020920	sample	4.04868624420402	22.9605873261206	6.5439388649095	187258.622874807	3527.62483745056	5.69165378670788	15.7442040185471	2.08248931220715	81124.4265842349	3679.0791462324	1294	1377092.8	187468.9	1397.02	767.45	17.7	3.5	11.4	16.5	18.5	2	11.4	14.9	13.4	22.7	2.9	10.8	23.1	3.2	23	18.5	31.1	15.9	36.2	19.8	35
1	D10	3	CHD8	NM_020920	sample	3.93767123287671	19.9801369863014	5.73404391190797	138266.683561644	3292.17145658737	4.52534246575342	12.4938356164384	1.93422543483666	64062.197260274	3550.51192990911	1460	1134447.9	203572	1148.19	847.7	17.3	3	17.2	6.8	17.3	0.3	17.1	5.3	13	24	9.9	7.8	24	1.2	21.6	15.5	42	14.3	42.1	19.9	42.9
1	D11	1	COL5A2	NM_000393	sample	4.10985915492958	23.1746478873239	6.19648363504474	183645.330516432	3425.13861915426	5.10798122065728	15.7962441314554	2.14832642550627	78844.2676056338	3301.18790567802	1065	1249485.7	185823.1	1277.57	750.07	15.1	3.7	10.4	13.2	15.8	1.8	12.5	13	11.5	0	2.4	9.6	22.6	1.8	24.9	16	27.5	13.6	32.4	17.7	36.1
1	D11	2	COL5A2	NM_000393	sample	4.30996015936255	22.6207171314741	6.02087081424121	168051.388844622	3469.02529509257	1.71075697211155	5.15856573705179	1.76588139290858	26517.5442231076	2530.50965706534	1255	1218163	198589.3	1245	818.42	14.7	3.6	10.2	7.6	15.2	3	12.3	5.9	12.9	19.7	5.7	8.4	19.9	1.9	41.4	18.5	3.7	16.2	8.3	19	8
1	D11	3	COL5A2	NM_000393	sample	4.27493606138107	21.2020460358056	5.70187508657974	145134.069053708	3443.15768350325	1.40153452685422	4.18350383631714	1.56646968938931	20350.0569053708	2114.26182578437	1564	1105951.5	165152.6	1104.87	670.31	14	2.9	9.7	12.5	14.8	3.8	10.1	13.5	13.3	20.1	13	8.8	20.2	0.8	49.6	18.8	10.9	15.2	16.8	20.8	16.8
1	D12	1	BRCA2	NM_000059	sample	5.56380510440835	28.7795823665893	6.79878631542349	192977.413766435	3727.83254004724	4.40371229698376	13.5058004640371	2.06476624035778	69233.158546017	3210.30374414543	1293	1255992.2	180336.8	1353.64	742.52	18.9	4.8	13.1	18.4	18.3	1.2	12.1	18.1	11.6	0	3.1	10.2	18.6	1.5	27.4	25	23	22.6	28.5	27.5	32.3
1	D12	2	BRCA2	NM_000059	sample	5.41	27.1845454545455	5.78806994230291	167744.579090909	3669.18884102789	3.10909090909091	9.74818181818182	2.2412205796692	51709.5927272727	3206.15074961946	1100	1224602.3	213676.8	1211.18	892.56	19	4.3	13.2	10.6	20.5	1.9	16	8.7	12.7	13.6	7.1	8	14	2.9	27.5	25.8	12.2	25.1	19.5	29.5	18.6
1	D12	3	BRCA2	NM_000059	sample	5.11614317019722	27.0372534696859	5.71425868304513	189296.334550767	3777.1568120475	4.43535427319211	12.5471146822498	1.94234795951473	63730.7757487217	3460.59677973279	1369	1322934.1	187018.1	1327.24	779.19	20.7	3.3	14.8	10.6	20.7	0.9	13.7	9.2	12.4	16.8	9.1	9.8	16.8	0.9	24.9	22.7	42.7	23.5	42.7	28.2	44.4
1	D13	1	UBR5	NM_015902	sample	4.54350282485876	23.3977401129943	6.12674797655047	171517.204519774	3533.52893325702	3.55367231638418	10.8677966101695	2.16923853283102	60308.2519774011	3312.96127398884	885	1154723.6	207150.7	1334.89	899.92	14.8	5.6	18.4	14.2	18.1	4.3	19.8	11.9	9.7	0	3.6	9.6	22.3	2.8	28.6	20.2	14.4	16	21.4	20.7	27.5
1	D13	2	UBR5	NM_015902	sample	4.47117794486216	23.7518796992481	5.55409404795836	180204.569757728	3442.35057037993	4.10359231411863	10.8863826232247	2.04072690207961	57225.9816207185	3672.85247913278	1197	1333096	224635	1273.05	912.02	16.7	2.7	14	8.1	18.5	0.8	16.1	6.8	12.1	21.3	3.4	8.9	21.9	3	18	18.4	17.5	16.4	23.1	19.9	23.3
1	D13	3	UBR5	NM_015902	sample	3.41713823767179	18.1818916734034	5.43701983272517	139601.478577203	3096.19263053962	5.70008084074373	17.0808407437348	1.96871293486112	90397.4527081649	3385.05835042657	1237	1133741.9	175916.3	1178.81	715.5	14.1	3.7	12.4	11.9	13.3	0.3	11.7	9.2	8.2	26.4	10.1	7.9	26.6	1.1	25.2	13.1	47.8	11.5	48	14.9	47.6
1	D14	1	TET2	NM_017628	sample	4.64620938628159	23.5321299638989	6.40018980082283	176079.454151625	3529.71796200931	2.3913357400722	6.5913357400722	1.90574989142128	33359.8555956679	2905.82946078707	1385	1232264.5	185317.2	1313.74	778.34	16	4.8	12.3	13.4	15.6	3.4	13.4	12.6	10.9	0	3.6	9.3	22.6	2	34.7	19.1	8	16	13.1	20.9	18.8
1	D14	2	TET2	NM_017628	sample	3.79428571428571	19.2260317460317	5.50081714944725	137928.73015873	3150.27843249955	4.03111111111111	10.0819047619048	1.70620664569368	49478.0577777778	3227.01608244808	1575	1086676.3	184565	1160.84	761.06	12.2	3.5	10	14.9	12.5	3.5	10.1	13.3	10.6	23.4	1.5	7.6	23.8	2.1	26.7	15.4	19.5	13.6	21.7	16.2	21.7
1	D14	3	TET2	NM_017628	sample	3.94776119402985	20.8140068886338	5.93936279712015	157276.017221584	3343.61235074785	2.7382319173364	6.70206659012629	1.44689101684495	30913.4167623421	2648.15336639324	1742	1197111.5	157671.6	1185.75	658.2	13.9	3.4	8.4	15	15	1.3	7.9	12.1	12.1	22.1	6.3	8.4	22.3	0.5	35	15.3	28	13.6	27.6	18	26.6
1	D15	1	AMER1	NM_152424	sample	4.44645669291339	21.4503937007874	5.69214550282777	140719.080314961	3358.97538173809	2.96062992125984	9.39291338582677	1.81572074016356	48845.8834645669	2633.97742931573	1270	1056566.4	194325.2	1130.71	801.04	14.3	4.1	12.4	12.8	13.8	4.3	14.3	11.8	9.9	0	3.3	8.3	20.8	1.9	42.4	18.7	14.9	14	19.5	18.3	23.3
1	D15	2	AMER1	NM_152424	sample	3.76470588235294	20.8402107111501	5.94350296944751	164507.487269535	3264.43425403659	4.39947322212467	12.4679543459175	2.01957123692772	66619.2186128183	3602.59300047396	1139	1164801.4	233005	1268	940.78	12.7	4	16.3	6.6	15.4	1.6	14.7	4	12	24.8	4	8.7	25.1	3	24.1	14.9	20.5	12.7	25.9	16.5	26.6
1	D15	3	AMER1	NM_152424	sample	3.95538243626062	20.7287535410765	5.93237922052822	159508.251416431	3273.27768400884	3.98300283286119	10.3866855524079	1.70408419603928	51561.2677053824	3098.23889808386	1412	1182748.7	174191.2	1174.16	683.33	16.3	2.8	9.3	14.1	15.7	0.8	9.5	12.1	11.3	22.3	7.1	9.1	22.4	0.9	29.5	15.7	40.5	13.2	38.9	16.5	38.7
1	D16	1	EXT2	NM_207122	sample	4.47939068100358	22.1120071684588	5.19366239992166	156004.35483871	3140.34457911416	3.2078853046595	9.59498207885305	1.63872809261679	55857.8297491039	2623.98787662945	1116	1111150.1	205559.7	1120.51	876.43	14.5	8	16	13.7	15.1	8.2	18.9	12.3	8.9	0	2.4	7.5	26.8	2.4	40.1	17	14.2	14.8	17.5	18.5	20.3
1	D16	2	EXT2	NM_207122	sample	3.93447642375995	19.4880587875077	5.50161951878872	138311.628291488	3153.81575511646	0.879975505205144	2.53827311696265	1.18488108135995	12007.0251071647	1628.16736719211	1633	1075175.4	169453.9	1152.78	694.9	11.9	6.1	7	19	12.8	10.3	7.7	17.5	11.6	25.4	4.3	7.7	25.8	1.2	60.6	15.7	1.3	14.4	2.9	18.2	3.2
1	D16	3	EXT2	NM_207122	sample	3.94360269360269	21.8164983164983	6.07595331813973	174809.775252525	3379.81552874052	2.2037037037037	6.7962962962963	1.90890138281812	35140.0496632997	2602.58524150123	1188	1186302.5	171491.9	1276.81	723.91	14.3	5.7	14.1	19.9	16.8	4	15.5	15.7	14.1	24.9	16.3	10.2	25.1	0.8	38.5	16	19.9	15.7	25.6	19	25.7
1	D17	1	RAD51	NA	Positive	5.56244302643573	30.8441203281677	6.3104855668672	200436.385597083	3813.98540065611	2.31631722880583	7.02187784867821	1.98559731688543	35868.063810392	2874.93524971679	1097	1251036.9	195067.4	1248.26	783.36	19.1	5.3	14.5	12.9	17.8	4.7	14.6	11.2	9.9	0	3.8	9.4	15.8	1.6	35.4	25.4	6.9	25.4	12.4	29.5	17.7
1	D17	2	RAD51	NA	Positive	5.68316100443132	30.8264401772526	6.6028821883265	208142.431314623	3865.19591405454	1.76957163958641	5.12555391432792	1.59694149596411	25624.5915805022	2385.32309572175	1354	1329129.7	187372.7	1262.54	767.42	16	4.4	9.5	12.6	16.9	4.7	9.3	11.7	12	15.5	3.4	10.9	15.7	1.8	45.3	25	4.5	27.3	9	30.9	9.5
1	D17	3	RAD51	NA	Positive	4.76315789473684	28.5448916408669	6.00872946545251	208630.610681115	3653.44783193687	1.51780185758514	4.69736842105263	1.64167402510337	23339.2438080495	2213.95868590958	1292	1252787.8	173914.8	1223.85	703.25	18.1	4.2	11.7	13.9	17	3.9	10.6	10.8	11.8	20.7	15.6	11.2	20.8	0.9	48.3	21.6	14.4	23	19.7	27.9	20
1	D18	1	RAD51	NA	Positive	5.41691248770895	30.3421828908555	6.82063311749961	209397.243854474	3727.47056381744	5.10619469026549	15.7885939036382	2.36833712376519	85518.2300884956	3800.99601160549	1017	1290334.1	199793.8	1287.51	836.33	16.9	4.3	15.2	11.7	16.2	2.9	16.2	10.2	10.4	0	3.5	9.2	17.3	2.9	19.6	23.8	25.4	22.9	34.4	27.3	41
1	D18	2	RAD51	NA	Positive	5.47472353870458	31.1729857819905	6.41118228585665	208695.984992101	3930.08720635667	2.54107424960506	7.75908372827804	2.12306541183	39612.6082148499	3008.48475153856	1266	1286797.1	181916.9	1250.19	730.96	17.6	4.3	8.2	12.3	16.9	4.3	7.3	10.8	13.4	14.8	6.9	11	15	2.8	32.4	25.2	8	27.6	15.7	32.1	15.2
1	D18	3	RAD51	NA	Positive	5.05244252873563	26.2880747126437	5.79217146056535	154980.085488506	3444.72817993093	2.52227011494253	7.91594827586207	1.97873612269588	41600.4978448276	2651.60379006311	1392	1022969.9	160576.4	1004.66	650.51	15.2	4.9	10	16.4	12.9	5.7	9.8	13.9	11	18.2	15.5	7	18.5	0.9	39.4	22.9	22.8	23.3	29.8	27.6	30.5
1	D19	1	RAD51	NA	Positive	5.6969205834684	31.5405186385737	6.03613500804194	215209.097244733	3843.81397591707	2.36871961102107	7.45948136142626	2.00169433995788	40222.4068071313	2826.08726542187	1234	1252796	170276.6	1272.64	701.33	16.5	4.6	11.6	19	17.3	3.3	11.8	18.2	10.2	0	5.2	10.5	16	2.2	37.5	25.6	8	23.5	14.3	29.5	18.2
1	D19	2	RAD51	NA	Positive	5.78444084278768	32.6061588330632	6.40188710623904	215734.834683955	3808.69601008258	2.11588330632091	5.9837925445705	1.82087188692503	29217.2949756888	2600.07169810454	1234	1274955.9	182702.2	1248.64	720.28	17.7	4.7	9.5	17.3	16.6	7.2	8.3	16.7	13.4	15.7	4.9	10.3	16	2	38.7	24.3	5.7	27.5	10.5	32	10.5
1	D19	3	RAD51	NA	Positive	5.72390572390572	33.5191919191919	7.24039958900269	233359.01010101	3889.69745968598	2.02558922558923	6.26060606060606	1.87880579685833	29445.3784511785	2484.23034556763	1485	1230100.9	154023.3	1287.42	615.81	17.1	5.3	8.1	18.4	17.4	3.7	8	17.6	13.7	16.2	17.1	11.8	16.4	0.9	39.6	25	19.1	27.2	26.3	32.8	25
1	D20	1	RAD51	NA	Positive	5.49689440993789	32.125	6.92906297046205	217676.652950311	3879.900959272	3.01785714285714	8.79580745341615	1.97121209171054	45707.5093167702	3071.36052303179	1288	1286445.1	180409	1284.83	707.17	17.3	3.5	11.5	14.1	16	1.6	11.3	15.1	12.5	0	2.9	9.9	14.9	2.8	30.6	24.8	11.1	26.2	18.2	31.4	22.9
1	D20	2	RAD51	NA	Positive	4.88413685847589	28.4222395023328	6.83003461361417	193617.103421462	3689.70608926767	2.52799377916019	7.3895800933126	1.81337472574806	40146.0163297045	2911.75596669873	1286	1153276.5	199486	1170.01	807.38	14.9	13.9	11.4	14.4	14.3	15.6	11	12.8	12.8	15	3.7	9.9	19.1	2.7	34.5	22.8	8.6	24.3	13.5	26.6	13.3
1	D20	3	RAD51	NA	Positive	5.57660626029654	32.2710049423394	7.08292410780468	229608.300658979	3930.02629264088	2.19686985172982	6.76441515650741	1.92289899293061	34815.8204283361	2676.2983076821	1214	1298318.2	170051	1333.62	690.01	17.8	4.1	11.2	12.2	20.2	3.5	11.4	10.7	13.2	14.7	16.8	10.8	14.7	1.1	37.5	25.5	18.9	26.9	26.1	32.4	26.3
1	D21	1	RAD51	NA	Positive	5.55993150684932	31.9666095890411	7.02518718631471	224117.279109589	3930.79717268201	3.11643835616438	8.98801369863014	1.88962629874663	46277.8090753425	3015.04254832984	1168	1327623.9	186996.8	1350.72	756.96	18.1	2.8	13.4	11.5	16.9	1.7	12.1	11	11.1	0	2.4	10.1	15.5	1.5	31.7	25.8	11.6	23.5	16.7	29.5	21.1
1	D21	2	RAD51	NA	Positive	5.75715390564578	32.9520494972931	6.22806335532534	227093.153132251	3858.52572950312	1.98994586233565	5.83449342614076	1.5775872679127	27897.4477958237	2326.25191897702	1293	1286336.3	178007.3	1241.95	717.11	17.2	5.9	9.4	17.3	16	6.7	8.8	17.6	12.8	16	4.2	9.7	16.3	1.2	44.5	26.1	6.1	27.1	10.8	31.2	10.5
1	D21	3	RAD51	NA	Positive	5.19897959183673	28.5845481049563	5.82281843557898	187328.920553936	3567.75928670618	1.87755102040816	5.4533527696793	1.59923036016323	25936.4183673469	2274.22039343273	1372	1134477.7	161781.1	1110.42	654.26	14.9	6	10.3	15.2	14.9	4.2	10.3	13.3	12.5	16.8	13.4	8.2	17	0.4	44.6	23.8	16.3	24	20.9	27.9	21.1
1	D22	1	RAD51	NA	Positive	4.10864575363428	21.1599081866871	5.51628800605136	141393.447589901	3062.09142784675	6.16067329762816	18.8630451415455	2.1929363360659	96023.4361132364	3467.79698423206	1307	1185922.8	164269	1116.64	661.48	12.9	6.4	10	19.7	10.6	2.3	10.8	21.2	7.8	0	3.2	6.3	21.1	1.8	22.7	16.8	31.4	14.5	36.1	16.9	40.2
1	D22	2	RAD51	NA	Positive	4.5878084179971	27.1023222060958	7.62915009860856	203414.122641509	3444.47260777891	4.8033381712627	14.2866473149492	1.86568116415197	72409.7735849057	2993.41541211509	1378	1345288.7	164666.6	1305.66	669.72	15.5	4	9	27.8	14.2	2	8.7	25.8	9.3	20.4	3	8.4	20.7	2.1	32.6	19.5	24.7	20.2	28.5	23.8	28
1	D22	3	RAD51	NA	Positive	5.51471698113208	28.0475471698113	5.52456447940798	173886.398490566	3483.34317444457	4.27320754716981	12.0520754716981	1.83681776437638	59061.4120754717	3037.35842589322	1325	1192853.4	166463	1154.06	655.18	18.1	4.5	10.4	14.6	15.2	1.2	9.5	13	10.5	17.1	9.4	7.6	17.1	0.5	30	24.8	41	25.2	41.7	28.8	41.4
1	E03	1	RF	NA	Neutral	4.69864777849324	22.7321313586607	5.79510591405241	154583.339987122	3506.78748481692	2.29426915647135	6.91178364455892	1.51594099530062	36698.0618158403	2450.40958574391	1553	1232866.7	179124	1194.82	720.71	15.7	2.7	10.4	10.3	14.6	3.8	12.2	11.2	9.8	0	2.4	8.2	19.6	1.2	43.9	20.1	9.7	14.7	12.7	19.9	16
1	E03	2	RF	NA	Neutral	4.26338958180484	22.2046955245781	5.12291376071211	162872.954512106	3289.44596487333	3.33822450476889	10.0205429200293	1.9464858735792	54345.6522377109	3176.95242522895	1363	1220900.7	205410.9	1190.81	839.31	16.8	3.1	9.8	10	17.3	4.3	12.3	9	12.2	24.2	4.8	8.2	24.4	2.9	29.1	17.2	14.5	16	19.8	19.7	18.9
1	E03	3	RF	NA	Neutral	4.40781758957655	21.5263843648208	5.09437882586768	148985.204560261	3118.0957108426	2.58501628664495	7.05537459283388	1.47784752690236	36414.2605863192	2603.48073351277	1535	1141710	172274.8	1059.6	713.34	13.9	2.6	9.6	7.8	14.2	1.1	10.3	6.5	11.1	24.2	8.9	7.1	24.2	0.8	40.8	19.2	24.2	15	25.7	18.4	26.4
1	E04	1	RF	NA	Neutral	5.01754385964912	24.1395534290271	5.99792522652329	168452.766347687	3534.54444703246	3.61562998405104	11.2352472089314	2.18355932534944	61841.4704944179	3453.33884678644	1254	1279817.9	210864	1285.44	883.21	18.6	3.4	15.5	5.5	19	1.5	18.4	3.3	8.9	0	3.8	8.5	19.2	2.9	27.1	21.9	16.5	17	22	21.3	28.5
1	E04	2	RF	NA	Neutral	3.74892835272505	18.7973055725658	5.06859872320053	131782.42743417	3272.74603255912	3.78444580526638	9.8689528475199	1.77000760630831	50857.9755052051	3369.15014890024	1633	1157669.9	191025.1	1157.85	787.75	13.8	3.9	9.8	8.9	14.6	0.8	11.2	7.3	11.9	23.8	1.9	7.7	23.9	2	25.4	14.8	15.9	12.9	20	17.2	19.2
1	E04	3	RF	NA	Neutral	3.15228758169935	14.3006535947712	3.93906307533309	95402.8568627451	2566.02726482065	4.39477124183007	11.5013071895425	1.78672738117076	57738.1483660131	3309.39079186415	1530	1050837.7	164609.4	1001.39	693.9	12.4	3	10	12.7	11	0.5	12	11.2	6.7	32.2	7.6	4.8	32.2	1	25	11	45.8	9	42.8	11.2	43.6
1	E05	1	RF	NA	Neutral	4.99411269974769	25.2548359966358	5.61259738658048	182442.003364172	3452.91545280199	3.66358284272498	11.3919259882254	2.1963424446615	64770.3095037847	3392.85693625204	1189	1307110.8	209767.6	1248.43	893.28	17.2	3.3	14.7	7.8	18.6	1.9	15.9	5.5	8.2	0	3.4	9.4	22.3	3.2	26.9	19.7	16.8	15.1	22.3	19.8	29.5
1	E05	2	RF	NA	Neutral	4.90198863636364	26.296875	5.76859831921813	176066.259943182	3598.80605137431	3.05539772727273	9.17897727272727	1.86031176942638	47500.9708806818	2912.08049910813	1408	1190755.6	187915.9	1178.86	764.37	15.3	2.7	9	9.6	15.4	3.3	7.8	8.3	11.6	18.7	4.3	8.7	18.8	2.3	33.5	21.4	11.7	21.9	17	26.2	16.8
1	E05	3	RF	NA	Neutral	5.13246396705559	24.586135895676	5.51700150906396	170003.803706246	3618.41306873052	2.53260123541524	6.84488675360329	1.8419680970918	32767.6650652025	2820.96769215497	1457	1225658.7	175702.2	1214.18	726.83	17.2	2.7	11.9	13	18.2	1.2	12.2	10.1	10.8	16.7	11.9	7.9	16.7	0.5	34.5	22	24.6	16.1	28.1	21.6	28.3
1	E06	1	RF	NA	Neutral	4.17844202898551	22.5797101449275	5.52249533889101	176887.581521739	3352.10653517332	6.71557971014493	22.0108695652174	2.25482213367865	124075.237318841	3814.92165663206	1104	1429775.4	213840.8	1334.75	858.82	18.4	3.1	16.3	7.9	18	0.5	17	5.9	9.1	0	3.7	8.4	24.4	3.6	20.8	16.5	36	12.7	40.8	17.5	46.4
1	E06	2	RF	NA	Neutral	4.61196736174071	21.8984587488667	4.85767727409898	144849.168631006	3240.33027450138	5.87307343608341	18.4814143245694	2.19020748531623	105678.050770626	3960.10261922262	1103	1208740.8	245324.5	1179.66	1055.38	15.3	4.4	19.1	4.8	16.2	0.7	21.3	2.3	9.4	22.8	4.5	7.5	22.9	5.6	19.9	19.9	31.5	17.3	35.9	19.4	35.8
1	E06	3	RF	NA	Neutral	4.08850090307044	19.8693558097532	4.73025663464642	136142.756773028	3140.68043006837	2.34437086092715	6.07706201083684	1.47470254298397	30815.5701384708	2607.20379871522	1661	1143863.5	187640.2	1104.3	789.38	15.3	2.6	14.6	11.7	16.6	1.3	14.8	10.8	11.3	25.1	8.9	7.5	25.2	1.2	39.2	17.2	23.8	14.3	23.6	18.8	23.9
1	E07	1	RF	NA	Neutral	4.32016925246826	20.6135401974612	5.17011114393999	147306.753173484	3173.15266194348	6.50282087447109	20.2990126939351	2.1463031841097	109515.007757405	3716.07445226684	1418	1211326.4	192741.7	1188.79	797.31	15.8	4.1	11.6	8	15.7	1.4	12.6	7.3	7.6	0	3	7.4	25.4	2.7	23.3	19.7	36.1	14	40.2	17.6	45.4
1	E07	2	RF	NA	Neutral	4.31324200913242	21.6228310502283	5.36566993190204	150171.882191781	3303.49424352479	2.97442922374429	8.71141552511416	1.85573930854536	49416.0054794521	3052.58707322381	1095	1257279.2	208841	1145.04	853.63	17.4	2.4	11.8	8.5	17.6	3.7	13.5	8.4	11.4	22.8	3.7	8	23.1	3	31.9	19.2	11.7	15.6	17.3	19.7	16.9
1	E07	3	RF	NA	Neutral	4.47976111479761	20.28599867286	4.90016485153465	124750.0331785	3106.45565434343	1.24485733244857	3.65627073656271	1.51072023050029	17956.5467816855	2106.18263369901	1507	1061863.5	169805.5	1042	698.81	14.3	4.5	10.2	10.7	15.5	5.2	10.7	9.6	10.9	22.8	13.8	6.6	22.9	0.8	50.2	18.3	9.1	15.1	14.3	18.6	15.4
1	E08	1	RF	NA	Neutral	4.74208860759494	23.1590189873418	5.42284521548404	157371.984177215	3275.56109398711	3.8006329113924	10.9738924050633	1.97177630593811	56844.4944620253	3254.673583143	1264	1222973.9	189788.7	1191.71	784	17.3	3.7	11.8	8.9	17.4	2.1	12.3	7.9	8.9	0	2.8	7.8	24.8	2.5	26.5	19.6	17.6	15.7	21.9	19.5	25.9
1	E08	2	RF	NA	Neutral	3.86333771353482	22.3902759526938	6.239685277336	179633.909986859	3505.49955034403	3.53285151116951	9.67411300919842	1.75918567034009	51678.5827858081	3144.89554833957	1522	1301517.2	197712.9	1343.83	791.49	15	3.2	9.6	12.6	16.8	2.9	9.6	10.8	13.9	23.3	3.2	9.5	23.3	3.5	31.7	14.9	16	14.5	20.3	18.3	20.8
1	E08	3	RF	NA	Neutral	4.31242158092848	22.9015056461731	6.34836531789993	173485.462986198	3421.71494548204	1.41342534504391	4.17503136762861	1.42439367505801	22347.9121706399	2120.51608042746	1594	1246887.1	165393.9	1211.54	674.89	17.6	2.6	10.7	14.6	18.9	1.5	10.4	12.9	12.6	22.9	12.1	9.3	23	0.9	49.7	18.1	11.7	16.8	15.6	20.8	15.6
1	E09	1	MEX3C	NM_016626	sample	4.38530066815145	21.2375649591685	5.4323730901391	142340.62657758	3321.13765126191	6.02449888641425	18.2264291017075	2.33036810986866	96147.6518188567	3883.88733032685	1347	1140779.7	179960.9	1118.66	719.49	15	2.7	9.6	8.8	14.4	2	9.1	8.3	9.1	0	2.7	7.7	21.3	2.4	16.1	18.4	30.9	13.8	38.2	18	44.4
1	E09	2	MEX3C	NM_016626	sample	4.57934131736527	23.6197604790419	6.33551898378396	177536.722305389	3488.38721719195	3.70434131736527	10.1976047904192	1.76204116485641	54143.1017964072	3207.08362630598	1336	1377633.6	203127	1307.11	802.77	18.6	3.9	11.3	10.3	17.7	1.6	10.3	8.5	12.3	21.9	2.6	9.6	22	2.7	29.7	20.6	16.3	17.2	20.8	20.9	20.5
1	E09	3	MEX3C	NM_016626	sample	4.24531722054381	20.9250755287009	5.1427822512058	155619.671903323	3233.75468101182	3.08761329305136	7.96132930513595	1.38876974622015	38528.5993957704	2582.87710166613	1655	1252990.5	171275.1	1147.22	690.94	17.6	3	10.9	9.8	15.6	0.2	11.2	9.2	10	24.3	6.2	7.9	24.3	0.3	40.3	18.2	29.2	14.1	28	17.8	29
1	E10	1	CDKN2C	NM_078626	sample	2.32515767344078	10.4625087596356	3.20076544986735	67090.0925017519	2125.54264500962	7.23756131744919	22.2775052557814	2.39843785651518	115937.657323055	4089.4609007755	1427	963646.7	186696.7	854.98	763.54	8.8	3.8	12	9.8	6.7	1	13.3	9.6	3.8	0	1.9	3.3	37.5	2.2	13.9	6	42.7	5	47	6.6	53
1	E10	2	CDKN2C	NM_078626	sample	4.44569025928521	21.5234758234057	5.52772425501556	148955.118430273	3440.55740006636	6.06306937631394	17.562018220042	2.24173666919893	91661.6061667835	3902.34887020147	1427	1271497.3	190490.2	1266.06	780.69	16	3.5	10	11.2	17.1	0.9	10.3	7.4	10.4	19.9	3.3	8.9	20	2	15.8	17.7	32.6	15.3	36.9	19.1	36.5
1	E10	3	CDKN2C	NM_078626	sample	4.14771904417089	20.3917451122375	6.80190873399648	147009.514120203	3348.05583120388	5.23244026068067	15.3055756698045	2.17617482282676	81001.9073135409	3703.15730612953	1381	1251228.8	191037	1287.85	799.47	17.2	2.5	13.8	9	18.4	0.7	14.1	7	10.9	20.1	11.1	7.1	20.2	1.9	18.8	17	52.1	14	51.6	17.8	51.4
1	E11	1	SPEN	NM_015001	sample	3.79789335088874	18.9763001974984	5.23556496153202	138002.418696511	3101.56417959213	6.64911125740619	20.0309414088216	2.23225999679012	99228.1744568795	3562.40524809438	1519	1146188.4	148010.1	1131.87	598.68	12.2	4.7	6.1	18.7	12.2	1.2	7.2	20.6	8.6	0	2	6.6	23.6	0.8	21.4	13.6	37.4	9.9	43.3	13.6	46.6
1	E11	2	SPEN	NM_015001	sample	4.58882521489971	24.7550143266476	6.36317964742475	192820.392550143	3710.95208798565	5.36031518624642	15.3488538681948	2.10779931082297	79273.1611747851	3680.74475247627	1396	1394531.1	194814.8	1356.07	791.26	18.4	2.7	9.4	10.6	20.3	0.4	9.6	9.4	13	20.1	2.9	10.9	20.2	2.2	20.2	20.4	27	19.1	32.7	23	32.6
1	E11	3	SPEN	NM_015001	sample	4.48083875632683	22.5003615328995	5.68502505928769	164653.54736081	3373.52858715893	4.96312364425163	13.7997107736804	1.94391721610942	74125.5770065076	3610.19116461107	1383	1293857.7	193548.7	1249.11	785.47	17.4	2.7	13.8	9.3	18.7	0.4	12.2	8	11.4	23.9	8.2	9.8	23.9	1.4	20	18.9	47.9	15.9	46.3	20.3	46.7
1	E12	1	ARID1B	NM_017519	sample	4.49966239027684	21.202565833896	4.69289934249691	149003.910195814	3171.92180844365	6.46995273463876	19.4706279540851	2.24786003456205	100261.953409858	3955.28166519428	1481	1255089.3	182757	1222.9	757.25	14.9	3.7	11.1	13.7	16.4	0.6	11.6	11.7	7	0	1.7	7.2	23.1	2.2	15.7	18.2	35.4	13.2	41.1	17.2	46
1	E12	2	ARID1B	NM_017519	sample	5.21303656597774	25.5190779014308	6.19264414331602	178825.415739269	3615.36145171146	3.34340222575517	10.10413354531	1.96912708657018	55480.7615262321	3234.20517098254	1258	1346892.1	216829.2	1311.29	867.88	19.6	3.7	12.3	8.8	19.4	2.9	11.8	6.8	13.3	19.3	5.1	9.3	19.6	3.2	30.3	21.6	15.3	20	20	24	20.3
1	E12	3	ARID1B	NM_017519	sample	5.25043988269795	27.1067448680352	6.7044825027554	207588.815249267	3805.98466388572	1.39061583577713	4.16304985337243	1.45014709950768	21661.5073313783	2020.49724554598	1705	1372040.8	171597.9	1334.63	701.09	19.4	3	11	11.1	20.9	2.1	9.8	8.9	14.3	18.2	13.3	11.8	18.3	0.9	54.4	22.5	10.3	21.1	15.1	26.4	16.5
1	E13	1	ERCC4	NM_005236	sample	4.34921715452689	19.4901293396869	4.98182357768166	139927.162014976	3138.69399217166	6.86249149081007	20.2593601089176	2.31002312264748	105111.206262764	4033.97691976602	1469	1265576.5	188366	1148.51	786.02	16.7	3.7	11	9.3	13.4	0.9	11.5	8.2	6.9	0	1.4	5.9	21.9	2.1	14.8	19	38.3	11.4	43.2	13.8	49.7
1	E13	2	ERCC4	NM_005236	sample	4.28190743338008	20.6900420757363	5.08652676344148	150777.884291725	3261.1622889155	5.34782608695652	16.3345021037868	1.9635657080537	89445.5322580645	3555.67057178285	1426	1243364.8	208740.6	1242.63	878.55	15.5	3.4	12.5	10	16.1	0.8	13.5	9.3	9.3	24.2	2.9	7.9	24.3	3.6	26.4	16.7	27.7	15.5	31.3	18.3	31.8
1	E13	3	ERCC4	NM_005236	sample	3.51936507936508	17.8355555555556	5.15155348686239	130562.21015873	3028.33662829715	4.58857142857143	12.5365079365079	1.90737075100995	63061.100952381	3416.53995709861	1575	1071636.2	174976.6	1071.72	741.42	13.6	2.8	10.5	10.3	13	0.5	11.4	7.5	9.9	25.8	8.2	6.7	26.1	1	22.7	14.7	45.7	11.7	45.3	14.7	45.3
1	E14	1	ATR	NM_001184	sample	3.79474548440066	18.8013136288998	5.38994636761714	143938.13546798	3150.45074827634	8.48357963875205	27.6100164203612	2.69434228531996	149035.729885057	4292.35808831952	1218	1162370	199180.3	1153.71	811.09	12.5	3.7	13.5	9.4	11.6	0.7	12.4	7.1	6.6	0	3.4	6.5	21	3.4	11.3	15.4	50.3	9.7	56.7	12.8	61.8
1	E14	2	ATR	NM_001184	sample	3.8463768115942	20.5275362318841	5.90154754260582	154684.886231884	3386.77275143296	3.7536231884058	10.9195652173913	1.83453274271033	57315.8268115942	3098.206762652	1380	1123677.5	184301.5	1186.63	757.69	11.2	3.6	10.7	13	13.2	2.7	10.3	11.4	12.7	19.4	3.7	8.4	19.6	2.3	30.8	14.9	18.2	13	21.7	17	21.4
1	E14	3	ATR	NM_001184	sample	3.53066494512589	21.3453841187863	6.646649243509	180393.679793415	3368.23303869012	2.51000645577792	7.49257585539057	1.59891633049828	39735.6920593932	2445.21405225046	1549	1129261.4	180655	1252.84	755.15	11	4.7	13	17.6	14.2	1.7	13.3	15	12.9	23.6	10.6	10.4	23.7	1.5	43.6	12.8	23.4	13.7	27	17.9	26.4
1	E15	1	STAG2	NM_006603	sample	5.095625	25.08375	5.67713280269788	173234.85625	3561.77182788351	2.764375	8.868125	1.79741462716351	47764.99125	2597.10571803943	1600	1228593.3	174462.6	1278.84	743.86	16.9	3.6	10.3	14.2	17.9	2.6	11.9	11.4	9.2	0	3.6	8.9	19.6	1.5	41.6	23.6	12	17.5	16.1	22.1	19.3
1	E15	2	STAG2	NM_006603	sample	4.5262024407753	22.8657573582197	6.32012607693685	169459.966977746	3568.35616666342	5.29720028715004	15.5807609475951	1.97559313370113	81740.64034458	3445.52510120632	1393	1369821.5	205023.8	1370.15	848.16	18.2	2.9	12.1	15.6	19.1	0.7	11.8	13.8	11.1	20.5	3.1	8.5	20.7	3.3	25	18.6	28.7	16.7	33	20.2	32.1
1	E15	3	STAG2	NM_006603	sample	4.26991150442478	21.4911504424779	5.70988136903648	162102.398230088	3391.77363393781	6.69100294985251	21.0530973451327	2.16621984916873	109760.244837758	3510.13406693518	1356	1291952.8	170311.3	1342.27	701.62	16.6	3.2	11.3	13.9	20.1	0.7	12.3	12.2	9.6	21.4	12.4	8.8	21.4	1.2	22	17.3	54.7	15.6	54.1	20	53.2
1	E16	1	WRN	NM_000553	sample	4.44773175542406	21.4720578566732	4.98098807815093	152615.179487179	3341.03495177339	3.82248520710059	11.8369493754109	1.68211097031272	64384.899408284	2873.79818518244	1521	1268269.5	162704.1	1193.97	643.61	17.7	2.6	9.8	23.6	16	1.5	10	26.3	7.5	0	2.2	8.7	23.1	1.5	35.4	17.3	17.9	12.9	20.5	17.8	23.7
1	E16	2	WRN	NM_000553	sample	4.45306388526727	22.5528031290743	6.06009679016656	164971.852672751	3381.11360766758	1.61082138200782	4.90091264667536	1.55626704031775	27159.1603650587	2261.79564113762	1534	1215744.8	192889.2	1244.69	807.52	16	5	9.7	13.6	16.4	6.3	10.5	13.5	11.7	21.8	4.6	8.1	22.1	2.2	47.7	18.1	4.1	16	8	19.4	8
1	E16	3	WRN	NM_000553	sample	4.33203559510567	21.2569521690768	5.31081663195245	152941.412680756	3191.51986817372	2.46607341490545	6.34260289210234	1.26608895559097	29962.6307007786	2204.27307997129	1798	1163553.3	147336.2	1083.74	596.52	15.1	3.7	8	20.9	14.6	2.2	8	21.7	9.8	23.7	6.5	7.6	23.8	0.5	46.1	17.9	21.5	14.1	21.5	18.6	21.5
1	E17	1	RF	NA	Neutral	4.89333333333333	23.4253968253968	5.78486180041133	160299.552380952	3721.60661031968	1.72698412698413	4.83174603174603	1.63036291311792	24423.2577777778	2491.84806760938	1575	1184515.2	170355	1278.72	719.4	16.7	3.8	9	12	17.9	2.7	9.4	11.3	10.8	0	3	10.1	18.9	1.7	43.4	19.9	4.5	16.3	7.9	21.5	11.6
1	E17	2	RF	NA	Neutral	4.4738219895288	22.1865183246073	5.06014004124292	160565.517670157	3373.08816004783	2.25523560209424	6.2336387434555	1.42801586348468	31147.2185863874	2393.46314578724	1528	1228625.6	193398.5	1132.78	771.7	15.6	3.2	7.7	9.8	13.8	2.2	8	7.5	12.1	22.1	3.1	8.9	22.3	1.8	43.9	18.7	9.2	15.1	12	19	12.2
1	E17	3	RF	NA	Neutral	3.65967645296585	17.0760934691432	4.7122370555286	117742.945476333	2998.2998124042	4.02516476932295	9.99340922708208	1.67309561765843	46723.6698621929	3083.74244725486	1669	1055396.2	152114.3	1032.18	606.8	13	7.5	7.8	16.7	12.9	4.7	7.7	16.1	9.5	24.2	6.1	6.8	25.1	0.5	27.6	14.7	39.8	11.8	39.2	14.7	39.4
1	E18	1	RF	NA	Neutral	4.61741038771032	24.319678127286	6.45648743216488	174810.952450622	3498.87669879509	4.79297732260424	13.8061448427213	2.18171244094847	72246.4103877103	3709.41151884311	1367	1270207.6	184742.9	1244.21	759.34	16.2	3.2	13.2	14	16.9	0.6	12.4	13.8	10.5	0	2.2	8.5	20.9	1.5	20.2	20.4	24.3	16	30.3	19.5	35
1	E18	2	RF	NA	Neutral	4.53995970449966	22.0322364002686	5.25894316739436	157099.615177972	3286.48118427885	4.01074546675621	10.7662860980524	1.74152325721805	54776.3210208193	3158.55397031184	1489	1270998.6	190797.9	1173.34	782.19	15.1	4.4	9.9	12.2	15.5	1.1	9.4	11.5	10.3	20.7	2.6	7.2	21	2.1	28.3	17.5	19.7	14.5	22.6	16.3	21.9
1	E18	3	RF	NA	Neutral	4.77275362318841	21.2434782608696	4.59931697956795	140447.174492754	3230.37326253549	3.42260869565217	9.04927536231884	1.5334512563699	45068.5657971015	2782.7849757757	1725	1177602.7	155613.9	1103.78	637.83	16.3	3	7.1	12	15.1	0.6	7.1	12.8	10.9	21.7	7.3	7.4	21.7	0.7	35.8	20.5	29.9	14.6	29.6	17.9	29.7
1	E19	1	RF	NA	Neutral	4.63914174252276	24.9304291287386	5.60946921608505	184871.296488947	3643.20811482438	2.87386215864759	8.56566970091027	2.09638894935957	45576.210663199	3102.38198768396	1538	1244693.5	172549.3	1282.32	739.28	16.5	3.9	10.1	10.9	17.8	2.1	11.6	10.6	10.6	0	3.1	9.7	20.1	1.6	30.3	20.3	10.8	15.7	16	20.5	20.4
1	E19	2	RF	NA	Neutral	5.41632088520055	29.5954356846473	6.37752274343695	207666.861687414	3909.64301041441	3.38174273858921	9.23236514522821	1.83814575966426	48860.6915629322	3296.93449894362	1446	1401890.6	194496.4	1336.18	764.24	20.3	3.7	10.4	18.5	19.2	1.9	10.1	17.9	14.9	17.2	3.1	11.2	17.5	3.5	29.2	24.9	14.5	25.9	19.9	30.2	20.5
1	E19	3	RF	NA	Neutral	4.28428761651132	19.3748335552597	4.27034634667851	108329.580559254	2943.76311920161	3.82356857523302	10.2782956058589	1.62559828369577	49867.8515312916	2930.25651822855	1502	1142466.4	161204.8	984.31	626.38	15.1	3.3	10.2	17.8	10.9	0.7	8.7	19	6.5	20.6	6.8	4.7	20.6	0.5	30.3	18	34.8	15.5	33.6	16.6	33.4
1	E20	1	RF	NA	Neutral	4.17864077669903	20.5022653721683	5.24816296298578	142220.83236246	3361.32383374448	2.93268608414239	9.7126213592233	1.77753800476534	54274.739158576	2832.77959511024	1545	1078192.8	173400.5	1128.82	743.05	12.9	4	9.9	14.3	13	2.1	12.9	15	8.5	0	3	7.4	21.6	2.3	37.8	18.5	12.7	12.2	16.8	16.1	21.4
1	E20	2	RF	NA	Neutral	4.8355314197052	21.1698991466253	4.47074811346861	140712.070597362	3235.99747982123	6.14507370054306	18.8580294802172	2.29580420314721	102216.986811482	3926.19368619662	1289	1214034.9	196831.6	1161.06	819.13	16	3	10.6	11.9	16.8	0.6	11.4	10.2	8.1	21.9	4.1	8.1	22.4	3.8	17.9	20.9	34.4	16.6	39.6	18.9	38.5
1	E20	3	RF	NA	Neutral	4.11581422692534	18.6513815402704	4.60411729768197	122494.259847149	2931.83780440941	1.31040564373898	4.01234567901235	1.52933851182952	18833.8212815991	1938.56632600966	1701	968835.8	151355.5	930.48	644.36	11.3	3.4	8.1	13.8	11.1	4.3	9.1	11.9	9.5	22.9	14.3	5.1	23	0.5	51.3	16.8	10.8	12.2	16	15.2	15.8
1	E21	1	RF	NA	Neutral	4.48833819241982	23.2820699708455	6.34039296729351	172207.887755102	3494.04143809155	5.25218658892128	16.4686588921283	2.18719410866709	83426.9227405248	3338.36933229096	1372	1223404	169555.7	1356	721.24	16.8	5.2	10.1	17.9	16.8	1.7	12	17.2	10.6	0	2.8	9.5	24.3	1.8	27.1	19.5	28.9	16	33.7	20.7	39.1
1	E21	2	RF	NA	Neutral	5.01293451899758	28.2821341956346	6.80669602294941	236242.053354891	3749.65184627622	2.94017784963622	8.70331447049313	2.05328719033956	46117.5327405012	3188.31330124416	1237	1442127.5	197757.2	1584.95	817.02	19.3	4.9	11.1	11.5	20.3	4.4	11.2	10.6	13.1	21	5.3	11.4	21.1	2.7	29.7	22.7	10.7	21.1	15.7	24.7	16.2
1	E21	3	RF	NA	Neutral	4.88122827346466	23.5057937427578	5.73607024258145	169108.472190035	3464.17687676011	1.08806488991889	3.19756662804171	1.31521682126975	16341.3482039397	1885.31273431834	1726	1116094.3	161072.8	1150.02	653.76	16.2	11.2	9.2	15.4	17.1	13.9	9.6	14	12.7	21.3	11.5	9.5	22	0.7	54.6	21.4	8.2	17.8	11.6	22.4	12.5
1	E22	1	RF	NA	Neutral	3.70322580645161	17.047311827957	4.41430676769018	115621.686738351	2938.39364380158	6.41290322580645	20.4724014336918	2.40262468225804	114517.344086022	3955.35721615054	1395	1119240.2	165826.2	1142.47	705.33	14	3.5	9.5	16.1	13.1	0.6	10.7	14.9	6.7	0	3.2	6	28.2	3	16.1	15.3	34.3	11.1	40.4	14.6	45.9
1	E22	2	RF	NA	Neutral	4.36388888888889	21.8013888888889	5.38454181349124	159661.442361111	3421.50805149487	4.99305555555556	14.8576388888889	2.09769717724705	80464.2104166667	3692.70243375815	1440	1255033.5	190162.1	1211.4	783.19	15.5	2.6	8.4	11.8	15.4	0.7	10.2	10.6	10.6	20.2	3.8	8.7	20.3	3.5	21	18.4	25.7	15	29.4	18.5	29.7
1	E22	3	RF	NA	Neutral	4.35111662531017	20.5446650124069	5.21258571197544	135496.796526055	3265.95063874745	1.40074441687345	3.91935483870968	1.47284030090612	20167.729528536	2132.93958069225	1612	1032813.5	165908.6	1068.21	694.34	14	3.7	10.4	15.8	15	4	10.9	12.7	11	22	12.5	7.8	22	1.1	50.1	17.1	12.7	15.7	16.2	19.8	16.6
1	F03	1	OTNT	NA	Neutral	4.79504814305364	25.7537826685007	6.85624698015053	202741.696011004	3690.49432722186	2.24621733149931	7.04401650618982	1.90214516447182	36775.3232462173	2731.54473141036	1454	1320662.4	171013.6	1355.91	705.85	16.6	4.1	8.3	11.7	17.8	1.4	9.4	9.1	9.8	0	4.3	9.7	19.2	1.7	38.2	20.5	7.8	17	14	21.3	18
1	F03	2	OTNT	NA	Neutral	4.86893840104849	25.7142857142857	6.57602116756403	195818.629095675	3591.00308901318	1.98361730013106	6.2778505897772	1.53280571924107	34218.9764089122	2263.80774750393	1526	1291595.9	183788.6	1338.47	773.41	17	3.5	9.8	16.4	19.3	2.8	10.8	15.7	11.5	20.3	4.8	10	20.4	2.4	48.8	21.1	7.3	18	11.5	22.5	11.1
1	F03	3	OTNT	NA	Neutral	4.67897165458141	24.3803559657218	5.66699820612818	176948.753460778	3424.79355478711	1.5609756097561	4.74489123269611	1.62908552524141	24282.8378378378	2227.1941566136	1517	1219187.9	166760.4	1163.14	683.47	16.5	3.2	11.1	11.1	17.5	4.2	12	9.4	13.6	20.9	15.5	8.6	21	0.6	47.1	18.8	11.7	15.7	18.4	19.7	18.8
1	F04	1	OTNT	NA	Neutral	4.59154929577465	21.0352112676056	5.05046139514047	132268.171830986	3468.97313158622	3.27746478873239	10.0359154929577	2.09839423550536	55641.4669014085	3294.61749513268	1420	1139935.9	187671.6	1152.47	784.19	14.2	3.1	12	8.2	16.7	1.4	13.5	7.3	8.2	0	4.1	7.3	19.7	2.5	28.8	20.8	13.7	13.5	19.6	18.2	25.3
1	F04	2	OTNT	NA	Neutral	4.52446043165468	21.0748201438849	4.82485607355252	132960.001438849	3195.17509675119	2.91223021582734	9.00503597122302	1.90744068298753	52801.281294964	3135.35487398283	1390	1176139.4	213995.2	1066.27	881.28	15.6	3.7	14.9	11.4	14.7	4.5	15.3	11.4	10.7	23.3	4.8	7.8	23.7	3.7	33.5	18.8	11.2	16.8	17.4	19.9	17.9
1	F04	3	OTNT	NA	Neutral	5.09146757679181	23.8532423208191	5.19969052614793	163526.903754266	3418.72835994861	1.92627986348123	5.55836177474403	1.51306604718013	29487.3037542662	2394.86517004489	1465	1255472.7	179468.8	1178.08	738.46	18.6	2.9	13.4	9.3	18.1	1.1	14.3	7.2	10.2	18.6	12.2	7.3	18.7	0.8	45.7	22.5	15.7	18.1	20	23	20.8
1	F05	1	OTNT	NA	Neutral	4.84345281638625	24.4820775420629	5.97629501404174	179522.168983175	3658.61459348602	2.25530358449159	6.79370885149963	2.01667682130671	34152.3401609364	2789.70780879466	1367	1245627	168706	1268.12	702.07	17.2	3.3	9.2	11.7	16.8	5.9	10.5	13	9.9	0	5.6	10	18.3	1.8	37	21.8	7.8	15.5	13.8	19.7	18.2
1	F05	2	OTNT	NA	Neutral	4.46291208791209	20.6380494505494	4.65830957127887	134429.453983516	3146.59518480761	4.35164835164835	12.9931318681319	1.73192426581876	69664.8646978022	3133.46158971766	1456	1128598.2	187761.4	1045.45	772.67	13	3.3	8.9	12.9	13.7	2.6	9.5	11.4	9.3	24.3	2.7	6.4	24.6	3.1	33.8	17.9	23.1	13.6	26	17	26.3
1	F05	3	OTNT	NA	Neutral	4.66382140512147	22.7583716349311	5.67265996000117	158068.487196323	3506.87009613631	1.04399212081418	3.37951411687459	1.53994821112352	17283.6526592252	1969.11212261061	1523	1162931.5	161137.3	1160.57	656.78	16	3.5	8	10.3	18.1	4	7.9	9.5	12.9	21.3	15.6	9.1	21.5	0.8	53.4	19.7	6.6	17.7	13.9	23.3	14.2
1	F06	1	OTNT	NA	Neutral	4.02869955156951	20.1434977578475	5.94836232403724	154824.210762332	3217.5013197885	7.84125560538117	27.2744394618834	2.40974565287434	156736.269058296	3935.92724156459	1115	1408400.7	215601.2	1326.88	864.57	19.6	3.3	16.7	8.7	15.9	0.8	16.8	9.1	7.6	0	4.1	8.2	23.5	4.4	21.6	16.7	41.2	12.6	45.7	15.3	50.6
1	F06	2	OTNT	NA	Neutral	4.44077306733167	21.2493765586035	5.37625848940891	140839.447007481	3333.72309337043	1.83104738154613	5.25062344139651	1.79753049369838	26976.9632169576	2611.67531910502	1604	1116948.6	181446.1	1086.89	742.46	13.7	4.2	7.6	10.2	13.2	5.8	8	9.3	12.8	20.8	5.7	6.9	21	1.4	38.5	20	3.7	16.3	8.5	19	8.5
1	F06	3	OTNT	NA	Neutral	4.46148148148148	21.52	5.51512335516736	142151.315555556	3460.68500894504	1.88666666666667	5.87111111111111	1.7343556693505	32923.3681481481	2464.28941595235	1350	1137408.8	181839.3	1161.91	736.45	15	2.6	13.8	18	17	3.2	13.8	16.4	13	18.8	15	8.2	19	2	45	19.8	16.1	16	22.2	21	23.2
1	F07	1	OTNT	NA	Neutral	4.7991452991453	24.2179487179487	6.26464459655173	168084.074358974	3575.44108785793	2.51965811965812	7.74871794871795	2.09688965581158	38938.1555555556	2895.16003524592	1170	1214960.2	171889.4	1283.15	713.92	16.6	4.1	9.1	11.3	17.7	5.2	9.9	10	10.7	0	5.4	9.3	18.5	1.3	33.2	20.9	9.6	17.4	15.4	21.9	19.4
1	F07	2	OTNT	NA	Neutral	4.68460388639761	22.6793721973094	5.71543859590939	153074.576980568	3224.44917761702	3.54857997010463	9.78699551569507	1.72538863351943	49695.7473841555	3012.94889551598	1338	1198569.3	190194	1157.86	771.05	15.6	3.4	11	14.6	15.5	2.8	10.5	14.3	10.7	22.6	2.9	7	22.9	2.1	32.5	19.8	16.3	16.7	20	19.6	19.9
1	F07	3	OTNT	NA	Neutral	4.51326762699014	23.235026535254	5.534829297816	167313.880970432	3395.91472341036	2.25473843821077	6.79984836997726	1.75084430051997	36461.2168309325	2564.78382393861	1319	1193844.7	176821.8	1177.55	732.8	17.5	3.5	11	8.4	16.5	4.2	12.1	6.1	12.2	20.7	15.2	8.3	20.8	1.7	41.2	18.8	21.2	17.8	26.2	21.7	26.2
1	F08	1	OTNT	NA	Neutral	4.25507717303006	20.7733549959383	5.51281260212296	140768.412672624	3269.5273767038	3.30138099106418	10.1795288383428	1.9494116786309	58247.3598700244	3198.53934920926	1231	1153620	191136.4	1114.2	777.69	16.2	8.4	12.4	11.1	16.7	9.7	12	9.6	9.1	0	3.1	7.8	23.9	3.9	33.2	17.4	14.1	13.5	18.8	18.1	25
1	F08	2	OTNT	NA	Neutral	4.53456591639871	24.8054662379421	5.95124423141359	193659.309485531	3491.25439758562	4.9951768488746	15.1085209003215	1.89692819550555	81599.7805466238	3287.86418661019	1244	1451915.3	202055	1314.4	821.32	17.4	2.9	12.6	10.8	18.5	0.8	12.1	9.2	11.7	21.1	3	8.8	21.1	3.2	31.5	18.4	27.8	16.6	32.6	20.6	32.5
1	F08	3	OTNT	NA	Neutral	4.39463886820551	23.3462397617275	6.36532606481503	176385.156366344	3394.73073779194	3.45644080416977	9.79523454951601	1.67764428261605	53417.3075204765	2878.20086733226	1343	1270822.4	190426.8	1217.64	776.27	17.2	3.5	13.9	7.4	16.9	1.1	13.8	4.5	13.1	22.3	8.3	9.7	22.3	1.3	35	18.5	34.3	16.3	35.4	20.6	35.8
1	F09	1	PTPRB	NM_002837	sample	4.88954468802698	23.5177065767285	5.61544128556775	162308.718381113	3451.00727958893	3.06913996627319	9.47807757166948	1.83664868389547	45858.6880269815	2592.690392037	1186	1247868	153919.8	1209.61	619.47	17.9	4	7.9	19.7	14.6	4	8.2	20.4	9.5	0	3.3	8.7	21.6	1.1	39.1	21	13.7	16.3	19.5	20	23.3
1	F09	2	PTPRB	NM_002837	sample	4.72603719599428	24.8376251788269	6.10222799224645	185836.767525036	3522.88757429334	3.28540772532189	9.83333333333333	1.80311164391965	50625.4449213162	2932.00236777198	1398	1291023.4	192502.7	1285.54	807.34	17.1	4.8	10.4	12.9	18.4	3.9	10.7	9.8	12.3	21.9	4.1	9.7	22.1	2.2	36.5	20.5	15.2	18	20.8	21.6	20.6
1	F09	3	PTPRB	NM_002837	sample	5.09427609427609	27.2895622895623	6.50778227715336	205391.018855219	3827.56341413617	1.86936026936027	5.83569023569024	1.82562914821491	29793.5946127946	2437.65824884207	1485	1315158.2	167644.8	1341	675.42	19.9	3.6	9	12.1	21.4	2.8	9.1	9.4	13.7	16.3	16.5	10.8	16.4	1.5	42.6	22.3	16.2	20.6	23.7	26.1	24.4
1	F10	1	WAS	NM_000377	sample	2.64072327044025	12.1446540880503	4.14480967928377	80564.4921383648	2419.95956002996	6.39072327044025	20.3419811320755	2.29711883728813	109859.976415094	3833.18254530318	1272	1049355.6	204887.9	993.77	816.73	10.3	3.9	15.5	11.4	8.3	1.1	15.2	11.2	5.8	0	2.9	5	32.2	2.8	17.8	6.8	33.6	6.1	40.1	8.3	45.7
1	F10	2	WAS	NM_000377	sample	3.17891156462585	14.2163265306122	4.02568463250411	92147.3340136054	2648.63619806455	5.18027210884354	14.087074829932	1.83979270748828	70478.9693877551	3509.06880752631	1470	1061606.3	170994.9	997.49	705.29	10.8	3.9	8.2	18	9.1	1.4	9	18.2	7	29.5	1.7	4.9	29.9	1.6	22.7	11.4	26.3	9.5	30.1	11.8	29.3
1	F10	3	WAS	NM_000377	sample	4.45343839541547	22.9032951289398	6.34912503121345	172932.848853868	3377.8289867246	6.4419770773639	20.1790830945559	2.1670036147393	107550.670487106	3732.07931818027	1396	1265828.2	211585.8	1315.45	898.63	18.3	2.2	17.8	8.2	17.9	0.4	20.4	4.7	10.6	20.5	13.9	7.7	20.5	2	23.1	18.9	56.8	16.1	56.7	19.3	57.6
1	F11	1	ODAM	NM_017855	sample	3.52161976664379	16.3843514070007	4.77626077372031	106164.865477008	2865.70107692888	4.09265614275909	12.3987645847632	1.77751761916698	61861.9107755662	2864.27839693718	1457	1052400	159550.9	1046.98	657.24	11.7	3.6	8.1	18.9	10.9	1.1	8.5	19.2	6.5	0	2.1	5.4	24.9	0.9	33.8	13.2	19.8	9.6	23.5	11.9	26.6
1	F11	2	ODAM	NM_017855	sample	4.84043848964677	25.8477466504263	7.41381827549182	192912.90499391	3659.15403155432	7.20097442143727	27.2764920828258	2.79630468408019	169041.045066991	4150.82781129959	821	1331256.5	270107.6	1434.17	1149.02	18.5	4.9	23.8	6.7	21.7	0.5	28.3	3.3	15	16.9	8.9	9.6	17.3	8.5	21.4	22.3	40.6	19.2	47.6	23.1	48.5
1	F11	3	ODAM	NM_017855	sample	4.59381739755572	22.6405463695183	5.76819693004951	160100.852624012	3445.54957952294	1.76635514018692	5.3882099209202	1.82062621384408	27379.0848310568	2397.30647386638	1391	1144364.9	157612.9	1221.28	657.85	14.5	3.2	8.6	14.6	17.1	1.9	8.6	12.7	11.4	19.2	15.8	8.9	19.2	0.9	42.1	19.4	16.3	16.2	23.1	20.6	23.1
1	F12	1	BRIP1	NM_032043	sample	4.17795918367347	24.3020408163265	6.31435682734367	194136.886530612	3596.47851955044	4.72571428571429	14.7608163265306	2.18828708661506	82062.3616326531	3660.15057632547	1225	1272685	221905.9	1383.5	940.66	15.5	3.5	18.3	10.8	18.4	2.2	20.2	8.2	11.1	0	3.5	10.4	23.6	4	25.3	16.8	24.1	15.5	30.4	20.6	35.9
1	F12	2	BRIP1	NM_032043	sample	4.7336265884653	22.9022482893451	5.91143405713853	164288.651026393	3449.25932745081	1.04154447702835	2.56109481915934	1.042669052072	12267.4486803519	1724.09744813488	2046	1212214.7	155675.3	1157.22	623.57	15.5	3.3	5.2	23.1	14.3	4.4	6.4	23.4	10.5	20.2	2.5	8.8	20.2	1	58.5	19.1	2.4	16.8	2.9	19.8	3.3
1	F12	3	BRIP1	NM_032043	sample	4.03963838664812	22.4881780250348	6.27727915417344	170165.812239221	3458.99429971503	3.21835883171071	9.05910987482615	1.94958470580346	45376.2134909597	3046.08834136952	1438	1141268.2	168976.6	1273.57	731.01	15.1	2.9	10.9	11.9	18	1.5	12.5	8.6	12.8	22.7	12.7	9.4	22.7	1	30.3	16.8	32.4	15.6	36.6	19.7	36.9
1	F13	1	ATRX	NM_138270	sample	4.5311327831958	25.3818454613653	6.34006303020008	203720.762940735	3503.79272867661	5.10052513128282	14.8139534883721	2.07549664746243	77306.6384096024	3649.63529743512	1333	1340219.2	197331.9	1369.34	833.73	17.2	3.6	12.5	7.7	18.8	0.8	14.8	4.9	8.9	0	1.6	9.1	22	2.6	21.4	19.1	25.3	16.9	31.7	21.4	38.1
1	F13	2	ATRX	NM_138270	sample	5.05789473684211	26.6072368421053	6.11660340351609	200053.276973684	3641.04245374206	2.19013157894737	6.38092105263158	1.54354078033644	34758.2046052632	2594.95043026653	1520	1357410.7	204796.6	1306.92	836.04	18.2	4.3	11.4	8.9	19.8	3.8	11	5.8	11.8	20.5	3	10.5	20.7	2.5	42.4	21.6	7.6	18.9	11.7	23.6	11.6
1	F13	3	ATRX	NM_138270	sample	4.74964336661912	26.3566333808845	6.80814638675835	208137.640513552	3556.9184976262	3.89942938659058	11.4243937232525	2.03317344392838	55963.3758915835	3086.12433702271	1402	1309779.1	169988	1290.18	671.33	17.5	3.3	8.6	11.1	17.8	1.5	8.8	7	12.1	19.3	13.4	9.2	19.4	0.9	28.5	19.3	38.3	15.5	41.2	19.7	41
1	F14	1	PLXNB2	NM_012401	sample	4.57675628794449	23.275802254987	6.5721942493555	165788.474414571	3427.36309493528	5.09106678230703	16.4137033824805	2.14409425973591	96180.3486556808	3588.18358024631	1153	1199176.3	211204.5	1208.2	839.58	13.9	2.7	14	9.6	15	1.7	14.3	8.9	9.9	0	2.9	8.4	21.6	4.1	25.3	19.3	26.6	15	31.7	19.8	38.7
1	F14	2	PLXNB2	NM_012401	sample	3.95197368421053	21.5414473684211	5.91164542541363	167908.038815789	3459.40100665345	5.29934210526316	15.5269736842105	2.09957214633516	83006.3019736842	3630.6182279829	1520	1197352.7	182135.1	1200.47	749.6	13.9	3	8	14.5	14.1	1.5	9.1	14.5	12.7	22.3	2.9	9.3	22.5	3.9	21.8	16.6	26.7	13.2	31.4	18.1	30.6
1	F14	3	PLXNB2	NM_012401	sample	4.35548917102315	22.3390589992532	6.35925983281086	171985.639283047	3272.02938752389	6.47498132935026	19.2778192681105	2.19915706668545	99490.7468259895	3717.11067817834	1339	1294079	162857.9	1285.29	658.38	16.7	3.8	9.4	14.1	16.7	0.4	8.9	12.8	10.5	21.5	10.6	9	21.7	0.9	17	17.3	57.7	14.9	56.3	17.7	55.9
1	F15	1	ZMYM2	NM_197968	sample	4.61111111111111	22.4622507122507	5.48381600639195	157516.9002849	3409.73234973326	5.66666666666667	18.0676638176638	2.31092267316986	103866.40954416	3871.133694094	1404	1244878.3	194323.4	1270.57	817.87	16.5	2.8	11.8	8.5	16.5	0.6	14.5	6.6	8.8	0	3.8	8.7	22	3.1	20.6	18.9	29.3	14.8	35.9	19.1	42
1	F15	2	ZMYM2	NM_197968	sample	4.13939899833055	23.9015025041736	6.47966557069581	185239.329716194	3656.97249061829	4.42320534223706	12.7746243739566	2.11046873573307	67922.1661101836	3600.00962257288	1198	1169928.4	197896.7	1283.88	830.21	13.9	5.6	10.7	10.4	16.5	5.3	12.3	7.7	14.9	20.9	3.8	11.5	21.2	3.5	22.3	16	22	16.3	28.4	20.7	28.5
1	F15	3	ZMYM2	NM_197968	sample	4.49711353431687	23.1109685695959	6.2673895575571	173098.291853752	3446.4620573282	4.43104554201411	12.3200769724182	1.8927980529977	62733.2142398974	3350.26677960194	1559	1256826.1	168465	1249.09	679.41	17.3	1.5	9.4	11	17.2	0.1	9.6	10.1	11.5	18.2	8.7	7.6	18.2	1	22.6	17.6	43.7	15.7	41.2	19.3	41.2
1	F16	1	MBD1	NM_015845	sample	3.97317436661699	20.3390461997019	5.7864069260686	149846.464232489	3269.00774660051	5.59910581222057	16.7973174366617	2.23789117859686	85335.0938897168	3555.80516240329	1342	1194239.4	174056.7	1260.21	730.89	15.3	4.1	7.8	12.4	15.3	1.3	9.5	10.3	8.9	0	1.8	8.4	24.4	1.4	20.1	16.7	30.1	11.9	34.9	16.9	38.8
1	F16	2	MBD1	NM_015845	sample	4.27659574468085	23.4184397163121	6.29904678692756	179340.082446809	3477.17932614141	3.39982269503546	10.2340425531915	1.98554290743973	53971.9689716312	3135.20006291697	1128	1230808.2	203992.6	1230.63	831.86	14.2	3.7	11.9	9.8	16.1	2.2	12.1	7.4	14.5	21.2	4.3	10.1	21.9	2.5	29.7	15.8	14.7	16	19.9	19.9	20.5
1	F16	3	MBD1	NM_015845	sample	4.05373525557012	19.06749672346	5.04057772572112	127260.414154653	3192.21970056528	2.92922673656619	7.88925294888598	1.6191579703436	38120.127785059	2782.04901606295	1526	1031821.5	165171.8	1047.92	696.22	13.8	4.2	10.3	14.9	14.2	4.3	11.3	11.5	8.9	23.3	9.9	7.6	23.4	0.8	35.3	16.2	27.1	14.2	28.5	17.7	28.7
1	F17	1	OTNT	NA	Neutral	4.08966015907448	23.4497469269704	6.07625874604174	186830.462039046	3499.80693874017	2.10267534345625	6.24295010845987	1.83243077199339	31485.9667389732	2586.82071600091	1383	1236801.1	175059.2	1324.75	729.26	16.1	4.8	9	11	18.7	4.3	10.2	8.7	11.1	0	4.1	10.3	24	1.4	40.4	16.9	6.8	14.5	11.4	18.6	15
1	F17	2	OTNT	NA	Neutral	4.51730531520396	23.5080346106304	5.95804457256559	182128.405438813	3477.8021179898	4.20951792336218	11.2972805933251	1.86596741164395	55409.151421508	3276.1841745381	1618	1326049.2	160155.7	1296.92	650.32	17.6	3.4	5.9	18.1	18.2	2.2	6.6	19.2	10.6	20.8	3	10	21	1.3	25	18.4	20.2	16.2	23.7	19.7	22.6
1	F17	3	OTNT	NA	Neutral	4.34874429223744	21.5325342465753	5.71988482594	153849.926940639	3384.22604362215	2.76312785388128	6.87785388127854	1.55987515472366	33472.0684931507	2715.89641695013	1752	1131831.3	153694.7	1239.96	656.22	17.4	4.4	8.9	14.4	18.4	2.5	9.7	11.8	11.5	21.6	7.6	10	21.9	0.6	36.4	18	28.5	16.6	28.5	20.8	29.5
1	F18	1	OTNT	NA	Neutral	3.8272952853598	20.7593052109181	6.11991705239622	166412.515632754	3351.39592081245	2.75086848635236	8.92009925558313	1.39530957479555	49578.4163771712	2262.26670289962	2015	1216601	143868	1231.34	579.65	14.4	3.8	6.8	24.6	14.2	1.9	7.4	27.9	8.8	0	2.2	9.2	23.8	1.5	46.9	15.4	11.7	12	13.9	15.7	16
1	F18	2	OTNT	NA	Neutral	4.76865671641791	23.7293080054274	6.16082188857629	173534.068521031	3490.19420747336	4.99796472184532	13.5427408412483	1.97702785874893	68936.9274084125	3544.99580281191	1474	1287529.2	189040.7	1292.51	776.85	17.4	4.2	9	12	17.6	1.7	9.4	10.3	12.1	21	2.5	9	21.2	2.2	23.3	20.7	26.2	18	31.5	21.5	31
1	F18	3	OTNT	NA	Neutral	4.17239225484072	22.210493441599	5.98172433715719	172595.374141162	3289.58103237451	3.90568394753279	10.4778263585259	1.62476005709054	51771.8663335415	2950.71443334907	1601	1196192.4	146907.2	1177.76	590.03	17.2	3.5	7.1	15.9	16.2	0.9	6.9	12.4	10.4	23.4	8.2	8.1	23.5	0.4	31.9	16.9	38.2	14.6	36.8	19.5	36.3
1	F19	1	OTNT	NA	Neutral	5.13652357494722	26.9824067558058	7.12968460510891	201371.680506685	3759.97532296455	2.95073891625616	8.38845883180858	2.05189767647734	42097.3265306122	3110.13361442888	1421	1306681	173193.1	1344.25	703.03	16.7	2.8	8.4	12	17.7	2	9.2	11.7	11.7	0	3.6	10.5	17.8	1.6	29.4	21.6	10.6	17.9	16.4	22.3	21.4
1	F19	2	OTNT	NA	Neutral	4.35610373181531	22.6299810246679	6.14515409020423	167527.270714738	3419.24781880392	4.68564199873498	12.6685641998735	1.92487791413418	63474.4307400379	3346.20898446604	1581	1193251.3	163940.3	1251.31	670.3	16.1	4	6	16.3	15.1	2.7	6.1	16.8	11.2	20.9	2.2	8.2	21.2	1.3	25.9	17.3	24.2	15.2	28.2	19.2	27.5
1	F19	3	OTNT	NA	Neutral	4.29755434782609	21.6841032608696	5.83846558387569	164656.658288043	3323.32578343204	4.89402173913043	13.6365489130435	2.04808681987823	66287.8077445652	3500.49601221834	1472	1188478.5	166405.8	1244.5	680.23	16	2.2	8.9	11.9	15.9	0.7	9.2	9.2	12.1	23.4	9.8	8.6	23.7	0.5	19.9	18.1	48.8	15.5	48.1	18.7	48
1	F20	1	OTNT	NA	Neutral	4.58429561200924	25.9461123941493	6.90265264824345	204400.963048499	3522.38487600059	3.42109314857583	9.71439568899153	2.12269109959257	50505.0692840647	3509.17150624952	1299	1245083.1	187110	1315.41	769.05	15.9	6.6	11.4	8.5	17	5.5	11.7	5.9	11.6	0	2.8	9.4	22.2	1.9	23.3	18.6	13.8	15.8	20.3	20	27.3
1	F20	2	OTNT	NA	Neutral	4.60580912863071	23.8904564315353	5.87162131186465	165226.009958506	3507.55433822645	3.97344398340249	11.7244813278008	2.11440879339237	62618.7236514523	3302.11190372272	1205	1187937.5	218733.4	1204.81	890.91	12.8	3.7	12.8	9.4	15.4	4.3	14.7	7.8	13.3	20.8	4.5	9.9	21	3.2	28.5	18.5	20.5	18	26.8	22.6	26.8
1	F20	3	OTNT	NA	Neutral	4.46137026239067	22.069970845481	4.94953421853974	152105.778425656	3218.30990984639	2.33892128279883	6.56924198250729	1.89870294819263	30511.6501457726	2732.16598646707	1372	1118523.2	163094.9	1099.02	674.96	14.9	2.8	9.2	12.2	15.1	3.8	10.8	12.7	10.4	22.7	15.6	7.1	23	0.6	34.6	18.8	22.8	15.7	28.2	19.4	28.5
1	F21	1	OTNT	NA	Neutral	5.24128113879004	25.3508896797153	5.89376184901818	173802.702491103	3541.95167931703	2.86548042704626	8.55444839857651	1.88375102111887	45484.7651245552	2991.32710437646	1405	1197801.1	164630.9	1281.4	698.47	16.7	3.2	7.5	10.5	18.5	3.1	9.5	9.8	10	0	3.1	9.1	19.8	2.2	32.7	22.7	10.7	16.6	17.1	21.1	21.1
1	F21	2	OTNT	NA	Neutral	4.57699933906147	24.2855254461335	6.44778477696921	181380.916721745	3470.20773611364	2.02842035690681	5.69662921348315	1.80797141680279	27701.8003965631	2651.7938269251	1513	1177128.8	169506.9	1276.63	716.17	14.3	4	7.3	15.4	17.1	6.8	7.9	15.2	12.8	20	5.5	9.1	20.3	1.9	38.3	19.6	5.5	18.3	9.2	20.8	9.5
1	F21	3	OTNT	NA	Neutral	4.38522427440633	23.1391820580475	6.71262866053661	169148.267810026	3486.10804615789	2.5197889182058	7.2697889182058	1.92079160432351	36571.7796833773	2862.45046839963	1516	1093175.2	186186.4	1236.67	801.55	15.1	3.8	13	11.3	17.3	2.5	14.4	7.8	12.6	20.1	15.1	9.9	20.2	0.8	34.6	17.9	27.1	16.7	30.7	21.8	31.5
1	F22	1	OTNT	NA	Neutral	4.17682926829268	20.5068597560976	5.28246164105621	136761.508384146	3336.48663212179	5.05868902439024	14.4428353658537	2.08603979171495	72312.6280487805	3559.42308527696	1312	1063160.8	183866.2	1072.84	765.83	13.9	5.7	11.8	14.3	13.6	4.1	12.6	13.2	8.9	0	2	7.9	19.9	2.4	19.5	15.9	25.2	12.2	31.3	16.3	35.6
1	F22	2	OTNT	NA	Neutral	4.30207532667179	24.0245964642583	6.56204242566777	182133.173712529	3497.22303772409	2.55342044581091	8.21214450422752	1.84472632453446	45215.6771714066	2785.36868958078	1301	1195900.7	186677.5	1299.34	784.8	15.5	4.2	10	13.8	16.3	5.5	11.2	14.5	15.8	23.3	5.2	10.5	23.7	2.5	40.5	17.7	10.5	16.8	15.1	21.8	15.8
1	F22	3	OTNT	NA	Neutral	4.25941939468808	20.4403953057443	4.88741228748318	136947.871525633	3057.95434363411	1.64978381717109	5.07226683137739	1.63952058422973	26053.9783817171	2337.32311331532	1619	1000913.2	163764.1	950.24	673.14	13.3	8.1	9	11.1	11.8	12.8	9.8	9.9	10.6	23.3	15.1	7.2	24	0.8	44.7	17.3	12.9	14.9	18.4	17.7	18.4
1	G03	1	RF	NA	Neutral	4.36316133246244	20.6623122142391	5.30016707382509	138539.763553233	3292.39403858773	2.11103853690398	6.52318745917701	1.74575117302713	35866.4252122796	2602.62271237711	1531	1075031.3	165900.7	1127.12	700.5	15.3	3.7	8.9	13.4	15	4.4	9.5	10.7	9.1	0	3.5	7.8	24.2	1.8	42.6	18.9	7.4	14.3	10.8	18.4	14.9
1	G03	2	RF	NA	Neutral	4.31100141043724	21.0394922425952	5.73004301216209	144664.753878702	3350.25472624593	3.16995768688293	8.44358251057828	1.68999085842062	41500.5218617772	2969.47786529198	1418	1192111.5	198322.9	1155.52	814.32	14.3	2.8	9.7	7.4	13.2	1.3	11.3	7.5	10.4	19.9	2.8	7.8	20.1	1.8	32.2	18.7	13.5	14.5	18.6	18	17.6
1	G03	3	RF	NA	Neutral	4.10505581089954	19.8266579120158	5.18311218473183	138772.554826001	3249.60042782318	3.74261326329613	9.48194353250164	1.78147400028478	46238.4720945502	3180.31965674512	1523	1177391.4	175752.6	1083.91	697.58	15.7	2.2	11.4	8.5	14	0.6	10.8	6	9.9	21.5	7.4	8.2	21.5	0.6	25.1	16.5	40	13.8	38.3	18.3	38.2
1	G04	1	RF	NA	Neutral	4.7403156384505	25.167862266858	6.90412324145143	187160.789096126	3741.90450116475	3.46413199426112	10.7015781922525	2.00451139740548	61117.6527977044	3309.67892431403	1394	1264229.9	208780.9	1377.28	883.71	17.1	2.9	16.1	9.1	18.4	1.6	18.3	9	12.7	0	3.2	9.6	18.1	2.9	29.3	19.9	14.8	16	20.8	21	26.1
1	G04	2	RF	NA	Neutral	4.73766816143498	19.2675635276532	4.08246322129789	115672.255605381	3206.35205711613	6.53961136023916	18.7869955156951	2.10986836313604	101331.405829596	4019.55506193245	1338	1281801.5	208162	1127.02	851.18	16.9	2.7	12.3	8.4	16	0.3	13.2	7.8	7.3	19.6	2.7	5.5	19.9	4.1	18.8	20	34.8	13.2	38.6	17.1	40.2
1	G04	3	RF	NA	Neutral	5.05467260012715	24.3801652892562	5.59361005691644	167397.624284806	3382.16258305886	1.33375715193897	3.91036236490782	1.63328591400919	18596.7412587413	2276.33897223886	1573	1202020.4	180397.7	1114.3	729.19	18.1	8.2	12	9.3	17.2	8	12.2	8.4	12	20.6	15	8.6	21.7	0.8	45.9	23.3	10.3	18.6	16.7	23.3	17.1
1	G05	1	RF	NA	Neutral	4.69186875891583	23.1619115549215	5.76890976466958	161946.314550642	3434.10588585058	1.92796005706134	5.84022824536377	2.00130095747728	30290.967189729	2805.39076446593	1402	1197477.6	190488	1154.76	754	15.3	3.5	10	7.6	15.3	3.6	9.8	5.9	10	0	5.2	7.6	20.3	1.6	35.5	19.7	4.6	15.2	9.3	19.2	14
1	G05	2	RF	NA	Neutral	4.26435152374203	20.9036144578313	5.55767352897054	146246.669029057	3349.4910558176	4.65343727852587	12.7866761162296	2.04968506245916	65284.1431608788	3627.3778209354	1411	1203329.3	210357.2	1133.74	866.99	16.2	4.1	12.5	10.3	14.7	2.3	12.7	10.5	11.3	21.5	3.1	7.4	21.6	3.7	21.8	17.5	24.3	15.7	30.8	18.8	30.8
1	G05	3	RF	NA	Neutral	5.07471607890018	24.8164973102212	5.39321421754083	170265.533173939	3478.0704021841	2.24506873879259	5.94261805140466	1.79491268779312	29188.78601315	2819.42389737455	1673	1209757.2	166851.4	1094.91	676.94	18.4	3	8.6	8.7	16.7	2	9.6	6.9	11.8	18.6	13.2	8.9	18.7	0.9	33.8	23	21.1	17.2	25.5	22.1	26.7
1	G06	1	RF	NA	Neutral	4.29423728813559	20.3993220338983	5.53852565448733	128858.990508475	3361.20352951311	3.54237288135593	10.6942372881356	1.85914832579441	53318.1823728814	3006.33245862169	1475	1099868.8	171389.8	1074.28	697.74	12.7	4.7	8.7	11.4	14.2	2.2	8.8	9.6	9.6	0	2.1	7.3	20.7	0.9	32	17.3	14.8	13	19	18.1	23.8
1	G06	2	RF	NA	Neutral	4.21478205938092	20.104864181933	4.93176394133371	134520.796588756	3300.95411421899	2.83070120025268	7.44409349336702	1.64577230349422	38106.9974731522	2978.97898205185	1583	1156815.5	201446.7	1158.99	841.13	13.9	2.4	10.5	8.7	15.8	2.4	10.7	6.3	11.1	21.5	2.7	7.3	21.7	2	34.6	18.3	11.2	13.8	15	17.6	15.7
1	G06	3	RF	NA	Neutral	4.30680437424058	22.1063183475091	5.26501370617114	163722.430741191	3382.68856686045	1.46172539489672	4.68043742405832	1.76955525338247	23785.4532199271	2388.92859665875	1646	1218724.1	184807	1193.69	776.2	16.7	2.9	13.7	6.7	17.4	2.2	14.9	4.3	12.1	23.5	17.3	9.1	23.5	0.7	43.5	18	11.6	15.8	18.2	19.6	18.5
1	G07	1	RF	NA	Neutral	4.5144472361809	20.1557788944724	4.60669441509436	128947.810929648	3059.33268706201	2.90577889447236	8.00628140703518	1.58075062762389	40708.6331658291	2758.50034939595	1592	1107134.1	176319.8	1031.93	725.66	15.6	5.3	8.9	11.1	13.1	6.3	9.4	11.1	6.8	0	1.8	7.3	26.6	1.7	35.8	19.5	11.4	13.9	14.8	17.6	17.7
1	G07	2	RF	NA	Neutral	4.42043795620438	22.5824817518248	5.43510913765763	166648.859854015	3256.24940536871	5.82919708029197	17.478102189781	2.29273749081296	97203.4153284671	3864.66993867653	1370	1284200.9	210119.6	1194.3	866	15.8	5.4	12.1	11.5	15.9	4.2	13	9.2	11.5	24	3	8.2	24.5	4.9	19	18.2	31.4	15.2	36.8	19.3	36.9
1	G07	3	RF	NA	Neutral	4.51026957637997	23.910783055199	6.24201076758658	178701.17843389	3433.54713043461	2.16688061617458	6.22079589216945	1.74761259125136	33258.5757381258	2726.47400518314	1558	1261850.9	190837.9	1228.29	797.57	16.9	2.5	13.4	8.9	20.7	0.8	13.6	7.3	12.5	22.3	12.9	9.1	22.5	1.6	38.8	18.2	20.2	16.8	25.2	22.3	26.4
1	G08	1	RF	NA	Neutral	4.93255131964809	23.808651026393	5.36175776354972	161168.403958944	3458.21956288813	3.26612903225806	9.26906158357771	2.00700470769519	51116.4530791789	3374.9990234941	1364	1250386	194633.4	1205.52	801.01	16	3.7	13	8.7	16.6	3.1	14.1	6.9	8.9	0	2.6	8.8	21.3	2.6	27.1	21.3	12.2	16.6	18.2	21.2	24
1	G08	2	RF	NA	Neutral	3.71148648648649	19.6959459459459	5.98720147868461	141105.905405405	3430.67826118626	3.26148648648649	8.95405405405405	1.7516199633601	49287.6385135135	3171.20934498495	1480	1164392.7	203558.4	1253.75	854.66	14.5	3.4	12.1	11.4	15.9	1	13.6	8.6	12.6	22.5	2.8	8.7	22.6	3.1	31.8	15.1	13.9	14.3	18.7	18.6	18.9
1	G08	3	RF	NA	Neutral	4.16556655665567	21.486798679868	5.30820120556899	153254.389988999	3372.00265040048	1.62211221122112	4.33553355335534	1.51672849731568	21236.9108910891	2389.40269668472	1818	1151346.7	171984.4	1160.6	716.07	14.6	3	10.6	10.1	14.7	0.8	10.5	7.6	13.3	22.6	10.9	8.4	22.6	0.9	43.8	16.3	15.4	14.5	19.2	20.1	19.9
1	G09	1	BRCA1	NM_007298	sample	4.91326530612245	25.9727891156463	6.04806768832328	175085.265306122	3497.49234293357	3.38775510204082	10.5637755102041	2.31509060121033	50816.6386054422	3283.76769800566	1176	1199328.9	188149.6	1180.29	763.86	15	4.3	10.9	8	16.2	2.1	12.1	5.9	10.7	0	4.5	8.2	19.9	1.3	25.7	19.2	13.7	17.4	21.5	21.1	27.6
1	G09	2	BRCA1	NM_007298	sample	5.06828885400314	27.6656200941915	6.62775391210797	196155.602825746	3755.99244490152	4.9756671899529	15.116169544741	2.16245134328217	79713.3069073783	3574.5440911916	1274	1372113.2	225131.4	1328.32	943.55	17.7	3.3	12.2	7.1	18.8	1.3	14.4	4.7	16.2	19.5	3.8	11	19.7	4.2	23.7	20.6	26	21	33.1	27.2	32.6
1	G09	3	BRCA1	NM_007298	sample	5.35043988269795	27.7507331378299	5.74481444895679	192882.957478006	3715.55486003446	4.64442815249267	13.3482404692082	1.97701742698646	73294.5865102639	3585.61354982033	1364	1359687.2	191426.6	1291.36	773.05	19.4	3.4	14.7	7	19.8	0.7	13.3	3.4	13.2	17	11.1	10.1	17.1	1.9	24	22.1	45.2	19.6	44.7	25.4	46
1	G10	1	ASXL1	NM_015338	sample	2.74248633879781	11.9310109289617	3.23971123174353	76728.9692622951	2396.01560291272	6.19398907103825	17.9890710382514	2.07279544741488	89858.7452185792	3568.78071889678	1464	1045024.7	173927.5	870.73	690.9	9.6	3	9.5	10.9	5.9	0.5	9.3	11.6	3.9	0	1.4	3.6	30.5	1.7	20	7.7	33.4	5.1	37.4	6.8	41.6
1	G10	2	ASXL1	NM_015338	sample	3.53053435114504	17.8715012722646	5.186341353525	134731.062340967	2912.23195799798	4.06043256997456	10.5782442748092	1.82818415883351	52160.4026717557	3305.68979073211	1572	1228944.6	187240	1099.24	786.44	14.1	4.3	10.5	14.8	12.3	0.9	11.6	13.9	8.9	27	2.3	6	27.1	2.2	25	12.9	19.5	11.5	23.3	13.5	21.7
1	G10	3	ASXL1	NM_015338	sample	4.72145804676754	23.1506189821183	5.13141167446436	165726.651994498	3395.56328750004	2.75790921595598	7.57015130674003	1.94408770497198	36579.3177441541	2934.92480668913	1454	1156647.2	167641.9	1159.84	686.31	15.2	2.8	10.7	9.4	16.5	2.3	10.5	8.1	12.2	21.1	14.6	8.8	21.3	0.6	30.9	20.8	29.4	16.1	33.2	19.8	32.4
1	G11	1	ASXL2	NM_018263	sample	4.01527331189711	21.6680064308682	6.08035274924693	161548.346463023	3253.14458068123	3.7604501607717	12.1197749196141	2.31548270260866	60146.2861736334	2981.59673481237	1244	1099027.5	194937.4	1178.61	836.24	12.9	8	12.5	12.9	13.7	7.3	12.7	9.6	9.4	0	5.1	8	22.9	2.3	31.4	16.7	18.1	13.7	24.3	17	29.1
1	G11	2	ASXL2	NM_018263	sample	4.02899575671853	20.3656294200849	6.01263929692028	154157.644978784	3270.84857384198	6.15700141442716	17.9214992927864	2.03246205188202	93080.6626591231	3700.97321051613	1414	1182548.9	189290.9	1264.27	782.4	14.9	8.1	9.1	13.1	15.7	4.3	9.7	11.2	10.9	23.5	2.9	9.1	24	2.1	20.9	16.6	32.7	14.5	35.4	17.4	35.9
1	G11	3	ASXL2	NM_018263	sample	3.77038486627528	17.0769732550554	4.81429741380413	115954.200260926	2926.36825353649	5.5296803652968	16.0802348336595	2.06664076923576	82540.9132420091	3617.02469904661	1533	1128092.6	173152.4	1039.14	716.29	15.6	3.6	10.5	8.9	13.7	0.6	11	5.8	7.8	25.8	10.2	6.2	26	1.2	18.9	15.1	50.4	12.2	49.1	15.4	48.7
1	G12	1	TP53BP1	NM_005657	sample	4.69249011857708	23.295652173913	5.88889466569595	162976.625296443	3726.37790171091	3.56205533596838	9.68616600790514	1.72581183889149	50270.9067193676	3086.7852752509	1265	1147854.7	204741.2	1253.28	843.82	14.2	3.6	15.6	7.7	14.6	1.9	14.5	5.3	9.4	0	2	10.6	19.7	2.1	32.1	19	16	15.4	19.4	21.5	25.5
1	G12	2	TP53BP1	NM_005657	sample	4.08888888888889	21.1432098765432	5.11721883750324	143884.855144033	3360.08358500409	4.38683127572016	13.0271604938272	1.86473301002722	68819.5563786008	3168.17663991093	1215	1092780.2	208377.1	1136.27	877.01	13.6	4.7	11.2	11.5	14.7	4	11.7	8.6	11.9	20.6	3.5	8.1	21	3.4	29.1	15.8	23.4	15	27.5	18.8	26.6
1	G12	3	TP53BP1	NM_005657	sample	3.93272171253823	19.6039755351682	5.3212093184836	138811.632262997	3200.52667798755	6.07645259938838	18.1727828746177	1.95727111651762	92966.0366972477	3443.63506035328	1308	1181338.1	178740.3	1134.28	709.93	16	2.6	11.6	10	13.4	0.2	10.1	7.6	8.3	21.3	10.6	7.8	21.4	0.8	23.5	16.1	52.4	13.5	48.9	17	48.9
1	G13	1	FAT1	NM_005245	sample	4.44064093226511	21.5804806991988	5.49686894126601	168485.93809177	3261.89685160926	8.61981063364894	26.7123088128186	2.55318030739088	144059.98980335	4363.90957898421	1373	1389677.1	188590.9	1278.24	753.97	17	3.2	11	8.7	15.1	0.9	10.9	7.4	7.5	0	2	7.6	22.7	3	10.1	18.1	48.2	12.9	54.6	16	60.6
1	G13	2	FAT1	NM_005245	sample	3.58740740740741	17.8311111111111	5.13847397950077	131492.32962963	3110.89799468876	7.05185185185185	22.1355555555556	2.3162923157041	115253.282222222	3833.47955164079	1350	1258151.4	195404.2	1177.47	799.74	14.4	3.1	10.1	11.5	13.6	0.8	11.9	11.4	8.9	22.6	3.6	7.3	22.7	2.9	17.3	13	37.1	11.3	42.8	13.6	41.6
1	G13	3	FAT1	NM_005245	sample	2.86985391766268	12.3857901726428	3.5600653210351	81510.4043824701	2508.08608612604	4.70385126162019	12.4535192563081	1.87803592902079	60016.4183266932	3325.3989188931	1506	1048603	163328.1	899.53	646.24	10.3	3.1	9.2	14.8	9	0.3	9.2	13.3	5.6	27.6	7.3	4.4	27.7	1.1	21	8.5	45	6.4	42.6	8.8	41.8
1	G14	1	BAP1	NM_004656	sample	4.35381026438569	26.0583203732504	7.63566545800905	216043.313374806	3787.4944535249	3.83514774494557	12.1804043545879	2.08165102649015	72718.8048211509	3390.45005675663	1286	1364472.4	209056.1	1503.88	866.29	18.5	4.4	15.3	10.7	20.6	2.1	16.2	6.8	12.3	0	3.3	11.4	21	5.2	30.6	18.6	17.7	16.7	24.5	22.9	29.7
1	G14	2	BAP1	NM_004656	sample	4.89153439153439	25.4320987654321	5.58191780600857	187605.329805996	3719.370404031	7.16225749559083	22.9259259259259	2.6810051826502	128886.687830688	4382.52524558747	1134	1330492	238699.2	1405.54	985.66	16.6	4.9	18.8	8.6	19.7	1.7	19.3	4.3	14.6	20.9	5.3	11.6	21	6.5	13.1	19.7	40.2	19.8	47.8	23.6	48.3
1	G14	3	BAP1	NM_004656	sample	4.75779220779221	24.1798701298701	5.73388288512057	177363.640909091	3648.68211344084	2.64090909090909	7.66038961038961	1.77530354530249	38870.2909090909	2728.213744523	1540	1252871.3	182289.2	1269.58	770.53	17.3	4	11	9.6	19.1	1.1	12.5	5.4	11.8	17.7	13.1	9.5	17.9	1	37.7	19.4	26.2	16.8	29.9	21.4	30.5
1	G15	1	ZNF516	NM_014643	sample	4.72783825816485	23.3398133748056	5.61429633853238	160794.441679627	3374.95174674623	4.76982892690513	14.5660964230171	2.08058349682052	79000.5707620529	3609.10043898668	1286	1185547	204870.9	1206.3	869.17	15.6	4.2	14	7.6	15.9	2.1	15.9	4.7	8.7	0	1.7	7.2	22.4	1.9	24.5	19.5	23.6	15.1	28.1	19.4	33.4
1	G15	2	ZNF516	NM_014643	sample	4.54846727423364	23.6710853355427	6.85800336860018	171620.974316487	3181.69485221471	4.0082850041425	11.3827671913836	2.13171202129084	61171.9138359569	3625.02380711651	1207	1081563.3	214151.3	1150.55	901.29	13.5	22.9	14.3	9.9	14.8	23.2	15.8	7.3	12.7	21.7	4.1	9.2	29.4	3.1	21.9	18	15.7	16.7	24.4	19.1	24.2
1	G15	3	ZNF516	NM_014643	sample	4.51640033641716	22.4953742640875	5.75504976529729	163645.373423045	3391.84214324195	6.99495374264087	19.9613120269134	2.22067390345541	99816.7897392767	3899.227697437	1189	1269095.3	178562.9	1219.03	725.74	17.7	2.1	12.6	11.2	17.2	0.1	12.1	9.3	10.8	17.9	10.2	7.1	17.9	0.8	13.6	18.7	62.2	14.5	60.8	18.2	60.7
1	G16	1	GRIN2A	NM_000833	sample	4.95133437990581	23.4874411302983	5.45120162907703	157395.795918367	3397.77985560655	2.69701726844584	7.67503924646782	1.82105794875909	38972.0541601256	2924.22016647181	1274	1174589.3	199754.6	1224.61	830.82	15.3	4	12	8	16.1	1.3	13.6	6.8	9.8	0	3	7.6	19.3	1.4	34.5	22.8	9.7	16	15.9	19.2	20.1
1	G16	2	GRIN2A	NM_000833	sample	4.75155279503106	23.9671694764862	5.4564046850217	178322.271517303	3431.13699809712	7.90505767524401	28.3868677905945	2.68400190864022	164073.930789707	4283.27810636569	1127	1353791.7	239941	1314.51	988.14	16.9	4.3	17.3	8.8	19.3	0.5	17.7	5.1	10.9	18.8	7.1	8.9	18.8	6.7	16.9	19.9	43.7	17.4	49.5	20.7	49.8
1	G16	3	GRIN2A	NM_000833	sample	4.61627069834413	23.1245500359971	5.58106020206823	167480.834413247	3526.86237385255	2.98200143988481	7.93664506839453	1.94536524214456	40575.3815694744	3277.2762346891	1389	1232542.1	198939.2	1285.43	844.07	16.8	3.2	15.2	5.6	18.4	0.1	16	3	12.2	19.5	13	9.4	19.5	1.5	27.8	19.7	31.8	16.1	32.9	21.2	34.3
1	G17	1	RF	NA	Neutral	4.88569144684253	23.7649880095923	5.66221411071186	163974.685851319	3587.03067112429	3.90647482014389	11.4020783373301	1.9781815019443	60551.0047961631	3290.36848535744	1251	1212557.4	191636.8	1224.9	797.03	17.4	3.8	11.8	10	17.3	2.5	12.5	8.8	9.4	0	2.8	8.8	18.4	2.8	28.9	22.6	17.6	16.8	23.5	21.5	28.8
1	G17	2	RF	NA	Neutral	4.20196671709531	22.339636913767	6.22853386436991	175577.69591528	3493.02887289071	5.37594553706505	14.393343419062	2.03704735343062	75591.2375189107	3904.54837197079	1322	1301918.2	211593	1362.15	870.02	17.2	3.7	12.3	12.5	17.8	1.9	13.1	12.2	11.4	22.3	2.3	10.1	22.4	3.6	17.8	17.9	27.8	15.8	32.5	20.8	32.6
1	G17	3	RF	NA	Neutral	4.59016393442623	23.295794725588	5.39252323320854	171032.547398432	3441.61766592446	3.90947968638632	10.8374910905203	1.68752280168699	54830.4019957234	2940.19791875816	1403	1293336.2	167265.5	1222.68	671.59	17.8	2.9	9.9	11.3	18.5	0.6	9.5	8.9	13	21.8	9.3	9.6	21.8	0.9	34.1	19.2	38.3	16	37.8	20.6	37.5
1	G18	1	RF	NA	Neutral	4.7103308575287	26.0283592167454	7.13785463189884	205121.739365294	3870.66424616511	3.2424037812289	9.36056718433491	2.1714518124926	49264.6833220797	3430.16807804683	1481	1279228.6	171736.4	1434.3	730.79	16.9	4.3	9.7	15.1	19.9	3.4	11.1	14.7	12.9	0	4	11.5	18.3	2.8	24.7	20.6	11.6	17.8	18.7	22.3	24.7
1	G18	2	RF	NA	Neutral	5.0409315455187	23.4968242766408	5.33174517149877	162646.633027523	3420.90685091442	6.13267466478476	16.4199011997177	2.11371900486003	85473.8136908963	4039.38902081002	1417	1261681.9	188114.9	1199.96	748.12	17.2	6.2	8.3	11.6	17.4	5.3	8	11.8	9.7	18.1	1.8	7.4	18.3	2.7	15	22.7	33.5	17.1	38.7	19.8	38.1
1	G18	3	RF	NA	Neutral	4.61795075456712	24.1374106433678	7.18124284424007	186012.848292295	3557.37254998008	2.56632247815727	7.83240667196187	2.11178037612598	45228.3455123114	3051.61314736456	1259	1256923.6	179657.1	1330.76	743.22	17.8	4.2	12.5	13.9	21.4	2.8	13.5	11	13.3	21.6	17.6	10	21.9	2.4	33.4	19.7	24.1	18.1	30.3	22.6	31.5
1	G19	1	RF	NA	Neutral	5.52507374631268	26.6283185840708	6.1150042956091	187359.567846608	3690.39352440076	2.54351032448378	7.20796460176991	1.96943879550116	38379.5250737463	2989.21244937802	1356	1341506.8	203084.8	1317.3	828.15	20.3	2.6	12.5	6.6	19.9	1.8	12.7	6	10.4	0	4.1	9.5	19.5	2.1	34.7	23.1	9.1	17.9	13.9	23.1	18.1
1	G19	2	RF	NA	Neutral	4.9035418236624	25.5930670685757	6.29943886025633	191772.036171816	3765.51415364038	6.59984928409947	19.4815373021854	2.30961464315812	103723.092690279	4003.80086979388	1327	1296430.6	200855.8	1431.78	829.56	17	2.9	11.8	10.8	19.6	0.8	12.4	8	13.7	18.5	3.7	11.1	18.8	4.2	14.7	22.5	38	18.8	41.9	24	39.7
1	G19	3	RF	NA	Neutral	4.02405773857257	18.1042502004812	3.95436039707129	121756.987971131	2873.70015256698	6.40817963111467	19.2902967121091	2.24128831347566	98064.2429831596	3774.67631483678	1247	1196450.4	182437.4	1088.11	741.28	15.7	2.7	11.9	10.3	15.5	0.6	12.5	8.3	7	23.7	12.2	5.3	23.7	0.7	15.4	16	59.2	11.7	57.2	14.3	57.2
1	G20	1	RF	NA	Neutral	5.04304029304029	25.2884615384615	6.57416296473193	176168.386446886	3594.11614810647	3.40659340659341	9.93223443223443	2.01285360899831	51577.8131868132	3056.76686239136	1092	1235936.2	177143.8	1278.38	733.1	17.4	6.7	12.1	12.5	18.7	4.9	11.9	11.7	11	0	3.8	8.4	20.1	2	30.5	22.5	15.9	18.2	21.7	22.3	26.4
1	G20	2	RF	NA	Neutral	4.53333333333333	22.6741573033708	5.91813037518512	156683.611985019	3496.29017381859	2.78202247191011	8.40074906367041	1.84420983538383	45798.5213483146	2960.02373067358	1335	1138894	196547.2	1158.44	800.64	14.5	4.7	11.4	10.7	15.1	3.6	10	9.7	13.4	19.2	5.1	9.2	19.3	2.5	34.8	18.1	10.9	16.9	17.5	19.7	17.1
1	G20	3	RF	NA	Neutral	4.57215189873418	22.1518987341772	5.66691324459469	158662.179746835	3286.71776924945	7.87426160337553	25.5983122362869	2.61376724959306	135307.35443038	4233.91641121281	1185	1166736.1	193590.4	1284.68	834.72	15.2	2.8	14.2	6.7	18.1	0.2	16.3	4.8	9.6	21.5	16.5	7.3	21.6	1.8	10.7	20	70	15.5	69.3	19.7	69.3
1	G21	1	RF	NA	Neutral	4.58309248554913	22.8547687861272	5.74110318998853	160886.39017341	3529.46113484885	2.98627167630058	8.26156069364162	2.04975394295247	44083.862716763	3550.83903547893	1384	1138709.7	184657.4	1229.92	770.29	14.6	3.5	10.3	10.2	16.8	1.3	11.1	7.5	10.3	0	2.8	8.4	19.4	2.5	23.7	19.9	9.1	14.5	15.6	19	23.9
1	G21	2	RF	NA	Neutral	4.88068669527897	24.7836909871245	6.35194501781957	181473.341630901	3527.27743984564	3.67811158798283	10.1665236051502	2.19065860655848	51865.9690987124	3515.95378644423	1165	1260329.2	220312.7	1279.39	899.25	17	3.3	12.6	6.7	19	3.7	13.3	5.2	12.8	19.1	5.3	9.6	19.5	2.8	22.3	20.5	14.6	18.5	22.1	22.2	22.1
1	G21	3	RF	NA	Neutral	4.8680649526387	23.9736129905277	5.63320540240259	170510.98308525	3500.94506172767	3.63058186738836	9.80920162381597	1.80420054836182	49602.9857916103	3218.87506677534	1478	1196503.3	182928.8	1236.81	781.36	16.8	4.2	12.4	10.1	18.8	1.8	14.1	8.5	11.8	21	9.7	10.1	21.1	0.7	28.2	22.1	36.9	18.3	37.6	23	39
1	G22	1	RF	NA	Neutral	3.92916934964585	17.6516419832582	5.5227117717102	109632.260785576	3130.42900278923	2.18222794591114	5.88087572440438	1.46095637468572	28950.8461043142	2391.71460092633	1553	988251.7	174539.7	1049.38	732.93	11.1	4.3	8.9	10.8	10.8	2.9	9.5	8.6	8.7	0	1.7	5.4	22.9	1.2	44	15.9	7.9	10.4	10.5	13.3	13.9
1	G22	2	RF	NA	Neutral	3.60970873786408	19.6	5.78416409886855	153694.308737864	3277.04314401736	8.23203883495146	28.3252427184466	2.6526901303238	160022.758252427	4233.42287684843	1030	1196706.6	204521.3	1245.56	858.33	13	3.9	11.6	10.7	13.7	1.2	14.4	8.9	10	20.2	5.6	7.8	20.3	5.3	15	12.6	48.5	11.2	52	14.6	51.7
1	G22	3	RF	NA	Neutral	4.8846394984326	23.5673981191223	5.93785332636478	161726.547962382	3525.54147607611	1.30971786833856	3.86896551724138	1.52760286825384	19091.8275862069	2129.14627904742	1595	1117891.1	168271.1	1221.88	690.05	15	3.8	10.8	13.2	17.6	3.3	10.6	10.6	13.7	19.1	15	8.8	19.2	0.8	49.3	21.2	9.9	17.6	14.5	21.4	16.1
1	H03	1	CHEK1	NA	Positive	5.50105263157895	54.1347368421053	21.6923125915063	604107.668421053	5484.17929679093	4.92631578947368	18.74	2.6205967083629	127767.273684211	3941.86263836204	950	2855346.7	272833.8	3026.37	1173.34	30.2	3.5	28.6	8.4	36.8	0.6	31.8	6.1	22.6	0	6	25.7	16.1	7.7	23.2	20.2	25.1	31.2	33.5	39.2	39.4
1	H03	2	CHEK1	NA	Positive	5.51040118870728	45.6612184249629	15.5627947441836	477735.661961367	4774.41522986113	3.11441307578009	10.8684992570579	2.25170296886921	69106.0869242199	3369.35194041441	1346	2265649.5	213989.2	2428.95	912.09	25.6	4.2	13.7	10.7	32.4	4	16.3	7.6	20.6	18.6	7	20.4	18.6	5.6	29.3	23	11.1	28.5	18.1	35	18.9
1	H03	3	CHEK1	NA	Positive	5.48384201077199	45.9982046678636	17.7764511373526	479439.0502693	4903.55753014527	3.14183123877917	11.8114901256732	2.16421571839872	78689.1238779174	3200.96040655537	1114	2334901	214381.1	2401.53	924.32	26.4	11.4	17.3	12.2	31.5	9.9	19.3	9.7	21.7	15.9	17	20.6	17.7	4	34.5	20.2	28	27.3	33.8	33.5	35.2
1	H04	1	CHEK1	NA	Positive	6.1188605108055	49.4764243614931	15.9299839442697	513564.810412574	5135.76634474979	5.30451866404715	19.25442043222	2.53032738643129	123080.495088409	3780.27810927294	1018	2539067.7	226372.5	2627.48	970.35	29.1	3.6	18.4	8.7	34.3	1.7	21.2	7.1	19.5	0	4.7	21.5	13.9	7	27.6	24.7	29.2	28.5	35.9	34.4	41
1	H04	2	CHEK1	NA	Positive	6.07545045045045	50.1891891891892	18.0636806605439	529403.228603604	5175.25888393248	7.81981981981982	31.2105855855856	2.94398855089278	210682.905405405	4490.42910678197	888	2783873	272926.2	2824.23	1156.84	30.9	4.3	26.5	9.1	38.5	0.8	28.8	5.4	20.5	16	9.5	24.3	16	15.2	18.8	25.1	42.7	31.2	48.3	37	49.2
1	H04	3	CHEK1	NA	Positive	5.35364727608495	48.3028624192059	20.8118478796642	527835.207756233	5204.88070552771	5.80978762696214	20.1763619575254	2.36882677756729	125364.578024007	3738.37215714883	1083	2578225.8	224998.9	2876.9	996.76	28.2	2.5	22.3	14.6	36.4	0.6	23.5	10.6	22.2	15.6	15.1	22.8	15.6	4.4	26	19.9	51.2	29.3	51.6	36	52.6
1	H05	1	CHEK1	NA	Positive	5.63854351687389	52.6216696269982	19.2323640206727	569349.814387211	5007.24054692667	2.5461811722913	8.40674955595027	1.88060171661228	49660.5364120782	2799.19717355132	1126	2717778.4	235333	2650.76	995.12	28.2	3.5	20.5	10.6	34.2	1.6	21.1	7.7	18.8	0	4.1	21.9	18.4	4.6	39.9	22.1	9.1	29.7	15.2	35.6	19.1
1	H05	2	CHEK1	NA	Positive	5.76746166950596	53.7333901192504	19.963928177546	596763.800681431	5478.33686518046	4.09795570698467	15.3679727427598	2.45357337866145	106041.918228279	3690.2120613407	1174	2913814.2	242935.1	3006.57	1074.21	31.4	2.6	19.3	9	40.3	0.7	21.5	6.6	25	16.8	6.9	26.7	16.9	7.7	26.9	24.2	19.5	31.9	26.4	38.8	27.9
1	H05	3	CHEK1	NA	Positive	5.16985845129059	47.0474604496253	19.4011341841256	503938.318900916	5011.23545428517	3.59950041631973	12.9375520399667	2.22503257787818	79422.4671107411	3244.47904710993	1201	2355363.2	213708.8	2605.14	917.92	26.8	3.4	18.6	10.6	33.1	0.6	21.7	6.7	23.1	15.9	18.4	22.3	16.1	3.7	30.7	20.6	31.8	27.9	37.4	33.2	38.3
1	H06	1	CHEK1	NA	Positive	6.04582651391162	53.315875613748	19.2593206775161	573437.67594108	5148.10826379616	9.73404255319149	39.1489361702128	3.49284923854663	250350.796235679	4935.42327527609	1222	2772494.2	238644.4	2764.05	1000.76	30.6	3.8	20.2	8.1	36.3	0.7	24.1	5.6	17.9	0	8.3	23	16.8	9.1	10	24.3	58.2	28.9	66.7	36.3	72
1	H06	2	CHEK1	NA	Positive	5.30171428571429	57.8697142857143	26.2214471231985	677749.010285714	5693.13612431493	7.98742857142857	32.3942857142857	3.41737210774239	229517.382857143	4870.38315979353	875	3285309.5	306326.6	3390.31	1300.76	35	2.4	29.1	6.2	41.8	0.5	32.7	2.7	26.1	16.6	10.1	27.3	16.6	14.7	13	22.2	47.1	33.6	54.7	40.9	55.1
1	H06	3	CHEK1	NA	Positive	5.82624768946396	55.9214417744917	20.897585208483	613740.113678373	5410.04309309616	4.25231053604436	16.8391866913124	2.55932329773621	118253.424214418	3750.32601088761	1082	2736689	223475.6	2873.8	961.15	30.7	4	21.4	8.8	37	0.5	23.3	5	26.1	15.3	20.5	27.4	15.3	5.5	25.3	23.2	39.5	33.5	43.5	38.9	44.5
1	H07	1	CHEK1	NA	Positive	5.91510277033065	57.7506702412869	23.5284492147509	643956.981233244	5695.32610969918	7.63985701519214	27.3404825737265	2.80942560939779	170395.305630027	4533.74484342664	1119	2942725.9	231698.9	3087.5	983.14	31.8	2.7	18.6	7.2	37.6	0.5	21.4	4	22.4	0	4.9	24.7	12.2	7.4	13.8	22.6	42.2	32.2	49.8	38.9	55.4
1	H07	2	CHEK1	NA	Positive	5.90576395242452	48.1537053979872	16.7113893857287	503559.990850869	5258.54249237452	5.32296431838975	20.5452881976212	2.57674726340496	145276.936870997	4043.2463202022	1093	2647894.8	265793.6	2646.51	1149.75	27.9	3.7	21.6	11.5	34.5	1.6	24.2	9.6	22	14	7	25	14.3	10.6	26.4	22.2	27.5	29.6	36.6	35.8	38
1	H07	3	CHEK1	NA	Positive	4.90846681922197	48.7932875667429	20.8774880972803	534701.725400458	4915.5914701483	3.28451563691838	11.3897787948131	2.20935268644278	72444.7742181541	3339.73687312324	1311	2569107.6	206559.8	2555.26	898.77	26.8	2.9	17.2	9	31.5	0.7	19.8	6.8	22	19.8	17.2	22.8	19.8	3.4	28.1	19.7	31.1	28.6	35.9	35.9	35.9
1	H08	1	CHEK1	NA	Positive	6.28385698808234	58.4734561213434	21.3074990861658	636154.484290358	5676.77681445189	7.39869989165764	30.8244853737811	3.17033797281156	228666.11375948	4590.61333442106	923	2937387.4	268907.3	3030.59	1194.61	32.2	2.8	28.2	5.6	40.5	0	33.8	2.9	23.4	0	7.8	27.4	14.6	10.8	20.3	24.2	42.1	32	48.3	39.9	54.3
1	H08	2	CHEK1	NA	Positive	5.63525588952071	58.7603574329813	24.8199520703513	688688.995938262	5353.35746352682	7.38992688870837	28.1584077985378	2.60541211064535	183160.31925264	4039.22203977439	1231	3429808.4	226163.6	3192.38	929.56	33.5	4.1	15.8	16.2	40.7	0.4	16.5	13.2	20.5	18.3	6.6	26.2	18.3	8.7	22.4	22.2	42	30.6	47.8	37.4	47.2
1	H08	3	CHEK1	NA	Positive	5.84873188405797	53.3713768115942	20.0293572028318	595206.61865942	5364.4834645573	7.67572463768116	27.5679347826087	2.75976671676975	173342.5	4539.82030029137	1104	2933773.5	253872.8	3067.64	1122.16	34.5	2.7	26.6	5.2	41.8	0.1	31.2	2.5	21.1	15.8	18.9	24.5	15.8	4.9	14.4	24.6	64.1	32.2	64.2	40.2	65.6
1	H09	1	NOTCH2	NM_024408	sample	4.68634423897582	24.0391180654339	6.15522146602044	172367.783072546	3616.90801394591	2.41749644381223	7.10739687055477	1.90400806363105	35785.4160739687	2811.77961270966	1406	1204113.2	179617.1	1283.78	747.34	15.4	4.5	10.7	12.7	18.6	2.8	11.3	9	9.9	0	3.5	8.8	19.6	1.8	36.3	20.1	8.8	16.1	14.1	20.3	18.9
1	H09	2	NOTCH2	NM_024408	sample	3.51239067055394	17.1465014577259	4.20574361738408	119106.968658892	2941.2658581455	7.29154518950437	23.948250728863	2.48106134470673	128762.743440233	3914.54566863563	1372	1162298.3	193022.6	1071.22	804.46	13.8	4.3	9.5	13.6	13.3	2.2	11.3	13.1	8.5	25.5	5.3	6.6	25.7	4.7	18.9	12.7	41.8	10.6	46.9	13	47
1	H09	3	NOTCH2	NM_024408	sample	4.45803921568627	24.1050980392157	6.65245225108002	178527.28627451	3559.82333080806	3.19529411764706	9.34352941176471	2.18492271528708	49385.1992156863	3279.67365048013	1275	1195944.1	186421	1260.44	757.94	17.4	3.2	12.9	8.3	18.4	1.7	11.1	4.7	14	20.2	17.8	8.9	20.2	1.7	28.1	18.4	31.4	17.3	38.1	22.3	38.8
1	H10	1	FANCM	NM_020937	sample	2.7047539616347	12.7039199332777	3.9714907950734	88227.0016680567	2455.01284666923	9.24520433694746	33.9866555462886	2.80723575839589	197831.113427857	4433.66791675038	1199	1058646.8	198458.9	971.51	813.25	11	4.6	14.8	10.8	8.9	0.8	14.4	10.5	5.3	0	4.3	4.5	29.9	5	14.6	8.7	51.2	7	56.4	8.8	61.8
1	H10	2	FANCM	NM_020937	sample	2.87548337200309	12.1678267594741	3.19590067527426	66911.6279969064	2308.35170641798	6.06496519721578	18.2366589327146	2.01016737969546	91732.6310904872	3351.64002159911	1293	966520.6	160803.6	858.15	620.65	9.4	3.9	6	19.3	8.3	2.8	6.3	21.9	5.3	31.9	2.6	4.3	32.1	1.4	26	9.1	32.9	8.4	36.1	9.8	35.5
1	H10	3	FANCM	NM_020937	sample	4.56598513011152	24.0687732342007	5.92049457396052	186042.940520446	3450.65254744845	8.42007434944238	29.1468401486989	2.54945520858864	165157.890334572	4218.6163930844	1076	1331879.5	216842.9	1301.79	874.9	18.3	2.6	18.9	5.8	17.9	0.7	20	3.6	12.5	20.4	17.9	9.2	20.4	2.3	15	18.9	62.3	17.8	63.7	21.9	64.4
1	H11	1	RASA1	NM_022650	sample	4.22955326460481	21.0975945017182	5.61217505753838	146114.659106529	3396.78948323234	3.00412371134021	8.74845360824742	1.74339742268574	43988.6378006873	2867.4218913556	1455	1125260	184987.5	1116.84	753.41	13.5	3.6	9.6	11.1	13.6	2.7	10.9	8.9	9	0	1.6	8.3	21.4	1.7	36	16.3	12.9	13.3	17.6	16.8	21.6
1	H11	2	RASA1	NM_022650	sample	4.83643410852713	26.5162790697674	7.05077689455595	208950.66124031	3763.42404813129	5.88217054263566	18.0046511627907	2.20664247000067	100382.662790698	3910.46398495254	1290	1422233.1	211093.9	1456.66	882.78	19.1	3.5	13.1	11.6	19.8	1.6	14	8	13.8	20.9	4	11.6	21.1	3.9	21.3	20.2	30.1	19	36.7	24.4	37.4
1	H11	3	RASA1	NM_022650	sample	4.29934210526316	23.5789473684211	6.71112522442937	187270.232236842	3477.46326533239	2.19013157894737	6.07697368421053	1.65087876032628	31130.0078947368	2731.49285261806	1520	1212524.7	177634.6	1259.77	760.9	15.9	4.7	11.7	12.6	18.5	2	13	8.3	11.1	23.2	12.8	10.6	23.2	1.1	36.8	18.5	19.3	17	23.8	20.8	24.4
1	H12	1	KDM5C	NM_004187	sample	4.36066818526955	20.8086560364465	6.01548976351083	139888.608200456	3293.03732708727	8.832953682612	28.5110098709188	2.61904259954982	144212.050113895	4080.29690591191	1317	1098079.8	176334.1	1209.77	732.06	15.6	5.8	10.2	9.7	15.9	5.5	9.7	8.4	9.2	0	3.6	7.6	21.5	1.4	12.6	17.7	50.3	13.5	54.6	17.1	59.1
1	H12	2	KDM5C	NM_004187	sample	4.51304996271439	24.1372110365399	6.21401390190981	184407.052199851	3446.61462096126	3.07606263982103	8.73452647278151	1.65773227583631	45421.0156599553	2746.53032991263	1341	1252429.8	199696.8	1284.54	809.11	16.6	3	10.6	10.7	14.9	2.3	9.7	7.2	12.3	22.4	4.1	9.5	22.7	2.4	38.3	19.3	13.8	16.9	16	20.1	15.3
1	H12	3	KDM5C	NM_004187	sample	4.42921013412817	25.3166915052161	7.60457915105415	205097.678837556	3841.30248229067	2.15499254843517	6.69970193740686	1.96473642935796	33710.9515648286	2768.99040570268	1342	1319592.5	174094.5	1467.41	719.09	17	3.7	10.9	12.2	19.8	2.3	10.6	8.6	15.1	19.2	19	11.7	19.3	0.8	37	18.1	21	17.6	26.1	23.1	27.9
1	H13	1	FAS	NA	sample	3.98976377952756	23.7637795275591	7.68343170023619	202129.34488189	3720.52528392607	5.48425196850394	16.0291338582677	2.09478094587829	87707.5897637795	3814.32904343108	1270	1368506.4	213193.8	1511.47	890.63	16.8	3.1	14.6	10.5	19.3	0.2	15.4	7.8	12.8	0	2.2	10.2	21	3.2	21.6	16.9	30.5	14.3	34.7	19.5	41.2
1	H13	2	FAS	NA	sample	3.97356245869134	20.398545935228	6.24320781994634	153581.956378057	3419.82609881155	5.8433575677462	17.6318572372769	2.08896378125083	94835.3331130205	3766.62023541423	1513	1212187.1	181511	1262.1	758.59	15.5	4.5	7.9	15.6	16.3	1.8	9.3	14.9	12.8	23	2.9	8.9	23.1	2.9	22.5	15.7	32.1	13.7	37.5	17.9	38.1
1	H13	3	FAS	NA	sample	3.8242214532872	18.5965397923875	4.79663532625102	131030.435294118	2998.37638657255	4.65328719723183	13.3785467128028	1.86484170748714	66449.6871972318	3315.93942080153	1445	1157061.6	166471	1113.72	691.77	14.9	2.9	10.4	13.5	14.4	0.3	11.1	10.5	8.9	25.4	9.6	6.6	25.4	0.7	25.4	13.9	43.1	11.9	42.5	15.4	42.5
1	H14	1	PTPRC	NR_052021	sample	5.08811641067098	24.4090541632983	5.75605106615355	174969.751010509	3453.6967480746	6.73807599029911	21.2780921584479	2.4552567100427	118467.67825384	4189.49401439944	1237	1319606.4	212056.1	1302.24	870.43	19.2	3.5	16.1	7	18.6	1.3	16.6	5.8	9.9	0	2.8	9.5	23.9	4.3	16.2	22.6	36.5	16.3	42.8	20.5	50
1	H14	2	PTPRC	NR_052021	sample	5.00571428571429	25.985	6.60443158789614	200282.375	3720.57158653875	3.58428571428571	10.2728571428571	1.89393488956803	56355.3292857143	3322.05872463148	1400	1387039.1	207380.3	1427.97	846.15	19.6	3.6	12.9	12.4	20.5	2.6	11.6	10.4	13.8	19.9	4.1	10.9	20.1	3.7	30.2	21.4	16.5	20	21.4	23.9	22.5
1	H14	3	PTPRC	NR_052021	sample	4.19323308270677	21.7285714285714	6.13210617302866	159890.921804511	3503.38725384181	5.24511278195489	15.0466165413534	2.09925000199665	73479.2315789474	3409.21571469408	1330	1169671.2	187655.1	1284.29	778.45	17.6	5.3	14.4	9.5	16.8	3.5	15.3	7.7	13.6	21.1	11.1	9.2	21.7	0.8	23.3	17.2	49.8	15.2	50.8	20.6	51.3
1	H15	1	PTPRU	NM_133178	sample	4.49444918872758	22.1853116994022	5.42915575833753	154490.46883006	3416.39919573261	3.55593509820666	10.532023911187	2.0194558487362	55932.0264730999	3271.31977241047	1171	1147437.5	208880.9	1133.25	850.44	14.9	4.2	14.3	7.3	15.2	3.8	13.6	5	9.2	0	2.6	7.2	20.7	3.1	30	18.6	15.6	14.2	23.1	18.4	29.4
1	H15	2	PTPRU	NM_133178	sample	4.71698113207547	26.3207547169811	6.77896633495073	204604.559176672	3376.0307101285	4.36277873070326	11.6303602058319	2.03949856749268	58032.2444253859	3567.37087589552	1166	1259691.1	198576.3	1347.31	831.22	15.6	4.2	11.9	11.7	17.8	3.7	12.3	9.9	11.6	25.8	3.1	10.3	26.2	3	20.5	21	20.2	19.1	25	22.9	24.8
1	H15	3	PTPRU	NM_133178	sample	4.48979591836735	22.7959183673469	5.74949054873853	163315.96973962	3348.45063966177	4.38423645320197	12.1625615763547	1.71901335869111	63143.257565095	3137.56714578167	1421	1134211	173113.1	1197.95	729.19	16.3	3.5	12.6	12.4	16.9	3.1	11.1	9.3	12.1	22.7	8	9.2	22.8	1.3	32.5	19.6	41.9	17.4	42	21.3	42.2
1	H16	1	FUBP1	NM_003902	sample	3.97764402407567	22.5030094582975	6.12355364165258	179156.128976784	3367.67755381753	5.21324161650903	16.4995700773861	2.13281609446644	87292.4127257094	3356.91602381495	1163	1184406.7	197063.7	1304.39	830.82	13.6	5.2	12.8	9.3	14.8	1.3	13.9	7.1	10	0	3.4	9.3	24.3	2.6	27.9	16.9	27.9	13.5	34.5	17.7	39.1
1	H16	2	FUBP1	NM_003902	sample	4.45606326889279	22.8031634446397	5.98267744395698	166278.701230228	3463.34154161378	6.23550087873462	19.066783831283	2.13297507304713	99750.2662565905	3567.13129205551	1138	1247898.2	219491.5	1249.21	893.27	14.5	3.3	15.3	11.8	14.9	1.8	14.4	11.3	12.1	18.9	4	8.6	19.1	4.1	26.1	17.8	35.1	14.4	39.1	18.2	39.1
1	H16	3	FUBP1	NM_003902	sample	4.23293768545994	21.3293768545994	6.07219941272237	161333.533382789	3281.35725036424	4.4606824925816	12.9584569732938	1.6384126728799	62833.3508902077	2686.79521663571	1348	1229225.2	165715.6	1276.43	645.54	16.2	3.3	10.7	19.1	16.7	0.6	9.2	18	9.8	23	8.7	8.7	23.1	0.5	36.6	17.7	38.2	15	37.2	18.9	36.8
1	H17	1	CHEK1	NA	Positive	5.89507494646681	59.279443254818	24.4114695656103	658820.70235546	5665.20798155481	6.57815845824411	26.7012847965739	3.13003245441357	187989.587794433	4426.32871053296	934	2782751.1	224823.2	3113.89	976.28	30.4	5.8	19.9	8.7	37.5	4.5	22.4	6.5	25.8	0	7.4	27.3	15.6	8.8	16.3	23.2	35	32.4	44.8	39.9	50.9
1	H17	2	CHEK1	NA	Positive	6.0051724137931	58.8689655172414	24.7594231185488	666835.599137931	5721.97623569844	4.13362068965517	15.4689655172414	2.29483502647567	104254.690517241	3487.65720912623	1160	3065629.7	219174.3	3182.1	950.63	34	3.4	15.8	15.2	39.6	1.3	16.6	12.7	27.1	14.8	6.3	28.9	14.8	8	30.2	25	19.4	34.7	24.7	40.1	25
1	H17	3	CHEK1	NA	Positive	5.77706323687031	60.3161843515541	25.3987368826154	684312.210075027	5729.55057725009	4.62486602357985	17.3837084673098	2.57356177500084	128201.717041801	4139.56885508986	933	3182804.8	263422.5	3252.05	1132.97	36.2	4.3	29.4	9	41.4	0.8	29	5.7	27.5	16.5	18.3	28.9	16.5	8.3	23.2	24.4	44.5	35.8	47.5	42.7	50.1
1	H18	1	CHEK1	NA	Positive	6.01671309192201	58.5738161559889	22.346864921755	645344.177344475	5550.29020403466	4.72980501392758	18.2961931290622	2.74099403535143	121336.504178273	3941.28020469234	1077	2849554.4	237410.5	2939.28	1018.27	32.4	3.6	21.2	10.1	37.6	1.7	22.7	6.1	22.8	0	5.8	26.6	15.4	7.6	22.4	24.4	22.7	33.1	30.5	39.3	36.3
1	H18	2	CHEK1	NA	Positive	5.73432835820896	65.4676616915423	27.5176687358366	770267.863681592	5979.13406509566	6.58109452736318	25.5194029850746	2.93291393924702	169344.669651741	4425.16498384504	1005	3350850.6	263306.8	3496.21	1126	33.8	3.6	24	10.9	41.8	0.8	26.1	7.2	28.6	15.4	9.1	33.4	15.5	12	18.5	22.3	36.4	35.6	43.1	42	44.9
1	H18	3	CHEK1	NA	Positive	6.05681818181818	68.6260330578512	27.583004598751	818011.897727273	6228.44168611895	3.8904958677686	15.2014462809917	2.32510306041929	105758.441115702	3504.88874380728	968	3400369.8	227632.5	3774.43	991	35.3	2.7	22.6	10.8	45.1	0.4	24.4	6.9	31.1	14.6	18.4	33.2	14.6	6	30.7	23.6	34.5	37.3	38.9	45.5	41.6
1	H19	1	CHEK1	NA	Positive	6.13560885608856	62.7481549815498	27.1708854807229	716940.688191882	5535.37350819862	9.00922509225092	43.4252767527675	3.88559693638481	302485.795202952	4640.84327129903	1084	3184208.6	225856.1	3238.68	997.63	32.4	4.3	19.6	12	40.3	0.7	24.3	8.8	22.6	0	11.4	27.1	15.1	10.3	17.9	23.7	52.8	31.5	59.7	36.5	64.2
1	H19	2	CHEK1	NA	Positive	5.52645273200347	56.6973113616652	24.5737844611999	643119.717259323	5436.27686511644	6.96617519514311	25.9757155247181	2.90587216652441	159997.755420642	4189.56484801698	1153	2948727.4	234259.4	2951.35	1003.99	30.4	2.6	17.1	11.8	36.7	0.5	19.9	9.7	23.4	14	6.7	25.2	14.1	7.9	17.4	22.3	39.9	32.4	47.4	39	47.4
1	H19	3	CHEK1	NA	Positive	5.29971988795518	49.281045751634	21.8940827722325	544613.079365079	4976.52848647927	7.96078431372549	27.9467787114846	2.86517892131713	157352.277310924	4147.50219573217	1071	2679322.5	207980.6	2724.5	897.56	28.7	3.7	18.9	12	35.9	0.6	19.7	8.9	20.3	14.7	18.5	21.3	14.8	2.8	13.4	19.4	67.8	26.8	67.5	33.3	66.9
1	H20	1	CHEK1	NA	Positive	5.31200631911532	42.7969984202212	15.9219979044386	442857.993680885	4667.94614761317	8.32859399684044	30.6516587677725	2.93913350148702	177687.409952607	4300.49012961184	1266	2395855.8	191240.4	2408.08	828.83	26.1	3.5	13.9	15.8	30.8	0.7	17.8	15.5	14.9	0	5.8	19	16.2	5.3	12.7	19.9	48	22.5	54.5	29.1	58.4
1	H20	2	CHEK1	NA	Positive	5.97159090909091	54.3664772727273	21.9955625502329	591746.972537879	5236.91386732203	4.8967803030303	19.3570075757576	2.72918523478952	136358.302083333	3879.4338632865	1056	2902652.3	244659.3	2734.42	1038.44	29.5	3.4	20.3	9	36.5	2.6	24.3	5.7	21.9	15.3	6.6	23.1	15.4	9.6	26.8	24	25	31.2	32.1	37.8	34.5
1	H20	3	CHEK1	NA	Positive	5.81590705987489	58.0857908847185	23.4568675154647	664335.91689008	5435.76432506308	3.93476318141198	14.8123324396783	2.46073124462123	101185.991957105	3753.96283759658	1119	3016002.8	248432	3159.08	1097.11	31.8	2.2	25.3	5.5	39.8	0.4	29.8	2.4	23.2	17.2	16.4	26.5	17.2	5.4	23.9	22.3	37.1	32.2	41.5	39.2	43.3
1	H21	1	CHEK1	NA	Positive	5.85875706214689	66.3525423728814	29.7704181323676	774366.898305085	5806.54451323608	4.95480225988701	21.9694915254237	3.52010343810008	166227.099435028	4024.00582727162	885	3258585.3	253750.3	3424.56	1101.71	33.6	5.9	22	9.2	41	3.3	28	7.2	25.9	0	7.5	28.9	17.4	9.2	23.4	22.3	24.7	34.6	31.5	41.1	38.6
1	H21	2	CHEK1	NA	Positive	5.35019083969466	53.7891221374046	21.8610040880109	609485.736641221	5111.67238430968	3.91030534351145	14.6612595419847	2.44586755006465	96362.6154580153	3422.70962735556	1048	2805792.3	227867.1	2688.39	954.64	27.1	4.6	15.1	9.6	33.7	3	15.9	6.5	25.5	18	7.3	24	18	6	26.9	21.5	17.9	28.8	23.4	35.2	22.9
1	H21	3	CHEK1	NA	Positive	6.03388494877857	49.7281323877069	20.4535775044066	517317.654058314	4944.02198672129	4.10874704491726	14.5311268715524	2.41228913848093	100975.059101655	4055.56053294727	1269	2521908.3	212443.9	2436.9	901.05	28.7	2.6	17	8.4	33.6	1.4	17.7	5.6	19.8	15.5	15.4	21	15.5	5.9	19.7	24.8	41	29.8	43.6	37.3	45.7
1	H22	1	CHEK1	NA	Positive	6.38402309913378	51.2204042348412	18.2245707745131	534890.41385948	5121.94865257353	8.82675649663138	34.4388835418672	2.96521765302616	211286.337824832	4375.23213816797	1039	2670536.8	230631.1	2597.45	976.05	28.4	3.5	20.4	8.5	33.2	0.5	21.8	5.8	16.9	0	6.8	21.3	13.6	7.2	16.2	24.3	50.7	26.2	55.4	34	61.3
1	H22	2	CHEK1	NA	Positive	5.90917782026769	54.7265774378585	22.8807948196787	605808.897705545	5221.43500226037	8.54110898661568	33.5965583173996	3.00174469320958	219270.383365201	4530.28338539082	1046	2889617.9	241137.1	2844.57	1025.17	31.8	2.7	18.1	11.2	36.6	0.3	19.4	9.8	21.2	16.2	8.7	22.8	16.3	10.4	15.8	23.5	45.5	30.9	52.8	35.9	53
1	H22	3	CHEK1	NA	Positive	5.54391534391534	54.9830687830688	25.7727952969971	630782.256084656	5368.9171608754	8.36613756613757	33.9343915343915	3.31698946777801	227074.128042328	4769.32556411147	945	3002275.6	245330.8	3135.28	1073.16	33.4	3.2	27.7	9.1	39.8	0.5	32.1	5.4	22.6	17.7	26.3	26.2	17.7	7.2	14.5	23.4	69.5	32.7	67.6	39.9	68.9
1	I03	1	RPA32	NA	Positive	8.45033112582781	71.5198675496689	23.4394555717263	758890.965231788	5368.58946468214	3.09850993377483	11.612582781457	2.06139239917018	70301.1299668874	2864.3963219404	1208	3573936.4	187960.8	2880.23	756.52	33.4	3	11.9	16	34.2	1.1	13.5	16.6	20.5	0	4.9	23.4	13.4	3.9	37.6	29.4	11.5	33.7	17.8	39.8	22.3
1	I03	2	RPA32	NA	Positive	8.01047120418848	78.4667165295438	26.7060303668563	869330.591623037	5287.88618458232	2.16529543754675	8.87658937920718	1.68584728064467	59780.3268511593	2451.94258108662	1337	3812934.1	203831.9	2912.77	819.66	31.3	3	13.9	14.3	34.8	2.5	12.8	12.9	23.3	15.6	5.1	25.1	15.6	4.8	46.3	26.6	7.6	33.7	10.6	38.2	11.2
1	I03	3	RPA32	NA	Positive	8.50289495450786	80.191894127378	28.699662354897	880544.947890819	5453.23501583185	3.71546732837055	12.7237386269644	2.05373590741775	80998.5186104218	3236.73382168965	1209	3914182.9	203026.2	2956.2	809.25	35.6	1.4	16	7.4	38.4	0.2	14	5.1	21.3	14.2	11.2	27.4	14.2	3.3	31.1	28.8	32.7	36	34.7	41.9	35.5
1	I04	1	RPA32	NA	Positive	9.15295358649789	91.1772151898734	34.1111804244057	1034453.9978903	6330.75481122048	5.01898734177215	23.6529535864979	3.14512540157808	177329.467299578	3971.73781252981	948	4520765.3	241041.5	3833.19	973.45	41.7	3	23	8.2	46.7	0.4	19.9	4.5	24.9	0	7.6	32.8	12	9.3	23.8	30.9	23	40.2	29.3	46.8	34.9
1	I04	2	RPA32	NA	Positive	8.57045009784736	81.5626223091977	25.1816982496135	891654.705479452	5563.39299935465	4.30626223091977	19.100782778865	2.64854955125323	136743.931506849	3539.90839926706	1022	3967563.3	219668.8	3005.82	875.29	34.4	2.9	16	10.3	38.9	1.1	14.6	6.8	23.9	15.3	9.5	30.2	15.5	7.6	26.6	29.4	19.4	37.6	25	43.1	24.3
1	I04	3	RPA32	NA	Positive	10.2605042016807	92.0504201680672	26.9528563183175	971724.901027077	5907.16238991565	5.69187675070028	20.0634920634921	2.31357528864062	127174.24929972	3832.06579282801	1071	4187159.4	211527.5	3281.08	852.76	41.2	4.9	19.7	9.9	45	3.1	17.7	7.2	25.1	11.6	12.6	32.5	12.8	3.8	21.1	34.5	47.4	42.6	46.8	50.1	48.6
1	I05	1	RPA32	NA	Positive	10.0484003281378	85.8671041837572	25.4332092181535	906342.059064807	5600.95701631003	2.14191960623462	7.61525840853158	1.53138727016654	46331.9450369155	2254.73413785623	1219	4158184.4	206534	3192.99	819.56	38.1	3.9	16.6	13.1	41.5	1.6	14.5	10.4	19.7	0	3.4	28	12.6	2.5	49.5	31	8.2	37.3	11.6	43	13.5
1	I05	2	RPA32	NA	Positive	7.93542319749216	73.6200626959248	24.1487749236816	803479.238244514	5444.200291767	3.46144200626959	13.0206896551724	1.79358210296683	87334.1166144201	2944.25243015183	1595	3575703.7	203509.5	2990.09	837.01	32.5	3.4	11.2	10.8	36.9	0.4	11.2	9	21.3	13.7	3.6	25.2	13.7	5.3	41.2	29.1	16.5	34.8	20.6	40.3	21
1	I05	3	RPA32	NA	Positive	8.40671400903809	85.5790832795352	31.6378145854687	979095.042608134	6035.01614413326	3.40542285345384	12.0645577792124	1.7512467164373	80509.5739186572	3035.7603514586	1549	4340193.6	180394	3451.1	712.79	38.8	2.5	13.4	12.1	43.6	0.5	12.3	9.4	28	12.4	11.2	32.7	12.4	3.3	35.7	28.2	30.9	38.7	30.9	46.7	32.1
1	I06	1	RPA32	NA	Positive	8.99318697956094	88.9598788796366	29.9443033995305	1003394.22407267	6086.82535500076	2.8107494322483	11.3012869038607	2.02545448336175	75139.8879636639	2888.38801487925	1321	4396618.3	211661.8	3615.9	882.46	40.3	3.4	16.7	12.6	42.5	2.6	15.1	10.6	23.8	0	5.5	30.9	14.8	5.8	41.4	30.7	11.4	38.3	15.6	45.6	20.3
1	I06	2	RPA32	NA	Positive	8.06810344827586	77.3206896551724	23.9192375944806	856972.46637931	5737.82627807773	4.44396551724138	18.3181034482759	2.67867751006904	132498.534482759	3974.20837208305	1160	3799812.1	243092.4	3257.05	1004.95	35.2	2.6	18.8	9.6	40.3	0.9	19	7.8	24.8	13.5	6.7	30.1	13.5	8.9	23	29.5	19.9	36.8	27.4	42.9	28.9
1	I06	3	RPA32	NA	Positive	9.15205585725369	91.2715283165244	28.9023150247227	1015924.08301009	5942.47821452934	2.80294802172227	13.0946470131885	2.27917301828617	96572.2280837859	2935.13666582694	1289	4187860.2	209635.8	3413.31	854.18	40.1	2.9	17.1	8.5	44	1.2	15.8	6.6	27.2	14.1	17.5	32.3	14.1	4.3	39.8	32.2	21.3	40.8	25.9	47.5	27.5
1	I07	1	RPA32	NA	Positive	7.30777422790202	65.8381256656017	26.6282952644951	718878.593184239	4584.20998513598	6.72310969116081	30.4696485623003	2.93078402553426	205383.899893504	3717.23503984789	939	3569230	209190.1	2685.74	818.22	32.1	5.5	15.4	14.1	34	2.8	14	11.5	15.4	0	6.9	20.6	21.3	5.8	24.9	22.2	34.7	28.2	38.4	31.5	42.6
1	I07	2	RPA32	NA	Positive	9.34930139720559	99.813373253493	32.9116956011388	1141806.15369261	6338.41980984557	5.34331337325349	23.3602794411178	2.77144224355583	161189.244510978	3719.24654163792	1002	4811673.7	233059.6	3857.68	954.75	41.3	2.8	18.2	13.4	47.7	0.8	18.2	11.8	28.5	10.9	8.1	35.2	11	8.3	27.6	34.5	25.3	43.7	32.4	50.6	33.8
1	I07	3	RPA32	NA	Positive	8.48048327137546	81.8977695167286	28.1708555291343	895301.949814126	5825.55903061532	4.38289962825279	17.07156133829	2.31078648860896	113847.05669145	3491.82872840506	1076	4063681.7	216063.9	3207.04	898.91	37.5	3.9	20.7	7.9	42.1	0.6	19.8	4	26.8	11.3	15.7	29.3	11.4	3.9	27.3	29.1	37.4	38.2	40.4	45.4	41.8
1	I08	1	RPA32	NA	Positive	9.54795821462488	85.5859449192782	26.4071530668687	902276.151946819	5532.55782849427	2.85470085470085	11.9981006647673	1.85670697274908	86626.5897435898	2598.30307780908	1053	3856040.7	207025	3187.08	813.5	37.4	8.5	14.9	10.8	40.6	7.5	13	8.4	20.5	0	4.3	27.1	13.9	3.9	46.1	31.5	12.2	38.7	16	44.3	18.7
1	I08	2	RPA32	NA	Positive	9.11091393078971	87.3868677905945	30.3064972696701	960587.480922804	5520.77450473482	6.65661047027507	27.6734693877551	2.64669025667879	180619.735581189	3824.76013554735	1127	4332884	201427.3	3305.03	800.01	37.6	2.6	13.1	16.1	39.4	0.7	12.5	17.6	22.2	13	8	27.1	13	8	24.5	29.9	34.4	38.2	38.5	42.4	39.2
1	I08	3	RPA32	NA	Positive	10.3943191311612	96.5213032581454	27.7913953073767	1055122.33918129	6145.69182268167	3.83542188805347	15.0543024227235	2.24280110245804	102155.865497076	3134.12360077284	1197	4692995	220182.3	3616.06	875.19	42.9	2.3	20	7.1	48.9	0.3	18.8	3.8	25.9	11	15.7	33.5	11	3.8	36.3	35.1	31.8	44.9	34.1	50.6	35.6
1	I09	1	ARHGAP35	NM_004491	sample	3.90979782270607	20.8654743390358	6.31667927387404	159968.700622084	3352.36700252282	5.36702954898911	19.3888024883359	2.06504757491433	106250.062986003	3231.3639835345	1286	1253049	176340.9	1334.01	724.04	16.3	4.3	10.7	13.1	16.5	0.5	11.1	11.8	10.8	0	3.7	8.9	21.8	2.3	31.3	14.9	27.4	13.1	32.2	17.5	35
1	I09	2	ARHGAP35	NM_004491	sample	4.47960033305579	23.0049958368027	5.73997231167582	162318.612822648	3422.96083197333	3.90258118234804	11.5195670274771	2.12445465960076	60968.26561199	3553.1240796762	1201	1213250	207846	1177.69	845.64	14.4	4.6	12.1	8.1	15.2	4.9	11.6	6.6	12.7	21.2	4.9	8.2	21.2	3.6	22.3	18.5	16.7	16.5	22.1	20.5	22.2
1	I09	3	ARHGAP35	NM_004491	sample	4.87	26.9533333333333	6.94567633007287	208910.703333333	3543.13434086956	4.21916666666667	11.8441666666667	2.15003245049921	60726.9291666667	3601.63055180378	1200	1299192.9	201532.7	1324.81	842.68	18	4.2	17.7	7.4	19.2	1	17.7	4.9	13.4	21.3	12	10.2	21.4	1.5	19.1	20.8	42.2	18.2	43.3	22.2	44.2
1	I10	1	AHNAK	NM_024060	sample	4.60380952380952	26.1561904761905	7.19417101175749	203420.986666667	3733.03135443416	4.36	14.0771428571429	2.392410060785	81475.04	3567.66055495465	1050	1274805.4	202333.6	1458.94	856.71	17.3	3.5	16	13	19.2	0.9	19	9.1	14	0	4.7	10	17.6	3.7	22.4	18.9	21.3	15.6	26.6	20	32.4
1	I10	2	AHNAK	NM_024060	sample	4.21662468513854	20.3744752308984	5.42252898672345	141194.211586902	3237.60957467543	3.18136020151133	9.38790931989924	2.02137801406266	49126.3459277918	3168.75261821697	1191	1121406.7	185952.8	1177.03	789.83	14.1	5	10.2	14.5	15.8	4.2	10.2	12.8	11.2	25.3	5.9	8.4	25.6	3.5	27.6	18.3	12.4	16.2	18	19.6	17.3
1	I10	3	AHNAK	NM_024060	sample	3.85725249424405	19.8204144282425	4.86290842397082	136581.846508058	3119.83256989079	2.94167306216424	9.04604758250192	1.99989040085416	50438.2302379125	3158.27314574366	1303	1062125.1	186604.3	1028.57	774.97	13.4	2.9	12.6	7.2	13.4	1.2	13.2	4	9.6	23	16.1	6.9	23.1	2	28.3	15.1	28.6	14.1	32	16.9	32.6
1	I11	1	SH2B3	NM_005475	sample	3.82063125481139	18.4287913779831	6.04244037341474	131301.327944573	3289.93451703609	4.52809853733641	13.4565050038491	1.76936846367182	71135.6435719784	2999.21929480849	1299	1175199.8	177542.2	1225.83	718.45	14.9	4.8	10.3	16.9	13.9	1.5	9.9	15.6	9.5	0	1.4	7.5	21.2	1.7	31.3	13.2	22.6	10.9	26.6	14.9	30.1
1	I11	2	SH2B3	NM_005475	sample	4.32245827010622	23.2086494688923	6.01524949472924	172813.497723824	3583.48334271916	4.33459787556904	12.3937784522003	2.0100205613923	62872.1836115326	3375.97969900214	1318	1271111.1	212973.6	1252.8	852.56	16.2	3.9	13.4	11.7	15.2	1.9	11.8	8.7	13.7	19.7	3.9	10.2	19.9	2.5	25.1	16.8	21.7	17.1	26.9	21	25.2
1	I11	3	SH2B3	NM_005475	sample	4.11774744027304	21.5477815699659	6.03401528609084	157727.934300341	3502.15733981268	5.26962457337884	15.3370307167236	2.13708570122164	79075.3395904437	3481.70369734684	1172	1189364.3	189767	1267.3	792.04	16.7	3.7	15.9	11.1	17.6	0.5	15.1	6.4	13.6	20.1	9.8	8.7	20.4	1.6	21.3	15.8	48.5	14.9	49	19.8	48.1
1	I12	1	MSH2	NM_000251	sample	4.82871536523929	28.031905961377	7.46180578109864	223462.121746432	3856.38360730504	2.52308984047019	8.11251049538203	1.88994931931363	46693.9513014274	2806.23829428897	1191	1414827.4	205990.4	1462.37	840.46	18.1	3.4	15.3	9.2	21.2	2	12.3	6.2	12.1	0	3.4	10.6	16.2	2.4	37.5	20.5	9	17.5	13.4	21.7	17.1
1	I12	2	MSH2	NM_000251	sample	4.78031496062992	25.448031496063	6.03002743316184	192030.734645669	3758.64941477285	5.81102362204724	19.3614173228346	2.31306347278424	109874.769291339	3931.74667331086	1270	1340023	224734.4	1386.79	960.48	18	3.8	14.8	9.3	20.2	1.7	15.4	5	13.5	19.4	4.3	11.8	19.6	4.9	20.8	20.3	32.4	19.5	38.5	24.1	39.2
1	I12	3	MSH2	NM_000251	sample	5.63566967383761	27.6030534351145	5.91334963251898	199020.922276197	3796.14587029458	2.82026370575989	8.62179042331714	1.69863931276109	49062.9312977099	2731.69872223047	1441	1366588.6	187034.8	1362.69	769.39	20.3	4	15	10.6	23.8	2.4	14	8	12.4	17.8	12	11.6	17.8	1.3	39.8	22.3	25.5	20.9	28.7	27.1	29.1
1	I13	1	NOTCH1	NM_017617	sample	2.11470795214638	9.30682617874736	3.18907190076364	56099.2357494722	2095.53259720135	4.82547501759324	13.7262491203378	1.968387741595	63519.830401126	3071.9314003355	1421	889449.4	165833.3	797.01	684.25	8	5.5	7.7	14.1	5.5	3.8	9.1	11.8	4.2	0	2	3.6	35.9	0.6	24.6	6	24.3	4.8	28.8	6.1	31.9
1	I13	2	NOTCH1	NM_017617	sample	4.10647851186658	19.9929441949968	5.33011203365476	135982.193713919	3358.41298119164	4.19884541372675	11.4720974983964	1.91282452455474	56224.4464400257	3369.77313279775	1559	1161108.1	186190.7	1154.18	764.25	15.2	3.5	9	14	15.4	2.8	8.9	11	11.7	19.6	2.8	8	19.9	1.5	25.1	16.7	20	13.9	25.7	18.5	25.5
1	I13	3	NOTCH1	NM_017617	sample	3.30351437699681	16.0178913738019	4.47247553906426	116429.146325879	2898.38755485875	5.85686900958466	17.4498402555911	2.09828234570411	88862.192971246	3550.37559841998	1565	1091477.1	181156.6	1115.69	760.1	14.4	3.3	11.7	12.6	15.1	0.9	13.1	9.6	7.5	27.5	11.4	6.3	27.5	1.2	20	13	55.4	9.9	54.8	12.9	53.9
1	I14	1	RAD51	NM_133487	sample	5.40303541315346	30.960370994941	6.57870629390189	223556.306070826	3799.10255276732	6.64755480607083	20.7310286677909	2.3533515252414	110308.806070826	3834.20418850208	1186	1415957.1	219395.2	1420.73	892.41	20.5	5	18	9.2	19	0.8	17.5	7.4	10.4	0	3	10.2	17.6	4.4	19.8	24.8	37.7	23.9	41.8	29.1	47
1	I14	2	RAD51	NM_133487	sample	5.6785411365564	33.7497879558948	6.46761054945866	249106.290924512	3852.00606429271	7.12468193384224	20.3307888040712	2.3341242371442	104755.881255301	4120.24170659775	1179	1527490.5	230144.9	1446.37	915.38	21.4	5	17.5	10.8	19.8	2.3	14.9	9	12.8	17	3.1	12.5	17.2	4.5	14.2	26.4	40	28.1	46.1	31.8	45.2
1	I14	3	RAD51	NM_133487	sample	4.79545454545455	24.7578369905956	5.42521728369105	161440.461598746	3311.97705862632	8.18887147335423	23.2915360501567	2.38242466166337	111732.617554859	3956.42041886145	1276	1204929.4	175509.9	1141.88	701.89	17.7	3.1	11.8	9.6	14.7	0.6	9.6	6.6	8.2	18.8	10	8.2	18.8	0.4	10.3	22.8	69.7	20.1	68.5	23.5	67.5
1	I15	1	ZFHX4	NM_024721	sample	3.88793718772305	20.541755888651	5.6348255937981	149046.922912206	3297.15472234983	5.21627408993576	16.4960742326909	2.08595749146864	87462.1862955032	3305.95864640498	1401	1194400.7	176430.4	1263.08	727.35	15.3	3.8	9.6	12.6	15.6	0.4	11.4	11	9.1	0	2.6	8	22.8	1.6	26.6	14.3	27.3	12.4	33.3	16.1	36.7
1	I15	2	ZFHX4	NM_024721	sample	3.90763358778626	20.3519083969466	5.92729434554036	154299.108396947	3433.64567286711	5.93587786259542	18.1625954198473	2.07135024494244	95198.620610687	3565.70569915855	1310	1267169.6	199863.1	1308.3	817.09	15.8	3.9	11.1	10.3	15.7	0.7	11.1	8.7	10.2	20.6	3.5	8.9	20.6	2.7	23	15.7	31.1	14	36.3	17.4	35.6
1	I15	3	ZFHX4	NM_024721	sample	3.99093904448105	22.4448105436573	5.86035401267164	173742.700988468	3464.54821605543	5.64415156507414	18.6943986820428	2.18713736873865	102901.370675453	3464.33859000923	1214	1206677.6	189397.7	1228.51	780.55	15.2	3.1	13.6	12	15.7	0.4	13.8	9.4	12	21.9	14.7	9.9	22.2	1.6	24.5	16.1	47.8	14.4	48.2	19.5	48.4
1	I16	1	KMT2C	NM_170606	sample	4.40453834115806	23.1924882629108	6.38252707156257	177755.169796557	3556.3335408106	2.56259780907668	7.54929577464789	1.9989750087736	36695.0430359937	2638.18091068178	1278	1138018.7	148686.7	1309.35	636.46	15.3	3	6.8	16.7	16.3	2.6	8.1	17.6	10.9	0	4	10	21.9	1.3	35.6	18.5	8.9	15.6	15.2	20	18.4
1	I16	2	KMT2C	NM_170606	sample	4.39330543933054	22.3087866108787	6.17095195011598	158685.858577406	3484.18855071881	3.05355648535565	9.02594142259414	2.04493307541434	50274.8694560669	3166.72324860068	1195	1132775	207180.5	1230.36	854.22	14.6	5.1	12.1	11.6	16.4	7.4	12.9	9	12.7	20.8	4.9	9.8	21.3	3.8	30.2	19.6	12.1	16.2	16.7	21.2	16.4
1	I16	3	KMT2C	NM_170606	sample	4.91384615384615	24.1807692307692	5.22889216811409	168022.904615385	3680.48847199626	2.94923076923077	8.57615384615385	2.00760637545913	44066.4207692308	3115.71005864664	1300	1290808.3	196173.7	1316.82	813.96	18	2.5	14.8	6.4	20.2	0.2	15.2	3.5	11.4	17.1	16.4	10.4	17.2	1.4	28.9	20.2	28.2	17.2	33.1	22.7	33.7
1	I17	1	RPA32	NA	Positive	7.51975945017182	72.9201030927835	26.6113624523366	828324.768900344	5374.37559480214	5.48625429553265	21.3814432989691	2.25795794361356	131975.335910653	3305.27118637175	1164	4101707.4	190115.4	3131.04	768.2	36.1	3.5	13.9	21	38.8	0.7	14.3	21.4	19.3	0	5.8	26.2	16.8	5.4	34.4	23.9	29	32	33.8	36.1	37.5
1	I17	2	RPA32	NA	Positive	8.33671586715867	78.5968634686347	25.8833208483862	860891.45295203	5364.19278501511	7.59409594095941	29.0332103321033	2.84766879029514	185849.665129151	4221.61528641366	1084	3818752.3	217920.2	3049.78	869.53	34.1	2.4	15.7	10.3	38.5	1	14.9	8.9	20	15.2	7.3	27.5	15.3	8.7	16.5	28.7	40.1	34.2	45.8	40.2	45.5
1	I17	3	RPA32	NA	Positive	6.30856643356643	57.3452797202797	24.6229688524347	641171.132867133	4050.58592141957	5.21590909090909	18.868006993007	1.91971006260032	114080.006118881	3115.63509478961	1144	3236126	168587.5	2417.03	679.33	28.8	3.9	12.1	15	29.5	1	11.2	13.7	13.9	25.4	12.1	18	25.4	2.4	32.9	20.4	42.1	24	41.5	27.1	41.3
1	I18	1	RPA32	NA	Positive	10.3901384083045	102.252595155709	32.1851036842707	1156900.83131488	6227.61551019622	3.15743944636678	13.4160899653979	2.22657007742027	87653.9628027682	2981.57686276837	1156	4810946.2	225926.7	3771.35	929.32	40.1	2.6	20.2	8.5	45.6	0.8	18.3	4.9	25	0	5.1	33.6	11.2	5	39.4	33.4	13.8	40	18.5	46.2	23.8
1	I18	2	RPA32	NA	Positive	8.15899218071242	63.0443092962641	18.3570299538219	641957.812337098	4863.98608913903	6.10338835794961	21.2163336229366	2.24567651864419	127796.593397046	3586.1265057272	1151	3227502.8	188674.8	2604	751.26	33.4	2.4	11.2	18.2	35.8	0.3	10.4	17.6	16.7	13.9	4.4	21.2	13.9	5.9	27.3	29.8	33.4	30.9	37.7	36.1	37
1	I18	3	RPA32	NA	Positive	7.72612085769981	65.4337231968811	20.5869477741541	699409.795321637	4979.12596882918	8.26120857699805	32.0799220272905	2.79870415316181	195729.27582846	3935.98928287174	1026	3173769.7	181684.3	2632.88	742.33	31.3	2.7	15.4	17.6	36.5	0.1	13.9	15.1	19.2	14.3	20.1	22.8	14.4	3.3	18.8	26.1	62.5	31.1	63.5	36	62.9
1	I19	1	RPA32	NA	Positive	9.34019607843137	81.6676470588235	25.0585780336509	863266.725490196	5865.67810146266	5.60294117647059	20.9901960784314	2.44149413753507	135125.566666667	3768.8595431736	1020	3789840.4	228859	3284.35	961.25	39.3	1.7	20	9.5	43	0.2	20.3	8	20.8	0	5.8	31	10.6	5.9	23.9	32.4	28.5	37.9	33.3	44.4	38.6
1	I19	2	RPA32	NA	Positive	9.16973886328725	84.1881720430108	26.5364154835593	929711.151305684	5768.07725819955	5.67281105990783	19.8625192012289	2.3214622079696	131055.383256528	4025.34429646587	1302	4176779.9	223823.5	3370.52	890.53	39.1	2.2	16.3	13.7	43.2	0.5	15.4	12.2	22	11.8	5.2	30	11.8	7.6	20.9	31.8	27.5	38.2	32.3	42.6	32.7
1	I19	3	RPA32	NA	Positive	9.59741193386053	92.0999281092739	28.5908608558257	1036877.26599569	6072.01964802543	3.28756290438533	11.2897196261682	1.61821006826515	72600.0531991373	2931.67510095793	1391	4619596.4	219136.2	3613.72	887.5	42	2.6	19.3	8.7	45.9	0.3	18.5	6.3	25.3	12.4	10.2	33.1	12.4	3.1	39.8	32.2	26.5	40.8	27.2	47.5	29
1	I20	1	RPA32	NA	Positive	9.11319281811085	79.879781420765	26.427035264503	857244.067915691	5641.40631804092	3.51053864168618	13.2552693208431	1.71095518768303	89125.8337236534	2750.3385798215	1281	4015576.7	210961	3220.46	861.85	36.8	3.2	18.6	13	39.9	0.9	18	10.8	20.5	0	3.4	26.5	12.6	4.4	42.6	28.7	16.9	36.2	20	42.5	23.3
1	I20	2	RPA32	NA	Positive	8.04279069767442	77.6204651162791	27.7571631313678	865328.629767442	5762.58512195164	6.40651162790698	25.4827906976744	2.79355634612759	169378.542325581	3946.25966891285	1075	4033884.8	245753	3386.31	1002.96	38	2.6	17.9	10.2	43.1	1.3	16.9	10.7	24.4	14.2	7.1	30.8	14.2	9.1	24.1	28.9	35.3	38.2	39.4	45.1	40.6
1	I20	3	RPA32	NA	Positive	8.78484320557491	87.2177700348432	29.0362780126204	984545.018292683	5795.20877997186	5.54790940766551	22.0278745644599	2.49783573531719	158373.781358885	4009.42327348111	1148	4407922.8	228523.1	3296.75	902.65	39.4	2.1	22.6	5.8	43.5	0.3	21.6	3.7	24.7	13.4	14.4	30	13.4	5.6	22.8	32.4	49.1	38.7	47.6	44.8	50.8
1	I21	1	RPA32	NA	Positive	8.6922525107604	85.3220946915352	31.2173543801114	961989.678622669	5905.10537083727	2.29196556671449	8.11477761836442	1.60586782732732	50329.9031563845	2459.74470692	1394	4304704.7	187358.7	3417.24	768.75	36.6	3.6	12.8	16.1	40.6	2.2	12.1	13.7	22.1	0	3	29.8	14.3	3.2	47.7	29.3	8.2	37.9	11.5	43.7	15.5
1	I21	2	RPA32	NA	Positive	8.1315570358035	76.8426311407161	21.4570449280917	852850.598667777	5748.49023427425	7.21149042464613	25.9933388842631	2.94647504357565	168880.148209825	4755.46440864628	1201	3701180.2	241864.9	3129.37	1031.29	35.3	1.9	17.8	5.8	40.7	0.3	20.7	4.3	24	12.3	8	27.9	12.3	9.4	9.8	29.6	39.1	37.6	47.3	44.5	48.9
1	I21	3	RPA32	NA	Positive	8.23829489867226	81.7009084556254	29.6798737886854	911702.843466108	5645.77400813077	4.11460517120894	15.832285115304	2.28098729075958	110258.890985325	3614.63037839971	1431	3939020.7	191141.2	3123.64	785.44	35.2	2	13.7	6.2	39.6	0.3	15	3.9	24.2	14.5	14.8	29.5	14.5	3.7	26	29.2	35.9	35.9	37.7	42.2	38.9
1	I22	1	RPA32	NA	Positive	8.48384030418251	89.2633079847909	34.6943628610864	1035286.78802281	6248.42667307048	5.08555133079848	20.3669201520913	2.31276387659583	135637.398288973	3565.75537430873	1052	4448570.8	231710.5	3807.95	956.93	38.5	2.7	22.1	10.1	44.9	1.2	22.1	8.7	25.4	0	5.5	32.1	12	6.2	29.6	28.9	23.9	38.9	29	44.7	33.8
1	I22	2	RPA32	NA	Positive	9.69434306569343	91.0428832116788	27.7988788618455	1028192.1560219	6013.69677799471	6.8485401459854	26.8020072992701	2.76410390580062	179092.997262774	4242.46341917093	1096	4550092.4	248670.5	3596.5	1016.86	41.8	2.7	20.3	9.7	45.7	0.5	19.6	8.5	24	13.8	6.6	32.7	13.8	9.9	18.4	33.3	35.5	41.1	40	46.8	40.8
1	I22	3	RPA32	NA	Positive	8.48899082568807	82.7339449541284	29.0546155910799	937594.649541284	5792.81803413465	6.92201834862385	26.0577981651376	2.62653800470647	167986.576146789	4257.38319042828	1090	4302863.6	219532.2	3468.61	921.38	39.3	2.8	22.5	8.1	45.8	0.2	24.1	5.8	24.2	12.4	16.7	28.6	12.4	4.5	16.6	30.6	57.9	37.8	56.7	43.5	57.8
1	J03	1	ATR	NA	Positive	3.5963476070529	20.9678841309824	5.90155749096761	169395.028337531	3330.31145547463	2.30856423173804	6.75503778337531	1.82431085214857	34313.1517632242	2760.94310866641	1588	1094150.1	183578	1167.81	787.72	11	4.3	10.3	10.3	13.5	3.7	11.8	6.3	10.8	0	3.5	7.6	23.8	1.5	38.5	14.5	8.1	11.2	13.2	15.9	17.1
1	J03	2	ATR	NA	Positive	3.68496240601504	22.1721804511278	7.23674243598521	178201.6	3436.42336606466	2.12105263157895	6.51353383458647	1.83948695196525	33380.0045112782	2737.61429740488	1330	1203896	195326.9	1187.9	796.95	12.3	3.8	9.8	9.1	12.9	5	10.3	7.5	13.8	20.7	6.5	9.1	20.8	2.6	36.9	15.1	6.1	13.9	11.3	18.4	11.1
1	J03	3	ATR	NA	Positive	3.69873079492318	20.5163660654643	6.36093058658561	157609.036072144	3223.80412596656	2.3186372745491	6.63927855711423	1.70912675417234	34798.5778223113	2678.30602807507	1497	1032977.2	173869.8	1089.54	723.3	11.4	2.7	10	9.5	11.4	1.9	11.6	6.7	11.6	22.2	11.4	7.8	22.2	1.2	37.5	12.6	22.4	11.9	26.3	15.3	26.3
1	J04	1	ATR	NA	Positive	3.66219081272085	21.4777385159011	6.18315336460356	163471.831095406	3426.6227436428	2.92862190812721	8.86713780918728	2.0453825988191	46933.9363957597	3182.62026958855	1415	1080063.6	185672.5	1067.38	769.09	11	4.1	12.2	11.7	10.2	3	13.1	10.2	11	0	3.5	8.3	20.1	1.7	30.4	12.7	10.6	12	17.5	15.3	23.3
1	J04	2	ATR	NA	Positive	4.16619115549215	21.132667617689	6.06958362335876	147769.408701854	3466.86030025138	2.41868758915835	7.66405135520685	2.03103513205896	41899.2639087019	2900.45285088695	1402	1216489.4	220959.2	1224.02	889.78	12.7	3.2	15	8.5	13.9	2.6	15.3	6.3	11.8	18.9	6.2	8.8	19	3	35.2	16.6	8.3	14.6	13.6	18.8	14
1	J04	3	ATR	NA	Positive	4.0819209039548	19.3213276836158	5.6919256529999	135755.242231638	3493.0087316466	3.22033898305085	8.81073446327684	1.87123417797583	48158.7860169492	3166.75197080143	1416	1194852	191436.3	1201.03	766.45	14.5	4.2	13.3	7.1	15.2	2	13.5	4.2	11	18	10.4	8.8	18.5	1.3	31.6	16	32	12.6	33.4	17.7	35.3
1	J05	1	ATR	NA	Positive	4.01471489883507	21.3494788473329	6.60153209821441	159214.470876763	3458.85919591108	1.89086450030656	5.45616186388719	1.64125976431632	27378.4702636419	2349.09668865308	1631	1069019.5	164169.6	1171.18	670.69	11.9	3.7	7.4	15.9	13.3	4.7	7.7	15.7	11.4	0	2.7	8.5	19.6	1.5	44.8	15.2	6.8	11.9	9.7	16.4	11.8
1	J05	2	ATR	NA	Positive	3.84648581997534	21.9796547472256	6.27072221307839	169484.413686806	3457.88428200565	1.88902589395808	5.75524044389642	1.83153027881356	31109.7817509248	2706.20168278152	1622	1123213.7	185212.6	1226.12	754.7	12.3	4.3	8.3	13.1	14.1	3.6	8.4	11.3	13.1	20.7	5.4	9.3	20.8	2.3	39.5	14.4	4	14.8	10.2	19.5	10.7
1	J05	3	ATR	NA	Positive	3.91559278350515	20.4265463917526	5.63760838410103	147385.535438144	3292.8856711651	1.34407216494845	4.07216494845361	1.64796830675052	19666.4259020619	2213.82812753395	1552	1046398.7	165945.8	1076.76	678.86	12.1	3.9	9.2	9.6	13.5	3.2	8.7	8.2	11.9	20.7	15.5	7.7	20.7	0.8	47.5	15.5	11.6	13.9	18.2	18.2	18.6
1	J06	1	ATR	NA	Positive	3.69534282018111	22.5278137128072	6.56797663169079	186049.882923674	3456.07701718449	1.78913324708926	5.61448900388098	1.78948517703925	30917.1119016818	2566.21846961347	1546	1083584.4	164391.3	1207.75	662.22	11.6	9.5	6.7	13.3	13.7	12.5	7.6	11.8	11.5	0	3.7	10.1	22.1	2	40.3	13	4.5	12.9	8.3	16.9	11.4
1	J06	2	ATR	NA	Positive	3.75924724205062	21.2472420506165	6.94675590692289	167451.487994809	3532.17281247867	2.47631408176509	6.8760545100584	1.87261753801352	35171.571706684	2989.7483372175	1541	1096325.2	174913.5	1287.35	741.13	11.2	8	7.1	14	14.1	9.1	8.6	12.5	13.6	19.3	4.9	10.6	20.1	2.2	33.3	14.5	7.9	14.1	12.6	17.7	13
1	J06	3	ATR	NA	Positive	3.44108940201303	21.166370633511	6.53317620158795	168069.683244523	3544.28230406193	1.40911782119597	4.27767910005921	1.76130086746968	20660.4511545293	2340.32353960468	1689	1012238.5	158826.2	1221.61	680.52	10.3	3.3	8.4	11	13.3	2.8	11.5	9.1	15.5	20.2	17.8	10.6	20.3	1	43.6	11	10.2	12.9	17.9	17.5	18.1
1	J07	1	ATR	NA	Positive	3.73531844499586	20.9917287014061	6.1205078318263	155917.486352357	3379.23016732618	3.70223325062035	11.6211745244003	2.16301459561865	64941.835401158	3508.64471909587	1209	1103605	200773.5	1122.58	824.5	11.7	3.4	14.5	8.8	11.6	3.8	15.2	8	11.2	0	3.1	8	20.3	3.1	25.8	14.4	17.4	11.9	25	16.7	31.2
1	J07	2	ATR	NA	Positive	3.61758548499651	19.0774598743894	5.53439675523462	135412.150034892	3183.55570602265	1.9092812281926	5.62944870900209	1.69120162927183	29216.6908583391	2539.19028282275	1433	1030331.5	205370.4	1032.67	852.43	10.7	4.3	11	6.2	11.9	6	10.5	3.9	11.4	21.1	4	7	21.4	1.8	42.1	13.7	5.2	11.2	9.8	14.9	10.4
1	J07	3	ATR	NA	Positive	3.50704225352113	18.0437361008154	5.74229917040639	129519.354336546	3181.1876167414	2.06449221645663	5.67457375833951	1.66869172702906	27199.776130467	2512.76810930276	1349	1004329.1	191424.1	1068.33	777.4	10.5	3.2	12.5	6.6	11.2	2.4	13.9	4.9	11.3	21.3	13	6.7	21.3	0.7	40.7	13.9	19.3	12.1	24.3	15	25.5
1	J08	1	ATR	NA	Positive	3.52561983471074	20.7933884297521	6.84256194599081	163723.847107438	3431.39024886866	3.04876033057851	9.04049586776859	2.0211421471808	50049.041322314	3141.73827238426	1210	1143325.5	195278.3	1251.5	793.41	12.8	3.8	12.5	9.6	14.5	1.1	13.6	7.1	11.8	0	4	9.6	22.5	2.9	28.9	13.5	11.2	12.2	17.1	16.7	22
1	J08	2	ATR	NA	Positive	3.23821138211382	17.690243902439	5.61927259849781	128208.896747967	3015.82034931735	3.14959349593496	9.78455284552846	2.05998018490415	52817.3032520325	3209.3910715291	1230	1012265.3	241453.6	1050.46	1013.55	9.9	11.7	16.9	4.6	12.1	12.6	18.8	2.3	11.5	26.7	4.9	8	28.1	3.4	30.2	12.3	12.6	11.5	18.6	15	19.3
1	J08	3	ATR	NA	Positive	3.49371332774518	18.2162615255658	5.44907785499388	128039.888516345	3187.49634212175	3.27074601844091	9.4593461860855	1.82615783574983	47714.6102263202	2947.86848250379	1193	1053234.3	190319.3	1041.82	765.17	12.4	2.7	13.9	8	11.2	2.1	13.9	7.7	12.2	22.5	11	7.5	22.6	1.3	33.3	12.7	30.9	11.8	34.3	15.8	34.5
1	J09	1	STIM1	NM_003156	sample	5.29681647940075	27.1760299625468	6.87878927944231	201188.687265918	3674.90985754862	3	8.49625468164794	1.9367377511231	41502.7743445693	2981.03483569173	1068	1335943.9	181165.5	1373.23	723.27	18.3	3.8	9.1	9	17.6	2.3	9.1	6.4	11	0	2.7	9.4	18.4	1.6	31.2	22.2	11.4	17.7	17	23.2	21.1
1	J09	2	STIM1	NM_003156	sample	4.16203703703704	21.4537037037037	6.28159599946808	156440.030864198	3253.6516627252	2.27006172839506	7.12191358024691	1.81125039844622	39232.4945987654	2730.38872912749	1296	1203407.2	208041.6	1176.05	865.12	14.2	5	12.3	10.6	14.6	5.6	13.5	9.6	12	22.5	5.5	7.8	22.6	2.4	40	16.4	7.9	14.5	12.2	18.3	12.9
1	J09	3	STIM1	NM_003156	sample	4.32534024627349	22.3940375891121	5.88228655914445	160331.565132858	3430.81202810784	1.39792611795204	4.31756318859365	1.57549332893677	22533.0375891121	2240.40395269833	1543	1104641	188474.5	1170.55	789.54	14.5	4.2	13.5	7.8	15.6	2.1	13	5.1	12.3	20.2	14.7	9.2	20.2	1	48.3	17.4	11.1	14.7	17.4	19.6	18
1	J10	1	DICER1	NM_030621	sample	5.38773388773389	29.2889812889813	6.66269600815027	214487.369022869	3765.4955356341	6.8991683991684	24.2713097713098	2.56448495740831	142106.412681913	4086.4365157627	962	1403129.8	204156.5	1454.62	852.69	19.6	4	14.1	10.6	22	1.2	15.9	8.8	12.8	0	4.4	10.9	20.2	5.4	17.3	22.3	37.3	21.1	44	26.8	49
1	J10	2	DICER1	NM_030621	sample	4.5995449374289	24.1194539249147	6.010428120124	171169.44596132	3579.53288438592	5.37883959044369	17.1331058020478	2.41879099025966	94545.5153583618	3753.41257032127	879	1251617.3	232494.5	1236.8	926.05	17	2.8	17.6	7.7	17.1	5	16.5	7.4	13.8	19.8	5.9	9.1	20.1	4.9	19.1	19.9	27.6	18.5	35.5	22	34
1	J10	3	DICER1	NM_030621	sample	4.42702702702703	22.3227799227799	6.06285382284735	159085.73050193	3377.42849944171	2.27258687258687	6.60617760617761	1.83719417291889	33810.7567567568	2670.91041478046	1295	1162110.4	190436.9	1183.57	809.15	15.8	2.3	13.8	8.4	17.6	2	15.9	7.3	12.3	20.4	14.7	7.5	20.5	1.2	38.4	19.1	20.7	15.6	25.6	19.4	26.6
1	J11	1	PASK	NM_015148	sample	4.64686737184703	25.313262815297	6.37803259107624	195607.62896664	3565.69321202762	3.71277461350692	10.7518307567128	1.9594526428908	59936.7266069976	3391.99593819254	1229	1300490.6	212818.2	1316.65	881.28	16	3.8	14.2	6.7	18.5	2	15.6	3.8	10.7	0	2.2	8.6	20.3	3.3	28.5	19	17.4	14.6	23.4	19.4	29.9
1	J11	2	PASK	NM_015148	sample	4.84206642066421	23.4243542435424	5.26783384101661	163497.537269373	3517.10493606691	3.02140221402214	8.78007380073801	1.86513240372989	47636.541697417	3089.71178094774	1355	1277594.6	207967.7	1222.1	864.57	17	3.1	12.2	7.6	19	2.2	13.1	4.2	12.6	20.2	4.8	8.9	20.3	3.3	34.5	19.7	12.5	16.7	17.9	21.2	18
1	J11	3	PASK	NM_015148	sample	5.12938747419133	25.4046799724707	5.88517590038723	183938.581555403	3562.88495821115	1.7136958017894	4.88988300068823	1.55321977160881	24451.7377838954	2355.54017641186	1453	1228608.1	175045.1	1220.42	708.65	18.3	4.3	11.4	8.2	18.2	6.5	11.4	5.8	13.1	17.9	12	9.2	17.9	1	45.8	21.1	16	18.9	20	23.4	20.5
1	J12	1	EZH2	NM_152998	sample	4.46203703703704	24.4861111111111	5.76862410117047	186091.757407407	3409.90653208038	7.78055555555556	26.0787037037037	2.54597459275046	152781.849074074	4278.38991310185	1080	1351270.2	197639.3	1264.6	785.65	17.1	3.3	13.1	8.6	17.1	0.7	12.8	7.8	9.8	0	2.9	8.5	22.9	4.4	13.7	18	42.8	15	47.4	19.4	55.4
1	J12	2	EZH2	NM_152998	sample	4.85457809694794	24.7953321364452	5.91640841543954	176221.763016158	3553.91223112529	4.44973070017953	14.9614003590664	2.13943796290044	88946.9048473968	3393.01613594219	1114	1311840.2	236881.1	1317.01	979.04	16.7	3.1	18	6.6	19.4	0.9	18	3.7	12.7	21.9	6.1	9.4	22.2	6.2	32.8	20.7	23.2	18.3	29	22.6	30.2
1	J12	3	EZH2	NM_152998	sample	4.97275922671353	27.2838312829525	6.30206396444044	211686.64059754	3645.2393958488	2.66168717047452	7.38664323374341	1.90465812829452	37415.2618629174	3015.45492451755	1138	1331347.7	193726.1	1405.51	801.7	19.3	2.8	14.6	10.4	21.1	2.6	15.6	7.9	15.4	20.7	14.9	10.8	20.7	1	32	21.4	27.5	18.5	31.2	23.3	32.1
1	J13	1	ATF7IP	NM_018179	sample	4.99636098981077	26.1950509461427	6.69119775463037	198573.222707424	3728.93952906169	5.62954876273654	16.382096069869	2.21862298270913	82744.1135371179	3599.72346345171	1374	1315764.3	189338	1399.8	777.29	18.9	2.6	12.1	9.2	18.1	1.2	12.2	8.3	10.7	0	2.4	10.4	20.2	1.8	20.5	19.4	30.8	16.6	37	22.2	42.3
1	J13	2	ATF7IP	NM_018179	sample	4.47445255474453	21.5014598540146	5.04621554060755	152625.726277372	3186.64524143179	6.03941605839416	17.2912408759124	2.02613134354561	89326.6751824817	3769.08970261882	1370	1291918.8	194853	1149.11	772.51	16.8	5.9	10.1	8.8	13.5	4.5	9.6	9.1	8.6	21.5	2.4	7.3	22.3	2.2	19.7	19.2	32.8	14.7	35.3	17	35.3
1	J13	3	ATF7IP	NM_018179	sample	5.09341057204924	25.7320782041999	6.32123113631719	186694.514120203	3656.10756430491	4.5264301230992	11.5930485155684	1.98614907548143	58846.0854453295	3770.34243326202	1381	1273110.1	189243.6	1219.39	755.8	18.5	3.8	13.7	7.6	18.2	4.1	12.5	5.2	14.2	19	8.8	9.8	19	1.7	18.2	20.9	46.9	18.3	46.6	23	48
1	J14	1	RB1	NM_000321	sample	4.36706689536878	19.7075471698113	4.99605364398348	123401.699828473	3094.50727492966	8.80017152658662	29.7881646655232	2.87650379529149	153695.743567753	4324.70820613723	1166	1153342	189394.7	1116.84	785.95	14.6	3.6	11.4	12.3	13.3	0.7	11.8	10.1	6.6	0	3.5	5.7	21.5	1.9	9.3	16.6	52.4	11.1	59.4	14.9	64.7
1	J14	2	RB1	NM_000321	sample	4.92120227457352	27.0471161657189	5.88485872794211	210074.941510967	3709.1696058056	3.80991064175467	10.8570268074736	2.14678638326895	53250.4516653128	3333.30905771773	1231	1325138.9	191432	1353.55	779.51	16.5	3.7	10.3	11	17.6	4.1	9.6	8.9	12.4	18.5	4.7	9.7	18.8	1.8	22.1	21.3	15.9	18	22.1	22.6	21.3
1	J14	3	RB1	NM_000321	sample	4.91949152542373	22.6151129943503	5.79216983349543	154235.629237288	3433.94034912709	3.14689265536723	8.42514124293785	1.71509054446109	42676.1631355932	2934.61390605553	1416	1151680.9	184815.7	1215.36	754.33	17.9	3.7	14.3	10.7	16.9	1.2	13.7	7.6	10.4	20.8	9.2	9	20.9	0.6	32.8	21.9	28	17.7	30.2	22.5	30.6
1	J15	1	RPA2	NM_002946	sample	9.27492877492877	81.1481481481482	24.0055547670086	852810.173789174	5467.98140583295	3.81267806267806	14.3881766381766	2.17679655729684	89821.4173789174	3134.28026209243	1404	3491655.6	160747.9	2917.03	665.71	33	3.8	8.8	17.3	38	2.3	10	13.7	19.6	0	4.2	26.1	13.6	3.3	30.3	29.3	15.1	36.3	21.2	40.6	25.4
1	J15	2	RPA2	NM_002946	sample	8.10900900900901	77.1513513513514	26.8270546468114	849353.125225225	5760.1321749011	4.72162162162162	17.9621621621622	2.46200457637426	110751.061261261	3713.7334248558	1110	3781678	248764.6	3286.39	1024.74	36.8	2.7	18.8	9.5	43.2	0.7	19	6.4	24.4	12.5	7.1	29.6	12.7	7.7	24.1	31.7	23.1	38.9	29.3	47.3	29.3
1	J15	3	RPA2	NM_002946	sample	10.7658227848101	94.5292721518987	27.489474469483	1025055.03955696	6149.59987889239	2.81882911392405	10.1075949367089	1.6332756164937	64653.4683544304	2660.71548959309	1264	4378644.2	198604.2	3429.43	803.4	40.5	2.1	17.1	9.9	44.1	0.4	15.1	8	26.1	10.8	11.6	33.5	10.8	2.5	42.6	31.5	25.2	41.3	27.5	48.8	28.3
1	J16	1	RPS2	NM_002952	sample	4.83756345177665	26.4822335025381	7.19586121378024	199220.887309645	3930.67408270539	5.83654822335025	18.1796954314721	2.60054025285988	104883.441624365	4118.88952062888	985	1298852.5	229310	1548.85	1002.73	18.2	2.3	19.6	6.6	24	0	22.6	3.7	13.1	0	4	10.9	18.5	3	14.3	20.8	30.5	18.2	39.8	24.5	46.7
1	J16	2	RPS2	NM_002952	sample	4.3952802359882	26.2020648967552	6.55705478989038	192819.951327434	3707.77606480546	8.89233038348083	31.8333333333333	3.04795253079447	188567.589970501	4762.73380132366	678	1187505.9	278311.7	1219.5	1217.06	14.3	6.5	26.8	5.2	16.8	6.3	34.1	3.8	19.3	21.2	7.1	11.2	21.2	9.1	8.1	16.5	53.8	19.3	63.4	23.7	62.1
1	J16	3	RPS2	NM_002952	sample	4.04995287464656	24.0546654099906	6.76774897295347	182527.80395853	3621.54529716074	4.0009425070688	11.7191328934967	2.35881765913798	61389.8671065033	3674.28113088913	1061	1124458.7	216335.7	1274.88	947.19	13.9	3.8	19.2	6.5	17.7	0.8	24.7	3.5	18.6	21.6	17.5	9.9	21.6	1.6	18.7	16.8	42.1	17.2	46.5	23.1	47.5
1	J17	1	ATR	NA	Positive	3.655	22.105	7.86569118565987	175730.936	3607.7583615582	3.569	10.832	2.27863201175025	53814.419	3341.22578104645	1000	1136134.8	200179.1	1501.05	867.05	11.4	2.6	13.9	8.6	16.2	0.7	13.8	6.2	12.9	0	4.2	10.2	22.5	1.6	24	14.3	16.2	12.7	21.3	17.7	25.6
1	J17	2	ATR	NA	Positive	3.74501992031872	20.9529880478088	5.67785617443155	165823.935458167	3258.93059965372	3.42948207171315	10.0709163346614	2.09107994207923	52609.5051792829	3258.59961705208	1255	1117840.1	219334.7	1154.99	920.83	10.3	4.7	13.5	9.1	12.1	4.8	14.9	6.4	12.6	21.2	5.4	8.3	21.5	2.7	27.4	13.9	13.5	12.1	20.2	15.6	19.2
1	J17	3	ATR	NA	Positive	3.91861341371515	18.7603617181613	5.75984982074731	128745.217030897	3151.01605732934	2.51770911831198	6.8854559155991	1.75511365164703	33651.7309721176	2789.94063304603	1327	971762	188273.2	1076.22	761.25	11.2	2.7	14.2	8.9	11.5	2.6	13.6	6.3	11.4	21.6	11.8	7.2	21.9	0.9	34	15.4	24.2	12.4	27.7	15.1	28.2
1	J18	1	ATR	NA	Positive	4.02996254681648	22.9378277153558	6.72617984861862	182748.758801498	3585.07179531185	2.1752808988764	6.37453183520599	1.9971455216713	34655.1573033708	2958.5816024352	1335	1237048.7	194976.3	1276.2	796.87	14.1	2.5	11.9	7.9	13.9	1.5	11.3	6.1	11.8	0	4.2	10	20.4	2.2	34.2	16.6	6.4	12.9	12.2	17.8	15.8
1	J18	2	ATR	NA	Positive	3.9765625	21.1423611111111	5.53462917948864	154497.740451389	3268.65388827581	4.58420138888889	13.5190972222222	2.09467266667036	74298.8793402778	3577.32540106472	1152	1217877.4	252686.4	1164.72	1036.84	15	2.8	17.8	5.9	13.5	0.8	18.1	3.9	13.2	22.6	4.3	8.3	22.9	4.7	24.5	15	23.8	13.5	29.5	16.6	30.8
1	J18	3	ATR	NA	Positive	3.5688	20.1136	5.82844314456354	155787.472	3070.10873237237	6.9568	20.8888	2.35198633331837	111309.724	4031.13209795164	1250	1221782.1	197782.2	1139.37	789.4	13.5	2.7	15	7.4	13.4	0.4	16.2	5.6	9.8	23.8	11.1	7.5	24	1.4	14.5	13	61.8	12	60.8	15.1	61
1	J19	1	ATR	NA	Positive	3.82428765264586	22.9077340569878	6.85462226419283	191364.203527815	3521.88386342846	2.40569877883311	6.65196743554953	1.9153076515687	32927.987109905	2915.02166451478	1474	1182753.1	182887.4	1322.09	770.64	13	3.5	10.9	8.7	13.5	3.2	12.3	6	12.1	0	3.3	10.2	21.2	1.2	31.9	14.7	6.6	12.3	12.8	16.8	17
1	J19	2	ATR	NA	Positive	3.90728945506016	20.411889596603	5.46494999095454	148595.789808917	3176.08977948014	2.63552724699222	7.8343949044586	1.82519564820616	40089.4946921444	2811.57521503606	1413	1080101.7	192472.5	1106.18	793.72	11.5	4.5	10.4	11.3	11.1	2.8	10.2	8.9	10.5	21.9	3.9	8	22.2	1.9	34.3	15.7	9.1	14.3	13.7	17.2	13.4
1	J19	3	ATR	NA	Positive	4.13428120063191	23.2503949447077	6.19590278436175	182833.295418641	3368.6430044961	3.21958925750395	9.11611374407583	1.89720742963363	47031.3001579779	3131.90278944338	1266	1202687.7	201660	1183.22	839.11	16.4	3.6	16.4	6.9	15.8	2.8	16.4	4.2	13.4	22.3	11.8	9.2	22.4	1.3	27.6	16.7	31.5	16.3	33.9	18.6	34.1
1	J20	1	ATR	NA	Positive	3.8328173374613	22.6013931888545	6.87660207293222	181175.465944272	3539.74335712891	3.53869969040248	11.125386996904	2.13682449610194	59569.1873065015	3147.29003221643	1292	1175599.5	195503.9	1282.32	816.71	14	3.6	13.4	12.3	15.1	2.9	14.8	10.4	11.5	0	3.6	10.1	20.2	2.4	31.3	15.1	16	13.6	22.9	17.6	26.7
1	J20	2	ATR	NA	Positive	3.28560548362529	19.0715917745621	5.78932157008486	150499.005331302	3137.42067490217	5.43716679360244	16.3709063214014	2.21389961919892	90331.6435643564	3856.12217647924	1313	1098464.1	209127.5	1125.95	878.78	10.7	4	13.7	11.2	10.2	2.1	13.1	11.2	10.4	24.8	3.1	8	25	4.8	19.3	11.1	28	12	35	15.3	35.2
1	J20	3	ATR	NA	Positive	3.39827462257369	18.4557872034508	5.28314607270344	134554.153846154	3038.99280674749	2.74191229331416	7.27318475916607	1.77531267799806	36354.4370956147	2966.24660552627	1391	987025.1	184934.6	1039.87	772.36	12.3	4.1	14	8.8	12.4	3.1	13.9	6.3	12.3	25.5	12.2	7.1	25.8	1.1	31.2	12.4	28.4	12	29.4	15.7	30.4
1	J21	1	ATR	NA	Positive	3.68135838150289	20.264450867052	6.12034125670532	151414.794797688	3396.07184337098	3.03612716763006	8.90462427745665	2.04307396660444	47236.6697976879	3180.82301402684	1384	1060023.8	195122.7	1175.18	830.51	11.9	3	11.3	6.3	12.8	1.3	12.9	4.7	9.8	0	3.5	9.1	21.8	2.2	28.9	14.2	11.8	13.2	17.3	17	22.9
1	J21	2	ATR	NA	Positive	3.83936324167873	21.4544138929088	5.81641301966078	166798.824891462	3410.97534208277	3.16859623733719	9.38133140376266	1.86698561557783	51473.5716353111	3216.22121440178	1382	1146138.8	211171.7	1239.26	890.57	13	4	13.2	8.4	14.4	2.1	12.9	5.1	12.6	21.3	4	9	21.5	2.7	30.4	16.3	13.9	14.2	17.9	18.2	18.4
1	J21	3	ATR	NA	Positive	3.91610532761788	20.5131659522351	6.04843092498771	152299.781996326	3389.49795683639	1.81077770973668	4.54868340477648	1.52673578717669	22560.4592774036	2703.14857987938	1633	1088381.2	181022.2	1143.39	734.22	12.2	2.2	10.7	6.2	11.5	2.8	11.6	4.8	11.4	19.2	9.9	8.6	19.2	0.6	37.5	15.7	16.8	13.7	19.7	17.3	20.7
1	J22	1	ATR	NA	Positive	3.77115229653505	22.3448831587429	6.26211232247124	178502.089443997	3298.35895510115	2.71555197421434	8.03223207091056	1.87812178393243	42187.1410153102	2964.07302309146	1241	1077984.2	190446.2	1154.16	802.11	12.2	11	11.1	8.1	12.7	14.3	12.6	4.5	11	0	2.9	9.2	25.4	2	32.5	13.9	10.3	11.5	14.2	16.3	18.5
1	J22	2	ATR	NA	Positive	4.33333333333333	21.2146118721461	5.7339234484965	153210.5543379	3339.23512199351	4.79360730593607	13.6319634703196	2.1813189271281	72562.1068493151	3731.47995679999	1095	1243068.6	236435.8	1213.31	987.53	14.2	3.1	15.8	4.9	15.1	2.3	18.5	3.2	10.9	21	4.9	9.1	21.3	3.9	21.6	18.5	24.5	14.4	30.8	18.3	30.8
1	J22	3	ATR	NA	Positive	4.17623282134196	22.4785772029103	6.62170566010838	168487.658852061	3300.14622884948	2.81568310428456	7.70250606305578	1.95307925799196	38545.2780921584	3001.89227735514	1237	1190077.6	190108.4	1210.82	777.52	13.8	3.8	14.2	9	15.4	1.9	14.4	7.4	11.1	21.3	13.7	8.8	21.5	1.2	31.3	15.4	28.8	14.1	32.3	18.4	32.3
1	K03	1	OTNT	NA	Neutral	4.83928571428571	23.0738636363636	5.84646459254289	154641.819805195	3466.72598668377	2.69642857142857	8.09659090909091	1.91972406873059	43490.2564935065	2950.33338274069	1232	1210872.3	191655.2	1197.55	788.98	16.1	2.8	11.9	8	16.4	1.4	13.6	5.9	10.2	0	4.3	7.5	19.3	1.9	34.3	21.6	10.5	15.8	15.6	20.3	20
1	K03	2	OTNT	NA	Neutral	4.90333333333333	24.6693333333333	5.70274746905985	175772.374666667	3439.04367073754	1.956	6.366	1.79854044506153	39207.062	2721.34829466004	1500	1190864.2	204371.9	1176.78	850.06	14.9	5.2	12.1	9.7	16.7	8.3	12.5	8.7	11.3	20.6	5.4	8.4	20.9	3.1	42.2	20.5	5.1	17.4	11.2	20.8	12.3
1	K03	3	OTNT	NA	Neutral	4.90419635787807	22.187648456057	4.67155867673507	145099.698337292	3214.26146651627	3.18210609659541	8.87173396674584	2.12001869675087	44566.2121931908	3443.53291026591	1263	1215623.9	202413.3	1111.67	837.82	17.8	2.9	17.8	5.6	17.6	0.7	19	3.2	10.9	23.5	14.6	6.8	23.7	1	22.6	20.8	34	16.9	37.3	19.6	38.1
1	K04	1	OTNT	NA	Neutral	4.96558505408063	23.3008849557522	5.42316648275606	159197.362831858	3386.11003982556	8.7866273352999	30.4591937069813	2.8407939558399	183046.561455261	4533.06351324902	1017	1342610.8	227233.2	1234.95	916.48	19.3	2.5	20.8	6	15.8	0.8	21.4	4.3	8.2	0	4.4	6.8	19.5	7.6	11.1	22	51.3	16.6	58.6	19.6	62.7
1	K04	2	OTNT	NA	Neutral	4.67782101167315	23.6007782101167	6.28643956830934	169790.758754864	3422.64717251524	5.7431906614786	17.6132295719844	2.20251994506729	98111.3953307393	3876.63892957819	1285	1286181.6	224188.4	1284.48	905.04	15.6	2.6	14.6	7.3	18.8	0.9	15.8	6.7	11.5	21.6	3.3	8.6	21.7	5.3	20.8	18.8	31.8	16.6	36.7	20.1	37
1	K04	3	OTNT	NA	Neutral	4.30782029950083	22.5765391014975	5.97659800757015	163270.24625624	3530.06289615218	5.3585690515807	16.6730449251248	2.35451411335561	93093.8086522463	3832.56787964565	1202	1242212.9	211209.6	1233.17	866.41	18.4	3.2	18.4	6.4	18.8	0.3	18.8	3.6	14.7	21	13.9	10.1	21	3.2	20.5	17.6	50.5	16.1	51.7	21.3	53.1
1	K05	1	OTNT	NA	Neutral	5.27151854443667	26.4163750874738	5.7982366501775	184936.184044787	3370.0281806307	4.58642407277817	12.9167249825052	2.09903913704156	67133.3799860042	3699.26556898222	1429	1291376.6	175345.1	1168.24	677.13	17.8	3	9.2	10.6	15.3	2.2	8.2	11.1	8.7	0	1.7	7.2	20.4	2	18.6	22.7	20.2	18.1	25.8	21.5	32.5
1	K05	2	OTNT	NA	Neutral	4.57353976073188	23.3328641801548	5.21849264929657	171835.175228712	3274.5143104145	4.5432793807178	12.0872624912034	1.94625119713904	59254.9943701619	3442.23507998959	1421	1240763.3	194310.7	1157.46	813.17	14.9	3.9	9.5	9.5	15.6	2.7	10	6	11.8	22.4	2.7	7.8	22.8	2.2	21.5	20.1	22.3	16.8	26.8	19.6	26.5
1	K05	3	OTNT	NA	Neutral	4.31261315630658	20.7773083886542	4.90800929994012	147434.46047073	3263.79772504574	3.85515992757996	9.76584188292094	1.60422666167874	47164.0549185275	3041.41962215743	1657	1227220	158881.9	1152.89	649.14	17.4	2.6	8.9	13.7	16	0.4	9.1	12.8	9.4	22.1	6.3	8	22.2	0.5	29.7	18	37.7	13.6	36.1	18.1	36.3
1	K06	1	OTNT	NA	Neutral	4.62075592568866	22.5797565663037	5.57457867152522	153703.774503523	3526.67553598946	4.66175528507367	13.4535554131967	2.06807807896337	70176.1941063421	3608.35113490712	1561	1214853.6	191070.1	1226.02	756.01	15.9	3.1	12.6	8	17.5	2	11.3	6.2	9.9	0	1.7	8.6	19	2	22.5	20.5	22.9	13.9	29	19.7	34.4
1	K06	2	OTNT	NA	Neutral	4.45273311897106	25.8353697749196	7.40565625145469	207606.942765273	3737.34785622429	2.73118971061093	8.108038585209	1.84451264102785	42581.0951768489	2999.35047632832	1555	1333136.4	205747.1	1326.12	826.97	16.8	3.3	11	9.1	16.1	2.5	11.4	7.6	14.3	18.6	4.4	11	18.8	2.5	33.1	17.9	10.7	17.7	15.9	21.9	16.1
1	K06	3	OTNT	NA	Neutral	4.65650793650794	24.0755555555556	5.94062229847125	168033.113650794	3550.70936403647	2.41777777777778	6.5415873015873	1.88660807208146	33543.7993650794	3058.97623412524	1575	1217309.3	187169.6	1202.04	769.15	18.3	3	13.7	8.4	19	1.3	13.4	5.4	13	19.9	13.7	8.9	19.9	1.6	30.7	20.8	25.4	17.8	28.4	22.6	29.6
1	K07	1	OTNT	NA	Neutral	4.86598812553011	26.1976251060221	6.68576460527478	188980.201017812	3688.95583511902	2.49957591178965	7.77692960135708	2.20483102358904	40464.3994910941	3133.02290153822	1179	1237765	195719.2	1333.47	784.79	16.3	5.5	13.4	10	18.4	8.5	12.5	9.1	11.4	0	4.7	9.8	18.3	2	29.9	20.3	6.9	17.6	14.5	22.2	20.8
1	K07	2	OTNT	NA	Neutral	4.48399612027158	23.4141610087294	5.4386767456935	170918.879728419	3242.17639049431	4.49660523763337	14.3743937924345	2.00266054858597	83201.120271581	3231.89536385987	1031	1281475.3	221001.4	1189.27	905.85	17.7	7.7	18.1	10.9	15.2	9	17.2	10.8	12.1	24.4	5.1	8.8	24.9	4.2	30.6	18.7	22.7	16.7	26.4	19.6	24.9
1	K07	3	OTNT	NA	Neutral	4.05186267348429	22.9926953981008	6.55146833867718	178888.547114682	3430.45603521149	2.05332359386413	5.90430971512053	1.79514179108774	30821.176771366	2759.54188302553	1369	1197444.6	182764.5	1328.12	773.54	15	3.7	12.8	10.7	19.4	1.2	14	6.9	12.9	22.9	14.5	9.2	22.9	1.2	37.1	15.9	20.2	15	25	19.6	26.2
1	K08	1	OTNT	NA	Neutral	4.58818635607321	24.2154742096506	6.7192087816984	174979.897670549	3686.63539939821	2.25207986688852	6.76289517470882	1.87144543215391	36835.3677204659	2712.8539399644	1202	1283372.7	175974.2	1291.07	717.23	15.3	4.6	10.5	11.5	15.4	2.7	11.4	12.5	10.1	0	3.8	9.2	19.1	1.8	39.9	20.3	7.7	15.1	12.6	19.5	16.4
1	K08	2	OTNT	NA	Neutral	4.4030612244898	21.3724489795918	5.67164147783474	147881.874635569	3449.73494602156	1.79810495626822	5.26457725947522	1.63165412570753	27614.7988338192	2528.86201375749	1372	1208188.6	178892	1263.29	750.75	16.8	3.4	9	15.7	18.9	4.2	10.6	14.2	12	23.1	5.2	9.3	23.2	2.2	41.5	18.8	4.7	16.5	8.7	21.9	8.8
1	K08	3	OTNT	NA	Neutral	4.60413589364845	24.6713441654357	6.74251313729948	187702.404726736	3538.94855488535	2.42762186115214	6.93131462333826	1.82970912775817	35173.2311669129	2794.11256210189	1354	1227006	171291.6	1319.63	710.39	18.4	4.7	10.9	11.8	20.2	3.8	11.8	9.2	12.9	22.9	14	10.4	23	0.8	35.3	19.3	21.9	17.9	27.2	22.7	27.5
1	K09	1	RAD21	NM_006265	sample	5.22091782283885	29.8964781216649	6.42886650748314	228898.522945571	3864.94994558896	5.19210245464248	16.7406616862327	2.64890322174088	96698.5720384205	4198.9356523071	937	1429343.3	241420.7	1492.48	1017.7	17.8	3.2	19.5	7.7	21.2	0.6	21.1	6.4	14	0	3.7	11	19.3	4.9	14.8	22.5	25.8	19.3	33.6	24.3	40.4
1	K09	2	RAD21	NM_006265	sample	4.62926829268293	26.6719512195122	6.23018146833952	199313.729268293	3814.59672817318	10.1475609756098	38.5219512195122	3.35616235406032	235296.742682927	5018.66776914756	820	1438657.1	312380.5	1399.87	1288.93	20.9	3	29.4	4.6	20	0.7	31.6	2.4	18.4	21.8	11.2	12.8	22.1	12.1	8.2	17.8	61	20.6	69.3	25.1	69.6
1	K09	3	RAD21	NM_006265	sample	4.86188811188811	26.0026223776224	6.3418864887821	183238.287587413	3687.08558503436	5.16171328671329	15.375	2.25670698461565	88079.5734265734	4092.7642052959	1144	1374117.5	263330.2	1343.1	1131.01	21.7	2.7	26.7	5.9	23.7	0.4	31.8	4	14.8	21.1	14.2	11.6	21.1	4.2	18.4	21.4	50.1	20	50.5	28.2	52.9
1	K10	1	CUX1	NM_181500	sample	5.0731914893617	26.16	6.30611615156747	190348.54893617	3762.88650605768	5.31744680851064	17.5182978723404	2.41875086557823	105153.486808511	3944.59031169555	1175	1408240.4	225696.2	1367.38	919.96	20.1	2.7	18	4.6	20.9	0.5	18.5	2.8	11.2	0	3.3	10	16.4	5	20.8	22.4	29.6	16.9	36.5	21.7	42.6
1	K10	2	CUX1	NM_181500	sample	4.63505747126437	24.4367816091954	6.22814330091257	181125.694444444	3739.69660363961	7.70306513409962	26.5469348659004	2.64067897554647	161443.634099617	4453.27710053168	1044	1393604.2	250545.7	1415.81	1004.83	18.3	2.3	18.6	5.4	21.4	0.8	18.9	2.9	12.7	19.5	6.2	11.2	19.7	8.1	16	19.1	43.7	18.4	49.7	24	51
1	K10	3	CUX1	NM_181500	sample	4.75908080059303	22.943661971831	5.80185115736891	153167.706449222	3412.60344822584	3.33061527057079	9.55077835433655	2.0291618259677	49496.3254262417	3317.09038736949	1349	1135212.6	189896.9	1203.36	782.08	17.3	5.1	15.2	9.3	19.4	5.3	16.5	7.9	13.2	20.2	13.6	8.4	20.4	1.3	28.2	20.1	34.1	18.1	39.1	22	40.6
1	K11	1	POLE	NM_006231	sample	9.70609579100145	42.5827285921626	5.74074697216582	275153.767053701	3634.00999305321	4.78519593613933	13.7880986937591	1.80960745780786	69921.0312046444	3167.04338533486	1378	1648562.8	157534.5	1518.7	629.83	24.3	3.6	7	12.3	24.2	0.9	7	12.8	8.6	0	1.6	8.6	17.6	1.4	26.8	30.7	23.1	26.1	25.8	29.2	29.8
1	K11	2	POLE	NM_006231	sample	11.1148897058824	51.9476102941176	6.21001111217268	350762.982536765	4016.23417493611	5.07444852941176	15.5827205882353	2.06566272269989	87735.5137867647	3481.17801427145	1088	1800323.1	211593.2	1650.77	841.3	27.8	4	14.3	11.2	28.5	1.6	13.5	9.5	12.6	16.3	5.2	11.4	16.4	4.6	26.9	34.2	24.5	33	28.9	35.8	29.2
1	K11	3	POLE	NM_006231	sample	11.0035360678925	54.2942008486563	5.92293769021609	384086.898868458	3914.9534031967	4.42362093352192	11.7913719943423	1.79577249219151	59506.5091937765	3147.5260563222	1414	1874610.3	177015.1	1564.04	686.49	27.1	4.1	12.8	11.7	28.9	2.8	12	10.5	11.1	16.6	7.9	11.9	16.6	0.9	28	32.2	43.8	31.2	41.8	35	41.4
1	K12	1	NCOA6	NM_014071	sample	4.28456474030724	23.117776152158	6.4640891245758	176862.653986832	3379.69014281745	4.04608632040966	12.1324067300658	2.21838635472381	61701.349670812	3437.13364853144	1367	1197713.7	178720.4	1270.93	768.68	14	3.9	9.4	10.2	16.5	2.9	9.4	7.9	9.3	0	3.4	8.2	23.6	2.3	24	18.3	18.9	13.2	26.4	17	32
1	K12	2	NCOA6	NM_014071	sample	5.01831210191083	24.5047770700637	5.01378642379833	174567.411624204	3492.88336550676	8.47850318471338	27.375	2.74286745553273	154504.070063694	4680.24997927823	1256	1334798.2	226865.9	1313.26	937.2	18.9	2.2	14	5.3	20.2	1.6	13.5	4.1	11.6	19.7	4.3	9.6	20.1	6.1	8.5	22	49.7	18.5	56.8	22.6	57.8
1	K12	3	NCOA6	NM_014071	sample	4.65704467353952	24.6268041237113	5.80546274570131	186833.254982818	3567.64902244471	3.19931271477663	9.1553264604811	1.66882001583331	46784.6474226804	2825.07534043755	1455	1196151.4	196870.3	1341.95	824.5	17	3	14.2	7.9	20.5	1.2	15.8	4.4	12.2	21.6	10.9	10.2	21.9	1.1	35.6	20.4	31.8	17.7	32.5	23.1	32.4
1	K13	1	APC	NM_000038	sample	2.15284178187404	11.2173579109063	3.83385064750205	76449.791858679	2322.73371106373	6.21966205837174	19.7365591397849	2.24396009364914	102193.212749616	3574.50010778122	1302	953957.8	179187.9	900.79	755.1	7.6	6.1	10.6	14.7	7.5	1.7	11.5	10.3	5.5	0	3	4.1	33.4	2.1	21.3	4.8	34	5.3	39.6	6.8	44.3
1	K13	2	APC	NM_000038	sample	3.75725190839695	19.1267175572519	5.029766174491	142599.590076336	2920.00328758873	6.73129770992366	22.036641221374	2.36115242417691	119322.209923664	3903.73540123828	1310	1176526.8	205481.1	1186.18	847.08	13.3	5	11.4	12.6	13.1	1.1	12.2	7.6	8.9	28.9	4.8	6.9	29.1	3.9	18.4	15.2	34.2	12.6	40.6	15.8	40.2
1	K13	3	APC	NM_000038	sample	3.48666127728375	19.6677445432498	5.69018028627923	156338.499595796	3126.34299864517	5.90945836701698	17.6443007275667	2.26619379025885	95321.6677445432	3815.9541414285	1237	1103678.1	190995.1	1147.37	805.68	13.4	5.2	16.7	12.9	15	1.4	18.3	8.3	12	25.6	11.9	8.4	25.7	1.8	17.3	12.9	57.5	13.5	57.6	15.6	57.4
1	K14	1	CREBBP	NM_004380	sample	3.73575129533679	19.6541450777202	5.56937617689262	140240.356865285	3113.30023928462	2.11787564766839	6.39961139896373	2.04354699525269	29956.2908031088	2650.19771981493	1544	975585.5	139253.5	956.22	582.64	10.9	6.7	6.2	23.9	10.2	10.1	7.1	25.1	9.7	0	5	7.3	26	0.7	34.4	13.9	5.6	11.8	12	15.2	15.2
1	K14	2	CREBBP	NM_004380	sample	4.44322344322344	22.8681318681319	5.83562362116961	173331.635531136	3546.89120368502	2.1984126984127	6.1965811965812	1.64254811532613	30060.8901098901	2635.678658083	1638	1229133.7	169798.9	1202.9	697.29	15.4	3.8	7.2	17.5	14.6	4.3	8.2	17.9	11.7	19.2	4.5	10.1	19.4	1.4	39.4	19.2	8.1	16.1	12	20.6	11.7
1	K14	3	CREBBP	NM_004380	sample	4.36974789915966	23.6596638655462	6.20447015818163	185154.956302521	3395.53559058012	2.52773109243697	6.91596638655462	1.53004258295941	34877.9386554622	2543.59699520301	1190	1234537.7	190030.5	1259.28	793.08	15.2	4.1	14.1	9.2	16.2	1.9	13.9	5.6	12.6	23.2	10.5	10.3	23.4	0.9	41.6	18	23.9	16.3	25.7	20.3	26.6
1	K15	1	MGA	NM_001080541	sample	2.49512534818941	10.4296657381616	3.31418628688042	60376.0167130919	2297.86949560846	5.14136490250696	13.6852367688022	1.89213782684175	63905.102367688	3290.57817512146	1436	949179.8	167698	823.82	678.57	8.8	4.6	8.8	14.2	6.1	1	9.1	15.3	3.5	0	1.5	3.3	30.5	0.6	22.8	7.1	26.9	5.2	30.2	7	34.3
1	K15	2	MGA	NM_001080541	sample	3.96478405315615	19.4372093023256	4.97959979762332	138355.506312292	3084.07418395098	5.05182724252492	14.6691029900332	1.88488359800762	73000.7867109635	3334.06870030255	1505	1148329.6	180340.6	1101.23	735.94	11.6	3.7	8.7	16.9	12.2	0.9	8	15.8	10.2	24.1	2.2	6.8	24.3	1.8	24.6	16.3	26.8	12.6	28.3	15.8	27.6
1	K15	3	MGA	NM_001080541	sample	4.07672955974843	18.2025157232704	4.39090714272696	121282.068553459	3069.57022563345	4.98490566037736	13.6666666666667	1.60451640924129	69351.6509433962	2980.85978574623	1590	1120474.5	165896.8	1092.55	673.55	15	3.2	9.7	12.5	13.1	0.4	9.6	10.3	8.1	22	5.8	6.2	22	0.8	33.8	17.5	44.3	12.5	43	15.2	43
1	K16	1	CHEK1	NM_001274	sample	6.27603725656224	55.233700254022	20.2283241367418	598965.434377646	5324.04579869818	5.46570702794242	20.3632514817951	2.70703651525774	128804.349703641	3893.76186097965	1181	2861342	218337.7	2778.03	927.83	31.8	2.3	16.4	9.5	36.2	0.8	19.7	8.2	19.7	0	5.9	24	15.6	6.9	21.5	26.6	28.3	29.8	36.5	36.6	41.7
1	K16	2	CHEK1	NM_001274	sample	6.88352272727273	63.4223484848485	23.6547118969246	708018.485795455	5779.80831476027	8.06060606060606	30.0123106060606	2.86121547878349	199848.380681818	4581.57016626049	1056	3342598.8	264400.9	3203.66	1091.18	35.5	2.3	21.9	10	41	0.2	23.4	7.2	23.8	12.8	8.9	29.5	12.8	11.1	16.1	24.9	46.5	34.9	53.1	41.9	54.4
1	K16	3	CHEK1	NM_001274	sample	6.51140684410646	67.6587452471483	27.2865072091432	772728.88878327	5810.64348250805	4.67490494296578	19.6701520912548	2.72750845045337	148231.706273764	3836.91184479789	1052	3391883.4	257238.4	3333.44	1064.94	35.9	1.8	28.6	6.2	43.5	0.1	30.3	3.4	27.5	16.4	19.4	31.7	16.4	6.9	26	25.3	41.8	38.1	44.9	45.5	46.3
1	K17	1	OTNT	NA	Neutral	4.79750346740638	23.8356449375867	5.51949448391063	167301.030513176	3530.18836368098	1.89528432732316	5.67822468793343	1.84783979554352	30385.1504854369	2744.34269909099	1442	1264238.2	205247.3	1189.85	848.8	17.9	4.5	13.8	8.5	17	1.9	13.7	6.2	8.7	0	4.2	8.7	20	2.3	38.5	21	5.8	16.2	9	20.3	13.2
1	K17	2	OTNT	NA	Neutral	4.12302576891106	21.0315876974231	5.35914429275717	148330.985037406	3327.94040016832	5.58270989193682	16.4904405652535	2.11448707462432	85650.3408146301	3608.16600546124	1203	1200190.5	234570.2	1202.81	986.58	14.4	2.6	15.6	6.4	16.7	0.3	16	3.8	12	22.9	3.2	7.9	23.1	2.9	23.1	16.2	31.5	14.5	36.6	17.9	36.3
1	K17	3	OTNT	NA	Neutral	5.04347826086957	24.6711462450593	6.2089009430799	175595.667193676	3541.5628077619	2.34545454545455	6.4403162055336	1.80901581768696	32429.0023715415	2729.86317034669	1265	1233074.7	185835.1	1264.7	757.6	18.7	2.9	12.3	7.4	18.9	2	13	5.6	11.7	17.9	14.1	8.7	17.9	0.7	36.1	22.8	22.1	20.1	26.5	23.3	26.2
1	K18	1	OTNT	NA	Neutral	5.35724962630792	26.8124065769806	5.92518048467448	189954.677130045	3612.99066430926	2.76905829596413	8.33034379671151	1.81558856589282	44050.9947683109	2885.89485372017	1338	1449410.4	186904.9	1401.92	771.57	20.3	3	13.1	11.9	20.4	1.8	11.9	10.4	8.7	0	2.5	9.7	20	2.1	35.3	22.4	10.4	18.6	15.8	23.3	20.3
1	K18	2	OTNT	NA	Neutral	5.10061242344707	26.0279965004374	6.52923108434978	187967.12335958	3598.44509191965	2.60629921259843	7.46544181977253	1.91791434039002	39756.2318460192	3016.20590901018	1143	1371750.5	220018.4	1342.41	884.14	20.1	3.4	15.1	11.6	21.3	3.7	14.8	10.8	13.5	19.2	4.8	9.4	19.3	2.9	32.9	23.4	8.2	20.3	14.6	23.6	14.9
1	K18	3	OTNT	NA	Neutral	4.51912568306011	23.3017607771706	5.90363085116224	173685.714025501	3404.92331560301	1.10686095931998	3.31693989071038	1.54704252674359	15741.4669095325	2042.62111404809	1647	1171006.8	170861	1168.83	699.2	15.5	3.6	10.1	11.5	17.9	3.2	9.5	8.9	12.1	20.8	14.5	9.2	20.9	0.5	49.4	19.7	7	16.5	13.2	20.5	13.1
1	K19	1	OTNT	NA	Neutral	5.0925	25.5441666666667	5.62632735607206	182271.515833333	3511.10466891925	2.86583333333333	8.765	1.90724819157536	47365.0916666667	2814.08843007152	1200	1288993.2	200924.3	1261.52	848.51	18.2	3.5	13.4	10.6	19.4	2.2	13.8	7.2	10.6	0	3.2	8.4	21.2	1.8	37.2	22.5	12	17.5	16.9	22.6	20.2
1	K19	2	OTNT	NA	Neutral	4.39034716342083	21.8890770533446	5.156873956806	154739.589331075	3221.88624077254	5.3471634208298	16.1786621507197	2.26905289703736	90245.3793395428	3928.54991301818	1181	1174601.1	218089	1164.82	922.16	14.1	4.5	13.8	9.1	17	3.1	16.5	8	12.1	25.1	4.5	7.9	25.4	4.2	18.3	20.2	27.4	16.2	33.6	20	34.3
1	K19	3	OTNT	NA	Neutral	4.42661596958175	24.3277566539924	7.09706023319879	192094.982509506	3523.05198541756	2.53460076045627	7.0425855513308	1.93669107520156	35351.6760456274	3085.4020826651	1315	1249351	200064	1344.66	855.37	16.6	2.5	15.6	7.8	18.3	1.1	17.3	4.6	14.6	23.2	13	10.2	23.2	1.4	29.5	18.4	25.7	15.8	29.7	21.3	30.8
1	K20	1	OTNT	NA	Neutral	4.83996937212864	24.4823889739663	6.5376927962713	181141.039816233	3670.38456527867	2.40352220520674	7.00382848392037	1.83128426407921	38936.7388973966	2909.9496560905	1306	1328084.2	196445.8	1418.5	807.82	17.8	3.8	13.2	12.6	19.8	1.6	14	10.1	10.1	0	2.6	9.2	20.6	2.5	36.4	22.4	8.1	17.5	14.2	22.4	18.4
1	K20	2	OTNT	NA	Neutral	4.37833594976452	22.6844583987441	5.6243349554746	168839.834379906	3497.98317336938	2.85243328100471	8.29199372056515	1.9638406136623	45512.4018838305	3161.18628267368	1274	1253502.1	214192.9	1300.57	896.34	16.9	3.2	13.3	9.7	19.5	2.7	14	8.9	13.8	21.7	5.6	10	21.9	4	30	19	10.1	17.2	16.6	20.8	16
1	K20	3	OTNT	NA	Neutral	4.79811468970935	24.0007855459544	6.62730634320964	168524.175962294	3663.58739229355	2.79968578161822	8.72977219167321	1.95724888283445	47925.7611940299	2952.01173363494	1273	1208358.4	189738.7	1293.14	789.9	16.8	2.7	14.7	8	19.6	1.6	14.9	6	13	16.8	15.7	9	16.9	1.6	35.1	18.9	24.5	17.3	29.9	21.8	30.9
1	K21	1	OTNT	NA	Neutral	4.58640636297903	23.4461315979754	6.39585316104401	169644.437454808	3335.75607911043	3.32899493853941	9.53217642805495	1.94687347359535	50026.9515545915	3117.3677774056	1383	1178895.4	193217.9	1211.92	812.51	14.8	4.2	11.8	10.1	15.3	1.3	12.8	8.2	10.6	0	3	8.9	23.7	2	30.4	19.1	13.6	15	18	18.8	22.9
1	K21	2	OTNT	NA	Neutral	4.93026819923372	24.8919540229885	6.03392769054999	186811.823754789	3607.45041438044	4.48045977011494	12.183908045977	2.03963170409947	64753.4107279693	3728.99162218666	1305	1312863.9	218577.1	1312.54	921.93	17.9	2.9	13.3	8.4	19.6	1.5	14.3	7.2	10.7	18.6	3.4	9.6	18.8	3.3	21.4	20.2	21.3	18.9	26.4	22.5	26.4
1	K21	3	OTNT	NA	Neutral	4.38001407459536	23.5362420830401	5.9734952537036	184531.201970443	3471.37214657793	4.89162561576355	14.4370161857847	1.96343440213863	75736.4426460239	3469.21340173069	1421	1257272.1	188222.2	1277.18	758.6	18.6	2.9	14.1	9.6	17.6	0.4	14	6.3	10.9	22	9.5	8.9	22.1	1.1	22.9	18.9	47	15.4	45.9	20.1	46
1	K22	1	OTNT	NA	Neutral	4.47058823529412	25.0035650623886	6.42441520971933	188997.725490196	3509.56963700819	3.54099821746881	11.5053475935829	2.15690037140088	64819.9625668449	3171.93488500837	1122	1200871.9	209973.3	1261.47	875.98	15.1	3.8	14.9	7.7	17	1.8	16.8	5.5	11.5	0	4.2	8.9	23.8	2.7	31.4	18.1	16	16.6	21.3	21.9	26.6
1	K22	2	OTNT	NA	Neutral	4.57894736842105	23.7703349282297	5.96899301130848	178707.220779221	3506.80901277038	3.71291866028708	10.6008202323992	2.11165090069889	58109.8147641832	3627.3265427014	1463	1273777.6	200920.3	1353.88	861.61	15.4	4.4	10.2	9.8	18	1.8	11.3	6.8	11.5	21.3	3.9	9.8	21.3	4.4	23.6	19.7	16.1	17.4	23	22.1	22.8
1	K22	3	OTNT	NA	Neutral	4.55506607929515	23.8869309838473	5.67987303643009	169758.16226138	3461.95020338378	3.34214390602056	9.61894273127753	2.02645531105735	51942.0653450808	3305.83820273355	1362	1164620.5	200705.1	1208.65	842.13	16.7	2.6	16.9	7	18.6	0.7	17.5	4.1	13.7	21.4	14.3	9.1	21.6	1.3	28.2	19.9	33.1	17.5	38	22.3	39.4
1	L03	1	RF	NA	Neutral	4.543580131209	22.0534208059981	5.69002792031475	147786.385192127	3318.74891368957	3.96251171508903	12.4254920337395	2.47629042916322	71578.5482661668	3668.09809719677	1067	1171384.7	197935.3	1121.44	818	13.9	3.4	14.2	6.1	15.6	1.2	13.6	3.8	9.2	0	4	7.7	20.9	3.6	21.8	19.5	16.4	13.5	23.1	18.4	29.5
1	L03	2	RF	NA	Neutral	4.35922974767596	21.5498007968128	5.57354715118214	149633.422974768	3357.63134147587	2.18525896414343	6.75962815405047	1.9052482209735	35189.1474103586	2733.90274470868	1506	1173007.8	213216.2	1156.23	902.92	15.3	3.4	12.5	8.2	17.7	4.1	15.1	6	12.2	22.2	6.9	8.8	22.6	2.3	38.4	18.2	7.6	15.5	12.7	19.3	12.5
1	L03	3	RF	NA	Neutral	4.3345259391771	20.7477638640429	5.49846132083242	141105.274895647	3200.03843036543	1.25163983303518	4	1.46376699814035	22533.6022659511	2106.26509733318	1677	1126285.3	171092.9	1082.51	709.99	16.2	3.3	10.6	10	15.7	3.2	11.4	7.5	10	24	13.8	7.9	24	1.1	52.1	17.6	10.2	15.4	15.2	20.3	15.7
1	L04	1	RF	NA	Neutral	5.1005723630417	25.147996729354	6.03212031906644	177199.493867539	3618.89376847597	4.84055600981194	15.7179067865904	2.0335707900921	94294.4415372036	3629.54432104489	1223	1341944.2	229594.1	1313.74	971.47	18.2	2.6	20.4	6.1	18.4	1	22.1	4.1	9.8	0	3	8.9	19.4	6	28.5	22.6	25.6	16.6	30.3	20.9	36.3
1	L04	2	RF	NA	Neutral	4.44422700587084	20.2139595564253	4.89070578762738	130351.765166341	3260.81653820122	2.6249184605349	7.90345727332029	1.69190806549029	44875.2844096543	2722.66311486958	1533	1176107.1	205353.8	1102.49	843.13	16.3	2.5	13	10	15.3	5	13.2	8.9	9.9	22.6	4.4	7.1	22.9	3.6	41.9	19.2	11.3	15.5	15.2	18.9	15.3
1	L04	3	RF	NA	Neutral	4.72151088348271	23.1229193341869	6.11223016876911	159964.154289373	3505.82653233008	2.31498079385403	6.86875800256082	1.81727324116133	37770.2074263764	2927.39975816559	1562	1223955.8	205497	1190.03	847.75	17.9	2.4	17.5	4.8	18.1	1.7	19.5	3.7	11.7	20.4	15	8.7	20.5	1.7	37.1	19.8	22.2	18.4	26.7	23.7	28
1	L05	1	RF	NA	Neutral	4.65581098339719	22.0708812260536	5.58186108989073	139623.254150702	3488.02729642733	2.20178799489144	6.60983397190294	1.87899059822531	35819.4616858238	2862.48275192312	1566	1130278	178930.8	1063.36	700.98	14.8	3.1	9.6	9.7	12.9	3.6	10.2	9.9	8.9	0	4.1	6.5	17.8	1.9	37.2	19.6	6.5	14.6	11.6	19	15.5
1	L05	2	RF	NA	Neutral	4.49152542372881	22.9213559322034	5.39424515712107	167026.400677966	3434.43610839597	2.27932203389831	6.66779661016949	1.8325275454199	34964.1505084746	2894.57849251015	1475	1212665.6	199021.9	1184.56	833.29	15.8	3.7	11.3	9.9	15.7	3.6	11.6	7.3	12.3	21.1	5.1	8.8	21.1	2.3	36	17.8	7.3	15.5	13.4	18.8	13.7
1	L05	3	RF	NA	Neutral	4.65574823378292	22.6563904945408	4.95488072057926	154911.646114322	3222.28062305157	1.417469492614	4.21001926782274	1.57576829949889	22318.7469492614	2344.28701518491	1557	1175085.6	173941	1085.05	715.68	17.1	2.2	11.9	10.3	16.6	2.4	12.7	9.7	11.2	23.6	14.2	8.1	23.7	1	47.1	20.4	11.7	15.5	17.7	19.8	18.6
1	L06	1	RF	NA	Neutral	4.30098452883263	21.7946554149086	5.69073806682619	151758.849507736	3379.55946324843	2.59282700421941	9.10407876230661	1.96782455445867	54657.1223628692	2791.71514768026	1422	1157607.4	206846.8	1179.36	868.32	15.5	3.7	16	7.5	15.8	3	16.7	5.1	9.5	0	4.5	8.4	23.1	2.3	39.6	17.7	10.5	15.2	14.6	19.1	19.9
1	L06	2	RF	NA	Neutral	4.42556390977444	21.3045112781955	5.39826107464366	144713.530827068	3271.2938068113	3.2812030075188	9.92631578947368	1.91978393626308	54635.6067669173	3151.3643140938	1330	1234626.3	206742.1	1112.46	834.6	15.5	2.7	13.4	9.5	15	3.9	13.7	9	12	22.4	4.8	8.4	22.8	3.1	32.1	18.9	15.6	16.7	19.3	20.2	19.6
1	L06	3	RF	NA	Neutral	4.75897088693297	23.5240352064997	5.52214646234193	166230.07718348	3428.77367554044	2.82599864590386	7.89234935680433	1.79413248934715	41119.7095463778	2934.25783787712	1477	1151449.1	188204.3	1117.01	794.94	16	5	15	7.4	15.8	6.5	17.1	6.2	11.5	21.5	12.5	10.2	21.9	1.4	35.2	20.8	28.1	17.4	30.7	21.8	31.5
1	L07	1	RF	NA	Neutral	4.13030303030303	22.3363636363636	6.21900513429804	164131.358333333	3339.55852410047	2.23333333333333	7.10984848484848	1.75025204534181	39892.6924242424	2666.39388413226	1320	1133083.4	180736.3	1181.84	759.46	13.5	4.2	11.2	10.5	15.3	4.2	11.9	9.4	9.6	0	3.5	8.3	23.6	2.3	42	18.3	8.3	14	12.6	17.8	16.4
1	L07	2	RF	NA	Neutral	4.10653930933137	23.0933137398971	6.28604623357094	180453.110947832	3459.33859958733	2.24246877296106	7.12637766348273	1.55216351899742	40370.0014695077	2385.30866125028	1361	1205435.3	197719.6	1196.31	835.75	15.8	6.6	11.3	12.6	16.2	9	12.4	11	13.7	21.4	4.4	9.8	21.7	3	47.7	17	9.6	16.8	13.4	20.6	13.1
1	L07	3	RF	NA	Neutral	4.24692251991311	20.9905865314989	5.11399221253694	145036.712527154	3389.3638073151	3.11006517016655	8.63649529326575	1.89722151252716	44760.5409123823	3182.7297513533	1381	1131374.8	191234.3	1120.64	808.81	15.9	3.8	15.6	6.4	17.5	7	17.5	4.9	12.5	20.5	10.8	9	20.6	1.7	29.5	17.7	32.4	15.6	35.6	19.3	36.5
1	L08	1	RF	NA	Neutral	4.77411376751855	23.1723000824402	5.51438974975329	155828.82852432	3417.74531789068	3.02885408079143	8.94476504534213	1.92006106788274	46289.4723825227	3000.51381084132	1213	1242625.9	194377.6	1248.2	792.8	15.8	3.4	12.2	8.2	17.6	2.2	14.7	7.3	9.5	0	3.3	8.4	21.4	1.5	33	21.2	12.1	15.5	18.7	20.7	23.2
1	L08	2	RF	NA	Neutral	3.90013140604468	17.7568988173456	4.70211486945616	116955.85151117	3063.40908831234	4.10643889618922	12.0834428383706	1.65031646215244	65491.6445466491	3064.01242244582	1522	1176186.2	188926	1094.03	756.79	14.2	3.2	11.2	14.6	13.3	3	10.8	14.2	8.4	23.4	2.9	6.2	23.5	3.5	34.6	16.6	20.6	12.3	23.7	15.4	23.6
1	L08	3	RF	NA	Neutral	4.30610932475884	18.6038585209003	4.38280029849162	116208.544051447	3072.12156739773	4.19549839228296	11.2546623794212	1.80111123322646	59756.7266881029	3453.35560547506	1555	1098158.6	187171.8	1041.09	759.03	15.6	5.7	14	8.1	16.7	7.1	13.4	5.2	7.4	22.1	8.4	5.7	22.5	1.6	25.2	19.2	41.9	13.9	40.8	18.7	42.5
1	L09	1	PIGN	NM_012327	sample	4.74219810040706	23.6166892808684	6.26196300905056	166325.645183175	3506.70340176051	2.49525101763908	7.95454545454545	2.08996430942235	44683.8928086839	2939.11375321822	1474	1255551.3	189018.9	1261.96	769.74	16.9	2.6	10.4	7.6	16.7	2.1	10.5	6.1	9.9	0	3.1	8.5	19.2	2.4	36.1	19.9	9.3	16	15.3	19.7	19.1
1	L09	2	PIGN	NM_012327	sample	4.72579553148273	22.5985104942451	5.39939221452571	152854.283006093	3432.44070439563	2.46784021665538	7.38388625592417	1.71931059126695	40602.8551117129	2727.62584807046	1477	1231749	203789.3	1252.99	847.16	16.7	3.9	11.5	8.5	19	3.7	12.7	6.9	11.1	20.4	5	9.2	20.6	3.3	41.2	20.1	9.8	17.8	14.4	20	14.9
1	L09	3	PIGN	NM_012327	sample	5.36537195523371	25.9196840026333	5.68143328432402	183101.88084266	3538.24173705369	2.58130348913759	7.68531928900592	1.67396714777123	45523.0546412113	2920.29615890939	1519	1332198.2	217146.1	1259.07	897.47	19.7	3.1	18.3	8.8	21	1.5	19	7	10.9	18.3	11.2	8.8	18.3	2.6	39.2	23.3	24.2	19.3	25.9	22.9	28
1	L10	1	ERCC5	NM_000123	sample	4.57092511013216	23.0740088105727	5.9021237314169	155506.099559471	3495.74080820638	4.34713656387665	13.1779735682819	2.3346515416125	71275.2969162996	3784.03033369927	1135	1198461.4	226301.2	1224.11	942.77	17.7	2.9	18.2	4.9	18.9	1.1	21.3	3.2	10.5	0	4.4	8.4	20.1	2.7	21.4	18.9	21	16.7	28.5	20.3	36.3
1	L10	2	ERCC5	NM_000123	sample	4.87336914811972	24.0253261703761	5.96786234511456	163431.373752878	3705.67563744011	2.71143514965464	8.83729854182655	1.92376727596462	51446.1312356101	3048.54020446947	1303	1253763	196848.8	1254.56	812.04	17.6	3.6	10.9	9.7	19.2	1.8	11.7	7.4	13.5	16.3	4.8	9.7	16.3	3	35.4	21.1	10.2	18.3	15.4	23.6	16.3
1	L10	3	ERCC5	NM_000123	sample	5.07060629316961	25.4996162701458	6.18812070882881	184017.517267843	3515.81050937532	2.74520337682272	8.34305448963929	1.84754984421817	47047.6308518803	3000.07502412145	1303	1286441.9	188830.9	1300.25	762.23	19.9	3.2	14.7	13.7	20.6	2.1	13.5	9.8	12.7	20.4	14.7	9.1	20.6	1.8	34	22.2	24	19.6	28.6	24.7	29.7
1	L11	1	PHF6	NM_032335	sample	4.75226586102719	24.631419939577	5.610506543663	179217.124622356	3567.82528701606	2.67371601208459	8.18882175226586	2.02298540972995	47414.2137462236	3159.70457207698	1324	1248056.9	192122.2	1230.74	774.57	15.5	2.3	12.5	8.5	17.4	2.2	12.4	7.3	11.9	0	3.7	9.2	21.2	2.9	31.9	20.6	10.3	15.9	15.3	19.8	19.9
1	L11	2	PHF6	NM_032335	sample	4.46846846846847	23.0984555984556	5.75441461170026	163953.749034749	3583.92347526113	2.83268983268983	8.26705276705277	1.63262228094692	42626.018018018	2710.72552077808	1554	1180541.8	193530.9	1241.93	800.94	14.5	4	10.2	14.4	16.6	3.7	11.2	12.6	14.3	20.8	3.9	10.1	21	2.3	41.1	18.5	12.7	16.9	17.2	23	17.4
1	L11	3	PHF6	NM_032335	sample	4.4585121602289	22.6859799713877	5.73027959489385	160667.371244635	3440.67872064513	2.91273247496423	7.97639484978541	1.83566083406036	41494.6723891273	3047.17934706353	1398	1158130.3	186167.6	1157.79	763.85	15.1	3.4	13.7	9	16.6	1	14.3	7.1	15.5	22.7	12.2	9.1	22.7	1.4	32.8	19.8	31.2	17.2	31.8	22.3	33.5
1	L12	1	BLM	NM_000057	sample	4.34327155519742	24.1289282836422	6.36034754268763	180188.215954875	3533.20618782121	2.73730862207897	9.06849315068493	2.23835534063012	50441.1329572925	3118.47999330253	1241	1205293.6	202786.8	1210.29	848.37	14.1	3.5	13.6	8.8	16.4	1.3	13.6	5.6	9.8	0	5.5	8.5	20.6	2.5	32.4	17.2	10.4	14.6	16.9	18.5	22.9
1	L12	2	BLM	NM_000057	sample	4.64847625797307	23.9773210489015	5.82781154956839	170619.978738483	3420.50477547221	3.14032600992204	9.04252303330971	2.04679104943799	45735.6718639263	3246.20641470345	1411	1231458.1	197769.2	1126.85	808.99	14.4	4.5	10.8	9.6	15.5	4.1	10.8	9.6	12.5	19.8	5.2	8.4	20.1	1.8	26.3	19.3	11.7	17.2	17.4	20.3	18
1	L12	3	BLM	NM_000057	sample	4.31146179401993	23.5456810631229	6.28435529333973	176985.104651163	3446.37093386838	3.28073089700997	9.42441860465116	2.1030431201261	51054.0581395349	3375.53976193354	1204	1185750.9	206149.1	1206.34	858.38	16.6	5.3	17.7	9.9	17.4	6.9	19.9	8.4	13.1	22.5	15.2	9.8	22.6	1.7	24.8	17.2	34.7	17.6	36.8	21.5	37.7
1	L13	1	ARID1A	NM_006015	sample	3.48220064724919	18.0614886731392	5.63298462808506	140784.341963323	3173.26588809038	3.37918015102481	8.37001078748652	1.7570283004606	39250.5685005394	3075.43085214404	1854	1207861.2	153079.2	1183.95	619.87	13.9	2.5	5.6	12.9	13.6	0.3	6	12.7	8.3	0	1.1	7.1	25.3	0.7	26.6	13.6	13.7	9.1	17.9	13.1	22
1	L13	2	ARID1A	NM_006015	sample	4.54844444444444	22.9395555555556	5.25844583885757	170565.095111111	3441.84623239903	4.07022222222222	12.0275555555556	1.95146479442498	68071.8791111111	3388.14752905073	1125	1309573	216776.2	1288.37	896.4	16.8	4.2	13.1	7.5	18.1	2.5	14.6	5.1	10.8	20	4.8	9.4	20.1	5	27.8	19.4	19.6	15.8	25.6	19.6	26
1	L13	3	ARID1A	NM_006015	sample	4.40807799442897	20.5013927576602	4.91922137763008	140859.66086351	3203.08172577087	4.06476323119777	10.6072423398329	1.7793773511712	55128.2235376045	3361.92086556598	1436	1199494	200736.8	1111.28	811.6	16.1	3	14.3	8.7	15.1	3	13.2	6.5	11.4	22.2	7.1	7.7	22.2	1.2	25.8	20.1	39.8	15	38.7	18.5	39.6
1	L14	1	EZH1	NM_001991	sample	4.07489361702128	21.4314893617021	5.49594501522687	157787.907234043	3342.32841863402	6.47914893617021	21.2527659574468	2.33978886464735	117477.119148936	3784.66486038865	1175	1185943.2	198306.2	1177.55	818	14.9	2.7	14	8.3	13.9	0.4	12.6	8.4	10.1	0	3.7	8.2	19.5	3.4	22.8	16.4	35.8	11.7	41.8	15.4	48.2
1	L14	2	EZH1	NM_001991	sample	4.18988218988219	20.3832293832294	5.26500262059485	142184.095634096	3371.31366078427	5.03395703395703	14.5190575190575	1.92640656364258	76887.9535689536	3539.02607123427	1443	1209343.9	207268.2	1167.12	845.38	14.6	3.1	12.9	12.6	14.9	1	12.3	11	10	20.3	3.1	7.8	20.4	3.5	24.6	17.5	25.8	14.8	29.7	18.1	29.5
1	L14	3	EZH1	NM_001991	sample	4.00388198757764	19.8454968944099	5.51781653843012	141025.894409938	3083.70400773969	3.89984472049689	10.8392857142857	1.72207339913081	54257.7251552795	2941.72011388939	1288	1126074.2	188799.3	1102.93	780.21	15.1	2.9	15.8	13.4	14.4	0.9	17.2	12.3	11.6	25.3	10.3	7.1	25.3	1.2	33.8	15.5	35.3	13.7	36.2	17.5	36.7
1	L15	1	ARID2	NM_152641	sample	3.70109090909091	17.7832727272727	4.53753839270978	130123.890909091	3002.02475301044	5.85309090909091	16.1367272727273	2.11276354511558	79779.3301818182	3669.05480328133	1375	1191584.9	185061.8	1103.93	737.31	12.8	2.5	11.2	12.1	11.6	0.3	9.5	11.8	6.6	0	1.8	6.1	23	1.7	16.4	12.9	31.1	8.9	34.8	11.1	39.5
1	L15	2	ARID2	NM_152641	sample	3.80965147453083	18.0422252010724	5.19608023642082	118219.550268097	3141.23357964971	2.61058981233244	7.35455764075067	1.72161624753937	37895.1930294906	2820.63813686462	1492	1009466.1	212755	1046.13	892.31	11.9	3.6	11.2	8	13.5	5.2	11.4	4.8	10.8	24.3	3.8	7.2	24.7	2.5	37.6	15.8	9.1	12.6	14.9	16	14.7
1	L15	3	ARID2	NM_152641	sample	4.04845814977974	21.4285714285714	6.17457950481478	163753.491504091	3364.42254493503	4.3410950283197	12.1145374449339	1.80689384675008	62754.3071113908	3239.73892573929	1589	1182209.7	188781	1247.32	784.32	15.7	2.7	13.8	10.5	15.5	0.9	14.5	9.8	12.7	23.3	9.1	9.4	23.4	1.2	29	16.7	41.7	15.2	41.7	18.6	42.5
1	L16	1	FLT4	NM_002020	sample	4.54803040774015	24.5203870076019	6.88999651310089	190413.08154803	3850.90131025869	2.14651002073255	6.38838977194195	1.74707640125818	35347.8410504492	2616.03211811034	1447	1288941	184461.3	1539.84	790.43	16.1	3.3	9.6	10.4	21.6	0.5	12.2	6.4	13.3	0	3	11.1	19.5	2.1	41.1	20.5	7.1	16	11	21.7	14.9
1	L16	2	FLT4	NM_002020	sample	4.34204946996466	20.5978798586572	5.25805956641508	135943.002826855	3312.64469423837	5.43604240282686	15.5957597173145	2.20341503971585	77567.3597173145	3662.15082602083	1415	1159085.2	192491.4	1179	798.22	15.2	3.5	10.6	12.2	15.3	0.8	11.1	10.5	11.2	21.6	2.8	7.3	21.8	2.4	19.2	17.8	30.2	15.4	35.4	18.7	34.1
1	L16	3	FLT4	NM_002020	sample	4.01956673654787	21.6862334032145	6.47404729230214	165378.260656883	3357.27268526052	4.65059399021663	14.0726764500349	1.97539866498404	73966.7316561845	3412.6377870775	1431	1084655	193685.2	1171.1	815.01	15.2	11.1	14.7	11.3	17.3	13.2	17.4	7.1	14.5	23.3	12.4	9.6	23.5	1	26.1	16.8	42.2	14.3	41.7	18.7	43.5
1	L17	1	RF	NA	Neutral	4.71929824561404	22.0620782726046	5.48080937077411	147009.772604588	3506.2388964057	1.95141700404858	5.49865047233468	1.70713988249578	25916.2280701754	2468.94722551035	1482	1213694.5	189810.5	1232.56	789.99	16.1	2.7	10.9	7.6	17.2	1.1	10.3	5.9	10.1	0	2.9	8	19.6	0.9	41.4	21.1	7	15.5	10.1	20.2	13.4
1	L17	2	RF	NA	Neutral	4.99781976744186	24.265988372093	5.52542301936209	175857.776162791	3471.32483424697	2.78488372093023	8.07049418604651	1.69378860101121	41394.8713662791	2836.28932089605	1376	1237819.4	198904.4	1277.03	812.09	16.1	2.2	8.6	7.6	17.4	3.2	8.9	6.2	12.3	19.8	3.5	8.6	20.3	1.4	35.2	22.4	10.9	18.1	14.8	21.6	15
1	L17	3	RF	NA	Neutral	5.1085776330076	25.5152008686211	6.62654766933605	188208.181324647	3628.55005029171	1.11509229098806	3.12323561346363	1.30944628885253	15311.6889250814	1923.46654082918	1842	1275069.8	178358.7	1329.02	734.63	18.4	3.7	10.9	9.5	19.3	3.6	11.2	6.1	12.9	18.1	11.3	9.2	18.1	0.7	54.2	22	8.7	18.2	13	22.4	13.3
1	L18	1	RF	NA	Neutral	5.19909090909091	27.6136363636364	8.44569833570986	207457.896363636	3864.6378139293	3.00909090909091	8.88545454545454	2.06038853819235	48556.8627272727	3141.28791261926	1100	1409039.2	207033.4	1562.21	863.34	20.6	2.5	14.3	9	23.5	0.2	14.8	5.8	12	0	3.3	11.2	18.4	2.6	29.5	22.4	10.9	20.4	16.8	25.9	22.1
1	L18	2	RF	NA	Neutral	4.32364493322859	21.0384917517675	5.35938815802255	142764.076983504	3487.09847914191	3.7541241162608	11.0267085624509	2.08616457819468	56809.276512176	3286.77902104942	1273	1138389.7	206561.4	1259.27	914.62	15	5	13	11.4	17.8	1.6	16.6	8	13	21.5	4.8	8.9	21.7	3.1	25.7	18.3	16.3	16.8	22.7	21.4	22.2
1	L18	3	RF	NA	Neutral	4.58274398868458	23.0834512022631	6.08019330206595	165871.779349363	3580.72631825295	2.77793493635078	7.91371994342291	1.75935353637294	40838.3260254597	2887.22369368464	1414	1157097	184910.9	1211.38	770.31	16	3.5	12.9	8.4	18	1.3	13.6	4.9	11.5	17.7	13.5	9.8	17.8	1.1	34.4	19.7	25.5	17.1	29.6	21.5	29.8
1	L19	1	RF	NA	Neutral	5.24159292035398	27.4504424778761	6.48318071569818	208771.360176991	3577.443123109	3.76106194690265	11.0929203539823	2.13180654944637	60286.5407079646	3433.94966403861	1130	1348055	204160.6	1395.32	867.75	18.5	2.8	14.2	9.6	21.6	1.4	15.7	8.5	9.7	0	3.4	9.4	21.2	2.5	25.6	22.7	17	17.3	22.9	22.6	29.6
1	L19	2	RF	NA	Neutral	4.44692239072257	22.5102586975914	6.3064203014815	163786.56824264	3279.78731738242	4.75646743978591	14.5530776092774	1.99170017102432	77944.8090990187	3295.00012561407	1121	1259111.4	223386.1	1242.09	916.51	16.2	3.9	15.5	8.5	16.8	2.8	14.9	5.6	11.3	23.3	4.2	7	23.5	3.9	28.5	18.8	25.4	17.2	30.1	18.6	29.9
1	L19	3	RF	NA	Neutral	4.52889191026513	21.9673691366417	5.23805240051341	153285.329707682	3340.87135057989	2.03331067301156	5.98028552005438	1.6040346201495	32411.2916383413	2461.75510070202	1471	1172135.6	180660.2	1165.74	764.94	15.9	2.9	11.1	8	15.8	2.4	13.9	6.4	11.4	22.4	11.6	9.1	22.5	1.2	44.2	18.2	17.5	16.1	21	19.2	22.3
1	L20	1	RF	NA	Neutral	4.57779515246286	22.95543393276	6.0576397807452	159934.022673964	3519.40567064176	2.573885848319	7.81391712275215	2.00668075998769	40762.1993745113	2886.74260292103	1279	1217254.4	188644.7	1197.23	785.03	15.2	2.7	11.3	9.5	17.5	1.5	11.5	7.8	11.5	0	3.9	8.5	21.1	2	34.2	18.9	9.5	15	14.7	19.8	18.6
1	L20	2	RF	NA	Neutral	4.7389202256245	23.460918614021	5.61818371779385	168171.352135375	3462.13999018398	3.24254633360193	9.41095890410959	2.14218789337078	50065.3585817889	3439.64311747299	1241	1281880.4	223400.1	1258.4	927.98	18.1	4.5	13.5	7.2	17.1	2.4	15.7	5.6	13.2	22.4	5.2	10	22.6	3	24.2	19.5	12.5	18.6	18.9	22.4	19.1
1	L20	3	RF	NA	Neutral	4.71630727762803	23.8335579514825	5.43413585092442	172873.218328841	3292.73986534427	3.05727762803234	8.38005390835579	1.72143970446732	42306.0801886792	2949.81185268097	1484	1249789.6	173292.4	1116.9	700.05	17.7	2.8	11.7	9.4	17.1	1	10.2	8.6	11.5	22.8	10.3	7.9	22.8	1.4	30.8	19.4	29.9	17.1	30.1	20.8	30.2
1	L21	1	RF	NA	Neutral	6.09053069719043	31.735691987513	6.7533329692865	229835.047866805	3958.31139280755	3.96045785639958	12.3194588969823	2.01064435648938	68142.4370447451	3228.47101843081	961	1429361.3	213098.9	1389.27	879.24	18.3	3.7	15.2	8.7	19.5	3.2	15.9	7.3	11.8	0	3.5	11.3	15	2.7	31.3	25.9	18.5	20.5	22.6	25.4	27.9
1	L21	2	RF	NA	Neutral	4.81988742964353	24.0103189493433	5.77020380182078	170074.373358349	3439.3953382244	4.94559099437148	15.6022514071295	2.23893451567357	88047.0225140713	3765.90899002022	1066	1226740.5	234481.5	1217.98	1002.81	15.2	4.6	17.3	6.4	17.3	2.4	19	4.3	13.7	19.8	5.2	9.2	20	4.3	23.2	20.2	24.4	15.5	31.2	19.9	31.6
1	L21	3	RF	NA	Neutral	5.02751572327044	23.4724842767296	5.36397967320531	151809.974842767	3488.83987859279	3.34198113207547	9.32940251572327	2.09235448351211	46417.0959119497	3315.32955640397	1272	1141896.1	197404	1145.58	831.23	16	2.4	14.9	6.1	17.8	1.3	14.8	3.6	14.2	15.9	14.8	7.5	16	1.4	23.7	21.5	32.3	18.6	34.9	21.2	35.1
1	L22	1	RF	NA	Neutral	4.49513776337115	22.4619124797407	5.46084622302388	158839.881685575	3330.49080219739	2.43760129659643	7.55753646677472	1.76029902350708	41978.9424635332	2692.48734335383	1234	1136836.7	188052.7	1172.51	776.63	14.1	4.3	13	12.2	14.3	1.3	13	9.5	9.9	0	3.3	7.9	21.1	1.9	40.1	18.7	9.5	14.3	12.6	17.6	17.1
1	L22	2	RF	NA	Neutral	4.75048923679061	25.4461839530333	6.28380891442297	197156.462818004	3608.4321904722	4.96183953033268	15.5587084148728	2.24194089709803	82724.1223091977	3639.73581251944	1022	1305718.2	220584.6	1339.5	914.83	15.8	2.5	14.2	7.2	18.2	1.8	15	4	13.2	19.9	5.2	9.8	20.2	3.3	22.1	19.4	26.1	18.7	32.3	22.7	32.9
1	L22	3	RF	NA	Neutral	4.66614906832298	23.7259316770186	5.88738033075497	164833.675465839	3437.5236060868	2.85248447204969	7.94565217391304	1.85199929978347	42519.375	3096.65364963545	1288	1125412.9	191871	1152.71	809.14	13.5	3.3	13.7	7.4	16.3	1.2	16.6	6.4	12.1	19.5	12.3	8	19.6	1.2	31.1	20.5	27	17	29.3	22	30.4
1	M03	1	OTNT	NA	Neutral	4.19640021175225	20.2715722604553	5.69929470517136	140151.600847009	3397.90950225329	1.6638433033351	5.09422975119111	1.60575490679304	27773.7300158814	2456.52330391487	1889	1109006.3	174734.8	1127.29	722.69	13.2	4	8.2	8.6	14.1	4	8.3	5.8	9.4	0	3.3	7.9	22.2	1.4	45.5	18.5	4.2	12.6	8.1	17.9	12.5
1	M03	2	OTNT	NA	Neutral	4.26556473829201	20.3625344352617	4.77776548998555	137713.123415978	3097.17886343253	1.29256198347107	3.97465564738292	1.66872672502013	18821.3950413223	2200.83618795122	1815	1030074.3	147188.2	1063.53	614.48	12.5	6.2	4.7	20.9	12.4	12	5.6	19.2	10.4	24.6	7	7.4	24.8	0.7	46.4	17.4	2.3	15.2	5.8	17.6	5.3
1	M03	3	OTNT	NA	Neutral	4.449637919684	21.1283739302172	4.73388599738564	138740.828176432	3172.86083511087	2.67676102699144	7.09479921000658	1.6449250240932	35516.5115207373	2878.44153575155	1519	1158708.9	179198	1061.19	724.14	15.9	2.5	11.6	10.5	13.8	0.5	11.5	9.4	10.9	22	10	6.7	22.1	1	33.8	18.5	26.7	15.4	28.4	19	29
1	M04	1	OTNT	NA	Neutral	4.69121813031161	22.0402266288952	5.43502016525294	145397.134844193	3490.72399096216	1.66402266288952	5.04815864022663	1.66904310766702	25873.0124645892	2417.02988977968	1765	1207346.8	162521.6	1142.36	661.22	16.3	3.7	7.3	12.6	15.5	2.6	8.1	13.9	8.7	0	3.7	7.9	19	1.2	44.9	20.4	4.1	14.9	8.7	19.7	11.7
1	M04	2	OTNT	NA	Neutral	4.43768634466309	23.4800238521169	5.82887757265455	184269.849731664	3630.63834960947	1.58735837805605	4.8252832438879	1.61561599935798	27665.9582587955	2420.16234165893	1677	1318811.6	198005.6	1325.91	814.65	17.1	3	10	9.8	17.7	3.2	10	7.6	13.1	21.4	5.2	9.7	21.5	2.3	46.2	19	3.8	16.3	8	21.1	8.3
1	M04	3	OTNT	NA	Neutral	3.95442501324854	19.9565447800742	5.52102254684025	142451.845786963	3287.61992921764	1.50503444621092	3.8834128245893	1.47854309545486	18921.7011128776	2345.82473785831	1887	1051906.9	161480	1067.84	671.19	13.6	2.4	8.4	12.5	15.3	3	8.5	11	12.2	21.6	11	7.5	21.6	0.4	43.8	16.6	12.7	13.5	15.7	17	15.8
1	M05	1	OTNT	NA	Neutral	4.26459985580389	20.8904109589041	4.87145266913513	132551.226387888	3360.62017401973	2.88031723143475	9.18817591925018	2.06673898238769	51322.3958183129	3158.91026360581	1387	1071683.8	180819	1053.25	750.98	12.2	3.1	11	10.2	13.5	1.8	10.8	8.1	8.8	0	4	7.2	21.1	2.4	30.1	17.2	9.7	13	15.9	17.1	21.2
1	M05	2	OTNT	NA	Neutral	4.24528301886792	19.6013390139988	4.9748468970462	128867.262325015	3263.8515670825	3.42544126597687	9.5611685940353	1.74873031455459	50014.483262325	3157.9969558544	1643	1152172.5	188640.3	1092.6	792.38	13.6	2.8	9.7	10.8	15	0.7	9.7	9.2	9.8	19.8	3.3	6.9	19.9	2.7	29.4	18	15.3	13.5	18.7	17	18
1	M05	3	OTNT	NA	Neutral	4.7920245398773	22.8815950920245	5.01100776149977	151977.5	3219.03678011413	2.94539877300614	8.16073619631902	1.82792957237106	43304.1644171779	3088.73202250532	1630	1106223.2	190220.7	1094.11	811.4	17.1	9.5	15	7.5	17.7	11.2	15.5	6.6	10	23.3	10.6	7.5	23.6	1.6	31.1	22.2	28.9	18.7	29.8	22.2	30.9
1	M06	1	OTNT	NA	Neutral	4.42433795712484	18.5762925598991	4.41548498311991	103486.461538462	3054.10460146653	2.72383354350567	7.59773013871375	1.67684801539969	41269.8329129886	2896.87665584381	1586	1061444.6	192356.5	1036.14	789.18	13.5	3.3	11.7	6.1	13.4	2.1	11.9	4.3	6.2	0	2.3	5.3	23.7	2.5	37.3	19.9	10	13.1	14.4	16	20
1	M06	2	OTNT	NA	Neutral	4.36800526662278	19.3034891375905	4.45827492409621	117319.296247531	3145.50178008958	3.38841342988808	10.0901909150757	1.64398638443565	58224.4634628045	3106.78620206625	1519	1259313.9	215756.6	1084.28	845.24	17.2	2.3	12.8	7.6	14	0.7	12.8	9.3	9.9	21.7	3.5	6	21.8	4.5	34.2	18.8	14.9	13.9	19	17.2	19.4
1	M06	3	OTNT	NA	Neutral	4.30774550484094	22.7814661134163	5.73940592306953	162223.989626556	3255.98121874054	2.34439834024896	7.49170124481328	1.79711093523007	44739.4363762102	2614.08887829435	1446	1058335.8	190385.9	986.67	772.34	15.1	17	14.2	8.7	14.7	22.3	13.7	7.1	12.2	21.9	14.8	9.3	23.4	2.7	41.9	16.9	20.3	15.9	25.5	20.9	26.2
1	M07	1	OTNT	NA	Neutral	4.353428786737	21.3391107761869	5.89192925356305	147737.40844009	3256.40362381148	2.30218538055765	6.37905048982668	1.78193574198324	32038.7068575735	2723.63880065136	1327	1087125.1	168246.3	1216.03	701.17	15.5	4.8	9.8	15.2	15.7	4.6	11.2	13.6	9.3	0	3.2	7	23.7	1.3	36	19	7.5	14.5	12	18	15.4
1	M07	2	OTNT	NA	Neutral	5.46606334841629	25.3321266968326	4.9471998812219	166089.772850679	3286.47541817567	3.06244343891403	9.03619909502262	1.8504893152415	47710.7990950226	3032.59030753713	1105	1305351.5	204491.9	1152.5	830.96	17.8	3.8	12.3	6.7	18.9	4.3	12.8	5.4	11	19.6	3.3	6.4	19.8	2.3	32.2	23.3	12.7	18.5	16	21.2	16.4
1	M07	3	OTNT	NA	Neutral	5.17753338570306	23.8813825608798	5.41253588289006	153697.060487038	3295.38274075786	2.63236449332286	7.3134328358209	1.6408507704237	38539.7336999214	2840.5272102364	1273	1130588.3	203262	1084.36	817.8	18.2	11.1	16.7	4.7	16.5	16	15.5	3.1	11.2	19.6	9.8	7.8	20.1	1	36.9	23.5	26.3	18	27.5	21.4	29.1
1	M08	1	OTNT	NA	Neutral	4.59969088098918	24.5278207109737	5.87809591473952	180757.442040185	3369.97458995448	2.54482225656878	8.19938176197836	1.70227739675106	45517.9891808346	2530.1562925837	1294	1223289.9	196998.8	1265.68	834.53	15.3	3.4	13.5	10.5	17.7	2.1	16.8	8.5	11.1	0	3.1	8.1	24.9	1.2	44.5	19.9	12	15.6	16.2	19.8	20.7
1	M08	2	OTNT	NA	Neutral	4.4304932735426	25.2	6.31843701948267	192964.08161435	3711.17080600359	3.1067264573991	10.7139013452915	2.03933279200824	65685.8529147982	3075.56655987798	1115	1347029.5	220200	1339.23	910.37	17.5	2.2	15.6	7.2	19.6	1.3	17.8	7.3	14.6	17.8	5.5	10.5	17.9	5.8	34.5	18.2	12.1	16.9	17.1	21.8	17.7
1	M08	3	OTNT	NA	Neutral	4.23874256584537	23.4375531011045	6.40341302681798	176520.501274426	3596.65310767388	3.84536958368734	12.3993203058624	2.21587971295895	68538.0178419711	3408.97778256338	1177	1180180.6	194464	1362.89	818.47	16.7	3.3	16.2	9.8	19.8	0.8	20	6.3	14.8	22	17.9	10.7	22.1	2	26.3	18.5	35.3	18.4	41.1	22.6	42.6
1	M09	1	DNM2	NM_001005362	sample	4.06838235294118	20.0419117647059	5.93412814666307	138046.606617647	3376.17884577876	2.04852941176471	6.21911764705882	2.00684939291773	33285.1507352941	2932.65688203225	1360	1075441.3	186826.2	1129.84	774.76	12.7	4	9.7	10	13.5	3	9.8	6.8	10.5	0	4.6	7.6	20.5	2.2	34.6	16.7	5.7	13.2	11.5	16.5	15.3
1	M09	2	DNM2	NM_001005362	sample	3.58876404494382	19.0202247191011	5.01421633565488	137245.055430712	2991.58633160575	3.48913857677903	10.1677902621723	1.97360058255604	58014.3820224719	3416.05094571692	1335	1076916.2	206616.2	1071.35	871.39	13.2	4.6	12.7	10.8	14.3	6.1	14.6	9.2	11.1	29.4	4	7.9	29.9	4	27.7	14.8	15.4	13.2	20.6	16.6	22
1	M09	3	DNM2	NM_001005362	sample	3.74636416521233	18.2897033158813	4.70461535521821	123655.111111111	3209.59608373043	1.07155322862129	3.2239674229203	1.49605887048601	16643.2390924956	2155.3431051733	1719	1048383.4	175403.8	1044.33	753.8	13.1	4.9	11.3	9	15.5	5.4	13.4	5.8	11.6	22.9	14.7	7.4	23.2	0.9	50.8	15	6.9	12.9	12.6	16.9	13.8
1	M10	1	PRF1	NM_005041	sample	4.3501849568434	20.8797780517879	5.22351716195478	138755.974722565	3392.58347195304	2.67570900123305	8.36806411837238	2.11056606549975	47335.0659679408	3256.47180703162	1622	1108319.9	177656.6	1135.79	759.5	13.6	4.5	10.5	10.4	14.5	2.6	12	8.1	8.8	0	4.3	8.1	21.8	2.3	28.5	18.9	8.5	13.3	14.3	17	19.5
1	M10	2	PRF1	NM_005041	sample	4.19764705882353	20.0858823529412	4.94728707809291	142788.082941176	3310.87377122542	3.28882352941176	9.01882352941177	1.73344992373963	45303.7994117647	3166.16549315001	1700	1224504.7	181974.8	1158.9	752.34	14.4	3.5	9.1	12.2	13.4	1.5	9.1	11.5	10.3	20.9	3	7.8	21	2.2	29.1	18.1	12.5	14	16.6	17.2	16.5
1	M10	3	PRF1	NM_005041	sample	4.33824514400536	21.7843268586738	5.27349398093941	150082.879437374	3322.40579943215	3.28131279303416	8.79303415941058	1.79419204220287	41746.1955793704	2893.81881741928	1493	1204917.1	171145.3	1197.23	705.99	17.5	4.4	12.1	11.1	16.4	0.9	11.1	9.2	11.4	21.7	10.2	8.6	21.8	0.5	32.6	17.4	33.5	15.7	35.7	20.2	34.8
1	M11	1	DSN1	NM_024918	sample	4.29944674965422	20.5629322268326	5.30001316645384	133277.052558783	3119.59611759081	1.69571230982019	5.10373443983402	1.96845711784049	25014.867219917	2690.06919513794	1446	1034064.4	172042.2	1048.41	712.34	12.9	3.7	8.5	8.6	13.3	6.8	8.4	8.2	9.9	0	5	6.4	24.9	1.5	38.5	18	3.7	13.6	7.6	16.4	12
1	M11	2	DSN1	NM_024918	sample	4.33682373472949	21.8603839441536	5.79656384338165	153118.989528796	3461.75067562276	1.61780104712042	5.0151250727167	1.74049195983802	26441.1780104712	2359.57892049785	1719	1118085.5	183474.4	1177.99	756.22	13.6	4.7	7.5	12.1	15.1	4.5	8.1	8.8	13.3	21.6	5.6	10.1	21.8	2	45.5	17.6	4	16.2	7.8	19.8	8.1
1	M11	3	DSN1	NM_024918	sample	4.10994152046784	20.2976608187135	5.07183812095325	141355.721637427	3248.89499302596	0.93859649122807	2.99941520467836	1.37800697305599	15179.8514619883	1795.95270993634	1710	1134136.5	167678.3	1105.91	696.37	15.9	3.1	8.9	9.3	15.7	3.2	9.9	6.1	11.5	23.6	13.3	8	23.7	0.6	57.7	17.5	6.2	15.5	13	20.2	13.1
1	M12	1	CBLB	NM_170662	sample	3.87102473498233	19.0859835100118	4.99003420284813	132581.743227326	3186.65683114585	2.81861012956419	7.52767962308598	1.63640339986174	38113.777385159	2911.8471993564	1698	1040936.4	180381.4	1032.01	732.37	12	2.7	8.8	8.2	11.5	1.9	8.6	6.4	9.2	0	1.8	6.7	23.3	1.1	34.9	15.8	10.5	10.3	15.1	14.4	19.3
1	M12	2	CBLB	NM_170662	sample	4.04063018242123	20.4179104477612	5.28070836692233	143533.948590381	3240.12384289622	4.45356550580431	13.0580431177446	1.94592833345949	71542.6956882255	3204.28927049364	1206	1221878.6	219335.5	1139.43	901.51	16.7	3.3	15.7	10.4	17.2	2.7	15.6	9	12.2	22.5	2.9	8	22.8	3.9	32.4	15.2	24.4	15	28.6	18.2	29.3
1	M12	3	CBLB	NM_170662	sample	4.23574561403509	21.4111842105263	5.58996828573128	154041.629934211	3283.45294191988	1.49013157894737	3.76864035087719	1.36046691110425	17697.9270833333	2194.55750005433	1824	1127924.4	172076.9	1120.88	698.64	16.3	2.6	10.9	9.5	16.8	2.7	9.8	7.1	12	23.6	9.6	7.5	23.6	0.4	46.7	18.5	13.3	15.4	16.3	19.6	16.3
1	M13	1	EP300	NM_001429	sample	3.72959183673469	19.6111111111111	5.64780012855101	149304.89569161	3158.48173699007	1.59467120181406	4.95181405895692	1.79526974348403	25957.7437641723	2487.86680363083	1764	1027366.1	156884.1	1065.31	645.51	9.6	4.8	7.4	14.7	10.1	10	6.9	13.6	9.7	0	4.8	7.6	25.3	1.2	41.8	13.7	3.1	10.2	7.3	13.9	11.5
1	M13	2	EP300	NM_001429	sample	3.8248133256749	17.9224583572659	5.4673938389439	120590.267087881	3146.14705080689	3.13670304422746	8.25617461229179	1.5892635759534	40988.170591614	2796.35197700866	1741	1125260.7	181233.2	1102.75	708.52	13.7	3.5	8.8	16	10.6	2.5	7.5	17.6	11.2	23.7	2.7	7	24	1.4	35.2	15.7	14	13	16.2	15.5	15.1
1	M13	3	EP300	NM_001429	sample	4.04962920707359	20.844266970907	5.33202896480003	152262.932116372	3307.55427706986	1.79806046776954	4.99600684540787	1.74329852650547	24952.0598973189	2641.22222198805	1753	1153987.8	165873.7	1096.95	679.64	14.5	3.5	10	10.9	13.7	1.8	10	9.1	14	23.2	14.7	8.4	23.3	1.3	40.7	16	16.7	13.7	23	18	24.2
1	M14	1	PHOX2B	NM_003924	sample	4.41282051282051	21.8641025641026	5.32907363253308	153074.564102564	3399.6322656287	2.77820512820513	8.20384615384615	1.90995897790007	41624.5108974359	2932.82751896948	1560	1125403.9	184248.1	1124.03	769.13	13.9	2.7	9.7	8.7	13.8	2.1	11	7.2	9.1	0	3.1	7.7	20.8	1.7	35.2	17.5	12.1	13.3	16.8	17.4	21.3
1	M14	2	PHOX2B	NM_003924	sample	4.55496183206107	24.0419847328244	5.78665032023695	183634.477099237	3548.35134400559	2.80458015267176	7.9763358778626	2.04064518435622	42477.5259541985	3059.96650053489	1310	1290335.9	194984	1293.15	800.39	16.6	3.5	10.2	15.3	18.4	2.1	10.2	11.4	13.2	21.2	6.2	10.4	21.4	2.6	28.5	18.6	9.8	16.3	16	20.2	15
1	M14	3	PHOX2B	NM_003924	sample	4.45991019884541	23.0282232200128	5.99782114914756	168284.20974984	3462.46671147714	1.64464400256575	4.8120590121873	1.68497909170035	25021.5420141116	2477.76265229936	1559	1161763.8	172857.2	1151.75	716.57	17.3	10.6	10.8	12.2	18.2	11.4	11.7	9.6	13.3	20.3	14.2	9.5	21	0.7	42.7	18	14.7	16.5	19.5	21.2	19.3
1	M15	1	LATS1	NM_004690	sample	3.65745538284398	18.9268854346575	5.9579098733875	138236.762809442	3198.65497089004	2.54116292458261	6.73978123200921	1.4802940077721	30945.0443293034	2456.18064565876	1737	1085404.4	175206	1110.44	720.03	12	3.6	9.8	13.5	12	3.1	9.9	11.9	9.7	0	1.4	8.1	25	0.6	40.4	14.2	11.2	11.1	14.9	14.6	17.2
1	M15	2	LATS1	NM_004690	sample	4.36436950146628	23.4890029325513	5.93304643150029	174383.876832845	3456.36680858351	2.57551319648094	7.90615835777126	1.98030309550975	40653.9406158358	2943.00885493665	1364	1196220.2	192750.1	1187.9	814.81	13.6	2.9	10.2	10.7	15.3	2.9	10	9.4	12.9	21.4	6.6	9.1	21.6	2.9	32.8	18.3	9.2	15.7	15	19.9	14.1
1	M15	3	LATS1	NM_004690	sample	4.29007138221934	23.0629461388709	6.74496270827593	180406.302401038	3606.16561550577	2.3335496430889	6.5684620376379	1.96930389491525	32837.9578195977	2841.06859216525	1541	1158597.8	176444.9	1369.1	758.5	14.5	2.5	12.4	10.2	17.7	1.5	13.6	6.7	14.5	20.1	16.4	9.6	20.1	1.2	32.8	18	23.4	15.4	28	20.6	28.2
1	M16	1	CUL3	NM_003590	sample	4.57933370976849	20.746470920384	4.80995507333901	136632.054206663	3098.41771231631	1.09881422924901	3.14906832298137	1.10272619601845	16888.6775832863	1630.47101207118	1771	1077566.5	167963	1087.02	705.7	12.7	5.1	9.2	19.6	13.5	8	9.4	19	8.9	0	1.9	6.7	25.5	1.3	61.7	19.5	2.9	13.5	5.1	16	7.5
1	M16	2	CUL3	NM_003590	sample	4.31647300068353	21.1660970608339	5.73637960504123	147524.070403281	3215.73286139603	2.27409432672591	6.30485304169515	1.70969748454549	32407.00683527	2689.22352923632	1463	1177119.5	191034.7	1170.5	801.26	15	4	9.1	15.2	15	2.6	10.4	12.2	12	22.9	4.4	7	23.2	1.8	37.7	18.7	7	15.2	12.1	18.3	11.5
1	M16	3	CUL3	NM_003590	sample	4.15207667731629	20.2460063897764	4.83140800612276	149355.444728434	3124.77171527371	3.46645367412141	9.27667731629393	1.62315922914181	45737.1380191693	2897.03193590312	1565	1204802	177659.5	1181.96	728.18	16.6	3.3	12.2	13.9	17.2	0.8	12.3	11.1	10	25	7.6	7.3	25	0.6	31.4	16.6	34.2	14.3	33.1	17.8	33.1
1	M17	1	OTNT	NA	Neutral	4.05691519635743	20.6573705179283	5.28310197257495	154071.376209448	3244.36975283012	3.47467273762094	10.2976664769493	1.49235212870318	50021.0654524758	2480.7057995649	1757	1163914.7	148527.4	1195.4	626.81	14.2	3.4	6.8	20.7	13.6	1.5	7.6	21.3	8.5	0	1.4	8	24.5	0.5	41.6	15.3	17.4	11.8	20	15.1	23.2
1	M17	2	OTNT	NA	Neutral	4.67994505494505	23.0604395604396	6.18532525273255	163552.820054945	3493.59388008295	2.65521978021978	7.87362637362637	1.84368301404298	40955.7445054945	2909.36830418881	1456	1232580.6	196693.6	1238.5	791.64	16.2	3.8	10.3	9.9	17	3.2	9.8	8.3	12.5	20.5	4.9	9.1	20.7	1.6	34.3	20.5	10	17.8	15.5	21.6	15.2
1	M17	3	OTNT	NA	Neutral	4.6555910543131	23.9718849840256	5.64277598535697	177263.02428115	3365.30903288534	1.60447284345048	4.57124600638978	1.5781033668038	22186.1207667732	2232.68317199264	1565	1206821.5	188925.3	1192.15	781.66	15.3	2.7	13.4	7.8	17.2	2.7	14.4	5.4	11.1	21.9	13.4	8.6	22	0.6	47.2	19.3	14.4	16.7	19.6	20.4	19.7
1	M18	1	OTNT	NA	Neutral	2.67483296213808	15.022271714922	5.30600241055729	128602.781737194	3009.22967618311	6.5924276169265	32.1113585746102	4.49511705860122	202680.258351893	4848.87095347167	449	1275262.9	172365.8	1775.78	868.65	15.6	1.8	12.7	22.9	38.1	0.7	20.9	13.4	6.2	0	22.3	9.4	35.9	13.6	14.5	9.1	39.2	9.6	60.1	13.8	66.6
1	M18	2	OTNT	NA	Neutral	4.57357594936709	22.8876582278481	5.7225632351185	158905.759493671	3441.46119915365	3.25632911392405	9.55379746835443	2.02814278479177	50101.9295886076	3121.76712199661	1264	1192227.1	197258.6	1190.73	814.59	14.5	3.6	10.9	12.1	16.9	3.7	11.9	9.7	11.9	21.3	5	9.1	21.6	3.6	29.3	18.4	13.1	15.9	18.5	20.8	18.6
1	M18	3	OTNT	NA	Neutral	4.48235294117647	20.5742647058824	4.74205084202605	128482.829411765	3197.78769577128	3.00808823529412	8.45	1.85255206850915	43140.2919117647	2990.39090442905	1360	1059160.2	185537.2	1030.66	763.54	14.1	3.1	14	8.2	15.3	1.3	14	4.7	10.7	21.2	12.2	6.2	21.4	0.9	31.2	19	31	15	33	18.3	33.7
1	M19	1	OTNT	NA	Neutral	4.08502633559067	20.8276899924755	6.10756880642925	150574.816403311	3255.26030135307	0.989465763732129	3.09480812641084	1.31331859746526	15713.618510158	1634.45024214917	1329	1179816.5	177033.8	1270.92	742.96	15	4.1	10.9	16.3	17.6	6.1	11.7	14.5	9.6	0	2.9	8.5	24	1.4	60	15.4	2.6	13.4	5.3	17.2	7
1	M19	2	OTNT	NA	Neutral	4.4023166023166	22.1675675675676	4.54216264989662	160694.572200772	3216.14086376187	4.06563706563707	12.4162162162162	1.83726914049729	71518.6455598456	3241.57004330456	1295	1327810.8	217220.1	1159.59	875.44	14.8	4.7	12.3	10.6	16.3	3.3	12.3	8.7	10.5	23.6	4	7.4	23.6	4.7	31.3	17.9	19.7	14	23.9	17.3	24.2
1	M19	3	OTNT	NA	Neutral	5.3952	24.2776	5.47580813272733	155371.7632	3499.53408985193	3.2944	9.048	1.77745689228393	47144.7208	2995.86774367097	1250	1245175.4	194163.8	1234.43	786.36	19.9	2.4	13.7	6.6	21.4	1	14.8	3.9	11.7	19.6	11.1	7.9	19.8	1.4	32.2	23.8	28.5	20	32.2	25	32.6
1	M20	1	OTNT	NA	Neutral	4.60469157254561	22.1520417028671	4.96307649104306	149253.566463944	3319.98896031296	4.23284100781929	12.881841876629	2.16241547098926	69916.9443961772	3435.71276449433	1151	1170969.2	199439.9	1124.75	837.55	16.2	4.4	11.4	6.9	14.8	1.5	13.1	4.3	8.9	0	2.3	7.6	22	2.9	24	19.8	19.4	13.9	27.6	19.1	31.9
1	M20	2	OTNT	NA	Neutral	4.65010956902849	22.0328707085464	5.12899618982547	146488.817384953	3318.26421737118	2.48283418553689	7.2045288531775	1.74113571472034	35685.0051132213	2774.38846208589	1369	1168759.8	179731.8	1156.57	769.61	15.3	4.1	8	11.8	17	4.5	9.5	10.8	11	21.4	4.8	7.5	21.8	1.9	36.4	19.4	8.8	16.5	13	19.8	13.3
1	M20	3	OTNT	NA	Neutral	4.5518341307815	22.9114832535885	6.45611899429388	166926.710526316	3345.48634272073	4.01993620414673	10.1977671451356	1.80175463041678	49478.0717703349	3259.9833479707	1254	1236546.2	213359.5	1219.53	879.52	17.8	2.6	18.3	6.9	16.7	0.4	18.8	6.3	11.8	19.8	8.1	7.5	19.9	0.9	24.7	19.2	39.3	15.9	38.5	19.5	37.9
1	M21	1	OTNT	NA	Neutral	4.7358934169279	22.5368338557994	5.94682039752231	165354.240595611	3438.3675672475	7.78918495297806	25.5579937304075	2.5601197571969	143194.601880878	4210.74367695696	1276	1283143	214881.9	1336.4	887.93	16.8	2.9	15.5	7	17.2	0.9	16.7	5.6	8.8	0	3.4	8.2	20.1	3.8	13.6	19.5	45.7	15.5	50.1	18.6	56
1	M21	2	OTNT	NA	Neutral	4.74114441416894	23.4788828337875	5.18236781759366	161671.813351499	3428.01989638109	3.44005449591281	9.76089918256131	1.85952045094769	51883.8378746594	3151.29296447539	1468	1222035.9	213926.7	1174.8	900.51	16.8	5.8	11.8	8.5	18.1	5.2	13.4	5.7	11.9	21.6	3.3	8.4	21.7	3.1	31.9	20.2	16	18	21.4	22.1	21.1
1	M21	3	OTNT	NA	Neutral	4.70591787439614	22.8236714975845	5.93464057326348	156686.005434783	3433.54839405266	1.47705314009662	4.4987922705314	1.65006580567376	23512.3200483092	2345.11587809552	1656	1146159	186600.1	1148.46	769.07	17.1	3	12.8	8.3	17.6	1.6	13.8	4.8	11.7	20.2	14.7	8.8	20.4	1.1	46.4	20	11.7	16.8	16.7	20.8	17.6
1	M22	1	OTNT	NA	Neutral	4.51827040194884	23.3294762484775	6.2077966476625	179794.535322777	3395.2353381158	2.74056029232643	7.34348355663825	1.93464613368773	34350.6473812424	2934.1401876964	1642	1184364.1	158747.8	1258.45	662.66	14.4	3.8	6.4	11.9	16.2	2.7	7.9	9.9	9.3	0	2.8	7.4	22.7	1	30.6	19.7	9.7	14.6	15	18.8	19.2
1	M22	2	OTNT	NA	Neutral	5.42979053529868	26.5593483320403	5.58922648718397	188683.799844841	3587.48459087548	3.12179984484096	9.39022498060512	1.86017518648691	50324.3615205586	2980.24576700431	1289	1357931.2	199636.3	1338.09	816.75	19.4	4	11.8	12.1	21.1	5.7	12.3	11.2	11.7	18.5	4.4	9.2	18.7	3.6	34.1	25.1	13.7	19.9	17.1	24.7	16.8
1	M22	3	OTNT	NA	Neutral	4.85052631578947	24.3775438596491	6.46347305544148	177183.578947368	3489.04691510567	3.10947368421053	9.31228070175439	1.92569314961597	52411.9663157895	3130.45799403025	1425	1212903.9	192069.5	1298.47	814.28	17.1	3.2	14.5	8.1	19	0.8	14.8	5.5	12.8	20.9	14	8.9	21.1	2	30.9	20.1	30.1	18	34.2	23.6	33.9
1	N03	1	PLK1	NA	Negative	4.82509047044632	36.5705669481303	10.0758053207646	359581.030156815	4683.64717599179	5.52714113389626	20.2207478890229	2.5581343842208	144383.12424608	4170.8085221122	829	1817034.9	339050.3	2263.11	1413.48	24.8	7.2	35.2	14.6	36.4	2.5	38	9.7	20	0	6.5	21.5	21.4	9.7	24.6	21.8	30.8	23.4	37.6	32.3	43.9
1	N03	2	PLK1	NA	Negative	5.28885400313972	34.6279434850863	7.66076745438649	299082.285714286	4190.88030007097	8.98430141287284	36.010989010989	3.34005846176653	248631.354788069	5014.27892650018	637	1755459.7	381448.7	1843.06	1636.76	23.1	7.8	39.9	7.7	29.2	2.8	45.7	6	17	18.1	10.8	16.6	18.5	17.6	14.6	21.8	51.2	25	58.6	31.2	59.8
1	N03	3	PLK1	NA	Negative	4.87124463519313	33.9027181688126	10.1011205764451	310395.643776824	4518.90194593324	6.08154506437768	21.307582260372	2.62614835124113	143910.21602289	4201.28579594987	699	1639888.9	335172.8	2174.71	1373.37	22.9	6	40.1	12	34.5	1	44.6	8.3	22.3	21.7	20.5	21	21.7	7.2	21.5	21.9	56.8	26.5	58.8	32.8	60.2
1	N04	1	PLK1	NA	Negative	5.29325513196481	37.8372434017595	9.17700692526536	353892.791788856	4582.15683606973	9.64516129032258	41.8284457478006	3.50091593261654	292216.838709677	5233.88894034214	682	1858867.9	367237	2118.64	1566.03	24.3	5.4	42.8	8.1	35.5	0	50.4	5.6	19.9	0	11.3	20.5	19.8	16.6	13.5	22.4	55	23.3	62.6	30.4	67.7
1	N04	2	PLK1	NA	Negative	5.31764705882353	37.1697478991597	9.65365304528845	341603.989915966	4849.88639504063	11.2487394957983	49.2890756302521	3.5744870827245	337653.17815126	5106.54271227616	595	1931379.5	386350.8	2467.37	1644.63	24.7	7.7	38.2	14.1	38	1.5	43.7	10.8	25.5	16.6	15.1	22.2	17	21	17.5	24.7	61.2	28.2	67.2	36	68.6
1	N04	3	PLK1	NA	Negative	4.07309941520468	32.4195906432749	10.0786347897999	306214.615497076	4457.85288592349	7.74122807017544	30.5409356725146	3.45324239268349	206355.17251462	4616.37797955836	684	1476966.4	312985.6	2065.38	1408	21.1	7.9	39.9	11.3	31.1	4.1	50.9	8	21.3	18.1	26.8	18.3	18.3	8.8	18.7	15.8	65.6	22.4	67	27.5	68
1	N05	1	PLK1	NA	Negative	4.36099585062241	31.0179806362379	8.38580293623484	280605.203319502	4238.80299462399	4.94744121715076	19.2213001383126	2.74549766074292	134588.573997234	3777.29768314821	723	1449946.5	307492.7	1897.88	1297.81	18.7	4.4	32.5	9.5	28.1	1.5	37.6	6.6	19.4	0	6.2	18.8	21.6	8	27.8	17.7	25.6	20.6	32	27.1	37.5
1	N05	2	PLK1	NA	Negative	3.88707482993197	32.9482993197279	11.2877512154385	337370.424489796	4494.36649785291	5.92108843537415	22.9142857142857	2.58931300728218	164411.530612245	4163.4161266184	735	1797629.6	363449.9	2258.71	1527.57	24.2	4.1	38.5	13.3	32.9	0.7	44.6	9.1	21.4	22.6	8.7	20.7	22.6	11.6	25.2	16.3	32.7	22.3	40.4	28.6	41.8
1	N05	3	PLK1	NA	Negative	4.45492957746479	31.5577464788732	10.7330635181969	304727.766197183	4707.86260026318	6.03098591549296	20.5014084507042	2.50132161637145	149226.687323944	4534.02788362659	710	1631711.2	357633.4	2294.9	1497.24	23.4	5.4	40.4	11.5	31.5	1.5	48.6	9.4	23.4	16.5	17.9	19	16.6	11	20.8	18	56.9	23.4	58.9	29.9	60.1
1	N06	1	PLK1	NA	Negative	4.38032786885246	31.9819672131148	9.32113552226081	284117.181967213	4448.72992499742	7.47377049180328	31.1901639344262	3.22854237580845	220836.008196721	4762.50006374348	610	1504492.4	348673.1	1893.82	1446.95	20.3	5.4	37	10.7	30.2	0.3	43.1	9.2	21.5	0	9	17.9	18.5	12.1	16.2	17	42.3	21.3	51.6	29	56.7
1	N06	2	PLK1	NA	Negative	4.46114864864865	29.3986486486486	7.67971809159925	261449.464527027	4486.3594126838	7.73141891891892	29.4527027027027	3.05504787717764	202799.444256757	4741.80352060656	592	1561648.5	344955	2015.24	1530.97	22.6	6.9	37	9.8	32.8	2.5	44.9	5.9	22.8	19.6	10.1	20.1	19.9	14.5	14.7	18.9	48.3	21.6	56.9	30.6	57.3
1	N06	3	PLK1	NA	Negative	3.84738372093023	32.5668604651163	11.6069128214119	328285.911337209	4518.49422328515	5.81976744186047	19.9927325581395	2.33326734646031	133233.465116279	3912.80312482639	688	1600376	319027.8	2248.09	1322.46	21.1	8.6	40.6	14	32.3	5.4	46.2	11.3	24.9	24	17.3	19.9	24.1	5.7	25	16.7	51.3	23.7	51.9	31.5	53.3
1	N07	1	PLK1	NA	Negative	4.45242718446602	38.4776699029126	11.6989505113651	388633.040776699	4746.20163496541	7.85631067961165	28.4912621359223	3.12463807332901	188916.697087379	4724.44940103179	515	1721863.9	373326.7	2348.01	1644.31	25	6	41.6	9.9	34.4	1	51.3	6.2	20.8	0	7.4	21.2	20.6	10.7	14.2	21.2	45	25.8	54.2	32.4	61.2
1	N07	2	PLK1	NA	Negative	4.10232558139535	30.0093023255814	9.61262029530976	284901.281395349	4650.56373924341	7.48139534883721	30.0325581395349	3.18412644756767	230200.946511628	5019.27906387083	430	1857142.3	429429.5	2326.25	1845.65	24	4.4	47.9	7.7	36.5	0.5	59.8	4.4	23.3	21.6	11.9	22.1	21.9	17.7	16	16.7	43.5	26.5	53.7	32.6	56
1	N07	3	PLK1	NA	Negative	4.64794007490637	39.6741573033708	11.8174788361592	395403.179775281	5037.96060172023	5.7621722846442	20.6123595505618	2.79133044813288	142092.063670412	3876.69472801808	534	1744390.8	330796.4	2475.16	1414.99	24.3	6.2	41.9	16.5	37.6	1.3	45.7	11.6	26.4	16.5	20.4	24.9	16.5	6.9	28.1	20.6	47.9	26.8	51.9	36.3	51.9
1	N08	1	PLK1	NA	Negative	4.46137787056367	30.2400835073069	8.3687572072186	270687.167014614	4178.72728561813	6.47599164926931	23.9979123173278	3.09808556785199	175556.611691023	4595.75219441468	479	1507267.6	387088	1842.03	1701.48	21.1	6.7	43.6	11.7	28.8	1	54.3	6.7	18	0	6.7	16.9	20.9	12.7	17.7	18	33.6	19.6	43.8	24.8	50.3
1	N08	2	PLK1	NA	Negative	4.84174311926605	37.5848623853211	10.5296686537898	362393.974770642	4637.28578642512	9.52064220183486	42.5481651376147	3.85062003549054	331901.066513761	5332.35709217036	436	1828926.1	430024.7	2407.84	1908.95	27.1	5.7	48.6	11	36	1.6	57.8	8.5	22.5	20.6	16.5	20.4	21.1	22.2	16.3	21.8	58	28.4	63.1	34.6	64.2
1	N08	3	PLK1	NA	Negative	5.00277777777778	44.0138888888889	15.4123724994386	446519.958333333	5650.91652837656	7.24722222222222	27.3027777777778	2.63096806028129	179338.077777778	4064.08780570002	360	1962494.3	340647.6	2997.16	1466.63	27.8	9.7	44.4	20.6	44.2	1.9	53.9	16.4	33.9	16.4	23.6	32.2	16.4	6.7	25.8	20.8	58.1	33.1	59.2	44.7	59.4
1	N09	1	CIC	NM_015125	sample	4.16464891041162	19.703995157385	4.65284725896204	131737.401937046	3053.21386606443	1.18825665859564	3.70036319612591	1.41058286096691	19655.7039951574	2034.74050067332	1652	1102330.7	170637.4	1025.15	708.29	13.4	4.7	8.4	13.3	12.9	4.5	9.1	10.6	9.2	0	3	6.2	26	1.6	53	17.3	2.2	13	5.8	16.8	8.7
1	N09	2	CIC	NM_015125	sample	4.07626601586333	21.1854789505796	5.5123774866453	154057.602806589	3277.23562864166	1.55155582672361	4.56131787675412	1.5582919348195	23476.3764490543	2419.10115250469	1639	1114855.2	189749	1153.68	784.7	12.4	3.4	8.5	11	14.2	3.8	9	9.2	13	22.8	4	7.9	23	1.8	43.9	17	3.4	15.1	7.1	18.5	7.1
1	N09	3	CIC	NM_015125	sample	4.00865800865801	20.6728509585652	5.13415556928134	149268.057513915	3116.36379207006	0.84539270253556	2.58936301793445	1.22682496377936	12290.0810142239	1594.4334141777	1617	1085363.6	154549.4	1051.2	651.57	12	4.2	8.4	16.2	13.2	8	9	14.7	11.6	22.4	11.4	7.4	22.8	0.6	60.5	16.5	5.4	12.9	9.7	16.8	10
1	N10	1	SMARCA4	NM_003072	sample	3.64402985074627	21.7141791044776	7.78640093119538	177411.814925373	3545.12287053173	3.7	11.8828358208955	2.26665492335906	72729.2962686567	3631.89066421746	1340	1143270.9	213971	1326.71	908.9	14.3	3.7	16.1	8.5	15.8	1.3	17.2	4.3	11.1	0	3.7	9.3	21.7	3.8	26	14.6	15.8	13.8	22.8	17.8	29.1
1	N10	2	SMARCA4	NM_003072	sample	3.99245541838134	19.8285322359396	4.94827169554558	138541.997256516	3102.35309050702	2.40123456790123	6.67146776406036	1.80953685364964	34173.4670781893	2979.59927849726	1458	1132065.5	202267	1128.49	846.82	13.8	3.4	10.7	9.4	13.7	3.9	10.3	7.7	10.8	25.4	4.4	7.5	25.8	1.8	32.3	16.9	6.7	14.7	11.4	18	11.7
1	N10	3	SMARCA4	NM_003072	sample	4.14474599860821	21.07167710508	4.7987815603055	153912.939457203	3113.45455471105	1.67988865692415	5.1544885177453	1.69017190938528	29831.2936673626	2644.77586291526	1437	1127994.3	193594.9	1092.84	796.7	15.1	2.6	13.4	7.8	15.2	2.3	12.9	5.7	10	24.4	14.1	7.4	24.4	1.8	41.3	16.6	13.6	13.8	19.1	17.1	20.1
1	N11	1	DOT1L	NM_032482	sample	4.18822843822844	22.0104895104895	6.26369935370289	167780.864219114	3380.30310018919	1.08624708624709	3.48310023310023	1.48399350171188	17730.7348484848	1879.28138410169	1716	1121445.1	159329.2	1209.16	664.55	12.6	4.8	7.2	14.9	13.4	5.2	7.3	11.8	11.1	0	4.2	8.6	22.7	0.8	54	17.9	1.7	12.7	4.5	16	6.2
1	N11	2	DOT1L	NM_032482	sample	4.10783736004714	21.3087802003536	5.86349876868825	154825.042427814	3288.29545726158	1.43134944018857	4.1101944608132	1.58607302256519	18952.2928697702	2173.174466599	1697	1117076	170925.2	1145.9	707.28	13	5.2	6.8	18.6	13.9	8.4	7.5	14.8	12.6	22.4	4.4	8.9	22.6	0.9	46.7	16.4	2.4	14.3	5.5	17.9	5.2
1	N11	3	DOT1L	NM_032482	sample	4.27755794234031	21.5189372526851	5.71013019218474	157166.479366874	3335.91464307173	0.895421141888072	2.68117580553985	1.33676541135204	12922.9745618994	1770.51490120829	1769	1073260.4	167965.8	1116.94	707	14.3	4.9	9.8	9.3	14.8	6.6	10	7.1	12.2	20.7	12.1	7.9	20.8	0.7	56.8	16.6	5.6	14.4	9.4	17.6	10.5
1	N12	1	XPC	NM_004628	sample	3.87468247248095	20.7908552074513	5.23705437575891	148129.740897544	3129.29875218355	2.06858594411516	6.81287044877223	1.81343707660726	39274.1812023709	2648.71586678592	1181	1064257.8	209278.5	1015.91	848.79	11.5	4.8	13.9	7.6	11.9	5.2	12.8	5.2	10.4	0	3.9	7.5	25	2.5	41.2	15.7	5.9	13	10.8	16.4	14.7
1	N12	2	XPC	NM_004628	sample	4.17721518987342	21.4460518384569	5.73534674442821	150916.987944545	3285.08021195844	1.36467751657625	3.94635322483424	1.59904780123374	17922.705244123	2152.73060445927	1659	1102939.5	163747.1	1066.89	663.17	12.1	5.3	6.9	20.9	11.9	8.6	6.6	20.3	11.5	21	5.7	7.1	21.5	0.6	47.6	17.1	3	14.4	6	17.4	6.2
1	N12	3	XPC	NM_004628	sample	4.16861946001019	20.0753948038716	5.41422891928031	140649.571064697	3360.02235570617	0.986245542536933	2.95160468670402	1.38330617986757	14081.2114111055	1836.51784588985	1963	1051033	169423.2	1104.78	690.63	13.6	3.2	9.1	9.3	13.4	2.7	10.1	6.2	13.1	20.5	12.5	7.5	20.6	0.5	54.8	17	6.7	13.1	11	16.8	11.3
1	N13	1	EXT1	NM_000127	sample	4.08774038461539	22.2073317307692	6.51550989894318	169662.748798077	3502.19066571764	2.34134615384615	6.50841346153846	1.58559267809649	31871.4146634615	2528.30560262712	1664	1194215.2	185291.9	1259.68	787.79	15	3.5	10.2	11.8	15.4	0.7	10.5	7.9	10.8	0	2.2	9.1	22.2	1	40.6	17.1	9.3	13.3	13.2	17.2	16.1
1	N13	2	EXT1	NM_000127	sample	4.12128146453089	21.2946224256293	5.45080125954153	157511.970251716	3288.39208805174	1.20766590389016	3.59725400457666	1.56545721780949	17974.5686498856	2224.30060988654	1748	1175373.8	182784.1	1134.31	766.41	13.8	3.7	7.8	11.8	14.9	4.4	8.7	10.5	11.8	23.9	5.4	8.1	23.9	1.8	47.9	15.6	1.7	14.9	4.9	18	5.1
1	N13	3	EXT1	NM_000127	sample	4.29880478087649	21.2065073041169	6.21967866049117	147759.59561753	3337.88619939524	3.30544488711819	8.69721115537849	1.89659587817302	41905.8831341301	3202.25205565929	1506	1071088.9	170173.4	1176.57	745.87	13.9	3.3	10.4	11.2	17.4	0.6	11.5	8.2	12.2	22.3	11	7.4	22.3	0.7	27	18.1	35.3	15.9	37.8	19.6	38.4
1	N14	1	MSH6	NM_000179	sample	4.07394048692516	20.9134355275023	5.80895880150691	150835.34355275	3337.11724164042	2.21821460775473	6.90802524797115	1.89268586676559	36316.2001803427	2687.53789642253	1109	1107488	201881.6	1217.82	874.65	12.6	3.4	17.9	10.7	14.9	3.5	20.3	8.7	9.7	0	4.1	8	22.7	1.4	39.2	17.5	6.9	12.3	12.8	17.1	16.4
1	N14	2	MSH6	NM_000179	sample	4.74980453479281	22.3150899139953	5.77955784251215	146728.743549648	3409.88068522575	2.57232212666145	8.35731039874902	1.82005894341618	47319.7685691947	2717.84752249471	1279	1125423.2	200944.3	1184.44	873.75	13.4	4.7	11.3	7.9	16.4	4.7	14.8	5.8	12	20.1	5.9	8.8	20.6	3.4	40.3	21.3	10.5	16.7	16.2	20.4	16.3
1	N14	3	MSH6	NM_000179	sample	4.69992821249103	22.8693467336683	6.05226456600071	157314.219669777	3321.75119093119	1.7494615936827	5.30007178750897	1.72877049724177	29345.1507537688	2437.12166161414	1393	1177293.8	185853	1136.07	750.99	16.4	2.7	12.4	7.6	17.4	2.5	13.6	6.1	11.8	20.7	14.9	7.8	20.8	1.9	44.7	18.4	15.1	16.3	20	19	21
1	N15	1	FANCC	NM_000136	sample	4.40767123287671	21.372602739726	5.56223069668605	143198.671780822	3333.36586280726	1.15616438356164	3.39178082191781	1.53095640361071	17121.8060273973	2088.87711359911	1825	1037059.1	167551	1100.22	692.09	13.5	4.5	7.6	11.2	13.5	4.7	7.2	9.6	9.6	0	3.3	7.7	21.9	1.2	50.4	18.9	2.1	13.9	5	17.9	7.6
1	N15	2	FANCC	NM_000136	sample	4.3733255678509	21.8328479906814	5.70956626091582	156008.329062318	3288.11910591366	1.1863715783343	3.50611531741409	1.35475230809518	16185.1595806639	1874.58629018051	1717	1123815.3	173249.6	1122.77	711.65	14.4	4.2	6.5	13	15.1	8.2	7.4	12.8	10.5	22.8	4	8.6	22.8	1.2	54	17.7	2.3	16.2	5.6	19.5	5.3
1	N15	3	FANCC	NM_000136	sample	4.27912867274569	19.5830800405268	4.67560707643453	124480.052684904	3012.8391369273	0.622593718338399	1.91843971631206	1.11699031858606	8403.02887537994	1415.01456472749	1974	996017.8	152944.6	1003.28	641.74	11	3.6	7.3	10.6	13	4.4	7.9	7.8	9.2	25.5	11.6	6.6	25.6	0.2	63.9	18.3	3	13.6	7.6	17.1	7.5
1	N16	1	NCOR1	NM_006311	sample	3.77214514407684	18.0282817502668	5.27723753287198	120230.62379936	3253.25483179179	1.06083244397012	3.10245464247599	1.28640707315334	14917.9807897545	1727.61063152913	1874	1035421.5	147900.8	1062.29	620.75	13	3.1	6.3	17.4	12.3	4.8	7.4	19.6	9.1	0	2.5	6.7	22.8	0.9	56.8	15.4	2.4	11.2	4.7	15.4	6.8
1	N16	2	NCOR1	NM_006311	sample	4.32492354740061	21.8272171253823	5.55196294467026	154682.20412844	3290.9151400339	2.23623853211009	6.72324159021407	1.9098129497761	37066.1850152905	2701.14526624615	1308	1170782.7	190570.3	1156.8	812.92	14.1	4.2	9.3	10.7	15.8	4.4	12.2	10.2	12.5	22.3	5.7	8.2	22.7	2.4	37.6	16.7	7.6	14.1	12.1	17.5	11.7
1	N16	3	NCOR1	NM_006311	sample	4.53537414965986	23.7469387755102	6.39216304930258	172926.976190476	3403.54135651706	1.40544217687075	4.30816326530612	1.73501361429822	21105.6979591837	2236.95332768165	1470	1109061.1	164304.2	1167.53	666.06	14.7	3.9	9.6	10	15.5	4.1	10.5	8.2	13.5	22	16.7	9	22.4	0.8	45.6	18.3	11.3	17.3	17.9	21.6	17.8
1	N17	1	PLK1	NA	Negative	3.92446633825944	32.743842364532	12.8955874534436	326663.175697865	4236.0643084707	5.36124794745484	16.2463054187192	2.33331973422647	92916.5057471264	4049.04370983745	609	1553359.3	306260.7	2028.8	1331.23	17.7	3.9	39.1	8.2	24.5	1	44.7	5.4	18.6	0	3.8	14.8	21	5.1	19.4	14.9	29.4	19.9	35.5	24.5	42.5
1	N17	2	PLK1	NA	Negative	4.6046511627907	34.7099143206854	10.9035591979772	337334.341493268	4410.89491970047	6.33170134638923	22.3561811505508	2.77760895639154	139003.299877601	3897.20429194637	817	1708119.9	285769.8	2020.83	1202.85	20.8	2.7	30.7	9.1	27.7	1.1	33	5.9	21.3	19.3	8.3	18	19.3	6.5	24.8	18.7	36.7	23.5	40.9	28.6	41.2
1	N17	3	PLK1	NA	Negative	4.16171224732461	31.5148632580262	11.1968192868944	307851.051129608	4152.81062769119	5.47800237812128	15.4970273483948	2.22257058508751	88253.0321046373	3941.78526041193	841	1619214.3	269989.4	2014.38	1133.03	21.2	2.9	33.3	10	26.6	0.2	34.5	7	20.6	21	13.9	15.9	21.2	3.4	20.7	16.4	54.3	21.3	54.5	26.5	55.3
1	N18	1	PLK1	NA	Negative	4.4912	34.4048	9.40538669600189	328113.8032	4367.84558048609	7.0656	24.4912	2.77146837795685	164004.9808	4587.4703578915	625	1867563.6	324034	2080.63	1347.92	22.7	2.7	42.1	7	27.8	0.2	44.2	4.2	20	0	6.2	18.7	21.3	7.8	14.9	19	38.6	20.5	46.6	27.7	55.7
1	N18	2	PLK1	NA	Negative	3.93409742120344	40.4154727793696	15.3880634283645	448080.793696275	4655.93726651269	6.64899713467049	24.8166189111748	2.74951504838103	167764.35243553	4267.54986958753	698	1976741.2	305104.5	2372.51	1256.16	24.8	4.2	30.5	13.2	30.4	1	33.2	8.6	25.8	21.6	8.9	20.5	21.8	10.9	20.5	17.5	37	25.5	44	30.2	44.6
1	N18	3	PLK1	NA	Negative	4.33506044905009	33.0345423143351	12.0539956264198	310931.005181347	4256.07464960247	7.56649395509499	25.8860103626943	2.81904471400942	167550.690846287	4691.27442042207	579	1608180	326658.1	1926.23	1380.44	21.9	1.7	50.9	6.7	27.8	0.2	55.3	5	21.8	20	19	18	20.4	5.7	13	16.6	66.5	24.7	68.2	28.8	69.4
1	N19	1	PLK1	NA	Negative	4.5564142194745	30.5193199381762	9.51880241463752	277165.520865533	4123.53051076168	4.16383307573416	13.2596599690881	2.14698516253648	78993.4018547141	3416.72413224279	647	1602901.7	280204.9	1869.52	1149.7	20.6	4.3	30.1	9.7	28.3	0.8	30.9	6.3	17.2	0	4.2	15.1	19.5	4.9	28.9	20.4	20.9	20.2	26.1	24.9	31.1
1	N19	2	PLK1	NA	Negative	4.31586608442504	37.570596797671	11.9966963976634	389243.799126638	4475.96632100121	6.28675400291121	22.2489082969432	2.50388017186784	135772.70014556	3853.86471826219	687	1877791.8	282532.7	2110.35	1193.4	23	4.5	32.9	10.3	28.1	2.8	33.9	7.9	24.5	21.8	7.7	19.8	21.8	7.3	25.9	14.6	37.4	23.3	43.5	28.1	44
1	N19	3	PLK1	NA	Negative	4.31936416184971	30.3005780346821	9.30037536505889	290548.546242775	3853.01423961952	6.89884393063584	24.6315028901734	2.5259951704789	154672.816473988	4057.41810857735	692	1642058.1	273174.9	1811.27	1155.21	20.5	2.6	37.7	7.5	26.2	0.7	39.2	4.3	17.2	24.6	18.8	13.9	25	4	21	16.8	54.8	19.8	55.2	25.6	55.5
1	N20	1	PLK1	NA	Negative	4.54730983302412	41.0871985157699	14.6696170121964	432751.734693878	4541.61089987739	8.65491651205937	32.0185528756957	2.73588697352133	213516.6716141	4495.21153234785	539	1987385.5	296551.3	2251.41	1146.15	24.5	4.3	38.6	13.2	29.1	1.1	34	10.4	19.7	0	5.9	19.7	19.3	10.2	19.3	20	49.5	23.6	52.3	29.1	58.1
1	N20	2	PLK1	NA	Negative	3.27483443708609	32.4139072847682	13.44218421211	348426.100993378	4283.11170428885	8.92384105960265	32.0248344370861	3.31361601304442	190901.119205298	4623.54351401789	604	1630264.6	295338.7	2057	1252.51	19.2	2.8	29.8	7.8	25	0.3	34.3	5.3	25.2	23.5	9.3	17.9	23.8	8.1	12.1	12.9	53.3	19.2	61.8	24	60.9
1	N20	3	PLK1	NA	Negative	3.92038834951456	33.2601941747573	13.4089120829294	323020.081553398	4352.83086699429	8.38446601941748	31.5223300970874	3.06859304881259	195583.500970874	4502.26231177885	515	1596260.4	288600	2059.83	1200.01	20	3.3	43.1	11.3	27.8	0.4	46.6	7.8	24.5	20.2	22.1	19.6	20.2	4.7	16.3	16.3	67.6	23.1	68.7	31.3	69.9
1	N21	1	PLK1	NA	Negative	4.46450304259635	34.5720081135903	11.3449230870577	345054.162271805	4731.10416719898	7.94320486815416	27.5882352941176	2.79140759779983	175915.281947262	4472.80410362449	493	1715371.1	332044.5	2403.27	1388.77	21.5	4.7	43	13.4	29	0.6	46.9	9.5	24.1	0	4.9	22.1	18.7	8.5	18.3	18.1	46.2	23.1	50.7	28.2	58
1	N21	2	PLK1	NA	Negative	4.08196721311475	35.0065573770492	12.6750767831913	353443.314754098	4214.4277326749	9.2672131147541	33.5819672131148	3.13126867272473	211081.668852459	4828.99686420349	610	1721836.3	326477.3	2081.05	1353.34	23.1	4.3	40.5	10.5	29.7	2.1	43.9	7	21	24.8	10.7	18.7	24.8	12.6	12.6	16.4	57.5	23.4	63.6	27	64.6
1	N21	3	PLK1	NA	Negative	4.82439024390244	41.5382113821138	13.7744445927538	426656.287804878	4483.90347642132	8.60162601626016	31.0715447154472	2.65311545879484	202485.235772358	4637.46485409532	615	1988729.1	310087.6	2344.55	1309.29	26.5	2.9	41.5	11.5	34.5	0.3	42.1	6.7	22.6	23.1	21.3	21.5	23.1	8.1	18.4	20.7	65.2	25.4	65.2	31.9	66.5
1	N22	1	PLK1	NA	Negative	4.03921568627451	43.7967914438503	16.35672641962	490462.73083779	4843.58858903094	7.22994652406417	26.1960784313725	2.85397980301884	173070.524064171	4245.78019662092	561	2048396.8	294164.6	2506.43	1277.52	21.9	5.9	34.4	13.5	30.8	1.2	42.8	9.4	25.7	0	8.6	23.4	23	7.8	22.3	15.5	41.4	24.4	47.1	31	52.8
1	N22	2	PLK1	NA	Negative	4.13526570048309	35.6924315619968	13.5819589483548	371070.376811594	4369.36668284681	8.25764895330113	31.0144927536232	3.02238985239154	204441.410628019	4795.34123321107	621	1872352.5	340289.7	2108.63	1395.97	23.5	3.5	39	9.2	29.3	0.6	45.4	7.6	21.9	20.1	10.1	17.2	20.3	12.6	15	16.6	46.2	23	58	28.2	58.9
1	N22	3	PLK1	NA	Negative	3.85474860335196	35.3538175046555	13.7195253576474	372645.17877095	4416.66173792385	9.56052141527002	36.5772811918063	3.242931741079	251278.733705773	5110.94662886013	537	1808379.3	313013.3	2297.34	1340.75	22.9	2.8	48.2	10.2	30.7	1.3	55.9	6.3	24.8	22.3	26.8	20.1	22.3	9.7	13.4	17.5	76	22.2	75.4	27.7	76.7
