# Supplementary material for: TRACERx analysis identifies a role for FAT1 in regulating chromosomal instability and whole-genome doubling via Hippo signalling
Source: Nat Cell Biol. 2024 Dec 30;27(1):154–68. doi: 10.1038/s41556-024-01558-w (PMC11735399; doi:10.1038/s41556-024-01558-w)
Supplement: Supplementary file 17 — Statistical source data. [file 41556_2024_1558_MOESM17_ESM.zip › extended fig1/ext fig1A source/data/rawData/GIN_H4006_RPAPS4S8.txt]

screenPlateOrder	plateWell	replicateNo	Content	ContentAnno	ContentType	MEAN_ObjectSpotTotalCountCh2	MEAN_ObjectSpotTotalAreaCh2	MEAN_ObjectSpotAvgAreaCh2	MEAN_ObjectSpotTotalIntenCh2	MEAN_ObjectSpotAvgIntenCh2	MEAN_ObjectSpotTotalCountCh3	MEAN_ObjectSpotTotalAreaCh3	MEAN_ObjectSpotAvgAreaCh3	MEAN_ObjectSpotTotalIntenCh3	MEAN_ObjectSpotAvgIntenCh3	ValidObjectCount	MEAN_Circ_TotalIntenCh2	MEAN_Circ_TotalIntenCh3	MEAN_Circ_AvgIntenCh2	MEAN_Circ_AvgIntenCh3	percentHIGH_Circ_TotalIntenCh2	percentLOW_Circ_TotalIntenCh2	percentHIGH_Circ_TotalIntenCh3	percentLOW_Circ_TotalIntenCh3	percentHIGH_Circ_AvgIntenCh2	percentLOW_Circ_AvgIntenCh2	percentHIGH_Circ_AvgIntenCh3	percentLOW_Circ_AvgIntenCh3	percentHIGH_SpotAvgAreaCh2	percentHIGH_SpotAvgAreaCh3	percentHIGH_SpotAvgIntenCh2	percentLOW_SpotAvgIntenCh2	percentHIGH_SpotAvgIntenCh3	percentLOW_SpotAvgIntenCh3	percentHIGH_SpotCountCh2	percentHIGH_SpotCountCh3	percentHIGH_SpotTotalAreaCh2	percentHIGH_SpotTotalAreaCh3	percentHIGH_SpotTotalIntenCh2	percentHIGH_SpotTotalIntenCh3
1	C03	1	53BP1	NA	Positive	4.64367816091954	26.5005224660397	5.20803873237523	211176.623824451	3740.22853769666	3.29258098223615	11.717868338558	2.23766218460605	68276.9070010449	2370.23064995467	957	1497175.3	76645.55	1058.17	279.87	26.1	2.8	11.2	8.7	21.6	0.3	11.7	5.5	5.5	5.4	5.6	21.2	3.1	23.4	30	29.3	18.8	36.6	24.9	38.2
1	C03	2	53BP1	NA	Positive	3.59713261648746	18.9784946236559	4.15494923655721	136049.728315412	3199.57014257197	1.89247311827957	6.48673835125448	1.60820332067663	35582.5154121864	1650.43175224257	1395	1233364.6	83555.38	770.31	290.99	20.7	3.1	12	13.5	16.1	2.7	12.5	12	4.7	2.4	3.1	30	3.8	44.2	21.4	11.6	13.6	11.3	20.6	16.2
1	C03	3	53BP1	NA	Positive	2.83137962128043	13.4129846708747	3.59610446278759	82270.9666366096	2493.6014552382	3.73669972948602	13.8611361587015	2.72495902385266	65796.4192966637	2544.01528441303	1109	939684.6	74400.24	628.53	262.85	18.3	4	10.4	10.1	10.8	3.7	12.1	9	2.2	7.6	1.9	31.2	3.4	20.6	19.4	40.2	9.6	49.9	11.1	49.6
1	C04	1	53BP1	NA	Positive	4.19365609348915	22.4307178631052	4.89434855093883	161102.708681135	3406.47464855255	2.07429048414023	8.95492487479132	1.60301954665604	66840.8989983306	1675.23633022522	1198	1311030.1	82025.04	877.64	290.21	24	4	12.7	16	21	1.5	13.9	12.2	4.6	3.8	3.3	25.4	3.7	44.7	25.9	12.2	17.4	16.6	23.2	17.5
1	C04	2	53BP1	NA	Positive	3.51256281407035	22.9386934673367	6.55550560283666	195089.512562814	3618.93337943788	2.48743718592965	9.97085427135678	2.43051050858787	70430.2783919598	1964.92396759146	995	1336558.6	73621.03	1036.05	257.28	23.9	3	9.4	9.4	18.2	1.7	10.7	4.7	6.5	2.7	5.2	24.8	2.6	32.1	25.2	20	15.5	14	23	21.6
1	C04	3	53BP1	NA	Positive	4.19398496240601	20.9616541353383	4.21900429366273	146287.739097744	3412.23391722752	2.36015037593985	8.99398496240602	2.05429923445979	56129.6428571429	2109.57027191856	1330	1304474.8	85669.76	908.88	307.44	24.4	2.4	13.7	13.3	20.5	0.5	14.2	10.5	4.2	5.2	4	28.3	5.5	32.6	24.9	16.6	16.4	23.8	22	23.8
1	C05	1	53BP1	NA	Positive	4.56543209876543	28.9061728395062	5.94799602399225	252686.525925926	3615.12644545007	2.3716049382716	11.6543209876543	1.78822121215068	99556.8086419753	1811.29386461711	810	1635214.9	79239.9	1103.98	288.52	23	2.6	11.4	14.3	19	0.5	14.3	10.7	6.2	4.3	6.3	22.5	4.7	41.1	30.2	12.5	18.8	16.3	23.6	18.1
1	C05	2	53BP1	NA	Positive	3.98531571218796	21.8928046989721	4.53842149317506	166934.533773862	3327.17291623992	1.82452276064611	8.41923641703377	1.74395171456635	64290.3861967695	1684.30873899641	1362	1312410.4	79706.17	834.87	287.8	21.6	2.6	10.5	9	16.2	1.5	11.9	7.7	5.8	3.7	4.2	28.3	4	43	22.9	10.6	14.7	9.4	21.7	14.5
1	C05	3	53BP1	NA	Positive	3.69740853658537	18.532012195122	4.56636352622382	135175.666158537	3445.8296015754	1.99618902439024	7.13871951219512	1.74913325018915	42633.3559451219	1702.89702008357	1312	1173790.4	77272.91	796.96	271.38	20.2	3.4	10.1	4.3	15.8	2.9	12.3	2.8	4.9	4.4	3.7	24.6	3.7	40.4	22.3	12.3	13.6	18.9	19	17.1
1	C06	1	53BP1	NA	Positive	3.64342774146696	20.5010893246187	4.33462524735326	157041.910675381	3260.80185026444	1.65504720406681	6.65795206971678	1.60978495921197	43503.3289760349	1625.10224551368	1377	1334495.3	91543.73	934.44	333.83	25.3	3.1	15.3	7.1	20.8	1.2	16.8	4.1	5.8	4.9	4.3	31.7	4.2	46	22.9	9.2	15	15.4	21.3	17.4
1	C06	2	53BP1	NA	Positive	3.57021276595745	20.1455319148936	4.4604820935202	170257.438297872	3059.10597882002	3.95829787234043	13.9140425531915	2.85811135444862	72279.8382978723	2698.32067745319	1175	1416985.6	89371.08	945.58	318.27	23.1	2.5	13	10.4	18	0.3	16	6.7	4.7	4.7	3.7	30.6	4.7	20	21.5	40	12.7	36.3	16.9	46.7
1	C06	3	53BP1	NA	Positive	4.5193482688391	25.7148676171079	5.5114751360794	201248.025458248	3704.08070053637	2.80448065173116	10.3289205702648	2.0442704986529	66578.4786150713	2067.3858875154	982	1323005.5	79623.41	929.78	282.05	22.4	5.1	13.1	10.9	18.5	4.3	15	8.5	4.4	6	4.9	20.3	3.3	30.4	27.4	22.6	16.1	27.9	22.3	27
1	C07	1	53BP1	NA	Positive	3.54020100502513	19.4539363484087	4.66332461945033	150328.710217755	3101.4941254871	2.98408710217755	10.8785594639866	2.60018627054073	61683.432160804	2414.2797073922	1194	1309771.9	80051.29	933.27	285.54	22.8	3.1	11.6	10.8	17.1	0.3	14.2	7.7	4.1	7.5	3.2	32.1	3.9	29.3	21.8	25.8	14.6	35.7	19.2	40.1
1	C07	2	53BP1	NA	Positive	3.44587008821171	18.6567762630313	4.3222810552521	148151.036086608	3267.27487089774	2.21892542101043	9.20048115477145	2.15191598826776	69324.8708901363	1913.93551423116	1247	1307990.1	89674.09	889.21	327.09	22.7	2.5	11.9	7	18	0.2	15.3	4.6	4.7	3.8	4.3	30.1	4.1	42.3	22.2	14.9	14.1	12.6	20.1	20.1
1	C07	3	53BP1	NA	Positive	4.02668759811617	19.9152276295133	4.30353408722705	142468.239403454	3444.32832455667	3.16483516483516	11.5117739403454	2.33547340735438	67912.8202511774	2450.97064020234	1274	1344931.4	76343.68	861.07	277.59	25	3.9	11.1	24.4	21.6	2.6	11.9	23	4.1	6.1	3.9	26.6	4.6	23.6	24.1	28.5	14.8	37.7	21	37
1	C08	1	53BP1	NA	Positive	3.67945643485212	20.3229416466827	4.9140819452952	155068.776978417	3292.5216245015	1.44924060751399	5.20463629096723	1.40370076383202	31307.5723421263	1450.12059758852	1251	1316215	87275.91	942.97	316.79	24.9	4.2	15.4	5.8	21.5	1.3	17.7	2.9	5.1	4.1	3.5	29.7	3.3	50.4	22.6	9.7	15.5	13.8	20.9	15
1	C08	2	53BP1	NA	Positive	3.817	24.623	6.5442401333703	215859.532	3655.80118004284	2.288	9.505	1.76344855666095	73904.991	1828.12335990535	1000	1455037	82996.67	1031.73	303.57	22.5	1.5	13	9.8	18	0.4	14.7	8	5.6	3	5.4	25	3.6	38.4	26	14.5	17.1	11.5	24.4	16.9
1	C08	3	53BP1	NA	Positive	4.20879120879121	23	4.69450730765446	176920.517216117	3330.68919063066	1.57655677655678	6.75897435897436	1.64950363188391	46881.2608058608	1407.29903562038	1365	1285224.2	80269.99	812.84	284.88	20.9	5.8	11.6	7.7	17.4	5.1	13.1	6.4	4.9	4.5	4	28.6	2.9	51.1	23.9	10.2	15.5	14.4	20.9	14
1	C09	1	PLCG2	NM_002661	sample	4.09789644012945	24.2006472491909	4.76099011324893	205893.427993527	3260.92557338204	2.74029126213592	10.4757281553398	2.16280656795914	72640.1561488673	2347.55049283684	1236	1627539.1	95521.5	1122.81	354.13	26.1	2.2	16.2	10.6	23.1	0.1	18.9	8.4	5.4	5.4	4.1	33.3	5.3	30.9	23.8	19.9	14.6	28.3	19.1	32.4
1	C09	2	PLCG2	NM_002661	sample	3.84556574923547	21.5428134556575	4.73575316715255	171565.74235474	3466.754422602	2.00611620795107	6.99617737003058	2.09711344195439	36856.8256880734	2000.08303110006	1308	1373205.1	81992.77	976.9	297.15	22.2	2.8	13.5	8.5	20.7	0.6	16.8	4.8	6.5	4.5	4.2	29.3	4.4	32.6	20.9	13.5	13.5	12.2	20.4	19.3
1	C09	3	PLCG2	NM_002661	sample	4.00228310502283	19.6910197869102	3.83816063617379	142390.907914764	3074.62392043833	2.37214611872146	8.12937595129376	2.26666770914012	44346.0159817352	2199.4668145808	1314	1277519.2	79716.58	936.34	322.82	23.1	5.5	11.6	16.1	21.5	2.5	16.6	13.4	3.7	6.1	3	32.2	4	29.8	22.6	17.9	13.8	28.3	18.1	29.2
1	C10	1	SETD2	NM_014159	sample	4.62311557788945	25.893634840871	5.45179928693468	211387.733668342	3337.67813928913	2.16499162479062	9.47654941373534	2.40939581109745	70325.2646566164	2043.9583784144	1194	1612088.9	95003.2	1014.22	336.6	25.5	2.8	17.5	15.6	21.8	1.2	17.9	12.7	6.3	7.1	3.6	29.9	4.8	35.8	24.8	12.8	16.8	21.1	22.2	25.1
1	C10	2	SETD2	NM_014159	sample	4.12975778546713	22.5813148788927	5.22285191574725	177979.297577855	3436.61708787074	2.73961937716263	10.8719723183391	2.20543643405633	70790.0726643599	2218.31935766527	1156	1476278.7	85673.57	992.15	312.89	24.6	2.4	15.2	9.3	21.8	0.4	18	6.1	5	4.8	4.2	25.9	4.3	28.5	25.8	20.5	17.4	17.7	24.2	26.7
1	C10	3	SETD2	NM_014159	sample	4.61854583772392	25.6248682824025	4.91754617038464	205357.912539515	3419.16660029262	2.2781875658588	9.22866174920969	2.02737315504102	61776.7291886196	1948.5764620784	949	1549715	89355.36	1116.9	338.94	25	3.1	16.4	5.9	24.2	2.3	20.3	4.6	6.8	6.4	5.2	30.9	4.1	36	24.1	13.4	18.4	22.2	24.4	22.1
1	C11	1	IKZF1	NM_001220765	sample	3.74461979913917	18.9626972740316	4.13497017051428	139535.682926829	3025.6741479469	2.15494978479197	8.6312769010043	2.38658416920839	57230.230989957	2123.12780901315	1394	1372130.3	89266.52	856.56	310.76	24.7	2.7	13.3	6.5	20.1	0.9	15.9	3.9	4.7	5.7	2.9	34.8	4	33.4	22.5	17.1	14.2	25.5	18.1	29
1	C11	2	IKZF1	NM_001220765	sample	4.31026058631922	21.5431596091205	4.10927105708562	159688.017915309	3108.0611435563	2.20439739413681	9.37214983713355	2.03104361675096	64926.9364820847	1934.46660705535	1228	1394483.8	85183.47	907.97	301.97	24	3	14.7	14	21.1	1.2	16.6	11.7	4	4.6	3.1	31.8	5.1	37.4	22.1	14.3	14.2	13.7	19	21.1
1	C11	3	IKZF1	NM_001220765	sample	3.4984544049459	19.6901081916538	5.92157442587935	158269.264296754	3285.49270820392	1.86630602782071	7.63523956723339	2.30244648373443	52396.3346213292	1825.18671115171	1294	1213153.1	78446.31	864.32	300.02	21	17	12.9	17.3	18.2	15.8	15.1	15.1	5.6	6.7	4.1	27.7	4.9	39.1	20.5	10.7	13.5	18.9	17.2	18.9
1	C12	1	COL2A1	NM_033150	sample	4.02536231884058	20.3615942028986	3.74430114165302	153545.713043478	2944.30122659663	1.6304347826087	6.98405797101449	1.7232515882048	48198.3043478261	1657.75728866959	1380	1334983.6	85076.21	856.03	305.11	23	3.6	13.1	10.1	19.7	1.7	15.6	6.3	3.7	5.4	2.7	32.9	4	45.3	21.6	8.3	13.4	14.6	16.8	17.3
1	C12	2	COL2A1	NM_033150	sample	4.34320987654321	23.0526748971193	5.16823637890329	176898.909465021	3296.15155392453	2.04444444444444	8.18353909465021	2.34436616047075	53626.8082304527	1834.27964129198	1215	1430908.6	88930.64	921.03	315.67	25.8	3	13.1	7.9	21.2	2	16.3	6.4	5.1	4.2	3.5	28.3	4.3	38.3	24.1	13.5	16.5	13.1	22.2	18.7
1	C12	3	COL2A1	NM_033150	sample	4.36953352769679	22.2288629737609	4.27991150328815	169446.123906706	3224.97455135264	2.88483965014577	10.5604956268222	2.27335656200504	61281.0036443149	2326.86993986984	1372	1371911.1	81164.98	914.46	297.9	24.1	3.9	14.1	11.2	20.6	2.3	17.3	8.9	5.2	5.6	3.4	29.4	4.6	28.5	25.4	26.5	15	35.5	20.4	35.2
1	C13	1	SMAD4	NM_005359	sample	4.27537437603993	21.6198003327787	4.28453768893735	165992.771214642	3303.19330191854	2.238768718802	7.85940099833611	2.16671537607779	44577.2146422629	2082.65533462353	1202	1536532.5	89832.39	1057.65	312.67	28.8	2	12.6	15.6	24.6	1	14.5	13.5	5.1	5.3	3.9	30.2	3.9	31.9	26.3	16.6	16.6	25.2	21.7	28.1
1	C13	2	SMAD4	NM_005359	sample	4.67062314540059	25.1491097922849	5.02489454251522	200906.46884273	3337.37446784153	2.93323442136499	11.1913946587537	2.23485434747576	72859.4057863502	2392.04253015289	1348	1567771	96755.37	1051.63	346.42	28	2.8	15.9	9	23.7	0.6	19.1	6.9	5.8	3.9	4.6	30.5	5.3	25.7	27.6	24.6	18.4	20.9	25.1	30.4
1	C13	3	SMAD4	NM_005359	sample	4.24371859296482	23.8643216080402	4.27268888639136	188105.672529313	3105.96430640176	2.24036850921273	9.30569514237856	2.75557964455321	62008.7085427136	2048.73433141937	1194	1405132.5	84150.91	929.45	310.44	23.4	9.2	15.1	18.7	19.8	6.6	18.5	16.2	4.2	7.5	3.8	31.2	3.9	31.3	25.8	17.3	16.8	26.6	19.8	25.8
1	C14	1	FANCF	NM_022725	sample	4.27173119065011	20.2490869247626	4.22750754802715	149903.765522279	3266.37179236926	2.7582176771366	10.0752373995617	2.27449051131049	59833.9685902118	2288.58669565256	1369	1393489.5	82785.7	911.05	300.55	24	1.7	13.2	8.7	20.4	0.1	14.8	7.3	3.1	5.8	3.1	29.5	3.7	27.7	22.9	23.6	14.3	32.4	18.9	35.6
1	C14	2	FANCF	NM_022725	sample	3.97569692637598	23.1115082201573	4.83754465553077	193496.629020729	3338.11590938094	2.17941386704789	8.8963545389564	2.01775486702048	60092.2194424589	1952.501303364	1399	1451607.3	82076.49	955.25	294.56	22.7	4.9	14.6	17.7	18.7	2.2	18.1	14.4	5.4	4.1	3.7	29.8	4.6	36.8	21.7	13.7	14.4	12.2	20.4	19.6
1	C14	3	FANCF	NM_022725	sample	4.207343412527	20.9640028797696	4.32682316996556	150865.128149748	3034.50002966146	2.78833693304536	9.63786897048236	2.20370374734159	54562.9366450684	2260.41552794942	1389	1302270.9	84130.5	839.77	285.86	23.8	7.9	12.1	10.7	18.2	7.1	13.8	9.2	4.2	5.8	3.1	31.4	3.5	25.3	24.3	24.3	14.8	33.1	17.8	33.3
1	C15	1	Sep-12	NM_144605	sample	4.422247446084	24.9046538024972	4.99755124482151	196936.023836549	3306.50285546406	2.71396140749149	9.75368898978434	2.20943592784653	63052.8433598184	2398.46033838665	881	1656028.6	103202.81	1088.61	371.01	26.7	1.7	14.8	7.6	25.2	0.2	16.9	5	5.8	5.3	4.3	31.8	3.6	25.8	22.5	22.9	15.1	31.7	21.1	35.3
1	C15	2	Sep-12	NM_144605	sample	3.91923397169026	21.8259783513739	4.81347130140249	179556.18817652	3363.36472677354	2.36885928393006	8.26144879267277	2.17844328395966	45843.1207327227	2130.31115244293	1201	1512554.8	94985.8	1003.4	343.95	26.1	4.2	16.2	12.3	22.1	0.5	18	8.5	7.1	3.7	3.3	29.7	4.7	30.2	21.6	18	14.4	16.2	21.6	23.8
1	C15	3	Sep-12	NM_144605	sample	3.80390334572491	21.7100371747212	4.14333359520639	182209.810408922	3063.44698413743	4.88475836431227	19.6366171003717	3.29152295194768	120015.132899628	3155.99254926241	1076	1465035.3	80378.63	866.11	295.35	22.3	3.6	12.1	9.2	18.1	1.7	13.1	8.3	4.3	11.5	3.5	32.7	5.9	11	20.4	49.4	12.2	62.7	15.7	63.2
1	C16	1	GNPTAB	NM_024312	sample	4.30952380952381	21.8824404761905	3.96972255084486	158163.441220238	3186.34783873382	2.04910714285714	8.51116071428571	2.00500828573814	57317.2998511905	1922.39997231773	1344	1423304.5	91322.71	983.92	332.95	26.6	2.4	17.5	11.5	22.7	1.3	20.1	9.7	5.1	6.9	3.1	31.3	4.2	36.7	23.6	13.3	15.2	20.5	19.8	22.5
1	C16	2	GNPTAB	NM_024312	sample	4.10102489019034	22.5797950219619	4.89013103849013	173783.815519766	3239.21924920089	1.8909224011713	7.25329428989751	2.01041898216326	43266.1390922401	1939.17941941616	1366	1379411.4	89905.86	939.13	330.66	23.8	3.4	15.9	7.5	21.2	0.8	19.3	5.8	5.7	4.4	3.2	31.1	4.6	37.4	21.2	12.5	14.1	12.9	19.5	19.3
1	C16	3	GNPTAB	NM_024312	sample	4.76618122977346	24.3163430420712	5.01884855550264	191246.610841424	3396.85183198402	2.24757281553398	10.002427184466	2.01152672509037	72707.6245954693	1938.08691724637	1236	1604322.7	89223.78	993.74	320.8	25.7	2.1	16	4.1	23.1	1	19.1	3.2	5.2	6.2	3.7	27.3	4.7	36.7	25.2	14.3	16.1	23.1	20.6	22.7
1	C17	1	53BP1	NA	Positive	4.06784888203547	20.2922127987664	4.36863199933937	144490.047802621	3254.57291619242	1.87586738627602	7.64841942945258	1.54748902669526	57172.5597532768	1688.58649667544	1297	1346495.8	93097.99	859.73	332.64	23.7	1.9	15.9	3.7	19.1	1.1	18.3	1.7	5.7	4.1	2.7	28.1	3.2	44.1	23.7	12.3	14.7	16.4	20.4	17.7
1	C17	2	53BP1	NA	Positive	4.25767441860465	23.1906976744186	5.6731495025373	176571.2	3388.57302712268	3.53674418604651	11.5153488372093	2.12878723176841	65424.4102325581	2409.73587164692	1075	1421780.4	86443.32	1037.13	309.7	27.6	1.9	13.7	9.6	23.2	0.1	15.8	6.2	5.1	3.3	3.6	26.2	3.6	24.7	27.1	37.4	16.4	27.2	22.6	35.3
1	C17	3	53BP1	NA	Positive	3.89035087719298	20.6570175438596	4.79461551443374	155927.675438596	3163.49525633798	2.40614035087719	8.81754385964912	1.85167983207234	56303.399122807	1963.77177200285	1140	1308948.1	91348.18	853.11	333.42	23.4	5.7	18.7	9.2	18.4	3.5	19.9	7.1	5.3	4.1	3.6	30.1	4.1	35.4	24.7	16.8	14.5	23.8	18.7	23.9
1	C18	1	53BP1	NA	Positive	4.27397260273973	30.4029680365297	6.00539341312293	289484.192922374	3835.34206879062	2.36872146118721	12.236301369863	1.58085888925344	111481.764840183	1656.5066235557	876	1718149.5	92045.82	1250.94	328.09	28.5	2.3	17.9	10.3	22.9	0.9	18.9	8.1	7.6	5.8	8.4	26.3	4.6	49.9	27.2	12.3	18.7	16.7	24.9	18.2
1	C18	2	53BP1	NA	Positive	3.70515781370285	18.9599692070824	5.47790285374706	135238.752117013	3338.30763930617	2.38491147036182	8.7167051578137	1.86797166230019	56753.6143187067	2006.7342909535	1299	1299019.6	94486.21	952.56	353.58	23.8	2.7	17.5	10.9	20.6	0.3	19.1	9.2	5.8	3.6	2.9	29.6	4.6	35.9	22.8	17.8	16.5	13.9	22.9	21.5
1	C18	3	53BP1	NA	Positive	4.30643611911623	22.240153698367	4.22795782219325	164370.868395773	3385.51507892649	2.20653218059558	8.06147934678194	1.5274374819802	49682.4399615754	1629.77460605575	1041	1352912	82976.37	903.64	303.98	25.1	2.6	16.7	4	19.6	0.6	20	1.8	3.8	3.7	4.1	25.8	3.6	41.6	27	14.1	15.6	17.4	20.9	16.6
1	C19	1	53BP1	NA	Positive	3.63447559709242	22.9740394600208	6.25039511441734	197778.042575286	3613.91007653946	2.14953271028037	6.8785046728972	1.66671407596463	40222.5804776739	1843.30869778921	963	1528250.5	93338.01	1151.11	342.38	26.1	1.9	16.8	5	22.5	0.4	19.6	2.1	7	3.7	7.2	26.7	2.8	37.5	24.8	16.9	16.6	19.7	23.2	21.6
1	C19	2	53BP1	NA	Positive	3.57011494252874	21.2789272030651	4.58643749935194	180460.759386973	3301.83208136504	1.6007662835249	7.64061302681992	1.41874862412138	63096.6651340996	1496.62648494202	1305	1409932.3	91794.27	977.33	330.96	22.5	3.1	14.4	17.2	20	1.2	15.7	14.6	5.9	3.7	4.4	31.6	5	52.7	21.5	7.7	13.8	7.7	19.2	12.1
1	C19	3	53BP1	NA	Positive	3.75798069784707	20.7884187082405	4.40904951870153	160980.914625093	3143.11667723845	1.68819599109131	7.24795842613215	1.90143572956634	52182.3214550854	1501.32672097471	1347	1106930.2	76836.3	782.64	285.92	20	18.3	12.1	22.8	17.1	17.3	14.6	21.3	3.9	4.2	3.6	29.5	3.5	47.7	23.5	9.7	13.1	13.8	16.7	13.5
1	C20	1	53BP1	NA	Positive	3.28625592417062	20.3838862559242	5.37623490208463	162464.255924171	3299.07255832747	1.81706161137441	7.66350710900474	1.51101422537653	49618.7545023697	1461.25697364992	1055	1163916.8	85791.76	844.22	309.2	21.1	15.7	15.8	12.5	15.1	12.7	16.1	8.2	6.5	5.3	4.9	31	3.6	52.3	23	11.2	14.6	16.2	20.8	17.1
1	C20	2	53BP1	NA	Positive	3.29525483304042	18.7715289982425	4.9769588982091	150222.978910369	3104.41871726432	1.82601054481547	7.45957820738137	1.6104954173363	53529.8690685413	1590.44596303884	1138	1304341.8	86937.9	912.35	321.22	21.5	5.1	15.3	19.1	16.3	2	18.5	15.2	4.6	2.9	3.3	32.5	4.3	48.8	21.3	11.7	14.1	9.8	19.3	14
1	C20	3	53BP1	NA	Positive	3.46872525732383	17.8622327790974	4.11587918370697	129219.083927158	3003.44050653197	1.82264449722882	6.80205859065717	1.46525924212297	47129.7933491686	1586.19042314895	1263	913914.4	72782	649.01	263.65	15.6	31.6	13.7	18.1	12.9	31	15.4	16.2	3.6	4	2.6	30.5	2.9	46.1	21.3	12.5	11.6	15.8	15.4	15.8
1	C21	1	53BP1	NA	Positive	5.08409506398537	45.6032906764168	12.8514170493823	500722.939670932	4791.02400006844	3.14625228519196	21.0201096892139	3.91597551062389	220915.157221207	2477.06565985059	547	2567134.7	108090.27	2123.53	407.28	32.7	2.4	25.2	4.8	32.5	2	28.2	0.7	13	6.4	13.9	20.1	6.8	31.1	31.6	21.8	24.9	26.5	31.3	28.7
1	C21	2	53BP1	NA	Positive	3.84889643463497	25.0899830220713	5.78586372796489	223026.480475382	3636.47575590693	1.69524617996604	7.37011884550085	1.43408691880489	57559.0764006791	1458.90374085296	1178	1460034.4	86587.12	1050.7	315.59	20.7	3	15.6	16.5	18.9	1.3	18.4	13.4	7	3.2	5.7	26.1	4.2	53.7	20.4	8.7	15.1	8.1	22	11.3
1	C21	3	53BP1	NA	Positive	3.59163498098859	19.093536121673	4.58023110639146	137956.482889734	3253.62435070289	2.0745247148289	7.08973384030418	1.71600485823437	43277.3505703422	1892.5839618977	1315	1200627.9	92131.4	880.47	336.01	22.4	4.3	17	8.3	18.8	3	19.5	7.1	5.9	5.3	4.3	30.4	4.6	38.9	23.4	16.1	14.6	20	20.1	20.5
1	C22	1	53BP1	NA	Positive	4.10154905335628	23.8666092943201	5.67651018500413	195778.896729776	3623.89443805259	1.74354561101549	8.63769363166954	1.71457858437471	75364.2831325301	1710.03976424166	1162	1431300.1	99101.69	1007.79	348.83	24.4	2.5	20.1	5.5	19.4	1.4	20.5	2.5	6.5	5.9	6.1	26.5	5.5	49	25.2	9.3	17.5	14.8	22	16.4
1	C22	2	53BP1	NA	Positive	4.31321084864392	25.6351706036745	5.58006469638757	220104.689413823	3786.18291973896	2.51268591426072	10.3578302712161	2.05906509709975	76460.5625546807	2285.00770916752	1143	1563907.3	102910.63	1098.82	375.31	27.2	1.5	20	6.7	23.1	0.6	22.2	5	6.7	5.2	7	26.9	6.3	33.8	28.7	19.2	19.3	16.1	26.4	24.5
1	C22	3	53BP1	NA	Positive	4.23115577889447	21.5125628140704	4.91270759839407	158369.61641541	3369.80637007397	3.11139028475712	11.5469011725293	1.95535812983762	75632.9246231156	2305.73048535888	1194	1355726.6	93032.2	880.1	324.49	25.4	9	17.8	4.7	21.6	6.3	20.3	2.3	6.3	4.5	3.9	29	4.4	28	26.1	25.9	17.4	31.2	22.3	31.4
1	D03	1	RAD51	NA	Positive	8.68604651162791	54.9105545617174	5.49278821571453	382229.717352415	3833.2821923442	2.79874776386404	11.2146690518784	2.17718439680312	71839.5313059034	1981.22574281353	1118	1906459.3	69993.9	1121.1	247.17	31.4	18	12.3	35.2	27.8	16.5	12.5	32.9	5.2	5.6	5.4	23.8	4.4	35.2	39.2	18.5	34.4	26.7	36.5	27.6
1	D03	2	RAD51	NA	Positive	8.95052331113225	56.1646051379638	5.59943490814058	432928.981921979	4243.4412163771	4.5185537583254	16.604186489058	2.40651961460012	96939.7773549001	2662.63482941379	1051	2308610.2	98046.24	1281.99	339.95	40.8	4.5	18.1	15.2	36.7	2.7	18.3	16.1	4.4	3.6	4.6	20.7	7.8	24.1	43.2	36.3	36.3	33.4	43.5	43.1
1	D03	3	RAD51	NA	Positive	8.94387277829747	53.0832553788587	4.93276616425353	389532.29373246	4111.33950915626	3.30121608980355	11.4845650140318	2.34118497110635	61777.5360149673	2244.36675545847	1069	2074238.5	96408.55	1168.86	325.6	38	3.1	20.3	17.9	30.6	1.9	17.7	15.4	3.7	6.6	5.9	17.9	5.4	28.3	41.4	24	33.1	33.9	38.2	33.1
1	D04	1	RAD51	NA	Positive	8.26423902894491	50.9887955182073	5.14667953614722	399079.929038282	4182.87453418127	3.84873949579832	13.0018674136321	2.35221923860199	68548.2072829132	2588.08042934051	1071	2179339.3	92865.27	1273.48	317.73	39.3	2.7	18.4	13.2	35	0.8	18.3	10.4	3.1	5.4	4.3	19.7	4.7	23.2	40.1	29.5	31.9	39	36.9	43.6
1	D04	2	RAD51	NA	Positive	8.36764705882353	52.4323529411765	7.34343984553253	409230.885294118	4411.3935239537	3.76960784313725	15.3303921568627	2.8520883142333	100940.756862745	2433.29345538905	1020	2368788.1	103240.43	1358.59	359.3	40.4	1.5	22.9	7.5	35.9	0.6	23	7.6	5	4.2	5.7	15	7.6	27.5	43.9	25.7	35.5	26.2	41.3	32.7
1	D04	3	RAD51	NA	Positive	7.54220183486238	47.8724770642202	5.75847690802669	397646.116513761	4124.88263219723	4.00642201834862	14.5284403669725	2.53704789330899	86973.1926605505	2689.20800934709	1090	2202915.1	98215.42	1284.64	340.59	34.1	4.7	19.3	20.4	31.3	4	18.8	19.8	4.2	6	6.6	20.3	7.2	22.7	36.3	29.6	29.4	41.1	34	41.8
1	D05	1	RAD51	NA	Positive	7.90168539325843	49.0898876404494	5.58209151644294	379652.592696629	4246.56565900859	3.05337078651685	10.9166666666667	2.26776270986987	57668.2986891386	2263.40638134187	1068	2041978.6	88146.17	1238.39	306.86	38.4	2.5	14.8	9.6	33.6	0.9	13.5	7.1	4.1	6	5.2	18.3	4.2	28.6	41.9	23.3	31.6	33.6	38.7	35.4
1	D05	2	RAD51	NA	Positive	7.27249134948097	46.0475778546713	5.34598511527568	352201.497404844	4140.62339050162	2.8659169550173	11.7301038062284	2.29629144294891	73907.3814878893	2107.41001659253	1156	1863196.8	90855.9	1128.89	321.94	33.7	2.6	15.7	12.5	28.5	2	14.6	8.4	4.7	4.5	4.9	19.4	5.1	33.2	38.2	18.7	30.5	19.9	38.2	26
1	D05	3	RAD51	NA	Positive	7.89229340761374	50.3676880222841	5.6214744506076	395866.618384401	4204.84603065699	3.76044568245125	14.4781801299907	2.41383675634126	90123.5961002785	2394.49464025952	1077	2090938.1	85916.1	1194.28	295.05	37	5.6	17	18.2	32	3.2	16.5	16.7	4.7	5.9	5.6	19.8	5.8	26.5	39.6	26.4	32	36.9	37.9	36.5
1	D06	1	RAD51	NA	Positive	8.35355648535565	51.1359832635983	5.17751600818514	389568.601464435	4231.64387177089	3.5836820083682	13.984309623431	2.37061174039913	94417.6746861925	2319.15711058942	956	2083474.1	97420.59	1294.86	353.02	37	2.9	20.2	6.4	31	1.5	19.8	4.5	4.4	5.1	5.1	19.7	5.5	29.7	38.8	25.9	32.3	34	37	36
1	D06	2	RAD51	NA	Positive	8.27699530516432	49.6366197183099	6.14600396539657	386911.938028169	4391.53448967098	4.3868544600939	15.5586854460094	2.78067025310234	81988.9333333333	2890.27645384041	1065	2278785.9	94642.94	1331.64	322.1	39.9	1.8	19.2	15.3	36.9	0.2	18.4	13.2	5.2	5.3	5.4	19.2	6.5	19.2	40.7	40.2	33.9	38.2	43.5	49.4
1	D06	3	RAD51	NA	Positive	7.42260869565217	43.9182608695652	5.11796348529341	322847.68173913	3952.33869585508	2.94434782608696	11.4913043478261	2.33276523931282	71603.2965217391	2202.12018151225	1150	1956887.7	101804.22	1183.52	359.43	36.8	3.4	19.7	8.3	31.7	3.2	20.1	7.4	4.4	6.8	4.4	22.8	5.9	32.8	39.5	22.3	31.9	32	37	31.8
1	D07	1	RAD51	NA	Positive	8.62459893048128	53.6941176470588	5.61121066750814	426383.994652406	4139.05709772918	3.34331550802139	11.9582887700535	2.10595403298878	71169.5893048128	2223.08446512791	935	2323925.8	97397.04	1354.32	331.55	39.9	2.7	20.7	7.6	35.1	1	20.3	4.5	4.4	6.6	5.2	22.1	5.3	32.6	41.7	24.8	34.2	32.7	40.4	35
1	D07	2	RAD51	NA	Positive	8.74247787610619	55.6230088495575	5.73703977206321	435418.524778761	4515.58921199029	3.26991150442478	12.1061946902655	2.4442452580145	67920.8743362832	2356.52971435957	1130	2198286.7	93209.74	1336.76	330.85	39.3	3	18.2	6.5	35	0.7	17.5	3.9	5.8	4.8	5.8	16.4	5.1	28.1	42.4	22.7	36.4	23.6	42.9	31.9
1	D07	3	RAD51	NA	Positive	8.92025664527956	56.6764436296975	6.25459204447585	433364.753437214	4455.62654841642	4.27131072410632	14.9706691109074	2.50485180353733	82182.0834097159	2454.66115045325	1091	2181267.9	87773.46	1282.68	297.09	39.5	2.1	16.8	12	34	0.4	16	10.5	5	6.8	6	16.2	5	22.7	45	30.6	36.5	42.5	43.1	42.3
1	D08	1	RAD51	NA	Positive	7.46252465483235	51.2406311637081	5.81625494006975	433540.507889546	4338.44420920993	3.76923076923077	15.1410256410256	2.22760532135534	102303.705128205	2424.04242799045	1014	2206889.6	96286.65	1261.07	336.37	36.4	3.2	23.3	9.5	31.3	1.2	21.7	7.3	7.3	4.4	6.8	19.2	5.2	27.1	38.5	26.4	31.5	36.1	37.8	38.5
1	D08	2	RAD51	NA	Positive	8.11193339500463	50.8140610545791	5.93292006436833	398701.347826087	4178.50255407677	3.14801110083256	11.7326549491212	2.00627357572199	74750.7622571693	2044.09052360666	1081	2178473.4	90901.05	1223.9	307.6	35.2	3.6	21.4	14.8	31.1	1.3	21.1	13.2	5.9	3.7	5.3	19.1	5.1	34.5	40.8	21.9	34.2	20.9	40.5	26.3
1	D08	3	RAD51	NA	Positive	7.89449541284404	48.2614678899083	5.00528033055347	371380.350458716	4027.7034905587	2.83669724770642	10.6137614678899	1.93983812222094	67818.7394495413	1933.83864285734	1090	1965430.4	89812.02	1165.39	307.28	34.2	2.9	18.1	5.1	30.6	1.8	17.6	3.4	3.9	6	5	20.8	4.2	36.8	38.2	17.4	29.8	27.6	35.1	25.8
1	D09	1	SMC3	NM_005445	sample	3.95040214477212	20.6139410187668	4.64375492174618	153013.000670241	3252.33133889879	1.59182305630027	6.80965147453083	1.75521990597889	45950.7319034853	1679.59148567825	1492	1285645.8	90356.31	919	338.77	24.5	6.9	12.3	19.4	21.3	2.6	14.7	14.9	5.6	6.4	3.4	30.2	5.1	46.6	25.5	9	15.3	15.4	19.4	17.8
1	D09	2	SMC3	NM_005445	sample	4.30774647887324	22.2218309859155	4.53439984198751	162793.05	3318.71953459834	1.68098591549296	7.3830985915493	1.71773395029825	48910.4112676056	1607.06473224089	1420	1241059.7	80403.24	854.53	288.82	22.7	5.3	11.3	13.7	18.4	3	13.5	9.4	5.4	3.5	2.7	26.5	4.9	47.5	26	7.7	15.4	9.2	22.1	14.4
1	D09	3	SMC3	NM_005445	sample	4.27344877344877	22.2424242424242	4.69932389367556	164819.016594517	3309.06504066764	1.9033189033189	7.57647907647908	1.83641820923712	47022.0865800866	1720.880369133	1386	1202841.5	77494.68	808.96	278.66	21.1	12.7	11.7	11.4	18.4	11.3	13.4	8.9	4.9	5.7	3.1	27.6	4.3	42.1	25.3	10.5	14.2	18.7	20	18.8
1	D10	1	CHD8	NM_020920	sample	4.21972734562951	22.4779470729751	4.17547187127187	168459.803528468	3347.67909776212	2.22935044105854	8.67441860465116	1.93881898104505	56400.2373696873	1971.54460750627	1247	1416687.1	95410.16	974.95	343.28	23.8	2.3	16.6	6.7	22.8	1.3	19.7	4.7	4.7	5.1	3.2	28.1	4.4	35.8	24.8	14	17.2	21.1	22.2	23.9
1	D10	2	CHD8	NM_020920	sample	3.92220421393841	21.645056726094	5.74089571623333	167843.243111831	3540.03574352315	2.52025931928687	8.99918962722852	2.01413480960399	55019.3047001621	2041.32465814314	1234	1387913.8	83442.17	1011.35	313.31	25.2	2.8	16.7	8.3	21.6	0.6	18.9	4.8	6.6	2.6	4.3	26.7	3.2	29.6	25.4	19.1	15.8	13.9	23.2	22.1
1	D10	3	CHD8	NM_020920	sample	4.36575562700965	24.9453376205788	4.79021470412723	199801.180064309	3567.04911937505	2.43971061093248	10.0434083601286	2.32840694798586	68288.095659164	2136.41313504785	1244	1367644.2	87199.34	910.88	319.81	24	6	16.2	9.6	20	4.3	19.1	6.2	5.5	6.6	4.7	27.7	4.3	30.9	25.6	16.1	16	26	22.9	26
1	D11	1	COL5A2	NM_000393	sample	3.80325203252033	21.780487804878	4.59018639477445	179248.264227642	3052.61135930382	1.93658536585366	7.95853658536585	2.02741719015178	51059.6804878049	1773.37478203164	1230	1446245.9	84365.39	883.34	294.47	23.5	2.6	12.7	11.5	19.2	1.7	13.2	10.8	6.3	7	3.4	33.6	4.5	41.1	20.2	10.2	13.3	18.2	18.7	20
1	D11	2	COL5A2	NM_000393	sample	3.73783359497645	21.4222919937206	4.83077277347514	167271.660910518	3201.0218921639	2.31632653061224	8.87598116169545	2.17232961545658	53487.5525902669	2091.87684252455	1274	1330842.4	85267.6	898.28	320.41	20.6	2.8	11.2	8.4	19.1	0.4	13.7	5.5	6	3.5	3.2	31.1	4.6	31.5	20.7	16.6	13.9	14.4	19.6	22.1
1	D11	3	COL5A2	NM_000393	sample	3.71796707229778	20.1403006442377	4.4978223332278	145607.53614889	3258.5303568883	2.02004294917681	7.79813886900501	2.04278762188249	48244.5440229062	1940.9257419809	1397	1145918.2	83834.3	842.92	311.67	21	9.5	12.5	7.8	17.6	7.4	14.1	4.9	5.5	6.7	3.8	29.3	5.4	34.8	21.8	16.2	14.5	24.6	18	23.5
1	D12	1	BRCA2	NM_000059	sample	3.95891364902507	22.0661559888579	5.80922381579103	167477.451253482	3610.22477564458	1.9150417827298	6.90598885793872	1.91761431004944	42528.0766016713	1924.11171872111	1436	1375048.9	92665.94	980.22	339.2	22.8	3.4	16	13.6	20.3	0.2	18.1	10.3	4.9	5.2	3.3	26.9	3.7	38.6	24.7	11.6	16.9	20.1	23.3	23.8
1	D12	2	BRCA2	NM_000059	sample	4.48601973684211	24.0542763157895	5.5740143798948	184222.958881579	3702.07327133068	2.04934210526316	8.67845394736842	2.14575472530491	59457.6463815789	1980.62358681518	1216	1526883.5	96540.59	1131.49	354.87	25.3	2.3	20.1	10	26.9	0.6	26.5	8	4.4	3.9	3.5	23.7	4.1	34.4	28.5	13.7	18.7	13.8	26.5	20.4
1	D12	3	BRCA2	NM_000059	sample	4.04393149664929	23.1734921816828	5.63987081411885	173959.599404319	3485.52729502338	2.06403574087863	8.17274758004468	2.13486846809685	53179.983618764	1971.27998350974	1343	1331630.2	86222.43	864.56	315.44	21.5	5.6	13.5	7.7	20	3.9	17.3	6	4.5	6.9	3	23.5	3.7	32.8	26.1	13.9	17.4	25.8	22.9	25.3
1	D13	1	UBR5	NM_015902	sample	4.15687919463087	20.6258389261745	4.55681925482184	157795.144295302	3182.60158102581	2.75671140939597	11.0302013422819	2.17014243334524	82925.5234899329	2391.51959030424	1192	1486414.9	121043.09	1032.25	453.55	25.7	2.8	21.1	5.1	22.9	0.2	24.8	2.7	4.4	6.3	3.1	29.8	7	29.9	23	17.7	14.2	26.6	19	30.1
1	D13	2	UBR5	NM_015902	sample	3.94704324801412	21.4218887908208	5.10226953620787	178354.05913504	3020.05270298829	3.28420123565755	12.368932038835	2.8893514607639	77329.2418358341	2653.33123186854	1133	1536633.5	106163.35	1121.89	393.52	27.5	1.9	17.8	11.8	21.8	0.5	22.1	10.1	4.4	3.8	4.1	35.1	5.8	22	22.1	29.8	15.4	25.9	19.3	36.3
1	D13	3	UBR5	NM_015902	sample	3.75567665758401	17.1326067211626	3.99736198511202	106650.686648501	2927.13542126713	2.20435967302452	8.11989100817439	2.0903664538316	48605.7393278837	2086.44989012643	1101	1096050.1	104774.92	822.96	389.25	23.6	11.4	15.8	14.4	20.2	10	19.2	11.7	4.5	6	2.8	31.2	4.9	32.1	24.3	15.7	13.7	25	17.2	25.8
1	D14	1	TET2	NM_017628	sample	3.7586512866016	20.2990239574091	5.15015105316638	146389.151730257	3266.05418362772	2.47382431233363	8.41526175687666	2.24797613743654	43238.6610470275	2227.64549445407	1127	1284262.2	98699.4	900.54	355.05	24.7	3.3	18.7	5.7	20.4	1.5	21.2	3.3	6.1	6.7	3.9	29.9	4.3	30	22	20.3	15.3	29.6	19.1	33.1
1	D14	2	TET2	NM_017628	sample	3.70058139534884	20.9583333333333	5.78535120681237	169626.180232558	3380.67243369155	3.11240310077519	12.9854651162791	2.71669793922192	94578.3507751938	2485.59983823672	1032	1422061.2	96231.48	964.72	340.61	23.6	2.3	16.3	10.7	21.7	0.3	20.3	8.4	4.5	4.8	3.5	27.3	5	22.1	23.9	27.1	16.1	22.1	22.6	32.6
1	D14	3	TET2	NM_017628	sample	2.87596355991591	14.3777154870357	3.5134327168297	104667.880868956	2560.7141140549	3.72740014015417	13.5914505956552	2.83511286668188	61261.6419060967	2575.9441069038	1427	997069.1	66192.11	701.87	247.6	17.4	17.5	9.9	25.9	13.2	13.9	12.8	17.2	3.6	8.9	2.8	38.8	3.2	21.9	18.1	42.8	8.8	54.9	12.1	54.3
1	D15	1	AMER1	NM_152424	sample	4.03290414878398	21.7160228898426	4.39115831927794	172918.672389127	3152.81686973628	2.13662374821173	8.90200286123033	2.46893694846728	64124.7582260372	2123.92113241329	1398	1416443.4	84356.34	931.13	322.35	24.1	3.3	12.2	16	21	0.8	14.9	13.7	4.1	6.7	3.6	32.6	4.5	33.3	21.9	15.2	14.2	24	18.3	26.6
1	D15	2	AMER1	NM_152424	sample	3.66428571428571	20.7309523809524	4.09616501959309	171214	2820.72024321757	1.95793650793651	7.2984126984127	1.86522386636258	45383.6555555556	1751.05581798249	1260	1294294.2	78958.09	855.54	288.35	21.2	4.7	10.8	17.3	17.1	2.7	12.7	16.3	5.6	4	2.4	35.2	3.9	38.7	20	12.6	10.6	11	14.4	17.5
1	D15	3	AMER1	NM_152424	sample	3.40554722638681	19.6866566716642	5.15558192169334	157861.155922039	3284.35080233336	2.39430284857571	9.54347826086956	2.04851797479184	62894.808095952	2034.5837817674	1334	1250666.2	93589.25	873.62	337.42	19.5	2.3	16	4	15.3	0.8	18.3	2	5.2	7.1	4	28.9	4.7	32.1	18.9	15.7	12.2	24.6	16.6	24.2
1	D16	1	EXT2	NM_207122	sample	3.40584415584416	17.6030844155844	4.11889924807061	129588.534902597	2860.21997383166	2.25649350649351	7.94561688311688	2.20599156812763	45974.9163961039	2005.20520000321	1232	1181132.6	84854.4	789.3	299.95	19.5	4.5	17.7	16.4	15.3	1.3	20	13.8	3.2	4.9	2.5	35.6	2.9	31.2	17.9	15.7	12.1	24.5	14.9	26.5
1	D16	2	EXT2	NM_207122	sample	4.21016949152542	20.671186440678	3.82106060387399	147914.645762712	2941.56299198997	2.48813559322034	9.2771186440678	2.34682423268624	57710.413559322	2319.1329647743	1180	1368067.6	95841.51	903.82	352.34	23.4	3.6	22.8	11.5	20.1	0.6	28	9.3	3.7	4.5	2	33.2	4.9	27.6	22.5	17.5	14	16.4	18.6	25.4
1	D16	3	EXT2	NM_207122	sample	3.75476603119584	19.3804159445407	4.27117623973129	147139.490467938	3106.72321229218	1.99220103986135	8.16377816291161	2.13726734855018	55818.2538994801	1931.35795087851	1154	1232311.7	98956.67	902.25	374.65	19.9	3.8	20.5	3.8	18.6	1.6	25.7	1	3.4	6.9	3.4	30	4.2	35.7	21	12	12.7	18.8	16.1	20.4
1	D17	1	RAD51	NA	Positive	8.51549942594719	53.4179104477612	5.29548206264925	411630.777267509	4479.03186611983	3.64293915040184	12.5797933409874	2.46327541630223	71314.4420206659	2514.22684747054	871	2192453.8	104438.39	1302.55	382.85	40.6	1.7	20.8	7.5	35.5	0.3	20.6	6.1	4.6	5.4	5.7	15.3	4.9	22.8	43.5	29.6	35.9	38.1	42.8	40
1	D17	2	RAD51	NA	Positive	8.71443514644352	58.1150627615063	7.47474643213672	487267.936192469	4632.87263627234	3.90585774058577	14.2489539748954	2.51340620522865	90244.5721757322	2509.74897138798	956	2525298.8	101590.03	1602.37	351.15	43.2	2	20.9	10.1	40.3	0.4	21.5	6.9	7.7	3.1	6.9	16.9	5.4	24	44.2	31.2	38	27.7	45.1	36.3
1	D17	3	RAD51	NA	Positive	8.59304511278195	54.0093984962406	5.26320198657737	421311.663533835	4238.90586015342	3.06672932330827	10.9859022556391	2.28491183298506	60018.9708646617	2205.65123285138	1064	2155662.6	89105.71	1278.79	313.55	37.6	2.6	18.4	7.6	33	0.9	19	6.2	4.7	5.9	6.5	20.8	5.6	29.8	42.1	24.3	35.3	33.5	39.7	33.5
1	D18	1	RAD51	NA	Positive	8.27891791044776	53.8796641791045	5.68361696273736	436722.935634328	4327.31897228113	3.11287313432836	11.3320895522388	2.23091318156191	65373.364738806	2205.81047170214	1072	2297828.3	104390.02	1341.6	362.95	38.9	3.8	29	7.6	33.4	0.7	27.4	4.6	5.3	5.7	6.3	20.4	4.7	32.5	40.4	21.5	34.5	32.5	41.1	34.4
1	D18	2	RAD51	NA	Positive	7.73003802281369	47.5057034220532	5.7537777650283	360343.412547529	4269.59809717561	3.00950570342205	11.1730038022814	2.1732269006424	70961.3136882129	2273.6688755768	1052	1966761.6	95456.8	1220.51	329.1	38.1	1.9	21.7	9.5	31	0.4	22.3	6.8	4.3	3.7	4.2	16.6	4.4	28.4	43	24	33.8	21.6	39.4	30.1
1	D18	3	RAD51	NA	Positive	8.602383531961	53.3672806067172	5.33448871548658	400830.7843987	4158.66968594637	3.40845070422535	12.6598049837486	2.36474882933568	78455.525460455	2390.83464160801	923	2129418.3	111292.33	1269.7	394.32	41.2	3.1	29.5	4.7	34.7	1.6	28.5	3	4.7	6.4	5.6	19.4	6.8	26.8	43.4	25.1	37.2	35	41.3	35
1	D19	1	RAD51	NA	Positive	8.73806998939555	56.3934252386002	5.89430359108576	472006.381760339	4395.31911849974	4.83138918345705	18.5196182396607	2.92655071895345	124937.799575822	2882.84446749362	943	2647338.3	121193.98	1486.02	408.07	46	1.4	23.6	7	41.6	0.5	22.9	5.5	4.3	5.2	7.1	22.2	7.3	20.7	45.1	38.2	36.9	47.6	42.8	50.7
1	D19	2	RAD51	NA	Positive	9.45814581458146	58.3195319531953	5.52148473398582	449463.143114311	4387.32822604417	3.11791179117912	10.7182718271827	2.24334300164687	56626.6156615662	2275.58349181643	1111	2264726	95701.76	1337.52	327.36	41.8	3.5	21	11.3	36.6	2.5	18.7	9.2	5.3	3.5	5.8	18.5	5.8	31.9	45.3	24.8	37.6	24.7	43.7	31.1
1	D19	3	RAD51	NA	Positive	8.63055555555556	53.1564814814815	6.78314218442708	403215.042592593	4382.49815840535	3.37777777777778	12.9398148148148	2.22755657162124	87121.5361111111	2277.58164942787	1080	2187306.7	95702.25	1322.06	330.65	38.6	2.2	19.1	5.6	34.4	0.6	20.3	3.7	4.6	5.4	5.1	16.9	4.5	27.6	43.1	26.2	35.7	33.6	41.6	32.1
1	D20	1	RAD51	NA	Positive	9.20063357972545	57.325237592397	4.90656046297806	441292.257655755	4152.53084688672	3.11932418162619	10.2576557550158	2.12618826743581	52417.3864836325	2270.92218176242	947	2399749.5	115923.64	1339.36	403.13	39.7	2.1	34.1	3.4	36.6	0.7	32.8	3.1	3	4.3	5.5	21.9	5.6	30.6	42.2	23.4	35.7	32.1	40.5	34.6
1	D20	2	RAD51	NA	Positive	8.81818181818182	57.5327695560254	5.67159198975886	459229.317124736	4437.82559003036	3.71670190274841	15.7706131078224	2.29998414653306	115115.811839323	2457.44795937861	946	2414187.8	120562.08	1428.11	425.04	41.4	2	34	8	37.3	0.8	34	6.4	5.5	4.5	6.1	17.8	7.1	29.5	42.9	26.2	37.5	24.6	44.3	33.1
1	D20	3	RAD51	NA	Positive	8.17963496637848	52.5148895292987	6.21612669531226	407745.701248799	4198.39580981207	3.5552353506244	13.0845341018252	2.39167210352594	74729.2449567723	2357.43885075814	1041	2174443.2	104541.53	1301.92	349.78	37.8	1.5	27.1	2.9	32.8	0.4	26.1	1.6	4.5	7	6.7	18.6	5.5	27.6	42.6	23.8	34.3	33.8	39.4	35.3
1	D21	1	RAD51	NA	Positive	9.38517745302714	60.1899791231733	5.46064383594246	491772.174321503	4398.53058277615	3.31941544885177	11.9311064718163	2.15496017496914	75969.891440501	2360.3149445402	958	2491126.6	113953.9	1388.65	380.57	42.7	5.9	25.3	11.5	40.6	4.9	23.8	10.9	5.9	6.2	6.7	21.5	6.2	32	44.2	23.8	38.7	31.9	44.5	36
1	D21	2	RAD51	NA	Positive	8.33367451381781	52.9651995905834	5.86573698376963	422968.988741044	4363.58091132318	3.12282497441146	11.3326509723644	2.47138643810365	65480.6192425793	2384.7797421497	977	2259729	100539.57	1317.99	349.5	39.7	2.4	24.8	6.2	34.4	0.9	22.9	3	5.1	3.9	5.7	20.3	6.2	30.1	42	22.9	34.1	22.7	42.5	31.8
1	D21	3	RAD51	NA	Positive	7.6779497098646	47.1083172147002	4.07842561487093	359532.025145068	3517.41799777999	3.0705996131528	10.9980657640232	1.91102755301959	58777.1063829787	1888.21626990575	1034	1814143.2	71043.88	1022.51	247.68	33.5	22.8	15.8	27	27.9	16.4	15.7	19.6	2.8	4	4.2	31.4	4.4	38.4	36.5	21.7	30.3	29.7	33.8	28.8
1	D22	1	RAD51	NA	Positive	9.10577971646674	62.0141766630316	5.39141096725758	515824.196292257	4265.3484944872	3.85169029443839	14.6194111232279	2.08282824242526	93827.1177753544	2382.64904712459	917	2417079.9	117782.23	1332.34	402.61	40.7	2.5	33.7	6.9	34.7	0.9	32.8	6	3.7	5.5	7	21.9	7.3	30	42.4	25.1	35.7	32.8	39.7	35.7
1	D22	2	RAD51	NA	Positive	10.4167709637046	66.8973717146433	6.88176706127274	552149.605757197	4813.34520534662	4.4918648310388	15.2665832290363	2.66407311091839	83386.8135168961	2852.84572065456	799	2655180.8	115846.77	1611.89	402.29	45.3	2	30.2	7	42.2	0.8	28.7	6.1	5.9	4.8	7.5	15.8	6.5	18.8	49.3	38.4	40.6	38	47.2	46.6
1	D22	3	RAD51	NA	Positive	8.29839471199245	53.2625118035883	5.46276299373342	429709.020774315	3999.07290172441	4.84324834749764	16.8593012275732	2.6675561951402	88261.7346553352	2885.16432206513	1059	2166959.3	92627.68	1208.54	312.93	38.1	14.2	22.5	15.1	31.5	13	21.4	12.9	4.1	5.9	6.3	23.2	5.7	17.8	42.7	47.4	33.1	56.2	38.1	58.2
1	E03	1	RF	NA	Neutral	4.03424124513619	22.9548638132296	4.75111577964685	186968.072373541	3330.61105407813	2.2420233463035	10.0871595330739	2.0541218096043	76711.246692607	1969.18694412918	1285	1437255.2	91738.44	950.72	337.28	24.9	4	14.5	7	20.9	0.5	15.8	4	6.7	6.9	3.9	30.2	5.6	38.9	21.2	13.1	14.6	20.6	20.4	24.4
1	E03	2	RF	NA	Neutral	3.57366362451108	18.8005215123859	4.11714760456576	145796.910039113	2930.91912945769	3.51694915254237	12.8161668839635	2.89972423925044	60146.1655801825	2764.77510705493	1534	1256663.1	76214.3	817.99	273.26	22.3	2.7	10.2	12.5	18.2	0.5	11.4	9.5	4.5	7	2.4	32.7	5.3	17.1	19.9	34.9	11.4	37.3	17.2	47.5
1	E03	3	RF	NA	Neutral	3.69986357435198	17.5177353342428	4.14276100232593	117113.478171896	3021.8140784373	1.68076398362892	6.42223738062756	1.85688157426522	34562.2824010914	1593.58879089284	1466	1208451.5	69650.46	813.32	252.72	23.9	6.7	11.8	24.3	20.5	6.8	13.4	21.8	3.9	6.2	3	32.5	2.8	42.7	22	10.6	14.1	18.3	16.9	17.6
1	E04	1	RF	NA	Neutral	4.1785471826205	22.5987780040733	4.28948397609097	172960.395112016	3155.38489331938	2.18940936863544	7.99321113374067	2.04817137488749	46995.005431093	1925.09810505419	1473	1404201.6	85148.97	903.41	309.73	24.3	3.4	14.2	17.1	21.4	1	15.1	15.5	5.6	6.3	2.9	31.4	4.3	35.8	21.7	13.4	13.6	21.8	18.3	23.8
1	E04	2	RF	NA	Neutral	4.25763888888889	22.4284722222222	4.09673468984166	166958.91875	3216.71832590863	1.90347222222222	6.94513888888889	1.93240816599208	39386.1402777778	1797.66660782322	1440	1320515.6	79981.9	906.4	295.18	22.6	3.1	12	16	20.6	0.8	15.1	13.6	4.9	3.9	3	31.4	3.8	38.4	22.4	11.5	15	11.5	21.3	18.1
1	E04	3	RF	NA	Neutral	4.70084811102544	25.3592906707787	4.74210309864915	183720.189668466	3401.68488985445	4.72397841171935	18.5744024672321	2.98557353463178	107476.704703161	3090.77418349234	1297	1523901.4	94023.65	933.04	325.81	29.4	1.3	16.1	6	22.5	0	17	6	3.8	9.1	3.5	25.3	6.1	14.4	28.7	48.1	17.3	57.9	22.1	59.8
1	E05	1	RF	NA	Neutral	3.67602739726027	19.8691780821918	4.26898050670232	145384.302739726	3107.96552215964	1.81369863013699	7.18287671232877	1.99146442055619	47517.8404109589	1902.20018481698	1460	1308438.5	89849.1	856.53	324.81	23.5	2.9	13.8	7.4	18.8	1.4	15.3	5	6	7	2.7	31.4	4.2	38.5	21	11.2	12.8	20.2	17.4	23
1	E05	2	RF	NA	Neutral	4.26255707762557	21.3302891933029	4.32120542944215	153709.712328767	3204.40034062806	1.89878234398782	7.08523592085236	1.87598716056785	40054.101217656	1773.61811425799	1314	1313396.8	78528.6	857.34	284.76	24.7	3.2	10.6	13	20.7	3	12.2	9.6	4.5	3	2.9	28.8	3.3	38.7	24.3	11.9	15.1	11.6	21.2	18.2
1	E05	3	RF	NA	Neutral	4.33733239237826	20.9456598447424	4.20974907695649	150655.718419195	3234.47252219292	2.35850388143966	9.0924488355681	2.09806189673992	55304.8433309809	1999.27869662595	1417	1379786.3	73706.5	916.52	267.87	25.5	2.3	11.5	22.9	22.8	0.8	13.9	19.9	3.7	5.6	3.2	28.5	4.5	33.4	25.1	16.4	14.9	24.1	18.6	23.7
1	E06	1	RF	NA	Neutral	4.01532033426184	19.174791086351	4.51829707678092	126774.165041783	3228.48458318718	1.90459610027855	7.94846796657382	2.07282532262739	52516.1169916435	1956.86775296222	1436	1257502.4	86211.07	850.01	315.97	23.1	3.8	12.7	13.6	20.3	2.4	16	12.8	4.9	6.9	2.6	29.3	3.9	35.6	23.1	12.9	14.3	22.3	19.3	25.2
1	E06	2	RF	NA	Neutral	4.23719298245614	20.4905263157895	4.19039603562497	144003.546666667	3255.80413077897	2.00631578947368	7.71929824561404	2.07652339562046	45112.6238596491	1928.53298957814	1425	1319915.4	80325.46	876.28	290.1	22.9	3.7	11.4	16	20.6	2.6	13.7	12.8	4.5	4.1	2.5	30.2	3.9	34.7	23.4	12.8	15.2	11.5	21.4	18.9
1	E06	3	RF	NA	Neutral	4.07015032211883	20.5304223335719	4.86717674606061	140929.753042233	3469.35814765548	1.87687902648533	7.35576234788833	2.18679666865649	45918.5626342162	1885.61294918052	1397	1273494.8	82579.68	990.75	300.61	23.6	3.7	11.9	11.4	21.8	2.8	14.3	9.1	6.9	6.4	4.1	29.5	4.2	36.4	24.3	14	17	22	22.5	21.2
1	E07	1	RF	NA	Neutral	3.73941134242642	19.0574300071788	4.10542425985406	140565.059583632	3212.90838489755	1.79396984924623	7.19597989949749	1.89493313790891	47125.6891600861	1819.50396712914	1393	1358372.2	90051.83	893.14	323.16	24.3	3.9	13.1	9.1	20.8	1.4	14.7	5.5	5.5	6.7	3.1	32.2	4.4	40.6	21.9	10.6	14.9	18.2	19.7	20.5
1	E07	2	RF	NA	Neutral	4.00471698113208	20.1705974842767	4.37382936141151	143169.697327044	3445.4562480125	2.15487421383648	7.34748427672956	2.21391399164536	38444.5534591195	2251.52729016181	1272	1321112.6	86292.74	945.46	320.99	25.7	3	13.5	7.9	22.3	0.5	15.8	5	4.8	3.9	3.1	26.6	5	28.8	24.4	16.9	14.8	15	21.9	25.3
1	E07	3	RF	NA	Neutral	4.4455732946299	22.8417997097242	4.94381024009515	170898.798984035	3457.17144754677	2.38316400580552	8.71262699564586	2.19900074873854	54479.4252539913	2208.30951931026	1378	1448097.4	87011.4	961.09	311.05	26.1	2.2	13.8	4.7	22.7	0.4	16.6	1.7	4.2	6.7	3.3	27	4	29	25.3	16.8	15.3	27.1	20.2	27.7
1	E08	1	RF	NA	Neutral	3.5826538176427	17.9021497405486	4.271728084961	128822.119347665	3272.23072305994	1.56560415122313	5.84432913269088	1.77256310131683	32439.0741289844	1712.95657098315	1349	1301889.2	88585.12	858.23	319.31	22.8	6.1	12.2	10	19	4.2	13.6	7.9	5.4	5.9	3.1	29.6	3.6	44.6	19.9	8.3	12.2	17.1	17.3	20.5
1	E08	2	RF	NA	Neutral	3.71744627054362	19.3950695322377	5.0313471389808	150604.546776233	3180.49399580202	1.61820480404551	6.42920353982301	1.63614275120179	42912.7983565107	1696.39069637603	1582	1305944.1	78915.99	899.84	286.55	22.6	14.2	11.7	16.4	19.8	12.7	14	13.7	5.8	2.5	3.5	34.2	3.8	45.8	19.9	8.8	12.7	8.8	19.5	14.5
1	E08	3	RF	NA	Neutral	4.6714501510574	23.0785498489426	4.07892569274386	174559.071752266	3216.27371758586	2.00604229607251	7.36253776435045	1.71374524443375	44960.2069486405	1740.54984126726	1324	1503398.8	91403.24	974.27	325.6	28.2	3	14.9	6.2	24.8	1.2	16.6	4.7	5.1	4.5	3.8	30.8	3.9	41.9	26.1	12.5	16.8	18.5	21.5	18.6
1	E09	1	MEX3C	NM_016626	sample	4.36890756302521	24.4705882352941	5.58861042798928	200955.835294118	3502.57858278421	2.77142857142857	10.3378151260504	2.51055182025031	60124.2294117647	2392.53120653095	1190	1596160	88728.43	1134.23	313.84	25.7	1.9	13.3	7.4	23.4	0.2	14.4	4.1	6.8	7.5	5	30.1	4.1	23.4	25	24.3	17.1	36.7	22.6	39.2
1	E09	2	MEX3C	NM_016626	sample	4.19240297274979	22.3319570602808	4.74151530910835	174164.306358381	3215.36755080712	2.93971924029728	11.0933113129645	2.22643808545668	63955.8216350124	2221.46446424142	1211	1392682.6	80579.29	940.22	297.66	23.1	3	12.9	9.8	21.1	0.7	15.9	6.6	4.8	3.6	2.7	31.5	3.6	25.9	23.1	22.5	15.4	20.1	21.3	28.7
1	E09	3	MEX3C	NM_016626	sample	4.30434782608696	24.9405034324943	5.27768765893657	196539.201372998	3450.49744638537	2.2883295194508	9.10450038138825	2.5069552840422	60762.6346300534	2026.75324512359	1311	1447901	93160.98	975.46	344.33	22.5	5.6	14.9	15.5	20.1	5.1	16.5	13	5.5	6.3	4.3	30	5.5	35.6	23	15.1	15.6	24.3	20.7	24.2
1	E10	1	CDKN2C	NM_078626	sample	4.04116059379217	21.2638326585695	3.84337713688532	162379.494601889	3079.15477272278	2.19500674763833	9.38056680161943	1.92764858114998	69904.4966261808	2102.68877539493	1482	1399898.6	100817.69	968.08	382.74	24	2.3	17	9.5	22.9	0.5	20.2	7.3	5.2	5.3	2.5	34.8	5.3	35.7	21.9	13.2	14.1	22.5	18.4	25
1	E10	2	CDKN2C	NM_078626	sample	5.01402640264026	25.7425742574257	4.31312155975414	203048.849834983	3466.4858420304	2.9950495049505	11.3910891089109	2.35965982462634	70619.5948844885	2491.94520388897	1212	1524571.2	94632.3	1078.49	355.95	25.2	2	17.9	6.8	24	0.2	21.2	3.2	4.7	4.3	4	28.9	5.6	23.7	25.3	24.2	17.3	21	23.3	33
1	E10	3	CDKN2C	NM_078626	sample	4.18510324483776	20.0132743362832	4.14300315193579	129808.992625369	3322.52570993545	2.51917404129794	9.22787610619469	2.27581419148735	50755.8650442478	2240.5277402238	1356	1244764.1	79791.46	933.16	296.44	24.1	2.3	15.6	13.1	22.1	0.2	19.1	11.4	4.1	5.9	3	28.4	4.3	25.3	25	22.3	15.2	33.6	20.9	31.9
1	E11	1	SPEN	NM_015001	sample	4.61398176291793	25.4984802431611	4.57295533260173	205930.246200608	3427.1858737247	2.6838905775076	10.0737082066869	2.23056660317768	69359.5676291793	2341.46140787362	1316	1540997.8	91639.88	1018.17	336.69	24.9	2.1	12.8	7.4	22	0.5	14.4	4.7	4.9	6	4	29	5.2	28.6	24.3	18.1	16.6	27.7	21.5	31.7
1	E11	2	SPEN	NM_015001	sample	5.05794205794206	32.4015984015984	6.54321304613292	286950.722277722	3755.25499634883	2.61438561438561	11.5074925074925	2.8304415502386	82359.8021978022	2308.32803852373	1001	1785922	85994.52	1247.24	311.41	29.3	1.8	12.5	12.1	25.6	0.2	15.1	8.1	6.8	4.7	6.6	26.7	5.5	30.4	26.9	18.6	18.8	16.4	25.4	26.1
1	E11	3	SPEN	NM_015001	sample	4.84955752212389	25.1174577634755	4.18461219170191	192923.505229284	3403.70945588161	3.38777152051488	12.5140788415125	2.45611515214401	73671.2196299276	2492.39366001833	1243	1460649.8	77968.69	932.1	290.96	25.3	8.2	12	16.8	22.5	7.3	13.6	15.4	4	6.8	2.7	26.5	4.7	21.5	27.4	31.2	18.1	41.5	22.7	40.4
1	E12	1	ARID1B	NM_017519	sample	4.77564102564103	22.3974358974359	4.22989245098414	167832.046703297	3364.08116427671	3.32967032967033	10.9047619047619	2.49480842778734	52797.2179487179	2610.08696599546	1092	1536325.1	77826.9	1055.95	275.44	27.1	2.4	11.6	8.1	25.1	0.2	14	5.4	3.6	5.3	3.8	29	2.9	19.6	27.7	32.8	15.7	42.1	22.4	46.1
1	E12	2	ARID1B	NM_017519	sample	4.60239931448158	26.7155098543273	5.00326502742962	232929.580119966	3333.36489929044	2.22964867180806	9.58783204798629	1.93021471865828	72285.1413881748	1959.76528112271	1167	1673010.4	93122.41	1101.62	342.95	25.6	2.7	13.8	9	24.3	0.3	16.1	5.9	4.7	3.3	4.2	31.9	4.3	37.1	24.4	11.8	15.9	11.1	20.7	17.1
1	E12	3	ARID1B	NM_017519	sample	4.74242424242424	23.3742424242424	4.70793845281395	172836.696212121	3201.3369101375	1.91136363636364	7.03333333333333	2.13434028358994	40455.0886363636	1737.03267254691	1320	1357163.5	74109.28	928.1	264.22	23.9	12.7	11.5	13.9	20.6	12.9	13.6	10.3	4.5	5.3	3.8	32	2.9	39.4	24.4	13.5	15.9	19.7	20.5	19
1	E13	1	ERCC4	NM_005236	sample	4.199829205807	21.8548249359522	4.73184157132036	166092.712211785	3218.61942025023	1.80871050384287	7.61827497865073	1.7680415611977	56133.0179333903	1729.16960936706	1171	1393162.9	85563.51	960.11	307.18	25.5	2.1	11.7	10.4	21.9	0.4	13.2	7.3	4.2	5.3	3.3	30.7	2.9	40.2	24.2	10.1	14.8	16.9	19.5	19
1	E13	2	ERCC4	NM_005236	sample	4.32751091703057	23.4052401746725	4.78028297897183	183282.64628821	3450.89092497657	2.92663755458515	9.84454148471616	2.21772703553445	53323.5467248908	2303.62958903473	1145	1404789.1	86200.06	980.26	303.47	25.5	2.1	12.8	6.5	20.6	0.5	15.2	4.2	5.4	2.7	3.6	24.5	3.2	23.1	26.7	25	16.2	19.7	21.8	29.2
1	E13	3	ERCC4	NM_005236	sample	4.18615384615385	20.7069230769231	3.680792287915	151164.506923077	3037.92468829589	2.82615384615385	10.2853846153846	2.19269702611345	60166.5107692308	2166.58795705829	1300	1257791.7	81175.59	811.13	293.52	23	8.3	12.9	16.2	19	7.8	14.4	14.9	3.7	6	3.1	31.2	3.8	28.8	24.7	20.2	13.8	28.8	17.9	29.4
1	E14	1	ATR	NM_001184	sample	3.28717545239969	20.6058221872541	5.48000136171276	177137.666404406	3083.81691589725	3.41778127458694	11.1188040912667	2.41499001659264	58476.269079465	2558.62878301346	1271	1307015.4	99043.73	935.98	361.6	18.7	3.1	17.5	6.1	14.5	0.4	19.5	2.8	6.3	5.9	3.9	30	5.1	21.1	18.8	31.7	11.4	40.7	15.3	44.2
1	E14	2	ATR	NM_001184	sample	2.83598265895954	15.3294797687861	4.34072100156212	114693.966040462	2897.18763891485	2.59898843930636	8.67846820809249	2.24346813388818	43678.463150289	2189.76673674725	1384	1018740.1	76415.16	689.12	274.07	14.7	5.1	13	14.9	10.4	1.2	15.2	12.9	5.3	3.5	2.3	31.7	3.6	25.1	17.5	22.3	9.8	18.1	14.3	27.9
1	E14	3	ATR	NM_001184	sample	3.09527272727273	16.7149090909091	4.35284729813934	119940.822545455	2987.42885478818	2.45963636363636	8.93163636363636	2.23861192244151	54176.3025454545	2197.02463460188	1375	1036441.1	91012.48	678.15	334.5	15.9	3.9	14.7	5.1	10.8	0.4	16.9	4.8	5.2	7	2.3	32.6	4.4	27.6	19.2	20.1	10.9	30.6	15.3	30.6
1	E15	1	STAG2	NM_006603	sample	4.94862248696947	25.0923306031273	4.82787892061582	190544.935219657	3424.00536290309	2.86373790022338	10.9865971705138	2.46713620438267	71700.3723008191	2381.63360447621	1343	1454592.6	84769.73	1066.85	322.42	24.7	14.4	12.4	10.5	23.3	12.4	15	6.9	4.2	6.1	4.5	27.8	4.3	25.5	28	22.9	18.6	33.1	22.8	36.9
1	E15	2	STAG2	NM_006603	sample	4.42137592137592	23.5939803439803	4.54123084696821	183532.466216216	3232.68795393727	2.17321867321867	7.9453316953317	2.05091097817751	45525.4895577396	2028.41936314373	1628	1420488.1	80415.25	939.15	297.05	24.6	3.6	11.7	13.4	21.1	0.8	13.7	9.1	6	3.7	3.1	29.5	4	32.6	24	13.4	16.2	12.3	20.6	19.7
1	E15	3	STAG2	NM_006603	sample	4.49173256649892	23.4615384615385	4.74260614661586	186151.498921639	3445.6164996766	2.83752695902229	10.1337167505392	2.22720685414426	57985.1991373113	2318.31803256909	1391	1491393.6	82158.65	1036.05	306.32	27	2.2	13.8	13.9	23.4	0.3	16.8	11.6	4.4	5	4.2	27.4	4.6	26.2	25.3	22.5	17	32.3	21.4	32.9
1	E16	1	WRN	NM_000553	sample	3.99044117647059	22.4683823529412	5.09753226926469	173165.429411765	3350.45037920411	2.30808823529412	8.33823529411765	2.11792159894439	46074.8720588235	2118.35877485592	1360	1410491.2	91237.87	928.66	332.53	22.9	2.9	14.3	10.9	20.1	1.5	16.3	8.2	4.6	6.6	3.5	30.5	4.6	28.5	22.3	16.7	14.7	25.5	21	27.8
1	E16	2	WRN	NM_000553	sample	4.14306784660767	21.9800884955752	4.85986550708679	165611.210176991	3380.54585698219	2.53466076696165	8.79351032448378	2.30839485902188	44788.1725663717	2242.83309946109	1356	1389759.6	83083.56	904.68	300.33	22.5	2.3	13.2	11.7	19.4	0.6	14.7	9.3	5.2	3.6	2.3	26.3	3.8	25.4	23.2	21.2	13.8	19.8	21.6	29.3
1	E16	3	WRN	NM_000553	sample	4.25838414634146	22.2675304878049	4.36636554795542	159554.817073171	3261.0663048432	2.6875	8.79039634146342	2.14115809230979	43161.1074695122	2215.01937082718	1312	1355201.6	88239.85	924.34	328.95	25.2	2.4	14.7	4.7	21.7	0.5	18.9	2	4.9	4.5	3.4	29.5	3.7	26.4	24.1	22.8	14.6	31.2	19.2	31
1	E17	1	RF	NA	Neutral	3.899375975039	20.9664586583463	4.55760459009643	168493.1950078	3311.65878203336	2.14742589703588	8.72464898595944	2.36475862242736	58917.3634945398	2049.93529613674	1282	1425825.6	96892.63	955.35	347.39	24.8	3.8	16	10.4	20.8	1.6	18	8.3	5.4	6.2	3.7	31.4	5	35.6	22.9	13.5	14.1	21.6	20.4	24.1
1	E17	2	RF	NA	Neutral	3.30825688073395	16.8449541284404	4.12121680541536	124160.077981651	2666.83013086568	4.44311926605505	16.5128440366972	2.84746542426952	93995.5568807339	3063.37454573298	1090	1343251.5	100905.88	846.02	357.33	24.4	2.5	16.3	5.5	17.7	0.6	18.5	2.9	2.6	5.1	2.4	32.6	6.7	14.9	21	44.8	10.2	41.9	12.7	53.8
1	E17	3	RF	NA	Neutral	4.0446791226645	21.1397238017872	4.32286356600792	160597.709179529	3221.05439980541	2.34199837530463	8.65962632006499	2.13105317291103	51853.7798537774	2087.2642761883	1231	1484409.8	91763.29	954.98	320.4	26.4	1.5	14.1	4.6	21.8	0.2	15.3	3.2	5.1	6	2.9	31.2	4.4	32	24.9	16.5	15.4	24.9	19.3	25.6
1	E18	1	RF	NA	Neutral	3.9984126984127	18.6	4.49707401310564	127917.237301587	3296.39215666198	2.18650793650794	7.04920634920635	2.28671081959413	33601.4849206349	2223.6262232502	1260	1299934.3	79821.16	901.82	299.55	26.1	5.5	13.3	16.3	23.3	2.5	15.8	13.4	5.4	5.3	3.1	29.8	3.4	28.8	24.1	21.6	14.3	29.4	20.9	33.8
1	E18	2	RF	NA	Neutral	3.85443959243086	21.0735080058224	4.54561788369141	172053.309315866	3213.82777872277	2.117903930131	7.97525473071325	1.91157355080929	53802.4927219796	2009.88224724962	1374	1442484.6	90645.94	943.05	322.18	24.2	2.7	14.7	8.4	21.4	0.9	17.6	5.2	4.4	3.3	3.3	31.7	4.2	36.4	20.8	14	13.7	12.7	19.1	19.9
1	E18	3	RF	NA	Neutral	4.34597156398104	22.4502369668246	4.43479193358511	167168.988941548	3400.64883968594	2.3696682464455	8.33333333333333	1.94114251563231	45409.9289099526	1988.16729914481	1266	1424941.8	82775.23	976.14	307.17	25.4	3.5	15.2	12.1	23	0.3	19	10.1	5.9	5.2	4.1	28.5	4.3	32.9	24.8	15.7	17.4	23.4	22.2	23.4
1	E19	1	RF	NA	Neutral	4.26986399427344	22.5705082319256	4.17427638276044	178228.126700072	3305.48691902211	1.83321403006442	7.15103793843951	1.7545576532788	45900.1016463851	1766.75234780802	1397	1453507.8	100754.47	957.04	355	26.6	2.9	16	6.2	22.1	1.6	17.8	4.5	4.7	5.7	3.3	33	4.2	44.7	22.1	10.4	14.1	16.7	20.4	20
1	E19	2	RF	NA	Neutral	3.92046332046332	21.4247104247104	6.15163761362347	181993.898069498	3377.0589535195	2.43011583011583	10.5135135135135	2.32222910749594	77205.0378378378	2334.6303391086	1295	1562595.4	99828.44	1083.9	353.88	26.3	2.5	17.8	5.4	23.5	0.8	20.4	3.7	6.3	3.9	4	31.4	5.7	29.5	23.4	17.7	14.7	15.9	21.1	24.9
1	E19	3	RF	NA	Neutral	3.76860179885527	21.7342600163532	4.85290316659509	178689.285363859	3240.99772446272	1.96238757154538	7.31071136549469	2.10073512666793	39923.067048242	1899.80439029079	1223	1379659.6	83603.26	998.05	317.71	23.5	2.9	13.7	13.4	21.4	1	15.5	10	5.5	6.5	4	32	4.1	35.7	21.2	11.2	14.6	19.8	19.1	20.1
1	E20	1	RF	NA	Neutral	4.16825863335783	21.6289493019838	4.32145872492971	161787.483468038	3318.12266603428	2.04408523144747	7.81925055106539	1.91758613937375	52826.5995591477	1930.23589430566	1361	1392932.6	93631.5	925.98	341.7	26.5	3.4	19.7	8.4	22.9	1.7	22	6	5.6	4.9	3.3	29.3	4.3	37.5	22	12.4	15	19.4	19.6	22.2
1	E20	2	RF	NA	Neutral	4.1739452257587	21.7461139896373	4.81977332487726	158413.275351591	3399.36643863179	1.97335307179867	7.5099925980755	2.05687914042743	48533.4811250925	2038.86987399946	1351	1353762.7	89390.61	1005.29	338.09	25.6	3.4	16.1	12.7	22.9	1.1	19.5	9.8	5.1	4	4.1	29.2	5.1	36.4	23.7	12.4	15.2	12.5	22.2	20
1	E20	3	RF	NA	Neutral	4.18741893644617	21.3728923476005	4.38323996016006	160124.509727626	3350.98301272413	1.81712062256809	7.6822308690013	2.04978485207653	50705.9727626459	1907.72517314207	1542	1330638.6	87496.27	945.28	317.79	24.8	4.8	15.7	9.1	21.3	3	20.8	5.9	5.3	7	4.5	30.5	5.1	39.8	23.9	12.4	15.5	20.2	20.7	20.5
1	E21	1	RF	NA	Neutral	8.18604651162791	49.8888888888889	5.44012198397767	402044.051679587	4080.12427517551	3.12575366063738	13.8509905254091	2.01036711129882	111842.85960379	2112.77559893331	1161	2168435.4	105170.09	1263.07	364.78	38.5	4.1	20.4	8.4	32.9	1	20.9	6.2	4.7	5.6	5.9	22	6.2	37	37.1	21.2	28.5	26.7	34.5	28.9
1	E21	2	RF	NA	Neutral	6.60407816482583	41.7204757858963	6.3151516663799	340812.338997451	4074.42264582821	3.0016992353441	11.6185216652506	2.3441304562156	73658.3143585387	2313.76449430406	1177	1995570	100170.36	1367.45	376.27	34.2	3.1	21.5	7.8	32.6	0.8	21.8	5.1	6.7	4.3	5.8	23.4	5.9	29.2	34.2	22.1	27.1	20.7	33.6	28.1
1	E21	3	RF	NA	Neutral	7.48075117370892	47.0450704225352	5.36043705578016	367395.036619718	4150.03299580969	3.1887323943662	10.6600938967136	2.1713558530706	53691.1971830986	2183.01182944554	1065	2019635.9	94434.52	1199.65	332.22	34.6	4.6	20.2	12.1	31.1	2.1	21.7	10.2	5.3	5.4	6	21.1	4.5	28.6	36.5	24.8	29.4	34	36.1	33.1
1	E22	1	RF	NA	Neutral	4.37361769352291	22.3593996840442	4.24677873606588	168975.332543444	3073.49277771102	1.8349131121643	7.01658767772512	1.75865826299857	45837.8127962085	1713.7331496435	1266	1459765.6	91765.42	962.34	327.17	25.9	3.7	18.2	5.2	22.8	2.3	18.5	2.2	4.4	5.3	3.4	31.8	3.4	41.5	24.2	10.7	14.5	16.2	18.6	19
1	E22	2	RF	NA	Neutral	3.92006525285481	20.4641109298532	4.12877723837757	153726.584013051	2930.98053107985	2.00244698205546	7.89233278955954	1.90947489082327	49508.9323001631	1793.32550881159	1226	1316137.7	87203.74	948.59	326.03	23.9	2.4	16.6	9.1	21.1	0.8	19.2	6	4	3.8	2.6	33.6	3.8	38.8	21.7	12	13.9	10.1	17.5	15.8
1	E22	3	RF	NA	Neutral	3.85336194563662	19.1008583690987	4.04812690319839	134688.800429185	2918.54716633588	2.12589413447783	7.95565092989986	1.92144879835793	48474.0686695279	1840.01749871085	1398	1228913.7	93297.87	833.63	345.62	22	2.5	16.3	5.7	19.7	2.3	21	3.4	4	5.7	2.8	34.9	4.1	38.2	21.2	11.9	12.4	20.8	16.5	20.7
1	F03	1	OTNT	NA	Neutral	3.86247256766642	19.7534747622531	4.49692383317842	137670.790051207	3133.70212735694	1.8046817849305	6.73957571324067	1.83990416156998	38120.4220921726	1715.12362678519	1367	1283775.3	79512.31	873.58	289.75	24.4	4.8	10.8	9.9	20.6	1.7	13.1	5.6	4.9	6.1	2.6	30.5	3.8	41	22.7	11.7	14.7	19.2	18.7	20.8
1	F03	2	OTNT	NA	Neutral	3.60686427457098	18.7909516380655	4.25211066907525	140076.573322933	2895.91307507923	3.65444617784711	13.9586583463339	3.05938845568366	80275.98049922	2643.91160461268	1282	1320101.8	85234.32	823.26	308.36	24.3	2.9	13.7	11.5	17.6	0.8	14.6	10.4	4.4	4.7	2.8	32.2	4.7	19	21.7	37	12.4	35.9	17.1	44
1	F03	3	OTNT	NA	Neutral	3.88033012379642	19.0928473177442	4.12677072809667	137016.273727648	3119.15674839428	1.77785419532325	7.05777166437414	1.77808755217604	46578.8775790922	1676.04776379737	1454	1351845.9	80970.48	912.95	297.75	25.1	2.8	12.7	18.1	22.1	0.8	15.1	15.3	4.5	5.8	2.6	29.9	5	44	23	9.7	13.5	16.3	17.3	15.9
1	F04	1	OTNT	NA	Neutral	4.08197932053176	22.0768094534712	4.1934905942637	164593.466026588	3195.61928050114	2.11890694239291	8.32496307237814	1.88853735575056	52290.2311669129	1914.76100671221	1354	1373386.2	94264.1	901.44	349.22	24.3	4.7	16	8.1	20.9	1.1	17.7	5.1	5.2	5.9	3.5	31.3	4.5	38.3	21.9	13.4	14.1	20.1	20.1	23
1	F04	2	OTNT	NA	Neutral	4.23925501432665	24.7965616045845	5.22609081552719	202451.41260745	3482.71092565604	2.12106017191977	8.93338108882521	2.04789376936267	60824.5759312321	2004.2032340584	1396	1603808.2	92868.41	1043.1	345.15	27.2	3.4	17.9	6.2	24.6	1.2	20.4	3.4	5.5	4.7	4.7	28.4	5.5	37.2	23.6	12.9	16.8	13.2	23.6	19.3
1	F04	3	OTNT	NA	Neutral	4.52116585704372	22.2158223455933	4.64808710676902	157720.202637058	3379.35767151977	3.27827897293546	11.5343511450382	2.47092970966836	63787.7591950035	2520.94027355807	1441	1382063.7	87249.59	941.89	315.27	25.1	3.3	15.4	5.5	21.2	2.4	19.4	3.6	4.6	6.3	3.3	26.3	3.7	21.7	24.1	31.1	15.5	39.1	20.5	40.4
1	F05	1	OTNT	NA	Neutral	3.66368805848903	18.8683996750609	4.29479714903543	130936.019496344	3079.80761954674	1.98619008935825	7.23314378554021	1.85385759893005	40758.8887083672	1810.90861866459	1231	1273944.1	81514.58	864.66	296.93	22.6	2.8	11	17.8	20.4	1.1	13.4	15.7	5.7	5.7	2.5	31.7	3.4	38.3	22.3	14.3	13.6	20.6	18.9	23.5
1	F05	2	OTNT	NA	Neutral	4.40899508081518	23.6050597329585	5.05313088866851	177034.850316233	3437.38745744096	2.37104708362614	8.68798313422347	2.145104550096	50089.23471539	2025.40378333258	1423	1452913.7	75262.39	907.89	261.36	26.6	3.6	10.4	18.4	22.1	1.8	12.5	16.8	4.8	3.5	3.7	26.2	4.2	30.1	25.4	17	15.8	13.6	22.4	20.2
1	F05	3	OTNT	NA	Neutral	4.70917371502928	22.8562134027326	4.26864668549744	162691.158750813	3308.15332828119	2.00455432661028	7.14248536109304	1.92240495834446	38653.6089785296	1800.19209560375	1537	1389261.9	75526.45	912.38	270.37	24.8	3	10.5	12	21.4	1.8	12.2	10.2	4.6	4.5	3.1	29.3	3.3	35.7	24.1	12.2	15.8	21.5	20.2	20.2
1	F06	1	OTNT	NA	Neutral	3.64295874822191	17.7603129445235	3.84995630133305	125538.990042674	2988.76675572908	2.13442389758179	8.46088193456615	2.07059326646981	51109.6017069701	2033.2378090615	1406	1304181	87045.19	893.04	321.2	22.1	2.6	13.3	10.5	19.1	0.9	16.2	8.7	4.3	5.6	2.6	33.9	3.7	35.3	21.1	16.6	13.4	25.2	18.1	27.8
1	F06	2	OTNT	NA	Neutral	4.54579863739591	25.3414080242241	5.28912216830401	197685.81680545	3513.35155975522	2.38304314912945	8.07342922028766	2.01691656388272	43871.5215745647	2004.67823414575	1321	1499159.6	87325.7	983.48	316.05	25.4	3.7	13.4	7.5	21	1.3	15.7	4.8	5.5	3.3	3.9	25.9	4	33.6	24.4	17	16.7	14.5	23.8	22.3
1	F06	3	OTNT	NA	Neutral	4.58955223880597	23.6	4.70967987675138	174325.580597015	3422.80180261223	1.82089552238806	7.0134328358209	1.96705654151912	41771.9208955224	1768.79895131279	1340	1372209.4	82834.84	953.35	297.44	24	4.1	14.3	5.4	22.2	3	16.7	3.1	5.8	6.7	3.4	26.9	3.7	39.6	24.9	10.4	15.6	17.7	19.6	17.7
1	F07	1	OTNT	NA	Neutral	4.27300380228137	21.187072243346	4.77718913841277	148994.63878327	3197.74537047714	1.80760456273764	7.49429657794677	1.84033414603791	49831.9703422053	1719.4261775005	1315	1385358.6	86399.61	927.27	313.88	24.3	3.4	13.1	14.6	22	1.3	14.8	11.7	4.9	5.9	2.3	29.2	3.7	42	24	10.5	15.5	17.6	19.7	19.3
1	F07	2	OTNT	NA	Neutral	3.94925373134328	20.1313432835821	4.47048369378915	151421.402238806	3286.22307514622	2.04029850746269	7.90074626865672	1.91298931864435	48921.4686567164	1924.09412678271	1340	1383104.6	79788.92	882.06	278.48	24.1	2.3	10.4	8.5	20.1	0.6	11.7	7.6	4.3	3.3	3	28.6	4.1	37.2	23.5	11.6	14.1	11.9	19.8	19.1
1	F07	3	OTNT	NA	Neutral	4.52994428969359	22.9310584958217	4.38372696420911	173839.871866295	3242.37626130741	1.70125348189415	7.38440111420613	2.02773422344252	49458.6016713092	1545.85017266865	1436	1384754.7	76457.4	888.05	277.67	25	3.1	10.9	7.5	20.5	1	12.4	5.4	3.6	5.2	3.2	29.6	3.8	46.8	25.1	9.9	15.5	16.2	19.1	16.2
1	F08	1	OTNT	NA	Neutral	4.05987170349252	22.111903064861	4.88548367659731	179457.272273699	3384.9160207084	1.90805416963649	7.67213114754098	1.85118677936459	53173.6963649323	1899.6880518008	1403	1462402.2	88450.14	966.62	311.66	24.2	2.7	15	8.8	20	1.6	17.8	6.8	3.9	5.3	3.8	30.2	3.8	40.1	22.4	10.3	14.3	18.3	19.5	21.4
1	F08	2	OTNT	NA	Neutral	3.99496764917326	19.5470884255931	4.42921558362797	144604.477354421	3271.31111161649	1.81092739036664	7.25593098490295	1.84666434081825	46969.9331416247	1783.86286337404	1391	1336899	80836.34	911.22	297.85	22.9	3.5	15.5	12.4	21.3	2.4	17.8	11.2	4.6	3.7	3.2	30.7	3.9	41.2	20.4	11.1	13.9	10.6	19.8	16.8
1	F08	3	OTNT	NA	Neutral	4.41127819548872	20.9894736842105	4.28520801500846	150467.215037594	3183.23938934007	2.07368421052632	8.18421052631579	1.94520176166037	52323.9857142857	1865.43829739775	1330	1329398.9	84082.01	878.87	303.54	25.3	5.3	14.9	12.1	22	2.3	17.5	11.5	3.3	6	2.2	28.1	4.3	37.7	27.5	13.3	15.7	21.1	19.3	20.8
1	F09	1	PTPRB	NM_002837	sample	4.22425952045134	22.0465444287729	4.52592256623474	169104.27574048	3332.80901036721	1.93370944992948	8.74047954866009	1.82000245955612	63027.4844851904	1610.411742199	1418	1304708	68352.24	879.34	249.49	21.3	11.5	9.7	22.1	18.6	11.2	11.6	19.5	4	5.4	3.2	26.4	3.6	41.4	21.6	8.7	13.7	16.9	19	17.4
1	F09	2	PTPRB	NM_002837	sample	4.65576102418208	26.1941678520626	4.30337329402741	211534.574679943	3315.64208091784	2.52062588904694	10.226173541963	2.03745215507125	69617.7048364154	2044.99519440651	1406	1492141.9	79797.67	979.05	291.01	25	3.7	11.5	18.2	22	0.7	12.7	14.2	4.6	3.9	3.8	30.7	4.8	32.8	24.3	17.1	15.8	15.1	21	21.3
1	F09	3	PTPRB	NM_002837	sample	3.56184012066365	16.7805429864253	4.25478269303483	109805.950226244	3064.59892020864	1.68250377073906	7.04298642533937	1.90459586770308	47807.2767722474	1722.03190883656	1326	1150383.1	77172.45	800.94	279	21.3	4.2	10.8	7.8	17.5	3.8	12.1	5.5	4.3	6.1	2.3	28.7	3.2	38.8	21.2	10.2	12.8	18.2	16.7	17.7
1	F10	1	WAS	NM_000377	sample	4.29917469050894	22.5928473177442	4.6557714578528	179805.086657497	3352.14651214631	2.34869325997249	10.2283356258597	2.14335529765173	75586.8308115543	2011.78090035133	1454	1512116.3	88618.92	1019.03	322.52	26.8	2.9	15.9	16.3	23	0.9	18	15.3	4.9	6.7	3.5	29.2	5.6	36	24.3	13	16	20.9	21.3	23.5
1	F10	2	WAS	NM_000377	sample	4.59904043865661	23.6052090472927	5.07080223279128	176294.630568883	3449.15639714459	2.14873200822481	7.83002056202879	2.04869297901584	48464.6531871145	2074.12378303342	1459	1414099.5	84834.62	949.23	312.14	24.9	2.3	14.3	9.5	21.7	0.6	18.2	6.6	4.7	3.2	3.4	25.3	4.3	30.4	26.9	16.4	16.8	13.8	23.3	21.4
1	F10	3	WAS	NM_000377	sample	4.14978601997147	19.9614835948645	4.3113163608664	134719.549928673	3154.6180255432	2.4586305278174	8.91369472182596	2.23731190578145	46065.3644793153	2044.99801631334	1402	1149376	63816.15	737.86	230.13	21.1	20.8	10.9	30.3	17.2	19.8	12.4	29.5	3.9	6.2	2.7	27.5	4.1	29.3	25.6	20	14.6	28.9	18.6	28.4
1	F11	1	ODAM	NM_017855	sample	3.90613171839516	19.111279333838	4.05761875584358	136669.549583649	3213.38548097503	2.30885692657078	8.96063588190765	2.04168021955301	54601.7471612415	2089.94797994935	1321	1353836.1	91825.96	887.34	328.18	26.1	2.5	12.8	10.7	21	0.6	14.7	7.1	4.1	5.6	2.5	29.9	4.8	34.2	23.9	16.2	14.7	25.2	19.7	27
1	F11	2	ODAM	NM_017855	sample	4.36765772298767	21.0630891950689	4.39057759055178	146055.899927484	3294.77897754597	2.03335750543872	7.63814358230602	2.01594803832539	47335.049311095	2083.30942438024	1379	1369257.7	94863.23	971.57	346.48	25.7	2.1	13.6	14.9	22.6	1.1	15.6	14.1	4.7	3.9	3.5	30.4	6	35	23.6	13.3	16.3	12.3	21.2	19
1	F11	3	ODAM	NM_017855	sample	4.12072575017446	20.3538032100488	4.64457536833901	138257.459874389	3398.95579355159	2.15282623866015	8.19888346127006	2.17399965735811	49203.453593859	2087.77707965439	1433	1205138.9	77771.06	876.27	286.11	21.8	3.1	11.2	7	18.2	0.7	14	3.8	4.8	6.5	2.7	26.1	4.3	31.7	23.4	16.5	15.8	25.2	20.8	25.8
1	F12	1	BRIP1	NM_032043	sample	4.47536231884058	23.9579710144928	4.50919855405079	191003.557971014	3488.92842725368	1.92391304347826	7.16376811594203	1.74573948510081	47249.7195652174	1803.68047670529	1380	1469341	87465.84	898.68	307.79	25.6	2.4	14.1	6.2	21.4	0.7	15.7	4.9	4.9	4.6	3.3	28.3	3.6	40	24.4	11.6	15.8	18.2	22	20.7
1	F12	2	BRIP1	NM_032043	sample	4.26201201201201	21.9324324324324	5.382409200274	163263.993993994	3327.70897157059	1.90990990990991	6.82132132132132	1.85395251085495	40772.8656156156	1862.28168936365	1332	1372838.9	90201.9	875.45	327.31	23.4	9.5	14.9	12.5	20.1	7.6	16.6	11	5.2	4.1	3.8	28.8	4.8	40.5	22.9	10.7	15.8	10.3	21.8	16.8
1	F12	3	BRIP1	NM_032043	sample	4.05633802816901	21.2060785767235	5.05999627205678	158749.885100074	3398.41651475689	2.31356560415122	8.67234988880652	2.30419114553549	49618.6011860638	2030.97113631291	1349	1378151.6	89381.19	881.8	318.88	21.2	2.5	15.2	8.6	18.8	0.3	16.8	8.5	5.2	6.3	3.1	25.9	4.2	32.2	23.6	16.8	15.1	27	19.4	26.5
1	F13	1	ATRX	NM_138270	sample	4.36636636636637	24.4414414414414	4.44858788094988	202613.301051051	3439.88352607147	3.1509009009009	12.6111111111111	2.52866505783458	79222.2687687688	2562.71886241744	1332	1572821.4	89825.51	1070.77	323.8	26.8	1.4	13.1	15.3	23.2	0.3	15.2	13.4	5.1	6.6	4.6	29.1	5.2	21.8	23.6	26.4	15.2	37.2	22	40.6
1	F13	2	ATRX	NM_138270	sample	3.7443342776204	18.8916430594901	5.20552264063594	144796.710339943	3288.93148266715	3.18696883852691	10.7740793201133	2.57832974171824	52114.13101983	2599.64029156214	1412	1382857.5	87901.88	1031.58	324.82	25.2	2.1	12.3	10.2	22.5	0.2	14.9	6.8	5	4.8	3.4	29.4	4.7	20.4	22.8	32.9	14.4	30	20	40.4
1	F13	3	ATRX	NM_138270	sample	4.53640416047548	23.9955423476969	4.61967478279467	186444.808320951	3516.40818283212	3.40416047548291	12.3246656760773	2.58626154600188	63728.2852897474	2519.01482978033	1346	1472063.6	77766.86	1064.41	284.84	25.7	1.6	12.6	13.7	23.6	0.4	14.9	11.4	4.9	6.6	4.6	27	5.3	18.9	26.1	32	17.5	43.5	23.7	42.8
1	F14	1	PLXNB2	NM_012401	sample	4.34737678855326	23.5993640699523	5.35392190553523	189549.341017488	3223.93941216674	2.87281399046105	11.0516693163752	2.08186497348203	77141.1581875994	2359.22453112274	1258	1541915.3	101607.28	1030.35	370.36	25.9	2.5	17.1	4.1	23.3	0.4	21.2	3.1	5	4.5	3.8	32.2	4.5	28.2	24.2	21.2	15.6	28.8	20	33.7
1	F14	2	PLXNB2	NM_012401	sample	3.69109075770192	19.413821815154	4.40747793361062	152078.534554538	3213.62685436577	2.69858451290591	9.03497085761865	2.23623621768618	47764.3089092423	2286.29234057843	1201	1326733.2	87458.86	873.14	324.18	22.6	2.2	15.6	4.2	19.5	0.4	17.6	1.8	5.2	3.7	3.3	30.2	3.6	23.4	21.9	24.9	13.6	19.9	19.4	27.5
1	F14	3	PLXNB2	NM_012401	sample	4.22263313609467	23.6531065088757	4.51899038889726	188338.279585799	3249.90863066284	1.94748520710059	7.53846153846154	1.9596743949863	48951.7115384615	1784.91410212745	1352	1359565.1	74895.37	934.98	275.7	21.3	2.2	11.8	15.3	20.4	0.7	15.5	12.4	5.1	6.4	3.9	30.8	3.8	37	21.2	11.7	14.9	19.6	19.5	19.5
1	F15	1	ZMYM2	NM_197968	sample	4.19817767653759	22.2589217919514	4.14742762446969	172426.072133637	3303.59462781986	2.61807137433561	10.0956719817768	2.17914100127773	63448.5846621109	2165.87327913614	1317	1472704.2	88651.81	951.99	320.37	25.6	3	13	12.7	22	0.6	15.6	12.1	4.9	6.5	3.9	29	5.2	29.5	24	17.1	14.5	26.6	19.3	29.2
1	F15	2	ZMYM2	NM_197968	sample	4.27292576419214	22.5014556040757	4.25783329757623	167676.597525473	3139.97240235217	2.49927219796215	9.27219796215429	2.20628375214373	55189.4272197962	2071.06694990932	1374	1303507.3	82934.68	816.56	297.15	21.8	3.3	11.6	12.4	17.3	2.7	12.2	10.7	5.2	3.6	2.8	32.1	4.4	29.3	22.6	16.9	15.1	15.7	20.6	23.5
1	F15	3	ZMYM2	NM_197968	sample	3.69329314242653	18.276563677468	4.57225946802538	134042.076865109	3023.63797496844	2.43255463451394	9.87264506405426	2.15332566305138	65572.998492841	2067.33700048211	1327	1320659.7	85981.09	920.03	326.01	23.4	4.1	12.6	9.7	20.5	1.7	16.1	6.4	4.6	6	3.4	31.8	4.6	31.3	22	17	13.4	28	17.6	26.8
1	F16	1	MBD1	NM_015845	sample	4.80471050049068	27.6889106967615	5.55921633087344	223584.520117762	3584.95021332789	2.9234543670265	11.1216879293425	2.27928624252559	67963.7389597645	2231.88598316543	1019	1597846.6	82864.87	1094.43	300.89	28.5	4.1	14.5	5.3	25.6	1.4	17.9	2.7	8.3	6.8	5.1	28.6	3.3	27.2	25.5	19	17.2	29.6	24.4	33.9
1	F16	2	MBD1	NM_015845	sample	2.72222222222222	15.1833333333333	3.9631038416327	123129.047619048	2478.26332076863	3.82301587301587	15.0103174603175	3.12649394744223	87386.5150793651	2808.79629365537	1260	1188073.2	89811.9	825.93	328.26	19.9	4.4	14.8	10.7	16.4	0.6	18.7	6.6	2.8	6.7	2.3	38	5	16.6	14.5	38.1	6	36.7	8.5	47.7
1	F16	3	MBD1	NM_015845	sample	3.9968	23.2592	4.68966407338804	192666.8504	3279.0938613269	2.6992	11.176	2.5793731408597	77013.9816	2189.28526369266	1250	1429271	87153.88	961.26	322.67	24.4	2.1	16.6	7.8	20.9	0.6	18.3	6.2	5.8	6.9	4	31	4.5	30.4	22.2	19.4	13.3	28.2	17.9	29.2
1	F17	1	OTNT	NA	Neutral	4.66298811544991	26.304753820034	5.55623421149348	215439.81663837	3528.59260758682	2.30135823429542	10.6672325976231	2.09707967712202	83455.6213921902	2070.88277382453	1178	1601964.9	96613.92	1063.49	340.15	27.3	2	13.9	6.5	23.2	1.9	15	5.1	5.3	7	4.2	28.4	5.3	35.7	25.6	13.9	17.8	21.9	23	26.1
1	F17	2	OTNT	NA	Neutral	4.25398028809704	22.959059893859	4.9488218928099	172632.746777862	3403.20120588307	2.2221379833207	9.31084154662623	2.13836319776037	63936.479909022	1955.55529295422	1319	1362093.2	79166.41	875.99	288.03	22.4	3.2	10.5	13.6	19.6	1	12.7	10.2	4.2	3.5	2.5	27.1	4	33.1	22.2	12.4	14.5	13.4	20.8	19
1	F17	3	OTNT	NA	Neutral	4.1521568627451	21.3513725490196	3.98166989617269	162778.007843137	3021.36810707785	2.29803921568627	9.19294117647059	2.0372751227464	64040.1639215686	2047.25036137316	1275	1421483.5	87270.69	944.67	329.75	25.3	2.2	13.9	14.7	23	1	16	13.2	5.2	5.9	3.3	32.4	4.9	32.9	22.8	15.7	14.7	23.8	19.3	23.6
1	F18	1	OTNT	NA	Neutral	3.74084919472914	20.0197657393851	4.66755040148608	156713.718887262	3072.98181421941	3.02489019033675	12.0790629575403	2.48097590355015	74976.1427525622	2479.20982880098	1366	1412700	87277.42	938.05	313.18	23.9	2.4	13.4	11.4	20.8	0.1	15.9	8.9	4.4	7.2	3.1	33.7	4.2	22.5	22.5	26.8	14	37.7	18	40.6
1	F18	2	OTNT	NA	Neutral	3.63805104408353	20.3511214230472	4.45381381497823	163532.053364269	3448.21898594154	2.31941221964424	7.94431554524362	2.14223738768597	46284.9953596288	2349.3282421277	1293	1470122.8	93239.67	1083.38	343.16	25.1	2.1	15.9	12.6	22.3	0	19.6	11.1	4.6	3.2	4.8	30.7	4.9	28.5	22.7	19.1	13.5	16.3	20.3	25.4
1	F18	3	OTNT	NA	Neutral	3.71631736526946	19.6152694610778	5.06258680566786	149438.785179641	3257.62647906005	2.69760479041916	10.2769461077844	2.44073381160706	61241.496257485	2404.46760610658	1336	1380576.8	90935.1	890.47	322.62	24.5	1.5	14.1	8.5	21.5	0.3	16.5	7.7	5.8	7.3	3.5	31	4.3	23.5	22.7	22.2	12.9	35.5	18.6	36.5
1	F19	1	OTNT	NA	Neutral	4.19310344827586	22.4099616858238	4.83912528280373	173529.61532567	3222.69311796845	2.0727969348659	8.48888888888889	2.56985334484594	58990.3586206897	2084.98263093619	1305	1450737.4	80584.43	925.32	302.29	26.1	4.1	11.9	25.4	21.1	1.8	14	24.9	4.8	7.1	2.8	30.4	4.9	32	23.7	13.5	14.6	22.8	20.2	25.2
1	F19	2	OTNT	NA	Neutral	4.08535688005887	20.0272259013981	4.42294363110962	139569.812362031	3292.32800491172	1.83075791022811	6.71891096394408	2.05801809022743	39533.727740986	2003.35645632335	1359	1345090.5	88986.98	905.41	319.91	24.6	2.2	11.4	6.8	19.9	0.4	13.9	4.2	4.5	4.1	3	28.9	4	32.5	22.6	12.5	14.2	11	20	19.4
1	F19	3	OTNT	NA	Neutral	4.29609793420046	22.5967865340474	4.49879308815434	164417.744452946	3205.96983316722	1.8867635807192	8.15914307574598	2.00883137696937	53115.6763580719	1756.75041380588	1307	1309101.4	80067.92	863.02	295.94	23.6	5.9	11.2	6.8	20.8	5.5	13.5	4.9	5.4	5.7	3.3	30	4.1	40.4	22.3	11.2	14.4	19.4	18.8	19.9
1	F20	1	OTNT	NA	Neutral	4.19072164948454	24.0913107511046	4.78684325878558	199271.189248895	3123.30831257747	1.85787923416789	7.3100147275405	1.81801939397705	47859.5721649485	1894.98348395844	1358	1466441.5	95749.54	993.17	351.13	25.3	4.3	17.7	9.1	21.8	1.8	20.9	7.2	5.4	4.8	4	33.4	4.6	39.8	21.4	10.7	14.7	17.2	18.3	19.7
1	F20	2	OTNT	NA	Neutral	3.9	20.9070866141732	5.38593713644804	152762.970866142	3387.49491680075	2	7.66692913385827	1.99818496832556	47411.0267716535	1981.74975253421	1270	1310320	86901.2	927.05	320.07	23.5	3.2	18.8	9.6	19.8	1.8	21.9	7.1	5.1	3	3.7	27.7	3.6	33.3	23.4	13	14.4	11.7	20.1	18.9
1	F20	3	OTNT	NA	Neutral	5.10468521229868	25.4260614934114	4.48879963088486	185104.647144949	3382.57464323867	3.05490483162518	10.8557833089312	2.35458037619177	58832.8448023426	2489.00431389854	1366	1445939	89457.69	952.93	321.86	27.2	1.8	20.2	5.1	23.3	0.1	22.7	3	5.4	6.2	3.7	26.5	4.8	23	29.3	28.8	19.8	38	24.3	38.4
1	F21	1	OTNT	NA	Neutral	4.24425287356322	24.3534482758621	5.30828484404195	198838.307471264	3211.52363175731	1.84386973180077	8.60153256704981	2.33443435267703	67078.7279693487	1808.93206564572	1044	1523646.4	96806.79	1046.19	355.52	26.1	3.4	16.7	9.5	23	1.9	18.3	7.6	6.6	6.5	3.7	32.5	5.2	42.1	22.9	11	14.7	19	19.1	19.6
1	F21	2	OTNT	NA	Neutral	3.92780337941628	21.7150537634409	5.31369399712996	169498.771889401	3262.85789072579	1.96390168970814	7.95084485407066	2.21981190393798	51941.1006144393	1922.79067052288	1302	1265960.5	80902.98	922.65	302.18	22.2	4.5	12.4	15.1	20.2	2.5	15.4	11.2	5.3	3.5	3.5	29.6	4.6	34.9	21.7	14.3	15.3	12.7	20.9	19.9
1	F21	3	OTNT	NA	Neutral	4.86743993371997	24.4581607290804	4.23728694567577	187331.568351284	3032.50122350304	2.43082021541011	9.0049710024855	1.91731777606313	51340.8616404308	1867.85277569163	1207	1431424.5	83013.51	923.67	297.85	24.4	2.3	13.6	6.6	20.6	1	16.2	6.8	3.9	6.5	3.1	32.9	4.9	34.9	25.2	14.5	16.6	21.5	19.4	21.2
1	F22	1	OTNT	NA	Neutral	4.09390048154093	23.553772070626	5.36019934982737	192152.365971108	3346.44401617375	2.09069020866774	8.93178170144462	2.08023636920082	63812.8764044944	2089.7259822697	1246	1463805.5	103527.08	1023.92	375.71	25.6	2.7	21.6	5.6	22.1	1.8	23.6	3.5	6.3	7.5	3.9	30.1	5.5	34.8	21.7	12.5	15.7	21.5	20	25
1	F22	2	OTNT	NA	Neutral	4.00159616919393	21.3631284916201	5.22487324971365	156814.150837989	3247.62058417794	1.73343974461293	6.6951316839585	1.86256343812892	38624.4062250599	1713.99609628679	1253	1356307	90858.42	1025.09	340.68	23.7	3.4	19	6.9	21.5	1	24.3	4.5	6.2	3.4	3.3	30.7	4.2	41.6	22.4	8.9	15.4	9.5	21	14.4
1	F22	3	OTNT	NA	Neutral	4.02621722846442	21.5797752808989	5.17926234090617	161210.996254682	3087.22162342469	1.82397003745318	7.01048689138577	1.8531242615017	44505.3752808989	1748.67292002045	1335	1284683.5	93722.53	887.03	353.21	21.6	3.3	18.8	4.4	19.4	1	22.6	1.9	5.4	5.2	3.2	32.6	4.3	41.1	20.7	8.8	13.5	17.6	18.1	16.9
1	G03	1	RF	NA	Neutral	3.92589703588144	19.5959438377535	4.84197365688167	142662.392355694	3258.83259292822	2.0390015600624	7.58658346333853	1.93236017160377	48229.5717628705	1839.04251919262	1282	1324246.1	76941.81	872.57	275.23	23.8	3.8	9.9	11.5	20	3.6	11.2	9.4	5.6	6.1	3	27.8	2.5	36.3	23.4	11.8	15.4	21.1	20	23
1	G03	2	RF	NA	Neutral	4.17825793382849	21.8858879135719	4.52869581583518	160432.669817691	3268.68475385713	2.28696826468602	8.20391627278866	2.1165080017817	46522.3376097232	1976.0040066497	1481	1376035.3	90038.19	910.84	335.23	23	4.1	12.8	14.7	20.7	2.8	14.3	11.1	4.9	3.8	3	29.1	4.6	33.8	22.9	15	14.9	13.7	20.3	20.1
1	G03	3	RF	NA	Neutral	3.74093959731544	18.5778523489933	4.58212321241584	124807.25704698	3181.8865290176	2.40335570469799	8.27852348993289	2.26040374189174	42198.3832214765	2220.49131641165	1490	1153727.4	79208.68	778.39	290.43	22.6	15.1	12.1	24.1	19.7	16.1	12.7	22.3	5.1	6.2	2.7	30.3	4.7	27.4	21.1	19.2	13.9	29.7	19.1	30
1	G04	1	RF	NA	Neutral	4.07412898443291	22.5307635285397	5.20919508921412	175253.76056338	3427.91378858725	2.35137138621201	10.4180874722016	2.56187074676813	74006.9036323202	2102.54922634638	1349	1376649.6	89770.23	978.37	341.72	22.9	3.1	13.3	13.3	20.7	1.9	16.7	10.8	6	8.9	3.7	27.3	4.6	32.5	24.3	14.3	16.1	24.5	20.7	27.8
1	G04	2	RF	NA	Neutral	4.3507521773555	24.5748218527316	4.85233093583208	200542.275534442	3359.85488177028	2.57798891528108	9.82264449722882	2.16817228665809	62896.3024544735	2090.72746993206	1263	1494861.6	80600.47	976.62	297.34	23.3	2.7	13.5	8.3	19	1.1	15.7	5.7	4.4	3.8	3.9	29.1	3.8	30.1	22.5	19.1	14.5	16.3	20.3	24.5
1	G04	3	RF	NA	Neutral	3.48408104196816	17.650506512301	4.099882200532	123164.238060781	3061.45519268002	2.05499276410999	8.02677279305355	2.42042425837447	48844.6360347323	2087.44305497816	1382	1131631.6	83547.26	783.05	305.39	22.4	7.5	12.5	9.8	17.7	7	14.4	7.7	5.4	7.2	2.7	28.7	5.3	32.3	22.4	16.4	12.9	25.2	16.9	24.7
1	G05	1	RF	NA	Neutral	3.96510764662212	20.0816629547142	4.24204076221849	143297.277654046	3260.50592570493	3.46028210838901	12.4795842613215	2.78072616921786	60587.1425389755	2718.49507706153	1347	1398426.8	77628.56	893.98	274.15	26.1	2.7	9.6	15.4	20	0.7	12.2	13.1	4.7	8.2	3	29.3	3.8	16.6	23.8	37.6	14.4	49	19.6	51.7
1	G05	2	RF	NA	Neutral	3.70125786163522	20.9921383647799	4.83066631700973	176407.918238994	3408.05491845085	2.60062893081761	10.0283018867925	2.14096400910771	65512.0471698113	2210.6097459404	1272	1482211.6	88645.18	1102.05	325.45	26.1	2.4	13.4	10.8	22	0.7	15.8	7.4	5.9	3.9	5.5	30.3	5	30.8	23.3	19.2	14.5	16.7	20.8	25.7
1	G05	3	RF	NA	Neutral	4.19986541049798	20.0208613728129	4.73150300593961	132047.196500673	3028.29669460952	2.0343203230148	7.50201884253028	2.03770293876287	42442.869448183	1832.52704714279	1486	1128979.7	65812.24	708.73	235.03	20.7	12.8	9.6	29.1	17	15.2	10.7	27.6	4.6	6.2	2.6	31.1	3	38.1	24.2	13.4	14.3	22.7	18	22.7
1	G06	1	RF	NA	Neutral	4.30989956958393	23.2482065997131	4.52499032192075	186238.667144907	3378.04740988659	1.81061692969871	7.43041606886657	1.85171931542508	52881.8149210904	1922.15290575786	1394	1510378.2	91397.84	967.62	321.37	25.9	2.6	12.3	8.9	20.4	1	13.1	6.2	5.2	7	4	31.3	4.5	42.5	23	9.3	14.8	15.9	19.3	21.4
1	G06	2	RF	NA	Neutral	3.21461487820935	14.6398946675444	4.02318229672357	94641.3192890059	3076.27514398214	1.18499012508229	4.98617511520737	1.5226196411212	34185.5984200132	1478.23396112017	1519	1104258.9	90706.7	739.68	329.47	21.3	3.7	12.1	7.6	16.9	0.5	13.4	4.9	3	3.4	2	27.8	4.3	54.4	20.7	5.9	10.5	6.3	15.3	10.5
1	G06	3	RF	NA	Neutral	4.72390572390572	23.6599326599327	4.79199782246262	178738.249158249	3346.3698744383	2.24848484848485	7.67070707070707	2.02701033410966	42101.0437710438	2062.24700338414	1485	1423252.4	83413.05	1011.66	299.13	25.3	6.5	12.8	9.4	22.3	6	14.3	6.5	4.8	5.7	3.6	27.9	4	32.4	27.2	19.3	16.8	27	21.1	26.8
1	G07	1	RF	NA	Neutral	3.16666666666667	16.0007342143906	3.79701370829909	110399.888399413	2806.20335858672	2.23054331864905	8.02936857562408	2.03389888382111	40961.0389133627	1943.41005089644	1362	1100965.6	83741.46	753.37	307.38	19.2	3.6	12.3	7.3	15.1	2.3	14.3	5.7	5.1	6.3	2.1	34.6	4.2	33.6	18.9	15.6	10.6	23.9	13.8	25.3
1	G07	2	RF	NA	Neutral	3.25246132208158	17.5105485232068	4.80590269813183	139511.919831224	3011.62573649192	3.25457102672293	12.1104078762307	2.57586997086127	68076.3776371308	2438.19465192593	1422	1274237.1	75467.68	872.72	276.06	20.9	3	10.3	23.1	15.6	1.2	12	19.3	5	5	3.2	33.2	3.8	21.2	19.5	30.2	11.8	28.3	16.3	38
1	G07	3	RF	NA	Neutral	3.46808510638298	15.6636925188744	4.13160614026915	96787.5154426905	2980.86205097509	2.0267673301304	7.04255319148936	2.09975006376319	38335.4550446122	1977.30720719444	1457	1034787.5	82088.2	745.65	301.7	19.7	3.3	10.8	7.2	15.3	0.8	12.8	4.3	3.5	7.3	2	28.5	3.9	32.4	21.4	13.6	11.8	24.6	15	23.1
1	G08	1	RF	NA	Neutral	3.98608211551844	20.7633959638135	4.21334272324267	153848.966597077	3342.18345777393	2.30340988169798	8.07028531663187	2.20891214579221	42361.8364648573	2196.62805769553	1437	1385904.1	86917.89	927.62	324.66	24.1	2.8	13.9	10.6	21.4	1.4	16.2	7.2	5.1	7.2	3.3	29	4.5	28.1	22.6	16.7	14.4	25.7	19.6	29.9
1	G08	2	RF	NA	Neutral	4.57542372881356	22.6245762711864	4.6396114072038	167930.409322034	3465.70597878344	2.97457627118644	11.0652542372881	2.44533399074564	68005.643220339	2374.82044491868	1180	1483543.7	91723.4	1065.51	346.77	28.9	2.7	14.4	8.6	24.7	0.7	17.3	6.2	5	3.8	3.3	27	4.4	24.6	27.2	23.5	16.4	20.5	23.6	29.4
1	G08	3	RF	NA	Neutral	4.22037735849057	21.8550943396226	4.24930179967517	167700.282264151	3380.42730818116	2.33358490566038	8.69056603773585	2.02179492934123	51917.9841509434	2015.45585241275	1325	1416133.9	84509.7	1003	313.64	28.1	4.6	13.8	15.5	24.5	2.6	14.6	12.8	5.2	6.3	3.8	27.9	5	33.3	25.4	15.3	16.2	24.3	20.7	23.2
1	G09	1	BRCA1	NM_007298	sample	5.84872080088988	34.8921023359288	6.69180226246091	300109.888765295	4093.99324996967	4.91212458286986	19.4627363737486	3.53566982703145	126844.936596218	3020.3453710257	899	2021618.9	86150.56	1399.79	307.74	33.1	2.2	11	8.1	31.7	0.2	13.3	3.7	5.2	8.6	5.6	20.4	4.6	12.9	36.4	49.3	25.5	58.5	31.7	62.1
1	G09	2	BRCA1	NM_007298	sample	4.66666666666667	28.8998272884283	6.75391525405571	248109.677892919	3612.89333709693	2.87823834196891	11.2115716753022	3.13688368948814	69363.2098445596	2380.78265899646	1158	1703460.2	85688.33	1262.2	318.06	28.1	3.9	12.4	16.3	26.2	1.5	15.1	12.2	6.7	4.6	4.8	27.5	4.3	23.6	27.5	23.6	18.8	21.4	25.5	30.1
1	G09	3	BRCA1	NM_007298	sample	4.64200477326969	25.2402545743835	4.74380902362288	199409.761336516	3482.88427245164	3.2140015910899	10.2943516308671	2.55388132823412	44658.2800318218	2422.48616972743	1257	1489827.4	82049.95	924.82	293.93	24.2	9.3	12.6	17.8	21.6	9.3	14.1	16.6	4.8	6.8	3.7	26.3	4.5	21.4	26.2	28.4	18.3	40.3	23.5	39.7
1	G10	1	ASXL1	NM_015338	sample	4.0853573907009	19.47120055517	4.05370425994047	137115.126995142	3340.54582723568	3.60166551006246	13.0700902151284	2.65605761876475	72616.333795975	2721.87228899876	1441	1398414.2	87745.34	930.96	309.87	26.3	1.4	12.8	13.5	22.7	0.6	14.3	12.2	5.1	6.9	3.1	27.3	4.2	16.1	24.9	33.2	14.3	44.8	20.2	48.2
1	G10	2	ASXL1	NM_015338	sample	3.77335984095427	19.4002650762094	4.06392913041957	148237.183565275	3015.25781953823	2.54009277667329	8.86944996686547	2.02306236544129	50586.3631544069	2091.67371110815	1509	1320972.5	82261.52	849.77	302.85	23.4	4.1	13.1	13.6	20.2	1.4	14.6	11.2	4	3.2	2.3	32.9	4.1	29.7	22.2	18	12.1	16.7	17.7	23.7
1	G10	3	ASXL1	NM_015338	sample	4.41536167039523	24.1058911260254	4.18113378250082	187728.331096197	3362.7534382295	3.13049962714392	11.7673378076063	2.32110807544828	72048.9992542878	2401.87870339104	1341	1404897.1	86638.81	898.88	316.84	25	2.4	12.6	7.2	20	0.2	15.5	4.7	5.5	5.6	3.3	28.7	4.5	23	24.2	25.7	15.5	35.6	20.2	35.8
1	G11	1	ASXL2	NM_018263	sample	4.48397435897436	23.6169871794872	5.36090402236678	176928.486378205	3424.77154591741	2.72676282051282	10.5737179487179	2.30982101098314	68864.1546474359	2244.51349962222	1248	1498391.8	92779.84	998.54	320.7	25.8	1.6	13.7	17.9	23.2	0.2	15.4	16.9	6.6	5.3	3.8	27.1	5.3	26.6	26	19.4	17.4	28.7	22.3	30.6
1	G11	2	ASXL2	NM_018263	sample	3.95359628770302	20.6233565351895	4.46057476576372	154351.907192575	3079.51263596407	2.21191028615623	7.80046403712297	2.0486752611509	41557.5529775715	2016.97650837883	1293	1384588.5	86859.87	928.67	306.27	22.7	3.4	12.4	7.7	20.8	0.5	14.7	3.9	5.5	4.9	3.2	34	3.9	32	22.4	17.2	13.9	15.2	19	23.6
1	G11	3	ASXL2	NM_018263	sample	4.64899598393574	25.2755020080321	4.52319263185781	190994.110040161	3213.484283868	2.44979919678715	9.07469879518072	2.03180197254677	50886.0104417671	1899.60476178562	1245	1372629	73210.42	880.22	260.33	22.2	3.1	9.2	18.5	19	1.8	12	15.7	3.7	6.1	3.5	29.6	4.2	33.3	21.4	15	14.5	24.1	18.3	22.4
1	G12	1	TP53BP1	NM_005657	sample	4.20204603580563	25.0656436487639	5.65977054142319	202591.541346974	3580.67563363746	3.17306052855925	12.6214833759591	2.11058612215525	84992.9428815004	2331.32495765603	1173	1393803.7	88581.03	1022.37	327.46	23.2	2.7	12.4	6.8	18.9	0.4	15.3	3.4	4.6	5.1	5.4	26.7	5.1	27.7	25.4	25.7	18.3	30.1	24.4	33.2
1	G12	2	TP53BP1	NM_005657	sample	3.64409881061299	18.327538883806	4.76304537961768	127859.735590119	3408.13168619535	2.47301006404392	7.77127172918573	1.84612994610198	38776.429094236	1986.88511423706	1093	1203925.2	83151.7	908.6	305.42	24.3	2.2	12.6	8.9	19.3	0.8	15	7.5	5.4	2.3	3.5	26.3	3.4	28.5	27	21.9	16	16	23.9	21.5
1	G12	3	TP53BP1	NM_005657	sample	4.24644549763033	24.3744075829384	5.35338657801268	189840.591232227	3745.60268717876	3.1196682464455	9.02369668246446	1.9661533791492	40742.4845971564	2151.62383718395	844	1356963.8	75553.63	1042.61	276.46	24.2	2.4	16.2	7.9	20.3	1.1	17.7	7	5.3	4.4	5.6	17.5	1.9	24.1	27.7	28.9	18.2	32.6	22.6	31.3
1	G13	1	FAT1	NM_005245	sample	4.0464	21.3704	4.35542150040123	166957.0392	3381.15614643811	3.2048	12.0304	2.55510172015703	73648.5664	2634.28543288798	1250	1422885.3	95440.89	977.92	348.42	23.5	2.7	15.8	8.4	21.8	0.6	18.9	5.8	5.1	7.9	3.4	31.1	4.6	18.6	23	25.4	14.5	36.9	21.3	41.4
1	G13	2	FAT1	NM_005245	sample	4.04711246200608	21.6641337386018	5.04594671131602	173418.500759878	3340.20637289086	3.52811550151976	13.2203647416413	2.85924346555661	71261.811550152	2867.3792845891	1316	1408522.6	85841.76	973.96	309.62	22.9	1.4	12.2	8.3	21.4	0.4	15.5	4.3	6.4	5.5	3.9	30.5	4.3	14.4	22.6	35.3	14.6	34	22.4	46.7
1	G13	3	FAT1	NM_005245	sample	3.97619047619048	21.9484126984127	5.43623564811	173841.320436508	3471.3769188762	2.67361111111111	9.82142857142857	2.49797375211515	56012.8204365079	2286.36766207623	1008	1371351.4	75829.36	990.07	290.19	21.4	1.2	11.2	7.2	21.3	0.2	14.5	4.8	6.6	6.2	4.8	28.1	3.8	24.7	23.1	23	15.3	36.3	20.2	35.1
1	G14	1	BAP1	NM_004656	sample	4.95152462861611	27.824863174355	5.89715673835163	235502.999218139	3807.11692119093	3.35496481626271	12.6692728694292	2.45769747159006	79054.4855355747	2609.62225392665	1279	1841704.8	97812.29	1194.91	344.31	29.2	1.1	16.4	7.7	27.2	0	17.5	6.3	5.6	6.1	4.7	23.5	5.5	20.3	27.5	30.6	17.8	38.9	24.6	41.6
1	G14	2	BAP1	NM_004656	sample	4.53271812080537	24.2088926174497	5.86599071986471	197439.010067114	3572.03437394135	4.10151006711409	14.868288590604	2.80022206404445	82464.4186241611	2811.93672416267	1192	1606814.5	88923	1170.41	330.37	28.1	1.8	14.9	9.3	27.4	0.2	17.9	7.6	5.2	4.4	4.4	24.6	5	15.8	27	43	17.2	36.5	22.7	47.7
1	G14	3	BAP1	NM_004656	sample	4.02160702228224	20.3679945982444	4.1424312912919	155346.522619851	3091.01988506245	2.88993923024983	10.6948008102633	2.29775799297446	67102.2471303174	2391.20447099721	1481	1373119.7	88929.99	933.99	316.52	24.3	12.2	15.4	17	22.8	8.9	17.2	14.7	4.7	6.3	3.6	34.9	4.6	26.5	23	26.5	13.9	34.9	18.4	36
1	G15	1	ZNF516	NM_014643	sample	4.48921484037964	23.5081967213115	4.42832696548249	179014.553062985	3488.30916606416	3.43313201035375	11.244176013805	2.54842224896599	56982.8947368421	2594.00909720099	1159	1508240.9	86211.81	973.33	308.98	24.9	2	12.6	6.6	21.7	0.1	15.9	4.1	5.3	6.5	2.8	26.9	2.9	17	24.8	33.6	15.1	43.8	22.1	45.7
1	G15	2	ZNF516	NM_014643	sample	4.03965517241379	20.5	4.12625935754513	148819.939655172	3174.16051463772	2.95431034482759	11.6422413793103	2.59619582969875	78575.9	2463.48493176203	1160	1378322.5	99432.18	971.72	359.99	24.6	1.7	14.1	5.2	22.1	0.3	17.5	1.9	4.3	4.4	2.9	30.5	5.3	22.2	23.2	23.6	15.2	20.3	20.3	29
1	G15	3	ZNF516	NM_014643	sample	4.81978527607362	23.6671779141104	4.35424238757907	168911.473159509	3206.11231875023	2.69555214723926	10.9325153374233	2.230471795333	67163.6564417178	2131.42681322044	1304	1429661.1	81666.16	929.38	288.93	25.9	2.6	11.8	5.1	21.9	1.1	14	4.2	5.7	6.7	2.7	30.1	3.5	25.8	26.1	19.2	15.8	28.6	20.5	26.8
1	G16	1	GRIN2A	NM_000833	sample	4.93891402714932	24.5618401206637	4.96377395617366	186916.22775264	3465.7995862026	3.44720965309201	12.7254901960784	2.50838715782991	74101.0708898944	2629.29356066674	1326	1547838	92853.2	1046.46	346.22	27.8	2.3	14	7.9	24.6	0.9	15.5	7.2	5.5	6.2	4.2	26.8	4.8	19.8	28.3	32.2	20.1	40.8	24.9	44.1
1	G16	2	GRIN2A	NM_000833	sample	4.97138437741686	25.0023201856148	5.02982526197634	189586.313225058	3398.11138827028	3.15777262180974	11.6736272235112	2.30263628203228	65202.8863109049	2303.23809624472	1293	1466107.6	91713.94	967.83	322.03	27.7	3.6	14.8	4.9	24.1	1.5	18.6	3.1	4.2	4.2	2.9	27.6	4.3	24.5	27.5	26.4	18.3	22.4	23.6	31
1	G16	3	GRIN2A	NM_000833	sample	5.21241585639491	27.0762902019447	4.9358682700489	198108.706806283	3505.68185335646	2.68362004487659	9.86013462976814	2.071345092728	54987.9012715034	2053.46557427737	1337	1460835.6	84876.14	1001.83	300.67	27.2	3.1	14.1	9.1	23.7	1.8	16.2	8.3	5.5	5.6	4.3	27.2	4.3	28.8	28.3	18.2	19.9	26.3	24.3	25.1
1	G17	1	RF	NA	Neutral	4.10352941176471	21.5129411764706	5.02243184480086	167275.733333333	3400.77955058758	2.00862745098039	7.01333333333333	2.03679107700088	41243.0023529412	2058.39216354301	1275	1391964.8	92335.85	968.06	335.08	25.6	2.5	14.3	5.6	22.2	0.9	16.5	2.1	6	5.5	4	29.8	3.7	33.3	24	13.7	15	20.9	21.2	24.5
1	G17	2	RF	NA	Neutral	3.83345724907063	20.0289962825279	4.67996360256808	148554.12267658	3246.61705071223	2.10706319702602	8.1724907063197	2.10552360748404	47892.9769516729	2021.63837884471	1345	1288193	83654.99	881.21	300.67	23.1	2.5	13.2	7.2	19.4	1	16.6	5.4	4.5	3.8	2.9	30.9	4.2	34.3	22.2	14.5	14	13.5	19.5	22.6
1	G17	3	RF	NA	Neutral	4.01720093823299	21.4229867083659	4.29282493398323	164139.863956216	3178.25345151223	2.21501172791243	8.2869429241595	2.22240461895601	47840.6598905395	1894.01791834581	1279	1433946.1	85892.69	989.87	313.48	27.4	6.1	14.2	10.6	24.1	5	15.9	9.1	5.3	7.1	3.9	33.1	5	36.3	22.9	14.2	14.6	22.1	18.8	22
1	G18	1	RF	NA	Neutral	3.93526785714286	21.2299107142857	4.4606428154129	173568.476190476	3180.2203075847	2.22247023809524	8.75	2.14827793262798	54176.677827381	2087.45894566896	1344	1392305.9	85672.65	964.14	317.26	25.1	2.4	13.5	20.3	22.7	0.7	16.7	17.6	6.1	6	3.5	32.4	4	31.2	23.4	15.7	15.2	24.9	20.3	27.2
1	G18	2	RF	NA	Neutral	3.89873417721519	20.2174236783321	5.02508276204363	150861.172002978	3210.47517752064	2.15636634400596	8.27922561429635	2.16570479009188	54607.9813849591	2169.2375420355	1343	1391693.2	95192.41	921	340.4	23.5	1.9	14.1	7.9	21.3	0.8	17.6	6	4.8	3.6	2.5	30.6	5.7	31.8	22.8	13.3	15.6	12.3	20.7	20.3
1	G18	3	RF	NA	Neutral	3.89152024446142	20.4820473644003	4.04698588011418	158945.76776165	3049.15878844059	2.67914438502674	10.5553857906799	2.30633339379602	61786.7654698243	2215.95593469388	1309	1427915.5	85197.89	942.17	304.41	25.2	1.8	14.6	9.2	21.3	0.8	18.3	7.5	5.2	6	2.9	35.1	4.2	29.5	22.5	20	14	29.8	17.8	30.3
1	G19	1	RF	NA	Neutral	4.34912718204489	23.498753117207	4.60563339932616	179465.311720698	3269.99024052907	2.27930174563591	8.73649210307564	2.11467662653273	55624.3840399003	2026.7720409843	1203	1388824.9	88127.51	898.11	318.64	22.7	2.3	14.5	10.3	20.4	1.4	16.7	8.6	5.3	7.1	3.2	28.9	4	32.2	23.2	15.4	14.7	23.9	19.3	26.2
1	G19	2	RF	NA	Neutral	4.34574468085106	22.3404255319149	4.78408329133737	160672.801671733	3383.8346115036	2.78799392097264	9.66109422492401	2.43426493577448	49398.4946808511	2270.71451198754	1316	1380649.7	93015.91	945.08	333.39	23.9	2.3	15.3	8.1	22.1	0.3	17.9	3.6	5	2.7	2.8	27.5	4.6	25.1	22.5	20.7	15	18.8	21	29.6
1	G19	3	RF	NA	Neutral	3.85756026296567	20.2965668371074	4.48416518016672	156884.535427319	3055.17111995656	2.62381300219138	10.0854638422206	2.19926228103881	56485.3294375457	1912.62131792509	1369	1293315.9	82767.07	868.57	303.84	22.3	12.4	13.7	22.4	19.1	11.5	14.9	21.3	4.5	7.2	3.1	32.7	4.6	39.7	21.1	17.1	13.9	26.4	17.4	22.6
1	G20	1	RF	NA	Neutral	4.16597222222222	22.7055555555556	5.04855370504418	185425.295833333	3517.37951520289	2.46458333333333	9.01458333333333	2.12436847628937	54981.5479166667	2220.97163882077	1440	1600803	88113.26	1188.56	331.66	25.8	2.8	16.8	14.3	24.7	0.5	20.8	11.4	7.4	5.7	5.4	28.5	4	29	23.6	19.7	16.5	27.8	22	31.9
1	G20	2	RF	NA	Neutral	4.28674121405751	23.594249201278	5.39049236924812	191082.190095847	3296.14636174608	2.44249201277955	9.22364217252396	2.12163786072968	58943.7372204473	2132.92116621616	1252	1562366	97161.45	1037.06	360.78	25.4	2.8	19.3	5.6	22.7	0.6	21.9	3.3	5	4.1	3.8	31	4.7	30.5	23	18.4	16.3	15.7	21.8	23.2
1	G20	3	RF	NA	Neutral	3.81768813033359	19.22187742436	4.68163919177894	139052.256012413	3187.7924299827	4.0744763382467	14.866563227308	2.77084991686919	79491.9635376261	2723.27099611007	1289	1319005.2	78910.32	864.68	276.17	25.8	1.8	12.3	15.7	21.3	0.3	16.1	14.4	4.3	7.9	2.9	28.7	3.8	15.5	24.9	43.8	13.9	53.3	18.1	52.8
1	G21	1	RF	NA	Neutral	4.04180327868852	20.6770491803279	4.78521477711693	157643.240163934	3201.99577855941	1.90737704918033	6.28852459016393	2.14121423874486	30746.8147540984	1837.01620993183	1220	1377943.7	82271.53	941.07	301.74	25	2.5	12.5	9.9	20.7	0.8	15.7	7.2	4.3	4.4	3.1	29.3	2.9	35.4	23.1	12.6	13.4	21.6	17.9	22.3
1	G21	2	RF	NA	Neutral	4.2866344605475	21.2858293075684	4.11058656661549	161083.012077295	3151.91726656261	2.10466988727858	7.56441223832528	1.97652650504713	42282.0893719807	2010.3797865451	1242	1393867.8	100091.48	921.17	353.34	25.4	2.9	17.1	4.8	22.2	2.1	18.2	2.9	4.3	2.7	3	32	4.7	33.7	23.8	13.6	14.3	14.6	20.8	20.5
1	G21	3	RF	NA	Neutral	4.04020848845867	21.2479523454952	4.16272928261654	167643.425912137	2973.81665704061	2.40729709605361	9.00372300819062	2.21127951686806	53246.7371556217	2154.22069929341	1343	1346026.5	87009.26	909.18	316.05	22.2	3.6	14.8	5.7	19.4	0.4	16.8	2.2	4.7	5.9	3.1	34.9	4.8	29.9	22	17.9	14.4	27.6	17.2	27.4
1	G22	1	RF	NA	Neutral	3.65156017830609	20.7563150074294	4.879137697585	163307.039375929	3034.98020363395	2.46433878157504	9.16121842496285	2.16767045456644	53432.8120356612	2221.24510779078	1346	1255884.9	88056.13	853.89	321.23	20.1	4	16.2	8.4	16.9	2.5	20.7	7.7	4.9	6	3.4	34.7	4.5	28.7	20.2	16.9	13.4	27.3	17.5	29.4
1	G22	2	RF	NA	Neutral	4.3546468401487	23.6252788104089	4.15021874541126	191772.856505576	3087.79279930128	2.47360594795539	10.4669144981413	2.11375732697618	71136.6408921933	2071.9100601348	1345	1415660	88021.43	924.74	327.06	24.4	4.6	18.5	10.8	22.3	2.6	21.7	8.3	5.1	4.6	3	34	5.2	33.7	24.2	15.5	15	13.8	20.8	21.3
1	G22	3	RF	NA	Neutral	3.73094867807154	19.6928460342146	4.39204328350735	151972.559097978	2966.6487539763	1.94556765163297	7.73017107309487	1.8945822142721	50391.1842923795	1844.04262304003	1286	1253580.9	95292.46	832.2	338.74	22.4	2.1	17.3	3.9	17.6	1.2	18.5	1.7	4.7	6.4	2.8	31.8	4.3	38.8	22.4	12.8	12.4	20.1	15	20.1
1	H03	1	CHEK1	NA	Positive	6.96834061135371	67.1626637554585	12.7588325688366	744332.487991266	5375.13578393453	3.09825327510917	18.5796943231441	2.74553830647375	163987.658296943	2378.18429790041	916	3222384	107260.16	2690.33	442.13	40.3	3.7	18.9	8.3	40.9	0.3	22.8	5.2	16.2	8.8	16.9	16.8	8.5	34	39.8	19.3	36.5	26.7	42.1	29.3
1	H03	2	CHEK1	NA	Positive	7.07142857142857	61.556586270872	12.4470762954482	652344.910018553	5069.54926725398	3.70500927643785	21.7838589981447	2.91371785275781	195284.794990724	2543.35964119415	1078	2958241.4	127340.81	2511.62	483.07	38.5	2.4	22.1	7.7	39.1	0.6	24.8	2.7	12.7	6.7	15.1	18.6	11.2	34.7	37.5	21.9	33.1	21.3	40.2	29.5
1	H03	3	CHEK1	NA	Positive	6.39597315436242	52.9783743475019	12.0778036060134	545159.036539896	4989.56002303192	3.44295302013423	17.5182699478002	3.14449277347861	142544.181208054	2529.6725942144	1341	2673670.9	114525.56	2209.29	454.52	35	2.8	19.5	12.3	34.2	0.4	21.6	7.5	13	8.4	13.2	19.2	9	28.9	35.7	24.4	31.8	34.1	37.1	33.7
1	H04	1	CHEK1	NA	Positive	6.49339207048458	48.5832599118943	9.36875091600792	468907.463436123	4507.17549073304	3.61145374449339	17.4960352422907	2.91819055681389	139229.918942731	2589.90089326553	1135	2399507.2	103316.41	1838.5	380.37	34.3	6.1	16.2	8.5	32.3	3.9	19.1	5.1	8.9	8.4	9.9	21.8	6.3	25.5	35	26.7	29	37.4	35.9	40.5
1	H04	2	CHEK1	NA	Positive	6.41394927536232	55.3532608695652	12.1242565360393	585275.166666667	4970.48424879732	3.58423913043478	18.8614130434783	2.63189464680568	156462.714673913	2757.40055683212	1104	2849663.7	137360.58	2499.12	553.35	37.6	5.3	25.4	9.1	39.9	4.1	28.8	5.7	13.2	8.2	15.9	22.6	12.2	31.1	33.7	23	32.1	22.6	37.9	30.3
1	H04	3	CHEK1	NA	Positive	6.30278526504942	50.3162623539982	10.2040982685816	489682.015274034	4740.26293651396	5.81581311769991	26.0449236298293	3.96449358880549	173484.707996406	3330.95346983913	1113	2508751.1	116750.8	2143.74	448.65	38.5	3.8	19.4	14.2	37	0.4	24	10.8	11.8	12.1	13.4	18.2	10.8	14.5	37.9	53.5	31.5	63.3	36.2	63.6
1	H05	1	CHEK1	NA	Positive	6.89375684556407	67.2957283680175	16.5074087604961	739757.536692223	5676.12447334439	4.26067907995619	22.7612267250821	3.59115184499742	187918.750273823	2908.47286086286	913	3285340.2	148284.19	2966	591.87	44.2	2.6	25.3	6.4	43.4	0.7	30	1.2	17.9	11.3	19.8	17.1	13.7	29.2	40.2	27.9	38.2	36	43.6	39.2
1	H05	2	CHEK1	NA	Positive	5.85678391959799	47.6649916247906	11.1546681831808	478968.548576214	4661.39091542692	3.00753768844221	15.8366834170854	3.10785542506894	136436.717755444	2475.51670753195	1194	2435634.8	117308.55	1948.92	461.26	34.8	2.6	18	13.4	32.2	1.4	21.9	8.5	11.5	6.2	11.6	21.2	9.5	33.8	33.8	19.8	28	19.8	35.6	27.1
1	H05	3	CHEK1	NA	Positive	6.3796992481203	53.1436090225564	12.7980727331868	553002.413533835	5039.32246710732	3.10601503759399	17.8210526315789	3.52756240270308	147058.654135338	2403.01889104522	1330	2596621.9	98056.84	2221.27	399.68	34.2	5.3	17.1	23.2	34.3	2.9	19.4	19.5	12	11.1	14.7	19.5	8.9	32.7	35.5	19.9	31.4	30.5	37.8	30.7
1	H06	1	CHEK1	NA	Positive	6.47160068846816	58.6557659208262	15.4124455221423	627821.276247849	5053.6992647517	3.09122203098107	18.0550774526678	3.60547309701866	158296.321858864	2458.14853654906	1162	3055548.5	103448.78	2451.48	409.42	36.5	4.5	18.4	12.9	37.5	0.8	22.5	6.4	14.1	10	14.5	20.2	9.3	37.3	32.5	18.4	31.6	27.1	36.4	30.5
1	H06	2	CHEK1	NA	Positive	5.78450578806768	48.2698130008905	11.9860789454722	505721.017809439	4490.81016602448	2.80676758682102	14.5227070347284	2.38290736277468	120450.969723954	2192.34238252237	1123	2501538.6	91244.58	2138.79	347.61	33.7	18.7	17.4	22.6	34.1	15.6	19.9	17	10.9	4.5	13.6	30.2	7.8	42.7	31	17.2	30.8	16.2	37.1	24
1	H06	3	CHEK1	NA	Positive	7.29757785467128	61.7629757785467	12.527985906742	653583.006055363	5419.64434903656	3.77941176470588	18.9307958477509	2.64427124560308	148235.396193772	2395.30217302769	1156	2989006.9	111979.79	2634.7	445.68	40.9	4.3	20.1	21.7	41.6	1.9	22.2	18.2	14.7	8	18.2	17.6	10.2	34	39.4	22.7	35.5	29.9	42.9	30
1	H07	1	CHEK1	NA	Positive	6.54494902687674	64.6839666357739	15.8627324958319	717715.000926784	5409.64263887823	3.84059314179796	22.1427247451344	3.26599094287696	183739.134383689	2465.60768244777	1079	3288428.5	112106.61	2893.93	462.61	41.2	2.9	19.2	17.9	42.5	0.9	21.9	11.8	17.1	9.5	18.6	19.6	9.8	35.2	37.6	20.5	35.1	31.8	41.5	33.5
1	H07	2	CHEK1	NA	Positive	6.61649089165868	56.784276126558	14.3363120264637	599028.253116012	5142.84849058231	3.96260786193672	23.5512943432407	4.60499492180263	211553.764141898	2919.96949598949	1043	2859671	111236.17	2455	448.82	37.7	2.2	18.7	13.9	38.2	0.7	21.4	10	13.6	9.1	14.2	18.7	10.2	23.6	35.9	28.6	32.5	27.6	40.8	36.5
1	H07	3	CHEK1	NA	Positive	6.96437880104257	61.1303214596003	14.8180380945936	654446.123370982	5271.79176725247	3.31450912250217	17.0225890529974	3.14151193831417	140644.102519548	2490.77889799912	1151	2995257.1	119790.09	2675.93	496.42	39.4	3.6	20.8	12	38.7	1.7	23	8.7	15	9.3	17.1	17.4	9.4	30.8	36.5	21.3	34.2	31	39.2	31.5
1	H08	1	CHEK1	NA	Positive	6.53000923361034	52.4626038781163	10.6513800021701	531428.325023084	4813.83018019019	4.0258541089566	20.7617728531856	3.0665799371877	169369.210526316	2716.93224502339	1083	2731277.6	102276.18	2147.11	384.82	37.7	2.4	19.9	11.2	38	0.2	23.5	7.8	11.4	7.9	11.5	19.1	8.1	24.4	37.2	28	30.9	36.5	36.4	40.8
1	H08	2	CHEK1	NA	Positive	6.58460076045627	52.0731939163498	11.2657756514678	529009.271863118	4862.93713705503	3.60076045627376	16.9838403041825	3.44237958502008	123753.692015209	2430.73917902741	1052	2684277.7	96311.21	2364.79	378.19	38.8	2.8	19.2	11.3	38.5	0.7	23.9	6.3	12.3	5.2	13.1	19.7	7.4	31.2	38.5	26	33.2	25.6	39.9	34.5
1	H08	3	CHEK1	NA	Positive	6.07296137339056	49.6240343347639	11.6793895610683	497895.624892704	4603.30412692596	3.57081545064378	17.3871244635193	2.80096469072391	135503.701287554	2554.24640666013	1165	2482744.2	94010.72	2013.8	383.94	33	6.4	18.1	19.9	32.6	3.9	21.5	16.8	10.6	9	11.8	23.1	7.8	25.9	32.2	25.3	30	36.9	34.9	36.7
1	H09	1	NOTCH2	NM_024408	sample	4.45146726862303	24.0075244544771	5.12966091373612	187746.892400301	3452.63823257044	2.50489089541008	9.10910458991723	2.38792943068172	49638.4123401053	2310.20835555679	1329	1501167.3	75519.94	1070.42	276.71	25.1	2	9.5	16.6	23.3	0.3	12.8	12.4	5.6	7.3	3.9	28.4	2.9	25.7	22.9	21.4	16.6	32.9	21.6	36.6
1	H09	2	NOTCH2	NM_024408	sample	4.38032532920217	24.5391169635941	5.05532659226998	200219.735863672	3401.66947758897	2.71185127807901	12.3989155693261	2.89046165171783	91103.7343144849	2214.68262893083	1291	1465946.8	87807.75	984.44	320.95	23.5	2.2	13.6	7.5	21.6	0.6	15.6	2.9	5	4.6	3.5	28.4	5.3	30.8	22.8	17.3	14.5	15.8	20	25.5
1	H09	3	NOTCH2	NM_024408	sample	3.85398579321231	18.9092344119968	4.34643769199207	127052.918705604	3193.460222114	1.76479873717443	6.5240726124704	2.09112090036563	35012.9510655091	1833.34891358472	1267	1258070.4	77334.87	892.49	289.81	25.2	7.3	12.2	18	22.6	5.8	15.5	18.2	4.9	7.9	2.4	29.6	3.8	35.2	24	11.1	15.6	20.4	19.3	20.1
1	H10	1	FANCM	NM_020937	sample	4.98260073260073	25.2600732600733	4.82727421157088	195869.975274725	3750.16858251828	3.10805860805861	11.0796703296703	2.57405218119362	62497.1804029304	2639.26176481659	1092	1663556.3	99057.9	1147.03	368.65	31.5	1.7	19	14.1	28.6	0.2	21.7	11.7	5.2	7.2	3.7	23	4	21.1	31.7	30.3	18.9	38.1	26.6	42.6
1	H10	2	FANCM	NM_020937	sample	4.65365025466893	24.276740237691	4.80298179333838	186905.330220713	3460.85043870918	4.02037351443124	13.9159592529711	2.69199027276181	67963.6069609508	2771.48202105097	1178	1530603.3	93830.86	1033.47	354.71	26.7	2.4	16.3	14.9	23.9	0.3	20.4	13	4.9	5.1	3.3	24.8	4.5	16.4	27.5	40.1	17	38	24.3	47.1
1	H10	3	FANCM	NM_020937	sample	4.53189655172414	25.0112068965517	4.8821708621713	193098.268965517	3578.87595333649	3.26724137931034	12.9629310344828	3.2928887501661	80995.6905172414	2717.70884561799	1160	1494201.5	90951.86	991.86	340.7	24.7	4.8	16.3	6.6	24.3	4.1	20.3	5.5	5.7	7.8	4.1	24.3	5.6	18.8	25.9	31.3	16.8	44	21.9	44.8
1	H11	1	RASA1	NM_022650	sample	4.47168216398986	21.9873203719358	4.11479859031659	160436.398140321	3394.68563289513	2.59425190194421	10.2772612003381	2.2768919100703	63914.2544378698	2183.85791138446	1183	1507779	89069.75	1036.83	329	28	1.4	12.1	10.2	25.8	0.2	16.1	5.5	2.9	6.8	3	26.5	4.6	28.3	26	17.3	16.2	29.6	21.5	31.3
1	H11	2	RASA1	NM_022650	sample	4.31534954407295	25.0752279635258	4.92560911689658	208503.107902736	3493.42374960614	3.00683890577508	10.395896656535	2.46083258557627	56459.0995440729	2478.14667051106	1316	1624715.7	94038.65	1099.64	345.19	27.9	1.7	13.4	11.6	25.3	0.2	16.6	7	6.2	4.3	4	28.4	4.7	22.5	26.9	27.4	17.9	25.5	24.6	35.6
1	H11	3	RASA1	NM_022650	sample	4.52177293934681	24.0855365474339	4.86066857641748	176859.287713841	3310.31361423442	2.19984447900467	8.24805598755832	2.32766821369747	45415.2620528771	2064.1310699957	1286	1374624	83516.28	955.99	311.01	23.5	6.7	12.5	7.8	21.9	6.3	15.9	5.8	5.1	6.2	3.6	28	4.6	28.5	24.6	15	17.1	27.5	21.3	26
1	H12	1	KDM5C	NM_004187	sample	3.65422077922078	18.9659090909091	3.9570787082351	132164.626623377	3151.05499098963	2.44886363636364	8.98701298701299	2.24883494426644	52636.4253246753	2311.80279731769	1232	1380108.1	97389.72	996.6	366.02	26.1	1.9	19.4	5.5	23.5	0.7	21.7	2.8	4.2	6.2	3.2	32.5	4.4	27.8	23.2	20	15.4	29.3	20.9	32.9
1	H12	2	KDM5C	NM_004187	sample	3.82117647058824	21.6541176470588	4.74932778631127	171195.298823529	3213.12774484099	2.2	8.29960784313725	2.0697552860652	49210.0980392157	1982.40970366074	1275	1379361.2	86365.97	940.72	315.68	24.2	3	13.3	10.1	22.4	1.8	15.6	7.1	5.4	4.4	3.6	32.5	4.7	34.7	22.4	14.1	14.4	13.7	20.8	21.3
1	H12	3	KDM5C	NM_004187	sample	3.88109305760709	19.7636632200886	4.96047791962586	141672.313146233	3156.28963177535	1.90472673559823	7.58862629246677	2.00948772355136	47846.0716395864	1794.70984027252	1354	1336798.6	79697.23	973.97	298.95	25.2	2.4	12.3	19.1	21.8	0.1	16	16.8	4	5.3	2.9	29.5	4.2	39.5	22.8	12.1	14.3	19.7	18.2	19.8
1	H13	1	FAS	NA	sample	3.59754433833561	19.0266030013643	4.16313639510888	140279.37585266	3135.46719996469	2.5668485675307	10.2878581173261	2.17069962855895	67024.9229195089	2111.13170850041	1466	1336979.6	85940.38	894.72	322.5	22	2.1	11.1	8.9	19.2	0.7	14	5.9	5.2	6.6	2.9	31.5	4.2	30.5	19.4	16.8	11.5	26.5	16.7	29.3
1	H13	2	FAS	NA	sample	4.58495350803043	24.9551986475063	4.72699092022641	192903.010989011	3320.88245543538	3.64243448858833	12.9340659340659	2.60832525831523	69448.9797125951	2668.81620167595	1183	1521250.1	86340.52	1002.73	309.65	24.7	2.5	13	8	22.1	0.3	14.6	5.6	5.5	4.1	3.6	30.6	4.1	17.1	24.4	36.9	15.9	31.2	22.6	42.7
1	H13	3	FAS	NA	sample	4.18980797636632	21.8545051698671	4.56022989675026	170265.696454948	3486.20306581204	3.49704579025111	12.8988183161004	2.65756181587409	73438.6277695716	2658.01658654931	1354	1432244.3	84548.15	968.38	299.18	25.7	1.4	14.1	6.2	22.5	0.3	15.5	4.7	4.6	7.2	4.4	27.3	4.7	16.5	24.3	31.2	14.6	43.7	20.7	43.6
1	H14	1	PTPRC	NR_052021	sample	3.94721407624633	21.1312316715543	4.64191324241666	162918.332844575	3344.71856037768	2.47947214076246	10.225073313783	2.51911980287478	69252.7118768329	2262.08535993319	1364	1451228.7	103584.23	955.64	379.04	23.7	2.2	18.6	11.7	20.6	0.5	20.1	9.8	4.9	6.2	3.6	31.1	4.8	31	21.4	18.5	13.9	28.8	19.1	31.6
1	H14	2	PTPRC	NR_052021	sample	4.05833333333333	21.8633333333333	5.02055505246765	172067.360833333	3245.17938409121	3.21	11.8675	3.00407871008541	71097.1	2533.27224731359	1200	1446726	92474.19	990.56	335.53	23.8	2.7	18.2	8	20.2	0.2	22.7	4.8	3.6	3.8	3.8	29.8	5.4	22.3	22.6	28.6	14.2	23.8	19.2	34.4
1	H14	3	PTPRC	NR_052021	sample	3.84244372990354	21.4389067524116	4.58516361155214	160691.024919614	3245.73316725893	2.21784565916399	8.39389067524116	2.21088646316188	48789.5932475884	2063.46971817031	1244	1288008.6	90191.52	874.55	326.06	23	4.8	17	10.9	19.9	4.2	18.2	9.7	6.3	7.2	3.8	31.1	4.7	32.9	20.1	15.3	13.5	25.4	20.2	25.6
1	H15	1	PTPRU	NM_133178	sample	4.12334437086093	19.341059602649	4.32655748769278	130519.563741722	3145.78700552241	2.54387417218543	9.11258278145695	2.32485109704855	47956.0240066225	2211.63382710141	1208	1339489.8	86197.02	864.06	305.7	25.9	4.5	11.4	6.4	21.8	3.3	13.1	4	5	7	2.1	30.1	4.3	23.9	24.7	22.2	14.8	31.8	19.1	33.4
1	H15	2	PTPRU	NM_133178	sample	4.37359550561798	27.1161048689139	6.12224457022218	233847.097378277	3539.00155984002	3.54868913857678	11.7902621722846	2.51845098090455	55856.65917603	2469.5422588976	1068	1604881.2	82627.54	1166.46	301.24	24.9	4.3	12.6	10.7	21.6	3.7	13.8	8.8	8.1	4.6	5.6	28.3	4	19	24.6	33.2	17.7	28.7	23.7	38
1	H15	3	PTPRU	NM_133178	sample	3.71664167916042	19.7346326836582	4.51397340019673	150279.701649175	3160.95526273537	2.29910044977511	9.5592203898051	2.21854984392251	64105.8493253373	2045.85731156869	1334	1261618.1	82953.32	841.27	302.1	22.1	3.1	12.3	10.3	19.4	0.7	15.3	9.1	5.2	7.6	3.4	30.9	5.3	32.2	22.6	15.2	13.6	24.7	16.9	23.9
1	H16	1	FUBP1	NM_003902	sample	3.53647058823529	16.6690196078431	4.40343836425525	106542.401568627	3019.53059797843	2.08470588235294	6.67294117647059	2.04966685639219	29901.1576470588	1966.14373583493	1275	1171367.7	89866.04	837.4	326.55	23	3.4	14.8	4.5	20.2	1.7	16.5	2.6	6	5.3	2.1	31.8	2.7	31	22.1	16.5	13.6	25.4	17.6	26.8
1	H16	2	FUBP1	NM_003902	sample	4.06206293706294	21.7333916083916	4.12911652230162	174207.611013986	3168.51501924139	3.43968531468531	12.7902097902098	2.3226748595032	78540.1005244755	2470.90235257377	1144	1438398.3	93293.85	952.53	325.42	25.3	2.7	17.1	5.5	20.5	0.3	19.1	3.7	4.7	3.8	3.3	31.8	4.6	22.6	23.3	31.1	14.2	26.7	18.6	36.6
1	H16	3	FUBP1	NM_003902	sample	3.74945375091042	18.5637290604516	4.02063152734578	129820.210487983	3048.25526917466	2.19155134741442	7.8448652585579	2.14553914039415	44406.5571740714	2021.22360416832	1373	1209522.3	79094.26	830.83	294.65	22	8.4	14.5	16.2	18.8	8	17.2	15.6	3.9	5.2	3	32.6	3.5	31.8	21.4	16.8	14.3	26.1	17	25.6
1	H17	1	CHEK1	NA	Positive	6.02502234137623	51.7953529937444	14.1253253686149	540929.64253798	5024.40903598053	2.62466487935657	13.5067024128686	3.29915237351836	114715.056300268	2294.0702993346	1119	2711455.2	109229.55	2401.93	434.32	37.2	3.3	16.7	14.2	37.5	0.4	19.9	7.9	14.3	7.4	14.7	21.9	6.7	35.7	33.9	18.1	31.7	28	38.1	31.3
1	H17	2	CHEK1	NA	Positive	6.30980751604033	54.724106324473	12.9629452731779	602485.916590284	5278.00592578194	3.45096241979835	17.4216315307058	2.94233221533356	148791.168652612	2778.44593977028	1091	3075373.4	109001.14	2552.53	412.7	38.8	3.2	21.4	4.9	38.4	0.5	23.5	0.5	13.1	5.5	16.3	20.1	10.6	33.3	34.4	19.4	32.5	21	39	31.1
1	H17	3	CHEK1	NA	Positive	7.58596837944664	63.850790513834	14.5232702250422	665419.171936759	5407.63177149072	3.91600790513834	19.3498023715415	3.83298386492397	145631.589920949	2781.06714608282	1012	3062597.7	112891.71	2741.87	452.71	40.7	2.9	20.6	14.5	43.3	1.9	23.6	11.4	13.7	9.5	17.3	16.6	10	23.9	42	27.5	37.8	39.7	44	40.4
1	H18	1	CHEK1	NA	Positive	6.50228728270814	59.8792314730101	14.2416746706785	649478.598353156	5063.18540631154	2.99542543458371	19.2552607502287	4.23027673147365	179118.491308326	2457.83786194377	1093	3045508.5	104840.69	2389.2	389.79	37.7	3.2	21.9	9.4	38.2	1.1	23.8	4.2	13.6	10.2	14.4	20.4	10.1	37.5	36.4	19.1	33.4	28.2	40.3	31.4
1	H18	2	CHEK1	NA	Positive	6.21546481320591	58.2128583840139	13.8110895899676	625734.192006951	5091.55258111956	3.80886185925282	21.6837532580365	3.22528617037232	187450.90356212	2707.60635177242	1151	2935163	116778.82	2408.69	449.33	36.1	4	22.9	10	36.4	1.3	25.8	4.7	12.7	7.5	15.4	21.4	11.2	29.5	34.5	24.4	32.9	23.6	40.2	32.1
1	H18	3	CHEK1	NA	Positive	6.49618320610687	59.3778625954198	13.8450883278847	656098.157442748	5186.45133128946	3.38645038167939	18.8225190839695	2.86302519242138	155276.086832061	2456.28933137735	1048	3122907.8	104898.17	2677.56	415.86	38.2	4	22.5	16.9	39.5	1	25.8	11.9	14.1	11.4	17.3	19.7	10	33.3	37.6	20.7	32.8	29.9	37.9	30.3
1	H19	1	CHEK1	NA	Positive	6.53112449799197	66.0973895582329	16.7764937355971	742392.456827309	5434.45912034462	3.5863453815261	21.6686746987952	4.50997704428237	196100.944779116	2746.65823231767	996	3336073.4	108313.61	2831.31	416.56	41.4	2.6	22.3	11.5	41.2	0.8	24	7.6	16.3	9.8	18.7	20.5	10.1	27.2	37.3	26.2	36.6	35.2	41.8	39.3
1	H19	2	CHEK1	NA	Positive	6.80635245901639	67.343237704918	15.5379189844108	744109.149590164	5467.69046198893	4.40676229508197	24.5512295081967	3.33816163127659	209451.459016393	3066.33072047968	976	3369125.7	114848.97	2915.59	478.75	40	3.1	22.7	8.1	41	0.3	27	4.6	14.8	9.1	18	19.9	11.5	21.8	38.9	32.3	38	30.9	45	41.5
1	H19	3	CHEK1	NA	Positive	5.72689768976898	47.1707920792079	11.9316545591613	484626.767326733	4533.55881626087	3.79042904290429	18.2706270627063	3.4327940666299	138063.569306931	2767.26117132851	1212	2546194.3	100798.87	2070.05	382.8	34.7	2.4	17.6	19	34.1	0.1	20.2	17.1	10.1	7.9	11.2	22.5	8.2	21.9	30.9	30.4	28.1	42.9	31.7	43.6
1	H20	1	CHEK1	NA	Positive	6.31864095500459	56.2901744719927	12.5080724541229	593178.183654729	5023.28268427164	3.36455463728191	17.1248852157943	2.77784319072619	137440.034894399	2399.23215561128	1089	2824112.8	103403.04	2463.91	402.54	37.2	2.4	21.5	10.8	37.4	0.8	25.6	6.7	12.9	8.9	15	21.5	8.6	31.9	35.9	22.2	32.8	30.6	39.5	32.9
1	H20	2	CHEK1	NA	Positive	6.57711950970378	56.9141981613892	14.1885636389068	588789.26557712	5093.24146721616	3.84473953013279	20.0745658835546	3.63985089070836	164691.93258427	2830.40754870864	979	2675697.8	110104.3	2470.67	473.87	36.5	4.1	25.7	11.7	38.5	1.3	29.5	7.2	13.2	8.4	14.7	17.2	12.2	26.7	38	27.1	34.2	25.1	39.8	33.2
1	H20	3	CHEK1	NA	Positive	6.36424957841484	57.0227655986509	13.1575311452584	605950.877740304	4941.54191871713	3.34485666104553	17.2074198988196	2.84790414579506	138244.655143339	2369.25027173352	1186	2822436.2	104526.4	2278.46	402.41	33.9	10	20.4	15.3	34.8	9.1	22.8	10.7	13	8.3	14.4	18.1	8.3	33.8	34.9	22.1	30.4	30.9	36.3	31.5
1	H21	1	CHEK1	NA	Positive	5.90373280943026	51.3015717092338	13.3145435253662	539426.352652259	4521.83702947149	3.37819253438114	21.3320235756385	4.99483239848691	200187.996070727	2540.93958959603	1018	2676133.5	114088.25	2073.04	437.58	33.6	3.4	22	11.4	31.9	2.6	25.6	7.8	11.5	10.1	11.5	22	9.2	31.1	32	18.1	28.1	27.7	33.2	30.5
1	H21	2	CHEK1	NA	Positive	5.79060181368508	47.5935696619951	13.0925121625522	486971.821929101	4748.25195204788	3.02638087386645	16.5292662819456	3.73753417789322	140603.950535862	2463.00893350838	1213	2446498.8	112786.9	2262.04	477.25	36.4	2.1	18.1	7	36.4	1.2	20.9	3.1	12.6	5.7	12.9	22.3	9.6	32.7	34.8	20.4	30.9	20.4	38	27.8
1	H21	3	CHEK1	NA	Positive	7.25076765609007	61.3868986693961	12.4447755278288	639985.93654043	5210.77777533885	3.59263050153531	19.7205731832139	2.8271599610522	159086.189355169	2582.77104621711	977	2780589.7	110072.17	2640.31	469.9	37.2	6	18.6	15.8	38.8	4.1	24.2	11.9	15.1	11.4	17.9	19.7	10.6	31.1	38.1	22.6	36.3	32.1	41.8	32.5
1	H22	1	CHEK1	NA	Positive	5.80922242314647	51.2088607594937	12.6444016332991	544154.607594937	4806.35410588387	3.24773960216998	18.9593128390597	2.68629454794291	169692.276672694	2398.90259462091	1106	2783139.8	125373.72	2357.52	499.92	35	3	27.8	5.9	35	1.2	31.2	3.5	12.6	8.9	13.6	22.5	9.5	35.1	32.3	19.1	30.8	26.3	35.9	29.6
1	H22	2	CHEK1	NA	Positive	5.59209257473481	49.5978784956606	12.4658741210106	526541.513018322	4643.52718265046	3.099324975892	17.6152362584378	3.2451602702122	152438.914175506	2452.91143619579	1037	2666853.9	110880.15	2169.96	432.55	33.3	3.9	22	8.8	35.5	2.1	27	5.6	11.7	6.6	12.4	21.9	8.4	32.9	32	20.2	29	18.9	34.8	25.9
1	H22	3	CHEK1	NA	Positive	6.77956989247312	57.8754480286738	13.9293708204094	614717.721326165	5143.32289943952	3.00627240143369	15.3118279569892	2.88786952929969	126343.608422939	2356.43799340116	1116	2902820.6	107440.86	2605.21	435.18	38.3	5.6	21.2	9.4	40	4.6	25.5	5.8	14.2	6.8	16.8	19	7.7	32.7	36.4	20	32.9	28	39.6	28.8
1	I03	1	RPA32	NA	Positive	9.19192913385827	49.5137795275591	6.7220089853992	382879.73523622	4076.34288435656	3.08464566929134	9.7992125984252	2.13882375240858	47986.1535433071	2034.11433827047	1016	2243735.9	81199.95	1405.21	286.43	34.1	2.8	12.5	9.5	32.9	1.3	13.6	7.3	4.9	5.5	5.3	21.6	3.4	30.9	38.2	20.9	31.3	28.8	37.4	30.3
1	I03	2	RPA32	NA	Positive	7.36719337848006	40.783295711061	4.8678434261484	323547.930022573	3957.87444670319	2.87358916478555	9.17607223476298	1.99391028290149	42899.3100075245	1992.05829588753	1329	1960930.3	80727.29	1259.66	282.53	29.3	3.8	11.4	13.6	28.9	3.2	11.1	10.2	6.6	3.2	5	22.6	3.7	34.3	32.2	17.5	25.5	16.3	32.7	24.7
1	I03	3	RPA32	NA	Positive	7.86714801444043	45.7768953068592	7.02766760472186	384639.60866426	4067.02902614639	3.35018050541516	11.1465703971119	2.20895047865195	58410.8974729242	2127.69129999605	1385	2227366.1	86103.34	1482.31	316.05	30.5	2.2	15.8	7.7	29.7	0.7	16.9	5.9	6.1	6.8	8.1	24.3	4.1	29.9	31.9	22.4	26.6	31.3	32	30.8
1	I04	1	RPA32	NA	Positive	8.11935208866155	46.924126172208	6.13756840911197	386431.94629156	4263.9416575206	3.30946291560102	11.3333333333333	2.59824600069891	56689.9249786871	2127.05250168074	1173	2203757.1	82028.07	1469.73	300.23	33.4	2.8	15.2	13.9	32.5	1	17	9.8	5.6	6.5	7.1	20.6	3.3	28.5	35	22.7	27.4	30.7	33.6	33.3
1	I04	2	RPA32	NA	Positive	7.9951171875	45.9345703125	6.37885381206696	372418.935546875	4049.18196886492	3.55859375	12.037109375	2.11982642876304	65190.646484375	2113.13600831566	1024	2141206.2	86197.82	1373.5	296.49	31.4	2.7	14.4	6.1	28.5	1.4	13.8	3	6.2	3.4	5.6	22.5	4.1	29	33.2	21.4	26.2	20.1	35.4	26.2
1	I04	3	RPA32	NA	Positive	9.23117338003503	52.0761821366025	6.7032629345581	431074.908931699	4343.56741558083	3.89579684763573	12.4176882661996	2.35065159333761	59984.2162872154	2328.39207294879	1142	2397053.4	90959.84	1613.54	325.7	34.3	3.2	16.7	14.8	34.8	1.1	18.2	11.9	7.4	6.1	7.7	21.6	4.7	25.1	37	27.4	31.1	37.3	37.4	37.2
1	I05	1	RPA32	NA	Positive	7.41475409836066	43.8270491803279	6.38355642991498	372096.337704918	4230.96073926386	2.9	9.87459016393443	2.0934363510825	48831.6926229508	2087.76602868476	1220	2205052.2	85244.34	1468.49	301.49	32	2.8	13	5.6	32	0.5	13.9	2.1	7.1	4.6	7.1	23	3.9	30.9	32.6	18.2	27.1	26.6	33.8	28.9
1	I05	2	RPA32	NA	Positive	7.17358490566038	40.6701886792453	4.78781873728695	325741.874716981	4009.30515383485	3.09962264150943	10.9501886792453	2.34497104373823	55582.5728301887	2133.11509508083	1325	2048259.3	73951.73	1335.96	257.05	30.9	2.4	11.3	24.5	30.1	0.9	11.9	20.1	5.7	4.3	6	25	4.7	27.7	33.6	20.8	26.2	21.1	34.6	27.5
1	I05	3	RPA32	NA	Positive	8.01288244766506	48.4049919484702	6.54075656033598	416530.333333333	4322.5172640128	3.49838969404187	12.3631239935588	2.39188753826959	66515.5644122383	2242.01298702291	1242	2318168	87068.68	1444.05	302.57	31.6	2.3	13.8	12.4	29.7	0.9	13.8	11.9	7.2	7.3	7.8	21.1	5.3	25.8	32.9	21.7	26.7	31	33.3	30.4
1	I06	1	RPA32	NA	Positive	8.46633825944171	46.11986863711	6.32510369999786	363053.015599343	4096.64889097251	3.14203612479475	10.1929392446634	2.13553462905731	48599.5985221675	2026.00256925294	1218	2146370.6	79935.47	1449.39	281.1	33.6	2.7	11.6	10.1	32.2	1.2	12.8	5.7	5.7	5.6	5.4	23.7	2.8	30.9	35	18.9	29.6	29	35.5	29.8
1	I06	2	RPA32	NA	Positive	7.45361635220126	44.9685534591195	6.9440171777576	380398.620283019	4141.41184569107	3.40801886792453	10.9944968553459	2.28707579155821	52827.1690251572	2182.9782473465	1272	2176521.7	78548.71	1420.41	282.56	31.5	2.3	13.4	7.5	30.8	0.7	15.1	4.7	6.4	3.8	6.3	23.5	3.9	27.8	32.4	20.9	25.4	20.6	33.6	27.3
1	I06	3	RPA32	NA	Positive	8.02654867256637	46.1920353982301	6.44328826874494	378506.637168142	4137.18459461828	3.48672566371681	12.2929203539823	2.34837431095748	64976.4053097345	2219.43272139284	1130	2096347.9	85798.15	1342.9	297.31	30.3	1.5	14.1	10.3	29.2	0.4	14.5	9.6	6.6	6.8	6.5	21.4	4.2	25.8	32.4	24.5	26.4	34.6	32.9	33.5
1	I07	1	RPA32	NA	Positive	8.15109170305677	47.9152838427948	6.96724132936491	405287.667248908	4351.38770613086	3.86375545851528	13.0908296943231	2.4744865507543	67369.2969432314	2570.62510399944	1145	2397155.5	101635.46	1585.65	357.77	35.5	1.5	15.1	6.6	34.8	0.3	16.3	3.6	7.3	5.9	7.2	20.5	4.5	19.9	36.2	29.9	31.4	42	37.7	45
1	I07	2	RPA32	NA	Positive	9.13869863013699	51.0239726027397	6.621475047899	409904.431506849	4441.14556795664	4.25428082191781	13.4357876712329	2.52432862509639	60131.0941780822	2541.87517315975	1168	2433654.4	85006.49	1531.16	293.25	36.3	1.6	14.5	7.2	34	0.3	14.5	5.3	6.8	3.7	5.5	18.2	3.5	17.6	36.2	34.1	30.6	30.8	39.4	39.6
1	I07	3	RPA32	NA	Positive	9.04518329070759	49.5873827791986	5.27212417432068	396681.804774084	4194.08293300851	3.41005967604433	10.9701619778346	2.18337826936599	50444.4407502131	2165.39541480636	1173	2227438.8	81970.18	1471.36	297.4	35	3.3	13.9	15.1	33.1	2.1	14.8	13.3	4.8	5.9	7.1	21.1	4.1	26.4	40.5	24.6	32	33.3	37.8	32.8
1	I08	1	RPA32	NA	Positive	8.28810408921933	44.67843866171	4.89971897046234	357822.757434944	4115.70767730754	4.06412639405204	14.2583643122677	2.5814254535371	75489.3884758364	2552.667380034	1076	2201733.9	95231.9	1424.41	338.72	33.6	2.7	14.6	9.6	32.2	0.4	16.3	7.8	5.4	6.3	5.2	22.9	4.4	20.1	34.2	31.1	27.2	41.4	32.9	43.9
1	I08	2	RPA32	NA	Positive	7.56114398422091	42.1449704142012	5.93696925279193	329618.941814596	4311.47428183865	3.42110453648915	11.301775147929	2.39045818205281	56480.5424063116	2360.67262840341	1014	1997256.7	95575.07	1374.94	343.63	34.5	2.1	16.5	9.6	33.6	0.3	17.8	8	7.3	4.6	6	18.7	6.2	24.3	34.7	24.9	26.8	24.2	35.9	32
1	I08	3	RPA32	NA	Positive	7.26127659574468	42.7804255319149	5.85008723305067	357579.604255319	4022.94474554591	3.12170212765957	9.9063829787234	2.1814222648167	44680.4714893617	2108.34059907528	1175	1989225.8	78137.58	1332.78	278.95	30.5	6.6	14.2	7.6	29.3	6.4	15.5	5.7	5.4	6	6.7	22.7	3.3	28.4	31.7	22.2	26.4	32.4	31.5	32.5
1	I09	1	ARHGAP35	NM_004491	sample	4.16244897959184	24.0359183673469	4.76683459030054	199852.733061224	3088.38802218558	2.83265306122449	11.2995918367347	2.12174689800468	75819.0432653061	2061.66651996729	1225	1574172.3	87465.6	972.71	322.9	26.1	2.4	11.9	14.8	20.9	0.7	13.9	12.2	4.8	6.3	3.3	32.5	4.8	33.1	23.2	16.2	14.2	25.8	18.8	27.8
1	I09	2	ARHGAP35	NM_004491	sample	4.28785488958991	20.9755520504732	4.64965331690343	149464.003154574	3258.88758358061	2.51971608832808	9.28470031545741	2.14917479870595	53346.8052050473	2042.17285221016	1268	1400932.3	93405.1	984.63	330.99	27.8	2.6	13	9.7	23.1	1.7	15.1	7.3	5.3	4.1	2.8	28	4.4	31.4	23.5	17	15.5	15.5	20.3	23.4
1	I09	3	ARHGAP35	NM_004491	sample	3.3202416918429	16.6049848942598	3.93714539544984	123463.889728097	2868.41509665345	1.91238670694864	8.58081570996979	1.72930859741855	61298.5400302115	1635.01806762875	1324	1238594.6	76633.05	806.6	271.96	20.8	5.4	11.4	13.7	16.9	3.6	14	12	3.7	5.9	2.4	34.2	4.5	44.3	18.4	10	10.6	16.6	14.4	16.2
1	I10	1	AHNAK	NM_024060	sample	4.01215277777778	20.6631944444444	4.54924373586468	158763.3671875	2981.2728766235	2.28819444444444	9.55295138888889	2.00804063368708	67974.3776041667	1940.15848601819	1152	1415729.7	81721.4	947.2	305.96	24	2.7	13.6	16.7	21.6	1	15.8	14.2	4.6	5.9	2.5	33	3.8	34.3	21.8	14.5	13.6	23.4	18.2	24.9
1	I10	2	AHNAK	NM_024060	sample	4.34327086882453	22.5008517887564	4.7681333467952	159713.040034072	3228.9201299519	2.59965928449744	9.14224872231687	2.42300278991899	47577.5408858603	2289.24295832122	1174	1393633.1	81396.7	925.38	292.19	24	2.2	12.2	8.9	21.4	0.7	14.2	6.7	5.4	3.7	2.6	30.2	4.2	24.7	22.3	20.6	15.6	19.5	22.4	28.4
1	I10	3	AHNAK	NM_024060	sample	4.19220549158547	22.4853852967228	4.63003010543808	167252.334809566	3168.63894157891	2.70859167404783	10.6784765279008	2.37702567073841	64500.1904340124	2128.13356522462	1129	1380396.1	88897.35	912.09	320.75	23	2.5	15.2	6	20.5	1.2	18	3.7	4.6	5.9	2.7	29.5	3.5	28.9	22.2	20.8	14.3	32.3	18.2	31.2
1	I11	1	SH2B3	NM_005475	sample	3.94126178390138	19.2248005801305	4.55019227808398	139207.15591008	3345.64459419063	2.31617113850616	7.81435823060189	2.3290338758944	40497.8796229152	2319.2530876561	1379	1411840.1	81101.61	945.97	300.78	26	4.1	10.7	11.9	22.6	2.2	13.6	8.3	4.7	6.2	3.4	29.7	4	25.2	23.6	18.9	15.4	29	20.2	33.5
1	I11	2	SH2B3	NM_005475	sample	3.59883720930233	18.7583979328165	5.1187687499278	139164.94250646	3210.60082635534	1.9405684754522	7.7687338501292	2.35945405879319	48803.8947028424	2016.48779596043	1548	1335296.9	75693.06	966.29	280.26	25.8	4	10.3	14.2	21.3	2	13.4	10.4	5.7	4.3	3.6	30.6	3.9	33.2	22.4	14.1	13.8	12.8	19.1	20.7
1	I11	3	SH2B3	NM_005475	sample	3.41947029348604	16.2963493199714	3.9443199582992	107658.062276306	3013.53206952332	3.71653543307087	12.7709377236936	2.78759968079083	59253.4753042233	2698.5092188683	1397	1226406	74545.01	777.11	268.69	22.7	2.9	9.3	10.4	19	1	10.9	9.9	3.7	8	2.1	31.9	3.2	15.7	19.8	39.9	11.2	52.5	15	52.1
1	I12	1	MSH2	NM_000251	sample	4.06477093206951	22.0774091627172	5.27387259792697	174469.182464455	3644.82200592534	2.43206951026856	10.0205371248025	2.86539521147782	67505.4052132701	2582.46246375163	1266	1639869.4	97105.75	1146.42	356.96	29.1	1.7	17.1	7.8	26.5	0.1	19.3	3.9	5.1	7	4.3	28.3	5.3	25.1	25.5	18.6	17.5	30.7	24.6	36
1	I12	2	MSH2	NM_000251	sample	3.65076798706548	20.9692805173808	5.48149671317796	164759.755052546	3541.73511301793	2.65481002425222	9.32578819725141	2.50797494068746	48665.1333872272	2511.74635874459	1237	1399424.3	78539.65	1141.57	298.38	24.8	2.1	11.6	11.2	24.7	0.2	17.1	6.6	6.1	4.1	4.3	29.4	3.5	21.9	22.2	22.4	14.8	21.1	22.2	34
1	I12	3	MSH2	NM_000251	sample	4.16200169635284	22.1577608142494	4.62166951882506	165987.674300254	3293.62824956108	2.41391009329941	9.88040712468193	2.42317933899709	64282.0033927057	2226.94441347778	1179	1387560	92102.74	1069.33	343.64	25.6	3.5	13.6	22.1	24.1	1.4	16.4	17.9	4.3	7.7	3.9	30	5.3	28.2	23.8	17	15.6	26.9	20	26.3
1	I13	1	NOTCH1	NM_017617	sample	4.20225563909774	22.6518796992481	4.71227587102305	180191.85037594	3361.84590922126	2.44360902255639	9.03383458646617	2.22266415626585	55599.9932330827	2234.86488942448	1330	1528938.3	97759.77	1089.77	352.22	26.5	2.9	15.6	7.3	24.5	0.8	19	4.4	7	6.6	4	31.8	4.9	27.9	23.5	18	15.9	28	21.2	30.8
1	I13	2	NOTCH1	NM_017617	sample	4.0597329585383	23.9852424455376	5.26283433782083	204853.096275474	3273.85564906822	2.46029515108925	11.0456781447646	2.24847821192214	80586.8278285313	1994.32811173323	1423	1567778.9	86132.71	1072.44	320.25	26.2	3	12.2	15.5	24	0.9	15	10.5	5.8	4.4	3.9	30.6	4.8	32.3	23.8	13.3	15.2	12.5	20.4	19.2
1	I13	3	NOTCH1	NM_017617	sample	4.23110785033015	22.4695524578136	4.1097501686216	173302.908290536	3176.1064074129	2.74321349963316	10.6280264123258	2.32187678659323	62955.4798239178	2252.40749115034	1363	1405201.2	80897.14	953.2	300.23	24.3	2.3	12.7	15.4	21.4	0.4	15.9	12.5	4.3	6.1	3.3	29.8	4.3	24.1	22.5	21.3	15	31.7	18.3	30.5
1	I14	1	RAD51	NM_133487	sample	9.22222222222222	57.2483660130719	6.4825230995708	428690.967320261	4279.13301234496	3.78104575163399	12.6427015250545	2.18992273066308	66719.2636165577	2269.27071155649	918	2174885.8	97000.28	1266.57	332.96	40.4	3.3	19.1	5.9	36.2	0.7	20.5	2.4	3.6	4.5	5.4	18.4	3.4	25.2	44.6	30.6	36.9	36.8	42.7	38.1
1	I14	2	RAD51	NM_133487	sample	9.74634146341463	64.990243902439	6.19338273077826	543573.940243902	4601.3566415527	5.76341463414634	20.5890243902439	2.6457513953918	120997.373170732	2968.89347700156	820	2628021.9	92549.41	1601.37	317.28	44.5	1	20.2	5	42	0.1	21.2	2.6	5.1	3.8	7.3	15.5	6.7	14.5	49.8	47.2	40.5	42.8	45.1	53
1	I14	3	RAD51	NM_133487	sample	8.04776422764228	49.3048780487805	4.74166025985296	372916.911585366	4098.38487763631	6.07520325203252	21.8058943089431	2.98117863478	114449.12703252	3160.19239351207	984	2116734.2	92224.32	1232.63	322.36	39.2	2.9	17.8	15	36.1	1.8	19.2	14.5	3.4	7.1	4.2	20.1	6.3	12.2	42.9	55.9	34.5	64.3	38.3	64.6
1	I15	1	ZFHX4	NM_024721	sample	4.47767145135566	23.4274322169059	5.16363872155223	181931.023923445	3420.26315608401	1.91786283891547	8.44098883572568	2.25825258180781	62983.1555023923	1893.16747724841	1254	1520420.4	94924.91	965.73	339.37	27.8	3.7	16.1	5.8	22.2	2.2	16.8	3.3	5.7	6.6	3.8	26.2	5.5	41.4	27.7	10.3	17.5	17.9	22.2	20.5
1	I15	2	ZFHX4	NM_024721	sample	3.83070539419087	21.4489626556017	5.20564272423615	161195.14439834	3435.78802170669	1.9850622406639	8.0207468879668	2.11716391006805	53561.0506224066	1922.70074926239	1205	1276622.7	95016.35	888.18	346.02	25	2.7	12.2	6.1	20.2	1.7	14	3.7	6.4	4.1	3.7	27.3	5.1	37.3	23.9	11.5	15.2	10.4	22.4	16.9
1	I15	3	ZFHX4	NM_024721	sample	3.70735189150607	19.5838686652391	4.72015458309255	144746.594575303	3086.31863243227	1.8429693076374	7.90007137758744	1.88841090023352	54296.9757316203	1806.30074057391	1401	1350998	78990.94	852.68	284.08	24.6	4.3	12.3	15.6	21.1	3	15.5	14.3	4.2	6.1	2.8	31.1	4.6	40.3	22.8	10.6	13.9	19	18.9	19.7
1	I16	1	KMT2C	NM_170606	sample	3.96249062265566	21.887471867967	5.59734406891938	181075.507126782	3228.35464897933	1.88072018004501	8.9437359339835	2.33648253280397	70340.8349587397	2029.6109403064	1333	1510806.6	101114.38	1097.68	388.42	27.2	3.9	17.9	7.9	26.5	1.5	24.2	4.4	4	6.6	3.8	29.2	6.8	39.4	24.2	11	14.9	17.5	18.1	20.1
1	I16	2	KMT2C	NM_170606	sample	4.03112582781457	22.2205298013245	4.56745182915684	179596.650993377	3183.91746108287	1.76754966887417	7.14900662251656	1.97644572870701	49832.4655629139	1927.14100058185	1510	1421755.8	86925.99	941.15	322.63	24.7	2.8	14.4	10.8	21.1	0.4	18.7	8.7	4.1	4	3.3	31.7	5.1	39.7	23	9.4	14.2	10.1	19.1	17
1	I16	3	KMT2C	NM_170606	sample	3.94953802416489	22.1975835110163	4.41558440943486	189445.098081023	3122.0480504096	2.09665955934613	9.0774697938877	1.89276639966933	65794.2288557214	1816.28638583799	1407	1315824.6	73638.59	900.9	279.25	21.7	8.7	11.5	13.5	19.6	6.7	14.9	10.1	3.8	5.2	3.1	30.4	3.3	36.6	22.3	10.5	13	18.5	15.6	17.8
1	I17	1	RPA32	NA	Positive	6.97879858657244	39.1961130742049	5.53939297234328	327680.402826855	3836.71308931786	3.48586572438163	11.3418727915194	2.32026563046445	55001.1068904594	2436.74486209884	1132	2017051.6	87093.37	1332.36	320.89	30.4	3.4	16.7	6.3	29.4	0.9	19.4	4.2	4.9	5	5.2	25.6	2.7	23.4	30.7	26.3	23.3	36.1	29.5	40.4
1	I17	2	RPA32	NA	Positive	6.94727744165946	37.9386343993086	6.28996593948167	308127.99394987	4102.60738082759	4.30423509075194	14.3630077787381	2.60248030124279	76768.2731201383	2869.41866969762	1157	2055639.7	88393.21	1334.14	316.41	32.8	1.5	14.3	13.1	32.2	0.2	16.2	13.1	5.4	4.4	5.2	21.7	6.2	17.6	34.2	36.4	24.4	34.1	33.4	46.2
1	I17	3	RPA32	NA	Positive	6.43507030603805	32.727047146402	5.5105916434288	250108.305210918	3768.9096639085	2.83788254755997	9.15963606286187	2.13360755897784	42619.570719603	2148.07613046797	1209	1784161.6	85463.11	1155.15	297.56	28.9	3.1	15.9	8.4	27	3.1	17.1	8.2	4.5	5.1	4.5	23.3	3.9	28.5	31.3	20.3	23.2	29.8	28.1	29.4
1	I18	1	RPA32	NA	Positive	6.63152289669862	37.8956336528221	7.1187697540429	312101.632587859	4000.10028186193	3.20766773162939	11.2438764643237	2.28705726898321	64300.4558040469	2383.20783763522	939	2066071.8	106772.84	1485.05	401.53	32.8	2.8	24.5	5.4	32.7	0.2	27.8	2.8	6.4	7.3	6	24.1	5.8	27.1	31.4	22.6	24.6	31.8	29.8	35.4
1	I18	2	RPA32	NA	Positive	6.99439775910364	38.3762838468721	4.99817244138101	311847.248366013	3999.80102075504	4.09990662931839	13.4407096171802	2.74020741300217	65279.8534080299	2833.76029027986	1071	1958631.9	88392.41	1288.17	314.66	30.9	1.8	17.3	5.6	28.6	0.1	19.7	3.5	6.4	4.7	3.9	22.4	4	13.3	33	38.7	24.6	32.1	32.1	46.1
1	I18	3	RPA32	NA	Positive	6.59875996457042	35.4109831709477	6.07717013002606	281816.80425155	3629.44130456654	3.71744906997343	11.5651018600531	2.35176584858871	54052.139061116	2537.00941916516	1129	2036978.8	88844.39	1264.33	312.44	30.2	2.1	23.1	13	28.4	1.6	24.8	12.4	4.9	5	4.3	27.5	3.7	20.2	29.6	32.7	22.7	41.1	27.1	42
1	I19	1	RPA32	NA	Positive	7.56906077348066	41.3922651933702	5.80537841453007	329532.128913444	3946.96168456385	4.10220994475138	15.2790055248619	2.42701644764269	94160.7771639042	2576.22014320148	1086	2114093.3	96276.51	1305.41	341.45	33.7	1.9	19.1	6.1	31.5	0.3	20.5	4.9	4.9	5.9	4.5	23.4	3.9	21.8	34.3	30.9	26.5	41.3	32.8	45
1	I19	2	RPA32	NA	Positive	6.78505535055351	36.8791512915129	5.68266590175984	299377.087638376	3905.16240156147	3.64575645756458	13.3745387453875	2.38028941733617	78351.1485239852	2462.40947282345	1084	2006841.3	92974.6	1339.49	336.77	30.9	2.5	18.6	4.7	29.1	0.7	21	2.4	5.4	4.9	5.4	24.7	4.3	24.4	32.1	27.3	25.1	23.1	30	34.2
1	I19	3	RPA32	NA	Positive	6.85098743267505	35.1561938958707	4.49563729852465	274597.036804309	3597.195426103	3.92639138240575	13.9829443447038	2.30937362951901	76709.3509874327	2435.70398102135	1114	1937549.3	87925.73	1222.54	307.01	31.2	1.9	17.8	13.5	30	0.5	18.9	11.8	3.6	5.5	3.3	26.2	4.5	22.8	32.2	30.1	24.3	39.2	27.2	39
1	I20	1	RPA32	NA	Positive	5.97229669347632	31.6246648793566	5.30344062908005	240302.784629133	3620.61234965759	3.62377122430742	12.5451295799821	2.39119292003688	69324.3378016086	2556.36970491636	1119	1810885.1	100739.31	1192.84	357.89	29.1	1.9	20.2	5.3	27.4	0.4	23	3.8	6.4	5.2	4.4	27.3	3.8	20.4	28.7	28.4	22.6	37.8	28.1	40.8
1	I20	2	RPA32	NA	Positive	7.67437185929648	43.1708542713568	5.93809655539282	352862.870351759	4094.79365483082	4.0572864321608	13.5025125628141	2.44878333349245	74139.0020100502	2712.99401737883	995	2169704.9	110449.29	1451.93	392.99	34.7	0.9	26.7	3.3	32.7	0.1	28.5	1.3	6.6	4.5	6	22.6	5.8	17.7	36.4	31.8	28.4	27.8	34.7	37.5
1	I20	3	RPA32	NA	Positive	6.90859232175503	37.7294332723949	5.26251132130774	295862.703839122	3971.57028303473	3.5091407678245	12.3583180987203	2.21306083818453	71366.9524680073	2427.46982417552	1094	1951741.1	96146.05	1310.92	349.75	30.4	1.5	22.6	4.8	30.5	0.1	25.3	3.3	5.3	5	5.9	21.7	5.2	25	32.8	24.3	25.8	32.3	29.5	33.5
1	I21	1	RPA32	NA	Positive	6.60630630630631	33.1720720720721	5.42622194945559	249098.855855856	3930.84120979348	4.10630630630631	12.9738738738739	2.54719689986437	57767.1108108108	2693.17220554173	1110	1799120.9	87950.07	1269.8	311.94	31.3	1.8	16.1	6.1	29.3	0.3	16.5	3.8	4.2	5.6	5.1	22.5	3.2	15	31.4	39.7	23.9	48.9	30.6	51.8
1	I21	2	RPA32	NA	Positive	7.41296625222025	40.6207815275311	6.22515398771116	328368.523978686	3925.52046497596	3.65896980461812	12.7779751332149	2.4274213391433	70130.9031971581	2377.15248022064	1126	2057859.7	90208.38	1332.14	322.29	32.8	1.8	16.7	12.5	31.7	1.2	18.2	11.1	6	2.8	5.4	24.8	4	24.2	34.1	24.9	26.1	23	33.2	32.2
1	I21	3	RPA32	NA	Positive	6.76061120543294	35.6247877758913	5.61063472623866	271142.749575552	3832.35844128632	3.1383701188455	11.7164685908319	2.61263546023658	71727.7979626486	2330.46927170608	1178	1823473.1	91165.32	1277.75	334.13	29.9	3	15.1	14.9	28.1	2.3	18	13.9	6.4	6	5.2	24	4.1	23.4	30.1	22.8	23.2	34.6	28.7	34.4
1	I22	1	RPA32	NA	Positive	6.76690211907165	38.226034308779	6.39022432050854	312279.729566095	3828.50826397951	3.38143289606458	11.3198789101917	2.14655309402146	62580.790110999	2316.81586575381	991	2047339.3	103130.27	1341.69	359.07	32.9	1.8	23.1	4	32.4	1	25.2	2	4.8	4.5	4.5	25.1	4	25.9	32.6	22.1	24	31.1	30.2	33.2
1	I22	2	RPA32	NA	Positive	7.109537299339	43.1322001888574	6.00592787065428	377208.448536355	4052.1445938583	4.30311614730878	15.2728989612842	2.91222155692011	85643.2776203966	2700.45948875999	1059	2117187.4	90535.39	1409.87	326.48	30.3	2.6	23.5	10.7	30.6	0.4	24.6	8.2	7	5.1	6.5	24.3	4.8	17.7	30.2	31.3	24.5	29.6	31.7	42.3
1	I22	3	RPA32	NA	Positive	6.11061151079137	34.6996402877698	5.27607217999358	278241.549460432	3577.73217224071	3.3318345323741	11.4514388489209	2.17466832371052	62339.4910071942	2308.35718578254	1112	1684305.7	102002.16	1145.6	373.67	25.3	6.5	20.4	6.5	23.8	5	22.1	5.1	5.6	4.8	5.3	29.8	4.9	25.4	25.3	22.3	20.3	30.6	25.7	30.9
1	J03	1	ATR	NA	Positive	3.00205338809035	16.668720054757	5.38709081168551	124034.312799452	3134.82625991387	1.76043805612594	7.01095140314853	2.16602793669577	44294.3326488706	1786.52030766201	1461	1068417.3	76716.27	775.28	279.05	15.7	7.5	11	27.2	12	5.3	12	25.3	7.1	7.6	3.2	29.2	4.1	39.8	18.7	11.9	9.9	19.7	15.1	21.4
1	J03	2	ATR	NA	Positive	2.7489114658926	14.6676342525399	4.5248392869324	98063.0500725689	3045.41326716902	1.85703918722787	7.19085631349782	1.97719480413723	42289.4441219158	1795.34802287506	1378	973261.9	77633.07	711.6	272.15	14.9	3.6	10.3	12	11.2	1.9	12.3	8.3	6	3.9	2	29.5	3.8	37.7	16.7	12.6	8.9	11.3	14.7	17.3
1	J03	3	ATR	NA	Positive	2.52494577006508	12.4974692697035	4.05332424836492	75987.1409978308	2552.36840378145	1.68402024584237	7.04338394793926	1.87961942525111	45966.1077368041	1602.85289763659	1383	826458.2	74544.72	567.74	265.79	11.7	11.9	10.7	14.2	8.9	7.7	13	11.4	4	5.6	1.1	33.6	3.3	42.4	14.5	10.8	7.2	20.2	9.8	18.7
1	J04	1	ATR	NA	Positive	3.3536231884058	18.1963768115942	4.53007964575849	132516.278985507	3115.34582597266	2.00797101449275	7.10724637681159	2.00246296725975	35118.031884058	1859.43340957412	1380	1127077.9	85266.29	825.85	305.31	17.9	4.6	12.8	10.3	13.8	1.2	14.9	7.5	5.2	5.6	3	30.8	3.3	35.9	21.1	13.6	11.9	22.6	16.7	24.9
1	J04	2	ATR	NA	Positive	3.13141250878426	16.2543921293043	4.88362370575069	112144.676036543	3021.96825210766	1.90442726633872	7.28250175685172	2.19769739197596	41205.3232607168	1973.50102333113	1423	1011876	79589.32	772.25	289	16.7	8.9	12.6	10.8	14.1	6.5	14.3	5.9	4.8	3.9	2.4	31.3	3.5	33	18.2	15.1	11	13	16.2	20.2
1	J04	3	ATR	NA	Positive	2.8337182448037	17.4187836797537	4.72633946414868	147013.998460354	3081.97986619622	2.42494226327945	10.1362586605081	2.30509432813124	68118.2440338722	2111.02806611058	1299	1069436.9	84833.8	784.17	306.12	14.7	5.3	13.6	9.2	11	3.3	14.2	6.4	6.9	7.5	4.6	32.1	4.5	30.2	17.2	16.8	10.4	27.2	14.5	26.8
1	J05	1	ATR	NA	Positive	2.91923641703377	16.1930983847283	4.55897972757879	117586.652716593	2990.18745336794	2.09471365638767	7.81571218795888	2.02267219657601	44232.2444933921	1892.0443071739	1362	1042824.8	82760.2	685.8	297.1	15.9	5.9	11.7	15.9	10.9	3	13.1	11.9	6.5	6.1	2.1	30.9	4	35.5	17.5	13.3	9.5	24	13.7	26.5
1	J05	2	ATR	NA	Positive	3.08190883190883	16.019943019943	4.51102066266366	107126.094729345	2966.15295755475	2.11823361823362	8.88319088319088	2.2756188795816	56371.1631054131	1947.45577207185	1404	970962.7	74562.65	678.6	262.33	15.7	7.6	8.6	10.8	11.5	3.3	10.4	6.3	3.6	3.7	2	29.3	3.3	30.8	18.5	15.2	10.1	13.1	15	20
1	J05	3	ATR	NA	Positive	3.04853675945753	16.4004282655246	5.05609692802044	121619.87366167	3093.53824018986	2.05638829407566	8.08636688079943	2.05480137790297	45082.5481798715	1853.62913403856	1401	1034546.7	80154.47	769.83	298.72	16.7	2.2	11.5	19.3	12.4	0.4	12	17.4	5.8	6.6	3.6	30	3.9	34.8	17.9	12.9	10.3	22.6	14.1	21.3
1	J06	1	ATR	NA	Positive	3.22405153901217	17.3736578382248	4.53440209706081	123288.863278454	3081.36680227153	2.00286327845383	7.94989262705798	2.19218575620179	48768.8546886185	2016.30118114062	1397	1085408.3	89016.04	762.81	329.48	17.5	4.2	10.1	16	13	1.6	11.4	13.7	5.4	7.7	2.6	29.7	4.4	32.4	20	13.6	11.4	25.3	16.2	27.1
1	J06	2	ATR	NA	Positive	3.46836419753086	17.2314814814815	4.81965115227922	113120.784722222	3123.00472264699	2.11805555555556	8.42515432098766	2.56777974175997	48989.9583333333	2117.07110412829	1296	1081443.1	81684.93	759.72	297.35	17.9	3.9	12.3	9.5	15.1	1	14	7.4	4.6	4.6	2.1	30	4.4	28.9	21.6	15.8	12.1	15.9	18.5	22.1
1	J06	3	ATR	NA	Positive	3.0786369593709	16.3073394495413	4.6277834406088	119002.129095675	2964.32110430893	2.16448230668414	9.03473132372215	1.94798973762483	56732.2627785059	1832.86330604733	1526	985987.4	80200.78	737.93	288.2	16.4	9.7	11.6	11.5	11.7	7.5	13	7.3	5.2	6.3	3.1	33.2	4.3	37.4	18.9	13.2	10.4	22.3	14.8	21.3
1	J07	1	ATR	NA	Positive	3.12490421455939	18.2183908045977	4.62617230248146	140721.809961686	2883.37636231269	2.22835249042146	9.54712643678161	2.60435495149158	66526.5770114943	2059.81192193938	1305	1131781.6	86299.56	777.79	303.53	17.2	4.4	12.3	16.6	12.1	0.7	12.6	12.4	5	7	2.5	31.6	4.4	32.3	17.4	16	10.4	26.4	14.9	28.4
1	J07	2	ATR	NA	Positive	2.92983751846381	15.9446085672083	4.53690924329423	118953.73042836	2763.42910333771	1.95790251107829	7.37740029542097	2.00788948714645	43470.4697193501	1778.2232023857	1354	1013818.9	71329.9	655.93	254.66	14.4	14.3	9.9	27.3	10.3	11.8	10.8	24.2	5.2	3.8	2.4	35.1	3.8	37.6	16	13.4	9.2	12.2	13.8	18.1
1	J07	3	ATR	NA	Positive	2.91043723554302	15.9520451339915	5.16278519383318	117920.783497884	2921.77971035443	1.84273624823695	7.77503526093089	2.08331571875041	51295.1283497884	1830.54190277774	1418	1035889.4	79473.91	758.41	300.5	17.3	4.7	10.9	11.8	12.8	0.6	13.3	9	5.6	7.4	2.8	32.2	3.5	35.6	19.4	12.8	9.6	22.1	13.4	21.2
1	J08	1	ATR	NA	Positive	3.04341203351104	15.6603198781417	4.49607679914005	107081.910129474	2939.53161178191	1.73419649657273	6.10891089108911	1.9634454253137	31040.7570449353	1734.11712114316	1313	1035183.8	85652.83	711.06	306.3	17.7	5.5	14.6	12	12.7	1.5	16.6	10.2	5.9	6.5	1.9	31.1	3.3	38.8	18.5	10.9	10	19.6	14.5	20.7
1	J08	2	ATR	NA	Positive	2.91045958795563	15.0150554675119	4.12205353761799	101647.980982567	2803.31551749823	2.27654516640254	8.59033280507131	2.25006913292862	49891.6275752773	2065.71776606974	1262	1001404.3	86576.42	673.96	311.37	17.9	7.3	13.9	10.1	11.7	3.2	16.2	7.2	4.7	4.2	1.6	33.2	3.9	29.6	18.2	16.8	9.7	14.6	14.3	21.2
1	J08	3	ATR	NA	Positive	2.706857573474	15.5373021853806	4.58321472304456	115660.687264506	2895.29543428169	2.33157498116051	8.88244159758855	2.35134337034794	51648.8003014318	2121.84563731024	1327	1034248.1	86955.26	738.04	307	15.2	3.6	14.8	15	10.7	1.4	15.7	14.3	5	7.9	3	32.5	4.9	28.4	18.5	19.1	11.4	30.4	15.6	28.4
1	J09	1	STIM1	NM_003156	sample	4.11937857726901	20.4014717906787	4.0444464283917	153932.017170891	3121.54258210742	2.28945216680294	8.19296811120196	2.06118542279543	46260.5584627964	1987.35426952941	1223	1362422.4	79208.75	900.47	278.9	24.3	2.2	11.1	8.3	20.5	0.7	12.8	5.6	4.4	5.6	2.9	30.8	2.9	29.4	23.1	17.1	14.1	26.2	19.3	27.5
1	J09	2	STIM1	NM_003156	sample	4.11535269709544	19.0232365145228	4.21237129621385	115480.095435685	3238.86634037161	2.41244813278008	9.0298755186722	2.24901401627112	50459.6265560166	2137.74154079924	1205	1228696.1	88034.08	827.27	312.33	23.3	1.7	12.5	11.2	20.1	1.1	15.2	8.6	5.3	4	2.3	27.3	4.5	28.3	23.7	18	14.5	16.3	20.4	23.9
1	J09	3	STIM1	NM_003156	sample	3.57220921155347	18.3801717408275	4.53130662089217	135630.468384075	2978.83436763938	1.87743950039032	7.68462138953942	2.00535160046847	49233.5441061671	1824.1529726302	1281	1213607.5	75936.36	844.82	295.5	21.5	4.4	10.9	14.8	19	2.7	13	12.4	5.9	6.5	2.5	31.4	3.7	36.3	19.9	11.6	12.6	19.1	14.8	19
1	J10	1	DICER1	NM_030621	sample	4.03774981495189	22.5536639526277	5.31347140967871	177762.93338268	3307.55600938063	2.36491487786825	8.79274611398964	2.27000126952563	53352.7446336047	2128.11688852823	1351	1467574.4	101108.67	1047.02	376.62	25.9	1.6	18.4	6.2	23.1	0.7	21.6	3.4	6	5.8	3.8	29.2	3.6	28.9	22	17.8	14.4	25.9	19.8	29.5
1	J10	2	DICER1	NM_030621	sample	4.93260320134794	26.9250210614996	4.49639783803715	212723.082561078	3380.22726513098	2.61331086773378	10.9983150800337	2.08074696993728	75056.8828980623	2047.12359227309	1187	1572901.2	84856.75	1019.31	300.1	27.6	2.1	15.8	15.5	24.7	1.2	18.6	13.1	5.3	3.9	3.9	26.5	4.5	32.4	26.8	17.2	16.7	14.5	22.3	22.1
1	J10	3	DICER1	NM_030621	sample	4.39259259259259	24.1045267489712	4.58348639699813	189157.028806584	3201.3795378112	2.11275720164609	8.61316872427984	2.14025053706621	52996.4979423868	1971.23064866749	1215	1397937.7	91439.27	907.24	337.17	23.1	4.7	17.3	18.6	21.3	2.8	19.6	16.4	5.7	5.9	3.7	30	5.4	36.9	24	14.2	15.6	22.9	19.2	23
1	J11	1	PASK	NM_015148	sample	4.24062772449869	22.9450741063644	4.94244269185312	182349.904969486	3346.83948022042	2.33042720139494	9.71578029642546	2.14977603370593	64665.2824760244	2077.89567330364	1147	1505750.7	84311.3	1009.56	305.6	26.5	2.5	12.2	24.7	21.9	1.4	12.9	22.3	6	7.7	4.4	28.7	4.9	34.1	23.9	14.3	14.7	23.8	18.8	26.2
1	J11	2	PASK	NM_015148	sample	3.68294573643411	20.3131782945736	5.13185281160974	157627.996124031	3240.61842571017	2.59302325581395	10.368992248062	2.46955228270817	68786.5992248062	2258.83501413263	1290	1362656	79346.85	904.8	285.17	23.9	2.5	11.9	8.1	19.6	1.1	14.8	4	6.3	3.9	3.2	30.1	4.2	26.6	21.2	19.1	12.4	15.7	19.1	25.6
1	J11	3	PASK	NM_015148	sample	3.87137546468401	20.1933085501859	5.09220177279298	152751.834944238	3278.03147290595	2.28773234200743	9.68252788104089	2.42948075937654	66141.5940520446	2046.22336613519	1345	1323950.1	83844.67	878.88	303.05	23	7.4	12.6	16.4	20.4	7.1	15.9	14.9	5.3	5.9	3.6	29.3	4.7	33	22.3	15	13.3	24.1	18.2	24.2
1	J12	1	EZH2	NM_152998	sample	4.05616850551655	24.2617853560682	4.56375427516837	197516.27883651	3425.78581606602	2.83049147442327	11.4383149448345	2.41226645301623	78003.3861584754	2492.47537650721	997	1584010.6	97366.39	1103.48	345.11	26.5	1.5	16.5	8.8	23.9	0.5	19.8	6.8	7.4	7.1	5.2	31.8	5.3	24.8	23.4	22.3	16.2	32.4	23.2	36.6
1	J12	2	EZH2	NM_152998	sample	3.58915441176471	20.6397058823529	4.80447176290691	163438.640625	3235.82110095945	2.53492647058824	10.2931985294118	2.26203420934292	64848.8501838235	2278.41435954911	1088	1303778.6	94550.69	920.05	350.24	23.9	3.6	15.5	8.5	21	0.9	19.1	4.6	6.5	3.7	3.7	32	5.1	28.6	19.7	17.6	13.1	16.8	20.3	26.7
1	J12	3	EZH2	NM_152998	sample	3.57925801011804	17.9679595278246	4.78465726780981	134754.247048904	3112.50945045607	2.34991568296796	8.49072512647555	2.15345951657939	45250.8600337268	2063.1126297314	1186	1311765.8	85027.25	933.45	312.46	22	2.5	14.6	5.1	19.1	0.6	19.5	2.2	4.9	5.3	3.6	32	3.2	28.1	18.9	15.4	13.1	27	17.1	26.4
1	J13	1	ATF7IP	NM_018179	sample	4.59819967266776	25.3207855973813	4.94875816867206	200308.015548282	3346.75038374485	2.58919803600655	10.9779050736498	2.27887479013353	76317.3968903437	2127.67222487255	1222	1532111.3	74813.08	957.27	261.6	23.9	1.6	9.7	19.5	20.4	0.2	10.6	16	4.7	6.5	3.2	28.2	4	30.2	23.2	16	15	24.2	20.3	26.4
1	J13	2	ATF7IP	NM_018179	sample	4.27385287691187	22.6948288419519	4.47050068382271	174358.69774217	3090.11819667252	2.43481427530954	8.7006554989075	2.05717279745597	49711.2199563001	2027.62255775257	1373	1417818.6	77955.31	951.92	284.22	24.1	3.3	10.3	17.8	20.9	0.7	12.4	13.9	5.2	3.2	2.7	34.5	3.7	30.4	21.5	18.7	15.3	15.7	20.9	23
1	J13	3	ATF7IP	NM_018179	sample	4.56727828746177	23.2775229357798	4.99245217499948	171444.266819572	3444.04439976539	2.35168195718654	9.26146788990826	2.08371242669851	64691.9541284404	2030.94367357846	1308	1481275.1	90320.05	1050.58	353.34	26.4	2.1	13.2	6.3	24.1	0.4	16.4	3.4	5.9	5	3.7	26.8	4.1	31.3	25.2	17	16.4	24.2	20.6	23.5
1	J14	1	RB1	NM_000321	sample	4.82326283987915	24.7930513595166	4.07702350616827	190390.991691843	3298.762599521	2.48942598187311	9.3738670694864	2.14134011760128	57319.0181268882	2205.51204905835	1324	1548224.6	94333.86	1020.21	343.99	26.8	2.7	16.8	9	24.7	0.5	19.4	6.3	5.1	6.2	2.5	30	3.5	28.4	26.7	18.1	16.3	26.1	22.1	29.5
1	J14	2	RB1	NM_000321	sample	4.77582249426167	28.6947207345065	4.88958171068146	247018.555470543	3405.61728711108	2.54399387911247	10.4980872226473	2.04282465887265	76203.5110941086	2066.98780571516	1307	1676041.2	97805.7	1143.58	358.04	25.6	4.3	18.7	7.9	24.3	0.5	22.2	5.1	5.6	3.2	4.7	30.2	5.3	32.7	24.7	16.1	17.5	14.2	23.3	20.8
1	J14	3	RB1	NM_000321	sample	3.77012234385061	20.9517063747585	4.56784313516822	159532.743721829	3299.7009636454	1.87250482936252	7.88924661944623	1.90392029456704	53135.0367031552	1817.90324738155	1553	1292178.4	88924.05	870.5	327.93	21.7	8.2	15.8	11.7	18.5	6.2	18.7	10.3	5.3	6.4	4.2	28.7	5	40.8	20.8	10.6	13	19.1	17.8	19.1
1	J15	1	RPA2	NM_002946	sample	6.56549815498155	37.710332103321	6.87105966637071	326812.562730627	4194.69197702742	2.39022140221402	8.62084870848708	1.92948932008264	54554.5470479705	2199.62248710149	1084	2135189.9	95598.11	1408.22	349.92	31.9	2.1	15.8	4.1	31.1	0.3	18.1	1.4	6	4.9	5.9	22.8	6.1	36.3	31.3	13.7	23.3	20.8	31.3	24.5
1	J15	2	RPA2	NM_002946	sample	6.83151183970856	35.799635701275	5.80956942107785	279841.047358834	3916.9797182832	2.9471766848816	8.98542805100182	2.17769255197483	39549.8989071038	2301.85676699195	1098	1920767.7	85334.48	1258.47	297.09	30.9	1.7	11.8	6.5	28.6	0	13.9	4.7	4.8	2.5	5	23.4	3.7	24	31	25.7	25.3	22.5	31.9	32.2
1	J15	3	RPA2	NM_002946	sample	6.99172033118675	37.7681692732291	5.41226948629016	309972.667893284	3758.97663810914	2.98712051517939	9.67065317387305	2.19082828147786	49405.4581416743	2186.12042539174	1087	1981356.7	77063.88	1273.57	270.36	29	7.3	14	21.7	27.8	6.6	15	20.5	5.2	5.3	5.4	26.3	3.4	26.4	32.1	20.8	24.1	32.1	28.7	30.5
1	J16	1	RPS2	NM_002952	sample	4.68828213879408	28.3333333333333	4.00593767437815	249647.711035267	3236.60500803961	2.78953356086462	10.6518771331058	2.05864093223695	67350.2036405006	2079.01173160481	879	1597766.3	94467.96	1028.47	353.37	25.9	2.6	19.7	13.1	23.3	0.1	24.6	9.6	5.2	6.3	4.6	34.7	4.6	32.3	24.2	16.2	17.1	24.9	21.2	26.8
1	J16	2	RPS2	NM_002952	sample	3.86740890688259	22.7854251012146	5.5102293973931	191214.836032389	3514.71704325138	1.81578947368421	7.00101214574899	2.02721069191857	42128.6781376518	2014.38812269107	988	1404577.6	87075.34	1043.43	339.48	24.1	5.4	17.5	10	23.5	2.8	23.6	6.6	6.4	4.9	4.9	29	5	37.2	25.2	10.3	16.6	10.9	21.8	19.2
1	J16	3	RPS2	NM_002952	sample	4.13021868787276	21.3648111332008	4.05950291410968	150484.281312127	3220.86209062252	2.10934393638171	8.28230616302187	2.03518349346358	50876.1998011928	1948.577592139	1006	1292977.1	86885.85	962.3	330.67	25.3	2.6	17.7	3.7	24.1	0	22.3	0.7	5.9	7	4.7	33.2	4	33.3	26.9	14.6	18	22.1	22.1	21.7
1	J17	1	ATR	NA	Positive	2.37279774489077	13.1198026779422	4.49194025642153	91950.5736434109	2740.941966994	3.5292459478506	12.2832980972516	2.67263050536564	58298.0204369274	2706.58137114075	1419	977118.1	80203.43	704.7	295.42	14.9	3.7	11.3	19.4	10.1	0.4	13.1	18.1	4.2	7	2.1	34.5	3.9	16.6	14.9	37.6	7.8	49.3	11.6	52.6
1	J17	2	ATR	NA	Positive	3.17854217854218	14.8722358722359	3.94466827918015	97984.6552006552	2858.76174230289	3.38902538902539	11.00819000819	2.434575146057	51448.0131040131	2542.52182150842	1221	1094708.3	89768.29	779.79	326.95	18.3	1.6	12.6	8.3	13.4	0.2	13.9	7.8	3.6	4	2.1	31.5	4	19.7	19.7	35.6	9.4	29.2	13.5	40
1	J17	3	ATR	NA	Positive	3.41411935953421	16.7125181950509	3.94545065066441	112721.402474527	2869.32949355751	3.42649199417758	12.684133915575	2.59225243400186	73633.7532751092	2506.01618289925	1374	1050646.8	91590.05	737.84	320.06	18.9	5	13.2	7.7	12.8	3.9	15.5	6.7	4.6	6.3	2.4	31.4	5.1	21.3	20.7	31.7	11.4	39.1	14.5	38.5
1	J18	1	ATR	NA	Positive	2.90872045639772	16.0171149144254	3.82818083035482	120610.222493888	2787.99635273496	2.32762836185819	8.37652811735941	2.10276114223364	48571.9845150774	2247.15671328406	1227	1124514.7	107087.95	769.93	396.79	18.1	3.8	21.3	8.6	13	1.8	23.6	5.8	4.2	6.5	2.4	35.2	5.6	30.6	17.9	16.5	9.9	24.8	13.3	28.3
1	J18	2	ATR	NA	Positive	2.57375886524823	14.1524822695035	4.60973045346454	106621.562411348	2740.25033324646	2.39148936170213	9.42624113475177	2.33730155586834	62020.1787234043	2193.56533747922	1410	1051587.6	95274.54	740.6	342.65	16.6	4.3	20.2	4.5	12.3	1.1	21.5	1.3	5	4.5	2.9	36	4.3	30.9	16.2	18.2	7.8	15.3	12.3	24.9
1	J18	3	ATR	NA	Positive	3.42162162162162	16.6679536679537	3.75131821442163	108904.908880309	2794.37998520862	2.8957528957529	10.7598455598456	2.26563830425762	63818.722007722	2342.85254801059	1295	1079490.3	98523.43	748.14	353.78	19.6	2.2	21.9	6.2	13.9	0	23.4	6.4	4.9	6.3	2	34.7	5.5	26.1	19.9	26.6	11.4	33.4	14.9	32.7
1	J19	1	ATR	NA	Positive	2.83508245877061	15.1521739130435	4.41560556379704	109687.963268366	2895.0358700647	2.02848575712144	7.74512743628186	2.44542597142837	46277.2406296852	1993.11135510353	1334	1040969.2	89184.05	771.41	333.46	16.9	6.9	15.4	10	11.7	2.5	17.9	7.6	5.1	6.7	2.4	31.7	4.2	33.6	18.3	15.5	9	24.1	12.6	25.9
1	J19	2	ATR	NA	Positive	2.90192791282481	17.9245599329422	4.605305813253	146053.176026823	2864.24251006817	2.63788767812238	11.0025146689019	2.29741222442438	76620.6613579212	2198.34421838193	1193	1204951.9	94734.27	791.06	348.58	17.9	2.5	15.1	14	13.3	1	18.4	12.9	5.6	3.9	2.8	32.6	5.1	29.5	17	19.2	9.2	14.9	13	23.3
1	J19	3	ATR	NA	Positive	3.13614649681529	17.6584394904459	4.67873864730386	129080.308917197	2953.16335105538	2.20859872611465	8.00557324840764	2.19954074804701	44725.050955414	2027.15800567246	1256	1097181.5	87578.68	766.84	325.28	17	3.6	13.4	12.3	13.5	0.9	16.2	10.1	5.3	6.9	2.2	31.8	4.2	29.9	17.8	15.8	10.1	25.8	13.5	25
1	J20	1	ATR	NA	Positive	2.87885462555066	15.2533039647577	4.87324714100846	109680.589574156	2908.8542016905	2.08957415565345	7.08443465491924	2.11384303655557	38598.3693098385	1995.51068855465	1362	1101299.2	97273.17	832.24	348.44	18.9	4.6	21.4	12.9	14.6	2	22.5	9.7	5.7	6.5	3.1	33.1	3.6	33.9	19.1	15.9	9.6	23.6	15.2	26.3
1	J20	2	ATR	NA	Positive	3.113074204947	19.808480565371	5.49398715409558	166404.913074205	2935.4929755384	2.1469964664311	8.07491166077739	2.3479706874534	47851.8890459364	2084.5192241485	1415	1118497.1	92238.37	834.15	339.81	15.3	8.1	21.9	7.5	13	6.5	24.1	5.4	5.9	4.2	3.3	33.4	4	33.5	16.4	15.3	10.2	14.9	14.1	23.2
1	J20	3	ATR	NA	Positive	3.1960623461854	16.343724364233	4.4942142154198	115621.802296965	2948.85065843837	2.26579163248564	8.21903199343724	2.07958503560104	47206.8441345365	2034.36837625499	1219	1069163.2	93157.23	796.55	336.49	18	2.8	20	4.3	14.9	0.7	23.5	2.6	4.8	5.3	2.7	31.3	3.4	29.8	18.7	16.7	9.5	24.9	13.1	25
1	J21	1	ATR	NA	Positive	3.2802155504234	18.1986143187067	4.87916800933966	138105.150115473	3000.06042464598	2.9022324865281	10.4334103156274	2.24606506553149	59845.8244803695	2331.09868895474	1299	1129296.4	87692.18	852.87	320.64	17.9	3.5	13.5	7.6	13.2	0.7	16.8	6.4	5.8	5.2	3	31	3.8	23.1	17.2	23.5	10.8	32	14.1	34.7
1	J21	2	ATR	NA	Positive	2.9000718907261	15.2329259525521	4.23629534808339	110154.486700216	2854.88898262089	2.47375988497484	8.62616822429907	2.19503256024932	44998.1250898634	2102.78281202377	1391	1035525.8	78505.31	741.4	289.41	17.3	5	12.1	13	13.4	3.2	15.5	9.7	5	3.3	2.6	33.5	3.7	27.1	18	20.3	9.2	16.6	13.9	24.4
1	J21	3	ATR	NA	Positive	2.7	14.7900709219858	4.68742886898303	107551.119858156	2805.53326583684	2.12340425531915	8.85602836879433	2.86006366732916	58904.2680851064	1997.12996381696	1410	1010442.9	89884.31	705.86	317	15.2	5.5	16.6	5.4	10.9	2.2	19.1	4	5	6.5	2.5	33.4	4.1	33.8	16.7	14	8.5	23.8	11.3	24.1
1	J22	1	ATR	NA	Positive	3.20193021529324	16.5850037119525	4.0414685991455	115521.684484039	2756.10551936846	2.14773570898293	7.75575352635486	2.05713515269937	46402.7394209354	2017.82160268695	1347	1085620.4	101696.75	733.09	365.65	16.5	5.3	20.8	5	13.4	2.7	22.3	1.7	5	5.2	2.2	34	3.5	30.7	18.8	15.5	11	21.7	14	24.1
1	J22	2	ATR	NA	Positive	2.85388845247447	16.7423409269442	4.26452284368387	130618.24666143	2924.90363115287	2.29615082482325	7.79497250589159	2.05689611320161	40096.5074626866	2085.01559552396	1273	1044130.9	94706.8	712.04	352.7	14.8	8.6	19.5	9.5	11.2	6.3	21.8	8	6	3.8	2.9	33.7	4.9	29.3	16.1	16.7	8.9	14.4	13.5	21.1
1	J22	3	ATR	NA	Positive	3.12412723041117	20.3498836307215	6.14695630423499	180661.934833204	2942.98058827345	2.08456167571761	8.09542280837859	2.45839166168243	51477.1916214119	2057.37384328176	1289	1275282.1	91639.65	903.28	329.3	18.2	4.3	19.3	8.5	13.1	1	22	5.4	4.9	6.6	4	33.8	4.2	33.1	16.8	14.9	10.3	23.8	13	25.1
1	K03	1	OTNT	NA	Neutral	4.50698757763975	23.6451863354037	4.79649742543088	178684.037267081	3319.6445354988	2.23369565217391	9.38586956521739	1.98785314212131	65464.4215838509	1873.0168516918	1288	1395881.6	87736.92	940.08	318.96	24.1	2.6	11.3	18.9	21.4	1	13.7	16.3	5.7	6.1	2.7	27.3	4.9	38	24.1	12.3	16	21.7	19.7	23
1	K03	2	OTNT	NA	Neutral	4.44865258557902	21.6001456664239	4.43445421874649	146547.309541151	3475.36735242809	2.01383831026948	8.17989803350328	1.98910474421119	48360.9169701384	1818.37983538491	1373	1306085.6	82645.46	857.33	297.72	25.3	2.7	11.9	11.1	20.9	1.5	13.8	7.9	4.5	4.2	2.3	22.4	5.1	38.2	26.1	12	16	12.4	21.8	17.3
1	K03	3	OTNT	NA	Neutral	2.88969521044993	14.3541364296081	3.32225606803469	102151.299709724	2442.74847207594	4.13933236574746	15.8345428156749	2.60585322881649	90087.8555878084	2600.97117796305	1378	1129849.6	82002.19	691.48	281.05	20.7	2.8	11.5	9.6	13.4	1.7	12.3	8.2	2.1	6.5	1.9	37.4	3.8	19.2	17.5	39.3	8.3	49.6	9.7	48.8
1	K04	1	OTNT	NA	Neutral	3.54995655951347	20.3788010425717	5.47104721230595	153122.557775847	3312.59970691684	2.00955690703736	8.23284100781929	1.97857631299807	53779.6359687228	1866.10485876018	1151	1337864.6	90487.4	968.88	346.21	24	3.8	14.7	10.3	19.6	2.4	15.3	8.5	6.4	7.4	3.6	29.5	4.2	39.4	21.5	12.2	14.9	20.1	20.3	21.8
1	K04	2	OTNT	NA	Neutral	4.19187358916479	21.686230248307	4.94791280138486	161402.969902182	3271.91670401765	2.46124905944319	9.00526711813393	2.0762172889868	52270.1632806621	2091.71222620195	1329	1451125.7	95820.9	1031.49	374.28	25.8	2.1	16	9.2	24.5	0.7	19.9	5.4	5.3	4.4	3.7	28.9	5.6	32.6	24.3	18.9	15.9	16	20.9	23.5
1	K04	3	OTNT	NA	Neutral	4.69598874032372	25.8944405348346	5.58426922907295	210461.565798733	3626.12338575235	2.1414496833216	8.89303307529909	2.0336900702487	63256.0422237861	1897.84241040436	1421	1556130.6	88567.95	1030.95	320.88	25.5	2.8	14.4	6.5	23.6	0.4	17.2	3.2	5.3	7.1	4.9	25.1	4.9	40	26.4	13	17.8	20.8	22.4	21.3
1	K05	1	OTNT	NA	Neutral	3.79695024077047	18.5513643659711	4.65124771762488	131070.678972713	3196.61458001675	2.446227929374	7.95184590690209	2.18706176274668	37593.5826645265	2231.57755643808	1246	1379498.7	82633.58	911.43	294.62	24.5	1.7	10.7	8.9	20.5	1.4	11.2	6.1	4.3	6.3	3.1	30.5	3.7	27.2	23.2	22.8	14.5	30.7	19.7	34.3
1	K05	2	OTNT	NA	Neutral	4.49404289118348	24.0349483717236	4.37243559788793	180358.849086577	3379.78921529713	2.67752184273233	10.669579030977	2.48919646440229	64529.0627482129	2397.67388519608	1259	1464403.6	88577.36	983.45	325.29	26.7	3	13.5	6.9	22.4	1.4	15.3	4.8	5.4	6.3	3.6	28.6	5.6	25.6	25.3	21.5	16.4	19.8	23.6	31.1
1	K05	3	OTNT	NA	Neutral	4.30377906976744	21.15625	4.57730325400457	154014.35755814	3311.22541318772	2.83648255813953	11.2078488372093	2.50422470271669	65848.6140988372	2364.0450971782	1376	1452154.6	91421.18	1020.23	331.21	27.4	1.4	12.4	18.2	22.9	0.4	13.6	16.9	5.2	7	3.8	28.8	5.7	23.3	25.4	24.5	16.1	36.1	21.5	35.8
1	K06	1	OTNT	NA	Neutral	4.39670014347202	22.8464849354376	3.99702300033668	172415.573888092	3113.91794848452	2.26901004304161	7.80631276901004	1.90000498695903	43945.3880918221	2005.411009136	1394	1391684.6	72973.55	914.79	268.5	24.6	8.6	9.5	29	22	6.2	10.9	26.8	4.7	5.3	3.1	33.9	4.6	35.5	24.3	16.3	15.5	23.4	19.7	26.9
1	K06	2	OTNT	NA	Neutral	4.30478395061728	21.099537037037	3.9660745229245	155713.93441358	3214.80224388071	2.90509259259259	10.5617283950617	2.34369561753768	58704.4444444444	2389.10522063201	1296	1473223.7	80106.87	960.43	288.83	27.4	2.7	12.8	11.8	23.8	1.2	14.7	8.9	4.1	4.2	3.2	31.8	4.4	23.5	25.9	27.2	16	23.5	22.7	33.6
1	K06	3	OTNT	NA	Neutral	3.35011102886751	18.6343449296817	5.00195093220107	136500.900814212	3175.3088799695	2.30421909696521	8.05255366395263	2.219633488327	41373.6609918579	1974.5829338764	1351	1171141.2	76287.63	778.65	279.09	19.8	6.6	11.7	10.1	16.8	4.2	13.2	7	4.4	7.8	2.6	27.5	3.5	30.7	21	17	13.3	27.9	17.8	27.3
1	K07	1	OTNT	NA	Neutral	3.77446483180428	18.1651376146789	4.89711001748538	124438.077217125	3167.01726180314	1.89678899082569	6.87461773700306	2.08036199145828	36650.7683486239	1976.69154860742	1308	1333736.2	82070.5	920.2	292.21	27.1	3.5	10.9	9.7	23.2	1.2	13.1	7.7	5	6.2	3.1	29.9	4.4	33.6	24.4	13.8	15.4	24.5	19.1	26.1
1	K07	2	OTNT	NA	Neutral	3.7679892400807	20.6630800268998	4.53152239582606	157676.825823806	3193.88932450483	1.78412911903161	7.2817753866846	1.98465733222067	46775.3120376597	1852.82637049994	1487	1405124.1	82239.72	959.89	305.75	23.4	3.6	11.8	16.8	21.2	1	14.5	14.6	4.5	3.8	2.8	30.6	4.2	39.2	21.2	11.9	13.7	11.5	19.8	18.4
1	K07	3	OTNT	NA	Neutral	4.21964423820572	20.8669760247486	4.50545219383794	140183.839907193	3315.35155195786	2.22041763341067	9.04176334106729	2.2452318684557	53726.9628770302	2044.49630182746	1293	1304878.6	79310.51	887.95	290.45	24.5	2	11.5	9.4	21.1	1.1	13.1	7.1	4.3	7.9	2.2	24.4	5.2	32.3	25.1	16	14.6	25.8	18.9	25.2
1	K08	1	OTNT	NA	Neutral	4.04653130287648	21.4035532994924	4.74482070370813	167893.517766497	3299.17525462763	1.77326565143824	7.49323181049069	2.03145401934049	50597.6395939086	1801.37111359842	1182	1432983.9	81574.01	1004.68	310.75	25.5	3.6	11.1	11.3	22.7	3.1	13.8	9.2	5.8	7.1	3.1	28.8	4.1	38.9	23.4	10.5	15.3	19	19	21.4
1	K08	2	OTNT	NA	Neutral	3.58854559155991	20.7332328560663	5.31964127010318	165933.683496609	3271.68192328626	2.06556141672946	7.44235116804823	2.11373124759333	41312.4483798041	1979.21482580904	1327	1418624.1	84349.06	985.2	315.93	24.3	2.6	13.2	9	21.2	0.2	16	6.6	5.2	3.6	3.5	28.1	4.9	33.9	23	13.6	12.5	13	17.7	20.4
1	K08	3	OTNT	NA	Neutral	3.84812150279776	20.3005595523581	4.68152803837378	153244.197442046	3094.99920077678	1.99760191846523	9.1031175059952	1.88431361761237	68617.7258193445	1726.59313675567	1251	1356701.6	80355.7	891.45	289.58	24.7	7.3	12.5	8.2	20.7	4.6	14.9	7.4	5.8	7	2.8	31.3	4.2	40.9	23.5	11.8	13.7	19.8	18.1	18.8
1	K09	1	RAD21	NM_006265	sample	4.75398633257403	28.2399392558846	6.21281644421819	220472.404707669	3868.71829240568	2.27258921791951	10.7107061503417	2.74214020577118	78793.0113895216	2217.80752807389	1317	1613948.6	117171.84	1121.55	431.81	29.6	3.4	17.4	18.5	27.8	0.9	19.4	14.4	10.1	9.2	4.9	23.3	8.4	34.9	29.8	16.2	22.9	26.6	31.1	28.9
1	K09	2	RAD21	NM_006265	sample	4.98476702508961	31.4148745519713	6.32586772230945	262961.757168459	3673.88638065198	3.3010752688172	15.4023297491039	2.34919875389359	122967.793010753	2466.3337671276	1116	1749905.4	112435.2	1106.7	401.78	27.6	4	17.7	17.8	24.6	2.2	19.9	14.6	10.5	5.8	5.1	29.7	9.6	30.4	28	22.1	23.6	20.4	32.7	29.9
1	K09	3	RAD21	NM_006265	sample	4.3676716917923	25.3165829145729	5.49097721783342	188788.399497487	3602.0457066753	2.97822445561139	13.9706867671692	2.53444064945592	102074.203517588	2486.69281136706	1194	1473825.5	125169.05	1008.73	462.08	26.4	2.2	21.6	9	25.1	0.4	23.8	6	8.5	10.4	4.9	26.7	10.8	31.9	27.6	21.7	20.8	33	27.4	32.7
1	K10	1	CUX1	NM_181500	sample	4.07886178861789	22.3040650406504	4.72378734378908	175656.891056911	3301.66497607916	2.1349593495935	8.46178861788618	2.08573166476226	52674.6455284553	1996.15779516003	1230	1506329.8	95541.81	1089.53	358.69	24.8	1.8	15.3	8.2	23.2	0.2	18	6	6	6.3	3.9	31.3	4	32.3	22.4	14	16.3	23.9	20.8	25.2
1	K10	2	CUX1	NM_181500	sample	4.32359723289777	23.2121445042275	4.76207975454235	185099.788624135	3401.19056657572	2.61721752498078	9.79554189085319	2.23041693335745	58163.0899308224	2240.20282908032	1301	1502843.8	82457.25	1035.85	296.51	25.6	1.9	12.5	12.4	22.7	0.2	14.4	9.8	5.8	3.5	4.3	28.4	4.1	26	23.3	21.5	16.3	17.9	22.8	27.6
1	K10	3	CUX1	NM_181500	sample	4.44662921348315	22.8782771535581	5.24494924137678	172104.970973783	3601.71338457473	2.80992509363296	11.2771535580524	2.52617843121781	73847.3398876405	2202.83413676825	1068	1492730.3	95938.42	1074.5	355.18	27.3	2.9	18.4	5	25.8	1.4	22.2	3.3	4.9	5.8	4.3	24.2	4	27.8	26.1	21.6	17.6	29.7	23.5	29.2
1	K11	1	POLE	NM_006231	sample	22.3646288209607	131.301310043668	6.40229632688486	1123385.87772926	5354.39036233005	9.66484716157205	39.2270742358079	2.67871661526083	295277.311135371	3264.20528447754	916	4468017.3	101401.81	2297.08	328.01	53.4	1.2	23.8	5.6	51.1	0.1	19.3	4.1	7.4	7.1	13.8	16.2	11.1	17.1	54.3	49.1	50	53.6	55.6	56.6
1	K11	2	POLE	NM_006231	sample	20.729662077597	130.360450563204	6.37375891432005	1201565.68836045	5568.64392019427	9.24530663329161	39.4668335419274	2.43053324180324	313874.438047559	3057.78264531999	799	4769662	118725.45	2516.46	389.34	56.3	2.1	28.7	7.3	52.9	0.3	26.9	4.9	7.8	5.9	16.3	15.6	12.6	23.2	53.9	39.2	50.4	35.5	57.2	41.9
1	K11	3	POLE	NM_006231	sample	20.3504624871531	110.263103802672	5.54085786676252	896716.914696814	4721.61896850233	9.07810894141829	35.967112024666	2.89608658518719	264184.830421377	3427.87765314812	973	3752536.3	88746.56	1941.88	285.39	49.3	1.5	22.2	11.9	46.5	0.8	17.7	12.3	4.1	8.1	10.1	19	12.1	12.9	49.3	52.8	44.6	60.1	47.5	60.8
1	K12	1	NCOA6	NM_014071	sample	5.01309328968903	26.5941080196399	4.36006927999224	204764.383797054	3377.36187961593	2.27250409165303	8.30360065466448	1.93870295342773	48589.6440261866	1923.68152495685	1222	1635501.1	92682.56	1163.54	358.1	29	2.7	17.4	10.3	29.3	0.9	19.7	6	4.1	5.2	3.3	30	4.2	35.4	27.1	15.5	18.6	22	23.8	23.8
1	K12	2	NCOA6	NM_014071	sample	4.22908816880181	23.1281085154484	4.39209929855293	190080.205727204	3553.78356552988	2.30821401657875	9.9517709118312	2.04270417754388	70507.6209495102	1998.44414541617	1327	1514116.8	80278.54	1189.22	304.53	26.8	2	10.9	12.4	25.5	0.5	14	7.7	5.3	4.8	5.7	29.7	4.7	35.3	24.5	14.1	16.4	13	23	20.3
1	K12	3	NCOA6	NM_014071	sample	4.47467036780014	23.3983344899375	4.19954258706134	176964.291464261	3524.10908226874	2.0971547536433	7.52324774462179	2.05715148860659	40680.4476058293	2037.89408001362	1441	1417580.5	76563.18	1026.41	286.9	26.4	2.8	12.4	22.6	25.1	1.5	14.9	18.9	4.7	6.1	4	27.1	4.6	32.4	25	13.7	17.1	23.8	22.8	24.1
1	K13	1	APC	NM_000038	sample	4.24835526315789	23.4917763157895	3.65630950834042	196204.379111842	3089.54722379601	3.17351973684211	11.9753289473684	2.40891401302991	72535.3182565789	2520.77132735664	1216	1640179.7	81287.82	1029.67	295.18	29.3	2.3	13	8.5	25.2	0.2	14.5	6.2	4.4	6.7	3.2	33.9	3.9	22.9	24.9	26.7	14.6	38	18.8	41.1
1	K13	2	APC	NM_000038	sample	4.14406779661017	23.2426810477658	4.22017412781978	191556.598613251	3230.5101088829	3.43451463790447	12.3220338983051	2.60722039789011	72706.8320493066	2578.40534283764	1298	1634354.3	82794.48	974.35	292.6	26.7	2.2	11.8	8.3	23	0.5	12.6	7.6	4.9	4.9	3.3	32	4.5	21.5	22.5	29.4	14.5	26.7	21	36.7
1	K13	3	APC	NM_000038	sample	3.77966101694915	21.0197740112994	4.1927802162701	170652.366290019	3069.17439093096	2.81073446327684	10.8568738229755	2.0563613051274	69992.8935969868	2029.03028991996	1062	1366974.2	71916.07	888.29	257.92	22.7	2.3	9.7	13.3	18.5	1.1	12.3	11.2	4.6	6.3	3.6	32.1	3.1	29.6	23.8	21.3	13.5	29.2	17.3	28.1
1	K14	1	CREBBP	NM_004380	sample	3.72068403908795	19.8110749185668	4.98233649062127	151229.868078176	3200.07927470427	2.01872964169381	8.32410423452769	1.93618402487112	57948.5798045603	2003.33020021128	1228	1446104.1	84822.72	996.11	308.51	27.7	2.8	14.7	11.9	22.1	1.1	19	8.6	6.1	6	3.1	30.5	5	37.1	23	14.6	14.3	20.8	18.3	23.5
1	K14	2	CREBBP	NM_004380	sample	3.90705128205128	20.5689102564103	4.78221922227326	153953.512820513	3233.33545076078	2.29326923076923	8.98958333333333	2.42996684373627	59571.2532051282	2216.47847237805	1248	1446965.1	95507.08	970.44	366.48	25.6	3	16.7	5.4	22.7	0.3	18.3	3	6.7	5	3.2	32	5.7	33.3	22.8	16.7	14.7	15.1	20.4	24.3
1	K14	3	CREBBP	NM_004380	sample	4.1776367961935	21.6249008723236	4.60564106909978	163362.60666138	3127.18051761176	2.82632831086439	9.15622521808089	2.07463284655114	46556.8873909596	2212.85954961512	1261	1438121.4	84983.51	966.31	308.72	26.3	1.8	15.1	5.2	22.1	0.3	18.2	3.6	5.2	4	3.6	31.6	3.4	26.7	24.2	25	15.6	32.2	19.3	33
1	K15	1	MGA	NM_001080541	sample	4.47236614853195	23.667530224525	4.6363593461591	190056.505181347	3265.65709070988	2.48359240069085	10.13298791019	2.02155822209964	71281.2685664939	2040.30768776464	1158	1464435.8	87461.08	951.86	310.42	27.2	3.2	12.6	11.4	22.2	1	14.4	9	5.2	6	3.5	27.3	4.5	32.9	26.2	16.5	15.2	23.9	20.5	26.4
1	K15	2	MGA	NM_001080541	sample	4.37548487199379	21.6881303335919	3.88272000355222	163072.852598914	3181.97956368693	2.74321179208689	10.3770364623739	2.08861701796807	65849.1636927851	2234.9767425189	1289	1479213	90521.94	937.5	321.01	27.4	2.9	12.8	17.7	22.8	0.5	15.4	13.9	4.4	3.9	3.3	30.4	5.3	29.2	25.3	20.4	15.4	16.6	20.5	25.2
1	K15	3	MGA	NM_001080541	sample	4.53418124006359	21.6661367249603	4.49100017429822	151768.189189189	3172.06992819918	2.45866454689984	8.56279809220986	2.08204603313299	48489.1891891892	2099.22283187861	1258	1322363.4	82175.28	912.08	296.52	25.2	6.4	14	23	20.2	4.3	16.3	20.9	3.9	4.9	2.8	27.7	4.5	30.8	25.4	21.5	15.7	29.2	19.3	28.6
1	K16	1	CHEK1	NM_001274	sample	7.07502467917078	60.5567620927937	13.5477563600417	639531.996051333	5255.3889806356	3.5715695952616	20.1648568608095	3.89371011804145	176119.801579467	2747.35905762862	1013	3034108.4	106619.8	2582.31	427.76	40.5	3.4	22.4	9.6	40.6	0.8	25.8	4.3	12.5	10	16.7	19.9	10.1	28.6	38.2	22.6	34.7	31.8	42.8	35.7
1	K16	2	CHEK1	NM_001274	sample	6.72291904218928	66.3386545039909	14.9048792923985	727670.224629418	5480.6158919056	3.9327251995439	22.2109464082098	4.17735963011419	196777.078677309	3147.82847718939	877	3252686.2	142928.51	2800.01	585.65	41.4	1.9	25.1	10.9	40.7	0.1	28.1	6.8	16.4	9.9	18.6	17.3	13.7	24.6	38.3	27.5	36.1	28.2	43.1	37.9
1	K16	3	CHEK1	NM_001274	sample	7.00850340136054	61.0986394557823	12.5345553146244	650908.477040816	5277.4801468052	3.93962585034014	20.0280612244898	2.84222094629491	155912.114795918	2576.12547870837	1176	3045738.6	105745.65	2579.37	435.41	38.9	2.6	19.2	11.6	40.3	0.6	22.8	7.7	12.8	9.1	16.4	18.9	9.2	28.7	39.6	26.3	34.7	34.5	41.2	34.9
1	K17	1	OTNT	NA	Neutral	3.58092738407699	20.9816272965879	5.36825482176531	171694.682414698	3147.89276368105	3.25459317585302	11.6981627296588	3.09568076700002	63987.9238845144	2531.26776477241	1143	1345563.9	85959.16	1012.69	334.01	21.3	2.9	13	21.9	19.1	0.3	14.3	18.5	5.9	6.1	4.7	33.8	4.3	19.6	20.1	34.4	14.3	43.9	18.3	44.7
1	K17	2	OTNT	NA	Neutral	4.44943820224719	22.4020866773676	4.36993774819294	163927.364365971	3380.53806997617	2.7784911717496	10.4654895666132	2.39201986508888	62977.9213483146	2320.23816574954	1246	1392323.1	78949.48	976.67	298.03	24.7	3.6	11.9	7.3	22	0.9	14.7	4.1	5.2	4.5	3.5	28	3.9	22.2	25.8	22	16.5	18.5	22.3	28.3
1	K17	3	OTNT	NA	Neutral	4.88168801808591	26.4800301431801	4.4002933124268	209080.184626978	3370.44732334341	3.28485305199699	12.9600602863602	2.54734542898995	78484.2117558402	2436.60315757169	1327	1546887.1	88701.42	1059.41	325.42	26.3	1.4	13.1	5.7	23.1	0.2	15.6	5.7	5.8	7.5	4.1	28.4	5.1	24.6	26.3	27.7	16.3	38.1	20.9	38.4
1	K18	1	OTNT	NA	Neutral	3.61267098632109	21.2447804175666	5.19536590195086	175628.36213103	3224.91002900741	1.95104391648668	8.00431965442765	1.92870166195625	53904.909287257	1868.28016116996	1389	1368523.9	91062.19	954.45	330.21	22.8	3.5	13.8	7.4	20.4	1.7	16.3	3.9	5.7	6.1	3.4	29.4	4.3	37.4	20	13	12.2	20.5	17.1	21.8
1	K18	2	OTNT	NA	Neutral	4.24438687392055	22.5958549222798	4.51592027566416	169213.215889465	3224.6066145376	2.23316062176166	8.18911917098446	2.19387872012516	43633.3056994819	2022.09681902849	1158	1377454.2	82489.59	936.27	300.89	23.7	5.6	12.6	8.7	20.6	3.5	15	5.2	5	3.7	3.4	28.1	3.8	30.1	22.9	17.4	14.1	16.1	19.5	24.2
1	K18	3	OTNT	NA	Neutral	4.4755624515128	23.3537626066718	5.35118719176665	178612.365399535	3214.54631891747	2.49418153607448	9.67571761055081	2.08467582856917	58714.6105508146	2025.00232541218	1289	1356586.2	86129.3	951.85	316.08	24.7	6	17.1	10.6	22.4	5.2	21.2	8.4	4.7	6.3	3.7	30.6	4.7	33	24.7	16.4	16.4	26	20.6	25.7
1	K19	1	OTNT	NA	Neutral	4.05940594059406	21.7920792079208	4.39632218773726	163543.575907591	3188.25440979683	1.89191419141914	7.89356435643564	2.08295584719462	52634.9001650165	1820.74246758519	1212	1335803.1	81233.75	960.07	321.25	23.7	4.8	11.9	19.1	21.6	2.3	14.2	15.6	5.6	6.8	3.1	30	4.9	38.9	20	12.5	14.9	20.4	18.8	21.5
1	K19	2	OTNT	NA	Neutral	3.84727863525589	21.8407798537774	4.02999434217815	171203.445978879	3139.64885976341	1.97969130787977	7.88464662875711	2.06079184880387	50952.6141348497	1866.61390395285	1231	1337059.1	80498.58	931.87	299.91	23	8.5	13.6	16	22.3	5.7	15.8	11.6	4.5	4.4	3.2	32.2	4.1	37.3	21	12	13.1	11.9	18	17.5
1	K19	3	OTNT	NA	Neutral	3.73318216175359	19.739984882842	4.5600276137791	142444.659108088	3173.46785291886	1.92743764172336	6.43764172335601	2.02717843955764	32484.9652305367	1902.1112189848	1323	1173486.5	84292.55	848.55	316.22	20	2.3	12.9	8	17.9	1	16.3	5.2	4.9	6.3	2.8	29.3	3.9	34.3	23.1	13.4	14.7	22.6	18.7	21.8
1	K20	1	OTNT	NA	Neutral	4.376055257099	22.6592478894858	4.9967245669521	167918.072141213	3203.06248875916	2.17498081350729	8.59785111281658	1.89127619593532	57604.031465848	1838.29769671764	1303	1479768	94121.63	1011.6	336.67	26.8	3.1	17.3	10.6	23.9	1.7	20.1	7.9	5.5	5.7	3.5	29	4.3	38.1	24.4	12	14.7	18.6	17.7	21
1	K20	2	OTNT	NA	Neutral	3.96173044925125	20.9467554076539	4.90680651707716	155229.700499168	3114.43146019013	2.06905158069884	8.31697171381032	2.02819182104375	53982.2878535774	1920.42533172216	1202	1301656.9	92323.24	919.36	340.89	22.5	2.3	15.7	7.7	20	0.9	20.9	4.2	5.6	4	2.8	32.6	4.7	35	22.5	13.5	13.7	12.1	19.4	17.6
1	K20	3	OTNT	NA	Neutral	4.33979829325058	21.4794414274632	4.70984474844607	148094.335143522	3269.27366617024	1.96431342125679	6.90535298681148	1.95674028808993	33328.0193948798	1799.24236521227	1289	1307856.4	80420.09	912.97	296.34	23.9	2.2	12.4	10.9	21.6	0.9	16.6	9.2	4.9	5.5	2.5	26.9	3.6	34.4	23.4	12.3	15.7	22.4	19	21.8
1	K21	1	OTNT	NA	Neutral	3.63546798029557	21.1223316912972	4.8297260309994	171586.08456486	3171.86133132334	2.43021346469622	8.91461412151067	2.15815898186619	58922.3054187192	2098.40922147032	1218	1457242.2	89422.01	956.69	323.56	23.1	3	14.8	10.4	20.3	0.7	16.1	9.1	5.2	5.7	3.9	31.1	3.9	30.3	20.7	17.1	13.5	25.5	17.7	27.8
1	K21	2	OTNT	NA	Neutral	4.5969517358171	24.0118543607113	4.57947372927463	188264.033022862	3356.2411382303	2.45808636748518	9.77307366638442	2.23946170372393	65548.9517358171	2019.81456931495	1181	1535765.7	93864.74	1005.58	332.73	27	3	17.9	4.7	22.7	2.1	19.3	3	5.8	3.5	3.3	28.1	3.7	31.1	26.2	14	16.3	13	22.6	20
1	K21	3	OTNT	NA	Neutral	4.0134428678118	21.1867064973861	5.41417540398598	158049.935772965	3073.0748787016	2.48319641523525	10.0291262135922	2.52963221952818	68298.6803584765	2097.27041074864	1339	1396505.7	91323.24	912.76	332.31	22.8	5.5	16.2	8.8	19	3.6	19	7.5	4.8	6.4	2.7	32.3	4.8	31.1	22.1	18.6	14.6	27.9	18.4	27.3
1	K22	1	OTNT	NA	Neutral	3.19770303527482	18.8072190319934	5.33392062813476	149800.675963905	3096.15281989795	1.88022969647252	6.71534044298605	1.87444793426152	40699.5438884331	1824.79084405105	1219	1247316.1	90248.05	850.12	336.6	21.2	3.4	17.3	8.3	17.5	1.1	19.3	4.8	5.6	5	3	31.9	4.2	38.5	20.3	11.8	12.1	17.5	15.9	19.8
1	K22	2	OTNT	NA	Neutral	4.0412213740458	21.1946564885496	4.31370512962203	152116.760305344	3013.20692224345	2.25725190839695	7.41908396946565	1.9597896366896	37475.4099236641	1946.82318053746	1310	1319611.5	79156.14	895.84	290.51	25.5	3.4	13.1	20.2	21	0.7	15.7	17.7	5.5	3.4	2.8	32.7	3.7	30.8	23.3	16.2	14.4	13.9	18.4	20.7
1	K22	3	OTNT	NA	Neutral	4.29120409906063	24.4056362083689	4.60702586098015	206789.480785653	3175.77796201723	2.89239965841161	10.9274124679761	2.25029940437513	72986.8958155423	2268.07642270051	1171	1520805.5	103101.23	1023.22	378.84	25.3	1.9	22	2.2	21.5	0.5	25.4	0.6	6.1	6	3.4	30.1	4.8	26.7	23.4	20.6	13.8	28.3	18	28.3
1	L03	1	RF	NA	Neutral	3.49479583666934	18.5076060848679	4.41351530104345	129685.54763811	3119.48084092757	1.68935148118495	6.52361889511609	2.12601658806335	38968.2369895917	1760.52925402062	1249	1164046.9	83476.88	842.9	318.93	20.9	4.3	12.6	10.9	17.6	1.8	16.5	7.8	5.9	6.1	2.6	30.6	3.4	39.6	20.6	10.4	13.9	20.2	19.9	22.3
1	L03	2	RF	NA	Neutral	4.22504091653028	22.8494271685761	4.72386308275631	173705.929623568	3224.1296390476	2.03191489361702	8.68412438625205	2.08133898103461	57985.8068739771	1808.02043346482	1222	1394825	89878.37	968.76	331.66	25.3	3.8	15.5	15.5	21.8	1.2	18.9	12.1	4.8	4.4	3.3	29.1	6.1	40.7	23.8	12	15.5	12.6	21	16.5
1	L03	3	RF	NA	Neutral	4.23003663003663	22.992673992674	5.64290555691352	176946.410989011	3499.61453031247	1.89230769230769	6.9970695970696	2.07739977114983	39652.8424908425	1801.11411502247	1365	1443519.8	91405.13	1107.14	331.54	26.7	2.8	11.6	8.1	24.7	0.8	13.8	5.3	7.2	6.1	5	27.8	4.1	38.5	25.5	12.5	17	21.7	21.9	20.7
1	L04	1	RF	NA	Neutral	4.54968454258675	25.8036277602524	4.34968459637218	209747.883280757	3242.56102694888	2.53312302839117	11.1324921135647	2.14170556721976	83433.5552050473	2128.25463470826	1268	1505786.6	96731.62	1031.65	362.36	24.7	4.7	15.9	6.1	22.5	2.4	20.5	2.4	5.4	6.8	3.7	30.4	5.8	32.7	23.2	15.5	15.6	23.3	20.1	25.9
1	L04	2	RF	NA	Neutral	3.32761087267525	18.4771101573677	4.6483082951879	140122.267525036	3186.09851291532	2.17739628040057	8.86552217453505	2.02357356149037	61562.6924177396	1879.68664134961	1398	1328505.9	87149.67	904.4	325.78	23	3.1	15.3	13	20.5	2.3	18.9	10.1	5.2	4.1	2.9	30.5	4.9	39.9	20.2	13.7	12.7	13.9	18.4	19.2
1	L04	3	RF	NA	Neutral	3.91407307171854	19.8782138024357	4.17427743623057	148493.705006766	3413.01778909601	2.17726657645467	9.04127198917456	2.00154482404641	63391.9905277402	1984.12451225893	1478	1263788	87887.17	978.64	344.9	25	3.9	17.3	17	23.3	1.4	20	14.9	4.7	6.8	4.1	27	5.8	37.2	25.2	14.6	14.5	21.9	19.1	22.3
1	L05	1	RF	NA	Neutral	3.95798898071625	19.6646005509642	4.73251499735544	136164.987603306	3071.4198910254	1.78650137741047	6.5137741046832	1.74974761978623	34892.076446281	1653.14977012856	1452	1210871.6	69880.49	842.3	247.28	21.8	9.3	8.6	18.5	18.7	7.4	9.5	15.5	5	5.1	2.6	31.9	2.9	40	22.4	9.9	14.2	17.2	18.2	18.7
1	L05	2	RF	NA	Neutral	3.89203675344564	21.718989280245	5.19442314700501	176675.034456355	3450.50566015039	2.25880551301685	8.2572741194487	2.24328230799818	47564.2289433384	2183.68433169753	1306	1415186.6	78597.58	1007.69	291.76	25.3	2.3	10.6	7.2	22.2	1.3	12.3	5.5	5.6	4.1	4	31.1	3.7	30.2	23.2	17.7	15.4	16.5	22.6	26
1	L05	3	RF	NA	Neutral	4.51627906976744	24.0108527131783	4.96490950523183	182621.858914729	3391.52905834905	2.24186046511628	10.0108527131783	1.98069767596059	73510.4713178295	1854.74743426845	1290	1403929	79235.39	935.58	284.52	24.7	3	10.5	12.6	20.9	0.5	12.4	9	5.3	6.9	3.6	26.2	4.6	38.1	26.5	12.8	17.5	19.7	21.5	18.6
1	L06	1	RF	NA	Neutral	3.84084507042254	19.9183098591549	4.25398049343559	155297.002816901	3249.86810314289	1.8169014084507	7.48380281690141	1.88403205323426	53209.2683098592	1884.07610111207	1420	1433335.2	82741.03	887.74	290.87	23	3.8	10.5	9.4	19.9	1.5	13.2	5.8	6.2	6.2	3.7	30.9	4	41.1	21	11.6	14.8	18.5	20	22
1	L06	2	RF	NA	Neutral	3.98255408234473	19.5038381018842	4.87706090462963	133202.813677599	3242.72861615434	2.0516399162596	8.00279134682484	2.20351255306464	48351.2791346825	2012.59445678841	1433	1288153.1	84963.82	865.01	298.3	22.3	5.1	11.9	11.1	18.5	4.5	14	9.9	5.1	3.7	2.9	30.2	3.5	33.6	22.5	14	14.6	13.3	20.6	21.2
1	L06	3	RF	NA	Neutral	4.15322580645161	22.4731182795699	4.77650549002244	166984.403225806	3356.91821381367	2.09206989247312	7.31854838709677	2.10017367777664	38254.0692204301	1999.6017927785	1488	1315581	78425.79	894.64	292.57	23.8	2.3	12.5	9.7	20	0.2	14.2	8.5	5.3	5.4	3.2	28.4	3.8	31	22.6	16.7	15.5	25.5	20.1	25.1
1	L07	1	RF	NA	Neutral	3.70618181818182	20.4421818181818	4.60403797316814	157959.002181818	3197.02371146075	2.08872727272727	8.44290909090909	1.92938973029333	56935.7003636364	1856.25462181615	1375	1311505.6	81128.68	852.05	288.78	21.9	4.4	12	17.1	19.8	3.1	14.2	16.4	5.8	5.7	3.7	31.3	3.4	37.6	21.1	12.1	12.9	20.6	19	23
1	L07	2	RF	NA	Neutral	3.90758293838863	21.8041074249605	4.46492726328455	170278.393364929	3156.94162673161	2.18957345971564	9.43522906793049	2.19070986793206	68307.672985782	1946.15558164151	1266	1389703.8	87981.4	917.61	324.36	23.1	3.2	13.1	6.5	19.9	1.2	15.9	3.3	4.8	4.4	3.4	31.4	4.5	36.3	23.1	12.9	14.5	11.6	20.7	19.5
1	L07	3	RF	NA	Neutral	3.68088467614534	18.4936808846761	4.0575202434414	127230.969984202	3108.61322988314	1.71958925750395	6.63507109004739	1.9540890046349	37872.7725118483	1760.81566529032	1266	1196238.4	79345.03	832.19	304.15	22.6	3.4	11.9	10.9	19.2	1.7	14.9	9.1	5.2	6.8	2.9	29.8	3.6	38.5	21.5	10.5	12.4	19.6	17.3	18.7
1	L08	1	RF	NA	Neutral	4.17602996254682	21.7760299625468	4.69053568652912	160013.429962547	3335.46364034697	1.90187265917603	6.93183520599251	2.04023935631489	41301.1310861423	1795.98828207888	1335	1347925.3	82200.17	918.09	305.85	24.3	4.3	12.4	10.2	21	2.3	14.3	5.8	4.6	4.4	3.5	29.1	3.5	37.5	23.4	11.5	15.6	18.1	20.4	20.1
1	L08	2	RF	NA	Neutral	4.10372881355932	20.8101694915254	4.34329871481694	153784.419661017	3260.1433646903	2.18779661016949	8.19864406779661	2.08217887711117	48490.4684745763	2087.50419756415	1475	1361780.6	83088.69	896.98	302.3	25.8	3.1	12.6	9.1	20.9	1.6	15.3	7.6	4.5	3.9	2.6	28.5	3.9	32.1	24.1	14.9	14	14.3	20.5	23
1	L08	3	RF	NA	Neutral	3.89803921568627	21.9058823529412	5.11114395438583	170668.181960784	3218.67579000949	1.95058823529412	7.27450980392157	1.98892008435287	41682.2525490196	1840.41457196203	1275	1319947.3	78781.7	915.99	286.63	22.8	3.2	11.5	16.1	20.5	1.8	13.3	15.1	6	6	3.8	31.1	4.7	36.5	23.4	11.3	14.5	20.8	19.5	20.2
1	L09	1	PIGN	NM_012327	sample	4.12629246676514	20.9815361890694	4.52771117176496	151106.721565731	3213.67946622041	2.24076809453471	9.04431314623338	2.07689807080577	58118.3692762186	1946.03884247937	1354	1378671.4	93480.71	919.83	340.03	25.3	3.7	13.7	6.1	20.9	1.3	15.5	3	5.7	6.7	3.2	29.2	4.5	36.6	23.9	15.4	16.2	22.6	20.3	25.2
1	L09	2	PIGN	NM_012327	sample	4.0870607028754	22.1501597444089	5.09664697334866	173162.504792332	3243.67911895111	2.29632587859425	8.99281150159744	1.96992374045588	54338.8642172524	1876.63421553473	1252	1442197.9	76420.72	936.53	277.99	24.8	3.8	11.8	6.8	21.3	1.4	13.8	3	5.1	3.4	3.8	28	3.1	34.3	25.1	16.1	15.1	14.9	20.8	20.8
1	L09	3	PIGN	NM_012327	sample	4.02421465968586	19.6819371727749	4.13008913803108	137381.937172775	3234.99238023843	1.76047120418848	6.97447643979058	1.81090373695662	40863.905104712	1670.5040627627	1528	1335671.1	80594.52	865.29	288.6	25.1	2.4	12.5	7.7	21.6	0.5	14	5.4	4.8	6.3	2.7	27.4	4.3	43.3	24.2	11.4	13.4	18.1	18.6	18.8
1	L10	1	ERCC5	NM_000123	sample	4.3985347985348	22.0117216117216	4.44995075032564	153116.322344322	3395.7567567133	2.08644688644689	9.05787545787546	2.13216922697834	61207.895970696	1967.71847258116	1365	1359341	90012.98	934.56	319.31	24.7	4.5	15.5	10.4	22.9	3.7	17.1	6.7	4.6	8.4	2.6	26.7	4.6	36.4	24	11.2	14.7	20.1	20	23.2
1	L10	2	ERCC5	NM_000123	sample	3.97054698457223	20.4782608695652	4.70431717476815	146258.567321178	3203.95277582841	2.30294530154278	9.52945301542777	2.0440505836779	64497.8120617111	1972.58173290913	1426	1335543.1	85235.9	881.12	302.03	23.5	2.7	12.4	16.6	21.3	0.6	15.1	14.7	5.6	3.9	2.4	28.6	3.9	34.2	21.6	13.8	13.8	13	19.1	19.8
1	L10	3	ERCC5	NM_000123	sample	4.42566510172144	21.6330203442879	4.81696557037712	151226.136150235	3403.05639539814	2.37558685446009	8.66431924882629	2.40886986188211	50045.5039123631	2032.05254392682	1278	1369821.8	84166.94	899.01	300.61	26.5	2.3	16.6	6.7	22.2	1.7	19.6	6.7	4.1	5.5	2.6	25	4.3	31.7	25.7	16.7	16.6	25	22.1	25.2
1	L11	1	PHF6	NM_032335	sample	4.37741046831956	23.7860422405877	4.90826672072612	179191.668503214	3435.21102022246	2.44995408631772	9.84664830119376	2.31752414459824	60916.3865932048	2171.58572470729	1089	1464760	83975.93	978.02	297.85	25.3	3.1	11.1	10.6	22.1	1.7	12.7	9.1	6.2	6.7	3.3	26.5	4.5	26.7	23.7	16.3	15.9	27.5	21.8	29.3
1	L11	2	PHF6	NM_032335	sample	4.99299474605954	27.4579684763573	4.9005133414488	222304.282837128	3492.93393748452	3.90980735551664	15.4115586690018	3.04062362003726	99043.8152364273	2695.53820315393	1142	1671804.1	85193.42	1105.68	310.59	28	2.4	11.9	9.8	24	0.1	13.7	6.3	6.6	4.8	5.2	27.6	5.3	16.4	28.1	35.6	17.9	30.6	24.4	40.8
1	L11	3	PHF6	NM_032335	sample	4.38506711409396	23.5234899328859	4.81784900777964	181898.624161074	3272.93315561437	2.21476510067114	9.1988255033557	2.26696540257887	59017.3473154362	1949.20195398561	1192	1389076	79605.1	981.89	301.61	25.3	5.7	12.5	11.7	21.7	2.5	13.6	8.7	6.5	8.5	4.5	30.6	5.1	35.8	23.7	14.6	15.6	24.5	20.4	23
1	L12	1	BLM	NM_000057	sample	4.34672897196262	25.4355140186916	5.44705300277655	212211.860747664	3579.33571875717	3.12990654205607	14.392523364486	2.46310302423673	109440.371962617	2432.72320830965	1070	1636654.1	99348.06	1111.42	366.35	27.9	1.9	18.4	6	24.4	0.1	20.7	4.6	6.5	7.2	4.2	25.5	5.6	25.8	26.4	24.2	18.3	32.3	22.2	35.7
1	L12	2	BLM	NM_000057	sample	3.74148148148148	21.7740740740741	4.9147020564453	181287.59037037	3275.9911888563	2.34148148148148	10.402962962963	2.22380045387902	72788.0177777778	1961.90354581965	1350	1424891.6	80157.63	959.28	288.71	21.9	3.2	12.4	13.9	18.4	0.5	15.3	10.1	4.7	3.7	3.6	30.4	4	34.1	21.6	12.8	13.3	13.1	19.3	19.9
1	L12	3	BLM	NM_000057	sample	4.10318559556787	20.882271468144	5.02659303329849	152538.154432133	3460.76991941176	2.12742382271468	7.86495844875346	2.11842900791073	44439.2319944598	2057.03947153296	1444	1284461.3	91822.92	893.9	337.42	23.9	2.3	14.8	5.3	19.5	0.3	16.5	3.2	5.4	6.7	3.9	27.6	4.4	32.1	23.1	14.6	15.3	23.7	19.4	24.5
1	L13	1	ARID1A	NM_006015	sample	3.86691658856607	19.4442361761949	4.67659086765779	139961.085285848	2952.95150713477	2.3552014995314	8.514526710403	2.27399399455095	47170.5923149016	2175.55304487925	1067	1300590.6	90039.25	912.58	337.34	25.7	2.3	13.5	7.3	21.2	1.5	16.2	4.9	4.5	6.5	2.9	34.4	4.7	28	22.5	19.7	14.3	27.6	18.5	29.9
1	L13	2	ARID1A	NM_006015	sample	4.71554770318021	25.7287985865724	4.73720152695409	212012.083038869	3134.80287456038	3.05742049469965	11.404593639576	2.50028835368391	73625.8860424028	2348.18841837816	1132	1665351.7	82595.97	1049.96	298.85	26.6	2.7	12.3	16	22.6	0.8	13.7	13.3	4.9	4.8	3	32.2	4.6	25.6	23.9	24.9	15.8	20.8	21.7	30.5
1	L13	3	ARID1A	NM_006015	sample	4.82446808510638	25.3900709219858	4.17669119245938	191565.282801418	3263.54522701777	2.86879432624113	11.5762411347518	2.2237138131906	74937.405141844	2130.53258134219	1128	1498349.7	85356.83	1009.99	310.1	26.7	2.4	14.3	9.8	23.6	0.4	17.2	7.4	4.6	7.6	3.8	31	5.4	29.4	25.7	21.4	17.2	30.4	21.6	29
1	L14	1	EZH1	NM_001991	sample	3.93483709273183	21.5772765246449	4.23553906809412	166345.211361738	3197.15395785083	1.9406850459482	8.10025062656642	2.06088623501672	50024.2999164578	1918.52377627351	1197	1404520.6	92634.66	967.82	342.11	25.6	2.4	16.7	5.8	21.9	1.4	18.5	3.4	4.8	6.3	3.6	31.2	4.5	37.3	23.7	12.7	15.1	20.4	19.4	22.9
1	L14	2	EZH1	NM_001991	sample	4.7050123253903	25.4256368118324	4.8100888512154	198371.151191454	3553.40175571511	2.64749383730485	9.92933442892358	2.18252830266502	66355.7156943303	2360.55523244605	1217	1601241.6	105886.85	1077.47	384.04	30.4	2.1	20.5	5.6	26	0.1	23.3	3.2	5.6	3.6	4.8	26.3	6.2	29.7	26.4	19	18.4	16.8	24.6	26.9
1	L14	3	EZH1	NM_001991	sample	4.18965517241379	23.9741379310345	5.39215323060594	189874.545977011	3337.66605316452	1.79813218390805	8.40301724137931	2.23638781544038	64712.2744252874	1875.47882716476	1392	1384411.1	78830.93	986.48	290.51	25.1	6.5	14.7	16.2	22.3	5.2	17.7	14.4	5.5	6.1	4.3	28.9	4.5	37.4	24.1	11.8	17.2	18.9	20.9	19.3
1	L15	1	ARID2	NM_152641	sample	3.41973375097886	17.2607674236492	3.99419715785055	124712.205168363	3000.43224415085	2.69694596711042	10.0642129992169	2.38786189959484	57992.7885669538	2419.16240176044	1277	1263510.4	81512.25	878.05	303.83	22.2	2.3	10.5	10	19.7	0.4	13.9	5.8	5.2	7	2.2	32.5	3.6	24.1	20.1	22.6	11	34.1	15.8	38.4
1	L15	2	ARID2	NM_152641	sample	3.39348591549296	18.2121478873239	4.23384703851221	135472.778169014	2824.37094735278	2.06426056338028	7.72535211267606	2.18131638162074	46862.8107394366	1925.66575329357	1136	1184026.9	80978.68	826.7	297.12	20.2	2.8	10.5	18.3	18	0.7	13.2	15.2	4.1	2.6	2.6	36.3	4.8	35.1	18.6	13.7	12.2	12.5	16.7	18.7
1	L15	3	ARID2	NM_152641	sample	4.17232375979112	22.5718015665796	4.73461220495575	162133.354221062	3135.99994716668	2.3881636205396	10.2393385552654	2.31065672910009	67080.7397737163	2017.6784038156	1149	1269921.3	73935.52	873.77	278.86	22.1	10.4	10.8	23.3	20.5	8.3	12.9	19.8	5.3	8.7	3.5	30.8	5	32.6	22.9	14.7	14.1	25.5	18	24.1
1	L16	1	FLT4	NM_002020	sample	3.98988326848249	20.2887159533074	4.29826064216835	148667.078599222	3224.43072513783	1.85525291828794	6.13852140077821	1.99792725276138	32427.0677042802	1974.07380123072	1285	1303782.4	81691.73	908.45	296.35	21.7	3.5	15.3	11.1	19.6	2.3	17.4	8.9	5.8	5.5	3.3	33.1	3.8	32.8	21.3	12.9	14.6	20.5	20.3	22.9
1	L16	2	FLT4	NM_002020	sample	4.19587628865979	23.3247422680412	4.66082573468005	182489.729013255	3366.17553841161	2.08910162002946	6.88954344624448	1.99276537353959	34856.1266568483	2056.94106646231	1358	1438145.7	85454.87	980.54	316.47	25.3	2.7	18.1	5.9	23.2	0.8	20.6	2.8	5.2	3	3.9	29.2	3.9	31.9	23.5	13.5	14.9	12.4	20.8	19.6
1	L16	3	FLT4	NM_002020	sample	4.09637625289129	20.8057054741712	4.93327795299814	152611.605242868	3203.1846890107	2.09791827293755	7.90516576715497	1.97359208097825	49839.0223592907	1950.68979632644	1297	1337480.1	92833.93	927.6	353.19	22.9	2.3	19.3	10.9	22	0.7	22.4	8.6	4.3	8	3.2	29.5	5.5	35.5	22.6	12.6	14.7	19.9	18.8	20
1	L17	1	RF	NA	Neutral	4.37740384615385	22.5280448717949	4.17617628991495	165483.064903846	3196.33172067292	1.94310897435897	6.78445512820513	1.93057882670327	34883.2371794872	1805.24167159405	1248	1388389.2	78640.93	942.29	284.25	25.2	3.4	13.1	13.1	23.2	1.1	13.9	10.8	5.3	6.7	2.5	29.6	3.1	36.2	24.6	12.3	15.4	21.8	18.9	23.4
1	L17	2	RF	NA	Neutral	3.89137380191693	20.5151757188498	4.5229553643298	159527.852236422	3181.47394265143	2.39137380191693	9.48083067092652	2.19297130422231	60305.5990415335	2105.88223975655	1252	1368805.2	87278.51	1002.51	335.07	24.6	2.3	11.7	13.9	20.9	1	15	10.4	6	3.7	3.5	31.6	4.4	29.8	21.3	16.7	15	15.5	21.2	22.8
1	L17	3	RF	NA	Neutral	4.48855564325178	24.1373322809787	4.48989378044701	189817.230465667	3340.52517618938	2.36779794790845	10.5808997632202	2.07682414306423	74546.7079715864	1938.82345854702	1267	1406931.9	88264.29	945.4	318.77	25.6	2.2	14.4	6.2	22.3	1.2	15.3	3.2	5.4	6.5	4	29.2	5.4	35.3	24.9	15.2	16.3	24.4	21.5	23.3
1	L18	1	RF	NA	Neutral	4.24299772899319	23.3890991672975	4.57714963716758	184002.20666162	3352.84571851997	2.44511733535201	9.30658591975776	2.10363253651157	61654.3186979561	2213.66565014101	1321	1449424.2	102609.22	949.68	379.2	24.4	2.3	19.8	4.5	22.8	0.8	22.9	2.5	6.4	6.1	3.9	29.4	4.5	29.4	23	18.8	15.1	27	19.8	29.3
1	L18	2	RF	NA	Neutral	4.07062876830319	20.5934539190353	4.34829662302172	150293.659776055	3125.13072636708	2.44358311800172	9.18346253229974	2.00227886086273	58529.976744186	1906.63242076542	1161	1291243.3	86005.69	945.35	318.83	24.8	4.1	17.1	9.6	22.5	1.7	21.2	5.6	5	3.9	3.1	31.8	3.8	32.1	23.9	16.1	14.7	14	20.7	19.5
1	L18	3	RF	NA	Neutral	4.03986486486486	20.5378378378378	4.60513763505831	145232.305405405	3150.15566286111	2.01891891891892	7.82432432432432	1.90387395278227	49656.4560810811	1852.86168905637	1480	1237585.2	91592.82	847.59	343.87	21.1	10.5	17	7.8	19.3	8.6	19.3	5.5	5.7	5.9	2.9	31	4.5	39.6	21.1	12.1	15.1	19.7	19.7	20.4
1	L19	1	RF	NA	Neutral	4.24518828451883	25.7598326359833	4.64753060926258	219702.863598326	3354.12451244874	2.37573221757322	10.0359832635983	2.17720993587863	65395.1213389121	1987.25964407034	1195	1501845.9	83967.29	1020.83	306.31	24.8	6	12.8	15	21.9	3.8	15.9	11	5.4	6.8	3.9	30.2	4.2	33	23.7	14.1	15.1	23.2	21.8	24.9
1	L19	2	RF	NA	Neutral	3.57776049766719	19.2317262830482	4.6474636729483	143678.139191291	3252.34952472585	2.34292379471229	8.98678071539658	2.13357864034565	54635.3646967341	1971.36626366916	1286	1311660.8	91314.47	924.95	330.42	24.2	3.6	14.5	8.2	21.6	1.5	17.5	5.7	6.1	3.5	3.4	29.3	4.5	33.5	20.7	13.4	14	13.1	19.4	18.7
1	L19	3	RF	NA	Neutral	4.17290836653386	21.6199203187251	5.00467657403274	158181.423904382	3287.66923288887	2.01434262948207	7.21593625498008	1.88358963662418	37679.5513944223	1712.56675438757	1255	1297892.4	73945.32	917.27	268.51	23.6	3	9.1	10.3	21.3	1	12.2	6.3	5.8	5.5	3.9	29.2	3.7	36.5	22.9	12.1	15.6	19.7	21	18.6
1	L20	1	RF	NA	Neutral	3.81461538461538	21.8415384615385	5.57002602313493	178858.993846154	3195.50483380751	2.01230769230769	8.11692307692308	1.96042744224112	54911.4892307692	1789.43715970816	1300	1380127.5	85031.72	984.06	328.35	22.8	2.9	15.5	7.2	20.4	1.9	19.1	4.4	5.5	6.2	3.4	30.8	4.3	38.7	21.2	10.9	13.1	18.8	17.4	20.6
1	L20	2	RF	NA	Neutral	4.09007633587786	25.2	5.12621304294204	214188.814503817	3142.66409711062	2.3412213740458	9.82213740458015	2.04838720265671	69576.3030534351	2030.42610593212	1310	1438854.8	90902.46	999.85	345.13	21.8	10.4	22.2	10.4	20.8	8.8	25	9.3	5.2	3.8	4.5	34.1	4.8	32.7	22.5	13.9	14.3	12.5	19.5	19.2
1	L20	3	RF	NA	Neutral	4.97708674304419	26.323240589198	5.02527522389967	200349.115384615	3397.13201246646	1.94926350245499	8.16857610474632	2.18871594612168	54733.2880523732	1883.305463964	1222	1489548.3	81416.31	1047.47	294.93	26.9	2.5	15.1	8.9	24.5	1.3	18.4	9.2	5.1	5.9	4.2	27	3.2	34	27.3	13.8	17.5	20.7	22.2	20.3
1	L21	1	RF	NA	Neutral	4.03588143525741	21.4789391575663	5.17463000741873	164020.783931357	3225.68021200746	2.09360374414977	9.19422776911076	1.89068766935039	68248.7917316693	1950.916410464	1282	1392109.7	94656.43	952.95	349.72	23.9	3.1	15.4	8.2	22.2	1.2	19.7	4.9	5	5.9	2.7	29.3	5.5	38.5	23.2	11	14.7	18.9	18.8	21.9
1	L21	2	RF	NA	Neutral	3.40501792114695	17.3820788530466	3.93655854352616	120466.915412186	2570.51869925208	1.56487455197133	5.31039426523297	1.66816142546559	23413.8071684588	1508.06224092377	1395	971955.9	58723.06	654.21	221.21	17.1	26.6	7.9	31.7	14.3	24.7	9.7	27.9	3.9	3.2	2.3	38.9	2.2	43.3	18	10.7	10.9	9.9	14.6	14.3
1	L21	3	RF	NA	Neutral	3.81756756756757	20.3288288288288	4.72098989643134	153538.40015015	3161.51435955139	2.02852852852853	8.11786786786787	2.40495135630934	51350.0127627628	1812.21999525089	1332	1299710.6	80672.53	849.48	283.22	21.7	1.1	12.7	7.8	19.8	0.8	12.5	5.8	5.1	7.3	2.8	30	3.5	35.9	21.4	11.3	13.1	20.1	16.9	20.3
1	L22	1	RF	NA	Neutral	3.70082644628099	19.7214876033058	4.85774200961815	158671.667768595	3019.04819769289	2.30826446280992	9.17685950413223	2.12803237041932	59445.4107438017	2129.22826917027	1210	1358100.2	106357.61	983.79	388.02	24	3.5	22.9	5.2	20.9	0.7	25	2.9	5.1	5.9	3.3	35	4.5	30.1	21	17	13.8	25.1	18.4	26.8
1	L22	2	RF	NA	Neutral	3.58532272325376	21.0848806366048	5.62830974238114	171002.267020336	3253.22585084514	2.24933687002653	8.46772767462423	1.98523245686067	48891.2245800177	1975.52470935844	1131	1334154.2	92440.12	955.64	353.69	24.5	6.7	22.4	5.6	19.8	5.1	27.9	2.2	5.7	3.4	3.5	29.7	3.2	32.2	21.8	16.2	14.1	14.5	20.2	20
1	L22	3	RF	NA	Neutral	4.22840409956076	23.1551976573938	4.61801421653238	188352.685212299	3124.75664988663	2.10175695461201	8.50366032210835	2.11569423236394	57295.7320644217	1833.67793365365	1366	1376648.9	90852.28	951.72	328.16	22.9	5.1	23.6	10.8	20.2	3.6	26.2	7.5	5.9	6.5	3.2	29	3.6	37	22.3	12.9	12.9	19.5	16	19
1	M03	1	OTNT	NA	Neutral	3.6988679245283	18.7735849056604	4.70424221489318	126145.947924528	3121.84395426648	1.74716981132075	6.55018867924528	1.79592837618337	38464.2588679245	1702.20014770087	1325	1230730.3	86926.4	853.42	304.28	23.4	4.2	13	15.8	19.9	3.3	14.2	11.7	4.9	6.2	2.3	26.8	4.4	43.2	22.1	11.8	14	18.4	18	19.9
1	M03	2	OTNT	NA	Neutral	4.38439306358381	21.0137283236994	4.07112115162059	146758.072976879	3181.63310128016	2.0007225433526	7.52962427745665	1.88627960890125	46026.2341040462	1721.57284369007	1384	1322784.7	73021.55	855.75	260.23	23.9	3.7	10	23.3	20.4	1.4	11.1	21.2	4.3	3.4	2	28	3.6	39	25.4	11.2	15.7	10.6	20.6	16
1	M03	3	OTNT	NA	Neutral	2.24087078651685	9.11797752808989	2.67686036127189	48291.1994382022	2044.07298607309	3.55828651685393	12.311797752809	2.80626254063705	51380.1320224719	2563.50149061348	1424	858477.5	69005.63	552.74	237.95	16.9	3.7	10.4	21.3	9.8	1.5	10.5	20.4	1.5	8.6	0.6	40.4	3.2	17.7	14.3	39.6	6.7	51.7	7.1	50.8
1	M04	1	OTNT	NA	Neutral	3.47144846796657	17.4108635097493	4.710605442862	119907.061281337	3024.67739835065	1.52019498607242	6.3474930362117	2.12949340572675	42353.8105849582	1736.9981459721	1436	1211600.4	75163.83	825.44	273.78	22.6	5.6	10.9	21	18.6	2.6	12.7	15	4.5	6.3	2.2	31.4	3.6	42.6	21.3	8.6	11.9	16.9	16.6	19.5
1	M04	2	OTNT	NA	Neutral	4.26421404682274	23.5632107023411	4.66084950697935	185318.598662207	3215.05098517135	2.2314381270903	10.5531772575251	1.97462731719049	82143.6060200669	1881.24663061403	1495	1432854	88491.93	962.07	320.54	25	7.9	14.2	10.5	22.1	6.6	16.3	8.4	5.2	4.5	3.4	31.7	5.1	39.7	23.4	13.1	15.4	12.4	20.9	18.7
1	M04	3	OTNT	NA	Neutral	4.6848357791754	25.4227812718379	4.57988055802741	192185.658280922	3440.72913650948	2.14116002795248	8.72816212438854	1.93644811609564	58194.464011181	1840.22856366744	1431	1496138.3	79479.85	1039.39	285.28	26.9	2.3	13.5	12.6	24	0.3	15.1	9.1	5.7	6.5	3.9	26.4	4.3	38.6	25.4	12.4	17.4	20.8	22.2	19.9
1	M05	1	OTNT	NA	Neutral	4.25804038893044	21.8466716529544	3.98965044056346	164194.039640987	3158.20039433551	2.89902767389678	11.3163799551234	2.30761620248221	72128.4510097233	2383.28558087846	1337	1435031.2	81988.74	969.95	304.77	25.3	2.2	12.5	11.8	21.9	0.4	15	9.6	4.3	6.5	3.3	31.4	4.3	23.7	23.9	22.8	14.7	33.8	20	35.7
1	M05	2	OTNT	NA	Neutral	4.07370054305663	20.4709076803724	4.33203475803308	143578.261442979	2955.87725983746	2.41117145073701	9.8021722265322	2.03160138091688	66143.1892940264	1993.19858299095	1289	1277737.7	79878.82	820.14	294.42	24.2	3.8	10.9	11.9	20.1	1.8	12.3	7.7	3.9	3.8	1.9	31	4.6	33.7	23.4	17.5	14.7	14.5	18.6	21.4
1	M05	3	OTNT	NA	Neutral	3.45420974889217	19.0539143279173	4.88458982175145	142153.632939439	3282.90997638708	2.05465288035451	8.61964549483013	2.14452096664091	56625.0361890694	1941.94169217991	1354	1203716.4	80258.56	799.63	288.21	19.7	2.1	11.3	8.5	16.9	0.7	13.3	7.4	4.9	7.2	2.9	28.1	3.8	33.9	19.4	13.2	12.9	22.5	16.6	22.3
1	M06	1	OTNT	NA	Neutral	4.32140350877193	24.9312280701754	4.09744609544255	199282.999298246	3200.71147616323	2.22666666666667	9.23368421052632	1.83986756600244	65847.5277192982	1858.69276900583	1425	1562114.1	88745.55	1007.75	319.85	26.2	2.9	13.5	10.7	23.4	0.4	15.9	6.9	5.3	5.3	3.8	32.2	4.4	40.6	22.7	11.7	14.9	18.5	18.9	21
1	M06	2	OTNT	NA	Neutral	4.04253785147801	20.2992069214131	4.1669685753803	143038.670511896	3055.62678761407	2.08147080028839	8.78082191780822	1.97658701905474	57500.6063446287	1899.13150576086	1387	1331645.6	91386.4	949.62	348.15	26	3.5	15.5	7.7	23.6	0.8	17.5	3.9	4.6	3	2.7	31.7	5.6	38.6	23.1	14.1	14.8	13.6	19	18.8
1	M06	3	OTNT	NA	Neutral	4.11070648215586	21.7072104879825	4.36909298397643	162773.270939548	3327.76684608994	2.00801165331391	8.93080844865259	2.04062764258307	63605.6511289148	1963.41007286151	1373	1345496.8	80414.54	945.38	304.78	25	2.1	13.7	18.2	23.5	0.1	17.9	15.4	4.5	6.8	4.3	28.7	4.8	35.3	25.5	12.2	16.6	21.8	20.7	21.8
1	M07	1	OTNT	NA	Neutral	4.00837404047453	21.8339148639218	4.91448765661604	160755.067690161	3396.89504472354	1.76971388695045	6.31472435450105	2.00148710719811	31423.3907885555	1763.11677440351	1433	1331040.2	81909.21	924.61	298.21	23.4	3.6	9.5	18	20.7	1.7	11.9	14	5.3	6.6	3.4	26	4	38	22.7	10.8	15.6	20.3	19.5	21.4
1	M07	2	OTNT	NA	Neutral	3.97110215053763	19.3212365591398	4.83422916774927	126744.132392473	3342.09803628812	3.09139784946237	10.9099462365591	2.55761524794765	55150.251344086	2527.95238376701	1488	1275888.7	74244.04	883.27	277.12	24.5	3	10.3	14.3	21.8	0.5	12.5	8.9	5.2	4.4	3	27.1	3.8	20.3	23.8	31.2	15.4	28.9	21.7	39.7
1	M07	3	OTNT	NA	Neutral	4.00625	20.76484375	5.08447221671139	150439.13203125	3298.03291470893	2.4265625	8.53984375	2.27976528554704	43163.01171875	2099.26635318523	1280	1250396.2	73959.11	831.36	263.6	21.2	6.2	10	16.2	18	5.2	12.3	12.4	6	6.3	3	28.5	3.8	29	22.8	17.8	14.5	30.5	19.7	30.3
1	M08	1	OTNT	NA	Neutral	3.62885048835462	21.3914350112697	5.20668735392503	168009.543951916	3138.61934339507	2.34109691960932	8.8557475582269	2.14859709898935	50857.7438016529	1968.10108734664	1331	1261046.1	79663.39	845.99	294.5	21	4.8	12.5	16.2	16.8	2.6	15	13.2	5.3	6	3.3	28.7	3.6	33.9	19.5	13.6	12.9	23.7	17	26.9
1	M08	2	OTNT	NA	Neutral	4.06112295664534	21.6915422885572	5.001251546268	159806.832267235	3264.56505884174	2.23951670220327	8.4456289978678	2.02820267987247	48674.9729921819	1955.26465242145	1407	1401874.9	90835.5	934.66	328.26	24.3	3.5	13.8	11.9	21.7	2.3	15.4	7.7	5.9	3.8	3	29.4	4.7	35.3	22.7	14.9	15.1	13.4	21.6	20.3
1	M08	3	OTNT	NA	Neutral	4.19438444924406	21.1087113030958	4.64286122643778	131322.166306695	2824.11174685926	1.76745860331173	6.91648668106552	2.17014396352884	42462.9402447804	1695.91057116561	1389	1068983.8	78344.97	775.24	300.03	17.9	20.5	10.7	11.3	16.8	18	13.2	7.1	5.8	6	2.8	38.2	3.2	40.7	22.9	10.4	14.6	18.5	16.9	18.2
1	M09	1	DNM2	NM_001005362	sample	4.03753993610224	21.4928115015974	4.44170553744125	165172.517571885	3071.7531199511	2.03833865814696	8.62619808306709	2.08208900581302	62244.2803514377	1890.37733052153	1252	1424486.3	94040.56	934.76	343.32	27.1	2.2	15.3	7.5	23.1	1.1	18.6	5.2	4.1	6.1	3.3	31.8	5.3	42.7	24.7	11.2	14.7	18	18.8	20
1	M09	2	DNM2	NM_001005362	sample	3.86455331412104	22.9481268011527	5.29988504560345	191426.352305476	3106.65707098658	2.02305475504323	9.41210374639769	1.82592377620665	73249.5425072046	1704.14770313838	1388	1451171.3	83553.93	971.46	291.83	25.6	4.6	11.6	10.2	21	2.2	13.2	5.4	5.6	3.2	3.9	34.6	5	45.9	22.7	10.7	15.3	10.1	19.9	15
1	M09	3	DNM2	NM_001005362	sample	4.46234939759036	23.1302710843373	4.05570680331321	174094.6875	3174.89549264613	2.05271084337349	9.21686746987952	1.88187089740263	68340.3960843374	1691.46541992199	1328	1420561	87069.89	868.97	304.05	25	3.2	13.5	9.4	21.1	1.1	15	6.6	4.2	6.9	3.2	27.5	4.1	42.8	24.1	10.5	15.7	17	18.6	16.9
1	M10	1	PRF1	NM_005041	sample	4.56027164685908	23.097623089983	4.16098800084051	177538.230050934	3290.52139828915	2.55178268251273	9.14261460101867	2.2766465561529	50074.6595925297	2186.51331243584	1178	1511400	79960.71	960.3	283.77	26.5	2.1	11.1	9.8	23.7	0.4	12	7.2	5.6	7.2	3.3	29.9	4.2	27.4	26.3	18.3	16.9	28.3	21.9	31.6
1	M10	2	PRF1	NM_005041	sample	3.38970023059185	17.0553420445811	4.19666681293934	119136.899308224	3171.7285561293	2.03920061491161	7.71022290545734	1.98891764802724	45191.5318985396	1930.53474238003	1301	1161767.7	81225.02	820.5	294.41	21.1	2.9	11	21.3	18.8	1.3	13	17.8	5.2	4.1	2.7	28.6	5	35.4	21.2	13	12.8	13.1	19	19.1
1	M10	3	PRF1	NM_005041	sample	3.91445182724252	21.8197674418605	4.78691547207944	181840.188538206	3278.04926144741	2.7765780730897	11.8355481727575	2.3074534785407	87517.3911960133	2308.76310290883	1204	1470073.8	90830.76	1017.31	335.76	25.7	2.5	15.7	6.6	23.2	0.4	18.6	4.7	5.9	7.5	3.4	30.6	5.2	29	24.3	20.6	14.5	30.7	18.9	30.2
1	M11	1	DSN1	NM_024918	sample	3.78010878010878	19.1476301476301	3.96580497683827	132841.253302253	2912.55606460426	1.82750582750583	6.996114996115	1.95197947771301	40354.9176379176	1829.06123297902	1287	1170940.8	82201.54	801.1	299.78	23	10.9	13	21.5	18.3	7.8	16.4	15.9	5.1	7.1	1.9	32.8	3.5	38.2	22.5	10.3	14.2	20.3	19	23
1	M11	2	DSN1	NM_024918	sample	3.59876543209877	18.0987654320988	4.11743054049744	128413.570644719	3094.50722057708	2.17832647462277	8.76748971193416	2.21433878828492	54753.9211248285	2062.55536500752	1458	1202371	82655.12	849.59	303.4	21.9	3.2	11.5	8.6	18.9	1.5	15	5.3	4.9	4.2	2.7	31.4	3.8	31.6	21.9	14.5	12.9	14.5	19	22.3
1	M11	3	DSN1	NM_024918	sample	3.86074074074074	19.6703703703704	4.66496789381488	139478.285185185	3343.31928222708	2.24666666666667	8.8837037037037	2.45970038604654	52671.7503703704	2115.51613945659	1350	1234986.6	88084.03	946.87	336.95	23.7	2.4	13.6	14.5	19.9	0.8	16	10.7	6.5	9.3	3.2	26.6	6	31	23.3	13.5	14.1	23.5	17.8	23
1	M12	1	CBLB	NM_170662	sample	3.8828897338403	19.454752851711	5.08335960659664	136856.435741445	3321.06774148438	2.28973384030418	8.5384030418251	2.01665184420745	49902.2091254753	2027.25432079332	1315	1301251.7	86587.61	979.54	317.05	25.2	3.2	13.1	9.4	22.3	1.1	15.7	7.3	5.9	5.2	3.8	28.7	4.5	33.6	24	17.6	16.3	22.7	21.8	25.3
1	M12	2	CBLB	NM_170662	sample	4.21012482662968	22.1165048543689	5.08177138177337	171251.654646325	3324.95595288961	1.93828016643551	6.79542302357836	2.05482148850016	38537.7309292649	1845.09147853923	1442	1459784.3	84912.53	1039.67	324.07	26.3	3.5	13	16.3	24.2	2.1	14.7	12.6	5.5	3.9	3.3	29.3	4.9	39	25.9	12.4	17	11	23.2	17.5
1	M12	3	CBLB	NM_170662	sample	4.53658536585366	23.5481029810298	4.2029003170142	183041.62195122	3270.19623336173	2.06233062330623	8.20257452574526	1.92209348637495	50124.147696477	1807.97718085506	1476	1448261	76030.49	952.9	278.47	24.3	2.7	10.9	13.8	21.7	0.5	12	9.6	3.9	6.6	3.6	30	4.1	37.9	25.1	12.3	16.3	21.1	20.9	20.3
1	M13	1	EP300	NM_001429	sample	4.21162947937796	20.9959432048682	4.50202357394548	156193.14739689	3117.91691053025	2.38877620013523	9.30425963488844	2.11802119319958	61513.3725490196	2050.96714293445	1479	1350192.4	82095	881.16	285.4	23.4	3.2	10.1	11.6	18.5	1.1	11	9.5	5.3	5.6	3.9	32.3	3.8	32.7	22.8	18.6	13.7	25.4	17.4	27.8
1	M13	2	EP300	NM_001429	sample	3.20759493670886	16.6696202531646	4.22184147708111	125554.874683544	2829.37506342029	1.98481012658228	9.08227848101266	1.86744944262988	66144.217721519	1716.20045376953	1580	1216028.9	72057.6	773.49	259.64	19.4	5.3	9.8	22.1	14.7	3.1	12.2	20	5.2	3.9	2.3	35.4	3.8	40.9	18.6	10.9	10.3	10.9	14.7	16.5
1	M13	3	EP300	NM_001429	sample	3.46989528795812	18.625	3.9763236916951	137768.535994764	3006.3069428547	2.1184554973822	8.38350785340314	1.92510782889722	51023.6230366492	1886.22139562369	1528	1157061.5	84714.44	778.98	300.16	21.2	7.5	12.3	10.2	16.7	4.7	13.7	6.9	4.6	5.4	3.4	30.8	4.2	35.9	20.9	13.1	12	19.6	16.5	19.6
1	M14	1	PHOX2B	NM_003924	sample	3.6122754491018	20.2252994011976	4.28788501710815	151478.047904192	3169.81471360569	2.20209580838323	9.38697604790419	2.18015790790802	63829.8360778443	2069.70695969374	1336	1363004.4	98935.36	912.23	366.88	23.7	3.6	17	5.8	20.8	1.3	19.8	3.1	6.1	6.4	3.5	31.3	5.5	35.6	20.9	15.6	13.8	23.6	19.5	26.1
1	M14	2	PHOX2B	NM_003924	sample	4.1766323024055	23.1587628865979	5.09699856998962	196565.525085911	3377.32727463903	2.44329896907217	9.82474226804124	2.12853814564012	65718.3436426117	2096.45954057368	1455	1543377.8	85318.64	1018.68	309.56	26.1	2.3	11.8	10.9	22.9	1.2	13.1	8.9	5.5	3.9	4.3	29.3	5	33.3	22.1	15.3	15.1	14.2	20.4	22.5
1	M14	3	PHOX2B	NM_003924	sample	4.10767065446868	22.5693173821253	4.96438884051277	174831.846586911	3231.68197907963	2.02533427163969	8.04081632653061	1.93479288429326	50582.1646727657	1893.31530260345	1421	1412625.2	89942.03	963.97	330.28	24.6	2.8	16.3	5.8	22.8	0.9	21.1	3.9	4.5	6.5	3.9	30.7	5.3	37.4	23.9	11.6	16.1	19.8	20.6	20.2
1	M15	1	LATS1	NM_004690	sample	3.722265321955	23.6206361520559	4.32613865957983	217953.459270753	3156.96077513764	2.34290147401086	10.1505042668735	2.07978259206435	73231.5849495733	2025.15997454726	1289	1535068.2	92830.09	985.2	346.05	22.9	3.8	14.4	6.1	20.9	1.6	17.1	3.5	5.1	6.9	3.8	33.5	5.4	36.9	20.6	12.3	12.6	21.1	17.5	23.9
1	M15	2	LATS1	NM_004690	sample	3.95762021189894	20.718011409943	4.66157170668403	161014.712306438	3255.85131748534	2.02933985330073	8.3121434392828	1.85935133719329	53823.1255093725	1805.29759582131	1227	1401917.2	79686.04	992.67	289.13	24.7	3.5	10.8	16	22	1.6	11.9	13.2	6.3	3.3	3.9	30.3	3.5	37.4	23.3	12.1	14	11	20.2	15.5
1	M15	3	LATS1	NM_004690	sample	4.13706293706294	20.1503496503497	4.15064506414547	141326.667132867	3195.76842088793	2.7041958041958	9.73496503496503	2.23024725021894	55212.048951049	2290.50470549611	1430	1322077.5	81353.36	834.18	285.94	24.8	2.2	12.2	5.7	20.7	0.9	12.6	2.7	4.9	6	2.6	29.4	4.3	26.4	25	22.5	14.8	32.1	19.7	32
1	M16	1	CUL3	NM_003590	sample	4.15239477503628	22.5899854862119	4.14529344161813	185178.764150943	3231.4831133178	1.78519593613933	6.80261248185777	1.70917077111158	45487.5014513788	1737.12472097269	1378	1517794.9	81798.58	993.83	292.37	26.3	3.7	11.9	12.4	23.4	1.4	13.4	6.5	5.4	4.9	3.7	32	4.6	42.5	23.4	9.1	15.2	14.7	19.5	16.9
1	M16	2	CUL3	NM_003590	sample	3.6589552238806	19.4671641791045	4.14873040955642	149813.491044776	2956.14471085736	1.87014925373134	7.47835820895522	1.7553268581394	49959.8395522388	1720.20323098504	1340	1343473.3	84340.33	894.1	307.41	24.3	4.3	13.7	8.8	21.2	2.1	16.6	3.4	4.4	3.5	2.5	32.9	4.7	42.1	21.6	10.4	13.2	10.4	17.2	14.9
1	M16	3	CUL3	NM_003590	sample	4.19446233097231	23.4050225370251	4.28649573690428	193986.180296201	3116.85274026951	1.86670959433355	7.55054732775274	1.97264976351406	49508.0907920155	1775.58786377334	1553	1446935.2	85473.51	970.18	313.79	23.9	3.2	14.2	10	21.2	0.9	17.3	6.6	4.6	4.7	4.1	34.5	4.2	40.5	23.2	9.9	14.2	17.4	18.3	17.5
1	M17	1	OTNT	NA	Neutral	4.28878648233487	22.105222734255	4.33262012806303	168053.678187404	3209.81867579035	2.2273425499232	9.48617511520737	2.15987937546488	63407.2396313364	1985.09935497927	1302	1447331	89633.37	933.01	325.27	26	3.8	13.1	12.1	21.6	2	16.5	9.5	4.1	7.5	3.5	29.3	4.5	34	23.6	14	14.9	23	19.4	25
1	M17	2	OTNT	NA	Neutral	3.82089552238806	19.272210376688	4.55469341886011	150111.228144989	3146.39675352237	3.05401563610519	11.3418621179815	2.44541499522213	66785.6751954513	2440.77508364457	1407	1489158.1	82869.45	1027.92	304.52	26.4	1.5	13.2	16.5	23.3	0.4	16.1	12.7	3.6	3.9	3.9	31.3	4.5	24.1	22.6	27.9	13.2	24.9	18.3	35.4
1	M17	3	OTNT	NA	Neutral	4.21222768798313	22.0906535488405	4.41280110122298	163999.669711876	3227.64867947316	2.01897399859452	7.24033731553057	1.90486976487694	38341.7730147576	1807.60132804828	1423	1292645.9	78478.84	865.89	281.07	21.8	3	12.2	5	19.3	1.7	14.1	3.4	4.2	5.6	3.4	29.4	3.7	34.7	22.5	13.6	15	20.9	18.3	19.7
1	M18	1	OTNT	NA	Neutral	3.5518227305218	19.8949249463903	4.58751666658771	153820.744102931	3149.64742071973	2.21944245889921	9.70621872766262	1.99048869587591	74006.0607576841	1973.53154784094	1399	1333229.1	91093.1	893.06	338.97	21.9	3.8	14.9	13.9	18.2	2.1	18.3	10.4	5.1	6.2	2.6	29.2	4.9	36.2	20.7	14.2	12.3	21.4	16.4	22.7
1	M18	2	OTNT	NA	Neutral	3.45872899926954	19.0715850986121	4.53543770602118	150406.69393718	2963.78804744789	2.01314828341855	7.78013148283419	1.9537266500397	46759.0642804967	1840.29816575999	1369	1228587.1	80705.97	1038.06	316.88	23.3	12.1	15.5	17.9	22.6	10.9	17.9	14.8	5.4	3.9	4.1	36.4	4.6	37.3	21.5	12.3	14.8	11.8	19.6	17.4
1	M18	3	OTNT	NA	Neutral	4.43325705568269	25.5034324942792	4.11186263288505	205326.461479786	3247.19413347151	2.15484363081617	7.60030511060259	1.95602010442865	38480.876430206	1856.50904879632	1311	1405011.8	79711.64	951.84	294.26	22.2	2.3	14.6	14.3	20.4	0.8	17.7	11.4	5.2	5.8	3.9	29.5	3.1	33.8	22.8	14.2	15	23.6	19.8	23
1	M19	1	OTNT	NA	Neutral	3.49606299212598	16.6564065855404	3.62685159091241	110839.57480315	2887.26426015743	1.81460272011453	6.33643521832498	1.82983495227356	34380.7695060845	1770.8944920605	1397	1133473	81671.42	768.55	304.39	19.6	4	12.7	7.9	17.5	3.1	15.7	4.7	2.5	4.7	2	31.7	3.9	37.4	20	10.5	11.1	17.5	14.5	19.5
1	M19	2	OTNT	NA	Neutral	3.38872832369942	17.4624277456647	3.88062403476073	121716.473265896	2688.00079263948	1.55419075144509	6.93280346820809	1.58923243143848	49027.6726878613	1431.30897763683	1384	1127975.2	78482.51	762.53	288.82	20.4	6.6	11.6	13.5	15.8	4.5	14.3	10	3.5	3.5	2	32.7	4.2	52.2	20.7	6.9	10.9	7.7	13.8	11.3
1	M19	3	OTNT	NA	Neutral	4.03032544378698	19.7337278106509	3.96461936461811	135954.832100592	2913.0189145689	3.61760355029586	12.4733727810651	2.52598077003342	60540.6479289941	2557.63777095664	1352	1351543.2	86688.08	885.96	311.82	26.9	2.3	14.8	9.8	21.1	0.3	17.5	8.6	5	7.2	2.7	33.7	4.3	20.4	23.7	39.3	14	46.7	17.9	46.4
1	M20	1	OTNT	NA	Neutral	4.07806691449814	21.8520446096654	3.91427446560351	173408.95464684	3088.43313757436	2.45724907063197	9.61635687732342	2.03793772590955	65630.3204460967	2071.76417203409	1345	1397343.5	96250.53	921.47	357.4	24.5	4	16.2	6.8	20.7	3	18.7	3.7	5.4	5.8	3.2	32.5	4.8	32.7	22.8	14.1	13	21.2	18.6	24.8
1	M20	2	OTNT	NA	Neutral	3.95639742673338	24.0807719799857	5.72306223343581	207801.872051465	3212.8453677427	2.34810578984989	9.68477483917084	1.82590950061399	66805.9256611866	1826.47952039152	1399	1474237.4	88785.08	1011.63	316.32	23.5	3.1	14.3	9.5	21.3	1.3	16.7	5.8	5.4	3.6	3.6	31.8	4.7	39.2	21	13.1	13	12.3	18.4	17.5
1	M20	3	OTNT	NA	Neutral	3.82550860719875	20.4107981220657	5.14315058676525	149962.394366197	3239.53627353636	2.04538341158059	7.9866979655712	1.92678768328123	47740.0383411581	1810.47896532559	1278	1270047.6	87929.02	939.38	330.32	22.8	3.1	17.3	5.7	21.3	0.9	21	2.6	5.8	5.9	3.8	29	4.1	38.3	22.6	12.8	15	19.8	18.3	19.8
1	M21	1	OTNT	NA	Neutral	2.90758620689655	13.2641379310345	3.25583761257229	83899.1303448276	2484.27027588359	3.94551724137931	14.6310344827586	2.84549939868901	72125.6579310345	2730.8344419896	1450	1044994	85856.06	673.72	305.54	19.7	3.2	13	11.2	14.8	0.8	16.3	9.1	2.4	7.9	1.1	37.7	4.6	15.7	17.2	41.2	8	53.2	10.3	55.6
1	M21	2	OTNT	NA	Neutral	3.31934032983508	17.2751124437781	3.75124815013716	121470.704647676	2524.50394358108	2.14617691154423	8.05322338830585	1.77260662123476	47302.4535232384	1681.17952515191	1334	1004599.6	68771.33	654.32	256.81	18	31.3	10	29.3	15.7	29.2	13.3	25.7	3.6	2.3	1.9	41.8	2.6	39.4	19.2	16	11.2	11.5	15.4	17.2
1	M21	3	OTNT	NA	Neutral	3.82344322344322	19.4776556776557	4.62874340542197	140011.06007326	3221.55437677572	2.5018315018315	9.19560439560439	2.41715841703855	54840.9084249084	2120.50079197648	1365	1322613.6	97957.8	875.14	341.6	23.6	1.9	16.3	8.3	20.4	0.4	18.2	5.7	4.4	6.2	2.6	27.3	4.6	28.9	23.2	17.6	12.3	26.8	17.5	26.3
1	M22	1	OTNT	NA	Neutral	4.05073649754501	20.6726677577741	4.96346275066697	150953.418166939	3155.13883025343	1.91162029459902	6.65875613747954	2.01391182661328	38701.263502455	1790.9263459501	1222	1377761.1	92337.4	969.73	342.97	25.4	2.9	16.9	10.6	23.3	1.2	18.6	8.9	6.5	5.2	2.8	31.3	3.5	37.7	24.5	12.6	16	20.3	20	21.6
1	M22	2	OTNT	NA	Neutral	4.12861952861953	21.7656565656566	4.16622588287348	165086.884848485	3086.4301852979	2.37710437710438	9.51582491582492	2.05022202159345	66184.9905723906	2034.30764525296	1485	1373666.4	92685.07	900.96	336.03	24.6	5.2	16.2	6.9	20.8	3.1	18.9	4.3	4.3	3.7	3.2	30.7	4.4	31	22.9	16.9	13.9	13.5	18.5	19.9
1	M22	3	OTNT	NA	Neutral	4.05714285714286	21.5548172757475	4.79458967117591	166504.768770764	3090.62080318569	2.17275747508306	9.18538205980066	2.34301975304554	66741.6857142857	1897.8863533096	1505	1363652	86426.95	917.55	306.42	23.1	4.9	14.6	8.2	19.4	3.3	16.9	6.4	5.3	5.1	3.6	32.2	3.6	34.6	21.3	15.4	14.4	22.1	17.6	21.9
1	N03	1	PLK1	NA	Negative	4.00338600451467	27.6139954853273	6.17946470945918	219312.761851016	3309.27688558943	1.83972911963883	7.54966139954853	1.72359550545967	46761.8250564334	1480.53769935378	886	1258503.1	75681.78	1080.65	319.32	22.2	26.9	13.3	34.5	23	18.6	14.6	17.4	8.5	5.3	5.1	33.7	5.3	53.3	28.6	12.9	23.7	19.5	27.8	19.3
1	N03	2	PLK1	NA	Negative	4.6	32.9105691056911	5.12470565416216	265133.364227642	3512.90773243574	1.46016260162602	6.1219512195122	1.65822174358739	39176.7495934959	1298.66635630517	615	1443440.7	69516.01	1074.97	267.56	26.3	20.2	14.5	30.6	24.9	5.5	15	10.1	7.3	4.9	6.3	31.4	3.9	57.4	33	10.7	27	11.5	31.7	14
1	N03	3	PLK1	NA	Negative	5.30085261875761	33.8331303288672	5.29116385183515	272108.644336175	3753.18590432259	2.07673568818514	9.04993909866017	1.63193826419057	58988.84409257	1416.31413350626	821	1545446	77734.05	1177.28	297.04	28.9	15.2	18	22.3	27.6	4.1	19.6	8.6	8.9	5.4	7.1	28.5	4.5	53.2	33.9	12.3	27.9	18.6	33.1	17.9
1	N04	1	PLK1	NA	Negative	5.50730994152047	39.3494152046784	7.24649218833911	359933.035087719	4016.80863855593	2.17836257309942	11.6154970760234	2.04726890784204	100022.013157895	1647.7057886817	684	2108266.7	97732.82	1684.27	379.28	34.2	9.4	23	14.2	35.4	1.5	29.1	3.2	8.9	7.6	9.6	27.3	5.3	50.9	34.1	13.2	28.7	19.9	32.9	21.3
1	N04	2	PLK1	NA	Negative	4.0397946084724	26.9794608472401	5.70216500857401	214770.858793325	3357.63578720134	1.61232349165597	7.47753530166881	1.90546179566176	51310.6816431322	1463.27483526544	779	1406873.2	77966.02	1057.06	295.65	23.6	13	15.7	23.7	22.3	4.4	18	11.8	8	4.9	5.1	30.6	5.1	52.4	27.2	10.1	21.6	11.6	27.3	14.8
1	N04	3	PLK1	NA	Negative	5.16	35.8625	6.06965648915506	295419.26125	3863.6181036558	2.0225	8.23875	2.00705525733099	52346.43375	1682.86009473895	800	1621483.4	78631.07	1164.15	298.57	31.2	12.8	18.2	29	31	4	20.4	19.4	7.8	6.1	6.6	26.6	4	44.1	36.2	13.9	29	21.9	34.2	20
1	N05	1	PLK1	NA	Negative	5.16756756756757	35.1837837837838	5.69511470857761	296638.627027027	3782.98376679816	2.28378378378378	10.0986486486486	1.86919022270841	68895.9756756757	1709.83045880281	740	1631498	81026.47	1164	305.78	28.6	11.9	17.6	17.4	27.6	4.2	18.2	4.9	7.4	6.1	6.5	26.9	5.3	44.6	32.4	13	27	19.5	31.6	20
1	N05	2	PLK1	NA	Negative	4.89678135405105	35.2375138734739	7.1290399195726	306019.246392897	3931.35887424518	2.10210876803552	8.53607103218646	1.81022710713103	53061.3152053274	1584.08404628918	901	1677531.5	77403.54	1208.15	290.46	29.9	11.7	14.9	19.6	26.7	3.7	15.8	5.5	8.8	3.7	6.9	25.1	4.2	44.5	31.4	12.4	24.6	11.3	31.6	15
1	N05	3	PLK1	NA	Negative	5.49007444168735	35.4354838709677	5.56259602345548	271518.213399504	3751.66212154883	1.9106699751861	8.07692307692308	1.73684011192056	56731.7915632754	1659.62223381595	806	1622043.3	91022.2	1149.93	344.75	30.6	13.5	19.9	17	29	3	21.3	3.5	8.4	5.8	6	26.8	5.1	47	34.5	12	28.9	19.4	33.9	18.4
1	N06	1	PLK1	NA	Negative	5.98546511627907	40.2412790697674	6.48145128953394	344563.61627907	4020.18992386243	2.23982558139535	9.62790697674419	2.09278093672465	70015	1837.88362101226	688	1991358.1	96125.18	1485.96	394.57	32.6	11.8	23.4	16.1	31.5	2.3	27.2	2.8	9.3	6	8.7	27.8	4.5	43.8	34.3	15.6	29.9	23	37.2	24.7
1	N06	2	PLK1	NA	Negative	5.28161668839635	34.4784876140808	6.46047941421689	283502.753585398	3875.7701749801	2.67144719687093	11.6166883963494	2.39447859902711	81589.2359843546	1979.39865922698	767	1805856.9	89218.94	1367.43	323.64	34.7	12.6	25.3	17.7	33.5	2.9	24.9	3.1	9.6	5.1	6.9	28.8	4.6	39.1	35.7	21.4	28.9	18.8	36.6	25.7
1	N06	3	PLK1	NA	Negative	4.41666666666667	29.232905982906	4.75784848347359	235466.067307692	3046.5317353944	1.68803418803419	7.7457264957265	1.51708672851959	58805.6431623932	1258.79051236541	936	1278049.2	60751.95	1015.56	239.85	21.4	35.8	16.1	37.5	21.5	26.6	18.9	28.1	7.4	4.7	6	41.9	2.7	56.6	25.4	10.9	21.9	16.5	25.6	15.2
1	N07	1	PLK1	NA	Negative	5.79304897314376	35.6461295418641	6.28857663484334	277348.522906793	3881.80067792602	2.25276461295419	9.55134281200632	2.00844336579746	65026.3222748815	1660.83850516228	633	1794211.2	84760.18	1443.11	324.31	31.4	8.8	17.5	22.9	30	4.3	18.5	12.3	7.7	5.7	6.3	25.9	4.3	45	34.8	17.1	31.4	24.6	35.5	23.5
1	N07	2	PLK1	NA	Negative	4.32463768115942	31.368115942029	6.58550134821521	276481.039130435	3852.72866554656	2.31449275362319	10.8231884057971	1.99606927421844	85548.7144927536	1663.67656542872	690	1644417.9	76591.31	1377.37	292.71	29.1	15.5	13	25.1	28.1	3.3	15.9	10.3	8.6	4.2	7.2	27.7	3.9	42.3	30.7	14.9	24.9	12.6	32.5	16.5
1	N07	3	PLK1	NA	Negative	5.2593896713615	37.9319248826291	5.73947677078482	341468.992957746	3868.23879540723	2.40610328638498	11.981220657277	1.94772871578648	92730.1232394366	1651.78731054169	852	1826638	81170	1272.64	307.02	27.9	12.9	17.4	21.6	25.9	4	18	8.2	7.6	8	7	28.2	6	49.4	31.9	12.7	27.5	22.7	33.5	21
1	N08	1	PLK1	NA	Negative	4.68469860896445	37.0942812982998	8.85607330007028	334246.537867079	3903.94642858961	2.17619783616692	11.1653786707883	3.1437240525154	89617.9227202473	1773.94640888597	647	1745720.9	90940.88	1470.45	344.06	30.9	10.8	22.3	15	29.8	2.9	24.1	2.3	10.4	7.1	8.5	28	6.2	47.8	31.1	13.4	28.7	21.5	32.8	23.6
1	N08	2	PLK1	NA	Negative	5.49317147192716	41.1487101669196	5.63752106149525	379741.241274659	3822.91523760296	2.44006069802731	10.8057663125948	1.74607688476603	78761.1760242792	1620.24486937123	659	1910045	88968.12	1465.26	345.62	29.6	15.8	24.6	23.1	29.6	5.2	24.7	9	9.9	4.1	9.1	31.1	6.1	50.8	30	13.8	28.1	13.7	34.9	18.4
1	N08	3	PLK1	NA	Negative	4.84105960264901	36.4927152317881	6.25878338368492	324163.643708609	3782.5068806272	2.38940397350993	13.4397350993377	2.60295437863652	118799.625165563	1745.77750021537	755	1747863.4	88340.36	1243.23	319.99	27.9	10.6	18.8	14	26.2	2	19.9	2.3	9.3	9.4	7.4	29	5.3	45	30.7	14.8	26.1	22.5	30.5	21.9
1	N09	1	CIC	NM_015125	sample	3.57055630936228	19.9185888738128	5.05356429684284	156049.348032564	3075.13450753968	1.91112618724559	7.50203527815468	1.99011887851922	48530.1417910448	1867.35899878224	1474	1307548.9	86296.33	841.88	316.14	22.3	2.8	11.9	6.4	18.2	1.6	13.2	4.2	5.3	5.6	3.1	33.1	4.7	38.8	20.2	11.9	12.4	19.4	16.9	21.9
1	N09	2	CIC	NM_015125	sample	3.778	19.168	4.00080569426163	141706.659333333	2919.72748890984	1.94666666666667	7.92066666666667	1.84505946132585	53723.0513333333	1714.47975680514	1500	1272769.3	79521.83	849.46	279.1	22.8	3.9	10.1	13.7	18.3	2.2	11	11.3	4.7	4.1	2.8	33.5	4.2	41	20.5	11	12.4	10.9	16.5	15.9
1	N09	3	CIC	NM_015125	sample	3.9459649122807	20.5361403508772	4.45844874855503	155017.838596491	3229.04167652586	2.00631578947368	8.88140350877193	2.31561511795403	64650.9543859649	1927.50340387869	1425	1323737.2	87810.25	982.13	343.09	26.3	2.7	13.8	8.4	23	1	17.1	5.9	5.1	5.5	4.1	29.2	4.8	37.1	24.8	12.4	14.5	19.4	18.8	19.5
1	N10	1	SMARCA4	NM_003072	sample	4.41315594974132	23.580192165558	4.64284459036842	187651.23059867	3061.66743305923	2.05986696230599	10.3976348854398	1.95397192381946	82679.0384331116	1778.40938500133	1353	1394742.5	81295.76	890.73	305.4	24.1	4.5	13.3	19.4	19.2	3.1	15.4	18.1	3.4	5.8	3.2	30.7	5.5	44.9	23.9	10.2	14.4	17.3	18.3	18.8
1	N10	2	SMARCA4	NM_003072	sample	3.61631827376939	18.8624409979771	4.56572460942087	138824.941335132	3103.28508942347	1.63452461227242	7.75050573162508	1.81048207232159	55064.7181389076	1638.94870690974	1483	1236802.3	82982.59	896.56	313.87	23.3	6.3	12.3	8.7	20	4.2	15.2	5.1	5.3	4.3	3.3	31.5	4.5	46.7	21	9.5	14.4	9.8	18.7	14.4
1	N10	3	SMARCA4	NM_003072	sample	3.14110429447853	18.2978868438991	4.80680962215117	148677.243353783	2917.60352657222	1.85276073619632	8.86366734832992	1.976537726612	72525.6707566462	1713.51258152286	1467	1234988.7	84861.21	888.69	313.05	21.1	2.7	15.3	6.9	18.3	1	18.9	4.8	4.3	6.3	3.4	32.3	4.8	44.8	19.2	10.2	11.6	15.3	14.4	15.6
1	N11	1	DOT1L	NM_032482	sample	4.12731310140637	20.8334566987417	4.96116034881884	153309.330125833	3144.34860771852	1.7320503330866	6.68615840118431	1.80658878090944	42465.40784604	1661.32180480239	1351	1403210.3	75918.94	914.56	271.21	24.9	2.7	9.8	15.3	21.6	1.3	11	13.6	4.7	5.6	2.6	29.2	3	40.9	22.6	9.6	13.5	17.2	17.8	18.4
1	N11	2	DOT1L	NM_032482	sample	3.67769176636172	20.5038705137227	5.36456221957869	160315.890921886	3117.88715150008	1.94159042927516	7.75087966220971	2.00588097819188	50245.9507389163	1786.05676425336	1421	1318335.2	73418.1	886.17	262.5	22.7	3.2	9.4	23.9	19.8	1.9	11.1	21.3	6	3.2	3	32.2	4.4	37.7	20.2	11.7	13.7	11.1	19.7	16.5
1	N11	3	DOT1L	NM_032482	sample	4.17281553398058	21.6407766990291	4.75889005814354	157769.744983819	3271.31958073902	1.88673139158576	8.32168284789644	2.09306787272644	56889.1935275081	1811.30035909729	1545	1297976.7	79509.31	911.92	283.33	22.5	2.3	10.3	5.8	20.4	0.6	12.1	1.6	4.4	6.1	2.6	29.3	3.8	36	22.4	11.8	15	19.3	19.1	18.2
1	N12	1	XPC	NM_004628	sample	4.01630434782609	20.8695652173913	5.20372157980802	154373.081521739	3303.15996904725	2.1856884057971	8.31702898550725	2.2220124871584	47053.5733695652	1911.78854293402	1104	1222481.9	77753.3	897.84	279.86	22.6	10.3	10.2	17.5	18.7	9.1	11.6	14.3	5.4	6.2	3.8	26.3	3.5	32.8	24.2	13	13.8	22.1	18.1	23.8
1	N12	2	XPC	NM_004628	sample	3.68020631850419	20.3397807865893	5.07459154452627	159183.046421663	3306.28811606304	2.04577691811734	8.10573823339781	2.16133521724182	48208.5312701483	1941.45052916136	1551	1247891.9	85567.3	910.04	309.86	22.8	2.8	11.7	10.6	18.9	1.4	12.8	7.4	5.4	4.1	3.5	29.7	5.5	36.1	22	12.4	13.9	12.6	19.3	19.2
1	N12	3	XPC	NM_004628	sample	3.97372159090909	22.4666193181818	5.64674463110365	178756.419744318	3434.38582778799	2.08877840909091	8.46448863636364	1.99436912739397	53629.9928977273	1782.69584670911	1408	1324476	73805.09	943.94	271.08	23.7	1.8	10.9	9.7	18.5	0.4	12.6	9.7	5.4	6.4	3.9	24.6	3.1	35.2	23.2	11.9	15.1	19.7	19.5	18.8
1	N13	1	EXT1	NM_000127	sample	3.82786287381473	20.3442742523705	4.98198978548678	148627.368344274	3340.35861747667	2.03574033552152	7.7089715536105	2.01643860400838	47201.30269876	1850.35416896633	1371	1344131.4	72367.51	913.87	260.69	23.5	3.1	10.1	28.9	22.2	1.6	10.9	26.4	5.1	5.9	3.6	28.9	4	35.1	22.2	12.7	15.1	21.6	20	22.8
1	N13	2	EXT1	NM_000127	sample	4.57602996254682	22.6322097378277	4.76049024305212	168187.005992509	3227.13247782565	2.17228464419476	8.11610486891386	2.08147313298877	46463.2509363296	1992.93860238503	1335	1474668.6	83647.24	999.9	304.57	25.5	3.7	11.5	13.9	22.5	1.5	12.7	11.8	5.7	2.9	3.8	31.4	4.6	34.2	24	14.8	16.9	14.8	21.9	21.6
1	N13	3	EXT1	NM_000127	sample	4.15390505359878	22.1194486983155	4.11622355318336	167683.294027565	3147.31154835322	2.52297090352221	9.39663093415008	2.15057264626851	55895.4395099541	2045.18343562694	1306	1381572.5	90227.91	880.13	318.76	23.2	3.1	14.2	9.5	21.1	0.6	14.4	6.6	5.4	6.3	3	32.8	5.5	32.3	22.4	15.2	14.7	25.3	18.2	25
1	N14	1	MSH6	NM_000179	sample	4.06082725060827	23.7956204379562	4.59851329016846	202736.304136253	3222.89498217535	2.88726682887267	11.4379562043796	2.218087883278	72756.2530413625	2145.68090297303	1233	1477814.4	87263.72	959.28	309.81	25.4	2.6	14.2	7.9	21.7	1	16.6	6.5	5.5	6	3.8	29.2	4.5	28.8	23.6	19.1	14.4	27.4	18.7	28.5
1	N14	2	MSH6	NM_000179	sample	3.85379310344828	19.8489655172414	4.20907261743385	143040.64	3104.60738922567	2.3	7.92689655172414	2.08428676811056	43108.344137931	2069.47788437539	1450	1322455.3	87159.22	850.96	310.15	24.2	1.8	11.9	8.8	19.8	1	14.1	5.9	4.6	3.5	2.5	30.3	4.1	31	23.4	14.6	14.1	13.3	19.2	21
1	N14	3	MSH6	NM_000179	sample	3.86523297491039	20.6652329749104	4.75046324145326	160606.306810036	3157.11987459452	2.04301075268817	7.02724014336918	2.03800031415911	36393.4487455197	1930.63604785716	1395	1294479.4	78606.83	885	292.14	21.6	3.4	13.8	18.4	18.4	1.3	15.8	15.6	5.4	5.9	3.7	31.1	4.2	32.7	22.7	13.5	13.6	22.5	18	22.9
1	N15	1	FANCC	NM_000136	sample	4.24311926605505	21.7423547400612	4.37248751412139	158682.677370031	3216.218702554	2.18348623853211	8.62614678899083	2.01714047419807	51091.0649847095	1857.99456797134	1308	1391578.1	82831.41	942.55	300.23	25.2	4.5	12.5	14.8	23.2	1.4	14.8	12	4.4	5.6	3	28.6	3.8	37	24.2	13.9	15.9	21.4	20.1	23.9
1	N15	2	FANCC	NM_000136	sample	3.78783783783784	20.5412162162162	5.06945426780878	158417.506081081	3420.46038292569	1.74189189189189	7.01486486486487	2.32085719033662	45974.7837837838	1779.23075857714	1480	1358584.7	71532.86	896.73	258.16	23.2	3.3	9.1	18.9	21.1	1.7	11.4	14.7	4.7	3.4	3.6	28.4	4	39.6	22.7	9.9	13.5	9.9	20.3	15.9
1	N15	3	FANCC	NM_000136	sample	4.12038404726736	23.4615952732644	5.06357375396032	191298.605612999	3331.49964091821	1.62629246676514	7.04209748892171	2.38478641618577	49054.8559822747	1759.62659172858	1354	1414387	78944.74	979.77	280.01	23	5.9	11.3	8.7	21.3	3.2	15.3	6.5	5.2	6.4	4.1	30.2	4.3	41.8	22.5	9.4	14.8	16.9	19.1	17.2
1	N16	1	NCOR1	NM_006311	sample	3.88813813813814	21.5495495495496	4.81590726265595	168313.472972973	3072.86302566799	1.83558558558559	7.19744744744745	1.83902003040749	48478.3768768769	1778.83171490608	1332	1403901.4	88361.52	892.32	318.12	23.2	3.8	16.1	15.2	19.1	2.8	17.3	13.7	5.7	4.4	3.1	30.7	4.4	40.8	22.4	11.6	14.6	19.3	18.2	20.7
1	N16	2	NCOR1	NM_006311	sample	3.74212034383954	19.519340974212	5.04538602130061	140129.411174785	3054.49214610475	1.81232091690544	7.84097421203438	2.02162672495592	55575.4419770774	1794.69387688529	1396	1297304.4	88450.34	879.94	326.47	22.9	2.7	13.6	9.8	19.8	3.2	16.4	7.7	5.1	3.9	2.4	32.8	4.4	41.1	21.6	9.6	12.6	9.7	17.1	14.1
1	N16	3	NCOR1	NM_006311	sample	4.66942148760331	26.3801652892562	5.19741674979999	215910.937640872	3271.7406069761	1.83921863260706	8.43200601051841	2.2695187807692	61932.5649887303	1618.47998639979	1331	1488067.6	86632.09	991.79	300.97	23.3	3.2	15.2	8.6	19.2	1.1	16.6	9.8	5.9	5.7	4.6	30.2	4.1	45.2	23.2	10.1	15.7	17.1	19.4	17.1
1	N17	1	PLK1	NA	Negative	3.72111553784861	25.6122177954847	8.04168918427962	225905.800796813	3529.22665964222	5.02921646746348	15.4966799468791	2.02833637896273	89302.9296148738	2479.96105078177	753	1526118.1	119363.07	1443.53	435.16	24	4.4	34.5	6.2	21.9	3.6	36.5	2.7	8.6	4.8	7.4	31.7	7.8	26.7	22	32.8	18.9	35.3	23	37.8
1	N17	2	PLK1	NA	Negative	5.0709534368071	42.7849223946785	12.0106848070321	434850.184035477	3648.36282536905	5.85809312638581	28.3924611973392	5.22081309975401	261305.197339246	2898.53162883721	451	2388874.1	147714.13	1654.43	515.44	31	2	41.9	4	25.1	0.4	43	3.1	9.8	6.7	9.5	33	13.5	29.7	24.8	36.6	21.7	30.8	25.5	37
1	N17	3	PLK1	NA	Negative	4.28083491461101	33.8823529411765	9.35939170591055	327420.485768501	3572.42633031108	5.48387096774194	23.7457305502846	3.45501790871859	201351.512333966	2652.17795994767	527	1932504.7	126838.8	1345.69	421.56	26.2	1.3	33.4	2.8	21.4	0	32.1	1.5	8.9	5.5	7.4	30.4	7.2	23.5	22.8	36.6	17.8	39.8	22.6	39.5
1	N18	1	PLK1	NA	Negative	4.2	26.4245901639344	6.46271678980387	227050.685245902	3531.36500179901	4.92622950819672	16.227868852459	2.59332155009146	104687.385245902	2513.78785501036	610	1551164.8	125786.31	1145.98	432.82	24.9	8.9	42.3	4.1	22	6.1	40.8	1.1	7	5.6	6.2	29.2	7.7	26.2	24.6	33.4	17.7	38.5	22.8	40.2
1	N18	2	PLK1	NA	Negative	4.08985507246377	26.6202898550725	7.08989393172881	226884.750724638	3257.56630042382	4.91304347826087	18.0826086956522	2.35431512024628	130003.134782609	2346.59985418608	690	1435668.1	109319.12	1096.49	368.43	22.2	3.2	33	4.6	17.4	1.3	30.7	2.2	7.4	3.8	5.4	30.7	7	29.1	23.6	30.7	16.4	26.8	19.4	32
1	N18	3	PLK1	NA	Negative	3.64057971014493	23.9028985507246	5.79337573695506	190849.501449275	2916.14582262245	4.39275362318841	17.1652173913043	1.88962491966711	125890.136231884	2105.37677784771	690	1227869.8	106443.69	831.97	349.89	18.4	18	34.8	17.7	15.1	18	36.2	15.8	5.5	6.2	3.9	35.7	6.8	40	18.3	26.7	14.8	31.2	18.3	31.2
1	N19	1	PLK1	NA	Negative	4.6640866873065	32.2120743034056	8.11583190240557	289463.328173375	3253.82907228035	5.56037151702786	22.6424148606811	2.54746522063679	185967.623839009	2649.44559907422	646	1929537.8	142183.67	1231.32	473.03	29.9	1.9	37.8	6.2	23.7	0.8	36.1	5.7	6.8	4.6	5.7	33.7	10.1	28.2	28.2	32.4	20.1	35.9	23.1	37.5
1	N19	2	PLK1	NA	Negative	4.18650088809947	32.0515097690941	11.0905599054142	300600.390763766	3597.48515109726	5.91651865008881	24.4333925399645	3.64531216445641	198780.085257549	2786.15233426724	563	1813427	132303.57	1389.05	480.93	26.1	2.1	37.5	7.6	20.2	0.5	35.2	5.2	9.2	4.8	7.3	32	9.6	25.4	21.7	38.9	20.6	33.4	26.5	38.9
1	N19	3	PLK1	NA	Negative	5.38926174496644	31.6879194630872	7.60020177773733	259903.172818792	3504.37515860147	5.41946308724832	19.756711409396	2.60988818477051	139835.105704698	2604.71061691532	596	1978075.1	138307.8	1424.83	475.22	30	2.2	40.1	2.5	27.5	0.2	39.9	0.7	7.4	5	7	31	8.2	27	26.5	35.2	21.5	38.3	26	38.8
1	N20	1	PLK1	NA	Negative	4.2879746835443	30.1708860759494	8.2179564382553	260822.860759494	3366.65927153723	5.03481012658228	19.5063291139241	2.35606188774404	152099.126582278	2666.09771264343	632	1735241.6	144624.65	1236.42	503.94	27.5	4.3	43	4.9	21.5	1.1	46.2	3.5	7.8	7.1	5.7	32	8.2	29.1	23.4	31.3	17.4	35.9	21	39.2
1	N20	2	PLK1	NA	Negative	4.33061224489796	35.4748299319728	10.8256785600459	354346.255782313	3497.83372489562	4.98367346938775	18.4952380952381	2.87914092770939	126278.321088435	2297.59513452525	735	1969978.7	113615.07	1419.62	391.97	22.9	3.7	39.2	6.9	19.7	1.4	36.9	3.7	8.2	3.7	7.5	32.2	7.5	33.5	21.8	30.2	18.5	26.5	22.3	32.1
1	N20	3	PLK1	NA	Negative	4.84097421203438	34.7636103151862	8.33724247001334	311247.150429799	3473.92080647425	4.689111747851	19.0372492836676	2.66914829437851	145287.514326648	2338.99482795214	698	1754981.7	118860.17	1204.74	401.67	26.5	2.1	45.3	2.3	22.6	0.7	44.7	0.6	7.6	5.4	7.4	32.4	6.6	31.1	22.9	30.2	20.5	34.5	23.6	34.1
1	N21	1	PLK1	NA	Negative	3.76388888888889	21.7777777777778	5.29593441590326	151166.882716049	3044.20750548256	4.23765432098765	14.2268518518519	1.98960758332071	95945.6188271605	2344.48682558338	648	1224276.4	116260.71	891.57	398.8	19.6	2.6	36.9	7.1	14.5	2	33.3	5.1	6.8	5.6	3.4	30.6	7.3	33	21.5	30.1	14	32.3	16.7	33.8
1	N21	2	PLK1	NA	Negative	6.10444874274662	43.0464216634429	9.66684298169044	393342.903288201	3761.85853961407	7.47195357833656	26.642166344294	3.69465355873445	189414.119922631	3021.22359008708	517	2103517.2	133677.73	1513.29	471.25	30.2	3.3	43.7	6.2	24.4	1	39.7	3.9	8.5	4.4	7.7	28	12.4	19.5	28	42.4	22.2	36.9	27.5	42.9
1	N21	3	PLK1	NA	Negative	4.57725587144623	29.3337453646477	7.15420765021602	249861.096415328	3417.43098535289	5.01730531520396	16.6600741656366	3.07897683189413	108804.301606922	2503.94346919519	809	1655637.8	117265.48	1220.08	398.04	25.1	2.2	36.1	3	21.5	0.4	35.6	0.9	6.4	5.6	6.2	30.8	7.2	27.3	23.6	30.8	18.4	35.8	22.7	35.8
1	N22	1	PLK1	NA	Negative	4.40856672158155	33.836902800659	7.56411463252098	317104.5815486	3278.89434735735	5.4332784184514	21.2602965403624	2.75912329511636	161852.614497529	2477.22518627423	607	1682694.4	133749.81	1239.86	447.07	23.1	13.5	39.7	10.7	19.1	9.9	39.4	6.6	8.1	6.4	6.9	35.9	8.1	32.9	23.2	32.8	19.4	36.1	23.7	38.2
1	N22	2	PLK1	NA	Negative	3.63576158940397	26.2026490066225	6.8000099156763	233586.6	2992.59498162576	6.37748344370861	23.3695364238411	2.91953736235485	159774.503311258	2602.32874723872	755	1514029.7	122426.21	1126.32	435.84	23.4	17.4	38.9	13.1	19.5	14.4	39.2	9.3	7.4	4.5	6.4	41.7	10.9	32.7	21.5	35.8	16.3	32.5	20.5	38.7
1	N22	3	PLK1	NA	Negative	4.75712143928036	30.4527736131934	8.03454966114595	261967.124437781	3590.12169621743	5.58920539730135	22.5052473763118	3.13411016242435	178054.140929535	2956.44041315625	667	1786080.5	150028.39	1434.43	542.1	28.6	1.8	51.6	2.4	25.6	0.6	51.9	0.3	7.9	6.7	7.5	30.4	12.4	23.8	25.6	39.1	20.7	42.4	24.1	43.6
