# Supplementary material for: TRACERx analysis identifies a role for FAT1 in regulating chromosomal instability and whole-genome doubling via Hippo signalling
Source: Nat Cell Biol. 2024 Dec 30;27(1):154–68. doi: 10.1038/s41556-024-01558-w (PMC11735399; doi:10.1038/s41556-024-01558-w)
Supplement: Supplementary file 17 — Statistical source data. [file 41556_2024_1558_MOESM17_ESM.zip › extended fig1/ext fig1A source/data/rawData/GIN_H1650_RPApS33.txt]

screenPlateOrder	plateWell	replicateNo	Content	ContentAnno	ContentType	MEAN_ObjectSpotTotalCountCh2	MEAN_ObjectSpotTotalAreaCh2	MEAN_ObjectSpotAvgAreaCh2	MEAN_ObjectSpotTotalIntenCh2	MEAN_ObjectSpotAvgIntenCh2	MEAN_ObjectSpotTotalCountCh3	MEAN_ObjectSpotTotalAreaCh3	MEAN_ObjectSpotAvgAreaCh3	MEAN_ObjectSpotTotalIntenCh3	MEAN_ObjectSpotAvgIntenCh3	ValidObjectCount	MEAN_Circ_TotalIntenCh2	MEAN_Circ_TotalIntenCh3	MEAN_Circ_AvgIntenCh2	MEAN_Circ_AvgIntenCh3	percentHIGH_Circ_TotalIntenCh2	percentLOW_Circ_TotalIntenCh2	percentHIGH_Circ_TotalIntenCh3	percentLOW_Circ_TotalIntenCh3	percentHIGH_Circ_AvgIntenCh2	percentLOW_Circ_AvgIntenCh2	percentHIGH_Circ_AvgIntenCh3	percentLOW_Circ_AvgIntenCh3	percentHIGH_SpotAvgAreaCh2	percentLOW_SpotAvgAreaCh2	percentHIGH_SpotAvgAreaCh3	percentLOW_SpotAvgAreaCh3	percentHIGH_SpotAvgIntenCh2	percentLOW_SpotAvgIntenCh2	percentHIGH_SpotAvgIntenCh3	percentLOW_SpotAvgIntenCh3	percentHIGH_SpotCountCh2	percentHIGH_SpotCountCh3	percentLOW_SpotCountCh3	percentHIGH_SpotTotalAreaCh2	percentHIGH_SpotTotalAreaCh3	percentHIGH_SpotTotalIntenCh2	percentHIGH_SpotTotalIntenCh3
1	C03	1	53BP1	NA	Positive	7.18159203980099	31.4900497512438	4.92911490969907	186599.917910448	3076.5380766918	9.79353233830846	39.0248756218905	3.26115374424079	206347.231343284	4378.69800231993	402	1542304	166488.3	1242.96	609.31	15.9	2.2	8.2	6.2	14.9	1.5	9.5	4.2	8	25.1	3.5	16.2	6	25.1	3.5	18.9	22.9	1	14.9	19.4	4.5	24.6	6.7
1	C03	2	53BP1	NA	Positive	6.65201465201465	24.5915750915751	2.85919082752883	128094.163003663	2566.11670006155	13.0695970695971	60.3296703296703	4.06054695453599	336750.197802198	4921.44493190856	546	1303184	160864.3	1055.91	628.37	14.1	3.3	7.9	9.2	9.9	0.4	9.2	9.7	4.2	22.7	11.2	10.1	2.6	22.7	3.3	8.4	19.4	5.7	10.6	13.6	15.8	16.3	19.8
1	C03	3	53BP1	NA	Positive	6.97196261682243	31.8878504672897	3.78078907117711	199407.635514019	2885.9867241335	11.9042056074766	51.5654205607477	3.66315738093521	289940.364485981	4872.07376619069	428	1619447.8	181419.4	1213.99	686.65	16.6	5.8	12.1	5.1	14.7	4.4	15.4	3.7	4.9	25.2	9.3	11.9	5.6	25.5	7	11	19.9	5.8	11.9	17.5	18.7	21.5	22.4
1	C04	1	53BP1	NA	Positive	8.65962441314554	35.7370892018779	3.9888282323359	216302.549295775	3255.360922242	14.2910798122066	66.5821596244132	4.21989431280188	422820.471830986	5648.29055139257	426	1822256	194152.9	1412.35	719.13	20.2	2.1	12.4	5.2	18.1	0.2	12.9	4.2	5.4	15	10.8	7.5	5.6	15	8.7	5.9	23.7	4.7	7.7	18.8	15.3	23.7	22.8
1	C04	2	53BP1	NA	Positive	5.49186991869919	18.5975609756098	3.09213424965919	102711.520325203	2480.99630385658	13.4674796747967	64.2764227642276	4.21507003209431	380693.544715447	5194.94480079891	492	1305771	194272.7	1100.87	730.91	11.2	2.6	12.4	5.1	10	0.4	14	2.8	2.8	22.8	12	10.2	3	22.8	7.1	8.1	13.2	8.9	9.1	8.3	20.5	10.6	27
1	C04	3	53BP1	NA	Positive	4.81702898550725	19.1721014492754	3.57276471565876	114504.358695652	2501.72233826304	12.6902173913043	57.5434782608696	3.93314443136404	352978.105072464	5462.02238570032	552	1359449.4	165733.4	1045.1	616.54	8.3	2	8.3	6.3	6.7	0.5	9.8	6.3	4.3	21.7	12.9	7.6	2.7	21.7	9.1	5.4	10.5	5.8	7.1	8.7	19.9	10	27.7
1	C05	1	53BP1	NA	Positive	7.31057268722467	32.4647577092511	5.01627496791329	201467.59030837	3309.71703485569	12.8039647577093	56.7334801762115	3.85331921162135	346456.116740088	5264.81110936421	454	1549599	181521.4	1386.42	677.75	17.6	4.6	8.8	9.5	15.2	0	9.9	5.9	7.9	19.2	6.8	12.1	7	19.2	6.2	11	22.2	3.7	12.3	19.2	12.8	22.5	16.7
1	C05	2	53BP1	NA	Positive	8.02350427350427	35.9059829059829	4.70719105068635	218011.230769231	3294.33144402646	13.0213675213675	55.4017094017094	3.79924085016434	321554.576923077	5216.08710315993	468	1603940	156683.7	1331.8	566.41	19.4	2.6	8.5	7.7	17.7	0.4	9.6	4.9	6.2	18.6	5.8	7.1	7.1	18.6	4.9	6	25.2	4.5	6.2	20.3	12.6	25.4	20.5
1	C05	3	53BP1	NA	Positive	6.97097242380261	27.9767779390421	4.21951711706555	171334.979680697	3027.75319949412	11.9970972423803	49.8011611030479	3.78216301818144	286337.798258345	5103.74714856701	689	1479199.2	170170.1	1247.17	648.8	13.9	2	9.3	6.2	13.5	0.1	11.3	4.1	5.4	20.9	5.8	10.9	5.1	20.9	4.9	8.7	19.4	3.6	11.2	17	12.8	20.2	20.9
1	C06	1	53BP1	NA	Positive	10.6528384279476	41.3886462882096	4.92683165363584	232823.580786026	3375.56386695231	14.2598253275109	68.9847161572052	4.41606175124908	419397.639737991	5474.08303983731	458	1848456	177135.6	1481.75	670.19	26.4	2.8	10.7	4.4	21	0.2	10	3.5	5.7	12.4	10.5	10.3	5.5	12.4	5.7	7.4	32.8	5	11.6	25.1	18.1	28.6	24.7
1	C06	2	53BP1	NA	Positive	7.52173913043478	33.0237154150198	4.94147233739175	203799.037549407	3067.31848480146	12.8221343873518	55.1778656126482	4.03504028781772	332328.758893281	5365.1797778123	506	1650929	166050.1	1333.51	600.17	20.6	1.8	7.5	4.9	15.8	0.2	9.3	4.7	5.7	24.9	7.7	9.3	5.9	24.9	8.7	6.5	23.9	4.3	7.7	18.6	10.1	22.1	19.8
1	C06	3	53BP1	NA	Positive	7.06896551724138	28.4439655172414	5.56738681498564	164087.282327586	2992.21463196733	13.3318965517241	61.1939655172414	3.79077805656324	364914.793103448	5056.94206139215	464	1525405.1	167508.8	1248.71	584.85	15.3	2.2	8.6	6.2	12.1	0.2	8	4.1	5.2	17.9	11	14.7	4.7	17.9	4.3	10.8	20	9.1	13.1	14.2	23.7	18.1	33.8
1	C07	1	53BP1	NA	Positive	7.23834196891192	34.7236614853195	5.53602258514844	237578.246977548	3256.8666888979	5.426597582038	17.5215889464594	2.17965981387776	85914.4110535406	3479.54262182947	579	1554868	145547.8	1336.48	542.99	16.8	3.3	6.4	15.4	16.1	1	7.8	12.6	9.2	22.8	1.7	40.2	7.1	22.8	1.2	37.8	20.9	0	40.1	18.8	0.5	23.5	0.5
1	C07	2	53BP1	NA	Positive	5.32307692307692	17.2923076923077	3.46517104782208	88663.0703296703	2395.05429115828	14.9692307692308	77.1362637362637	4.71191694816636	478110.410989011	5516.91017807382	455	1242795	162339.5	1009.51	586.65	7	3.5	9.2	5.9	5.7	0.4	8.4	3.7	2.9	20	18.5	7.3	2.2	20	9.9	6.6	14.3	12.5	8.4	7.5	29	9.2	37.8
1	C07	3	53BP1	NA	Positive	5.19157088122605	21.9463601532567	4.5247022839157	130763.084291188	2439.74532951217	12.2816091954023	52.5498084291188	3.55180342859595	303931.863984674	4840.48025706343	522	1365895.4	157087.2	1082.86	581.41	11.9	3.6	6.7	7.7	9.6	0.6	6.5	5.7	4.6	28.5	8.4	12.8	3.4	28.5	3.3	11.5	12.6	6.7	12.8	10.5	17.8	13	22
1	C08	1	53BP1	NA	Positive	6.14652956298201	31.6066838046272	6.25156804240225	211378.395886889	3167.64980299818	5.58611825192802	18.2493573264781	2.3352868728276	100301.845758355	3777.29605652117	389	1435290	178028.1	1254.87	689.68	17	2.8	11.3	10	15.4	1	13.6	7.5	8	22.6	2.6	35.5	7.7	22.6	4.4	39.3	17	0	37.3	17.2	0.5	21.1	2.6
1	C08	2	53BP1	NA	Positive	5.79840848806366	27.7400530503979	4.35914568167721	177190.037135279	2786.88222459555	7.89389920424403	27.9920424403183	3.01661054275188	140793.209549072	4075.94543940061	377	1310239	181641.7	1161.57	724.61	13.3	3.4	12.2	13.8	11.9	0.5	18	11.9	7.7	27.3	3.4	17.2	6.6	27.3	5	21.5	16.2	0.8	16.4	14.1	0.8	17.8	1.9
1	C08	3	53BP1	NA	Positive	6.87960687960688	30.4348894348894	3.93626765061113	181918.742014742	3104.88825732319	9.83046683046683	36.5479115479115	3.17802106467157	170076.714987715	4100.81500694792	407	1680535.1	153461.8	1350.67	560.93	18.9	1.5	8.6	14	20.4	0	9.6	13.5	7.6	24.3	2.5	12.8	4.2	24.3	2.9	16.5	20.1	2.2	12.5	18.4	4.9	23.1	4.9
1	C09	1	PLCG2	NM_002661	sample	6.80037664783428	35.4406779661017	4.83551671025266	231713.935969868	3132.24187151747	7.57250470809793	26.2203389830508	2.991115993898	129631.662900188	4081.43218198449	531	1411217	158920.4	1330.38	601.02	14.3	5.5	7.7	9.2	16.4	1.1	11.1	5.5	10.7	26.2	3.6	16.8	7.7	26.2	2.8	27.7	20.9	0.4	18.3	19.6	0.4	25.2	1.5
1	C09	2	PLCG2	NM_002661	sample	6.458432304038	24.1211401425178	3.2430312512831	132435.58432304	2651.25416776114	13.9334916864608	66.6318289786223	4.31844948575421	401166.218527316	5460.1115369176	421	1449972	207246	1148.42	797.95	14	2.6	14.7	5.2	11.2	0	14	2.6	6.7	22.1	13.3	9.5	4	22.1	9	7.1	17.1	9.7	9.3	13.1	22.1	14	32.5
1	C09	3	PLCG2	NM_002661	sample	5.61099796334012	32.3136456211813	5.76003881033246	232504.030549898	3096.2580356774	6.92464358452138	23.5295315682281	2.94134407512888	113176.175152749	3796.95939069203	491	1526000	174276.1	1336.62	696.75	14.5	6.1	10.8	12.4	15.7	3.7	13.2	9	11	31	4.9	20	9	31	3.9	30.1	14.9	0.4	17.9	16.7	2.6	21.8	3.5
1	C10	1	SETD2	NM_014159	sample	7.8366935483871	35.4375	4.57406997419979	221677.060483871	3424.42850632587	13.4052419354839	57.5262096774194	4.05245270799379	333974.824596774	5275.72745029941	496	1578839	182560	1394.05	664.16	20	3.6	10.1	5.2	17.1	0.8	10.5	2.8	8.7	18.1	5.6	5.8	7.1	18.1	4.2	7.7	23.8	3.2	8.7	19.6	7.3	24.6	13.1
1	C10	2	SETD2	NM_014159	sample	9.17703349282297	34.2607655502392	3.66485066329132	170578.244019139	3077.25282987621	16.0909090909091	86.4928229665072	4.88756948809723	564618.624401914	5750.93073940693	418	1527463	176833.5	1269.86	651.91	18.4	1.9	11	7.4	14.4	0.2	12.7	5.3	3.6	14.1	21.3	9.8	3.1	14.1	12.7	9.1	26.6	16.3	9.8	20.1	38	23	52.2
1	C10	3	SETD2	NM_014159	sample	8.10874200426439	35.4946695095949	5.25268215740136	224546.319829424	3240.83463550613	13.9722814498934	64.861407249467	4.39512809860231	396795.044776119	5572.31345124257	469	1643433.7	200192.2	1389.54	747.1	16.4	2.3	14.1	3.4	15.6	0.2	18.6	1.9	7	19.6	14.9	5.8	6.4	19.6	8.5	5.1	21.1	7.5	6.2	19	22.6	22.2	30.7
1	C11	1	IKZF1	NM_001220765	sample	7.57478632478632	32.5384615384615	5.87093788569302	198201.213675214	3252.48775496434	13.9188034188034	69.3846153846154	4.56400276816554	442213.066239316	5573.38501941782	468	1542111	211226.4	1396.5	795.37	19.7	4.1	14.5	4.5	18.2	2.8	17.3	3	6	18.6	13.5	11.8	5.1	19	11.5	9.8	21.4	6.6	12.8	19.4	19.7	22.2	26.9
1	C11	2	IKZF1	NM_001220765	sample	7.6	30.3078431372549	5.08196716992035	174298.668627451	2989.34118075433	13.9450980392157	68.6392156862745	4.73097549418265	418265.980392157	5295.78639070829	510	1479725	186391.7	1313.86	704.21	16.9	5.5	11.2	9.2	15.9	0.8	13.9	5.3	6.1	17.8	14.7	10.2	3.5	17.8	9.6	10.4	23.5	11.2	11.8	19	24.3	21.8	32.2
1	C11	3	IKZF1	NM_001220765	sample	7.27872340425532	29.3531914893617	5.34034615083794	191088.334042553	3080.82859642755	13.4851063829787	59.5851063829787	3.89358724788967	349002.9	5273.99046550924	470	1634073.6	185725.5	1382.49	691.46	17.2	1.9	9.1	7.9	16.2	0	11.9	7	6	20.6	10.2	8.5	6.6	20.6	6	7	23.2	9.6	7	17.2	22.6	20.6	29.1
1	C12	1	COL2A1	NM_033150	sample	7.99704142011834	37.4526627218935	5.44951217538768	214552.99408284	3146.79303865358	8.75443786982249	31.6627218934911	3.11643861352005	161925.408284024	4189.74955200698	338	1542775	190610.8	1337.79	689.94	17.8	4.4	11.8	7.4	18.3	2.1	12.7	3.8	8.6	24	4.4	20.7	6.5	24	3.6	24.3	25.1	0	19.5	21.6	1.5	27.2	2.7
1	C12	2	COL2A1	NM_033150	sample	8.07462686567164	38.5970149253731	5.6000490188587	228190.626865672	3571.79633578378	11.3544776119403	50.7985074626866	4.19414228330583	292103.78358209	5061.71042230495	268	1659121	239865	1596.39	925.08	23.1	1.9	23.1	3.4	22.4	0	26.5	1.9	11.2	18.3	11.6	10.8	8.6	18.3	9	9	23.1	2.6	12.7	22.8	8.2	28.4	15.3
1	C12	3	COL2A1	NM_033150	sample	6.89113924050633	40.1670886075949	8.14548936204896	302938.756962025	3182.17643559988	6.25822784810127	19.4101265822785	2.59921111955325	93429.5012658228	3808.3327472356	395	1634348.3	174763.7	1441.45	636.57	18.7	6.6	12.7	7.8	17.2	3.5	14.9	5.8	9.6	28.6	3.5	22.3	9.1	28.6	2.3	30.6	20.8	0.3	20.8	20.5	0.5	23.8	1.5
1	C13	1	SMAD4	NM_005359	sample	7.22384937238494	31.2008368200837	3.82499841648909	189275.326359833	3058.14082331971	9.67991631799163	41.9937238493724	3.44083565915107	251812.257322176	4662.97222695791	478	1613431	183997.9	1245.3	696.09	16.1	2.3	11.3	10.3	14.6	0.6	14.2	10.7	6.7	21.8	7.3	19.9	4.8	21.8	6.7	18	22	1.9	17.6	15.5	9.6	18.2	13.6
1	C13	2	SMAD4	NM_005359	sample	10.2551928783383	44.6765578635015	4.73294994222176	285770.086053412	3456.44776738765	15.6617210682493	89.053412462908	5.28150220870063	578777.163204748	5862.09319873199	337	1835277	174595.8	1535.15	640.76	22.6	3.6	8.3	8	19.9	1.2	9.8	3.9	8.3	11.6	23.7	8.6	7.4	11.6	14.8	8	31.8	14.5	9.2	24.3	40.7	27.3	51.6
1	C13	3	SMAD4	NM_005359	sample	5.22335025380711	22.8121827411168	3.87803957022859	161944.525380711	2737.04852121541	13.9416243654822	69.5939086294416	4.42220725130391	441721.670050761	5444.17963712588	394	1543197.6	205781.6	1346.91	788.82	12.4	2.8	17.8	5.8	11.2	0	20.3	3.6	6.1	23.4	16	12.9	5.6	23.4	11.9	10.9	14.2	10.7	12.9	11.2	30.5	13.2	38.6
1	C14	1	FANCF	NM_022725	sample	8.92997198879552	45.1904761904762	6.49477790185198	304897.327731092	3531.06202276503	7.39775910364146	24.9243697478992	2.78597038589734	124806.246498599	4073.47284586167	357	1978690	187473	1577.64	684.47	24.9	3.1	11.2	8.4	21	0	12.9	7.3	9.2	20.4	2	21.3	8.4	20.4	2.2	25.5	24.9	0.3	23.2	23	1.1	28.3	1.7
1	C14	2	FANCF	NM_022725	sample	8.96143250688705	47.1597796143251	7.59258722240264	330447.801652893	3645.67477376667	15.5482093663912	85.1735537190083	5.19159214018921	556649.807162534	5815.39345817238	363	1818846	206039.4	1673.67	735.15	20.1	3.9	17.1	6.1	19.6	0	17.6	4.1	10.2	16.8	19.8	7.2	10.5	16.8	17.6	7.4	27.3	14.3	7.7	24.5	37.5	28.4	47.1
1	C14	3	FANCF	NM_022725	sample	5.20444444444444	26.9155555555556	6.15833285824802	202383.486666667	2914.00715865531	13.5688888888889	62.9088888888889	4.26234206078229	365508.071111111	5137.96200887564	450	1517740.4	183545.6	1321.16	661.88	13.6	2.7	9.8	9.1	11.8	0.4	12	6.2	8.7	28.2	13.3	8.4	7.3	28.2	6.9	8.4	13.6	5.8	10.7	14	22.7	16.4	30
1	C15	1	Sep-12	NM_144605	sample	7.01086956521739	38.4891304347826	7.6680265870022	270000.619565217	3266.27496693251	7.76902173913043	27.2690217391304	2.86034290532597	133499.622282609	3990.10554694166	368	1597261	154220.3	1397.55	553.63	18.5	3.5	6	10.9	19	0.3	6.2	10.1	11.7	24.5	1.6	20.1	9.5	24.5	1.6	27.2	19	0.8	22.8	21.2	0.8	22.8	1.6
1	C15	2	Sep-12	NM_144605	sample	8.35692307692308	46.3569230769231	6.2105367870592	317481.852307692	3450.02915098202	10.2	39.2523076923077	3.42488010635247	208569.8	4529.89183290224	325	1878303	179443.6	1484.29	670.23	25.8	4	12.9	7.4	24	0.6	15.1	6.2	12	25.8	4.6	12.6	10.8	25.8	5.2	13.2	24.6	2.2	12.9	24.9	3.1	28.9	7.1
1	C15	3	Sep-12	NM_144605	sample	4.42384105960265	13.8896247240618	2.95303982786062	63651.9072847682	2184.19341147311	13.6203090507726	58.158940397351	3.87928203604682	334154.796909492	5130.14959796346	453	1170499.1	176962.9	874.96	660.75	8.6	3.8	9.3	4.4	5.3	1.1	10.6	1.8	4	26	8.6	9.7	2	26	4.9	9.1	9.9	7.7	10.2	5.7	20.5	8.2	28.7
1	C16	1	GNPTAB	NM_024312	sample	7.89615384615385	44.025	9.09068427711855	324969.048076923	3487.60068655072	7.69807692307692	25.5942307692308	2.75389189555761	128207.271153846	4001.88013920626	520	1834263	161659.4	1539.13	622.32	20.8	4.6	6.9	10	20	1.2	7.9	7.5	11.9	23.8	1.9	20.6	10.6	23.8	2.5	29.4	21.9	0.4	20.6	22.3	1	27.3	1.5
1	C16	2	GNPTAB	NM_024312	sample	8.03094777562863	41.468085106383	6.11308186143773	281342.659574468	3403.38794137	10.1934235976789	38.678916827853	3.18257317354811	200964.439071567	4405.19748751965	517	1711040	148896	1480.08	552.56	20.7	2.7	5.8	9.5	18.2	0.4	8.7	6.8	10.3	21.9	4.6	14.5	8.7	21.9	1.5	11.2	24.4	2.9	12.2	21.5	5.2	25.3	8.1
1	C16	3	GNPTAB	NM_024312	sample	6.86363636363636	32.1515151515151	4.91014582547254	201060.851010101	2871.2011105637	8.85606060606061	30.7424242424242	2.97377581099281	142373.843434343	3900.62796492429	396	1432175.5	177382.5	1181.7	652.61	15.2	3	10.9	7.3	12.9	0.3	11.6	4	7.8	28.3	3.5	15.4	5.8	28.3	3	24.5	20.7	1.8	15.7	18.4	2.3	20.2	4.3
1	C17	1	53BP1	NA	Positive	7.43339960238569	36.8926441351889	4.75573926527901	248394.888667992	3186.17046292055	6.8051689860835	21.6898608349901	2.73651129091936	112151.393638171	4234.82621328712	503	1559094	190474	1306.9	727.85	19.3	3.8	10.5	7	18.3	0.6	13.9	5.8	9.1	25.2	3.4	21.5	7.4	25.2	4	27	23.3	0.2	21.7	20.7	0.4	23.9	1.4
1	C17	2	53BP1	NA	Positive	6.59692898272553	29.7946257197697	5.56787361045268	189582.130518234	3190.3010073971	9.55278310940499	35.4856046065259	3.09074666292032	175911.170825336	4154.42150373089	521	1402465	160599.7	1299.6	597.94	16.1	3.6	8.6	10.9	15.7	0.4	10.7	9.4	10.2	22.6	4.2	16.5	7.3	22.6	1.9	15	19.8	2.1	15.4	17.7	4.2	22.6	5.8
1	C17	3	53BP1	NA	Positive	6.0672268907563	30.4268907563025	6.78312250934631	233059.546218487	2978.50804993363	10.2504201680672	39.8974789915966	3.20901059306803	207444.754621849	4286.06099773244	595	1502130.9	143796.5	1378.16	519.17	14.6	3.9	5.2	11.9	13.4	0.7	6.7	9.7	8.9	25.9	5.9	16.3	7.9	25.9	1.7	17.5	18	1.8	15.8	15.5	8.9	18.5	11.6
1	C18	1	53BP1	NA	Positive	8.85845588235294	41.8933823529412	5.47775842852619	274934.373161765	3395.44949188369	7.05698529411765	23.4338235294118	2.85505667458039	121268.069852941	4158.44982156516	544	1677791	153546.3	1409.65	557.89	19.9	2.9	6.6	10.3	18.9	0.4	8.6	6.8	7.9	23.5	2.8	23.3	8.8	23.5	2.8	28.7	27.9	0.7	21.3	23	2.8	27.9	3.3
1	C18	2	53BP1	NA	Positive	8.37550200803213	40.1706827309237	6.58818888489241	264234.044176707	3513.7151886099	6.9718875502008	22.2670682730924	2.49512172604685	100080.180722892	3561.32540323828	498	1702786	140258	1580.65	515.18	23.1	2.6	7	15.9	21.9	0	6.4	14.7	10.6	19.5	2.6	26.5	8.6	19.5	1.2	29.3	27.5	1	22.9	24.7	1.4	28.9	1.2
1	C18	3	53BP1	NA	Positive	7.66176470588235	34.3455882352941	7.33530267840085	226318.727941176	3246.41985032956	14.1372549019608	68.4313725490196	4.50907554596202	414456.365196078	5383.17465291484	408	1570188	182312.2	1481.21	683.42	17.6	2.9	10.8	8.8	16.9	0	11.8	5.4	8.1	18.9	15.2	8.6	7.1	18.9	9.3	7.6	21.3	10	9.3	21.6	25.7	26	33.8
1	C19	1	53BP1	NA	Positive	8.12293577981651	42.4862385321101	5.76321071300188	280554.605504587	3231.61118939907	6.03119266055046	19.3743119266055	2.40480314603229	100124.871559633	3802.49980323763	545	1624690	141472.5	1315.87	524.67	19.1	3.9	7.5	27.2	17.4	2	9.2	26.1	9	23.1	1.3	32.8	8.1	23.1	1.3	36	23.7	0.7	33.2	22.6	0.6	26.4	1.5
1	C19	2	53BP1	NA	Positive	8.56232686980609	43.5429362880886	5.80099728050825	280702.487534626	3531.79368263848	8.18282548476454	28.612188365651	2.95250764700271	144401.792243767	4315.62474364377	361	1742549	175728.1	1481.7	658.48	21.1	2.5	14.4	7.8	20.5	0	16.3	6.4	10.5	18	2.8	18.8	8.9	18	4.7	17.5	24.7	0.8	16.6	23	1.4	28	3.6
1	C19	3	53BP1	NA	Positive	7.71960297766749	35.4342431761787	7.67599603944276	249190.76426799	3486.64499925667	12.2853598014888	54.0893300248139	3.40683687145621	318392.488833747	4554.07166175776	403	1696151.1	161145.5	1663.4	583.98	16.6	6.5	9.4	14.1	18.6	4.2	10.9	12.2	10.2	19.9	8.2	19.1	8.9	19.9	7.2	18.4	23.8	11.4	18.4	20.6	21.6	26.3	26.8
1	C20	1	53BP1	NA	Positive	7.29306487695749	36.5771812080537	5.36734442846142	240042.015659955	3322.55754974874	9.37360178970917	35.8322147651007	3.28833778297535	197388.657718121	4567.57487628072	447	1604839	162812.1	1403.03	620.51	17.4	2.7	8.5	9.2	17.2	0	11.2	7.6	11.6	20.4	3.1	15.7	6.7	20.4	3.6	15	22.4	0.9	13.6	19.5	2.7	24.4	4.7
1	C20	2	53BP1	NA	Positive	7.9868073878628	42.0184696569921	5.98999074262369	298173.298153034	3463.72552584047	8.59894459102902	31.8759894459103	3.06465554195089	162750.683377309	4173.19446338447	379	1807126	185419.4	1557.65	708.92	22.7	3.2	10.8	5.8	21.4	1.1	13.7	2.6	10	23.5	4.5	15	9.2	23.5	4	18.7	24.3	1.3	15	24	2.6	28	4.7
1	C20	3	53BP1	NA	Positive	9.30104712041885	47.4764397905759	7.347640074699	332725.02617801	3625.63940395021	8.99476439790576	30.303664921466	3.042939238587	148875.958115183	4064.6558682315	382	1886619.1	150211.3	1725.76	536.71	24.1	3.7	7.3	14.1	25.7	0.3	8.6	12.6	10.5	23	4.5	13.1	10.5	23	3.9	22	27.5	1.3	13.1	27	2.1	30.6	3.1
1	C21	1	53BP1	NA	Positive	8.30379746835443	38.92194092827	4.8341397542108	244040.126582278	3075.36183832968	10.042194092827	36.8396624472574	3.28306826479164	203987.544303797	4881.20205509902	474	1684485	181689.6	1451.05	654.53	21.1	3.8	8.6	8.4	19.6	0.8	9.5	7.4	7	28.3	3.2	13.3	8.2	28.3	5.1	10.3	25.7	1.1	13.5	20.9	1.5	26.6	3.8
1	C21	2	53BP1	NA	Positive	7.76086956521739	39.302371541502	5.14117093738652	257489.711462451	3144.0959029816	7.82213438735178	25.7430830039526	2.81615527526078	116247.705533597	3817.10478302889	506	1599397	135818	1359.37	504.39	19.4	3.6	4.2	13.2	18.4	0.2	5.3	11.5	9.9	24.1	2.6	18	7.5	24.1	1	24.3	23.9	0.2	15.4	20.9	0.4	24.7	1
1	C21	3	53BP1	NA	Positive	7.44877049180328	35.5245901639344	5.31172027755259	225153.946721311	3264.99066911569	8.42213114754098	27.5696721311475	2.74146816322559	132144.463114754	4035.84534548829	488	1434778.2	156946.6	1524.82	660.38	16.2	6.8	8	10	19.3	3.9	10.2	5.5	11.3	23.2	1	15.8	9	23.6	1.6	21.9	21.1	1.2	16.2	19.5	0.8	23.2	1.8
1	C22	1	53BP1	NA	Positive	7.08542713567839	25.9371859296482	3.23157956214403	124134.876884422	2620.57509269949	15.0628140703518	76.572864321608	4.79965015787678	477530.366834171	5662.77755863667	398	1428131	167190.5	1149.06	597.08	13.8	4.5	8.8	6.3	12.8	1	10.3	3.5	4	18.8	12.3	6	2	18.8	8.5	5.5	19.6	5.8	9	13.6	19.3	14.3	33.7
1	C22	2	53BP1	NA	Positive	6.83863636363636	34.2886363636364	6.7721690879815	240674.509090909	3253.80038272383	9.33409090909091	35.6818181818182	3.15204303795564	174981.872727273	4031.38108291857	440	1531918	140256.5	1391.66	543.49	16.8	5.9	8	12.3	16.6	2.7	9.5	10.7	9.5	19.5	5.5	16.8	8.9	20.7	2	21.8	20.5	2.5	15.7	18.2	4.3	23.4	6.1
1	C22	3	53BP1	NA	Positive	7.79680365296804	37.972602739726	5.13017074428985	253148.632420091	3201.05097131463	10.6232876712329	39.958904109589	3.2743344060113	207056.961187215	4495.33748302965	438	1595127.6	177459.6	1420.67	696.7	17.1	1.4	10.3	4.6	18.7	0	11.2	2.5	7.1	23.7	3.4	11	7.8	23.7	3.7	13.9	23.1	1.6	10	19.4	7.1	24.7	10.7
1	D03	1	RAD51	NA	Positive	8.08229426433915	52.501246882793	7.56943959173099	321576.905236908	3463.65167843518	9.03990024937656	32.5386533665835	2.67408750803459	195420.354114713	4320.69806587232	401	1608105	195156	1186.67	659.19	20.4	20.7	15.5	16	14.2	20.9	12.5	14	12.2	21.9	3.2	29.4	6.5	24.7	5	25.7	29.4	3	27.7	40.4	3.2	43.9	7.5
1	D03	2	RAD51	NA	Positive	9.46239554317549	61.1281337047354	6.7730501322388	368361.348189415	4185.32287444275	7.01671309192201	20.9136490250696	2.32126440131841	109860.495821727	3860.03879913297	359	1954696	216082	1455.91	733.81	27	1.9	19.8	6.7	16.2	0.3	17.3	5.6	14.2	12.8	1.9	29.2	9.5	12.8	4.2	28.7	33.7	1.7	27.6	47.6	1.7	51.5	4.7
1	D03	3	RAD51	NA	Positive	10.5938242280285	56.9524940617577	6.80476951079035	354458.548693587	3847.24325763213	12.9263657957245	53.1923990498812	3.36581163857361	361712.558194774	5622.35257964592	421	2255966.4	254117.3	1578.99	869	30.4	3.8	29.2	6.4	15.4	0.2	24.2	4	6.4	13.3	7.6	15.2	6.4	13.3	17.8	10.9	40.6	13.8	14.7	43.5	19.7	48	29.5
1	D04	1	RAD51	NA	Positive	9.9304347826087	60.4434782608696	7.00440333340627	356388.750724638	4122.78909301451	7.99130434782609	28.4347826086957	2.90541023279812	173728.304347826	4730.55624124475	345	1918264	241652.6	1506.86	850.12	25.2	3.2	23.8	7.5	18.8	0.6	21.2	6.4	16.2	13.3	2.9	23.2	7.8	13.3	8.1	19.1	35.1	0.9	23.5	42.9	3.5	48.4	5.5
1	D04	2	RAD51	NA	Positive	8.69310344827586	54.8206896551724	6.22041708458843	328164.734482759	3788.54403602997	14.6551724137931	61.9068965517241	3.71491313060532	388040.496551724	5589.98508862149	290	1915867	235295.4	1450.79	796.41	24.8	2.4	23.8	4.5	13.1	0	18.3	3.1	13.8	16.6	7.6	11.7	7.2	16.6	12.4	7.9	32.8	15.5	10	43.4	20	47.6	28.3
1	D04	3	RAD51	NA	Positive	9.88888888888889	51.462962962963	5.39146362533441	279486.972222222	3505.71073544314	14.283950617284	63.6604938271605	3.81047131107522	402499.898148148	5479.29022473662	324	1793082.9	217126.7	1357.19	707.23	24.4	4.3	19.1	8.6	14.8	2.5	14.5	4.3	7.4	13.9	11.7	12	6.2	13.9	12.3	10.2	37.3	14.5	11.1	41.7	25	42.9	34
1	D05	1	RAD51	NA	Positive	9.48062015503876	61.4418604651163	6.34597426560571	382813.700258398	4064.43250710734	7.85271317829457	27.9121447028424	2.78500701252842	161937.57622739	4314.19134575661	387	1885517	214941.9	1515.58	727.8	23	9.6	19.6	15	19.1	4.1	16.5	10.9	15.2	15.5	3.4	24.5	10.1	15.5	6.5	27.4	32.3	1	27.1	42.1	1.6	48.1	4.9
1	D05	2	RAD51	NA	Positive	8.33684210526316	50.1973684210526	6.55867554225948	280390.55	3591.22556172785	7.21578947368421	21.1789473684211	2.34962272681706	106636.560526316	3918.36129267698	380	1670722	166347.3	1250.31	565.17	22.1	6.3	11.6	10.3	12.4	0.3	7.4	8.2	11.6	21.1	0.8	25.5	6.1	21.1	2.1	25	29.2	2.9	22.4	41.1	0.8	45.3	2.1
1	D05	3	RAD51	NA	Positive	8.99076923076923	59.3907692307692	7.47107840324276	373918.766153846	4104.5753976172	8.04923076923077	26.0523076923077	2.96424400915803	149459.323076923	4573.81293422202	325	1933452.3	257977.5	1495.79	879.1	24.3	4	28.3	7.4	16.3	0	25.8	4.3	15.1	13.2	3.1	21.2	8.3	13.2	7.4	15.7	31.1	4	19.1	45.8	4	48.6	7.1
1	D06	1	RAD51	NA	Positive	10.3511705685619	62.7190635451505	7.85122531328555	417317.662207358	4157.18880041166	16.1204013377926	75.5217391304348	4.54821637040823	533400.277591973	6197.77337575611	299	2216574	242365.5	1605.89	817.55	30.8	3.7	25.1	7	19.7	0.3	18.7	3	10.4	11.7	13.7	6.7	9	11.7	17.7	6.4	36.8	12.4	8.4	42.8	19.7	49.5	30.8
1	D06	2	RAD51	NA	Positive	8.96143250688705	59.7878787878788	9.41511673843537	390532.837465565	4348.39221538923	11.7575757575758	45.3471074380165	3.31969188709904	264920.396694215	4980.5264520539	363	1956373	225918.3	1780.29	794.02	27	4.7	21.8	8.3	20.7	0.3	19.3	3.3	18.7	14	4.1	14.6	13.5	14	9.4	13.5	28.7	11	13.8	43.5	9.1	47.4	16
1	D06	3	RAD51	NA	Positive	9.89320388349515	63.3754045307443	7.82909728076758	379359.16828479	4062.27651573106	11.7411003236246	43.1035598705502	3.05975459790933	267102.796116505	5259.07012915057	309	2100410.3	259692.4	1529.53	944.27	25.6	2.6	32	5.8	17.5	0	29.1	3.9	11.7	10	5.5	15.5	5.5	10	11	10.7	33	12	14.2	50.2	12.3	54.4	19.7
1	D07	1	RAD51	NA	Positive	9.29045643153527	64.0331950207469	9.59686120533155	434733.713692946	4175.99179993067	9.32365145228216	31.1784232365145	2.8721286871575	182950.493775934	4591.37552648262	241	2082967	246670.5	1633.38	861.77	24.1	5.4	26.1	7.5	21.2	0	22.4	5.4	18.7	14.1	3.7	19.5	10	14.1	6.2	23.7	31.1	3.3	18.7	41.5	2.1	47.7	7.1
1	D07	2	RAD51	NA	Positive	10.2493638676845	66.8142493638677	7.09958869622893	427067.071246819	4190.25084364386	6.02544529262086	18.4529262086514	2.2694123525005	95229.3027989822	3625.64808133949	393	2114428	195398.2	1570.58	675.01	27.5	4.3	17.6	9.2	18.8	0.5	14.5	8.9	15.8	12.2	2.5	30.8	12.7	12.2	2.3	34.1	34.4	1	30	45.3	1.3	48.9	2.3
1	D07	3	RAD51	NA	Positive	9.87826086956522	58.4869565217391	5.80878454401086	350929.873913043	3724.85187845989	15.0869565217391	67.9217391304348	4.00240580010653	419601.869565217	5584.49533025239	230	2139767.6	260603.5	1466.24	834.94	26.1	0.9	28.7	3.5	15.7	0.4	23	1.7	10.4	15.2	10.9	9.1	8.7	15.2	13	5.7	30.4	21.3	7.4	42.6	31.7	46.1	37.8
1	D08	1	RAD51	NA	Positive	9.85855263157895	59.0592105263158	6.19059427937552	333485.447368421	3963.37079933595	8.2796052631579	28.4407894736842	2.93736132808691	162271.039473684	4876.05072768298	304	1856657	237768.4	1318.41	837.97	26	3.9	25.7	5.3	14.5	1	24.3	3.3	14.5	12.5	2.6	21.4	5.6	12.5	5.3	15.8	34.9	2.3	20.7	48	1	49	3.3
1	D08	2	RAD51	NA	Positive	9.52188552188552	62.5488215488216	6.62445964835837	379438.962962963	4285.55026122526	7.10774410774411	22.043771043771	2.44822508099895	116182.32996633	4143.72352631409	297	2042358	232431.8	1458.07	775.39	27.3	1.3	27.9	5.4	15.8	0	24.9	4.7	16.8	10.8	3.7	26.3	9.4	10.8	2.4	22.9	32	1.7	22.9	49.2	1	53.5	2.7
1	D08	3	RAD51	NA	Positive	8.56209150326797	54.2679738562092	5.73307746001574	330805.490196078	3724.54719178733	6.52941176470588	19.3660130718954	2.28783623857049	96464.4346405229	3860.18639648122	306	1853629	220555.3	1338.36	733.05	18.6	2.6	23.5	6.5	14.4	0	21.2	4.9	15	17.3	2	26.5	9.5	17.3	3.3	31.4	29.1	2.3	24.2	40.8	1.6	46.1	2.6
1	D09	1	SMC3	NM_005445	sample	7.19239904988124	33.4465558194774	4.69764376015599	200453.052256532	2977.24638261088	12.3586698337292	53.0451306413302	3.79636566848947	302531.489311164	4897.06591976457	421	1437111	179598.4	1260.65	731.9	15.2	3.1	9	7.8	12.6	0.5	11.6	7.6	8.3	25.2	6.7	11.9	5.2	25.2	3.8	12.6	21.9	2.1	12.8	18.5	8.6	21.9	11.4
1	D09	2	SMC3	NM_005445	sample	6.8586387434555	31.1919720767888	5.72113685459397	174906.280977312	2769.75413839183	6.42059336823735	19.9022687609075	2.48083369474738	88513.5811518325	3541.25310111551	573	1230343	136338.9	1103.22	520.45	12.2	3.1	5.6	18.3	11	0.5	7.5	22	6.6	27.1	1.9	23.7	5.2	27.1	2.3	33.9	20.9	0	22.3	17.5	0.5	20.8	1.2
1	D09	3	SMC3	NM_005445	sample	6.43652173913044	27.6347826086957	5.21412298610305	164702.332173913	2976.65551531562	10.4991304347826	45.6939130434783	3.30596964430783	272333.344347826	4636.04558271834	575	1393286.7	175812.8	1170.28	623.1	11.8	2.3	10.6	6.6	10.1	0.5	10.6	5.7	7.1	19.3	8.9	17.2	4.7	19.3	8.7	15	17.2	6.8	14.6	17.7	18.1	21	22.8
1	D10	1	CHD8	NM_020920	sample	7.6436170212766	35.613475177305	4.90355113684414	218640.411347518	3385.18472907284	6.95921985815603	23.1737588652482	2.65923007417919	116523.10106383	3982.29459737216	564	1498538	167344	1434.89	614.07	15.1	4.4	8	11.9	17.9	1.8	9.4	7.6	9.2	19.7	2.3	27.1	9	19.7	2.7	31	23.4	0.2	25.7	18.3	0.5	22.9	1.2
1	D10	2	CHD8	NM_020920	sample	7.53617810760668	27.8571428571429	4.60369547954494	151632.326530612	2888.58764261848	13.4285714285714	57.0742115027829	3.8416684829352	327358.226345084	5191.65346497995	539	1398023	178154.4	1216.81	634	14.1	3.5	9.1	4.6	10.8	0.6	9.6	2.6	5.4	15.8	6.7	8	3.9	15.8	4.6	7.1	21.5	6.5	7.6	14.8	13.9	16.7	19.3
1	D10	3	CHD8	NM_020920	sample	8.30959752321981	38.6826625386997	5.24014723244147	237159.756965944	3280.91134590016	6.28018575851393	20.905572755418	2.65487489806594	104403.86996904	3852.73326699504	646	1574703.1	174984.9	1316.72	660.16	17	3.3	10.4	6.2	16.3	0	11.8	3.3	8.2	19	3.1	23.1	6.5	19	2.8	22.9	24.3	0.8	23.8	23.1	1.7	26	3.1
1	D11	1	COL5A2	NM_000393	sample	6.05485232067511	27.204641350211	5.09369476153154	160493.320675105	2877.90976673828	4.71097046413502	14.3670886075949	2.19526711894708	71092.9725738397	3320.9620792734	474	1474453	157043	1101.43	561.23	13.9	2.5	9.7	16.2	11.2	1.1	11.4	18.8	8.6	26.4	1.1	39.2	4.9	26.4	2.5	50.2	15.6	0.2	43.9	14.8	0.4	17.3	0.8
1	D11	2	COL5A2	NM_000393	sample	7.40891472868217	35.1492248062016	5.91752458095757	220372.877906977	3185.7115722875	4.65697674418605	13.6976744186047	1.99673792705729	62532.8449612403	3091.19441954648	516	1670726	161465.3	1363.05	599.67	19.2	2.5	9.1	11.4	15.7	0.2	10.3	13	9.1	23.8	1.9	38.8	7	23.8	1.4	43.2	20.5	0.6	36.6	19.2	0.6	23.4	0.8
1	D11	3	COL5A2	NM_000393	sample	5.87624750499002	29.9720558882236	7.88688870620886	208550.365269461	3057.60798615974	5.54491017964072	16.1357285429142	2.339515756542	71401.7584830339	3509.3023861961	501	1379251.9	161091.8	1308.65	565.43	14.6	4	10.4	16	14.6	0.2	10.4	15.2	10.8	27.7	1.8	25.3	7.6	27.7	1.6	37.9	17.2	0	22.8	16.2	0.2	20	1.2
1	D12	1	BRCA2	NM_000059	sample	10.0282776349614	56.4293059125964	6.98379407420334	342483.30848329	4167.42498159082	12.2082262210797	52.7994858611825	3.87196969119359	313487.655526992	5120.24118034859	389	1865686	203127.7	1515.69	723.54	21.3	3.3	14.1	6.4	17.2	0.5	12.9	2.1	12.3	7.2	8	10.3	8	7.2	6.7	10.5	31.1	3.3	11.6	37.3	9.3	43.7	13.4
1	D12	2	BRCA2	NM_000059	sample	7.92778993435449	43.7330415754923	7.69313883130795	252611.945295405	3859.05868944873	5.91466083150985	19.437636761488	2.49558842707463	94533.1794310722	3447.88763803353	457	1559884	180942	1356.28	662.72	14.9	5	14.4	14.7	16	0.7	16.2	11.2	12.5	9.6	2.6	29.5	7.2	9.6	2.8	41.6	23.4	1.1	27.1	27.1	0.7	33.7	2
1	D12	3	BRCA2	NM_000059	sample	10.0083333333333	48.1472222222222	7.35959915747945	301568.075	3685.38861026766	15.2694444444444	74.8666666666667	4.64141045563304	478933.183333333	5589.44133866006	360	1867167.7	205963.8	1566.09	759.33	21.4	7.8	16.1	8.6	16.4	0	16.1	2.5	7.2	6.4	14.7	8.1	6.7	6.4	11.4	10	33.6	18.9	10.8	32.2	36.9	35.8	43.3
1	D13	1	UBR5	NM_015902	sample	6.84039087947883	31.6319218241042	5.32641968313303	187411.526058632	3042.7919473379	5.73127035830619	18.6677524429967	2.39580808960461	93317.8436482085	3620.35048847069	614	1320821	164072.5	1171.18	589.16	12.7	3.1	9.6	14.3	11.7	0.8	9.3	13.8	9	22	2	33.6	5.5	22	1.6	38.1	20.8	0.3	37.8	17.9	1	20.7	1.5
1	D13	2	UBR5	NM_015902	sample	6.15485564304462	26.7217847769029	4.33733942653207	154816.3832021	2784.08529856268	8.26509186351706	29.2152230971129	3.01884407013565	143688.461942257	4207.40202691	381	1244901	192371.5	1085.5	728.96	11.8	1.8	16	13.9	9.7	0.3	18.6	14.2	6.8	23.4	3.4	14.7	5	23.4	3.4	17.6	18.4	0.5	15.2	12.1	0.5	15.7	1.8
1	D13	3	UBR5	NM_015902	sample	5.75809935205184	24.4125269978402	5.09485331935882	139296.241900648	2582.23673751563	6.61123110151188	20.6393088552916	2.60926210883165	92065.7321814255	3668.25205551894	463	1090959	194855.6	1011.86	717.45	9.1	3.9	13.4	9.9	8	1.3	13.4	9.5	7.1	28.5	2.4	20.7	4.3	28.5	3	32	15.6	0	17.3	14.7	1.3	17.3	1.9
1	D14	1	TET2	NM_017628	sample	8.86382978723404	39.0744680851064	5.40487735160632	229734.974468085	3469.80575384695	13.2234042553191	59.3340425531915	4.09575455258538	354268.727659574	5389.17133278084	470	1647314	189219.8	1407.66	692.69	20	4	13	7.9	20	4.9	14.3	6.4	7.9	16.8	7.7	7.7	7.4	16.8	6	6.4	27.4	2.6	10	25.5	12.6	30.6	19.1
1	D14	2	TET2	NM_017628	sample	8.2547619047619	39.0642857142857	3.92790488386792	239566.09047619	3038.08903697857	7.99285714285714	25.452380952381	2.71040093059204	114630.042857143	3886.83068642334	420	1567836	147702	1247.92	537.59	19.8	3.3	6.2	8.3	18.8	0.5	8.1	8.3	6.7	25.2	1.7	16.4	6	25.2	1	20	24.8	0	13.8	21.4	1	24.5	1
1	D14	3	TET2	NM_017628	sample	4.51752577319588	16.0783505154639	3.14741131926548	96633.2762886598	2239.65816798985	10.6948453608247	45.0144329896907	3.39500930911796	261144.826804124	4794.55127233932	485	1194182.2	157155.9	928.17	554.53	7	3.1	9.7	12.2	4.9	0.6	9.5	12.2	4.7	24.9	8.5	14.8	2.7	24.9	3.5	10.3	10.7	5.6	12.6	6.8	15.7	7.4	18.8
1	D15	1	AMER1	NM_152424	sample	7.58160237388724	41.919881305638	5.48496167359848	289858.554896142	3478.33032900552	9.08308605341246	32.8724035608309	3.18337713071481	170411.275964392	4443.80717208214	337	1664971	219150.7	1526.71	836.4	17.8	3.6	19.3	7.1	17.5	0.3	19	2.7	13.4	22.8	2.7	15.7	9.5	22.8	3.6	15.4	22.3	0	13.9	20.8	0.6	26.1	1.2
1	D15	2	AMER1	NM_152424	sample	7.65367965367965	37.5411255411255	6.01870849380536	243223.385281385	3313.20615581573	9.95238095238095	41.3809523809524	3.57010475728178	211043.688311688	4144.51045520517	231	1578642	221219	1437.69	806.12	18.6	3	16	6.9	15.6	0	16	4.8	10.4	23.8	9.5	14.7	9.1	23.8	2.6	15.6	25.1	2.2	13.9	22.9	4.3	28.6	5.2
1	D15	3	AMER1	NM_152424	sample	6.61029411764706	34.2941176470588	4.83050016706214	236197.375	2867.62215912054	5.79656862745098	17.2205882352941	2.13759745682181	78959.7450980392	3306.68543312762	408	1616561.8	180227.8	1240.54	630.34	16.9	2.7	11.3	10.5	13.7	0.5	12.5	10.8	7.6	30.6	1.7	32.8	7.4	30.6	1.5	39.5	19.4	0.5	30.4	19.9	0.5	22.8	1.7
1	D16	1	EXT2	NM_207122	sample	7.62232779097387	32.1900237529691	4.59130377002034	173787.413301663	3077.70686232095	6.33254156769596	19.5676959619952	2.31436344579934	93904.2114014252	3473.81416707558	421	1514112	170365.2	1196.72	591.48	13.1	2.1	11.9	11.4	11.4	1	11.4	13.1	8.3	22.1	2.1	32.8	6.4	22.1	1.9	46.3	22.6	1	33.5	19.7	0.5	22.8	0.7
1	D16	2	EXT2	NM_207122	sample	6.6837416481069	31.2628062360802	4.94054409749893	197526.783964365	3296.6224929642	6.51670378619154	19.739420935412	2.23840048088338	94642.5991091314	3520.07776892807	449	1589371	219112.8	1289.17	751.47	17.1	1.8	16.7	8.2	14.7	0.4	16.7	8.7	9.6	21.8	1.6	31	7.6	21.8	3.1	35.4	20.3	1.6	28.1	15.1	0.4	20.9	1.6
1	D16	3	EXT2	NM_207122	sample	6.15402298850575	34.6091954022989	8.46046284697796	257067.724137931	3220.77305008418	7.14712643678161	26.2344827586207	2.60725905852012	130597.137931034	3654.74925827052	435	1525091.6	181345.1	1427.97	644.87	14.9	3.2	13.8	12.4	13.6	0.5	12.2	11	11.3	27.4	4.4	29	8.7	27.4	3.9	34.5	17.9	2.3	27.1	19.8	5.1	23.7	7.1
1	D17	1	RAD51	NA	Positive	8.93957703927492	55.3957703927492	5.68664116534002	316587.785498489	3859.42294902241	7.74622356495468	25.8429003021148	2.52333113082614	139908.211480363	4080.31149340135	331	1696578	192857.3	1224.4	703.06	18.4	6.6	14.8	13	13.6	1.8	13.6	8.5	17.8	13.9	1.5	28.7	7.9	13.9	3.6	30.2	27.5	1.5	33.5	42.3	1.8	45	3
1	D17	2	RAD51	NA	Positive	10.5781818181818	68.4036363636364	6.68092594374082	407721.458181818	3948.62185860631	10.1927272727273	32.6254545454545	2.87882587651261	169492.810909091	4494.25554024116	275	1926503	188983.7	1380.51	636.07	24.7	4.4	16.7	10.9	18.9	0	13.1	10.9	12.4	15.6	1.8	12.7	8.7	15.6	3.3	14.5	40	3.6	10.9	51.3	1.1	53.5	4.4
1	D17	3	RAD51	NA	Positive	8.89197530864197	62.0740740740741	9.19053436057442	433143.861111111	4135.43477489477	7.85493827160494	25.4382716049383	2.60432432990658	132861.543209877	4059.60935418306	324	2007673.5	206862.5	1762.83	709.87	23.5	1.5	22.8	9.6	17.9	0.3	20.4	6.5	17	17.6	3.1	24.7	11.1	17.6	3.1	23.8	28.4	2.5	23.8	44.8	2.8	49.4	4
1	D18	1	RAD51	NA	Positive	8.79607843137255	66.5176470588235	7.81920870833053	479886.682352941	4379.34131820138	11.2941176470588	44.4196078431373	3.55620456167722	275594.964705882	5075.26953124533	255	2093206	232086.3	1623.59	786.22	21.2	3.5	26.3	5.5	17.3	0	22	2	22.4	10.6	5.5	14.1	13.3	10.6	9.4	12.5	28.2	5.9	14.5	42.7	7.5	47.8	12.9
1	D18	2	RAD51	NA	Positive	8.55238095238095	62.7269841269841	7.97064513630137	470581.257142857	3666.51742667169	9.10793650793651	33.7269841269841	2.52165287531849	199487.644444444	3864.62601268325	315	2430962	232664.8	1837.06	775.68	35.6	2.5	28.3	19	24.1	0	22.5	17.5	16.5	32.1	2.9	32.7	12.4	32.1	8.6	31.4	29.8	8.9	32.1	40.3	7.3	42.9	11.7
1	D18	3	RAD51	NA	Positive	10.6335616438356	77.2191780821918	12.2879834336588	550824.719178082	4782.98682675686	9.01369863013699	29.4965753424658	2.802308508969	168257.359589041	4591.35492570653	292	2381101.4	273390.1	1984.54	889.57	32.2	1.4	31.2	7.2	24.3	0.3	25.7	4.8	18.8	13.7	4.1	18.2	15.1	13.7	7.2	20.5	37.3	3.4	17.5	54.1	4.1	58.2	7.9
1	D19	1	RAD51	NA	Positive	10.5649546827795	61.3081570996979	7.55620913204161	358891.459214501	4223.92089800655	10.5589123867069	42.5347432024169	3.22696163324338	274183.039274924	5121.7941878405	331	1929282	238249.4	1563.37	802.82	23.9	2.7	17.2	6.9	17.8	0.6	15.4	5.4	15.1	10	5.4	22.4	7.9	10	9.4	14.8	36.9	6	21.5	46.5	9.1	49.5	15.1
1	D19	2	RAD51	NA	Positive	9.78947368421053	64.9667590027701	9.98271760355559	438090.822714681	4208.21415464151	8.90027700831025	30.387811634349	2.92463942708254	168169.578947368	4465.41336480837	361	2014413	190455.9	1593.61	674.2	23.8	4.4	16.9	11.9	17.2	1.4	16.9	7.5	15.2	13.9	3.6	15.5	13	13.9	4.7	15.8	33	1.9	16.3	42.4	2.2	47.1	4.7
1	D19	3	RAD51	NA	Positive	9.17171717171717	56.1582491582492	7.37366460952942	326959.582491582	4032.65219576497	9.06060606060606	30.5555555555556	3.0483596406188	167085.760942761	4551.78944421756	297	1624187.6	227612.6	1494.02	791.1	17.5	3.4	24.2	8.4	16.8	0.3	21.9	4	13.1	15.2	2.7	13.5	10.4	15.2	6.1	17.2	33	2.7	13.5	44.8	2.7	50.2	6.7
1	D20	1	RAD51	NA	Positive	9.94262295081967	72.2704918032787	9.68308077346865	471617.696721311	4673.80011884551	13.4672131147541	53.0573770491803	3.81496265657636	356486.893442623	5844.86681909079	244	2199463	301947.3	1749.23	1045.72	25.8	2.5	31.6	5.3	21.7	0.4	27	4.1	21.7	10.7	4.5	10.2	12.3	10.7	16.8	8.2	34	4.1	11.1	53.3	5.7	58.2	18
1	D20	2	RAD51	NA	Positive	9.61557177615572	65.2116788321168	7.43804594885686	435342.793187348	4103.74810320162	8.10948905109489	25.5109489051095	2.50967622276379	135177.700729927	4150.03812760349	411	2028414	197841.5	1593.42	676.79	26	4.6	19.2	12.2	18	0	16.1	10.7	18	17.5	1	23.6	12.4	17.5	4.9	22.9	32.4	3.4	20.7	44	1	48.9	3.4
1	D20	3	RAD51	NA	Positive	10.447963800905	74.7194570135747	11.45023752896	537127.71040724	4588.66797204041	12.8009049773756	44.9819004524887	3.3241335397171	256491.257918552	5056.20877050381	221	2591895.2	233059.6	1861.36	753.5	31.7	0.9	24.9	4.5	22.6	0	19.5	3.2	15.8	10.9	4.5	8.1	14.5	10.9	7.2	9.5	38	10	10.9	52.9	9.5	57	16.7
1	D21	1	RAD51	NA	Positive	12.6951566951567	74.7464387464387	8.02965832535765	478107.792022792	4383.19490852029	15.954415954416	71.3817663817664	4.10709593172918	491177.396011396	6182.86887923216	351	2491217	241757	1775.27	820.4	32.2	2.8	20.8	5.1	21.7	0.3	16.2	3.1	9.4	7.4	10	8.3	11.4	7.4	17.4	5.4	47.9	11.7	7.7	51.6	18.5	56.1	32.2
1	D21	2	RAD51	NA	Positive	9.20663265306122	59.2423469387755	8.18076893468746	385613.762755102	3917.95778763509	7.44897959183673	23.1479591836735	2.71262725550119	123175.31122449	4349.40388603365	392	1892105	186570	1569.43	652.96	22.2	2.8	16.6	9.2	18.9	1.5	14	7.4	12.2	18.6	3.1	19.1	8.7	18.6	7.1	17.9	30.9	2	17.3	42.9	0.8	47.7	4.1
1	D21	3	RAD51	NA	Positive	12.0030487804878	71.7896341463415	8.22867411919786	491634.158536585	4215.92687735484	15.2286585365854	61.25	3.53617942475363	389628.838414634	5587.32840512295	328	2450628.8	253321.2	1793.99	860.42	31.7	2.7	21.3	6.4	19.2	0.3	16.2	4.6	9.8	11.6	6.7	10.4	12.2	11.6	14	9.5	43	19.8	10.4	50.9	23.5	53	35.4
1	D22	1	RAD51	NA	Positive	10.3333333333333	65.8481848184819	8.55197559687699	440231.920792079	4343.29272864808	16.983498349835	75.3564356435644	4.15682058090602	515795.795379538	6059.17670149362	303	2224120	248150.5	1655	821.41	25.4	2.6	23.1	5	16.5	0	19.1	2.6	14.5	8.6	6.9	6.9	11.2	8.6	17.8	6.9	36	15.8	8.3	47.2	22.1	52.5	32
1	D22	2	RAD51	NA	Positive	8.76666666666667	58.5833333333333	7.92884421233989	371323.563888889	3990.16653708157	11.6472222222222	42.0694444444444	3.1612724266092	245677.641666667	4846.46073557243	360	1810265	209851.4	1539.92	728.26	21.4	5.3	21.4	10.3	17.2	0.8	13.9	5	16.1	16.4	4.7	14.2	10	16.4	7.8	12.2	28.9	8.3	13.3	43.1	7.5	50	13.6
1	D22	3	RAD51	NA	Positive	9.15013404825737	55.4316353887399	8.09540538493851	347606.675603217	3937.55884699372	7.68632707774799	22.9329758713137	2.42582521352347	121034.201072386	4294.80670203605	373	1855781.3	211004.1	1482.27	694.7	18.8	4.3	20.4	8.3	13.7	0	16.9	4	13.7	14.7	1.3	22.5	8.6	14.7	4.8	19.3	32.2	1.9	19.8	44.8	0.8	48	3.2
1	E03	1	RF	NA	Neutral	6.19397993311037	23.1153846153846	3.05565371307814	125496.317725753	2674.01105577836	11.7926421404682	50.1020066889632	3.59921762302853	300082.426421405	5038.54094756613	598	1388503	163563.7	1051.2	583.75	12	3.8	7.4	7.2	9.9	0.3	7	5.9	4	20.4	6.2	14.9	2.2	20.4	5.5	9.5	16.6	2.5	13	8.7	9.7	11.7	13
1	E03	2	RF	NA	Neutral	6.94909688013136	30.487684729064	4.19905251712029	183007.893267652	3126.72838490157	5.45320197044335	18.2282430213465	2.32015586166447	98132.7602627258	3719.04785944369	609	1386501	166422.9	1195.21	642.65	17.4	1.6	10.7	10	15.9	0.3	13	9.4	9	23.3	2.6	33	6.9	23.3	3.8	27.8	22.3	1.1	31.9	18.2	1	22	3.4
1	E03	3	RF	NA	Neutral	9.65273311897106	61.0225080385852	8.33416916191261	390911.366559486	4299.86072112255	9.37620578778135	34.572347266881	3.0271692462773	219745.581993569	5236.23531022297	311	2267092.9	269306.2	1694.75	906.08	26.4	2.6	29.9	8.4	19.9	0.6	25.4	4.5	15.1	11.9	6.1	15.1	8.7	11.9	10.3	10.3	34.7	7.1	15.1	48.6	10	56.3	13.8
1	E04	1	RF	NA	Neutral	7.70842824601367	43.3917995444191	4.76757450966505	319960.45785877	3595.14389779234	7.92710706150342	27.1138952164009	2.93314631018567	151559.601366743	4452.30601998083	439	1924018	204058.1	1583.32	765.3	21.6	2.1	15.5	10	21.9	0.9	17.5	8.9	12.1	23.2	2.7	18.5	9.6	23.2	4.3	21.9	23.5	0.5	18.2	21	0.9	26.4	2.7
1	E04	2	RF	NA	Neutral	6.63375224416517	32.3590664272891	5.23041725125468	205181.951526032	3127.20890605517	9.67684021543986	37.0520646319569	3.27836433427545	203646.581687612	4532.22373867182	557	1392441	160414.7	1203.89	605.13	14.7	3.8	10.4	8.1	13.6	0.7	11	5.9	10.8	21	5.4	14.4	5.6	21	3.9	11.7	17.8	2.5	13.5	16.5	5.2	19.7	8.3
1	E04	3	RF	NA	Neutral	6.11829944547135	28.8521256931608	5.73362082811422	197141.438077634	3324.14705480013	11.9149722735675	49.2809611829945	3.66384620402701	296586.656192237	5307.17579518405	541	1624092.5	202557.6	1460.54	739.58	16.6	1.5	14	5.9	16.5	0.4	15.3	4.1	9.1	20.3	7.6	8.5	7	20.3	10	6.7	18.7	4.8	7.9	15.5	12.8	22.2	19.6
1	E05	1	RF	NA	Neutral	7.56032719836401	41.9406952965235	4.91059715293242	303686.014314928	3295.40286238534	7.67689161554192	26.1329243353783	2.87714889769895	137432.286298569	4325.62111978074	489	1903916	165951.9	1413.55	603.49	18.2	2.7	10.6	12.1	18.2	0.4	11.5	11.9	12.3	22.9	2.2	19	7.2	22.9	3.3	22.3	21.9	0.8	20.2	18.2	1.6	21.9	2.5
1	E05	2	RF	NA	Neutral	6.0255905511811	27.9389763779528	4.65219065276881	174517.216535433	2927.43650587735	11.9842519685039	53.9192913385827	4.14419641971871	325853.757874016	5307.74126492718	508	1455633	238116.3	1226.83	905.11	15.6	2.8	19.5	4.9	14	0.2	22.6	3.7	7.5	24	10.4	9.1	6.7	24	10.8	7.7	15.9	5.1	10	13.4	13.8	17.9	21.9
1	E05	3	RF	NA	Neutral	6.29750479846449	27.0959692898273	5.24927508246847	166958.637236084	2987.15271790417	11.7312859884837	51.3166986564299	3.91703977325423	294341.282149712	5090.70497541494	521	1379407.4	199405	1323.32	748.25	14.6	3.3	12.9	5.2	13.8	0.6	14.8	2.1	8.1	25	9.4	13.1	6.7	25	6	10.7	18.8	5.6	13.4	16.7	16.3	20.9	21.1
1	E06	1	RF	NA	Neutral	7.82441113490364	39.4518201284797	5.668686807815	253849.438972163	3548.86370543314	12.9057815845824	59.1370449678801	4.13715821391513	374362.30620985	5532.87513669629	467	1780134	206285.3	1521.18	757.43	21	3.6	14.6	6.4	21.4	0.9	18	3.9	12	19.3	8.8	8.8	8.4	19.3	9.2	6.2	23.8	2.6	10.1	21.6	12.2	25.9	18.4
1	E06	2	RF	NA	Neutral	7.79796264855688	28.0967741935484	3.04275172037619	146402.989813243	2803.38250587801	13.2614601018676	59.8387096774194	4.07488372685623	360821.376910017	5441.16210815343	589	1467854	166455.6	1110.35	600.12	14.3	2.2	8.8	5.4	10.7	0.5	10	4.4	2.4	14.6	8.7	8.8	2.7	14.6	7.3	5.3	22.1	7.6	8.1	15.3	18.7	17.8	26
1	E06	3	RF	NA	Neutral	7.6031746031746	40.843537414966	7.51437679352086	286040.920634921	3750.41064789539	8.32426303854875	30.3061224489796	3.13972236663063	156536.079365079	4320.78884304563	441	1783601.4	179110.1	1602.19	654.46	20.2	2.3	11.1	7.9	19.7	0	11.8	6.8	14.1	20.2	5.9	17.9	10.2	20.2	5.7	17.7	21.1	0.9	16.6	22.2	2.5	29.5	4.3
1	E07	1	RF	NA	Neutral	7.93023255813953	46.8798449612403	9.87201099669247	354489.054263566	3724.60024677416	8.96124031007752	36.3449612403101	3.43523207079251	207050.88372093	4668.26897066251	258	2042262	220144	1711.45	804.26	24.4	2.3	18.2	4.7	23.3	0.4	22.9	1.9	14.7	22.5	5.4	20.9	12	22.5	7.4	19	25.2	0.8	20.9	25.6	3.9	30.2	7
1	E07	2	RF	NA	Neutral	7.46516007532957	36.2467043314501	4.244133907458	232268.517890772	3121.36416810205	10.6930320150659	43.0131826741996	3.65704936698096	241200.583804143	5035.69478673652	531	1595512	179947	1296.04	692.57	20.3	3	12.4	9	19.8	0.6	13.4	8.7	8.3	24.9	6.4	10.5	7	24.9	8.3	7.3	22.6	2.6	9.2	20.5	5.8	24.3	10.2
1	E07	3	RF	NA	Neutral	6.64173913043478	30.9252173913043	5.59694933711689	206560.323478261	3157.37932115671	9.00347826086957	33.9947826086957	2.87204853360683	191370.784347826	4479.15200347575	575	1534950	184148.9	1308.06	676.6	18.1	4.7	10.4	7.1	16	7.5	12.5	5.2	9.2	25	4	19.1	8	25.7	4.3	15.1	18.8	3.5	18.8	17.2	8.2	20.7	11.5
1	E08	1	RF	NA	Neutral	7.51485148514851	38.8052805280528	7.63437410457454	269844.765676568	3646.53278226313	9.72937293729373	42.1485148514851	4.28585658425546	251333.369636964	4822.71409305965	303	1614871	202869	1570.27	758.53	18.8	5	13.2	7.3	19.8	0	14.9	3.6	10.9	20.5	6.9	12.2	9.9	20.5	6.3	14.2	24.8	1.7	17.5	19.8	5	25.7	8.9
1	E08	2	RF	NA	Neutral	7.39240506329114	39.2932489451477	5.64313623303273	276409.628691983	3346.60330224941	9.33333333333333	37.2236286919831	3.46098900458477	217314.462025316	4820.10646250175	474	1692931	182195.3	1465.7	688.46	20	3.4	15.6	9.1	19.8	0.4	18.6	5.7	11.8	23.4	5.5	12.4	8.6	23.4	8	9.7	21.7	3	11.6	20.7	6.5	26.8	10.8
1	E08	3	RF	NA	Neutral	7.36842105263158	40.046992481203	7.64006308522619	284087.716165414	3740.17413173076	4.94736842105263	14.9492481203008	2.07880257959273	75742.3721804511	3169.3226705676	532	1572099.2	163968.2	1662.63	592.1	18.2	4.9	9	11.7	19.2	4.3	11.1	7	15.2	21.6	1.7	39.5	11.8	21.6	1.9	43.4	22	0.9	38.2	22.4	1.1	29.3	1.7
1	E09	1	MEX3C	NM_016626	sample	7.26697892271663	36.8149882903981	4.7262946100443	232182.023419204	3216.56970177529	12.3817330210773	52.5269320843091	3.88520909951069	303063.716627635	5119.32124070109	427	1515447	181766.1	1313.67	693.55	17.8	2.1	11.7	7.3	19.7	0.7	13.3	6.1	10.5	23	4.9	8.7	6.3	23	5.4	7	21.1	1.4	8.4	19	6.6	23.7	10.1
1	E09	2	MEX3C	NM_016626	sample	6.61428571428571	29.0244897959184	4.01461623947607	154944.944897959	2683.68969137751	8.57142857142857	31.6408163265306	3.16238275092185	161393.942857143	4394.27305384869	490	1226485	156440	1061.82	583.7	13.1	2.9	7.1	6.9	11.2	0	9	8.2	5.7	26.3	3.9	12.4	3.7	26.3	2.4	11.6	20.4	1.4	10.4	14.9	2.9	17.1	6.3
1	E09	3	MEX3C	NM_016626	sample	5.9089219330855	27.8736059479554	7.84887493528019	209519.278810409	3217.05480810534	13.2453531598513	59.7788104089219	3.97445664875703	364227.566914498	5311.96202172446	538	1553659.3	187578.9	1449.23	694.78	15.2	3.3	12.5	7.8	14.7	1.1	13.4	4.8	8.2	22.3	11.9	10.8	7.8	22.3	9.3	10.2	16	5.9	11.5	16	19.9	18.2	31.2
1	E10	1	CDKN2C	NM_078626	sample	8.11676082862524	42.7514124293785	4.73508443387056	288691.303201507	3337.64866469038	8.60828625235405	31.3596986817326	3.22409209297638	164905.725047081	4489.04338385705	531	1689951	157324.6	1588.24	624.86	20.7	4.7	7.5	12.1	23.9	0.2	12.1	6.6	10.9	26.2	2.1	13.4	10.2	26.2	2.3	15.3	23.9	0.4	14.3	21.3	1.1	25.2	3.4
1	E10	2	CDKN2C	NM_078626	sample	7.78823529411765	29.909243697479	3.30187147317865	161985.235294118	2811.71099004977	14.4016806722689	74.0689075630252	4.80418621180168	474214.231932773	5804.91419484834	595	1385728	171097.3	1166.92	634.16	12.3	3.2	9.1	5.2	10.9	0.8	9.9	1.7	4.5	15.3	16.3	6.2	3.7	15.3	12.1	5.7	22.7	8.4	7.6	12.9	23.5	16.1	39.3
1	E10	3	CDKN2C	NM_078626	sample	8.06175771971497	43.7814726840855	8.73129025076431	308905.427553444	3659.69128378288	8.54156769596199	30.938242280285	3.1658910827355	157123.26128266	4345.86679088328	421	1714221.5	214368	1645.17	803.34	22.3	1.2	17.1	4.5	22.6	0	21.1	1.7	13.8	18.8	5.2	13.5	10.7	18.8	3.6	15.9	23	1	14	24.7	1.7	29	4
1	E11	1	SPEN	NM_015001	sample	7.58896797153025	37.0017793594306	4.98991480441667	230393.051601423	3300.73668776944	8.55693950177936	31.4982206405694	2.95882584182344	179798.423487544	4597.43718336787	562	2163892	203032.9	1558.9	784.74	23.3	14.6	17.3	23	21	14.2	18	21	8.4	24.7	3.2	21.9	10.1	25.4	6	19.4	23	1.1	21.9	20.1	2.1	24.7	5.2
1	E11	2	SPEN	NM_015001	sample	8.80208333333333	32.4625	3.51625155246228	162240.139583333	2845.91048732944	13.8791666666667	66.0104166666667	4.22991927720289	435383.85625	5811.05938144007	480	1475095	184209.2	1173.99	656.89	16.2	3.3	12.5	5.4	14.8	0.2	11.7	4	4.2	15.6	12.3	9.2	2.7	15.6	13.1	7.1	26.9	7.7	8.3	18.5	23.3	23.1	34.2
1	E11	3	SPEN	NM_015001	sample	7.83187772925764	29.8362445414847	4.83053500518273	166704.373362445	2991.5112028759	14.6855895196507	69.7139737991266	4.41037897147993	439835.943231441	5770.53133474676	458	1655885.8	215040.4	1231.66	783.31	15.5	4.4	15.1	7.9	13.3	0.2	16.2	5.5	5.2	14	14	8.1	3.5	14	14.2	6.3	22.5	11.1	8.5	16.2	29	19.9	40
1	E12	1	ARID1B	NM_017519	sample	9.4975845410628	47.3164251207729	4.88750990554309	313826.806763285	3358.06992465633	11.3550724637681	48.56038647343	4.00121925752326	279294.062801932	5054.20837432963	414	1922652	189914.6	1524.48	695.12	23.7	4.8	12.6	7.5	23.9	2.7	14	4.3	10.6	24.6	5.6	9.7	8.5	24.6	6.8	10.1	31.2	1.9	10.9	25.6	5.3	28.5	9.2
1	E12	2	ARID1B	NM_017519	sample	8.97379032258065	40.5725806451613	5.40336013325416	245446.08266129	3548.17554993086	9.00806451612903	33.2237903225806	3.18099304631943	175355.846774194	4418.28993999954	496	1723359	188357.9	1517.49	683.88	24.2	3	11.5	6.2	23	0.2	12.7	5.4	9.7	18.8	4.6	15.3	7.7	18.8	3.8	14.5	30	0.8	14.1	22.4	2.8	28.6	5.8
1	E12	3	ARID1B	NM_017519	sample	7.53343465045593	34.7537993920973	4.58439698858343	210419.645896657	3330.65343668801	7.32370820668693	24.5592705167173	2.75035587713444	122880.737082067	4207.13760023289	658	1471779.5	153620.6	1349.23	605.29	18.1	2.3	8.8	10.6	19	0.3	11.1	8.4	9.1	22.2	3.3	17.9	8.2	22.2	3.5	16	22.3	0.5	15.3	21.1	2.4	26	3.5
1	E13	1	ERCC4	NM_005236	sample	8.37637362637363	39.7774725274725	5.32471447411222	254929.89010989	3159.93424597329	9.81318681318681	39.8818681318681	3.4099596104267	220901.684065934	4542.9663892356	364	1738587	195415.3	1367.07	701.32	19	4.7	12.9	14	18.1	0.8	14.6	12.4	9.1	22	4.7	14.8	6	22	4.4	17	27.7	1.4	16.8	24.2	4.7	28	8
1	E13	2	ERCC4	NM_005236	sample	5.32442067736185	15.9447415329768	2.93771092661124	67584.935828877	2364.97996391318	13.9108734402852	63.3511586452763	3.91438988512933	379569.051693405	5231.77084427764	561	1205336	155904.4	928.02	566.6	7.8	3.9	8.9	6.1	5.7	0.7	9.3	4.6	3.9	19.1	9.6	11.1	1.6	19.1	6.2	9.1	12.3	10.9	9.6	7.3	18.9	9.3	27.6
1	E13	3	ERCC4	NM_005236	sample	6.58521560574949	25.0965092402464	4.33246525235242	143244.492813142	2639.07858557618	15.6858316221766	78.7761806981519	4.68093303059926	479724.332648871	5508.74309339318	487	1329641.3	165819.5	1087.7	639.22	9.4	4.5	7.8	6	8.2	0.2	12.7	4.5	4.5	23	17.5	5.7	2.9	23	10.5	4.9	19.7	15	6.6	13.3	36.8	16	42.1
1	E14	1	ATR	NM_001184	sample	5.43600867678959	23.3644251626898	6.46350901060956	159082.227765727	2785.18896855864	13.6268980477223	68.3579175704989	4.56517995158274	419297.301518438	5495.58657284647	461	1320731	209045.8	1216.53	775.14	8	1.7	13.4	4.3	7.2	0	15.8	3.5	7.8	22.3	8.5	10.2	5.2	22.3	8.7	8.9	14.1	3.9	11.3	9.8	16.9	11.7	26
1	E14	2	ATR	NM_001184	sample	4.96467391304348	23.7364130434783	5.64296601501185	166413.801630435	2893.38289720059	11.9646739130435	51.3097826086956	4.01713345276203	290040.64673913	5136.96714294847	368	1243938	166046.9	1157.06	628.72	9.2	2.4	9.2	7.1	9	0	12.5	6	10.9	23.9	9.2	7.6	7.1	23.9	7.1	6.2	15.5	3	7.1	11.1	9.8	13.6	16.3
1	E14	3	ATR	NM_001184	sample	4.89366053169734	21.5889570552147	5.42548309136787	147794.319018405	2617.64111285297	13.7770961145194	67.3374233128834	4.42587032477597	416788.425357873	5546.03164211841	489	1191307.3	177135.4	1007.5	666.85	6.7	4.5	10.8	6.3	5.9	0.8	16	2.5	5.5	23.3	16.4	8.6	5.1	23.3	9.8	7.6	11.7	7.8	9.8	9	27	10.8	35.4
1	E15	1	STAG2	NM_006603	sample	8.46995708154506	45.3948497854077	4.76077086819183	309205.920600858	3502.99546246887	14.6995708154506	70.0472103004292	4.33126666874147	423498.158798283	5436.74217607147	466	1882738	176690	1512.03	687.15	21	3	10.5	10.3	19.7	0.4	11.4	9.2	11.6	18.9	10.3	7.7	8.8	18.9	7.5	6.2	22.5	4.5	8.6	22.3	20.4	27.9	26.4
1	E15	2	STAG2	NM_006603	sample	6.70574162679426	25.2033492822966	3.8183860895311	138852.456937799	2641.15026393079	16.122009569378	90.9760765550239	5.28171973587525	592752.870813397	5660.01316200566	418	1469095	180175.5	1158.9	663.27	12.7	3.8	12.4	6.5	11	1	15.6	5	2.6	19.6	24.2	10.3	2.9	19.6	15.1	9.8	17.5	18.7	9.6	12.2	40.9	13.9	52.2
1	E15	3	STAG2	NM_006603	sample	7.95583038869258	38.1219081272085	7.33711828767945	257242.492932862	3332.36414902858	10.8621908127208	42.291519434629	3.44064329327668	223700.577738516	4572.17892447946	566	1710034	158233.6	1506.76	576.97	20.8	4.6	9.9	11.5	19.6	0.2	12	8	10.6	25.4	5.3	13.4	7.8	25.4	5.1	12.7	24.7	2.3	12.2	23.5	8.3	27.4	12.9
1	E16	1	WRN	NM_000553	sample	7.37946428571429	37.03125	5.95525370348169	272637.678571429	3323.1005055014	8.07142857142857	26.1674107142857	2.71667718009719	129820.421875	4130.96303455055	448	1773355	183728.5	1477.19	752.65	20.1	3.6	8.9	15	20.5	0.9	10.3	12.9	7.8	21.7	1.6	22.3	7.4	21.7	3.6	30.8	20.8	0.9	19.6	19	0.9	22.8	1.8
1	E16	2	WRN	NM_000553	sample	7.68503937007874	34.9149606299213	5.43626842074527	237242.606299213	3165.48694181375	6.5496062992126	21.8661417322835	2.51609523878602	109994.266141732	3810.53670923527	635	1661124	160565.7	1407.89	597.12	20.9	3.3	9.6	9.9	18.9	0.8	10.1	7.9	7.9	27.7	1.7	27.2	7.6	27.7	1.6	27.2	22	0.6	24.3	18.9	1.1	23.9	2.2
1	E16	3	WRN	NM_000553	sample	7.39795918367347	38.3341836734694	8.30577623155632	299165.719387755	3434.31101477444	11.1071428571429	49.8801020408163	3.67001223261134	291779.862244898	4790.13479679633	392	1993391.7	197562.5	1690	757.19	25.5	1.5	16.1	5.4	22.2	0	18.1	4.8	9.2	25	9.9	13.5	8.7	25	6.9	12	21.4	6.4	15.1	20.9	14.8	25.8	20.9
1	E17	1	RF	NA	Neutral	8.40625	40.8181818181818	8.84085732013749	274001.40625	3774.63465570303	14.4119318181818	69.4801136363636	4.61685578265356	425732.659090909	5684.10073911261	352	1702173	187780	1746.98	692.4	20.5	1.1	8.5	7.1	22.2	0	10.5	5.1	11.9	17.6	13.4	7.1	8	17.6	6.8	5.4	26.1	2	6.8	23.9	17.3	27.8	25.9
1	E17	2	RF	NA	Neutral	8.00456621004566	38.7077625570776	5.12301825731098	242253.132420091	3350.67745591913	9.63698630136986	37.8767123287671	3.3202004987729	204465.173515982	4532.77316893241	438	1568335	157278.2	1400.92	581.06	18	3.7	11.2	13.2	17.6	0.9	10.7	11.2	11.2	21.5	3.9	13.7	8.7	21.5	5.5	14.8	25.1	2.3	13	21.5	4.1	26	6.8
1	E17	3	RF	NA	Neutral	7.25	32.9859154929577	5.12594534456107	206945.054577465	3091.94571529457	9.85035211267606	40.0475352112676	3.25648032881388	226591.242957746	4527.23641559654	568	1585707.2	165962.1	1365.7	613.39	18.8	5.8	9	10.6	17.1	0.9	12.3	9.5	7.9	26.2	9.3	17.4	6.9	26.2	4.9	15.5	19.2	3.9	17.6	20.2	10.9	24.3	15.1
1	E18	1	RF	NA	Neutral	9.04775280898876	55.7556179775281	7.41193333701707	356041.514044944	4048.50600742248	10.1432584269663	36.1320224719101	3.26791955828463	211353.502808989	4960.1755724267	356	1815152	217387.5	1439.81	746.57	23	4.2	18.5	10.4	18.5	0.8	16.9	7.9	16	12.6	2.8	14	9	12.6	7.3	14.3	30.9	1.7	14	36.8	2.2	42.4	6.5
1	E18	2	RF	NA	Neutral	10.615625	65.5125	6.77977545423918	392145.490625	4269.26355846282	9.25625	33.34375	3.11580322381934	201005.04375	4737.12202143414	320	1917829	238612.3	1561.86	815.32	24.7	3.8	24.1	9.1	16.6	1.2	20.6	4.4	15.3	11.6	5	17.5	8.4	11.6	10	17.2	36.6	4.7	16.6	46.6	4.1	53.1	10.3
1	E18	3	RF	NA	Neutral	8.89595375722543	44.2678227360308	7.76364711653283	292028.040462428	3826.40923804727	9.6878612716763	35.3526011560694	3.19335353955497	192176.383429672	4673.59814154881	519	1780129.9	180538.7	1592.71	646.33	21.2	1.5	8.7	6.7	21.4	0	9.1	4	12.3	12.9	3.9	12.1	8.3	12.9	4.2	10	24.3	1.7	12.1	25.2	5.6	30.3	8.9
1	E19	1	RF	NA	Neutral	8.76682692307692	46.7355769230769	4.5068663508322	306454.387019231	3379.72124800535	12.6610576923077	60.7524038461538	4.37132869747343	384851.651442308	5459.96390656338	416	1882469	188990.2	1436.19	692.56	21.4	4.1	13	7.9	20.4	0.2	16.1	7	8.9	21.4	13	7.5	7.2	21.4	9.1	7.7	26	3.1	8.4	23.8	14.4	27.6	20.9
1	E19	2	RF	NA	Neutral	11.0172413793103	64.2379310344828	8.30324094714619	404611.696551724	4308.77658379652	15.748275862069	77.5758620689655	4.28229811559858	556709.313793103	6009.22145820857	290	2178614	271482.6	1762.62	895.14	34.1	4.1	22.8	7.9	23.4	0	21	6.6	12.8	11	15.9	12.8	9.3	11	24.1	11.4	40.3	21	12.1	45.9	30.7	50.7	45.9
1	E19	3	RF	NA	Neutral	11.0708955223881	69.8432835820896	11.293214235809	478726.921641791	4506.57058407486	13.0746268656716	50.9664179104478	3.41134753741544	318966.007462687	5296.96413521367	268	2500400.7	236791	2033.85	778.95	34.3	3.4	26.1	9.7	24.6	0.7	23.9	7.1	15.7	15.7	5.6	13.4	14.2	15.7	13.8	11.6	38.4	13.1	13.4	53.4	16	60.1	22.4
1	E20	1	RF	NA	Neutral	10.3051948051948	46.3409090909091	7.8786685984107	301628.353896104	3626.53433225934	15.3116883116883	87.4545454545455	5.27034541904308	606495.853896104	6106.90118472339	308	1994573	225310.2	1641.13	778.1	21.8	4.2	17.2	12.3	18.8	2.3	15.9	10.1	7.5	8.8	19.2	9.7	6.8	8.8	18.5	9.7	30.5	6.8	10.1	25.3	30.8	30.5	48.1
1	E20	2	RF	NA	Neutral	8.4541910331384	45.5847953216374	5.71815977740524	320874.115009747	3421.09675364802	8.10526315789474	27.7582846003899	2.94973876142638	142931.582846004	4212.41229778034	513	1819027	157491.8	1437.79	600.44	23.2	3.7	8.2	6.8	19.9	0.8	10.3	5.7	13.5	20.7	3.1	16	9	20.7	3.1	12.9	26.1	1	13.6	24.4	1.9	28.8	3.1
1	E20	3	RF	NA	Neutral	7.84686774941995	43.2343387470998	9.20594713046914	354606.032482599	3924.36760011348	7.17169373549884	27.3758700696056	2.90842892921569	162495.69837587	4253.11463368857	431	2136461	202141.8	1943.44	736.32	24.4	2.1	13.2	12.3	23.4	0.2	13.9	10.7	14.4	19.7	7.2	21.6	12.3	19.7	7.2	23.4	24.6	1.6	20.9	25.8	5.3	29.9	8.4
1	E21	1	RF	NA	Neutral	9.00487804878049	47.709756097561	6.8729822575318	346630.843902439	3725.07216902252	12.5390243902439	54.6	4.02385732223017	338484.109756098	5607.95537468491	410	2039173	199134.5	1715.09	730.13	26.1	1.2	14.9	5.6	26.1	0	14.4	4.1	11.2	22	6.1	9	11.2	22	9.3	6.1	26.8	2	9.5	26.3	5.9	32.4	15.6
1	E21	2	RF	NA	Neutral	7.72866520787746	45.308533916849	7.16440641002186	352519.452954048	3784.84239549007	9.69365426695842	38.3676148796499	3.47319214283329	214338.402625821	4830.15373090148	457	1946669	180413.6	1683.87	704.79	21.4	2.2	12.3	6.6	24.1	0	14.7	6.6	12.7	19.9	7	11.8	10.9	19.9	5.9	9.4	22.3	1.8	12	22.8	5	27.4	9.8
1	E21	3	RF	NA	Neutral	7.74647887323944	46.3460764587525	7.15197767467827	343358.430583501	3701.06808871889	9.80482897384306	35.6579476861167	3.24588269753598	194721.291750503	4680.44845428364	497	1790582.6	168735	1624.77	631.66	21.3	3.8	10.5	9.3	19.9	1.6	12.3	4.8	15.5	22.7	5.4	11.5	11.9	22.7	4.6	12.1	23.3	2.4	11.3	25.4	5.6	32.8	9.5
1	E22	1	RF	NA	Neutral	8.57974683544304	45.706329113924	4.81302153022115	307766.015189873	3721.70355612927	11.3012658227848	44.3822784810127	3.76002990367501	260813.541772152	5306.05071627707	395	1917772	228920.8	1535.38	827.23	23.5	1.8	17.2	2.3	21	0.5	19	0.8	11.6	17.7	6.3	7.8	9.6	17.7	6.8	7.6	26.3	2	5.8	25.1	4.6	29.6	8.9
1	E22	2	RF	NA	Neutral	6.978	36.868	5.34783056752783	246347.936	3360.90103151044	8.78	31.554	3.29284524257419	162927.082	4492.79844345248	500	1507149	184008.7	1359.02	679.02	18.8	2.2	11.8	8.8	17.6	0.2	13.4	7.8	10.6	21.2	3.6	9.2	8.2	21.2	3.2	9.8	20	0.8	9.4	18.4	2	23.4	3.4
1	E22	3	RF	NA	Neutral	7.41437632135307	49.7801268498943	9.26201832123463	347139.321353066	3793.96052247308	6.66384778012685	21.9704016913319	2.3761483493927	127946.410147992	4130.19548658947	473	1757261.8	216444.8	1504.72	781.29	18.2	3.4	18.8	10.8	14.2	0.2	18	9.5	15.6	20.9	2.5	29	9.7	20.9	5.9	24.3	23.7	1.7	29	35.5	1.9	41	4.2
1	F03	1	OTNT	NA	Neutral	6.36305732484076	30.8535031847134	4.81442431843344	200584.722929936	2955.77538712438	9.96815286624204	39.687898089172	3.43716577129776	226846.742038217	4756.12724637581	314	1544366	215511.8	1347.22	820.52	18.8	2.2	16.2	6.7	18.5	0.3	18.5	5.4	8.6	30.3	4.1	12.7	5.7	30.3	6.4	15	19.4	0.3	11.5	18.5	4.1	23.2	8.3
1	F03	2	OTNT	NA	Neutral	6.91232227488152	34.436018957346	4.58635492903205	206605.571090047	3070.76848351792	7.65165876777251	25.1090047393365	2.83690889544878	123718.658767773	4134.19467330492	422	1459622	175855.9	1284.38	675.75	18	2.6	11.4	4.5	19.2	0.2	12.1	3.6	10.9	26.8	3.3	16.4	7.8	26.8	3.1	18.2	21.3	0.7	13.7	19.2	0.7	24.4	3.1
1	F03	3	OTNT	NA	Neutral	6.21368948247078	30.8313856427379	4.83859960769386	210556.577629382	2948.97030092612	8.37395659432387	27.5792988313856	2.77158017798597	141297.711185309	4417.99747837524	599	1571798.3	183144.5	1199.7	665.07	15.5	2.7	10.4	4.5	15	1.2	12.7	3.2	9.8	26	2	16.2	5.7	26	3.2	12.7	17.7	0.7	12.5	16.2	2.7	18.4	3.8
1	F04	1	OTNT	NA	Neutral	7.87477638640429	40.8837209302326	6.51045555076462	292823.457960644	3549.06941207137	7.10733452593918	23.5008944543828	2.61809409508555	121658.454382826	4009.04353093317	559	1823266	147558.5	1608.77	555.4	23.3	2.9	7.7	15.4	22.9	0.5	10.9	14.3	10.2	21.1	1.6	25.6	8.4	21.1	1.6	24.9	24.5	0.2	27	19.7	0.9	25.6	1.8
1	F04	2	OTNT	NA	Neutral	8.16818181818182	37.8772727272727	4.52017558806481	240315.9	3259.89247145148	13.525	66.1	4.68863518454625	418744.447727273	5660.1549344823	440	1746906	212940.8	1454.17	823.25	20	3.2	19.5	4.8	17	0.2	21.4	2.3	7.7	21.8	16.4	5.5	7.7	21.8	12	5.2	22.5	7.7	5.7	16.8	19.5	22.3	31.1
1	F04	3	OTNT	NA	Neutral	7.41293532338308	37.8582089552239	5.80178373538858	262221.495024876	3106.82760574122	12.7189054726368	56.7437810945274	4.06189577067919	334720.164179105	5205.78792347231	402	1700259.5	217058.8	1354.53	767.66	19.2	2.7	17.4	3.7	17.7	0	19.4	0.7	9.7	25.4	10.4	8.5	7.5	25.4	5.7	7.5	20.4	6.2	8.7	20.1	19.2	24.1	25.6
1	F05	1	OTNT	NA	Neutral	7.91277890466531	40.7910750507099	5.62743089627375	270909.184584179	3483.5409900463	8.31643002028398	31.1541582150101	3.10344613967469	179204.517241379	4574.79561083044	493	1726521	190494.9	1527.08	730.06	21.3	1.8	13	7.3	21.5	0	13.8	6.3	11.2	23.1	4.7	21.1	8.9	23.1	8.1	19.3	25.4	0.8	17.2	22.1	2	28	5.5
1	F05	2	OTNT	NA	Neutral	7.43978102189781	38.2262773722628	5.40112370531412	265812.458029197	2992.6017096227	6.6551094890511	20.0310218978102	2.37691271352766	87898.4726277372	3546.44722330183	548	1571647	143331.8	1297.71	531.11	18.8	3.1	6.4	12.4	17	1.1	8	12.8	8.2	28.1	0.9	23.9	7.1	28.1	1.3	26.5	22.6	0.9	21.2	18.2	0.7	21.4	1.3
1	F05	3	OTNT	NA	Neutral	7.97345132743363	37.3221238938053	5.55268294012804	242642.957522124	3108.95764376164	6.7929203539823	19.9203539823009	2.50412761690499	87367.414159292	3802.52395164992	565	1590273	178081.6	1382.79	643.28	20.2	1.6	8.3	5.3	19.8	0	12	4.2	8.7	25.1	1.4	17.3	7.3	25.1	2.7	30.4	25.3	0.2	15.2	22.8	0.7	26.7	0.9
1	F06	1	OTNT	NA	Neutral	8.18072289156627	39.5325301204819	6.80491453879585	271728.585542169	3525.39412425463	15.6457831325301	86.7012048192771	5.40811384666774	574388.961445783	6014.70073093228	415	1750478	200024.1	1570.52	772.75	18.3	2.2	13	4.6	18.6	0.7	15.2	1.7	7.7	12.3	20.7	5.3	8.2	12.3	13.7	4.8	22.4	5.8	7.2	18.6	28.7	22.7	40.7
1	F06	2	OTNT	NA	Neutral	9.36738703339882	43.147347740668	5.10175507540397	272177.253438114	3526.28392778042	6.92927308447937	23.0943025540275	2.62609866849744	118215.361493124	4032.86284058481	509	1757352	191301.1	1534.47	703.96	23.6	2.4	12.6	9.4	22.8	0.4	13.4	9.8	9.4	18.9	2.8	23.6	8.4	18.9	3.7	18.9	29.1	0.4	20.6	24.4	1	29.5	3.1
1	F06	3	OTNT	NA	Neutral	7.39805825242718	35.7839805825243	4.72264024392125	229612.953883495	3193.51750411129	8.67961165048544	31.9684466019417	3.0816616175731	175567.310679612	4605.15008191159	412	1589114.1	209233.1	1351.03	793.89	18.7	4.6	18.9	5.8	17.2	2.2	22.3	5.1	7.5	23.5	4.9	15.3	6.8	23.5	6.3	15	20.9	2.2	14.3	22.6	5.8	25.2	8.5
1	F07	1	OTNT	NA	Neutral	7.99791666666667	38.50625	6.1273859899084	246936.7	3072.33757981148	7.33541666666667	23.4020833333333	2.73071872573818	114174.589583333	4118.37407493617	480	1660979	157042.6	1329.03	590.4	17.9	4.4	6	10.2	17.7	0.4	7.9	8.3	7.3	22.5	1.5	19.8	4.6	22.5	1.7	23.5	24.6	0.2	19.4	19.8	0.4	24	1.2
1	F07	2	OTNT	NA	Neutral	7.36203866432337	36.170474516696	4.35718274791677	229268.432337434	2993.70334565064	4.71353251318102	13.1898066783831	2.05170973107848	59565.6537785589	3264.18779277206	569	1442978	143310.2	1184.24	562.07	17.4	2.3	6.9	10.7	16.3	0.2	8.3	10.9	8.3	26.4	1.2	34.1	5.3	26.5	1.9	40.4	21.1	0.5	30.6	18.5	0	22.1	1.1
1	F07	3	OTNT	NA	Neutral	6.93772241992883	34.5533807829181	5.51198387617329	233855.585409253	2851.9046674668	7.65658362989324	26.3896797153025	2.64828804774295	129943.229537367	3839.90244663497	562	1475546.7	151491.4	1242.58	547.62	16.9	5.5	6.9	7.3	15.1	4.6	6.8	5.7	7.3	27.2	3.6	22.1	5	27.2	1.4	22.2	20.6	1.1	23.8	18.9	3.2	21.7	3.4
1	F08	1	OTNT	NA	Neutral	8.25916230366492	40.1701570680628	5.75887112459934	258937.829842932	3532.54574528156	8.91361256544503	32.8507853403141	3.06229752393812	170425.463350785	4420.2234698295	382	1641407	198357.3	1450.7	721.97	21.7	2.9	11.5	5	20.4	0.3	13.4	2.4	12.8	19.9	3.1	18.8	8.9	19.9	3.4	18.8	24.1	0.5	19.6	23.8	1.8	29.1	1.8
1	F08	2	OTNT	NA	Neutral	7.95604395604396	38.5192307692308	6.01828322432713	247898.807692308	3390.64527161112	8.56043956043956	29.9615384615385	3.0039925239369	144880.008241758	4111.75395288931	364	1662927	175828.7	1542.49	661.97	20.3	1.6	11	4.1	20.3	0	14.3	3.3	9.6	20.6	2.5	15.9	7.7	20.6	2.5	17.6	25.3	0.5	13.5	23.4	0.8	27.2	1.9
1	F08	3	OTNT	NA	Neutral	6.93665158371041	35.1380090497738	5.88261970242164	245924.932126697	3320.49607469275	7.33710407239819	24.9886877828054	2.86946338524857	125225.923076923	4113.18525321209	442	1616368.1	195436.1	1397.02	742.36	19	1.8	13.6	7.2	21	0.5	16.3	6.1	11.5	22.9	3.8	16.7	8.1	22.9	3.4	17.4	20.6	0.2	15.4	21	2	24.2	3.4
1	F09	1	PTPRB	NM_002837	sample	7.46384039900249	42.4613466334165	6.13504600150872	325618.925187032	3455.2700893389	13.2618453865337	61.1895261845387	4.09214405911334	371655.63840399	5256.26674003901	401	1947951	201888.5	1710.41	724.31	22.2	2.2	13.7	10.5	23.2	0.2	15.7	9.2	12.5	25.7	6.5	12	9.5	25.7	7	9.2	21.9	3.5	10.2	19.7	13.5	24.4	19.5
1	F09	2	PTPRB	NM_002837	sample	7.53427895981087	39.8794326241135	5.91213060465475	270416.799054374	3407.95278952047	8.37115839243499	30.6170212765957	2.92279822728809	150288.446808511	3909.2004730043	423	1650331	147013.4	1426.8	536.47	19.9	2.4	6.6	5.9	19.4	0	8.5	3.3	10.6	22	3.3	19.4	9.7	22	2.6	20.8	22.5	1.7	18	21.7	2.1	28.4	4.5
1	F09	3	PTPRB	NM_002837	sample	7.03292181069959	37.5740740740741	6.70874728686617	270399.899176955	3297.18093368898	8.40534979423868	27.962962962963	2.7852951586022	135237.347736626	3940.99728117168	486	1618158.9	165017.7	1461.8	603.39	19.1	6.6	8.6	9.3	18.5	5.6	10.1	6.8	8.4	23.3	3.5	17.1	8.2	23.3	2.9	23	19.8	1	15.6	20.2	1.6	23.9	2.3
1	F10	1	WAS	NM_000377	sample	7.31578947368421	31.9789473684211	5.25898054740614	172459.157894737	3298.09247876393	14.2070175438596	74.8877192982456	4.91300401380968	456015.635087719	5482.86883354559	285	1450397	205603.7	1389.91	780.29	13.7	5.3	15.1	7.4	15.8	0	15.8	2.8	10.2	20	15.8	7.7	7.4	20	7	8.1	22.1	4.2	8.4	18.9	21.4	23.9	27.4
1	F10	2	WAS	NM_000377	sample	7.74941995359629	36.8074245939675	5.33546476947581	221318.828306265	3290.54722215527	10.338747099768	43.0208816705336	3.63433324073568	232382.032482599	4579.87180877626	431	1514134	182212.1	1314.75	671.34	19.3	4.2	11.1	7.2	15.8	0.7	13.7	4.6	10	21.8	7.2	12.1	6.7	21.8	3.7	12.3	23.4	3.5	11.1	19.7	6.7	26.2	11.6
1	F10	3	WAS	NM_000377	sample	7.39203354297694	34.2557651991614	5.08888009032406	230767.280922432	3270.13528412532	12.5283018867925	54.9077568134172	4.06515802579841	340672.180293501	5398.59637545563	477	1683907.6	202841.6	1325.15	746.77	16.1	2.7	14.3	4.6	14.7	0.2	15.1	4.2	10.7	19.9	10.1	7.8	6.5	19.9	8.8	7.5	19.9	3.6	6.7	16.8	16.6	20.5	23.5
1	F11	1	ODAM	NM_017855	sample	7.59779614325069	38.5674931129477	6.41703612013131	251358.851239669	3229.2401558959	9.54269972451791	36.7217630853995	3.48344114612176	188695.344352617	4388.44300596488	363	1565050	182122.8	1391.95	643.23	20.4	2.2	10.2	10.2	16.8	0.3	8.8	9.1	10.5	26.2	2.5	13.2	9.1	26.4	2.5	17.9	23.1	2.2	14	22.6	2.5	26.4	4.1
1	F11	2	ODAM	NM_017855	sample	8.04235727440147	34.5653775322284	6.83665458886713	238786.885819521	3339.44180316742	13.073664825046	60.0791896869245	4.11906819254469	368060.602209945	5277.23704515457	543	1763590	169875.7	1562.19	630.09	20.1	3.5	7.9	8.8	18.8	0.4	8.5	6.4	8.5	16.4	9.4	10.7	7.6	16.4	9.4	9.8	26.3	6.1	11.6	19.3	16	24.1	23.6
1	F11	3	ODAM	NM_017855	sample	7.80798004987531	32.9027431421446	6.03508631384662	201358.985037406	2900.20059086575	14.6384039900249	70.8129675810474	4.51931900611647	426394.860349127	5485.175645883	401	1603670	173956	1331.33	636.65	18	2	10	5	14.5	0.7	10.2	2.5	6.2	23.4	16	5.2	4.2	23.4	7	6	21.7	8.7	6.2	18.7	27.7	20.2	37.7
1	F12	1	BRIP1	NM_032043	sample	8.56675062972292	44.2921914357683	6.60627317654081	306328.236775819	3470.70082035877	11.8816120906801	54.5062972292191	4.02509502020079	314504.720403023	4999.69457652821	397	1842265	159515.5	1540.78	574.36	20.7	2	7.1	9.1	16.6	0.5	7.8	8.6	11.8	20.2	7.6	11.6	8.1	20.2	5.3	12.6	24.7	1.8	14.1	22.4	8.8	26.4	13.4
1	F12	2	BRIP1	NM_032043	sample	7.98142414860681	45.0030959752322	6.80163158535857	338273.003095975	3869.02965114749	10.3219814241486	42.1919504643963	3.57767549746285	227763.743034056	4615.23634455009	323	1868785	177761	1672.71	661.27	21.4	1.9	13.3	8	21.1	0	14.2	5.9	14.9	18.6	6.2	12.1	12.1	18.6	5.6	11.5	22.6	2.2	12.1	21.7	5.6	30.3	10.2
1	F12	3	BRIP1	NM_032043	sample	6.85070422535211	38.2676056338028	8.36865212502178	278454.788732394	3489.92066631656	13.2985915492958	69.3915492957747	4.41714818965456	429466.704225352	5083.97368971008	355	1624568.1	226001	1506.66	833.54	17.5	2.5	16.9	5.9	16.1	0.8	20.3	2.3	14.9	22.8	19.4	14.9	10.7	22.8	11	16.1	18.9	9.3	15.5	21.4	29.9	25.1	40.8
1	F13	1	ATRX	NM_138270	sample	9.91157894736842	43.0084210526316	4.49465268796073	266477.042105263	3406.99522861856	12.1263157894737	52.4589473684211	3.78682825943979	302195.195789474	4929.90212841802	475	1900888	168637.8	1567.16	606.2	24.2	1.5	8.2	5.5	22.1	0.2	9.3	3.6	6.7	19.2	6.5	11.2	7.6	19.2	4	10.7	30.1	2.3	10.7	24	9.1	26.9	14.3
1	F13	2	ATRX	NM_138270	sample	9.29768786127168	46.5491329479769	5.63351972579583	314214.800578035	3421.09820419138	11.135838150289	50.5057803468208	4.14134373244401	282095.569364162	4873.03417455864	346	1870314	211178.3	1518	865.88	23.1	2.9	11.3	3.5	24.6	0.6	13.9	1.4	9.2	21.7	12.1	8.7	8.4	21.7	7.2	8.4	27.7	2	10.4	25.1	10.4	28	16.5
1	F13	3	ATRX	NM_138270	sample	7.51544401544402	31.4420849420849	5.6054780669674	192114.696911197	3012.19694767601	12.7065637065637	57.9517374517375	3.98434245642274	328175.291505791	4885.07938913244	518	1574554.4	180303.4	1383.8	661.84	16.2	2.1	9.8	6.4	15.4	0.4	13.7	2.5	6.2	22.2	11.2	11.6	4.6	22.2	5.4	12.2	20.8	6.2	11.8	18.1	21.2	21.6	28.8
1	F14	1	PLXNB2	NM_012401	sample	10.317679558011	47.3453038674033	7.59314410388698	333229.458563536	3800.47399482169	15.8674033149171	87.4226519337017	5.03086478835506	585834.679558011	5977.12998082296	362	2087632	190937.8	1729.36	689.69	23.2	3	9.4	5.5	22.9	0.3	9.9	1.9	6.6	11.3	19.3	6.6	9.4	11.3	10.5	7.2	33.7	8	8	27.3	31.8	32.3	41.7
1	F14	2	PLXNB2	NM_012401	sample	9.41666666666667	44.7916666666667	5.99895958783194	301971.958333333	3866.83703694438	14.7118055555556	78.4375	4.8611746990521	505488.392361111	5687.9317294032	288	1964445	205848.6	1671.17	784.6	25.3	2.4	12.2	4.9	22.6	0	12.8	1.4	11.1	11.8	21.2	8	10.4	11.8	12.5	6.9	25	13.9	8.3	22.9	34.4	29.5	42.7
1	F14	3	PLXNB2	NM_012401	sample	9.20802005012531	38.9649122807018	5.70000093218621	261357.937343358	3667.44879672209	16	90.9624060150376	5.51248173942289	612811.606516291	6112.40153523391	399	1814669.5	216790.1	1651.52	822.16	19	3.8	18	7	17.8	0.3	19.8	4.5	8.5	9.8	30.8	7.5	8	9.8	21.8	7.3	30.8	17.5	8	23.8	48.9	28.1	60.4
1	F15	1	ZMYM2	NM_197968	sample	9.69431279620853	45.4265402843602	6.28654259932456	302863.045023697	3752.44778546818	13.2085308056872	62.4123222748815	4.29963311489963	384373.725118483	5394.88719244173	422	1932053	214909.3	1617.76	773.45	25.1	3.8	11.4	7.8	23.9	0.2	14.2	5.9	11.4	17.5	9.7	9.5	7.6	17.5	7.1	8.5	30.3	4	10	23.9	13	31	21.1
1	F15	2	ZMYM2	NM_197968	sample	7.5247311827957	39.9806451612903	5.39868184998829	280505.176344086	3344.43018970057	10.189247311828	40.5677419354839	3.53364265617394	207830.572043011	4406.91254622556	465	1673597	166933.8	1465.55	624.66	18.1	3.4	9.5	8.4	17.8	0	10.5	7.3	10.8	24.5	6.2	13.1	8	24.5	3.2	13.8	21.3	2.4	11.6	18.5	3.4	23.9	7.7
1	F15	3	ZMYM2	NM_197968	sample	6.74107142857143	35.6450892857143	6.37123196267252	251236.808035714	3356.89203649956	13.40625	57.3348214285714	3.96298484320466	321975.654017857	4856.65818382836	448	1658726.3	156506.4	1471.98	550.71	19.4	1.6	9.4	10	16.1	0	9.4	9.2	12.7	22.8	9.4	8	7.6	22.8	5.1	8.9	20.5	6	8.9	21	18.3	24.8	22.8
1	F16	1	MBD1	NM_015845	sample	6.96744186046512	40.0325581395349	8.03146800176078	309995.265116279	3671.33182189933	10.0186046511628	40.906976744186	3.65196869700335	237970.260465116	4618.73003615636	215	1669122	190937.5	1635.99	705.42	20	6.5	15.3	12.1	17.7	2.8	14.9	7.9	11.2	22.3	8.8	15.8	11.2	22.3	5.1	17.7	18.1	0.9	20.5	20.5	4.2	26	8.8
1	F16	2	MBD1	NM_015845	sample	8.27303754266212	42.9829351535836	8.88931426562986	282503.921501706	3658.61821814944	9.4641638225256	35.8566552901024	3.21858852090465	192084.37883959	4587.48183453495	293	1645895	153706	1543.7	557.68	19.8	4.1	6.5	11.3	19.5	0.3	7.8	8.5	12.6	14.7	3.1	14	8.2	14.7	3.1	11.9	23.2	0.7	10.9	24.9	3.8	27.6	6.5
1	F16	3	MBD1	NM_015845	sample	6.7027027027027	33.2492492492492	6.98772344731753	240754.399399399	3438.46744891211	13.8618618618619	64.3093093093093	4.22029660065189	387002.960960961	5436.19638450588	333	1729137.9	199884.2	1445.17	668.97	17.7	2.1	10.2	3.9	15	1.5	9.3	2.1	9.9	19.5	11.4	6.6	8.1	19.5	9	5.4	17.4	8.1	6.9	18.3	26.1	22.8	34.2
1	F17	1	OTNT	NA	Neutral	9.12366737739872	46.4051172707889	7.49720026532261	337912.106609808	3649.75682948533	13.0383795309168	55.4051172707889	3.9095570028762	315419.865671642	5099.00296094033	469	1915627	180947.4	1701.85	658.36	22.8	3.4	8.7	9.2	23	1.1	9.4	6.2	10.2	17.7	6	9	7.9	17.7	4.7	8.3	25.2	2.3	8.7	22.8	5.8	27.9	12.8
1	F17	2	OTNT	NA	Neutral	7.79282868525896	41.6733067729084	5.99836781241768	284594.434262948	3230.7896934285	8.74501992031873	31.4721115537849	2.97935151843948	158299.219123506	4045.03849395726	502	1700860	165842.9	1490.73	651.72	20.3	3.6	9	11	19.1	0.4	9.2	9	10.4	27.7	2.6	18.7	7.4	27.7	3.4	19.7	24.5	1.2	19.9	21.9	0.8	25.7	3.2
1	F17	3	OTNT	NA	Neutral	4.4320987654321	21.2698412698413	5.28538980863826	153575.432098765	2375.63728254742	2.94003527336861	6.99823633156966	1.45472917734823	27556.8835978836	2451.05487881501	567	1457718.6	157714.1	1147.35	540.32	14.6	9.9	7.8	7.9	11.6	7.9	8.3	6.7	7.4	36.2	1.1	51.1	5.1	38.6	0	59.1	9.3	0	45.7	10.8	0	13.1	0.2
1	F18	1	OTNT	NA	Neutral	7.8195991091314	38.6481069042316	7.11066537173879	255053.236080178	3471.69659268321	15.293986636971	79.4654788418708	4.86138215814648	501612.610244989	5621.82865237513	449	1622694	199653.5	1616.63	744.59	18.5	4	9.8	6.9	20	0.2	12.7	4.5	9.4	17.8	14	9.1	8.7	17.8	9.4	9.6	23.2	6.2	10.7	19.8	24.9	24.1	33.2
1	F18	2	OTNT	NA	Neutral	6.86610878661088	38.1464435146444	6.17496252822344	277136.60041841	3367.97739570415	9.21338912133891	33.9121338912134	3.39542506054192	172552.033472803	4445.44064129336	478	1560269	162123.2	1451.96	613.49	18.6	3.8	9.4	10.9	18.6	0.6	10.3	10.7	12.3	24.9	3.1	10	11.3	24.9	4.4	13.4	21.5	0.6	10	20.3	1.7	24.1	4.2
1	F18	3	OTNT	NA	Neutral	7.80968858131488	42.8719723183391	6.88891073907727	305005.816608997	3517.16078318178	13.8719723183391	72.2733564013841	4.83183331252457	449861.197231834	5556.61168952848	289	1785277.7	218767.3	1487.75	815.68	17	3.8	19.7	4.5	19.7	0.7	22.5	1.7	13.1	20.4	18.3	8	9	20.4	11.8	7.3	21.5	6.9	8	22.1	33.6	26.3	43.3
1	F19	1	OTNT	NA	Neutral	8.1343669250646	36.5581395348837	5.3147342747511	231588.188630491	3243.43347432514	16.250645994832	85.0077519379845	5.03048273130288	533194.478036176	5658.36017229809	387	1620640	188366.8	1440.24	704.94	17.3	3.4	7.8	6.2	17.3	0	10.1	4.4	6.7	21.2	13.7	7.8	8.3	21.2	7.2	7.2	25.1	5.9	9.6	19.4	28.7	23	37.5
1	F19	2	OTNT	NA	Neutral	8.36672967863894	42.4631379962193	7.2123351290089	291181.70510397	3368.48142413667	8.26654064272212	27.9357277882798	2.98084358315784	131159.871455577	3960.95262264384	529	1693309	128902.2	1518.95	482.09	21	4.5	4.7	13.8	20.8	0.2	5.5	11	9.5	22.7	2.8	13.6	7.4	22.7	2.1	19.5	24.4	0.9	12.5	22.9	0.9	25.7	2.1
1	F19	3	OTNT	NA	Neutral	7.60927152317881	40.1986754966887	6.20170637338561	274969.136865342	3400.23421156561	12.5364238410596	55.326710816777	4.17933634530261	317744.494481236	5190.6135611772	453	1644807.1	186735.6	1464.28	692.76	18.1	1.1	12.8	3.1	17.2	0	16.8	1.5	11.3	19	11.7	5.5	7.9	19	9.1	4.9	22.5	4	5.5	20.1	15.9	23.4	21.9
1	F20	1	OTNT	NA	Neutral	7.24909747292419	38.927797833935	6.23168697359422	287290.137184116	3477.84711507622	12.1624548736462	56.7400722021661	4.39156915153669	322255.873646209	5217.17074120186	277	1734574	221325.6	1434.39	781.36	18.1	1.8	18.1	4.3	17.7	0.7	15.9	3.6	10.5	17.3	7.9	6.9	9	17.3	7.6	9	22.4	1.4	6.5	19.1	6.1	22.4	12.3
1	F20	2	OTNT	NA	Neutral	8.0253807106599	41.6412859560068	6.02997121128061	278214.411167513	3419.90384946685	6.99153976311337	22.2131979695431	2.63373466816853	109846.822335025	4059.32474518266	591	1628246	150672.8	1478.94	564.02	20.3	2.4	6.9	10	20.6	0.5	9.8	10.3	11	22.2	2	19.3	9.1	22.2	2.7	19.6	24.2	0.2	16.2	22.8	0.7	25.9	1.7
1	F20	3	OTNT	NA	Neutral	6.61633663366337	35.3094059405941	5.82566352455424	260276.04950495	3219.89804480168	11.7178217821782	52.6683168316832	3.84692649883144	308393.678217822	4998.93121179287	404	1644078.1	214836.9	1490.98	847.87	18.8	3.7	12.6	8.9	19.1	0	13.9	5.7	12.6	28.7	10.1	11.4	9.7	28.7	9.4	12.4	20	4.2	11.6	21.3	16.6	24.3	23.5
1	F21	1	OTNT	NA	Neutral	9.05823293172691	42.8975903614458	6.78270155899153	290491.957831325	3481.63335388582	13.4819277108434	68.1144578313253	4.54268729702616	433796.347389558	5377.37223332536	498	1862034	173748.1	1631.82	653.87	22.1	3.8	9.6	8.2	20.3	0.4	12.2	7.8	7.6	15.1	15.3	10.8	6.8	15.1	9	10.2	25.7	3.4	10.4	24.5	19.1	27.1	24.9
1	F21	2	OTNT	NA	Neutral	5.11764705882353	28.9459459459459	5.73275206640604	217780.842607313	2544.0948246041	6.4483306836248	24.912559618442	2.39970197931158	134611.813990461	3182.7888015101	629	1276586	132748.7	1165.12	513.91	13.7	28.8	8.1	31.6	13.8	25.4	9.7	29.1	9.2	42.1	4.3	38.3	7.8	42.8	3.2	41.3	14.3	1.1	36.9	14.3	2.7	17.5	4.3
1	F21	3	OTNT	NA	Neutral	7.91009174311927	36.3321100917431	5.53550917979599	213871.710091743	3143.8308295869	7.53577981651376	23.9045871559633	2.69582785660742	113881.933944954	3988.39139798309	545	1502778.4	135149	1316.41	513.82	18.5	2.9	5.7	14.7	17.8	0.4	6.6	14.1	9.2	21.5	2	11.7	5.5	21.5	3.1	22.8	24.2	0.4	12.7	21.5	1.5	25.7	2.9
1	F22	1	OTNT	NA	Neutral	7.90103092783505	43.4371134020619	4.63520835121166	305261.597938144	3212.54696418349	9.1979381443299	35.3649484536083	3.27338618772828	191607.653608247	4557.31478045765	485	1815709	190616.9	1409.43	706.23	19.2	2.9	9.5	9.1	19.6	1.2	12.8	8.5	9.7	24.5	3.3	15.1	7.8	24.5	4.1	17.5	22.7	0.4	15.9	21	1.4	24.3	4.7
1	F22	2	OTNT	NA	Neutral	7.86607142857143	44.515625	7.01003791277354	326309.220982143	3592.90107279928	8.89955357142857	31.8638392857143	3.09826387527273	152873.546875	4046.21346521808	448	1746146	149253.8	1469.31	533.82	19.6	2	7.6	9.6	19.6	0.7	8	8.5	12.1	21.2	2.7	13.6	11.6	21.2	1.3	17.4	24.3	0.4	13.4	21.2	1.3	27	2.5
1	F22	3	OTNT	NA	Neutral	7.46460980036298	35.7114337568058	5.55025056877358	239745.297640653	3128.1006121851	12.4410163339383	53.8675136116152	4.03299799008924	322387.718693285	5346.28478125924	551	1601627.8	192685.7	1337.74	721.21	16	1.8	13.2	3.6	15.6	0	14.3	1.6	7.4	22.3	9.3	6.2	7.1	22.3	8.2	5.6	20.5	6	6.4	19.1	12.7	22.3	21.1
1	G03	1	RF	NA	Neutral	7.34249084249084	33.518315018315	4.7217177851881	202093.987179487	2994.18910011731	9.02380952380952	30.7728937728938	2.9006455082798	153420.721611722	4317.53686528359	546	1527114	159788.8	1181.23	573.46	17.8	3.3	7.3	12.6	15.4	0.9	7.5	11.2	9	26.4	1.5	16.7	6	26.4	2.6	17.4	20.1	1.1	16.3	18.5	2	24.2	3.1
1	G03	2	RF	NA	Neutral	6.99826388888889	34.1197916666667	5.74825859226647	224727.262152778	3090.8402359754	8.14930555555556	28.7256944444444	2.9192468571972	151055.541666667	4390.29433893404	576	1519526	147772.7	1365.3	564.25	17.2	3.6	10.1	13.5	17.4	0.3	11.3	12.7	10.1	27.1	3.5	16.7	6.9	27.1	2.4	12.5	20.1	1	14.2	17.5	2.8	22.7	4.9
1	G03	3	RF	NA	Neutral	5.078184110971	22.9810844892812	4.04354052306639	129447.870113493	2159.11953327767	6.57377049180328	21.9092055485498	2.26113605155287	111913.577553594	3512.16432458032	793	1018383.6	140670	894.08	532.85	11.6	30.1	7.4	25.7	11.5	28.9	9.5	25.6	7.8	39.6	2.9	31.1	4.3	47.8	3.7	30.1	14.8	1.1	29.3	12.6	2.8	13.7	4.2
1	G04	1	RF	NA	Neutral	7.38709677419355	34.5161290322581	6.59199835323797	236090.516129032	3460.07103983958	10	43.7161290322581	3.69071078899245	274558.524731183	5235.50526002222	465	1811267	216973.1	1587.58	841.46	21.7	2.2	18.3	5.6	21.1	0	20.6	2.4	9.2	20.6	9	16.6	7.7	20.6	9.7	8.8	20.6	1.1	15.3	19.1	7.7	25.6	13.5
1	G04	2	RF	NA	Neutral	7.58013544018059	38.2731376975169	4.74273298251505	256415.300225734	3233.27371757736	10.0496613995485	43.8058690744921	3.47858449916847	254839.056433409	4773.12948797638	443	1692595	203707.6	1468.63	761.76	21.2	1.8	16.5	5.2	17.8	0.2	18.1	3.8	10.6	23.3	7.9	15.1	7.2	23.3	6.5	11.5	23.3	2.9	14	20.1	10.6	24.4	17.2
1	G04	3	RF	NA	Neutral	7.22842639593909	36.1928934010152	5.86508502484577	235596.319796954	3190.94057861691	12.7258883248731	60.4796954314721	4.29004189096379	393967.459390863	5644.62741736584	394	1614092.2	254071.5	1296.97	959.66	18	9.1	25.1	2.5	17	7.6	28.7	0.8	9.6	22.8	15.7	5.8	5.6	23.1	15.5	5.6	21.3	6.3	6.6	20.8	21.8	24.9	31
1	G05	1	RF	NA	Neutral	7.78630705394191	36.2136929460581	5.50427626275171	233221.5	3400.51731446313	13.0622406639004	59.2800829875519	3.93196673111425	358545.358921162	5156.41203387257	482	1726116	182203.4	1459.77	657.36	22.2	3.5	10.4	10.4	21.2	1.7	11.6	10	9.1	23.4	7.5	13.5	8.1	23.4	8.1	11.4	23.7	5	12.7	20.3	13.1	26.8	19.5
1	G05	2	RF	NA	Neutral	8.20402298850575	32.1867816091954	3.83994182630669	170010.971264368	2993.90181065801	16.4396551724138	99.448275862069	5.78105430588646	664641.264367816	5890.55994425287	348	1423764	206973.1	1233.9	799.81	15.5	6.3	15.5	8.3	13.2	1.4	18.7	4	4	15.2	32.2	8.3	4.6	15.2	15.8	10.1	22.7	20.7	10.6	16.1	48.6	21.3	60.6
1	G05	3	RF	NA	Neutral	8.9469696969697	32.7840909090909	3.66400815723552	163310.803030303	2859.4236516824	13.3579545454545	58.9791666666667	3.82878136480951	348558.513257576	5154.76270798206	528	1338273.1	163309.6	1053.26	590.6	13.6	17.4	9.3	6.1	12.5	18.6	9.5	4.2	5.1	13.6	11.6	7.4	4	18.4	5.5	6.8	27.3	10.2	8.3	20.1	22.2	21.8	27.5
1	G06	1	RF	NA	Neutral	8.44941176470588	48.8682352941176	6.91800459706894	349356.811764706	3819.28048136633	11.9576470588235	50.5929411764706	4.04506329115966	290016.185882353	5137.23712746389	425	1918802	163281.2	1669.94	614.21	23.1	1.9	8	6.6	23.1	0	10.6	5.2	12.9	16.5	8.2	7.8	12.5	16.5	4.5	6.1	26.6	1.4	8.7	26.1	6.8	31.5	12.2
1	G06	2	RF	NA	Neutral	7.61500815660685	38.6460032626427	5.88909147309729	262017.887438825	3410.3269117671	4.12234910277325	12.3278955954323	2.01252549544122	58958.2724306688	3132.54435024034	613	1715511	162172.9	1401.61	603.43	21.5	1.6	10.8	14.5	19.9	0.8	15.2	15.2	9.8	21	2	40	8.3	21	2.1	44.2	22.8	0.7	37.2	19.9	0.8	24.5	1
1	G06	3	RF	NA	Neutral	7.54234234234234	35.6054054054054	4.92417473759228	221149.814414414	3289.61767507989	8.11891891891892	26.3657657657658	2.81756703647407	126522.322522523	4136.24821142868	555	1492937.6	151548.7	1305.93	551.69	17.5	2	6.1	11.5	16	0.4	7.9	9.5	9	20.5	1.8	13.2	6.3	20.5	3.2	14.4	21.4	0.7	11	20.2	1.6	23.6	2.5
1	G07	1	RF	NA	Neutral	7.79187817258883	46.0786802030457	7.17627863071202	343408.16751269	3798.89246256093	8.84010152284264	33.6218274111675	3.18461115749121	193309.692893401	4480.71120290118	394	1873102	193891	1732.69	744.29	22.3	5.8	14	10.2	25.6	1.3	16.8	5.6	14	21.6	4.6	18.3	12.2	21.6	4.1	19.8	21.8	0.8	18.8	22.6	3.6	28.9	5.8
1	G07	2	RF	NA	Neutral	9.17592592592593	40.7037037037037	5.91464537522085	254780.4375	3519.99905604633	14.8726851851852	74.1828703703704	4.64591739424749	471610.694444444	5737.40121410271	432	1833680	196688	1597.69	744.26	22.2	1.2	12.7	3.2	22.7	0.2	14.8	1.2	8.3	13.4	14.6	6.9	7.2	13.4	13.2	5.6	26.6	10	6.5	22	28	25.2	37
1	G07	3	RF	NA	Neutral	6.84201077199282	32.4326750448833	4.5484547776227	213853.757630162	3177.85579914174	10.9802513464991	46.6014362657092	3.85158821108761	278362.157989228	5207.35676529867	557	1625331.6	191698.7	1310.7	698.65	16.3	1.8	12.6	6.3	14.2	0	15.1	5.7	9	22.6	8.8	9.5	5.6	22.6	8.6	6.8	19	2	11	18	11.8	22.1	18.3
1	G08	1	RF	NA	Neutral	7.27789473684211	42.48	7.92810430118642	328230.166315789	3732.63173601312	10.0294736842105	40.5326315789474	3.45447108075796	244556.145263158	5083.03223530621	475	1967964	209019.2	1648.3	761.04	22.1	1.5	14.1	10.5	20.8	0	16	9.3	13.9	19.2	3.6	15.4	10.9	19.2	8	10.5	20.6	1.3	14.7	20.4	4.4	26.5	8.4
1	G08	2	RF	NA	Neutral	7.35511982570806	36.5729847494553	4.83818430017597	242476.806100218	3327.82624300581	10.1372549019608	37.6339869281046	3.31376458012618	202758.97167756	4710.62381675834	459	1641996	183143.3	1368.07	668.98	20.9	2.8	13.3	6.5	19.4	0	12	4.1	10.5	24	5	10.7	8.1	24	5.2	10.9	20.7	1.1	8.7	19.8	2.8	23.7	7
1	G08	3	RF	NA	Neutral	7.73267326732673	38.9762376237624	6.93568549121547	271967.384158416	3488.54448429721	11.3861386138614	46.0534653465347	3.64855382250358	261770.118811881	5084.97797503545	505	1882016.9	193397.9	1658.49	713.35	23.4	2.2	13.7	6.1	23	0	17.4	3.4	13.5	23.6	7.3	9.9	8.1	23.6	9.1	8.5	22.6	2.6	9.1	22.8	8.9	27.7	15
1	G09	1	BRCA1	NM_007298	sample	8.97959183673469	38.5918367346939	4.22220788057562	239393.072562358	3396.73140540521	15.1428571428571	78.5510204081633	4.82561972148328	510992.081632653	5792.82293273214	441	1700098	184795.9	1427.75	696.75	18.4	4.8	8.4	7	17.5	1.1	10.7	3.6	6.6	12.7	11.3	7.3	7.3	12.7	9.8	6.8	26.8	7.7	9.8	21.5	23.8	24.7	33.8
1	G09	2	BRCA1	NM_007298	sample	9.31012658227848	43.7299578059072	6.513251313666	289837.932489451	3574.98611421129	15.3628691983122	72.6097046413502	4.61788558871061	449511.451476793	5501.4993709829	474	1843619	174071.1	1520.24	664.81	22.8	3	9.3	5.5	20.3	0.6	11	2.3	6.5	13.7	13.1	7	8.2	13.7	8.2	7	29.3	10.5	8	24.7	22.6	29.5	33.1
1	G09	3	BRCA1	NM_007298	sample	6.68627450980392	36.3769063180828	6.63721284528064	263685.688453159	3203.43965617004	11.8627450980392	47.0130718954248	3.62383769447254	249845.270152505	4823.66752243006	459	1658949.6	171221.6	1325.99	598.35	15.7	2	10.7	6.3	13.7	0.2	10.2	5	10	22.9	4.8	6.3	6.8	22.9	5.9	7	18.1	2.6	6.5	19.4	9.6	22.9	12.6
1	G10	1	ASXL1	NM_015338	sample	8.02388059701492	43.6716417910448	6.32541964736415	310443.558208955	3360.08992261174	13.555223880597	67.3462686567164	4.97993272622639	427949.265671642	5566.49140534728	335	1794559	215127.7	1558.23	811.78	19.1	1.8	16.4	5.4	19.4	0.3	17.3	3	9.3	23.3	14	8.1	8.1	23.3	10.4	6.6	24.2	3	9.3	22.1	14.3	26.3	24.5
1	G10	2	ASXL1	NM_015338	sample	7.67409470752089	30.9610027855153	5.89498171062071	191149.974930362	3268.17220739529	15.9972144846797	87.025069637883	5.15626412038951	586343.479108635	6159.36267965018	359	1610312	211987.9	1455.48	768.23	16.7	1.9	17.5	13.6	14.5	0	18.9	11.7	7.2	14.8	21.4	7.2	7	14.8	17.3	6.1	21.7	14.8	7.5	14.5	35.4	18.4	49.9
1	G10	3	ASXL1	NM_015338	sample	7.44279661016949	34.125	6.8043464486178	234507	3317.63028188071	14.2563559322034	68.4449152542373	4.38200519830953	428258.957627119	5538.29356051201	472	1785941.8	224049.6	1554.28	830.53	21	3	16.7	5.1	17.8	0.2	18.2	4.2	7.6	17.6	13.8	8.7	5.9	17.6	11.9	7.2	22	11.9	8.1	18.4	28.8	22.7	36.4
1	G11	1	ASXL2	NM_018263	sample	6.63738317757009	31.6168224299065	5.13222605438593	195258.777570093	2893.29077196115	9.02616822429906	31.3794392523365	3.01118373616182	158656.157009346	4411.07092623376	535	1439474	163239.8	1220.57	606.64	15.7	2.4	9	11.2	13.6	1.5	10.3	10.7	7.7	26.2	3	15.7	5.6	26.2	3.6	18.7	20.7	0	16.4	17.2	0.4	21.3	1.9
1	G11	2	ASXL2	NM_018263	sample	8.32871287128713	33.5485148514852	4.69003456117995	186324.504950495	3005.59892335409	14.5861386138614	72.3207920792079	4.49162303069614	449401.291089109	5525.67914448216	505	1587138	183290.9	1289.38	670.66	19.8	3	11.5	5.3	15.8	1.2	12.1	3.2	3.8	18	12.9	8.7	4.2	18	10.7	7.7	22.6	12.9	8.9	16.4	27.3	20.6	37
1	G11	3	ASXL2	NM_018263	sample	7.62909090909091	30.4545454545455	4.97388575494152	181049.609090909	2962.18181777892	14.0054545454545	64.3854545454546	4.10730591656255	386534.056363636	5240.20841575123	550	1474335.2	162911	1244.79	574.57	12	2.5	7.5	6.7	11.5	0	8	3.3	5.8	15.5	9.6	10.2	5.1	15.5	6.4	9.1	22.9	7.8	10.4	16.9	24.7	20.2	36.9
1	G12	1	TP53BP1	NM_005657	sample	7.34817813765182	34.5202429149798	4.80967024172649	220486.236842105	3249.71577094235	12.1943319838057	52.3036437246964	3.70362527223666	301756.95951417	5044.06733141055	494	1658487	200408	1364	741.3	18	2.4	13.8	9.9	18	0.6	15.4	7.7	8.5	22.9	5.3	13	7.7	22.9	6.9	10.9	19.4	3.6	11.5	17.6	6.7	23.7	13.4
1	G12	2	TP53BP1	NM_005657	sample	9	39.1940298507463	4.67048725905517	225637.146766169	3425.9203802075	9.77363184079602	34.7338308457711	3.31415323672267	167667.452736318	4317.63473225361	402	1637888	144442.4	1386.19	522.62	20.9	1.5	6.2	13.9	21.4	0.5	6.7	14.4	8.7	16.7	3.2	10.7	7.7	16.7	1.7	12.9	27.1	0.7	8.5	21.4	0.7	26.9	2.2
1	G12	3	TP53BP1	NM_005657	sample	7.00392927308448	32.4184675834971	4.93784962676816	199061.096267191	3136.46029911701	9.35363457760314	33.7524557956778	3.08616676085429	168701.186640472	4320.48683732572	509	1391441.9	164593.9	1298.22	623.52	15.3	2.8	8.4	6.1	15.3	0.8	9.8	3.5	8.8	25	3.3	13.9	8.3	25	3.7	13.9	20.6	1.2	13.2	18.9	3.7	23.6	6.3
1	G13	1	FAT1	NM_005245	sample	8.99036144578313	44.9759036144578	6.11026169726545	313823.795180723	3729.42244794924	15.3710843373494	80.3638554216868	4.86147587239336	545016.74939759	5979.36624165501	415	1904850	200875.6	1616.07	725.11	18.6	2.7	13	6.7	19.8	0.2	13	4.1	8.9	11.1	16.4	8.9	9.2	11.1	15.7	8.2	25.3	6.5	10.4	21.4	27	27.5	38.3
1	G13	2	FAT1	NM_005245	sample	8.12463768115942	42.3971014492754	6.94767089877233	286143.8	3795.94568849639	14.3710144927536	77.6057971014493	5.00332809018689	518236.336231884	5870.67206831548	345	1741142	262940.6	1686.58	943.35	19.4	3.5	20.3	8.7	21.7	0.6	20.9	5.2	14.5	15.7	20.9	11	10.1	15.7	18.3	10.7	22.3	11.3	13.3	23.2	32.2	30.4	46.7
1	G13	3	FAT1	NM_005245	sample	5.74293785310734	20.8728813559322	4.26955929767708	105606.940677966	2693.72359559266	16.4209039548023	90.3022598870056	5.12478770108942	604776.850282486	6023.86513229377	354	1287012.3	212895.7	1106.6	767.25	9.9	4	14.1	7.1	9.3	0.3	14.1	3.4	6.2	15.5	26	8.5	2.5	15.5	18.1	7.3	12.4	18.1	8.5	10.5	46.3	12.1	56.2
1	G14	1	BAP1	NM_004656	sample	10.8670076726343	44.8516624040921	3.52821646240472	257408.268542199	3470.54659017038	16.7289002557545	96.3580562659847	5.60376995756517	678531.884910486	6605.40976645312	391	1928221	227291.6	1535.37	858.95	22.8	3.3	16.1	4.9	20.7	0	17.6	3.3	4.6	9	21.7	5.6	6.4	9	24.3	5.1	31.2	7.4	6.1	23.8	36.8	28.4	55.2
1	G14	2	BAP1	NM_004656	sample	10.6406685236769	49.0974930362117	5.37715069061333	327718.777158774	3891.60831372752	15.8607242339833	97.1949860724234	5.54010782931459	706122.281337047	6429.96974887518	359	2039051	245843.2	1800.59	974.88	25.3	4.7	19.8	7	24	0.6	21.7	3.6	7.2	11.4	31.2	9.7	11.1	11.4	29	8.1	32	18.1	10.3	27	46.8	32.9	58.5
1	G14	3	BAP1	NM_004656	sample	6.05060240963855	25.3156626506024	8.30078344296536	183980.301204819	3147.77380678059	15.4192771084337	81.6048192771084	4.89349476342322	524137.002409639	5545.43951866358	415	1439509.6	167314.6	1454.37	611.61	14.7	3.6	9.2	10.1	15.4	0.7	10.1	6.7	7.7	17.6	23.4	9.6	7	17.6	9.6	9.9	14.9	15.4	9.9	14.7	38.3	17.3	47
1	G15	1	ZNF516	NM_014643	sample	10.5764331210191	48.703821656051	5.99902689219146	328631.391719745	3686.12240781012	16.2388535031847	90.5	5.2532500461936	579316.047770701	5786.14511365343	314	1993379	195517.8	1718.95	700.98	23.9	2.5	12.1	7.3	22.6	0.3	12.4	5.1	7.6	12.1	20.4	7.3	7.3	12.1	10.2	7.6	28.3	9.6	8.6	24.5	32.5	29.6	44.3
1	G15	2	ZNF516	NM_014643	sample	9.72148541114058	45.3474801061008	8.05755010948295	311031.923076923	3747.35065302517	15.6472148541114	87.4880636604775	5.13829109699999	591267.214854111	6079.70783911362	377	1896566	199160.4	1684.56	748.36	22.3	4	15.4	8.2	22.5	0.5	15.1	4	9.3	11.9	21.5	8.2	10.1	11.9	21.2	7.4	30	13.8	8.5	22.8	36.9	27.9	53.8
1	G15	3	ZNF516	NM_014643	sample	7.77233429394813	29.7348703170029	4.84321096860111	186242.608069164	3194.55488139505	16.2622478386167	94.5446685878963	5.40239833093059	642597.360230547	5935.48952032238	347	1659073.5	185184.1	1410.02	665.43	17.6	3.5	14.4	5.8	15.3	0	14.1	3.2	6.6	13.3	28.5	6.9	6.1	13.3	18.4	6.9	23.6	14.1	8.9	15.6	47	18.4	57.9
1	G16	1	GRIN2A	NM_000833	sample	7.81647940074906	43.936329588015	6.41567976138878	306471.314606742	3481.40143677384	14.4569288389513	75.5168539325843	4.85278965481867	480196.292134831	5592.04853071197	267	1753780	201155.3	1591.17	775.09	16.5	4.9	16.1	11.6	19.5	1.9	14.6	6.7	13.1	23.6	16.9	7.1	7.9	23.6	12.4	7.9	22.8	8.6	9.7	20.6	20.2	25.5	27.7
1	G16	2	GRIN2A	NM_000833	sample	7.61157024793388	45.6900826446281	7.8149746607074	354880.838842975	3745.36009473014	12.8264462809917	70.8305785123967	4.96048313146811	445433.888429752	5241.49210961762	242	1794014	217397	1690.64	809.57	20.2	4.1	16.5	7.9	19.4	0	14.9	5	14.5	19.8	24	10.3	11.6	19.8	11.2	11.2	22.7	5.8	11.6	21.5	24.8	28.5	31.4
1	G16	3	GRIN2A	NM_000833	sample	8.91733333333333	39.4266666666667	5.51935501453016	251181.352	3278.25570820503	13.8426666666667	75.8586666666667	4.80591183997269	508849.525333333	5773.66798484709	375	1736741.3	191553.8	1510.05	767.5	17.6	2.7	15.7	6.7	18.7	0	18.1	4.8	7.5	16.5	24	9.1	5.6	16.5	17.9	9.1	25.3	12	10.4	21.6	34.1	24.3	41.3
1	G17	1	RF	NA	Neutral	8.89974293059126	47.1439588688946	5.97258148469005	331117.244215938	3522.22267905585	10.0745501285347	39.8071979434447	3.43796086716807	218567.444730077	4770.60655181494	389	1889736	184261.8	1578.02	679.92	23.4	2.6	9.5	7.2	21.6	0.5	11.1	4.9	8.7	22.1	3.9	15.2	9	22.4	4.6	14.4	28.5	1.3	12.3	25.4	3.9	30.6	6.2
1	G17	2	RF	NA	Neutral	7.90333333333333	39.28	8.57472692228734	288897.24	3687.4416754053	13.92	67.6633333333333	4.79599881341736	434181.163333333	5847.52083673012	300	1794861	226249.7	1791.97	832.88	20	2.7	21	6.7	20.7	0	21	3.3	9.7	15.7	15.7	5.3	8.7	15.7	13.7	6	23.7	6.7	7.7	21	18	24.7	34.3
1	G17	3	RF	NA	Neutral	8.0025	46.3925	5.41624472846102	337665.985	3561.77824812845	9.515	33.4	3.14982706405147	168652.975	4450.2111465688	400	1908567.1	199844.1	1527.97	686.19	23.8	4.2	11.5	8.2	21.2	5	12	6	12.5	22.2	2	9.5	11.2	22.2	3.2	10.5	22.5	1.5	9.2	23.2	1.5	27.5	2.8
1	G18	1	RF	NA	Neutral	9.1466275659824	44.6041055718475	6.31256128343067	281668.457478006	3536.04057395769	14.3460410557185	72.9325513196481	4.71900414350551	452008.970674487	5509.5951815341	341	1790072	153416.6	1426.13	532.13	21.7	2.1	6.5	9.1	19.6	0.6	5	6.7	10.9	15.2	12.3	7	6.7	15.2	7.6	7.9	28.2	3.2	7.9	24.6	18.8	28.4	27.3
1	G18	2	RF	NA	Neutral	7.66666666666667	46.7889908256881	8.10113815511776	388251.617737003	3641.1353329164	11.0703363914373	47.3577981651376	3.4194400877952	271535.366972477	4541.96530771497	327	2196038	216800.4	1803.04	795.14	26	3.4	18.3	13.1	24.2	0	20.2	11.6	11.6	27.2	5.8	18.7	13.1	27.2	6.7	18.3	22.9	3.7	17.4	23.9	8	28.4	15.3
1	G18	3	RF	NA	Neutral	7.67885117493473	34.4647519582245	6.11019237080849	237391.326370757	3299.47329166996	14.8250652741514	72.9216710182768	4.66201979818547	471499.540469974	5866.32002070581	383	1717146.6	213186.8	1445.29	802.53	21.1	1.6	17.5	3.7	17.5	0	19.1	2.3	7	19.6	14.1	6.5	5.7	19.6	14.4	5.7	25.1	9.9	7	21.9	33.7	24.5	42.8
1	G19	1	RF	NA	Neutral	7.38050314465409	23.9433962264151	3.41673578498808	103828.386792453	2706.90503142807	16.9182389937107	103.283018867925	5.94312442478918	714975.194968553	6495.49676707096	318	1369378	226026.5	1111.87	849.84	11.6	2.8	15.7	3.8	9.4	0	18.9	2.8	2.8	14.5	28.6	5	1.3	14.5	21.4	3.5	20.8	11	6.3	11.6	37.1	14.2	53.1
1	G19	2	RF	NA	Neutral	7.89607843137255	34.8509803921569	6.28047008208223	222347.931372549	3340.96720213457	11.0450980392157	44.4156862745098	3.43986953135837	247385.858823529	4799.23477175599	510	1605125	193022.6	1517.43	730.43	20.2	4.7	12	8.4	17.6	0.4	15.7	5.5	9.2	21	5.9	13.5	6.9	21	6.3	12.9	22.4	3.3	13.1	20.4	6.5	24.7	10.4
1	G19	3	RF	NA	Neutral	9.3747572815534	43.9980582524272	9.44809157832441	314745.252427184	3813.47140596568	13.1514563106796	62.1378640776699	4.1513073152758	402482.291262136	5528.37510400637	515	2066784	208072.3	1894.72	780.65	25.8	2.7	16.1	6.2	26	0	17.5	5	9.7	11.5	15.3	10.7	8.7	11.5	13	8.9	30.3	8.3	10.9	25.4	25.2	29.7	34
1	G20	1	RF	NA	Neutral	8.45758354755784	37.8354755784062	5.90088334148128	249190.123393316	3324.11952949125	15.8997429305913	96.0899742930591	5.63051330676246	649896.017994859	5879.79656014108	389	1677084	187118.9	1444.78	681.22	18	4.4	8.7	7.2	15.2	1.3	12.1	3.3	7.2	15.4	27.8	10	7.5	15.4	14.7	9.8	26.7	9	11.3	19.8	39.8	23.9	48.3
1	G20	2	RF	NA	Neutral	8.52688172043011	50.415770609319	8.75718754053905	367090.422939068	3876.84861128469	12.8996415770609	62.0286738351254	4.5907762548535	364188.093189964	5239.38876452831	279	1914216	226491.2	1801.34	855.68	25.1	3.9	19	6.5	26.9	0	23.3	3.2	15.8	21.9	15.1	9	12.9	21.9	7.5	8.6	23.7	5.7	9	26.5	13.3	34.1	23.7
1	G20	3	RF	NA	Neutral	8.58949880668258	45.6205250596659	5.13858234146064	298073.427207637	3369.99238863293	11.3078758949881	45.5775656324582	3.73971047446689	253139.021479714	4936.47888546089	419	1808227.4	222680.2	1440.91	826.67	20	2.4	17.4	5.3	19.1	0.5	19.8	3.6	12.4	20.8	6.4	6.7	7.4	20.8	7.9	7.4	26	1.7	7.9	23.4	9.8	27.9	14.6
1	G21	1	RF	NA	Neutral	7.73295454545455	43.9090909090909	6.41006654773532	323441.946022727	3671.56412917449	11.25	47.4431818181818	3.98991171396358	263914.980113636	5078.57352605882	352	1724583	207739.2	1563.16	809.03	19.3	2.6	15.6	5.7	18.8	0.9	15.3	3.1	13.1	21.3	5.7	6.8	11.6	21.3	4.8	8.2	24.1	1.4	8	23	3.7	28.4	7.7
1	G21	2	RF	NA	Neutral	9.41750841750842	54.7575757575758	8.16689495771995	405099.872053872	4028.76639366023	12.2121212121212	55.4478114478114	3.96091981723596	305677.932659933	4710.89618858608	297	1945758	197294.9	1814.47	719.8	22.6	3.4	16.2	8.4	26.6	0	16.2	5.4	16.2	16.5	10.1	11.8	12.5	16.5	4.4	12.1	26.6	5.1	11.4	25.9	15.8	31.6	19.9
1	G21	3	RF	NA	Neutral	8.40193704600484	48.8111380145278	7.27379960202051	375142.181598063	3326.62488641583	12.3510895883777	54.2905569007264	3.99718368747412	332885.397094431	5531.37581952004	413	2065893.8	205662.4	1625.62	755.51	22.8	1.7	17.2	2.9	20.1	0	18.4	1.5	10.9	26.2	11.6	8.2	8.2	26.2	10.4	5.3	27.6	1.9	6.3	25.2	13.3	27.8	23
1	G22	1	RF	NA	Neutral	8.0974358974359	45.825641025641	6.83889181053857	368589.323076923	3790.63402834533	18.0615384615385	124.794871794872	7.93330756079057	940951.394871795	6912.45175602494	195	2091854	289830	1806.83	1051.84	20	5.1	25.1	4.6	20.5	0	26.2	2.6	9.7	15.4	40.5	5.6	9.7	15.4	29.7	6.2	23.1	14.4	8.2	17.4	60.5	24.1	70.3
1	G22	2	RF	NA	Neutral	8.38	43.3366666666667	6.52704068742396	296333.273333333	3771.07704857892	12.02	50.56	3.76375013739632	284088.066666667	4927.18996254836	300	1847883	198784.9	1683.85	714.36	25	2	19	15	24.3	1	17.7	15	12.3	18.3	9.3	8	10	18.3	6	9.3	26.3	2	8	25	10	30.3	17.3
1	G22	3	RF	NA	Neutral	8.72680412371134	46.6701030927835	7.88662896030899	348279.541237113	3773.90454666163	14.5386597938144	72.5592783505155	4.60625772631993	463029.961340206	5535.98156405442	388	1980839.1	208688.8	1826.43	747.29	22.7	3.1	14.7	7.2	21.6	0.8	16.5	4.4	12.4	17.3	18	10.3	11.1	17.3	14.7	9.5	26	11.6	10.1	25.5	30.4	30.2	41
1	H03	1	CHEK1	NA	Positive	6.1511879049676	108.600431965443	56.8196104789599	1381102.80993521	6163.52162738958	12.6803455723542	62.2786177105832	4.28863456343526	431549.07775378	5653.92352408285	463	5440294	207644	4107.73	760.93	37.4	2.8	15.3	5.6	39.5	0	16.8	2.2	34.1	15.1	10.8	11.4	30.5	15.1	16.4	9.1	17.3	6.3	12.3	35.2	15.1	40.4	21.8
1	H03	2	CHEK1	NA	Positive	6.54580152671756	114.248091603053	54.5201832952804	1431368.44656489	5925.74378302212	14.8015267175573	69.4465648854962	4.10757497831917	428239.335877863	4923.0584768347	262	5158815	170478.7	3959.08	611.05	33.2	3.8	8.8	8	35.9	0	8.8	4.2	32.4	19.1	9.9	11.1	32.1	19.1	8	11.1	16	17.9	10.7	35.9	21	40.5	26
1	H03	3	CHEK1	NA	Positive	6.12568306010929	83.1612021857923	32.5125813173287	986489.207650273	4988.92239691296	10.6885245901639	42.1284153005465	3.34486296253542	237697.775956284	4394.32249032384	366	3891243.6	170862.7	3045.49	681	27.3	4.6	11.7	10.1	29.8	0.8	15.3	6.8	26.5	23	4.9	13.4	24.9	23	5.5	17.8	16.4	6.3	13.7	28.1	9	32.2	11.5
1	H04	1	CHEK1	NA	Positive	7.95424836601307	148.156862745098	78.149149334956	1883792.02941176	7124.71830936935	11.5	49.3496732026144	3.75524677495615	323884.392156863	5449.30293472579	306	7234216	226043.9	5193.3	829.12	44.4	3.9	15	4.9	47.4	0.7	16.3	1.6	36.9	14.7	6.5	14.4	38.2	14.7	11.4	9.5	22.5	4.6	13.1	48.7	8.2	54.6	15
1	H04	2	CHEK1	NA	Positive	5.61842105263158	95.8157894736842	43.8958054709285	1113785.82894737	6478.72615919157	7.57894736842105	48.0263157894737	5.06347628159639	260189.263157895	3660.93568867924	76	3812938	144754.8	4456.27	697.21	32.9	10.5	13.2	30.3	63.2	0	15.8	13.2	40.8	13.2	27.6	25	36.8	13.2	1.3	35.5	11.8	2.6	26.3	42.1	14.5	48.7	19.7
1	H04	3	CHEK1	NA	Positive	7.17191977077364	108.908309455587	43.0159393351416	1327748.61318052	5996.29024673093	15.3438395415473	77.6275071633238	4.65219837087049	518192.077363897	5581.82039520127	349	5051203.2	196905.4	3856.11	722.73	33	6.3	17.2	8.3	35.8	6	18.1	5.4	30.4	14.6	17.5	10.3	30.9	14.6	15.5	9.2	18.1	20.6	11.5	37.5	35.5	43	42.7
1	H05	1	CHEK1	NA	Positive	6.2958904109589	101.517808219178	48.2998784375134	1237810.78082192	5791.63671788431	11.0383561643836	47.6	3.50609138493641	294582.843835616	4740.4111147163	365	4660292	189973.3	3825.68	766.53	31.5	4.1	12.1	8.8	34.5	0	15.6	3.3	30.1	17.5	5.2	17.8	28.8	17.5	6.8	17.8	18.1	5.8	20.5	32.6	7.9	40	14.2
1	H05	2	CHEK1	NA	Positive	5.67567567567568	110.054054054054	48.7272017825361	1401495.64478764	6140.81784302712	10.2162162162162	49.3359073359073	3.98458492353778	304608.428571429	4637.64213996847	259	5029548	173458.9	4036.39	635.53	32.8	3.1	12	11.2	36.7	0.4	13.5	6.2	36.7	18.9	10.8	14.7	35.1	18.9	5.8	13.5	13.5	5.4	17	35.1	11.6	42.5	16.2
1	H05	3	CHEK1	NA	Positive	6.77814569536424	101.672185430464	53.6080509998363	1246100.52317881	5587.28484914828	9.27814569536424	35.8874172185431	3.17436089558286	221198.715231788	4586.95330647288	302	4870417.2	187057	3594.18	721.51	33.4	4	14.9	7	35.8	3.3	15.9	5.3	27.5	20.2	6	15.9	27.2	20.2	7	18.2	18.2	5.3	13.6	33.4	9.6	38.4	12.3
1	H06	1	CHEK1	NA	Positive	6.16564417177914	110.171779141104	59.4807574960614	1380950.6993865	5961.11660081505	12.6564417177914	62.7331288343558	4.83167324890545	435486.843558282	5563.75053105969	326	5274684	195488.1	3947.46	721.96	33.4	3.1	12	4.6	36.5	0	13.8	2.1	31	16	10.4	9.2	29.4	16	13.8	8.6	16.6	8.3	12.3	33.1	13.2	40.2	19.6
1	H06	2	CHEK1	NA	Positive	6.375	82.175	19.8393417973352	898654.55	5298.18388961686	8.5	51.075	5.84861583092242	303725.85	4835.11809249016	40	2858062	132650.5	3235.96	565.16	25	2.5	0	10	32.5	0	12.5	7.5	27.5	20	30	7.5	25	20	5	10	17.5	0	5	35	12.5	35	20
1	H06	3	CHEK1	NA	Positive	5.96014492753623	103.952898550725	45.0399818988885	1298116.90217391	5524.92931970463	13.1992753623188	59.4420289855073	3.80851657272787	363532.670289855	5012.96977738431	276	4996546.5	183759	3559.82	644.38	29.7	1.8	12.3	4.3	30.4	0	12	1.4	29	17.4	11.2	10.1	25.7	17.4	10.9	8.7	17.4	12.3	8.3	32.6	19.6	36.6	25
1	H07	1	CHEK1	NA	Positive	5.81159420289855	134.583333333333	74.3442764279931	1786835.82246377	6987.65240522866	13.2282608695652	63.3913043478261	4.39665445616761	406680.322463768	5249.52840468048	276	6430355	181522.5	4947.89	662.09	39.5	2.5	12	4.3	42.8	0	13.8	2.5	41.3	15.2	6.9	6.5	38	15.2	8.3	11.6	17.4	9.1	9.1	43.1	13.8	46	20.3
1	H07	2	CHEK1	NA	Positive	5.55917159763314	106.976331360947	54.664198695812	1353790.00591716	6295.60624584953	10.7781065088757	51.5828402366864	3.91038157271863	340365.99408284	4879.44006401328	338	4955264	184015.3	4141.91	680.9	32.2	3.3	12.4	13	38.8	0.3	12.7	5.6	38.5	17.5	9.5	14.5	32	17.5	10.7	14.8	15.1	6.8	14.8	35.5	10.4	44.1	15.1
1	H07	3	CHEK1	NA	Positive	6.41721854304636	112.41059602649	52.9108963178172	1412384.95364238	6135.02258275371	12.3013245033113	60.7781456953642	4.44253482812763	413570.473509934	5124.34510954552	302	5263988.9	197005.5	4154.99	776.4	34.8	6.3	15.9	12.3	40.7	0	18.5	4	35.1	19.5	15.6	13.9	32.8	19.5	12.9	14.9	16.6	10.3	14.6	37.7	20.2	42.1	25.5
1	H08	1	CHEK1	NA	Positive	5.69303797468354	105.48417721519	54.9034056356125	1326939.22151899	5609.05920427751	10.9177215189873	52.8227848101266	3.98637834382285	336652.810126582	4703.12470090227	316	5144480	174258.9	3795.68	667.61	32	6.3	7.3	6	32	0.9	10.4	3.2	32.6	20.9	10.1	17.1	27.8	20.9	8.2	20.6	16.1	6.3	20.9	34.5	11.1	38	15.8
1	H08	2	CHEK1	NA	Positive	6.625	124.668918918919	61.3953580479637	1580232.53378378	6536.26874975939	11.7466216216216	53.1114864864865	3.98882332071675	346343.97972973	5144.14646785371	296	5771884	202354.2	4501.81	755.49	37.2	0.7	16.9	5.7	41.2	0	20.3	3	38.2	19.3	10.5	11.8	35.8	19.3	12.8	11.5	19.6	10.5	12.8	41.9	14.9	48.3	21.6
1	H08	3	CHEK1	NA	Positive	5.17241379310345	99.3103448275862	49.9545038943209	1249853.87931034	5982.69350523485	11.4310344827586	55.1077586206897	4.08032958391141	363363.159482759	4699.38143752381	232	4351608.7	193948.3	3908.21	706.91	29.7	6	11.2	12.9	35.3	1.7	10.3	8.2	35.3	16.8	11.2	14.2	31.5	16.8	13.8	21.6	14.2	10.3	18.5	35.8	17.7	40.1	22.4
1	H09	1	NOTCH2	NM_024408	sample	8.14516129032258	35.8951612903226	4.87705014710819	214884.290322581	3115.82939550749	15.5510752688172	81.2231182795699	4.7899625666477	505785.52688172	5640.1936482254	372	1568765	181524	1350.75	678.13	16.9	3.8	8.1	6.5	16.9	0.8	9.9	4.8	6.2	19.9	15.6	7	5.6	19.9	11	7.8	22.8	5.6	8.1	20.4	24.7	23.9	32
1	H09	2	NOTCH2	NM_024408	sample	7.41839762611276	39.2047477744807	5.40429288237581	260134.305637982	3193.97250215312	9.83086053412463	39.6498516320475	3.7138693359904	205656.133531157	4584.71165204817	337	1494413	194943.2	1385.42	734.99	19.3	6.8	12.5	8.3	19	0.9	13.4	3.6	10.7	26.4	5	8	7.1	26.4	4.2	12.2	22.6	1.2	11	20.5	2.4	25.2	6.5
1	H09	3	NOTCH2	NM_024408	sample	7.85286783042394	42.7980049875312	5.81199912132041	317544.608478803	3665.21588956944	11.6034912718204	54.0872817955112	4.072147225667	327476.930174564	5036.11417563804	401	1897735.9	203423.9	1720.81	781.74	21.7	4	14.5	7.5	23.7	0.7	16.7	3.7	11	22.4	13.5	12.5	11.7	22.4	7.5	12.7	23.9	5	12.7	22.9	18.7	29.2	25.7
1	H10	1	FANCM	NM_020937	sample	8.96354166666667	47.2135416666667	6.15254478947131	286673.7109375	3675.03441347689	10.5859375	42.2005208333333	3.53604291970275	229346.388020833	4750.03897577473	384	1679539	188964.2	1428.83	704.09	19	2.9	10.9	4.9	18.2	0.3	13.3	2.9	12.2	16.9	5.2	12.2	7.6	16.9	4.9	16.1	28.6	1.6	13.3	28.6	3.4	33.6	4.7
1	H10	2	FANCM	NM_020937	sample	8.49141630901287	46.6094420600858	6.04293038963046	331649.41416309	3586.41709227792	12.412017167382	52.7832618025751	3.87389752295088	301628.182403433	5007.4304949547	466	1850516	181078.8	1550.66	675.33	21	3.6	12.7	6.9	18	0.4	14.4	5.2	10.1	18.9	7.7	9.2	9.7	18.9	7.9	9.4	26.8	4.9	10.3	25.5	9.7	31.1	20.4
1	H10	3	FANCM	NM_020937	sample	8.15769230769231	40.95	6.90120425769718	260364.757692308	3579.45314407644	9.74423076923077	36.5	3.62625997017247	214764.623076923	5064.39620843394	520	1560759.3	197295.5	1549.39	738.77	17.5	2.5	13.1	7.3	17.5	1.2	16.5	3.5	10.2	18.5	7.5	11.5	8.1	18.5	8.8	9.4	25.8	1.3	11.9	28.5	4	31.3	10.6
1	H11	1	RASA1	NM_022650	sample	8.16632860040568	43.446247464503	6.33624850660368	299808.342799189	3489.35093754035	6.35294117647059	21.3468559837728	2.50493915014093	105071.703853955	3654.08298398057	493	1716364	139715.9	1543.29	513.42	21.9	3.9	6.9	19.3	22.1	1	7.1	17.6	9.9	24.1	2	30.4	9.3	24.1	1.8	37.3	24.1	0.2	32.9	22.7	0.6	28.6	1.4
1	H11	2	RASA1	NM_022650	sample	6.71505376344086	36.5215053763441	5.92520318957289	261137.123655914	3163.45840728944	5.73655913978495	16.8853046594982	2.27467089271564	75646.646953405	3523.74706292851	558	1594076	161250.9	1370.31	595.82	15.2	3.8	8.2	13.1	16.8	0.4	8.6	11.6	11.5	23.7	1.6	28.7	7	23.7	2.3	29.9	18.5	0.5	26	16.3	0.2	18.6	0.4
1	H11	3	RASA1	NM_022650	sample	7.14384748700173	33.8821490467938	5.2469100350434	227508.883882149	3094.4053123162	9.24610051993068	37.157712305026	3.01778289740309	210993.89254766	4411.14289546843	577	1623630.3	165250.5	1415.7	597.1	17.7	1.9	8.8	7.6	16.6	0.9	10.4	8.3	7.8	26.7	4.7	22.7	7.1	26.7	4	19.4	19.6	4.3	21	19.4	11.1	23.1	14.2
1	H12	1	KDM5C	NM_004187	sample	9.07278481012658	45.5253164556962	5.23153623636978	296440.262658228	3473.00459963416	13.8037974683544	61.2373417721519	3.96092886091274	359468.917721519	5323.28918142331	316	2016367	190192.7	1649.69	687.33	24.4	0.9	11.1	6	23.1	0	10.1	5.7	10.1	20.3	6.6	7.9	9.2	20.3	7.3	6	26.9	3.8	7	22.5	14.2	28.2	18.7
1	H12	2	KDM5C	NM_004187	sample	6.68119891008174	34.4877384196185	6.27512950325401	237592.972752044	3329.11591123936	8.98365122615804	33.2452316076294	3.30697856770846	156942.907356948	4176.38088121646	367	1552543	149816.2	1360.75	589.91	17.2	2.5	7.1	12.3	18.3	0	10.4	13.1	10.1	19.6	3.8	10.4	7.4	19.6	2.2	15.3	20.7	0.3	8.7	18	1.4	23.7	2.2
1	H12	3	KDM5C	NM_004187	sample	7.48818897637795	42.4199475065617	7.61424305239552	328234.433070866	3321.30265063208	10.1207349081365	39.9606299212598	3.36129616889379	214880.530183727	4626.90950893673	381	1801441	192955.5	1637.54	726.87	21.8	7.1	12.1	5.8	20.7	4.2	12.1	3.4	10.8	28.1	5.5	12.9	9.7	28.3	6	12.3	22	2.1	11.8	24.7	8.1	27.6	11.5
1	H13	1	FAS	NA	sample	9.80057803468208	51.4826589595376	4.42414453162391	349016.341040462	3701.59800543781	12.8381502890173	60.1473988439306	4.08813888917057	369484.283236994	5215.95644279143	346	2027990	210503.7	1617.28	753.79	26	1.4	11.8	4.9	22.8	0.3	11.3	4	9.8	17.1	9	11.3	9.5	17.1	7.2	13	28.6	2.3	11.3	26.3	13.6	32.4	20.5
1	H13	2	FAS	NA	sample	8.89274447949527	41.1955835962145	4.18306194263994	251455.719242902	3310.84625840149	12.0473186119874	51.2555205047319	3.77413216829393	281652.697160883	4974.18966694866	317	1819461	197629.9	1388.87	720.42	26.8	1.3	13.2	4.4	22.4	0	15.5	3.8	7.9	24.6	6.6	6.6	9.1	24.6	6.9	6	27.8	3.5	6.6	24.6	10.1	30	17.7
1	H13	3	FAS	NA	sample	8.07570977917981	38.1735015772871	5.56814273274395	245584.104100946	3328.59943505552	11.0630914826498	47.2271293375394	3.84132098744958	247601.006309148	4533.99552511294	317	1618486.3	156253.6	1433.91	573.09	19.6	6.6	7.6	7.9	18.9	3.5	8.2	3.5	10.1	21.1	8.8	11	8.5	21.5	2.2	11	24	4.1	12.3	21.8	12	27.4	14.8
1	H14	1	PTPRC	NR_052021	sample	7.5360824742268	39.5747422680412	5.83989216598643	263721.175257732	3344.48398078565	10.4587628865979	45.3994845360825	3.75000027077131	261161.644329897	4920.07473816531	388	1725770	198122	1489.44	728.73	20.6	6.4	15.5	10.8	17.3	1	17.5	8.5	10.1	22.2	5.7	14.7	7.2	22.2	5.9	13.9	21.4	1	14.7	20.4	5.4	25.3	11.6
1	H14	2	PTPRC	NR_052021	sample	8.11590296495957	38.800539083558	5.66499612309443	263361.525606469	3325.85718751544	13.1320754716981	68.0404312668464	4.59554897332575	446610.061994609	5650.97491310081	371	1871980	209843.9	1546.15	752.27	21.3	1.6	14.8	3.8	20.5	0	15.6	2.4	9.7	21.6	19.4	10.5	8.4	21.6	14.3	8.9	23.2	10	10.5	20.5	26.7	22.9	38.3
1	H14	3	PTPRC	NR_052021	sample	7.52356020942408	41.869109947644	7.80582967973622	321321.141361257	3450.95192570758	12.3403141361257	59.1623036649215	4.41153720289858	364460.02617801	5579.38563476083	382	1915000.4	220697.5	1584.97	811.14	20.9	2.1	17.8	3.4	17.8	1	19.1	1.6	12.8	23.6	13.9	7.9	9.7	23.6	11.3	6	21.2	2.4	6.3	21.7	19.9	27	29.6
1	H15	1	PTPRU	NM_133178	sample	9.24451410658307	50.4326018808777	8.30741830187545	371978.905956113	3858.39532614592	14.2852664576803	72.1692789968652	5.064374113395	443700.711598746	5752.62423219105	319	2074630	221061.9	1870.99	866.49	27.6	2.8	14.4	4.7	30.4	0.3	17.6	2.8	12.9	19.4	13.8	5	11.3	19.4	9.4	3.8	26.6	2.2	5.6	26	16	31.3	25.1
1	H15	2	PTPRU	NM_133178	sample	8.34892086330935	53.1942446043165	10.5609783843858	420583.712230216	4044.0347125655	8.29136690647482	33.1151079136691	3.59446988635577	174709.571942446	4192.50820647705	278	2032873	209527.3	1935.53	762.7	23	3.6	12.2	7.6	24.8	1.1	15.1	3.6	16.2	17.3	7.6	17.3	13.7	17.3	2.9	19.1	22.7	1.8	17.6	23.7	2.9	31.3	6.8
1	H15	3	PTPRU	NM_133178	sample	7.50837988826816	36.3379888268156	5.67090948049789	236372.036312849	3165.14670216327	11.6173184357542	54.2122905027933	3.90885337561305	322562.377094972	5033.7992643345	358	1688362.8	217439	1394.21	801.1	20.7	3.1	16.8	2.5	18.7	2.8	18.4	1.7	7.8	25.4	12.3	15.4	5.9	25.4	7	12	22.9	5.9	14	22.1	19.6	23.5	28.8
1	H16	1	FUBP1	NM_003902	sample	7.8134110787172	36.0787172011662	6.98988880380677	247594.848396501	3358.36149315169	12.2186588921283	53.4927113702624	3.93766548299634	309364.591836735	4908.6001895935	343	1817546	213559.9	1473.34	743.25	22.4	2	16.6	14.6	18.4	0.6	17.5	12.8	10.2	22.4	4.7	12.2	7.9	22.4	6.4	13.4	24.2	2.9	12	21.6	11.1	25.7	16.9
1	H16	2	FUBP1	NM_003902	sample	7.70967741935484	41.2114695340502	6.9042897398622	289154.154121864	3308.68041341341	9.26881720430108	37.2293906810036	3.41939815511447	202741.989247312	4493.92470197684	279	1835090	193129.1	1421.26	671.6	20.4	2.9	12.2	9.3	18.6	0.4	11.5	5.7	7.9	21.1	5.7	15.8	8.6	21.1	5.7	12.9	21.1	3.2	12.9	21.9	5	25.1	8.6
1	H16	3	FUBP1	NM_003902	sample	8.31407035175879	35.8015075376884	5.89493076775625	217082.366834171	3277.12521316883	15.0226130653266	76.2613065326633	4.55212590216458	480048.173366834	5453.17658020172	398	1616425.9	190048.4	1466.98	684.51	16.6	4	11.3	9	16.3	0	12.1	4.5	9.3	17.3	19.8	9.8	7	17.3	11.6	8.5	24.1	15.8	11.1	19.6	35.2	24.6	41.5
1	H17	1	CHEK1	NA	Positive	7.16386554621849	148.701680672269	70.2871545943623	1937082.30672269	7317.75079032136	11.9117647058824	54.5252100840336	4.19437861615598	357212.924369748	4884.05551167478	238	6728774	181478.1	5181.75	688.15	43.3	3.8	11.8	10.5	46.2	0	11.8	6.3	43.3	14.7	5.9	14.7	42.4	14.7	9.7	18.5	20.6	6.7	15.5	45	10.9	49.6	16
1	H17	2	CHEK1	NA	Positive	6.25477707006369	129.057324840764	68.0587036075207	1647229.50636943	6531.84373429255	11.7101910828025	49.0668789808917	3.63671455860264	294136.035031847	4781.39329967712	314	5955625	166003.6	4414.46	594.54	37.3	3.2	8	11.1	39.5	0	8.3	7.6	39.8	16.9	5.4	11.8	34.7	16.9	9.9	14.3	17.8	6.1	10.5	39.8	9.6	44.6	15
1	H17	3	CHEK1	NA	Positive	5.4349593495935	109.126016260163	58.0369496763313	1409930.78455285	6395.69030970936	11.5975609756098	50.1951219512195	3.60932018688488	309256.760162602	4709.90529500939	246	5252034.2	206468.8	4325.57	809.85	34.6	1.6	11.4	9.8	39.8	0	12.6	6.9	35.8	17.5	5.3	13	35	17.5	8.5	16.3	14.6	7.3	13.4	39	11.8	43.9	14.6
1	H18	1	CHEK1	NA	Positive	7.02491103202847	127.850533807829	49.8870017461917	1593958.2455516	6191.74842090593	14.3345195729537	78.7473309608541	4.82026631512794	537308.384341637	5491.85109478243	281	5682267	189408.9	4165.38	708.2	37.7	5	12.1	6	39.5	0.4	12.5	3.2	34.5	16	17.1	13.2	33.5	16	14.2	13.2	18.1	9.6	16	37	25.6	40.9	32.4
1	H18	2	CHEK1	NA	Positive	5.26701570680628	104.952879581152	62.1222735794826	1345443.2617801	5994.61885945	11.8062827225131	55.7643979057592	4.13894999791525	333033.272251309	4957.55322331272	191	4962348	175119	3859.84	632.78	32.5	2.6	10.5	8.4	36.1	0.5	12.6	6.3	39.8	18.3	11.5	8.9	30.9	18.3	8.9	9.9	15.2	8.9	11	33.5	14.7	37.2	20.9
1	H18	3	CHEK1	NA	Positive	6.38976377952756	129.759842519685	71.0148891494617	1646011.18897638	6650.95166305522	12.251968503937	54.8110236220472	4.12022782656833	350715.082677165	5206.37755335976	254	5971562.2	192781.2	4574.79	716.55	38.2	1.2	13	2.4	40.6	0	14.6	1.2	38.2	18.1	11.4	5.9	39.4	18.1	12.6	8.7	17.3	12.6	6.7	44.1	20.5	48	25.6
1	H19	1	CHEK1	NA	Positive	7.50729927007299	118.828467153285	58.8489003628909	1467267.15328467	6769.74160414986	12.1459854014599	56.8211678832117	4.07257895298929	368006.697080292	4935.34199581911	274	5370930	158208.9	4538.29	590.94	38	2.2	8.4	10.2	43.4	1.5	10.6	5.5	35.8	11.3	7.3	12	36.1	11.3	6.2	17.5	20.1	6.2	14.6	42.3	12	49.3	15.7
1	H19	2	CHEK1	NA	Positive	5.54878048780488	114.170731707317	60.0372902617046	1461111.63414634	6401.73319144196	13.5528455284553	70.5731707317073	4.77470132635545	453963.130081301	5151.43135482658	246	5281648	183079.4	4283.64	665.53	35.8	2.4	11.4	8.9	41.1	0.8	13	4.9	38.2	19.5	18.7	9.3	35.8	19.5	10.2	11.4	17.1	11.4	13	39.4	21.1	45.5	30.1
1	H19	3	CHEK1	NA	Positive	7.45945945945946	101.841698841699	49.8819078370407	1240026.22007722	6257.63261765401	17.3127413127413	108.108108108108	6.0915994219332	818889.33976834	6534.5161050224	259	4842636.2	226365.4	4052.64	886.96	35.5	1.9	19.3	7.3	39.4	0	22	5	29.3	8.9	33.2	8.5	31.3	8.9	35.9	8.9	19.3	25.9	11.6	38.6	57.5	45.6	67.6
1	H20	1	CHEK1	NA	Positive	6.87890625	104.6953125	47.9818730529288	1295260.15625	5449.29044693523	16.921875	104.2421875	6.12636665728025	768747.63671875	6270.55344400934	256	5216279	230770.1	3668.3	857.89	30.9	3.5	19.1	6.2	32	0	20.3	2.7	25.4	13.3	25	9	23.8	13.3	25	8.6	16.4	13.3	9	30.1	39.1	33.6	47.7
1	H20	2	CHEK1	NA	Positive	7.31818181818182	132.382575757576	57.9788430272744	1652343.9280303	6696.65181846942	12.2424242424242	57.6060606060606	4.18040923943954	353021.901515151	4994.09180310216	264	5959768	187268.9	4558.63	696.04	39.8	4.2	11.7	6.1	42.8	0	14	2.3	38.6	14	10.6	8.7	36	14	8.3	10.6	21.6	7.6	9.5	43.6	13.3	50	17.8
1	H20	3	CHEK1	NA	Positive	6.2914798206278	109.892376681614	48.4683749298417	1355014.52914798	5734.87399697041	13.5067264573991	70.0986547085202	4.89046267824085	457402.874439462	5280.91535786037	223	4969670.6	193498.9	3793.52	755.63	34.1	4	13.5	6.3	37.7	0.4	17	2.7	32.7	18.4	17.5	10.3	27.4	18.4	12.6	10.3	18.8	11.2	11.2	35.4	25.6	37.7	30.5
1	H21	1	CHEK1	NA	Positive	5.98909090909091	109.389090909091	56.9978614010795	1363294.09454545	6084.77748240651	13.1418181818182	64.12	4.08429811641504	424283.967272727	5285.47106230096	275	5333766	212253.8	4065.76	797.4	36	1.8	15.6	8	38.9	0.7	17.1	5.5	35.6	18.9	8	14.9	32.4	18.9	12.7	13.5	17.1	8.4	13.5	36.4	17.1	43.3	21.8
1	H21	2	CHEK1	NA	Positive	6.04823151125402	115.733118971061	60.4053425736039	1461933.74919614	6072.27225004524	12.4372990353698	61.1479099678457	4.43448655283111	391801.498392283	5019.53696953555	311	5452533	151494.7	4236.06	580.08	36.3	5.8	9.6	19	38.6	0.3	10	14.8	37	23.5	14.1	10	33.4	23.5	11.9	11.9	18.6	10.9	11.6	38.9	15.4	42.1	23.8
1	H21	3	CHEK1	NA	Positive	7.82065217391304	137.991847826087	61.0891903079829	1747744.2201087	6981.73702725886	10.5190217391304	46.3288043478261	3.59122011411233	297802.711956522	4813.85247764837	368	6686685.4	163213.9	4870.99	589.81	41.8	3.5	8.7	12.2	45.4	0.8	11.7	7.1	39.9	14.9	6.8	16.6	38.9	14.9	10.6	16.6	19.8	6.5	17.7	45.1	12.8	50	18.5
1	H22	1	CHEK1	NA	Positive	5.52156862745098	108.439215686275	61.1246077408235	1355939.96862745	6292.53608407004	11.8666666666667	57.4	4.28815320365807	350471.541176471	4754.11246384312	255	5071452	166113.5	4192.8	604.53	33.3	6.3	11.8	20	38.4	1.2	11.4	12.5	38.4	17.6	8.6	14.9	32.9	17.6	7.8	20	16.5	8.6	20	38.4	14.5	45.5	16.5
1	H22	2	CHEK1	NA	Positive	5.20622568093385	130.31906614786	72.7319467167139	1730295.88326848	7075.87049318042	11.3346303501946	53.8793774319066	4.30911822689134	348637.498054475	4810.24990833317	257	6256368	193110.5	5058.35	741.55	41.2	4.3	17.1	7.8	46.3	0	20.2	5.1	42	16.7	11.3	14.8	41.2	16.7	10.9	14.8	14.4	9.7	15.2	41.6	13.2	45.9	21.8
1	H22	3	CHEK1	NA	Positive	6.11620795107034	120.391437308869	56.8092508966327	1531756.52293578	6695.16660140927	12.4617737003058	59.2966360856269	4.15365578597262	393576.862385321	5067.94829335212	327	5414218.3	189863.7	4451.62	704.19	35.5	3.7	12.2	8.6	38.8	0.9	13.5	3.4	38.5	15.9	10.1	12.2	37.3	15.9	13.1	12.2	16.2	12.2	12.5	38.5	18.3	45.3	25.1
1	I03	1	RPA32	NA	Positive	13.7490347490347	111.262548262548	12.0349503661297	1006214.59459459	5123.16274138696	14.2702702702703	65.3050193050193	4.22721800686913	397785.081081081	5515.10043048921	259	3654727	214576.8	2788.16	780.07	39.8	3.1	16.6	4.2	40.2	0.8	18.9	1.9	24.3	14.7	6.6	7.7	24.3	14.7	6.9	5.4	39	5.4	9.3	42.9	14.3	47.1	21.6
1	I03	2	RPA32	NA	Positive	13.6716101694915	116.548728813559	12.6216851402658	1131713.94279661	5077.69412936706	8.98940677966102	32.0338983050847	2.95437559673521	184529.025423729	4597.5341587129	472	3878375	157925.8	2819.77	559.8	39.2	2.5	9.1	14.8	39.8	0.6	8.3	13.6	22.2	15.3	3.2	15.9	23.9	15.3	3.4	14	38.3	2.5	15.5	41.7	3.8	45.3	6.8
1	I03	3	RPA32	NA	Positive	16.030701754386	114.651315789474	11.2031752634053	983666.348684211	5169.58504527943	9.25877192982456	30.7171052631579	2.99762534878627	165970.164473684	4598.35575124569	456	3511242.5	154230.5	2739.24	544.81	44.3	3.1	6.8	8.3	43.2	0.2	6.8	4.2	19.5	9.6	2.9	11.4	21.3	9.6	3.3	10.7	45.4	1.8	11.2	47.8	3.1	51.1	6.6
1	I04	1	RPA32	NA	Positive	15.2935153583618	116.259385665529	11.4838271293054	985031.853242321	5136.74059981213	11.6313993174061	47.9829351535836	3.69401556779591	286915.948805461	5075.47676895071	293	3477441	198526.9	2766.31	709.77	43.7	3.4	14	5.1	42.3	0	13.7	2.4	22.2	16	5.8	11.9	24.2	16	6.1	10.6	42.7	4.1	12.3	47.1	8.2	53.2	13
1	I04	2	RPA32	NA	Positive	14.2702702702703	113.711711711712	11.7952486084031	1033716.15315315	5225.77067605301	10.951951951952	38.7537537537538	3.11436350588246	211862.378378378	4709.48918735187	333	3721845	174199.3	2859.09	606.62	42	2.1	12.3	5.1	41.7	0.3	12.6	3.6	21	13.5	2.4	9.9	27.3	13.5	4.5	9.3	40.2	4.8	9.6	44.1	5.1	47.4	8.4
1	I04	3	RPA32	NA	Positive	13.6648936170213	96.4893617021277	12.2492354185582	871519.848404255	4761.22826552597	13.125	59.8590425531915	4.10401323123522	368979.468085106	5401.69706123267	376	3308954.7	245944.4	2534.53	892.62	37.5	5.3	16.5	9	36.2	7.4	18.9	5.6	17.3	15.4	14.9	10.4	21.3	15.4	10.6	10.4	36.4	9.6	12.8	41	23.1	44.9	29
1	I05	1	RPA32	NA	Positive	14.3966346153846	119.608173076923	12.6772834333495	1107992.10576923	5438.27604944294	12.7716346153846	51.5264423076923	3.8443074686229	313335.173076923	5315.03658319799	416	3913498	189477.4	3045.59	677.94	41.1	1.4	10.8	8.2	42.3	0.2	10.8	7	22.6	11.1	6	8.4	27.2	11.1	6.7	7.7	40.6	3.1	9.4	46.9	7.7	51.2	12.7
1	I05	2	RPA32	NA	Positive	13.6553911205074	111.253699788584	14.0313869671398	997391.794926004	4979.19978242706	7.17336152219873	21.4355179704017	2.410966916631	102634.403805497	3817.09489957228	473	3377250	129876.4	2751.1	469.03	40.6	5.7	3.8	11.8	41.2	0.8	3.8	9.3	21.6	15.6	0.8	21.8	23.5	15.6	0.8	23.7	39.3	1.5	20.7	42.9	1.1	46.9	2.3
1	I05	3	RPA32	NA	Positive	12.8593406593407	94.7582417582418	11.3542236934885	842776.125274725	4622.55300161549	9.45054945054945	32.6021978021978	3.0717403898771	172718.085714286	4619.75943011918	455	3072489.7	158794	2404.19	564.04	35.2	9.2	8.6	6.8	35.8	9.7	8.1	6.4	18.2	16	2.2	10.3	20.4	17.6	4	11.6	36.9	1.5	10.5	38.7	2.6	43.7	5.5
1	I06	1	RPA32	NA	Positive	12.5244299674267	98.557003257329	12.3438951767751	891767.28990228	4883.27253485139	12.7296416938111	53.6840390879479	3.76117212265994	314142.726384365	5147.7686547344	307	3404067	179177.4	2716.7	690.04	38.1	2.9	9.1	7.2	38.4	0.7	11.7	4.2	20.5	19.5	4.6	11.4	21.2	19.5	4.2	8.8	35.2	6.5	11.1	41.4	10.7	44.3	15.3
1	I06	2	RPA32	NA	Positive	13.4633123689727	103.394129979036	9.23373151725007	901988.142557652	4904.44607626347	8.61844863731656	29.5157232704403	3.02349992190042	153856.744234801	4293.19988808907	477	3173111	142480.6	2513.5	511.28	36.5	3.6	4.4	9	36.3	0.2	4.8	5.9	19.3	13.6	4.2	15.7	24.3	13.6	1.3	13.2	35.4	1.7	13.6	39.4	3.1	44	4.2
1	I06	3	RPA32	NA	Positive	13.9178082191781	121.668493150685	16.3889058941341	1143263.94246575	5539.42399443275	9.33150684931507	33.6356164383562	3.14488053646107	177843.484931507	4521.9765909425	365	4000945.5	168928.6	3096.93	616.04	41.4	1.9	9.3	13.2	41.6	0.3	9	11.2	23.3	10.4	4.7	14.2	26.8	10.4	1.6	14	41.4	1.9	11	47.1	4.1	52.1	7.9
1	I07	1	RPA32	NA	Positive	14.8571428571429	124.054187192118	11.3722175494843	1132534.77832512	5448.92463429203	17.1625615763547	91.6995073891626	4.94205491713207	602284.300492611	5771.69636981936	203	3884877	212595.5	2930.32	727.62	45.8	3.4	13.3	11.8	47.3	2	13.3	9.4	26.1	11.3	14.3	6.4	27.6	11.3	9.4	6.4	42.9	14.8	6.4	45.8	36	49.8	44.8
1	I07	2	RPA32	NA	Positive	13.4677966101695	91.0067796610169	11.6133658949641	756460.162711864	4851.96105441363	17.3559322033898	95.0881355932203	5.50725500012354	671069.871186441	6255.99959806322	295	3094265	198741.1	2602.31	759.6	36.9	3.1	14.6	4.7	39.7	0.7	15.6	2.4	15.9	10.2	22	6.1	20	10.2	26.1	6.4	34.6	20.7	7.1	38.6	43.7	41.4	55.9
1	I07	3	RPA32	NA	Positive	13.6363636363636	117.545454545455	15.0145139294805	1136501.93602694	5057.98459407846	15.4410774410774	69.1178451178451	4.18909832354144	426885.134680135	5578.67404858156	297	4046351.8	200109.7	3080.84	713.05	39.7	2	11.8	4	40.1	0.3	13.1	3.7	22.2	16.5	9.4	6.1	21.2	16.5	10.4	5.1	37	15.5	5.7	42.1	27.6	46.1	40.1
1	I08	1	RPA32	NA	Positive	15.8453947368421	113.654605263158	13.3572232091849	963240.835526316	5020.73534054507	8.37171052631579	28.9440789473684	2.92131003496033	158513.842105263	4436.65476875757	304	3706928	174328.9	2718.99	646.77	43.8	2.6	11.5	6.6	43.8	1	12.2	7.9	17.4	13.5	3.6	20.4	23	13.5	3.3	25.3	41.8	0.7	23.7	46.7	1	49.3	2.6
1	I08	2	RPA32	NA	Positive	13.0823970037453	108.573033707865	15.0568245040294	1000021.25468165	5577.11001174064	10.2209737827715	37.1348314606742	3.24027673109538	197967.468164794	4481.02779290838	267	3550553	205609.5	3047.51	745.4	42.3	1.9	14.6	5.2	43.1	0.4	15.7	3	24.3	11.2	6	13.1	30	11.2	3.4	12.4	37.5	4.1	12.7	45.7	4.9	50.9	8.6
1	I08	3	RPA32	NA	Positive	13.5373134328358	91.4626865671642	6.87679909524687	761475.925373134	3938.73871624194	13.2562189054726	63.4676616915423	4.07483588174455	396766.26119403	4876.88017218098	402	2827865.7	159766.5	2114.58	569.52	32.8	19.2	9.7	16.9	32.3	13.2	8.5	12.9	16.2	24.9	14.9	16.4	16.7	25.6	7.7	17.2	35.3	13.2	18.9	36.6	25.6	39.6	32.6
1	I09	1	ARHGAP35	NM_004491	sample	9.19774011299435	42.2853107344633	5.17609954615175	240525.279661017	3310.80278311063	11.9209039548023	50.3587570621469	3.87068176154565	284162.042372881	4781.85753323352	354	1665974	188897.8	1491.04	693.18	22.9	2.5	11.9	8.5	20.3	0	12.4	6.8	8.8	22	6.5	8.2	5.1	22	5.6	13.6	26	3.7	11.9	22.9	9.6	28.2	11.9
1	I09	2	ARHGAP35	NM_004491	sample	7.98317307692308	37.9350961538462	5.44271628523402	241891.055288462	3346.1039818828	10.9639423076923	43.4759615384615	3.61855512176656	233658.098557692	4614.3214356552	416	1663812	201731.5	1428.02	734.29	20.4	2.6	13.7	8.7	18.8	0.2	16.3	6.5	8.9	20	7.5	8.9	7.5	20	5.3	11.3	25.2	2.6	7.7	20.2	7.5	26.2	10.8
1	I09	3	ARHGAP35	NM_004491	sample	6.74410774410774	40.3501683501684	8.43378731078509	303901.414141414	3469.30244337023	10.1346801346801	41.5690235690236	3.46412500457829	219192	4398.55246104818	297	1586970.9	244688.7	1622.35	1001.78	17.2	4	21.5	6.1	18.5	0.3	21.5	2.4	16.2	25.3	7.7	13.1	9.4	25.3	5.4	15.2	18.9	3	15.8	22.2	9.1	25.3	10.8
1	I10	1	AHNAK	NM_024060	sample	6.86607142857143	33.5111607142857	5.01112853861163	212483.595982143	3090.75880067492	6.359375	19.5022321428571	2.58012607228809	103472.796875	4150.46450571292	448	1633306	211991.4	1310.55	797.89	16.5	3.6	15.2	7.6	12.9	0	17.9	7.6	7.4	22.5	2.2	28.3	5.6	22.5	2.7	29.9	20.3	0.4	28.1	16.3	0.7	19.6	1.8
1	I10	2	AHNAK	NM_024060	sample	6.68409090909091	33.7113636363636	5.60953479206962	237364.252272727	3242.98674899849	6.55	19.7659090909091	2.2597927009219	96895.05	3607.93865832512	440	1752146	185055.4	1473.63	715.67	21.1	3.6	15	17.5	16.8	0.2	18.4	18	10.7	24.8	2	30.5	9.1	24.8	3.6	33	18.4	1.4	25.5	19.3	0.9	23.6	1.4
1	I10	3	AHNAK	NM_024060	sample	6.84153005464481	32.5327868852459	5.99148729258534	203785.071038251	3123.27005969358	6.59289617486339	19.8524590163934	2.55844675634302	97465.3797814208	3868.15288157334	366	1543385.9	184841.4	1263.2	671.87	17.8	2.5	12.3	7.1	13.7	0	15.3	6.6	6.3	21	3.6	19.9	6	21	3.8	28.4	21.3	0.3	16.4	21.3	0.3	24.3	1.9
1	I11	1	SH2B3	NM_005475	sample	8.39384615384615	48.6492307692308	7.70821879429628	357338.723076923	3701.69466210007	10.0061538461538	37.1538461538462	3.38511942900558	189822.350769231	4526.26788510551	325	2065272	209977.2	1703.93	746.36	26.2	2.5	12.9	6.2	25.2	0.3	13.5	4.6	12.9	21.2	4.6	13.5	11.7	21.2	3.4	15.4	23.1	0.3	12.6	24.9	2.8	29.8	3.4
1	I11	2	SH2B3	NM_005475	sample	9.8498727735369	43.2086513994911	5.45676730378063	254415.038167939	3426.01683476938	10.765903307888	39.027989821883	3.24024451841979	205376.063613232	4565.30982346287	393	1866634	183463.4	1443.59	628.15	24.4	1	12	5.1	19.3	0.5	11.7	4.3	8.4	17.3	2.3	13.5	7.4	17.3	4.6	9.9	28	3.1	11.2	26.5	4.1	29.8	5.3
1	I11	3	SH2B3	NM_005475	sample	7.38957816377171	40.8138957816377	7.52964891336872	293767.806451613	3397.93357115488	13.7220843672457	59.6277915632754	4.16048204847193	355550.196029777	5333.55767155174	403	1826188.4	170724.5	1571.73	636.39	20.1	2.7	11.9	6	19.4	0	13.6	2.2	10.7	22.6	11.2	7.2	8.2	22.6	10.7	7.4	21.8	7.2	7.7	21.6	16.4	25.3	26.1
1	I12	1	MSH2	NM_000251	sample	7.776	44.332	5.62632063623524	316302.522	3460.64903410135	9.314	34.526	3.27874075844318	183418.73	4456.87760501504	500	1862810	187626.2	1570.21	714.25	21	5.2	12.2	12.2	21.4	2.4	13.4	8.6	13.6	25.8	2.8	15.2	9.4	25.8	3.8	21.6	24.6	0.8	16	22.2	1.2	27.8	3
1	I12	2	MSH2	NM_000251	sample	7.76501305483029	40.4073107049608	4.68428031636027	264608.151436031	3227.40644989126	10.2819843342037	41.0783289817232	3.55886417352307	220302.318537859	4461.49914063552	383	1653555	192655.7	1403.9	727.4	22.7	1.3	15.4	6.3	21.4	0.3	18	4.7	11.2	24	5.7	12.8	6.8	24	4.7	13.1	20.9	2.6	10.4	21.9	5.5	25.6	9.7
1	I12	3	MSH2	NM_000251	sample	6.89239332096475	31.5881261595547	4.98975810188209	191223.897959184	3080.86104274721	8.24118738404453	27.0797773654917	2.69333214546843	129008.606679035	4029.21010240491	539	1421432.6	158308.5	1234.71	593.3	16.3	2.6	7.2	10.6	13.5	0	8.9	9.6	10.2	25.6	1.9	16.3	6.3	25.6	2.2	18.6	21.2	0.4	15.6	20	1.3	23.9	2.6
1	I13	1	NOTCH1	NM_017617	sample	7.88858695652174	40.9375	6.88483891596566	294175.304347826	3481.4355424182	9.3125	34.7010869565217	3.17176416774961	174768.902173913	4260.35724049848	368	1760262	169467	1523.68	611.28	18.8	1.6	8.4	9.5	19.3	0.8	8.4	8.7	11.7	22	2.2	15.8	9.5	22.3	2.2	23.1	23.9	0.8	14.7	23.1	3	26.9	3.8
1	I13	2	NOTCH1	NM_017617	sample	8.79240506329114	38.1113924050633	4.14366520311667	232422.070886076	3346.16676775172	16.1113924050633	96.4886075949367	5.68742730964277	644810.713924051	6174.13191057	395	1636569	210470.6	1470.42	802.65	20.8	1.5	16.2	3	19.2	0	16.2	2	6.1	11.6	32.9	4.8	6.6	11.6	17	4.3	24.3	13.7	5.3	22	44.3	27.3	57.5
1	I13	3	NOTCH1	NM_017617	sample	6.81786339754816	31.0630472854641	6.39014793205588	216054.882661996	3170.45935575375	14.4938704028021	70.7145359019264	4.66309009943276	439490.977232925	5602.94789223138	571	1602709	191046.5	1447.98	732.77	17.7	2.8	10.3	6.3	18.4	0.4	11.4	3.9	7.4	21.5	17.3	7.2	6.5	21.5	11	6.8	20.7	9.6	8.1	17.9	29.1	20.8	42.7
1	I14	1	RAD51	NM_133487	sample	10.7421875	66.04296875	8.01089809082399	416668.73828125	4171.24448277543	14.91015625	68.3203125	4.10972449647579	428983.33984375	5551.5612659768	256	2148928	240699.7	1771.1	836.84	30.9	3.5	24.6	7.8	23.8	0.8	23	5.9	14.8	15.6	8.2	12.1	9.8	15.6	14.1	9	36.3	10.2	9.8	45.7	16	49.6	25
1	I14	2	RAD51	NM_133487	sample	11.1439393939394	72.5871212121212	7.20800302340148	495859.617424242	4341.04123801673	14.7613636363636	61.7613636363636	3.81847434271368	373366.291666667	5239.90320734831	264	2301450	242340.1	1733.2	809.49	28.8	1.9	24.2	8.3	22	0	23.5	4.9	12.5	10.2	8.3	7.6	10.6	10.2	8.7	8	37.5	16.3	9.1	47.7	18.6	51.1	27.3
1	I14	3	RAD51	NM_133487	sample	10.9003322259136	73.202657807309	10.8948319549132	489744.624584718	4416.73437668039	15.3056478405316	66.9435215946844	3.93951782475561	439434.079734219	5679.20697090046	301	2253205.4	239440.9	1839.27	799.96	27.2	4	23.9	6.3	21.3	2	22.9	2.7	17.6	9.6	12	8.6	11.3	10	14.3	8	37.2	19.6	9	51.5	27.6	55.5	35.2
1	I15	1	ZFHX4	NM_024721	sample	7.9882005899705	36.669616519174	5.05348444472522	216708.98820059	3472.94033428957	11.1002949852507	44.0501474926254	3.52354539910826	238039.061946903	4827.53228410046	339	1604871	212154.3	1390.16	779.46	17.4	2.7	13.6	3.5	16.8	1.2	15.6	0.6	11.5	18.3	2.1	11.2	7.1	18.3	6.2	12.7	23.6	0.6	9.1	17.4	3.2	24.5	5.3
1	I15	2	ZFHX4	NM_024721	sample	8.38306451612903	38.0645161290323	5.68064634683807	220807.22983871	3351.29022512394	12.1733870967742	51.241935483871	3.79293211321532	264551.225806452	4442.14048427429	248	1460441	165378.4	1380.36	601.8	18.1	2.4	9.7	6.9	16.9	0	10.5	4.8	10.5	20.2	5.2	8.1	6.9	20.2	3.6	12.1	25.8	4.4	9.3	21.8	7.7	24.2	11.3
1	I15	3	ZFHX4	NM_024721	sample	7.92235294117647	35.2282352941176	6.70250739914907	240207.868235294	3338.58279171058	15.4564705882353	74.3105882352941	4.49115777293095	461980.503529412	5625.04643706562	425	1607836.6	200587.5	1430.75	726.41	15.5	1.6	12.2	5.2	14.4	0.2	12.9	2.8	9.2	16	12.9	6.8	5.9	16	11.8	6.1	23.1	14.1	7.3	20.2	31.8	22.4	41.4
1	I16	1	KMT2C	NM_170606	sample	8.63144329896907	43.0283505154639	5.03864468365884	292984.409793814	3324.88836533803	9.82474226804124	37.9484536082474	3.37910419611282	205580.458762887	4611.12378951226	388	1825880	195759.2	1425.15	721.88	18	2.1	12.1	7.2	17.3	1	13.4	4.4	8.2	19.3	4.9	15.7	7.7	19.3	3.9	17	23.5	1.5	13.9	21.4	4.6	25.3	6.2
1	I16	2	KMT2C	NM_170606	sample	8.4364896073903	40.9122401847575	4.49006205714138	246032.621247113	3211.81570435627	8.38337182448037	27.6720554272517	2.78977372520289	136886.817551963	4135.88646742262	433	1574006	191780.8	1318.59	706.72	19.4	2.3	12.5	6.2	18.7	0	14.5	5.5	11.5	23.8	2.8	15.5	8.1	23.8	3.7	17.8	24.7	2.1	14.3	22.4	1.6	26.6	3.9
1	I16	3	KMT2C	NM_170606	sample	7.19435736677116	36.6802507836991	6.46701651613411	263288.285266458	3295.6165187009	9.25078369905956	35.0062695924765	3.27594936996934	183400.213166144	4465.37332220673	319	1647098.9	220568.1	1467.43	838.64	18.2	2.2	19.7	6	17.9	0	20.4	3.4	8.2	23.8	5	12.5	7.5	23.8	5.6	15	19.4	1.3	13.5	19.1	4.7	24.1	6.6
1	I17	1	RPA32	NA	Positive	15.9203187250996	121.434262948207	11.2514998336297	1068677.93227092	5290.43109044479	14.2270916334661	66.593625498008	4.26231687159995	409776.896414343	5473.33593196724	251	3696490	186413.8	2826.08	686.94	45.4	2.4	11.2	7.2	40.6	0	11.6	5.2	22.7	10.8	8.4	6.4	24.7	10.8	6.4	8.4	47	6.8	8	48.2	14.3	49.8	22.7
1	I17	2	RPA32	NA	Positive	13.3349633251834	96.5501222493888	12.2530183146779	859468.107579462	4764.76051773862	11.4498777506112	45.5012224938875	3.72505851892333	256197.95599022	5070.79552531123	409	3319168	189612.3	2585.68	692.21	39.6	2.4	13.9	5.1	38.9	0.2	16.1	4.2	16.6	15.2	5.9	7.3	20.5	15.2	6.4	6.6	37.2	4.2	8.1	40.1	6.4	43	11.7
1	I17	3	RPA32	NA	Positive	13.4020618556701	84.298969072165	8.94201513969387	687542.360824742	4419.92069450542	17.0481099656357	87.9312714776632	4.72779893808483	583192.079037801	5727.83387327356	291	2974619.1	184145	2422.73	667.66	34.7	3.1	10.7	10.3	36.1	0	10.3	5.2	16.2	13.7	22.7	9.6	17.5	13.7	16.2	10	36.1	23.4	11	37.1	45	40.5	53.6
1	I18	1	RPA32	NA	Positive	14.7260273972603	126.229452054795	15.4835394700581	1180164.94863014	5618.12440653384	11.8321917808219	47.4315068493151	3.67654359860105	266748.380136986	4952.55480341119	292	3928372	181522.9	3104.42	650.57	45.2	3.4	8.9	7.2	44.9	0	10.6	4.5	25.7	11	3.8	9.2	28.1	11	2.7	9.6	43.5	2.4	10.3	48.6	6.2	51.4	9.6
1	I18	2	RPA32	NA	Positive	15.2152317880795	115.953642384106	12.9659209662028	1013114.87748344	5238.01013430057	12.3311258278146	50.6390728476821	3.56443474389252	293419.493377483	4945.72410135721	302	3635965	195275.7	2864.21	718.86	44.7	3.3	13.6	7.6	43.4	0	14.6	3.3	23.5	12.3	5.3	12.6	26.5	12.3	6	11.9	45	4.6	11.3	45.7	10.3	51	15.6
1	I18	3	RPA32	NA	Positive	13.6883561643836	106.02397260274	15.4830203366056	985004.969178082	5437.1771062776	15.2465753424658	76.8904109589041	4.50372908235756	525593.410958904	5834.24167047785	292	3681640.7	237586	3148.4	866.2	44.9	3.1	24	8.2	47.3	0.3	26.7	6.5	19.9	16.8	19.2	8.6	27.4	16.8	19.2	9.6	39.7	16.4	10.3	49	33.2	51	45.2
1	I19	1	RPA32	NA	Positive	14.9260700389105	131.933852140078	16.654063033782	1229407.73540856	5437.13950167841	13.7898832684825	58.3112840466926	3.91590484681429	350350.404669261	5267.03080411538	257	4041422	204196.3	3081.76	728.25	43.2	2.7	12.5	5.1	43.6	0	15.6	3.5	24.1	13.6	5.4	8.6	28	13.6	6.6	9.3	42.8	5.4	10.1	47.5	10.9	50.2	17.5
1	I19	2	RPA32	NA	Positive	13.1028037383178	98.2990654205608	15.4848995548058	845132.246105919	4767.03944583202	12.4392523364486	53.7881619937695	4.01973602734563	304417.940809969	4991.24549466611	321	3027907	166708.5	2414.98	612.94	36.1	3.1	10.3	7.2	35.8	0.6	11.8	5.3	18.7	13.4	8.4	6.9	19.9	13.4	5.3	8.4	36.4	5.6	7.5	39.9	10.9	42.7	18.1
1	I19	3	RPA32	NA	Positive	18.0919540229885	117.804597701149	11.6833250551018	943103.045977011	5072.79460460768	13.75	63.0258620689655	4.20533104843718	412376.577586207	5733.70653901057	348	3733357.6	215192	2741.36	722.73	46.8	1.1	14.1	5.2	45.4	0	14.7	5.5	19	12.9	12.6	6	21.3	12.9	11.5	4.3	46.6	10.6	6	50.9	23.3	53.7	32.5
1	I20	1	RPA32	NA	Positive	12.4790996784566	99.6366559485531	7.41070658045919	886387.903536977	4257.32428395925	12.0610932475884	51.8263665594855	3.47393588416074	316319.237942122	4745.76149311576	311	3049942	169356.1	2287.84	612.02	34.7	16.1	12.2	19.3	34.7	10	10.9	13.2	20.3	27.3	3.9	19	20.6	27.3	4.2	20.9	35.4	4.2	19.3	39.2	7.4	40.8	14.5
1	I20	2	RPA32	NA	Positive	16.5257352941176	139.448529411765	17.0496172790139	1306929.01838235	5727.9966867141	13.3786764705882	58.9632352941176	4.08246092267827	362018.886029412	5407.46671652745	272	4456211	226332.8	3327.26	815.02	51.1	2.2	19.9	3.7	49.6	0.4	21.7	3.3	25.7	11.4	8.8	6.6	31.2	11.4	11	6.6	46.7	7	8.5	50	14.7	55.1	25.7
1	I20	3	RPA32	NA	Positive	14.5964125560538	94.3587443946188	13.0142354251019	774009.757847534	4783.77020114622	13.2174887892377	61.6233183856502	4.05925307197826	424175.773542601	5793.23059752695	446	3250361.5	213100.4	2640.57	801.13	42.6	4	18.4	10.8	41.9	0.4	18.6	7	15.9	15.9	14.6	11.9	19.5	15.9	20.2	9.4	40.4	13	12.1	43	25.8	48	36.1
1	I21	1	RPA32	NA	Positive	14.0580474934037	90.6675461741425	10.3627314851118	736368.19525066	4584.1328770479	14.3166226912929	66.934036939314	4.3444221581286	427094.242744063	5851.57362993001	379	3147406	191555.5	2370.01	704.02	36.9	2.4	11.6	6.6	37.2	0	11.1	4	16.4	12.4	9.2	9	16.4	12.4	10.3	5	36.1	5.8	8.7	38	15	41.4	27.2
1	I21	2	RPA32	NA	Positive	12.7715517241379	104.978448275862	16.5432525873508	962857.86637931	4821.50530276	15.364224137931	73.6745689655172	4.88629672468824	486032.456896552	6025.03354583441	464	3456266	209442.7	2638.6	733.08	36.2	4.5	10.8	4.7	34.3	3.7	11.4	2.4	18.5	15.9	11.9	5.2	22.4	16.2	13.8	5.4	33.6	14	6.2	38.6	26.9	43.1	42.5
1	I21	3	RPA32	NA	Positive	16.3663157894737	107.025263157895	12.6236790332588	865881.471578947	4698.65821573271	15.1536842105263	68.4231578947368	4.08142813563016	464054.717894737	5955.21211201163	475	3432595.8	190928.5	2579.83	692.19	41.3	4.2	14.7	8	41.1	0	14.3	4.2	14.1	13.3	12.4	8.6	18.9	13.3	20.6	8.4	42.9	15.8	9.1	45.9	27.8	48.2	42.1
1	I22	1	RPA32	NA	Positive	16.4030418250951	113.988593155894	9.96223413254897	900056.969581749	4663.02852058706	12.5399239543726	49.1254752851711	3.43766836660469	293786.551330798	5106.76363674968	263	3274252	222118.4	2580.17	765.55	39.2	6.8	14.4	5.3	41.1	10.3	13.3	4.2	14.8	13.7	2.7	13.7	24	20.2	5.3	14.1	42.6	5.3	15.6	44.1	5.3	47.1	10.6
1	I22	2	RPA32	NA	Positive	11.0550964187328	82.5096418732782	10.226109600198	744341.625344353	4092.23599155959	10.4077134986226	45.7933884297521	3.63072817980668	280852.300275482	4654.08670663316	363	2925412	189691.8	2272.14	726.38	34.2	16.3	15.7	15.4	33.1	13.5	19	13.5	14.3	28.1	10.5	19.6	19.8	29.8	7.4	19.8	32	5.2	20.7	34.7	10.5	38.8	19
1	I22	3	RPA32	NA	Positive	15.5567010309278	108.036082474227	14.1902215583956	910238.68556701	4975.18386417103	11.090206185567	43.2938144329897	3.55748204020275	255000.99742268	5074.25528678605	388	3474973.8	187201.1	2716.55	714.25	42.8	3.4	15.2	8.2	43.3	0.3	16.8	7	20.4	14.7	7.5	10.1	21.4	14.7	9.5	8.8	41	4.9	11.6	44.6	8	48.5	16.5
1	J03	1	ATR	NA	Positive	4.93510324483776	28.0265486725664	9.64328180672513	215706.949852507	3264.19379517105	8.77581120943953	34.834808259587	3.20278734933284	196761.377581121	4642.87622652056	339	1373411	207288.7	1365.64	769.25	8.6	1.2	15.9	6.5	10	0.3	18.9	5	13	21.8	3.5	19.5	8.3	21.8	5.6	16.8	12.4	0.6	23	11.5	2.7	18.6	5.6
1	J03	2	ATR	NA	Positive	4.40990990990991	20.518018018018	5.67116468707969	113855.774774775	2454.88132914101	6.79954954954955	20.240990990991	2.60797377183793	89417.4346846847	3845.60506438734	444	1000645	154637.2	889.38	604.86	7.9	16.7	8.1	6.3	7.9	12.6	9	4.7	10.6	23.9	1.4	18	4.3	32.4	1.1	19.4	10.8	0.2	14.2	10.4	0	11	0.5
1	J03	3	ATR	NA	Positive	5.42615012106538	25.0048426150121	4.91563252327257	144299.411622276	2555.45464048925	6.96125907990315	23.0726392251816	2.79617933042893	110426.755447942	3797.42142066615	413	1080567.2	178527.1	896.94	650.47	7.7	5.1	11.6	5.6	7.3	3.6	13.6	4.6	8.7	26.9	2.4	19.4	4.6	26.9	2.7	29.1	13.8	0.5	19.9	13.3	1.7	15.5	1.9
1	J04	1	ATR	NA	Positive	5.42372881355932	25.7530266343826	5.57427303176835	169802.94188862	3036.63505513331	8.35351089588378	29.181598062954	3.07100143420375	151150.232445521	4558.59746777916	413	1279114	201518.9	1259.69	785.67	10.9	3.4	15.3	6.1	9.9	0.2	19.4	5.6	9.2	24	1.5	15.5	6.8	24	4.1	14.5	13.8	0	14.8	12.3	0.5	16.2	1.7
1	J04	2	ATR	NA	Positive	4.76642335766423	24.7080291970803	4.58468726813676	168955.287104623	2669.80109543013	6.73965936739659	22.985401459854	2.58627114946777	111808.708029197	3769.88633777357	411	1140407	174142.4	1032.77	667.98	7.3	3.2	12.4	8.3	8.3	0.7	14.8	7.1	11.2	30.2	2.7	26.5	5.8	30.2	2.9	24.3	11.4	1	23.6	10	1.7	12.9	2.7
1	J04	3	ATR	NA	Positive	4.18961038961039	20.387012987013	6.37060763298076	140663.792207792	2665.28005446714	8.28831168831169	29.5844155844156	3.19574910087864	146082.096103896	4201.55732069425	385	1006457.5	163075.9	1107.87	620.65	7.8	2.3	10.9	8.3	8.8	1	14.5	4.7	9.4	30.6	4.7	13.5	7	30.6	3.6	19.5	11.7	0	12.7	11.2	1.8	15.1	4.2
1	J05	1	ATR	NA	Positive	5.31235431235431	26.2657342657343	5.634841573251	162073.967365967	2965.6070317267	9.78088578088578	36.0792540792541	3.29490239117732	187038.011655012	4641.76943606592	429	1189343	197139.3	1066.12	738.17	8.4	4	11.7	10	8.6	0.5	11.4	6.5	11.7	20	2.1	11	5.4	20	3.5	12.8	14.2	0.5	11.2	13.1	1.4	16.6	1.9
1	J05	2	ATR	NA	Positive	5.33333333333333	28.1111111111111	7.68506107775345	196369.622574956	3015.60679820004	7.01763668430335	21.0141093474427	2.50887378241254	97466.7283950617	3870.63752592422	567	1227850	131658.4	1199.29	506.77	10.4	3.7	6.9	14.8	11.8	1.1	8.1	13.2	9.2	26.6	1.8	19.9	8.8	26.6	1.2	21.2	15.3	0.4	17.6	15	0.2	17.8	0.5
1	J05	3	ATR	NA	Positive	4.66835871404399	24.8189509306261	6.7650220375309	187823.752961083	3055.09438761352	6.17935702199662	18.1049069373942	2.4008335184629	75342.8917089679	3407.87392430272	591	1185940.1	133921.4	1169.17	505.85	8.6	4.2	5.9	13.5	9.5	5.6	7.3	11.8	12.9	23.5	1.5	21.8	7.1	23.5	2	33	11.8	0	20.3	11	0	14.6	0.2
1	J06	1	ATR	NA	Positive	4.77608695652174	28.1739130434783	7.74494279653602	218163.158695652	3052.59245142223	6.77608695652174	21.0282608695652	2.62686144126829	103906.126086957	4043.28214559037	460	1341636	147493.7	1110.28	558.57	7.2	2.2	5.7	11.3	8.3	1.1	8	10.7	12.6	22.2	1.5	23.7	6.7	22.2	2.2	29.1	12.2	0.4	22.4	10.7	0.4	14.6	1.3
1	J06	2	ATR	NA	Positive	4.58421052631579	24.5815789473684	5.57373563949588	174051.644736842	2835.06154307	8.07631578947368	28.8394736842105	3.18085258553461	139399.260526316	4160.45623674691	380	1185789	167623.9	1110.57	642	7.1	2.4	12.6	6.3	10.8	0	14.7	5	10.5	27.1	3.2	12.9	5	27.1	2.4	14.2	11.6	0	12.9	11.6	1.1	13.9	1.6
1	J06	3	ATR	NA	Positive	4.65336134453782	24.7899159663866	7.08476277954459	190180.987394958	2912.30432577516	7.4936974789916	23.0252100840336	2.5556344544112	110098.871848739	4053.20265413369	476	1294558.1	177917.1	1160.37	661.47	9.2	2.7	14.7	7.1	9.5	0.4	16.2	5	11.6	25.4	1.3	16.8	6.3	25.4	1.9	18.7	10.7	0.8	14.1	12	1.7	14.9	1.9
1	J07	1	ATR	NA	Positive	4.12793733681462	19.8485639686684	4.85208249648506	111366.033942559	2629.12253041673	8.49608355091384	29.6631853785901	3.13989794445176	152633.997389034	4441.04619116738	383	968434	193852.9	838.05	728.91	6.8	2.6	13.1	5	5	0.5	15.1	3.1	11.2	27.7	2.6	13.8	4.4	27.7	6.3	21.1	10.4	1.3	15.1	10.4	0.8	11.2	2.9
1	J07	2	ATR	NA	Positive	5.96031746031746	26.547619047619	4.54301194298682	161487.238095238	2936.82081662408	6.75925925925926	22.3783068783069	2.72940733634748	104693.169312169	3803.28884733672	378	1249405	172565.1	1038.15	633.13	8.5	2.9	9.8	6.9	9	0.3	11.4	5.3	10.1	19.3	2.4	19	5	19.3	1.9	27.8	14.6	0	16.7	11.9	0.8	14	2.1
1	J07	3	ATR	NA	Positive	4.17547568710359	22.9133192389006	7.65456916577904	169605.23255814	2879.73350188258	5.62579281183932	16.5644820295983	2.42726047024246	70752.9260042283	3489.99330463214	473	1113857.4	164693.8	1144.09	635.68	9.1	3.4	9.1	11.6	9.7	0.8	10.1	10.4	11.8	26	2.3	22.2	7	26	2.1	36.4	8.9	0.2	23.3	11.4	0	14.6	0.2
1	J08	1	ATR	NA	Positive	4.61586638830898	22.2505219206681	5.96186412891921	153556.250521921	2533.81343087215	6.88935281837161	21.4237995824635	2.56304304929278	101680.503131524	3816.40279061936	479	1170628	148421.3	964.61	555.74	7.7	3.3	7.7	18.6	6.7	1.7	10.4	20.3	8.8	29.9	1	25.1	4.8	29.9	2.7	36.7	11.9	0	21.9	10.6	0.2	12.9	1.3
1	J08	2	ATR	NA	Positive	4.99175257731959	22.1072164948454	4.32610085629003	139476.855670103	2730.25235905289	5.87422680412371	18.4061855670103	2.35189706183227	92682.181443299	3702.98146978792	485	1244957	181826	1047.1	680.99	8	3.5	10.5	8.5	8.7	0.8	13	5.4	8.5	27.4	2.5	27	5.4	27.4	3.1	26.6	12.4	0.2	22.7	8.7	0.8	13	2.5
1	J08	3	ATR	NA	Positive	3.64032697547684	17.3297002724796	5.76893937121546	109563.31880109	2576.31291377796	5.43596730245232	16.4196185286104	2.33846278664042	67213.0081743869	3181.75053523693	367	930269.6	168929.4	1012.89	653.25	7.6	4.6	10.4	10.1	7.1	0.3	13.4	7.6	9.5	30.5	2.7	29.4	6.5	30.5	0.8	43.3	10.4	0	29.4	9	0	11.7	0
1	J09	1	STIM1	NM_003156	sample	9.44107744107744	50.3569023569024	6.10869413837406	331932.767676768	3501.72512753336	10.6430976430976	39.1683501683502	3.36712926473272	204552.804713805	4628.22617062292	297	1909609	186915.1	1507.85	663.04	24.9	1.7	11.4	4.7	20.5	0	12.5	3	12.1	21.5	2.4	12.1	8.1	21.5	3.4	18.5	29.3	1.3	11.4	27.6	2	33.3	5.1
1	J09	2	STIM1	NM_003156	sample	7.25572519083969	38.3396946564885	6.40460258925929	277631.06870229	3467.68561516152	10.7290076335878	44.2328244274809	3.8500546851566	243918.736641221	4902.26660953247	262	1727662	236049.6	1555.85	935.06	21.4	8	19.1	4.2	21.8	7.3	24	3.8	13.4	19.1	5.7	7.6	8	19.1	8	8.8	21.4	2.3	7.6	22.5	5.3	24.8	10.3
1	J09	3	STIM1	NM_003156	sample	7.18936877076412	38.4318936877076	4.74526594079924	266763.790697674	3215.65961732496	8.33222591362126	27.5514950166113	2.89149345850877	127935.6910299	4020.29645624966	301	1547747.4	177305.1	1401.64	667.24	16.3	2.7	11.6	6.3	15.6	0.3	15.9	3.7	12.3	25.2	2.3	11.6	10.3	25.2	2	17.3	22.3	0.7	12.6	22.9	0.3	26.9	1.7
1	J10	1	DICER1	NM_030621	sample	6.5635103926097	32.5450346420323	5.91680597199205	197394.267898383	3167.3290010379	8.42494226327945	27.5796766743649	2.78787354338565	131483.415704388	3973.57028569741	433	1406304	172781.1	1234.56	618.56	14.8	4.2	11.1	9.7	13.2	1.2	13.2	7.2	12.7	22.9	1.8	19.9	6	22.9	1.6	31.9	20.3	0.2	18.9	18.2	0.2	21.7	1.2
1	J10	2	DICER1	NM_030621	sample	5.76789587852495	27.3904555314534	3.79848277558951	158962.878524946	2532.74954429983	6.68980477223427	23.9869848156182	2.39176958545642	122796.889370933	3310.55262284532	461	1387878	148906.7	1132.84	561.94	15.6	2	8.9	20.8	14.1	0	12.1	20.2	8.9	34.9	2.6	32.8	4.1	34.9	3.5	33.4	16.5	1.1	31.2	14.8	2.8	18.7	4.3
1	J10	3	DICER1	NM_030621	sample	7.71929824561404	36.4421052631579	6.96545107972486	223535.014035088	3429.62198455371	10.1228070175439	36.7859649122807	3.38102981123128	191139.933333333	4619.28569602964	285	1515720.9	215767.8	1345.55	797.17	17.5	2.5	19.3	3.5	16.8	1.4	21.8	1.4	14	17.2	5.3	7.4	5.6	17.2	4.9	11.6	24.6	1.4	6.7	23.5	4.2	28.4	5.3
1	J11	1	PASK	NM_015148	sample	7.90931989924433	43.1435768261965	5.3123409020357	306581.997481108	3349.3262998354	9.11335012594459	32.7909319899244	3.19690514973647	176175.017632242	4604.05711507136	397	1754363	183090	1331.58	662.27	16.4	3.3	11.1	8.1	15.6	0.8	11.1	8.1	12.1	21.2	4	14.9	7.3	21.2	4	15.9	20.2	0.5	14.9	19.4	2.8	21.9	4
1	J11	2	PASK	NM_015148	sample	6.25699745547074	33.3689567430025	6.16249971811393	223125.239185751	3084.12192042655	8.57760814249364	30.9083969465649	3.04042548354074	165232.974554707	4214.55188262256	393	1431618	166956.7	1236.66	607.8	16.3	3.8	9.4	7.4	13	0.3	10.7	5.3	9.7	27	4.1	17.6	7.4	27	3.1	16.3	18.1	1	13.5	16.5	2.8	20.1	5.1
1	J11	3	PASK	NM_015148	sample	6.5924276169265	35.369710467706	6.01042985330076	257392.427616926	3294.88996946819	6.76614699331849	20.5991091314031	2.44750067237871	103199.456570156	3993.94857618602	449	1550501.6	181585.5	1366.73	706.03	17.4	4.5	13.1	6.9	16.5	1.8	14.3	4	12.7	26.5	1.8	21.2	8.7	26.5	2.7	20	17.4	0.7	20	17.4	0.4	22.5	1.6
1	J12	1	EZH2	NM_152998	sample	10.1688311688312	54.8409090909091	5.18796765041858	373630.720779221	3597.22271420939	11.2824675324675	49.7824675324675	3.88562280457676	306317.334415584	5251.86153616504	308	2090578	211490.6	1651.07	788.19	28.6	1.9	15.3	3.9	25.6	0	15.9	2.3	9.1	21.4	8.1	12.3	9.4	21.4	8.4	9.1	30.5	1.3	10.7	27.9	11	31.5	14.9
1	J12	2	EZH2	NM_152998	sample	8.42896174863388	51.2978142076503	6.79734373136962	376750.030054645	3759.88755363827	10.0655737704918	38.8934426229508	3.49442261721119	208536.978142076	4662.31602401305	366	1866175	189275.4	1597.61	707.94	21.3	4.9	15.3	5.7	20.2	3	17.5	1.4	13.4	18.6	7.4	11.5	11.5	18.6	4.4	12	25.4	1.9	11.7	25.1	3.8	29.2	6.3
1	J12	3	EZH2	NM_152998	sample	8.32	41.5525	6.79354152637443	278205.73	3612.93748887802	8.67	30.2475	2.94110899840636	157105.14	4304.7173105687	400	1740854.3	186585.3	1538.77	705.27	23.8	2.2	11.5	6.8	21.2	0.8	14.8	5.5	13.2	18.5	3.5	15.5	8.8	18.8	4.5	15.8	25.5	1.2	13.5	25.8	3.5	29.8	6.5
1	J13	1	ATF7IP	NM_018179	sample	9.34328358208955	54.4975124378109	7.59122404278538	411434.574626866	3921.99990639883	11.0522388059701	42.6716417910448	3.5414318108555	231142.888059701	4829.62386485328	402	2150316	196694.2	1930.96	720.21	27.6	3.2	12.4	7.2	27.1	1.7	11.9	3.2	15.2	23.1	3	9.5	12.9	23.1	5.7	9.7	29.1	1.7	11.9	28.1	3.5	32.1	6.5
1	J13	2	ATF7IP	NM_018179	sample	9.92817679558011	55.7955801104972	5.57587271914937	415777.546961326	3720.67347426133	10.0580110497238	39.2624309392265	3.35063761408003	214254.262430939	4470.95089524579	362	2146803	170250.8	1657.46	633.59	26.5	2.8	10.5	9.9	24.6	0	10.5	8.8	12.7	21.3	4.4	14.6	12.7	21.3	5	15.5	30.1	4.1	14.9	27.6	5.5	32	8.6
1	J13	3	ATF7IP	NM_018179	sample	8.42058823529412	38.2117647058824	7.0958220882776	243959.747058824	3440.67360144326	17.2235294117647	88.9411764705882	4.62681107366534	562916.452941176	5610.13384595512	340	1790153	187085.5	1508.04	641.53	22.6	2.6	11.8	5.6	17.6	0.3	11.5	2.6	8.2	16.5	22.6	8.8	7.6	16.5	11.5	7.4	25.3	20.3	9.1	23.5	46.8	27.6	51.5
1	J14	1	RB1	NM_000321	sample	8.02449888641425	37.5100222717149	7.08796236333987	259004.34298441	3517.77984967127	15.5634743875278	80.2316258351893	4.90711440306108	490555.158129176	5509.16905778996	449	1707219	188268.8	1636.82	701.42	18.7	3.6	9.8	6.9	18.9	0.4	11.6	2.9	8.9	18.3	15.6	6.5	8.5	18.3	5.8	6.2	23.8	5.6	7.1	21.6	22.3	25.8	29.8
1	J14	2	RB1	NM_000321	sample	6.76508620689655	36.3211206896552	6.75776734513543	270308.918103448	3400.31973551105	8.17241379310345	28.5969827586207	3.18272334224918	139129.635775862	4149.04729748215	464	1619390	160974	1539.07	615.35	19.4	3.9	9.7	11.4	19.2	0.2	10.3	8.2	12.9	23.3	5.2	14.9	8.8	23.3	3.4	17.9	19.6	0.4	13.6	19	0.9	24.1	3.4
1	J14	3	RB1	NM_000321	sample	6.65642458100559	37.5139664804469	6.60889747938684	275170.569832402	3232.89363565018	12.7039106145251	53.7988826815642	3.83581983816967	310323.75698324	5113.06448343871	358	1760605.3	234260.4	1452.3	830.01	17.6	2	18.2	5.3	17.3	0	18.2	1.7	10.9	25.4	8.9	6.7	8.1	25.4	8.1	7.8	19.6	7.3	6.7	20.7	14.2	25.7	22.1
1	J15	1	RPA2	NM_002946	sample	15.0308641975309	121.549382716049	11.7318812495666	1136095.25	5260.92433182499	8.97222222222222	34.0895061728395	3.02407226588921	182121.256172839	4271.11810417708	324	4033596	156026.8	2997.5	541.5	42.3	3.4	9.6	22.2	42.6	0.6	10.5	20.4	22.5	14.8	2.8	21.3	26.2	14.8	1.5	24.4	41.7	3.1	21	45.7	3.7	51.2	5.9
1	J15	2	RPA2	NM_002946	sample	16.5044510385757	131.234421364985	14.5318955587078	1166791.10385757	5584.73355231319	10.7359050445104	43.4213649851632	3.44261956466314	247278.768545994	4775.67121710528	337	4117933	207332.2	3053.35	742.48	47.8	2.4	16.3	4.7	48.1	0	16.9	2.7	21.7	8.9	5	15.1	30.6	8.9	4.7	11.9	46.3	5.9	13.4	50.7	8	55.8	13.1
1	J15	3	RPA2	NM_002946	sample	18.1655844155844	119.746753246753	13.8791030941228	988682.892857143	5053.95773675327	12.1071428571429	46.5681818181818	3.37955530015566	245855.496753247	4506.99560653431	308	3514143.1	157231.2	2628.56	559.07	45.8	7.8	8.1	11.4	42.5	5.8	6.2	10.1	18.5	14.9	4.5	11.4	21.8	15.6	2.6	13.6	46.1	7.1	11	51.3	7.8	56.2	12
1	J16	1	RPS2	NM_002952	sample	7.97916666666667	39.3708333333333	6.30397031819641	262057.970833333	3623.89496612544	11.4791666666667	41.225	3.22058490849473	212870.916666667	4513.05997660839	240	1815236	217333.3	1542.65	764.85	18.8	2.5	18.3	3.8	20	0.4	17.9	2.9	8.8	19.2	2.1	10.8	8.3	19.2	2.5	17.9	24.6	2.1	8.8	20	3.3	25.4	4.6
1	J16	2	RPS2	NM_002952	sample	8.20866141732284	39.3700787401575	5.58217499324343	241161.874015748	3655.85348115525	11.2677165354331	44.3425196850394	3.48494321326243	226098.795275591	4414.16683209899	254	1578866	174365.8	1556.87	692.64	21.7	2.4	11.4	7.9	21.7	0	11.8	4.3	11.4	20.1	5.9	10.2	11.4	20.1	2	13.4	27.2	2.4	7.9	23.6	6.7	29.1	7.5
1	J16	3	RPS2	NM_002952	sample	7.47706422018349	41.2110091743119	8.41178651046515	282187.706422018	3933.88171907288	10.9174311926606	43.6467889908257	3.73449959559947	241842.701834862	4728.57334746174	218	1561698	229267.9	1676.14	912.62	15.6	0.9	20.6	6.4	20.2	0.5	22.9	3.2	14.2	12.8	11.5	8.3	11.9	12.8	7.3	11.9	22.5	1.8	8.7	24.8	9.2	31.7	12.4
1	J17	1	ATR	NA	Positive	5.0096463022508	25.6077170418006	6.86231381661107	179974.192926045	3083.55252643046	11.7106109324759	48.4951768488746	3.76572215696063	259913.292604502	4702.87707965489	311	1247452	174729.9	1238.6	647.06	10.9	3.9	7.7	7.7	10.3	1.3	10.3	4.5	11.9	27.7	6.1	10.3	9	27.7	2.9	12.2	13.5	1.9	12.2	12.2	5.1	17.7	8.4
1	J17	2	ATR	NA	Positive	4.75076923076923	26.8861538461538	7.73734278912939	197060.129230769	2835.06042512267	9	34.3846153846154	3.45198518128692	181696.396923077	4362.09122279374	325	1302229	180913.3	1194.2	727.32	10.5	1.5	12	8	10.5	0	13.5	8.6	11.7	27.4	4.9	14.5	7.1	27.4	4.3	12.6	11.4	0.3	11.7	12	1.5	14.5	3.7
1	J17	3	ATR	NA	Positive	5.20376175548589	22.0689655172414	4.4898171089779	141562.686520376	2747.82780929036	12.1724137931034	48.1473354231975	3.60157977191674	263114.335423197	4972.83107161688	319	1218116.2	176405.4	1095.32	618	7.8	1.3	8.8	2.8	7.8	0.3	9.7	1.3	7.8	21.6	6	8.2	5.3	21.6	3.8	7.8	13.2	4.1	6.9	11	11.3	13.8	16.3
1	J18	1	ATR	NA	Positive	6.15770609318996	34.6379928315412	9.99567137508718	264751.297491039	3232.46703352882	11.4874551971326	47.4193548387097	3.65232694919271	274193.408602151	4910.22674008768	279	1651978	214998.2	1509.88	778.74	12.5	2.9	16.8	6.5	12.9	0.4	19.7	5.7	12.2	22.2	5	13.6	9	22.2	7.2	16.1	16.1	1.1	12.5	16.8	3.2	20.4	11.1
1	J18	2	ATR	NA	Positive	5.141065830721	25.4764890282132	6.3850140420972	183497.858934169	2670.93794930659	9.74921630094044	36.2601880877743	3.51572998469655	175017.971786834	4311.2408732496	319	1293522	177843.4	1196.85	687.94	9.4	2.8	11.3	9.4	9.1	0	15	6.6	10.3	28.5	4.7	7.5	5	28.5	2.5	13.8	14.4	0.9	10.3	9.7	1.3	13.8	4.1
1	J18	3	ATR	NA	Positive	5.5036855036855	27.031941031941	5.67210428657942	192455.422604423	2910.3273703571	11.039312039312	45.3980343980344	3.43488794470829	273091.828009828	5047.28578962761	407	1451308	229044	1208.27	855.41	11.8	3.7	21.6	7.9	9.1	0.5	22.6	4.7	8.6	26.8	7.4	14.5	6.6	26.8	9.8	13.3	16.7	4.2	15.2	16.2	10.8	19.7	16.2
1	J19	1	ATR	NA	Positive	5.25892857142857	31.1666666666667	7.30143016858204	232178.324404762	3214.74491341851	9.20238095238095	35.4970238095238	3.41203322716524	192445.863095238	4744.64051926636	336	1358433	195520.7	1257.58	749.14	11	2.7	12.5	9.2	12.8	0	14.3	6.5	14.6	23.2	3	12.5	7.7	23.2	5.7	14.6	14	0.3	12.2	12.8	0.9	16.4	3
1	J19	2	ATR	NA	Positive	5.27138643067847	27.188790560472	6.89530379445532	178692.150442478	2733.12707692338	9.5811209439528	36.0412979351032	3.45872247574736	179157.480825959	4473.1624316941	339	1239225	185408.6	1130.31	693.63	10.3	3.5	11.5	8.6	10.6	0.3	14.2	5	10	26.3	3.2	8.6	6.2	26.3	3.5	10	13	0.3	9.1	12.4	1.2	14.7	2.9
1	J19	3	ATR	NA	Positive	4.81994459833795	31.6038781163435	9.24099528395673	262085.581717452	3245.97915624384	10	43.9085872576177	3.49659250347458	230301.005540166	4170.51548987669	361	1276571.3	170744.3	1546.62	626.11	12.2	2.2	13.3	19.9	15.5	0	14.4	16.1	13.9	25.5	10.2	16.9	10.2	25.5	2.8	19.9	11.4	2.5	16.9	14.4	14.4	19.7	16.3
1	J20	1	ATR	NA	Positive	4.90402476780186	27.5417956656347	8.95422237757408	220757.972136223	2972.38647966432	9.57585139318885	39.2910216718266	3.58579317791393	215188.656346749	4593.40318079007	323	1335235	211376.3	1330.89	769.69	10.2	6.5	13.3	9.9	11.1	0.9	15.5	7.4	12.7	30.3	5.6	16.1	8.7	30.3	4.3	18	13.6	0.6	16.7	14.2	2.8	16.7	5.3
1	J20	2	ATR	NA	Positive	6.72014925373134	30.134328358209	6.18904952391191	168408.492537313	3053.60608217958	11.8432835820896	51.8768656716418	4.03285925477307	281750.552238806	4907.08924486195	268	1296811	210062.2	1250.25	779.82	11.9	3.4	16	5.6	11.9	0	17.5	3.4	9.3	18.3	5.6	7.5	5.2	18.3	6.7	7.5	20.9	3.4	8.2	17.5	7.8	19.4	13.1
1	J20	3	ATR	NA	Positive	5.11764705882353	27.9882352941176	5.41024891524958	210096.873529412	2854.26498097737	11.0382352941176	46.8441176470588	3.87457173909209	259513.658823529	4840.69344800145	340	1207384.3	222266.7	1210.36	875.2	9.7	2.1	17.4	5	10.9	0	19.7	2.6	9.1	24.1	9.4	10	6.8	24.1	7.9	9.7	13.5	2.1	10	13.2	10	15	14.4
1	J21	1	ATR	NA	Positive	4.60381861575179	25.0787589498807	7.96197702094086	170780.680190931	2849.72442607217	10.9952267303103	45.9809069212411	3.70346115169193	262345.281622912	4963.03824974409	419	1197342	196185.5	1093.81	708.26	8.8	2.6	11	6.7	8.8	0.7	11.7	3.6	11.9	27.2	5	13.1	5.7	27.2	5.5	12.9	10.3	1.4	13.6	11.5	1.7	15.3	6.7
1	J21	2	ATR	NA	Positive	4.5162037037037	22.1458333333333	5.61009636229555	149013.618055556	2726.86975612869	9.22453703703704	34.3912037037037	3.35095521718779	172007.150462963	4317.14010778985	432	1122287	167664.7	1119.67	655.38	7.9	5.1	11.8	8.6	8.8	0.2	13.7	4.6	10.6	27.5	4.9	11.3	6.7	27.5	3.2	14.4	12	1.6	11.3	9.5	3	13.2	4.6
1	J21	3	ATR	NA	Positive	4.67619047619048	24.0304761904762	7.20824616445711	172611.04952381	2848.88012635285	7.50285714285714	25.2971428571429	2.8570318960041	122294.051428571	4068.13274618094	525	1128388.6	166410.5	1113.1	631.31	8.8	4.4	10.1	8.2	8.6	3.6	11	6.9	11.6	28.4	2.3	16.2	7.2	28.4	1.9	21.1	13	0.6	14.7	12	1.9	15.2	3
1	J22	1	ATR	NA	Positive	4.95473251028807	22.6358024691358	5.48257555783058	150810.388888889	2706.2858864324	9.66872427983539	35.7489711934156	3.28716184799408	189972.598765432	4679.7653555582	486	1201643	192388.2	1115.74	737.69	8.8	3.5	13.8	7.6	8	1.9	17.5	7	9.5	27	4.1	13.6	5.8	27	5.8	15.2	13.4	0.2	13.4	11.5	0.8	13.4	2.7
1	J22	2	ATR	NA	Positive	5.61031518624642	24.1432664756447	5.83143600950358	156567.343839542	2794.08097553773	12.3180515759312	54.214899713467	3.85541715924951	325601.257879656	5162.70201268528	349	1197337	190897.6	1184.44	717.06	8.9	4.9	12.9	8.9	10.3	0.9	14	6	8.6	23.5	8.3	11.2	6	23.5	6.6	10	14.6	4.6	11.7	11.5	11.2	14.9	21.8
1	J22	3	ATR	NA	Positive	4.46794871794872	20.4529914529915	4.47362362638056	124904.273504274	2619.45579009143	9.6474358974359	40.0705128205128	3.62091765420043	242381.155982906	5057.78788522042	468	1075198.6	218026.4	963.49	855.93	7.1	2.1	14.3	4.3	7.3	0.2	17.9	2.4	8.8	28	9.6	10.7	5.1	28	10.3	10.5	10	1.9	11.1	9.6	10	12.8	15.4
1	K03	1	OTNT	NA	Neutral	8.48320413436693	46.6899224806202	6.75510084444707	339679.085271318	3666.54278347538	10.0129198966408	41.7105943152455	3.83286868053654	250179.204134367	5142.76840513311	387	1752835	231637	1740.95	918.1	23	1	19.9	4.1	23.3	0	21.2	2.8	13.2	24.8	6.5	11.1	11.4	24.8	9	10.9	23.5	0.3	10.1	23.8	3.9	28.9	8.8
1	K03	2	OTNT	NA	Neutral	8.486328125	40.80859375	4.24198737769216	269042.646484375	3261.42818565136	5.380859375	16.68359375	2.22293538493346	82403.10546875	3318.79040368456	512	1691306	166418.3	1410.5	640.02	21.5	1.2	11.1	5.1	21.3	0	12.7	4.7	10.5	24.8	2	32.4	8	24.8	2.1	40.6	27.5	0.6	27.1	22.7	1.2	27.1	1.6
1	K03	3	OTNT	NA	Neutral	7.33584905660377	33.9339622641509	4.65248543103808	208082.590566038	2962.78052814234	9.11320754716981	31.4188679245283	2.99976573967154	172416.273584906	4467.77478980214	530	1499209.4	187261.3	1267.47	686.18	14.7	3.8	12.1	5.7	15.3	2.3	12.5	4.9	9.6	24.2	2.5	12.3	5.1	24.2	4.9	13	22.5	0.9	9.8	19.8	3.2	23.4	6.6
1	K04	1	OTNT	NA	Neutral	6.31542056074766	23.6565420560748	2.93759199029614	128737.920560748	2771.04317995486	14.8971962616822	78.4065420560748	5.02212552265075	532394.927570093	6053.5367965393	428	1443471	212724.5	1106.19	759.72	12.1	4	14.5	7	10	1.2	14	5.4	3.3	19.4	18.9	6.5	4.4	19.4	14.5	5.1	17.1	7.7	7	11	23.4	13.3	31.5
1	K04	2	OTNT	NA	Neutral	7.24458874458874	40.2402597402597	7.27535093398899	303026.632034632	3398.85770502517	8.71645021645022	32.487012987013	3.26865793939359	181751.012987013	4562.98089837397	462	1697495	211096.6	1590.62	825.8	21.6	2.6	15.4	6.3	22.5	0.6	18.8	4.5	11.7	23.6	5	12.6	10	23.6	6.7	14.7	22.9	1.1	10.8	20.6	1.5	25.1	5.4
1	K04	3	OTNT	NA	Neutral	7.8111753371869	37.1290944123314	5.30079754052214	231372.377649326	3335.44792227958	6.99036608863198	24.6512524084778	2.52778683563481	132136.649325626	3809.25171476877	519	1474663.9	175880.3	1423.97	654.82	16.8	9.1	11.8	13.1	18.1	4.6	12.3	9.2	9.1	22.4	4	27.2	8.5	22.4	3.7	26.6	23.1	1	26	21	4	26.8	6.4
1	K05	1	OTNT	NA	Neutral	9.20079522862823	41.6719681908549	4.6262977920757	265734.725646123	3250.27768368968	14.6202783300199	70.9542743538767	4.62484936983079	440751.385685885	5705.96658626122	503	1798701	197239.6	1468.38	732.7	23.3	1.8	10.3	1.8	20.9	0.2	12.9	1	6.2	17.9	9.1	4.8	5.8	17.9	8.5	4.4	29.8	4.6	7.6	23.7	18.5	27.4	27.2
1	K05	2	OTNT	NA	Neutral	8.27758007117438	40.5302491103203	4.75430513792779	260047.583629893	3438.97586698673	10.0960854092527	37.711743772242	3.26344900401319	203024.325622776	4591.49491862815	562	1689215	169919.6	1395.81	614.37	21.2	2.7	9.8	5.9	18.1	0.7	9.6	4.6	9.8	17.6	4.6	11.4	5.9	17.6	4.1	11.7	25.4	3	10.1	20.6	4.3	24.9	7.7
1	K05	3	OTNT	NA	Neutral	6.09684210526316	23.2442105263158	4.43410206709072	135208.941052632	2714.22357299649	14.9747368421053	71.1052631578947	4.50380740037149	435596.086315789	5441.1830455615	475	1425052.9	171408	1181.34	614.92	11.8	3.8	9.3	6.1	10.5	0.4	10.5	4.2	4.8	19.2	14.9	7.8	3.2	19.2	9.3	8	17.7	11.4	9.3	11.8	32.6	14.7	42.5
1	K06	1	OTNT	NA	Neutral	8.162100456621	48.0547945205479	6.68536236982898	343958.385844749	3459.5476266395	10.4657534246575	40.5570776255708	3.49950074393168	226119.45890411	4863.43631790027	438	1881941	198264.2	1664.9	749.99	23.7	3.7	11.6	6.8	23.7	0.7	14.4	5	11.6	27.4	3	10	8.9	27.4	5.7	13.5	22.4	1.4	11.2	24.9	3.4	29	6.2
1	K06	2	OTNT	NA	Neutral	7.70772946859903	38.7995169082126	5.2164024225592	260046.492753623	3352.35808275079	13.268115942029	57.9613526570048	4.16989229766864	336969.033816425	5255.94899053877	414	1750900	217884.5	1532.3	816.57	21.7	2.4	15.5	4.1	21.5	0	17.4	2.7	9.4	21.7	9.4	4.8	7.7	21.7	9.2	4.3	22.7	5.6	5.1	18.8	11.4	23.4	19.8
1	K06	3	OTNT	NA	Neutral	7.33932584269663	44.3348314606742	7.46854004222939	338274.973033708	3688.79189932205	9.49438202247191	34.9887640449438	3.19504717646797	199664.638202247	4708.55825469339	445	1852232.9	204915.8	1650.7	760.8	23.1	4	13	7.9	21.8	1.8	15.3	3.8	14.8	21.1	4.5	14.4	11	21.1	6.5	13	20.4	2.2	13.3	22.5	4.3	26.7	7.6
1	K07	1	OTNT	NA	Neutral	7.00689655172414	35.7977011494253	7.17834014467505	234851.432183908	3401.66084143201	10.8758620689655	43.2206896551724	3.7296357298245	231787.505747126	4922.56507929869	435	1604696	189027.5	1419.04	787.96	19.1	3	10.8	8.3	17	0.5	14	7.1	10.1	17.7	4.8	8.7	7.6	17.7	5.5	12	19.5	0.2	9.2	18.6	2.1	23.2	4.1
1	K07	2	OTNT	NA	Neutral	6.67721518987342	38.3164556962025	7.45811036031913	282589.45886076	3181.94561296478	8.06329113924051	29.3544303797468	3.0868258101335	153244.560126582	4223.49111242265	316	1593508	193917.5	1554.09	774.01	19	0.9	16.1	6	19	0	17.4	3.2	10.8	29.1	4.1	18.7	9.2	29.1	5.1	18.4	18.4	0.6	14.9	19.3	1.9	23.4	4.4
1	K07	3	OTNT	NA	Neutral	6.72279260780287	32.788501026694	5.49091346678538	209630.985626283	3222.43583341319	9.58521560574949	35.5831622176591	3.30728123150215	186549.051334702	4648.77250079802	487	1538523.2	186121.6	1343.38	701.71	17.7	3.9	14.2	5.5	17.2	1.8	16	3.7	8.6	23.2	2.5	11.9	6.6	23.2	4.3	9.2	19.5	1.2	11.3	17.5	4.3	22	6.4
1	K08	1	OTNT	NA	Neutral	8.02702702702703	43.6189189189189	5.52584251952479	290736.756756757	3463.93641460073	9.36486486486486	33.2081081081081	3.31177233409661	163422.005405405	4433.03556830263	370	1857554	185491	1484.35	687.14	18.9	2.4	12.7	3.8	18.9	0.3	13.2	2.7	13.2	21.1	3.2	11.1	8.1	21.1	1.9	15.9	25.1	0.8	12.2	22.4	0	26.2	1.4
1	K08	2	OTNT	NA	Neutral	7.19047619047619	36.1428571428571	6.63824480056475	233203.623582766	3242.97293634964	4.88888888888889	14.421768707483	2.45170601183164	67090.1882086168	3493.46878103346	441	1559608	168835.8	1350.34	645.84	19.7	4.3	8.2	7.3	18.8	0.2	9.3	3.9	9.8	24	2.5	28.3	8.4	24	2.7	34.2	21.5	0	25.9	20.2	0	25.4	0.5
1	K08	3	OTNT	NA	Neutral	6.21478060046189	34.1062355658199	6.92386937530668	243600.016166282	3357.91954304839	7.22863741339492	24.8152424942263	2.92661641961361	128767.43187067	4178.16243807645	433	1541392.2	179154.6	1478.29	676.44	17.1	3.5	11.3	6.9	19.2	0.2	12.5	4.6	12	23.3	4.8	15.9	8.8	23.3	4.8	18.7	18	0.2	15.5	18.9	0.7	24.2	3.5
1	K09	1	RAD21	NM_006265	sample	7.6375	49.3025	7.56535403049983	355048.1025	3795.90121332773	11.8225	51.065	3.84809567870387	300597.28	5183.67174949521	400	1874158	195199.9	1637.4	729.49	21	3.5	13.2	12.2	20.5	0	13.5	9.8	16	25.8	6	8.2	13.8	25.8	5.5	9	22	2.2	10	25.5	8	31.2	11.8
1	K09	2	RAD21	NM_006265	sample	8.42205323193916	50.4638783269962	9.12354488674819	373930.775665399	4041.72008338611	14.5437262357414	77.3726235741445	4.85299258546794	508937.866920152	5726.40078730343	263	2131082	241773.7	2037.62	883.44	26.6	3.4	21.7	11	27.4	0.4	22.8	8.4	16.3	24.7	20.2	9.9	16	24.7	17.1	10.3	21.7	14.8	11.4	27.4	33.5	37.6	44.1
1	K09	3	RAD21	NM_006265	sample	7.13937282229965	42.6968641114983	6.57944584686162	293103.675958188	3965.62602107699	12.5365853658537	63.7038327526132	4.46596032259532	391113.867595819	5330.94059520965	287	1782403.1	203258.2	1516.2	782.87	21.6	3.8	17.1	8.7	19.9	0.3	17.4	5.2	16.7	19.9	20.6	10.8	10.5	19.9	11.8	10.5	21.3	8.4	10.8	25.8	30.3	31.4	39.7
1	K10	1	CUX1	NM_181500	sample	8.47540983606557	46.7016393442623	5.69510014011968	319245.22295082	3783.02797653758	10.6950819672131	44.5540983606557	3.85681971320771	250017.472131148	4968.05644866335	305	1896018	232147.3	1656.9	923.72	23	3	15.7	5.6	25.9	0.7	18	2	14.4	14.4	4.9	6.9	10.5	14.4	5.6	12.8	25.9	0.7	9.2	23	3.9	28.9	8.2
1	K10	2	CUX1	NM_181500	sample	9.53246753246753	54.7597402597403	6.48639402618027	375933.633116883	3705.09296441042	11.0714285714286	46.0811688311688	3.92362395016275	248699.12987013	4750.73174302088	308	1847735	191638.9	1765.59	710.25	23.4	4.2	12.7	6.5	25.6	0	13.3	3.2	14	22.1	8.8	9.1	12.3	22.1	5.5	8.1	27.9	2.9	8.8	28.2	5.5	33.8	10.4
1	K10	3	CUX1	NM_181500	sample	7.64719101123595	46.0921348314607	8.78573951699522	353657.051685393	3735.76446711583	8.17752808988764	28.6898876404494	3.1736420099053	151506.285393258	4431.11097048628	445	1822494.1	205066	1862.55	791.48	22	5.8	16.6	8.8	26.3	0	20.7	3.4	14.6	23.1	5.4	12.8	11.7	23.1	5.4	13.9	23.1	0.4	14.2	25.2	1.8	29.9	3.6
1	K11	1	POLE	NM_006231	sample	17.6858108108108	97.1689189189189	7.06330409946174	654505.006756757	4353.37339335103	13.222972972973	51.9864864864865	3.5773227793789	321323.202702703	5162.02267274798	296	2725296	186570.4	2126.4	635.21	35.5	2.7	14.5	12.8	31.8	0	11.8	11.5	10.5	15.2	4.7	12.8	12.8	15.2	7.4	12.8	42.6	9.5	11.8	43.6	11.1	49.7	15.5
1	K11	2	POLE	NM_006231	sample	17.4823529411765	92.0282352941177	7.06115809861368	605340.712941176	4019.62700199135	11.5764705882353	40.8188235294118	3.07901044385074	236472.096470588	4881.3618324291	425	2439392	172275.4	1857.89	609.65	34.1	1.4	9.2	6.1	27.8	0.2	8.7	5.4	10.1	18.4	2.1	12.5	12.7	18.4	4.5	11.1	43.3	7.8	9.6	43.8	6.4	47.1	13.2
1	K11	3	POLE	NM_006231	sample	14.3281596452328	72.7272727272727	7.60061977367191	482997.181818182	3520.6568306861	14.2039911308204	64.7583148558758	3.71182899579163	426574.99113082	5255.74747044178	451	2142753.4	183445.8	1660.51	664.78	25.9	16.9	12.9	14.2	22	13.7	13.3	11.3	9.5	22.8	10.6	18	10.2	23.3	16.4	15.5	35	20	17.3	34.8	29	38.1	38.4
1	K12	1	NCOA6	NM_014071	sample	8.09090909090909	44.15	5.50090307376014	305713.868181818	3502.95485147293	12.6045454545455	58.5	4.1222398966059	366612.559090909	5338.24690507415	440	1881031	200391	1625.37	753.66	23	4.8	12.5	6.8	23.6	0.5	14.3	3.4	11.8	23.4	9.1	10	9.8	23.4	9.5	8.9	24.5	3.2	10	24.1	13	29.8	18.9
1	K12	2	NCOA6	NM_014071	sample	8.49528301886792	43.4504716981132	5.78270467428739	272835.233490566	3470.3676325902	7.62264150943396	25.8042452830189	2.83488581144861	122307.846698113	3826.14017257378	424	1626447	158660.4	1410.36	606.91	21	4.2	7.5	13.9	18.4	0.2	9	9.9	11.8	19.3	2.1	17.7	7.5	19.3	1.7	20	25.2	0.7	16.7	21.2	0.9	25.7	2.1
1	K12	3	NCOA6	NM_014071	sample	7.88346883468835	52.0162601626016	9.18939286936179	430757.880758808	3862.43816949314	13.7127371273713	68.7913279132791	4.86306974038204	440557.292682927	5609.42440121058	369	2161728	214530.5	1829.86	798.46	22.8	3.5	20.3	6.2	26	0	23.3	1.9	14.1	18.4	17.3	6.8	13	18.4	13.8	7.9	22.5	6.2	7.9	23.6	26.3	27.6	38.5
1	K13	1	APC	NM_000038	sample	7.80885780885781	37.2167832167832	5.32914950185892	218460.013986014	3190.03134956493	8.76923076923077	33.3263403263403	3.31732541483019	182935.51981352	4738.10125263379	429	1486196	172327.7	1219.16	620.79	14.9	4.7	9.3	8.9	12.1	2.6	8.9	5.4	11.4	21.2	4.7	12.1	5.6	21.2	4.2	17	24.5	0.9	16.3	21	3	24.2	5.1
1	K13	2	APC	NM_000038	sample	7.675	38.5454545454545	5.41281474928641	262929.025	2995.80958023979	6.81818181818182	22.05	2.67189292473607	103950.831818182	3877.77453402494	440	1594001	144436	1280.88	549.47	15	2.3	8.6	8.4	13.2	0.5	8.2	8.4	7.7	27	1.6	18.4	7.3	27	1.1	20.5	21.4	0.7	15.5	19.1	0.7	22.3	1.6
1	K13	3	APC	NM_000038	sample	6.87871853546911	30.6979405034325	5.33354079393598	198811.919908467	2956.13013199604	14.2448512585812	67.8558352402746	4.43400867234904	422353.926773455	5544.82869761015	437	1467224.5	188298.3	1328.2	677.56	12.4	5.5	11.4	7.3	13.7	3.4	12.8	5	7.8	23.1	15.3	8	6.6	23.8	11	8	18.1	10.3	8.5	16.5	26.8	19.2	37.1
1	K14	1	CREBBP	NM_004380	sample	7.84666666666667	43.6966666666667	5.99107286247485	311116.893333333	3376.50500953562	13.76	69.73	4.92507327286144	427065.106666667	5330.85450582897	300	1787691	193774.2	1497.46	736.07	18.3	7.3	12.3	7.7	18	3.7	15	4	10.7	21.3	15	8	8.7	21.7	7.3	7.7	22.7	5.7	8.7	22	16.7	27	24
1	K14	2	CREBBP	NM_004380	sample	6.43927648578811	34.0206718346253	7.00069094975789	233091.705426357	3227.60696902964	7.53488372093023	25.8501291989664	2.96935747199658	121480.953488372	3915.0734215983	387	1492155	170281.1	1452.46	649.17	15	5.2	12.4	13.4	16.3	0.5	11.9	9.8	11.6	24.8	3.6	18.1	8.8	24.8	2.8	21.7	18.1	0.5	15.5	17.1	0.8	23	1.6
1	K14	3	CREBBP	NM_004380	sample	6.67466666666667	35.328	7.00559055874157	255913.629333333	3248.33891357092	10.624	43.1093333333333	3.7381566259289	237169.445333333	4817.85969724175	375	1638454.7	209734.5	1355.2	764.05	17.9	5.6	9.9	6.4	16	1.6	12.3	3.2	12.8	24.8	8.3	11.2	8.5	24.8	4.8	8.5	19.7	2.1	12	21.3	7.2	24.3	11.5
1	K15	1	MGA	NM_001080541	sample	10.1421188630491	42.7054263565892	4.28790948413072	255653.633074935	3217.89805731723	14.9793281653747	67.0671834625323	4.08961752544391	409729.635658915	5391.32260784214	387	1997772	173993.6	1425.84	597.53	20.9	2.8	5.9	5.9	18.9	0.5	6.2	4.1	3.9	15.5	7.8	9.6	4.7	15.5	5.4	7.8	30	7.2	8.3	21.7	16.8	23.8	23.5
1	K15	2	MGA	NM_001080541	sample	8.61702127659574	36.5691489361702	5.41606024693173	226646.978723404	3243.13065310845	14.4414893617021	71.4654255319149	4.53160403259276	433282.646276596	5564.09340061593	376	1783820	223946.3	1456	836.76	21.8	2.1	14.4	4.5	19.4	0	15.4	4	9.3	20.2	16.8	8.2	6.1	20.2	10.1	5.1	24.5	10.9	8.2	20.5	27.9	25.3	33.8
1	K15	3	MGA	NM_001080541	sample	6.33510638297872	32.7659574468085	7.83742379044975	230777.180851064	3186.33341020007	14.6914893617021	71.625	4.36302898341555	442604.457446809	5449.45533745769	376	1629436.8	214799.9	1599.06	806.42	17	3.2	17.3	8.2	18.6	0.3	18.6	4.5	10.9	26.1	14.9	8.8	6.9	26.1	9.8	10.1	15.7	14.1	10.9	17.6	31.4	21	41
1	K16	1	CHEK1	NM_001274	sample	6.91693290734824	115.32268370607	52.8308058655006	1442677.02236422	5685.59484570818	9.95527156549521	38.5431309904153	3.19937230941968	232746.680511182	4638.79676258976	313	5441077	173308.1	3966.4	638.9	33.2	4.2	8.3	10.9	37.1	0	9.3	8.3	30.4	24	3.5	18.2	30.4	24	5.8	20.4	20.4	4.2	15.7	36.1	5.8	40.9	8.3
1	K16	2	CHEK1	NM_001274	sample	7.02745098039216	128.450980392157	59.3835849214417	1628325.85098039	6916.84752571291	10.9764705882353	44.6235294117647	3.58238155462263	267008.847058824	4793.68058355135	255	6017285	190839	4631.08	676.26	42.4	3.5	12.9	7.8	45.1	0.4	15.3	5.5	42	14.5	5.5	15.3	39.2	14.5	9.8	14.1	17.3	8.2	12.5	41.6	8.2	47.1	16.9
1	K16	3	CHEK1	NM_001274	sample	5.36734693877551	119.769679300292	65.1783232322172	1553014.1516035	6264.54591417984	11.5597667638484	49.7113702623907	3.6791029916746	310728.478134111	4933.05462099299	343	5814728.7	184047	4315.44	660.55	35	2.9	11.4	6.1	37.9	0	12.2	4.7	35	19.8	7.6	10.2	34.7	19.8	9.9	10.8	14.6	9.6	10.8	36.7	13.1	40.8	16
1	K17	1	OTNT	NA	Neutral	8.16374269005848	46.0497076023392	5.99139856370342	339499.289473684	3509.27857233323	10.4122807017544	40.1549707602339	3.46725889216075	211840.622807018	4670.51997587727	342	1848848	206888.8	1618.08	777.07	20.8	2.9	13.5	7.9	22.2	0.6	16.1	6.4	13.2	21.3	3.5	9.9	10.5	21.3	5.8	16.1	23.7	1.8	10.5	22.8	4.1	26.6	5.3
1	K17	2	OTNT	NA	Neutral	8.37244897959184	49.7704081632653	9.36347546991368	390643.132653061	3824.71634276839	8.7015306122449	29.2678571428571	2.87612516280542	145335.038265306	4190.79893269178	392	1976878	184130.7	1782.45	723.19	23.7	3.3	11.5	8.2	26.3	0.8	13	6.4	13	19.1	2.3	15.8	10.5	19.1	3.3	15.3	26	0.3	14	27.8	0.8	30.6	1.8
1	K17	3	OTNT	NA	Neutral	7.20360824742268	37.8479381443299	8.54993926212502	278922.94072165	3254.91356637385	13.9664948453608	68.4432989690722	4.96956996905918	428779.182989691	5609.98964271984	388	1747873.8	214199.2	1511.35	809.3	19.3	2.8	13.7	7	17.8	0	16.2	5.9	12.1	23.7	17.5	6.4	6.4	23.7	13.7	5.4	20.6	6.2	7	19.6	28.4	22.2	35.6
1	K18	1	OTNT	NA	Neutral	8.7620253164557	47.5620253164557	8.61042159149583	339864.956962025	3697.92462292913	8.49113924050633	29.073417721519	2.99810904580493	148827.116455696	4331.05319274447	395	1895268	201751.5	1552.16	728.02	20.3	2	13.7	6.1	18.7	1.5	11.9	5.1	11.1	16.7	2.5	16.2	7.6	16.7	3.5	24.8	23	0.8	15.9	22.5	0.8	26.3	2.8
1	K18	2	OTNT	NA	Neutral	7.83333333333333	39.8161764705882	5.70247146964186	268378.546568627	3083.94135920236	5.40686274509804	16.8970588235294	2.1554894077959	74761.5098039216	3125.38792641963	408	1681942	144318.6	1393.68	494.33	19.1	1.5	7.6	8.8	17.4	0	5.9	9.8	11	27	1.2	36.3	6.9	27	1.5	44.6	22.8	1	35	20.3	1.2	25	1.7
1	K18	3	OTNT	NA	Neutral	8.08350305498982	43.6659877800407	7.70373438876322	323373.523421589	3663.4854464027	11.0122199592668	41.4358452138493	3.43627319078563	221194.761710794	4766.48752778846	491	1823191.7	186222.5	1672.68	673.24	21.6	2	9.6	5.9	22.4	0	10.6	4.5	12	19.6	4.3	8.8	10.4	19.6	5.3	9.4	23.6	1.2	8.6	23.2	4.5	28.1	7.9
1	K19	1	OTNT	NA	Neutral	8.19354838709677	43.8152492668622	7.99103121781287	306682.052785924	3622.18740414258	11.0674486803519	44.0234604105572	3.58015904016417	237124.709677419	4735.9936364214	341	1908416	211732.3	1722.95	757.58	26.4	2.1	14.4	6.2	27.6	0.3	16.7	3.5	10.6	22.6	2.3	10.6	10	22.6	6.2	16.4	24.9	1.2	9.4	24.9	2.1	30.8	5
1	K19	2	OTNT	NA	Neutral	7.77211796246649	43.4155495978552	7.91338389867225	323183.08847185	3448.37655478528	8.33512064343163	30.1447721179625	3.19691728882663	147395.158176944	4180.42714064307	373	1803964	190920.9	1611.21	687.29	23.6	2.9	11.5	5.6	22	0.5	12.9	4.3	11	24.1	4.8	15	9.4	24.1	2.9	19.8	21.2	1.3	11	22.8	1.3	26	3.5
1	K19	3	OTNT	NA	Neutral	6.28809523809524	32.8738095238095	5.66432533535366	228968.835714286	3153.95846981815	10.1333333333333	41.7428571428571	3.62845745253147	234194.430952381	4710.3880333846	420	1539741.9	214808.2	1381.01	871.28	19.5	1.4	16.2	9	19.3	0.2	18.1	7.9	12.9	28.1	7.4	12.1	7.9	28.1	9	11.9	20	1.7	11.4	21.4	8.8	25	12.1
1	K20	1	OTNT	NA	Neutral	6.24929971988796	39.3669467787115	7.95697183226193	324194.862745098	3486.77801649197	10.8403361344538	43.8711484593838	3.86754977195318	233371.106442577	4683.96974115612	357	1689977	181288.9	1580.55	690.08	19.3	3.1	12.3	8.1	20.2	0	14.8	5.3	15.7	23.2	4.8	9	9.5	23.2	3.9	14.6	19.3	0.8	10.1	17.9	4.2	23.8	6.4
1	K20	2	OTNT	NA	Neutral	7.58169934640523	38.7821350762527	6.08395060345876	259500.8583878	3168.66282829966	7.62527233115468	24.3877995642702	2.67506866976692	113137.148148148	3830.64488645102	459	1584017	154219.6	1400.54	575.9	19.6	1.5	7.8	11.5	18.7	0.7	10.2	10	9.6	25.3	1.3	19.4	7.8	25.3	2.6	25.1	21.8	0.2	17.2	21.6	0.4	25.1	1.5
1	K20	3	OTNT	NA	Neutral	7.2751677852349	44.4060402684564	9.25047135172308	376764.533557047	3756.08327251017	9.62080536912752	39.1946308724832	3.48111516275528	213071.748322148	4407.75549251517	298	1899072.2	203063.5	1868.57	803.13	20.1	3.4	17.1	8.1	21.5	0.3	20.8	5	15.1	22.8	6	16.1	12.8	22.8	4.4	18.5	20.1	0.7	16.8	22.5	6.7	27.5	9.4
1	K21	1	OTNT	NA	Neutral	7.59398496240602	36.4887218045113	6.20128961473054	235452.701754386	3226.21392403657	13.671679197995	78.2681704260652	4.92965109224253	513519.521303258	5336.94114315051	399	1533656	184444.9	1459.38	709.67	19.3	14.5	14.5	13.8	19.3	11.8	15.3	11.3	10.3	24.6	18.8	14	6.8	27.8	11.8	14	23.6	4.5	14.8	20.8	26.6	25.1	36.3
1	K21	2	OTNT	NA	Neutral	8.30794701986755	42.9403973509934	5.45897202037925	291314.01986755	3512.91803865841	9.4271523178808	36.3046357615894	3.28476748183648	186356.105960265	4230.65025085922	302	1759692	188562.1	1611.62	751.02	25.5	2.6	10.6	7.9	25.8	0.3	13.2	6	11.3	23.2	5	15.2	11.3	23.2	3	19.2	24.8	1.3	15.2	23.5	4	29.1	5.6
1	K21	3	OTNT	NA	Neutral	5.45134575569358	30.6832298136646	7.6733364239711	238318.300207039	3046.81859843003	10.4492753623188	38.1449275362319	3.34067733889848	204909.623188406	4868.82900066841	483	1451652.9	215129.8	1348.77	853.13	11.2	2.1	15.3	5	13.3	0.2	19.9	3.3	11.2	26.1	4.1	9.1	7.7	26.1	6	7	14.1	1.4	8.7	14.9	4.8	19	8.1
1	K22	1	OTNT	NA	Neutral	9.42944785276074	50.7269938650307	5.64239397233554	338588.463190184	3525.84966545427	12.2177914110429	57.2699386503067	4.2045761061491	346024.739263804	5196.51918260326	326	1893087	226202.2	1675.09	855.74	25.8	4.9	19.6	6.1	26.4	1.8	19.3	2.8	12.9	21.5	10.1	12	8	21.5	10.4	12	28.5	2.5	13.5	26.1	10.1	30.1	17.8
1	K22	2	OTNT	NA	Neutral	8.68392370572207	48.3732970027248	8.75876737618059	359384.286103542	3722.78758120945	8.11444141689373	26.8283378746594	2.80928696622648	123710.427792916	3965.81235043759	367	1925329	191956.8	1812.25	749.33	25.1	4.1	11.2	7.9	27.5	0.8	13.4	5.4	14.4	21.8	1.1	15.3	11.2	21.8	3.5	24.3	27	0.8	13.9	23.4	0.8	29.4	1.1
1	K22	3	OTNT	NA	Neutral	6.7340206185567	37.2762886597938	6.4009563413671	269854.835051546	3065.42821753321	9.49896907216495	35.8164948453608	3.35779390356285	183907.55257732	4335.16036680872	485	1540857.1	181643.2	1406.26	744.35	17.1	2.1	10.1	5.2	18.6	0.8	13.6	2.9	10.3	28.2	4.7	12.2	8.2	28.2	3.7	16.1	20.2	1.2	12.2	18.4	3.3	22.3	7.4
1	L03	1	RF	NA	Neutral	6.95869191049914	35.5421686746988	5.37889206840849	248263.802065404	3206.86574726065	8.93115318416523	32.6557659208262	3.13290629335615	173732.707401033	4434.96329046864	581	1704212	180774.3	1458.29	688.08	19.3	3.1	10.7	11.4	18.9	0.3	14.3	10	10.8	25.5	2.8	19.1	7.2	25.5	3.6	16.9	20.8	0.9	18.4	18.2	1	22.4	2.4
1	L03	2	RF	NA	Neutral	7.20049504950495	37.5717821782178	5.83500921612609	251562.361386139	3320.8269080128	6.39851485148515	21.039603960396	2.34821325225663	110655.054455446	3684.98207274946	404	1501106	200067.4	1424.17	775.17	17.3	3.7	15.6	6.2	19.3	0.7	17.8	3	12.1	22.3	1.7	30.2	8.4	22.3	3.2	26	21.8	0.7	25	20.3	1.7	24.5	2.5
1	L03	3	RF	NA	Neutral	8.18713450292398	37.4444444444444	5.20341839402648	229240.783625731	3171.86237179754	8.07017543859649	28.2953216374269	2.65702991440988	148680.65497076	3785.77515537074	342	1607261.9	208567.4	1399.66	789.73	16.7	2	17.8	4.1	17.8	0.3	22.2	3.2	7.9	22.5	2.6	25.1	5.8	22.5	3.2	27.2	25.4	1.2	25.4	23.1	3.5	25.7	7
1	L04	1	RF	NA	Neutral	7.7409200968523	35.910411622276	4.52068275910315	205979.929782082	3167.27343568199	13.1307506053269	58.4624697336562	4.15042357019717	338044.084745763	5268.13496287889	413	1550224	224063.3	1335.72	871.85	17.4	3.4	19.4	4.4	16.7	0.7	23.2	1	11.1	21.3	6.1	7.3	5.3	21.3	5.6	7	22.3	4.1	8.5	19.1	9.9	22.8	14
1	L04	2	RF	NA	Neutral	8.01395348837209	33.2441860465116	4.65817651431932	199636.241860465	3244.50207670936	15.006976744186	82.1837209302326	5.25486049764287	585784.474418605	6505.15586395364	430	1705138	228307.5	1387.55	850.97	18.8	1.9	22.8	3.7	15.6	0	24	2.6	5.6	14.7	25.6	5.8	5.1	14.7	27.7	5.6	22.3	9.3	6	16.5	33.3	20	50.7
1	L04	3	RF	NA	Neutral	7.94877049180328	39.8053278688525	5.1147435219634	259498.145491803	3298.13797082639	5.86885245901639	17.9467213114754	2.49953339930588	88601.118852459	4077.48716402597	488	1638322.1	174047.8	1367.28	650.81	21.5	1.6	10.7	9.8	21.1	0.4	12.9	7.8	10.5	25.2	2.7	22.5	8.2	25.2	3.3	19.3	24	0.2	20.7	23.2	0.8	27	1.6
1	L05	1	RF	NA	Neutral	7.21538461538462	35.9403846153846	5.93582144236348	221831.336538462	3069.15374115098	6.15	18.6384615384615	2.435303268397	95437.0769230769	3959.43372209556	520	1505809	162088	1243.78	616.41	17.3	1.9	7.5	15.6	15.6	0.2	8.3	15.8	10.6	23.5	0.6	26.7	5.6	23.5	3.1	29.8	21.7	0.4	27.3	20.2	0.6	24	1.3
1	L05	2	RF	NA	Neutral	6.83547008547009	34.6452991452991	4.81657039063108	222810.647435897	3000.39444471649	6.79700854700855	22.6196581196581	2.81642080954525	117377.707264957	4094.68725716295	468	1411984	170813.1	1200.2	668.17	17.3	2.4	11.8	9.2	15.2	0.2	12.6	7.5	9.4	28.8	3.6	20.1	6.2	28.8	3.8	20.7	22.4	0.4	16.2	19	1.3	24.4	2.8
1	L05	3	RF	NA	Neutral	6.02739726027397	31.8065068493151	6.25134801867226	213266.844178082	3060.06141324655	6.62671232876712	21.111301369863	2.57442523737731	106828.226027397	4000.13735635679	584	1451640.7	165621.2	1278.58	636.12	15.9	3.4	8.7	7.5	15.8	0.2	11	5.8	9.9	28.4	2.9	21.6	7.7	28.4	3.3	21.2	18.3	0.3	20	17.6	1.4	22.4	2.4
1	L06	1	RF	NA	Neutral	6.99449541284404	33.0256880733945	5.05815149475337	203742.365137615	3287.88831232032	8.19082568807339	27.245871559633	2.96272716850821	140543.233027523	4446.40704655653	545	1524744	170741.1	1271.91	655.47	15.6	2.8	8.4	7.3	16	0.6	10.6	5.9	10.1	21.7	2.6	16.3	5.9	21.7	2.9	15.8	19.3	0.7	16	17.6	1.3	22.6	2.8
1	L06	2	RF	NA	Neutral	7.62358276643991	45.453514739229	10.8779644028183	349230.589569161	3702.24546157318	9.56462585034014	36.7278911564626	3.44600232524422	197296.317460317	4560.56339038251	441	1963615	168831.6	1837.2	622.51	23.4	2.5	10.2	7	24.7	0.2	11.6	5	13.4	24	4.8	14.5	10.7	24	5	11.8	23.1	2.9	11.1	22.9	4.3	29.7	8.8
1	L06	3	RF	NA	Neutral	7.7020316027088	39.293453724605	6.11886669113448	279103.180586907	3252.52837864933	7.16252821670429	23.4853273137698	2.73203799519974	116793.948081264	4139.29395104952	443	1707606.1	167887.6	1423.04	598.64	21	1.8	8.8	10.2	19.9	0.2	9.5	8.4	8.8	26.2	2.9	16.7	7.9	26.2	2.5	16.7	23.3	0.2	16.7	22.8	1.8	26	2.9
1	L07	1	RF	NA	Neutral	6.79893238434164	41.3380782918149	6.23988910900349	313273.065836299	3280.85224297691	5.42348754448399	17.7953736654804	2.42154787369714	89865.6298932384	3722.41553616413	562	1717469	164312.8	1430.81	686.68	18.9	19	9.6	20.5	21.5	18	12.6	16.7	12.5	26.9	2.3	33.3	9.4	29.4	3.7	36.3	20.6	0.2	35.1	19.9	0.4	24	1.4
1	L07	2	RF	NA	Neutral	7.40842105263158	36.2757894736842	5.80273374825781	225758.732631579	3272.11792501282	6.98315789473684	22.3726315789474	2.68802835381925	113871.284210526	4223.16293005864	475	1574109	173859.8	1333.2	638.82	19.4	1.9	11.8	5.3	17.9	0.4	13.7	4.4	9.7	21.9	2.5	18.5	6.7	21.9	2.3	14.3	22.3	0.4	14.5	19.4	1.1	23.2	2.1
1	L07	3	RF	NA	Neutral	7.20064724919094	35.1618122977346	5.98979748531613	237279.25566343	3269.37761139719	11.9029126213592	53.8608414239482	4.11625771161189	351508.640776699	5499.40605261265	309	1708902.4	264500.6	1435.73	956.83	22	2.6	23.9	2.9	20.1	0	28.5	1.3	9.7	26.5	11	10	9.4	26.5	13.9	8.7	20.4	4.5	10	22.3	16.2	28.8	27.2
1	L08	1	RF	NA	Neutral	6.8448275862069	45.3965517241379	7.63136247662187	350776.189655172	3473.76491970898	8.20689655172414	29.6149425287356	3.10329458677816	157376.002873563	4400.46977525036	348	1901463	183213.4	1539.79	665.66	18.1	1.4	11.2	7.5	17.5	0.3	12.6	6.6	12.4	23.3	4	19.8	10.1	23.3	3.4	22.7	19.5	0.3	18.4	19	1.4	23.9	2.3
1	L08	2	RF	NA	Neutral	6.58651685393258	32.2606741573034	5.24166760841147	212860.784269663	3059.83070096473	11.6157303370787	48.0786516853933	3.66230706596522	276833.368539326	4977.24707985657	445	1522316	186154.7	1329.84	687.21	17.1	4	13.7	6.5	15.1	0.2	15.5	3.8	7.9	28.3	5.4	11.2	6.5	28.3	5.4	8.5	22	4.3	9.4	18.7	9.2	23.8	14.8
1	L08	3	RF	NA	Neutral	7.10106382978723	34.2145390070922	5.82429521814136	226382.122340426	3299.5774605429	4.85106382978723	14.2553191489362	2.35708351096995	70414.4539007092	3802.75825384325	564	1639987.7	177113.1	1348.82	666.1	19.9	2.1	12.6	6.7	18.6	0.2	15.8	6	10.8	23.6	2	25.5	7.6	23.6	4.1	27	23.2	0	24.8	21.3	0.2	24.8	1.1
1	L09	1	PIGN	NM_012327	sample	7.76883561643836	37.1917808219178	4.08836777453983	229728.159246575	3235.70409149137	6.48630136986301	22.638698630137	2.81702509872123	127694.128424658	4249.19279933335	584	1623941	187303.3	1305.26	710.39	18.8	2.7	12.7	7.7	18.7	0.7	15.1	6.3	8	21.9	3.4	25.9	6.5	21.9	5	26	24.1	0.2	29.1	21.9	1.2	24.8	2.4
1	L09	2	PIGN	NM_012327	sample	7.61190965092402	36.6837782340862	6.88800891661844	242736.098562628	3099.33447229438	10.2566735112936	40.0225872689938	3.50760402303297	205826.039014374	4547.75660144569	487	1484229	152724.2	1283.31	584.88	17.9	4.7	8	8.8	17.2	3.3	9.9	8	9	24	3.9	10.1	6.8	24	4.1	9.7	22.8	0.4	9.9	19.3	2.5	22.2	5.3
1	L09	3	PIGN	NM_012327	sample	6.04781704781705	32.1912681912682	5.57502892341434	233736.686070686	3041.57439370663	7.00831600831601	23.3825363825364	2.56782244434817	126779.089397089	4166.10567606095	481	1576985.2	211195.6	1297.15	790.14	16.6	1.5	14.1	6.4	13.5	0.4	16.4	6.2	9.8	28.7	2.5	22.7	6.7	28.7	5.2	18.7	16.4	0.8	21.8	16.4	2.1	21.4	4.4
1	L10	1	ERCC5	NM_000123	sample	7.03035714285714	35.4303571428571	5.41278489266163	232439.835714286	3308.72323926262	8.30178571428571	28.4035714285714	3.02204318869664	144908.876785714	4372.95450434797	560	1553292	173695.6	1388.45	646.93	17.7	3.6	10.9	7.9	18.6	1.8	13.4	4.3	11.4	24.3	2	12.9	7.9	24.3	2.7	19.5	20.2	0.5	15.9	18.4	1.1	23	1.6
1	L10	2	ERCC5	NM_000123	sample	8.43689320388349	45.1618122977346	6.25931547186578	301484.368932039	3495.07515472957	9.46925566343042	34.8576051779935	3.44601803902565	175834.530744337	4355.64930177535	309	1800158	211218.9	1573.37	806.06	21.7	2.9	15.5	6.8	21	0.3	18.4	3.9	12.3	22.3	4.5	13.9	9.1	22.3	4.9	14.6	25.9	0.6	11.3	23.9	1.3	28.2	4.2
1	L10	3	ERCC5	NM_000123	sample	7.24162679425837	35.2894736842105	5.34680231245515	235137.14354067	3163.80595964319	10.6267942583732	42.6435406698565	3.69455064565065	244340.456937799	4963.21075426951	418	1716310.6	222848.7	1456.33	819.57	20.6	6.7	15.6	3.8	17.9	5.7	18.4	2.4	10.5	27.5	5	13.2	6	27.8	6.9	9.8	23	3.3	13.4	20.8	8.9	25.6	14.4
1	L11	1	PHF6	NM_032335	sample	7.11432926829268	32.1189024390244	4.66676910848302	190514.5625	3105.19590800215	5.21189024390244	13.9375	2.20978735095326	63583.8719512195	3743.81477182733	656	1447247	139665.5	1233.13	546.49	16.2	3.2	5.6	18	15.5	1.1	7.6	16	10.7	23.5	0.8	31.7	5.6	23.5	2.4	37.2	20.9	0.3	30	16.8	0	21.3	0
1	L11	2	PHF6	NM_032335	sample	7.71457085828343	41.8183632734531	6.2633366690315	281485.111776447	3285.47305692298	9.624750499002	34.9740518962076	3.20530923884448	182111.275449102	4510.4801397061	501	1597721	165723.8	1408.23	611.06	18	5.4	6.8	9.2	18.8	0.6	8.8	5.2	12.6	24.4	2	11.8	9	24.4	3.6	11	23	1.8	11.4	22	2	24.8	3.2
1	L11	3	PHF6	NM_032335	sample	8.79575596816976	47.3209549071618	7.64431311834416	331228.419098143	3597.36676264998	12.0159151193634	50.4111405835544	3.95951000671416	276896.99204244	4838.47444851091	377	1826959.3	143208.2	1534.07	515.91	23.9	2.9	7.4	21.8	23.9	0.3	9.3	19.6	12.7	20.7	6.6	7.2	9	20.7	4.8	10.6	24.9	5.3	9	27.3	13.8	29.2	18.8
1	L12	1	BLM	NM_000057	sample	8.66818181818182	41.4409090909091	6.14937922028976	275957.488636364	3379.38260417703	14.3363636363636	67.4977272727273	4.42009106582679	406785.261363636	5327.04013299435	440	1828082	180309	1522.42	663.94	19.8	1.8	9.3	5.2	19.3	0.9	9.5	2	8.6	19.8	10.5	6.8	8	19.8	5.5	6.8	25.9	4.3	7.5	23.9	14.5	28	22
1	L12	2	BLM	NM_000057	sample	7.46924829157175	34.9726651480638	4.36251153332195	195652.633257403	3034.9096464436	10.7904328018223	42.9384965831435	3.48405538293535	224982.703872437	4618.70806653655	439	1448503	183807	1147.8	670.57	15.7	3.6	13.2	5	13.9	1.8	10.7	2.1	8.7	22.1	6.2	10.7	5	22.1	4.3	9.3	23.2	3.2	11.4	20	5.7	23.2	9.8
1	L12	3	BLM	NM_000057	sample	6.96378269617706	33.9617706237425	6.41800870000698	231436.195171026	3208.82871709557	7.36619718309859	23.4889336016097	2.77246258572789	113074.327967807	4021.33767484875	497	1534598	165760.7	1386.94	627.16	17.5	4.4	7.6	8.7	16.1	0.8	7.8	5	11.5	23.5	3	16.3	6.4	23.5	3	19.1	20.7	0.8	15.7	20.5	1.4	23.9	2.6
1	L13	1	ARID1A	NM_006015	sample	9.50689655172414	47.2206896551724	7.3562848987032	328836.627586207	3619.53227493081	11.551724137931	49.7172413793103	3.78900379658408	278237.644827586	4776.426460441	290	1880754	194783	1687.63	703.32	23.8	2.4	9.7	9.7	24.1	0.7	11.4	7.9	11.7	22.1	6.9	11	11	22.1	3.8	11.7	29.7	2.1	11	27.6	5.5	31.7	10
1	L13	2	ARID1A	NM_006015	sample	8.57827476038339	40.2300319488818	7.51906754634365	277828.194888179	3692.15269633767	8.46325878594249	29.814696485623	3.07214594526978	157950.798722045	4221.17667167632	313	1773206	186485.6	1671.85	667.25	24	2.2	10.5	10.5	20.8	0	10.9	7.7	10.9	17.6	3.5	12.8	10.2	17.6	4.2	14.7	25.6	1.3	14.1	25.2	2.9	29.7	3.8
1	L13	3	ARID1A	NM_006015	sample	8.47619047619048	39.5047619047619	6.12518569918347	256224.257142857	3176.56477630914	15.7587301587302	86.3142857142857	5.08269242894149	552886.714285714	5736.03847406983	315	1693630.8	183276.7	1429.42	656.98	16.8	1.9	11.4	3.8	14.9	0	12.7	1.9	6.3	19	25.7	6.7	6.3	19	12.7	6.7	26.7	14.6	7.6	22.2	43.5	24.4	53.3
1	L14	1	EZH1	NM_001991	sample	7.01980198019802	35.0792079207921	4.51652933064102	229100.762376238	2970.53813626391	10.6683168316832	42.0569306930693	3.2848680894223	237225.363861386	4540.11324401926	404	1709473	220925.3	1383.36	782.01	17.8	1.5	15.8	8.4	17.6	0.5	17.3	6.9	9.7	32.7	3.5	17.8	8.2	32.7	6.2	17.6	20.5	2.7	17.8	17.6	3.5	22.3	6.7
1	L14	2	EZH1	NM_001991	sample	7.48110831234257	36.4156171284635	5.60287760233209	237196.692695214	3314.57096183299	13.1637279596977	59.2594458438287	4.16056005278717	363214.113350126	5540.61492986035	397	1726319	218282	1397.8	767.19	19.4	0.8	15.6	5	17.6	0.3	16.9	3.3	8.8	18.9	9.3	6	7.1	18.9	9.3	5.3	21.9	5	5.8	20.4	15.4	24.2	24.2
1	L14	3	EZH1	NM_001991	sample	4.07941176470588	21.1058823529412	4.14557153305686	135661.561764706	2251.25918312049	6.47352941176471	23.2588235294118	2.29233269551764	116186.447058824	3074.58863071253	340	917611.7	132200.2	884.25	485.53	9.1	27.1	10.3	38.2	9.4	28.2	10	33.2	10.6	44.1	2.9	36.2	5.3	44.1	3.2	42.6	11.5	0.3	35.6	12.1	2.1	14.4	2.9
1	L15	1	ARID2	NM_152641	sample	6.67105263157895	29.8728070175439	4.83575221630757	188439.412280702	3183.3981783756	13.2587719298246	61.0921052631579	4.2535952709909	365979.640350877	5393.90014027343	228	1446358	229524.4	1271.81	826.67	13.2	2.6	15.4	3.9	13.2	0	17.5	2.2	9.6	22.4	9.6	6.1	7.5	22.4	5.7	6.6	19.7	3.5	8.8	15.8	13.6	21.5	20.6
1	L15	2	ARID2	NM_152641	sample	6.10714285714286	32.0379464285714	6.29478022726329	228114.46875	3271.4688143918	8.40178571428571	29.7254464285714	2.86228601168362	159952.743303571	4391.10176595911	448	1449410	208953.4	1320.16	780.56	14.7	3.8	14.5	10	13.6	0.2	15.4	6.7	11.2	25	2.9	20.5	8.7	25	4.2	16.3	17.9	1.3	16.5	16.1	2.9	22.8	5.4
1	L15	3	ARID2	NM_152641	sample	5.05747126436782	36.1379310344828	14.2795497984961	346977.266666667	3942.38154086245	7.85977011494253	26.8206896551724	2.90803691406324	146332.190804598	4383.22128588244	435	1768341.8	193492.3	1947.3	685.74	20.7	4.1	13.8	8.5	19.3	1.6	14.5	5.1	18.2	26.9	3.9	18.4	16.1	26.9	6.7	17.2	14.3	1.1	16.8	20.7	2.3	26.7	4.8
1	L16	1	FLT4	NM_002020	sample	6.7134328358209	36.7402985074627	7.40187503509989	262390.301492537	3312.98350989657	10.1074626865672	40.2358208955224	3.7291702687982	217137.023880597	4741.20925265245	335	1577638	216835.1	1415.77	844.18	15.2	1.8	13.7	4.2	15.8	0.6	16.4	1.8	11.6	23.6	5.7	10.7	8.4	23.6	5.4	14.6	20.6	1.5	9	19.1	1.5	24.8	3
1	L16	2	FLT4	NM_002020	sample	7.75506072874494	43.1538461538462	8.34693017338975	315166.307692308	3486.55480828348	7.91497975708502	27.1923076923077	2.78094346585062	137560.325910931	4100.17926994494	494	1682048	191254.6	1542.28	739.04	20.9	3.4	12.3	6.3	22.3	0.4	14.8	4.7	10.7	23.5	2.2	19.8	9.9	23.5	3.8	18.8	23.5	1.4	17.2	21.3	1.4	27.1	3.4
1	L16	3	FLT4	NM_002020	sample	7.05494505494505	37.1318681318681	5.62067350547901	253048.815384615	3120.30897355835	6.74725274725275	21.956043956044	2.65654559419155	113017.114285714	4201.67724326593	455	1608803.1	223152.5	1435.68	835.38	18	2	15.8	4.6	18.2	0.4	17.1	3.3	9.9	28.1	3.7	20.9	8.4	28.1	5.7	22.2	21.3	0.2	18.5	21.8	1.8	26.2	2.9
1	L17	1	RF	NA	Neutral	7.34153846153846	35.0892307692308	5.18449813785742	209613.701538462	3203.2881792637	10.2307692307692	40.9076923076923	3.46009193256759	219815.08	4637.5718938302	325	1576810	191950.5	1348.86	676.71	20.6	2.2	12.6	8.6	21.2	0.3	13.8	8.3	11.4	24.9	3.7	12.6	5.8	24.9	3.7	17.8	21.5	0.9	13.5	19.7	3.7	24	5.5
1	L17	2	RF	NA	Neutral	7.53041362530414	42.0997566909976	7.28567577175738	294752.01459854	3498.49452287086	8.0632603406326	27.6593673965937	2.74400331841983	129351.274939173	3716.57787581401	411	1569204	172895.2	1445.78	667.84	20.9	4.1	13.4	16.5	19.7	0.5	13.4	14.1	11.9	20.4	1.9	21.2	10.2	20.7	2.2	30.2	22.6	1	20.7	21.9	0.7	26.5	1.5
1	L17	3	RF	NA	Neutral	8.07439824945295	40.5842450765864	7.33836953319177	286917.531728665	3243.20042447644	7.79212253829322	26.2428884026258	2.84754424662976	135992.97155361	4136.21225878518	457	1765133.3	190430.6	1460.53	663.09	19	2.2	14	10.1	18.8	0.7	13.6	8.8	8.5	23	2.6	18.2	7.4	23	4.2	21	24.1	1.1	16	24.9	2.6	27.1	4.8
1	L18	1	RF	NA	Neutral	8.71243523316062	43.0906735751295	4.94275258408464	263595.230569948	3320.17343039925	14.8031088082902	68.6036269430052	4.38478580109439	395281.873056995	5355.47254476292	386	1744468	210202.8	1454.3	784.24	20.5	1.3	12.2	3.9	21.5	0	13.2	2.1	11.4	22	7.8	4.9	6.7	22	4.1	4.1	24.4	3.1	4.7	22.3	14.8	26.4	20.5
1	L18	2	RF	NA	Neutral	7.56932773109244	38.1134453781513	5.44382944589409	245828.712184874	3114.15049312878	5.98109243697479	19.5798319327731	2.36251232898027	98368.2899159664	3515.64033421458	476	1605438	157661.7	1342.58	587.04	19.3	4	8.8	16.6	18.9	0.4	10.9	15.8	10.7	29	2.9	30.7	8	29	1.9	33.4	23.3	0.2	28.6	21.8	0.8	27.1	2.7
1	L18	3	RF	NA	Neutral	7.09330628803245	36.4908722109533	5.74887780061171	249917.407707911	3131.02139929033	6.14604462474645	19.1196754563895	2.23516382353021	90814.9452332657	3449.57198189241	493	1476916	149378.5	1351.42	561.51	16.2	15	8.1	14	17.8	12.4	10.1	11.2	10.1	27.2	2	31.2	7.5	27.8	2.4	33.3	21.5	0	28.2	19.5	0.8	24.5	1.4
1	L19	1	RF	NA	Neutral	8.04303797468354	44.7873417721519	7.71647332091152	334081.660759494	3610.32252759016	9.06835443037975	32.3291139240506	3.08913416766026	173833.539240506	4543.82984156069	395	1794068	193240.6	1705.08	740.64	19.7	4.3	13.4	10.1	21.3	1.5	15.2	7.6	12.7	21.5	2.8	17.2	10.4	21.5	5.1	21.5	23.5	1.8	16.5	23.5	1	26.3	2.5
1	L19	2	RF	NA	Neutral	8.34848484848485	57.7363636363636	11.4335242469571	461561.954545455	3949.75424395116	9.15454545454545	30.7757575757576	3.29930651898941	159496.696969697	4416.40665229713	330	2089745	218387.3	1878.59	860.44	27	1.8	15.5	7.9	29.1	0	14.5	6.7	17.3	22.1	2.1	12.1	13.3	22.1	5.8	15.8	25.8	1.8	9.4	27	0.9	34.5	4.2
1	L19	3	RF	NA	Neutral	8.68058968058968	43.9140049140049	6.98934143905974	289946.72972973	3495.66839183166	8.58230958230958	30.6707616707617	2.91522071076749	151354.285012285	4070.65805693536	407	1775917.4	158640.4	1621.96	588.98	25.6	1.2	8.8	10.6	26	0	10.3	9.8	10.8	20.9	2.9	17.2	8.8	20.9	2.5	17	25.8	0.7	16.2	26	3.2	30	4.2
1	L20	1	RF	NA	Neutral	7.17791411042945	43.4171779141104	6.34871050292458	330603.533742331	3161.2556885047	10.1441717791411	42.4693251533742	3.69245205211945	242895.049079755	4466.94099452017	326	1733966	183480.8	1680.41	696.02	22.1	7.7	13.5	19.6	25.2	2.1	13.2	17.5	11	33.1	5.2	18.7	8.9	33.1	4.9	20.9	22.4	0.6	18.7	22.4	4.3	27	8.9
1	L20	2	RF	NA	Neutral	8.42258064516129	45.6225806451613	7.38999998776473	320287.164516129	3515.01742177324	7.53548387096774	26.6064516129032	3.01716511393176	130122.651612903	4155.69630367795	310	1816271	175642.7	1609.58	668.83	23.9	3.2	13.2	8.1	23.5	0.6	11.3	6.1	13.5	23.2	3.5	15.8	12.6	23.2	4.5	19	25.5	0	13.2	22.6	0.6	27.4	2.6
1	L20	3	RF	NA	Neutral	7.89393939393939	39.8510101010101	7.08977259893096	278542.873737374	3471.35526223001	13.0631313131313	62.209595959596	4.09327791251706	399182.26010101	5407.5362692221	396	1775179.5	206797.1	1719.72	762.65	18.7	1.8	15.4	5.6	21.2	0	16.9	3.3	9.3	21.5	15.4	10.6	9.8	21.5	10.1	9.1	22.2	8.6	10.9	19.9	25.8	26.3	34.3
1	L21	1	RF	NA	Neutral	7.94677871148459	40.9831932773109	6.63734568855004	273717.882352941	3393.56900675886	10.4509803921569	40.5406162464986	3.59094719661916	215954.260504202	4571.7742187063	357	1611711	170642	1489.94	640.36	18.8	1.7	7.6	6.4	19.6	0.8	7.8	6.4	13.4	24.6	3.1	10.6	7.6	24.6	2.2	16.2	21.6	0.3	12	20.7	1.7	25.8	3.6
1	L21	2	RF	NA	Neutral	7.62917933130699	44.3677811550152	7.22915680649887	319042.987841945	2995.09336807075	6.99696048632219	23.8449848024316	2.63190932806089	113800.164133739	3555.1889578163	329	1567518	147778.8	1333.85	545.2	19.8	20.4	12.5	24.6	18.2	19.5	12.2	23.1	10.6	30.1	3.3	26.1	9.1	32.2	1.8	33.4	24.6	0.9	20.7	24.6	1.5	25.2	2.1
1	L21	3	RF	NA	Neutral	7.87473002159827	46.9827213822894	9.419192335867	371865.498920086	3864.78932064843	7.73002159827214	27.7537796976242	2.83849064721151	157140.568034557	4370.40943458873	463	1997795.7	203101.1	1903.14	767.57	22.2	1.7	14.7	10.6	24.6	0.2	17.9	10.2	14.7	23.1	3.7	21.4	13.8	23.1	7.3	19	21.4	0.4	21	24.2	2.4	30.9	6.3
1	L22	1	RF	NA	Neutral	6.30530973451327	39.4070796460177	7.03257758222477	295366.384955752	3686.84374258855	12.358407079646	59.3938053097345	4.58966480576966	369373.853982301	5410.18570193594	226	1527851	268365.5	1553.18	1044.87	18.6	8	26.5	4.9	21.2	4.9	32.3	0.9	17.3	19	10.6	8.4	11.1	19	10.6	9.7	18.6	1.3	11.5	18.6	11.5	24.3	18.1
1	L22	2	RF	NA	Neutral	7.79054054054054	42.4763513513514	6.9729800933271	289414.02027027	3442.77128310303	10.0912162162162	40.1891891891892	3.39638388647415	210119.486486486	4373.59634251485	296	1632122	212115.9	1656.09	805.89	19.6	4.1	18.2	6.8	20.6	0.3	19.6	4.1	12.5	22.6	6.4	13.2	10.5	22.6	3	14.9	25.3	1.7	13.2	23	5.4	27.7	8.4
1	L22	3	RF	NA	Neutral	8.32463768115942	46.5217391304348	6.14951960419206	335517.339130435	3710.22074776092	11.0840579710145	43.9507246376812	3.8086253140127	246495.550724638	5044.31454855464	345	1772691.7	217250.6	1624.98	845.15	20.6	2.6	17.1	5.2	22	0	21.2	3.2	14.5	17.7	7.5	8.1	9.6	17.7	8.4	7.5	23.8	3.8	7.8	24.3	8.4	28.7	12.2
1	M03	1	OTNT	NA	Neutral	8.09833024118738	40.6734693877551	5.41218232991069	268327.916512059	3399.06921129931	6.70686456400742	21.1706864564007	2.55170941019275	107042.773654917	4081.64363322406	539	1733546	188110.5	1442.34	717.54	21.9	2.2	9.6	7.2	20.8	0.2	12.1	6.1	9.1	22.8	0.9	25.2	7.4	22.8	3.9	27.3	23.4	0.4	24.9	23.7	0.4	28.4	1.5
1	M03	2	OTNT	NA	Neutral	7.7607476635514	37.0224299065421	4.15946439795365	233600.446728972	3130.17228077663	8.38317757009346	27.4018691588785	2.85549806019774	133927.820560748	4313.17454902602	535	1554043	163002	1304.88	623.15	20.6	3	9.3	7.3	19.4	0.4	10.1	6	8.6	24.1	1.9	12.5	6.5	24.1	3.7	10.8	23.9	0.6	10.7	21.3	0.9	26	2.2
1	M03	3	OTNT	NA	Neutral	6.50201612903226	33.9758064516129	5.53641655461002	246295.294354839	3278.76985619194	10.9112903225806	40.9899193548387	3.36890446067851	216929.475806452	4700.24457928398	496	1679467.2	194878.8	1434.11	736.22	19.8	1.6	14.5	5.6	19.6	0	17.7	4.6	11.3	24.6	5.4	10.1	8.3	24.6	5.6	10.3	21.2	2	7.9	19.2	5	23	8.3
1	M04	1	OTNT	NA	Neutral	7.19669421487603	32.3785123966942	4.60492805438914	195782.357024793	3222.78871043603	6.72561983471074	21.0446280991736	2.64423222434727	101780.933884298	3994.25930974381	605	1483273	161869.9	1305.47	627.06	16.5	3.8	9.6	9.1	16	1	10.2	6	9.3	24.5	1.8	24.5	6.1	24.5	2.6	28.6	22	0	25.3	18.5	0	23.3	1
1	M04	2	OTNT	NA	Neutral	7.62457912457912	37.3299663299663	5.50069980770274	252849.801346801	3224.49930738674	11.4259259259259	46.6077441077441	3.66883883744762	262876.035353535	5100.77393161354	594	1659395	157628.5	1432.39	593.97	20.4	1.9	7.7	11.6	17.7	0	9.4	9.4	8.8	23.4	6.1	6.6	7.6	23.4	3.5	4.9	23.2	3.4	6.2	19.2	7.2	22.9	14.3
1	M04	3	OTNT	NA	Neutral	8.62410071942446	40.3579136690648	4.61435408807615	257336.852517986	3182.5262731739	7.07553956834532	21.6726618705036	2.62822813673804	104097.503597122	4089.07774424865	556	1714456.5	156189.5	1356.17	555.91	18.5	2.5	7.4	8.1	18.3	0.5	8.8	5.8	8.5	23.2	2.7	16.5	7.2	23.2	1.6	15.8	24.3	0.2	13.7	21.4	1.1	24.3	1.6
1	M05	1	OTNT	NA	Neutral	7.304	39.936	8.38687814617204	277656.184	3622.90810904948	8.328	29.27	3.04875244094524	151073.202	4346.6417674156	500	1730501	171777.7	1560.03	659.85	20.2	3	9.4	8	21.6	0.6	11.2	5.4	12.4	19.2	2.8	14.4	9	19.2	3.4	19.6	22.6	0.6	15.2	20.4	1.2	26.6	1.8
1	M05	2	OTNT	NA	Neutral	7.35459662288931	35.3714821763602	5.24395321152732	227365.343339587	3070.39381691178	11.2851782363977	48.5515947467167	3.88840311640317	284437.242026266	5102.70270528719	533	1589164	191092.2	1316.28	706.21	18.2	2.8	12.6	6.2	16.7	0.6	14.8	3.8	8.8	24	10.3	10.5	7.1	24	6.4	7.5	22.1	3.9	10.5	18.4	9.8	21.8	16.9
1	M05	3	OTNT	NA	Neutral	6.93663366336634	33.6673267326733	5.99095425511288	222206.76039604	3100.26790355452	11.4752475247525	42.9841584158416	3.37373290116707	233274.617821782	4898.05656128766	505	1621530.1	192471.8	1353.18	688.67	19	1.2	10.3	2.4	18	0	10.9	1.4	8.7	25.3	3.8	8.1	6.1	25.3	5.3	8.3	21.6	2.8	6.9	20.4	7.3	23.8	11.1
1	M06	1	OTNT	NA	Neutral	9.67123287671233	47.3479452054795	5.64839550399886	300194.430136986	3618.60578938166	10.1342465753425	37.9616438356164	3.32101305704326	206610.378082192	4667.59039451364	365	2016085	198521.1	1623.48	701.43	28.5	1.1	11	3.3	26.8	0	12.1	2.7	9	19.2	3.6	12.6	7.7	19.2	4.4	16.2	31	1.1	10.4	27.1	2.5	32.3	6.6
1	M06	2	OTNT	NA	Neutral	8	38.0021008403361	5.2077619884868	229377.195378151	3259.75089571755	12.3088235294118	57.8340336134454	4.24509677750259	345355.697478992	5313.31676009098	476	1630670	202651.3	1404.62	787.97	19.5	1.7	13.2	3.6	20.8	0.2	14.3	1.5	8.4	20.8	13	9.5	8	20.8	9.5	8	24.2	5.7	8.6	20	15.5	25.6	23.7
1	M06	3	OTNT	NA	Neutral	6.86554621848739	30.8760504201681	6.47983985816156	199343.193277311	3149.62541074492	13.6785714285714	66.4621848739496	4.48450330366175	426836.823529412	5778.64057864513	476	1704611.2	209812	1436.95	757.8	16.2	1.9	16.2	7.8	15.5	0.6	18.5	5.9	6.7	18.9	16.2	7.1	6.7	18.9	15.1	6.7	22.1	5.7	7.6	17	27.9	21.2	40.3
1	M07	1	OTNT	NA	Neutral	6.81800391389432	33.8101761252446	6.09868319711304	223383.966731898	3315.63722516604	12.0704500978474	51.7514677103718	3.87396155483966	303727.401174168	5129.21727271322	511	1692343	173963.3	1445.59	649.24	20	1.8	9.6	5.9	20.2	0.4	13.1	5.7	10.2	24.9	6.7	7.8	6.7	24.9	6.8	8	20.4	1.6	7.8	17.2	6.1	22.1	13.7
1	M07	2	OTNT	NA	Neutral	7.06072874493927	35.0040485829959	8.16464205427058	264079.848178138	3223.18196393247	5.68421052631579	17.3441295546559	2.36045257563476	77369.9048582996	3465.46578776604	494	2078681	210565.9	1697.82	749.27	25.3	3	17.8	5.9	20.4	0.4	19.4	2.6	9.1	23.1	3.4	29.1	6.5	23.1	0.4	25.3	18	1	25.9	17.4	1.2	21.1	1.2
1	M07	3	OTNT	NA	Neutral	7.40326975476839	41.3269754768392	7.2856831233993	297613.046321526	3326.7546191312	8.43051771117166	30.2098092643052	3.06268446908534	157797.547683924	4248.29859923417	367	1754336.5	191827.1	1554.71	735.29	22.1	2.2	17.2	8.2	22.3	0.3	18.3	8.7	11.4	26.4	4.6	13.4	7.1	26.4	4.6	18.3	22.3	0.5	11.4	23.4	2.7	27	4.6
1	M08	1	OTNT	NA	Neutral	7.29535864978903	38.0527426160338	6.41439641661213	262260.343881857	3233.8027351218	7.0084388185654	23.1413502109705	2.50074393410028	114026.367088608	3753.31005520419	474	1655044	154960.7	1438.05	579.56	18.8	3.6	7.8	10.1	19.8	0.8	9.7	8.6	9.7	25.1	1.5	29.3	7.2	25.1	1.7	37.1	23	1.5	26.2	19.2	1.7	24.7	2.3
1	M08	2	OTNT	NA	Neutral	6.82967032967033	35.9972527472527	4.9353875984055	243259.593406593	3135.43122840406	9.47802197802198	37.8571428571429	3.60551331796469	207481.991758242	4710.66769548587	364	1619465	214782.4	1353.52	822.74	20.1	2.7	18.4	7.1	20.1	0	23.1	6	9.6	28.6	7.7	9.1	7.4	28.6	7.1	11.3	20.3	2.2	8.2	19.2	6	23.4	9.3
1	M08	3	OTNT	NA	Neutral	6.78458049886621	31.8707482993197	5.31538777902508	199479.115646258	2962.42452917247	9.73922902494331	35.7755102040816	3.38697120151572	196681.294784581	4803.3770864967	441	1364799.8	178533.6	1278.97	678.44	17.5	5.9	12.7	5.2	17.9	6.1	18.6	4.8	8.8	27.9	4.3	8.6	5.2	28.1	5.9	8.6	22	1.6	8.4	20.4	2.5	23.8	8.6
1	M09	1	DNM2	NM_001005362	sample	6.17634854771784	32.3858921161826	5.18874231983429	223966.321576763	3014.35034799645	7.46887966804979	24.948132780083	2.94387136534459	132806.771784232	4326.56978399869	482	1555612	164460.4	1330.36	612.46	14.5	2.5	9.1	14.5	15.4	0.2	10.8	12.2	8.1	24.3	2.1	19.5	6.8	24.3	3.5	24.7	18.7	0.2	21	16.4	0.2	19.9	2.1
1	M09	2	DNM2	NM_001005362	sample	4.48015873015873	15.1507936507937	2.77082027629164	68238.1091269841	2324.87846847245	15.1210317460317	81.0833333333333	5.32197389896001	511042.041666667	5816.22065262052	504	1164473	170755.9	905.04	616.93	7.7	2.2	7.3	3.4	5.2	0.4	8.1	2	2.8	21.6	23.8	3.6	2	21.6	11.3	1.8	9.9	10.5	2.8	6.7	29.4	8.5	38.5
1	M09	3	DNM2	NM_001005362	sample	6.56263736263736	32.832967032967	4.58444501932163	215501.934065934	3119.28073797612	6.68351648351648	20.4901098901099	2.72492334843971	105082.608791209	4207.85750521046	455	1461889.4	167851.6	1215.98	619.21	14.7	3.1	8.8	4	14.1	0.2	11.4	1.3	7.9	20.4	2.9	17.4	5.9	20.4	2.2	15.8	16.9	0.2	12.7	19.6	1.1	22.6	2.2
1	M10	1	PRF1	NM_005041	sample	7.27338129496403	31.8657074340528	4.68674381633105	182337.949640288	3056.11819138479	8.68824940047962	31.158273381295	3.10043730375237	171455.189448441	4513.79025266129	417	1420527	179634.8	1176.3	692.27	15.6	2.6	9.6	7	13.7	0.2	11.5	5.3	7.9	24.9	1.9	15.6	4.8	25.2	5	22.1	21.3	1.2	15.6	16.8	2.2	21.6	4.3
1	M10	2	PRF1	NM_005041	sample	5.97595190380762	29.7935871743487	4.94400145574571	190255.250501002	3024.47672875969	8.54509018036072	30.1563126252505	3.15999829835071	152368.927855711	4344.64994258819	499	1340311	167594.5	1293.45	620.74	13.8	4	11.8	11.2	15.6	0.8	13.8	9.2	9.6	26.9	3.2	11.4	6.2	26.9	3.8	12.4	17.4	1	9.8	15.6	1.4	20.8	3.6
1	M10	3	PRF1	NM_005041	sample	6.21396731054978	29.9361069836553	5.91492845238217	194725.447251114	2994.68635817752	5.5260029717682	16.7741456166419	2.46320434852635	84738.5497771174	3928.38585922883	673	1344879.3	145811.8	1188.37	551.71	15.8	3	6.8	8.5	13.8	0.1	8.9	6.2	11.3	27.5	2.4	22.9	6.8	27.5	3.3	21.8	19.3	0	20.1	18.7	0.9	21.8	1.9
1	M11	1	DSN1	NM_024918	sample	9.1195652173913	47.3521739130435	6.33958680106345	312797.92826087	3594.67761299762	6.56739130434783	20.8239130434783	2.71984978410025	104045.784782609	4007.44882983624	460	1810330	173528.6	1557.01	626.42	23.9	4.1	7.8	9.1	23.3	3	7.8	6.1	12	20.7	2.2	23.5	9.8	20.7	2.6	33	27.6	0.2	24.3	25.9	0.2	30.4	1.3
1	M11	2	DSN1	NM_024918	sample	6.45090909090909	28.8581818181818	5.45490847794626	180499.390909091	2977.75725095824	12.9890909090909	58.2727272727273	4.06592954061531	363088.101818182	5480.41348025855	550	1388826	174986.3	1189.47	640.37	15.8	4.7	11.6	7.8	13.6	1.8	12.7	5.6	8.7	23.8	12.2	8.5	5.8	24.4	8.2	6.9	18.2	6.9	8.5	14.4	15.3	19.3	25.5
1	M11	3	DSN1	NM_024918	sample	8.1163708086785	38.1459566074951	6.93627617184417	243327.861932939	3248.27256444177	7.45759368836292	23.396449704142	2.74814099166607	112646.447731755	4198.68034400693	507	1564512.9	146732.9	1374.15	531.53	19.7	1.2	7.3	5.9	16.8	0.4	6.7	3.7	9.7	21.9	3.6	13.6	5.9	21.9	1.8	15.4	24.7	0.2	11.4	22.5	1.2	26	1.8
1	M12	1	CBLB	NM_170662	sample	8.73991935483871	46.7963709677419	6.49599036896065	305361.272177419	3524.02932105137	6.85483870967742	24.7883064516129	2.8947498846229	125568.925403226	3983.77249208018	496	1672139	151215.8	1459.03	569.57	21.4	6	5.8	9.5	20.4	1.2	7.1	7.3	12.9	20.8	3.2	24.8	7.1	20.8	2	32.1	26.8	0.6	24.4	26.2	0.8	30.4	1.4
1	M12	2	CBLB	NM_170662	sample	8.29684601113173	45.7903525046382	7.58894477378489	318401.270871985	3593.0314225433	8.74211502782931	31.0241187384045	3.20277198569735	163657.628942486	4384.9300467804	539	1699897	153744.5	1553.02	561.59	21	3.5	7.1	9.1	20.6	0.4	8	8.3	12.4	20	3.2	12.2	9.6	20	4.1	13.7	23.9	1.1	11.3	24.7	1.7	29.5	4.8
1	M12	3	CBLB	NM_170662	sample	7.72495446265938	41.0364298724954	6.75569516965579	272045.371584699	3259.81585577214	8.07832422586521	29.2495446265938	3.0659845425435	159401.300546448	4497.81811106115	549	1676770.1	180453.3	1380.12	666.69	18.9	2.7	12	7.1	16	0	14	4.6	11.1	26.8	3.6	14.8	7.7	26.8	4	14.6	21.7	1.1	14.2	23.9	3.6	28.2	8.4
1	M13	1	EP300	NM_001429	sample	7.19392523364486	32.8364485981308	4.77451317717773	209409.551401869	3177.37819666904	14.1495327102804	66.9696261682243	4.2199976400541	421987.023364486	5312.80644741849	428	1646501	167184.6	1314.58	597.22	17.5	2.3	11.2	16.6	14.7	0.2	10.7	19.2	7.2	22.4	8.6	9.3	7.9	22.4	9.6	10.3	20.8	7.5	9.8	19.6	19.2	22.7	24.5
1	M13	2	EP300	NM_001429	sample	8.95407098121086	38.2004175365344	5.00268154386698	233561.665970772	3431.28349604175	13.9895615866388	68.9791231732777	4.24942366959646	441093.908141962	5216.15764722096	479	1638276	155061.5	1478.64	563.2	19	3.3	9.2	8.8	18.2	0	10.4	8.8	9.2	16.3	14.8	9.2	7.9	16.3	10.9	7.3	27.3	14.8	7.7	21.9	25.5	27.1	30.5
1	M13	3	EP300	NM_001429	sample	7.79959100204499	32.3353783231084	6.22173104263848	199217.877300614	3363.08762753641	15.5235173824131	75.7259713701431	4.28240379575891	481892.339468303	5512.17469057994	489	1626078	170753.9	1350.16	613.64	14.7	2	9.8	7.8	13.5	0.2	11	7.4	7.4	13.1	15.5	8.4	5.5	13.1	12.3	7.2	22.7	17.8	7.8	19.2	33.7	23.5	39.5
1	M14	1	PHOX2B	NM_003924	sample	7.86094069529652	34.7873210633947	3.91618359956792	202017.770961145	2853.12094251068	7.20654396728016	21.7075664621677	2.64147202622835	102417.732106339	4077.0058684628	489	1439411	144482.2	1155.19	573.03	17	8.2	6.3	9.6	15.1	7	5.7	7.8	8	27.4	0.4	17.6	5.3	28.8	1.8	28.2	22.5	0.6	18.2	18.8	0	21.5	0.6
1	M14	2	PHOX2B	NM_003924	sample	6.86544342507645	34.256880733945	7.60145276561739	222793.71559633	3262.15177243945	9.29051987767584	35.4159021406728	3.33944076068376	186842.972477064	4399.7396291553	327	1443059	183787.9	1340.06	731.08	16.5	3.1	12.5	7.3	18	0	14.1	5.2	14.4	23.5	5.8	12.8	7.3	23.5	3.7	13.1	20.8	0.3	14.4	18.3	2.8	21.4	5.2
1	M14	3	PHOX2B	NM_003924	sample	6.30905077262693	29.5673289183223	5.22865067686097	197111.944812362	2906.07645385598	5.83664459161148	17.794701986755	2.21383382476328	85793.3377483444	3458.91267096957	453	1510614.3	151073	1255.57	546.69	18.5	7.1	6	13.7	15.5	6.4	6.8	13.5	11	30.7	1.5	30.7	6.6	32.5	2.2	32.7	18.1	1.1	27.6	15.7	0.7	19.4	2.4
1	M15	1	LATS1	NM_004690	sample	6.05490848585691	31.522462562396	7.08369083375393	224631.099833611	2928.64863611823	6.94841930116473	23.3660565723794	2.41413002150774	117836.610648918	3544.06257318105	601	1461044	123505.2	1301.83	456.65	14	11.8	5.5	22.3	12.8	4	5.5	26.3	10.3	32.8	1.2	32.1	7.3	32.9	2	39.6	18.1	0.7	33.8	16.8	1.7	21.5	3
1	M15	2	LATS1	NM_004690	sample	6.934	24.348	3.43522890230355	117116.732	2746.08357473675	16.82	83.278	4.73549371386577	519069.266	5839.17951354667	500	1304761	162204.1	1072.76	598.59	11	2.8	7.2	4	9	0.4	9.6	3	4.2	16.6	13	5	4	16.6	10.8	3.4	19.8	18.6	5	11.6	34.8	14.2	46.4
1	M15	3	LATS1	NM_004690	sample	6.75	32.0227272727273	5.81679037695972	199712.304195804	3150.44483596298	4.81293706293706	14.729020979021	2.06665779683973	71705.1975524476	3193.81827075942	572	1334053.8	143499.6	1240.4	505.18	12.2	6.6	7.9	18.5	13.1	6.1	8.9	21.7	12.1	24.7	2.4	36.5	7.2	24.8	3.3	43	18.4	0.7	39.9	17.1	1	21.9	1.9
1	M16	1	CUL3	NM_003590	sample	7.20145631067961	36.3179611650485	4.51422598072303	241656.762135922	3148.49959952699	8.72815533980583	30.2839805825243	2.92826756038091	156648.90776699	4235.9250573883	412	1599497	166606.4	1366.79	627.67	17	2.4	10	14.8	16.7	1.2	10.2	15.8	11.4	25.7	2.7	18.9	7.5	25.7	3.6	27.4	22.1	0.7	16.5	16.5	1.9	20.1	3.4
1	M16	2	CUL3	NM_003590	sample	7.22911051212938	39.1293800539084	7.0813982567665	286636.582210243	3214.58871864958	7.97035040431267	27.5363881401617	2.98214223070168	125213.956873315	3887.35116799647	371	1716266	154808.4	1447.5	568.02	19.4	2.2	8.6	10	16.4	0.5	8.6	9.7	10.8	23.7	1.9	15.4	8.6	23.7	1.6	22.9	18.9	0.5	12.9	18.1	1.3	22.6	1.6
1	M16	3	CUL3	NM_003590	sample	6.31898238747554	29.9569471624266	6.22829761056956	212690.129158513	3037.19002188583	12.4442270058708	52.9902152641879	3.69418121958632	311128.771037182	5052.27120543788	511	1555237.8	177696.9	1417.91	680.38	15.3	2.9	10.6	5.7	14.1	0.2	11.7	4.5	10.4	24.9	9.8	9.4	7.2	24.9	5.3	8.6	19.4	7	9.8	17.8	18.4	21.1	22.3
1	M17	1	OTNT	NA	Neutral	8.35123966942149	42.4545454545455	7.21862272136976	297515.086776859	3274.21527063249	7.63429752066116	26.4090909090909	2.76053241081883	135145.064049587	4098.61128084559	484	1888681	170939.9	1479.94	627.22	24.6	1.9	9.7	9.5	22.3	0.6	10.5	10.1	9.5	24	1	23.8	7	24	2.5	27.3	24.8	0.6	22.7	23.1	1.7	25.8	2.9
1	M17	2	OTNT	NA	Neutral	7.76456310679612	29.25	4.35249959893653	167614.15776699	3099.83253452471	16.1019417475728	93.4004854368932	5.35769197691788	619580.616504854	6019.26319692858	412	1536326	215257.1	1300.78	795.79	14.3	2.4	12.9	5.3	13.3	0	13.6	3.6	4.9	12.4	28.2	7.3	4.9	12.4	15.8	4.9	23.5	16.5	5.3	14.3	41.7	17.7	55.6
1	M17	3	OTNT	NA	Neutral	8.3352380952381	41.6095238095238	6.97470928952832	284272.055238095	3422.04211988909	6.5352380952381	19.7752380952381	2.42835842753152	91945.8228571429	3687.5176024537	525	1703630.9	163504.7	1474.42	623.31	20.8	4.2	7.8	10.9	20.2	1.1	9	9.7	11	21.5	2.1	22.3	8.6	21.5	2.3	29	24.4	0.4	21.3	24.2	0.6	28	1
1	M18	1	OTNT	NA	Neutral	8.33760683760684	44.0961538461538	5.52784024687322	301224.247863248	3486.57634687247	9.65384615384615	36.2542735042735	3.35835763887442	185509.472222222	4422.6181344608	468	1853468	171978.3	1503.75	649.63	23.9	2.4	9.4	8.1	22.4	1.1	12.4	8.5	10.9	22.2	2.6	12.4	9.6	22.2	3	27.4	25.6	0.6	12.6	23.7	2.1	28	3
1	M18	2	OTNT	NA	Neutral	7.76243093922652	35.1749539594843	5.16352628743062	209914.593001842	3165.17256358341	7.83977900552486	25.2504604051565	2.81097196107524	126779.427255985	4213.96916508095	543	1513641	184680.6	1285.74	692.32	18.6	1.8	10.7	7.2	18.2	0.6	12.2	5.5	7.6	21	1.8	16.2	5.5	21	3.7	15.7	23	0.7	12.5	19.9	0.9	23.8	2.4
1	M18	3	OTNT	NA	Neutral	6.28714524207012	34.4891485809683	6.44387112483672	245780.595993322	3141.39566714921	5.43405676126878	17.0784641068447	2.50195617480419	85324.0300500835	3682.22662246801	599	1501659.9	161390.3	1427.64	632.66	16.7	3	9.8	9.7	17.4	0.3	13.2	8.5	11	27.7	2.8	25	7.3	27.7	4	35.6	17.7	1	25.7	18.9	1.5	22.2	2.5
1	M19	1	OTNT	NA	Neutral	7.96441947565543	40.6460674157303	4.97234056239473	267296.979400749	3211.7615709969	6.1685393258427	21.3558052434457	2.53073319700221	118956.02247191	3715.87060951805	534	1671024	163099.3	1421.2	611.84	20	2.8	8.6	11.8	18.4	0.9	11.4	10.5	10.9	26.2	3	35.8	7.9	26.2	3.4	42.1	23	0.6	37.3	20.4	1.3	25.8	2.6
1	M19	2	OTNT	NA	Neutral	7.64684684684685	38.1027027027027	6.42880322934786	251967.574774775	3273.8525929509	11.4954954954955	47.1603603603604	3.86655932814975	255526.297297297	4863.97455833138	555	1565199	164370.9	1510.18	627.52	20.4	2.5	8.1	7.7	20.2	0.4	11	5.6	8.6	24.5	8.1	5.9	8.5	24.5	5.6	6.7	23.4	1.8	6.1	21.6	7	26.1	13.2
1	M19	3	OTNT	NA	Neutral	6.93535353535353	35.8646464646465	7.5437089971461	268212.278787879	3018.4485905009	6.22626262626263	20.8424242424242	2.32068491798973	105002.082828283	3371.55129734106	495	1607940.3	151983.2	1479.57	569.67	19.8	5.7	9.1	16.6	19.4	0.6	11.3	15.4	9.5	31.3	2.6	29.9	7.5	31.3	2	36.4	21.2	0.8	27.9	19	2.6	22.4	3.4
1	M20	1	OTNT	NA	Neutral	6.69885057471264	35.0574712643678	4.39886217768531	240434.303448276	3006.81129718633	7.32413793103448	25.8390804597701	2.87362453469761	134316.901149425	4067.24026074343	435	1636206	189168.7	1312.18	739.55	19.5	4.8	12.4	6.9	18.4	0.7	17	6.2	8.3	30.1	2.3	20.2	7.1	30.1	4.4	31.7	20	1.1	22.3	17.5	2.1	21.4	2.8
1	M20	2	OTNT	NA	Neutral	6.63957597173145	38.5901060070671	4.53159211638567	284915.042402827	3242.03178499698	9.4416961130742	42.6254416961131	3.58661498647525	238701.427561837	4380.10530430922	283	1566742	221632.3	1446.82	886.41	16.3	5.3	20.8	13.4	19.4	0	24	10.2	13.1	28.6	8.5	19.4	10.2	28.6	8.1	22.3	19.8	1.4	19.8	19.1	4.9	23.7	9.2
1	M20	3	OTNT	NA	Neutral	7.67535545023697	36.5781990521327	5.72154712378685	237653.447867299	2863.7694152851	7.61611374407583	23.760663507109	2.73881972266486	112905.187203791	3982.62066494857	422	1647660.4	160943	1363.92	601.56	19.4	2.8	9.7	8.5	16.6	0	11.1	7.6	6.4	29.6	2.4	13.5	4.5	29.6	2.4	23.7	21.8	0.2	10.4	19.7	1.2	23.5	2.6
1	M21	1	OTNT	NA	Neutral	7.27954971857411	31.3602251407129	4.83949858316957	187202.52532833	3034.99210165383	13.93808630394	63.6153846153846	4.42408179937759	369339.091932458	5406.0519392931	533	1521427	182844.8	1332.85	669.81	18	2.3	10.3	10.3	17.8	0.6	11.4	8.4	6.4	24.4	8.1	5.1	4.3	24.4	5.1	5.4	21.6	1.7	5.4	18.9	11.6	21.6	18
1	M21	2	OTNT	NA	Neutral	7.00297176820208	34.7473997028232	5.92596739103663	236043.246656761	3396.15794522411	6.26002971768202	19.7265973254086	2.50129956291501	93739.5527488856	3773.34994307529	673	1488326	142407.7	1456.16	559.59	19.9	2.8	7.4	15.8	21	0.7	9.1	14.7	12.5	22.6	2.1	24.8	9.1	22.6	2.8	24.7	22	0.4	21.7	19.6	0.6	25.3	1.8
1	M21	3	OTNT	NA	Neutral	6.55437665782493	37.0954907161804	6.98635710477419	253613.832891247	2970.21654762834	11.1697612732095	45.4084880636605	3.67975744207052	257883.907161804	4942.92870798499	377	1393508.3	212889.5	1259.25	784.53	17.5	16.4	14.9	6.9	17.2	17	16.2	6.4	10.9	28.1	5.8	6.6	8.8	30.8	7.2	8.8	19.9	1.6	6.1	18.8	7.2	22	14.1
1	M22	1	OTNT	NA	Neutral	8.33826247689464	40.0351201478743	4.37466976559121	256422.576709797	3151.80608287533	8.3826247689464	28.3179297597043	2.84561106967267	136952.604436229	4056.32831800815	541	1605770	167442	1359.77	644.85	19.4	7.6	8.9	12.6	19.2	8.1	10.9	11.1	8.5	25.3	0.7	18.3	6.8	25.3	1.1	26.8	25.9	0.9	18.3	21.1	0.7	24.8	1.7
1	M22	2	OTNT	NA	Neutral	7.69626168224299	42.338785046729	5.33075262615262	285446.710280374	3259.15442990627	9.20560747663551	34.8668224299065	3.36071679176597	175446.595794393	4353.87780175341	428	1688084	161742.5	1395.81	602.25	18.5	3.7	9.3	6.5	20.8	1.6	11.7	4	11.7	26.4	4.7	12.6	9.3	26.4	4	15.2	22.9	0.9	8.9	21.7	1.6	25	4
1	M22	3	OTNT	NA	Neutral	7.02674897119342	35.2119341563786	5.13413494446467	234630.798353909	3081.12873334396	8.9156378600823	33.6090534979424	3.2885306855244	176285.037037037	4469.16314211802	486	1626831.9	200662	1313.08	756.16	20	4.5	13.2	5.3	18.9	0.4	16.7	3.1	9.9	26.3	5.3	12.8	6.4	26.3	3.5	14.4	22.6	2.3	12.3	20.2	5.1	24.9	6.6
1	N03	1	PLK1	NA	Negative	9.42009132420091	52.9041095890411	8.87265798546415	375325.99086758	4442.79039910957	9.21917808219178	38.9178082191781	3.74819555301813	270066.97716895	5645.86107854076	219	2267151	411678.1	1876.12	1554.05	25.6	4.6	35.2	4.6	27.9	0.5	39.3	1.4	15.1	11.9	8.2	18.7	12.8	11.9	21	15.5	28.3	0.9	17.4	31.5	3.7	41.1	10
1	N03	2	PLK1	NA	Negative	9.39593908629442	52.4010152284264	6.26658610930683	347503.76142132	3743.35640629116	8.60406091370558	31.741116751269	3.00207943736179	186087.121827411	4423.61877334134	197	2025036	336032.5	1562.36	1138.83	23.9	4.1	23.9	4.1	22.8	0.5	24.4	2	12.2	19.8	3.6	18.3	10.7	19.8	8.6	24.9	26.9	3.6	16.2	27.9	4.1	34.5	5.6
1	N03	3	PLK1	NA	Negative	7.94769230769231	49.0492307692308	9.15317449342653	383606.363076923	4502.37274020363	7.39384615384615	25.3353846153846	2.96006615780167	164768.818461538	4722.79074061328	325	2271802.8	397513.3	2076.91	1533.6	26.2	2.8	32	7.7	28	0.3	33.2	4	18.5	16	4.3	18.5	17.5	16	13.8	22.8	21.8	3.4	19.4	30.2	4.3	39.1	6.5
1	N04	1	PLK1	NA	Negative	8.50151057401813	44.392749244713	5.94467047876081	282054.712990937	3931.82806567984	10.6797583081571	39.7673716012085	3.39897483470329	241125.697885196	5142.75753878312	331	1867436	316384.5	1591.23	1131.76	24.5	5.1	25.1	5.1	22.7	0.9	25.7	1.2	14.2	15.1	6	10.9	10.9	15.1	8.2	12.4	25.1	1.8	14.5	25.4	4.8	36.3	7.6
1	N04	2	PLK1	NA	Negative	7.16620498614958	40.0664819944598	5.95694608452059	281138.537396122	4025.34269633054	7.75623268698061	28.6786703601108	3.24076681871253	196476.36565097	4989.69260367257	361	1928074	403917	1601.22	1466.94	24.7	3.9	33.5	6.1	21.9	0	36	2.5	14.4	15.5	6.4	19.7	12.2	15.5	13	16.6	21.1	1.1	18.3	23.8	2.8	31.9	7.5
1	N04	3	PLK1	NA	Negative	10.1814345991561	55.7932489451477	8.45819368734791	383530.70886076	4653.47172012193	12.9915611814346	58.5105485232068	4.14078508314856	424959.219409283	6124.8153251189	237	2401046.1	431421	2109.23	1585.63	32.9	3	43	3.4	32.1	0	44.3	1.3	13.9	9.3	11.8	10.5	14.3	9.3	21.9	8.4	30	11.4	11.4	36.3	21.5	45.1	31.6
1	N05	1	PLK1	NA	Negative	10.3492063492063	62.5291005291005	11.2398847317	476358.857142857	4809.14826060876	10.4074074074074	40.2063492063492	3.33715012072221	283403.481481481	5254.69027323121	189	2653397	416212.8	2356.69	1460.14	35.4	2.1	37	6.9	34.4	0.5	38.6	4.8	15.3	13.2	4.8	18.5	19	13.2	15.9	19.6	32.8	4.2	18.5	35.4	5.8	45	12.2
1	N05	2	PLK1	NA	Negative	7.98564593301435	58.0526315789474	8.15616457703862	458917.717703349	4508.52320594207	10.5406698564593	43.4497607655502	3.49438879410342	291022.291866029	5443.31766674033	209	2329007	483398.7	1976.95	1856.98	28.2	0.5	44	1.9	27.3	0	44	1	18.2	12.4	8.6	15.8	16.7	12.4	16.3	12	23	6.2	14.8	29.2	9.1	38.3	17.2
1	N05	3	PLK1	NA	Negative	8.36448598130841	47.7757009345794	6.66153894293695	324762.051401869	4261.76912804015	9.04205607476636	32.8130841121495	3.15728696301223	235752.780373832	5489.67150514652	214	2259456.1	475781.1	1959.33	1782.24	27.6	3.3	48.6	4.2	27.6	0	50	2.3	15	17.8	6.1	17.3	14	17.8	17.8	13.6	25.7	1.9	16.4	31.3	5.6	39.7	10.3
1	N06	1	PLK1	NA	Negative	7.70531400966184	60.743961352657	14.4582837145663	553712.739130435	4704.79215668617	9.80676328502415	39.6473429951691	3.70423460322837	251278.299516908	4938.35819573648	207	2439504	362986.6	2320.71	1436.98	27.1	2.4	31.4	4.3	27.1	0.5	29.5	3.4	19.3	16.4	7.2	15.9	18.8	16.4	10.6	21.7	21.3	2.9	20.3	32.4	4.8	37.2	7.7
1	N06	2	PLK1	NA	Negative	6.99130434782609	45.7869565217391	8.98197115221317	363636.695652174	4282.7460563548	7.4304347826087	28.4913043478261	3.15829391928504	194922.447826087	5146.24987058649	230	2369989	451688.2	1989.96	1668.35	30	3.5	33	7.8	29.1	0	37.4	4.3	19.6	17.4	7	22.2	14.8	17.4	17.4	19.6	20.9	1.7	20	25.7	2.6	30	10.4
1	N06	3	PLK1	NA	Negative	7.5625	46.7986111111111	12.2830729943461	366032.673611111	4336.34828203284	7.97222222222222	31.4513888888889	3.49665008865618	177514.111111111	4336.57715423112	144	1823244.7	345786.2	1889.63	1238.33	20.1	7.6	26.4	11.1	20.1	0.7	28.5	7.6	20.1	18.1	9	15.3	16.7	18.1	7.6	28.5	22.9	1.4	21.5	34	5.6	37.5	8.3
1	N07	1	PLK1	NA	Negative	7.17834394904459	41.0254777070064	7.70429897866274	278036.968152866	4161.58655791893	9.89171974522293	39.5923566878981	3.54673288315761	256732.292993631	5373.55458449301	157	1902365	418565.6	1728.75	1515.3	26.1	3.2	43.3	6.4	26.1	0.6	38.9	1.3	16.6	14	5.1	14.6	14	14	14.6	15.3	21	1.9	14.6	24.8	3.2	32.5	8.3
1	N07	2	PLK1	NA	Negative	7.74626865671642	63.4776119402985	14.7184472441249	569285.945273632	4978.95971405961	10.0845771144279	43.0845771144279	3.56627134217853	279643.507462687	4926.39808684862	201	2303675	376534	2529.93	1431.22	31.3	3	36.8	8	31.3	0.5	41.8	4.5	25.4	15.4	11.4	18.9	22.4	15.4	10	15.9	24.4	3.5	16.4	40.8	8	46.3	14.4
1	N07	3	PLK1	NA	Negative	7.4585635359116	52.2209944751381	12.1107214322826	420619.314917127	4484.97562478536	7.08839779005525	22.3591160220994	2.61670350667973	130525.674033149	4236.33697998091	181	2137544.8	433626	2095.9	1512.97	25.4	7.2	37	11	27.1	2.8	35.9	5	22.1	17.1	5	24.9	15.5	17.1	11	32	23.2	1.1	25.4	32.6	1.1	34.8	6.6
1	N08	1	PLK1	NA	Negative	6.33333333333333	47.8095238095238	15.6291821939859	408758.247619048	4670.9745526583	9.66666666666667	39.0952380952381	3.73558775161861	285619.123809524	5450.0543999908	105	2333524	442098.1	2445.5	1633.03	33.3	1.9	35.2	7.6	34.3	0	39	4.8	18.1	12.4	7.6	20	14.3	12.4	13.3	14.3	16.2	5.7	17.1	27.6	3.8	36.2	10.5
1	N08	2	PLK1	NA	Negative	6.88198757763975	60.3850931677019	15.1793125278851	575564.98136646	4841.26939652363	9	38.0248447204969	3.60191350406023	254066.857142857	4916.5112045267	161	2610698	407683.7	2528	1487.35	32.3	2.5	31.7	7.5	35.4	0	32.3	6.2	28	21.7	9.9	18.6	21.1	21.7	14.3	16.8	16.8	3.1	19.9	33.5	9.3	39.8	13
1	N08	3	PLK1	NA	Negative	7.90419161676647	59.1317365269461	9.28002220154285	485285.143712575	4333.44747773251	8.65269461077844	33.7245508982036	3.38760681312223	256885.413173653	5189.94715313203	167	2341538.5	499507.1	1964.03	1815.13	22.8	3.6	38.9	6.6	25.1	0	43.1	6	20.4	16.2	7.2	15	15	16.2	18.6	19.2	22.8	4.2	15	31.7	7.8	34.7	13.2
1	N09	1	CIC	NM_015125	sample	7.07692307692308	32.625	4.51207676703376	194020.836538462	3220.55721498774	4.30929487179487	11.8541666666667	2.18434451656312	54723.1554487179	3442.66207443504	624	1614343	148253.8	1265.97	546.87	16.7	1.8	5	13.5	15.9	0.5	7.5	14.6	10.9	21.5	1.4	36.4	5	21.5	1.4	45.5	21	0	42.8	15.9	0	21.3	0
1	N09	2	CIC	NM_015125	sample	7.68461538461538	37.6634615384615	6.46767854356231	246613.978846154	3332.29561567736	9.42692307692308	33.6057692307692	3.2169731962078	177735.748076923	4600.82475482774	520	1702926	174013.3	1426.66	631.77	21	2.1	9.4	9.2	19.4	0	10.6	8.7	10	18.3	3.8	12.3	6.9	18.3	4.4	8.8	22.3	2.1	10.6	19	3.8	24.2	6
1	N09	3	CIC	NM_015125	sample	6.81875	32.11875	5.57797713305444	201406.93125	3104.27384446792	5.92708333333333	16.5958333333333	2.34769107884254	76543.7395833333	3833.27716437222	480	1459790.9	168450.6	1178.51	606.48	14.6	0.8	8.5	4	12.9	0.2	9.8	2.9	9.6	23.8	2.1	21.7	7.1	23.8	2.5	22.7	20.4	0.4	18.3	19	0.6	23.1	1.5
1	N10	1	SMARCA4	NM_003072	sample	7.35454545454545	30.8909090909091	4.24498958208638	163452.612121212	2992.48738305995	9.26363636363636	33.4636363636364	3.19279370125457	167555.627272727	4344.00060721389	330	1398537	163017.9	1120.21	599.99	11.2	1.5	8.2	8.5	10.3	0	10.3	7.9	4.8	20.6	2.1	13.6	2.7	20.6	3.3	22.7	19.4	1.5	11.2	14.2	2.7	17.6	3
1	N10	2	SMARCA4	NM_003072	sample	7.08536585365854	39.6768292682927	5.76746703777074	268227.280487805	3187.96633180151	9.82621951219512	37.7164634146341	3.35574182205206	191482.990853659	4336.34837744481	328	1453047	155414.1	1288.84	589.92	14.3	1.8	10.1	8.2	14.9	0.6	11.9	7.6	9.8	21.3	5.8	15.5	7.9	21.3	3	13.7	18.9	1.5	10.4	18.6	4	22.6	6.4
1	N10	3	SMARCA4	NM_003072	sample	6.848	31.952	6.28334924107866	205463.472	3071.28590931553	9.368	37.728	3.71989846759185	199745.436	4631.81758292741	250	1374405.1	156852.9	1396.89	660.04	14	4.8	12	15.2	16.4	1.2	14.4	14	11.2	27.6	6.8	12	7.6	27.6	6.8	10.8	19.6	0.8	13.2	19.6	4	24.4	6
1	N11	1	DOT1L	NM_032482	sample	8.7967332123412	40.497277676951	4.8673138559533	253213.638838476	3513.74412897905	7.43557168784029	22.8257713248639	2.7553139983183	110527.393829401	4254.22773328596	551	1736790	175448.9	1523.01	653.39	22.7	2.5	9.3	8.3	23.8	0.5	9.8	7.4	10.9	18.1	1.1	16	7.3	18.1	2.9	24.3	27	0.2	14.5	21.4	0.2	27.6	0.9
1	N11	2	DOT1L	NM_032482	sample	7.24871355060034	33.4339622641509	6.49587614372566	202353.113207547	3104.01834006848	6.64493996569468	18.8627787307033	2.50638333282264	84673.9399656947	3759.95096033713	583	1463288	145071.1	1368.53	512.06	16.6	1.9	5.1	13.6	16.8	0	5.7	13.9	9.4	23.7	2.1	20.6	5.1	23.7	1.2	22.5	23	0.5	14.9	20.1	0.2	23.8	0.7
1	N11	3	DOT1L	NM_032482	sample	7.00171821305842	35.7680412371134	6.7920087215402	255150.256013746	3404.5850206937	5.00515463917526	13.8986254295533	2.16316901252847	62578.0996563574	3432.32612502781	582	1605099.2	151507.6	1479.88	567.72	17.2	2.2	7.9	11.3	18.6	0.5	8.8	11.3	11.2	21.6	2.4	29.4	7.6	21.6	0.9	34.5	20.6	0	27	20.3	0	24.7	0.3
1	N12	1	XPC	NM_004628	sample	8.42239185750636	44.9669211195929	6.91975333410848	303633.72264631	3664.0451835461	8.71246819338422	29.3918575063613	2.99873304576858	144476.529262087	4171.20116452382	393	1870333	156184.8	1674.95	573.75	24.2	2.8	9.2	12.2	22.9	0.8	11.2	9.7	13	20.9	2	14.8	8.9	20.9	1.8	27.5	25.7	0.8	12.7	24.2	0.5	29	1.3
1	N12	2	XPC	NM_004628	sample	8.51654411764706	44.4577205882353	7.13553400521326	304086.987132353	3644.34472064348	5.52022058823529	16.1930147058824	2.2774776416413	82206.8216911765	3725.6936787218	544	1840836	167196.1	1606.34	617.4	23	1.8	8.6	8.3	23.2	0.2	10.1	8.5	11.9	20.6	1.7	28.3	10.8	20.6	2.2	28.1	25.7	0	22.2	24.3	0.7	29.2	1.8
1	N12	3	XPC	NM_004628	sample	6.34498834498835	35.0722610722611	6.37477292677889	253393.566433566	3192.40048147612	6.46386946386946	20.5454545454545	2.38833107335702	104307.083916084	3894.58795863576	429	1659232.7	186323	1411.84	688.97	19.6	1.4	12.1	5.4	17	0.2	13.3	5.1	11.7	27.5	2.1	25.9	7.5	27.5	4	27	17.7	0.7	21	18.9	1.4	22.6	3.3
1	N13	1	EXT1	NM_000127	sample	7.18666666666667	41.1622222222222	6.06989332036853	295431.308888889	3264.83909020703	7.35777777777778	24.2733333333333	2.922253339886	128411.137777778	4376.99501070851	450	1635661	163971	1375.5	624.03	16.2	2.4	10.2	13.8	16.9	0.2	10.4	12.9	13.6	24.2	2.7	17.3	8.7	24.2	2.7	22.4	19.8	0.4	18.2	17.8	0.7	21.3	0.9
1	N13	2	EXT1	NM_000127	sample	7.65882352941177	43.2682352941176	8.60931284511743	308871.258823529	3452.9867842909	7.66352941176471	27.8447058823529	3.05815738125149	157217.381176471	4590.5780709388	425	1765475	194472.6	1611.8	778.11	23.1	1.6	14.4	6.8	20.9	0.9	16.7	4.5	10.8	20.2	4.5	16.5	8.5	20.2	6.6	12.9	22.4	0.7	16.9	20.5	1.6	25.2	4.2
1	N13	3	EXT1	NM_000127	sample	6.83877551020408	38.1244897959184	6.59226532726379	274441.691836735	3501.09401083582	6.61428571428571	21.6918367346939	2.7098897913913	103379.9	3985.68544937715	490	1568735.9	191222.8	1458.24	687.59	18	2	12.7	9.2	18.4	0	12.7	7.3	15.3	22.2	2.2	17.8	11	22.2	3.1	20.6	19	0.6	16.1	20.4	0.4	25.7	1.4
1	N14	1	MSH6	NM_000179	sample	7.44207317073171	35.0457317073171	4.23798978309833	205377.362804878	3255.89758725577	8.63414634146342	28.2896341463415	3.02222405766848	139297.62195122	4375.36494710462	328	1586177	192328	1326.36	733.06	20.1	4	14.3	7	18	0.9	18	6.4	7.9	23.8	2.7	12.8	7.3	23.8	2.7	21.6	24.4	0.6	13.7	22.6	0.6	26.5	1.5
1	N14	2	MSH6	NM_000179	sample	6.421875	34.8151041666667	6.22078964341356	238495.489583333	3287.09579906052	6.140625	18.2890625	2.39688713050876	91193.5104166667	3824.04586447669	384	1474951	188435	1412.32	751.64	18.5	4.4	12.2	10.7	18.5	1.8	13.3	6.5	14.6	26	2.1	24.5	8.3	26	3.9	28.9	16.9	1	22.4	16.4	0.8	22.7	2.6
1	N14	3	MSH6	NM_000179	sample	7.29573934837093	40.7017543859649	6.45338105151006	291850.363408521	3229.76300531077	6.42857142857143	19.6065162907268	2.66149695132795	96548.3959899749	3892.91174571276	399	1696533.1	160915	1378.11	610.93	18.5	2	9.5	9.8	14.8	0.3	11.5	7.3	10.8	23.1	3.5	23.1	7	23.1	2.3	26.6	20.6	0.5	20.3	19.8	1	23.3	1.3
1	N15	1	FANCC	NM_000136	sample	6.84761904761905	39.5238095238095	5.31121870031667	294937.380952381	3215.00696339909	7.67619047619048	26.4928571428571	2.8366440930119	137382.378571429	4173.65602380935	420	1722011	174489.2	1435.11	654.6	18.1	3.8	9.8	8.3	18.8	0.2	11.2	5.7	13.3	25.5	1.7	22.6	9.3	25.5	3.1	28.3	21	0.2	20.7	19	0.7	22.1	2.4
1	N15	2	FANCC	NM_000136	sample	8.65582191780822	43.3356164383562	5.55152244203766	286867.484589041	3133.40164237529	4.21232876712329	11.6232876712329	2.08194811154164	55671.8287671233	3304.04705596615	584	1629533	151994.3	1343.47	581.94	20	2.9	7.9	9.4	19.7	0.9	9.2	9.9	9.6	26.9	1.4	34.4	7.4	26.9	2.4	42.6	27.2	0.3	30.3	23.8	0.3	26.9	1
1	N15	3	FANCC	NM_000136	sample	7.22509225092251	35.7011070110701	5.26246104958979	229274.372693727	3189.50555857893	4.60332103321033	13.3892988929889	2.21247618406779	61828.8966789668	3310.57134577841	542	1456607.6	162544.6	1300.89	621.39	17.9	3.5	9.8	9.8	17.2	0.9	12.7	8.1	10.1	24.4	2.6	31.5	8.5	24.4	1.3	35.2	20.8	0	30.8	19.6	0.6	24.7	0.6
1	N16	1	NCOR1	NM_006311	sample	7.82170542635659	44.250645994832	5.5206673598473	306647.705426357	3220.1836280773	8.52713178294574	30.2377260981912	3.02004213232149	148816.124031008	4137.45997197073	387	1665995	155222.5	1542.15	578.04	19.6	3.6	7.5	10.6	20.4	1	8	7.8	12.4	29.5	1.8	15	8.8	29.5	0.8	25.1	22	0	15.8	22	1	25.1	2.3
1	N16	2	NCOR1	NM_006311	sample	8.22788203753351	47.3163538873995	7.80171813652955	336061.611260054	3644.95628766675	7.38069705093834	24.7050938337802	2.80876988055737	115652.627345845	3720.36201801897	373	1712547	156585.9	1631.36	570.43	20.6	5.4	7.8	9.9	21.4	1.1	9.4	5.4	13.7	20.9	2.7	19	10.2	20.9	1.6	25.7	22.5	1.3	16.9	23.1	1.1	29	1.3
1	N16	3	NCOR1	NM_006311	sample	6.60051546391753	38.8041237113402	10.4744214716249	289270.213917526	3401.78452023505	9.54123711340206	36.729381443299	3.55680130391955	184500.31185567	4215.33287906807	388	1564185.6	177765.4	1555.23	641.28	20.1	6.2	12.4	9	18.6	8	11.3	5.2	14.7	27.3	5.9	12.1	9.5	27.3	3.9	17.5	17.8	1	14.7	22.4	4.4	26.3	7
1	N17	1	PLK1	NA	Negative	4.45205479452055	33.8630136986301	13.3057223541095	327892.205479452	3222.67396907139	12.8904109589041	59.3424657534247	4.42828438441293	344752.438356164	5326.78077084848	73	1635808	362994.3	1664.73	1308.65	12.3	1.4	49.3	1.4	13.7	0	47.9	0	13.7	26	9.6	9.6	11	26	8.2	8.2	9.6	1.4	12.3	13.7	11	15.1	20.5
1	N17	2	PLK1	NA	Negative	5.7027027027027	71	31.1562849585365	776422.486486487	5579.68202249478	10.5135135135135	53.8648648648649	7.49717384912229	341697.297297297	4558.29518466006	37	2293197	270357.2	3377.99	1037.64	29.7	2.7	37.8	18.9	40.5	0	35.1	13.5	32.4	18.9	13.5	27	29.7	18.9	13.5	21.6	13.5	8.1	27	40.5	13.5	40.5	21.6
1	N17	3	PLK1	NA	Negative	5.1858407079646	49.5840707964602	21.9845940803939	517279.451327434	4290.87057586084	9.15929203539823	38.5132743362832	3.31879899996495	196046.265486726	3835.75343008642	113	1982553.6	233203.4	2585.83	893.65	21.2	12.4	31.9	17.7	27.4	0	37.2	8.8	25.7	22.1	8.8	23	20.4	22.1	2.7	31	13.3	2.7	30.1	25.7	8.8	27.4	8
1	N18	1	PLK1	NA	Negative	5.0625	29.95	7.69531237205829	241103.425	2732.6053415355	13.1125	54.45	4.06583150224325	305696.9375	4956.04003639796	80	1376494	287354.6	1204.84	1021.05	11.2	2.5	37.5	3.8	12.5	0	36.2	1.2	7.5	27.5	5	6.2	7.5	27.5	3.8	11.2	15	3.8	8.8	15	5	17.5	12.5
1	N18	2	PLK1	NA	Negative	3.54285714285714	43.9285714285714	21.7121088435374	514964.485714286	4522.33093909627	9.01428571428571	38	3.45564920503672	206989.328571429	4082.47298067075	70	1845847	248224.9	2364.3	854	18.6	0	32.9	8.6	22.9	0	31.4	5.7	27.1	21.4	11.4	22.9	24.3	21.4	4.3	27.1	11.4	1.4	18.6	22.9	7.1	27.1	14.3
1	N18	3	PLK1	NA	Negative	3.35526315789474	47.6184210526316	22.3235745614035	580779.947368421	4491.93095518291	11.4210526315789	44.0394736842105	3.52664942512857	250599.592105263	4600.93256625021	76	1859178.3	299314.1	2659.75	1081.62	15.8	3.9	43.4	14.5	21.1	2.6	40.8	10.5	22.4	19.7	11.8	13.2	19.7	19.7	7.9	19.7	6.6	6.6	17.1	19.7	7.9	23.7	15.8
1	N19	1	PLK1	NA	Negative	3.95454545454545	48.5795454545455	21.4169242885458	525076.102272727	3804.65354470905	10.5340909090909	54.25	4.51287779669779	371408.909090909	4936.132872924	88	2051549	310493.6	2278.38	1139.01	19.3	3.4	37.5	12.5	22.7	0	35.2	3.4	20.5	29.5	17	19.3	18.2	30.7	14.8	22.7	10.2	2.3	22.7	22.7	11.4	25	15.9
1	N19	2	PLK1	NA	Negative	4.34883720930233	57.8139534883721	25.1219522431231	670092.906976744	5690.85965505185	7.37209302325581	32.3488372093023	3.25318591865981	207793.790697674	4129.84873635176	43	2330953	326246.2	3329.37	1275.4	25.6	4.7	30.2	20.9	39.5	2.3	34.9	9.3	32.6	20.9	11.6	23.3	30.2	20.9	7	32.6	9.3	0	23.3	30.2	4.7	39.5	9.3
1	N19	3	PLK1	NA	Negative	5.51162790697674	55.1627906976744	25.688729809271	601178.209302326	4732.36313834239	10.7906976744186	43.4186046511628	3.40607138721843	240332.511627907	4638.98276939446	43	1907240.6	354298.6	2609.77	1396.16	25.6	2.3	41.9	14	39.5	0	46.5	14	25.6	18.6	9.3	20.9	18.6	18.6	7	20.9	9.3	7	18.6	25.6	9.3	32.6	16.3
1	N20	1	PLK1	NA	Negative	3.36708860759494	39.0759493670886	17.5478048849884	441404.316455696	2695.66021092823	9.9620253164557	51.8227848101266	3.99270035988753	333448.873417722	4479.67250471387	79	2079664	282089.9	2083.19	1029.74	21.5	8.9	35.4	20.3	26.6	3.8	38	20.3	13.9	50.6	17.7	24.1	11.4	51.9	8.9	26.6	8.9	0	24.1	17.7	7.6	16.5	16.5
1	N20	2	PLK1	NA	Negative	2.47540983606557	56.1475409836066	29.4648419886125	745175.163934426	4804.21376716475	7.91803278688525	38.5737704918033	3.70768362607296	233918.606557377	3782.37735446082	61	2513905	239618	3404.89	876.49	26.2	6.6	23	23	32.8	0	26.2	18	27.9	29.5	14.8	26.2	26.2	31.1	11.5	34.4	4.9	0	34.4	23	8.2	29.5	11.5
1	N20	3	PLK1	NA	Negative	2.84146341463415	62.7073170731707	38.9142068128349	816160.634146341	5254.92469193862	9.59756097560976	44.6463414634146	3.85640247005766	234536.573170732	3900.50098242936	82	2373986	216709.9	3140.41	796.89	25.6	4.9	22	12.2	29.3	1.2	28	6.1	31.7	30.5	12.2	18.3	30.5	30.5	4.9	28	4.9	4.9	18.3	28	8.5	31.7	9.8
1	N21	1	PLK1	NA	Negative	4.63235294117647	34.8382352941176	14.0856775385322	299419.426470588	3583.80806612047	9.89705882352941	44.4264705882353	3.62408566776055	295277.25	4559.17163579985	68	1340813	318532.2	1761.92	1157.69	13.2	7.4	42.6	20.6	23.5	4.4	44.1	17.6	20.6	23.5	5.9	23.5	11.8	23.5	11.8	25	13.2	0	22.1	20.6	8.8	20.6	16.2
1	N21	2	PLK1	NA	Negative	5.92523364485981	36.196261682243	12.3609287677584	303446.719626168	3229.09852781139	11.4018691588785	50.7009345794393	3.79708438956162	282324.523364486	4449.66588031176	107	1393433	247702.5	1553.53	864.26	14	3.7	28	7.5	16.8	0	27.1	7.5	10.3	20.6	13.1	16.8	10.3	20.6	7.5	14	15.9	5.6	14	18.7	15.9	19.6	21.5
1	N21	3	PLK1	NA	Negative	2.89887640449438	41.8314606741573	17.3087203994507	474255.786516854	3997.46059140939	10.3033707865169	46.2808988764045	3.95385059631782	292543.662921348	4554.62550941476	89	1661406.8	291605.8	2263.21	1006.44	19.1	4.5	38.2	16.9	25.8	0	37.1	13.5	22.5	28.1	10.1	20.2	19.1	28.1	11.2	24.7	5.6	7.9	22.5	19.1	15.7	22.5	23.6
1	N22	1	PLK1	NA	Negative	2.390625	30.609375	15.8417625777001	344720.21875	3466.71807544918	6.171875	28.609375	1.96548466724248	180377.625	2463.06533687496	64	1666054	159826.8	2826.33	551	20.3	26.6	18.8	54.7	37.5	0	15.6	53.1	20.3	31.2	6.2	59.4	17.2	32.8	3.1	59.4	3.1	1.6	57.8	14.1	6.2	18.8	7.8
1	N22	2	PLK1	NA	Negative	3.27777777777778	44.6666666666667	19.0824338624339	503984.638888889	3749.18011457486	14.1944444444444	68.9722222222222	5.03126730801494	405203.194444444	4861.76891740325	36	1563506	251710.4	1991.16	1008.47	13.9	5.6	36.1	13.9	16.7	0	38.9	13.9	19.4	30.6	16.7	13.9	16.7	30.6	5.6	16.7	2.8	13.9	16.7	16.7	30.6	22.2	41.7
1	N22	3	PLK1	NA	Negative	2.44827586206897	26.1724137931034	16.0359195402299	261929.413793103	3166.32989911139	8.6551724137931	47.2413793103448	4.19811512580275	315556.379310345	4133.31164456371	29	1340553.6	340087.1	2000.94	1303.39	13.8	6.9	51.7	13.8	20.7	0	51.7	13.8	17.2	34.5	20.7	31	13.8	34.5	20.7	31	6.9	0	31	13.8	20.7	13.8	27.6
