# Supplementary material for: TRACERx analysis identifies a role for FAT1 in regulating chromosomal instability and whole-genome doubling via Hippo signalling
Source: Nat Cell Biol. 2024 Dec 30;27(1):154–68. doi: 10.1038/s41556-024-01558-w (PMC11735399; doi:10.1038/s41556-024-01558-w)
Supplement: Supplementary file 17 — Statistical source data. [file 41556_2024_1558_MOESM17_ESM.zip › extended fig1/ext fig1A source/data/rawData/IR24Hr_H1944_RAD51.txt]

screenPlateOrder	plateWell	replicateNo	Content	ContentAnno	ContentType	MEAN_ObjectSpotTotalCountCh2	MEAN_ObjectSpotTotalAreaCh2	MEAN_ObjectSpotAvgAreaCh2	MEAN_ObjectSpotTotalIntenCh2	MEAN_ObjectSpotAvgIntenCh2	MEAN_ObjectSpotTotalCountCh3	MEAN_ObjectSpotTotalAreaCh3	MEAN_ObjectSpotAvgAreaCh3	MEAN_ObjectSpotTotalIntenCh3	MEAN_ObjectSpotAvgIntenCh3	ValidObjectCount	percentHIGH_SpotAvgAreaCh2	percentLOW_SpotAvgAreaCh2	percentHIGH_SpotAvgAreaCh3	percentHIGH_SpotAvgIntenCh2	percentLOW_SpotAvgIntenCh2	percentHIGH_SpotAvgIntenCh3	percentHIGH_SpotCountCh2	percentLOW_SpotCountCh2	percentHIGH_SpotCountCh3	percentHIGH_SpotTotalAreaCh2	percentLOW_SpotTotalAreaCh2	percentHIGH_SpotTotalAreaCh3	percentHIGH_SpotTotalIntenCh2	percentHIGH_SpotTotalIntenCh3	MEAN_Circ_TotalIntenCh2	MEAN_Circ_TotalIntenCh3	MEAN_Circ_AvgIntenCh2	MEAN_Circ_AvgIntenCh3	percentHIGH_Circ_TotalIntenCh2	percentLOW_Circ_TotalIntenCh2	percentHIGH_Circ_TotalIntenCh3	percentLOW_Circ_TotalIntenCh3	percentHIGH_Circ_AvgIntenCh2	percentLOW_Circ_AvgIntenCh2	percentHIGH_Circ_AvgIntenCh3	percentLOW_Circ_AvgIntenCh3
1	C03	1	53BP1	NA	Positive	13.2281334535618	84.7105500450857	6.66648229014126	697007.018034265	7050.37756568155	4.297565374211	18.7249774571686	1.65019242896456	99486.2236248873	2044.23604307582	1109	6	5.3	45.2	4.6	5.2	45.2	24.7	5.1	45.2	26.5	2.7	45.2	31.8	45.2	2639735	152458.3	2020.05	563.26	22.5	4.9	7.6	16.6	16.1	3.3	7.8	17
1	C03	2	53BP1	NA	Positive	14.0874316939891	96.0852459016393	6.57821932518406	835270.960655738	7296.45052163575	5.02513661202186	21.9256830601093	1.83055170567127	125834.085245902	2465.17666378906	915	5.8	5	23.2	6	4.9	0.3	29.8	4.6	36.4	32	0	41.4	36.5	42.7	2990178	177958	2242.85	635.12	24.7	3.9	9.8	6.2	19.3	2.6	9.5	6
1	C03	3	53BP1	NA	Positive	13.2667525773196	90.4136597938144	6.68516490316119	786062.726804124	7339.84201303559	5.28221649484536	23.5167525773196	1.89809794418285	142086.091494845	2634.43510237588	776	9	5.5	22.7	7.1	4.4	0.1	25.4	3.9	36.9	32.5	1.8	41	37.4	41.9	2864100	184532.1	2230.14	676.72	24.2	4.8	10.8	7.3	19.3	5	11	5.9
1	C04	1	53BP1	NA	Positive	13.8104265402844	91.2725118483412	6.8028013279244	781555.031990521	7313.56479329544	4.69431279620853	21.5462085308057	1.92073284825409	130702.90521327	2494.31031543932	844	6.9	5.2	50.7	6	3.9	50.7	26.7	4.5	50.7	31.3	1.9	50.7	36.4	50.7	2934412	189473.6	2172.42	681.53	27	3.3	13.3	11.4	19.2	2.3	11.8	11.8
1	C04	2	53BP1	NA	Positive	13.561190738699	90.0485115766262	6.83255873048753	788765.718853363	7421.70146478623	5.33627342888644	23.7375964718853	2.00186300646356	153324.970231533	2864.46833560312	907	7.7	5.5	22.1	6.5	4.4	1.1	25.8	5	36.7	27.7	0	42.1	33.5	43.8	2875440	202082.5	2287.43	758.36	22.5	4.5	14.3	4.2	20.3	2.6	14.6	1.9
1	C04	3	53BP1	NA	Positive	12.6919315403423	84.1222493887531	6.91772162321211	732123.497555012	7496.10430877072	4.81907090464548	21.7982885085575	1.8207206072956	142284.683374083	2620.05514045526	818	8.4	5.6	20.2	6.2	5	1.2	23.5	5	34.2	28.2	2	38.1	34.8	38.9	2838263	193765.8	2260.12	717.83	25.3	3.9	14.5	6.1	19.7	2.2	14.1	3.8
1	C05	1	53BP1	NA	Positive	13.8299748110831	90.3790931989925	6.58279564055154	773020.842569269	7427.23152289596	5.1536523929471	22.9949622166247	1.8897371744056	142291.482367758	2648.24528659405	794	7.3	5.8	50.6	7.1	3.7	50.6	26.8	4.7	50.6	29.1	1.9	50.6	37.4	50.6	2850829	200654.4	2203.04	718.12	25.4	3.3	14.7	5.5	18.9	1.5	11.7	4.3
1	C05	2	53BP1	NA	Positive	14.0934579439252	95.671562082777	6.90294009088014	835610.666221629	7552.96356286022	5.78237650200267	25.1935914552737	1.89202676539603	159965.397863818	2857.9073647332	749	6.7	3.5	22.4	6.5	4	0.9	29.2	3.7	38.1	33	0	41.7	38.5	43.7	2957897	208032.5	2298.32	773.12	26	3.3	15.8	4.1	20.7	2.5	15.4	2.8
1	C05	3	53BP1	NA	Positive	13.0025125628141	87.5075376884422	7.35612486760049	742548.657035176	7368.43834335487	4.86180904522613	20.7587939698492	1.77718519216859	124869.378140704	2516.01182376322	796	8.7	5.3	20.7	5.5	4.5	0.5	23.4	3.8	34.3	30.3	1.5	39.6	34.5	39.9	2675245	189243.1	2170.41	690.12	22.1	5.2	11.3	8.4	17.7	7.7	12.4	7.5
1	C06	1	53BP1	NA	Positive	14.6122448979592	95.6428571428571	6.18166783264915	813362.534438776	7260.35337474834	5.80867346938776	26.6964285714286	2.11421807896337	166645.173469388	2792.46827041889	784	6	6.2	53.6	6.2	6	53.6	30.4	5.9	53.6	33.9	3.2	53.6	40.4	53.6	2901368	199034.5	2112.46	708.25	27.6	5.2	13.4	5.2	18.2	2.8	10.6	2.4
1	C06	2	53BP1	NA	Positive	13.2761104441777	86.4765906362545	6.56392447488195	739341.927971188	7323.68065781917	5.93877551020408	26.516206482593	2.22396629108881	167591.897959184	3106.17486559144	833	6	5.6	27.4	4.7	5.4	1.2	26.5	5.6	42.7	28	0	48.3	34.8	49.9	2652197	192481.3	2106.85	713.91	22.2	5.6	11.9	7	17.2	4.3	13.1	4
1	C06	3	53BP1	NA	Positive	14.1853146853147	94.7237762237762	7.0975201084695	827703.603729604	7582.05765534735	5.14918414918415	23.6608391608392	2.08659496571168	150878.455710956	2683.91647393356	858	7.8	4.8	25.4	6.3	4.3	0.7	29.5	4.9	36.6	34.3	2	40.8	40.4	41.6	2929813	185748.3	2288.01	677	26.6	4	12.5	7.2	20.2	3.3	12.1	6.3
1	C07	1	53BP1	NA	Positive	12.8649517684887	78.8971061093248	5.87096311548271	611385.538585209	6531.71729306422	4.66398713826367	19.1430868167203	2.29220923728024	90277.1302250804	2430.05910815621	622	4.7	7.2	65.1	2.9	6.3	65.1	23.5	4.8	65.1	23.6	2.9	65.1	27.8	65.1	2520877	142957.8	1908.29	527.26	20.9	4.7	5.3	18.2	13	2.3	5.9	16.7
1	C07	2	53BP1	NA	Positive	13.7742782152231	89.7900262467192	6.82525801134776	745326.337270341	7105.14806168645	5.0511811023622	21.9422572178478	1.91618760500009	117790.87664042	2368.19101918812	762	6.4	4.9	23.2	4.6	5.8	0	27.8	4.7	36.6	28.6	0	43.3	32.7	43.3	2674756	147252.3	2055.56	538.94	20.9	5.2	5.6	12.2	13.3	4.5	5.5	12.5
1	C07	3	53BP1	NA	Positive	13.5022692889561	90.9500756429652	7.0128462638201	770995.172465961	7308.61025030041	5.48411497730711	24.5295007564297	2.02750828129029	146479.859304085	2726.84032506924	661	8.5	5.4	24.2	6.1	5.3	0.5	25.3	4.8	39.5	31.3	2.4	44.8	36.6	45.5	2835474	169024.1	2158.57	602.94	24.4	3.3	10.4	15.6	16.9	4.4	10.1	15.7
1	C08	1	53BP1	NA	Positive	13.8940998487141	91.1754916792738	6.90546996289519	750031.700453858	7007.05036611465	5.29046898638427	23.4251134644478	1.80356139126242	143525.957639939	2523.61013324885	661	7.4	5.6	47.8	4.8	5.1	47.8	26.2	4.8	47.8	27.1	2.6	47.8	31.9	47.8	2757242	217392	2038.36	768.21	23.8	2.9	15	4.7	16.5	3	13.5	3.3
1	C08	2	53BP1	NA	Positive	13.3915857605178	89.2847896440129	6.60803865623429	742287.106796116	6975.53292199283	5.84466019417476	27.2216828478964	2.15659766368858	169565.611650485	2791.80195016336	618	9.4	6.1	26.2	5.8	6.8	1.6	26.4	5.3	38.5	29.9	0	44.2	33	45.6	2766077	205106.3	2173.37	756.16	23.5	5.5	15.5	7.4	16.2	5.5	11.5	3.9
1	C08	3	53BP1	NA	Positive	14.1402936378467	98.5530179445351	8.4657192320046	880672.433931484	7493.53046735561	5.77324632952692	25.1827079934747	1.94469914336278	155644.422512235	2842.31356497332	613	8.3	5.7	22.3	8.5	5.2	1.1	28.5	6.9	37.8	35.7	3.1	43.4	41.6	45.2	3211611	197788.9	2434.39	728.01	28.9	3.1	16.5	7.2	25.3	3.1	16.2	7.2
1	C09	1	PLCG2	NM_002661	sample	9.20695652173913	51.1808695652174	5.65749326120702	383595.91826087	5592.42505564282	3.19652173913043	9.66434782608696	1.34242113257511	46801.3356521739	1918.97886454246	575	4	16.3	55.3	2.6	16	55.3	11.7	13.9	55.3	12.3	7.8	55.3	13.9	55.3	2158948	161171.2	1838.39	618.51	13.7	7.5	9	11	10.8	6.1	8.7	6.8
1	C09	2	PLCG2	NM_002661	sample	9.44074844074844	54.0665280665281	6.05408952032416	398834.353430353	5688.72013424394	4.13513513513514	11.968814968815	1.2728249046608	64718.3887733888	2301.85391021279	481	6.2	14.6	7.1	3.3	17.3	0	11.2	11.9	31	12.5	0	38.3	13.9	39.5	2040548	186459.5	1723.42	693.93	12.9	7.3	12.3	3.5	8.7	7.5	12.3	2.1
1	C09	3	PLCG2	NM_002661	sample	8.81725888324873	49.4179357021997	5.62758166913866	371667.336717428	5570.23119998399	3.51438240270728	9.43147208121827	1.56484388818378	39479.8612521151	2061.13117492515	591	5.6	15.1	10.2	3.2	17.1	0	11.2	12.5	30.3	10.8	4.2	45.5	12.9	41.8	2046634	155021.1	1706.98	579.52	12	7.3	7.6	8.8	8.1	8.1	7.3	6.3
1	C10	1	SETD2	NM_014159	sample	9.5140712945591	61.2045028142589	7.22552743869676	504768.763602251	6354.14856757227	4.56472795497186	16.1425891181989	1.35466585922874	95921.5928705441	2457.24612169906	533	8.3	12.6	56.1	5.6	12	56.1	13.3	11.4	56.1	19.1	4.5	56.1	22.3	56.1	2419125	231131.8	2040.7	858.04	19.1	6.8	19.5	4.1	17.3	4.5	19.3	0.8
1	C10	2	SETD2	NM_014159	sample	8.32198952879581	53.7722513089005	7.021607566905	446653.695026178	6035.34448918846	4.15052356020942	12.6649214659686	1.26911045869098	77972.5536649215	2486.74284511365	764	8.5	16.2	7.2	6	16.4	0.4	10.5	14.5	28.1	14.3	0	35.2	15.8	38.4	2188783	209226.8	1969.91	808.64	14.5	7.1	15.6	6.5	13.5	6.9	17.7	3.8
1	C10	3	SETD2	NM_014159	sample	8.55722326454034	48.3583489681051	5.84119388044522	370953.731707317	6199.13386531206	3.85928705440901	12.0037523452158	1.39652091098645	75704.5459662289	2555.91151571231	533	6.9	14.4	7.7	2.6	12.4	1.5	8.8	9.9	29.6	11.1	3.9	34.9	13.1	36	2083969	232432.4	1858.23	917.87	11.6	8.3	19.7	5.1	10.5	4.3	21.6	1.1
1	C11	1	IKZF1	NM_001220765	sample	10.2237136465324	60.5123042505593	5.22370501460779	464541.042505593	5864.31506991641	3.29082774049217	11.7248322147651	1.22856963324103	66644.0693512304	1748.30902769382	447	5.1	13.9	45.9	2	14.3	45.9	16.6	7.6	45.9	16.3	4	45.9	18.3	45.9	2111173	159989.3	1610.91	584.59	15.7	6.7	8.7	11.6	10.1	10.3	6.9	6
1	C11	2	IKZF1	NM_001220765	sample	8.82451923076923	55.5456730769231	6.53168420093985	461078.420673077	6124.72733793015	3.79807692307692	12.1538461538462	1.27197581917248	73141.2259615385	2272.86367714863	416	8.9	13.9	7.7	4.8	15.1	0.7	10.3	13.2	28.6	12.5	0	34.4	16.1	34.9	2113675	174020	2028.06	719.03	13	7.9	9.9	12.7	15.6	7	11.8	7.9
1	C11	3	IKZF1	NM_001220765	sample	7.99033816425121	47.6425120772947	6.79623024913032	374654.38647343	5839.50201572702	2.83735909822866	9.28502415458937	1.06342539809507	50935.2673107891	1767.08925067596	621	6.6	16.3	7.2	4	18	0.2	6.8	11.6	21.6	10.6	5.5	25.9	12.7	26.4	1794289	154620.4	1649.16	607.88	9.3	8.9	7.2	10.3	7.6	9.8	8.7	7.1
1	C12	1	COL2A1	NM_033150	sample	7.37749546279492	45.0780399274047	7.35902053926515	344816.442831216	5599.5951113746	3.06896551724138	8.95825771324864	0.977363860186281	49221.611615245	1889.14586155135	551	6.9	17.2	48.6	3.1	18.5	48.6	7.6	13.1	48.6	10.3	6.4	48.6	12.2	48.6	1881949	199228.4	1661.3	755.64	10.2	7.6	13.6	5.3	8	6.9	16.3	0.7
1	C12	2	COL2A1	NM_033150	sample	7.56561085972851	44.5505279034691	7.15090375305503	348390.932126697	5641.77553654801	3.28657616892911	10.1297134238311	1.17074164357545	56946.1432880845	2101.32949575134	663	6.8	17.5	7.2	2.7	21.9	0.3	7.7	14.8	24.6	10.7	0	29.9	13	32.1	1828293	202147.4	1707.41	769.25	9.5	8.1	13.6	4.5	9.8	10.1	14	1.8
1	C12	3	COL2A1	NM_033150	sample	7.99474375821288	46.7477003942181	5.26450130726862	349856.408672799	5574.16498736243	3.42838370565046	10.4415243101183	1.1038733235839	57904.5361366623	2071.73718023003	761	5.9	17.7	6.4	2.6	20.6	0	8.5	13.4	24.4	9.9	4.7	29.8	11.7	30.9	1888985	200659.7	1569.54	778.77	10.2	8.8	14.3	5.8	8	11.6	16.7	3.9
1	C13	1	SMAD4	NM_005359	sample	9.49844236760125	55.8265835929387	5.93193141001565	434639.485981308	6038.31345647175	3.28868120456906	11.7840083073728	1.27747357809208	64842.0944963655	2030.93459683578	963	4.2	11	50.9	3.6	12.7	50.9	12.3	9.2	50.9	15.5	4.2	50.9	18.8	50.9	2097529	183896.7	1747.35	702.46	14.4	4.8	13.4	9.1	12.5	5.1	14.1	7.9
1	C13	2	SMAD4	NM_005359	sample	9.88916876574307	59.1889168765743	6.52387012678407	485601.874055416	6406.3096153596	3.81863979848867	12.5856423173804	1.43811134005934	64815.7972292191	2242.07610281872	794	6.2	11.2	10.8	4.9	10.1	0.1	13.7	9.6	31	15.1	0	38.7	19.1	38	2401127	167334.4	2008.58	637.7	17.1	4.9	10.1	10.2	13.1	3.4	11.7	11
1	C13	3	SMAD4	NM_005359	sample	8.41290983606557	48.5143442622951	6.02250366251893	387375.526639344	6011.82677659597	2.67418032786885	7.93852459016393	0.972116833062718	44203.0543032787	1754.04311582506	976	7.1	16.2	5	3.8	15.8	0.3	9.9	12.2	20.6	11.6	5.8	25.2	13.7	26.3	1977394	165200.6	1663.18	631.96	11.2	8.3	9.1	8.9	8.8	11.3	11	7
1	C14	1	FANCF	NM_022725	sample	7.88188073394495	40.6043577981651	5.00388401459221	267639.521788991	5002.15098436601	2.55619266055046	8.30619266055046	1.5492220300036	34374.9392201835	1751.88574385999	872	3.1	19.7	55	1.5	21.9	55	8.1	15.6	55	6.7	8.7	55	7.3	55	1745729	127916.9	1397.53	483.47	8.4	10	4.2	28.2	5	10.9	4.5	25.2
1	C14	2	FANCF	NM_022725	sample	8.56331877729258	47.9082969432314	5.6260768362832	353150.475982533	5775.48739689445	3.58224163027656	11.5181950509461	1.20119332354081	65769.8966521106	2149.7143457211	687	6	13.2	7.7	2	16.7	0.3	9.5	11.1	25	9.5	0	30.1	10.9	31.3	1851538	190684.9	1574.37	728.65	9.6	8.7	13.2	8	7.4	9	13.2	5.5
1	C14	3	FANCF	NM_022725	sample	8.59405940594059	50.1943069306931	5.59352738829595	385238.981435644	5804.57073889527	2.90222772277228	8.91707920792079	1.09824038056152	46790.7363861386	1860.72246770731	808	6.6	16.2	7.9	2.8	16.3	0	9.9	11.3	21.9	12.5	5.1	28.7	14.9	28.7	1967714	163834.9	1637.12	618.42	11.8	7.1	9.7	13.7	8.2	8.8	9.2	13
1	C15	1	Sep-12	NM_144605	sample	9.10852713178295	49.5880398671096	5.05779009039549	363124.215946844	5692.14662599424	2.52159468438538	8.15503875968992	1.68671643558143	35178.8272425249	1958.98040365514	903	3	15.5	60.7	2.3	16.8	60.7	11.3	9	60.7	12.7	4.9	60.7	14.4	60.7	2019316	125817.8	1534.65	452.45	12.4	5.5	3.8	19.7	7	6.6	3.4	25.5
1	C15	2	Sep-12	NM_144605	sample	9.48375451263538	56.7713598074609	7.27629474593293	454718.235860409	6326.48690824706	3.24308062575211	10.0385078219013	1.39780291938605	51081.4079422383	2113.16610854294	831	5.2	10.6	9.7	3.2	10.8	0.1	12.5	8.8	27.1	14.4	0	38.5	17	37.5	2259094	158693	1761.39	573.11	14.2	4.7	7.8	6.9	9.1	5.2	7	6.6
1	C15	3	Sep-12	NM_144605	sample	10.4669163545568	56.8077403245943	5.59534060543021	403494.269662921	5416.93971204052	3.47440699126092	10.3483146067416	1.76608945678523	45832.1935081149	2235.45640083865	801	3.5	16.9	12	2.6	22.6	0.2	14.6	9.5	32.7	14.9	4.4	47.4	15.5	44.9	2088474	122301.5	1533.91	433.07	12.1	15.9	4.1	25.3	6.5	18	4.2	30
1	C16	1	GNPTAB	NM_024312	sample	9.20215311004785	54.9437799043062	6.00820618618664	436378.802631579	6041.38990909977	3.12799043062201	10.5430622009569	1.14395942013586	58783.0502392345	1917.33511564717	836	5.1	13.2	47.4	4.7	14.4	47.4	12.4	9.7	47.4	14.7	3.9	47.4	17.2	47.4	2213416	192413.9	1796.87	723.08	16.5	4.5	12.7	5.1	12.6	5.3	12.8	1.6
1	C16	2	GNPTAB	NM_024312	sample	8.86397058823529	54.3970588235294	6.12300604807946	442248.694852941	6068.10665717733	3.75857843137255	13.1213235294118	1.35643935508692	74768.4509803922	2185.8260573429	816	7.2	16.5	11.2	4.8	17.8	0.1	12.9	12.3	27.2	14.3	0	33.3	17	34.8	2127673	189620.9	1814.79	713	14	7.6	13.1	6.6	10	7.6	13.7	4.8
1	C16	3	GNPTAB	NM_024312	sample	9.38224414303329	54.7891491985203	5.88623486962224	440685.991368681	6089.09186508086	3.95437731196054	13.0974106041924	1.19350990990921	78593.905055487	2196.34402089323	811	5.5	16.6	8.9	3.5	14.3	0.5	13.4	11.7	28	15.4	6	32.2	17.5	32.4	2222011	199322.5	1812.3	757.1	14.4	5.5	15.4	10	11.5	5.8	15	8.8
1	C17	1	53BP1	NA	Positive	13.6888020833333	90.4635416666667	6.85463550143835	764675.428385417	7097.30209415183	5.68098958333333	25.7330729166667	2.41679466474686	149729.419270833	2755.49826939497	768	6.8	5.9	58.2	5.6	5.5	58.2	25.7	5.7	58.2	31.5	3.1	58.2	36.6	58.2	2844314	179857.7	2151.65	686.31	24	4.2	12.4	17.6	20.4	2.9	14.5	17.3
1	C17	2	53BP1	NA	Positive	13.8720588235294	93.225	6.93826349543829	800067.361764706	7280.53147070332	6.21911764705882	28.5058823529412	2.22888589471797	173722.557352941	2892.92919586137	680	8.8	5.7	27.2	6.8	6.3	1.2	29.3	5.6	42.2	29.3	0	46.9	35.7	47.6	2761630	181143.3	2193.96	679.7	23.4	4.9	11.3	9.7	18.4	2.2	11.8	5
1	C17	3	53BP1	NA	Positive	13.2283783783784	88.0216216216216	6.63357387448709	755570.912162162	7050.05314761884	5.12432432432432	22.3540540540541	2.12513975483097	130293.363513514	2759.03859315429	740	8.2	8.8	25.7	5.8	8.2	0.4	27.3	6.2	38	30.4	3.1	47	33.6	46.9	2750048	173709.8	2075.64	627.63	23.1	4.7	11.1	8.1	14.7	5.4	10.8	8.9
1	C18	1	53BP1	NA	Positive	13.6540962288687	93.257477243173	6.97082163119045	816423.44993498	7489.80396596376	5.02990897269181	23.2873862158648	1.82718683598913	153579.209362809	2712.45730620854	769	7.9	4.4	50.5	8.5	4.4	50.5	25.6	4.8	50.5	29.4	2.1	50.5	35.8	50.5	2764962	211952.1	2245.04	802.75	24.8	4.8	17.2	7.2	22.4	3	17	4
1	C18	2	53BP1	NA	Positive	13.070385126162	87.6467463479416	6.93649559328638	761049.802124834	7313.53649747187	5.03054448871182	22.0690571049137	1.84634682099095	138000.484727756	2693.73593662032	753	7.8	4.6	23.1	6.2	5	0.9	22.7	5.6	37.7	26.6	0	41.3	30.8	42.2	2675839	196326.7	2173.57	735.69	23.1	5	14.3	6.6	19.8	4	14.3	4.6
1	C18	3	53BP1	NA	Positive	14.2204142011834	93.7766272189349	7.3000519618185	793700.634615385	7362.26520759326	5.40236686390533	24.7366863905325	1.96897254876807	152093.569526627	2633.23884672368	676	7	4.4	24	5.8	4.1	1	29.7	5.9	38	32.5	2.5	42	37.3	42.6	2743255	185793.9	2177.36	678.55	23.8	5.2	12.9	7.1	18.6	5.3	11.1	4.6
1	C19	1	53BP1	NA	Positive	13.9542079207921	93.9071782178218	7.28031758209781	814789.396039604	7452.37140309011	5.00371287128713	22.9232673267327	2.00049174827665	145932.455445545	2681.0741403518	808	6.9	4.3	49.4	7.4	3.7	49.4	28.1	4.6	49.4	31.3	1.9	49.4	38.9	49.4	2783033	210401.7	2255.78	811.06	25	4.2	14.5	6.2	20.2	2.5	14.4	6.1
1	C19	2	53BP1	NA	Positive	14.0726172465961	95.7821482602118	7.92761001880806	834499.962178517	7568.39859643542	6.47655068078669	30.1770045385779	2.2739226865892	196833.107413011	3144.97404108916	661	8.8	5.6	27.8	6.4	4.7	1.8	29.5	5.3	43.1	34.9	0	46.9	40.4	48.9	2820033	207096.5	2412.35	802.6	23.4	4.7	13.5	8.8	21.6	2.9	16.8	6.5
1	C19	3	53BP1	NA	Positive	13.9393203883495	91.4211165048544	7.09699942002446	787679.311893204	7405.84997551789	6.19538834951456	27.8640776699029	2.23354407073841	181257.609223301	3228.08842232606	824	8	5.2	27.5	6.4	4.7	1.1	29.9	5.6	43.9	33.7	2.1	49	38.8	49.9	2798593	210927.2	2241.97	787.73	25.7	5.2	18.1	5.7	19.2	3.5	18.6	2.3
1	C20	1	53BP1	NA	Positive	13.2380952380952	86.6993197278912	7.47842080938343	741607.001360544	7206.04219119413	5.17551020408163	23.7510204081633	1.95586450948963	155568.608163265	2746.23417594399	735	7.3	6.3	49	7.1	4.8	49	24.8	5.4	49	28.3	2.7	49	33.2	49	2643253	227892	2191.38	845.8	21.9	3.8	20.3	6.1	19	2.9	18.6	2.4
1	C20	2	53BP1	NA	Positive	13.991879350348	93.5046403712297	7.44521917000142	823281.026682135	7555.23781021587	5.68793503480278	26.1983758700696	2.07552498115517	174968.075406032	3047.22451286692	862	6.7	5.9	25.8	6.7	5.1	1.6	28.8	5.6	39.7	31.6	0	44.9	37.2	46.6	2832166	214988.7	2279.07	791.02	24.4	4.1	18.1	4.5	18.6	3.5	18.2	2
1	C20	3	53BP1	NA	Positive	13.0962962962963	86.5714285714286	7.77165804823114	760857.33015873	7502.20519265244	5.49417989417989	24.6888888888889	1.9298725193029	161545.968253968	2855.9208685088	945	8.5	5.7	23.9	8.8	3.6	1.4	24.7	5.9	38.8	29.9	1.5	42	35.3	43.9	2943978	208215.2	2442.35	785.38	24.3	4.2	17.6	10.5	21.8	2.5	15.8	8.8
1	C21	1	53BP1	NA	Positive	13.1818181818182	92.5824345146379	7.61878002362043	795446.747303544	7178.8781611208	5.49306625577812	25.8597842835131	2.13538176788008	162883.489984592	2741.37566088283	649	8.3	6.5	55	7.1	6.5	55	25.7	7.6	55	31.6	3.7	55	35.6	55	2825561	189012.9	2228.47	698.19	28.2	5.2	12.3	12.2	20.6	2.8	12	12.6
1	C21	2	53BP1	NA	Positive	13.6534772182254	88	7.01924178772536	736185.84292566	7136.21818744035	5.52997601918465	26.3141486810552	2.06033575738071	168544.423261391	2823.73576296905	834	6.6	6	26.6	4.6	5.5	1	27.3	6	38.1	26.4	0	42.9	33.3	44.2	2611777	206734	2063.93	757.21	19.2	5.2	14.9	4.9	14	5.4	14.9	3.4
1	C21	3	53BP1	NA	Positive	13.9911111111111	94.2088888888889	7.03724258367265	805842.167407407	7282.66153713874	5.98814814814815	27.8014814814815	2.09893596362688	173126.25037037	2813.29188933265	675	8.4	7.3	26.4	6.7	7.6	0.6	29.3	5.9	40.4	33.2	3.1	44.3	36.7	45.3	2752812	191065	2152.41	688.22	24.1	5.9	11.9	7.7	16.1	4	11.4	5.2
1	C22	1	53BP1	NA	Positive	12.7682926829268	87.2225609756098	7.6533781556162	745102.472560976	7128.07436935502	5.47713414634146	24.6219512195122	1.94742765835657	151615.695121951	2706.00603362134	656	10.5	5.6	51.5	7.8	5.5	51.5	25.2	4.7	51.5	29	2.7	51.5	32.6	51.5	2748914	200326.1	2137.15	744.78	23.6	4.1	14.6	7.8	16.9	2.4	14.3	6.9
1	C22	2	53BP1	NA	Positive	13.7054263565891	93.3229974160207	7.72323121581496	791534.92377261	7214.80796436413	6.37080103359173	30.1472868217054	2.30774764830056	193016.717054264	3109.55016416247	774	9.3	4.7	29.6	6.5	5.3	0.6	27.3	5.8	44.7	32	0	49	36.2	50.3	2748230	203630.9	2295.39	747.2	22.4	5.6	14.2	5.8	18.5	4	13	3.1
1	C22	3	53BP1	NA	Positive	13.4877300613497	92.2622699386503	6.92296321831473	792209.447852761	7016.92174458925	6.7101226993865	29.7315950920245	2.47867758594911	185875.144171779	3354.72034742906	652	9.2	7.8	28.7	6.3	7.8	0.6	26.5	5.7	47.2	32.1	3.2	53.5	37	53.7	2723522	197780.3	2159.04	733.24	22.7	5.2	13.8	5.5	17.8	6.6	14.7	5.2
1	D03	1	RAD51	NA	Positive	11.0553191489362	61.3489361702128	5.13757180313431	462302.938297872	5989.91148289664	1.86382978723404	3.49574468085106	1.05994612848476	13774.8446808511	1443.71592442312	470	3.4	15.1	52.1	2.3	15.1	52.1	18.7	10.9	52.1	15.1	5.5	52.1	17.4	52.1	2378518	176699.3	1793.31	654.34	16.8	6.4	10.4	17	11.7	4.3	11.7	14.7
1	D03	2	RAD51	NA	Positive	11.7331975560081	72.1242362525458	6.02616152365486	589474.101832994	6274.96614533527	2.06313645621181	3.39714867617108	0.901768849336837	11334.7576374745	1556.98292867438	491	8.6	12.6	2.2	3.9	11.4	0	22.8	9.6	20.8	20.2	0	29.1	21.6	27.3	2724593	176893.6	1902.01	612.67	21.2	3.5	11.8	9	12.8	3.3	9.6	7.9
1	D03	3	RAD51	NA	Positive	11.8428571428571	67.5571428571429	5.72038901137266	532975.49047619	6565.1165227853	3.51190476190476	6.45	1.32234297156024	19164.1738095238	1996.39707685312	420	7.4	8.6	3.1	4	9	0	17.1	6	34.8	17.4	2.6	49.8	19.5	45.5	2801765	166169.3	2031.18	566.97	21.7	2.9	8.3	6.2	14.8	2.6	5.2	4.5
1	D04	1	RAD51	NA	Positive	11.4040632054176	69.3476297968397	7.48680040606014	557086.972911964	6690.80273350036	2.08352144469526	4.21444695259594	1.05533351327107	22337.2550790068	1639.71609953732	443	7.9	8.1	51.2	4.7	9	51.2	19	8.8	51.2	18.5	2.5	51.2	21.2	51.2	2588191	213376.2	2090.13	774.94	19.6	5.6	12.9	5.9	14.9	2.3	12	2.5
1	D04	2	RAD51	NA	Positive	12.7251732101617	76.8452655889145	5.98161729442188	647516.327944573	6928.12238398284	3.70207852193995	6.53348729792148	1.16499518108969	25120.6304849885	2240.8062649031	433	6.5	8.3	2.5	4.6	8.1	0.2	22.4	6.7	36.3	19.6	0	44.6	23.1	45.3	3047418	235251.8	2115.05	797.68	23.1	3	21.9	3.9	14.3	2.5	18.2	3.7
1	D04	3	RAD51	NA	Positive	9.05691056910569	53.4455284552846	4.9671358404672	404586.829268293	4824.02036868943	2.26666666666667	4.42764227642276	1.00285827772844	15153.9495934959	1121.18125028689	615	6.8	25.5	3.1	3.4	36.1	0.3	14.5	23.6	18.5	12.7	12.2	29.8	13.5	21	1886431	120126.7	1413.73	418.76	14.3	34.5	6.5	42.8	9.8	35.6	6.2	42.3
1	D05	1	RAD51	NA	Positive	11.2696850393701	67.9586614173228	6.06841874928743	543178.37992126	6407.61268635519	1.65551181102362	2.75590551181102	0.765539147467992	10236.5511811024	1469.58547724358	508	7.9	9.3	50.4	4.5	9.3	50.4	17.5	9.8	50.4	17.9	4.1	50.4	20.1	50.4	2444059	177978.8	1869.81	630.86	18.1	6.9	10.8	13.8	12.8	4.1	10.2	11.8
1	D05	2	RAD51	NA	Positive	11.0304347826087	67.3347826086956	6.83825770508427	532687.184782609	6449.96798000912	2.07391304347826	3.44347826086957	0.877103281091938	13012.2043478261	1609.93466847059	460	8.9	10.4	1.5	3.5	12.8	0.2	18.3	8.5	20.9	16.3	0	27.6	19.1	26.5	2469973	176909.9	1907.01	622.96	17.6	6.5	9.8	12.2	10.9	4.3	9.6	10.2
1	D05	3	RAD51	NA	Positive	12.1315192743764	72.0793650793651	6.18004561901602	569727.013605442	6339.37500059288	2.1609977324263	3.50566893424036	0.851793065248447	12387.2335600907	1691.39526747841	441	7	11.8	1.4	3.2	12.2	0	22.2	5.9	20.9	20.9	2.5	26.8	21.8	24.9	2760423	186300.2	1864.44	624.48	22.4	2.7	11.8	7.9	14.3	3.6	10.2	5.2
1	D06	1	RAD51	NA	Positive	11.6681514476615	71.086859688196	6.67555625886608	570559.968819599	6550.7189455819	1.89309576837416	3.96213808463252	0.811632380822083	19309.6748329621	1584.37368987772	449	6.9	9.4	49	6.2	8.2	49	19.6	5.8	49	19.8	2.4	49	22.3	49	2684185	228462	1979.57	793.37	20.9	2.7	18	8.7	13.1	2.7	16.9	7.1
1	D06	2	RAD51	NA	Positive	10.625	63.0539215686275	6.19295453549518	497530.071078431	6428.64294073118	1.87990196078431	3.99264705882353	0.995969820226695	19737.2328431373	1597.55991471522	408	6.4	11	2.9	3.9	10.3	0.5	15.7	10.8	16.9	15.2	0	24	16.7	24	2333653	199918.8	1774.28	707.35	12.5	4.9	11.8	8.3	9.6	5.1	11.3	7.8
1	D06	3	RAD51	NA	Positive	10.9249329758713	67.1447721179625	6.37985738808226	538719.81769437	6458.52243660418	2.54155495978552	4.2627345844504	0.997302704742383	15096.8337801609	1775.41648225356	373	9.9	9.1	1.3	4	10.7	0	17.2	9.1	24.4	14.7	4.6	33	18.2	32.4	2604200	203842.4	1911.52	710.9	18.5	7.2	13.9	5.9	10.7	4.8	12.9	2.4
1	D07	1	RAD51	NA	Positive	11.1443569553806	64.1312335958005	6.04397546174437	494759.674540682	6478.92106110493	2.00524934383202	3.80314960629921	1.0893719881598	15973.1128608924	1540.00800992345	381	7.3	8.4	54.6	3.7	7.1	54.6	16.5	5.2	54.6	16	2.6	54.6	18.4	54.6	2574619	188987.7	1866.95	671	22	4.7	11	8.9	12.9	2.6	8.4	8.4
1	D07	2	RAD51	NA	Positive	11.3170731707317	69.3658536585366	6.73653349542256	551856.132791328	6226.69382371151	2.47425474254743	4.289972899729	0.967129091925839	19056.2032520325	1981.88023025032	369	7.6	10.3	1.4	2.2	13	0.5	18.2	9.2	24.1	17.9	0	30.9	19	31.4	2618136	219775.6	1860.86	781.19	16.8	3.5	16	2.7	10.3	1.6	14.9	2.4
1	D07	3	RAD51	NA	Positive	10.4578651685393	59.3174157303371	5.41487045001229	453335.438202247	5973.88868420183	2.91292134831461	5.92134831460674	1.26582496037037	20868.5028089888	1910.03859082918	356	7.3	16.9	5.1	2.5	16	0	14	9.3	28.9	14.6	4.2	38.8	17.4	37.6	2459131	175349.6	1783.38	613.49	14.9	6.5	11.8	8.7	10.7	7.9	9.3	7.3
1	D08	1	RAD51	NA	Positive	10.01953125	73.828125	9.71289215616842	656761.96875	6654.80648471567	2.11328125	5.29296875	1.19973914219838	33872.55859375	1843.69092892349	256	12.1	10.9	54.3	10.2	13.7	54.3	15.2	11.7	54.3	19.1	4.7	54.3	25.8	54.3	2848993	245940	2269.3	858.24	20.3	8.2	16.8	8.2	18.8	0.8	16	4.3
1	D08	2	RAD51	NA	Positive	11.1300578034682	71.5491329479769	8.25237478180326	591816.095375723	6477.30215808338	2.73410404624277	5.89884393063584	1.1081449206701	32616.8901734104	2048.88206539689	346	9.5	11.3	5.5	6.1	13.3	1.7	16.5	9.8	25.7	19.7	0	36.7	21.7	36.4	2856847	243888	2159.24	896.96	22	6.6	21.4	12.4	15.9	5.2	19.7	9.2
1	D08	3	RAD51	NA	Positive	10.6327272727273	67.6545454545455	6.97078279007843	544078.923636364	6132.04249147906	2.33454545454545	4.44363636363636	0.948009840505056	21874.3163636364	1756.45760647487	275	11.3	10.9	2.2	5.5	16	1.1	16	10.9	20	16.7	4	26.2	18.2	26.5	2520716	243560.4	1869.18	832.75	16	9.8	21.5	9.5	10.5	9.5	16.7	7.3
1	D09	1	SMC3	NM_005445	sample	9.07216494845361	54.3745704467354	7.39103197016899	424540.743986254	6336.40694683788	3.24226804123711	9.38316151202749	1.0851247819133	50467.2972508591	1878.77503528147	582	7.4	9.3	50.3	3.8	10.8	50.3	11.2	10.1	50.3	13.1	3.6	50.3	15.3	50.3	2113116	196149.8	1866.73	748.54	10.5	5.5	12.5	5.3	11.9	5.7	13.7	3.8
1	D09	2	SMC3	NM_005445	sample	10.2992125984252	61.4409448818898	6.26449700308054	490991.255905512	6498.32322285488	4.59055118110236	13.0433070866142	1.39946815547518	74807.2696850394	2676.05803694794	508	7.7	7.7	6.3	4.5	9.6	0	14.6	5.9	32.3	15.2	0	39.6	17.9	42.7	2281344	219009.6	2029.51	836.88	14.6	4.7	16.9	3.5	15.4	3.7	18.5	1
1	D09	3	SMC3	NM_005445	sample	8.36974789915966	48.9361344537815	4.92113427293212	388883.663865546	5221.8689240495	3.41848739495798	8.39495798319328	1.04176283287564	40675.068907563	1931.65538831919	595	5.9	27.1	3.2	3.2	26.4	0	11.9	24.4	29.1	10.8	21.7	34.3	14.6	33.4	1868817	142216.3	1690.93	526.63	11.8	21.7	8.7	28.9	11.4	17.1	8.7	26.9
1	D10	1	CHD8	NM_020920	sample	10.7701688555347	68.7748592870544	6.33784554636467	573145.022514071	6552.5360846075	5.23545966228893	22.4427767354597	1.87762194143042	146694.265478424	2869.70393567778	1066	5.3	11.4	52.9	5.7	9.6	52.9	19.1	9.4	52.9	23.4	4.5	52.9	27.3	52.9	2386720	205945.4	1986.4	783.31	21.1	5.8	17.1	9.8	17.7	7.5	17.9	9.5
1	D10	2	CHD8	NM_020920	sample	11.7197640117994	77.6116027531957	6.64803128293759	673283.613569322	6999.50605962883	5.75516224188791	24.5319567354966	2.0256631001931	165719.492625369	3320.34978063043	1017	7.6	8.8	23.4	6.3	8	2	20.4	7.2	40.7	25.8	0	46.1	31.3	48.2	2615428	224992.9	2123.74	860.7	22.7	4.1	20.4	5.5	18.5	4.7	20.9	3.9
1	D10	3	CHD8	NM_020920	sample	9.65765765765766	60.4586404586405	5.49731380680409	487618.801801802	5825.42005495337	4.30548730548731	17.3202293202293	1.63428888433314	108108.429156429	2501.03127111643	1221	6.3	19.5	18.8	3.7	20.2	0.7	14.8	15.6	34	19.8	11.5	38.8	23.1	39.8	1940701	176362.8	1634.72	686.77	15.2	18.7	15.9	18.7	11	20.7	15.7	15.7
1	D11	1	COL5A2	NM_000393	sample	9.10909090909091	52.3777777777778	5.82340791180219	355680.95959596	4968.067310072	4.54141414141414	15.3818181818182	1.49188092555063	89940.5212121212	2454.51743459778	495	6.5	13.9	55.8	3.2	27.1	55.8	12.3	13.1	55.8	13.9	5.9	55.8	13.7	55.8	1876312	235829.8	1420.4	839.37	11.1	22.4	23.2	15.8	6.9	24.8	22.6	15.4
1	D11	2	COL5A2	NM_000393	sample	9.10477657935285	51.3944530046225	6.1504490121086	378695.12788906	5734.90727566281	4.04160246533128	14.0231124807396	1.50709492873231	85112.8397534669	2353.77774917906	649	5.5	14	10.5	2.8	17.7	0.8	10	9.7	28.8	10.6	0	35.3	12.3	36.8	1994232	212981.8	1715.82	775.66	10	5.4	17.9	11.6	8.8	8	17.3	10.8
1	D11	3	COL5A2	NM_000393	sample	8.68933539412674	50.2689335394127	5.25143287850302	382007.412673879	5763.31383194894	3.12982998454405	10.6367851622875	1.20869860423789	66129.5904173107	2171.24988498882	647	5.9	17.5	8.8	2.6	18.5	0.8	10.4	11.1	24.6	11.9	4.6	30.4	13.3	30.9	1959447	238756.2	1631.46	891.94	11.6	8.2	22.4	4.3	9.4	8.7	21.6	1.9
1	D12	1	BRCA2	NM_000059	sample	8.51139601139601	57.6581196581197	7.46053189128062	491275.811965812	6331.06116231141	1.13247863247863	2.72079772079772	0.622433106977012	12369.9487179487	1044.29488662375	702	11	14.5	32.2	7.5	14.4	32.2	10.1	14.8	32.2	14.8	6.7	32.2	18.7	32.2	2098863	172621.5	2040.69	672.62	14.1	10.3	11.1	16	16.8	9	10.8	9.4
1	D12	2	BRCA2	NM_000059	sample	8.74504249291785	58.5651558073654	7.11877538812861	495670.722379603	6218.77761243194	1.39235127478754	3.1671388101983	0.748514019938322	16910.5311614731	1317.91598330849	706	9.5	12.9	3.3	6.5	14.7	0.6	9.2	13.5	12.3	13.2	0	18.1	16.4	19	2274795	189813.8	1940.96	750.27	15.9	9.5	11	6.1	13.9	9.5	13.2	1.1
1	D12	3	BRCA2	NM_000059	sample	8.99289520426288	59.5843694493783	8.02603020448044	500684.293072824	6185.53591355608	1.53641207815275	2.79040852575488	0.726566033137969	12029.6198934281	1306.70642428065	563	11	13	1.6	6	13.1	0.4	11.2	13.5	14.6	15.6	5.9	19.7	16.5	19.7	2230219	161674.6	1986.96	650.22	14.2	12.6	8.9	14.6	14.2	7.8	8.7	7.1
1	D13	1	UBR5	NM_015902	sample	6.19480519480519	37.0714285714286	7.06235373279683	261487.058441558	5183.55107528138	3.38961038961039	10.3463203463203	1.16775801692828	64713.0865800866	2306.53547643999	462	5.2	16.9	57.4	2.8	20.6	57.4	4.5	17.3	57.4	6.1	7.1	57.4	7.1	57.4	1578667	297737.8	1520.61	1163.1	5	8.4	31.8	4.1	6.1	7.1	29.4	0.9
1	D13	2	UBR5	NM_015902	sample	6.59198113207547	39.7924528301887	8.73800621130029	309703.339622642	5326.37097484695	4.31839622641509	12.5518867924528	2.25030070786129	76755.1580188679	2887.53831371714	424	6.6	18.9	5.7	4.7	22.4	0.9	6.1	17.9	34	8.5	0	44.1	9.2	47.6	1756190	255822.8	1704.27	1001.94	6.8	8.3	23.1	4.7	7.5	7.5	23.8	1.4
1	D13	3	UBR5	NM_015902	sample	7.37894736842105	40.8947368421053	5.73383070980193	282767.244736842	5239.80686484443	4.83684210526316	13.8026315789474	1.98115321076679	79972.3842105263	2943.29709644115	380	5.3	17.9	8.2	2.1	21.6	0.8	7.9	14.7	41.3	6.6	5.8	51.3	7.9	52.6	1779098	294829.8	1548.2	1062.85	7.9	5.8	30.8	3.4	6.3	6.8	27.1	1.8
1	D14	1	TET2	NM_017628	sample	9.43249176728869	56.5411635565313	6.0334201456704	446257.79363337	5906.70781754128	2.70362239297475	9.53128430296378	1.08962832964636	52221.3973655324	1603.44324628307	911	5	15	40.2	3.8	15.5	40.2	14.1	11.1	40.2	15.8	4.8	40.2	17.3	40.2	2061777	169751.2	1618.04	635.97	14.4	6.3	10	12.8	11.2	10.2	10.2	14.5
1	D14	2	TET2	NM_017628	sample	10.4042553191489	62.7367021276596	6.84894732463613	501362.448138298	5962.67207777524	4.00265957446809	13.5226063829787	1.26936033525569	76352.8204787234	2070.33290243931	752	5.1	14.8	10	3.2	17.7	0.1	18	10.5	27.8	17.3	0	32.7	18.9	33.8	2214200	176334.6	1762.65	657.82	14.4	9.6	12.1	14.4	10.9	12.2	13.6	14.2
1	D14	3	TET2	NM_017628	sample	9.27651006711409	49.0228187919463	5.33519133507753	354537.383892617	5593.11613413653	3.33422818791946	10.1127516778523	1.72266207918234	44553.3825503356	2155.38168221565	745	4.8	17.3	12.9	2.1	19.2	0.5	11.9	12.8	29.4	11	5.9	47.5	11.9	44.2	1940216	151396.7	1541.09	556.98	9.8	7.9	7.7	19.6	5.9	11.7	7.9	20.8
1	D15	1	AMER1	NM_152424	sample	9.47581552305962	58.8616422947132	6.43781663730118	471628.940382452	6008.9075894596	4.27896512935883	15.8897637795276	2.01841677550898	100942.435320585	2678.5091076764	889	5.5	13.5	61.3	4.3	13.5	61.3	14.6	11.6	61.3	18.1	5.2	61.3	20.4	61.3	2273900	210493.6	1826.01	754.1	16.3	4.2	15.5	6	10.6	4.7	14.6	4.4
1	D15	2	AMER1	NM_152424	sample	9.12582056892779	51.890590809628	6.10498935177124	385155.429978118	5972.09452539322	4.22757111597374	13.9628008752735	1.41739819732034	86864.6509846827	2700.11456449047	914	6.2	10.8	9.4	2.7	13.1	0.8	11.4	7.9	31.6	11.9	0	39.4	13.5	41	1885455	199557.6	1652.35	744.7	9.5	7.7	12.3	3.4	7.8	8.9	12.5	1.8
1	D15	3	AMER1	NM_152424	sample	9.37392550143266	54.7736389684814	6.04029557910645	437067.441260745	6169.23487696927	4.75358166189112	13.9283667621777	1.56023129399164	81835.4957020057	2983.24087274227	698	5.7	14.6	10	3.6	13.8	0.1	10.7	8	38	14.3	3.7	47.6	17.2	49.1	2116359	216797.2	1817.8	837.53	12.9	5.2	17.5	3.9	11.2	4.9	17.9	1.6
1	D16	1	EXT2	NM_207122	sample	8.35616438356164	50.1095890410959	6.44854146771795	374231.719178082	5385.15838411758	4.02397260273973	13.0239726027397	1.17022009398829	76384.3167808219	2121.28775201304	584	6.5	15.1	52.4	3.9	21.1	52.4	11	15.4	52.4	14	6	52.4	14.4	52.4	1868985	228286.2	1571.71	829.46	10.6	8.6	18.2	7.7	8.4	12.5	16.8	4.1
1	D16	2	EXT2	NM_207122	sample	8.1501014198783	50.0141987829615	7.95375944301134	380329.77484787	5576.47695661552	4.77484787018256	14.2292089249493	1.46528055255933	83909.0588235294	2744.2070150349	493	8.3	16.2	8.9	4.3	21.1	1.2	9.9	14.6	35.9	10.3	0	43.2	12	43.8	1887863	245281.9	1713.99	983.04	9.1	9.9	21.5	4.7	8.9	14	22.7	0.8
1	D16	3	EXT2	NM_207122	sample	8.53643724696356	51.0566801619433	7.48334924171013	391873.520242915	5804.50941584162	4.90283400809717	14.0627530364372	1.6042960930713	78815.5303643725	2664.38699186288	494	9.1	14.8	8.3	4.7	16.6	0.2	10.3	13	36.6	10.5	5.3	48.2	12.8	47	2018531	213061.3	1856.32	793.14	10.5	7.7	18.8	11.3	10.9	7.7	20.6	9.9
1	D17	1	RAD51	NA	Positive	11.2234042553191	59.7957446808511	6.34137090794831	437352.789361702	5824.19676320124	3.37659574468085	8.66170212765957	1.9310524364093	31476.6553191489	2327.98767646134	470	5.3	14.5	77.2	3.8	14.3	77.2	16.6	9.8	77.2	14.3	3.4	77.2	16.6	77.2	2350267	179808.9	1808.37	648.1	16.6	4.5	9.1	10.9	11.3	2.6	10	10.2
1	D17	2	RAD51	NA	Positive	12.3753280839895	75.3805774278215	6.86484781388855	618267.93175853	6453.88330415114	2.48818897637795	5.45931758530184	0.939234527195571	30215.4619422572	1832.54553232951	381	6.6	11	3.1	4.7	12.1	0.8	21.5	8.1	23.1	21.5	0	30.2	24.7	30.7	2830277	241070.5	1974.97	843.96	19.9	4.7	20.5	7.9	12.6	4.7	16.5	6.8
1	D17	3	RAD51	NA	Positive	12.0020746887967	69.1369294605809	7.09857058543995	546881.460580913	6681.86586882469	2.59128630705394	4.76348547717842	0.983345413792927	21792.22406639	1692.34543579043	482	8.9	12.2	0.8	4.6	8.7	0.4	19.3	7.9	23.9	20.7	2.7	30.3	22.2	28.8	2645310	201986	1942.66	707.5	20.5	4.6	14.1	7.1	12.9	4.8	12	4.8
1	D18	1	RAD51	NA	Positive	11.747572815534	76.1650485436893	6.53727547417349	636667.565533981	6400.63662143087	1.73543689320388	4.03640776699029	0.759438643490445	20465.6553398058	1404.8885943448	412	10.9	10.9	44.7	5.6	10.2	44.7	21.6	8.7	44.7	19.9	3.6	44.7	19.9	44.7	2681826	222635.5	1910.58	768.98	19.7	4.6	15.3	7.3	13.3	4.1	11.9	3.9
1	D18	2	RAD51	NA	Positive	11.0942928039702	69.0397022332506	7.79610804196681	558807.394540943	6353.19711160705	1.89578163771712	4.51612903225806	1.03788046295556	24238.3622828784	1879.2436944743	403	6	10.7	4.7	3.5	10.9	0.5	16.4	7.7	16.4	17.4	0	24.3	18.4	25.6	2595185	225080.7	1904.74	811.06	17.9	5.5	15.6	5.2	13.6	5	14.4	2.5
1	D18	3	RAD51	NA	Positive	12.6048109965636	74.9587628865979	6.54597826233013	602397.718213058	6664.60140166994	3.17182130584192	5.97250859106529	1.08565765360952	24425.1305841924	1989.61837976449	291	6.2	8.2	2.4	4.1	8.9	0.3	21.6	6.9	28.5	20.6	4.1	39.5	23.7	38.5	2878002	233191.9	2068.9	779.48	21	5.5	21.6	8.2	14.8	3.4	16.2	3.8
1	D19	1	RAD51	NA	Positive	11.7655860349127	76.5062344139651	7.28306705742094	646844.89276808	6669.44116475965	1.81047381546135	3.94763092269327	0.776754779334726	23406.8528678304	1670.38806341148	401	9	10.5	48.9	6.2	9.5	48.9	19.7	7.5	48.9	21.4	3	48.9	24.9	48.9	2784411	251632.2	2058.66	874.34	21.2	4.5	19.7	7.5	15.2	1.5	18.7	6
1	D19	2	RAD51	NA	Positive	12.7915690866511	78.5058548009368	6.65300414829638	656296.362997658	6774.43965732781	2.68384074941452	5.34426229508197	1.04206948112273	26995.9648711944	1930.89127080008	427	8.2	8.9	3.3	5.2	9.8	0.5	22.5	6.3	25.5	20.4	0	32.1	25.1	33.5	2851095	258245.1	2068.11	869.6	22.7	4.2	22.2	7	17.8	2.3	18.5	4.7
1	D19	3	RAD51	NA	Positive	12.1514360313316	74.4960835509138	6.54893324414492	640420.997389034	6831.81812186268	2.01305483028721	3.5822454308094	0.756264897339577	15626.7676240209	1621.91356948493	383	8.6	9.4	1.6	6.5	8.4	0	20.4	7.3	19.1	18	3.7	24.3	23	23.8	2839386	217984.7	2122.61	753.98	20.6	2.9	16.4	9.4	14.6	2.1	13.3	7.8
1	D20	1	RAD51	NA	Positive	11.6204188481675	72.6649214659686	7.08516221810168	599345.460732984	6429.77573155022	1.76439790575916	4.04450261780105	0.809463339068713	23009.7382198953	1594.04633228597	382	7.3	10.7	46.9	4.2	11.5	46.9	19.4	9.9	46.9	19.1	4.5	46.9	22.8	46.9	2737079	250204.9	1970.94	849.35	22.8	6.8	20.9	12.8	14.7	5.5	18.3	10.7
1	D20	2	RAD51	NA	Positive	11.8040712468193	76.3486005089058	6.7989689851053	654150.554707379	6421.02602442281	2.31043256997455	4.43765903307888	0.879532345620925	20180.4580152672	1751.61009772826	393	8.1	12	1.5	5.6	12.2	0.5	20.4	10.2	19.8	21.4	0	26.5	23.7	27.7	2717855	223851.7	2031.22	778.33	20.1	7.6	17	7.1	14	4.6	13.5	2.8
1	D20	3	RAD51	NA	Positive	12.485254691689	74.0509383378016	6.16214569656315	610606.750670241	6673.73848395491	2.41286863270777	4.66756032171582	1.1221843302099	23181.2627345845	2130.94672932289	373	9.4	9.9	2.9	5.6	9.4	0.5	22	7.5	24.9	18.5	3.5	31.4	23.1	31.4	2779593	242184.5	2087.17	863.25	21.4	3.5	19.3	3.8	15.3	2.9	16.4	1.9
1	D21	1	RAD51	NA	Positive	11.4096109839817	68.2265446224256	6.74067175935154	537817.816933638	6205.83901585693	1.7162471395881	4.5629290617849	0.772811005737309	22779.0594965675	1387.99767416604	437	7.8	12.8	42.1	4.8	13	42.1	18.8	9.4	42.1	20.4	3.7	42.1	23.6	42.1	2450083	247260	1921.91	859.3	18.5	5.3	18.8	6.6	13.3	3	17.8	4.1
1	D21	2	RAD51	NA	Positive	10.8571428571429	65.1166180758018	6.42535298253283	507497.658892128	6354.40137967506	2.01749271137026	4	0.759126745034755	22688.166180758	1602.95498651352	343	6.1	11.4	1.7	2.3	12.5	0.9	18.7	10.5	20.1	16.9	0	26.2	19	26.2	2396496	245266.3	1752.65	866.28	18.7	5.2	18.1	3.5	9.3	5.2	15.7	0.6
1	D21	3	RAD51	NA	Positive	11.6573604060914	68.0609137055838	6.21368469347859	533020.631979695	6467.52058644027	2.17258883248731	3.60913705583756	0.845241615332452	13376.0989847716	1729.97753945712	394	6.6	9.6	1.5	2.5	10.4	0	17.8	6.6	21.6	17.8	2.8	28.9	20.6	28.9	2476082	223389.1	1800.68	795.03	16.2	3.3	20.6	3.6	10.9	2.3	16.8	2.5
1	D22	1	RAD51	NA	Positive	11.2239747634069	69.6687697160883	6.36758421084039	573684.305993691	6466.12931553079	1.97476340694006	4.84227129337539	0.847142749032344	29744.7223974763	1543.1126349053	317	7.6	7.9	42.6	5	9.8	42.6	15.8	7.9	42.6	16.1	2.8	42.6	19.6	42.6	2657161	277536	1988.81	990.22	18.6	4.4	25.9	12.3	13.9	5	20.5	6.9
1	D22	2	RAD51	NA	Positive	10.4452380952381	67.8642857142857	7.9683724333643	579242.852380952	6301.73706483516	1.49285714285714	3.55238095238095	0.950777356497403	22472.119047619	1506.49779077877	420	8.8	15	4.3	7.1	16	1.4	14	11.9	11.4	16.4	0	18.6	19.8	19.3	2645172	232964.2	2082.92	817.8	17.9	6	15.5	5.5	13.1	7.9	13.1	4.5
1	D22	3	RAD51	NA	Positive	12.2254901960784	75.7916666666667	6.57544780816577	604632.100490196	6379.22010801647	2.02941176470588	4.24019607843137	0.896413764612294	17932.0269607843	1642.26248668039	408	9.8	10.8	2.2	4.9	11	0	20.8	9.6	20.3	23	3.7	27.5	24	27.7	2609754	209140.6	1942.68	746.66	19.4	6.6	18.6	11	13.2	7.6	16.2	7.1
1	E03	1	RF	NA	Neutral	8.89924160346696	52.4918743228602	6.0814875185548	419685.850487541	6025.19444928872	3.11159263271939	10.4810400866739	1.11121478573005	63761.9967497291	2035.35826696019	923	3.8	14.4	44.3	3.7	13.7	44.3	12.7	11.3	44.3	14.5	5.5	44.3	16.3	44.3	2176442	210654.5	1828.18	802.28	16	6.5	15.9	3.8	12.5	7.4	17.4	2
1	E03	2	RF	NA	Neutral	9.23696145124716	56.3219954648526	5.73103023652087	443839.029478458	6026.65371030549	3.24263038548753	11.3832199546485	1.16625243105935	62709.8594104308	1811.01542861531	882	5.1	14.7	9.2	3.9	13.5	0.3	12.7	10.7	23.9	14.2	0	28.8	17.1	29.4	2212846	166089.3	1846.73	620.75	14.5	5.3	9.5	6.7	11.2	6.1	9.6	6.3
1	E03	3	RF	NA	Neutral	8.18322580645161	47.5458064516129	5.68719185442444	373570.726451613	5904.44396775854	3.04903225806452	9.40258064516129	1.17235560817184	52019.1032258065	2018.23379933246	775	7.2	14.5	7.5	4	16	0.3	8.3	11	24.9	10.6	4.4	31	12.8	31.1	1957877	165878	1697.41	642.82	10.7	6.3	9.9	7.5	10.8	8.1	12.8	7.2
1	E04	1	RF	NA	Neutral	8.48609680741504	50.1668383110196	5.72207150428912	399447.2492276	5981.044832412	3.25231719876416	12.1967044284243	1.19412780011131	76361.9073120494	1983.61044430254	971	5.9	16.3	42.6	3.9	14.7	42.6	11.6	13.6	42.6	13.5	6.5	42.6	16.3	42.6	2105479	215069.5	1774.57	837.04	13.9	6.3	15.7	4.6	10.8	6.2	17.7	3.3
1	E04	2	RF	NA	Neutral	9.06785714285714	55.5619047619048	6.59085981704278	455977.592857143	6182.39504765192	4.38333333333333	15.677380952381	1.3605522399849	103412.064285714	2530.15304305394	840	6.1	15.5	11.1	5.1	16.2	1.5	12.3	14	28.7	15.1	0	33.1	17.5	35.2	2293987	227083.8	1974.77	872.3	17.5	6.8	18.8	5	13.8	6.7	19.5	2.3
1	E04	3	RF	NA	Neutral	9.02386117136659	51.587852494577	5.76959213365303	400385.381778742	5927.25658618848	3.82646420824295	13.2895878524946	1.44456850202299	84620.5422993492	2297.22504845393	922	5.3	15.2	9.1	3.1	15.3	1.2	13.1	10.8	28	13.4	4.3	33.2	15.1	34.5	2165523	185350.1	1798.59	706.86	13.8	6.7	14.1	16.7	11.1	8.4	14.3	15.7
1	E05	1	RF	NA	Neutral	9.56597222222222	57.0081018518519	5.60977458618896	441821.28125	5857.81738635028	3.7337962962963	13.4618055555556	1.24470579639723	83009.1689814815	2200.1854803257	864	5.1	14.6	45.7	3.1	16.3	45.7	14.1	11.1	45.7	17.2	5.9	45.7	18.8	45.7	2057887	223641	1667.95	856.37	14.9	7.2	17.5	3.9	10.3	8.2	19.1	2.9
1	E05	2	RF	NA	Neutral	9.92769607843137	60.7745098039216	5.45743783013747	499587.515931373	6240.85582813033	3.67279411764706	13.0281862745098	1.29858168012569	77157.0110294118	2212.20804477829	816	4.9	13.6	9.6	3.2	13.8	0.1	15	10.2	28.4	18.4	0	32.7	19.9	33.9	2335409	186043.7	1802.99	689.56	17.9	7.8	13	8	13.1	10.3	12.4	5.4
1	E05	3	RF	NA	Neutral	8.5206508135169	49.846057571965	5.37022057186028	376731.451814768	5569.06190320598	3.270337922403	11.1939924906133	1.15889968599841	66744.6270337922	1983.48885342863	799	4.9	18.5	8	2.8	22.7	0.5	9.5	11.3	23	12.8	5.9	27.5	14.8	28.2	1954221	189225.6	1565.02	735.91	11.9	15.8	15.9	13.5	9.6	20.3	16.3	13.6
1	E06	1	RF	NA	Neutral	7.22974358974359	40.2594871794872	5.01055507681994	267168.525128205	4766.28253902758	1.8974358974359	7.28	0.823888985920075	37023.7179487179	1110.33465743014	975	3.6	20.9	27.4	0.9	25.8	27.4	8.7	17.5	27.4	10.6	8.3	27.4	10.8	27.4	1619880	146004.8	1285.62	538.38	8.4	7.8	6.6	16.2	5	15.1	7	18.1
1	E06	2	RF	NA	Neutral	9.31756756756757	57.6925675675676	5.80634712918178	468603.647522523	6189.37759423639	4.21959459459459	15.0844594594595	1.46782931976348	95959.9054054054	2546.08648222077	888	7.1	14.1	11.7	4.4	14.1	1.2	12.8	9.6	29.5	17.3	0	35	19.3	37.7	2285265	206840.5	1860.9	793.62	15.9	4.2	13.6	3.9	12.8	6	15.7	2.8
1	E06	3	RF	NA	Neutral	9.27075812274368	56.309265944645	6.01086347487836	448959.512635379	6134.47625810351	3.55836341756919	13.0024067388688	1.37711550965081	79138.7761732852	2212.38161451944	831	7.9	14.3	11.9	4	13.5	0.2	12.4	10.3	27.2	15.9	4.3	32.6	18.1	34.1	2173303	194755.8	1752.32	731.62	14.4	7.3	13.7	4.7	10.6	9.9	16.1	4.2
1	E07	1	RF	NA	Neutral	9.01951219512195	54.2878048780488	5.47289328198047	434315.328048781	5947.69216585646	3.34268292682927	12.3524390243902	1.27558035207359	77018.6963414634	2118.76311171017	820	4	13.9	46	4.3	14.8	46	12.2	12	46	15.2	6.5	46	17.3	46	2156984	211782.9	1733.8	797.81	14.6	5.1	16	4.1	13.2	7.4	14.3	1.1
1	E07	2	RF	NA	Neutral	8.94312169312169	55.1785714285714	6.03499264831599	445359.962962963	5926.83581071719	3.71031746031746	12.5396825396825	1.24261599860023	72769.5965608466	2255.56587017771	756	7.1	14.9	9.4	3.4	17.5	0.3	14	14.2	27	15.1	0	33.1	17.6	34.7	2177085	192600	1799.64	729.91	14.2	5.7	12.7	6.2	11.4	9.1	14.4	2.5
1	E07	3	RF	NA	Neutral	9.21173469387755	51.5191326530612	5.03893628012154	396548.536989796	5955.12766842036	3.81760204081633	12.405612244898	1.30734491974224	72690.8303571429	2285.30268872224	784	5.2	15.8	8.3	3.2	15.4	0.6	13.3	11.1	28.6	13.8	5.7	34.4	14.5	35.3	2186835	197976	1751.04	740.69	14	4.7	14.7	3.7	10.6	7.9	15.1	2.2
1	E08	1	RF	NA	Neutral	8.82998819362456	52.3754427390791	5.3210284158466	406284.844155844	5671.53336965249	3.41322314049587	12.8996458087367	1.27002218446523	80160.8713105077	2117.28496838779	847	5	15.6	46.6	3.3	16.8	46.6	12.4	13.1	46.6	15.3	7.4	46.6	15.8	46.6	2073639	202520.9	1675.74	784.1	14.2	7.1	13.8	5.9	10.3	8.7	15.3	3.7
1	E08	2	RF	NA	Neutral	9.49493813273341	57.6062992125984	6.40400844228998	469532.646794151	6298.43592664355	4.17097862767154	14.355455568054	1.29365095096067	90393.6242969629	2375.78246430185	889	6	12.8	10.2	4.6	12	0.4	14.4	10.7	27.9	16	0	33	17.7	36	2332285	201825.4	1911.61	772.24	18.1	4.6	15.3	6.1	12.9	7.1	15.4	4.9
1	E08	3	RF	NA	Neutral	9.47813822284908	58.0888575458392	6.05415423768077	477555.011283498	6145.15002305462	3.33286318758815	11.2327221438646	1.19003673832798	63706.9506346968	1978.01447036636	709	7.2	14.5	8.2	5.2	14.2	0.3	14.1	12.6	22.7	16.8	4.8	28.1	18.2	29.5	2307525	181985.5	1858.57	679.94	17.2	6.8	13.4	6.1	13.1	8.9	12.6	3.8
1	E09	1	MEX3C	NM_016626	sample	8.23760092272203	47.1303344867359	5.79508712130742	362939.221453287	5581.44966118397	2.51326412918108	7.47058823529412	0.943638241776781	37632.3114186851	1561.51932213757	867	6.3	16.8	42.6	4.2	17.8	42.6	9.6	12.5	42.6	10.5	6.5	42.6	12.2	42.6	1923153	163983.5	1646.14	616.95	11.9	8.3	8.2	9.5	9.6	8.5	8.5	4.6
1	E09	2	MEX3C	NM_016626	sample	8.39877300613497	44.5245398773006	5.49225131220126	326394.206543967	5646.92763842653	3.11963190184049	9.19734151329243	1.17054876533936	48070.2658486708	1864.90685506996	978	3.6	16	6.7	1.8	17.3	0.4	9.6	12.2	25.5	9.1	0	32.4	10.3	32.1	1864298	160328.3	1570.95	593.92	9.8	7.2	7.4	10.7	7.9	7.5	7.3	8.7
1	E09	3	MEX3C	NM_016626	sample	8.15289765721332	48.3057953144266	5.50663691997387	376208.28729963	5577.50782072234	2.60912453760789	8.00493218249075	0.997161622584676	45581.1565967941	1760.65455243305	811	6.4	18.4	6.2	4.2	21.5	0.5	10	14.5	21.7	11.5	9	25.5	14.1	26.4	1825995	165303.5	1537.03	637.33	11.1	15.2	9.7	17.6	10	19.9	10.6	14.8
1	E10	1	CDKN2C	NM_078626	sample	8.51739788199697	54.8668683812405	6.76093213045528	488352.411497731	6430.88920812902	3.25567322239032	10.2465960665658	1.30290570940582	60328.1951588502	2162.5925986482	661	10	13.6	58.1	7.7	12.6	58.1	10.6	12.4	58.1	13.6	4.8	58.1	17.9	58.1	2339946	168428.4	2048.51	653.31	16.9	7.3	8	16.8	17.5	6.1	9.8	14.1
1	E10	2	CDKN2C	NM_078626	sample	9.94039735099338	61.273178807947	6.27861788327896	516524.951986755	6275.4223607362	4.66887417218543	12.773178807947	1.38940799241007	68595.5927152318	2612.67969038346	604	7.5	13.2	6	5.6	14.1	0.3	14.9	9.8	37.1	16.2	0	44.2	18.7	46	2302005	205443.9	2008.25	790.27	15.6	6.8	12.7	4	14.6	6.8	13.4	1
1	E10	3	CDKN2C	NM_078626	sample	9.79857397504456	58.6755793226381	5.50990958861843	483263.871657754	6268.00230461426	3.71836007130125	9.825311942959	1.43955483720584	51973.7575757576	2453.49192994987	561	6.4	13.7	6.6	4.8	14.6	0.7	12.8	8.6	33.7	14.4	3.9	42.6	18.4	43.5	2252798	189167.2	1955.66	741.73	14.6	6.6	10.3	4.6	16.2	8	10.2	1.6
1	E11	1	SPEN	NM_015001	sample	9.06573957016435	48.031605562579	6.1208669820652	355846.14159292	5860.39614233458	2.30847029077118	5.897597977244	1.08004121371883	25795.6308470291	1626.37748807654	791	6.2	15.5	55	4.7	15.9	55	9.9	11.6	55	9.7	3.2	55	10.4	55	1939068	144893.5	1713.11	523.83	9.5	6.4	8	20.1	8.6	4.3	7.3	25.5
1	E11	2	SPEN	NM_015001	sample	9.12239583333333	52.78125	5.69855679836229	415359.471354167	6023.33256415421	3.16276041666667	9.13671875	1.11024462040692	50823.1432291667	2018.32675723851	768	5.1	15	5.9	3	15	0.4	11.6	9	24.7	10.8	0	31.4	13.2	32.7	2044233	180971.7	1592.28	648.63	11.1	4.2	12.2	7.4	7.7	5.2	11.3	8.6
1	E11	3	SPEN	NM_015001	sample	8.44430693069307	47.1955445544554	5.21426239440721	362811.227722772	5960.44273763857	2.62871287128713	6.46039603960396	0.985315794241897	31691.2376237624	1870.44535269906	808	6.1	15.7	3.7	2.6	14.9	0.2	7.9	9.8	20.7	8.9	4.5	28.1	11.3	27.7	1919855	180365.3	1632.18	659.85	8.5	6.8	9.4	6.4	8.4	7.3	10.1	2.4
1	E12	1	ARID1B	NM_017519	sample	9.56990291262136	51.5368932038835	6.01301960330542	384178.970873786	5883.95761341707	3.24368932038835	11.104854368932	1.08583985135186	62366.2825242718	1825.26099181546	1030	4	14.6	40.7	4	13.4	40.7	13.7	9.7	40.7	14.1	4.1	40.7	15.7	40.7	1937993	179384.5	1768.53	707.88	11.8	8.9	11.7	11	9.8	10.1	12.9	5.8
1	E12	2	ARID1B	NM_017519	sample	9.5752741774676	54.9830508474576	6.92451971763176	423262.307078764	5794.13559289163	3.53339980059821	11.9980059820538	1.18027335869392	66333.2083748754	1915.95249163298	1003	4	15.5	8.9	3.6	17.6	0.2	14.6	12.7	26.8	14	0	30.7	16.6	31.2	2067976	161970.3	1709.53	610.82	13	10.1	8.7	10.3	10.9	12.1	7.7	8.2
1	E12	3	ARID1B	NM_017519	sample	10.7409050576752	56.0594498669033	5.49116778343025	402180.773735581	5811.31836612839	3.70718722271517	12.4063886424135	1.16406927665229	68560.9103815439	1944.47273243594	1127	2.9	15.2	9.1	2.6	14.7	0	16.9	8.2	26.3	15.4	3.7	30.3	17.1	31.5	2079350	176191	1670.92	661.69	13.4	8.4	11.6	10.6	8.8	11.2	11.8	9.1
1	E13	1	ERCC4	NM_005236	sample	11.0411471321696	59.5586034912718	5.01279302724399	441429.771820449	5661.36840642473	3.67331670822943	12.7044887780549	1.73977165825779	59348.1359102244	2159.83056053107	802	4.2	17.3	63	2.9	16.7	63	18.1	8.2	63	17.5	4.9	63	19.6	63	2266140	163467.7	1692.74	581.57	17.3	5.9	7.7	12	10.7	5.4	8.1	12.5
1	E13	2	ERCC4	NM_005236	sample	10.5960502692998	60.3554757630162	6.1740965371141	461051.360861759	5963.52863001526	4.96768402154399	15.9389587073609	1.46039741925932	92079.9425493716	2560.14424333037	557	5.6	12.2	8.4	5	13.8	0.4	16.5	8.3	35	15.4	0	42.2	17.1	42.7	2132455	225984.6	1829.99	826	13.3	7.2	17.2	9	10.2	5.4	18.9	4.3
1	E13	3	ERCC4	NM_005236	sample	10.5252100840336	58.3081232492997	5.62614669154368	443614.327731092	5841.32238620355	3.64705882352941	10.4019607843137	1.36985410236072	50187.4425770308	2067.38496339535	714	5	14.7	8.1	4.2	16.1	0.3	15.7	7.6	28.7	15.7	3.4	40.3	17.4	38.4	2072234	145157.6	1658.2	542.26	12.7	8.7	8.4	20.9	10.9	11.3	8	21.4
1	E14	1	ATR	NM_001184	sample	9.58732612055641	65.1622874806801	7.84753864465162	579460.080370943	6584.51913013139	1.80061823802164	4.17619783616692	1.18233272456793	17942.3307573416	1508.71408682869	647	7.7	10.8	51.5	7.7	11.1	51.5	9.9	8.8	51.5	14.7	3.6	51.5	19.3	51.5	2349620	157349.3	2106.1	603.23	13.8	9.9	7.1	12.8	16.1	6	6.8	5.1
1	E14	2	ATR	NM_001184	sample	9.77277970011534	59.8362168396771	7.64905905312691	497352.878892734	6548.28557174949	1.90196078431373	4.40715109573241	0.886188784550042	21507.0230680507	1346.22563613732	867	8.3	10.5	2.7	5.8	11.8	0.5	11.6	9.3	16.5	11.4	0	21.8	15.5	20.8	2145887	131221.6	2077.52	508.69	11.4	9.6	6.7	24.5	14.3	7.2	6.5	20.3
1	E14	3	ATR	NM_001184	sample	8.88751926040062	57.2773497688752	8.56111357198646	486774.37596302	6551.66951537511	2.12326656394453	3.88751926040062	0.906903028043971	14861.3543913713	1613.17527557046	649	8.5	11.1	2	6.2	12.2	0	8.2	10.2	20.3	11.7	2.8	29.7	16	27.6	2139219	145303.7	2017.86	560.24	11.6	8.5	4.6	10	13.3	8.2	6	7.1
1	E15	1	STAG2	NM_006603	sample	9.42357642357642	50.8081918081918	5.40204773389715	368329.568431568	5738.09302730162	2.83916083916084	9.25674325674326	1.63055411904146	41116.6393606394	1994.49851549995	1001	3.6	14.1	60.9	2.1	14.6	60.9	13.2	10	60.9	12.1	5.1	60.9	13.8	60.9	2073395	138900.2	1672.62	516.2	13.4	5.7	5.4	20.7	9.7	6.1	6.3	22.8
1	E15	2	STAG2	NM_006603	sample	9.59547738693467	55.3103015075377	6.35891188947545	431075.84798995	5680.31083561115	3.50502512562814	10.4007537688442	1.69984685754482	42119.1896984925	2071.16475140992	796	4.8	18.3	11.2	3.4	19.8	0.1	14.7	14.2	31.9	14.1	0	47.4	17	45.5	2352675	127076.2	1875.24	461.83	17	6.5	3.9	18	11.3	7.7	3.9	19.8
1	E15	3	STAG2	NM_006603	sample	8.8	54.1233830845771	6.24148402350494	442475.863681592	6068.60515323264	2.9910447761194	9.35223880597015	1.07775810625792	51276.7900497512	1895.60021041677	1005	6.1	17	6.4	4.2	17	0.2	11.6	12.1	23	15.1	5.3	29.6	17.6	30.3	2100640	170359.9	1732.09	657.37	14.9	7.9	9.9	9.8	11.8	11.3	11.5	9.4
1	E16	1	WRN	NM_000553	sample	9.05917159763314	53.8816568047337	7.00967708128096	432789.41321499	6024.4539519578	2.40631163708087	6.87869822485207	0.973887548210635	33904.875739645	1657.82523820735	1014	5.9	14.1	46.7	5.5	14.6	46.7	11.1	12.9	46.7	12.8	5.8	46.7	15.3	46.7	2482248	163005.1	2029.05	618.15	17	5.5	10.1	14.8	13.7	6.4	11.5	13.9
1	E16	2	WRN	NM_000553	sample	8.97329773030708	51.1642189586115	5.79116139075104	399777.289719626	5992.69847942873	2.82643524699599	8.11882510013351	1.14138170686271	44564.5914552737	2010.83340807852	749	6	13	6	3.5	14.3	0.3	10.8	11.3	21.8	10.5	0	29	12.7	29.9	2115155	184855.5	1758.59	694.46	12.8	7.2	10.4	8.8	10.5	9.3	11.1	7.5
1	E16	3	WRN	NM_000553	sample	9.47754137115839	52.5851063829787	5.8268980859191	420724.18321513	6215.20447813791	2.33924349881797	6.32624113475177	0.966754636133517	31481.2446808511	1631.38493802321	846	6.3	14.1	4.6	4.8	13	0.2	12.1	9.6	18.7	12.8	4	23.8	16.2	23.3	2327789	158004.5	1900.18	599.59	16.4	6.1	8	11.8	14.4	7	10	11.3
1	E17	1	RF	NA	Neutral	12.8743914313535	71.8938656280428	5.33866794817861	516340.186952288	5971.1141189333	4.75851996105161	17.8821811100292	2.24730347883615	77345.8227848101	2517.47161909577	1027	2.3	9.4	70.2	2.3	9.4	70.2	26	8.9	70.2	24.5	4.1	70.2	24.7	70.2	2546380	139127.6	1767.18	476.55	19.9	3	4.3	13.8	9.8	4.2	4.2	20.1
1	E17	2	RF	NA	Neutral	13.2082706766917	79.9436090225564	6.48367369339628	661166.281203008	6864.55899772666	4.37443609022556	17.6563909774436	1.73148020493918	87703.6954887218	2116.15600981768	1330	3	9.2	18.9	2.7	7.5	0.1	25.7	6.3	32.6	26.3	0	40.6	30.1	40.5	2644209	120463.1	2017.45	440.93	22.2	3.6	3.6	27.8	13.3	3.3	4.6	29.9
1	E17	3	RF	NA	Neutral	12.6318181818182	80.5418181818182	6.29048596623871	691289.824545455	7305.03959704442	4.41909090909091	17.9281818181818	1.84193336293162	102736.908181818	2517.24855675408	1100	6.9	5.7	19.4	6	4.8	0.5	23.1	4.9	34.4	25.4	1.5	41.6	31.1	42.2	2803845	157534.9	2208.44	590.23	23.8	3.3	8.1	12.6	18.8	3.5	9.5	14.6
1	E18	1	RF	NA	Neutral	9.64956437560503	55.5479186834463	5.77593216259514	429961.914811229	6054.63917059146	2.74152952565344	10.4114230396902	1.31655171433089	54595.1306873185	1780.14328611531	1033	4	12.1	47.9	2.5	11.8	47.9	14.4	9	47.9	15.3	3.8	47.9	18	47.9	2183340	145933.3	1708.57	541.87	15.4	5.4	6.4	16.7	10.1	5.5	6.5	16.7
1	E18	2	RF	NA	Neutral	9.1751269035533	54.5558375634518	6.51257071417897	443024.102368866	6231.83545199136	3.10998307952623	11.4153976311337	1.28122005552019	70669.7182741117	2129.1578809027	1182	6.9	13.8	10.9	4.9	13.1	0.6	12.1	10.6	23.7	13.5	0	29.4	16.1	31.2	2262254	202139.9	1868.98	766.17	14	4.9	16.4	7	11.5	6.4	16.6	7
1	E18	3	RF	NA	Neutral	10.2883858267717	55.7874015748031	5.33950381874645	421592.481299213	5954.01014294087	3.68208661417323	11.259842519685	1.83929308262428	49757.1938976378	2353.77839793896	1016	4.3	19.3	13.3	3	13.9	0.1	15.8	8.7	31	15.3	3.1	49	17.3	47.4	2305038	146155.7	1807.32	532.39	15.4	5.2	7	21.8	10.6	6	8.4	22.4
1	E19	1	RF	NA	Neutral	10.1876155268022	56.5646950092421	5.09764568950392	433675.81792976	5872.44284297468	3.08595194085028	11.3650646950092	1.4982335532474	59393.0850277264	1978.99493510576	1082	3.3	16.2	51.5	2.9	13.9	51.5	16.5	10.2	51.5	15.8	6.1	51.5	19.1	51.5	2295010	159997.2	1766.93	597.28	18	4.5	9	17.3	12	4.5	9.7	17.6
1	E19	2	RF	NA	Neutral	9.37342386032978	55.3191076624636	5.80029691801421	445209.946653734	6341.84203963458	3.68089233753637	12.7584869059166	1.27666952070901	76196.7992240543	2205.82030524903	1031	5.4	12.1	11.2	4.5	12.5	0.8	11.8	9.7	27.4	14.6	0	32.8	17.6	33.9	2247411	202830	1803.97	758.03	15	5.1	16.8	6.5	12.3	7.2	16.8	6.9
1	E19	3	RF	NA	Neutral	8.96902654867257	53.2411504424779	6.46785473343285	427304.57079646	6005.68928731057	3.81969026548673	12.9944690265487	2.03178864549712	74532.7134955752	2361.26612302208	904	7.5	16.8	9.8	5	15.4	0.4	13.3	11	30.4	13.4	5.3	39.6	14.9	39.6	2330654	188598.5	1912.99	703.73	16.6	5.1	14.7	11.3	11.5	5.8	13.8	12.4
1	E20	1	RF	NA	Neutral	8.85294117647059	54.8413865546218	5.94758725867676	440683.018907563	5971.48730383666	3.11134453781513	11.7489495798319	1.1158933000113	71899.2100840336	1870.60524817807	952	6	13.3	40.8	4	15.1	40.8	12.6	12.2	40.8	14.6	6.1	40.8	16.4	40.8	2084579	201544	1696.8	787.56	13.3	6.8	16	10.9	10.2	7.2	16.4	8.8
1	E20	2	RF	NA	Neutral	9.47511737089202	57.2131455399061	6.25602990741649	460337.107981221	6047.94184432793	3.87042253521127	13.8206572769953	1.42795598797686	79324.8253521127	2253.03600358282	1065	6.8	14.9	11.5	3.5	13.9	0.5	13.3	11	29.4	14.8	0	35.2	16.6	36	2208084	172835.9	1786.66	647.83	13.1	6.5	10.1	16.3	10.8	8	10	16.7
1	E20	3	RF	NA	Neutral	9.17704517704518	54.7545787545788	6.33921589520543	451012.774114774	6201.14831200321	3.55189255189255	11.5177045177045	1.48943271275723	71388.978021978	2303.78088713259	819	6.5	13.7	7.7	5.1	14.7	0.5	11.8	11.6	26.4	13.8	5.4	31.9	16.7	33.6	2184268	197620.7	1879.12	755.5	15	6.6	14.9	6.7	11.6	7.6	16	3.4
1	E21	1	RF	NA	Neutral	13.0109649122807	81.0767543859649	7.32112644604822	683755.203947368	7055.51577420964	2.65131578947368	4.80263157894737	1.11342512484574	17181.5043859649	1983.90386722259	456	7.5	7	67.5	6.8	5	67.5	23.2	4.8	67.5	24.3	1.8	67.5	29.6	67.5	3136623	179370.2	2341.75	633.82	27	2.4	9.6	15.1	21.7	1.8	11	16.2
1	E21	2	RF	NA	Neutral	12.5985267034991	75.622467771639	6.1148314439213	638423.813996317	6560.19761317233	4.11970534069982	10.2449355432781	1.39556196085159	53987.5709023941	2521.42477144717	543	7.6	14	4.2	5.3	10.5	0.4	21.2	9.2	34.8	20.6	0	45.3	22.7	45.3	3049907	235043.3	2271.99	875.28	23.6	3.1	17.5	4.8	18.6	2.4	18	4.6
1	E21	3	RF	NA	Neutral	13.7899807321773	79.3082851637765	5.77678484561142	659680.281310212	6724.09107161332	4.39113680154143	8.77649325626204	1.46657643645085	30580.408477842	2333.57845103786	519	5.6	11.4	2.9	5.6	8.3	0	25.2	8.1	44.9	21.6	3.9	57.2	26	54.1	3250868	177905.6	2265.04	645.08	26.6	5.6	10.2	10	20.4	3.3	9.4	9.4
1	E22	1	RF	NA	Neutral	9.10612244897959	55.8520408163265	6.12484715622869	461850.36122449	6135.39515207549	3.40102040816327	12.380612244898	1.14668227478486	77851.4683673469	2041.23490098065	980	6.3	15.5	43.4	5.3	13.5	43.4	13.7	11.9	43.4	16	6	43.4	19	43.4	2238099	210219.5	1804.31	810.79	16.5	5.4	15.7	4.7	12.3	5.9	17.4	2.4
1	E22	2	RF	NA	Neutral	8.64673913043478	52.7945652173913	7.34679351641769	428038.880434783	5879.99597394195	3.53478260869565	11.9576086956522	1.20199216444456	71524.1630434783	2174.45064878138	920	6.3	17.4	9.2	4.2	17.8	0.7	11.4	15.1	26.8	13.3	0	31.5	15.1	32.9	2139155	189937.1	1851.47	737.84	13.4	6.8	11.8	9.5	11.3	8.4	13.7	7.4
1	E22	3	RF	NA	Neutral	8.39110604332953	51.3751425313569	6.44804214337554	409139.705815279	5925.17875055697	3.16533637400228	10.6567844925884	1.34876922752048	58804.7457240593	2168.64576466896	877	7.6	15.4	10.5	4	14.6	0.7	11.3	14	26.5	15.1	7.1	33.8	16.5	34.5	2210872	175894.4	1846.63	673.4	16	6	12.5	11.9	12.1	7.9	13	10.4
1	F03	1	OTNT	NA	Neutral	8.43647798742138	51.1672955974843	6.78773062466003	406585.885534591	5774.51206410157	3.64905660377358	12.1383647798742	1.17574027447035	71063.8402515723	2163.08429475856	795	4.9	13.1	51.1	3.3	15.5	51.1	11.3	11.1	51.1	13.8	5	51.1	15.5	51.1	1957872	182696.6	1691.24	712.96	14	6.5	11.4	4.8	11.4	7.3	12.5	4
1	F03	2	OTNT	NA	Neutral	8.98792535675082	52.6728869374314	5.50570044558919	426187.275521405	6031.93881621331	3.27771679473106	10.4698133918771	1.15879773182085	60679.1701427003	2096.49511060159	911	4.5	13.6	8.5	4.1	13.3	0.3	11.9	11.9	24.6	13.2	0	30	16.2	31.9	2196941	183573.6	1824.04	689.76	15	6.8	11.2	5.3	13	7.4	11.9	4
1	F03	3	OTNT	NA	Neutral	8.25417201540436	47.3863928112965	5.18494243931967	368545.875481386	5606.06299130067	3.09370988446727	9.14377406931964	1.04570876970341	48866.4249037227	1842.39421384036	779	4.6	18.2	6	3	20.7	0.1	10	12.6	22.6	12.7	7.8	27.2	15	27.7	1960184	159533.7	1639.98	606.77	11.9	10.3	8.3	14	9	13.9	8.7	9.8
1	F04	1	OTNT	NA	Neutral	8.99018232819074	53.9901823281907	6.04722042416898	419453.90743338	5825.04973025209	4.03646563814867	13.9523141654979	1.32321920303245	82730.2538569425	2241.42546076652	713	5.2	14.7	51.9	4.6	15.4	51.9	12.2	10.1	51.9	15.1	5	51.9	16.7	51.9	1997700	192744.9	1664.58	722.83	13	6.7	11.5	5	11.1	7.9	11.8	2.5
1	F04	2	OTNT	NA	Neutral	9.12748538011696	57.3918128654971	6.63090716194776	467920.592982456	6138.95872424395	3.98713450292398	13.787134502924	1.30106102009354	86896.7789473684	2385.77120762034	855	6.1	13.5	9.5	4.4	14.7	0.9	12.2	10.2	27.5	16.4	0	33	18.2	34.9	2200282	199552.8	1885.6	755.04	15.6	6.4	13	4.7	12.7	7.8	13.1	2.2
1	F04	3	OTNT	NA	Neutral	8.83969465648855	51.9709923664122	6.20039574620319	414436.813740458	6049.50806329165	4.1587786259542	12.8580152671756	1.26533090874878	74795.4290076336	2385.28300817461	655	6.6	13.9	7.3	4.6	14.2	0.2	13.1	10.4	30.1	13.1	4.4	37.3	13.4	36.9	2128357	200254.6	1785.62	780.3	13.9	6.4	15.6	3.8	12.1	7.2	16.9	1.7
1	F05	1	OTNT	NA	Neutral	9.27460510328068	52.4228432563791	5.27266135984481	402677.908869988	5995.20945444277	3.17375455650061	10.5747266099635	1.06756495312258	61258.7229647631	1854.2356115509	823	3.9	12.5	45.3	3.3	11.2	45.3	12.4	9.7	45.3	13.5	4.3	45.3	15.7	45.3	2064744	181714.4	1698.88	686.44	14	6	10.8	6.4	9.2	5.7	11.5	3.8
1	F05	2	OTNT	NA	Neutral	10.3195435092725	59.2824536376605	5.84622295527943	455095.176890157	6063.1360472866	4.12410841654779	12.9557774607703	1.30672027911261	71243.8188302425	2288.97704660654	701	4.9	10.3	7.7	3.3	12.6	0.3	14.1	7	30.1	13.6	0	35.2	15.4	36.4	2121651	179902.2	1774.55	676.14	13.1	5.4	10.1	5.3	10.6	6.8	9.7	1.6
1	F05	3	OTNT	NA	Neutral	9.61747851002865	55.9684813753582	5.42299092369728	421901.37965616	5748.68288343978	3.86389684813754	12.0787965616046	1.28578652625753	65717.2922636103	2243.89466341699	698	4.3	14	8.5	2.6	18.5	0.1	13.9	8.6	27.4	15.9	4	33.8	18.2	34.4	1973563	190169.5	1568.48	707.87	12.9	14.2	13.8	3.9	9	17.9	12.6	2.9
1	F06	1	OTNT	NA	Neutral	8.97629009762901	55.0055788005579	5.69390702233823	433945.281729428	6030.56632311398	3.33333333333333	11.6666666666667	1.17944470857469	68387.2231520223	1948.62655339128	717	7.7	13.2	47.8	3.6	13.8	47.8	12.4	11.3	47.8	15.1	5	47.8	18.1	47.8	1997707	169259.4	1694.36	651.12	13.7	8.6	9.1	11.2	12	8.6	9.6	5.4
1	F06	2	OTNT	NA	Neutral	8.98563968668407	56.3655352480418	7.17133525389023	470168.539164491	6145.11565396774	3.75065274151436	12.2349869451697	1.32510387524854	72417.8250652742	2245.46064502361	766	7	14.5	9.5	5.6	14.5	0.7	12.3	11.4	27.5	14	0	33	15.9	34.5	2172366	185024	1948.79	716.86	13.3	6.5	10.1	6.4	13.3	7	10.1	2.9
1	F06	3	OTNT	NA	Neutral	8.88566243194192	55.497277676951	6.69387905022226	457626.361161524	6129.86091624415	4.39019963702359	13.0181488203267	1.25686419400272	71643.110707804	2413.47421035856	551	7.1	15.6	6.7	4.9	14.5	0.2	12	10.2	31.6	16.5	4	36.1	17.2	37	2187233	176115	1892.93	688.32	16.3	4.7	10.7	6	10.9	6	11.4	1.5
1	F07	1	OTNT	NA	Neutral	9.17053206002729	52.7544338335607	5.90691703180528	399531.628922237	5924.75636205237	3.88267394270123	12.9454297407913	1.31765520508983	77582.8090040928	2288.24494573725	733	5.7	14.6	54.6	3.3	13.4	54.6	13.6	13	54.6	14.9	5.5	54.6	16.5	54.6	2091260	213947.8	1804.02	823.65	15.6	7	16.6	5.2	12.1	6.4	16.2	1.8
1	F07	2	OTNT	NA	Neutral	9.13305898491084	54.9080932784636	6.46044727903308	438510.536351166	5885.50167772469	4.16049382716049	13.0754458161866	1.26406357219164	76264.5994513032	2358.53130817549	729	5.8	15.6	9.2	3.7	16.2	0.3	12.9	12.6	30.6	13.4	0	35.9	15.2	38.4	2106356	189944.9	1779.36	732.28	13.4	8.1	11.2	4.4	11.9	8	12.5	1.4
1	F07	3	OTNT	NA	Neutral	8.9453471196455	54.3766617429838	6.75556094922795	428508.149187592	6178.10613451088	3.96602658788774	11.2850812407681	1.2270267091217	62229.5007385524	2312.50682038998	677	8.6	13.7	5.6	3.5	11.7	0.1	11.2	10.3	28.1	14.3	4.6	35	17.4	35.3	2131972	178538	1861.09	688.6	13.7	4	11.4	5.2	11.8	5.3	11.5	2.1
1	F08	1	OTNT	NA	Neutral	8.30983847283407	54.9985315712188	6.71313977607966	455977.632892805	5801.84082365719	4.03817914831131	13.4787077826725	1.29480667158461	77704.2187958884	2273.56364922407	681	7.8	16.4	54.6	5	17.2	54.6	11.6	16.3	54.6	15.6	8.2	54.6	17.8	54.6	2221930	179800.5	1907.34	694.98	17.2	6.5	10.4	11.3	15.1	6.2	12.2	9.3
1	F08	2	OTNT	NA	Neutral	8.14285714285714	50.0827770360481	7.0580944354574	396134.324432577	5752.45157129861	3.20293724966622	10.7610146862483	1.1763375583042	64097.217623498	2021.13625382809	749	6.3	14.2	8.1	3.5	18.2	0.4	9.5	15.6	23.4	11.6	0	29.2	14	30.6	2129002	178876.7	1744.69	669.15	12.6	6.7	9.9	6.1	10.4	9.6	11.3	3.5
1	F08	3	OTNT	NA	Neutral	8.23538230884558	48.6581709145427	6.13458508369178	376671.802098951	5216.98069933584	2.78860569715142	8.44227886056972	1.12555888306661	46168.6611694153	1829.155906722	667	6.4	21.3	7.6	3	27.1	0.4	10.8	18	21.6	11.7	9.7	28.5	12.9	28.6	1855701	145627.2	1558.84	557.36	12.7	18.4	8.1	21.4	9.9	23.1	9	19.5
1	F09	1	PTPRB	NM_002837	sample	8.75274725274725	55.2307692307692	6.0840008333966	446331.392857143	5947.2189162466	3.15384615384615	9.10027472527472	1.06165971534799	48470.7912087912	1942.75073731671	728	5.1	14.8	54.7	4.7	15	54.7	11.7	10.7	54.7	14.6	5.4	54.7	16.2	54.7	2004311	189629.8	1692.82	725.38	12.8	5.2	10.6	2.5	11.7	9.1	12.6	0.7
1	F09	2	PTPRB	NM_002837	sample	8.77142857142857	53.4051948051948	6.13016413976934	436829.816883117	6090.88691225356	2.73116883116883	7.57922077922078	0.981671956630621	38041.4168831169	1703.67168040119	770	6.8	13.1	5.1	3.8	14.9	0	11	11.3	21.7	12.9	0	27.3	15.3	28.2	2076001	160651.9	1742.82	585.96	12.9	6.2	6.6	11.4	11.3	10.6	8.7	10.5
1	F09	3	PTPRB	NM_002837	sample	7.08906882591093	42.4075573549258	4.53648861098547	330818.08097166	4760.43071824081	2.83265856950068	7.20242914979757	0.929981954755348	37294.4116059379	1777.99121385269	741	4.5	30.1	3.4	2.6	33.9	0	8.1	27	22.5	10	21.7	28.3	11.1	27.3	1618233	131575.6	1322.9	480.96	10.4	27.1	7	27.9	8.6	33.2	7.6	26.2
1	F10	1	WAS	NM_000377	sample	8.76109660574413	52.2441253263708	6.5313773675749	400427.932114883	5886.71906247037	3.9242819843342	13.8028720626632	1.28031852059785	77783.3759791123	2126.92628649907	766	6.8	14.9	50.1	4	15.9	50.1	12.1	12.3	50.1	12	5.4	50.1	14.1	50.1	1979222	199507.6	1680.47	744.87	11.2	7.2	13.7	5.2	9.3	7.8	13.2	2.1
1	F10	2	WAS	NM_000377	sample	9.59349593495935	55.5894308943089	6.35524153762055	438480.769647696	6037.58475936046	4.27371273712737	13.7235772357724	1.37845999632279	76720.4268292683	2459.22696076346	738	6.5	13.7	9.6	4.3	15.2	0.3	13	12.3	30.8	13.8	0	36.3	16	38.3	2270615	210343.7	1788.89	787.48	14.9	6.4	18.3	4.6	11	8.8	16.4	3.9
1	F10	3	WAS	NM_000377	sample	7.96988707653701	47.2032622333752	4.93151967553008	359356.737766625	5195.98809588556	3.94604767879548	11.6838143036386	1.10497437056076	63914.2471769134	2029.40092408509	797	6.1	23.5	4.8	2.6	25.6	0.1	10.5	21.5	26.3	12.2	15.1	31.9	13.4	33	1797822	171612.8	1565.83	655.1	11.3	16.2	10.8	16.2	8.9	15.2	12.5	14.7
1	F11	1	ODAM	NM_017855	sample	9.29425837320574	56.13995215311	6.74168125151744	445145.966507177	6023.28233569161	2.95574162679426	10.3253588516746	1.21696252990111	60513.4880382775	2010.3098896868	836	6.7	12.6	47.8	4.2	12.8	47.8	12.8	9.9	47.8	15.3	4.7	47.8	17.9	47.8	2070800	192620.8	1760.41	752.61	14.5	7.8	12.2	7.7	11.1	6.8	13.9	4.5
1	F11	2	ODAM	NM_017855	sample	9.46398891966759	61.4445983379501	7.37158645251191	524806.627423823	6285.63678815515	4.62742382271468	14.3545706371191	1.47996987623183	82321.3213296399	2508.99051179149	722	7.1	13.6	8.9	6	14.4	0.3	15	9.7	33.5	17.6	0	39.6	20.8	41.3	2325157	194904.5	1918.54	731.35	16.9	6.2	14.4	8.3	13	5.8	13.2	3.7
1	F11	3	ODAM	NM_017855	sample	9.6507747318236	56.4958283671037	5.30583888422076	437604.003575685	6005.2596911074	4.38021454112038	14.8510131108462	1.39792413231144	89233.1060786651	2381.58525976507	839	5.4	13.8	11.6	3.3	13.2	0.6	13.2	10.7	30.9	13.9	5.1	36.4	17.9	36.9	2128745	190182.5	1725.7	722.29	14.1	7.5	13.7	5.6	11.1	7.7	13.8	5.4
1	F12	1	BRIP1	NM_032043	sample	8.75286624203822	51.0369426751592	6.14681718683876	403061.81910828	6116.42121532917	3.30573248407643	9.52356687898089	1.14887623310526	52909.3133757962	2145.13015430252	785	7.1	11.5	53.6	5.5	12.2	53.6	11.1	10.1	53.6	11	4.1	53.6	14.5	53.6	1952894	186455.8	1828.15	729.94	12.5	4.6	11.3	5.4	12.7	5.2	13.2	3.1
1	F12	2	BRIP1	NM_032043	sample	8.49333333333333	49.3322222222222	5.73850257430304	395329.663333333	6151.5208239513	3.10111111111111	8.78777777777778	1.12009234512178	48355.1355555556	2142.49284683866	900	5.4	12.7	4.9	4	14.1	0.6	10.1	10.2	23.4	10.2	0	29.8	13.1	32.7	2048459	194133.2	1697.97	754.28	12.1	7.1	12.9	9.8	10.2	7.4	13.3	7.3
1	F12	3	BRIP1	NM_032043	sample	8.54915254237288	47.825988700565	5.54731830315704	369795.31299435	5987.0933080738	2.49830508474576	6.28700564971751	0.997337457848157	31587.815819209	1813.06733910464	885	5	13	3.8	3.2	13.6	0.5	9	8.2	20.1	9.6	4.3	26.4	10.8	27.1	1922929	165699.1	1702.68	653.17	9.7	6.4	9.3	6.9	9.6	7.3	10.4	3.7
1	F13	1	ATRX	NM_138270	sample	9.70041039671683	55.5485636114911	6.0182572998883	444985.467852257	6230.67408166491	3.12311901504788	9.21340629274966	1.18997740208414	47567.1682626539	2061.84414715851	731	4.9	11.6	56.8	5.1	11.8	56.8	12.9	8.6	56.8	13	3.8	56.8	16.4	56.8	2052178	194808.4	1852.3	761.1	13.1	7.1	12.3	6.7	14	4.7	14.5	2.3
1	F13	2	ATRX	NM_138270	sample	10.2872340425532	57.9924012158055	5.92705997116932	466717.117021277	6242.00598496325	4.06686930091185	11.8677811550152	1.56527086447347	59447.9924012158	2410.75484301811	658	6.1	12.5	7.4	4	13.1	0.3	12.5	7	34.8	12.6	0	45.1	16.6	44.8	2265992	160197.1	1972.86	617.19	15.5	4.9	7.9	10	13.2	2.7	9	7.3
1	F13	3	ATRX	NM_138270	sample	9.48209718670077	54.1687979539642	6.70532000706825	448942.566496164	6653.51273575487	4.31969309462916	12.2736572890026	1.43675982352119	68140.847826087	2505.86421109512	782	7.4	12.7	5.9	5.6	7.9	0.5	11	7.7	34	12.1	1.7	41.6	15.7	41.4	2214588	185102.9	2063.73	725.87	12.7	4.7	12.5	9.7	14.5	3.1	14.3	8.1
1	F14	1	PLXNB2	NM_012401	sample	10.5742753623188	60.1358695652174	6.13528533204633	442596.210144928	5710.99556132921	3.20289855072464	12.3478260869565	1.49794080792072	60132.8351449275	1766.57169387657	552	4	15	51.1	2.9	18.5	51.1	14.9	6.2	51.1	16.7	2.7	51.1	17.4	51.1	1891622	139900.9	1493.15	514.29	11.6	5.6	6.2	16.8	6.9	11.6	5.4	21.7
1	F14	2	PLXNB2	NM_012401	sample	9.99267935578331	58.7833089311859	6.33764301803391	453076.276720351	5722.97515752797	3.17862371888726	12.8272327964861	1.4803419094307	71016.6486090776	1823.82957478844	683	4.4	12.4	13.5	3.4	16.3	0.4	13.8	8.3	23.7	15.4	0	30.3	16.3	30.2	1909359	129663.7	1467.98	478.99	8.5	7.6	4.5	23.1	6	17.6	4.7	26.4
1	F14	3	PLXNB2	NM_012401	sample	9.25	51.6775362318841	5.92711758171008	370945.204710145	5576.94644308427	3.58695652173913	13.0652173913043	1.30179062178219	73390.9764492754	1892.85119564864	552	5.8	14.9	10.5	2.7	18.7	0.2	11.4	8.7	23.7	12.3	3.6	28.1	12.9	27.9	1731558	172264.8	1395.13	632.43	8.3	7.6	9.2	6.9	6.2	19.2	9.4	9.6
1	F15	1	ZMYM2	NM_197968	sample	9.66810810810811	59.2291891891892	6.29402082803278	485298.366486487	6170.84324756021	3.44324324324324	11.747027027027	1.39708320906784	63759.3340540541	2116.89102826554	925	6.9	15	53.9	5.8	13.5	53.9	14.4	10.2	53.9	16	5.1	53.9	17.9	53.9	2361396	168648.3	1900.7	639.12	17.2	4.4	9.2	8.8	13.8	5.2	9.6	8.3
1	F15	2	ZMYM2	NM_197968	sample	9.97287735849057	62.3573113207547	6.28766281639973	520754.785377358	6166.2085145868	3.56367924528302	11.872641509434	1.26553959492908	68109.6132075472	2027.85949208787	848	6	14.4	8.3	5.1	14.9	0.4	15.6	10.3	27	17.7	0	32.3	20.2	33.3	2325018	147800.1	1928.95	574.19	17.2	7.5	6	15.6	13.6	6.7	8.4	14.7
1	F15	3	ZMYM2	NM_197968	sample	9.49063231850117	56.7353629976581	5.90857943811233	459524.367681499	6130.25267582053	4.19672131147541	12.3594847775176	1.27801859874107	69434.7529274005	2298.49590828259	854	6.4	13.9	7.4	4.4	14.1	0.1	13.1	8.2	30.2	15.2	4.1	37.8	18.1	38.4	2233118	182793.9	1795.37	688.75	15.2	6.9	11.9	6.4	12.2	6.4	11.9	3.4
1	F16	1	MBD1	NM_015845	sample	9.67287543655413	54.3096623981374	5.13311081772081	405193.487776484	5789.24570185019	3.08149010477299	10.0337601862631	1.1158884521655	55891.6344586729	1928.61272787042	859	2.2	12.5	49.6	2.3	13.5	49.6	12.8	9.9	49.6	13.4	4.3	49.6	16.1	49.6	1935467	187730.8	1577.31	709.64	12	6.5	12	4.8	9.1	7.3	12	3
1	F16	2	MBD1	NM_015845	sample	10.1486068111455	60.6625386996904	6.13337269653897	473353.309597523	6074.37775808679	4.30495356037152	13.3018575851393	1.41065062123784	70896.9520123839	2424.00571795506	646	6.5	9.9	9	5	15.6	0	15.8	9.4	33.3	17.2	0	40.4	19.2	41.2	2089655	179142	1776.58	681.72	13.3	7.3	10.8	6.7	12.5	10.8	13.5	4.5
1	F16	3	MBD1	NM_015845	sample	9.67634252539913	57.3236574746009	6.46349050713603	454407.137880987	5981.60842050012	3.50362844702467	10.6139332365747	1.41907273131479	50579.5137880987	1970.40738422256	689	6.8	16.5	8.1	4.2	16.1	0.3	14.9	12.2	29	16.4	4.1	38.8	18.4	37.6	2255775	148612.6	1882.16	577.09	15.5	5.5	6.4	21.3	14.1	8.7	7	22.4
1	F17	1	OTNT	NA	Neutral	9.28775267538644	49.9714625445898	5.17813963288472	350846.072532699	5488.1424230367	3.45184304399524	11.2342449464923	1.94775564871909	46473.5790725327	2187.87920695009	841	3.1	14.6	68.5	1.7	14.1	68.5	11.4	7.8	68.5	12.1	3.6	68.5	13.9	68.5	2029894	133154.1	1589.17	486	12.4	4.2	4.8	17.5	7.7	3.9	4.6	17.4
1	F17	2	OTNT	NA	Neutral	9.45904761904762	54.9038095238095	6.17063258755275	426132.204761905	5873.81119121105	3.50666666666667	12.0695238095238	1.33131241085129	62175.8847619048	1944.54773188185	1050	5.6	13.9	8.9	3.4	15.7	0	13.7	11.1	27.2	13.5	0	34.4	15.6	34.2	2108232	153186.9	1683.02	561.84	13	7.6	7.8	14.4	9.4	9.9	7.8	13
1	F17	3	OTNT	NA	Neutral	8.94232749742534	51.6045314109166	5.5717598125181	411675.182286303	5944.37926385431	3.38105046343975	10.5787847579815	1.37365769591919	58514.8403707518	2126.67863284442	971	6	17.3	7.8	4.6	16.9	0.2	12.2	12.6	26.8	13.8	5.4	33.8	15.8	33.9	2078727	168598	1823.21	672.63	13.9	7.7	11.1	14.6	11.8	8.1	14.6	14.4
1	F18	1	OTNT	NA	Neutral	8.31923076923077	44.6240384615385	5.14512407283385	300990.959615385	5026.98524762359	2.82403846153846	9.23942307692308	1.85262356230906	37247.0788461538	2013.49441483911	1040	3.2	18.8	62.9	1.2	19.4	62.9	11.4	13.4	62.9	11.4	6.7	62.9	11.8	62.9	1807882	113865.2	1363.89	423.61	9.9	6.2	2.2	23.8	4.9	10.3	2.5	31.6
1	F18	2	OTNT	NA	Neutral	9.509765625	60.0517578125	7.91593910666443	511982.877929688	6423.83526180289	3.5361328125	11.3876953125	1.20791797214233	65167.6328125	2148.61515575066	1024	8.7	14.2	8.4	6	13.7	0.6	14.2	11.1	26.5	15.5	0	31.8	19.1	32.7	2344313	176339.5	2040.74	681.73	17.7	6.6	11.1	8.5	15.8	6.8	11.4	5.5
1	F18	3	OTNT	NA	Neutral	9.28844114528102	53.8610816542948	5.51104275843547	422613.058324496	6065.74833160104	3.75821845174973	11.2661717921527	1.26995711303829	67776.1410392365	2383.12955271988	943	5.9	15.2	7.4	3.9	15.6	0.5	11.7	9.7	30.1	14.2	5.1	34.8	16.4	35.8	2146090	179307.6	1795.19	679.06	14	6.8	12	6.9	11.5	8.6	11.7	5.7
1	F19	1	OTNT	NA	Neutral	8.61236506378803	51.0284592737978	5.8294082231599	401384.411187439	5909.76267776558	3.03925417075564	10.9028459273798	1.20104389692488	65294.1697742885	1907.02385573636	1019	5.6	14.2	45.5	3.8	13.7	45.5	11.4	10.6	45.5	13.7	5.4	45.5	14.7	45.5	2014061	178039.2	1657.78	674.81	12.6	5.3	10.2	7.9	9.5	6.7	10.6	7.4
1	F19	2	OTNT	NA	Neutral	9.0765595463138	57.2258979206049	7.106169539001	479685.147448015	6326.84884720582	3.15973534971645	10.6597353497164	1.39670759738391	55251.3648393195	1988.97985682875	1058	7.1	13.5	10.3	4.3	13.9	0.3	12.4	11.1	26.7	14.9	0	33.4	19.3	33.7	2254555	150504.1	1898.15	586.1	15.2	6.6	7.1	11.4	12.7	6.8	9.2	11.2
1	F19	3	OTNT	NA	Neutral	8.84741488020177	52.4867591424969	6.22236289143238	414790.343001261	5854.89325256304	3.87767969735183	12.8083228247163	1.38749105690308	75269.4640605296	2192.21082357126	793	6.3	17	8.4	3.8	19.8	0.5	12.2	16	29	14	9.2	34.4	16.3	35.4	1955241	161581.6	1688.36	613.63	12.6	15.6	9.2	18.2	10.8	17	10.2	15.1
1	F20	1	OTNT	NA	Neutral	9.22175732217573	54.8940027894003	6.57738091659327	437124.49930265	6035.40227278273	3.17852161785216	10.8591352859135	1.20346582720216	64025.9986052999	2048.01889263182	717	5.9	14.4	47.3	4.6	15.2	47.3	11.7	9.8	47.3	13.7	4.7	47.3	16.6	47.3	2085703	194141.1	1734.97	744.14	13.1	6	11.3	3.5	12.4	8.2	13.2	2.1
1	F20	2	OTNT	NA	Neutral	9.01473922902494	52.4229024943311	5.70376769779013	419182.894557823	6030.76397877565	3.16780045351474	10.046485260771	1.12903414823521	58799.8594104308	2047.50197725905	882	6.3	12.7	7.3	4.6	16.3	0.5	11.6	9.8	24.1	12.5	0	29.6	14.6	30.2	2024015	182712.1	1722.27	709.09	12.4	7.8	10.7	7.6	11.1	9.6	12.8	4.9
1	F20	3	OTNT	NA	Neutral	9.30594900849858	56.5509915014164	6.08462813950261	460363.907932011	5993.15325449033	3.98441926345609	13.2379603399433	1.34388589205601	73794.4305949009	2146.17573242872	706	6.9	16.9	9.9	5.5	17.6	0.1	13.3	13.6	28.8	17.6	6.4	34.6	20	35	2173292	165344.7	1830.75	628.31	14.7	9.3	10.5	16.6	12.7	12	11.2	14.2
1	F21	1	OTNT	NA	Neutral	10.0876803551609	60.9544950055494	6.83332360820198	489585.256381798	6181.48194524642	4.0377358490566	14.9600443951165	1.44133126270056	85188.9045504994	2223.12209271024	901	5.3	13	52.7	4.9	13.3	52.7	16.2	9.2	52.7	18.3	4.4	52.7	20.1	52.7	2262230	186456.8	1851.3	693.73	17.5	6.5	10.9	6.8	13.2	6.3	11.1	4.8
1	F21	2	OTNT	NA	Neutral	9.07336683417086	53.1618090452261	5.94176675503358	415677.879396985	5840.04584297652	3.29949748743719	11.2472361809045	1.23907033118524	63854.8954773869	1971.7316057047	995	4.4	14.2	8.3	2.9	14.6	0.3	12.6	11	23.9	12.7	0	28.1	14.9	30.1	2054092	171077.1	1729.28	663.61	11.5	8	10.3	13.7	10.8	8.5	12.2	12.2
1	F21	3	OTNT	NA	Neutral	9.16523867809058	54.2509179926561	5.9011232542553	425407.113831089	6016.57069122016	3.47246022031824	11.2484700122399	1.13269384523436	66566.3782129743	2074.56279811343	817	5.9	15.1	7.6	4	15.5	0.4	13	12	24.7	13.8	6.6	30	15.3	30.6	2054786	173890.8	1749.66	651.65	12.7	8.4	11.9	15.5	11.4	13	11.9	13
1	F22	1	OTNT	NA	Neutral	8.9281045751634	54.4967320261438	6.46437088466469	448218.920261438	6003.23925159536	3.77777777777778	13.3111111111111	1.36311095132371	78665.4078431373	2107.93401345111	765	7.6	14.1	47.1	5.6	15.4	47.1	13.1	11.9	47.1	14.9	4.7	47.1	17	47.1	2167928	193166.6	1803.28	726.59	15.2	7.1	11.8	4.8	12.3	8.1	11.9	2.2
1	F22	2	OTNT	NA	Neutral	9.03280839895013	56.250656167979	5.98152099071388	447966.125984252	6070.55255668219	3.75984251968504	12.3044619422572	1.3275783206199	69054.6929133858	2272.25638171705	762	5.4	14.3	10.1	3.5	15.2	0.4	11.8	11.3	28.2	14.8	0	34	18	35.3	2078331	182383.7	1766.08	703.26	14.6	5.8	10.8	5.2	11	8.4	11.4	1.6
1	F22	3	OTNT	NA	Neutral	8.76217440543601	54.1494903737259	6.28253938343878	443757.894677237	5953.16161472431	3.89241223103058	12.5662514156285	1.28538823067939	72995.1415628539	2289.85046378783	883	7.8	17.1	8.2	5.2	18.2	0.6	11.3	13	28.7	16.3	6.3	34.4	16.9	35.3	2056674	190747.2	1795.53	741.66	13.5	9.1	12.5	4.8	11.7	10	14.2	1.7
1	G03	1	RF	NA	Neutral	8.85571587125416	52.4850166481687	5.7983851487568	401747.135405105	5890.71101682389	2.4850166481687	8.63928967813541	0.932653413298857	46813.1476137625	1466.60408557648	901	5.3	14.3	37.6	3	13.4	37.6	11.8	10.9	37.6	13.5	4.9	37.6	15.3	37.6	2034748	167872.2	1664.04	640.22	13.3	5.3	9.8	10.9	9.9	6	9.8	9.5
1	G03	2	RF	NA	Neutral	9.28455284552846	55.8524970963995	6.06557226354097	431219.658536585	5856.24680681136	3.68176538908246	12.8896631823461	1.32210078679644	74654.9918699187	2135.10748551363	861	4.2	13.5	10.6	2	16.3	0.5	13.2	11.1	27.1	15.7	0	32.6	17.4	33.8	2069041	202482.6	1649.81	784.46	14.2	7.2	16.5	6.7	9.6	8.6	18.2	5.6
1	G03	3	RF	NA	Neutral	10.0444444444444	59.0573099415205	5.70806032093225	468361.201169591	6068.8528434554	3.67836257309942	12.8491228070175	1.26242227050484	73314.5169590643	2107.65393730199	855	4.3	13.7	9.8	3.7	13.3	0.1	14.3	9.7	27.1	16	5.4	32.2	19.5	32	2309630	184500.9	1858.01	701.89	17.8	4.9	13.1	5.8	12.7	6.1	13.2	4.7
1	G04	1	RF	NA	Neutral	8.53128205128205	47.2697435897436	5.36880537968305	362592.826666667	5909.5126014435	2.61641025641026	7.57948717948718	0.931815917303034	44370.7774358974	1790.54288869139	975	4.4	14.6	46.1	2.9	14.6	46.1	10.1	10.7	46.1	9.5	5.6	46.1	11.9	46.1	1899591	188890.4	1675.77	751.66	9.7	8.1	11.9	9.7	10.8	6.9	13	5.1
1	G04	2	RF	NA	Neutral	9.06691449814126	52.2292441140025	6.83286420467418	409704.879801735	6259.18213894565	3.26889714993804	8.64188351920694	1.13802187859666	50144.7360594796	2287.02272995764	807	4.7	10.3	4.3	2.6	12.6	0.7	7.9	10.3	26.8	9.9	0	32.7	13.6	33.7	2018329	205139.4	1839.7	795.35	10.7	7.4	14.7	6.3	11.4	7.7	16.1	2.5
1	G04	3	RF	NA	Neutral	8.19052744886975	44.9440258342304	6.16085281110659	343474.670613563	5667.52398581503	2.40796555435953	6.06781485468245	0.956398725139449	31021.0581270183	1636.21478164683	929	4.3	17.1	3.6	2.8	18.7	0.2	7.5	13.9	19.1	8.2	5.6	25.1	9.9	25.5	1874017	166091.3	1703.29	662.5	8.8	8.4	9.4	11.4	8.1	10.5	12.2	8
1	G05	1	RF	NA	Neutral	9.05700123915737	56.1325898389095	6.00789287264521	452712.843866171	5950.3950732122	3.39157372986369	11.272614622057	1.16770901146063	61996.5762081784	1951.50604460258	807	6.1	12.8	49.2	4	13.5	49.2	12.3	12.4	49.2	16	5.7	49.2	18	49.2	2085010	179660.6	1674.08	682.95	14	7.3	11	8.7	10.4	10	12.4	5.8
1	G05	2	RF	NA	Neutral	9.22971428571429	54.2914285714286	5.44560831161497	426928.082285714	5840.70139388597	3.81828571428571	12.4262857142857	1.31878504081065	72379.2308571429	2252.47412226384	875	5.1	15.8	10.4	2.9	16.9	0.3	13.6	13.8	30.7	14.5	0	36.2	16.6	36.9	2117227	181156.8	1694.03	673.53	13.5	8	11.5	7	10.9	10.3	11.9	4.1
1	G05	3	RF	NA	Neutral	9.33608490566038	53.3808962264151	5.51047737730704	414139.205188679	5858.74595876345	3.54952830188679	11.5400943396226	1.18156817456151	67076.3455188679	2128.89479283508	848	3.8	15.7	7.8	3.3	15.6	0.2	12.7	10.4	27	14.2	5	32.5	16.7	32.9	2143792	188480	1753.23	715.64	14.5	6.5	12.7	7	10.6	7	13.3	3.8
1	G06	1	RF	NA	Neutral	9.18659658344284	58.8331143232589	7.44492324991798	486984.917214192	6283.94860093486	3.57161629434954	13.4231274638633	1.32381613749333	82771.9960578187	2227.2752228329	761	7.5	13.3	46.4	6	11.7	46.4	12.7	9.1	46.4	17.3	3.5	46.4	19.6	46.4	2314734	227118.3	1939.28	877.64	15.9	4.5	20.8	3.9	12.9	3.9	19.4	3
1	G06	2	RF	NA	Neutral	8.97547380156076	56.3801560758083	6.78814839496307	471338.789297659	6336.74043714024	3.71348940914158	13.2865105908584	1.29210676863649	81549.861761427	2194.6722273322	897	6.4	14.2	10.7	5	13.5	0.7	11.3	10.7	25.1	15.8	0	31.4	18.4	32.9	2229893	184881.7	1862.57	715.91	16.6	6.1	12.7	13.7	12.6	8	14.4	11.5
1	G06	3	RF	NA	Neutral	9.65986394557823	58.0802721088435	6.20465673247963	480739.850340136	6335.65933774922	3.45442176870748	11.4380952380952	1.17311585952439	65068.7510204082	2070.21804110085	735	6.9	11.3	7.2	4.2	12.4	0	12.8	11.6	26.1	16.7	3.7	30.6	19.5	31.4	2278734	179783.3	1901.08	694.44	17.1	5.9	11.6	8.3	14.6	6.3	12.7	5.2
1	G07	1	RF	NA	Neutral	8.4544502617801	55.9821989528796	8.22221566786087	485621.834554974	6381.03868020427	1.66596858638743	3.80104712041885	0.77551981650834	17375.0146596859	1338.13709483504	955	8.4	12.4	41.9	8.2	12.6	41.9	7.2	11.9	41.9	10.9	5.9	41.9	14.7	41.9	2278485	157796.8	2126.48	643.39	12.3	9.4	7.6	9.9	16.1	6.5	8.9	2.8
1	G07	2	RF	NA	Neutral	8.79939516129032	55.3155241935484	7.99016027238885	453645.171370968	6373.20000887953	2.11290322580645	4.8125	0.856119754354789	22199.9647177419	1465.98769271773	992	8	11.3	2.2	5	12.6	0.3	8.7	11.8	16	10.9	0	22.8	13.9	22.6	2141928	146159.4	1936.98	577.11	11.6	10.1	5.5	11.5	11.9	6.4	5.3	5.2
1	G07	3	RF	NA	Neutral	9.33624454148472	57.3711790393013	7.02224207414503	459584.304585153	6356.79402847919	2.21069868995633	5.00109170305677	0.948420026706299	24012.3864628821	1625.24188485843	916	8	10.7	2	5	10.2	0.2	10.2	9.7	17.1	10.8	4.1	22.9	14.4	23.7	2063887	152861	1984.3	598.49	10.6	8.3	5.9	9.5	12.4	4.9	6	3.2
1	G08	1	RF	NA	Neutral	9.73402868318123	58.3298565840939	6.20847682540983	458233.016949153	6051.77004200366	4.07953063885267	14.980443285528	1.48407948872193	89937.9947848761	2357.8293322194	767	4.7	11.9	53.5	4	11.2	53.5	13.6	10.4	53.5	16.2	4.6	53.5	18	53.5	2280299	181129.4	1808.61	669.84	16.2	4.6	10.7	12.4	12.1	6	10.7	11.1
1	G08	2	RF	NA	Neutral	9.28516624040921	58.6815856777494	7.39610992912224	479006.686700767	6140.13322120499	3.96035805626598	13.1496163682864	1.40381945030237	77698.9335038363	2415.04121149214	782	7.2	13.6	10	4.2	15.1	0.5	13.2	11.4	29.5	16.9	0	36.8	20.1	38.7	2290340	182928.2	1925.99	672.37	17.3	4.5	11.5	6.3	12.9	5.6	10	5.4
1	G08	3	RF	NA	Neutral	9.48012552301255	56.6453974895397	5.98543976183537	455382.7541841	6240.16293568815	4.01255230125523	13.2730125523013	1.24733143122335	76821.629707113	2236.66812546066	956	6.4	16	9	4.1	14.6	0.3	13.9	10.3	28.6	16	3.9	33.9	17.7	35.3	2298659	190060.8	1894.25	725.68	15.9	5.5	15	9.5	12.7	8.5	15	8.9
1	G09	1	BRCA1	NM_007298	sample	8.76506024096386	47.5963855421687	5.14966212527036	366317.483935743	5878.24121829426	2.23694779116466	4.24899598393574	0.92540744523142	16521.9718875502	1590.01523856992	498	5.2	16.7	54.2	2.8	15.9	54.2	10	11.4	54.2	9	6.2	54.2	12.2	54.2	2126938	145723.2	1730.1	553.55	12.2	6.6	3.8	14.5	10.4	7.4	4.2	10.6
1	G09	2	BRCA1	NM_007298	sample	9.03381642512077	46.951690821256	6.6902377880157	347801.570048309	5716.59397457695	2.52415458937198	4.67874396135266	1.14484536808497	16963.9492753623	1704.45362172639	414	4.8	14	2.9	2.9	17.9	0.2	8.9	12.1	25.4	8.2	0	34.3	9.4	32.4	2032871	147254	1746.13	549.03	10.9	8	5.8	11.4	10.6	6.8	8	9.9
1	G09	3	BRCA1	NM_007298	sample	8.80935251798561	48.1187050359712	6.43445375783552	362554.116906475	6047.38654338657	2.28956834532374	4.26798561151079	0.881237359984356	16849.2284172662	1608.41904817482	556	6.8	12.1	2	3.4	14.6	0	9.2	11.3	20.9	8.5	4.5	29.1	11.7	27.3	1962524	145019	1766.81	575.56	10.4	9.7	6.3	15.6	7.7	9.4	8.8	11.9
1	G10	1	ASXL1	NM_015338	sample	9.68885672937771	56.3386396526773	6.39540725716299	444885.191027496	5974.9494399118	2.66425470332851	8.04775687409551	1.59839807421036	32967.8769898698	1927.8801240976	691	5.9	16.1	63.1	4.8	14.8	63.1	12.4	9.7	63.1	15.2	4.6	63.1	17.5	63.1	2127050	126664.4	1799.45	482	15.1	7.1	2.6	14.2	11.9	5.4	3.3	13.5
1	G10	2	ASXL1	NM_015338	sample	9.57213114754098	57.4032786885246	6.05714094836313	466393.380327869	6310.56126988049	4.29016393442623	11.6967213114754	1.36412689078403	61509.6426229508	2392.48796438797	610	6.4	13	7.2	5.2	13.8	0.2	11.1	8.9	33.9	13.3	0	43.6	15.4	43.4	2203833	171700.1	1909.7	643.53	14.6	4.6	8.4	4.3	12.5	5.6	8.2	1.1
1	G10	3	ASXL1	NM_015338	sample	9.39750692520776	55.2285318559557	5.77094104054064	444127.268698061	6201.82654137114	3.7382271468144	11.005540166205	1.17225043788015	61915.6135734072	2239.87770565944	722	5.4	13.3	5.8	3.7	13.3	0.1	11.6	8.2	28.4	15.2	3.9	33.4	17.5	34.3	2107059	175382.1	1745.71	672.94	13.6	5.7	9.8	5.3	10.4	6.8	10.9	1.1
1	G11	1	ASXL2	NM_018263	sample	8.44491525423729	46.2139830508475	5.53532703773939	328840.711864407	5654.08025084013	3.16101694915254	11.4385593220339	1.21369319493819	64736.0540254237	1899.41428262383	944	4	15.9	45.6	2.3	17.4	45.6	9.1	12.2	45.6	9.5	5.3	45.6	11.5	45.6	1742920	174857.2	1526.03	679.06	8.8	7.1	9.7	13	6.1	10.3	11.3	10.8
1	G11	2	ASXL2	NM_018263	sample	9.89824120603015	56.7663316582915	6.5641205010236	435112.484924623	6006.83626503033	3.80778894472362	13.0640703517588	1.28665779114364	75921.9798994975	2133.23778132202	796	6	14.1	9.3	3.6	14.8	0.3	15.8	10.4	27.4	14.3	0	33.5	16.5	34	2079091	186938	1758.66	712.38	13.3	5.9	13.4	8.8	9.5	7	14.7	6.4
1	G11	3	ASXL2	NM_018263	sample	9.47129186602871	53.2272727272727	5.9929771975847	410675.515550239	5968.8527872867	3.97727272727273	12.3157894736842	1.27443002066799	71190.9246411483	2249.25734257052	836	5.4	15.2	7.8	4.1	14.1	0.5	13.9	10.2	28.7	13.8	4.3	35.5	15.8	35.4	2174776	175726.2	1743.47	655.57	13	5.9	11.5	7.9	9.2	6.6	11.1	4.3
1	G12	1	TP53BP1	NM_005657	sample	14.2930555555556	96.4444444444444	6.51218163200356	828516.609722222	7388.93971059818	6.06527777777778	28.3527777777778	2.14839567865236	179989.122222222	2946.67768031937	720	6.8	4.3	57.9	6.1	3.5	57.9	27.8	3.8	57.9	32.4	1.9	57.9	37.1	57.9	2792985	182145.4	2090.22	676.32	26.4	4.2	10.7	11.4	19	2.4	9.9	11.9
1	G12	2	TP53BP1	NM_005657	sample	14.1705521472393	94.4932515337423	7.33429476179377	833108.817177914	7394.725925626	6.59018404907975	29.9803680981595	2.11656853101827	198401.87607362	3126.23468547243	815	8.1	5.4	25.5	7.9	5.4	1.2	29	5.5	40.6	31.7	0	46.3	36	47.2	2864556	188723	2321.29	698.36	26.1	5	11.8	6.4	20.5	2.7	12.1	3.7
1	G12	3	TP53BP1	NM_005657	sample	14.2597054886212	94.8246318607764	7.90197124458122	836760.187416332	7750.33365043487	6.07228915662651	26.4163319946452	2.03245839186929	166233.852744311	2973.05483140391	747	8.7	5	23.7	7.8	3.7	1.1	29.7	4.1	39.1	33.5	1.2	43.9	39.9	45.1	2943683	190083.7	2417	694.76	27	3.6	13.4	7.8	22.5	1.6	13.1	7.1
1	G13	1	FAT1	NM_005245	sample	9.13414634146342	48.4823848238482	5.53232183958911	350540.124661247	5584.55490582915	2.32249322493225	6.52574525745257	1.18429842228161	32855.0352303523	1690.33707512871	738	4.3	15.4	49.3	2.2	17.1	49.3	12.1	10.8	49.3	10.2	5.8	49.3	11.7	49.3	1755709	163614.3	1445.85	624.99	8.3	8.4	8.8	13.3	6.4	13	9.2	11.4
1	G13	2	FAT1	NM_005245	sample	9.88888888888889	57.2655122655123	6.30445464288971	439628.616161616	5807.34400957124	3.98124098124098	11.3448773448773	1.35341437093292	56484.0072150072	2159.60327105047	693	4.6	9.8	7.5	2.7	14.6	0.1	12	8.7	30	12.1	0	38.5	12.1	38.7	2031306	173362.3	1626.73	647.29	9.7	8.4	10.2	8.2	7.8	9.5	10	5.6
1	G13	3	FAT1	NM_005245	sample	10.0284605433376	53.366106080207	5.8486463691903	384442.831824062	5619.43290952392	3.58473479948254	9.57956015523933	1.46441422253298	40049.2043984476	2011.01642279737	773	4.5	14	7.1	2.7	16.8	0.1	12.8	8.3	30.5	13.1	3.5	42	13.7	39.5	1903230	150340.1	1584.23	569.83	9.7	8.9	6.7	14	6.6	10	8.5	12.9
1	G14	1	BAP1	NM_004656	sample	9.23423423423423	52.7432432432432	5.51501037120886	424385.318693694	6135.24142208942	3.26238738738739	10.1227477477477	1.17119996815626	57494.0382882883	2057.08130200772	888	6.5	13.4	50.7	4.8	13	50.7	12.7	10.5	50.7	13.6	4.4	50.7	14.2	50.7	2075592	186567.9	1786.88	713.14	13.9	5.9	11.8	5.4	11.1	5.7	12	1.9
1	G14	2	BAP1	NM_004656	sample	9.79607843137255	54.7254901960784	5.53585188257354	435804.537254902	6130.59713877812	3.96993464052288	12.2013071895425	1.43410766333024	68568.137254902	2249.51473450101	765	3.9	13.1	7.5	3.7	11.8	0.5	13.1	7.8	28.4	12.7	0	37.3	15.4	37.3	2194018	175419.5	1828.7	665.65	14.5	5.5	8.6	6.9	9.8	4.8	10.5	3.9
1	G14	3	BAP1	NM_004656	sample	9.79425287356322	51.6413793103448	5.27324959271863	394316.185057471	5802.88468763486	4.00919540229885	12.1436781609195	1.90820713662314	55101.7770114943	2499.19045997491	870	4.1	20.2	13.9	3.2	17	0	13.6	9.9	33.1	12.4	5.4	51.6	14.8	50.1	2084742	139709.1	1754.64	533.73	11.8	6.1	4.7	11.7	9.2	5.5	6	9.3
1	G15	1	ZNF516	NM_014643	sample	10.5176056338028	61.3362676056338	5.92113707635724	505087.473591549	6373.25876192071	3.86091549295775	12.3538732394366	1.25969125688428	70162.286971831	2142.91401638467	568	4.2	12	57.7	6	13	57.7	16.2	7.2	57.7	17.3	3.2	57.7	20.8	57.7	2422472	188407.8	1981.46	701.43	20.1	6.5	11.8	6.3	18.1	4	12.5	1.8
1	G15	2	ZNF516	NM_014643	sample	11.3019145802651	60.9307805596465	5.23333107364036	475133.203240059	6136.83960290371	4.03681885125184	11.1664212076583	1.58954250831112	48324.7673048601	2249.23374751833	679	4	13.5	7.7	3.1	11.6	0	16.8	7.2	35.1	14.7	0	49	16.6	47.6	2360551	141108.1	1927.83	542.98	16.1	5.4	4.6	10.5	13.5	4.6	4.7	9.3
1	G15	3	ZNF516	NM_014643	sample	11.3927272727273	64.4218181818182	6.39746591263992	546140.583636364	6357.72733102572	4.41090909090909	10.3127272727273	1.29401448484448	46853.1836363636	2359.8741168224	550	6.4	13.8	3.5	7.5	14.2	0	17.5	9.1	36	15.6	5.3	45.1	19.1	44	2620451	169258.5	2212.79	653.85	19.6	5.5	10	7.5	18.4	4.9	10.2	5.1
1	G16	1	GRIN2A	NM_000833	sample	8.38350785340314	51.205497382199	7.27744477012784	403642.634816754	5838.14284020777	4.78795811518325	15.7931937172775	1.45699966088191	90154.530104712	2416.73834605273	764	6.8	15.4	57.5	4.6	15.8	57.5	10.9	14.1	57.5	13.2	6.4	57.5	15.7	57.5	1951070	180127.6	1747.99	671.96	13.2	7.9	9.7	6.7	10.1	6.8	9.2	2.6
1	G16	2	GRIN2A	NM_000833	sample	9.34375	56.11125	6.34047708539542	437920.9625	5861.46607051751	4.11625	12.92	1.34158810537375	71395.31875	2207.94285175504	800	7.5	15.5	8.5	4.2	18.4	0.4	14.1	12.5	30.1	13.8	0	35.8	15.5	37.6	2060160	174423.1	1700.35	646.33	12.8	7.8	10.9	8.4	9.4	10.4	9.9	6
1	G16	3	GRIN2A	NM_000833	sample	8.49593495934959	52.6205962059621	6.45262128586635	434536.287262873	6071.63908906745	4.6070460704607	13.0880758807588	1.38632096083906	76583.5081300813	2524.76632001179	738	9.6	17.8	5.4	5.8	17.5	0.9	10.2	14.1	34.6	12.9	6.2	40.8	16.9	41.1	2220944	207681	1927.15	800.13	14.4	8	18.6	6	12.5	8.4	18.4	3.3
1	G17	1	RF	NA	Neutral	9.8604898828541	61.19595314164	6.85528211300607	498725.237486688	6276.83340758537	3.66027689030884	13.9446219382322	1.32863758725999	85608.0990415335	2187.17277767097	939	6.4	10.4	48.3	4.6	11.6	48.3	15.1	8.2	48.3	17.7	3.2	48.3	21.1	48.3	2254313	207670.9	1802.2	777.85	16.6	4.3	14.6	6.6	13	6.4	13.8	5.2
1	G17	2	RF	NA	Neutral	9.78172588832487	58.1248730964467	6.04908032720758	469134.563451777	6289.71464210647	3.81928934010152	13.4781725888325	1.36448406223155	77387.807106599	2272.83406811089	985	4.8	12.6	10.3	2.8	12.3	0.6	14	9.2	26.5	15.8	0	32.1	16.9	32.8	2241518	167326.5	1764.24	635.66	15	4.6	8.5	7.9	11.5	5.1	9.4	7.4
1	G17	3	RF	NA	Neutral	9.3751233958539	56.0937808489635	5.94160408366522	450472.511352419	6176.76718737413	3.9634748272458	13.5123395853899	1.33422339849825	81468.9644619941	2265.27396111242	1013	6.7	13.1	9.4	3.8	13.3	0.5	13.9	10.7	26.7	16.1	5.4	33	18.5	34.2	2186104	187294.1	1806.67	732.63	15.3	4.9	13.6	10	11	7.3	15.1	8.7
1	G18	1	RF	NA	Neutral	9.7308868501529	60.6656472986748	6.38067281897246	492185.998980632	6076.28353787654	3.78185524974516	15.1508664627931	1.45246623151485	91782.4719673802	2216.15566509002	981	6	11.5	49.4	5.1	13.4	49.4	14.7	10.8	49.4	17	4.8	49.4	20.1	49.4	2220507	187123.7	1774.04	717.96	15.3	6.8	12.9	5.8	12.2	8	14	4.6
1	G18	2	RF	NA	Neutral	9.84402654867257	60.9435840707965	6.95964605603664	506466.625	6168.68472348626	4.38053097345133	15.3949115044248	1.39409918229567	94695.6482300885	2456.95733111867	904	6.6	13.8	10.2	5.5	16.4	0.2	15	11.9	31.3	17.3	0	36.2	20.1	37.9	2276130	200547.2	1915.89	782.03	16.7	6.9	15.7	8.1	13.9	7.6	17	5.6
1	G18	3	RF	NA	Neutral	9.22097759674134	54.5071283095723	6.78309935982721	448717.891038697	6108.98305495789	3.34928716904277	10.7270875763747	1.15948667157387	62850.3054989817	2156.26786453853	982	5.9	16.1	7.6	4.7	14.9	0.4	12.9	11	24.7	14.4	5.9	30.4	16.8	31.7	2249917	182937.3	1822.47	700.83	14.7	7.1	13.2	7.4	11.7	9.1	14.1	4.6
1	G19	1	RF	NA	Neutral	9.51247401247401	56.2380457380457	5.92655238170932	435948.538461538	5961.53680202403	4.08627858627859	15.9345114345114	1.47242260415205	96185.4573804574	2258.02936788819	962	4.8	15	50.3	3.2	14.7	50.3	13.3	10.9	50.3	15.3	5.4	50.3	17.5	50.3	2176315	203576.4	1760.49	769.12	14.6	4.6	15.3	8.6	12	6.5	14.4	8.9
1	G19	2	RF	NA	Neutral	9.31481481481481	58.0253411306043	7.18597153600039	484017.036062378	6133.20757678277	3.40448343079922	13.1364522417154	1.36958198707546	71612.432748538	1904.08687100791	1026	6.4	15.1	12.6	5.1	15.8	0.3	14.4	12	27.1	16.6	0	33.2	19.1	33	2241070	157694.1	1885.39	605.57	16.1	6.9	9.4	20.3	13.4	8.5	11.9	21.8
1	G19	3	RF	NA	Neutral	9.53161290322581	52.9638709677419	5.63111874838961	409636.561290323	5961.11981831367	3.44774193548387	10.6309677419355	1.81612953267195	51512.2219354839	2327.42045609039	775	4.1	15	11.6	3.7	16	0.6	11.2	9.4	28.9	13.8	4.3	45.7	15.6	43.6	2265806	161449.2	1810.28	603.9	16	5.5	9.9	18.8	11.4	6.5	9.7	21
1	G20	1	RF	NA	Neutral	9.5850622406639	56.2427385892116	5.67840934775035	436595.373443983	5934.09549782012	4.10684647302905	15.4626556016598	1.44509867121766	90940.9367219917	2255.60806067362	964	3.8	13.8	52.1	2.9	13.5	52.1	15.4	8.9	52.1	15.7	4.7	52.1	18.5	52.1	2043217	184404.5	1659.65	693.84	13	5.7	11.4	12	10.6	8.1	12	12.6
1	G20	2	RF	NA	Neutral	8.67631578947368	52.5697368421053	6.4165739230058	417861.303947368	5975.61851360933	4.37236842105263	15.0039473684211	1.46769453980253	92097.6210526316	2427.62366096941	760	5.7	14.2	9.6	3.7	15.1	0.1	11.4	10.5	31.3	13.3	0	35.8	16.1	36.7	2056642	191254.6	1727.85	742.82	12	7	13	4.9	10.5	9.5	14.5	1.8
1	G20	3	RF	NA	Neutral	9.3429648241206	56.5188442211055	5.84778283523906	472203.105527638	6192.84831844214	4.91708542713568	15.5163316582915	1.54122071326312	92523.8140703518	2797.70567167358	796	7.2	17.5	8.8	5.3	13.7	0.3	13.1	8.7	36.7	16	3.5	44.3	19	45.7	2277723	204533.4	1958.97	814.68	15.3	4.6	16.2	5.7	13.2	5.2	17.8	3.8
1	G21	1	RF	NA	Neutral	9.17167381974249	53.7263948497854	5.57606017573052	418292.008583691	6020.72624070188	3.44849785407725	12.5912017167382	1.20182598635822	78820.9409871245	2041.57734885014	932	4.8	14.2	43.9	4.1	14.1	43.9	12.4	9.9	43.9	14.5	3.6	43.9	16.4	43.9	2047681	215027.1	1688.35	810.07	12.7	6	14.5	5.5	9.8	8.6	15.7	4
1	G21	2	RF	NA	Neutral	9.48578491965389	58.4746600741656	6.3902635104755	485990.309023486	6319.81281237867	4.36711990111248	15.5315203955501	1.51754932111811	98194.0049443758	2585.28916785097	809	6.4	14.7	12.6	5.3	14.2	1.4	14.1	10.1	32	15.9	0	35.6	19.9	38.3	2252698	217257.1	1899.74	831.15	15.3	5.9	15.5	3.5	13.3	8.7	16.2	1.2
1	G21	3	RF	NA	Neutral	9.23745819397993	53.8550724637681	6.03503890037004	429098.855072464	6209.56441628184	3.83389074693423	12.5997770345596	1.27676034490866	78395.9899665552	2361.77321965951	897	6.5	13.7	7.8	4.3	13.8	1.1	12.7	10.3	26.9	14.7	4.3	32.2	17.8	33.1	2214531	216660.8	1826	842.49	15.1	6.7	19.7	5.5	11.5	7.1	20.7	2.9
1	G22	1	RF	NA	Neutral	8.2575210589651	46.575210589651	6.75045933378322	348114	5735.76764420248	2.42719614921781	6.47894103489771	0.875759266554541	33661.9795427196	1632.69716290056	831	6.3	13.5	42.4	3.1	16	42.4	9	11.1	42.4	9.1	4.9	42.4	11.9	42.4	1762500	184596.1	1570.41	724.8	9.7	11.2	11.2	9.3	7.9	13.4	13.5	6.3
1	G22	2	RF	NA	Neutral	8.70495049504951	51.7386138613861	6.46613564348926	411089.89009901	6081.75282048562	2.76039603960396	7.80693069306931	0.844138472103001	42221.8079207921	1674.48033769487	1010	6.5	12.9	3.9	4.7	14.6	0.1	11.5	11.2	20	11.4	0	23.8	13.4	24.7	1976868	180333.7	1814.49	701.61	12.2	9.3	10.9	7.4	12.1	9.9	12.3	3.3
1	G22	3	RF	NA	Neutral	9.38934426229508	53.5887978142077	6.03693029757736	412763.457650273	6130.16619687693	2.95355191256831	8.41666666666667	1.06129237104161	49326.0737704918	2031.01379321335	732	6.1	11.7	4.9	3	12.6	0.5	10.7	7.7	21.3	11.6	3.1	28.6	15	29.1	2072414	203034.9	1797	785.88	12.3	4.8	12.4	3.1	10.5	6	14.2	1
1	H03	1	CHEK1	NA	Positive	10.5363321799308	96.8892733564014	23.3025951405247	1061368.06228374	7598.27260649067	3.30103806228374	6.31141868512111	1.0270049571361	25919.1833910035	1982.69869151072	289	17.3	12.5	60.9	20.1	11.4	60.9	18.7	17	60.9	28.7	5.9	60.9	32.9	60.9	4506834	188009.5	3411.97	692.42	32.5	9.7	10	6.9	33.2	6.9	9	2.4
1	H03	2	CHEK1	NA	Positive	12.928125	108.096875	20.7302600608849	1171031.340625	8127.6905654997	4.85625	9.475	1.42315264399637	36881.478125	2555.39839367884	320	16.6	10.6	4.4	20.6	8.4	0	24.1	11.9	45.6	33.8	0	57.8	41.6	58.8	4881829	186401.7	3886.21	696.59	39.1	5.6	9.4	5	38.8	3.4	8.8	1.2
1	H03	3	CHEK1	NA	Positive	12.031007751938	105.996124031008	23.5931005535994	1147241.93023256	8080.12290867509	3.73643410852713	7.59302325581395	1.06045788102227	32806.3565891473	2058.42135388072	258	20.9	7.8	1.9	20.2	7	0.4	22.9	12.8	35.3	33.7	3.1	41.9	38	41.1	4551852	183596.7	3862.69	662.68	36	7	7.4	8.9	36.8	1.9	6.6	1.9
1	H04	1	CHEK1	NA	Positive	12.3802281368821	111.878326996198	25.2902933862137	1246004.35361217	8199.56595032863	4.80988593155894	10.2509505703422	1.41355499400359	45081.2623574144	2505.96906842018	263	20.9	9.9	73.8	24.3	8	73.8	24.7	14.1	73.8	36.9	5.7	73.8	44.1	73.8	5188263	208005.4	4002.04	757.29	44.1	5.7	14.1	4.6	42.6	2.7	12.5	1.5
1	H04	2	CHEK1	NA	Positive	11.6015325670498	99.9348659003831	24.4835775682717	1083816.81609195	8389.69692546358	5.51340996168582	10.6283524904215	1.44144101760827	47793.4406130268	2904.66980380203	261	16.1	6.1	3.4	20.3	4.2	0.4	20.7	12.3	48.7	34.1	0	56.7	40.2	59.4	4645147	247497.2	3987.04	916.53	37.9	5	18.4	6.5	40.6	1.9	17.2	3.1
1	H04	3	CHEK1	NA	Positive	11.537216828479	107.391585760518	26.6865256986649	1214244.35598705	8334.39646049573	4.67637540453074	9.42718446601942	1.29192798299544	39033.7896440129	2449.19084443807	309	21.7	11.3	2.6	24.9	9.1	0.3	20.7	16.5	42.1	34.6	4.2	51.5	38.5	50.2	4878413	206186.9	4254.66	780.99	36.2	8.7	15.2	7.1	40.5	3.9	16.2	3.6
1	H05	1	CHEK1	NA	Positive	11.4462809917355	108.202479338843	26.8526078755919	1187286.10330579	7660.35893025437	3.23553719008264	6.61157024793388	1.20470931073303	26867.326446281	2310.96394281574	242	19.8	9.9	72.3	21.5	10.3	72.3	21.1	15.7	72.3	33.1	2.5	72.3	36.4	72.3	4637740	216600.6	3697.6	774.18	35.1	7.9	14	3.7	35.1	5	10.3	1.7
1	H05	2	CHEK1	NA	Positive	11.9335793357934	108.752767527675	24.9912578840865	1198529.85608856	8107.55889270472	4.21771217712177	8.59040590405904	1.23015933089187	36975.0221402214	2388.30946561283	271	18.8	5.2	3	20.7	7.7	0	22.9	10.7	41	30.6	0	47.6	35.4	48	4615076	197207.6	3673.47	752.9	33.2	7.4	11.4	6.3	34.3	2.6	9.6	0.7
1	H05	3	CHEK1	NA	Positive	12.0551724137931	100.293103448276	21.9826583535692	1070718.86896552	7977.81948424424	4.22413793103448	8.55862068965517	1.33874256804857	34869.9448275862	2436.46835530434	290	17.2	8.6	2.8	18.3	8.6	0	21.4	11	42.1	31.4	2.8	52.8	36.2	52.4	4514455	176577.9	3501.56	624.11	34.8	3.8	5.9	4.1	32.4	4.5	3.8	1
1	H06	1	CHEK1	NA	Positive	12.6911764705882	103.488970588235	18.1071827378415	1100160.125	7889.85004908019	3.58088235294118	8.13235294117647	1.31979916336875	41999.0257352941	2447.73064791577	272	15.1	9.9	66.2	21	8.8	66.2	22.8	13.6	66.2	30.9	4.8	66.2	36.8	66.2	4405573	248464.9	3439.06	932.32	34.6	8.1	22.1	8.1	37.1	3.7	20.2	3.3
1	H06	2	CHEK1	NA	Positive	13.3932038834951	117.815533980583	22.8570968929333	1261676.68446602	7917.79067202761	4.5873786407767	8.98058252427184	1.45329102290297	40299.713592233	2716.95593719803	206	20.9	7.8	2.4	18.9	9.2	0.5	25.7	12.6	45.1	35.9	0	55.3	37.9	57.8	4717439	203268.7	3642.36	750.54	36.4	5.3	11.2	10.2	35.4	2.9	12.1	7.8
1	H06	3	CHEK1	NA	Positive	11.2112068965517	87.9008620689655	18.091699910167	913405.353448276	7589.51987320096	4.5301724137931	9.25862068965517	1.5870479465217	40773.9568965517	2484.87335247953	232	13.8	12.1	4.3	18.1	11.2	0.9	19.8	15.1	43.5	27.2	5.6	53	34.5	52.2	3770016	200495	3396.42	772.49	31.9	9.5	13.4	9.1	30.2	5.2	12.5	1.7
1	H07	1	CHEK1	NA	Positive	13.1530944625407	114.074918566775	21.2669924936391	1239417.71986971	8088.15844133928	3.99348534201954	9.12703583061889	1.42067051012491	44761.7524429967	2407.14707817405	307	17.9	7.2	72.3	22.5	7.5	72.3	24.4	11.7	72.3	34.9	4.2	72.3	40.4	72.3	4670343	200091	3802.39	745.66	38.4	6.8	11.4	10.1	38.4	1.3	9.8	5.5
1	H07	2	CHEK1	NA	Positive	12.1241610738255	104.154362416107	23.4258075869762	1128391.43959732	8052.97689685082	5.56040268456376	11.996644295302	1.49134910936766	52970.3322147651	2710.20082765341	298	16.1	8.1	3.7	17.8	8.4	0	24.5	11.4	49.7	30.5	0	59.1	36.2	58.4	4773814	208295.5	3674.66	780.37	35.2	4	14.4	4.7	35.9	3.7	14.4	0.3
1	H07	3	CHEK1	NA	Positive	12.7766323024055	98.4914089347079	14.3691710041889	1016291.40206186	7838.30530732536	5.3573883161512	10.0927835051546	1.443116977845	38555.9312714777	2666.6600681956	291	15.8	7.9	2.1	16.5	7.2	0	21.3	8.9	50.2	31.6	3.1	59.1	36.1	58.8	4239768	196101.3	3343.87	717.45	31.6	4.8	11.3	5.2	31.6	4.1	11.7	2.4
1	H08	1	CHEK1	NA	Positive	11.7985611510791	115.348920863309	32.8700031452377	1315249.97482014	8200.41857957306	4.50719424460432	9.30935251798561	1.31006584552157	43474.9856115108	2462.28604317687	278	21.2	10.1	69.8	26.6	9	69.8	22.7	18	69.8	38.8	5.4	69.8	45	69.8	5326573	216145.2	4352.3	793.53	43.2	8.6	15.1	6.8	45	2.5	13.7	1.1
1	H08	2	CHEK1	NA	Positive	12.6625766871166	100.315950920245	17.2026059062159	1050455.87423313	7994.48006250636	6.04601226993865	14.4754601226994	1.76838325445208	64682.8159509202	2739.40505219762	326	15	8.3	3.4	17.2	6.1	1.2	23.9	9.2	57.4	30.7	0	66.3	37.1	65.3	4386689	206400.5	3669.38	762.01	35.3	4.3	11.3	6.1	37.7	3.4	10.7	0.6
1	H08	3	CHEK1	NA	Positive	11.364406779661	113.322033898305	33.9699606833756	1292748.79237288	8768.787074814	6.4364406779661	12.885593220339	1.34355466761111	53601.1906779661	2684.83836586633	236	23.3	5.9	1.7	25	4.7	0	20.8	14.4	53.8	41.1	3	59.3	44.5	58.9	5405568	203797.7	4495.92	764.58	41.1	5.5	12.3	4.7	41.9	2.1	13.1	0
1	H09	1	NOTCH2	NM_024408	sample	8.97633136094675	53.2426035502959	5.43741097375937	429070.630177515	6174.00925938374	2.95710059171598	8.81360946745562	1.05893726738219	49171.3091715976	1870.27988465186	676	5	11.8	52.1	4.4	12.3	52.1	10.8	10.4	52.1	13	4.4	52.1	15.7	52.1	2071325	158354.4	1761.81	606.32	12.6	6.4	5.5	7.8	12.7	7.8	7.7	3.4
1	H09	2	NOTCH2	NM_024408	sample	9.01364256480218	53.7326057298772	6.20919770776524	438787.175989086	6239.7015026107	3.14733969986357	9.54570259208731	1.17234287342548	49094.346521146	1939.87513166729	733	5.7	11.1	7	4.2	13	0.1	11.3	8.3	23.7	12.8	0	29.7	15.3	29.9	2064066	150518.7	1796.76	572.87	11.3	5.9	6	7.4	10.1	7.5	7.2	5.5
1	H09	3	NOTCH2	NM_024408	sample	9.42301710730949	55.1337480559876	5.94198405583434	431599.251944012	6290.358004515	3.92846034214619	10.99533437014	1.3379911074146	59513.600311042	2277.89689262639	643	6.4	11.4	5.6	3.4	12.3	0.5	13.1	9.8	29.2	14	4.4	35.9	17.3	35.5	2054266	150077.4	1777.4	576.07	14	7.2	6.8	8.2	11.4	10.1	7.9	6.1
1	H10	1	FANCM	NM_020937	sample	7.94614443084455	45.7625458996328	7.02686945951273	360541.878824969	5826.50982635693	2.64259485924113	7.20195838433292	0.9346627540637	38469.3023255814	1795.53571401656	817	5.8	14.6	45.8	5.1	14.4	45.8	7.7	12.9	45.8	8.8	5.5	45.8	12	45.8	1829541	184349.7	1626.83	724.67	10.9	8.9	11.3	7.7	10.6	12.4	11.5	2.7
1	H10	2	FANCM	NM_020937	sample	7.63531870428422	42.9801462904911	6.21419736058512	330122.483803553	5514.91608515231	2.66457680250784	7.10658307210031	1.06847499016635	37069.7993730408	1910.01244733561	957	5.4	16.3	4.4	3.8	21.6	0.1	7.6	14.3	20.8	8.2	0	26.8	9.6	28.6	1701250	156978.4	1562.79	630.63	8.8	11.1	7.8	10.8	7.8	14.8	9.2	6.2
1	H10	3	FANCM	NM_020937	sample	7.68505747126437	40.0965517241379	5.74079779476158	280604.226436782	5317.02724833215	2.37126436781609	6.03218390804598	0.878179486779596	29769.375862069	1617.92608400422	870	5.4	15.3	3.6	3.1	22.6	0.1	5.3	13.4	18.9	6.4	6.3	24.6	7	24.8	1505086	133282.1	1366.58	524.94	6.6	19.8	5.5	20.3	6.3	25.9	6.6	18
1	H11	1	RASA1	NM_022650	sample	8.64076576576577	53.6891891891892	7.32633700411449	431072.349099099	5891.70174579744	3.21734234234234	10.1047297297297	1.15934040146518	57572.0664414414	2076.09543263227	888	6.6	15.8	52.4	5	16.2	52.4	11.5	12	52.4	15.1	5.2	52.4	16.7	52.4	1926324	185426.6	1748.96	735.78	13.7	10.8	11.4	5.3	12.7	12.5	12.2	1
1	H11	2	RASA1	NM_022650	sample	10.0786516853933	59.9700374531835	5.7915806425931	467144.405742821	5976.33114363229	3.54307116104869	10.5043695380774	1.24918003486658	58056.2247191011	2157.69702613158	801	5	12.4	6.1	3	15	0.4	15	9.7	27.1	17	0	32.6	19	34.7	2067036	172223.8	1770.39	680.12	13.7	5	10.5	10	11.4	8.5	11.6	8.4
1	H11	3	RASA1	NM_022650	sample	9.77923627684964	56.2577565632458	5.7711737458231	447953.427207637	6011.63124193747	4.1873508353222	11.4224343675418	1.20738054160803	61233.61575179	2378.71264263857	838	4.9	15.2	6	4.3	15.5	0	14.6	10.7	31.7	15.2	5	37.6	18.6	38.1	2204729	188531.2	1913.45	722.37	14.7	5.4	13.2	6.1	12.5	8.2	14.6	3.1
1	H12	1	KDM5C	NM_004187	sample	9.61261261261261	58.994851994852	6.84773712172046	477205.858429858	6076.49174352738	4.22779922779923	14.1737451737452	1.35197774324528	79378.4697554697	2252.28414818365	777	7.6	15.2	55.6	5.7	14.8	55.6	15.3	13.3	55.6	18.3	7.2	55.6	19.7	55.6	2223572	182552.4	1871.82	692.3	17.4	6.7	11.7	6.4	15.8	8.9	11.8	3
1	H12	2	KDM5C	NM_004187	sample	9.05281285878301	52.1515499425947	5.69488372434782	393900.765786452	5827.6594804496	4.68427095292767	14.3754305396096	1.44482729321304	79209.9115958668	2548.24413433072	871	4.7	13.1	7.7	2.9	15.3	0.2	13	11.3	34.2	13.9	0	42.3	14.5	43.7	2041836	202350	1689.86	773.2	13	4.8	14.5	4.8	10.6	8.6	15.3	4.4
1	H12	3	KDM5C	NM_004187	sample	9.07142857142857	52.1021978021978	5.77100936496477	398038.489010989	5619.74335148691	3.91318681318681	11.8956043956044	1.18877775721708	63942.389010989	2088.4535510555	910	6.5	20	6.6	3.4	20.5	0.1	13.1	13.7	27.3	14.8	7.5	32.2	16.6	33.5	1966376	165227.2	1609.26	611.83	14.1	9.6	10.3	13	9	14.9	9.3	11
1	H13	1	FAS	NA	sample	9.25753768844221	55.3128140703518	6.40374828582085	450448.708542714	6176.30962297516	4.49120603015075	14.9949748743719	1.45995101159901	93846.4422110553	2711.25820885961	796	6.9	13.3	63.6	5.4	13.3	63.6	14.1	12.2	63.6	15.1	5.7	63.6	17.8	63.6	2264438	227348.3	1833.83	840.14	16.3	4.9	18.3	4.6	12.2	5	18.1	1.4
1	H13	2	FAS	NA	sample	8.73612823674476	50.6337854500617	6.6683594307901	405545.833538841	5949.00806119955	5.20098643649815	16.1072749691739	1.75935061025367	85790.6720098644	2667.8031510405	811	5.7	16.4	11.1	4.2	17.5	0.5	12.6	14.3	42.2	12.8	0	51.9	15	50.8	2165782	155265.1	1790.1	574.58	14.9	5.7	8.4	15.7	12.1	7.6	8.4	14.1
1	H13	3	FAS	NA	sample	9.49333333333333	55.2253333333333	5.55768790866169	447909.924	6259.916392734	5.49466666666667	16.1613333333333	1.71874511186574	86790.8666666667	2882.97515354613	750	6.8	16.5	9.6	4.5	14.4	0.3	13.5	9.7	42.7	14.5	4.4	54.5	16.8	54	2231746	174007.1	1850.57	660.13	15.7	4	9.7	6	10.4	5.2	10.4	4.8
1	H14	1	PTPRC	NR_052021	sample	9.5578947368421	62.2147368421053	7.35544361881805	516164.202105263	6081.98783635334	4.44210526315789	18.2768421052632	1.5927677258162	123162.347368421	2540.97301329321	950	7.9	15.1	48.7	4.6	15.9	48.7	15.8	13.7	48.7	19.2	6.5	48.7	22.4	48.7	2362098	201199.1	1875.36	768.87	19.2	8.2	17.3	14.2	14.6	9.3	16.4	10.3
1	H14	2	PTPRC	NR_052021	sample	8.61317747077577	47.6673751328374	5.91216350695236	343756.077577046	5284.86500525419	4.17003188097768	14.2518597236982	2.18634798508944	69249.1997874602	2658.07933490726	941	4.4	20	22	2.4	23.4	0.4	11.9	14.5	36.1	11.4	0	55.2	12.4	55.2	1981135	154268.9	1567.72	575.53	12.8	8.3	6.9	15.7	6.1	11.1	8.7	15.5
1	H14	3	PTPRC	NR_052021	sample	9.43722466960352	57.5638766519824	6.60084392255489	456464.822687225	6072.1293202478	5.01541850220264	17.4306167400881	1.42828865463516	114626.928414097	2720.67846706837	908	5.9	14.2	10.8	4.6	14.6	0.8	13	9.8	33.3	16.6	4.3	38.8	18.7	39.6	2182798	221095.7	1771.05	843.97	15.2	7.4	18.5	5.7	11.5	8.7	18.5	3
1	H15	1	PTPRU	NM_133178	sample	9.53954802259887	62.3220338983051	7.40310579515396	529878.620056497	6493.77748068577	3.29237288135593	11.6709039548023	1.21216907237084	65371.8488700565	1909.33590035403	708	8.9	11.9	45.8	6.4	11.2	45.8	13.8	10.2	45.8	18.9	4.7	45.8	22.6	45.8	2322444	173570.3	1976.06	653.08	17.9	7.2	9.7	8.1	15.3	4.5	10.2	5.5
1	H15	2	PTPRU	NM_133178	sample	9.17231638418079	58.0819209039548	7.41052362495427	491983.220338983	6424.67628557598	4.23587570621469	13.1257062146893	1.67358265603556	72485.9350282486	2250.1795593163	708	7.6	12.3	9	5.5	12.3	0.4	12.3	10.3	32.1	14.3	0	40.7	18.2	40.1	2273372	165457.3	1953.23	619.06	13.7	6.1	8.1	11.6	12.7	6.4	8.5	10.6
1	H15	3	PTPRU	NM_133178	sample	10.0061255742726	63.1715160796325	6.61492416527352	548711.413476263	6388.77299363306	4.4854517611026	12.9770290964778	1.55281426748685	73579.9264931087	2378.41705631991	653	6.9	13.2	6	6.7	13.5	0.3	13.8	10	34	17.8	5.4	39.5	21.7	38.7	2502707	180499.2	2010.86	677.88	18.7	6.7	10.6	5.8	15.6	6.9	10.4	3.5
1	H16	1	FUBP1	NM_003902	sample	7.41666666666667	47.4887005649718	6.52948691117367	385484.665254237	5893.95378170649	3.59463276836158	9.95480225988701	1.20465707932253	57421.9929378531	2353.06122636319	708	6.5	17.8	59.2	4.2	16.9	59.2	6.9	14.3	59.2	11.7	7.2	59.2	14.7	59.2	1919454	201293.2	1666.96	779.87	12.7	8.1	12.4	6.2	11.6	9.6	12.3	2.1
1	H16	2	FUBP1	NM_003902	sample	7.90014684287812	52.1057268722467	5.98111355155535	432152.525697504	5828.963085147	4.69162995594714	13.9779735682819	1.45809337983034	77266.8795888399	2520.59675669969	681	8.8	18.8	8.5	4	20.3	0.4	10.1	17.8	35.1	13.7	0	42	16.2	42.6	2031382	193169.8	1685.48	745.65	13.1	9.3	11.7	6.9	10.6	12.6	13.2	4.7
1	H16	3	FUBP1	NM_003902	sample	7.53754940711462	47.0184453227931	6.87164779411468	379104.453227932	5848.78190132105	4.47694334650856	11.8274044795784	1.36830743599707	59883.7773386034	2572.69701058622	759	8.3	15.5	4.7	3.8	17.5	0	7	13.4	34.8	10.9	6.1	43.2	13.3	44	1873475	185857.4	1663.93	724.66	10.1	9.5	11.6	5.8	9.5	13.7	13.3	1.4
1	H17	1	CHEK1	NA	Positive	10.8091603053435	96.5114503816794	25.566368675765	1060234.75826972	7859.96068638549	3.52671755725191	7.19338422391858	1.21074054289955	31129.2468193384	2193.53578895713	393	19.3	8.9	66.4	22.4	7.9	66.4	17	16.5	66.4	30	4.3	66.4	34.6	66.4	4324289	190030.8	3677.47	712.93	33.3	6.1	10.7	6.4	34.9	3.1	9.2	3.6
1	H17	2	CHEK1	NA	Positive	11.0793269230769	99.4591346153846	23.9505921059085	1096801.85096154	7974.17791025213	5.40384615384615	10.8245192307692	1.47742868664312	42974.8701923077	2661.10784060707	416	20.2	9.4	3.8	20.4	9.1	0	20	15.1	49.5	29.3	0	59.9	32.9	60.8	4478691	194506.9	3748.18	709.66	34.6	5.5	10.8	7.7	33.2	3.6	10.1	1.9
1	H17	3	CHEK1	NA	Positive	12.3033419023136	109.460154241645	25.9950922869577	1198712.32390745	8051.7089027428	5.05655526992288	10.7892030848329	1.43162522544651	50784.4755784062	2755.92233859722	389	21.1	5.7	3.6	22.1	8.2	0.5	22.9	12.3	46	35	3.1	55.5	39.8	56.3	4769364	199982	3880.52	750.43	36.5	5.4	8.5	6.2	37.3	3.6	9.5	1.5
1	H18	1	CHEK1	NA	Positive	11.1909547738693	101.844221105528	22.9954825688325	1135136.34673367	8254.75654366149	4.16582914572864	8.35427135678392	1.3261436172698	36175.7110552764	2549.48353557684	398	20.9	8.8	71.9	24.6	7.5	71.9	18.3	13.8	71.9	30.9	3.5	71.9	36.7	71.9	4575481	216554.8	4049.31	845.49	35.7	7	15.6	6.8	39.7	3.5	17.6	1
1	H18	2	CHEK1	NA	Positive	11.1065989847716	96.0507614213198	23.5938327069159	1038915.75634518	7615.61046106039	4.5989847715736	9.73604060913706	1.40070347599093	40968.8629441624	2606.69099885261	394	15.2	9.6	2.8	16.5	9.1	0	20.6	13.5	43.9	27.9	0	53.3	32.7	55.1	4407240	183761.8	3425.54	664.95	33.2	5.6	8.4	7.9	33.5	4.8	7.6	4.1
1	H18	3	CHEK1	NA	Positive	12.9731543624161	102.953020134228	14.3021726817735	1106141.16107383	7881.32570137911	5.53355704697987	11.6812080536913	1.46722090839272	48314.2013422819	2720.38574074486	298	16.8	9.4	2.7	21.5	8.7	0	26.2	9.4	50.3	33.6	4.4	57	38.9	57.7	4417673	202220	3381.1	718.23	35.2	6.7	16.1	6.4	36.6	4	11.1	1
1	H19	1	CHEK1	NA	Positive	11.4923076923077	96.6984615384615	23.2702191268212	1029602.85846154	7449.349878399	4.19076923076923	9.49538461538462	1.69001474498617	33019.5076923077	2229.48655829604	325	15.1	11.7	75.4	16.9	8.6	75.4	19.7	12.9	75.4	27.1	5.8	75.4	31.1	75.4	4366071	162720	3469.7	597.55	32	7.1	7.7	11.1	32.3	2.8	6.8	7.1
1	H19	2	CHEK1	NA	Positive	9.1972972972973	78.9351351351351	13.1610504476836	866279.854054054	5303.9506467105	4.77027027027027	9.41891891891892	1.34965915853187	33714.4945945946	1773.70759955011	370	10.5	38.4	3	13.8	38.6	0.3	17.6	39.7	38.6	23.5	0	46.8	25.7	41.9	3381058	115384.7	2664.08	411.33	24.6	38.6	10.5	52.2	25.9	33.2	7	50.8
1	H19	3	CHEK1	NA	Positive	12.2195845697329	107.391691394659	23.0947827810485	1173271.1958457	7935.65042081338	5.94658753709199	12.3738872403561	1.57303082996493	56301.2166172107	2863.41842445626	337	17.8	5.6	3.6	21.1	5.9	0.3	21.7	11.6	51.3	31.8	2.7	59.3	34.7	59.9	4836806	202506.8	3716.98	727.44	33.8	5.9	12.8	7.4	33.2	3.9	12.2	4.5
1	H20	1	CHEK1	NA	Positive	11.2324723247232	102.191881918819	22.1634309560575	1139136.56088561	7852.31259300441	4.18819188191882	8.05535055350554	1.31668276654518	33350.4870848708	2523.71913162114	271	19.9	11.8	75.3	22.9	13.7	75.3	21.4	16.6	75.3	34.7	4.8	75.3	37.6	75.3	4880278	217588.6	3811.59	801.07	38.4	5.2	18.5	5.9	38	4.8	18.1	4.1
1	H20	2	CHEK1	NA	Positive	12.9306569343066	105.058394160584	19.2914933510815	1128608.84671533	7922.2088562486	4.3978102189781	9.4014598540146	1.65500939321104	33127.6386861314	2277.38065765552	274	15.7	9.5	6.2	17.9	8.4	0	25.5	9.5	42	31.4	0	56.2	37.2	55.5	4711334	158687.7	3764.63	576.05	34.7	3.6	7.7	10.9	36.9	1.8	4.7	4
1	H20	3	CHEK1	NA	Positive	11.9873015873016	98.2730158730159	16.0657441865885	1055497.71111111	7711.19829510434	5.43492063492064	11.0634920634921	1.41640742966846	43041.019047619	2470.12140942297	315	18.1	11.4	3.5	19.4	9.8	0	25.4	14.3	50.2	29.2	6	58.7	34.9	57.5	4275407	190194.7	3579.83	729.25	33	8.9	12.7	11.4	37.5	5.4	12.1	5.7
1	H21	1	CHEK1	NA	Positive	12.2852233676976	112.250859106529	25.7798658168744	1243212.26804124	8543.14599592308	3.05498281786942	6.1340206185567	1.10032314029433	25031.2920962199	2169.57140690997	291	20.3	6.5	65.6	23.4	6.9	65.6	23.7	13.1	65.6	39.2	2.7	65.6	46	65.6	4957217	203258.2	4193.69	738.52	41.9	6.2	11.7	7.9	41.6	3.8	9.3	1.7
1	H21	2	CHEK1	NA	Positive	11.0443037974684	94.8006329113924	23.4872395186264	1027618.38924051	7900.46363384244	4.7753164556962	10.0664556962025	1.52638722067407	48320.2373417722	2754.98294887382	316	17.7	9.2	2.8	16.8	9.5	0.6	18.4	15.2	41.5	27.5	0	49.7	34.2	50.3	4442571	245201.1	3612.74	969.43	31.3	6.3	20.3	5.1	35.4	4.1	22.8	0.9
1	H21	3	CHEK1	NA	Positive	12.2258953168044	97.9449035812672	18.9394037517466	1021310.4600551	7914.94364201933	4.26721763085399	8.9366391184573	1.3737436114149	38542.608815427	2488.14055709687	363	15.2	5.8	3.6	16	5.2	0	21.5	9.4	41.3	31.1	3	50.7	34.7	51.2	4089033	212926.9	3458.63	812.13	32.5	5.8	17.1	7.4	35.3	1.7	16.3	2.2
1	H22	1	CHEK1	NA	Positive	11.0940594059406	108.836633663366	22.2237063213505	1213116.55940594	8356.39369885336	3.6980198019802	8.79207920792079	1.43581594712392	44817.301980198	2400.33752438823	202	23.8	9.4	66.3	24.8	8.9	66.3	21.3	14.4	66.3	34.2	4	66.3	39.1	66.3	4575903	222282.3	3892.78	834.44	37.1	7.9	16.8	7.9	41.6	3	17.8	2.5
1	H22	2	CHEK1	NA	Positive	11.8080495356037	105.600619195046	26.197799924677	1143420.10835913	7654.24741683835	4.87306501547988	9.93808049535604	1.34205462574411	46892.0835913313	2691.46973870459	323	18.9	11.1	3.1	19.8	10.5	0.3	19.5	17	42.1	31.3	0	51.7	36.5	52.6	4398089	215077.7	3690.62	797.84	33.4	6.5	14.2	5.6	36.2	5.6	14.6	3.1
1	H22	3	CHEK1	NA	Positive	12.1304347826087	100.920948616601	18.3295955074269	1072578.63636364	7679.01210525917	5.02371541501976	11.5454545454545	1.86490067593766	56285.581027668	2680.1295860173	253	17.8	12.6	5.5	19	11.5	1.2	24.5	15	45.8	33.2	6.3	56.5	40.3	56.1	4375682	190313.9	3648.62	740.92	38.7	7.9	13.4	7.9	41.1	5.5	11.9	4.3
1	I03	1	RPA32	NA	Positive	14.5561643835616	171.761643835616	42.7526168724569	2166078.21917808	9782.92454229191	4.53150684931507	9.09041095890411	1.13386224705764	43024.2849315069	2319.26087862508	365	34	4.9	64.9	43.8	2.2	64.9	30.4	12.9	64.9	49.6	1.1	64.9	52.9	64.9	8284376	206552.1	5630.86	728.67	53.2	5.5	15.3	6.3	54.2	0.8	15.9	2.7
1	I03	2	RPA32	NA	Positive	14.3727034120735	166.627296587927	32.2630978424866	2078092.9816273	9473.58037825775	5.49081364829396	10.7322834645669	1.57164048085523	49858.5170603675	2691.8711814047	381	32.5	8.4	2.9	42	6.6	0.5	30.7	12.6	45.4	48.8	0	55.6	53	57.5	7902408	213480.7	5639.65	765.69	50.1	5.2	12.9	5.8	53.5	2.4	10.2	2.1
1	I03	3	RPA32	NA	Positive	15.8757575757576	187.812121212121	40.5047832458556	2360035.21515152	10009.9283914421	4.8969696969697	9.10606060606061	1.12785438679041	37686.9363636364	2254.60572564009	330	37.6	5.5	0.9	48.2	4.5	0	34.5	13.9	42.7	55.8	1.8	52.1	59.7	50.9	8993904	190568.9	6186.65	661.65	58.8	3.3	13.9	6.7	60	2.1	10.9	2.4
1	I04	1	RPA32	NA	Positive	14.018779342723	169.93896713615	41.5386636195183	2115124.82629108	9344.5907099148	4.35915492957747	9.018779342723	1.33166295520649	43423.2488262911	2359.28371386028	426	33.3	6.3	66.2	40.4	5.2	66.2	28.4	16.2	66.2	46.7	2.8	66.2	48.8	66.2	7829867	212413.3	5331.41	760.32	47.7	4.2	15.3	8	49.5	2.8	12.9	7
1	I04	2	RPA32	NA	Positive	14.5838709677419	169.38064516129	42.0836073234928	2083052.40645161	9380.9292774286	6.42258064516129	13.358064516129	1.3464064532183	64148.9677419355	2699.61730557445	310	35.2	8.1	1.6	39	7.4	0	30.3	19.7	46.5	49.4	0	55.5	52.6	57.1	7847601	231269.5	5675.1	814.41	51	5.5	19.7	6.1	54.2	2.9	15.2	1.9
1	I04	3	RPA32	NA	Positive	15.2181303116147	182.322946175637	37.5229250081854	2290987.41076487	9777.89867808835	6.38810198300283	13.1558073654391	1.31933382955414	59942.9093484419	2618.72327564434	353	38.2	4.8	2.5	42.5	4.8	0	30.9	12.5	47.6	50.1	1.7	53.5	52.7	53.3	8317068	199682	5722.6	681.26	52.1	2.8	15.6	4.8	54.7	2	11.3	1.4
1	I05	1	RPA32	NA	Positive	15.6498054474708	177.678988326848	38.1221365493388	2192179.26070039	9491.61593363774	4.07587548638132	7.54280155642023	1.24926207088128	28958.1712062257	2341.83051916813	514	32.7	6.4	73.9	39.3	3.7	73.9	32.5	14	73.9	49.8	1.8	73.9	51.8	73.9	7843409	176869	5378.99	663.29	52.9	3.9	9.5	7	52.7	1.6	9.3	6.2
1	I05	2	RPA32	NA	Positive	17.1494736842105	188.448421052632	36.4232288540139	2336245.68	9578.28725968261	5.62105263157895	11.1010526315789	1.50927433234174	41178.3557894737	2580.6017949491	475	33.3	9.1	3.8	41.7	8.2	0.2	39.8	16.4	52.2	56.2	0	63.4	58.1	63.6	8354285	161033	5780.49	563.03	57.3	4.6	7.8	9.5	57.9	3.2	4.8	8
1	I05	3	RPA32	NA	Positive	15.6384297520661	177.884297520661	41.0191030437465	2204914.55785124	9594.55037285975	5.73140495867769	10.5413223140496	1.30002835573952	46218.6074380165	2746.03243008776	484	32.6	4.5	1	39.9	3.7	0.2	32.2	13.6	46.3	51	2.1	53.1	54.8	53.5	8263026	199866.4	5516.23	685.44	52.7	4.5	15.5	6.6	54.1	1.7	14.3	6.4
1	I06	1	RPA32	NA	Positive	15.595547309833	178.588126159555	40.5033153980448	2206964.07606679	9630.37578493489	4.1873840445269	8.18181818181818	1.35681703805117	32970.5677179963	2284.8112999162	539	34.1	7.6	72.4	42.1	4.5	72.4	31.5	15.6	72.4	49.7	2.6	72.4	54	72.4	8001183	165254.6	5678.42	583.74	51.6	6.5	8.5	12.4	55.8	1.5	7.2	6.5
1	I06	2	RPA32	NA	Positive	15.1528662420382	166.656050955414	34.1693483254566	2051878.87685775	9701.97011553977	5.41188959660297	10.9745222929936	1.37233568402625	49641.7685774947	2506.8029941416	471	32.7	5.3	2.5	40.6	4	0.4	29.7	15.3	46.7	46.7	0	53.9	52.9	53.1	7812591	196308.1	5601.11	676.94	50.7	5.9	12.5	10.4	54.8	2.3	10.2	3.6
1	I06	3	RPA32	NA	Positive	12.4355555555556	151.311111111111	39.3840743097672	1877558.47111111	9338.65189783847	5.48	11.1	1.29377162465438	51509.8377777778	2576.8633808723	450	35.1	7.1	2.4	37.8	5.3	0.2	24.9	18.9	43.6	43.1	3.1	51.3	46.7	50.2	7219471	195118.8	5382.91	707.57	44.9	6.7	15.3	9.8	50.2	3.1	14	5.1
1	I07	1	RPA32	NA	Positive	14.4985673352436	184.338108882521	45.6866551892485	2325174.75931232	10074.4088757941	5.05444126074499	9.67621776504298	1.33066240706786	42019.4785100287	2460.24331142528	349	38.7	5.2	74.5	46.4	4.3	74.5	28.7	16	74.5	55	2.9	74.5	58.2	74.5	8560558	204579.6	5986.51	746.3	55	4.6	12.9	7.2	58.5	0.9	12.3	3.7
1	I07	2	RPA32	NA	Positive	15.8258258258258	184.663663663664	38.8155626591634	2276266.62162162	9515.72917949739	5.77177177177177	12.6816816816817	1.38877751885849	60719.3423423423	2621.18209482175	333	35.1	6.9	3.9	40.8	4.2	0.3	32.4	12.6	48	51.4	0	55.6	55.9	55.9	8298291	196415	5591.46	673.78	52.3	3.9	14.7	9.9	52.6	2.4	12.6	7.8
1	I07	3	RPA32	NA	Positive	14.9635258358663	177.562310030395	42.2824941332331	2212511.55927052	9664.8852326265	6.61702127659574	14.9392097264438	1.50595759860696	74668.4924012158	2826.42465193739	329	36.5	7.6	2.4	39.8	4.9	0.3	33.7	14.9	53.2	50.5	2.4	60.5	54.1	58.7	8147530	206768.7	5576.06	707.69	52.3	4	13.7	6.7	52.9	2.7	9.7	1.2
1	I08	1	RPA32	NA	Positive	14.4082191780822	162.967123287671	39.0583160991133	1953884.07671233	9152.29637356141	4.05479452054795	7.9972602739726	1.07671424081154	36670.9397260274	2145.51184279247	365	30.1	5.2	63.3	35.3	5.5	63.3	28.8	16.7	63.3	47.4	2.5	63.3	49.6	63.3	7409518	192683.9	5264.75	663.97	48.5	6	12.1	12.3	50.4	2.5	9	7.7
1	I08	2	RPA32	NA	Positive	13.8991097922849	160.635014836795	40.175046149349	1982788.67952522	9607.88845345498	5.8160237388724	12.6379821958457	1.39774610040031	61397.5786350148	2723.55302736312	337	37.1	6.2	3	40.9	5	0.6	26.4	16.6	47.2	47.2	0	53.7	52.2	54.6	7970671	219643.4	5765	781.99	51.6	2.1	18.4	8.3	58.2	0.9	18.7	7.7
1	I08	3	RPA32	NA	Positive	14.6166134185304	170.242811501597	45.5025163188679	2105314.43450479	9539.95313437948	5.63258785942492	11.2939297124601	1.34100099268175	50857.1150159744	2603.82136472075	313	33.5	5.8	2.2	40.3	5.4	0	27.5	17.3	45.7	47.6	2.9	53	50.2	51.8	7735808	204923.8	5532.25	710.9	49.2	2.9	15	6.4	50.8	2.2	14.4	2.2
1	I09	1	ARHGAP35	NM_004491	sample	10.1449468085106	60.7034574468085	5.79136147190459	470601.019946809	5955.1669387743	4.78457446808511	17.9946808510638	1.75382898813296	109042.696808511	2765.09497680283	752	5.6	10.2	59.2	4.3	15	59.2	13.8	8	59.2	16	3.5	59.2	19.9	59.2	2043879	204829.6	1681.69	772.44	14	13.3	14.8	8.4	12.9	14.4	16	7.3
1	I09	2	ARHGAP35	NM_004491	sample	9.33619631901841	58.0907975460123	6.67353075694001	479863.787730061	6101.42476951954	4.46748466257669	15.3644171779141	1.5304251094548	91751.6674846626	2601.4950950432	815	7.2	13.1	13	5.6	14	0.4	13.4	9.6	32.4	15.8	0	39.3	19.3	41.5	2176401	169940.3	1921.54	654.54	13.9	6.6	8.8	6.4	12.3	6.7	9.6	4.4
1	I09	3	ARHGAP35	NM_004491	sample	9.57435897435897	59.548717948718	6.47980562133254	498720.466666667	6357.35016608304	4.81025641025641	16.3679487179487	1.62009056594845	95011.7269230769	2701.12902308138	780	7.4	11.7	13.5	5	12.3	0.5	14.5	9.7	37.4	16.2	4	43.2	18.7	43.3	2274531	174362.5	1964.82	685.55	15.8	6.8	10.8	10.4	13.5	6.5	12.4	6.9
1	I10	1	AHNAK	NM_024060	sample	9.03308823529412	55.3897058823529	6.35486181306367	402443.987132353	4996.78639949563	3.80882352941176	12.5827205882353	1.20582875353855	75893.28125	2056.61200799865	544	4.8	18.8	48.3	3.5	27.9	48.3	14.3	15.4	48.3	16.4	7.9	48.3	17.3	48.3	1918533	241639.6	1462.63	853.1	12.5	9.2	19.9	8.6	7.7	21.1	18.6	7.7
1	I10	2	AHNAK	NM_024060	sample	9.64176570458404	60.0016977928693	7.21070161417339	466721.049235993	5359.79811010436	4.38370118845501	13.6502546689304	1.38196919531254	74255.8030560272	2333.08909931949	589	6.5	18	8	3.4	23.6	0.7	14.4	16	31.6	16	0	37.2	16.3	37.9	2006627	220143.5	1458.71	779	11	10	19.2	7.5	8.3	22.6	17.8	7.1
1	I10	3	AHNAK	NM_024060	sample	8.7959927140255	53.2349726775956	6.31153760170549	409391.229508197	5360.34643987954	4.93806921675774	15.6375227686703	1.64005512616758	88174.5300546448	2587.68055687126	549	6.2	18.4	10.6	3.6	25.1	0.7	13.1	16.4	36.1	13.5	6.9	43.7	14.9	43.4	1966931	222965.9	1522.55	851.74	10.9	11.8	21.1	18.4	9.3	25.3	21.3	17.5
1	I11	1	SH2B3	NM_005475	sample	8.9527950310559	54.8422360248447	6.71293530313609	434059.498136646	5914.29046619705	3.60745341614907	11.9540372670807	1.37932844351174	68655.9913043478	2174.20435908441	805	8.3	14.7	55.8	6	15	55.8	10.9	11.1	55.8	14.4	4.3	55.8	17.5	55.8	2166176	169154.3	1733.31	604.58	12.3	6.3	8.6	5.6	9.3	7.5	7.6	2.2
1	I11	2	SH2B3	NM_005475	sample	9.26267880364109	56.0221066319896	6.42097716053173	442822.542262679	5927.35453282448	4.39531859557867	13.2717815344603	1.42257902600957	72450.0273081925	2346.69825909711	769	5.9	13.8	8.2	4	16.1	0.3	11.7	9.8	32.8	14	0	41	16.1	41.1	2057236	158806.1	1700.59	575.96	12.5	7.7	9.8	14	9.1	10.9	8.5	11.2
1	I11	3	SH2B3	NM_005475	sample	7.8352534562212	44.7592165898618	6.41889642462768	335674.130184332	5688.00503692014	3.52995391705069	9.96889400921659	1.17412512401354	55399.7580645161	2114.38315608028	868	6	15	5.2	3.1	17.2	0.5	7.3	13.2	27.1	9.4	5.6	33.9	10.6	33.5	1762379	161722.7	1579.59	610.17	8.6	6.9	8.9	9.9	6.5	10	9.7	7.5
1	I12	1	MSH2	NM_000251	sample	8.62346521145975	54.3465211459754	6.86200913640688	464664.507503411	6366.13423020801	3.4256480218281	8.42155525238745	1.16123141573076	43034.9236016371	2326.18645492475	733	7.2	11.9	62.5	7.5	12.3	62.5	9.3	11.2	62.5	13.2	5.9	62.5	17.3	62.5	2339332	192986.3	2059.3	764.25	17.7	5.3	11.7	5	16.8	5.2	14.1	1.4
1	I12	2	MSH2	NM_000251	sample	9.23916532905297	60.7287319422151	6.68061919628799	535439.314606742	6605.08969911261	4.10272873194222	11.5746388443018	1.48365886926341	65308.6115569823	2472.89950639649	623	9	11.6	6.3	8.2	11.7	1	12.2	9.6	31.6	16.7	0	41.4	20.9	42.4	2475683	180909.1	2192.07	712.76	18.8	4.5	8.2	8.3	19.1	5	11.6	7.4
1	I12	3	MSH2	NM_000251	sample	8.56465517241379	49.0977011494253	5.65461420519274	407666.362068966	6323.49810178361	3.45977011494253	8.30172413793103	1.15968810693481	41789.9310344828	2285.33142828093	696	4	15.9	3.7	5	12.1	0.7	9.8	8.2	30.2	11.5	4	37.2	14.2	38.4	2113730	173714.5	1946.75	696	12.1	6.6	10.2	8.8	14.8	4.5	11.2	5
1	I13	1	NOTCH1	NM_017617	sample	9.21212121212121	54.3694638694639	6.4921146618776	417341.551282051	5972.62857160873	3.07342657342657	10.1258741258741	1.14907897412724	54520.8857808858	1774.32865505948	858	6.1	12.8	47.1	4.2	13.5	47.1	11.8	9.9	47.1	13.6	4.8	47.1	16.9	47.1	2008217	158194.9	1688.07	610.71	12.9	6.9	7	11.4	10.4	7.8	7.8	10.8
1	I13	2	NOTCH1	NM_017617	sample	8.71140939597315	51.0111856823266	6.25428274818232	409362.672259508	5850.12318211617	3.67561521252796	11.8076062639821	1.48172348648748	60008.9284116331	2112.31713389019	894	5.8	16.7	9.5	4.4	15.5	0.1	9.3	11	29.6	11.7	0	39.9	13.5	39.5	1997368	139704.5	1745.61	551.7	11.2	7	5	13	9.6	7.4	6.5	11.1
1	I13	3	NOTCH1	NM_017617	sample	9.43478260869565	55.2041062801932	5.84334302669625	436210.770531401	5911.65711671072	4.11594202898551	12.1461352657005	1.42303852641558	61584.2596618357	2231.79618432708	828	5.2	15.3	7.4	3.6	15.1	0	13.5	8.8	32.5	14.1	4.1	41.5	15.8	40.5	2135552	144110.2	1721.64	549.4	13.8	5.6	5.9	12.2	10	6.9	7.4	14.4
1	I14	1	RAD51	NM_133487	sample	10.5702917771883	64.4323607427056	8.94432915454592	513447.302387268	6314.25394575507	3.0132625994695	5.41644562334217	1.20042846621553	17481.2732095491	1844.3869337175	377	8	10.3	65	3.2	11.1	65	15.9	9.3	65	14.1	4.5	65	18.3	65	2339397	182308.2	1835.56	645.26	16.4	5.8	9.8	9.5	11.1	5.6	7.4	6.4
1	I14	2	RAD51	NM_133487	sample	10.825327510917	68.6200873362445	8.45117024623551	571719.244541485	6608.16211134924	3.61353711790393	6.95633187772926	1.29169770596094	24581.923580786	1951.16675177959	458	11.6	9.2	3.3	6.6	10	0	15.5	9.6	36.5	19.2	0	47.4	21.6	46.3	2497195	169119.1	2137.15	614.78	18.6	5.9	7.2	8.5	15.7	3.1	9	6.1
1	I14	3	RAD51	NM_133487	sample	9.89920424403183	60.42175066313	6.81511510488463	491475.061007958	6426.66942395682	3.41909814323607	6.14323607427056	1.12553939804923	22614.4350132626	2004.83123184182	377	9.3	11.9	1.9	6.9	12.5	0.5	13	9.3	33.2	14.6	3.7	41.9	19.1	39	2478165	187940.5	2090.64	671.91	14.9	3.4	10.9	7.7	13.3	3.2	10.3	6.1
1	I15	1	ZFHX4	NM_024721	sample	10.5445420326223	62.1041405269762	6.58522864423993	467733.066499373	6004.95823712755	4.36762860727729	19.0564617314931	1.66563287150945	114848.672521957	2280.95361224139	797	3.3	11	49.6	3.1	12.2	49.6	15.6	9.7	49.6	18.1	3.9	49.6	19.6	49.6	1933180	179839	1553.73	656.68	11.3	7.7	10.5	9	7.5	9.2	12.3	7.4
1	I15	2	ZFHX4	NM_024721	sample	10.7769328263625	65.9024081115336	6.27953169765865	517954.215462611	6282.14759582351	4.74778200253485	22.3231939163498	2.1230180016252	140445.425855513	2635.25989618537	789	5.1	9.5	21.7	3.9	13.7	0.9	17	6.3	34.7	17.5	0	40.6	19.3	41.2	2084315	175961.3	1674.37	654.16	11.7	5.8	8.4	7.5	10.4	9.8	7.9	5.3
1	I15	3	ZFHX4	NM_024721	sample	10.6367088607595	62.5936708860759	5.93985038814063	477616.33164557	6175.20650049538	4.87721518987342	18.3278481012658	1.58516861711862	108409.335443038	2477.47931840925	790	5.3	10.4	13.5	2.5	12.5	0.3	15.8	7.7	35.2	17.3	3.3	41.3	18.7	42	2009104	179244.3	1617.17	659.09	10.4	5.7	11.4	8.2	6.8	9.7	11.9	6.8
1	I16	1	KMT2C	NM_170606	sample	8.86890756302521	57.544537815126	7.61231384954464	481535.806722689	6103.77715291006	4.31932773109244	12.9714285714286	1.35897001028426	72284.2941176471	2430.62485254028	595	7.2	12.8	60.7	6.2	13.6	60.7	11.8	12.9	60.7	13.6	6.7	60.7	16	60.7	2173026	199158.7	1909.79	782.83	13.1	7.6	12.6	5.7	13.1	7.7	14.1	2.9
1	I16	2	KMT2C	NM_170606	sample	8.53641207815275	56.0266429840142	8.02946692587707	475024.040852576	6002.77300117145	4.84902309058615	14.0781527531083	1.48731328422639	73975.2948490231	2491.64226046546	563	8.9	16.5	7.8	6.9	19.4	0.7	12.8	15.1	37.5	14.7	0	46.2	16.7	45.8	2200036	184121.7	1985.37	733.32	16	9.6	11.7	10.1	13.7	8.2	13.5	6.4
1	I16	3	KMT2C	NM_170606	sample	8.54929577464789	54.4172535211268	7.68303503126074	450544.110915493	6212.99107050512	5.07394366197183	14.2640845070423	1.49923382311127	77183.3098591549	2541.25317548861	568	10.2	12.7	8.8	6.5	13.9	0.2	10.7	11.1	37.3	14.6	3.9	45.8	16.7	45.2	2157533	183020.3	1905.32	700.85	14.4	8.6	12	11.4	12.9	9.2	13.2	7.6
1	I17	1	RPA32	NA	Positive	13.2828571428571	135.245714285714	33.4314845016835	1583896.32857143	8488.67503105237	4.42	10.1571428571429	1.95472844891372	35227.3114285714	2610.02284540124	350	26.6	8	84	30.9	5.7	84	27.4	15.1	84	40.6	2	84	42.9	84	6107337	146286.4	4528.7	540.58	43.1	4.6	6	20	44.3	1.7	8	17.1
1	I17	2	RPA32	NA	Positive	14.5483870967742	161.225806451613	48.1102190678953	1974166.41935484	9498.31389489097	5.56989247311828	11.9516129032258	1.52780294395509	54123.1102150538	2585.39956125412	372	30.1	5.9	3.2	37.9	4.6	0.3	30.1	18.8	47.6	46.8	0	57.5	50.3	56.2	7201691	190858.2	5362.4	698.71	50	4.3	11.3	5.9	50.8	2.4	12.6	3
1	I17	3	RPA32	NA	Positive	15.2857142857143	167.744680851064	32.0680717071166	1993000.48328267	8979.15409860035	6.30699088145897	11.9848024316109	1.25428033443649	51505.4498480243	2519.48591507271	329	32.5	5.8	0.3	34	7.3	0	33.1	14	51.7	48.9	2.4	58.7	50.5	56.2	6893498	186141.4	4829.62	626.11	48.9	8.2	15.5	13.7	49.2	5.8	12.2	11.6
1	I18	1	RPA32	NA	Positive	13.4197183098592	168.219718309859	48.0741819241489	2107100.46197183	9565.25499068677	4.30422535211268	8.8112676056338	1.45537616281186	41778.2422535211	2319.09134564174	355	38	7	68.2	42.3	6.8	68.2	30.1	18.3	68.2	50.1	3.1	68.2	54.6	68.2	8342969	189067.2	6036.26	680.57	54.9	3.4	11.5	5.6	56.6	2	7.6	3.1
1	I18	2	RPA32	NA	Positive	14.7493188010899	181.089918256131	46.0863673366371	2266029.06811989	9584.77481118996	6.39237057220708	13.9891008174387	1.32754439519656	70936.8583106267	2687.46447558202	367	37.6	9	1.9	43.9	8.7	0.3	31.3	20.2	48.2	53.1	0	55	55.6	55	8348797	200584.2	5965.24	702.94	53.1	7.4	12.8	8.2	55.9	3.8	10.4	5.2
1	I18	3	RPA32	NA	Positive	13.7407407407407	161.546296296296	36.5239559027157	2006398.89814815	9386.47232462581	5.50617283950617	11.6604938271605	1.4299228559612	54915.3734567901	2602.99094694401	324	38.3	8	2.5	39.8	7.4	0.3	27.8	18.2	45.7	47.2	3.4	53.1	51.5	53.1	7442656	204670.2	5528.26	745.97	49.1	6.5	14.2	14.5	53.7	3.4	13	13.6
1	I19	1	RPA32	NA	Positive	14.3955773955774	173.090909090909	41.1054463338669	2141576.7002457	9361.12501198913	7.11302211302211	15.3415233415233	1.40554575120595	74364.1769041769	2918.08751463828	407	38.3	6.9	80.1	41.8	6.1	80.1	28.5	16.2	80.1	49.9	3.4	80.1	53.6	80.1	7703270	236456.3	5458.27	830.35	52.3	4.9	20.6	5.2	53.1	4.9	15.7	2.5
1	I19	2	RPA32	NA	Positive	16.1184210526316	177.481578947368	35.0972567336191	2192147.41315789	9868.16079003132	7.48684210526316	16.9236842105263	1.56993264445692	82830.8921052632	2876.9429086134	380	33.4	5.8	3.2	42.4	3.7	0.8	34.5	13.2	55.3	51.6	0	61.3	55.3	62.1	7949967	214111.9	5752.44	771.4	53.2	5.3	16.1	6.6	60.8	1.8	17.6	1.8
1	I19	3	RPA32	NA	Positive	16	181.875346260388	43.3825009594404	2240344.09141274	9756.06674073205	7.60387811634349	15.7285318559557	1.4903968672504	70744.6011080332	2907.43677808429	361	36.8	6.4	3.3	43.2	4.7	0	33	18	55.1	50.7	2.8	62.6	55.7	60.9	8116113	206313.8	5800.84	712.61	52.9	6.1	17.5	9.4	55.1	1.9	13.6	8
1	I20	1	RPA32	NA	Positive	13.8396226415094	167.987421383648	45.9357938629782	2071053.21383648	9500.05915267397	5.62578616352201	11.6949685534591	1.25590187682682	58256.9213836478	2664.82281592505	318	33.3	7.5	74.8	40.9	7.2	74.8	28.3	19.5	74.8	49.7	4.1	74.8	53.5	74.8	7733685	228168	5655.35	774.49	50	6.3	16.4	8.5	52.5	3.8	11.9	6
1	I20	2	RPA32	NA	Positive	13.9631728045326	174.586402266289	49.1725634927096	2227025.49008499	10399.4793806855	6.41643059490085	14.2549575070822	1.40349959075331	70506.0141643059	2769.92594621552	353	39.9	5.7	2	49.6	5.1	0.6	28.6	19	51.6	51	0	59.2	57.8	60.1	8954639	222097.1	6555.83	798.9	56.1	5.4	15.9	8.5	62.6	1.4	16.7	4.2
1	I20	3	RPA32	NA	Positive	15.9538904899135	185.273775216138	36.5020802477794	2317421.65994236	9823.5071787598	5.63400576368876	13.1440922190202	1.41718174799289	70502.2276657061	2770.69024266198	347	37.5	6.1	4.3	45.5	7.2	0.6	35.7	16.1	43.8	55	4	55	58.2	53.6	8299887	222260	5867.23	769.09	56.5	6.6	19.6	9.8	57.9	3.7	16.7	7.8
1	I21	1	RPA32	NA	Positive	16.2451612903226	196.129032258065	44.5642761262882	2464090.17419355	9997.64475844604	5.37849462365591	12.0860215053763	1.42186744899943	69218.952688172	2628.43843693776	465	36.8	6	70.5	45.2	5.4	70.5	35.5	14.6	70.5	56.3	2.6	70.5	59.4	70.5	9017937	218517.3	6115.83	772.05	58.3	4.1	16.3	4.5	58.9	1.5	12.9	1.9
1	I21	2	RPA32	NA	Positive	14.3796296296296	183.018518518519	50.3286708495375	2299366.29166667	9872.12046754574	7.42592592592593	16.287037037037	1.50099524191944	85877.1296296296	3111.66226971788	432	40.5	4.4	3	43.3	3.7	0.5	30.8	19.7	55.6	53.7	0	61.1	57.2	61.6	8136740	232508.8	6134.38	852.45	54.4	5.6	20.4	7.4	56.2	3.2	20.4	3.9
1	I21	3	RPA32	NA	Positive	15.1708253358925	174.650671785029	38.4023723079304	2182769.05566219	9679.75750588906	6.16122840690979	12.7447216890595	1.33266522895589	65039.2629558541	2866.39245186919	521	35.3	6.1	2.5	42.8	4.8	1	29.9	15	46.1	50.7	2.3	53.9	54.1	53.4	8070856	216916.5	5657.17	756.05	50.7	6	18	6.9	53	3.1	13.2	4.4
1	I22	1	RPA32	NA	Positive	13.1642512077295	179.794685990338	47.389774594417	2306075.66908213	10095.1848979025	5.8719806763285	11.9057971014493	1.35214005330376	55790.6449275362	2864.92290087591	414	42.3	4.6	76.8	48.3	5.6	76.8	27.1	18.4	76.8	53.1	2.4	76.8	56.8	76.8	8390067	233565.8	6314.01	861.05	56.5	4.3	21.5	5.6	58.5	2.4	19.1	2.9
1	I22	2	RPA32	NA	Positive	14.5651162790698	182.751162790698	45.8333494324335	2307934.04883721	10140.1735536463	9.00697674418605	19.7488372093023	1.52697027779125	99061.5744186047	3155.70231679415	430	38.6	4.9	2.3	45.8	2.8	0.2	29.8	14	59.5	53.7	0	67	56	68.1	8613587	238459.5	6373.03	825.22	56.7	2.8	23.3	6	59.5	1.9	17	2.6
1	I22	3	RPA32	NA	Positive	14.2302158273381	169.388489208633	42.9925890010555	2124462.64028777	9849.48069714943	6.45323741007194	13.0623501199041	1.36847397828025	58402.7841726619	2800.65084153991	417	35.7	4.1	1.7	41.5	4.3	0.2	28.8	16.3	52.8	49.4	1.9	58.3	53	58	7760186	187772.9	5688.56	715.97	52	4.6	12.7	8.2	54.2	1.2	12.7	7
1	J03	1	ATR	NA	Positive	9.15842839036755	62.531051964512	8.34965204333796	548124.719898606	6449.57614414688	1.23700887198986	2.73130544993663	0.659312429829093	12684.2446134347	1102.32609309996	789	7.7	10.1	35.5	6.6	10.5	35.5	10.5	11.4	35.5	13.1	5.2	35.5	17.7	35.5	2173767	143052.9	1997.18	576.64	11.3	12.2	5.3	15	14.4	8.7	4.8	5.8
1	J03	2	ATR	NA	Positive	9.32114882506527	61.4738903394256	7.2964654610947	529088.902088773	6444.15691443332	2.25456919060052	4.14490861618799	0.84577490023618	16523.5339425587	1472.3181814191	766	6.9	12	1.3	5.7	12.9	0.1	11.7	12	19.5	14	0	26.2	17.1	26.2	2148047	138191.2	1959.45	544.27	13.3	12.3	4.7	18.7	13.4	9.5	5.1	9.5
1	J03	3	ATR	NA	Positive	9.08034188034188	57.2547008547009	7.92881499549932	461057.011965812	6166.40032605652	1.48034188034188	2.58803418803419	0.76762104062632	9029.26153846154	1242.33061265187	585	6.7	12.1	2.2	4.1	12.3	0	8.9	9.4	13.3	11.6	5.1	18.5	14.9	17.4	1984511	130128.9	1806.45	502.39	7.9	9.1	3.6	13.5	9.7	10.1	3.4	9.4
1	J04	1	ATR	NA	Positive	8.42776998597475	56.8625525946704	8.6367034931408	485700.854137447	6305.25911373085	1.70687237026648	3.47545582047686	0.744818124257169	15010.2720897616	1387.67315834882	713	9.1	10.5	41.9	6.5	12.9	41.9	7.4	11.6	41.9	13.2	4.1	41.9	15.4	41.9	2055665	163710.6	2082.88	653.39	11.4	11.2	8.1	14.3	14	6.3	8.1	5.3
1	J04	2	ATR	NA	Positive	8.51752021563342	60.9258760107817	9.10642953636899	531184.95148248	6425.38470813253	1.93530997304582	4.47708894878706	0.879653595453163	24008.6684636119	1517.80429569336	742	10.2	11.9	2.4	6.3	12.5	0.4	9	13.1	17.7	13.7	0	22.6	17.1	22.9	2120204	163240.3	2068.91	646.93	12.1	13.3	7.4	13.6	13.6	8.1	8.8	5.5
1	J04	3	ATR	NA	Positive	9.10932944606414	60.3629737609329	8.93392615557087	510052.297376093	6327.00687340728	1.84839650145773	3.42274052478134	0.875344772453635	14059.7623906706	1573.5461058879	686	9.5	10.8	2.2	6	11.2	0.4	9.9	9.9	15.9	13.6	3.2	23.6	15.9	23.3	2110668	153316.4	1955.47	604.09	10.8	9.2	5.1	10.2	12	7.6	7.6	3.5
1	J05	1	ATR	NA	Positive	9.67092337917485	65.1846758349705	8.53180559510825	573179.470530452	6551.34522690617	1.36542239685658	2.45972495088409	0.610947470772098	9264.06679764244	1119.04506105859	1018	9.5	11.4	38.3	7.4	10.7	38.3	12.3	10.5	38.3	15.6	3.6	38.3	19.4	38.3	2392115	151550.8	2192.81	582.67	15.3	8.5	5.6	13.3	16.9	5.8	5.5	7.8
1	J05	2	ATR	NA	Positive	9.25344644750795	59.3138918345705	7.1287239477704	504399.580063627	6357.61775443209	1.94379639448568	3.84517497348887	0.796632007786178	14787.8462354189	1396.58678679809	943	5.6	12.5	1.7	5.2	13.3	0	9.7	10.7	17.1	11.7	0	22.5	14.6	23.1	2151950	136100.9	1963.67	525.85	11.5	10.7	3.5	12.9	12.2	8	3.9	6.5
1	J05	3	ATR	NA	Positive	9.3517745302714	60.6795407098121	8.56121599100783	522650.838204593	6458.71504343798	1.83194154488518	3.16179540709812	0.798262725968241	11675.6033402923	1523.01121098516	958	8.6	9.8	2	6.9	11.1	0	10	9.7	15	12.5	3.7	22.9	16	21.3	2130451	149771.2	1990.55	586.43	11	8.9	5.1	9.2	11	8.5	7.3	2.7
1	J06	1	ATR	NA	Positive	9.19407894736842	63.1907894736842	9.26645553390467	562614.66995614	6570.100697721	1.51206140350877	3.48793859649123	0.770201921724488	15537.8070175439	1264.24260130319	912	8.6	11.5	40.6	8.3	11.2	40.6	9.3	12.4	40.6	13.6	5.5	40.6	17.5	40.6	2288258	146253.4	2195.48	584.98	12.6	11.2	6.1	16.9	15.8	6.1	6.6	8.3
1	J06	2	ATR	NA	Positive	8.82564679415073	58.7727784026997	8.45594030622526	497486.338582677	6425.13305246932	1.87064116985377	4	0.813850581572985	16800.6029246344	1399.19558811617	889	8.3	11.2	2.9	5.6	13.7	0.2	8.3	10.2	16.5	12.1	0	23.7	15.7	22.9	2101083	134683.7	2054.89	529.14	10.9	9.2	4.3	14.5	13.3	6.2	4.7	8.1
1	J06	3	ATR	NA	Positive	9.16026490066225	63.3761589403974	8.20678826109861	572834.78410596	6486.85150123788	1.96688741721854	3.77483443708609	0.796712394437275	15484.5549668874	1528.90739094686	755	9.9	11.4	2.1	7.9	13.2	0.1	11.5	11.3	18.3	14.8	4.9	24	18	23.3	2249115	146172.1	2071.41	570.38	13.9	15.5	5.4	13.5	15.1	15.2	7.2	6.6
1	J07	1	ATR	NA	Positive	8.54980079681275	58.7609561752988	8.58415031222545	508954.656042497	6294.38132217887	1.2191235059761	2.63612217795485	0.699259999402237	12124.4847277556	1092.72489567689	753	7.7	11.4	35.2	6.8	12.9	35.2	8	12.7	35.2	11	6.2	35.2	14.7	35.2	2085709	143064.4	1894.98	562.15	11.6	11.4	5.3	15.9	12.4	8.9	5.8	10.1
1	J07	2	ATR	NA	Positive	9	64.4116638078902	9.73805859729748	566785.658662093	6399.01170289077	1.81303602058319	4.41337907375643	0.861722266027451	21235.4150943396	1364.08443923172	583	11.1	9.9	2.2	6.7	14.2	0.3	10.6	11.3	14.8	14.6	0	19.6	17.5	20.8	2279003	143298.7	2079.14	543.39	12.7	9.1	7	11	14.6	8.9	6.7	4.8
1	J07	3	ATR	NA	Positive	9.50079744816587	63.1068580542265	8.00185038002974	535892.90430622	6392.29947490078	1.49920255183413	3.40031897926635	0.834046478473945	16270.7591706539	1206.44374103805	627	8.9	10.7	2.2	5.4	12.9	0.2	11.6	10.7	12.1	13.7	3.8	18.5	17.1	17.1	2225559	131674.1	1965.21	494.15	12.6	9.3	5.4	19	14.4	8.3	5.7	17.5
1	J08	1	ATR	NA	Positive	9.56277695716396	65.2200886262925	8.57251795301699	570524.339734121	6613.58984399338	1.45790251107829	3.29985228951256	0.620141921158489	16779.3751846381	1248.54814237297	677	9	8.9	37.2	7.8	10.3	37.2	10	8.6	37.2	15.7	3.7	37.2	19.8	37.2	2418065	174557.8	2147.54	664.52	14.6	8	6.2	8	15.1	4.6	6.9	2.5
1	J08	2	ATR	NA	Positive	8.26964560862866	61.4314329738059	9.47980211893671	545225.57164869	6475.42468891344	1.93220338983051	3.89984591679507	0.840272861608537	17435.8705701079	1481.39398845624	649	11.7	11.2	2.2	8.3	12.8	0.2	7.4	11.7	17.6	12.5	0	21.3	16	22	2274490	162084.2	2133.05	633.79	12.5	10.2	6.6	10.2	13.6	7.7	7.1	2.8
1	J08	3	ATR	NA	Positive	8.75039246467818	58.5651491365777	8.68909476793818	500615.095761382	6204.41875494546	1.91365777080063	4.25902668759812	0.809276952990492	19459.693877551	1410.25094728125	637	8.9	13.2	1.9	7.4	13.8	0.3	9.9	11.5	17.9	13.2	4.9	23.1	15.9	22.9	2247800	143280.7	2085.1	561.78	11.3	11.1	6.9	16.6	14.3	8.9	6.6	11
1	J09	1	STIM1	NM_003156	sample	9.87261146496815	62.6242038216561	6.56242916685237	521342.316348195	6331.02113655596	4.43736730360934	14.6815286624204	1.41361737230353	92014.7813163482	2568.11630277414	471	6.8	11.7	62.8	6.8	12.5	62.8	13.6	8.7	62.8	16.6	4.2	62.8	20.4	62.8	2438513	229913.2	1980.58	850.45	17.4	2.8	18.9	5.9	15.3	3.8	15.9	4.7
1	J09	2	STIM1	NM_003156	sample	9.2190635451505	56.6003344481605	6.56679748620869	458211.842809365	6398.17473057371	4.6304347826087	13.8963210702341	1.37423270793327	82261.1454849498	2611.02523266286	598	6.4	11	8.2	5.7	13.4	0.8	11.2	8.7	34.8	13.7	0	41.3	17.6	42.1	2233316	210349.4	1951.59	801.8	12.9	3.8	14.9	3	12.9	5.4	14.4	1.3
1	J09	3	STIM1	NM_003156	sample	9.86136783733826	63.0018484288355	6.37041846410852	524006.329020333	6206.85988316226	4.71349353049908	14.2532347504621	1.49098096983597	80520.1719038817	2520.05185420586	541	8.1	14.6	9.1	5.4	14	0	14.6	8.9	32.7	16.8	4.1	39.6	19.6	38.3	2296850	184365.2	1839.17	712.58	15.2	8.1	12.9	4.4	12.9	10.2	10.7	2.2
1	J10	1	DICER1	NM_030621	sample	9.04703476482618	56.6646216768916	5.80286435766513	471932.163599182	6158.92912486859	3.69938650306748	11.6523517382413	1.27711224293934	66232.8936605317	2302.32614135458	489	8	13.1	59.9	7.4	14.5	59.9	10.8	10.8	59.9	14.3	4.9	59.9	17.4	59.9	2207179	193817.8	1905.06	730.9	16.2	5.7	11.7	7	14.9	4.5	12.7	3.7
1	J10	2	DICER1	NM_030621	sample	9.48237476808905	57.1855287569573	5.66406060326405	448739.680890538	6080.58709542062	4.8961038961039	16.8107606679035	1.66038069620203	100787.892393321	2779.6031290858	539	8	10.2	10.4	5.2	13	0.7	14.5	7.4	34.7	16.7	0	41.6	19.7	42.5	2078896	197792.7	1802.81	775.55	14.3	6.7	12.2	3	12.4	6.1	13.7	0.4
1	J10	3	DICER1	NM_030621	sample	9.50094161958569	60.819209039548	6.38981075098609	511885.427495292	6347.68569451141	4.984934086629	15.5423728813559	1.48030020014313	88982.0979284369	2621.9281532892	531	8.9	13.6	8.1	8.3	15.3	0.9	13.7	11.3	35.8	18.3	4.7	43.1	20.3	43.9	2381198	193126.4	2021.88	737.23	17.7	7.3	12.8	6.6	16	9.8	13.2	3.6
1	J11	1	PASK	NM_015148	sample	9.5722460658083	59.4821173104435	6.88052949972135	493393.414878398	6306.84732602759	3.96280400572246	12.9227467811159	1.28241988845866	72393.2145922747	2269.07809741016	699	5.9	10.3	56.9	5.6	10.7	56.9	12.6	7.6	56.9	15.7	4	56.9	18	56.9	2308947	190155.7	1949.52	703.47	16	4	12.2	5.2	13.4	4	12.6	3.6
1	J11	2	PASK	NM_015148	sample	9.54177215189873	56.7037974683544	5.78339622655615	457035.22278481	6247.79375596463	4.43417721518987	13.6240506329114	1.3567026789926	78440.8632911392	2477.53724737051	790	6.8	9.7	8.9	4.4	12.2	0.9	13.2	7.3	33.2	13	0	39	15.2	40.1	2134614	177713.1	1798.88	681.27	12.9	6.2	9.7	6.2	12.2	6.2	10.5	2.9
1	J11	3	PASK	NM_015148	sample	9.1585518102372	55.0973782771536	5.54326085395593	439340.686641698	5931.54924856131	4.11111111111111	12.4094881398252	1.31592560139482	67401.5605493134	2273.48095064827	801	7.6	14.5	8.2	4.5	17.4	0.2	12.2	11.6	30.5	14.2	4.1	35.8	14.6	36.3	1974243	158528.1	1618.06	616.17	12	10	8.5	12.7	9.9	13.1	8.1	10
1	J12	1	EZH2	NM_152998	sample	9.42857142857143	57.7984693877551	6.18630041545022	459123.285714286	6092.34011420624	4.00765306122449	11.655612244898	1.37864461697787	60725.5076530612	2354.41463961238	392	6.4	12.2	65.6	4.3	12.8	65.6	11.7	7.9	65.6	13	5.1	65.6	17.3	65.6	2080328	183772.8	1815.95	685.99	13.3	5.6	10.5	6.4	12.8	7.7	11	3.6
1	J12	2	EZH2	NM_152998	sample	9.15537848605578	61.6693227091633	7.60906932919735	534695.173306773	6426.46085074722	4.43227091633466	13.0059760956175	1.27469901359811	68290.4800796813	2174.9734903486	502	9.8	10.4	6	8.2	12.7	0.2	10.4	12	33.9	17.3	0	40	17.9	40.2	2162662	158021.4	1972.28	624.09	14.3	8.8	6.6	8.2	13.7	7.2	7	2.8
1	J12	3	EZH2	NM_152998	sample	9.92669172932331	63.7274436090226	6.17701929544769	551405.366541353	6514.4106475832	3.8984962406015	10.9906015037594	1.37757532145901	55101.1184210526	2320.73570944676	532	8.1	11.5	7.3	7.1	10.2	0.2	13	6.6	32.1	15	3.9	38.7	18.4	38.7	2332812	162361.5	1954.09	618	14.7	4.7	6.8	5.6	14.5	3	6	1.5
1	J13	1	ATF7IP	NM_018179	sample	9.73510971786834	64.4670846394984	7.35652123085998	560635.280564263	6651.36690411615	3.93416927899687	12.3166144200627	1.20419152007031	71158.2727272727	2149.122054894	638	9.1	10.5	55	6.9	9.2	55	14.9	12.1	55	19.1	3.8	55	21.9	55	2507874	183925.3	2085.62	689.78	20.2	5.3	10.8	9.6	16.6	4.9	11.4	6
1	J13	2	ATF7IP	NM_018179	sample	10.0540098199673	65.4549918166939	6.46070289426535	558586.515548281	6521.75086277755	4.72831423895254	14.9394435351882	1.40654962356843	83179.170212766	2367.7103778496	611	7.7	9.7	9.2	5.7	11	0.2	14.7	7.4	33.2	18.2	0	39.4	20.9	40.6	2402172	183564.3	1954.77	667.39	18.5	4.6	11.5	6.7	14.2	4.1	10.1	5.1
1	J13	3	ATF7IP	NM_018179	sample	9.61001788908766	57.2415026833632	6.574820880767	458795.157423971	6408.23232819494	3.72808586762075	9.55635062611807	1.27972265390933	49345.3345259392	2069.22661868673	559	6.6	10.2	4.5	3.8	11.3	0.4	12.9	6.3	27.9	13.8	1.6	34	15.6	34.7	2214685	165856	1915.15	671.18	13.4	5.2	9.5	8.2	11.6	4.8	9.1	5.7
1	J14	1	RB1	NM_000321	sample	9.2901023890785	57.5244596131968	5.73051330634086	461273.563139932	5969.43349316983	3.63936291240046	13.2195676905575	1.47660890528397	78803.2787258248	2278.13102568057	879	6.5	14	51.6	4.3	15.2	51.6	13.9	10.8	51.6	15.5	4.2	51.6	17.3	51.6	2084531	183701.5	1643.21	677.79	14	7.4	12.3	18.1	10.1	8.2	13.1	16.7
1	J14	2	RB1	NM_000321	sample	8.92289719626168	54.0502336448598	6.28803522644164	422355.205607477	5807.07987096111	4.26518691588785	15.3049065420561	1.57312637424055	87226.0478971963	2350.16189418806	856	6.4	15.1	11.6	3.9	16.1	0.1	13.2	13	31.4	14.8	0	39.4	15.7	40.2	1932600	167168.6	1672.44	632.51	12	7.8	8.5	9.9	8.6	10.5	9.3	5.6
1	J14	3	RB1	NM_000321	sample	9.17878192534381	54.9440078585462	5.83829525861568	439085.089390963	5870.95765842943	3.57858546168959	11.507858546169	1.28746712142586	62956.5550098232	2180.13407920334	1018	7.3	15	9	5	17.4	0.2	13.4	12.1	28.2	14.3	6.3	34.3	16.4	35	2098538	167036.7	1706.6	637.41	13.7	8.5	10.1	15.2	10	12.2	10.1	14.1
1	J15	1	RPA2	NM_002946	sample	14.9739583333333	175.5703125	42.1221262525211	2189654.53645833	9846.38225449868	5.234375	9.9609375	1.4124247114783	45901.1276041667	2807.76724485871	384	37	4.9	77.6	43.8	4.4	77.6	31	15.9	77.6	50	2.6	77.6	54.7	77.6	7813491	244184.6	5676.1	891.84	52.3	3.6	15.9	4.7	55.2	1.3	16.9	1
1	J15	2	RPA2	NM_002946	sample	14.0536277602524	178.86119873817	48.5562776600599	2236232.23028391	9827.47801379762	7.41324921135647	14.5993690851735	1.41794254343004	60692.0189274448	2779.74500923668	317	37.5	5.7	0.9	42.6	4.4	0	29.3	17.4	59.9	53	0	67.5	56.8	66.2	8274797	193964.1	5940.58	674.84	53.9	2.2	12.6	7.9	57.1	1.3	10.1	6.3
1	J15	3	RPA2	NM_002946	sample	15.3623595505618	165.120786516854	33.1059338155489	2018767.25842697	9605.68634164314	6.65449438202247	13.564606741573	1.46384401545469	58594.5505617978	2813.77493814759	356	32.3	5.6	2.2	37.6	4.2	0.3	31.2	11.8	50.6	47.8	2	61	53.4	60.1	7533798	203138.7	5394.77	716.4	52	3.9	16.9	5.6	50.8	0.8	14	4.2
1	J16	1	RPS2	NM_002952	sample	9.2031746031746	46.5809523809524	5.26923163359025	322634.136507937	5563.68809796276	3.10793650793651	6.74920634920635	1.18382460326318	29410.8285714286	2273.3145539188	315	3.8	12.1	71.4	1.9	13.3	71.4	7.9	4.8	71.4	6.3	2.2	71.4	8.3	71.4	1678085	191927.8	1560.26	752.24	5.7	8.6	10.2	5.1	7.6	4.8	11.4	0
1	J16	2	RPS2	NM_002952	sample	10.5854545454545	56.6290909090909	6.97954094401818	430013.181818182	5974.37698877496	3.78181818181818	8.49818181818182	1.41219314385149	35749.2763636364	2397.69985087237	275	6.5	12.4	3.6	4.7	15.3	0	13.5	6.9	32	10.9	0	41.8	13.1	41.5	2039686	177980.3	1890.61	669.2	10.5	6.2	10.2	14.9	10.9	3.3	11.3	13.1
1	J16	3	RPS2	NM_002952	sample	9.3584229390681	46.326164874552	5.02234164747067	309171.501792115	5577.83063937776	4.07885304659498	8.38709677419355	1.44736433359985	35622.7168458781	2334.3417228398	279	3.6	14	3.6	1.8	15.8	0.4	9	10.8	41.6	5	5	52.7	7.2	48.7	1618273	171751.1	1619.02	673.5	3.9	10	7.9	5.7	4.3	7.2	9.3	2.2
1	J17	1	ATR	NA	Positive	8.60225669957687	61.1861777150917	9.25918992828035	553123.086036671	6539.48185156915	1.18899858956276	2.82369534555712	0.630165984109313	11405.6544428773	981.867547561635	709	10.7	13.1	33.4	8.5	13.1	33.4	7.1	13.3	33.4	12.8	5.2	33.4	17.6	33.4	2262855	141329	2230.16	583.31	12	11.7	6.2	19.7	15.9	6.5	7.5	9.9
1	J17	2	ATR	NA	Positive	9.7165991902834	63.8920377867746	7.9147295232639	561216.987854251	6553.6855560845	2.49527665317139	5.37112010796221	0.882317892636818	23341.665317139	1596.81191929566	741	8.8	10.5	2.2	8	11.3	0.3	10.7	10.7	22.3	13.2	0	27.7	17.7	27.1	2276521	160670.5	2156.21	612.5	13.5	8.8	7.8	12.8	15.9	7.2	8.4	7.3
1	J17	3	ATR	NA	Positive	9.45	60.7045454545455	9.14614254513426	512771.590909091	6502.82082000281	2.12272727272727	4.14090909090909	0.955778834531262	16069.9909090909	1640.43299025264	660	7.1	10.8	1.5	4.5	10.3	0	9.4	9.1	19.5	13.3	2.9	27.3	17.6	27	2269249	151105.4	2033.78	580.83	11.7	8.3	5.6	11.1	12.7	5.5	5.8	6.1
1	J18	1	ATR	NA	Positive	8.77365491651206	64.8886827458256	11.0271685885608	570901.126159555	6360.28207820298	1.84415584415584	4.32838589981447	0.909330599178168	21069.7977736549	1570.52610038293	539	12.4	10.4	46.2	8.5	13.7	46.2	8.7	11.9	46.2	16.7	4.8	46.2	19.3	46.2	2352390	178006.3	2157.2	687.97	11.9	8.7	8.7	9.5	16	8.2	9.6	2.4
1	J18	2	ATR	NA	Positive	9.1004243281471	67.004243281471	10.6190096335463	610468.985855728	6525.65013024967	1.70721357850071	3.66902404526167	0.86197188581243	16282.0466760962	1425.69216807121	707	10.6	12.2	2.7	8.1	14.4	0.3	8.9	12.4	13.2	15.3	0	21.4	19.2	21.4	2270900	163913.5	2324.2	659.58	12.7	9.6	8.8	12.6	16.8	8.1	10.5	6.2
1	J18	3	ATR	NA	Positive	8.85413290113452	60.0178282009724	10.1503966861881	516787.645056726	6441.72463934309	2.13776337115073	4.6871961102107	0.998590899262443	23754.8784440843	1590.74256666882	617	9.2	13.5	2.6	6	13.5	0.5	10	13.6	20.7	13.9	5	27.6	16.5	26.9	2236107	155092.8	2102.07	585.36	12.3	10.5	5.2	12	13	7.5	4.9	4.5
1	J19	1	ATR	NA	Positive	9.43532338308458	63.3706467661692	7.75535030717254	561301.404228856	6726.49144612394	1.70771144278607	3.74626865671642	0.731407563546243	18857.6517412935	1332.7328998804	804	9.2	10.8	40.5	8.8	10.6	40.5	10.3	9.8	40.5	14.8	5.1	40.5	19.2	40.5	2279517	164365.9	2251.92	669.4	13.8	9.2	6.1	12.2	16	4.9	8.7	4.2
1	J19	2	ATR	NA	Positive	9.63591433278418	67.995057660626	9.39026404476701	613410.311367381	6613.91960647304	1.93245469522241	4.26523887973641	0.85053921068628	17261.2537067545	1430.62371211118	607	9.1	10.4	3	7.6	10.4	0	9.9	9.7	15.5	14.5	0	22.1	18.9	21.7	2340890	151970.5	2139.67	591.65	13.2	8.7	5.9	10.5	15	6.8	6.4	2
1	J19	3	ATR	NA	Positive	9.14964028776978	59.9856115107914	8.8643761524975	502422.392805755	6507.62430833715	2.09784172661871	4.14676258992806	0.876574054050277	15234.3884892086	1572.78731746942	695	8.9	9.8	1.3	6.3	12.9	0	10.8	9.8	18.1	12.2	3.3	24.6	16.1	22.4	2100195	148396.9	2095.88	585.34	12.1	9.1	5.8	15.5	15.3	8.1	8.2	9.5
1	J20	1	ATR	NA	Positive	8.56803170409511	63.1202113606341	10.1491591613919	549190.235138705	6585.66673560452	1.67371202113606	3.54821664464993	0.655062171857377	18069.1558784676	1347.13618440272	757	13.9	9	42.4	8.9	10.8	42.4	8.6	10.7	42.4	14.5	4	42.4	17.3	42.4	2221977	165544.1	2290.65	657.84	12.5	8.6	7.5	11.6	17	5.8	8.1	3.6
1	J20	2	ATR	NA	Positive	8.41955835962145	58.7365930599369	10.3642642284276	520137.936908517	6379.76811387927	1.93059936908517	4.15615141955836	0.88099370249706	19394.9258675079	1558.48635858135	634	9.9	11.5	3.2	7.7	13.2	0.3	7.4	12.6	15.9	11.5	0	21.8	14.8	22.2	2314373	161854.9	2197.2	617.13	11	8.5	7.7	9.8	13.2	9	6.9	1.9
1	J20	3	ATR	NA	Positive	9.87042682926829	63.7835365853659	8.47654090642873	537026.6875	6473.89763965445	2.65396341463415	5.96036585365854	1.0537241161804	24902.0884146341	1620.3928522277	656	8.2	10.8	3.2	6.1	10.4	0	10.8	9.1	20.9	13.4	3.7	29.7	17.5	29.3	2317744	143690.2	2056.3	536.08	12.5	8.5	5.9	14.8	15.4	8.2	5.5	12.3
1	J21	1	ATR	NA	Positive	9.32957110609481	62.6151241534989	7.37261792571444	540097.409706546	6421.84058511045	1.50564334085779	3.29683972911964	0.772262644910724	16836.0033860045	1433.72760882176	886	8.6	10.6	44.1	7	11.6	44.1	9.7	10.8	44.1	13.7	4.6	44.1	18.5	44.1	2154468	178119.6	2039.98	704.3	13.2	12.5	8.1	10.2	16.8	7.7	9.9	2.4
1	J21	2	ATR	NA	Positive	9.27332601536773	62.390779363337	8.51815892329194	546434.96377607	6600.83151181499	2.07244785949506	4.65532381997805	1.08757583398915	23729.0603732162	1795.73731270461	911	8.1	9.3	3.3	7.8	12	0.8	9.5	11.3	18.1	13	0	24.7	16	25.6	2272466	172402.5	2188.19	708.86	13.2	10.5	8.7	11.2	15.3	6.7	10.4	4.4
1	J21	3	ATR	NA	Positive	9.89276139410188	67.3967828418231	10.0294090614353	604258.974530831	6647.469316656	2.61930294906166	5.23056300268096	1.09957585498683	23743.0831099196	1926.87476034402	746	9.4	10.2	2.4	7.5	11.7	0.3	11.9	8.4	24	15.8	3.4	31.6	19.3	31.1	2538770	166009.4	2257.9	640.16	14.9	8.4	7.4	9.1	16.8	5.8	7.6	3.9
1	J22	1	ATR	NA	Positive	8.96223564954683	64.9848942598187	9.76273312062814	585631.755287009	6451.99084579216	1.91691842900302	3.93353474320242	0.7486761624135	17784.836858006	1499.54286631413	662	9.8	10.7	46.7	8.3	12.7	46.7	8.6	11.8	46.7	13	5.1	46.7	18	46.7	2383133	164423.6	2217.55	644.02	14.7	9.7	7.9	10.7	14.4	6.3	9.2	2.4
1	J22	2	ATR	NA	Positive	8.58548387096774	65.0758064516129	10.2647955606536	611332.574193548	6757.60479694036	3.2741935483871	7.01451612903226	1.12830766715527	33408.8741935484	2149.3715446254	620	11.8	12.4	3.1	10.5	13.4	0.2	9.4	12.7	29	14.8	0	38.2	18.1	40.2	2694578	182704.5	2597.44	722.71	13.5	7.4	8.5	6.9	18.4	4.7	9.4	1.3
1	J22	3	ATR	NA	Positive	8.71744791666667	57.65625	8.08228271767799	491294.8125	6417.94488567832	2.09765625	4.35026041666667	0.981278314985923	19648.5403645833	1651.40719137296	768	10.3	13.2	1.4	6.5	14.5	0.1	7.7	13.5	19	11.2	4.7	23.6	14.8	23.4	2006837	166144.2	2066.47	678.53	10.3	13	8.3	10.2	15.1	10.9	10.4	2.5
1	K03	1	OTNT	NA	Neutral	8.49350649350649	50.724025974026	5.51072830906003	404378.258116883	5819.60235074873	3.43506493506493	11.0275974025974	1.15185041743962	59494.698051948	1847.93511244525	616	4.9	18	48.1	4.2	17.2	48.1	10.9	12.2	48.1	14.3	6	48.1	16.9	48.1	2027788	173105.6	1741.21	659.81	13.5	7.1	9.3	7.8	11.4	6.7	9.4	3.6
1	K03	2	OTNT	NA	Neutral	8.35309973045822	47.7264150943396	5.65129246607225	360122.812668464	5785.42731579588	3.91105121293801	12.5525606469003	1.35566526584415	71573.0552560647	2389.25529862793	742	4.2	14	8	1.9	16.3	0.1	9.7	9.6	29.5	10	0	34.5	12.3	36	1901612	183547	1634.31	707.2	10.2	5.8	11.3	4.7	9.6	8	12.5	2.6
1	K03	3	OTNT	NA	Neutral	8.75941080196399	53.0867430441899	5.49008379631803	418700.474631751	5264.61686727222	4.32569558101473	13.3535188216039	1.33531494495996	75113.0376432079	2305.14221263787	611	6.5	20.5	7.2	4.7	27.8	0.5	13.3	17.2	33.7	14.4	10.1	40.4	15.9	40.9	1757582	151847	1510.56	608.13	12.1	22.6	9.5	30	10	26.7	10.8	28.8
1	K04	1	OTNT	NA	Neutral	8.44984802431611	50.1626139817629	6.41978932484282	386635.832826748	5819.88448742606	3.94984802431611	12.5562310030395	1.28426478463777	75199.8252279635	2350.61046886552	658	4.9	14.3	56.2	3.8	15.5	56.2	10.2	11.1	56.2	12.9	5.9	56.2	16.6	56.2	1973767	204249	1798.46	785.73	15	6.2	14.9	5.2	11.2	6.7	17.3	2.6
1	K04	2	OTNT	NA	Neutral	8.91993957703927	54.1404833836858	7.24739947959448	428715.658610272	5921.90598768586	5.27945619335347	16.3398791540785	1.49993174237628	99827.3882175227	2763.9786654569	662	5.3	13.9	8.2	4.1	15.3	0.8	11	9.8	35.8	13.7	0	41.5	15.9	43.8	2148099	194268.9	1824.29	724.85	15	5.6	12.2	3.5	11.9	7.6	11	0.9
1	K04	3	OTNT	NA	Neutral	9.00816993464052	54.4460784313725	6.04522385148078	443588.27124183	6151.79265755912	4.64052287581699	15.1078431372549	1.55517950271899	83546.1764705882	2572.50241558243	612	7.8	15	11.3	5.7	13.7	0.3	12.1	9.6	35.6	13.4	4.6	43	15.5	43	2176300	173238.5	1923.63	682.88	12.7	5.6	9.3	6.5	11.3	4.1	10.5	5.2
1	K05	1	OTNT	NA	Neutral	9.42737094837935	55.0564225690276	5.91680823070932	420806.024009604	5937.70928048171	3.09723889555822	10.6950780312125	1.21742164570171	59020.8055222089	1940.0710851703	833	5.3	13.2	49.1	4.2	14	49.1	13	10.7	49.1	14.8	4.4	49.1	16.1	49.1	2173147	165716.6	1756.1	618.13	15.1	6.4	10	10.7	10.6	7.2	9.6	10.4
1	K05	2	OTNT	NA	Neutral	9.14784946236559	54.127688172043	6.24792206767706	431695.98655914	6025.67975602901	3.37903225806452	10.8104838709677	1.2775384159665	57982.5215053763	2089.53583772084	744	5.6	14	8.2	3.2	15.3	0.1	12.6	12.1	26.1	13.2	0	32.8	14.9	33.7	2165920	152276.2	1816.84	587.8	13.4	5	8.3	14.9	10.6	7.1	9.5	14.2
1	K05	3	OTNT	NA	Neutral	6.64328657314629	37.0220440881764	3.96271944753334	259435.885771543	4089.58927955524	2.47194388777555	7.66132264529058	0.875215271828061	38872.6392785571	1372.88278379321	998	3.8	33.5	5.6	1.2	38.4	0.1	6.6	31.7	18.5	7.9	27.4	22.7	9.2	22.4	1346156	103001.3	1134.9	398.44	7.2	34.1	4.8	37.5	4.6	36.6	4.4	37.1
1	K06	1	OTNT	NA	Neutral	8.6456009913259	51.0805452292441	5.84355106479104	395572.172242875	5804.41102402429	2.64312267657993	8.65303593556382	1.00378539169036	46085.7942998761	1683.75899197488	807	5.2	11.8	45.7	4	15.5	45.7	10.2	10	45.7	12.4	5	45.7	14.9	45.7	1932604	153795.5	1635.07	591.08	11.8	7.6	7.4	9.3	10.8	8.7	6.9	7.3
1	K06	2	OTNT	NA	Neutral	9.01722017220172	53.079950799508	5.67086250594915	423568.693726937	5867.26470572183	3.88068880688807	13.0947109471095	1.24471821261411	77195.0651906519	2197.48385755939	813	4.6	18	9.1	3.2	17.5	0.5	12.2	12.5	28.3	13.4	0	32.3	16	33.8	2024293	176053.5	1717.99	674.87	12.3	7.3	9.2	9.3	10.7	8.1	9.6	6.4
1	K06	3	OTNT	NA	Neutral	9.02356406480118	53.6450662739323	6.04103978143679	424329.188512518	5975.79774601993	3.55817378497791	11.2886597938144	1.16054398003719	59970.1678939617	1982.17404294333	679	5.3	15.6	6.5	4.1	16.9	0	12.8	12.4	23.4	15.6	6.2	30.3	16.9	29.9	2118641	160683	1814.52	609.58	15.5	8	7.1	8	11.5	8	6.5	5
1	K07	1	OTNT	NA	Neutral	9.18377483443709	55.5711920529801	5.45250889242282	438392.662251656	5940.00365850265	3.62582781456954	11.0016556291391	1.21002744955596	61729.0612582781	2134.97737001282	604	5.3	14.1	55.3	3.6	14.1	55.3	12.3	9.6	55.3	15.1	5.6	55.3	17.4	55.3	2075992	183704.2	1763.05	722.96	14.6	5.8	11.1	4.6	12.4	5.3	11.4	2.8
1	K07	2	OTNT	NA	Neutral	8.58558558558559	51.3063063063063	5.47920338513503	390781.803603604	5754.06407815729	4.16756756756757	12.5027027027027	1.33157849643902	64557.2954954955	2224.61832459337	555	5.2	13.2	7.6	2.9	15.7	0	9.9	10.6	31.9	13	0	39.1	15.5	39.3	2011449	161210.5	1726.2	609.98	12.6	6.3	6.8	6.7	10.6	7.7	7.2	2.7
1	K07	3	OTNT	NA	Neutral	9.4708904109589	57.9297945205479	5.83099713180522	455508.410958904	5999.71856148167	4.1027397260274	12.8458904109589	1.23978837626535	74318.9469178082	2249.00020594	584	5.1	15.9	6.8	2.6	16.3	0.5	14	9.1	29.8	16.3	5.5	33.9	18.3	34.6	2191258	186723	1710.6	697.43	16.3	7.2	11.3	7.7	12.5	9.6	12.5	3.8
1	K08	1	OTNT	NA	Neutral	8.64377682403433	51.6952789699571	5.44790480396013	403172.947067239	5818.67655266784	3.60085836909871	12.7238912732475	1.35032825251145	71877.8040057225	2071.28707244638	699	5.2	15.3	51.1	3.3	17.3	51.1	11.6	12.7	51.1	15.3	5.3	51.1	16.7	51.1	2034650	168023	1736.86	646.08	14.2	8.2	8.9	9.4	11.7	8.2	10.3	4.4
1	K08	2	OTNT	NA	Neutral	8.89498806682577	53.7171837708831	5.79430114530673	430027.824582339	6113.14099544724	3.618138424821	12.7016706443914	1.38620570456886	72891.7911694511	2162.70472254805	838	6.7	13.6	10.4	4.1	15.3	0.2	10.9	10.9	26.1	13.7	0	31.5	17.3	32.6	2105449	169584	1877.1	662.59	14.8	7	8.1	5.5	13.6	8.2	9.8	3.2
1	K08	3	OTNT	NA	Neutral	8.83229036295369	51.8485607008761	5.45203091009151	408812.774718398	5898.34726429622	3.76720901126408	12.2778473091364	1.24483159262917	68935.5969962453	2125.85801668714	799	5.4	15.6	8	3.9	15.6	0.3	11	12.5	27.3	14.5	5.6	32.3	17.5	32.4	2085254	169123.7	1743.12	644.47	14.3	6.9	9.1	6.3	11.5	8.9	9.9	4
1	K09	1	RAD21	NM_006265	sample	9.52156862745098	71.6705882352941	11.3033396908139	669003.325490196	7720.67960899781	5.24313725490196	12.7294117647059	1.58277987169787	60871.0039215686	2805.488244606	255	21.2	9.4	78.8	16.1	8.2	78.8	11	13.3	78.8	20	4.7	78.8	28.2	78.8	2899161	197252.2	3039.64	744.42	21.2	5.5	10.6	8.2	32.5	2.4	9	5.5
1	K09	2	RAD21	NM_006265	sample	8.98461538461538	68.6153846153846	9.99060378150348	645032.273846154	7939.87197224427	5.86461538461538	13.2246153846154	1.56327900195462	57409.8769230769	2785.67572895153	325	21.8	5.8	4	14.8	6.2	0	11.1	10.2	53.8	18.2	0	63.7	26.8	63.4	2720652	188729	2816.04	755.99	19.1	4.9	9.5	6.5	27.4	1.2	11.1	2.5
1	K09	3	RAD21	NM_006265	sample	9.99342105263158	69.25	9.13522011812067	605739.046052632	7638.39459502805	5.71052631578947	11.9638157894737	1.37449570337794	55793.8092105263	2805.48060286696	304	17.8	4.3	2.3	10.2	4.3	0	10.9	4.6	48.7	16.8	1.3	56.9	27	56.2	2686520	190557.1	2478.89	711.34	19.4	1.6	8.6	4.9	23.4	1.3	9.9	1.3
1	K10	1	CUX1	NM_181500	sample	9.82060390763766	60.2238010657194	6.88924616819838	489469.509769094	6115.89101660066	5.71225577264654	21.0621669626998	1.95189356368759	137910.403197158	3230.5024916562	563	6.2	12.8	71.6	5.3	14.7	71.6	13	11	71.6	18.7	5.2	71.6	20.8	71.6	2348493	233093.2	2002.94	881.34	19	5.5	18.3	3.7	16.7	5.7	17.1	2.3
1	K10	2	CUX1	NM_181500	sample	9.72676837725381	63.5187239944522	7.02013374740463	555809.224687933	6427.83584437168	6.18030513176144	18.8113730929265	1.71445509782847	111589.735090153	3261.64066856021	721	8.6	12.6	10.5	7.8	13.3	0.3	14.7	10.8	46.6	19.6	0	53.5	22.3	55.5	2444448	198574	2168.85	788.62	19.6	8	13.5	3.3	19.4	5.8	17.2	0.7
1	K10	3	CUX1	NM_181500	sample	9.99251497005988	60.062874251497	6.37100098185895	496040.381736527	6518.53616646591	5.98353293413174	18.372754491018	1.86879922574676	108221.351796407	3309.95054285626	668	6.9	12.1	10.9	5.4	9.7	0.6	13.8	7.3	46.7	17.8	3.4	54.9	20.8	56.1	2453379	211985.7	2186.45	854.48	18.9	4.3	16.9	5.1	17.2	2.7	20.7	2.2
1	K11	1	POLE	NM_006231	sample	18.3923541247485	146.064386317907	24.2122810873459	1554746.47887324	7992.20146257454	7.91549295774648	22.3501006036217	1.63046840259548	121088.014084507	2930.94407295938	497	18.9	7.8	71	21.7	6.2	71	35.6	11.9	71	42.9	3.2	71	45.3	71	5822187	227570.6	3892.62	767.95	41.2	3.8	19.9	6.2	37.6	2.4	15.1	5.4
1	K11	2	POLE	NM_006231	sample	18.0192837465565	158.429752066116	32.9077942699714	1783149.43526171	8419.46148160981	10.7685950413223	30.297520661157	1.79611071216382	164945.614325069	3147.57857922205	363	25.1	9.1	7.7	27.8	7.7	1.1	35	13.5	57.3	45.2	0	62.3	48.2	62.8	6754754	215946.4	4463.06	711.79	44.1	3	16.3	6.3	44.1	0.8	10.5	5
1	K11	3	POLE	NM_006231	sample	16.9490616621984	138.959785522788	26.5213288932054	1502187.04021448	7779.77019806126	9.05898123324397	24.8739946380697	1.79893057885579	133615.573726542	3019.13502921614	373	19.6	12.3	8.8	20.1	9.9	1.1	33.5	13.1	52	38.1	3.5	59	39.9	58.2	5852206	221934.9	3934.78	763.23	38.6	4	17.4	6.7	34.9	3.8	14.2	2.9
1	K12	1	NCOA6	NM_014071	sample	8.77413793103448	56.2206896551724	7.42728276969877	486542.101724138	6428.42342533311	4.57413793103448	13.8844827586207	1.51491467895074	82566.0482758621	2683.67802679393	580	9	13.1	67.1	6.7	13.1	67.1	11.6	13.1	67.1	14.8	5.9	67.1	17.9	67.1	2280912	187304.3	2146.31	759.52	17.1	8.3	10.7	6.2	17.9	4.7	14.1	2.4
1	K12	2	NCOA6	NM_014071	sample	8.71428571428571	57.7474747474747	8.93396714400914	498738.082251082	6597.97631303039	4.84126984126984	14.9278499278499	1.70214049705899	88056.0851370851	2818.89794656744	693	10.2	10.8	8.2	6.5	11.7	0.9	10.4	10.1	38.2	14.3	0	46.5	17.6	48.2	2195124	179219	2118.87	715.22	14	5.8	10.1	6.8	15.4	4	12.8	2.3
1	K12	3	NCOA6	NM_014071	sample	10.2907180385289	63.4413309982487	6.68725114703758	549193.917688266	6699.94275947522	5.63397548161121	14.8686514886165	1.55215259337273	77009.6795096322	2920.01181166529	571	8.2	12.6	7	7.7	11.4	0	14.9	8.4	44	16.8	4	53.1	21.4	52.9	2466709	186924.6	2233.13	696.56	18	6.7	11.6	5.8	19.3	6.7	13	2.5
1	K13	1	APC	NM_000038	sample	9.93125	61.1666666666667	7.26197889774106	480574.335416667	5872.74914387939	5.88958333333333	18.6270833333333	1.86154489256158	97587.3229166667	2787.35106320727	480	10.4	14.6	71	5.6	15	71	14.6	13.1	71	17.9	5.4	71	19	71	2127454	177731.6	1950.27	667.02	14.2	9.4	9.8	10.2	14	6	9	4.6
1	K13	2	APC	NM_000038	sample	9.60491493383743	59.5122873345936	7.6188505294246	453191.809073724	5978.80177522878	7.2930056710775	25.7863894139887	1.90186740639766	160743.332703214	3235.39776817909	529	7.8	10.8	15.7	4.2	12.9	0.9	13	11.3	46.3	15.7	0	51.8	17	52.7	2020294	198170.3	1800.16	738.06	11.5	10	16.3	10.2	9.3	9.5	14.7	5.9
1	K13	3	APC	NM_000038	sample	9.4453781512605	56.9054621848739	6.43803334546636	415894.880252101	5885.12281254538	7.58403361344538	24.4075630252101	2.0992288380893	144431.888655462	3445.12759564995	476	6.5	11.1	14.9	2.7	12.2	0.4	11.8	7.1	52.7	15.1	3.4	60.3	14.7	60.5	2003086	199472.2	1656.92	748.22	9.7	8.2	16	9.5	6.7	7.6	16.2	7.8
1	K14	1	CREBBP	NM_004380	sample	9.02337023370234	55.3247232472325	5.95347020201035	439549.47601476	5892.98742443695	3.76506765067651	12.920049200492	1.16255792420937	73560.1008610086	1872.32342307639	813	5.9	17.1	46.7	4.9	17.3	46.7	13.9	12.8	46.7	15.7	6	46.7	17.3	46.7	2173849	154547.5	1770.55	586.58	16	6.6	8.4	16.2	12.1	7.4	8.5	16
1	K14	2	CREBBP	NM_004380	sample	8.71957671957672	52.0687830687831	6.44120072776783	418053.744708995	5899.9667038073	4.03042328042328	12.4669312169312	1.24751635788973	70999.3650793651	2078.18637206744	756	6.9	15.9	7.1	4.1	18.4	0.9	12.7	13	28.3	11.8	0	34.1	14.7	34	2092568	169400.7	1782.02	664.15	12.3	6.7	9.3	9.9	11.5	8.9	10.4	6.9
1	K14	3	CREBBP	NM_004380	sample	9.20915032679738	53.4104575163399	5.95191169614641	431867.807843137	5991.8909814457	3.75294117647059	11.4183006535948	1.15052364348154	63858.2235294118	2027.83582731107	765	6.7	16.2	6.5	5	16.3	0.4	12.8	9.8	24.8	14.6	4.8	29.7	16.9	29.8	2229696	159405.8	1835.71	620.9	15.3	5.4	9.9	11.9	11.2	5.6	9.7	10.6
1	K15	1	MGA	NM_001080541	sample	10.5071707953064	61.2985658409387	6.43878088095969	470212.303780965	5979.76155930514	4.1251629726206	13.5840938722295	1.48052229771033	69590.3363754889	2136.37491910776	767	4.2	12	57.6	3.7	12.3	57.6	17.5	8.1	57.6	18	3.4	57.6	18.9	57.6	2257961	153911	1797.77	566.67	16	4.2	8.3	16.8	12.6	4.8	8.3	17.7
1	K15	2	MGA	NM_001080541	sample	11.5220048899756	67.1466992665037	6.11882453202054	517517.875305623	6058.92110936858	4.69315403422983	15.1051344743276	1.62172043314866	73977.9633251834	2330.4534599168	818	5.9	13.1	11	4.5	13.1	0	19.3	7.9	36.3	19.6	0	44.9	20	42.8	2362007	156803.7	1888.77	581.73	16.4	3.4	8.9	13.4	12.1	3.3	10.1	16.1
1	K15	3	MGA	NM_001080541	sample	10.8949704142012	58.6523668639053	5.31167761414602	444301.397928994	5853.41403836301	4.95266272189349	15.1568047337278	1.97745236166646	70588.4393491124	2546.2141220329	676	4.6	15.7	13.2	3.6	15.1	0.3	17.2	8.1	41.1	16.3	3.1	57	16.7	54.4	2356259	149243.7	1831.13	559.26	16	5.3	8.6	22.8	11.8	5.6	8.9	22.8
1	K16	1	CHEK1	NM_001274	sample	12.4935897435897	109.291666666667	23.350564024401	1231167.05769231	8120.72328335189	4.17307692307692	7.86217948717949	1.22418398374817	33576.6923076923	2470.86493661124	312	17.9	7.1	73.7	22.8	7.1	73.7	19.9	11.9	73.7	30.4	2.6	73.7	35.3	73.7	4918833	228068.6	3888.33	827.51	36.9	5.1	17.6	5.4	37.5	2.6	15.1	1
1	K16	2	CHEK1	NM_001274	sample	12.1781609195402	95.7097701149425	18.3142652432882	1000014.8591954	7608.88722730091	5.64655172413793	13.5862068965517	1.65025260900369	63325.1810344828	2757.94029864357	348	12.1	8.6	6.6	17.2	8.6	0.6	22.7	12.6	50.3	29	0	61.5	33	62.9	4275501	207335.1	3527.88	785.7	34.2	7.5	14.9	6.9	35.1	3.7	14.7	1.1
1	K16	3	CHEK1	NM_001274	sample	13.2627737226277	93.3394160583942	16.8321831234321	936304.989051095	7106.20911839255	5.98905109489051	14.514598540146	2.09216015980133	51978.7554744526	2730.49637896853	274	10.9	13.1	5.5	13.9	11.3	0	22.6	11.7	57.3	24.8	5.5	71.9	30.7	70.8	4038769	150340.8	2979.27	552.24	27.7	12.8	7.3	16.1	28.1	8.4	6.9	13.5
1	K17	1	OTNT	NA	Neutral	7.79075425790754	46.8175182481752	5.83942965370079	356432.46836983	5611.36764863336	3.55961070559611	12.9063260340633	1.37949047426746	80645.1861313869	2200.62724722103	822	4.1	17	50	1.9	18.6	50	9.1	14.6	50	12.7	7.5	50	13.9	50	1885964	200234	1635.19	807.7	11.6	7.9	13.4	9.6	10.2	8.2	16.3	5.7
1	K17	2	OTNT	NA	Neutral	9.4952380952381	60.0797619047619	6.796454044655	491377.682142857	6134.60837344559	4.96547619047619	17.4035714285714	1.5450896532236	101888.485714286	2601.91690972247	840	6.9	13.9	13	4.2	14.4	0.2	14.8	10.6	36.9	18	0	41.8	20.1	43	2274613	190710.7	1858.17	724.62	16	6.5	10.8	4.9	12.9	6.5	11.9	2.3
1	K17	3	OTNT	NA	Neutral	8.98899371069182	52.9261006289308	5.6241101738778	421593.550314465	5859.02031048569	4.10377358490566	11.6933962264151	1.31504628761002	62561.6556603774	2386.89208222692	636	6.4	14.5	7.4	4.6	17	0.5	10.4	11.5	30.8	14	6.3	38.1	16.5	38.5	2011985	169772.6	1747.11	674.18	12.7	9.4	10.5	9.6	10.8	11	11.2	6.1
1	K18	1	OTNT	NA	Neutral	9.30874316939891	52.9959016393443	5.94153973766002	408617.621584699	5910.87202476164	4.13251366120219	12.6666666666667	1.22516642622695	71534.8101092896	2231.32961537838	732	5.6	13.4	54.9	4	14.3	54.9	13.3	11.6	54.9	13	4.2	54.9	15.2	54.9	1964522	189965.6	1712.39	741.53	11.1	9.2	13.1	7.1	10.1	7.5	13.5	1.4
1	K18	2	OTNT	NA	Neutral	9.0065274151436	51.3524804177546	5.6901349710614	387003.144908616	5701.05552802211	3.73629242819843	11.6605744125326	1.30688531546759	67518.362924282	2138.7419891801	766	5.1	14.2	7.2	3.7	18.3	1.2	11.9	12.1	25.7	12.3	0	31.6	12.4	32.9	1915075	162546.1	1664.87	629.52	10.8	8.6	7.8	7	8.9	11.7	7.8	4.4
1	K18	3	OTNT	NA	Neutral	9.18313570487484	51.3530961791831	5.87550606206812	388671.63372859	5803.7503274043	4.14229249011858	12.0408432147563	1.39766325639506	67767.2766798419	2258.95558444571	759	6.3	12.4	5.7	2.8	14.9	0.5	11.5	9.5	31.2	11.9	4.2	37.9	13.4	37.5	1951402	175208.8	1734.69	672.61	12	7.6	9.1	6.5	9.4	7.6	9.9	3
1	K19	1	OTNT	NA	Neutral	9.95990279465371	59.3487241798299	6.04185624337616	464318.560145808	6089.93618222961	4.18590522478736	15.3791008505468	1.38704846226892	93427.0133657351	2256.3092638841	823	5.8	12.5	50.3	4.1	12.5	50.3	15.6	8.4	50.3	18.8	4.1	50.3	21.9	50.3	2145357	197542.2	1768.78	725.88	16.5	5.6	11.4	3.8	11.7	5.8	11.1	1.5
1	K19	2	OTNT	NA	Neutral	9.32036613272311	57.7757437070938	6.36076225369305	474363.330663616	6157.2461660954	3.75400457665904	12.6212814645309	1.22563989409987	72159.3993135011	2047.10606763749	874	7.3	12.4	9.7	4.6	14.4	0.2	12.6	10.2	27.2	14.5	0	32.3	16.9	33	2103368	168857.2	1757.08	644.11	12.7	7.7	8.9	8.7	10.8	9.5	10.2	6.1
1	K19	3	OTNT	NA	Neutral	9.61083743842365	55.4519704433498	5.76762661745764	429682.570197044	5878.03238311114	4.02339901477832	11.5529556650246	1.29652123182669	64153.8201970443	2293.37990585731	812	6.5	14.4	6	3.6	16.1	0.4	15.3	11.7	30.8	16	5.5	36.9	17	37.6	2093837	175303	1759.18	678.72	14.2	7.9	10.8	12.4	11.3	10	11.7	8.5
1	K20	1	OTNT	NA	Neutral	9.17170495767836	55.4800483675937	6.25587221498665	447182.292623942	6080.06039736988	3.97581620314389	12.8960096735187	1.31985204958116	75678.4316807739	2298.05545664551	827	6.4	14.8	55.4	5.4	14.4	55.4	13.7	11.6	55.4	15.7	6	55.4	17.5	55.4	2142568	200242.9	1845.29	779.42	13.8	6.2	13.1	6.9	12.3	7.1	15	5
1	K20	2	OTNT	NA	Neutral	8.95262483994878	54.5096030729834	5.97881177920786	432420.282970551	5953.20637437948	3.82202304737516	12.4430217669654	1.22021307336404	70240.1779769526	2223.47386292477	781	6.3	12.5	7.4	3.5	16.4	0.4	11.7	9.9	27.7	13.6	0	31.9	14.6	33.4	2026117	178535.6	1742.64	686.29	12.5	5.5	11	6.9	9.9	7.4	12.8	6.1
1	K20	3	OTNT	NA	Neutral	9.14225941422594	54.0627615062762	5.71607201162736	437424.686192469	6018.60010628959	4.35006973500697	13.6666666666667	1.34426999874284	77275.7642956764	2394.5165078773	717	5.9	17.2	8.2	4.6	14.6	0.3	12.6	9.8	31.7	15.3	5	37.9	16.3	38.6	2173728	179130.8	1880.07	691.56	14.2	7.1	11.6	7.8	12.7	6.8	13	3.1
1	K21	1	OTNT	NA	Neutral	9.64240903387704	61.7227101631117	6.9428239568563	521641.732747804	6262.12377531458	4.00250941028858	14.5671267252196	1.28479607304275	90117.7503136763	2225.40934314827	797	8.2	12	49.4	6.4	12.3	49.4	15.2	11.3	49.4	18.1	4.6	49.4	20.5	49.4	2297727	199231.3	1910.74	756.51	17.8	7.3	12.3	7.7	14.4	7.4	13.8	5
1	K21	2	OTNT	NA	Neutral	9.0640243902439	51.9908536585366	6.1144510739647	399614.403963415	5645.70573259538	4.80182926829268	15.1143292682927	1.46316246884737	84778.4420731707	2502.73421439816	656	5	12.8	10.8	3.4	20.3	0.8	10.7	11.6	36.9	11	0	42.7	12.3	43.3	1891417	186662.9	1665.29	735.36	10.8	11.9	13.1	18.6	9.9	13	14.8	16.3
1	K21	3	OTNT	NA	Neutral	9.28739002932551	56.3152492668622	6.10803912477851	453027.785923754	5961.94371011181	4.40909090909091	14.8064516129032	1.28466890770887	88638.8958944281	2401.47697078858	682	6.7	15.1	9.1	4.7	17	1	13.8	10	30.2	16.6	4.4	36.5	18.9	37.1	2236379	199979.6	1825.19	753.51	14.8	6.6	14.2	6.6	12	7.8	15.2	3.7
1	K22	1	OTNT	NA	Neutral	8.99864498644986	55.479674796748	6.80632242400232	443051.669376694	5861.06490314355	4.18428184281843	13.5826558265583	1.2923378871171	79393.945799458	2320.59423863501	738	7	14.5	54.3	4.7	18	54.3	14	11.4	54.3	15.9	5	54.3	17.6	54.3	2091056	184415.8	1790.04	710.67	14.2	7.2	12.5	12.9	11.7	7.6	13.6	9.9
1	K22	2	OTNT	NA	Neutral	8.38375350140056	51.3627450980392	6.044865065046	413587.082633053	5843.91610812511	3.97619047619048	12.2086834733894	1.34410162237997	72372.2464985994	2421.17360952106	714	6.2	15.1	8	3.4	18.3	1.3	10.6	13.4	31.4	12.9	0	37.4	14.1	38.5	2067761	187799.9	1789.6	764.12	13.9	8	12	5.5	12.5	6.6	14.4	4.9
1	K22	3	OTNT	NA	Neutral	8.99850074962519	51.7451274362819	6.60182870984975	406762.964017991	6032.11751560082	4.87256371814093	14.71964017991	1.46708827799063	86605.107946027	2594.51649358722	667	7.5	14.1	8.2	5.2	14.8	0.9	10.8	11.2	33.1	12.3	3.7	39.7	14.2	39.1	2129914	191940.5	1908.36	738.21	13.2	5.4	12.1	4.6	12.9	5.4	12	1.2
1	L03	1	RF	NA	Neutral	8.74829931972789	51.4176870748299	5.46424493254287	389227.096598639	5902.58272548806	2.95646258503401	10.6326530612245	1.10138937050412	57728.337414966	1711.5888424291	735	3.8	14.7	42.6	3	14.8	42.6	10.7	11.3	42.6	12.2	5.6	42.6	15.5	42.6	1903896	178172.6	1563.15	666.18	11.7	8.3	8.6	6.1	9.7	11.3	9.9	5.6
1	L03	2	RF	NA	Neutral	8.61333333333333	53.3216666666667	6.2442038032887	421431.69	5746.34326911005	4.22333333333333	12.31	1.26557766200048	67543.0583333333	2263.99226530142	600	6.3	14.8	6.2	3.8	17.3	0.3	11.5	12	32.5	13.7	0	36.2	14.8	36.7	2057614	179126.6	1729.33	668.45	14.2	7.3	9.5	6	11.7	10.7	9.8	5.2
1	L03	3	RF	NA	Neutral	9.34149855907781	53.4250720461095	5.10236278809831	413421.26945245	5935.66116208786	3.47262247838617	10.4409221902017	1.23091782870682	53851.2694524496	2042.8329791038	694	4.9	15.7	6.1	3.2	16.6	0.1	13	8.9	25.2	13.4	4.6	32.3	15	32.1	2160451	174225.6	1764.26	648.38	13.3	5.3	10.1	4.8	11.5	7.2	9.5	2.4
1	L04	1	RF	NA	Neutral	9.46734397677794	56.4194484760523	5.76790908375719	448168.14658926	6109.99646077831	3.56168359941945	11.3497822931785	1.14755596409709	65960.8766328012	2134.5764092664	689	5.1	13.5	52.4	3.6	12.6	52.4	12.3	9.6	52.4	15.7	4.6	52.4	18.7	52.4	2222135	208618	1876.95	780.12	15.4	4.1	14.8	3.5	13.4	4.9	15.5	1
1	L04	2	RF	NA	Neutral	9.41560283687943	53.7021276595745	5.66700500022363	418392.975886525	5830.81309519012	4.89503546099291	14.8737588652482	1.47498064360376	86815.6595744681	2784.45494283248	705	4.5	16.5	9.8	2.7	15	0.9	13.5	12.1	33.8	12.9	0	41	15.6	43.4	2213363	205988.6	1857.03	790.22	13.8	5.4	13.2	3.7	12.3	5	14.9	1.7
1	L04	3	RF	NA	Neutral	9.67073170731707	56.6829268292683	5.55443560365507	452965.995934959	6238.50847165178	4.44037940379404	15.39972899729	1.56500033801747	94172.918699187	2442.78323995203	738	4.6	14.6	11.5	3.1	13.4	0.5	13.3	7.7	32	15.9	3.8	38.5	18.4	38.2	2275839	199391.4	1914.06	762.77	16.7	5.6	14.8	5	14.4	5.3	13.3	2.3
1	L05	1	RF	NA	Neutral	9.05698778833107	58.1641791044776	6.17536458460802	478364.113975577	6108.36514361726	3.81953867028494	13.2944369063772	1.20349754050205	80828.6010854817	2195.25255512353	737	6.5	13.7	49.4	4.7	14.4	49.4	11.7	10.3	49.4	16.8	6.2	49.4	19.8	49.4	2328099	206020	1849.16	776.68	19.1	5.4	17.6	6.4	14.5	6.1	17.5	4.7
1	L05	2	RF	NA	Neutral	8.41773399014778	52.4738916256158	5.708640755821	424444.347783251	5602.6747262321	3.51625615763547	12.2955665024631	1.22657357545887	75353.1044334975	2087.24833936727	1015	6	19.6	8.7	3.6	20.9	0.7	14.1	18	23.7	15.1	0	29.6	15.8	31.3	1964571	174359.8	1654.77	681.15	14.2	14.6	12.5	15.7	10.7	14.3	13	14.1
1	L05	3	RF	NA	Neutral	8.84596577017115	52.638141809291	5.67012358184241	415905.821515892	6071.6178019076	3.20171149144254	10.4266503667482	1.06587227393061	58960.8092909535	1942.94279392794	818	6.7	14.3	6.7	4	13.7	0.7	11.6	11.9	23.1	12.5	5.1	28.5	15.3	29.3	2055396	166440.8	1664.33	649.14	12.6	6.1	9.8	11.1	9.4	9.4	12	11.5
1	L06	1	RF	NA	Neutral	8.55064655172414	50.4644396551724	6.85421019446851	393064.660560345	5844.03357317364	2.98814655172414	10.7155172413793	1.1499198118012	61574.2316810345	1850.79060091679	928	4.7	14.8	43	3.4	14	43	11.6	14	43	14.1	6.6	43	16.1	43	1989929	178195.4	1649.08	674.74	12.1	6.7	11	10.8	9.1	9.8	11.5	8.5
1	L06	2	RF	NA	Neutral	8.65275908479139	54.2799461641992	6.32701831433871	447279.960969044	6281.52318673015	4.06056527590848	14.8721399730821	1.42620449302402	91801.0942126514	2411.84790407428	743	7.5	12.9	11.8	4.6	14.8	0.7	10.2	11.3	29.9	14.5	0	34.3	17.9	36.9	2197156	187691.7	1858.86	719.9	15.2	5.1	10.6	5.2	10.6	7	12	3.5
1	L06	3	RF	NA	Neutral	9.62709677419355	58.6012903225806	6.85920098720948	483342.138064516	6090.85629761666	3.54967741935484	11.1974193548387	1.17696511925171	63398.584516129	2190.53703689145	775	6.8	16.4	7.6	4.5	16.6	0	14.1	12.3	27.4	16.5	5.2	33.3	19.5	34.7	2241713	203581	1757.79	752.19	15.7	9.8	15.7	5.8	11.7	13.9	15.5	2.3
1	L07	1	RF	NA	Neutral	9.29530201342282	57.2201342281879	6.34049396940997	459848.546308725	5980.58761102173	3.41744966442953	12.7127516778523	1.1956294904223	71652.8268456376	1888.61388023032	745	6.6	14.5	46.3	4	15.2	46.3	15.2	11.4	46.3	16.6	4.7	46.3	18.4	46.3	2203446	168357.4	1771.15	639.3	16	6.7	9	12.5	13.2	6.7	8.9	10.9
1	L07	2	RF	NA	Neutral	8.73929008567931	50.6976744186046	6.6134414420777	387159.94002448	5788.70638462203	3.28029375764994	10.7417380660955	1.13603006995339	59856.2937576499	1880.62627075045	817	4.9	14.7	7.7	2.7	17.1	0.1	11.6	11.8	26.2	12.5	0	31.1	13.8	31.1	1975200	168807.9	1725.85	649.18	11.5	5	9.9	8.7	8	9.5	9.2	7.5
1	L07	3	RF	NA	Neutral	9.10758776896942	55.1710079275198	6.64218695458271	443789.088335221	6174.22634902226	3.38052095130238	11.312570781427	1.20764693886532	64531.6160815402	2034.10293712089	883	6.5	12.1	9.1	3.9	13.4	0.5	10.6	10.9	24.2	14.4	4.4	28.8	17.3	29.4	2161076	194909.8	1814.59	736.43	14	4.8	13.4	4.2	10.5	7.8	13.9	2.3
1	L08	1	RF	NA	Neutral	8.36887254901961	50.2830882352941	6.00261876490042	391927.803921569	5722.66670910014	3.32598039215686	11.4742647058824	1.19208333770603	67342.756127451	2010.36159524775	816	5.1	15.2	46.9	4.4	16.4	46.9	10.7	14.3	46.9	12.6	6.5	46.9	14.2	46.9	2026717	200486.7	1727.73	768.98	13.5	7.1	14.1	5	11.5	7.2	16.1	3.1
1	L08	2	RF	NA	Neutral	8.77535301668806	54.9191270860077	7.29746180624708	446443.074454429	6175.55837013012	4.38896020539153	14.9114249037227	1.45267087171023	88212.3478818999	2545.95055820457	779	6.7	13.2	10.8	4.5	13.6	0.9	11.9	12.5	32.1	13.7	0	37.7	16	39.8	2234584	197977.6	1901.91	773.65	14.1	5.3	14.2	5.8	11.2	6.2	16.4	3.5
1	L08	3	RF	NA	Neutral	8.57336343115124	51.303611738149	5.75120650541174	416021.937923251	5953.53700996734	2.89503386004515	9.20090293453725	1.03967173376673	49718.2257336343	1905.75201240292	886	4.7	18.2	6.7	4.1	16.8	0.1	11.1	11.7	21.3	13	5.5	27.8	15	28	2071784	166019.9	1715.95	637.65	12.8	6.5	8.8	7.3	10.9	9.3	10.6	6.3
1	L09	1	PIGN	NM_012327	sample	9.29054726368159	53.9442786069652	5.80248089032188	413569.334328358	6023.1073927788	3.45074626865672	12.1860696517413	1.21405908012013	70607.3731343284	2000.92303630472	1005	5.2	12.9	46.8	3.3	11.6	46.8	12.9	10.1	46.8	13.9	4.8	46.8	16.5	46.8	2163535	186829	1786.88	697.15	15.8	4.9	10.8	5.3	11.4	4.5	10.2	3.2
1	L09	2	PIGN	NM_012327	sample	9.03571428571429	53.734693877551	6.11446924206641	429866.133673469	5885.02238460904	3.91632653061225	12.6734693877551	1.22301493348648	73331.2612244898	2169.64704933857	980	6.5	15.7	8.1	3.3	16.4	0.4	13.4	13.2	28.2	13.8	0	33.8	16.4	35.3	2166407	159035.2	1796.02	604.04	14.1	6.8	8.4	12.6	11.2	7	8	9
1	L09	3	PIGN	NM_012327	sample	8.43324720068906	48.2368647717485	5.46610667692193	380087.332472007	5861.5079453657	2.90697674418605	9.79500430663221	1.09672991809227	55914.6106804479	1831.61521713403	1161	4.7	16.1	8	3.4	15.3	0.2	9.6	11.6	22.1	11.8	6	27.7	14.4	28.3	2021979	160449.4	1727.63	620.51	13	7.1	7.1	7.8	10.8	7.7	8.1	5.2
1	L10	1	ERCC5	NM_000123	sample	8.60719225449516	52.6376210235131	5.5415568822579	426793.229598893	5975.21356289923	4.28077455048409	14.3582295988935	1.4533761097167	83854.948824343	2401.63411351485	723	6.4	15.6	56	4.3	16.6	56	12.4	13.4	56	13	6.8	56	16.7	56	2120177	190728.3	1764.9	758.86	16	7.5	12.7	9	12.9	8.2	13.7	7.9
1	L10	2	ERCC5	NM_000123	sample	9.03287671232877	55.2945205479452	7.40638715641421	448276.893150685	6208.98535898526	4.77123287671233	15.2643835616438	1.43612493206815	91847.5739726027	2649.72944718826	730	6.2	11	8.4	4.2	12.5	0.4	12.2	10.4	34.2	14.5	0	40.5	17.8	42.3	2204596	196124.9	1928.38	743.24	15.6	7.3	12.6	4	13.2	6	13.4	1.5
1	L10	3	ERCC5	NM_000123	sample	9.17245817245817	54.8056628056628	5.93763957302112	443240.752895753	6212.87032257658	3.90990990990991	11.1480051480051	1.30542108728185	60835.2355212355	2184.39921885473	777	5.1	12.6	6.3	4	12.6	0.3	10.9	9.3	29.6	13.6	4.8	35.4	16.6	35.5	2178797	167494	1829.94	635.17	13.8	6.2	9.5	7.6	10.6	5.4	9.5	6.3
1	L11	1	PHF6	NM_032335	sample	8.71942446043166	51.7913669064748	6.12533801573391	398867.032374101	5922.41335564521	3.95143884892086	10.5881294964029	1.34470991612996	57200.3920863309	2428.19325794266	556	5.6	12.9	62.8	3.1	12.9	62.8	10.4	11.5	62.8	11.7	6.1	62.8	14.2	62.8	2084224	210659.3	1838.1	822.87	12.6	7.2	15.5	6.7	10.4	4.9	18.7	2.9
1	L11	2	PHF6	NM_032335	sample	9.07936507936508	58.5039682539683	7.6105240140269	489439.51984127	6196.79751451488	5.48611111111111	14.8293650793651	1.56249289467615	79886.0317460317	2694.319961756	504	7.9	12.1	6.9	5.2	12.9	0.4	12.1	11.9	43.5	14.3	0	52.6	18.1	53.8	2208731	190082	1939.47	715.88	14.1	5.8	12.3	4.8	12.1	6.5	11.3	1.2
1	L11	3	PHF6	NM_032335	sample	9.24046434494196	52.9087893864013	5.24591783322392	411456.593698176	5844.69548089483	4.06799336650083	9.03648424543947	1.33728490318972	41053.5190713101	2466.04893550064	603	6	15.1	2.7	4	18.1	0.2	10.6	10.4	36.2	11.1	4.6	44.9	14.6	44.6	1891144	159541.8	1636.25	622.89	10.3	17.9	8	15.8	11.1	17.6	9.1	12.4
1	L12	1	BLM	NM_000057	sample	8.89539007092199	46.1400709219858	6.08251366880312	337797.523049645	5706.26863267394	3.26595744680851	8.46631205673759	1.06944645062844	45516.890070922	2022.8739852729	564	3.4	12.4	56.7	3.5	17	56.7	9.4	9.9	56.7	8.7	3.9	56.7	10.6	56.7	1848605	177438.8	1690.05	679.94	10.6	8.3	11.7	13.7	10.1	9.8	10.5	10.3
1	L12	2	BLM	NM_000057	sample	9.10782241014799	48.7019027484144	5.71891793060746	364285.467230444	5802.65331147603	3.53488372093023	8.07399577167019	1.20808214851071	36548.0909090909	2137.37294178332	473	4.7	16.1	4.2	3.2	16.1	0.2	10.6	10.4	34	9.3	0	41.9	13.1	41.9	1922204	163608.5	1829.83	639.82	12.1	8.2	5.9	11.6	11.2	6.6	8	8.2
1	L12	3	BLM	NM_000057	sample	9.05755395683453	46.4148681055156	5.92257629895555	350097.362110312	5826.51370530288	4.05755395683453	9.70983213429257	1.32963839789062	47571.448441247	2399.08035681604	417	4.8	16.1	4.6	3.4	15.8	0.2	8.6	11	33.6	8.2	5.5	42	9.6	40.3	2049021	188380.6	1839.29	737.17	10.6	8.6	11	5.8	11	6.7	11.8	3.6
1	L13	1	ARID1A	NM_006015	sample	9.9732770745429	57.1434599156118	7.03843744358858	438557.749648383	5967.17223558661	3.40646976090014	10.3614627285513	1.17075176406037	54693.1392405063	2092.72068484909	711	4.8	13.5	55.4	3.8	13.8	55.4	13.5	8.3	55.4	14.1	4.1	55.4	16.5	55.4	1970274	182575.6	1676.3	684.27	11.8	7.6	10.5	7	9.3	10.3	11.8	4.6
1	L13	2	ARID1A	NM_006015	sample	9.12796208530806	51.4218009478673	6.31202301016105	380625.235387046	5709.90427182583	3.80568720379147	11.0489731437599	1.24985987882829	54495.3064770932	2141.30525537412	633	6.2	12.8	7.6	3.8	16.4	0	10	13.3	26.4	10.7	0	32.7	10.3	34.1	1807588	153458.1	1665.78	610.59	7.3	12	4.9	10.6	7.3	12.5	6.8	7.6
1	L13	3	ARID1A	NM_006015	sample	11.2245199409158	56.9483013293944	5.59511268140011	398944.657311669	5842.48505115013	3.67799113737075	9.96307237813885	1.23333482808746	47805.4889217134	2087.43272867425	677	2.4	13.7	5.9	2.1	11.8	0	15.4	6.9	28.2	13.7	3.5	35.7	14.5	34.1	1963952	152342.9	1612.16	552.97	8.7	4.3	5.3	5.5	5.9	4.9	5.6	5.9
1	L14	1	EZH1	NM_001991	sample	9.30849673202614	57.9084967320261	6.0580680803991	465433.041830065	6060.3222031375	3.99346405228758	12.8183006535948	1.26820885227983	73949.8784313725	2239.45477588269	765	7.1	13.5	54.6	4.6	12.4	54.6	12.5	9.9	54.6	15.8	4.3	54.6	16.6	54.6	2229792	189467.7	1809.93	713.43	14.1	5.8	13.2	10.5	12	6	13.2	10.1
1	L14	2	EZH1	NM_001991	sample	9.87101910828025	58.4570063694268	7.64348237920669	456731.896496815	6088.06560327462	5.07484076433121	17.1735668789809	1.52799191446882	97204.627388535	2458.81326020637	628	6.2	12.7	12.3	4.9	14	0.2	13.7	8.3	35	15	0	42.2	16.4	43	2264882	177184	1842.94	655.58	14.5	4.8	11	10.7	10.2	6.5	11.8	9.6
1	L14	3	EZH1	NM_001991	sample	8.86440677966102	53.4463276836158	5.89908487252372	424089.004237288	5908.41782464856	4.53954802259887	14.3064971751412	1.47228512905864	83583.5847457627	2592.80985267952	708	7.6	16.1	10.2	3.7	17.1	0.1	11.9	12.6	34	13.1	6.1	39.8	14.8	40.3	2081733	197758.2	1782.67	767.62	13.1	8.9	14.8	5.9	10.6	9	16.5	4.4
1	L15	1	ARID2	NM_152641	sample	10.499399759904	62.4261704681873	7.27951941090474	467714.492196879	5946.36957104439	6.38415366146459	23.0900360144058	1.70340926184462	141772.117647059	2941.08547128243	833	5.2	11.9	60	3.4	12.6	60	18.5	9.5	60	20.3	4.7	60	21.8	60	2127695	210290	1807.92	796.9	15.2	6.4	15.6	5.5	10.4	6.6	15.1	3.6
1	L15	2	ARID2	NM_152641	sample	9.76949152542373	56.3107344632768	6.10441028845304	425274.085875706	5728.62881228998	4.75028248587571	16.735593220339	1.56300775801778	101232.804519774	2708.48564405551	885	4.1	14.8	12.7	2.6	16.6	0.5	15.1	9.8	34.5	15.7	0	41.5	18.1	43.6	2096805	189795.4	1711.75	712.88	14.4	6.4	14.6	6.8	9.7	9.4	14.1	6.3
1	L15	3	ARID2	NM_152641	sample	10.2413381123059	54.7968936678614	5.66769924214033	404971.628434887	5651.60026633517	4.69653524492234	15.8064516129032	1.97297083116572	75256.5734767025	2489.20639996936	837	3.7	16.7	16.4	3.1	16.8	0	17.1	9.2	37.2	17.2	4.2	51.1	17.9	49.2	2073783	142190.4	1745.42	550.02	14.1	7.3	4.7	14.1	10.4	7.2	5.7	12.1
1	L16	1	FLT4	NM_002020	sample	7.99295774647887	47.5746478873239	6.34288115495162	373629.612676056	5747.22389859564	4.13802816901408	11.8507042253521	1.25218915314459	66491.6183098592	2395.45594676021	710	6.5	15.1	58	5.2	17.6	58	10.7	13.8	58	11.7	6.9	58	13.5	58	1981699	194257.2	1834.37	760.19	12.4	9.4	12.3	10.1	13.2	9.3	14.5	7.5
1	L16	2	FLT4	NM_002020	sample	9.18733850129199	54.2674418604651	5.87508775793799	428369.051679587	5851.10799532104	5.33850129198966	16.264857881137	1.53317432191168	92073.0387596899	2782.60740554852	774	4.8	15.1	9.7	3.6	16.1	0.1	12.4	13	39.4	12.9	0	46.1	15.9	48.1	2215220	201223.1	1874.52	780.58	15.4	7.9	16.7	4.3	13	9.3	17.7	2.5
1	L16	3	FLT4	NM_002020	sample	8.80426599749059	48.4102885821832	5.70515366752116	360433.13174404	5615.54832707747	4.30865746549561	13.1618569636136	1.38360150512675	71634.1631116688	2370.1171331756	797	5.8	18.7	7.2	3.1	18.9	0.1	12.2	12	31.4	12.3	6.1	39.5	13.4	39.9	1980863	180738.9	1674.93	667.22	13	7.4	13	9.3	9.3	11.3	10.7	8.8
1	L17	1	RF	NA	Neutral	9.87348734873487	58.1826182618262	5.52319536969824	445506.360836084	6084.52733030529	3.95709570957096	14.6765676567657	1.33047142106754	86953.0726072607	2168.13624711055	909	5.3	11	48.2	3.6	12.1	48.2	15.4	9.4	48.2	16.1	3.9	48.2	18	48.2	2063037	195549	1691.78	759.54	13.2	7.7	12.8	6.2	10.9	9	14.2	4
1	L17	2	RF	NA	Neutral	9.00811123986095	51.7856315179606	5.48615799513514	397419.047508691	5846.10478136943	4.23870220162225	13.8945538818076	1.34797435016241	77515.8458864426	2307.88534617426	863	4.4	13.6	9.4	2.7	15.1	0.2	11.6	10.9	31.5	11.7	0	37.3	13	38.8	2026874	181569.9	1668.14	704.96	10.7	7.5	11.7	6.1	8.6	9.6	13.3	4.5
1	L17	3	RF	NA	Neutral	9.5717674970344	55.926453143535	5.51498668975164	440955.737841044	5856.21319155683	4.37841043890866	14.6251482799526	1.38877855305676	86261.7971530249	2407.8344958889	843	4.3	16.7	10.1	3.3	17.6	0.5	14.7	11.4	30.1	16.4	5.5	35	17.8	35.9	2167989	187543	1730.21	700.91	14	8.2	12	6.9	10.9	12.2	13.6	5.2
1	L18	1	RF	NA	Neutral	9.24367816091954	55.9586206896552	7.56842265761668	450362.477011494	6113.80843867343	3.6448275862069	12.2597701149425	1.23331889798809	72542.8482758621	2185.41114069884	870	7.9	13.8	49.7	6	14.3	49.7	12.3	11.6	49.7	14.9	4.6	49.7	17.9	49.7	2185684	198505.7	2004.07	768.91	14.5	7.9	13.6	7.6	13.9	8.3	14.8	4.8
1	L18	2	RF	NA	Neutral	10.4762516046213	63.8973042362003	6.64878727403397	518677.386392811	6321.65184333077	4.55584082156611	17.0423620025674	1.56653442077343	106465.193838254	2565.00366583787	779	5.9	10.9	12.5	4.9	12.1	0.6	16.2	8.7	31.2	17.8	0	37	20	39.8	2345091	193722.9	1960.92	733.19	16.3	4.7	14.8	9.2	13.1	6.4	14.8	9.5
1	L18	3	RF	NA	Neutral	9.93825503355705	60.7946308724832	6.0227128681849	487376.394630872	6172.79333506069	4.57852348993289	14.2805369127517	1.41042630609637	84942.577181208	2573.16595560667	745	6.3	11.5	8.5	4	13.3	0.5	14.5	6.7	31.8	17.4	3.5	39.2	20.7	40.3	2180736	195723.9	1815.65	748.73	14.9	9.9	14.9	7.9	13.3	13	15.4	5
1	L19	1	RF	NA	Neutral	10.0426666666667	66.9573333333333	7.83907372618741	587246.382666667	6584.65539506728	4.952	18.2773333333333	1.64421087115337	117191.554666667	2758.79770675544	750	8.1	13.3	57.1	8.5	11.3	57.1	16.3	9.3	57.1	22.4	5.1	57.1	27.1	57.1	2507185	228370.8	2141.99	884.84	21.6	5.1	19.9	4.8	18.3	6.3	20.9	1.9
1	L19	2	RF	NA	Neutral	9.35479951397327	58.8444714459295	6.89148468891573	488830.377885784	6120.73109433853	4.43499392466586	15.3511543134872	1.45138902674448	91192.0862697448	2401.90576721216	823	6	14.1	10.6	5.1	15.9	0.7	15.2	11.4	31.6	17.4	0	37.3	19.8	39.1	2291660	199573.1	1895.93	741.12	17.6	5.8	14.6	10.1	14.5	10	14.9	9.5
1	L19	3	RF	NA	Neutral	10.1182965299685	58.0078864353312	6.16990240240171	440500.066246057	6117.69375147408	5.62302839116719	17.9905362776025	1.62495530840321	103396.484227129	2859.01168772543	634	5.8	10.6	12.5	2.5	12.9	0.2	14.8	8.7	40.4	16.7	3.3	47.3	17.7	47.9	2233354	215372.1	1804.13	808.57	13.2	4.9	18.6	3.9	9.9	6	18.1	1.6
1	L20	1	RF	NA	Neutral	8.84597156398104	54.9845971563981	5.92259519690572	442511.890995261	5944.77207890621	3.69668246445498	13.1030805687204	1.23400670496633	80532.6327014218	2227.13892853539	844	6.3	14.6	50.4	4.5	15.2	50.4	11.7	10.1	50.4	15.4	5.9	50.4	17.8	50.4	2106974	211084.4	1797.91	817.1	13.9	6	14.7	5.6	12.9	7.8	17.7	4
1	L20	2	RF	NA	Neutral	9.06002554278416	55.690932311622	6.37899998132705	451328.685823755	6066.3245982973	4.13154533844189	13.9144316730524	1.33577418915055	80758.5249042146	2311.72034932804	783	6.4	13.5	10.5	4.9	15.7	0.5	12.9	11	30.9	15.8	0	34.9	17.6	36.4	2188314	180585.9	1842.26	688.76	16	7.3	11.9	10.5	12.3	9.1	11.5	6.5
1	L20	3	RF	NA	Neutral	9.41839762611276	56.227002967359	6.11954201336928	440737.409495549	5924.47962195322	4.6973293768546	16.0044510385757	1.47553906591653	94145.4080118694	2567.23894340295	674	5.9	17.5	11	3.6	18.2	0.6	15.4	13.2	32.3	16.6	6.1	38	19.3	38.6	2156985	194077	1810.63	758.75	15	9.1	13.5	9.5	12.6	9.9	18.5	7.3
1	L21	1	RF	NA	Neutral	9.05679012345679	54.8827160493827	6.65220616213512	439467.427160494	6006.81289629297	3.41604938271605	12.1	1.17831111873286	68516.387654321	1939.30702659368	810	8	14.8	47.2	5.3	15.2	47.2	14.3	11.5	47.2	15.2	5.3	47.2	17.9	47.2	2045412	190778.9	1758.11	727.15	14.6	8.9	11.5	6.7	12.8	13	13.7	5.1
1	L21	2	RF	NA	Neutral	9.45646766169154	54.8009950248756	5.88131248365767	431585.904228856	5970.07491885253	4.36567164179105	14.3470149253731	1.63221321031401	87037.3171641791	2509.58442637592	804	5.3	13.6	10	4.1	16.3	1.4	11.6	10	32	11.7	0	39.2	14.8	40.5	2097034	221125.7	1828.22	848.53	12.9	6	17.4	7.6	12.6	7.5	19.3	6
1	L21	3	RF	NA	Neutral	9.5873388042204	55.5064478311841	5.90901703827769	433580.712778429	6063.93232446708	4.2567409144197	14.6002344665885	1.44315353690621	86583.3845252052	2388.59805760068	853	4.9	13.2	11	3.9	13.1	0.7	13	9.8	30	14.9	3.5	36.8	16.5	37.5	2173620	173596.9	1823.15	660.74	13.4	5.3	14	19.9	10.4	6.4	13	19.6
1	L22	1	RF	NA	Neutral	8.80467675378267	51.939477303989	5.98729020322402	390873.041265475	5964.51532390593	3.92434662998624	14.8225584594223	1.30274514332242	92469.0178817056	2221.82803050792	727	5.6	12	49.9	3	14.3	49.9	10.2	9.1	49.9	12.2	3.6	49.9	13.9	49.9	1936639	203096.1	1717.93	777.5	10.7	5.5	15.5	3.2	11	7	16.5	1
1	L22	2	RF	NA	Neutral	8.84344660194175	54.5230582524272	7.3702482846011	430310.946601942	6163.60416164582	4.32281553398058	15.6395631067961	1.51637351960632	96022.0072815534	2436.46682197367	824	7.3	11.9	11.9	3.8	14.4	0.7	11.9	10.7	30.8	14.1	0	36.4	17	38.2	2076739	199382.2	1866.86	768.69	14.7	5.7	14.7	5.7	11.4	6.4	14.9	2.4
1	L22	3	RF	NA	Neutral	8.87882219705549	53.7870894677237	6.04974772501605	426419.405436014	5914.7709357819	3.72593431483579	12.3352208380521	1.23954511734959	72019.4020385051	2154.3896535277	883	6.3	16.2	8	4.1	15.9	0.7	10.9	12.2	26.6	15.1	5.5	32.6	17.1	33.6	2098744	191558.6	1770.57	746.91	15.1	5.7	13.7	9.9	9.9	7.7	13.9	8.6
1	M03	1	OTNT	NA	Neutral	8.8025078369906	52.0376175548589	5.9618248273738	400056.34169279	5928.52621152488	3.13636363636364	10.2648902821317	1.2289416494942	53875.4639498433	1851.74201790751	638	5.2	13.3	49.8	3.9	13.6	49.8	12.1	10.7	49.8	15	4.5	49.8	17.1	49.8	2046532	167210.7	1731.07	643.64	15.4	6.7	7.5	9.4	12.1	7.1	8.6	8.2
1	M03	2	OTNT	NA	Neutral	8.68398268398268	53.1645021645022	6.02550286858342	412272.344877345	5892.09750260583	3.67965367965368	12.2323232323232	1.25340773756312	67795.8152958153	2073.71746117893	693	7.1	13.7	8.8	3.5	17.2	0.7	10.5	12.4	27.4	13.7	0	32.2	15	32.9	1941370	182700.6	1681.64	693.14	12.4	7.8	11.5	7.2	9.2	9.8	12.7	5.8
1	M03	3	OTNT	NA	Neutral	8.41773962804006	50.0472103004292	5.72026138207292	391678.728183119	5642.02411692526	3.23605150214592	10.1130185979971	1.09786973861332	55949.034334764	1862.65128402626	699	7.4	18.5	6.7	3.9	19.5	0.1	10.3	13.2	22.2	13	5.6	27.3	14	27.5	1994506	168286.6	1706.86	665.21	12.3	10.3	9	7.2	10.3	13	9.4	4.9
1	M04	1	OTNT	NA	Neutral	7.79108280254777	45.6764331210191	6.45435154017762	351331.542675159	5445.3384624199	2.95541401273885	9.3312101910828	0.986530946255508	51533.0433121019	1722.49180163156	785	5.6	17.6	45.1	2.7	19.7	45.1	10.1	14.9	45.1	11.2	7.3	45.1	13	45.1	1834922	158135.1	1554.63	610.84	10.6	8.8	7.1	8.7	8.2	10.3	8.2	6.5
1	M04	2	OTNT	NA	Neutral	7.84005979073244	49.9387144992526	6.34746982183061	406842.258594918	5696.7312964775	3.90582959641256	12.8505231689088	1.36280177900572	74740.6457399103	2177.53955574829	669	8.1	18.4	9	4.5	20.6	0.6	10.9	18.2	27.7	12.6	0	33.6	14.6	35.3	2057721	166534.3	1815.49	647.7	12.7	9.1	8.1	10	11.4	10.2	10.8	7.8
1	M04	3	OTNT	NA	Neutral	8.15292353823089	50.3403298350825	6.25562370791448	396440.128935532	5620.41751903325	3.67166416791604	10.6701649175412	1.16367652647092	56450.1349325337	2007.79014382251	667	9.3	18.4	5.7	4.8	19.2	0	12	15.3	27.9	12.6	7.6	33.4	14.7	32.7	1937628	166786.4	1704.04	646.56	11.2	6.7	9.9	7.3	10.2	9.6	9.9	4.3
1	M05	1	OTNT	NA	Neutral	9.68599717114569	56.9123055162659	5.53580868046633	448699.256011315	5833.74166533077	3.61951909476662	12.1145685997171	1.22748632540165	71385.1683168317	2212.40055329032	707	5.5	14	50.6	4.8	14.7	50.6	13.4	10.3	50.6	14	5.1	50.6	16.5	50.6	2208366	204873.1	1725.74	763.42	15.1	5.9	14.3	4.1	10.2	6.6	14.9	1.8
1	M05	2	OTNT	NA	Neutral	9.404	56.172	6.01973763025751	438871.464	5868.33150895033	3.94266666666667	13.9253333333333	1.31867485434311	84416.04	2238.60041196367	750	5.3	13.7	9.1	2.8	14.3	0.4	12.9	10.1	28	15.2	0	33.5	18	34.4	2155806	172243.2	1796.06	659.4	14.8	6.7	11.2	6.1	11.7	7.2	8.8	2.4
1	M05	3	OTNT	NA	Neutral	9.23989569752282	51.3520208604954	5.49501596934189	384184.890482399	5555.52996614069	3.11864406779661	9.01043024771838	1.08742367940313	47863.0247718383	1907.12599453107	767	5.7	14.3	6.6	2.5	18.3	0.1	13	11.7	23.6	12.5	6.3	29.7	13.8	30.4	1983772	159194.1	1630.52	608.12	12	9.8	7.7	7.7	10.8	12.5	8	2.5
1	M06	1	OTNT	NA	Neutral	7.87111111111111	45.9566666666667	6.12447791924669	351147.47	5708.78883092557	3.25333333333333	10.6822222222222	1.3609343629253	63664.2744444444	2089.19273006259	900	6	14.4	49.3	3.4	16	49.3	7.8	11.9	49.3	10.3	6	49.3	12.8	49.3	1913984	182989.2	1673.24	717.21	10.9	8.1	11.2	7.3	10	9.6	14.3	3.1
1	M06	2	OTNT	NA	Neutral	8.49263721552878	53.9384203480589	7.25541746350122	448574.753681392	6125.06614675499	4.97456492637216	15.7228915662651	1.51602260879597	92312.6278447122	2629.67491302768	747	7.4	13.4	9.2	5.1	14.1	0.5	9	12.4	34.1	13	0	40.8	16.1	41.8	2255590	185503.9	1922.14	714.86	14.7	6.6	9.2	4.3	13.3	7	10.8	1.1
1	M06	3	OTNT	NA	Neutral	8.49794801641587	50.4487004103967	5.65072977286248	395680.75376197	5825.83081302091	3.62106703146375	11.8919288645691	1.37436382694143	70226.9233926129	2268.58329771991	731	6.3	15.9	8.9	3.3	16.7	0.3	10.9	13.7	27.9	13.3	6.3	33	15.2	34.2	2086021	173764.8	1751.68	658.3	14.1	7.8	9.8	7.4	11.9	10.5	11.2	5.3
1	M07	1	OTNT	NA	Neutral	9.27910447761194	60.2865671641791	8.04870231784688	494470.741791045	5994.24646932953	3.25373134328358	10.7925373134328	1.23341115775827	53220.0567164179	1807.09083644001	670	6.9	13.9	51.2	5.2	15.5	51.2	14.2	13.9	51.2	17.2	5.8	51.2	19.3	51.2	2286794	155919	1939.69	604.55	16.6	6.4	8.7	12.2	13.4	5.8	9.3	11.8
1	M07	2	OTNT	NA	Neutral	9.04521739130435	55.0208695652174	6.72083177411553	430729.099130435	5845.45966243587	4.68	15.16	1.40224257319556	87144.1791304348	2492.2625129077	575	6.6	13.4	9.4	3.5	16.3	0.3	12.3	10.8	33.6	13.6	0	39.8	16.3	40.3	2092985	194513.2	1874.62	759.93	13.6	6.6	14.1	5.9	12.3	5.2	15.7	1.7
1	M07	3	OTNT	NA	Neutral	8.45394736842105	50.7286184210526	5.42513266880437	395454.986842105	5737.11085384336	3.59210526315789	10.0773026315789	1.25753990603487	49524.0493421053	2104.34095403479	608	7.7	16	6.4	3	18.1	0.2	10.7	11.7	29.9	11.8	6.4	35.2	13.3	35.2	2015347	170674.6	1656.12	660.33	11	7.1	11.2	6.2	10.2	8.9	13	4.9
1	M08	1	OTNT	NA	Neutral	8.30854430379747	53.6091772151899	6.82841708508047	442117.235759494	6150.04425115024	3.48575949367089	11.6613924050633	1.25766763205101	64855.2357594937	2008.06076500731	632	8.1	11.7	50.6	4.3	12.3	50.6	10.6	13.4	50.6	15.7	5.1	50.6	18.2	50.6	2119830	169228.7	1813.54	645.1	14.7	7	8.7	9.7	13.6	7.1	8.9	5.7
1	M08	2	OTNT	NA	Neutral	9.13245997088792	55.7016011644833	6.66829910919352	437447.756914119	6049.05084067505	4.24308588064047	15.0975254730713	1.5185985698129	92448.2037845706	2472.21310149638	687	5.7	10.6	10.6	3.6	13.5	0.4	12.5	10	31.1	14.4	0	37.6	17.3	39.7	2042792	203087.6	1853.68	810.51	13.4	8	12.4	4.1	11.4	7.7	15.7	1.2
1	M08	3	OTNT	NA	Neutral	8.09443507588533	48.0640809443508	5.56431527996633	378427.688026981	5736.13352610266	3.55649241146712	11.0860033726813	1.14150168587226	64043.2377740304	2124.94300740309	593	7.8	18.4	6.2	3.4	20.4	0.2	9.6	13.2	26.6	12.1	6.7	32.5	14.5	32	1944443	178559.1	1721.1	686.34	12.8	8.9	10.5	5.6	10.6	11.6	12.1	3
1	M09	1	DNM2	NM_001005362	sample	9.10848126232742	51.120315581854	6.14832840170843	371147.165680473	5230.31194118271	3.77317554240631	10.2800788954635	1.24312873957405	50304.6824457594	2062.02944622818	507	5.7	15.8	55	3.2	22.1	55	13.8	13.6	55	11.6	4.5	55	12	55	1895953	163999	1560.39	604.42	11.2	7.9	8.3	10.8	9.3	13.2	7.3	8.7
1	M09	2	DNM2	NM_001005362	sample	7.12027491408935	42.6958762886598	8.83691464090232	331676.067010309	5340.97567702181	3.74914089347079	8.97250859106529	1.14051453632788	43545.1666666667	2166.44998701702	582	8.6	17.5	4	6.2	24.9	0	8.6	17	31.6	8.4	0	38.3	10	38.8	1682623	159149.7	1731.01	606.94	8.6	12.9	6.7	11	9.5	19.6	6.7	4.3
1	M09	3	DNM2	NM_001005362	sample	8.10933940774487	45.1845102505695	7.50432433563364	311983.337129841	5000.68776127738	4.46469248291572	10.1617312072893	1.25398101049558	45425.5239179954	2228.26777136222	439	5.9	18.2	3.6	3.6	27.3	0.5	9.3	14.8	36.9	9.1	5.9	44.2	9.3	43.3	1587304	167306.4	1449.97	596.43	5.9	18.5	5.9	6.8	6.2	27.1	5.7	2.5
1	M10	1	PRF1	NM_005041	sample	8.63329161451815	48.8185231539424	5.70585072311462	352222.381727159	5618.12059922045	3.25531914893617	10.9374217772215	1.01424497192543	64790.0087609512	1796.06471456184	799	3.9	12.9	42.7	2	15.4	42.7	11.5	10.9	42.7	11	4.9	42.7	11.5	42.7	1891887	176608.7	1537.38	659.53	11.4	9.4	8.8	7.5	7.3	11	10.1	4.6
1	M10	2	PRF1	NM_005041	sample	8.97429305912596	52.2467866323907	5.52401595760947	401732.098971722	5688.21188255489	3.26863753213368	11.3766066838046	1.11935408085192	70791.971722365	1995.2154831399	778	4.8	14.9	7.7	3.9	17.9	0.8	12.6	11.4	23.4	14.1	0	27.4	15	29.2	1901244	179894.4	1547.09	696.03	11.3	11.3	11.1	8.2	8	15	10.8	4.4
1	M10	3	PRF1	NM_005041	sample	8.10760233918129	44.0327485380117	5.2587173105338	313009.274853801	5447.2334878141	3.08070175438596	9.14736842105263	1.00830424165307	47577.9824561404	1772.40313042676	855	4.6	18.2	6	1.8	20.5	0	9.6	13.8	20.7	9	6.7	26.4	9.9	26.7	1788160	158354.4	1556.84	628.21	9.7	11.7	7.6	8	8.3	14.5	9.5	5.1
1	M11	1	DSN1	NM_024918	sample	8.90151515151515	53.0422077922078	5.69902234760636	408854.265151515	5763.36932304356	2.95887445887446	11.0887445887446	1.16486580838697	65762.512987013	1727.70594846134	924	5.5	15.2	38.3	4.1	17.2	38.3	11.7	12.2	38.3	13	6.4	38.3	14.3	38.3	1855163	187463.8	1579.36	737.12	12.3	12.2	12.6	12.9	10.4	17.4	12.3	11.6
1	M11	2	DSN1	NM_024918	sample	9.27648839556004	54.6548940464178	5.88489998271192	411382.684157417	5781.41930246481	3.27648839556004	11.3440968718466	1.07557906752394	67525.6014127144	1879.06137115021	991	5.1	12.3	7.9	2.3	17	0.5	11.2	10	22.8	13.2	0	26.9	15.1	27.9	1899426	180209.7	1504.05	664.94	10.1	7.8	10.6	4.7	7.6	12.4	9.7	2.2
1	M11	3	DSN1	NM_024918	sample	9.11661166116612	54.2794279427943	5.3544724485618	427816.368536854	5796.38623532643	3.08360836083608	10.3861386138614	1.12642356932918	57713.1760176018	1789.38531317537	909	5.2	15	8	2.5	16.5	0.1	11.6	10.7	21.3	13	5.4	26.7	14.5	27.1	1918050	157352.2	1523.37	579.42	10.8	10.6	7.3	8.6	8.6	16.7	7.8	8
1	M12	1	CBLB	NM_170662	sample	9.56786102062975	56.6536373507058	6.28563324043124	447469.781758958	5898.55124609531	4.18349619978284	14.7394136807818	1.3088263542154	85295.4972855592	2242.61224097392	921	6.1	14.5	52.3	5.1	15.9	52.3	14.9	10.5	52.3	16.3	5.8	52.3	18	52.3	2182680	166021.2	1849.94	639.65	15.2	10	11.4	13.7	14.4	11.3	10.3	11.1
1	M12	2	CBLB	NM_170662	sample	8.97597254004577	54.3203661327231	6.27954570634565	430086.205949657	5912.55524837092	4.53432494279176	15.8924485125858	1.46065424661448	93430.3443935927	2466.49793197532	874	6.9	14.3	11.2	3.5	15.3	0.5	13.4	12.8	32	14.9	0	37.4	16.1	38.8	2123082	172477.3	1782.94	659.96	13.3	5.4	9.4	9.5	11.1	7.2	10	8.1
1	M12	3	CBLB	NM_170662	sample	9.07042253521127	52.3692152917505	6.03980887438368	413681.584507042	5977.76418985613	4.22434607645875	13.2122736418511	1.25521980956567	77155.4849094567	2319.00373918425	994	6.1	15.7	7.9	4.3	15.3	0.5	12.7	10.7	31.3	12.8	5.7	35.6	15.6	36.2	2062428	174500.5	1860.81	678.94	13	7.6	11.3	6.8	12.2	8.9	12	3.4
1	M13	1	EP300	NM_001429	sample	7.73993288590604	46.9463087248322	7.3038730728937	353379.768456376	5507.24165659874	2.34563758389262	7.7248322147651	0.999038565123068	42025.1291946309	1319.94610539856	596	9.4	14.3	37.2	4	19.3	37.2	9.9	16.1	37.2	11.4	7.2	37.2	13.1	37.2	1767309	157148.5	1573.25	582.58	11.4	11.4	8.6	14.4	9.4	16.1	8.7	14.3
1	M13	2	EP300	NM_001429	sample	8.03912363067293	49.6557120500783	6.6210800658601	388735.195618153	5337.54739786969	2.67449139280125	7.84663536776213	0.841933590462571	46853.9733959311	1496.65946699989	639	7.4	19.2	3.6	4.4	24.7	0.6	10.6	21.8	17.4	12.5	0	21.8	14.9	22.4	2013658	149947.9	1734.37	552.76	12.1	11.7	8	15.5	11	18.5	7.7	15.3
1	M13	3	EP300	NM_001429	sample	8.00555555555556	46.4444444444444	6.06847324702806	365591.059259259	5514.62544283695	2.34814814814815	5.67592592592593	0.878995687020588	28852.7777777778	1555.17415313261	540	7	18.7	3.3	5.6	23.7	0	8.3	14.1	16.3	10	5.9	21.9	12.4	22.2	1825070	157512.5	1653.61	614.46	9.4	10.6	6.5	8	11.1	18.3	9.3	6.3
1	M14	1	PHOX2B	NM_003924	sample	8.57981220657277	50.8720657276995	5.78317037252525	387354.421361502	5779.95412133445	2.90140845070423	10.0387323943662	1.0181462087706	59626.3274647887	1776.48908125778	852	5.3	13.8	42.8	3.5	17.1	42.8	10.3	11.4	42.8	12	5.6	42.8	13.8	42.8	1779888	165118.5	1482.45	625.33	10.8	14.9	8.7	8.6	8.1	20.7	8.5	6.9
1	M14	2	PHOX2B	NM_003924	sample	9.48987854251012	55.9811066126856	6.06367424089432	447004.303643725	5910.62777950919	4.18218623481781	13.4183535762483	1.32266729626687	77598.0256410256	2361.56018421751	741	4.7	16.2	8.4	3.5	17	0.5	14	13.8	28.3	15.1	0	34.4	16.9	36.6	2206293	171551.7	1755.78	633.33	13.9	6.7	8.5	6.5	10.4	8.1	9.3	3.9
1	M14	3	PHOX2B	NM_003924	sample	8.85875	49.58	5.88207938820904	385004.705	5803.25004516285	4.28375	13.8425	1.35849659053443	81367.63125	2284.68625235007	800	4.9	18.6	9.1	2.6	18	0.5	11	10.4	30.4	12.5	4.9	35.6	14.9	36.1	1982622	178269.3	1654.3	662.7	13.4	8.6	11	8.6	9.8	11	11.6	5.9
1	M15	1	LATS1	NM_004690	sample	9.2180774748924	55.1219512195122	5.82261310826135	418984.31420373	5743.38784844988	3.32424677187948	11.6025824964132	1.17369076325363	67017.8823529412	1864.60852011556	697	5.6	14.5	47.8	3.2	17.6	47.8	10.6	12.1	47.8	13.3	6.5	47.8	16.1	47.8	1917554	154254.3	1566.24	569.2	11.8	12.3	7.7	16.8	9.9	16.8	6.2	16.5
1	M15	2	LATS1	NM_004690	sample	8.94257703081233	53.2927170868347	6.51553021044606	399742.683473389	5700.68799006679	3.93977591036415	12.9271708683473	1.21771498003627	74259.7521008403	2093.97063707038	714	6	13.2	8.4	3.6	18.3	0.4	11.5	10.6	27.9	11.9	0	33.6	14.4	33.9	1868049	157307.9	1559.12	574.87	8.8	9.1	8.3	7.1	8.4	14.1	6.6	4.8
1	M15	3	LATS1	NM_004690	sample	8.81112737920937	54.3923865300146	6.82994538663325	427189.385065886	6161.74866152073	4.71888726207906	14.5710102489019	1.40327355529452	83375.0658857979	2449.85954633124	683	6.9	12.6	8.1	4.7	14.5	0.4	9.8	10.4	32.4	12.9	3.7	40.7	16.7	40.1	2031666	170404	1765.26	629.79	11.3	3.7	10.4	6.3	8.6	8.3	9.7	4.5
1	M16	1	CUL3	NM_003590	sample	10.6019955654102	66.1031042128603	7.09943649508136	549696.620842572	6336.30497244715	3.03325942350333	8.87472283813747	1.01498333486518	46569.5509977827	1853.9949109431	902	6.4	10.6	52.2	7.4	10.8	52.2	15.7	8.6	52.2	20.4	3.4	52.2	22.2	52.2	2419303	177818.2	2047.26	654.4	19.3	4.3	11.1	10.6	17.4	4.3	10.5	8.5
1	M16	2	CUL3	NM_003590	sample	10.2464146023468	60.2372881355932	6.24838316606963	476923.698826597	6086.25250916055	3.8135593220339	10.5723598435463	1.24580712655045	53014.3546284224	2098.91137791751	767	6	11.3	6.8	4.3	12.4	0.1	16.7	7.8	28.9	17.1	0	37.4	18.3	37.8	2260928	174556.6	1843.24	630.65	15.4	6.1	9.8	8.3	12.3	7.6	9.3	4.7
1	M16	3	CUL3	NM_003590	sample	9.97513089005236	58.8311518324607	6.89950417099639	490593.497382199	6178.67685715479	3.59816753926702	9.94240837696335	1.40066147957514	50335.7172774869	2120.14804801837	764	5.9	14	6.4	6	14.3	0.4	14	10.2	29.1	16.1	5.5	36	18.2	36.1	2377978	175827	1971.41	662.89	15.7	7.2	10.9	7.9	13.5	7.5	10.9	4.2
1	M17	1	OTNT	NA	Neutral	9	53.1890243902439	5.75843492431863	415582.643902439	5777.73482352242	3.56341463414634	12.2231707317073	1.29653092870167	69694.1365853659	2068.21076624464	820	5.4	14.1	50.6	4.4	15.9	50.6	13	11.2	50.6	14.1	6	50.6	17.6	50.6	1962963	185909.9	1660.24	710.51	12.8	9.6	11.8	11.7	10.9	10.4	13.8	9.8
1	M17	2	OTNT	NA	Neutral	9.45609436435124	56.0039318479685	6.44184446370301	441464.028833552	5997.59430262405	4.42988204456094	14.8951507208388	1.39862719021235	90318.9226736566	2430.92761969033	763	6	12.2	10.4	3.3	15.5	0.5	13.5	10	29.5	15.2	0	36.4	16.8	37.4	2096161	188238.4	1783.3	720.35	13	5.4	10	4.3	11.5	8.1	11.3	3.8
1	M17	3	OTNT	NA	Neutral	8.51728723404255	49.8164893617021	5.65918977681	385964.292553191	5797.29822281303	4.02925531914894	12.9202127659574	1.39716378155699	74405.977393617	2282.72543153419	752	6.6	15	9.3	2.8	17.6	0.4	10.5	12.5	30.5	11.6	4.9	35.8	14.6	36.3	1983102	179865.8	1665.97	688.41	13.2	8	12.1	6.1	9.8	10.8	12.9	3.2
1	M18	1	OTNT	NA	Neutral	8.86037735849057	52.3081761006289	6.09833679940974	406201.00754717	5858.3444229699	3.76981132075472	13.1081761006289	1.36870180423094	75100.6679245283	2271.03062356193	795	6.7	17.5	54	4	15.3	54	11.8	12.7	54	15.1	6.7	54	17.5	54	2034618	179937.3	1785.19	732.06	14.1	7.8	10.2	8.1	12.6	6.2	11.6	4.8
1	M18	2	OTNT	NA	Neutral	8.89709762532982	51.0158311345646	6.59962956840318	390751.671503958	5968.42146485209	4.52242744063325	14.0633245382586	1.42070539045042	82396.7941952507	2499.34883367207	758	7.3	12.5	8.7	3.7	14.6	0.4	11.3	10.3	33.5	11.6	0	38.5	13.3	40	2091163	195214.8	1824.69	757.4	12.5	7.1	14.8	5.5	11.6	8	16	2.6
1	M18	3	OTNT	NA	Neutral	8.19914651493599	48.8406827880512	5.45311676013265	389470.968705548	5729.47683255854	4.0697012802276	13.4125177809388	1.47969454911404	80523.79943101	2416.47138890451	703	7.4	19.1	8.7	3.6	18.6	1	10.2	12.5	31.7	12.2	6.5	37.8	14.4	38.8	2034612	179678.7	1745.15	732.04	13.7	6.8	11	10.7	11.4	9	14.1	9
1	M19	1	OTNT	NA	Neutral	8.92697466467958	53.6125186289121	7.77405732182564	405289.988077496	5747.44453137099	3.8166915052161	12.8181818181818	1.20135501597094	74065.5409836066	2177.28939598863	671	5.2	12.7	49.3	3.7	17	49.3	12.8	12.7	49.3	15.8	4.8	49.3	17.3	49.3	1840926	193447.5	1543.99	731.59	13.1	17.4	11	6.7	8.8	23.8	11.6	4.9
1	M19	2	OTNT	NA	Neutral	8.61128048780488	54.6021341463415	6.53050975721839	444375.004573171	5903.61764927003	4.27439024390244	14.6737804878049	1.45814919384201	88977.9878048781	2271.03756897502	656	7.9	15.9	8.2	4	18.8	0.5	12.5	12.5	28.2	15.1	0	33.4	17.7	34.6	2054238	189460.6	1864.81	723.63	13.6	7	11.9	5.3	13	12.2	12.5	1.1
1	M19	3	OTNT	NA	Neutral	9.47014925373134	55.8671641791045	5.55394597581647	435420.697014925	5985.13508964732	3.94179104477612	12.1671641791045	1.24337176371099	67147.9253731343	2237.37034029153	670	5.4	13.9	7.5	4.2	16.7	0	13.3	10	29.3	16.6	4.9	35.4	17.2	36.1	2137081	166998.5	1839.94	641.83	14.2	3.9	8.4	6.6	11.2	6.3	9.6	6.3
1	M20	1	OTNT	NA	Neutral	9.01143790849673	55.5767973856209	6.09700739896354	437850.580065359	5794.34691148879	3.99183006535948	12.9362745098039	1.26409088404488	75473.727124183	2264.37841369965	612	7.4	16.3	54.7	3.6	17.8	54.7	13.2	12.7	54.7	17	5.2	54.7	18.1	54.7	2129796	195062.2	1742.82	732.88	15.2	5.2	11.8	9	11.8	6.7	12.3	8.7
1	M20	2	OTNT	NA	Neutral	8.40819022457067	50.4187582562748	5.74064289908169	400929.206076618	5762.8185841361	3.66974900924703	11.3579920739762	1.12399211615275	61861.9815059445	1991.48779123988	757	7.3	16.6	7.1	3.7	18.6	0	11.6	14.7	26.2	13.2	0	30.3	15.1	30.8	1961704	165457.4	1712.19	653.03	12.2	10.3	8.9	9.4	11.1	13.7	9.5	6.3
1	M20	3	OTNT	NA	Neutral	8.69395017793594	51.6192170818505	5.84979319009664	416644.298932384	5990.5054002747	3.46085409252669	11.355871886121	1.1550014891213	67017.6298932384	2088.08243918619	562	6.9	16.2	7.3	4.6	16.2	0.7	10.9	11.9	26	13.7	4.3	31	14.9	31.7	2069927	176323.8	1826.62	699.31	14.4	5.7	11.6	9.1	11.7	8.5	12.3	7.3
1	M21	1	OTNT	NA	Neutral	8.47178329571106	49.7415349887133	6.02960250893339	379757.573363431	5704.62128353873	3.04401805869075	9.94130925507901	1.12893227488655	54446.4288939052	1872.19983671336	886	5	15.5	47.6	3.5	16.7	47.6	10.8	11.7	47.6	13.8	6.5	47.6	16.3	47.6	1919386	176046.2	1632.88	667.91	12.9	8	9.1	8.2	9.7	11.7	10.3	4.3
1	M21	2	OTNT	NA	Neutral	8.98128898128898	53.037422037422	5.92161736794892	420686.95010395	5874.58036465764	4.04158004158004	12.7442827442827	1.23655249720726	75640.4178794179	2350.82344334146	962	5.6	15	7.7	4.4	16.5	0.3	11.7	12.5	29.9	13.6	0	35.1	15.5	36.5	2099752	200285.9	1795.18	777.02	12.9	8.1	13.2	4.4	12.1	9.7	16.2	1.8
1	M21	3	OTNT	NA	Neutral	8.6425	52.53375	6.13205522272883	426282.62625	6035.29339631402	3.8025	11.95125	1.36619593778253	68891.80125	2236.2599763329	800	7.8	14.2	8.4	4.4	14	0.2	10.9	10.8	27.5	13.2	5.8	34.1	15.2	34.1	2186456	189668.6	1822.91	723.16	15.1	7	14	7.6	11.6	8.4	14.1	4.6
1	M22	1	OTNT	NA	Neutral	8.81979320531758	53.7208271787297	7.00439319453599	427859.793205318	5819.17205302492	3.55539143279173	11.2939438700148	1.12453842353337	65493.7843426883	2031.55350341207	677	7.5	14.6	48.2	5.9	16.5	48.2	10.8	11.5	48.2	13.9	5.6	48.2	16.4	48.2	2047388	178555.5	1810.66	688.46	12.9	9	11.2	8.1	12.4	8.9	12.3	4.9
1	M22	2	OTNT	NA	Neutral	8.39746543778802	51.11866359447	6.34360653070223	408456.184331797	5751.64436373706	3.79377880184332	11.8698156682028	1.24859433183089	69824.5656682028	2309.36236753928	868	7.3	15.6	8.2	3.9	19.6	0.7	11.6	13.5	28.5	12.7	0	34.2	14.9	36.1	1949927	195023.9	1702.52	763.49	12.3	9.8	12.6	4.5	11.1	12.2	14.2	1.5
1	M22	3	OTNT	NA	Neutral	9.54468085106383	57.0085106382979	6.29898349238701	444711.592907801	5938.76635896408	4.42269503546099	14.8241134751773	1.37038925424252	87693.6723404255	2369.88991749581	705	5.2	14.9	10.1	4.7	15.2	1.1	13.2	10.4	31.1	16.2	4.7	36.3	18.2	37.4	2213187	176764.9	1834.17	670.4	12.9	6	13.3	18.3	11.5	7.2	14	16.2
1	N03	1	PLK1	NA	Negative	8.36363636363636	61.979797979798	5.59916106249599	588279.363636364	3955.66919500478	5.16161616161616	16.4646464646465	1.02651522200911	97461.202020202	1685.92937716129	99	7.1	49.5	39.4	9.1	52.5	39.4	21.2	47.5	39.4	25.3	37.4	39.4	22.2	39.4	2260946	137210.2	1789.84	499.99	23.2	47.5	14.1	51.5	17.2	43.4	12.1	43.4
1	N03	2	PLK1	NA	Negative	13.0350877192982	115.228070175439	15.6503413665073	1167087.8245614	8789.79414999785	8.43859649122807	24.7017543859649	1.5647106861042	138646.736842105	2689.81240156837	57	33.3	5.3	8.8	26.3	7	0	31.6	15.8	52.6	47.4	0	56.1	49.1	54.4	4458438	233188.7	4963.76	876.83	40.4	7	22.8	12.3	47.4	0	21.1	7
1	N03	3	PLK1	NA	Negative	16.921568627451	116.588235294118	6.55199585517589	1111348.45098039	7682.58098504649	10.8627450980392	28.3725490196078	1.78852604487392	148510.843137255	3248.09173212608	51	15.7	5.9	3.9	13.7	11.8	0	45.1	9.8	64.7	37.3	2	72.5	43.1	72.5	4700424	259468.1	3452.6	929.32	39.2	9.8	37.3	7.8	43.1	0	31.4	2
1	N04	1	PLK1	NA	Negative	13.0704225352113	98.4647887323944	10.0592770844259	896345.169014085	6695.49805926515	6.85915492957747	25.3661971830986	2.05020732123573	146534.492957746	2880.68164564778	71	11.3	16.9	71.8	12.7	14.1	71.8	29.6	21.1	71.8	36.6	11.3	71.8	38	71.8	3297519	277687.5	3214.19	991.34	33.8	9.9	31	8.5	32.4	5.6	26.8	7
1	N04	2	PLK1	NA	Negative	11.7692307692308	105.571428571429	16.2967490404492	1115653.14285714	8419.22264453163	6.89010989010989	20.2197802197802	1.36747428435226	117746.615384615	2452.15215268455	91	30.8	8.8	4.4	28.6	6.6	0	20.9	16.5	44	37.4	0	51.6	47.3	51.6	4397338	212125.7	4869.16	811.02	44	16.5	19.8	19.8	52.7	3.3	23.1	14.3
1	N04	3	PLK1	NA	Negative	10.5882352941176	88.2470588235294	9.76740809104822	854787.035294118	5453.83249458328	5.61176470588235	15.6941176470588	1.22685270098378	98124.9882352941	2081.73549247813	85	16.5	34.1	5.9	14.1	36.5	2.4	23.5	35.3	37.6	37.6	31.8	43.5	34.1	41.2	3003389	180847.9	2638.31	680.35	32.9	36.5	12.9	34.1	30.6	29.4	17.6	29.4
1	N05	1	PLK1	NA	Negative	13.4117647058824	94.1176470588235	7.96207149994645	792477.049019608	6453.89902655432	7.5	22.9509803921569	1.5614272465468	128851.950980392	2684.55399067143	102	12.7	9.8	66.7	7.8	11.8	66.7	26.5	11.8	66.7	33.3	7.8	66.7	33.3	66.7	3055791	235825.5	2576.91	856.57	24.5	14.7	24.5	14.7	27.5	2.9	20.6	5.9
1	N05	2	PLK1	NA	Negative	11.2826086956522	103.467391304348	16.3567605285851	1067198.9673913	7334.74087873339	7.26086956521739	19.554347826087	1.24656959885567	99626.2282608696	2293.28940996915	92	28.3	15.2	2.2	20.7	13	0	25	19.6	43.5	37	0	47.8	41.3	46.7	3815454	206140.7	3607.64	767.45	34.8	17.4	20.7	13	40.2	5.4	10.9	5.4
1	N05	3	PLK1	NA	Negative	15.0634920634921	104.936507936508	7.45926043163177	914471.111111111	6943.56648485202	8.50793650793651	23.2380952380952	1.88503335576165	124970.26984127	3430.6830310625	63	6.3	6.3	7.9	9.5	7.9	1.6	27	4.8	65.1	31.7	3.2	69.8	34.9	74.6	3938631	268205.3	2661.73	1041.35	36.5	11.1	30.2	3.2	33.3	1.6	34.9	1.6
1	N06	1	PLK1	NA	Negative	14.2878787878788	106	9.70810343621345	911793.409090909	6568.44049786219	8.5	25.3333333333333	1.83529049643605	131952.227272727	2967.78020651495	66	15.2	7.6	72.7	9.1	10.6	72.7	25.8	13.6	72.7	34.8	6.1	72.7	36.4	72.7	3237559	256790.4	2633.79	914	31.8	9.1	36.4	7.6	27.3	3	33.3	7.6
1	N06	2	PLK1	NA	Negative	11.5222222222222	103.333333333333	14.8972529135998	1086123.07777778	7843.92619099375	6.6	17.4555555555556	1.43141800693332	98447.5222222222	2727.89415629831	90	26.7	20	8.9	25.6	16.7	0	24.4	23.3	38.9	33.3	0	44.4	44.4	45.6	3986899	279500.7	4168.01	1102.23	38.9	15.6	31.1	20	40	4.4	30	7.8
1	N06	3	PLK1	NA	Negative	12.296875	94.453125	10.7643422398446	863528.234375	7443.2921640917	9.609375	26.390625	1.72626890470641	155297.421875	3179.38876369961	64	18.8	4.7	6.2	9.4	6.2	3.1	17.2	4.7	50	39.1	1.6	64.1	43.8	60.9	3512319	241007.2	2946.28	874.57	35.9	6.2	26.6	4.7	25	1.6	20.3	1.6
1	N07	1	PLK1	NA	Negative	11.4761904761905	104.634920634921	12.6896357402297	1015928.6031746	7629.15559727217	6.04761904761905	16.3809523809524	1.29973166056965	87017.1746031746	2539.3210010875	63	31.7	14.3	60.3	22.2	14.3	60.3	17.5	22.2	60.3	41.3	12.7	60.3	55.6	60.3	3630525	271686.4	3954.89	975.15	36.5	14.3	30.2	19	49.2	4.8	30.2	12.7
1	N07	2	PLK1	NA	Negative	10.05	84.6166666666667	18.9609003847675	798187.1	6818.3162502955	6.11666666666667	17.6833333333333	2.937175000925	114611.7	2391.00751643042	60	18.3	15	3.3	13.3	18.3	3.3	16.7	26.7	38.3	26.7	0	41.7	28.3	41.7	2978132	258311.7	3483.47	1193.03	31.7	21.7	31.7	21.7	33.3	6.7	25	13.3
1	N07	3	PLK1	NA	Negative	12.1428571428571	124.285714285714	21.9632446092393	1305137.4	7835.14773820166	9.18571428571429	28.2	1.5096007234387	164956.571428571	2692.76871255503	70	30	11.4	10	27.1	11.4	0	22.9	15.7	51.4	41.4	7.1	52.9	44.3	52.9	4689778	240217.7	3872.07	848.51	37.1	8.6	28.6	8.6	38.6	5.7	24.3	4.3
1	N08	1	PLK1	NA	Negative	8.83561643835616	90.8767123287671	21.6472639677813	990353.849315068	7834.10455430058	4.20547945205479	11.2876712328767	1.11634455635002	67592.5753424658	2181.23823151149	73	26	16.4	50.7	30.1	20.5	50.7	11	19.2	50.7	26	12.3	50.7	37	50.7	4465277	261797.6	5274.25	1085.92	38.4	20.5	26	24.7	43.8	12.3	35.6	16.4
1	N08	2	PLK1	NA	Negative	9.53571428571429	100.732142857143	25.9408633583599	1044609.42857143	8058.10903499096	4.89285714285714	14.7142857142857	1.412985602895	74762.5714285714	2223.41070312925	56	35.7	8.9	7.1	26.8	10.7	0	17.9	28.6	39.3	30.4	0	44.6	39.3	48.2	3165288	187788.7	4315.15	699.47	23.2	14.3	17.9	25	42.9	7.1	12.5	17.9
1	N08	3	PLK1	NA	Negative	11.5897435897436	94.9487179487179	14.0608776737487	869278.743589744	6625.73026498031	7.1025641025641	16.7435897435897	1.37742968535734	84570.8974358974	2733.03534539099	39	20.5	17.9	0	12.8	20.5	0	23.1	23.1	51.3	38.5	12.8	56.4	38.5	56.4	2879080	303728.4	3123.14	1343.37	30.8	17.9	43.6	12.8	33.3	0	43.6	5.1
1	N09	1	CIC	NM_015125	sample	8.74778200253485	55.2598225602028	6.17626501412479	425583.484157161	5631.80377471605	3.40937896070976	11.4866920152091	1.13838622095258	65304.0139416984	1972.77385033809	789	5.8	15.7	48	3.5	18.6	48	13.8	15.6	48	16.3	6.5	48	18.3	48	1958170	176205.6	1578.9	652.11	14.1	8.1	9.1	9.9	9	12.5	9.5	7
1	N09	2	CIC	NM_015125	sample	8.6650390625	52.0634765625	6.20387777034952	401600.71484375	5728.6075442386	3.7607421875	11.8857421875	1.26514075358442	64200.537109375	2185.91460045095	1024	5.8	15.3	8.1	3.3	19	0.4	12.6	14.5	28.5	13.6	0	34.4	14.5	36	1808151	171877.9	1552.36	664.52	10.4	12.5	9.9	7.4	9.3	17.6	11.3	4.5
1	N09	3	CIC	NM_015125	sample	8.58654906284454	50.8809261300992	5.57125554436	372121.097023153	5350.33613542505	4.04851157662624	12.728776185226	1.51640218030183	74680.8676957001	2444.38095408953	907	5.7	17.5	7.7	2.6	23.7	0.2	13.3	16.6	30.1	15	8.6	36.1	15.5	37.5	1825792	182023.1	1552.36	700.21	11.7	11.2	11.7	5.3	9.2	16.5	12.8	2
1	N10	1	SMARCA4	NM_003072	sample	8.80237154150198	49.00395256917	5.8831493314172	347942.47826087	5625.08692949342	2.38339920948617	6.74308300395257	0.998383514409549	33887.9683794466	1744.85667170598	506	2.8	10.5	50	2.4	13.6	50	8.9	8.3	50	10.7	3.2	50	11.5	50	1727934	169033	1588.89	650.11	8.1	4.9	7.7	6.7	7.5	5.1	8.5	4.2
1	N10	2	SMARCA4	NM_003072	sample	9.7010101010101	53.6383838383838	5.90045473894866	390780.977777778	5952.18107686494	2.76161616161616	7.12929292929293	1.04646249282062	34471.7131313131	1980.64474896376	495	3.4	9.9	4.2	1.4	13.7	0	11.7	7.7	20.4	10.7	0	28.5	11.7	29.1	1820148	170698.4	1603.33	656.78	8.9	7.7	7.1	4.8	6.7	7.5	7.3	1.8
1	N10	3	SMARCA4	NM_003072	sample	9.82178217821782	52.7227722772277	6.17716672619167	376481.438118812	5712.8836568724	2.38366336633663	6.43316831683168	1.03192028488343	31974.2079207921	1683.54086470349	404	5.7	12.4	4.5	2.7	17.1	0.5	9.4	7.9	19.8	9.9	2.5	26.5	13.1	25.7	1900193	144427.5	1659.73	535.24	10.1	6.9	4	10.1	7.7	8.4	4.2	7.7
1	N11	1	DOT1L	NM_032482	sample	9.03986332574032	52.0649202733485	6.01736774086205	399057.51025057	5821.84653360883	2.3246013667426	7.35307517084282	0.93098313707822	39330.0956719818	1485.45892734844	878	5.1	14.1	38.5	3.5	14.9	38.5	12	11.5	38.5	13	5	38.5	14.8	38.5	1939114	166338.9	1557.94	618.72	12.3	7.1	7.3	4.9	9.9	11	8.1	2.6
1	N11	2	DOT1L	NM_032482	sample	9.48993963782696	54.3802816901408	5.8542815263049	420172.828973843	5859.58215468684	2.77263581488934	8.60764587525151	0.967774278983731	46400.2193158954	1649.9486711125	994	3.7	13.7	6.4	2.4	16.1	0.4	14.8	11	21.8	14.1	0	25.1	15.1	26.1	2029898	173190.6	1604.42	646.73	13	7.2	10.2	6.4	9.5	10.8	10	5.5
1	N11	3	DOT1L	NM_032482	sample	8.85846560846561	50.1058201058201	5.84365309503372	380193.365079365	5798.60827678164	2.98412698412698	8.72619047619048	0.99675281768932	45909.9444444444	1740.52219515127	756	4.1	15.7	4.9	1.9	17.5	0.3	10.7	9.9	21.6	11.8	4.4	26.6	13.5	26.9	1918592	161027.7	1575.38	590.84	11.5	9	7.3	9.8	9.8	13.8	8.5	7.5
1	N12	1	XPC	NM_004628	sample	8.55626598465473	49.7979539641944	5.77982436685045	379408.943734015	5914.82667768755	3.35677749360614	9.74424552429667	1.12783887984166	50106.9079283887	1973.46405859744	782	5.5	11.9	54.3	3.7	12.4	54.3	10.9	9.2	54.3	12	3.6	54.3	13	54.3	1906039	173148.3	1685.44	684.84	9.5	7.2	9.5	11.6	10.5	6.9	12.5	9.1
1	N12	2	XPC	NM_004628	sample	8.75675675675676	54.1117117117117	7.10879189900879	432650.068468469	5932.95307575637	4.20540540540541	12.5441441441441	1.26127288919095	68559.1585585586	2199.31722938226	555	9.4	13.2	5.6	5.4	16.6	0.5	11.9	11.7	30.6	13.5	0	36.4	15.7	37.7	2111674	192354.9	1831.22	740.16	11.7	7.7	11.7	4	11	9.4	12.1	1.3
1	N12	3	XPC	NM_004628	sample	8.44890510948905	48.0729927007299	5.69508982611015	356814.113138686	5502.25802113543	4.71897810218978	13.9653284671533	1.54342486553957	76510.2262773723	2603.52116673022	548	7.3	19.2	8.6	3.1	19.5	0.7	10.6	16.2	33.2	11.7	8	40.7	11.9	41.4	1910360	186998.9	1653.52	726.35	9.5	7.8	12.6	7.3	8.9	9.9	13.5	6.8
1	N13	1	EXT1	NM_000127	sample	8.65034965034965	55.6212121212121	6.69165344822533	459146.529137529	6203.97363363475	2.77972027972028	7.64685314685315	0.959480330493114	41413.7097902098	1811.92975718883	858	7.2	13.5	50.6	5.9	13.5	50.6	12.2	12.8	50.6	15.9	5.8	50.6	18.8	50.6	2301244	200828.8	1859.28	751.82	17.9	4.2	15.3	4.2	15.5	5.8	13.5	2.1
1	N13	2	EXT1	NM_000127	sample	8.74311926605505	52.3879423328965	5.99451669765154	439140.703800786	6206.23376825921	3.58191349934469	7.74836173001311	1.17318904438544	35999.630406291	2244.56247975159	763	5.6	14	2.8	3.7	15.5	0.1	10.7	13	31.1	12.3	0	38.4	15.2	40.5	2169960	172716.1	1813.53	666.79	15.6	6.6	7.6	4.8	14.2	7.2	10.1	1.3
1	N13	3	EXT1	NM_000127	sample	8.31040268456376	51.1979865771812	6.16205324706673	407927.575503356	5964.64603603324	3.56879194630872	8.85738255033557	1.34696608483242	46470.966442953	2354.42502552777	596	9.1	12.4	4.2	4.9	15.3	0.3	8.4	12.1	29.2	12.2	5.4	39.4	14.6	38.9	1985081	201680.6	1713.23	753.4	12.4	11.9	10.4	5.5	11.2	13.9	10.6	1.8
1	N14	1	MSH6	NM_000179	sample	9.63636363636364	59.2909090909091	6.39665344993708	479911.827272727	6194.70374423633	4.03636363636364	11.3113636363636	1.24890170705726	62688.2795454545	2317.84659900112	440	5.9	10.7	60.5	6.1	11.6	60.5	12.5	8.6	60.5	15.9	4.5	60.5	19.1	60.5	2238557	196162.6	1867.53	713.25	16.4	4.5	10.7	4.8	15.5	6.6	12.3	3
1	N14	2	MSH6	NM_000179	sample	8.6435124508519	53.740498034076	6.7296095043042	446241.834862385	6055.08102268668	3.82175622542595	10.2660550458716	1.16784573941948	55031.4390563565	2269.58502981879	763	7.3	13.4	5	5.4	16.6	0.1	10.4	11.7	29.1	13.8	0	35.3	16.5	37.1	2161897	179924.3	1881.43	689.05	16	7.5	9.4	5.6	13	9.8	11.8	2.9
1	N14	3	MSH6	NM_000179	sample	9.03201219512195	57.092987804878	5.91491755280091	464194.039634146	6021.11340382107	4.33841463414634	11.6463414634146	1.49818480466974	61105.9420731707	2517.43449283439	656	7	12	7.2	4.9	14.5	0.3	10.8	9.6	34.1	14.9	5.2	41.2	17.4	41.2	2186978	184434	1833.52	715.37	14.2	6.7	11.6	6.1	11.9	7.5	10.8	2.7
1	N15	1	FANCC	NM_000136	sample	8.36864864864865	46.8583783783784	5.78411006464259	343931.820540541	5657.07964472064	2.0172972972973	5.88972972972973	0.840593567173928	30917.9610810811	1392.6543606054	925	5.3	12.1	38.5	2.7	15.2	38.5	7.9	9.2	38.5	9.6	4	38.5	10.9	38.5	1742238	166715.1	1448.64	631.77	9.3	10.3	7.6	7.4	5.5	15.4	7.6	4.8
1	N15	2	FANCC	NM_000136	sample	7.47867298578199	42.6208530805687	5.25202401140099	327057.18957346	5498.50644609608	2.81042654028436	8.86255924170616	1.10605931659704	49639.7334123223	1863.35134749858	844	5.3	17.8	6.9	3	21.9	0.2	5.7	12.9	20.7	7.1	0	26.9	8.9	28	1737932	177303.3	1569.82	701.87	7.5	10.7	9.6	4.9	6.8	13	12.1	0.6
1	N15	3	FANCC	NM_000136	sample	8.07187112763321	46.3296158612144	6.36633488043671	362737.557620818	5786.1602699603	3.27881040892193	7.75712515489467	1.11953608314065	36947.4262701363	2054.83009266262	807	6.2	14.1	4.7	3.2	18.2	0	7.1	10.2	27.9	8.4	4.1	33.8	13	33.7	1987682	155189.5	1711.02	605.43	10.5	9.2	8.9	14.3	10.3	12.4	10	11.9
1	N16	1	NCOR1	NM_006311	sample	8.65576102418208	49.8605974395448	6.32866887437433	389666.137980085	6054.10749010114	2.46657183499289	7.88762446657184	1.27731034457652	43734.9445234708	1617.09654574756	703	5.4	15.2	42.8	4.8	13.2	42.8	7.5	11.7	42.8	10.2	5.4	42.8	13.7	42.8	2027599	167860.1	1884.82	634.89	11.5	4.7	8	10.4	11.7	4	9.2	7.1
1	N16	2	NCOR1	NM_006311	sample	8.46351931330472	51.9248927038627	6.97779803700809	402386.034334764	5862.79583437158	4.38197424892704	13.2811158798283	1.25772920213503	72888.8154506438	2308.76868370074	466	7.9	12.2	7.5	3.9	15.5	0.4	11.8	12	29.8	13.7	0	35.8	15.2	37.3	2081856	168368.4	1856.82	639.67	13.7	7.3	9	7.3	12	8.4	9.7	2.6
1	N16	3	NCOR1	NM_006311	sample	8.94108280254777	52.6050955414013	6.94736825903595	405926.288216561	5905.50761841557	4.01592356687898	12.4299363057325	1.25742473317428	67511.0525477707	2067.39393212687	628	8	14.6	7	4	16.1	0.6	11.6	12.4	29.6	12.4	4.6	34.7	14.6	34.9	2023092	163536	1802.99	615.41	12.3	8.1	7.8	10.8	9.9	11	9.4	6.7
1	N17	1	PLK1	NA	Negative	8.76470588235294	46.5	7.48997078629431	310185.088235294	4718.7302865568	5.55882352941176	14.8235294117647	1.48168127932287	66247.6764705882	2656.63170519907	34	8.8	17.6	70.6	2.9	29.4	70.6	11.8	29.4	70.6	8.8	8.8	70.6	8.8	70.6	1507812	228978.3	1659.37	921.82	8.8	23.5	17.6	11.8	5.9	20.6	17.6	5.9
1	N17	2	PLK1	NA	Negative	9.4	78.9111111111111	20.195437885504	726005.755555556	6806.86367594696	6	20.6	2.79390383084535	129123.533333333	2636.84978812215	45	20	13.3	11.1	13.3	20	2.2	15.6	15.6	40	24.4	0	48.9	31.1	46.7	2372062	221685.4	3105.85	862.54	22.2	13.3	24.4	13.3	31.1	6.7	20	6.7
1	N17	3	PLK1	NA	Negative	4.57894736842105	53.0526315789474	26.9255648591175	535514.473684211	6356.84283521088	3.42105263157895	8.05263157894737	1.23342731829574	33933.6315789474	1780.35815898927	19	31.6	15.8	5.3	15.8	26.3	0	0	36.8	31.6	21.1	10.5	36.8	21.1	36.8	1954406	247755.9	3057.26	1060.54	10.5	5.3	21.1	10.5	26.3	5.3	26.3	5.3
1	N18	1	PLK1	NA	Negative	5.76	87.36	29.9017081807082	918770.32	7789.95968416872	3.08	14.4	6.48392857142857	114362.4	2332.79349276896	25	48	12	64	28	20	64	4	28	64	40	4	64	44	64	2577298	164861.4	5305.45	756.93	20	8	12	12	52	4	20	4
1	N18	2	PLK1	NA	Negative	9.34615384615385	53.2692307692308	5.18553028168413	324984.5	4759.17665206171	9.19230769230769	30.1153846153846	1.88773266703131	181241.961538462	3104.36155809374	26	7.7	23.1	15.4	0	23.1	0	7.7	19.2	57.7	7.7	0	69.2	7.7	69.2	1595331	240045	1533.97	904.71	7.7	23.1	23.1	11.5	7.7	11.5	23.1	7.7
1	N18	3	PLK1	NA	Negative	7.625	52.3333333333333	10.3429349409648	398849	4789.37148566464	5.83333333333333	16.6666666666667	3.03914599289599	109059.791666667	2859.44375169127	24	12.5	29.2	4.2	8.3	33.3	4.2	8.3	29.2	41.7	16.7	25	50	12.5	50	1869652	209366.3	2625.5	1270.56	16.7	33.3	16.7	20.8	16.7	4.2	25	8.3
1	N19	1	PLK1	NA	Negative	5.94736842105263	61.5789473684211	16.5889724310777	593535.368421053	5698.72627673645	5.78947368421053	14	1.41269746765103	74293.1578947368	2425.56000818807	19	15.8	26.3	63.2	10.5	26.3	63.2	5.3	15.8	63.2	21.1	10.5	63.2	31.6	63.2	2275552	252246.4	2692.63	961.55	26.3	26.3	36.8	15.8	31.6	5.3	26.3	0
1	N19	2	PLK1	NA	Negative	7.4	25.6	4.64307692307692	124655.2	4692.16882096701	3.4	8.2	0.482352941176471	39676	967.707317073171	5	0	20	0	0	0	0	20	20	20	0	0	20	0	20	1121285	102095.8	3153.22	590.07	0	40	0	60	80	0	0	0
1	N20	1	PLK1	NA	Negative	6.83333333333333	40.8333333333333	5.05833333333333	192258.666666667	3933.87960979263	6.5	15.1666666666667	1.94196428571429	56466	2811.66413801253	6	0	16.7	83.3	0	16.7	83.3	0	16.7	83.3	0	16.7	83.3	0	83.3	1186781	190194	1127.64	749.54	0	16.7	0	16.7	0	16.7	0	16.7
1	N20	2	PLK1	NA	Negative	4.36363636363636	33.8181818181818	3.45603146853147	258243	3123.52908687832	4	6.18181818181818	0.430735930735931	26223.8181818182	1135.22152695789	11	9.1	45.5	0	0	54.5	0	0	45.5	27.3	18.2	0	27.3	18.2	27.3	1330913	153080.2	1578.47	669.58	9.1	45.5	27.3	36.4	18.2	18.2	18.2	0
1	N21	1	PLK1	NA	Negative	28	188	6.71428571428571	1244052	6617.29787234043	3	3	1	7687	2562.33333333333	1	0	0	100	0	0	100	100	0	100	100	0	100	100	100	4475212	195520	2624.76	555.45	100	0	0	0	0	0	0	0
1	N21	2	PLK1	NA	Negative	6.42857142857143	67.0476190476191	19.2457154791741	642579.904761905	6168.08446723005	5.66666666666667	15.6666666666667	1.00048236589536	78826.9523809524	1712.17836328938	21	28.6	28.6	0	23.8	33.3	0	14.3	33.3	33.3	19	0	42.9	28.6	42.9	1730015	153923.2	3069.82	659.43	14.3	19	19	33.3	28.6	4.8	9.5	14.3
1	N21	3	PLK1	NA	Negative	12.12	77.4	6.52177899389247	547937.28	5401.09451078765	9.4	22.56	1.66084517297584	108354.72	2954.64818259657	25	8	20	0	4	28	0	24	12	64	24	12	72	28	72	2296679	259200.3	2164.79	875.3	20	16	28	12	20	12	24	8
1	N22	1	PLK1	NA	Negative	8.42105263157895	44.0526315789474	8.21467209690894	268433.894736842	4693.31487922681	8.36842105263158	27.5789473684211	2.02922502334267	141339.263157895	3266.26084893854	19	10.5	15.8	78.9	5.3	21.1	78.9	10.5	15.8	78.9	15.8	10.5	78.9	5.3	78.9	1406802	240772.9	1701.42	1028.35	0	10.5	31.6	10.5	5.3	5.3	47.4	5.3
1	N22	2	PLK1	NA	Negative	1.6	26	9.68	160932.8	3435.24177253479	0	0	0	0	0	5	60	40	0	0	40	0	0	60	0	0	0	0	0	0	427777	29348.6	1664.15	309.37	0	80	0	100	20	20	0	60
1	N22	3	PLK1	NA	Negative	10.1578947368421	66.5789473684211	17.2578714779373	509964	6169.74601518234	4.89473684210526	12.7894736842105	1.89066576698156	44879.3684210526	2420.59386697824	19	15.8	10.5	10.5	5.3	15.8	0	10.5	15.8	63.2	26.3	5.3	68.4	21.1	68.4	2099911	165843.9	2359.86	634.09	10.5	10.5	5.3	10.5	15.8	0	5.3	5.3
