# Supplementary material for: TRACERx analysis identifies a role for FAT1 in regulating chromosomal instability and whole-genome doubling via Hippo signalling
Source: Nat Cell Biol. 2024 Dec 30;27(1):154–68. doi: 10.1038/s41556-024-01558-w (PMC11735399; doi:10.1038/s41556-024-01558-w)
Supplement: Supplementary file 17 — Statistical source data. [file 41556_2024_1558_MOESM17_ESM.zip › extended fig1/ext fig1A source/data/rawData/HU24hr_H1944_RPApT21.txt]

screenPlateOrder	plateWell	replicateNo	Content	ContentAnno	ContentType	MEAN_ObjectSpotTotalCountCh2	MEAN_ObjectSpotTotalAreaCh2	MEAN_ObjectSpotAvgAreaCh2	MEAN_ObjectSpotTotalIntenCh2	MEAN_ObjectSpotAvgIntenCh2	MEAN_ObjectSpotTotalCountCh3	MEAN_ObjectSpotTotalAreaCh3	MEAN_ObjectSpotAvgAreaCh3	MEAN_ObjectSpotTotalIntenCh3	MEAN_ObjectSpotAvgIntenCh3	ValidObjectCount	percentHIGH_SpotAvgAreaCh2	percentHIGH_SpotAvgAreaCh3	percentHIGH_SpotAvgIntenCh2	percentHIGH_SpotAvgIntenCh3	percentHIGH_SpotCountCh2	percentHIGH_SpotCountCh3	percentHIGH_SpotTotalAreaCh2	percentHIGH_SpotTotalAreaCh3	percentHIGH_SpotTotalIntenCh2	percentHIGH_SpotTotalIntenCh3	MEAN_Circ_TotalIntenCh2	MEAN_Circ_TotalIntenCh3	MEAN_Circ_AvgIntenCh2	MEAN_Circ_AvgIntenCh3	percentHIGH_Circ_TotalIntenCh2	percentHIGH_Circ_TotalIntenCh3	percentLOW_Circ_TotalIntenCh3	percentHIGH_Circ_AvgIntenCh2	percentHIGH_Circ_AvgIntenCh3	percentLOW_Circ_AvgIntenCh3
1	C03	1	53BP1	NA	Positive	4.00759493670886	23.2088607594937	2.32134922256115	125879.255696203	1396.13658309088	6.55189873417722	28.4835443037975	2.02577133742623	142813.055696203	2086.86945499716	790	41.4	18.2	41.4	0.5	41.4	42.5	41.4	45.4	41.4	45.6	1098547.08	77919.23	1039.69	310.77	19	1.8	27	19.4	2	27.3
1	C03	2	53BP1	NA	Positive	3.75955414012739	23.6735668789809	2.60165926081643	130591.154458599	1379.36082878152	7.09235668789809	28.3136942675159	1.95782409754281	133938.821656051	2189.75714752724	628	41.1	19.7	41.1	0.5	41.1	43.9	41.1	47.8	41.1	48.6	1101261.2	92570.22	1023.43	349.18	16.9	3	22.3	17	2.4	20.9
1	C03	3	53BP1	NA	Positive	3.1123227917121	16.6335877862595	1.39381906412191	89263.7895310796	960.547814337661	5.08615049073064	20.3685932388222	1.32020270477694	96770.8473282443	1534.85454366586	917	29	37.5	29	37.5	29	37.5	29	37.5	29	37.5	848855.8	67744.57	760.77	264.87	14.1	2.8	40.1	14.2	2	39.1
1	C04	1	53BP1	NA	Positive	4.5059880239521	27.2245508982036	2.31311139127092	155200.260479042	1456.93282509345	7.09431137724551	31.3248502994012	2.14631383888777	153007.471556886	2228.99259655767	668	43.7	21.9	43.7	0.3	43.7	45.8	43.7	49.4	43.7	49.7	1139087.46	87624.56	1037.01	336.97	19	2.7	24.1	18.7	3	26.2
1	C04	2	53BP1	NA	Positive	5.5112540192926	32.1093247588424	2.65113021703806	176182.15755627	1681.2161950099	8.53215434083601	34.0691318327974	2.13538587040773	165738.011254019	2384.42528916378	622	49.8	19.9	49.8	0.6	49.8	50.2	49.8	52.3	49.8	53.1	1367301.6	114624.9	1202.7	428.5	22.2	6.3	14.5	22.8	5.6	12.5
1	C04	3	53BP1	NA	Positive	5.82055214723926	29.5322085889571	2.5863308007579	153485.509202454	1723.70258571198	8.11503067484663	33.6533742331288	2.14515797517872	163772.352760736	2371.88809842788	652	51.5	56.7	51.5	56.7	51.5	56.7	51.5	56.7	51.5	56.7	1399815.2	94335.41	1253.11	347.59	24.5	5.2	16.3	24.1	4.6	16.7
1	C05	1	53BP1	NA	Positive	4.34426229508197	28.4321907600596	2.68398198277334	168590.25633383	1505.7560954414	6.32190760059613	27.9344262295082	1.85424873332582	141052.046199702	1992.88365420027	671	43.5	17.7	43.5	0	43.5	38.9	43.5	42	43.5	42.5	1187236.73	106319.73	1070.84	403.91	18.9	6.6	22.8	18.5	5.5	21.8
1	C05	2	53BP1	NA	Positive	5.69702276707531	29.9159369527145	3.12267962781875	163383.718038529	1822.63965676841	7.89141856392294	31.9982486865149	1.98166007808845	154252.516637478	2221.78566651111	571	55	17.9	55	0.7	55	45.5	55	47.8	55	48.7	1380196.5	104756.49	1242.66	391.52	23.6	4.4	17	24.2	4.2	16.8
1	C05	3	53BP1	NA	Positive	4.35483870967742	25.78955453149	2.51423843958192	147547.319508449	1589.77127076474	7.74961597542243	32.0092165898618	1.98181545422968	155053.485407066	2205.11626240503	651	46.2	53	46.2	53	46.2	53	46.2	53	46.2	53	1268581.1	94053.45	1180.26	366.1	20.9	4.8	16.7	20.4	4.6	14
1	C06	1	53BP1	NA	Positive	4.82857142857143	27.3125	2.63607172737017	154316.033928571	1634.94478333149	8.4625	38.225	2.46976783073356	199501.689285714	2647.27485911101	560	49.1	24.6	49.1	0.7	49.1	51.4	49.1	53.4	49.1	54.5	1244901.67	122010.73	1127.96	457.19	21.1	9.1	10.2	19.5	9.3	9.5
1	C06	2	53BP1	NA	Positive	4.87814569536424	24.8913907284768	2.33990772844404	131834.451655629	1624.45911595402	8.75894039735099	38.3721854304636	2.52726393555942	199850.252980132	2729.0969630724	755	50.7	25.6	50.7	0.9	50.7	52.2	50.7	56	50.7	56.7	1266938.3	124775.54	1153.24	468.79	20.4	9.5	10.9	21.3	7.8	9
1	C06	3	53BP1	NA	Positive	5.71507352941176	30.5110294117647	2.58663396630947	158803.207720588	1812.77256948289	8.25919117647059	36.3272058823529	2.37166224984159	189866.944852941	2554.07934208053	544	56.6	59.7	56.6	59.7	56.6	59.7	56.6	59.7	56.6	59.7	1349050.5	106158.81	1217.5	397.43	23.9	6.6	11.4	21.7	7	10.7
1	C07	1	53BP1	NA	Positive	5.60759493670886	35.5675105485232	4.14358062154203	196280.584388186	1831.38125119241	7.11814345991561	31.253164556962	2.0385643933226	154860.58649789	2145.28336197085	474	54.9	21.7	54.9	0	54.9	43.2	54.9	47	54.9	47	1347466.36	109554.65	1279.24	415.36	24.1	6.5	15.2	24.3	5.1	13.1
1	C07	2	53BP1	NA	Positive	5.01113585746102	27.988864142539	2.5759738321486	141857.636971047	1616.53830071002	7.35634743875278	30.630289532294	1.89563075456953	146526.322939866	2071.88528460519	449	52.8	18.5	52.8	0.7	52.8	43.2	52.8	46.1	52.8	46.8	1237552.9	112531.84	1134.2	428.6	22.9	6	16.3	22.9	6.2	14
1	C07	3	53BP1	NA	Positive	5.32051282051282	33.2692307692308	3.15948004385894	180517.758974359	1798.85284481744	7.34358974358974	32.9435897435897	1.87926263979021	167891.074358974	2009.80171591404	390	56.9	45.9	56.9	45.9	56.9	45.9	56.9	45.9	56.9	45.9	1367494.2	105950.39	1203.11	388.53	21.8	7.7	15.1	22.3	7.2	11.5
1	C08	1	53BP1	NA	Positive	4.40661938534279	23.7470449172577	2.32077551786029	121167.184397163	1439.80032534407	8.01182033096927	34.4609929078014	2.15459343673816	170382.817966903	2307.99817987725	423	47	20.6	47	0.2	47	46.6	47	49.2	47	50.1	1090497.04	108099.25	1016.07	407.9	16.8	6.4	15.6	17.5	6.6	13.7
1	C08	2	53BP1	NA	Positive	4.51598173515982	27.6232876712329	3.00067102700686	154287.926940639	1597.58801572745	8.27625570776256	38.2922374429224	2.52603111543283	198733.374429224	2583.62577350499	438	48.2	24.4	48.2	1.6	48.2	49.3	48.2	53.4	48.2	53.9	1200771.1	116136.84	1116.04	431.74	19.2	8	13.7	18	7.3	11
1	C08	3	53BP1	NA	Positive	5.3868778280543	29.027149321267	2.59617145681538	156952.524886878	1655.95482178243	7.47963800904977	30.2986425339367	1.94225128973024	143649.719457014	2235.47623761338	442	51.8	53.6	51.8	53.6	51.8	53.6	51.8	53.6	51.8	53.6	1351649	103548.65	1198.91	392.32	22.4	5.9	15.4	21.9	5.7	12.9
1	C09	1	PLCG2	NM_002661	sample	4.28189910979228	21.9584569732938	2.39633967118144	121817.308605341	1323.52278115663	6.61127596439169	28.0296735905045	1.78561494262651	134256.744807122	1927.37754319319	337	43	18.4	43	0.6	43	39.8	43	41.8	43	42.1	946752.89	107171.31	893.36	412.95	15.1	5.6	13.6	13.9	6.2	14.5
1	C09	2	PLCG2	NM_002661	sample	4.07090464547677	26.1638141809291	2.49793961876646	151439.687041565	1316.66231649708	6.58679706601467	28.4229828850856	1.79440618857247	143823.393643032	1994.71321713987	409	40.8	17.6	40.8	1.2	40.8	37.9	40.8	40.8	40.8	41.3	1059469.3	110622.81	980.19	423.25	13.9	5.4	12.2	13.9	5.9	10.8
1	C09	3	PLCG2	NM_002661	sample	4.08121827411168	25.1421319796954	3.36212736657333	145435.92893401	1478.03804946974	5.63959390862944	24.6751269035533	1.83400457548552	122696.611675127	1815.8858122087	394	45.9	44.7	45.9	44.7	45.9	44.7	45.9	44.7	45.9	44.7	939671.5	89564.08	1005.38	357.92	14	4.6	20.6	16.8	4.6	16
1	C10	1	SETD2	NM_014159	sample	4.0306905370844	26.6265984654731	2.60493457302033	158850.350383632	1391.6193281479	6.02046035805627	28.3401534526854	2.0395842836842	143635.493606138	1930.64902274662	391	41.7	18.4	41.7	1.8	41.7	37.3	41.7	40.9	41.7	40.9	1020671.69	105147.66	944.42	410.63	13.8	5.4	16.9	14.8	6.9	15.3
1	C10	2	SETD2	NM_014159	sample	3.42663656884876	21.9841986455982	2.86102505484616	128835.562076749	1292.26554951784	6.05643340857788	24.2889390519187	1.66978830640883	113788.523702032	1780.26302454552	443	42.2	15.8	42.2	0.2	42.2	35	42.2	39.5	42.2	40.4	935401.2	106054.57	886.56	411.2	12.6	6.8	19	13.1	6.3	15.1
1	C10	3	SETD2	NM_014159	sample	3.92690058479532	27.7748538011696	2.78321599609872	181827.409356725	1496.17705707424	6.24561403508772	24.6111111111111	1.54592975306052	114899.593567251	1754.24101272631	342	43.6	44.7	43.6	44.7	43.6	44.7	43.6	44.7	43.6	44.7	1098171.5	104960.01	1011.53	401.17	16.4	6.4	15.2	15.8	7.3	10.5
1	C11	1	IKZF1	NM_001220765	sample	4.95294117647059	29.4852941176471	2.60803169071485	173233.979411765	1617.73479895875	7.66764705882353	32.0205882352941	2.01817060728549	156982.2	2228.07168655908	340	48.2	19.4	48.2	0.3	48.2	45.6	48.2	47.9	48.2	48.8	1184653.56	115306.45	1091.18	428.51	17.9	8.2	12.1	17.6	9.1	12.6
1	C11	2	IKZF1	NM_001220765	sample	4.49009900990099	28.200495049505	3.22008203181335	166926.952970297	1490.8105104382	7.4009900990099	29.200495049505	1.75047797328773	139555.081683168	2081.76733444515	404	44.1	17.1	44.1	0	44.1	41.8	44.1	44.3	44.1	45	1129170.1	111317.95	1058.11	425.33	15.6	7.4	18.3	16.1	7.7	17.1
1	C11	3	IKZF1	NM_001220765	sample	4.31944444444444	23.4409722222222	2.90523046229922	138448.350694444	1239.70431110637	6.24652777777778	25.3576388888889	1.56426578383206	117550.371527778	1681.97534042608	288	37.2	42.4	37.2	42.4	37.2	42.4	37.2	42.4	37.2	42.4	958736.7	109825.34	883.65	409.67	14.6	11.5	14.9	14.2	11.1	11.8
1	C12	1	COL2A1	NM_033150	sample	4.05330490405117	23.5309168443497	2.44286532068776	135873.264392324	1355.0625721436	6.59488272921109	29.4498933901919	1.8573140242371	147725.309168443	2014.98988586261	469	38.4	17.3	38.4	0.4	38.4	38.8	38.4	40.3	38.4	41.6	1063589.49	105539.59	976.51	399	17.1	4.1	13.2	16.6	4.9	13
1	C12	2	COL2A1	NM_033150	sample	4.71008403361345	30.531512605042	3.05191510032865	171848.745798319	1614.46736475901	6.55882352941176	28.6302521008403	1.96150529146589	150211.264705882	2019.53882638866	476	46.4	18.1	46.4	1.1	46.4	35.9	46.4	39.7	46.4	40.5	1214992.2	111357.05	1148.54	423.69	21	6.9	17.4	20.2	5.9	15.3
1	C12	3	COL2A1	NM_033150	sample	4.00764818355641	27.0764818355641	3.28328256278292	166120.640535373	1441.14868021239	6.30783938814532	28.0554493307839	1.79612179257852	141481.69789675	1960.9491850618	523	38.4	45.7	38.4	45.7	38.4	45.7	38.4	45.7	38.4	45.7	1120699.4	108227.14	1065.84	402.98	18	6.3	11.7	18.2	6.5	9
1	C13	1	SMAD4	NM_005359	sample	4.55304101838755	26.8147100424328	2.52204694740046	154825.714285714	1506.88005884364	7.95049504950495	34.4398868458274	2.19693400841126	176340.374823197	2338.96276599808	707	45.1	21.8	45.1	0.6	45.1	46.4	45.1	49.4	45.1	50.2	1177637.46	99106.08	1095.42	377.34	18.2	4	13.3	18.7	3	15
1	C13	2	SMAD4	NM_005359	sample	4.41009463722397	27.493690851735	2.91030163147349	151431.522082019	1448.1904786067	7.16403785488959	30.8312302839117	1.97960517224755	151505.094637224	2120.85673630025	634	43.5	20.3	43.5	0.3	43.5	42.4	43.5	45.6	43.5	45.4	1107621	87140.6	1054.05	336.3	17.5	1.7	25.9	17.4	1.1	23.7
1	C13	3	SMAD4	NM_005359	sample	3.96774193548387	19.8357771260997	1.86924712192662	100252.941348974	1297.51009891526	6.73020527859238	27.6378299120235	1.73180102347759	140603.092375367	2038.92173123552	682	43.1	48.5	43.1	48.5	43.1	48.5	43.1	48.5	43.1	48.5	1016490.1	87403.93	937.37	333.34	14.8	3.5	19.5	14.5	3.2	17.3
1	C14	1	FANCF	NM_022725	sample	4.4458041958042	24.9807692307692	2.30223972412454	144382.38986014	1408.01446561828	7.55944055944056	30.6416083916084	1.8136446404312	147151.213286713	2027.84677304531	572	43.7	18	43.7	0.2	43.7	42.7	43.7	44.4	43.7	44.9	1104771.31	96822.86	991.13	359.92	16.8	2.6	15.9	17.5	1.7	15.6
1	C14	2	FANCF	NM_022725	sample	5.16116504854369	35.3844660194175	3.51488781956207	207946.46407767	1784.71510306886	7.23883495145631	30.1572815533981	1.96023525593345	146097.978640777	2081.38228322539	515	49.9	18.4	49.9	0.6	49.9	41.9	49.9	45.2	49.9	46	1375735.1	99680.88	1247.62	372.2	19.4	3.3	18.4	21.7	3.9	16.7
1	C14	3	FANCF	NM_022725	sample	4.70053475935829	31.9144385026738	2.74562567638294	191145.43315508	1582.40042757409	6.54545454545455	26.795008912656	1.73361895117064	134332.347593583	1995.61874026453	561	41.7	47.6	41.7	47.6	41.7	47.6	41.7	47.6	41.7	47.6	1259548.1	99986.94	1159.64	381	20.3	3.9	12.1	20.9	5.2	10.5
1	C15	1	Sep-12	NM_144605	sample	3.72987721691678	19.2633015006821	1.60309460559902	107286.19781719	1171.39483398573	6.66848567530696	26.06275579809	1.51958365784978	133813.679399727	1894.95769369367	733	38.9	13.8	38.9	0.7	38.9	37.4	38.9	39.7	38.9	40.5	986784.89	84619.45	869.52	317.26	15.6	1.8	19.4	13.8	1.5	23.6
1	C15	2	Sep-12	NM_144605	sample	3.36011904761905	15.3363095238095	1.36582772620422	80207.0580357143	1090.97198243529	6.71875	25.0535714285714	1.53122922127531	122245.376488095	1885.51401381536	672	37.6	12.8	37.6	0.1	37.6	36.9	37.6	40.5	37.6	41.2	933552.7	95394.59	818.05	352.15	12.5	2.5	17.6	12.6	2.2	21.6
1	C15	3	Sep-12	NM_144605	sample	4.09166666666667	22.1633333333333	2.05615156465994	123694.348333333	1266.13601094286	7.00666666666667	26.5716666666667	1.58231554217966	129003.831666667	1922.78825181901	600	42.3	46.8	42.3	46.8	42.3	46.8	42.3	46.8	42.3	46.8	1042397.6	97008.44	886.99	352.34	14.3	5.2	12.2	14.2	3.2	12.2
1	C16	1	GNPTAB	NM_024312	sample	4.85791366906475	31.976618705036	2.57799789970834	183108.455035971	1540.22549715038	8.16007194244604	34.3884892086331	2.07280901192747	177065.116906475	2355.95875326276	556	45.5	20.3	45.5	1.1	45.5	45.9	45.5	48	45.5	48.9	1256879.62	98160.16	1127.9	375.89	19.1	2.7	16	18.5	3.1	13.7
1	C16	2	GNPTAB	NM_024312	sample	4.19814241486068	27.0681114551084	2.74613971068029	165078.147058824	1540.04466290953	8.1749226006192	35.0634674922601	2.26708480740881	183753.845201238	2513.12115700531	646	44.4	22.1	44.4	1.4	44.4	46.4	44.4	50.8	44.4	51.2	1183927.2	101102.74	1105.12	387.14	17.5	4.6	17.5	16.9	3.7	14.1
1	C16	3	GNPTAB	NM_024312	sample	4.87209302325581	33.5019379844961	3.96498537053742	205130.715116279	1683.20372172619	7.91860465116279	31.3604651162791	1.83982212672553	160102.335271318	2297.4599150946	516	46.3	52.7	46.3	52.7	46.3	52.7	46.3	52.7	46.3	52.7	1390593.8	111013.43	1248.82	410.79	23.3	6.4	9.7	22.5	7.2	8.5
1	C17	1	53BP1	NA	Positive	5.94157303370786	39.276404494382	3.57819708943253	223090.269662921	1956.925791199	9.17303370786517	41.2269662921348	2.34889531882976	201511.543820225	2343.43537879125	445	55.7	23.4	55.7	0	55.7	50.1	55.7	52.1	55.7	52.4	1456545.03	105189.54	1376.65	394.59	24.3	4.9	16	26.1	3.8	15.3
1	C17	2	53BP1	NA	Positive	4.9779086892489	29.220913107511	3.23487758277632	164017.173784978	1662.81185718951	7.96612665684831	33.8114874815906	2.2357948454266	169620.016200295	2356.64033646111	679	48	20.2	48	0.1	48	46.8	48	50.7	48	51	1300949.7	105168.7	1189.28	395.6	21.8	4.6	21.2	21.2	3.2	15.6
1	C17	3	53BP1	NA	Positive	5.06315789473684	25.8	2.29379221257793	133302.961403509	1562.30228895586	7.83508771929825	32.8719298245614	2.02911207293039	161035.831578947	2263.06519340317	570	51.6	53.7	51.6	53.7	51.6	53.7	51.6	53.7	51.6	53.7	1198524	89428.64	1068.48	333.81	20.7	3.9	19.1	19.3	3.5	18.2
1	C18	1	53BP1	NA	Positive	4.99489795918367	28.608843537415	2.85765463143578	156569.746598639	1660.2931665374	7.86054421768707	35.2602040816327	2.30633436819177	178235.401360544	2395.89735764006	588	51.9	21.4	51.9	0.7	51.9	48.6	51.9	50.5	51.9	50.9	1203587.72	93276.8	1127.59	354.38	20.7	2.7	19.7	20.2	2.2	20.2
1	C18	2	53BP1	NA	Positive	5.548802946593	32.6187845303867	3.16159085005388	180475.302025783	1777.69561725696	9.09208103130755	39.7292817679558	2.37532573499342	195969.418047882	2547.39192063123	543	53	23.6	53	0.2	53	50.8	53	53.2	53	54.7	1407444.5	102904.67	1258.45	380.35	23.6	4.8	19	23.2	2.8	19.2
1	C18	3	53BP1	NA	Positive	5.06467661691542	32.3449419568823	3.78782138228331	184432.504145937	1873.01488816095	8.22388059701493	32.9568822553897	2.01755527427308	155903.538971808	2307.57439911411	603	52.4	56.4	52.4	56.4	52.4	56.4	52.4	56.4	52.4	56.4	1378509.6	89990.22	1301.93	340.59	23.1	3.6	19.1	23.7	3.2	19.1
1	C19	1	53BP1	NA	Positive	4.8562197092084	27.6752827140549	2.6066519870169	156106.943457189	1539.77943018032	7.76252019386107	31.6462035541195	2.11932847223851	152503.231017771	2316.01482531883	619	47.7	20.4	47.7	0.6	47.7	48.5	47.7	51.9	47.7	52	1187099.75	105445.63	1084.7	404.15	18.6	6.1	13.9	17.3	6.9	13.7
1	C19	2	53BP1	NA	Positive	5.42794759825328	28.3435225618632	2.92814306223663	160224.016011645	1721.75949287913	7.78311499272198	31.1339155749636	1.97706462245531	159843.577874818	2395.88008111137	687	53.3	18.8	53.3	1	53.3	45.4	53.3	49.1	53.3	49.8	1281629.7	112289.64	1152.94	422.68	19.8	9.2	18	19.5	6	15.9
1	C19	3	53BP1	NA	Positive	6.27447216890595	37.4625719769674	3.73363303574309	214025.262955854	1981.17904256185	8.77927063339731	37.3819577735125	2.38691041699806	180458.312859885	2507.34012714867	521	58.3	60.1	58.3	60.1	58.3	60.1	58.3	60.1	58.3	60.1	1464958.5	97512.74	1348.65	367.24	24.6	5.6	15.7	25.9	4.6	15.4
1	C20	1	53BP1	NA	Positive	4.99664991624791	27.6180904522613	2.83420456903966	151296.427135678	1581.04970350588	7.84924623115578	36.0268006700167	2.40026470531765	186121.810720268	2400.3351220882	597	50.3	23.6	50.3	1	50.3	47.2	50.3	50.4	50.3	50.8	1152812.41	93518.71	1081.84	358.42	20.1	2.7	18.1	19.9	2.7	19.4
1	C20	2	53BP1	NA	Positive	5.5955766192733	33.6745655608215	3.60841062745368	179918.865718799	1840.32064801303	8.0347551342812	36.1232227488152	2.41422719473659	179292.17535545	2397.27877300695	633	55.3	23.5	55.3	0.8	55.3	48.2	55.3	51.5	55.3	51.8	1349487.2	91403.82	1263.73	351.37	22.4	1.7	22.9	24	2.4	23.1
1	C20	3	53BP1	NA	Positive	6.18027210884354	35.8214285714286	3.30264668633382	197880.704081633	1917.89916387995	7.95578231292517	33.1224489795918	1.97608228956852	160388.530612245	2186.23594344869	588	56.8	52.2	56.8	52.2	56.8	52.2	56.8	52.2	56.8	52.2	1438399.7	94007.93	1310.66	348.86	23.3	4.4	18.9	24	3.1	16.5
1	C21	1	53BP1	NA	Positive	5.69550173010381	32.9671280276817	3.02846436340263	188410.666089965	1775.08045593976	8.62975778546713	38	2.4483371217048	192079.103806228	2594.65299163203	578	53.5	25.3	53.5	0.5	53.5	51.2	53.5	54.3	53.5	54.7	1381186.69	101323.52	1223.52	383.77	23.4	3.5	12.3	22.1	3.5	14.5
1	C21	2	53BP1	NA	Positive	5.51818181818182	34.3763636363636	3.54005098211042	187730.045454545	1812.0672726963	7.90181818181818	32.8236363636364	2.16908891885907	161366.623636364	2323.99676950504	550	53.3	19.1	53.3	0.4	53.3	48.5	53.3	50.9	53.3	51.5	1386092.7	98313.95	1262.25	366.48	23.6	3.6	18.7	24.5	3.1	19.8
1	C21	3	53BP1	NA	Positive	5.63527397260274	29.3356164383562	3.05417737562425	159175.349315068	1819.10793655111	7.45719178082192	30.4143835616438	2.00117099405044	142072.90239726	2108.58497322575	584	56.8	53.4	56.8	53.4	56.8	53.4	56.8	53.4	56.8	53.4	1284152.9	96250.37	1195.47	364.04	20.4	4.8	15.9	20.7	4.5	14.2
1	C22	1	53BP1	NA	Positive	5.76338514680484	38.7305699481865	3.38647786094836	227871.834196891	1860.12827387736	8.01554404145078	33.2107081174439	2.04673321351414	162045.569948187	2293.232697043	579	50.3	20.6	50.3	0	50.3	46.3	50.3	49.1	50.3	49.4	1496238.82	97583.82	1373.53	366.2	23.8	2.2	12.6	24.4	1.9	14.9
1	C22	2	53BP1	NA	Positive	5.65255731922399	33.4056437389771	3.37555072599547	178977.481481481	1818.00632401789	7.90828924162258	32.9329805996473	2.13493401922789	161365.294532628	2294.96311798452	567	55.2	21	55.2	0.7	55.2	47.6	55.2	50.4	55.2	51	1342480.2	96855.66	1240.57	372.9	21.2	3.7	19.4	24	3	15.2
1	C22	3	53BP1	NA	Positive	6.56338028169014	35.7570422535211	3.02889584811925	201512.065140845	2084.68574732407	9.04225352112676	37.9242957746479	2.23243902222368	185092.008802817	2475.29013693453	568	59	59.2	59	59.2	59	59.2	59	59.2	59	59.2	1608059.3	99380.76	1421.32	368.92	27.8	6.3	13.7	27.3	5.1	12.9
1	D03	1	RAD51	NA	Positive	2.28817733990148	12.7290640394089	1.38607012697266	69217.3374384237	789.875444646071	3.23645320197044	10.8620689655172	0.807943649339733	50687.7807881773	1023.04855904113	406	33.3	5.4	33.3	0	33.3	19.7	33.3	22.2	33.3	22.4	676527.63	104562.69	551.14	378.17	7.9	5.2	12.6	7.1	3.9	11.6
1	D03	2	RAD51	NA	Positive	2.165548098434	10.5324384787472	1.14976815749184	54360.581655481	762.535911268683	3.32662192393736	12.9217002237136	0.793796164315495	61705.0715883669	885.271317802234	447	33.6	7.2	33.6	0.2	33.6	17.2	33.6	19.9	33.6	19.9	622125.7	107278.37	516.07	377.72	6.7	7.8	21.9	6.5	4.5	19.2
1	D03	3	RAD51	NA	Positive	2.84210526315789	14.9359267734554	1.90236725843375	87744.7894736842	906.90606733893	3.90846681922197	14.3478260869565	0.773915584388101	72710.3775743707	1058.68428969249	437	34.3	27	34.3	27	34.3	27	34.3	27	34.3	27	792611.2	114698.88	623.89	404.07	9.2	10.5	8.5	8.7	7.8	7.8
1	D04	1	RAD51	NA	Positive	2.42307692307692	14.0576923076923	1.6831673502486	86014.1923076923	880.658073856872	4.53846153846154	17.1730769230769	0.974085422995392	85360.4532967033	1212.79340390453	364	38.2	8.2	38.2	0	38.2	23.4	38.2	25.5	38.2	25.8	693252.07	124018.25	586.65	448.07	8	9.6	9.3	6	8.8	8
1	D04	2	RAD51	NA	Positive	2.61801242236025	18.3944099378882	1.81980893476573	127482.48136646	1011.87015068477	4.45962732919255	16.7608695652174	0.977792886863415	82388.7919254658	1200.35913243189	322	35.7	7.1	35.7	0	35.7	24.2	35.7	24.8	35.7	25.5	871841.4	116178.29	707.92	413.01	9.6	8.7	18.9	9	7.5	15.2
1	D04	3	RAD51	NA	Positive	1.73297002724796	8.02452316076294	1.43892770800762	43630.6757493188	656.556201425163	3.17438692098093	11.1035422343324	0.76328131813568	52856.8092643052	950.616432102829	367	32.4	28.9	32.4	28.9	32.4	28.9	32.4	28.9	32.4	28.9	495241.5	102604.61	425.65	374.16	5.7	6.5	12.5	4.1	5.2	10.4
1	D05	1	RAD51	NA	Positive	3.03234501347709	15.9056603773585	1.71027682067449	87913.0592991914	853.193758711898	4.11590296495957	15.2183288409704	0.975319014609548	76098.4851752022	1212.65959564379	371	37.2	6.5	37.2	0	37.2	23.2	37.2	25.6	37.2	26.1	737141.17	134123.49	565.39	469.26	9.4	11.6	8.6	7.5	7	5.7
1	D05	2	RAD51	NA	Positive	3.10761154855643	15	1.76791882364015	81757.7611548556	879.748064649678	4.71916010498688	17.6089238845144	1.02290054376555	82807.4803149606	1167.29090440329	381	36	8.1	36	0	36	22	36	25.2	36	25.7	774129.7	113133.46	610.22	385.57	9.7	7.9	14.2	8.7	2.6	14.4
1	D05	3	RAD51	NA	Positive	2.4075723830735	14.6837416481069	2.02619147717859	88430.1469933185	918.214020936514	3.83741648106904	13.4231625835189	0.974815772603416	66136.9153674833	1192.64863679795	449	36.5	33	36.5	33	36.5	33	36.5	33	36.5	33	790332.1	155916.8	612.86	554.23	8.9	25.2	6.9	7.8	24.1	2.7
1	D06	1	RAD51	NA	Positive	2.46645367412141	17.6230031948882	2.11829436536316	117059.313099042	998.886034229537	4.27795527156549	17.0415335463259	1.19143822553832	85714.5143769968	1298.29542023666	313	39.3	9.3	39.3	0.6	39.3	22	39.3	25.9	39.3	26.2	813541.61	133210.48	646.36	475.42	10.9	13.1	9.3	7.7	8.9	5.8
1	D06	2	RAD51	NA	Positive	2.42228739002933	15.9706744868035	1.96885233937421	93091.5894428153	865.484638585695	4.04985337243402	14.574780058651	0.919601887611529	69243.5542521994	1175.89848971065	341	32	7.3	32	0	32	22.6	32	26.4	32	26.4	768424.4	122300.14	635.21	439.46	9.1	12	13.5	7.9	7.9	10.9
1	D06	3	RAD51	NA	Positive	3.16913946587537	17.8367952522255	1.59475784614657	106715.706231454	868.874819779662	3.15727002967359	11.8842729970326	0.760268894813889	62099.3709198813	1002.90874817072	337	31.8	26.1	31.8	26.1	31.8	26.1	31.8	26.1	31.8	26.1	857896.7	116920.49	648.27	413.8	11	9.5	8.3	9.2	8.6	5.9
1	D07	1	RAD51	NA	Positive	2.75396825396825	19.5039682539683	2.79494472445289	123246.884920635	1032.66415408003	4.24603174603175	17.7936507936508	1.13953471252872	87356.753968254	1196.76248514635	252	40.1	9.1	40.1	0	40.1	23	40.1	27	40.1	26.2	792607.87	122416.45	698.13	442.32	9.5	9.9	10.3	9.5	6.3	9.9
1	D07	2	RAD51	NA	Positive	3.61167512690355	18.7005076142132	2.89717340734036	113892.543147208	1136.17212034696	3.95685279187817	14.2918781725888	1.00887766319448	65832.4035532995	1206.23445630025	394	41.1	7.1	41.1	0.3	41.1	23.1	41.1	26.1	41.1	26.4	891143.9	121015.11	777.83	433.02	13.2	8.4	12.2	11.2	7.6	11.2
1	D07	3	RAD51	NA	Positive	2.29855072463768	11.3333333333333	1.34192060124635	65830.1043478261	805.54264785269	3.77971014492754	12.6	0.799542486507723	57530.168115942	1041.57912319085	345	36.2	29.3	36.2	29.3	36.2	29.3	36.2	29.3	36.2	29.3	628314.4	126768.68	504.78	446.16	7.5	13.3	8.1	6.1	11.9	3.8
1	D08	1	RAD51	NA	Positive	1.78983050847458	10.1864406779661	1.15942408574773	66538.8372881356	722.944996923631	3.6	13.5762711864407	0.912637581499297	65731.1084745763	1111.86315203488	295	32.5	6.8	32.5	0.3	32.5	19.3	32.5	22.4	32.5	22	605945.12	122071.41	498.11	445.63	5.8	9.8	10.5	5.4	8.5	6.8
1	D08	2	RAD51	NA	Positive	2.64516129032258	18.3588709677419	2.43067801380928	117046.350806452	1107.97439252756	3.54032258064516	13.008064516129	0.94522487888407	59639.8185483871	1112.30172939422	248	40.3	7.3	40.3	0.8	40.3	20.2	40.3	24.6	40.3	25	798102.1	133067.05	683.99	481.79	9.7	12.5	13.7	9.3	10.5	10.9
1	D08	3	RAD51	NA	Positive	2.19758064516129	9.83870967741935	0.914983225634089	49389.8024193548	707.552864724184	3.07258064516129	10.5483870967742	0.763013049485924	51306.7338709677	958.919775632626	248	33.9	29	33.9	29	33.9	29	33.9	29	33.9	29	614749.3	126692.53	468.37	455.45	6.9	14.1	5.6	5.2	10.9	3.6
1	D09	1	SMC3	NM_005445	sample	3.25369978858351	24.4016913319239	4.14243965191203	146551.881606765	1286.3968628996	5.30655391120507	25.2494714587738	1.78655297211031	125859.517970402	1739.60559888395	473	39.7	19.2	39.7	0.2	39.7	31.5	39.7	34.7	39.7	34.9	806172.27	100255.62	850.88	394.42	11.6	5.1	14.6	14.2	5.7	11.8
1	D09	2	SMC3	NM_005445	sample	3.1689497716895	17.5365296803653	1.83835653282892	97530.095890411	1005.38978978697	5.90182648401827	25.5205479452055	1.63901059620625	122487.970319635	1686.83667519783	438	35.2	18.3	35.2	0.2	35.2	34.9	35.2	37	35.2	37	746622.9	107526.44	710.45	424.32	10.3	5.3	13.5	11.4	5.5	11.6
1	D09	3	SMC3	NM_005445	sample	3.54	26.5088888888889	3.00380515958649	159906.153333333	1352.56160874776	5.34222222222222	23.2977777777778	1.56449203188189	115910.675555556	1621.3340050507	450	40.7	38.7	40.7	38.7	40.7	38.7	40.7	38.7	40.7	38.7	926927.4	94661.56	917.32	370.09	13.6	4	12.4	14.7	4.9	11.1
1	D10	1	CHD8	NM_020920	sample	5.35644768856448	26.5097323600973	2.06615961254258	130525.256690998	1574.03564257384	9.72384428223844	34.6751824817518	2.16453178764778	161103.083941606	2624.70575077342	822	52.6	15.6	52.6	0.2	52.6	56	52.6	59.5	52.6	60.2	1321019.17	95538.79	1118.84	351.65	20.9	2.3	14.5	18.2	2.8	15.9
1	D10	2	CHD8	NM_020920	sample	5.91677852348993	32.0026845637584	2.53445076715649	160978.338255034	1659.79282162514	9.70469798657718	35.2147651006711	1.99563099059106	166327.55033557	2521.80974281472	745	53.4	15	53.4	0.7	53.4	51.8	53.4	55.3	53.4	56	1394945.7	104290.1	1183.11	386.33	22.3	3.2	15	20.4	2.6	15.6
1	D10	3	CHD8	NM_020920	sample	6.44957983193277	35.4019607843137	3.53349683754612	186159.963585434	1875.65280587008	9.01260504201681	33.8039215686275	2.29077908115817	162857.071428571	2468.53770298066	714	56.2	59.5	56.2	59.5	56.2	59.5	56.2	59.5	56.2	59.5	1504065.4	104454.1	1319.28	385.75	24.6	5.2	10.6	23.1	4.3	8.4
1	D11	1	COL5A2	NM_000393	sample	4.60377358490566	27.643605870021	2.72509496408795	160610.620545073	1538.5970133414	7.76310272536688	28.7631027253669	1.65198766739307	133508.383647799	2030.35316352559	477	46.5	14	46.5	0.2	46.5	44	46.5	45.1	46.5	45.3	1250205.65	122117.59	1109.87	446.34	19.1	9.4	9.2	18.4	9.9	10.7
1	D11	2	COL5A2	NM_000393	sample	4.99040307101727	27.0652591170825	2.46239791556667	152112.579654511	1535.44472492901	7.34548944337812	27.9385796545106	1.74046333545792	130282.483685221	2024.58015208091	521	47.6	13.8	47.6	0.2	47.6	42.4	47.6	45.1	47.6	46.3	1232527.2	104221.01	1077.27	377.55	17.5	4	14.2	18.6	2.7	14.4
1	D11	3	COL5A2	NM_000393	sample	4.16498993963783	21.6116700201207	2.06144873713273	116158.865191147	1275.49267386583	6.50301810865191	24.0382293762575	1.49395621285076	107328.716297787	1773.88240074438	497	40.6	45.9	40.6	45.9	40.6	45.9	40.6	45.9	40.6	45.9	1067835.8	98740.54	903.95	353.36	16.5	5	14.1	15.7	4	13.3
1	D12	1	BRCA2	NM_000059	sample	5.18079096045198	27.6214689265537	2.141082359686	155192.065913371	1553.26324065329	7.18267419962335	29.1920903954802	1.6792565584203	151040.331450094	2094.78017971379	531	46.7	15.1	46.7	0.6	46.7	39.4	46.7	41.2	46.7	41.4	1325319.45	135670.61	1105.77	482.74	20.7	12.2	6.6	19	8.1	7.2
1	D12	2	BRCA2	NM_000059	sample	5.27615062761506	29.5313807531381	2.84575546165636	164975.119246862	1547.38802117982	6.99163179916318	28.9686192468619	1.81477407941479	147610.763598326	2135.7916858408	478	45.8	19.5	45.8	0.4	45.8	40.8	45.8	43.7	45.8	44.6	1390559.2	120393.76	1168.3	447.72	21.1	8.2	13.2	20.9	7.3	10.5
1	D12	3	BRCA2	NM_000059	sample	4.09732824427481	21.7385496183206	1.85730175590036	119334.257633588	1290.82208414488	5.62404580152672	21.6984732824427	1.44948123285868	107832.528625954	1775.99357026476	524	41.4	43.1	41.4	43.1	41.4	43.1	41.4	43.1	41.4	43.1	1116307.9	108969.17	978.13	404.8	17.9	8.6	11.5	17.2	6.3	7.6
1	D13	1	UBR5	NM_015902	sample	1.72922252010724	13.2868632707775	1.39659469368801	90270.9008042895	634.260032876669	3.32171581769437	15.5630026809651	0.877722281868849	83646.981233244	950.235389215541	373	19	9.7	19	0	19	17.2	19	18.5	19	18.2	552821.65	117811.53	513.31	442.28	5.9	8.8	15	6.4	8.6	11.8
1	D13	2	UBR5	NM_015902	sample	1.75299760191847	16.4052757793765	2.23447120378476	122767.853717026	772.559485174078	4.51318944844125	18.8177458033573	0.999860458348518	99413.7625899281	1132.27378974565	417	21.3	9.4	21.3	0.7	21.3	20.6	21.3	22.5	21.3	23.5	681345.6	128816.58	619.38	490.56	7	14.4	14.9	7.4	12.2	7.9
1	D13	3	UBR5	NM_015902	sample	2.20197044334975	28.6724137931034	3.98021529193606	207370.246305419	1157.21569109437	3.29556650246305	14.6847290640394	0.930662492788958	76680.6551724138	990.378748937502	406	25.9	23.4	25.9	23.4	25.9	23.4	25.9	23.4	25.9	23.4	957257.6	124578.27	892.6	474.7	12.1	13.8	9.1	13.5	14	5.9
1	D14	1	TET2	NM_017628	sample	4.85643564356436	29.4240924092409	2.55942290052053	169799.584158416	1494.70049262649	6.44224422442244	24.3811881188119	1.61130652468656	122535.892739274	2018.12421417222	606	44.9	12.9	44.9	0.3	44.9	38.1	44.9	40.6	44.9	41.1	1263742.36	137075.16	1093.79	502.41	20.3	12.4	7.6	19.5	11.4	5.3
1	D14	2	TET2	NM_017628	sample	4.72633136094675	29.8994082840237	2.9279590269495	171150.673076923	1673.33506948857	7.6301775147929	29.4807692307692	1.91663720235606	143315.326923077	2188.3607716186	676	48.8	16.6	48.8	0.1	48.8	42.9	48.8	47.3	48.8	48.1	1325922.8	103763.87	1198.13	390.94	21.9	4.7	18.9	21.2	4.1	18.9
1	D14	3	TET2	NM_017628	sample	4.61129568106312	30.4950166112957	2.6542009733723	168988.156146179	1462.4560231513	6.53322259136213	25.9186046511628	1.63810630441126	128173.737541528	2008.83963513274	602	41.9	47.7	41.9	47.7	41.9	47.7	41.9	47.7	41.9	47.7	1266075.4	100114.4	1133.34	373.28	20.8	5	14.6	21.3	4.5	13.8
1	D15	1	AMER1	NM_152424	sample	5.20717781402936	34.9934747145188	3.37037559917713	204628.967373573	1807.00256867124	6.58727569331158	27.910277324633	1.88329407043143	142585.156606852	2157.21966060298	613	52.5	17.9	52.5	1.1	52.5	42.3	52.5	45.4	52.5	46.3	1278631.16	126828.46	1238.24	490.07	21	9	8.2	21.7	10.4	7.8
1	D15	2	AMER1	NM_152424	sample	4.38447319778189	30.8410351201479	3.30446187733599	177617.005545287	1517.78663671451	6.08502772643253	26.2513863216266	1.75519087938586	133094.134935305	1948.0609937504	541	45.3	17.6	45.3	0.6	45.3	37.2	45.3	40.5	45.3	42	1119130.4	123230.13	1104.43	486.94	17.4	7.8	9.8	19.6	8.5	7.9
1	D15	3	AMER1	NM_152424	sample	4.69595782073814	35.3128295254833	4.21882485822566	213511.291739895	1699.67181240719	5.63796133567663	23.4200351493849	1.65001353672092	118763.857644991	1887.74549263921	569	46.2	43.4	46.2	43.4	46.2	43.4	46.2	43.4	46.2	43.4	1210612.3	107300.4	1227.72	421.02	19.7	6.2	10.9	22.5	7.6	6.5
1	D16	1	EXT2	NM_207122	sample	4.21890547263682	27.589552238806	3.14437406869627	168090.912935323	1481.36385990639	5.77860696517413	21.4353233830846	1.53973431172627	99876.868159204	1689.06564057197	402	42.3	12.9	42.3	0.5	42.3	34.1	42.3	39.3	42.3	39.6	1131497.7	120937.95	1018.34	443.57	14.9	8.5	15.4	16.4	6.7	10.4
1	D16	2	EXT2	NM_207122	sample	4.088	26.6853333333333	2.2904245874585	152932.213333333	1252.94897158165	6.26133333333333	22.7706666666667	1.4846065943805	103221.029333333	1785.66796650899	375	38.4	11.2	38.4	0	38.4	37.6	38.4	40.5	38.4	40.8	1120856.9	118854.28	970.45	441.74	13.1	9.1	15.5	15.5	5.9	13.9
1	D16	3	EXT2	NM_207122	sample	4.80911680911681	28.0911680911681	3.29747722081308	153828.729344729	1470.96977409946	6.47008547008547	22.4301994301994	1.41907407086268	98932.8034188034	1606.4411092793	351	44.7	44.2	44.7	44.2	44.7	44.2	44.7	44.2	44.7	44.2	1165551.2	136390.18	1033.95	492.82	17.4	21.9	14.2	17.7	18.8	9.1
1	D17	1	RAD51	NA	Positive	2.22254335260116	10.9277456647399	1.74856019039347	61869.1965317919	828.240834526867	4.13583815028902	16.1011560693642	1.04424990222612	77549.5346820809	1133.04913708558	346	38.4	10.7	38.4	0	38.4	21.4	38.4	24.6	38.4	24.3	647822.65	122263.28	522.75	430.16	8.1	7.8	8.1	6.4	5.2	6.6
1	D17	2	RAD51	NA	Positive	2.35796766743649	16.203233256351	2.60234172164131	103350.094688222	1024.45001267429	3.24018475750577	11.7090069284065	0.861729190038135	59033.935334873	1010.54702694857	433	37.4	5.5	37.4	0.5	37.4	15.2	37.4	19.2	37.4	19.9	711668.2	106585.15	665.19	392.87	8.5	8.1	24.7	9.2	6.9	18
1	D17	3	RAD51	NA	Positive	2.70949720670391	18.7067039106145	2.14224148102755	120363.927374302	1026.46050175989	4.1731843575419	15.1564245810056	0.970083007149482	72044.4022346369	1175.11656693749	358	41.3	34.4	41.3	34.4	41.3	34.4	41.3	34.4	41.3	34.4	818660.7	113363.93	666.45	396.96	9.2	10.3	10.3	8.7	7.3	9.2
1	D18	1	RAD51	NA	Positive	2.89700996677741	15.9003322259136	1.73077449553595	91884.3355481728	837.100766390508	4.5514950166113	18.1594684385382	0.895789896487076	87848.1860465116	1041.97938395673	301	35.5	8	35.5	0	35.5	19.9	35.5	20.6	35.5	20.6	708857.76	105812.01	580.05	371.96	9	6.6	14.6	7.3	4.3	17.6
1	D18	2	RAD51	NA	Positive	2.44729344729345	13.7720797720798	1.54249462253951	80020.8148148148	859.928970328602	3.2022792022792	11.991452991453	0.794466632047035	57840.6695156695	951.342980015112	351	35	5.7	35	0.3	35	16.8	35	19.4	35	19.4	736912	109662.41	573.51	388.44	8.3	8	16	8	3.7	12.8
1	D18	3	RAD51	NA	Positive	2.00815217391304	13.2880434782609	2.2139018777109	82437.9782608696	945.262007979912	4.375	16.3423913043478	1.11578760645668	81355.9782608696	1261.94720493723	368	37.2	33.4	37.2	33.4	37.2	33.4	37.2	33.4	37.2	33.4	696286.4	101417.69	626.13	360.43	7.1	8.2	17.1	8.2	5.7	15.2
1	D19	1	RAD51	NA	Positive	3.73004694835681	17.1361502347418	1.60974782504618	85981.3732394366	991.728241324855	5.24647887323944	19.0258215962441	1.05856688043175	88801.0023474178	1287.40635780514	426	40.1	8.2	40.1	0.2	40.1	26.5	40.1	29.1	40.1	29.1	820506.58	102402.37	652.06	358.98	11.3	5.6	14.1	10.3	2.8	12.4
1	D19	2	RAD51	NA	Positive	2.41643835616438	9.48493150684932	1.20279480059648	46730.4904109589	784.053178430487	4.18356164383562	16.5013698630137	1.08914451690808	83649.8164383562	1266.31196005937	365	36.2	8.8	36.2	0.5	36.2	21.9	36.2	25.5	36.2	26.6	599137.4	126404.72	515.49	456.86	5.8	12.1	12.3	6	9	9.9
1	D19	3	RAD51	NA	Positive	3.13066666666667	14.3093333333333	1.69489243816656	75185.3626666667	896.616954763442	3.21066666666667	11.7573333333333	0.880868808614147	56276.4053333333	988.635638901145	375	37.1	28.5	37.1	28.5	37.1	28.5	37.1	28.5	37.1	28.5	710910.5	108471.87	611.64	402.42	8.8	8	13.9	8.8	6.7	8.5
1	D20	1	RAD51	NA	Positive	3.09798994974874	18.0452261306533	2.06816162813855	99699.4271356784	1051.0887797051	3.92211055276382	14.1281407035176	1.15900232971213	68901.0201005025	1165.77715004845	398	38.4	7.5	38.4	0.3	38.4	21.6	38.4	25.4	38.4	25.6	783343.05	105176.88	693.78	391.57	9.8	7.8	16.1	10.8	3.8	13.3
1	D20	2	RAD51	NA	Positive	2.72289156626506	14.5301204819277	2.16919508831775	80660.8771084337	984.100432960917	4.06746987951807	15.4843373493976	1.02975486167848	74645.9277108434	1147.5875050798	415	39.8	8.4	39.8	0.5	39.8	21	39.8	24.8	39.8	25.1	675415.8	104663.71	589	371.97	8	7.2	19.8	8.2	4.6	19.3
1	D20	3	RAD51	NA	Positive	3.53909465020576	21.0288065843621	2.35301646188164	123237.152263374	1149.36037667109	4.88888888888889	16.9835390946502	0.999182747660787	83307.1440329218	1297.39678751206	243	42	37.4	42	37.4	42	37.4	42	37.4	42	37.4	918295.3	108141.89	775.53	383.64	11.1	8.2	16	11.5	5.3	14
1	D21	1	RAD51	NA	Positive	3.3040293040293	13.1062271062271	1.74378932639784	49730.4542124542	927.120242166913	5.34065934065934	20.7985347985348	1.2906026753538	101496.036630037	1427.93149713307	273	46.9	12.8	46.9	0.4	46.9	30.4	46.9	33.7	46.9	33.7	617745.18	149840.15	506.16	527.53	7.3	20.1	8.4	8.1	14.3	7.3
1	D21	2	RAD51	NA	Positive	3.24629080118694	25.0919881305638	2.71230580856342	169744.771513353	1198.52062747696	4.23442136498516	16.2522255192878	1.16436803239538	77563.8160237389	1199.91586633889	337	39.2	8.6	39.2	0.3	39.2	20.2	39.2	24.6	39.2	24	994576.4	123660.62	816.55	425.48	12.8	9.8	12.5	11.3	5.9	13.1
1	D21	3	RAD51	NA	Positive	2.28225806451613	8.26881720430108	1.63207633875488	31960.2284946237	835.727095011848	2.94623655913979	9.43279569892473	0.737571992110506	43022.1344086021	1021.40500693609	372	39.2	29.3	39.2	29.3	39.2	29.3	39.2	29.3	39.2	29.3	607602.5	156633.6	531.27	555.33	7.8	29.6	8.6	8.6	25.5	5.6
1	D22	1	RAD51	NA	Positive	2.19702602230483	14.3382899628253	2.40481478033993	84346.7918215613	849.44313140323	3.65055762081784	12.5055762081784	0.717746951380324	55747.4981412639	951.016367868254	269	33.1	4.5	33.1	0	33.1	20.1	33.1	21.6	33.1	21.6	629680.73	113130.93	564.26	421.94	7.1	7.4	14.9	7.1	6.7	10.8
1	D22	2	RAD51	NA	Positive	2.68608414239482	17.7281553398058	2.03943094626392	112977.035598706	1029.82005847499	4.40129449838188	17.1423948220065	1.10251825213312	81471.9902912621	1212.9786057961	309	35.9	9.1	35.9	0	35.9	21.7	35.9	23.9	35.9	23.9	793040.1	118565.31	681.74	420.01	9.1	8.4	15.2	10	5.8	16.2
1	D22	3	RAD51	NA	Positive	3.08695652173913	18.7010869565217	1.98797280107042	110025.089673913	1083.64742589337	2.83695652173913	10.8070652173913	0.886091720686815	50783.1467391304	949.056128546177	368	41	30.2	41	30.2	41	30.2	41	30.2	41	30.2	825409.5	103729.65	713.96	371.27	10.9	7.1	12.5	11.4	5.4	10.6
1	E03	1	RF	NA	Neutral	5.05606060606061	30.5681818181818	2.6856978396725	171372.236363636	1621.26081702453	6.57878787878788	29.1333333333333	2.08766026424429	146105.006060606	2190.52443482905	660	45.2	22.1	45.2	0.3	45.2	42.3	45.2	45.2	45.2	47	1325934.57	95575.27	1227.4	363.21	22.9	2.4	12.3	22.4	1.8	14.4
1	E03	2	RF	NA	Neutral	4.66015625	32.423828125	3.37208489159559	181199.005859375	1612.72845393886	6.833984375	28.314453125	2.08166255200089	138140.21484375	2186.47997666839	512	45.7	19.1	45.7	0.8	45.7	42.6	45.7	47.9	45.7	48.8	1381098.4	111546.34	1229.89	415.65	22.1	5.1	12.5	22.5	4.5	13.1
1	E03	3	RF	NA	Neutral	4.97523219814241	30.7523219814241	2.50643342892199	166134.614551084	1586.58319317213	6.63931888544892	26.8111455108359	1.75566209193986	131412.637770898	2051.9783822178	646	43.8	48.3	43.8	48.3	43.8	48.3	43.8	48.3	43.8	48.3	1388727	101435.54	1238.7	379.76	23.8	4.5	10.2	22	3.6	10.5
1	E04	1	RF	NA	Neutral	4.72916666666667	30.6098484848485	3.5203862405638	177977.892045455	1547.17396824302	6.55871212121212	29.4299242424242	1.96121042692587	144767.369318182	2041.72111013959	528	43.4	20.3	43.4	0.4	43.4	40.5	43.4	43.2	43.4	43.6	1231002.64	100728.69	1138.22	381.45	21.4	4	17.2	20.8	3.4	18.6
1	E04	2	RF	NA	Neutral	5.19262295081967	35.1270491803279	2.87483276138423	206848.176229508	1731.66026899143	6.06967213114754	26.6127049180328	1.87841751201844	135845.129098361	2120.60907698044	488	45.5	18.9	45.5	0.6	45.5	37.3	45.5	40.8	45.5	42.4	1430610.1	118082.65	1308.28	457.64	21.1	5.5	11.3	23.2	6.1	9.8
1	E04	3	RF	NA	Neutral	4.96706586826347	30.0134730538922	2.90243126353103	161528.25	1695.1915471473	5.78592814371257	24.0224550898204	1.69251754618535	115434.413173653	1879.85217803142	668	48.1	46.3	48.1	46.3	48.1	46.3	48.1	46.3	48.1	46.3	1309781.7	95642.19	1210.65	367.45	22.3	2.1	9.1	23.7	3.4	8.7
1	E05	1	RF	NA	Neutral	5.86422976501305	36.8394255874674	3.23700276049362	207680.868146214	1895.02091273855	6.30156657963447	26.144908616188	2.05407268662927	134694.832898172	2075.0982024442	766	50.9	16.1	50.9	0.7	50.9	39.3	50.9	42.2	50.9	42.7	1518946.54	110778.39	1414.03	429.03	28.3	5.5	10.4	28.7	6.1	9.9
1	E05	2	RF	NA	Neutral	4.61698956780924	28.903129657228	3.22359077438494	158917.21609538	1519.63906147477	7.09388971684054	28.2429210134128	1.98463067669932	140113.86438152	2253.51641628223	671	45	18.5	45	0.6	45	44.1	45	48.1	45	49.3	1237437	109574.82	1147.9	417.48	18.6	5.8	13.3	20.1	4.8	11.5
1	E05	3	RF	NA	Neutral	5.58518518518519	33.4948148148148	3.25923169642885	186269.379259259	1845.4872301411	5.91703703703704	24.5688888888889	1.71937881263153	122148.724444444	1904.38553854523	675	49.5	44.4	49.5	44.4	49.5	44.4	49.5	44.4	49.5	44.4	1533446	100875.16	1357.67	390.67	26.5	4.3	12.3	28	3.6	10.8
1	E06	1	RF	NA	Neutral	3.2431693989071	18.6994535519126	2.22212763042626	112182.319672131	1028.60925166447	4.30601092896175	17.068306010929	2.67306473759412	93422.8907103825	1396.13993735499	366	37.4	9.3	37.4	0.5	37.4	24.6	37.4	28.4	37.4	29.8	867879.08	114500.73	720.46	423.1	10.1	9.6	10.1	9.3	7.4	9.8
1	E06	2	RF	NA	Neutral	5.15273311897106	34.9614147909968	3.19744447613475	200329.096463023	1737.58602963836	7.10771704180064	28.6334405144695	1.92456971644945	140234.437299035	2289.46451351607	622	50	16.6	50	0.2	50	44.9	50	46.5	50	48.4	1449118.1	126514.13	1272.09	464.84	22.8	9.8	8.5	22.7	7.9	8
1	E06	3	RF	NA	Neutral	5.36984126984127	32.4984126984127	3.18458102874865	180784.996825397	1777.50837296881	6.72222222222222	26.3428571428571	1.94916113260468	135201.255555556	2217.85787584005	630	49.2	52.5	49.2	52.5	49.2	52.5	49.2	52.5	49.2	52.5	1455662	109843.17	1314.32	412.55	25.6	6.7	9.5	26.2	7.1	6.5
1	E07	1	RF	NA	Neutral	5.4991452991453	39.4239316239316	3.88811234883702	227952.829059829	1829.83616377803	6.92136752136752	28.6615384615385	2.06599598074785	143184.538461538	2201.64497823394	585	50.4	16.1	50.4	0.5	50.4	42.9	50.4	46	50.4	47.4	1454261.32	108897.65	1337.35	411.74	24.1	4.8	13	24.1	4.4	12.1
1	E07	2	RF	NA	Neutral	5.19193548387097	31.0467741935484	2.41102729461964	167286.019354839	1575.02131700214	7.2758064516129	29.4048387096774	1.87793774222144	149905.641935484	2234.61158182577	620	45.6	16.5	45.6	0.5	45.6	43.7	45.6	46.3	45.6	46.8	1382909.7	108655.85	1219.38	403.19	22.6	3.9	11	21.9	2.7	12.3
1	E07	3	RF	NA	Neutral	5.36661911554922	34.6847360912981	3.09709288404743	194109.641940086	1786.0929649285	6.73751783166904	27.6533523537803	1.94676558225029	135767.4978602	2056.29137428039	701	50.1	48.8	50.1	48.8	50.1	48.8	50.1	48.8	50.1	48.8	1409500.2	102530.32	1287.42	383.88	24.7	5.3	11.4	25	4.7	8.3
1	E08	1	RF	NA	Neutral	5.14680483592401	33.9326424870466	3.8609012240239	193773.029360967	1783.91510307477	6.29879101899827	25.4438687392055	1.85509206161545	120045.07253886	2079.72972320165	579	47.8	16.2	47.8	0.3	47.8	41.6	47.8	44	47.8	44.9	1333080.77	93454.37	1272.28	368.92	22.6	2.9	16.1	24.4	3.6	16.4
1	E08	2	RF	NA	Neutral	5.16916167664671	37.8517964071856	3.88159555794489	216992.230538922	1733.06609777835	7.31586826347305	29.8817365269461	1.95190341550343	148447.056886228	2250.8211522043	668	46.9	16.8	46.9	0.3	46.9	43.6	46.9	46.9	46.9	48.1	1411111.9	107729.86	1288.95	405.81	23.2	4.5	13	24.1	4.5	10.3
1	E08	3	RF	NA	Neutral	4.24346076458753	35.8229376257545	5.73640099532946	217472.356136821	1721.39287593502	7.11066398390342	29.2494969818913	1.8304172254331	138725.07444668	2031.77155083618	497	42.9	50.1	42.9	50.1	42.9	50.1	42.9	50.1	42.9	50.1	1365342.2	99618.52	1321.42	378.98	22.1	4.6	13.5	23.9	5	11.7
1	E09	1	MEX3C	NM_016626	sample	5.67086330935252	40.386690647482	3.44155672681283	236561.59352518	1752.68634521928	6.73021582733813	27.5881294964029	1.76998979693737	134312.372302158	2064.95535633165	556	46.9	17.4	46.9	0.4	46.9	41.2	46.9	43.9	46.9	44.6	1510962.94	108615.84	1331.61	401.11	26.3	3.8	6.7	24.8	4.5	9.9
1	E09	2	MEX3C	NM_016626	sample	5.95874587458746	36.6798679867987	2.78512350254208	203121.610561056	1814.02802925329	6.51485148514851	25.8597359735974	1.76072427852108	123636.5	1988.2282753771	606	49.2	15.2	49.2	0	49.2	38.6	49.2	42.2	49.2	42.9	1489224.9	110301.43	1349.63	414.06	25.2	5	12.5	25.7	3.3	10.4
1	E09	3	MEX3C	NM_016626	sample	5.6044776119403	32.6511194029851	2.82833196086239	186295.15858209	1732.48572492233	6.99813432835821	28.3768656716418	1.74949172577394	140417.052238806	2031.79981955441	536	48.1	48.9	48.1	48.9	48.1	48.9	48.1	48.9	48.1	48.9	1451451.6	104164.17	1261.1	382.88	25.7	6	10.4	23.9	5.4	9.1
1	E10	1	CDKN2C	NM_078626	sample	5.83916083916084	38.4848484848485	3.31502387678139	233632.086247086	2010.84445061543	6.15850815850816	30.2727272727273	2.10797384762638	160424.932400932	2038.27223253656	429	52.4	20.7	52.4	0.5	52.4	37.8	52.4	40.6	52.4	40.8	1426742.55	108494.16	1361.58	428.89	24.9	7.2	12.8	24.5	7.2	10.5
1	E10	2	CDKN2C	NM_078626	sample	5.39592760180996	38.4638009049774	4.05952067934419	235774.635746606	1839.66360178174	4.81900452488688	20.7217194570136	1.58779471300091	106164.375565611	1807.33007436851	442	50.5	15.2	50.5	0.2	50.5	31.9	50.5	35.7	50.5	36.9	1310975.7	123040.3	1304.87	482.95	22.2	10	14.9	23.3	10.9	14
1	E10	3	CDKN2C	NM_078626	sample	6.47736625514403	44.8065843621399	3.94027688665786	265694.997942387	2073.05431839342	5.72427983539095	25.1954732510288	1.7899178556057	127101.650205761	1921.2253914463	486	51.6	45.1	51.6	45.1	51.6	45.1	51.6	45.1	51.6	45.1	1515991.3	110161.04	1511.19	434.64	26.7	7.4	10.7	29.6	11.7	8.2
1	E11	1	SPEN	NM_015001	sample	3.99644128113879	28.2277580071174	2.86670867831244	178827.637010676	1390.25379440358	5.62455516014235	25.4163701067616	1.51215535794722	140367.507117438	1684.34348637161	562	39	14.6	39	2	39	29.9	39	32	39	32.7	1131185.8	111731.36	1006.76	415.45	15.3	8.4	14.2	16	7.1	13.3
1	E11	2	SPEN	NM_015001	sample	3.99061662198391	26.2171581769437	2.92631177849588	161666.943699732	1449.22464603622	5.98659517426273	26.4611260053619	1.70529702183364	147593.55227882	1945.0586426994	746	39.9	16.6	39.9	1.9	39.9	34	39.9	36.5	39.9	37.4	1130192.5	124852.11	1040.93	474.14	17.2	9.8	11.1	16.5	9.4	8.2
1	E11	3	SPEN	NM_015001	sample	3.28609625668449	21.7927807486631	2.28375407510534	140578.660427807	1248.42393460624	5.07887700534759	20.8395721925134	1.27776343762773	113579.729946524	1598.33225414905	748	33.7	35.7	33.7	35.7	33.7	35.7	33.7	35.7	33.7	35.7	1012247.1	90268.79	934.29	342.37	15.6	2.9	14.7	15.8	3.2	11.9
1	E12	1	ARID1B	NM_017519	sample	5.20425531914894	37.7872340425532	3.75810238411678	223066.977304965	1816.4897890424	7.58439716312057	30.3758865248227	1.94512325223284	145706.285106383	2206.58335493565	705	47.9	18.3	47.9	0	47.9	44.1	47.9	47.5	47.9	47.9	1423773.24	103163.09	1314.22	385.65	23.7	2.4	10.2	23.7	2.4	10.8
1	E12	2	ARID1B	NM_017519	sample	4.83309759547383	30.1131541725601	2.94788441822468	166035.900990099	1481.42021847392	8.05940594059406	33.7963224893918	2.1532567580399	172026.864214993	2369.11102902498	707	45.3	20.4	45.3	0.4	45.3	47.7	45.3	50.4	45.3	51.1	1249259.5	107305.89	1082.13	397.73	18	3.4	13.6	18	3.4	12.3
1	E12	3	ARID1B	NM_017519	sample	4.83884297520661	30.3264462809917	2.75347994573179	165718.549586777	1526.21886699869	7.98209366391185	31.7382920110193	1.94788344645812	154368.606060606	2309.64932862859	726	44.4	55	44.4	55	44.4	55	44.4	55	44.4	55	1298936.7	106436.17	1155.92	398.28	20.5	5	11.6	20.1	5.1	8.4
1	E13	1	ERCC4	NM_005236	sample	3.50086956521739	19.1773913043478	2.46728657373416	111699.525217391	1295.25020244963	8.44521739130435	32.2939130434783	1.88775254553884	153009.469565217	2223.00405715442	575	40.7	17.4	40.7	0.2	40.7	47.3	40.7	49.9	40.7	50.4	982695.82	104098.79	930.66	430.4	13.6	3.5	12.7	13.7	2.8	15.5
1	E13	2	ERCC4	NM_005236	sample	4.01075268817204	23.7066052227343	2.64073849372467	141452.775729647	1357.88286181884	7.86175115207373	29.9339477726575	1.71098621244371	149155.261136713	2034.18646140404	651	41.5	13.8	41.5	1.2	41.5	41.8	41.5	43.6	41.5	44.4	1093659.6	109694.33	962.23	402.95	14.6	6.3	15.4	15.1	5.4	14.7
1	E13	3	ERCC4	NM_005236	sample	4.34477379095164	21.5179407176287	2.07398551235903	117200.847113885	1319.51301924823	6.90483619344774	26.603744149766	1.6574419283146	127636.511700468	1929.31778773725	641	41.7	47.1	41.7	47.1	41.7	47.1	41.7	47.1	41.7	47.1	1039399.4	101289.65	947.86	376.6	15.3	4.8	15.3	15.6	5.6	13.1
1	E14	1	ATR	NM_001184	sample	7.84189723320158	60.4505928853755	5.09061059815831	353819.705533597	2731.9448925403	2.57509881422925	13.0375494071146	1.16429033013195	61611.0375494071	1042.46912995976	506	64.2	11.3	64.2	0	64.2	18.8	64.2	23.1	64.2	23.1	2072505.98	98161.07	1952.28	376.88	40.9	2.4	13.6	42.3	2.8	13.2
1	E14	2	ATR	NM_001184	sample	7.03557312252964	57.4703557312253	5.32411906749336	342115.531620553	2530.15133886473	2.1798418972332	10.8181818181818	1.00391584649797	53256.8221343874	943.663762543555	506	57.5	9.3	57.5	0.2	57.5	14.6	57.5	18	57.5	18.2	1907775	94982.61	1840.66	381.16	37	2.4	21.5	38.9	3.4	16.6
1	E14	3	ATR	NM_001184	sample	6.59216589861751	56.3364055299539	5.08532706937291	332025.01843318	2404.64487454157	2.75576036866359	12.4677419354839	0.975032783567598	54316.4838709677	936.184533789791	434	58.3	25.8	58.3	25.8	58.3	25.8	58.3	25.8	58.3	25.8	1763961.7	97661.99	1723.72	374.82	35.3	3.5	12.2	36.2	5.8	11.3
1	E15	1	STAG2	NM_006603	sample	5.34529147982063	31.4319880418535	3.03973112693726	169990.035874439	1705.04198003558	7.47085201793722	30.3602391629297	1.85302294832782	158449.859491779	2273.2003554802	669	49.5	17.2	49.5	0.3	49.5	43.9	49.5	45.7	49.5	46.2	1252326.5	119743.3	1214.74	458.58	20.5	5.8	8.5	21.8	5.8	7.5
1	E15	2	STAG2	NM_006603	sample	5.69076305220884	30.7898259705489	2.61717118705044	167774.785809906	1696.58449802926	6.68005354752343	26.0468540829987	1.74403405542564	135388.06291834	2182.86567975334	747	48.7	14.6	48.7	0.8	48.7	38.7	48.7	42.7	48.7	43.5	1392353.3	134886.38	1267.72	507.37	23	12.2	8	22.8	11.6	6.7
1	E15	3	STAG2	NM_006603	sample	4.75036927621861	24.7355982274741	2.0238531695275	128439.729689808	1388.9962839866	6.89955686853767	28.3293943870015	1.77798140025591	140622.545051699	2021.97331767656	677	44.6	48.2	44.6	48.2	44.6	48.2	44.6	48.2	44.6	48.2	1152544.4	106416.38	1028.75	402.72	17.4	7.2	12	17.3	6.8	10.2
1	E16	1	WRN	NM_000553	sample	5.65957446808511	33.5835866261398	3.09633360816111	191346.41337386	1754.61918852061	6.2355623100304	24.8753799392097	1.55247541339032	125220.17325228	1871.52147885036	658	49.2	14	49.2	0.6	49.2	36.6	49.2	38.4	49.2	38.9	1482204.45	117754.07	1288.91	438	28.7	5.8	8.4	25.4	5.9	6.8
1	E16	2	WRN	NM_000553	sample	5.91596638655462	35.9613445378151	3.71223140738195	200306.319327731	1897.68518970543	5.28571428571429	19.8453781512605	1.27957679166986	96482.625210084	1600.65264512861	595	50.1	10.8	50.1	0.3	50.1	31.1	50.1	33.1	50.1	33.8	1504313.1	101496.75	1391.57	382.48	30.1	4.5	18	29.9	2.5	16.5
1	E16	3	WRN	NM_000553	sample	5.44712990936556	31.2643504531722	3.20926533811095	176623.036253776	1823.84566881179	4.73262839879154	16.8640483383686	1.19784428587651	79192.252265861	1532.01299497128	662	50.8	39.6	50.8	39.6	50.8	39.6	50.8	39.6	50.8	39.6	1496634.6	97479.68	1345.79	368.04	29.2	3.5	14	28.5	4.1	10.9
1	E17	1	RF	NA	Neutral	4.94127516778523	34.9161073825503	3.07298799401758	210350.654362416	1732.93946740676	6.56879194630872	25.2634228187919	1.72829761518024	120272.491610738	2045.41585345058	596	47.7	14.4	47.7	0.3	47.7	41.4	47.7	44.6	47.7	45.6	1385627.81	110982.42	1237.51	414.04	22.7	5.7	11.9	21.6	5	11.1
1	E17	2	RF	NA	Neutral	5.02445652173913	29.5149456521739	2.71367357325251	165042.892663043	1618.62077398576	6.6616847826087	25.7364130434783	1.68550604611291	127963.80298913	2096.50310302198	736	47.3	14.9	47.3	0.3	47.3	40.2	47.3	43.1	47.3	44	1327659.2	99671.22	1169.71	370.75	20.8	2.2	13.5	20.4	2	15.2
1	E17	3	RF	NA	Neutral	4.21139101861993	26.2990142387733	2.41967066657602	144128.08871851	1413.88012759077	5.30120481927711	20.4534501642935	1.27194822341938	102294.628696605	1602.33308642291	913	39.1	37.2	39.1	37.2	39.1	37.2	39.1	37.2	39.1	37.2	1115782.6	77607.23	998.22	303.34	18.5	3.4	32.1	19.6	3.3	31
1	E18	1	RF	NA	Neutral	4.66964285714286	28.0200892857143	2.72115437449784	154849.293526786	1655.92229036424	6.90178571428571	27.6283482142857	1.95412467731408	136071.547991071	2196.61153883774	896	46.9	17	46.9	0.9	46.9	44	46.9	46.7	46.9	47.1	1318033.86	94102.53	1212.04	357.72	22.9	2.6	13.7	21.3	2.7	15.4
1	E18	2	RF	NA	Neutral	5.38197969543147	36.3375634517767	3.59104394702821	213632.035532995	1783.86246066972	6.37690355329949	26.2335025380711	1.64994140666035	131256.39213198	1964.09773103772	788	47.1	15.1	47.1	0	47.1	38.5	47.1	40.5	47.1	41.6	1425166.6	96743.95	1296.11	366.88	23.1	2.4	16.9	24.1	1.8	17.9
1	E18	3	RF	NA	Neutral	5.01322115384615	25.8028846153846	2.02754625118455	133466.085336538	1481.28206918787	6.12740384615385	24.015625	1.59290020402878	118913.587740385	1933.88765069353	832	44.1	45.4	44.1	45.4	44.1	45.4	44.1	45.4	44.1	45.4	1203802.9	95143.19	1075.66	358.34	20.3	3.6	14.4	20.4	4.1	14.5
1	E19	1	RF	NA	Neutral	3.33057851239669	21.3278236914601	2.2976261747654	128936.198347107	1213.19460840621	4.38292011019284	17.0165289256198	1.1186363523334	85222.2947658402	1329.64084773624	363	43.3	8.8	43.3	0.3	43.3	24.2	43.3	27.8	43.3	27.8	929344.63	110365.03	783.2	399.15	13.8	9.6	14	12.4	4.4	10.5
1	E19	2	RF	NA	Neutral	4.9177545691906	30.0535248041775	2.76251574295235	168835.378590078	1632.14719663305	6.36031331592689	25.5117493472585	1.80660438057451	125802.473890339	2101.14767507506	766	45.6	14.4	45.6	0.5	45.6	40.1	45.6	44.4	45.6	45.3	1300037.5	114713.33	1209.29	439.23	22.3	4.8	10.6	22.6	4.3	8.7
1	E19	3	RF	NA	Neutral	4.48152709359606	24.6908866995074	3.26462717971888	129459.945812808	1571.77708834232	6.50492610837438	23.8165024630542	1.6034034911332	115781.969211823	2009.62985859097	812	46.7	48.5	46.7	48.5	46.7	48.5	46.7	48.5	46.7	48.5	1230725.1	120351.59	1168.42	452.09	20.2	11.6	12.2	22.2	11	8.9
1	E20	1	RF	NA	Neutral	5.97985611510791	37.831654676259	3.61329984783968	213237.054676259	1890.06595192475	7.8158273381295	32.4215827338129	2.09955443862595	163287.703597122	2347.51522009848	695	52.7	18	52.7	0.4	52.7	46.3	52.7	49.5	52.7	50.4	1537868.98	101729.31	1387.72	385.23	26	2.9	12.8	26.2	2.6	11.2
1	E20	2	RF	NA	Neutral	5.23097826086957	31.0027173913043	2.97938140048181	171084.429347826	1741.94364495011	7.56114130434783	31.2989130434783	2.05483611332192	157850.600543478	2421.81605863659	736	49.2	19.8	49.2	0.3	49.2	46.3	49.2	49.9	49.2	50.8	1393156.9	101754.21	1292.61	390.68	22.3	3	14.3	24	3	12.6
1	E20	3	RF	NA	Neutral	5.99227202472952	34.8114374034003	2.71274112034224	191126.330757342	1842.95026131401	6.73570324574961	26.1375579598145	1.75582912444226	129038.409582689	2094.70327801392	647	51	49.8	51	49.8	51	49.8	51	49.8	51	49.8	1513159.8	99645.06	1331.85	367.03	26.9	4.3	12.1	26.3	4.5	12.1
1	E21	1	RF	NA	Neutral	5.19253910950662	32.5667870036101	2.77348575645375	187331.758122744	1710.46081534949	7.52587244283995	30.9410348977136	1.92926527844883	153813.163658243	2255.89475794636	831	47.5	17.9	47.5	0.5	47.5	45.2	47.5	47.9	47.5	48.6	1368378.02	98759.34	1229.64	365.14	23	2.2	10.7	22.5	2.2	13
1	E21	2	RF	NA	Neutral	5.25181950509461	35.6128093158661	3.78414999178158	205804.783114993	1771.66744866187	6.42503639010189	27.4017467248908	1.74746067807615	139659.141193595	1986.30634581118	687	48.2	16.6	48.2	0.7	48.2	39.6	48.2	41.3	48.2	41.9	1413411.3	98393.18	1304.74	370.12	22.9	2.9	17.5	23.6	2.6	16.6
1	E21	3	RF	NA	Neutral	5.84507042253521	37.9704225352113	3.91010844400183	220218.56056338	1957.36542026103	6.32394366197183	24.3943661971831	1.97113664161065	122298.722535211	1890.66333946602	710	51	45.4	51	45.4	51	45.4	51	45.4	51	45.4	1569457.8	97215.33	1419.03	366.42	26.3	4.2	14.8	27	4.8	14.4
1	E22	1	RF	NA	Neutral	4.47857142857143	28.0385714285714	3.51678512750595	162255.311428571	1599.488688219	8.75285714285714	37.6671428571429	2.36502080341844	187046.661428571	2525.79431836418	700	46.9	22.6	46.9	0.4	46.9	51.9	46.9	54.1	46.9	54.9	1225940.89	98819.99	1174.76	376.98	18.3	4.1	13	18.9	3.3	13
1	E22	2	RF	NA	Neutral	5.33580980683507	35.9034175334324	3.67098173479363	212396.410104012	1764.46420389784	7.00445765230312	28	1.97798852524587	139876.989598811	2253.88290858176	673	45.6	17.4	45.6	0.7	45.6	43.5	45.6	46.7	45.6	47.1	1477835.3	98682.88	1328.11	369.24	24.7	2.8	17.4	25	2.5	17.2
1	E22	3	RF	NA	Neutral	5.47839046199702	37.6318926974665	4.07283556926408	218777.93442623	1787.49172934997	6.50521609538003	26.1684053651267	1.71635509711488	126219.800298063	1968.14197080813	671	46.8	48.7	46.8	48.7	46.8	48.7	46.8	48.7	46.8	48.7	1476561.1	84596.88	1350.75	315.82	24.7	1.9	17	25.3	1.6	16.2
1	F03	1	OTNT	NA	Neutral	5.05109489051095	28.4452554744526	2.721989363935	152949.813868613	1578.5964883453	7.06386861313869	30.0182481751825	1.86633217359562	146182.322992701	2096.59002213174	548	45.8	18.8	45.8	0	45.8	40.3	45.8	44.2	45.8	44.9	1216381.65	96966.69	1161.26	366.84	20.8	2.2	16.1	21.2	1.5	14.8
1	F03	2	OTNT	NA	Neutral	4.38076923076923	26.4326923076923	1.98990282797552	150407.398076923	1366.62461208076	7.21923076923077	33.6653846153846	2.24079173273983	168983.184615385	2211.94206556635	520	41.5	23.5	41.5	0.4	41.5	42.5	41.5	45.6	41.5	46	1128009.4	110279.53	1020.72	415.44	17.3	5	14.6	16.7	4	12.7
1	F03	3	OTNT	NA	Neutral	5.05427974947808	37.0187891440501	3.15106458635715	223013.870563674	1713.8199295062	6.70772442588726	27.6659707724426	1.749251048461	137261.822546973	1958.02071606346	479	44.3	47.4	44.3	47.4	44.3	47.4	44.3	47.4	44.3	47.4	1501570.3	106267.06	1337.13	401.07	25.7	5.2	9.4	25.9	5.6	8.1
1	F04	1	OTNT	NA	Neutral	5.48	41.912	4.07292297347704	243152.782	1851.53927352239	7.188	30.014	1.89943613591069	146399.518	2188.36792918227	500	50.8	19.8	50.8	0.2	50.8	43.6	50.8	45.8	50.8	46.6	1379185.71	102410.86	1323.85	391.69	22.8	3	13.2	25	2.4	12.6
1	F04	2	OTNT	NA	Neutral	5.22418136020151	38.4332493702771	3.88722740525095	229289.16372796	1669.53899101003	7.13350125944584	29.7455919395466	2.01174590501753	145857.141057934	2218.39551741769	397	46.3	18.9	46.3	0.5	46.3	43.3	46.3	46.9	46.3	47.1	1389908.9	129669.3	1223.91	486.59	21.2	12.1	11.3	20.2	11.1	9.3
1	F04	3	OTNT	NA	Neutral	4.67295597484277	30.2389937106918	3.03283739680433	179500.209643606	1634.5746586463	7.06079664570231	28.4067085953878	1.98892514504477	138056.601677149	2261.9599852444	477	44	54.9	44	54.9	44	54.9	44	54.9	44	54.9	1291016.1	100428.76	1199.53	388.48	21.6	6.3	14.5	21.6	7.8	13.8
1	F05	1	OTNT	NA	Neutral	5.31566820276498	36.3917050691244	3.16365550546526	208786.557603687	1678.87586870533	7.89861751152074	32.9608294930876	2.0170152983412	161322.562211982	2214.85473491017	434	46.1	20	46.1	0.2	46.1	45.4	46.1	47.7	46.1	48.2	1374766.21	107136.34	1258.78	404.98	23.3	4.1	12	22.6	5.3	13.1
1	F05	2	OTNT	NA	Neutral	5.78681318681319	38.8307692307692	3.09568330611773	224118.371428571	1799.44625490747	6.56263736263736	27.2615384615385	1.74763497396957	133083.850549451	1985.50823147951	455	48.4	15.4	48.4	0	48.4	38.9	48.4	41.5	48.4	42	1366073.2	108047.93	1309.96	419.05	24.2	4	13.4	25.1	4.6	10.3
1	F05	3	OTNT	NA	Neutral	5.38133874239351	31.3022312373225	2.70065546481136	167912.896551724	1663.08108916091	7.77484787018256	33.342799188641	2.14561264855434	163853.363083164	2361.56384730219	493	49.7	55.8	49.7	55.8	49.7	55.8	49.7	55.8	49.7	55.8	1300188.5	103719.88	1183.59	392.29	21.1	6.3	11	20.5	7.7	11.8
1	F06	1	OTNT	NA	Neutral	5.18651685393258	35.3078651685393	3.21035989143405	212238.871910112	1714.02194311384	6.25842696629214	28.0943820224719	2.00679636225798	139647.249438202	2093.07502589214	445	45.4	20	45.4	0.7	45.4	40.4	45.4	43.8	45.4	44.7	1400765.09	109302.05	1286.3	413.67	24.5	3.4	9.9	23.1	3.1	9.2
1	F06	2	OTNT	NA	Neutral	5.39527027027027	32.527027027027	2.90500698132183	187161.565878378	1729.67387591525	7.84459459459459	32.9121621621622	2.1316455309277	160741.241554054	2376.24101288979	592	47.1	20.8	47.1	0.8	47.1	46.6	47.1	50.7	47.1	51.4	1378499.6	109885.29	1266.02	418.75	23.3	4.9	13.2	24	5.2	11
1	F06	3	OTNT	NA	Neutral	4.7012987012987	32.1948051948052	3.17286484434599	184931.933209647	1769.13399423133	5.27829313543599	20.760667903525	1.54877366582533	104287.790352505	1873.39278795349	539	47.5	44.2	47.5	44.2	47.5	44.2	47.5	44.2	47.5	44.2	1342710.9	120517.51	1300.41	467.32	22.4	10.6	9.1	24.1	11.5	5.8
1	F07	1	OTNT	NA	Neutral	5.03522504892368	30.8023483365949	3.53095114860785	172350.301369863	1580.51210652935	6.80430528375734	27.9217221135029	2.02798675737459	135566.352250489	2190.26151225403	511	46.8	18.6	46.8	0.2	46.8	41.7	46.8	46.6	46.8	47.2	1198568.65	103826.73	1129.06	400.54	18.6	3.1	11.5	19	3.5	12.1
1	F07	2	OTNT	NA	Neutral	5.85551330798479	37.9277566539924	3.49916239838827	228768.157794677	1917.12358878216	7.30038022813688	29.5152091254753	2.02651784815177	146158.781368821	2300.6842505306	526	53.2	18.8	53.2	1	53.2	44.3	53.2	49.2	53.2	50.6	1573019	111482.47	1391.45	416.26	24.1	5.3	15	23.8	4.4	13.1
1	F07	3	OTNT	NA	Neutral	5.24953095684803	31.5947467166979	3.40013918986149	174710.150093809	1713.45067764235	6.48780487804878	25.3921200750469	1.63670956710919	122467.628517824	1954.47262276233	533	48.8	48.4	48.8	48.4	48.8	48.4	48.8	48.4	48.8	48.4	1368140.2	100521.37	1216.5	372.86	23.3	6.4	14.4	22.7	7.1	12.2
1	F08	1	OTNT	NA	Neutral	5.39662447257384	34.8839662447257	3.64299159930526	194643.738396624	1690.8350278743	7.33333333333333	30.9472573839662	2.14654577678336	150457.947257384	2287.58850205462	474	48.7	21.7	48.7	0.2	48.7	45.1	48.7	48.5	48.7	49.4	1308747.21	113231.77	1219.52	430.56	21.5	6.1	11	22.4	5.1	12.2
1	F08	2	OTNT	NA	Neutral	5.03248259860789	41.8283062645012	5.01738219884466	263829.935034803	1904.28968862824	6.8723897911833	28.9976798143852	1.92038599842821	145237.278422274	2086.53035706285	431	49.7	17.2	49.7	0	49.7	40.8	49.7	43.2	49.7	43.4	1383173.2	100155.73	1314.74	379.79	22.3	2.1	18.8	23	1.9	17.2
1	F08	3	OTNT	NA	Neutral	4.45256916996047	31.4545454545455	4.41069230438359	184702.375494071	1576.28709744457	6.4802371541502	27.9071146245059	1.79945791280249	141885.217391304	2028.89846395717	506	41.7	47.6	41.7	47.6	41.7	47.6	41.7	47.6	41.7	47.6	1291643.1	102462.08	1182.42	383.92	21.9	5.9	13.2	21.7	6.3	13
1	F09	1	PTPRB	NM_002837	sample	5.29411764705882	39.8694852941176	3.6338735035463	242279.59375	1842.4055836397	5.44301470588235	23.3363970588235	1.63359358002064	115722.735294118	1722.61996538073	544	48.9	15.6	48.9	0.6	48.9	33.3	48.9	36.4	48.9	36.6	1428518.69	96174.28	1303.39	362.73	23.5	2.8	14.2	22.4	2.6	18.2
1	F09	2	PTPRB	NM_002837	sample	5.68740279937792	41.3001555209953	3.89384131254883	240817.517884914	1908.68114823085	4.96111975116641	20.1321928460342	1.4038872521107	99694.2643856921	1655.88268930296	643	49.8	12.1	49.8	0.5	49.8	30	49.8	32.3	49.8	33.7	1516265.2	99529.12	1415.62	379.69	25	2.8	17.4	27.2	2.8	17.6
1	F09	3	PTPRB	NM_002837	sample	5.7588785046729	40.618691588785	3.70669198029453	238290.2	1847.28396378731	5.29532710280374	21.7028037383178	1.44687186681004	103310.024299065	1595.28499413283	535	49	40.4	49	40.4	49	40.4	49	40.4	49	40.4	1442580.4	91173.36	1337.69	346.39	25	3.4	18.7	26	3.2	14.4
1	F10	1	WAS	NM_000377	sample	3.74659863945578	24.0102040816327	2.0313846648092	136887.238095238	1143.18866186199	6.08503401360544	23.9081632653061	1.6296326870929	113740.215986395	1845.66717874406	588	35.9	14.1	35.9	0.2	35.9	37.6	35.9	40.8	35.9	41	982657.4	97337.69	883.28	363.78	14.5	3.2	15.3	13.8	3.4	15.8
1	F10	2	WAS	NM_000377	sample	4.06530612244898	27.0632653061225	2.37459702973966	167409.628571429	1289.34744073523	6.0265306122449	24.4326530612245	1.50849553415963	118712.753061224	1799.93801089172	490	38.6	13.7	38.6	0.4	38.6	34.1	38.6	38	38.6	39	1100559.9	104694.26	962.55	390.77	16.5	3.5	16.1	15.1	3.9	16.3
1	F10	3	WAS	NM_000377	sample	4.38593155893536	26.8726235741445	2.59772511590029	154164.461977186	1398.42044373407	6.62357414448669	25.1577946768061	1.54977965460809	120693.872623574	1946.39692532641	526	43	49	43	49	43	49	43	49	43	49	1187780.2	104512.93	1032.21	392.15	18.1	6.3	12	18.3	6.5	11.8
1	F11	1	ODAM	NM_017855	sample	5.75300171526587	34.631217838765	3.16289127503596	188267.054888508	1757.74315995722	7.93825042881647	33.3001715265866	2.02668920816971	165052.668953688	2275.44743833493	583	53.9	19.7	53.9	0.3	53.9	45.3	53.9	48.2	53.9	48.5	1300363.56	105420.18	1197.58	402.35	22.8	3.6	13.4	21.3	4.3	12.3
1	F11	2	ODAM	NM_017855	sample	5.63023679417122	34.6429872495446	2.81648286386076	193956.670309654	1785.32343047033	7.77413479052823	33.1402550091075	2.00828922067428	162705.763205829	2182.35216175644	549	49.5	19.3	49.5	0.2	49.5	43.9	49.5	46.8	49.5	47	1435934.8	105982.3	1270.02	391.05	22.8	4.2	12.6	21.9	4.2	12.6
1	F11	3	ODAM	NM_017855	sample	4.93456614509246	28.4651493598862	2.69461074965017	155240.846372688	1625.72337827328	7.30440967283073	29.8179231863442	1.81167440860024	150314.708392603	2088.14863459099	703	49.5	48.1	49.5	48.1	49.5	48.1	49.5	48.1	49.5	48.1	1289835.3	110602.92	1132.69	413.87	20.6	7.8	11.4	19.6	7.1	9
1	F12	1	BRIP1	NM_032043	sample	4.26729559748428	26.6525157232704	2.45201484812575	152070.325471698	1417.63112942519	8.40094339622642	34.4827044025157	2.11469509198284	172438.128930818	2449.61166153553	636	42.1	21.5	42.1	0.5	42.1	48.3	42.1	50.5	42.1	51.3	1162207.67	124728.21	1051.23	464.29	16.5	7.4	6	15.7	6.6	5.5
1	F12	2	BRIP1	NM_032043	sample	4.80911680911681	29.8703703703704	2.55640295813985	171130.243589744	1557.48579055165	7.41168091168091	29.7222222222222	2.13114951274295	152596.84045584	2286.33958706021	702	44.4	16.8	44.4	1	44.4	44.3	44.4	47.4	44.4	48.4	1282934.3	106561.31	1157.89	402.4	19.9	5.3	15	19.1	4.3	13.8
1	F12	3	BRIP1	NM_032043	sample	4.23216601815824	25.7665369649805	2.72936127373431	150293.298313878	1586.81701886505	7.37743190661479	26.6614785992218	1.78091712399248	133960.125810636	2352.83613934362	771	44.6	54.7	44.6	54.7	44.6	54.7	44.6	54.7	44.6	54.7	1261611.3	122158.25	1150.47	459.27	19.7	12.5	8.7	19.5	12.3	6.5
1	F13	1	ATRX	NM_138270	sample	4.55574324324324	29.7753378378378	2.7112688311046	172500.047297297	1398.4840560818	6.20945945945946	28.0253378378378	1.88832713649758	135977.70777027	1917.30280583566	592	43.4	18.8	43.4	0.3	43.4	38.2	43.4	41.7	43.4	42.1	1052023.08	92540.94	989.24	359.87	13.7	2	15.4	15	2	14
1	F13	2	ATRX	NM_138270	sample	4.38025594149909	24.3583180987203	2.31236669870528	137201.303473492	1416.50768697178	6.327239488117	25.7367458866545	1.7501245850248	124153.241316271	1888.73598691516	547	47	16.6	47	0.9	47	38.8	47	41.5	47	42.2	1000441.8	98180.94	944.71	383.53	13.9	3.5	21	14.1	4	17
1	F13	3	ATRX	NM_138270	sample	4.68513513513513	31.2405405405405	3.16270906221005	177882.840540541	1541.82471404396	4.96621621621622	19.8608108108108	1.31719747314622	93256.4513513514	1509.20627058317	740	43.5	37.4	43.5	37.4	43.5	37.4	43.5	37.4	43.5	37.4	1124432.5	83567.76	1074.62	324.65	19.7	3.5	28.4	19.3	3.4	27.3
1	F14	1	PLXNB2	NM_012401	sample	3.875	21.9279661016949	2.32657082368766	129434.976694915	1183.28526249063	6.77966101694915	27.4682203389831	1.63752510908591	124312.701271186	1777.33672409779	472	39.8	15	39.8	0.4	39.8	38.8	39.8	41.5	39.8	41.3	875071.83	84899.5	793.72	312.11	12.9	2.3	21	12.3	1.9	26.5
1	F14	2	PLXNB2	NM_012401	sample	3.2705223880597	26.0037313432836	3.29781426994289	174174.617537313	1231.21221150622	5.9794776119403	23.5485074626866	1.39902316523846	104659.041044776	1454.15605240732	536	36.4	12.7	36.4	0	36.4	31.7	36.4	33.6	36.4	33.4	911590.9	85810.25	853.67	323.27	12.3	2.4	27.6	13.1	2.4	30
1	F14	3	PLXNB2	NM_012401	sample	3.34860557768924	21.4980079681275	2.37391053170271	132014.013944223	1161.2683884421	5.51195219123506	22.6314741035857	1.31685575091021	100272.093625498	1327.41282716112	502	36.3	35.1	36.3	35.1	36.3	35.1	36.3	35.1	36.3	35.1	869099.4	80864.84	784.9	297.28	12.5	2.2	20.3	11	2.6	23.1
1	F15	1	ZMYM2	NM_197968	sample	5.48675496688742	35.9023178807947	3.33485051969155	206690.516556291	1742.47231397706	7.65728476821192	33.0380794701987	1.99241957512971	168042.968543046	2237.26470762013	604	47.4	18.5	47.4	0.7	47.4	43.2	47.4	45.5	47.4	46.4	1330039.96	109865.92	1238.18	410.88	22.7	6.5	16.2	21.9	5.3	15.6
1	F15	2	ZMYM2	NM_197968	sample	4.34285714285714	26.1504761904762	3.04424773560057	152237.798095238	1485.34590862148	7.63619047619048	30.8209523809524	1.8734556668304	145245.88952381	2002.17476221421	525	46.9	17.9	46.9	0.2	46.9	41.1	46.9	43.4	46.9	44.2	1155290.2	101725.98	1024.51	399.49	15.8	5.3	19.2	16.4	4.4	19.2
1	F15	3	ZMYM2	NM_197968	sample	5.27428571428571	32.6757142857143	2.55749944301725	185779.03	1678.94027508695	7.34428571428571	28.9328571428571	1.72125263783927	139794.735714286	2025.85045420194	700	49.3	48.7	49.3	48.7	49.3	48.7	49.3	48.7	49.3	48.7	1346659.8	106311.49	1178.43	402.17	21.7	6	9.6	21.1	6.7	8.1
1	F16	1	MBD1	NM_015845	sample	3.804	22.088	2.48223653294418	131988.174	1273.81254711442	7.354	27.918	1.840769244133	128821.752	2055.94895032945	500	41.2	15.4	41.2	0.2	41.2	44.2	41.2	47.2	41.2	47.2	936659.21	109064.47	864.03	413.72	13.2	5.4	15.2	13	4.6	14.4
1	F16	2	MBD1	NM_015845	sample	3.10416666666667	19.3	2.06687950999442	121364.914583333	1098.98206289804	5.94166666666667	23.1770833333333	1.66598841981349	103695.79375	1765.34204619641	480	36.2	16	36.2	0.2	36.2	36.7	36.2	40.4	36.2	40.8	861349.1	95179.04	794.83	367.99	11	2.1	22.1	10.8	3.3	19.4
1	F16	3	MBD1	NM_015845	sample	3.26046511627907	19.0906976744186	2.07454179136506	108266.613953488	1133.05710558858	6.77209302325581	25.3790697674419	1.60919575761266	114725.390697674	1876.54555562929	430	41.2	47.9	41.2	47.9	41.2	47.9	41.2	47.9	41.2	47.9	814676.8	94047.56	768.76	352.42	9.3	4	14	10	4	14
1	F17	1	OTNT	NA	Neutral	5.63473053892216	37.2774451097804	3.87991684217459	222942.497005988	1819.80308167993	6.70658682634731	26.1676646706587	1.67796728469639	125016.303393214	1996.53218643899	501	49.7	14.2	49.7	0.2	49.7	40.5	49.7	43.1	49.7	44.1	1420346.61	112080.9	1320.09	422.32	23.4	5.2	9.2	23.2	5.8	9.4
1	F17	2	OTNT	NA	Neutral	5.43613707165109	36.601246105919	3.56462664690732	207551.042056075	1783.30349568294	5.82866043613707	25.1121495327103	1.65302857586473	125979.124610592	1790.4443299779	642	51.2	17.4	51.2	0.8	51.2	36	51.2	38	51.2	38.3	1307579.5	95559.99	1221.12	360.14	21.2	2.5	18.8	22.1	2	18.5
1	F17	3	OTNT	NA	Neutral	5.61438848920863	38.1395683453237	3.61818361554167	219229.975539568	1839.19092421892	6.78561151079137	27.273381294964	1.67853238806294	134073.067625899	1965.14823785574	695	49.5	46.9	49.5	46.9	49.5	46.9	49.5	46.9	49.5	46.9	1436784.5	95450.82	1288.46	361.81	24.2	3.5	13.5	24.7	3.6	11.9
1	F18	1	OTNT	NA	Neutral	4.93108974358974	33.1730769230769	3.46909259301169	186839.692307692	1615.92334460254	7.64423076923077	30.8782051282051	2.00204250210405	152790.91025641	2263.01950346561	624	46.5	18.9	46.5	0.3	46.5	45	46.5	49	46.5	49.2	1295520.72	98218.49	1149.29	368.73	19.2	3.2	12	19.4	2.7	12
1	F18	2	OTNT	NA	Neutral	4.852	32.374	2.98693770227226	189519.87	1626.90448729997	7.356	30.224	1.87159387136165	147374.44	2123.48768093465	500	47.4	18.2	47.4	0.4	47.4	43.2	47.4	44.2	47.4	45	1301257.7	117343.37	1129.52	442.9	19	8.4	15.4	16.6	8.2	12.6
1	F18	3	OTNT	NA	Neutral	5.38435940099834	36.8851913477537	3.41104937212795	217694.427620632	1713.82160019403	6.58402662229617	25.9417637271215	1.61607998689466	129645.259567388	1992.88955517701	601	47.1	46.9	47.1	46.9	47.1	46.9	47.1	46.9	47.1	46.9	1419168.9	106822.01	1256.32	400.79	23.5	8.2	14.8	23.6	7.2	10.8
1	F19	1	OTNT	NA	Neutral	5.65365853658537	35.0747967479675	3.09175160577649	201738.087804878	1750.56632500356	7.33170731707317	30.1349593495935	1.96768482171808	154759.913821138	2293.89626652657	615	48.6	17.6	48.6	0.8	48.6	43.7	48.6	46.2	48.6	47	1412573.73	112011.53	1288.73	428.66	24.2	4.7	11.7	23.6	5.2	10.6
1	F19	2	OTNT	NA	Neutral	5.60335195530726	39.0893854748603	3.96631313357754	228563.113594041	1915.75094426069	7.57541899441341	33.7765363128492	2.09739177610816	179237.921787709	2276.30188968564	537	55.1	21	55.1	0.6	55.1	43.8	55.1	46.4	55.1	46.4	1433991.4	113689.59	1328.12	431.64	23.1	5.8	15.5	23.1	6.1	13.4
1	F19	3	OTNT	NA	Neutral	5.75613747954174	34.2815057283142	2.97645892553281	185852.099836334	1716.26327222763	7.09983633387889	28.227495908347	1.79938759483487	137795.83797054	2104.26761111118	611	49.6	50.1	49.6	50.1	49.6	50.1	49.6	50.1	49.6	50.1	1382785.6	105149.19	1192.07	389.17	22.9	7	10.1	21.4	5.7	8.5
1	F20	1	OTNT	NA	Neutral	5.80669710806697	35.9452054794521	3.20066676140719	199027.290715373	1859.65573547799	7.26636225266362	30.5266362252664	1.92899517568999	153704.866057839	2204.86826595876	657	52.8	18.9	52.8	0.6	52.8	41.2	52.8	45.4	52.8	46.3	1438334.52	104392.95	1294.97	388.57	24.7	3.3	12	23.9	3.3	13.2
1	F20	2	OTNT	NA	Neutral	4.62314049586777	30.2809917355372	3.02879032537878	174078.646280992	1459.70515738345	6.51074380165289	25.3768595041322	1.57172995776087	125255.05785124	1971.62255697774	605	42	14	40.7	0.3	42	36.9	42	39.8	40.7	40.2	1167057.9	96292.51	1079.58	374.25	19.3	6.3	31.1	20	6.4	29.4
1	F20	3	OTNT	NA	Neutral	5.677471636953	38.0988654781199	3.5819433158424	223592.259319287	1887.09494216874	6.75364667747164	28.645056726094	1.82002207975763	148054.752025932	2096.6046882758	617	51.7	47.5	51.7	47.5	51.7	47.5	51.7	47.5	51.7	47.5	1516651.7	101365.46	1365.15	381.61	25.4	5.8	13.5	25.8	5	11.2
1	F21	1	OTNT	NA	Neutral	5.03921568627451	37.3903743315508	3.55540573108202	226810.262032086	1665.48425593119	5.61140819964349	24.9001782531194	1.60933274047973	118854.267379679	1623.17118667646	561	46.3	16.4	46.3	0.2	46.3	33.9	46.3	35.7	46.3	35.7	1282210.81	63041.23	1169.48	243.99	19.6	0.4	35.8	20.5	0.2	43.1
1	F21	2	OTNT	NA	Neutral	5.70528455284553	38.0752032520325	3.71644080088271	232929.573170732	1993.56324075431	7.73780487804878	32.8556910569106	2.02375015558909	165261.894308943	2200.6576972706	492	54.7	18.9	54.7	0.6	54.7	44.3	54.7	46.7	54.7	46.7	1494094.9	96722.92	1398.83	365.04	24.2	2	19.1	22.6	2.6	18.5
1	F21	3	OTNT	NA	Neutral	5.2512077294686	29.4782608695652	2.59781194891832	168453.32689211	1657.70960013059	7.23832528180354	30.3929146537842	1.93715919910957	146361.657004831	2073.26494882989	621	50.4	50.4	50.4	50.4	50.4	50.4	50.4	50.4	50.4	50.4	1241404.5	87615.86	1164.16	338.48	20.5	3.4	18.8	19.6	3.2	19.2
1	F22	1	OTNT	NA	Neutral	6.27363184079602	38.2388059701493	3.47130582908105	216546.487562189	1947.61723804867	7.64179104477612	31.4792703150912	1.81283457170004	161566.174129353	2166.36394024188	603	54.4	16.7	54.4	0.5	54.4	41.1	54.4	43.9	54.4	44.4	1543957.61	104541.33	1401.17	391.8	25.9	4.6	12.3	26.4	3.8	12.4
1	F22	2	OTNT	NA	Neutral	4.95652173913043	36.3822463768116	3.77714040559674	227871.996376812	1776.25288595342	6.57789855072464	26.8188405797101	1.73691013567532	133935.351449275	2015.0296368516	552	47.1	16.5	47.1	0.4	47.1	40.8	47.1	43.7	47.1	44.2	1362208.7	109062.44	1278.53	412.79	21.6	5.8	17	21.7	4	15
1	F22	3	OTNT	NA	Neutral	6.37297297297297	41.4216216216216	3.44834626082334	240057.94954955	2045.77361596282	5.68288288288288	21.9693693693694	1.47937878280041	108040.52972973	1808.52700568911	555	51.4	43.6	51.4	43.6	51.4	43.6	51.4	43.6	51.4	43.6	1620324.1	104058.58	1531.25	393.27	28.5	5.6	13	30.8	6.7	10.3
1	G03	1	RF	NA	Neutral	5.57167530224525	35.3402417962003	3.29712827030885	190719.521588946	1779.57758087346	7.65630397236615	32.3609671848014	2.16260390663749	157465.098445596	2353.69134450428	579	49.7	21.2	49.7	0	49.7	47.2	49.7	50.4	49.7	50.9	1418737.03	109178.98	1315.81	416.71	24.9	3.3	9.7	24	4.1	8.3
1	G03	2	RF	NA	Neutral	5.01971326164875	30.9139784946237	2.92106609048866	164391.363799283	1540.93369656967	7.1594982078853	29.1003584229391	1.91605918166081	142346.399641577	2139.1357608304	558	44.4	17.2	44.4	0.5	44.4	42.7	44.4	45.3	44.4	46.4	1313132.9	124955.29	1153.45	464.84	22	8.4	9	21.5	6.6	7.9
1	G03	3	RF	NA	Neutral	4.85308056872038	26.2306477093207	2.72884390108248	137793.922590837	1574.81869773328	7.24486571879937	29.3791469194313	1.96703476977662	140422.83728278	2201.29968884987	633	47.6	52.3	47.6	52.3	47.6	52.3	47.6	52.3	47.6	52.3	1256961.7	96974.74	1156.07	360.28	21.8	4.4	10.9	22.3	3.2	11.5
1	G04	1	RF	NA	Neutral	5.26654740608229	39.2128801431127	4.01420020419201	237365.230769231	1853.25416879006	6.63148479427549	27.3577817531306	1.81959474114887	132559.177101968	2000.02591065319	559	49.2	16.3	49.2	0.2	49.2	38.6	49.2	41.9	49.2	43.1	1462628.82	103248.22	1364.77	395.78	24.3	5.2	13.4	25.2	5.4	12.2
1	G04	2	RF	NA	Neutral	5.3876582278481	38.504746835443	3.48870871616242	232327	1825.91427230238	7.14873417721519	29.1566455696203	1.83368113415789	146744.19778481	2181.92101475279	632	49.2	17.7	49.2	0.5	49.2	43.4	49.2	45.9	49.2	46.7	1522908.3	116325.05	1355.3	437.97	24.2	6.8	12.3	23.3	6.2	9.8
1	G04	3	RF	NA	Neutral	5.48051948051948	35.3564213564214	3.77457850106413	211587.506493506	1862.05874242162	6.15873015873016	24.8961038961039	1.65708631132506	124006.161616162	1967.38902074064	693	49.2	46.9	49.2	46.9	49.2	46.9	49.2	46.9	49.2	46.9	1519466.6	96339.08	1337.1	353.89	26.7	3.6	11.8	25	3	12.4
1	G05	1	RF	NA	Neutral	5.77171717171717	40.5494949494949	3.49902517030494	247443.163636364	1892.53273991038	7.24242424242424	29.6383838383838	2.02343700148082	153115.884848485	2351.74446087949	495	48.1	17.8	48.1	0.4	48.1	45.1	48.1	48.3	48.1	48.7	1543228.54	124007.73	1408.55	467	25.5	7.7	9.7	26.1	8.7	8.1
1	G05	2	RF	NA	Neutral	4.81761978361669	28.8964451313756	2.44483087444211	161000.851622875	1540.31087431286	7.05718701700155	27.6074188562597	1.7766480853733	129773.307573416	2015.91391249586	647	45.4	15.8	45.4	0.5	45.4	42.5	45.4	45.7	45.4	45.9	1283472.6	89321.1	1149.27	334.18	19.5	0.9	18.7	19.8	1.1	19.3
1	G05	3	RF	NA	Neutral	4.8892455858748	33.3113964686998	3.59413935424697	196733.21187801	1729.06619015413	6.31781701444623	27.0256821829856	1.8493201302084	134445	2034.60135787863	623	45.7	47.7	45.7	47.7	45.7	47.7	45.7	47.7	45.7	47.7	1398998.5	99350.66	1316.03	374.08	24.6	3.7	11.1	25.5	4.3	9.3
1	G06	1	RF	NA	Neutral	5.51960784313725	39.1882352941176	4.71591038711726	230135.821568627	1951.44494109567	7.21176470588235	28.4137254901961	1.90573746547494	145773.190196078	2457.66806999805	510	50.8	16.7	50.8	0.6	50.8	43.7	50.8	47.3	50.8	49.4	1544094.02	183446.28	1403.61	689.35	25.7	33.5	3.9	25.9	32.7	2.7
1	G06	2	RF	NA	Neutral	4.67138364779874	28.3191823899371	2.84642374119842	163628.716981132	1629.79704995494	6.05345911949686	22.0880503144654	1.59831805905083	115063.646226415	2179.1529998617	636	46.7	10.8	46.7	1.4	46.7	38.1	46.7	41.5	46.7	42.6	1309947.3	173234.31	1191.32	648.16	20.9	30	6.9	21.4	28.9	4.7
1	G06	3	RF	NA	Neutral	5.68248175182482	34.5711678832117	2.85033601710731	201129.509124088	1807.00707409598	6.02919708029197	23.7463503649635	1.72594864384174	120372.994525547	2068.61637682067	548	48.7	47.6	48.7	47.6	48.7	47.6	48.7	47.6	48.7	47.6	1510480.4	152214.4	1313.77	561.41	26.3	23.2	2.9	25.4	24.1	1.6
1	G07	1	RF	NA	Neutral	4.93265993265993	35.6632996632997	3.45652666742393	206832.468013468	1754.57044024667	6.27272727272727	26.7592592592593	1.9004236575144	134619.112794613	2035.22793215188	594	48.7	17.8	48.7	0.3	48.7	39.1	48.7	41.9	48.7	42.8	1363624.53	106198.06	1251.21	401.75	22.2	3.7	10.6	21.4	4.7	10.3
1	G07	2	RF	NA	Neutral	5.28667563930013	31.8263795423957	2.6957135385933	168842.833109017	1601.84363767097	7.67563930013459	31.2368775235532	2.07358703971869	157558.940780619	2408.89930330955	743	45.9	19.1	45.9	0.9	45.9	46.8	45.9	50.1	45.9	50.5	1356783.5	111397.88	1242.79	421.72	22.1	5.8	12.9	23	5.1	11
1	G07	3	RF	NA	Neutral	5.22441430332922	34.9482120838471	3.25653253115697	198200.665844636	1763.3146213186	5.85819975339088	22.9519112207152	1.59540582355676	110049.493218249	1852.75538292269	811	49.1	45.3	49.1	45.3	49.1	45.3	49.1	45.3	49.1	45.3	1452913.9	98313.28	1315.81	367.06	24.9	3.5	10.9	24.8	2.8	10.4
1	G08	1	RF	NA	Neutral	5.65470852017937	42.2062780269058	3.94253694950891	255724.686098655	1952.21868245905	7.19581464872945	31.813153961136	2.14099585066873	165718.310911809	2277.82900971638	669	50.8	19.9	50.8	0.9	50.8	42.3	50.8	45.4	50.8	46	1577204.87	107317.13	1441.29	410.53	25.1	3.3	9.6	25.6	4.5	9.6
1	G08	2	RF	NA	Neutral	5.56349206349206	41.1845238095238	3.8367718590827	250390.871031746	1799.11800631174	7.07142857142857	28.2380952380952	1.89147536738197	132784.049603175	2121.90988222141	504	46	19.4	46	0.4	46	43.1	46	46.6	46	47.2	1494256.3	115408.54	1341.26	433.51	23.6	6.9	13.5	23	6	11.1
1	G08	3	RF	NA	Neutral	5.17488076311606	31.4944356120827	2.95508879174216	168382.658187599	1664.54155477598	6.37678855325914	25.4626391096979	1.78658792479698	124550.268680445	2003.70421355282	629	49	48.3	49	48.3	49	48.3	49	48.3	49	48.3	1310234.5	104822.42	1198.15	390.6	23.2	5.7	11.6	23.4	5.2	8.9
1	G09	1	BRCA1	NM_007298	sample	3.37988826815642	17.4189944134078	1.85164407292023	89279.1899441341	1024.19540289359	4.15083798882682	14.0698324022346	0.866745646190105	63414.4916201117	1064.01691131663	358	42.5	4.7	42.5	0	42.5	22.3	42.5	24.6	42.5	24	718546.48	97549.21	639.25	372.87	11.2	5.9	19.3	8.9	2	15.1
1	G09	2	BRCA1	NM_007298	sample	3.37226277372263	23.0656934306569	2.6758497497086	139899.99513382	1139.52717392697	4.42822384428224	15.8394160583942	1.08138443055808	77146.2871046229	1305.08897569606	411	39.7	6.8	39.7	1	39.7	23.6	39.7	25.5	39.7	26	864597.8	99117.66	774.84	371.88	11.2	4.1	20.4	10.9	4.1	20.9
1	G09	3	BRCA1	NM_007298	sample	2.96320346320346	16.9350649350649	1.77655311170441	93123.2943722944	970.342535029927	3.71861471861472	12.7510822510823	0.888085804220676	55701.6666666667	1031.25337231367	462	37.7	28.6	37.7	28.6	37.7	28.6	37.7	28.6	37.7	28.6	740586	88207.43	662.31	326.01	9.5	4.1	20.1	8.9	1.5	17.1
1	G10	1	ASXL1	NM_015338	sample	4.38388625592417	35.4881516587678	3.63688059794686	233810.236966825	1691.83635522798	7.1563981042654	31.8364928909953	1.94372735153185	169906.883886256	2171.12096776648	422	46.2	17.8	46.2	0.7	46.2	40.8	46.2	43.4	46.2	43.8	1229637.21	138638.1	1192.66	543.78	18.5	17.5	13.3	20.1	21.3	9.2
1	G10	2	ASXL1	NM_015338	sample	4.63285024154589	29.8276972624799	3.94122701818445	178418.421900161	1618.97185032367	7.42673107890499	29.9098228663446	1.79563586939244	150204.958132045	2169.52402297951	621	47.5	18.4	47.5	0.5	47.5	42	47.5	45.1	47.5	46.4	1196860.1	124673.65	1136.28	476.99	18.4	11.1	13.2	20.5	10.3	9.2
1	G10	3	ASXL1	NM_015338	sample	4.99659863945578	37.1972789115646	3.74544671853874	230924.778911565	1700.30898883468	6.22448979591837	25.0408163265306	1.60921980593299	120367.933673469	1820.8923577304	588	46.8	44.9	46.8	44.9	46.8	44.9	46.8	44.9	46.8	44.9	1322150.7	99549.91	1234.43	370.12	22.1	6	10.5	21.8	4.6	11.1
1	G11	1	ASXL2	NM_018263	sample	5.03061224489796	31.3520408163265	3.30353826198887	191867.680272109	1653.63265788106	7.80102040816327	30.1904761904762	1.76749945012444	145229.758503401	2102.26113520368	588	47.3	15.3	47.3	0.3	47.3	42.5	47.3	44.2	47.3	44.7	1389879.79	99657.97	1208.36	362.69	23.5	2.2	13.3	20.1	2.6	15.8
1	G11	2	ASXL2	NM_018263	sample	5.00460829493088	34.4807987711214	2.89977022878735	206862.652841782	1664.92222696936	7.07373271889401	29.247311827957	1.71854101609774	147808.175115207	1992.50948927413	651	46.1	17.5	46.1	0.6	46.1	38.1	46.1	40.4	46.1	41.3	1394625	94444.71	1248.63	350.66	21.2	2.5	22.3	21.4	1.7	24.7
1	G11	3	ASXL2	NM_018263	sample	4.70985915492958	29.4154929577465	2.20731533821401	168126.832394366	1445.34607678301	6.0112676056338	23.987323943662	1.84087926737635	119009.571830986	1838.81521340322	710	40.7	45.2	40.7	45.2	40.7	45.2	40.7	45.2	40.7	45.2	1264866.9	95182.78	1110.2	355.86	21.4	5.6	15.6	19.9	5.1	14.6
1	G12	1	TP53BP1	NM_005657	sample	5.6140350877193	31.1210526315789	2.77886322581199	175746.663157895	1697.91368837772	8.64561403508772	36.5877192982456	2.24951737181699	177878.980701754	2410.20058269304	570	54.6	22.6	54.6	0.4	54.6	48.9	54.6	51.8	54.6	52.5	1289612.98	98177.1	1136.52	370.29	20.7	3.2	15.3	19.6	3.2	16.1
1	G12	2	TP53BP1	NM_005657	sample	5.22036474164134	32.1109422492401	3.12686082782718	179803.209726444	1671.42083875482	7.43009118541033	31.2857142857143	2.05958852837738	153547.281155015	2171.64114756849	658	49.5	20.5	49.5	0.3	49.5	46	49.5	49.1	49.5	49.4	1222704.9	92619.36	1166.17	355.18	19.9	2.1	21	20.5	1.2	16.3
1	G12	3	TP53BP1	NM_005657	sample	5.80897250361795	33.767004341534	3.34214145538511	185943.369030391	1903.16946919771	7.94500723589001	34.5123010130246	2.17809496746713	172848.547033285	2312.33462983592	691	56	54.3	56	54.3	56	54.3	56	54.3	56	54.3	1412833.2	96706.57	1318.79	365.9	23.6	3.8	14.2	24.2	3.9	11.7
1	G13	1	FAT1	NM_005245	sample	3.79663394109397	26.8737727910238	2.56499893648624	170747.711079944	1329.77542484349	5.38288920056101	19.3183730715288	1.37967082596969	80512.840112202	1468.76251293749	713	38.8	9.8	38.8	0	38.8	32	38.8	35.5	38.8	36	1037745.04	78761.03	905.24	287.92	14.6	0.8	22.3	14.2	0.4	29.3
1	G13	2	FAT1	NM_005245	sample	3.3	20.1402777777778	2.02757606787047	116208.475	1178.74881675281	4.45416666666667	17.5027777777778	1.326814151679	81991.2236111111	1361.25707021591	720	37.1	11.2	37.1	0.3	37.1	28.5	37.1	31.2	37.1	31.1	895062.2	85788.87	835.46	330.32	12.1	1.5	22.6	13.6	1.9	21.8
1	G13	3	FAT1	NM_005245	sample	3.94993742177722	23.9224030037547	2.00016066194984	136130.057571965	1216.62224817436	5.09637046307885	18.720901126408	1.33951124077668	80240.7897371715	1434.63053621032	799	39.7	40.6	39.7	40.6	39.7	40.6	39.7	40.6	39.7	40.6	990708.9	81341.9	846.19	305.08	13.3	1.6	17.1	12.8	1.8	17.6
1	G14	1	BAP1	NM_004656	sample	4.18074324324324	31.6081081081081	3.16204053303996	200078.587837838	1492.61047570763	5.82094594594595	24.8682432432432	1.57394826551495	128489.935810811	1649.36909147509	592	43.2	13.7	43.2	0.5	43.2	32.3	43.2	35.1	43.2	35.5	1139219.29	90701.11	1057.57	346.62	16	3.2	21.5	16.6	3	21.6
1	G14	2	BAP1	NM_004656	sample	5.58813559322034	43.9389830508475	3.89949434717392	285785.261016949	1946.88246201196	6.05084745762712	25.7322033898305	1.6017107932122	131381.181355932	1790.53133910335	590	51.9	16.9	51.9	0.5	51.9	33.9	51.9	37.1	51.9	38	1519086.7	102863.02	1376.75	384.28	23.9	5.1	18.8	23.9	3.2	16.6
1	G14	3	BAP1	NM_004656	sample	5.09032258064516	36.15	3.33973331523855	222731.214516129	1647.77114105869	6.34838709677419	26.6370967741935	1.76306951797472	134044.708064516	1866.38966176116	620	45	44.8	45	44.8	45	44.8	45	44.8	45	44.8	1352889.1	103922.69	1188.35	391.99	20.3	6.8	12.4	21	6.3	9.7
1	G15	1	ZNF516	NM_014643	sample	3.78995433789954	21.8356164383562	2.23671722886952	129019.420091324	1242.47139655789	6.76027397260274	28.3721461187215	1.63555863732328	146538.543378995	1921.67740757996	438	41.8	15.8	41.8	0.5	41.8	36.1	41.8	38.8	41.8	39.7	936685.21	112215.53	868.62	425.78	12.3	8.7	12.3	11.9	7.1	12.1
1	G15	2	ZNF516	NM_014643	sample	4.34446764091858	25.2713987473904	2.31430443592132	144590.549060543	1381.55068912948	6.08977035490605	26.6576200417537	1.58798609450808	141496.173277662	1855.37734523149	479	44.9	15.2	44.9	0.4	44.9	35.5	44.9	37.8	44.9	38.2	1020987	108852.27	929.23	414.79	14	6.1	14.4	13.2	5.2	14
1	G15	3	ZNF516	NM_014643	sample	4.48630136986301	24.6050228310502	2.36316846733885	148287.847031963	1313.93643317986	6.91324200913242	30.3538812785388	1.77298902220357	157842.03652968	1945.82013941739	438	41.1	44.3	41.1	44.3	41.1	44.3	41.1	44.3	41.1	44.3	1012979.1	112522.56	929.05	422.99	13.9	10	12.6	13.7	9.4	9.4
1	G16	1	GRIN2A	NM_000833	sample	5.33163265306122	34.9923469387755	3.26139981598999	194932.969387755	1669.22132181137	7.80612244897959	32.9872448979592	1.97102759121379	164010.079081633	2196.92407935423	392	47.7	18.4	47.7	0.8	47.7	43.4	47.7	47.2	47.7	48	1297288.06	104545.98	1179.29	395.77	19.9	4.1	14.3	22.7	4.1	13.8
1	G16	2	GRIN2A	NM_000833	sample	4.39731285988484	27.0537428023033	2.98904231819518	145179.10940499	1505.4410513355	7.87715930902111	34.6180422264875	2.02328525960508	174704.919385797	2177.89362231971	521	46.4	20.3	46.4	1	46.4	41.5	46.4	44.3	46.4	44.7	1085288.1	102487.59	1020.17	396.14	15.7	4.2	19.8	16.7	3.5	17.1
1	G16	3	GRIN2A	NM_000833	sample	5.71722846441948	32.9213483146067	2.84229221997204	180020.775280899	1656.37451928363	8.43632958801498	35.5711610486891	2.12487556905027	186885.715355805	2253.49292665429	534	46.1	52.6	46.1	52.6	46.1	52.6	46.1	52.6	46.1	52.6	1391007.3	99255.29	1214.48	366.24	22.1	6.4	14	21.3	4.5	12
1	G17	1	RF	NA	Neutral	6.092866756393	36.0565275908479	3.2582537471805	194267.916554509	1823.12167340144	6.71870794078062	26.0403768506057	1.77348955695714	133660.559892328	2219.40203972932	743	52.4	16.3	52.4	0.5	52.4	41.9	52.4	44.7	52.4	45	1447541.72	158155.59	1320.02	594.71	25.6	22.7	8.3	24.9	23.3	6.1
1	G17	2	RF	NA	Neutral	5.47435897435897	31.3346153846154	2.96436692359288	171919.888461538	1777.47297970232	6.95897435897436	25.0897435897436	1.65853016051861	133622.865384615	2308.815710439	780	51	11.9	51	0.8	51	41.7	51	44.2	51	45.6	1437670	181587.2	1271.58	667.73	24.5	34.5	6.5	23.7	32.9	5
1	G17	3	RF	NA	Neutral	5.50392670157068	34.9319371727749	3.13528797132659	199517.12434555	1819.61932901968	6.18193717277487	23.705497382199	1.5958087370922	116763.471204188	1936.85111445608	764	49	45.3	49	45.3	49	45.3	49	45.3	49	45.3	1477154.6	97848.13	1364.28	371.75	24.6	3.4	12	26	4.2	11.8
1	G18	1	RF	NA	Neutral	5.83584905660377	38.5396226415094	3.42910997009547	224232.309433962	1877.46542801868	7.0188679245283	28.222641509434	2.00050894764511	145387.386792453	2295.83916972719	530	48.5	18.3	48.5	1.1	48.5	41.1	48.5	45.1	48.5	46	1480452.05	145769.21	1338.88	548.75	24.5	17.5	7.9	26.2	18.7	5.7
1	G18	2	RF	NA	Neutral	5.6256880733945	39.5651376146789	3.44044787032504	231701.649541284	1851.29319334255	7.61651376146789	31.8348623853211	1.94072801407442	159710.155963303	2175.53772563647	545	49.4	18.3	49.4	0.6	49.4	43.1	49.4	45.5	49.4	46.2	1459359.4	122464.83	1338.73	461.23	24.4	6.4	7.2	25	7.3	4.6
1	G18	3	RF	NA	Neutral	5.6356050069541	35.4478442280946	3.13208036844296	187661.399165508	1789.55321976027	6.27260083449235	23.8358831710709	1.55606815596147	119754.382475661	2054.71948835937	719	49.9	47.1	49.9	47.1	49.9	47.1	49.9	47.1	49.9	47.1	1479987.1	129121.51	1308.8	475.17	25.7	13.6	8.2	25.7	12.9	5.4
1	G19	1	RF	NA	Neutral	5.62641509433962	44.0679245283019	4.91148949851552	274903.711320755	1969.36222264462	7.5811320754717	30.1169811320755	1.82242053658171	146603.38490566	2076.24311631717	530	54.7	15.7	54.7	0	54.7	41.1	54.7	44.7	54.7	45.1	1602148.54	113590.72	1417.5	411.96	24.7	5.8	10	24.2	5.3	12.5
1	G19	2	RF	NA	Neutral	5.13194444444444	31.6763888888889	3.10841199107299	183797.877777778	1710.00767023478	6.75277777777778	26.0333333333333	1.71487867160994	134241.65	2104.44422846519	720	48.1	15	48.1	0.7	48.1	38.5	48.1	41.8	48.1	42.6	1362954.9	151207.43	1248.51	562.95	22.4	19.3	7.1	22.4	19.2	5.3
1	G19	3	RF	NA	Neutral	4.6146408839779	28.5883977900553	2.90085163600244	161067.39640884	1554.6369990636	6.1560773480663	25.5386740331492	1.71710839359693	128356.066298343	1887.50718539814	724	43.9	43.5	43.9	43.5	43.9	43.5	43.9	43.5	43.9	43.5	1240968.4	92933.22	1145.6	351.87	20.2	4.8	20.7	20.7	4.3	20.3
1	G20	1	RF	NA	Neutral	6.01056338028169	41.8204225352113	3.65512252900078	240775.271126761	1946.97626135749	7.34859154929578	28.8609154929577	1.81872688377758	143650.554577465	2216.93438434982	568	53.2	17.8	53.2	0.2	53.2	43.3	53.2	45.1	53.2	46.1	1559712.44	104382.7	1431.37	396.08	26.9	3.3	10.7	28.5	2.8	9.7
1	G20	2	RF	NA	Neutral	6.53470919324578	39.6866791744841	3.54414324423091	226348.238273921	2018.77312515676	6.95684803001876	28.6022514071295	1.88506230527522	145165.015009381	2193.13376705033	533	53.3	18	53.3	0.8	53.3	40.9	53.3	44.3	53.3	45	1502053.3	129509.1	1418.13	492.85	26.3	9.8	9.4	26.5	11.6	8.3
1	G20	3	RF	NA	Neutral	5.83676975945017	40.2164948453608	4.29259845009421	234597.534364261	1989.85579925007	5.89518900343643	24.2147766323024	1.82800370509546	124840.735395189	1818.50447266861	582	53.6	42.8	53.6	42.8	53.6	42.8	53.6	42.8	53.6	42.8	1557826.8	102172.44	1426.16	387.66	27.1	4.6	10.8	28.5	4.8	8.6
1	G21	1	RF	NA	Neutral	5.02599388379205	36.0642201834862	2.97180895028568	205795.695718654	1709.21558221419	6.22018348623853	26.2186544342508	1.71045368426958	130167.782874618	1852.98890152946	654	46.2	16.2	46.2	0.3	46.2	36.4	46.2	39.4	46.2	40.2	1373840.13	94346.76	1261.12	361.05	25.1	3.5	21.6	24	3.1	20.3
1	G21	2	RF	NA	Neutral	6.21565731166913	41.1181683899557	3.41764591798698	236543.090103397	1952.43042120828	7.19645494830133	30.1211225997046	2.06409669745501	154132.778434269	2338.04377074242	677	50.2	18.5	50.2	0.6	50.2	43.4	50.2	47.1	50.2	48.2	1636224.5	103875.64	1469.77	391.34	28.1	4.6	14.5	26.9	4.1	14.6
1	G21	3	RF	NA	Neutral	5.90258751902588	34.5281582952816	3.24639845177341	196125.063926941	1772.9198627143	6.26179604261796	25.8949771689498	1.65646770423424	135448.672754947	1956.48155385792	657	49.5	44.3	49.5	44.3	49.5	44.3	49.5	44.3	49.5	44.3	1462513.9	113044.15	1298.04	415.36	24.8	9.4	13.5	23.9	7.5	9.9
1	G22	1	RF	NA	Neutral	5.27083333333333	40.44375	4.59909318871107	257059.645833333	2036.87376347189	6.68958333333333	27.0229166666667	1.76596076787129	135081.7375	2044.18991227139	480	51	14.8	51	0	51	37.7	51	42.3	51	43.3	1517242.49	116646.26	1447.21	436.47	25.6	7.5	14.8	27.3	6.2	12.7
1	G22	2	RF	NA	Neutral	6.19716088328076	38.7555205047319	3.39793298012299	221709.154574132	2031.86214180016	7.54731861198738	30.9731861198738	2.03815105474396	161295.772870662	2471.38172507674	634	52.2	18.6	52.2	1.6	52.2	45.4	52.2	48.3	52.2	50.3	1614536.4	114569.14	1476.53	436.5	27	5.2	9.9	27.1	6	7.4
1	G22	3	RF	NA	Neutral	5.53191489361702	36.09726443769	3.39669758991901	208925.124620061	1939.94493986922	6.33282674772036	25.2537993920973	1.70286752496935	124549.431610942	1982.35605646128	658	52.9	48.2	52.9	48.2	52.9	48.2	52.9	48.2	52.9	48.2	1495485.8	95472.57	1410.88	363.66	26.3	3.5	15.7	27.1	4.1	14.9
1	H03	1	CHEK1	NA	Positive	4.84955752212389	48.7654867256637	4.81768969774844	331290.115044248	2021.05041332454	1	2.79203539823009	0.426010393654199	11009.4911504425	546.087279687793	226	52.2	2.7	52.2	0	52.2	8.4	52.2	11.5	52.2	11.9	1503143.52	130013.32	1384.52	496.45	23.9	11.9	10.6	23.5	11.9	8.4
1	H03	2	CHEK1	NA	Positive	6.08444444444444	52.8977777777778	4.75766917782532	323748.342222222	2044.22049811946	2.17333333333333	9.22222222222222	0.821834926683224	37182.3644444444	820.909286082098	225	61.8	7.6	61.8	0	61.8	16	61.8	17.3	61.8	18.2	1613101.5	125036.85	1387.82	446.18	23.1	10.7	13.3	24.4	7.6	13.8
1	H03	3	CHEK1	NA	Positive	5.90654205607477	57.7523364485981	5.93618956066906	365866.23364486	2216.36088441582	1.67757009345794	7.48598130841121	0.757709539075256	32538.5140186916	644.708906205883	214	58.4	19.2	58.4	19.2	58.4	19.2	58.4	19.2	58.4	19.2	1711179.1	118088.05	1563.6	439.18	29	12.6	15	28.5	10.3	7.5
1	H04	1	CHEK1	NA	Positive	6.77319587628866	54.0515463917526	5.6433332367823	329016.24742268	2461.23184532824	1.22680412371134	4.59278350515464	0.62191179381901	18326.2010309278	642.446434240493	194	70.6	5.2	70.6	0	70.6	10.3	70.6	12.9	70.6	12.4	1599927.52	143556.82	1570.98	531.24	26.3	19.1	10.3	26.8	19.6	9.3
1	H04	2	CHEK1	NA	Positive	5.65591397849462	56.3763440860215	7.30961339466342	369246.580645161	2507.44277683527	1.03225806451613	4.38709677419355	0.561104841363755	21913.0537634409	609.206838750191	186	60.2	4.3	60.2	0	60.2	8.1	60.2	11.3	60.2	11.3	1568044.2	134585.31	1701.74	511.21	26.9	17.7	21	32.3	17.2	17.7
1	H04	3	CHEK1	NA	Positive	5.82843137254902	53.2745098039216	4.97052977233753	330068.06372549	2136.31096774527	1.28921568627451	3.85294117647059	0.619530269164366	16636.612745098	693.544533189453	204	57.8	22.1	57.8	22.1	57.8	22.1	57.8	22.1	57.8	22.1	1655728.7	150550.72	1481.26	540.7	27.5	24	10.8	27.9	23.5	8.3
1	H05	1	CHEK1	NA	Positive	5.19724770642202	46.7018348623853	5.12072433123826	302838.233944954	2048.79787587515	1.22477064220183	4.11926605504587	0.522079176255902	17800.6055045872	646.908391473245	218	56.9	2.8	56.9	0	56.9	9.2	56.9	11	56.9	11.5	1499504.58	166795.91	1403.93	588.82	25.2	28	10.6	25.2	26.6	8.3
1	H05	2	CHEK1	NA	Positive	6.54794520547945	52.9771689497717	5.6542930609978	326152.99086758	2392.98092442905	1.50228310502283	5.18721461187215	0.619485824730958	21230.7716894977	653.519995314012	219	63	4.6	63	0	63	9.1	63	14.2	63	12.8	1684078.1	133534.18	1598.22	508.72	25.6	16.9	18.3	31.5	16.4	14.6
1	H05	3	CHEK1	NA	Positive	5.31358885017422	42.8675958188153	4.40534181660975	262095.540069686	1823.43522433513	1.24738675958188	4.47038327526132	0.635257915303492	19997.2369337979	632.810755494278	287	50.2	20.6	50.2	20.6	50.2	20.6	50.2	20.6	50.2	20.6	1372912.7	119657.74	1262.07	442.36	23	11.5	12.9	24.4	10.5	9.1
1	H06	1	CHEK1	NA	Positive	4.36448598130841	44.018691588785	6.08083952533245	291353.859813084	2436.26195146355	1.6588785046729	5.69626168224299	0.88076512661793	25622.3411214953	1046.44234122149	214	57.9	7	57.9	0	57.9	14	57.9	18.2	57.9	19.2	1559020.29	208876.37	1614.07	799.76	27.1	48.1	21	29.4	50.9	16.4
1	H06	2	CHEK1	NA	Positive	5.08	44.8685714285714	5.97037133770516	285853.171428571	2024.06123045668	1.18857142857143	3.92	0.554800548657692	14967.6285714286	669.92327654062	175	56	3.4	56	0	56	10.9	56	13.7	56	13.7	1414477.1	170253.44	1321.88	641.92	21.1	33.1	16	24	31.4	11.4
1	H06	3	CHEK1	NA	Positive	4.73568281938326	42.8502202643172	5.46890189016506	268690.894273128	2079.28836508326	0.920704845814978	2.62995594713656	0.421754915781866	10069.8281938326	556.231561720061	227	55.9	21.1	55.9	21.1	55.9	21.1	55.9	21.1	55.9	21.1	1379728.3	142546.47	1371.45	535.38	21.6	26	18.1	27.3	26	11.9
1	H07	1	CHEK1	NA	Positive	6.39763779527559	60.4448818897638	6.34723946380647	392548.822834646	2549.18275849461	1.5748031496063	6.64566929133858	0.728172891686907	29189.0511811024	750.616523952546	254	62.6	5.5	62.6	0	62.6	10.6	62.6	14.2	62.6	13.4	1776610.19	105999.74	1712.85	387.04	28.7	5.5	15.4	32.3	3.1	14.6
1	H07	2	CHEK1	NA	Positive	6.34628975265018	57.6113074204947	5.83400132388714	360776.607773852	2340.39599177152	1.54416961130742	6.04240282685512	0.617841819835169	25333.8621908127	592.403445565815	283	63.6	4.6	63.6	0	63.6	9.9	63.6	13.1	63.6	13.1	1752499	133936.48	1591.56	507.02	27.2	14.5	16.6	29	12.7	12.4
1	H07	3	CHEK1	NA	Positive	5.2280701754386	44.1374269005848	5.36574029925243	270689.842105263	2142.93502962394	1.64619883040936	7.06432748538012	0.643758801191292	28601.067251462	623.326666475485	342	58.2	19.9	58.2	19.9	58.2	19.9	58.2	19.9	58.2	19.9	1471004.9	106344.08	1435.09	403.16	24	8.2	19.3	27.5	6.4	9.6
1	H08	1	CHEK1	NA	Positive	5.97073170731707	57.219512195122	6.01003414713601	361845.814634146	2342.12671822867	1.9219512195122	7.11707317073171	0.74798620049389	28373.3073170732	747.761209859123	205	66.8	6.8	66.8	0	66.8	15.1	66.8	18	66.8	17.1	1627823.81	139556.82	1541.36	528.76	25.9	17.6	12.7	26.8	16.6	9.3
1	H08	2	CHEK1	NA	Positive	6.0990099009901	57.1980198019802	5.22719923333283	366654.737623762	2177.62692840393	1.05940594059406	3.71782178217822	0.617437732784267	15785.4059405941	674.838645439673	202	60.9	4.5	60.9	0	60.9	7.4	60.9	10.9	60.9	10.9	1617685.2	150655.1	1467.88	556.35	25.7	17.8	10.9	26.2	16.8	9.4
1	H08	3	CHEK1	NA	Positive	6.37931034482759	55.6206896551724	4.78246534466819	346757.715517241	2272.48845689066	1.19396551724138	4.78448275862069	0.477477596511172	19421.5517241379	492.50933790365	232	66.8	15.5	66.8	15.5	66.8	15.5	66.8	15.5	66.8	15.5	1621808.2	129464.24	1535.41	489.22	24.1	18.5	14.7	27.6	18.1	10.8
1	H09	1	NOTCH2	NM_024408	sample	4.68372943327239	30.8683729433272	2.41042606527441	193546.720292505	1508.70451178754	7.17915904936015	30.8098720292505	2.0000153353416	158553.959780622	2176.3460882927	547	41.5	18.3	41.5	0.4	41.5	43.5	41.5	46.1	41.5	46.4	1197277.33	91888.41	1118.22	348.97	18.3	2.6	15.9	18.1	2.7	18.1
1	H09	2	NOTCH2	NM_024408	sample	4.17492260061919	24.7213622291022	2.35893380359225	134217.445820433	1402.70332836499	5.42260061919505	20.7321981424149	1.38212289200444	105008.047987616	1773.86471052888	646	43.2	11.6	43.2	0.9	43.2	33.3	43.2	36.8	43.2	37.8	1067083.4	105560.02	1003.37	398.67	17.2	4.2	13.9	18.3	3.4	13.3
1	H09	3	NOTCH2	NM_024408	sample	5.7339593114241	35.6854460093897	3.0678892583579	209177.779342723	1753.78406539672	5.82003129890454	24.7871674491393	1.60595056684742	127863.402190923	1842.16731006045	639	48.7	42.9	48.7	42.9	48.7	42.9	48.7	42.9	48.7	42.9	1399868.3	93346.3	1272.65	351.82	24.9	5	13	24.6	4.2	15.2
1	H10	1	FANCM	NM_020937	sample	3.98341625207297	23.5091210613599	2.13669862795508	139520.950248756	1256.50953973589	5.45273631840796	18.6932006633499	1.33882951102526	87644.7263681592	1761.42215786481	603	38.6	8.3	38.6	0.5	38.6	36.2	38.6	38.6	38.6	39.5	1063810.49	99032.3	954.48	369.31	14.9	3.6	13.4	13.9	2.5	15.1
1	H10	2	FANCM	NM_020937	sample	3.19349005424955	20.0397830018083	2.28559409691125	119978.245931284	1249.8417958771	5.63652802893309	18.9222423146474	1.37643681576132	87410.3381555154	1838.44679380077	553	38.7	8	38.7	0.2	38.7	34.5	38.7	40	38.7	41	1004029	111420.87	930.11	419.62	13.2	6.5	15	12.3	5.8	12.3
1	H10	3	FANCM	NM_020937	sample	3.6386292834891	22.9750778816199	2.44551055414973	138513.565420561	1280.97279658254	5.26479750778816	19.1993769470405	1.34605367970427	88231.0981308411	1692.54535659317	642	36.9	44.9	36.9	44.9	36.9	44.9	36.9	44.9	36.9	44.9	1074352.3	96463.21	983.33	367.46	15.9	3.6	15.3	16	4.4	10.9
1	H11	1	RASA1	NM_022650	sample	5.12730061349693	38.8911042944785	3.97517440959732	237195.087423313	1898.98650480804	4.71625766871166	19.0950920245399	1.37230413632013	93636.8573619632	1662.13202171694	652	46.9	12.3	46.9	0	46.9	31.3	46.9	34.5	46.9	35.3	1538643.29	119523.47	1419.18	453.06	26.8	5.7	7.7	27	6	6.4
1	H11	2	RASA1	NM_022650	sample	5.51943462897527	35.9081272084806	3.30662681306055	201010.584805654	1778.60937174029	5.03356890459364	19.8127208480565	1.3981064073063	95565.2756183746	1691.42673678728	566	48.1	11.7	48.1	0.2	48.1	32.7	48.1	35.3	48.1	37.1	1463312.5	103115.63	1331.72	393.57	25.4	2.7	14.5	26.7	3	12.4
1	H11	3	RASA1	NM_022650	sample	6.00910746812386	47.6812386156648	4.50569862219432	285163.976320583	2028.0984641418	4.95992714025501	21.3078324225865	1.5737757852364	103625.429872495	1664.56665903614	549	51	41.2	51	41.2	51	41.2	51	41.2	51	41.2	1651517.4	97731.4	1511.74	373.8	29.3	3.3	10.4	29.3	4.4	8.2
1	H12	1	KDM5C	NM_004187	sample	4.57920792079208	29.9851485148515	2.91320217040455	172366.45379538	1609.84496235909	6.99339933993399	27.023102310231	1.78826101792076	134267.636963696	2166.77388808707	606	45.4	14.4	45.4	0.2	45.4	40.8	45.4	44.6	45.4	45	1358588.12	108435.94	1250.7	412.55	22.8	5	11.4	21.8	5.3	11.1
1	H12	2	KDM5C	NM_004187	sample	5.31699846860643	33.9693721286371	2.96659321509676	196984.13323124	1696.93191955875	6.97549770290965	28.5819295558959	1.77783053052782	149963.725880551	2255.2900752425	653	46.4	16.7	46.4	0.3	46.4	42.4	46.4	44.7	46.4	45.9	1437102.4	121737.21	1282.68	450.58	23	7.2	11.3	23.1	6.9	11.5
1	H12	3	KDM5C	NM_004187	sample	4.58727569331158	30.9412724306688	3.16756529933536	194362.389885807	1667.64220248371	6.38336052202284	24.4371941272431	1.58744991545076	119237.962479608	1989.83216760608	613	45.7	46.8	45.7	46.8	45.7	46.8	45.7	46.8	45.7	46.8	1366807.9	105856.05	1234.97	399.32	21.7	6.9	11.6	20.7	6	10.4
1	H13	1	FAS	NA	sample	3.86823104693141	32.0523465703971	3.12753071092377	211255.877256318	1521.50069745434	8.05595667870036	32.5848375451264	1.940392404232	159848.110108303	2221.82993308348	554	41.7	18.6	41.7	0.4	41.7	45.5	41.7	46.9	41.7	47.5	1246847.35	102188.91	1151.81	392.96	18.1	2.5	12.3	17.3	3.1	9.9
1	H13	2	FAS	NA	sample	4.21673525377229	29.2743484224966	2.99231345842382	179475.459533608	1547.03648437914	7.74211248285322	31.6406035665295	1.82097953088704	162333.160493827	2179.50615794687	729	44.3	18.4	44.3	0.4	44.3	42.1	44.3	44.4	44.3	44.9	1241500.2	111985.7	1143.89	416.81	17.6	4.8	12.8	17.7	3.6	12.2
1	H13	3	FAS	NA	sample	4.88673621460507	35.6304023845007	3.84706028892678	211968.020864382	1662.90561456652	8.56929955290611	33.3099850968703	1.90325492975808	162833.137108793	2283.37540771215	671	47.8	53.4	47.8	53.4	47.8	53.4	47.8	53.4	47.8	53.4	1324566.2	111453.71	1208.3	423.47	20.7	8	11.5	21.2	9.4	9.2
1	H14	1	PTPRC	NR_052021	sample	4.99840510366826	31.8022328548644	2.69770178360528	178895.259968102	1564.71996841479	9.57416267942584	41.0988835725678	2.37133787940044	211701.156299841	2568.57666789865	627	46.4	21.7	46.4	1.1	46.4	52	46.4	55.7	46.4	56	1307448	106810.67	1151.37	401.99	19.1	3.7	12.6	19.3	4.3	8.9
1	H14	2	PTPRC	NR_052021	sample	5.03894472361809	29.1394472361809	2.81517835857759	159880.780150754	1589.38175969128	9.70226130653266	37.6909547738693	2.15710589859427	189809.246231156	2639.9678139507	796	49.4	19.1	49.4	1	49.4	51.8	49.4	55.2	49.4	55.8	1338126.7	105618.08	1161.94	387.91	21	4.6	15.3	18.2	4.9	17
1	H14	3	PTPRC	NR_052021	sample	4.59238363892807	29.0437235543018	2.88538605887224	169343.502115656	1558.18886712113	8.64739069111424	33.6445698166432	1.91074801715711	164057.69393512	2218.01739462103	709	44.9	53	44.9	53	44.9	53	44.9	53	44.9	53	1273430.6	100056.14	1125.87	376.12	19.9	6.2	13.1	18.9	6.1	12.3
1	H15	1	PTPRU	NM_133178	sample	5.30894308943089	40.0040650406504	4.31411395522598	251249.012195122	1894.99110273269	6.42886178861789	29.5223577235772	1.96899867272041	156189.31504065	2078.67256113245	492	48.2	18.9	48.2	1	48.2	39.2	48.2	41.7	48.2	42.1	1486936.64	132105.76	1372.91	498.53	24.4	12.8	9.1	23.8	12.8	7.5
1	H15	2	PTPRU	NM_133178	sample	5.75089605734767	40.6774193548387	4.12713729274746	245179.915770609	1901.69332047553	6.63799283154122	26.8118279569892	1.70086218765255	130269.421146953	1952.09701184103	558	51.1	15.8	51.1	0.7	51.1	38.2	51.1	41.6	51.1	42.3	1512624.6	100231.09	1397.71	370.77	24.9	2.3	15.1	26.5	1.3	15.2
1	H15	3	PTPRU	NM_133178	sample	6.19264448336252	46.8038528896672	4.3129255879396	303025.357267951	2061.40873703144	6.22591943957968	26.4851138353765	1.76407231305502	127053.597197898	1855.46500054129	571	52.2	45.5	52.2	45.5	52.2	45.5	52.2	45.5	52.2	45.5	1615847.3	87912.37	1483.39	321.58	27.3	2.6	14.9	27.8	0.9	18.6
1	H16	1	FUBP1	NM_003902	sample	4.42757009345794	26.5747663551402	2.71629004251973	155486.497663551	1521.11602771732	8.41121495327103	32.5373831775701	1.96012279016492	152784.137850467	2254.01178102715	428	45.8	16.6	45.8	0.5	45.8	48.8	45.8	50.5	45.8	50.9	1173020.63	112390.08	1085.8	417.64	18	6.5	13.3	17.3	6.1	10.5
1	H16	2	FUBP1	NM_003902	sample	4.3859649122807	26.9005847953216	2.39554675625626	169927.483430799	1474.15200596783	8.62962962962963	33.859649122807	2.25001138124531	172888.805068226	2597.35348132754	513	43.7	17.2	43.7	1.4	43.7	47.4	43.7	51.9	43.7	54.4	1212599.5	123657.93	1083.95	454.91	15.2	8.4	9.7	15.8	7.2	9
1	H16	3	FUBP1	NM_003902	sample	4.72359154929578	28.1267605633803	2.57723413738372	162249.783450704	1525.37066704478	8.9137323943662	32.2077464788732	1.93136226818538	151804.834507042	2468.00444929705	568	45.1	59.3	45.1	59.3	45.1	59.3	45.1	59.3	45.1	59.3	1295598.9	112863.35	1139.56	417	18.3	7.4	9.9	18.1	6.3	6.2
1	H17	1	CHEK1	NA	Positive	7.07246376811594	65.1159420289855	7.85371634648637	406450.144927536	2723.18970615954	1.21014492753623	3.8695652173913	0.523520357224002	14954.8876811594	662.000983487679	276	71.7	4.3	71.7	0	71.7	8.7	71.7	12	71.7	10.9	1832546.67	185826.53	1819.45	695.23	32.6	37.3	12.3	37	38.8	9.4
1	H17	2	CHEK1	NA	Positive	5.75084175084175	49.3737373737374	4.94571793422874	313967.777777778	2121.22361107383	1.26936026936027	3.68013468013468	0.800924139715183	13604.5286195286	930.297011693445	297	58.2	4	58.2	0	58.2	8.8	58.2	12.8	58.2	13.8	1533928.6	190841.38	1357.72	702.19	23.9	36.4	13.1	25.3	38	9.8
1	H17	3	CHEK1	NA	Positive	6.58736059479554	52.5836431226766	4.23880862641887	339365.657992565	2196.63785941012	0.836431226765799	2.82156133828996	0.386472758963465	11221.2936802974	511.809915012277	269	61.7	20.1	61.7	20.1	61.7	20.1	61.7	20.1	61.7	20.1	1623407.6	117223.51	1470.78	421.27	24.9	11.2	16	26.8	11.2	11.2
1	H18	1	CHEK1	NA	Positive	5.58767772511848	54.9763033175355	5.82329913844604	349555.777251185	2280.03600677531	2.4218009478673	10.1042654028436	1.18054030876512	47057.9289099526	1268.64627889354	211	58.3	7.6	58.3	0	58.3	19	58.3	26.1	58.3	25.1	1536014.09	199631.63	1503.05	761.85	22.7	48.8	17.5	27	48.8	13.7
1	H18	2	CHEK1	NA	Positive	5.265625	57.3645833333333	6.20882427065413	366336.390625	2216.94011871307	0.895833333333333	3.265625	0.673944592581517	13427.6145833333	584.819803154157	192	58.9	3.6	58.9	0	58.9	5.2	58.9	8.9	58.9	8.9	1491155.4	141359.35	1459.78	538.95	25	24	20.8	26.6	23.4	14.1
1	H18	3	CHEK1	NA	Positive	5.86075949367089	55.42194092827	7.54649113581811	372402.928270042	2413.54796382025	1.13080168776371	4.64556962025316	0.566206748717428	19791.6455696203	551.108388463806	237	62.4	19.8	62.4	19.8	62.4	19.8	62.4	19.8	62.4	19.8	1591810.1	125777.19	1583.89	464.63	26.2	16.5	13.1	29.1	14.3	8
1	H19	1	CHEK1	NA	Positive	6.07522123893805	56.3849557522124	6.68152452289765	362667.721238938	2359.14377747427	1.2787610619469	4.19026548672566	0.68041313767498	15937.0442477876	698.507729613913	226	65	5.3	65	0.4	65	9.3	65	13.7	65	11.9	1497433.26	146944.46	1576.39	584.1	26.1	21.2	15.9	28.8	21.2	11.1
1	H19	2	CHEK1	NA	Positive	4.43915343915344	52.7883597883598	10.6842760303902	356219.306878307	2382.82614964419	1.04232804232804	4.84656084656085	0.706111060408569	23801.7619047619	638.87746108186	189	61.9	4.8	61.9	0.5	61.9	6.9	61.9	10.1	61.9	9	1371298.7	126246.24	1463.24	476.75	22.2	12.2	20.1	25.4	13.8	18.5
1	H19	3	CHEK1	NA	Positive	6.55038759689922	55.1356589147287	5.48795995326311	348300.868217054	2344.63856704328	1.26744186046512	4.28682170542636	0.618449359451411	15649.480620155	582.649800364736	258	65.1	21.7	65.1	21.7	65.1	21.7	65.1	21.7	65.1	21.7	1713438.7	118867.25	1514.91	428.11	26.7	11.2	13.2	28.3	10.1	10.9
1	H20	1	CHEK1	NA	Positive	5.66666666666667	57.5084745762712	6.88885001350928	362031.429378531	2334.00590124377	1.50282485875706	5.6271186440678	0.655215358066587	24575.6440677966	707.43293369946	177	67.8	4.5	67.8	0	67.8	11.3	67.8	14.7	67.8	14.1	1490549.01	126530.42	1507.69	483.02	23.7	13	15.3	26.6	13.6	15.8
1	H20	2	CHEK1	NA	Positive	5.20379146919431	44.4691943127962	4.59437385462953	275106.379146919	1990.08012319679	1.58767772511848	6.17535545023697	0.801912561516687	26386.1706161137	714.467605435915	211	58.8	5.2	58.8	0	58.8	11.4	58.8	14.7	58.8	14.7	1394106.3	140627.02	1311.72	533.65	20.4	18	13.7	23.7	16.6	11.8
1	H20	3	CHEK1	NA	Positive	5.31838565022422	44.1928251121076	4.12803567494165	258990.452914798	1843.12479515019	1.43946188340807	5.20179372197309	0.557774288857776	21006.798206278	587.731252475023	223	58.7	21.5	58.7	21.5	58.7	21.5	58.7	21.5	58.7	21.5	1319856.9	124453.72	1172.23	466.35	20.6	16.1	13.5	20.6	15.2	9.4
1	H21	1	CHEK1	NA	Positive	5.23414634146341	43.4585365853659	5.37851215137667	258419.27804878	2055.91343006628	0.868292682926829	2.68780487804878	0.436228698558609	10170.9073170732	532.424730496223	205	63.4	2.4	63.4	0	63.4	5.9	63.4	8.8	63.4	8.3	1304578.8	133751.15	1271.89	506.43	19	15.6	18	23.9	16.6	16.1
1	H21	2	CHEK1	NA	Positive	5.46666666666667	51.852380952381	5.01374917297786	341032.076190476	2064.35099292309	1	6.20952380952381	0.639824374194122	38105.3571428571	562.509900042487	210	56.2	5.2	56.2	0.5	56.2	6.2	56.2	11.4	56.2	11.4	1541728.3	127008.01	1349.28	488.22	22.9	17.6	22.9	25.2	14.3	16.7
1	H21	3	CHEK1	NA	Positive	6.13191489361702	53.5617021276596	5.71746547249313	334226.6	2234.86742636234	0.948936170212766	3.34042553191489	0.509823797889307	13372.6595744681	524.591135465505	235	57.4	20	57.4	20	57.4	20	57.4	20	57.4	20	1475031.2	116138.02	1465.72	434.59	23	12.3	20	28.9	11.9	13.6
1	H22	1	CHEK1	NA	Positive	5.24752475247525	49.7227722772277	5.22618776022426	327258.49009901	2206.33503980664	1.65346534653465	6.8960396039604	0.669535562882022	30368.2722772277	723.451605482115	202	59.9	5.9	59.9	0	59.9	10.4	59.9	12.4	59.9	12.9	1376591.79	117158.78	1401.64	439.04	21.3	9.9	15.3	24.8	6.9	12.4
1	H22	2	CHEK1	NA	Positive	5.27380952380952	59.7142857142857	7.20780934187345	415121.345238095	2184.96679958987	1.14880952380952	4.18452380952381	0.573821697482412	17436.9761904762	551.823082053163	168	60.7	2.4	60.7	0	60.7	8.9	60.7	10.1	60.7	9.5	1593627.6	128388.69	1485.47	470.62	23.2	13.7	20.2	24.4	12.5	16.1
1	H22	3	CHEK1	NA	Positive	3.97692307692308	30.2384615384615	3.81629371138903	177906.330769231	1459.01460724832	2.09615384615385	7.88846153846154	0.721635660820834	30124.6423076923	650.103910667853	260	48.1	23.1	48.1	23.1	48.1	23.1	48.1	23.1	48.1	23.1	1008718.3	97288.58	936.76	358.38	15.4	6.5	23.5	14.6	6.2	18.8
1	I03	1	RPA32	NA	Positive	7.02168021680217	49.6043360433604	5.86949785754388	290120.894308943	2142.79192579122	0.29810298102981	1.23577235772358	0.370302619692864	7110.50948509485	257.675342334842	369	65	1.6	65	0.3	65	1.4	65	5.1	65	4.9	1585210.64	101463.88	1380.92	374.71	25.2	6.5	16.3	23	4.6	16
1	I03	2	RPA32	NA	Positive	5.85878962536023	36.6801152737752	3.58510976027952	211799.475504323	1860.70520113661	0.492795389048991	1.10374639769452	0.31994347916787	3566.23919308357	332.842281222447	347	59.9	1.4	59.9	0	59.9	1.7	59.9	4.3	59.9	3.5	1354678	101311.51	1182.43	372.74	19.6	5.5	23.6	18.2	5.2	22.8
1	I03	3	RPA32	NA	Positive	7.37751004016064	49.9196787148594	3.84332947869432	276185.136546185	1892.75256396133	0.706827309236948	1.8714859437751	0.338209516370582	7067.31325301205	321.104676678869	249	61.8	14.9	61.8	14.9	61.8	14.9	61.8	14.9	61.8	14.9	1618576.9	111695.73	1258.77	392.63	22.1	7.6	8.4	20.5	4.8	8.4
1	I04	1	RPA32	NA	Positive	6.14241486068111	41.2260061919505	4.8111201021453	253896.464396285	1863.04135256862	0.594427244582043	2.07739938080495	0.346727465631845	9446.14860681115	362.999330146356	323	59.1	2.2	59.1	0	59.1	3.7	59.1	7.4	59.1	5.9	1402633.55	108114.78	1218.13	390.61	18.6	6.8	17.6	16.1	5.6	17.6
1	I04	2	RPA32	NA	Positive	7.09621993127148	46.254295532646	4.29279786967804	253241.041237113	1972.08336990046	0.567010309278351	1.90034364261168	0.368390815661889	7771.43298969072	347.656042271664	291	63.6	2.4	63.6	0	63.6	4.5	63.6	7.2	63.6	7.2	1531277	103797.31	1238.91	367.13	23	5.8	22.3	22	3.1	20.3
1	I04	3	RPA32	NA	Positive	6.2398753894081	38.0404984423676	3.06896916297853	207806.342679128	1704.60222093886	0.333333333333333	1.07788161993769	0.266604985985212	4994.11526479751	269.332694503743	321	56.4	13.1	56.4	13.1	56.4	13.1	56.4	13.1	56.4	13.1	1406179.1	106195.44	1144	383.72	22.7	8.7	15.3	19.9	5.9	11.2
1	I05	1	RPA32	NA	Positive	5.94472361809045	47.3592964824121	5.62985733030053	291227.989949749	2007.60536262955	0.771356783919598	2.23618090452261	0.414687629633009	9771.26884422111	442.436793012392	398	60.3	2.3	60.3	0	60.3	4.3	60.3	7.8	60.3	6.8	1522983.87	133381.86	1345.59	489.21	20.6	14.6	10.3	22.4	11.6	7.5
1	I05	2	RPA32	NA	Positive	6.61927710843374	51.8409638554217	4.41491287639187	300354.8	2001.37727459806	0.544578313253012	1.4433734939759	0.316113378096574	5201.21686746988	327.932955958143	415	61	1.7	61	0	61	3.1	61	6	61	5.3	1687274.2	121960.76	1374.33	437.35	24.8	8.4	12	23.1	5.8	8.7
1	I05	3	RPA32	NA	Positive	6.56852791878173	46.6294416243655	5.30367512071254	271333.421319797	2000.1470241855	0.403553299492386	1.15482233502538	0.283485146205795	3686.52538071066	240.453270789559	394	61.4	11.2	61.4	11.2	61.4	11.2	61.4	11.2	61.4	11.2	1520779.4	104972.75	1298.91	374.86	23.4	8.4	18	22.6	6.6	14
1	I06	1	RPA32	NA	Positive	6.78885630498534	51.891495601173	5.34762776650845	305713.114369501	2200.72722711361	0.680351906158358	2.04398826979472	0.366612383987751	8179.58357771261	370.086941349648	341	68	2.3	68	0	68	4.7	68	7.6	68	6.5	1639423.95	126970.83	1448.04	457.9	25.5	10.3	9.7	25.5	8.5	10.6
1	I06	2	RPA32	NA	Positive	6.70712401055409	49.7044854881267	5.33479495559415	298749.643799472	2081.71534832296	0.799472295514512	2.33509234828496	0.376295891962303	9069.27704485488	397.051620130968	379	61.2	2.6	61.2	0	61.2	5.5	61.2	8.2	61.2	8.2	1620603.1	113466.58	1399.49	416.15	23.7	7.7	16.6	22.7	5.8	14.2
1	I06	3	RPA32	NA	Positive	5.76923076923077	44.0198511166253	5.31674507814382	259858.394540943	1893.83563064407	0.58560794044665	1.72208436724566	0.45090747261154	5782.62034739454	343.270032821843	403	63.8	15.6	63.8	15.6	63.8	15.6	63.8	15.6	63.8	15.6	1484691.1	96492	1225.09	350.59	21.3	4.7	12.9	20.8	4.7	11.9
1	I07	1	RPA32	NA	Positive	6.64102564102564	52.4179487179487	5.45567379138246	304679.694871795	2146.25300712005	0.571794871794872	1.45641025641026	0.30441178647061	4732.1	370.027152163857	390	63.6	1.3	63.6	0	63.6	4.1	63.6	6.4	63.6	6.7	1712568.54	117007.85	1456.7	432.36	26.4	9.5	12.6	25.9	6.2	11.8
1	I07	2	RPA32	NA	Positive	7.47428571428571	57.9457142857143	6.09482330006125	354803.86	2303.34843194908	0.611428571428571	1.50857142857143	0.412551411369145	4626.42571428571	411.876709649109	350	68.9	2.6	68.9	0	68.9	4.3	68.9	8.6	68.9	7.7	1783413.1	137429.4	1462.64	495.56	24	16	14.3	25.1	12.6	10.3
1	I07	3	RPA32	NA	Positive	5.56692913385827	41.3280839895013	4.22396041251579	240573.049868766	1850.66771096094	0.215223097112861	0.412073490813648	0.206142982127234	944.094488188976	210.928736167594	381	56.7	11	56.7	11	56.7	11	56.7	11	56.7	11	1443039	121115.78	1238.92	440.14	21.5	13.4	11	20.7	11.3	8.4
1	I08	1	RPA32	NA	Positive	6.21264367816092	56.8965517241379	6.83319329319938	358161.83908046	2321.60054679072	0.655172413793103	1.75287356321839	0.460113804432105	6652.2183908046	481.05194585191	348	62.9	3.2	62.9	0	62.9	4.6	62.9	8.9	62.9	8	1705419.98	105498.5	1543.86	386.09	27	5.7	16.4	26.1	4.3	14.7
1	I08	2	RPA32	NA	Positive	6.15116279069767	43.2122093023256	4.15563711579262	251682.89244186	2048.83882682237	0.412790697674419	1.05232558139535	0.416632059800664	3139.58139534884	365.075329316894	344	64.2	2.6	64.2	0	64.2	1.7	64.2	7.3	64.2	6.1	1526480.3	117845.53	1300.62	443.34	22.7	9.9	16.9	22.4	8.1	12.8
1	I08	3	RPA32	NA	Positive	5.8719512195122	39.5060975609756	3.85042334543873	219102.707317073	1832.58710419515	0.478658536585366	0.939024390243902	0.357297808898419	2624.87804878049	382.764169481744	328	58.5	18.9	58.5	18.9	58.5	18.9	58.5	18.9	58.5	18.9	1341071	127278.8	1152.32	453.5	18.9	16.2	12.2	18.6	14	9.5
1	I09	1	ARHGAP35	NM_004491	sample	5.19938650306749	27.3972392638037	2.54879009084229	145807.846625767	1685.21709486427	7.86349693251534	34.0061349693252	2.36269169687906	172662.38803681	2554.83507500571	652	51.4	25.2	51.4	0.9	51.4	48.2	51.4	53.7	51.4	54.8	1291659.12	109170.41	1181.54	420.09	20.9	4.3	9.7	20.2	5.7	9
1	I09	2	ARHGAP35	NM_004491	sample	4.41824440619621	26.1927710843373	2.46421654328931	142366.972461274	1528.93486473875	7.37177280550774	32.7091222030981	2.35396722048296	173636.920826162	2606.08675047474	581	45.8	23.6	45.8	0.9	45.8	48.5	45.8	53.4	45.8	54	1150719.6	130783.05	1090.74	497.52	17.6	9.8	7.7	18.2	10.2	5.2
1	I09	3	ARHGAP35	NM_004491	sample	4.92550143266476	27.8997134670487	2.463843437594	150821.565902579	1606.62462382848	7.69770773638968	33.6260744985673	2.23856739324667	169861.361031519	2494.80786176664	698	44.7	57	44.7	57	44.7	57	44.7	57	44.7	57	1295851	105436.46	1214.43	399.77	22.1	5.2	9.6	22.9	4.9	7.3
1	I10	1	AHNAK	NM_024060	sample	2.87477638640429	14.0089445438283	1.46820462134022	66020.1806797853	892.825495465837	5.97316636851521	23.4114490161002	1.54533887209973	109082.737030411	1654.53691684232	559	34	14.3	34	0.2	34	34.3	34	38.3	34	38.5	760192.75	88793.96	642.73	320.73	10.9	2.9	20	8.8	2.3	26.3
1	I10	2	AHNAK	NM_024060	sample	3.47972972972973	19.7533783783784	1.80861555596456	110061.471283784	1059.01105110278	7.74155405405405	32.3885135135135	1.78893445413685	155856.951013514	1974.05820331486	592	32.8	17.6	32.8	0.7	32.8	40.9	32.8	43.1	32.8	43.6	966751	96507.67	810.76	353.05	13.2	3.5	18.4	12.5	2.7	23.5
1	I10	3	AHNAK	NM_024060	sample	3.08781362007168	15.2777777777778	1.96241010405511	80731.9659498208	1020.7130254495	6.05555555555556	24.7939068100358	1.55765642928968	121225.245519713	1637.86103497212	558	31.5	43.2	31.5	43.2	31.5	43.2	31.5	43.2	31.5	43.2	863630.3	96011.75	753.78	355.22	12.2	4.8	14.7	12.4	5.2	12.9
1	I11	1	SH2B3	NM_005475	sample	3.5872801082544	19.9079837618403	1.995293437326	108872.301759134	1229.11803473656	7.09472259810555	26.1136671177267	1.54125688980851	141948.322056834	2220.24862353985	739	36.4	11.8	36.4	1.1	36.4	39.4	36.4	42.6	36.4	42.9	1102054.75	180727.98	939.3	644.61	16.5	33.8	5.5	16.1	30.2	3.2
1	I11	2	SH2B3	NM_005475	sample	3.76377952755906	23.4740157480315	2.10152213093503	137031.456692913	1248.59691480481	7.10551181102362	26.8425196850394	1.65642664062263	138518.900787402	2158.09684170732	635	37	15.1	37	0.9	37	40.6	37	44.6	37	45.7	1086136.5	138883.06	963.65	503.67	16.7	14.3	11.2	16.2	13.5	7.2
1	I11	3	SH2B3	NM_005475	sample	4.31902718168813	23.0185979971388	2.06162200992955	122540.503576538	1412.80085730136	7.30472103004292	27.5937052932761	1.68770344974972	149692.928469242	2339.73294630252	699	42.5	51.6	42.5	51.6	42.5	51.6	42.5	51.6	42.5	51.6	1193454.8	165839.92	1039.61	598.36	19.7	32.3	4.4	18.6	30.5	2
1	I12	1	MSH2	NM_000251	sample	5.76748251748252	43.3181818181818	4.58996335078106	257017.33041958	2041.32126787044	4.65909090909091	19.6118881118881	1.58024554414125	103046.199300699	1896.6895172583	572	51.2	13.8	51.2	0.7	51.2	31.8	51.2	35	51.2	36.4	1529066.5	177134.04	1493.97	699.77	28	29.5	5.6	29.5	35	4.2
1	I12	2	MSH2	NM_000251	sample	6.35471698113208	50.177358490566	4.95886418870453	300966.337735849	2148.25864739632	4.40188679245283	19.2924528301887	1.5748450857796	110693.924528302	1882.64554394291	530	51.3	13.6	51.3	1.3	51.3	29.2	51.3	34.3	51.3	36.2	1707007.7	184797.99	1610.09	714.34	30	34.2	7.9	31.5	36.4	5.8
1	I12	3	MSH2	NM_000251	sample	5.17021276595745	33.387537993921	4.1419921666139	185830.475683891	1905.55431429416	4.35106382978723	17.1580547112462	1.33179899250156	94919.3282674772	1770.40531980813	658	48	40	48	40	48	40	48	40	48	40	1451349.2	196424.26	1424.61	772.53	27.5	47	8.2	29.5	54.7	4.6
1	I13	1	NOTCH1	NM_017617	sample	5.57369255150555	38.4992076069731	3.69718530443067	237945.998415214	1888.07944471244	6.97464342313788	28.4928684627575	1.936346587072	146719.061806656	2260.13657745856	631	50.2	17.7	50.2	0.6	50.2	43.1	50.2	46.3	50.2	47.2	1505646.74	116650.58	1361.54	437.04	24.4	5.2	6.5	24.6	4.8	6.5
1	I13	2	NOTCH1	NM_017617	sample	5.35122699386503	36.340490797546	3.28736559481923	212451.165644172	1785.72224563014	6.83895705521472	27.2822085889571	1.68681707844266	138693.869631902	2089.67289373262	652	47.5	15.3	47.5	0.6	47.5	38.8	47.5	41.6	47.5	42	1451537.4	134048.74	1339.99	499.48	23.8	10.9	8.9	23.6	9.8	5.4
1	I13	3	NOTCH1	NM_017617	sample	4.41267123287671	29.3356164383562	2.82950075724531	175146.967465753	1617.01408280602	6.29280821917808	24.2123287671233	1.71065730517143	116268.102739726	2099.33518297531	584	43.8	51.7	43.8	51.7	43.8	51.7	43.8	51.7	43.8	51.7	1271236.8	101522.92	1217.61	385.06	19	5	9.9	20.7	5.5	8.9
1	I14	1	RAD51	NM_133487	sample	2.25986842105263	13.0065789473684	2.14757110358991	78862.7565789474	944.480954542679	3.96052631578947	15.1019736842105	1.12059408986718	71330.1381578947	1214.83995734922	304	37.5	11.2	37.5	0	37.5	22	37.5	27.3	37.5	27	609427.93	116841.14	602.73	435.04	7.2	5.9	9.2	6.6	4.9	6.2
1	I14	2	RAD51	NM_133487	sample	2.68227424749164	14.7257525083612	1.30839020079277	73355.0802675585	800.547329106753	4.26086956521739	15.2006688963211	0.990089893134187	67135.3377926421	1063.90071877085	299	37.1	6.7	37.1	0	37.1	20.1	37.1	24.7	37.1	23.7	654666.6	115843.99	522.43	415.1	6	6.4	10.7	6.7	6.4	8.4
1	I14	3	RAD51	NM_133487	sample	2.36214953271028	18.2429906542056	2.7715665189647	114645.518691589	927.690093526073	3.99299065420561	14.0957943925234	0.884188286822915	67511.7359813084	1131.29250282845	428	36.4	30.6	36.4	30.6	36.4	30.6	36.4	30.6	36.4	30.6	723410.5	124002.36	625.96	455.88	7.7	14	9.6	7.7	11.2	5.1
1	I15	1	ZFHX4	NM_024721	sample	3.84502446982055	18.6672104404568	2.07661347172919	97341.955954323	1336.99538240851	8.13866231647635	33.9347471451876	2.21647234179459	161726.536704731	2328.92214027885	613	43.4	21.2	43.4	0.7	43.4	48.8	43.4	52.9	43.4	52.9	970588.75	96184.15	876.8	354.51	14.2	2	14	13.9	2	18.1
1	I15	2	ZFHX4	NM_024721	sample	4.08849557522124	19.7752212389381	2.01571736945983	106065.922123894	1288.70177540927	9.30973451327434	39.4212389380531	2.27671832573612	193481.557522124	2424.09425010935	565	47.3	23	47.3	1.1	47.3	50.6	47.3	53.1	47.3	53.6	951313.1	94063.26	858.58	342.98	11.7	1.8	18.8	11.2	1.4	21.8
1	I15	3	ZFHX4	NM_024721	sample	4.39028213166144	22.9373040752351	2.70354132557651	130802.152037618	1398.28843440327	9.1974921630094	37.9294670846395	2.30214366130075	180524.510971787	2462.75254989494	638	44.5	61.6	44.5	61.6	44.5	61.6	44.5	61.6	44.5	61.6	1086951.9	92701.3	959.86	335.68	15.8	3.3	13	14.7	3	11.4
1	I16	1	KMT2C	NM_170606	sample	4.65	26.3325	2.25954966865	145942.085	1350.08950579934	7.6325	31.0675	2.03383339617386	151697.6175	2205.71892246706	400	43	17.5	43	0.8	43	44.2	43	48.2	43	48.8	1077815.53	108461.85	974.23	421.49	15.5	5.2	12.8	15.2	5.5	10.2
1	I16	2	KMT2C	NM_170606	sample	4.23284823284823	28.5550935550936	3.08988462928912	170447.004158004	1446.79771322556	7.16839916839917	31.968814968815	2.05083104072065	169858.087318087	2234.33912409718	481	42.8	20.6	42.8	1.2	42.8	41.4	42.8	43.7	42.8	44.7	1146841.8	170295.26	1013.86	647.52	14.3	29.1	8.5	15.2	30.6	5.6
1	I16	3	KMT2C	NM_170606	sample	5.18307086614173	29.4192913385827	3.28046808832613	171506.220472441	1627.39596022437	8.07874015748031	33.25	2.03907699915545	164062.027559055	2165.90397147449	508	48.6	51.8	48.6	51.8	48.6	51.8	48.6	51.8	48.6	51.8	1291512.4	107661.88	1116.69	394.07	19.1	6.5	12.4	18.1	5.7	11.4
1	I17	1	RPA32	NA	Positive	7.5	53.4039735099338	5.51184524994484	303166.48013245	2123.41988351021	0.731788079470199	1.78807947019868	0.365232244814442	5568.52649006623	447.763610135116	302	61.9	2	61.9	0	61.9	5.3	61.9	9.6	61.9	8.6	1705885.8	126358.67	1420.02	456.41	26.5	12.3	13.6	26.5	7.6	9.9
1	I17	2	RPA32	NA	Positive	7.71469740634006	56.0605187319885	5.83152764218771	341296.193083573	2314.86408644317	0.567723342939481	1.50720461095101	0.324965978226065	6053.12391930836	373.523638743076	347	64.8	1.2	64.8	0	64.8	3.2	64.8	6.1	64.8	5.2	1755736.8	115176.07	1509.1	413	27.4	8.1	17.6	27.7	6.9	18.7
1	I17	3	RPA32	NA	Positive	7.14089347079038	50.53264604811	3.92110194618013	290291.003436426	1980.06576564613	0.604810996563574	1.52577319587629	0.334540421396091	4933.29553264605	331.327796165441	291	60.5	16.5	60.5	16.5	60.5	16.5	60.5	16.5	60.5	16.5	1626713.5	82758.94	1330.54	299.15	25.8	3.1	24.1	24.4	1	25.1
1	I18	1	RPA32	NA	Positive	6.55862068965517	40.4931034482759	4.36691289351177	246666.65862069	2054.45415139386	0.627586206896552	2.27241379310345	0.429858465852381	12777.075862069	409.154639932471	290	65.9	1.7	65.9	0.3	65.9	3.8	65.9	7.2	65.9	5.9	1429676.26	91667.01	1241.22	334.21	21	3.4	22.1	20.7	1.4	23.4
1	I18	2	RPA32	NA	Positive	7.3469387755102	58.0714285714286	5.64309394155164	352401.724489796	2280.32393907916	0.530612244897959	1.15986394557823	0.354378822235965	3271.57142857143	424.002361321019	294	65.6	1	65.6	0	65.6	3.4	65.6	7.8	65.6	6.8	1706567.8	111037.7	1528.17	405.42	26.2	8.5	19	25.9	4.4	15.3
1	I18	3	RPA32	NA	Positive	6.35294117647059	48.7904411764706	4.83058959249117	292620.393382353	2037.64022038892	0.764705882352941	2.93014705882353	0.470417300195858	14429.0845588235	394.815712003946	272	63.6	16.9	63.6	16.9	63.6	16.9	63.6	16.9	63.6	16.9	1565558.2	103841.93	1302.64	385.14	22.4	7.7	14.7	22.4	6.2	11
1	I19	1	RPA32	NA	Positive	5.80177514792899	47.9437869822485	6.07220123913131	302134.828402367	1980.99960452045	0.72189349112426	3.7189349112426	0.48586838101491	22704.275147929	458.866691739731	338	61.8	2.7	61.8	0.6	61.8	3.3	61.8	5.9	61.8	5.3	1416174.27	128191.26	1313.08	483.37	19.8	16.3	17.2	22.2	15.7	15.1
1	I19	2	RPA32	NA	Positive	6.40055248618784	52.5718232044199	5.00304889990029	325400.317679558	2031.38790094251	0.726519337016575	1.79558011049724	0.394095535822531	6701.81491712707	372.716506518544	362	63	2.8	63	0	63	4.1	63	9.7	63	8.6	1581554.4	107635.87	1357.38	399.45	21.3	7.2	19.9	21	5.5	14.6
1	I19	3	RPA32	NA	Positive	6.55497382198953	51.4109947643979	6.43127312298775	324705.505235602	2184.61153006379	0.507853403141361	1.15968586387435	0.360664183111827	3771.55497382199	393.877081980231	382	64.9	18.8	64.9	18.8	64.9	18.8	64.9	18.8	64.9	18.8	1632606.7	103715.5	1410.12	373.64	23	7.6	15.4	23.3	6.3	13.6
1	I20	1	RPA32	NA	Positive	6.70684039087948	61.228013029316	5.86872020947146	399909.299674267	2173.689132556	0.853420195439739	2.64820846905537	0.606854051730187	10510.5309446254	594.20159318643	307	62.5	3.6	62.5	0	62.5	4.2	62.5	10.7	62.5	9.1	1736804.37	135327.64	1473.07	482.79	24.4	15.6	14	21.8	16.3	10.1
1	I20	2	RPA32	NA	Positive	7.01612903225806	51.9064516129032	4.43534135469734	313045.267741936	2021.0590977336	0.645161290322581	2.0741935483871	0.317847864466749	8449.76451612903	345.938752576835	310	60.3	1.6	60.3	0	60.3	4.5	60.3	6.8	60.3	5.8	1704327	115588.61	1351.05	411.24	23.9	6.1	16.1	21.9	4.8	15.8
1	I20	3	RPA32	NA	Positive	6.896	49.064	5.19796425921091	309028.136	2181.45079162495	1.068	3.752	0.557886883876358	15209.132	584.717679124891	250	70	22	70	22	70	22	70	22	70	22	1510792.3	134966.35	1328.55	490.14	19.2	18	11.6	19.2	18.4	9.6
1	I21	1	RPA32	NA	Positive	7.15962441314554	54.0070422535211	5.31505178883441	326373.856807512	2164.60481081201	0.244131455399061	0.901408450704225	0.302503912363067	4826.87323943662	271.64619041415	426	61	1.4	61	0.2	61	1.6	61	4.2	61	3.3	1673774.65	93904.54	1442.13	343.4	24.9	4.2	23.2	23.5	3.1	21.4
1	I21	2	RPA32	NA	Positive	7.32009345794393	49.9789719626168	4.77295821039499	304275.310747664	2190.92209777104	0.446261682242991	1.25700934579439	0.342067693469563	4900.52102803738	338.815375661266	428	67.1	1.9	67.1	0	67.1	3	67.1	5.6	67.1	4.7	1649421.1	97378.09	1391.41	356.03	25	5.6	22.4	24.5	4.4	22.7
1	I21	3	RPA32	NA	Positive	6.38648648648649	51.9810810810811	4.89707302642618	322392.932432432	2067.11029175473	0.713513513513514	1.79189189189189	0.338333703411103	6308.02972972973	361.676834701796	370	61.9	17.6	61.9	17.6	61.9	17.6	61.9	17.6	61.9	17.6	1586563	100230.52	1362.09	361.19	23.8	7	17	21.6	4.9	15.9
1	I22	1	RPA32	NA	Positive	6.58522727272727	47.0568181818182	4.57205949767872	286213.823863636	2019.62448284858	0.480113636363636	1.44602272727273	0.322341720779221	4797.66477272727	294.154880586931	352	64.8	2.3	64.8	0	64.8	3.1	64.8	6	64.8	5.7	1551886.31	96075.6	1264.98	345.13	24.4	4.3	18.5	21.9	3.1	19
1	I22	2	RPA32	NA	Positive	6.64705882352941	53.2352941176471	6.22046845629331	333973.91503268	2135.69380301254	0.745098039215686	2.94771241830065	0.477078567764842	10630.0098039216	382.564441172691	306	66.7	4.2	66.7	0	66.7	4.9	66.7	8.5	66.7	7.2	1589807.4	106207.87	1329.92	377.41	23.2	6.2	23.5	20.9	4.2	19.9
1	I22	3	RPA32	NA	Positive	6.28350515463918	48.2036082474227	5.66568602385161	297764.574742268	2056.89088411994	0.554123711340206	1.79381443298969	0.403161071460041	6470.57989690722	364.346860426006	388	63.1	18.3	63.1	18.3	63.1	18.3	63.1	18.3	63.1	18.3	1469734	87762.84	1338.19	321.78	19.1	4.6	21.1	23.2	2.3	19.3
1	J03	1	ATR	NA	Positive	7.58139534883721	57.2198731501057	4.46152577861608	314761.566596195	2419.71399592757	3.09090909090909	15.0126849894292	1.26573162927871	69264.9006342495	1109.60295275125	473	58.4	12.5	58.4	0	58.4	23.3	58.4	24.3	58.4	24.5	1952147.17	91496.56	1779.63	348.08	37.4	2.3	14.6	39.3	2.1	17.1
1	J03	2	ATR	NA	Positive	6.82725527831094	43.0998080614203	4.1010513715588	225054.550863724	2292.71613939482	3.22840690978887	15.7159309021113	1.43559253204386	76825.2629558541	1195.77565056581	521	60.3	12.9	60.3	0.4	60.3	24	60.3	25.7	60.3	26.1	1725295	87570.38	1681.05	349.57	36.3	1.3	20.5	39.3	1.3	15
1	J03	3	ATR	NA	Positive	4.75704225352113	20.8855633802817	1.83734091341777	90080.698943662	1481.29041491427	1.97711267605634	8.32922535211268	0.76785540176918	33691.8133802817	740.669636447913	568	43.1	21.8	43.1	21.8	43.1	21.8	43.1	21.8	43.1	21.8	1272992.8	83898.78	1167.58	313.16	31.3	1.4	13.7	31.2	0.9	13.9
1	J04	1	ATR	NA	Positive	6.8625678119349	51.9258589511754	4.36175665187608	290496.703435805	2363.83887642551	3.0506329113924	15.1663652802893	1.20095974025551	70077.8535262206	1033.02578196142	553	57	12.8	57	0	57	21.2	57	23.5	57	22.8	1814348.51	96034.03	1724.97	368.84	36.2	1.6	13	38.3	2.5	15.4
1	J04	2	ATR	NA	Positive	7.27329192546584	52.9482401656315	5.00093240192902	304392.277432712	2642.79543072512	2.86128364389234	12.7826086956522	1.22600049692162	65059.0020703934	1077.57738728288	483	63.1	10.1	63.1	0.6	63.1	21.1	63.1	23.8	63.1	23.6	1956539.4	95128.59	1905.8	375.31	38.7	1.9	17	41.4	3.1	16.6
1	J04	3	ATR	NA	Positive	6.63300970873786	39.3281553398058	3.3851034085708	197371.359223301	2108.54796113591	3.20970873786408	14.5572815533981	1.15141669360293	62667.4252427184	1087.72302650505	515	55.5	29.5	55.5	29.5	55.5	29.5	55.5	29.5	55.5	29.5	1652041.6	104250.6	1540.96	397.93	33.6	3.9	7.8	36.1	5.4	7
1	J05	1	ATR	NA	Positive	8.13322091062395	60.2900505902192	5.19377923023467	330627.430016863	2621.51894618414	2.66779089376054	12.0151770657673	1.04539103498652	53694.4266441821	1003.04572039311	593	61	8.9	61	0	61	19.4	61	21.6	61	21.8	2086991.46	110319.63	1961.63	420.09	44	3.9	8.8	43.2	5.1	6.4
1	J05	2	ATR	NA	Positive	7.24923076923077	44.3123076923077	3.94251095600088	226737.730769231	2279.59267765846	2.59692307692308	13.2846153846154	1.15904407260414	62179.1446153846	1012.38683123881	650	58.3	10.9	58.3	0.2	58.3	19.5	58.3	21.7	58.3	22.2	1780510.5	85193.22	1680.98	329.19	38.6	0.3	21.1	40.2	0.5	19.8
1	J05	3	ATR	NA	Positive	7.01931034482759	45.6234482758621	4.38420302056265	238834.902068966	2333.73431443024	2.31586206896552	10.08	1.00410834743906	46657.5806896552	900.58671739452	725	56.4	23.6	56.4	23.6	56.4	23.6	56.4	23.6	56.4	23.6	1796128.7	83901.95	1727.92	327.72	39.4	1.4	14.1	41.9	1.8	13
1	J06	1	ATR	NA	Positive	8.05787781350482	55.8102893890675	4.95431125911205	297444.242765273	2526.20692976141	3.18810289389068	13.2765273311897	1.14857083173821	56555.6398713826	1109.24702675756	622	62.2	9.3	62.2	0	62.2	21.4	62.2	25.1	62.2	26	1987095.84	94333.94	1853.59	357.44	42.3	1.4	10.5	44.9	1.6	12.5
1	J06	2	ATR	NA	Positive	7.64909390444811	57.9028006589786	4.86473922563023	312037.970345964	2497.15885656847	2.39538714991763	11.7858319604613	0.938271281935685	55244.1021416804	886.065471224437	607	60.3	8.6	60.3	0	60.3	15.8	60.3	18	60.3	18.9	1950708.8	100315.09	1846.7	387.94	41.5	2	14.5	42.3	2.6	13
1	J06	3	ATR	NA	Positive	6.93298059964727	47.9329805996473	4.21943892022129	263680.486772487	2243.83479951163	2.46031746031746	10.5873015873016	0.934111833629611	46443.1604938272	871.93623736087	567	53.4	24.2	53.4	24.2	53.4	24.2	53.4	24.2	53.4	24.2	1776019.1	91405.89	1673.62	341.56	35.8	1.9	12.9	38.3	1.8	11.3
1	J07	1	ATR	NA	Positive	7.30886075949367	49.4329113924051	3.65033382511601	262484.33164557	2137.43670860486	3.11392405063291	14.7772151898734	1.05704834647815	64482.8278481013	943.296192814158	395	55.2	10.9	55.2	0	55.2	19.7	55.2	21.8	55.2	22.3	1706195.72	106371.07	1564.35	396.97	35.7	3.3	7.6	35.2	2.8	6.6
1	J07	2	ATR	NA	Positive	6.70556552962298	48.0754039497307	4.46547745571476	273691.236983842	2268.2009713659	2.7342908438061	14.6929982046679	1.31739422820537	68911.7181328546	1065.5631087794	557	54.2	13.5	54.2	0.2	54.2	19.6	54.2	22.1	54.2	22.8	1750471.9	102083.55	1654.83	396.12	37	2.5	14.7	37.2	3.2	9.9
1	J07	3	ATR	NA	Positive	6.13211009174312	48.1119266055046	4.12672160882718	265772.812844037	2072.22969665219	2.71009174311927	12.302752293578	1.10158057205246	53221.3889908257	922.338239154347	545	51.2	25.7	51.2	25.7	51.2	25.7	51.2	25.7	51.2	25.7	1674152.9	77455.25	1548.4	294.93	31.6	0.6	19.1	32.3	0	16.9
1	J08	1	ATR	NA	Positive	6.11789473684211	40.04	4.21070896051702	201569.991578947	2081.213415293	2.60421052631579	11.4905263157895	0.99428186214365	48112.5347368421	945.250545787694	475	55.4	9.5	55.4	0	55.4	18.7	55.4	19.8	55.4	20.2	1590926.02	93517.74	1548.93	361.73	37.7	1.9	14.1	38.9	2.3	15.6
1	J08	2	ATR	NA	Positive	8.04157549234136	54.562363238512	4.94527570197368	290361.516411379	2638.3807097241	3.46608315098468	15.6805251641138	1.19190749441017	70217.9934354486	1161.41875031438	457	62.1	12.3	62.1	0.4	62.1	22.1	62.1	23.6	62.1	24.1	2078215.5	103774.75	1942.51	395.07	45.1	3.7	14.4	46.4	2.6	13.1
1	J08	3	ATR	NA	Positive	6.13229571984436	37.7081712062257	3.11188769102779	199975.745136187	2122.79608849258	2.74708171206226	12.0583657587549	0.980594700414149	54616.9941634241	1072.93036838233	514	52.3	28.2	52.3	28.2	52.3	28.2	52.3	28.2	52.3	28.2	1652268.1	139465.09	1589.63	540.86	36.6	17.7	5.4	38.7	21	3.3
1	J09	1	STIM1	NM_003156	sample	3.6747572815534	20.9101941747573	1.69173320046911	108805.762135922	1108.20963146287	7.70145631067961	31.6771844660194	1.91554217452523	158234.650485437	2295.52609641921	412	37.9	18.4	37.9	0.2	37.9	44.2	37.9	48.1	37.9	48.5	948932.94	125663.55	858.28	482.38	13.1	10.4	8.3	12.1	10	8.5
1	J09	2	STIM1	NM_003156	sample	4.75280898876404	32.3348314606742	2.66335946228951	191642.103370787	1479.84716356681	6.9752808988764	28.1101123595506	1.75710834826772	150334.247191011	2157.21301080046	445	42	14.2	42	1.3	42	42	42	44.3	42	45.4	1217196.9	124465.83	1109.21	476.64	17.5	8.3	11.2	18.2	8.5	7.9
1	J09	3	STIM1	NM_003156	sample	3.49387755102041	22.2816326530612	2.31488820344202	130770.514285714	1275.61214040185	7.38571428571429	30.1081632653061	1.74526410098016	150177.228571429	2029.59832571112	490	41.6	46.5	41.6	46.5	41.6	46.5	41.6	46.5	41.6	46.5	988734	105905.44	927.9	407.17	12.9	6.3	13.3	12.7	7.1	9.6
1	J10	1	DICER1	NM_030621	sample	5.31351351351351	36.3405405405405	3.69337021430957	205203.405405405	1682.37180004239	6.65675675675676	27.2351351351351	1.75523530405483	129281.472972973	1965.43725851843	370	48.6	17	48.6	0	48.6	40.3	48.6	43	48.6	43.8	1263835.99	124660.81	1191.56	486.96	20.3	11.9	15.1	20.3	13	12.2
1	J10	2	DICER1	NM_030621	sample	5.40176600441501	40.476821192053	4.33868359996939	244551.165562914	1839.00630070757	6.41942604856512	25.7505518763797	1.98028831427561	122662.565121413	2221.12557106964	453	49.4	19	49.4	0	49.4	46.4	49.4	49.2	49.4	50.6	1423919.2	107691.45	1320.38	414.82	23.2	4.2	15.2	24.3	4.2	13.2
1	J10	3	DICER1	NM_030621	sample	5.5320197044335	32.1724137931034	2.96287097204938	173303.041871921	1696.72154388978	6.73645320197044	27.4950738916256	1.83106750072469	132248.369458128	2047.48222323012	406	53.2	51.2	53.2	51.2	53.2	51.2	53.2	51.2	53.2	51.2	1244540.8	113165.37	1155.78	429.25	22.2	8.9	10.1	19.5	11.1	8.4
1	J11	1	PASK	NM_015148	sample	4.83457526080477	28.6572280178838	2.35078414370608	157201.48733234	1426.66305982937	6.71535022354694	25.3189269746647	1.71277964908979	128223.731743666	2137.56521262054	671	44.4	13.6	44.4	0.3	44.4	41	44.4	43.7	44.4	44.7	1147178.55	158791.25	1013.43	603.32	18.2	22.2	5.8	17.1	24.4	5.1
1	J11	2	PASK	NM_015148	sample	4.71196454948301	27.109305760709	2.68925745045751	154791.737075332	1434.16919567385	7.05022156573117	26.4889217134417	1.76281134617683	138715.457902511	2280.43537770206	677	40.5	14.3	40.5	1	40.5	42.2	40.5	45.2	40.5	45.9	1266609.9	169567.59	1110.92	623.91	19.9	25.6	4.4	19.2	25.3	3.1
1	J11	3	PASK	NM_015148	sample	5	29.9689807976366	2.8386782270339	167839.220088626	1589.63001548006	7.44460856720827	29.7163958641064	1.88654234101171	154184	2294.26501333253	677	46.7	52.4	46.7	52.4	46.7	52.4	46.7	52.4	46.7	52.4	1317922.9	134532.32	1168.33	494.75	20.7	15.4	5.3	20.5	15.2	3.8
1	J12	1	EZH2	NM_152998	sample	4.51851851851852	26.8302469135802	3.93347933915041	155522.388888889	1622.52316041711	6.78086419753086	28.2592592592593	1.84507828158212	146029.518518519	2171.53952312075	324	50.6	16.4	50.6	1.5	50.6	38.3	50.6	41	50.6	42	1100858.28	183140.55	1044.34	695.24	15.1	35.8	9.6	17	37	7.4
1	J12	2	EZH2	NM_152998	sample	4.22645739910314	30.6838565022422	3.56066978932915	188669.486547085	1594.33524146415	5.93497757847534	25.1412556053812	1.70847035003513	139053.412556054	2138.51541178147	446	46	17	46	0.9	46	36.1	46	39.7	46	40.6	1125794.6	193249.34	1058.62	735.91	15.7	37.9	13.7	16.8	40.8	11
1	J12	3	EZH2	NM_152998	sample	4.68051948051948	32.2233766233766	3.73499887417542	193714.064935065	1690.27182761064	6.86493506493507	28.987012987013	1.87513629350599	148761.98961039	2124.91626397567	385	46.2	48.8	46.2	48.8	46.2	48.8	46.2	48.8	46.2	48.8	1220671.7	149571.61	1168.04	586	18.7	23.9	9.6	20.3	28.3	6
1	J13	1	ATF7IP	NM_018179	sample	4.36384439359268	28.2745995423341	3.35456682528705	173814.988558352	1573.8148164419	8.10297482837529	34.2883295194508	2.12864912113683	169602.256292906	2294.16748345582	437	52.4	19.5	52.4	0.7	52.4	47.4	52.4	50.3	52.4	51	1045576.09	113609.82	993.76	431.78	12.8	6.4	13.5	13.3	6.9	11.2
1	J13	2	ATF7IP	NM_018179	sample	4.13704496788009	25.5310492505353	2.68314506209698	150908.790149893	1360.55790912229	8.13062098501071	32.2462526766595	2.00331180103428	153500.072805139	2239.71545480101	467	43	15.8	43	0	43	47.3	43	50.7	43	51.4	1045656.5	112553.17	982.9	419.5	15	7.5	15.2	13.9	5.6	13.9
1	J13	3	ATF7IP	NM_018179	sample	4.89703315881326	27.5724258289703	2.43678719529894	152610.376963351	1396.4140596918	8.21815008726004	33.8848167539267	2.15358981722667	158334.979057592	2188.97916976183	573	42.6	54.3	42.6	54.3	42.6	54.3	42.6	54.3	42.6	54.3	1148837.6	98220.34	1046.93	367.79	17.5	4.2	11.2	17.3	3	10.3
1	J14	1	RB1	NM_000321	sample	5.10569105691057	32.2662601626016	2.88288855813048	184538.542682927	1591.91913110769	7.25813008130081	30.7215447154472	1.91039878544114	163917.717479675	2286.24360797958	492	45.5	17.5	45.5	1.4	45.5	42.7	45.5	45.5	45.5	46.5	1284973.6	159025.45	1161.39	601.86	21.7	25.4	7.1	19.7	24.6	4.3
1	J14	2	RB1	NM_000321	sample	6.1015037593985	41.8458646616541	4.18703527621522	249499.541353383	2023.34718083832	8.76691729323308	38.0075187969925	2.38821938785953	201409.45112782	2713.97184530917	532	53.6	22.9	53.6	1.3	53.6	51.1	53.6	53.2	53.6	53.9	1571323.3	144267.8	1468.33	537.88	26.3	14.8	7.7	27.4	13.3	5.5
1	J14	3	RB1	NM_000321	sample	5.03456790123457	32.0925925925926	2.76543824633306	179625.186419753	1672.79132636735	7.6	29.5283950617284	1.85745585017984	150465.954320988	2340.98910409055	810	45.2	53.2	45.2	53.2	45.2	53.2	45.2	53.2	45.2	53.2	1443288.6	118978.12	1291.2	446.39	24.8	8.9	7.4	24.9	9.6	5.4
1	J15	1	RPA2	NM_002946	sample	7.1628664495114	50.0390879478827	4.1371716467663	320544.403908795	2127.67835158408	0.511400651465798	1.05211726384365	0.321048549713045	3178.02280130293	379.432958323797	307	58.3	1	58.3	0	58.3	3.6	58.3	7.8	58.3	6.8	1728992.51	113257.36	1409.82	409.98	25.4	7.5	13.7	24.8	4.6	11.7
1	J15	2	RPA2	NM_002946	sample	5.79083094555874	36.4183381088825	3.26545098403352	214228.830945559	1843.70731813468	0.286532951289398	1.11747851002865	0.363371537726839	4082.72206303725	283.127277040911	349	63	3.2	63	0	63	2.3	63	6.3	63	5.4	1356525.9	121974.9	1122.06	445.6	17.5	12	16.3	16	8.6	12.6
1	J15	3	RPA2	NM_002946	sample	6.65203761755486	41.307210031348	4.04715558744824	219844.310344828	1857.73198761624	0.347962382445141	0.852664576802508	0.305902456999636	2592.96865203762	265.384562967693	319	61.8	12.9	61.8	12.9	61.8	12.9	61.8	12.9	61.8	12.9	1408160.5	104505.46	1158.01	370.63	20.7	9.1	15.7	19.1	6.6	15
1	J16	1	RPS2	NM_002952	sample	0.569444444444444	1.79513888888889	0.546162504607377	6768.01736111111	276.214922304836	1.28472222222222	4.75694444444444	0.620299417093739	20259.2569444444	678.590366657818	288	17.4	5.2	17.4	0	17.4	7.3	17.4	11.1	17.4	11.1	231679.31	127574.59	215.21	472.41	0.7	9.4	8	0.7	11.5	8
1	J16	2	RPS2	NM_002952	sample	1.11284046692607	3.61867704280156	0.620298123699655	10407.9455252918	354.959117957736	1.56031128404669	6.17509727626459	0.747224254810548	27486.9105058366	722.75372701376	257	23.7	6.2	23.7	0.4	23.7	8.2	23.7	13.2	23.7	13.2	279285	92983.55	246.86	342.57	1.6	5.1	23.3	1.9	2.3	23
1	J16	3	RPS2	NM_002952	sample	1.264	6.448	2.39672695218438	38112.576	490.932341047432	1.2	5.636	0.505236563602165	25751.324	480.814001448642	250	24.4	16	24.4	16	24.4	16	24.4	16	24.4	16	333235	74725.37	314.39	291.11	1.6	2	20.8	2.8	2.8	26.4
1	J17	1	ATR	NA	Positive	7.37950664136622	53.2447817836812	4.57889611986915	289914.168880455	2441.09850565021	2.16888045540797	9.47817836812144	0.852114616458895	42516.385199241	829.594845415709	527	58.1	7.6	58.1	0	58.1	15.6	58.1	18.6	58.1	18.8	1931991.86	98263.51	1793.99	374.1	41	2.7	15	41.9	2.3	14.8
1	J17	2	ATR	NA	Positive	7.26436781609195	60.2827586206897	5.3803166576519	350703.15862069	2532.50838356511	2.50344827586207	11.9402298850575	1.00198834965037	53329.5563218391	890.83141484526	435	57	10.3	57	0.2	57	16.8	57	20.5	57	20.7	2046227.9	100603.21	1894.69	381.31	41.4	3.4	16.1	40.5	2.8	14.3
1	J17	3	ATR	NA	Positive	6.94921875	49.87890625	4.53437948536024	267919.85546875	2329.72385627931	2.36328125	10.615234375	1.04420479220207	52063.849609375	904.299057659611	512	56.4	24	56.4	24	56.4	24	56.4	24	56.4	24	1762987.1	93817.76	1693.97	358	37.1	3.9	13.7	39.5	4.9	12.1
1	J18	1	ATR	NA	Positive	6.1242774566474	50.6791907514451	5.17218620075768	292169.054913295	2258.97125253298	2.61560693641619	12.4537572254335	1.06015596922892	54950.0086705202	925.024442541227	346	52.9	10.4	52.9	0.3	52.9	18.8	52.9	20.8	52.9	20.8	1733304.91	97658.71	1605.6	358.51	33.2	2.6	12.7	33.8	2.3	11.8
1	J18	2	ATR	NA	Positive	7.13793103448276	57.1425287356322	5.41223004324018	335869.190804598	2592.21869125285	2.77931034482759	12.3862068965517	1.11667435957126	57085.9609195402	1131.30830418275	435	59.3	10.1	59.3	0.5	59.3	20.5	59.3	23.4	59.3	23.9	1959822.9	104010.77	1837.92	395.47	39.8	3.9	20.5	41.1	4.1	16.8
1	J18	3	ATR	NA	Positive	7.29222520107239	52.1233243967828	4.80332354335637	289542.123324397	2517.55932655967	2.71849865951743	13.201072386059	1.21626444405562	58785.399463807	1003.97457832027	373	61.1	27.3	61.1	27.3	61.1	27.3	61.1	27.3	61.1	27.3	1852335.2	97637.55	1805.56	370.24	38.9	2.7	14.5	42.4	2.7	11.8
1	J19	1	ATR	NA	Positive	7.52038834951456	64.0310679611651	5.89148804017917	377627.794174757	2592.41159984475	2.8504854368932	14.3514563106796	1.21426149420705	70375.0990291262	1106.26091233528	515	60.4	11.1	60.4	0.4	60.4	19.6	60.4	21.4	60.4	22.3	2016980.85	112839.03	1876.51	437.26	38.8	6.8	12.8	40.6	8.7	10.9
1	J19	2	ATR	NA	Positive	7.72335600907029	63.5147392290249	5.27424861673332	354735.473922902	2552.05626150484	3.27664399092971	15.3061224489796	1.4379754187449	71752.4761904762	1138.44855830569	441	63.7	13.2	63.7	0.5	63.7	20.6	63.7	24.7	63.7	25.4	1937652.2	111722.42	1852.37	422.47	36.7	4.3	10.7	40.4	4.1	9.5
1	J19	3	ATR	NA	Positive	6.31272727272727	51.4527272727273	4.72758069318592	303677.903636364	2240.88026135976	2.10181818181818	9.59454545454545	0.806065191018449	42650.6509090909	741.834441382146	550	51.5	20.4	51.5	20.4	51.5	20.4	51.5	20.4	51.5	20.4	1691682.1	92207.08	1635.4	360.48	33.1	3.1	15.8	34.9	3.3	13.5
1	J20	1	ATR	NA	Positive	7.32216494845361	60.298969072165	5.8075132449583	358007.175257732	2505.67999644524	3.05670103092783	14.7268041237113	1.32268466078423	67438.1726804124	1088.10960227662	388	56.7	13.7	56.7	0.3	56.7	20.4	56.7	23.2	56.7	23.5	1906938.37	84863.51	1805.38	321.45	35.6	1.5	15.7	38.7	1	20.6
1	J20	2	ATR	NA	Positive	6.99769053117783	56.1570438799076	6.01578332955514	307774.19630485	2524.70050245485	2.97690531177829	14.0046189376443	1.25306653903815	68889.1755196305	1023.26727931969	433	60.7	10.4	60.7	0.5	60.7	19.4	60.7	21.5	60.7	22.9	1910622	99814.09	1901.29	385.35	38.8	4.6	18.7	42.5	3.7	16.6
1	J20	3	ATR	NA	Positive	7.44419642857143	62.9598214285714	6.51929254999084	354499.901785714	2674.10674618549	2.34821428571429	12.4375	1.11859972488459	63776.7276785714	943.261354835455	448	62.9	24.8	62.9	24.8	62.9	24.8	62.9	24.8	62.9	24.8	1885207.4	101327.88	1925.34	401.48	37.5	5.4	13.2	42.9	7.6	7.8
1	J21	1	ATR	NA	Positive	8.03315881326353	66.7661431064572	6.04056357570279	366264.089005236	2711.97412204051	2.58289703315881	12.5584642233857	1.09775799376539	57027.9877835951	937.525662164452	573	63.7	11	63.7	0.2	63.7	16.9	63.7	19.5	63.7	19.7	2084981.13	87758.55	1989.98	342.59	42.1	1.4	17.1	45.4	1.6	18.7
1	J21	2	ATR	NA	Positive	7.31777378815081	67.3913824057451	5.85876285378625	387393.409335727	2565.71438763877	2.86535008976661	13.1418312387792	1.02268881184532	57601.9892280072	936.609074073618	557	58.7	10.2	58.7	0	58.7	19	58.7	20.8	58.7	21.2	2001017.7	84447.72	1911.4	323.6	38.6	1.1	23.7	39.7	1.6	21.2
1	J21	3	ATR	NA	Positive	5.98157894736842	48.7473684210526	4.20206237172852	271461.280263158	2017.8013828882	1.56052631578947	6.57763157894737	0.515034866394292	28947.0868421053	505.206820424608	760	48.3	14.3	48.3	14.3	48.3	14.3	48.3	14.3	48.3	14.3	1581000.1	68090.3	1534.65	273.86	32.9	0.8	32.4	33.9	1.1	30.4
1	J22	1	ATR	NA	Positive	7.19512195121951	66.0528455284553	6.13037673517394	391297.831300813	2621.25828042559	2.44308943089431	11.3780487804878	0.962885819231423	50097.7926829268	906.976630072704	492	60	9.3	60	0	60	16.7	60	19.1	60	20.1	2000140.03	93519.9	1930.45	365.35	39.2	2.4	17.1	40.4	2.2	16.7
1	J22	2	ATR	NA	Positive	7.78947368421053	72.5714285714286	6.69893477172253	431586.686716792	2707.54888838837	2.80451127819549	12.2456140350877	0.967764527921721	54075.3258145363	980.23174904258	399	62.4	8.3	62.4	0.3	62.4	17.3	62.4	20.3	62.4	21.6	2110473.2	100385.48	1991.92	372.09	41.6	2.5	16.3	41.6	2.3	15.8
1	J22	3	ATR	NA	Positive	8.81705150976909	66.3623445825933	6.2980769701362	370119.712255773	2826.09577294403	1.92184724689165	9.03907637655417	0.845802194316664	40233.2628774423	755.336621860912	563	64.3	21.8	64.3	21.8	64.3	21.8	64.3	21.8	64.3	21.8	2205729.7	85992.48	2090.3	325.88	47.6	2.7	13.3	49.4	3.4	14.4
1	K03	1	OTNT	NA	Neutral	4.28006329113924	30.2231012658228	3.26386255866959	183151.147151899	1602.31003024947	6.55537974683544	26.7784810126582	2.36546422021589	140188.922468354	2244.34313731843	632	41.9	16.1	41.9	0.8	41.9	42.1	41.9	45.4	41.9	45.9	1243567.95	141436.26	1171.35	540.25	19.9	15.5	7.9	20.1	14.9	4.1
1	K03	2	OTNT	NA	Neutral	4.91856060606061	28.6420454545455	2.49801089730372	151880.696969697	1531.19216024528	7.46780303030303	29.2310606060606	1.96195749073626	148357.683712121	2344.26909032608	528	44.3	16.1	44.3	0.4	44.3	43.2	44.3	46.8	44.3	47.9	1221843.8	162637.47	1121.35	614.64	19.9	24.2	6.4	20.6	24.8	4
1	K03	3	OTNT	NA	Neutral	4.89867841409692	29.9309838472834	2.71158603401657	163529.284875184	1593.86321616337	5.97944199706314	23.9941262848752	1.68106086453642	123639.01174743	2084.66900433943	681	44.8	47.9	44.8	47.9	44.8	47.9	44.8	47.9	44.8	47.9	1278039.5	131007.76	1186.7	492.86	21.7	14.4	6.8	21.6	16	4
1	K04	1	OTNT	NA	Neutral	4.20040485829959	31.3400809716599	2.90983898687678	177781.362348178	1504.72766631986	5.7165991902834	25.585020242915	1.7627303994371	127373.793522267	1852.14997508696	494	41.1	18.2	41.1	0.6	41.1	38.1	41.1	40.1	41.1	40.9	1149919.65	103012.53	1080.93	401.91	18.6	6.7	22.3	18.4	8.1	21.5
1	K04	2	OTNT	NA	Neutral	6.25341130604289	44.1929824561403	3.96149077397657	251341.65497076	1928.96974251347	8.07407407407407	35.953216374269	2.3749883661404	181043.321637427	2483.46141198419	513	51.1	24	51.1	0.8	51.1	45.4	51.1	51.1	51.1	52	1537289.9	111428.4	1421.4	417.94	26.1	4.9	11.3	26.1	3.7	10.9
1	K04	3	OTNT	NA	Neutral	5.52217741935484	36.5322580645161	3.68391755510878	205829.653225806	1761.53788459578	6.76209677419355	29.3810483870968	2.40150982143143	146425.302419355	2154.00903906705	496	49.4	53	49.4	53	49.4	53	49.4	53	49.4	53	1382950.6	110092.1	1299.25	422.26	24.4	8.5	10.7	25.2	8.9	8.5
1	K05	1	OTNT	NA	Neutral	7.5273631840796	47.5737976782753	4.57872558430882	253258.615257048	2471.37622835441	2.60862354892206	12.4179104477612	1.18808565153597	63065.1907131012	1114.18817399009	603	60.7	11.6	60.7	0.5	60.7	18.6	60.7	21.6	60.7	22.6	1987789.07	152844.76	1886.76	590.02	44.1	18.9	6	45.8	22.7	4.5
1	K05	2	OTNT	NA	Neutral	5.04411764705882	27.4227941176471	2.41468293528469	139018.897058824	1501.44319104796	7.12867647058824	30.0588235294118	1.97990531246334	143736.512867647	2111.14323997701	544	47.2	20	47.2	0.4	47.2	42.6	47.2	46.3	47.2	46.9	1179560	106506.65	1097.8	400.32	18.9	5.1	17.5	20.2	2.9	14.2
1	K05	3	OTNT	NA	Neutral	6.25526932084309	37.5409836065574	3.17548947712512	206196.505854801	1808.39935344359	7.83606557377049	30.6276346604215	1.82379663344341	143958.18501171	2142.74480173559	427	51.5	52.5	51.5	52.5	51.5	52.5	51.5	52.5	51.5	52.5	1526828.6	105924.25	1334.01	388.83	26.5	6.3	10.1	25.8	4.7	9.6
1	K06	1	OTNT	NA	Neutral	5.63125	33.8359375	3.34220922770163	188885.571875	1721.3431163586	7.4484375	30.6375	2.098555483159	155725.796875	2449.61128698224	640	47.2	20.5	47.2	0.5	47.2	47.8	47.2	51.2	47.2	52.3	1372409.88	136420.48	1281.94	519.24	23.3	11.2	5.3	22.5	11.1	3
1	K06	2	OTNT	NA	Neutral	5.03703703703704	30.90329218107	3.41078832065035	167736.938271605	1586.035642596	7.09259259259259	30.5905349794239	2.06566500777554	146978.368312757	2205.46065312448	486	46.5	19.5	46.5	0.4	46.5	44	46.5	48.4	46.5	49.4	1211679.2	102639.05	1141.73	389.4	17.9	2.5	14.6	20.2	2.7	14.8
1	K06	3	OTNT	NA	Neutral	5.70916334661355	35.8864541832669	3.2093227873574	202027.304780876	1806.54320851514	6.68924302788845	28.894422310757	1.97412151154837	143174.115537849	2226.84172157099	502	48.8	53	48.8	53	48.8	53	48.8	53	48.8	53	1458961.9	120622.94	1317.98	455.55	23.9	10	6.6	26.3	9.8	5
1	K07	1	OTNT	NA	Neutral	5.03018867924528	31.1528301886792	2.58930233377633	176792.388679245	1517.03384124096	6.39245283018868	28.2660377358491	1.97739849422579	140950.673584906	2058.26566938656	530	42.6	19.8	42.6	0.6	42.6	41.3	42.6	43.8	42.6	43.8	1301699.99	109583.37	1132.81	409.54	22.6	3	9.8	20.9	2.5	9.8
1	K07	2	OTNT	NA	Neutral	4.5025641025641	28.3282051282051	3.14406524227223	155836.083760684	1402.40228858503	6.35384615384615	24.7111111111111	1.71953408550588	123249.398290598	2180.22502992258	585	42.1	16.4	42.1	0.3	42.1	41.9	42.1	44.3	42.1	45.1	1167374.6	135032.94	1064.92	523.12	18.6	12.6	8	17.6	12	5.3
1	K07	3	OTNT	NA	Neutral	5.74551971326165	35.1362007168459	3.34224000121041	195432.043010753	1787.73180588744	6.78673835125448	29.1129032258065	1.99560528243749	144653.419354839	2212.51346349042	558	48.6	51.6	48.6	51.6	48.6	51.6	48.6	51.6	48.6	51.6	1500293.1	123253.27	1341.58	454.68	27.2	10.6	5.7	26.2	10.9	4.7
1	K08	1	OTNT	NA	Neutral	5.30687830687831	39.4550264550265	3.46863624123866	228092.867724868	1680.60241529415	6.11640211640212	28.1190476190476	2.09848099489101	139512.833333333	2094.83590256339	378	46.8	20.9	46.8	0.3	46.8	41	46.8	43.9	46.8	45	1327188.38	115581.89	1220.52	447.01	22	5.8	9.5	22.2	5.3	8.7
1	K08	2	OTNT	NA	Neutral	5.04123711340206	32.3628865979381	3.08205921886989	182516.235051546	1599.34573667749	7.33814432989691	31.0865979381443	2.25101696120672	159052.915463918	2406.34422900972	485	46.8	20	46.8	1.2	46.8	45.2	46.8	50.3	46.8	51.3	1289714.6	113339.14	1154.88	424.03	21	5.2	12.8	20	4.7	10.9
1	K08	3	OTNT	NA	Neutral	4.83937823834197	32.9015544041451	3.53836059975693	190645.352331606	1735.20164727885	5.0293609671848	21.5267702936097	1.63822502150328	107029.884283247	1803.09808738112	579	45.1	42.3	45.1	42.3	45.1	42.3	45.1	42.3	45.1	42.3	1390776.8	106305.8	1292.29	403.96	23	5	11.4	24.4	6.4	8.6
1	K09	1	RAD21	NM_006265	sample	2.08071748878924	15.8295964125561	3.34484347229995	100553.721973094	1121.59123541523	2.47982062780269	8.94618834080718	0.884809668130182	46426.2152466368	1092.4688988537	223	42.6	5.4	42.6	0	42.6	13.9	42.6	16.1	42.6	18.8	564736.39	172397.32	645.65	679.98	8.1	37.2	10.8	8.1	39.9	7.2
1	K09	2	RAD21	NM_006265	sample	1.85034013605442	15.1972789115646	3.06949280986437	98639.7244897959	1002.13144770188	3.3469387755102	13.6156462585034	0.997487211519723	69632.7006802721	1140.15169455461	294	41.2	7.8	41.2	0.3	41.2	18.4	41.2	21.8	41.2	21.8	556726.9	111807.79	601.48	442.37	5.1	10.9	25.2	6.1	10.5	21.4
1	K09	3	RAD21	NM_006265	sample	3.41580756013746	25.0652920962199	2.94723293836544	161033.161512027	1300.22565767262	3.42611683848797	13.4398625429553	0.932259447369378	67990.7491408935	1103.35187989659	291	45.7	28.9	45.7	28.9	45.7	28.9	45.7	28.9	45.7	28.9	853178.4	138168.01	833.79	553.59	12	15.8	10.3	13.1	17.5	7.6
1	K10	1	CUX1	NM_181500	sample	5.95056179775281	34.6044943820225	2.86233180748244	176394.615730337	1737.84149603233	7.24494382022472	30.5707865168539	2.14156715193267	153607.55505618	2388.17296978642	445	53.5	20	53.5	0.4	53.5	45.2	53.5	50.3	53.5	50.6	1254854.5	134872.82	1180.97	517.19	22.5	14.6	10.8	23.4	15.5	8.3
1	K10	2	CUX1	NM_181500	sample	5.68602150537634	33.7354838709677	3.16902270430473	188950.290322581	1734.47264583226	8.18494623655914	35.9655913978495	2.15247918475149	177994.107526882	2319.31665144274	465	54	21.7	54	0.9	54	44.7	54	48.2	54	49.2	1318203.8	112626.86	1190.04	429.16	18.3	5.2	12.3	18.9	5.2	8.6
1	K10	3	CUX1	NM_181500	sample	5.67927927927928	39.2522522522523	3.60963383976381	208204.895495495	1690.11330393336	6.94234234234234	28.0882882882883	1.95928646922498	132697.100900901	2139.94248105569	555	47	52.6	47	52.6	47	52.6	47	52.6	47	52.6	1371871	116682.05	1292.18	451.22	24.7	8.8	8.3	26.1	10.6	6.7
1	K11	1	POLE	NM_006231	sample	6.8109756097561	42.2164634146341	3.12682109674843	243657.079268293	1743.82365757682	7.69817073170732	24.8932926829268	1.36988726460441	110120.911585366	1727.30614319357	328	55.2	7.6	55.2	0.3	55.2	37.8	55.2	40.9	55.2	40.9	1483105.18	131822.29	1184.58	467.75	20.4	14.9	8.2	18.6	11.6	4.9
1	K11	2	POLE	NM_006231	sample	5.90639269406393	36.2351598173516	2.81529905074967	199897.529680365	1680.13733067909	7.6324200913242	23.3310502283105	1.39847867875729	99251.8333333333	1811.10277098354	438	50.9	6.6	50.9	0.5	50.9	40.6	50.9	42.9	50.9	43.4	1458939.9	113835.64	1135.19	402.8	22.6	7.1	14.4	20.8	4.1	16
1	K11	3	POLE	NM_006231	sample	5.45412844036697	28.144495412844	2.23036796205095	153141.967889908	1508.53281629592	6.80733944954128	20.9678899082569	1.11176418530258	90869.3050458716	1523.06286004896	436	50.2	41.5	50.2	41.5	50.2	41.5	50.2	41.5	50.2	41.5	1280228.9	109452.58	1025.04	392.31	17.7	9.2	14	15.1	7.8	10.3
1	K12	1	NCOA6	NM_014071	sample	4.36015325670498	28.7413793103448	2.69118920241948	167919.634099617	1411.72299147704	6.45019157088123	28.6800766283525	1.97778609540847	153487.107279693	2094.48741402644	522	43.1	17.6	43.1	0.8	43.1	39.1	43.1	42.5	43.1	43.3	1066235.42	127885.86	1020.71	490.02	15.5	10.9	8.6	17.4	11.5	8
1	K12	2	NCOA6	NM_014071	sample	4.64383561643836	30.0156555772994	3.45212022541672	175765.315068493	1635.94394916554	8.10567514677104	36.9373776908024	2.36584362700013	201058.266144814	2484.27789520613	511	50.1	22.5	50.1	2	50.1	47.7	50.1	49.3	50.1	50.1	1175126.5	112824.77	1128.23	434.51	18.2	5.1	11.9	18	5.7	11.4
1	K12	3	NCOA6	NM_014071	sample	4.58386411889597	29.4734607218684	2.94654483842445	167077.541401274	1501.30859682371	6.5307855626327	27.8619957537155	1.84545405378057	145302.067940552	1988.71181974221	471	43.7	45.6	43.7	45.6	43.7	45.6	43.7	45.6	43.7	45.6	1173468.6	121857.82	1093.94	465.75	20	10.6	7.6	19.1	11.5	5.7
1	K13	1	APC	NM_000038	sample	5.15571776155718	33.7347931873479	3.0177424969302	194258.518248175	1691.53854636352	9.22627737226277	35.7274939172749	2.145544711921	173178.627737226	2464.97530487207	411	52.3	17.3	52.3	1.2	52.3	50.4	52.3	55	52.3	55.2	1271399.86	130221.51	1157.88	485.29	18	12.9	12.9	20.4	12.7	9.7
1	K13	2	APC	NM_000038	sample	3.90594059405941	29.6831683168317	3.23031795487269	186740.757425743	1414.03449210529	9.32673267326733	36.8886138613861	2.14527100436048	172766.97029703	2365.21577910533	404	40.3	18.8	40.3	0.2	40.3	52.2	40.3	54	40.3	54	1155529.4	98217.24	1013.25	371.07	15.6	4	21.8	15.8	3	19.8
1	K13	3	APC	NM_000038	sample	4.70588235294118	31.8512110726644	3.20400208423745	187538.166089965	1565.31199317304	9.70415224913495	38.4480968858132	2.24442600309567	175964.410034602	2425.3952562217	578	44.3	62.3	44.3	62.3	44.3	62.3	44.3	62.3	44.3	62.3	1249559.2	93801.5	1123.11	345.58	19.2	3.8	16.6	19.4	4.2	13.7
1	K14	1	CREBBP	NM_004380	sample	4.04247787610619	22.9309734513274	1.97293541077319	132869.715044248	1401.59223780514	8.94513274336283	36.4017699115044	2.20478021051857	199926.52920354	2841.12696692088	565	44.2	20.9	44.2	1.1	44.2	51.3	44.2	54.3	44.2	55.6	1143452.18	146503.95	998.23	550.58	15	17.2	3.5	14.9	17.2	2.3
1	K14	2	CREBBP	NM_004380	sample	3.46831955922865	21.8719008264463	2.64527809450515	123679.662534435	1313.69530008823	8.4366391184573	31.6198347107438	1.8662177040692	160246.707988981	2369.15926817228	726	40.5	15.4	40.5	0.7	40.5	45	40.5	49	40.5	49.6	1064646.3	115021.48	973.77	437.48	14.9	6.7	15.4	13.9	6.2	11.8
1	K14	3	CREBBP	NM_004380	sample	3.64044943820225	21.8970037453184	2.78447766842111	132547.473782772	1337.76259942406	8.53183520599251	32.2846441947566	1.75397212409995	164904.947565543	2290.5479518527	534	41.4	53	41.4	53	41.4	53	41.4	53	41.4	53	1125711.4	126704.64	984.07	478.5	15	14.8	9.9	15.2	15.2	5.2
1	K15	1	MGA	NM_001080541	sample	5.25641025641026	32.2347140039448	2.72718295223915	182386.556213018	1585.33838291638	8	32.792899408284	1.77454678183821	183384.767258383	2377.40162162841	507	45	17.2	45	2.4	45	41.6	45	43.6	45	44.2	1300154.01	177666.38	1152.35	664.23	22.7	31.6	4.3	21.5	32.7	3
1	K15	2	MGA	NM_001080541	sample	4.60278207109737	27.6661514683153	2.26496278743206	152159.802163833	1365.23237741051	8.05564142194745	33.9907264296754	1.88774977427177	173499.760432767	2149.44610383643	647	43.6	19.3	43.6	0.9	43.6	41.9	43.6	44.5	43.6	45	1110438.8	98450.21	1010.52	375.77	17.8	3.2	23	17.2	3.1	19.8
1	K15	3	MGA	NM_001080541	sample	4.74235104669887	24.6392914653784	2.71234353754257	138593.805152979	1510.86008761429	7.51851851851852	30.7906602254428	1.91616933980529	161667.212560386	2215.90729489773	621	43.8	48.8	43.8	48.8	43.8	48.8	43.8	48.8	43.8	48.8	1204416	123738.84	1079.14	465.99	20.6	13.7	10.3	20.6	13.8	6.3
1	K16	1	CHEK1	NM_001274	sample	5.2125	43.525	4.29435843816884	285510.991666667	2030.23944626413	2.5375	7.30833333333333	0.82622556496019	33041.4541666667	1215.16855273953	240	57.9	7.1	57.9	0	57.9	17.9	57.9	21.7	57.9	21.7	1342138.59	204192.36	1248.05	776.38	20	46.7	17.1	20.4	45.4	14.2
1	K16	2	CHEK1	NM_001274	sample	5.1260162601626	43.6138211382114	5.82536392853764	268155.418699187	2138.3726334599	1.21544715447154	4.06910569105691	0.668333810735929	16877.0243902439	695.129579738675	246	60.2	4.5	60.2	0.4	60.2	10.2	60.2	12.6	60.2	12.2	1300985	121496.28	1364.2	473.32	23.2	13.8	19.1	26.8	11.4	14.6
1	K16	3	CHEK1	NM_001274	sample	6.15294117647059	50.7098039215686	5.48845451407333	300492.909803922	2093.7677538172	1.44313725490196	4.84313725490196	0.743654708527834	20003.7568627451	816.478511770776	255	59.6	29.4	59.6	29.4	59.6	29.4	59.6	29.4	59.6	29.4	1550309.1	125846.56	1403.08	457.08	26.3	14.5	17.3	25.1	13.3	14.9
1	K17	1	OTNT	NA	Neutral	5.48923679060665	33.2191780821918	3.08253207901854	197996.733855186	1662.74140060351	6.99608610567515	29.9060665362035	2.00935975045949	153091.009784736	2231.03526499192	511	47.6	18.2	47.6	0.4	47.6	41.7	47.6	46.4	47.6	47.2	1290013.22	110410.81	1189.32	418.87	20.4	5.1	10.4	20.5	5.9	11.7
1	K17	2	OTNT	NA	Neutral	6.05555555555556	40.5555555555556	3.67360535006716	236950.724206349	1850.86995354333	8.25	35.625	2.19350478851369	174956.738095238	2343.76776779584	504	53.4	21.8	53.4	0.8	53.4	45.8	53.4	48.6	53.4	49.6	1396380.2	109331.75	1300.79	416.2	21.8	4.8	13.7	22.8	4	10.5
1	K17	3	OTNT	NA	Neutral	6.11111111111111	34.023679417122	3.26578831949176	192249.14571949	1805.99210270902	6.49544626593807	25.8378870673953	1.88441680604696	134659.489981785	1994.29097023648	549	48.8	47	48.8	47	48.8	47	48.8	47	48.8	47	1444074.5	137057.47	1316.51	516.96	24.8	16.8	9.1	24.8	17.5	4.7
1	K18	1	OTNT	NA	Neutral	5.39065420560748	38.2654205607477	4.19650549024555	223887.237383178	1798.37593330205	7.17943925233645	31.0523364485981	2.05612122622766	150702.538317757	2132.71253611578	535	49.9	20	49.9	0.2	49.9	44.5	49.9	47.3	49.9	47.7	1275308.47	104835.52	1261.11	406.37	22.8	3.9	14	23.9	3.4	12.1
1	K18	2	OTNT	NA	Neutral	6.00978473581213	37.8786692759296	2.93727854318658	208198.046966732	1782.21049483068	7.62622309197652	31.3542074363992	1.96752476845497	162573.888454012	2336.76086401418	511	50.1	18	50.1	1	50.1	43.4	50.1	45.8	50.1	46.4	1429167.6	155793.28	1302.07	591.97	22.1	21.1	7.8	23.1	21.9	6.1
1	K18	3	OTNT	NA	Neutral	5.24907063197026	33.8828996282528	4.08650906730858	198644.888475836	1779.89291157846	6.7639405204461	27.6802973977695	1.88313394956107	136384.25464684	2163.90459111562	538	47.4	52.6	47.4	52.6	47.4	52.6	47.4	52.6	47.4	52.6	1386541.5	103546.75	1278.18	387.01	24.7	4.6	8.9	23.2	4.5	7.1
1	K19	1	OTNT	NA	Neutral	5.64179104477612	43.3262260127932	4.72855789218272	277591.102345416	1961.9233432133	7.34328358208955	32.2793176972281	2.09591880574965	162924.32196162	2163.21291201877	469	47.5	20.9	47.5	0.2	47.5	44.1	47.5	47.1	47.5	47.5	1571870.86	104342.13	1467.59	394.22	26.4	1.9	12.2	26	2.3	12.4
1	K19	2	OTNT	NA	Neutral	4.7377358490566	32.4037735849057	3.44762231465605	186193.216981132	1714.05294049574	6.85471698113208	28.7490566037736	1.78172405941934	146375.766037736	2065.1224738215	530	49.2	18.5	49.2	0.8	49.2	38.3	49.2	41.3	49.2	42.8	1252923.7	112581.41	1211.06	435.81	19.6	6.4	14.3	21.7	5.8	11.1
1	K19	3	OTNT	NA	Neutral	5.31746031746032	34.6857142857143	3.5143940574225	201052.552380952	1821.67688319136	6.58253968253968	26.784126984127	1.75107866629604	128773.036507937	2016.93078855992	630	50	49.4	50	49.4	50	49.4	50	49.4	50	49.4	1395501.6	105887.66	1323.55	405.78	23.7	6.2	10.6	24.9	6	7.3
1	K20	1	OTNT	NA	Neutral	5.68836291913215	34	2.84257471550934	190261.043392505	1716.98653185262	7.25246548323471	30.2958579881657	2.03325306336273	152143.110453649	2249.57789103723	507	51.3	19.9	51.3	1	51.3	41	51.3	44	51.3	45.2	1294211.11	118806.44	1180.17	455.08	20.7	7.7	10.8	21.5	8.3	9.7
1	K20	2	OTNT	NA	Neutral	5.99115044247788	33.820796460177	2.94544508166921	178575.561946903	1648.29256342309	7.82079646017699	32.570796460177	2.03942984435108	158542.504424779	2257.01814436538	452	50.7	19.7	50.7	0.2	50.7	44.9	50.7	48.5	50.7	48.9	1256827.5	116311.57	1134.57	450.28	19.5	5.5	12.8	19	7.1	9.5
1	K20	3	OTNT	NA	Neutral	4.6793893129771	37.5858778625954	4.75156121194233	231671.13740458	1832.39279548693	6.72900763358779	28.8129770992366	1.93949967957784	136228.059160305	1998.8641909462	524	50.6	50.6	50.6	50.6	50.6	50.6	50.6	50.6	50.6	50.6	1291301.1	94227.21	1272.87	374.29	19.7	3.6	14.5	21.4	3.8	10.7
1	K21	1	OTNT	NA	Neutral	5.30733229329173	32.7269890795632	2.97660502971884	188533.971918877	1716.41125324627	6.33229329173167	23.6755070202808	1.56539089455017	120548.91575663	2017.01153701086	641	46.8	13.3	46.8	0.6	46.8	39	46.8	41.5	46.8	42.1	1376025.93	134693.17	1234.24	502.1	22.6	12.8	7.5	21.5	12.6	6.2
1	K21	2	OTNT	NA	Neutral	5.56797020484171	31.7225325884544	3.13511195011686	185847.310986965	1686.95733566725	7.98137802607076	34.4078212290503	2.04000520511473	176144.070763501	2375.91817858895	537	48.6	20.7	48.6	0.9	48.6	45.1	48.6	48.2	48.6	48.6	1312820.3	129600.05	1219.83	492.07	19.2	9.9	10.1	19.9	10.2	7.1
1	K21	3	OTNT	NA	Neutral	5.40748031496063	32.5944881889764	3.39552121738814	186680.165354331	1672.44672636743	6.73031496062992	27.1830708661417	1.68863765023838	132464.32480315	1968.83493975292	508	49	48	49	48	49	48	49	48	49	48	1276259.8	97675.52	1156.9	370.61	19.7	4.5	14.4	20.9	4.5	11.8
1	K22	1	OTNT	NA	Neutral	5.77566539923954	37.4980988593156	2.88623508720284	215330.929657795	1741.84667818839	7.84600760456274	33.4220532319392	2.05474972792609	171068.38973384	2368.54300843487	526	47.9	20.7	47.9	0.2	47.9	46	47.9	48.1	47.9	48.7	1429534.24	129793.75	1273.62	482.24	22.8	10.1	7.2	23.2	9.7	7.8
1	K22	2	OTNT	NA	Neutral	5.56672443674177	39.4454072790295	3.71308004248228	234899.448873484	1907.46288580163	7.18370883882149	31.4540727902946	2.03025954383766	157422.911611785	2167.75515194548	577	51.5	19.2	51.5	0.3	51.5	43.2	51.5	45.1	51.5	45.4	1399980.6	84331.55	1346.96	328.11	22.7	1.2	23.9	24.8	0.9	25
1	K22	3	OTNT	NA	Neutral	5.12678571428571	33.8303571428571	3.66788127361019	194087.183928571	1749.66052875157	7.58035714285714	33.0553571428571	2.0682109743919	164840.716071429	2197.37989815015	560	50.9	51.1	50.9	51.1	50.9	51.1	50.9	51.1	50.9	51.1	1316132.2	96617.22	1245.15	372.92	21.6	3.6	12.9	22.1	4.3	12
1	L03	1	RF	NA	Neutral	4.68455497382199	30.2670157068063	3.25063084324656	159661.208115183	1526.26409350501	6.47513089005236	24.9096858638743	1.63525720579146	116373.053664921	1888.96374314069	764	45.8	13.6	45.8	0.3	45.8	40.7	45.8	42.4	45.8	42.7	1215364.34	78741.1	1117.84	295.89	21.1	0.3	22.9	20.4	0.1	24.7
1	L03	2	RF	NA	Neutral	5.43980738362761	38.1910112359551	4.23851063252211	208493.345104334	1836.16925588762	6.2247191011236	26.0609951845907	1.75373589252915	125273.1894061	1984.33365195746	623	50.2	16.4	50.2	0.2	50.2	39.5	50.2	42.2	50.2	43.5	1502865.1	98371.38	1382.39	372.24	25.7	2.6	15.1	26.3	1.8	14.8
1	L03	3	RF	NA	Neutral	4.85404624277457	28.8410404624277	2.84578222812384	148685.190751445	1563.97457490472	5.9364161849711	22.5057803468208	1.63056560076781	105281.843930636	1873.46041031816	692	45.4	47.5	45.4	47.5	45.4	47.5	45.4	47.5	45.4	47.5	1325172.6	97340.92	1211.86	363.33	22.7	3.8	11.6	24	3.5	10.8
1	L04	1	RF	NA	Neutral	6.24630541871921	40.3596059113301	3.6286102604622	221498.650246305	1859.535569913	6.60837438423645	30.3054187192118	2.07575734396508	149724.965517241	2095.74362937756	406	53.9	21.2	53.9	0.2	53.9	40.1	53.9	43.6	53.9	44.3	1411928.7	107129.38	1293.87	408.05	23.6	5.4	12.6	23.9	5.7	10.3
1	L04	2	RF	NA	Neutral	4.5065274151436	37.266318537859	4.07786649882619	232571.109660574	1665.01860907827	6.2845953002611	26.11227154047	1.72918184417874	126227.250652742	1905.90584906832	383	41.5	14.9	41.5	0.3	41.5	37.9	41.5	40.7	41.5	42	1330166.1	107815.87	1244.67	405.76	22.5	6	12	22.5	4.7	14.6
1	L04	3	RF	NA	Neutral	3.4611801242236	24.3680124223602	2.06283864628421	135901.327639752	1119.0180189641	4.81832298136646	18.7158385093168	1.18596083211575	89409.4208074534	1386.49249228939	644	30.4	33.5	30.4	33.5	30.4	33.5	30.4	33.5	30.4	33.5	958195.8	86472.99	879.08	339.31	16.3	8.7	36.3	15.8	7.5	34.6
1	L05	1	RF	NA	Neutral	4.72792022792023	28.5498575498575	3.38883745599652	162895.572649573	1676.64224034263	6.57692307692308	26.3433048433048	1.86449390036196	137383.759259259	2340.69708293997	702	44.3	16.7	44.3	0.7	44.3	41.9	44.3	46.2	44.3	47.4	1344360.98	133044.55	1254.66	508.3	23.4	10.4	8.1	22.4	11.7	5.4
1	L05	2	RF	NA	Neutral	5.32493702770781	32.1586901763224	3.03197400126468	171944.940806045	1782.18032692597	6.45214105793451	28.0012594458438	1.88069342035466	147197.769521411	2151.55957241848	794	50.3	18.4	50.3	1	50.3	39	50.3	41.9	50.3	43.8	1408450.5	137337.95	1312.25	522.43	23.7	13.1	7.1	24.3	13.7	5.4
1	L05	3	RF	NA	Neutral	4.88013136288998	28.0311986863711	2.23466649774403	151115.28407225	1556.76764657293	6.94417077175698	28.9507389162562	1.90609919553883	144395.374384236	2129.71578090306	609	45.6	51.1	45.6	51.1	45.6	51.1	45.6	51.1	45.6	51.1	1241959.8	109955.27	1116.13	418.71	20.5	8.4	10.3	20	7.1	6.4
1	L06	1	RF	NA	Neutral	4.65745007680492	34.1274961597542	3.44731581584287	191545.685099846	1710.27643874917	6.72196620583717	27.6390168970814	1.8951517675117	139360.047619048	2217.61379378158	651	46.9	17.5	46.9	0.5	46.9	42.5	46.9	45.6	46.9	46.2	1366452.84	130420.48	1280.25	495.29	23.2	8.4	5.7	24.4	10.3	5.4
1	L06	2	RF	NA	Neutral	5.28892455858748	34.8892455858748	3.72566585755597	204389.930979133	1855.21572295227	6.51524879614767	26.1556982343499	1.86051315967727	130287.842696629	2128.81018441642	623	48.3	14.3	48.3	0.5	48.3	41.9	48.3	44.5	48.3	45.9	1444944	111610.9	1359.44	426.12	27	4.7	13	26.6	5.8	11.9
1	L06	3	RF	NA	Neutral	4.67131782945736	30.384496124031	3.70080926218855	171056.787596899	1674.19035356389	6.44186046511628	26.2604651162791	1.85859806020707	132805.181395349	2144.53898390829	645	44.8	49.5	44.8	49.5	44.8	49.5	44.8	49.5	44.8	49.5	1366290.2	115833.7	1245.05	433.08	23.7	9.9	8.8	24.5	9.5	8.4
1	L07	1	RF	NA	Neutral	5.57258064516129	33.7774193548387	2.73280766546594	194139.479032258	1756.62580812004	6.56129032258065	25.8306451612903	1.87789469082442	125770.619354839	2196.25421533374	620	46.5	15.6	46.5	0.2	46.5	43.4	46.5	46.6	46.5	47.6	1446137.35	96280.39	1315.73	363.59	26	2.1	13.2	24.5	2.1	12.9
1	L07	2	RF	NA	Neutral	4.77245508982036	34.8263473053892	3.46254594848557	208104.984031936	1810.06784209119	7.63273453093812	31.2574850299401	1.97572035089516	153901.215568862	2314.66101144938	501	49.3	18.6	49.3	0.2	49.3	45.9	49.3	50.3	49.3	50.9	1432741.9	119769.44	1342.01	456.32	21.8	6.6	10.8	23.6	6.4	9.6
1	L07	3	RF	NA	Neutral	5.07374100719424	35.7356115107914	3.49313554537616	213005.215827338	1805.63129754209	6.55035971223022	24.705035971223	1.76705547221865	120397.034172662	2098.79841590862	556	47.8	50.2	47.8	50.2	47.8	50.2	47.8	50.2	47.8	50.2	1490963.8	115123.06	1336.1	434.67	25.7	7.7	7.2	25	8.8	4.5
1	L08	1	RF	NA	Neutral	6.16101694915254	37.4957627118644	2.9521353572804	202826.186440678	1903.40322276109	6.33898305084746	25.9661016949153	1.71099367212018	131564.116525424	2089.19273595847	472	50.8	16.1	50.8	0.2	50.8	39.6	50.8	41.7	50.8	42.6	1581820.14	143696.44	1420.51	541.45	28.4	13.1	4.4	28	14.8	4.9
1	L08	2	RF	NA	Neutral	4.36721991701245	26.0746887966805	2.40865487106956	143793.251037344	1473.98157788332	6.49170124481328	25.2634854771784	1.75774862721891	125630.738589212	2079.10118549674	482	46.1	14.5	46.1	1	46.1	38.2	46.1	42.7	46.1	44.2	1180365.6	121225.58	1051.03	455	16.8	7.5	10.4	16.6	6.4	7.9
1	L08	3	RF	NA	Neutral	4.78542510121457	31.2975708502024	2.84512654525161	169436.461538462	1585.1087087448	6.77732793522267	26.8744939271255	1.89867496425061	140838.289473684	2178.74712899865	494	46	50.6	46	50.6	46	50.6	46	50.6	46	50.6	1374721.8	118632.89	1207.93	434.55	23.1	8.1	4.7	22.7	7.1	5.3
1	L09	1	PIGN	NM_012327	sample	3.95588235294118	25.6176470588235	2.92830974490811	143702.766339869	1350.72183324935	7.80882352941176	29.5539215686275	1.97330202094755	139624.050653595	2363.08570175876	612	41.8	15.2	41.8	0.2	41.8	47.9	41.8	51.6	41.8	52.6	1072497.67	117990.16	999.13	450.9	16.2	6.7	6.9	16.7	7.8	5.9
1	L09	2	PIGN	NM_012327	sample	3.93016759776536	27.336592178771	2.78753466269552	156861.047486034	1372.05514002486	7.75139664804469	29.8170391061453	1.80923825792236	142924.203910615	2209.04736079311	716	40.4	16.2	40.4	0	40.4	44.6	40.4	47.3	40.4	48.2	1173688.9	98609.57	1071.72	367.02	17.2	2.2	16.3	17.2	1.5	14.9
1	L09	3	PIGN	NM_012327	sample	4.11576011157601	24.4239888423989	2.51027687617113	132145.585774059	1347.0240846805	7.40585774058577	29.3612273361227	1.83978456445635	147076.50488145	2205.29897983345	717	41.6	51.6	41.6	51.6	41.6	51.6	41.6	51.6	41.6	51.6	1181294.3	106098.89	1042.08	391.72	17.2	5.3	10.6	16.9	6.1	9.2
1	L10	1	ERCC5	NM_000123	sample	5.2279534109817	36.1763727121464	3.67807045118749	209232.169717138	1771.111268495	6.49417637271215	26.0549084858569	1.71020784247207	135912.500831947	2168.28984220609	601	49.8	15.3	49.8	0.7	49.8	38.8	49.8	41.8	49.8	42.9	1343071.6	167985.4	1245.64	633.37	21.5	27.3	5.7	21.6	28	4.2
1	L10	2	ERCC5	NM_000123	sample	4.80085653104925	30.0128479657388	2.56547859678579	170302.610278373	1443.20149636165	8.43040685224839	32.5267665952891	1.86027726869874	156054.847965739	2192.74730169892	467	45.6	15.6	45.6	0.2	45.6	45.6	45.6	48.2	45.6	48.6	1154734.7	105075.69	1050.92	391.87	16.7	4.5	19.3	16.7	3.4	17.3
1	L10	3	ERCC5	NM_000123	sample	3.94495412844037	24.451376146789	2.69576334019513	140549.84587156	1432.74447132336	6.27339449541284	25.143119266055	1.67073958653877	118584.273394495	1848.81579857621	545	43.1	46.1	43.1	46.1	43.1	46.1	43.1	46.1	43.1	46.1	1071035	100558.22	997.88	390.68	16.5	5.7	12.3	17.2	6.4	10.6
1	L11	1	PHF6	NM_032335	sample	4.78869047619048	31.7142857142857	3.24322298181135	179953.696428571	1454.53725076578	5.07440476190476	19.1815476190476	1.35809796852554	89403.6190476191	1612.44474783922	336	43.2	12.2	43.2	0	43.2	31.8	43.2	35.7	43.2	36.6	1067000.78	136721.41	1025.73	526.76	17.9	15.8	10.4	17	15.8	7.7
1	L11	2	PHF6	NM_032335	sample	4.18732782369146	35.435261707989	3.58425301431687	226492.245179063	1498.64869323448	4.99449035812672	20.2589531680441	1.42815337035583	94093.8347107438	1484.49653324388	363	43.3	12.7	43.3	0	43.3	29.8	43.3	33.1	43.3	33.1	1142218.9	107728.58	1073.35	416.65	17.1	3.3	10.5	18.2	3.3	9.4
1	L11	3	PHF6	NM_032335	sample	4.22532188841202	28.6309012875536	3.12055770484731	171028.248927039	1381.06385329044	4.78755364806867	18.8540772532189	1.33779614664618	92797.660944206	1567.71879169566	466	39.9	39.7	39.9	39.7	39.9	39.7	39.9	39.7	39.9	39.7	1113209	119820.91	1047.16	459.79	17.4	10.3	9.9	18.2	10.9	5.8
1	L12	1	BLM	NM_000057	sample	2.94411177644711	22.435129740519	3.33223381940213	153816.079840319	1236.34963740479	3.97405189620758	14.8562874251497	1.1063901905657	72003.3053892216	1301.49988051514	501	35.1	9	35.1	0.2	35.1	25.3	35.1	27.9	35.1	28.9	859531.73	91435.87	839.4	347.73	11.6	2.8	21.6	12.2	2.8	21.2
1	L12	2	BLM	NM_000057	sample	3.21927710843373	20.0024096385542	2.20149485560646	120693.13253012	1217.32199428641	3.92048192771084	13.7180722891566	1.35221642540273	66067.8891566265	1319.37301838894	415	35.4	7.2	35.4	0.5	35.4	23.6	35.4	27	35.4	27.5	864011.6	103294.67	866.28	404.22	13.3	5.3	19.3	14.5	5.3	16.4
1	L12	3	BLM	NM_000057	sample	3.74939172749392	24.1970802919708	2.40728646215774	143652.199513382	1246.52997858288	4.02676399026764	14.1386861313869	0.933942799424031	66930.2773722628	1237.31554382195	411	39.2	32.4	39.2	32.4	39.2	32.4	39.2	32.4	39.2	32.4	972637.6	102751.38	893.86	385.8	13.4	6.6	11.9	13.6	5.8	11.7
1	L13	1	ARID1A	NM_006015	sample	3.26385809312639	25.9889135254989	3.49582134860702	166950.804878049	1263.45990471516	5.019955654102	21.2350332594235	1.57643265833869	107764.261640798	1561.76735766922	451	38.1	13.7	38.1	0.7	38.1	29.7	38.1	32.2	38.1	32.8	907591.93	99831.66	846.57	380.13	12.4	4.4	14.9	12.4	4.4	12.4
1	L13	2	ARID1A	NM_006015	sample	4.0388198757764	27.2888198757764	2.39984612314402	154435.501552795	1326.0433478444	6.76086956521739	26.0015527950311	1.6792230429241	119189.714285714	1924.21466618777	644	40.1	15.5	40.1	0	40.1	41	40.1	43.5	40.1	43.9	1078773.4	82534.78	957.01	308.98	15.7	0.9	26.4	16.1	0.8	27.6
1	L13	3	ARID1A	NM_006015	sample	3.29551820728291	19.6862745098039	2.13150734661587	112774.830532213	1127.46712006056	5.51680672268908	20.4971988795518	1.31256380144023	93807.906162465	1523.39005750186	714	35.6	39.6	35.6	39.6	35.6	39.6	35.6	39.6	35.6	39.6	890427.5	86408.83	817.72	325.73	11.5	2.4	15.5	12.7	2.4	15.8
1	L14	1	EZH1	NM_001991	sample	4.81569343065693	35.2098540145985	4.65965819742112	204692.927007299	1776.33242636544	6.65875912408759	26.1204379562044	1.68867439591065	125617.001824818	1970.43193373469	548	45.4	15.3	45.4	0.4	45.4	38.1	45.4	40.9	45.4	41.6	1369968.45	116273.85	1307.43	431.9	23.7	7.1	12.6	24.6	7.1	11.3
1	L14	2	EZH1	NM_001991	sample	5.23518518518518	25.5703703703704	2.12234614612587	131236.424074074	1574.32322873778	6.86666666666667	27.1296296296296	1.83174987250494	138076.62962963	2175.16017199567	540	46.7	15.4	46.7	0.7	46.7	40.9	46.7	43.3	46.7	44.4	1284754	138871.76	1123.16	512.7	22.2	13	7	21.5	10.7	6.1
1	L14	3	EZH1	NM_001991	sample	5.30716723549488	33.8464163822526	3.37941174789985	189583.679180887	1812.56805713296	6.03412969283276	24.1723549488055	1.57006362291123	120598.001706485	1864.10920236152	586	48.6	44.2	48.6	44.2	48.6	44.2	48.6	44.2	48.6	44.2	1441981.6	113791.01	1311.27	432	23.9	7.3	9.9	25.3	8.5	7.8
1	L15	1	ARID2	NM_152641	sample	5.67216117216117	27.96336996337	2.27734138333657	136065.045787546	1501.53192526357	9.87545787545788	39.5091575091575	2.30304460438701	196967.465201465	2621.51016081486	546	49.1	20.1	49.1	0.5	49.1	50.9	49.1	53.7	49.1	54.4	1178780.32	125720.73	1052.53	470.89	20.5	9.9	9.5	19.6	9.3	7.9
1	L15	2	ARID2	NM_152641	sample	5.21863117870722	31.6311787072243	2.89824443478042	169588.872623574	1616.35402123293	9.83269961977186	39.8346007604563	2.19796336159345	196165.501901141	2577.21745843211	526	47.1	21.7	47.1	0.6	47.1	51.9	47.1	55.7	47.1	56.1	1332841.8	115513.97	1202.07	439.02	20.5	5.9	12.9	21.5	5.7	10.3
1	L15	3	ARID2	NM_152641	sample	4.46846846846847	27.509009009009	2.54016597747252	152955.989489489	1452.93331372291	9.31531531531532	37.7627627627628	2.30053695404075	186311.364864865	2624.96281196266	666	43.4	61.3	43.4	61.3	43.4	61.3	43.4	61.3	43.4	61.3	1238184.5	84782.8	1117.92	317.39	18.5	2.3	13.5	19.1	3	12.3
1	L16	1	FLT4	NM_002020	sample	4.64571428571429	28.8057142857143	2.70750907032994	165542.087619048	1593.0297668138	6.60380952380952	28.2	1.99844622157034	162314.883809524	2497.31891744049	525	42.7	18.3	42.7	2.7	42.7	42.7	42.7	44.4	42.7	44.6	1281493.11	186506.13	1149.77	711.58	20.8	38.5	7.8	19.2	40.6	6.3
1	L16	2	FLT4	NM_002020	sample	5.19427402862986	28.9815950920245	2.27410824455464	161661.226993865	1652.31967091112	8.14928425357873	35.7975460122699	2.23543420950515	194203.685071575	2594.23184411465	489	47.4	23.7	47.4	1.8	47.4	48.9	47.4	50.9	47.4	51.3	1259242.7	124134.55	1160.04	464.69	19	8.8	10.8	20.4	7.6	9
1	L16	3	FLT4	NM_002020	sample	4.70967741935484	31.8387096774194	2.84152485332991	189494.288425047	1615.8478459727	8.06831119544592	33.2941176470588	2.0707081320132	176063.984819734	2591.24061651863	527	43.6	58.4	43.6	58.4	43.6	58.4	43.6	58.4	43.6	58.4	1349091.9	149200.11	1201.43	552.62	20.7	21.4	4.9	21.6	22.6	3
1	L17	1	RF	NA	Neutral	5.5352323838081	35.5802098950525	3.27181375107735	201417.589205397	1743.79047884282	6.28485757121439	25.2548725637181	1.63544239048322	123843.292353823	1967.67844195028	667	47.2	14.5	47.2	0.4	47.2	38.4	47.2	41.5	47.2	42	1394494.48	102467.97	1302.03	392.81	23.5	3.1	11.2	23.5	3.7	9.7
1	L17	2	RF	NA	Neutral	6.58597662771285	43.8631051752922	3.55076552838133	252658.300500835	2042.28583519204	6.55091819699499	26.5475792988314	1.77924023080271	130175.943238731	2005.36116195133	599	56.6	16	56.6	0.7	56.6	39.4	56.6	41.6	56.6	42.9	1635045.5	111320.69	1455.01	418.65	26.9	5	11.5	27.7	4.2	9.7
1	L17	3	RF	NA	Neutral	5.62237762237762	30.0657342657343	2.91872147874992	150704.090909091	1750.43078190269	6.58601398601399	24.4559440559441	1.69598576549548	135346.31048951	2290.80527806329	715	50.8	49.2	50.8	49.2	50.8	49.2	50.8	49.2	50.8	49.2	1442966.2	242348.8	1279.98	896.94	26.6	65.5	6.2	27	66.2	4.8
1	L18	1	RF	NA	Neutral	6.43584521384929	41.4032586558045	3.4631881557891	232637.680244399	1931.73993395051	7.78004073319756	35.7678207739308	2.44697724101682	179909.289205703	2462.65378314509	491	55.4	23.2	55.4	0.4	55.4	48.9	55.4	52.7	55.4	53	1458893.04	102701.67	1354.62	392.36	25.7	1.8	11.6	25.3	3.1	10.2
1	L18	2	RF	NA	Neutral	5.21674876847291	37.0935960591133	3.6327905290139	215804.573070608	1794.57156830842	6.42364532019704	27.3727422003284	1.88985800442804	135308.441707718	2070.6902758128	609	48.6	19	48.6	0.7	48.6	39.6	48.6	42.4	48.6	43.5	1437842.9	109729.72	1340.56	415.25	23.5	4.6	13.3	24.1	4.8	12.3
1	L18	3	RF	NA	Neutral	6.23471400394477	42.4378698224852	3.99063144734929	250515.187376726	2050.20249051084	7.16568047337278	29.7988165680473	1.90538040663749	151662.149901381	2174.27489281201	507	52.3	49.1	52.3	49.1	52.3	49.1	52.3	49.1	52.3	49.1	1662265.2	113321.08	1541.2	427.63	27.6	6.7	6.3	29.4	7.3	5.1
1	L19	1	RF	NA	Neutral	5.77147487844408	37.5380875202593	3.80190354948583	217499.868719611	1947.61394061203	6.05024311183144	24.3354943273906	1.87452416102503	124775.247974068	2089.35195809769	617	51.4	15.9	51.4	1.1	51.4	38.7	51.4	42.5	51.4	43.9	1511165.28	153730.54	1405.39	587.45	25.8	18.6	7.1	26.9	22.5	5.8
1	L19	2	RF	NA	Neutral	5.92113095238095	36.2782738095238	3.44335120020226	194660.147321429	1858.61700991371	7.87053571428571	32.8392857142857	2.01529850181856	159352.561011905	2214.33436485101	672	53.9	19.2	53.9	0	53.9	46.1	53.9	48.7	53.9	49.1	1475319.7	104608.44	1334.75	389.62	24.7	4	12.9	26	3.4	12.6
1	L19	3	RF	NA	Neutral	4.26305970149254	28.0914179104478	2.50410861291434	157511.13619403	1437.12139353018	6.3339552238806	24.6996268656716	1.64287351347488	117137.576492537	1920.48415018125	536	41.8	48.7	41.8	48.7	41.8	48.7	41.8	48.7	41.8	48.7	1215787.3	107224.52	1101.02	403.91	19	6.2	9.1	18.8	6.5	5.6
1	L20	1	RF	NA	Neutral	5.57608695652174	42.5673913043478	4.5024533036435	261784.35	1956.02849947634	8.34565217391304	35.6826086956522	2.02737783676884	181791.180434783	2313.64059572283	460	50.9	21.3	50.9	0	50.9	45.7	50.9	47.2	50.9	47.2	1522892.42	120658.88	1424.08	454.76	23	6.7	8	24.8	6.3	6.3
1	L20	2	RF	NA	Neutral	5.00925925925926	37.112962962963	3.11607657405168	219795.509259259	1700.46684790542	6.30740740740741	24.2833333333333	1.66456614234695	120908.598148148	2065.48190655857	540	45.7	13.5	45.7	0.4	45.7	39.1	45.7	42	45.7	42.8	1421577.4	132049.19	1313.19	503.3	22.6	9.6	7	23.3	10	6.3
1	L20	3	RF	NA	Neutral	4.7504835589942	32.0947775628627	3.46848076830451	187967.998065764	1645.93693799209	7.2862669245648	29.972920696325	1.96578854308833	143701.624758221	2166.04107899604	517	45.6	53.6	45.6	53.6	45.6	53.6	45.6	53.6	45.6	53.6	1277065.8	91006.97	1193.18	344.57	20.5	2.9	13	21.1	3.3	13.5
1	L21	1	RF	NA	Neutral	4.44702467343977	29.3730043541364	2.91736185669247	174258.500725689	1605.92953913328	7.16981132075472	29.1088534107402	1.85833651779099	143888.447024673	2143.63374072631	689	45.1	17.1	45.1	0.3	45.1	43.7	45.1	46.6	45.1	46.9	1251215.49	102894.61	1176.91	393.37	20.5	2.9	10	20.9	3.3	9.7
1	L21	2	RF	NA	Neutral	4.60329067641682	29.981718464351	3.22101557995325	168729.722120658	1612.99894132236	5.77148080438757	23.1882998171846	1.57181977586478	116249.608775137	1867.75750589446	547	43.1	14.1	43.1	0.2	43.1	33.6	43.1	36.9	43.1	38	1268943.3	117775.71	1213.8	452.22	21	6.9	12.8	23	6.6	11.7
1	L21	3	RF	NA	Neutral	5.25128205128205	31.2628205128205	3.0112499350916	169113.821794872	1734.41462153008	6.02564102564103	23.3923076923077	1.58665774368561	113303.402564103	1897.86049424599	780	47.4	45.5	47.4	45.5	47.4	45.5	47.4	45.5	47.4	45.5	1377129.7	84382.11	1280.24	323.74	23.8	1.9	13.3	24.6	2.2	13.1
1	L22	1	RF	NA	Neutral	5.34204275534442	34.5154394299287	3.5334210880366	213404.503562945	1725.23992395939	8.62470308788598	36	2.20617857380903	182259.418052257	2452.15025499001	421	48.9	23	48.9	0.2	48.9	49.4	48.9	51.5	48.9	52	1327658.22	148353.15	1254.76	558.03	20.9	17.6	7.8	19.7	19.7	7.8
1	L22	2	RF	NA	Neutral	4.98396501457726	33.0787172011662	3.45854841706378	192680.116618076	1711.03958454392	6.70262390670554	25.8965014577259	1.76447590011428	127577.164723032	2124.68177253136	686	45.6	14	45.6	0.3	45.6	41.1	45.6	44.8	45.6	45.5	1365568.4	94268.02	1272.31	361.29	22.4	1.7	19.5	22.9	2	17.5
1	L22	3	RF	NA	Neutral	5.11324041811847	36.2508710801394	3.62032886039097	225323.75087108	1824.82552838051	7.3780487804878	30.2961672473868	1.88222760297726	150033.989547038	2023.31767705826	574	48.1	49.3	48.1	49.3	48.1	49.3	48.1	49.3	48.1	49.3	1426698.4	99088.36	1339.43	369.01	22.8	4.4	11.7	23.7	3.8	12.4
1	M03	1	OTNT	NA	Neutral	4.54487179487179	28.034188034188	2.97866576920039	150653.326923077	1530.79092925018	7.27777777777778	33.4337606837607	2.21377534753436	163135.591880342	2194.36011686211	468	46.4	23.5	46.4	0.2	46.4	45.3	46.4	47.4	46.4	48.5	1132321.82	82696.31	1094.47	318.75	18.6	0.4	19	19.7	1.3	20.7
1	M03	2	OTNT	NA	Neutral	3.93400286944046	26.0272596843616	2.60715969134882	147047.715925395	1320.68461257683	4.43615494978479	18.7360114777618	1.31698318784136	90521.9856527977	1396.64262704387	697	36.2	12.2	36.2	0	36.2	28.7	36.2	31.3	36.2	31.3	1031858.9	69901.81	998.85	278.44	17.4	1	40.6	18.7	1.7	40.7
1	M03	3	OTNT	NA	Neutral	4.99826689774697	30.7123050259965	2.52401705069563	167927.377816291	1605.27640939287	6.77642980935875	29.2564991334489	2.01723916413789	148360.020797227	2266.48483074168	577	46.4	53.2	46.4	53.2	46.4	53.2	46.4	53.2	46.4	53.2	1295885.8	105384.93	1173.1	397.4	21.1	5.2	9.9	21.3	5.9	6.2
1	M04	1	OTNT	NA	Neutral	5.39880952380952	35.1577380952381	4.35500019623007	211316.639880952	1747.16881475191	6.81845238095238	28.2053571428571	2.08269948844312	136038.55952381	2189.69022217852	336	51.5	19	51.5	0.3	51.5	44.9	51.5	48.5	51.5	48.8	1284696.01	87903.39	1223.4	336.41	21.1	2.4	17	19.6	2.1	17.3
1	M04	2	OTNT	NA	Neutral	4.86666666666667	31.4666666666667	3.09476685232014	181488.098989899	1633.6498106131	6.77777777777778	29.2989898989899	1.9835278512568	145934.834343434	2152.56255170007	495	46.1	17.8	46.1	0.4	46.1	43.2	46.1	44.8	46.1	46.1	1323820.1	100811.73	1233.23	384.61	21.4	4.4	19.2	21.8	4.2	18
1	M04	3	OTNT	NA	Neutral	5.18228279386712	30.2095400340716	3.31486863917718	171656.069846678	1782.24075971702	7.39011925042589	31.4088586030664	2.18001913445444	157429.724020443	2393.51194593549	587	49.9	55.2	49.9	55.2	49.9	55.2	49.9	55.2	49.9	55.2	1332150.7	98292.71	1269.89	378.32	22.5	2.7	12.4	23.9	3.4	9.7
1	M05	1	OTNT	NA	Neutral	5.85319516407599	39.1502590673575	3.50351137741186	218971.566493955	1838.98889587851	7.14507772020725	30.7461139896373	1.99966176063381	157383.564766839	2308.99737599102	579	47.8	19	47.8	0.2	47.8	42.3	47.8	44.9	47.8	46.1	1469566.9	127688.91	1346.27	479.65	25.4	10.5	8.1	24.7	9.7	5.7
1	M05	2	OTNT	NA	Neutral	4.84564860426929	32.5714285714286	3.18281201845906	180043.972085386	1578.42074476325	6.16256157635468	27.7060755336617	2.07106285930392	136859.642036125	2107.89352727646	609	44.5	20.7	44.5	0.3	44.5	41.5	44.5	44.5	44.5	44.5	1214304.6	104025.18	1141.13	401.31	20	3.1	16.9	20.9	3.1	14.9
1	M05	3	OTNT	NA	Neutral	4.91923076923077	36.9692307692308	3.82901569167361	217204.513461538	1706.55651585679	6.69038461538462	25.8346153846154	1.74766436838342	119683.338461538	2038.72762933935	520	45	51.2	45	51.2	45	51.2	45	51.2	45	51.2	1343162.6	101438.82	1283.81	386.78	23.7	5.4	11.9	24.2	5.4	9.8
1	M06	1	OTNT	NA	Neutral	4.86902286902287	36.9438669438669	4.27325915215629	214334.234927235	1654.04826900783	7.04781704781705	32.4573804573805	2.20809726109734	162137.792099792	2193.10144899154	481	45.9	23.7	45.9	0.4	45.9	44.5	45.9	47.2	45.9	47.8	1269750.78	98370.95	1219.87	381.27	20	2.7	12.7	20.6	2.9	12.7
1	M06	2	OTNT	NA	Neutral	5.15535714285714	31.9017857142857	3.27496539806597	178242.85	1701.97191157645	7.83392857142857	32.8071428571429	2.23942275152024	162835.194642857	2492.16543283537	560	48.9	22.3	48.9	0.4	48.9	48.2	48.9	52.1	48.9	53.4	1252062.7	110993.67	1207.4	430.86	22	4.6	15.5	21.6	5.2	10.7
1	M06	3	OTNT	NA	Neutral	4.08964451313756	29.2673879443586	3.90063870293975	169149.451313756	1508.65820102484	5.72333848531685	25.1576506955178	1.82884809058417	123380.044822257	1891.88095312229	647	42.2	45.3	42.2	45.3	42.2	45.3	42.2	45.3	42.2	45.3	1133427.4	94334.86	1082.3	371.37	18.7	6.3	24.9	19.3	6.2	21.9
1	M07	1	OTNT	NA	Neutral	5.20123203285421	33.6591375770021	3.07239288281879	192701.455852156	1718.07710438681	7.53798767967146	32.1252566735113	2.20474306863235	156388.324435318	2358.44893265576	487	49.1	22	49.1	0	49.1	47.4	49.1	51.1	49.1	51.7	1252172.24	100808.85	1205.33	389.31	21.1	2.7	13.8	22.4	3.1	11.9
1	M07	2	OTNT	NA	Neutral	4.7962577962578	31.7567567567568	3.31016350847579	186069.06029106	1591.28141786675	6.27650727650728	27.2702702702703	1.89429811100369	136219.995841996	2014.18816237583	481	44.3	18.9	44.3	0.4	44.3	38.9	44.3	42	44.3	43	1243197	111142.37	1160.77	426.79	20.6	5.4	12.1	20	6.7	10.6
1	M07	3	OTNT	NA	Neutral	5.3562945368171	31.6935866983373	2.61010904117106	171901.952494062	1613.90152902987	6.73396674584323	27.4536817102138	1.69154682293728	129006.570071259	1849.71272785628	421	44.9	45.8	44.9	45.8	44.9	45.8	44.9	45.8	44.9	45.8	1362644.1	121461.15	1174.91	440.05	24	10.2	7.8	23.3	9.5	7.4
1	M08	1	OTNT	NA	Neutral	4.95527156549521	37.0191693290735	4.01017223048272	219206.313099042	1785.22798529081	7.22683706070288	33.1597444089457	2.41977480239647	171226.980830671	2414.87188319179	313	50.2	24	50.2	1	50.2	44.4	50.2	46.6	50.2	47.3	1299522.07	121038.76	1242.8	470	20.4	9.9	12.1	19.8	9.9	7.7
1	M08	2	OTNT	NA	Neutral	5.22082018927445	41.8422712933754	5.21450941963443	263681.949526814	2000.10682672456	6.99684542586751	30.1892744479495	2.17143121654003	148696.230283912	2200.87643927267	317	49.2	19.6	49.2	1.3	49.2	45.1	49.2	47.6	49.2	48.6	1493875.9	106947.82	1448.16	405.32	23.7	4.7	15.5	24.3	5.7	17
1	M08	3	OTNT	NA	Neutral	5.32535885167464	33.566985645933	4.11844174883239	201688.942583732	1885.24799549203	6.63157894736842	29.1028708133971	2.2711440590565	150052.330143541	2288.49258458493	418	49.3	52.4	49.3	52.4	49.3	52.4	49.3	52.4	49.3	52.4	1370689.8	109375.79	1316.81	409.83	23.9	7.9	13.4	23.7	6.7	11.7
1	M09	1	DNM2	NM_001005362	sample	2.22875816993464	13.4226579520697	1.8519625292756	78133.8649237473	819.887139444048	5.60348583877996	24.1350762527233	1.4978247129984	123454.727668845	1667.45987086338	459	27.7	15.5	27.7	0.4	27.7	31.4	27.7	35.5	27.7	35.9	682367.46	100314.15	628.41	387.35	7.8	4.6	16.1	7.4	5.2	13.9
1	M09	2	DNM2	NM_001005362	sample	2.26900584795322	13.5458089668616	2.06379423247374	76283.0116959064	810.275016167557	5.364522417154	25.0350877192982	1.7433789204226	129323.356725146	1747.5581520758	513	26.5	17.9	26.5	0.2	26.5	32.7	26.5	36.8	26.5	37.4	635158.2	94240.49	624.38	357.52	8.4	2.1	22.2	9	1.9	20.5
1	M09	3	DNM2	NM_001005362	sample	2.44468085106383	16.2063829787234	1.54171333134588	97847.7510638298	868.327080198871	6.65531914893617	30.5404255319149	2.10001840305607	165697.710638298	2068.09923773933	470	25.7	48.3	25.7	48.3	25.7	48.3	25.7	48.3	25.7	48.3	757045.3	92084.69	689.34	350.82	9.4	3.6	15.7	8.9	3	13.2
1	M10	1	PRF1	NM_005041	sample	3.72164948453608	24.1384388807069	2.80799099199257	141447.384388807	1294.59312778133	6.83210603829161	27.8659793814433	1.80610763370197	147162.65095729	2191.8421021606	679	38.3	16.8	38.3	0.6	38.3	39.9	38.3	42.6	38.3	43.4	1029221.78	135160.92	949.02	516.49	14.6	12.4	6.8	15.3	13.4	5.2
1	M10	2	PRF1	NM_005041	sample	5.1576354679803	27.7241379310345	2.57506100756151	151012.234811166	1522.50826457846	7.84072249589491	33.2676518883415	2.08938014831377	168368.26272578	2298.02012516038	609	44.2	21.8	44.2	0.7	44.2	43.7	44.2	48.4	44.2	49.3	1170308.2	84982.26	1087.35	314.96	18.4	1.6	24.6	18.4	1.5	26.8
1	M10	3	PRF1	NM_005041	sample	3.14692653673163	25.1139430284858	2.77691538676371	157414.341829085	1222.98187349742	7.65217391304348	30.3613193403298	1.83644350549919	148498.286356822	2120.45074855349	667	34.6	51.6	34.6	51.6	34.6	51.6	34.6	51.6	34.6	51.6	1072642.6	89368.53	956.48	332.99	14.5	4.2	15.6	15	3.7	16.8
1	M11	1	DSN1	NM_024918	sample	4.04123711340206	22.5699558173785	2.52301731189916	128486.524300442	1366.1121066954	6.89248895434462	28.1354933726068	1.86410274506612	140541.851251841	2066.79653133118	679	42	18.4	42	0.6	42	41.1	42	44.5	42	44.5	1012201.16	89415.01	965.02	336.46	16.6	2.1	19.1	16.1	2.5	21.9
1	M11	2	DSN1	NM_024918	sample	3.10821382007823	17.5880052151239	1.92902429195396	98504.5880052151	1114.10008262211	7.1864406779661	28.0117340286832	1.84232802375305	145241.39243807	2303.31310802479	767	37.2	16	37.2	0.4	37.2	44.1	37.2	47.7	37.2	48.2	930934.9	108230.31	858.76	404.49	11.1	5	13.4	12	5.1	12.5
1	M11	3	DSN1	NM_024918	sample	3.41737649063032	17.0204429301533	1.70669676489945	92793.5604770017	1107.99942022153	6.96763202725724	27.3594548551959	1.60086384774223	139268.873935264	1984.21199203756	587	37	47.5	37	47.5	37	47.5	37	47.5	37	47.5	910118.2	112741.08	812.98	415.1	12.6	8.3	10.2	12.9	7.5	9.2
1	M12	1	CBLB	NM_170662	sample	3.87662337662338	25.938961038961	3.13760192051463	153028.68961039	1402.33315974809	6.95324675324675	28.2376623376623	1.78839397020992	147420.124675325	2117.96171731911	770	41.4	16.2	41.4	0.4	41.4	40.4	41.4	43.6	41.4	44.2	1113804.27	117896.59	1021.83	445.24	16.9	6.5	9.2	17.5	7.4	8.1
1	M12	2	CBLB	NM_170662	sample	3.56919374247894	19.2250300842359	1.93058197902537	102667.933814681	1295.43686624712	6.98676293622142	28.3393501805054	1.8994181120861	149853.115523466	2392.59857613243	831	40.6	17.7	40.6	1.6	40.6	44.5	40.6	47.3	40.6	48	975545.5	106397.06	959.8	416.2	13.5	3.6	14.2	14.1	4.2	12.3
1	M12	3	CBLB	NM_170662	sample	3.50149253731343	20.5029850746269	2.28008591633174	114496.408955224	1233.16847344316	6.39253731343284	23.3402985074627	1.56398417176666	119510.665671642	2090.89405755495	670	37.6	48.5	37.6	48.5	37.6	48.5	37.6	48.5	37.6	48.5	958991	157883.63	954.01	604.24	14.2	27.5	8.1	16	29	4.8
1	M13	1	EP300	NM_001429	sample	4.12342569269521	25.8186397984887	3.33040249486254	170181.732997481	1437.73707031235	5.54408060453401	26.4760705289673	1.82387755991832	165236.471032746	1856.76088827754	397	34.8	15.4	34.8	2.3	34.8	30	34.8	33.2	34.8	33.5	1066992.23	121310.52	1027.34	452.35	16.4	12.8	16.1	18.4	11.1	13.9
1	M13	2	EP300	NM_001429	sample	3.92033542976939	23.5995807127883	3.1706312180872	151070.838574423	1411.9673479648	6.43605870020964	26.8050314465409	1.68828253777512	141666.823899371	1933.92272245998	477	38.2	16.6	38.2	0.4	38.2	33.8	38.2	38.2	38.2	38.2	1036321.3	89502.42	981.67	341.3	16.8	2.5	28.5	16.6	2.9	27.5
1	M13	3	EP300	NM_001429	sample	3.8525641025641	25.9273504273504	3.46335987430779	165172.540598291	1517.37271721289	6.84401709401709	28.1346153846154	1.61111644789655	157837.33974359	2003.02398348064	468	39.7	44	39.7	44	39.7	44	39.7	44	39.7	44	1150114.7	94732.11	1045.78	359.9	16.7	7.5	21.8	18.2	8.8	20.1
1	M14	1	PHOX2B	NM_003924	sample	5.04700162074554	31.5591572123177	3.14080774541845	183111.136142626	1550.70716820033	6.86709886547812	28.3079416531605	1.73273887418892	154307.356564019	2221.03012444976	617	44.1	17.2	44.1	1	44.1	38.7	44.1	41.7	44.1	42.9	1255382.63	154521.43	1125.86	571.28	19.6	20.7	5	19.3	21.1	3.2
1	M14	2	PHOX2B	NM_003924	sample	4.50260869565217	31.6626086956522	3.65697588563074	186245.51826087	1588.79464315826	7.29391304347826	29.775652173913	1.84985690271046	146419.12173913	2086.08766360394	575	44.7	17.2	44.7	0.5	44.7	41	44.7	44.5	44.7	45	1250735.4	96467.81	1135	363.58	20	3	18.1	20.7	2.3	16.3
1	M14	3	PHOX2B	NM_003924	sample	4.28951747088186	24.7088186356073	2.57712070864055	134935.970049917	1434.34286979414	7.72712146422629	33.234608985025	2.05331508030385	168468.437603993	2299.3319494173	601	42.1	52.7	42.1	52.7	42.1	52.7	42.1	52.7	42.1	52.7	1111081	113140.78	1046.56	428.52	17.6	9	9.3	18.5	9.3	7.3
1	M15	1	LATS1	NM_004690	sample	3.44467213114754	22.8217213114754	3.01606110127098	141282.405737705	1190.65663468382	5.99590163934426	26.0881147540984	1.59073904586218	133159.192622951	1717.14469251569	488	36.7	14.8	36.7	0.4	36.7	33.2	36.7	35.9	36.7	36.3	841795.61	82605.43	830.35	318.2	11.9	1	23.2	13.1	1.4	25.8
1	M15	2	LATS1	NM_004690	sample	3.23880597014925	16.8731343283582	2.53668946952869	98400.7686567164	1080.61604923347	7.77611940298507	31.7481343283582	1.80950557864781	161916.76119403	2018.13755553765	536	36.9	16.2	36.9	1.3	36.9	40.1	36.9	42.5	36.9	42.9	807618.9	99829.71	768.25	371.98	10.3	5	21.3	9.7	3.4	18.5
1	M15	3	LATS1	NM_004690	sample	3.20430107526882	19.7480798771121	2.25429160073797	112656.953917051	1165.12908100851	6.85099846390169	28.9185867895545	1.79031130818869	148991.043010753	1994.3984889054	651	36.7	46.4	36.7	46.4	36.7	46.4	36.7	46.4	36.7	46.4	887727.2	88385.43	834.48	333.07	11.2	3.5	18.7	12.4	3.4	18
1	M16	1	CUL3	NM_003590	sample	4.52436647173489	29.7582846003899	2.57369160368133	163036.840155945	1446.18359885219	5.02923976608187	18.8986354775828	1.25665268716714	83324.2904483431	1432.2319720073	513	40	10.7	40	0.2	40	30.6	40	33.1	40	33.7	1125861.43	96743.1	1063.72	375.95	18.5	3.3	16.2	19.3	3.5	16
1	M16	2	CUL3	NM_003590	sample	4.51343705799151	27.9024045261669	2.70614166563307	149279.889674682	1369.83631599366	5.14144271570014	18.5417256011315	1.22025382681793	80450.9773691655	1423.84835838917	707	40.5	9.6	40.5	0	40.5	30.7	40.5	33.1	40.5	33.7	1129431.6	101882.4	1030.87	391.21	18.5	2.8	13.2	18.1	2.8	12.3
1	M16	3	CUL3	NM_003590	sample	4.54682274247492	25.5117056856187	2.3808610714684	139820.08361204	1356.64011317708	4.84113712374582	16.2257525083612	1.19223118330784	65873.3712374582	1364.6025346422	598	40.3	40	40.3	40	40.3	40	40.3	40	40.3	40	1084209.8	90891.35	992.87	355.48	18.2	3.5	14.7	18.1	3.8	12.4
1	M17	1	OTNT	NA	Neutral	5.12676056338028	31.8638497652582	3.03131982845745	183658.661971831	1631.86279545613	6.85211267605634	28.943661971831	2.00383470296344	144164.903755869	2112.20762271904	426	47.9	18.1	47.9	0.2	47.9	40.1	47.9	44.4	47.9	44.4	1238949.96	103089.62	1179.75	392.25	21.4	2.8	13.8	21.6	3.1	12.4
1	M17	2	OTNT	NA	Neutral	5.67670682730924	35.4919678714859	2.64360936685094	196907.562248996	1657.90579754102	7.00200803212851	29.0763052208835	1.88126438424262	143066.604417671	2118.69937377154	498	47	18.9	47	0.2	47	41.8	47	44.6	47	45	1371904.7	103737.4	1246.79	397.03	21.7	2.4	11.4	22.1	2.6	11.2
1	M17	3	OTNT	NA	Neutral	5.01861252115059	28.7394247038917	2.69321667570383	162584.746192893	1541.68293481746	7.0761421319797	29.077834179357	1.92288458242164	141509.808798646	2152.42319642094	591	44.2	52.5	44.2	52.5	44.2	52.5	44.2	52.5	44.2	52.5	1211346	96597.31	1117.08	364.18	20.6	4.6	11.2	20	2.5	11.3
1	M18	1	OTNT	NA	Neutral	5.18439716312057	37.7754137115839	4.35502842679918	224050.508274232	1760.4884231643	6.9290780141844	31.6879432624113	2.20726283147402	166788.238770686	2215.82374402869	423	48.9	17.3	48.9	0.9	48.9	43.5	48.9	45.4	48.9	45.6	1364174.59	105652.54	1249.72	400.76	21.7	4.3	12.1	22.7	4.7	11.6
1	M18	2	OTNT	NA	Neutral	5.08301158301158	37.019305019305	4.70690695079528	228154.888030888	1842.13982377457	6.6042471042471	30.1332046332046	2.0274894323265	153838.623552124	2162.39342304268	518	47.5	20.7	47.5	0.4	47.5	40.7	47.5	43.2	47.5	44.2	1371944.6	91989.87	1348.78	355.65	21.6	1.2	18.7	23.6	1.5	18.3
1	M18	3	OTNT	NA	Neutral	5.48440748440748	36.1205821205821	3.80006317689976	212212.407484407	1790.70417245479	6.91476091476091	27.6465696465696	1.73486077068391	131130.153846154	1952.56205898768	481	48.9	46.4	48.9	46.4	48.9	46.4	48.9	46.4	48.9	46.4	1410818.2	104550.28	1341.06	403.25	24.7	6.4	11.2	24.9	6.9	10.6
1	M19	1	OTNT	NA	Neutral	4.47845804988662	28.7641723356009	2.7054143183931	167517.099773243	1466.92925835537	6.4875283446712	27.6598639455782	1.90439698681469	136222.963718821	1964.24612391915	441	40.4	19	40.4	0.7	40.4	39.5	40.4	43.1	40.4	43.5	1144738.3	100077.33	1104.47	388.65	18.1	3.2	17	18.8	3.9	15.6
1	M19	2	OTNT	NA	Neutral	5.41717791411043	34.0654396728016	3.06727981107309	186215.122699386	1622.97328110828	6.83640081799591	29.9775051124744	1.90694385511285	150890.265848671	2084.81772620504	489	45	19.2	45	0.6	45	39.7	45	44.2	45	45	1299689.1	115038.26	1217.82	431.26	22.5	6.7	13.7	24.9	6.3	13.3
1	M19	3	OTNT	NA	Neutral	5.94090909090909	41.275	3.84690676518265	240457.015909091	1929.15908319278	7.625	32.0022727272727	2.044231390458	162911.140909091	2263.90945374449	440	53.2	51.4	53.2	51.4	53.2	51.4	53.2	51.4	53.2	51.4	1564949.8	113888.23	1404.96	425.86	25.5	6.4	9.3	26.1	6.4	7.5
1	M20	1	OTNT	NA	Neutral	4.77087378640777	30.0116504854369	2.92577163135022	165953.646601942	1564.26257055647	7.6873786407767	32.9320388349515	2.22966939623685	166122.299029126	2329.96554151499	515	46.6	21.4	46.6	0.4	46.6	46.4	46.6	48.7	46.6	49.5	1166608.45	101837.21	1129.1	390.74	18.4	4.1	14	18.6	3.9	13.6
1	M20	2	OTNT	NA	Neutral	5.01528013582343	28.3157894736842	2.96963269524908	156875.962648557	1650.26981361122	6.83870967741936	28.2224108658744	1.95564322966216	140822.025466893	2187.14954371087	589	47.2	17.3	47.2	0.5	47.2	43.5	47.2	47.2	47.2	47.4	1262733.1	100500.34	1184.64	384.68	21.4	2.5	17.7	22.2	2.2	15.8
1	M20	3	OTNT	NA	Neutral	5.05389221556886	29.3033932135729	2.46950205479069	152117.810379242	1576.45136950815	6.47904191616766	25.3672654690619	1.76153889425403	122604.109780439	1982.86841696756	501	47.3	48.3	47.3	48.3	47.3	48.3	47.3	48.3	47.3	48.3	1232394.1	119904.31	1118.07	456.09	20.6	10.8	10.8	20.8	10.6	7.6
1	M21	1	OTNT	NA	Neutral	5.66783831282953	38.8523725834798	3.92231217028165	226301.586994728	1833.14581130298	6.92618629173989	27.9226713532513	1.95322547142772	133529.289982425	2063.23532479758	569	48.9	16.2	48.9	0.5	48.9	42.2	48.9	45.2	48.9	45.3	1454163.27	94515.85	1352	358.5	23.6	2.3	13.7	23.4	2.3	14.8
1	M21	2	OTNT	NA	Neutral	5.23630136986301	30.972602739726	2.97298634929498	170916.840753425	1620.22062642433	7.03253424657534	27.6284246575342	1.89227657869138	131827.537671233	2129.31930734498	584	46.9	15.4	46.9	0.3	46.9	43.7	46.9	47.4	46.9	47.9	1272399.7	91487.58	1177.96	349.12	20.5	2.6	20.7	20	2.1	18.3
1	M21	3	OTNT	NA	Neutral	5.82692307692308	35.0052447552448	3.25601889582309	194860.632867133	1820.99302470688	7.05244755244755	29.8653846153846	1.91494958503697	147354.146853147	2080.56070614472	572	50.7	49.8	50.7	49.8	50.7	49.8	50.7	49.8	50.7	49.8	1385021.6	92666.79	1263.62	346.8	23.1	3	15.6	24.1	2.1	14
1	M22	1	OTNT	NA	Neutral	4.6716049382716	39.6172839506173	4.07830169552994	266555.90617284	1777.90140212754	6.59506172839506	28.8543209876543	1.97124960266597	140597.24691358	2118.62567768344	405	42	19.3	42	0	42	41.5	42	44.9	42	45.2	1357667.7	93529.09	1293.37	364.97	21.7	1.7	14.1	21.7	2.5	15.1
1	M22	2	OTNT	NA	Neutral	5.43466299862448	34.4993122420908	2.90100762459224	193389.485557084	1729.69366888547	6.2888583218707	25.1884456671252	1.68888301982855	124363.854195323	1963.38082649317	727	45.8	15.3	45.8	0.3	45.8	38	45.8	42.1	45.8	42.8	1407815	84587.84	1310.97	326.54	23.5	1.7	28.3	25.4	1.7	26.7
1	M22	3	OTNT	NA	Neutral	4.9693094629156	28.502557544757	2.94794397550827	155311.751918159	1629.30796465877	6.87212276214834	27.2314578005115	1.90199188515228	132355.668797954	2146.90244532894	782	46.7	51.5	46.7	51.5	46.7	51.5	46.7	51.5	46.7	51.5	1296859.7	85258.57	1192.1	320.78	20.5	1.9	17.5	22.3	1.2	17.1
1	N03	1	PLK1	NA	Negative	2.33333333333333	8.6031746031746	2.25650479046838	28499	1050.1703592329	0.793650793650794	2.07936507936508	0.595364071554548	8478.07936507937	609.83313741451	63	50.8	6.3	50.8	1.6	50.8	7.9	50.8	12.7	50.8	12.7	486338.51	110630.98	497.14	420.93	4.8	15.9	39.7	3.2	12.7	36.5
1	N03	2	PLK1	NA	Negative	2.22535211267606	26.0140845070423	5.43364937097331	198864.85915493	1400.18111697167	2.32394366197183	9.95774647887324	1.06664069498577	50431.8873239437	1148.11305222873	71	47.9	9.9	47.9	1.4	47.9	15.5	47.9	21.1	47.9	22.5	794589.8	159618.65	916.62	544.69	8.5	25.4	28.2	9.9	23.9	26.8
1	N03	3	PLK1	NA	Negative	3.21621621621622	15.9459459459459	2.09702567399936	76742.7162162162	1169.21473543362	3.28378378378378	9.85135135135135	1.41614486310627	42190.4054054054	1322.90043260976	74	45.9	39.2	45.9	39.2	45.9	39.2	45.9	39.2	45.9	39.2	679984.5	140292.93	676.7	545.79	12.2	37.8	37.8	13.5	36.5	27
1	N04	1	PLK1	NA	Negative	1.03414634146341	8.38048780487805	1.28326705814511	55087.243902439	506.669387555525	1.02439024390244	5.35121951219512	0.581157668478668	25251.0878048781	535.206871592086	205	18	4.4	18	0	18	6.8	18	10.7	18	10.7	232283.83	48520.19	315.19	220.31	2.4	7.8	79	2.4	6.8	78.5
1	N04	2	PLK1	NA	Negative	2.69565217391304	12.768115942029	3.4679232235943	45793.7536231884	1119.7729133113	4.82608695652174	14.7971014492754	1.38997619746338	58722.4637681159	1702.94835704152	69	46.4	7.2	46.4	0	46.4	27.5	46.4	36.2	46.4	37.7	548497.2	177145.52	617.49	699.26	4.3	40.6	29	7.2	40.6	24.6
1	N04	3	PLK1	NA	Negative	4.65714285714286	17.5857142857143	3.06525443631355	63125.6857142857	1495.78148618982	4.5	15.2285714285714	1.56591416519988	66787.3428571429	1763.90971765877	70	58.6	51.4	58.6	51.4	58.6	51.4	58.6	51.4	58.6	51.4	737438.6	156493.33	855.79	589.1	11.4	34.3	22.9	21.4	35.7	21.4
1	N05	1	PLK1	NA	Negative	3.01315789473684	17.9868421052632	4.7553487376979	114151.736842105	1417.47126899629	4.88157894736842	16.7236842105263	1.27540015919963	71081.6842105263	1362.45068401216	76	63.2	9.2	63.2	0	63.2	26.3	63.2	31.6	63.2	31.6	573379.21	141915.84	731.19	517.56	5.3	25	28.9	10.5	17.1	26.3
1	N05	2	PLK1	NA	Negative	2.76851851851852	12.8425925925926	1.28166815152176	60203.1481481481	696.960165458633	2.17592592592593	7.16666666666667	0.521236937535957	31316.1388888889	685.447643773544	108	27.8	2.8	27.8	0	27.8	11.1	27.8	13.9	27.8	13.9	542955.3	79983.38	524.57	311.03	6.5	12	63	6.5	14.8	63.9
1	N05	3	PLK1	NA	Negative	3.01204819277108	21.578313253012	3.69506885940267	123914.481927711	1361.45300892959	3.51807228915663	14.0120481927711	1.19621452740024	58307.6265060241	1276.27745110654	83	55.4	39.8	55.4	39.8	55.4	39.8	55.4	39.8	55.4	39.8	705834.6	171847.17	724.63	628.68	8.4	34.9	18.1	8.4	36.1	14.5
1	N06	1	PLK1	NA	Negative	1.78082191780822	15.4520547945205	2.60879690731554	104839.506849315	1006.69198737194	3.76712328767123	11.1917808219178	1.08618497166442	54244.1780821918	1585.18789089302	73	37	6.8	37	1.4	37	23.3	37	32.9	37	34.2	544030.47	175289.81	629.73	721.02	6.8	30.1	27.4	6.8	39.7	19.2
1	N06	2	PLK1	NA	Negative	2.60683760683761	32.6495726495726	5.98375247682661	272633.128205128	1770.15526258966	4.58119658119658	17.2820512820513	1.18779568713633	83625.7948717949	1348.67454237809	117	47	13.7	47	0.9	47	24.8	47	29.1	47	29.1	925899.9	125330.98	1025.88	478.79	10.3	25.6	47	14.5	24.8	42.7
1	N06	3	PLK1	NA	Negative	2.48	38.3	9.20580005180005	308236.26	1987.33132387532	2.34	6.5	0.938952380952381	25660.3	1143.80927886651	50	50	38	50	38	50	38	50	38	50	38	897285	140516.3	1251.45	525.16	12	32	42	18	32	38
1	N07	1	PLK1	NA	Negative	3.95238095238095	19.5	2.81021302771303	95790.4047619048	1243.60194838672	4.02380952380952	15.8095238095238	1.4100161123453	74677.2619047619	1611.08559130388	42	57.1	16.7	57.1	0	57.1	26.2	57.1	33.3	57.1	33.3	692441.52	179221.43	688.99	658.74	7.1	38.1	35.7	4.8	38.1	35.7
1	N07	2	PLK1	NA	Negative	3.67368421052632	33.4	6.73765531252373	202778.621052632	1890.05701684382	3.86315789473684	15.4526315789474	1.41722608145209	69140.2736842105	1463.47376259048	95	60	10.5	60	0	60	28.4	60	32.6	60	32.6	876644.6	141711.41	1126.43	546.89	7.4	26.3	33.7	18.9	26.3	30.5
1	N07	3	PLK1	NA	Negative	4.04545454545455	16.6818181818182	2.25967171224932	60449.1136363636	942.884097089672	4.02272727272727	13.2272727272727	1.11583137125849	49653.2272727273	1294.76242142288	44	43.2	40.9	43.2	40.9	43.2	40.9	43.2	40.9	43.2	40.9	574898.1	164194.89	585.97	582.14	6.8	38.6	34.1	9.1	43.2	34.1
1	N08	1	PLK1	NA	Negative	2.31818181818182	18	5.64737274220033	107912.666666667	1478.34226472786	2.84848484848485	9.84848484848485	1.3262518805072	41885.6212121212	1415.1983941438	66	48.5	12.1	48.5	0	48.5	13.6	48.5	24.2	48.5	25.8	577084.06	188786.97	830.54	714.75	6.1	34.8	33.3	15.2	47	28.8
1	N08	2	PLK1	NA	Negative	2.18333333333333	18.6833333333333	2.68742269204226	148956.95	1283.98756957342	2.51666666666667	10.8833333333333	1.22402698909278	42378.2333333333	1041.22754285772	60	41.7	13.3	41.7	0	41.7	20	41.7	23.3	41.7	23.3	659701.4	102319.67	794.77	400.43	6.7	11.7	48.3	8.3	5	36.7
1	N08	3	PLK1	NA	Negative	2.14285714285714	24.1714285714286	10.7332832080201	162647.628571429	1507.05355501983	2.8	7.28571428571429	0.759709505423791	35201.4857142857	910.575676039647	35	54.3	31.4	54.3	31.4	54.3	31.4	54.3	31.4	54.3	31.4	528378	113003.97	846.39	487.54	8.6	28.6	65.7	11.4	28.6	62.9
1	N09	1	CIC	NM_015125	sample	5.2288	27.976	2.49620760825717	150737.3568	1513.16906397622	7.3824	29.8096	2.00493546082638	158859.2416	2489.94394412271	625	42.4	16.8	42.4	1	42.4	46.4	42.4	49.3	42.4	50.9	1285686.3	129795.28	1124.49	484.04	21.8	15.7	16.2	21.4	14.1	16.5
1	N09	2	CIC	NM_015125	sample	5.47712418300654	34.297385620915	2.72500522404971	197538.635620915	1698.89869906523	8.3202614379085	37.9460784313725	2.42911353027774	201030.933006536	2538.85727643885	612	46.9	23.9	46.9	1.8	46.9	47.7	46.9	49.7	46.9	49.8	1422195.6	89805.91	1246.9	333.86	23	2.1	25.2	22.2	1.8	25.7
1	N09	3	CIC	NM_015125	sample	4.33507853403141	24.6910994764398	2.02438547529141	128685.056282723	1414.93148083503	7.44764397905759	30.369109947644	1.92749815357963	154858.780104712	2324.61545289081	764	42.9	52.4	42.9	52.4	42.9	52.4	42.9	52.4	42.9	52.4	1233975.7	94692.62	1077	345.82	20.4	4.1	14.8	20	3.7	13.6
1	N10	1	SMARCA4	NM_003072	sample	1.80126849894292	9.08668076109937	1.23258256416197	49874.3488372093	637.159451428626	3.01479915433404	13.2579281183932	0.93130880474794	64161.5539112051	907.819573400026	473	27.7	8.5	27.7	0.4	27.7	17.1	27.7	20.7	27.7	20.7	424719.44	84288.6	419.62	326.57	4	2.3	23.7	4.2	3	24.3
1	N10	2	SMARCA4	NM_003072	sample	1.12276785714286	7.89285714285714	1.23496153071476	43074.3348214286	447.104772846328	2.06473214285714	7.94866071428571	0.793134460921591	32474.1049107143	737.438634595945	448	19.6	7.4	19.6	0	19.6	14.5	19.6	18.8	19.6	18.3	340221	72329.89	356.08	290.82	2.9	1.1	36.2	3.3	1.3	38.2
1	N10	3	SMARCA4	NM_003072	sample	1.50847457627119	7.2241054613936	1.56516317283315	34569.2824858757	584.88768897833	3.12617702448211	12.1092278719397	0.854384222351882	51932.8757062147	876.438494932315	531	24.5	24.9	24.5	24.9	24.5	24.9	24.5	24.9	24.5	24.9	381164.7	76256.99	401.14	295.69	3.4	2.4	25.6	4.1	2.6	23.9
1	N11	1	DOT1L	NM_032482	sample	4.23333333333333	23.4106666666667	2.69549387628019	132014.469333333	1371.66312509706	7.36666666666667	28.512	1.76084392381151	138306.390666667	2072.8167501756	750	41.6	15.5	41.6	0.1	41.6	41.1	41.6	44	41.6	44.8	1095734.83	85139.34	973.12	307.98	17.2	0.7	18.3	16.9	0.5	22.5
1	N11	2	DOT1L	NM_032482	sample	3.63737623762376	19.9641089108911	2.18918203161401	107394.300742574	1231.01243090738	7.3230198019802	29.2945544554455	1.87685514409991	142548.951732673	2181.94284964132	808	38.6	17.6	38.6	0.5	38.6	42.9	38.6	46.8	38.6	47.5	1004912.7	88436.38	917.47	333.08	14	0.9	21.9	14.9	1.1	21.7
1	N11	3	DOT1L	NM_032482	sample	3.15990730011587	17.2305909617613	1.63631964233009	89500.4959443801	1091.32268094176	6.70220162224797	25.1263035921205	1.58755835272784	121247.354577057	1928.76075879617	863	35.5	46.9	35.5	46.9	35.5	46.9	35.5	46.9	35.5	46.9	945846.4	104039.25	835.86	377.24	14	5.3	9.6	13.1	5.1	9.2
1	N12	1	XPC	NM_004628	sample	4.50630630630631	28.8036036036036	2.87508095736608	169669.115315315	1452.28856405293	5.55315315315315	24.9927927927928	1.66120604525161	132238.392792793	1797.47840492692	555	41.1	16.2	41.1	1.3	41.1	33.9	41.1	36.4	41.1	37.3	1091461.04	108994.94	1024.18	425.68	17.3	6.5	10.1	17.3	6.7	8.8
1	N12	2	XPC	NM_004628	sample	4.10791366906475	23.6169064748201	2.14938903187179	127199.965827338	1234.61298572568	5.14208633093525	21.7805755395683	1.5316791042194	107935.672661871	1679.86277816619	556	36.7	14	36.7	1.3	36.7	32.2	36.7	34.7	36.7	35.8	1027038.5	121054.04	927.21	461.09	16.9	7.2	8.3	16.2	7.2	6.7
1	N12	3	XPC	NM_004628	sample	3.32724252491694	22.1279069767442	2.42886443283168	128702.328903654	1176.87342648822	5.34551495016611	21.7358803986711	1.59392138715575	111070.225913621	1634.07272959548	602	34.7	40.4	34.7	40.4	34.7	40.4	34.7	40.4	34.7	40.4	950883.2	104086.37	878.05	386.96	15.8	7.1	12.6	15.3	5.5	11.3
1	N13	1	EXT1	NM_000127	sample	5.41804788213628	31.2209944751381	3.40473977379424	173778.395948435	1784.84764682083	6.7219152854512	27.5009208103131	1.57060463213619	150726.132596685	2019.23069708018	543	50.5	14	50.5	1.5	50.5	35	50.5	37.2	50.5	37.8	1299354.05	160856.6	1182.97	590.26	22.7	26	10.1	21.9	25	5.5
1	N13	2	EXT1	NM_000127	sample	4.48491879350348	30.5777262180974	2.91717776665621	179323.645011601	1505.66217174803	5.93039443155452	23.8515081206497	1.41769450641482	123695.412993039	1698.92024400488	431	42.2	12.5	42.2	0.9	42.2	31.3	42.2	33.6	42.2	34.3	1206733.9	111632.07	1086.18	410.08	20	6	16.5	20	4.2	13.5
1	N13	3	EXT1	NM_000127	sample	4.21832884097035	30.8409703504043	3.61195755615958	200798.266846361	1570.65332068777	5.00808625336927	20.2345013477089	1.44808245477734	103887.916442049	1580.4224108435	371	38.5	36.9	38.5	36.9	38.5	36.9	38.5	36.9	38.5	36.9	1187257.8	110203.96	1118.06	412.75	18.9	8.4	10.2	20.8	9.2	7.5
1	N14	1	MSH6	NM_000179	sample	3.19166666666667	19.93	2.53424512069752	117816.978333333	1281.77989839157	5.925	23.4683333333333	1.67584344268448	118242.406666667	1911.67175960335	600	36.8	13.8	36.8	0.5	36.8	37.7	36.8	41.2	36.8	41.8	903185.57	117297.21	959.05	456.87	13	7.5	10.7	15.3	8	8.7
1	N14	2	MSH6	NM_000179	sample	5.15421686746988	28.1638554216867	2.41914181752501	157847.385542169	1577.89676907582	7.0289156626506	27.8602409638554	1.8266172640843	138434.836144578	2200.23768546491	415	44.3	15.9	44.3	0.7	44.3	43.1	44.3	45.3	44.3	46	1276697.9	108776.31	1157.93	410.82	20.5	5.5	13.5	20	4.1	11.8
1	N14	3	MSH6	NM_000179	sample	2.94594594594595	19.5945945945946	3.16676538182941	127559.562653563	1185.18413494256	6.67321867321867	26.4471744471744	1.75076429104553	130182.196560197	1990.90155452848	407	34.6	46.4	34.6	46.4	34.6	46.4	34.6	46.4	34.6	46.4	888775.1	105332.61	902.72	404.11	11.1	8.8	12.5	12.3	9.6	10.3
1	N15	1	FANCC	NM_000136	sample	4.18457300275482	24.1487603305785	2.09428128432918	131750.417355372	1340.18208875381	5.6900826446281	22.2988980716253	1.66710887943609	106901.70523416	1960.45229699975	726	39.9	13.5	39.9	0.3	39.9	38.8	39.9	42.3	39.9	42.8	1088239.39	101860.11	1000.94	391.4	17.6	3.2	12.3	17.6	4.1	10.9
1	N15	2	FANCC	NM_000136	sample	4.70579268292683	23.7987804878049	2.0949458593924	128120.390243902	1464.33049980084	6.55792682926829	25.2942073170732	1.6585875190315	121991.650914634	2002.4499491328	656	43.8	13.7	43.8	0.3	43.8	40.2	43.8	42.5	43.8	42.8	1166106.4	105919.98	1068.13	397.61	18.1	3.8	17.1	18.3	3.8	14
1	N15	3	FANCC	NM_000136	sample	4.76854599406528	26.7685459940653	2.22944327203967	141180.675074184	1448.61578743857	6.22700296735905	25.1097922848665	1.70881221815316	119593.419881306	1889.17092934142	674	45.3	46.7	45.3	46.7	45.3	46.7	45.3	46.7	45.3	46.7	1163195.4	94513.25	1067.06	358.69	18.4	4.3	13.5	18.5	4.6	12.6
1	N16	1	NCOR1	NM_006311	sample	4.10089020771513	26.0682492581602	2.44510450241282	152618.102373887	1312.66363200343	5.55192878338279	21.1854599406528	1.44769999859511	99207.7878338279	1626.92385174068	674	40.5	12.8	40.5	0.1	40.5	33.8	40.5	35.8	40.5	36.8	979535.03	90976.68	930.51	352.2	14.2	1.8	17.5	13.8	1.8	16.9
1	N16	2	NCOR1	NM_006311	sample	4.12825278810409	22.8029739776952	2.22616207000138	127200.654275093	1387.88544935179	6.23420074349442	23.6654275092937	1.53857855435114	109562.494423792	1855.83388640374	538	44.2	13.9	44.2	0.2	44.2	36.8	44.2	40.5	44.2	40.9	962942.5	98906.01	953.74	372.39	14.3	3.9	22.1	15.8	3.2	19.1
1	N16	3	NCOR1	NM_006311	sample	3.35948905109489	21.014598540146	3.13752161349133	113947.972627737	1110.95214990137	4.91788321167883	18.5894160583942	1.22945450428062	84172.9270072993	1419.21264572141	548	34.5	38	34.5	38	34.5	38	34.5	38	34.5	38	864977.8	87132.98	819.24	331.25	13.5	3.6	22.1	13.3	3.8	19.9
1	N17	1	PLK1	NA	Negative	4.21052631578947	12.6052631578947	0.89527693520434	41326.0263157895	750.614577916754	7.68421052631579	25.7368421052632	1.22720805510279	116595	1649.06179554464	38	34.2	5.3	34.2	0	34.2	36.8	34.2	36.8	34.2	36.8	578794.92	180065.68	500.01	652.1	10.5	31.6	15.8	7.9	23.7	15.8
1	N17	2	PLK1	NA	Negative	2.31034482758621	22.5172413793103	7.60632183908046	119963.620689655	1323.86550420332	1.96551724137931	5.93103448275862	0.49294670846395	26945.6896551724	587.782894513334	29	37.9	3.4	37.9	0	37.9	6.9	37.9	10.3	37.9	6.9	395185.7	86182.59	649.21	355.25	6.9	17.2	69	10.3	17.2	58.6
1	N17	3	PLK1	NA	Negative	3.2	29.48	3.18472334682861	170783.36	1224.22132284677	6.16	23.52	1.3846309328308	114368.12	1713.98155912274	25	40	48	40	48	40	48	40	48	40	48	706393	195736.68	751.43	724.33	8	48	28	16	48	20
1	N18	1	PLK1	NA	Negative	5.64705882352941	18.1176470588235	4.78222522259524	55419.7058823529	1116.16411336003	4.88235294117647	21.2352941176471	1.30819115524998	102635.294117647	1483.66983210556	17	47.1	11.8	47.1	0	47.1	29.4	47.1	29.4	47.1	29.4	597537.18	128658.71	726.02	479.27	5.9	23.5	52.9	11.8	23.5	52.9
1	N18	2	PLK1	NA	Negative	0.6	1.96	0.856	2934.4	367.326666666667	2.64	6.4	0.619428571428571	24186.24	857.747553964194	25	28	0	28	0	28	20	28	20	28	20	148720.7	114109.44	255.54	460.42	0	28	64	0	24	60
1	N18	3	PLK1	NA	Negative	4.21212121212121	26.5757575757576	4.49211525189786	141374.090909091	1410.58382208146	3.90909090909091	16.3030303030303	1.48488763786224	71743.5757575758	1478.37117650236	33	51.5	42.4	51.5	42.4	51.5	42.4	51.5	42.4	51.5	42.4	718580.6	134777.45	842.44	593.33	12.1	27.3	36.4	15.2	45.5	33.3
1	N19	1	PLK1	NA	Negative	1.17857142857143	13.7857142857143	1.20675770308123	112468.035714286	559.574861160772	1.21428571428571	3.71428571428571	0.800595238095238	13545	913.440731292517	28	17.9	7.1	17.9	0	17.9	7.1	17.9	21.4	17.9	17.9	386680.36	112943.11	495.01	498.89	3.6	21.4	60.7	3.6	39.3	57.1
1	N19	2	PLK1	NA	Negative	1.68	6.32	1.14055555555556	22053.52	494.088397002044	1.32	2.84	0.50640522875817	8330.04	581.699020408163	25	24	0	24	0	24	8	24	12	24	12	217626.8	66406.88	402.64	300.07	0	12	76	4	12	68
1	N19	3	PLK1	NA	Negative	2.26086956521739	14.304347826087	2.83657513348589	58584.6086956522	732.52522811184	1.73913043478261	3.69565217391304	0.369565217391304	16036.9130434783	523.206306073154	23	26.1	13	26.1	13	26.1	13	26.1	13	26.1	13	365017.2	87372	428.95	316.88	8.7	21.7	69.6	8.7	17.4	69.6
1	N20	1	PLK1	NA	Negative	0.807692307692308	2.96153846153846	1.63626373626374	6852.38461538462	602.245192307692	3.61538461538462	17.1153846153846	1.0245719589611	72540.1923076923	996.660375748511	26	34.6	15.4	34.6	0	34.6	15.4	34.6	23.1	34.6	23.1	205918.27	125047.38	395.97	487.07	0	34.6	53.8	3.8	34.6	50
1	N20	2	PLK1	NA	Negative	0.923076923076923	5.84615384615385	1.71055226824458	16807.5384615385	497.44659942048	0.730769230769231	3.15384615384615	1.16452991452991	11426.1923076923	532.098885342053	26	26.9	3.8	26.9	0	26.9	7.7	26.9	11.5	26.9	11.5	128469	56865.81	278.57	329.03	0	15.4	73.1	0	11.5	73.1
1	N20	3	PLK1	NA	Negative	0.727272727272727	33	17.2121212121212	220712.818181818	1524.87937056326	0.727272727272727	1.63636363636364	1.02272727272727	3344.09090909091	743.267676767677	11	36.4	45.5	36.4	45.5	36.4	45.5	36.4	45.5	36.4	45.5	494674.3	27666.55	1056.01	197.5	9.1	0	81.8	18.2	0	81.8
1	N21	1	PLK1	NA	Negative	0.25	0.875	0.875	1098.6875	253.923611111111	0.6875	1.25	0.525	3359.0625	735.369791666667	16	25	0	25	0	25	6.2	25	6.2	25	6.2	89834.75	120256.5	193.45	535.14	0	31.2	50	0	37.5	50
1	N21	2	PLK1	NA	Negative	1.72413793103448	11.2068965517241	1.46606458675424	47638.4482758621	663.866897384651	1.89655172413793	6.10344827586207	0.465682259898055	26347.5862068966	658.983706662506	29	27.6	3.4	27.6	0	27.6	10.3	27.6	10.3	27.6	10.3	330748.6	115602.9	417.95	452.98	6.9	24.1	51.7	6.9	24.1	55.2
1	N21	3	PLK1	NA	Negative	1.67567567567568	7.62162162162162	1.92849099099099	26427.4864864865	742.483379704565	3.51351351351351	10.9459459459459	0.583784996475454	45847.1891891892	841.699836508663	37	37.8	27	37.8	27	37.8	27	37.8	27	37.8	27	333795.8	101626.68	508.41	452.31	2.7	24.3	56.8	5.4	27	56.8
1	N22	1	PLK1	NA	Negative	0	0	0	0	0	1.57142857142857	3.28571428571429	0.785714285714286	10123.5714285714	1281.07142857143	7	0	0	0	0	0	14.3	0	28.6	0	28.6	55203	150186.86	142.24	841.84	0	28.6	42.9	0	57.1	28.6
1	N22	2	PLK1	NA	Negative	0.631578947368421	12.0526315789474	3.34736842105263	86176.8947368421	697.066269447203	1.89473684210526	7.47368421052632	0.51328320802005	32715.3684210526	607.297587719298	19	26.3	5.3	26.3	0	26.3	10.5	26.3	15.8	26.3	15.8	341361.6	95008.42	436.32	357.76	5.3	15.8	52.6	5.3	15.8	52.6
1	N22	3	PLK1	NA	Negative	0.695652173913043	11.8695652173913	1.05277777777778	107218.369565217	495.04224309651	2.04347826086957	7.65217391304348	0.596418819575719	31136.8695652174	707.851861353749	46	10.9	21.7	10.9	21.7	10.9	21.7	10.9	21.7	10.9	21.7	441115.3	85135.2	469.58	361.5	4.3	17.4	60.9	4.3	19.6	60.9
