# Supplementary material for: TRACERx analysis identifies a role for FAT1 in regulating chromosomal instability and whole-genome doubling via Hippo signalling
Source: Nat Cell Biol. 2024 Dec 30;27(1):154–68. doi: 10.1038/s41556-024-01558-w (PMC11735399; doi:10.1038/s41556-024-01558-w)
Supplement: Supplementary file 17 — Statistical source data. [file 41556_2024_1558_MOESM17_ESM.zip › extended fig1/ext fig1A source/data/rawData/HU24hr_H1944_H2AX.txt]

screenPlateOrder	plateWell	screenReplicateNo	Content	ContentAnno	ContentType	replicate	MEAN_ObjectSpotTotalCountCh2	MEAN_ObjectSpotTotalAreaCh2	MEAN_ObjectSpotAvgAreaCh2	MEAN_ObjectSpotTotalIntenCh2	MEAN_ObjectSpotAvgIntenCh2	MEAN_Circ_TotalIntenCh2	MEAN_Circ_AvgIntenCh2
1	C03	1	53BP1	NA	Positive	1	6.99829642248722	47.2981260647359	4.42909373766075	274166.601362862	2055.34421636384	1410334.03	1268.87
1	C03	2	53BP1	NA	Positive	2	7.82425742574257	62.960396039604	6.27402987025124	401525.633663366	2529.11755314545	1743499.31	1617.81
1	C03	3	53BP1	NA	Positive	3	6.84641068447412	46.9165275459099	4.5796355873476	281252.859766277	2076.08061112125	1480436.1	1339.99
1	C04	1	53BP1	NA	Positive	1	7.41197183098592	49.2640845070423	3.98859038790796	293863.35915493	2167.79759727407	1493219.27	1327.26
1	C04	2	53BP1	NA	Positive	2	7.69829222011385	58.1537001897533	5.28920979478524	375078.265654649	2413.40958925892	1722542.29	1539.03
1	C04	3	53BP1	NA	Positive	3	6.77142857142857	45.5183673469388	4.05376683539681	272599.510204082	2074.20539139587	1489328.1	1307.84
1	C05	1	53BP1	NA	Positive	1	6.88995873452545	45.2902338376891	4.21348866371897	264388.044016506	2034.21835591141	1423488.82	1261.91
1	C05	2	53BP1	NA	Positive	2	6.75806451612903	41.6639784946237	3.79046905353105	274742.599462366	2194.52168545003	1384884.6	1218.33
1	C05	3	53BP1	NA	Positive	3	5.87122736418511	43.569416498994	4.20090457843763	285774.44668008	1973.74319668706	1407173.1	1230.69
1	C06	1	53BP1	NA	Positive	1	7.88795986622074	56.742474916388	4.71353941716857	342237.593645485	2339.01997682484	1643120.77	1440.43
1	C06	2	53BP1	NA	Positive	2	7.21140142517815	43.9026128266033	3.65656922638509	243206.722090261	2080.59456620232	1411095.17	1232.95
1	C06	3	53BP1	NA	Positive	3	6.48434237995825	48.6179540709812	5.17993674290458	299642.411273486	2072.22063648747	1423058.3	1285.83
1	C07	1	53BP1	NA	Positive	1	7.02395209580838	46.3013972055888	3.99345560723951	280035.798403194	2077.17066585473	1467258.89	1293.6
1	C07	2	53BP1	NA	Positive	2	7.31490384615385	47.8822115384615	4.58525846159864	282556.555288462	2222.64557601562	1389623.74	1298.39
1	C07	3	53BP1	NA	Positive	3	6.56666666666667	41.1761904761905	3.50083010866731	216965.728571429	1937.66045609015	1257847.7	1174.69
1	C08	1	53BP1	NA	Positive	1	7.20689655172414	52.6344827586207	4.36020911309985	307506.567816092	2033.89997146831	1509938.6	1303.02
1	C08	2	53BP1	NA	Positive	2	6.61338289962825	56.1505576208178	5.87633683206513	374020.894052045	2349.58467544411	1638621.73	1552.54
1	C08	3	53BP1	NA	Positive	3	7.46701846965699	54.5857519788918	5.32167209883172	321464.113456464	2200.07199983754	1462895.1	1363.82
1	C09	1	PLCG2	NM_002661	sample	1	6.15196078431373	36.5367647058824	3.05577716830467	209047.681372549	1689.778159182	1125562.67	1037
1	C09	2	PLCG2	NM_002661	sample	2	6.1046511627907	36.0581395348837	3.20128788293425	196031.764534884	1683.80771412864	1105398.31	1047.59
1	C09	3	PLCG2	NM_002661	sample	3	4.60906515580737	27.7932011331445	2.8092079626679	154489.317280453	1411.91348281974	905931	865.29
1	C10	1	SETD2	NM_014159	sample	1	5.45811518324607	41.2120418848168	3.13241179955327	263234.573298429	1673.37298554065	1202675.3	1075.71
1	C10	2	SETD2	NM_014159	sample	2	6.625	46.7833333333333	4.789118548022	304435.086111111	1969.85844776801	1325224.52	1243.64
1	C10	3	SETD2	NM_014159	sample	3	5.91735537190083	44.5289256198347	6.08698229843147	333596.681818182	1965.06607636868	1378885.1	1194.97
1	C11	1	IKZF1	NM_001220765	sample	1	5.66549295774648	41.4507042253521	4.88261877731036	272704.669014085	1848.52313436213	1170116.85	1120.24
1	C11	2	IKZF1	NM_001220765	sample	2	6.36184210526316	45.6381578947368	4.45397298102368	292040.289473684	1888.23489804522	1302596.44	1197.72
1	C11	3	IKZF1	NM_001220765	sample	3	5.06927710843374	36.25	4.13583149472489	225907.201807229	1615.90340397054	1073415.6	999.27
1	C12	1	COL2A1	NM_033150	sample	1	6.37560975609756	44.6170731707317	3.6603934488217	285237.004878049	1883.49835276859	1363788.77	1218.61
1	C12	2	COL2A1	NM_033150	sample	2	5.37715179968701	39.8575899843505	4.31039714720858	265399.719874804	1871.68907542279	1293625.48	1231.06
1	C12	3	COL2A1	NM_033150	sample	3	4.85132382892057	36.4134419551935	3.37742232446536	242661.596741344	1631.85987581905	1176030.7	1056.16
1	C13	1	SMAD4	NM_005359	sample	1	6.46352583586626	49.4893617021277	4.33909061546723	309901.072948328	2000.71497021819	1485683.18	1337.03
1	C13	2	SMAD4	NM_005359	sample	2	6.16508538899431	44.5863377609108	3.79720161698911	263977.897533207	1897.16301230102	1301215.83	1233.71
1	C13	3	SMAD4	NM_005359	sample	3	6.23521126760563	44.156338028169	4.58880117536397	260842.322535211	1933.63044544226	1326411	1258.15
1	C14	1	FANCF	NM_022725	sample	1	7.38803088803089	56.7895752895753	5.26918089277195	362290.032818533	2302.202525449	1615656.21	1498.84
1	C14	2	FANCF	NM_022725	sample	2	6.15220949263502	45.6170212765957	3.87389729131253	285468.234042553	1883.82523605092	1378953.53	1258.27
1	C14	3	FANCF	NM_022725	sample	3	5.44315992292871	36.718689788054	3.60543995476758	233459.346820809	1662.19135409987	1183167.9	1105.65
1	C15	1	Sep-12	NM_144605	sample	1	6.07717569786535	39.8686371100164	3.58350211985366	238330.625615764	1765.37266453385	1316620.08	1138.43
1	C15	2	Sep-12	NM_144605	sample	2	5.49193548387097	38.6741935483871	4.11015447721734	249625.259677419	1751.87649033349	1251898.01	1116.47
1	C15	3	Sep-12	NM_144605	sample	3	5.35458786936236	35.8367029548989	3.03272236962367	226557.138413686	1616.46610373707	1202206	1079.66
1	C16	1	GNPTAB	NM_024312	sample	1	6.17570093457944	42.3514018691589	3.98640194117876	248470.28411215	1777.68629158876	1315876.76	1185.31
1	C16	2	GNPTAB	NM_024312	sample	2	5.32100591715976	36.4526627218935	3.72625526039941	216317.366863905	1686.47378968619	1195950.49	1073.66
1	C16	3	GNPTAB	NM_024312	sample	3	6.43126177024482	42.6365348399247	3.95821261593947	246291.845574388	1948.10468731958	1347246.6	1245.56
1	C17	1	53BP1	NA	Positive	1	6.66789667896679	43.6070110701107	3.64008774037983	258067.743542435	1962.56515704433	1371747.16	1228.07
1	C17	2	53BP1	NA	Positive	2	7.50485436893204	49.0315533980583	3.78771821055847	279362.798543689	2077.4139758887	1464252.03	1280.23
1	C17	3	53BP1	NA	Positive	3	6.60279441117765	44.0998003992016	3.99782895732535	252118.594810379	2010.72947710637	1300502.8	1207.1
1	C18	1	53BP1	NA	Positive	1	7.03353057199211	58.1479289940828	5.70893215121548	382904.26035503	2466.73293945915	1698282.87	1567.19
1	C18	2	53BP1	NA	Positive	2	6.75272727272727	43.7654545454545	4.22915838008589	255092.161818182	1972.71065733086	1405033.39	1251.92
1	C18	3	53BP1	NA	Positive	3	7.03090507726269	46.7527593818985	4.09287572516963	272613.838852097	2030.99408767249	1433978.5	1300.47
1	C19	1	53BP1	NA	Positive	1	6.80859375	52.302734375	4.92649508269885	340579.40625	2180.21487224807	1500459.49	1393.03
1	C19	2	53BP1	NA	Positive	2	6.85548172757475	50.5514950166113	5.05702279990446	318904.375415282	2210.39264229659	1483470.47	1369.38
1	C19	3	53BP1	NA	Positive	3	6.17457305502846	42.7836812144213	4.82345772427313	261617.533206831	2005.11090948829	1298964	1222.51
1	C20	1	53BP1	NA	Positive	1	7.67634854771784	52.9764868603043	4.44492957175245	299102.954356846	2177.17428055009	1572380.67	1378.9
1	C20	2	53BP1	NA	Positive	2	7.35365853658537	54.3466898954704	4.83943737753142	329791.994773519	2230.95276204765	1579121.94	1449.42
1	C20	3	53BP1	NA	Positive	3	7.07930367504836	55.4893617021277	5.51049892868994	371053.914893617	2365.59753806216	1614938.4	1502.47
1	C21	1	53BP1	NA	Positive	1	8.03733766233766	57.2597402597403	4.60970213026155	365915.001623377	2276.16973198813	1642210.07	1398.86
1	C21	2	53BP1	NA	Positive	2	6.07894736842105	38.7276315789474	4.07640870860705	229630.065789474	1923.46659779309	1247678.96	1116.73
1	C21	3	53BP1	NA	Positive	3	7.48976377952756	47.7669291338583	4.50345889129486	262153.217322835	2169.58350069224	1424145.9	1297.66
1	C22	1	53BP1	NA	Positive	1	6.35313531353135	41.7359735973597	3.89608236272506	254879.176567657	1927.0435497823	1363937.83	1226.94
1	C22	2	53BP1	NA	Positive	2	7.24962852897474	47.4754829123328	3.89323556618288	269121.952451709	2115.73803267945	1487348.03	1336.59
1	C22	3	53BP1	NA	Positive	3	6.36633663366337	47.3841584158416	4.53796300237834	292355.001980198	2048.43916855233	1379932.3	1224.97
1	D03	1	RAD51	NA	Positive	1	4.16582914572864	25.0979899497487	2.23089891746111	152668.653266332	1110.74938133451	985632.07	727.36
1	D03	2	RAD51	NA	Positive	2	4.42307692307692	26.2869822485207	2.60614410968824	139611.479289941	1321.15983762341	884345.57	759.29
1	D03	3	RAD51	NA	Positive	3	3.68765133171913	25.3414043583535	2.84008599736161	166813.152542373	1365.14335195472	940873.8	788.44
1	D04	1	RAD51	NA	Positive	1	3.44245524296675	18.9002557544757	2.37773104735736	102909.31713555	1090.97359016133	776808.44	636.78
1	D04	2	RAD51	NA	Positive	2	3.35234899328859	18.0973154362416	2.05824559207293	110637.919463087	1068.6989960619	765196.56	592.73
1	D04	3	RAD51	NA	Positive	3	3.07744107744108	25.6026936026936	3.16117938583499	185062.707070707	1162.92991306769	859924.7	737.92
1	D05	1	RAD51	NA	Positive	1	3.43561643835616	21.2164383561644	2.15825391472404	134111.989041096	1117.18733257372	878108.51	660.04
1	D05	2	RAD51	NA	Positive	2	3.40094339622642	22.3443396226415	3.32402837363983	141150.113207547	1150.39116114033	795958.98	653.43
1	D05	3	RAD51	NA	Positive	3	4.33724340175953	28.375366568915	2.87082807640722	179129.258064516	1326.42273126646	1003731.5	794.51
1	D06	1	RAD51	NA	Positive	1	3.91590909090909	21.65	2.29227397550464	112071.872727273	1101.86051189266	784716.08	659.49
1	D06	2	RAD51	NA	Positive	2	3.51882845188285	29.5313807531381	3.47334776770526	197576.715481172	1351.58181633091	961652.76	798.75
1	D06	3	RAD51	NA	Positive	3	3.91039426523297	30.3154121863799	2.61752061542573	204979.724014337	1352.91027500477	1072977.7	811.94
1	D07	1	RAD51	NA	Positive	1	3.27037037037037	18.8814814814815	2.04741238259903	113104.433333333	1039.12004952111	763883.53	633.53
1	D07	2	RAD51	NA	Positive	2	3.95501730103806	24.1764705882353	2.84612130665399	143577.252595156	1300.23938135628	943390.1	756.22
1	D07	3	RAD51	NA	Positive	3	3.66229508196721	25.0786885245902	3.1152752284422	167753.229508197	1237.30798668919	923787.8	772.93
1	D08	1	RAD51	NA	Positive	1	4.0655737704918	19.9139344262295	2.47849229286439	111105.594262295	1253.27851699781	819154.89	708.46
1	D08	2	RAD51	NA	Positive	2	3.17073170731707	15.875	2.27887354438507	82732.625	1031.75452913877	703199.32	611.75
1	D08	3	RAD51	NA	Positive	3	3.57017543859649	18.0526315789474	1.71085238785539	90143.1973684211	1087.13412488642	790062	621.9
1	D09	1	SMC3	NM_005445	sample	1	4.66850828729282	38.3314917127072	4.9113298892512	256586.397790055	1671.03307311175	1104441.22	1016.91
1	D09	2	SMC3	NM_005445	sample	2	3.75091575091575	29.7802197802198	3.21676800603784	168002.236263736	1353.12734922593	825188.96	813.04
1	D09	3	SMC3	NM_005445	sample	3	3.18337408312958	26.1124694376528	2.99884207134264	166228.229828851	1280.33447590068	839190.9	801.07
1	D10	1	CHD8	NM_020920	sample	1	7.92166666666667	49.6983333333333	4.5207667971277	280147.575	2050.77325064671	1554312.1	1298.7
1	D10	2	CHD8	NM_020920	sample	2	7.73653395784543	42.2552693208431	3.82129673105	223115.585480094	1980.92213231666	1414230.28	1230.32
1	D10	3	CHD8	NM_020920	sample	3	7.88495575221239	46.8283185840708	4.01514586119488	253883.955752212	2057.73398978482	1446441.2	1263.39
1	D11	1	COL5A2	NM_000393	sample	1	6.11031175059952	38.9952038369305	3.15197725658294	233695.652278177	1599.10491450714	1264731.54	1016.57
1	D11	2	COL5A2	NM_000393	sample	2	6.39255499153976	43.0169204737733	3.72855973351393	258772.159052453	1828.17765880098	1354450.46	1178.71
1	D11	3	COL5A2	NM_000393	sample	3	5.25701943844492	34.2958963282937	3.67717781621157	201756.285097192	1555.30464250255	1135202.9	1001.04
1	D12	1	BRCA2	NM_000059	sample	1	7.42827442827443	50.5758835758836	3.87720027343928	311294.022869023	1994.77298637139	1560167.93	1336.05
1	D12	2	BRCA2	NM_000059	sample	2	7.3879173290938	59.2957074721781	4.27862559274242	387451.899841018	2108.27047884872	1806734.94	1504.7
1	D12	3	BRCA2	NM_000059	sample	3	5.80125523012552	43.8117154811715	4.34489024497061	265433.330543933	1818.2806235668	1319833.5	1194.6
1	D13	1	UBR5	NM_015902	sample	1	2.43627450980392	23.1642156862745	3.39752548071404	163841.112745098	1077.12752127551	736555.86	701.02
1	D13	2	UBR5	NM_015902	sample	2	2.05197505197505	18.5010395010395	2.30518770167808	143560.372141372	881.475979547023	706740.62	639.93
1	D13	3	UBR5	NM_015902	sample	3	2.51358024691358	17.9407407407407	2.66644614541923	122812.09382716	913.717227931888	661825.4	597.44
1	D14	1	TET2	NM_017628	sample	1	6.84432234432234	47.2344322344322	4.24680302658812	295871.633699634	2005.45025625508	1524749.83	1322.36
1	D14	2	TET2	NM_017628	sample	2	5.84397163120567	40.2836879432624	3.62708408143624	238001.026950355	1708.01504204949	1350592.31	1151.66
1	D14	3	TET2	NM_017628	sample	3	5.62312633832976	38.9593147751606	3.50418241611986	230799.426124197	1749.16654748705	1302596.1	1151.33
1	D15	1	AMER1	NM_152424	sample	1	6.95219885277247	50.6673040152964	4.51727270472763	299522.571701721	1997.38225923495	1418518.22	1322.8
1	D15	2	AMER1	NM_152424	sample	2	7.03454231433506	55.1001727115717	5.3717407076782	336080.119170984	2245.58769117585	1512330.44	1437.18
1	D15	3	AMER1	NM_152424	sample	3	6.29345372460497	49.6501128668172	4.31358344021158	320865.365688488	2102.87310111924	1433854.5	1331.25
1	D16	1	EXT2	NM_207122	sample	1	4.93144208037825	44.6832151300236	5.00661106130036	324641.451536643	1800.40080266622	1358828.83	1263.55
1	D16	2	EXT2	NM_207122	sample	2	5.74878048780488	40.4024390243902	3.33317875860458	245077.373170732	1610.27934096791	1301971.16	1059.04
1	D16	3	EXT2	NM_207122	sample	3	5.71621621621622	44.6283783783784	5.11227003148216	302256.902027027	1726.83204179909	1337171.6	1176.37
1	D17	1	RAD51	NA	Positive	1	3.74774774774775	20.2792792792793	2.74999171705202	107463.786786787	1286.37594535359	757816.15	673.15
1	D17	2	RAD51	NA	Positive	2	3.5	22.92	3.89367020297092	125441.465	1307.01126485507	761282.97	785.76
1	D17	3	RAD51	NA	Positive	3	3.8	22.712676056338	2.41703789270882	135560.991549296	1105.64179453456	828579.2	677.92
1	D18	1	RAD51	NA	Positive	1	3.72435897435897	20.5737179487179	1.9757549615338	98613.9519230769	1050.1117792971	726902.53	577.97
1	D18	2	RAD51	NA	Positive	2	3.26708074534162	23.055900621118	3.42018152651164	148041.596273292	1216.30014307922	833513.43	736.38
1	D18	3	RAD51	NA	Positive	3	3.42777777777778	21.9805555555556	2.72696801618749	119108.652777778	1138.45882408682	778385.6	677.4
1	D19	1	RAD51	NA	Positive	1	4.398753894081	24.5109034267913	2.08823295738762	136586.143302181	1206.94916101194	930845.25	715.63
1	D19	2	RAD51	NA	Positive	2	3.53589743589744	22.4769230769231	2.40816696068017	128038.556410256	1142.45406002821	825062.15	670.78
1	D19	3	RAD51	NA	Positive	3	4.39887640449438	23.4943820224719	3.32282906240104	118149.685393258	1244.59022199362	849082.6	717.6
1	D20	1	RAD51	NA	Positive	1	2.88571428571429	17.8444444444444	2.78144779211197	109465.634920635	1109.36566445982	690549.36	619.12
1	D20	2	RAD51	NA	Positive	2	4.2673031026253	22.1861575178998	2.56716442616021	114929.374701671	1266.8923850983	803748.96	686.85
1	D20	3	RAD51	NA	Positive	3	2.52694610778443	19.2015968063872	2.17643107721624	140669.229540918	927.674232343224	710411.2	579.11
1	D21	1	RAD51	NA	Positive	1	3.46135265700483	22.2101449275362	2.69321613911097	137134.417874396	1111.1146474567	811801.23	642.9
1	D21	2	RAD51	NA	Positive	2	4.22315789473684	22.44	2.39582340676523	120639.793684211	1195.30725678308	803738.08	678.22
1	D21	3	RAD51	NA	Positive	3	3.93769470404984	18.993769470405	2.49856210720013	97245.4174454829	1191.25487238984	768331.2	646.92
1	D22	1	RAD51	NA	Positive	1	3.66480446927374	37.5698324022346	6.03466364682001	291101.972067039	1685.19645647504	1174803.32	992.08
1	D22	2	RAD51	NA	Positive	2	3.27376425855513	21.615969581749	2.88749149002218	138231.69391635	1233.58699993334	861944.31	692
1	D22	3	RAD51	NA	Positive	3	4.24522292993631	31.6273885350318	3.77519467850122	216496.595541401	1536.54237354367	1043700.2	891.05
1	E03	1	RF	NA	Neutral	1	7.1685878962536	52.8933717579251	4.38968221480631	310772.923631124	2087.85796188394	1636762.74	1447.01
1	E03	2	RF	NA	Neutral	2	6.69902912621359	56.4101941747573	5.99266361589477	363703.88592233	2215.95631353043	1593009.91	1450.58
1	E03	3	RF	NA	Neutral	3	6.68602540834846	44.513611615245	4.0502848794518	264122.030852995	2008.06732477717	1479628.7	1331.1
1	E04	1	RF	NA	Neutral	1	7.48916408668731	61.3065015479876	5.30508522515049	380761.828173375	2312.30054253649	1784167.94	1584.23
1	E04	2	RF	NA	Neutral	2	6.41533546325879	51.7939297124601	5.45265965142776	305711.329073482	2023.15308203281	1532620.28	1404.16
1	E04	3	RF	NA	Neutral	3	6.48443579766537	50.8832684824903	4.7562405965593	321115.560311284	2093.86308717645	1530943.2	1397.42
1	E05	1	RF	NA	Neutral	1	7.08728943338438	62.156202143951	5.48704798030823	379157.13323124	2234.8105561102	1793772.98	1557.71
1	E05	2	RF	NA	Neutral	2	7.41558441558442	59.2857142857143	5.69328427473385	369366.32096475	2353.56113763613	1678735.35	1557.14
1	E05	3	RF	NA	Neutral	3	6.81920903954802	60.0188323917138	4.79804051637378	384395.913370998	2177.84240149259	1738699.4	1508.34
1	E06	1	RF	NA	Neutral	1	7.24183006535948	55.1683006535948	4.57469126395861	333335.815359477	2182.7985715072	1653425.09	1457.38
1	E06	2	RF	NA	Neutral	2	7.07643312101911	58.4171974522293	5.25312398297833	373928.882165605	2249.86944786294	1734557.5	1547.65
1	E06	3	RF	NA	Neutral	3	6.55753968253968	53.6289682539683	5.29113294926229	338018.279761905	2199.11841615143	1542703.7	1418.49
1	E07	1	RF	NA	Neutral	1	6.74208860759494	56.6693037974684	5.62864784713054	361795.897151899	2229.05588338727	1699075.22	1486.23
1	E07	2	RF	NA	Neutral	2	6.92889561270802	57.1724659606657	5.95453826232528	387400.166414523	2338.29943158734	1755318.16	1531.85
1	E07	3	RF	NA	Neutral	3	5.95540308747856	46.9845626072041	5.44340730175811	294830.152658662	2133.37012325229	1474129.6	1352.36
1	E08	1	RF	NA	Neutral	1	6.05913043478261	52.7982608695652	5.69047305195651	327578.288695652	2066.24834166966	1534593.74	1381.23
1	E08	2	RF	NA	Neutral	2	7.17073170731707	58.8231707317073	5.02306697111012	392244.396341463	2350.85751180242	1808535.73	1570.21
1	E08	3	RF	NA	Neutral	3	5.6247619047619	42.9980952380952	4.29198334713734	275556.392380952	1910.89931156563	1368242.5	1248.25
1	E09	1	MEX3C	NM_016626	sample	1	7.26537785588752	64.9560632688928	6.65383507186079	421462.882249561	2388.99975947649	1794130.16	1600.87
1	E09	2	MEX3C	NM_016626	sample	2	6.85480943738657	51.9981851179673	4.37462784346318	323051.882032668	2060.69741638409	1504629.92	1324.35
1	E09	3	MEX3C	NM_016626	sample	3	6.16012084592145	48.8851963746224	4.22747896837179	312672.963746224	2026.5882049665	1499728.1	1302.39
1	E10	1	CDKN2C	NM_078626	sample	1	7.26626016260163	60.5650406504065	5.55958448791673	395238.735772358	2317.60295272929	1674220.64	1539.06
1	E10	2	CDKN2C	NM_078626	sample	2	6.36960600375235	53.7392120075047	5.31852732189135	357619.048780488	2150.29471784952	1515293.82	1381.51
1	E10	3	CDKN2C	NM_078626	sample	3	6.41151385927505	54.9232409381663	5.51677429433338	397938.588486141	2306.56792227555	1610475.5	1520.15
1	E11	1	SPEN	NM_015001	sample	1	5.15419161676647	43.5808383233533	4.4565145062058	299262.687125748	1761.51336510108	1330377.46	1167.65
1	E11	2	SPEN	NM_015001	sample	2	5.72992700729927	42.0262773722628	4.46481408908816	279997.935766423	1893.63503661889	1316232.2	1162.3
1	E11	3	SPEN	NM_015001	sample	3	4.9	35.6138461538462	3.70693347604453	250328.721538462	1715.38688665288	1207522.3	1077.1
1	E12	1	ARID1B	NM_017519	sample	1	6.10854816824966	50.2184531886024	6.09315583982308	337283.54816825	2089.06564538878	1572688.42	1419.11
1	E12	2	ARID1B	NM_017519	sample	2	6.32326820603908	40.6536412078153	3.15504168852896	246616.863232682	1737.70991347506	1412030.27	1182.72
1	E12	3	ARID1B	NM_017519	sample	3	6.09824046920821	43.0425219941349	3.92019249196064	272180.016129032	1954.80121119721	1386918.6	1235.52
1	E13	1	ERCC4	NM_005236	sample	1	6.31528046421663	40.9709864603482	3.44611415914613	252572.835589942	1798.1350588565	1283125.71	1138.93
1	E13	2	ERCC4	NM_005236	sample	2	5.87573964497041	36.6015779092702	3.83929743577809	222066.272189349	1756.02587109163	1185331.52	1048.9
1	E13	3	ERCC4	NM_005236	sample	3	5.56448202959831	40.877378435518	4.41196426584379	285055.682875264	1886.21899042055	1283620.8	1172.42
1	E14	1	ATR	NM_001184	sample	1	9.19775280898876	99.114606741573	9.35453107553008	656768.435955056	3237.03362637092	2521532.84	2305.71
1	E14	2	ATR	NM_001184	sample	2	8.50218340611354	99.089519650655	10.2785411307097	658158.862445415	3253.93372298531	2428580.64	2295.75
1	E14	3	ATR	NM_001184	sample	3	8.47599164926931	89.4655532359081	9.13377287940446	561610.14822547	3049.82647706551	2252678.6	2094.33
1	E15	1	STAG2	NM_006603	sample	1	6.46734397677794	58.7068214804064	5.75327218625555	395583.156748911	2204.88562061704	1688482.47	1509.02
1	E15	2	STAG2	NM_006603	sample	2	6.49233716475096	44.3659003831418	4.40940933180754	280894.350574713	2025.22993951731	1450077.66	1286.78
1	E15	3	STAG2	NM_006603	sample	3	7.0669014084507	46.8661971830986	4.34672761340391	283296.547535211	2140.34518547316	1436483.3	1311.65
1	E16	1	WRN	NM_000553	sample	1	7.87576687116564	60.2898773006135	5.03149322059226	369434.581288344	2278.78847118046	1779877.88	1563.03
1	E16	2	WRN	NM_000553	sample	2	6.81646655231561	52.3567753001715	5.82932038557476	314077.205831904	2183.77050182961	1585167.43	1485.07
1	E16	3	WRN	NM_000553	sample	3	6.46336206896552	51.6508620689655	5.96451813870801	338621.549568966	2217.5867518171	1594864.8	1510.12
1	E17	1	RF	NA	Neutral	1	7.68646864686469	57.1089108910891	4.05654244537337	331010.684818482	2191.20812652002	1708693.76	1444.46
1	E17	2	RF	NA	Neutral	2	8.47916666666667	64.625	4.99663473858571	409020.390151515	2549.71715158507	1848401.15	1567.8
1	E17	3	RF	NA	Neutral	3	6.78351955307263	52.2262569832402	5.19643460143079	332054.643854749	2241.45389825482	1588335.9	1428.54
1	E18	1	RF	NA	Neutral	1	8.10223642172524	69.9968051118211	5.97512545547248	460634.460063898	2477.43243302098	1921117.56	1666.02
1	E18	2	RF	NA	Neutral	2	7.92350746268657	60.3582089552239	4.93721420828158	391026.47761194	2332.10380498757	1778392.01	1553.16
1	E18	3	RF	NA	Neutral	3	6.78084415584416	54.6298701298701	5.0111043423207	339643.719155844	2188.92203925059	1630074.1	1439.83
1	E19	1	RF	NA	Neutral	1	6.73475609756098	60.842987804878	6.19876010804392	404816.932926829	2426.28459827395	1783376.13	1624.49
1	E19	2	RF	NA	Neutral	2	5.75290023201856	39.4756380510441	3.77643344810908	227988.054524362	1923.90841120562	1402488.73	1287.52
1	E19	3	RF	NA	Neutral	3	6.5177304964539	51.2468085106383	5.31404758118537	321171.368794326	2152.92694609168	1548918.2	1433.72
1	E20	1	RF	NA	Neutral	1	6.43853427895981	48.2198581560284	5.01713986932201	300743.626477541	1992.95873603988	1486175.14	1334.12
1	E20	2	RF	NA	Neutral	2	6.22684085510689	45.9655581947743	5.29005902301303	273977.327790974	2035.5859046833	1475480.47	1340.89
1	E20	3	RF	NA	Neutral	3	6.9861932938856	56.2702169625247	5.58070119723332	365219.035502959	2221.39563578151	1668340.9	1468.9
1	E21	1	RF	NA	Neutral	1	4.97105263157895	36.3	4.05940076920136	244212.710526316	1696.65399327917	1223932.71	1045.9
1	E21	2	RF	NA	Neutral	2	4.93688362919132	41.0374753451677	4.98396378004438	276600.530571992	1803.45308854768	1267689.84	1150.2
1	E21	3	RF	NA	Neutral	3	5.68055555555556	37.7972222222222	3.58848798280318	226883.461111111	1599.68822938124	1163908.5	1004.38
1	E22	1	RF	NA	Neutral	1	6.54502369668246	45.8400473933649	3.9575482220816	275708.941943128	2038.28673754561	1510071.18	1364.86
1	E22	2	RF	NA	Neutral	2	6.44611186903138	48.4706684856753	5.19891369214097	294872.669849932	2074.35610711328	1495186.73	1372.01
1	E22	3	RF	NA	Neutral	3	5.61437908496732	45.3333333333333	4.55740586327684	290027.658823529	1955.50646143583	1457941.5	1319.64
1	F03	1	OTNT	NA	Neutral	1	6.8356401384083	55.9480968858132	4.79556132039433	336105.740484429	2012.12751417826	1531122.98	1364.23
1	F03	2	OTNT	NA	Neutral	2	7.13151364764268	50.3151364764268	4.25605581765785	293386.928039702	2052.15091926824	1449625.25	1308.86
1	F03	3	OTNT	NA	Neutral	3	6.21748878923767	46.4506726457399	4.3164853336202	270063.670403587	1841.51232626987	1311677.6	1217.78
1	F04	1	OTNT	NA	Neutral	1	6.57330827067669	44.0488721804511	3.40200357300874	246474.601503759	1799.43784386316	1321706.63	1173.49
1	F04	2	OTNT	NA	Neutral	2	5.97530864197531	46.3456790123457	3.96604953719707	282994.975308642	1894.54331113036	1372326.17	1259.78
1	F04	3	OTNT	NA	Neutral	3	6.41233140655106	45.5684007707129	4.46717069510589	273865.917148362	1939.16414188563	1323486.7	1244.22
1	F05	1	OTNT	NA	Neutral	1	6.86713286713287	51.6311188811189	4.58600973833536	303675.536713287	1975.84729210718	1437003.27	1323.87
1	F05	2	OTNT	NA	Neutral	2	5.974	44.686	3.64724285851539	279540.462	1867.0596623948	1313035.76	1209.77
1	F05	3	OTNT	NA	Neutral	3	7.18165467625899	52.1888489208633	5.03329957740795	318096.028776978	2171.16513164406	1474167.6	1398.22
1	F06	1	OTNT	NA	Neutral	1	7.21718377088305	53.7326968973747	4.42822620992074	342787.238663484	2180.12457889703	1569551.53	1371.78
1	F06	2	OTNT	NA	Neutral	2	6.02798507462687	46.125	4.75467688627502	292272.263059701	1918.24020630381	1368517.15	1244.45
1	F06	3	OTNT	NA	Neutral	3	5.57494866529774	42.7967145790554	4.32477525488172	266116.566735113	1872.1422506471	1283640.8	1217.45
1	F07	1	OTNT	NA	Neutral	1	6.90123456790123	52.156378600823	4.07563105684473	322295.763374486	2064.92374849123	1584005.45	1376
1	F07	2	OTNT	NA	Neutral	2	5.86363636363636	45.8745454545455	5.1871525222088	295107.905454545	1900.94272038409	1386033.51	1264.25
1	F07	3	OTNT	NA	Neutral	3	5.75050301810865	42.9979879275654	4.48144057771023	279904.724346076	1889.56251098225	1311676.6	1180.59
1	F08	1	OTNT	NA	Neutral	1	7.5009900990099	54.6792079207921	4.78048420838837	331437.996039604	2207.76016446939	1594069.37	1432.39
1	F08	2	OTNT	NA	Neutral	2	6.65658362989324	49.5836298932384	4.71682937670645	301312.508896797	2125.21838215557	1562657.92	1440.44
1	F08	3	OTNT	NA	Neutral	3	5.81919642857143	44.9598214285714	4.67719669841459	284011.832589286	2050.05374334007	1399844.9	1366.94
1	F09	1	PTPRB	NM_002837	sample	1	7.08672566371681	66.7008849557522	6.84836147323041	430976.782300885	2438.52292609931	1768177.61	1640.12
1	F09	2	PTPRB	NM_002837	sample	2	7.27189781021898	60.8868613138686	5.45153389646066	382706.458029197	2304.86616203818	1663494.46	1560.14
1	F09	3	PTPRB	NM_002837	sample	3	6.53398058252427	50.8252427184466	4.81992440465873	332705.650485437	2140.46324457723	1477401.5	1383.38
1	F10	1	WAS	NM_000377	sample	1	5.2998324958124	39.6164154103853	3.70786146031046	238342.43718593	1643.65311148347	1224609.39	1049.91
1	F10	2	WAS	NM_000377	sample	2	5.51336898395722	36.6541889483066	3.17458255933884	214899.322638146	1526.24477041776	1185047.91	985.22
1	F10	3	WAS	NM_000377	sample	3	4.98091603053435	38.5152671755725	3.68723199736929	251365.767175573	1641.37465598183	1219582.3	1078.55
1	F11	1	ODAM	NM_017855	sample	1	6.42705167173252	48.065349544073	4.07960112378719	281325.583586626	1915.56118661109	1385122.13	1240.84
1	F11	2	ODAM	NM_017855	sample	2	6.40316901408451	51.9260563380282	5.70000803402052	337782.313380282	2214.97649421203	1526061.11	1409.75
1	F11	3	ODAM	NM_017855	sample	3	6.70629370629371	50.7202797202797	5.01347925044224	328708.51048951	2131.45779886673	1496159	1344.52
1	F12	1	BRIP1	NM_032043	sample	1	5.95638629283489	44.1588785046729	4.3237318342172	293606.869158879	2021.5142075739	1483626.44	1306.22
1	F12	2	BRIP1	NM_032043	sample	2	6.03092783505155	41.5429553264605	3.82914706595121	254192.821305842	1875.30927267756	1366690.84	1198.66
1	F12	3	BRIP1	NM_032043	sample	3	5.92237442922374	42.3196347031964	4.24433422318365	275213.056316591	1960.46636530142	1353202.2	1237.5
1	F13	1	ATRX	NM_138270	sample	1	6.48163265306122	46.6081632653061	3.95279150047175	291690.520408163	1893.94049860461	1329575.19	1190.87
1	F13	2	ATRX	NM_138270	sample	2	4.76206896551724	34.601724137931	3.41961350332821	213786.305172414	1563.28022516154	1037522.17	990.07
1	F13	3	ATRX	NM_138270	sample	3	5.44935543278085	38.7255985267035	3.77175210614466	242827.976058932	1754.48381504932	1163228.4	1095.9
1	F14	1	PLXNB2	NM_012401	sample	1	5.38225255972696	30.3447098976109	2.784744373785	164349.109215017	1374.19155552295	957213.72	842.02
1	F14	2	PLXNB2	NM_012401	sample	2	5.82374100719424	36.0665467625899	3.21898295437923	210408.597122302	1447.78751606976	1080164.31	921.19
1	F14	3	PLXNB2	NM_012401	sample	3	4.85487528344671	25.7732426303855	2.31880385058278	141999.371882086	1250.55308772295	832059.8	760.39
1	F15	1	ZMYM2	NM_197968	sample	1	7.2046204620462	48.0726072607261	4.03807895350877	283661.899339934	1929.38586654415	1390283.71	1227.3
1	F15	2	ZMYM2	NM_197968	sample	2	7.46650717703349	52.3373205741627	4.77484934519002	318653.990430622	1986.93065616637	1425003.01	1283.75
1	F15	3	ZMYM2	NM_197968	sample	3	6.5382932166302	51.3719912472648	5.46793447650713	319923.536105033	2099.40850036981	1512434.1	1382.62
1	F16	1	MBD1	NM_015845	sample	1	5.35820895522388	32.8059701492537	3.12605797593022	195013.486140725	1568.04779915804	1055338.61	964.2
1	F16	2	MBD1	NM_015845	sample	2	5.85797101449275	35.4927536231884	3.79492026941653	210662.913043478	1681.701446068	1106723.83	985.71
1	F16	3	MBD1	NM_015845	sample	3	5.59665871121718	34.7541766109785	3.42553945638307	208525.902147971	1676.47120652163	1099348.7	1003.34
1	F17	1	OTNT	NA	Neutral	1	6.21169036334913	54.5860979462875	5.85332767941323	373718.030015798	2213.73351834208	1629015.75	1491.97
1	F17	2	OTNT	NA	Neutral	2	6.87758945386064	42.6817325800377	3.31942559634423	249093.70433145	1842.72157282071	1416841.55	1197.95
1	F17	3	OTNT	NA	Neutral	3	6.69691780821918	47.9297945205479	4.4436525797786	298848.871575342	2209.81688920427	1579424.8	1414.03
1	F18	1	OTNT	NA	Neutral	1	7.69689737470167	62.7947494033413	6.98277732398928	405237.405727924	2325.50805661224	1693764.89	1503.34
1	F18	2	OTNT	NA	Neutral	2	6.99357601713062	45.5503211991435	3.67337623308063	271338.516059957	2031.20967850663	1437419.95	1261.86
1	F18	3	OTNT	NA	Neutral	3	6.08417508417508	45.5622895622896	4.20558617202804	294346.952861953	1978.83461850674	1418575	1284.02
1	F19	1	OTNT	NA	Neutral	1	7.82974910394265	66.3727598566308	6.17458687644307	431882.641577061	2486.36750070623	1812232.4	1681.39
1	F19	2	OTNT	NA	Neutral	2	6.68665667166417	52.6791604197901	4.91370052176843	320266.923538231	2090.88922359544	1545826.8	1417.03
1	F19	3	OTNT	NA	Neutral	3	6.11656441717791	53.8588957055215	6.59322525517389	358218.803680982	2242.57097409109	1554122.2	1468.12
1	F20	1	OTNT	NA	Neutral	1	6.48648648648649	63.7525987525988	6.85650754150549	446735.985446985	2324.78683434299	1696635.12	1543.73
1	F20	2	OTNT	NA	Neutral	2	6.50822122571001	52.1569506726457	5.13645078734637	329939.832585949	2042.02123941339	1488818.43	1330.51
1	F20	3	OTNT	NA	Neutral	3	7.2	56.0365591397849	5.56812592644051	376291.765591398	2282.92253769743	1572435.7	1439.83
1	F21	1	OTNT	NA	Neutral	1	7.89779559118236	68.4128256513026	5.53675177922821	446191.188376754	2379.71805415256	1858069.22	1618.16
1	F21	2	OTNT	NA	Neutral	2	6.8259587020649	57.0678466076696	5.39415344961839	367742.075221239	2149.18457469406	1605978.81	1454.29
1	F21	3	OTNT	NA	Neutral	3	6.44035087719298	46.1543859649123	4.37260081534796	285957.261403509	1988.05981120783	1388216.8	1292.23
1	F22	1	OTNT	NA	Neutral	1	6.35978835978836	48.8293650793651	4.78954199375733	299342.404761905	2072.82545302348	1436580.52	1333.15
1	F22	2	OTNT	NA	Neutral	2	7.01445086705202	55.5765895953757	5.76193677280964	345466.141618497	2071.49764717264	1568014.72	1423.97
1	F22	3	OTNT	NA	Neutral	3	7.07177033492823	53.4848484848485	4.27389783362224	320328.574162679	2047.6387233855	1562601.9	1394.08
1	G03	1	RF	NA	Neutral	1	6.84068278805121	63.3314366998578	6.64721491280357	413213.477951636	2314.44946128087	1763821.71	1598.59
1	G03	2	RF	NA	Neutral	2	5.28280542986425	27.6493212669683	2.77904738961421	119507.683257919	1444.30516752627	1094145.84	971.4
1	G03	3	RF	NA	Neutral	3	6.66975881261596	53.9554730983302	4.89087588086312	337784.962894249	2134.51773881	1586217.9	1460.18
1	G04	1	RF	NA	Neutral	1	8.32661290322581	93.7244623655914	8.93924870188024	549064.548387097	3038.63821085231	2321714.9	2197.49
1	G04	2	RF	NA	Neutral	2	7.59437086092715	83.6903973509934	9.30774719660141	511122.771523179	2922.9702599478	2168748.66	2064.17
1	G04	3	RF	NA	Neutral	3	8.85769230769231	97.7	10.6748738328855	615836.173076923	3308.87409776829	2310718.7	2300.05
1	G05	1	RF	NA	Neutral	1	6.91275167785235	60.6761744966443	5.6905020482089	392343.516778524	2283.0388547592	1745295.82	1572.76
1	G05	2	RF	NA	Neutral	2	6.44055944055944	48.5804195804196	4.20279343472767	304098.917832168	2064.04408845444	1435196.79	1305.29
1	G05	3	RF	NA	Neutral	3	6.35882352941176	49.4014705882353	4.46140385144746	328862.341176471	2127.49390057972	1567970.5	1427.77
1	G06	1	RF	NA	Neutral	1	6.7680412371134	51.0584192439863	4.6630534888624	291864.615120275	2071.08634932646	1564224.02	1382.98
1	G06	2	RF	NA	Neutral	2	6.76858108108108	46.7010135135135	3.69434468114461	272593.851351351	2045.1737663503	1570376.86	1356.77
1	G06	3	RF	NA	Neutral	3	5.68119266055046	45.7155963302752	5.99111869263057	324114.096330275	2093.65735125041	1436813.6	1313.74
1	G07	1	RF	NA	Neutral	1	8.50462962962963	101.671296296296	9.68245079683303	639663.699074074	3292.47572056969	2542868.25	2433.91
1	G07	2	RF	NA	Neutral	2	9.43256997455471	107.753180661578	9.5181100286463	729815.249363868	3594.93485267215	2678412.87	2502.1
1	G07	3	RF	NA	Neutral	3	9.76208897485493	111.582205029014	11.0773589478284	691611.564796905	3389.70500795324	2687741.1	2501.24
1	G08	1	RF	NA	Neutral	1	7.09365994236311	56.8775216138329	5.38396604826459	326045.5129683	2136.89341810803	1596593.12	1439.46
1	G08	2	RF	NA	Neutral	2	6.53036437246964	51.5445344129555	4.90336229852206	331529.817813765	2063.73803122022	1576353.37	1423.44
1	G08	3	RF	NA	Neutral	3	6.80102040816327	51.2602040816327	4.2650267910869	325279.006802721	2105.86184471742	1587797.8	1417.03
1	G09	1	BRCA1	NM_007298	sample	1	5.74375	38.734375	3.2704768694317	252028.234375	1585.73203854267	1180348.13	971.92
1	G09	2	BRCA1	NM_007298	sample	2	3.62256809338521	28.579766536965	3.58786531591958	195618.988326848	1262.41802197505	846828.75	770.97
1	G09	3	BRCA1	NM_007298	sample	3	4.71698113207547	28.711590296496	4.38191429859005	165715.482479784	1430.55362324454	875450.5	838.92
1	G10	1	ASXL1	NM_015338	sample	1	6.85436893203883	52.8009708737864	4.18598110535406	332876.121359223	2060.37810933916	1431994.67	1289.89
1	G10	2	ASXL1	NM_015338	sample	2	5.44309927360775	38.8450363196126	4.14059083075741	249366.375302663	1944.74089492946	1225676.85	1166.59
1	G10	3	ASXL1	NM_015338	sample	3	5.58653846153846	41.15625	4.98269890553045	273116.867788462	1980.30370444366	1268327.1	1217.51
1	G11	1	ASXL2	NM_018263	sample	1	6.23664122137405	43.8442748091603	3.74035258637983	272035.541984733	1861.97979863082	1364124.47	1217.89
1	G11	2	ASXL2	NM_018263	sample	2	5.70031545741325	44.1056782334385	4.18424753262073	289609.212933754	1798.66155615261	1336750.99	1176.85
1	G11	3	ASXL2	NM_018263	sample	3	6.52952755905512	52.0767716535433	5.0738110518558	343531.681102362	2043.81263105494	1537073.5	1379.9
1	G12	1	TP53BP1	NM_005657	sample	1	8.48451730418943	62.6010928961749	5.09026028790539	386777.93442623	2487.57042559275	1725213.08	1569.96
1	G12	2	TP53BP1	NM_005657	sample	2	8.14638447971781	59.5343915343915	5.78200766520337	356263.19047619	2446.8064436807	1677769.03	1510.83
1	G12	3	TP53BP1	NM_005657	sample	3	7.70879120879121	49.8534798534799	4.26510029181799	305284.796703297	2237.79430342836	1483916.2	1369.86
1	G13	1	FAT1	NM_005245	sample	1	5.89423076923077	41.8695054945055	3.63392376848017	267202.754120879	1729.97368830854	1282441.78	1129.92
1	G13	2	FAT1	NM_005245	sample	2	5.58951175406872	44.0958408679928	4.38240568391646	299690.220614828	1834.3206239536	1241899.07	1120.56
1	G13	3	FAT1	NM_005245	sample	3	5.13982300884956	34.4088495575221	3.14477004141299	211246.396460177	1413.43819347003	1051107.8	886.7
1	G14	1	BAP1	NM_004656	sample	1	5.34700854700855	45.2598290598291	5.49915369742245	308168.324786325	1957.51912146325	1325895.51	1277.29
1	G14	2	BAP1	NM_004656	sample	2	6.53333333333333	46.7479166666667	3.80153645137467	275563.364583333	1917.74267012311	1369482.92	1249.78
1	G14	3	BAP1	NM_004656	sample	3	6.70871985157699	49.3283858998145	5.50210175719127	320299.834879406	2082.44561592808	1484890.3	1369.34
1	G15	1	ZNF516	NM_014643	sample	1	5.38622129436326	36.8956158663883	4.20784775489809	236838.325678497	1685.30237543063	1143435.15	1042.78
1	G15	2	ZNF516	NM_014643	sample	2	5.83009708737864	45.0097087378641	5.90320902961871	302476.174757282	2057.62791340236	1305156.48	1284.41
1	G15	3	ZNF516	NM_014643	sample	3	5.50114416475973	33.1556064073227	2.89594691043584	185518.787185355	1556.5053016269	1034259.1	958.33
1	G16	1	GRIN2A	NM_000833	sample	1	8.02242152466368	50.8609865470852	5.01484868498927	276244.798206278	2047.44655764748	1464369.84	1340.21
1	G16	2	GRIN2A	NM_000833	sample	2	7.43083003952569	50.3577075098814	4.02894474710365	293288.869565217	2041.30587634972	1565104.92	1383.17
1	G16	3	GRIN2A	NM_000833	sample	3	7.61832061068702	45.0050890585242	3.22110604730417	236567.007633588	1887.73950104607	1377517.9	1215.73
1	G17	1	RF	NA	Neutral	1	7.26363636363636	55.5480519480519	5.01753780451551	334428.138961039	2181.0277168514	1665340.67	1525.52
1	G17	2	RF	NA	Neutral	2	7.01006711409396	55.2315436241611	5.69770537128389	379245.850671141	2233.66361379568	1620573.98	1442.47
1	G17	3	RF	NA	Neutral	3	7.04042179261863	59.8031634446397	5.07410238941221	396562.432337434	2298.1941040821	1683926.7	1509.46
1	G18	1	RF	NA	Neutral	1	7.42079207920792	58.2953795379538	5.21419064905941	361347.641914191	2341.55271514542	1651674.55	1523.28
1	G18	2	RF	NA	Neutral	2	6.24777448071217	47.3872403560831	5.20857143327129	307912.927299703	2155.884611804	1497492.51	1419.23
1	G18	3	RF	NA	Neutral	3	6.6338880484115	53.1558245083207	4.54836322666815	339390.780635401	2122.03794453167	1531526.4	1388.47
1	G19	1	RF	NA	Neutral	1	7.25352112676056	56.2300469483568	5.61269470748391	363446.96400626	2353.23962955151	1664621.11	1548.86
1	G19	2	RF	NA	Neutral	2	7.69760900140647	59.704641350211	5.52654349485798	378489.317862166	2521.36400336079	1788262.79	1604.76
1	G19	3	RF	NA	Neutral	3	7.18269230769231	61.9653846153846	6.06518327615637	427592.198076923	2478.78667795777	1749106.2	1622.13
1	G20	1	RF	NA	Neutral	1	7.89429175475687	75.4630021141649	6.09560105999345	498751.177589852	2518.39115414345	1990081.84	1765.08
1	G20	2	RF	NA	Neutral	2	6.65167095115681	58.3290488431877	5.5949959330162	361971.976863753	2222.7347568191	1679929.86	1514.02
1	G20	3	RF	NA	Neutral	3	6.49295774647887	54.5193661971831	5.73267991932326	340173.535211268	2154.1314731679	1558428.2	1399.19
1	G21	1	RF	NA	Neutral	1	6.86970172684458	54.2072213500785	4.94619104807305	340480.530612245	2168.25351412532	1535682.04	1394.7
1	G21	2	RF	NA	Neutral	2	7.37481698389458	62.9780380673499	6.16890525740938	409984.453879941	2379.91879206353	1815494.61	1638.34
1	G21	3	RF	NA	Neutral	3	6.37460317460317	51.6587301587302	5.37646846438837	325102.203174603	2142.36743578437	1524213.9	1426.36
1	G22	1	RF	NA	Neutral	1	8.68021201413428	101.273851590106	9.91907474414891	696245.927561837	3232.73295317164	2483331.25	2308.6
1	G22	2	RF	NA	Neutral	2	7.97094801223242	77.7415902140673	6.96186923129225	484608.963302752	2670.93416063714	2082737.03	1857.76
1	G22	3	RF	NA	Neutral	3	6.67378917378917	62.3917378917379	6.28949951552282	391775.562678063	2427.11199414864	1764556.3	1704.84
1	H03	1	CHEK1	NA	Positive	1	6.27083333333333	74.375	8.54842278897286	546766.338541667	2553.86885162826	1813104.08	1642.83
1	H03	2	CHEK1	NA	Positive	2	7.21052631578947	85.5328947368421	8.12621808066513	637160.559210526	2801.9595522386	2001701.41	1833.23
1	H03	3	CHEK1	NA	Positive	3	7.13333333333333	85.0470588235294	9.68413465836699	620232.388235294	2883.32147941282	2140275.7	1917.06
1	H04	1	CHEK1	NA	Positive	1	8.14457831325301	97.578313253012	11.2661710991108	691222.445783133	3072.0670343362	2248733.94	2064.58
1	H04	2	CHEK1	NA	Positive	2	7.27710843373494	76.6947791164659	9.2466121278582	513717.734939759	2738.14254836359	1854889.01	1785.32
1	H04	3	CHEK1	NA	Positive	3	7.17647058823529	84.3464052287582	11.4407546156891	639249.209150327	2938.83430311416	2128289.8	1931.8
1	H05	1	CHEK1	NA	Positive	1	7.0327868852459	79.3688524590164	9.49395752322748	554783.905737705	2569.91059927747	1912514.07	1686.81
1	H05	2	CHEK1	NA	Positive	2	7.36196319018405	84.5092024539877	8.63101365657762	556786.588957055	2547.58079344695	1928954.15	1718.27
1	H05	3	CHEK1	NA	Positive	3	6.04301075268817	57.5268817204301	6.28656761263598	356935.193548387	2141.42242368569	1404511.2	1329
1	H06	1	CHEK1	NA	Positive	1	6.83707865168539	67.0842696629213	8.25839483018882	422959.617977528	2440.16412012411	1611372.93	1482.56
1	H06	2	CHEK1	NA	Positive	2	6.74874371859296	84.0954773869347	9.9587416411646	610131.221105528	2895.82885493658	2084196.37	1858
1	H06	3	CHEK1	NA	Positive	3	6.67741935483871	72.9612903225807	9.48368236145266	552459.212903226	2944.79612963507	1820941.6	1874.37
1	H07	1	CHEK1	NA	Positive	1	6.43076923076923	70.1461538461539	11.2649382221518	554621.611538462	2738.43209058809	1796266.99	1786.72
1	H07	2	CHEK1	NA	Positive	2	6.85815602836879	83.8510638297872	12.6792330844423	608236.730496454	2920.97975258491	1956862.13	2047.52
1	H07	3	CHEK1	NA	Positive	3	8.20958083832335	89.6946107784431	10.115396685382	569330.077844311	2678.87455678967	1944964.4	1781.1
1	H08	1	CHEK1	NA	Positive	1	6.46288209606987	77.6244541484716	9.34916888406997	555130.318777293	2624.38495744236	1748164.42	1714.48
1	H08	2	CHEK1	NA	Positive	2	6.35064935064935	59.6493506493507	8.64763478504936	445585.357142857	2291.30013220726	1504952.66	1392.73
1	H08	3	CHEK1	NA	Positive	3	7.10096153846154	75.1586538461538	7.58880976342022	541843.956730769	2624.23608029675	1910159.2	1664.5
1	H09	1	NOTCH2	NM_024408	sample	1	7.23412698412698	60.8452380952381	5.61282479072132	400404.759920635	2238.98569243151	1677128.6	1522.91
1	H09	2	NOTCH2	NM_024408	sample	2	5.73913043478261	50.4184782608696	5.63557459514952	337965.453804348	2106.40705758804	1422457.49	1379.99
1	H09	3	NOTCH2	NM_024408	sample	3	5.50198412698413	47.1011904761905	4.77093260632442	312433.797619048	1982.46834586292	1359608.1	1309.64
1	H10	1	FANCM	NM_020937	sample	1	5.91854419410745	36.2253032928943	3.5166952374603	203982.447140381	1635.2101058745	1163796.91	1022.31
1	H10	2	FANCM	NM_020937	sample	2	5.5327868852459	34.4918032786885	3.47039675780152	205230.397540984	1684.18912478464	1206325.73	1073.74
1	H10	3	FANCM	NM_020937	sample	3	5.39473684210526	32.265037593985	3.22665951213572	171201.310150376	1520.11028585107	1049356.6	954.6
1	H11	1	RASA1	NM_022650	sample	1	7.87015503875969	68.9573643410853	6.60153336596095	434560.939922481	2392.2547213287	1772974.4	1630.77
1	H11	2	RASA1	NM_022650	sample	2	7.85996409335727	64.1867145421903	6.18201233003435	405466.008976661	2361.43051648919	1801069.35	1673.83
1	H11	3	RASA1	NM_022650	sample	3	6.68466522678186	61.9179265658747	4.93735705901852	401794.274298056	2112.36403400804	1657570.5	1488.71
1	H12	1	KDM5C	NM_004187	sample	1	7.15176715176715	57.2141372141372	5.60160290648022	376245.081081081	2279.89560170828	1641664.04	1517.04
1	H12	2	KDM5C	NM_004187	sample	2	6.46402877697842	50.3291366906475	4.64997895196851	320495.660071942	1980.45853706444	1488826.98	1349.24
1	H12	3	KDM5C	NM_004187	sample	3	6.51893939393939	46.4602272727273	3.64998772400563	287722.083333333	1836.91897005436	1435048.4	1266.64
1	H13	1	FAS	NA	sample	1	6.42713567839196	52.3768844221106	4.66057306378742	332340.904522613	2080.05764492298	1535079.36	1361.35
1	H13	2	FAS	NA	sample	2	6.36876355748373	49.0802603036876	5.77201473671078	322939.592190889	2030.73744689334	1434362.64	1314.71
1	H13	3	FAS	NA	sample	3	5.50684931506849	44.146771037182	4.46838386903328	288717	1887.74652477486	1350650.5	1236.01
1	H14	1	PTPRC	NR_052021	sample	1	7.41904761904762	58.2698412698413	4.85416766984032	355889.99047619	2163.38082593881	1701566.87	1473.44
1	H14	2	PTPRC	NR_052021	sample	2	6.69217391304348	40.3130434782609	3.39634212072043	225185.309565217	1876.07911038986	1383916.25	1249.88
1	H14	3	PTPRC	NR_052021	sample	3	6.8663282571912	40.989847715736	3.68806491215337	236093.074450085	1955.61739305763	1343275.9	1214.03
1	H15	1	PTPRU	NM_133178	sample	1	6.95984703632887	67.791586998088	6.78122253200346	487631.208413002	2521.40057058416	1817671.54	1685.9
1	H15	2	PTPRU	NM_133178	sample	2	6.63423423423423	58.6234234234234	5.37545532717485	396216.358558559	2197.38093482436	1643536.54	1504.76
1	H15	3	PTPRU	NM_133178	sample	3	7.93473193473193	66.1864801864802	5.14415682087769	438274.993006993	2331.69849402479	1798094.3	1590.47
1	H16	1	FUBP1	NM_003902	sample	1	6.94691780821918	44.0941780821918	3.93418813018774	249781.174657534	1949.12437779476	1438263.21	1286.67
1	H16	2	FUBP1	NM_003902	sample	2	6.76595744680851	45.2477203647416	3.79539296516101	281830.370820669	1946.34248426548	1425225.95	1295.25
1	H16	3	FUBP1	NM_003902	sample	3	5.56695652173913	39.2278260869565	4.54533274415425	265353.735652174	1930.33788388939	1354147	1251.96
1	H17	1	CHEK1	NA	Positive	1	7.5979381443299	96.6752577319588	12.5273140785381	761556.108247423	3257.0489996916	2341752.63	2154.27
1	H17	2	CHEK1	NA	Positive	2	6.6063829787234	68.9414893617021	11.0621790516424	495620.085106383	2763.74671024512	1694127.59	1716.94
1	H17	3	CHEK1	NA	Positive	3	6.61988304093567	81.719298245614	10.5711166512582	587141.380116959	2735.45781389014	1994391.2	1837.07
1	H18	1	CHEK1	NA	Positive	1	6.91284403669725	77.1376146788991	9.01295845159692	539774.986238532	2735.0011482309	1842705.88	1741.74
1	H18	2	CHEK1	NA	Positive	2	7.18483412322275	76.4739336492891	7.01426929585842	554552.056872038	2618.94993987663	1980858.96	1689.17
1	H18	3	CHEK1	NA	Positive	3	7.14035087719298	93.3859649122807	11.1093751277468	687247.175438597	3115.77777082692	2244669.9	2021.19
1	H19	1	CHEK1	NA	Positive	1	6.51351351351351	68.3359073359073	8.26745414265436	507286.258687259	2264.76496818246	1717715.15	1473.03
1	H19	2	CHEK1	NA	Positive	2	7.4468085106383	76.3581560283688	9.55174255685181	526544.063829787	2780.27078292894	1873564.06	1741.15
1	H19	3	CHEK1	NA	Positive	3	6.64516129032258	76.9354838709677	11.0017262863345	543610.096774194	2639.84636473185	1828885.1	1718.02
1	H20	1	CHEK1	NA	Positive	1	7.13793103448276	81.4285714285714	10.0162308115269	611788.911330049	2827.73996546977	1989203.17	1839.59
1	H20	2	CHEK1	NA	Positive	2	6.8740157480315	77.0472440944882	7.53017237809148	531170.181102362	2556.28498302237	1851078.74	1697.37
1	H20	3	CHEK1	NA	Positive	3	7.656	71.288	8.12055220433666	495033.528	2491.53347142277	1684063.7	1524.22
1	H21	1	CHEK1	NA	Positive	1	6.69333333333333	79.2933333333333	9.47855856992065	590466.87	2770.57657825663	1917874.98	1819.55
1	H21	2	CHEK1	NA	Positive	2	5.31219512195122	65.6731707317073	9.07923269503624	487495.829268293	2452.967293706	1613602.56	1501.33
1	H21	3	CHEK1	NA	Positive	3	7.59907834101382	72.6635944700461	9.5023608702193	479617.405529954	2699.51688682643	1742187.2	1740.69
1	H22	1	CHEK1	NA	Positive	1	6.30798479087452	72.319391634981	8.92601768346442	521200.901140684	2483.06606870042	1761753.72	1606.76
1	H22	2	CHEK1	NA	Positive	2	6.98823529411765	100.913725490196	12.3685615811936	759301.666666667	2975.70864122414	2244443.78	2047.22
1	H22	3	CHEK1	NA	Positive	3	7.21965317919075	52.728323699422	6.34084793651073	365353.046242775	2235.04393165067	1458905.1	1374.11
1	I03	1	RPA32	NA	Positive	1	8.08888888888889	67.9481481481482	6.15402716414467	408245.167901235	2290.00698312787	1780453.86	1517.37
1	I03	2	RPA32	NA	Positive	2	10.1178861788618	71.5609756097561	6.10861071754585	426698.418699187	2577.4063281879	1833103.17	1628.01
1	I03	3	RPA32	NA	Positive	3	8.6687306501548	54.953560371517	4.88170059788451	311404.281733746	2131.99217047142	1518549.4	1279.92
1	I04	1	RPA32	NA	Positive	1	9.43478260869565	74.3913043478261	6.00283294841047	483689.301242236	2387.85936276134	1987490.69	1570.49
1	I04	2	RPA32	NA	Positive	2	8.72206303724928	69.4498567335244	6.91735760744615	436977.020057307	2420.11341377691	1724657.65	1501.13
1	I04	3	RPA32	NA	Positive	3	7.94099378881988	81.6708074534161	9.19246313315264	585076.571428571	2783.47905101893	2091469.7	1828.54
1	I05	1	RPA32	NA	Positive	1	9.1586402266289	64.9631728045326	5.57712947801431	380230.790368272	2142.17392897597	1598174.06	1332.87
1	I05	2	RPA32	NA	Positive	2	9.22834645669291	69.3569553805774	6.82991820840925	415819.577427822	2485.31736186212	1804778.41	1604.06
1	I05	3	RPA32	NA	Positive	3	8.85286103542234	79.9209809264305	7.3951623472274	520495.607629428	2597.17636865832	1985453.4	1675.06
1	I06	1	RPA32	NA	Positive	1	9.55826558265583	76	6.83132668589645	465508.972899729	2565.83212012075	1859952.01	1602.95
1	I06	2	RPA32	NA	Positive	2	8.07073954983923	61.4790996784566	5.53791460924374	376666.47266881	2132.88024719462	1655987.25	1311.75
1	I06	3	RPA32	NA	Positive	3	8.50677506775068	66.0081300813008	7.07290744032275	415335.382113821	2491.48760420068	1734768.8	1564.63
1	I07	1	RPA32	NA	Positive	1	9.81305637982196	70.0623145400593	5.5867524232033	405914.278931751	2287.03693765992	1794533.83	1466.49
1	I07	2	RPA32	NA	Positive	2	9.34647887323944	65.9859154929577	6.66933002146916	387411.850704225	2323.96749448728	1653355.68	1415.83
1	I07	3	RPA32	NA	Positive	3	7.05389221556886	60.9251497005988	5.69009897465763	402958.505988024	2075.34976090528	1607316.8	1348.46
1	I08	1	RPA32	NA	Positive	1	8.54785478547855	68.2442244224422	6.33626925309244	461360.102310231	2596.45245316959	1740589.31	1543.08
1	I08	2	RPA32	NA	Positive	2	8.875	71.6045918367347	6.50651083018084	451497.775510204	2423.41595799019	1874072.02	1599.18
1	I08	3	RPA32	NA	Positive	3	7.62352941176471	56.6735294117647	7.27375904533612	330430.932352941	2328.25924035412	1590180.6	1412.54
1	I09	1	ARHGAP35	NM_004491	sample	1	6.17657992565056	48.5910780669145	4.69138130158974	306504.617100372	2036.09366415366	1413464.7	1324.11
1	I09	2	ARHGAP35	NM_004491	sample	2	7.24936386768448	51.5139949109415	5.08382549108214	321447.437659033	2276.70413511041	1472226.31	1380.42
1	I09	3	ARHGAP35	NM_004491	sample	3	6.98491379310345	51.6594827586207	4.27634321160643	314245.853448276	2169.02783470434	1489873.1	1403.77
1	I10	1	AHNAK	NM_024060	sample	1	5.55131264916468	30.2124105011933	3.3103103874939	164391.957040573	1342.79319656933	1068126.19	868.79
1	I10	2	AHNAK	NM_024060	sample	2	5.44927536231884	28.0703933747412	3.02965913484423	138736.99378882	1347.94007936941	984710.44	841.15
1	I10	3	AHNAK	NM_024060	sample	3	5.2122641509434	33.9056603773585	2.52493476639698	196371.719339623	1473.85358937952	1192837.5	982.82
1	I11	1	SH2B3	NM_005475	sample	1	5.27004909983633	37.2749590834697	3.86963295332023	234941.058919804	1732.74913791013	1233909.24	1075.88
1	I11	2	SH2B3	NM_005475	sample	2	4.48686244204019	29.8516228748068	3.23466038411854	185877.404945904	1479.9079605249	1101369.5	955.8
1	I11	3	SH2B3	NM_005475	sample	3	4.57466063348416	30.0060331825038	3.11428004285835	176328.512820513	1570.33551166853	1135343.6	1020.49
1	I12	1	MSH2	NM_000251	sample	1	7.54741379310345	88	9.34768112456894	634313.392241379	3041.74606610926	2142501.5	2074.77
1	I12	2	MSH2	NM_000251	sample	2	6.57394366197183	70.4507042253521	7.41697466387068	519577.982394366	2639.0758643189	1910545.88	1839.56
1	I12	3	MSH2	NM_000251	sample	3	6.35604395604396	68.2615384615385	7.57022708350539	505229.2	2602.13461291281	1911564.9	1770.99
1	I13	1	NOTCH1	NM_017617	sample	1	7.25382262996942	60.474006116208	5.84266842562277	402993.056574924	2350.27458227171	1733682.68	1616.68
1	I13	2	NOTCH1	NM_017617	sample	2	6.17832167832168	55.8758741258741	5.54036068065629	387747.176573427	2271.16951076143	1592023.41	1496.47
1	I13	3	NOTCH1	NM_017617	sample	3	6.24418604651163	53.1686046511628	5.04647100340549	360247.300387597	2160.14711754402	1555096.8	1467.08
1	I14	1	RAD51	NM_133487	sample	1	2.98769230769231	22.7415384615385	3.45091745587249	153490.36	1267.75187058014	786893.93	699.25
1	I14	2	RAD51	NM_133487	sample	2	4.04935064935065	27.4207792207792	3.9947860349247	186280.116883117	1351.52779632304	925672.84	850.07
1	I14	3	RAD51	NM_133487	sample	3	3.27881040892193	20.2899628252788	3.38513456992857	114505.553903346	1329.0510236199	758347.1	699.99
1	I15	1	ZFHX4	NM_024721	sample	1	5.68120805369128	32.3875838926175	3.32434262444469	174548.791946309	1586.53210910148	1017822.65	908.05
1	I15	2	ZFHX4	NM_024721	sample	2	5.42115027829314	33.9628942486085	4.29236585793677	191908.471243043	1724.0532538474	1101635.89	992.98
1	I15	3	ZFHX4	NM_024721	sample	3	6.33548387096774	36.5935483870968	3.50560353701702	210338.610752688	1727.2620512628	1193663.6	1023.8
1	I16	1	KMT2C	NM_170606	sample	1	6.16581632653061	44.234693877551	4.42854253590407	274135.073979592	1939.91310658506	1356611.99	1202.36
1	I16	2	KMT2C	NM_170606	sample	2	5.64730290456432	45.5954356846473	5.09417400041813	303106.2406639	1994.50473224544	1329139.02	1238.5
1	I16	3	KMT2C	NM_170606	sample	3	5.63669064748201	39.6205035971223	5.06693437182047	251030.334532374	1885.38816081763	1238851.3	1120.04
1	I17	1	RPA32	NA	Positive	1	9.64179104477612	93.8119402985075	9.11365322932665	670640.259701493	2995.18070230191	2359906.66	1931.29
1	I17	2	RPA32	NA	Positive	2	8.71270718232044	77.6988950276243	7.66385541665897	560316.806629834	2772.58681906288	2067761.39	1772.78
1	I17	3	RPA32	NA	Positive	3	8.76744186046512	67.4767441860465	6.73823360004019	424802.89244186	2540.0367636482	1855220.4	1531.56
1	I18	1	RPA32	NA	Positive	1	8.85425101214575	86.1740890688259	9.00280068109033	596292.51417004	2704.03737179769	1998404.66	1732.02
1	I18	2	RPA32	NA	Positive	2	8.55891238670695	74.2084592145015	8.52965043368961	483870.344410876	2509.55923775859	1840486.28	1593.81
1	I18	3	RPA32	NA	Positive	3	9.83636363636364	76.3127272727273	6.6138677484952	496079.472727273	2561.24321389344	1998624.4	1644.35
1	I19	1	RPA32	NA	Positive	1	7.95744680851064	58.258358662614	5.84851321108251	370229.936170213	2136.93657681202	1566493.41	1341.61
1	I19	2	RPA32	NA	Positive	2	8.32409972299169	67.3684210526316	5.89971512610593	431675.864265928	2358.24199192354	1735199.04	1439.69
1	I19	3	RPA32	NA	Positive	3	9.09090909090909	69.9393939393939	5.84302304001762	435665.121212121	2377.54892535721	1823017.9	1477.67
1	I20	1	RPA32	NA	Positive	1	8.87548638132296	77.8365758754864	6.86733847766265	505939.653696498	2485.92226413256	1861764.07	1507.47
1	I20	2	RPA32	NA	Positive	2	9.34180790960452	84.5310734463277	8.37788169139809	571406.807909605	2813.01712923297	2030018.14	1795.96
1	I20	3	RPA32	NA	Positive	3	9.45106382978723	72.5063829787234	6.85659839866549	464713.668085106	2587.77058922494	1766627.2	1558.56
1	I21	1	RPA32	NA	Positive	1	10.1984732824427	80.3435114503817	6.70175277323621	507782.41221374	2569.73166403609	1993255.06	1647.63
1	I21	2	RPA32	NA	Positive	2	9.03125	71.3333333333333	6.02559569435443	476575.239583333	2576.1509273764	1872572.01	1622.91
1	I21	3	RPA32	NA	Positive	3	9.1563981042654	78.7132701421801	7.40187605028751	523826.037914692	2593.34584754465	1945607.8	1689.77
1	I22	1	RPA32	NA	Positive	1	8.9748427672956	86.5314465408805	9.44217906840898	636714.594339623	2737.46908054878	2179377.04	1803.63
1	I22	2	RPA32	NA	Positive	2	8.21577726218097	67.0858468677494	7.55543235397304	440053.234338747	2520.28859458345	1699350.54	1495.07
1	I22	3	RPA32	NA	Positive	3	10.1050583657588	101.739299610895	10.1415994291512	736240.964980545	3086.50964427481	2415355	2018.04
1	J03	1	ATR	NA	Positive	1	9.5204991087344	99.2584670231729	9.16699157656911	580355.440285205	3099.39587607718	2479109.88	2235.17
1	J03	2	ATR	NA	Positive	2	7.78288100208768	97.0751565762004	10.0519746837085	631550.018789144	3157.35439982393	2374522.2	2271.5
1	J03	3	ATR	NA	Positive	3	8.59216589861751	95.9585253456221	10.7377593031315	603949.055299539	3205.19086039991	2407735.7	2299.4
1	J04	1	ATR	NA	Positive	1	8.99440298507463	92.0167910447761	8.83695474067592	550312.912313433	3009.26364596826	2347504.19	2157.4
1	J04	2	ATR	NA	Positive	2	8.6588693957115	93.3918128654971	9.68756623488537	586039.202729045	3236.29538661679	2333039.14	2293.66
1	J04	3	ATR	NA	Positive	3	7.80481927710843	90.9975903614458	10.1505677566796	579951.137349398	3062.68335486222	2227393	2155.43
1	J05	1	ATR	NA	Positive	1	9.25	85.3233695652174	6.9472558085973	510754.4375	2776.98415891317	2224041.35	1973.74
1	J05	2	ATR	NA	Positive	2	9.19399538106236	97.5311778290993	8.80870817910566	610643.92147806	3174.82440645256	2409213.38	2221.49
1	J05	3	ATR	NA	Positive	3	8.24794745484401	83.1855500821018	7.74067081802859	513907.325123153	2964.77793359931	2208204.2	2069.73
1	J06	1	ATR	NA	Positive	1	8.74757281553398	87.6144244105409	8.10022985506152	496134.355062413	2956.80723710822	2251224.8	2068.62
1	J06	2	ATR	NA	Positive	2	8.37377690802348	100.181996086106	9.5577467943478	635165.446183953	3297.62602044387	2445376.71	2335.54
1	J06	3	ATR	NA	Positive	3	8.22857142857143	89.8589285714286	8.80633754683636	547878.205357143	2932.06546721012	2232711.9	2070.5
1	J07	1	ATR	NA	Positive	1	10.2879684418146	106.12426035503	9.89079158787931	629766.597633136	3447.07757606823	2652102.57	2528.51
1	J07	2	ATR	NA	Positive	2	8.74172185430464	91.2141280353201	8.48299280818547	526085.995584989	3014.63549603189	2345051.09	2174.1
1	J07	3	ATR	NA	Positive	3	8.1469298245614	90.2719298245614	8.98017266866294	596733.763157895	3023.44696337032	2296118.4	2167.56
1	J08	1	ATR	NA	Positive	1	7.01128668171558	71.6455981941309	7.70921608331737	429062.880361174	2445.18101891797	1872488.43	1775.71
1	J08	2	ATR	NA	Positive	2	8.20935412026726	90.7149220489978	9.60625658460518	600089.830734967	3157.2392800097	2384566.91	2254.86
1	J08	3	ATR	NA	Positive	3	6.52254098360656	70.905737704918	7.46710865717291	460093.668032787	2442.30629271676	1924536.9	1770.18
1	J09	1	STIM1	NM_003156	sample	1	5.67370892018779	37.793427230047	3.31357489594144	226742.382629108	1697.71247961912	1178861.87	1047.3
1	J09	2	STIM1	NM_003156	sample	2	5.83495145631068	44.9077669902913	4.51087874908371	284522.276699029	1840.21811326147	1274387.12	1182.72
1	J09	3	STIM1	NM_003156	sample	3	4.37275064267352	28.0874035989717	4.30745811448443	182574.59125964	1534.74225793666	1005097.4	931.6
1	J10	1	DICER1	NM_030621	sample	1	7.03139013452915	54.347533632287	5.95055872758995	349122.387892377	2199.82931197478	1480647.11	1445
1	J10	2	DICER1	NM_030621	sample	2	6.95601851851852	56.5925925925926	5.16622367495762	368044.974537037	2155.9145917967	1585510.42	1413.55
1	J10	3	DICER1	NM_030621	sample	3	5.53846153846154	40.8402366863905	4.80486159831078	269835.440828402	1810.38942356876	1198399.1	1162.66
1	J11	1	PASK	NM_015148	sample	1	6.86101694915254	40.8220338983051	3.68377690506243	232014.681355932	1815.05296621685	1297859.88	1132.65
1	J11	2	PASK	NM_015148	sample	2	7.00645161290323	43.0774193548387	4.16949675851666	249641.572043011	2046.43237614425	1355539.82	1226.06
1	J11	3	PASK	NM_015148	sample	3	5.76796714579055	41.2156057494867	4.25270799460406	272102.897330595	1882.77834263696	1290484.9	1171.3
1	J12	1	EZH2	NM_152998	sample	1	6.79525222551929	45.2878338278932	4.19667898926975	270295.495548961	1951.42872509493	1251377.87	1158.74
1	J12	2	EZH2	NM_152998	sample	2	5.76619718309859	51.1661971830986	5.59774758339049	357250.966197183	2149.06091293051	1404752.66	1309.42
1	J12	3	EZH2	NM_152998	sample	3	6.05665722379603	36.1444759206799	4.41709306706187	206477.02266289	1826.2907805324	1094879.8	1066.3
1	J13	1	ATF7IP	NM_018179	sample	1	5.74128440366972	40.1082568807339	3.45167347508862	244827.033027523	1689.43467044736	1195746.99	1078.18
1	J13	2	ATF7IP	NM_018179	sample	2	5.1505376344086	33.6155913978495	3.86812305853849	200415.876344086	1746.25483997948	1058669.85	1088.24
1	J13	3	ATF7IP	NM_018179	sample	3	5.50969529085873	38.5734072022161	3.57192926541147	230653.490304709	1718.78982976097	1123922.2	1050.16
1	J14	1	RB1	NM_000321	sample	1	7.7456279809221	59.1732909379968	4.74614302373171	376581.680445151	2250.10597519258	1812223.71	1549.91
1	J14	2	RB1	NM_000321	sample	2	7.96264855687606	67.3616298811545	6.05212265998317	434266.966044143	2554.07120824351	1876396.05	1713.59
1	J14	3	RB1	NM_000321	sample	3	7.30985915492958	58.8732394366197	5.44545774476488	389700.581488934	2335.87766593202	1688316	1549.97
1	J15	1	RPA2	NM_002946	sample	1	7.65573770491803	64.4016393442623	6.86852664495259	429767.469945355	2348.50147102589	1698829.9	1404.1
1	J15	2	RPA2	NM_002946	sample	2	8.24411764705882	65.7647058823529	6.47869782976449	435297.932352941	2391.85873071106	1724642.14	1471.42
1	J15	3	RPA2	NM_002946	sample	3	6.73333333333333	58.0037037037037	6.62148120496405	385017.944444444	2145.90179356994	1479541.5	1284.66
1	J16	1	RPS2	NM_002952	sample	1	1.41946308724832	8.04362416107383	1.75505169944856	39778.5704697987	673.65870650498	356514.69	345.83
1	J16	2	RPS2	NM_002952	sample	2	1.3169014084507	8.33802816901408	2.06958243933182	45383.1725352113	676.710923107555	345179.93	347.85
1	J16	3	RPS2	NM_002952	sample	3	1.40776699029126	10.6504854368932	2.98216185885946	61020.6116504854	807.184174728932	374523.5	384.74
1	J17	1	ATR	NA	Positive	1	8.25230202578269	93.0681399631676	9.84853557314395	587463.847145488	3188.94030857271	2366763.7	2190.55
1	J17	2	ATR	NA	Positive	2	9.00884955752212	90.9085545722714	8.3751042299409	554309.227138643	3161.48179275712	2361592.01	2209.28
1	J17	3	ATR	NA	Positive	3	8.35814889336016	92.5593561368209	10.1115468999357	604212.589537223	3320.69298434396	2349827.4	2300.91
1	J18	1	ATR	NA	Positive	1	7.47545219638243	84.7855297157623	7.54607116292713	549198.162790698	2730.35478530457	2101821.21	1891.43
1	J18	2	ATR	NA	Positive	2	8.29622641509434	98.5415094339623	9.4389979379904	634002.145283019	3180.64995322784	2459251.3	2258.54
1	J18	3	ATR	NA	Positive	3	7.89944134078212	99.6396648044693	9.95323859249178	677137.282122905	3051.46071196223	2402967.7	2224.44
1	J19	1	ATR	NA	Positive	1	8.32377049180328	106.397540983607	11.1973293937283	716115.860655738	3334.78933876088	2431111.44	2318.9
1	J19	2	ATR	NA	Positive	2	7.88594164456233	98.2466843501326	9.6169354587198	646722.766578249	3062.024094933	2281236.08	2127.12
1	J19	3	ATR	NA	Positive	3	9.61095100864553	101.100864553314	8.0975942209235	627713.216138329	3192.58253374326	2530990.2	2271.45
1	J20	1	ATR	NA	Positive	1	8.3483709273183	107.468671679198	11.5986229030105	728282.854636592	3340.66216923597	2554606.83	2405.49
1	J20	2	ATR	NA	Positive	2	9.02359346642468	94.5952813067151	9.9381571314603	593422.212341198	3114.57566844946	2361430.05	2176.56
1	J20	3	ATR	NA	Positive	3	7.85399449035813	84.7575757575758	8.97049369917731	519422.165289256	2818.48178318942	2040432.2	1932.09
1	J21	1	ATR	NA	Positive	1	8.20833333333333	92.734126984127	8.63525532517775	596047.861111111	2940.71330339138	2316587.87	2120.81
1	J21	2	ATR	NA	Positive	2	7.59649122807018	84.2719298245614	9.19501293435671	572077.304824561	2847.55767804865	2159886.14	2008.7
1	J21	3	ATR	NA	Positive	3	8.3921568627451	101.909090909091	10.620277934411	644277.081996435	3183.30920039873	2412221.4	2259.04
1	J22	1	ATR	NA	Positive	1	8.27058823529412	92.4333333333333	7.63291368607914	577627.837254902	2984.02192053149	2270080.16	2139.32
1	J22	2	ATR	NA	Positive	2	8.54666666666667	92.18	9.24723849797457	541086.438333333	2964.77004602951	2245973.03	2114.42
1	J22	3	ATR	NA	Positive	3	7.53513513513514	91.9972972972973	10.1731831958348	621097.043243243	3015.85377344571	2216700.6	2136.16
1	K03	1	OTNT	NA	Neutral	1	6.16056910569106	51.7276422764228	5.6929270230702	323189.477642276	2132.67248161089	1532423.77	1430.63
1	K03	2	OTNT	NA	Neutral	2	6.35038363171356	47.1739130434783	4.33447305796812	300809.194373402	2011.97238802502	1365711.36	1300.83
1	K03	3	OTNT	NA	Neutral	3	5.84928229665072	51.1985645933014	6.50527378011171	340818.06937799	2134.96628004775	1459403.9	1413.17
1	K04	1	OTNT	NA	Neutral	1	6.43835616438356	51.6324200913242	4.67791296901293	320127.034246575	1999.06523410909	1463399.27	1344.4
1	K04	2	OTNT	NA	Neutral	2	5.81949458483755	45.2653429602888	4.75819735302221	285956.288808664	1990.8477494345	1380250.23	1306.57
1	K04	3	OTNT	NA	Neutral	3	7.20343137254902	52.5441176470588	4.45447468658096	314702.348039216	2161.09463773601	1510541.8	1436.35
1	K05	1	OTNT	NA	Neutral	1	6.37305699481865	46.3402417962003	5.56769504611948	280899.348877375	1996.21845104177	1429768.57	1324.07
1	K05	2	OTNT	NA	Neutral	2	6.26016260162602	47.8048780487805	4.17683879562149	289285.591463415	1906.48639873545	1409591.02	1272.48
1	K05	3	OTNT	NA	Neutral	3	6.9	51.4176470588235	4.66179463542512	302212.223529412	2049.88173219247	1412846.8	1361.73
1	K06	1	OTNT	NA	Neutral	1	6.88582677165354	52.2283464566929	5.06912849395585	301602.915354331	2093.43743155747	1506821.73	1405.94
1	K06	2	OTNT	NA	Neutral	2	5.63934426229508	44.4845173041894	4.15737256689176	262842.176684882	1791.22940748556	1330517.06	1228.59
1	K06	3	OTNT	NA	Neutral	3	5.58752515090543	48.9154929577465	5.13893479897056	315270.774647887	1937.86023910853	1369500.1	1227.87
1	K07	1	OTNT	NA	Neutral	1	8.44941176470588	60.6117647058824	4.25157586157845	355213.576470588	2181.24906575676	1650311	1441.71
1	K07	2	OTNT	NA	Neutral	2	6.8015873015873	50.9666666666667	4.59820807404744	311789.041269841	2168.46559551241	1583341.93	1422.44
1	K07	3	OTNT	NA	Neutral	3	6.88128772635815	49.0684104627767	4.91192454672246	292037.434607646	2071.8026706322	1463979	1314.22
1	K08	1	OTNT	NA	Neutral	1	4.71345029239766	45.546783625731	6.66685803849998	336146.581871345	1867.79509341429	1280347.8	1150.51
1	K08	2	OTNT	NA	Neutral	2	6.58609794628752	49.5813586097946	4.3041202523655	311411.660347551	2082.32712529965	1559565.58	1356
1	K08	3	OTNT	NA	Neutral	3	6.10126582278481	48.7392405063291	4.94732333556783	334905.263291139	2188.43993035769	1547041.2	1344.6
1	K09	1	RAD21	NM_006265	sample	1	3.69957081545064	28.2188841201717	4.36832505176539	180602.347639485	1539.87010535919	890532.96	886.99
1	K09	2	RAD21	NM_006265	sample	2	3.29850746268657	23.0845771144279	4.79581299956813	158317.328358209	1427.0276909701	768984.7	803.82
1	K09	3	RAD21	NM_006265	sample	3	2.96534653465347	21.7326732673267	4.60240579083765	142452.400990099	1349.81432807934	671406.2	768.22
1	K10	1	CUX1	NM_181500	sample	1	7.74017467248908	60.4890829694323	5.89996265904012	357014.526200873	2278.51364758884	1593031.33	1520.8
1	K10	2	CUX1	NM_181500	sample	2	5.8584729981378	46.3314711359404	4.68524449044091	275016.737430168	1977.14565153324	1325188.43	1278.7
1	K10	3	CUX1	NM_181500	sample	3	6.85714285714286	50.1714285714286	5.28528765873713	292812.405357143	2044.01690155198	1421291.2	1330.52
1	K11	1	POLE	NM_006231	sample	1	8.19565217391304	57.7270531400966	5.78457994831964	369168.379227053	2088.27669077194	1693398.01	1340.38
1	K11	2	POLE	NM_006231	sample	2	8.69295774647887	59.3323943661972	4.2351196302344	363011.332394366	2065.21182008564	1807012.64	1360.55
1	K11	3	POLE	NM_006231	sample	3	7.98738170347003	56.8485804416404	5.03023329091006	352984.914826498	2047.83445223482	1635302.8	1284.75
1	K12	1	NCOA6	NM_014071	sample	1	6.40652173913043	43.2978260869565	3.71311588463308	250262.691304348	1894.43649921309	1285414.87	1158.14
1	K12	2	NCOA6	NM_014071	sample	2	6.73076923076923	53.8379120879121	6.22169064511813	351462.35989011	2358.20595279093	1481456.3	1454.22
1	K12	3	NCOA6	NM_014071	sample	3	5.68613138686131	43.9124087591241	6.20016777704347	266833.412408759	2023.47790436264	1207450	1194.61
1	K13	1	APC	NM_000038	sample	1	6.59114583333333	43.1015625	3.47548155105917	249713.286458333	1754.06760123404	1289656.51	1096.84
1	K13	2	APC	NM_000038	sample	2	7.83589743589744	55.174358974359	4.94627167505365	353762.964102564	2268.65868224247	1614031.69	1390.27
1	K13	3	APC	NM_000038	sample	3	5.43405275779377	32.3309352517986	2.77296521790906	170783.455635492	1571.79554477027	1053724.3	943.94
1	K14	1	CREBBP	NM_004380	sample	1	4.74	26.44	3.18498697631833	150345.198181818	1529.74757981049	1075996.63	964.54
1	K14	2	CREBBP	NM_004380	sample	2	4.91785150078989	28.9763033175355	2.63046065546392	159669.872037915	1553.52217566576	1121703.4	995.35
1	K14	3	CREBBP	NM_004380	sample	3	5.09913043478261	33.1113043478261	3.47917928022567	217598.535652174	1843.87203192348	1279203.5	1110.09
1	K15	1	MGA	NM_001080541	sample	1	6.92622950819672	49.1540983606557	4.42436375150987	290682.054098361	1923.6332847244	1449842.51	1269.21
1	K15	2	MGA	NM_001080541	sample	2	5.67446808510638	34.7	3.47178116980396	199064.238297872	1677.3899531558	1136228.73	974.73
1	K15	3	MGA	NM_001080541	sample	3	7.004	48.956	4.98634198174793	291371.036	2087.11530526055	1522137.6	1404.62
1	K16	1	CHEK1	NM_001274	sample	1	6.43577981651376	84.0137614678899	12.0265271234575	623870.596330275	2900.58871385148	1904560.78	1861.43
1	K16	2	CHEK1	NM_001274	sample	2	7.91044776119403	87.9900497512438	10.4928662336548	631844.288557214	3055.02692609497	2155870.63	1991.53
1	K16	3	CHEK1	NM_001274	sample	3	6.38297872340426	79.7659574468085	12.5986746359823	550167.824468085	2685.59080194358	1775528.1	1771.29
1	K17	1	OTNT	NA	Neutral	1	7.52976190476191	66.2321428571429	6.0399198630249	441590.043650794	2347.36941704343	1737854.01	1580.72
1	K17	2	OTNT	NA	Neutral	2	6.2573673870334	52.2671905697446	5.86136617723232	335291.770137525	2154.83654408694	1433570.66	1396.15
1	K17	3	OTNT	NA	Neutral	3	7.25	57.6053719008264	5.57143184195702	367426.665289256	2281.15964955872	1625994.6	1528.57
1	K18	1	OTNT	NA	Neutral	1	7.17413793103448	71.1931034482759	6.86621995866092	434104.584482759	2352.82809305611	1746184.07	1637.47
1	K18	2	OTNT	NA	Neutral	2	6.88180112570357	72.9343339587242	6.83790783235674	482193.632270169	2452.92142542618	1829177.82	1740.72
1	K18	3	OTNT	NA	Neutral	3	6.96875	65.5958333333333	6.83128946674893	432879.602083333	2528.47561697506	1837897.3	1690.22
1	K19	1	OTNT	NA	Neutral	1	7.44262295081967	65.0210772833724	5.74079044405452	445079.7470726	2307.73640018331	1734351.22	1584.09
1	K19	2	OTNT	NA	Neutral	2	6.14204545454545	49.3314393939394	5.45015500358072	314698.65719697	1999.80484137671	1370466.12	1301.38
1	K19	3	OTNT	NA	Neutral	3	6.74300699300699	46.4667832167832	3.88583243008782	276704.393356643	1987.63272093299	1408356.1	1281.61
1	K20	1	OTNT	NA	Neutral	1	6.54343434343434	55.3757575757576	5.90365281722522	377189.84040404	2198.84720609453	1547790.23	1450.55
1	K20	2	OTNT	NA	Neutral	2	6.4859375	45.15625	3.9815475316071	272874	1857.09813356058	1342441.47	1228.36
1	K20	3	OTNT	NA	Neutral	3	7.28023598820059	54.4542772861357	6.122933692454	344593.389380531	2180.57082156122	1485778.6	1400.26
1	K21	1	OTNT	NA	Neutral	1	6.7910447761194	54.8320895522388	5.55770442582115	355454.539179105	2189.89681170288	1568226.32	1440.75
1	K21	2	OTNT	NA	Neutral	2	6.04612546125461	48.7952029520295	5.41385968813728	330889.15498155	2131.69414659497	1411178.87	1361.95
1	K21	3	OTNT	NA	Neutral	3	6.71130434782609	47.1165217391304	5.19881505070857	290988.893913043	2079.15073848874	1488773.7	1332.09
1	K22	1	OTNT	NA	Neutral	1	6.95047169811321	72.4716981132076	7.43540123706379	527332.856132075	2728.79388494093	1901341.06	1861.8
1	K22	2	OTNT	NA	Neutral	2	6.55640243902439	48.4786585365854	4.51881040674402	283463.789634146	1997.11424144599	1413233.92	1307.24
1	K22	3	OTNT	NA	Neutral	3	6.12406947890819	48.3895781637717	4.66264287896279	314883.220843672	2036.48428210811	1463375.6	1327.56
1	L03	1	RF	NA	Neutral	1	6.32163742690059	49.8245614035088	4.55451735042528	283015.442105263	1994.95642089779	1550662.42	1422.01
1	L03	2	RF	NA	Neutral	2	5.82556390977444	45.5729323308271	4.53230957529605	272365.193984962	1925.62405443739	1467517.06	1324.89
1	L03	3	RF	NA	Neutral	3	6.92121212121212	57.2989898989899	4.6598951492531	338173.002020202	2129.29830394112	1607464.1	1475.22
1	L04	1	RF	NA	Neutral	1	6.38753799392097	54.4316109422492	5.25657650400339	329748.387537994	2114.14238916533	1519397.24	1407.66
1	L04	2	RF	NA	Neutral	2	6.97777777777778	55.602962962963	5.04010597935361	327649.936296296	2185.76503322533	1576754.66	1462.99
1	L04	3	RF	NA	Neutral	3	6.30845771144279	49.5348258706468	3.92141099937218	299746.878109453	2017.84993365486	1540159.8	1396.77
1	L05	1	RF	NA	Neutral	1	7.0781476121563	54.328509406657	4.71441568551017	327479.793053546	2152.77578988958	1674893.31	1499.03
1	L05	2	RF	NA	Neutral	2	6.66498316498317	49.7811447811448	4.53945158972245	286332.779461279	2016.07639245188	1488140.95	1397.86
1	L05	3	RF	NA	Neutral	3	4.80087209302326	30.0232558139535	2.64108914068979	173790.761627907	1551.55407706071	1293422.9	1220.95
1	L06	1	RF	NA	Neutral	1	5.88769230769231	51.1753846153846	4.7920691660096	310499.904615385	2034.93371422233	1551213.69	1430.48
1	L06	2	RF	NA	Neutral	2	7.03448275862069	59.451724137931	6.4039793581387	384335.84137931	2299.82520795988	1669557.32	1539.2
1	L06	3	RF	NA	Neutral	3	6.64554794520548	47.888698630137	3.7059093809037	278378.976027397	2013.20470083425	1528593.8	1348.35
1	L07	1	RF	NA	Neutral	1	7.00495867768595	53.2363636363636	4.618734317901	336516.482644628	2161.77769862479	1665271.56	1457.1
1	L07	2	RF	NA	Neutral	2	6.56148867313916	56.3608414239482	5.99911801498015	374673.943365696	2237.32213189984	1684754.34	1490.53
1	L07	3	RF	NA	Neutral	3	5.80479452054795	40.6797945205479	4.03537974492448	245095.695205479	1866.35314688043	1322852.8	1197.38
1	L08	1	RF	NA	Neutral	1	6.72081218274112	49.7631133671743	4.19744804609236	307911.85786802	2095.23916249137	1551504.18	1370.1
1	L08	2	RF	NA	Neutral	2	6.54155495978552	46.4142091152815	4.34895573373701	266213.010723861	2086.30561133207	1565704.58	1379.3
1	L08	3	RF	NA	Neutral	3	6.36693548387097	48.6875	4.44086472985353	314706	2197.52255116943	1562636.4	1403.21
1	L09	1	PIGN	NM_012327	sample	1	5.08668341708543	36.3618090452261	3.19618376941018	220167.616834171	1633.28716709005	1239506.97	1096.75
1	L09	2	PIGN	NM_012327	sample	2	5.19970631424376	37.3509544787078	3.93323718681991	233350.412628488	1766.19758408235	1260088.71	1181.34
1	L09	3	PIGN	NM_012327	sample	3	4.92493638676845	31.2226463104326	3.05599297126422	187423.804071247	1620.60629726084	1157136.8	1058.68
1	L10	1	ERCC5	NM_000123	sample	1	5.60397830018083	47.0994575045208	4.98072005831139	294019.453887884	1983.86628222695	1389503.1	1316.89
1	L10	2	ERCC5	NM_000123	sample	2	5.7568	38.5424	3.77995150971177	241257.4496	1800.73038521809	1251266.91	1170.55
1	L10	3	ERCC5	NM_000123	sample	3	5.85202863961814	46.1360381861575	5.06310947965395	285646.343675418	1948.22186072947	1289986.3	1278.3
1	L11	1	PHF6	NM_032335	sample	1	6.08530805687204	49.7677725118483	5.36278919954514	326633.436018957	2043.10219083763	1371663.86	1277.93
1	L11	2	PHF6	NM_032335	sample	2	4.61538461538462	37.3105413105413	3.64747088968554	251349.857549858	1577.68587128856	1184860.16	1021.63
1	L11	3	PHF6	NM_032335	sample	3	6.05277044854881	54.1002638522427	6.3261692787851	369089.781002639	2069.59069744724	1501163.4	1398.86
1	L12	1	BLM	NM_000057	sample	1	4.7625	34.23	3.67668188529784	210530.6275	1503.04535373022	1054741.82	895.46
1	L12	2	BLM	NM_000057	sample	2	5.18077803203661	33.5446224256293	3.01045784928781	195798.933638444	1532.48856009974	1101343.08	934.72
1	L12	3	BLM	NM_000057	sample	3	5.34803921568627	36.4093137254902	3.51368777743265	229076.828431373	1631.87236791428	1172071.9	1056.2
1	L13	1	ARID1A	NM_006015	sample	1	4.496632996633	31.4377104377104	3.72096927679655	206081.61952862	1435.25701463146	1013886.53	903.88
1	L13	2	ARID1A	NM_006015	sample	2	4.74803149606299	30.0740157480315	2.75220131112163	170364.275590551	1402.18807512125	1018320.6	875.73
1	L13	3	ARID1A	NM_006015	sample	3	4.91472868217054	40.2511627906977	4.55858726766638	259557.44496124	1695.05923445158	1184596.7	1076.41
1	L14	1	EZH1	NM_001991	sample	1	6.15836298932384	41.491103202847	3.18137256102872	240054.288256228	1781.71664390535	1351151.91	1170.02
1	L14	2	EZH1	NM_001991	sample	2	6.99302325581395	54.9302325581395	4.28650091343672	349514.048837209	1998.74487808927	1598594.16	1319.16
1	L14	3	EZH1	NM_001991	sample	3	6.98060941828255	46.4903047091413	4.00892946601303	278375.459833795	2016.74949776865	1419994.1	1228.6
1	L15	1	ARID2	NM_152641	sample	1	7.06998158379374	51.2670349907919	4.67275715517269	327301.843462247	2112.9122837472	1511362.46	1355
1	L15	2	ARID2	NM_152641	sample	2	6.60428849902534	51.2612085769981	4.66498409456398	323266.385964912	2043.77374966279	1517189.67	1328.6
1	L15	3	ARID2	NM_152641	sample	3	5.73409461663948	36.4143556280587	3.63934446874142	197151.28548124	1771.61659706224	1192460.8	1113.02
1	L16	1	FLT4	NM_002020	sample	1	6.23552894211577	52.688622754491	5.14888196937656	367812.776447106	2169.80267768685	1592839.53	1449.53
1	L16	2	FLT4	NM_002020	sample	2	5.46022727272727	41.9507575757576	4.58176502942112	273527.998106061	1909.27145952861	1340175.26	1207.53
1	L16	3	FLT4	NM_002020	sample	3	5.47815533980583	49.3422330097087	5.19948977493966	350938.230582524	2152.68100730708	1499973.9	1433.79
1	L17	1	RF	NA	Neutral	1	6.11935483870968	51.2145161290323	4.97519482596091	343423.674193548	2113.03769277174	1549092.46	1399.7
1	L17	2	RF	NA	Neutral	2	7.02283849918434	52.1598694942904	4.99648574541582	300761.508972268	2138.53432172875	1515342.97	1416.32
1	L17	3	RF	NA	Neutral	3	6.80693069306931	52.0544554455446	5.4545982191375	348643.97029703	2209.89604670386	1515593.9	1482.5
1	L18	1	RF	NA	Neutral	1	6.69448373408769	51.3422913719943	4.57735959597251	308781.785007072	2026.97197912444	1536083.13	1425.89
1	L18	2	RF	NA	Neutral	2	7.04580152671756	52.4793893129771	4.99857840135114	327968.819847328	2263.07771904764	1659310.33	1492.31
1	L18	3	RF	NA	Neutral	3	7.62272727272727	54.5	4.93656235926615	338411.206818182	2216.92602717865	1611288.4	1477.76
1	L19	1	RF	NA	Neutral	1	7.25764895330113	64.962962962963	6.56244109500628	443232.429951691	2498.70539568722	1856039.05	1697.07
1	L19	2	RF	NA	Neutral	2	6.81951871657754	48.5708556149733	4.37550226430463	288456.319518717	2134.28024218989	1527357.14	1423.76
1	L19	3	RF	NA	Neutral	3	6.75719424460432	56.908273381295	4.69685931770103	349049.604316547	2071.58820291614	1644238.9	1459.81
1	L20	1	RF	NA	Neutral	1	6.95070422535211	56.830985915493	6.35132898245536	384522.586267606	2357.92506062243	1703312.72	1606.98
1	L20	2	RF	NA	Neutral	2	6.83454281567489	51.4804063860668	4.55874508508844	318689.175616836	2103.35237265465	1543714.42	1441.28
1	L20	3	RF	NA	Neutral	3	6.98490566037736	45.1547169811321	4.43648884440749	260144.932075472	1988.03418437959	1460393.9	1351
1	L21	1	RF	NA	Neutral	1	7.16372391653291	66.7239165329053	6.82626680840142	454856.897271268	2375.90102429698	1885927.63	1680.16
1	L21	2	RF	NA	Neutral	2	6.20659971305595	50.8091822094692	5.08921483851384	328008.720229555	2114.55726719198	1529104.95	1424.9
1	L21	3	RF	NA	Neutral	3	6.70377358490566	52.2471698113208	5.04679848544005	314654.288679245	2121.89459167983	1456732.4	1370.7
1	L22	1	RF	NA	Neutral	1	7.11492734478203	51.6459709379128	4.78001153446947	306759.36988111	2175.7153004789	1661846.5	1538.09
1	L22	2	RF	NA	Neutral	2	7.24879614767255	60.4237560192616	4.92088714852439	402993.818619583	2295.89254507335	1774255.51	1560.2
1	L22	3	RF	NA	Neutral	3	5.81818181818182	44.7236363636364	4.08396232234293	277581.158181818	1952.1104732716	1467428.4	1286.7
1	M03	1	OTNT	NA	Neutral	1	6.64990328820116	56.6615087040619	5.22048698390169	373880.758220503	2236.62598391956	1711206.4	1635.59
1	M03	2	OTNT	NA	Neutral	2	5.44650205761317	43.4465020576132	4.37540250060373	291025.9218107	1935.74065505676	1391785.92	1306.46
1	M03	3	OTNT	NA	Neutral	3	5.39543726235741	43.9334600760456	5.34371216777747	281446.19391635	1864.08743695096	1354150.6	1267.5
1	M04	1	OTNT	NA	Neutral	1	6.32774674115456	50.9497206703911	6.48416588715374	318951.858472998	2148.84643702185	1469929.16	1391.16
1	M04	2	OTNT	NA	Neutral	2	5.82974910394265	49.6810035842294	4.93880856028652	311548.64874552	1966.85080962262	1421518.91	1328.17
1	M04	3	OTNT	NA	Neutral	3	5.99642218246869	52.4096601073345	5.33783645729842	336335.010733453	2085.43174871412	1481060.1	1383.32
1	M05	1	OTNT	NA	Neutral	1	6.43017656500803	49.2584269662921	4.38362347548195	293619.460674157	1912.46552487175	1403484.61	1304.36
1	M05	2	OTNT	NA	Neutral	2	6.17231638418079	47.4124293785311	4.38088888207279	284406.511299435	1928.28113273768	1327555.23	1266.7
1	M05	3	OTNT	NA	Neutral	3	5.93287037037037	56.7893518518519	5.76196961451196	380679.00462963	2215.85659952044	1670752.2	1575.26
1	M06	1	OTNT	NA	Neutral	1	6.50833333333333	52.5366666666667	5.51173404093488	315579.638333333	2092.78437986949	1493496.82	1385.14
1	M06	2	OTNT	NA	Neutral	2	6.33130699088146	41.7492401215805	3.72296039744862	228739.838905775	1812.97572654397	1339974.9	1194.95
1	M06	3	OTNT	NA	Neutral	3	5.71975806451613	39.5967741935484	4.19306694499389	222789.443548387	1708.8726774779	1204032.3	1140.46
1	M07	1	OTNT	NA	Neutral	1	7.17849898580122	56.9229208924949	5.04671097209523	355046.498985801	2349.68678211184	1679390.23	1507.72
1	M07	2	OTNT	NA	Neutral	2	7.21348314606742	55.7775280898876	5.2607351084365	359366.559550562	2355.94632249288	1641835.5	1471.1
1	M07	3	OTNT	NA	Neutral	3	5.38620689655172	34.7264367816092	3.07734643076898	188435.818390805	1602.54447704051	1133815.7	1042.35
1	M08	1	OTNT	NA	Neutral	1	6.59859154929578	48.3826291079812	4.45105032084411	296570.075117371	2056.23664698394	1509719.25	1330.46
1	M08	2	OTNT	NA	Neutral	2	6.18864097363083	49.8722109533469	4.57545044443147	300424.973630832	1966.9229037915	1387789.87	1303.53
1	M08	3	OTNT	NA	Neutral	3	5.56593406593407	39.1181318681319	3.71715336640386	231093.763736264	1737.73770482451	1207622.6	1094.7
1	M09	1	DNM2	NM_001005362	sample	1	3.38716814159292	17.783185840708	2.39245417245346	106900.265486726	1241.63156307375	999709.4	931.75
1	M09	2	DNM2	NM_001005362	sample	2	3.28	26.2225	3.77311919664871	182972.36	1277.40902466766	863750.44	875.99
1	M09	3	DNM2	NM_001005362	sample	3	3.49709302325581	17.8052325581395	1.59263399960132	85535.0087209302	906.0388820331	675539.1	651.42
1	M10	1	PRF1	NM_005041	sample	1	5.25563909774436	37.2406015037594	4.08263223400787	214501.958646617	1619.39741726402	1207527.3	1086.36
1	M10	2	PRF1	NM_005041	sample	2	4.73507462686567	29.1865671641791	2.63849906754129	177673.72761194	1470.45816486628	1079881.7	951.63
1	M10	3	PRF1	NM_005041	sample	3	5.91013384321224	42.074569789675	4.14233106258319	273053.30210325	1817.51826400542	1331819.6	1211.17
1	M11	1	DSN1	NM_024918	sample	1	4.96274509803922	27.5921568627451	3.23818431914829	167042.056862745	1622.10875072175	1023106.9	941.85
1	M11	2	DSN1	NM_024918	sample	2	4.81510015408321	32.326656394453	3.36882760166815	180913.778120185	1576.24563016244	1126965.71	1025.06
1	M11	3	DSN1	NM_024918	sample	3	5.26911764705882	31.0794117647059	2.70831927850406	181902.389705882	1495.85847873618	1098925	963.89
1	M12	1	CBLB	NM_170662	sample	1	5.28867924528302	44.2188679245283	4.62646790992483	294708.31509434	2021.80828594308	1393424.41	1296.57
1	M12	2	CBLB	NM_170662	sample	2	5.08175182481752	36.1883211678832	3.8515958990389	217994.894890511	1722.12298841529	1202246.97	1133.5
1	M12	3	CBLB	NM_170662	sample	3	3.66275167785235	28.5570469798658	3.82507129218317	195673.156040268	1441.03478752502	1102506.1	1004.82
1	M13	1	EP300	NM_001429	sample	1	3.88915662650602	30.2240963855422	4.06700187095908	212516.831325301	1534.85643205561	999615.63	963.54
1	M13	2	EP300	NM_001429	sample	2	4.8815331010453	35.5783972125436	3.64249063819681	217226.599303136	1625.39182866326	1027657.46	993.58
1	M13	3	EP300	NM_001429	sample	3	3.69212410501193	23.3365155131265	3.5482386871823	148505.31026253	1388.48015544526	940785	904.59
1	M14	1	PHOX2B	NM_003924	sample	1	6.21476510067114	45.7807606263982	4.4303925854629	272375.659955257	1874.09332777981	1372423.64	1220.47
1	M14	2	PHOX2B	NM_003924	sample	2	5.45287356321839	42.2275862068966	4.59856279078656	267998.218390805	1913.32823698997	1289056.04	1205.37
1	M14	3	PHOX2B	NM_003924	sample	3	5.90056285178236	46.3939962476548	4.16493928219235	287768.634146341	1830.93161630648	1365575	1173.25
1	M15	1	LATS1	NM_004690	sample	1	4.90431519699812	31.7617260787992	3.27522686261844	197537.090056285	1492.76073906398	1088648.57	948.32
1	M15	2	LATS1	NM_004690	sample	2	4.60538116591928	33.9708520179372	3.33195472465683	224403.979820628	1607.0501946714	1100391.52	1006.16
1	M15	3	LATS1	NM_004690	sample	3	4.34820143884892	23.9251798561151	2.3266895942126	124163.575539568	1189.74724237233	921054.8	827.08
1	M16	1	CUL3	NM_003590	sample	1	6.3672131147541	45.8327868852459	4.28536316534877	269274.4	1821.21998873378	1354215.61	1221.59
1	M16	2	CUL3	NM_003590	sample	2	5.09582689335394	36.1514683153014	4.97925046924984	211316.557959815	1681.1758233733	1095236.87	1110.21
1	M16	3	CUL3	NM_003590	sample	3	5.86811023622047	49.3169291338583	5.83313783056252	331785.537401575	1890.91434359851	1439941.4	1291.6
1	M17	1	OTNT	NA	Neutral	1	6.43801652892562	48.4859504132231	4.0759940419728	292847.272727273	1915.08103647251	1430818.48	1313.41
1	M17	2	OTNT	NA	Neutral	2	6.40986717267552	52.753320683112	5.23566611879397	349710.582542695	2168.93510546063	1514593.77	1424.1
1	M17	3	OTNT	NA	Neutral	3	6.30145867098866	47.9286871961102	5.40762067074097	309742.359805511	2036.90441621026	1427707.5	1380.83
1	M18	1	OTNT	NA	Neutral	1	5.24261603375527	43.7362869198312	4.51003081689581	293230.898734177	1888.78659329988	1251685.93	1225.01
1	M18	2	OTNT	NA	Neutral	2	6.60383944153578	53.8673647469459	4.56673398903447	354753.485165794	2187.0734335965	1612609.29	1486.49
1	M18	3	OTNT	NA	Neutral	3	5.97338403041825	43.4752851711027	4.27004297599089	272819.697718631	1930.63442552146	1352148.8	1307.38
1	M19	1	OTNT	NA	Neutral	1	5.83526682134571	45.199535962877	4.66507897768975	298075.886310905	2082.12046616026	1416803.25	1314.16
1	M19	2	OTNT	NA	Neutral	2	6.41739130434783	51.1623188405797	5.1851928632383	330847.917391304	2083.83664652664	1547017.34	1425.41
1	M19	3	OTNT	NA	Neutral	3	7.5804347826087	51.0021739130435	4.16721691104304	293451.330434783	2134.955926588	1444874.6	1360.47
1	M20	1	OTNT	NA	Neutral	1	5.96	39.7666666666667	4.22297582990796	224748.96	1770.75525045934	1200912.38	1149.22
1	M20	2	OTNT	NA	Neutral	2	5.94648318042813	43.3639143730887	4.21576095721283	260095.704892966	1929.91935828293	1376158.11	1317.78
1	M20	3	OTNT	NA	Neutral	3	5.92289719626168	53.2079439252336	5.37083621440418	372456.588785047	2220.51851473549	1513412.5	1463.07
1	M21	1	OTNT	NA	Neutral	1	7.14583333333333	55.0949074074074	4.87897483641933	354437.226851852	2112.44401003309	1575787.51	1444.66
1	M21	2	OTNT	NA	Neutral	2	6.31786216596343	48.4289732770745	4.62140045697098	291674.583684951	2058.34280299622	1462478.24	1376.81
1	M21	3	OTNT	NA	Neutral	3	6.64220183486239	53.1724770642202	5.65463151773069	345938.344954128	2108.41101130469	1546687.6	1443.59
1	M22	1	OTNT	NA	Neutral	1	6.77831715210356	51.1521035598705	4.50327869682275	319352.186084142	2080.64634303203	1490481.3	1372.79
1	M22	2	OTNT	NA	Neutral	2	6.31727574750831	54.8538205980066	5.47995324988974	359027.953488372	2175.13806691957	1553957.85	1483.91
1	M22	3	OTNT	NA	Neutral	3	5.16615384615385	43.5969230769231	3.9102626079933	261123.750769231	1666.10182789814	1210841.8	1117.57
1	N03	1	PLK1	NA	Negative	1	3.90322580645161	26.1451612903226	5.8614388125274	181618.112903226	1654.76565212837	758684.77	871.38
1	N03	2	PLK1	NA	Negative	2	4.69090909090909	27.3272727272727	4.34281045751634	166394.490909091	1628.75364307046	715783.91	779.3
1	N03	3	PLK1	NA	Negative	3	4.05	26.12	8.51006292046795	172365.59	1557.26321959229	763858.2	902.61
1	N04	1	PLK1	NA	Negative	1	2.70731707317073	17.6585365853659	2.81858057837873	109502.365853659	1162.81892618207	604380.37	642.22
1	N04	2	PLK1	NA	Negative	2	5.41758241758242	34.3736263736264	7.76313846955178	172857.351648352	2000.44617274303	835957.34	1109.15
1	N04	3	PLK1	NA	Negative	3	4.05882352941176	33.8588235294118	4.44128239043783	193348.988235294	1456.38634039089	778646.9	752.89
1	N05	1	PLK1	NA	Negative	1	5.21428571428571	19.5285714285714	3.17936366081854	56773.0571428571	1449.37575946652	608924.51	772.57
1	N05	2	PLK1	NA	Negative	2	5.7037037037037	39.7037037037037	8.31576154261002	225846.981481481	1528.94644033866	876944.59	796.04
1	N05	3	PLK1	NA	Negative	3	1.98717948717949	17.025641025641	2.13821882876923	129134.679487179	786.788459404301	655213.6	564.26
1	N06	1	PLK1	NA	Negative	1	5.85869565217391	38.0217391304348	5.60344812995197	190277.652173913	2036.7520030398	1008249.25	1115.87
1	N06	2	PLK1	NA	Negative	2	3.54347826086957	23.3478260869565	7.17596492648443	167597.065217391	1784.94143665513	730995	721.45
1	N06	3	PLK1	NA	Negative	3	2.97222222222222	36.1666666666667	6.73940408549784	267059.333333333	2243.31980412403	924367.8	1248.88
1	N07	1	PLK1	NA	Negative	1	2.8625	13.125	6.23752198812661	49060.8375	1017.06230322726	399660.86	449.72
1	N07	2	PLK1	NA	Negative	2	2.30232558139535	17.953488372093	6.7174166918353	95996.0930232558	1172.09116956007	502335.3	642.42
1	N07	3	PLK1	NA	Negative	3	3.88888888888889	43.7777777777778	19.3419249970974	395037.777777778	2828.23232268371	1043209	1559.56
1	N08	1	PLK1	NA	Negative	1	4.10810810810811	24.5405405405405	1.80034824740707	104261.702702703	961.5254724146	664613.92	537.38
1	N08	2	PLK1	NA	Negative	2	3.44047619047619	37.0833333333333	6.85092180866637	298209.821428571	2088.90638933259	1117657.77	1268.81
1	N08	3	PLK1	NA	Negative	3	2.58823529411765	31.9117647058824	6.628081232493	282099.382352941	1811.83264035305	733444.5	1007.15
1	N09	1	CIC	NM_015125	sample	1	6.64427480916031	50.7770992366412	4.1353727605086	303551.280916031	2015.31209729105	1593810.03	1383.09
1	N09	2	CIC	NM_015125	sample	2	7.28175519630485	45.1847575057737	3.80656752176592	264357.949191686	1930.12740365463	1453946.97	1281
1	N09	3	CIC	NM_015125	sample	3	5.41449275362319	36.2449275362319	2.94140835953161	213488.428985507	1619.95319080286	1266535.4	1127.09
1	N10	1	SMARCA4	NM_003072	sample	1	2.85774058577406	16.8200836820084	2.45363114807674	85639.5062761506	806.753541471955	522442.14	518.22
1	N10	2	SMARCA4	NM_003072	sample	2	2.37301587301587	13.8650793650794	2.05397087736716	70973.6798941799	832.837333388218	497770.34	504.11
1	N10	3	SMARCA4	NM_003072	sample	3	2.03157894736842	18.3221052631579	2.94816882479476	133080.654736842	964.725719307792	620734.2	644.02
1	N11	1	DOT1L	NM_032482	sample	1	6.72297297297297	38.4510135135135	3.01125570769906	206050.405405405	1695.93175859726	1311722.28	1096.82
1	N11	2	DOT1L	NM_032482	sample	2	5.69940476190476	34.7574404761905	2.6869514921332	192554.626488095	1540.9882925299	1184804.9	1030.02
1	N11	3	DOT1L	NM_032482	sample	3	5.52832861189802	30.7407932011331	2.89525290751216	166603	1552.59016032175	1163688.1	995.27
1	N12	1	XPC	NM_004628	sample	1	4.81917808219178	34.6739726027397	4.79219792122637	214688.723287671	1764.4152088234	1120290.88	1120.54
1	N12	2	XPC	NM_004628	sample	2	5.21980198019802	35.8217821782178	3.8377684873502	220805.710891089	1647.76360632015	1165183.65	1063.23
1	N12	3	XPC	NM_004628	sample	3	4.34621578099839	31.256038647343	3.4890497164216	189362.884057971	1468.00300666624	1023835.4	956.51
1	N13	1	EXT1	NM_000127	sample	1	5.71023965141612	46.838779956427	4.80131079105789	314437.649237473	1815.73966153359	1419109.44	1224.52
1	N13	2	EXT1	NM_000127	sample	2	6.37127371273713	47.7317073170732	4.04155623083098	305240.081300813	1819.66036947818	1390692.48	1193.67
1	N13	3	EXT1	NM_000127	sample	3	6.11290322580645	41.7197580645161	2.97686432806986	242965.612903226	1638.43611888334	1296556.4	1126.46
1	N14	1	MSH6	NM_000179	sample	1	4.68	34.392	4.50741313439126	217903.096	1748.73621542816	1105709.37	1048.37
1	N14	2	MSH6	NM_000179	sample	2	5.08905380333952	31.0649350649351	3.02006438022055	168401.272727273	1562.7568511574	1036357.11	972.18
1	N14	3	MSH6	NM_000179	sample	3	5.00255754475703	34.3657289002558	3.48987794008843	198752.690537084	1747.63620715003	1080962.7	1077.51
1	N15	1	FANCC	NM_000136	sample	1	6.12667660208644	46.0521609538003	3.99143313195468	267063.47242921	1885.8509025272	1388133.15	1239.99
1	N15	2	FANCC	NM_000136	sample	2	5.15818181818182	43.7054545454545	5.1431998440266	294811.072727273	1961.16310922292	1371165.16	1296.37
1	N15	3	FANCC	NM_000136	sample	3	6.57119205298013	47.4354304635762	4.3355896984851	296176.774834437	2033.01804666833	1485522.8	1356.34
1	N16	1	NCOR1	NM_006311	sample	1	4.64660194174757	29.9300970873786	3.12281494822409	174807.339805825	1452.10304277447	974701.01	918.41
1	N16	2	NCOR1	NM_006311	sample	2	5.67551020408163	41.2020408163265	3.83677970204266	264620.669387755	1756.35743690259	1255690	1194.9
1	N16	3	NCOR1	NM_006311	sample	3	4.8869395711501	31.8070175438597	4.32123980819849	195013.791423002	1517.29100061857	985791.8	992.07
1	N17	1	PLK1	NA	Negative	1	0.333333333333333	1.33333333333333	1.33333333333333	1646.33333333333	411.583333333333	94909.33	238.72
1	N17	2	PLK1	NA	Negative	2	0.5	2.35	1.925	3476.2	316.615897435897	74735.25	186.44
1	N17	3	PLK1	NA	Negative	3	0.4	11	5.5	62799.2	744.940094339623	223869.6	498.29
1	N18	1	PLK1	NA	Negative	1	0.466666666666667	2.6	1.96	4379.86666666667	295.814747474747	225121.2	433.6
1	N18	2	PLK1	NA	Negative	2	2.56756756756757	14.5135135135135	1.91487476487477	72931.9189189189	908.287843607317	501806.19	536.6
1	N18	3	PLK1	NA	Negative	3	2.39130434782609	11.8695652173913	2.23167367928939	36638.6956521739	903.132134058067	495450.8	566.39
1	N19	1	PLK1	NA	Negative	1	1.57142857142857	10.1428571428571	1.50793650793651	35676.2142857143	738.569024045262	174482	460.64
1	N19	2	PLK1	NA	Negative	2	1.36842105263158	26.5789473684211	8.66008771929824	289086.631578947	1053.26336617279	710985.89	800.92
1	N19	3	PLK1	NA	Negative	3	5.44444444444444	28.7777777777778	3.67242310106717	79723.9444444444	894.480807355212	522935.1	556.4
1	N20	1	PLK1	NA	Negative	1	1.04545454545455	3.18181818181818	1.49393939393939	5457	515.77196969697	147626.68	353.05
1	N20	2	PLK1	NA	Negative	2	4.58333333333333	37.0416666666667	5.20395833333333	204743.208333333	1363.42099618944	909755.92	953.39
1	N20	3	PLK1	NA	Negative	3	2.61538461538462	9.11538461538462	2.09571678321678	20108.5	748.901061438561	296468.3	460.29
1	N21	1	PLK1	NA	Negative	1	1	24	10.5	96004.8571428571	1422.09401709402	243524.86	742.48
1	N21	2	PLK1	NA	Negative	2	5	40	3.6075748082327	251206.6875	1523.63120694647	970802	897.29
1	N21	3	PLK1	NA	Negative	3	1.35714285714286	23.5357142857143	5.00119047619048	253439.964285714	984.94710313464	695866.6	818.84
1	N22	1	PLK1	NA	Negative	1	2.34285714285714	20.7142857142857	2.90084258264709	109038.171428571	792.361905020684	428449.97	521.19
1	N22	2	PLK1	NA	Negative	2	3.84	17.72	1.71097522539978	64841.48	1005.28232460236	601015.32	711.82
1	C03	1	53BP1	NA	Positive	4	6.72299651567944	50.5557491289199	4.99693894354248	314365.076655052	2308.83050957466	1599985.7	1484.53
1	C03	2	53BP1	NA	Positive	5	6.60632688927944	47.4797891036907	4.61308876494354	291299.685413005	2197.09880209227	1517394.3	1398.35
1	C03	3	53BP1	NA	Positive	6	5.54426229508197	36.5213114754098	3.87770027447155	222773.447540984	1840.42072931845	1283283.6	1190.5
1	C04	1	53BP1	NA	Positive	4	6.53832442067736	42.8467023172906	3.92191761418789	246603.415329768	2063.5604837549	1389945.8	1258.52
1	C04	2	53BP1	NA	Positive	5	5.85494880546075	46.2286689419795	4.44306376581933	302236.003412969	2098.72253391012	1540701.7	1358.68
1	C04	3	53BP1	NA	Positive	6	4.6490727532097	30.4793152639087	3.16875781821516	193006.82596291	1539.29423081161	1101637	1007.01
1	C05	1	53BP1	NA	Positive	4	7.06677524429967	54.5195439739414	5.48146829831835	364952.872964169	2424.02406359006	1803131.9	1586.15
1	C05	2	53BP1	NA	Positive	5	7.01063829787234	51.1382978723404	6.29342205737125	346681.820921986	2496.98784126075	1657999.8	1593.62
1	C05	3	53BP1	NA	Positive	6	6.58081705150977	51.8845470692718	5.79514182694952	351323.140319716	2474.40273471362	1654587.8	1530.46
1	C06	1	53BP1	NA	Positive	4	6.28928571428571	45.7267857142857	4.74574650010062	297329.496428571	2176.12030637412	1592428	1431.48
1	C06	2	53BP1	NA	Positive	5	7.13780260707635	51.4655493482309	4.5476679924283	308904.003724395	2310.28702145186	1628768	1472.05
1	C06	3	53BP1	NA	Positive	6	6.48692152917505	48.6760563380282	4.3895961093238	326227.400402415	2342.76630442644	1757995.9	1596.68
1	C07	1	53BP1	NA	Positive	4	7.31856540084388	49.7383966244726	4.0707777963317	289720.767932489	2178.11259431781	1555367.8	1370.78
1	C07	2	53BP1	NA	Positive	5	6.1704834605598	57.4910941475827	7.58449225083884	423316.544529262	2553.45509575516	1727024.9	1611.75
1	C07	3	53BP1	NA	Positive	6	5.85964912280702	46.2957393483709	5.97748365317297	331531.94235589	2240.57946531914	1563827.3	1403.08
1	C08	1	53BP1	NA	Positive	4	6.07960199004975	45.1069651741294	4.71146684438416	301085.380597015	2293.06375602776	1608770.5	1446.22
1	C08	2	53BP1	NA	Positive	5	6.20362903225806	52.8004032258064	5.97116891547802	353275.304435484	2254.34748606186	1641960.2	1508.11
1	C08	3	53BP1	NA	Positive	6	5.73852295409182	34.1956087824351	3.79674929563638	198461.570858283	1954.96239188292	1327554.5	1221.14
1	C09	1	PLCG2	NM_002661	sample	4	4.810551558753	29.6378896882494	3.14237163379421	183040.659472422	1627.28242942411	1120575.9	1054.61
1	C09	2	PLCG2	NM_002661	sample	5	5.61746987951807	41.210843373494	4.23287618849947	275849.993975904	1910.01425005326	1302084.8	1273.9
1	C09	3	PLCG2	NM_002661	sample	6	5.54642857142857	33.6178571428571	3.48698137321479	204114.432142857	1880.97863597056	1217288	1117.12
1	C10	1	SETD2	NM_014159	sample	4	4.81681681681682	38.1501501501502	5.37248835522707	282351.534534535	1973.52953502265	1293879.6	1182.23
1	C10	2	SETD2	NM_014159	sample	5	5.06896551724138	49.5960591133005	6.50422312866226	370434.110837438	2226.71762930445	1546869.1	1492.23
1	C10	3	SETD2	NM_014159	sample	6	5.47727272727273	40.3733766233766	5.13901932195474	266664.714285714	2096.19235911676	1206404.1	1226.53
1	C11	1	IKZF1	NM_001220765	sample	4	4.27925531914894	25.6622340425532	4.96855820894367	144544.021276596	1689.78133236809	932534.9	1014.1
1	C11	2	IKZF1	NM_001220765	sample	5	3.39893617021277	24.5212765957447	3.95909268539003	170232.313829787	1459.26247395903	865377.8	883.67
1	C11	3	IKZF1	NM_001220765	sample	6	5.0752688172043	37.5698924731183	3.96102980209682	258794	1866.73329262119	1227104.4	1151.66
1	C12	1	COL2A1	NM_033150	sample	4	5.17489711934156	37.8827160493827	4.75312398730721	264849.985596708	1911.23573457797	1415811.4	1292.5
1	C12	2	COL2A1	NM_033150	sample	5	5.13051823416507	37.1554702495202	4.61654287118445	244576.142034549	1815.0050289861	1291297.9	1161.16
1	C12	3	COL2A1	NM_033150	sample	6	5.58878504672897	44.6401869158879	5.11601567038619	307733.85046729	2035.02664151968	1432782.9	1323.62
1	C13	1	SMAD4	NM_005359	sample	4	5.19471947194719	40.8976897689769	4.80324015213596	278172.008250825	2074.59585505342	1403661	1374.97
1	C13	2	SMAD4	NM_005359	sample	5	5.84757118927973	44.4539363484087	5.63950072840479	294958.120603015	2056.00685307798	1518367	1427.18
1	C13	3	SMAD4	NM_005359	sample	6	6.40138408304498	41.8425605536332	4.05133184856872	250358.503460208	2013.16530825147	1472192	1346.15
1	C14	1	FANCF	NM_022725	sample	4	5.50840336134454	46.077731092437	4.8348989513577	320689.861344538	2095.76521402963	1497900	1383.86
1	C14	2	FANCF	NM_022725	sample	5	6.14659685863874	46.8708551483421	4.73621000730268	317909.741710297	2158.43271658343	1593937.4	1404.51
1	C14	3	FANCF	NM_022725	sample	6	5.62773722627737	38.2014598540146	4.2704256381923	234065.480291971	1911.98254426109	1369586.7	1235
1	C15	1	Sep-12	NM_144605	sample	4	5.98969072164948	32.9810996563574	3.25008647322372	197100.328178694	1759.05434995647	1305220.4	1123.58
1	C15	2	Sep-12	NM_144605	sample	5	5.10294117647059	36.5669934640523	4.15525118277533	250616.666666667	1823.54445266088	1326762.7	1208.13
1	C15	3	Sep-12	NM_144605	sample	6	5.41696113074205	33.4734982332156	3.21671678715293	214668.469964664	1750.35862329529	1299383.6	1157.18
1	C16	1	GNPTAB	NM_024312	sample	4	5.56597774244833	41.7138314785374	4.2615118703258	278991.562798092	1955.70785319644	1505799.8	1351.74
1	C16	2	GNPTAB	NM_024312	sample	5	5.28455284552845	39.7382113821138	4.38799083030507	250485.783739837	1919.38622263963	1471087.6	1312.48
1	C16	3	GNPTAB	NM_024312	sample	6	6.62011173184358	55.8454376163873	5.40448250412266	382345.549348231	2320.18696711782	1817408	1611.3
1	C17	1	53BP1	NA	Positive	4	5.73549488054608	37.1928327645051	4.01461071623124	213947.694539249	1901.62878314043	1313634	1210.88
1	C17	2	53BP1	NA	Positive	5	6.39494163424125	42.9280155642023	4.54115118319309	278085.986381323	2184.1850491373	1415353.7	1327.74
1	C17	3	53BP1	NA	Positive	6	6.61722488038277	41.9457735247209	4.07702623501578	247605.039872408	2113.65235792325	1443042.1	1324.2
1	C18	1	53BP1	NA	Positive	4	6.96806722689076	51.2621848739496	4.96291043687422	345343.307563025	2454.90030101145	1740678.7	1504.68
1	C18	2	53BP1	NA	Positive	5	6.64130434782609	42.7844202898551	3.91703879609915	250366.847826087	2082.8473712611	1407732.2	1270.59
1	C18	3	53BP1	NA	Positive	6	7.35517970401691	57.0824524312896	6.44925999813597	388759.807610994	2651.81716180532	1741030.5	1638.24
1	C19	1	53BP1	NA	Positive	4	5.62644628099174	42.5818181818182	4.82459328492929	282741.710743802	2160.26796368831	1505974.4	1385.21
1	C19	2	53BP1	NA	Positive	5	6.64975450081833	46.5008183306056	5.45470179908276	297742.841243863	2309.51785476205	1540166.1	1455.77
1	C19	3	53BP1	NA	Positive	6	6.21994535519126	39.8879781420765	4.85088666842294	243860.730874317	2049.98102724489	1389869.4	1265.38
1	C20	1	53BP1	NA	Positive	4	6.90783410138249	49.678955453149	5.38854847765871	304691.276497696	2409.46780705032	1658106.6	1494.6
1	C20	2	53BP1	NA	Positive	5	6.56272401433692	48.994623655914	5.80218547986619	314557.899641577	2299.42146294068	1620353.5	1449.85
1	C20	3	53BP1	NA	Positive	6	6.76007677543186	52.6084452975048	4.4805220609106	336543.6756238	2184.43067358619	1676223.1	1447.28
1	C21	1	53BP1	NA	Positive	4	6.6682769726248	52.341384863124	5.97831064017898	329724.69726248	2361.04645212266	1610313.4	1504.65
1	C21	2	53BP1	NA	Positive	5	5.83401360544218	40.7755102040816	5.63270294527426	257996.756462585	2105.84216706823	1420293.1	1327.44
1	C21	3	53BP1	NA	Positive	6	5.57120500782473	45.1032863849765	6.29449368675302	301982.142410016	2219.23921341468	1516739.3	1449.65
1	C22	1	53BP1	NA	Positive	4	6.53378378378378	46.4003378378378	4.49501770343861	309038.41722973	2221.78829265737	1591179.5	1414.73
1	C22	2	53BP1	NA	Positive	5	6.68253968253968	45.715873015873	5.08078242237677	279144.980952381	2234.90708068216	1536852.8	1406.76
1	C22	3	53BP1	NA	Positive	6	7.55128205128205	53.543956043956	5.17300374396473	325939.802197802	2445.31926838685	1756988.9	1547.41
1	D03	1	RAD51	NA	Positive	4	3.53260869565217	26.9782608695652	3.50262327978015	178558.138586957	1255.89555553393	1004237.1	811.11
1	D03	2	RAD51	NA	Positive	5	3.86666666666667	25.9626666666667	2.88461352728785	168234.546666667	1312.93591859146	1011810.2	808.45
1	D03	3	RAD51	NA	Positive	6	2.56053811659193	19.1210762331839	2.98958136520754	129280.753363229	1191.66646566126	850153.7	701.73
1	D04	1	RAD51	NA	Positive	4	3.20560747663551	22.5077881619938	3.1451710587581	152741.744548287	1283.49600282209	954346.2	802.09
1	D04	2	RAD51	NA	Positive	5	3.97889182058048	26.6147757255937	2.40053393906729	188177.968337731	1311.35119376507	1070600.9	851.65
1	D04	3	RAD51	NA	Positive	6	4.83841463414634	31.3963414634146	3.31153207106132	192650.765243902	1423.76736842093	1155834.8	928.94
1	D05	1	RAD51	NA	Positive	4	3.60547945205479	27.4438356164384	4.39517438676829	193196.512328767	1538.99516457936	1006396.7	982.52
1	D05	2	RAD51	NA	Positive	5	4.04140786749482	28.8964803312629	2.96049251256177	192897.035196687	1355.9137123379	1055338.9	888.75
1	D05	3	RAD51	NA	Positive	6	3.33663366336634	17.957095709571	2.40329523303624	98122.0264026403	1174.19220463089	813151.7	682.5
1	D06	1	RAD51	NA	Positive	4	3.25835189309577	21.1915367483296	2.69347113330571	130217.732739421	1238.80953016518	864587	787.4
1	D06	2	RAD51	NA	Positive	5	3.7360248447205	20.6863354037267	2.50060742929784	124171.621118012	1245.88459928789	915818.8	765.73
1	D06	3	RAD51	NA	Positive	6	3.61618798955614	25.6579634464752	3.42415073056899	174722.295039164	1376.10533314846	1072787.8	833.55
1	D07	1	RAD51	NA	Positive	4	3.93827160493827	21.8858024691358	2.34889829088522	134450.259259259	1351.74763414563	1004992	821.44
1	D07	2	RAD51	NA	Positive	5	3.29209621993127	26.6288659793814	2.59850641296845	183056.178694158	1215.03252344021	1098740.3	799.5
1	D07	3	RAD51	NA	Positive	6	3.95364238410596	28.6887417218543	2.81335172138629	198460.201986755	1335.79916915067	1079036.4	862.14
1	D08	1	RAD51	NA	Positive	4	3.75595238095238	26.4166666666667	2.63314934048632	194141.625	1294.56876469505	1072006.4	877.22
1	D08	2	RAD51	NA	Positive	5	4.12063492063492	22.3047619047619	3.05876529953213	130743.968253968	1337.24999188723	950734.5	804.5
1	D08	3	RAD51	NA	Positive	6	2.64625850340136	20.4319727891156	3.58016711680923	130158.346938776	1156.10899251321	794212.1	734.45
1	D09	1	SMC3	NM_005445	sample	4	4.04555314533623	36.4880694143167	5.67163286084559	257865.030368764	1832.33153993401	1189973.2	1164.56
1	D09	2	SMC3	NM_005445	sample	5	3.4726368159204	25.4402985074627	3.60250001298938	163821.502487562	1503.383462873	943805.5	917.24
1	D09	3	SMC3	NM_005445	sample	6	3.27880184331797	23.0345622119816	2.91244069661906	156837.460829493	1333.85905633807	878821.5	814.08
1	D10	1	CHD8	NM_020920	sample	4	8.28067484662577	49.6886503067485	3.84799719028933	275143.331288344	2196.40736110434	1674332.4	1418.43
1	D10	2	CHD8	NM_020920	sample	5	7.08836524300442	45.7437407952872	4.99967742171502	275565.189985272	2266.85321183741	1520902.3	1401.17
1	D10	3	CHD8	NM_020920	sample	6	7.33021390374332	43.1631016042781	3.69933508595097	247454.826203209	2123.15912918818	1556056.3	1344.86
1	D11	1	COL5A2	NM_000393	sample	4	6.22557726465364	41.8401420959147	3.65735498884473	260686.849023091	1982.91752735174	1515941.6	1297.33
1	D11	2	COL5A2	NM_000393	sample	5	6.15635179153094	40.5358306188925	3.83948892819646	249344.475570033	1841.65624636747	1436271.4	1256.63
1	D11	3	COL5A2	NM_000393	sample	6	5.88541666666667	37.1979166666667	3.70250760574028	247515.383333333	2047.15483289482	1558451.4	1359.93
1	D12	1	BRCA2	NM_000059	sample	4	5.84218289085546	40.5634218289086	3.53943909123746	248989.138643068	1830.98484292582	1474795.3	1280.71
1	D12	2	BRCA2	NM_000059	sample	5	7.00963391136802	53.3853564547206	4.75866404006861	360606.568400771	2162.13442166748	1833383.1	1542.2
1	D12	3	BRCA2	NM_000059	sample	6	6.45148514851485	50.0990099009901	4.17154594910466	329557.023762376	2163.52903482269	1727118.4	1443.76
1	D13	1	UBR5	NM_015902	sample	4	1.78483606557377	15.2172131147541	2.13863380664412	120060.540983607	878.45659095086	694634.6	643.81
1	D13	2	UBR5	NM_015902	sample	5	1.97643979057592	20.0418848167539	4.91938931729508	165981.777486911	1094.64704283149	728970.8	776.82
1	D13	3	UBR5	NM_015902	sample	6	1.78386167146974	14.5706051873199	2.03865789778941	109343.850144092	841.294165506269	634963.5	639.09
1	D14	1	TET2	NM_017628	sample	4	5.4497528830313	43.8533772652389	4.22369579178305	301356.993410214	1964.73217772399	1517646.7	1329.28
1	D14	2	TET2	NM_017628	sample	5	5.03511705685619	35.1488294314381	3.84246066366336	218614.028428094	1804.71139532596	1303600.6	1172.03
1	D14	3	TET2	NM_017628	sample	6	5.80699300699301	37.5104895104895	3.71146175187535	228551.514685315	2015.80878241587	1498453.8	1331.05
1	D15	1	AMER1	NM_152424	sample	4	5.62764227642276	47.7040650406504	5.3677161412814	314321.095934959	2231.82706572315	1559774.9	1494.89
1	D15	2	AMER1	NM_152424	sample	5	5.38235294117647	44.4844290657439	5.64468009630853	279731.434256055	2053.14750409813	1391574.5	1332.24
1	D15	3	AMER1	NM_152424	sample	6	4.76305220883534	38.9879518072289	4.04121613556703	270711.9437751	1981.3092310316	1395209.3	1329.78
1	D16	1	EXT2	NM_207122	sample	4	4.917004048583	37.3016194331984	4.8108442626677	241101.605263158	1803.41657749989	1318158.2	1203.88
1	D16	2	EXT2	NM_207122	sample	5	4.53004291845494	40.6738197424893	5.34203799909928	307326.607296137	1970.03642789062	1429551.9	1299.05
1	D16	3	EXT2	NM_207122	sample	6	4.41212121212121	36.8363636363636	3.86864712948633	259907.026262626	1649.30387753521	1373116.1	1148.99
1	D17	1	RAD51	NA	Positive	4	3.13424657534247	23.3397260273973	2.73650726657876	150190.687671233	1248.90351588888	963891.9	791.14
1	D17	2	RAD51	NA	Positive	5	4.1978021978022	23.717032967033	1.83822177792486	142078.678571429	1146.62745787171	1018469.4	752.74
1	D17	3	RAD51	NA	Positive	6	3.52394366197183	17.3859154929577	1.89846453970111	87879.6647887324	1188.37578260085	808246.9	666.69
1	D18	1	RAD51	NA	Positive	4	3.72350230414747	21.8202764976959	2.7189501027061	124130.198156682	1237.60082463717	903137.3	735.34
1	D18	2	RAD51	NA	Positive	5	4.34259259259259	31.2592592592593	2.91012853528034	217143.74537037	1553.29954256232	1192813.4	950.47
1	D18	3	RAD51	NA	Positive	6	3.98058252427184	25.0533980582524	3.49814473358674	153101.419902913	1451.9082177211	1005397.8	848.17
1	D19	1	RAD51	NA	Positive	4	3.88010204081633	25.3341836734694	2.66342655488505	178075.928571429	1381.28880657894	1087601.5	859.3
1	D19	2	RAD51	NA	Positive	5	3.68045977011494	23.9172413793103	2.9781214548008	148140.662068966	1333.42292652477	934244.5	759.82
1	D19	3	RAD51	NA	Positive	6	3.56743002544529	19.1679389312977	2.93399341341358	121180.506361323	1197.78646862298	920689.5	738.64
1	D20	1	RAD51	NA	Positive	4	3.77777777777778	24.8466666666667	2.90233214867812	156353.848888889	1237.28697857703	1000883.3	815.68
1	D20	2	RAD51	NA	Positive	5	3.14247311827957	18.2284946236559	2.59354797353658	119446.551075269	1078.78696974844	839646.6	740.88
1	D20	3	RAD51	NA	Positive	6	3.02266288951841	22.7507082152975	2.73401595990198	160526.450424929	1223.93664009902	911122.7	750.35
1	D21	1	RAD51	NA	Positive	4	3.6	21.7362637362637	2.06569315368068	132000.173626374	1150.18455483711	910998.1	728.59
1	D21	2	RAD51	NA	Positive	5	3.12406947890819	18.7915632754342	2.89308287477423	124761.406947891	1154.29223962877	871668.4	739.15
1	D21	3	RAD51	NA	Positive	6	3.2025974025974	17.9064935064935	2.3933143509536	107567.446753247	1115.39343389683	893893.4	703.59
1	D22	1	RAD51	NA	Positive	4	2.15929203539823	14.1061946902655	2.03092873160786	85711.7227138643	916.069410063585	668705.9	548.94
1	D22	2	RAD51	NA	Positive	5	3.06991525423729	20.7923728813559	2.77974257752927	124369.44279661	1146.77203009225	844652.5	683.42
1	D22	3	RAD51	NA	Positive	6	4.12566844919786	26.6577540106952	3.6572691129846	166815.951871658	1445.73182356459	1025356.4	829.05
1	E03	1	RF	NA	Neutral	4	6.50407830342578	50.6345840130506	4.41522206628411	332141.283849918	2251.41443472412	1639555.3	1463.52
1	E03	2	RF	NA	Neutral	5	6.58552631578947	48.9523026315789	4.5003311480585	323418.508223684	2312.82230884148	1754038.8	1592.45
1	E03	3	RF	NA	Neutral	6	6.69543147208122	53.9238578680203	5.15183308373008	357509.517766497	2357.19854509587	1779252.6	1627.52
1	E04	1	RF	NA	Neutral	4	6.1504	51.0832	4.98715865483224	352367.7984	2342.69201511769	1792991.8	1602.51
1	E04	2	RF	NA	Neutral	5	5.53846153846154	50.8372093023256	5.14485103090962	359477.586762075	2151.68747580319	1638668.1	1507.44
1	E04	3	RF	NA	Neutral	6	5.71722846441948	44.7996254681648	4.60338595458618	302288.31835206	2129.96491844777	1610063.5	1465.99
1	E05	1	RF	NA	Neutral	4	6.50295857988166	58.1005917159763	6.16300686434171	415853.396449704	2603.50153880171	1895315.2	1807.05
1	E05	2	RF	NA	Neutral	5	6.80029368575624	48.4845814977974	4.46534116827483	307342.411160059	2300.80794717766	1731806.8	1530.35
1	E05	3	RF	NA	Neutral	6	5.77693474962064	45.2427921092564	5.10939741473027	318280.314112291	2269.35788615589	1641561.7	1540.89
1	E06	1	RF	NA	Neutral	4	6.20026525198939	47.5716180371353	4.41870071546666	294073.160477454	2113.67751626478	1581191.7	1447.49
1	E06	2	RF	NA	Neutral	5	6.6198224852071	49.7115384615385	4.16588455937553	320293.821005917	2232.73170047339	1692250.8	1495.81
1	E06	3	RF	NA	Neutral	6	6.40648011782032	48.8733431516937	4.89624190217719	314844.877761414	2335.18574094065	1709112	1535.09
1	E07	1	RF	NA	Neutral	4	6.65870307167236	60.1825938566553	5.24045579462545	413845.62116041	2490.72209257021	1937534.9	1687.89
1	E07	2	RF	NA	Neutral	5	6.06427503736921	47.5620328849028	4.77569904679562	314569.576980568	2221.52984085205	1690087.1	1529.28
1	E07	3	RF	NA	Neutral	6	3.65454545454545	28.6545454545455	3.70088062178047	202808.366666667	1443.39903554127	1067441.1	857.18
1	E08	1	RF	NA	Neutral	4	6.3236797274276	43.1209540034072	5.03596010816618	265011.296422487	2198.31012477687	1589684.9	1431.15
1	E08	2	RF	NA	Neutral	5	6.30478955007257	57.0972423802613	7.86934607386752	385995.535558781	2497.71714551869	1746500.4	1653.37
1	E08	3	RF	NA	Neutral	6	6.65928449744463	53.9931856899489	5.34533069121424	350232.039182283	2358.86076685777	1718421.4	1558.09
1	E09	1	MEX3C	NM_016626	sample	4	7.11575562700965	55.4646302250804	5.54867871523063	355740.638263666	2353.9473826925	1843797.4	1650.3
1	E09	2	MEX3C	NM_016626	sample	5	6.43213728549142	59.1029641185647	5.79257451436735	411644.563182527	2431.79961722129	1907490.7	1732.93
1	E09	3	MEX3C	NM_016626	sample	6	6.6677471636953	54.645056726094	5.24487253729988	379353.627228525	2485.65727423247	1830629	1709.56
1	E10	1	CDKN2C	NM_078626	sample	4	6.21727748691099	59.8010471204189	6.80769177635467	430069.934554974	2594.14359465661	1741173.8	1727.72
1	E10	2	CDKN2C	NM_078626	sample	5	6.29323308270677	49.2763157894737	4.86972278877126	326159.178571429	2261.12882266092	1541954.2	1496.05
1	E10	3	CDKN2C	NM_078626	sample	6	5.8716814159292	60.9601769911504	6.7547377896885	456338.484513274	2414.61741483144	1731680.1	1690.37
1	E11	1	SPEN	NM_015001	sample	4	4.81468531468532	41.0821678321678	5.15995772312391	306552.104895105	1942.88857793148	1408025.4	1237.74
1	E11	2	SPEN	NM_015001	sample	5	5.0767004341534	39.9117221418234	3.78108868513908	285800.651230101	1770.45663409041	1438975.7	1252.07
1	E11	3	SPEN	NM_015001	sample	6	5.2640625	47.66875	4.93491337577377	356987.63125	2205.54999768615	1563995.4	1445.48
1	E12	1	ARID1B	NM_017519	sample	4	5.18119891008174	42.8937329700273	4.22832361314573	304491.930517711	1923.52839771065	1479563.2	1301.83
1	E12	2	ARID1B	NM_017519	sample	5	5.38569604086845	39.8058748403576	3.84897108099409	257274.455938697	1849.24373339905	1413660.1	1282.07
1	E12	3	ARID1B	NM_017519	sample	6	5.62087912087912	39.239010989011	4.02091364267756	257110.813186813	1958.02582617132	1420226.1	1267.63
1	E13	1	ERCC4	NM_005236	sample	4	4.64895635673624	32.8045540796964	3.36223313281542	228494.897533207	1658.7485351803	1185993.3	1095.48
1	E13	2	ERCC4	NM_005236	sample	5	4.98185941043084	37.4784580498866	4.78888957393572	251595.074829932	1745.35358668065	1227682.1	1155.52
1	E13	3	ERCC4	NM_005236	sample	6	5.39489194499018	37.6856581532416	5.20231306218673	254294.157170923	1951.48384290034	1283464.8	1222.52
1	E14	1	ATR	NM_001184	sample	4	8.49442379182156	93.3234200743494	9.91868753288718	619585.104089219	3507.18215955638	2632014.6	2466.04
1	E14	2	ATR	NM_001184	sample	5	7.87305122494432	92.0400890868597	9.91269963766626	660170.510022272	3310.5295703302	2486641.5	2327
1	E14	3	ATR	NM_001184	sample	6	7.81551724137931	92.5534482758621	11.855689206741	650820.30862069	3501.64939662308	2549950.8	2487.1
1	E15	1	STAG2	NM_006603	sample	4	6.11222780569514	54.5561139028476	5.91298255333028	396453.644891122	2400.3636901014	1731841.9	1595.37
1	E15	2	STAG2	NM_006603	sample	5	6.17724550898204	48.0574850299401	5.85183634872479	316020.663473054	2271.13484265756	1642633.5	1523.51
1	E15	3	STAG2	NM_006603	sample	6	6.81020942408377	51.0929319371728	5.1239556650032	324258.859947644	2331.56993201572	1729993	1578.86
1	E16	1	WRN	NM_000553	sample	4	6.26375404530744	50.4886731391586	5.88869879314128	333286.55987055	2132.58562262329	1695569.2	1529.26
1	E16	2	WRN	NM_000553	sample	5	5.75149700598802	48.5913173652695	5.42569780606322	321737.827844311	2212.06785316011	1642865.9	1529.86
1	E16	3	WRN	NM_000553	sample	6	5.84758942457232	48.248833592535	5.21063820339134	323813.709175739	2233.11090857165	1668345.2	1552.17
1	E17	1	RF	NA	Neutral	4	6.43932411674347	46.2227342549923	4.76179028411893	295005.688172043	2262.76757263684	1631213.9	1461.58
1	E17	2	RF	NA	Neutral	5	6.62203023758099	47.3984881209503	4.6101088057179	298968.085313175	2388.65779797414	1766987.6	1568.13
1	E17	3	RF	NA	Neutral	6	6.99859550561798	51.8005617977528	4.67130138620066	333203.985955056	2368.56271967903	1792230.6	1597.57
1	E18	1	RF	NA	Neutral	4	6.43435582822086	50.6871165644172	5.72369364364532	327928.921472393	2323.33040468376	1709682.3	1579.02
1	E18	2	RF	NA	Neutral	5	5.97212931995541	50.6934225195095	6.34562659416934	334036.164994426	2375.83394035128	1705042.6	1596.64
1	E18	3	RF	NA	Neutral	6	6.7209026128266	54.9453681710214	4.94429377079242	350419.109263658	2336.78142622869	1804054.7	1588.38
1	E19	1	RF	NA	Neutral	4	6.10800508259212	50.5438373570521	5.30392271364001	331317.881829733	2263.60363514153	1685440.3	1539.2
1	E19	2	RF	NA	Neutral	5	5.64027777777778	42.0083333333333	4.36625955010924	280400.504166667	2084.29375251658	1511682.3	1387.15
1	E19	3	RF	NA	Neutral	6	6.28737113402062	45.4574742268041	5.09453238571184	282427.041237113	2241.7502575551	1648788.7	1509.18
1	E20	1	RF	NA	Neutral	4	6.88976377952756	47.988188976378	5.05510889640798	308703.910761155	2269.6811456527	1627115.5	1484.38
1	E20	2	RF	NA	Neutral	5	5.85567010309278	45.5257731958763	4.56812949125426	300379.521354934	2096.41042159129	1562405.1	1406.81
1	E20	3	RF	NA	Neutral	6	6.65223880597015	50.2611940298507	5.40631857330542	336927.268656716	2502.21074703353	1717056.8	1654.41
1	E21	1	RF	NA	Neutral	4	4.13827655310621	34.4609218436874	5.04615775879023	261868.036072144	1788.51188566112	1312399.6	1063.88
1	E21	2	RF	NA	Neutral	5	4.65936739659367	40.705596107056	3.72307162407954	299924.145985401	1676.47941551704	1426888.7	1171.23
1	E21	3	RF	NA	Neutral	6	6.95860284605433	52.3117723156533	5.08595097612445	335575.130659767	2323.44551905856	1778087	1560.23
1	E22	1	RF	NA	Neutral	4	6.2116991643454	55.4038997214485	5.44364924941479	381831.310584958	2375.93498618031	1760443	1603.17
1	E22	2	RF	NA	Neutral	5	5.70142180094787	44.5059241706161	4.39212669240349	292635.962085308	2112.9321733277	1609207.4	1469.76
1	E22	3	RF	NA	Neutral	6	5.31645569620253	46.8329113924051	5.46807131314843	345280.164556962	2275.38958908129	1733612.6	1589.25
1	F03	1	OTNT	NA	Neutral	4	6.34838709677419	46.4494623655914	5.42603855517644	309918.365591398	2150.56937140518	1508779.4	1412.98
1	F03	2	OTNT	NA	Neutral	5	6.74105263157895	53.5389473684211	4.8061943355634	355899.292631579	2239.84026959351	1679910.2	1518.18
1	F03	3	OTNT	NA	Neutral	6	6.51262626262626	49.0934343434343	4.41567855716836	316647.118686869	2078.85347093952	1492799.3	1365.38
1	F04	1	OTNT	NA	Neutral	4	7.02137767220903	55.6104513064133	5.12229481878301	363138.071258907	2384.08331530699	1673822.3	1535.12
1	F04	2	OTNT	NA	Neutral	5	6.72794117647059	65.1274509803922	5.56104388025819	467307.110294118	2535.8245546763	1917383.3	1724.26
1	F04	3	OTNT	NA	Neutral	6	5.91755319148936	44.531914893617	4.25834654537981	286667.239361702	1978.9180763299	1413842.5	1286.17
1	F05	1	OTNT	NA	Neutral	4	7.13953488372093	60.6182170542636	5.51932130664001	413815.769379845	2473.07054651849	1824710.5	1676.4
1	F05	2	OTNT	NA	Neutral	5	6.15167548500882	43.0740740740741	3.794196168659	275014.08994709	1997.08917201323	1498278.2	1335.86
1	F05	3	OTNT	NA	Neutral	6	6.72332015810277	57.9308300395257	5.0623936841011	390831.739130435	2328.3113925297	1770475.8	1600.32
1	F06	1	OTNT	NA	Neutral	4	6.68783068783069	57.5449735449735	6.04953111472938	400010.622574956	2430.01371308077	1819818.5	1636.93
1	F06	2	OTNT	NA	Neutral	5	6.26045627376426	49.8136882129278	4.91544166070295	337148.572243346	2235.58173029936	1637942.5	1481.38
1	F06	3	OTNT	NA	Neutral	6	6.33646616541353	54.5902255639098	5.67210541852781	376570.787593985	2349.21616621211	1725550.1	1539.27
1	F07	1	OTNT	NA	Neutral	4	4.9042735042735	40.442735042735	4.90498944679815	271355.299145299	1955.81644630325	1444687	1357.75
1	F07	2	OTNT	NA	Neutral	5	6.45043103448276	56.5474137931034	5.46124100624249	387616.217672414	2398.61404708394	1700895.5	1580.42
1	F07	3	OTNT	NA	Neutral	6	5.87857142857143	49.4821428571429	6.73824552239024	333353.9625	2177.21465255919	1532757.7	1429.63
1	F08	1	OTNT	NA	Neutral	4	6.28487229862475	49.3497053045187	5.17920953015689	339980.766208251	2332.45183484672	1633790.4	1494.15
1	F08	2	OTNT	NA	Neutral	5	5.70544090056285	47.9943714821764	6.70491508666443	325629.609756098	2346.64569435489	1586829.5	1569.99
1	F08	3	OTNT	NA	Neutral	6	6.59722222222222	47.7519841269841	4.78393045489514	306111.775793651	2320.98656412223	1652003.1	1516.17
1	F09	1	PTPRB	NM_002837	sample	4	7.10500807754443	64.7463651050081	6.18039416303276	450567.334410339	2647.05621527941	2023261.6	1843.79
1	F09	2	PTPRB	NM_002837	sample	5	6.67175572519084	58.4931297709924	5.57526361130272	407055.363358779	2548.18368460916	1869131.4	1710.22
1	F09	3	PTPRB	NM_002837	sample	6	6.92414860681115	52.78173374613	4.39471374977877	342095.866873065	2260.83529136633	1785263.5	1562.54
1	F10	1	WAS	NM_000377	sample	4	5.23817567567568	36.8158783783784	3.44525487187952	229379.983108108	1651.52805159759	1265553.8	1080.48
1	F10	2	WAS	NM_000377	sample	5	5.66009852216749	43.6256157635468	4.02153711335592	284560.912972085	1941.1465851758	1464903.1	1310.6
1	F10	3	WAS	NM_000377	sample	6	4.62095238095238	33.6590476190476	4.19170194355798	226846.038095238	1703.95513692256	1222639.6	1124.58
1	F11	1	ODAM	NM_017855	sample	4	6.18549747048904	42.1922428330523	3.92198890821575	253950.111298482	1961.52002347034	1403297.4	1290.29
1	F11	2	ODAM	NM_017855	sample	5	6.26388888888889	45.2513888888889	4.8586549306666	301916.556944444	2126.84175649385	1601968.4	1417.78
1	F11	3	ODAM	NM_017855	sample	6	6.19089316987741	47.9579684763573	5.18062497467198	319585.161120841	2224.29277538446	1536673.3	1408.89
1	F12	1	BRIP1	NM_032043	sample	4	5.6979293544458	36.8550548112058	3.64690151106714	235473.338611449	2001.12066385283	1427260.2	1285.64
1	F12	2	BRIP1	NM_032043	sample	5	6.10384068278805	40.8463726884779	3.87536475828749	254078.577524893	1997.62931722092	1483969.8	1313.61
1	F12	3	BRIP1	NM_032043	sample	6	6.282874617737	44.868501529052	3.92057230251528	284034.122324159	2094.93590246304	1550365.6	1398.17
1	F13	1	ATRX	NM_138270	sample	4	6.10648148148148	41.3641975308642	3.43184247250682	244487.140432099	1935.67571706544	1323755.4	1273.92
1	F13	2	ATRX	NM_138270	sample	5	5.19139784946237	36.258064516129	4.73327982091698	242490.404301075	1727.60448831084	1227309.4	1099.48
1	F13	3	ATRX	NM_138270	sample	6	5.95287958115183	51.7068062827225	4.97500138761383	346148.489528796	2084.14737045651	1492363.1	1392.89
1	F14	1	PLXNB2	NM_012401	sample	4	5.19295302013423	34.3573825503356	3.42962278578166	222157.16442953	1644.92822991703	1186910	1047.52
1	F14	2	PLXNB2	NM_012401	sample	5	4.8682842287695	31.5337954939341	3.5876955769972	196806.131715771	1561.33920591301	1053655	989.95
1	F14	3	PLXNB2	NM_012401	sample	6	4.33261802575107	26.4055793991416	3.44239982515378	149505.766094421	1394.68787096312	898821.9	825.89
1	F15	1	ZMYM2	NM_197968	sample	4	6.31001371742112	48.5048010973937	4.91578040663822	337029.847736626	2167.94420507613	1656056.3	1509.66
1	F15	2	ZMYM2	NM_197968	sample	5	6.57038123167155	46.5821114369502	4.81138585348796	299562.350439883	2142.9781327545	1574073.1	1431.04
1	F15	3	ZMYM2	NM_197968	sample	6	5.42657342657343	37.5314685314685	4.59441516716933	232749.664335664	2048.59447964707	1453349.2	1354.22
1	F16	1	MBD1	NM_015845	sample	4	4.99049429657795	35.319391634981	2.94329331324893	240088.718631179	1679.079469805	1210273.8	1100.12
1	F16	2	MBD1	NM_015845	sample	5	4.71953578336557	34.137330754352	4.11238822349413	219905.402321083	1763.57305285081	1116993.7	1099.78
1	F16	3	MBD1	NM_015845	sample	6	5.17938144329897	34.6453608247423	3.9308172234934	241795.010309278	1808.5226637549	1260052.7	1160.94
1	F17	1	OTNT	NA	Neutral	4	6.05863708399366	56.0586370839937	6.57759093457795	383943.568938193	2304.29311963955	1743209.4	1589.49
1	F17	2	OTNT	NA	Neutral	5	5.48252688172043	44.1048387096774	4.42416936073524	307158.418010753	2067.02056328432	1595468.2	1416.2
1	F17	3	OTNT	NA	Neutral	6	6.6336	49.4816	5.34152209287365	319684.4592	2221.56475773533	1644525.4	1454.52
1	F18	1	OTNT	NA	Neutral	4	6.0951048951049	48.9594405594406	5.81581247182671	321082.100699301	2209.17019568643	1542939.2	1445.32
1	F18	2	OTNT	NA	Neutral	5	6.94162826420891	54.2519201228879	5.13721464976662	364782.549923195	2375.14594082703	1759538.6	1555.55
1	F18	3	OTNT	NA	Neutral	6	6.27288428324698	56.8635578583765	5.67058526518316	402416.373056995	2447.49138788744	1771809	1614.78
1	F19	1	OTNT	NA	Neutral	4	6.75364667747164	54.8444084278768	5.59484991489458	361939.599675851	2421.80129952553	1746450.2	1575.29
1	F19	2	OTNT	NA	Neutral	5	5.90563165905632	48.5555555555556	4.94204121005795	312639.792998478	2100.86630562443	1602431	1414.44
1	F19	3	OTNT	NA	Neutral	6	6.69764397905759	49.7198952879581	4.63991343223217	308568.07460733	2178.54014460434	1604952.6	1457.57
1	F20	1	OTNT	NA	Neutral	4	6.1929012345679	47.5108024691358	4.5107480414817	307452.74537037	2073.19787027399	1561837.7	1407.39
1	F20	2	OTNT	NA	Neutral	5	6.79718875502008	51.4819277108434	4.89786358440245	323625.086345382	2278.46805665841	1585117.5	1476.5
1	F20	3	OTNT	NA	Neutral	6	5.4036036036036	42.5693693693694	5.37677956616793	291048.753153153	1975.61441948857	1361939.7	1291.54
1	F21	1	OTNT	NA	Neutral	4	7.52897196261682	50.5009345794393	4.44106221506134	318151.211214953	2241.2049453348	1645895.4	1464.39
1	F21	2	OTNT	NA	Neutral	5	7.03630862329803	52.2692889561271	5.02633683512914	331278.989409985	2261.73632857985	1651908	1529.29
1	F21	3	OTNT	NA	Neutral	6	7.02401372212693	55.0360205831904	4.83879521595225	355586.849056604	2343.11231053968	1735823.2	1620.43
1	F22	1	OTNT	NA	Neutral	4	5.71956856702619	49.0508474576271	5.18814331213009	343194.716486903	2175.18969332135	1580163.9	1460.43
1	F22	2	OTNT	NA	Neutral	5	6.18067978533095	45.8211091234347	4.96057915334331	316716.652951699	2237.13939291621	1664347.3	1454.51
1	F22	3	OTNT	NA	Neutral	6	6.2104347826087	56.9547826086957	6.87495331607643	403562.551304348	2445.73255311345	1762962.6	1613.9
1	G03	1	RF	NA	Neutral	4	5.99539877300614	45.5996932515337	5.11280258286419	287943.311349693	2071.90854933845	1590208.7	1427.08
1	G03	2	RF	NA	Neutral	5	6.35225375626043	55.0918196994992	5.82558612866582	367961.886477462	2406.80432742878	1808898.5	1654.18
1	G03	3	RF	NA	Neutral	6	7.20338983050847	62.6567796610169	6.56407622007323	400981.516949153	2496.83136746286	1947627.9	1770.51
1	G04	1	RF	NA	Neutral	4	8.01261261261261	90.3495495495496	9.54597650707665	598742.117117117	3254.43496984504	2461942.1	2261.6
1	G04	2	RF	NA	Neutral	5	7.95982142857143	89.9122023809524	10.6923455590582	572560.360119048	3278.12607362971	2463159.4	2311.94
1	G04	3	RF	NA	Neutral	6	6.39109697933227	56.1017488076312	5.22699907196223	366520.802861685	2321.66792472633	1824617.8	1590.22
1	G05	1	RF	NA	Neutral	4	6.35374149659864	53.3044217687075	5.10652277788319	360675.753401361	2255.30717817596	1766481.9	1531.24
1	G05	2	RF	NA	Neutral	5	6.54103852596315	58.6934673366834	5.69041376648344	391363.335008375	2367.90059753206	1828064.4	1645.82
1	G05	3	RF	NA	Neutral	6	6.52017937219731	50.8430493273543	4.60628268570457	337068.811659193	2251.24272447256	1729089.6	1531.02
1	G06	1	RF	NA	Neutral	4	5.9829619921363	46.3774574049803	5.1035676932927	300526.910878113	2214.87160604341	1660514.3	1485.49
1	G06	2	RF	NA	Neutral	5	5.73174872665535	47.8455008488964	4.99484751737116	309072.587436333	2088.50643947008	1587705	1435.5
1	G06	3	RF	NA	Neutral	6	6.67391304347826	50.752508361204	5.20467729704569	337060.861204013	2392.30733751564	1696669.1	1572
1	G07	1	RF	NA	Neutral	4	8.24152542372881	88.7019774011299	9.49339178451664	558980.961864407	3253.42366645841	2461246.6	2347.16
1	G07	2	RF	NA	Neutral	5	8.3524699599466	92.4312416555407	9.62522922889227	578375.62082777	3333.60421153273	2585295.6	2445.16
1	G07	3	RF	NA	Neutral	6	7.21804511278195	66.5789473684211	6.24150380182782	469404.56641604	2653.3143201797	1983602.9	1808.99
1	G08	1	RF	NA	Neutral	4	6.33178294573643	54.5937984496124	5.66713505645205	377798.648062015	2368.98726825363	1754848.9	1609.69
1	G08	2	RF	NA	Neutral	5	6.52463768115942	47.7565217391304	4.44342410438348	306764.220289855	2210.06712142731	1635688.7	1484.85
1	G08	3	RF	NA	Neutral	6	6.88623853211009	50.9596330275229	4.61843598026764	328111.420183486	2198.45075324073	1713920.6	1499.86
1	G09	1	BRCA1	NM_007298	sample	4	3.26126126126126	20.1846846846847	2.71590540601848	130597.797297297	1210.74567826734	824615.3	748.97
1	G09	2	BRCA1	NM_007298	sample	5	4.01928374655647	26.8870523415978	2.61233467939582	169764.143250689	1268.18633526715	957840.7	814.53
1	G09	3	BRCA1	NM_007298	sample	6	4.16526610644258	26.436974789916	2.84741743154942	167254.238095238	1425.28698745358	955090.4	845.03
1	G10	1	ASXL1	NM_015338	sample	4	6.55813953488372	52.0135658914729	6.12327565849756	371757.965116279	2417.65166778085	1628503.2	1561.85
1	G10	2	ASXL1	NM_015338	sample	5	5.85880077369439	39.9922630560928	4.2318015656423	261622.477756286	1916.98878902674	1384451.9	1234.94
1	G10	3	ASXL1	NM_015338	sample	6	4.80228136882129	41.8707224334601	4.76160369090276	311336.608365019	2096.27421669588	1463432.6	1383.76
1	G11	1	ASXL2	NM_018263	sample	4	6.20891364902507	49.6392757660167	5.16767317770204	335385.668523677	2239.51178278925	1611887.9	1507.34
1	G11	2	ASXL2	NM_018263	sample	5	6.55380200860832	51.3170731707317	4.2324466806701	336505.890961263	2162.17248403101	1688149.2	1466.13
1	G11	3	ASXL2	NM_018263	sample	6	5.97209302325581	48.6062015503876	4.29307817406101	339304.344186047	2184.24278630413	1816938.6	1532.74
1	G12	1	TP53BP1	NM_005657	sample	4	6.78214285714286	49.0785714285714	5.02767125998136	324619.105357143	2285.76879146283	1601945.6	1451.3
1	G12	2	TP53BP1	NM_005657	sample	5	6.63685152057245	43.2898032200358	3.92751393145778	269510.461538462	2136.58281515296	1497241	1302.27
1	G12	3	TP53BP1	NM_005657	sample	6	6.6421568627451	47.4052287581699	4.62632668643764	308017.821895425	2325.31667643775	1595244.9	1451.91
1	G13	1	FAT1	NM_005245	sample	4	5.57945425361156	31.2937399678973	2.99369442061541	176449.967897271	1571.08269357384	1122558.5	984.29
1	G13	2	FAT1	NM_005245	sample	5	5.10648148148148	39.7114197530864	3.78642682758131	288238.74537037	1763.45746132478	1358591.3	1190.77
1	G13	3	FAT1	NM_005245	sample	6	5.77560240963855	37.4668674698795	3.53071099209083	223576.572289157	1731.58607294238	1333611.6	1150.4
1	G14	1	BAP1	NM_004656	sample	4	5.79107142857143	51.2339285714286	4.86603145851639	373536.991071429	2207.95783676468	1647673.9	1476.59
1	G14	2	BAP1	NM_004656	sample	5	5.11647727272727	45.7159090909091	4.84857104858895	320980.221590909	1957.50889341057	1462627.4	1354.54
1	G14	3	BAP1	NM_004656	sample	6	6.49571183533448	55.3138936535163	6.61215816806208	385085.825042882	2419.47501203505	1682062.4	1598.89
1	G15	1	ZNF516	NM_014643	sample	4	5.77949709864603	45.8742746615087	4.32255982167735	319858.558994197	2017.74852325022	1471948	1353.7
1	G15	2	ZNF516	NM_014643	sample	5	5.65952890792291	38.9507494646681	3.73442128025965	257177.625267666	1782.56327219791	1390392.2	1196.27
1	G15	3	ZNF516	NM_014643	sample	6	6.252	48.938	5.90629611311046	353019.184	2448.39965707408	1648194.4	1534.18
1	G16	1	GRIN2A	NM_000833	sample	4	6.78494623655914	48.7060931899642	4.36870977951024	306245.311827957	2190.49327318143	1638177	1467.06
1	G16	2	GRIN2A	NM_000833	sample	5	6.79289026275116	48.2071097372488	5.254947910292	300892.27511592	2218.08344623206	1557358.3	1474.56
1	G16	3	GRIN2A	NM_000833	sample	6	6.67820069204152	44.4602076124567	4.79448280401811	271491.897923875	2191.32308182327	1488918.1	1428.92
1	G17	1	RF	NA	Neutral	4	6.77054794520548	60.7328767123288	5.62147608185511	435312.393835616	2509.14598592029	1904952.8	1685.96
1	G17	2	RF	NA	Neutral	5	5.71565495207668	52.5127795527157	5.00315106271295	373887.1485623	2141.91630419669	1749513	1523.45
1	G17	3	RF	NA	Neutral	6	7.02015503875969	55.5333333333333	4.91038384301588	356218.105426357	2370.48986114729	1887348.7	1624.14
1	G18	1	RF	NA	Neutral	4	7.07989690721649	54.6327319587629	4.94947286918978	353266.297680412	2403.15210974453	1860597.6	1620.42
1	G18	2	RF	NA	Neutral	5	6.46376811594203	52.8276972624799	4.75048508376721	343228.619967794	2264.11106234998	1737264	1511.89
1	G18	3	RF	NA	Neutral	6	7.05508474576271	61.0868644067797	6.79976778177364	441598.586864407	2608.73210999402	1902773	1809.75
1	G19	1	RF	NA	Neutral	4	6.10602094240838	53.446335078534	5.54191510177257	365403.82591623	2280.63974267818	1751357.7	1576.34
1	G19	2	RF	NA	Neutral	5	6.77996965098634	49.3535660091047	4.77489253646757	310581.056145675	2350.47655750377	1710127.1	1563.52
1	G19	3	RF	NA	Neutral	6	6.67243867243867	52.1414141414141	5.666692845948	348452.998556999	2444.08029148101	1805148.9	1642.73
1	G20	1	RF	NA	Neutral	4	6.34134615384615	48.838141025641	5.04621046094618	325686.238782051	2345.39443094034	1639088.9	1519.95
1	G20	2	RF	NA	Neutral	5	6.47177419354839	58.2110215053763	6.8255046970395	394338.510752688	2498.38450532259	1879718.2	1729.05
1	G20	3	RF	NA	Neutral	6	6.89203778677463	55.8272604588394	6.17280992189583	372518.170040486	2471.60498512762	1897838	1682.38
1	G21	1	RF	NA	Neutral	4	6.7111801242236	58.2080745341615	6.64650543296537	394574.569875776	2390.21083364478	1829810.7	1611.79
1	G21	2	RF	NA	Neutral	5	6.38346883468835	54.8292682926829	5.39105152545368	367828.827913279	2409.54703810401	1799017.9	1627.18
1	G21	3	RF	NA	Neutral	6	6.01345291479821	51.1763826606876	5.52591934815392	340753.665171898	2283.55902466518	1636233	1566.93
1	G22	1	RF	NA	Neutral	4	7.1990171990172	64.0405405405405	6.99598747451448	404935.656019656	2640.20971939211	2003155.1	1873.54
1	G22	2	RF	NA	Neutral	5	5.56656017039404	56.3535676251331	6.81194248775788	372390.729499468	2391.61980154132	1836952.8	1715.55
1	G22	3	RF	NA	Neutral	6	6.39367088607595	47.473417721519	4.35067092652921	299321.198734177	2143.30743376289	1653095.3	1463.7
1	H03	1	CHEK1	NA	Positive	4	6.47881355932203	63.9279661016949	6.65568198893147	461357.29661017	2564.36314216716	1831340.4	1624.24
1	H03	2	CHEK1	NA	Positive	5	6.28807947019868	68.705298013245	6.38545905647177	482843.225165563	2469.88360463046	1929849.7	1623.66
1	H03	3	CHEK1	NA	Positive	6	6.59386973180077	62.6704980842912	6.13653807380248	430281.310344828	2506.25823387109	1740335.6	1565.78
1	H04	1	CHEK1	NA	Positive	4	6.64705882352941	67.9592760180995	9.50895627812298	504937.882352941	2837.61483285989	1897510.5	1835.94
1	H04	2	CHEK1	NA	Positive	5	7.5024154589372	73.7971014492754	7.08403666941213	505466.289855072	2515.79083000393	1941723.8	1733.09
1	H04	3	CHEK1	NA	Positive	6	6.91489361702128	84.3617021276596	10.6258579131857	667804.978723404	3161.81246368896	2275882	2106.81
1	H05	1	CHEK1	NA	Positive	4	7.36585365853659	93.3373983739837	9.6760431458481	691557.516260163	3274.23022793883	2295569.1	2191.9
1	H05	2	CHEK1	NA	Positive	5	5.97967479674797	71.5975609756098	9.25184416465652	520234.601626016	2685.0241452947	1843366.4	1675.93
1	H05	3	CHEK1	NA	Positive	6	6.11788617886179	66.2439024390244	8.23243605148943	449692.597560976	2435.01928809245	1709655.1	1599.07
1	H06	1	CHEK1	NA	Positive	4	6.82558139534884	74.7054263565891	10.1757688523454	508499.562015504	2916.88684633863	2001224.1	1860.27
1	H06	2	CHEK1	NA	Positive	5	6.26666666666667	77.8904761904762	8.57268565854516	562246.119047619	2884.16877951188	2009955.6	1927.5
1	H06	3	CHEK1	NA	Positive	6	7.47878787878788	95.3030303030303	11.4110642580213	712172.333333333	3236.08994712617	2414011.5	2192.84
1	H07	1	CHEK1	NA	Positive	4	6.41121495327103	79.9439252336449	11.6302990218418	625652.817757009	2946.41473761612	1965931.1	1839
1	H07	2	CHEK1	NA	Positive	5	6.10144927536232	65.9057971014493	7.5527597094625	489107.213768116	2581.20934337122	1799069.8	1638.57
1	H07	3	CHEK1	NA	Positive	6	5.90443686006826	62.457337883959	8.49366938638602	438879.641638225	2748.99503424598	1650426.8	1703.39
1	H08	1	CHEK1	NA	Positive	4	7.45054945054945	84.3003663003663	10.046919352784	574738.186813187	3009.23071826629	2184730.6	2033.48
1	H08	2	CHEK1	NA	Positive	5	6.72881355932203	79.843220338983	11.6092645049757	565762.118644068	2852.72325938939	2025257.7	1847.28
1	H08	3	CHEK1	NA	Positive	6	6.2827868852459	74.655737704918	10.2472151652393	573737.43442623	2779.74342159779	1978424.2	1807.32
1	H09	1	NOTCH2	NM_024408	sample	4	5.44463373083475	37.8500851788756	3.77394418415321	245902.405451448	1898.27089142071	1373912.9	1258.17
1	H09	2	NOTCH2	NM_024408	sample	5	6.89024390243902	54.1881533101045	4.8957996423175	370614.8728223	2347.84550354355	1749839.4	1600.19
1	H09	3	NOTCH2	NM_024408	sample	6	5.90725126475548	45.4637436762226	5.29916599713029	289727.543001686	2137.49968462671	1497767.8	1412.57
1	H10	1	FANCM	NM_020937	sample	4	4.81834215167549	29.1640211640212	3.68160474527938	182422.513227513	1534.41356930935	1148232.1	1001.48
1	H10	2	FANCM	NM_020937	sample	5	4.49389416553596	29.4803256445047	3.81119222037142	175136.666214383	1648.21749592762	1140227.7	1057.19
1	H10	3	FANCM	NM_020937	sample	6	4.75040783034258	29.252854812398	3.11037425856876	182122.040783034	1646.86311869093	1197923.9	1064.53
1	H11	1	RASA1	NM_022650	sample	4	6.0546528803545	48.9084194977843	5.63128265951479	306546.156573117	2191.18773348616	1664406	1570.03
1	H11	2	RASA1	NM_022650	sample	5	6.79447852760736	56.5766871165644	5.96868752618026	366296.348159509	2495.91279309921	1778759.2	1691.19
1	H11	3	RASA1	NM_022650	sample	6	5.13964686998395	44.7110754414125	5.05082414824487	293990.627608347	2014.74616497601	1598543.7	1482.28
1	H12	1	KDM5C	NM_004187	sample	4	5.7593984962406	50.6165413533835	5.43920496356994	344024.218045113	2238.50485175711	1706875.1	1559.76
1	H12	2	KDM5C	NM_004187	sample	5	6.98846153846154	60.0057692307692	5.52816688188599	390997.969230769	2400.97044084587	1841396.9	1690.15
1	H12	3	KDM5C	NM_004187	sample	6	5.9214501510574	47.0302114803625	4.23058586046187	328957.318731118	2240.80205567276	1647237.4	1524.14
1	H13	1	FAS	NA	sample	4	5.35393258426966	38.5299625468165	3.48226112537399	249388.27340824	1817.7464009366	1372678.7	1195.33
1	H13	2	FAS	NA	sample	5	6.23230769230769	45.4630769230769	4.39652888926362	312381.656923077	2099.86471491363	1520243.2	1376.46
1	H13	3	FAS	NA	sample	6	5.54054054054054	41.3733108108108	3.68863115681949	271205.797297297	2022.5325416481	1447522.5	1327.97
1	H14	1	PTPRC	NR_052021	sample	4	7.87	53.8442857142857	5.09963829868509	332334.948571429	2426.94308217921	1803136.4	1583.25
1	H14	2	PTPRC	NR_052021	sample	5	6.5536231884058	44.8	4.00344386801129	278729.511594203	2118.25112365078	1607875.4	1388.35
1	H14	3	PTPRC	NR_052021	sample	6	6.75712143928036	45.4767616191904	4.50973271276689	288418.688155922	2209.1208623992	1554292.1	1416.43
1	H15	1	PTPRU	NM_133178	sample	4	7.23820754716981	60.0165094339623	5.37156033155088	383432.516509434	2337.85162766626	1734669.4	1574.99
1	H15	2	PTPRU	NM_133178	sample	5	7.49206349206349	63.4702380952381	5.76560513250676	432669.581349206	2495.52019743484	1870680.5	1663.27
1	H15	3	PTPRU	NM_133178	sample	6	7.30308529945554	58.5045372050817	5.4058519419743	392474.212341198	2515.02477836104	1816190.5	1646.53
1	H16	1	FUBP1	NM_003902	sample	4	6.89452332657201	42.5578093306288	4.43334987114803	265825.397565923	2178.19759217929	1489618.8	1360.11
1	H16	2	FUBP1	NM_003902	sample	5	6.77035490605428	41.3173277661795	3.55151104082094	241646.88308977	1990.79694964466	1393137.7	1268.73
1	H16	3	FUBP1	NM_003902	sample	6	5.72635135135135	42.7567567567568	4.31151250619331	303805.559121622	2103.37820674308	1466954	1403.12
1	H17	1	CHEK1	NA	Positive	4	6.67391304347826	66.7347826086957	7.32651929316089	453031.873913043	2474.5076890909	1856713.6	1653.68
1	H17	2	CHEK1	NA	Positive	5	5.90188679245283	67.2754716981132	7.8638777094015	486928.716981132	2632.85576960208	1848425.1	1594.84
1	H17	3	CHEK1	NA	Positive	6	6.37974683544304	65.5189873417721	8.0053645760559	460062.151898734	2605.53235441715	1821208.9	1675.97
1	H18	1	CHEK1	NA	Positive	4	6.39183673469388	75.6612244897959	9.17729240567149	595026.167346939	2877.15439173926	2052441.7	1818.7
1	H18	2	CHEK1	NA	Positive	5	5.8080229226361	60.3925501432665	7.69684046641038	420559.70773639	2501.36589267243	1669160.7	1567.44
1	H18	3	CHEK1	NA	Positive	6	8.20502092050209	93.3765690376569	9.76227741937894	687716.887029289	3386.50266660936	2492541.4	2220.09
1	H19	1	CHEK1	NA	Positive	4	5.5990990990991	60.6576576576577	8.44495324964578	446713.391891892	2367.24729404504	1699178.4	1513.79
1	H19	2	CHEK1	NA	Positive	5	5.13414634146341	62.9186991869919	7.07609312752882	474654.475609756	2493.0082442873	1727630.8	1559.81
1	H19	3	CHEK1	NA	Positive	6	5.68634686346863	70.3874538745388	7.6447763382707	546145.568265683	2646.45170582054	1942121.6	1737.31
1	H20	1	CHEK1	NA	Positive	4	6.22181818181818	68.3745454545455	11.5539188047356	483247.189090909	2910.10263058766	1849964.5	1861.45
1	H20	2	CHEK1	NA	Positive	5	5.75965665236051	60.2103004291845	6.4519293113723	450156.266094421	2419.8822978341	1803377.7	1633.91
1	H20	3	CHEK1	NA	Positive	6	7.20710059171598	78.3195266272189	10.6211251413489	547978.023668639	2923.19608960061	2005389.5	1847.01
1	H21	1	CHEK1	NA	Positive	4	7.27814569536424	73.1092715231788	9.03269484167344	512345.417218543	2927.52766222158	1971596.5	1887.2
1	H21	2	CHEK1	NA	Positive	5	6.07046979865772	56.1711409395973	6.278612818837	347657.463087248	2264.48407112939	1620272.6	1483.7
1	H21	3	CHEK1	NA	Positive	6	6.11683848797251	67.3230240549828	9.59815596262043	507208.58419244	2717.53877306954	1782235	1688.33
1	H22	1	CHEK1	NA	Positive	4	6.16245487364621	61.9602888086643	7.84470299797173	428240.422382672	2398.38750392662	1681635.9	1537.59
1	H22	2	CHEK1	NA	Positive	5	3.22670807453416	40.8198757763975	6.7151859303687	328924.931677019	1638.71967602637	1091972.3	1063.7
1	H22	3	CHEK1	NA	Positive	6	6.38127090301003	61.819397993311	7.73788553876567	439796.247491639	2563.83360677291	1778530	1591.55
1	I03	1	RPA32	NA	Positive	4	7.56763925729443	65.6472148541114	6.08920845788516	428084.230769231	2321.66086238111	1814523.2	1479.82
1	I03	2	RPA32	NA	Positive	5	8.43401759530792	62.9354838709677	7.00064687081627	413083.275659824	2499.98469902031	1778467.1	1505.49
1	I03	3	RPA32	NA	Positive	6	7.00260416666667	61.4453125	6.88798107734165	424065.763020833	2372.44253095951	1841835.4	1563.73
1	I04	1	RPA32	NA	Positive	4	9.30056179775281	76.7808988764045	7.54708544796842	519873.66011236	2909.01606251229	2225814.1	1883.69
1	I04	2	RPA32	NA	Positive	5	7.47619047619048	78.5650793650794	9.05680395554886	586932.00952381	2809.14892433676	2088156.3	1910.57
1	I04	3	RPA32	NA	Positive	6	7.52058823529412	61.1823529411765	6.667837266005	405947.067647059	2458.941327627	1748420.1	1550.04
1	I05	1	RPA32	NA	Positive	4	8.58312020460358	76.843989769821	7.60552566219534	529484.501278772	2758.59739948611	2193772.8	1797.01
1	I05	2	RPA32	NA	Positive	5	8.05376344086022	60.9333333333333	5.78052376409033	398449.490322581	2448.3788075066	1811965	1520.05
1	I05	3	RPA32	NA	Positive	6	8.18108651911469	69.2273641851107	8.23122811863295	480008.207243461	2685.01490301831	1957323.3	1637.97
1	I06	1	RPA32	NA	Positive	4	8.07272727272727	79.2649350649351	8.29929854912237	560869.415584416	2802.84820176774	2235885.8	1822.73
1	I06	2	RPA32	NA	Positive	5	7.88735177865613	75.096837944664	8.04160306230425	513619.102766798	2730.09557609326	2105512.8	1798.11
1	I06	3	RPA32	NA	Positive	6	8.69631901840491	73.5368098159509	8.60036164460831	487877.288343558	2663.23012154215	2023469	1691.28
1	I07	1	RPA32	NA	Positive	4	7.79573170731707	70.1676829268293	7.71139116297261	489524.103658537	2619.2259155644	1950205.1	1622.68
1	I07	2	RPA32	NA	Positive	5	7.76880222841226	69.908077994429	7.06445791808004	484533.027855153	2612.73296494515	2051709.5	1695.23
1	I07	3	RPA32	NA	Positive	6	9.03484320557491	66.0836236933798	5.71019527906537	389220.320557491	2316.68052813584	1931048.6	1439.49
1	I08	1	RPA32	NA	Positive	4	7.69329073482428	65.2492012779553	6.97863462277588	442445.405750799	2459.56556631678	1886574.5	1585.5
1	I08	2	RPA32	NA	Positive	5	8.80952380952381	79.1333333333333	7.9807871699316	530984.380952381	2817.41182122548	2167646.9	1820.54
1	I08	3	RPA32	NA	Positive	6	8.97553516819572	80.0550458715596	8.92227760815693	546956.345565749	2911.18985619475	2227133.5	1918.92
1	I09	1	ARHGAP35	NM_004491	sample	4	6.66095890410959	48.9708904109589	4.86180538983957	309641.385273973	2352.25964224199	1588194.1	1516.3
1	I09	2	ARHGAP35	NM_004491	sample	5	6.50680272108844	42.0969387755102	4.75170787015406	262220.942176871	2208.71830379144	1482681.6	1367.35
1	I09	3	ARHGAP35	NM_004491	sample	6	5.96981891348089	45.7243460764588	4.2824757764262	308959.120724346	2134.60330916455	1543292.6	1470.8
1	I10	1	AHNAK	NM_024060	sample	4	4.382096069869	27.292576419214	3.26049734433446	158116.602620087	1375.89285585025	1056524.5	935.44
1	I10	2	AHNAK	NM_024060	sample	5	5.44909090909091	29.0309090909091	3.05695273195145	170648.776363636	1555.45687881607	1160509.1	984.23
1	I10	3	AHNAK	NM_024060	sample	6	5.26624737945493	24.3396226415094	1.99403040062352	125373.385744235	1311.97252988547	1130437.2	925.26
1	I11	1	SH2B3	NM_005475	sample	4	5.2015625	32.71875	2.82130259576242	195077.9984375	1656.35238118423	1326631.4	1100.38
1	I11	2	SH2B3	NM_005475	sample	5	4.94117647058824	28.1281045751634	2.49681266545272	160206.100653595	1603.00429277393	1247837.1	1055.42
1	I11	3	SH2B3	NM_005475	sample	6	5.40102389078498	35.7798634812287	3.07100984484449	235759.300341297	1778.74083039808	1448053.3	1231.85
1	I12	1	MSH2	NM_000251	sample	4	6.84538152610442	66.3694779116466	6.54601405671241	460164.504016064	2576.96271246688	1956292	1795.16
1	I12	2	MSH2	NM_000251	sample	5	6.69420035149385	62.2706502636204	6.6350174914373	407458.198594025	2594.97570441839	1938182.9	1833.89
1	I12	3	MSH2	NM_000251	sample	6	7.31965811965812	72.5059829059829	7.82619882257596	498042.276923077	2869.56870288092	2174413.2	2031.63
1	I13	1	NOTCH1	NM_017617	sample	4	5.82078313253012	48.1942771084337	5.54112468959664	333119.530120482	2239.50338272647	1628155.8	1542.31
1	I13	2	NOTCH1	NM_017617	sample	5	5.06069802731411	38.8179059180577	4.70936242614435	266602.766312595	2036.66242963236	1359862.3	1316.39
1	I13	3	NOTCH1	NM_017617	sample	6	5.71639344262295	49.5737704918033	6.05193649596643	345541.952459016	2275.96894367405	1607966.3	1503.79
1	I14	1	RAD51	NM_133487	sample	4	4.25428571428571	22.4885714285714	2.84023474152354	128334.785714286	1317.00622812546	902522.1	741.71
1	I14	2	RAD51	NM_133487	sample	5	3.05	18.8138888888889	2.23328844106852	114221.469444444	1193.48367335358	767035	697.37
1	I14	3	RAD51	NM_133487	sample	6	3.21594684385382	20.641196013289	2.98268690934401	134213.943521595	1266.95993643641	849823.7	709.53
1	I15	1	ZFHX4	NM_024721	sample	4	3.64795918367347	25.6428571428571	4.25141502409859	166072.525510204	1434.13911599334	936069.6	904.83
1	I15	2	ZFHX4	NM_024721	sample	5	5.43666169895678	30.7198211624441	3.32582545492357	183029.612518629	1822.41314304696	1161996.1	1118.78
1	I15	3	ZFHX4	NM_024721	sample	6	5.44444444444444	30.9742063492063	4.10935448504153	176794.817460317	1630.6520093705	1088527.4	983.15
1	I16	1	KMT2C	NM_170606	sample	4	5.88888888888889	43.3551912568306	5.36979153539673	294520.362477231	2101.53657185924	1459631.8	1379.04
1	I16	2	KMT2C	NM_170606	sample	5	6.31517509727626	44.6945525291829	4.10766985521623	270779.920233463	2073.36154355474	1471857.8	1322.64
1	I16	3	KMT2C	NM_170606	sample	6	4.971875	37.1609375	4.49671882642729	256434.2828125	1915.13330446269	1332788.5	1265.75
1	I17	1	RPA32	NA	Positive	4	7.48679245283019	67.6905660377358	9.97703284600368	487616.279245283	2623.89510646931	2004237.1	1712.47
1	I17	2	RPA32	NA	Positive	5	6.98314606741573	57.1769662921348	5.09653150979443	372936.573033708	2061.78105489539	1686832.8	1333.33
1	I17	3	RPA32	NA	Positive	6	8.16138328530259	64.7291066282421	6.62384886744532	444540.09221902	2649.26034857768	1782583.4	1656.79
1	I18	1	RPA32	NA	Positive	4	7.90936555891239	69.0574018126888	6.22048841859652	482076.395770393	2536.89852652299	1982241.1	1669.68
1	I18	2	RPA32	NA	Positive	5	8.98989898989899	70.2954545454545	6.54496078639753	458753.684343434	2559.17598458738	2007244.3	1603.27
1	I18	3	RPA32	NA	Positive	6	8.41312741312741	74.8494208494209	9.28095985964368	499393.548262548	2681.03233466558	2004267.8	1692.32
1	I19	1	RPA32	NA	Positive	4	8.62352941176471	75.8517647058824	8.68821056073645	549186.376470588	2759.94641173975	2120263	1785.04
1	I19	2	RPA32	NA	Positive	5	8.32692307692308	73.1620879120879	7.42834970046029	534451.321428571	2634.88182285763	2162857.2	1726.25
1	I19	3	RPA32	NA	Positive	6	8.53501400560224	77.6386554621849	9.48937385629031	536849.411764706	2890.13797910454	2106615.6	1909.91
1	I20	1	RPA32	NA	Positive	4	7.97964376590331	72.2748091603053	7.87153168723661	500503.236641221	2737.84325739507	2020729.3	1764.35
1	I20	2	RPA32	NA	Positive	5	8.30027548209366	73.564738292011	9.98098373325656	516615.14600551	2849.76943046987	2002183.7	1806.44
1	I20	3	RPA32	NA	Positive	6	9.10047846889952	76.7607655502392	7.70184759710256	523574.301435407	2894.11929103952	2173380.3	1906.33
1	I21	1	RPA32	NA	Positive	4	9.09615384615385	71.6057692307692	6.25953349313231	494861.598557692	2717.27444349642	2093758.9	1714.91
1	I21	2	RPA32	NA	Positive	5	8.80321285140562	66.1184738955823	7.15550472534032	417953.120481928	2508.25044497082	1973560.3	1607.97
1	I21	3	RPA32	NA	Positive	6	8.02546296296296	62.2175925925926	8.55889425251649	412950.284722222	2626.65807964412	1810669.7	1637.78
1	I22	1	RPA32	NA	Positive	4	9.00230414746544	84.4032258064516	10.6797640707096	641426.652073733	3152.80728847864	2375175.5	2046.43
1	I22	2	RPA32	NA	Positive	5	7.88261851015801	57.979683972912	6.63610599789343	387374.557562077	2530.91400291001	1772727.4	1557.65
1	I22	3	RPA32	NA	Positive	6	9.19759036144578	81.5879518072289	8.48209315524215	553384.732530121	2926.05755916106	2219555.6	1896.4
1	J03	1	ATR	NA	Positive	4	8.02409638554217	89.2349397590361	9.41214353402036	604705.108433735	3211.95402968241	2437176.5	2291.42
1	J03	2	ATR	NA	Positive	5	7.76939655172414	74.4806034482759	7.3396945879535	447777.605603448	2783.97199231507	2143349.3	1949.46
1	J03	3	ATR	NA	Positive	6	8.19960861056751	89.454011741683	9.96907752690792	546240.201565558	3283.76540555763	2372912.1	2357.9
1	J04	1	ATR	NA	Positive	4	7.47757847533632	96.9058295964126	11.0053725904659	697984.038116592	3429.07429125458	2566777.9	2494.19
1	J04	2	ATR	NA	Positive	5	8.24296675191816	101.74168797954	11.4393486295233	685192.319693095	3412.60409991202	2661546.4	2435.7
1	J04	3	ATR	NA	Positive	6	8.63991323210412	88.0195227765727	9.08263427421941	550920.193058568	3261.05521331015	2424055.6	2312.34
1	J05	1	ATR	NA	Positive	4	7.99324324324324	90.6942567567568	9.1954073207287	595275.959459459	3221.04530295503	2427791	2288.17
1	J05	2	ATR	NA	Positive	5	7.60714285714286	91.5136054421769	9.74052716744407	618119.309523809	3260.66352332243	2459644.3	2299.93
1	J05	3	ATR	NA	Positive	6	9.10082644628099	94.2876033057851	9.72651351018493	588599.669421488	3428.83163774772	2665517.7	2451.67
1	J06	1	ATR	NA	Positive	4	8.15725806451613	95.9959677419355	10.1446727606297	641529.441532258	3270.35092631603	2492953.8	2291.07
1	J06	2	ATR	NA	Positive	5	8.32801418439716	95.8617021276596	10.2106870897961	604154.044326241	3371.02869344467	2628424.5	2451.46
1	J06	3	ATR	NA	Positive	6	8.13572542901716	88.1513260530421	8.67083439929271	558877.237129485	3240.36448155017	2437099.5	2287.6
1	J07	1	ATR	NA	Positive	4	8.14732965009208	77.3333333333333	8.21094118685088	458166.627992634	3054.29609513266	2316478.6	2180.97
1	J07	2	ATR	NA	Positive	5	7.1652719665272	72.4602510460251	7.19976900892864	448266.236401674	2727.63369820374	2107660.1	1939.37
1	J07	3	ATR	NA	Positive	6	8.1660777385159	88.4876325088339	9.78513594932381	562691.093639576	3308.47573474616	2544942.2	2433.55
1	J08	1	ATR	NA	Positive	4	8.4041095890411	102.184931506849	10.8900656344135	703018.399543379	3626.30402120774	2809925.3	2555.57
1	J08	2	ATR	NA	Positive	5	7.15468409586057	74.9978213507625	7.76897968308792	492534.433551198	2931.80245237224	2155837.6	2042.28
1	J08	3	ATR	NA	Positive	6	7.92874692874693	90.6756756756757	9.18731037529625	615805.076167076	3267.16052677546	2586740.6	2365.09
1	J09	1	STIM1	NM_003156	sample	4	5.33720930232558	37.9116279069767	3.61229594502028	246547.037209302	1857.08632494434	1328122	1210.37
1	J09	2	STIM1	NM_003156	sample	5	5.63070539419087	33.4502074688797	2.85693961521865	194481.504149378	1656.64319098841	1293768.8	1088.96
1	J09	3	STIM1	NM_003156	sample	6	5.32727272727273	43.4159090909091	4.51676057823032	307212.679545455	1833.76413463215	1378793.2	1272.57
1	J10	1	DICER1	NM_030621	sample	4	6.80110497237569	46.7016574585635	4.92875480854431	290789.953038674	2110.04128794017	1410681.1	1313.34
1	J10	2	DICER1	NM_030621	sample	5	5.6993006993007	43.4568764568765	4.6194092515809	287037.046620047	2059.75676089512	1416458.3	1355.11
1	J10	3	DICER1	NM_030621	sample	6	7.63914373088685	52.5443425076453	4.81396568268765	321541.516819572	2363.82356751171	1603389.6	1512.81
1	J11	1	PASK	NM_015148	sample	4	5.78747940691928	40.4695222405272	4.23775926879116	232822.136738056	1877.8560332504	1295737.2	1166.74
1	J11	2	PASK	NM_015148	sample	5	6.02079002079002	40.2016632016632	3.73966530687949	228677.548856549	1826.83644152727	1395935.4	1212.53
1	J11	3	PASK	NM_015148	sample	6	5.24878836833603	35.8723747980614	3.91336552746589	218683.723747981	1738.67576113465	1367577.8	1210.94
1	J12	1	EZH2	NM_152998	sample	4	5.02673796791444	37.0080213903743	4.6963974752318	258982.018716578	1908.59835197219	1351029.9	1220.93
1	J12	2	EZH2	NM_152998	sample	5	5.9367396593674	47.7031630170316	4.87626182364712	328911.618004866	2156.34908143491	1519016.9	1374.1
1	J12	3	EZH2	NM_152998	sample	6	5.69817073170732	46.2896341463415	4.99971630325046	337231.161585366	2122.60277362677	1459296.6	1309.6
1	J13	1	ATF7IP	NM_018179	sample	4	5.61630695443645	36.4196642685851	4.12827200030499	228785.71942446	1871.76979002131	1270011.7	1179.93
1	J13	2	ATF7IP	NM_018179	sample	5	5.55849889624724	40.0397350993377	4.43386714889506	257457.481236203	2028.72343378425	1334620.2	1245.09
1	J13	3	ATF7IP	NM_018179	sample	6	4.9741935483871	32.8645161290323	3.65897783869926	214496.920430108	1810.39624197988	1176337.6	1116.64
1	J14	1	RB1	NM_000321	sample	4	6.33459357277883	61.9584120982987	6.29530407047279	442979.224952741	2450.92817297917	1917337.9	1716.33
1	J14	2	RB1	NM_000321	sample	5	7.23452768729642	57.6302931596091	4.31899500814634	371300.553745928	2285.55628353085	1927978.2	1629.63
1	J14	3	RB1	NM_000321	sample	6	5.92682926829268	45.5966228893058	4.61996406497748	293502.570356473	2145.71948623986	1569176.2	1452.99
1	J15	1	RPA2	NM_002946	sample	4	7.51558073654391	53.5382436260623	5.1033085530009	323398.628895184	2168.43265786283	1543426.7	1288.72
1	J15	2	RPA2	NM_002946	sample	5	7.56811594202899	59.7768115942029	6.63957364062035	412807.142028985	2501.41715496688	1782078.1	1605.53
1	J15	3	RPA2	NM_002946	sample	6	8.45137157107232	58.4438902743142	6.36157199282349	370115.286783042	2470.60723799967	1719594.1	1520.31
1	J16	1	RPS2	NM_002952	sample	4	0.885245901639344	3.97131147540984	1.01498178506375	17210.5573770492	477.704484947291	307838.9	302.5
1	J16	2	RPS2	NM_002952	sample	5	1.30743243243243	7.70608108108108	2.30735065395711	36656.0439189189	715.005627163207	377235	410.77
1	J16	3	RPS2	NM_002952	sample	6	0.971014492753623	4.18115942028986	1.15543909592823	16041.3007246377	539.062986672097	330544.6	305.11
1	J17	1	ATR	NA	Positive	4	8.81795511221945	92.4613466334165	8.82633830297233	615417.680798005	3322.65924786506	2529246.8	2284.05
1	J17	2	ATR	NA	Positive	5	8.19240506329114	104.746835443038	11.3064020750405	718078.392405063	3402.65546245814	2658812.1	2432.09
1	J17	3	ATR	NA	Positive	6	7.61806981519507	96.088295687885	12.1963021107321	651709.004106776	3473.41452936323	2561044.7	2439.85
1	J18	1	ATR	NA	Positive	4	8.35483870967742	99.4629981024668	11.4318892765832	664712.10626186	3574.52226193847	2549900.3	2508.52
1	J18	2	ATR	NA	Positive	5	7.42885771543086	90.2364729458918	9.69516463606691	602858.73747495	3202.21559796022	2442738.2	2252.04
1	J18	3	ATR	NA	Positive	6	7.04038461538462	91.7019230769231	10.7600846945954	655888.801923077	3447.15268999326	2521336.5	2409.24
1	J19	1	ATR	NA	Positive	4	8.32938856015779	93.7297830374753	9.20408758626794	590785.650887574	3205.09936175374	2452758.4	2303.45
1	J19	2	ATR	NA	Positive	5	8.58178053830228	101.935817805383	11.438206894217	673001.703933747	3549.15761513335	2677907.1	2527.08
1	J19	3	ATR	NA	Positive	6	8.47835990888383	93.1845102505695	10.3426383111894	638762.006833713	3460.19309614045	2585646	2426.04
1	J20	1	ATR	NA	Positive	4	7.8992628992629	107.665847665848	12.9183883385695	774936.766584767	3759.60409171249	2698044.9	2630.19
1	J20	2	ATR	NA	Positive	5	7.76968503937008	92.9842519685039	10.721404973549	657289.698818898	3406.36521874204	2561370.6	2375.24
1	J20	3	ATR	NA	Positive	6	8.07375886524823	74.1248226950355	8.00028908527127	466862.632624113	3171.96715388031	2300311.9	2176.29
1	J21	1	ATR	NA	Positive	4	8.49158249158249	94.8569023569024	10.890588392011	583066.954545455	3207.56363350549	2555215.8	2296.01
1	J21	2	ATR	NA	Positive	5	6.76027397260274	96.5308219178082	12.09408396285	671606.86130137	3291.83582901817	2453904	2377.86
1	J21	3	ATR	NA	Positive	6	7.65897435897436	69.3666666666667	6.86569407443775	429057.703846154	2812.99405160189	2215007	2043.18
1	J22	1	ATR	NA	Positive	4	7.83774834437086	87.1291390728477	10.5636891551113	587115.998344371	3285.40058482373	2464528.5	2345.97
1	J22	2	ATR	NA	Positive	5	8.08125	85.9609375	9.87397146492878	540757.025	3177.32385369358	2452539	2281.87
1	J22	3	ATR	NA	Positive	6	8.00528169014085	95.2253521126761	12.2291399263766	639949.88556338	3414.30287582417	2583248.1	2449.57
1	K03	1	OTNT	NA	Neutral	4	5.49887640449438	39.7438202247191	3.95378896684944	253433.265168539	1918.30055525612	1307495	1217.88
1	K03	2	OTNT	NA	Neutral	5	6.23835125448029	55.7347670250896	5.60368992045641	365818.58781362	2171.66042787857	1662877.9	1485.39
1	K03	3	OTNT	NA	Neutral	6	6.87817258883249	56.3942470389171	5.72000347698747	384705.350253807	2495.05305852712	1836953.3	1648.66
1	K04	1	OTNT	NA	Neutral	4	5.87371512481645	48.7180616740088	4.74637796701086	305449.685756241	2059.15285319199	1507378.6	1397.29
1	K04	2	OTNT	NA	Neutral	5	6.41086956521739	58.9326086956522	5.64913470845114	407571.67173913	2324.25501823638	1744679.7	1575.28
1	K04	3	OTNT	NA	Neutral	6	6.29321663019694	54.4945295404814	4.97527007322938	355923.746170678	2286.62608528635	1621326.1	1508.28
1	K05	1	OTNT	NA	Neutral	4	6.51453488372093	49.844476744186	4.68925996096426	318194.005813953	2188.45174534621	1602300.4	1465.36
1	K05	2	OTNT	NA	Neutral	5	6.73663366336634	49.419801980198	3.95575108491292	309249.201980198	2063.88978257402	1542636.5	1374.56
1	K05	3	OTNT	NA	Neutral	6	6.76351351351351	53.6976351351351	5.56535151007992	341997.822635135	2354.15975535758	1743733.1	1575.99
1	K06	1	OTNT	NA	Neutral	4	6.17543859649123	51.4162679425837	6.42147375033702	341445.092503987	2324.85030824372	1613195.8	1555.4
1	K06	2	OTNT	NA	Neutral	5	6.3219512195122	45.4	5.1628931654116	288648.551219512	2135.55064225928	1548181.7	1441.92
1	K06	3	OTNT	NA	Neutral	6	7.11466165413534	53.1710526315789	4.5315381782683	335209.507518797	2315.86635741553	1709326.9	1535.83
1	K07	1	OTNT	NA	Neutral	4	6.20652173913043	56.5413043478261	5.33128815469533	379597.045652174	2293.5340280668	1767964.1	1570.69
1	K07	2	OTNT	NA	Neutral	5	5.59119496855346	48.0167714884696	4.73509062144141	313872.884696017	2068.99124559325	1539792.1	1414.39
1	K07	3	OTNT	NA	Neutral	6	5.89119170984456	48.0492227979275	5.23521459572899	322919.292746114	2064.00476410866	1503926.1	1377.11
1	K08	1	OTNT	NA	Neutral	4	6.77915632754342	45.6104218362283	4.58633300880349	278899.41439206	2156.71785193526	1492032	1388.76
1	K08	2	OTNT	NA	Neutral	5	6.06049149338374	42.4007561436673	4.50061835242	261303.621928166	2042.27994140742	1422701.6	1296.41
1	K08	3	OTNT	NA	Neutral	6	5.57980456026059	42.485342019544	4.35191079078322	282711.470684039	2018.59611153216	1490392.1	1366.19
1	K09	1	RAD21	NM_006265	sample	4	3.06603773584906	27.9245283018868	4.81676409846015	196238.553459119	1576.00131562225	892948.5	980.02
1	K09	2	RAD21	NM_006265	sample	5	2.40959409594096	17.070110701107	2.50416690827181	110431.365313653	1161.4542394671	672581.9	637.71
1	K09	3	RAD21	NM_006265	sample	6	3.00727272727273	27.5054545454545	5.97518283148818	194213.069090909	1520.17485788701	833793.7	908.71
1	K10	1	CUX1	NM_181500	sample	4	7.5177304964539	60.0992907801418	7.13422103555079	406467.295508274	2548.02583630145	1769756.2	1678.65
1	K10	2	CUX1	NM_181500	sample	5	6.00228310502283	60.4383561643836	6.9761434897894	446133.625570776	2444.87745056239	1751665	1655.5
1	K10	3	CUX1	NM_181500	sample	6	7.44292237442922	53.9292237442922	5.02973709169517	352188.251141553	2344.35604329961	1749750.6	1579.98
1	K11	1	POLE	NM_006231	sample	4	6.14018691588785	42.7453271028037	3.77979800860371	275886.413551402	1852.77466513143	1500272.4	1196.93
1	K11	2	POLE	NM_006231	sample	5	6.69230769230769	40.4351648351648	4.05978464880221	243260.283516484	1828.24910295733	1440777.8	1157.4
1	K11	3	POLE	NM_006231	sample	6	7.46115288220551	53.0802005012531	5.07587502852803	345456	2126.57349215998	1769716.9	1460.75
1	K12	1	NCOA6	NM_014071	sample	4	5.09214092140921	42.9593495934959	4.98358652722482	301951.98102981	2038.84950418487	1353911.6	1355.82
1	K12	2	NCOA6	NM_014071	sample	5	5.87114845938375	57.0476190476191	7.01855609745889	424406.434173669	2437.83839627035	1665122.1	1592.94
1	K12	3	NCOA6	NM_014071	sample	6	5.47441860465116	48.053488372093	5.96011076759251	345420.409302326	2182.47360577938	1513969.1	1453.38
1	K13	1	APC	NM_000038	sample	4	6.79733333333333	45.3786666666667	4.43859706434761	271818.586666667	2054.82414225576	1483921.3	1302.02
1	K13	2	APC	NM_000038	sample	5	6.87055837563452	48.3527918781726	4.73415027988971	300251.373096447	2105.20249207419	1511360.5	1309.25
1	K13	3	APC	NM_000038	sample	6	6.05833333333333	42.1388888888889	4.87454819164185	285468.805555556	2016.46136643359	1459980.6	1249.13
1	K14	1	CREBBP	NM_004380	sample	4	4.65442404006678	37.8280467445743	5.34184789386257	270184.09015025	2117.41449461536	1420896.9	1309.83
1	K14	2	CREBBP	NM_004380	sample	5	5.26741996233522	37.4858757062147	3.72871145389244	248454.941619586	1857.4580979642	1410686.5	1243.12
1	K14	3	CREBBP	NM_004380	sample	6	6.30783938814532	44.6099426386233	4.44114116527616	302132.665391969	2236.71907269005	1577035	1409.28
1	K15	1	MGA	NM_001080541	sample	4	7.45762711864407	48.2542372881356	4.1562544622409	297683.990583804	2068.91045235226	1611152.6	1358.93
1	K15	2	MGA	NM_001080541	sample	5	5.81996726677578	43.8166939443535	4.04759215247364	287454.268412439	1905.05190815441	1486879.2	1293.71
1	K15	3	MGA	NM_001080541	sample	6	7.04063205417607	57.8148984198646	5.2848518404423	390545.600451467	2194.75944753482	1804454.8	1564.73
1	K16	1	CHEK1	NM_001274	sample	4	7.36448598130841	80.803738317757	8.98838394820377	603261.397196262	2876.39751473813	2177321.3	1955.6
1	K16	2	CHEK1	NM_001274	sample	5	6.68164794007491	63.7677902621723	7.45049616718889	440535.812734082	2397.56254875818	1770340.1	1586.66
1	K16	3	CHEK1	NM_001274	sample	6	6.13358778625954	72.9656488549618	11.7163407031055	522243.076335878	3021.08952218741	1791035.9	1926.11
1	K17	1	OTNT	NA	Neutral	4	5.75139146567718	52.3766233766234	7.05818086418519	391020.410018553	2462.17963287118	1680197.4	1618.22
1	K17	2	OTNT	NA	Neutral	5	5.90103092783505	48.5835051546392	5.49802402363744	335009.705154639	2184.90028922309	1634999.5	1470.49
1	K17	3	OTNT	NA	Neutral	6	6.35828877005348	51.2941176470588	5.21193973254456	349266.634581105	2238.99386399198	1644028.8	1477.1
1	K18	1	OTNT	NA	Neutral	4	6.33213644524237	68.8150807899461	7.14138059905768	486506.886894075	2585.55819811438	1901963.5	1790.74
1	K18	2	OTNT	NA	Neutral	5	7.29345794392523	76.3570093457944	9.20153429535688	521193.031775701	2832.73638671151	2058371.9	1955.02
1	K18	3	OTNT	NA	Neutral	6	7.15195071868583	54.4722792607803	5.77279096790279	346813.77412731	2260.14857191024	1620138.3	1485.92
1	K19	1	OTNT	NA	Neutral	4	5.76045627376426	49.2433460076046	6.61974944803862	345942.538022814	2171.81342031905	1507382.8	1438.15
1	K19	2	OTNT	NA	Neutral	5	5.9974293059126	54.4344473007712	5.90842991308664	396000.902313625	2186.6912772309	1676540.1	1514.46
1	K19	3	OTNT	NA	Neutral	6	6.61888701517707	46.0118043844857	4.34108009503316	274997.600337268	2119.69230719354	1552006.5	1415.27
1	K20	1	OTNT	NA	Neutral	4	6	49.411575562701	4.80002184926915	326441.090032154	2185.46670740093	1553980.8	1457.02
1	K20	2	OTNT	NA	Neutral	5	6.67921146953405	52.6469534050179	5.38526780376449	340550.451612903	2228.39904284752	1622630.9	1484.8
1	K20	3	OTNT	NA	Neutral	6	6.16190476190476	51.3809523809524	4.67326506297222	345120.007936508	2228.979449007	1666348.8	1522.11
1	K21	1	OTNT	NA	Neutral	4	6.36025848142165	45.0888529886914	4.29346763203044	284425.129240711	2062.90540007609	1473833.3	1369.06
1	K21	2	OTNT	NA	Neutral	5	5.64597093791281	45.2747688243065	4.87891534253136	288794.214002642	2075.67124729453	1500438	1418.3
1	K21	3	OTNT	NA	Neutral	6	7.42579505300353	55.0070671378092	5.6315759744759	357164.819787986	2450.42990737911	1728540.9	1631.16
1	K22	1	OTNT	NA	Neutral	4	7.1636690647482	54.4748201438849	5.30033331708833	349942.345323741	2276.63695003323	1652801.4	1481.98
1	K22	2	OTNT	NA	Neutral	5	6.09424920127796	45.9536741214058	4.96088321293221	253004.515974441	1813.83446188438	1218916.9	1179.36
1	K22	3	OTNT	NA	Neutral	6	7.02852348993289	68.5889261744966	7.41711299740003	493154	2788.08149782416	2047031.6	1890.72
1	L03	1	RF	NA	Neutral	4	6.79614325068871	46.66391184573	4.43017603178051	281928.403581267	2228.86779769701	1634486.3	1501.35
1	L03	2	RF	NA	Neutral	5	5.99658703071672	44.2696245733788	4.53483107890212	285936.692832765	2140.93092219102	1523933.4	1403.98
1	L03	3	RF	NA	Neutral	6	6.05769230769231	52.7087912087912	6.11550472937155	353665.491758242	2356.93277221448	1723409.1	1597.38
1	L04	1	RF	NA	Neutral	4	6.4806800618238	58.9629057187017	6.40152350375036	393586.255023184	2487.94326201189	1809360.2	1689.37
1	L04	2	RF	NA	Neutral	5	6.07827788649707	49.587084148728	5.36422220502791	315846.401174168	2107.44681671306	1534282.6	1407.14
1	L04	3	RF	NA	Neutral	6	5.99803149606299	51.9566929133858	5.24218140536895	366471.712598425	2310.21476071706	1749739.8	1581.12
1	L05	1	RF	NA	Neutral	4	6.79780564263323	50.9827586206897	4.24524747869229	308697.512539185	2091.26348809945	1647118.1	1461.31
1	L05	2	RF	NA	Neutral	5	6.37285714285714	49.2042857142857	4.22790236192554	297328.831428571	2097.52746973005	1594383.4	1450.42
1	L05	3	RF	NA	Neutral	6	5.63525091799266	42.4736842105263	4.85486107706632	272045.625458996	2108.30961584321	1553663.4	1438.61
1	L06	1	RF	NA	Neutral	4	6.84491978609626	61.7647058823529	6.16150974408284	416672.698752228	2626.83814511976	1963345	1764.28
1	L06	2	RF	NA	Neutral	5	6.68045649072753	49.7831669044223	5.28926054619805	308625.510699001	2353.89236612482	1704292.1	1578.41
1	L06	3	RF	NA	Neutral	6	6.33533834586466	50.2255639097744	5.23185052542262	332905.291729323	2290.19773238585	1723588.2	1583.57
1	L07	1	RF	NA	Neutral	4	5.99194847020934	38.3880837359098	3.65186432182745	228710.31884058	2008.30653064751	1495397.1	1325.95
1	L07	2	RF	NA	Neutral	5	5.53228962818004	46.9882583170254	5.17848344552832	308107.622309198	2110.10294480852	1616909.3	1439.29
1	L07	3	RF	NA	Neutral	6	7.24810606060606	54.0340909090909	5.15307446759796	345166.823863636	2430.87585829985	1813765.4	1620.28
1	L08	1	RF	NA	Neutral	4	5.53412969283276	46.098976109215	4.86066537232896	313768.563139932	2107.19293441719	1620561.8	1435.44
1	L08	2	RF	NA	Neutral	5	6.03225806451613	46.2903225806452	4.40040962084509	274570.481973435	2049.73807354961	1527573.3	1394.79
1	L08	3	RF	NA	Neutral	6	6.19354838709677	46.4784946236559	4.12950331946436	294310.379032258	2129.79243538092	1526701.9	1354.97
1	L09	1	PIGN	NM_012327	sample	4	5.01283880171184	36.7104136947218	3.80463685240364	243149.587731812	1890.24191660265	1410848.9	1298.78
1	L09	2	PIGN	NM_012327	sample	5	4.87745098039216	31.4730392156863	3.54415452937346	187781.371323529	1755.34389930206	1261782.1	1155.04
1	L09	3	PIGN	NM_012327	sample	6	5.23248882265276	38.4500745156483	4.33972626518114	251274.797317437	2063.158062043	1453770.9	1387.87
1	L10	1	ERCC5	NM_000123	sample	4	5.18325791855204	43.1696832579186	4.38069458387101	294238.314479638	1895.78611077382	1369761.7	1263.29
1	L10	2	ERCC5	NM_000123	sample	5	5.47252747252747	35.8663003663004	3.59041456623401	222240.551282051	1750.85918779139	1237197.3	1154.38
1	L10	3	ERCC5	NM_000123	sample	6	6.96595744680851	52.9957446808511	5.43139577794585	337059.131914894	2301.39431263811	1645797.9	1525.15
1	L11	1	PHF6	NM_032335	sample	4	5.18961038961039	41.5766233766234	3.93349200102834	285679.509090909	1876.35231690923	1386314.5	1251.74
1	L11	2	PHF6	NM_032335	sample	5	4.4327485380117	33.9181286549708	4.11679824946785	218999.769005848	1599.94535307679	1175755.5	1097.95
1	L11	3	PHF6	NM_032335	sample	6	4.45151515151515	41.3212121212121	4.67694638948039	318276.796969697	1887.21469375791	1356504.2	1235.42
1	L12	1	BLM	NM_000057	sample	4	4.26315789473684	30.7669172932331	4.11301656637183	204332.461152882	1707.56015833941	1185314.7	1063.25
1	L12	2	BLM	NM_000057	sample	5	4.09289617486339	30.6748633879781	3.10770472420601	199032.721311475	1442.53419662044	1045860.4	955.64
1	L12	3	BLM	NM_000057	sample	6	4.025	34.1388888888889	4.4004979054557	252845.6	1816.43360606323	1181688.1	1104.44
1	L13	1	ARID1A	NM_006015	sample	4	5.0155979202773	39.4124783362218	3.59807458400587	263928.466204506	1690.75402301361	1292662.4	1073.83
1	L13	2	ARID1A	NM_006015	sample	5	4.01202749140893	29.073883161512	3.72431533234735	196800.096219931	1551.92638623044	1080255.7	938.48
1	L13	3	ARID1A	NM_006015	sample	6	4.85915492957747	30.7223340040241	2.67363496423228	181887.957746479	1493.81474573003	1063331.1	934.37
1	L14	1	EZH1	NM_001991	sample	4	6.10909090909091	45.1927272727273	4.33858296965845	293020.449090909	2123.91074078923	1530655.4	1396.5
1	L14	2	EZH1	NM_001991	sample	5	6.07555555555556	44.6755555555556	5.73916059436267	293907.37037037	2238.39138532549	1598269.6	1471.41
1	L14	3	EZH1	NM_001991	sample	6	6.25663716814159	45.3097345132743	4.6089999407833	306631.594690265	2200.33118227457	1648622.2	1467.38
1	L15	1	ARID2	NM_152641	sample	4	5.77165354330709	41.0645669291339	4.34999028850604	264618.502362205	1944.52692545447	1438141.3	1289.68
1	L15	2	ARID2	NM_152641	sample	5	6.58890701468189	38.536704730832	4.11916140891343	223988.014681892	2000.31866488366	1396319.2	1248.79
1	L15	3	ARID2	NM_152641	sample	6	5.93062605752961	38.8426395939086	3.91599020043219	240959.008460237	1927.41933697417	1395382.4	1260.63
1	L16	1	FLT4	NM_002020	sample	4	5.64499121265378	46.128295254833	5.26988445270323	333654.662565905	2297.58395070552	1662090.7	1566.32
1	L16	2	FLT4	NM_002020	sample	5	4.80379746835443	40.878164556962	4.36183033906848	276610.707278481	1867.50764499975	1517117.5	1362.33
1	L16	3	FLT4	NM_002020	sample	6	6.264	45.42	5.32325166144255	308534.928	2293.06538445634	1697033.1	1535.88
1	L17	1	RF	NA	Neutral	4	6.02737940026076	53.9608865710561	5.22349644311301	371656.212516297	2235.77512853296	1776865.8	1579.08
1	L17	2	RF	NA	Neutral	5	7.00635930047695	59.4848966613673	6.54242510959361	394231.411764706	2547.74050978358	1848086.9	1730.8
1	L17	3	RF	NA	Neutral	6	5.90701468189233	40.8874388254486	3.79817460248024	259224.150081566	2068.13567652125	1515504.6	1398.62
1	L18	1	RF	NA	Neutral	4	6.81500872600349	52.261780104712	4.73643530533914	333020.914485166	2266.30920961579	1657022.7	1505.05
1	L18	2	RF	NA	Neutral	5	7.07020872865275	56.1442125237192	5.71919732775374	363476.303605313	2369.79952449505	1789054.5	1577.53
1	L18	3	RF	NA	Neutral	6	6.65867158671587	59.1180811808118	6.45642275769035	410434.907749077	2643.31843653339	1835909.8	1747.46
1	L19	1	RF	NA	Neutral	4	6.88888888888889	52.9236111111111	5.06437564186286	343393.683333333	2317.90391170389	1755405.9	1571.18
1	L19	2	RF	NA	Neutral	5	6.43578643578644	51.2020202020202	4.88370695374483	330476.487734488	2262.88182245687	1727995.6	1546.42
1	L19	3	RF	NA	Neutral	6	6.17147435897436	55.1458333333333	5.39168988815913	379683.453525641	2366.89306627365	1777351.5	1646
1	L20	1	RF	NA	Neutral	4	6.0359612724758	50.4910096818811	5.59947334172723	329637.883817427	2338.61739210959	1654264.4	1545.45
1	L20	2	RF	NA	Neutral	5	6.33987915407855	45.6435045317221	4.46591089327924	284942.809667674	2027.75156671278	1544982.5	1375.97
1	L20	3	RF	NA	Neutral	6	6.04084720121029	45.5854765506808	4.67706392034833	302254.966717095	2133.83771140397	1527311.2	1425.08
1	L21	1	RF	NA	Neutral	4	6.64987080103359	56.5555555555556	6.68790441257877	381658.378552972	2489.4698182852	1775969.5	1687.91
1	L21	2	RF	NA	Neutral	5	6.24927113702624	47.1793002915452	4.00440821895387	301977.940233236	2088.73396198221	1630946.6	1426.92
1	L21	3	RF	NA	Neutral	6	7.34109816971714	56.5607321131448	5.61459836399618	379068.830282862	2440.79995570704	1772882.4	1633.97
1	L22	1	RF	NA	Neutral	4	6.22116903633491	50.1548183254344	5.30431495906161	329241.248025276	2192.23509564258	1677810.6	1516.53
1	L22	2	RF	NA	Neutral	5	6.31117021276596	48.8404255319149	5.38019182096095	305553.335106383	2237.99471271105	1660210.2	1516.68
1	L22	3	RF	NA	Neutral	6	5.8785046728972	51.316199376947	6.02654915334598	345559.280373832	2265.71001523028	1688057.7	1594.29
1	M03	1	OTNT	NA	Neutral	4	5.42443729903537	39.1575562700965	3.6484229164741	237499.319935691	1798.25398140893	1315485	1187.25
1	M03	2	OTNT	NA	Neutral	5	5.87450980392157	46.3901960784314	4.87775782154038	304357.082352941	2068.77461649512	1498371.8	1377.57
1	M03	3	OTNT	NA	Neutral	6	5.71020408163265	43.8775510204082	4.40065322676234	282196.981632653	2005.91779432789	1453726.8	1336.37
1	M04	1	OTNT	NA	Neutral	4	6.67401960784314	54.1666666666667	6.42368149764592	351424.855392157	2277.79169982689	1571249	1490.05
1	M04	2	OTNT	NA	Neutral	5	6.08258928571429	51.0178571428571	4.23753231986438	322595.151785714	2056.39872910057	1579285.7	1401.13
1	M04	3	OTNT	NA	Neutral	6	6.14576802507837	46.3871473354232	5.38181007682335	291700.23354232	2184.59001619411	1545188.7	1426.66
1	M05	1	OTNT	NA	Neutral	4	7.0634328358209	50.0914179104478	4.3841464772874	289047.895522388	2113.22090052667	1525977.4	1406.03
1	M05	2	OTNT	NA	Neutral	5	5.62610619469027	42.5287610619469	4.79283151607426	274268.077433628	1992.84178593545	1385947.6	1287.84
1	M05	3	OTNT	NA	Neutral	6	6.48837209302326	51.7030411449016	5.58159245467888	343081.57960644	2344.18367063326	1685385.9	1603.76
1	M06	1	OTNT	NA	Neutral	4	5.50384615384615	48.2403846153846	5.81522356342782	319975.811538462	2162.83265478171	1574009.1	1495.03
1	M06	2	OTNT	NA	Neutral	5	6.19529411764706	47.4823529411765	5.11932715903818	296992.176470588	2023.56761533686	1487842	1358.53
1	M06	3	OTNT	NA	Neutral	6	6.20224719101124	46.3752808988764	4.48245686631478	279537.476404494	2083.74823079758	1512800.5	1400.26
1	M07	1	OTNT	NA	Neutral	4	5.78181818181818	48.9616161616162	5.40612558533208	335700.775757576	2205.07524121946	1605433.5	1497.89
1	M07	2	OTNT	NA	Neutral	5	6.98563218390805	59.5086206896552	6.67939916951708	412800.867816092	2604.69379460549	1867577.1	1744.09
1	M07	3	OTNT	NA	Neutral	6	5.94375	43.2	4.38310768778555	291576.89375	2134.63543153833	1529599.8	1413.61
1	M08	1	OTNT	NA	Neutral	4	4.62977099236641	41.1125954198473	4.74577849662528	282475.877862595	1910.26391358745	1321682.5	1235.3
1	M08	2	OTNT	NA	Neutral	5	6.24086021505376	49.9612903225806	5.46445787993857	320432.219354839	2294.39804291478	1588323.6	1511.23
1	M08	3	OTNT	NA	Neutral	6	6.14285714285714	51.4591836734694	5.85628218728603	340309.034693878	2223.13227431068	1576605.1	1481.09
1	M09	1	DNM2	NM_001005362	sample	4	2.76220806794055	14.5605095541401	1.93159066389952	75044.8322717622	900.712877361125	628521.1	611.87
1	M09	2	DNM2	NM_001005362	sample	5	3.99779249448124	23.1854304635762	3.43868889819157	131863.116997793	1292.25039265535	897047.2	856.29
1	M09	3	DNM2	NM_001005362	sample	6	3.12933025404157	19.2632794457275	2.40126441769689	108117.103926097	1156.92788749047	788377.3	729.14
1	M10	1	PRF1	NM_005041	sample	4	4.65669700910273	31.9609882964889	3.12428628150704	197469.66970091	1677.69104478974	1262667.1	1155.95
1	M10	2	PRF1	NM_005041	sample	5	5.00662251655629	32.2417218543046	2.46083931381691	198229.518211921	1581.03987417299	1245770.9	1067.84
1	M10	3	PRF1	NM_005041	sample	6	4.58093525179856	34.0413669064748	3.93382220694893	234372.007194245	1748.45284230557	1249619.5	1133.32
1	M11	1	DSN1	NM_024918	sample	4	4.99331550802139	31.7713903743315	3.19503095932677	197668.413101604	1720.54125484328	1269021.5	1175.79
1	M11	2	DSN1	NM_024918	sample	5	4.67487684729064	32.0246305418719	3.93133006085402	215211.689655172	1741.71254085429	1184919.5	1158.52
1	M11	3	DSN1	NM_024918	sample	6	4.48028169014084	29.9352112676056	3.20086626569513	198792.430985916	1613.58284707126	1178463.2	1105.08
1	M12	1	CBLB	NM_170662	sample	4	5.24349157733538	43.5359877488515	6.07013195972615	287753.321592649	2061.66658220578	1420213.9	1399.93
1	M12	2	CBLB	NM_170662	sample	5	5.6914749661705	38.9025710419486	4.72189862608678	247487.649526387	1950.9398985139	1391504.8	1320.41
1	M12	3	CBLB	NM_170662	sample	6	4.67297297297297	35.3297297297297	4.34386017738535	222167.509459459	1785.36007201936	1255021.6	1215.78
1	M13	1	EP300	NM_001429	sample	4	5.52723311546841	39.1808278867102	4.02497795066922	264422.638344227	1816.27399760712	1357884.9	1227.93
1	M13	2	EP300	NM_001429	sample	5	4.35061728395062	32.641975308642	3.78744573585297	214467.451851852	1701.08546128746	1144108.2	1069.37
1	M13	3	EP300	NM_001429	sample	6	3.93569844789357	23.7073170731707	2.75653611971664	156600.65631929	1337.55683994622	1053357.9	888.69
1	M14	1	PHOX2B	NM_003924	sample	4	5.78627968337731	44.7005277044855	4.24931082346518	288171.277044855	1989.41699021205	1526373.1	1380.84
1	M14	2	PHOX2B	NM_003924	sample	5	5.51799687010955	35.2363067292645	3.37669976797499	202923.492957746	1753.35574084843	1280519.4	1140.28
1	M14	3	PHOX2B	NM_003924	sample	6	6.20503597122302	44.3812949640288	4.89842837014124	273060.68705036	2080.51995366316	1437517.5	1333.17
1	M15	1	LATS1	NM_004690	sample	4	4.80236486486486	29.0523648648649	3.20043776363978	184392.565878378	1637.11574685746	1145641	1047.47
1	M15	2	LATS1	NM_004690	sample	5	4.62043795620438	28.4525547445255	3.34278172459343	191506.217153285	1572.59435164312	1120294.4	1008
1	M15	3	LATS1	NM_004690	sample	6	4.34068136272545	28.5130260521042	3.47711593936587	190697.571142285	1624.24427231605	1139285.2	1034.53
1	M16	1	CUL3	NM_003590	sample	4	5.01132686084142	33.7006472491909	3.99016035355186	201790.330097087	1698.69935541274	1197523.6	1136.2
1	M16	2	CUL3	NM_003590	sample	5	5.17045454545455	30.6060606060606	3.65714901882761	166402.539772727	1649.11519373231	1093504.5	1053.63
1	M16	3	CUL3	NM_003590	sample	6	5.1050061050061	36.004884004884	4.71751041020872	205675.927960928	1813.89039763978	1317989	1236.17
1	M17	1	OTNT	NA	Neutral	4	5.14485165794066	46.6579406631763	5.35144865936439	320147.752181501	2127.56845286017	1515194.6	1476.87
1	M17	2	OTNT	NA	Neutral	5	6.17784711388456	45.3244929797192	4.75814772927128	294830.847113885	2136.83639768624	1567163	1396.31
1	M17	3	OTNT	NA	Neutral	6	7.26221498371336	54.742671009772	5.80731066116659	361802.933224756	2445.99767615414	1679040.5	1601.23
1	M18	1	OTNT	NA	Neutral	4	6.40405904059041	49.9059040590406	4.87551450003966	317702.488929889	2228.0684349587	1583716.8	1466.93
1	M18	2	OTNT	NA	Neutral	5	6.57894736842105	56.1719298245614	5.26814369086845	367708.60877193	2330.22085480022	1706349.8	1586.44
1	M18	3	OTNT	NA	Neutral	6	6.72847682119205	50.8394039735099	4.73050190700092	326007.67218543	2300.03781275952	1660049.8	1516.4
1	M19	1	OTNT	NA	Neutral	4	5.89715189873418	49.8481012658228	4.74290453792209	333008.136075949	2163.41206298804	1638193.7	1492.8
1	M19	2	OTNT	NA	Neutral	5	5.62350936967632	45.6047700170358	5.15139298986093	312398.34923339	2219.26856536094	1522555.7	1454.24
1	M19	3	OTNT	NA	Neutral	6	6.19340659340659	54.2901098901099	5.84574512632036	359105.964835165	2359.22131208251	1647021	1538.95
1	M20	1	OTNT	NA	Neutral	4	5.788	41.7173333333333	4.50031449280489	271875.644	2025.18052897233	1556613.6	1406.41
1	M20	2	OTNT	NA	Neutral	5	6.5650406504065	50.3821138211382	4.92369651944598	337671.634146341	2309.02006817005	1598792.7	1541.24
1	M20	3	OTNT	NA	Neutral	6	7.24669603524229	56.2665198237885	5.80077457592145	355447.27753304	2449.34216393256	1690861	1609.9
1	M21	1	OTNT	NA	Neutral	4	6.25266903914591	56.2615658362989	6.59316806785605	393754.638790036	2434.9668055502	1761470.6	1630.54
1	M21	2	OTNT	NA	Neutral	5	6.10983606557377	51.0803278688525	5.38462468627396	355840.021311475	2218.56763041565	1610786.5	1494.48
1	M21	3	OTNT	NA	Neutral	6	6.15749235474006	45.4984709480122	4.44225058322365	309487.370030581	2205.08683548367	1587437.4	1496.46
1	M22	1	OTNT	NA	Neutral	4	5.67041198501873	44.4325842696629	4.24880511374489	291549.835205993	2001.69481017657	1461932.4	1330.32
1	M22	2	OTNT	NA	Neutral	5	5.75632911392405	46.8006329113924	5.27283031685746	316919.226265823	2100.98833495943	1463092.8	1393.27
1	M22	3	OTNT	NA	Neutral	6	6.55203619909502	55.3001508295626	5.26259779408898	369180.591251885	2280.78785432199	1704026.9	1595.59
1	N03	1	PLK1	NA	Negative	4	4.92592592592593	34.2592592592593	5.63191307422114	230326.981481481	1997.31291026672	1040757.3	1112.46
1	N03	2	PLK1	NA	Negative	5	4.44262295081967	31.0819672131148	6.03481144490636	183806.31147541	1783.01754767998	782562.4	907.97
1	N03	3	PLK1	NA	Negative	6	5.04166666666667	34.8333333333333	7.84062686156436	248432.308333333	2205.11575971078	1319479	1392.51
1	N04	1	PLK1	NA	Negative	4	2.70731707317073	20.8658536585366	7.69205498611317	147100.5	1474.03810730284	701551.2	982.78
1	N04	2	PLK1	NA	Negative	5	4.11009174311927	29.4954128440367	5.32395504947058	194230.568807339	2066.86871806855	931926	1098.59
1	N04	3	PLK1	NA	Negative	6	3.20481927710843	31.9036144578313	6.05748274483214	256336.626506024	1870.22431543653	894885.1	1058.51
1	N05	1	PLK1	NA	Negative	4	3.41025641025641	36.5641025641026	6.16474738224738	265200.67948718	1975.92765085238	885171.5	1051.1
1	N05	2	PLK1	NA	Negative	5	4.7741935483871	30.741935483871	4.13794248422648	162522.408602151	1817.28270409628	882053.6	885.02
1	N05	3	PLK1	NA	Negative	6	3.1214953271028	25.5700934579439	8.15706044268361	159054.700934579	1993.12795552661	779659.9	1011.21
1	N06	1	PLK1	NA	Negative	4	4.61016949152542	42.4406779661017	6.01884698005574	269275.237288136	1969.24412143023	1090234.9	1106.31
1	N06	2	PLK1	NA	Negative	5	3.44444444444444	9.59259259259259	2.35433513711377	19460.6111111111	1103.9297081341	443347.8	523.04
1	N06	3	PLK1	NA	Negative	6	5.12048192771084	26.9759036144578	5.1108526463316	142774.204819277	1807.92302129645	798079.2	921.26
1	N07	1	PLK1	NA	Negative	4	3.37037037037037	33.9351851851852	8.86833025907869	224264.453703704	2299.23047794981	844590.1	1296.28
1	N07	2	PLK1	NA	Negative	5	2.86138613861386	24.4554455445545	7.70197573266098	147306.811881188	1440.90032503509	629667.7	794.89
1	N07	3	PLK1	NA	Negative	6	3.4578313253012	18.421686746988	4.63556306477993	101664.240963855	1410.55489842117	708671.8	783.33
1	N08	1	PLK1	NA	Negative	4	2.828125	21.625	5.14243787679335	99350.546875	1392.06543956263	581583.2	699.81
1	N08	2	PLK1	NA	Negative	5	2.60810810810811	26.8918918918919	3.17949701359918	188925.743243243	1436.00581006824	865738.8	833.43
1	N08	3	PLK1	NA	Negative	6	5.30508474576271	50.7118644067797	12.1107008329678	408266.271186441	2691.34243757037	1257971.5	1463.62
1	N09	1	CIC	NM_015125	sample	4	6.31038961038961	41.112987012987	3.90440964792324	240413.823376623	1969.27050948345	1520386.9	1347.67
1	N09	2	CIC	NM_015125	sample	5	5.9041095890411	41.4353120243531	4.24798381806187	255240.97108067	1860.23483664334	1415832.3	1259.38
1	N09	3	CIC	NM_015125	sample	6	5.82384105960265	39.0331125827815	3.72058881374791	241835.545695364	1923.65916320558	1524774.5	1284.64
1	N10	1	SMARCA4	NM_003072	sample	4	2.39473684210526	16.281954887218	1.88223712943857	89453.1691729323	827.089514098887	633197.2	569.11
1	N10	2	SMARCA4	NM_003072	sample	5	2.93849206349206	19.8988095238095	2.17085559201676	116505.067460317	946.563566622114	724362.5	635.36
1	N10	3	SMARCA4	NM_003072	sample	6	2.0418410041841	12.989539748954	2.40861902475307	82981.9581589958	961.613915534984	527261.4	567.49
1	N11	1	DOT1L	NM_032482	sample	4	4.78045515394913	29.9892904953146	3.4287526016107	183368.096385542	1600.99750379633	1199043.8	1070.04
1	N11	2	DOT1L	NM_032482	sample	5	5.72894333843798	39.4318529862175	3.41398300325786	232428.116385911	1708.39401575771	1391453.6	1179.14
1	N11	3	DOT1L	NM_032482	sample	6	5.70604781997187	33.3459915611814	2.89177000633086	189655.794655415	1653.63817563447	1306602.2	1102.04
1	N12	1	XPC	NM_004628	sample	4	5.02746365105008	33.1147011308562	3.4519178746533	199928.841680129	1650.10984597202	1183622.3	1057.49
1	N12	2	XPC	NM_004628	sample	5	4.39043209876543	35.2191358024691	4.96235646890381	233992.640432099	1748.2000565001	1219072.3	1135.53
1	N12	3	XPC	NM_004628	sample	6	4.82534246575342	32.4554794520548	3.95796359183867	208382.674657534	1800.75890705961	1213088.8	1134.52
1	N13	1	EXT1	NM_000127	sample	4	5.893536121673	45.3593155893536	3.96827598906337	312186.756653992	1922.58368343239	1497905.4	1323.5
1	N13	2	EXT1	NM_000127	sample	5	5.48689956331878	38.3013100436681	4.26800173279103	264332.091703057	1920.61015291489	1404854.4	1241.29
1	N13	3	EXT1	NM_000127	sample	6	6.58862144420131	52.9846827133479	4.91737356761111	368528.20131291	2246.7467369731	1742808.2	1523.31
1	N14	1	MSH6	NM_000179	sample	4	4.76321353065539	25.4883720930233	2.90351569507565	146842.917547569	1619.46208089227	1101850.8	989.39
1	N14	2	MSH6	NM_000179	sample	5	4.86117136659436	29.4273318872017	3.76150561366754	175090.342733189	1672.87113306055	1095047.7	1037
1	N14	3	MSH6	NM_000179	sample	6	4.08866995073892	31.4548440065681	3.95739592249516	212891.509031199	1725.72239810237	1164514.2	1106.8
1	N15	1	FANCC	NM_000136	sample	4	5.80050505050505	46.2878787878788	4.51687719641696	295666.972222222	2056.65537727444	1539786.9	1433.59
1	N15	2	FANCC	NM_000136	sample	5	5.51539491298527	36.7269076305221	3.40447595465273	231493.301204819	1879.16158253784	1389617	1299.54
1	N15	3	FANCC	NM_000136	sample	6	6.02067669172932	43.9567669172932	4.21483361185291	279532.515037594	1934.57609283945	1473222.7	1328.66
1	N16	1	NCOR1	NM_006311	sample	4	5.18821292775665	34.8707224334601	3.99390520012456	207813.842205323	1743.97104426794	1240671.5	1160.07
1	N16	2	NCOR1	NM_006311	sample	5	4.87526427061311	38.9175475687104	4.2530853821813	261313.642706131	1688.08068626486	1235078.8	1132.06
1	N16	3	NCOR1	NM_006311	sample	6	4.45925925925926	33.7462962962963	4.25969748692026	211707.27962963	1619.16644681808	1076490.7	1026.11
1	N17	1	PLK1	NA	Negative	4	0.769230769230769	7.76923076923077	3.30128205128205	27709.9230769231	776.957019215785	168216.8	436.94
1	N17	2	PLK1	NA	Negative	5	1.89285714285714	9.39285714285714	0.555260617760618	36342.7142857143	460.906366237482	365458.6	386.7
1	N17	3	PLK1	NA	Negative	6	0.5	2.45833333333333	0.300925925925926	7342.875	242.840773809524	153395.1	237.64
1	N18	1	PLK1	NA	Negative	4	2.34782608695652	16.4130434782609	4.50153167563376	96192.6086956522	1278.98747770502	426031.2	944.1
1	N18	2	PLK1	NA	Negative	5	4.59259259259259	20.8888888888889	3.56239604017382	121812.111111111	995.530909938539	597494.7	648.89
1	N18	3	PLK1	NA	Negative	6	0.888888888888889	13.2888888888889	2.98777777777778	93441.6666666667	623.535081017388	354411	497.97
1	N19	1	PLK1	NA	Negative	4	1.64	6.24	2.09470588235294	13929.64	423.069342342342	188197.2	360.59
1	N19	2	PLK1	NA	Negative	5	0.2	5.05714285714286	4.94285714285714	34790.6285714286	411.938874458874	164892.2	354.4
1	N19	3	PLK1	NA	Negative	6	2.39285714285714	21.5892857142857	3.62243381618382	124085.589285714	749.452114106916	477349	577.02
1	N20	1	PLK1	NA	Negative	4	1.18	5.76	0.625833333333333	21791.48	313.365545800818	227299.3	306.09
1	N20	2	PLK1	NA	Negative	5	0.675	8.85	1.7390625	81580.475	555.831388287638	341688.1	469.28
1	N20	3	PLK1	NA	Negative	6	6.04	45.4	2.89889194139194	280703.56	1267.11213740385	1122781.8	934.33
1	N21	1	PLK1	NA	Negative	4	4.23913043478261	23.4347826086957	1.55508535461871	94053.4347826087	869.352034535622	570959	598.61
1	N21	2	PLK1	NA	Negative	5	4.15625	19.6875	2.23786506368028	79821.0625	1507.45828977974	658054.9	800.22
1	N21	3	PLK1	NA	Negative	6	4.55555555555556	19.2222222222222	7.08569023569024	62217	1564.08453629704	583386.8	644.84
1	N22	1	PLK1	NA	Negative	4	0.403846153846154	3.13461538461538	0.661057692307692	11770.1730769231	156.667988708539	157020.6	286.49
1	N22	2	PLK1	NA	Negative	5	0.857142857142857	3.92857142857143	1.98051948051948	15297.2142857143	537.389047619048	255623.4	384.6
1	N22	3	PLK1	NA	Negative	6	2.27272727272727	17.9090909090909	2.19278499278499	86226.6363636364	875.26354153313	483911.7	506.91
1	C03	1	53BP1	NA	Positive	7	4.00759493670886	23.2088607594937	2.32134922256115	125879.255696203	1396.13658309088	1098547.08	1039.69
1	C03	2	53BP1	NA	Positive	8	3.75955414012739	23.6735668789809	2.60165926081643	130591.154458599	1379.36082878152	1101261.2	1023.43
1	C03	3	53BP1	NA	Positive	9	3.1123227917121	16.6335877862595	1.39381906412191	89263.7895310796	960.547814337661	848855.8	760.77
1	C04	1	53BP1	NA	Positive	7	4.5059880239521	27.2245508982036	2.31311139127092	155200.260479042	1456.93282509345	1139087.46	1037.01
1	C04	2	53BP1	NA	Positive	8	5.5112540192926	32.1093247588424	2.65113021703806	176182.15755627	1681.2161950099	1367301.6	1202.7
1	C04	3	53BP1	NA	Positive	9	5.82055214723926	29.5322085889571	2.5863308007579	153485.509202454	1723.70258571198	1399815.2	1253.11
1	C05	1	53BP1	NA	Positive	7	4.34426229508197	28.4321907600596	2.68398198277334	168590.25633383	1505.7560954414	1187236.73	1070.84
1	C05	2	53BP1	NA	Positive	8	5.69702276707531	29.9159369527145	3.12267962781875	163383.718038529	1822.63965676841	1380196.5	1242.66
1	C05	3	53BP1	NA	Positive	9	4.35483870967742	25.78955453149	2.51423843958192	147547.319508449	1589.77127076474	1268581.1	1180.26
1	C06	1	53BP1	NA	Positive	7	4.82857142857143	27.3125	2.63607172737017	154316.033928571	1634.94478333149	1244901.67	1127.96
1	C06	2	53BP1	NA	Positive	8	4.87814569536424	24.8913907284768	2.33990772844404	131834.451655629	1624.45911595402	1266938.3	1153.24
1	C06	3	53BP1	NA	Positive	9	5.71507352941176	30.5110294117647	2.58663396630947	158803.207720588	1812.77256948289	1349050.5	1217.5
1	C07	1	53BP1	NA	Positive	7	5.60759493670886	35.5675105485232	4.14358062154203	196280.584388186	1831.38125119241	1347466.36	1279.24
1	C07	2	53BP1	NA	Positive	8	5.01113585746102	27.988864142539	2.5759738321486	141857.636971047	1616.53830071002	1237552.9	1134.2
1	C07	3	53BP1	NA	Positive	9	5.32051282051282	33.2692307692308	3.15948004385894	180517.758974359	1798.85284481744	1367494.2	1203.11
1	C08	1	53BP1	NA	Positive	7	4.40661938534279	23.7470449172577	2.32077551786029	121167.184397163	1439.80032534407	1090497.04	1016.07
1	C08	2	53BP1	NA	Positive	8	4.51598173515982	27.6232876712329	3.00067102700686	154287.926940639	1597.58801572745	1200771.1	1116.04
1	C08	3	53BP1	NA	Positive	9	5.3868778280543	29.027149321267	2.59617145681538	156952.524886878	1655.95482178243	1351649	1198.91
1	C09	1	PLCG2	NM_002661	sample	7	4.28189910979228	21.9584569732938	2.39633967118144	121817.308605341	1323.52278115663	946752.89	893.36
1	C09	2	PLCG2	NM_002661	sample	8	4.07090464547677	26.1638141809291	2.49793961876646	151439.687041565	1316.66231649708	1059469.3	980.19
1	C09	3	PLCG2	NM_002661	sample	9	4.08121827411168	25.1421319796954	3.36212736657333	145435.92893401	1478.03804946974	939671.5	1005.38
1	C10	1	SETD2	NM_014159	sample	7	4.0306905370844	26.6265984654731	2.60493457302033	158850.350383632	1391.6193281479	1020671.69	944.42
1	C10	2	SETD2	NM_014159	sample	8	3.42663656884876	21.9841986455982	2.86102505484616	128835.562076749	1292.26554951784	935401.2	886.56
1	C10	3	SETD2	NM_014159	sample	9	3.92690058479532	27.7748538011696	2.78321599609872	181827.409356725	1496.17705707424	1098171.5	1011.53
1	C11	1	IKZF1	NM_001220765	sample	7	4.95294117647059	29.4852941176471	2.60803169071485	173233.979411765	1617.73479895875	1184653.56	1091.18
1	C11	2	IKZF1	NM_001220765	sample	8	4.49009900990099	28.200495049505	3.22008203181335	166926.952970297	1490.8105104382	1129170.1	1058.11
1	C11	3	IKZF1	NM_001220765	sample	9	4.31944444444444	23.4409722222222	2.90523046229922	138448.350694444	1239.70431110637	958736.7	883.65
1	C12	1	COL2A1	NM_033150	sample	7	4.05330490405117	23.5309168443497	2.44286532068776	135873.264392324	1355.0625721436	1063589.49	976.51
1	C12	2	COL2A1	NM_033150	sample	8	4.71008403361345	30.531512605042	3.05191510032865	171848.745798319	1614.46736475901	1214992.2	1148.54
1	C12	3	COL2A1	NM_033150	sample	9	4.00764818355641	27.0764818355641	3.28328256278292	166120.640535373	1441.14868021239	1120699.4	1065.84
1	C13	1	SMAD4	NM_005359	sample	7	4.55304101838755	26.8147100424328	2.52204694740046	154825.714285714	1506.88005884364	1177637.46	1095.42
1	C13	2	SMAD4	NM_005359	sample	8	4.41009463722397	27.493690851735	2.91030163147349	151431.522082019	1448.1904786067	1107621	1054.05
1	C13	3	SMAD4	NM_005359	sample	9	3.96774193548387	19.8357771260997	1.86924712192662	100252.941348974	1297.51009891526	1016490.1	937.37
1	C14	1	FANCF	NM_022725	sample	7	4.4458041958042	24.9807692307692	2.30223972412454	144382.38986014	1408.01446561828	1104771.31	991.13
1	C14	2	FANCF	NM_022725	sample	8	5.16116504854369	35.3844660194175	3.51488781956207	207946.46407767	1784.71510306886	1375735.1	1247.62
1	C14	3	FANCF	NM_022725	sample	9	4.70053475935829	31.9144385026738	2.74562567638294	191145.43315508	1582.40042757409	1259548.1	1159.64
1	C15	1	Sep-12	NM_144605	sample	7	3.72987721691678	19.2633015006821	1.60309460559902	107286.19781719	1171.39483398573	986784.89	869.52
1	C15	2	Sep-12	NM_144605	sample	8	3.36011904761905	15.3363095238095	1.36582772620422	80207.0580357143	1090.97198243529	933552.7	818.05
1	C15	3	Sep-12	NM_144605	sample	9	4.09166666666667	22.1633333333333	2.05615156465994	123694.348333333	1266.13601094286	1042397.6	886.99
1	C16	1	GNPTAB	NM_024312	sample	7	4.85791366906475	31.976618705036	2.57799789970834	183108.455035971	1540.22549715038	1256879.62	1127.9
1	C16	2	GNPTAB	NM_024312	sample	8	4.19814241486068	27.0681114551084	2.74613971068029	165078.147058824	1540.04466290953	1183927.2	1105.12
1	C16	3	GNPTAB	NM_024312	sample	9	4.87209302325581	33.5019379844961	3.96498537053742	205130.715116279	1683.20372172619	1390593.8	1248.82
1	C17	1	53BP1	NA	Positive	7	5.94157303370786	39.276404494382	3.57819708943253	223090.269662921	1956.925791199	1456545.03	1376.65
1	C17	2	53BP1	NA	Positive	8	4.9779086892489	29.220913107511	3.23487758277632	164017.173784978	1662.81185718951	1300949.7	1189.28
1	C17	3	53BP1	NA	Positive	9	5.06315789473684	25.8	2.29379221257793	133302.961403509	1562.30228895586	1198524	1068.48
1	C18	1	53BP1	NA	Positive	7	4.99489795918367	28.608843537415	2.85765463143578	156569.746598639	1660.2931665374	1203587.72	1127.59
1	C18	2	53BP1	NA	Positive	8	5.548802946593	32.6187845303867	3.16159085005388	180475.302025783	1777.69561725696	1407444.5	1258.45
1	C18	3	53BP1	NA	Positive	9	5.06467661691542	32.3449419568823	3.78782138228331	184432.504145937	1873.01488816095	1378509.6	1301.93
1	C19	1	53BP1	NA	Positive	7	4.8562197092084	27.6752827140549	2.6066519870169	156106.943457189	1539.77943018032	1187099.75	1084.7
1	C19	2	53BP1	NA	Positive	8	5.42794759825328	28.3435225618632	2.92814306223663	160224.016011645	1721.75949287913	1281629.7	1152.94
1	C19	3	53BP1	NA	Positive	9	6.27447216890595	37.4625719769674	3.73363303574309	214025.262955854	1981.17904256185	1464958.5	1348.65
1	C20	1	53BP1	NA	Positive	7	4.99664991624791	27.6180904522613	2.83420456903966	151296.427135678	1581.04970350588	1152812.41	1081.84
1	C20	2	53BP1	NA	Positive	8	5.5955766192733	33.6745655608215	3.60841062745368	179918.865718799	1840.32064801303	1349487.2	1263.73
1	C20	3	53BP1	NA	Positive	9	6.18027210884354	35.8214285714286	3.30264668633382	197880.704081633	1917.89916387995	1438399.7	1310.66
1	C21	1	53BP1	NA	Positive	7	5.69550173010381	32.9671280276817	3.02846436340263	188410.666089965	1775.08045593976	1381186.69	1223.52
1	C21	2	53BP1	NA	Positive	8	5.51818181818182	34.3763636363636	3.54005098211042	187730.045454545	1812.0672726963	1386092.7	1262.25
1	C21	3	53BP1	NA	Positive	9	5.63527397260274	29.3356164383562	3.05417737562425	159175.349315068	1819.10793655111	1284152.9	1195.47
1	C22	1	53BP1	NA	Positive	7	5.76338514680484	38.7305699481865	3.38647786094836	227871.834196891	1860.12827387736	1496238.82	1373.53
1	C22	2	53BP1	NA	Positive	8	5.65255731922399	33.4056437389771	3.37555072599547	178977.481481481	1818.00632401789	1342480.2	1240.57
1	C22	3	53BP1	NA	Positive	9	6.56338028169014	35.7570422535211	3.02889584811925	201512.065140845	2084.68574732407	1608059.3	1421.32
1	D03	1	RAD51	NA	Positive	7	2.28817733990148	12.7290640394089	1.38607012697266	69217.3374384237	789.875444646071	676527.63	551.14
1	D03	2	RAD51	NA	Positive	8	2.165548098434	10.5324384787472	1.14976815749184	54360.581655481	762.535911268683	622125.7	516.07
1	D03	3	RAD51	NA	Positive	9	2.84210526315789	14.9359267734554	1.90236725843375	87744.7894736842	906.90606733893	792611.2	623.89
1	D04	1	RAD51	NA	Positive	7	2.42307692307692	14.0576923076923	1.6831673502486	86014.1923076923	880.658073856872	693252.07	586.65
1	D04	2	RAD51	NA	Positive	8	2.61801242236025	18.3944099378882	1.81980893476573	127482.48136646	1011.87015068477	871841.4	707.92
1	D04	3	RAD51	NA	Positive	9	1.73297002724796	8.02452316076294	1.43892770800762	43630.6757493188	656.556201425163	495241.5	425.65
1	D05	1	RAD51	NA	Positive	7	3.03234501347709	15.9056603773585	1.71027682067449	87913.0592991914	853.193758711898	737141.17	565.39
1	D05	2	RAD51	NA	Positive	8	3.10761154855643	15	1.76791882364015	81757.7611548556	879.748064649678	774129.7	610.22
1	D05	3	RAD51	NA	Positive	9	2.4075723830735	14.6837416481069	2.02619147717859	88430.1469933185	918.214020936514	790332.1	612.86
1	D06	1	RAD51	NA	Positive	7	2.46645367412141	17.6230031948882	2.11829436536316	117059.313099042	998.886034229537	813541.61	646.36
1	D06	2	RAD51	NA	Positive	8	2.42228739002933	15.9706744868035	1.96885233937421	93091.5894428153	865.484638585695	768424.4	635.21
1	D06	3	RAD51	NA	Positive	9	3.16913946587537	17.8367952522255	1.59475784614657	106715.706231454	868.874819779662	857896.7	648.27
1	D07	1	RAD51	NA	Positive	7	2.75396825396825	19.5039682539683	2.79494472445289	123246.884920635	1032.66415408003	792607.87	698.13
1	D07	2	RAD51	NA	Positive	8	3.61167512690355	18.7005076142132	2.89717340734036	113892.543147208	1136.17212034696	891143.9	777.83
1	D07	3	RAD51	NA	Positive	9	2.29855072463768	11.3333333333333	1.34192060124635	65830.1043478261	805.54264785269	628314.4	504.78
1	D08	1	RAD51	NA	Positive	7	1.78983050847458	10.1864406779661	1.15942408574773	66538.8372881356	722.944996923631	605945.12	498.11
1	D08	2	RAD51	NA	Positive	8	2.64516129032258	18.3588709677419	2.43067801380928	117046.350806452	1107.97439252756	798102.1	683.99
1	D08	3	RAD51	NA	Positive	9	2.19758064516129	9.83870967741935	0.914983225634089	49389.8024193548	707.552864724184	614749.3	468.37
1	D09	1	SMC3	NM_005445	sample	7	3.25369978858351	24.4016913319239	4.14243965191203	146551.881606765	1286.3968628996	806172.27	850.88
1	D09	2	SMC3	NM_005445	sample	8	3.1689497716895	17.5365296803653	1.83835653282892	97530.095890411	1005.38978978697	746622.9	710.45
1	D09	3	SMC3	NM_005445	sample	9	3.54	26.5088888888889	3.00380515958649	159906.153333333	1352.56160874776	926927.4	917.32
1	D10	1	CHD8	NM_020920	sample	7	5.35644768856448	26.5097323600973	2.06615961254258	130525.256690998	1574.03564257384	1321019.17	1118.84
1	D10	2	CHD8	NM_020920	sample	8	5.91677852348993	32.0026845637584	2.53445076715649	160978.338255034	1659.79282162514	1394945.7	1183.11
1	D10	3	CHD8	NM_020920	sample	9	6.44957983193277	35.4019607843137	3.53349683754612	186159.963585434	1875.65280587008	1504065.4	1319.28
1	D11	1	COL5A2	NM_000393	sample	7	4.60377358490566	27.643605870021	2.72509496408795	160610.620545073	1538.5970133414	1250205.65	1109.87
1	D11	2	COL5A2	NM_000393	sample	8	4.99040307101727	27.0652591170825	2.46239791556667	152112.579654511	1535.44472492901	1232527.2	1077.27
1	D11	3	COL5A2	NM_000393	sample	9	4.16498993963783	21.6116700201207	2.06144873713273	116158.865191147	1275.49267386583	1067835.8	903.95
1	D12	1	BRCA2	NM_000059	sample	7	5.18079096045198	27.6214689265537	2.141082359686	155192.065913371	1553.26324065329	1325319.45	1105.77
1	D12	2	BRCA2	NM_000059	sample	8	5.27615062761506	29.5313807531381	2.84575546165636	164975.119246862	1547.38802117982	1390559.2	1168.3
1	D12	3	BRCA2	NM_000059	sample	9	4.09732824427481	21.7385496183206	1.85730175590036	119334.257633588	1290.82208414488	1116307.9	978.13
1	D13	1	UBR5	NM_015902	sample	7	1.72922252010724	13.2868632707775	1.39659469368801	90270.9008042895	634.260032876669	552821.65	513.31
1	D13	2	UBR5	NM_015902	sample	8	1.75299760191847	16.4052757793765	2.23447120378476	122767.853717026	772.559485174078	681345.6	619.38
1	D13	3	UBR5	NM_015902	sample	9	2.20197044334975	28.6724137931034	3.98021529193606	207370.246305419	1157.21569109437	957257.6	892.6
1	D14	1	TET2	NM_017628	sample	7	4.85643564356436	29.4240924092409	2.55942290052053	169799.584158416	1494.70049262649	1263742.36	1093.79
1	D14	2	TET2	NM_017628	sample	8	4.72633136094675	29.8994082840237	2.9279590269495	171150.673076923	1673.33506948857	1325922.8	1198.13
1	D14	3	TET2	NM_017628	sample	9	4.61129568106312	30.4950166112957	2.6542009733723	168988.156146179	1462.4560231513	1266075.4	1133.34
1	D15	1	AMER1	NM_152424	sample	7	5.20717781402936	34.9934747145188	3.37037559917713	204628.967373573	1807.00256867124	1278631.16	1238.24
1	D15	2	AMER1	NM_152424	sample	8	4.38447319778189	30.8410351201479	3.30446187733599	177617.005545287	1517.78663671451	1119130.4	1104.43
1	D15	3	AMER1	NM_152424	sample	9	4.69595782073814	35.3128295254833	4.21882485822566	213511.291739895	1699.67181240719	1210612.3	1227.72
1	D16	1	EXT2	NM_207122	sample	7	4.21890547263682	27.589552238806	3.14437406869627	168090.912935323	1481.36385990639	1131497.7	1018.34
1	D16	2	EXT2	NM_207122	sample	8	4.088	26.6853333333333	2.2904245874585	152932.213333333	1252.94897158165	1120856.9	970.45
1	D16	3	EXT2	NM_207122	sample	9	4.80911680911681	28.0911680911681	3.29747722081308	153828.729344729	1470.96977409946	1165551.2	1033.95
1	D17	1	RAD51	NA	Positive	7	2.22254335260116	10.9277456647399	1.74856019039347	61869.1965317919	828.240834526867	647822.65	522.75
1	D17	2	RAD51	NA	Positive	8	2.35796766743649	16.203233256351	2.60234172164131	103350.094688222	1024.45001267429	711668.2	665.19
1	D17	3	RAD51	NA	Positive	9	2.70949720670391	18.7067039106145	2.14224148102755	120363.927374302	1026.46050175989	818660.7	666.45
1	D18	1	RAD51	NA	Positive	7	2.89700996677741	15.9003322259136	1.73077449553595	91884.3355481728	837.100766390508	708857.76	580.05
1	D18	2	RAD51	NA	Positive	8	2.44729344729345	13.7720797720798	1.54249462253951	80020.8148148148	859.928970328602	736912	573.51
1	D18	3	RAD51	NA	Positive	9	2.00815217391304	13.2880434782609	2.2139018777109	82437.9782608696	945.262007979912	696286.4	626.13
1	D19	1	RAD51	NA	Positive	7	3.73004694835681	17.1361502347418	1.60974782504618	85981.3732394366	991.728241324855	820506.58	652.06
1	D19	2	RAD51	NA	Positive	8	2.41643835616438	9.48493150684932	1.20279480059648	46730.4904109589	784.053178430487	599137.4	515.49
1	D19	3	RAD51	NA	Positive	9	3.13066666666667	14.3093333333333	1.69489243816656	75185.3626666667	896.616954763442	710910.5	611.64
1	D20	1	RAD51	NA	Positive	7	3.09798994974874	18.0452261306533	2.06816162813855	99699.4271356784	1051.0887797051	783343.05	693.78
1	D20	2	RAD51	NA	Positive	8	2.72289156626506	14.5301204819277	2.16919508831775	80660.8771084337	984.100432960917	675415.8	589
1	D20	3	RAD51	NA	Positive	9	3.53909465020576	21.0288065843621	2.35301646188164	123237.152263374	1149.36037667109	918295.3	775.53
1	D21	1	RAD51	NA	Positive	7	3.3040293040293	13.1062271062271	1.74378932639784	49730.4542124542	927.120242166913	617745.18	506.16
1	D21	2	RAD51	NA	Positive	8	3.24629080118694	25.0919881305638	2.71230580856342	169744.771513353	1198.52062747696	994576.4	816.55
1	D21	3	RAD51	NA	Positive	9	2.28225806451613	8.26881720430108	1.63207633875488	31960.2284946237	835.727095011848	607602.5	531.27
1	D22	1	RAD51	NA	Positive	7	2.19702602230483	14.3382899628253	2.40481478033993	84346.7918215613	849.44313140323	629680.73	564.26
1	D22	2	RAD51	NA	Positive	8	2.68608414239482	17.7281553398058	2.03943094626392	112977.035598706	1029.82005847499	793040.1	681.74
1	D22	3	RAD51	NA	Positive	9	3.08695652173913	18.7010869565217	1.98797280107042	110025.089673913	1083.64742589337	825409.5	713.96
1	E03	1	RF	NA	Neutral	7	5.05606060606061	30.5681818181818	2.6856978396725	171372.236363636	1621.26081702453	1325934.57	1227.4
1	E03	2	RF	NA	Neutral	8	4.66015625	32.423828125	3.37208489159559	181199.005859375	1612.72845393886	1381098.4	1229.89
1	E03	3	RF	NA	Neutral	9	4.97523219814241	30.7523219814241	2.50643342892199	166134.614551084	1586.58319317213	1388727	1238.7
1	E04	1	RF	NA	Neutral	7	4.72916666666667	30.6098484848485	3.5203862405638	177977.892045455	1547.17396824302	1231002.64	1138.22
1	E04	2	RF	NA	Neutral	8	5.19262295081967	35.1270491803279	2.87483276138423	206848.176229508	1731.66026899143	1430610.1	1308.28
1	E04	3	RF	NA	Neutral	9	4.96706586826347	30.0134730538922	2.90243126353103	161528.25	1695.1915471473	1309781.7	1210.65
1	E05	1	RF	NA	Neutral	7	5.86422976501305	36.8394255874674	3.23700276049362	207680.868146214	1895.02091273855	1518946.54	1414.03
1	E05	2	RF	NA	Neutral	8	4.61698956780924	28.903129657228	3.22359077438494	158917.21609538	1519.63906147477	1237437	1147.9
1	E05	3	RF	NA	Neutral	9	5.58518518518519	33.4948148148148	3.25923169642885	186269.379259259	1845.4872301411	1533446	1357.67
1	E06	1	RF	NA	Neutral	7	3.2431693989071	18.6994535519126	2.22212763042626	112182.319672131	1028.60925166447	867879.08	720.46
1	E06	2	RF	NA	Neutral	8	5.15273311897106	34.9614147909968	3.19744447613475	200329.096463023	1737.58602963836	1449118.1	1272.09
1	E06	3	RF	NA	Neutral	9	5.36984126984127	32.4984126984127	3.18458102874865	180784.996825397	1777.50837296881	1455662	1314.32
1	E07	1	RF	NA	Neutral	7	5.4991452991453	39.4239316239316	3.88811234883702	227952.829059829	1829.83616377803	1454261.32	1337.35
1	E07	2	RF	NA	Neutral	8	5.19193548387097	31.0467741935484	2.41102729461964	167286.019354839	1575.02131700214	1382909.7	1219.38
1	E07	3	RF	NA	Neutral	9	5.36661911554922	34.6847360912981	3.09709288404743	194109.641940086	1786.0929649285	1409500.2	1287.42
1	E08	1	RF	NA	Neutral	7	5.14680483592401	33.9326424870466	3.8609012240239	193773.029360967	1783.91510307477	1333080.77	1272.28
1	E08	2	RF	NA	Neutral	8	5.16916167664671	37.8517964071856	3.88159555794489	216992.230538922	1733.06609777835	1411111.9	1288.95
1	E08	3	RF	NA	Neutral	9	4.24346076458753	35.8229376257545	5.73640099532946	217472.356136821	1721.39287593502	1365342.2	1321.42
1	E09	1	MEX3C	NM_016626	sample	7	5.67086330935252	40.386690647482	3.44155672681283	236561.59352518	1752.68634521928	1510962.94	1331.61
1	E09	2	MEX3C	NM_016626	sample	8	5.95874587458746	36.6798679867987	2.78512350254208	203121.610561056	1814.02802925329	1489224.9	1349.63
1	E09	3	MEX3C	NM_016626	sample	9	5.6044776119403	32.6511194029851	2.82833196086239	186295.15858209	1732.48572492233	1451451.6	1261.1
1	E10	1	CDKN2C	NM_078626	sample	7	5.83916083916084	38.4848484848485	3.31502387678139	233632.086247086	2010.84445061543	1426742.55	1361.58
1	E10	2	CDKN2C	NM_078626	sample	8	5.39592760180996	38.4638009049774	4.05952067934419	235774.635746606	1839.66360178174	1310975.7	1304.87
1	E10	3	CDKN2C	NM_078626	sample	9	6.47736625514403	44.8065843621399	3.94027688665786	265694.997942387	2073.05431839342	1515991.3	1511.19
1	E11	1	SPEN	NM_015001	sample	7	3.99644128113879	28.2277580071174	2.86670867831244	178827.637010676	1390.25379440358	1131185.8	1006.76
1	E11	2	SPEN	NM_015001	sample	8	3.99061662198391	26.2171581769437	2.92631177849588	161666.943699732	1449.22464603622	1130192.5	1040.93
1	E11	3	SPEN	NM_015001	sample	9	3.28609625668449	21.7927807486631	2.28375407510534	140578.660427807	1248.42393460624	1012247.1	934.29
1	E12	1	ARID1B	NM_017519	sample	7	5.20425531914894	37.7872340425532	3.75810238411678	223066.977304965	1816.4897890424	1423773.24	1314.22
1	E12	2	ARID1B	NM_017519	sample	8	4.83309759547383	30.1131541725601	2.94788441822468	166035.900990099	1481.42021847392	1249259.5	1082.13
1	E12	3	ARID1B	NM_017519	sample	9	4.83884297520661	30.3264462809917	2.75347994573179	165718.549586777	1526.21886699869	1298936.7	1155.92
1	E13	1	ERCC4	NM_005236	sample	7	3.50086956521739	19.1773913043478	2.46728657373416	111699.525217391	1295.25020244963	982695.82	930.66
1	E13	2	ERCC4	NM_005236	sample	8	4.01075268817204	23.7066052227343	2.64073849372467	141452.775729647	1357.88286181884	1093659.6	962.23
1	E13	3	ERCC4	NM_005236	sample	9	4.34477379095164	21.5179407176287	2.07398551235903	117200.847113885	1319.51301924823	1039399.4	947.86
1	E14	1	ATR	NM_001184	sample	7	7.84189723320158	60.4505928853755	5.09061059815831	353819.705533597	2731.9448925403	2072505.98	1952.28
1	E14	2	ATR	NM_001184	sample	8	7.03557312252964	57.4703557312253	5.32411906749336	342115.531620553	2530.15133886473	1907775	1840.66
1	E14	3	ATR	NM_001184	sample	9	6.59216589861751	56.3364055299539	5.08532706937291	332025.01843318	2404.64487454157	1763961.7	1723.72
1	E15	1	STAG2	NM_006603	sample	7	5.34529147982063	31.4319880418535	3.03973112693726	169990.035874439	1705.04198003558	1252326.5	1214.74
1	E15	2	STAG2	NM_006603	sample	8	5.69076305220884	30.7898259705489	2.61717118705044	167774.785809906	1696.58449802926	1392353.3	1267.72
1	E15	3	STAG2	NM_006603	sample	9	4.75036927621861	24.7355982274741	2.0238531695275	128439.729689808	1388.9962839866	1152544.4	1028.75
1	E16	1	WRN	NM_000553	sample	7	5.65957446808511	33.5835866261398	3.09633360816111	191346.41337386	1754.61918852061	1482204.45	1288.91
1	E16	2	WRN	NM_000553	sample	8	5.91596638655462	35.9613445378151	3.71223140738195	200306.319327731	1897.68518970543	1504313.1	1391.57
1	E16	3	WRN	NM_000553	sample	9	5.44712990936556	31.2643504531722	3.20926533811095	176623.036253776	1823.84566881179	1496634.6	1345.79
1	E17	1	RF	NA	Neutral	7	4.94127516778523	34.9161073825503	3.07298799401758	210350.654362416	1732.93946740676	1385627.81	1237.51
1	E17	2	RF	NA	Neutral	8	5.02445652173913	29.5149456521739	2.71367357325251	165042.892663043	1618.62077398576	1327659.2	1169.71
1	E17	3	RF	NA	Neutral	9	4.21139101861993	26.2990142387733	2.41967066657602	144128.08871851	1413.88012759077	1115782.6	998.22
1	E18	1	RF	NA	Neutral	7	4.66964285714286	28.0200892857143	2.72115437449784	154849.293526786	1655.92229036424	1318033.86	1212.04
1	E18	2	RF	NA	Neutral	8	5.38197969543147	36.3375634517767	3.59104394702821	213632.035532995	1783.86246066972	1425166.6	1296.11
1	E18	3	RF	NA	Neutral	9	5.01322115384615	25.8028846153846	2.02754625118455	133466.085336538	1481.28206918787	1203802.9	1075.66
1	E19	1	RF	NA	Neutral	7	3.33057851239669	21.3278236914601	2.2976261747654	128936.198347107	1213.19460840621	929344.63	783.2
1	E19	2	RF	NA	Neutral	8	4.9177545691906	30.0535248041775	2.76251574295235	168835.378590078	1632.14719663305	1300037.5	1209.29
1	E19	3	RF	NA	Neutral	9	4.48152709359606	24.6908866995074	3.26462717971888	129459.945812808	1571.77708834232	1230725.1	1168.42
1	E20	1	RF	NA	Neutral	7	5.97985611510791	37.831654676259	3.61329984783968	213237.054676259	1890.06595192475	1537868.98	1387.72
1	E20	2	RF	NA	Neutral	8	5.23097826086957	31.0027173913043	2.97938140048181	171084.429347826	1741.94364495011	1393156.9	1292.61
1	E20	3	RF	NA	Neutral	9	5.99227202472952	34.8114374034003	2.71274112034224	191126.330757342	1842.95026131401	1513159.8	1331.85
1	E21	1	RF	NA	Neutral	7	5.19253910950662	32.5667870036101	2.77348575645375	187331.758122744	1710.46081534949	1368378.02	1229.64
1	E21	2	RF	NA	Neutral	8	5.25181950509461	35.6128093158661	3.78414999178158	205804.783114993	1771.66744866187	1413411.3	1304.74
1	E21	3	RF	NA	Neutral	9	5.84507042253521	37.9704225352113	3.91010844400183	220218.56056338	1957.36542026103	1569457.8	1419.03
1	E22	1	RF	NA	Neutral	7	4.47857142857143	28.0385714285714	3.51678512750595	162255.311428571	1599.488688219	1225940.89	1174.76
1	E22	2	RF	NA	Neutral	8	5.33580980683507	35.9034175334324	3.67098173479363	212396.410104012	1764.46420389784	1477835.3	1328.11
1	E22	3	RF	NA	Neutral	9	5.47839046199702	37.6318926974665	4.07283556926408	218777.93442623	1787.49172934997	1476561.1	1350.75
1	F03	1	OTNT	NA	Neutral	7	5.05109489051095	28.4452554744526	2.721989363935	152949.813868613	1578.5964883453	1216381.65	1161.26
1	F03	2	OTNT	NA	Neutral	8	4.38076923076923	26.4326923076923	1.98990282797552	150407.398076923	1366.62461208076	1128009.4	1020.72
1	F03	3	OTNT	NA	Neutral	9	5.05427974947808	37.0187891440501	3.15106458635715	223013.870563674	1713.8199295062	1501570.3	1337.13
1	F04	1	OTNT	NA	Neutral	7	5.48	41.912	4.07292297347704	243152.782	1851.53927352239	1379185.71	1323.85
1	F04	2	OTNT	NA	Neutral	8	5.22418136020151	38.4332493702771	3.88722740525095	229289.16372796	1669.53899101003	1389908.9	1223.91
1	F04	3	OTNT	NA	Neutral	9	4.67295597484277	30.2389937106918	3.03283739680433	179500.209643606	1634.5746586463	1291016.1	1199.53
1	F05	1	OTNT	NA	Neutral	7	5.31566820276498	36.3917050691244	3.16365550546526	208786.557603687	1678.87586870533	1374766.21	1258.78
1	F05	2	OTNT	NA	Neutral	8	5.78681318681319	38.8307692307692	3.09568330611773	224118.371428571	1799.44625490747	1366073.2	1309.96
1	F05	3	OTNT	NA	Neutral	9	5.38133874239351	31.3022312373225	2.70065546481136	167912.896551724	1663.08108916091	1300188.5	1183.59
1	F06	1	OTNT	NA	Neutral	7	5.18651685393258	35.3078651685393	3.21035989143405	212238.871910112	1714.02194311384	1400765.09	1286.3
1	F06	2	OTNT	NA	Neutral	8	5.39527027027027	32.527027027027	2.90500698132183	187161.565878378	1729.67387591525	1378499.6	1266.02
1	F06	3	OTNT	NA	Neutral	9	4.7012987012987	32.1948051948052	3.17286484434599	184931.933209647	1769.13399423133	1342710.9	1300.41
1	F07	1	OTNT	NA	Neutral	7	5.03522504892368	30.8023483365949	3.53095114860785	172350.301369863	1580.51210652935	1198568.65	1129.06
1	F07	2	OTNT	NA	Neutral	8	5.85551330798479	37.9277566539924	3.49916239838827	228768.157794677	1917.12358878216	1573019	1391.45
1	F07	3	OTNT	NA	Neutral	9	5.24953095684803	31.5947467166979	3.40013918986149	174710.150093809	1713.45067764235	1368140.2	1216.5
1	F08	1	OTNT	NA	Neutral	7	5.39662447257384	34.8839662447257	3.64299159930526	194643.738396624	1690.8350278743	1308747.21	1219.52
1	F08	2	OTNT	NA	Neutral	8	5.03248259860789	41.8283062645012	5.01738219884466	263829.935034803	1904.28968862824	1383173.2	1314.74
1	F08	3	OTNT	NA	Neutral	9	4.45256916996047	31.4545454545455	4.41069230438359	184702.375494071	1576.28709744457	1291643.1	1182.42
1	F09	1	PTPRB	NM_002837	sample	7	5.29411764705882	39.8694852941176	3.6338735035463	242279.59375	1842.4055836397	1428518.69	1303.39
1	F09	2	PTPRB	NM_002837	sample	8	5.68740279937792	41.3001555209953	3.89384131254883	240817.517884914	1908.68114823085	1516265.2	1415.62
1	F09	3	PTPRB	NM_002837	sample	9	5.7588785046729	40.618691588785	3.70669198029453	238290.2	1847.28396378731	1442580.4	1337.69
1	F10	1	WAS	NM_000377	sample	7	3.74659863945578	24.0102040816327	2.0313846648092	136887.238095238	1143.18866186199	982657.4	883.28
1	F10	2	WAS	NM_000377	sample	8	4.06530612244898	27.0632653061225	2.37459702973966	167409.628571429	1289.34744073523	1100559.9	962.55
1	F10	3	WAS	NM_000377	sample	9	4.38593155893536	26.8726235741445	2.59772511590029	154164.461977186	1398.42044373407	1187780.2	1032.21
1	F11	1	ODAM	NM_017855	sample	7	5.75300171526587	34.631217838765	3.16289127503596	188267.054888508	1757.74315995722	1300363.56	1197.58
1	F11	2	ODAM	NM_017855	sample	8	5.63023679417122	34.6429872495446	2.81648286386076	193956.670309654	1785.32343047033	1435934.8	1270.02
1	F11	3	ODAM	NM_017855	sample	9	4.93456614509246	28.4651493598862	2.69461074965017	155240.846372688	1625.72337827328	1289835.3	1132.69
1	F12	1	BRIP1	NM_032043	sample	7	4.26729559748428	26.6525157232704	2.45201484812575	152070.325471698	1417.63112942519	1162207.67	1051.23
1	F12	2	BRIP1	NM_032043	sample	8	4.80911680911681	29.8703703703704	2.55640295813985	171130.243589744	1557.48579055165	1282934.3	1157.89
1	F12	3	BRIP1	NM_032043	sample	9	4.23216601815824	25.7665369649805	2.72936127373431	150293.298313878	1586.81701886505	1261611.3	1150.47
1	F13	1	ATRX	NM_138270	sample	7	4.55574324324324	29.7753378378378	2.7112688311046	172500.047297297	1398.4840560818	1052023.08	989.24
1	F13	2	ATRX	NM_138270	sample	8	4.38025594149909	24.3583180987203	2.31236669870528	137201.303473492	1416.50768697178	1000441.8	944.71
1	F13	3	ATRX	NM_138270	sample	9	4.68513513513513	31.2405405405405	3.16270906221005	177882.840540541	1541.82471404396	1124432.5	1074.62
1	F14	1	PLXNB2	NM_012401	sample	7	3.875	21.9279661016949	2.32657082368766	129434.976694915	1183.28526249063	875071.83	793.72
1	F14	2	PLXNB2	NM_012401	sample	8	3.2705223880597	26.0037313432836	3.29781426994289	174174.617537313	1231.21221150622	911590.9	853.67
1	F14	3	PLXNB2	NM_012401	sample	9	3.34860557768924	21.4980079681275	2.37391053170271	132014.013944223	1161.2683884421	869099.4	784.9
1	F15	1	ZMYM2	NM_197968	sample	7	5.48675496688742	35.9023178807947	3.33485051969155	206690.516556291	1742.47231397706	1330039.96	1238.18
1	F15	2	ZMYM2	NM_197968	sample	8	4.34285714285714	26.1504761904762	3.04424773560057	152237.798095238	1485.34590862148	1155290.2	1024.51
1	F15	3	ZMYM2	NM_197968	sample	9	5.27428571428571	32.6757142857143	2.55749944301725	185779.03	1678.94027508695	1346659.8	1178.43
1	F16	1	MBD1	NM_015845	sample	7	3.804	22.088	2.48223653294418	131988.174	1273.81254711442	936659.21	864.03
1	F16	2	MBD1	NM_015845	sample	8	3.10416666666667	19.3	2.06687950999442	121364.914583333	1098.98206289804	861349.1	794.83
1	F16	3	MBD1	NM_015845	sample	9	3.26046511627907	19.0906976744186	2.07454179136506	108266.613953488	1133.05710558858	814676.8	768.76
1	F17	1	OTNT	NA	Neutral	7	5.63473053892216	37.2774451097804	3.87991684217459	222942.497005988	1819.80308167993	1420346.61	1320.09
1	F17	2	OTNT	NA	Neutral	8	5.43613707165109	36.601246105919	3.56462664690732	207551.042056075	1783.30349568294	1307579.5	1221.12
1	F17	3	OTNT	NA	Neutral	9	5.61438848920863	38.1395683453237	3.61818361554167	219229.975539568	1839.19092421892	1436784.5	1288.46
1	F18	1	OTNT	NA	Neutral	7	4.93108974358974	33.1730769230769	3.46909259301169	186839.692307692	1615.92334460254	1295520.72	1149.29
1	F18	2	OTNT	NA	Neutral	8	4.852	32.374	2.98693770227226	189519.87	1626.90448729997	1301257.7	1129.52
1	F18	3	OTNT	NA	Neutral	9	5.38435940099834	36.8851913477537	3.41104937212795	217694.427620632	1713.82160019403	1419168.9	1256.32
1	F19	1	OTNT	NA	Neutral	7	5.65365853658537	35.0747967479675	3.09175160577649	201738.087804878	1750.56632500356	1412573.73	1288.73
1	F19	2	OTNT	NA	Neutral	8	5.60335195530726	39.0893854748603	3.96631313357754	228563.113594041	1915.75094426069	1433991.4	1328.12
1	F19	3	OTNT	NA	Neutral	9	5.75613747954174	34.2815057283142	2.97645892553281	185852.099836334	1716.26327222763	1382785.6	1192.07
1	F20	1	OTNT	NA	Neutral	7	5.80669710806697	35.9452054794521	3.20066676140719	199027.290715373	1859.65573547799	1438334.52	1294.97
1	F20	2	OTNT	NA	Neutral	8	4.62314049586777	30.2809917355372	3.02879032537878	174078.646280992	1459.70515738345	1167057.9	1079.58
1	F20	3	OTNT	NA	Neutral	9	5.677471636953	38.0988654781199	3.5819433158424	223592.259319287	1887.09494216874	1516651.7	1365.15
1	F21	1	OTNT	NA	Neutral	7	5.03921568627451	37.3903743315508	3.55540573108202	226810.262032086	1665.48425593119	1282210.81	1169.48
1	F21	2	OTNT	NA	Neutral	8	5.70528455284553	38.0752032520325	3.71644080088271	232929.573170732	1993.56324075431	1494094.9	1398.83
1	F21	3	OTNT	NA	Neutral	9	5.2512077294686	29.4782608695652	2.59781194891832	168453.32689211	1657.70960013059	1241404.5	1164.16
1	F22	1	OTNT	NA	Neutral	7	6.27363184079602	38.2388059701493	3.47130582908105	216546.487562189	1947.61723804867	1543957.61	1401.17
1	F22	2	OTNT	NA	Neutral	8	4.95652173913043	36.3822463768116	3.77714040559674	227871.996376812	1776.25288595342	1362208.7	1278.53
1	F22	3	OTNT	NA	Neutral	9	6.37297297297297	41.4216216216216	3.44834626082334	240057.94954955	2045.77361596282	1620324.1	1531.25
1	G03	1	RF	NA	Neutral	7	5.57167530224525	35.3402417962003	3.29712827030885	190719.521588946	1779.57758087346	1418737.03	1315.81
1	G03	2	RF	NA	Neutral	8	5.01971326164875	30.9139784946237	2.92106609048866	164391.363799283	1540.93369656967	1313132.9	1153.45
1	G03	3	RF	NA	Neutral	9	4.85308056872038	26.2306477093207	2.72884390108248	137793.922590837	1574.81869773328	1256961.7	1156.07
1	G04	1	RF	NA	Neutral	7	5.26654740608229	39.2128801431127	4.01420020419201	237365.230769231	1853.25416879006	1462628.82	1364.77
1	G04	2	RF	NA	Neutral	8	5.3876582278481	38.504746835443	3.48870871616242	232327	1825.91427230238	1522908.3	1355.3
1	G04	3	RF	NA	Neutral	9	5.48051948051948	35.3564213564214	3.77457850106413	211587.506493506	1862.05874242162	1519466.6	1337.1
1	G05	1	RF	NA	Neutral	7	5.77171717171717	40.5494949494949	3.49902517030494	247443.163636364	1892.53273991038	1543228.54	1408.55
1	G05	2	RF	NA	Neutral	8	4.81761978361669	28.8964451313756	2.44483087444211	161000.851622875	1540.31087431286	1283472.6	1149.27
1	G05	3	RF	NA	Neutral	9	4.8892455858748	33.3113964686998	3.59413935424697	196733.21187801	1729.06619015413	1398998.5	1316.03
1	G06	1	RF	NA	Neutral	7	5.51960784313725	39.1882352941176	4.71591038711726	230135.821568627	1951.44494109567	1544094.02	1403.61
1	G06	2	RF	NA	Neutral	8	4.67138364779874	28.3191823899371	2.84642374119842	163628.716981132	1629.79704995494	1309947.3	1191.32
1	G06	3	RF	NA	Neutral	9	5.68248175182482	34.5711678832117	2.85033601710731	201129.509124088	1807.00707409598	1510480.4	1313.77
1	G07	1	RF	NA	Neutral	7	4.93265993265993	35.6632996632997	3.45652666742393	206832.468013468	1754.57044024667	1363624.53	1251.21
1	G07	2	RF	NA	Neutral	8	5.28667563930013	31.8263795423957	2.6957135385933	168842.833109017	1601.84363767097	1356783.5	1242.79
1	G07	3	RF	NA	Neutral	9	5.22441430332922	34.9482120838471	3.25653253115697	198200.665844636	1763.3146213186	1452913.9	1315.81
1	G08	1	RF	NA	Neutral	7	5.65470852017937	42.2062780269058	3.94253694950891	255724.686098655	1952.21868245905	1577204.87	1441.29
1	G08	2	RF	NA	Neutral	8	5.56349206349206	41.1845238095238	3.8367718590827	250390.871031746	1799.11800631174	1494256.3	1341.26
1	G08	3	RF	NA	Neutral	9	5.17488076311606	31.4944356120827	2.95508879174216	168382.658187599	1664.54155477598	1310234.5	1198.15
1	G09	1	BRCA1	NM_007298	sample	7	3.37988826815642	17.4189944134078	1.85164407292023	89279.1899441341	1024.19540289359	718546.48	639.25
1	G09	2	BRCA1	NM_007298	sample	8	3.37226277372263	23.0656934306569	2.6758497497086	139899.99513382	1139.52717392697	864597.8	774.84
1	G09	3	BRCA1	NM_007298	sample	9	2.96320346320346	16.9350649350649	1.77655311170441	93123.2943722944	970.342535029927	740586	662.31
1	G10	1	ASXL1	NM_015338	sample	7	4.38388625592417	35.4881516587678	3.63688059794686	233810.236966825	1691.83635522798	1229637.21	1192.66
1	G10	2	ASXL1	NM_015338	sample	8	4.63285024154589	29.8276972624799	3.94122701818445	178418.421900161	1618.97185032367	1196860.1	1136.28
1	G10	3	ASXL1	NM_015338	sample	9	4.99659863945578	37.1972789115646	3.74544671853874	230924.778911565	1700.30898883468	1322150.7	1234.43
1	G11	1	ASXL2	NM_018263	sample	7	5.03061224489796	31.3520408163265	3.30353826198887	191867.680272109	1653.63265788106	1389879.79	1208.36
1	G11	2	ASXL2	NM_018263	sample	8	5.00460829493088	34.4807987711214	2.89977022878735	206862.652841782	1664.92222696936	1394625	1248.63
1	G11	3	ASXL2	NM_018263	sample	9	4.70985915492958	29.4154929577465	2.20731533821401	168126.832394366	1445.34607678301	1264866.9	1110.2
1	G12	1	TP53BP1	NM_005657	sample	7	5.6140350877193	31.1210526315789	2.77886322581199	175746.663157895	1697.91368837772	1289612.98	1136.52
1	G12	2	TP53BP1	NM_005657	sample	8	5.22036474164134	32.1109422492401	3.12686082782718	179803.209726444	1671.42083875482	1222704.9	1166.17
1	G12	3	TP53BP1	NM_005657	sample	9	5.80897250361795	33.767004341534	3.34214145538511	185943.369030391	1903.16946919771	1412833.2	1318.79
1	G13	1	FAT1	NM_005245	sample	7	3.79663394109397	26.8737727910238	2.56499893648624	170747.711079944	1329.77542484349	1037745.04	905.24
1	G13	2	FAT1	NM_005245	sample	8	3.3	20.1402777777778	2.02757606787047	116208.475	1178.74881675281	895062.2	835.46
1	G13	3	FAT1	NM_005245	sample	9	3.94993742177722	23.9224030037547	2.00016066194984	136130.057571965	1216.62224817436	990708.9	846.19
1	G14	1	BAP1	NM_004656	sample	7	4.18074324324324	31.6081081081081	3.16204053303996	200078.587837838	1492.61047570763	1139219.29	1057.57
1	G14	2	BAP1	NM_004656	sample	8	5.58813559322034	43.9389830508475	3.89949434717392	285785.261016949	1946.88246201196	1519086.7	1376.75
1	G14	3	BAP1	NM_004656	sample	9	5.09032258064516	36.15	3.33973331523855	222731.214516129	1647.77114105869	1352889.1	1188.35
1	G15	1	ZNF516	NM_014643	sample	7	3.78995433789954	21.8356164383562	2.23671722886952	129019.420091324	1242.47139655789	936685.21	868.62
1	G15	2	ZNF516	NM_014643	sample	8	4.34446764091858	25.2713987473904	2.31430443592132	144590.549060543	1381.55068912948	1020987	929.23
1	G15	3	ZNF516	NM_014643	sample	9	4.48630136986301	24.6050228310502	2.36316846733885	148287.847031963	1313.93643317986	1012979.1	929.05
1	G16	1	GRIN2A	NM_000833	sample	7	5.33163265306122	34.9923469387755	3.26139981598999	194932.969387755	1669.22132181137	1297288.06	1179.29
1	G16	2	GRIN2A	NM_000833	sample	8	4.39731285988484	27.0537428023033	2.98904231819518	145179.10940499	1505.4410513355	1085288.1	1020.17
1	G16	3	GRIN2A	NM_000833	sample	9	5.71722846441948	32.9213483146067	2.84229221997204	180020.775280899	1656.37451928363	1391007.3	1214.48
1	G17	1	RF	NA	Neutral	7	6.092866756393	36.0565275908479	3.2582537471805	194267.916554509	1823.12167340144	1447541.72	1320.02
1	G17	2	RF	NA	Neutral	8	5.47435897435897	31.3346153846154	2.96436692359288	171919.888461538	1777.47297970232	1437670	1271.58
1	G17	3	RF	NA	Neutral	9	5.50392670157068	34.9319371727749	3.13528797132659	199517.12434555	1819.61932901968	1477154.6	1364.28
1	G18	1	RF	NA	Neutral	7	5.83584905660377	38.5396226415094	3.42910997009547	224232.309433962	1877.46542801868	1480452.05	1338.88
1	G18	2	RF	NA	Neutral	8	5.6256880733945	39.5651376146789	3.44044787032504	231701.649541284	1851.29319334255	1459359.4	1338.73
1	G18	3	RF	NA	Neutral	9	5.6356050069541	35.4478442280946	3.13208036844296	187661.399165508	1789.55321976027	1479987.1	1308.8
1	G19	1	RF	NA	Neutral	7	5.62641509433962	44.0679245283019	4.91148949851552	274903.711320755	1969.36222264462	1602148.54	1417.5
1	G19	2	RF	NA	Neutral	8	5.13194444444444	31.6763888888889	3.10841199107299	183797.877777778	1710.00767023478	1362954.9	1248.51
1	G19	3	RF	NA	Neutral	9	4.6146408839779	28.5883977900553	2.90085163600244	161067.39640884	1554.6369990636	1240968.4	1145.6
1	G20	1	RF	NA	Neutral	7	6.01056338028169	41.8204225352113	3.65512252900078	240775.271126761	1946.97626135749	1559712.44	1431.37
1	G20	2	RF	NA	Neutral	8	6.53470919324578	39.6866791744841	3.54414324423091	226348.238273921	2018.77312515676	1502053.3	1418.13
1	G20	3	RF	NA	Neutral	9	5.83676975945017	40.2164948453608	4.29259845009421	234597.534364261	1989.85579925007	1557826.8	1426.16
1	G21	1	RF	NA	Neutral	7	5.02599388379205	36.0642201834862	2.97180895028568	205795.695718654	1709.21558221419	1373840.13	1261.12
1	G21	2	RF	NA	Neutral	8	6.21565731166913	41.1181683899557	3.41764591798698	236543.090103397	1952.43042120828	1636224.5	1469.77
1	G21	3	RF	NA	Neutral	9	5.90258751902588	34.5281582952816	3.24639845177341	196125.063926941	1772.9198627143	1462513.9	1298.04
1	G22	1	RF	NA	Neutral	7	5.27083333333333	40.44375	4.59909318871107	257059.645833333	2036.87376347189	1517242.49	1447.21
1	G22	2	RF	NA	Neutral	8	6.19716088328076	38.7555205047319	3.39793298012299	221709.154574132	2031.86214180016	1614536.4	1476.53
1	G22	3	RF	NA	Neutral	9	5.53191489361702	36.09726443769	3.39669758991901	208925.124620061	1939.94493986922	1495485.8	1410.88
1	H03	1	CHEK1	NA	Positive	7	4.84955752212389	48.7654867256637	4.81768969774844	331290.115044248	2021.05041332454	1503143.52	1384.52
1	H03	2	CHEK1	NA	Positive	8	6.08444444444444	52.8977777777778	4.75766917782532	323748.342222222	2044.22049811946	1613101.5	1387.82
1	H03	3	CHEK1	NA	Positive	9	5.90654205607477	57.7523364485981	5.93618956066906	365866.23364486	2216.36088441582	1711179.1	1563.6
1	H04	1	CHEK1	NA	Positive	7	6.77319587628866	54.0515463917526	5.6433332367823	329016.24742268	2461.23184532824	1599927.52	1570.98
1	H04	2	CHEK1	NA	Positive	8	5.65591397849462	56.3763440860215	7.30961339466342	369246.580645161	2507.44277683527	1568044.2	1701.74
1	H04	3	CHEK1	NA	Positive	9	5.82843137254902	53.2745098039216	4.97052977233753	330068.06372549	2136.31096774527	1655728.7	1481.26
1	H05	1	CHEK1	NA	Positive	7	5.19724770642202	46.7018348623853	5.12072433123826	302838.233944954	2048.79787587515	1499504.58	1403.93
1	H05	2	CHEK1	NA	Positive	8	6.54794520547945	52.9771689497717	5.6542930609978	326152.99086758	2392.98092442905	1684078.1	1598.22
1	H05	3	CHEK1	NA	Positive	9	5.31358885017422	42.8675958188153	4.40534181660975	262095.540069686	1823.43522433513	1372912.7	1262.07
1	H06	1	CHEK1	NA	Positive	7	4.36448598130841	44.018691588785	6.08083952533245	291353.859813084	2436.26195146355	1559020.29	1614.07
1	H06	2	CHEK1	NA	Positive	8	5.08	44.8685714285714	5.97037133770516	285853.171428571	2024.06123045668	1414477.1	1321.88
1	H06	3	CHEK1	NA	Positive	9	4.73568281938326	42.8502202643172	5.46890189016506	268690.894273128	2079.28836508326	1379728.3	1371.45
1	H07	1	CHEK1	NA	Positive	7	6.39763779527559	60.4448818897638	6.34723946380647	392548.822834646	2549.18275849461	1776610.19	1712.85
1	H07	2	CHEK1	NA	Positive	8	6.34628975265018	57.6113074204947	5.83400132388714	360776.607773852	2340.39599177152	1752499	1591.56
1	H07	3	CHEK1	NA	Positive	9	5.2280701754386	44.1374269005848	5.36574029925243	270689.842105263	2142.93502962394	1471004.9	1435.09
1	H08	1	CHEK1	NA	Positive	7	5.97073170731707	57.219512195122	6.01003414713601	361845.814634146	2342.12671822867	1627823.81	1541.36
1	H08	2	CHEK1	NA	Positive	8	6.0990099009901	57.1980198019802	5.22719923333283	366654.737623762	2177.62692840393	1617685.2	1467.88
1	H08	3	CHEK1	NA	Positive	9	6.37931034482759	55.6206896551724	4.78246534466819	346757.715517241	2272.48845689066	1621808.2	1535.41
1	H09	1	NOTCH2	NM_024408	sample	7	4.68372943327239	30.8683729433272	2.41042606527441	193546.720292505	1508.70451178754	1197277.33	1118.22
1	H09	2	NOTCH2	NM_024408	sample	8	4.17492260061919	24.7213622291022	2.35893380359225	134217.445820433	1402.70332836499	1067083.4	1003.37
1	H09	3	NOTCH2	NM_024408	sample	9	5.7339593114241	35.6854460093897	3.0678892583579	209177.779342723	1753.78406539672	1399868.3	1272.65
1	H10	1	FANCM	NM_020937	sample	7	3.98341625207297	23.5091210613599	2.13669862795508	139520.950248756	1256.50953973589	1063810.49	954.48
1	H10	2	FANCM	NM_020937	sample	8	3.19349005424955	20.0397830018083	2.28559409691125	119978.245931284	1249.8417958771	1004029	930.11
1	H10	3	FANCM	NM_020937	sample	9	3.6386292834891	22.9750778816199	2.44551055414973	138513.565420561	1280.97279658254	1074352.3	983.33
1	H11	1	RASA1	NM_022650	sample	7	5.12730061349693	38.8911042944785	3.97517440959732	237195.087423313	1898.98650480804	1538643.29	1419.18
1	H11	2	RASA1	NM_022650	sample	8	5.51943462897527	35.9081272084806	3.30662681306055	201010.584805654	1778.60937174029	1463312.5	1331.72
1	H11	3	RASA1	NM_022650	sample	9	6.00910746812386	47.6812386156648	4.50569862219432	285163.976320583	2028.0984641418	1651517.4	1511.74
1	H12	1	KDM5C	NM_004187	sample	7	4.57920792079208	29.9851485148515	2.91320217040455	172366.45379538	1609.84496235909	1358588.12	1250.7
1	H12	2	KDM5C	NM_004187	sample	8	5.31699846860643	33.9693721286371	2.96659321509676	196984.13323124	1696.93191955875	1437102.4	1282.68
1	H12	3	KDM5C	NM_004187	sample	9	4.58727569331158	30.9412724306688	3.16756529933536	194362.389885807	1667.64220248371	1366807.9	1234.97
1	H13	1	FAS	NA	sample	7	3.86823104693141	32.0523465703971	3.12753071092377	211255.877256318	1521.50069745434	1246847.35	1151.81
1	H13	2	FAS	NA	sample	8	4.21673525377229	29.2743484224966	2.99231345842382	179475.459533608	1547.03648437914	1241500.2	1143.89
1	H13	3	FAS	NA	sample	9	4.88673621460507	35.6304023845007	3.84706028892678	211968.020864382	1662.90561456652	1324566.2	1208.3
1	H14	1	PTPRC	NR_052021	sample	7	4.99840510366826	31.8022328548644	2.69770178360528	178895.259968102	1564.71996841479	1307448	1151.37
1	H14	2	PTPRC	NR_052021	sample	8	5.03894472361809	29.1394472361809	2.81517835857759	159880.780150754	1589.38175969128	1338126.7	1161.94
1	H14	3	PTPRC	NR_052021	sample	9	4.59238363892807	29.0437235543018	2.88538605887224	169343.502115656	1558.18886712113	1273430.6	1125.87
1	H15	1	PTPRU	NM_133178	sample	7	5.30894308943089	40.0040650406504	4.31411395522598	251249.012195122	1894.99110273269	1486936.64	1372.91
1	H15	2	PTPRU	NM_133178	sample	8	5.75089605734767	40.6774193548387	4.12713729274746	245179.915770609	1901.69332047553	1512624.6	1397.71
1	H15	3	PTPRU	NM_133178	sample	9	6.19264448336252	46.8038528896672	4.3129255879396	303025.357267951	2061.40873703144	1615847.3	1483.39
1	H16	1	FUBP1	NM_003902	sample	7	4.42757009345794	26.5747663551402	2.71629004251973	155486.497663551	1521.11602771732	1173020.63	1085.8
1	H16	2	FUBP1	NM_003902	sample	8	4.3859649122807	26.9005847953216	2.39554675625626	169927.483430799	1474.15200596783	1212599.5	1083.95
1	H16	3	FUBP1	NM_003902	sample	9	4.72359154929578	28.1267605633803	2.57723413738372	162249.783450704	1525.37066704478	1295598.9	1139.56
1	H17	1	CHEK1	NA	Positive	7	7.07246376811594	65.1159420289855	7.85371634648637	406450.144927536	2723.18970615954	1832546.67	1819.45
1	H17	2	CHEK1	NA	Positive	8	5.75084175084175	49.3737373737374	4.94571793422874	313967.777777778	2121.22361107383	1533928.6	1357.72
1	H17	3	CHEK1	NA	Positive	9	6.58736059479554	52.5836431226766	4.23880862641887	339365.657992565	2196.63785941012	1623407.6	1470.78
1	H18	1	CHEK1	NA	Positive	7	5.58767772511848	54.9763033175355	5.82329913844604	349555.777251185	2280.03600677531	1536014.09	1503.05
1	H18	2	CHEK1	NA	Positive	8	5.265625	57.3645833333333	6.20882427065413	366336.390625	2216.94011871307	1491155.4	1459.78
1	H18	3	CHEK1	NA	Positive	9	5.86075949367089	55.42194092827	7.54649113581811	372402.928270042	2413.54796382025	1591810.1	1583.89
1	H19	1	CHEK1	NA	Positive	7	6.07522123893805	56.3849557522124	6.68152452289765	362667.721238938	2359.14377747427	1497433.26	1576.39
1	H19	2	CHEK1	NA	Positive	8	4.43915343915344	52.7883597883598	10.6842760303902	356219.306878307	2382.82614964419	1371298.7	1463.24
1	H19	3	CHEK1	NA	Positive	9	6.55038759689922	55.1356589147287	5.48795995326311	348300.868217054	2344.63856704328	1713438.7	1514.91
1	H20	1	CHEK1	NA	Positive	7	5.66666666666667	57.5084745762712	6.88885001350928	362031.429378531	2334.00590124377	1490549.01	1507.69
1	H20	2	CHEK1	NA	Positive	8	5.20379146919431	44.4691943127962	4.59437385462953	275106.379146919	1990.08012319679	1394106.3	1311.72
1	H20	3	CHEK1	NA	Positive	9	5.31838565022422	44.1928251121076	4.12803567494165	258990.452914798	1843.12479515019	1319856.9	1172.23
1	H21	1	CHEK1	NA	Positive	7	5.23414634146341	43.4585365853659	5.37851215137667	258419.27804878	2055.91343006628	1304578.8	1271.89
1	H21	2	CHEK1	NA	Positive	8	5.46666666666667	51.852380952381	5.01374917297786	341032.076190476	2064.35099292309	1541728.3	1349.28
1	H21	3	CHEK1	NA	Positive	9	6.13191489361702	53.5617021276596	5.71746547249313	334226.6	2234.86742636234	1475031.2	1465.72
1	H22	1	CHEK1	NA	Positive	7	5.24752475247525	49.7227722772277	5.22618776022426	327258.49009901	2206.33503980664	1376591.79	1401.64
1	H22	2	CHEK1	NA	Positive	8	5.27380952380952	59.7142857142857	7.20780934187345	415121.345238095	2184.96679958987	1593627.6	1485.47
1	H22	3	CHEK1	NA	Positive	9	3.97692307692308	30.2384615384615	3.81629371138903	177906.330769231	1459.01460724832	1008718.3	936.76
1	I03	1	RPA32	NA	Positive	7	7.02168021680217	49.6043360433604	5.86949785754388	290120.894308943	2142.79192579122	1585210.64	1380.92
1	I03	2	RPA32	NA	Positive	8	5.85878962536023	36.6801152737752	3.58510976027952	211799.475504323	1860.70520113661	1354678	1182.43
1	I03	3	RPA32	NA	Positive	9	7.37751004016064	49.9196787148594	3.84332947869432	276185.136546185	1892.75256396133	1618576.9	1258.77
1	I04	1	RPA32	NA	Positive	7	6.14241486068111	41.2260061919505	4.8111201021453	253896.464396285	1863.04135256862	1402633.55	1218.13
1	I04	2	RPA32	NA	Positive	8	7.09621993127148	46.254295532646	4.29279786967804	253241.041237113	1972.08336990046	1531277	1238.91
1	I04	3	RPA32	NA	Positive	9	6.2398753894081	38.0404984423676	3.06896916297853	207806.342679128	1704.60222093886	1406179.1	1144
1	I05	1	RPA32	NA	Positive	7	5.94472361809045	47.3592964824121	5.62985733030053	291227.989949749	2007.60536262955	1522983.87	1345.59
1	I05	2	RPA32	NA	Positive	8	6.61927710843374	51.8409638554217	4.41491287639187	300354.8	2001.37727459806	1687274.2	1374.33
1	I05	3	RPA32	NA	Positive	9	6.56852791878173	46.6294416243655	5.30367512071254	271333.421319797	2000.1470241855	1520779.4	1298.91
1	I06	1	RPA32	NA	Positive	7	6.78885630498534	51.891495601173	5.34762776650845	305713.114369501	2200.72722711361	1639423.95	1448.04
1	I06	2	RPA32	NA	Positive	8	6.70712401055409	49.7044854881267	5.33479495559415	298749.643799472	2081.71534832296	1620603.1	1399.49
1	I06	3	RPA32	NA	Positive	9	5.76923076923077	44.0198511166253	5.31674507814382	259858.394540943	1893.83563064407	1484691.1	1225.09
1	I07	1	RPA32	NA	Positive	7	6.64102564102564	52.4179487179487	5.45567379138246	304679.694871795	2146.25300712005	1712568.54	1456.7
1	I07	2	RPA32	NA	Positive	8	7.47428571428571	57.9457142857143	6.09482330006125	354803.86	2303.34843194908	1783413.1	1462.64
1	I07	3	RPA32	NA	Positive	9	5.56692913385827	41.3280839895013	4.22396041251579	240573.049868766	1850.66771096094	1443039	1238.92
1	I08	1	RPA32	NA	Positive	7	6.21264367816092	56.8965517241379	6.83319329319938	358161.83908046	2321.60054679072	1705419.98	1543.86
1	I08	2	RPA32	NA	Positive	8	6.15116279069767	43.2122093023256	4.15563711579262	251682.89244186	2048.83882682237	1526480.3	1300.62
1	I08	3	RPA32	NA	Positive	9	5.8719512195122	39.5060975609756	3.85042334543873	219102.707317073	1832.58710419515	1341071	1152.32
1	I09	1	ARHGAP35	NM_004491	sample	7	5.19938650306749	27.3972392638037	2.54879009084229	145807.846625767	1685.21709486427	1291659.12	1181.54
1	I09	2	ARHGAP35	NM_004491	sample	8	4.41824440619621	26.1927710843373	2.46421654328931	142366.972461274	1528.93486473875	1150719.6	1090.74
1	I09	3	ARHGAP35	NM_004491	sample	9	4.92550143266476	27.8997134670487	2.463843437594	150821.565902579	1606.62462382848	1295851	1214.43
1	I10	1	AHNAK	NM_024060	sample	7	2.87477638640429	14.0089445438283	1.46820462134022	66020.1806797853	892.825495465837	760192.75	642.73
1	I10	2	AHNAK	NM_024060	sample	8	3.47972972972973	19.7533783783784	1.80861555596456	110061.471283784	1059.01105110278	966751	810.76
1	I10	3	AHNAK	NM_024060	sample	9	3.08781362007168	15.2777777777778	1.96241010405511	80731.9659498208	1020.7130254495	863630.3	753.78
1	I11	1	SH2B3	NM_005475	sample	7	3.5872801082544	19.9079837618403	1.995293437326	108872.301759134	1229.11803473656	1102054.75	939.3
1	I11	2	SH2B3	NM_005475	sample	8	3.76377952755906	23.4740157480315	2.10152213093503	137031.456692913	1248.59691480481	1086136.5	963.65
1	I11	3	SH2B3	NM_005475	sample	9	4.31902718168813	23.0185979971388	2.06162200992955	122540.503576538	1412.80085730136	1193454.8	1039.61
1	I12	1	MSH2	NM_000251	sample	7	5.76748251748252	43.3181818181818	4.58996335078106	257017.33041958	2041.32126787044	1529066.5	1493.97
1	I12	2	MSH2	NM_000251	sample	8	6.35471698113208	50.177358490566	4.95886418870453	300966.337735849	2148.25864739632	1707007.7	1610.09
1	I12	3	MSH2	NM_000251	sample	9	5.17021276595745	33.387537993921	4.1419921666139	185830.475683891	1905.55431429416	1451349.2	1424.61
1	I13	1	NOTCH1	NM_017617	sample	7	5.57369255150555	38.4992076069731	3.69718530443067	237945.998415214	1888.07944471244	1505646.74	1361.54
1	I13	2	NOTCH1	NM_017617	sample	8	5.35122699386503	36.340490797546	3.28736559481923	212451.165644172	1785.72224563014	1451537.4	1339.99
1	I13	3	NOTCH1	NM_017617	sample	9	4.41267123287671	29.3356164383562	2.82950075724531	175146.967465753	1617.01408280602	1271236.8	1217.61
1	I14	1	RAD51	NM_133487	sample	7	2.25986842105263	13.0065789473684	2.14757110358991	78862.7565789474	944.480954542679	609427.93	602.73
1	I14	2	RAD51	NM_133487	sample	8	2.68227424749164	14.7257525083612	1.30839020079277	73355.0802675585	800.547329106753	654666.6	522.43
1	I14	3	RAD51	NM_133487	sample	9	2.36214953271028	18.2429906542056	2.7715665189647	114645.518691589	927.690093526073	723410.5	625.96
1	I15	1	ZFHX4	NM_024721	sample	7	3.84502446982055	18.6672104404568	2.07661347172919	97341.955954323	1336.99538240851	970588.75	876.8
1	I15	2	ZFHX4	NM_024721	sample	8	4.08849557522124	19.7752212389381	2.01571736945983	106065.922123894	1288.70177540927	951313.1	858.58
1	I15	3	ZFHX4	NM_024721	sample	9	4.39028213166144	22.9373040752351	2.70354132557651	130802.152037618	1398.28843440327	1086951.9	959.86
1	I16	1	KMT2C	NM_170606	sample	7	4.65	26.3325	2.25954966865	145942.085	1350.08950579934	1077815.53	974.23
1	I16	2	KMT2C	NM_170606	sample	8	4.23284823284823	28.5550935550936	3.08988462928912	170447.004158004	1446.79771322556	1146841.8	1013.86
1	I16	3	KMT2C	NM_170606	sample	9	5.18307086614173	29.4192913385827	3.28046808832613	171506.220472441	1627.39596022437	1291512.4	1116.69
1	I17	1	RPA32	NA	Positive	7	7.5	53.4039735099338	5.51184524994484	303166.48013245	2123.41988351021	1705885.8	1420.02
1	I17	2	RPA32	NA	Positive	8	7.71469740634006	56.0605187319885	5.83152764218771	341296.193083573	2314.86408644317	1755736.8	1509.1
1	I17	3	RPA32	NA	Positive	9	7.14089347079038	50.53264604811	3.92110194618013	290291.003436426	1980.06576564613	1626713.5	1330.54
1	I18	1	RPA32	NA	Positive	7	6.55862068965517	40.4931034482759	4.36691289351177	246666.65862069	2054.45415139386	1429676.26	1241.22
1	I18	2	RPA32	NA	Positive	8	7.3469387755102	58.0714285714286	5.64309394155164	352401.724489796	2280.32393907916	1706567.8	1528.17
1	I18	3	RPA32	NA	Positive	9	6.35294117647059	48.7904411764706	4.83058959249117	292620.393382353	2037.64022038892	1565558.2	1302.64
1	I19	1	RPA32	NA	Positive	7	5.80177514792899	47.9437869822485	6.07220123913131	302134.828402367	1980.99960452045	1416174.27	1313.08
1	I19	2	RPA32	NA	Positive	8	6.40055248618784	52.5718232044199	5.00304889990029	325400.317679558	2031.38790094251	1581554.4	1357.38
1	I19	3	RPA32	NA	Positive	9	6.55497382198953	51.4109947643979	6.43127312298775	324705.505235602	2184.61153006379	1632606.7	1410.12
1	I20	1	RPA32	NA	Positive	7	6.70684039087948	61.228013029316	5.86872020947146	399909.299674267	2173.689132556	1736804.37	1473.07
1	I20	2	RPA32	NA	Positive	8	7.01612903225806	51.9064516129032	4.43534135469734	313045.267741936	2021.0590977336	1704327	1351.05
1	I20	3	RPA32	NA	Positive	9	6.896	49.064	5.19796425921091	309028.136	2181.45079162495	1510792.3	1328.55
1	I21	1	RPA32	NA	Positive	7	7.15962441314554	54.0070422535211	5.31505178883441	326373.856807512	2164.60481081201	1673774.65	1442.13
1	I21	2	RPA32	NA	Positive	8	7.32009345794393	49.9789719626168	4.77295821039499	304275.310747664	2190.92209777104	1649421.1	1391.41
1	I21	3	RPA32	NA	Positive	9	6.38648648648649	51.9810810810811	4.89707302642618	322392.932432432	2067.11029175473	1586563	1362.09
1	I22	1	RPA32	NA	Positive	7	6.58522727272727	47.0568181818182	4.57205949767872	286213.823863636	2019.62448284858	1551886.31	1264.98
1	I22	2	RPA32	NA	Positive	8	6.64705882352941	53.2352941176471	6.22046845629331	333973.91503268	2135.69380301254	1589807.4	1329.92
1	I22	3	RPA32	NA	Positive	9	6.28350515463918	48.2036082474227	5.66568602385161	297764.574742268	2056.89088411994	1469734	1338.19
1	J03	1	ATR	NA	Positive	7	7.58139534883721	57.2198731501057	4.46152577861608	314761.566596195	2419.71399592757	1952147.17	1779.63
1	J03	2	ATR	NA	Positive	8	6.82725527831094	43.0998080614203	4.1010513715588	225054.550863724	2292.71613939482	1725295	1681.05
1	J03	3	ATR	NA	Positive	9	4.75704225352113	20.8855633802817	1.83734091341777	90080.698943662	1481.29041491427	1272992.8	1167.58
1	J04	1	ATR	NA	Positive	7	6.8625678119349	51.9258589511754	4.36175665187608	290496.703435805	2363.83887642551	1814348.51	1724.97
1	J04	2	ATR	NA	Positive	8	7.27329192546584	52.9482401656315	5.00093240192902	304392.277432712	2642.79543072512	1956539.4	1905.8
1	J04	3	ATR	NA	Positive	9	6.63300970873786	39.3281553398058	3.3851034085708	197371.359223301	2108.54796113591	1652041.6	1540.96
1	J05	1	ATR	NA	Positive	7	8.13322091062395	60.2900505902192	5.19377923023467	330627.430016863	2621.51894618414	2086991.46	1961.63
1	J05	2	ATR	NA	Positive	8	7.24923076923077	44.3123076923077	3.94251095600088	226737.730769231	2279.59267765846	1780510.5	1680.98
1	J05	3	ATR	NA	Positive	9	7.01931034482759	45.6234482758621	4.38420302056265	238834.902068966	2333.73431443024	1796128.7	1727.92
1	J06	1	ATR	NA	Positive	7	8.05787781350482	55.8102893890675	4.95431125911205	297444.242765273	2526.20692976141	1987095.84	1853.59
1	J06	2	ATR	NA	Positive	8	7.64909390444811	57.9028006589786	4.86473922563023	312037.970345964	2497.15885656847	1950708.8	1846.7
1	J06	3	ATR	NA	Positive	9	6.93298059964727	47.9329805996473	4.21943892022129	263680.486772487	2243.83479951163	1776019.1	1673.62
1	J07	1	ATR	NA	Positive	7	7.30886075949367	49.4329113924051	3.65033382511601	262484.33164557	2137.43670860486	1706195.72	1564.35
1	J07	2	ATR	NA	Positive	8	6.70556552962298	48.0754039497307	4.46547745571476	273691.236983842	2268.2009713659	1750471.9	1654.83
1	J07	3	ATR	NA	Positive	9	6.13211009174312	48.1119266055046	4.12672160882718	265772.812844037	2072.22969665219	1674152.9	1548.4
1	J08	1	ATR	NA	Positive	7	6.11789473684211	40.04	4.21070896051702	201569.991578947	2081.213415293	1590926.02	1548.93
1	J08	2	ATR	NA	Positive	8	8.04157549234136	54.562363238512	4.94527570197368	290361.516411379	2638.3807097241	2078215.5	1942.51
1	J08	3	ATR	NA	Positive	9	6.13229571984436	37.7081712062257	3.11188769102779	199975.745136187	2122.79608849258	1652268.1	1589.63
1	J09	1	STIM1	NM_003156	sample	7	3.6747572815534	20.9101941747573	1.69173320046911	108805.762135922	1108.20963146287	948932.94	858.28
1	J09	2	STIM1	NM_003156	sample	8	4.75280898876404	32.3348314606742	2.66335946228951	191642.103370787	1479.84716356681	1217196.9	1109.21
1	J09	3	STIM1	NM_003156	sample	9	3.49387755102041	22.2816326530612	2.31488820344202	130770.514285714	1275.61214040185	988734	927.9
1	J10	1	DICER1	NM_030621	sample	7	5.31351351351351	36.3405405405405	3.69337021430957	205203.405405405	1682.37180004239	1263835.99	1191.56
1	J10	2	DICER1	NM_030621	sample	8	5.40176600441501	40.476821192053	4.33868359996939	244551.165562914	1839.00630070757	1423919.2	1320.38
1	J10	3	DICER1	NM_030621	sample	9	5.5320197044335	32.1724137931034	2.96287097204938	173303.041871921	1696.72154388978	1244540.8	1155.78
1	J11	1	PASK	NM_015148	sample	7	4.83457526080477	28.6572280178838	2.35078414370608	157201.48733234	1426.66305982937	1147178.55	1013.43
1	J11	2	PASK	NM_015148	sample	8	4.71196454948301	27.109305760709	2.68925745045751	154791.737075332	1434.16919567385	1266609.9	1110.92
1	J11	3	PASK	NM_015148	sample	9	5	29.9689807976366	2.8386782270339	167839.220088626	1589.63001548006	1317922.9	1168.33
1	J12	1	EZH2	NM_152998	sample	7	4.51851851851852	26.8302469135802	3.93347933915041	155522.388888889	1622.52316041711	1100858.28	1044.34
1	J12	2	EZH2	NM_152998	sample	8	4.22645739910314	30.6838565022422	3.56066978932915	188669.486547085	1594.33524146415	1125794.6	1058.62
1	J12	3	EZH2	NM_152998	sample	9	4.68051948051948	32.2233766233766	3.73499887417542	193714.064935065	1690.27182761064	1220671.7	1168.04
1	J13	1	ATF7IP	NM_018179	sample	7	4.36384439359268	28.2745995423341	3.35456682528705	173814.988558352	1573.8148164419	1045576.09	993.76
1	J13	2	ATF7IP	NM_018179	sample	8	4.13704496788009	25.5310492505353	2.68314506209698	150908.790149893	1360.55790912229	1045656.5	982.9
1	J13	3	ATF7IP	NM_018179	sample	9	4.89703315881326	27.5724258289703	2.43678719529894	152610.376963351	1396.4140596918	1148837.6	1046.93
1	J14	1	RB1	NM_000321	sample	7	5.10569105691057	32.2662601626016	2.88288855813048	184538.542682927	1591.91913110769	1284973.6	1161.39
1	J14	2	RB1	NM_000321	sample	8	6.1015037593985	41.8458646616541	4.18703527621522	249499.541353383	2023.34718083832	1571323.3	1468.33
1	J14	3	RB1	NM_000321	sample	9	5.03456790123457	32.0925925925926	2.76543824633306	179625.186419753	1672.79132636735	1443288.6	1291.2
1	J15	1	RPA2	NM_002946	sample	7	7.1628664495114	50.0390879478827	4.1371716467663	320544.403908795	2127.67835158408	1728992.51	1409.82
1	J15	2	RPA2	NM_002946	sample	8	5.79083094555874	36.4183381088825	3.26545098403352	214228.830945559	1843.70731813468	1356525.9	1122.06
1	J15	3	RPA2	NM_002946	sample	9	6.65203761755486	41.307210031348	4.04715558744824	219844.310344828	1857.73198761624	1408160.5	1158.01
1	J16	1	RPS2	NM_002952	sample	7	0.569444444444444	1.79513888888889	0.546162504607377	6768.01736111111	276.214922304836	231679.31	215.21
1	J16	2	RPS2	NM_002952	sample	8	1.11284046692607	3.61867704280156	0.620298123699655	10407.9455252918	354.959117957736	279285	246.86
1	J16	3	RPS2	NM_002952	sample	9	1.264	6.448	2.39672695218438	38112.576	490.932341047432	333235	314.39
1	J17	1	ATR	NA	Positive	7	7.37950664136622	53.2447817836812	4.57889611986915	289914.168880455	2441.09850565021	1931991.86	1793.99
1	J17	2	ATR	NA	Positive	8	7.26436781609195	60.2827586206897	5.3803166576519	350703.15862069	2532.50838356511	2046227.9	1894.69
1	J17	3	ATR	NA	Positive	9	6.94921875	49.87890625	4.53437948536024	267919.85546875	2329.72385627931	1762987.1	1693.97
1	J18	1	ATR	NA	Positive	7	6.1242774566474	50.6791907514451	5.17218620075768	292169.054913295	2258.97125253298	1733304.91	1605.6
1	J18	2	ATR	NA	Positive	8	7.13793103448276	57.1425287356322	5.41223004324018	335869.190804598	2592.21869125285	1959822.9	1837.92
1	J18	3	ATR	NA	Positive	9	7.29222520107239	52.1233243967828	4.80332354335637	289542.123324397	2517.55932655967	1852335.2	1805.56
1	J19	1	ATR	NA	Positive	7	7.52038834951456	64.0310679611651	5.89148804017917	377627.794174757	2592.41159984475	2016980.85	1876.51
1	J19	2	ATR	NA	Positive	8	7.72335600907029	63.5147392290249	5.27424861673332	354735.473922902	2552.05626150484	1937652.2	1852.37
1	J19	3	ATR	NA	Positive	9	6.31272727272727	51.4527272727273	4.72758069318592	303677.903636364	2240.88026135976	1691682.1	1635.4
1	J20	1	ATR	NA	Positive	7	7.32216494845361	60.298969072165	5.8075132449583	358007.175257732	2505.67999644524	1906938.37	1805.38
1	J20	2	ATR	NA	Positive	8	6.99769053117783	56.1570438799076	6.01578332955514	307774.19630485	2524.70050245485	1910622	1901.29
1	J20	3	ATR	NA	Positive	9	7.44419642857143	62.9598214285714	6.51929254999084	354499.901785714	2674.10674618549	1885207.4	1925.34
1	J21	1	ATR	NA	Positive	7	8.03315881326353	66.7661431064572	6.04056357570279	366264.089005236	2711.97412204051	2084981.13	1989.98
1	J21	2	ATR	NA	Positive	8	7.31777378815081	67.3913824057451	5.85876285378625	387393.409335727	2565.71438763877	2001017.7	1911.4
1	J21	3	ATR	NA	Positive	9	5.98157894736842	48.7473684210526	4.20206237172852	271461.280263158	2017.8013828882	1581000.1	1534.65
1	J22	1	ATR	NA	Positive	7	7.19512195121951	66.0528455284553	6.13037673517394	391297.831300813	2621.25828042559	2000140.03	1930.45
1	J22	2	ATR	NA	Positive	8	7.78947368421053	72.5714285714286	6.69893477172253	431586.686716792	2707.54888838837	2110473.2	1991.92
1	J22	3	ATR	NA	Positive	9	8.81705150976909	66.3623445825933	6.2980769701362	370119.712255773	2826.09577294403	2205729.7	2090.3
1	K03	1	OTNT	NA	Neutral	7	4.28006329113924	30.2231012658228	3.26386255866959	183151.147151899	1602.31003024947	1243567.95	1171.35
1	K03	2	OTNT	NA	Neutral	8	4.91856060606061	28.6420454545455	2.49801089730372	151880.696969697	1531.19216024528	1221843.8	1121.35
1	K03	3	OTNT	NA	Neutral	9	4.89867841409692	29.9309838472834	2.71158603401657	163529.284875184	1593.86321616337	1278039.5	1186.7
1	K04	1	OTNT	NA	Neutral	7	4.20040485829959	31.3400809716599	2.90983898687678	177781.362348178	1504.72766631986	1149919.65	1080.93
1	K04	2	OTNT	NA	Neutral	8	6.25341130604289	44.1929824561403	3.96149077397657	251341.65497076	1928.96974251347	1537289.9	1421.4
1	K04	3	OTNT	NA	Neutral	9	5.52217741935484	36.5322580645161	3.68391755510878	205829.653225806	1761.53788459578	1382950.6	1299.25
1	K05	1	OTNT	NA	Neutral	7	7.5273631840796	47.5737976782753	4.57872558430882	253258.615257048	2471.37622835441	1987789.07	1886.76
1	K05	2	OTNT	NA	Neutral	8	5.04411764705882	27.4227941176471	2.41468293528469	139018.897058824	1501.44319104796	1179560	1097.8
1	K05	3	OTNT	NA	Neutral	9	6.25526932084309	37.5409836065574	3.17548947712512	206196.505854801	1808.39935344359	1526828.6	1334.01
1	K06	1	OTNT	NA	Neutral	7	5.63125	33.8359375	3.34220922770163	188885.571875	1721.3431163586	1372409.88	1281.94
1	K06	2	OTNT	NA	Neutral	8	5.03703703703704	30.90329218107	3.41078832065035	167736.938271605	1586.035642596	1211679.2	1141.73
1	K06	3	OTNT	NA	Neutral	9	5.70916334661355	35.8864541832669	3.2093227873574	202027.304780876	1806.54320851514	1458961.9	1317.98
1	K07	1	OTNT	NA	Neutral	7	5.03018867924528	31.1528301886792	2.58930233377633	176792.388679245	1517.03384124096	1301699.99	1132.81
1	K07	2	OTNT	NA	Neutral	8	4.5025641025641	28.3282051282051	3.14406524227223	155836.083760684	1402.40228858503	1167374.6	1064.92
1	K07	3	OTNT	NA	Neutral	9	5.74551971326165	35.1362007168459	3.34224000121041	195432.043010753	1787.73180588744	1500293.1	1341.58
1	K08	1	OTNT	NA	Neutral	7	5.30687830687831	39.4550264550265	3.46863624123866	228092.867724868	1680.60241529415	1327188.38	1220.52
1	K08	2	OTNT	NA	Neutral	8	5.04123711340206	32.3628865979381	3.08205921886989	182516.235051546	1599.34573667749	1289714.6	1154.88
1	K08	3	OTNT	NA	Neutral	9	4.83937823834197	32.9015544041451	3.53836059975693	190645.352331606	1735.20164727885	1390776.8	1292.29
1	K09	1	RAD21	NM_006265	sample	7	2.08071748878924	15.8295964125561	3.34484347229995	100553.721973094	1121.59123541523	564736.39	645.65
1	K09	2	RAD21	NM_006265	sample	8	1.85034013605442	15.1972789115646	3.06949280986437	98639.7244897959	1002.13144770188	556726.9	601.48
1	K09	3	RAD21	NM_006265	sample	9	3.41580756013746	25.0652920962199	2.94723293836544	161033.161512027	1300.22565767262	853178.4	833.79
1	K10	1	CUX1	NM_181500	sample	7	5.95056179775281	34.6044943820225	2.86233180748244	176394.615730337	1737.84149603233	1254854.5	1180.97
1	K10	2	CUX1	NM_181500	sample	8	5.68602150537634	33.7354838709677	3.16902270430473	188950.290322581	1734.47264583226	1318203.8	1190.04
1	K10	3	CUX1	NM_181500	sample	9	5.67927927927928	39.2522522522523	3.60963383976381	208204.895495495	1690.11330393336	1371871	1292.18
1	K11	1	POLE	NM_006231	sample	7	6.8109756097561	42.2164634146341	3.12682109674843	243657.079268293	1743.82365757682	1483105.18	1184.58
1	K11	2	POLE	NM_006231	sample	8	5.90639269406393	36.2351598173516	2.81529905074967	199897.529680365	1680.13733067909	1458939.9	1135.19
1	K11	3	POLE	NM_006231	sample	9	5.45412844036697	28.144495412844	2.23036796205095	153141.967889908	1508.53281629592	1280228.9	1025.04
1	K12	1	NCOA6	NM_014071	sample	7	4.36015325670498	28.7413793103448	2.69118920241948	167919.634099617	1411.72299147704	1066235.42	1020.71
1	K12	2	NCOA6	NM_014071	sample	8	4.64383561643836	30.0156555772994	3.45212022541672	175765.315068493	1635.94394916554	1175126.5	1128.23
1	K12	3	NCOA6	NM_014071	sample	9	4.58386411889597	29.4734607218684	2.94654483842445	167077.541401274	1501.30859682371	1173468.6	1093.94
1	K13	1	APC	NM_000038	sample	7	5.15571776155718	33.7347931873479	3.0177424969302	194258.518248175	1691.53854636352	1271399.86	1157.88
1	K13	2	APC	NM_000038	sample	8	3.90594059405941	29.6831683168317	3.23031795487269	186740.757425743	1414.03449210529	1155529.4	1013.25
1	K13	3	APC	NM_000038	sample	9	4.70588235294118	31.8512110726644	3.20400208423745	187538.166089965	1565.31199317304	1249559.2	1123.11
1	K14	1	CREBBP	NM_004380	sample	7	4.04247787610619	22.9309734513274	1.97293541077319	132869.715044248	1401.59223780514	1143452.18	998.23
1	K14	2	CREBBP	NM_004380	sample	8	3.46831955922865	21.8719008264463	2.64527809450515	123679.662534435	1313.69530008823	1064646.3	973.77
1	K14	3	CREBBP	NM_004380	sample	9	3.64044943820225	21.8970037453184	2.78447766842111	132547.473782772	1337.76259942406	1125711.4	984.07
1	K15	1	MGA	NM_001080541	sample	7	5.25641025641026	32.2347140039448	2.72718295223915	182386.556213018	1585.33838291638	1300154.01	1152.35
1	K15	2	MGA	NM_001080541	sample	8	4.60278207109737	27.6661514683153	2.26496278743206	152159.802163833	1365.23237741051	1110438.8	1010.52
1	K15	3	MGA	NM_001080541	sample	9	4.74235104669887	24.6392914653784	2.71234353754257	138593.805152979	1510.86008761429	1204416	1079.14
1	K16	1	CHEK1	NM_001274	sample	7	5.2125	43.525	4.29435843816884	285510.991666667	2030.23944626413	1342138.59	1248.05
1	K16	2	CHEK1	NM_001274	sample	8	5.1260162601626	43.6138211382114	5.82536392853764	268155.418699187	2138.3726334599	1300985	1364.2
1	K16	3	CHEK1	NM_001274	sample	9	6.15294117647059	50.7098039215686	5.48845451407333	300492.909803922	2093.7677538172	1550309.1	1403.08
1	K17	1	OTNT	NA	Neutral	7	5.48923679060665	33.2191780821918	3.08253207901854	197996.733855186	1662.74140060351	1290013.22	1189.32
1	K17	2	OTNT	NA	Neutral	8	6.05555555555556	40.5555555555556	3.67360535006716	236950.724206349	1850.86995354333	1396380.2	1300.79
1	K17	3	OTNT	NA	Neutral	9	6.11111111111111	34.023679417122	3.26578831949176	192249.14571949	1805.99210270902	1444074.5	1316.51
1	K18	1	OTNT	NA	Neutral	7	5.39065420560748	38.2654205607477	4.19650549024555	223887.237383178	1798.37593330205	1275308.47	1261.11
1	K18	2	OTNT	NA	Neutral	8	6.00978473581213	37.8786692759296	2.93727854318658	208198.046966732	1782.21049483068	1429167.6	1302.07
1	K18	3	OTNT	NA	Neutral	9	5.24907063197026	33.8828996282528	4.08650906730858	198644.888475836	1779.89291157846	1386541.5	1278.18
1	K19	1	OTNT	NA	Neutral	7	5.64179104477612	43.3262260127932	4.72855789218272	277591.102345416	1961.9233432133	1571870.86	1467.59
1	K19	2	OTNT	NA	Neutral	8	4.7377358490566	32.4037735849057	3.44762231465605	186193.216981132	1714.05294049574	1252923.7	1211.06
1	K19	3	OTNT	NA	Neutral	9	5.31746031746032	34.6857142857143	3.5143940574225	201052.552380952	1821.67688319136	1395501.6	1323.55
1	K20	1	OTNT	NA	Neutral	7	5.68836291913215	34	2.84257471550934	190261.043392505	1716.98653185262	1294211.11	1180.17
1	K20	2	OTNT	NA	Neutral	8	5.99115044247788	33.820796460177	2.94544508166921	178575.561946903	1648.29256342309	1256827.5	1134.57
1	K20	3	OTNT	NA	Neutral	9	4.6793893129771	37.5858778625954	4.75156121194233	231671.13740458	1832.39279548693	1291301.1	1272.87
1	K21	1	OTNT	NA	Neutral	7	5.30733229329173	32.7269890795632	2.97660502971884	188533.971918877	1716.41125324627	1376025.93	1234.24
1	K21	2	OTNT	NA	Neutral	8	5.56797020484171	31.7225325884544	3.13511195011686	185847.310986965	1686.95733566725	1312820.3	1219.83
1	K21	3	OTNT	NA	Neutral	9	5.40748031496063	32.5944881889764	3.39552121738814	186680.165354331	1672.44672636743	1276259.8	1156.9
1	K22	1	OTNT	NA	Neutral	7	5.77566539923954	37.4980988593156	2.88623508720284	215330.929657795	1741.84667818839	1429534.24	1273.62
1	K22	2	OTNT	NA	Neutral	8	5.56672443674177	39.4454072790295	3.71308004248228	234899.448873484	1907.46288580163	1399980.6	1346.96
1	K22	3	OTNT	NA	Neutral	9	5.12678571428571	33.8303571428571	3.66788127361019	194087.183928571	1749.66052875157	1316132.2	1245.15
1	L03	1	RF	NA	Neutral	7	4.68455497382199	30.2670157068063	3.25063084324656	159661.208115183	1526.26409350501	1215364.34	1117.84
1	L03	2	RF	NA	Neutral	8	5.43980738362761	38.1910112359551	4.23851063252211	208493.345104334	1836.16925588762	1502865.1	1382.39
1	L03	3	RF	NA	Neutral	9	4.85404624277457	28.8410404624277	2.84578222812384	148685.190751445	1563.97457490472	1325172.6	1211.86
1	L04	1	RF	NA	Neutral	7	6.24630541871921	40.3596059113301	3.6286102604622	221498.650246305	1859.535569913	1411928.7	1293.87
1	L04	2	RF	NA	Neutral	8	4.5065274151436	37.266318537859	4.07786649882619	232571.109660574	1665.01860907827	1330166.1	1244.67
1	L04	3	RF	NA	Neutral	9	3.4611801242236	24.3680124223602	2.06283864628421	135901.327639752	1119.0180189641	958195.8	879.08
1	L05	1	RF	NA	Neutral	7	4.72792022792023	28.5498575498575	3.38883745599652	162895.572649573	1676.64224034263	1344360.98	1254.66
1	L05	2	RF	NA	Neutral	8	5.32493702770781	32.1586901763224	3.03197400126468	171944.940806045	1782.18032692597	1408450.5	1312.25
1	L05	3	RF	NA	Neutral	9	4.88013136288998	28.0311986863711	2.23466649774403	151115.28407225	1556.76764657293	1241959.8	1116.13
1	L06	1	RF	NA	Neutral	7	4.65745007680492	34.1274961597542	3.44731581584287	191545.685099846	1710.27643874917	1366452.84	1280.25
1	L06	2	RF	NA	Neutral	8	5.28892455858748	34.8892455858748	3.72566585755597	204389.930979133	1855.21572295227	1444944	1359.44
1	L06	3	RF	NA	Neutral	9	4.67131782945736	30.384496124031	3.70080926218855	171056.787596899	1674.19035356389	1366290.2	1245.05
1	L07	1	RF	NA	Neutral	7	5.57258064516129	33.7774193548387	2.73280766546594	194139.479032258	1756.62580812004	1446137.35	1315.73
1	L07	2	RF	NA	Neutral	8	4.77245508982036	34.8263473053892	3.46254594848557	208104.984031936	1810.06784209119	1432741.9	1342.01
1	L07	3	RF	NA	Neutral	9	5.07374100719424	35.7356115107914	3.49313554537616	213005.215827338	1805.63129754209	1490963.8	1336.1
1	L08	1	RF	NA	Neutral	7	6.16101694915254	37.4957627118644	2.9521353572804	202826.186440678	1903.40322276109	1581820.14	1420.51
1	L08	2	RF	NA	Neutral	8	4.36721991701245	26.0746887966805	2.40865487106956	143793.251037344	1473.98157788332	1180365.6	1051.03
1	L08	3	RF	NA	Neutral	9	4.78542510121457	31.2975708502024	2.84512654525161	169436.461538462	1585.1087087448	1374721.8	1207.93
1	L09	1	PIGN	NM_012327	sample	7	3.95588235294118	25.6176470588235	2.92830974490811	143702.766339869	1350.72183324935	1072497.67	999.13
1	L09	2	PIGN	NM_012327	sample	8	3.93016759776536	27.336592178771	2.78753466269552	156861.047486034	1372.05514002486	1173688.9	1071.72
[truncated: 160 more rows]
