# Supplementary material for: TRACERx analysis identifies a role for FAT1 in regulating chromosomal instability and whole-genome doubling via Hippo signalling
Source: Nat Cell Biol. 2024 Dec 30;27(1):154–68. doi: 10.1038/s41556-024-01558-w (PMC11735399; doi:10.1038/s41556-024-01558-w)
Supplement: Supplementary file 17 — Statistical source data. [file 41556_2024_1558_MOESM17_ESM.zip › extended fig1/ext fig1A source/data/rawData/IR24Hr_H1792_H2AX.txt]

screenPlateOrder	plateWell	screenReplicateNo	Content	ContentAnno	ContentType	replicate	MEAN_ObjectSpotTotalCountCh2	MEAN_ObjectSpotTotalAreaCh2	MEAN_ObjectSpotAvgAreaCh2	MEAN_ObjectSpotTotalIntenCh2	MEAN_ObjectSpotAvgIntenCh2	MEAN_Circ_TotalIntenCh2	MEAN_Circ_AvgIntenCh2
1	C03	1	53BP1	NA	Positive	1	12.2913236225459	81.6757441418619	6.78743746041024	306365.067131096	2652.09521418524	1321851.8	1037.48
1	C03	2	53BP1	NA	Positive	2	11.2888493475682	77.9810201660735	8.34279967329883	320647.793001186	2857.15347760589	1253952	1149.39
1	C03	3	53BP1	NA	Positive	3	11.9366459627329	77.7689440993789	8.07530592737257	304909.254658385	2674.37310890623	1188238	1015.99
1	C04	1	53BP1	NA	Positive	1	11.0880579010856	73.6658624849216	7.83898748376953	306779.015681544	2807.80681706205	1340757.6	1167.92
1	C04	2	53BP1	NA	Positive	2	12.3572732805843	83.6835057821059	8.78294743169599	361232.50456482	2906.4736415443	1530875	1223.89
1	C04	3	53BP1	NA	Positive	3	12.825748502994	82.2520958083832	7.16814131729178	317587.217964072	2748.1403004233	1411672	1087.3
1	C05	1	53BP1	NA	Positive	1	12.686464877213	83.6356367789834	8.16297454700857	318532.766990291	2678.44487271695	1244012.5	1079.78
1	C05	2	53BP1	NA	Positive	2	12.020482809071	82.4491587417703	7.74861989459788	325540.540599854	2710.49174186866	1298536	1030.7
1	C05	3	53BP1	NA	Positive	3	13.7292263610315	87.3868194842407	7.36872934496809	343315.869627507	2771.72095816267	1399600	1116.15
1	C06	1	53BP1	NA	Positive	1	12.4492665036675	87.4706601466993	8.40969168758784	365013.968215159	2933.58576947352	1414606.4	1220.87
1	C06	2	53BP1	NA	Positive	2	11.9283903675539	81.6977186311787	8.38657494356588	347693.506337136	2801.74229445883	1418673	1160.93
1	C06	3	53BP1	NA	Positive	3	14.2488167680865	97.8350236646383	8.59177985760639	409800.941176471	2935.29037275035	1538181	1231.39
1	C07	1	53BP1	NA	Positive	1	11.5347129506008	78.0053404539386	8.12579753907179	301857.540053405	2691.41817462871	1186172.2	1062.75
1	C07	2	53BP1	NA	Positive	2	11.9324414715719	81.8782608695652	8.01660510419969	335949.011371237	2860.51667264323	1394168	1189.18
1	C07	3	53BP1	NA	Positive	3	13.6115942028986	92.2139130434783	7.87672397465269	352697.452173913	2936.87022297254	1351406	1206.06
1	C08	1	53BP1	NA	Positive	1	12.0959657701711	82.609413202934	7.40869647057908	320950.393643032	2775.66391087069	1273584.4	1048.43
1	C08	2	53BP1	NA	Positive	2	13.3349684653118	92.9011913104415	7.94215752320389	359112.906797477	2895.6593093802	1423424	1160.65
1	C08	3	53BP1	NA	Positive	3	12.8833580980684	89.1597325408618	7.42067413481198	333108.383358098	2724.85236051397	1300756	1017.91
1	C09	1	PLCG2	NM_002661	sample	1	8.72434729811779	61.3630843958713	7.58287322691707	269401.853066181	2616.40980149683	1178886.9	1027.04
1	C09	2	PLCG2	NM_002661	sample	2	8.3115987460815	57.8551724137931	7.3960944595133	271585.362382445	2634.75414522765	1210893	1052.47
1	C09	3	PLCG2	NM_002661	sample	3	9.04118497109827	64.7341040462428	8.78352677823549	318410.348265896	2762.52438381708	1323211	1191.12
1	C10	1	SETD2	NM_014159	sample	1	8.76291618828932	64.5843857634902	7.72286979691784	289808.365097589	2706.57162821638	1215613	1080.28
1	C10	2	SETD2	NM_014159	sample	2	9.26409826912339	65.0904522613065	7.16376674492525	287202.183137912	2725.82934490788	1308684	1104.85
1	C10	3	SETD2	NM_014159	sample	3	9.43247676325861	61.4696555494806	7.30154283330361	228201.21049754	2445.12840732173	1002080	868.85
1	C11	1	IKZF1	NM_001220765	sample	1	7.44303797468354	51.7649186256781	7.59904069977905	235014.187462327	2529.97579218465	1074466.4	989.01
1	C11	2	IKZF1	NM_001220765	sample	2	8.2310393258427	54.3511235955056	7.46236919001293	225735.403792135	2523.43738429165	1022392	941.08
1	C11	3	IKZF1	NM_001220765	sample	3	9.06418716256749	60.9736052789442	7.75355854263509	245716.23875225	2588.05148468594	1126688	972.28
1	C12	1	COL2A1	NM_033150	sample	1	8.70464963981663	62.6902423051735	8.96350062333867	279145.321545514	2712.38041613666	1220422.5	1053.93
1	C12	2	COL2A1	NM_033150	sample	2	9.57308096740273	64.3864353312303	7.57373037523144	273494.939011567	2609.57788784807	1270781	1040.05
1	C12	3	COL2A1	NM_033150	sample	3	9.44145199063232	63.7177985948478	7.60729571446061	256421.473067916	2536.03727391842	1212477	992.28
1	C13	1	SMAD4	NM_005359	sample	1	9.05748265609514	63.1620416253717	8.89628787709383	272813.130822597	2627.29979447444	1146889.6	1041.85
1	C13	2	SMAD4	NM_005359	sample	2	9.59618528610354	62.391825613079	7.15672777749423	248484.092098093	2580.71070951943	1232966	968
1	C13	3	SMAD4	NM_005359	sample	3	9.32641411520498	61.0378827192527	7.07056226793078	239773.682926829	2560.32665016849	1040260	903.79
1	C14	1	FANCF	NM_022725	sample	1	8.87556818181818	60.4517045454545	7.96698204153159	265360.285227273	2731.72530547324	1139136.3	1011.58
1	C14	2	FANCF	NM_022725	sample	2	8.81532304173814	60.5620354488279	7.82217937010654	244374.790165809	2529.7525647366	1050990	941.61
1	C14	3	FANCF	NM_022725	sample	3	9.40788662969809	65.536044362292	7.74250432438331	280581.703635243	2649.22000392464	1154787	1020.22
1	C15	1	Sep-12	NM_144605	sample	1	10.0969283276451	70.7959044368601	8.58204011039076	305954.91331058	2789.0063497359	1343209.9	1107.88
1	C15	2	Sep-12	NM_144605	sample	2	8.32560706401766	57.7163355408389	8.68561161707327	284636.05187638	2471.121189779	1272718	1133.25
1	C15	3	Sep-12	NM_144605	sample	3	10.0187861271676	68.3721098265896	8.44284891775928	298095.447976879	2679.88733048671	1203220	1070.19
1	C16	1	GNPTAB	NM_024312	sample	1	8.54187192118227	58.3854679802956	7.91110391993574	241905.15455665	2522.11036529172	1069070.7	938.32
1	C16	2	GNPTAB	NM_024312	sample	2	9.91569086651054	65.3170960187354	7.01078958137773	270470.568618267	2693.86079312333	1245587	1080.47
1	C16	3	GNPTAB	NM_024312	sample	3	9.42914171656687	62.6380572188955	8.18214272526835	261406.039254824	2621.7945461117	1167660	1048.17
1	C17	1	53BP1	NA	Positive	1	13.4474199869366	93.1136512083606	9.13047825941987	379686.495101241	2931.62401180499	1403668.1	1172.39
1	C17	2	53BP1	NA	Positive	2	13.2125	89.7625	7.98029149608012	359590.572619048	2814.371437613	1350981	1112.02
1	C17	3	53BP1	NA	Positive	3	15.0613026819923	101.002554278416	8.0699491843337	394163.103448276	2895.39426425673	1424910	1132.41
1	C18	1	53BP1	NA	Positive	1	12.6162582187687	84.4596533173939	7.68393678570944	321337.84698147	2787.21141525031	1308768.2	1075.51
1	C18	2	53BP1	NA	Positive	2	13.1392313270486	90.9680928208847	8.87559874408546	349923.284263959	2856.10465703809	1339723	1168
1	C18	3	53BP1	NA	Positive	3	13.011911514464	90.5150311968236	7.78114029054366	352047.684061259	2788.71128448188	1289759	1053.63
1	C19	1	53BP1	NA	Positive	1	12.6694533762058	87.2938906752412	7.8004680188796	345355.586495177	2762.58134184734	1277153.3	1063.19
1	C19	2	53BP1	NA	Positive	2	12.9034700315457	86.193690851735	7.20440003403436	332118.126182965	2779.88055634116	1316570	1034.46
1	C19	3	53BP1	NA	Positive	3	14.3252747252747	99.7311355311355	8.21345363564666	397987.475457875	2907.91597470581	1505574	1179.07
1	C20	1	53BP1	NA	Positive	1	11.5005727376861	78.8367697594502	7.16533708978136	319226.6139748	2721.07923618566	1197432.7	1067.58
1	C20	2	53BP1	NA	Positive	2	14.1515151515152	97.8855905998763	7.99647128057437	382724.662337662	2906.60171304562	1414200	1133.56
1	C20	3	53BP1	NA	Positive	3	13.1261889663919	90.3709575142676	8.43457878940427	358060.669625872	2859.79054832838	1328053	1094.85
1	C21	1	53BP1	NA	Positive	1	11.7369774919614	77.9659163987138	8.12807367957488	324114.715755627	2853.01456190056	1345292.4	1235.31
1	C21	2	53BP1	NA	Positive	2	13.8341584158416	96.1367574257426	7.97732890010776	371161.694925743	2837.87589949229	1400964	1107.79
1	C21	3	53BP1	NA	Positive	3	13.5671469740634	93.1043227665706	8.53370215472266	367659.004610951	2934.3233653316	1328355	1164.33
1	C22	1	53BP1	NA	Positive	1	12.9725669497061	89.171129980405	7.31423921245097	336751.365774004	2715.96415318685	1261567	1023.48
1	C22	2	53BP1	NA	Positive	2	13.1591194968553	91.003144654088	7.80652277106851	361871.527672956	2871.89174848785	1306239	1121.34
1	C22	3	53BP1	NA	Positive	3	13.8382445141066	95.0394984326019	8.70766276563887	387152.579310345	2886.97673949538	1358098	1160.4
1	D03	1	RAD51	NA	Positive	1	12.879467996675	82.5120532003325	7.63940040321647	343252.641729011	2751.06463119707	1463747.8	1248.56
1	D03	2	RAD51	NA	Positive	2	12.6551236749117	84.4353356890459	8.50359214105469	389732.956890459	2773.16648057301	1559787	1279.56
1	D03	3	RAD51	NA	Positive	3	12.3385772913817	77.1853625170999	8.26623535108532	347712.466484268	2643.6349503464	1357465	1153.44
1	D04	1	RAD51	NA	Positive	1	11.8516275548827	79.9129447388342	8.8943434325966	385611.698713096	2794.99955851315	1610761.3	1310.95
1	D04	2	RAD51	NA	Positive	2	12.2069950035689	83.0335474660956	8.69374011979317	381837.155603141	2836.65707830627	1563750	1319.95
1	D04	3	RAD51	NA	Positive	3	11.8748326639893	77.0140562248996	8.08390625755291	346971.052878179	2839.82644783355	1507481	1305.01
1	D05	1	RAD51	NA	Positive	1	12.4697217675941	82.3788870703764	8.12481721967018	366579.470540098	2741.64378478867	1429570.7	1200.64
1	D05	2	RAD51	NA	Positive	2	12.0531227566403	83.5204594400574	9.79391424665243	415846.594400574	3014.72157132163	1567409	1416.8
1	D05	3	RAD51	NA	Positive	3	13.1503976861894	84.4295010845987	8.41595270582823	378044.376717281	2776.39248258368	1501192	1230.73
1	D06	1	RAD51	NA	Positive	1	12.2838654012079	80.5090595340811	8.16452232320674	366684.113891286	2755.25539682534	1557073.6	1211.22
1	D06	2	RAD51	NA	Positive	2	13.2580877066858	91.5118619698059	8.17553311854639	395360.14162473	2887.28177069182	1580164	1282.18
1	D06	3	RAD51	NA	Positive	3	11.7267287234043	78.6522606382979	7.87262759299785	354211.799202128	2779.48609697802	1518029	1277
1	D07	1	RAD51	NA	Positive	1	13.1083665338645	85.7633466135458	8.01250945581849	362202.54501992	2668.07253793331	1460047.1	1194.71
1	D07	2	RAD51	NA	Positive	2	13.3243464052288	89.8725490196078	7.7544862776334	363892.56127451	2779.91040454207	1497244	1247.59
1	D07	3	RAD51	NA	Positive	3	12.8431214802896	86.1158487530169	7.59553454449339	381943.265486726	2822.30555107708	1541699	1287.54
1	D08	1	RAD51	NA	Positive	1	12.1747747747748	85.1072072072072	9.50469530286241	423726.021621622	2933.67591741871	1624096.6	1366.42
1	D08	2	RAD51	NA	Positive	2	12.1833466773419	84.1657325860689	7.88018572782791	354395.813450761	2707.25394773512	1444000	1191.87
1	D08	3	RAD51	NA	Positive	3	12.3978835978836	83.2359788359788	8.1581579597322	348130.173544974	2758.34057133335	1442403	1198.82
1	D09	1	SMC3	NM_005445	sample	1	11.0226917057903	75.2699530516432	8.08197531986513	326076.109546166	2730.6885239662	1405772.8	1179
1	D09	2	SMC3	NM_005445	sample	2	10.83984375	74.18359375	7.41525693278995	308670.704241071	2782.62540811235	1316095	1162.58
1	D09	3	SMC3	NM_005445	sample	3	11.9045151739452	80.5410806809771	9.41348995031626	344397.617320503	2893.59459117147	1430265	1289.54
1	D10	1	CHD8	NM_020920	sample	1	9.28335451080051	65.8297331639136	7.89472273268391	291690.902795426	2766.1781112815	1286036	1080.32
1	D10	2	CHD8	NM_020920	sample	2	9.12393162393162	66.0763125763126	8.30400102966222	273847.234432234	2751.39780785188	1192492	1030.1
1	D10	3	CHD8	NM_020920	sample	3	8.96409921671018	62.8792428198433	7.80384926215816	253857.458224543	2627.61661752421	1175881	1017.14
1	D11	1	COL5A2	NM_000393	sample	1	8.86666666666667	60.736917562724	6.9399227653514	247650.4609319	2441.05116745088	1195504.8	924.12
1	D11	2	COL5A2	NM_000393	sample	2	9.09489575844716	63.2501797268152	7.14932767873382	272525.625449317	2469.53216270245	1240368	982.94
1	D11	3	COL5A2	NM_000393	sample	3	9.38776796973518	59.7509457755359	7.23560435321191	243226.0889029	2468.46569771971	1254302	1010.36
1	D12	1	BRCA2	NM_000059	sample	1	10.2992125984252	72.8400969109631	9.84058492217493	352212.749242883	3004.81719242811	1454848	1340.06
1	D12	2	BRCA2	NM_000059	sample	2	10.4068554396423	69.9721808246398	7.85428304090456	305056.972677596	2892.46868188738	1282794	1267.64
1	D12	3	BRCA2	NM_000059	sample	3	10.6426096997691	76.270207852194	9.26904572727674	355931.822170901	3020.53816760968	1422485	1389.26
1	D13	1	UBR5	NM_015902	sample	1	7.72610985703536	57.2016553799849	9.59643897421535	309709.850263356	2735.09270323877	1221899.2	1173.06
1	D13	2	UBR5	NM_015902	sample	2	8.66798418972332	56.9810276679842	7.26293961709327	233028.12173913	2480.51932824984	1134366	991.35
1	D13	3	UBR5	NM_015902	sample	3	9.29671210906175	63.5765838011227	7.94517337216117	298425.619887731	2702.62576324028	1233101	1083.94
1	D14	1	TET2	NM_017628	sample	1	8.77919428862825	59.0413054563998	7.41949827153234	254457.594084651	2617.12173209381	1141040.7	999.33
1	D14	2	TET2	NM_017628	sample	2	10.4812388326385	71.1858248957713	7.52416531215783	297491.43061346	2644.28916333673	1334741	1068.34
1	D14	3	TET2	NM_017628	sample	3	9.68798665183537	65.0266963292547	7.7919034951744	262445.256395996	2646.12692196737	1184138	998.26
1	D15	1	AMER1	NM_152424	sample	1	9.12416998671979	61.6620185922975	7.87736736232454	260357.907038513	2598.43997765538	1127562.1	973.72
1	D15	2	AMER1	NM_152424	sample	2	8.75857843137255	60.9362745098039	7.35058894574502	265740.756740196	2539.75888016698	1122141	936.64
1	D15	3	AMER1	NM_152424	sample	3	9.45940959409594	63.4132841328413	7.86510291513963	257422.167281673	2564.25618576052	1147361	987.26
1	D16	1	EXT2	NM_207122	sample	1	9.65307582260372	65.7174535050072	7.15027042638113	277676.156652361	2611.10713730308	1236298	1043.55
1	D16	2	EXT2	NM_207122	sample	2	10.0031520882585	66.8321513002364	7.8148944911793	255630.133963751	2584.56920129403	1189801	1026.56
1	D16	3	EXT2	NM_207122	sample	3	8.30173347778982	57.0200433369447	7.65262425591645	234985.42524377	2473.64998675059	1118376	939.8
1	D17	1	RAD51	NA	Positive	1	15.0538971807629	98.2504145936982	8.40657224360905	385585.416252073	2751.98038217492	1440374.9	1190.38
1	D17	2	RAD51	NA	Positive	2	13.5791638108293	92.2261823166552	7.65107889055255	440963.404386566	2922.21194280467	1680682	1324.11
1	D17	3	RAD51	NA	Positive	3	13.4133915574964	87.54730713246	8.14054010651309	366924.76419214	2820.26175605438	1545263	1237.52
1	D18	1	RAD51	NA	Positive	1	11.8045212765957	80.3078457446808	8.47351844410815	360750.825797872	2887.42709393524	1408949.1	1289.47
1	D18	2	RAD51	NA	Positive	2	14.1907433380084	93.5610098176718	8.23342738496737	379608.540673212	2710.17264944051	1471107	1222.33
1	D18	3	RAD51	NA	Positive	3	13.9400921658986	97.9981566820277	10.053893035846	445972.077419355	3012.8189606806	1642032	1344.2
1	D19	1	RAD51	NA	Positive	1	13.8396946564886	88.7652671755725	8.18450837024996	363700.333333333	2850.5384915293	1364769.7	1233.4
1	D19	2	RAD51	NA	Positive	2	14.2992580379225	97.5663643858203	8.114190501365	407168.926628195	2799.17917186623	1491658	1226.52
1	D19	3	RAD51	NA	Positive	3	15.4275717284815	103.714485654304	8.60755305165153	448053.046885934	2955.71924367922	1615852	1339.66
1	D20	1	RAD51	NA	Positive	1	14.3928571428571	97.8477891156463	9.41133939104584	429318.31122449	2901.03897701399	1633969.5	1313.7
1	D20	2	RAD51	NA	Positive	2	14.0566176470588	94.9198529411765	8.70515879009547	401878.811029412	2834.85661942733	1479576	1226.44
1	D20	3	RAD51	NA	Positive	3	14.4670292318151	99.0992522093814	8.7356142384472	467667.229095853	3070.89926369595	1718477	1404.77
1	D21	1	RAD51	NA	Positive	1	13.6452750352609	89.3850493653032	8.23247325895346	376666.033850494	2845.61378897579	1479347.1	1251.02
1	D21	2	RAD51	NA	Positive	2	13.4066515495087	87.249433106576	7.9371374229452	347911.665154951	2725.43919893831	1360020	1174.81
1	D21	3	RAD51	NA	Positive	3	13.5353025936599	93.0691642651297	7.86723499118178	414863.456772334	3030.90593669745	1565693	1325.1
1	D22	1	RAD51	NA	Positive	1	13.5810914681015	97.9269792467333	9.50834819396167	472677.259031514	3205.03018988367	1629532	1475.16
1	D22	2	RAD51	NA	Positive	2	13.2798534798535	94.2307692307692	9.69943984950012	456080.344322344	3088.11264640228	1574073	1432.56
1	D22	3	RAD51	NA	Positive	3	14.6834645669291	100.661417322835	8.2983978044767	428789.569291339	2837.5321626334	1558252	1230.47
1	E03	1	RF	NA	Neutral	1	7.86901913875598	53.2667464114833	6.80771149458084	230930.26076555	2504.53344499871	1111206.6	946.48
1	E03	2	RF	NA	Neutral	2	8.31075201988813	57.272218769422	7.70548578281556	248057.175264139	2519.96504473615	1140998	1004.77
1	E03	3	RF	NA	Neutral	3	9.17705460562603	58.7473800330943	7.57024707197375	241296.673469388	2557.8980152297	1191300	1009.77
1	E04	1	RF	NA	Neutral	1	7.58022690437601	50.7417612101567	7.86859650934038	215378.679092382	2481.31566261893	1102085	967.75
1	E04	2	RF	NA	Neutral	2	9.34053053670574	64.0055521283159	6.94864383770569	260166.473781616	2570.23906764023	1195694	998.79
1	E04	3	RF	NA	Neutral	3	8.40822235089751	51.0793283149971	6.14211353910286	195172.41806601	2305.80905966528	1072898	895.95
1	E05	1	RF	NA	Neutral	1	10.8863109048724	73.8089713843774	8.33486646059311	345977.784222738	2824.04072560835	1474636.2	1286.03
1	E05	2	RF	NA	Neutral	2	8.55456852791878	62.8153553299492	9.80808030128144	309491.926395939	2691.31594359353	1334874	1125.32
1	E05	3	RF	NA	Neutral	3	8.83246414602347	58.6108213820078	7.26719128464075	264264.10756193	2418.73716063363	1217045	970.23
1	E06	1	RF	NA	Neutral	1	8.71625344352617	61.7856749311295	8.13119005965833	274335.148760331	2742.12241611446	1272606.2	1090.14
1	E06	2	RF	NA	Neutral	2	9.36156763590392	64.3305941845765	7.47067284521408	289628.311630847	2590.53724114512	1344851	1076.43
1	E06	3	RF	NA	Neutral	3	8.36081166772353	56.2612555485098	7.2024773829174	233419.423589093	2418.69903487138	1114810	949.31
1	E07	1	RF	NA	Neutral	1	8.46912867859204	58.2585112521639	7.49440179492752	252118.53491056	2396.50197511274	1089997	938.63
1	E07	2	RF	NA	Neutral	2	8.24873737373737	56.5991161616162	7.63493964926167	248019.414772727	2547.84426507071	1152571	1010.88
1	E07	3	RF	NA	Neutral	3	9.7680412371134	65.5832106038292	6.8748136693797	279785.322533137	2570.4955815447	1334623	985.23
1	E08	1	RF	NA	Neutral	1	8.52887029288703	62.2652719665272	7.83940217714347	279736.50460251	2657.25184915368	1239700.6	1076.66
1	E08	2	RF	NA	Neutral	2	8.83599722029187	61.3259207783183	7.22980593661064	249687.755385684	2544.01479917033	1166748	1004.6
1	E08	3	RF	NA	Neutral	3	9.01628959276018	61.9176470588235	7.19433525021357	257412.54479638	2461.70635734308	1134549	943.81
1	E09	1	MEX3C	NM_016626	sample	1	8.68725296442688	58.9812252964427	7.55488529803092	247318.556818182	2707.7043465114	1174642.7	1057
1	E09	2	MEX3C	NM_016626	sample	2	8.16167023554604	57.3800856531049	7.82042543449902	246379.457173448	2618.93640702876	1112425	1032.05
1	E09	3	MEX3C	NM_016626	sample	3	8.82608695652174	58.9266709928618	7.3833346121114	249044.086307592	2545.75216113448	1157566	957.4
1	E10	1	CDKN2C	NM_078626	sample	1	9.62090752441126	64.310740953475	7.21016366633893	263156.430786904	2705.74462894835	1192585	1012.34
1	E10	2	CDKN2C	NM_078626	sample	2	9.03459459459459	64.0664864864865	8.60750546455508	288547.634594595	2759.91705995986	1269802	1149.46
1	E10	3	CDKN2C	NM_078626	sample	3	9.78733866011063	66.5015365703749	7.84110763563945	288533.626306085	2746.18557246444	1221194	1073.97
1	E11	1	SPEN	NM_015001	sample	1	8.23382173382173	57.2484737484737	7.45062499517956	231143.613553114	2447.68640327606	1122320.6	936.98
1	E11	2	SPEN	NM_015001	sample	2	8.10072895957588	54.9151756129887	7.37911929948436	223639.381047051	2439.85230519061	1043630	915.25
1	E11	3	SPEN	NM_015001	sample	3	8.73006134969325	60.9965916837082	7.80754678233217	255894.907293797	2535.06052102657	1126637	986.92
1	E12	1	ARID1B	NM_017519	sample	1	9.58625	67.463125	8.37883423485305	315764.5075	2808.9330655751	1338351.4	1169.23
1	E12	2	ARID1B	NM_017519	sample	2	10.3773690078038	71.1694537346711	8.88343581842821	330120.56187291	2931.64117571649	1469802	1245.29
1	E12	3	ARID1B	NM_017519	sample	3	9.7457337883959	61.7792946530148	6.78262019790388	251450.843003413	2679.89728447655	1304426	1040.42
1	E13	1	ERCC4	NM_005236	sample	1	9.40025015634772	66.4565353345841	7.5181930020605	279731.025641026	2704.34811617433	1198723.3	1018.92
1	E13	2	ERCC4	NM_005236	sample	2	10.0717670954638	70.0027081922816	7.27284240797422	284966.924847664	2753.67579366763	1265798	1068.55
1	E13	3	ERCC4	NM_005236	sample	3	10.0548271752086	65.438021454112	7.2748192413761	261195.818831943	2639.85859771167	1226990	1016.73
1	E14	1	ATR	NM_001184	sample	1	8.19334312285854	61.2266275085658	12.7952643702756	376702.031815957	2928.50624765223	1419193.8	1365.43
1	E14	2	ATR	NM_001184	sample	2	8.73745173745174	62.6694015444015	11.6041911816604	370995.352799228	3060.41276979828	1396061	1420.96
1	E14	3	ATR	NM_001184	sample	3	8.81210374639769	69.9746397694525	15.4684595762205	487833.199423631	3267.23014377719	1837308	1646.56
1	E15	1	STAG2	NM_006603	sample	1	10.2238244514107	71.6990595611285	8.15604575623845	304455.556739812	2734.55578085041	1346714.7	1131.23
1	E15	2	STAG2	NM_006603	sample	2	10.9782857142857	74.812	7.17224482687183	303638.669714286	2667.45970910674	1401179	1097.92
1	E15	3	STAG2	NM_006603	sample	3	10.4803149606299	72.6253280839895	7.42227648304454	322112.874015748	2735.52543597727	1436773	1088.49
1	E16	1	WRN	NM_000553	sample	1	9.34358974358974	63.8892307692308	7.90940167159697	289954.56051282	2684.37196341786	1219227.6	1068.84
1	E16	2	WRN	NM_000553	sample	2	10.1675824175824	68.5774725274725	7.27759331943623	297171.166483516	2517.93308677094	1297801	1002.62
1	E16	3	WRN	NM_000553	sample	3	9.84611288604899	62.7161874334398	6.97749824725273	243032.607028754	2563.16551291296	1173953	933.41
1	E17	1	RF	NA	Neutral	1	9.65586797066015	69.5959657701711	8.8225761088802	321657.939486553	2854.18586142581	1314631.2	1156.81
1	E17	2	RF	NA	Neutral	2	9.64224137931035	62.8841594827586	6.97840370517268	242483.879849138	2605.68474435736	1168254	943.81
1	E17	3	RF	NA	Neutral	3	10.6002467612585	73.470080197409	8.49272910741113	323387.07649599	2796.69211317993	1416957	1145.48
1	E18	1	RF	NA	Neutral	1	9.84046454767726	69.018337408313	7.88876561536782	313929.698655257	2726.88242117417	1392964.4	1079.38
1	E18	2	RF	NA	Neutral	2	8.84300518134715	59.2341968911917	7.51892227485299	241926.312953368	2561.95746486334	1104320	962.36
1	E18	3	RF	NA	Neutral	3	9.83725029377203	68.8437132784959	8.06996539111551	297033.809635723	2699.41073890181	1319704	1072.69
1	E19	1	RF	NA	Neutral	1	13.4526606772633	90.8555632342778	8.47042256252871	373679.01796821	2574.06296221428	1415833.5	1182.93
1	E19	2	RF	NA	Neutral	2	13.8589458054937	92.0319227913883	9.10914095900036	391708.867112101	2978.3220586402	1515306	1331.07
1	E19	3	RF	NA	Neutral	3	9.91051454138703	67.1275167785235	8.1846066927503	292682.351789709	2793.45066343142	1310129	1132.21
1	E20	1	RF	NA	Neutral	1	8.87101669195751	61.1077389984825	7.86277300163402	265211.991401113	2725.63962743111	1154634.1	1064.59
1	E20	2	RF	NA	Neutral	2	8.67604824813326	62.0407811602527	8.13955116416976	290862.128661689	2650.1517042232	1246549	1075.28
1	E20	3	RF	NA	Neutral	3	9.68021518230723	64.3604303646145	7.04531421405773	251700.304841602	2624.44229643059	1203266	987.47
1	E21	1	RF	NA	Neutral	1	9.29501915708812	61.1992337164751	7.28028126600789	250924.643678161	2591.27789609845	1202878.4	996.88
1	E21	2	RF	NA	Neutral	2	9.40654843110505	62.100272851296	6.93286600885845	244796.643929059	2535.36470033608	1120634	920.81
1	E21	3	RF	NA	Neutral	3	14.6926713947991	102.982663514578	9.3845165135314	458836.505910165	3081.74970711196	1663499	1445.76
1	E22	1	RF	NA	Neutral	1	10.1232198142415	68.7256965944272	7.23154948668407	297231.53622291	2613.94447233912	1285263	1048.79
1	E22	2	RF	NA	Neutral	2	8.86612702366127	59.6481942714819	7.27038054971556	249273.644458281	2586.77328785427	1102026	968.56
1	E22	3	RF	NA	Neutral	3	13.1602605863192	90.6671009771987	9.14741452460828	407586.625407166	3036.41586942045	1559775	1388.3
1	F03	1	OTNT	NA	Neutral	1	8.47814355099838	55.5655693470049	6.54949551482169	215864.439827307	2427.60019020118	1112941.3	922.02
1	F03	2	OTNT	NA	Neutral	2	8.92434210526316	58.6052631578947	7.21035302719566	233163.127631579	2428.79621511467	1126664	956.18
1	F03	3	OTNT	NA	Neutral	3	9.8515923566879	63.3796178343949	7.03161678793198	254802.489171975	2658.26460723778	1299878	1120.25
1	F04	1	OTNT	NA	Neutral	1	8.17342931937173	55.1950261780105	6.97717880574377	227083.089659686	2483.55729134393	1079570.1	940.33
1	F04	2	OTNT	NA	Neutral	2	8.5158371040724	58.6877828054299	7.79913390578501	252120.305106658	2488.63501020679	1151530	1011.75
1	F04	3	OTNT	NA	Neutral	3	8.65765171503958	55.4584432717678	6.82669316915514	230760.27176781	2413.7338854166	1164591	969.25
1	F05	1	OTNT	NA	Neutral	1	8.37101063829787	54.3949468085106	7.80408775595403	245338.676196809	2525.06636758898	1230546	1087.29
1	F05	2	OTNT	NA	Neutral	2	8.37389659520807	56.2572509457755	6.80749112434417	223366.858764187	2422.23337625282	1115169	949.19
1	F05	3	OTNT	NA	Neutral	3	8.92639138240575	58.6918013165769	7.51995534452894	238119.120885697	2472.36143534283	1171669	963.17
1	F06	1	OTNT	NA	Neutral	1	8.31920048455481	54.9109630526953	7.40784053706726	225602.264082374	2500.35621603595	1103466.3	986.66
1	F06	2	OTNT	NA	Neutral	2	8.95515695067265	63.9142376681614	7.55914704449292	275994.336883408	2622.31794235271	1251956	1057.54
1	F06	3	OTNT	NA	Neutral	3	9.75418994413408	65.8614525139665	6.64599565627685	274407.305027933	2570.66946157615	1327786	1090.72
1	F07	1	OTNT	NA	Neutral	1	8.57056603773585	58.2437735849057	7.12733940550236	231798.294339623	2382.63552985414	1121151.9	947.58
1	F07	2	OTNT	NA	Neutral	2	9.98414711477489	66.4502219403931	7.250201302633	257101.875079264	2476.54690819403	1211401	965.11
1	F07	3	OTNT	NA	Neutral	3	9.29930394431555	59.8903712296984	6.73323624791635	231105.303944316	2432.77961981728	1153099	932.94
1	F08	1	OTNT	NA	Neutral	1	8.6771476698484	61.5530600786075	8.13268554266755	281373.455923638	2703.13985064702	1221320.1	1074.76
1	F08	2	OTNT	NA	Neutral	2	9.67885304659498	65.9806451612903	7.57349477527463	270958.47311828	2650.877438312	1299492	1046.12
1	F08	3	OTNT	NA	Neutral	3	9.4664005322688	64.9680638722555	8.0871761626294	272969.737857618	2608.1768633384	1211264	1031.47
1	F09	1	PTPRB	NM_002837	sample	1	8.98177247014456	64.3224387177875	8.41187736987856	268239.707102451	2655.53944984413	1194900.6	1062.51
1	F09	2	PTPRB	NM_002837	sample	2	9.90301862556198	67.7732819524727	8.13640297760084	288511.739884393	2643.02023408532	1258188	1067.84
1	F09	3	PTPRB	NM_002837	sample	3	10.047491638796	68.2113712374582	8.16040776388968	296750.612040134	2788.05307988126	1310036	1172.43
1	F10	1	WAS	NM_000377	sample	1	8.96688206785137	59.8117932148627	7.63522438874896	273445.027463651	2788.51725763938	1339186.3	1192.76
1	F10	2	WAS	NM_000377	sample	2	10.2148521989906	68.2090843547224	7.85582765205228	297330.235039654	2724.29837239728	1382031	1180.43
1	F10	3	WAS	NM_000377	sample	3	9.59018567639257	64.9933687002653	8.27139904939646	290763.478779841	2703.14819210961	1328299	1100.19
1	F11	1	ODAM	NM_017855	sample	1	9.36388508891929	64.671682626539	8.47534997842367	270694.002735978	2586.70856329001	1200454.8	1043.04
1	F11	2	ODAM	NM_017855	sample	2	8.92060902664492	60.6905927134312	7.75947001834496	250047.017944535	2467.99712844274	1138569	950.1
1	F11	3	ODAM	NM_017855	sample	3	9.00986842105263	60.425	7.47391255098908	249910.438815789	2504.37583716626	1197909	998.01
1	F12	1	BRIP1	NM_032043	sample	1	8.1128332300062	59.0942343459392	8.80245213985665	274555.296962182	2648.30046084203	1221401.8	1087.75
1	F12	2	BRIP1	NM_032043	sample	2	8.74463145676146	61.9013348810215	7.82055668346278	273407.273360418	2684.59839732847	1229852	1069.33
1	F12	3	BRIP1	NM_032043	sample	3	9.32194848824188	63.3488241881299	7.64027862881777	283853.198208287	2681.63705597847	1261815	1100.33
1	F13	1	ATRX	NM_138270	sample	1	9.62549800796813	67.7051792828685	8.26315280221116	301687.012616202	2860.3357011164	1353486.9	1168.13
1	F13	2	ATRX	NM_138270	sample	2	9.88085106382979	67.9756838905775	7.74303272898114	285095.949544073	2611.66254836026	1261998	1057.58
1	F13	3	ATRX	NM_138270	sample	3	9.4953560371517	64.5956656346749	7.7756025060818	271584.100928793	2668.07491811688	1300437	1058.26
1	F14	1	PLXNB2	NM_012401	sample	1	9.77365101611773	66.781359495445	7.8849776567116	272332.576734408	2711.36072837765	1250646.1	1056
1	F14	2	PLXNB2	NM_012401	sample	2	10.035309793471	73.9140572951366	9.03874462106816	348962.668221186	2914.94591685719	1442582	1206.77
1	F14	3	PLXNB2	NM_012401	sample	3	9.9515625	71.34375	7.6815249122378	321699.48203125	2754.07445042311	1413793	1139.94
1	F15	1	ZMYM2	NM_197968	sample	1	8.87719298245614	63.7957393483709	9.24268537836223	303837.364035088	2753.17792953605	1275142	1135.29
1	F15	2	ZMYM2	NM_197968	sample	2	9.45207100591716	63.4112426035503	7.77031245687174	248571.649704142	2598.41779770003	1186325	1002.73
1	F15	3	ZMYM2	NM_197968	sample	3	8.91256476683938	62.0770725388601	8.75993318837696	274055.990284974	2684.08363590637	1273646	1047.6
1	F16	1	MBD1	NM_015845	sample	1	9.30256821829856	63.260834670947	8.00685789452349	252566.05858748	2503.92930360777	1154046.1	968.08
1	F16	2	MBD1	NM_015845	sample	2	9.37626066718386	65.6656322730799	8.6881175411417	295784.987587277	2555.31516584201	1260550	1012.24
1	F16	3	MBD1	NM_015845	sample	3	10.1759020618557	66.9162371134021	7.24432912904594	272899.461340206	2580.34333171908	1226576	1014.85
1	F17	1	OTNT	NA	Neutral	1	8.08092175777063	54.8381564844587	8.14522195259047	251478.150053591	2649.0720734708	1217981.8	1065.62
1	F17	2	OTNT	NA	Neutral	2	10.5498392282958	72.7614147909968	8.70267427087623	328259.199356913	2764.69335389729	1409687	1145.27
1	F17	3	OTNT	NA	Neutral	3	10.1821006836544	69.0969546302051	8.71438501543403	303735.40770665	2840.31029129093	1385220	1133.99
1	F18	1	OTNT	NA	Neutral	1	7.91363636363636	55.4835227272727	7.93268372796394	240322.752840909	2547.98961332546	1091087.8	991.28
1	F18	2	OTNT	NA	Neutral	2	9.5742211362248	66.1551618814905	7.2226952389196	281986.874160049	2684.39504385998	1234731	1036.51
1	F18	3	OTNT	NA	Neutral	3	10.760391198044	70.6619804400978	7.55027081002475	277537.812958435	2750.96085422478	1337687	1099.69
1	F19	1	OTNT	NA	Neutral	1	9.17939481268012	63.9935158501441	8.88246206136332	289224.963976945	2713.67230906882	1226959.8	1088.88
1	F19	2	OTNT	NA	Neutral	2	9.16544738323016	62.1401238041643	7.84681582516188	253119.030951041	2487.18488106943	1121992	940.82
1	F19	3	OTNT	NA	Neutral	3	9.43928980526919	63.5211912943872	6.95760752715956	268616.733104238	2632.0967893165	1249734	988.03
1	F20	1	OTNT	NA	Neutral	1	8.34109429569267	59.5064027939464	9.11997440311589	263804.057043073	2663.82594191029	1137152	1029.06
1	F20	2	OTNT	NA	Neutral	2	9.53071672354949	66.8430034129693	7.55906938648963	285123.969852105	2654.03574720008	1229368	1041.9
1	F20	3	OTNT	NA	Neutral	3	9.09459459459459	63.872972972973	7.67212900946987	275365.625675676	2603.99307044636	1204896	1005.54
1	F21	1	OTNT	NA	Neutral	1	8.62523900573614	58.9509241555131	7.31167306285409	260509.499681326	2527.36244004219	1192932.2	960.28
1	F21	2	OTNT	NA	Neutral	2	9.77911164465786	65.578631452581	7.76594470902519	282896.746698679	2648.65458846838	1257911	1110.79
1	F21	3	OTNT	NA	Neutral	3	9.16500332667997	63.084497671324	8.28302845689835	276433.300066534	2613.3805058802	1210725	1089.02
1	F22	1	OTNT	NA	Neutral	1	7.87107776261937	55.3110504774898	8.33877639675568	238225.867667121	2524.12008506434	1043377.8	983.08
1	F22	2	OTNT	NA	Neutral	2	9.27572016460905	63.2110523221634	6.80225430052629	248219.544385655	2407.91664256989	1163154	913.82
1	F22	3	OTNT	NA	Neutral	3	9.61124694376528	65.9828850855746	7.87678103913756	301052.722901386	2629.19328045048	1337728	1101.63
1	G03	1	RF	NA	Neutral	1	7.91871780194619	54.141385231826	7.76224937598737	236930.904979966	2501.2034228132	1089855.6	989.73
1	G03	2	RF	NA	Neutral	2	8.6293049467752	57.226048841578	7.41161399923775	237390.024420789	2453.20987745522	1164334	946.34
1	G03	3	RF	NA	Neutral	3	9.03289846851957	60.3374929098128	7.37791763772035	244268.790130459	2478.50444534775	1200788	958.77
1	G04	1	RF	NA	Neutral	1	8.4903368304804	60.0171176145776	8.32187328535788	291257.607951408	2727.20842341839	1305064.4	1151.36
1	G04	2	RF	NA	Neutral	2	8.74636174636175	61.4691614691615	8.47699304493887	283743.463617464	2619.15318486272	1269485	1083.02
1	G04	3	RF	NA	Neutral	3	9.52060606060606	65.3739393939394	7.28670990558418	265351.012121212	2591.04486250772	1260162	1055.85
1	G05	1	RF	NA	Neutral	1	8.36584022038567	56.5482093663912	7.52793175434894	247553.774655647	2587.51479315273	1180535.2	1014.48
1	G05	2	RF	NA	Neutral	2	8.24656781987919	54.445908841296	6.9888235346951	225945.607358594	2541.8781680291	1151509	999.49
1	G05	3	RF	NA	Neutral	3	8.85022026431718	58.4405286343612	6.5348341245108	226567.832599119	2495.61887936594	1193216	977.31
1	G06	1	RF	NA	Neutral	1	8.69312465064282	58.7506987143656	8.08028600094461	248840.104527669	2644.96216293499	1201775.5	1054.79
1	G06	2	RF	NA	Neutral	2	9.54117647058824	66.1652941176471	8.11424290906414	273775.805882353	2733.60691736449	1291450	1074.41
1	G06	3	RF	NA	Neutral	3	9.12729294052251	59.1739855475264	6.78477355264141	235769.276820456	2381.8244231628	1171225	917.93
1	G07	1	RF	NA	Neutral	1	8.34078947368421	56.5361842105263	7.7075353658013	249930.086184211	2549.9381951729	1223589.7	1050.13
1	G07	2	RF	NA	Neutral	2	9.11152416356877	62.3017348203222	7.75591697759076	263193.220570012	2591.96672427736	1242676	1042.97
1	G07	3	RF	NA	Neutral	3	9.4585396039604	67.7846534653465	8.3050412205264	295593.100866337	2644.12925784128	1319047	1056.67
1	G08	1	RF	NA	Neutral	1	8.70634920634921	60.6180555555556	8.45552806331075	258460.425099206	2642.04948864413	1173832.1	1045.08
1	G08	2	RF	NA	Neutral	2	9.97818181818182	68.3909090909091	7.57908493342884	298595.959393939	2697.4596983241	1371878	1122.7
1	G08	3	RF	NA	Neutral	3	9.07327080890973	62.6799531066823	7.74593130974854	271382.067995311	2569.81961969321	1239232	1049.01
1	G09	1	BRCA1	NM_007298	sample	1	9.82473544973545	70.4669312169312	8.37580078243195	328397.688492063	2789.96027380895	1430166.2	1235.06
1	G09	2	BRCA1	NM_007298	sample	2	9.15401301518438	66.9240780911063	8.80698012217882	308624.842733189	2818.41358980922	1325463	1239.16
1	G09	3	BRCA1	NM_007298	sample	3	10.0013717421125	68.6076817558299	8.22993277031972	298952.938271605	2776.95322212531	1407728	1185.45
1	G10	1	ASXL1	NM_015338	sample	1	8.69191919191919	62.7209595959596	8.7594511907128	280359.929292929	2644.64183324423	1227327.6	1095.37
1	G10	2	ASXL1	NM_015338	sample	2	9.25033025099075	64.2463672391017	7.4762976355043	273744.612285337	2604.43536171596	1207716	1002.98
1	G10	3	ASXL1	NM_015338	sample	3	10.0514800514801	69.5740025740026	8.24345508053262	304553.571428571	2817.53950112645	1337642	1147.58
1	G11	1	ASXL2	NM_018263	sample	1	8.62513426423201	57.1466165413534	7.76769071977724	238897.964017186	2655.62458014904	1179392.9	1111.81
1	G11	2	ASXL2	NM_018263	sample	2	8.08627648839556	53.3128153380424	7.40831041160398	221819.615539859	2463.51696419904	1086053	995.06
1	G11	3	ASXL2	NM_018263	sample	3	9.37043795620438	61.8369829683698	7.56746158274981	256848.745742092	2666.35441160069	1191291	1061.96
1	G12	1	TP53BP1	NM_005657	sample	1	14.0268310369833	103.014503263234	9.38242991025626	429851.9311095	2962.02276898656	1517156.2	1210.32
1	G12	2	TP53BP1	NM_005657	sample	2	14.5397877984085	96.6598143236074	7.35894046293514	372049.102122016	2781.05018282317	1444951	1083.15
1	G12	3	TP53BP1	NM_005657	sample	3	14.9967989756722	103.382202304738	7.60528137207549	401889.83162612	2920.66503407436	1488604	1166.13
1	G13	1	FAT1	NM_005245	sample	1	8.52213541666667	59.6002604166667	8.37885431674944	270517.759114583	2690.8448360737	1209947.7	1089.03
1	G13	2	FAT1	NM_005245	sample	2	9.78031746031746	68.0571428571429	8.26922307721108	295077.102222222	2736.66525850074	1326439	1059.62
1	G13	3	FAT1	NM_005245	sample	3	10.2092882991556	69.8829915560917	8.56407610938223	304709.038600724	2782.49617861517	1355793	1148.87
1	G14	1	BAP1	NM_004656	sample	1	8.87921169739352	64.0718372536554	8.70502773890036	296773.858868404	2866.52715879896	1287840.3	1177.7
1	G14	2	BAP1	NM_004656	sample	2	9.47737306843267	64.5121412803532	8.07102479560102	279650.972406181	2753.07662485772	1296055	1079.5
1	G14	3	BAP1	NM_004656	sample	3	9.36960378474276	67.5736250739208	8.67366260120938	315058.76759314	2878.20107013099	1387743	1154.21
1	G15	1	ZNF516	NM_014643	sample	1	9.76282527881041	70.2936802973978	9.20390985138434	345995.36802974	2948.99059922462	1440879.3	1234.91
1	G15	2	ZNF516	NM_014643	sample	2	9.03025210084034	67.1142857142857	8.26945258084657	305844.501680672	2718.08178122888	1313562	1076.28
1	G15	3	ZNF516	NM_014643	sample	3	9.88787185354691	67.6880244088482	8.28978805267509	274225.231884058	2589.2431217808	1262174	1023.92
1	G16	1	GRIN2A	NM_000833	sample	1	9.09921828021648	62.6819001803969	8.4349226245621	281285.50210463	2639.22135455212	1198342.2	1064.11
1	G16	2	GRIN2A	NM_000833	sample	2	9.4426125554851	64.9708306911858	7.73428356007251	272901.838934686	2655.73520797034	1267575	1063.63
1	G16	3	GRIN2A	NM_000833	sample	3	9.22354856212697	61.4253933803581	7.92285845026792	264690.80086815	2607.68783096024	1168000	1035.55
1	G17	1	RF	NA	Neutral	1	8.39289740698985	58.6448703494927	7.83076736250855	259928.169109357	2654.91381108917	1163141.8	1039.24
1	G17	2	RF	NA	Neutral	2	9.73087660524847	65.1702959240648	7.63373783650602	286065.621998883	2737.47274993451	1347333	1097.26
1	G17	3	RF	NA	Neutral	3	10.117960877297	70.031416716064	7.70030936662682	310052.791345584	2873.97548352506	1386037	1168.33
1	G18	1	RF	NA	Neutral	1	8.74399038461539	63.8106971153846	8.61986912042776	297151.760216346	2604.079372516	1232269.7	1036.55
1	G18	2	RF	NA	Neutral	2	9.54993983152828	65.4500601684717	8.45554892376137	267320.67990373	2752.06026247975	1209905	1085.49
1	G18	3	RF	NA	Neutral	3	9.83086419753086	68.6845679012346	8.0851944071777	309836.59382716	2868.39856724283	1304043	1158.12
1	G19	1	RF	NA	Neutral	1	8.60719874804382	59.2347417840376	8.13331806228875	246643.82942097	2546.44836495402	1108514.2	995.91
1	G19	2	RF	NA	Neutral	2	9.47066756574511	69.5286581254214	8.18831576695275	310397.45650708	2767.82093819608	1274041	1098.13
1	G19	3	RF	NA	Neutral	3	10.1012658227848	70.3354430379747	8.37413452698034	318954.783544304	2748.14038896892	1395921	1115.29
1	G20	1	RF	NA	Neutral	1	9.40550688360451	64.1458072590738	7.75971837522941	269546.932415519	2561.8936851327	1225151.6	969.04
1	G20	2	RF	NA	Neutral	2	9.86064593301435	69.2571770334928	7.83311904228895	279560.724282297	2636.16152839636	1239654	1033.7
1	G20	3	RF	NA	Neutral	3	10.7007352941176	73.4647058823529	7.77962657253602	311099.473529412	2774.08339776449	1352805	1163.51
1	G21	1	RF	NA	Neutral	1	9.21987435750999	64.8612221587664	8.47611727820038	292546.98458024	2754.54351319637	1184751	1100.9
1	G21	2	RF	NA	Neutral	2	10.3051136363636	71.6159090909091	7.98994759293213	295097.522159091	2665.31745905056	1214220	1011.62
1	G21	3	RF	NA	Neutral	3	9.72754671488849	64.9005424954792	7.45432363412032	256315.591320072	2593.98141972815	1135239	999.91
1	G22	1	RF	NA	Neutral	1	9.61618370694369	62.9939857845817	6.69504423807623	249429.265718972	2451.75785410371	1158399	913.4
1	G22	2	RF	NA	Neutral	2	9.38335100742312	64.6272534464475	7.53782748263685	282779.565747614	2628.11136997708	1247588	1053.83
1	G22	3	RF	NA	Neutral	3	9.12324588163514	60.1006711409396	6.92228501651924	246199.699206833	2609.74223470493	1172621	998.97
1	H03	1	CHEK1	NA	Positive	1	8.20590253946465	71.3919011667811	17.6997725601812	530429.458476321	3331.5739439274	2004605.1	1843.68
1	H03	2	CHEK1	NA	Positive	2	7.70020120724346	86.8802816901408	26.3786779767622	778836.53722334	3884.8081586249	2535216	2430.49
1	H03	3	CHEK1	NA	Positive	3	8.77636363636364	79.8863636363636	19.9159172772782	587265.680909091	3462.82301111523	2037619	1871.68
1	H04	1	CHEK1	NA	Positive	1	7.92381974248927	80.3047210300429	21.5147744303882	697789.35944206	3785.69527985207	2423311	2169.32
1	H04	2	CHEK1	NA	Positive	2	8.81655691439323	89.3668861712136	26.4022047764432	734624.917215428	3929.68013903524	2414842	2280.19
1	H04	3	CHEK1	NA	Positive	3	7.51942186088528	72.4336043360434	21.9777733821373	551094.279132791	3454.16920159099	1875823	1858.71
1	H05	1	CHEK1	NA	Positive	1	7.55032119914347	91.4732334047109	34.0480658160333	857539.003211991	4126.34265869444	2738479.8	2630.32
1	H05	2	CHEK1	NA	Positive	2	7.58354755784062	79.5089974293059	25.6894597089112	666574.860325621	3708.52702059241	2151210	2219.62
1	H05	3	CHEK1	NA	Positive	3	8.48888888888889	77.6931899641577	21.2019692274215	589438.315412186	3556.42498358875	2059761	1995.11
1	H06	1	CHEK1	NA	Positive	1	7.78197674418605	85.2529069767442	28.5411469928857	715845.066860465	3929.68587166652	2275356.2	2380.71
1	H06	2	CHEK1	NA	Positive	2	7.12100677637948	85.4443368828654	29.0828086960188	820803.213939981	4113.46136643418	2769263	2504.83
1	H06	3	CHEK1	NA	Positive	3	8.41613588110403	86.2282377919321	22.2019679804108	711184.505307856	3899.74881920434	2402644	2257.08
1	H07	1	CHEK1	NA	Positive	1	7.92050209205021	101.164853556485	32.5568253986293	934324.192468619	4370.61430362484	2840410.6	2777.46
1	H07	2	CHEK1	NA	Positive	2	8.25352112676056	86.5580985915493	29.6905585805162	733581.75528169	3933.00898331553	2408330	2361.29
1	H07	3	CHEK1	NA	Positive	3	8.33229813664596	89.3416149068323	25.7747084341829	745420.225672878	3696.19297241045	2394983	2116.24
1	H08	1	CHEK1	NA	Positive	1	8.59404255319149	98.2	32.5054998072476	867841.712340426	4129.00409103804	2703645.7	2545.36
1	H08	2	CHEK1	NA	Positive	2	8.58823529411765	85.7941176470588	27.0680806485737	686929.115808824	3784.41656769976	2271684	2186.02
1	H08	3	CHEK1	NA	Positive	3	7.35371179039301	86.010480349345	24.6900643226115	748617.626200873	3752.74982934942	2311152	2200.88
1	H09	1	NOTCH2	NM_024408	sample	1	9.09085133418043	60.3729351969504	7.43092033444004	239006.343710292	2514.22504705854	1118088.2	1025.01
1	H09	2	NOTCH2	NM_024408	sample	2	9.5589651022864	70.482551143201	8.42661337594495	328470.641997593	2803.59428762713	1376573	1199.7
1	H09	3	NOTCH2	NM_024408	sample	3	8.80239099859353	64.8466947960619	8.07840005094015	299216.753164557	2774.03638269485	1279385	1163.62
1	H10	1	FANCM	NM_020937	sample	1	7.78026315789474	55.0486842105263	7.8777031432894	233575.192763158	2525.87462450444	1081645.2	974.93
1	H10	2	FANCM	NM_020937	sample	2	8.01683501683502	57.9488215488215	8.42135991825351	261628.857239057	2480.40351758055	1131031	969.57
1	H10	3	FANCM	NM_020937	sample	3	8.52019386106624	58.4394184168013	7.38030933796429	226560.586429725	2391.01011155931	1072665	893.46
1	H11	1	RASA1	NM_022650	sample	1	8.55677419354839	59.2348387096774	8.57037263115865	274036.908387097	2603.45470577126	1153591.7	1079.78
1	H11	2	RASA1	NM_022650	sample	2	8.94786432160804	59.5822864321608	7.78579166016482	238681.978015075	2455.85440722566	1092571	946.08
1	H11	3	RASA1	NM_022650	sample	3	9.42472375690608	64.0711325966851	6.96525577879301	275795.696132597	2512.00034954185	1166190	1002.89
1	H12	1	KDM5C	NM_004187	sample	1	8.30111038536904	56.0770738079686	6.74913827842172	234897.374918354	2410.41671843067	1160069.9	964.16
1	H12	2	KDM5C	NM_004187	sample	2	9.28542372881356	62.3986440677966	7.22117522499785	238226.425762712	2421.36598398102	1131424	927.31
1	H12	3	KDM5C	NM_004187	sample	3	9.84098051539912	70.5279698302954	8.72533127158992	334497.876178504	2901.33519619303	1430822	1239.78
1	H13	1	FAS	NA	sample	1	8.52749490835031	61.26544467074	8.15119496119958	273918.886625933	2641.04594901757	1222939.2	1062.17
1	H13	2	FAS	NA	sample	2	8.58512160228898	60.0722460658083	7.73795584756145	252779.824034335	2590.83469574327	1193905	994.59
1	H13	3	FAS	NA	sample	3	9.54946727549467	63.2686453576865	7.24674669745455	272701.54870624	2690.92542671992	1329766	1044.5
1	H14	1	PTPRC	NR_052021	sample	1	8.29126213592233	60.6233009708738	8.88598847396099	267963.034951456	2609.70499128793	1211085.1	1029.61
1	H14	2	PTPRC	NR_052021	sample	2	9.08677098150782	63.298719772404	7.87623662063212	258750.184921764	2567.14358997544	1173511	957.11
1	H14	3	PTPRC	NR_052021	sample	3	8.84297520661157	60.8207247298156	7.45071104084933	259631.75079466	2583.05790049147	1223036	983.32
1	H15	1	PTPRU	NM_133178	sample	1	9.47762191048764	63.2785571142285	7.41900982053673	243932.723446894	2456.87025559692	1163008.1	902.92
1	H15	2	PTPRU	NM_133178	sample	2	9.66233766233766	68.8275613275613	7.86506634913096	301977.221500722	2601.72280429005	1276378	1056.1
1	H15	3	PTPRU	NM_133178	sample	3	9.37937619350732	64.9579885423297	7.20746656855973	274604.82940802	2617.9479359701	1279721	1033.78
1	H16	1	FUBP1	NM_003902	sample	1	8.04690831556503	55.6609808102345	7.77718327100743	244304.444207534	2365.80134822461	1024329.8	919.62
1	H16	2	FUBP1	NM_003902	sample	2	9.51309904153355	65.7207667731629	7.49093432826009	266517.51629393	2469.44972905454	1132938	979.71
1	H16	3	FUBP1	NM_003902	sample	3	8.95714285714286	61.8422360248447	8.15313290454051	254207.769565217	2573.43124752146	1118182	974.56
1	H17	1	CHEK1	NA	Positive	1	8.46185997910136	97.9425287356322	31.0900231695643	884347.057471264	4387.7234261048	2675910.2	2669.9
1	H17	2	CHEK1	NA	Positive	2	9.00726392251816	92.9652945924132	26.843851726934	762776.708635997	3955.60003212184	2481288	2322.19
1	H17	3	CHEK1	NA	Positive	3	8.83305647840532	82.9152823920266	23.0860167266277	645985.368770764	3816.15498990279	2183911	2131.32
1	H18	1	CHEK1	NA	Positive	1	8.42957746478873	93.643485915493	30.1150637231161	805238.866197183	4210.33083840546	2475511	2471.21
1	H18	2	CHEK1	NA	Positive	2	9.08193041526375	98.0561167227834	30.4908765622804	846667.300785634	4067.60260008621	2651416	2474.98
1	H18	3	CHEK1	NA	Positive	3	8.40576923076923	95.7971153846154	28.7249545662416	835443.090384615	4027.09729326494	2605820	2401.93
1	H19	1	CHEK1	NA	Positive	1	8.78083333333333	87.8758333333333	25.2748012538895	712576.594166667	3823.43030936362	2258253.8	2143.5
1	H19	2	CHEK1	NA	Positive	2	9.24909090909091	95.1527272727273	22.8237724468701	725019.066363636	3846.27857667007	2310314	2218.18
1	H19	3	CHEK1	NA	Positive	3	9.57575757575758	112.381818181818	32.3431502675344	997555.812121212	4709.4672650756	2934804	2895.58
1	H20	1	CHEK1	NA	Positive	1	9.3125	103.819444444444	28.6931953212784	915884.008101852	4544.37416753384	2939078.4	2677.2
1	H20	2	CHEK1	NA	Positive	2	10.208275862069	110.609655172414	32.5684154263399	948651.107586207	4549.46442527992	2889950	2802.97
1	H20	3	CHEK1	NA	Positive	3	9.40994724943481	88.5666917859834	21.7502681071874	659587.344385833	3732.54941766741	2266937	2058.23
1	H21	1	CHEK1	NA	Positive	1	7.87487969201155	76.5197305101059	21.9123109330075	572972.942252166	3260.56922133672	1828603.6	1758.47
1	H21	2	CHEK1	NA	Positive	2	8.72688719253605	90.2985581000848	25.1944953264744	736742.20610687	3840.09507029612	2335941	2165
1	H21	3	CHEK1	NA	Positive	3	7.46456692913386	83.6841644794401	26.3131379158389	720280.455818023	3759.90368119533	2221646	2177.32
1	H22	1	CHEK1	NA	Positive	1	8.61328125	81.669921875	17.8277733920968	580294.47265625	3491.28316652753	1887526.4	1819.15
1	H22	2	CHEK1	NA	Positive	2	8.37657864523536	91.5476463834673	23.3721597124936	745712.733639495	3866.25958055627	2276609	2168.89
1	H22	3	CHEK1	NA	Positive	3	9.17019543973941	88.928338762215	23.0980721638317	671650.344462541	3688.18884029609	2133072	2046.49
1	I03	1	RPA32	NA	Positive	1	12.0282626766417	158.333333333333	25.98349156583	1662254.28262677	5188.4535587751	4711104.8	3767.62
1	I03	2	RPA32	NA	Positive	2	11.5725490196078	166.594117647059	27.9652438216608	1820703.33039216	5060.36666351257	5082754	3694.44
1	I03	3	RPA32	NA	Positive	3	11.1476147614761	149.007200720072	28.8545672245937	1568383.00180018	4812.31901637793	4569373	3387.5
1	I04	1	RPA32	NA	Positive	1	13.2295566502463	193.983251231527	26.3143284819304	2035218.39014778	5284.64687569312	5224057.7	3848.87
1	I04	2	RPA32	NA	Positive	2	11.8921032056294	159.444096950743	24.1820603509269	1622321.39014855	5032.72333165555	4463040	3598.1
1	I04	3	RPA32	NA	Positive	3	12.0977443609023	158.882205513784	22.734542738423	1612687.02172097	4679.67484183808	4549085	3281.97
1	I05	1	RPA32	NA	Positive	1	14.6252204585538	209.028218694885	22.9705353593109	2238668.62522046	5608.47005282197	5920129.4	4260.68
1	I05	2	RPA32	NA	Positive	2	13.396813353566	171.056145675266	15.2393281192115	1765911.04400607	4614.98148650571	4791889	3195.19
1	I05	3	RPA32	NA	Positive	3	15.0254833040422	194.25834797891	22.011491792678	1935378.3629174	5112.67771996889	5287141	3826.33
1	I06	1	RPA32	NA	Positive	1	13.8078431372549	204.073725490196	20.2860233658672	2166323.95843137	5340.80519196765	5734325	4020.41
1	I06	2	RPA32	NA	Positive	2	15.1542338709677	234.386088709677	28.7401090954045	2559148.02822581	6144.59264051185	6681851	4784.21
1	I06	3	RPA32	NA	Positive	3	13.4968304278922	189.790015847861	23.314307169786	2012429.92789223	5346.53006225589	5593435	3973.08
1	I07	1	RPA32	NA	Positive	1	12.8090717299578	188.582278481013	24.5216388628028	1957996.60548523	5319.9495125004	5086719.6	3920.26
1	I07	2	RPA32	NA	Positive	2	14.7162162162162	201.152027027027	21.0457839682482	1983670.29814189	5226.47169099446	5499574	3937.89
1	I07	3	RPA32	NA	Positive	3	12.7604529616725	165.007839721254	21.4771482702014	1621088.31097561	4575.81631436288	4389557	3281.25
1	I08	1	RPA32	NA	Positive	1	12.2084534101825	185.854947166186	31.8393252896035	2012577.61479347	5788.27831228004	5603260.7	4347.69
1	I08	2	RPA32	NA	Positive	2	11.8489010989011	164.339743589744	26.3479901732776	1695782.94139194	5015.20421549261	4752266	3507.89
1	I08	3	RPA32	NA	Positive	3	13.0240549828179	191.530927835052	31.8395314163493	2064105.42010309	5583.32503825233	5763666	4125.14
1	I09	1	ARHGAP35	NM_004491	sample	1	8.8309953239813	60.2638610554442	7.22999795884089	255163.390781563	2583.57511910576	1149482.6	1038.51
1	I09	2	ARHGAP35	NM_004491	sample	2	9.56912948061448	64.0292611558157	7.64253054213637	253274.512801756	2636.56111622554	1227163	1037.15
1	I09	3	ARHGAP35	NM_004491	sample	3	9.96367679762787	71.2824314306894	7.43951430502424	308327.439584878	2696.20664572557	1369287	1116.15
1	I10	1	AHNAK	NM_024060	sample	1	9.75161290322581	68.4620967741936	7.59580573014834	282864.646774194	2532.30039337457	1255641.1	1040.43
1	I10	2	AHNAK	NM_024060	sample	2	10.2567018683997	69.5515840779854	7.24162802903584	275290.667749797	2568.6473463077	1271529	1033.31
1	I10	3	AHNAK	NM_024060	sample	3	9.67505391804457	65.7153127246585	7.73020507030707	260585.40690151	2509.70163749954	1164426	1004.12
1	I11	1	SH2B3	NM_005475	sample	1	8.44550669216061	58.0114722753346	8.33993355087198	237998.881453155	2524.98954351698	1121403.7	972.51
1	I11	2	SH2B3	NM_005475	sample	2	9.32934508816121	68.4269521410579	9.50263756716358	293517.480478589	2760.14761498131	1325840	1116.43
1	I11	3	SH2B3	NM_005475	sample	3	8.84657039711191	61.6949458483755	8.90938616190217	280538.8622142	2767.64484814873	1239753	1111.49
1	I12	1	MSH2	NM_000251	sample	1	9.19681908548708	65.9032471835653	8.46232074253615	302826.065606362	2897.6965529449	1298722.1	1223.85
1	I12	2	MSH2	NM_000251	sample	2	9.7286866359447	69.639400921659	8.35150442125238	305315.091589862	2812.80009193454	1284634	1157.18
1	I12	3	MSH2	NM_000251	sample	3	9.18781094527363	68.2363184079602	9.20423287590683	331840.387437811	2904.32004662961	1372803	1256.25
1	I13	1	NOTCH1	NM_017617	sample	1	8.47380281690141	56.3729577464789	7.42145611583898	238357.02084507	2609.84815713688	1194756.8	1032.66
1	I13	2	NOTCH1	NM_017617	sample	2	9.02734839476813	62.6813317479191	7.85990289114104	265119.262187872	2617.79076480321	1243040	1032.91
1	I13	3	NOTCH1	NM_017617	sample	3	9.04874919820398	63.1731879409878	8.29535486245439	280180.041051956	2603.47447155162	1273717	1049.2
1	I14	1	RAD51	NM_133487	sample	1	14.6686956521739	102.99652173913	9.87289211685584	452594.453043478	3027.65776967966	1763512.7	1384.41
1	I14	2	RAD51	NM_133487	sample	2	14.7446043165468	98.6762589928058	8.83053781993889	408785.829136691	2932.64875502175	1583061	1366.74
1	I14	3	RAD51	NM_133487	sample	3	15.5452029520295	103.281365313653	9.26962128900972	431313.442804428	2959.63231519874	1644702	1380.23
1	I15	1	ZFHX4	NM_024721	sample	1	9.76774638180565	67.8759476223294	8.65592129146235	310016.144727774	2897.51430095457	1341185.3	1226
1	I15	2	ZFHX4	NM_024721	sample	2	9.91937869822485	72.3639053254438	8.83845852009688	336090.677514793	3008.42631248978	1362311	1239.8
1	I15	3	ZFHX4	NM_024721	sample	3	9.88119440914867	67.4612452350699	7.47173717445165	283228.219186785	2665.71773018844	1333722	1065.89
1	I16	1	KMT2C	NM_170606	sample	1	9.03684210526316	60.2	8.1419094996869	277589.165789474	2748.03100969717	1256668.5	1150.01
1	I16	2	KMT2C	NM_170606	sample	2	9.77725856697819	65.7445482866044	7.49156645633024	288584.468068536	2612.10335881199	1325623	1069.99
1	I16	3	KMT2C	NM_170606	sample	3	8.75871313672922	60.3190348525469	7.38945289562233	262657.797587131	2557.34156645789	1258273	1074.51
1	I17	1	RPA32	NA	Positive	1	13.6345794392523	185.400934579439	28.0152660955264	1952681.35981308	5456.4584643245	5367544.4	3929.29
1	I17	2	RPA32	NA	Positive	2	14.0386473429952	190.612721417069	22.8633626987191	1939814.5668277	5269.17276868669	5176518	3947.69
1	I17	3	RPA32	NA	Positive	3	12.3187165775401	190.348663101604	29.6366821139471	2092199.46631016	5324.21271621582	5775181	3851.08
1	I18	1	RPA32	NA	Positive	1	13.4383688600556	184.059314179796	28.562433954155	1905410.48100093	5307.65309269571	5141258.7	3852.42
1	I18	2	RPA32	NA	Positive	2	13.2106715731371	183.472861085557	26.7463519833644	1900459.84912603	5249.82839858412	5061825	3720.17
1	I18	3	RPA32	NA	Positive	3	13.3707865168539	170.04753673293	22.8174764515984	1725454.42610199	4838.84770756274	4835897	3380.51
1	I19	1	RPA32	NA	Positive	1	12.7192307692308	215.647435897436	42.1416491765002	2459670.89358974	6267.52917583238	6551154.3	4836.75
1	I19	2	RPA32	NA	Positive	2	14.5904306220096	179.501435406699	20.667881946965	1763137.05454545	4872.76100824265	4818689	3358.74
1	I19	3	RPA32	NA	Positive	3	14.4523560209424	197.601047120419	23.0096259169961	2087490.65340314	5126.4159593667	5532706	3727.01
1	I20	1	RPA32	NA	Positive	1	12.4784735812133	173.780821917808	32.257340235642	1820226.47455969	5230.24531372608	5060537.3	3686.41
1	I20	2	RPA32	NA	Positive	2	13.1927846674183	215.488162344983	32.4779592980462	2412449.37655017	6173.4925868968	6330786	4732.36
1	I20	3	RPA32	NA	Positive	3	13.0340285400659	196.21075740944	34.8749464334657	2133751.36333699	5786.09035196147	5870711	4307.47
1	I21	1	RPA32	NA	Positive	1	12.4029975020816	181.582847626978	29.7069716198157	1913145.58950874	5327.93511718131	5000797.3	3851.46
1	I21	2	RPA32	NA	Positive	2	12.958543983822	163.067745197169	24.8223134449109	1601922.77350859	4946.87765346966	4643242	3363.73
1	I21	3	RPA32	NA	Positive	3	13.0082987551867	162.716182572614	30.9625068754746	1627821.21327801	4992.49403671964	4675768	3497.37
1	I22	1	RPA32	NA	Positive	1	10.8065539112051	154.598308668076	33.8927802606597	1598110.15010571	5129.04975917053	4552970.7	3541.09
1	I22	2	RPA32	NA	Positive	2	10.9129411764706	151.661176470588	37.7471519822816	1548818.78470588	5147.60571277139	4704191	3597.76
1	I22	3	RPA32	NA	Positive	3	11.6636734693878	152.002448979592	29.9185290060145	1513017.44081633	4940.29664055541	4269302	3424.65
1	J03	1	ATR	NA	Positive	1	7.28866624921728	55.9073262366938	10.9044688390658	349874.370068879	2781.86271329843	1371869.7	1313.69
1	J03	2	ATR	NA	Positive	2	7.79856483854434	58.9615581752947	13.7531351581187	388580.038954382	2963.71234425898	1475100	1450.78
1	J03	3	ATR	NA	Positive	3	7.43617021276596	54.0767077267637	12.6052371972656	343472.464725644	2765.15177580525	1427368	1281.42
1	J04	1	ATR	NA	Positive	1	8.50629447181171	58.7372742200328	10.4631976717575	328719.495347564	2885.87560174638	1381704.3	1337.23
1	J04	2	ATR	NA	Positive	2	8.55163329820864	64.8556375131718	12.8172308503509	415569.575342466	3097.25584761553	1541411	1552.96
1	J04	3	ATR	NA	Positive	3	7.41284916201117	52.7659217877095	11.4776596774771	339412.794972067	2768.08491965566	1382469	1279.44
1	J05	1	ATR	NA	Positive	1	8.28563857975623	61.2443031266561	12.6204333782078	400264.258081611	2914.84288840752	1528292.3	1437.59
1	J05	2	ATR	NA	Positive	2	8.48914167528438	64.0398138572906	14.0692233049444	386897.114270941	2946.85941111205	1425129	1387.12
1	J05	3	ATR	NA	Positive	3	8.46146481570129	55.9114408808042	9.80506581287262	314621.947343226	2611.81283574975	1293228	1108.89
1	J06	1	ATR	NA	Positive	1	7.35525024533857	57.3527968596663	12.6895335833209	383306.106476938	3023.34597232119	1483849.3	1527.49
1	J06	2	ATR	NA	Positive	2	7.98312655086849	54.9280397022332	10.5717470740921	291436.174689826	2701.85694073776	1253443	1229.37
1	J06	3	ATR	NA	Positive	3	8.42558746736292	59.3102697998259	10.5583420836739	342693.995213229	2855.15315183117	1393301	1340.9
1	J07	1	ATR	NA	Positive	1	7.83574103798823	59.4815409309791	11.4165124035383	373144.600321027	2939.44830045634	1423104.7	1395.06
1	J07	2	ATR	NA	Positive	2	7.84423305588585	59.8727705112961	11.7714224104041	367147.457193817	2957.60273692619	1411924	1473.15
1	J07	3	ATR	NA	Positive	3	8.39479512735327	60.3394241417497	11.2841203579033	346178.503875969	2902.69509593102	1397523	1343.6
1	J08	1	ATR	NA	Positive	1	8.07483403741702	63.8400724200362	13.3957400967524	409225.783343392	2990.02690064976	1560748.4	1485
1	J08	2	ATR	NA	Positive	2	8.64057971014493	63.2823188405797	13.7672625465402	376806.103188406	2959.19246127989	1473282	1430.86
1	J08	3	ATR	NA	Positive	3	8.00410466906106	58.1441765007696	10.2919032489378	340660.436634171	2920.02835373477	1369728	1380.32
1	J09	1	STIM1	NM_003156	sample	1	9.61147757255937	63.6398416886544	7.91370681355878	247465.603562005	2420.63162369238	1152352.7	968.04
1	J09	2	STIM1	NM_003156	sample	2	9.33149931224209	65.4401650618982	7.5785465136833	270955.116918845	2471.6301492133	1181482	958.08
1	J09	3	STIM1	NM_003156	sample	3	10.1756640959726	68.6092544987146	8.01294569287414	270081.375321337	2617.63682314796	1282109	1057.08
1	J10	1	DICER1	NM_030621	sample	1	8.94521668029436	62.7138184791496	7.91923293470004	280586.563368765	2589.49924485324	1256005	1108.87
1	J10	2	DICER1	NM_030621	sample	2	9.0978332239002	62.7787261982928	7.61325493381497	262123.963887065	2520.53155183885	1273738	1039.18
1	J10	3	DICER1	NM_030621	sample	3	9.23637515842839	63.2528517110266	8.11316875425051	256974.176806084	2442.00946829226	1116280	963.51
1	J11	1	PASK	NM_015148	sample	1	8.37507906388362	57.146110056926	7.97812826906811	250657.87602783	2580.20278914191	1182503	1022.81
1	J11	2	PASK	NM_015148	sample	2	9.28690095846645	61.2178913738019	7.51881640914744	247890.715654952	2555.35170868552	1211408	1004.95
1	J11	3	PASK	NM_015148	sample	3	9.52575376884422	61.5043969849246	7.64250082542114	241865.184673367	2418.84799622906	1153516	933.4
1	J12	1	EZH2	NM_152998	sample	1	8.08951175406872	56.5253164556962	7.49167548755312	246921.000904159	2521.20011266323	1146793	969.1
1	J12	2	EZH2	NM_152998	sample	2	8.75813295615276	60.1930693069307	7.65959170951469	246783.531117397	2493.33165873781	1239064	969.45
1	J12	3	EZH2	NM_152998	sample	3	8.70092735703246	63.0332302936631	7.82751942113384	289836.406491499	2724.24633643763	1267662	1100.66
1	J13	1	ATF7IP	NM_018179	sample	1	8.09835064141723	56.8546120952963	7.94094035176467	233270.213805742	2437.03144795529	1069460.2	918.24
1	J13	2	ATF7IP	NM_018179	sample	2	9.50521195274496	66.956914523975	7.79269094268729	262777.644197359	2532.50236651966	1176663	979.26
1	J13	3	ATF7IP	NM_018179	sample	3	9.71837549933422	64.280292942743	6.87974195387054	267433.704394141	2575.96016809347	1303941	1045.86
1	J14	1	RB1	NM_000321	sample	1	9.17458100558659	68.2493016759776	8.44644223766253	340947.960195531	2884.03649343946	1458583.8	1225.63
1	J14	2	RB1	NM_000321	sample	2	9.98356344510191	74.8678500986193	8.50448902010513	351378.66469428	2851.18497352605	1418055	1188.61
1	J14	3	RB1	NM_000321	sample	3	9.69129618033813	68.1446462116468	7.67019689737919	307197.502817783	2816.07962061025	1355287	1130.14
1	J15	1	RPA2	NM_002946	sample	1	14.3984799131379	216.840390879479	23.8777721499962	2380532.6927253	5686.41925826585	6295644.5	4341.71
1	J15	2	RPA2	NM_002946	sample	2	13.1810699588477	179.922839506173	25.50552405129	1812242.39506173	5312.82744787821	4880471	3956.3
1	J15	3	RPA2	NM_002946	sample	3	14.7548125633232	185.982776089159	20.5059143967805	1772532.40222898	4859.48384734502	4934697	3539.73
1	J16	1	RPS2	NM_002952	sample	1	10.9234104046243	78.3092485549133	7.35177564363832	348263.780346821	2865.18702220172	1468863.5	1256.45
1	J16	2	RPS2	NM_002952	sample	2	12.2116402116402	88.6666666666667	9.03357544570199	400046.395061728	3067.64123383892	1643342	1417.93
1	J16	3	RPS2	NM_002952	sample	3	11.6210873146623	80.7924217462932	7.8239444217685	350898.520593081	3003.19658993051	1449323	1278.33
1	J17	1	ATR	NA	Positive	1	8.21736842105263	61.1373684210526	14.6148865821482	379890.266842105	3065.36209045061	1395265.4	1489.76
1	J17	2	ATR	NA	Positive	2	9.37254901960784	69.0934256055363	14.9278882529773	434372.461361015	3164.18302969166	1571759	1553.13
1	J17	3	ATR	NA	Positive	3	9.32824427480916	65.3065179095713	12.0405134548791	371747.156782149	2978.63243666346	1386672	1422.43
1	J18	1	ATR	NA	Positive	1	7.98704358068316	60.1725559481743	12.693931915522	370947.809187279	2958.88190493096	1418995.9	1395.41
1	J18	2	ATR	NA	Positive	2	9.46605644546148	73.0404271548436	11.9661134619301	466559.293668955	3095.79461156994	1709000	1553.08
1	J18	3	ATR	NA	Positive	3	8.87641117052882	61.7100415923945	10.8012447905852	346729.622103387	2973.36061197191	1396104	1383.26
1	J19	1	ATR	NA	Positive	1	8.73977196512408	65.9550637156271	11.0388985814929	395365.402414487	2977.18593549702	1458251.7	1417.06
1	J19	2	ATR	NA	Positive	2	8.87104202648244	68.1249280368451	15.1345735961738	420795.275187104	3130.32768615379	1499747	1512.89
1	J19	3	ATR	NA	Positive	3	9.01195219123506	66.9734395750332	12.7894195870039	403465.034528552	2955.6355716076	1478809	1429.64
1	J20	1	ATR	NA	Positive	1	8.29739551786796	61.8285887341005	12.6034291101516	371271.523924894	2968.39138447745	1397789.6	1369.33
1	J20	2	ATR	NA	Positive	2	8.70303352847259	61.4034060670569	10.6268129223062	335111.046301224	2765.48808626837	1333652	1280.38
1	J20	3	ATR	NA	Positive	3	8.25630498533724	62.6733137829912	13.8760913476752	408430.744281525	2986.40734797005	1560491	1438.41
1	J21	1	ATR	NA	Positive	1	8.94793926247288	66.7196312364425	12.889261009605	417659.388828633	3158.09016366096	1522945.1	1496.41
1	J21	2	ATR	NA	Positive	2	8.70430906389302	65.2535908865775	12.3473627376279	410906.534422982	3072.48319454917	1562262	1454.08
1	J21	3	ATR	NA	Positive	3	9.17381228273465	63.3151796060255	10.1573822599898	340760.880069525	2812.68896774928	1361832	1236.88
1	J22	1	ATR	NA	Positive	1	8.80239144115796	64.7816236626809	12.0733185640396	362073.427312775	2837.5001903969	1425240.3	1268.53
1	J22	2	ATR	NA	Positive	2	9.37050805452292	71.9727385377943	14.0357643413644	447835.243494424	3125.49471524093	1638853	1544.08
1	J22	3	ATR	NA	Positive	3	8.46420454545455	65.1113636363636	12.3366220666639	394268.674431818	3010.12749611908	1389466	1385.11
1	K03	1	OTNT	NA	Neutral	1	8.05445227418322	51.6322869955157	6.88757396407174	211129.518898142	2334.46563834586	1074175.6	857.53
1	K03	2	OTNT	NA	Neutral	2	8.71509648127128	57.755391600454	6.64618317424412	235429.984676504	2435.85382136447	1209653	969.68
1	K03	3	OTNT	NA	Neutral	3	8.63946015424164	58.194087403599	6.87283063491931	242121.772493573	2429.34634487707	1197595	993.81
1	K04	1	OTNT	NA	Neutral	1	8.14757048590282	57.8854229154169	6.82832836717863	259944.790041992	2553.5948592183	1223966.7	994.91
1	K04	2	OTNT	NA	Neutral	2	8.04079031230083	53.9152326322498	7.57759991815826	235933.9069471	2501.1233883773	1211833	1044.12
1	K04	3	OTNT	NA	Neutral	3	8.69544198895028	60.8066298342541	8.16819709364841	289619.920580111	2737.79211681608	1345609	1155
1	K05	1	OTNT	NA	Neutral	1	8.5305023923445	61.063995215311	8.6142662951023	303852.178229665	2625.50429095524	1343551.3	1120.76
1	K05	2	OTNT	NA	Neutral	2	8.88166768853464	58.7118332311465	6.67219242989212	233544.977927652	2393.12276503668	1211943	953.13
1	K05	3	OTNT	NA	Neutral	3	8.88012820512821	55.0897435897436	7.09556462049527	213980.057051282	2355.14479761968	1173621	912.43
1	K06	1	OTNT	NA	Neutral	1	8.49508426966292	57.6285112359551	7.86025142198849	256736.410814607	2474.50622537702	1206455.8	1008.35
1	K06	2	OTNT	NA	Neutral	2	8.99149177538287	62.368689733409	7.15921021393022	258946.583664209	2526.21691297031	1261038	1026.82
1	K06	3	OTNT	NA	Neutral	3	7.90739782721159	51.3285049146405	7.39735518020096	219319.662183135	2518.22137594365	1140439	1039.46
1	K07	1	OTNT	NA	Neutral	1	8.0858614768174	53.2747567258157	6.71545740477287	208889.897538638	2430.30215250095	1137297.5	955.2
1	K07	2	OTNT	NA	Neutral	2	8.64317425083241	58.6542730299667	7.54195622865863	259856.088790233	2615.09537264381	1285380	1085.73
1	K07	3	OTNT	NA	Neutral	3	8.3251708428246	54.1583143507973	9.40917781010684	272361.733485194	2619.48305169463	1222595	1115.25
1	K08	1	OTNT	NA	Neutral	1	8.95660260384377	60.9274643521389	8.81243422212459	271844.864228146	2522.55497713231	1335365.4	1052.24
1	K08	2	OTNT	NA	Neutral	2	9.64375340971086	64.4969994544463	7.06700236272479	244609.475177305	2479.06470819638	1180447	970.45
1	K08	3	OTNT	NA	Neutral	3	9.27777777777778	58.6597222222222	7.34031465215779	250929.443813131	2606.95209621097	1309827	1088.61
1	K09	1	RAD21	NM_006265	sample	1	12.9147381242387	102.332521315469	9.71490225640548	512256.289890378	3260.41939898775	1958470	1556.34
1	K09	2	RAD21	NM_006265	sample	2	13.4170403587444	99.4013452914798	8.80258213014563	466370.397982063	3017.05164413994	1799620	1435.58
1	K09	3	RAD21	NM_006265	sample	3	11.473165388828	88.4446878422782	9.52330205677828	465719.507119387	3208.72031332183	1875968	1579.47
1	K10	1	CUX1	NM_181500	sample	1	9.46825938566553	68.657337883959	7.53325233517577	301024.556313993	2641.73236339464	1374658.8	1139.28
1	K10	2	CUX1	NM_181500	sample	2	10.0623359580052	75.2723097112861	8.38950769010629	359407.131889764	2890.3544363511	1491513	1249.33
1	K10	3	CUX1	NM_181500	sample	3	8.86444805194805	61.1550324675325	7.81072569635459	261444.633928571	2720.70999847758	1287608	1103.36
1	K11	1	POLE	NM_006231	sample	1	16.8948616600791	122.774703557312	9.77771686877764	655461.256126482	3303.22930679037	2345244.2	1750.04
1	K11	2	POLE	NM_006231	sample	2	16.956372968349	113.189050470488	8.32497291604351	557167.984602224	3125.12453002191	2226724	1570.31
1	K11	3	POLE	NM_006231	sample	3	17.1988400994201	116.094449047225	10.492061569374	632148.730737365	3357.44872783596	2468408	1824.61
1	K12	1	NCOA6	NM_014071	sample	1	8.89885367498314	63.8948078219825	8.92899247860353	311342.358057991	2832.67341257949	1360844.7	1169.38
1	K12	2	NCOA6	NM_014071	sample	2	9.51399688958009	69.9113530326594	8.70334932474566	331632.3437014	2859.67066874404	1416161	1210.87
1	K12	3	NCOA6	NM_014071	sample	3	9.2936449963477	65.0964207450694	7.50459164815148	301731.358655953	2766.14383968883	1366880	1157.99
1	K13	1	APC	NM_000038	sample	1	8.30899705014749	58.0855457227139	7.89054408456806	233790.313421829	2479.21632720682	1132669.4	952.7
1	K13	2	APC	NM_000038	sample	2	8.96481626270524	60.6950742767787	7.48063599389925	226109.287724785	2422.63852910662	1074276	923.44
1	K13	3	APC	NM_000038	sample	3	10.0424300867888	68.3876567020251	7.22105084019108	282386.680810029	2561.12055275501	1399390	1043.24
1	K14	1	CREBBP	NM_004380	sample	1	10.2148148148148	72.3037037037037	8.44866430364283	316150.738518519	2806.38018012432	1375148.7	1155.02
1	K14	2	CREBBP	NM_004380	sample	2	9.53347427766033	69.6666666666667	8.56566798082565	299655.341085271	2663.59079893564	1279113	1054.11
1	K14	3	CREBBP	NM_004380	sample	3	10.6772521062865	75.1924821775762	8.20112858369548	315264.325340246	2632.14671404113	1367247	1053.31
1	K15	1	MGA	NM_001080541	sample	1	10.0539682539683	66.6444444444444	7.55426544519891	259572.406349206	2525.89339067255	1201465.5	1011.1
1	K15	2	MGA	NM_001080541	sample	2	10.9570637119114	75.7777008310249	7.36896331879387	312041.355263158	2658.89235540588	1382880	1110.74
1	K15	3	MGA	NM_001080541	sample	3	10.9167686658507	67.6517747858017	6.77956641139159	246086.682986536	2475.93368882117	1292211	996.37
1	K16	1	CHEK1	NM_001274	sample	1	7.9822309970385	92.4333662388944	28.8687805757743	834979.013820336	4122.7918237758	2626708.9	2457.64
1	K16	2	CHEK1	NM_001274	sample	2	8.72184684684685	102.336711711712	30.9493483302456	936302.852477478	4194.77385862158	2975105	2647.01
1	K16	3	CHEK1	NM_001274	sample	3	8.24165824064712	88.2740141557128	22.9374499696922	763953.328614762	3918.68214124233	2546333	2344.26
1	K17	1	OTNT	NA	Neutral	1	9.69319727891157	67.1877551020408	8.62092210058101	286182.7	2700.75843710125	1242493.7	1111.04
1	K17	2	OTNT	NA	Neutral	2	9.22539893617021	64.1502659574468	7.42181808423922	260181.070478723	2509.98483629244	1164469	1019.59
1	K17	3	OTNT	NA	Neutral	3	9.37339971550498	62.2425320056899	7.20723909785863	245215.647937411	2536.24489703884	1187029	979.75
1	K18	1	OTNT	NA	Neutral	1	9.04087385482734	62.6934460887949	8.29619448818845	281576.15926709	2618.48775431761	1256120.6	1080.42
1	K18	2	OTNT	NA	Neutral	2	9.13382352941177	64.0044117647059	7.70988679667715	269945.935294118	2515.3057609741	1134228	1036.01
1	K18	3	OTNT	NA	Neutral	3	9.61948051948052	66.7961038961039	7.91555219112547	287558.272077922	2631.37638128864	1223367	1089.11
1	K19	1	OTNT	NA	Neutral	1	8.78350515463918	61.9942010309278	8.84012653910421	288624.726159794	2791.41672613426	1251367	1140.49
1	K19	2	OTNT	NA	Neutral	2	9.35796766743649	67.3956889915319	8.7795752917223	323799.675904542	2661.89773450122	1356030	1136.52
1	K19	3	OTNT	NA	Neutral	3	9.7044107965767	64.4068466096116	7.8541041345826	268274.746543779	2695.18359178291	1250023	1065.44
1	K20	1	OTNT	NA	Neutral	1	9.62850082372323	68.0337726523888	8.20439053455031	305448.459637562	2689.72177652581	1289852.3	1123.93
1	K20	2	OTNT	NA	Neutral	2	9.18213783403657	62.4113924050633	7.14644050238568	268994.933895921	2506.17021733347	1192675	985.44
1	K20	3	OTNT	NA	Neutral	3	9.49912126537786	68.5070298769772	8.28361035996772	313657.004393673	2694.40442710954	1320480	1167.73
1	K21	1	OTNT	NA	Neutral	1	8.40383299110199	56.2217659137577	7.50286123487225	235302.360027379	2534.69694122544	1113317.9	978.92
1	K21	2	OTNT	NA	Neutral	2	9.4012539184953	66.7648902821317	8.24964833284787	301385.460188088	2674.30679460491	1302474	1090.61
1	K21	3	OTNT	NA	Neutral	3	9.56484149855908	66.3436599423631	7.39664122256547	280252.164985591	2675.77014407249	1257828	1065.1
1	K22	1	OTNT	NA	Neutral	1	9.36328377504848	65.6780866192631	8.45667538928742	303884.375565611	2739.56598521738	1302045.8	1119.26
1	K22	2	OTNT	NA	Neutral	2	8.9652052887961	62.758524704245	7.19779915291683	283093.450243563	2582.63995165506	1278783	1006
1	K22	3	OTNT	NA	Neutral	3	9.83371647509579	66.9049808429119	8.1680111425577	289216.566283525	2578.4706284112	1250963	1065.93
1	L03	1	RF	NA	Neutral	1	7.84341859014348	52.8895820336868	7.2591845334345	225954.507174049	2243.31571945149	1052223.6	860.21
1	L03	2	RF	NA	Neutral	2	7.58216292134831	49.7436797752809	6.9200460668891	211662.316713483	2363.89404142901	1118931	979.64
1	L03	3	RF	NA	Neutral	3	7.11957484499557	46.2878653675819	6.42900413124075	194864.709477414	2363.94337414679	1040574	940.47
1	L04	1	RF	NA	Neutral	1	8.60881735479356	58.5472358292512	7.4985235581453	247959.533240028	2606.99901903458	1233930.9	1044.47
1	L04	2	RF	NA	Neutral	2	8.24881235154394	56.8313539192399	7.48195719387277	226803.14608076	2468.65314809368	1145780	969.1
1	L04	3	RF	NA	Neutral	3	8.62719891745602	55.819350473613	7.33950444282115	234467.755751015	2493.92259255594	1223579	1015.87
1	L05	1	RF	NA	Neutral	1	7.6091030789826	54.6606425702811	7.63723404898038	250762.001338688	2481.1105991628	1159915.7	1005.68
1	L05	2	RF	NA	Neutral	2	8.93563487419544	59.4365125804564	6.86159599876456	239739.859566998	2501.15892396761	1226893	999.44
1	L05	3	RF	NA	Neutral	3	9.44854070660522	62.6574500768049	7.45222019140496	261534.505376344	2549.69730083372	1261551	1008.61
1	L06	1	RF	NA	Neutral	1	8.48975069252078	57.0332409972299	7.20460922512946	246972.242105263	2546.36964692766	1230697.4	1019.25
1	L06	2	RF	NA	Neutral	2	9.47651356993737	61.8397703549061	7.09445906149455	254024.847599165	2630.34139137134	1295012	1046.99
1	L06	3	RF	NA	Neutral	3	8.86872812135356	60.0740956826138	7.51074935474848	242263.883897316	2550.00897121152	1201951	1017.14
1	L07	1	RF	NA	Neutral	1	8.53419282511211	59.2690582959641	7.83752896268101	254503.610426009	2656.12891005493	1215998.1	1020.18
1	L07	2	RF	NA	Neutral	2	9.0715811965812	61.3231837606838	7.41332567237485	229890.959401709	2437.09994665718	1122207	917.85
1	L07	3	RF	NA	Neutral	3	9.07706766917293	60.483709273183	7.17622423619583	256326.815789474	2636.07656498466	1316063	1036.55
1	L08	1	RF	NA	Neutral	1	8.05761551625784	58.2258984597832	9.07930480393803	281889.656588705	2688.61004110817	1275776.4	1119.65
1	L08	2	RF	NA	Neutral	2	9.12915851272016	61.5192433137639	6.95893609339229	257278.061969993	2538.48368481191	1255168	976.51
1	L08	3	RF	NA	Neutral	3	9.06174698795181	60.8900602409639	7.18764843913053	275834.139307229	2621.77935446034	1354998	1125.98
1	L09	1	PIGN	NM_012327	sample	1	8.84525277435265	63.4630086313194	7.97331704286432	284815.721331689	2631.43388823212	1268521.2	1103.96
1	L09	2	PIGN	NM_012327	sample	2	9.64367816091954	67.8512931034483	8.28181089262148	295455.478448276	2700.57491239961	1362054	1140.31
1	L09	3	PIGN	NM_012327	sample	3	9.44318181818182	65.3403409090909	7.91186960364249	278501.585795455	2726.65980242853	1357595	1111.47
1	L10	1	ERCC5	NM_000123	sample	1	9.23206487835309	65.3605739238927	7.92621698696285	275692.774797255	2570.35613749549	1222066.1	1007.95
1	L10	2	ERCC5	NM_000123	sample	2	9.90718771807397	69.7362177250523	7.70999199484952	303857.036287509	2614.86428927633	1377241	1098.48
1	L10	3	ERCC5	NM_000123	sample	3	9.09967426710098	61.8586319218241	7.65738416984369	262113.451465798	2566.12193656093	1267781	1063.36
1	L11	1	PHF6	NM_032335	sample	1	7.97910863509749	58.7123955431755	8.75394827605124	259952.802924791	2651.02554096547	1111412.2	1069.39
1	L11	2	PHF6	NM_032335	sample	2	8.6531339031339	62.2051282051282	7.61161928013077	246554.376780627	2514.14431646569	1118585	988.58
1	L11	3	PHF6	NM_032335	sample	3	8.35450819672131	59.176912568306	8.04660151909482	243597.87363388	2558.49477098841	1121493	988.8
1	L12	1	BLM	NM_000057	sample	1	8.71816770186335	64.9363354037267	9.36731757552449	298627.472826087	2770.85879986588	1323917.3	1173.13
1	L12	2	BLM	NM_000057	sample	2	8.59578804347826	62.398097826087	8.45588812680396	279170.279891304	2711.33608725375	1246805	1092.22
1	L12	3	BLM	NM_000057	sample	3	8.91862416107383	66.256711409396	9.59143875295783	323625.228187919	2888.62943703817	1361617	1218.68
1	L13	1	ARID1A	NM_006015	sample	1	9.55354838709677	64.2870967741935	7.29766533253874	246887.518064516	2646.142720067	1245089.1	1059.54
1	L13	2	ARID1A	NM_006015	sample	2	10.2177625960717	71.2467976088813	7.97653569854021	310692.25704526	2707.93700486475	1439253	1168.5
1	L13	3	ARID1A	NM_006015	sample	3	9.90592334494774	67.7588850174216	7.04328002973292	266032.482926829	2469.07740601037	1268710	972.81
1	L14	1	EZH1	NM_001991	sample	1	9.36323851203501	64.3953318745441	8.18812043319518	274518.346462436	2564.45555577057	1215381	1052.18
1	L14	2	EZH1	NM_001991	sample	2	9.36953551912568	65.4275956284153	7.96578779517397	264334.014344262	2594.70993507665	1192032	1041.57
1	L14	3	EZH1	NM_001991	sample	3	9.77055039313796	69.2480343102216	8.11317901885474	300837.937097927	2672.8196178075	1368913	1109.32
1	L15	1	ARID2	NM_152641	sample	1	9.18346073662265	63.0792216817234	7.57082193999157	259604.143849896	2545.38334554905	1278067.1	1037.09
1	L15	2	ARID2	NM_152641	sample	2	9.01782178217822	59.8178217821782	8.2677381446692	250260.178217822	2493.80950310166	1174457	995.51
1	L15	3	ARID2	NM_152641	sample	3	8.94657637321294	59.6463506395786	7.67671834417082	265529.164033108	2524.35693704436	1257241	1041.21
1	L16	1	FLT4	NM_002020	sample	1	9.24889729048519	64.4341524889729	8.45438540177371	282322.671077505	2741.55542100448	1249426.1	1128.58
1	L16	2	FLT4	NM_002020	sample	2	9.76876617773943	65.5263157894737	8.02288066556872	293403.810181191	2606.70298128115	1367055	1124.89
1	L16	3	FLT4	NM_002020	sample	3	9.25679758308157	65.5392749244713	8.30024877729817	285768.109516616	2692.82527619971	1281645	1074.03
1	L17	1	RF	NA	Neutral	1	9.36108887109688	68.035228182546	8.25166646958664	326773.518815052	2684.49210766553	1361196.2	1130.33
1	L17	2	RF	NA	Neutral	2	9.34031413612565	65.1197643979058	7.84445439864016	271289.840968586	2535.51014439268	1231969	1064.85
1	L17	3	RF	NA	Neutral	3	9.42287029930929	66.6477359938603	7.99266343692409	289421.52647736	2609.73630658195	1282537	1057.31
1	L18	1	RF	NA	Neutral	1	8.90045592705167	60.080547112462	7.51100553918453	240453.705927052	2512.73501880999	1123298.9	1030.85
1	L18	2	RF	NA	Neutral	2	10.0398284313725	68.6335784313726	7.87579254706443	280583.120710784	2682.7259049094	1266344	1064.39
1	L18	3	RF	NA	Neutral	3	10.1331908831909	68.4387464387464	7.54932539694958	274128.987179487	2562.80682477765	1253228	1038.04
1	L19	1	RF	NA	Neutral	1	9.32730015082956	65.0731523378582	9.03997525576553	290091.029411765	2640.48966762176	1256009.6	1062.68
1	L19	2	RF	NA	Neutral	2	9.6486870120653	68.1270404542229	8.66084400016278	292693.843860894	2640.75493206744	1289379	1068.71
1	L19	3	RF	NA	Neutral	3	9.29312581063554	65.476653696498	8.2359773698746	299552.785992218	2778.57115592191	1324128	1148.96
1	L20	1	RF	NA	Neutral	1	8.7080943275972	60.7310388782664	7.03157936810852	254000.495857234	2543.76163086607	1140771.1	1012.88
1	L20	2	RF	NA	Neutral	2	10.1674876847291	67.3087027914614	7.18339431966853	278782.151888342	2543.18930605066	1259428	1039.98
1	L20	3	RF	NA	Neutral	3	9.86181818181818	68.8938181818182	7.91663674813364	313523.586181818	2789.70785552022	1343166	1147.73
1	L21	1	RF	NA	Neutral	1	8.54847104749512	55.9733246584255	7.16426595113168	219274.957709824	2445.28381906501	1099501.7	910.89
1	L21	2	RF	NA	Neutral	2	8.87475016655563	60.1558960692871	8.08718827025337	250964.373750833	2612.96523844201	1176574	1071.38
1	L21	3	RF	NA	Neutral	3	9.79953917050691	64.4447004608295	7.18896124114629	253338.998463902	2587.10565055984	1261164	1030.02
1	L22	1	RF	NA	Neutral	1	9.89537712895377	68.8315085158151	9.25499747183681	296960.282846715	2692.40420157965	1270703.1	1126.66
1	L22	2	RF	NA	Neutral	2	9.46645109135004	67.7542441390461	8.34488225294825	307065.492320129	2708.20681129116	1268648	1136.3
1	L22	3	RF	NA	Neutral	3	9.57198952879581	64.5765706806283	7.13171218511755	272760.94895288	2570.96794844893	1238418	1041.86
1	M03	1	OTNT	NA	Neutral	1	7.78847457627119	51.6589830508475	7.22356676139095	210962.568135593	2304.25333269343	1001795	900.86
1	M03	2	OTNT	NA	Neutral	2	8.17209908735332	53.1825293350717	6.40715483130325	228067.593220339	2383.67791157864	1172722	962.14
1	M03	3	OTNT	NA	Neutral	3	8.41586402266289	54.814164305949	7.15234183681335	229347.354107649	2484.45743546338	1155010	990.94
1	M04	1	OTNT	NA	Neutral	1	8.82474964234621	57.467095851216	7.47821062352094	245707.859084406	2563.48919620334	1221141.2	1086.02
1	M04	2	OTNT	NA	Neutral	2	8.48919567827131	57.1758703481393	7.90882548978385	249819.182472989	2607.02096810349	1250205	1075.6
1	M04	3	OTNT	NA	Neutral	3	8.94795978710822	58.1933767001774	6.81855284767513	240237.638083974	2439.25370050928	1172953	948.87
1	M05	1	OTNT	NA	Neutral	1	9.25954997383569	63.2318158032444	7.5981523448622	269069.811616954	2645.83274325433	1248220.4	1075.47
1	M05	2	OTNT	NA	Neutral	2	8.82314694408323	58.7854356306892	7.21726003262259	226297.22496749	2433.24343977887	1179923	964.21
1	M05	3	OTNT	NA	Neutral	3	9.23053341508277	61.6450030656039	7.06494660024042	259577.47639485	2563.1373627358	1239383	1032
1	M06	1	OTNT	NA	Neutral	1	8.71464174454829	61.1084112149533	7.96951796920168	273010.873520249	2631.87616590848	1334781	1101.56
1	M06	2	OTNT	NA	Neutral	2	8.50789177001127	57.7350620067644	7.34535793604088	246849.40529876	2576.53950849995	1208498	1053.2
1	M06	3	OTNT	NA	Neutral	3	9.10348977135981	63.1552346570397	7.19818374370332	278762.269554753	2679.37558121806	1284872	1048.13
1	M07	1	OTNT	NA	Neutral	1	8.36698808848554	58.2246171298922	7.6046579663468	237031.516732842	2504.6343486194	1161508.1	1005.42
1	M07	2	OTNT	NA	Neutral	2	9.3589196872779	64.5735607675906	7.81054582867031	264561.135749822	2602.47478718752	1302483	1077.62
1	M07	3	OTNT	NA	Neutral	3	8.69902912621359	61.8608414239482	8.29714263215558	268177.472491909	2574.29344535019	1216919	1054.21
1	M08	1	OTNT	NA	Neutral	1	8.73288186606471	63.1023325808879	8.37205560301142	291573.568096313	2662.36108547146	1305643.3	1113.24
1	M08	2	OTNT	NA	Neutral	2	8.45530145530146	60.1600831600832	7.17251735049129	255102.935550936	2574.96627198439	1204455	1025.26
1	M08	3	OTNT	NA	Neutral	3	9.54724677090415	64.2202583276682	6.81369824079209	258568.280081577	2519.93361607686	1238324	1006.12
1	M09	1	DNM2	NM_001005362	sample	1	7.29955947136564	42.410950283197	6.22804444999285	163789.332913782	1899.59306472831	849018.3	760.46
1	M09	2	DNM2	NM_001005362	sample	2	8.54860639021074	57.0808973487424	7.06069426175823	257958.33310673	2479.7282477905	1188679	1034.54
1	M09	3	DNM2	NM_001005362	sample	3	8.15224063842848	57.8084714548803	8.6463679686615	296172.680171885	2690.33460104995	1247782	1167.21
1	M10	1	PRF1	NM_005041	sample	1	8.13101767215113	59.9926873857404	9.11245373994345	292386.79646557	2817.32762506717	1282537.2	1170.89
1	M10	2	PRF1	NM_005041	sample	2	8.98387096774194	63.9492234169654	8.63691757034501	285700.799283154	2758.40992476058	1241079	1142.13
1	M10	3	PRF1	NM_005041	sample	3	8.88152492668622	65.091495601173	8.53129304152287	314862.807624633	2866.63506300396	1293724	1181.89
1	M11	1	DSN1	NM_024918	sample	1	7.84782608695652	54.6065747613998	7.40293944277469	240870.934252386	2522.89261385712	1127134.8	992.16
1	M11	2	DSN1	NM_024918	sample	2	8.82009345794392	60.6068925233645	8.28588315106872	268385.227803738	2683.77313966234	1239342	1124.67
1	M11	3	DSN1	NM_024918	sample	3	8.59218241042345	56.0078175895765	7.38352109716674	230410.786319218	2460.79127102477	1163927	969.47
1	M12	1	CBLB	NM_170662	sample	1	9.53952321204517	63.4510664993727	8.68592727127069	282063.407151819	2719.89755677426	1303890.7	1118.34
1	M12	2	CBLB	NM_170662	sample	2	8.53008233058898	58.9081697276757	7.66029607414603	254810.894236859	2638.1728488298	1233391	1030.3
1	M12	3	CBLB	NM_170662	sample	3	9.34342322509631	63.3896532746285	7.42200247500914	260813.286736379	2632.14784158743	1230966	1032.77
1	M13	1	EP300	NM_001429	sample	1	7.83231083844581	57.346284935242	9.24873626532509	284031.406952965	2644.54677812757	1209337.9	1078.13
1	M13	2	EP300	NM_001429	sample	2	9.57743362831858	62.5796460176991	7.05733775248765	234708.200221239	2542.57784983229	1124747	959.38
1	M13	3	EP300	NM_001429	sample	3	9.00103842159917	63.3676012461059	8.33789449729602	266626.374870197	2688.3636105506	1219269	1047.29
1	M14	1	PHOX2B	NM_003924	sample	1	8.58749282845668	61.2449799196787	8.45559418373973	270141.615031555	2664.67889248964	1214774.1	1071.87
1	M14	2	PHOX2B	NM_003924	sample	2	9.04625	63.175	7.59266550472738	272325.305625	2606.70839959405	1236382	1021.93
1	M14	3	PHOX2B	NM_003924	sample	3	9.90643985419198	67.7351154313487	7.72194166486163	291825.082624544	2727.61773217537	1312067	1094.38
1	M15	1	LATS1	NM_004690	sample	1	9.38727609635577	65.4737492279185	7.97447884290177	281813.831995059	2590.21636577675	1249250.7	1069.07
1	M15	2	LATS1	NM_004690	sample	2	10.4654818865345	71.012987012987	7.35586021830746	313940.6582365	2673.92018219819	1383797	1109.77
1	M15	3	LATS1	NM_004690	sample	3	9.35174418604651	61.9691860465116	7.59957813698755	244749.291860465	2538.24914245445	1148954	996.76
1	M16	1	CUL3	NM_003590	sample	1	9.28336380255942	60.2023156611822	7.23229361663619	253645.761730652	2579.74262374556	1271965.1	1047.29
1	M16	2	CUL3	NM_003590	sample	2	10.2492401215805	68.8092705167173	8.27626501749624	300719.711246201	2647.24573819229	1403844	1103.28
1	M16	3	CUL3	NM_003590	sample	3	10.0801987224982	64.7444996451384	7.67988299424648	277077.012065295	2606.73637884233	1352331	1095.63
1	M17	1	OTNT	NA	Neutral	1	8.69557416267943	59.86004784689	7.31492764846231	277888.282296651	2646.08255754171	1244340.5	1082.98
1	M17	2	OTNT	NA	Neutral	2	9.38990825688073	63.243119266055	7.14051762099168	282844.109518349	2553.09933176141	1199695	1021.96
1	M17	3	OTNT	NA	Neutral	3	8.84261501210654	59.7826876513317	7.60778125817792	267023.097457627	2669.1190883222	1216633	1087.62
1	M18	1	OTNT	NA	Neutral	1	9.48466626578473	64.9284425736621	8.37486884266652	294891.238725195	2756.57930876634	1328128.6	1183.29
1	M18	2	OTNT	NA	Neutral	2	9.11428571428571	60.3714285714286	7.0959259873504	252880.188571429	2621.4979199064	1241106	1062.67
1	M18	3	OTNT	NA	Neutral	3	9.15669988925803	63.9108527131783	7.98172070083149	290164.352159468	2726.00060938294	1298927	1127.51
1	M19	1	OTNT	NA	Neutral	1	8.76206896551724	59.9248275862069	7.16202627828363	251556.90137931	2518.55642356648	1158985.3	965.13
1	M19	2	OTNT	NA	Neutral	2	9.22745358090186	60.2221485411141	6.85837107343779	223019.614721485	2470.0606520174	1126213	968.59
1	M19	3	OTNT	NA	Neutral	3	9.53429830081812	62.3945877910636	7.48001837996388	247076.592825677	2481.11990961308	1136712	994.3
1	M20	1	OTNT	NA	Neutral	1	9.03059143439837	61.3582596872876	8.28980618944744	276958.630183549	2669.01181378787	1289729.6	1120.53
1	M20	2	OTNT	NA	Neutral	2	9.31707317073171	62.8147379346134	7.40649048488194	265097.398546964	2611.81568933761	1259849	1050.48
1	M20	3	OTNT	NA	Neutral	3	9.74739884393064	64.971098265896	7.17936785058277	263439.726589595	2514.78060972841	1216194	1005.7
1	M21	1	OTNT	NA	Neutral	1	9.45369211514393	62.4655819774718	8.56503008423197	255455.069461827	2503.74587776402	1172609.4	979.18
1	M21	2	OTNT	NA	Neutral	2	9.77557346559206	65.2684438933664	7.73186388474848	283414.324860508	2684.34504183294	1244732	1114.72
1	M21	3	OTNT	NA	Neutral	3	9.47970479704797	63.3985239852399	7.67681967252696	259338.694341943	2590.98439538466	1196085	1049.2
1	M22	1	OTNT	NA	Neutral	1	8.69736133548735	58.6273559504577	8.15300070757059	242713.85083468	2534.47204897001	1099667.9	1021.58
1	M22	2	OTNT	NA	Neutral	2	8.50639853747715	58.6971358927483	7.52986901231726	243237.909811091	2504.81957607416	1125117	960.15
1	M22	3	OTNT	NA	Neutral	3	9.3690932311622	61.8154533844189	7.25063414117306	266845.364623244	2501.84401007804	1222794	1017.85
1	N03	1	PLK1	NA	Negative	1	8.64501160092807	72.4176334106728	10.4312230418214	434117.055684455	3104.00693444011	1596228.5	1459.78
1	N03	2	PLK1	NA	Negative	2	8.20746887966805	69.0684647302905	10.0970922664734	460043.251037344	3290.95513747974	1660892	1592.43
1	N03	3	PLK1	NA	Negative	3	9.06786427145709	68.4750499001996	8.71622532679004	365285.003992016	3012.79192246694	1434454	1477.93
1	N04	1	PLK1	NA	Negative	1	10.6013986013986	81.1678321678322	9.86002179115404	483999.223776224	3321.77891656594	1888614.3	1654.76
1	N04	2	PLK1	NA	Negative	2	9.71734475374732	77.2012847965739	10.861916240288	443403.47751606	3041.17023390405	1585916	1444.07
1	N04	3	PLK1	NA	Negative	3	8.77628032345013	66.6280323450135	9.3234002111	340060.188679245	3057.77496679126	1492532	1474.21
1	N05	1	PLK1	NA	Negative	1	8.92077087794433	81.0021413276231	13.1513887793736	574178.411134904	3791.62450491381	1971116.8	1919.43
1	N05	2	PLK1	NA	Negative	2	8.822	78.738	11.5240744613996	511654.722	3378.81702446673	1780613	1630.56
1	N05	3	PLK1	NA	Negative	3	8.58969465648855	72.3492366412214	12.3249904617199	427107.52480916	3374.77633815892	1521382	1648.07
1	N06	1	PLK1	NA	Negative	1	8.87470997679814	73.1508120649652	9.86095186088586	441528.883990719	3297.60939607697	1765924.2	1615.91
1	N06	2	PLK1	NA	Negative	2	9.17560975609756	71.5073170731707	9.66741791481631	394899.42601626	3111.9955621639	1523625	1477.11
1	N06	3	PLK1	NA	Negative	3	9.33846153846154	76.9969230769231	11.8050038438524	468278.433846154	3625.17815874483	1660658	1883.92
1	N07	1	PLK1	NA	Negative	1	10.2292358803987	85.3621262458472	10.941979168318	441251.697674419	3361.41591584263	1638445.4	1662.48
1	N07	2	PLK1	NA	Negative	2	10.6811224489796	87.5637755102041	10.7037233187313	499480.640306122	3463.80919583856	1781097	1572.42
1	N07	3	PLK1	NA	Negative	3	9.15730337078652	82.1713483146067	13.3666162194642	552288.733146067	3611.23162867541	1758722	1775.64
1	N08	1	PLK1	NA	Negative	1	10.2674897119342	94.082304526749	12.4039790319414	599596.983539095	3848.88109575329	1870700.3	1964.35
1	N08	2	PLK1	NA	Negative	2	10.5176056338028	79.8521126760563	9.64695040265432	428071.242957746	3048.32527714991	1585478	1448.76
1	N08	3	PLK1	NA	Negative	3	9.02489626556017	74.5103734439834	13.6988157702922	422869.67219917	3487.59710101016	1589964	1770.93
1	N09	1	CIC	NM_015125	sample	1	8.4719512195122	57.0634146341463	7.73649063596004	230589.189634146	2430.13556391368	1115291	975.22
1	N09	2	CIC	NM_015125	sample	2	8.47295514511873	56.6451187335092	7.56381728992582	238431.920184697	2441.63616487693	1164190	1006.58
1	N09	3	CIC	NM_015125	sample	3	8.74318181818182	52.4886363636364	5.85843286990822	193457.072159091	2318.44779574086	1093528	882.69
1	N10	1	SMARCA4	NM_003072	sample	1	9.20029673590505	61.6016320474777	8.03177242688981	268307.421364985	2535.36778006816	1289579	1041.36
1	N10	2	SMARCA4	NM_003072	sample	2	10.9059893858984	73.579226686884	8.41317288281876	295272.405610311	2599.57771361635	1337713	1083.9
1	N10	3	SMARCA4	NM_003072	sample	3	10.2984174830445	69.0007535795026	7.50940380131167	275368.888470234	2671.3672337577	1295648	1078.87
1	N11	1	DOT1L	NM_032482	sample	1	8.24290691886511	55.1473369835739	7.99660853010939	242937.276754604	2540.44528424755	1189941	1010.24
1	N11	2	DOT1L	NM_032482	sample	2	8.83068109484405	58.7651177593889	7.49912929678121	251700.131763208	2386.55663705444	1131791	930.31
1	N11	3	DOT1L	NM_032482	sample	3	9.8788056206089	66.596018735363	7.23452396417902	273779.986533958	2580.62722015378	1285540	1053.49
1	N12	1	XPC	NM_004628	sample	1	9.07540106951872	59.0764705882353	7.40334907145762	253938.244919786	2582.15663645236	1330911.1	1080
1	N12	2	XPC	NM_004628	sample	2	9.49265905383361	65.5589994562262	7.74745098889292	278426.660141381	2672.19480414881	1297050	1048.73
1	N12	3	XPC	NM_004628	sample	3	9.68845177664975	66.1928934010152	7.99637399530703	281382.986675127	2694.64794644348	1261446	1043.7
1	N13	1	EXT1	NM_000127	sample	1	8.77745327102804	58.3890186915888	7.31406699435215	236133.270443925	2489.05407933566	1154331	1000.98
1	N13	2	EXT1	NM_000127	sample	2	8.840022611645	62.527981910684	8.90279364104578	275449.876201244	2628.88121695214	1217240	1087.57
1	N13	3	EXT1	NM_000127	sample	3	9.52384020618557	63.7789948453608	7.60380840275855	272191.353737113	2642.85876099575	1280944	1097.17
1	N14	1	MSH6	NM_000179	sample	1	8.64285714285714	59.1071428571429	7.57823086023245	236869.217741935	2519.12712766884	1153874.1	996.3
1	N14	2	MSH6	NM_000179	sample	2	8.90844570617459	64.4904187366927	8.95469518914327	286379.501774308	2574.04139800921	1216496	1019.08
1	N14	3	MSH6	NM_000179	sample	3	9.35495626822157	64.8243440233236	7.26707355425001	288775.739795918	2638.50369336666	1392496	1110.33
1	N15	1	FANCC	NM_000136	sample	1	8.21479289940828	55.8639053254438	7.35906428033674	240844.507100592	2368.08076553144	1162549.3	950.66
1	N15	2	FANCC	NM_000136	sample	2	7.7811135371179	50.1364628820961	7.25890926389056	206911.698144105	2387.77688350672	1049256	944.05
1	N15	3	FANCC	NM_000136	sample	3	8.16924719701014	54.0624666310731	7.48980374079268	229324.083822744	2520.11037498241	1165707	1006.58
1	N16	1	NCOR1	NM_006311	sample	1	7.41666666666667	52.4024390243902	7.31121709556443	234557.018292683	2453.51803271624	1091319.6	953.81
1	N16	2	NCOR1	NM_006311	sample	2	8.78936464088398	60.6954419889503	8.12421397174064	271699.810773481	2550.42012824546	1176269	1035.25
1	N16	3	NCOR1	NM_006311	sample	3	8.02802547770701	56.496178343949	8.04036561412889	238474.689171975	2499.29462408385	1048227	960.15
1	N17	1	PLK1	NA	Negative	1	8.83132530120482	66.5873493975904	8.61642311129078	412596.385542169	2742.81965542426	1608683.8	1375.87
1	N17	2	PLK1	NA	Negative	2	6.10392609699769	47.8498845265589	7.74210063673434	277502.258660508	2074.43796929791	1045266	842.07
1	N17	3	PLK1	NA	Negative	3	8.0752688172043	57.3032258064516	10.2174454655561	339547.709677419	2901.90253767622	1396058	1415.08
1	N18	1	PLK1	NA	Negative	1	8.28382838283828	64.3234323432343	10.4502996500319	369344.673267327	2929.98678508836	1489817.8	1448.93
1	N18	2	PLK1	NA	Negative	2	8.86269430051813	71.3419689119171	12.2209844806516	476554.567357513	3329.19489741244	1730956	1651.51
1	N18	3	PLK1	NA	Negative	3	8.09685863874346	60.8534031413613	8.38992767484643	330334.426701571	2604.84262976979	1350128	1184.64
1	N19	1	PLK1	NA	Negative	1	7.61631419939577	59.3202416918429	11.4028600284679	388050.924471299	2868.13982913768	1513453.5	1459.99
1	N19	2	PLK1	NA	Negative	2	7.75763358778626	54.7862595419847	8.16603232644001	276508.173664122	2650.77418438916	1198369	1223.07
1	N19	3	PLK1	NA	Negative	3	8.89044289044289	58.5990675990676	6.55412358603492	261162.65967366	2456.31009411023	1221441	1075.3
1	N20	1	PLK1	NA	Negative	1	7.82178217821782	56.1782178217822	11.3919103067	304591.47029703	2530.67697779973	1360548.3	1101.46
1	N20	2	PLK1	NA	Negative	2	7.608228980322	57.4472271914132	10.2555790314676	301353.370304114	2562.18205067148	1297129	1183.08
1	N20	3	PLK1	NA	Negative	3	8.57785467128028	64.2889273356401	9.15891954545998	361567.809688581	2866.94254165089	1412528	1301.21
1	N21	1	PLK1	NA	Negative	1	9.5873320537428	71.21113243762	8.32256764689367	362670.533589251	2769.56485131551	1462570.2	1276.62
1	N21	2	PLK1	NA	Negative	2	8.76061120543294	65.365025466893	10.3683253548354	356048.456706282	2782.66530932162	1389327	1226.03
1	N21	3	PLK1	NA	Negative	3	8.70600414078675	61.2443064182195	9.01819010703618	307369.778467909	2639.60224300437	1329789	1132.76
1	N22	1	PLK1	NA	Negative	1	7.64109589041096	55.3780821917808	9.21645190329923	311074.512328767	2656.17186846377	1214460.2	1182.32
1	N22	2	PLK1	NA	Negative	2	8.56105100463679	62.0432766615147	8.66601774089123	335352.426584235	2630.32626939919	1383465	1144.7
1	N22	3	PLK1	NA	Negative	3	6.93256262042389	50.6146435452794	8.48433168257673	304410.751445087	2573.68298614921	1255559	1118.99
1	C03	1	53BP1	NA	Positive	4	10.57223183391	47.9018166089965	4.83369533454745	168905.753892734	2470.3565330336	808257.9	721.93
1	C03	2	53BP1	NA	Positive	5	10.5812449474535	46.4135004042037	4.7181541324939	163225.064672595	2462.18908242816	817878.5	733.64
1	C03	3	53BP1	NA	Positive	6	10.3058169375535	46.1834901625321	4.61953966810018	159063.410607357	2439.55825110799	791405.8	705.94
1	C04	1	53BP1	NA	Positive	4	11.4772243507876	52.8573861217539	4.84572115379305	193617.108982546	2628.88094934339	878498	789.46
1	C04	2	53BP1	NA	Positive	5	12.2879644588045	58.1522617124394	5.90433832224972	232499.388529887	2853.00310391518	969517.8	900.15
1	C04	3	53BP1	NA	Positive	6	11.569171648164	52.0431255337319	4.67295316937634	189271.495730145	2644.69860288947	884397.2	767.98
1	C05	1	53BP1	NA	Positive	4	11.1161460624725	52.4197096348438	5.11109966585074	196629.978442587	2611.92439975627	894997.6	787.88
1	C05	2	53BP1	NA	Positive	5	12.1409597257926	58.6006855184233	5.99102099523472	240357.479862896	2755.59662586026	990518.4	853.05
1	C05	3	53BP1	NA	Positive	6	12.0143385753932	58.2062904717854	5.52236734629853	232774.577705828	2810.43565262903	957764.5	864.3
1	C06	1	53BP1	NA	Positive	4	11.3714285714286	56.6380952380952	6.11442264987713	228222.98952381	2768.52397478972	914606	884.61
1	C06	2	53BP1	NA	Positive	5	12.4642248722317	60.3994889267462	5.97460927579392	238494.806218058	2833.16444339705	997346.8	957.64
1	C06	3	53BP1	NA	Positive	6	12.3266094420601	58.8296137339056	5.34254737952376	225002.274678112	2693.56300573576	918649.4	843.65
1	C07	1	53BP1	NA	Positive	4	11.9823245848956	59.0787359400107	5.19258477238717	218703.709694697	2651.61942015447	909909.2	770.02
1	C07	2	53BP1	NA	Positive	5	11.7926247288503	55.4407809110629	5.86509479035777	216073.086334056	2877.69079758326	935173.7	945.1
1	C07	3	53BP1	NA	Positive	6	11.3801057184046	56.8399807784719	6.04954000696888	235217.456511293	2770.92537970105	951403.5	858.78
1	C08	1	53BP1	NA	Positive	4	11.9661959777493	58.461703038083	5.6377360095903	230864.614890886	2825.35570553441	982646.4	887.69
1	C08	2	53BP1	NA	Positive	5	11.4868609651218	56.5484949832776	6.9833749980074	254165.596273292	2951.01723380524	1033208.9	1027.28
1	C08	3	53BP1	NA	Positive	6	11.4094847241222	55.3917008663931	5.67440894190327	228036.853169175	2798.90541123394	965699.7	867.32
1	C09	1	PLCG2	NM_002661	sample	4	7.39304812834225	37.8738859180036	5.92260167438719	165504.471033868	2588.30935494888	811049.2	838.51
1	C09	2	PLCG2	NM_002661	sample	5	6.90571100038329	33.7232656190111	5.3264093965984	156521.785358375	2552.38433858308	808937.1	836.75
1	C09	3	PLCG2	NM_002661	sample	6	6.52931726907631	31.7835341365462	5.01046528974489	132464.547389558	2345.91145057231	710802.7	708.16
1	C10	1	SETD2	NM_014159	sample	4	7.66340841478963	38.7360815979601	5.88315044993973	170818.887802805	2668.49218063264	849737.8	847.77
1	C10	2	SETD2	NM_014159	sample	5	7.5272365805169	38.137972166998	5.80978851477047	170508.526043738	2669.39677523733	845148.8	841.34
1	C10	3	SETD2	NM_014159	sample	6	8.1200164406083	39.6999588984792	5.24481090437236	170024.784217016	2567.90307812843	811155	775.64
1	C11	1	IKZF1	NM_001220765	sample	4	6.40548400498546	30.6414624013295	4.84073501826443	124446.83714167	2322.30968630251	681354.4	666.58
1	C11	2	IKZF1	NM_001220765	sample	5	6.54260299625468	32.5908239700375	5.50117650571026	146041.338014981	2393.05864419675	721943.4	738.71
1	C11	3	IKZF1	NM_001220765	sample	6	6.54060913705584	30.9847715736041	5.08285788538032	127817.209813875	2394.76989878269	698926.7	703.35
1	C12	1	COL2A1	NM_033150	sample	4	7.7799815498155	38.654520295203	5.47143127783353	158838.372232472	2433.33056414573	812132.3	727.52
1	C12	2	COL2A1	NM_033150	sample	5	8.15506715506715	38.2401302401302	5.25751829028353	150953.581603582	2425.07791499475	783153.2	721.63
1	C12	3	COL2A1	NM_033150	sample	6	8.06184265881363	39.7177114009255	5.45995368913914	165345.878418174	2519.90749773111	814044	789.28
1	C13	1	SMAD4	NM_005359	sample	4	7.4178544636159	36.0551387846962	5.52825236335344	152308.418229557	2546.74716528515	791787.2	786.03
1	C13	2	SMAD4	NM_005359	sample	5	7.78153153153153	37.4917417417417	5.0679438220177	148112.500750751	2494.33265663166	783757.2	719.35
1	C13	3	SMAD4	NM_005359	sample	6	7.72833806818182	36.4208096590909	5.28200217987285	152325.339133523	2574.93683030029	802905	795.64
1	C14	1	FANCF	NM_022725	sample	4	6.98155737704918	35.3741803278688	5.41613353709851	148309.150409836	2437.86254287614	730748.5	734.42
1	C14	2	FANCF	NM_022725	sample	5	7.06526994359388	35.1829170024174	5.53897472883312	167140.808219178	2646.3331050405	828047.7	830.35
1	C14	3	FANCF	NM_022725	sample	6	7.47143916913947	36.2796735905045	5.48241991887938	156869.082715134	2534.02247998111	801724	791.64
1	C15	1	Sep-12	NM_144605	sample	4	7.71421568627451	38.9916666666667	5.88425503395732	160790.314215686	2544.47702409969	793043.4	788.55
1	C15	2	Sep-12	NM_144605	sample	5	7.98091042584435	40.8095937347039	6.01497851587058	182593.411160059	2680.3851808796	900956.4	844.15
1	C15	3	Sep-12	NM_144605	sample	6	8.43849493487699	40.9040038591413	5.51842025712551	161207.452484322	2501.57222978058	835904.1	770.87
1	C16	1	GNPTAB	NM_024312	sample	4	7.96927871772039	38.733303650935	5.20830718252156	158179.495992876	2505.57164147146	774692.6	770.87
1	C16	2	GNPTAB	NM_024312	sample	5	7.44243792325056	36.0120391271633	5.33798559014194	156642.857035365	2574.17290169464	784483.9	778.47
1	C16	3	GNPTAB	NM_024312	sample	6	7.91456228956229	37.3859427609428	5.0179261096976	156114.955387205	2511.26854413466	822131.6	786.26
1	C17	1	53BP1	NA	Positive	4	10.6131354026091	50.2060278902384	5.3201868652463	199740.758434548	2620.14148987222	858929.5	792.45
1	C17	2	53BP1	NA	Positive	5	12.2880110243454	58.4754248966468	5.50545048742003	231977.561782269	2821.40885970303	945149.4	903.86
1	C17	3	53BP1	NA	Positive	6	12.5281236582224	58.8707599828252	5.50573626788749	231025.360669815	2843.99751885482	966685.1	885.78
1	C18	1	53BP1	NA	Positive	4	11.7521628498728	54.3328244274809	5.366954679595	218775.366412214	2706.12493381724	914863.7	848.41
1	C18	2	53BP1	NA	Positive	5	12.4179421768707	57.8193027210884	5.55225920598384	227871.477040816	2814.01006389455	946958.7	878.66
1	C18	3	53BP1	NA	Positive	6	11.3053866203301	53.757167680278	5.49933215390923	216498.328410078	2750.34965288107	915155.5	835.04
1	C19	1	53BP1	NA	Positive	4	12.0640776699029	58.2058252427184	5.56712094418205	235180.895631068	2726.17002267949	945355.5	841.62
1	C19	2	53BP1	NA	Positive	5	11.7066607851787	57.0595500661667	6.19641831054247	232790.296426996	2844.93834862469	943364.9	919.14
1	C19	3	53BP1	NA	Positive	6	11.4488291413703	54.4067649609714	5.48826453963768	217268.307892454	2746.93448519561	848920.1	842.71
1	C20	1	53BP1	NA	Positive	4	12.3188287921919	56.1846278975193	5.17463203666013	207856.579503863	2733.99492178693	890003.8	831.98
1	C20	2	53BP1	NA	Positive	5	11.7961555654895	56.4273580688422	5.55842415921575	222875.322753688	2786.67758713341	935045.1	859.31
1	C20	3	53BP1	NA	Positive	6	12.1381957773512	59.1309980806142	6.04787915176145	240242.079174664	2859.88867587704	926280.4	939.81
1	C21	1	53BP1	NA	Positive	4	11.5455723542117	54.5196544276458	5.68064941200378	207934.600863931	2657.5804974905	857530.4	815.9
1	C21	2	53BP1	NA	Positive	5	12.5036529680365	57.2703196347032	5.47149518934426	214320.580365297	2748.5465579999	901901.1	826.27
1	C21	3	53BP1	NA	Positive	6	12.61	58.655	5.10108592813874	210397.305	2671.55331481457	851984.7	807.46
1	C22	1	53BP1	NA	Positive	4	11.7860262008734	54.761135371179	5.55851629436288	201725.066812227	2655.88582082868	841660.8	814.67
1	C22	2	53BP1	NA	Positive	5	11.3669304456476	52.8350687213661	5.59698895718526	205330.224073303	2737.67020111129	825717.7	818.48
1	C22	3	53BP1	NA	Positive	6	11.7036608863198	54.835838150289	5.17287131083029	210364.716763006	2666.05161835549	873182.5	814.62
1	D03	1	RAD51	NA	Positive	4	11.4556574923547	52.6880733944954	5.71419088265581	224899.71778069	2699.33272067087	990010.5	987.24
1	D03	2	RAD51	NA	Positive	5	10.9546506247108	49.6844053678852	5.56372093346883	207636.009717723	2590.87375106467	998225.7	933.9
1	D03	3	RAD51	NA	Positive	6	11.4372586872587	51.7697876447876	5.41060004890861	209842.469111969	2579.95562440895	1011434.9	913.65
1	D04	1	RAD51	NA	Positive	4	11.3406439570695	52.845076994867	5.78830027614075	220634.419038731	2682.95186768579	995412.5	958.36
1	D04	2	RAD51	NA	Positive	5	11.6078697421981	53.9090909090909	6.14579225132068	245974.916779738	2768.40656242806	1088269.4	1046.3
1	D04	3	RAD51	NA	Positive	6	12.7705232837254	58.2525204032645	6.42063493489101	250416.421507441	2809.82236277225	1073021.4	1079.67
1	D05	1	RAD51	NA	Positive	4	11.2958015267176	50.3086832061069	5.18152584344489	209693.395992366	2639.4976809886	1043246.7	988.34
1	D05	2	RAD51	NA	Positive	5	14.2773954473266	64.0667019587083	5.39079411741518	256125.539968237	2744.38870699971	1137430.4	987.96
1	D05	3	RAD51	NA	Positive	6	12.3231276495525	55.3650494583137	5.2207703788505	221358.869524258	2647.22902816121	1049907.4	982.82
1	D06	1	RAD51	NA	Positive	4	12.2223234624146	55.0050113895216	5.45245985108889	221435.090660592	2731.39387475141	1062418	1043.33
1	D06	2	RAD51	NA	Positive	5	11.874503968254	53.328373015873	5.63779142867639	222092.873015873	2671.66302267345	1037762.5	991.55
1	D06	3	RAD51	NA	Positive	6	12.0525834476452	54.7965249199817	5.2559226073034	226608.727480567	2705.09489762093	1046804.1	994.32
1	D07	1	RAD51	NA	Positive	4	12.2456692913386	57.2692913385827	5.39176877596229	235556.076115486	2657.97753318934	1104909.7	960.85
1	D07	2	RAD51	NA	Positive	5	11.5135520684736	52.2006657156443	5.49367444307151	226318.534950071	2748.60322873549	1074840.8	992.71
1	D07	3	RAD51	NA	Positive	6	12.4756554307116	57.9689673622258	5.90935255576853	244882.636169074	2793.70177880342	1104457.8	1082.85
1	D08	1	RAD51	NA	Positive	4	11.2765255634964	54.5508521165476	5.76580651961247	255103.636063771	2800.27276595061	1155980.6	1061.04
1	D08	2	RAD51	NA	Positive	5	12.2047920433996	57.4611211573237	5.5218347648409	263348.840415913	2816.33171961233	1128700.5	1052.88
1	D08	3	RAD51	NA	Positive	6	12.1783472803347	56.7489539748954	5.87039791295475	241888.601987448	2786.79360369042	1102437.1	1047.04
1	D09	1	SMC3	NM_005445	sample	4	9.91274068004916	48.2253174928308	5.55426277517681	208810.267103646	2685.24359902403	1027902.2	929.06
1	D09	2	SMC3	NM_005445	sample	5	9.69214255045084	46.0141691713182	5.83196452126255	200054.967797338	2721.10471218041	977592.8	938.73
1	D09	3	SMC3	NM_005445	sample	6	9.28790613718412	44.3650722021661	5.42694832985955	189844.273916968	2596.46499667375	963703.3	895.65
1	D10	1	CHD8	NM_020920	sample	4	7.80928208846991	39.7585206671501	5.2608500876269	157130.861856418	2518.72066227085	809372.3	721.77
1	D10	2	CHD8	NM_020920	sample	5	8.3366573593937	42.7682489030714	5.73515296461185	188785.475867571	2705.82402231004	933004.7	835.5
1	D10	3	CHD8	NM_020920	sample	6	8.09020723283218	40.1418122714344	5.24502509522003	160740.449410809	2518.85670823521	855194.2	758.62
1	D11	1	COL5A2	NM_000393	sample	4	7.24908573750508	36.1259650548557	5.27077852684393	146799.555465258	2402.73972666039	808394.6	724.61
1	D11	2	COL5A2	NM_000393	sample	5	8.62131340935903	41.5045222178529	5.00621163685977	164650.686197405	2617.75866959199	925032.9	785.53
1	D11	3	COL5A2	NM_000393	sample	6	7.80710466004584	38.2543926661574	5.23381964130043	161206.151260504	2504.78314051141	869016.2	781.5
1	D12	1	BRCA2	NM_000059	sample	4	8.95316979929914	41.7139216310927	5.28907883783505	189626.979292768	2731.71077949934	887109	933.8
1	D12	2	BRCA2	NM_000059	sample	5	8.71582844800987	42.1033631595187	5.58011203427834	191102.963591484	2786.70190106202	878987.8	974.21
1	D12	3	BRCA2	NM_000059	sample	6	9.1893816769181	43.4978957591454	5.86097435698347	190743.894787957	2777.52115058542	889993.2	986.98
1	D13	1	UBR5	NM_015902	sample	4	6.74057843996494	33.5972830850131	5.59183657861893	162203.21121823	2479.04724686541	743143.8	801.66
1	D13	2	UBR5	NM_015902	sample	5	6.2908560311284	31.8900778210117	6.38580479917687	163535.926070039	2520.61491256868	769531.3	882.44
1	D13	3	UBR5	NM_015902	sample	6	6.99444444444444	34.287962962963	5.42392514032429	164329.228240741	2462.72642259741	779279.1	772.77
1	D14	1	TET2	NM_017628	sample	4	7.9627581120944	39.6220501474926	5.55351690905308	175792.893436578	2588.88109411044	849905.9	836.24
1	D14	2	TET2	NM_017628	sample	5	7.89253187613843	36.9850637522769	5.37632983352629	147244.585428051	2581.79100163348	786701	759.3
1	D14	3	TET2	NM_017628	sample	6	8.11495894323456	39.6097822206355	5.26400198000051	168596.927525884	2587.60456328633	835638.5	792.32
1	D15	1	AMER1	NM_152424	sample	4	7.27953890489914	36.8299711815562	5.27727267345994	159945.770687526	2507.11956895777	771727.9	763.28
1	D15	2	AMER1	NM_152424	sample	5	7.32311977715877	35.9192200557103	5.71051207599747	158721.003979308	2611.10548753864	807676.8	796.22
1	D15	3	AMER1	NM_152424	sample	6	6.8977051730844	34.1575262543757	5.44478976602692	151419.127576818	2517.14804754644	751677	771.1
1	D16	1	EXT2	NM_207122	sample	4	7.81377219575574	36.4586401039411	5.15452433141109	149606.918146384	2407.65382553409	810954.4	770.87
1	D16	2	EXT2	NM_207122	sample	5	8.106	40.969	6.02761304965031	182869.42	2502.74360955336	882701.8	853.12
1	D16	3	EXT2	NM_207122	sample	6	8.16587427363972	41.6302165874274	5.85796915352562	187628.171156894	2636.17663695862	838201.5	900.71
1	D17	1	RAD51	NA	Positive	4	11.5540054005401	53.5540054005401	6.46805531938183	225438.295229523	2769.30278150442	959823.2	1028.97
1	D17	2	RAD51	NA	Positive	5	12.6147842056933	58.5055096418733	5.46558427455043	241565.179981635	2721.92482459142	1012191.9	961.83
1	D17	3	RAD51	NA	Positive	6	12.7651183172656	57.8825591586328	5.90300244959188	242541.5	2798.14527674442	1011847.9	1020.69
1	D18	1	RAD51	NA	Positive	4	13.1296116504854	60.2402912621359	5.56296245031903	248891.257281553	2697.64154144436	1043196	982.11
1	D18	2	RAD51	NA	Positive	5	13.0919835560123	60.6233299075026	5.99313160520704	259329.674203494	2821.02474077965	1106978.7	1072.95
1	D18	3	RAD51	NA	Positive	6	11.3813976377953	55.8444881889764	6.72248042013329	270192.987204724	2936.19099532477	1127474.9	1216.68
1	D19	1	RAD51	NA	Positive	4	12.6639175257732	57.9505154639175	6.01203190496759	241041.302680412	2853.21448193427	1055555.9	1030.74
1	D19	2	RAD51	NA	Positive	5	13.1094627105052	57.121090617482	5.81646912502275	234419.570970329	2751.42180034838	1053677.2	1008.04
1	D19	3	RAD51	NA	Positive	6	13.0548639926233	57.4472106961734	5.56075603031369	230930.32780083	2779.47709786007	1060148.3	1012.38
1	D20	1	RAD51	NA	Positive	4	12.2700044702727	54.312025033527	5.33194141990758	225125.833705856	2697.47493390724	1022177	967.86
1	D20	2	RAD51	NA	Positive	5	11.6532926297427	52.2337549062364	6.24063690042471	224726.195813345	2723.09110753085	987255.9	972.59
1	D20	3	RAD51	NA	Positive	6	11.427807486631	50.2416140009723	5.21408297947814	215754.644628099	2639.35279884636	1034917.4	976.78
1	D21	1	RAD51	NA	Positive	4	12.4569202566453	54.7745187901008	6.12491844382013	240705.588450962	2787.91630734774	1093676.6	1047.34
1	D21	2	RAD51	NA	Positive	5	13.4534068136273	61.4443887775551	5.64088634408286	260254.53256513	2858.80543604273	1085722.6	1055.76
1	D21	3	RAD51	NA	Positive	6	12.3720930232558	54.4455084359325	5.61492142490723	221147.03875969	2684.86240781881	986865.5	950.57
1	D22	1	RAD51	NA	Positive	4	11.3396567299006	52.0090334236676	6.34935486909924	231928.035682023	2797.85174330789	969248.3	1044.35
1	D22	2	RAD51	NA	Positive	5	11.8445595854922	52.4743287800283	5.92061217815471	217467.573716439	2695.96034964826	951493.1	953.16
1	D22	3	RAD51	NA	Positive	6	11.8250919493257	52.1806293420515	5.54464600062021	220829.341234164	2648.78112087313	996132.1	941.26
1	E03	1	RF	NA	Neutral	4	7.26666666666667	33.7621505376344	4.7084317235063	138999.576774194	2323.94998356393	758375.9	671.34
1	E03	2	RF	NA	Neutral	5	7.5971996092478	35.8583523282318	4.82638903489233	147385.942038424	2456.16759988682	793336.1	719.58
1	E03	3	RF	NA	Neutral	6	5.40104849279161	23.6544342507645	3.91785634119591	90777.7339449541	1880.82513973163	584988.6	569.47
1	E04	1	RF	NA	Neutral	4	7.47410358565737	35.3957503320053	4.79343431943922	142912.390880921	2413.51779914797	767165.5	727.74
1	E04	2	RF	NA	Neutral	5	7.67699282206271	36.0759350207782	4.98548993011862	146151.536456366	2524.93002527749	802121	759.03
1	E04	3	RF	NA	Neutral	6	7.94748439221447	37.0848329048843	4.82695123619023	144716.519647448	2474.80777017313	839018.1	747.53
1	E05	1	RF	NA	Neutral	4	8.02880288028803	41.7835283528353	5.9388446102468	191573.067506751	2619.09702360104	928164.3	854.94
1	E05	2	RF	NA	Neutral	5	8.0161225312374	40.4308746473196	5.98619304257419	200928.515921	2658.11164138967	1002552.9	935.75
1	E05	3	RF	NA	Neutral	6	7.93518886679921	39.4027833001988	5.58985120536008	182384.940357853	2554.13469691396	887153.1	845.65
1	E06	1	RF	NA	Neutral	4	7.84239558707644	38.6028368794326	5.56622387122235	160120.815996848	2535.97037245235	834925.2	812.49
1	E06	2	RF	NA	Neutral	5	11.8593598448109	56.6091173617847	5.82118397434458	244856.673132881	2779.7093119802	1033606.1	1002.08
1	E06	3	RF	NA	Neutral	6	7.57760240511086	37.3201803833145	4.96116229387017	156800.547162721	2532.56201939117	819285.5	790.45
1	E07	1	RF	NA	Neutral	4	6.93143544506816	33.5120288692863	5.31094925152551	130921.689655172	2362.25438797519	734365.8	750.32
1	E07	2	RF	NA	Neutral	5	7.87994891443167	38.0519369944657	5.63282711686965	155329.148573861	2587.23891177491	830968	818.44
1	E07	3	RF	NA	Neutral	6	7.93346774193548	37.8274193548387	4.89062756879515	144962.502419355	2352.25138400732	785732.6	711.14
1	E08	1	RF	NA	Neutral	4	7.40407086317377	35.7173011684885	4.86808709136713	147761.198643046	2490.66014499362	853972.1	790.54
1	E08	2	RF	NA	Neutral	5	7.38807157057654	36.7733598409543	5.19713126126543	162887.376143141	2570.92655460077	822181.2	793.91
1	E08	3	RF	NA	Neutral	6	7.47738502470544	35.7012542759407	4.74177021789113	136188.092360319	2381.09590998852	796767.6	700.92
1	E09	1	MEX3C	NM_016626	sample	4	6.38471716837579	29.0099239166391	4.66541975126445	116325.581210718	2363.96057356665	703213.1	726.45
1	E09	2	MEX3C	NM_016626	sample	5	6.74233825198638	33.1339387060159	5.35484024334774	149459.938327658	2593.69732637505	785964.9	823.25
1	E09	3	MEX3C	NM_016626	sample	6	6.23658536585366	30.7240418118467	5.23232693328297	129221.395818815	2341.37934060305	712208.9	716.62
1	E10	1	CDKN2C	NM_078626	sample	4	8.20196671709531	38.6996974281392	4.93695959796104	153991.071860817	2517.08761489067	820554.7	824.98
1	E10	2	CDKN2C	NM_078626	sample	5	7.63750926612305	36.1304670126019	5.22020173301454	150107.800963677	2558.68672140101	822643.8	768.37
1	E10	3	CDKN2C	NM_078626	sample	6	7.63566552901024	37.7623720136519	5.47650866113053	157263.298208191	2603.13208789372	797485.8	787.11
1	E11	1	SPEN	NM_015001	sample	4	7.46106160402945	37.2173576133282	5.09629682425446	155363.967841922	2490.67072024251	781404.9	759.89
1	E11	2	SPEN	NM_015001	sample	5	7.42481511914544	39.601068200493	6.7629835977807	193130.260476582	2635.28909530831	844049.2	892.5
1	E11	3	SPEN	NM_015001	sample	6	8.38932190179267	42.0381917381138	5.62213492048102	181083.634840218	2543.12360928748	827332	796.61
1	E12	1	ARID1B	NM_017519	sample	4	8.14451313755796	39.8361669242658	5.52902645190611	165582.296367852	2669.52862730996	875619.5	822.64
1	E12	2	ARID1B	NM_017519	sample	5	8.20561122244489	41.6320641282565	5.55339888636368	184201.724248497	2781.41639658099	946686.2	901.44
1	E12	3	ARID1B	NM_017519	sample	6	7.28595744680851	34.6289361702128	4.6616772374234	138096.294042553	2439.07307642466	776171.2	718.69
1	E13	1	ERCC4	NM_005236	sample	4	7.66240511386336	34.3379944067119	4.73772939668981	126284.31961646	2277.65298625421	705522.3	641.22
1	E13	2	ERCC4	NM_005236	sample	5	7.67491166077739	38.7177071063997	6.15638772777915	173857.569297212	2716.33123136726	846382.8	832.3
1	E13	3	ERCC4	NM_005236	sample	6	7.29422649888971	33.6498889711325	4.73732959772419	136540.146928201	2454.86117031111	760989.3	743.79
1	E14	1	ATR	NM_001184	sample	4	7.18453639383872	40.455451525219	6.57861074456241	267194.612201752	2793.5309412215	1102318.1	1109.42
1	E14	2	ATR	NM_001184	sample	5	7.27114053566055	40.7926572374361	7.92593915619165	262059.402046344	3009.7112445812	1028943.8	1176.36
1	E14	3	ATR	NM_001184	sample	6	6.77016574585635	37.5345303867403	6.01800555746703	241617.735911602	2743.88190180249	1006326	1046.73
1	E15	1	STAG2	NM_006603	sample	4	8.48111332007952	42.382902584493	6.00797827914791	188769.716500994	2619.81652457847	954614.9	903.68
1	E15	2	STAG2	NM_006603	sample	5	9.0315908236179	45.2286573899962	5.44710829904738	196344.601729974	2727.33830972762	989155.8	862.36
1	E15	3	STAG2	NM_006603	sample	6	8.23542944785276	39.3427914110429	5.20707801933263	166510.026840491	2634.28786276178	917070.1	844.32
1	E16	1	WRN	NM_000553	sample	4	6.65199853318665	30.7216721672167	4.74359350384073	123431.260726073	2330.37690529138	735259.8	707.54
1	E16	2	WRN	NM_000553	sample	5	7.73449980981362	35.1019399011031	4.79198489442132	140979.00684671	2497.28936110327	807296.2	758.28
1	E16	3	WRN	NM_000553	sample	6	7.34226073257188	34.2174084285152	4.91055029157601	135771.408428515	2402.8944827671	750693.3	710.89
1	E17	1	RF	NA	Neutral	4	9.467255334805	43.4426048565121	4.80742124878836	162051.180647535	2627.9076548393	844388.3	738.43
1	E17	2	RF	NA	Neutral	5	9.90185258178952	47.6334253054789	5.59406842549184	204250.897122586	2799.30578995794	990149.5	909.39
1	E17	3	RF	NA	Neutral	6	8.28905950095969	39.3209213051823	4.76212477328253	151782.665259117	2501.21643687543	789774.1	706.81
1	E18	1	RF	NA	Neutral	4	8.60853040540541	41.8986486486486	5.80909707004131	174934.546030405	2717.02231446601	862559.8	831.97
1	E18	2	RF	NA	Neutral	5	7.73168214654283	36.7306501547988	5.29987463444868	151766.70244238	2623.1202269314	796319.5	793.83
1	E18	3	RF	NA	Neutral	6	7.46245919477693	35.2684076895176	5.05837200869276	147986.766050054	2413.97552308364	765595	751.27
1	E19	1	RF	NA	Neutral	4	7.79609793420046	38.5512624330528	5.19748457404878	165249.472073451	2574.41320344103	811809.3	781.84
1	E19	2	RF	NA	Neutral	5	7.77395209580838	38.1702844311377	5.24250230894154	166899.416916168	2626.42735367733	825276.4	820.36
1	E19	3	RF	NA	Neutral	6	7.36981566820277	36.0192012288787	5.31354595464152	149207.198156682	2504.72689728044	770415.8	737.03
1	E20	1	RF	NA	Neutral	4	7.84574468085106	38.436170212766	5.04948150488294	159378.74751773	2600.46326212942	804687	763.29
1	E20	2	RF	NA	Neutral	5	7.50456370938299	36.7677984665936	4.87390342502669	153098.655348667	2514.73722278575	790542.9	729
1	E20	3	RF	NA	Neutral	6	7.42836727402644	35.258663808503	4.55714266704892	146141.280814577	2386.44629738504	785909.3	724.38
1	E21	1	RF	NA	Neutral	4	7.91458699472759	36.0038664323374	5.19600414616851	134957.707205624	2509.75079562109	758327.2	741.81
1	E21	2	RF	NA	Neutral	5	7.94792056950169	37.4357437242413	5.08171493073572	147370.056200824	2511.46558171303	796055.9	730.2
1	E21	3	RF	NA	Neutral	6	7.57581227436823	35.5646209386282	5.00565621460252	146625.34368231	2535.22378488552	786249.3	751.25
1	E22	1	RF	NA	Neutral	4	7.98694410444716	37.9090167278662	4.93213131527844	144824.639330885	2403.07582806396	764276.8	681.79
1	E22	2	RF	NA	Neutral	5	7.8347272003186	37.8677817602549	5.49797788296547	161938.215053763	2545.84485244429	826528.7	797.08
1	E22	3	RF	NA	Neutral	6	8.25860778443114	39.061002994012	5.01594855613719	158282.915419162	2652.92705472191	829410.4	832.2
1	F03	1	OTNT	NA	Neutral	4	7.15222063037249	33.080229226361	4.36628686134285	125926.429083095	2316.69184074814	720371.9	660.48
1	F03	2	OTNT	NA	Neutral	5	7.73452043707001	37.3472278429786	5.25046387650475	154320.288951841	2464.24008467293	787493.3	754.61
1	F03	3	OTNT	NA	Neutral	6	7.27051330086175	33.4649681528662	5.07033725625061	125732.181341326	2313.23487530323	746795.1	690.77
1	F04	1	OTNT	NA	Neutral	4	7.51991310644461	36.6506154960174	5.13842436945795	144701.88884866	2560.31888999861	837830.6	777.9
1	F04	2	OTNT	NA	Neutral	5	7.17099480623252	37.1030763084299	6.01432794289236	171484.779464642	2618.80945578435	852042.1	837.69
1	F04	3	OTNT	NA	Neutral	6	7.75045620437956	37.5301094890511	5.19772387703994	156939.744525547	2513.10863165723	863709.8	753.91
1	F05	1	OTNT	NA	Neutral	4	7.71005061460593	36.3152566883586	5.12021800016788	147784.202096891	2504.8536814706	819687.5	786.61
1	F05	2	OTNT	NA	Neutral	5	7.52570990023024	36.7651573292402	5.22476306153287	153360.978127398	2510.25863626161	790077.7	793.49
1	F05	3	OTNT	NA	Neutral	6	8.05326049846364	36.9593717992489	4.9025764354933	143334.928644589	2536.54988770332	827226.3	755.65
1	F06	1	OTNT	NA	Neutral	4	7.1904414447282	34.598686610726	5.12546668545674	136989.263772346	2412.67215303585	773020.7	726.37
1	F06	2	OTNT	NA	Neutral	5	7.65186028853455	37.5060744115414	5.19029424027406	162877.498481397	2616.86788047151	836558.6	787.84
1	F06	3	OTNT	NA	Neutral	6	7.53380226651036	36.5662368112544	5.1035987852588	154902.304806565	2492.01486173495	829764.9	790.82
1	F07	1	OTNT	NA	Neutral	4	8.17840557275542	39.2016253869969	5.1053821640303	152652.853328173	2478.65730945024	858163	775.84
1	F07	2	OTNT	NA	Neutral	5	7.23975774848593	34.3003206270039	5.08010759195556	138450.967581047	2437.20060768437	790494.3	732.24
1	F07	3	OTNT	NA	Neutral	6	7.40723495702006	35.5354584527221	4.93918571905183	142898.297277937	2427.54760287377	815755.8	750.56
1	F08	1	OTNT	NA	Neutral	4	7.40547445255474	33.4733576642336	4.83515824820112	132220.660583942	2426.30731664631	824131.3	767.28
1	F08	2	OTNT	NA	Neutral	5	7.26078431372549	35.5043137254902	4.97716677885211	150873.980784314	2545.34415189451	827010.4	774.18
1	F08	3	OTNT	NA	Neutral	6	7.30913860953214	35.5255793616091	4.80268744163128	144596.675120245	2424.03200920234	789786.4	737.7
1	F09	1	PTPRB	NM_002837	sample	4	6.71715610510046	31.8164605873261	5.20724144096154	136163.794435858	2316.31876644559	711406.9	731.49
1	F09	2	PTPRB	NM_002837	sample	5	6.96187050359712	36.0830935251799	6.04810709426154	171841.708633094	2684.30137606747	842435.4	876.55
1	F09	3	PTPRB	NM_002837	sample	6	6.88821548821549	31.8888888888889	4.62755272046465	124300.088552189	2339.34296163268	723840.2	690.66
1	F10	1	WAS	NM_000377	sample	4	8.55199648968846	40.1667397981571	5.41627524659943	165991.154892497	2523.81538053854	899011.5	799.13
1	F10	2	WAS	NM_000377	sample	5	8.59694719471947	42.2982673267327	5.58103932997255	189599.770627063	2800.40512028011	975825.8	923.35
1	F10	3	WAS	NM_000377	sample	6	8.16154145581939	38.6298170494356	5.01473810753342	156406.801868431	2506.26492944109	836991.4	772.09
1	F11	1	ODAM	NM_017855	sample	4	7.94032194738909	38.1150372987829	5.09733106079758	160690.492343934	2584.7123367061	832509.1	802.86
1	F11	2	ODAM	NM_017855	sample	5	8.10158472165786	39.5351483136936	5.54605525058928	171432.689963429	2590.56310636598	878474.4	810.74
1	F11	3	ODAM	NM_017855	sample	6	8.27884994092162	40.8759354076408	5.3490758668728	175494.466719181	2646.79525393114	865724	808.87
1	F12	1	BRIP1	NM_032043	sample	4	7.39864382583869	37.4825124910778	5.59249257832259	166093.072091363	2647.81357359307	844871.9	836.17
1	F12	2	BRIP1	NM_032043	sample	5	7.30180505415162	36.6220216606498	5.40657461547252	163409.645848375	2666.59131583451	853395.5	855.24
1	F12	3	BRIP1	NM_032043	sample	6	7.32123411978221	35.4079854809437	5.29819604971148	142375.433756806	2414.71913603443	722103.3	704.48
1	F13	1	ATRX	NM_138270	sample	4	7.68507588532884	37.6256323777403	5.25665220803536	156214.677487352	2484.38501851838	787232.7	763.57
1	F13	2	ATRX	NM_138270	sample	5	7.64448529411765	37.99375	5.57109943746985	163921.027205882	2631.08067200818	854312.8	817.37
1	F13	3	ATRX	NM_138270	sample	6	7.73819263666791	39.3469691335069	5.68831989153147	173800.19003347	2673.8928142516	796208.5	856.82
1	F14	1	PLXNB2	NM_012401	sample	4	7.65873666940115	36.6452009844135	5.04326283623224	137213.698933552	2435.05906072572	792492.5	711.38
1	F14	2	PLXNB2	NM_012401	sample	5	8.20750738085196	41.379164909321	5.46581248535231	179340.454660481	2673.19628862552	879148.8	842.99
1	F14	3	PLXNB2	NM_012401	sample	6	8.7440036900369	45.2619926199262	5.54536328435819	189048.46402214	2631.87210488733	865480.2	773.52
1	F15	1	ZMYM2	NM_197968	sample	4	8.19163636363636	39.6134545454545	5.14032406062796	164533.397818182	2569.48143014978	830489.4	758.77
1	F15	2	ZMYM2	NM_197968	sample	5	8.16352429296592	37.93219724438	4.86284268348681	145799.070703408	2479.31369182682	777766.8	711.15
1	F15	3	ZMYM2	NM_197968	sample	6	8.13568023469014	38.6798679867987	5.10097689140727	156060.29556289	2618.6721810744	811963.9	778.64
1	F16	1	MBD1	NM_015845	sample	4	7.86932773109244	36.5424369747899	5.18190914948359	152440.31302521	2512.83607610147	835107.5	793.46
1	F16	2	MBD1	NM_015845	sample	5	8.39139344262295	40.3688524590164	5.16585905228196	172004.469262295	2562.63670381961	867747.1	783.96
1	F16	3	MBD1	NM_015845	sample	6	8.5385577323885	39.348478532722	5.14526519998344	152644.497707378	2519.82045781308	801179.6	722.81
1	F17	1	OTNT	NA	Neutral	4	6.81309090909091	32.9596363636364	5.05046838975755	139605.044727273	2416.08611026684	755040.8	729.04
1	F17	2	OTNT	NA	Neutral	5	7.23897058823529	34.2143382352941	5.12930249557273	140196.936764706	2502.33726803682	777135.2	774
1	F17	3	OTNT	NA	Neutral	6	7.34615384615385	35.9121915820029	5.32185552387407	158489.534833091	2473.64645691192	799762.1	737.31
1	F18	1	OTNT	NA	Neutral	4	7.62899082568807	37.0124770642202	5.32774811738365	165652.153761468	2596.53307074814	859528.8	828.22
1	F18	2	OTNT	NA	Neutral	5	8.09549274255157	39.6890756302521	5.5304638610666	179034.688693659	2682.74275187897	884428	864.89
1	F18	3	OTNT	NA	Neutral	6	7.57348703170029	35.8112391930836	5.21987325805569	149455.507204611	2530.97274966003	749792.4	781.11
1	F19	1	OTNT	NA	Neutral	4	8.32837528604119	39.4702517162471	5.0673832832404	149660.06979405	2453.76483444845	773625.5	711.49
1	F19	2	OTNT	NA	Neutral	5	7.91844331641286	37.4460236886633	5.28405682094341	152850.417935702	2527.36482232662	800554.6	760.95
1	F19	3	OTNT	NA	Neutral	6	8.16087560806115	38.1528839471855	5.43129661437661	152956.021542738	2512.79281491423	791444.4	756.16
1	F20	1	OTNT	NA	Neutral	4	7.58400292184076	37.036157779401	5.49348088560841	149344.706720234	2470.0290756919	747828.7	729.25
1	F20	2	OTNT	NA	Neutral	5	7.22380585516179	37.1471494607088	6.28751939984889	189044.352465331	2767.78338487829	891148.1	953.81
1	F20	3	OTNT	NA	Neutral	6	7.934420015163	39.3354814253222	5.5351392389576	168942.574677786	2585.21135351764	828685.1	767.44
1	F21	1	OTNT	NA	Neutral	4	8.13210702341137	38.9034280936455	5.32948482782131	159131.913461538	2508.66198406386	805635.8	757.43
1	F21	2	OTNT	NA	Neutral	5	7.57837635615413	35.5888514777404	4.95623703540404	143736.396184063	2430.85941421155	746519.3	697.4
1	F21	3	OTNT	NA	Neutral	6	7.47540983606557	36.296174863388	4.87853512274768	155416.481238616	2462.27204044391	773307.3	725.54
1	F22	1	OTNT	NA	Neutral	4	7.37758830694275	35.4129110840438	4.92889661600015	150572.763296793	2430.53528281295	794607.3	720.88
1	F22	2	OTNT	NA	Neutral	5	7.41212558643089	35.089137495489	4.85003162763074	149365.992421508	2500.07537462135	784402.1	744.3
1	F22	3	OTNT	NA	Neutral	6	7.87630864676231	38.2272198526561	5.23086941123394	159245.421093447	2493.24307419866	788698.8	790.96
1	G03	1	RF	NA	Neutral	4	6.76773927392739	32.1588283828383	4.75752043026555	127112.262376238	2309.1236517441	706356.4	673.75
1	G03	2	RF	NA	Neutral	5	6.91704374057315	33.5082956259427	5.16800722478132	138293.806561086	2433.43876627278	757851.4	737.07
1	G03	3	RF	NA	Neutral	6	7.01167471819646	31.8071658615137	4.56868024599155	117278.323268921	2247.60126539509	712166.2	654.34
1	G04	1	RF	NA	Neutral	4	7.9374737725556	38.4624422996223	5.12143056399793	156056.778850189	2535.01030293518	828962.1	749.3
1	G04	2	RF	NA	Neutral	5	7.99517490952955	38.2299959790913	5.15322128412129	155224.04141536	2534.44462681104	808698.7	775.92
1	G04	3	RF	NA	Neutral	6	8.00788880540947	38.5946656649136	5.45654514145236	160297.891435011	2615.80566732087	803695.2	819.53
1	G05	1	RF	NA	Neutral	4	7.57324301439458	37.2413209144793	5.53542210612305	153597.896274344	2525.15300868	800585.6	763.33
1	G05	2	RF	NA	Neutral	5	8.12707756232687	39.9241689750693	5.20039574116332	170000.022853186	2557.65514556428	819816.2	755.97
1	G05	3	RF	NA	Neutral	6	7.6201399688958	36.8452566096423	5.2918633280993	154465.844090202	2578.2091825498	803005.4	804.06
1	G06	1	RF	NA	Neutral	4	7.30213523131673	35.0505338078292	4.81477481678942	135893.101067616	2346.65990496612	744402	690.09
1	G06	2	RF	NA	Neutral	5	7.27981651376147	36.3355681016231	5.29771574094777	161896.548694425	2668.96851383377	839190.2	834.72
1	G06	3	RF	NA	Neutral	6	8.34549781832606	42.2439508131694	5.87888122293201	186484.864339548	2708.38941842877	925328	899.7
1	G07	1	RF	NA	Neutral	4	8.08400646203554	39.8812600969305	5.3964386354391	165547.665993538	2569.54923712167	844048.3	785.9
1	G07	2	RF	NA	Neutral	5	7.9251315256981	38.8494536624848	5.39290124214846	165506.765277216	2597.13694753206	842516.7	784.62
1	G07	3	RF	NA	Neutral	6	7.91182285488335	39.3973902728351	5.60536530784584	160983.672202452	2635.8309659132	802411.6	842.49
1	G08	1	RF	NA	Neutral	4	7.27916331456154	35.347144006436	4.94517784332407	137061.846339501	2402.12257295339	755116	731.46
1	G08	2	RF	NA	Neutral	5	7.74677754677755	37.8316008316008	5.19108114614897	156476.109355509	2606.25316924	824306.5	827.04
1	G08	3	RF	NA	Neutral	6	8.09733237202595	38.0472242249459	5.1093839740871	151470.191420332	2490.45366286416	801589.8	743.34
1	G09	1	BRCA1	NM_007298	sample	4	7.27088897367417	35.0702022128958	5.14593971052897	140307.988935521	2553.40368802203	808202.2	774.31
1	G09	2	BRCA1	NM_007298	sample	5	7.29936034115139	38.0673773987207	6.28989582853306	174847.957356077	2947.70064927994	876281.4	1008.98
1	G09	3	BRCA1	NM_007298	sample	6	7.77642134635508	36.8636205092431	5.2108595964053	148572.698639693	2667.11252486107	851076.2	822.3
1	G10	1	ASXL1	NM_015338	sample	4	7.58059645149113	38.0332200830502	5.45666616810659	161950.060777652	2634.52593124701	810328.6	791.5
1	G10	2	ASXL1	NM_015338	sample	5	7.64302416212003	38.9224473889322	5.45761444898904	171090.738503507	2674.74200524545	829388	836.68
1	G10	3	ASXL1	NM_015338	sample	6	7.91497510532363	39.1983914209115	5.02482708072654	156959.855610877	2516.35174393396	787887.1	737.96
1	G11	1	ASXL2	NM_018263	sample	4	6.93644566496665	33.6292663789721	5.0527812969866	147798.369949	2495.88004635961	823862.1	781.76
1	G11	2	ASXL2	NM_018263	sample	5	7.23575418994413	33.4897579143389	5.2611159932433	141825.94264432	2507.24675308719	758153.8	792.77
1	G11	3	ASXL2	NM_018263	sample	6	7.40748980348535	35.4964775676678	5.15775267015862	143458.78235076	2515.84072865162	742446.5	771.69
1	G12	1	TP53BP1	NM_005657	sample	4	13.0586129753915	63.3234899328859	5.75255221368446	253787.28098434	2855.87701651424	980059.1	930.03
1	G12	2	TP53BP1	NM_005657	sample	5	13.1282163105102	63.7963366768426	6.16251144505062	246817.797208897	2828.15620758242	915010.2	896.64
1	G12	3	TP53BP1	NM_005657	sample	6	13.8418803418803	67.7849002849003	5.63322220869609	258324.265432099	2847.31986313709	951502.2	862.48
1	G13	1	FAT1	NM_005245	sample	4	8.29580781912388	42.3504474799812	5.64226717907936	179661.16015073	2642.47081041966	875899.8	819.35
1	G13	2	FAT1	NM_005245	sample	5	8.09795570698467	40.1652470187394	5.71037791879899	174527.681856899	2800.83072229048	869174.8	868.92
1	G13	3	FAT1	NM_005245	sample	6	8.22790489008524	41.7658142664872	6.01999473392581	176430.115746972	2755.54575945467	873931.8	895.22
1	G14	1	BAP1	NM_004656	sample	4	8.10538286580743	42.5072024260804	5.98385698300214	198939.425701289	2846.68735472859	956130.3	956.13
1	G14	2	BAP1	NM_004656	sample	5	7.76612625043118	39.1914453259745	5.86236407493463	185588.699896516	2822.6796552906	914131	929.53
1	G14	3	BAP1	NM_004656	sample	6	7.55824403733149	37.4555824403733	5.38999554255633	164728.595575527	2676.31685561076	841540.5	837.73
1	G15	1	ZNF516	NM_014643	sample	4	9.17414965986394	46.1002267573696	5.85165024358837	201615.90521542	2751.88122184009	947734.3	912.53
1	G15	2	ZNF516	NM_014643	sample	5	7.91798821930222	41.9782510194835	6.40144464654834	203648.932940643	2812.60969799239	895768.2	964.49
1	G15	3	ZNF516	NM_014643	sample	6	8.07825679475164	40.8102155576382	5.69030958179756	179171.605435801	2675.64868964812	866034.6	864.42
1	G16	1	GRIN2A	NM_000833	sample	4	7.48475724501317	36.4512608204742	5.93025087351727	151037.000376364	2565.75580374679	736937.1	766.47
1	G16	2	GRIN2A	NM_000833	sample	5	7.61515265736902	36.4451564266868	5.43349123802403	150770.981153411	2489.99176464198	760988.8	755.26
1	G16	3	GRIN2A	NM_000833	sample	6	7.81201044386423	38.7471092875793	5.21582359681714	173344.795225662	2635.58101039679	831233.1	847.27
1	G17	1	RF	NA	Neutral	4	8.44660982541616	41.1063743402355	5.6006890115156	171801.138855055	2645.81626701173	854964	811.81
1	G17	2	RF	NA	Neutral	5	7.58088235294118	35.8790441176471	4.93819729143011	144487.870588235	2512.82495383596	766690.7	733.12
1	G17	3	RF	NA	Neutral	6	7.70105723660226	37.5588771418155	5.56949408936656	158126.466277798	2531.43008197525	767246.2	762.03
1	G18	1	RF	NA	Neutral	4	8.08744394618834	37.690956651719	4.93369950315104	145981.378550075	2536.12808419426	780516.8	741.68
1	G18	2	RF	NA	Neutral	5	7.80106209150327	37.2553104575163	5.12729303859524	156193.349673203	2634.38004411368	820521.5	791.66
1	G18	3	RF	NA	Neutral	6	8.02769461077844	37.9895209580838	4.90627607696996	147264.156062874	2519.34139379036	781594.8	720.73
1	G19	1	RF	NA	Neutral	4	8.0250307755437	38.5913007796471	5.23186962498225	159757.751333607	2558.89881624681	821273.9	754.88
1	G19	2	RF	NA	Neutral	5	8.17795540597392	39.4051325199832	4.98394405273292	157301.0769878	2534.28227785336	817044.7	764.55
1	G19	3	RF	NA	Neutral	6	7.93824561403509	36.1666666666667	4.80372627110417	144243.935789474	2456.36025409794	805207.2	734.63
1	G20	1	RF	NA	Neutral	4	8.21056877773296	40.825332795482	5.47463487346016	178173.068576039	2679.919753301	850417.7	841.22
1	G20	2	RF	NA	Neutral	5	7.58167870036101	37.6642599277978	5.33489154484533	164593.444494585	2552.67715202405	820990	774.32
1	G20	3	RF	NA	Neutral	6	7.51325757575758	34.4060606060606	4.92817731242626	134371.719318182	2409.32357292652	747983.7	685.43
1	G21	1	RF	NA	Neutral	4	7.63700670141474	36.5703648548027	5.17809542842001	148382.896500372	2529.74620761971	777008.6	769.27
1	G21	2	RF	NA	Neutral	5	7.59359698681733	35.2854990583804	4.93141178830512	135209.019962335	2502.49476897319	731847.8	719.88
1	G21	3	RF	NA	Neutral	6	8.39021431459765	40.5163768701981	5.46890107291469	166793.297209867	2540.05683225237	807944.1	762.86
1	G22	1	RF	NA	Neutral	4	8.19753086419753	40.1189300411523	5.33736604860793	168855.742798354	2582.0908456323	844037	808.14
1	G22	2	RF	NA	Neutral	5	7.41952707856598	35.312356979405	5.08632333325121	141911.151792525	2529.88444021636	736994.9	744.67
1	G22	3	RF	NA	Neutral	6	8.24333196553139	40.5112843660238	5.37776737128469	169431.654493229	2570.96754259013	845239.9	790.91
1	H03	1	CHEK1	NA	Positive	4	7.10357359176257	61.2816474863719	14.2473416463103	552658.043609933	3601.95738771124	1852733.1	1931.88
1	H03	2	CHEK1	NA	Positive	5	7.98813376483279	74.4546925566343	18.0767216578451	717567.894822006	4399.04835335652	2235167.7	2513.06
1	H03	3	CHEK1	NA	Positive	6	6.92307692307692	56.4111054508406	14.1978698953626	514810.502801834	3573.947569581	1787158.7	1953.91
1	H04	1	CHEK1	NA	Positive	4	7.28289102202146	57.5465838509317	14.4222394985348	505779.658385093	3792.58672890452	1716643.3	1973.05
1	H04	2	CHEK1	NA	Positive	5	7.46150024838549	65.3879781420765	16.665620596917	616140.589667163	3989.97220790186	1928553.3	2150.65
1	H04	3	CHEK1	NA	Positive	6	7.0353982300885	65.3556415929204	17.3409849739438	637054.156526549	4109.22757652291	2040603.6	2266.73
1	H05	1	CHEK1	NA	Positive	4	6.98200654307525	69.582878953108	17.6925105436891	665592.123773173	4103.68998671204	2064702.7	2321.13
1	H05	2	CHEK1	NA	Positive	5	7.70120988953183	75.1178327196212	17.8505881376581	735137.66175697	4384.9687067971	2279228.9	2485.35
1	H05	3	CHEK1	NA	Positive	6	7.84951923076923	75.5466346153846	17.2887598994261	720528.189423077	4238.9217787347	2213049.4	2420.14
1	H06	1	CHEK1	NA	Positive	4	7.08699676075891	63.2369273484498	15.8536307754348	577105.045349375	3899.00126251487	1847497.2	2096.07
1	H06	2	CHEK1	NA	Positive	5	7.53347280334728	68.8274058577406	17.8196584229894	659387.67834728	4164.63864684499	2125302	2330.25
1	H06	3	CHEK1	NA	Positive	6	7.65342298288509	79.2451100244499	22.9702171440163	804680.321515892	4649.91482055876	2434188.3	2796.41
1	H07	1	CHEK1	NA	Positive	4	7.44184752365053	67.0294936004452	17.2557497486047	628538.10851419	4026.90196724824	2069001.6	2161.94
1	H07	2	CHEK1	NA	Positive	5	7.93677606177606	71.1399613899614	17.2561432207554	666955.97972973	4202.67613961137	2100684.6	2307.1
1	H07	3	CHEK1	NA	Positive	6	7.1320268179474	73.06034038164	20.7480680386288	733687.576585869	4534.71112641771	2223312.9	2652.33
1	H08	1	CHEK1	NA	Positive	4	7.33188248095756	70.1191512513602	18.1045625347976	656658.131120784	4212.78322340256	2099371.4	2418.87
1	H08	2	CHEK1	NA	Positive	5	7.87453358208955	74.3955223880597	18.4403734480838	705525.88386194	4319.15457398751	2160383.9	2423.43
1	H08	3	CHEK1	NA	Positive	6	7.63495985176035	82.9598517603459	23.1675234872491	842428.877702285	4711.53733862141	2502206.9	2854.86
1	H09	1	NOTCH2	NM_024408	sample	4	7.55089153046062	37.0631500742942	5.38874166229896	156069.682392273	2534.54022046542	788403.8	791.08
1	H09	2	NOTCH2	NM_024408	sample	5	7.42228502220428	37.893419459023	5.4832516105332	178417.433589019	2633.21022059619	862890.2	860.27
1	H09	3	NOTCH2	NM_024408	sample	6	7.54173228346457	38.1523622047244	6.25481858012944	164742.805905512	2574.1866795032	777984	815.93
1	H10	1	FANCM	NM_020937	sample	4	6.52495621716287	33.0529772329247	5.26093260297618	136542.813485114	2404.34529216848	669379.8	707.35
1	H10	2	FANCM	NM_020937	sample	5	6.81036610448375	34.7754010695187	5.66597377552329	161074.156314274	2548.73937472583	743534.8	777.05
1	H10	3	FANCM	NM_020937	sample	6	7.00214868929953	36.2131499785131	5.72999339555659	154353.912333477	2486.76724245667	722072.6	720.6
1	H11	1	RASA1	NM_022650	sample	4	7.45920745920746	36.4786324786325	5.30973759303749	151026.498445998	2483.45683851279	749331.2	778.27
1	H11	2	RASA1	NM_022650	sample	5	7.27580579355365	36.0220318237454	6.14456714988343	159149.989392085	2639.15483379267	763854.3	821.16
1	H11	3	RASA1	NM_022650	sample	6	8.12731767614339	39.6909765142151	5.77576448556387	176116.985578904	2676.07060684304	842081.7	854.1
1	H12	1	KDM5C	NM_004187	sample	4	8.33523887300939	39.8325847284606	5.11888547003887	162629.17844018	2473.71086826449	812597.4	765.34
1	H12	2	KDM5C	NM_004187	sample	5	8.13564796124344	39.403310456197	5.35233182947196	156914.09002826	2590.70774838066	801480.5	793.57
1	H12	3	KDM5C	NM_004187	sample	6	8.66794331673688	42.9191880505553	5.6718885682417	180445.736882421	2574.988263665	842553.6	772.7
1	H13	1	FAS	NA	sample	4	6.90229357798165	35.5811926605505	5.59770590338071	150215.216055046	2581.66134121962	760452.4	792.36
1	H13	2	FAS	NA	sample	5	7.09213863060017	35.5570583262891	5.71166869073874	157843.247675402	2621.84461163239	853593.7	824.43
1	H13	3	FAS	NA	sample	6	7.96900745390349	38.9395841506473	5.31272135680242	152498.495880738	2583.31016201603	801725.3	768.86
1	H14	1	PTPRC	NR_052021	sample	4	8.1433607520564	41.5616921269095	6.06760096051403	181455.351351351	2706.55960298879	855351.6	862.62
1	H14	2	PTPRC	NR_052021	sample	5	7.34336890243902	37.2172256097561	5.48831931279808	165814.887195122	2617.68068466814	813973.8	797.29
1	H14	3	PTPRC	NR_052021	sample	6	7.35871826883063	38.5672076570953	5.57992105647616	169422.969621307	2577.82608564176	787749.1	750.05
1	H15	1	PTPRU	NM_133178	sample	4	8.05937617437054	38.6166854565953	5.16431998320401	152470.415633221	2589.77672306957	784463.6	740.74
1	H15	2	PTPRU	NM_133178	sample	5	7.71676067687349	38.0124899274778	5.48596725152664	168540.454069299	2685.04607237472	834715.8	843
1	H15	3	PTPRU	NM_133178	sample	6	8.26155539251651	42.1621423330888	5.63468989935889	173755.822817315	2557.03491267847	781325.2	726.1
1	H16	1	FUBP1	NM_003902	sample	4	8.25419463087248	39.0125838926175	5.03410748010596	156253.853187919	2494.91538148198	772978.8	761.66
1	H16	2	FUBP1	NM_003902	sample	5	7.66953271028037	35.781308411215	5.2218445305965	141638.978691589	2485.99263612523	717258.5	754.15
1	H16	3	FUBP1	NM_003902	sample	6	7.60833028863719	37.5016441359152	5.1608716508282	155242.954694921	2480.08961421235	739386.9	751.95
1	H17	1	CHEK1	NA	Positive	4	7.60424528301887	74.1457547169811	18.5195019760807	729364.751415094	4242.13078837858	2312277.5	2377.5
1	H17	2	CHEK1	NA	Positive	5	7.98681818181818	66.7040909090909	16.6075835551499	601267.461363636	4051.29691328176	1977858.8	2106.99
1	H17	3	CHEK1	NA	Positive	6	7.65427698574338	75.4628309572301	19.1465694318831	734618.986761711	4444.814061685	2240981.9	2486.1
1	H18	1	CHEK1	NA	Positive	4	7.96835760924159	74.1381215469613	18.5780848580076	712700.036162732	4259.01614789147	2250081.9	2408.53
1	H18	2	CHEK1	NA	Positive	5	7.81034482758621	75.0745272525028	21.3529045320755	732256.690211346	4414.61241220598	2312038.3	2510.18
1	H18	3	CHEK1	NA	Positive	6	7.45190476190476	67.0409523809524	17.8360637400444	615832.540952381	4000.34524990191	1885081.9	2096.64
1	H19	1	CHEK1	NA	Positive	4	7.54470652770159	70.1991223258365	15.6647677930306	664662.426769062	4005.37172450956	2052037.4	2202.77
1	H19	2	CHEK1	NA	Positive	5	8.00342801175318	79.8702252693438	17.367982207088	791365.388834476	4318.50264578843	2377172.1	2464.79
1	H19	3	CHEK1	NA	Positive	6	7.89959432048682	75.6749492900609	17.0513218627477	707257.074036511	4246.03415355373	2158772.3	2477.71
1	H20	1	CHEK1	NA	Positive	4	7.49363250454821	86.7325651910249	21.3338936713707	903166.935718617	4639.75500167262	2606894.3	2839.95
1	H20	2	CHEK1	NA	Positive	5	7.49095744680851	81.5670212765957	21.5026465837508	853921.110106383	4568.23224946851	2577278.9	2691.87
1	H20	3	CHEK1	NA	Positive	6	8.10216718266254	92.0736842105263	22.2092400020665	947975.957275542	4844.26204193672	2771800	2974.55
1	H21	1	CHEK1	NA	Positive	4	6.99894011658718	70.422893481717	16.7011932248973	682623.783783784	4101.50879586265	2057549.8	2299.96
1	H21	2	CHEK1	NA	Positive	5	7.3182302771855	81.7409381663113	22.4502332002042	852807.410447761	4646.42412759817	2522751.7	2817.83
1	H21	3	CHEK1	NA	Positive	6	7.75579975579976	76.0140415140415	21.3578652586913	756642.562271062	4385.37585433892	2358893.7	2573.11
1	H22	1	CHEK1	NA	Positive	4	7.11611611611612	63.1361361361361	13.0400074366708	587823.07957958	3761.45482179288	1872864.4	2046.24
1	H22	2	CHEK1	NA	Positive	5	7.04359526372444	69.5037674919268	20.8842276346297	699696.490850377	4294.51163447499	2147664.3	2389.68
1	H22	3	CHEK1	NA	Positive	6	8.38737292669877	78.1728196896736	20.1918602018058	739723.829320492	4497.00994299272	2230776	2628.72
1	I03	1	RPA32	NA	Positive	4	11.6504155124654	120.305263157895	12.5222840596019	1092800.2299169	4619.0234844094	3798797	3081.39
1	I03	2	RPA32	NA	Positive	5	12.3687979539642	119.463427109974	11.4380221323493	1069683.78772379	4521.49070170724	3685693.5	2964.93
1	I03	3	RPA32	NA	Positive	6	10.7261640798226	88.4029933481153	8.55846556233277	757829.935144124	4072.31238706987	3447512.9	2727.18
1	I04	1	RPA32	NA	Positive	4	11.7249190938511	122.277777777778	12.0222575056307	1121937.49892125	4595.74660430707	3666295.2	2992.64
1	I04	2	RPA32	NA	Positive	5	12.0805797101449	128.171594202899	11.9498884114923	1183177.80173913	4680.06731608305	4009221.3	3116.06
1	I04	3	RPA32	NA	Positive	6	12.8126219908913	147.803513337671	13.5529433385084	1471796.22251139	5298.12042842479	4621826.5	3659.38
1	I05	1	RPA32	NA	Positive	4	12.2012954658695	112.935226706527	10.9942912840982	1006919.52167414	4505.5360177614	3487883.6	2909.82
1	I05	2	RPA32	NA	Positive	5	12.3898218829517	113.543511450382	11.000638095955	954097.966412214	4489.77958106933	3516438.4	2994.23
1	I05	3	RPA32	NA	Positive	6	10.4476534296029	101.053249097473	9.97784771513145	820547.823555957	4134.14424032664	3139740.1	2802.98
1	I06	1	RPA32	NA	Positive	4	10.4223144306132	105.935454126325	10.7472927842677	919058.883817427	4245.41952304433	3235597.8	2708.17
1	I06	2	RPA32	NA	Positive	5	12.4429411764706	130.095294117647	12.0180020091434	1190794.03235294	4844.55151898202	4093337.6	3266.3
1	I06	3	RPA32	NA	Positive	6	12.9820944112859	128.817688551275	11.8126811942773	1109246.5257732	4766.82078624157	3858046.7	3236.79
1	I07	1	RPA32	NA	Positive	4	11.5819178082192	112.481095890411	10.2132564004391	961319.453150685	4339.30713193326	3600947.9	2854.66
1	I07	2	RPA32	NA	Positive	5	12.0272417707151	111.771282633371	10.8016179148837	985146.251986379	4424.72598164008	3682124.3	2901.38
1	I07	3	RPA32	NA	Positive	6	12.1742006615215	127.354465270121	10.9397056041629	1094818.82524807	4657.25792200668	4060938.5	3170.9
1	I08	1	RPA32	NA	Positive	4	12.1324414715719	130.77525083612	13.812890736758	1267493.95317726	5015.11360796637	4186670.6	3303.6
1	I08	2	RPA32	NA	Positive	5	11.7074869413813	128.052814857806	13.3985342278455	1177375.06964597	4963.85256923432	4112013.6	3374.91
1	I08	3	RPA32	NA	Positive	6	12.6672805402087	138.699815837937	12.9603775753138	1311362.74217311	4931.9638327132	4298034	3313.51
1	I09	1	ARHGAP35	NM_004491	sample	4	8.58522971232289	41.2567625590382	5.53860635204975	163517.672391584	2484.36382482839	803605.7	734.71
1	I09	2	ARHGAP35	NM_004491	sample	5	8.04330534688467	40.0658418029165	5.44792724358859	168581.105612019	2637.56986696934	825279.1	812.33
1	I09	3	ARHGAP35	NM_004491	sample	6	7.86409966024915	39.9437523593809	5.61838211703002	173750.599849	2599.32249117977	820986.6	791.88
1	I10	1	AHNAK	NM_024060	sample	4	8.89211618257261	42.7795643153527	5.64136245459015	172982.099585062	2542.68284760262	860653	802.37
1	I10	2	AHNAK	NM_024060	sample	5	8.87212830515821	42.0173385348938	5.11314634636324	166122.795405288	2543.19795837152	831976.9	780.18
1	I10	3	AHNAK	NM_024060	sample	6	9.41040164778579	45.0653964984552	5.26433106060854	179587.703913491	2553.35551344971	865407.1	828.15
1	I11	1	SH2B3	NM_005475	sample	4	7.57884388517499	37.9638222571766	5.03703428368912	154887.034211561	2528.76676322447	818542.8	721.99
1	I11	2	SH2B3	NM_005475	sample	5	7.76678585617799	38.8959078267779	6.05727538802176	168198.70003973	2707.60831133781	847293.3	835.97
1	I11	3	SH2B3	NM_005475	sample	6	7.23342380767739	37.4079100426522	6.04848913333159	168246.940286933	2580.33785629953	806847.6	785.19
1	I12	1	MSH2	NM_000251	sample	4	7.40743388134382	37.9974982130093	5.45273531174935	168145.639742673	2636.50146858543	799046.7	866.11
1	I12	2	MSH2	NM_000251	sample	5	8.20883685800604	42.9018126888217	6.01462636010614	201764.90521148	2778.22999906666	903139.9	975.8
1	I12	3	MSH2	NM_000251	sample	6	7.83806626098715	39.9901960784314	5.85451109835253	191838.81372549	2792.30904462733	880370.4	917.78
1	I13	1	NOTCH1	NM_017617	sample	4	7.54255319148936	36.5326747720365	4.84383719072366	150459.270136778	2470.13294158981	817394.2	741.41
1	I13	2	NOTCH1	NM_017617	sample	5	8.43427331887202	41.5284164859002	5.69644714886612	167509.378741866	2549.97999259342	857003.2	816.11
1	I13	3	NOTCH1	NM_017617	sample	6	7.53400503778338	37.4143576826196	5.07505302330615	150153.819059614	2482.78143641098	768254.9	749.66
1	I14	1	RAD51	NM_133487	sample	4	14.364758698092	64.7250280583614	5.82957009268063	275034.51010101	2727.59485995433	1186326.9	1031.25
1	I14	2	RAD51	NM_133487	sample	5	14.2094163805787	67.0833742030407	6.5418617139447	297776.721432075	3000.81764340494	1164647.8	1161.46
1	I14	3	RAD51	NM_133487	sample	6	12.5677622692481	58.1121116614138	5.6374941429783	239025.13912652	2627.27337029186	925031.7	895.97
1	I15	1	ZFHX4	NM_024721	sample	4	8.92866463679861	44.2831665941714	6.00182973383404	185435.237059591	2815.8847001858	886960.6	897.3
1	I15	2	ZFHX4	NM_024721	sample	5	9.18040293040293	46.043956043956	5.91044361713421	200250.35485348	2759.81671202853	917179.3	882.57
1	I15	3	ZFHX4	NM_024721	sample	6	8.92985457656116	43.9195893926433	6.09404786503689	186956.919161677	2827.57125014834	877619.1	878.92
1	I16	1	KMT2C	NM_170606	sample	4	8.1264367816092	37.5602383993189	4.78029287517599	147417.346104725	2491.79511531162	787216.8	734.75
1	I16	2	KMT2C	NM_170606	sample	5	8.6974677920924	42.9897823189693	5.54145933206283	187278.755219902	2584.72072834993	897561.2	831.67
1	I16	3	KMT2C	NM_170606	sample	6	8.42306178669815	40.3215269578906	5.61861334385068	169112.991735537	2616.94914445773	834501.1	812.5
1	I17	1	RPA32	NA	Positive	4	12.9301760777171	127.243472981178	10.7450858490877	1164947.4007286	4634.33250029782	3896707.4	3053.03
1	I17	2	RPA32	NA	Positive	5	11.9679284963197	112.902208201893	10.7119920842955	995343.453732913	4250.86312966868	3420434.9	2642.8
1	I17	3	RPA32	NA	Positive	6	12.0392051557465	114.77604726101	10.1051124390225	1011651.20784103	4309.15017063885	3552611.6	2779.16
1	I18	1	RPA32	NA	Positive	4	13.3864818024263	118.922010398614	10.1270550163652	1019840.76083189	4387.31590845412	3585057.1	2718.86
1	I18	2	RPA32	NA	Positive	5	11.7313034188034	120.994123931624	12.268840214439	1102239.54273504	4700.33992047641	3648109.1	3063.11
1	I18	3	RPA32	NA	Positive	6	13.068743818002	119.159248269041	9.77162997130888	1000573.95697329	4315.18521731468	3630513.4	2781.65
1	I19	1	RPA32	NA	Positive	4	11.395694515633	106.266529984623	9.66628577697661	911078.648898001	4223.73575771436	3395236.2	2701.79
1	I19	2	RPA32	NA	Positive	5	12.2132390096008	112.66750884285	10.5253829958082	990679.66195048	4459.62635695344	3503392.6	2919.49
1	I19	3	RPA32	NA	Positive	6	12.2991900905193	107.98808956646	9.65747434533712	923512.162458314	4355.38050845666	3200445.9	2699.53
1	I20	1	RPA32	NA	Positive	4	12.5128205128205	121.058823529412	11.3127358513763	1113626.18602313	4695.15985645875	3757164.8	2968.36
1	I20	2	RPA32	NA	Positive	5	12.5884194053208	127.600938967136	12.9362089402377	1201785.17788211	4860.87414094626	3898387.5	3156.23
1	I20	3	RPA32	NA	Positive	6	12.4524772497472	126.775025278059	12.2725524959621	1179878.92618807	4831.30283644707	3975290.5	3222.5
1	I21	1	RPA32	NA	Positive	4	13.1030867792662	134.456610366919	11.7878320162492	1249345.8800233	4876.99419843107	4247638.4	3245.55
1	I21	2	RPA32	NA	Positive	5	12.1888594164456	130.173474801061	12.4558724036124	1256309.48806366	4931.55575012863	4045308.2	3310.58
1	I21	3	RPA32	NA	Positive	6	12.9487179487179	117.04347826087	10.9301902899072	1061780.72742475	4611.89447458158	3568141.2	2956.54
1	I22	1	RPA32	NA	Positive	4	12.1832191780822	124.451484018265	12.8931067929558	1197835.55022831	4880.56864398719	3972941.3	3275.75
1	I22	2	RPA32	NA	Positive	5	13.0015748031496	126.638320209974	12.426956549282	1221725.12808399	4923.15618249331	4026601.1	3316.67
1	I22	3	RPA32	NA	Positive	6	12.6981799797776	115.5	10.9383426486858	1050925.4934277	4506.15182782522	3636148.8	2846.52
1	J03	1	ATR	NA	Positive	4	6.59064885496183	37.5718829516539	6.53996684611798	238703.196882952	2726.56501624601	924557.8	1037.37
1	J03	2	ATR	NA	Positive	5	6.68368336025848	38.3786752827141	6.3248838415545	256438.021001616	2734.29066975344	1011544.1	1068.01
1	J03	3	ATR	NA	Positive	6	5.84428950863214	30.9003984063745	5.42487423828275	205840.151394422	2527.61617603664	954947.3	1001.88
1	J04	1	ATR	NA	Positive	4	6.96820292961772	37.3554841014648	6.24214653697837	218432.800643087	2751.31347131925	910287.4	1033.05
1	J04	2	ATR	NA	Positive	5	6.45527930255086	40.2050371327091	8.47716847336337	291406.498224088	2931.53984242491	1123396.5	1216.16
1	J04	3	ATR	NA	Positive	6	6.3202416918429	36.3538100033568	7.01388115448323	242875.737160121	2714.94497131243	995202.5	1079.08
1	J05	1	ATR	NA	Positive	4	7.33619834710744	41.0059504132231	6.74014197332706	253729.138512397	2835.74524045424	978557.1	1100.69
1	J05	2	ATR	NA	Positive	5	7.54080221300138	43.4761410788382	6.81472164428264	290668.361687414	2974.1101325745	1107197.6	1202.94
1	J05	3	ATR	NA	Positive	6	7.22412093328952	41.6628327308577	7.5260970427884	286851.059152153	2854.44758690665	1078653.8	1147.72
1	J06	1	ATR	NA	Positive	4	6.57703927492447	42.2574689493119	9.61063260428856	310083.964753273	3142.60023835139	1170147.7	1353.84
1	J06	2	ATR	NA	Positive	5	6.70957901159243	38.6629042098841	7.37883675353714	260569.07504576	2898.52895398553	1045826.3	1108.87
1	J06	3	ATR	NA	Positive	6	6.94281729428173	42.2911436541144	7.26675297146617	302770.679218968	2899.05293848628	1104122.7	1147.26
1	J07	1	ATR	NA	Positive	4	6.7149775164303	42.7125562089242	8.25715337649259	311872.835005189	3014.23962186752	1147527.1	1296.01
1	J07	2	ATR	NA	Positive	5	6.75570247933884	39.6436363636364	7.1841716078357	268987.259173554	2785.83231324093	1043725.8	1098.4
1	J07	3	ATR	NA	Positive	6	6.98741123305358	37.6213686249193	5.72683543034553	229475.921239509	2695.65053681848	974115.5	985.75
1	J08	1	ATR	NA	Positive	4	7.02546024285155	42.9996083039561	9.80523757278493	305010.695260478	2990.57694536087	1207333.6	1242.93
1	J08	2	ATR	NA	Positive	5	6.83310152990264	36.8908205841446	7.31776274380222	218458.290681502	2840.7540879795	967360.6	1102.99
1	J08	3	ATR	NA	Positive	6	6.87616297722169	40.3275585498877	8.01767655909462	270190.863009304	2920.96807265752	1094896.4	1208.69
1	J09	1	STIM1	NM_003156	sample	4	8.40900649953575	39.7349117920149	5.39558567679685	159347.122098422	2451.70189341631	812865.2	804.86
1	J09	2	STIM1	NM_003156	sample	5	8.72080536912752	42.0729306487696	5.60755804503416	177062.028187919	2592.44502409775	850403	828.46
1	J09	3	STIM1	NM_003156	sample	6	9.06775700934579	45.196261682243	5.54565478952275	179106.053271028	2579.79503014085	864572.6	790.86
1	J10	1	DICER1	NM_030621	sample	4	7.64130434782609	37.5760869565217	5.49097375372438	155979.188003221	2487.05084706563	785563.9	757.59
1	J10	2	DICER1	NM_030621	sample	5	8.08111480865225	39.7915973377704	5.32535269482675	167522.642262895	2654.51220792863	828387.8	847.18
1	J10	3	DICER1	NM_030621	sample	6	8.22021505376344	39.8636559139785	5.12935205545053	166320.139784946	2600.15170492766	838629.4	787.9
1	J11	1	PASK	NM_015148	sample	4	7.61634298277757	36.7947966288018	5.6955413213233	147432.587761085	2537.32120763872	797367.6	784.27
1	J11	2	PASK	NM_015148	sample	5	7.65055495882564	35.9563193698532	4.92173233964537	139945.886143931	2418.73041518118	736271.2	722.94
1	J11	3	PASK	NM_015148	sample	6	8.43656307129799	39.1506398537477	4.91135963746635	152904.13308958	2461.4112492224	786590.3	728.64
1	J12	1	EZH2	NM_152998	sample	4	7.84929435483871	39.1255040322581	5.32988927716314	160646.07358871	2527.1384410222	804892.8	781.39
1	J12	2	EZH2	NM_152998	sample	5	7.71219715956558	38.8216374269006	5.94631068843239	162020.443609023	2677.06469838947	804258.4	829.86
1	J12	3	EZH2	NM_152998	sample	6	7.24212421242124	36.3190819081908	6.24930176649823	148075.076957696	2567.36207332407	742662	786.37
1	J13	1	ATF7IP	NM_018179	sample	4	7.84064386317907	39.8953722334004	5.77083623175514	170130.623742455	2669.52180842388	822723.8	817.61
1	J13	2	ATF7IP	NM_018179	sample	5	8.11175020542317	40.6865242399343	5.39478249855006	168651.752670501	2630.90093183871	807395.3	822.82
1	J13	3	ATF7IP	NM_018179	sample	6	7.99437991757212	39.1843387036343	5.7533580861085	160552.521543649	2586.77493895813	814250.7	804.61
1	J14	1	RB1	NM_000321	sample	4	8.38728323699422	41.6597302504817	5.35928812730163	172789.187668593	2644.57661866629	855566.6	791.55
1	J14	2	RB1	NM_000321	sample	5	8.88665207877462	43.3798687089716	5.30928008734956	183000.392122538	2679.96643119325	904124.4	870.73
1	J14	3	RB1	NM_000321	sample	6	8.92354507417269	42.2989729935337	5.37812341481243	168239.494104222	2689.78367726169	877884.6	829.97
1	J15	1	RPA2	NM_002946	sample	4	12.5726643598616	132.727797001153	11.496801072732	1174183.85755479	4907.78459021463	4125043.1	3385.19
1	J15	2	RPA2	NM_002946	sample	5	12.6488294314381	127.429208472687	13.3647270014661	1176369.99665552	4984.03790957761	3984334.2	3412.68
1	J15	3	RPA2	NM_002946	sample	6	14.2074340527578	141.463429256595	12.024336023315	1302215.62889688	4969.57817083491	4332068	3425.07
1	J16	1	RPS2	NM_002952	sample	4	10.409793814433	50.8599656357388	5.70724692549076	215401.018041237	2715.22765728097	968499.7	889.01
1	J16	2	RPS2	NM_002952	sample	5	9.04851752021563	45.0316711590296	5.15869461368356	184131.333557951	2662.30421657782	849401.9	832.72
1	J16	3	RPS2	NM_002952	sample	6	9.71081504702194	49.4890282131661	6.00113899216128	211321.71708464	2821.75986302908	921456.2	946.45
1	J17	1	ATR	NA	Positive	4	7.16597244472925	37.9977571291253	6.56645088678852	218732.492790772	2645.69466092671	904717.5	945.17
1	J17	2	ATR	NA	Positive	5	7.34432466708941	38.352251109702	6.1266942606661	230702.30247305	2766.66047857574	949826	1023.14
1	J17	3	ATR	NA	Positive	6	6.63041958041958	40.9688811188811	8.24708352937183	291874.484615385	2884.31844456307	1080005.7	1190.52
1	J18	1	ATR	NA	Positive	4	7.20070546737213	43.3964726631393	7.49277388297886	290573.803174603	2806.43110626239	1100354.7	1072.82
1	J18	2	ATR	NA	Positive	5	7.01976160602258	41.8390840652447	7.3548544851839	288893.757841907	2983.39817139215	1123870.8	1155.59
1	J18	3	ATR	NA	Positive	6	7.62926330150068	44.575034106412	7.38358070337552	306105.178035471	2934.37860380293	1157250.4	1174.53
1	J19	1	ATR	NA	Positive	4	6.99961165048544	40.9452427184466	8.06241653258131	276953.938640777	2862.95428932429	1059723.6	1160.66
1	J19	2	ATR	NA	Positive	5	7.32952252858104	41.4351042367182	8.47759192111713	279458.482515131	3065.055660621	1090279.3	1216.2
1	J19	3	ATR	NA	Positive	6	7.35775381182596	41.1647452584604	7.61558208470554	257098.497210859	2773.66609421965	1029322.3	1050.53
1	J20	1	ATR	NA	Positive	4	7.00786557025384	39.7861994994637	7.26445773660633	256836.579191991	2936.30292157778	1021628.4	1098.41
1	J20	2	ATR	NA	Positive	5	7.59914921465969	39.2653795811518	6.63535306197931	222628.483311518	2790.00293542039	921522.6	1013.81
1	J20	3	ATR	NA	Positive	6	7.29506511309116	40.5397532556546	6.90557700640498	254096.444482522	2898.44297904986	975823.2	1074.92
1	J21	1	ATR	NA	Positive	4	7.56530343007916	40.5247361477573	7.2345141394325	240079.600923483	2802.4038899343	965871.3	1079.11
1	J21	2	ATR	NA	Positive	5	7.28336134453782	42.6648739495798	7.54477095238885	289389.634285714	2952.49280293947	1114099.1	1181.69
1	J21	3	ATR	NA	Positive	6	7.15670103092784	40.2116838487973	7.41721389152343	261621.475601375	2835.40408909935	1022787.3	1115.46
1	J22	1	ATR	NA	Positive	4	7.22510275055327	37.7824849826114	6.73298445203294	218578.990515334	2675.8325328691	924400.7	1001.07
1	J22	2	ATR	NA	Positive	5	7.01338432122371	39.9837476099426	7.45843000626194	264289.23486297	2857.31776184194	1042163.3	1097.15
1	J22	3	ATR	NA	Positive	6	7.67428760768721	44.8137839628893	7.65552763498039	299533.890987409	2997.59282623821	1101417	1177.14
1	K03	1	OTNT	NA	Neutral	4	7.41295394983152	34.4009734181954	4.70944991460904	132074.94421565	2391.13418646289	749343.9	712.2
1	K03	2	OTNT	NA	Neutral	5	7.62846946867565	35.8247422680412	4.72851897508914	133597.668120539	2263.11802679956	693423.3	678.17
1	K03	3	OTNT	NA	Neutral	6	6.37632583792957	28.7174374204497	4.37846251152136	122903.565125159	2179.82153762725	789766.5	705.65
1	K04	1	OTNT	NA	Neutral	4	7.168	33.6518095238095	4.7709654982976	134813.424380952	2472.95942410995	768247.4	749.57
1	K04	2	OTNT	NA	Neutral	5	7.95240213523132	38.4608540925267	5.05262898633879	163565.496886121	2600.74092747813	828080.6	836.47
1	K04	3	OTNT	NA	Neutral	6	6.91950064571675	31.8824795523031	4.59471683270642	124590.635385278	2372.57801405112	753194.1	729.32
1	K05	1	OTNT	NA	Neutral	4	7.14845280062671	34.5757931844888	5.13930306455857	147086.064629847	2515.26100292599	768244.2	785.05
1	K05	2	OTNT	NA	Neutral	5	7.82736997417927	39.0165990409443	6.00170684825245	174473.747694578	2680.64594873117	816622.6	870.62
1	K05	3	OTNT	NA	Neutral	6	7.6527446300716	36.7859984089101	4.95014612804907	145855.65433572	2477.52607445032	778042.8	727.87
1	K06	1	OTNT	NA	Neutral	4	7.57874682472481	38.5402201524132	5.73071495717324	166977.008890771	2540.2142858924	851589.4	798.97
1	K06	2	OTNT	NA	Neutral	5	7.59100040176778	36.1707513057453	5.06964610084019	146730.607071113	2520.2314825411	785909.1	759.33
1	K06	3	OTNT	NA	Neutral	6	7.73191165270373	37.1488956587966	5.04155581906454	148322.966869764	2470.93064701216	786362.5	722.14
1	K07	1	OTNT	NA	Neutral	4	7.82498982498983	38.7781847781848	5.47521059670023	153899.167684168	2546.7936045014	814175.6	778.05
1	K07	2	OTNT	NA	Neutral	5	7.53827655310621	37.4793587174349	5.14005276619078	153329.993587174	2475.18689083523	788323.8	749.89
1	K07	3	OTNT	NA	Neutral	6	6.95094936708861	32.9256329113924	4.90184108476655	129584.622231013	2385.98442342442	712176.3	717.2
1	K08	1	OTNT	NA	Neutral	4	8.07137654770575	37.323743627094	5.09457989938302	143836.554989075	2448.21622087394	781737	735.91
1	K08	2	OTNT	NA	Neutral	5	7.23566308243728	36.9274193548387	5.45502862681312	156445.481182796	2517.38766733658	784307.6	790.28
1	K08	3	OTNT	NA	Neutral	6	7.34798670114518	35.8921315108977	5.08870698810889	142168.837827854	2437.09165593064	761416.7	695.33
1	K09	1	RAD21	NM_006265	sample	4	10.8995660260384	61.8146311221327	8.00341280842883	328548.514569126	3197.37580965149	1350023.5	1270.72
1	K09	2	RAD21	NM_006265	sample	5	12.1023102310231	63.5254125412541	7.23036381285792	295577.644884488	3207.13852064983	1298442	1227.85
1	K09	3	RAD21	NM_006265	sample	6	10.8694267515924	59.2025477707006	7.11293440604754	282033.791082803	3073.53205059825	1157739.6	1176.87
1	K10	1	CUX1	NM_181500	sample	4	8.85180572851806	43.2341220423412	5.10756556391188	177270.751764218	2715.27686163034	944560.8	843.84
1	K10	2	CUX1	NM_181500	sample	5	8.16542904290429	43.1918316831683	6.45850890025435	212287.723184818	2887.29729464982	967131.3	964.79
1	K10	3	CUX1	NM_181500	sample	6	8.41650889814464	41.1355547141234	5.47886083505735	169243.868989019	2705.99542863291	854896	802.83
1	K11	1	POLE	NM_006231	sample	4	15.5495844875346	69.5085872576177	5.71793944420065	321883.398891967	2921.59504941462	1517690.3	1192.14
1	K11	2	POLE	NM_006231	sample	5	15.1665785298784	73.7937599153887	7.85481881043602	384413.140666314	3302.79168334353	1621051.9	1458.97
1	K11	3	POLE	NM_006231	sample	6	17.1504106776181	75.0728952772074	6.14512288288144	334207.265400411	3067.24001033867	1498779.9	1284.48
1	K12	1	NCOA6	NM_014071	sample	4	8.15143715143715	40.6966966966967	5.59371368122766	179706.220935221	2716.21947961168	896427	860.44
1	K12	2	NCOA6	NM_014071	sample	5	7.95144411887819	39.7848472164085	5.39171401378482	177138.210129761	2722.8843796917	885041.8	875.5
1	K12	3	NCOA6	NM_014071	sample	6	7.99838709677419	39.5201612903226	5.35794676707576	171466.395564516	2739.45765276749	879536.4	884.05
1	K13	1	APC	NM_000038	sample	4	7.87476894639556	39.4889094269871	5.4800496168543	152178.006469501	2422.58410100966	754500.6	732.63
1	K13	2	APC	NM_000038	sample	5	8.83580613254204	43.9990108803165	5.64332582165204	183065.568249258	2685.98245671567	859787.4	877.87
1	K13	3	APC	NM_000038	sample	6	8.45101424255503	41.8325420802762	5.58817075117293	173744.048769961	2572.51732842969	798121.5	832.42
1	K14	1	CREBBP	NM_004380	sample	4	9.09351892127012	46.3149195302305	5.58172801920273	192447.680730753	2577.26817822498	871924.4	810.89
1	K14	2	CREBBP	NM_004380	sample	5	8.32938949361098	42.3999053478467	6.82189701520669	201435.600567913	2779.47557213307	935675.7	961.42
1	K14	3	CREBBP	NM_004380	sample	6	9.06261647409616	43.8557584793142	5.62989908205196	181823.252329482	2602.66254160959	872874.3	824.73
1	K15	1	MGA	NM_001080541	sample	4	9.43375	40.7616666666667	4.3081686432393	138457.0375	2297.31638495377	777242.8	660.73
1	K15	2	MGA	NM_001080541	sample	5	8.85506607929515	42.4440528634361	5.09446781702262	170716.355947137	2519.91050085697	811001.2	750.16
1	K15	3	MGA	NM_001080541	sample	6	9.62303664921466	43.8358264771877	5.12277108306865	163454.037397158	2493.50997129978	816611.3	746.05
1	K16	1	CHEK1	NM_001274	sample	4	7.55681818181818	76.5995989304813	16.3278324172921	744995.155748663	4383.30970163445	2299508	2578.42
1	K16	2	CHEK1	NM_001274	sample	5	7.51074113856069	76.7212674543502	16.9151002247933	763762.865198711	4479.03010628513	2276187.2	2577.53
1	K16	3	CHEK1	NM_001274	sample	6	7.22558922558923	70.7031425364759	15.8829836375315	695650.593714927	4168.54637099066	2108292	2389.98
1	K17	1	OTNT	NA	Neutral	4	7.88141962421712	38.6346555323591	5.58689966428071	167285.87473904	2546.35405292712	822740	781.57
1	K17	2	OTNT	NA	Neutral	5	7.64504988488104	37.7145049884881	5.65336797843971	160444.229086723	2603.29158426471	782750.1	810.66
1	K17	3	OTNT	NA	Neutral	6	7.62387724550898	35.5082335329341	4.86354009803729	144876.75261976	2500.99382815818	784614.2	763.87
1	K18	1	OTNT	NA	Neutral	4	8.98288288288288	43.9887387387387	5.3874232991596	186006.368018018	2571.49762307961	893317	807.51
1	K18	2	OTNT	NA	Neutral	5	8.78539371685027	42.6291309669523	5.45948160649209	181763.559363525	2630.91482587398	872223.6	837.28
1	K18	3	OTNT	NA	Neutral	6	7.67056603773585	37.0954716981132	5.32410482965422	155586.993207547	2490.74370784628	778333.7	771.37
1	K19	1	OTNT	NA	Neutral	4	8.15445232466509	40.5788022064618	5.8928005944069	185389.69464145	2630.43080177072	882828.3	889.17
1	K19	2	OTNT	NA	Neutral	5	7.93397409109904	39.202674467196	6.11106726405238	187862.753447555	2645.01801614209	921847.1	874.39
1	K19	3	OTNT	NA	Neutral	6	7.71898417985012	38.4870940882598	5.85246522298143	162144.211490425	2548.05150359856	789189.4	809.24
1	K20	1	OTNT	NA	Neutral	4	7.92207278481013	39.3267405063291	5.70710437707512	179601.182753165	2621.73249212418	872461.8	863.08
1	K20	2	OTNT	NA	Neutral	5	8.38637243515292	39.4661246612466	5.20787680955865	165454.154471545	2613.66639602397	822506.1	821.76
1	K20	3	OTNT	NA	Neutral	6	8.30662167861662	41.0480809784901	5.70583137805597	177433.278785323	2633.06345784359	853827.7	850.89
1	K21	1	OTNT	NA	Neutral	4	7.70263057567671	36.8139534883721	4.8000930542384	150589.791078917	2432.46838792971	765899.8	742.61
1	K21	2	OTNT	NA	Neutral	5	8.84767676767677	42.3987878787879	5.4304969883851	179043.517979798	2579.36031703554	877741.8	832.31
1	K21	3	OTNT	NA	Neutral	6	8.53273688491257	40.4054493696625	4.94340258943007	163815.686864579	2502.30600655958	821110.3	739.65
1	K22	1	OTNT	NA	Neutral	4	9.05521235521235	41.7733590733591	4.97787119733569	162410.204247104	2500.95670831021	816983.3	798.29
1	K22	2	OTNT	NA	Neutral	5	7.73226452905812	37.0392785571142	5.41612827995182	160607.208016032	2606.16725843523	816122	814.25
1	K22	3	OTNT	NA	Neutral	6	7.73041749502982	36.6540755467197	5.57440932456626	154064.532007952	2504.90204381294	789569.4	773.58
1	L03	1	RF	NA	Neutral	4	6.97687007874016	34.0388779527559	5.17229161077371	139487.561515748	2418.1950279349	767228.1	750.57
1	L03	2	RF	NA	Neutral	5	7.756735022115	36.0904704463209	4.81151686834884	141897.237233615	2388.88426597716	792687.5	716.02
1	L03	3	RF	NA	Neutral	6	6.6268115942029	27.7596618357488	4.03830930077835	106132.499597424	2153.08338530043	723190.6	642.14
1	L04	1	RF	NA	Neutral	4	7.79672801635992	35.6830265848671	4.58135394809955	134468.58404908	2367.93629384384	781041	729.46
1	L04	2	RF	NA	Neutral	5	7.82848620432513	37.8579418344519	5.23627547071193	153988.996644295	2600.22632885121	839339.1	800.7
1	L04	3	RF	NA	Neutral	6	7.48286203941731	35.9575835475578	4.88174368518152	143448.895886889	2476.30996760275	814736.9	751.52
1	L05	1	RF	NA	Neutral	4	8.23926134082698	40.6961059815335	5.62376123506132	177119.961461261	2641.73170873569	888908.1	843.35
1	L05	2	RF	NA	Neutral	5	7.54496402877698	35.9564748201439	4.86125283768017	141770.494604317	2436.15249230444	753084	701.41
1	L05	3	RF	NA	Neutral	6	7.3394495412844	34.4499401675309	4.79842502172261	132566.630235341	2404.0282044419	743513.9	704.68
1	L06	1	RF	NA	Neutral	4	7.86771037181996	36.8414872798434	5.02728215296752	143294.250097847	2494.55486252365	798501	763.77
1	L06	2	RF	NA	Neutral	5	7.31323877068558	36.4393223010244	5.45842278166127	150120.392828999	2508.79386473641	772587.2	751.65
1	L06	3	RF	NA	Neutral	6	7.24303700877528	33.6367798550172	4.74711451320546	130227.629530713	2421.67688320167	755275.9	691.32
1	L07	1	RF	NA	Neutral	4	7.39507533994855	34.4895259095921	4.53597355375376	122915.413083425	2373.82092659912	731148.2	721.69
1	L07	2	RF	NA	Neutral	5	7.73151750972763	37.6178988326848	5.44217319621597	160537.937743191	2563.78528568923	814532	805.94
1	L07	3	RF	NA	Neutral	6	7.38788870703764	34.8465630114566	5.35190930208588	141562.147708674	2458.20362657056	772337.9	775.01
1	L08	1	RF	NA	Neutral	4	6.93164230438521	34.6023215821152	4.93996211744197	135310.77472055	2393.46059670515	711719	677.4
1	L08	2	RF	NA	Neutral	5	8.05497885428681	38.8246828143022	5.45007022915539	165340.00615148	2649.61094355705	861849.3	839.42
1	L08	3	RF	NA	Neutral	6	8.19803104884513	39.2086330935252	5.07467954532816	157901.064748201	2464.4271981383	785053	743.88
1	L09	1	PIGN	NM_012327	sample	4	8.06361122086132	38.9561438166733	5.21227664654156	157767.978269459	2616.23389768621	897481.2	830.85
1	L09	2	PIGN	NM_012327	sample	5	7.99294312992943	39.2943129929431	5.40782157386635	172513.516811955	2668.7257107285	889685.2	863.67
1	L09	3	PIGN	NM_012327	sample	6	7.93841642228739	39.3365102639296	5.33301524693211	166502.059384164	2625.19439686485	876565.1	831.35
1	L10	1	ERCC5	NM_000123	sample	4	8.18671298306557	40.9795918367347	5.17003444702302	167518.424229266	2536.64453670191	814081.8	746.47
1	L10	2	ERCC5	NM_000123	sample	5	8.01542833942347	39.9326025172554	5.54257308938511	168983.708891596	2663.91294111473	833658.8	791.05
1	L10	3	ERCC5	NM_000123	sample	6	7.86201298701299	36.8754058441558	4.90730105404055	137603.911931818	2464.9220610766	712952.9	686.37
1	L11	1	PHF6	NM_032335	sample	4	8.27807486631016	41.2809917355372	5.6154916098745	166859.638308216	2586.64341474248	761694	817.85
1	L11	2	PHF6	NM_032335	sample	5	8.13832077502691	39.2685683530678	5.11696011358601	150888.454251884	2541.93796857642	780679.5	785.73
1	L11	3	PHF6	NM_032335	sample	6	7.50632318501171	37.3128805620609	5.22675166648103	149215.220608899	2433.42220563315	702229.8	669.71
1	L12	1	BLM	NM_000057	sample	4	6.66766766766767	35.2722722722723	6.45837701141732	167328.129129129	2638.58586727901	808141.3	840.33
1	L12	2	BLM	NM_000057	sample	5	7.11102268205332	38.5224830879427	6.7630037147432	204520.416633506	2821.66449410634	899436.4	933.75
1	L12	3	BLM	NM_000057	sample	6	6.68511368511369	34.3483483483483	6.22834674267244	158075.713427713	2481.43545986427	706701.8	782.64
1	L13	1	ARID1A	NM_006015	sample	4	8.1333032083145	40.2679620424763	6.06068773854761	178362.07275192	2591.91683683773	878218.5	821.59
1	L13	2	ARID1A	NM_006015	sample	5	8.05138516532618	40.5120643431635	6.05364405230645	181563.685433423	2686.15800719767	857757.9	832.49
1	L13	3	ARID1A	NM_006015	sample	6	8.27059364933272	39.2604693971468	5.278252315733	159684.647031753	2561.87227677932	811077.9	734.11
1	L14	1	EZH1	NM_001991	sample	4	8.23253999219664	40.0202887241514	5.51241791573794	167118.219664456	2517.84844827713	831339.1	760.86
1	L14	2	EZH1	NM_001991	sample	5	7.79007774898186	37.2362088115513	5.72775386085023	150362.116993706	2554.22284869247	754109.4	765.22
1	L14	3	EZH1	NM_001991	sample	6	8.23998330550918	41.1752921535893	5.843922522224	179118.661936561	2552.71031920601	797440	744.52
1	L15	1	ARID2	NM_152641	sample	4	8.50261551874455	39.4049694856147	5.1977039721574	152648.252833479	2479.31572105717	762739.8	733.77
1	L15	2	ARID2	NM_152641	sample	5	8.07547974413646	37.2481876332623	4.74986647186555	142893.913006397	2430.83191076119	759406.7	741.56
1	L15	3	ARID2	NM_152641	sample	6	7.7463706233988	35.7937660119556	5.42990133543931	140574.545260461	2284.9972594535	737677.2	719.41
1	L16	1	FLT4	NM_002020	sample	4	8.08936170212766	38.8634042553191	5.07035199891719	166872.731489362	2549.87053254403	864820.6	816.91
1	L16	2	FLT4	NM_002020	sample	5	7.2995372318048	35.9377366428271	5.3993630629674	163387.80774085	2590.45740707384	817397.4	855.14
1	L16	3	FLT4	NM_002020	sample	6	7.75633614939973	38.0244553134727	6.16575520151672	167270.50867052	2588.1374434809	810915.2	824.73
1	L17	1	RF	NA	Neutral	4	8.97982456140351	44.0105263157895	5.69684171984227	188870.993859649	2578.08531772219	879613.8	835.67
1	L17	2	RF	NA	Neutral	5	7.80577427821522	37.8211473565804	5.36718865197846	164163.440194976	2566.17342370888	807490.4	816.83
1	L17	3	RF	NA	Neutral	6	8.30035756853397	39.746126340882	5.04243134545863	164537.232022249	2514.03647236225	802708.3	764.09
1	L18	1	RF	NA	Neutral	4	8.5008431703204	42.3372681281619	5.74317569323586	177843.059443508	2566.65772647931	864916.9	801.14
1	L18	2	RF	NA	Neutral	5	7.49256576439192	36.2161646969119	5.01131835826382	148109.478459779	2425.84934858938	728405.4	734.6
1	L18	3	RF	NA	Neutral	6	8.51803024428073	40.3544009305933	4.98638991169706	168230.377665762	2561.72086549014	869076.9	786.69
1	L19	1	RF	NA	Neutral	4	7.97534553604781	39.1841613746731	5.65689039805803	164652.053791558	2614.24948681495	837678.7	838.25
1	L19	2	RF	NA	Neutral	5	8.4577620521893	41.6311366651924	5.43096572816475	182215.793454224	2684.15379441139	890113.7	896
1	L19	3	RF	NA	Neutral	6	7.78130016051364	37.3013643659711	5.13024683227489	145723.007223114	2489.2347691773	747707	690.57
1	L20	1	RF	NA	Neutral	4	8.15495342929721	39.8103302286198	5.92874326278164	164659.708721423	2650.20384568897	831028.7	829.44
1	L20	2	RF	NA	Neutral	5	8.36643302180685	40.4684579439252	5.63271141527799	174173.626557632	2579.26380888441	843761	817.83
1	L20	3	RF	NA	Neutral	6	8.6159724875812	40.2533435231181	5.01048320330186	154309.657241116	2512.65396024735	808285.4	727.6
1	L21	1	RF	NA	Neutral	4	7.75928243637881	37.0550688360451	5.05695422408631	151303.05423446	2494.54539443003	776473.1	753.16
1	L21	2	RF	NA	Neutral	5	8.63374485596708	42.5905349794239	5.81317529080316	185118.618930041	2629.40429052012	840783.9	854.97
1	L21	3	RF	NA	Neutral	6	8.64530892448513	40.3424866514111	5.02021432130053	156563.667429443	2452.90186616236	832014.7	712.04
1	L22	1	RF	NA	Neutral	4	7.55812937062937	37.1621503496503	5.05020127666448	159816.408653846	2514.95544640016	816930.4	808.31
1	L22	2	RF	NA	Neutral	5	8.04281821720514	38.9311015959517	5.35925777640905	159271.161930712	2564.42809948404	801586.8	788.52
1	L22	3	RF	NA	Neutral	6	7.469140625	35.03046875	4.79077990188517	135290.10078125	2371.12238430996	725523.5	660.92
1	M03	1	OTNT	NA	Neutral	4	7.18189233278956	32.9930668841762	4.98109973681658	132844.586867863	2342.75989171118	753770.2	706.76
1	M03	2	OTNT	NA	Neutral	5	7.12204280886219	34.3897859556891	4.89524860385186	144920.240330454	2435.71204316444	740079.8	748.67
1	M03	3	OTNT	NA	Neutral	6	7.38619119878604	36.5819423368741	5.48077736467075	153620.000379363	2481.43724363552	795294.3	803.01
1	M04	1	OTNT	NA	Neutral	4	7.45851676261429	36.5960040636641	5.13128541612144	150186.359972909	2531.38594790169	786761.2	748.41
1	M04	2	OTNT	NA	Neutral	5	7.34723148765844	34.7555036691127	5.49423242304247	154962.529019346	2556.1646308081	821718.7	811.86
1	M04	3	OTNT	NA	Neutral	6	7.54673084636984	35.6117127958283	4.7393301140024	139760.38387485	2454.83772678624	797973	784.72
1	M05	1	OTNT	NA	Neutral	4	7.68672360248447	36.5093167701863	5.3969226801574	147077.255434783	2464.56928211686	799400	759.24
1	M05	2	OTNT	NA	Neutral	5	8.09137055837564	37.3600435097897	4.90709462426412	147685.75453227	2523.21614560027	823507.2	781.39
1	M05	3	OTNT	NA	Neutral	6	7.38614194416414	35.100235452405	4.89781336837948	134552.427850656	2419.67020542912	755334.7	693.73
1	M06	1	OTNT	NA	Neutral	4	7.49466463414634	34.9912347560976	4.70519238937028	140215.73742378	2422.95462702663	792172.5	729.99
1	M06	2	OTNT	NA	Neutral	5	7.3608172199927	36.5505290040131	5.06613703157707	150507.112367749	2509.46536599691	817510.6	746.98
1	M06	3	OTNT	NA	Neutral	6	7.545521023766	36.6029250457038	5.13596159098245	148175.68190128	2511.16079900908	783361.7	745.86
1	M07	1	OTNT	NA	Neutral	4	7.54416666666667	35.64375	4.75029878826763	137425.405416667	2404.7780282809	788276.6	714.75
1	M07	2	OTNT	NA	Neutral	5	7.6836611802489	37.048976314733	4.91398037109774	151993.627057407	2486.97246758507	816146.8	775.78
1	M07	3	OTNT	NA	Neutral	6	7.59990641085634	35.9532054281703	5.1835155950343	135607.656059897	2372.71538636503	780411.2	744.51
1	M08	1	OTNT	NA	Neutral	4	7.59754224270353	35.3279569892473	4.74050388531184	133318.676267281	2456.7250477922	782763.7	737.81
1	M08	2	OTNT	NA	Neutral	5	7.72874806800618	37.782457496136	5.13275190512605	154375.342735703	2526.16615967046	815970.8	754.4
1	M08	3	OTNT	NA	Neutral	6	7.65501344602382	36.8029197080292	5.1301087860569	141245.536304264	2480.14144177818	750602.9	715.75
1	M09	1	DNM2	NM_001005362	sample	4	7.62044088176353	35.5438877755511	5.00025118344479	138362.557915832	2391.08429661202	765043.9	729.99
1	M09	2	DNM2	NM_001005362	sample	5	7.00229779411765	33.4264705882353	5.10606990615871	141825.263327206	2522.63886665702	807933.5	808.46
1	M09	3	DNM2	NM_001005362	sample	6	6.70614228899691	32.1396376491383	5.2207576753397	145023.602739726	2495.61152622535	788558.9	833.95
1	M10	1	PRF1	NM_005041	sample	4	7.54649870322342	36.9870322341608	5.53102979473764	151924.048536495	2567.44682508646	792137.2	777.55
1	M10	2	PRF1	NM_005041	sample	5	7.90653523183644	39.3194596568091	5.53004694284006	168828.236582694	2666.32393081789	825581.2	840.05
1	M10	3	PRF1	NM_005041	sample	6	7.3676831405538	37.012267788293	5.17703048566617	162882.201892744	2667.2146349298	809803.9	811.73
1	M11	1	DSN1	NM_024918	sample	4	7.09741012756088	33.9284885968303	5.32235943912928	147062.073444144	2436.46627256078	768827.5	769.26
1	M11	2	DSN1	NM_024918	sample	5	7.56455493183641	36.9542902967121	5.57340327881236	162184.768644747	2532.40645351722	788651.7	817.83
1	M11	3	DSN1	NM_024918	sample	6	7.23968088796393	34.2261533125217	5.05720446262371	139643.903919528	2360.65005917497	705228.6	681.96
1	M12	1	CBLB	NM_170662	sample	4	8.13137254901961	39.9329411764706	5.34598896051053	173066.913333333	2557.0865507341	843046.6	805.25
1	M12	2	CBLB	NM_170662	sample	5	8.85817888799355	43.5205479452055	5.31703857635337	182708.890410959	2645.05400515759	887622.2	828.98
1	M12	3	CBLB	NM_170662	sample	6	8.40114068441065	40.7958174904943	5.34869439722925	169168.9	2588.86128511497	801556.9	815.5
1	M13	1	EP300	NM_001429	sample	4	7.45056139080043	35.9460340456356	4.94193523096263	148826.087287215	2424.21270195204	748301.1	694.36
1	M13	2	EP300	NM_001429	sample	5	8.07214029493822	38.4256675966521	5.51582438680221	161513.983658828	2568.71993111319	782771.5	799.78
1	M13	3	EP300	NM_001429	sample	6	7.24221453287197	35.6870434448289	5.64387005623998	151114.499807766	2352.24760636914	683084.4	739.64
1	M14	1	PHOX2B	NM_003924	sample	4	7.7297499066816	36.9380365808137	5.35460041993278	151003.255319149	2517.01879358999	766346.6	760.5
1	M14	2	PHOX2B	NM_003924	sample	5	8.24851851851852	40.9777777777778	5.62226880387187	175140.927777778	2666.19847015046	826031.5	793.01
1	M14	3	PHOX2B	NM_003924	sample	6	8.19374523264684	38.8585049580473	4.97857974888015	159874.549199085	2501.55586179425	804227.8	746.71
1	M15	1	LATS1	NM_004690	sample	4	7.54604462474645	37.6758620689655	5.39713807417624	164528.397971602	2502.80734560432	757759.8	743.31
1	M15	2	LATS1	NM_004690	sample	5	7.9211356466877	38.0311514195584	5.22762070356359	153665.045741325	2476.15240415327	762165.8	745.87
1	M15	3	LATS1	NM_004690	sample	6	8.14708368554522	40.248943364328	5.56585692811131	165473.64750634	2598.94876563479	788745.9	793.83
1	M16	1	CUL3	NM_003590	sample	4	8.31814381270903	39.5459866220736	5.3165939710171	169705.991220736	2526.74666618831	896612.1	819.94
1	M16	2	CUL3	NM_003590	sample	5	7.33389191453708	35.3703393380813	5.08603812505479	153475.733556766	2455.51410115328	776858.4	804.08
1	M16	3	CUL3	NM_003590	sample	6	8.3967927631579	38.2541118421053	4.90744204812683	155071.698190789	2516.65290884968	829300.9	809.94
1	M17	1	OTNT	NA	Neutral	4	7.94946279347394	37.8296856346996	4.90105808944275	154070.069239952	2426.38342863324	790520.8	726.82
1	M17	2	OTNT	NA	Neutral	5	8.34729493891798	39.2694589877836	5.00400024276131	164837.376265271	2576.86381893505	830626.4	783.31
1	M17	3	OTNT	NA	Neutral	6	7.17301269205077	34.8453573814295	5.28929576871343	146048.518704075	2508.08174640417	760425.6	757.03
1	M18	1	OTNT	NA	Neutral	4	7.6596035543404	35.6982228298018	4.89834787944167	145991.931305537	2470.1773936647	783491.7	726.42
1	M18	2	OTNT	NA	Neutral	5	7.90464547677262	37.8393293747817	5.1406823847485	159854.486552567	2599.59972789166	850052.1	794.12
1	M18	3	OTNT	NA	Neutral	6	7.43334628837932	36.0089389817334	5.15116642624859	154708.181888846	2523.81482566853	799387	777.29
1	M19	1	OTNT	NA	Neutral	4	8.27926605504587	39.6245871559633	5.65648430218742	174905.424587156	2704.84247670552	886709.8	897.89
1	M19	2	OTNT	NA	Neutral	5	7.91809145129225	37.0624254473161	5.03326704875107	150711.089860835	2500.90454261827	808035.8	742.82
1	M19	3	OTNT	NA	Neutral	6	8.04305799648506	37.8686291739895	4.88932601717447	162630.481107206	2495.13053239026	855828	781.68
1	M20	1	OTNT	NA	Neutral	4	8.18100649350649	37.4533279220779	4.54445052218331	144591.992288961	2400.30126510743	808088.9	727.26
1	M20	2	OTNT	NA	Neutral	5	7.23076923076923	34.3696581196581	5.17703705179994	150512.306267806	2590.56239899118	784215.5	797.34
1	M20	3	OTNT	NA	Neutral	6	7.2597244732577	35.4688006482982	5.08631082122331	149460.993517018	2438.78328402959	767841.3	744.46
1	M21	1	OTNT	NA	Neutral	4	8.41533546325879	40.2232428115016	5.36337474898587	164669.349840256	2593.75769808382	809331.4	813.97
1	M21	2	OTNT	NA	Neutral	5	8.05441227764213	37.6634112312522	5.19916912341495	149627.763167074	2491.68208397649	796440.6	735.05
1	M21	3	OTNT	NA	Neutral	6	7.59760394644116	36.2741367159972	5.25851064887174	151748.964059197	2520.36845811659	784920.3	775.21
1	M22	1	OTNT	NA	Neutral	4	8.24307925673113	40.1797497155859	5.61730298795947	169319.512324611	2597.38461727533	844297.8	805.38
1	M22	2	OTNT	NA	Neutral	5	7.66498528793611	36.3816729718369	5.27944489257469	166855.358554014	2622.0747692148	841641.1	786.29
1	M22	3	OTNT	NA	Neutral	6	8.48474430597336	40.1035668242372	5.70987660573335	177330.96991835	2541.73670468828	889321.9	826.76
1	N03	1	PLK1	NA	Negative	4	7.10441767068273	43.5609103078983	9.10555000290839	257558.21686747	3216.21130744313	1068510.6	1416.13
1	N03	2	PLK1	NA	Negative	5	7.24970273483948	50.6254458977408	8.72480286493961	341098.272294887	3593.71697134844	1209915.3	1657.42
1	N03	3	PLK1	NA	Negative	6	7.24413793103448	44.8358620689655	8.4522273196034	276751.128275862	3184.17630301091	1112601.9	1368.75
1	N04	1	PLK1	NA	Negative	4	6.78116710875332	45.0371352785146	7.60071575106423	283378.75862069	3081.10299192998	1100319.8	1248.39
1	N04	2	PLK1	NA	Negative	5	7.3116395494368	50.6695869837297	9.67720642684899	363016.012515645	3542.78182766175	1346328.5	1687.24
1	N04	3	PLK1	NA	Negative	6	7.05648854961832	46.5175572519084	10.1619663037808	301702.404580153	3415.26536078829	1095796.4	1627.24
1	N05	1	PLK1	NA	Negative	4	7.63945578231293	50.2993197278912	8.43803978387126	340684.628117914	3536.031015107	1353809.6	1515.37
1	N05	2	PLK1	NA	Negative	5	6.85730994152047	49.6491228070175	10.4096487259008	352004.368421053	3516.44253607642	1187275.2	1666.23
1	N05	3	PLK1	NA	Negative	6	7.31733333333333	54.1106666666667	12.0692548524673	390670.781333333	3937.11815951704	1327885.7	1910.87
1	N06	1	PLK1	NA	Negative	4	7.71356783919598	55.4522613065327	10.610621716636	385961.084170854	3705.51957306169	1368687	1702.89
1	N06	2	PLK1	NA	Negative	5	7.13606340819022	52.6961690885073	9.82468293697372	388162.507265522	3627.22516744817	1442484.9	1629.24
1	N06	3	PLK1	NA	Negative	6	7.06185567010309	49.7319587628866	10.307830094523	349652.283505155	3646.77217244428	1300483.2	1731.6
1	N07	1	PLK1	NA	Negative	4	8.20115774240232	49.6903039073806	7.36981035416887	273915.351664255	3206.09477584667	1063949.8	1349.98
1	N07	2	PLK1	NA	Negative	5	7.84220183486239	54.2917431192661	10.3090382169416	355338.366972477	3745.42907059645	1319096.8	1796.85
1	N07	3	PLK1	NA	Negative	6	6.47931873479319	52.9513381995134	10.6190301748838	395294.96350365	3692.41012502222	1329332.3	1809.22
1	N08	1	PLK1	NA	Negative	4	7.05401234567901	45.6311728395062	10.1232560144837	279374.898148148	3146.74724349	1049147.8	1321.02
1	N08	2	PLK1	NA	Negative	5	7.37243047158404	49.4691656590085	9.6515091634104	317859.740024184	3340.61213885495	1102734.5	1494.73
1	N08	3	PLK1	NA	Negative	6	6.80082987551867	47.4453665283541	9.62872455561829	317380.777316736	3272.87292427503	1092236	1525.92
1	N09	1	CIC	NM_015125	sample	4	7.39438122332859	35.071479374111	5.07603302968763	139642.555832148	2443.7713844045	715331.5	685.78
1	N09	2	CIC	NM_015125	sample	5	7.51219512195122	34.9820659971306	5.30886007966325	150324.031922525	2450.13559296676	744275	737.52
1	N09	3	CIC	NM_015125	sample	6	7.43604915794265	36.8329540282203	5.68099144088217	160925.470641784	2429.80973936652	790939.1	778.75
1	N10	1	SMARCA4	NM_003072	sample	4	9.24466571834993	42.9265054528212	5.09256537742857	164002.926031294	2472.49688449166	849065.1	778.8
1	N10	2	SMARCA4	NM_003072	sample	5	8.5759137769447	40.1654170571696	5.22412516769104	165608.229147142	2612.13518110294	853152.4	785.7
1	N10	3	SMARCA4	NM_003072	sample	6	9.32813781788351	41.4696472518458	4.88314022947154	157832.646431501	2537.92321392056	885518.5	786.77
1	N11	1	DOT1L	NM_032482	sample	4	7.38896599583622	34.2314365024289	4.77058865305188	130815.570090215	2396.80158323399	719800.3	677.78
1	N11	2	DOT1L	NM_032482	sample	5	7.53145253526496	37.8509340449867	6.13773291886	176305.808997331	2633.09103987094	845024.6	844.3
1	N11	3	DOT1L	NM_032482	sample	6	8.00356125356125	37.2079772079772	5.50892893401716	156942.278133903	2555.85358424148	863034.1	786.8
1	N12	1	XPC	NM_004628	sample	4	8.30441342889476	37.5993964541682	4.67979820553417	136717.013202565	2390.01362064154	813882.8	741.07
1	N12	2	XPC	NM_004628	sample	5	8.31339449541284	39.2719266055046	5.44919974909527	162210.344954128	2555.24407933454	805485.4	793.28
1	N12	3	XPC	NM_004628	sample	6	7.89455445544554	38.1361386138614	4.9688195606208	153091.503465347	2475.7168348461	806726.3	750.68
1	N13	1	EXT1	NM_000127	sample	4	7.69694740713498	37.6053696211843	5.67388866220036	161704.222140493	2629.01196001228	795493.9	823.87
1	N13	2	EXT1	NM_000127	sample	5	7.53228173147469	38.6507703595011	6.16915437536966	188978.994497432	2663.85129082921	915037.3	896.02
1	N13	3	EXT1	NM_000127	sample	6	7.67093869068237	35.8257706962245	5.1351851626488	144988.883616211	2556.34204057577	783903.6	756.22
1	N14	1	MSH6	NM_000179	sample	4	8.16965991593428	39.6637371035537	5.16374317948347	166833.379824226	2640.69586649276	841581.9	796.78
1	N14	2	MSH6	NM_000179	sample	5	7.64	37.9062857142857	5.52267107237141	167155.472761905	2656.1827040593	811384	834.99
1	N14	3	MSH6	NM_000179	sample	6	7.57307386814932	34.845909451946	4.64939981667424	131716.835583797	2308.41244928459	712556.6	647.35
1	N15	1	FANCC	NM_000136	sample	4	6.87707523843165	31.6707877075238	4.75232803640629	130218.858707171	2309.53153888509	684686.1	665.64
1	N15	2	FANCC	NM_000136	sample	5	6.78909952606635	32.8424170616114	4.88518583385555	143226.065165877	2407.50263329093	738805.1	708.48
1	N15	3	FANCC	NM_000136	sample	6	7.16141235813367	33.5671500630517	4.82633098411656	132526.240226986	2461.78602405973	739875.8	701.9
1	N16	1	NCOR1	NM_006311	sample	4	6.98391708363117	31.8545389563974	5.10665169302317	125976.917083631	2399.48107406311	675902.7	700.09
1	N16	2	NCOR1	NM_006311	sample	5	7.357952325127	36.2082844861274	5.79346652751525	160035.013677218	2557.17358526225	763814.8	807.34
1	N16	3	NCOR1	NM_006311	sample	6	7.20540997464074	34.7612003381234	5.19930867758079	137736.597633136	2369.80791937859	703997.3	726.08
1	N17	1	PLK1	NA	Negative	4	6.21237113402062	45.6845360824742	10.2297497948278	353225.828865979	3206.10555534601	1242304.1	1410.11
1	N17	2	PLK1	NA	Negative	5	6.1548946716233	46.4882280049566	10.3140384842385	339260.281288724	3155.09568571565	1259268.7	1510.04
1	N17	3	PLK1	NA	Negative	6	5.88429752066116	37.0764462809917	7.71285998910312	245720.786157025	2844.63614907927	989909.3	1179.67
1	N18	1	PLK1	NA	Negative	4	6.19955898566703	42.1697905181918	8.22816529113732	299991.82800441	2911.80033353956	1131796.9	1208.65
1	N18	2	PLK1	NA	Negative	5	5.76850984067479	46.3458294283037	10.578416029991	372292.351452671	3272.95413748378	1241152.9	1499.22
1	N18	3	PLK1	NA	Negative	6	5.89504716981132	39.7688679245283	8.82567602336286	287202.794811321	2939.35690994203	1113304.8	1311.09
1	N19	1	PLK1	NA	Negative	4	5.53516819571865	31.4566768603466	6.21049682558188	201400.915392457	2376.06312459393	885072.7	964.51
1	N19	2	PLK1	NA	Negative	5	6.07654921020656	42.4835965978129	10.6914290546805	306273.606318348	3276.37524811854	1244853	1531.61
1	N19	3	PLK1	NA	Negative	6	6.48462484624846	41.2410824108241	7.80208538326279	258185.216482165	2685.2957403782	1024039.6	1126.44
1	N20	1	PLK1	NA	Negative	4	5.67341040462428	42.3973988439306	11.1529259182518	324634.446531792	3112.67553649507	1147734.2	1369.8
1	N20	2	PLK1	NA	Negative	5	5.65466101694915	42.9152542372881	9.37928327771185	336927.261652542	3126.55215877476	1243818.5	1408.11
1	N20	3	PLK1	NA	Negative	6	6.3142174432497	40.3357228195938	8.28255505037583	269406.574671446	2802.13066020146	1038042.1	1179.21
1	N21	1	PLK1	NA	Negative	4	6.29313929313929	38.8846153846154	7.76175437024212	247344.647609148	2835.80943776678	1016700.8	1114.65
1	N21	2	PLK1	NA	Negative	5	6.08650519031142	42.1384083044983	9.38346773208481	296890.37716263	3113.60030815632	1169266.8	1336.41
1	N21	3	PLK1	NA	Negative	6	6.49791376912378	44.4408901251739	8.0954532956991	310824.055632823	2918.31001943533	1111670.5	1228.22
1	N22	1	PLK1	NA	Negative	4	6.34122807017544	40.6763157894737	7.53284559323249	277436.635964912	2973.05476938587	1066771.9	1245.37
1	N22	2	PLK1	NA	Negative	5	5.94645441389291	45.150506512301	10.3841617477314	351373.671490593	3303.38584127761	1254748.9	1501.28
1	N22	3	PLK1	NA	Negative	6	6.27967097532315	40.3713278495887	7.79143374216032	276416.42773208	3032.71811092647	1045782.6	1273.66
