# Supplementary material for: TRACERx analysis identifies a role for FAT1 in regulating chromosomal instability and whole-genome doubling via Hippo signalling
Source: Nat Cell Biol. 2024 Dec 30;27(1):154–68. doi: 10.1038/s41556-024-01558-w (PMC11735399; doi:10.1038/s41556-024-01558-w)
Supplement: Supplementary file 17 — Statistical source data. [file 41556_2024_1558_MOESM17_ESM.zip › extended fig1/ext fig1A source/data/rawData/GIN_H1650_RPAPS4S8.txt]

screenPlateOrder	plateWell	replicateNo	Content	ContentAnno	ContentType	MEAN_ObjectSpotTotalCountCh2	MEAN_ObjectSpotTotalAreaCh2	MEAN_ObjectSpotAvgAreaCh2	MEAN_ObjectSpotTotalIntenCh2	MEAN_ObjectSpotAvgIntenCh2	MEAN_ObjectSpotTotalCountCh3	MEAN_ObjectSpotTotalAreaCh3	MEAN_ObjectSpotAvgAreaCh3	MEAN_ObjectSpotTotalIntenCh3	MEAN_ObjectSpotAvgIntenCh3	ValidObjectCount	MEAN_Circ_TotalIntenCh2	MEAN_Circ_TotalIntenCh3	MEAN_Circ_AvgIntenCh2	MEAN_Circ_AvgIntenCh3	percentHIGH_Circ_TotalIntenCh2	percentLOW_Circ_TotalIntenCh2	percentHIGH_Circ_TotalIntenCh3	percentLOW_Circ_TotalIntenCh3	percentHIGH_Circ_AvgIntenCh2	percentLOW_Circ_AvgIntenCh2	percentHIGH_Circ_AvgIntenCh3	percentLOW_Circ_AvgIntenCh3	percentHIGH_SpotAvgAreaCh2	percentHIGH_SpotAvgAreaCh3	percentHIGH_SpotAvgIntenCh2	percentLOW_SpotAvgIntenCh2	percentHIGH_SpotAvgIntenCh3	percentHIGH_SpotCountCh2	percentHIGH_SpotCountCh3	percentHIGH_SpotTotalAreaCh2	percentHIGH_SpotTotalAreaCh3	percentHIGH_SpotTotalIntenCh2	percentHIGH_SpotTotalIntenCh3
1	C03	1	53BP1	NA	Positive	5.21825396825397	23.6349206349206	4.66635437492831	163769.986111111	2983.80931329863	3.4265873015873	12.5813492063492	1.57337000365187	85442.8373015873	1852.67220144177	504	1214117.1	92482.58	1122.83	325.42	22.4	10.1	13.1	17.9	21.8	8.9	13.1	16.3	6.2	12.7	5.8	30.2	7.1	25.2	19.2	23.6	32.1	28.8	34.3
1	C03	2	53BP1	NA	Positive	6.12727272727273	30.2636363636364	5.05819403760097	210609.322727273	3225.68586509765	2.99545454545455	14.7931818181818	1.83270207905727	108796.997727273	1678.61408385762	440	1402437.5	94298.97	1245.18	332.51	26.6	1.8	13.6	8.2	25.7	0	15.2	7.3	10.7	42.7	4.1	0	42.7	37	42.7	33.2	42.7	37.3	42.7
1	C03	3	53BP1	NA	Positive	5.03531598513011	26.4498141263941	5.33157775557437	214268.6133829	3041.71164719168	2.7453531598513	14.1765799256506	1.77147756430052	115265.988847584	1737.34239636983	538	1446498.9	90922.33	1347.82	346.11	24.5	2	13.6	12.1	23.6	0	14.5	10	8.6	42.6	6.1	29.7	42.6	34.8	42.6	23	42.6	26.4	42.6
1	C04	1	53BP1	NA	Positive	5.58007117437722	25.2046263345196	3.53125365802901	165289.806049822	2938.12482979303	3.10142348754448	13.6209964412811	1.73396082164	93581.256227758	1927.17484451634	562	1369208.7	100182.12	1113.92	371.38	25.1	0.5	15.1	2.5	23	0.2	16.9	2.8	4.4	12.1	5	29.2	6	21.5	19.2	20.8	32.2	26.7	35.1
1	C04	2	53BP1	NA	Positive	5.14421252371917	22.6166982922201	3.92563610652169	143360.624288425	2943.45392826043	2.92409867172676	12.550284629981	1.87629142853464	87670.2960151803	1874.34801217427	527	1193933.2	96621.25	1006.64	359.52	23	1.3	16.5	6.1	22.2	0	19.2	4.4	8.5	52	2.5	0	52	35.7	52	26	52	29.8	52
1	C04	3	53BP1	NA	Positive	4.65234375	21.4921875	3.5310900995793	144760.57421875	2646.31840294518	2.54296875	10.095703125	1.30904965134373	68336.193359375	1557.05321168537	512	1193700.9	83317.48	950.18	300.84	18	2.5	12.3	7	16.6	0	12.5	4.5	6.4	42	3.3	32.6	42	32.4	42	20.7	42	24.2	42
1	C05	1	53BP1	NA	Positive	4.66597077244259	21.5866388308977	4.17387015476033	141692.407098121	2814.1721797074	2.09812108559499	8.67223382045929	1.82508338407502	60119.509394572	1495.99154032997	479	1153858.7	91085.94	1065.91	357.86	19.4	2.5	14	10.2	20.3	0	15.9	7.9	6.7	14.6	4.8	32.4	5	16.7	13.8	18.4	27.3	23	28.6
1	C05	2	53BP1	NA	Positive	4.88325991189427	21.9977973568282	3.59233923502899	152637.733480176	2598.7204476304	2.11894273127753	9.03303964757709	1.36886752543705	62497.1828193833	1345.35535895386	454	1203411.7	87328.97	960.89	323.92	21.4	0.9	10.1	4.2	19.4	0	11.7	4.6	7.3	35.2	2	0	35.2	33.7	35.2	25.3	35.2	28.6	35.2
1	C05	3	53BP1	NA	Positive	4.03367003367003	20.3922558922559	4.78504957989901	148208.82996633	2922.73011697221	2.11616161616162	10.9074074074074	1.57006159727999	88903.7777777778	1591.9276532819	594	1151828.9	95092.02	1116.56	347.44	20.4	2.5	13.8	7.9	20.4	0	16.2	4.2	9.8	40.4	6.7	35.2	40.4	27.9	40.4	23.2	40.4	26.9	40.4
1	C06	1	53BP1	NA	Positive	4.74487471526196	23.3348519362187	4.91276955019386	167864.157175399	2811.91077637964	2.92255125284738	11.6628701594533	1.8992183331576	80811.4851936219	1860.03896845178	439	1156816.8	98760.37	1073.95	368.16	18	0.9	13.7	4.3	16.2	0	14.6	1.8	5.9	15.7	5	32.3	5	17.1	19.8	18.2	34.4	23	36.7
1	C06	2	53BP1	NA	Positive	5.17913832199547	21.7868480725624	3.41303479852442	126783.553287982	2903.31286293142	2.38321995464853	9.32199546485261	1.52944592892949	57457.8798185941	1609.84130894393	441	1224187.1	83232.34	1001.48	296.94	24	1.1	12.2	11.1	22.7	0	13.6	12.2	8.6	48.1	2.5	0	48.1	35.1	48.1	29	48.1	32.4	48.1
1	C06	3	53BP1	NA	Positive	3.90852713178295	19.1410852713178	3.53783294594259	140751.762790698	2382.12545737121	1.58139534883721	6.29302325581395	1.37255836986216	37948.9178294574	1232.39737437294	645	968668.6	68938.18	898.97	273.68	17.5	23.4	11.5	28.7	16.7	14	12.7	23.7	5.7	33	4.5	45.7	33	27.6	33	20	33	23.1	33
1	C07	1	53BP1	NA	Positive	5.39344262295082	24.2646370023419	3.80193654086922	156464.110070258	3076.97190639534	2.43091334894614	10.8618266978923	1.96326857403365	72215.662763466	1738.12975546034	427	1288435.5	94004.14	1053.16	337.16	24.6	1.6	15.2	7.7	21.1	0	16.2	5.4	4.2	18	5.6	26.2	6.8	22	15.9	23.2	30.7	31.1	32.3
1	C07	2	53BP1	NA	Positive	3.30964467005076	13.738578680203	3.21133894690404	94681.7868020305	2213.93941573344	3.19289340101523	10.3730964467005	1.47361212094796	61911.7563451777	1764.51211268449	394	1080622	83161.31	824.27	295.54	16.2	2	12.2	7.9	13.5	0	12.7	4.6	6.1	57.6	3	0	57.6	22.6	57.6	13.7	57.6	15	57.6
1	C07	3	53BP1	NA	Positive	5.33823529411765	26.8298319327731	7.20617464687539	204527.294117647	3415.79435773626	2.00420168067227	9.16386554621849	1.58479300938759	58376.0756302521	1447.83789245525	476	1329121.7	88859.8	1327.17	327.9	27.1	1.3	14.3	5.9	25.6	0	18.1	1.9	11.6	38.7	8.4	26.1	38.7	35.5	38.7	26.3	38.7	32.8	38.7
1	C08	1	53BP1	NA	Positive	4.52813852813853	23.6666666666667	5.04128602666602	168415.603896104	2689.59921690868	2.01082251082251	8.69480519480519	1.5895473064766	56860.9783549784	1467.97176237822	462	1198652	93852.29	1037.35	339.76	19	3	15.6	7.6	18.6	0	16.5	3.5	6.5	15.4	3.5	34.2	4.8	18	13	19.5	28.8	25.3	29.9
1	C08	2	53BP1	NA	Positive	4.44176706827309	23.1044176706827	6.28783845982385	177327.937751004	2936.05052500985	1.67871485943775	7.94979919678715	1.69368770520389	54162.8333333333	1441.30348807496	498	1283853.8	85195.82	1096.16	312.76	22.1	1.2	11	7.2	21.5	0	14.7	5.8	9.2	37.3	3.8	0	37.3	32.1	37.3	23.1	37.3	27.5	37.3
1	C08	3	53BP1	NA	Positive	4.26190476190476	19.2344322344322	4.13107868033534	131312.805860806	2712.77024388428	1.31684981684982	4.95787545787546	1.22111448124786	28370.1886446886	1116.14763054092	546	1075994	80128.28	970.56	289.28	19.6	1.6	11	5.9	17.8	0	13.9	4.9	6.8	32.6	4.9	32.6	32.6	31.1	32.6	19.8	32.6	24.7	32.6
1	C09	1	PLCG2	NM_002661	sample	5.73008849557522	25.2455752212389	4.36295858256168	155129.050884956	3004.05863800676	2.04867256637168	8.76769911504425	1.68572615585842	56597.0154867257	1548.04763274698	452	1160818.1	82405.52	1085.06	309.09	23.2	2	10	13.5	22.1	0	11.7	10.2	6.6	14.8	4.9	27.7	4.6	25.2	15.3	24.6	29.4	31.6	30.3
1	C09	2	PLCG2	NM_002661	sample	4.85589519650655	21.9737991266376	3.99081964724963	143955.855895196	2898.44137720207	2.44541484716157	11.3973799126638	1.72782600159108	81533.4890829694	1734.00366383144	458	1104803.2	87690.1	976.42	328.34	19.4	1.7	13.1	6.8	19.4	0	13.1	3.5	10.7	46.7	3.9	0	46.7	31.7	46.7	27.7	46.7	32.1	46.7
1	C09	3	PLCG2	NM_002661	sample	4.62372188139059	19.8466257668712	4.76423189732184	131779.503067485	2981.7901403336	1.47648261758691	6.0961145194274	1.58081644174234	40258.2535787321	1251.06247735222	489	1102895.7	65528.66	1023.26	247.26	21.5	1.4	8.6	19.8	20.4	1	10.2	23.9	7	36.6	4.3	25.4	36.6	36	36.6	20.7	36.6	26	36.6
1	C10	1	SETD2	NM_014159	sample	6.1890243902439	27.1310975609756	4.62421392674176	174731.259146341	3180.55115913247	2.53048780487805	11.5457317073171	2.30030927442988	81070.5152439024	2140.17721445149	328	1318374.9	97986.45	1241.06	373.93	27.4	1.8	16.2	4.9	28.4	0	18.6	3.4	7.9	16.5	5.2	25.3	8.2	27.7	16.2	25.9	34.8	32.6	37.2
1	C10	2	SETD2	NM_014159	sample	5.3494623655914	27.7338709677419	5.47627282084649	220969.978494624	3089.45384098497	2.37096774193548	10.1263440860215	2.05188785854296	66395.4327956989	1851.7976676561	372	1489715.7	92258.17	1340.53	334.31	23.4	1.3	14.5	5.1	25.3	0	15.1	2.2	11.8	52.4	5.1	0	52.4	31.5	52.4	27.7	52.4	33.6	52.4
1	C10	3	SETD2	NM_014159	sample	4.59122401847575	22.5011547344111	5.1436046961636	168029.200923788	2929.03727280925	2.22401847575058	7.34872979214781	1.55439711400373	38171.7644341801	1635.80486062583	433	1146219.8	81850.71	1229.34	314.18	20.3	1.4	14.5	6	22.2	2.8	17.8	2.1	8.8	54.3	5.1	29.8	54.3	31.6	54.3	20.1	54.3	24	54.3
1	C11	1	IKZF1	NM_001220765	sample	5.00254452926209	22.5801526717557	4.56227438024433	146567.13740458	2648.86117695173	2.10432569974555	10.2595419847328	1.56887273704498	76132.9847328244	1651.71224993745	393	1169671	97958.23	970.61	374.47	22.9	4.1	13.5	9.2	19.1	1	16.3	5.9	5.9	14.2	3.6	32.3	5.6	21.4	14.8	21.6	28.8	25.2	30
1	C11	2	IKZF1	NM_001220765	sample	5.07216494845361	20.6314432989691	3.65200000061355	124147.466494845	2634.54709784934	1.94845360824742	9.22938144329897	1.69058335175165	61221.9020618557	1511.50986563833	388	1086188.6	87829.53	962.92	326.9	20.1	1.3	12.4	8.5	21.4	0	15.2	3.6	8.5	42.3	2.3	0	42.3	29.9	42.3	25.3	42.3	28.4	42.3
1	C11	3	IKZF1	NM_001220765	sample	3.68981481481481	15.4027777777778	3.93245541861669	90636.6435185185	2586.85862877376	1.48148148148148	6.79861111111111	1.29139241558718	46308.0462962963	1231.04396070823	432	892168.7	70672.15	897.53	261.09	15.3	4.4	9.5	17.4	14.8	2.3	10.9	15.7	8.1	35.4	3.5	34	35.4	25.9	35.4	18.8	35.4	22.5	35.4
1	C12	1	COL2A1	NM_033150	sample	5.33161953727506	20.9203084832905	3.44364484476967	114049.107969152	2587.15979392828	2.53727506426735	9.48329048843188	1.5732625827472	53003.1208226221	1728.73000564285	389	1045416.7	92117.55	834.11	330.56	19.5	0.5	13.1	3.1	14.9	0	13.9	1.3	3.6	14.1	2.8	30.3	4.6	23.1	18.8	21.9	31.4	26.2	32.9
1	C12	2	COL2A1	NM_033150	sample	5.80049875311721	25.3167082294264	5.97812956497629	166870.463840399	2969.01981319669	3.13715710723192	12.4588528678304	1.76779346001716	75121.0074812968	1829.2100573411	401	1286506.9	95300.26	1173.55	340.63	24.4	2	16.5	5.7	24.7	0	17.2	2.5	8.5	54.1	2.5	0	54.1	38.4	54.1	29.4	54.1	32.2	54.1
1	C12	3	COL2A1	NM_033150	sample	4.70886075949367	20.0928270042194	4.94132677140216	119997.919831224	2787.71427965168	1.9957805907173	8.19409282700422	1.67587438901563	48969.1434599156	1542.64458740507	474	1035250.7	75648.95	955.33	290.06	18.6	3.6	11.4	17.3	18.6	1.3	12.7	14.6	8	44.3	3.8	29.1	44.3	30.6	44.3	22.8	44.3	25.9	44.3
1	C13	1	SMAD4	NM_005359	sample	6.61504424778761	30.5619469026549	7.65663715470914	215469.75	3536.93845069144	2.96681415929204	11.6659292035398	2.18817307665049	80783.4557522124	1896.6514028007	452	1413505.3	90431.99	1511.91	342.21	26.8	2.4	13.5	15.5	27.2	0.2	14.2	9.7	9.5	13.1	7.1	21.7	5.3	27.7	21.2	28.5	37.8	37.4	39.6
1	C13	2	SMAD4	NM_005359	sample	5.84375	28.83125	8.76273906871791	228199.40625	3302.90938406085	3.69375	13.846875	2.03392917813293	89783.275	2215.21430807894	320	1540905.4	98932.1	1508.27	354.15	28.4	0.9	13.8	5	27.5	0	18.4	2.8	8.8	60.9	6.2	0	60.9	43.8	60.9	31.9	60.9	35.6	60.9
1	C13	3	SMAD4	NM_005359	sample	5.07784431137725	22.2095808383234	4.30830364531459	146221.994011976	2769.97180489747	2.73652694610778	11.4231536926148	2.29407274293796	78223.2894211577	1841.48804278579	501	1178068.7	85734.04	992.04	311.14	21	1.8	12.2	17	19.8	1.8	14.6	17	4.8	50.5	3.2	28.5	50.5	35.3	50.5	20.8	50.5	25.5	50.5
1	C14	1	FANCF	NM_022725	sample	5.16578947368421	27.7447368421053	7.04931271344729	212423.044736842	3114.23945533572	2.20263157894737	8.58947368421053	1.81979005987194	50819.5947368421	1828.84198610884	380	1326096.6	84976.96	1264.09	320.43	22.6	1.3	11.8	7.6	21.6	0	17.1	5.5	7.4	16.3	5.8	29.2	5	22.1	20.8	22.9	35.8	28.9	37.4
1	C14	2	FANCF	NM_022725	sample	5.15458937198068	22.2536231884058	4.51977094122846	145332.043478261	2995.49207952617	3.29227053140097	11.8091787439614	1.91576006022992	73233.4347826087	2156.95028920518	414	1218944.7	91643.4	1131.15	323.5	24.2	1.2	14.3	8.5	24.2	0	15	5.6	10.1	65.5	3.9	0	65.5	37	65.5	26.3	65.5	29.2	65.5
1	C14	3	FANCF	NM_022725	sample	2.01559020044543	8.35189309576838	2.23106686785848	56976.1158129176	1579.32550377042	3.38307349665924	11.9844097995546	2.37515863632779	72415.7483296214	2318.99569844076	449	822192.9	93134.65	653.29	333.62	9.6	2.9	17.4	6.7	8.7	0	18.3	3.1	4.2	69.7	1.8	49.9	69.7	13.6	69.7	7.6	69.7	8.5	69.7
1	C15	1	Sep-12	NM_144605	sample	4.26587301587302	22.8888888888889	6.87262233770665	171478.251984127	2600.09076640606	2.3968253968254	9.96031746031746	1.55242374837618	67262.4920634921	1511.58957583289	504	1113573.6	78613.08	1042.16	302.45	23	25	11.5	26.6	20	20.4	12.9	23.2	8.5	12.5	5.6	39.7	3.8	16.9	15.9	19.6	29	24	30.4
1	C15	2	Sep-12	NM_144605	sample	4.35	21.1982142857143	5.48059306285438	158392.010714286	2352.37463478292	2.74642857142857	9.35714285714286	1.35007131477604	58703.5071428571	1523.82371011239	560	1044551.7	67566.49	1014.11	260.96	19.3	18.9	10	28.9	18	5.7	10.7	25.7	8.2	47.7	4.1	0	47.7	28.6	47.7	23.6	47.7	25.9	47.7
1	C15	3	Sep-12	NM_144605	sample	5.26570048309179	24.43961352657	3.97882765524614	161670.661835749	2941.17713608539	2.3768115942029	9.30193236714976	1.97737288781278	58458.2077294686	1759.0769736201	414	1205327.9	86831.77	1052.85	328.62	21	2.2	15.9	7.2	21.5	0	15.7	4.8	8.5	48.3	4.3	30	48.3	32.9	48.3	23.9	48.3	31.4	48.3
1	C16	1	GNPTAB	NM_024312	sample	4.6775956284153	20.5409836065574	4.72298232260809	123000.31147541	2769.42034547996	1.80327868852459	6.99726775956284	2.27047982549726	40600.0355191257	1468.34363686447	366	1044022.5	81395.52	953.32	302.76	18.3	3	9.3	5.7	17.2	0	12.8	2.2	6.8	13.7	3.6	27.6	3	18.6	13.7	18.9	30.3	25.7	31.1
1	C16	2	GNPTAB	NM_024312	sample	5.89051094890511	28.69099756691	5.67654158233981	196306.131386861	3200.62260760242	2.61557177615572	10.6812652068127	2.05296457078794	68659.5109489051	1965.77467116322	411	1318434.2	93571.88	1204.9	364.63	24.3	0.5	16.8	5.8	25.8	0	19.2	4.1	11.4	56	3.6	0	56	36.3	56	30.7	56	35.3	56
1	C16	3	GNPTAB	NM_024312	sample	5.55097087378641	22.9077669902913	3.31177406673489	132688.40776699	2624.1642411308	2.47815533980583	11.1723300970874	1.65875037233409	79392.2961165048	1592.29323444183	412	1141988.5	77460.75	913.64	268.73	21.4	10.2	11.7	21.1	17.7	7.8	12.1	23.1	6.8	47.3	3.6	30.6	47.3	35	47.3	23.1	47.3	26.9	47.3
1	C17	1	53BP1	NA	Positive	4.77898550724638	21.8351449275362	4.60337344181219	140218.155797101	2970.47600569537	2.05434782608696	8.96920289855072	1.39579954207505	61454.3786231884	1477.69548968521	552	1120306.4	93092.17	1025.29	334.45	21.9	1.3	11.4	13.9	17.9	0.7	11.8	10.3	6.3	12.5	4.7	26.3	5.4	21	14.7	20.5	26.4	28.6	28.3
1	C17	2	53BP1	NA	Positive	5.34042553191489	28.4867021276596	5.2890104770006	204039.204787234	2870.70732268703	2.03723404255319	6.94148936170213	1.4199579478039	39288.1010638298	1375.0660650512	376	1208525.7	82973.98	1086.44	297.68	21.8	1.1	10.6	4.5	21.5	1.1	12.8	3.7	9.8	41.2	3.7	0	41.2	34.8	41.2	29	41.2	31.4	41.2
1	C17	3	53BP1	NA	Positive	4.23471400394477	17.7771203155819	4.79673840384075	119232.597633136	2439.02917658055	1.90138067061144	7.90138067061144	1.10563090836114	54386.3076923077	1234.28857365545	507	1097099.2	83556.8	971.42	301.4	23.1	15.2	14.4	14.2	20.3	13	15	12	5.5	34.7	4.1	40.8	34.7	31.4	34.7	19.5	34.7	22.1	34.7
1	C18	1	53BP1	NA	Positive	4.33574007220217	22.8140794223827	6.29765206427657	177738.348375451	2566.4081003328	2.16967509025271	10.2888086642599	1.5239463886413	79457.1155234657	1436.58721032373	554	1136208.8	90276.68	1026.42	360.67	17.3	13.5	11.9	17.1	18.1	10.1	15.3	5.6	5.8	10.6	4.9	38.3	4.3	17	13	18.6	22.9	24	25.1
1	C18	2	53BP1	NA	Positive	5.07949790794979	23.9916317991632	5.48367709903688	160114.882845188	2854.17044839744	2.06066945606695	8.3347280334728	1.54126320182462	52492.7175732218	1487.88686635279	478	1230210.4	90001.47	1076.33	339.4	23.8	1	15.7	4.6	22.6	0	16.7	3.6	9.8	42.1	2.9	0	42.1	34.3	42.1	27.8	42.1	29.7	42.1
1	C18	3	53BP1	NA	Positive	5.4496644295302	22.834451901566	4.2040027487221	146019.523489933	2791.18629064493	1.72706935123043	6.8993288590604	1.41025287433	45188.4250559284	1308.04407092064	447	1118943.8	78300.3	1004.05	285.94	21.3	3.8	10.7	12.3	19.2	0	13.6	10.3	6.5	40.7	4.7	30.2	40.7	34.9	40.7	22.4	40.7	25.7	40.7
1	C19	1	53BP1	NA	Positive	4.47540983606557	19.9016393442623	4.20764856260727	122362.863934426	2496.81184129652	1.48196721311475	5.77868852459016	1.20435383632185	35904.8655737705	1128.32159844819	610	908989.6	81660.37	872.5	314.63	14.4	19.3	8.5	21.1	14.9	15.1	9.8	11.3	5.9	11	3.3	38	3.3	17.7	10.7	16.2	20.8	23	22.8
1	C19	2	53BP1	NA	Positive	6.42643391521197	32.1296758104738	5.42134019777776	235854.518703242	3405.56736706321	1.69326683291771	7.22693266832918	1.41768204741728	50794.4588528678	1274.90220772291	401	1446555.4	81837.56	1340.79	303.22	24.9	0.7	9.2	7	25.7	0	12.5	6.5	13.2	40.4	5.5	0	40.4	38.7	40.4	32.4	40.4	35.4	40.4
1	C19	3	53BP1	NA	Positive	6.05149051490515	26.3333333333333	5.79141384288453	173833.921409214	3348.24437423234	2.85365853658537	11.3577235772358	1.69627611158381	73276.8482384824	1706.07357817609	369	1270940.4	78086.93	1307.59	286.33	24.9	3.3	12.5	10	24.7	0	13	3.5	7	50.7	6.2	18.2	50.7	42.5	50.7	30.4	50.7	33.9	50.7
1	C20	1	53BP1	NA	Positive	4.88095238095238	24.0595238095238	5.56810363869797	180094.085714286	2944.70271224513	1.83333333333333	8.38095238095238	1.56054998669406	50053.1285714286	1389.92504119747	420	1175663.7	83598	1193.18	316.51	20	1.7	14.3	7.4	19	0	15.2	4.3	7.1	13.8	5.7	28.8	4	20	11.4	20.7	25.5	26.9	27.4
1	C20	2	53BP1	NA	Positive	5.15643564356436	25.1148514851485	5.50223723316405	178178.831683168	3105.35519175754	2.41188118811881	10.0039603960396	1.50487936190713	63731.398019802	1540.98449731328	505	1268345.3	89399.86	1176.41	322.54	25.9	2.2	14.3	8.3	24.8	0	16.2	5	10.1	38.4	4.4	0	38.4	34.7	38.4	29.9	38.4	33.9	38.4
1	C20	3	53BP1	NA	Positive	5.23952095808383	22.562874251497	4.7944352875602	148998.618762475	2862.66950029042	1.84830339321357	7.77445109780439	1.43247721162993	45720.7305389222	1463.21227435761	501	1164772.4	96879.06	1062.98	382.54	22.2	2.8	16.2	6.6	21.8	0	17.4	2.6	7.2	43.7	4.6	31.5	43.7	36.9	43.7	25.1	43.7	29.9	43.7
1	C21	1	53BP1	NA	Positive	4.07608695652174	20.981884057971	5.35971004247281	145753.637681159	2367.01266255327	1.51268115942029	8.23007246376812	1.63702238913621	65413.6956521739	1271.45997397122	552	867327.1	73401.97	902.42	291.86	15.4	29.3	10.3	33.7	17	27.2	10.9	29.5	7.1	12.5	4.9	44.2	5.3	16.7	10	18.8	21.9	22.5	23.4
1	C21	2	53BP1	NA	Positive	5.59259259259259	29.1372549019608	7.91108105610911	231758.054466231	3638.37085164832	2.35294117647059	9.880174291939	2.18145863457422	66766.9368191721	1852.71117193888	459	1449981	89584.55	1421.41	320.49	28.1	1.1	14.8	11.5	25.5	0	17	7.6	14.4	47.9	7	0	47.9	38.3	47.9	36.8	47.9	40.7	47.9
1	C21	3	53BP1	NA	Positive	5.34989200863931	26.2937365010799	5.47536847549083	202888.781857451	3319.93528912539	1.99568034557235	9.09071274298056	2.16890788012904	61174.9740820734	1684.80735398239	463	1335897.3	86348.97	1223.15	313.54	23.3	5	16.2	10.4	25.1	2.4	19	8	9.9	45.6	8.4	27	45.6	33.5	45.6	24.4	45.6	32	45.6
1	C22	1	53BP1	NA	Positive	5.38177339901478	26.7142857142857	6.19002690146028	198314.566502463	3112.59083040321	1.81773399014778	8.62068965517241	1.71430827194554	63657.9261083744	1679.24561125928	406	1301057.7	86088.19	1223.68	319.22	23.9	9.9	12.3	14.8	22.4	8.6	12.6	15.3	8.4	15.5	5.7	27.8	7.6	21.9	12.6	25.6	26.8	30.8	29.1
1	C22	2	53BP1	NA	Positive	4.17777777777778	19.0977777777778	3.65537935586508	136734.604444444	2365.08171801396	2.50444444444444	8.44666666666667	1.437909265764	48938.8644444444	1501.45814827011	450	979349	79414.91	844.68	293.08	16	17.8	14	18	15.8	18.7	13.6	17.1	6.7	47.3	3.1	0	47.3	28.4	47.3	22	47.3	23.6	47.3
1	C22	3	53BP1	NA	Positive	4.9620253164557	27.9789029535865	7.59062658804678	219384.388185654	3023.45214456835	1.65611814345992	8.19409282700422	1.39190996243493	61028.6919831224	1149.13903409164	474	1184042.8	68239.36	1196.26	252.64	23.4	17.3	7.8	23	21.7	13.5	9.5	19.6	12	34	7.2	33.8	34	33.3	34	25.7	34	30.2	34
1	D03	1	RAD51	NA	Positive	8.27065527065527	46.3276353276353	5.80877959861459	280268.945868946	3839.92365842766	9.5954415954416	44.0940170940171	2.77489496394418	325801.341880342	3474.99388551628	351	1614604.5	163794.35	1243.3	543.89	28.2	1.7	38.5	5.7	22.2	0	35.3	1.1	8.5	30.2	6	14.8	24.2	46.2	44.7	51	53.6	55.6	55
1	D03	2	RAD51	NA	Positive	9.37352941176471	52.1029411764706	6.20336580234526	330703.629411765	3714.94175501843	7.63235294117647	32.4	2.77281568195092	211711.55	2771.84444284761	340	1796305.9	118348.77	1273.82	398.69	32.1	1.8	26.2	5.6	26.5	0	25	4.1	10.9	60	3.8	0	60	60.6	60	60	60	60.9	60
1	D03	3	RAD51	NA	Positive	7.52864583333333	43.4817708333333	6.59094092491823	263502.158854167	3578.34153918658	8.18229166666667	36.3802083333333	2.38461773181684	255583.908854167	2961.54412176303	384	1436041	145478.22	1151.56	468.08	25	2.1	32.8	8.3	18.8	0	29.9	7	11.2	53.9	6	19.5	53.9	54.7	53.9	51.6	53.9	52.6	53.9
1	D04	1	RAD51	NA	Positive	7.78507462686567	49.6507462686567	7.28195743202005	335824.773134328	3807.9955763901	11.0238805970149	44.310447761194	2.4527834915515	326463.826865672	3307.78211386256	335	1785063.8	158561.27	1363.12	508.29	34	1.8	31.9	8.7	22.1	0	30.1	4.5	7.8	20.9	6	17	20.3	44.2	46	51.6	55.2	54.9	57
1	D04	2	RAD51	NA	Positive	6.96708860759494	39.8075949367089	6.20454018261326	256587.002531646	3599.92870798664	8.90379746835443	40.8683544303797	2.48159082100966	327903.562025316	3350.84310382978	395	1549756.9	161635.05	1182.97	554.19	30.4	2	33.2	7.3	23.5	0	33.7	4.8	13.2	65.3	3	0	65.3	51.4	65.3	49.1	65.3	51.9	65.3
1	D04	3	RAD51	NA	Positive	7.96363636363636	43.4025974025974	5.99860673910943	243054.415584416	3703.64591065938	10.9480519480519	46.5506493506494	2.46200176051781	350187.927272727	3582.59263039797	385	1467256.5	169166.17	1113.55	548.65	36.9	1.6	38.2	6	22.9	0	35.8	1.6	7.8	67.8	3.4	13.5	67.8	60.5	67.8	52.5	67.8	55.8	67.8
1	D05	1	RAD51	NA	Positive	7.13279132791328	38.5420054200542	4.31091294806644	214745.411924119	3213.44593595608	8.5230352303523	35.4037940379404	2.21235213772933	262465.111111111	2968.58787539179	369	1475022.4	153811.03	1144.72	505.08	28.2	1.6	30.4	3.8	20.3	0	30.9	4.3	5.1	20.1	4.1	24.9	19.5	34.7	40.4	40.7	47.4	44.7	48.2
1	D05	2	RAD51	NA	Positive	8.76724137931035	48.5977011494253	6.78037120635355	277763.198275862	3944.21222992759	9.86781609195402	42.367816091954	2.58076575129128	312732.181034483	3495.37108010808	348	1572394.9	154478.54	1183.37	484.37	36.5	0.6	35.6	4.6	21.3	0	32.5	3.2	11.5	64.7	3.7	0	64.7	66.7	64.7	62.6	64.7	65.8	64.7
1	D05	3	RAD51	NA	Positive	7.86175115207373	44.4792626728111	6.83906166566835	264175.548387097	3751.00382559013	8.9815668202765	37.1705069124424	2.26689205318735	255330.214285714	3034.92200150061	434	1408283.8	137824.76	1135.22	454.48	29.7	2.8	34.1	11.1	20	0	32.3	12.7	11.3	60.4	4.8	17.1	60.4	57.8	60.4	54.1	60.4	57.8	60.4
1	D06	1	RAD51	NA	Positive	7.74320241691843	45.1873111782477	6.47585699460757	295094.362537764	3919.60446732722	8.95770392749245	37.3141993957704	3.06597279252406	253152.356495468	3255.45475270407	331	1553383.2	143803.78	1347.99	490.73	30.2	1.8	30.8	4.5	22.7	0	30.5	1.5	6.9	25.4	5.7	14.2	17.5	43.5	45.9	46.8	56.8	53.8	59.5
1	D06	2	RAD51	NA	Positive	8.67892156862745	49.3602941176471	6.94179995568297	300069.004901961	3969.48217487443	10.5588235294118	43.8480392156863	2.49306356439035	311632.335784314	3434.77325556498	408	1602771.8	145587.64	1266.59	467.78	33.1	1.7	34.6	5.1	21.6	0	34.8	0.7	14.7	69.1	5.1	0	69.1	58.3	69.1	59.6	69.1	61.3	69.1
1	D06	3	RAD51	NA	Positive	8.38782051282051	51.5801282051282	9.65670479230653	342814.932692308	4120.56345423079	8.2948717948718	34.6057692307692	2.54257515667219	242597.349358974	3042.30405696323	312	1626722.2	131643.63	1481.28	436.46	31.4	1.9	34	9.3	25	0	31.7	4.5	12.8	65.1	7.4	16	65.1	59	65.1	58.7	65.1	62.2	65.1
1	D07	1	RAD51	NA	Positive	7.00909090909091	38.869696969697	6.10040098469876	209686.751515152	3635.9257008869	8.64848484848485	37.9606060606061	2.6090308813919	260241.606060606	3145.86163386678	330	1221512.5	141087.49	1143.89	500.51	22.1	3	33.3	8.5	16.7	0	33.9	2.1	8.2	28.5	5.5	16.1	19.4	43.6	42.1	48.5	53.6	53.9	54.8
1	D07	2	RAD51	NA	Positive	7.08583690987124	45.2446351931331	7.40917377611611	307175.081545064	3795.33354358616	8.76394849785408	36.8540772532189	2.32630923027357	240630.982832618	2954.74003084982	233	1442747.4	136202.97	1292.84	451.83	27	0.9	29.6	5.2	18.5	0	33.9	3.9	17.6	67	5.6	0	67	51.5	67	52.4	67	54.9	67
1	D07	3	RAD51	NA	Positive	8.43661971830986	44.5739436619718	5.97078966691978	237547.559859155	3522.11437616757	9.44366197183099	39.7746478873239	2.51766994433787	255031.366197183	3052.70161273993	284	1361812.1	152517.79	973.2	496.17	28.2	1.4	32.7	7.7	19.7	0	31	8.8	6.3	65.8	2.1	15.1	65.8	64.1	65.8	57.7	65.8	59.5	65.8
1	D08	1	RAD51	NA	Positive	6.76855895196507	39.3799126637555	5.81109360542887	221610.401746725	3443.66258518539	8.85152838427948	36.0349344978166	2.19190879943529	230180.318777293	2792.17927200227	229	1389223.1	135961.21	1086.07	449.58	27.1	1.3	34.5	6.6	18.3	0	32.8	3.5	7	25.3	2.6	20.5	14.8	38.4	40.2	45	49.8	52	51.5
1	D08	2	RAD51	NA	Positive	7.48397435897436	43.7916666666667	5.50767889344786	267603.580128205	3512.6934624623	8.85576923076923	36.1602564102564	1.98485594577421	239223.195512821	2752.30414384444	312	1464254.9	136399.22	1149.59	446.63	28.8	2.6	31.1	7.4	20.8	0	29.8	0.6	15.7	58.7	4.8	0	58.7	50	58.7	48.7	58.7	50	58.7
1	D08	3	RAD51	NA	Positive	8.02348993288591	41.8020134228188	5.16105727295445	220285.489932886	3730.24614287624	7.56040268456376	31.4228187919463	2.18463782750117	190605.355704698	2683.38356733704	298	1315482.1	119843	1040.13	392.71	23.2	1.7	30.5	7	18.5	0	28.9	5.4	8.4	60.7	5.7	12.8	60.7	60.1	60.7	52	60.7	58.1	60.7
1	D09	1	SMC3	NM_005445	sample	5.17808219178082	25.0958904109589	5.54087769283913	168492.295890411	3061.775381236	2.56438356164384	10.7315068493151	1.61370132524695	71374.5616438356	1592.54407934044	365	1159901.6	83075.09	1156.57	303.24	18.4	1.4	11	6.8	20	0	11.5	4.4	7.4	14.5	5.2	26.8	5.2	21.1	16.2	21.6	29	28.2	30.7
1	D09	2	SMC3	NM_005445	sample	5.40083507306889	23.2818371607516	4.21992670307615	137388.152400835	2815.28627114778	2.54906054279749	11.8935281837161	1.55258010026692	86149.1356993737	1485.85332224894	479	1128292.4	76796.96	921.18	279.68	21.3	2.3	10.6	8.8	19.6	0	11.3	6.5	11.5	39.2	1.9	0	39.2	39	39.2	29.4	39.2	33.4	39.2
1	D09	3	SMC3	NM_005445	sample	4.43710021321962	18.8486140724947	3.27212805363465	109857.987206823	2492.01005430843	1.92324093816631	7.23880597014925	1.61163718541494	45428.5948827292	1296.83394250914	469	927438.2	77265.1	862.67	290.26	17.1	4.5	10.2	8.7	14.7	0	10.9	4.3	5.5	38.4	3.2	33	38.4	31.3	38.4	18.1	38.4	22.6	38.4
1	D10	1	CHD8	NM_020920	sample	5.1163708086785	25.3905325443787	5.94155965569778	182227.974358974	3227.65170808747	3.32347140039448	13.3510848126233	1.87718641258849	89253.282051282	2002.48488927917	507	1263809.7	96645.17	1142.12	356.28	23.3	0.4	15.6	3.9	20.3	0	19.3	2	7.9	15.2	5.3	24.9	5.9	21.5	19.5	23.3	34.7	29.8	38.5
1	D10	2	CHD8	NM_020920	sample	5.50341685649203	25.5398633257403	4.2126024220847	173391.824601367	3158.72666481912	2.7995444191344	10.9498861047836	1.92245321082977	71443.1845102506	1998.28396935886	439	1299935.6	93080.92	1158.65	346.65	26	0.7	13.2	2.7	26.2	0	16.9	0.7	12.5	54.4	4.1	0	54.4	39	54.4	33	54.4	36.4	54.4
1	D10	3	CHD8	NM_020920	sample	4.51710261569417	20.7887323943662	4.28450633144644	140678.913480885	2568.86841572023	2.11871227364185	8.37022132796781	1.59330764892043	51366.985915493	1539.47097962819	497	1121615.1	84360.5	991.98	323.97	18.9	2.4	14.7	8	19.7	0.6	16.7	4.8	6.8	41.2	4.6	35.8	41.2	28	41.2	19.3	41.2	23.5	41.2
1	D11	1	COL5A2	NM_000393	sample	4.37535014005602	21.1988795518207	5.29974153539419	151531.616246499	2919.83870593743	2.59943977591036	9.66666666666667	1.50633694844048	56995.4201680672	1530.49146309202	357	1179149.8	96378.48	1014.99	351.54	24.1	3.6	15.1	7.6	19	0	15.7	3.1	6.7	13.2	5.6	30.3	4.8	19.9	17.9	18.8	28	24.6	29.4
1	D11	2	COL5A2	NM_000393	sample	5.23556581986143	24.1870669745958	6.09016406671061	167392.189376443	2988.95877555653	3.32794457274827	13.8452655889146	1.8779161357269	102021.919168591	1993.29520347892	433	1288332.9	94157.68	1183.88	327.48	23.6	1.4	13.2	9	21	0	12.7	4.6	9.7	54.7	3.9	0	54.7	33	54.7	24.5	54.7	28.2	54.7
1	D11	3	COL5A2	NM_000393	sample	4.15175097276265	19.3618677042802	4.52623214416887	131313.321011673	2646.68520397484	2.5272373540856	11.7626459143969	1.77628312107339	85049.0428015564	1630.99903442078	514	1033835.2	88590.55	924.48	312.4	15.2	7	12.6	24.7	17.3	7.8	12.5	21.6	8.8	43	4.5	32.5	43	27.4	43	19.6	43	23.9	43
1	D12	1	BRCA2	NM_000059	sample	5.28571428571429	25.6982142857143	4.98512545798192	148658.414285714	2830.70516603643	3.26964285714286	15.9892857142857	1.89681143399051	126907.989285714	1895.43965299536	560	920960.9	88522.87	802.78	332.18	14.6	20.9	14.8	25.7	14.8	18.2	17.3	20.5	4.3	15.7	3.2	27	7.9	27.1	18.2	30.2	31.8	34.6	34.1
1	D12	2	BRCA2	NM_000059	sample	5.87746170678337	29.7614879649891	6.08950394291749	170930.577680525	3234.94514992157	3.30853391684902	13.8468271334792	1.83768943697762	85545.6870897155	1686.22119348348	457	1001664.7	80672.24	868.73	303.36	19.3	7.9	14.9	19.3	17.3	9.2	17.3	17.1	12.3	42	1.8	0	42	45.3	42	37.9	42	41.6	42
1	D12	3	BRCA2	NM_000059	sample	6.18969072164948	27.0268041237113	4.56449157344955	144004.208247423	3110.17701116859	3.48659793814433	16.2701030927835	1.87902172363795	111658.070103093	1787.89845485629	485	1063788.1	102568.98	842.82	369.18	17.7	3.7	19	6.8	15.7	1.9	19.2	3.5	6.2	49.3	2.5	17.7	49.3	48.9	49.3	33.2	49.3	37.7	49.3
1	D13	1	UBR5	NM_015902	sample	3.75405405405405	15.9810810810811	4.26374944867186	95631.9216216216	2429.0275436003	2.4027027027027	10.6351351351351	1.72556146054634	76086.672972973	1710.05977448625	370	850525.8	96301.67	833.91	353.31	9.7	2.4	11.9	8.1	10.5	0	13.5	4.9	4.9	12.2	3.5	28.9	5.1	13	16.8	11.4	30.3	16.5	31.9
1	D13	2	UBR5	NM_015902	sample	3.89765458422175	19.8059701492537	6.9145747698622	159422.023454158	2699.34784311163	3.00639658848614	10.136460554371	1.85129065150708	57340.1407249467	1938.57685424612	469	1084186.8	93584.57	1061.49	378.36	15.1	1.3	12.8	3.6	14.9	0	13.6	4.1	8.1	59.5	4.1	0	59.5	30.7	59.5	23.2	59.5	24.5	59.5
1	D13	3	UBR5	NM_015902	sample	2.82519280205656	10.745501285347	3.07542501050474	64756.8174807198	2058.19747088736	2.79691516709512	10.426735218509	2.06586237748782	65528.64781491	1980.8502176482	389	746351.4	89609.04	727.15	328.53	9.8	3.1	12.1	11.6	8.5	0.3	12.3	9	5.1	62.2	2.6	35	62.2	22.1	62.2	10.5	62.2	13.1	62.2
1	D14	1	TET2	NM_017628	sample	4.14526315789474	18.3936842105263	5.37938560973527	120877.231578947	2782.06262342108	2.91578947368421	9.88210526315789	1.70391792587056	62495.2947368421	1765.72596844548	475	979070	84745.54	885.56	298.12	11.8	3.6	11.6	11.6	11.6	0	9.7	6.3	5.7	10.5	4.4	25.5	3.8	16.8	23.4	16	36.6	21.3	40.4
1	D14	2	TET2	NM_017628	sample	4.59668508287293	22.2136279926335	5.3597224364674	162294.605893186	2762.30404458064	3.15653775322284	10.6279926335175	1.627395527221	61557.1878453039	1899.29239558381	543	1193902.9	89376.5	1151.51	331.31	19.5	1.3	12.5	7	18.4	0	14.4	4.6	8.5	61.5	3.3	0	61.5	30.4	61.5	24.1	61.5	26	61.5
1	D14	3	TET2	NM_017628	sample	3.69707401032702	13.7538726333907	2.59639995806028	74844.6678141136	2079.60215257623	1.71084337349398	6.2289156626506	1.30792609241219	41599.512908778	1371.71410740529	581	800447.4	77471.41	724.78	304.5	14.8	19.1	13.4	20.1	13.3	14.1	12.9	18.6	3.4	38.7	1.9	40.6	38.7	27.7	38.7	15	38.7	18.2	38.7
1	D15	1	AMER1	NM_152424	sample	4.72957746478873	22.2112676056338	4.60223990392116	155156.4	2900.72023988957	2.70140845070423	12.169014084507	1.74622281364779	86696.1098591549	1780.9067919949	355	1192747.4	103938.02	1156.93	380.04	17.7	2.5	14.6	7	21.4	0	18	3.4	5.9	14.4	3.9	27	5.9	18.6	18	18.6	32.4	23.9	34.1
1	D15	2	AMER1	NM_152424	sample	3.97286821705426	21.437984496124	4.92840622420167	164205.228682171	2443.35730581559	2.62790697674419	9.77906976744186	1.32968362559299	61256.8352713178	1435.99707176285	516	997867.5	84549.92	967.38	322.04	17.6	12	13.6	17.4	16.3	6	16.7	12.6	10.3	41.1	4.1	0	41.1	26.6	41.1	21.3	41.1	25	41.1
1	D15	3	AMER1	NM_152424	sample	4.38655462184874	19.0336134453782	4.08602111707417	124288.983193277	2789.98835629131	3.04831932773109	13.1743697478992	1.82763557018505	87776.8550420168	1753.82303138589	476	1101321.6	107658.35	992.01	395.37	19.5	2.5	17.6	8.6	18.3	0	19.1	6.1	7.1	47.7	4.4	30.9	47.7	33.8	47.7	18.1	47.7	23.7	47.7
1	D16	1	EXT2	NM_207122	sample	4.60433604336043	23.2059620596206	4.48137423454692	166974.601626016	2319.93769876016	3.92140921409214	14.3550135501355	1.62796101430227	88055.514905149	1900.38798996902	369	1130466.5	93687.63	847.12	343.2	17.1	17.9	14.6	23.8	10.8	18.4	15.7	24.9	6.5	11.7	4.1	42.5	4.6	14.4	24.9	17.1	35.8	21.1	37.4
1	D16	2	EXT2	NM_207122	sample	4.84081632653061	26.5428571428571	5.99581811488594	207625.408163265	3210.86144606706	3.96326530612245	15.4102040816327	2.11320576193323	107117.3	2143.13244717964	490	1327001.7	111156.23	1226.93	392.3	22	1.6	19.8	6.9	21.4	0	22.7	3.7	11	52.9	5.7	0	52.9	36.1	52.9	29.4	52.9	31.6	52.9
1	D16	3	EXT2	NM_207122	sample	4.31850117096019	18.9227166276347	4.02951302369719	118004.74941452	2619.17231371653	3.36533957845433	12.248243559719	1.86007104202777	73455.9039812646	1837.33372960381	427	1031028	99485.53	818.63	343.86	18.3	2.1	21.1	5.4	15	0	18.7	2.3	7.3	50.4	3	29.7	50.4	32.1	50.4	20.1	50.4	23.9	50.4
1	D17	1	RAD51	NA	Positive	6.52368421052632	36.8131578947368	5.42970784968641	206423.860526316	2851.27448727154	7.49473684210526	32.1078947368421	2.04647534027269	216865.465789474	2460.32290825643	380	1064596	120671.32	876.5	403.37	21.1	24.2	26.3	27.9	15.5	17.9	23.7	23.7	7.4	21.8	4.2	35.3	16.6	38.7	33.9	43.4	39.2	45.5	41.3
1	D17	2	RAD51	NA	Positive	6.7239263803681	35.638036809816	5.53181574947749	201990.871165644	3018.50041785764	7.70245398773006	32.1226993865031	2.25119076964961	236992.165644172	2972.62964926255	326	1285576.2	142469.72	903.8	477.21	25.2	9.2	30.7	14.1	19.9	9.2	31	5.2	8.9	59.8	1.8	0	59.8	49.7	59.8	43.9	59.8	46.3	59.8
1	D17	3	RAD51	NA	Positive	7.00626959247649	40.3448275862069	6.16756637182783	254381.956112853	3416.53834700701	8.6551724137931	36.7836990595611	2.39504782752917	267431.122257053	3101.56684387918	319	1426626.5	151541.97	1080.18	483.5	24.8	2.8	32.3	7.2	16.6	0	31.7	3.1	7.2	62.7	4.7	21.3	62.7	52.7	62.7	47.6	62.7	50.2	62.7
1	D18	1	RAD51	NA	Positive	7.1864406779661	39.4866828087167	5.48737478656984	217551.983050847	3468.59274837668	9	35.8813559322034	2.28654968208137	235302.685230024	2925.1147853601	413	1267058.4	126542.17	1107.28	434.4	27.1	14	31.2	21.1	19.6	9	30.8	17.2	7.7	22	4.8	22	15.5	43.3	42.4	47.9	51.3	50.4	53
1	D18	2	RAD51	NA	Positive	7.66420664206642	46.7712177121771	6.17173735836756	297744.332103321	4060.72999171319	8.48708487084871	37.4538745387454	2.23526172816871	274735.57195572	2939.05702772778	271	1542166.1	135553.24	1438.29	446.22	33.6	3	32.5	10	28.4	0	33.6	3.7	18.1	62.7	6.6	0	62.7	54.6	62.7	54.6	62.7	58.3	62.7
1	D18	3	RAD51	NA	Positive	7.35548172757475	43.3887043189369	7.27742502014016	280063.774086379	3808.33580652065	7.30897009966777	33.9833887043189	2.94321347147702	236122.49833887	2853.94145639778	301	1505548.3	126919.11	1240.87	418.45	24.6	4	33.2	9.6	18.9	0	34.6	4	10	57.1	6	15.9	57.1	55.8	57.1	50.8	57.1	54.5	57.1
1	D19	1	RAD51	NA	Positive	7.87569060773481	43.5359116022099	5.68026401916085	243825.563535912	3247.32573752204	8.02209944751381	33.0359116022099	2.00173464180306	224502.820441989	2803.83799625276	362	1291308.6	132317.19	990.3	430.24	22.9	15.2	29.8	19.9	18.8	11.3	29.8	16.9	7.5	22.9	3.3	26.5	18.8	39.2	38.4	45.6	44.8	50.3	47.2
1	D19	2	RAD51	NA	Positive	7.30388692579505	48.1378091872792	8.82203593837648	317053.09540636	4103.11918571271	8.63957597173145	33.5017667844523	2.60543825072024	219860.67844523	3194.58806315114	283	1542032.8	155077	1307.07	519.13	29.3	2.5	32.5	7.4	23.7	0	31.4	1.1	20.8	65.4	6	0	65.4	56.2	65.4	57.2	65.4	59	65.4
1	D19	3	RAD51	NA	Positive	7.8258064516129	48.3161290322581	9.62870174087092	329387.870967742	3957.83139591669	7.96774193548387	32.8354838709677	2.48608692527193	213687.541935484	2886.60681040025	310	1477867.7	109867.17	1360.52	368.69	28.7	5.2	26.8	12.3	22.6	0	25.8	8.7	11.9	63.5	7.4	18.1	63.5	53.9	63.5	51.6	63.5	56.5	63.5
1	D20	1	RAD51	NA	Positive	8.30503144654088	47.4088050314465	5.58553822029087	272496.761006289	3529.3631138145	8.41823899371069	35.3679245283019	2.42850508383943	237895.72327044	3122.92214277706	318	1357431.3	132496.44	1152.53	447.1	23.9	3.8	30.2	7.9	17.9	0	31.1	4.4	5.3	26.7	4.4	20.8	18.9	46.2	40.9	50.9	50.9	55	53.8
1	D20	2	RAD51	NA	Positive	8.71130952380952	48.4642857142857	6.63895895290547	294808.220238095	3725.82855677921	8.08928571428571	33.9404761904762	2.39608422305423	224976.110119048	3009.77340748979	336	1554547.2	127428.12	1186.68	412.5	29.5	3	31.8	6.8	20.8	0	31.5	3.3	12.8	62.2	3.9	0	62.2	56.8	62.2	56.5	62.2	60.1	62.2
1	D20	3	RAD51	NA	Positive	8.37860082304527	47.156378600823	7.41567334182878	260671.452674897	3830.89843141204	9.39506172839506	42.4115226337449	3.31090208626084	300897.576131687	3386.15675420469	243	1356655.7	147278.83	1283.07	494.14	28.4	0.4	36.6	5.3	23.5	0	36.6	0.8	7.4	68.7	4.9	14.8	68.7	62.1	68.7	57.2	68.7	60.9	68.7
1	D21	1	RAD51	NA	Positive	7.6742209631728	45.3909348441926	6.86315430753858	289164.600566572	3577.7953005416	8.53257790368272	35.5779036827195	2.09030795615208	260689.422096317	2979.82164873601	353	1561976.1	157662.22	1196.66	504.89	27.2	2	31.2	6.8	19	0	29.5	3.1	9.3	23.5	4.5	22.4	19	42.2	38.2	50.7	47.6	53.3	48.7
1	D21	2	RAD51	NA	Positive	8.196875	48.784375	8.04845825367905	309441.7625	3954.13196342427	8.51875	36.346875	2.41399486411473	250758.33125	3112.1406168487	320	1501746.4	138446.08	1438.1	450.74	25.3	1.9	35.6	9.7	21.6	0	33.4	4.1	18.8	62.5	7.2	0	62.5	53.8	62.5	54.4	62.5	57.5	62.5
1	D21	3	RAD51	NA	Positive	8.83959044368601	51.5699658703072	7.98816866607464	335750.962457338	4060.07658106069	9.56655290102389	40.580204778157	3.49484883652614	295834.645051195	3553.41337335231	293	1741265.7	139577.92	1379.08	469.19	33.4	3.1	35.8	9.2	22.9	0	34.1	5.5	9.2	66.2	6.5	13.3	66.2	59.4	66.2	56.7	66.2	60.1	66.2
1	D22	1	RAD51	NA	Positive	8.25581395348837	51.437984496124	11.6523073527556	343713.589147287	4318.62071403146	10.0193798449612	41.6666666666667	2.65898416700047	302659.23255814	3420.50613486818	258	1738403.5	157352.64	1543.94	510.64	34.9	0	39.1	5	27.1	0	38.4	0.8	12	25.6	7.4	11.6	21.3	43	48.4	50.8	59.7	58.1	60.5
1	D22	2	RAD51	NA	Positive	7.26548672566372	43.6548672566372	7.39931946514996	269863.09439528	3813.97540625683	7.51622418879056	31.117994100295	2.22377147417643	216264.09439528	2781.29126656927	339	1360919.2	118747.6	1206.89	392.72	28.3	1.8	28.6	5.6	21.8	0	28.9	4.4	15.6	61.4	4.4	0	61.4	55.5	61.4	51.9	61.4	56	61.4
1	D22	3	RAD51	NA	Positive	4.10696517412935	25.228855721393	4.19679624405612	154644.457711443	1892.29232955761	4.12686567164179	20.0099502487562	1.35670509046395	149832.621890547	1617.50247526018	402	603958.6	64018.5	626.58	251.83	10.2	55.2	17.9	57.2	9.2	52.2	17.9	50.7	5.7	30.6	3.5	58	30.6	31.1	30.6	29.1	30.6	30.8	30.6
1	E03	1	RF	NA	Neutral	3.90515463917526	19.3670103092783	4.8987561627823	135756.480412371	2877.94691619634	2.52164948453608	9.96082474226804	1.47801338991675	59359.6432989691	1638.76870186894	485	1109547.4	84723.58	1078.99	317.68	19.8	1.6	12.6	10.3	20.2	0	14.4	6.2	8.9	12	4.9	32	4.5	17.1	16.9	17.5	30.5	22.1	32.6
1	E03	2	RF	NA	Neutral	3.97605893186004	18.3941068139963	4.09844650315207	137495.186003683	2570.12487572691	2.44383057090239	9.47513812154696	1.90375491112412	59881.2891344383	1778.57045311254	543	1173866.5	90740.17	1021.13	345.97	19.3	9	11	13.3	20.8	5.3	13.4	9.9	7.2	51.4	2.9	0	51.4	25.4	51.4	19.5	51.4	22.8	51.4
1	E03	3	RF	NA	Neutral	5.11691022964509	28.8538622129436	6.25259846784693	242546.586638831	3191.75327240062	2.43423799582463	12.1419624217119	1.86740448325519	95675.9081419624	1755.21950994445	479	1496347.5	100680.29	1285.09	356.71	25.9	4.2	16.3	11.3	23	3.8	16.9	11.9	9.2	45.5	6.9	28.4	45.5	36.3	45.5	23.4	45.5	29	45.5
1	E04	1	RF	NA	Neutral	5.14567901234568	27.3950617283951	5.22461462952995	197617.669135802	3120.08451485445	3.20987654320988	14.8765432098765	2.46298896379238	120557.802469136	2025.81976416896	405	1371689.9	118827.09	1251.99	422.15	22.7	0.7	15.3	4.7	23	0	16.3	3.5	8.9	13.8	6.4	28.9	6.2	21.7	22	23.2	34.8	28.1	37.8
1	E04	2	RF	NA	Neutral	4.4671201814059	24.1337868480726	5.76615997878918	180504.240362812	3018.12702988083	1.93877551020408	8.4875283446712	1.87797436545936	56541.8503401361	1694.78412198387	441	1194419.9	81674.52	1181.93	311.95	19.7	0.7	10	4.8	20	0	12.5	3.2	12	54.2	5.4	0	54.2	29.7	54.2	26.1	54.2	28.3	54.2
1	E04	3	RF	NA	Neutral	4.43413729128015	22.6159554730983	6.27168401112899	171922.760667904	2953.50162684939	2.57699443413729	10.6567717996289	1.79793999346908	68191.7513914657	1766.30384478888	539	1258888.6	86930.05	1142.24	313.5	22.3	2.6	13.9	11.9	20.8	0	15.8	9.5	7.8	51.6	6.3	32.7	51.6	31.9	51.6	22.6	51.6	26.9	51.6
1	E05	1	RF	NA	Neutral	6.08297872340426	28.0085106382979	3.34847882669107	191210.770212766	2881.1725892808	2.33191489361702	8.63191489361702	1.59838171025934	54147.785106383	1594.94330152855	470	1389134	92494.37	1135.03	330.99	21.7	1.5	10.9	8.5	23.2	0	12.6	5.7	5.7	12.8	4.3	29.6	5.3	23.6	14.3	22.3	27.4	28.9	29.6
1	E05	2	RF	NA	Neutral	6.33618843683084	27.8436830835118	4.89946586796365	181674.719486081	3054.6173420612	2.83940042826552	11.3190578158458	1.56560016627003	77476.704496788	1670.99264628804	467	1440380.7	96781.62	1226.3	336.65	29.1	0.9	12	6.9	26.6	0	13.3	5.4	9.2	49.3	3	0	49.3	42.2	49.3	31.7	49.3	36.2	49.3
1	E05	3	RF	NA	Neutral	4.60822510822511	20.1796536796537	4.37849876083409	131490.482683983	2593.18281082996	2.5995670995671	9.6991341991342	1.50528312084972	54422.4783549784	1513.21933874444	462	1139113.2	93489.75	943.51	337.24	20.6	1.9	14.7	6.1	17.5	0	17.3	1.9	7.4	45.2	2.6	33.3	45.2	30.1	45.2	19.7	45.2	26	45.2
1	E06	1	RF	NA	Neutral	5.41882352941176	24.4494117647059	3.76613756387128	144971.571764706	2735.40305180704	3.64941176470588	14.1388235294118	1.86929448287847	99014.0258823529	2086.48147566945	425	1214398.2	102953.25	1032.04	371.67	23.5	2.6	15.5	6.4	22.4	0	16.9	1.6	5.2	12.7	3.3	31.3	6.1	22.8	23.8	23.3	40.2	28	44.9
1	E06	2	RF	NA	Neutral	5.24029126213592	26.7208737864078	5.32240533011942	184336.594660194	2959.08775131466	2.06067961165049	8.26699029126214	1.62638001494017	54825.6189320388	1568.29604453866	412	1153040.7	96609.97	1121.21	361.06	21.1	1.2	12.6	6.6	21.8	0	15.3	1.5	11.4	43.2	4.1	0	43.2	32.8	43.2	30.1	43.2	32.5	43.2
1	E06	3	RF	NA	Neutral	5.2378752886836	24.378752886836	3.66048635668161	162732.66743649	2810.44467151392	1.93533487297921	6.51501154734411	1.32959805255144	34833.4503464203	1422.62956226431	433	1198747.4	89865.54	1091.42	338.09	22.6	1.6	17.1	6.5	22.4	0	18.7	3.9	7.9	44.1	5.1	33	44.1	31.4	44.1	22.4	44.1	27	44.1
1	E07	1	RF	NA	Neutral	8.14391143911439	45.0811808118081	4.7216480588977	280446.830258303	3754.75242404247	10.3763837638376	40.6642066420664	2.09669018243798	292076.693726937	3233.9354053883	271	1698063	187104.26	1246.08	601.52	33.2	3.7	32.1	7	22.5	0	31	1.8	4.1	18.5	4.1	15.5	21.4	44.6	45.4	45.8	52.4	52.4	57.6
1	E07	2	RF	NA	Neutral	5.42857142857143	24.8469387755102	3.96105249103236	166478.984693878	2988.70697883248	3.46683673469388	14.5561224489796	1.95869597265402	103344.974489796	2089.29425201029	392	1343898.3	92976.39	1102.5	331.22	26.8	1	13.3	4.3	25.3	0	14.5	2.6	9.4	61.5	3.6	0	61.5	39.5	61.5	29.6	61.5	34.2	61.5
1	E07	3	RF	NA	Neutral	4.92740471869328	22.0018148820327	3.48362769455952	139281.308529946	2946.09071367301	1.70417422867514	8.25771324863884	1.3754712336085	60428.7078039927	1292.64596948478	551	1166364.4	86903.28	1032.78	323.89	22.9	1.5	11.6	7.6	22.3	0	12.7	4.2	7.6	36.7	4.5	29	36.7	33.8	36.7	22.1	36.7	28.3	36.7
1	E08	1	RF	NA	Neutral	4.52669902912621	24.8106796116505	5.93266282334916	192319.104368932	3083.05879327591	2.90776699029126	13.626213592233	2.87532731752351	103226.708737864	2146.70749926876	412	1307524.4	104495.09	1233.18	387.49	18.9	1.7	16.5	6.3	21.1	0	18	3.9	8.3	17.5	7.3	32	7	16	19.2	21.6	37.1	27.7	39.3
1	E08	2	RF	NA	Neutral	3.82380952380952	18.7714285714286	4.51506074230855	137718.676190476	2674.16602424905	2.38809523809524	9.21666666666667	1.598679351463	59523.6023809524	1665.19162969422	420	1123156.4	88552.7	930.55	312.94	21.2	1.7	10.2	7.1	17.4	0	11.9	7.6	9.8	48.8	3.3	0	48.8	28.1	48.8	21.9	48.8	25	48.8
1	E08	3	RF	NA	Neutral	4.73994638069705	21.2252010723861	5.33636063215911	142737.28150134	2968.57938263773	2.72117962466488	10.6327077747989	1.53906858037233	70336.1581769437	1700.65097195192	373	1231497.7	100221.74	1043.72	358.22	23.1	2.7	14.2	5.9	22.8	0.5	16.1	3.2	8.3	47.7	4.3	27.9	47.7	33	47.7	22	47.7	26.5	47.7
1	E09	1	MEX3C	NM_016626	sample	2.73607038123167	13.6011730205279	2.79922232502184	99590.6994134897	1665.58429035091	1.72727272727273	7.05718475073314	1.22632387423066	46467.1964809384	1018.87643054976	682	641121.8	48420.97	568.36	182.02	10	52.2	5.9	58.1	9.8	50	6.5	57.5	4.5	7.9	2.5	58.8	4.3	11.3	12.3	12.2	19.4	14.7	20.1
1	E09	2	MEX3C	NM_016626	sample	5.26797385620915	20.5359477124183	4.04154686883445	125672.239651416	2602.17834046245	2.93899782135076	10.8627450980392	1.60934896907549	73513.4880174292	1825.52699135749	459	1151532	80404.52	987.11	293.24	21.1	2	10	6.1	20.7	0	11.5	5	5	62.5	2.2	0	62.5	36.2	62.5	24.8	62.5	27.7	62.5
1	E09	3	MEX3C	NM_016626	sample	4.2020618556701	20.9896907216495	4.80128308532354	148114.059793814	2902.88915129495	2.56907216494845	11.3319587628866	1.57161979847217	89523.4824742268	1684.31816540363	485	1120431.4	87856.41	1076.88	315.51	18.1	2.1	10.5	10.3	17.3	0	13.6	7.6	9.5	47.4	5.6	33	47.4	29.5	47.4	22.3	47.4	26.6	47.4
1	E10	1	CDKN2C	NM_078626	sample	5.79749478079332	31.294363256785	6.65555490260542	231776.338204593	3068.87254034645	2.48225469728601	10.3048016701461	1.55829211850221	72927.6784968685	1669.70010992122	479	1309670.1	85595.67	1230.1	324.14	24.4	7.9	14	14.8	23.8	6.5	16.7	12.7	9.6	14	7.3	34.9	4.6	23	15.7	25.3	30.7	30.3	33.2
1	E10	2	CDKN2C	NM_078626	sample	4.99769585253456	24.6797235023041	4.78475854829873	175857.834101382	2973.26677045227	2.97004608294931	10.0230414746544	1.78322509898485	58999.9861751152	2004.43414595002	434	1271762.2	89945.28	1188.03	340.55	21.9	1.2	13.8	4.1	21.9	0	16.1	3.2	9.4	60.8	4.1	0	60.8	34.6	60.8	29.5	60.8	33.6	60.8
1	E10	3	CDKN2C	NM_078626	sample	5.08958333333333	22.3666666666667	4.50958490144789	142978.825	2705.6852578916	2.08333333333333	7.44791666666667	1.39912196614056	42046.55	1492.37697641282	480	1090633	86891.86	975.7	323.3	18.8	2.9	15.4	5	21.5	4.2	16.7	0.6	7.1	49.8	3.5	29.8	49.8	34.4	49.8	22.3	49.8	26.5	49.8
1	E11	1	SPEN	NM_015001	sample	3.83819628647215	17.9668435013263	2.83936155988944	119081.640583554	1999.1343127703	2.13129973474801	8.93899204244032	1.03056218658936	65469.3806366048	1198.38482610391	754	824376.2	72550.99	653.86	274.53	14.3	39.9	10.2	33.4	13	39.9	10.3	27.3	4.6	8.5	2.5	49.5	4.2	14.7	12.3	13.4	19.8	17.1	21.4
1	E11	2	SPEN	NM_015001	sample	5.4617067833698	28.9890590809628	8.67647107194413	228968.84463895	3354.13967844064	3.85776805251641	14.8643326039387	2.1081257560847	106116.962800875	2107.81693218496	457	1387977.4	93648.7	1410.08	343.04	26.3	0.9	12.7	7	24.7	0	15.3	5.5	11.2	60.6	6.3	0	60.6	37.6	60.6	32.8	60.6	36.5	60.6
1	E11	3	SPEN	NM_015001	sample	4.49221789883268	19.7859922178988	4.55514397874662	131917.095330739	2719.00024878901	2.85214007782101	11.6439688715953	2.49044441840148	87683.4416342412	1969.55961486743	514	1107208.8	102169.58	993.86	377.93	19.6	3.7	16.1	8.9	18.1	0	16.1	7	6.6	51.6	3.7	30.5	51.6	32.1	51.6	19.3	51.6	23.5	51.6
1	E12	1	ARID1B	NM_017519	sample	5.16949152542373	25.1	4.16805022221147	182656.257627119	2687.82141482123	2.64745762711864	12.064406779661	1.77636155314301	86879.8338983051	1774.15331943094	590	1170366.8	79969.25	1006.24	312.19	20.7	29.7	12.5	28.5	19.7	28.1	15.4	28.6	5.8	14.7	5.6	37.6	7.1	20.7	17.8	22.4	32.7	25.4	35.1
1	E12	2	ARID1B	NM_017519	sample	5.09902912621359	26.1650485436893	6.05296347195092	195721.516504854	3197.79617490159	2.91650485436893	14.1436893203883	1.99845676035546	102236.895145631	1956.4872381208	515	1430386.6	95714.01	1146	356.13	28.3	1.4	14.4	4.3	27.8	0	16.5	2.9	12.2	49.9	4.5	0	49.9	37.3	49.9	29.7	49.9	33.4	49.9
1	E12	3	ARID1B	NM_017519	sample	5.125	22.2449324324324	4.83589153467301	155048.679054054	2992.57228822016	2.23986486486486	9.22972972972973	1.42388922324749	59393.2297297297	1494.28461128264	592	1260628.6	90463.65	1115.42	323.02	24.2	3	12.3	8.8	22.8	0.5	14	6.4	6.6	39.9	4.9	29.6	39.9	34.3	39.9	22.6	39.9	27.9	39.9
1	E13	1	ERCC4	NM_005236	sample	2.90952380952381	11.4333333333333	3.44733805739211	71073.5095238095	1921.91520550534	4.19285714285714	14.4761904761905	1.88143176981249	80510.6	2141.33449403973	420	735694.9	90619.22	650.42	325.52	8.1	2.9	12.6	8.1	6.4	2.9	15.2	7.9	3.3	12.4	2.4	39.3	2.1	11.2	30.5	9.5	47.9	11.2	50
1	E13	2	ERCC4	NM_005236	sample	4.28673835125448	18.7455197132617	5.79585675318454	129917.899641577	2709.44150417333	3.16487455197133	10.3924731182796	1.74994350979883	59288.252688172	1896.84813022124	558	1031661.6	87997.33	1008.49	317.03	18.1	3.6	13.1	9.3	17.6	0	14.9	4.5	8.6	56.6	3.8	0	56.6	32.8	56.6	25.6	56.6	26.9	56.6
1	E13	3	ERCC4	NM_005236	sample	4.26699029126214	24.6844660194175	10.1077455769082	219337.077669903	3285.12959688601	3.78640776699029	15.9635922330097	2.79826417118966	106507.432038835	2032.21719404099	412	1360611.2	94913.28	1418.52	355.97	23.5	1.7	15.8	8.7	21.1	0	16.3	6.3	10.2	58.3	8.5	26.5	58.3	32	58.3	22.8	58.3	26.5	58.3
1	E14	1	ATR	NM_001184	sample	3.28	23.5244444444444	8.6681021346444	210448.455555556	2964.33271497874	3.17111111111111	14.8933333333333	2.28019878948596	112171.957777778	1923.84377259871	450	1131193.8	94576.02	1217.29	361.06	14.4	2.7	12.7	8.2	15.8	0	15.1	4.2	12	14.2	8.7	34.9	6	11.3	22.2	17.1	36.2	20.9	38
1	E14	2	ATR	NM_001184	sample	3.04298642533937	17.9638009049774	5.92841782821822	154608.78280543	2465.6945505636	3.27601809954751	11.2714932126697	1.59779989516831	69163.3642533937	1668.01528399545	442	891970.7	85977.22	948.44	327.65	13.3	15.6	13.8	18.6	13.1	16.1	13.3	10	10	50.2	5.7	0	50.2	22.2	50.2	17.4	50.2	19.5	50.2
1	E14	3	ATR	NM_001184	sample	3.33414634146341	16.1878048780488	3.40000347508927	114950.968292683	2203.18949885941	3.51219512195122	11.1073170731707	1.69449605795504	61497.7829268293	1937.33338292197	410	930310.3	80398.69	758.55	284.06	13.2	2.9	10.5	7.3	12	0.7	13.9	5.1	6.1	61.5	2.9	35.9	61.5	25.6	61.5	13.9	61.5	15.4	61.5
1	E15	1	STAG2	NM_006603	sample	6.58720930232558	34.7732558139535	7.08599400641574	260314.270348837	3454.7956394133	3.06686046511628	10.25	1.66057628898835	56050.4447674419	1758.52668612912	344	1613347.2	83849.44	1496.78	312.32	27.9	2.6	9.9	11.9	29.1	0	12.5	6.4	9.3	11.9	7	22.4	4.4	27	22.4	29.1	39.5	34.6	41.9
1	E15	2	STAG2	NM_006603	sample	5.12072892938497	23.7084282460137	5.65896644327859	177745.876993166	2885.79431753922	4.25740318906606	13.9339407744875	1.84910773758416	79620.7608200456	2230.53688386367	439	1410149.7	94998.13	1191.86	336.71	24.1	2.1	9.8	6.2	24.1	0	12.3	4.1	8.9	66.3	4.8	0	66.3	32.1	66.3	24.8	66.3	26.9	66.3
1	E15	3	STAG2	NM_006603	sample	4.66358595194085	24.1164510166359	5.58596392589739	181292.072088725	2931.91729793947	2.3086876155268	9.92421441774492	1.4074061418734	72314.9500924214	1537.22986831925	541	1218197.4	99705.82	1102.5	386.44	21.4	2.6	13.1	10	18.9	0	14	9.1	7.9	42.5	6.7	32.5	42.5	29.8	42.5	21.6	42.5	26.8	42.5
1	E16	1	WRN	NM_000553	sample	5.32298136645963	26.0144927536232	5.02561644854353	202704.271221532	3144.4163214682	2.87163561076605	9.23188405797101	1.81968319448262	48567.2795031056	1898.80492993364	483	1370971.9	83214.11	1262.49	316.71	25.5	8.5	8.7	11	23.8	9.7	10.4	10.1	6.6	12.2	6.4	29.6	4.6	22.2	22.2	21.5	36.9	28.2	39.3
1	E16	2	WRN	NM_000553	sample	5.22323462414579	24.5193621867882	6.99531094221794	188182.792710706	3304.77698634527	3.36902050113895	12.6355353075171	2.10867295716371	84350.6173120729	1970.29319351942	439	1375943.6	99261.61	1323.6	345.43	23.5	0.7	10.5	8.2	26.4	0	13	2.7	12.3	62.2	5.7	0	62.2	34.2	62.2	28.2	62.2	32.1	62.2
1	E16	3	WRN	NM_000553	sample	4.91913214990138	22.8067061143984	4.70806455629364	170375.889546351	2910.73151125218	2.45562130177515	7.67652859960552	1.43436760725952	39944.9566074951	1602.55640280889	507	1312327.8	85549.34	1134.05	317.23	23.1	2.6	12.6	7.3	21.9	0	16.6	4.5	7.1	52.7	5.1	30.2	52.7	31.2	52.7	20.3	52.7	25.4	52.7
1	E17	1	RF	NA	Neutral	4.13739130434783	19.9130434782609	4.12407094394971	146298.493913043	2258.21282322258	1.8695652173913	6.8504347826087	1.04655858346945	42353.6347826087	1115.19226969461	575	820203.3	61016.92	795.68	239.73	16.2	39.8	6.1	38.4	15.1	38.3	6.8	34.6	6.6	9.2	4.9	46.8	3.1	17.2	14.1	18.4	23.8	21.4	24.5
1	E17	2	RF	NA	Neutral	4.63768115942029	27.3892339544513	9.35998361614489	239059.418219462	3498.68626844847	2.6231884057971	10.3105590062112	1.65958303137996	67838.2505175983	1797.22500624651	483	1378910.9	92299.01	1456.7	341.96	25.9	1.4	12.6	9.5	27.3	0	14.3	5	13.5	52	7.7	0	52	30.4	52	27.7	52	33.5	52
1	E17	3	RF	NA	Neutral	4.76302083333333	25.5208333333333	5.73036215913206	198119.177083333	3143.44038503801	2.1796875	9.02604166666667	1.4588085472339	64468.2786458333	1571.19535171507	384	1211705.8	84200.12	1170.57	301.4	21.9	2.3	11.5	8.3	21.6	0.5	11.7	5.7	9.9	46.4	5.5	27.3	46.4	33.1	46.4	22.1	46.4	26.8	46.4
1	E18	1	RF	NA	Neutral	2.36203522504892	10.9882583170254	2.57014804043334	74040.385518591	1743.67569630162	4.13502935420744	14.0880626223092	1.80680660220782	86091.7377690802	2207.09626524964	511	801469.5	100799.78	620.71	359.08	10.4	12.9	15.5	14.7	8.4	13.1	16.6	9.2	2.7	10	2.2	50.5	6.3	7.6	30.7	9.6	43.8	11	49.1
1	E18	2	RF	NA	Neutral	5.45127118644068	26.4533898305085	6.85714318264401	187362.508474576	3130.38696482635	2.98728813559322	11.8453389830508	2.09495679209059	83211.9788135593	1978.41099854082	472	1284418.1	101119.92	1229.25	371.5	24.6	0.8	15.5	7.2	26.3	0	17.4	3	12.5	55.1	4.4	0	55.1	34.7	55.1	31.4	55.1	33.7	55.1
1	E18	3	RF	NA	Neutral	4.45614035087719	21.4230019493177	5.02459508019245	156578.101364522	3015.24740007205	2.03703703703704	9.97076023391813	1.84671538832944	77046.0955165692	1730.8643839012	513	1269268.4	95155.24	1185.83	350.98	25.7	1.9	16.2	6.2	22.8	0	16.6	2.1	8.6	47.6	5.1	30.8	47.6	31.2	47.6	20.9	47.6	25.3	47.6
1	E19	1	RF	NA	Neutral	6.75423728813559	36.5310734463277	7.16116186890733	281496.336158192	3678.08599093532	2.92655367231638	10.8672316384181	1.85206006379966	69814.7062146893	2073.47804889802	354	1621238.4	98931.19	1379.54	357.09	27.1	0.6	16.1	4	25.7	0	15	2.5	8.5	17.2	8.5	19.8	7.6	25.4	21.5	28.2	38.4	35.3	41.5
1	E19	2	RF	NA	Neutral	5.85236768802228	34.7688022284123	7.97627487004567	291559.119777159	3982.8380462202	3.4066852367688	12.0974930362117	1.53251904181895	75345.4484679666	1864.23676217797	359	1656471.5	101173.81	1627.47	359.27	29.2	1.9	14.2	9.2	31.2	0	14.5	2.8	17.8	55.2	7.8	0	55.2	37.6	55.2	34.3	55.2	41.8	55.2
1	E19	3	RF	NA	Neutral	5.58836206896552	28.6508620689655	6.3522987926778	213956.818965517	3286.66081000822	3.07327586206897	9.5323275862069	1.50995745590114	50460.6271551724	1836.39606272283	464	1396247.6	86848.62	1358.39	317.49	27.6	1.9	12.9	8.8	26.9	0.9	13.4	4.7	10.3	57.5	7.3	28.9	57.5	33.2	57.5	26.9	57.5	31.9	57.5
1	E20	1	RF	NA	Neutral	4.61749571183533	23.7512864493997	4.76278037824568	173456.432246998	2980.30164159316	2.19210977701544	9.07547169811321	1.76208045670786	52673.9502572899	1561.33914264255	583	1134986.2	77739.28	1288.48	299.87	19.7	19	10.1	22	23.2	18.2	12.7	18.9	8.6	15.1	7.7	39.5	4.5	19.4	14.4	21.3	29.7	27.4	32.2
1	E20	2	RF	NA	Neutral	4.89501312335958	26.5144356955381	6.15578002061749	202476.965879265	3059.80765884787	2.25721784776903	9.24671916010499	1.50510641887707	66533.2125984252	1575.26343935206	381	1256225.8	92779.8	1184.4	338.68	23.9	3.1	14.4	8.7	22.8	0	16	1.8	13.1	44.9	3.9	0	44.9	30.2	44.9	27.6	44.9	30.7	44.9
1	E20	3	RF	NA	Neutral	5.19742489270386	28.8669527896996	6.7222308602731	245670.993562232	3607.68246998857	2.59656652360515	9.16738197424893	1.63988748511264	52004.4506437768	1648.86823886743	466	1371417.1	79846.13	1483.32	294.31	26.4	1.7	12.7	8.2	27.5	0	17.2	2.8	13.3	46.6	10.1	26.8	46.6	38	46.6	27.5	46.6	34.8	46.6
1	E21	1	RF	NA	Neutral	6.06213017751479	35.2100591715976	8.70215686042826	285489.526627219	3710.52420116558	3.89644970414201	16.8698224852071	2.24260119338295	112323.127218935	2200.55415796531	338	1562128.7	106145.9	1553.09	369.73	31.4	2.4	17.2	8	26.6	0	19.2	2.4	10.4	16.3	8.3	21.3	6.8	25.7	27.5	31.1	45.3	36.4	46.7
1	E21	2	RF	NA	Neutral	4.85011185682327	30.3064876957494	9.06946502609411	272442.360178971	3542.85224840948	2.39597315436242	11.9485458612975	2.88506088771046	89215.1096196868	1702.00559136828	447	1516797.8	96352.55	1481.68	349.99	28.4	1.8	15.9	5.4	28.2	0	18.6	2.2	15.2	47	8.1	0	47	36	47	30.9	47	36	47
1	E21	3	RF	NA	Neutral	4.81208053691275	27.4093959731544	6.93236318088656	231691.476510067	3139.28094313687	2.19127516778523	12.4328859060403	2.34220883404643	104364.006711409	1489.18043393395	298	1656602.9	108928.38	1493.34	396.49	28.2	3	13.1	14.8	30.5	0	13.1	6.7	12.8	38.6	8.7	34.9	38.6	29.5	38.6	23.8	38.6	27.9	38.6
1	E22	1	RF	NA	Neutral	5.4928716904277	28.183299389002	6.24752292388342	210715.751527495	3208.2905657319	2.34012219959267	12.2566191446029	1.963395199093	89573.1344195519	1826.44429352643	491	1447650.2	97886.34	1343.46	363.93	25.9	0.6	14.7	7.7	26.3	0	18.5	6.9	9	14.3	6.3	28.3	7.1	22.4	17.7	22.8	29.9	30.1	31.6
1	E22	2	RF	NA	Neutral	5.68831168831169	33.0363636363636	8.47523713076592	275021.114285714	3439.92919611356	2.81818181818182	11.0831168831169	1.49525670566213	70834.2155844156	1615.59644529025	385	1673734.9	96156.78	1643.42	362.33	28.1	0.8	16.4	6.5	30.4	0	19.2	2.6	13	47.5	6	0	47.5	34	47.5	30.4	47.5	34.3	47.5
1	E22	3	RF	NA	Neutral	3.68388429752066	19.3801652892562	4.8928413478137	149833.481404959	2398.86179239909	1.93595041322314	7.62190082644628	1.1661865065897	48368.4173553719	1206.29605609031	484	903658.6	57382.5	1000.75	221.15	14.5	29.8	8.7	48.3	16.1	27.1	9.3	46.7	8.5	37.6	6	45.7	37.6	25.6	37.6	20.5	37.6	23.6	37.6
1	F03	1	OTNT	NA	Neutral	4.988	18.91	3.41598388229718	103059.916	2731.15869468294	2.35	10.124	1.55090593239289	60198.22	1469.24895602796	500	1125108.4	88995.23	960.53	327.45	23.4	1	11.8	5	22	0	13.8	2.8	5	15.6	3.4	28.6	4.2	20.6	12.8	18.2	27.8	23.2	30
1	F03	2	OTNT	NA	Neutral	4.44425675675676	19.0489864864865	3.78038960753718	121365.307432432	2510.76811032473	1.64527027027027	6.60641891891892	1.28447186615774	39741.9763513514	1246.22838023781	592	1088800.5	80333.54	876.85	289.05	20.1	4.4	8.8	5.2	18.4	4.7	11	3.5	7.1	36.1	2.2	0	36.1	29.7	36.1	21.5	36.1	24.2	36.1
1	F03	3	OTNT	NA	Neutral	5.26537216828479	22.8964401294498	4.14912944329082	152260.854368932	2649.74634510036	2.42394822006472	12.8932038834951	1.99215688759247	99156.430420712	1637.02234818804	618	1288793.1	97084.2	995.52	353.37	23.5	1.9	13.6	6.1	22.2	1.9	15.4	5.5	5	43.4	3.1	33.7	43.4	34.3	43.4	23.8	43.4	27.5	43.4
1	F04	1	OTNT	NA	Neutral	5.50738916256158	26.9458128078818	4.43640855747647	186415.325123153	2849.71278381014	2.58456486042693	11.9704433497537	1.63641562309246	81833.7126436782	1682.44680116826	609	1361079.2	101724.21	1091.39	376.32	21.3	0.7	14.8	3.1	23.2	0	17.6	1.3	5.1	16.6	4.4	31.4	5.9	19.9	16.3	20.2	29.4	25	31.5
1	F04	2	OTNT	NA	Neutral	4.22125813449024	20.2082429501085	3.43563053188733	129455.279826464	2536.22742313205	1.96746203904555	7.60303687635575	1.42824082847364	45240.7353579176	1496.0632852708	461	1200740.3	88088.32	1109.12	347.49	21.9	1.1	10.8	7.4	25.8	0	13.7	4.1	8	44.5	3	0	44.5	31	44.5	23.9	44.5	26.7	44.5
1	F04	3	OTNT	NA	Neutral	4.89327146171694	22.3596287703016	3.56318898015417	148657.610208817	2690.15841115309	2.1322505800464	8.33642691415313	1.40861026115436	49622.2436194896	1440.48836809742	431	1190029.1	80548.31	1002.85	301.17	23.4	3	12.8	10.7	22.3	0.5	13.9	6.7	6.5	43.6	3.7	32.5	43.6	27.6	43.6	20.2	43.6	25.8	43.6
1	F05	1	OTNT	NA	Neutral	4.87777777777778	22.1933333333333	4.52999414094198	146279.32	2889.25695630694	2.20222222222222	9.46222222222222	1.38606349289975	63744.1355555556	1455.21601087115	450	1187605.8	88570.9	1030.24	331.73	22.7	2.4	11.1	8.4	20.4	0	12	6.9	5.8	11.6	3.6	28.9	5.3	21.1	13.3	20.7	24	26.2	25.8
1	F05	2	OTNT	NA	Neutral	4.45062836624776	20.9407540394973	5.01940597358211	149631.509874327	2802.93641842828	1.8491921005386	8.7737881508079	1.58476613898207	63372.0412926391	1417.94762758271	557	1230605	89704.52	1143.83	338.07	25.1	1.1	11.5	5.9	25.9	0	13.8	3.6	10.1	38.2	4.3	0	38.2	29.4	38.2	23.9	38.2	28.2	38.2
1	F05	3	OTNT	NA	Neutral	4.92776886035313	22.3033707865169	4.28634594312297	156352.752808989	2816.46844585002	1.89887640449438	8.15088282504013	1.56948986422295	54677.253611557	1322.13938154939	623	1152235.2	84382.96	1066.47	315.2	20.2	2.6	10.6	10.4	20.5	0.2	11.7	9.5	8.3	38.8	4.8	31.5	38.8	30.5	38.8	20.7	38.8	26.6	38.8
1	F06	1	OTNT	NA	Neutral	3.58983666061706	16.5716878402904	2.82338401885198	117880.023593466	1984.31429994898	2.36297640653358	8.82758620689655	1.39530662686959	56731.8039927405	1603.78825948305	551	929812.3	80711.65	788.38	305.74	18.7	27.2	12.5	29.6	14.9	21.8	15.6	28.9	4	8.9	3.3	49.4	4.2	14.9	19.8	14	31.9	17.6	35
1	F06	2	OTNT	NA	Neutral	5.02197802197802	22.3494505494505	5.212280907824	148077.782417582	2930.47237592654	2.17802197802198	10.4197802197802	1.58840156684358	67923.0967032967	1555.08498417775	455	1213562.4	90245.55	1135.2	346.33	22.9	0.7	13	3.7	23.5	0	16	1.3	7.9	46.4	2.9	0	46.4	35.4	46.4	27.3	46.4	31.6	46.4
1	F06	3	OTNT	NA	Neutral	4.7801724137931	22.176724137931	5.01851771309987	159994.426724138	2885.05946655998	2.15301724137931	10.0775862068966	1.98533952968723	65637.9806034483	1658.59692245013	464	1276057.9	85868.09	985.18	321.48	22	1.9	12.5	6.9	19.6	0.9	16.6	5.6	8	47.6	4.3	30.8	47.6	35.1	47.6	24.1	47.6	28.4	47.6
1	F07	1	OTNT	NA	Neutral	5.75259875259875	28.1600831600832	6.13492350193814	213765.255717256	3142.28316321963	1.93762993762994	7.55717255717256	1.37529351153039	43882.2536382536	1314.88744930629	481	1450581.6	83201.5	1252.84	304.88	24.5	1.9	9.1	8.3	22.7	0	12.3	10.2	6.7	12.9	6.4	27.7	4.6	22.5	11.9	23.5	26	27	27.2
1	F07	2	OTNT	NA	Neutral	5.5	24.0226130653266	4.2108585409121	156338.550251256	2940.90608028696	1.73869346733668	8.25628140703518	1.57459999963799	57962.2085427136	1340.22949712579	398	1260263.3	79094.48	1034.25	271.69	23.4	0.5	7.3	4	23.1	0	7.8	5.3	10.1	41.5	3.5	0	41.5	38.2	41.5	28.9	41.5	32.7	41.5
1	F07	3	OTNT	NA	Neutral	4.38693467336683	21.4447236180905	4.52723764943234	160728.188442211	2783.47325080447	1.29145728643216	5.8643216080402	1.03084513805655	36453.851758794	1041.94365445446	398	1197403.9	74596.35	1080.73	279.92	21.9	4	9.8	18.8	21.1	2	10.3	18.8	8.5	30.2	6.8	36.9	30.2	28.6	30.2	20.6	30.2	26.6	30.2
1	F08	1	OTNT	NA	Neutral	4.43275862068966	21.9620689655172	5.41224500350027	160320.894827586	2631.18159963526	1.67931034482759	7.10862068965517	1.27576025033624	45700.1448275862	1274.23391671087	580	1055483.6	75223.86	1042.27	286.03	20.5	15.7	9.3	19.5	19.3	6	10	13.6	6.2	10.5	4.3	38.1	4.3	16.4	9.5	19	21.9	23.3	23.1
1	F08	2	OTNT	NA	Neutral	4.80095541401274	19.437898089172	4.04334964830819	113265.589171975	2832.66476500434	2	7.48407643312102	1.35231921978657	45344.8089171975	1527.38056410682	628	1060885.4	87272.4	920.14	313.15	18.3	1.1	10.5	6.7	19.6	0	11.8	3	11.1	45.1	1.8	0	45.1	33.4	45.1	26.3	45.1	31.4	45.1
1	F08	3	OTNT	NA	Neutral	5.29561200923788	24.0069284064665	3.77005149599298	155203.692840647	2718.99165476311	1.76905311778291	6.1270207852194	1.54080095533898	34516.9099307159	1360.10373146494	433	1183014.3	72503.58	992.81	264.82	21.7	1.2	11.3	15.7	19.2	0.9	12.7	13.6	6.5	43.2	3	31.2	43.2	30.7	43.2	22.2	43.2	26.1	43.2
1	F09	1	PTPRB	NM_002837	sample	2.14107365792759	10.5555555555556	1.72758328450596	69360.1323345818	1215.25578955359	1.49937578027466	5.91760299625468	0.766813280983763	34924.5767790262	831.268569048253	801	521747.2	50371.36	501.29	225.68	9	55.3	6	56.9	9.4	50.3	6.4	55.9	3.2	5.5	1.7	69.2	2.5	8.1	10.2	8	16.5	9.7	18
1	F09	2	PTPRB	NM_002837	sample	5.39172749391727	26.7274939172749	7.42979721311705	200476.189781022	3412.84645602516	3.12895377128954	11.4063260340633	1.80760640827122	68084.8905109489	1808.72469335237	411	1372678.4	85565.33	1372.25	307.15	24.6	1	10.7	7.1	27	0	12.2	3.4	10.9	59.1	5.6	0	59.1	37	59.1	28.5	59.1	33.6	59.1
1	F09	3	PTPRB	NM_002837	sample	5.65859030837004	30.2797356828194	5.16236985682389	234292.821585903	3122.41943671839	2.47356828193833	10.9295154185022	1.72080556402539	73856.0616740088	1653.77743995883	454	1447489.7	88304.46	1252.33	330.17	25.3	2.9	13.4	9.7	25.6	2.2	14.3	8.4	7.3	42.5	6.4	29.1	42.5	35.2	42.5	23.8	42.5	28.6	42.5
1	F10	1	WAS	NM_000377	sample	3.34972677595628	15.9617486338798	4.18199733310617	110148.650273224	2372.86843286541	2.64663023679417	9.52823315118397	1.4066111222845	58499.7887067395	1588.93329047107	549	802189.5	76070.58	849.05	295.88	14	30.1	11.1	31.1	15.3	28.6	12.2	24.8	6.7	10.4	5.3	44.1	3.8	13.5	17.9	14.8	30.2	20	33.2
1	F10	2	WAS	NM_000377	sample	4.76	24.0075	5.04594831931148	188927.0275	3234.20067737963	3.625	17.2175	2.16006177428353	141736.8575	2334.53577496184	400	1542066.6	150207	1473.99	592.18	25.2	2	17.8	7	24.8	1.8	18	1.8	12	58.8	4.8	0	58.8	37	58.8	26.8	58.8	30	58.8
1	F10	3	WAS	NM_000377	sample	5.61861861861862	23.5645645645646	4.67994619133439	146539.648648649	2859.31601922574	2.35735735735736	8.78978978978979	1.49314668527161	48470.8738738739	1484.29371364665	333	1172211	75274.21	983.82	279.9	20.1	2.7	10.2	12	19.2	0.3	9.9	12	6.3	48	3	24.3	48	42.6	48	25.2	48	30	48
1	F11	1	ODAM	NM_017855	sample	3.88683127572016	17.8518518518519	3.04991106124474	113983.5781893	2023.46254121742	1.39300411522634	5.28395061728395	1.18882192083425	31228.3395061728	1106.70660867378	486	787630.6	62356.84	639.12	246.58	11.7	30.5	5.3	29.2	9.9	29.8	6.8	22.6	3.7	10.3	2.1	47.5	2.9	15.2	8.4	14.2	19.8	18.9	21.8
1	F11	2	ODAM	NM_017855	sample	5.51748251748252	28.986013986014	7.32059143204817	221705.634032634	3197.10698017572	2.28438228438228	9.06060606060606	1.65717244277898	57277.5407925408	1524.07601972646	429	1402867.3	83281.86	1309.85	346.03	24	1.4	10.5	10.5	23.1	0	11.4	10	12.6	46.6	4.9	0	46.6	33.3	46.6	28.4	46.6	32.4	46.6
1	F11	3	ODAM	NM_017855	sample	5.54767726161369	27.6919315403423	6.78836534983279	204166.058679707	3167.69277187254	1.81173594132029	7.79462102689487	1.35526567881432	56152.4303178484	1381.42237069596	409	1157606.6	71297.19	1138.51	259.63	22	9	9.3	17.8	20.5	16.4	10.3	18.6	8.8	39.9	6.4	26.7	39.9	35.5	39.9	25.9	39.9	31.3	39.9
1	F12	1	BRIP1	NM_032043	sample	6.29357798165138	31.5626911314985	4.89111827544022	215186.076452599	3262.22673854313	3.56880733944954	12.9755351681957	2.0032846219104	76398.4801223242	2051.43167850401	327	1371222.4	89794.54	1359.16	335.22	24.2	2.8	10.7	8.3	26.3	0	15.9	1.5	8.6	11.6	4.6	26.3	4.6	25.4	27.8	28.1	45.6	33.9	47.1
1	F12	2	BRIP1	NM_032043	sample	5.34426229508197	24.4713114754098	6.19631121119697	171931.754098361	3003.97840954604	2.21516393442623	8.71926229508197	1.61125512540083	58441.5245901639	1648.24223059866	488	1407362.4	88711.83	1199.64	329.64	26.4	2	12.5	4.7	25.2	0	15.2	1.2	6.6	48.4	3.1	0	48.4	37.1	48.4	28.7	48.4	33	48.4
1	F12	3	BRIP1	NM_032043	sample	4.84116331096197	20.6487695749441	3.47246206633161	134423.827740492	2933.50836535388	2.60178970917226	10.1812080536913	1.72277301521636	69926.6219239374	2008.43978799037	447	1155937.2	99348.03	954.71	358.71	21	3.6	17.2	6.9	20.8	3.6	19	3.8	5.4	54.6	3.4	27.5	54.6	37.1	54.6	21.5	54.6	27.1	54.6
1	F13	1	ATRX	NM_138270	sample	6.18997361477573	35.5382585751979	7.57699249782292	281881.633245383	3492.42053967445	2.5778364116095	10.490765171504	1.67089748616017	66980.0686015831	1650.936616959	379	1539420.1	86779.45	1487.76	321.34	25.6	2.1	10.6	7.1	24.8	0	12.7	2.9	9.5	13.2	9.2	28.2	4.5	23	17.4	28	30.6	33.2	32.7
1	F13	2	ATRX	NM_138270	sample	6.65116279069767	33.2015503875969	6.02102471943024	257054.201550388	3291.31045640023	3.86304909560724	14.5968992248062	2.46959318006271	95024.8759689922	2182.07417281213	387	1529677.1	99644.28	1419.01	374.68	27.6	0.8	15.8	5.9	28.4	0	17.3	6.7	8.8	64.1	5.4	0	64.1	38.5	64.1	30.2	64.1	33.1	64.1
1	F13	3	ATRX	NM_138270	sample	5.00261780104712	24.3979057591623	5.9876345520035	178766.018324607	3242.43775333813	3.05235602094241	12.0157068062827	2.82329112206474	79327.4188481675	1937.15106925139	382	1217581.3	83346.49	1344.88	317.94	22.8	2.1	12.6	12.8	25.4	0	15.7	8.9	11	60.2	6.5	25.9	60.2	36.4	60.2	25.9	60.2	31.7	60.2
1	F14	1	PLXNB2	NM_012401	sample	6.31428571428571	32.4363636363636	7.20569057926006	246871.150649351	3511.03296555657	5.11428571428571	18.3090909090909	2.37353090141433	118491.428571429	2346.23603255007	385	1488406.8	99326.74	1489.36	358.47	29.1	1	19.2	7	26	0	23.1	4.9	8.3	12.2	7.5	23.4	4.4	27.3	36.9	29.1	50.6	35.1	53.8
1	F14	2	PLXNB2	NM_012401	sample	3.08102345415778	16.6844349680171	4.07102072672175	125878.562899787	2144.36822830714	4.17697228144989	13.2238805970149	1.69830735207188	65437.4754797441	2019.19620941882	469	886274.6	87303.82	848.12	328.28	14.7	16.6	19.6	21.5	14.3	16.4	23.2	15.8	7.7	61.4	3.8	0	61.4	23.5	61.4	17.7	61.4	18.6	61.4
1	F14	3	PLXNB2	NM_012401	sample	4.91860465116279	22.1075581395349	5.32010455746425	161174.183139535	2768.68575340685	3.58139534883721	9.59011627906977	1.81785654707441	38229.9360465116	1903.07265976769	344	1130503.6	75317.24	1008.55	269.34	18.3	12.2	14.5	20.3	17.4	11.3	14.5	17.7	8.7	66.3	5.5	29.4	66.3	30.8	66.3	21.8	66.3	24.7	66.3
1	F15	1	ZMYM2	NM_197968	sample	6.13370473537604	31.2089136490251	6.20962773029222	221249.183844011	3424.3644815479	3.28133704735376	13.6963788300836	2.10369737973263	94835.5013927577	1760.16368617946	359	1359004.8	90791.89	1171.75	329.93	21.4	3.9	12	7	19.5	3.1	12	4.7	9.7	16.2	7.8	20.3	5.6	23.7	18.1	26.2	34.5	32.9	37
1	F15	2	ZMYM2	NM_197968	sample	6.83703703703704	27.7555555555556	4.59641670388219	159600.914814815	3089.75430810399	3.95925925925926	12.2666666666667	2.08700219844391	64269.0740740741	2106.51303677546	270	1324252.2	81700.24	1090.5	297.41	25.9	3.3	12.6	10.4	24.1	0	13.7	6.7	10	67.4	2.6	0	67.4	43.7	67.4	35.6	67.4	40	67.4
1	F15	3	ZMYM2	NM_197968	sample	4.46580406654344	20.6266173752311	4.66250000875549	145456.724584104	2843.7398421461	3.02033271719039	9.98706099815157	1.6879246969218	54096.1441774492	1814.14433381911	541	1125306.2	85444.06	1073.25	316.69	19.8	5.4	13.9	12	19.4	1.1	13.9	6.8	7.9	54	5.4	32.3	54	35.1	54	23.1	54	27.4	54
1	F16	1	MBD1	NM_015845	sample	4.67771084337349	22.3433734939759	4.09498980646485	158059.120481928	2337.88621087486	3.49698795180723	9.38253012048193	1.11167346520464	43009.7439759036	1474.77849938974	332	968313.5	64681.46	894.27	255.39	16.6	34	9.6	38	15.7	34.6	9.6	32.8	5.7	4.5	4.8	42.5	2.1	19	28.3	19.9	35.8	21.7	37.7
1	F16	2	MBD1	NM_015845	sample	4.44063324538259	21.7044854881267	3.97355238405314	162970.899736148	2477.26163015968	4.97361477572559	15.490765171504	1.69606057313056	80096.7519788918	1955.40184193823	379	1050921.5	77859.23	931.46	291.15	20.6	18.5	11.9	22.2	17.2	13.5	12.7	20.1	5.8	60.2	3.2	0	60.2	30.6	60.2	24.8	60.2	26.1	60.2
1	F16	3	MBD1	NM_015845	sample	4.2976501305483	24.1958224543081	6.08765332324695	202990.874673629	3134.31008220391	4.28198433420366	12.3655352480418	1.51495928183569	57500.3603133159	1854.3214048026	383	1245680.5	78269.44	1287.04	277.22	18.5	1.8	12.5	9.7	19.3	0.3	12.8	6.8	8.9	63.7	8.1	26.9	63.7	31.9	63.7	22.7	63.7	26.6	63.7
1	F17	1	OTNT	NA	Neutral	4.28079710144928	24.7572463768116	6.60232971006259	215980.871376812	2651.80322540864	1.6231884057971	7.91304347826087	1.75765838386827	67158.7101449275	1302.53220458993	552	1195774.8	68764.17	1166.29	267.65	20.8	28.6	8.5	31.9	20.3	18.1	9.6	28.4	7.8	9.6	8.2	46.2	4.3	17.6	11.4	19.6	21.7	23.7	25.2
1	F17	2	OTNT	NA	Neutral	5.96986301369863	30.0739726027397	6.83375232331739	234354.517808219	3649.85279754593	3.52602739726027	13.0328767123288	2.47627180250428	83738.1397260274	2212.09482903398	365	1485903	94739.61	1586.29	364.71	26.3	0.8	13.7	9	28.8	0	16.4	3.3	13.7	63.6	6.8	0	63.6	42.5	63.6	33.7	63.6	37.8	63.6
1	F17	3	OTNT	NA	Neutral	5.62061403508772	26.140350877193	4.46001083448517	183303.291666667	3237.05614923542	2.83333333333333	12.3793859649123	1.90479193067729	87616.5307017544	1810.88976328317	456	1248608	88050.8	1193.14	328.54	22.1	1.3	12.7	7.5	23.5	0	13.8	3.3	7.9	50.9	7	22.4	50.9	37.7	50.9	27	50.9	30.7	50.9
1	F18	1	OTNT	NA	Neutral	5.61049723756906	32.5939226519337	6.32083528632781	250885.002762431	3197.05168096102	2.70994475138122	9.6353591160221	1.61274627373314	55666.682320442	1684.93626044227	362	1397906.3	90508.3	1339.19	336.67	25.4	3.3	13.5	6.9	25.7	0	15.2	5.5	8.8	12.2	5.8	29.6	4.7	22.4	18.5	26.8	33.1	33.4	35.4
1	F18	2	OTNT	NA	Neutral	3.43909348441926	15.0779036827195	2.52763164440365	96982.4915014164	2082.76132840554	2.58073654390935	8.62464589235127	1.34006096365698	51140.1529745043	1524.97799267642	706	910136.2	75983.34	815.23	294.41	17.4	19	10.9	27.3	16.7	20.3	11.9	20.1	6.9	45.3	1.6	0	45.3	26.1	45.3	18.3	45.3	21.2	45.3
1	F18	3	OTNT	NA	Neutral	5.25740318906606	25.8291571753986	7.11340061090708	193273.55808656	3150.52495470677	2.81321184510251	10.0637813211845	1.5372809107505	58991.5170842825	1741.81045780304	439	1307784.9	86224.82	1320.13	332.54	24.6	4.8	14.1	12.3	25.1	0	16.4	3	8.7	49.4	5.5	27.3	49.4	34.2	49.4	24.6	49.4	28.2	49.4
1	F19	1	OTNT	NA	Neutral	5.99595141700405	29.6619433198381	4.97228265960346	216278.740890688	3121.01190465778	2.51619433198381	9.94534412955466	1.6925233922014	66285.5344129555	1710.52677023179	494	1443313.8	84305.98	1177.21	306.01	26.1	1.2	11.3	5.1	24.7	0	12.3	3.8	8.5	13.4	5.9	27.1	5.7	23.5	18.4	23.7	33	28.7	35
1	F19	2	OTNT	NA	Neutral	5.35572139303483	30.2139303482587	7.77063313583807	238655.39800995	3327.0140842168	1.90547263681592	7.85323383084577	1.80095859274742	49648.0995024876	1486.28927210904	402	1296148.5	63843.75	1389.84	236.88	23.6	1.5	6.5	17.4	24.9	0	9.5	14.2	13.9	48.3	7.5	0	48.3	33.3	48.3	32.3	48.3	35.1	48.3
1	F19	3	OTNT	NA	Neutral	5.76517150395778	33.2137203166227	8.05080709706688	268483.984168865	3489.931391731	2.49076517150396	12.2928759894459	1.76863280784903	90259.7625329815	1676.41101850199	379	1433912.5	82821.93	1383.48	295.82	25.6	1.8	10.3	13.7	25.6	0	12.1	9.5	10.8	46.7	8.4	26.1	46.7	36.9	46.7	31.1	46.7	35.6	46.7
1	F20	1	OTNT	NA	Neutral	4.9766081871345	26.4970760233918	6.76119634097467	208446.976608187	2922.48519574809	1.96296296296296	8.38011695906433	1.42843796763126	59602.9415204678	1427.25247525047	513	1279334.8	79941.02	1190.41	309.81	24	13.5	9.6	15.4	23.4	6.2	12.9	12.5	8.2	10.9	6.4	33.9	3.5	20.1	14	21.1	27.1	25.9	29.4
1	F20	2	OTNT	NA	Neutral	4.72154963680387	23.8716707021792	6.01654192827876	170229.481840194	3036.29512249184	2.30266343825666	9.56658595641646	2.41977867275429	63816.6561743341	1757.64193312583	413	1216274.1	85075.75	1150.86	310.98	22.3	1.2	12.1	6.8	22.8	0	13.1	3.4	13.6	50.4	5.1	0	50.4	32.4	50.4	26.2	50.4	29.3	50.4
1	F20	3	OTNT	NA	Neutral	4.12055335968379	19.6758893280632	5.00985812640377	145630.171936759	2796.58088526746	1.3300395256917	5.19565217391304	1.48717587030436	30868.7826086957	1299.04827119624	506	1067160.6	75550.47	1020.05	284.17	19.6	5.5	10.9	10.1	20.8	1.6	13.2	5.1	9.1	38.7	5.7	34.2	38.7	27.5	38.7	20	38.7	26.1	38.7
1	F21	1	OTNT	NA	Neutral	5.28172588832487	25.6700507614213	4.32413581188762	172397.368020305	3045.91162420231	2.5989847715736	11.8756345177665	1.51711035432906	79797.3654822335	1628.55482008922	394	1271313.3	102829.9	1197.33	377.42	24.4	2	17.3	7.9	25.1	0	18	2.3	6.6	15.5	5.1	29.4	6.3	19.5	16.5	21.1	27.4	26.1	29.9
1	F21	2	OTNT	NA	Neutral	4.4508547008547	23.1388888888889	4.31053148913259	170763.326923077	2851.21486018979	1.97649572649573	9.0534188034188	1.26864589576545	68795.7927350427	1309.78346153221	468	1144545.8	88370.84	1125.67	324.66	17.9	1.9	10	7.7	19.9	0	11.5	2.6	11.8	38.5	4.1	0	38.5	25.9	38.5	23.5	38.5	27.8	38.5
1	F21	3	OTNT	NA	Neutral	5.56043956043956	26.8186813186813	5.32245801250266	192555.769230769	3201.43583625725	2.27655677655678	9.68315018315018	1.46476878235416	64416.5970695971	1473.49525355137	546	1307492.2	96072.45	1256.53	358.89	27.1	6	14.5	10.8	25.5	2	15	9.3	9.5	39.4	7.1	28.9	39.4	35.5	39.4	29.1	39.4	33.7	39.4
1	F22	1	OTNT	NA	Neutral	3.18223583460949	16.3522205206738	3.18032756287356	112449.693721286	1793.17148883116	1.43032159264931	6.77947932618683	1.16726594073129	45916.9295558959	1059.09788463367	653	680290.1	48244.08	721.97	190.75	12.6	46.6	7.4	52.7	13.9	45.5	9.2	48.2	4.9	10	3.2	57	3.5	12.9	9.6	12.3	19.4	17.2	20.4
1	F22	2	OTNT	NA	Neutral	3.46282527881041	17	4.52329302396761	132063.996282528	2111.84603815781	1.86059479553903	7.70446096654275	1.28581827130639	49298.6598513011	1358.49467442473	538	925679.6	72944.76	843.65	282.88	15.4	25.3	11.5	27.3	15.2	23	12.1	25.1	8.2	40.9	3.2	0	40.9	20.8	40.9	17.3	40.9	19.7	40.9
1	F22	3	OTNT	NA	Neutral	4.13981042654028	21.9549763033175	4.59731980427521	163661.741706161	2550.59346674123	1.84597156398104	7.79620853080569	1.3557509486983	47152.9620853081	1326.82403406704	422	1150632.9	84648.13	950.48	316.68	18.2	7.8	14.5	8.1	18.5	6.4	16.8	7.3	6.6	40	4.3	36.7	40	27.7	40	17.3	40	20.6	40
1	G03	1	RF	NA	Neutral	5.15858208955224	22.2182835820896	3.72815896825619	135208.720149254	3000.01156548697	2.96455223880597	11.8134328358209	1.49394625517193	83533.1455223881	1692.73552441244	536	1265071.1	110225.1	1068.98	392.2	23.5	1.1	14	6.9	22.8	0	14.7	5	5.6	13.4	3.9	26.9	6.5	22.2	16.8	22	29.5	28.9	30.6
1	G03	2	RF	NA	Neutral	4.46332046332046	20	3.99993062026752	129172.972972973	2866.9912200051	2.19305019305019	8.56370656370656	1.49624668960962	56086.5077220077	1646.99042491251	518	1127195	92086.89	1003.93	329.35	20.8	1.5	12.4	5.4	20.5	0	14.1	1.5	10.8	48.3	2.9	0	48.3	31.9	48.3	23	48.3	27.6	48.3
1	G03	3	RF	NA	Neutral	4.81761006289308	21.0566037735849	4.7114013848148	135700.379454927	2689.2639832859	1.79664570230608	7.83228511530398	1.64278092209799	50364.855345912	1493.23390001988	477	1079109.4	77034.52	1011.56	281.09	22	1.5	9.2	14.9	19.3	0	11.3	16.6	5.9	47	4.2	33.8	47	31	47	21	47	25.2	47
1	G04	1	RF	NA	Neutral	5.46028880866426	24.1552346570397	3.3801429977398	163761.534296029	2752.34552395254	3.32851985559567	12.8790613718412	1.68948575378955	84627.4675090253	1984.39046565422	554	1265542.3	104700.61	1067.58	376.59	20.2	4.2	14.4	6.9	18.1	0.2	17	2.9	5.6	12.5	4.3	31.9	4.5	20.8	22.9	20.4	37.9	26.2	42.1
1	G04	2	RF	NA	Neutral	2.24038461538462	8.78434065934066	2.62773459856445	51320.8997252747	1505.05824575165	1.35851648351648	5.44230769230769	1.09252851147325	32251.4038461538	1053.02763021671	728	600600.9	58216.66	529.17	227.73	9.6	30.6	6.7	36	8	23.8	7.6	31.7	3.4	33.1	0.8	0	33.1	17.9	33.1	12	33.1	13.2	33.1
1	G04	3	RF	NA	Neutral	5.32692307692308	25.5405982905983	5.1916579649423	183155.290598291	3011.77252032104	2.5	9.05128205128205	1.69653999464004	52216.5341880342	1628.52784953643	468	1237999.4	80447.01	1178.9	299.47	22.2	13.9	13.7	23.9	21.4	14.7	18.2	22.2	8.1	50.6	5.1	26.3	50.6	36.1	50.6	25.2	50.6	28.6	50.6
1	G05	1	RF	NA	Neutral	4.71349862258953	21.5895316804408	4.327981825247	146709.407713499	2930.01891823727	2.86501377410468	11.7493112947658	1.76958335470214	79944.0964187328	1974.69294786169	363	1275517.6	114310.65	1071.6	437.24	24.8	2.2	15.7	5.8	21.8	0	17.1	2.5	6.1	14.9	3.9	28.4	9.4	16.3	19	17.4	33.3	22.9	36.4
1	G05	2	RF	NA	Neutral	5.20833333333333	28.5162037037037	5.89666873259664	215159.622685185	3316.60276657724	3.10185185185185	14.7662037037037	1.72912634127821	105198.31712963	1799.29310898531	432	1426854.7	94690.08	1288.51	342.86	26.6	0.9	13.9	8.3	26.4	0	15.5	5.3	16.2	44.7	4.4	0	44.7	31.7	44.7	30.1	44.7	35.2	44.7
1	G05	3	RF	NA	Neutral	5.40961098398169	27.58352402746	6.65748485309411	194032.100686499	3159.29323613667	2.720823798627	11.3272311212815	1.90506122693688	74108.590389016	1859.23319715933	437	1358330.3	89311.7	1165	322.05	28.1	3	13.3	10.3	24.9	2.1	16.7	11.7	9.6	50.6	4.6	27.5	50.6	34.6	50.6	25.6	50.6	30.9	50.6
1	G06	1	RF	NA	Neutral	5.41313559322034	23.2266949152542	3.49992072157286	154536.953389831	3190.18778316284	2.23516949152542	10.6122881355932	2.34749248181321	92266.7478813559	1907.48244472131	472	1366403.2	107506.25	1166.47	389.96	26.3	1.3	17.4	4.7	23.7	0	17.6	1.3	6.4	13.1	5.1	29.4	8.1	21.8	15.3	21.2	27.3	29.7	31.4
1	G06	2	RF	NA	Neutral	3.55555555555556	16.2528180354267	2.9325837727824	110610.090177134	2197.12666440606	1.5024154589372	5.13687600644122	0.967621036946229	34164.3429951691	1227.49605011882	621	831697.8	70909.88	700.78	293.3	15.1	36.4	10.1	34.9	15.1	38.6	9.7	10.1	8.7	33.8	2.7	0	33.8	24.8	33.8	20.8	33.8	24	33.8
1	G06	3	RF	NA	Neutral	3.78030303030303	17.3049242424242	3.78693939869787	125946.698863636	2860.42524659207	1.35606060606061	5.2594696969697	1.15335588521252	36195.6912878788	1365.28586809592	528	1116327.2	97826.5	937.32	371.28	21.4	4	14	7.8	19.3	5.3	16.1	3.6	7.8	33.9	4.2	35	33.9	24.4	33.9	17.4	33.9	24.4	33.9
1	G07	1	RF	NA	Neutral	5.70535714285714	30.8236607142857	5.96226382141351	243576.839285714	3374.76172712307	2.71205357142857	11.9754464285714	1.87424113430496	87869.5513392857	1897.28504622962	448	1497729.7	93590.96	1425.43	360.33	23.7	2.2	13.8	15.6	24.6	0	15	12.9	8.7	15	6.9	23.4	5.4	20.5	20.8	22.1	34.6	27.5	37.5
1	G07	2	RF	NA	Neutral	4.28240740740741	26.4351851851852	8.38354266935164	238894.606481481	3240.87595731908	2.99768518518519	10.3726851851852	2.21404492020801	58363.2175925926	2006.53288451796	432	1474426.1	87968.94	1411.47	341.26	20.8	1.2	10.4	6.7	22.5	0	13.7	4.2	10	62	7.4	0	62	31.7	62	25.7	62	29.9	62
1	G07	3	RF	NA	Neutral	4.76219512195122	21.4735772357724	5.63267446772404	153994.508130081	2829.45526994902	3.45528455284553	13.3719512195122	1.92361057644984	87534.4512195122	1955.52274307396	492	1240550.7	90814.71	1116.49	334.99	22.2	2.6	12.8	11.4	20.5	1	13.8	9.1	6.3	60.6	5.3	30.1	60.6	32.9	60.6	20.9	60.6	25.8	60.6
1	G08	1	RF	NA	Neutral	5.68	30.6666666666667	7.34869825031764	237868.831111111	3531.81079025488	2.92666666666667	14.3177777777778	2.70319217013313	103733.824444444	1908.89920152982	450	1417817.2	88023.32	1456.87	336.2	25.1	0.9	12.7	9.8	25.1	0	14.7	6.4	11.8	14.9	7.6	24.4	5.1	20.9	19.8	24.4	37.6	30.7	39.8
1	G08	2	RF	NA	Neutral	5.82701421800948	26.6090047393365	3.56358469797984	172886.374407583	3058.56434687091	3.17772511848341	12.5	1.67935451313654	80434.3104265403	1850.84609024684	422	1347912.6	102011.43	1131.03	371.42	23.2	1.2	13	4.7	24.6	0	14.9	3.3	8.5	55	2.4	0	55	37.7	55	31	55	36	55
1	G08	3	RF	NA	Neutral	5.13747228381375	23.4057649667406	6.61090385759363	159717.277161863	3105.0861855249	2.39467849223947	9.23059866962306	2.16920100213933	60247.3237250554	1699.58922434092	451	1189821.6	83757.08	1178.84	306.22	24.6	4.4	12	14	24.4	5.1	14.6	10.4	9.8	49.9	5.1	26.8	49.9	34.1	49.9	24.2	49.9	29.5	49.9
1	G09	1	BRCA1	NM_007298	sample	3.86216216216216	14.8108108108108	2.48763412456341	82862	2189.13555026055	3.44324324324324	9.75135135135135	1.55423210903609	43551.827027027	1794.13561193957	370	923534.6	72523.21	801.05	266.16	12.4	12.4	9.5	16.8	13.5	6.2	10.3	14.6	3.2	8.4	2.2	37.8	2.2	14.1	31.4	13	43	17	44.3
1	G09	2	BRCA1	NM_007298	sample	5.33910891089109	33.8811881188119	7.73822710992141	289482.185643564	3681.04391999263	3.22277227722772	11.6831683168317	1.8229556108901	68170.4257425743	1883.92183000086	404	1599197.3	86133.73	1618.05	316.87	26.5	1	11.9	12.6	26.7	0	12.9	8.4	12.4	61.6	7.4	0	61.6	37.6	61.6	34.2	61.6	37.9	61.6
1	G09	3	BRCA1	NM_007298	sample	5.38120567375887	25.0230496453901	5.475053563752	172460.622340426	3072.29303629113	2.8209219858156	10.0460992907801	1.5529165223369	58471.1737588652	1627.16808442386	564	1284718.4	80290.21	1092.79	286.1	20.9	2.7	11	11	19.1	0.4	11.2	9.8	7.6	50.7	5	24.3	50.7	37.1	50.7	24.8	50.7	28.2	50.7
1	G10	1	ASXL1	NM_015338	sample	5.30193236714976	23.512077294686	4.6848876720261	150907.350241546	2853.37361121078	3.07729468599034	11.1376811594203	1.70698276746443	64185.6956521739	1664.80608846135	414	1126564.4	82797.55	991.82	301.47	21.7	12.6	10.9	23.7	20.3	8.7	12.1	26.3	7	12.6	4.3	31.6	4.3	22.5	22.7	22.9	37.4	28.7	38.4
1	G10	2	ASXL1	NM_015338	sample	3.13008130081301	12.4776422764228	3.1388053856724	72814.8048780488	2248.26569338749	3.90040650406504	13.4065040650407	1.7997645607137	82585.5772357724	2201.52580189021	492	918564.3	102004.63	766.65	366.96	14.8	5.9	13.8	9.3	12.6	5.3	16.1	4.1	5.5	67.1	2.2	0	67.1	24	67.1	15.4	67.1	17.7	67.1
1	G10	3	ASXL1	NM_015338	sample	4.78348214285714	22.75	5.26281050943281	163516.511160714	2766.16478696449	2.58258928571429	9.89508928571429	1.55341217157267	57637.6495535714	1618.05595820185	448	1176374.1	86363.46	1044.03	308.59	21	0.9	10.7	8.7	18.1	0	11.8	8.5	7.1	49.6	4.7	31	49.6	32.1	49.6	22.8	49.6	26.8	49.6
1	G11	1	ASXL2	NM_018263	sample	4.99226804123711	24.1855670103093	4.79887426023118	170084.389175258	2514.6594880374	2.50773195876289	9.43298969072165	1.4111239431787	56277.4201030928	1374.72166050623	388	1065293.5	72501.57	985.67	276.36	16	17.5	7.7	25.8	16.2	14.7	8.8	20.1	6.2	9.3	5.4	37.9	2.8	21.1	16	21.6	28.9	23.7	30.9
1	G11	2	ASXL2	NM_018263	sample	5.69682151589242	28.0220048899756	6.54854986930774	195676.02200489	2925.37273342322	3.65281173594132	14.0855745721271	1.99499592693509	87135.5696821516	2026.23151644483	409	1407862.2	97571.7	1220.21	366.59	24.2	1	13.9	4.4	21.5	0	15.6	3.2	8.8	62.8	3.9	0	62.8	33.7	62.8	27.4	62.8	29.8	62.8
1	G11	3	ASXL2	NM_018263	sample	4.76648351648352	25.543956043956	5.47132328981312	218479.019230769	2832.12251047435	2.4532967032967	9.55769230769231	1.65490180991111	67024.2472527473	1622.80668151029	364	1409984.6	83135.65	1167.96	301.75	24.2	3	10.2	11.8	20.6	0.3	11	7.7	5.8	51.1	5.5	31.3	51.1	32.1	51.1	20.1	51.1	26.1	51.1
1	G12	1	TP53BP1	NM_005657	sample	4.95939086294416	23.0676818950931	3.66059402049356	153129.297800338	2540.66920225178	2.31641285956007	13.0710659898477	1.86409294229653	104799.148900169	1555.73022089059	591	1117514	90639.76	1029.75	334.92	22.8	18.1	11	20.1	20	17.1	12.7	12	5.9	12.9	4.4	39.8	7.8	20.3	14	20.5	25.2	25.4	27.2
1	G12	2	TP53BP1	NM_005657	sample	5.36073059360731	24.7442922374429	5.60799085589835	159762.851598174	2908.4352509142	2.82648401826484	10.3333333333333	1.84003671886552	62562.8515981735	1718.59438555316	438	1215377.9	82833.24	1052.59	299.47	21.7	1.6	11.9	7.1	21.2	0	12.6	5.7	8.7	53.4	2.5	0	53.4	36.3	53.4	26.9	53.4	29.5	53.4
1	G12	3	TP53BP1	NM_005657	sample	5.42261904761905	22.8482142857143	4.18625153662224	136841.708333333	2873.42620729247	2.54166666666667	8.74702380952381	1.44874722533163	48443.8958333333	1515.13666895586	336	1197179.4	73973.99	1069.02	266.49	24.1	4.2	11	19	24.7	5.1	13.7	22	6.5	50	3.9	27.1	50	36.6	50	22.6	50	29.8	50
1	G13	1	FAT1	NM_005245	sample	5.9483282674772	31.0790273556231	6.02067412355725	230804.32218845	3127.89911783456	4.32218844984802	13.9057750759878	1.78041925025456	81983.6778115502	2060.66177602167	329	1247250.6	76913.84	1170.58	282.06	18.2	7	11.6	14.9	17.9	0	10.9	10.3	7.9	9.1	6.7	24.3	1.8	22.2	36.5	22.5	51.4	28.3	54.7
1	G13	2	FAT1	NM_005245	sample	6.46130952380952	30.2053571428571	7.05105459034294	205668.973214286	3262.97704394309	4.44047619047619	17.3392857142857	2.92912035724711	109727.705357143	2301.67671835967	336	1411026.5	99548.48	1239.22	361.42	27.7	0.9	17.6	3.6	24.7	0	22	2.7	8.9	66.1	3	0	66.1	43.8	66.1	35.7	66.1	38.4	66.1
1	G13	3	FAT1	NM_005245	sample	5.21298701298701	26.1896103896104	6.48447171948423	186088.366233766	3304.95874687755	2.9948051948052	10.6493506493506	1.69086290364285	63137.3428571429	1748.78292572167	385	1180497.2	71546.89	1165.2	251.55	20.8	11.4	12.7	25.7	22.1	12.7	13.8	23.6	11.4	56.1	6.5	23.1	56.1	33	56.1	27.5	56.1	31.9	56.1
1	G14	1	BAP1	NM_004656	sample	7.9016393442623	37.7677595628415	5.25208134707887	281238.770491803	3587.72972890346	4.00273224043716	14.2322404371585	1.72357730789324	82494.5273224044	1910.58187290218	366	1791269.8	90738.69	1527.43	322.1	31.1	0.3	12.6	3.8	30.9	0	14.5	3	6.3	13.1	6.6	18.9	2.7	32.5	28.1	30.3	39.1	38.5	41.8
1	G14	2	BAP1	NM_004656	sample	6.98148148148148	32.7804232804233	4.80033455949759	241266.235449735	3331.02677112845	3.45767195767196	12.6481481481481	1.96927532603099	78480.1534391534	1974.16629524153	378	1711685.8	97448.47	1363.74	358.39	28.8	0.8	16.1	5.6	28.8	0	16.9	0.5	7.4	57.1	4.2	0	57.1	42.3	57.1	31.2	57.1	34.4	57.1
1	G14	3	BAP1	NM_004656	sample	4.98550724637681	22.304347826087	4.72766623487336	149127.65010352	3215.97833958078	2.87784679089027	10.536231884058	1.5882657416784	61526.066252588	1738.01651399415	483	1205838.5	84887.69	1153.68	312.68	22.4	3.5	11.6	10.4	21.7	2.5	13.9	6.6	8.1	56.1	4.1	21.9	56.1	38.1	56.1	21.9	56.1	29	56.1
1	G15	1	ZNF516	NM_014643	sample	7.53030303030303	33.5878787878788	5.47639237017176	223058.542424242	3542.76831814153	3.76666666666667	15.3636363636364	1.88222397750228	109770.503030303	2004.58225716696	330	1588665.7	104366.24	1401.13	393.07	29.1	0.3	15.2	4.8	28.8	0	19.1	3.3	7.3	10.6	5.8	17.3	3.9	26.4	27.6	27.9	39.4	36.4	43
1	G15	2	ZNF516	NM_014643	sample	2.90909090909091	16.7959183673469	5.44002674160704	143535.499072356	2024.00186100409	2.37105751391466	8.66419294990724	1.11130569614994	57490.4118738404	1250.39457742823	539	880742.4	55736.94	922.76	207.45	15	48.6	8.7	51.8	16.9	48.8	10.2	48.8	7.2	34.7	4.3	0	34.7	19.7	34.7	17.8	34.7	20.2	34.7
1	G15	3	ZNF516	NM_014643	sample	6.62388059701493	32.4238805970149	7.49348402531478	237107.456716418	3347.31051508276	3.61492537313433	12.4507462686567	2.12653698647395	73388.2895522388	1835.08169269759	335	1636275.5	86958	1410.41	314.08	33.1	2.1	11.9	11.6	29.3	0	12.5	10.4	7.8	58.2	6	21.2	58.2	41.2	58.2	31.3	58.2	37.9	58.2
1	G16	1	GRIN2A	NM_000833	sample	5.83333333333333	30.1276041666667	6.58836274097624	235669.078125	3166.41281518401	4.828125	16.8177083333333	2.28776246087703	109918.6796875	2223.45907424792	384	1518822.2	88856.54	1466.92	334.85	26	2.1	13.5	14.8	26.8	0	14.6	10.2	8.9	10.4	7.6	28.9	5.5	21.1	34.4	23.4	48.4	31	50.3
1	G16	2	GRIN2A	NM_000833	sample	3.95661157024793	20.2685950413223	4.55508460045721	147234.020661157	2005.42368146902	3.34710743801653	11.2169421487603	1.241864839353	64596.4380165289	1318.62088972578	484	821862.3	57886.01	825.6	237.82	14.7	41.1	9.7	39.7	15.1	38.8	11.2	38	6	40.3	2.5	0	40.3	24.2	40.3	20.7	40.3	22.5	40.3
1	G16	3	GRIN2A	NM_000833	sample	4.01923076923077	18.6519230769231	3.59244968129591	121803.073076923	2214.09169199953	2.11730769230769	9.06153846153846	1.32985287514855	58803.9942307692	1266.19384041081	520	795153.6	60264.96	727.82	231.13	14	31.7	8.7	33.8	13.5	31.2	9.4	33.5	6	36.7	3.8	43.7	36.7	23.8	36.7	18.1	36.7	20.2	36.7
1	G17	1	RF	NA	Neutral	3.95414462081129	23.3280423280423	5.28451400482562	195682.652557319	2587.74443323507	2.45502645502645	9.50088183421517	1.57375996938403	69461.1375661376	1601.11743780618	567	1159831.9	89138.66	1056.01	344.61	19.9	28.2	13.6	27.9	19	22.9	15.2	15.7	7.1	9	6.7	48.1	6.7	16.6	16.4	19.2	26.5	24.7	28.2
1	G17	2	RF	NA	Neutral	3.93103448275862	21.1009852216749	6.59285483519507	171836.517241379	2685.4799738354	2.54679802955665	10.1674876847291	1.97407155783237	68419.9334975369	1407.01615960626	406	1083089.5	71523.7	1192.43	290.47	19.5	16.5	9.9	27.3	21.4	12.8	11.1	26.4	11.1	41.4	5.4	0	41.4	24.6	41.4	24.6	41.4	29.1	41.4
1	G17	3	RF	NA	Neutral	5.37817258883249	30.6269035532995	7.53945921105885	246578.601522843	3580.53063536401	2.33248730964467	9.35279187817259	1.72131965199918	59993.461928934	1758.36280001045	394	1505296.6	90161.59	1333.45	335.8	26.6	9.6	15.5	7.4	25.9	9.6	16.2	3.3	12.2	43.9	8.1	26.6	43.9	33.5	43.9	25.9	43.9	33.5	43.9
1	G18	1	RF	NA	Neutral	5.69197396963124	30.0065075921909	7.55996562183425	223118.872017354	3162.80313594881	3.68546637744035	12.7375271149675	1.83167536041872	73066.0780911063	2143.72123524091	461	1435793.1	99420.38	1230.63	351.01	22.6	0.9	15.2	5.4	20	0	18.4	5.9	6.9	13.7	5.4	26.2	6.1	20.6	26.7	22.3	39.5	28.9	43.4
1	G18	2	RF	NA	Neutral	4.55378486055777	19.8107569721116	2.78303346697819	124590.954183267	2324.24273730808	2.72111553784861	10.2330677290837	1.38941659563584	70495.1414342629	1648.64659942854	502	1016459.3	91243.37	901.53	363.05	20.5	23.3	12.9	26.3	18.7	18.7	16.1	24.3	6.4	45	2.4	0	45	32.1	45	24.7	45	28.9	45
1	G18	3	RF	NA	Neutral	5.29471544715447	26.0121951219512	4.91988761097074	191927.516260163	2922.83942417666	2.94105691056911	9.89837398373984	1.60516796662914	59787.8902439024	1714.02052681107	492	1302240.1	89346.05	1187.93	324.01	22.4	8.3	15.9	12.4	22	5.5	19.7	9.1	7.1	50.6	6.5	33.9	50.6	31.7	50.6	24.2	50.6	29.3	50.6
1	G19	1	RF	NA	Neutral	5.33893557422969	25.6414565826331	5.05068027781147	168290.442577031	3048.57859863737	2.55182072829132	11.3445378151261	1.97172706631813	78089.0840336134	1700.11125282029	357	1254931.2	103076.83	1106.22	384.41	24.4	1.4	16	4.5	22.1	0	19.9	1.4	4.8	14.3	4.5	26.3	4.8	21.8	16.5	23	30.5	27.5	32.8
1	G19	2	RF	NA	Neutral	3.4435736677116	17.4278996865204	2.38039677549851	119829.272727273	1926.95517115589	2.0141065830721	9.32601880877743	1.26255414248828	69973.4717868339	1359.03783693248	638	842108.9	66405.19	758.57	255.06	16.6	33.7	9.7	41.8	15.4	25.9	11.4	40	6.1	38.4	2.8	0	38.4	21.9	38.4	18.3	38.4	21	38.4
1	G19	3	RF	NA	Neutral	4.12820512820513	20.9020979020979	4.86716847089375	146907.503496503	2267.29280638236	1.78088578088578	8.75990675990676	1.25307184576775	61865.8787878788	1204.15239826107	429	926295.3	69846.32	843.34	269.19	14	23.5	10.3	30.1	14.7	15.9	12.4	28	5.1	37.5	3.3	44.1	37.5	24.5	37.5	17.2	37.5	19.8	37.5
1	G20	1	RF	NA	Neutral	4.24036697247706	17.8	2.65676597841686	116337.03853211	2045.53024392909	3.86788990825688	11.7119266055046	1.62443197959915	62055.9706422018	1876.77519783413	545	937905.3	70205.61	751.3	255.29	16.3	24	9.7	31.7	12.7	16.1	11	29.2	4.2	9.4	2.6	43.7	3.1	15.8	27	15	42.2	17.2	45.9
1	G20	2	RF	NA	Neutral	5.16195372750643	21.8354755784062	4.62445863789422	141086.840616967	2554.58805882522	4.08483290488432	12.1902313624679	1.66265149530917	60252.6863753213	1896.48196840066	389	1336236.2	82178.78	1181.37	297.26	24.9	2.6	14.4	15.4	27	0	15.4	8.5	8	62	2.1	0	62	34.4	62	24.2	62	27	62
1	G20	3	RF	NA	Neutral	4.49162011173184	21.8826815642458	6.40914225373371	169827.717877095	2884.5617159213	4.11173184357542	14.3212290502793	1.76666488251804	81683.0167597765	1894.04055573004	358	1189320.4	81835.53	1290.43	324.84	21.5	14.5	16.2	20.9	20.9	8.4	18.2	15.4	8.7	57.5	8.1	37.2	57.5	29.1	57.5	22.9	57.5	28.5	57.5
1	G21	1	RF	NA	Neutral	5.86422976501305	26.8694516971279	5.23075913997631	180202.308093995	3303.81801733166	2.04960835509138	9.911227154047	1.85689447047612	74570.3890339426	1601.54104486533	383	1365599	87668.63	1245.35	318.16	24.5	1	11.7	5.2	24	0	11.7	5	8.1	13.8	4.7	23.2	5	24.3	14.6	23.8	28.5	30	30.8
1	G21	2	RF	NA	Neutral	5.00625	30.2145833333333	7.03267411364166	225707.047916667	2914.15252647399	2.88333333333333	9.9875	1.63523948046004	56135.725	1654.27106561879	480	1264947.8	78080.43	1258.37	288.51	21.5	15.2	11.5	22.3	23.5	15	13.8	18.5	11.9	53.5	5.8	0	50	31.2	53.5	27.7	53.5	27.7	50
1	G21	3	RF	NA	Neutral	5.32506203473945	24.2630272952854	4.33271321446465	165502.873449132	2851.16186788076	1.93548387096774	11.1960297766749	1.58712043005624	81070.0124069479	1494.83132677666	403	1237789.8	88619.18	1073.71	321.2	21.3	2.7	13.6	7.2	20.1	0	14.9	4.7	7.4	42.7	4.7	29.5	42.7	35.5	42.7	22.6	42.7	28	42.7
1	G22	1	RF	NA	Neutral	6.16822429906542	29.2803738317757	4.44860889410056	187884.565420561	3095.44192416685	3.13551401869159	11.696261682243	1.94440489939198	70931.3831775701	2002.52538724302	428	1330676.4	102908.92	1149.75	388.63	25.9	1.2	18.5	7.5	24.3	0	20.8	4.7	7.5	13.8	4.2	25.9	4.2	24.8	20.8	25.9	36.9	31.1	40.2
1	G22	2	RF	NA	Neutral	4.84053156146179	29.3455149501661	7.0871856329528	227889.727574751	2913.37422218988	3.12292358803987	12.7375415282392	1.90872604674593	80847.0066445183	1768.29845101143	301	1171309.2	86143.12	1116.74	315.93	21.6	13.3	15.3	14	20.6	11.6	17.9	7.3	13.3	51.8	5	0	51.8	33.2	51.8	30.2	51.8	33.2	51.8
1	G22	3	RF	NA	Neutral	5.06571428571429	32.2371428571429	8.49745704754519	274278.382857143	3348.63294406969	3.08285714285714	12.9971428571429	2.61065884296825	91204.3485714286	1878.42792273152	350	1379790.8	93686.11	1437.94	351.02	25.1	2	16.3	8.9	26.6	0	21.7	5.4	14	54.9	7.4	27.4	54.9	31.1	54.9	26.3	54.9	31.1	54.9
1	H03	1	CHEK1	NA	Positive	6.06798866855524	97.0056657223796	48.1878779927556	1226230.09631728	5540.71130663424	7.38526912181303	61.8186968838527	7.87152253715932	626212.52407932	3327.99571196127	353	4921886.2	121225.01	3673.86	452.04	37.7	11	24.9	10.2	38.2	10.2	26.9	7.1	25.2	24.4	26.9	23.2	19.3	21.5	31.2	37.4	44.2	42.2	48.2
1	H03	2	CHEK1	NA	Positive	5.83076923076923	68.9230769230769	25.6059287352306	809919.390769231	4510.07937453237	5.86769230769231	48.6615384615385	5.12335307981739	484359.713846154	2659.97449666773	325	3442755.4	90995.96	2683.64	349.91	30.5	2.8	19.7	9.2	34.2	0	22.2	4	20.9	53.5	15.4	0	53.5	33.8	53.5	34.2	53.5	40	53.5
1	H03	3	CHEK1	NA	Positive	5.84350132625995	84.474801061008	42.2782132589795	1074047.94960212	5675.88428063815	6.58885941644562	50.9814323607427	3.60520211482155	491528.816976127	2698.73496692621	377	4591020.1	89143.96	3872.64	317.31	39.5	1.6	21.8	12.7	41.6	1.6	23.3	8.5	27.9	53.1	27.9	24.4	53.1	31.6	53.1	40.1	53.1	44	53.1
1	H04	1	CHEK1	NA	Positive	6.74257425742574	107.408415841584	51.0354980616942	1361372.58415842	5971.73609604729	8.56930693069307	72.8737623762376	5.28735490101956	765254.886138614	3714.68184747404	404	5538826.6	119642.26	4000.7	410.41	42.3	1.7	30	7.9	43.1	0	31.2	5.9	28.2	29.7	28.5	21.8	23.3	23	35.1	42.3	48.8	47.5	51.5
1	H04	2	CHEK1	NA	Positive	5.61917808219178	84.8575342465753	45.2841012140635	1078086.79452055	5497.57594487943	6.90684931506849	64.4301369863014	6.0880609267738	716994.863013699	3737.36917647213	365	4767272.2	127987.11	3472.33	444.66	36.2	1.4	26.8	5.8	37.5	0	27.1	4.1	27.7	67.7	21.4	0	67.7	36.7	67.7	40	67.7	46.6	67.7
1	H04	3	CHEK1	NA	Positive	5.08418367346939	78.2831632653061	42.557160750142	966257.854591837	4799.28819873405	5.05867346938776	50.3163265306122	5.45238826561292	570926.604591837	2778.51064114396	392	4082643	102215.46	3034.02	347.76	31.4	4.8	18.4	12.8	32.4	2.6	18.9	7.4	23	51.5	20.2	28.8	51.5	29.6	51.5	35.7	51.5	39.8	51.5
1	H05	1	CHEK1	NA	Positive	5.375	81.2375	38.1899870109952	1010170.965	5313.4815385607	6.2375	53.1425	5.67644460709781	542405.99	2823.23345067628	400	4301077.7	103003.41	3351.68	385.45	36	3	21.5	11	40.8	0	22.8	3	24.8	25.2	22.2	23.8	17	20.8	27.3	34.8	38	43	40.8
1	H05	2	CHEK1	NA	Positive	6.93593314763231	94.1197771587744	39.633189098788	1177883.84679666	5644.71273539528	7.74651810584958	61.7158774373259	5.88925284947964	619455.373259053	3119.71509485029	359	4996564	94327.24	3681.88	327.29	40.7	2.2	20.6	21.4	41.8	1.7	22.8	19.8	27	57.7	24.8	0	57.7	38.7	57.7	43.5	57.7	47.6	57.7
1	H05	3	CHEK1	NA	Positive	5.51704545454545	85.8920454545455	39.5940808298084	1072428.88352273	5402.64906663724	6.12784090909091	51.1477272727273	3.66854336895538	530954.928977273	2769.16166659205	352	4419200.6	91570.66	3506.38	335.44	35.2	4	21	22.2	38.1	1.4	21	19.3	26.4	51.7	25	25.9	51.7	29.8	51.7	36.6	51.7	40.3	51.7
1	H06	1	CHEK1	NA	Positive	5.95774647887324	82.7007042253521	42.7199374800868	1008574.45774648	5659.22122503679	5.71478873239437	45.9049295774648	2.91970079785266	485941.116197183	2852.15439938551	284	4490924.8	107437.31	3417.28	379.64	33.5	2.8	22.2	10.9	40.8	0.4	22.2	2.5	24.6	16.9	21.8	14.4	13.7	21.1	28.5	38	38.4	46.1	41.9
1	H06	2	CHEK1	NA	Positive	5.71710526315789	93.9177631578947	52.4965377863086	1208955.85197368	6432.1352259151	6.44736842105263	52.6348684210526	3.9014151742443	571591.003289474	3349.93234941172	304	5675198.7	126449.13	4289.55	467.83	45.7	2.6	29.6	5.9	50.7	0	34.2	0.7	30.6	54.6	28.3	0	54.6	36.2	54.6	48.7	54.6	55.6	54.6
1	H06	3	CHEK1	NA	Positive	4.91071428571429	90.025	51.1097308359434	1160900.81785714	5941.89007099727	6.79285714285714	58.8535714285714	8.4876411327295	643189.489285714	3385.4638388509	280	5108078.6	108415.57	3867.94	395.26	39.3	6.1	29.3	16.4	44.6	3.2	29.3	11.8	29.3	49.3	28.2	23.9	49.3	29.6	49.3	40	49.3	47.1	49.3
1	H07	1	CHEK1	NA	Positive	4.84126984126984	82.8285714285714	41.5786619144179	1056099.11111111	5316.30878275342	6.37460317460317	50.5365079365079	4.51736938933104	506336.377777778	2690.04972991128	315	4237941.7	86865.99	3280.81	303.77	31.7	3.2	18.7	23.2	33.3	0.6	16.8	19.4	25.4	18.4	23.2	18.4	14.6	17.8	27	34.3	40.6	40	43.2
1	H07	2	CHEK1	NA	Positive	6.5910447761194	106.985074626866	51.478526339792	1372508.29552239	6365.75104815931	7.45373134328358	77.7194029850746	8.99758184093379	861475.823880597	4038.386704218	335	5507705.6	126877.17	4301.89	455.59	40.6	0.9	29	5.4	44.2	0	30.1	0.9	34.3	69	29.6	0	69	34	69	48.1	69	51.9	69
1	H07	3	CHEK1	NA	Positive	5.15568862275449	71.4910179640719	35.4265246239284	876831.284431138	5178.7194072592	5.05389221556886	40.3562874251497	3.78096271279429	403447.98502994	2371.55072696881	334	3707074.1	78955.08	3050.64	283.74	30.5	2.4	16.2	16.8	34.4	0	14.1	10.2	24.3	54.2	23.1	22.5	54.2	28.1	54.2	33.5	54.2	40.7	54.2
1	H08	1	CHEK1	NA	Positive	6.1734693877551	98.8095238095238	50.9782939361428	1251750.19727891	5590.16091516407	8.07823129251701	78.8537414965986	10.7332535858811	867346.5	3697.7442606919	294	4997264.8	121191.08	3676.18	416.79	34.7	3.1	25.9	5.1	34.4	0	26.5	1	26.2	25.9	25.9	19	21.4	19.7	35.7	37.1	51.7	40.8	55.1
1	H08	2	CHEK1	NA	Positive	6.03460207612457	96.6055363321799	39.3467184328111	1208167.5432526	5407.29027115617	7.77854671280277	68.8858131487889	6.33467605364158	709991.415224914	3413.01480072024	289	4628754.2	106929.71	3435.89	364.15	34.9	1.4	23.2	8	37	0	23.2	8	27.3	65.7	21.5	0	65.7	33.9	65.7	40.5	65.7	44.6	65.7
1	H08	3	CHEK1	NA	Positive	4.86296296296296	107.640740740741	63.433238868836	1450027.71481481	6504.7785029739	6.48518518518518	68.4925925925926	8.21106386397161	744846.366666667	3415.41670946271	270	5540865.1	97722.18	4388.68	362.51	38.9	1.9	24.8	17.4	41.1	1.1	27	17	36.3	60	33.3	20.4	60	28.5	60	44.8	60	50.4	60
1	H09	1	NOTCH2	NM_024408	sample	5.69740634005764	30.2276657060519	4.53667877077089	226349.216138329	3058.62343040323	3.80691642651297	18.9308357348703	1.97775658925765	153289.170028818	1816.4058983667	347	1422650.1	90441.52	1252.58	328.14	22.8	21.6	13	22.8	25.6	22.2	14.7	18.2	8.1	13	6.3	30.3	6.1	21.6	24.2	22.8	34.6	29.4	38
1	H09	2	NOTCH2	NM_024408	sample	4.99463806970509	21.7104557640751	5.58724362509676	144746.345844504	2790.39735207764	3.35388739946381	11.0911528150134	1.62374641921007	57860.8766756032	1729.72717963765	373	1148459	72651.11	1171.19	272.09	22.3	9.9	9.4	19.3	23.3	1.9	8.6	15.5	7.8	57.1	3.2	0	57.1	35.1	57.1	27.1	57.1	30.6	57.1
1	H09	3	NOTCH2	NM_024408	sample	5.12351543942993	24.6365795724466	5.74993066831683	187278.748218527	3244.80320036337	2.28503562945368	8.40142517814727	2.02352488379459	49509.83847981	1678.87406615025	421	1276097	74311.39	1366.6	290.28	22.6	3.1	8.8	20.9	24.7	1	11.9	13.5	9.7	54.6	7.1	27.6	54.6	32.8	54.6	24.5	54.6	30.4	54.6
1	H10	1	FANCM	NM_020937	sample	6.31386861313869	31.9732360097324	6.83442031890481	220967.917274939	3490.47665280431	3.00243309002433	11.8004866180049	2.12676692104013	80172.695863747	1882.00864438971	411	1372313.9	111984.31	1340.23	401.81	23.8	2.9	18.7	7.1	24.6	0	22.6	1.9	9.5	13.1	6.8	22.1	4.4	27.5	20.2	31.4	34.8	37.2	37
1	H10	2	FANCM	NM_020937	sample	5.88176352705411	27.3406813627255	5.8083391078874	175986.597194389	3032.5215673927	3.17234468937876	11.2905811623246	1.89071528614422	68031.2284569138	2076.93871115665	499	1306590.1	103216.96	1100.01	369.32	24.4	0.8	15.8	4.4	21	0	18.8	0.8	8.2	59.7	3.2	0	59.7	43.1	59.7	34.1	59.7	37.5	59.7
1	H10	3	FANCM	NM_020937	sample	4.80278422273782	25.4802784222738	7.10433163556197	183236.705336427	3177.88516904205	3.415313225058	13.6867749419954	1.85499029646217	89987.9860788863	2051.89529523363	431	1167492.2	103712.57	1112.97	367.32	18.3	2.3	21.3	13	16.2	1.6	20.6	9	8.8	55.7	5.1	23	55.7	39.9	55.7	29.2	55.7	33.6	55.7
1	H11	1	RASA1	NM_022650	sample	5.99513381995134	27.0900243309002	5.03472599773157	184395.639902676	3118.98216212649	3.62043795620438	14.2506082725061	1.60343150460926	95018.7566909976	1889.09003268861	411	1569171.8	113322.54	1368.56	416.38	27.7	0.7	13.6	6.3	28	0	16.3	5.6	8	12.2	5.1	28.2	6.1	24.1	20.7	24.3	31.6	29.2	33.8
1	H11	2	RASA1	NM_022650	sample	4.96464646464646	25.9065656565657	5.85438756116955	203884.303030303	2923.1080097098	3.27525252525253	13.6363636363636	1.97087993029298	92827.8661616162	1872.45528789811	396	1423699.1	88113.59	1208.43	313.89	24	1.8	10.9	7.3	23.2	0	12.6	5.1	8.6	58.1	3.5	0	58.1	31.8	58.1	26.5	58.1	28.8	58.1
1	H11	3	RASA1	NM_022650	sample	5.43971631205674	29.9148936170213	6.47859739837765	226551.914893617	3154.8770433613	3.19503546099291	13.4645390070922	1.78736442241307	99744.9645390071	1777.75561941176	282	1492595.4	96056.11	1279.07	346.71	24.1	2.5	12.8	7.8	25.2	0	14.5	5.3	9.2	51.1	7.1	29.4	51.1	37.2	51.1	25.9	51.1	31.6	51.1
1	H12	1	KDM5C	NM_004187	sample	5.58549222797927	27.020725388601	5.90595001985295	209384.411917098	3066.26829623466	3.6139896373057	12.6113989637306	1.47579108332673	75022.9041450777	1836.10826387964	386	1445968.6	82578.85	1414.67	320.07	26.2	5.2	12.2	13.5	28.2	1.6	14.5	5.2	6.2	9.6	5.7	30.3	3.6	22.3	23.1	23.6	36.5	27.7	39.4
1	H12	2	KDM5C	NM_004187	sample	6.00547945205479	26.4794520547945	5.44275454603261	173287.783561644	3158.87925649367	4.24657534246575	14.027397260274	2.02246184541974	75964.5479452055	2043.43258968383	365	1417498.3	90731.32	1199.95	313.24	27.4	1.1	14.8	4.1	26.6	1.4	15.9	5.2	7.7	63.3	3.6	0	63.3	40.3	63.3	30.4	63.3	33.4	63.3
1	H12	3	KDM5C	NM_004187	sample	4.97747747747748	23.545045045045	6.76328794297972	167065.414414414	3199.06053017658	2.41666666666667	8.4954954954955	1.58322773328741	46595.3220720721	1627.69112583551	444	1182370.1	83068.55	1172.94	311.05	21.4	2.9	11	13.1	21.4	0.2	13.7	11	9.2	50.5	5.6	23.9	50.5	36	50.5	25	50.5	30.9	50.5
1	H13	1	FAS	NA	sample	7.24538258575198	32.3614775725594	5.95524355620499	225448.926121372	3441.42747678032	4.71767810026385	17.646437994723	1.72264906672254	112248.572559367	2118.83966401465	379	1708508.6	97243.17	1451.33	342.69	31.1	0.8	12.7	6.3	29.3	0	14.8	4.7	8.4	11.6	5.3	22.4	5.5	27.7	31.7	26.4	41.4	32.7	43.8
1	H13	2	FAS	NA	sample	5.33557046979866	26.5671140939597	8.6757692324394	207069.956375839	3369.94316084524	3.05369127516779	10.8791946308725	1.72935398047068	66141.0536912752	1939.67972810931	298	1545345.8	91114.99	1562.14	336.02	28.5	0.7	10.1	8.4	27.5	0	12.1	3	10.4	65.1	5.7	0	65.1	37.6	65.1	32.2	65.1	33.6	65.1
1	H13	3	FAS	NA	sample	6.09333333333333	29.9666666666667	5.64618367515911	227019.756666667	3400.96320230852	3.67666666666667	15.9333333333333	2.06455743536823	111956.396666667	1908.72225997667	300	1532332.7	91152.52	1281.93	321.14	29.3	1.3	12.3	6.3	27.3	0	12.7	4.7	11.7	57	7	24	57	40.7	57	29	57	34.7	57
1	H14	1	PTPRC	NR_052021	sample	5.50847457627119	25.6271186440678	5.13337483126151	172869.228813559	2981.39183326848	3.53813559322034	14.3453389830508	1.82478746509354	100942.230932203	1866.87783663577	472	1345910.9	89213.76	1191.88	332.1	23.3	2.3	11.7	8.9	21.8	0	13.3	5.5	5.9	13.3	5.1	28.8	5.1	21.6	21.8	23.3	37.1	29.2	39.6
1	H14	2	PTPRC	NR_052021	sample	4.31818181818182	23.7204545454545	4.81927537626833	191181.897727273	2633.77309007537	3.46818181818182	13.6318181818182	2.17092850923418	92483.8704545455	1763.08561412759	440	1304095.9	92639.35	1134.6	352.88	19.8	8.6	13.4	17	19.1	0	15.2	9.1	8	52.5	3.4	0	52.5	30.2	52.5	24.5	52.5	25.5	52.5
1	H14	3	PTPRC	NR_052021	sample	6.03188405797101	29.6144927536232	5.21493369784837	221089.04057971	3327.72453004065	3.83478260869565	12.9536231884058	1.62937698193709	71697.284057971	1855.56009991035	345	1442160.9	80361	1272.56	306.39	27.5	7.2	13.6	16.8	24.1	6.7	15.4	13.3	10.1	61.2	6.7	22.3	61.2	41.7	61.2	27.2	61.2	30.4	61.2
1	H15	1	PTPRU	NM_133178	sample	6.37534246575343	33.6	5.67286801671252	253248.731506849	3380.43875441679	3.2986301369863	12.7424657534247	1.59784042078103	77029.495890411	1737.42145309599	365	1687391.3	89961.15	1443.12	327.73	32.9	1.9	13.2	6.8	32.9	0.5	16.4	3	7.4	11.2	6.3	25.5	4.4	25.2	22.2	26.3	32.9	30.4	35.1
1	H15	2	PTPRU	NM_133178	sample	7.63057324840764	38.4394904458599	4.52851352128094	288377.557324841	3410.66567274372	3.76433121019108	14.1656050955414	1.94391287397036	92991.4585987261	2118.30269763912	314	1777525.6	99958.47	1342.13	372.19	29.6	2.5	13.1	7.3	31.2	0	13.4	5.1	10.8	63.4	3.2	0	63.4	43	63.4	33.4	63.4	38.2	63.4
1	H15	3	PTPRU	NM_133178	sample	6.34831460674157	34.7116104868914	4.29445152472836	243984.958801498	3036.63452883544	2.8689138576779	11.12734082397	1.56614966999678	69415.4831460674	1712.69534003999	267	1402749.2	77745.37	1121.21	276.88	24.7	5.2	13.5	13.5	21.7	4.9	14.2	11.2	8.2	59.2	4.1	26.6	59.2	31.5	59.2	29.2	59.2	31.1	59.2
1	H16	1	FUBP1	NM_003902	sample	4.47422680412371	28.0790378006873	11.4690178666861	243221.195876289	3475.18375863948	4.01030927835052	15.8316151202749	1.80636788025179	98610.0996563574	1916.53744119744	291	1426023.5	107921.78	1499.5	402.87	25.4	0.3	16.2	4.1	23	0	19.9	1.7	11.3	12.7	8.9	24.1	4.1	16.2	24.7	22.3	39.5	27.5	41.9
1	H16	2	FUBP1	NM_003902	sample	4.1156462585034	19.2335600907029	3.59583372550513	142123.145124717	2160.25320435451	3.38095238095238	11.2176870748299	1.72684036108628	66937.0340136054	1590.39812853796	441	1207065.2	83315.23	957.88	290.32	22.7	27	17	31.5	18.8	22.4	17	33.3	6.1	43.3	3.9	0	43.3	25.9	43.3	21.8	43.3	23.4	43.3
1	H16	3	FUBP1	NM_003902	sample	4.96428571428571	25.3720238095238	6.90202413773554	189290.800595238	3039.18489637988	3.56547619047619	14.0357142857143	2.32347785099961	91318.7321428571	1993.89563525066	336	1336617.7	104937.15	1233.34	386.63	25.6	1.8	22	5.7	22	0	22.3	1.5	6	55.1	5.1	27.7	55.1	36	55.1	25.3	55.1	29.2	55.1
1	H17	1	CHEK1	NA	Positive	5.59375	84.86328125	34.376051064826	1045517.9453125	5352.74227366138	6.671875	54.1640625	4.84286287650616	562077.3203125	3129.43298007513	256	4013696.5	99262.73	3184.96	363.83	29.3	2.7	22.7	7.8	33.6	0	24.2	2	25.8	22.7	24.6	23.4	16.4	16.4	32	32	43.8	38.7	48.8
1	H17	2	CHEK1	NA	Positive	5.17464788732394	106.771830985916	61.6105566804025	1413245.98028169	6323.28557016579	7.46478873239437	78.5887323943662	8.57027031772319	877170.94084507	3757.79381605609	355	5759452.3	108364.54	4237.09	369	38	1.1	24.8	6.2	40.8	0	27	1.1	37.5	60.6	27.6	0	60.6	26.5	60.6	48.5	60.6	52.7	60.6
1	H17	3	CHEK1	NA	Positive	5.03071672354949	93.6348122866894	52.0041668521498	1232625.46075085	5827.42193757831	6.40955631399317	57.938566552901	5.44160753948387	598875.215017065	2943.21593805225	293	4822487	95224.22	3624.61	336.69	35.8	1.4	21.8	8.9	37.5	0	22.2	2	32.1	56.3	29	23.5	56.3	25.9	56.3	40.3	56.3	46.1	56.3
1	H18	1	CHEK1	NA	Positive	6.02362204724409	100.169291338583	46.3960784164447	1268203.24409449	5798.80291364245	7.11023622047244	66.996062992126	7.58076873439591	719817.669291339	3196.29907187186	254	4860654.2	104729.57	3623.26	360.03	36.6	3.1	22.8	8.3	35.8	0	25.6	6.7	28.7	23.6	28.7	22	16.1	19.7	32.7	37.8	45.3	44.9	47.2
1	H18	2	CHEK1	NA	Positive	2.73144104803493	57.2227074235808	34.024297955987	737024.801310044	3488.02542134234	4.59825327510917	40.5371179039301	3.76344348499235	411033.222707424	1844.19961859213	458	3007561	48996.06	2276.84	178.43	22.1	45.6	9.8	55	22.5	32.8	10	53.9	21	32.1	16.6	0	32.1	15.7	32.1	25.8	32.1	28.6	32.1
1	H18	3	CHEK1	NA	Positive	4.6411149825784	94.006968641115	51.2856658238895	1229526.8989547	5950.16156874158	5.91289198606272	52.6306620209059	4.06772093592943	566560.609756098	2857.45350537554	287	4866382.4	94983.73	3850.53	345.19	38	1.7	23.7	6.3	41.1	0	25.4	1.4	31.7	52.6	30	23	52.6	24	52.6	39.7	52.6	45.3	52.6
1	H19	1	CHEK1	NA	Positive	4.49268292682927	75.5951219512195	45.0053778492857	950818.585365854	5036.17682118058	5.99024390243902	49.4292682926829	5.86139266325842	489678.282926829	2739.75173046466	205	3741012.2	98572.56	3138.19	358.86	30.2	2	18	7.3	29.8	0	22.4	2	26.3	20	22.4	26.3	12.7	17.1	27.3	33.2	41	42.4	44.4
1	H19	2	CHEK1	NA	Positive	5.81742738589212	88.5269709543568	44.9648878207779	1105612.7593361	5579.35401132627	6.15352697095436	54.1203319502075	6.42241146440949	541703.7593361	2981.27195483352	241	4336988.6	101198.38	3535.42	369.86	38.2	6.2	23.7	13.7	40.2	3.7	23.2	9.5	32	61.8	24.5	0	60.6	30.7	61.8	46.5	61.8	49.8	60.6
1	H19	3	CHEK1	NA	Positive	5.4486301369863	92.3767123287671	45.276141518894	1190072.55136986	5239.82516303054	6.84931506849315	67.6438356164384	4.26437883748231	711494.571917808	2988.68169693966	292	4771819.1	102877.92	3507.44	365.91	34.2	7.2	25.3	10.6	34.9	1.7	25.3	7.9	26.7	54.5	24	30.1	54.5	29.8	54.5	36.6	54.5	41.1	54.5
1	H20	1	CHEK1	NA	Positive	6.08843537414966	116.605442176871	64.6263867757038	1530399.24489796	6743.13337139969	8.53061224489796	83.0340136054422	7.47143973468287	901439.210884354	3975.168586779	294	5955790.9	129679.23	4592.11	487.19	44.9	0.3	32	2.4	45.9	0	32	0.7	37.4	31	35	17	23.5	21.1	35.7	45.9	46.6	52	52.7
1	H20	2	CHEK1	NA	Positive	3.92193308550186	82.5315985130111	46.3724970673677	1093451.14126394	4549.66603830841	5.47955390334572	50.3903345724907	7.35929317957843	529701.189591078	2577.12782180997	269	4193685.7	88682.9	3200.03	323.9	27.5	16	21.2	27.1	27.1	1.9	22.3	27.1	25.7	48	20.1	0	48	20.8	48	32.3	48	37.2	48
1	H20	3	CHEK1	NA	Positive	5.13300492610837	93.5221674876847	48.8856389193626	1210364.9408867	5511.34918835742	7.06403940886699	63.0098522167488	5.88919153515209	623602.630541872	2996.90498886859	203	4882086.3	110488.51	3725.19	409.6	36.5	3.4	27.6	8.9	37.9	0.5	29.6	6.4	26.6	57.6	24.6	27.1	57.6	30.5	57.6	38.4	57.6	43.8	57.6
1	H21	1	CHEK1	NA	Positive	5.49842271293375	97.6403785488959	50.3279863926783	1261828.52681388	5856.59917142145	6.82018927444795	60.8201892744479	5.92993667927685	649721.690851735	3121.81806103493	317	4872498.8	101084.77	3868.51	369.55	35	3.2	24.3	10.1	40.1	0	27.4	5.7	30.9	23.7	26.5	22.1	16.1	18.9	28.7	39.7	42.3	45.7	44.8
1	H21	2	CHEK1	NA	Positive	5.81632653061224	92.030612244898	40.9906054144764	1137274.91836735	5362.85966333414	7	56.2006802721088	4.5855449948059	550632.925170068	2970.65471389173	294	4271692.9	99216.16	3440.3	380.02	35.4	2.4	25.2	8.5	37.4	0	25.2	2.7	29.6	58.2	23.5	0	58.2	29.3	58.2	39.1	58.2	44.2	58.2
1	H21	3	CHEK1	NA	Positive	7.3041095890411	115.087671232877	49.5370870712876	1452601.68767123	6209.12923384986	8.7041095890411	74.3013698630137	5.50757263694529	748248.032876712	3444.11989068992	365	5715152.2	110580.68	4170.24	376.83	44.9	1.4	27.4	6.6	45.5	0	27.9	6	31.2	55.9	30.1	21.9	55.9	38.4	55.9	46.3	55.9	53.4	55.9
1	H22	1	CHEK1	NA	Positive	5.08609271523179	101.364238410596	54.1816941163407	1314976.41721854	5685.76231675914	7.41721854304636	69.1688741721854	5.16691369993614	731914.990066225	3242.95444064746	302	4981676.1	109110.7	3724.44	389.92	36.4	2.6	26.2	8.3	38.1	0	28.8	2.3	29.5	26.2	26.8	22.8	19.2	19.2	29.1	39.7	43	42.4	45.4
1	H22	2	CHEK1	NA	Positive	5.9016393442623	94.4016393442623	39.7529326236856	1175354.4795082	5651.35689829759	7.27049180327869	68.1229508196721	4.26166035420162	736400.479508197	3345.87464574566	244	4596480	108205.74	3535.41	389.65	36.1	0.8	25.8	7	41	0	29.1	1.2	34.4	57.8	23.8	0	57.8	35.7	57.8	43.4	57.8	50.4	57.8
1	H22	3	CHEK1	NA	Positive	4.56122448979592	77.6598639455782	45.9328656481248	986144.210884354	5216.84658470754	5.6734693877551	45.4625850340136	5.03920929108634	445638.942176871	2573.82475806294	294	4035629.3	83410.17	3383.83	311.15	31.3	2.4	19.4	16	34.7	0	23.1	10.2	27.6	52.7	24.5	26.5	52.7	28.2	52.7	38.1	52.7	42.5	52.7
1	I03	1	RPA32	NA	Positive	7.16696269982238	35.6341030195382	5.08196122827641	259685.930728242	2709.57026351057	4.65719360568384	16.190053285968	1.56891494775819	90251.0426287744	1763.4327421118	563	1392360.9	75107.69	1166.45	286.88	23.3	22.7	10.8	27.5	23.6	21.5	11.5	24.9	6.7	10.8	5.3	37.7	3.2	24.5	25	27.4	36.6	29.8	38.2
1	I03	2	RPA32	NA	Positive	9.07972665148064	46.4031890660592	5.18572805051451	337677.544419134	3352.20238143548	4.75626423690205	15.2938496583144	1.43351457467329	76295.9498861048	1642.17640326994	439	1742909.2	71965.6	1450.15	255.79	30.1	9.8	10.3	15.5	31.4	11.6	10.9	13.9	10	49.4	5.7	0	49.4	38.5	49.4	34.2	49.4	36.7	49.4
1	I03	3	RPA32	NA	Positive	9.71654929577465	43.669014084507	5.00992765607959	305151.978873239	3166.7530804822	5.05457746478873	16.5052816901408	1.58237089970326	84913.9718309859	1700.97654123582	568	1748333.2	76373.61	1451.25	275.46	33.3	4.4	10.4	12.1	33.5	0.9	11.1	9.2	6.9	46.1	7	31.2	46.1	41	46.1	33.5	46.1	37	46.1
1	I04	1	RPA32	NA	Positive	9.6864406779661	60.5225988700565	8.69381668239895	507698.20338983	3780.84377311104	5.85028248587571	19.1101694915254	1.99404229235755	89482.3757062147	2139.17785209384	354	2261726.1	88947.96	1845.54	336.67	35.6	6.8	14.1	7.9	35.9	6.8	15.3	5.4	12.4	13.6	9.3	26	3.4	33.6	32.8	35.9	46.6	41.5	49.2
1	I04	2	RPA32	NA	Positive	11.0653465346535	54.6039603960396	5.57630559820191	402545.186138614	3792.57338568404	6.30891089108911	19.9960396039604	1.797851683518	92730.1663366337	2137.02648715651	505	2165779.2	76045.14	1778.86	279.24	39.8	2.8	8.9	13.1	41.2	1.6	12.1	11.5	10.5	60.8	4.4	0	60.8	46.1	60.8	44	60.8	47.7	60.8
1	I04	3	RPA32	NA	Positive	11.1585623678647	65.3192389006342	8.07583061343158	549761.498942918	3953.49570558879	6.43551797040169	23.1501057082452	2.03850404091071	120476.281183932	2192.17594567207	473	2503305.4	87200.78	1914.63	331.82	39.1	7.8	14.6	16.3	39.3	8.2	14.2	15.9	12.3	58.4	11	23.9	58.4	45.7	58.4	40.6	58.4	44.8	58.4
1	I05	1	RPA32	NA	Positive	7.69579831932773	43.8873949579832	7.65375015245514	356267.394957983	2873.7203191063	4.08571428571429	13.3042016806723	1.3487291386049	71743.9142857143	1428.74515510172	595	1684003.7	63265.37	1382.43	246.53	25.5	32.9	6.7	33.6	26.1	31.1	6.7	29.6	7.2	7.2	7.6	44.7	2	24.7	24	27.2	30.9	29.9	32.4
1	I05	2	RPA32	NA	Positive	7.33333333333333	40.8413654618474	5.15115050870788	325027.437751004	2784.39846559597	4.01807228915663	12.6164658634538	1.05400657288116	55464.5321285141	1246.5651664573	498	1581940.3	60580.05	1309.69	235.12	28.1	25.9	5.4	29.9	27.5	26.1	5.6	11	9.8	38	4.6	0	38	31.3	38	30.3	38	32.9	38
1	I05	3	RPA32	NA	Positive	11.505376344086	61.2903225806452	8.51812817916692	473983.325268817	4430.65227994595	5.70161290322581	18.9059139784946	1.95845782212029	97370.814516129	2025.04838485323	372	2120250.2	85325.98	2100.3	306.9	38.4	1.3	8.9	15.6	42.2	1.1	11.6	13.2	14.5	56.7	12.4	15.9	56.7	50	56.7	44.6	56.7	48.1	56.7
1	I06	1	RPA32	NA	Positive	12.0531177829099	63.635103926097	7.39610800264157	479952.004618938	4108.63705746309	5.8891454965358	18.6304849884527	1.69610195168907	85607.1247113164	2032.91393174887	433	2359018.9	86423.45	1970.17	323.84	40.4	3.5	9.7	11.1	41.3	0	9.9	6.9	8.8	11.3	10.6	19.2	3.5	41.6	35.3	43.2	44.6	47.1	46
1	I06	2	RPA32	NA	Positive	10.1142191142191	63.7482517482517	9.31552858798442	539036.678321678	4202.24284666966	5.83216783216783	20.7668997668998	2.71583959231091	110845.7995338	2010.81847795973	429	2222046.7	82464.28	2064.21	303.34	37.1	1.2	11.2	8.9	38.9	0	12.4	2.6	17.5	54.8	10	0	54.8	44.3	54.8	45.9	54.8	49	54.8
1	I06	3	RPA32	NA	Positive	7.80884955752212	42.5079646017699	7.95705746727455	339935.348672566	2990.62037139968	4.20530973451327	13.0407079646018	1.20956322183859	63820.2336283186	1481.62609612179	565	1669191.3	63887.2	1408.16	240.26	29.2	31.3	10.6	32.6	29.7	30.1	9.7	29.2	8.3	43.9	7.1	43	43.9	33.1	43.9	30.8	43.9	34.7	43.9
1	I07	1	RPA32	NA	Positive	11.9807162534435	68.2865013774105	7.6401658058729	552970.487603306	4293.79514696478	6.54820936639118	22.1873278236915	1.91036072097446	109953.608815427	2119.02652204805	363	2400240.3	78260.06	2025.4	283.93	39.7	3.9	11	17.4	40.5	3	13.5	12.7	12.4	11.6	11.3	18.2	3.3	36.9	34.7	41	46.8	46.6	48.5
1	I07	2	RPA32	NA	Positive	12.571072319202	67.7206982543641	8.77012308932841	519333.847880299	4369.58135035111	7.19950124688279	22.7780548628429	1.76682333012857	101259.63840399	2134.82823969871	401	2411509.8	82005.21	2166.47	299.89	43.9	0.7	9.5	10	49.1	0	8.5	4.7	15.5	60.6	8.5	0	60.6	50.4	60.6	51.1	60.6	55.4	60.6
1	I07	3	RPA32	NA	Positive	12.2946428571429	65.2202380952381	9.31698705533024	524446.273809524	4216.60600551599	7.91666666666667	24.75	1.93645113493077	107467.06547619	2183.50375080336	336	2504697	74521.65	2022.44	255.52	43.2	4.2	7.1	12.5	42.3	0	6.8	6.2	10.1	65.5	10.7	18.2	65.5	49.1	65.5	44.3	65.5	49.4	65.5
1	I08	1	RPA32	NA	Positive	10.7893081761006	58.1572327044025	6.58000425565983	442720.364779874	4081.14368567406	6.58176100628931	24.0062893081761	2.01951657575159	126126.157232704	2279.9909898279	318	2129260.3	93150.63	1734.3	327.21	35.8	3.1	12.3	4.4	37.1	3.8	13.2	2.5	8.2	15.7	10.1	14.8	4.7	35.8	32.4	37.7	45	43.1	47.8
1	I08	2	RPA32	NA	Positive	10.8168498168498	63.2234432234432	11.971370102283	517544.677655678	4287.28922246573	7.01098901098901	24.1978021978022	1.99306029029785	121846.395604396	2345.59911967444	273	2589139.8	97470.85	2098.19	351.67	41.4	1.5	17.2	7.3	46.2	0	18.3	2.6	15.8	65.2	7.7	0	65.2	44.7	65.2	43.6	65.2	48	65.2
1	I08	3	RPA32	NA	Positive	11.3571428571429	63.228021978022	7.19701987178961	492189.848901099	4129.871791008	7.51648351648352	24.8214285714286	1.84480471099116	115229.620879121	2205.72278783166	364	2328636.1	86705.34	1961.3	329.25	40.1	4.1	13.2	7.7	41.2	2.7	12.6	7.1	11.8	62.6	10.2	19.5	62.6	50.5	62.6	43.7	62.6	48.6	62.6
1	I09	1	ARHGAP35	NM_004491	sample	6.93386243386243	32.6534391534392	5.42381048521364	216921.518518519	3393.11735566026	2.73544973544974	11.7857142857143	1.95035043446217	76628.9947089947	1842.64595719753	378	1564283.6	81507.46	1370.41	300.6	32.8	1.1	9.8	8.2	35.2	0	13.2	5	8.5	18.8	5.6	24.6	5.6	31	15.9	31.2	34.1	37	35.4
1	I09	2	ARHGAP35	NM_004491	sample	4.73746312684366	24.8702064896755	5.57404355763525	185386.849557522	3150.76766252786	2.95280235988201	11.0737463126844	1.65640462657507	65863.1179941003	1755.42307664494	339	1181224.1	74646.2	1216.79	296.63	23.9	1.8	12.1	11.5	22.4	0	13.3	3.2	13.3	49	5.3	0	49	34.5	49	26.5	49	31	49
1	I09	3	ARHGAP35	NM_004491	sample	5.28776978417266	28.2877697841727	7.11087555542272	230267.069544364	3184.463685336	3.32374100719424	13.5083932853717	2.13177274094339	89660.1079136691	2008.08306809643	417	1459857.2	87215.78	1328.53	322.26	21.3	6.2	16.8	19.2	24.5	2.9	19.2	11	7.7	55.6	6.5	26.9	55.6	36.9	55.6	25.7	55.6	29.5	55.6
1	I10	1	AHNAK	NM_024060	sample	5.47164179104478	23.3492537313433	3.91933991947992	135288.062686567	3090.37531089251	4.30149253731343	16.2059701492537	2.56451815207273	106136.647761194	2343.95821235467	335	1396591	121628.02	1218.31	463.81	26.9	3	23.3	6.9	24.8	2.1	22.7	3.3	3.6	14.6	3.9	23.6	6.6	23.6	30.7	22.4	44.5	26.3	46.9
1	I10	2	AHNAK	NM_024060	sample	5.37951807228916	25.8825301204819	5.49422336587266	172467.06626506	3374.26375444865	4.51204819277108	15.7409638554217	1.84554764906891	99896.3042168675	2162.27836423567	332	1401010.5	113854.67	1253.96	390.51	25	0.6	22.6	9	25.3	0	22.6	1.8	11.7	63.3	4.2	0	63.3	37.3	63.3	32.2	63.3	36.7	63.3
1	I10	3	AHNAK	NM_024060	sample	4.37163814180929	20.7848410757946	5.75815983941851	141197.300733496	2804.64397800494	3.80684596577017	13.638141809291	1.80183740697215	78691.6601466993	1955.65464786512	409	1077880.8	81507.61	970.3	289	20.5	10	16.6	21.5	16.4	12.2	17.6	21.3	7.6	54	5.1	29.6	54	32.5	54	24.2	54	26.2	54
1	I11	1	SH2B3	NM_005475	sample	6.65217391304348	32.3503836317136	3.66434645325077	227237.028132992	3134.91074340288	3.80818414322251	15.0946291560102	2.06889915104282	105630.033248082	1959.15587831538	391	1542058.9	96078.85	1230.8	340.14	26.1	1	12.8	7.4	24.3	0	13.6	5.4	7.9	13	5.6	27.9	5.6	27.1	25.1	27.1	39.4	34.3	40.9
1	I11	2	SH2B3	NM_005475	sample	6.12655601659751	28.4170124481328	4.77748893674021	186150.470954357	3218.96266922328	3.44398340248963	11.195020746888	1.97791281489794	62656.6929460581	1803.97963875725	482	1464442.7	75135.26	1208.84	263.94	28.4	0.8	9.8	9.1	26.6	0	11.8	10.2	10.4	56.4	3.7	0	56.4	40.9	56.4	31.7	56.4	37.6	56.4
1	I11	3	SH2B3	NM_005475	sample	5.58366533864542	23.4342629482072	5.04774891585691	140629.830677291	2997.4845718221	3.02988047808765	10.6035856573705	1.5860864081865	59636.5816733068	1676.49971720501	502	1199428.9	75223.61	1041.26	258.13	22.5	1.8	9.8	10.6	21.5	4.2	9.6	10.6	8	46.8	3.2	26.5	46.8	38.4	46.8	25.5	46.8	30.7	46.8
1	I12	1	MSH2	NM_000251	sample	5.3	28.092	5.13859360480707	208886.404	3130.88691366526	2.054	8.952	1.63749505680118	63273.86	1474.59240406305	500	1336721	73929.07	1209.43	287	20.8	3.4	7.8	17.8	22	0	8.4	15.6	9	12.6	5.8	28	3.8	19.8	13.2	20.8	28	27.8	28.4
1	I12	2	MSH2	NM_000251	sample	5.5956416464891	31.3680387409201	6.50548111608131	248114.510895884	3179.72853315394	2.49878934624697	9.64648910411622	1.74620494951039	58612.0847457627	1666.25629064243	413	1502622.7	82162.11	1297.31	291.12	23.7	0.7	10.2	4.8	22.5	0	11.4	3.4	11.1	50.4	4.8	0	50.4	32.7	50.4	28.3	50.4	32.2	50.4
1	I12	3	MSH2	NM_000251	sample	5.44112478031634	26.5782073813708	5.59239327228013	201831.898066784	2876.85972341136	2.21265377855888	7.56063268892794	1.53898314639425	39771.0984182777	1513.37662153285	569	1350669.1	72627.59	1227.8	269.01	22.7	6.2	10	16	23.7	3	11.8	10.4	8.1	49.6	4.6	33.4	49.6	33.4	49.6	25	49.6	29.7	49.6
1	I13	1	NOTCH1	NM_017617	sample	4.95652173913043	23.3559782608696	6.31158962423281	168680.326086957	2840.53525962056	2.86141304347826	12.625	1.81830496094248	88755.1005434783	1814.69675966678	368	1338899.2	74681.78	1301.86	289.15	22.6	1.4	10.9	17.9	23.4	0.5	12	17.4	6	14.7	4.9	29.6	4.3	18.2	20.1	18.5	35.1	23.4	38.3
1	I13	2	NOTCH1	NM_017617	sample	6.98823529411765	37.9647058823529	6.54216195196954	316696.244117647	3701.47687205818	3.27941176470588	11.1558823529412	1.86320375616242	61915.2441176471	1992.52704443721	340	1817022.6	84645.81	1540.96	307.92	31.2	0.9	12.6	7.1	30	0	13.8	1.8	12.9	63.2	6.2	0	63.2	40.6	63.2	34.7	63.2	37.6	63.2
1	I13	3	NOTCH1	NM_017617	sample	4.78805970149254	22.8776119402985	5.36836942775892	149695.889552239	2529.05859339065	2.65970149253731	9.21194029850746	1.61786015314729	48397.7671641791	1425.36793801317	335	988622.7	59775.81	916.73	212.24	18.5	15.5	7.5	29	17.6	17	8.4	30.1	6	48.1	3.6	32.2	48.1	30.1	48.1	22.1	48.1	24.5	48.1
1	I14	1	RAD51	NM_133487	sample	7.8942731277533	49.3039647577093	6.42438590600323	308147.079295154	3927.39000172877	10.3480176211454	42.3920704845815	2.65120040181199	286178.123348018	3507.60300263419	227	1516383.3	151329.6	1331.21	511.9	29.5	4	37	7.9	22	0.9	37	4.8	9.3	28.2	7.9	15	22	50.7	51.1	57.3	59	60.4	60.4
1	I14	2	RAD51	NM_133487	sample	9.27972027972028	48.7202797202797	5.58099695680634	277138.713286713	4268.33941192139	10.7027972027972	47.041958041958	2.66555430648234	359993.321678322	3769.89991859583	286	2169050.9	206434.29	1858.98	816.49	42.7	0.7	38.1	3.8	33.6	0	37.1	1.7	13.6	70.6	4.9	0	70.6	62.9	70.6	58.7	70.6	65.7	70.6
1	I14	3	RAD51	NM_133487	sample	7.85975609756098	41.0701219512195	6.72663114109985	236299.109756098	3665.647719208	9.95731707317073	38.2865853658537	2.22673351230067	242982.759146341	3091.77882575763	328	1406906.9	110900.01	1156.16	367.27	27.4	4.6	28	14.6	19.5	4.3	26.5	7	6.1	71	6.1	11.3	71	59.8	71	51.2	71	54.9	71
1	I15	1	ZFHX4	NM_024721	sample	5.32963988919668	24.005540166205	5.73491615431426	160369.977839335	3284.2900753006	2.18282548476454	10.4321329639889	2.48660751682912	79898.7146814404	2014.14940529369	361	1289600.4	89496.18	1152.85	333.78	22.4	2.5	11.9	6.4	21.3	0	12.7	4.2	5.5	17.2	4.7	21.9	5.5	23	15.8	21.3	35.2	28.3	38.8
1	I15	2	ZFHX4	NM_024721	sample	4.9554565701559	23.7216035634744	7.43986164588303	179787.291759465	3257.01384699144	2.07795100222717	8.89532293986637	2.67265871622257	68220.7527839644	1679.13667149761	449	1268719.5	83445.22	1185.99	315.18	22.9	2.7	11.1	7.8	22.7	2	11.6	4.2	11.8	47.2	4.7	0	47.2	35	47.2	29.6	47.2	34.3	47.2
1	I15	3	ZFHX4	NM_024721	sample	4.51533742331288	20.9284253578732	5.00238795517357	150183.349693252	2943.57503806034	1.87730061349693	7.08997955010225	1.81172314784088	48070.6932515337	1550.25094536623	489	1019475.8	71601.52	915.16	258.85	17.2	16	9	18.2	14.9	18	9	17	7	47	4.7	25.4	47	32.1	47	20	47	23.1	47
1	I16	1	KMT2C	NM_170606	sample	4.71979434447301	23.9614395886889	5.74661837573902	175220.94344473	3150.51636310628	1.89460154241645	6.72236503856041	1.43223710642599	36343.9074550129	1354.99490911546	389	1113736.1	81278.07	1140.53	294.29	16.5	4.9	8.2	9.8	17.5	0	9.3	2.1	8.5	13.1	6.4	24.7	3.3	20.6	14.4	22.1	27.8	27.8	30.3
1	I16	2	KMT2C	NM_170606	sample	5.90185676392573	26.1883289124668	5.51531150213116	178050.620689655	2952.60759478683	2.61538461538462	9.92572944297082	1.84683642559869	61816.5384615385	1702.0727934849	377	1389427.8	89904.14	1164.36	314.58	26	0	13.8	3.2	22.5	0	15.1	1.3	6.6	52.8	3.4	0	52.8	37.7	52.8	24.7	52.8	28.1	52.8
1	I16	3	KMT2C	NM_170606	sample	4.45146726862303	21.2167042889391	5.64290782964527	156383.812641084	2729.46296293463	2.29571106094808	9.74717832957111	1.5280710956506	64261.9074492099	1531.28024776974	443	1132861.1	81663.44	986.92	284.56	19.4	1.6	11.5	8.6	16.5	0	11.3	7.4	8.1	40.6	4.5	34.5	40.6	29.1	40.6	21.2	40.6	25.3	40.6
1	I17	1	RPA32	NA	Positive	11.2376237623762	68.1584158415842	12.0226041291075	581908.391089109	4430.19936396541	7.62871287128713	26.0693069306931	1.99039127635988	135537.663366337	2312.99905696263	202	2682055.8	100508.1	2079.2	348.05	38.6	2	20.3	7.4	37.6	0	19.3	3	12.9	10.9	12.9	18.3	3.5	34.2	38.1	37.6	50	43.6	51.5
1	I17	2	RPA32	NA	Positive	12.0419947506562	63.8740157480315	7.75515354327665	497298.225721785	3890.82947610239	7.56955380577428	22.8845144356955	1.7723247498084	108125.31496063	2366.21370609395	381	2240859.3	82281.71	1827.58	293.45	38.8	7.9	13.4	16.3	40.7	2.1	14.4	5.5	12.1	66.9	6.3	0	66.9	49.9	66.9	45.1	66.9	47.5	66.9
1	I17	3	RPA32	NA	Positive	11.9200968523002	57.0048426150121	5.68668432476732	416094.188861985	3933.51061149179	8.20581113801453	25.6682808716707	1.90470872514405	115087.748184019	2374.39036670365	413	2083821.3	85820.75	1828.04	313.4	40.7	2.9	16.7	12.1	40	0	14	6.8	9	65.4	9.9	21.3	65.4	51.3	65.4	43.6	65.4	46.7	65.4
1	I18	1	RPA32	NA	Positive	12.4891304347826	69.5570652173913	7.03269061218259	548899.679347826	4121.76590060294	9.32608695652174	29.8233695652174	2.02801308401844	142893.154891304	2541.2905230026	368	2499615	104186.1	2051.76	376.41	41.3	2.4	19.8	7.9	41	0	20.4	4.3	9.8	9.8	10.6	21.7	4.3	39.1	42.7	41.6	54.3	47	56.2
1	I18	2	RPA32	NA	Positive	9.21653543307087	41.5393700787402	5.82503056909957	307969.059055118	3224.60489776807	7.97244094488189	25.492125984252	2.31298842385382	130124.039370079	2571.15982679538	254	1867095.6	82330.83	1449.91	292.38	33.1	7.1	13.8	14.2	30.7	7.5	15.7	8.7	8.7	68.9	5.5	0	68.9	39.4	68.9	37	68.9	39.8	68.9
1	I18	3	RPA32	NA	Positive	12.9318181818182	72.801948051948	10.5639371753897	590790.035714286	4372.93184338288	8.03246753246753	24.4448051948052	1.99685314638244	107451.178571429	2410.39970632664	308	2661930.4	88096.56	2106.13	318.1	44.5	5.5	18.5	5.8	42.9	3.9	18.5	2.9	10.7	65.9	11	18.2	65.9	52.6	65.9	46.8	65.9	51.3	65.9
1	I19	1	RPA32	NA	Positive	11.7084639498433	69.0188087774295	10.7789801552926	563053.673981191	4495.78772948898	7.52664576802508	25.0376175548589	1.85375878161819	125385.094043887	2313.31451587069	319	2573887.2	101070.38	2171.75	344.17	44.5	0.6	19.7	6	45.1	0	18.5	1.9	13.2	11	12.9	17.9	4.1	39.8	38.9	44.5	49.5	48.6	51.1
1	I19	2	RPA32	NA	Positive	11.5272727272727	64.3878787878788	9.35089015412339	512483.872727273	3928.5779690054	7.43636363636364	24.8060606060606	1.65448949013017	124041.709090909	1993.36882434035	330	2232972.3	85783.8	1812.48	301.51	39.4	8.2	14.8	14.5	38.8	6.7	17.6	7.6	13.3	55.8	8.5	0	55.8	45.5	55.8	43.6	55.8	48.2	55.8
1	I19	3	RPA32	NA	Positive	11.9177215189873	69.1170886075949	11.019643028807	557548.256329114	4565.24063941082	7.4620253164557	23.7088607594937	1.91376064053837	109315.534810127	2295.89742741807	316	2374765.3	88067.66	2128.83	322.79	42.7	1.9	16.8	8.9	43.7	0	19.3	1.9	12.7	66.5	12.7	16.8	66.5	48.4	66.5	47.2	66.5	50	66.5
1	I20	1	RPA32	NA	Positive	11.8598130841121	63.6121495327103	6.96040520667973	492000.186915888	3740.89333672856	7.91822429906542	26.0584112149533	1.82296369300566	138914.08411215	2259.61901877085	428	2205896.7	92775.73	1741.61	330.72	38.8	13.8	15.7	16.6	39	3	17.1	13.8	8.4	9.8	9.8	26.9	4.7	37.6	37.6	39	47.9	41.8	50
1	I20	2	RPA32	NA	Positive	11.1069182389937	72.4056603773585	8.75672035209367	648438.72327044	4627.17692773917	7.54716981132075	24.7704402515723	1.70876578363237	121067.987421384	2136.85127482784	318	2668430.8	94190.98	2239.21	333.77	39.6	0.3	21.1	6.6	41.5	0	23.6	3.1	17.6	60.4	11.3	0	60.4	47.5	60.4	48.1	60.4	51.6	60.4
1	I20	3	RPA32	NA	Positive	8.10864197530864	48.3012345679012	8.73695664968156	426941.358024691	3596.98283154795	6.33086419753086	22.3333333333333	2.30096436647278	123777.397530864	2172.91474082784	405	1970637.1	89131.53	1668.58	331.16	33.6	21.2	18.5	24.2	31.4	18.3	19.8	23.7	9.1	56	8.6	36	56	39.8	56	34.1	56	38	56
1	I21	1	RPA32	NA	Positive	12.900293255132	73.6129032258064	11.1975427416489	598670.413489736	4890.87030656	8.2258064516129	29.2991202346041	2.43903410130142	166040.630498534	2705.14638965296	341	2534061.1	99160.4	2531.97	386.32	43.7	1.5	13.2	7.3	45.7	0.3	17.3	3.5	12.3	15.8	15	13.2	5.3	41.3	44.6	45.7	56.9	53.4	60.7
1	I21	2	RPA32	NA	Positive	7.7717206132879	42.2844974446337	5.62229708416302	340984.093696763	2694.51869807777	5.87052810902896	18.4838160136286	1.4312950141347	89899.6933560477	1732.33710787576	587	1566254.7	62594.71	1275.39	236.82	24.2	31.7	11.2	37.5	24.9	29.8	10.4	30.8	10.4	48.2	5.3	0	48.2	32.4	48.2	29	48.2	31.9	48.2
1	I21	3	RPA32	NA	Positive	11.191094619666	58.4842300556586	9.11937796727053	459231.634508349	3932.70944849825	7.22634508348794	23.5361781076067	1.80824126131682	115266.562152134	2285.9392237773	539	2199794.4	85676.12	1948.02	304.64	37.1	8.9	15.6	18.4	38.2	8.7	16.5	15.6	9.8	63.6	10.2	21	63.6	48.6	63.6	43.2	63.6	46.2	63.6
1	I22	1	RPA32	NA	Positive	9.39592760180996	51.9027149321267	5.95686546841978	387800.2760181	2910.93384667104	4.81447963800905	16.7126696832579	1.62461751519643	93599.963800905	1430.10248772615	442	1635156	67516.39	1267.5	247.4	29.4	33.5	10.6	30.8	26.2	29	9.3	27.1	7.5	7.7	6.1	41.2	2.3	30.5	26.5	32.6	31.4	35.3	31.9
1	I22	2	RPA32	NA	Positive	11.2360801781737	56.6926503340757	6.88692783043342	424983.572383074	3895.36488543649	7.27616926503341	23.6726057906459	1.91735575306404	111424.824053452	2164.70570733261	449	2084922.4	91567.75	1726.41	337.82	39.9	5.8	13.8	12	40.8	1.3	12.9	8.9	13.6	60.6	6	0	60.6	47	60.6	44.5	60.6	49.4	60.6
1	I22	3	RPA32	NA	Positive	12.5116279069767	58.421188630491	6.16623561954582	410603.196382429	3900.08521058673	8.35142118863049	26.7157622739018	1.91843542182608	124262.555555556	2343.69123700493	387	2099375.8	86699.4	1809.7	318.17	43.9	3.4	21.2	9.6	43.9	0	19.9	4.1	9.8	64.9	9.6	24.3	64.9	50.9	64.9	43.7	64.9	47.8	64.9
1	J03	1	ATR	NA	Positive	3.8011811023622	18.5846456692913	4.80269560835647	130673.972440945	2618.90552755181	2.21062992125984	12.6318897637795	1.83836653802899	100437.289370079	1617.80042177062	508	900348.3	99711.39	844.83	373.53	11.6	1.8	12.4	7.9	12	0	14.2	4.3	6.9	15.9	4.5	29.9	5.3	14	13.4	14.4	27	17.9	27.8
1	J03	2	ATR	NA	Positive	3.62273901808786	20.2144702842377	6.55117656658892	151785.904392765	2432.93877327595	2.34883720930233	13.6279069767442	2.06925232442745	123093.263565891	1720.22703996375	387	1029861.3	83311.17	860.45	300.83	13.7	2.1	12.1	9.8	12.1	0	14	7	10.3	49.4	2.3	0	49.4	23.3	49.4	19.9	49.4	22	49.4
1	J03	3	ATR	NA	Positive	2.80921052631579	14.2543859649123	5.13168966607536	106179.190789474	2252.45404321757	2.07894736842105	9.43640350877193	2.33585122757389	62142.399122807	1301.56100320262	456	844742	77077.12	755.48	286.45	10.3	2	8.8	12.1	8.8	0	9.9	12.7	6.4	38.6	3.9	36.6	38.6	23.2	38.6	13.2	38.6	14.7	38.6
1	J04	1	ATR	NA	Positive	3.89402173913043	16.7771739130435	4.31828772021024	98753.0570652174	2404.41542824849	2.1304347826087	8.08152173913044	1.58508495039488	47655.2255434783	1584.76995333182	368	875182.6	82556.28	766.78	309.81	10.3	2.2	12	14.4	9	0	12	12.5	6	12	3.8	30.7	3.5	13.6	14.7	14.4	28.3	18.5	29.1
1	J04	2	ATR	NA	Positive	3.51122194513716	15.9950124688279	3.21548282872833	102415.628428928	2359.76720432076	2.01745635910224	7.16209476309227	1.54717596929176	42083.8453865337	1419.74560897254	401	822532.3	83069.37	759.79	321.34	10.7	1.5	10.5	5.2	11.7	0	10.2	5.5	9.7	46.1	2.5	0	46.1	24.9	46.1	18.2	46.1	20.9	46.1
1	J04	3	ATR	NA	Positive	3.14250614250614	13.7616707616708	4.46501313501723	86322.8402948403	2415.77734687675	1.61425061425061	7.56265356265356	1.50394733749248	51374.2702702703	1398.37615324973	407	780282.2	74073.13	775.91	276.37	7.6	2.7	8.1	11.5	8.6	0	9.6	8.1	6.6	40.5	3.7	32.9	40.5	24.3	40.5	15.7	40.5	19.2	40.5
1	J05	1	ATR	NA	Positive	2.60927152317881	14.4083885209713	5.28276570165277	113300.236203091	2126.1075941469	1.33774834437086	7.03311258278146	1.51085021442289	55167.3818984547	1045.29499636348	453	727810.4	65142.51	801	266.96	9.1	25.8	7.5	29.1	10.6	23.8	8.2	23.4	7.7	9.3	4	44.4	2.2	8.8	8.6	9.7	21	14.8	22.5
1	J05	2	ATR	NA	Positive	3.61851015801354	18.4537246049661	6.31024241535147	128533.182844244	2617.43289148436	1.70654627539503	7.21670428893905	2.09575662543127	48627.0406320542	1378.61723069	443	918416.1	72094.97	904.98	264.71	12.4	0.7	7.4	7.2	12	0	10.2	6.5	11.1	44	2.7	0	44	28.4	44	22.1	44	24.6	44
1	J05	3	ATR	NA	Positive	3.53846153846154	15.5149572649573	4.99438110666613	104908.192307692	2526.82165359694	1.61965811965812	6.39102564102564	1.4336530566807	34632.405982906	1232.76676418234	468	838077.4	77724.56	846.77	279.23	11.8	2.4	7.7	10.9	12.6	1.1	8.5	8.8	8.8	39.5	4.9	32.7	39.5	26.1	39.5	16.5	39.5	20.3	39.5
1	J06	1	ATR	NA	Positive	4.05837563451777	23.8426395939086	5.69602308111741	187820.545685279	2875.40448870932	2.47715736040609	13.5609137055838	2.50085389815779	105443.682741117	1844.11579926437	394	1033607.2	98094.81	970.73	417.2	14	3.6	13.2	11.7	13.5	3	13.7	9.1	10.9	16.5	6.1	31.7	7.4	14.2	16.2	17.8	31	22.1	34
1	J06	2	ATR	NA	Positive	3.11042944785276	16.1472392638037	6.47629593439854	122753.701431493	2564.79448626081	1.88548057259714	8.01840490797546	1.48514495352918	48713.8773006135	1426.16158038254	489	846999.1	75820.25	877.67	276.51	11	0.8	9.4	6.3	11	0	12.5	4.1	12.3	41.7	3.9	0	41.7	19.6	41.7	18.6	41.7	19.8	41.7
1	J06	3	ATR	NA	Positive	3.34521575984991	14.9136960600375	4.5745544807657	96327.7842401501	2523.19217568713	1.4108818011257	4.93245778611632	1.26810318898214	24875.1369606004	1146.47833203438	533	776225.3	69543.52	810.94	260.43	9.9	3.4	8.6	19.5	11.8	0.8	9.8	16.1	7.9	38.3	4.5	32.1	38.3	25.3	38.3	16.1	38.3	19.1	38.3
1	J07	1	ATR	NA	Positive	5.02758620689655	22.6724137931034	4.24490847990815	141930.8	2665.34293586642	2.36896551724138	10	1.90672150143448	60790.5068965517	1760.80036303272	290	1053730.1	88353.99	950.79	326.19	17.6	2.4	12.4	14.8	18.3	0	13.1	6.9	7.2	15.2	3.4	31	4.1	16.9	15.5	18.6	34.1	21.7	34.8
1	J07	2	ATR	NA	Positive	3.5710843373494	17.8409638554217	4.92978347872162	125998.173493976	2677.31145865845	2.63855421686747	9.29638554216868	1.71303831137345	53008.6963855422	1751.14674654317	415	907793.8	84705.78	847.05	296.55	11.8	1.4	9.4	4.3	12.8	0	10.6	1.9	10.6	54.9	3.9	0	54.9	25.8	54.9	19.5	54.9	21.7	54.9
1	J07	3	ATR	NA	Positive	3.00276243093923	20.4005524861878	7.86155047216948	183027.044198895	2843.83861822418	1.51104972375691	5.88121546961326	1.37726706352092	36178.9751381215	1217.98659529118	362	1022445.9	66182.67	1127.77	258.6	11.3	2.5	5.5	18	13.5	0	7.5	14.9	12.4	40.3	8.6	36.5	40.3	21.8	40.3	18.8	40.3	22.1	40.3
1	J08	1	ATR	NA	Positive	3.58308157099698	22.3867069486405	6.94685286772459	175775.359516616	2913.11882623402	2.13293051359517	8.42598187311178	1.75479290851712	50898.3081570997	1532.9966460848	331	1017049.3	83788.12	1071.26	305.35	12.7	2.7	11.8	12.4	13.6	0.3	13.9	9.4	12.7	12.4	5.7	29.6	2.7	13.9	13.6	20.2	29	24.8	31.4
1	J08	2	ATR	NA	Positive	3.80397727272727	23.9204545454545	7.26038870968527	210231.389204545	2847.35783847242	2.89204545454545	10.4488636363636	2.38182197897476	59079.6335227273	1778.62809779494	352	1228216.7	86465.1	1078.91	320.89	17	2	13.9	8	14.8	0	14.8	4.5	12.8	55.4	4.8	0	55.4	28.1	55.4	24.7	55.4	27.3	55.4
1	J08	3	ATR	NA	Positive	3.19269102990033	15.4152823920266	4.98196197275931	106056.747508306	2543.45449882915	2.15614617940199	8.24252491694352	1.84053982029397	45867.4318936877	1580.59726581806	301	831520.9	78223.89	959.1	310.59	10	3	14	13	13	0	16.6	7	8.3	48.2	4.3	35.2	48.2	22.3	48.2	14.6	48.2	18.3	48.2
1	J09	1	STIM1	NM_003156	sample	6.70028818443804	34.8674351585014	4.62481029729651	259834.135446686	3442.38974058624	2.93948126801153	13.2795389048991	1.81176162328419	101360.956772334	1900.07760116543	347	1612962.6	123845.73	1433.43	434.63	27.1	3.2	12.1	7.5	27.4	0	13.8	1.7	8.4	16.4	7.2	26.8	6.9	25.9	17.9	30.3	32.3	36	34.9
1	J09	2	STIM1	NM_003156	sample	4.84697508896797	25.2918149466192	6.59085117067606	185634.661921708	3098.1586464772	3.29537366548043	13.6725978647687	1.67247760599781	87658.3950177936	1678.98812881262	281	1340374.8	91867.51	1205.46	325.5	23.8	3.9	12.1	10.3	25.6	4.3	13.2	8.2	11	51.2	3.9	0	51.2	32.4	51.2	28.5	51.2	32.4	51.2
1	J09	3	STIM1	NM_003156	sample	4.52258064516129	22.4	4.9713566551402	147238.587096774	2957.11679098408	2.68709677419355	8.92258064516129	1.63143141731124	42668.8032258064	1641.5767517887	310	1037929.8	81796.1	1065.14	314.5	17.7	0.6	12.9	8.7	19.7	0	15.2	6.5	10.6	53.9	4.8	26.5	53.9	31.3	53.9	24.2	53.9	27.4	53.9
1	J10	1	DICER1	NM_030621	sample	5.46216216216216	29.2567567567568	7.24446162401865	224995.548648649	3016.69234449784	2.74054054054054	9.84324324324324	1.58799508573078	55130.6324324324	1676.33695219827	370	1542407.4	94887.4	1233.3	353.32	24.3	1.6	14.3	5.9	21.1	0	16.2	5.7	7	13.5	5.7	30	3.2	19.7	14.6	21.6	31.4	28.6	34.3
1	J10	2	DICER1	NM_030621	sample	5.36968085106383	29.4281914893617	5.75661104376179	234355.781914894	3272.38860327452	2.94148936170213	11.2101063829787	2.05256368185378	67838.460106383	1897.2803112271	376	1526390.1	100388.77	1328.05	361.37	26.6	0.3	16.5	3.5	25.3	0	16.5	3.2	12.8	56.4	5.9	0	56.4	35.1	56.4	28.5	56.4	33.2	56.4
1	J10	3	DICER1	NM_030621	sample	4.87224669603524	22.374449339207	5.41642853469739	148660.480176211	2969.52258593397	2.59251101321586	10.1541850220264	1.91291308025329	60677.2224669604	1731.81312384263	454	1087621.2	83710.13	1050.42	300.6	20.3	1.8	16.7	13.4	17.8	2.6	16.7	13.2	9.5	49.3	6.6	28	49.3	31.1	49.3	22.7	49.3	28	49.3
1	J11	1	PASK	NM_015148	sample	6.42507645259939	26.8134556574924	4.94155573035255	167978.562691131	3078.24581896707	3.62691131498471	11.0519877675841	1.7013131286916	57412.4892966361	1999.95034670127	327	1383944	87773.54	1042.44	310.63	24.5	2.1	14.7	5.8	19.6	0.3	15	2.8	5.5	11	4.3	22.6	6.4	22.6	26	23.5	42.5	29.7	45
1	J11	2	PASK	NM_015148	sample	4.80730897009967	21.890365448505	3.84252701100652	131812.362126246	2855.95149386871	3.92358803986711	17.7774086378738	2.03317461638871	129284.132890365	1869.33032442883	301	1141946.7	84190.71	1005.6	305.89	22.3	1.7	11	7.6	21.9	0	11.3	10.3	11.6	54.2	2	0	54.2	31.2	54.2	24.6	54.2	28.6	54.2
1	J11	3	PASK	NM_015148	sample	4.73101265822785	25.9493670886076	6.80572034521808	199566.993670886	2886.36189266352	2.57911392405063	10.2658227848101	1.72507749502607	59455.2689873418	1673.41624895917	316	1223987.7	75800.93	1079.23	267.35	21.5	5.1	12.3	13.6	19	5.1	11.7	12.3	11.7	54.7	6	33.5	54.7	29.4	54.7	26.3	54.7	28.8	54.7
1	J12	1	EZH2	NM_152998	sample	7.44444444444444	38.5340501792115	7.7394366263832	274305.853046595	3566.91836096953	3.27956989247312	14.7311827956989	3.20050727316045	111124.806451613	2101.50925696564	279	1630622.2	101137.63	1448.28	374.88	33.7	3.6	12.5	10	33	0	16.1	3.9	10.8	15.4	6.1	24.4	6.8	28.3	21.9	31.9	41.9	40.9	42.3
1	J12	2	EZH2	NM_152998	sample	6.12903225806452	32.0469208211144	6.07484277134529	243296.217008798	3469.21234861496	2.78885630498534	10.941348973607	1.97460032882879	63587.3724340176	1924.17935279973	341	1468659	81909.42	1411.67	315.3	27.9	2.1	11.4	10.6	29.3	0	13.5	5.6	14.7	56.3	5.6	0	56.3	37.8	56.3	33.4	56.3	39.9	56.3
1	J12	3	EZH2	NM_152998	sample	7.58787878787879	34.269696969697	5.37804245148021	226390.287878788	3507.61922298567	2.90909090909091	9.22727272727273	1.58345375004523	47896.5787878788	1720.13835709573	330	1535118.9	79261.56	1251.65	269.38	30	0.6	10.9	10.3	25.8	0.3	11.8	9.1	7	57.3	4.8	20	57.3	43.6	57.3	34.2	57.3	40	57.3
1	J13	1	ATF7IP	NM_018179	sample	5.20565552699229	22.2879177377892	3.65837889013298	133158.033419023	2863.6154694228	2.68894601542416	9.47557840616967	1.57919172736471	59312.2442159383	1686.81957727576	389	1128520.1	90258.24	932.65	346.03	19.5	4.6	11.3	14.4	18	3.9	10.8	9.8	6.4	11.3	3.9	28.8	5.4	22.1	22.4	20.8	33.9	27.5	35.2
1	J13	2	ATF7IP	NM_018179	sample	7.09018567639257	31.0928381962865	4.32369364292949	209783.612732095	3285.41714958222	3.14058355437666	10.106100795756	1.25251542335605	52523.8090185676	1442.77842151172	377	1637549.1	81048.62	1301.32	279.96	30.8	1.1	10.1	5.8	29.2	0	10.1	5.6	8.8	48.3	3.4	0	48.3	40.1	48.3	34	48.3	38.2	48.3
1	J13	3	ATF7IP	NM_018179	sample	4.65374677002584	23.7984496124031	5.51441506231467	167744.444444444	2733.10874881833	2.49354005167959	9.57881136950904	1.30739413171645	60640.4935400517	1388.9837430141	387	1281628.9	88052.74	1058.91	320.27	25.6	2.6	13.7	13.7	24	2.1	14.2	14	7.2	40.6	5.4	39.3	40.6	30.2	40.6	24.8	40.6	31	40.6
1	J14	1	RB1	NM_000321	sample	5.16602316602317	22.0965250965251	4.70074910206062	142914.063706564	2936.68143996729	2.28185328185328	8.72586872586873	1.46672938688299	55486.7123552124	1552.15128270901	518	1147148.6	84924.74	1064.8	304.54	21.6	1.5	9.1	18.1	21.8	0	10.6	16.8	7.7	12.5	4.6	27.2	4.1	22.2	15.6	21	30.3	27.2	33.2
1	J14	2	RB1	NM_000321	sample	4.54942528735632	22.2735632183908	4.95300465824128	157709.452873563	3052.28047349638	2.6735632183908	9.6183908045977	1.73116771612749	56596.4988505747	1848.56422246201	435	1206166	78105.65	1145.64	285.41	23	2.5	9.4	10.1	21.4	0.7	12.4	7.4	9.7	55.9	4.8	0	55.9	34.9	55.9	27.4	55.9	32	55.9
1	J14	3	RB1	NM_000321	sample	5.59545454545455	24.4386363636364	4.16416748411349	160626.263636364	2810.65329059385	3.20454545454545	13.2318181818182	1.62119996222515	87716.7363636364	1695.3341304929	440	1263962.9	92192.07	1086.77	328.92	24.1	2.5	15.7	8.4	22.7	0.2	17	4.5	7	54.1	4.5	30.9	54.1	35.9	54.1	25.7	54.1	30.2	54.1
1	J15	1	RPA2	NM_002946	sample	12.3527607361963	67.4294478527607	5.97027027208471	515711.312883436	4288.71093575977	7.78834355828221	23.1441717791411	1.66578845562938	98789.4386503068	2055.25639632824	326	2310680.8	80940.59	1909.95	283.21	41.1	2.1	10.4	7.4	41.4	0	11	2.5	8.9	10.1	10.4	18.1	1.5	41.7	39.6	44.5	46.6	49.4	47.2
1	J15	2	RPA2	NM_002946	sample	11.5730337078652	65.1404494382023	8.97195728030947	527609.721910112	4481.11693246339	5.95224719101124	17.5337078651685	1.5487714831914	86448.4887640449	2191.33305322638	356	2465657.7	94567.8	2067.01	347.58	40.7	9	12.6	10.1	44.1	8.7	15.2	4.8	17.4	60.1	8.1	0	60.1	49.4	60.1	47.8	60.1	52	60.1
1	J15	3	RPA2	NM_002946	sample	12.7965517241379	69.651724137931	10.0881611207695	576302.45862069	4784.8977504324	6.70689655172414	20.0689655172414	1.71225621900037	92282.924137931	2121.9381255056	290	2581050.9	79869.38	2302.08	295.29	43.4	6.6	14.8	12.1	44.8	5.9	12.1	2.8	14.1	61	14.5	16.6	61	48.6	61	49.3	61	53.1	61
1	J16	1	RPS2	NM_002952	sample	5.03626943005181	25.2849740932643	5.96140484487088	163520.155440414	3194.29161428302	2.60621761658031	7.39896373056995	1.61046005055288	31817.5751295337	1670.66638095656	193	1175332.5	77071.55	1118.76	278.04	18.1	1	9.8	6.2	18.7	0	10.9	1.6	9.3	12.4	5.7	25.4	1	18.7	22.8	21.2	38.9	28	40.9
1	J16	2	RPS2	NM_002952	sample	5.78367346938775	31.9714285714286	7.93288561726761	277177.448979592	3683.35626796164	4.06530612244898	13.330612244898	1.73790089553654	69540.2530612245	1789.7763993353	245	1681394	80758.64	1681.96	316.83	33.1	2.4	13.5	8.2	32.2	0	15.5	5.7	13.5	55.5	7.3	0	55.5	39.2	55.5	35.1	55.5	39.2	55.5
1	J16	3	RPS2	NM_002952	sample	4.82327586206897	24.7456896551724	6.456923518899	186637.926724138	3088.33705750559	3.5301724137931	11.7801724137931	1.95784188704793	65681.3577586207	2052.92029832537	232	1244137.9	88352.4	1153.89	321.86	22.8	1.3	17.2	3.9	23.3	0	19	1.7	10.3	65.9	7.3	30.2	65.9	33.2	65.9	27.2	65.9	29.3	65.9
1	J17	1	ATR	NA	Positive	3.67335243553009	19.810888252149	6.18820372414551	143879.957020057	2883.01570194723	3.45558739255014	13.7879656160458	1.689916126292	84659.9340974212	1762.86417068856	349	953919.5	92813.21	933.5	336.79	12.3	2	16	5.4	12	0	16.3	4	9.7	13.2	5.7	28.9	4	15.2	20.3	18.3	36.4	21.8	40.1
1	J17	2	ATR	NA	Positive	3.77617328519856	17.3898916967509	4.30964414911712	112176.837545126	2610.91430870863	2.67509025270758	7.47292418772563	1.52192794116602	33821.5812274368	1765.56815108869	277	912634.8	83410.94	816.86	291.51	11.6	0.7	11.9	7.2	10.5	0	11.9	4	10.5	58.1	2.2	0	58.1	33.2	58.1	23.5	58.1	26.4	58.1
1	J17	3	ATR	NA	Positive	4.18684210526316	21.3578947368421	8.33777117972696	168659.615789474	2919.31964927173	2.46052631578947	8.23947368421053	1.71437492153118	42743.1684210526	1603.74700549623	380	1119925.2	80056.53	1185.19	299.56	14.7	2.1	10.3	8.7	16.8	0	11.1	5.5	9.7	51.3	6.8	29.2	51.3	27.4	51.3	19.7	51.3	24.7	51.3
1	J18	1	ATR	NA	Positive	3.75100401606426	17.8835341365462	5.51505172612412	123628.963855422	2405.86350390153	3.8714859437751	12.0562248995984	1.69814586154592	68038.2530120482	2137.92560406502	249	1045723.7	112475.08	890.46	399.71	12.9	1.6	17.7	4.8	12.4	0	20.5	1.6	6.8	9.2	3.2	32.1	6.4	11.6	30.5	13.7	40.2	17.7	44.6
1	J18	2	ATR	NA	Positive	2.76344086021505	12.4677419354839	3.80278158677615	69229.6962365591	2312.17099120936	3.14247311827957	10.8037634408602	1.79328918714626	57290.4784946237	1699.06736239988	372	723061	86350.85	657.26	313.28	9.4	3.5	15.3	8.6	8.3	0	16.9	4.8	10.5	53.5	1.9	0	53.5	22.3	53.5	16.9	53.5	19.4	53.5
1	J18	3	ATR	NA	Positive	3.14713896457766	22.3787465940054	8.83387038564725	217309.119891008	2767.93885977152	2.88283378746594	12.4632152588556	2.36106107703151	90742.5613079019	1755.65619818156	367	1235962.6	82420	1139.71	291.92	14.4	2.5	13.1	9	15	0	16.1	5.2	10.9	53.1	7.1	37.1	53.1	23.2	53.1	17.7	53.1	21.8	53.1
1	J19	1	ATR	NA	Positive	4.15	19.8527777777778	6.11706680638801	145642.363888889	3063.80555551993	3.02222222222222	13.3277777777778	1.82786464756037	85334.4305555556	1773.0041517217	360	1036554.3	101694.81	1102.15	379.61	13.9	1.1	12.5	8.1	15.8	0	14.7	4.4	8.9	13.6	7.5	26.4	5	16.7	20.6	20.3	34.4	24.4	37.2
1	J19	2	ATR	NA	Positive	3.73557692307692	20.0432692307692	5.23660072500381	153004.454326923	3016.15332929468	2.19230769230769	8.35817307692308	1.85928029435842	55048.1947115385	1633.78091984627	416	1007426.2	87466.01	1038.99	324.82	13.2	2.4	13	9.9	17.5	0	15.6	5.5	15.9	52.2	4.8	0	52.2	25.7	52.2	22.1	52.2	25.2	52.2
1	J19	3	ATR	NA	Positive	3.2325	14.9725	4.18855103718262	97239.3675	2485.40000758378	2.77	9.195	1.40524070077955	46811.295	1485.3025232992	400	807029.7	78693.95	801.57	278.39	10	2.2	11.2	9.2	9.8	0	12.8	9	7.8	49.8	3.5	30	49.8	26	49.8	14.8	49.8	18	49.8
1	J20	1	ATR	NA	Positive	3.22922636103152	14.7449856733524	4.46899092889447	99632.5014326648	2349.62855165252	2.30945558739255	8.91977077363897	1.60263896665503	49221.9283667622	1538.58558309462	349	829532.4	76726.04	856.8	303.28	10.9	2	7.7	6.9	10.9	0	11.5	3.4	6.9	12	4	35.8	2.9	11.7	18.9	11.5	35.8	14	37.2
1	J20	2	ATR	NA	Positive	2.16806722689076	12.6834733893557	4.78223605777353	107708.697478992	1953.60130282094	1.62745098039216	5.59103641456583	1.61473901183491	33956.9943977591	1478.27676824942	357	668504.4	73963.06	692.77	300.22	7.8	16.2	12.3	24.1	8.4	12	13.4	14.3	8.1	47.6	3.4	0	47.6	19	47.6	14.6	47.6	16	47.6
1	J20	3	ATR	NA	Positive	3.21551724137931	17.7557471264368	6.22078452025501	141981.709770115	2615.22927908954	2.69252873563218	11.3275862068966	2.49603605663209	74914.4885057471	1801.40828867714	348	937977.4	92623.67	952.46	351.08	11.2	2.9	16.4	4.3	11.2	0	20.1	0.3	10.6	55.5	5.7	36.8	55.5	26.7	55.5	20.1	55.5	24.1	55.5
1	J21	1	ATR	NA	Positive	3.54972375690608	21.2375690607735	6.55602519487203	170603.281767956	2812.19100631038	2.14088397790055	9.66298342541436	1.65022915354482	68329.8425414365	1542.45365464858	362	931275.2	83531.3	981.94	306.5	12.4	1.9	10.5	10.8	14.1	0	10.5	8.3	12.2	12.7	8.6	36.2	3.9	11.3	18	17.1	31.8	19.9	34.3
1	J21	2	ATR	NA	Positive	3.39	16.448	4.56236805879086	117562.234	2477.53200815877	2.338	8.532	1.47517237148062	49847.062	1551.05586922691	500	852118.6	81857.64	854.67	296.15	11.2	9.2	10.4	9	11	8.8	11.8	2.6	11.2	49.8	4.2	0	49.8	24.2	49.8	18.2	49.8	21.2	49.8
1	J21	3	ATR	NA	Positive	2.97373358348968	15.0900562851782	5.47344787695097	115903.932457786	2389.89473714315	2.39024390243902	9.94934333958724	1.82904253245147	67917.8930581614	1765.56498330047	533	784642.5	85605.6	875.8	333.06	10.3	9.9	13.1	7.1	10.7	10.3	15.9	2.8	8.1	52.9	5.3	36.2	52.9	21.2	52.9	13.5	52.9	16.7	52.9
1	J22	1	ATR	NA	Positive	2.70689655172414	15.3908045977012	3.8407819783848	116387.807471264	1971.92024711094	2.83908045977011	11.1781609195402	1.31216896982362	68050.1091954023	1319.51877039271	348	669277.1	70518.05	715.05	293.71	8.6	31.6	11.2	37.6	8	28.2	11.5	35.9	6.6	9.2	4.3	48.6	3.7	8.9	17.5	11.8	28.7	14.4	29.3
1	J22	2	ATR	NA	Positive	3.04545454545455	14.8877005347594	4.95984199324256	108268.697860963	2261.72856401007	1.9331550802139	8.87700534759358	2.05715303510793	60285.2860962567	1479.72518903676	374	737461.6	76951.38	757.02	285.68	8.3	13.6	12.3	13.6	9.6	7.5	12.8	5.9	9.4	42.5	3.2	0	42.5	24.3	42.5	15.8	42.5	19.5	42.5
1	J22	3	ATR	NA	Positive	3.55491329479769	16.9210019267823	4.47867654007112	118695.922928709	2267.67475590565	1.98073217726397	8.14065510597302	1.49358380076412	52219.6608863198	1263.71710946187	519	810527.6	70861.9	801.22	276.6	11.9	19.1	12.7	22	11.9	14.5	13.5	21.2	8.1	38.3	3.3	40.5	38.3	26.6	38.3	16.8	38.3	19.1	38.3
1	K03	1	OTNT	NA	Neutral	5.91435768261965	24.8715365239295	3.89254494302068	153363.156171285	2766.39138061965	2.79345088161209	12.0403022670025	1.50561250522758	82323.2947103274	1542.85902028352	397	1251835.6	93981.44	1097.91	347.29	24.9	1.8	10.6	6.3	25.2	0	11.1	5.5	6.8	13.4	4	33	5.5	24.9	17.6	24.7	28	29.2	29.5
1	K03	2	OTNT	NA	Neutral	4.9066985645933	21.8516746411483	3.49165066645299	144486.105263158	2755.50866232591	1.91148325358852	9.09569377990431	1.72674966279674	65740.2344497608	1448.86899634074	418	1116080.1	75996.47	971.4	287.81	21.5	2.2	10.3	7.9	23.7	0	14.1	6	8.1	47.1	2.4	0	47.1	33	47.1	28.9	47.1	31.6	47.1
1	K03	3	OTNT	NA	Neutral	4.56867469879518	22.0722891566265	4.8121691676638	152451.318072289	2829.9863118529	1.81927710843373	7.15180722891566	1.35403085069022	39509.1180722892	1279.65520741303	415	1129973.4	64972.33	1067.88	241.91	18.8	17.6	9.4	31.3	23.9	14	10.6	31.8	8.2	39	3.6	28.2	39	34.9	39	22.2	39	25.5	39
1	K04	1	OTNT	NA	Neutral	6.21696252465483	27.9072978303748	3.53336665368622	167058.91913215	2776.28819900801	2.3905325443787	10.1084812623274	1.77525092002006	64587.7278106509	1750.77433915234	507	1230179.7	92247.3	1096.47	357.27	25.6	13	12.8	15	25.4	11	15.2	12.4	6.5	15.2	3.6	33.7	6.7	25	14.8	24.9	29	29.6	32.1
1	K04	2	OTNT	NA	Neutral	5.17843866171004	25.1282527881041	4.08721771748854	182521.633828996	3029.6224064588	2.49442379182156	9.9275092936803	1.5086541332846	68183.1319702602	1737.34985731069	538	1316925	87370.88	1225.14	322.7	24.7	0.6	11.5	5	24.9	0	14.1	2.2	10	51.1	3.7	0	51.1	34.4	51.1	25.7	51.1	29.6	51.1
1	K04	3	OTNT	NA	Neutral	5.16498993963783	25.4486921529175	4.89997980968603	185556.319919517	2976.72569371221	2.62374245472837	12.8893360160966	2.06641887664275	89422.5070422535	1789.91070520754	497	1285316.6	91067.32	1135.1	342.52	23.3	3.6	14.5	14.5	25.2	0.2	15.9	9.9	7.6	48.5	5.8	30.6	48.5	35.2	48.5	24.3	48.5	28	48.5
1	K05	1	OTNT	NA	Neutral	5.2815734989648	25.6935817805383	4.00372269080624	183633.964803313	2904.68494230694	3.02691511387164	11.5051759834369	1.88079216582121	77690.7950310559	1883.73746312284	483	1412325.9	93734.39	1127.09	348.26	24.2	2.7	12	6.8	22.8	0	10.8	4.3	6.2	11.8	3.9	27.7	5	18.8	23.6	17.4	36.9	23	40
1	K05	2	OTNT	NA	Neutral	5.08474576271186	24.8571428571429	5.078272303925	168135.978208232	2920.74644970607	3.38498789346247	12.8958837772397	1.83783007327687	82691.0895883777	1938.82285036933	413	1184558.5	88849.82	1184.54	334.86	20.8	1.7	12.8	7.5	22	0	14.8	3.1	9.7	56.4	3.6	0	56.4	35.1	56.4	29.3	56.4	33.9	56.4
1	K05	3	OTNT	NA	Neutral	5.00409836065574	23.5491803278689	5.5757243591683	171601.467213115	2949.67227417512	1.85450819672131	6.83196721311475	1.36347969696549	41062.4856557377	1366.28606229788	488	1206598.6	71164.44	1150.57	260.89	24	3.1	9.6	12.3	22.1	2	10.9	9	6.4	42.8	4.9	31.1	42.8	32.2	42.8	23.4	42.8	28.7	42.8
1	K06	1	OTNT	NA	Neutral	4.736	23.6293333333333	6.20003310287019	186094.648	2948.69413569152	2.688	9.81333333333333	1.49623038236466	55436.512	1634.81601281226	375	1240363	77580.99	1123.52	283.5	22.1	2.7	8.8	13.1	21.3	2.1	10.7	12.3	7.2	11.7	5.1	29.1	3.5	18.9	19.5	18.1	32	21.9	34.7
1	K06	2	OTNT	NA	Neutral	4.78333333333333	25.7547619047619	7.74533299031722	208581.676190476	3112.32338318905	2.5	9.66666666666667	1.71302555744867	58546.4547619048	1781.03443577264	420	1456721.1	88655.06	1268.23	324.32	26.2	1	11.7	6.2	25.2	0	12.4	3.1	11	52.1	5	0	52.1	32.4	52.1	25	52.1	28.6	52.1
1	K06	3	OTNT	NA	Neutral	4.09390862944162	20.9619289340102	5.09458127821988	161523.926395939	2720.16065687938	1.79187817258883	8.08375634517767	1.70521418810842	57319.8984771574	1440.41689451136	394	1048932.4	65221.73	928.56	238.32	15.2	3.8	9.4	25.4	16	5.6	11.2	24.6	9.6	40.9	5.6	32.5	40.9	30.2	40.9	17	40.9	21.1	40.9
1	K07	1	OTNT	NA	Neutral	5.71555555555556	27.6733333333333	4.21033864502959	191405.502222222	3110.17722783341	2.42888888888889	10.3066666666667	1.47590172197689	60745.5577777778	1457.3358072715	450	1381599.7	82553.51	1221.74	300.32	25.8	1.8	12.2	14.2	25.3	0	11.6	12	6.7	12.2	5.8	28.2	2.7	23.3	14.9	23.6	28.7	30.2	31.3
1	K07	2	OTNT	NA	Neutral	5.56	24.435	5.34288372436474	160937.82	2873.51348969244	2.8425	11.3525	1.61971702996006	78001.895	1678.4404382394	400	1267355.9	73363.3	1023.08	267.17	25	10.8	8.8	16.8	21.8	8.8	10.2	16.2	8	52.2	3	0	52.2	34.8	52.2	26.5	52.2	29.5	52.2
1	K07	3	OTNT	NA	Neutral	3.36746987951807	19.1907630522088	6.00670811121186	158513.825301205	2553.24212172358	2.11646586345382	9.46385542168675	1.71602426376868	64743.765060241	1602.71607939924	498	999834.4	85477.36	967.41	321.04	14.5	3.6	12.4	13.1	14.3	5	14.7	12.2	7.8	47.6	5.8	35.1	47.6	26.1	47.6	16.5	47.6	20.3	47.6
1	K08	1	OTNT	NA	Neutral	6.58803986710964	38.5348837209302	8.59671583770818	313453.146179402	3836.5628864111	2.87375415282392	13.1627906976744	1.73183734281885	92918.7441860465	1711.09896527879	301	1695992.1	89108.91	1490.1	319.91	30.9	1.7	11.3	8.6	30.9	0	12	3	12.3	13.6	9.6	21.6	5.3	26.6	18.3	32.2	30.9	38.5	33.6
1	K08	2	OTNT	NA	Neutral	4.75765306122449	23.5382653061224	4.49289325433662	171762.239795918	2845.83308955443	2.19387755102041	8.23979591836735	1.39455541239973	51259.3341836735	1464.08264489672	392	1235327.6	75023.79	1113.82	271.34	24.2	0.8	8.9	6.1	23.2	0	8.7	4.6	7.4	47.2	4.1	0	47.2	32.7	47.2	25.5	47.2	31.1	47.2
1	K08	3	OTNT	NA	Neutral	4.20824295010846	23.0086767895879	5.7218468463844	177004.507592191	2905.24480703992	1.78091106290672	7.85032537960954	1.65245557346967	54009.1778741865	1529.81130800653	461	1114963.9	75237.56	1058.3	267.81	17.8	7.8	9.8	16.3	17.6	7.4	10.2	13.9	8.7	48.4	6.1	28.9	48.4	29.3	48.4	21.3	48.4	25.6	48.4
1	K09	1	RAD21	NM_006265	sample	5.58007117437722	35.0355871886121	6.91379532244428	274428.259786477	3863.61176356986	3.41281138790036	11.270462633452	2.02234102008243	61070.6725978648	1982.97684225288	281	1508755.3	93607.6	1419.74	342.81	25.6	1.8	12.1	7.8	26.7	0	13.2	2.1	14.6	13.5	9.3	23.1	3.6	21	28.1	29.9	44.8	38.8	47.3
1	K09	2	RAD21	NM_006265	sample	6.18429003021148	37.3383685800604	7.88123196350983	291777.359516616	3662.81135651018	3.73716012084592	13.6646525679758	1.67597477802427	91950.7734138973	1913.9810347475	331	1661623.7	104890.19	1424.48	397.54	29.9	1.5	16.9	4.5	27.5	0	17.8	2.4	18.1	60.7	6.6	0	60.7	36.6	60.7	38.7	60.7	44.7	60.7
1	K09	3	RAD21	NM_006265	sample	4.36134453781513	28.5294117647059	9.55598984146057	242622.537815126	3556.97564646972	2.37535014005602	8.52100840336134	1.36634865231184	50380.5154061625	1372.46077632303	357	1296480.8	82917.11	1491.86	310.54	22.7	3.9	11.5	12.3	23.2	0	12	4.2	17.9	44.5	10.4	31.4	44.5	30	44.5	27.2	44.5	35	44.5
1	K10	1	CUX1	NM_181500	sample	6.48445595854922	34.1450777202073	5.07298450866504	250754.849740933	3721.51354952874	2.90673575129534	12.5414507772021	2.03062448616204	89028.7020725389	2006.97253595069	386	1586205.5	95935.78	1571.21	363.2	26.9	1.3	15.5	9.8	31.3	0	19.7	4.4	10.6	16.8	8	21.2	6.7	23.3	19.2	29	35.5	37.6	37.8
1	K10	2	CUX1	NM_181500	sample	6.98675496688742	44.5562913907285	8.6527240664923	370539.748344371	4022.40091967605	3.6887417218543	14.1788079470199	1.99919979601227	85707.8344370861	1973.95945838895	302	1803476.9	85552.71	1792.65	325.3	35.4	2.3	12.3	7.6	38.4	0	14.9	1.7	15.6	58.6	7.6	0	58.6	42.1	58.6	39.7	58.6	46	58.6
1	K10	3	CUX1	NM_181500	sample	6.94571428571429	35.18	6.59457988660141	246265.842857143	3515.98376373667	2.67428571428571	11.3485714285714	1.76907123049893	79002.9085714286	1680.0131206983	350	1620234.6	82324.33	1396.69	298.05	30.3	1.4	10.6	12.3	32.6	0	11.7	8.3	9.7	51.1	5.1	20.6	51.1	37.1	51.1	28.9	51.1	36.6	51.1
1	K11	1	POLE	NM_006231	sample	14.7992565055762	67.1115241635688	5.2609891953567	418352.29739777	3668.17648957035	10.4684014869888	52.9814126394052	2.44909020673128	437809.360594796	3095.04042763789	269	1997071.1	108066.17	1467	365.91	40.9	2.6	23	5.9	34.9	0	23	2.6	5.6	17.8	5.2	17.5	13.8	42.4	47.2	44.6	57.2	49.1	60.2
1	K11	2	POLE	NM_006231	sample	12.2869822485207	57.7396449704142	8.06870300210876	422084.979289941	3750.40395433577	8.49408284023669	41.7544378698225	2.71893577230017	352730.124260355	2717.46209822414	338	2026656.8	98859.99	1572.53	342.95	36.4	1.2	20.4	4.4	29.3	0	18.9	3.3	10.4	70.1	6.8	0	70.1	47	70.1	45.9	70.1	48.8	70.1
1	K11	3	POLE	NM_006231	sample	11.8040345821326	54.5821325648415	6.56674664455123	420543.76945245	3869.96297951999	8.57060518731988	46.9827089337176	2.89791367219515	445614.04610951	2974.05831131223	347	2090317.2	120380.76	1683.27	407.64	34.3	3.2	30.8	8.1	32.3	2	29.1	1.4	9.5	52.4	9.2	23.9	52.4	47	52.4	38.9	52.4	45	52.4
1	K12	1	NCOA6	NM_014071	sample	5.02058823529412	35.3941176470588	7.5144978155197	331717.75	3681.21531039346	2.78823529411765	12.3117647058824	1.82648343491431	87603.9882352941	1822.685724251	340	1703895.8	93040.64	1643.01	359.13	25.9	1.2	11.5	10	29.4	0	15.6	6.5	13.5	12.6	10.6	27.4	5.9	22.1	17.6	25.9	32.4	33.8	35.3
1	K12	2	NCOA6	NM_014071	sample	5.45964125560538	28.067264573991	6.45170115955521	213005.448430493	3473.28641433097	2.6457399103139	9.23318385650224	1.61801976783915	56431.0470852018	1827.5480882691	446	1496605.1	91669.88	1442.13	337.27	27.6	2	11.7	8.7	29.1	0	13.2	1.6	13.9	52	6.1	0	52	35.9	52	30.7	52	37.4	52
1	K12	3	NCOA6	NM_014071	sample	5.38957816377171	27.1861042183623	5.83878130792326	192114.655086849	3462.26656111986	1.6029776674938	6.71712158808933	1.56731112754497	46446.5781637717	1435.25831670162	403	1151622.4	75863.83	1294.78	290.19	22.3	11.2	9.4	13.6	27	10.9	9.9	11.2	13.2	44.7	8.2	24.1	44.7	33.5	44.7	29.5	44.7	34	44.7
1	K13	1	APC	NM_000038	sample	3.87311178247734	23.4078549848943	5.79966044105618	201428.474320242	2889.18338132176	2.83987915407855	8.83987915407855	1.55500494368652	40759.2416918429	1600.45753846911	331	1246516.1	62479.49	1152.45	225.66	18.7	8.8	8.8	28.4	17.8	7.6	8.2	25.7	9.7	11.2	7.3	33.8	2.7	15.1	24.8	18.1	37.5	26	38.4
1	K13	2	APC	NM_000038	sample	5.5812356979405	27.8878718535469	4.93445861301878	196297.432494279	3079.38527034292	3.92448512585812	12.4988558352403	1.83135012248573	66167.1006864989	1915.08105977801	437	1341146.4	81604.16	1076.35	283.86	25.2	2.1	10.5	7.6	20.4	0.9	10.1	7.3	10.5	57.7	4.8	0	57.7	38	57.7	31.1	57.7	35.5	57.7
1	K13	3	APC	NM_000038	sample	4.20916905444126	19.1862464183381	4.42598738058179	127106.297994269	2454.32645046062	3.14899713467049	11.5071633237822	1.57369032677831	71135.1146131805	1658.17940958124	349	1151748.5	78937.28	876.78	269.88	17.5	2.3	10.9	10.9	15.2	1.1	12	12	5.7	49.9	3.4	36.7	49.9	29.2	49.9	18.9	49.9	22.9	49.9
1	K14	1	CREBBP	NM_004380	sample	5.4506329113924	25.2556962025316	4.61913668821491	166798.288607595	3181.5237595156	2.47848101265823	7.70379746835443	1.42412239685175	39914.1215189873	1583.92073685266	395	1168162.4	70184.69	1296.4	258.41	21.8	1.3	7.6	13.2	22.5	0	9.4	10.6	8.4	8.9	7.6	27.3	2.8	21.5	19.5	23.3	30.9	31.4	32.9
1	K14	2	CREBBP	NM_004380	sample	6.35106382978723	32.1560283687943	6.19794943267658	231556.585106383	3281.54710658619	3.59219858156028	12.113475177305	1.67686302120188	68477.9468085106	1945.36565554326	282	1599418.4	85908.11	1271.03	313.18	28.7	2.1	13.1	5.7	28.4	0	13.1	2.5	12.4	59.6	3.2	0	59.6	37.6	59.6	33.3	59.6	37.9	59.6
1	K14	3	CREBBP	NM_004380	sample	4.52090032154341	24.4244372990354	6.01208219299589	196988.967845659	3012.08962446361	2.90032154340836	9.43408360128617	1.57065255323494	50451.2411575563	1580.66808770064	311	1233604.4	68543.7	1212.96	259.48	21.2	8.4	10.6	19	21.9	6.4	10.3	12.9	9	49.8	6.8	29.3	49.8	29.6	49.8	22.2	49.8	27.7	49.8
1	K15	1	MGA	NM_001080541	sample	6.41780821917808	32.6506849315069	5.68784288882761	231122.123287671	3221.75187865735	3.32191780821918	10.9212328767123	1.52607586813803	58268.1712328767	1597.7279949553	292	1484521.2	86808.09	1175.71	321.09	22.9	3.4	11.6	9.2	21.9	0	15.1	7.2	6.8	8.6	6.2	25.3	3.4	24	22.3	27.7	34.9	32.5	35.3
1	K15	2	MGA	NM_001080541	sample	5.59810874704492	25.210401891253	4.7882285035016	174590.855791962	2860.60676241977	3.73049645390071	11.8983451536643	1.66735454781177	66218.7494089835	1949.58991814917	423	1327551.3	101810.31	1151.48	366.11	23.2	0.7	15.1	6.6	21.7	0	17.3	2.4	8.5	59.6	3.3	0	59.6	36.2	59.6	25.8	59.6	28.8	59.6
1	K15	3	MGA	NM_001080541	sample	6.17067307692308	26.6875	5.73815957084698	181210.694711538	3199.99767437234	3.39182692307692	14.0480769230769	1.76410123407274	96505.25	1772.77977227675	416	1389905.8	95726.29	1277.28	354.49	26	1.9	13.5	10.3	25.7	0.2	13.5	8.2	7	51	5.3	23.8	51	39.2	51	27.9	51	30.5	51
1	K16	1	CHEK1	NM_001274	sample	6.2911877394636	81.4980842911877	35.5256397841399	984236.471264368	5479.67722344684	7.23371647509579	57.1724137931034	8.31055336243583	604770.908045977	3537.38990076098	261	3846417.2	98720.62	3161.08	354	31	2.3	19.2	13	34.9	0.4	21.8	8.8	24.1	25.3	23	16.5	16.1	21.8	39.8	37.5	61.3	46.7	62.5
1	K16	2	CHEK1	NM_001274	sample	5.87892376681614	95.4618834080717	44.1003344419951	1207157.75784753	6142.84362365497	7.34529147982063	67.0493273542601	5.76765242624081	718525.147982063	3602.42321055731	223	4917353.4	108286.35	3645.5	395.16	36.8	0.9	26	4.9	40.8	0	29.1	1.8	31.8	71.3	25.1	0	71.3	37.7	71.3	45.7	71.3	53.8	71.3
1	K16	3	CHEK1	NM_001274	sample	5.71477663230241	103.202749140893	49.8920811583968	1348939.395189	6536.27584366745	8.04810996563574	69.8213058419244	8.97640719141622	720106.006872852	3513.30934969607	291	5313901.8	101206.69	4198.36	353.23	37.1	1.7	23.7	14.1	44.7	0.3	25.8	7.2	35.1	68	30.2	13.7	68	32.3	68	46	68	50.5	68
1	K17	1	OTNT	NA	Neutral	6.40974212034384	34.945558739255	5.85853270203984	276548.742120344	3247.52203607692	3.77077363896848	15.4212034383954	1.82865117127873	102107.767908309	1885.77366168855	349	1680343.3	103981.62	1552.94	380.05	29.5	1.7	14	5.7	29.5	0	16.3	2	8.9	14	8.3	31.2	5.7	27.2	22.3	24.6	35.8	29.8	38.4
1	K17	2	OTNT	NA	Neutral	6.38876889848812	31.9654427645788	6.52694951654652	235142.710583153	3512.62919833172	2.68682505399568	11.7948164146868	1.84726875899509	81950.1360691145	1824.22792676548	463	1476560.1	86048.29	1422.79	324.58	26.8	0.4	12.1	8.9	27.2	0	13.8	7.1	11.9	53.3	5.4	0	53.3	36.5	53.3	34.1	53.3	38.4	53.3
1	K17	3	OTNT	NA	Neutral	4.96514745308311	25.8471849865952	5.21789143979409	188893.670241287	2905.98701964302	2.39946380697051	12.8310991957105	2.53343719556499	106515.067024129	1703.17032020889	373	1228103.9	82505.99	1080.07	313.34	19.3	3.2	10.2	13.4	17.2	0	11.5	11.3	9.4	50.1	5.1	31.6	50.1	32.7	50.1	23.3	50.1	27.9	50.1
1	K18	1	OTNT	NA	Neutral	6.1892523364486	34.8504672897196	6.85258812470896	278447.018691589	3428.88690970343	2.31308411214953	9.21028037383178	1.75642375792619	62008.2453271028	1554.61286192576	428	1489261.4	91034.74	1467.3	359.74	27.3	8.9	14.3	11.2	29.9	6.3	16.4	8.9	10.5	12.4	8.6	29.4	5.6	25.2	18.2	27.3	30.4	32.2	32
1	K18	2	OTNT	NA	Neutral	4.53876739562624	24.0119284294235	5.72261752090909	182654.497017893	2814.99167223971	2.31809145129225	10.0934393638171	1.60014383024086	71172.7574552684	1425.93769595164	503	1158258.8	77993.72	1136.31	289.78	20.7	15.7	9.5	25.4	21.9	10.9	11.9	23.1	10.1	42.3	4.4	0	42.3	29.2	42.3	24.5	42.3	28.6	42.3
1	K18	3	OTNT	NA	Neutral	2.84418604651163	17.8651162790698	8.8729796780596	163083.069767442	2709.45081273164	2.1	9.15813953488372	1.89053384523695	63227.5674418605	1713.24495273185	430	954582.8	80940.91	1071.36	327.99	12.6	4.7	13.3	8.8	13.3	3.7	18.4	6.3	9.1	49.1	6	34.4	49.1	24	49.1	16	49.1	20.7	49.1
1	K19	1	OTNT	NA	Neutral	6.25168539325843	33.0134831460674	7.02335989524771	238424.085393258	3160.69115311921	2.67865168539326	11.8876404494382	1.71246000317961	83684.3685393258	1656.78307769267	445	1354163.8	84604.71	1227.55	315.07	24	13.5	12.6	18.4	25.4	9.4	13	15.5	9.7	12.8	5.6	28.1	4.7	25.6	17.1	27.2	31.5	31.9	33.5
1	K19	2	OTNT	NA	Neutral	5.24008810572687	30.2180616740088	6.28247501733592	253345.299559471	3313.6529499298	2.58370044052863	11.1784140969163	2.1140507853737	70051.7378854626	1929.68154629394	454	1586460.5	93020.72	1434.29	354.65	28	0.7	17	6.6	27.8	0	19.8	3.5	12.8	55.5	6.4	0	55.5	35	55.5	30.4	55.5	33.9	55.5
1	K19	3	OTNT	NA	Neutral	3.70132743362832	18.2345132743363	6.01945467503302	140827.030973451	2688.28120164863	2.36946902654867	8.48008849557522	2.14729783194545	44514.3672566372	1719.81084149188	452	927003.5	72819.08	1012.77	273.83	12.2	1.8	10.2	8	12.8	1.5	12.2	3.8	7.3	56.6	5.3	31	56.6	28.3	56.6	17.3	56.6	21.7	56.6
1	K20	1	OTNT	NA	Neutral	6.51449275362319	33.8164251207729	6.77601669359885	257385.43236715	3255.34883481184	2.83816425120773	9.98550724637681	1.35163481299413	53755.5797101449	1475.61876744167	414	1516486	80341.98	1453.5	294.52	27.1	2.9	13.3	14.5	28	1.4	15.7	9.2	8	10.9	5.8	28.7	3.6	26.3	16.4	28.3	28.5	34.5	29.5
1	K20	2	OTNT	NA	Neutral	5.59490084985836	26.6232294617564	6.24238399251537	192511.878186969	3309.98695372415	2.41926345609065	8.01983002832861	2.01231514558232	39949.4730878187	1734.18329845052	353	1332275.7	86341.38	1298.9	330.62	25.2	0.8	14.7	4.5	26.1	0	16.4	1.7	13.3	53.3	5.1	0	53.3	34.3	53.3	28.9	53.3	33.7	53.3
1	K20	3	OTNT	NA	Neutral	3.69585253456221	17.594470046083	4.57338676909901	123670.066820276	2420.5488238767	1.83640552995392	7.71658986175115	1.35705179273121	54766.7373271889	1270.9370119153	434	925327.8	75037.96	904.7	286.72	17.7	27.4	11.1	28.1	19.4	28.1	13.6	26.5	8.1	40.8	5.3	42.9	40.8	23.5	40.8	20	40.8	21.4	40.8
1	K21	1	OTNT	NA	Neutral	6.68484848484848	34.969696969697	6.40524174747601	253214.766666667	3401.38251463794	2.35757575757576	11.2424242424242	2.07981125102093	86026.803030303	1711.389193734	330	1464284.5	106061.36	1341.05	393.21	27.6	4.2	14.2	6.7	27	0	16.1	1.2	11.2	14.8	7.6	25.5	5.2	26.4	16.1	28.2	29.4	33	32.4
1	K21	2	OTNT	NA	Neutral	4.97491039426523	24.005376344086	4.88399134296876	173848.444444444	2816.97926449967	1.77060931899642	7.61827956989247	1.46284325095808	49033.8655913979	1396.72031882945	558	1193402.6	85994.3	1038.25	316.88	20.6	1.8	12.7	7.7	19.9	0	14.9	5.4	9.1	37.6	3.6	0	37.6	28.7	37.6	26.5	37.6	29.2	37.6
1	K21	3	OTNT	NA	Neutral	4.80155642023346	20.6322957198444	3.44268763035422	129260.105058366	2744.25375092261	3.03307392996109	12.0525291828794	1.69555241999962	78018.9027237354	1850.97698282816	514	1228757.9	97235.98	976.56	346.05	23.5	1.8	14.6	6.2	21.8	0	15.8	6	7.2	52.1	3.7	30.2	52.1	31.9	52.1	20	52.1	24.9	52.1
1	K22	1	OTNT	NA	Neutral	4.67617107942973	26.1873727087576	5.55896325962171	200568.405295316	3057.22945539118	2.36863543788187	9.90427698574338	1.8639106663245	63114.9450101833	1576.89194138874	491	1259062.7	91131.09	1163.28	332.74	21.8	2.6	15.7	7.7	19.8	0	16.1	4.7	8.8	13.4	6.9	29.5	4.5	18.3	16.9	21	30.8	26.5	32.4
1	K22	2	OTNT	NA	Neutral	5.54954954954955	27.5157657657658	5.81698059710606	200615.40990991	3077.84031198749	2.39414414414414	11.0292792792793	1.84869995288798	73494.222972973	1680.02442015064	444	1334872.8	85113.26	1328.22	304.03	29.7	2.5	14	11	29.7	0.2	14.4	9.9	11	48.4	3.8	0	48.4	34.7	48.4	28.8	48.4	33.3	48.4
1	K22	3	OTNT	NA	Neutral	5.75757575757576	32.8181818181818	8.3688216878187	261723.614718615	3055.61472383415	2.51298701298701	11.3160173160173	1.76649081059043	78078.5692640693	1587.31291501394	462	1462229.9	76982.05	1348.72	289.24	26	14.7	13.4	21.2	27.3	13.9	13.4	16.2	12.1	49.6	7.4	32.9	49.6	34.2	49.6	26.6	49.6	30.7	49.6
1	L03	1	RF	NA	Neutral	5.12987012987013	25.6688311688312	4.32483710511038	170695.142857143	2950.00080213203	2.06060606060606	10.9675324675325	2.30560526606956	80953.0476190476	1633.68653969669	462	1175676.4	85094.36	1143.78	326.38	18.8	2.8	10.8	9.5	19.9	0	11.7	4.3	6.1	18.2	4.5	27.1	6.7	20.1	12.3	20.3	28.6	25.5	30.1
1	L03	2	RF	NA	Neutral	5.09049773755656	27.2466063348416	5.30398603044089	208932.936651584	3333.39587916756	3.19457013574661	13.1561085972851	1.72902441195351	84719.443438914	1825.99608683209	442	1386273.1	93596.24	1286.45	341.25	26	0.5	12.7	6.1	24.9	0	14.3	2.5	12	51.8	7	0	51.8	36.9	51.8	29.9	51.8	35.5	51.8
1	L03	3	RF	NA	Neutral	4.61269146608315	20.2582056892779	3.39115796249947	123235.343544858	2500.30576142355	1.90809628008753	8.07439824945295	1.24817145657999	56760.1181619256	1258.13842576283	457	1056686	76136.99	842.83	267.18	17.3	2.6	10.9	17.3	15.8	3.1	11.8	19.3	6.6	36.8	2.8	32.8	36.8	30.2	36.8	19	36.8	22.3	36.8
1	L04	1	RF	NA	Neutral	6.24035608308605	33.1394658753709	6.01853576925153	243991.074183976	3646.25843742905	3.18991097922849	11.2314540059347	1.89342852856215	66735.7774480712	2143.23850435193	337	1637103.5	107285.49	1501.26	399.08	32.3	2.1	22.6	5.3	32.6	0	25.5	0.9	8.3	12.2	8	21.1	5.6	23.1	23.4	27	38.9	33.5	41.2
1	L04	2	RF	NA	Neutral	4.47045951859956	22.5864332603939	3.5953777677766	151287.295404814	2695.76826956266	2.81400437636762	11.6805251641138	1.66916052793514	71265.9562363239	1689.56894117957	457	1230637.4	93707.46	1042	353.7	20.4	1.1	16.6	5	23.6	0	21.4	2.2	8.8	48.6	2.4	0	48.6	31.5	48.6	23	48.6	28.4	48.6
1	L04	3	RF	NA	Neutral	5.00980392156863	25.0751633986928	6.76254324010156	181508.911764706	2995.25793821912	2.16013071895425	8.33986928104575	1.64406660602041	48950.3464052288	1495.21923247704	306	1275831.1	86770.62	1101.11	318.29	25.2	1	13.1	3.3	26.1	0.7	15.4	2.3	8.5	46.1	5.9	33.7	46.1	32.7	46.1	26.1	46.1	29.4	46.1
1	L05	1	RF	NA	Neutral	6.32666666666667	32.8777777777778	6.68144478505581	251779.082222222	3575.09931533959	2.74222222222222	12.2644444444444	1.77808380455336	87011.9888888889	1788.0007790494	450	1658945.6	102864.03	1412.86	367.58	27.3	1.6	12.7	8	27.3	0	13.6	3.8	10	15.6	8.2	22.2	6.4	25.8	18.2	26.2	30.4	32.7	33.6
1	L05	2	RF	NA	Neutral	3.36655948553055	16.2122186495177	3.01794836484781	111967.549839228	1893.19332665667	2.12540192926045	7.92282958199357	1.07000468254468	50301.7974276527	1213.28922080479	622	807860.1	70090.82	717.56	282.24	15.4	31.5	10	36.2	13.5	22.8	12.4	23.2	5.8	34.2	2.1	0	34.2	19.9	34.2	18.3	34.2	20.7	34.2
1	L05	3	RF	NA	Neutral	4.72413793103448	23.2758620689655	5.27155347921416	164887.878296146	2830.82471700774	2.05882352941176	8.46653144016227	1.68807086959517	51717.4097363083	1475.25215740818	493	1166025.6	83844.92	1106.21	299.1	21.3	1.8	11.6	5.9	19.1	0	12.6	5.1	7.9	44.6	5.5	34.7	44.6	33.3	44.6	23.5	44.6	27.6	44.6
1	L06	1	RF	NA	Neutral	5.85406698564593	29.1196172248804	5.27803922111674	210117.815789474	3243.43120929414	2.07894736842105	8.06698564593301	1.40177906673432	50075.9928229665	1496.75792112283	418	1422598.9	83871.51	1216.22	309.83	27	1.7	11	8.9	25.4	0.2	11.5	8.6	7.9	12	5.5	25.1	4.3	23.9	12	24.6	25.6	30.4	28.5
1	L06	2	RF	NA	Neutral	4.57986870897155	27.1772428884026	5.6467598856207	229002.161925602	3113.70994486321	2.62363238512035	10.6870897155361	1.70727063031078	73582.6958424508	1685.90493666264	457	1382675.2	85260.4	1260.14	328.47	22.1	1.8	12.7	11.8	24.1	0	14.9	11.4	12.5	46.2	5.3	0	46.2	29.1	46.2	23.9	46.2	29.1	46.2
1	L06	3	RF	NA	Neutral	4.7741935483871	22.3284457478006	4.58817615425476	160228.302052786	3084.61546485306	2.3841642228739	9.02932551319648	1.62226943890119	57925.1348973607	1687.56882237621	341	1348311.3	99848.47	1136.43	372.73	23.5	1.2	12.6	5.6	23.2	0	12.6	2.3	10.9	47.2	6.7	28.7	47.2	30.5	47.2	20.2	47.2	27.3	47.2
1	L07	1	RF	NA	Neutral	5.36579572446556	24.3871733966746	3.59758496421497	153409.199524941	2894.0090631789	3.00712589073634	13.5106888361045	1.75044576006863	86449.6817102138	1816.86622456573	421	1272440.5	95056.09	1038.08	344.25	23	1.2	15.2	5.5	24	0	16.9	5.2	6.4	17.3	2.6	27.1	5.7	20.9	18.3	20.7	31.4	25.7	33.5
1	L07	2	RF	NA	Neutral	2.94339622641509	17.7966457023061	4.68675321400356	139689.475890985	2270.6245031276	1.82809224318658	7.45702306079665	0.99744093828798	52078.5450733753	1012.85656559682	477	1160681.9	66296.36	1022.46	267.34	16.4	21.2	8.6	26.8	17	14.7	11.5	18.9	11.9	30.6	3.8	0	30.6	20.3	30.6	18	30.6	21.2	30.6
1	L07	3	RF	NA	Neutral	5.82972972972973	28.0081081081081	6.30035599450121	198068.821621622	3112.88031426085	2.85135135135135	13.8459459459459	1.69910227608327	106219.754054054	1830.26395177606	370	1424097.4	96923.18	1233.59	362.74	25.7	2.7	14.6	17.6	24.3	1.1	14.9	15.7	8.9	50.3	5.1	29.5	50.3	35.9	50.3	29.5	50.3	33.5	50.3
1	L08	1	RF	NA	Neutral	5.33127572016461	25.940329218107	4.83051142789741	188113.606995885	3027.16890093054	2.76954732510288	11.9958847736626	1.66829810795695	83184.7798353909	1874.16079789402	486	1413152.4	99740.55	1153.52	360.58	26.5	2.3	15	4.3	25.7	0	16	0.6	7.8	14.8	5.6	29.2	5.3	18.3	18.1	20.6	32.1	24.9	34.8
1	L08	2	RF	NA	Neutral	4.32326283987915	20.5619335347432	4.92052585913382	142937.18429003	2910.93872971403	2.6797583081571	9.89425981873112	1.6383052692223	55983.5075528701	1729.45483847133	331	1185321.9	85775.46	1113.38	315.94	21.8	0.9	11.5	6	20.5	0	13.6	3.3	10.9	53.8	3.6	0	53.8	31.4	53.8	26	53.8	30.8	53.8
1	L08	3	RF	NA	Neutral	5.26511627906977	24.4209302325581	4.39187054313904	166312.839534884	2956.16267880917	2.04186046511628	7.9093023255814	1.45298980369587	46939.9720930233	1483.87745654062	430	1237199.6	79239.08	1078.2	285.94	24	8.6	14	10	24.7	9.8	14.9	8.6	9.1	44.4	4	27.9	44.4	38.6	44.4	25.8	44.4	31.4	44.4
1	L09	1	PIGN	NM_012327	sample	5.38369304556355	23.4988009592326	4.89643323079509	155835.618705036	3170.98753952573	2.54676258992806	9.88729016786571	1.69707937401624	60040.1918465228	1694.7037289546	417	1283974.5	96694.66	1211.31	373.45	25.2	4.1	12.9	11.5	25.4	0	14.4	7.4	6.7	14.4	4.6	25.7	5.3	21.8	18.5	24.7	31.7	30.7	33.8
1	L09	2	PIGN	NM_012327	sample	6.06290672451193	24.9023861171367	3.65807357505144	152650.060737527	2935.79027943654	1.94360086767896	6.50976138828633	1.51832627554772	32524.2885032538	1400.65822557664	461	1175599.6	73264.24	1015.26	267.8	22.8	1.7	6.7	7.6	22.3	2	7.4	2.6	9.3	44.7	3.3	0	44.7	38.8	44.7	29.1	44.7	32.1	44.7
1	L09	3	PIGN	NM_012327	sample	5.06222222222222	24.5511111111111	5.60411805512231	173477.791111111	2820.80303061453	1.99777777777778	7.65777777777778	1.69021889095883	42448.2066666667	1484.14809932228	450	1167825.7	67750.34	1074.49	250.76	22.2	8	8.9	26.2	20.2	7.3	11.3	25.3	6.4	45.6	5.8	31.8	45.6	33.6	45.6	24.4	45.6	27.8	45.6
1	L10	1	ERCC5	NM_000123	sample	5.59408033826638	28.0570824524313	5.15122256769974	197794.095137421	3108.60742145312	3.32980972515856	17.3784355179704	2.05186856827636	143240.105708245	2070.11201350454	473	1389792.1	111643.08	1198.15	421.06	23.3	2.7	19.2	9.3	23.5	0	23.5	4.7	6.8	16.3	4.7	25.8	8.7	19.9	20.9	22.2	34.5	26.6	38.7
1	L10	2	ERCC5	NM_000123	sample	5.3741935483871	31.2860215053763	6.91732018469852	260666.56344086	3453.97569999752	3.3010752688172	12.5075268817204	1.92996298377533	75277.823655914	2044.79329116163	465	1471979	88623.82	1368.72	323.18	24.5	1.5	13.8	5.2	26.5	0	15.9	2.8	14.2	57	6.7	0	57	35.3	57	33.1	57	36.8	57
1	L10	3	ERCC5	NM_000123	sample	5.67016806722689	26.9936974789916	5.67642301362556	190789.401260504	3108.5330035785	2.84873949579832	12.1617647058824	1.73509904503017	83757.2668067227	1779.98923508532	476	1281396.7	93934.23	1224.29	361.68	25.4	5	14.3	18.9	25.4	4	15.3	15.1	8.8	48.7	6.1	27.9	48.7	34.9	48.7	24.8	48.7	29.6	48.7
1	L11	1	PHF6	NM_032335	sample	4.10961968680089	22.8031319910515	5.66377289918165	187080.431767338	2541.29414380742	1.77628635346756	8.99328859060403	1.73672373660008	67034.1230425056	1345.17343548587	447	1205227.4	71097.23	1129.42	277.62	19.7	17.2	6.9	20.4	19.5	9.2	7.6	17	8.7	11.4	6	44.1	5.1	16.8	11.4	18.8	22.6	23.9	24.8
1	L11	2	PHF6	NM_032335	sample	5.25581395348837	31.1046511627907	7.95209567430575	270316.218023256	3045.56090920383	2.44476744186047	7.84593023255814	1.31608326529025	41521.1569767442	1390.348931158	344	1553931.6	67243.88	1304.39	233.86	27.3	4.1	5.2	14	25.3	3.2	6.1	14.5	13.4	48.5	5.8	0	48.5	28.5	48.5	26.2	48.5	30.5	48.5
1	L11	3	PHF6	NM_032335	sample	5.77094972067039	27.4860335195531	4.84032659187893	194113.335195531	3090.18406003529	2.8268156424581	11.0055865921788	1.89259598311233	69409.9525139665	1825.48252417812	358	1375354.6	95967.11	1254.86	343.2	27.1	2.2	11.5	7	25.4	0	11.7	1.4	9.2	57	6.4	30.7	57	35.8	57	28.5	57	33	57
1	L12	1	BLM	NM_000057	sample	5.88690476190476	30.5892857142857	5.99264593164421	231993.645833333	3452.43181975437	3.83333333333333	14.4285714285714	2.25903621793025	91493.8244047619	2098.84808782679	336	1458966.6	94650.27	1413.98	334.17	27.1	2.7	14.3	9.8	25.6	0.9	13.4	7.7	8.3	12.2	8.6	24.4	5.1	24.1	23.8	27.4	38.4	33.6	40.2
1	L12	2	BLM	NM_000057	sample	6.00238095238095	27.2738095238095	5.30516313951293	195084.116666667	3440.56490849887	2.55	10.9404761904762	2.26518079754189	81682.1357142857	2212.26409761177	420	1511349.5	109640.74	1369.62	394.91	28.6	1.4	17.6	3.6	26.4	0	19.8	0	11.4	56.2	6	0	56.2	38.1	56.2	32.1	56.2	38.1	56.2
1	L12	3	BLM	NM_000057	sample	5.18032786885246	25.4824355971897	5.34578352832539	193250.831381733	3306.01566442092	1.62529274004684	6.41451990632318	1.41214759369794	45493.8946135831	1674.34242477742	427	1463886.6	98074.2	1260.72	364.12	25.8	2.3	21.5	6.1	24.1	0	25.1	1.6	9.4	43.3	6.6	30.4	43.3	32.1	43.3	23.9	43.3	31.1	43.3
1	L13	1	ARID1A	NM_006015	sample	5.08991228070175	21.4232456140351	2.97525799905897	137964.949561404	2536.48877424345	2.73026315789474	11.2587719298246	1.60961909499608	76357.4649122807	1684.41138434843	456	1145664.1	77191.7	893.96	284.97	20.6	18.6	11	25.2	18	16.2	12.3	27.9	4.2	13.6	3.5	37.3	5.7	21.5	18.2	21.1	30.9	25.4	32.5
1	L13	2	ARID1A	NM_006015	sample	6.32352941176471	31.4385026737968	7.68006871054128	228854.280748663	3754.24936744931	3.37700534759358	10.6818181818182	1.61444692451028	51915.9331550802	1837.63599364109	374	1501235.5	76246.12	1379.68	266.63	30.5	0.3	10.4	4	27.8	0	11	5.6	12	62.8	5.9	0	62.8	45.2	62.8	36.4	62.8	42.2	62.8
1	L13	3	ARID1A	NM_006015	sample	5.37668161434978	24.652466367713	5.44810028267279	173151.278026906	3192.86559135506	2.83183856502242	10.8273542600897	1.92975332270581	71757.8542600897	2041.04836524922	446	1284191.1	85147.98	1182.5	313.46	26.5	1.3	11.9	8.5	24.2	0	13	6.7	9.4	60.1	5.6	28	60.1	36.5	60.1	26.9	60.1	32.1	60.1
1	L14	1	EZH1	NM_001991	sample	5.06481481481481	25.6944444444444	5.3963077137043	188426.314814815	2855.39693108646	3.02777777777778	10.3888888888889	1.488694018857	53181.7469135802	1561.93914880667	324	1302054.9	81919.79	1135.75	293.24	21.3	3.1	9.6	6.2	19.1	0	11.1	1.2	6.5	11.4	5.6	29.9	2.2	19.8	18.2	22.2	33	28.1	34.9
1	L14	2	EZH1	NM_001991	sample	4.76354679802956	23.0024630541872	4.67788717733787	160999.884236453	2601.45741477642	2.74384236453202	10.7832512315271	1.63093491695605	65792.1157635468	1724.56914952342	406	1175407.8	83472.02	1016.71	304.81	18.7	1.5	11.6	4.9	17.2	0	16	2.5	6.9	50.2	2.5	0	50.2	31.5	50.2	24.9	50.2	27.1	50.2
1	L14	3	EZH1	NM_001991	sample	4.72727272727273	18.2517482517483	3.11017785095276	101239.247086247	2513.1962008074	2.76223776223776	9.52680652680653	1.50887866253895	52545.6223776224	1622.63360877871	429	1068753.6	85928.5	884.46	309.23	19.3	2.3	13.5	6.8	17.5	1.4	14.7	6.3	6.5	45.2	2.3	32.2	45.2	30.1	45.2	18.6	45.2	21.4	45.2
1	L15	1	ARID2	NM_152641	sample	4.59016393442623	18.07962529274	3.74023694875749	103615.763466042	2488.69752737464	3.31615925058548	15.2833723653396	1.71812938922032	111375.653395785	1923.15839042689	427	1104218.6	111606.49	906.79	397.21	21.3	1.9	18.3	4.7	16.6	0	17.1	2.3	6.1	13.8	2.1	34.4	6.6	19.2	20.1	17.3	33	20.4	34.4
1	L15	2	ARID2	NM_152641	sample	4.62244897959184	22.1122448979592	4.30527052008731	140601.227891156	2842.95165271076	5.25510204081633	21.4659863945578	2.22760858646806	143735.989795918	2193.69745697115	294	1097427.9	115615.75	872.9	380.82	18	1.4	17.7	4.8	17.7	0	17.7	4.4	12.6	58.5	5.1	0	58.5	29.6	58.5	26.2	58.5	31	58.5
1	L15	3	ARID2	NM_152641	sample	3.81299212598425	20.761811023622	5.50792722139222	169279.05511811	2973.2823994546	4.04330708661417	18.5846456692913	2.23338007440014	140737.875984252	2196.38803977523	508	1209605.4	121595.03	1106.04	409.86	18.7	3	19.3	7.7	16.5	1.2	19.3	4.3	10	54.1	6.5	32.3	54.1	26.2	54.1	19.7	54.1	24.4	54.1
1	L16	1	FLT4	NM_002020	sample	5.87272727272727	27.7766233766234	5.82607534142665	189179.976623377	3406.96545573581	2.88311688311688	12.6077922077922	1.96171810486913	94129.7324675325	1974.61446923408	385	1296175.8	100748.37	1264.47	392.2	27.3	2.1	16.4	7.8	29.1	0	19.2	2.3	9.4	14.3	7	22.6	4.9	24.9	21.6	25.7	36.4	31.4	38.2
1	L16	2	FLT4	NM_002020	sample	5.03225806451613	29.5745967741935	6.8769868941115	245223.893145161	3323.04975431238	3.64717741935484	13.7116935483871	1.7187319468949	84011.1310483871	1920.86779103025	496	1581919.6	98513.13	1333.27	347.73	29.6	0.8	16.3	5.6	28.4	0	17.5	4	11.7	56.5	4.4	0	56.5	34.3	56.5	29	56.5	34.3	56.5
1	L16	3	FLT4	NM_002020	sample	6.24022346368715	29.2932960893855	5.55521130632434	197063.187150838	3370.53851239572	3.02513966480447	10.9245810055866	1.68093450794397	65435.8212290503	1768.91756576416	358	1301278.4	92908.02	1264.31	324.82	25.1	0.8	14.5	9.2	23.7	0	15.1	5	11.5	55.3	5.3	23.7	55.3	40.8	55.3	32.4	55.3	37.4	55.3
1	L17	1	RF	NA	Neutral	5.03579952267303	22.6491646778043	4.0639204093403	135842.553699284	2702.57208360704	2.06682577565632	7.66587112171838	1.42850776752441	49285.3985680191	1369.45291162512	419	1113525.4	81017	1050.79	308.21	22.4	9.5	9.8	19.6	21.7	9.1	12.4	21	7.6	9.5	4.1	35.6	4.1	20.3	14.6	20.5	25.8	27.9	28.2
1	L17	2	RF	NA	Neutral	5.51226158038147	27.0272479564033	5.48128499415	194368.57493188	3209.0434847389	2.92370572207084	10.41689373297	1.64713094022469	60150.7656675749	1663.33344323695	367	1330867.3	89346.37	1262.77	329.89	25.1	1.4	13.1	6.8	25.3	0	15.5	3.5	12.3	54.2	4.6	0	54.2	36.5	54.2	31.3	54.2	34.1	54.2
1	L17	3	RF	NA	Neutral	4.57857142857143	20.8089285714286	3.9033052505256	127006.051785714	2478.59245464485	1.94821428571429	7.93928571428571	1.31074962654144	55448.9410714286	1325.64411114151	560	911157.3	68530.87	807.7	256.78	17.9	22.1	9.5	34.8	17.7	21.1	10	35	8.2	39.3	3.6	37.9	39.3	29.8	39.3	22.1	39.3	26.1	39.3
1	L18	1	RF	NA	Neutral	5.11699779249448	24.8631346578366	4.04283127346638	161196.039735099	2620.27937582463	2.55187637969095	10.4613686534216	1.52447377975246	70223.0529801324	1525.15844270149	453	1072846.1	83813.69	986.05	318.2	19.2	26.9	16.1	28.9	20.3	26	16.8	28.5	7.7	10.6	4.2	38.9	5.1	20.8	15	20.5	26.9	27.4	28
1	L18	2	RF	NA	Neutral	5.32894736842105	28.5157894736842	5.97263932372776	221342.471052632	3215.27202409105	3.31578947368421	12.6342105263158	2.05272784439129	79361.352631579	2035.48959502442	380	1333106.5	89767.38	1263.29	331.29	24.2	2.1	14.2	13.2	23.7	0	15.3	10.8	15	62.4	4.7	0	62.4	32.9	62.4	29.7	62.4	32.9	62.4
1	L18	3	RF	NA	Neutral	4.77099236641221	26.0788804071247	6.74823731907279	195737.519083969	2795.07987500099	2.17811704834606	10.2900763358779	1.75172437001615	72376.4580152672	1597.71591292225	393	1222652.8	94038.53	1122.31	345.59	20.1	3.6	14.5	7.1	19.8	3.1	16.8	4.3	8.1	48.6	5.1	37.2	48.6	29	48.6	23.2	48.6	28	48.6
1	L19	1	RF	NA	Neutral	5.86605080831409	26.4503464203233	3.81056590618133	166642.378752887	3029.92763276239	2.51501154734411	11.1224018475751	1.72072669536863	73440.1986143187	1650.77477129067	433	1249581.6	103549.95	1091.92	383.71	23.6	1.2	13.6	6.7	24.7	0.2	16.4	3.7	6.2	15.7	5.1	25.4	4.4	21.9	16.2	22.6	30.7	29.3	32.8
1	L19	2	RF	NA	Neutral	5.21065989847716	25.3172588832487	6.12614994518946	179227.454314721	3205.40878991105	3.01522842639594	11.6548223350254	1.60144237215951	75178.1497461929	1748.03117819484	394	1268805.8	86210.07	1251.94	329.52	24.6	1	16	9.6	27.2	0	19.3	7.6	13.2	50.8	4.3	0	50.8	33.8	50.8	31.7	50.8	35.8	50.8
1	L19	3	RF	NA	Neutral	4.40512820512821	26.9128205128205	7.54469785624335	229506.571794872	3071.02408716479	2	9.69230769230769	1.75975678707394	65644.1820512821	1447.38103151991	390	1345201.7	79546.98	1401.54	302.27	23.1	1	12.3	10.3	24.6	0	14.4	5.9	11.3	43.3	7.4	34.6	43.3	27.9	43.3	25.1	43.3	29.7	43.3
1	L20	1	RF	NA	Neutral	4.13199105145414	24.8635346756152	7.75844112948692	204772.662192394	2884.62791132249	1.94630872483221	9.23713646532438	2.1278736358299	70720.1856823266	1499.83287072927	447	1141711.9	94298.37	1220.53	381.05	22.1	9.6	13.2	21.7	19.7	7.6	15	18.8	10.1	13	5.8	35.3	4.3	17.9	14.5	22.4	26	27.3	26.8
1	L20	2	RF	NA	Neutral	5.38482384823848	33.0650406504065	8.07473958275818	281073.98102981	3633.12960569226	2.65582655826558	10.7154471544715	1.69915027226395	68580.891598916	1710.62952287837	369	1540368.8	91189.43	1551.12	335.63	27.9	0.5	14.4	4.9	29	0	19	1.4	14.9	50.1	7.6	0	50.1	35.8	50.1	33.3	50.1	37.9	50.1
1	L20	3	RF	NA	Neutral	5.70224719101124	34.8623595505618	9.02627065617316	301500.224719101	3250.5246240084	2.18258426966292	9.42696629213483	2.14045037661006	60751.8314606742	1522.53305783569	356	1643404.7	93746.85	1475.1	345.57	28.9	2	16.9	7.6	28.1	0	18.8	2.5	11.5	46.9	7.6	31.7	46.9	30.6	46.9	25.8	46.9	31.5	46.9
1	L21	1	RF	NA	Neutral	5.65945945945946	32.427027027027	6.74662207407238	265161.805405405	3232.77640873902	2.32702702702703	9.37567567567568	1.63459764582752	57337.0864864865	1523.89472890879	370	1410111	88898.03	1497.44	354.31	22.2	7.8	12.7	13.5	25.1	3.2	12.4	8.6	10	15.1	8.6	32.4	3.2	20.8	13.5	24.6	29.5	31.1	31.4
1	L21	2	RF	NA	Neutral	5.65156794425087	27.1289198606272	5.3518634280868	181717.442508711	3410.5459436787	2.63763066202091	11.8432055749129	1.92288656577163	79844.3832752613	1655.51593371169	287	1310154.9	92889.64	1291.98	340.44	25.4	1.4	15.3	8.4	29.6	0	18.1	4.2	16.7	50.5	4.2	0	50.5	39.7	50.5	31.7	50.5	37.6	50.5
1	L21	3	RF	NA	Neutral	4.44517543859649	23.5877192982456	5.81795046923536	181395.835526316	3069.76987642038	2.58114035087719	11.6973684210526	1.95399505042647	86813.2587719298	1838.33338634627	456	1295158.5	88671.01	1173.37	323.64	23.2	0.7	14.5	8.8	25.4	0	18.4	6.1	9.2	47.8	5.5	30	47.8	31.6	47.8	24.1	47.8	29.4	47.8
1	L22	1	RF	NA	Neutral	6.47761194029851	38.0074626865672	8.53140752905115	300489.313432836	3587.72471604282	2.6044776119403	10.0671641791045	2.35368741158428	64032.8619402985	1590.90139098355	268	1520163.1	83872.51	1481.83	308.13	24.6	1.5	12.3	9	26.1	0	14.9	4.1	11.2	14.9	9	23.9	3.4	24.6	14.6	28.7	31	34	31.3
1	L22	2	RF	NA	Neutral	5.60892388451444	25.9002624671916	4.30858702790968	165008.664041995	2851.94073320268	2.18635170603675	7.74015748031496	1.43256059940635	46256.0839895013	1540.22040651517	381	1231500.1	92591.72	1068.76	325.86	24.1	1.3	14.2	5.2	24.1	0	15.7	1.3	9.7	45.4	2.6	0	45.4	33.6	45.4	29.1	45.4	32.3	45.4
1	L22	3	RF	NA	Neutral	5.14634146341463	27.9317073170732	6.3768457125674	216508	3188.70138751828	2.75853658536585	11.7048780487805	2.01915933272923	81762.9780487805	1803.11251104401	410	1326748.4	92412.32	1290.13	366.92	24.6	2.9	17.6	4.9	26.3	0	21.7	1.2	11	49.3	7.1	29.5	49.3	31.5	49.3	24.4	49.3	31.2	49.3
1	M03	1	OTNT	NA	Neutral	5.22790697674419	29.0651162790698	7.46068680468755	237113.518604651	3192.50172055652	2.61162790697674	12.5093023255814	1.96365706780736	89365.5767441861	1611.93849595949	430	1520376	88039.68	1377.45	323.44	25.8	2.3	12.8	8.1	25.8	0	14.4	5.1	7.4	12.6	6.7	32.3	4.2	23	16	24.4	29.8	31.2	31.4
1	M03	2	OTNT	NA	Neutral	5.65197215777262	28.0139211136891	5.23129824968879	217853.027842227	2967.27277550294	1.79582366589327	6.78190255220418	1.69774439534512	41078.6473317865	1486.97305691683	431	1451335.9	70953.73	1291.25	262.27	26.5	1.6	6.5	9	27.1	0	8.4	7.4	9.3	45.9	5.1	0	45.9	35	45.9	31.1	45.9	34.1	45.9
1	M03	3	OTNT	NA	Neutral	5.19685039370079	22.8582677165354	3.87419566899816	137698.265748031	2855.71480342565	2.17125984251969	9.91141732283465	1.65094636407663	70198.2204724409	1596.12585048521	508	1068400.3	78444.21	932.22	285.88	21.9	8.5	10.6	26.2	20.7	7.7	11.6	25.6	6.9	41.3	4.1	27.6	41.3	33.1	41.3	22.8	41.3	28.5	41.3
1	M04	1	OTNT	NA	Neutral	4.26714801444043	20.3808664259928	4.66532060617041	136850.173285199	2702.90629228552	1.96209386281588	7.74909747292419	1.37385273580966	46195.6028880866	1447.45435749814	554	1144256.8	79339.55	1069.37	298.5	22.2	3.2	9.2	16.8	21.1	0	11.6	15	7	14.1	4	35.6	3.4	17.3	12.6	18.2	26	23.3	27.1
1	M04	2	OTNT	NA	Neutral	4.38324420677362	24.5133689839572	5.19678418195617	195930.235294118	2850.06041080281	2.53297682709447	11.5329768270945	1.62118435600793	76914.3529411765	1607.12986798243	561	1249977.3	81401.72	1164.34	314.02	22.6	11.2	11.8	17.6	23.5	10.5	14.4	14.6	10.5	42.4	4.6	0	42.4	30.1	42.4	24.8	42.4	29.2	42.4
1	M04	3	OTNT	NA	Neutral	5.22677595628415	26.0655737704918	3.86521208389228	183203.99726776	2729.25106239841	2.12841530054645	9.09016393442623	1.52351611016791	59077.7486338798	1467.97830838941	366	1240364.1	79670.07	1031.46	290.74	22.1	11.7	12.3	13.7	20.5	11.5	12.8	13.7	7.4	41.3	4.1	33.6	41.3	29.5	41.3	20.8	41.3	25.7	41.3
1	M05	1	OTNT	NA	Neutral	5.23608017817372	26.8307349665924	4.95009600084744	199906.966592428	2887.80283523352	2.20935412026726	8.55456570155902	1.4967964308118	51531.8663697105	1418.29585527514	449	1378003	84431.74	1099.16	303.71	23.6	2.2	10.5	7.3	22.5	1.3	11.8	4.9	5.8	9.6	4.9	32.7	4.5	20	14.3	19.6	25.2	27.4	26.3
1	M05	2	OTNT	NA	Neutral	5.05057471264368	24.1448275862069	5.33181269560734	168008	2879.37818001077	2.13333333333333	8.42068965517241	1.86017669669007	55097.8436781609	1660.49894757811	435	1266783.5	82318.55	1162.66	294.24	23.2	0.9	8.7	4.4	24.6	0	12	3.2	9	49.2	3.4	0	49.2	32.6	49.2	28.7	49.2	32.9	49.2
1	M05	3	OTNT	NA	Neutral	5.11978221415608	22.8493647912886	5.03181788798409	152230.5353902	3141.27027926339	1.82032667876588	7.56624319419238	1.62630602693094	42748.1070780399	1462.13595395591	551	1243588.8	79476.44	1144.36	291.28	25.2	1.1	10.5	7.8	24.9	0.5	12.3	5.3	8	46.5	5.4	25.4	46.5	33.4	46.5	22.9	46.5	27.6	46.5
1	M06	1	OTNT	NA	Neutral	5.11451612903226	22.3274193548387	3.63971163129385	147134.819354839	2722.83328341456	2.22258064516129	9.94516129032258	1.59727253337664	69093.7274193548	1568.71984847731	620	1198600.9	84074.17	1056.48	310.79	25.3	8.4	11.8	14.2	25	8.2	13.4	9.4	5.5	15.6	3.1	30.2	5	21.1	14.5	20.8	28.2	23.7	29.5
1	M06	2	OTNT	NA	Neutral	4.73481781376518	24.4331983805668	4.85335362022154	185011.927125506	2451.39777698896	2.04453441295547	8.02024291497976	1.20785316528587	47441.987854251	1222.12472036611	494	1158370.7	67393.53	1085.05	267.63	21.5	21.3	8.9	28.7	22.5	15.6	9.3	27.7	9.5	36.6	4.3	0	36.6	26.9	36.6	23.5	36.6	26.9	36.6
1	M06	3	OTNT	NA	Neutral	4.37113402061856	18.5360824742268	3.39026034193777	114895.542268041	2489.41125453866	2.00824742268041	10.6350515463918	1.72835025820001	72913.5360824742	1299.12317537721	485	1046398.8	76361.39	961.8	284.3	21.2	7	10.7	12.8	21	7.6	13.4	14.6	6.4	36.5	2.5	33.8	36.5	31.1	36.5	18.6	36.5	22.5	36.5
1	M07	1	OTNT	NA	Neutral	5.04044117647059	28.2647058823529	4.88603281934283	222534.709558824	3233.21479158315	2.44852941176471	12.4963235294118	1.54539244157711	95264.2830882353	1605.03178898225	272	1387519.6	94836.38	1254.97	358.05	26.8	1.1	12.1	11	27.6	0.4	15.4	11	8.8	17.6	5.9	27.2	5.9	17.6	12.9	22.1	28.3	28.3	31.2
1	M07	2	OTNT	NA	Neutral	3.8969465648855	20.0896946564886	3.93954646556702	145725.328244275	2233.7675247627	1.49427480916031	6.68511450381679	1.06558099539499	44599.0019083969	1019.78482023082	524	947251.7	56269.1	818.96	234.17	19.1	30.5	5.3	32.3	19.3	29.4	6.9	30.5	9	28.1	3.2	0	28.1	25.4	28.1	21.8	28.1	24.2	28.1
1	M07	3	OTNT	NA	Neutral	4.46916890080429	22.8257372654156	4.48090993102656	170932.008042895	2834.22678157338	2.23860589812332	10.5254691689008	1.61542471344133	79087.217158177	1491.3901968076	373	1221631.8	79380.43	1072.29	304.57	18.2	1.3	11.5	14.2	18	0.3	15.8	14.5	8	41.6	4	31.4	41.6	28.7	41.6	18.8	41.6	24.7	41.6
1	M08	1	OTNT	NA	Neutral	4.96240601503759	28.125313283208	5.13942735163308	217230.335839599	3238.51669291116	2.97744360902256	11.781954887218	1.78675256654267	71305.6616541353	1957.27771560332	399	1419689.4	100652.67	1277.68	382.77	26.8	2.5	17	5.3	27.1	0	21.1	1.5	11.5	15.8	7.3	31.6	6.3	19.3	21.3	20.8	36.1	29.8	38.3
1	M08	2	OTNT	NA	Neutral	4.49880668257757	26.1431980906921	6.57426321050596	222713.706443914	3272.45187072503	1.74463007159905	8.57517899761337	1.79880106982858	60171.4606205251	1524.68874114254	419	1420380.6	77149.05	1548.19	303.07	27	1	8.4	8.4	31.5	0	15.3	4.1	11	48	7.6	0	48	31	48	27	48	29.8	48
1	M08	3	OTNT	NA	Neutral	4.66806722689076	21.953781512605	4.76211824979617	145665.760504202	2717.05655607003	1.61764705882353	6.76680672268908	1.45490723452493	36558.6617647059	1389.29943142237	476	1117039.8	70349.82	1033.79	262.09	20.6	1.3	8.8	18.1	19.5	0.2	11.8	16.2	6.9	42.9	3.2	31.7	42.9	28.6	42.9	22.1	42.9	25.2	42.9
1	M09	1	DNM2	NM_001005362	sample	4.25765306122449	18.6020408163265	3.33590351027705	115667.678571429	2678.76566884274	2.92602040816327	13.3494897959184	2.27420586076905	97240.0382653061	1788.21681648833	392	1202855.4	86359.59	996.09	310.31	22.4	2	10.7	5.6	20.9	0	11.2	3.3	5.6	15.3	3.6	31.4	6.6	17.6	17.3	16.6	32.9	23.2	34.9
1	M09	2	DNM2	NM_001005362	sample	4.64777327935223	24.8056680161943	6.09372404371585	194539.271255061	2904.20130217932	1.86842105263158	8.3582995951417	2.09725753916577	51191.3198380567	1669.47161952099	494	1303971.5	68126.11	1229.49	258.11	23.9	1.8	7.5	8.9	25.5	0	9.1	6.7	9.3	45.7	4.9	0	45.7	30.6	45.7	24.1	45.7	27.7	45.7
1	M09	3	DNM2	NM_001005362	sample	3.70659722222222	16.6979166666667	3.36330542371268	112609.828125	1991.14638071951	1.50520833333333	6.48090277777778	1.99906508997723	44441.8229166667	1134.89649046789	576	906987.2	53520.3	813.82	211.82	16.5	25.5	6.2	30.6	16.7	18.1	7.6	33.9	4	32.5	3.1	49.8	32.5	23.1	32.5	15.8	32.5	19.3	32.5
1	M10	1	PRF1	NM_005041	sample	4.86831275720165	23.6008230452675	5.46934310719285	174331.843621399	3159.5325456867	3.40329218106996	10.7736625514403	1.87053305990925	63386.1152263374	1972.71847602899	486	1299349.6	89312.49	1208.31	336.61	20.8	2.1	10.9	12.6	20	0	12.6	9.9	8.6	9.3	7	27.2	2.9	20.6	27.8	23.5	42.2	28	45.7
1	M10	2	PRF1	NM_005041	sample	4.83720930232558	25.0552325581395	5.59281182946709	181117.700581395	2989.36306941449	2.24418604651163	9.41860465116279	1.76302975064007	61140.8052325581	1817.40304962355	344	1246179.7	90993.61	1135.32	346.98	21.8	1.2	11.6	4.1	22.7	0	16	0.9	10.8	53.2	4.1	0	53.2	32.6	53.2	29.9	53.2	32.6	53.2
1	M10	3	PRF1	NM_005041	sample	4.8	24.0761904761905	7.19772441573274	184727.407142857	3055.25609749224	3.00714285714286	11.2547619047619	1.85832354418896	65581.9238095238	1950.90097169413	420	1357972.8	88496.11	1273.92	358.15	26	1.4	14.8	3.6	24.3	0	17.9	2.4	7.4	63.6	4.5	26.4	63.6	33.1	63.6	23.6	63.6	27.4	63.6
1	M11	1	DSN1	NM_024918	sample	5.81963927855711	26.496993987976	6.14974388233747	172645.849699399	3216.54948549602	2.25851703406814	8.87975951903808	1.46105123242846	55716.4308617234	1567.15715380435	499	1308989.8	81265.3	1228.57	291.58	27.1	3.2	10	9.4	24.2	0	10	5	8.2	12.4	5.6	23.4	3.8	23	15.2	25.7	25.5	31.5	28.9
1	M11	2	DSN1	NM_024918	sample	5.31829573934837	26.3408521303258	5.91100833383426	183569.709273183	3149.76811099314	2.30827067669173	9.13533834586466	1.61123954084821	50368.9273182957	1424.31045572048	399	1297540.5	67399.4	1176.43	249.12	27.8	1.5	6.8	8.8	25.8	0	7.8	10.5	11.8	45.9	4.3	0	45.9	34.1	45.9	30.8	45.9	34.3	45.9
1	M11	3	DSN1	NM_024918	sample	4.87755102040816	29.7627551020408	7.62073308461785	255513.943877551	3212.32376814825	2.39030612244898	10.0025510204082	2.02365776022668	63177.9107142857	1529.80929557264	392	1546049.9	73327.93	1500.99	292.38	28.3	2.8	8.9	12.8	28.3	0	9.7	12	11.7	45.9	7.9	37.2	45.9	30.4	45.9	26.5	45.9	31.1	45.9
1	M12	1	CBLB	NM_170662	sample	5.64367816091954	28.4114942528736	5.23877355433257	194663.951724138	3118.6653009684	2.77701149425287	11.7632183908046	1.67996052897126	75916.4022988506	1776.67192816272	435	1318913.4	79605.07	1180.74	292.53	25.1	2.1	10.8	13.8	23.4	0	12	10.6	7.4	15.4	5.5	29.2	4.4	22.8	19.5	23.7	32.2	29.9	33.6
1	M12	2	CBLB	NM_170662	sample	5.33458646616541	27.0131578947368	5.59515650969982	185034.513157895	3174.77350844134	2.46616541353383	10.203007518797	1.63169647661838	61554.287593985	1730.46841767258	532	1313319.2	85241.48	1211.95	306.46	26.3	2.3	12.2	9.2	26.3	0.2	13.9	9.2	12	45.1	4.7	0	45.1	36.3	45.1	32.1	45.1	36.5	45.1
1	M12	3	CBLB	NM_170662	sample	4.78597122302158	23.613309352518	5.37731675752012	169320.661870504	3076.98920140618	2.1294964028777	8.31834532374101	1.53761421228888	46283.7949640288	1476.38117012911	556	1194775.7	77663.55	1104.49	295.57	22.8	1.3	10.8	11.2	20.5	0	13.7	8.1	8.3	40.8	4.5	30.9	40.8	32.6	40.8	23.9	40.8	29.5	40.8
1	M13	1	EP300	NM_001429	sample	4.60629921259843	23.8267716535433	7.31574961280671	184469.984251969	3374.5871874918	3.01771653543307	14.2204724409449	2.04863893135192	118863.102362205	1996.07422205238	508	1269394.4	102129.59	1330.97	380.45	23	1.4	12.2	9.1	23.6	0	14.8	8.7	9.6	15.4	7.3	24	4.9	18.1	19.9	20.3	35.8	28.1	37.8
1	M13	2	EP300	NM_001429	sample	5.85343228200371	24.6252319109462	4.555761460943	148661.617810761	2885.99011446528	2.26901669758813	8.92022263450835	1.4774754945361	54497.3562152134	1460.95620164367	539	1146216.1	69653.12	1059.01	270.4	20.8	3.2	7.4	12.8	19.7	0	7.8	16.1	7.4	43.8	2.2	0	43.8	38	43.8	28	43.8	32.1	43.8
1	M13	3	EP300	NM_001429	sample	4.13383838383838	23.3434343434343	6.7491205435857	190225.97979798	3006.98570101013	1.66666666666667	7.54545454545455	1.3692926046859	43605.3535353535	1173.96786911595	396	1085055.4	61315.82	1168.38	227.76	15.9	1.5	5.6	10.4	17.2	0	6.3	7.8	9.8	39.1	7.1	30.1	39.1	30.3	39.1	23.5	39.1	27.5	39.1
1	M14	1	PHOX2B	NM_003924	sample	4.65476190476191	24.3630952380952	4.18679373934785	192274.62797619	2910.35169450356	2.51488095238095	9.69642857142857	1.7618054123588	58920.9732142857	1740.70647934928	336	1298269	83655.48	1122.55	319.41	22.6	2.1	10.1	5.7	24.1	0	15.2	3	8.9	13.4	5.7	33.3	3.6	18.8	17.3	18.8	32.4	23.5	34.5
1	M14	2	PHOX2B	NM_003924	sample	5.8247191011236	26.1348314606742	4.15883991531758	179581.442696629	3043.41736184561	2.80898876404494	8.66067415730337	1.72659911848899	46611.6157303371	1671.06547710878	445	1381545.4	71283.78	1241.84	260.89	29.9	1.3	7	7	30.3	0	9.2	5.6	9.9	55.5	3.8	0	55.5	36.4	55.5	28.5	55.5	33.5	55.5
1	M14	3	PHOX2B	NM_003924	sample	6.11135371179039	26.2598253275109	4.15941204003427	170985.655021834	2963.25578337723	2.03493449781659	8.17030567685589	1.37378713744504	55202.2248908297	1331.36492144603	458	1257361.8	69355.66	1060.81	254.23	24	2.6	8.1	10.3	24	0	8.7	9.2	6.3	42.1	3.7	26.4	42.1	35.6	42.1	26.2	42.1	31.7	42.1
1	M15	1	LATS1	NM_004690	sample	5.36666666666667	26.5363636363636	6.48724981575438	199833.545454545	3210.43081379279	2.07575757575758	6.81212121212121	2.10085447186165	38320.8363636364	1549.11428969618	330	1329439.1	81078.84	1260.1	289.75	21.8	2.1	7.3	6.1	21.2	0	9.7	1.8	9.7	13.6	7.9	26.1	3.3	19.1	15.2	21.5	31.8	27.3	33
1	M15	2	LATS1	NM_004690	sample	4.32613908872902	20.4148681055156	4.95456516725102	149616.388489209	2901.33778449596	1.43645083932854	5.00479616306954	1.21726222749503	29218.5419664269	1164.22006031548	417	1180674.7	73607	1106.97	274.16	21.8	0.2	7	5	21.3	0	9.1	1.7	11.8	33.3	4.8	0	33.3	28.3	33.3	22.5	33.3	27.3	33.3
1	M15	3	LATS1	NM_004690	sample	3.41646489104116	18.8280871670702	6.87328923426735	153141.230024213	2817.10041620607	1.98789346246973	9.53510895883777	1.88565677313524	75231.014527845	1724.53864647109	413	1123266.9	89649.97	1000.61	324.39	17.7	1.5	12.1	5.8	16.2	0	12.8	2.7	9	46	4.8	32.7	46	25.9	46	18.4	46	23.2	46
1	M16	1	CUL3	NM_003590	sample	5.09772727272727	29.4227272727273	9.48316307383764	253399.902272727	3276.72090402682	2.3	9.94772727272727	1.55269688068862	68439.4568181818	1429.50864650279	440	1412327.6	89055.35	1248.99	329.63	21.4	2.7	13	9.3	21.1	0	12.3	5.2	9.5	13	6.8	25.9	4.8	20.2	14.8	23.9	27.5	28.2	29.5
1	M16	2	CUL3	NM_003590	sample	5.08082706766917	25.5883458646617	6.27181274831968	191969.571428571	2965.71054161281	2.48308270676692	9.5093984962406	1.48075048630598	63249.3984962406	1613.79967846797	532	1293518.9	84953.93	1171.75	308.19	23.5	2.3	10.9	7.7	22.2	0	11.5	1.9	11.3	46.2	4.3	0	46.2	29.9	46.2	27.3	46.2	32	46.2
1	M16	3	CUL3	NM_003590	sample	4.63293650793651	20.4761904761905	4.43715817143248	140455.849206349	2751.30719627994	1.6984126984127	6.4484126984127	1.32800671348673	36141.1746031746	1347.01644222542	504	1148874.9	78026.6	970.34	295.13	22.2	1.2	10.1	6.2	19.4	0	9.9	3.6	6.9	39.3	4.6	31.7	39.3	32.5	39.3	22	39.3	26.8	39.3
1	M17	1	OTNT	NA	Neutral	4.92015968063872	25.2914171656687	4.79117282094413	177023.453093812	2640.84571491978	1.86427145708583	8.58682634730539	1.44909797904393	61344.6467065868	1352.48785650723	501	1239793	92693.72	1055.89	346.32	21.4	1.8	11.6	8.4	21.2	0	14	4.2	6.2	13.8	5.2	37.7	4.4	19.8	12.2	19.6	25.3	25.9	26.7
1	M17	2	OTNT	NA	Neutral	4.35637149028078	21.7602591792657	5.94742796147639	168029.557235421	2963.45464048046	1.99352051835853	8.61555075593953	1.61154812509746	54139.6133909287	1419.74685941203	463	1289528.1	83668.38	1224.02	317.53	27	1.5	11.2	5	25.3	0	15.6	2.6	11.4	42.8	4.5	0	42.8	31.1	42.8	25.3	42.8	29.2	42.8
1	M17	3	OTNT	NA	Neutral	5.09090909090909	23.1722488038278	3.41654496995887	151365.052631579	2625.16354906803	2.11961722488038	8.60526315789474	1.64695054276133	51333.8851674641	1500.16786111102	418	1236505.1	86442.43	1075.11	318.73	22.2	2.2	12.4	5.3	22	0	14.1	0.7	6.5	45.7	3.1	33.5	45.7	31.1	45.7	21.8	45.7	26.1	45.7
1	M18	1	OTNT	NA	Neutral	5.44254278728606	29.6503667481663	5.66051656633654	213233.601466993	3102.27719713331	2.49388753056235	9.13447432762836	1.60822264536956	52116.946210269	1642.92737315846	409	1329682.8	77586.25	1224.04	291.07	23.5	1.2	9.5	10	25.2	0	11.7	8.6	8.8	13.2	5.4	28.1	3.4	20.5	16.1	25.4	30.8	28.9	32.8
1	M18	2	OTNT	NA	Neutral	4.43100511073254	19.1925042589438	4.06232262877806	125712.078364566	2581.40085536482	2.19931856899489	8.51107325383305	1.45306776219252	53051.5195911414	1432.17680204228	587	1026619.5	70844.62	907.51	268.16	20.1	17	10.7	24.2	20.4	16.4	11.8	26.4	10.2	44.1	2.7	0	44.1	31.3	44.1	26.4	44.1	28.6	44.1
1	M18	3	OTNT	NA	Neutral	5.03713527851459	25.2440318302387	5.30479408991571	182804.275862069	3129.148546762	1.9946949602122	8.19098143236074	1.6696201197859	47056.0795755968	1638.6025763138	377	1260102.1	82472.1	1234.03	309.18	24.7	1.3	14.3	7.4	22.5	0	18	5.3	9.3	46.7	5.8	27.6	46.7	35	46.7	24.1	46.7	30	46.7
1	M19	1	OTNT	NA	Neutral	5.97246127366609	27.5886402753873	4.24280764004765	173201.199655766	2925.07886401529	3.08433734939759	14.9913941480207	1.78287080865803	119430.864027539	1858.31194191528	581	1287122.2	97740.83	1140.35	352.07	23.6	1	13.4	6.7	23.1	0	15.1	7.1	6.2	15	4.1	26.3	6.2	23.6	18.8	22.4	31.2	28.1	32.7
1	M19	2	OTNT	NA	Neutral	5.58387096774194	29.2032258064516	5.84943837150802	213089.283870968	3269.98738465449	2.66451612903226	11.2612903225806	1.47230902742761	73851.3903225806	1602.78659692293	310	1373514.9	86297.93	1360.53	323.69	29.7	1.3	12.6	4.5	29	0	16.1	3.5	13.2	53.2	5.8	0	53.2	39.4	53.2	34.8	53.2	37.1	53.2
1	M19	3	OTNT	NA	Neutral	4.73164556962025	25.706329113924	5.54090577226791	200449.941772152	3023.57498077253	1.82278481012658	9.18481012658228	1.42970225838156	58708.6202531646	1281.28546206065	395	1277295.7	85905.66	1285.64	332.42	25.8	1.3	10.1	9.6	24.6	0	13.2	6.3	9.1	37	6.3	29.9	37	29.4	37	24.1	37	28.9	37
1	M20	1	OTNT	NA	Neutral	5.69407894736842	29.4243421052632	6.02333204873773	204797.9375	3259.22321036251	2.02302631578947	8.47697368421053	1.60749434410619	45574.8947368421	1434.50846222572	304	1224460.9	77145.86	1207.12	304.34	22.7	3.3	9.2	10.9	25	0	13.2	6.6	9.5	14.5	6.2	26	4.6	22.4	14.1	23.4	29.3	29.3	30.6
1	M20	2	OTNT	NA	Neutral	5.32831325301205	27.2740963855422	6.72401702502124	214991.174698795	2901.51128423729	2.00903614457831	8.55120481927711	1.64237195568595	51645.5542168675	1647.3710192264	332	1357807.3	84012.58	1269.9	312.78	25.6	1.5	14.2	7.2	25	0	17.5	5.7	9	46.7	4.2	0	46.7	34.3	46.7	30.1	46.7	31.9	46.7
1	M20	3	OTNT	NA	Neutral	4.5609756097561	20.0955284552846	3.87008681362755	132187.62398374	2414.35265986305	2.10365853658537	8.54268292682927	1.31655418396317	51819.2886178862	1402.21165531155	492	1054756.9	80089.97	959.28	309.32	20.9	26.6	13.8	24.8	22.2	25	15.2	22	5.1	40.9	3.7	42.9	40.9	29.3	40.9	19.7	40.9	23	40.9
1	M21	1	OTNT	NA	Neutral	5.61315280464217	24.1895551257253	5.31199586089745	154338.382978723	2970.1395531317	3.52030947775629	12.7852998065764	1.91455013042513	81904.3771760155	2053.27644709941	517	1331581.1	109321.7	1130.14	405.29	25.3	2.3	17.8	6.4	24	0	20.1	4.1	6.4	16.4	3.9	27.1	5.6	21.9	24	22.6	39.8	28.2	41.8
1	M21	2	OTNT	NA	Neutral	4.44598337950139	22.2853185595568	8.2877265515717	173399.659279778	3242.2894927067	3.53462603878116	12.3351800554017	1.97620896947638	69723.0304709141	1952.82575565411	361	1270119.8	90645.8	1473.71	340.63	24.4	1.7	14.1	7.2	27.7	0	17.7	3.9	10.5	62.9	6.1	0	62.9	33.5	62.9	28.5	62.9	30.7	62.9
1	M21	3	OTNT	NA	Neutral	5.92462311557789	28.072864321608	5.89443941556404	202116.314070352	3371.64429181957	2.75125628140704	11.2462311557789	1.78141248624423	73345.2386934673	1667.84211219173	398	1428708.8	91358.18	1411.53	331.72	27.9	1.8	12.8	10.8	28.4	0	15.6	7	10.1	51	6.8	21.1	51	39.9	51	28.9	51	34.4	51
1	M22	1	OTNT	NA	Neutral	5.01538461538462	24.4505494505494	5.07279501111262	186443.030769231	3016.93826870989	2.72087912087912	10.8417582417582	1.82810860686153	63218.6461538462	1798.49119600899	455	1258262.4	82995.78	1276.73	324.01	21.1	6.8	11.2	13.4	23.5	1.5	14.3	8.4	7.3	16.5	7	32.7	3.3	20.2	18	21.8	36.9	28.1	38.9
1	M22	2	OTNT	NA	Neutral	5.72651356993737	30.2505219206681	7.27406019881632	236168.202505219	3336.04339644444	2.47390396659708	11.5386221294363	2.32838874948102	77433.3653444676	1608.47489126461	479	1451640.7	84072.11	1507.34	321.44	27.6	0.8	11.5	5.8	28.6	0	14.6	4.4	12.9	48.6	5.6	0	48.6	39.2	48.6	31.5	48.6	35.5	48.6
1	M22	3	OTNT	NA	Neutral	6.23809523809524	30.0047619047619	5.02676451793478	213181.157142857	3018.43088668968	2.10714285714286	8.08095238095238	1.43264392124446	47703.1476190476	1327.30712808837	420	1395477.8	70690	1293.34	257.68	24.5	1.7	10	14	24.8	0	10.7	16	8.8	44.5	6	30	44.5	35	44.5	28.6	44.5	31.9	44.5
1	N03	1	PLK1	NA	Negative	7.26923076923077	54.5879120879121	13.4098790653064	515867.78021978	4789.35792576937	3.23076923076923	11.3571428571429	2.00067654552077	62344.7142857143	2136.14287307536	182	2363650.6	91492.44	2018.82	320.28	39.6	4.4	14.3	11	37.9	0	14.8	4.9	15.9	18.1	16.5	16.5	4.9	26.9	29.7	42.9	48.4	50.5	48.4
1	N03	2	PLK1	NA	Negative	6.14285714285714	44.5023041474654	10.7805957844418	394975.714285714	4336.88884674731	2.10599078341014	8.53456221198157	1.82739379363803	46820.7741935484	1656.02003101371	217	1844709	85474.12	1950.24	314.68	35.9	0.9	13.4	14.7	33.6	0	17.1	8.3	24.9	48.8	10.6	0	48.8	41.9	48.8	43.3	48.8	48.4	48.8
1	N03	3	PLK1	NA	Negative	4.78260869565217	37.5579710144928	9.74331582042577	353307.547101449	4332.91279120403	2.7536231884058	9.97463768115942	2.08892633961662	51426.8768115942	1746.08600045241	276	1798638.9	78617.5	1844.86	285.73	33	2.2	16.3	17.8	33.7	1.4	16.7	11.6	18.1	51.1	14.1	25.7	51.1	33.7	51.1	34.4	51.1	40.9	51.1
1	N04	1	PLK1	NA	Negative	3.40821256038647	21.5579710144928	3.26126528417414	166041.550724638	2260.77000925721	1.54589371980676	5.47826086956522	1.24177730614079	27535.5579710145	1123.95460745899	414	979290.5	50102.18	957.5	233.32	19.3	46.4	7.7	49.3	22	43.7	8	31.9	8	11.6	5.6	56.8	1.7	16.4	13.8	21	25.1	24.9	27.1
1	N04	2	PLK1	NA	Negative	4.76173285198556	28.9963898916968	7.58411487872617	230663.476534296	3817.08935026424	2.56317689530686	8.89530685920578	1.78036860059054	44806.8267148014	1730.18645681077	277	1598810.9	92707.97	1535.54	371.09	28.5	5.4	19.9	13.7	28.5	3.2	24.9	5.1	14.8	48	8.3	0	48	38.6	48	36.5	48	40.8	48
1	N04	3	PLK1	NA	Negative	4.90291262135922	35.1504854368932	8.30968885981286	314492.5	4096.48605240912	2.63106796116505	10.7038834951456	2.04734146326936	53023.0922330097	1755.07465471084	206	1908601.6	83130.19	1602.15	293.71	34.5	2.9	17.5	14.6	31.6	1.5	18.4	8.3	15	51.9	13.1	22.8	51.9	37.9	51.9	33	51.9	42.7	51.9
1	N05	1	PLK1	NA	Negative	6.50617283950617	41.59670781893	7.57427353700087	339447.658436214	4401.85461922687	3.61316872427984	12.9218106995885	2.20731871938909	71470.29218107	2357.34652820236	243	1963279.9	103812.25	1728.84	385.84	37.4	0.8	20.2	5.8	36.6	0	20.6	2.1	13.2	19.8	11.5	18.1	6.6	25.5	27.6	37.9	50.6	45.7	52.7
1	N05	2	PLK1	NA	Negative	5.94076655052265	37.8292682926829	6.9643351007339	302578.348432056	3940.95306250753	3.29616724738676	11.6759581881533	2.52888488648128	65446.7909407666	1845.88034887978	287	1751086.2	86752.65	1657.58	320.81	33.4	2.1	17.8	9.1	33.1	0	19.2	3.5	18.1	55.1	7.7	0	55.1	39	55.1	40.8	55.1	44.9	55.1
1	N05	3	PLK1	NA	Negative	4.88955223880597	26.8059701492537	4.76370121646714	179812.002985075	3010.19924195154	2.30149253731343	9.34925373134328	1.92172092709614	50744.9104477612	1418.02789712829	335	1076861.5	59725.08	973.07	229.26	20.3	24.2	9	29.3	21.2	22.7	8.1	25.1	9	41.2	5.1	34	41.2	33.7	41.2	29.6	41.2	34.9	41.2
1	N06	1	PLK1	NA	Negative	6.85436893203883	37.495145631068	5.09341257191689	270260.762135922	3840.12596091874	4.24271844660194	14.6844660194175	2.18124787692443	76144.2912621359	2281.9143979147	206	1773176.5	93445.84	1545.91	344.49	35	9.7	21.4	19.4	34	7.3	20.9	18.4	9.2	14.6	8.7	23.3	5.3	30.1	31.1	36.4	48.5	43.2	50
1	N06	2	PLK1	NA	Negative	6.53669724770642	43.1697247706422	11.2772319682121	360405.862385321	4476.32173477737	3.03211009174312	12.0917431192661	2.31102018695746	67720.5366972477	1984.20002000477	218	1953890	84377.17	1942.88	315.35	38.5	1.8	15.6	7.3	38.5	0	18.8	1.8	19.7	58.3	9.6	0	58.3	47.7	58.3	46.8	58.3	52.8	58.3
1	N06	3	PLK1	NA	Negative	6.02272727272727	39.2772727272727	7.42567476390821	331283.081818182	4179.27818545423	2.88636363636364	9.9	2.19105374564532	47743.3772727273	1978.29852864573	220	1857356.3	77853.98	1711.75	288.87	37.3	3.6	16.4	12.7	34.1	0	21.4	4.5	15.9	57.7	12.7	24.5	57.7	41.8	57.7	38.6	57.7	44.1	57.7
1	N07	1	PLK1	NA	Negative	7.67977528089888	51.7865168539326	9.42912531880206	435980.382022472	4548.79366197138	2.91011235955056	8.85393258426966	1.65429710254875	36831.8202247191	1721.81676888779	178	2071020.8	82552.8	1855.98	307.16	32.6	2.8	14	8.4	32	0	12.4	2.8	16.9	14	12.9	12.9	1.7	28.7	25.8	38.8	41.6	46.1	42.7
1	N07	2	PLK1	NA	Negative	6.80487804878049	45.6951219512195	7.79761138923487	386724.445121951	4332.63931972815	3.33536585365854	11.890243902439	2.21693367100099	53429.1707317073	2074.20825952369	164	2073776.8	90831.89	1854.88	338.12	36.6	0.6	14	7.3	36	0	20.7	1.8	18.3	64.6	7.9	0	64.6	47	64.6	47.6	64.6	53	64.6
1	N07	3	PLK1	NA	Negative	5.57731958762887	38.0103092783505	8.13873240036985	315115.608247423	4267.34991961224	3.10309278350515	11.7113402061856	1.82537933258959	62609.0618556701	1709.59692711578	194	1791935	98476.65	1580.96	340.09	28.4	2.1	16	9.3	29.4	0	13.4	2.1	14.9	54.6	9.8	19.1	54.6	46.4	54.6	41.2	54.6	47.4	54.6
1	N08	1	PLK1	NA	Negative	6.03370786516854	44.2808988764045	9.29978831995919	397911.595505618	4377.96416313877	3.34831460674157	16.7191011235955	3.56084481136606	127332.595505618	2157.33039292359	178	2241317.6	108724.07	1856.61	380.77	36	2.2	19.1	9.6	32	0	19.1	2.2	11.2	19.7	12.9	20.8	6.2	24.7	25.3	37.6	42.7	43.8	43.8
1	N08	2	PLK1	NA	Negative	6.23580786026201	38.9956331877729	6.16303654435687	320389.510917031	3991.57035396313	3.21397379912664	11.4192139737991	1.98698585492475	56305.8602620087	2055.93212435542	229	2074198.9	96979.34	1637.83	352.63	39.3	0.9	17.9	6.1	39.3	0	18.8	2.2	11.4	61.6	5.7	0	61.6	45.4	61.6	40.2	61.6	46.7	61.6
1	N08	3	PLK1	NA	Negative	4.52173913043478	27.2521739130435	7.33683801710117	204695.839130435	3481.19975733937	2.69565217391304	9.28260869565217	2.0276276080528	40796.4826086957	1756.81386026723	230	1504155.9	94197.06	1423.2	381.53	28.7	1.3	19.6	5.7	28.7	0	23	1.3	11.3	52.6	8.3	29.1	52.6	33.9	52.6	28.7	52.6	35.7	52.6
1	N09	1	CIC	NM_015125	sample	4.95606694560669	23.3953974895398	5.12023185007367	148145.790794979	2848.08786862232	2.69246861924686	10.6422594142259	1.57411547388385	70413.3493723849	1652.8408052973	478	1192707.3	87422.77	1117.03	320.75	22.4	0.8	13.2	13.2	19.7	0	13.8	13	7.3	11.9	4	29.7	4.8	19	16.9	19.7	30.3	25.5	31.8
1	N09	2	CIC	NM_015125	sample	3.62062256809339	20.0739299610895	6.07559420251686	158155.959143969	2743.87588967397	2.03112840466926	8.23540856031128	1.41536645433901	55690.0564202335	1225.45514139341	514	1034717.6	69718.6	1034.84	259.14	17.3	16	8.9	24.3	17.9	16	10.7	28	10.1	34	4.5	0	34	26.3	34	22	34	23.9	34
1	N09	3	CIC	NM_015125	sample	4.0857908847185	21.5898123324397	6.31047054988056	162420.262734584	2945.64664613713	2.37265415549598	8.28418230563003	1.68405804732194	43880.4530831099	1461.26251257971	373	1128187.2	68034.55	1058.89	244.43	20.6	2.1	8.6	14.5	17.7	1.6	9.7	12.9	9.4	45.3	6.4	28.4	45.3	29.8	45.3	22.8	45.3	26.8	45.3
1	N10	1	SMARCA4	NM_003072	sample	5.39130434782609	24.8985507246377	5.3788767515457	168410.857487923	2996.35497479618	2.8768115942029	10.2246376811594	1.57213352350075	56107.961352657	1782.99820327773	414	1265548.2	79176.89	1017.82	281.63	16.9	0.2	9.2	6	16.9	0	8.7	4.8	5.1	13	4.3	21.5	4.1	20.8	19.8	21.5	33.6	25.6	35
1	N10	2	SMARCA4	NM_003072	sample	4.21718377088305	23.3221957040573	6.58110305895416	171134.350835322	3291.05032715823	2.47255369928401	9.97374701670644	1.79316820459828	55200.1097852029	1628.29214762236	419	1075770.8	78144.94	1140.64	296.93	18.1	0.7	9.3	8.1	19.6	0	11.5	4.3	13.8	47.5	5.5	0	47.5	31	47.5	27.7	47.5	31	47.5
1	N10	3	SMARCA4	NM_003072	sample	3.79418886198547	19.726392251816	4.96125585541182	150916.271186441	2789.37943305489	1.67796610169492	5.8861985472155	1.41841985638978	32655.1985472155	1308.14221501824	413	1062077.4	64747.08	984.21	232.16	15	2.9	5.8	12.6	16	2.2	7	10.9	6.5	42.6	5.3	29.8	42.6	27.6	42.6	16.9	42.6	20.8	42.6
1	N11	1	DOT1L	NM_032482	sample	4.46408839779006	19.1068139963168	3.20213417096757	110533.068139963	2288.66358356596	2.13443830570902	10.6427255985267	1.48802110975467	74017.1620626151	1355.17991087731	543	892759.1	74429.6	797.7	292.7	17.5	22.5	9.4	28.7	15.3	7.9	11.2	26.7	5	12	2.9	41.6	4.4	19.7	13.1	20.4	25.6	25	27.1
1	N11	2	DOT1L	NM_032482	sample	4.51403249630724	20.5081240768095	4.46613757865159	141506.273264402	2783.49942874219	1.80649926144756	7.13737075332349	1.36718320250188	43543.0310192024	1483.96136111162	677	1159464.6	81076.22	982.12	305.45	19.6	1.6	11.1	5.8	19.9	0	13	4.9	9	37.2	2.8	0	37.2	32.5	37.2	24.2	37.2	28.1	37.2
1	N11	3	DOT1L	NM_032482	sample	4.6310861423221	21.3408239700375	5.00774297285398	151320.68164794	3178.72572466487	1.78838951310861	6.84831460674157	1.40392463074713	43293.5917602996	1460.54263063444	534	1175129.5	83638.26	1073.82	298.93	21.7	6.4	12	8.2	18.9	5.2	12.4	2.6	10.5	35.2	5.6	28.8	35.2	31.1	35.2	22.8	35.2	27.7	35.2
1	N12	1	XPC	NM_004628	sample	5.46308724832215	27.0201342281879	5.89205161650918	187136.832214765	3380.44281894077	2.59731543624161	11.5682326621924	2.32954147691541	88378.5973154362	1846.49785591812	447	1234132.9	92104.68	1180.85	339.93	23.5	2.7	13.2	9.4	21.7	0.4	14.5	6.3	11.4	15.2	7.4	25.5	4.9	22.8	15.2	23.9	32.4	31.1	34
1	N12	2	XPC	NM_004628	sample	6.03070175438596	29.2631578947368	5.38091331537074	207754.855263158	3460.06608150395	2.47149122807018	9.3969298245614	1.68026728384988	55969.5394736842	1748.10873778196	456	1430878.2	84581.46	1313.52	299.3	27.2	0.9	10.5	5.9	27.4	0	11	3.3	14.7	52.4	4.4	0	52.4	37.1	52.4	31.1	52.4	36	52.4
1	N12	3	XPC	NM_004628	sample	4.64827586206897	18.3896551724138	3.84806551527149	110787.829310345	2778.36156532079	1.77758620689655	7.36896551724138	1.81229050707625	49402.474137931	1375.17839093813	580	1167947.9	83205.07	1018.69	302.61	24.3	2.6	11.4	10	21.4	0	12.1	1	6.7	37.8	3.3	32.9	37.8	31	37.8	20.9	37.8	26	37.8
1	N13	1	EXT1	NM_000127	sample	5.01058201058201	24.5714285714286	4.50113671224361	167876.365079365	2916.30940920782	2.61375661375661	13.2407407407407	2.31048981476015	102753.740740741	1573.20585879102	378	1179131.9	89786.37	982.05	310.62	20.4	0.5	10.1	8.2	18.8	0	9.3	6.9	7.4	11.1	4.8	30.2	4.8	18.8	16.4	19.6	29.6	24.9	31
1	N13	2	EXT1	NM_000127	sample	6.21971830985915	36.2929577464789	7.54152126629057	306242.769014084	3648.9736381066	2.72112676056338	12.0760563380282	1.72769697973578	88131.2507042254	1784.66468864063	355	1628607.2	89359	1580.25	366.91	30.1	2.5	13.2	9.6	33	0	15.5	4.2	16.3	51.3	7.6	0	51.3	35.5	51.3	34.4	51.3	38.9	51.3
1	N13	3	EXT1	NM_000127	sample	5.7546468401487	27.7360594795539	5.27556389332425	205144.535315985	3082.67141207243	2.54089219330855	8.27881040892193	1.35597080220032	42336.8531598513	1405.31018844574	538	1488828.6	87597.16	1192.13	308.47	28.6	1.3	13.4	5.8	26.4	0	13.6	5.2	8.9	44.2	5.4	30.7	44.2	35.3	44.2	27.5	44.2	33.1	44.2
1	N14	1	MSH6	NM_000179	sample	5.62732919254658	26.9316770186335	6.30482506173147	190124.074534161	3057.17901648633	2.45031055900621	9.10869565217391	1.66715892900035	57483.2204968944	1331.51360894132	322	1247828.6	71508.01	1241.66	265.35	21.4	2.2	6.8	16.1	23.3	0	7.8	13	9	9.6	5.3	25.2	1.6	21.1	19.6	23.6	31.1	28.9	31.7
1	N14	2	MSH6	NM_000179	sample	5.05665024630542	29.2241379310345	9.40239319195029	251557.780788177	3434.43547963192	3.60591133004926	13.9310344827586	2.03235337252956	95846.5591133005	2003.87916287406	406	1478128.2	94735.27	1464.7	335.45	27.8	2	12.1	7.9	26.6	0	12.3	3.2	12.6	58.1	7.4	0	58.1	34.7	58.1	32	58.1	36	58.1
1	N14	3	MSH6	NM_000179	sample	5.74184782608696	25.9945652173913	6.0181501859384	182563.320652174	3297.10945894518	1.66032608695652	5.57880434782609	1.95627330079294	28584.625	1349.24876912547	368	1295841.6	64222.27	1227.19	234.09	22.8	3.5	5.7	11.7	22.6	2.7	6.8	7.3	9.2	44.8	6.5	24.7	44.8	33.4	44.8	25.3	44.8	30.2	44.8
1	N15	1	FANCC	NM_000136	sample	6.30223123732252	29.2190669371197	5.58985228063805	200779.84178499	2915.97051446245	2	8.36916835699797	1.81218437573124	58195.9756592292	1446.74053917099	493	1413960.3	91778.22	1212.1	330.01	27.4	2.6	11.4	6.5	24.5	0.8	10.5	5.5	7.1	11	4.1	32.3	4.1	24.1	13.6	24.1	25.8	30.2	27.8
1	N15	2	FANCC	NM_000136	sample	4.41420118343195	25.0355029585799	6.68464665289472	200868.992110454	2786.94317763817	1.80276134122288	7.465483234714	1.27859197098861	48872.057199211	1273.0098608364	507	1284868.7	80810.64	1142.05	290.59	21.7	1.4	8.5	6.7	21.9	0	9.7	2.4	10.8	35.7	4.1	0	35.7	26.2	35.7	24.7	35.7	29	35.7
1	N15	3	FANCC	NM_000136	sample	4.18677042801556	19.6186770428016	3.8948996331837	136247.608949416	2637.49623505316	1.44357976653696	5.16147859922179	1.01118688196424	29053.1225680934	1076.60296689847	514	1010873.4	76640.23	921.22	276.46	18.5	1.9	9.1	13.8	17.5	0.6	10.7	10.3	8	33.7	4.5	35.8	33.7	27.4	33.7	18.1	33.7	22.6	33.7
1	N16	1	NCOR1	NM_006311	sample	5.57038834951456	34.6043689320388	8.68467352846657	292119.237864078	3132.83913285521	1.80582524271845	7.5631067961165	1.35825405232658	57884.1577669903	1239.71025415119	412	1643478.5	75910.17	1441.35	273.37	24.5	1.9	9.2	13.8	27.4	0	11.2	6.3	9.2	8.7	7	32.3	1.9	19.9	10.9	23.1	21.8	26.7	25.5
1	N16	2	NCOR1	NM_006311	sample	5.996996996997	29.2642642642643	5.28844461330448	206554.039039039	3320.71788060579	2.13213213213213	7.74474474474474	1.53254576045949	49974.8648648649	1527.3347083616	333	1361317.1	80348.28	1297.11	280.95	25.8	0.9	10.8	6.9	25.2	0	10.8	3.6	15.3	52	5.7	0	52	33.6	52	29.7	52	35.4	52
1	N16	3	NCOR1	NM_006311	sample	3.86084905660377	20.4551886792453	6.35793914193738	159465.757075472	2701.59602385291	1.60849056603774	7.6061320754717	1.60309286097577	54453.9245283019	1326.63061975211	424	1038560.3	75723.52	1138.07	286.4	19.6	8.5	11.8	15.8	21	7.5	11.8	12.5	9.4	40.1	4.7	36.8	40.1	25.9	40.1	18.4	40.1	23.3	40.1
1	N17	1	PLK1	NA	Negative	2.54081632653061	29	17.2701972347381	319153.010204082	3465.53129585898	3.20408163265306	14.734693877551	2.47186392712842	93891.7142857143	2232.13735108902	98	1273755.6	109747.06	1786.73	442.34	12.2	1	20.4	10.2	21.4	0	21.4	0	14.3	18.4	12.2	29.6	5.1	5.1	25.5	17.3	45.9	20.4	46.9
1	N17	2	PLK1	NA	Negative	2.75471698113208	38.2924528301887	19.5470921801359	474767.443396226	3935.53114655917	3.9622641509434	16.4056603773585	2.02980653037673	109234.283018868	1759.85534523828	106	1670058.3	89117.92	1967.62	310.93	23.6	1.9	14.2	8.5	18.9	0	16	3.8	21.7	52.8	17.9	0	52.8	24.5	52.8	28.3	52.8	29.2	52.8
1	N17	3	PLK1	NA	Negative	4	50.7808219178082	21.2721708198725	630286.191780822	4425.05450898363	2.97260273972603	19.3424657534247	8.23050325276353	197848.547945205	2006.72301646344	73	2375208.6	122516.77	2584.35	427.83	28.8	2.7	20.5	11	30.1	0	24.7	1.4	20.5	53.4	21.9	24.7	53.4	23.3	53.4	30.1	53.4	31.5	53.4
1	N18	1	PLK1	NA	Negative	4.71641791044776	26.7910447761194	7.93398976009676	216488.074626866	2934.34045182787	4.28358208955224	17.1940298507463	2.45116290599777	83246.9402985075	1853.21668393192	67	1216792.5	82054.94	1334.95	298.96	20.9	0	13.4	4.5	22.4	0	16.4	0	11.9	17.9	6	31.3	3	23.9	26.9	26.9	46.3	29.9	49.3
1	N18	2	PLK1	NA	Negative	2.86885245901639	39.9590163934426	22.3198654164204	478311.93442623	3961.1147462854	2.24590163934426	18.7950819672131	5.27436387372529	193172.729508197	2165.07247453881	122	1585599.8	94847.28	2042.01	369.29	18.9	0.8	16.4	8.2	20.5	0	18	4.9	23	51.6	16.4	0	51.6	18.9	51.6	27	51.6	29.5	51.6
1	N18	3	PLK1	NA	Negative	2.53636363636364	51.9363636363636	29.991919847488	677914.072727273	4637.27485543698	2.5	16.5454545454545	6.6125716955382	169915.381818182	1961.9084532526	110	2517088	105599.45	2759.38	372.42	28.2	0.9	18.2	10	27.3	0	15.5	5.5	26.4	54.5	25.5	34.5	54.5	17.3	54.5	31.8	54.5	32.7	54.5
1	N19	1	PLK1	NA	Negative	1.888	14.216	7.48819072726379	129071.376	1664.69949898158	1.464	5.168	1.74868338795707	27193.696	1220.81309177441	125	644209	55893.31	662.8	233.05	5.6	34.4	9.6	40	7.2	20	12	43.2	7.2	12	4.8	54.4	2.4	8.8	13.6	10.4	26.4	12.8	28
1	N19	2	PLK1	NA	Negative	2.56626506024096	39.6144578313253	19.8662501171062	474294.518072289	4382.76247942473	3.98795180722892	18.5542168674699	3.85546299344099	157813.987951807	2038.91243014252	83	1465291.7	84170.58	2336.05	321.5	22.9	0	15.7	9.6	27.7	0	16.9	1.2	22.9	54.2	19.3	0	54.2	25.3	54.2	27.7	54.2	30.1	54.2
1	N19	3	PLK1	NA	Negative	4.20987654320988	50.7777777777778	23.3354359460841	624866.530864198	5272.44054392578	3.23456790123457	19.5061728395062	7.21372725513306	175229.851851852	2128.36752318501	81	2230025.8	91312.19	3144.64	374.87	35.8	2.5	19.8	11.1	35.8	0	24.7	1.2	27.2	49.4	27.2	23.5	49.4	30.9	49.4	35.8	49.4	38.3	49.4
1	N20	1	PLK1	NA	Negative	3.02564102564103	38.7435897435897	27.7143819855358	471198.692307692	4508.19623256269	2.05128205128205	14.6153846153846	6.28864468864469	139702.384615385	1981.90426936521	39	1740882.6	84045.77	2744.1	371.73	17.9	7.7	12.8	20.5	30.8	0	17.9	10.3	23.1	23.1	20.5	17.9	7.7	10.3	17.9	25.6	33.3	28.2	33.3
1	N20	2	PLK1	NA	Negative	1.95454545454545	44.7954545454545	30.9196699134199	581147.068181818	4512.42225537174	2.56818181818182	19.5909090909091	13.7020833333333	197387.795454545	3175.10969571003	44	1935414.2	120523.55	2902.45	523.54	20.5	2.3	22.7	9.1	29.5	0	29.5	4.5	29.5	70.5	18.2	0	70.5	20.5	70.5	34.1	70.5	34.1	70.5
1	N20	3	PLK1	NA	Negative	2.59183673469388	28.4489795918367	17.2500750174757	318718.5	3246.09761064458	2.75510204081633	10.8469387755102	1.9556870105071	69201.6530612245	1472.80898682526	98	1256806.4	92462.73	1647.63	357.95	14.3	3.1	15.3	11.2	18.4	0	20.4	6.1	13.3	48	10.2	26.5	48	22.4	48	22.4	48	24.5	48
1	N21	1	PLK1	NA	Negative	3.91803278688525	27.9754098360656	11.5175952730437	272880.213114754	2966.45157791458	3.04098360655738	12.4344262295082	5.47946056470954	93150.8606557377	1985.37321579373	122	1152334.2	94133.78	1433.82	363.63	14.8	2.5	14.8	9	16.4	0	18	3.3	9.8	12.3	8.2	31.1	4.9	13.9	28.7	18	46.7	21.3	46.7
1	N21	2	PLK1	NA	Negative	3.31578947368421	64.0701754385965	36.9349921277553	828158.736842105	5398.87324398303	3.98245614035088	31.6491228070175	3.70511265228852	350633.947368421	2113.65201749311	57	2709149.9	90130.3	3067.25	335.43	31.6	3.5	14	12.3	35.1	0	14	0	36.8	49.1	26.3	0	49.1	24.6	49.1	42.1	49.1	47.4	49.1
1	N21	3	PLK1	NA	Negative	2.44285714285714	39.8857142857143	25.3435489272632	484303.242857143	4403.19576232513	2.91428571428571	17.6857142857143	5.85194444444444	139810.871428571	1911.7640674091	70	1704946.1	75224.34	2519.67	289.14	20	1.4	10	12.9	27.1	0	18.6	2.9	25.7	52.9	21.4	28.6	52.9	14.3	52.9	27.1	52.9	31.4	52.9
1	N22	1	PLK1	NA	Negative	3.41481481481482	32.8962962962963	16.3247302225734	373936.155555556	3215.68366996435	3.82222222222222	18.5925925925926	6.58652904331756	143716.348148148	2234.78196113243	135	1584665.4	113376.08	1530.89	413.48	17.8	1.5	21.5	5.9	18.5	0	21.5	2.2	11.1	14.8	11.1	28.9	6.7	10.4	27.4	19.3	41.5	20	43
1	N22	2	PLK1	NA	Negative	1.48469387755102	13.6173469387755	6.84683795596161	145128.596938776	1829.46690685544	1.57142857142857	5.51530612244898	1.6743171162814	29796.4744897959	945.78681275794	196	630483	61285.5	819.56	264.59	7.7	40.8	9.7	36.7	8.7	35.7	11.7	21.9	8.2	33.2	5.1	0	33.2	12.8	33.2	10.7	33.2	10.7	33.2
1	N22	3	PLK1	NA	Negative	2.84905660377358	30.1132075471698	14.9851677148847	330494.70754717	3389.56484963142	3.66981132075472	11.4056603773585	1.61559213306946	47879.320754717	1644.59991403542	106	1233426.8	87807.34	1574.64	315.62	16	0.9	21.7	9.4	18.9	0	22.6	1.9	16	62.3	12.3	29.2	62.3	17	62.3	19.8	62.3	23.6	62.3
