# Supplementary material for: TRACERx analysis identifies a role for FAT1 in regulating chromosomal instability and whole-genome doubling via Hippo signalling
Source: Nat Cell Biol. 2024 Dec 30;27(1):154–68. doi: 10.1038/s41556-024-01558-w (PMC11735399; doi:10.1038/s41556-024-01558-w)
Supplement: Supplementary file 17 — Statistical source data. [file 41556_2024_1558_MOESM17_ESM.zip › extended fig1/ext fig1A source/data/rawData/GIN_H4006_RPApS33.txt]

screenPlateOrder	plateWell	replicateNo	Content	ContentAnno	ContentType	MEAN_ObjectSpotTotalCountCh2	MEAN_ObjectSpotTotalAreaCh2	MEAN_ObjectSpotAvgAreaCh2	MEAN_ObjectSpotTotalIntenCh2	MEAN_ObjectSpotAvgIntenCh2	MEAN_ObjectSpotTotalCountCh3	MEAN_ObjectSpotTotalAreaCh3	MEAN_ObjectSpotAvgAreaCh3	MEAN_ObjectSpotTotalIntenCh3	MEAN_ObjectSpotAvgIntenCh3	ValidObjectCount	MEAN_Circ_TotalIntenCh2	MEAN_Circ_TotalIntenCh3	MEAN_Circ_AvgIntenCh2	MEAN_Circ_AvgIntenCh3	percentHIGH_Circ_TotalIntenCh2	percentLOW_Circ_TotalIntenCh2	percentHIGH_Circ_TotalIntenCh3	percentLOW_Circ_TotalIntenCh3	percentHIGH_Circ_AvgIntenCh2	percentLOW_Circ_AvgIntenCh2	percentHIGH_Circ_AvgIntenCh3	percentLOW_Circ_AvgIntenCh3	percentHIGH_SpotAvgAreaCh2	percentHIGH_SpotAvgAreaCh3	percentHIGH_SpotAvgIntenCh2	percentLOW_SpotAvgIntenCh2	percentHIGH_SpotAvgIntenCh3	percentHIGH_SpotCountCh2	percentHIGH_SpotCountCh3	percentHIGH_SpotTotalAreaCh2	percentHIGH_SpotTotalAreaCh3	percentHIGH_SpotTotalIntenCh2	percentHIGH_SpotTotalIntenCh3
1	C03	1	53BP1	NA	Positive	5.16862416107383	28.6401006711409	6.0268108826728	215605.360738255	4144.65170450054	4.25167785234899	10.5243288590604	1.46096784365271	43315.572147651	2339.75056288509	1192	1792535	185932	1304.78	674.6	20.1	3.2	12	6.7	14.3	0.3	13.6	5.4	4.2	63.1	4.7	18.5	63.1	17.3	63.1	14	63.1	16.1	63.1
1	C03	2	53BP1	NA	Positive	5.21947565543071	30.8531835205993	6.18789069464228	251380.042696629	4194.17042306311	1.74007490636704	4.01123595505618	0.865378588350551	16051.7220973783	1376.20584814022	1335	1914991	163660.9	1267.2	597.46	20.4	3.9	12.5	7.3	15.1	1.2	14.3	6.1	4.7	39.3	5.5	19	39.3	17.5	39.3	16.3	39.3	19.7	39.3
1	C03	3	53BP1	NA	Positive	6.96850393700787	37.3228346456693	7.58612386239825	292085.978627672	4285.29949218934	5.71091113610799	17.1833520809899	1.64306300770114	73748.5241844769	2369.59325192984	889	2078544	192425.9	1511.54	673.72	28.8	1.2	16.8	1.8	19.9	0.2	17	1.3	4.8	63.8	6.2	12.4	63.8	26.1	63.8	21.6	63.8	23.4	63.8
1	C04	1	53BP1	NA	Positive	7.67628494138864	34.9531109107304	5.50546976189528	254804.371505861	4314.66849550095	6.2497745716862	17.229035166817	1.76264996224145	71035.5220919748	2694.51947944893	1109	2042179	198654.4	1414.31	720.81	24.8	2.8	14.6	7.2	19.1	0.5	15.9	6.1	2.7	71.1	4.1	12.8	71.1	31.3	71.1	20.4	71.1	21.6	71.1
1	C04	2	53BP1	NA	Positive	5.6	31.2648401826484	5.7109189929415	255228.545205479	3994.34368456538	2.95342465753425	7.32602739726027	1.26156520879915	32773.6392694064	2039.02111494323	1095	2210933	191107.5	1359.17	672.72	24.9	2.5	16.4	3.3	17.4	0.7	16.5	2.6	5.9	55.3	5.6	22.3	55.3	19.7	55.3	17.4	55.3	20.1	55.3
1	C04	3	53BP1	NA	Positive	6.81742354031511	30.9471733086191	5.24769738437385	221004.012048193	3970.9435056638	4.89434661723818	12.8489341983318	1.46765319819167	56650.4253938832	2398.40601763873	1079	1855549	182538.2	1233.03	646.67	21.6	5.7	14.3	2.4	15.2	5.7	15.8	1.9	3.1	63.9	4.5	12	63.9	27.1	63.9	18.8	63.9	19.8	63.9
1	C05	1	53BP1	NA	Positive	6.18501805054152	37.2283393501805	8.63838730757637	338521.7066787	4670.8526481037	3.72743682310469	8.82851985559567	1.19780849515494	38248.1146209386	2281.87717419216	1108	2319892	190439.7	1565.07	671.1	24.6	2	14	8	18.1	0.4	14.4	6.5	5.4	61.2	6.8	11.7	61.2	23.2	61.2	16.6	61.2	21	61.2
1	C05	2	53BP1	NA	Positive	5.36444141689373	27.716621253406	4.97508420222096	200762.85626703	3871.77806560672	0.576294277929155	1.31267029972752	0.532932092526242	6381.02929155313	701.2462813989	1468	1752411	139753.1	1173.95	500.53	20.7	4.8	8.9	13.5	15.1	4	10.6	11.9	4.9	20.8	4.4	22.8	20.8	17.4	20.8	15.7	20.8	17.8	20.8
1	C05	3	53BP1	NA	Positive	5.35014409221902	30.6260806916427	5.64146743751527	244586.595821326	4235.7596627521	1.50936599423631	3.42291066282421	0.679095606611653	14460.1873198847	1188.81451465054	1388	1899628	179332.1	1250.98	652.65	23	2.7	15.1	9.6	17.9	1.1	16.6	8.5	4.8	33.3	5.4	19.2	33.3	18.5	33.3	15.6	33.3	19.1	33.3
1	C06	1	53BP1	NA	Positive	8.78787878787879	45.83608815427	6.41140698906323	370080.359504132	4527.66280874395	8.61570247933884	27.5867768595041	2.24337961708549	135671.016528926	3497.62610528383	726	2505771	259131.8	1656.75	936.25	30.7	1.4	26.2	1.8	20.5	0.1	23.7	1.2	2.9	81	5.4	8.1	81	36.4	81	22.7	81	24.5	81
1	C06	2	53BP1	NA	Positive	5.95139911634757	30.2518409425626	5.27939717649178	232746.648011782	4179.03831994581	2.62150220913108	5.94108983799705	1.00990319205772	23325.0935198822	1717.22911498182	1358	2037412	153288.5	1325.44	552.97	24.2	1.6	11.3	7.4	17.9	0.7	11.9	6.6	4.1	49.1	5.7	16.3	49.1	21.9	49.1	16.7	49.1	19.2	49.1
1	C06	3	53BP1	NA	Positive	4.92738461538462	20.1095384615385	3.72419813047795	121579.186461538	3107.42181627343	1.84676923076923	4.12430769230769	0.786003594272931	14629.9926153846	1277.15062631913	1625	1466788	138404	961.86	495.17	18.5	3.6	8	7.6	11.9	0.6	9.3	6.3	2	38.9	2	21.7	38.9	18.5	38.9	10.4	38.9	11	38.9
1	C07	1	53BP1	NA	Positive	5.5783497350492	30.1612414837245	5.00413472025058	224985.634367903	4080.83990703818	1.03709311127933	2.18243754731264	0.744978627226924	9179.32021196064	1080.84904015945	1321	1770308	170633	1219.92	632.64	20.7	5.1	11.5	7	16	3.9	14.3	5.1	3.9	32.2	3.9	21.1	32.2	19.8	32.2	14.8	32.2	18	32.2
1	C07	2	53BP1	NA	Positive	5.00848765432099	29.4081790123457	6.17242805096556	237771.506172839	4238.74241059295	0.639660493827161	1.58024691358025	0.529904936455863	6609.82638888889	784.718036556079	1296	1849103	155929.1	1212.75	561.71	18.1	2.2	12	9.5	13.3	1.2	12.6	8.3	5	22.5	5.9	17.8	22.5	17.1	22.5	13.4	22.5	18.1	22.5
1	C07	3	53BP1	NA	Positive	5.0330639235856	30.0749448934607	5.908863070135	246470.587803086	4132.97271897015	0.683321087435709	1.78251285819251	0.538691454340716	9476.88978692138	764.51284702202	1361	1730907	159014.9	1142.01	585.31	20.8	5.3	12	7.3	15.6	3.8	12.5	5.7	3.9	21.5	5.4	18.3	21.5	17	21.5	14.5	21.5	17.8	21.5
1	C08	1	53BP1	NA	Positive	4.83321604503871	26.018296973962	5.37307196078572	195214.444757213	4063.31522998745	0.766361717100633	1.8402533427164	0.604977368399283	9156.83462350457	894.421375682888	1421	1695618	177881	1161.12	642.87	19.7	3.1	11.1	7.4	13.7	3	11.5	6	5	25	4.2	22.1	25	17.2	25	12.8	25	16.1	25
1	C08	2	53BP1	NA	Positive	7.41591591591592	49.1651651651652	8.71555312885949	461098.509009009	5014.33138497349	7.80780780780781	23.5840840840841	1.99360450574676	122684.657657658	3228.75495982414	666	2904090	330016.8	2110.47	1170.4	34.4	0.9	44.7	2.1	31.1	0.2	44.7	1.7	7.1	72.4	11.7	13.7	72.4	29.6	72.4	27.8	72.4	31.5	72.4
1	C08	3	53BP1	NA	Positive	6.46636771300448	41.2047832585949	8.63872906078921	367150.427503737	4841.40150760687	6.17787742899851	17.0642750373692	1.92393579799226	81665.8385650224	3115.91924384965	669	2493892	256343.3	1854.91	914.73	31.5	1.9	33.9	2.5	26.3	1.2	33.2	1.6	6.3	78.8	9.3	12.3	78.8	26	78.8	24.2	78.8	27.1	78.8
1	C09	1	PLCG2	NM_002661	sample	5.32734375	28.59375	4.32017813444042	217073.6375	3649.05249692362	2.84140625	6.79375	1.11669175187744	26621.55625	1831.16665579756	1280	1762844	163577.6	1262.87	631.46	21	4.9	10.2	12	17.7	2.6	13.4	9.9	2.7	53.8	2.9	25.4	53.8	19.1	53.8	14.1	53.8	16.5	53.8
1	C09	2	PLCG2	NM_002661	sample	5.43962008141113	30.7442333785617	5.88217460582324	240760.635006784	3942.85932506162	1.30800542740841	3.1044776119403	0.841470939097402	16261.7483039349	1352.43250743158	1474	1916930	168127.1	1303.32	618.56	21.8	3.7	12.4	7.7	18.2	3.7	14.9	7	7	40.2	4	25	40.2	18.7	40.2	16.4	40.2	18.7	40.2
1	C09	3	PLCG2	NM_002661	sample	5.43928035982009	28.5689655172414	5.63339298654231	203496.539730135	3774.37650363529	1.53298350824588	4.00149925037481	1.03876006531004	19272.5157421289	1450.81416697538	1334	1729530	175676.1	1176.7	651.01	21.4	3.4	13.7	6.4	18.1	1.7	16.4	5.5	3.6	44	3.2	24.4	44	19.2	44	15.1	44	18.4	44
1	C10	1	SETD2	NM_014159	sample	6.98692307692308	28.37	4.55972248952401	198915.803076923	3778.95187842865	4.64076923076923	11.6861538461538	1.39203260387953	47627.8292307692	2361.63791095641	1300	1907000	188728.7	1252.03	699.62	21.2	2.2	11.7	5.5	16.1	0.3	13.1	4.4	2.6	64.4	2.1	14.7	64.4	27.7	64.4	15.6	64.4	17.3	64.4
1	C10	2	SETD2	NM_014159	sample	6.440329218107	36.7098765432099	7.29161978808203	307653.25308642	4351.92033044772	6.059670781893	16.2592592592593	1.7912632489671	71766.9382716049	2893.70530005416	972	2343460	206231.7	1694.39	749.32	26.6	2.2	20.8	5.8	22.7	0.1	22.6	4.3	6.5	75.3	6.8	16.3	75.3	23.6	75.3	20.7	75.3	23.7	75.3
1	C10	3	SETD2	NM_014159	sample	5.50237933378654	28.9578518014956	4.84576627021889	219124.74507138	3880.07064357775	1.84364377974167	4.68456832087016	0.81462402582654	21615.7491502379	1315.59249400298	1471	1873240	159713.6	1207.02	571.4	22.6	2.7	11.8	13	17.9	0.7	12.4	11.5	4.5	35.9	3.7	23	35.9	19.2	35.9	14.3	35.9	17.9	35.9
1	C11	1	IKZF1	NM_001220765	sample	5.89100126742712	31.3352344740177	5.29558174827817	239504.316223067	4027.94186761789	0.611533586818758	1.36311787072243	0.619933905342651	6068.58935361217	917.54647432422	1578	1903021	150743.9	1208.56	541.97	20.8	4.6	7.4	7	16.3	2.9	8.6	5.4	4.1	27.6	3.5	25.3	27.6	19.3	27.6	14.6	27.6	17	27.6
1	C11	2	IKZF1	NM_001220765	sample	5.01246719160105	24.253280839895	6.19239452253225	177821.893700787	3957.76798500903	0.952755905511811	2.11417322834646	0.786705914661566	8220.85367454068	1134.84563719097	1524	1828653	141248	1249.95	501.41	21.3	2.6	7.5	4.5	15.6	0.9	8.8	3.4	5.6	36.2	3.6	22.4	36.2	17.5	36.2	13.1	36.2	16.2	36.2
1	C11	3	IKZF1	NM_001220765	sample	5.63379204892966	33.0420489296636	5.63276762397305	279480.148318043	3933.50351568355	0.891437308868501	2.19571865443425	0.705111760903046	10708.0374617737	1146.84844166029	1308	2023970	167675	1332.28	616.26	22.4	3.4	12.3	8.9	19	2	13.8	8	5.3	33.6	5.9	26.9	33.6	18.7	33.6	15.9	33.6	18.9	33.6
1	C12	1	COL2A1	NM_033150	sample	6.04523646333105	31.017135023989	5.71982537921752	221743.398903358	3938.66427312064	1.02878684030158	2.74982864976011	0.901186951803813	14298.2501713502	1347.64317566603	1459	1873003	179522.7	1259.87	679.48	22.5	3.4	12.5	6.5	18.1	4	13.2	5.8	3.7	37.6	2.7	24.1	37.6	19.9	37.6	14.9	37.6	17.9	37.6
1	C12	2	COL2A1	NM_033150	sample	5.78223495702006	33.5014326647565	5.62559399499002	266431.964183381	3904.86762372002	0.667621776504298	2.12320916905444	0.761742436273993	11249.6733524355	969.479180519441	1396	1938196	174462.2	1254.73	645.01	21.3	3.7	14.7	5.4	17.5	4.4	16.7	4.6	6.2	27.7	4	25.7	27.7	18.1	27.7	15.4	27.7	18	27.7
1	C12	3	COL2A1	NM_033150	sample	5.57415658816041	28.6556333545512	4.72464204430134	209860.559516232	3591.4835990582	0.432208784213876	1.30299172501591	0.610015633281069	6780.44684914068	784.487773646555	1571	1713144	141374.2	1175.21	527.83	21.2	5.2	8.8	13.9	18	4.7	10.6	12.1	3.4	22.8	3.4	27.4	22.8	18.3	22.8	14.3	22.8	16.2	22.8
1	C13	1	SMAD4	NM_005359	sample	6.62526614620298	31.7934705464869	4.60009442665126	246902.146202981	4077.11538746322	2.78069552874379	6.33853797019163	0.982772119424402	25809.324343506	1782.53326132174	1409	2079091	177029.6	1377.13	628.45	25.3	2.4	10.9	12.4	19.9	0.5	11.4	10.2	3.4	49.8	4.4	18.8	49.8	24.1	49.8	16.5	49.8	19.3	49.8
1	C13	2	SMAD4	NM_005359	sample	5.02508038585209	26.827652733119	6.03266402115344	214485.025080386	3848.3966372366	0.827652733118971	1.9491961414791	0.702371471536305	8969.46495176849	1005.83190608963	1555	1945833	149233.9	1275.24	546.63	22.3	2.2	9.7	7.8	16.3	1.2	10.8	7.3	4.3	30.5	4	23.7	30.5	17	30.5	12.7	30.5	15.8	30.5
1	C13	3	SMAD4	NM_005359	sample	4.85015105740181	19.6042296072508	3.64499175264598	125543.489425982	3103.81506948372	0.736555891238671	1.38791540785498	0.472634695734927	4251.56435045317	689.572663598593	1655	1601320	124674.9	1033.52	442.91	22.3	3.6	6.9	10	14.7	0.7	8	7.2	1.5	24.4	2	24.8	24.4	17.6	24.4	10.6	24.4	11.4	24.4
1	C14	1	FANCF	NM_022725	sample	6.58785942492013	36.9201277955272	5.15025948972478	297657.786741214	4074.53610283459	0.975239616613419	2.46405750798722	0.816177030243348	12931.4384984026	1284.53517451436	1252	2048995	181639.2	1295.21	645.44	21.9	3.2	12.5	7.7	17.3	3.8	12.5	6.3	4.5	35.9	3.6	22.8	35.9	19.9	35.9	15.4	35.9	18.4	35.9
1	C14	2	FANCF	NM_022725	sample	5.926461345066	31.8453802639849	5.92142146188868	250599.551225644	3864.24344708058	0.502199874292898	1.18227529855437	0.401357951591453	5961.10685103708	650.846831999427	1591	2000164	151077.8	1262.03	544.61	21.8	4.8	9.7	9.1	16.9	4.5	10.6	8.1	4.9	19.2	3.6	24.4	19.2	18.9	19.2	15.1	19.2	16.9	19.2
1	C14	3	FANCF	NM_022725	sample	6.27145085803432	33.6294851794072	5.9198919665825	264560.469578783	4006.46675491409	0.819032761310452	2.0210608424337	0.963677296009589	8218.28237129485	1261.65419293232	1282	2038551	176742.6	1344.97	642.69	24.6	2.7	14	3.3	21	1.8	15.1	2.9	4.4	39.7	4.6	23.2	39.7	21.5	39.7	18	39.7	21.5	39.7
1	C15	1	Sep-12	NM_144605	sample	6.07903494176373	33.3826955074875	4.65784458914277	271322.326955075	3880.73497642705	2.53078202995008	5.50499168053245	1.11906990161733	22645.0216306156	1981.29556220859	1202	2089027	196641.7	1268.3	694.25	22.5	2	13.5	5.7	15.8	0.2	14	4.7	4.2	53.8	3.8	22.1	53.8	20	53.8	13.5	53.8	16.1	53.8
1	C15	2	Sep-12	NM_144605	sample	5.2567140600316	29.6556082148499	6.30175033870592	243411.774091627	3818.53613094792	1.15007898894155	2.83728278041074	0.762764818476545	11801.7077409163	1184.42554300201	1266	2114557	185454.5	1392.19	667.71	24.1	3.1	15.4	1.4	19.6	0.9	16.4	0.9	8.2	32.5	5.5	26.9	32.5	15.1	32.5	14.3	32.5	17.5	32.5
1	C15	3	Sep-12	NM_144605	sample	5.59784560143627	33.3222621184919	5.48951235728399	290361.23518851	4067.52495643523	1.754039497307	4.0754039497307	1.01202378340943	16807.8545780969	1503.08834908266	1114	2152906	170299.9	1485.44	644.63	23.2	2.3	13.9	8.7	19.6	0.3	16.4	7.7	4.8	44.3	6.7	23.2	44.3	16.2	44.3	14.4	44.3	18.3	44.3
1	C16	1	GNPTAB	NM_024312	sample	6.18321226795803	33.6941081517353	5.97893701227645	264327.201775626	4172.76731469405	1.56577885391445	3.57546408393866	1.01519051943577	16376.5593220339	1704.41773496417	1239	2095122	218342.6	1307.54	769.54	24	2.7	15.7	3.7	19.1	1.9	16.5	2.9	5.2	45.8	4.5	22.8	45.8	20.3	45.8	16.2	45.8	19	45.8
1	C16	2	GNPTAB	NM_024312	sample	6.34219495569189	34.7784594410361	6.1215586529162	279149.225630539	4061.74000595413	0.604635310156783	1.89570552147239	0.877268185698387	10945.9202453988	1028.61698842228	1467	2090440	166124.1	1326.84	600.17	24.3	4.4	10.5	5.2	18.8	4.2	11.8	4.4	5.9	29.5	5.7	23.4	29.5	20.9	29.5	17.2	29.5	19.8	29.5
1	C16	3	GNPTAB	NM_024312	sample	5.46653919694073	28.980879541109	5.90369520576156	215135.40917782	3836.01708887287	0.355003186743149	1.0044614404079	0.508363407359583	4840.99808795411	675.428545075161	1569	1917752	162206.1	1241.21	583.25	24.4	3	9.5	5.8	19	1.7	11.7	4.5	4.5	21	3.7	24	21	18.7	21	15.6	21	18.2	21
1	C17	1	53BP1	NA	Positive	5.51728395061728	28.6271604938272	5.0757934299021	216095.984567901	4106.49721193947	0.281481481481482	0.779012345679012	0.318598796608056	4025.07469135802	418.830227630357	1620	1720902	144555.8	1125.1	534.9	19.9	5.6	9.1	13.1	14.4	4	9.6	11.2	3.6	12.3	4.2	22.1	12.3	17.8	12.3	13.2	12.3	16.2	12.3
1	C17	2	53BP1	NA	Positive	5.11441798941799	25.5238095238095	4.92378973215377	181659.05952381	3755.62961702913	0.55952380952381	1.16071428571429	0.402545563949917	4492.31349206349	603.270754141407	1512	1651521	127942.9	1084.29	467.28	20.2	7.7	6.9	11.8	14.7	9.3	9.1	10.8	4.4	19.8	4.9	25.9	19.8	17.1	19.8	13.2	19.8	15.9	19.8
1	C17	3	53BP1	NA	Positive	5.48458498023715	30.2608695652174	6.47158865370627	235264.003952569	4124.03986856383	0.934387351778656	2.30276679841897	0.657809962373461	10376.5683794466	904.550245053991	1265	1756596	136617.7	1256.77	492.82	21.2	1.4	10.1	13.9	17.2	0.7	11.9	12.5	4.2	29	6.3	17	29	18	29	16.8	29	19.1	29
1	C18	1	53BP1	NA	Positive	6.50266971777269	31.5560640732265	5.72012274326396	241945.512585812	4009.80387885709	3.62852784134249	8.05339435545385	1.25501140828728	32693.4897025172	2294.05968804925	1311	2000905	200592.9	1247.43	707.47	22.3	2.6	12.3	2.6	16.9	1.3	14	1.4	3.6	63.4	3.5	17.7	63.4	23.3	63.4	16.1	63.4	18.4	63.4
1	C18	2	53BP1	NA	Positive	6.93891402714932	41.2918552036199	9.92939059375086	366417.265837104	4663.92653936414	5.26357466063348	14.8461538461538	1.77479887493658	69619.8755656109	2633.94997091697	884	2420983	207605.9	1818.77	744.33	27.3	1.9	21.3	4.3	21	0.3	22.7	4	6.8	69.8	7.6	9.7	69.8	29.1	69.8	22.3	69.8	24.1	69.8
1	C18	3	53BP1	NA	Positive	6.28657314629258	37.6533066132265	7.25291953926236	308612.24749499	4508.98519028316	1.79458917835671	4.87575150300601	1.24118880148666	22782.8446893788	1657.72751829272	998	2043777	226842	1530.22	856.99	25.8	1.8	25.4	4.3	23	0.6	27.7	3.3	5.1	44.7	7.3	14.8	44.7	22.1	44.7	20.7	44.7	24.4	44.7
1	C19	1	53BP1	NA	Positive	6.90716803760282	40.9870740305523	6.06596549004602	332730.493537015	4160.75184586926	2.96827262044653	7.35487661574618	1.38551055703197	32193.4665099882	2037.05129462753	851	2099032	235071.5	1415.75	836.6	23.9	3.1	21.3	4.3	18.9	1.6	22.4	3.4	3.9	56.8	6.3	17.5	56.8	25.6	56.8	19	56.8	22.6	56.8
1	C19	2	53BP1	NA	Positive	5.00756302521008	28.4865546218487	6.75308664662917	228918.880672269	4062.61920528276	1.45714285714286	3.37647058823529	0.875361744818237	15044.4571428571	1242.80693024092	1190	1701277	155079	1207.87	566.72	17.1	9.6	10.4	6.6	13.1	9.2	12.9	5.8	5.8	36.6	5.8	19.5	36.6	18	36.6	15.2	36.6	17.2	36.6
1	C19	3	53BP1	NA	Positive	5.88852813852814	35.2987012987013	7.56122594999888	297431.952380952	4423.83452697757	2.05519480519481	5.60822510822511	1.19405898760374	28686.1233766234	1562.46807729515	924	1997178	186270.7	1535.21	675.74	24.4	2.2	16.6	6.6	19.9	1.3	17.1	5.5	5.5	44.2	8.7	17.6	44.2	21.8	44.2	19.2	44.2	23.2	44.2
1	C20	1	53BP1	NA	Positive	5.64350877192982	30.2315789473684	5.29619638947636	233830.595789474	4064.35397302655	1.26736842105263	2.92210526315789	0.681843072545533	14084.9185964912	1228.09321654703	1425	1839162	167896.4	1230.46	621.37	20.9	2.9	10.9	13.6	16.7	1.3	12.6	12.1	3.9	34.1	4	22.7	34.1	19.3	34.1	14.4	34.1	18.2	34.1
1	C20	2	53BP1	NA	Positive	4.94708276797829	26.6668928086839	5.1910298976208	199219.587516961	3872.38848080428	0.453867028493894	1.29918588873813	0.473172510755529	7810.50881953867	663.380768673776	1474	1664230	172930.8	1134.93	632.38	20.6	7.7	13.2	4.3	14.1	8.4	15.2	3.5	5.6	18.2	4.3	22.5	18.2	16.3	18.2	13.4	18.2	16.4	18.2
1	C20	3	53BP1	NA	Positive	5.35323801513877	32.0992430613961	6.72590256009225	269773.867115223	4393.55531522109	0.693860386879731	1.66021867115223	0.595674179448854	8651.99747687132	961.1672604813	1189	2046970	188409.4	1426.58	682.13	24.1	2.7	18.7	2.9	19	0.4	19.4	1.7	5.4	26	7.1	16.6	26	19.4	26	16.6	26	22.1	26
1	C21	1	53BP1	NA	Positive	5.65639097744361	27.4781954887218	5.00398160985932	191392.051879699	3866.97404780147	2.2187969924812	5.03984962406015	0.972549010244575	21938.7293233083	1703.5396646724	1330	1697668	176045.8	1180.94	642.74	20.2	3.2	11.8	5	15.1	2.2	12.8	3.5	3	49.5	3.3	22.8	49.5	19.2	49.5	14.9	49.5	17.1	49.5
1	C21	2	53BP1	NA	Positive	6.05402750491159	32.9518664047151	7.59726567203554	271048.899803536	3949.06771493713	4.97838899803536	13.5422396856582	1.71163483534096	58639.4499017682	2389.23129889687	1018	2061948	175958.8	1525.98	642.32	24.4	1.7	14	4.2	17	0.4	16.1	3	5.2	66.9	5	14.9	66.9	21.6	66.9	17.7	66.9	19.2	66.9
1	C21	3	53BP1	NA	Positive	5.48313090418354	26.5445344129555	4.73328917291763	188905.726045884	3808.70448790099	0.33468286099865	0.999325236167341	0.410792188018909	5751.71120107962	480.692420466024	1482	1647340	144434.2	1103.62	531.1	20.7	2.8	10.6	9.6	15.5	1.7	12.6	8.6	2.8	13.4	4	23.5	13.4	19	13.4	14.6	13.4	17.8	13.4
1	C22	1	53BP1	NA	Positive	5.20728008088979	32.4165824064712	5.93496643872901	274464.531850354	3946.68643997997	4.89079878665319	14.0798786653185	1.53023835363131	68239.2123356926	2482.02328351632	989	1789797	235875	1289.86	886.63	20.7	15.1	23.4	13.3	15.4	13.9	24.6	12.9	5.9	59.8	5.5	25.1	59.8	20.7	59.8	16.3	59.8	19.1	59.8
1	C22	2	53BP1	NA	Positive	6.071992976295	34.1545215100966	7.17267598639699	290992.450395083	4511.00413723907	3.11589113257243	7.88586479367867	1.27689378782204	34014.461808604	1977.90709108628	1139	2103050	185560.9	1514.86	656.49	21.9	2.3	15.9	6.2	15.8	0.2	16.1	5.4	5.4	54.1	7.5	13.2	54.1	22.4	54.1	17.6	54.1	20.5	54.1
1	C22	3	53BP1	NA	Positive	5.48460591133005	29.4796798029557	5.89936793978843	234813.741995074	3925.0975617268	0.439039408866995	1.08682266009852	0.406657129132498	5622.53017241379	619.488585571102	1624	1807625	160838.5	1172.58	586.05	21.2	2.5	12.1	10	18.2	2.8	13	9.1	3.8	16.3	4.8	23.3	16.3	18	16.3	14	16.3	16.9	16.3
1	D03	1	RAD51	NA	Positive	10.9046673286991	76.5223435948361	7.40986543764401	649515.342601788	5080.14830696415	3.91857000993049	9.24528301886792	1.32563789092475	36225.2601787488	2216.89515166416	1007	3190604	204038.2	1812.25	685.41	39.8	2.8	16.3	4.3	32.2	0.9	13.6	3.2	4.5	61.7	6.3	15	61.7	38	61.7	36.6	61.7	40.1	61.7
1	D03	2	RAD51	NA	Positive	9.78649068322981	63.7841614906832	5.91075392800281	524850.059782609	4926.93673946692	0.592391304347826	1.39518633540373	0.595787919991091	5644.4402173913	824.905826475229	1288	2690392	154210.6	1539.65	534.23	35.6	4.2	12.1	7.6	25.9	2.8	11	6.8	4.6	25.4	7.1	15.9	25.4	33.1	25.4	32.9	25.4	36.7	25.4
1	D03	3	RAD51	NA	Positive	10.4455611390285	65.0192629815745	5.31806853341757	526017.288107203	4763.64314829077	1.86013400335008	4.11557788944724	0.887508144724743	15578.5016750419	1442.82422424197	1194	2921511	155717.8	1613.84	523.19	39	2	12.6	9.9	30.7	0.6	12.4	8.5	2.6	43.1	6.4	13	43.1	36.8	43.1	34.6	43.1	38	43.1
1	D04	1	RAD51	NA	Positive	10.5545746388443	68.5120385232745	6.58373054815681	597686.618780096	5420.20980547362	2.58587479935795	6.0016051364366	1.00061873199359	24466.2784911718	1603.58572303507	1246	3260738	177180.4	1905.02	608.69	40	2.5	10.9	6.9	32.5	0.2	10.7	5.4	3.9	46.1	7.1	9.6	46.1	37	46.1	32.4	46.1	38.4	46.1
1	D04	2	RAD51	NA	Positive	7.75744308231173	46.0840630472855	5.48395221081151	335918.654991243	3796.32753352877	1.85026269702277	4.17775831873905	0.885166061339204	15841.3485113835	1429.01210465987	1142	2391451	145890.9	1259.62	482.72	30.2	2.6	10.1	6.7	18.2	1.1	9.7	5.6	2	45.7	2.5	19.9	45.7	24.7	45.7	22.3	45.7	23.3	45.7
1	D04	3	RAD51	NA	Positive	11.1544642857143	63.4178571428571	5.11692544294336	475622.116071429	4547.31466075653	2.15892857142857	4.89821428571429	0.832182277127641	16597.4571428571	1252.28453474485	1120	2685186	137156.1	1482.58	476.14	35.6	3.8	9.4	9.5	27.9	0.7	8.7	7.6	1.7	40.3	4.3	11.8	40.3	38.4	40.3	33.8	40.3	35.9	40.3
1	D05	1	RAD51	NA	Positive	10.2338028169014	67.287323943662	6.20079606262829	549942.138028169	5134.7542562858	2.70328638497653	6.38215962441315	1.13101813020138	26248.3615023474	1839.39714918783	1065	2862481	189308.5	1721.12	659.5	35.7	2.5	13.2	4.3	29.1	0.8	12.9	3.1	3	51.5	5.8	11.4	51.5	35.5	51.5	32.3	51.5	35.4	51.5
1	D05	2	RAD51	NA	Positive	11.7178538390379	81.304347826087	6.93633792755921	691545.274745606	5215.42209324373	1.43108233117484	3.56429232192414	0.753860096839187	15696.9222941721	1187.44635137101	1081	3213400	186755	1777.1	660.93	37.9	3.4	16.8	6.4	31.2	1.6	16.1	5	5.4	34.2	8.2	13	34.2	36.4	34.2	38.1	34.2	43.2	34.2
1	D05	3	RAD51	NA	Positive	9.45340501792115	63.5241935483871	6.17301027195767	530969.38172043	4886.99366828745	0.916666666666667	2.15681003584229	0.834923674742224	8701.39247311828	1111.55829149158	1116	2751395	165391.2	1559.72	560.52	36.7	3.3	14.3	13.3	29.5	2.5	13	12.2	3.2	34.9	7.1	16.3	34.9	31.5	34.9	32.7	34.9	37.5	34.9
1	D06	1	RAD51	NA	Positive	10.2649071358749	75.108504398827	6.57220787301755	666025.344086022	5120.10622770413	2.6852394916911	6.18084066471163	1.05443579616074	22947.4535679374	1745.31198132726	1023	3228649	206100.4	1832.4	725.82	37.5	3.2	16.6	6.4	32	1.3	16.3	4.4	4.1	52.1	7.1	15.8	52.1	34.4	52.1	33.4	52.1	37.4	52.1
1	D06	2	RAD51	NA	Positive	10.5375234521576	65.3424015009381	6.03220109278029	535052.113508443	5099.02653248774	2.33864915572233	7.47748592870544	0.817498684394695	33763.7908067542	1159.01579691802	1066	3109948	158411.7	1762.15	550.17	40.2	1.8	13.7	7.6	32.9	0.5	13.3	6.5	4	33.4	7	11.2	33.4	38.2	33.4	32.9	33.4	38.2	33.4
1	D06	3	RAD51	NA	Positive	9.91437308868502	67.7268093781855	7.09895729161835	558355.22833843	5142.61415470177	1.72884811416922	4.08970438328237	1.00722298343375	17100.5790010194	1398.19195080806	981	2875637	198872.8	1587.29	664.78	38	3.1	19.8	5.6	32.2	0.7	20.1	4.6	4.6	43.5	7.4	13.1	43.5	33.6	43.5	34.5	43.5	39.7	43.5
1	D07	1	RAD51	NA	Positive	10.9259656652361	80.9431330472103	7.98190014314408	716897.7972103	5350.6362871892	1.3519313304721	3.78218884120172	1.11706413537518	20896.652360515	1531.64645744583	932	3408432	216401	1908.33	763.66	36.9	2.5	19.6	10.8	32.6	1.2	19.6	9.3	5.6	45.8	7.4	13.9	45.8	33.7	45.8	33.4	45.8	39.3	45.8
1	D07	2	RAD51	NA	Positive	9.70885093167702	69.6335403726708	8.50919868224311	614110.283385093	5367.50517622321	0.742236024844721	1.8167701863354	0.696958179702745	7791.71040372671	960.161298980394	1288	3120162	184527.4	2045.26	668.34	37.3	3.9	18.5	7.8	32.4	1.9	19.1	6.3	8.5	27.9	11.4	15.7	27.9	32.1	27.9	34.9	27.9	39.1	27.9
1	D07	3	RAD51	NA	Positive	10.1573604060914	66.9957698815567	5.80841562762734	557919.078680203	4949.63660962856	0.743654822335025	1.92216582064298	0.64869297838841	9257.32656514382	888.789059555634	1182	2848782	154530.6	1522.94	525.93	36	3	12.1	15.2	28.3	2.3	11.3	14.2	3.3	28.8	7.6	14.8	28.8	34.1	28.8	33.2	28.8	37.7	28.8
1	D08	1	RAD51	NA	Positive	10.3273631840796	75.8985074626866	6.75863965400233	662092.252736318	5299.53967892105	1.081592039801	3.19502487562189	0.954547961774026	16539.8497512438	1299.89099905688	1005	3171212	196751.1	1829.69	684.91	40.1	3.3	15.6	7.6	32.7	1.6	13.8	6.2	4.7	37.1	8	13.8	37.1	35.3	37.1	34.2	37.1	39	37.1
1	D08	2	RAD51	NA	Positive	8.66970198675497	58.9205298013245	6.60568724617458	493949.018211921	4818.29075320814	0.897350993377483	2.4362582781457	0.826549685862953	11232.0165562914	1091.04186859991	1208	2630031	181945.6	1611.47	670.98	30.3	4.9	17.6	8.3	25	3.6	20	7	5.8	32.1	7.9	18	32.1	28.1	32.1	29.2	32.1	33.2	32.1
1	D08	3	RAD51	NA	Positive	10.5909961685824	71.4032567049808	7.07557348040588	601981.028735632	5233.20448956199	0.792145593869732	2.05172413793103	0.762682483012943	9213.19061302682	1047.35203464785	1044	3087508	180150.8	1847.72	627.81	40.1	2.3	19.1	6	34.9	0.9	17.9	5.2	5	31.7	9.2	13.8	31.7	35.8	31.7	35.2	31.7	39.6	31.7
1	D09	1	SMC3	NM_005445	sample	4.98522498321021	26.7884486232371	5.47583069465171	196627.484217596	4051.45563270142	0.968435191403627	2.52048354600403	0.891839173437562	10575.3875083949	1061.56843826704	1489	1609498	162781.1	1111.01	601.93	18.5	8	10.1	8.4	14.1	7.1	11	6.3	4.7	33	3.6	21.8	33	17.7	33	13	33	15.7	33
1	D09	2	SMC3	NM_005445	sample	5.24509803921569	28.8039215686275	6.31107407082862	218595.581495098	4038.42121557422	0.688112745098039	1.74387254901961	0.817113143998687	6999.97977941176	948.195762936766	1632	1697294	136231.6	1160.73	508.78	19.4	6.9	8.7	9.5	14.6	7.2	10	7.4	7.6	31.3	4.5	24.1	31.3	18.8	31.3	16.4	31.3	19.5	31.3
1	D09	3	SMC3	NM_005445	sample	5.40841584158416	28.4548267326733	5.35299098832434	213908.504950495	3865.08106543097	0.563737623762376	1.37561881188119	0.688915392024012	5733.21410891089	875.398909440152	1616	1719839	138410.7	1174.27	515.58	22.2	3.3	9.5	14.4	18.4	3	11.3	12.4	5.1	28.9	4.1	24.6	28.9	19.2	28.9	15.3	28.9	18.3	28.9
1	D10	1	CHD8	NM_020920	sample	6.0907063197026	35.235687732342	5.63514142555303	294574.397026022	4305.87424302129	1.00520446096654	2.94498141263941	0.812871807171144	12383.1197026022	1051.1728807117	1345	2092128	187883.6	1393.05	687.73	24.4	2.8	14.1	11.4	20.4	1.3	15.2	9.4	7	30	5.7	24.9	30	19.6	30	17.4	30	21.2	30
1	D10	2	CHD8	NM_020920	sample	6.44150110375276	32.0338484179544	5.19462847369994	244809.91464312	4310.66159800776	2.2663723325975	5.60117733627667	1.02799147011686	24797.4841795438	1627.66544506378	1359	2120985	166638.6	1465.46	613.1	26.3	1.6	13	10.5	21.3	0.1	14.9	9	4	46.9	4.3	14.3	46.9	24.8	46.9	19.3	46.9	22.2	46.9
1	D10	3	CHD8	NM_020920	sample	6.7449118046133	27.7564450474898	4.12821571531116	182984.02578019	3690.21737850609	2.2055630936228	4.67571234735414	0.930321325640921	16421.5291723202	1526.0157002568	1474	1786398	146913	1180.07	522.17	22.8	2	9	3.5	16.8	0.2	10.2	2.1	2.9	48.8	3.1	15.2	48.8	25.2	48.8	16.1	48.8	17.3	48.8
1	D11	1	COL5A2	NM_000393	sample	6.09780439121757	35.2821024617432	5.35918943783491	297647.373918829	4098.29284780281	0.397205588822355	1.2435129740519	0.489765167342366	6658.58083832335	638.455596337925	1503	2101441	139677	1297.24	502.82	23.1	3.9	8.1	17.9	16.8	1.6	9.2	16.2	4.7	19.5	4.4	24.2	19.5	19.6	19.5	14.4	19.5	17.1	19.5
1	D11	2	COL5A2	NM_000393	sample	5.74853037230568	29.1084258654474	5.35464805639546	219777.964075767	4099.8476190399	0.400391900718485	1.07772697583279	0.589471956666601	4566.42390594383	762.992083224079	1531	1840203	150646.4	1229.98	541.64	21.8	4.6	11.4	8.4	17.2	4.8	12.6	7.5	5.5	24.2	4.3	23.6	24.2	18	24.2	16.1	24.2	18.8	24.2
1	D11	3	COL5A2	NM_000393	sample	5.51547779273217	24.9905787348587	4.54756043758301	161424.977119785	3670.65921999432	0.567294751009421	1.37886944818304	0.745302719562477	5068.42126514132	895.302198049585	1486	1607333	135331.8	1055.15	477.69	20.8	4.3	8.4	11.9	15.9	4.5	9.8	10	3.4	30.3	3.2	25.4	30.3	18	30.3	13.6	30.3	15.9	30.3
1	D12	1	BRCA2	NM_000059	sample	6.60544648511716	40.2488917036099	7.28320524301372	334555.334388854	4844.93679093372	0.633312222925903	1.58581380620646	0.641850294951939	7379.93603546548	915.379670589244	1579	2225761	154076	1505.52	575.72	24.6	2.7	8.9	12.3	20.8	1.5	10.8	10.1	6.1	28	5.2	16.2	28	22.8	28	21.2	28	27	28
1	D12	2	BRCA2	NM_000059	sample	6.41144200626959	33.7100313479624	5.78149690430718	231895.735893417	4510.41349911307	0.809561128526646	2.08307210031348	0.890074737942615	9153.43573667712	1152.68158776011	1276	1855206	167346.7	1385.3	644.58	23.4	3.1	13.6	13.8	20.7	1.7	16.3	11.8	5.3	35.3	4.1	15.5	35.3	22.9	35.3	21.6	35.3	25.2	35.3
1	D12	3	BRCA2	NM_000059	sample	5.92671927846674	31.9971815107103	6.37267776691014	240651.572153326	4549.18994561543	0.355693348365276	0.868094701240135	0.468279254567304	4014.89515219842	682.366266658793	1774	1884598	160937.4	1370.07	609.92	24.5	3.3	11.3	6.2	21.3	1.9	13.6	5.5	4.7	20	5.6	19.1	20	20.5	20	19.1	20	24.9	20
1	D13	1	UBR5	NM_015902	sample	5.99042645778938	31.3376849434291	5.48964599836462	229864.516971279	3854.8011812084	0.852915578764143	2.57093124456049	0.835273702559834	13273.3698868581	1127.59193864835	1149	1924118	216679	1313.09	836.07	22	3.8	18.1	8.5	18.9	1.7	20.5	7	4.1	30.7	3.2	24	30.7	19.4	30.7	15.8	30.7	17.6	30.7
1	D13	2	UBR5	NM_015902	sample	5.18415417558886	29.2648108493933	5.47600167882521	240222.983583155	3689.83331633394	0.872234118486795	2.54175588865096	0.580457185617344	11213.5653104925	763.003370623782	1401	1931697	155965.6	1396.15	579.05	21.6	5	12.1	11.8	16.8	2.6	12.4	9.9	5	22.3	4.4	27.7	22.3	17.7	22.3	13.9	22.3	15.2	22.3
1	D13	3	UBR5	NM_015902	sample	4.92761394101877	26.8811438784629	6.13749361453307	199838.579088472	3541.80774111193	1.05093833780161	2.79892761394102	0.939972800261004	12984.5844504021	1185.4930326003	1119	1765052	187303.1	1258.15	719.36	22.5	3.2	17.6	13.8	20.1	1.8	21.2	12.2	3.3	36.7	3.5	27.1	36.7	19.3	36.7	13.9	36.7	16.4	36.7
1	D14	1	TET2	NM_017628	sample	5.93494299128102	26.8229376257545	4.60418335049989	192347.133467471	3689.21859692767	1.4560697518444	3.08853118712274	0.686733137755993	11388.0342052314	1112.04400548922	1491	1837208	134023.8	1185.26	484.27	21.1	2.4	6	9.7	14.4	0.5	7	7.4	2.3	34.7	2	20.1	34.7	20.9	34.7	12.5	34.7	13.1	34.7
1	D14	2	TET2	NM_017628	sample	5.22679045092838	25.2612732095491	4.88081902406615	188474.539787798	3547.520794758	1.74801061007958	4.07692307692308	0.940117309650716	18535.8852785146	1678.60278138401	1508	1793487	188936.5	1234.29	710.22	21.4	7.3	14.3	5.5	16.1	6.3	15.4	4.2	4.2	45.8	3.9	26.3	45.8	18.7	45.8	14.3	45.8	15.5	45.8
1	D14	3	TET2	NM_017628	sample	6.3968152866242	30.7464968152866	4.90516420394934	228051.474522293	3938.85710129847	0.952866242038217	2.11273885350318	0.67331615530771	8163.27834394904	1032.1663741893	1570	1934419	153886	1248.4	555.04	24.4	2	9.4	5	18.9	0.5	10.7	4.1	3.3	31.8	3.8	19.9	31.8	20.4	31.8	16.1	31.8	18.7	31.8
1	D15	1	AMER1	NM_152424	sample	5.30061349693251	26.7331288343558	5.0599778674019	195759.417177914	3757.75922584216	0.387116564417178	1.11717791411043	0.516474046721779	6410.52085889571	715.340957316255	1630	1756632	167547.2	1196.54	618.08	20.9	2.5	10.2	7.7	16	2.3	12.5	6	4.5	20.9	3.4	25.5	20.9	17.8	20.9	12.5	20.9	14.2	20.9
1	D15	2	AMER1	NM_152424	sample	5.48242591316334	28.9427980702963	5.01283900498456	215242.297036527	3716.81640722152	0.505168849069607	1.39627842866988	0.719162146720727	6766.10062026189	806.054520828191	1451	1797496	139613.3	1172.98	501.14	21	7.6	7.6	14.5	15.9	8.1	9.9	13.5	5.7	26.3	4.2	28	26.3	17.4	26.3	14.7	26.3	17.3	26.3
1	D15	3	AMER1	NM_152424	sample	5.14923619271445	27.1504112808461	5.60452391321989	206394.699177438	3727.38102632183	0.280846063454759	0.759694477085781	0.455899724377985	3705.32549941246	548.750330826212	1702	1726526	130851.3	1142.53	472.24	21	2.7	8.3	15.9	16.2	2.9	9.5	14.9	4.9	18	4	27.3	18	16.8	18	13.5	18	16.5	18
1	D16	1	EXT2	NM_207122	sample	4.88015564202335	27.3151750972763	5.24470005336558	218141.725291829	3748.04883035066	1.04124513618677	2.92295719844358	0.820989874916764	13044.3891050584	1002.31414777293	1285	1675756	180571.6	1146.93	657.19	17	5.4	13.1	5.5	13.9	3.3	14.2	4	4	32.2	3.2	26.6	32.2	15.1	32.2	11.3	32.2	13.5	32.2
1	D16	2	EXT2	NM_207122	sample	5.44005956813105	24.5755770662695	3.8922559372938	184989.876396128	3265.39452567116	2.09530900967982	4.77215189873418	0.895183449997634	19531.7706626955	1484.17049478365	1343	1874418	166845.9	1312.52	632.21	20.7	4.5	11.7	11.6	16.8	0.5	14.3	10.2	3.4	44.5	3.2	26.1	44.5	18.9	44.5	11.8	44.5	12.8	44.5
1	D16	3	EXT2	NM_207122	sample	4.76866173503699	23.8352387357095	4.81406573347297	180134.532616005	3549.50807247821	1.69468728984533	4.42098184263618	0.940918437155366	18686.4115669132	1224.17235909839	1487	1736092	148334.4	1275.14	548.84	22.2	3	10.3	12.8	18.2	0.1	12.6	11.7	3.6	37.7	4	26.6	37.7	16	37.7	12.8	37.7	15.6	37.7
1	D17	1	RAD51	NA	Positive	8.9364406779661	61.8720338983051	6.91260231824508	535318.899152542	4975.21941887451	0.772033898305085	2.27796610169492	0.721356617282655	12536.2983050847	1009.99950861333	1180	2851709	190516	1707.2	690.33	35.3	2.6	15.6	16.1	29.5	0.8	16	14.2	3.9	28.4	6.5	17.2	28.4	30.3	28.4	28.3	28.4	32.5	28.4
1	D17	2	RAD51	NA	Positive	9.41630148992112	62.2769500438212	6.82889860555932	507483.476774759	4996.44731493348	0.837861524978089	2.11831726555653	0.841870997805082	10362.736196319	1112.65508204191	1141	2728928	182621.6	1643.26	644.73	33.6	3.7	15.4	7.6	27.5	3.3	16.5	6.7	6	34.4	7.2	16.1	34.4	31.4	34.4	33.2	34.4	38	34.4
1	D17	3	RAD51	NA	Positive	9.77748460861917	66.07563764292	6.88661656908707	544636.984168865	5102.88800404819	0.715039577836412	1.89709762532982	0.978467328137513	7872.64028144239	1087.64175267435	1137	2759016	182843.6	1636.87	642.01	36.8	3	16.4	7	31.8	1.3	17.6	5	3.9	35.1	7.6	13	35.1	34	35.1	35.7	35.1	40.1	35.1
1	D18	1	RAD51	NA	Positive	9.54644808743169	66.8460837887067	6.49195800525847	585189.5856102	5108.12840448145	1.72586520947177	3.70218579234973	0.927039270686812	15295.8734061931	1577.20091239021	1098	3001664	170320.5	1767.79	600.5	36.9	2	13	12.6	29.3	0.5	13.2	11.5	5.7	46.3	7.4	14.4	46.3	33.2	46.3	32.8	46.3	36.4	46.3
1	D18	2	RAD51	NA	Positive	8.99544211485871	65.3436645396536	7.10171585895421	597150.670920693	5008.88902558988	1.67456700091158	3.9024612579763	0.849514009910991	17067.0565177758	1366.03923808618	1097	2957863	187890.6	1765.13	669.59	33.9	2.6	17.1	7.9	28.7	1.5	16.3	7.4	5.8	38.4	10.3	17.1	38.4	31.2	38.4	31.9	38.4	35	38.4
1	D18	3	RAD51	NA	Positive	10.0112464854733	64.1068416119962	5.39883517794489	513754.333645736	4666.7517354258	1.02999062792877	2.47610121836926	0.939644857381502	8455.13402061856	1115.17271862649	1067	2701335	142581.3	1509.35	516.81	36.2	4.5	9.7	7.5	29.6	1.7	12.1	5.7	3.1	38.7	5.3	16.9	38.7	32.3	38.7	32.9	38.7	36.1	38.7
1	D19	1	RAD51	NA	Positive	9.02608695652174	62.66	5.80569125045508	554203.029565217	4752.51671427055	0.68	1.77478260869565	0.622048748353096	7578.01913043478	919.386986088098	1150	2857331	192269.8	1689.92	688	33.7	9.8	14.4	8.6	26.9	6.4	15.5	7.5	4.3	27.6	7	21.4	27.6	31.3	27.6	28.6	27.6	31.5	27.6
1	D19	2	RAD51	NA	Positive	10.3184991273997	66.7129144851658	7.24000419387016	533398.783595113	4951.50654861114	0.822862129144852	2.46247818499127	0.988358880380362	13960.8603839442	1126.29131198181	1146	2775402	172311.4	1675.45	604.97	37.2	3.9	14.4	7.2	28.6	2.3	14	6.1	6.3	33.8	8.7	16.1	33.8	33.5	33.8	35.7	33.8	38.9	33.8
1	D19	3	RAD51	NA	Positive	11.1639784946237	76.8637992831541	6.48941137387185	659944.514336918	5014.95021764589	0.919354838709677	2.18637992831541	0.874539302447943	7915.98655913978	1090.59626071098	1116	3044894	153053.7	1728.6	535.52	38.2	2.2	13.9	14.1	32.3	1.5	15.4	12.9	4.1	36.2	8.2	17.7	36.2	35.1	36.2	35.6	36.2	40	36.2
1	D20	1	RAD51	NA	Positive	11.2376237623762	78.6683168316832	6.5926495381668	679917.837623762	5426.68854505316	1.17425742574257	3.04356435643564	0.941756996405251	15364.1504950495	1452.47817301708	1010	3246626	215541.1	1882.18	743.43	40.5	3.1	19.5	5.5	32.2	2	18.5	4.3	4.3	42.2	7.9	12.5	42.2	38.6	42.2	37.2	42.2	41.7	42.2
1	D20	2	RAD51	NA	Positive	8.93390191897655	62.4733475479744	7.10906015647187	534727.014925373	5000.53014657376	1.95309168443497	4.64605543710021	1.05598990982717	22160.170575693	1662.47572312817	938	2836164	214978.6	1718.13	773.47	35.5	3	20.6	3.2	29.6	1.1	20.6	2	5.7	46.9	8.5	16.4	46.9	31.1	46.9	30.6	46.9	35	46.9
1	D20	3	RAD51	NA	Positive	9.705078125	70.427734375	7.36264467685325	642860.625976563	5008.49335222332	0.9052734375	2.1552734375	0.796169259856554	9201.822265625	1095.54276763911	1024	3058013	172991.5	1750.58	597.64	36.5	2.9	13.9	8.7	29.3	0.5	14.4	7.2	4.8	34.9	8	15.6	34.9	30.6	34.9	32.1	34.9	36.3	34.9
1	D21	1	RAD51	NA	Positive	10.6112886048988	76.4621938232162	7.01906976706559	667656.675186369	5230.53682118037	2.18956336528222	5.93610223642172	1.20878098956201	28396.6858359957	1822.97364286466	939	3124865	229216.4	1855.63	819.2	36.5	4.2	21.5	8.8	29.8	1.2	22.4	7.3	5.4	49.5	8.3	15.1	49.5	33.9	49.5	35.3	49.5	39.3	49.5
1	D21	2	RAD51	NA	Positive	10.071129707113	73.2569037656904	7.80543647318622	660020.883682008	5209.13593286369	1.29707112970711	3.04769874476987	0.963661287706425	13118.510460251	1429.86694297352	1195	3049098	193597.4	1826.8	688.44	35.7	4.8	15.9	6.2	29.9	3.1	15.9	4.9	6.9	43.1	10.1	14	43.1	34.3	43.1	35.1	43.1	39.7	43.1
1	D21	3	RAD51	NA	Positive	9.55008210180624	65.1042692939245	6.5527656343646	538605.3136289	4980.7767270093	1.0008210180624	2.44745484400657	0.710952478720013	10583.9096880131	999.138818312102	1218	2723808	148202.4	1586.6	508.35	35.1	3	11.2	9.2	28.4	2.7	10.8	7.4	4.5	31.6	8.4	15.3	31.6	28.9	31.6	31	31.6	35.8	31.6
1	D22	1	RAD51	NA	Positive	10.2490421455939	72.6829501915709	7.91149972161519	621625.96743295	5072.44447851351	2.8227969348659	7.68486590038314	1.19900350425758	37186.7298850575	1890.81301858036	1044	3157474	221474.3	1880.96	767.55	39.1	2.4	17	5	31.9	0.8	16.6	3.6	5.6	51.5	7.1	15.7	51.5	33.6	51.5	34.5	51.5	37.8	51.5
1	D22	2	RAD51	NA	Positive	11.0114613180516	64.3276026743075	5.35170853988956	495297.033428844	4462.56645975361	3.18529130850048	7.77459407831901	1.15421417515576	30508.970391595	1865.96556070557	1047	2879855	188348.8	1664.11	639.11	37.6	3.4	14.5	4.9	28.2	1.2	13.5	2.8	3.5	53.8	5.9	13.8	53.8	37.6	53.8	33	53.8	34.3	53.8
1	D22	3	RAD51	NA	Positive	10.7631578947368	75.3355263157895	7.10421979450596	643921.765037594	5023.47778953013	1.05733082706767	2.43421052631579	0.960776461164149	9615.24530075188	1307.00619485453	1064	3040658	180533.6	1826.49	638.14	40.3	2.9	18.8	4.6	33.7	1.7	17.4	3.6	4.8	40.7	9	16.7	40.7	36.4	40.7	36.5	40.7	41.2	40.7
1	E03	1	RF	NA	Neutral	9.63054607508532	59.7209897610921	5.40289159965393	472894.761945392	4845.98015371213	1.31058020477816	2.96501706484642	0.806156381135697	13230.0315699659	1344.04126079566	1172	2628564	190671.8	1518.54	658.35	33.7	4.7	13.6	5.1	24.7	2.9	13.8	4.3	3.8	38	4.8	14.6	38	33.5	38	29.5	38	32.4	38
1	E03	2	RF	NA	Neutral	5.81877872619829	27.8187787261983	4.83800224875876	203317.314510834	3898.85249053631	1.08404464871963	2.34734077478661	0.634215631033561	10623.804990151	1076.43821168769	1523	1904215	153168.4	1237.89	551.56	23.8	2.6	10.4	3.5	18.3	0.7	11.6	2.6	4.9	31.3	3.4	20.5	31.3	21.7	31.3	16.1	31.3	17.9	31.3
1	E03	3	RF	NA	Neutral	5.41838046272494	27.9254498714653	5.01545523818361	190185.407455013	3846.66866066027	0.468508997429306	1.15488431876607	0.545208492236127	6721.46658097686	746.859666653821	1556	1542462	170289.9	1046.81	617.43	20.8	12	13	7.5	16.6	10.3	15	6.2	3.7	20.5	3.6	22.8	20.5	18.4	20.5	15	20.5	17.7	20.5
1	E04	1	RF	NA	Neutral	5.49568106312292	27.8691029900332	5.92748797100967	222272.543521595	4143.57650432419	1.26976744186047	2.88770764119601	0.857272745925354	12647.4438538206	1295.89041515582	1505	1983845	173929	1324.64	625.33	22.1	1.9	10.9	8	16.6	0.4	11.9	6.7	4.9	37.5	4	22.3	37.5	18.7	37.5	13.2	37.5	16.1	37.5
1	E04	2	RF	NA	Neutral	6.45757385292269	29.5204274041483	4.75508881805442	217660.118164676	4185.17554494486	1.14959145191703	2.84098051539912	0.637610887082855	13104.2457573853	1031.69891675145	1591	2018015	158216.3	1300.52	576.18	24.7	2.3	10.4	5.2	18.6	0.3	11	4	4.7	28.3	4	15.3	28.3	23.4	28.3	16.3	28.3	19.4	28.3
1	E04	3	RF	NA	Neutral	5.68054607508532	25.5255972696246	4.38231873423239	176795.797952218	3740.03245724844	1.57815699658703	3.23890784982935	0.828652553871914	11454.4300341297	1398.69513389659	1465	1772031	147968.2	1117.33	526.89	22.5	2.5	9.3	11.7	16.7	1.6	10.4	10.4	3.1	43.3	3.4	21.6	43.3	20.2	43.3	14.7	43.3	16.7	43.3
1	E05	1	RF	NA	Neutral	5.28262295081967	29.3416393442623	5.22709124896201	241385.291147541	4068.45657415404	0.619672131147541	1.81508196721311	0.707968991860003	10829.0262295082	972.086735756517	1525	1878065	163583.8	1230.72	607.41	21.9	6.7	9.9	17.4	18.2	5.7	12.4	15.7	4.5	27.6	4.8	25.2	27.6	17.8	27.6	13.8	27.6	16.5	27.6
1	E05	2	RF	NA	Neutral	6.89423076923077	30.9663461538462	5.04936160504662	229625.8828125	3885.35527449992	1.39423076923077	3.04266826923077	0.645633672910755	11551.3064903846	1069.07133764008	1664	2034028	146282.5	1333.8	522.53	24.4	2.1	8.5	5.2	18.3	0.8	9.7	4.1	4	32.5	3.8	19.6	32.5	24.9	32.5	16.8	32.5	18.5	32.5
1	E05	3	RF	NA	Neutral	6.26752411575563	31.2887459807074	4.86535739243895	231753.392926045	3935.79888434014	0.632154340836013	1.40064308681672	0.568048193321505	6051.68038585209	812.460133649173	1555	1898227	158989.3	1234.65	577.11	23.3	3.5	11.8	8.3	19.5	2.8	13.5	7.4	3.5	24.9	4.6	22.8	24.9	20.3	24.9	17	24.9	21	24.9
1	E06	1	RF	NA	Neutral	9.50195465207193	62.7795152462862	5.91569846174916	516097.607505864	5108.10648868804	2.06645817044566	4.86317435496482	0.985368564035226	21613.2392494136	1503.00691450336	1279	2795043	191279.1	1643.43	681.79	34.5	2	14.2	7.1	28.3	0.6	14.9	5.9	4.4	42.1	6.1	13.4	42.1	32.4	42.1	31.3	42.1	36.7	42.1
1	E06	2	RF	NA	Neutral	4.90792146242383	27.2884224779959	5.52793997540083	228467.639133378	4028.17287643631	0.773865944482058	1.70886932972241	0.564763323385232	8255.90724441435	977.091121402731	1477	2191809	163293.3	1370.95	591	24.4	2.4	13.7	17.1	19.3	1.2	15.4	16.4	5.3	26.7	4.6	24.4	26.7	17	26.7	12.8	26.7	16.2	26.7
1	E06	3	RF	NA	Neutral	5.33523447401774	25.6749049429658	4.98886083948353	188753.859315589	3826.56485113144	0.709125475285171	1.606463878327	0.513122231173135	6295.13117870722	794.824186439766	1578	1819534	155515.6	1194.45	567.71	21.2	3.2	11.2	7.9	18.1	1.6	11.9	6.2	3.3	25.3	3.8	25.5	25.3	18	25.3	13.8	25.3	16.5	25.3
1	E07	1	RF	NA	Neutral	9.64421052631579	68.5105263157895	7.14841453532166	598536.369473684	5426.96112541926	2.33789473684211	6.01473684210526	1.18475964580753	25822.9084210526	1765.47886182472	950	3111287	229929	1961.2	835.81	39.1	2.5	22.7	5.7	33.9	0.8	23.4	4.3	3.5	50.4	8.1	13.5	50.4	34.9	50.4	33.4	50.4	39.7	50.4
1	E07	2	RF	NA	Neutral	5.07010834926705	27.2224346717655	4.91896500001139	212532.583173996	3585.28266095792	0.434671765455704	1.45060548119822	0.552977206562293	8669.13065646909	672.372258426883	1569	1944710	160952.5	1280.13	580.92	24.2	3.9	9.9	4.1	19.6	4.3	12.2	3	5.2	19.8	4.2	32.5	19.8	18.2	19.8	15	19.8	18.2	19.8
1	E07	3	RF	NA	Neutral	5.62242725337119	32.4797728885735	5.40511123594582	253949.029808375	3939.74726393998	0.562810503903478	1.50532292405962	0.65820760762313	8095.50248403123	853.308698366292	1409	1899737	175199.2	1243.49	645.14	23.6	4	13.4	6	19.2	4.3	15.8	5.3	4.5	26.1	4.5	24.1	26.1	18.9	26.1	16.5	26.1	19.4	26.1
1	E08	1	RF	NA	Neutral	4.77798742138365	25.5698113207547	5.17110970294695	190447.201257862	3918.23367661131	0.454088050314465	1.07861635220126	0.512898934573463	4599.81194968553	717.483762845389	1590	1696291	161005.5	1119.48	584.09	18.7	4.5	9.2	10.4	14.3	3.7	10.3	8.2	4.8	22.1	3.1	24.6	22.1	16.1	22.1	12.1	22.1	15.3	22.1
1	E08	2	RF	NA	Neutral	5.99101412066752	32.1784338896021	5.88331114768832	252028.571887035	4266.58030447751	0.614249037227214	1.93517329910141	0.680969768357445	11285.8279845956	805.524265682472	1558	1966242	165138.3	1424.17	606.01	23	3.5	12.4	6.9	20.7	2.7	13.7	5.4	7.2	24.1	6.1	21.7	24.1	18.6	24.1	17.2	24.1	20	24.1
1	E08	3	RF	NA	Neutral	5.62692565304756	30.0971198928332	5.36306160502325	227262.242464836	3853.54220297264	0.767582049564635	2.10381781647689	0.702214351845966	10428.0207635633	1002.07280376203	1493	1884587	166013.3	1248.86	603.94	23.1	4.4	12.9	6.5	20.1	2.5	14.3	4.9	4.2	28.5	4.1	26	28.5	19	28.5	16	28.5	18.6	28.5
1	E09	1	MEX3C	NM_016626	sample	5.44586415601883	23.1136516476126	4.28453135480973	152760.263618023	3507.42003929551	2.03698722259583	5.54203093476799	0.717061899913049	23421.7067921991	1136.42400298973	1487	1758773	144562.1	1134.36	519.52	20.6	3	7.9	15.1	13.7	0.8	9.5	13	2.3	32.1	2.1	23.2	32.1	18.8	32.1	11.5	32.1	11.8	32.1
1	E09	2	MEX3C	NM_016626	sample	5.58100890207715	24.5305637982196	4.00748997722735	170493.016023739	3510.42642087742	1.10207715133531	2.22314540059347	0.545725426880686	8102.78635014837	924.391553247149	1685	1825900	132947.3	1168.56	478.51	20.1	3.3	7.4	10.7	14.8	1.1	8.2	8.8	2.2	29	2.3	21.6	29	18.9	29	13	29	13.6	29
1	E09	3	MEX3C	NM_016626	sample	6.01425793907972	31.3732987686325	5.01619304455148	243935.215165262	4001.92580511225	0.850291639662994	1.8451069345431	0.587361334741795	7134.93583927414	943.679675734665	1543	1921472	145532.3	1261.74	536.52	22.5	3.8	9.7	10.9	19.2	2	11.7	9.3	3.4	28.2	3.8	20.6	28.2	18.9	28.2	15.4	28.2	19	28.2
1	E10	1	CDKN2C	NM_078626	sample	6.14225589225589	35.212962962963	7.19238854065917	281910.46969697	4478.77331181748	1.53535353535354	4.65656565656566	1.41545542779069	27905.8308080808	1713.21434081092	1188	2201080	238841.8	1553.17	902.43	24.9	1.6	21.2	4	23.4	0.1	24.7	3.1	6.1	46.8	4.8	19.6	46.8	21.7	46.8	17.4	46.8	20.5	46.8
1	E10	2	CDKN2C	NM_078626	sample	5.63942652329749	30.3612903225806	6.07005880031147	241716.804301075	4049.27144268624	1.83799283154122	4.384229390681	0.944901182776701	18908.8566308244	1458.36199115322	1395	2019555	206918.4	1413.7	771.17	23.5	2.4	18.4	5.5	20.4	0.4	20.7	4.2	6.5	41.4	5.1	24.2	41.4	19.1	41.4	15.2	41.4	18.1	41.4
1	E10	3	CDKN2C	NM_078626	sample	7.17726947819871	28.7483917083631	3.84794648675417	192888.34810579	3767.11501822218	1.90779127948535	4.82630450321658	0.811328794593567	21558.9628305933	1370.71130889526	1399	1942982	161704	1276.44	590.34	25	1.6	10.9	5.8	19.5	0.4	13	4.5	2	41.5	3	15.8	41.5	26.1	41.5	16.3	41.5	18	41.5
1	E11	1	SPEN	NM_015001	sample	5.96487455197133	35.7813620071685	5.93428986579161	313899.086738351	4290.49035778055	1.19928315412186	2.66308243727599	0.754184087144822	12463.5741935484	1341.91973755675	1395	2371880	177921.9	1479.45	654.38	24.6	2.2	11.3	9	20	0.6	12.3	7.5	4.8	36.8	4.2	21.6	36.8	18.5	36.8	14.6	36.8	17.8	36.8
1	E11	2	SPEN	NM_015001	sample	7.34989503149055	30.9293212036389	4.04983818781976	208544.090972708	3811.25847795035	1.59132260321903	3.12316305108467	0.728079076265093	11582.0615815255	1297.37528476467	1429	1947497	147499	1320.49	534.26	22.3	2.2	8.7	7.2	17.3	0.1	9.6	6.1	2.8	38.6	3.2	16.2	38.6	27.3	38.6	16.9	38.6	18.5	38.6
1	E11	3	SPEN	NM_015001	sample	7.54160982264666	33.81241473397	4.51055904710869	252071.609140518	3813.09457568437	1.54979536152797	3.537517053206	0.708398846301275	13408.3028649386	1120.7692364353	1466	2064023	134017	1290.84	483.94	23.7	5.6	9.2	13.4	20	3.9	10.4	11.5	2.5	34	3.1	16.2	34	26.2	34	17.1	34	18.8	34
1	E12	1	ARID1B	NM_017519	sample	5.77842993396919	31.3022743947175	5.34782251137597	241138.632428467	4091.56564794291	1.51577402787968	4.41966250917095	0.854767849045661	25283.6720469552	1284.98334688236	1363	2005502	201886.6	1366.99	744.77	23.4	2.4	15.6	7.3	19.8	1	17.8	5.8	5.6	34	4.9	24.6	34	18.4	34	15.2	34	19.1	34
1	E12	2	ARID1B	NM_017519	sample	5.4700222057735	31.8230940044412	5.62481438104414	259452.387860844	4094.28214928395	0.781643227239082	2.20429311621021	0.812037597863084	11236.0584752036	1107.63898421816	1351	2046042	167518.5	1333.28	617.45	23.6	4	13.7	8.4	20.4	3.1	15	6.9	6.5	32.6	5.5	24.4	32.6	16.2	32.6	14.7	32.6	17.8	32.6
1	E12	3	ARID1B	NM_017519	sample	7.35467671060891	29.2121782799749	3.75473244601555	195125.637790333	3666.64802093325	1.84494664155681	4.21720025109856	0.719231592976731	15951.5091023227	1141.3181816913	1593	1995268	128627.8	1313.14	464.72	24.9	3.2	7.8	11.1	21.3	0.8	8.7	8.7	1.9	36.1	3.3	18.5	36.1	25.7	36.1	16.9	36.1	18	36.1
1	E13	1	ERCC4	NM_005236	sample	5.69506726457399	31.4020926756353	5.40838527211796	245635.944693572	4071.05566346508	1.06576980568012	2.49775784753363	0.991014640566211	11028.4611360239	1389.92867471952	1338	1858140	162905.5	1240.12	627.8	20.3	3.2	10.7	13.1	16.3	1.7	12.2	11.7	4	41.4	4.2	23.6	41.4	19.7	41.4	15.5	41.4	18.5	41.4
1	E13	2	ERCC4	NM_005236	sample	7.19057104913679	29.0750332005312	4.00503008191141	197506.120185923	3693.46901790376	2.25962815405047	5.0531208499336	0.952352224231687	18479.9661354582	1439.9550972598	1506	1936586	133155.8	1303.62	480.19	24.6	2.7	7	7.4	17.3	0.6	8.5	6.7	2.7	45.7	3	15.8	45.7	28.4	45.7	18.5	45.7	19.1	45.7
1	E13	3	ERCC4	NM_005236	sample	4.8853711790393	24.0365720524017	4.66389635113349	176226.188318777	3687.14548791593	0.657205240174673	1.44759825327511	0.515301075273301	5440.52620087336	746.42449151669	1832	1751973	129630.3	1117.9	468.23	20.9	2	7.2	5.8	15.1	0.4	7.8	4.3	3.2	24.2	2.8	25.4	24.2	16.4	24.2	12.1	24.2	14.6	24.2
1	E14	1	ATR	NM_001184	sample	4.14803049555273	22.0171537484117	4.62343783791726	163050.752223634	3679.91403895279	0.573062261753494	1.35959339263024	0.451977828991639	6676.29479034308	740.781611761848	1574	1520227	150409.6	993.84	535.45	14.4	3.6	7.9	14.4	9.9	2.8	8.8	12.6	3.6	21.8	2.7	25.3	21.8	13.3	21.8	9.5	21.8	11.1	21.8
1	E14	2	ATR	NM_001184	sample	4.07157604955265	20.6627666896077	5.33363438027627	148311.587061253	3507.47961178302	0.64280798348245	1.49896765313145	0.560973342309602	7908.88437715072	929.804691125412	1453	1530190	174028.9	1093.65	645.14	15.7	4.8	12.7	7.2	11.1	4.7	14.1	6.4	5.6	26	3.9	27	26	14	26	10.5	26	12	26
1	E14	3	ATR	NM_001184	sample	4.20590253946465	23.1002059025395	5.25362912315281	177840.304735758	3686.85497893843	0.636238846945779	1.73644474948524	0.646911737178805	9134.48455730954	970.86351133764	1457	1523100	181091.2	1124.29	682.07	16.9	3.5	14.8	5.8	11.9	1.7	17	4.9	4.3	28	4.1	25.3	28	14	28	10.9	28	13.5	28
1	E15	1	STAG2	NM_006603	sample	6.8030303030303	32.1161616161616	4.85709444961602	246901.200126263	3935.62807266686	1.85606060606061	3.96212121212121	0.882754402647407	15416.3920454545	1510.44315824357	1584	2043683	162564.4	1402.58	604.11	24.9	2.3	9.5	7.5	20.3	0.1	11.1	5.9	3.1	45.3	3.3	18.8	45.3	24	45.3	17.2	45.3	18.9	45.3
1	E15	2	STAG2	NM_006603	sample	6.76733333333333	30.342	4.82439434861948	233764.871333333	3873.21448123147	1.79133333333333	4.066	0.874136587106452	17057.2386666667	1347.20252377969	1500	2146638	150975.5	1492.59	541.91	25.9	2.1	10.7	12.2	20.5	0.4	11.4	10.9	4.4	40	4.3	17.9	40	25.5	40	17.7	40	19.2	40
1	E15	3	STAG2	NM_006603	sample	5.62484157160963	26.6730038022814	4.78214638781839	187367.00887199	3767.20271489428	1.30798479087452	3.10963244613435	0.69967644902292	12892.1514575412	1086.37860015362	1578	1801389	143241.8	1269.56	534.97	23.7	2.3	9.6	14.3	20.2	0.5	10.9	11.8	2.7	32.6	3.5	24.8	32.6	18.9	32.6	14.9	32.6	18.1	32.6
1	E16	1	WRN	NM_000553	sample	5.43769716088328	29.3020504731861	5.77289573978984	223633.55362776	3874.47508831214	0.865930599369085	2.46135646687697	0.833292812383901	13977.9187697161	1142.51479005055	1268	1964148	191740.4	1316.87	716.71	21.1	2.7	14	3.2	17.9	1.8	15.4	2.4	4.5	31	3.4	24.5	31	18.5	31	14.8	31	17	31
1	E16	2	WRN	NM_000553	sample	6.13708019191227	26.2981494174092	4.34270801153305	185245.383824537	3552.04516645356	1.41603838245374	3.10760795065113	0.640041668879835	12985.2583961618	1163.87638436347	1459	2017780	155223	1311.94	558.68	22.1	1.4	10.7	4.9	18	0.5	12.7	3.9	2.7	34	2.5	20.9	34	21.2	34	14.2	34	16.3	34
1	E16	3	WRN	NM_000553	sample	5.26739926739927	28.5025641025641	5.18174320377377	216592.879120879	3883.07688358055	0.613919413919414	1.57948717948718	0.611535129502163	8196.67326007326	905.435994135822	1365	1794920	177170.5	1219.78	649.06	21.5	2.6	13.3	4.6	17.6	1.8	14.8	3.5	4.3	26.5	4	23.4	26.5	17.4	26.5	15.2	26.5	17.7	26.5
1	E17	1	RF	NA	Neutral	5.20042046250876	29.5669236159776	5.49356688027415	257476.145760336	4000.65879972934	1.69025928521374	3.59145059565522	0.895284378634237	15041.9663629993	1477.11115579659	1427	2013820	168715	1339.24	632.35	21.3	2.4	11.1	10	16.7	0.5	11.8	8.1	3.9	41.8	3.6	24.6	41.8	17.1	41.8	12.5	41.8	15.6	41.8
1	E17	2	RF	NA	Neutral	5.76005453306067	29.8377641445126	4.70935511238205	229684.796864349	3970.8534887009	1.4587593728698	3.55487389229721	0.827700792959952	16989.6169052488	1378.82031155677	1467	2041967	180180.6	1414.33	669.68	23.9	3.3	15.3	9.3	20	2.7	17.2	7.8	4.4	36.3	5.7	25.5	36.3	18.7	36.3	16	36.3	19.3	36.3
1	E17	3	RF	NA	Neutral	5.41156462585034	27.6897959183673	5.03398868717694	215666.815646259	3630.47095172931	1.54761904761905	3.25646258503401	0.792863399877363	11871.5149659864	1329.06967035751	1470	1988676	141456.9	1311.26	533.84	24.2	1.6	10.3	11.6	20.4	0.5	12.2	10.3	2.9	42.6	3.2	25	42.6	18.4	42.6	14.6	42.6	17.1	42.6
1	E18	1	RF	NA	Neutral	5.89912280701754	30.5983709273183	4.74131975240341	229954.736215539	3773.27014794048	0.488721804511278	1.37593984962406	0.537810619074441	7306.32205513784	794.650150251459	1596	1883527	188971.8	1253.98	698.51	22.1	3.5	12.4	7.7	18.7	3.2	13.8	6.1	3.8	22.2	2.9	27.1	22.2	18	22.2	14.2	22.2	16.7	22.2
1	E18	2	RF	NA	Neutral	5.84119278779473	29.4459084604716	5.43612628479813	227408.987517337	4033.66156690422	1.16920943134535	2.66574202496533	0.758664762666558	11270.1705963939	1224.34133319628	1442	2029200	163478.2	1384.54	598.55	22.6	2.8	13.2	10.7	18.5	1.8	14.5	8.8	5.3	36.2	5	21.7	36.2	19.7	36.2	15.3	36.2	17.6	36.2
1	E18	3	RF	NA	Neutral	4.24873096446701	18.5717005076142	3.50581851055592	127642.337563452	2743.93294862119	1.24555837563452	2.58946700507614	0.688404152396437	9575.73604060914	968.85956270518	1576	1511803	124889.6	951.04	449.4	17.8	7.4	7.1	10.5	11.1	5.5	9	8.9	1.6	32.7	1.6	29.7	32.7	13.8	32.7	8.7	32.7	8.2	32.7
1	E19	1	RF	NA	Neutral	5.62921348314607	30.0700594844679	5.22757420133937	236292.526107072	3941.51655173002	0.688037012557832	1.77263714474554	0.622551099357855	8734.61070720423	910.566188728633	1513	1895414	179372.3	1264.93	657.58	21.2	4.6	11.2	9	17.4	4	12.5	7.5	4.2	26.3	3.4	25.3	26.3	19	26.3	15.1	26.3	18.5	26.3
1	E19	2	RF	NA	Neutral	5.60364618501013	31.1607022282242	5.25818674053429	258812.539500338	4015.4428381484	0.816340310600945	1.93450371370695	0.640637321008869	9674.1370695476	997.110093365391	1481	2120063	170392.5	1415.14	629.98	27.1	5.3	13.2	7.3	22.1	2.7	14.7	6.2	7.2	28	5.6	26.1	28	18.8	28	16	28	18.6	28
1	E19	3	RF	NA	Neutral	5.19394329896907	27.7860824742268	4.89545212993271	215406.825386598	3846.91486891335	0.73389175257732	1.76997422680412	0.559086624196737	8240.55412371134	872.521826987051	1552	1886021	152438.6	1256.05	574.09	23.4	2.4	11.3	12.6	19.8	1.2	13.7	10.5	4.4	24.6	4.5	26.1	24.6	17.7	24.6	13.5	24.6	17.2	24.6
1	E20	1	RF	NA	Neutral	5.50461741424802	27.7295514511873	5.13120576052221	207505.59828496	3880.6562239047	0.729551451187335	2.19986807387863	0.780167456863198	12554.0105540897	1020.58526562244	1516	1842053	168165.7	1239.54	627.44	23.2	2.8	10.4	9.5	18.1	2.3	12.6	8	3.8	29.5	3.1	24.8	29.5	19.6	29.5	13.5	29.5	16.6	29.5
1	E20	2	RF	NA	Neutral	5.37020968908171	29.5531453362256	5.22246909452236	237402.267534346	3818.42888685205	1.23138105567607	3.26247288503254	0.75290669388253	15734.600867679	1175.47295835171	1383	2031487	166781.8	1371.22	628.75	23.1	4	14.2	11.6	18.9	3.5	16.9	10.3	6.1	32.4	4.5	25.2	32.4	18.1	32.4	14.5	32.4	16.2	32.4
1	E20	3	RF	NA	Neutral	5.65493910690122	29.0189445196211	5.38354823372149	229983.51962111	3799.06933353904	1.19824086603518	2.91948579161028	0.606601380866807	12593.4404600812	917.118284143801	1478	1926632	172285.8	1339.58	642.44	25.2	2.6	13.6	5.6	22.1	1.2	15.8	4.3	3	26.5	3.5	25.1	26.5	20.5	26.5	15.4	26.5	18.8	26.5
1	E21	1	RF	NA	Neutral	7.64422277639235	50.4355777223608	5.30449645493379	422036.550290939	4596.20194512846	1.02244389027431	3.21113881961762	1.06813738365779	18692.1388196176	1384.62439276096	1203	2486327	189376.2	1527.42	696	29.5	3.4	15.6	13.5	24.9	3	17.5	11.1	4.5	37.5	6.5	22.4	37.5	25.5	37.5	23.9	37.5	28.5	37.5
1	E21	2	RF	NA	Neutral	8.15311004784689	51.7129186602871	5.9433689942198	426942.845295056	4546.36875113913	0.944178628389155	2.1140350877193	0.762675076796946	9412.55741626794	1268.35894676568	1254	2463881	189082.2	1570.31	672.73	30.1	3	15.6	6.1	24.3	3.2	16.3	5.7	5.5	36.8	6.9	20.7	36.8	27.4	36.8	25.5	36.8	29.1	36.8
1	E21	3	RF	NA	Neutral	7.65749235474006	49.7844036697248	6.53445443505377	415276.611620795	4576.69332440138	0.720948012232416	1.80581039755352	0.706531103221392	8892.89067278287	976.62355560261	1308	2323905	173677.1	1473.71	630.86	29.5	6.2	14.8	7.7	25.4	4.2	15.5	6	4.8	27.8	6.8	19	27.8	24.4	27.8	24.2	27.8	27.8	27.8
1	E22	1	RF	NA	Neutral	5.55667337357478	29.2823608316566	4.41109138229791	222447.881958417	3663.83129178566	0.550637156270959	1.91146881287726	0.624478592010253	14361.6116700201	885.740763622039	1491	1784667	187412.6	1206.36	695.04	22.3	7.8	12.5	9.9	17.1	6.7	14.4	8	4.2	22.3	4	29.8	22.3	18.4	22.3	13.9	22.3	16.4	22.3
1	E22	2	RF	NA	Neutral	5.73114355231144	28.4945255474453	4.44094007133986	233017.320559611	3681.62991351103	1.18856447688564	2.75243309002433	0.694516169459532	13061.9075425791	1139.22310288787	1644	1966509	153594.9	1313.69	559.78	22.5	2.8	11	11.6	18.1	0.9	12.7	10	5	31.9	4.5	24.4	31.9	20.2	31.9	14.8	31.9	16.8	31.9
1	E22	3	RF	NA	Neutral	5.08015267175572	27.7245547073791	5.73611476242012	217383.248727735	3668.23754547209	0.552162849872774	1.54516539440204	0.601030178565028	9021.48282442748	821.239827009087	1572	1844624	172286.5	1275.38	638.12	24.4	9	15.3	11.3	20	8.5	16.5	9.2	4.9	21.8	5.4	30.2	21.8	17.5	21.8	15.2	21.8	17.7	21.8
1	F03	1	OTNT	NA	Neutral	5.38145048814505	28.1304044630404	6.38458619545716	217719.885634589	4046.39992958704	0.96792189679219	2.39470013947001	0.85897998764399	12383.5948396095	1328.53528945005	1434	1931512	173444.1	1306.67	644.05	23.1	4.5	11	9	17.7	3.4	12	7.6	5.6	37	5.1	23.9	37	19.7	37	16.2	37	18.8	37
1	F03	2	OTNT	NA	Neutral	6.24967989756722	34.0973111395647	5.31175835492509	263391.649807939	4072.94372009191	0.756081946222791	1.76440460947503	0.720389855432722	7870.39756722151	1067.40513971528	1562	1984333	142947.5	1308.58	525.28	23.4	6.2	10.1	13.6	19.4	6.5	11	11.8	6	32.8	4.4	23	32.8	20.7	32.8	16.5	32.8	19.1	32.8
1	F03	3	OTNT	NA	Neutral	5.71104294478528	29.1042944785276	5.1505669290973	219692.925153374	3861.27677873155	0.939877300613497	2.17055214723926	0.666602616341073	9110.8509202454	899.891588451002	1630	1896422	143454.8	1155.83	515.86	22.9	6.8	10	11	18.5	7.8	10.7	9.6	3.4	27.2	3.9	23.9	27.2	19.1	27.2	15	27.2	18.6	27.2
1	F04	1	OTNT	NA	Neutral	5.98842443729904	32.1639871382637	5.16923416208158	243692.697106109	4199.20167144717	0.640514469453376	1.66430868167203	0.683744543185625	7660.87588424437	936.890992436805	1555	1911961	186205	1305.18	680.41	23.3	3.9	12.9	4.9	18.4	1.9	13.9	4	4.2	27	3.6	21.7	27	19.7	27	15.2	27	17.7	27
1	F04	2	OTNT	NA	Neutral	7.6125	33.550625	4.87861067583116	249463.8375	3933.05563842053	1.756875	4.133125	0.720160132367808	18079.130625	1230.99706601248	1600	2143583	158084.6	1342.59	567.19	23.6	2.5	10.4	8.3	18.8	0.6	11	6.4	2.9	33.6	3.5	16.9	33.6	27.3	33.6	18.4	33.6	20	33.6
1	F04	3	OTNT	NA	Neutral	7.05353728489484	27.8317399617591	3.60983902346439	179896.332695985	3482.63272195147	1.78457616316125	3.81771829190567	0.745399027110279	14826.3664754621	1279.90799206397	1569	1753852	142004.1	1134.6	525.62	24	7.1	10.1	7.2	17.4	5.6	11	5.3	1.9	38.4	2.1	18	38.4	26.7	38.4	15.4	38.4	16.2	38.4
1	F05	1	OTNT	NA	Neutral	5.61107692307692	31.5975384615385	5.25767231682609	255077.312615385	3898.76551750974	0.516307692307692	1.40307692307692	0.566100293547521	6321.488	676.463527123135	1625	1840567	153782.7	1217.88	556.42	20.7	6	8.9	5.5	15.7	4.7	9.3	3.6	3.4	20.9	4.1	25.4	20.9	19	20.9	14.2	20.9	16.7	20.9
1	F05	2	OTNT	NA	Neutral	5.1893984514592	25.3865396069089	5.22877489563747	178004.851697439	3785.95637837072	0.484812388326385	1.08516974389518	0.534408839456487	4284.61226920786	838.789874973154	1679	1761227	146891	1148.59	535.11	22.1	4.8	9.5	10.5	17.7	5.2	10.5	9.5	5.4	25.1	3.7	26.1	25.1	17.1	25.1	13.9	25.1	16.7	25.1
1	F05	3	OTNT	NA	Neutral	5.9177807486631	28.7533422459893	4.86507985957094	198895.032754011	3904.88097911299	0.65975935828877	1.65842245989305	0.760492073946334	7385.08422459893	1005.21584278419	1496	1689772	152277.6	1117.1	552.01	23.2	6.1	12	9.8	18.6	5.3	13.4	7.3	3.9	30.7	3.8	23	30.7	20.5	30.7	16.6	30.7	19.5	30.7
1	F06	1	OTNT	NA	Neutral	5.84836852207294	28.8042226487524	5.00198929319767	206166.282789507	4118.38625842985	0.492642354446577	1.12539987204095	0.47547626539949	5508.80166346769	718.205247419579	1563	1919522	152363.2	1193.72	529.02	23	2.2	7.8	11.5	17.1	1	8.5	10.3	4.1	22.6	2.7	21.9	22.6	20.2	22.6	14.5	22.6	18	22.6
1	F06	2	OTNT	NA	Neutral	5.81408450704225	30.1064788732394	5.2608054790307	228378.507042254	3984.09706721473	0.615774647887324	1.45352112676056	0.590096477857041	7436.88394366197	939.809184465572	1775	1999882	162750.4	1347.51	603.41	23.6	3.8	12.5	8.6	20.3	1.5	13.1	7.3	4.8	25.1	3.6	23.3	25.1	19.7	25.1	15.4	25.1	19.2	25.1
1	F06	3	OTNT	NA	Neutral	5.65702187720536	31.7537050105857	5.52348174482128	254562.707833451	4036.34956577998	1.02328863796754	2.73535638673253	0.670829866018846	13262.8793225124	1027.63727886205	1417	1976379	165785.5	1384.1	625.54	25.2	2.3	13.3	9.4	22.2	1.6	14.7	8.3	5.4	30.2	5.4	24.2	30.2	18.7	30.2	17.5	30.2	21.7	30.2
1	F07	1	OTNT	NA	Neutral	6.43109801031688	37.1429624170965	5.38684683205186	298746.314664702	4182.77884392439	0.69933677229182	1.9867354458364	0.775277390270996	9813.84156226971	990.246869145313	1357	2115845	188165	1423.21	691.78	24.8	3.7	14.7	9.8	20.9	2.5	14.7	8.3	5.4	29	4.5	21.5	29	21	29	16.1	29	20.1	29
1	F07	2	OTNT	NA	Neutral	5.53732227488152	28.7268957345972	5.24539584059729	215389.243483412	3831.90148079006	0.657582938388626	1.50947867298578	0.490341294515202	6386.16350710901	748.159485066327	1688	1895495	151400.8	1268.77	558.71	22.2	4.8	11	5.6	18.9	4.1	11.8	4.1	4.7	22.7	3.6	24.8	22.7	18.4	22.7	15.7	22.7	17.4	22.7
1	F07	3	OTNT	NA	Neutral	5.76770538243626	33.9985835694051	6.31103944173523	277248.499291785	3863.99795432314	0.455382436260623	1.39660056657224	0.550568579843032	7236.69688385269	687.536540566054	1412	2001355	157510.6	1276.52	585.95	22.5	4.7	12.4	8.5	19.4	3.8	14.2	7.2	4	20.7	4.9	24.6	20.7	18.4	20.7	16.8	20.7	19.6	20.7
1	F08	1	OTNT	NA	Neutral	5.85753803596127	31.0954356846473	5.31244785758644	243582.55670816	3991.37373158775	0.515905947441217	2.05463347164592	0.638405825003336	14180.4522821577	751.365771168475	1446	2168496	167046.5	1465.35	632.2	24.8	2.9	10.9	11.5	21.2	2.1	12.2	9.2	4.5	19.8	4.1	25.9	19.8	19.2	19.8	16	19.8	18.9	19.8
1	F08	2	OTNT	NA	Neutral	5.63304981773998	30.5151883353584	4.73890087867217	245654.822600243	3826.33729428566	0.702308626974484	1.61057108140948	0.566800281971407	7514.63487241798	948.208594297129	1646	2012027	156779.8	1294.31	568.35	23.3	3.5	11.5	8.5	18.3	3.2	12.3	7.7	5.3	26.8	4.3	25.3	26.8	17.9	26.8	14.6	26.8	17.2	26.8
1	F08	3	OTNT	NA	Neutral	4.71043771043771	25.7115600448934	5.31568862774465	206525.865319865	3864.90552550483	0.457351290684624	1.31649831649832	0.468175542502142	7454.12401795735	648.037179905025	1782	1908725	145408.7	1249.99	522.85	23.4	3.3	9.8	8	18.6	2.8	11.8	6.5	4.2	18	4.4	26.6	18	15	18	11.9	18	15	18
1	F09	1	PTPRB	NM_002837	sample	5.65084525357607	32.6872561768531	5.60116605251575	275527.561118336	4124.47574489642	0.464889466840052	1.45643693107932	0.620145175842032	8160.82899869961	796.367933643752	1538	1975725	165599.8	1267.64	585.2	20.7	3.3	9.2	5.4	17.4	3.7	9.9	3.6	5.5	24	5.3	23.6	24	18.5	24	13.7	24	17.5	24
1	F09	2	PTPRB	NM_002837	sample	5.92382271468144	30.6752077562327	5.21793563855214	256250.204293629	3724.03914127256	1.98545706371191	4.08587257617729	0.949958756871163	15343.9127423823	1585.27836885459	1444	2087235	155908.7	1326.43	571.1	24	3.7	10.8	9.3	19.5	0.9	11.8	8	4.4	48.1	4.2	22.9	48.1	20.7	48.1	14.5	48.1	16.4	48.1
1	F09	3	PTPRB	NM_002837	sample	6.23076923076923	32.992376992377	5.19577797774625	240725.004851005	3959.20671353291	0.733887733887734	2.06167706167706	0.75896054524597	10518.0540540541	972.523341133411	1443	1897943	164493.5	1263.23	611.21	24.5	2.6	13.3	9.3	21.5	2.4	15.6	8	4.9	28.2	4.3	24.3	28.2	21.1	28.2	18.4	28.2	21.6	28.2
1	F10	1	WAS	NM_000377	sample	5.6691495965239	30.3662321539417	5.48685708955158	253964.236499069	4009.43131379146	0.631905648665425	1.50837988826816	0.483818799053901	7602.5183116077	817.633697855621	1611	2162461	167688.8	1341.12	617.83	24.2	1.6	9.8	6.7	18.7	0.2	12.1	5.5	4.2	23.2	3.7	23.2	23.2	19.2	23.2	12.5	23.2	15.3	23.2
1	F10	2	WAS	NM_000377	sample	6.28538102643857	30.3880248833593	4.63509135599118	223450.996111975	4007.91201759958	2.17185069984448	5.19751166407465	1.07003122935767	23718.9160186625	1731.80577194994	1286	2025616	168912.7	1338.82	633.39	25.4	1.6	14.1	13.5	20.1	0.6	16.3	12.4	3.1	50.9	4.1	20.3	50.9	22.2	50.9	16.8	50.9	18.7	50.9
1	F10	3	WAS	NM_000377	sample	6.44808055380743	30.0717432347388	5.16106341469527	216660.81183134	4101.46716257574	1.10950283196979	2.76400251730648	0.658495800262265	13068.6658275645	1032.55100125355	1589	2005798	129689.9	1345.27	474.18	25.5	1.8	9.3	24.7	21.5	0.3	10.5	22.3	2.3	30.7	3.9	17.9	30.7	22.1	30.7	16.9	30.7	19.9	30.7
1	F11	1	ODAM	NM_017855	sample	5.4297520661157	29.1873278236915	5.51937466177079	226044.298898072	3964.07525468473	0.798209366391185	2.30509641873278	0.775549178771408	12767.6053719008	928.00460381674	1452	1889810	158571.3	1199.19	596.29	19.8	3.7	11.2	12.4	16.8	1.9	12.2	10.3	4.3	27.2	3.6	22.6	27.2	18.9	27.2	14.5	27.2	15.9	27.2
1	F11	2	ODAM	NM_017855	sample	5.73319327731092	28.9642857142857	4.90452877934807	217754.404061625	4060.99034803602	1.69607843137255	4.26120448179272	0.848579994142593	20435.443977591	1379.52413825729	1428	1886027	163060.9	1296.11	588.62	23.6	4.6	11.5	9.5	18.2	4.3	11.8	8.2	5	39.3	4.6	22.9	39.3	19.3	39.3	15.3	39.3	18.6	39.3
1	F11	3	ODAM	NM_017855	sample	5.50161394448031	30.9657843770174	5.25344860183669	251092.229825694	3894.38055285262	0.577792123950936	1.27953518398967	0.676120538596329	5222.56165267915	994.047033303028	1549	1814764	152403.3	1165.39	561.01	21.6	9.5	10.3	7.1	17.2	9	12.1	6.4	4.1	30.3	4.5	24.3	30.3	17.5	30.3	13.8	30.3	16.8	30.3
1	F12	1	BRIP1	NM_032043	sample	4.3955223880597	24.4572591587517	5.39404820533462	189164.391451832	3820.42074643286	0.610583446404342	1.90976933514247	0.740296321724409	10672.1112618725	988.449657893673	1474	1755662	157436.3	1140.5	567.87	18.9	3.3	9.4	9.9	13.4	3.1	9.2	8.2	5.2	27.8	3.5	26	27.8	15.3	27.8	12	27.8	14.7	27.8
1	F12	2	BRIP1	NM_032043	sample	5.54793510324484	29.5154867256637	5.09663320615652	237889.478613569	3967.51342961614	1.25294985250737	3.40044247787611	0.796905770139126	19735.7868731563	1247.89063295743	1356	2064463	185213	1336.39	677.43	23.2	3.8	13.4	4.6	17	2.2	16.3	3.9	6.3	32.4	5.2	23.1	32.4	19.2	32.4	16.1	32.4	18.1	32.4
1	F12	3	BRIP1	NM_032043	sample	5.23108265424913	27.615832363213	4.96887925956632	218887.845168801	3782.82840031151	0.935389988358556	1.99941792782305	0.487220161130329	7843.63562281723	792.008576248416	1718	1779751	117569.2	1181.84	418.33	20.3	2.7	6.1	12.2	16.3	1	7.2	9.8	3.7	26	4.6	22.5	26	17.1	26	12.9	26	15.7	26
1	F13	1	ATRX	NM_138270	sample	5.69202678027998	30.2312842361534	5.58208373845703	229234.514303104	4113.5387766048	0.410833840535606	0.960438222763238	0.474410569480563	4504.75289105295	702.551782983796	1643	1832347	157891.8	1204.33	573.11	20.4	5.4	9.3	9.2	16.3	3.7	10.2	7.2	3.8	21.3	3.8	22.5	21.3	18.2	21.3	13.6	21.3	16.3	21.3
1	F13	2	ATRX	NM_138270	sample	5.54289544235925	28.8022788203753	5.47357571535402	224395.308981233	4014.16870079025	0.938337801608579	2.06970509383378	0.666516142914813	8743.61528150134	1072.87862557433	1492	1907771	169576.4	1278.9	613.48	22.4	3	11.6	9.5	17.8	2.2	13.4	8	5.2	32.6	3.9	20.5	32.6	19.4	32.6	16	32.6	17.9	32.6
1	F13	3	ATRX	NM_138270	sample	5.69376693766938	32.0758807588076	5.42544198349979	270390.671409214	3983.60848970764	1.80758807588076	3.85162601626016	0.943193502816538	14268.4891598916	1362.91152542152	1476	1956258	154327.6	1296.73	563.93	22.8	2	10.6	8.3	18.8	0.5	13.5	6.8	4.7	42.6	4.7	20.2	42.6	19.8	42.6	14.7	42.6	17.1	42.6
1	F14	1	PLXNB2	NM_012401	sample	6.1971454058876	35.9009812667261	6.47990719018407	305763.834076717	4238.88540946648	1.70740410347904	4.68421052631579	1.06696777711697	23091.543264942	1528.80936993315	1121	2231475	219467.7	1564.12	832.54	24.7	1.5	18.2	3.8	22.4	0.5	20.6	2.9	5.8	42.3	4.8	22.3	42.3	20.8	42.3	17.7	42.3	19.4	42.3
1	F14	2	PLXNB2	NM_012401	sample	5.43958333333333	27.7298611111111	5.47287373882691	208857.615277778	3862.68296342209	1.61805555555556	3.56458333333333	0.837727293510559	12972.6680555556	1272.12314588568	1440	1862699	147612.8	1271.77	557	21.6	3.5	11.3	15.9	18.4	2.1	13.5	14.6	5.6	41	4.4	23.8	41	18.9	41	14.5	41	16.7	41
1	F14	3	PLXNB2	NM_012401	sample	5.60539845758355	28.7146529562982	5.13967573857956	221666.93059126	3898.44751312388	0.802056555269923	2.22493573264781	0.65053912722709	11763.1047557841	877.368839607196	1556	1928494	158803.1	1243.93	578.5	24.2	1.2	11.2	10	19.3	0.4	13	8.7	3.8	24.2	4.7	24.6	24.2	19.2	24.2	15.6	24.2	19.5	24.2
1	F15	1	ZMYM2	NM_197968	sample	5.12445730824891	29.9782923299566	5.77317238305718	254120.05788712	3809.3433464406	0.88712011577424	2.43053545586107	0.894767947119611	12066.2228654124	1180.15418818006	1382	1895127	179187.1	1272.42	662.06	20.9	4.8	12.2	7.2	16.6	4	13.9	5.4	5	33.7	3.8	26.8	33.7	16.6	33.7	13.3	33.7	15.6	33.7
1	F15	2	ZMYM2	NM_197968	sample	6.53382899628253	34.8936802973978	5.31268699520161	274720.763568773	4186.99458966176	1.88921933085502	4.02156133828996	1.01692980200035	15706.4446096654	1671.89991871074	1345	2149865	155799.3	1417.89	563.97	24	1.8	10.3	9	20.2	0.4	12.3	7.9	4.5	51.4	4.7	17	51.4	21.3	51.4	16.1	51.4	18.3	51.4
1	F15	3	ZMYM2	NM_197968	sample	5.50727513227513	28.2724867724868	4.71380147062426	203952.551587302	3874.23586238392	0.675925925925926	1.7010582010582	0.759022373356232	6979.83597883598	1019.550623671	1512	1786831	157085.9	1201.57	584.38	22.4	3.1	12.6	13.1	19.2	1.3	15.1	11.5	3.7	31	4	25.7	31	18.8	31	15.1	31	18.3	31
1	F16	1	MBD1	NM_015845	sample	6.02395209580838	33.6817792985458	5.44852101311557	293028.758768178	3995.61479621194	2.36270316509837	6.03507271171942	1.24404930550412	30275.497005988	1862.19175628137	1169	2243419	189982.5	1475.23	702.18	23.4	1.6	15.4	9.4	19	0.9	15.5	8.3	4.6	52	4.9	20.5	52	22.3	52	15.3	52	17.6	52
1	F16	2	MBD1	NM_015845	sample	5.70540935672515	31.4926900584795	4.85892114325365	249091.045321637	3711.13000529649	1.24561403508772	3.25511695906433	0.871029661529326	13329.4831871345	1129.28893247155	1368	1909519	150714.4	1268.4	557.42	21.7	7.2	10.7	11.1	18.3	7.7	12.5	9.1	5.8	34.2	4.9	29.5	34.2	19.2	34.2	15.8	34.2	18.1	34.2
1	F16	3	MBD1	NM_015845	sample	5.74412955465587	30.9789473684211	5.06556538850689	245934.038866397	3929.95258365905	1.4502024291498	3.12874493927126	0.930793178228522	12140.0024291498	1383.03055210768	1235	1970069	174702.4	1342.4	654.61	26.3	6.6	14.2	2.7	22.9	5.7	16	1.6	3.5	42.2	4.9	22.8	42.2	19.5	42.2	16.3	42.2	18.9	42.2
1	F17	1	OTNT	NA	Neutral	5.46307385229541	29.0046573519627	4.75152715689102	216706.334664005	3876.53728678441	0.860944777112442	2.43180306054558	0.738056741733212	13239.9075182967	1082.62069847181	1503	1822323	176917	1182.58	644.69	20.3	2.9	11.5	6.5	16.8	3.5	12	4.5	4	30.7	3.7	24.4	30.7	18.2	30.7	13.6	30.7	16	30.7
1	F17	2	OTNT	NA	Neutral	5.56242707117853	25.7351225204201	4.67259342427709	195434.805134189	3526.58698299944	1.88098016336056	4.26021003500583	0.887725455973805	16843.6837806301	1433.46783657889	1714	1972352	153295.8	1269.78	565.3	21.8	1.6	9.9	6.1	16.9	0.4	11.4	4.9	3.6	43.2	3.7	22.9	43.2	18.8	43.2	12.5	43.2	13.7	43.2
1	F17	3	OTNT	NA	Neutral	5.8005148005148	24.8873873873874	4.43010379089742	167551.722007722	3223.62428660526	1.39446589446589	2.96460746460746	0.760610719055544	10789.0592020592	1143.66453290395	1554	1765199	144738	1073.08	522.35	23	9.7	9.4	10.9	17.1	10.4	11	9.2	2.4	37	1.9	25.3	37	21.2	37	14.4	37	14.9	37
1	F18	1	OTNT	NA	Neutral	5.37103174603175	29.4074074074074	5.36338022329184	228906.892857143	3840.7522045405	1.0489417989418	2.77579365079365	0.997300617948191	13629.2235449735	1391.51858891134	1512	1840338	174711.8	1228.33	651.26	21.7	3.4	12.2	9.6	17.9	3	14	8.3	4.1	39.7	3.4	24.3	39.7	17.5	39.7	13.1	39.7	15.1	39.7
1	F18	2	OTNT	NA	Neutral	4.56367292225201	22.1012064343164	4.71540090492453	178689.154155496	3068.02979173239	2.68297587131367	6.04892761394102	0.995413383387625	22943.5395442359	1646.76872745498	1492	1809257	143715.4	1146.3	514.98	19.2	4.2	10.1	4.8	13.1	2.7	11.4	4.2	2.5	50.7	3.3	26.1	50.7	16.5	50.7	10.3	50.7	9.9	50.7
1	F18	3	OTNT	NA	Neutral	4.10166240409207	14.900895140665	2.84836855512897	88481.2301790281	2498.12979981161	2.22314578005115	4.52557544757033	0.842030952805571	15412.6867007673	1366.92519108926	1564	1369019	121530.2	842.98	425.24	16.9	6.2	6.9	16.3	9.2	4.2	7.5	14.1	1.1	44.4	1.1	27.3	44.4	15.9	44.4	6.6	44.4	6	44.4
1	F19	1	OTNT	NA	Neutral	5.26638604930848	27.8803367408298	4.84912565544065	208832.257967529	3853.44060362217	0.708959711365003	2.26939266386049	0.675117760738627	13513.6879134095	935.448652930337	1663	1744830	184877.7	1215.79	686.87	20.7	4.6	12.9	6.6	18	4	15.3	5.5	4.7	24.7	3.1	26.3	24.7	17.1	24.7	13.2	24.7	15.8	24.7
1	F19	2	OTNT	NA	Neutral	6.20775420629115	27.2852962692026	4.76716751194313	195660.391367959	3548.92564692933	2.68397951719093	6.33796634967081	0.994067708462166	21951.538405267	1486.47172486315	1367	1832577	128224.8	1244.91	478.24	22	3.2	7.8	17	16.8	1.6	9.3	14.8	3.3	49	3.1	20.6	49	21.9	49	14.8	49	15.5	49
1	F19	3	OTNT	NA	Neutral	6.11967545638945	29.5415821501014	4.51742455659562	205435.06964165	3687.51773153532	0.609195402298851	1.72008113590264	0.754419008982903	9369.03448275862	1050.0726727394	1479	1760553	178424.1	1163.77	658.1	23.1	3.2	14.5	5.3	19.5	3.2	16.6	4.1	3.1	30.9	3.7	24.9	30.9	20.8	30.9	16.8	30.9	18.7	30.9
1	F20	1	OTNT	NA	Neutral	6.01250868658791	30.6066712995136	5.74792807670746	225809.735232801	3837.8466237646	0.872828353022933	2.33912439193885	0.912519329619134	12616.8207088256	1098.03147320375	1439	1883398	176870.8	1306.98	653.71	22.6	4.3	10.8	5.3	18.6	4	13	4.5	4.9	32.7	4	27	32.7	19.9	32.7	16.5	32.7	17.9	32.7
1	F20	2	OTNT	NA	Neutral	5.82252559726962	31.9324232081911	5.89865597247432	255784.900341297	4018.81730677144	0.907167235494881	2.24914675767918	0.723869142377421	11885.3269624573	1169.34033363801	1465	1981805	191142.3	1350.18	711.81	21.8	4	15.2	4.6	19.2	4.1	17.4	3.9	6.1	32.6	5.6	23.8	32.6	18.8	32.6	16.9	32.6	19.1	32.6
1	F20	3	OTNT	NA	Neutral	5.14883720930233	27.5235880398671	5.64470146796401	208878.556146179	4006.67111177322	0.700332225913621	1.88970099667774	0.747295983824223	8775.4877076412	1047.4750621696	1505	1771885	161020.4	1210.61	598.13	21.5	5.3	12.4	7.2	16.6	4	13.6	6	5.4	31.8	4.3	21.5	31.8	17.3	31.8	13.4	31.8	17.1	31.8
1	F21	1	OTNT	NA	Neutral	6.04948453608247	35.4123711340206	5.24377936512279	293052.347079038	3906.03896993039	0.835051546391753	2.36632302405498	0.735402295299203	12249.3683848797	1076.43698625509	1455	1997805	182474.5	1329.56	676.62	23.9	2.9	12	6	19	2.3	14.2	4.5	4.6	30.4	4.7	25.6	30.4	20.3	30.4	15.6	30.4	18.6	30.4
1	F21	2	OTNT	NA	Neutral	5.45500359971202	30.0251979841613	6.17501848054788	237235.424766019	3973.15995495728	0.998560115190785	2.57307415406767	0.837397190042979	13112.2642188625	1239.10614715365	1389	1921699	189394.5	1371.74	701.18	23.6	5.1	17.9	6.8	20.2	4.8	19.4	6.2	6.6	34.9	4.5	22.8	34.9	17.7	34.9	16.1	34.9	17.9	34.9
1	F21	3	OTNT	NA	Neutral	6.13488034807832	32.9376359680928	5.10233326104388	252276.968092821	3834.58528991331	0.984771573604061	2.60696156635243	0.842006229136491	13598.1508339376	1164.37771694988	1379	1826854	185765.3	1228.58	696.95	23.6	11.7	18.3	9.4	21.1	11.2	19.5	8	4.4	32.3	4.9	26.1	32.3	19.3	32.3	16.9	32.3	19.4	32.3
1	F22	1	OTNT	NA	Neutral	6.13675889328063	31.3470355731225	5.58909720281596	229710.072727273	3858.5511839161	1.74861660079051	5.70671936758893	1.00458687214347	33191.6498023715	1415.25525480283	1265	1913495	208112.4	1370.56	773.61	25.1	3.5	16	6	20.3	2.8	18.3	5.1	3.9	36.4	3.4	23.6	36.4	22.1	36.4	17.1	36.4	19	36.4
1	F22	2	OTNT	NA	Neutral	5.40995260663507	30.0953791469194	5.04942245924944	247488.465047393	3670.52154512053	0.932464454976303	2.30864928909953	0.685988435603365	12784.7168246445	1141.82250562056	1688	1860162	157498	1216.73	581.71	22.3	15.4	11.5	10.7	18.1	15.1	12.4	9.8	5.7	31.5	4.9	28.2	31.5	18.6	31.5	14.4	31.5	16.8	31.5
1	F22	3	OTNT	NA	Neutral	4.91906005221932	24.5137075718016	5.94153115358323	175857.389686684	3719.09324330831	0.508485639686684	1.58159268929504	0.64103376497306	8194.12597911227	764.928762793227	1532	1630227	150974.6	1194.85	565.84	21	5	10.8	11.6	17.9	3.5	12.4	9.9	4.4	23	3.1	24.9	23	17	23	14.2	23	16.9	23
1	G03	1	RF	NA	Neutral	6.43408594319009	28.9533867443554	4.49337036548921	200923.800436999	3873.54243780743	2.12235979606701	4.82665695557174	1.09585186450926	21351.8397669337	1723.31517459467	1373	1945138	177867.4	1254.51	636.78	24	2.2	10.6	5.8	17.8	0.4	12.7	4.5	2.9	49.5	2.8	18.9	49.5	23.5	49.5	14.8	49.5	16	49.5
1	G03	2	RF	NA	Neutral	7.03491078355314	32.0155159038014	4.57222955252972	231199.902249806	3967.11809212232	2.00077579519007	4.33979829325058	0.893244329241646	15804.9356089992	1438.33442964983	1289	1966113	166758.5	1321.31	604.69	23.8	2.5	11.2	5	18.8	1.2	13	4.1	2.9	44.1	3.6	15.9	44.1	24.5	44.1	17.4	44.1	19.2	44.1
1	G03	3	RF	NA	Neutral	4.7982176957352	24.2450668364099	4.6653589512353	169895.101845958	3550.5038879591	0.302991725015913	0.83004455760662	0.451808068867267	4721.14576702737	458.809995238963	1571	1566049	122962.8	1013.6	441.2	19.7	18.5	7	7.6	16.2	18.1	8.4	5.7	3.1	15.9	3.8	26.4	15.9	16.7	15.9	12.5	15.9	14.9	15.9
1	G04	1	RF	NA	Neutral	5.18379068283344	25.9744735162731	4.87129182140108	187470.072112317	3903.20062010579	1.15571155073389	2.99872367581366	0.678726635024377	14538.7932354818	1056.86116055897	1567	1829755	197536	1254.7	731.12	20.9	2.4	13.7	2.7	18.4	0.7	16.6	1.7	3.6	28.7	2.9	24.1	28.7	17.7	28.7	11.8	28.7	15.3	28.7
1	G04	2	RF	NA	Neutral	5.56875	31.3555555555556	6.36344295879092	251147.357638889	4093.32304275677	1.14375	2.84513888888889	0.949587206774707	13835.5298611111	1404.4914938331	1440	1890042	193018	1274.39	702.54	21.3	9.5	17.4	5.1	17.1	7.3	18.2	3.8	6.4	39.9	4.7	22.3	39.9	19.3	39.9	15.9	39.9	17.7	39.9
1	G04	3	RF	NA	Neutral	5.23881537492124	24.1751732829238	4.8373843239239	146264.97794581	3616.96186067625	0.347195967233774	0.876496534341525	0.380198775157309	4831.48708254568	533.119622262955	1587	1421716	141701.3	911.45	506.12	19.7	13.5	9.1	5.3	13.6	11.1	10.3	3.3	4.3	16.7	3	22.9	16.7	17.1	16.7	13.4	16.7	15.9	16.7
1	G05	1	RF	NA	Neutral	5.96585051546392	29.1965206185567	5.08384389523282	217703.293170103	3965.97726469478	1.41237113402062	3.01030927835052	0.71335862876325	11811.574742268	1216.10460181837	1552	1967139	160852.9	1239.33	580.66	22.7	3.1	9	7.2	17.3	1.1	10.6	5.6	3.8	36.9	2.6	22.2	36.9	20.7	36.9	14	36.9	16.5	36.9
1	G05	2	RF	NA	Neutral	7.03600543478261	31.0570652173913	4.47807773664284	224695.25951087	3845.66524314277	1.5625	3.70448369565217	0.694572290148114	15093.3559782609	1162.58628606566	1472	2057097	163374.7	1389.12	605.1	23.8	3	11	7.3	19.5	0.6	13.7	5.8	3.5	33.4	3.5	19.7	33.4	25.1	33.4	16.5	33.4	18.8	33.4
1	G05	3	RF	NA	Neutral	5.8298001211387	25.9993943064809	4.53909774765433	184105.645669291	3564.23406448358	1.42701393095094	3.07510599636584	0.709648518857956	10331.8667474258	1096.65693133517	1651	1756276	128334.3	1127.15	456.51	22.1	2.2	7.8	9.4	16.4	0.4	8.7	8.2	1.9	36.5	2.4	20	36.5	20.4	36.5	14.4	36.5	15.1	36.5
1	G06	1	RF	NA	Neutral	5.39393939393939	31.5806906272023	6.38812392525567	256168.389006343	4090.29149369248	0.952078928823115	2.78435517970402	0.901175728798389	15334.3763213531	1215.44111852087	1419	2012387	192504.8	1378.29	719.24	23	4.2	15.2	15.7	19.2	3.2	16	12.6	5.5	32.3	4.4	25	32.3	19	32.3	14.7	32.3	18.5	32.3
1	G06	2	RF	NA	Neutral	5.86111111111111	30.7145833333333	5.90344275321047	230018.329861111	4031.24433354312	1.03958333333333	2.77847222222222	0.714598815412533	12953.5159722222	1063.00463473062	1440	2049793	146330.9	1374.3	540.66	24.2	4.3	11.4	14.1	18.9	3.1	12.6	11.9	5.6	30.3	3.8	23.3	30.3	20.1	30.3	16.3	30.3	19.4	30.3
1	G06	3	RF	NA	Neutral	5.86090479405807	33.6178257933828	5.35575962301275	275457.253882512	4055.6141224081	0.647535449020932	1.62390276839973	0.674038294284474	7739.59419311276	935.407028115901	1481	1923141	169129.8	1295.99	614.98	21.4	2.5	11.3	8.6	18.7	1.8	12.8	7.6	4.1	28.1	5.3	24.1	28.1	18	28.1	15.9	28.1	19.2	28.1
1	G07	1	RF	NA	Neutral	4.75603032391454	25.9538249483115	5.59565356005183	196627.130254997	3866.5598871638	1.65954514128187	4.14541695382495	0.736209498457351	17750.3949000689	1206.07454163524	1451	1751366	177146.3	1205.99	663.98	19.8	2.8	10.2	7.1	13.7	0.8	11.9	5.7	4	34.5	3.5	22.2	34.5	17.5	34.5	13	34.5	15	34.5
1	G07	2	RF	NA	Neutral	5.9121756487026	28.4045242847638	4.5277505271777	202285.391217565	3716.48728798119	1.27744510978044	2.68596141051231	0.564221711434314	9873.68596141051	965.345382279105	1503	1807301	153045.9	1249.08	560.18	21	3.8	10.4	8.6	14.8	1.3	11.4	7.1	4	29.9	2.9	21.2	29.9	20.2	29.9	14.9	29.9	17.5	29.9
1	G07	3	RF	NA	Neutral	4.5034225264468	22.4741754822651	4.98210179443399	156984.334163037	3518.10522943978	0.612321095208463	1.51400124455507	0.530341326032054	7751.73490976976	878.215576537411	1607	1637415	174691.8	1105.31	643.03	21	3	13.4	3	15.7	0.9	15	1.7	3.4	25.7	3.1	26.9	25.7	15.9	25.7	11.3	25.7	14.1	25.7
1	G08	1	RF	NA	Neutral	6.09887640449438	36.4202247191011	6.33678469298774	309391.444194757	4186.34583148559	0.659176029962547	2.48014981273408	0.731972330952225	17982.729588015	1013.22326279692	1335	2270699	197872.5	1445.92	727.21	24.9	2.4	14.2	6.2	20.1	1	15.6	4.9	5.5	27.5	4.3	23.4	27.5	20.4	27.5	16.9	27.5	20.1	27.5
1	G08	2	RF	NA	Neutral	5.04409063074097	27.1255358236375	6.0156548552505	215706.932026944	3877.54886519973	0.686466625842009	1.49663196570729	0.612031016884048	6440.52112676056	921.481312086565	1633	1944029	142921	1308.3	533.69	22.1	3.7	9.2	10.8	17.5	2.5	11.2	9.4	6.4	28.2	4.7	26	28.2	17.2	28.2	13.3	28.2	15.9	28.2
1	G08	3	RF	NA	Neutral	5.31818181818182	26.7036114570361	5.37459170662529	194004.412204234	3952.37737523705	1.2359900373599	2.82129514321295	0.677559901431008	13163.7702366127	1132.57734347326	1606	1875218	154691.9	1267.09	586.38	22	1.9	11.6	6.5	19.9	0.9	13.5	5.5	3.9	32.1	4.1	20.2	32.1	17.9	32.1	14.1	32.1	17.6	32.1
1	G09	1	BRCA1	NM_007298	sample	6.29686360320934	36.3989788475565	5.40411692587295	303161.2567469	4325.19836101296	2.17797228300511	5.47483588621444	0.992073740155364	24801.2691466083	1595.95556780808	1371	2131493	182392.1	1439.49	685.6	22.5	2.9	11.7	7.7	19.1	0.3	12.4	5.5	4	43.5	4.2	20.1	43.5	21.5	43.5	17.9	43.5	21.5	43.5
1	G09	2	BRCA1	NM_007298	sample	6.87063492063492	35.918253968254	5.20959681831553	295779.354761905	4106.39809154068	3.35793650793651	8.32222222222222	1.08801086560207	31964.1888888889	1666.09386483026	1260	2234086	158127.6	1453.81	578.45	24.4	3.7	10.6	11.7	19.8	1	12.3	9.5	4.7	50.3	4.4	16.8	50.3	24.6	50.3	19.1	50.3	20.9	50.3
1	G09	3	BRCA1	NM_007298	sample	6.53276353276353	35.9729344729345	5.47705419249067	276846.366096866	4062.9693706835	0.694444444444444	1.81339031339031	0.893449499790874	7177.32336182336	1084.19086075568	1404	2005749	157779	1264.76	570.83	24.3	8.5	11.5	11.6	20.3	7.1	12.4	9.3	4.6	34.8	4.4	24.6	34.8	22.4	34.8	20.2	34.8	24.6	34.8
1	G10	1	ASXL1	NM_015338	sample	5.91949685534591	29.4937106918239	5.2038786731147	219636.693081761	4222.14650144306	1.04716981132075	2.33522012578616	0.647046632253347	10858.086163522	1168.24332268575	1590	1975713	176151.8	1271.11	649.27	25.3	2.6	11.3	6.7	18.4	0.6	12.5	5	3.6	32.3	3.3	18.3	32.3	20.4	32.3	14.7	32.3	17.3	32.3
1	G10	2	ASXL1	NM_015338	sample	6.17013639626705	30.9576453697057	4.61367681562631	246450.089734386	3790.34381765306	1.98420674802584	4.56712132089017	1.01678826794724	18935.9813352477	1605.55351899178	1393	2021401	155393	1356.39	573.78	23.7	2.4	11.9	17	18.7	0.9	13.1	16.1	4.9	48.5	4.7	21.5	48.5	23	48.5	16.7	48.5	18.4	48.5
1	G10	3	ASXL1	NM_015338	sample	5.95773732119636	30.7652795838752	4.95331544026276	234523.000650195	3879.71653980365	0.852405721716515	2.1592977893368	0.922933509758903	9381.96814044213	1171.58658378805	1538	1817519	156350.7	1234.44	565.94	23.1	2.7	10.9	7.9	18.8	2.3	13	7	4	36.5	4.3	23.7	36.5	19.8	36.5	16.1	36.5	18.3	36.5
1	G11	1	ASXL2	NM_018263	sample	6.08965517241379	31.0296551724138	4.78686484597135	236734.471034483	3906.466484709	1.52	3.34965517241379	0.850760090433865	14020.2882758621	1440.70261296905	1450	2099041	171586.5	1384.92	617.96	24.3	3	11.1	6.3	19.8	0.7	12.1	5.1	3.4	41.7	3.3	24.8	41.7	20.6	41.7	15.4	41.7	17.6	41.7
1	G11	2	ASXL2	NM_018263	sample	5.12574404761905	26.4263392857143	5.14438958355821	203185.150297619	3820.50030050775	1.47767857142857	3.33556547619048	0.883119580344436	14115.3385416667	1304.16757669754	1344	1892970	168999.9	1286.42	617.08	23	8.7	12.4	11.1	18.2	7.1	14.1	9.6	5.4	40.2	4.7	25.4	40.2	16.5	40.2	14.8	40.2	18	40.2
1	G11	3	ASXL2	NM_018263	sample	6.60406403940887	26.2924876847291	4.57121002763713	173823.653940887	3548.59414812465	1.72290640394089	3.62992610837438	0.845477185827352	13422.440270936	1322.89127000259	1624	1733217	145429.2	1209.01	534.68	21.1	2.6	7.9	6	15.7	0.4	10	4.4	2.5	41.9	2.2	15.1	41.9	21.8	41.9	14.1	41.9	14	41.9
1	G12	1	TP53BP1	NM_005657	sample	5.49896337249482	31.0013821700069	5.1599834545568	251707.595024188	4121.97587178968	0.722874913614375	2.97719419488597	0.638232281056979	21994.5134761576	904.490323563022	1447	1992703	202793.8	1383.17	790.18	23.7	3	16.1	8.8	20.2	1.1	20	7.4	4.1	20.4	4.7	22.6	20.4	17.3	20.4	14.1	20.4	18.4	20.4
1	G12	2	TP53BP1	NM_005657	sample	4.99723947550035	25.8461007591442	5.10314960830036	187515.39268461	3907.92484890205	0.754313319530711	1.90062111801242	0.594604728217437	8955.23326432022	740.609445886432	1449	1757063	157444	1218.45	580.9	21.7	3	10.4	3.1	16.1	1.4	12.6	2.3	5	22.6	4.7	22.1	22.6	18.3	22.6	14.6	22.6	16.9	22.6
1	G12	3	TP53BP1	NM_005657	sample	5.55338541666667	22.2942708333333	3.92224608728758	135115.397786458	3205.29553745278	1.82356770833333	3.978515625	0.804297096026896	14651.0540364583	1292.02520321365	1536	1610300	142492.8	1046.42	509.85	21.2	2.9	8.7	5.3	13.9	0.2	9.8	4	1.7	40.9	1.7	21.1	40.9	19.7	40.9	12.5	40.9	12.8	40.9
1	G13	1	FAT1	NM_005245	sample	5.37331334332834	29.667916041979	5.86770711055817	235312.512743628	4058.53754076892	1.51874062968516	3.25937031484258	0.953146155947387	13864.9130434783	1584.10376318812	1334	2044615	207260.5	1388.19	779.89	21.1	2.2	15.9	5.4	18.6	0.4	18.7	3.6	6.2	45.7	4	25.6	45.7	18.1	45.7	14.2	45.7	18.1	45.7
1	G13	2	FAT1	NM_005245	sample	4.42514011208967	20.7566052842274	3.46304924469483	154504.603682946	2936.37360828959	3.72778222578062	9.19055244195356	1.13419160146483	34123.8278622898	1771.5437734585	1249	1648552	162867.4	1079.68	584.18	16.9	2.7	11.8	10	12.3	1.2	14.5	8.7	2.9	54.7	1.4	27.3	54.7	15.1	54.7	9.3	54.7	9.5	54.7
1	G13	3	FAT1	NM_005245	sample	6.502722323049	30.8411978221416	6.40957924403745	236774.163339383	3831.98864034356	3.85480943738657	9.78584392014519	1.39154982557324	39878.608892922	2075.95423441719	1102	2108255	172352.8	1519.99	642.29	24.8	2.2	14.9	10.6	21	0.4	16.3	8.3	2.9	59.5	4.5	17	59.5	25.6	59.5	17.2	59.5	18.1	59.5
1	G14	1	BAP1	NM_004656	sample	5.58554044380816	28.8296349319971	5.13356813747355	219726.57480315	3998.31011518331	0.735862562634216	1.98639942734431	0.789178385044527	11547.5812455261	1144.04229978025	1397	1919256	195891.9	1281.91	724.46	21.5	1.9	14.7	5.2	16.2	0.4	15.3	4.7	3.1	33.3	3.8	22.5	33.3	17.9	33.3	12.7	33.3	15.5	33.3
1	G14	2	BAP1	NM_004656	sample	7.36003051106026	31.8329519450801	4.9922928739402	218467.067887109	3806.37276069877	3.82456140350877	8.92295957284516	1.29974790778055	34887.6727688787	2085.08045228455	1311	2000570	171723.1	1389.21	631.38	24.2	2.1	13	7.7	19.6	0.4	14.8	6.7	2.8	59.6	4	15.9	59.6	26	59.6	18.4	59.6	19.3	59.6
1	G14	3	BAP1	NM_004656	sample	6.0088141025641	31	5.11609891142451	245142.193108974	4277.89601894867	2.53685897435897	5.95192307692308	1.14837968012063	22092.265224359	1738.46212185564	1248	2148587	168197	1457.08	616.66	26.2	2	13	7.3	24.1	0.6	16.5	5.4	4.1	52.1	5.3	18.2	52.1	20.8	52.1	15	52.1	18.6	52.1
1	G15	1	ZNF516	NM_014643	sample	7.19444444444444	33.9065656565657	4.16244975463597	267541.429292929	3978.57423920382	3.42760942760943	7.72306397306397	1.14551867582833	28010.2104377104	1883.42141175731	1188	2174393	158303.9	1430.29	600.23	22.8	1.9	9.8	11.7	18.4	0.6	12.6	10.4	2.8	56.9	3.2	16.4	56.9	25.8	56.9	15	56.9	16.6	56.9
1	G15	2	ZNF516	NM_014643	sample	5.65011459129106	30.8670741023682	6.28004904845857	250289.527119939	4106.844503229	2.45530939648587	5.56837280366692	1.16503708042319	22514.2727272727	1829.44935239208	1309	2129400	179255.4	1444.12	670.68	22.9	2.5	15.5	6.6	20.7	0.6	16.9	5.3	6.1	54.3	5.7	21.2	54.3	19	54.3	16.1	54.3	18.8	54.3
1	G15	3	ZNF516	NM_014643	sample	6.47218045112782	31.2112781954887	4.50593978080566	229091.673684211	3846.51878803463	2.13082706766917	4.44661654135338	0.999307768479933	16179.8172932331	1606.91107166805	1330	1947694	155753.2	1294.71	575.38	24.6	2.5	10.9	10.6	20.5	0.8	12.6	9.3	3.2	50.8	3.2	21.7	50.8	21.7	50.8	16.6	50.8	19.7	50.8
1	G16	1	GRIN2A	NM_000833	sample	6.96976744186046	32.0302325581395	5.41856169046676	233047.051162791	4125.30093768159	1.76511627906977	4.0984496124031	0.863170108353419	16958.2620155039	1394.70823872727	1290	2140110	206174.5	1467.4	768.97	27.2	2.6	14.3	5.2	21.7	1	15.7	4.3	3.9	40.4	3.8	20.4	40.4	24.2	40.4	17.7	40.4	20.2	40.4
1	G16	2	GRIN2A	NM_000833	sample	6.32990397805213	26.5438957475995	4.51313517325069	188548.53223594	3529.47219279198	1.99519890260631	4.51303155006859	0.861030922299662	16355.537037037	1400.70238859153	1458	1928292	146491.3	1284.99	536.28	23.3	3.4	10.5	15.3	15.8	1.3	13.2	14.2	3.4	44.3	3	18.5	44.3	23.8	44.3	15.4	44.3	15.1	44.3
1	G16	3	GRIN2A	NM_000833	sample	6.24326192121631	28.892190739461	4.25027487822228	208645.503109883	3223.17688215144	1.72080165860401	3.89011748445059	0.771209723576063	14898.3379405667	1225.41250681497	1447	1834943	124627.8	1183.82	449.06	23.6	6.7	7.9	24.2	18.1	5.5	9.7	22.1	3	38.7	3.7	24.9	38.7	20.3	38.7	14.8	38.7	15.1	38.7
1	G17	1	RF	NA	Neutral	5.81602002503129	29.558197747184	4.94909334886288	225318.311013767	3979.15480709167	0.648310387984981	1.83479349186483	0.691572441832224	10016.1989987484	935.236626342449	1598	1949788	185005.6	1325.45	679.05	24.1	2.4	11.8	6.9	18.6	1.5	13.6	5.4	4.6	24.8	3.7	25.2	24.8	19.5	24.8	13.9	24.8	16.5	24.8
1	G17	2	RF	NA	Neutral	5.10875	27.14	5.06264199325714	222311.016875	3778.17561336598	0.805	1.755	0.620526633226058	7108.400625	948.951600412913	1600	1873832	146472.6	1228.26	540.17	21.1	4	8.6	11.6	16.8	4	10.4	10.4	5.2	30.1	3.8	25.7	30.1	16.6	30.1	12.5	30.1	14.3	30.1
1	G17	3	RF	NA	Neutral	5.74385245901639	27.1707650273224	4.93477844424565	192113.383879781	3622.38939723284	0.779371584699454	1.67418032786885	0.652568673908064	6886.40505464481	969.988229449419	1464	1809137	139095.9	1189.51	521.22	23.4	3.8	9.2	13.9	18.9	2.7	11.2	12.6	3.6	31.1	2.9	24	31.1	19.9	31.1	15.6	31.1	18	31.1
1	G18	1	RF	NA	Neutral	5.3852617970265	31.6936005171299	5.46799425043591	267813.531997414	4139.12742182293	0.748545572074984	2.12087912087912	0.798100122114968	11025.4647705236	1125.62656105574	1547	1912721	178821.3	1341.89	661.52	21.5	3.8	12.1	7.5	18.6	2.8	14.7	5.8	6.8	31.5	5.2	24.7	31.5	17.9	31.5	14.4	31.5	17.5	31.5
1	G18	2	RF	NA	Neutral	5.09206586826347	27.1444610778443	5.06538582188544	216448.145958084	3763.51247904043	1.14895209580838	3.18562874251497	1.06224734059404	14663.8600299401	1337.41789870748	1336	1842651	159792.8	1204.3	588.44	21.9	5.1	11.2	13.2	17.7	3.7	12.6	12.3	5.5	41.5	4.3	26.3	41.5	17.1	41.5	14	41.5	16.3	41.5
1	G18	3	RF	NA	Neutral	5.98027210884354	30.9027210884354	5.38012787364613	230632.363265306	3908.00460630311	0.982993197278912	2.27619047619048	0.743306230980039	9536.06462585034	1074.76746574802	1470	1898446	172716.4	1235.51	623.82	24.5	3.5	13.3	5.6	20.5	2	15.2	4.4	3.9	33.3	3.6	22.4	33.3	19.1	33.3	15.6	33.3	18.3	33.3
1	G19	1	RF	NA	Neutral	6.43826219512195	38.2949695121951	6.35658109240223	327034.008384146	4108.6724840124	1.55335365853659	3.41844512195122	0.844008443971927	15511.4153963415	1466.14470554997	1312	2320750	183983.1	1507.23	673.37	24.2	2.2	12.1	15.5	20.9	2.1	13.3	14.4	5.3	42.6	4.4	21.9	42.6	19.3	42.6	16.2	42.6	18.3	42.6
1	G19	2	RF	NA	Neutral	5.58243340532757	30.4600431965443	5.63517408261512	245442.059035277	3938.3589791493	1.22246220302376	2.80489560835133	0.727900441590683	13344.2894168467	1353.82787093722	1389	2098776	194634.6	1317.44	707.76	23.9	2.7	16.3	3.3	19.4	2.2	17.6	2.6	6.4	37.7	3.8	23.6	37.7	19.3	37.7	15.1	37.7	17.7	37.7
1	G19	3	RF	NA	Neutral	6.23652504755866	30.8807863031072	4.9870386462231	241172.854787571	3815.66151672952	1.11604311984781	2.29296131896005	0.755763681177721	8922.310082435	1139.42802449982	1577	1996851	144140.7	1352.43	543.65	24.2	2.3	10.1	10.5	20.3	1.6	12.2	8.2	3.6	35.8	3.9	22.9	35.8	21.8	35.8	16.2	35.8	18.8	35.8
1	G20	1	RF	NA	Neutral	5.47434996486297	30.6591707659874	5.9103941989081	248430.955024596	4125.35761137555	1.00140548137737	2.9255094869993	0.785399376548343	15764.2501756852	1154.40494480398	1423	1939042	179566.9	1299.91	653.96	21.4	3	13	7.1	16.9	3.3	15	5.8	4.5	33	4.4	23	33	18.4	33	14.5	33	17.6	33
1	G20	2	RF	NA	Neutral	5.23722149410223	26.4980340760157	5.41426302710539	198055.913499345	3846.04336450435	0.721494102228047	1.76802096985583	0.678510281542526	9104.25622542595	1030.79635002457	1526	1857400	172316.2	1246.27	627.03	21.8	11.3	14	7.7	18.5	10.2	15.7	7.1	5.3	28.8	4.3	25.4	28.8	17.2	28.8	13.4	28.8	15.9	28.8
1	G20	3	RF	NA	Neutral	5.56163384390956	29.2107950401167	5.13722032540111	214434.420131291	3673.19650596504	0.826404084609774	2.26695842450766	1.00181758633619	10657.1312910284	1323.03640914627	1371	1664972	189696.1	1163.69	713.15	20	6.9	15.9	2.7	18.4	5.6	17.8	1.7	3.9	37.8	3.9	25.9	37.8	17.5	37.8	15.4	37.8	18	37.8
1	G21	1	RF	NA	Neutral	6.01678108314264	31.2761250953471	5.07483898287336	244256.664378337	4125.92092751253	1.59801678108314	4.21510297482838	0.904821729462101	19142.8565980168	1244.96964530208	1311	2056013	179055.5	1340.87	661.86	26.2	2.8	12.7	9.8	20.6	1.3	15.6	8.8	4.7	34.9	3.9	20.2	34.9	22.1	34.9	15.7	34.9	18.8	34.9
1	G21	2	RF	NA	Neutral	4.8788291354663	25.6984343090538	5.22744993222155	190958.281143635	3950.07428911006	0.759700476514636	1.84819605173587	0.672671981788728	9298.07760381212	989.988929889687	1469	1806786	172362.4	1339.97	645.45	21.9	4	12.9	5.8	18.4	3.7	14.8	4.7	5.7	27.8	4.9	24.4	27.8	16.5	27.8	13.3	27.8	16.1	27.8
1	G21	3	RF	NA	Neutral	5.7702612190221	30.0723375753516	5.14509832037472	232890.181513731	3741.85201777679	0.549899531145345	1.25853985264568	0.623088385529779	5047.77762893503	838.278679169819	1493	1947085	147732	1216.17	534.25	22.7	5.2	11.5	17.1	19.8	4.9	14.3	16.3	3.7	27.3	4.5	27.3	27.3	18	27.3	15.1	27.3	17.7	27.3
1	G22	1	RF	NA	Neutral	5.69877049180328	28.5696721311475	5.33419554404435	218674.825819672	3870.9878828045	0.977459016393443	2.72131147540984	0.644724896612719	12913.6946721311	952.443667034471	1464	1918354	174246.1	1247.05	641.31	23.6	3.8	11.7	7.1	17.1	2.6	12.2	5.4	4.2	27.3	3.5	24.7	27.3	20.6	27.3	13.5	27.3	16.9	27.3
1	G22	2	RF	NA	Neutral	5.23281143635126	26.0864533696392	5.67973586803771	190661.435670524	3825.40846132165	0.85432266848196	2.15180394826413	0.680319934673636	10981.0476514636	1081.09257246254	1469	1790144	168891.5	1230.85	613.87	21.8	2.8	11.4	5.2	16.5	2.9	13.2	4.5	5.5	31.4	3.6	23.9	31.4	18.4	31.4	13.3	31.4	15.6	31.4
1	G22	3	RF	NA	Neutral	5.04621072088725	25.2138016019717	5.12469776824393	170560.589648799	3405.54538591983	0.531731361675909	1.60813308687616	0.821426673351214	9129.04621072089	924.390895413721	1623	1444160	160659.8	942.68	588.85	18.3	19.7	12.1	10.7	14.7	19.8	13.7	8.9	3.6	26.7	3.5	30.7	26.7	17.7	26.7	14.2	26.7	15.6	26.7
1	H03	1	CHEK1	NA	Positive	8.11698440207972	72.2123050259965	15.4791500777405	772934.33882149	5970.37043486	3.63084922010399	9.72443674176776	1.39026183954485	43510.9358752166	2239.55783906479	1154	3702758	215931.7	2985.56	807.5	35.3	3.2	16.2	5.9	35	0.7	17.9	3.9	12.5	60.3	15.6	15.2	60.3	28.1	60.3	31.9	60.3	36.5	60.3
1	H03	2	CHEK1	NA	Positive	7.59395424836601	62.6127450980392	12.7639884769097	636362.150326797	5466.93033288832	1.90196078431373	4.67075163398693	1.11069327735093	17665.2450980392	1508.79587444754	1224	3099342	164177.1	2533.11	603.69	33.8	5.9	13	9.5	31.5	3.3	15.9	7.8	12.5	47.1	15.5	16.7	47.1	26.7	47.1	30.6	47.1	35.2	47.1
1	H03	3	CHEK1	NA	Positive	7.92112182296231	65.7239263803681	13.2963129838607	682741.496056091	5303.62475088116	1.42331288343558	3.86590709903593	1.23777770743462	16958.9456617003	1533.50891865258	1141	3209943	175807.8	2478.5	646.45	33.7	4.5	15.2	14.7	32.9	4	17	12.4	11	46.9	14.2	17.2	46.9	29.4	46.9	31.4	46.9	35.4	46.9
1	H04	1	CHEK1	NA	Positive	8.03439380911436	71.32932072227	15.3194433435302	761379.496990542	6105.19797974728	2.02837489251935	5.16680997420464	1.31450682036597	22925.4815133276	1851.3490343924	1163	3656297	218226.2	3034.06	830.44	36.4	5	18.8	5.8	35.5	3.1	22.4	4.5	13.8	53.1	17.7	13.2	53.1	28.2	53.1	32.3	53.1	37.2	53.1
1	H04	2	CHEK1	NA	Positive	9.29849246231156	70.1618090452261	13.6609471198953	724648.884422111	5664.99729121077	6.52060301507538	20.2804020100503	1.88859812125412	106398.991959799	2842.34833277564	995	3685239	237175.8	2980.63	920.49	38.7	4.5	23.4	6.8	38.4	0.7	27.6	4.4	12.2	66.3	17.7	13.3	66.3	33.7	66.3	34.5	66.3	38.1	66.3
1	H04	3	CHEK1	NA	Positive	6.86180124223602	60.5908385093168	13.5152260440839	645769.755434783	5445.52163482029	1.60869565217391	4.16925465838509	0.916726158443433	19902.5194099379	1388.7277552799	1288	3244071	183142.5	2595.9	686.14	31.8	3.9	15.5	7.4	29.8	0.8	18.9	5.9	11.7	39.1	15.1	16.7	39.1	23.4	39.1	26.8	39.1	31	39.1
1	H05	1	CHEK1	NA	Positive	7.60395256916996	67.9075098814229	15.2799383145311	716022.744664032	5545.2915907444	1.32332015810277	3.80474308300395	1.14945000206335	17873.1557312253	1463.85487748607	1265	3228176	201529.9	2634.33	776.5	30.4	6.8	16.1	4	29.8	4.3	19.1	3.1	11.9	44.8	14.9	16	44.8	25.8	44.8	30.3	44.8	32.9	44.8
1	H05	2	CHEK1	NA	Positive	7.32988165680473	66.2433431952663	13.3771796537532	716983.473372781	5588.73354652042	1.38387573964497	3.32618343195266	0.819274533307425	15401.4119822485	1282.93137457108	1352	3437123	185523.6	2762.85	683.65	33.5	3	14.5	5.1	32.7	1.1	16.3	3.6	13.7	36.6	15.8	18.3	36.6	26.2	36.6	30	36.6	34.2	36.6
1	H05	3	CHEK1	NA	Positive	8.37654320987654	78.1604938271605	16.3844953661366	846076.922398589	5921.86237875111	2.13227513227513	6.48941798941799	1.26411216010013	34315.9938271605	1785.38404132847	1134	3663750	215950.9	3080.13	846.83	37.9	10.1	21.6	8.3	38.3	7.5	24.3	6.4	15.2	47.4	19.4	15.3	47.4	29.4	47.4	34.7	47.4	38.8	47.4
1	H06	1	CHEK1	NA	Positive	8.32938187976291	74.2362404741744	15.3381602874195	772924.184589331	5805.64343687218	1.71972904318374	5.02709568162574	1.1024325750218	26028.2243861135	1534.56675814497	1181	3588485	205824.6	2837.61	782.25	35.9	4.4	16.4	8.1	34.8	1.9	17.8	5.9	12.5	42.1	15.3	15.7	42.1	29.4	42.1	33.4	42.1	37.9	42.1
1	H06	2	CHEK1	NA	Positive	7.64635272391505	71.1218836565097	16.5549842330069	778997.565096953	6155.23916623965	2.98430286241921	9.47276084949215	1.34944245582434	47550.9436749769	2087.24072774787	1083	3768915	252309.9	3117.45	963.54	37	4.1	25.7	5.9	37.1	0.4	28.9	3.9	16.3	53.1	18.4	12.7	53.1	27.3	53.1	34.8	53.1	40.3	53.1
1	H06	3	CHEK1	NA	Positive	7.39331619537275	67.4670094258783	16.2758690861666	717560.777206512	5838.97914382485	2.02827763496144	5.80548414738646	1.18002373190745	26311.7832047986	1509.49063071593	1167	3233184	173792.9	2988.75	672.74	35.4	4.3	15	10	36.7	2.5	19	7.8	15.2	45.8	18.4	16	45.8	26.6	45.8	32.7	45.8	37.3	45.8
1	H07	1	CHEK1	NA	Positive	8.22946655376799	74.1998306519898	15.3706769976317	789871.382726503	6083.18759324567	1.33361558001693	3.89331075359865	1.20478404860778	21039.3793395428	1524.27687355624	1181	3697857	213195.4	3171.62	828.7	37.5	3.7	16.8	6.6	38.9	0.8	19.5	3.9	15.2	44.6	17.6	14.1	44.6	30	44.6	35.7	44.6	41	44.6
1	H07	2	CHEK1	NA	Positive	8.3074684772066	77.0106692531523	16.4870607405759	835817.433559651	6002.0322664319	3.78661493695441	10.8554801163919	1.51422132506977	52740.6838021338	2306.13281339156	1031	3931932	213327.9	3242.7	827.97	38.3	3.9	21.6	10.3	38	0.9	24.2	9	15.4	60.9	19.2	15.9	60.9	28.3	60.9	35.9	60.9	40.4	60.9
1	H07	3	CHEK1	NA	Positive	6.98615384615385	61.36	12.64272409617	638825.482307692	5829.04626692329	1.23923076923077	3.66230769230769	1.06920844147627	20280.1730769231	1412.56696845875	1300	3094916	195916.6	2655.74	762.26	31.8	2.8	19.2	5.1	33.3	1.1	21.6	4	11.5	39.4	16.2	13.8	39.4	24.2	39.4	29.2	39.4	34.4	39.4
1	H08	1	CHEK1	NA	Positive	7.4709236031927	78.7240592930445	15.5876592908979	894033.437856328	5957.61939084868	2.01710376282782	6.93842645381984	1.47263534649903	45177.82668187	2047.595217356	877	4098750	286470.4	3302.68	1097.6	37.9	3.8	25.4	3	37.7	0.5	29.9	1.1	15.7	51.8	18.4	16.2	51.8	27	51.8	32	51.8	36.7	51.8
1	H08	2	CHEK1	NA	Positive	7.3003696857671	75.6423290203327	18.9677604733586	856964.507393715	6265.06516258672	3.50554528650647	10.90573012939	1.44627897635929	53206.7532347505	2155.42144935812	1082	4132944	221800.6	3511.76	858.83	38.4	4.4	23.7	6	39.1	1.3	27.3	4.4	17.9	56.7	21.7	17.7	56.7	27.8	56.7	37	56.7	42.4	56.7
1	H08	3	CHEK1	NA	Positive	7.97378277153558	64.6973782771536	11.4210197988344	661880.53258427	5466.37388072534	2.00074906367041	4.79550561797753	1.04359898364556	18793.0756554307	1562.70232199334	1335	3282418	172474.4	2616.32	651.87	35.3	5.5	15.4	7.6	34.6	3.1	18.4	5.5	11.1	46.5	15.4	16.3	46.5	27.6	46.5	31.2	46.5	36.3	46.5
1	H09	1	NOTCH2	NM_024408	sample	5.92795389048991	32.0561959654179	5.54619538864844	255324.231988473	4202.35616871687	1.44164265129683	3.13328530259366	0.922991643722912	12801.1426512968	1422.83419607257	1388	2097796	164371.4	1415.71	603.01	24.4	2.1	10.1	8.2	20.4	0.1	11.4	6.1	3.7	41.9	3.9	21.9	41.9	20.5	41.9	15.9	41.9	18.7	41.9
1	H09	2	NOTCH2	NM_024408	sample	6.18245614035088	36.3943859649123	5.83146333542683	309975.565614035	4213.14000225941	1.11368421052632	2.64701754385965	0.878902043146626	12207.3607017544	1320.33151302029	1425	2203097	172652.4	1448.41	634.65	24.2	4.5	13.6	5.3	21.5	3.9	14.5	3.9	6.5	40.8	6.2	24.4	40.8	20.6	40.8	17.8	40.8	21.3	40.8
1	H09	3	NOTCH2	NM_024408	sample	5.7131931166348	28.1861057998725	5.32680799258447	199826.121733588	3970.8326715506	0.934990439770555	2.30975143403442	0.831923067622089	12241.4461440408	1227.62433465813	1569	1807600	172581.2	1236.5	628.32	22.9	2.1	12.4	5.8	20.6	1.4	14.2	4.2	3.8	35.9	3.5	22.5	35.9	19.8	35.9	15.3	35.9	18.7	35.9
1	H10	1	FANCM	NM_020937	sample	6.3666899930021	34.445066480056	5.63959503057227	280655.030790763	4193.46394248805	2.29041287613716	5.48425472358293	1.11961287418326	24431.8502449265	1813.85673995872	1429	2100347	187553.5	1363.66	674.29	22.2	4	10.3	3.8	18.5	2.7	12.5	2.3	4.3	50.4	3.9	19.1	50.4	20.8	50.4	17.3	50.4	19.4	50.4
1	H10	2	FANCM	NM_020937	sample	7.5020475020475	37.1334971334971	5.09348232544283	279443.746109746	4138.00799767781	4.55118755118755	11.4946764946765	1.43702835637714	49730.4782964783	2430.6357243043	1221	2256629	196919.2	1492.64	722.27	25.1	1.8	16.2	4.6	21.3	0.3	18.8	4	3.1	64.9	3.4	15	64.9	26	64.9	20.4	64.9	22.9	64.9
1	H10	3	FANCM	NM_020937	sample	5.44867193108399	30.7559224694903	5.42378052820137	233767.170854271	4125.10612963909	0.824120603015075	2.26561378320172	0.724191759734369	11653.9274946159	1024.42359763883	1393	1756363	164681.1	1238.39	624.18	20	3.5	14.3	10.4	18.4	1.1	17.2	9	4.5	31.4	4.1	18.8	31.4	16.2	31.4	14.5	31.4	18.5	31.4
1	H11	1	RASA1	NM_022650	sample	5.90973201692525	34.9266572637518	6.01424425813992	286278.174894217	4196.76024044696	0.43441466854725	1.31593794076164	0.558351922720752	7476.7143864598	742.763573442749	1418	2067047	183425.6	1465.68	696.53	22.7	3	12.4	8.3	22.2	1.5	14.7	6.4	4.6	21.7	4.5	22.2	21.7	18.8	21.7	15.4	21.7	17	21.7
1	H11	2	RASA1	NM_022650	sample	5.65374331550802	30.3208556149733	5.26244636758714	244055.885026738	4074.18488310215	1.98061497326203	4.60494652406417	0.874373915711652	17089.9331550802	1373.42700697388	1496	2089190	155788	1501.51	589.67	23.1	2.8	11.9	9.4	21.5	0.7	13.6	8.1	5.4	43.2	5.5	21.7	43.2	19.8	43.2	16.4	43.2	20.2	43.2
1	H11	3	RASA1	NM_022650	sample	5.83789473684211	32.7635087719298	5.46573869139898	265218.21754386	4242.09855283826	1.1080701754386	2.40210526315789	0.738817386775591	9444.20912280702	1226.11636112678	1425	2019915	172457.2	1417.5	626.21	24.7	2.2	13.1	6	21.9	0.4	15.2	4.9	3.9	35.9	5.1	19.1	35.9	20.3	35.9	16.3	35.9	21.5	35.9
1	H12	1	KDM5C	NM_004187	sample	5.9639846743295	33.7494252873563	5.47530354279402	260570.902681992	3909.18860526515	1.22528735632184	3.31647509578544	1.03345294686979	15998.0214559387	1485.41664829371	1305	2011438	190291.6	1353.99	703.49	23.1	3.2	14.7	14.2	19.1	2.1	16.2	12.9	5.4	42.1	4.1	26.6	42.1	19.5	42.1	15.9	42.1	19	42.1
1	H12	2	KDM5C	NM_004187	sample	6.17489421720733	26.3328631875882	4.81448998818958	187519.928067701	3488.47325360822	2.90550070521862	6.92595204513399	1.14286537090406	27650.302538787	1864.5882496747	1418	1942930	160266.7	1262.39	589.66	22.5	2.1	11.2	9.5	14.7	0.4	12.2	8.1	2.6	52.9	2.8	17.4	52.9	24.5	52.9	13.5	52.9	13.8	52.9
1	H12	3	KDM5C	NM_004187	sample	5.7050408719346	30.2404632152589	5.11677934462133	224280.605585831	3886.47314514115	0.740463215258856	1.87874659400545	0.613194887258941	10332.9904632153	988.645711086109	1468	1935067	203494.9	1321.14	758.22	25.2	2.5	18.1	3.9	22.2	1.4	20.8	2.9	3.9	27.8	3.3	24.4	27.8	18.7	27.8	15.8	27.8	19.1	27.8
1	H13	1	FAS	NA	sample	7.3913362701909	33.1600587371512	4.22720376530996	246256.853157122	3894.81126366819	1.72980910425844	3.56314243759178	0.743986700042349	13381.8281938326	1303.14947965925	1362	2268275	163243.6	1464.16	610.64	26.9	2	11.2	19.1	22.6	0.3	12.8	17.5	3.5	39.1	3	19.1	39.1	26.4	39.1	18	39.1	20.2	39.1
1	H13	2	FAS	NA	sample	6.49263622974963	31.6966126656848	5.01159378142699	253730.41826215	3996.51966496613	1.95949926362297	4.1060382916053	0.979775054449202	15543.2488954345	1555.69326898005	1358	2201184	167734.5	1500.69	600.78	25	1.8	12.4	6.7	20.8	0.6	13.3	5.4	4.9	47.8	5	19.3	47.8	24.1	47.8	16.7	47.8	18.8	47.8
1	H13	3	FAS	NA	sample	5.40323767476085	30.2001471670346	5.9486377192373	247971.027961737	3999.97527861629	1.07652685798381	2.62030905077263	0.833289543602797	12949.3164091244	1386.3193082864	1359	1984656	182722.4	1314.82	666.78	22.4	3	14.4	3.8	20.3	0.6	16.8	2.4	5	39.7	5.2	24.8	39.7	17.7	39.7	14.2	39.7	18.5	39.7
1	H14	1	PTPRC	NR_052021	sample	5.587265917603	30.7737827715356	5.6205852789959	248837.766292135	4028.51905907001	1.6689138576779	3.85917602996255	0.881461241158643	18406.2531835206	1567.98948477037	1335	2073809	196553	1351.37	709.36	24.3	4.1	13.5	7.2	18.6	2.5	14.6	5.6	5.5	42.1	3.9	22.5	42.1	17.7	42.1	13.6	42.1	16.6	42.1
1	H14	2	PTPRC	NR_052021	sample	8.61255411255411	35.491341991342	5.05291056966653	246300.547619048	3911.36444295264	3.37662337662338	7.72655122655123	1.16647945476679	30231.056998557	2019.06089928677	1386	2177851	147802.8	1392.47	525.11	24.3	1.8	9.6	8.4	18.8	0.6	11	7.5	2.8	58	3.6	13.9	58	32.3	58	21.7	58	21.4	58
1	H14	3	PTPRC	NR_052021	sample	6.1794500723589	34.1960926193922	5.17174199392188	266353.216353111	4014.12620074964	1.20839363241679	3.3082489146165	0.817096563189182	15672.1816208394	1154.64373169856	1382	2087237	173351.7	1376.34	635.84	24.5	2.7	14.6	8	22.8	1.2	15.6	6.7	4.6	33.2	5.7	25.6	33.2	18.2	33.2	16.4	33.2	20.5	33.2
1	H15	1	PTPRU	NM_133178	sample	5.64257659073056	31.9780047132757	6.27063144735073	250422.736056559	4035.16035619582	0.84446190102121	2.52553024351925	0.967862487723364	12126.3495679497	1161.30088840537	1273	1976613	174149.2	1314.28	642.12	22.2	2.7	10	4.8	16.7	2.2	12.3	3.8	4.8	36.1	3.5	23.2	36.1	17.7	36.1	15.1	36.1	17.3	36.1
1	H15	2	PTPRU	NM_133178	sample	6.19601328903654	28.4870431893688	4.92545728853113	205658.535548173	3830.08092864842	1.71229235880399	4.14152823920266	0.855820418163928	18354.9727574751	1382.00662415488	1505	1847974	156746.5	1209.83	566.14	21.2	4.1	10	5.2	16	3.3	11.4	3.9	4.8	40.2	3.4	19.5	40.2	21.5	40.2	15.8	40.2	18.3	40.2
1	H15	3	PTPRU	NM_133178	sample	5.25582990397805	26.360768175583	4.59560648067127	196391.77297668	3585.66498841005	1.0761316872428	2.24965706447188	0.651207523129385	8044.03360768176	1000.35716806693	1458	1649603	133958.8	1061.67	466.43	18.7	4.2	7.8	3.8	13.6	4	8.9	2.2	2.9	32.6	2.9	25.8	32.6	17.1	32.6	13.2	32.6	15.6	32.6
1	H16	1	FUBP1	NM_003902	sample	5.80135951661631	31.1623867069486	5.29252053471989	246561.961480363	3834.46871783504	0.612537764350453	2.03323262839879	0.7558356589701	11127.6200906344	881.701973954599	1324	2071879	193282.4	1341.38	709.89	22.9	2.4	13.4	8.5	19.6	1.6	16	6.6	5.3	25.1	3.4	24.7	25.1	17.2	25.1	13.7	25.1	15.1	25.1
1	H16	2	FUBP1	NM_003902	sample	5.60483297796731	31.4520255863539	5.91737540726114	263029.426439232	3950.86039624051	0.813077469793888	2.11727078891258	0.70289287702036	11414.7938877043	1062.65098341046	1407	2019562	171787.3	1358.34	629.62	23.2	4.2	12.3	8.9	19.5	4.1	14.1	7.8	5.8	30.2	4.9	26.7	30.2	17.8	30.2	15.2	30.2	18.1	30.2
1	H16	3	FUBP1	NM_003902	sample	6.10746951219512	33.6105182926829	4.79426639596558	273389.796493902	3697.85675771987	2.24085365853659	5.13262195121951	0.989245780725887	21554.4862804878	1636.15968046476	1312	2053505	157986.2	1295.36	576.03	24.4	1.9	11.4	7.5	18.9	0.8	13.2	6.4	3.4	47.6	3.6	25.6	47.6	19.4	47.6	15.6	47.6	17.2	47.6
1	H17	1	CHEK1	NA	Positive	8.14310494362532	68.3347788378144	14.6519162093863	708447.22896791	5504.58282399986	1.53859496964441	4.40849956634866	1.16724143962872	24426.1673894189	1456.626386646	1153	3602093	198552.6	2744.59	756.52	35	3.1	12.6	7.5	34.9	1.5	15.5	5.7	10.2	40	13.5	16.9	40	27.3	40	29.9	40	33.1	40
1	H17	2	CHEK1	NA	Positive	7.69016393442623	68.7622950819672	15.7011588593239	741171.913114754	5798.91293772696	2.21229508196721	5.95327868852459	1.14735377612516	28088.7401639344	1605.36607010831	1220	3733571	199573.7	2946.62	750.18	36.2	4.5	17.6	10.2	36.7	3.9	20.1	8.9	13.1	44.1	17.8	17.3	44.1	27.5	44.1	32.9	44.1	37.3	44.1
1	H17	3	CHEK1	NA	Positive	7.03156917363046	69.0761374187558	18.2746396799731	752556.758588672	5746.22547462961	2.82172701949861	7.80872794800371	1.48694858212718	34938.8282265552	1935.7458924381	1077	3570545	187880.8	2967.83	727.15	35.4	4.8	17.2	9.6	37	1.7	20.1	7.4	14.5	58.5	17.1	15.5	58.5	24.4	58.5	32.4	58.5	36.6	58.5
1	H18	1	CHEK1	NA	Positive	8.06893542757417	79.4467713787085	20.6190617400966	897685.153577661	6328.55679136619	2.69546247818499	7.63961605584642	1.39147723865704	36384.4991273996	2111.47908363985	1146	4086811	215085.5	3266.9	822.27	37.3	4.2	18.6	7.5	36.1	2.8	21.3	5.6	15.5	55.2	19.4	13.2	55.2	27.4	55.2	33.2	55.2	38.9	55.2
1	H18	2	CHEK1	NA	Positive	7.63162393162393	71.4128205128205	18.5525387982557	756926.183760684	5829.79245688084	2.49487179487179	6.52649572649573	1.25058340587288	30398.3393162393	1869.40266547415	1170	3475957	194601.1	3003.7	757.72	37.3	3.7	17.9	7.9	37.5	2.1	20.9	6.8	16.2	53.2	17.9	17.4	53.2	28.2	53.2	36.2	53.2	40.6	53.2
1	H18	3	CHEK1	NA	Positive	7.59858601728201	66.9583660644148	14.5744821323369	698752.17674784	5763.11765848985	1.93872741555381	6.13589945011783	1.27640789034006	35505.9858601728	1733.18552297129	1273	3297680	218535.3	2941.39	866.31	35.7	5.1	21.2	5.6	37.5	2.3	24.9	3.7	12.9	45.1	17.1	17.4	45.1	26.1	45.1	32.1	45.1	36.8	45.1
1	H19	1	CHEK1	NA	Positive	8.2616226071103	69.1221513217867	12.370221607175	713492.50319052	5669.40158961825	1.67456700091158	4.4457611668186	1.18049303563138	19190.7155879672	1597.47583860113	1097	3527090	215884.5	2808.66	807.63	35.4	4.4	15.4	3.6	35.1	2.6	20.1	1.6	12.5	47	15.2	15	47	28.3	47	31	47	34.2	47
1	H19	2	CHEK1	NA	Positive	8.29821260583255	74.8419567262465	18.618745254283	810421.128880527	6049.14252630075	6.4101599247413	17.8109125117592	2.0532363097084	75933.937911571	2770.51446774327	1063	3737220	178778.1	3222.75	702.28	40.3	4.2	16.1	7.9	39	0.8	19.3	6.4	15.9	74.7	18.6	10.6	74.7	30.6	74.7	36.5	74.7	40	74.7
1	H19	3	CHEK1	NA	Positive	8.37861736334405	76.91961414791	18.0902523798567	817592.081189711	6063.80910159359	1.5008038585209	4.67684887459807	1.36128856860686	24597.270096463	1705.93744229248	1244	3506235	201602	2996.95	768.37	39	6.3	18.4	5.8	38.3	2.7	21.9	3.1	14.9	46.8	19.3	12.9	46.8	30.4	46.8	37	46.8	42	46.8
1	H20	1	CHEK1	NA	Positive	8.67703349282297	80.7304625199362	16.9787669087761	880025.944976077	6094.22253927258	3.07974481658692	8.70414673046252	1.54655870249368	41720.4043062201	2229.83941980784	1254	3937709	223500	3243.1	874.14	38.9	4.2	17.5	6.8	40.4	1.3	21.2	4.8	13.9	59.2	18.4	15.1	59.2	30.4	59.2	35.3	59.2	40.1	59.2
1	H20	2	CHEK1	NA	Positive	6.54594112399643	58.6467439785905	14.7387917212902	615867.115967886	5233.28691392596	3.17038358608385	8.88492417484389	1.54336061031282	43723.4808206958	2242.032449343	1121	3071145	233129.1	2626.45	928.75	31.4	4.7	24.8	4	32	2	30.3	3	12.2	60.4	14.1	19.3	60.4	22.3	60.4	27.1	60.4	30.8	60.4
1	H20	3	CHEK1	NA	Positive	7.29071661237785	64.7337133550489	14.2477334598653	693447.423452769	5591.03786526325	3.16449511400651	7.76954397394137	1.51482140849594	31829.2557003257	2136.10671801064	1228	3246827	187790	2722.45	719.06	34	2.9	16	6.8	34.9	1.4	20.3	5.2	14.2	62.3	16	17	62.3	26.9	62.3	30.1	62.3	35	62.3
1	H21	1	CHEK1	NA	Positive	7.41256038647343	72.1913043478261	18.0566729478957	782756.479227053	5974.35185435307	3.08019323671498	8.40772946859903	1.40807176150707	34825.0328502415	1956.30636084632	1035	3534296	198005.1	3207.24	772.63	37.2	3.3	17.3	8.3	37.1	0.9	20.8	6.2	15.5	56	17.5	14.1	56	26.9	56	35.1	56	37.3	56
1	H21	2	CHEK1	NA	Positive	6.59264931087289	64.6738131699847	17.6191064514338	715053.525267994	5423.43564619072	1.94027565084227	5.447932618683	1.15434750995751	26952.3139356815	1576.18592802432	1306	3397652	171569.1	2818.14	656.34	32.9	8.3	14.4	10.7	32.8	4.3	17.1	7.3	16	45.9	17.2	22.6	45.9	24	45.9	30.6	45.9	34.1	45.9
1	H21	3	CHEK1	NA	Positive	6.73151471643934	64.9224694903087	18.7266333470534	706436.658291457	5780.67735857171	1.15290739411342	3.20100502512563	0.92892351516955	15007.808327351	1314.9273207563	1393	3271001	191965.5	3001.15	777.05	34.7	6.5	15.6	7.8	35.4	5	19.9	5.6	14.9	39	18.5	16.7	39	25.3	39	33.8	39	38.8	39
1	H22	1	CHEK1	NA	Positive	7.75398824517212	74.9781696053736	15.1565675257777	829718.464315701	6133.9311587012	2.73131821998321	7.51637279596977	1.55282599574211	34769.0369437448	2157.47880925394	1191	3657073	202820.1	3142.88	805.65	36.4	3.7	16.1	6.8	37.2	0.6	19.1	5	15.6	59.7	18.1	14.7	59.7	28.5	59.7	33.3	59.7	37.4	59.7
1	H22	2	CHEK1	NA	Positive	6.75402298850575	60.1831417624521	14.0143105443296	651834.890421456	5521.7100844905	1.55708812260536	3.77854406130268	0.937906517234088	16108.2789272031	1424.86515082697	1305	3581228	184386.2	2896.52	719.2	34.6	4.8	16.9	5.6	34.6	1.1	20.2	3.6	13.8	42.1	15.9	18.2	42.1	24	42.1	27.7	42.1	31	42.1
1	H22	3	CHEK1	NA	Positive	6.39966832504146	59.0132669983416	16.3196804833846	614061.174958541	5014.17240614996	1.8441127694859	5.30265339966833	1.28613352264697	27146.5232172471	1700.22905467707	1206	2837365	198078	2368.13	757.77	30.8	20.4	18.6	7.1	29.8	19.2	21	5.6	12.5	47.5	13.9	21.5	47.5	22.1	47.5	28.4	47.5	30.4	47.5
1	I03	1	RPA32	NA	Positive	8.96677215189873	44.6392405063291	5.30138335617495	327886.132911392	3910.53571177616	2.73575949367089	5.9754746835443	1.12719530271943	20636.9525316456	1787.18449422332	1264	2424515	138502.9	1497.73	500.21	26.4	3.7	7.4	11.4	22.3	0.4	7.7	8.9	2.7	55.3	2.8	16.9	55.3	26.7	55.3	21	55.3	21.2	55.3
1	I03	2	RPA32	NA	Positive	10.0294550810015	70.9852724594993	9.96396489299111	676665.265095729	5065.33760242692	1.12223858615611	2.66053019145803	0.876078166928198	11213.5375552283	1328.26761338983	1358	3227463	161842.2	1920.82	567.56	30.8	3.4	11.2	5	26.6	2.3	10.3	4.2	8	38.4	11	18.7	38.4	27.4	38.4	29	38.4	32.8	38.4
1	I03	3	RPA32	NA	Positive	9.83112840466926	65.9322957198444	7.43764772550933	594412.762645914	5039.65548608788	0.985214007782101	2.17665369649805	0.752985933389886	8512.5579766537	1181.16229847771	1285	3027537	189918	1790.04	655.5	30.1	2.2	14.9	5.9	27.8	0.9	14.6	5.4	5.7	35.3	9.9	16.9	35.3	27.9	35.3	27.4	35.3	31.4	35.3
1	I04	1	RPA32	NA	Positive	10.4610951008646	74.1757925072046	9.6055061453824	691072.61815562	5253.91177286443	1.27377521613833	3.31628242074928	1.01120952627405	14243.2125360231	1427.38315894105	1388	3368087	176322.5	2119.69	641.78	31.7	4	11.6	9.3	30.3	2.2	12.8	7.2	7.3	42.1	9.8	16.7	42.1	28.4	42.1	28.2	42.1	31.8	42.1
1	I04	2	RPA32	NA	Positive	9.75273865414711	65.9632237871675	8.28432213238458	609771.017214398	5129.98600155568	1.20892018779343	3.20657276995305	0.919391407676666	16425.7605633803	1329.90196501316	1278	3151739	186195.1	1933.04	659.52	31.2	4.4	16.9	7.4	28.2	2.5	17.6	6.4	7.8	36.7	10.7	17.4	36.7	28	36.7	28.5	36.7	32.2	36.7
1	I04	3	RPA32	NA	Positive	10.3544207317073	72.3086890243902	7.61601143638527	678648.253810976	5325.58451662467	0.817073170731707	2.09603658536585	0.729483339999716	9526.03963414634	1086.3421201292	1312	3244741	180867.2	2102.96	646.61	32.6	2.4	16.6	7.1	31.2	0.5	17.5	4.7	6.5	32.2	12.9	16.4	32.2	27.4	32.2	29.2	32.2	34.4	32.2
1	I05	1	RPA32	NA	Positive	10.8708609271523	70.478476821192	7.04890763937262	620261.142384106	5192.40441383375	1.42549668874172	3.35430463576159	1.10822118847964	12732.2740066225	1519.17062243213	1208	2995548	177699.5	1974.42	647.44	30	2.2	12.8	6.5	28.3	1.4	14.9	4.9	5.6	46.6	8.3	16.5	46.6	29.6	46.6	29.5	46.6	33.1	46.6
1	I05	2	RPA32	NA	Positive	10.9882168106834	72.9952867242734	8.13412591945754	685437.431264729	5253.19469202448	1.99685781618225	4.01099764336214	1.01131061334529	16142.2160251375	1766.90113974849	1273	3418260	174768.6	2146	624.23	34.6	2.5	12.2	4.8	31.8	1	14.3	3.5	7.8	51.8	11.2	14.2	51.8	32	51.8	30.6	51.8	33.5	51.8
1	I05	3	RPA32	NA	Positive	10.6365935919056	74.9350758853288	8.80019605164973	703845.310286678	5068.7471474804	1.58347386172007	3.7495784148398	0.933369003158896	16945.4384485666	1426.79803595007	1186	3425396	199686.2	2041.28	709.34	33.5	1.6	17.1	4.5	31.7	0.8	18.1	3.9	6.1	40	10.1	18	40	29	40	30.6	40	35.3	40
1	I06	1	RPA32	NA	Positive	11.5967878275571	82.8960270498732	8.29422010666345	792015.204564666	5415.06139157593	1.27218934911243	3.15215553677092	1.01306052114229	14265.9949281488	1498.00748344209	1183	3616700	200055.9	2226.68	691.34	34.8	1.9	13.7	5.7	33.9	0.6	13.9	4.2	6.9	43.2	12.3	17.3	43.2	31.8	43.2	31	43.2	34.9	43.2
1	I06	2	RPA32	NA	Positive	11.1422893481717	77.5158982511924	8.77585277770429	732181.457869634	5386.10934069279	2.14785373608903	4.87678855325914	1.09792364044094	22445.1629570747	1863.13467196263	1258	3662863	180289.5	2320.36	636.74	37.6	2.9	14.2	10.9	35.6	0.8	14.6	9.1	7.6	51.5	11.4	12.2	51.5	33.4	51.5	33.2	51.5	37.4	51.5
1	I06	3	RPA32	NA	Positive	11.1973131821998	81.8572628043661	8.02766293876874	786493.801007557	5355.93257464595	0.801007556675063	2.23089840470193	0.976466999042566	11051.7304785894	1252.19110934619	1191	3459361	182145.9	2139.15	650.69	33.2	2.4	17.4	7.1	31.8	0.7	17.1	5.9	7.3	36	13.4	17.4	36	30	36	31.8	36	36.4	36
1	I07	1	RPA32	NA	Positive	10.4075268817204	70.0591397849462	8.42392247192413	628012.996774194	5112.81172882474	2.45161290322581	6.68924731182796	1.54129107614739	32694.3784946237	2178.2175337268	930	3370569	249957.3	2154.1	921.65	35.3	1.4	24.8	3.5	34.1	0.1	26.1	2.8	5.4	58	8.6	16.1	58	32.4	58	30.1	58	33.8	58
1	I07	2	RPA32	NA	Positive	11.9238385376999	82.7608530083778	8.94303601655791	770698.932977913	5305.18126003103	1.50571210967251	3.2003046458492	0.83940810378809	11758.4577303884	1400.99874973843	1313	3718449	175752	2227.76	608.85	33.7	2.4	12.6	3	31.1	0.7	12.3	2.1	7.2	42.3	12.6	13.4	42.3	31.7	42.3	31.6	42.3	35.2	42.3
1	I07	3	RPA32	NA	Positive	11.018691588785	87.8717077315208	12.5255012152313	870387.28462192	5588.87364808166	0.885301614273577	2.42395921835174	0.870243587244437	12977.5480033985	1291.43713337195	1177	3973823	195888.4	2458.07	708.09	38.1	2.2	18.2	12.1	36.4	0.6	18.5	11.4	9.1	36	13.9	14.4	36	30.8	36	33.8	36	38.9	36
1	I08	1	RPA32	NA	Positive	8.81019332161687	61.5738137082601	8.40761134397039	567562.591388401	5124.90060492157	1.17662565905097	3.44991212653779	1.0869479697709	18869.3145869947	1526.53493919763	1138	2993663	209907.5	1868.66	762.36	28.5	2	16.3	7.1	26.7	0.5	17.7	5.4	6.9	44.5	7.3	15.4	44.5	24.9	44.5	24.3	44.5	28	44.5
1	I08	2	RPA32	NA	Positive	11.025	81.1336206896552	9.16418611032343	787535.925	5396.67845331751	1.52844827586207	4.46551724137931	1.25493720898323	22234.7465517241	1682.5654917712	1160	3783257	226578.6	2422.79	826.14	36.6	5.3	23.5	3.2	36.4	3.2	25.5	2.2	10.3	45.1	13.2	17.5	45.1	32.2	45.1	32.9	45.1	37.4	45.1
1	I08	3	RPA32	NA	Positive	10.5533661740558	79.3546798029557	10.5177644595294	764563.390804598	5448.64559715886	1.1871921182266	3.00492610837438	0.970958788933647	13585.1699507389	1429.09737333184	1218	3634426	198124.1	2333.98	729.37	35.9	2.1	19	6.6	35.3	0.7	20.4	5.9	8.6	40.3	14.5	14.7	40.3	30	40.3	32.2	40.3	37.7	40.3
1	I09	1	ARHGAP35	NM_004491	sample	5.3515625	29.2779947916667	6.68036273494879	237354.328776042	3858.46472282045	0.529296875	1.82356770833333	0.61980482715346	11782.943359375	806.291883581212	1536	2043128	169988.9	1296.91	626.24	23.5	3.7	10.4	7.5	17.4	1.7	11.9	6.2	4.3	23.3	3.5	26.1	23.3	18	23.3	13.2	23.3	16	23.3
1	I09	2	ARHGAP35	NM_004491	sample	6.97736220472441	44.5610236220472	6.89762192068202	385132.317913386	4390.34464396834	2.60236220472441	6.73523622047244	1.43093208790163	28539.6053149606	2073.76403784609	1016	2342113	214128.7	1586.04	780.73	26.1	2.6	20.6	6	22.1	2	22.6	4.6	6.8	60.7	6.5	17.6	60.7	24.6	60.7	23.1	60.7	25.5	60.7
1	I09	3	ARHGAP35	NM_004491	sample	5.77685950413223	31.6170798898072	6.3394769450436	247749.079201102	3972.47171656501	0.666666666666667	1.70592286501377	0.84263617083865	6662.58195592286	1060.18086834209	1452	1908973	155661.7	1199.48	553.56	23.6	4.2	10.3	5.8	19.2	4.7	11.7	4.9	4.5	34.2	4.5	21.4	34.2	19.5	34.2	15.8	34.2	19.4	34.2
1	I10	1	AHNAK	NM_024060	sample	6.98407643312102	40.6226114649682	6.01433645571546	342921.171974522	4454.83927369873	0.961783439490446	2.79777070063694	0.96339031100763	16611.5613057325	1422.99221228519	1256	2434479	216719.6	1552.92	778.73	29.2	2.3	16.8	3.6	25.1	1.1	16.9	2.6	6	38.1	5.2	20.5	38.1	23.2	38.1	17.9	38.1	21.5	38.1
1	I10	2	AHNAK	NM_024060	sample	6.07902973395931	36.8740219092332	5.42280511094166	317010.505477308	3969.95121898132	1.34741784037559	3.53834115805947	0.907283137745108	17409.2660406886	1447.97817666457	1278	2249560	204913.4	1427.03	736.21	24.6	3.6	18.5	4.5	20.7	1.7	21.2	3.8	6.5	39.3	5	25.5	39.3	18.9	39.3	16.3	39.3	18.7	39.3
1	I10	3	AHNAK	NM_024060	sample	6.10681818181818	38.1340909090909	5.58818263454555	327751.442424242	3879.93847101648	0.657575757575758	1.61439393939394	0.726186764624264	6887.87045454545	935.84508187619	1320	2082853	144563.8	1292.05	522.11	23.3	5.1	11.4	19.2	19.8	4.1	12.4	17.3	6	28.8	5.6	27.3	28.8	18.1	28.8	16.8	28.8	19.9	28.8
1	I11	1	SH2B3	NM_005475	sample	5.90883668903803	30.1817673378076	4.99615077241535	224800.906599553	4170.46990350099	0.329977628635347	1.05201342281879	0.495789630143657	6522.36353467562	662.183159099873	1788	1964838	163474.4	1332.65	602.76	23.7	2.9	8.8	3.4	19.6	0.3	10.6	2.6	4.1	17.9	3.4	23.4	17.9	19.2	17.9	15.4	17.9	18.6	17.9
1	I11	2	SH2B3	NM_005475	sample	5.5353466026081	29.8840082361016	5.8737219526874	235585.849691146	4058.9225756813	0.970487302676733	2.65957446808511	0.778477133075623	14599.5449553878	1156.68743631009	1457	2060293	189595.8	1395.42	683.28	23.6	3.2	13.9	3.8	18.9	1.7	15.6	3	6	30.5	5.1	21.6	30.5	18.6	30.5	15.2	30.5	16.5	30.5
1	I11	3	SH2B3	NM_005475	sample	6.11159600997506	31.9625935162095	5.03058709476839	242196.544264339	3747.03316798699	0.787406483790524	1.98067331670823	0.671721996831099	8375.4993765586	932.841617431895	1604	2061003	157151.6	1286.2	563.55	27.1	2.4	11	5.5	21.5	0.6	12.5	4.6	3.6	28	3.9	26.7	28	20.1	28	16.8	28	19.4	28
1	I12	1	MSH2	NM_000251	sample	5.45374800637958	30.7169059011164	6.36125688176947	246451.475279107	4274.66660070053	1.7384370015949	4.81499202551834	1.17289106479931	22952.9601275917	1514.93096594586	1254	2199481	212128.4	1590.56	804.62	24.3	2	17.6	6.9	23.4	0.4	20.3	4.9	4	43.8	4	21.1	43.8	19.4	43.8	15.4	43.8	19.5	43.8
1	I12	2	MSH2	NM_000251	sample	6.71537290715373	36.3082191780822	5.49102372199625	296305.628614916	4266.26024478456	2.16590563165906	5.14992389649924	0.917379511483061	21178.2884322679	1524.52288115129	1314	2261900	178764.1	1578.79	677.74	27.1	2.8	14.4	7.8	25	1	17.3	6.8	5.2	43.8	5.8	18.8	43.8	24.5	43.8	19.9	43.8	22.7	43.8
1	I12	3	MSH2	NM_000251	sample	6.16740412979351	30.8148967551622	5.10561772811206	220479.217551622	4042.49627101636	2.28023598820059	5.32964601769912	1.03859197902243	20691.7603244838	1556.943933134	1356	1916457	164236	1352.25	612.11	24.6	1.8	13.3	7.4	22.2	0.1	16.8	6.3	2.8	49	2.6	16.3	49	21.2	49	15.9	49	19.3	49
1	I13	1	NOTCH1	NM_017617	sample	6.46347305389222	31.8389221556886	4.88026730625248	249699.809580838	4024.16510011034	1.46646706586826	3.42994011976048	0.733303219716799	13804.2107784431	1188.64141961218	1670	2183355	160015.9	1418.88	599.41	24.7	2.7	10.6	12.3	21.3	0.4	11.9	10.2	3.4	33.8	3	18.5	33.8	22.3	33.8	15.3	33.8	18.9	33.8
1	I13	2	NOTCH1	NM_017617	sample	7.10283454185893	33.6789716545814	4.63693738036987	253707.644693474	4106.05412520739	2.04021094264997	4.48648648648649	0.931718236549987	17842.9044166117	1590.42669631915	1517	2086615	182578.4	1504.4	689.34	24.8	3.3	15.5	5.6	22.1	0.9	17.7	4.4	4.5	44.6	4.9	17	44.6	24.8	44.6	18.5	44.6	20.1	44.6
1	I13	3	NOTCH1	NM_017617	sample	5.9409594095941	32.9932349323493	5.6977853756615	261668.274292743	4017.58384731012	0.620541205412054	2.0670356703567	0.746211620626556	11843.1137761378	862.592917081572	1626	1968177	162627.3	1381.42	610.7	25.6	2.7	12.5	10.4	22.9	0.9	14.6	8.3	5	25.2	4.8	24.7	25.2	20.3	25.2	17.8	25.2	21.2	25.2
1	I14	1	RAD51	NM_133487	sample	10.7619589977221	75.9658314350797	7.09471988969203	676087.825740319	5354.24050119327	3.38952164009112	9.31435079726652	1.66194704000408	43109.4658314351	2375.72047352373	878	3336400	240075.7	2009.43	867.28	39.3	2.5	23.8	4.2	36.2	0.7	24.4	3.2	4.3	66.4	8	12.1	66.4	37.9	66.4	36.2	66.4	41.3	66.4
1	I14	2	RAD51	NM_133487	sample	10.7917808219178	74.4566210045662	6.68374724016808	656425.876712329	5421.16881731541	2.662100456621	6.3041095890411	1.07059785749136	26127.2456621005	1779.88630679197	1095	3276441	193274.1	1911.3	657.87	39.4	2	18.2	7.4	32.8	0.9	17.1	6.2	5.6	50	9	10.8	50	37.1	50	38.4	50	43.5	50
1	I14	3	RAD51	NM_133487	sample	11.1341463414634	72.5274390243902	6.56197034165459	600431.468495935	5123.60884088006	4.32418699186992	9.94918699186992	1.50275900390569	36781.5071138211	2406.79621691316	984	3065821	190847.2	1723.25	658.01	38.4	1.5	17.2	6.2	34.7	0.3	16.5	5.8	3.8	69.2	7.6	10.6	69.2	38.3	69.2	36.6	69.2	41.3	69.2
1	I15	1	ZFHX4	NM_024721	sample	6.14757160647572	30.4707347447073	5.06264066242176	237402.54856787	4142.60352363783	0.564134495641345	1.8107098381071	0.816370002282206	11091.104607721	977.348248771583	1606	2000987	193817.3	1315.01	701.57	25.9	3.4	12.4	4.6	19	3.1	14	3.6	3.9	26.6	4.4	22.7	26.6	22.9	26.6	15.6	26.6	18.2	26.6
1	I15	2	ZFHX4	NM_024721	sample	6.09203296703297	29.4539835164835	5.50546603606333	219495.263049451	4122.42405417938	1.92101648351648	4.37912087912088	0.924939117098337	16735.0652472527	1453.11735529503	1456	1923117	150445.2	1274.62	546.61	23.8	3.2	10.6	5.9	16.5	1.9	11.1	4.7	6.5	45.4	4.9	16.8	45.4	22.7	45.4	15.5	45.4	18.1	45.4
1	I15	3	ZFHX4	NM_024721	sample	5.91492234976367	28.8359216745442	4.66245776499021	219756.484132343	3702.89792941829	1.89736664415935	4.04794058068872	1.0207614724668	14522.7022282242	1550.33172316893	1481	1869235	150201.3	1178.11	544.83	25.3	1.8	8.8	3	16.7	0.5	10.9	2.8	3.9	51.5	3.7	20.3	51.5	20.5	51.5	15.4	51.5	16.9	51.5
1	I16	1	KMT2C	NM_170606	sample	6.28797696184305	31.4240460763139	5.33744619269324	232736.090712743	4010.62965344237	1.88048956083513	4.50539956803456	0.964924381001915	22189.3556515479	1665.11584419514	1389	2110621	192907.1	1427.63	736.98	26.3	1.7	14.2	5.8	22	0.6	15.8	5	3.2	48.5	2.7	18.6	48.5	21.9	48.5	14.8	48.5	16.4	48.5
1	I16	2	KMT2C	NM_170606	sample	5.74142857142857	29.7414285714286	4.83925160466541	229904.303571429	3780.37359937022	2.10428571428571	5.30214285714286	1.02396053419753	24493.9592857143	1636.86969515553	1400	2010532	195045.6	1437.18	743.57	24.8	3.1	18.4	6.6	21.7	1.4	20.6	5.3	3.8	44.5	4.4	25.3	44.5	20.1	44.5	15.9	44.5	18.3	44.5
1	I16	3	KMT2C	NM_170606	sample	5.38447204968944	27.6863354037267	5.32640762609911	202534.786956522	3664.16154148292	0.798757763975155	2.21490683229814	0.921853034007765	9485.49254658385	1160.21005889879	1610	1745813	163151.7	1217.25	619.08	23.1	2.2	12.5	5.5	19.4	2	14.9	4.7	4.4	35.5	3.3	24	35.5	19.1	35.5	15.5	35.5	17.8	35.5
1	I17	1	RPA32	NA	Positive	10.2965271593945	66.8886910062333	8.53723401242182	606918.453250223	5101.41707142805	1.41763134461264	3.67853962600178	1.12392249718031	18255.5556544969	1600.5066968244	1123	3201427	214695.4	2056.5	775.85	31.3	1.7	16.8	2.4	30.6	0.6	18.3	2	6.2	45	8.2	16.4	45	29.1	45	27.5	45	30.1	45
1	I17	2	RPA32	NA	Positive	11.9130769230769	68.1153846153846	6.5094825797359	579718.250769231	4841.01476163283	1.37461538461538	3.09692307692308	0.77089237804679	12587.3238461538	1274.1584613371	1300	3242203	164081.6	1993.03	591.58	33.8	3	11.7	5.2	33	0.6	12.9	3.8	5.2	38.5	7.8	14.5	38.5	33.5	38.5	31.2	38.5	33.2	38.5
1	I17	3	RPA32	NA	Positive	7.59496753246753	32.3595779220779	4.91213907317139	209404.857954545	3250.1400362265	2.8125	6.54626623376623	1.12433502237028	23313.1899350649	1665.42708089182	1232	2014215	130172.8	1260.98	475.89	26	2.7	8.6	15.4	19.8	0.6	10.3	13.6	1.5	53.7	1.4	20.4	53.7	22.6	53.7	17.6	53.7	16.9	53.7
1	I18	1	RPA32	NA	Positive	9.94803017602682	63.7686504610226	6.91948982310426	568442.6496228	4810.18348087904	2.1081307627829	6.32942162615256	1.1324927214502	31445.8424140821	1611.70423129656	1193	3137220	211762	1971.87	790.97	31.6	1.3	17.6	6.2	31	0.2	19.8	5	5.6	43.5	7.1	20	43.5	29.1	43.5	28.2	43.5	30.6	43.5
1	I18	2	RPA32	NA	Positive	9.66463878326996	59.748288973384	7.85259813906837	536547.285931559	4894.31534863417	1.72927756653992	4.05171102661597	0.79859045232239	16452.9155893536	1331.57452337623	1315	3037880	154057.6	1922.65	570.02	28.9	2.8	12.3	13.7	28.2	2	13.3	11.9	5.9	38.6	7.8	15.8	38.6	26.5	38.6	25.1	38.6	29.1	38.6
1	I18	3	RPA32	NA	Positive	9.87912087912088	66.6889264581572	8.20430842338373	602688.759087067	5042.77453235817	1.64412510566357	3.85967878275571	0.923188210950604	15967.8233305156	1457.89452239749	1183	3078469	193026.9	2051.9	695.38	33.8	1.8	18.9	6.9	33.6	0.8	20.4	6	6.1	44.1	10.7	17	44.1	28.2	44.1	29.5	44.1	33.5	44.1
1	I19	1	RPA32	NA	Positive	8.53663177925785	53.337773549001	7.16488224953092	466994.754519505	4801.95321486174	2.523311132255	7.06660323501427	1.48888058084172	38297.9248334919	2205.99910985379	1051	2840486	263131.7	1908.37	994.98	32.6	2.1	26.4	2.6	30.8	0.3	27.5	1.7	5.1	55.6	6.9	17.3	55.6	27.6	55.6	23.7	55.6	26.5	55.6
1	I19	2	RPA32	NA	Positive	12.0557053009883	77.4231805929919	6.47744248029421	714088.90296496	5191.23355817641	3.0251572327044	7.06199460916442	1.21619321694203	29708.2866127583	2058.08322641954	1113	3550178	193369.2	2187.91	687.93	34.9	2.6	17.4	4.4	33.2	0.8	18.5	3.2	6.6	57.1	10.5	12.5	57.1	35	57.1	31.6	57.1	35.3	57.1
1	I19	3	RPA32	NA	Positive	11.4366078925273	74.4945424013434	7.75191174098607	661824.591939547	5151.33619379726	1.25524769101595	3.42905121746432	0.901225095250157	16963.1628883291	1384.21084852478	1191	3243002	187130.2	2093.27	674.24	35	2.2	17.4	7.1	33.4	1.3	18.4	4.7	5.7	38.7	10.6	15.6	38.7	31.2	38.7	32.3	38.7	36.4	38.7
1	I20	1	RPA32	NA	Positive	10.3916083916084	73.020979020979	8.28855295011738	706338.368006993	5226.11697779698	2.38111888111888	6.73601398601399	1.36522232431776	34013.8881118881	1955.6831887877	1144	3388900	248865.3	2288.54	918.5	34.4	2.3	23.3	2.9	33.5	0.7	24.2	1.9	7	51	10.8	16.8	51	29.4	51	28.1	51	31.8	51
1	I20	2	RPA32	NA	Positive	10.0049504950495	65.9133663366337	8.22760341897476	615780.310231023	5002.58783209477	2.61138613861386	6.63118811881188	0.997722835770871	30628.2830033003	1788.87254125169	1212	3427810	203298.9	2199.04	731.04	34.9	2.1	20.1	1.2	32.9	0.9	20.9	0.9	6.6	45.4	11.1	19.2	45.4	29	45.4	31	45.4	34.9	45.4
1	I20	3	RPA32	NA	Positive	11.2809488510007	64.7123795404003	8.17148238125083	556420.501853225	4697.08501954668	2.66641957005189	6.30911786508525	1.08247982802322	26578.5218680504	1739.44192393868	1349	3137488	155105	1956.75	540.95	35.1	2.1	11.2	5.6	31.4	0.3	12.2	4.6	4.4	49.6	7.9	14.4	49.6	35.1	49.6	29.6	49.6	32.1	49.6
1	I21	1	RPA32	NA	Positive	11.3532423208191	68.8703071672355	7.98125909218199	607807.651877133	5056.75266876367	2.83873720136519	6.87798634812287	1.18573940548365	28422.4163822526	1960.81060355568	1172	3441112	177799.3	2117.29	632.26	34.9	1.7	12.5	8.8	32.3	0.5	14.6	7.8	4.6	54.9	7.8	13.8	54.9	34.1	54.9	29.4	54.9	32.8	54.9
1	I21	2	RPA32	NA	Positive	11.4809041309431	70.6258768511302	8.13649778739117	622354.07014809	4964.15677494791	2.44505066250974	5.61340607950117	1.04799890830739	23844.8565861263	1800.71232969233	1283	3234184	186921.6	2025.53	663.02	33.9	2.1	14.6	3.4	31.5	0.6	14.1	2.4	5.3	50.4	8.6	16.1	50.4	31.4	50.4	29.7	50.4	34.4	50.4
1	I21	3	RPA32	NA	Positive	13.5004686035614	77.0768509840675	7.26207968882243	657028.903467666	4793.03629555843	5.20993439550141	14.921274601687	1.44990671497285	63799.2558575445	2134.07544822016	1067	3478764	172229.1	2076.14	585.75	38.4	1.9	13.5	7	35.4	0.6	13	5.4	3.5	59.3	8	11.2	59.3	40.7	59.3	35.4	59.3	38.3	59.3
1	I22	1	RPA32	NA	Positive	9.95533498759305	63.6708023159636	7.64501502053769	557199.574855252	4870.1664317312	1.40033085194376	3.77253928866832	1.01464576438252	18770.8114143921	1592.31427121875	1209	3013970	219167.2	1957.88	806.29	31	1.2	17.9	1.4	30.4	0.7	18.4	0.6	5.4	43.4	7.6	18.8	43.4	27.8	43.4	27.4	43.4	30.9	43.4
1	I22	2	RPA32	NA	Positive	11.6514242878561	61.2856071964018	5.66658845395849	495408.167916042	4557.57844632541	2.23238380809595	5.26836581709145	0.859660228001502	22146.071964018	1398.34300268616	1334	3193047	160215.9	1917.91	557.96	35.2	1	11.7	6	31.5	0.3	13.1	5.5	3.2	40.7	5.8	14.5	40.7	33.9	40.7	29	40.7	30.7	40.7
1	I22	3	RPA32	NA	Positive	10.42101042502	64.5573376102646	7.0976995739785	558433.407377706	4710.70682973635	1.25902165196472	2.89013632718524	1.01814283128437	11895.3352044908	1520.86965150622	1247	2908453	177991.2	1807.95	655.17	31.7	1.9	15.5	6.8	30.6	0.7	16	6	6	45.1	8	18	45.1	28	45.1	26.6	45.1	30.1	45.1
1	J03	1	ATR	NA	Positive	4.05604321404456	22.390276839973	4.90164039143305	166413.662390277	3591.40605659241	0.521269412559082	1.45577312626604	0.596038729445212	7200.65091154625	834.19591713161	1481	1384419	158141.4	938.06	558.79	13.2	6.4	10.2	9.7	7.8	5.3	10.8	8	4.9	25.7	2.8	25.2	25.7	13.4	25.7	8.4	25.7	10.5	25.7
1	J03	2	ATR	NA	Positive	4.07180650037793	21.1557067271353	5.23715898246581	147784.353741497	3463.03863242484	1.36583522297808	3.44293272864701	0.993890737558204	15799.1133786848	1466.50652883563	1323	1402446	184163.7	1059.36	697.71	13.9	9.4	16.3	8.8	10.4	6.6	19	7.6	7.4	44.1	3.5	26.1	44.1	13.1	44.1	10.7	44.1	12.2	44.1
1	J03	3	ATR	NA	Positive	3.85880740233036	21.5202193283071	5.40863593962052	155508.632625086	3559.26180839353	0.595613433858807	1.88279643591501	0.671390463015495	10400.762165867	872.373255650759	1459	1330624	158873.2	987.21	588.84	13	7.5	12.7	9.7	9.7	6.2	15	8.3	4.2	26.3	3.4	24.9	26.3	12.1	26.3	9.1	26.3	12.3	26.3
1	J04	1	ATR	NA	Positive	3.57232310582342	19.3581715716969	5.1189652189316	136195.771446462	3742.7042994376	0.63243581715717	1.91233562930495	0.639948429084309	11797.4978083907	973.723332673666	1597	1363030	177949.5	981.26	653.44	12.3	5.6	11.1	8.3	9	3.1	13.2	6.8	4.4	26.6	3.3	24.6	26.6	11.6	26.6	7.3	26.6	10	26.6
1	J04	2	ATR	NA	Positive	3.88611644273832	22.5393474088292	5.88059526648043	175273.325015995	3716.235791029	0.44721689059501	1.32373640435061	0.56253035902748	7116.39475367882	773.307902760756	1563	1603427	172788.6	1130.38	623.54	15.6	5.6	13.2	5.2	11.1	5.1	14.6	4.6	6.5	21.4	4.7	26	21.4	12.5	21.4	10.6	21.4	13.9	21.4
1	J04	3	ATR	NA	Positive	3.70051890289103	20.2357301704967	6.15063050218916	144456.307635285	3604.93052702445	0.912527798369162	2.2772424017791	0.650423060886576	12109.0822831727	1103.74192043479	1349	1468904	197913.5	1046.58	711.74	14.7	4.5	16.5	8.7	11.2	1.6	17.9	7.3	4.1	30	3.4	25.9	30	11.1	30	10.3	30	12.8	30
1	J05	1	ATR	NA	Positive	4.29318036966221	22.1344805608668	5.0480929648372	157046.267049076	3738.42801169052	0.49968132568515	1.34862970044614	0.612286062142659	6336.33333333333	854.135200030456	1569	1342523	156813	908.45	578.36	12.7	13.2	8.9	12.4	8	12.2	9.5	11.1	4.7	24.9	2.9	24.7	24.9	14	24.9	9.9	24.9	12.2	24.9
1	J05	2	ATR	NA	Positive	4.37191780821918	27.3739726027397	7.04426634852623	229382.202739726	3947.03247694306	0.471917808219178	1.14246575342466	0.604173498685485	5000.85821917808	861.802378843296	1460	1686678	143325.6	1177.55	508.25	14.9	6.9	9.2	10.6	11.8	8.3	9.9	9.7	8.1	26.3	5.5	22.9	26.3	14.5	26.3	11.6	26.3	14.9	26.3
1	J05	3	ATR	NA	Positive	4.32929164007658	22.9221442246331	5.65246011914577	161013.208679004	3885.01557396866	0.508615188257817	1.2297383535418	0.619286200221108	5994.21378430121	909.77654097327	1567	1449689	159757.2	1070.53	589.81	16	5	10.7	5.9	11.9	3.5	12.6	4.5	4.7	27.2	3.8	22.1	27.2	14.7	27.2	11.3	27.2	14.8	27.2
1	J06	1	ATR	NA	Positive	4.20355292376018	23.6025166543301	4.80131560081662	169732.271650629	3705.04595518104	0.91339748334567	2.65877128053294	0.807691205431947	15011.8082901554	1169.54500221373	1351	1513561	209468.5	1092.72	787.39	15.7	3.8	17.8	9	12.4	1.3	18.7	7.3	4.4	31.6	2.7	25.8	31.6	14.1	31.6	9.8	31.6	12.6	31.6
1	J06	2	ATR	NA	Positive	4.08990944372574	22.9637774902975	5.48649378528217	175602.406856404	3818.29518815168	0.383570504527814	0.90620957309185	0.497807216500619	4324.16041397154	764.77834692431	1546	1514489	174416.8	1073.39	631.93	15.3	7.9	12.9	6.1	10.5	4.7	13.7	4.8	6.5	21.9	4.3	24	21.9	13.3	21.9	10.9	21.9	13.8	21.9
1	J06	3	ATR	NA	Positive	4.09453781512605	21.4320728291317	5.01770056509357	136196.347338936	3549.91777212512	0.427170868347339	1.15406162464986	0.673123971810947	6023.07773109244	807.459396484991	1428	1281003	160201.5	884.54	567.47	12.9	3.6	11.3	5.8	9.4	2.2	12.6	4.5	3.8	25	2.2	23	25	12.5	25	9.6	25	11.8	25
1	J07	1	ATR	NA	Positive	3.86944634313055	20.9808612440191	5.13787988319651	147845.686944634	3543.15496541365	0.375256322624744	1.35406698564593	0.516633474051541	9035.21667805878	639.34396326983	1463	1405649	172877.8	1018.81	626.7	13.7	4.5	11.1	6	9.4	3.7	11.9	4.4	4.7	17.8	2.8	26.2	17.8	12.5	17.8	9.6	17.8	11.6	17.8
1	J07	2	ATR	NA	Positive	3.61968981793662	20.1328388401888	5.84672804501802	145665.505731625	3592.86562294282	0.459204315576534	1.29399865138233	0.610844598572178	6608.34996628456	844.732188620608	1483	1368161	170313.4	998.36	631.8	13.1	8.6	14	12.4	9.5	7.6	16.1	11.7	7.7	23.9	3.4	26.3	23.9	12.2	23.9	9.6	23.9	12	23.9
1	J07	3	ATR	NA	Positive	3.88911022576361	20.3486055776892	4.78587533099966	140238.136122178	3386.97104559225	0.47675962815405	1.30013280212483	0.643660962211759	7137.73505976096	841.213969364539	1506	1414280	160883.2	952.91	594.36	14.8	6.3	11.6	11.5	11.4	3.9	13.8	9.8	4.3	23.3	3.2	26.2	23.3	12.3	23.3	9.3	23.3	11.8	23.3
1	J08	1	ATR	NA	Positive	4.10771369006254	23.7665045170257	5.54130187655777	196984.11466296	3594.42895243001	0.522585128561501	1.46768589298124	0.526859933455797	7631.85615010424	741.861534065438	1439	1653652	184543.8	1103.21	692.32	14.5	4.4	13.3	6	10.7	3.3	15.6	4.4	5.3	19.9	4	29.3	19.9	11.9	19.9	9.8	19.9	11.1	19.9
1	J08	2	ATR	NA	Positive	5.02035087719298	20.3185964912281	4.55276220853855	126896.418947368	3373.8051339931	1.27017543859649	3.08631578947368	0.547686213121983	11563.2547368421	953.86821325374	1425	1550304	139468.6	1060.72	494.77	15.5	2.6	7.2	6.2	9.8	0.8	8.6	5.5	2.2	28.3	2	19.6	28.3	19.4	28.3	10.7	28.3	12	28.3
1	J08	3	ATR	NA	Positive	4.17261055634807	21.7995720399429	4.84110195986978	161974.423680457	3326.49378517441	1.05206847360913	2.52995720399429	0.67782726729224	11312.2146932953	1112.01614629389	1402	1592886	160838.3	1048.55	598.12	17.5	3.6	12.2	7.3	12.3	1.2	13.8	6.2	4.1	31.7	3.1	26.6	31.7	14.1	31.7	9.6	31.7	11.1	31.7
1	J09	1	STIM1	NM_003156	sample	5.98835274542429	35.153078202995	6.42002336545502	290094.816139767	4276.77365321336	0.984193011647255	2.83444259567388	0.9569079748929	13276.7504159734	1287.93032576211	1202	2161440	213828.1	1410.04	778.46	25.3	2.3	17.6	4.2	19.5	0.6	18.6	3	6.2	35.7	5	22	35.7	18.7	35.7	15.6	35.7	19.2	35.7
1	J09	2	STIM1	NM_003156	sample	5.03483043079743	26.4482126489459	5.46787764144611	197243.83868011	3965.56949051196	0.906507791017415	2.04399633363886	0.852058402511235	8326.86617781852	1221.83660277696	1091	1888390	176430.9	1207.96	619.89	20.3	0.7	14.7	3.2	12.9	0.4	14.1	2.6	7	38.2	4.2	21.6	38.2	18.1	38.2	12.8	38.2	16.2	38.2
1	J09	3	STIM1	NM_003156	sample	5.01753104455807	26.5420014609204	5.16048666542145	198255.566106647	3914.83129733489	0.600438276113952	1.5799853907962	0.754902904374115	7939.73484295106	851.99417648786	1369	1815202	151542.9	1180.17	544.85	22.4	2.3	11.4	12.2	18.3	1.2	14	10.9	4.7	27.6	4.4	25.5	27.6	16.2	27.6	14.3	27.6	17.6	27.6
1	J10	1	DICER1	NM_030621	sample	5.3437917222964	31.9699599465955	5.85448826071593	267209.133511348	4007.30668499894	0.557409879839786	1.92256341789052	0.663475163624161	11578.7469959947	769.072864325011	1498	1984446	151005.1	1265.84	547.34	21.5	9.8	10.9	23.5	17.6	8.1	12.3	21.6	5.3	24.4	4.7	23.6	23.4	18	24.4	14.8	24.4	17	23.4
1	J10	2	DICER1	NM_030621	sample	5.81494661921708	31.5326215895611	5.2895087751554	247365.142941874	4004.77569360131	0.379596678529063	1.07769869513642	0.531575028372181	5475.79003558719	698.606292111279	1686	2042234	148767.7	1358.5	549.87	24.4	3.6	10	11	19.9	1.5	11.6	9.4	5.8	19.8	4.4	25.3	19.8	19	19.8	15.2	19.8	18	19.8
1	J10	3	DICER1	NM_030621	sample	5.77027027027027	30.2232667450059	5.08305713129295	226249.642185664	4041.45555098533	0.328437132784959	0.890129259694477	0.486754060667104	3962.75029377203	642.882045311691	1702	1864933	152458.2	1222.82	548.97	24.1	2.9	10.4	6.6	18.5	2.5	12	5.3	4	19	5.2	23.4	19	19	19	15.7	19	20.3	19
1	J11	1	PASK	NM_015148	sample	5.78831562974203	31.1866464339909	5.18836270087635	246772.158573596	3899.291803576	0.68361153262519	2.19726858877086	0.859720253930616	12458.1130500759	1084.64574802202	1318	1942443	191905.2	1327.2	687.03	22.5	3.6	13	8.1	18.2	3	14.6	6.1	5	29.8	4.1	26.9	29.8	19.6	29.8	15.6	29.8	18.1	29.8
1	J11	2	PASK	NM_015148	sample	5.88813559322034	35.3175141242938	9.05590547036054	303797.46440678	4290.35727043972	2.49265536723164	6.75819209039548	1.49935338646581	31545.4576271186	1979.69421980419	885	2239567	221101.9	1594.35	797.79	26.2	1.1	27.2	9.8	19.9	0.7	26.4	8.7	7	57.2	7.7	17.1	57.2	22.1	57.2	19.4	57.2	21.8	57.2
1	J11	3	PASK	NM_015148	sample	5.47780468119451	32.1267150928168	6.81999179467325	267730.742534302	4063.7614003732	1.34059725585149	3.34786117836965	1.14385124560669	14463.1194511703	1593.230933551	1239	1918815	189626.9	1409.2	696.98	22.8	3	18	6.5	19.6	0.9	19.5	5.6	5.2	45.8	6.2	20.8	45.8	19.9	45.8	17.2	45.8	19.5	45.8
1	J12	1	EZH2	NM_152998	sample	5.20016611295681	28.9742524916944	5.25187403809557	225625.440199336	3980.19882800366	1.44352159468439	3.87375415282392	1.11856652368488	17511.8214285714	1579.34686030176	1204	1885334	206993.3	1355.76	808.84	20.1	3.7	16.9	7.6	18.8	2	19.4	6.1	5.2	44.7	3.2	23.7	44.7	18.1	44.7	13	44.7	15.7	44.7
1	J12	2	EZH2	NM_152998	sample	4.69618055555556	28.2300347222222	6.85334851599005	233668.045138889	3876.89407242561	0.919270833333333	2.80121527777778	0.937107039758977	14016.9383680556	1204.58555681305	1152	1986217	196567.6	1399.1	727.55	21.8	1.9	17.6	7.3	18.2	0.7	19.6	6.2	8.9	34.2	5	27.3	34.2	15.1	34.2	14.4	34.2	17.6	34.2
1	J12	3	EZH2	NM_152998	sample	4.9665306122449	27.5012244897959	5.82798259914408	203741.081632653	3954.50947487702	1.40326530612245	3.65632653061224	0.941079059441573	17765.8620408163	1409.13532003179	1225	1697155	174094.2	1240.75	664.14	21.1	2.4	17.1	10.6	18.4	1	18.4	9.3	5.6	40.7	4.2	25.3	40.7	16.9	40.7	14.9	40.7	17.8	40.7
1	J13	1	ATF7IP	NM_018179	sample	6.21332335329341	33.1586826347305	5.05296409665683	254467.773203593	4266.86574345808	1.35104790419162	3.95284431137725	0.874791300884963	21855.7260479042	1387.34896865549	1336	2029394	222145.7	1347.21	820.1	23.1	2.5	17.1	5.3	19.5	1.2	18.8	3.5	4.8	37.1	4.6	22.8	37.1	20.1	37.1	15.5	37.1	18.7	37.1
1	J13	2	ATF7IP	NM_018179	sample	5.5307467057101	27.0226939970717	4.90665500091055	191424.138360176	4029.71167675259	1.07979502196193	2.46852122986823	0.73315785384504	11465.425329429	1215.12691154624	1366	1924484	171011.2	1321.21	624.9	23.7	1.5	13.4	9	20.5	0.8	15.9	8.1	6.5	34.8	4.9	22.7	34.8	18.2	34.8	15.1	34.8	18.9	34.8
1	J13	3	ATF7IP	NM_018179	sample	5.62027231467474	30.8199697428139	5.52956733092611	238198.795007564	4110.67020830376	1.17170953101362	2.53025718608169	0.875281653162872	9921.82299546142	1370.68435966177	1322	1899415	188893.8	1291.01	691.28	22.5	2	16.6	7.6	18.7	0.8	18.9	6	4.5	42.1	6.1	23.8	42.1	18.6	42.1	15.6	42.1	19.3	42.1
1	J14	1	RB1	NM_000321	sample	6.04899135446686	34.7543227665706	5.77336810567458	274364.702449568	4228.69649348388	0.88328530259366	2.43587896253602	0.818290398828944	13518.5331412104	1205.03415165809	1388	2069714	189263.6	1383.56	705.08	23.3	2.3	13.7	7.3	20	1.7	15.1	5.9	5.3	35	3.6	21.6	35	19.7	35	15.1	35	18.1	35
1	J14	2	RB1	NM_000321	sample	7.00437317784257	34.5750728862974	5.5163958911095	256863.105685131	4174.58906874925	1.3731778425656	3.30466472303207	0.932389588012551	14163.5488338192	1366.27102891243	1372	2280059	186369.5	1442.94	672.76	25.9	2.2	14.8	3.8	20.8	1.4	15.2	3.1	5.5	40.5	4.3	19	40.5	22.7	40.5	19	40.5	21.9	40.5
1	J14	3	RB1	NM_000321	sample	6.50412087912088	34.5762362637363	5.83124454130047	270010.368818681	4022.5209934017	0.552197802197802	1.87637362637363	0.714311876691685	11967.6744505494	880.002307318837	1456	1997137	167010.2	1293.28	590.51	25.3	2.8	11.7	10.4	21.1	1.7	12.3	8.7	3.6	24.8	4.5	22.2	24.8	21.3	24.8	17.9	24.8	20.8	24.8
1	J15	1	RPA2	NM_002946	sample	11.9345484672742	79.1582435791218	8.25242626500331	733270.611433306	5258.07687775761	1.27091963545982	3.64125932062966	0.931394349685006	19264.1847555924	1324.45075512765	1207	3613275	213695.4	2252.23	768.14	36.1	2.1	17	3.6	33.8	1.2	17.4	3.1	6	35.5	10.3	18	35.5	32.1	35.5	30.1	35.5	34	35.5
1	J15	2	RPA2	NM_002946	sample	9.30224525043178	59.4568221070812	11.0786083951485	526392.857512953	4994.46712758449	1.97236614853195	4.31001727115717	1.13913809219696	16470.1243523316	1802.53585123729	1158	2971038	161306.1	2049.85	607.34	29.9	2.8	12.3	4.7	27.9	0.9	14.1	4	7.6	54.9	9.5	16.4	54.9	25.5	54.9	26.9	54.9	31.3	54.9
1	J15	3	RPA2	NM_002946	sample	11.0638467677574	77.0909816440543	9.40759903315143	719215.648842777	5378.62619713304	1.47007182761373	3.47964884277733	1.18231343993028	14521.6935355148	1643.41074149957	1253	3424659	198251.4	2227.74	716.51	33.7	1.7	16.6	1.9	33.8	0.6	17.6	1	7.2	49.5	11.4	14.6	49.5	29.9	49.5	31.6	49.5	35.8	49.5
1	J16	1	RPS2	NM_002952	sample	6.53366583541147	37.1995012468828	6.88345058585186	305936.599750623	4347.51467245177	6.38653366583541	20.1645885286783	2.41466576452298	103587.529925187	3254.92169852635	802	2263195	307131.2	1684.64	1241.76	29.1	1.4	33.3	9.7	27.7	0.5	38.4	9.1	5.4	81.5	5.1	21.6	81.5	26.2	81.5	22.6	81.5	24.9	81.5
1	J16	2	RPS2	NM_002952	sample	5.66898349261512	31.9496090356212	6.14563897478971	263451.609035621	3964.38393538411	3.01563857515204	7.6611642050391	1.44233672506698	29009.0434404865	1964.57640159852	1151	2016123	187111.5	1469.29	729.44	25.5	3.3	17.7	9.8	21.1	1.1	20.9	8.7	7.4	61.3	5.6	24.9	61.3	22.5	61.3	18.7	61.3	19.9	61.3
1	J16	3	RPS2	NM_002952	sample	6.61342828077314	39.3601220752798	5.0581211041024	326970.057985758	4117.28073852269	4.49949135300102	12.4181078331638	1.88798826485355	58320.2604272635	2676.17805020239	983	2226934	268485.7	1607.75	1004.55	30.2	1.7	30.7	1.5	28.6	0.6	35.1	1.1	4.8	72.6	6.2	23.4	72.6	25.5	72.6	22.9	72.6	25.8	72.6
1	J17	1	ATR	NA	Positive	4.63994060876021	25.275426874536	6.12317209085581	194539.740905716	3643.5949013158	0.534521158129176	1.547141796585	0.537683160029387	9426.51002227172	801.431299039941	1347	1661344	164700.5	1039.51	584.05	16.4	4.1	10.3	14.4	9.8	3.4	11.2	12.8	4.8	23.8	2.9	23.2	23.8	15.3	23.8	10.5	23.8	12.5	23.8
1	J17	2	ATR	NA	Positive	3.78222222222222	20.9511111111111	4.98312500457426	157855.532063492	3552.89178846553	0.406349206349206	1.14730158730159	0.523175610985135	6053.44571428571	646.064712038923	1575	1469000	164342.8	1058.71	605.87	13.8	7.2	12.3	8	9.8	5.9	14.1	6.9	5.9	19.2	3.4	26	19.2	11.6	19.2	9	19.2	10.8	19.2
1	J17	3	ATR	NA	Positive	4.25546875	19.43984375	4.48904160016716	135468.02578125	2931.64495877599	3.17265625	7.73515625	1.03962936711438	28582.91328125	1644.30995734614	1280	1435286	164050.4	1066.38	625.78	13.7	3.2	12	4.2	10.4	0.3	15.7	3.1	2.2	49	2.3	25.7	49	14.6	49	8.7	49	9	49
1	J18	1	ATR	NA	Positive	3.9822695035461	22.6106382978723	5.70174994098279	176554.531205674	3529.16060543281	0.812056737588652	2.34397163120567	0.747683435692872	13928.4808510638	1117.89215849607	1410	1585249	185392.5	1119.26	670.49	15.4	4	12.3	8.6	10.5	3	13.8	7.1	4	31.1	3	25.8	31.1	13.3	31.1	8.8	31.1	10.4	31.1
1	J18	2	ATR	NA	Positive	4.2358803986711	21.8651162790698	5.43244071264543	160418.506312292	3429.86903061729	0.679734219269103	1.80332225913621	0.598526138432822	9750.12093023256	958.448746836346	1505	1577470	199866.8	1084.35	730.11	15.1	3.6	17.2	3.3	10.2	1.9	19.1	2.7	4.6	25.4	3.2	25.8	25.4	13.8	25.4	9.6	25.4	11.6	25.4
1	J18	3	ATR	NA	Positive	3.69694960212202	19.5371352785146	5.99893225733916	136461.596816976	3437.42886579927	0.613395225464191	1.58753315649867	0.57242266865258	7807.36737400531	900.659783795968	1508	1351935	186174.3	1021.3	699.9	14.2	6.5	16.2	8.1	10.3	4.2	19.1	6.2	4.8	23.9	4	27.7	23.9	11.7	23.9	10.3	23.9	12.3	23.9
1	J19	1	ATR	NA	Positive	3.59554873369148	22.168073676132	5.70458784484004	180995.664620107	3504.34268985492	0.758250191864927	2.33614735226401	0.77468390381561	12630.3491941673	1020.45132680488	1303	1506551	205439.5	1058.61	768.76	11.4	4.1	16	5.4	8.4	2.2	17.7	4.3	5.2	27.9	2.9	26.2	27.9	9.9	27.9	6.9	27.9	9.1	27.9
1	J19	2	ATR	NA	Positive	4.02919708029197	21.3277372262774	5.54802379904341	157640.555474453	3558.98553735483	0.743795620437956	1.84452554744526	0.718810592970955	9161.60802919708	1024.5140978491	1370	1521956	161205.4	1038.11	584.98	14.1	5.8	11.1	8.3	10	4.2	12	7.2	5.2	29.8	3.5	25.5	29.8	13.4	29.8	9.8	29.8	12.2	29.8
1	J19	3	ATR	NA	Positive	4.51266766020864	26.4619970193741	6.55164545067771	207700.288375559	3586.33823863379	0.923994038748137	2.42771982116244	0.802657659787674	12700.8897168405	1144.66966575089	1342	1617325	188019.8	1211.33	702.41	17.4	6.2	15.4	7.9	14.5	3.9	18.9	7.1	5.7	33.5	3.9	26.5	33.5	13.9	33.5	11.8	33.5	14	33.5
1	J20	1	ATR	NA	Positive	4.51557093425606	28.1038062283737	6.81601312853597	229402.591695502	3798.1494006811	3.67820069204152	10.5420991926182	1.68614873387115	55162.8258362168	2634.95430985172	867	1808893	280241.9	1487.39	1086.4	18.1	2.8	29	2.3	17.4	0.8	35.2	1.5	6.1	68.5	4.4	24.2	68.5	14.9	68.5	14.9	68.5	17	68.5
1	J20	2	ATR	NA	Positive	3.74726989079563	21.4040561622465	5.38441302015218	165897.151326053	3516.56822494286	1.04602184087364	2.91185647425897	0.721895705042338	15111.3416536661	1094.8863331447	1282	1542466	203548.7	1147.16	757.46	15.2	5.9	18.6	3.2	12.3	3.9	21	1.7	6.2	30.2	4.2	27.1	30.2	11.6	30.2	10.1	30.2	12.6	30.2
1	J20	3	ATR	NA	Positive	3.87983425414365	25.3176795580111	6.77431281231586	214345.263121547	3807.48827477377	0.677486187845304	2.21546961325967	0.835161875394854	12360.8598066298	1097.95933894719	1448	1550631	178988.1	1162.51	669.03	15.4	4.4	15.7	11.9	12.3	2.1	18.6	9.7	6.4	30.6	5.6	24.4	30.6	12.2	30.6	11.4	30.6	14.1	30.6
1	J21	1	ATR	NA	Positive	3.76933895921238	20.3284106891702	5.50905405802866	147009.879746835	3541.79518191446	0.733473980309423	1.89521800281294	0.758107384494205	10256.7390998594	1122.76125490025	1422	1429098	195782.4	1010.68	739.2	13.7	6	15	7.9	9.1	4.1	18	6.1	4.2	31.2	2.7	27	31.2	12.4	31.2	8.4	31.2	10.3	31.2
1	J21	2	ATR	NA	Positive	4.34682080924855	24.3995664739884	5.12272346956094	190160.922687861	3496.79233631679	0.60621387283237	1.68063583815029	0.63616421411761	9420.0274566474	957.441137163629	1384	1553267	185422.1	1112.69	702.81	15.2	5.8	15	9	11.1	4.8	15.3	7.7	5.6	25.9	4.3	27.7	25.9	13.5	25.9	10.8	25.9	12.7	25.9
1	J21	3	ATR	NA	Positive	4.52791461412151	24.8628899835796	5.49860444587663	196819.593596059	3514.06663309211	1.02709359605911	2.74630541871921	0.904039533513401	14603.1264367816	1344.83307689465	1218	1620244	216146.5	1153.97	790.1	17.5	2.6	19.8	4.9	13.4	1.8	21.5	3.9	4.1	36.1	3.9	25.6	36.1	14.6	36.1	10.3	36.1	12.2	36.1
1	J22	1	ATR	NA	Positive	4.18785890073831	24.980311730927	6.90694430520957	207611.735028712	3697.62019738618	1.2805578342904	3.34126333059885	0.837721642039245	16756.2567678425	1389.45055687711	1219	1729573	221395.7	1274.46	813.83	16.7	3.9	17.1	4.2	12.6	1.6	19.3	3.1	5.5	38.3	4.2	24.9	38.3	15.1	38.3	10.4	38.3	12.5	38.3
1	J22	2	ATR	NA	Positive	4.33966565349544	24.9399696048632	6.00360497210164	203463.928571429	3643.69747469398	1.52659574468085	3.39209726443769	0.889575029081973	12990.8427051672	1396.20190696681	1316	1694634	165870.5	1210.05	614.79	16	4.5	14	15.5	10.6	2.9	15.1	14.1	7.4	43.3	4.6	24.8	43.3	14	43.3	11	43.3	11.9	43.3
1	J22	3	ATR	NA	Positive	3.9407305306685	21.1833218470021	5.14247678408176	153804.347346657	3257.33953624983	0.465885596140593	1.33700895933839	0.584187480188717	6456.1433494142	681.108437024984	1451	1356458	153634.8	953.44	559.49	15.2	9.4	12.6	10.5	9.9	7.7	14.3	8.7	4.5	20.3	2.9	28.5	20.3	13.6	20.3	10.1	20.3	11.6	20.3
1	K03	1	OTNT	NA	Neutral	6.44640522875817	34.5359477124183	4.96293299984972	268196.326797386	4144.38435038863	0.665359477124183	1.81895424836601	0.860208403812411	9822.34640522876	1163.59100366779	1530	2089421	209487.1	1365.94	771.43	25.1	2.9	15.8	3.3	20.9	1.6	17.5	2.1	4.3	31.1	3.9	21.9	31.1	22.7	31.1	16.5	31.1	19.3	31.1
1	K03	2	OTNT	NA	Neutral	5.88159675236806	31.2936400541272	6.11618698687587	235800.584573748	4058.72752409128	0.936400541271989	2.48173207036536	0.886407606285919	13767.5723951286	1224.01619026702	1478	1845340	169684.1	1281	642.38	21.4	7.2	15.6	10.9	18.6	5.7	18	9.3	6.3	35	5.1	22	35	19.7	35	16.8	35	19.4	35
1	K03	3	OTNT	NA	Neutral	8.76090468497577	55.718901453958	8.56948363308939	483263.686591276	4934.02788932091	8.67205169628433	25.2940226171244	2.20802488813268	124082.689822294	3575.40610045887	619	2949088	325367.2	2168.52	1181.77	38.4	1.9	40.7	2.7	36.8	1	42.8	2.4	4.7	86.6	10.2	12.4	86.6	33.1	86.6	31.2	86.6	34.9	86.6
1	K04	1	OTNT	NA	Neutral	6.31310522918012	30.0735958683021	4.83513508269002	221543.492575855	4152.26822180053	1.28599096191091	2.94899935442221	0.881815829376919	12553.7010974822	1361.39704844532	1549	2092275	177742.9	1410.19	651.01	25.9	2.2	12.4	6.6	21.2	0.2	14.5	5.2	3.9	38.7	3.4	19.7	38.7	22.9	38.7	16.3	38.7	19.4	38.7
1	K04	2	OTNT	NA	Neutral	5.89257213014119	30.8483732351136	5.50721416766892	230759.497237569	4089.41449519371	0.5451197053407	1.52363413136894	0.737068595691713	7394.42602823818	989.562766876121	1629	1927827	173162.1	1318.45	645.11	23.6	7.6	13.6	7	20.8	6.6	15.8	5.5	4.5	27.6	4.7	22.7	27.6	20	27.6	15.8	27.6	18.2	27.6
1	K04	3	OTNT	NA	Neutral	5.3843137254902	26.5366013071895	5.44925031937674	189660.826797386	4018.66136705405	0.688235294117647	2.12614379084967	0.858960218033247	12590.0843137255	1133.50739326412	1530	1689261	184907.4	1155.75	668.41	20.6	5.2	16.3	5.4	17.6	4.9	18.6	4.4	4.8	30.3	2.9	22.1	30.3	17.5	30.3	14.6	30.3	18	30.3
1	K05	1	OTNT	NA	Neutral	6.66666666666667	33.1319587628866	5.41240177255407	237098.252920962	4045.64123588901	0.896907216494845	2.31477663230241	0.863776780683997	10886.3003436426	1192.6023711586	1455	1965968	169630.8	1231.08	606.44	24.6	2.6	10.2	5.6	17.4	1.1	11.1	4.4	3.6	34.8	3.2	21.4	34.8	23	34.8	15.8	34.8	18.1	34.8
1	K05	2	OTNT	NA	Neutral	5.40053404539386	30.9205607476636	6.1495035595731	244738.56141522	4088.90975061394	0.702937249666222	1.86515353805073	0.764489170029891	10490.3271028037	1190.69768720146	1498	1905892	195430.5	1275.33	730.3	20.4	5.5	15.8	5	18.1	5.3	18.5	3.8	6.6	32.1	4.8	21.6	32.1	17.6	32.1	15.2	32.1	17.6	32.1
1	K05	3	OTNT	NA	Neutral	5.48816730875069	29.2014309301046	5.44940153106851	218892.271326362	3708.40781030242	0.5178866263071	1.18877270225647	0.538958473994537	5414.90423775454	834.565211027219	1817	1694911	156631	1146.79	574.66	20.7	13.1	11.3	5.9	18.4	11.1	12.9	4.1	4.1	24.5	3.9	26.4	24.5	17.3	24.5	15	24.5	18.1	24.5
1	K06	1	OTNT	NA	Neutral	6.77714691270405	35.0610361958836	5.7772626839035	265383.582682754	4237.33970220922	2.2902767920511	4.82895670688432	0.953584206549251	18352.0298083747	1756.15371170424	1409	2117563	159566.3	1401.66	571.89	27	1.8	9.3	12.6	20.7	0.4	10.1	11.1	4.4	51.1	4.1	19.3	51.1	23.5	51.1	17.8	51.1	20.4	51.1
1	K06	2	OTNT	NA	Neutral	5.18534178999295	28.3248766737139	5.25251615686691	213213.5602537	3933.78981400279	1.2431289640592	3.05778717406624	0.929250044381869	14235.9358703312	1388.39996900351	1419	1795999	189112.2	1202.01	692.58	20.6	5.3	14.2	3	15.8	3.7	15.6	1.6	6.2	40	4.7	25.8	40	17.8	40	14.9	40	18.3	40
1	K06	3	OTNT	NA	Neutral	6.01815823605707	31.621271076524	5.57345335877471	245254.208819715	4139.5521888526	1.52594033722438	3.30350194552529	0.852920538761716	13848.2892347601	1477.95476666052	1542	2013529	173196.6	1320.08	624.45	25.2	2.3	12.8	10.1	20.9	0.5	14.6	8.9	4.7	40.7	5.3	18.7	40.7	20.2	40.7	17.1	40.7	20.8	40.7
1	K07	1	OTNT	NA	Neutral	5.71566597653554	31.7826086956522	5.4253864013975	250597.450655625	3847.71453521017	0.763975155279503	2.08143547273982	0.772033325846808	11172.3747412008	1092.20598490859	1449	1982048	182465.5	1324.36	686.05	24.2	4.1	12.6	9.1	18.5	2.6	14.1	6.7	5.2	30.1	3.7	28	30.1	20.6	30.1	15.7	30.1	17.4	30.1
1	K07	2	OTNT	NA	Neutral	5.50504371217216	26.7390719569603	5.22006127438965	194035.121721587	3765.29930242554	1.40416946872898	3.15534633490249	0.702921791917571	11674.7404169469	1079.01566240583	1487	1930389	144574	1290.44	504.04	23.8	3.1	8.3	9.2	17.4	0.8	9.4	8	4.9	33.7	3.9	22.6	33.7	20.2	33.7	15.7	33.7	17.1	33.7
1	K07	3	OTNT	NA	Neutral	6.04428754813864	29.3042362002567	4.91176749033073	206241.120667522	3786.07105401786	1.2997432605905	2.9191270860077	0.674844336764343	11992.6476251605	1073.33539543206	1558	1943522	143089.3	1311.08	524.37	26.4	2.4	9.7	10.8	20.9	1	11.6	9.4	3.5	32.1	3.6	22.5	32.1	20.8	32.1	16.9	32.1	18.8	32.1
1	K08	1	OTNT	NA	Neutral	5.0500736377025	28.3924889543446	5.31755887331556	215677.695139912	3944.47742898385	0.836524300441826	2.5220913107511	0.88105133414134	13024.5036818851	1161.41187259241	1358	1886493	186578.2	1261.07	684.34	22	4.4	13	6.8	18.3	2.7	15.5	5.7	5	32.8	3.6	23.3	32.8	16.8	32.8	13.3	32.8	16.3	32.8
1	K08	2	OTNT	NA	Neutral	5.63498622589532	30.931129476584	5.58536538621843	232516.841597796	3988.90635275942	1.05027548209366	2.8595041322314	0.822175118726353	13924.6384297521	1117.07252323217	1452	1911998	178504.5	1298.57	656.61	22	3.4	15.4	4.8	19.9	3.4	17.8	4.2	6.7	32.4	4.5	23.2	32.4	19.7	32.4	15.8	32.4	18.5	32.4
1	K08	3	OTNT	NA	Neutral	5.63315217391304	29.1345108695652	5.31925501882259	211202.84375	3852.78336034431	0.560461956521739	1.47282608695652	0.669514315319343	7238.13383152174	953.292052419816	1472	1850626	153415	1239.85	565.84	24.5	3.5	12.5	17.8	19.7	2.9	14	15.6	4.1	28.3	3.7	23.8	28.3	19.2	28.3	15.6	28.3	17.9	28.3
1	K09	1	RAD21	NM_006265	sample	6.11334552102377	37.7468007312614	6.32730709654228	291439.796160878	4516.76087374001	1.40310786106033	5.65356489945155	1.30744668429013	43402.613345521	1740.27434030345	1094	2162991	273417.7	1474.72	1017.64	26.1	3.3	20.7	4.1	22.8	1.2	22.9	2.9	8.7	39.8	4.1	21.3	39.8	20.9	39.8	21.8	39.8	27.3	39.8
1	K09	2	RAD21	NM_006265	sample	6.32014388489209	38.7647482014388	6.21046647588539	321853.658992806	4796.67280381436	1.46043165467626	4.15755395683453	1.14200007834251	24478.8525179856	1614.50979423983	1390	2211133	215325.8	1578.57	799.81	26.4	3.3	15.8	7.4	23.9	0.8	17.1	5.6	8.9	41.7	8.5	19.5	41.7	21.4	41.7	22.2	41.7	29.7	41.7
1	K09	3	RAD21	NM_006265	sample	7.05052125100241	39.1924619085806	5.68340361964964	314259.063352045	4425.63005757336	2.57818765036087	6.78107457898957	1.14235882881611	34568.7177225341	2006.57566941559	1247	2312265	256158.4	1596.19	929.47	30.6	6	19.8	10.3	25.8	4.7	22.7	8.3	6	49.1	7.2	17.8	49.1	25.3	49.1	22.2	49.1	27.4	49.1
1	K10	1	CUX1	NM_181500	sample	5.54668304668305	30.3710073710074	5.44452307633084	238284.887592138	4097.81496176591	0.83968058968059	2.2014742014742	0.685974668170669	10967.0073710074	1028.81480353464	1628	2026125	189332	1360.67	704.41	23.1	3	12.2	3.7	19.6	1.2	14.6	2.7	4.4	27.6	3.9	23.4	27.6	19.2	27.6	14.2	27.6	18.2	27.6
1	K10	2	CUX1	NM_181500	sample	5.83918669131238	33.2655576093654	5.36650265534192	276008.023413432	4367.34183874176	0.673444239063463	1.79544054220579	0.611952750262797	10365.7387553913	1029.48138333809	1623	2152804	186607.5	1466.4	682.14	25.5	2.5	15.5	6.7	22.1	1	17.4	6.3	6.7	25.9	6	21.5	25.9	19.2	25.9	16.6	25.9	20.7	25.9
1	K10	3	CUX1	NM_181500	sample	6.2355343771273	33.8822328114364	6.5858849276841	265475.588835943	4304.9810856297	0.563648740639891	1.80462899931926	0.833172545465735	9876.24234172907	988.026411605345	1469	1953055	174703.8	1376.29	658.14	23.8	2.5	14.2	6.1	22	0.9	16.7	5	4.8	29.5	5.6	19.7	29.5	20.1	29.5	18.7	29.5	22.1	29.5
1	K11	1	POLE	NM_006231	sample	22.349593495935	168.14837398374	9.04361441993863	1715963.45934959	6158.28598549218	1.13109756097561	2.86686991869919	0.672234350356518	12534.6544715447	996.058556512221	984	5956544	191623.6	2868.18	618.83	48.8	1.3	15.4	7.1	44	1.4	13	6.5	8.2	29.1	18.4	14.9	29.1	44.5	29.1	43.5	29.1	47.7	29.1
1	K11	2	POLE	NM_006231	sample	22.1631578947368	170.728421052632	10.2999741134111	1730967.33473684	6463.7754683173	2.39157894736842	5.6378947368421	1.00414136896152	27506.7357894737	1720.74904599816	950	6196933	213967.2	3274.05	740.1	50.8	2.4	20.6	7.4	48.9	0.5	18.4	5.4	10.2	45.3	23.3	12.5	45.3	47.4	45.3	49.2	45.3	53.5	45.3
1	K11	3	POLE	NM_006231	sample	20.8419958419958	154.335758835759	8.23383514064054	1545878.23804574	6112.49508715885	1.88565488565489	4.2006237006237	0.92829703788563	18061.5873180873	1562.38635768031	962	5662776	188910.3	2929.78	634.72	51.5	0.9	17.8	4.4	48.6	0.1	16	4.3	6.8	44.5	21.8	13	44.5	44.7	44.5	44.6	44.5	47.8	44.5
1	K12	1	NCOA6	NM_014071	sample	6.44865718799368	35.2432859399684	5.67603342857612	279585.47235387	4307.09427211706	1.97235387045814	5.28830963665087	1.31560453892505	25414.8680884676	1719.30933187673	1266	2178547	216159.4	1508.15	815.21	24.1	2.1	16	11.9	23.1	0.4	18.6	10.8	5.1	50	4.4	20.9	49.9	21	50	17.9	50	21	49.9
1	K12	2	NCOA6	NM_014071	sample	5.90058055152395	34.4898403483309	7.55917981240148	291632.042089986	4257.71734485252	2.54281567489115	6.27285921625544	1.1985271578838	26768.8955007257	1825.88494868522	1378	2283911	191965	1641.84	726.57	25.9	2.5	16.2	4.1	23.8	0.4	18.7	3.4	7.8	52.6	5.8	22.9	52.6	20.2	52.6	18.9	52.6	22.7	52.6
1	K12	3	NCOA6	NM_014071	sample	5.57774798927614	32.166890080429	5.48587850640127	257789.607908847	3969.26586931019	1.06032171581769	2.8083109919571	0.815014799375248	13540.4343163539	1251.39854783673	1492	1954110	167837.3	1325.64	642.98	24.1	2.5	13.9	17.4	20.8	0.9	15.9	16.2	4.6	35.8	4.7	23.7	35.8	18.8	35.8	15.4	35.8	18.6	35.8
1	K13	1	APC	NM_000038	sample	5.29089615931721	27.5554765291607	5.07011762675763	210845.339971551	3838.48211096589	0.565433854907539	1.57254623044097	0.731411234371761	8289.00355618777	1001.07449278202	1406	1938971	207455.7	1243.94	766.42	22.8	2.1	15.1	2.9	17	0.6	16.6	2.5	3.1	27.9	2.3	23.6	27.9	17.5	27.9	12.4	27.9	15.1	27.9
1	K13	2	APC	NM_000038	sample	5.45130111524164	29.2721189591078	5.31313376282382	238417.107063197	3771.56193994074	2.0907063197026	4.77026022304833	0.750228746977757	18598.3955390335	1217.93551300493	1345	2102516	156688.4	1352.72	554.36	24.2	2.5	9.7	3.9	18	0.6	10.8	3.1	5.8	37.4	4.1	24.5	37.4	19.8	37.4	13.9	37.4	14.9	37.4
1	K13	3	APC	NM_000038	sample	7.19623059866962	37.3769401330377	6.84116336567452	301211.283813747	4019.66336278228	5.7860310421286	15.8093126385809	1.85727576404458	65535.2982261641	2718.27818444315	902	2147781	206667.8	1553.78	768.22	27.3	2.1	22.9	5.9	23.2	0.2	25.2	4.8	4.1	74.7	4.8	12.4	74.7	28.5	74.7	19	74.7	19.8	74.7
1	K14	1	CREBBP	NM_004380	sample	5.75379310344828	30.8551724137931	6.00570502032964	242777.528275862	3993.59483383366	0.973793103448276	2.78620689655172	1.05786339915378	14324.0220689655	1355.74649033405	1450	2091281	195439.4	1440.21	733.88	25.1	2.5	14.8	7.4	21.8	1.4	18.1	6.2	5.6	38.3	3.4	25	38.3	20.9	38.3	15	38.3	17.2	38.3
1	K14	2	CREBBP	NM_004380	sample	5.73089700996678	29.8584717607973	4.9694686387744	240949.120265781	3642.17829593658	2.24584717607973	5.01395348837209	0.994523823071487	19421.5189368771	1655.440459687	1505	2082236	182260.4	1378.97	702.91	24	3.5	13.7	4.8	19.5	0.9	16.1	3.9	5.2	48	4.1	26	48	19.9	48	15.3	48	16.1	48
1	K14	3	CREBBP	NM_004380	sample	5.24010217113665	28.3224776500639	5.66546394382964	220349.310344828	3763.98676354817	1.41123882503193	3.04980842911877	0.841098769487365	12658.4508301405	1348.64313016266	1566	1916154	174677.7	1315.89	638.13	24.8	2.4	13.2	3.1	20.4	1.1	15.3	2.3	4.2	40.5	4.5	26.2	40.5	18.4	40.5	14.9	40.5	16.8	40.5
1	K15	1	MGA	NM_001080541	sample	5.80238805970149	28.7546268656716	5.03569222201678	219920.459701493	3907.9721020657	1.02805970149254	2.21492537313433	0.61646253863968	9350.74805970149	1081.72259110215	1675	1947845	184195.8	1317.78	685.49	22.8	2.6	11.3	2.2	17.6	0.6	12.7	1.3	3.7	30.9	3.9	20.4	30.9	20.1	30.9	14.4	30.9	16.5	30.9
1	K15	2	MGA	NM_001080541	sample	6.89127218934911	27.8594674556213	3.75203072165058	193995.648668639	3603.01574129903	2.74926035502959	6.11538461538462	1.02673798528535	22364.4718934911	1641.86591708133	1352	1985848	163647.5	1308.87	598.61	25.8	2.1	10.7	5.3	17.8	0.5	13.5	3.8	2.4	50.5	3.2	16.3	50.5	26.2	50.5	16	50.5	16.1	50.5
1	K15	3	MGA	NM_001080541	sample	6.77220543806647	29.836253776435	4.66876900837929	206176.512386707	3758.24704056147	1.21268882175227	2.51540785498489	0.71179490449128	10198.4247734139	1198.99822296269	1655	1887640	144705.8	1241.59	528.88	25	2.8	8.7	8.4	18.5	0.5	10.8	6.9	2.4	36.6	3.1	16.2	36.6	24.3	36.6	15	36.6	16.8	36.6
1	K16	1	CHEK1	NM_001274	sample	8.38859180035651	83.0668449197861	17.6304666954282	925336.065953654	6605.5217962369	2.85561497326203	8.90196078431373	1.57303131778469	52248.9286987522	2268.84974285902	1122	4169221	271444.3	3571.72	1063.53	42.1	2.5	24.2	6	43.8	0	29.1	4.5	16.4	58.4	21.2	12.4	58.4	32.3	58.4	39.2	58.4	43.3	58.4
1	K16	2	CHEK1	NM_001274	sample	8.1119104716227	75.1622701838529	14.5502028956677	821874.211031175	5880.3424650171	2.41247002398082	6.62749800159872	1.15297369491353	29344.1902478018	1740.18519979822	1251	3998560	214337.2	2967.81	818.65	35.3	3.3	18	2.6	34.8	0.3	21.2	1.5	13.9	48.4	18.1	15.4	48.4	27.3	48.4	34.1	48.4	38.6	48.4
1	K16	3	CHEK1	NM_001274	sample	8.0008347245409	67.855592654424	14.1946509046582	700780.646911519	5472.37041285749	1.47996661101836	4.26377295492487	1.13855213704931	20353.6477462437	1610.00506755117	1198	3412599	210568.9	2764.33	826.39	36.5	3.8	20.7	7.7	37	1.7	22.6	5.6	13.2	44.9	15.8	18.4	44.9	27	44.9	31.8	44.9	36.4	44.9
1	K17	1	OTNT	NA	Neutral	7.29280575539568	33.278417266187	4.71523893706397	247791.845323741	4013.49033287918	2.56258992805755	5.67122302158273	1.04099967069896	22949.6352517986	1809.42752920415	1390	2060054	164753	1383.67	596.23	24.9	2.4	10.4	10.4	19.6	0.1	11.7	8.6	2.9	52.9	3.6	16.5	52.9	26	52.9	17.5	52.9	18.4	52.9
1	K17	2	OTNT	NA	Neutral	5.04172989377845	28.4939301972686	5.33756118387163	231613.577389985	3745.69604744835	1.45675265553869	3.76251896813354	0.902924789239428	19708.9362670713	1366.84443342901	1318	2010025	180644.2	1353.35	686.66	23.8	4.2	14.6	6.8	20.2	2	17.8	6.2	5.5	37.3	4.5	26.6	37.3	17.1	37.3	14.8	37.3	16.9	37.3
1	K17	3	OTNT	NA	Neutral	6.27100840336134	36.9138655462185	7.16292412301991	302837.244397759	4234.75240720937	1.16176470588235	2.7906162464986	0.9964097361944	11983.7605042017	1361.28338977573	1428	2111808	163273.8	1528.38	634.05	25.4	3.3	12.1	7.5	22.3	2.5	15	6.3	5.4	42.2	6.2	21.5	42.2	20	42.2	20.8	42.2	23.7	42.2
1	K18	1	OTNT	NA	Neutral	5.90333796940195	31.8866481223922	5.13054268218964	251771.181502086	3946.83565915249	1.03824756606398	2.59457579972184	0.871494659040867	11488.9394993046	1228.47959851219	1438	1935853	173984.1	1276.04	641.59	22	3.5	10.8	10.4	18	1.9	13.4	8.1	4.6	37.3	3.4	22.9	37.3	19.1	37.3	14	37.3	15.9	37.3
1	K18	2	OTNT	NA	Neutral	6.80955829109341	33.658942795076	5.62525172751234	248495.332367849	3791.81324668486	1.55467052860246	3.46125995655322	0.785164849308178	15142.0144822592	1339.10526491198	1381	2122480	190647.6	1403.94	692.8	26.4	2.9	15.4	1.6	22.2	2.7	18	0.9	4.3	37.8	3.6	25.9	37.8	22.6	37.8	17.8	37.8	20.1	37.8
1	K18	3	OTNT	NA	Neutral	5.7625	28.1854166666667	5.66466314315767	202470.979166667	3783.58811574325	0.733333333333333	1.99375	0.89444888282155	9875.90763888889	1013.1115817905	1440	1767235	174328.8	1211.12	633.26	22.3	2.9	14.7	4.9	18.1	3.1	16.3	4.1	4.3	30.3	3.4	23.8	30.3	19.7	30.3	16.1	30.3	18.7	30.3
1	K19	1	OTNT	NA	Neutral	5.94706262104584	29.739832149774	4.93564875097199	222741.05551969	3892.13405418006	0.666881859264041	1.8327953518399	0.725192332151281	9406.78954163977	971.068085860918	1549	1880581	161858.6	1278.97	610.04	22.7	4.1	10.7	19.4	19.5	3	13.4	17.5	4.1	28.4	4.1	25.4	28.4	19.9	28.4	15.7	28.4	17.9	28.4
1	K19	2	OTNT	NA	Neutral	5.63259668508287	29.921270718232	5.74728470941846	233503.48480663	3871.92594893853	0.872237569060773	2.07182320441989	0.785116312861479	9523.02071823204	1198.72630327588	1448	2068396	187130.7	1365.92	695.13	24.1	3.2	14.5	3.5	19.8	2.3	16.8	2.6	6.1	33.8	4.8	24.8	33.8	18.7	33.8	17.1	33.8	19.4	33.8
1	K19	3	OTNT	NA	Neutral	5.06832740213523	28.8170818505338	6.16618396185297	227628.748042705	3671.22164851427	0.652669039145907	1.82419928825623	0.728186238435349	9572.25409252669	996.647900185426	1405	1800115	176838.5	1191.91	648.77	21.1	9.5	13.4	8	18.2	7.3	15	6.5	4.2	30.6	4.7	27.5	30.6	17.4	30.6	14.4	30.6	16.6	30.6
1	K20	1	OTNT	NA	Neutral	5.78687196110211	36.7366288492707	5.68117931724762	318065.824959481	3853.7699664506	1.55105348460292	4.81766612641815	1.26603342999602	26457.5162074554	1639.35325548373	1234	2113194	215772.4	1417.44	825.06	22.7	3.2	17.6	5.8	20.6	1.7	20.3	5	4.2	45.7	3.7	24.9	45.7	19.4	45.7	15.4	45.7	17.3	45.7
1	K20	2	OTNT	NA	Neutral	6.26444972288203	31.3523357086302	5.376517898108	234088.203483769	3960.75750441771	1.03008709422011	2.85589865399842	0.903000589653517	14049.3277909739	1239.464636304	1263	2073420	186158.2	1450.31	681.85	27.6	2.5	16.2	4.8	23.2	1	17.2	4.2	6.9	36.3	4.8	22.5	36.3	20.7	36.3	17.8	36.3	19.9	36.3
1	K20	3	OTNT	NA	Neutral	5.76335877862595	30.1603053435115	5.2553536546709	231870.25815406	3953.83751695096	0.631505898681471	2.03331020124913	0.783254352633256	12212.4191533657	1064.48853232411	1441	1913004	197329	1395.48	751.31	24.6	2.2	17.8	4.6	22.4	2.2	21.2	4	4.5	28.9	5.1	22.6	28.9	20.3	28.9	17.3	28.9	19.8	28.9
1	K21	1	OTNT	NA	Neutral	5.2969465648855	31.3900763358779	6.31054550755019	265080.648091603	3944.452015202	2.00992366412214	5.09389312977099	1.11766313847917	23780.2152671756	1773.0700062607	1310	2022998	203255.8	1377.51	783.1	21	3.1	15.6	5.4	19.1	2.1	19	4.1	6.5	49.1	4.1	25.1	49.1	17.2	49.1	14	49.1	16.3	49.1
1	K21	2	OTNT	NA	Neutral	4.84217335058215	25.2923673997413	4.67052078308369	192200.344113842	3527.65611105764	0.646183699870634	1.82276843467012	0.705106109924797	8892.09443725744	967.80545273156	1546	1767221	165372.7	1223.76	608.81	21	4.3	11.1	6.4	17.1	4.3	13.3	5.4	5.3	27.3	4.3	29	27.3	15.8	27.3	13.2	27.3	14.8	27.3
1	K21	3	OTNT	NA	Neutral	5.89280774550484	31.7406639004149	5.85155112138916	244482.715076072	3948.61798686922	0.74896265560166	1.8789764868603	0.748728341453827	8928.87067773167	995.606734715	1446	1884864	155194.3	1257.58	571.74	22.3	2.5	11.6	12.8	19.2	1.9	14.5	11.3	4.6	30.1	4	23.2	30.1	18.3	30.1	16.1	30.1	19.6	30.1
1	K22	1	OTNT	NA	Neutral	6.5171588188348	33.0606544293695	5.13943743481454	256905.853152434	3907.23306328776	2.9146049481245	7.39664804469274	1.16855951968912	36212.6799680766	2000.80476065003	1253	2118746	219910.1	1419.75	791.68	24.7	1.8	14.8	2.1	19	0.5	17.6	1.4	2.8	53.3	3.4	20.9	53.3	22.6	53.3	16.3	53.3	18.5	53.3
1	K22	2	OTNT	NA	Neutral	5.6124911284599	32.4570617459191	5.85394125964611	261939.056068133	3872.95328338231	0.989354151880766	2.48757984386089	0.898873052789192	12762.0624556423	1358.58611202995	1409	1973229	189501.9	1322.28	712.62	23.5	4.4	14.6	4.3	18.8	4.4	16	3.5	7	36.6	4.3	24.3	36.6	18.2	36.6	14.8	36.6	16.7	36.6
1	K22	3	OTNT	NA	Neutral	5.92251169004676	32.7588510354041	5.23935696932232	258614.468937876	3856.01684884664	0.666666666666667	1.95257181028724	0.732637361993443	10675.0093520374	976.172911294198	1497	1972385	183887.5	1352.54	677.08	26.2	3.3	13.6	6.5	22.7	2.4	16.4	5.4	5.4	26.6	4.1	24.4	26.6	19.9	26.6	16.9	26.6	19.4	26.6
1	L03	1	RF	NA	Neutral	6.29204152249135	36.5965397923875	6.32831223510222	305497.346020761	4412.78240024551	1.05259515570934	3.33287197231834	1.19441570490089	18482.7910034602	1482.2180554876	1445	2214649	195818.2	1469.05	721.24	23.9	3.6	16.1	8.7	21.2	2.8	17.4	7.1	5.7	38.8	6.1	20.7	38.8	21.1	38.8	17.2	38.8	20.4	38.8
1	L03	2	RF	NA	Neutral	5.26002358490566	28.3797169811321	4.9124381380765	219597.367924528	3797.43523237977	0.773584905660377	1.97051886792453	0.669359425695305	9930.18219339623	1023.66293439054	1696	1722647	158991.2	1207.04	593.28	21.6	17.3	12.8	12.7	17.3	13.4	14.5	11.5	5.5	27.3	4.2	26.9	27.3	17.9	27.3	15.6	27.3	18.9	27.3
1	L03	3	RF	NA	Neutral	6.00753941055518	31.6915695681974	5.11854806872823	232364.008224812	3917.8616436945	0.799177518848526	2.5407813570939	1.01131850468725	13909.1473612063	1158.53363077281	1459	1787407	172380.5	1171.2	665.35	22.5	6.2	16	6.8	19	3.6	19.1	5.4	4.3	32.5	4.3	23.2	32.5	18.9	32.5	17.2	32.5	19.9	32.5
1	L04	1	RF	NA	Neutral	5.33823529411765	27.9876470588235	5.29822396605473	217111.216470588	3932.60025403822	0.444705882352941	1.26647058823529	0.570098463627875	6375.10705882353	719.615499553387	1700	1949115	154115	1243.97	540.29	21.5	3.1	8.3	7.6	15.8	1.3	9.4	5.8	4.1	21.6	3.7	24.5	21.6	17.2	21.6	12.8	21.6	16.8	21.6
1	L04	2	RF	NA	Neutral	5.76679340937896	25.9879594423321	3.77944147219924	191015.115969582	3498.54716651014	1.97084917617237	4.30988593155894	0.945495280928664	15810.2801013942	1519.16878015742	1578	1738403	140128.2	1142.1	507.19	19.4	4.7	8.9	8.6	13.4	2.5	10.5	7.3	2.3	46.7	3.1	19.9	46.7	21.5	46.7	12.4	46.7	12.8	46.7
1	L04	3	RF	NA	Neutral	6.06181818181818	30.7193939393939	4.82139927340946	233355.424242424	4258.85743869015	0.90969696969697	2.0169696969697	0.622263649761621	9271.34484848485	1164.97447386916	1650	2028596	175912.7	1363.53	647.59	26.6	1.5	14.8	5	22.2	0.2	16.7	4	3.3	31.2	4.6	18.2	31.2	21.1	31.2	16.5	31.2	21.2	31.2
1	L05	1	RF	NA	Neutral	5.71295681063123	31.0823920265781	5.60445164156858	236160.302325581	4021.93556133112	0.732890365448505	2.06179401993355	0.840323886076815	10925.1202657807	1099.72433219525	1505	1826153	184090.9	1206.15	684.4	20.9	4.5	13	7.2	17.2	2.5	15	5.8	4.5	32.3	3.7	24.5	32.3	20.1	32.3	14.6	32.3	16.7	32.3
1	L05	2	RF	NA	Neutral	5.24935732647815	30.1606683804627	5.7765116201339	247832.062339332	4008.73343373282	0.604113110539846	1.93508997429306	0.781266414605103	11029.9672236504	1001.48965842224	1556	1934834	186720.5	1312.57	701.11	22.4	5.5	13.7	7.1	18.3	4.2	15.7	6.4	8	27.9	5.1	24.4	27.9	17.7	27.9	15.4	27.9	18.4	27.9
1	L05	3	RF	NA	Neutral	5.28202182653647	28.9712808730615	5.71460750129658	222856.85295807	4052.55956247279	0.609994256174612	1.34118322802987	0.595004985441516	5424.61803561172	899.250991904956	1741	1835763	148630	1196.95	541.84	22.3	2.4	9.8	5	18	1.4	11.9	4.3	5.4	28.1	4	22.7	28.1	17.9	28.1	15.8	28.1	19.4	28.1
1	L06	1	RF	NA	Neutral	5.36014234875445	30.8540925266904	6.34481985668681	253153.558007117	4111.16973893255	2.93167259786477	7.13950177935943	1.19807551648259	28252.0298932384	1902.18425737103	1405	2006824	162609.7	1390.63	600.8	21.8	3	9.8	6.5	18.6	1.1	12.2	5.3	5.4	55.1	4.8	21.3	55.1	17.4	55.1	14.4	55.1	17.2	55.1
1	L06	2	RF	NA	Neutral	5.43153526970954	29.4439834024896	5.98281373628064	220532.227524205	3927.4629326315	0.934993084370678	2.64315352697095	0.797408208665237	13634.5567081604	1172.0161975088	1446	1908566	185145.8	1287.69	693.49	21.4	5.6	17.1	8.5	19.9	4.6	20.2	7.3	7	32.7	4.5	24.6	32.7	17.3	32.7	15.1	32.7	19	32.7
1	L06	3	RF	NA	Neutral	5.82389545737399	31.698817672682	5.63630508336316	242741.16677038	3944.96263426796	0.535780958307405	1.6502800248911	0.621464810512726	10463.5942750467	880.402686819123	1607	1939026	156135.8	1315.96	580.69	26.3	2.8	13.4	13.8	21.8	1.2	14.7	12	4.9	24.9	4.4	25.3	24.9	20.2	24.9	16.7	24.9	19.5	24.9
1	L07	1	RF	NA	Neutral	5.77684210526316	31.8280701754386	5.86637802225527	247097.787368421	4045.65093824234	0.647017543859649	1.80070175438596	0.606686101422943	8397.65122807018	821.791684172903	1425	1947659	160833.9	1275.71	580.14	23.6	5.8	10.1	16.6	18.8	4	12.1	13.8	6.2	25.2	3.8	23.7	25.2	20.3	25.2	15.9	25.2	17.6	25.2
1	L07	2	RF	NA	Neutral	5.94421487603306	31.8168044077135	5.44087493012591	235041.745867769	4054.32336258301	0.517906336088154	1.3801652892562	0.635161200140539	6682.43044077135	895.930113177364	1452	1931559	156947.2	1303.72	584.75	24.4	4.8	12.9	9.2	20.2	4.1	15.3	8.3	6.1	26.7	4.2	21.6	26.7	20.4	26.7	18.2	26.7	20.4	26.7
1	L07	3	RF	NA	Neutral	6.02735042735043	32.8598290598291	6.49038240524	245440.057264957	4033.46823899801	1.06239316239316	3.53333333333333	1.00384398274481	20615.9068376068	1307.74433501833	1170	2034763	231794.9	1434.82	858.05	27.9	1.6	21.5	2.7	24.4	0.4	24	1.9	5	34.8	5.2	20.8	34.8	21.8	34.8	19.7	34.8	22.8	34.8
1	L08	1	RF	NA	Neutral	5.77439024390244	32.8483231707317	5.90039495932374	262563.830030488	3901.83756376473	0.868140243902439	2.73170731707317	0.87921864429617	14676.599847561	1151.43111369574	1312	2048580	164103	1389.19	627.77	23.6	11.7	11.3	18.8	20.7	7.5	13.8	17.3	5.4	33.5	3.9	25.8	33.5	19.7	33.5	16.2	33.5	18.1	33.5
1	L08	2	RF	NA	Neutral	5.66912257200268	28.5827193569993	4.86450489164786	211532.447421299	3793.77769516276	1.67180174146015	3.9390488948426	0.974021721820132	17754.7716008038	1427.90729619181	1493	1881511	167892.9	1247.35	605.97	22.3	3.1	11.3	6	16.8	1.3	13.4	4.8	4.4	42	3.3	22.5	42	19.6	42	13.5	42	15.9	42
1	L08	3	RF	NA	Neutral	5.17921385742838	29.6442371752165	6.6812496187051	229828.063957362	3933.10154395989	0.570952698201199	1.75483011325783	0.688087417800942	9459.51499000666	886.197805259533	1501	1813553	173714.5	1260.46	637.49	21.7	8.7	15.4	9.4	19.4	7.5	17	7.8	5.1	24.9	5	23	24.9	17.7	24.9	15.4	24.9	18	24.9
1	L09	1	PIGN	NM_012327	sample	5.42547660311958	30.4133448873484	4.93801527009602	227242.544194107	3925.72303159403	1.31282495667244	4.40901213171577	1.09008282957636	26113.6256499133	1475.34531265935	1154	1948900	220743.5	1293.87	817.2	22.3	3	17.9	2.3	17.6	0.9	21.1	1.8	3.9	40.6	3.3	20.5	40.6	18.6	40.6	14.2	40.6	16.2	40.6
1	L09	2	PIGN	NM_012327	sample	5.31700118063754	28.6286894923259	4.70810001128844	212848.543683589	3791.42507418383	0.379574970484061	1.16174734356553	0.487786452692002	7058.25914994097	691.409589351004	1694	1835939	158533.5	1163.83	569.34	20.7	4.1	11.2	8	17.3	3.6	11.6	7.1	5.1	18.1	3.2	26	18.1	16.5	18.1	14	18.1	16.8	18.1
1	L09	3	PIGN	NM_012327	sample	5.65247338760175	31.0713838447088	5.48018689197071	235031.624295554	3961.10812066027	0.415153412648716	1.25610519724483	0.553936380533124	6164.57921102066	723.817467798743	1597	1773858	167810.3	1170.71	605.1	21.5	5.4	12.4	10.8	18.2	5.2	14.3	9.7	4.9	21.5	3.9	21.9	21.5	18.2	21.5	15	21.5	18	21.5
1	L10	1	ERCC5	NM_000123	sample	6.28654124457308	33.2641099855282	5.26707198686389	256193.861070912	4146.91062276524	0.897973950795948	2.54196816208394	0.818621850269422	12916.4638205499	1114.40781405799	1382	2126976	185167.3	1415.16	680.71	25.5	2	12.4	7.6	20.3	0.8	14.1	6.4	3.7	32.3	3.4	21.1	32.3	21.6	32.3	17	32.3	20	32.3
1	L10	2	ERCC5	NM_000123	sample	5.52932761087268	30.1216022889843	6.31662907586753	240737.962088698	4135.3700897661	1.28612303290415	3.32260371959943	0.781931216823591	15828.6595135908	1221.61133358982	1398	2107531	169513.5	1402.14	621.45	25	2.3	14.8	4.9	19.6	0.2	15.7	4.1	6.9	33.6	4.6	20	33.6	19.1	33.6	14.9	33.6	18.3	33.6
1	L10	3	ERCC5	NM_000123	sample	7.413217623498	30.6969292389853	4.4393885081177	206558.895193591	3991.97915073369	1.57409879839786	3.64352469959947	0.828897329968624	13823.7543391188	1276.9186710182	1498	1929763	148755.2	1333.92	548.03	25	3	10.3	6.5	22	0.9	12	4.8	2.6	39.3	3.2	14.1	39.3	25.9	39.3	18.1	39.3	19.7	39.3
1	L11	1	PHF6	NM_032335	sample	5.6763358778626	32.9984732824427	5.67794273253013	269322.235114504	4063.95375293684	0.587786259541985	1.49083969465649	0.569676165649448	7461.85114503817	808.62379967993	1310	2073554	155170	1332.11	560.69	22.6	2.7	9.8	17.2	17.3	1.6	10.5	14.7	5.6	23	5.1	24.4	23	18.8	23	15.4	23	17.7	23
1	L11	2	PHF6	NM_032335	sample	5.90016233766234	32.8206168831169	6.20831894661545	259099.750811688	4035.51616537301	1.04788961038961	2.53327922077922	0.908319680052038	12141.3108766234	1356.14770030217	1232	2010732	177985.3	1358.3	648.74	23.9	3.3	14.5	5.5	18.6	3.1	15.3	4.1	5.9	39	5.4	21.9	39	20.1	39	16.2	39	19.1	39
1	L11	3	PHF6	NM_032335	sample	5.25628491620112	26.3170391061453	4.47202395164979	185564.784916201	3679.77313975543	1.1731843575419	2.72555865921788	0.588447149974518	10944.7395251397	1020.82785458193	1432	1730929	158526	1184.38	595.6	20.3	2.2	11	11.6	17.6	0.7	12.5	10.2	3.4	29.8	2.7	24.5	29.8	17.8	29.8	13.9	29.8	17.7	29.8
1	L12	1	BLM	NM_000057	sample	5.64763603925067	31.0160570918822	5.40675749279336	242487.713648528	3973.61429573922	0.967885816235504	2.92060660124888	0.962022828247181	14585.267618198	1101.89617124204	1121	2025555	168218.7	1266.37	591.16	23.3	1.6	10.3	11	18.2	0.9	10.3	10.1	4.3	34.9	3.5	22.3	34.9	20.3	34.9	14.4	34.9	17.1	34.9
1	L12	2	BLM	NM_000057	sample	5.53547423450336	28.478715459298	4.74616058170392	220533.70948469	3868.3770592723	2.13666915608663	4.86333084391337	1.08060590533547	20281.646004481	1800.46662237176	1339	2010641	183150	1347.14	688.5	24.6	3.1	15.5	8.6	19.5	0.4	18.1	7.4	4.7	52.8	4.1	22.3	52.8	19.9	52.8	14.8	52.8	17.8	52.8
1	L12	3	BLM	NM_000057	sample	5.48016701461378	30.3604732080724	5.68494672877897	228042.876130828	3876.86251502321	0.698677800974252	2.02783576896312	0.838691173828796	10373.7849686848	1093.29295653008	1437	1757709	166736.4	1254.88	634.89	21.4	5.1	13	12.4	18.1	3.8	14.1	10.9	4.7	31.9	4.2	22.4	31.9	18.1	31.9	15.7	31.9	18.4	31.9
1	L13	1	ARID1A	NM_006015	sample	5.54413892908828	31.2156295224313	6.28659968041669	255038.520984081	3890.45931606556	1.1657018813314	2.95730824891462	0.811162064211801	13591.0955137482	1178.18800279726	1382	1976348	194301	1281.61	680.97	21.9	2.8	12.5	5.7	17.4	1.3	12.7	4.3	4.6	33	3.9	25.6	33	17.1	33	12.9	33	15.3	33
1	L13	2	ARID1A	NM_006015	sample	6.11111111111111	34.3373590982287	5.41204841020566	284808.911433172	4186.77095033862	1.6610305958132	4.32769726247987	0.834476546961179	20344.0491143317	1363.14791937435	1242	2136698	176541.6	1506.67	642.77	24.5	2.3	14.4	7.9	20.1	0.6	16.3	6.4	6.5	39.2	5.4	20.9	39.2	20.2	39.2	17.1	39.2	19.6	39.2
1	L13	3	ARID1A	NM_006015	sample	5.53506493506494	26.9307359307359	4.7584514408464	180171.122077922	3611.67753312689	0.816450216450216	2.93593073593074	1.04114111209222	18510.1134199134	1289.51924558507	1155	1741706	211457.7	1159.52	765.61	22.8	2.4	17.4	3.6	18.4	1.7	19.4	2.5	4.2	36.8	3.3	26.3	36.8	19.5	36.8	15	36.8	17.9	36.8
1	L14	1	EZH1	NM_001991	sample	5.72093023255814	30.2118863049096	4.86944784096684	238598.041989664	3773.05735680545	0.574289405684755	1.45413436692506	0.674782558455039	6420.24031007752	895.710118133641	1548	1873783	180424.5	1214.23	639.91	22.1	2.4	9.8	3.9	17.4	2.3	10.9	2	3.8	26.2	3.2	26.4	26.2	19.4	26.2	13.6	26.2	15.7	26.2
1	L14	2	EZH1	NM_001991	sample	4.90657439446367	28.9086505190311	5.39961532048176	241298.995155709	3904.86480741636	1.52941176470588	3.47128027681661	0.862696179253273	13667.3965397924	1265.78788646242	1445	1843770	162036.9	1186.77	593.41	19.4	3.1	11.8	5.3	14.9	2.7	13.4	4.5	5.6	39	4.4	23	39	15.3	39	13.7	39	15.8	39
1	L14	3	EZH1	NM_001991	sample	5.37551299589603	29.9637482900137	5.27830567643907	241670.944596443	3712.29863362458	0.593023255813954	1.67647058823529	0.717887548657852	8629.76196990424	804.614427908899	1462	1858110	159423.6	1232.63	586.52	23	9.9	12.3	7.8	19.4	10.5	14.2	6.4	4.4	24.3	4.5	28.2	24.3	17.3	24.3	13.7	24.3	16.6	24.3
1	L15	1	ARID2	NM_152641	sample	5.61709770114943	30.6810344827586	5.18545810912182	236531.806034483	3799.59033928808	0.459770114942529	1.20114942528736	0.568255879938182	5209.11997126437	758.599225497345	1392	1903784	178863.2	1307.11	671.14	22.5	2.7	12.3	9.7	18.3	1	15.7	8.8	5.3	22.9	3.2	24.2	22.9	18.5	22.9	14.2	22.9	15.4	22.9
1	L15	2	ARID2	NM_152641	sample	4.6934503713707	25.2059419311276	4.9250437561319	203128.700877785	3721.30118218871	1.48683322079676	3.2592842673869	0.812998401834458	14329.1647535449	1343.94359120619	1481	1704012	174283.7	1200.47	656.26	18.4	3.2	12.7	7.2	16.6	1.1	15.1	5.9	5.7	40.4	4.1	25.3	40.4	15.3	40.4	12.1	40.4	14.9	40.4
1	L15	3	ARID2	NM_152641	sample	4.73795180722892	26.1789156626506	5.29082967101078	211240.868072289	3681.55721115779	0.679518072289157	1.84036144578313	0.721007021848017	9763.1265060241	982.377866359977	1660	1669871	169946.1	1218.09	667.96	20.1	3	15	11.1	18.3	1.4	18.4	8.9	4.2	27.8	4.7	28.6	27.8	15.4	27.8	13	27.8	14.8	27.8
1	L16	1	FLT4	NM_002020	sample	5.68787878787879	30.7651515151515	5.28022521917248	237298.829545455	3947.62446133752	1.13560606060606	3.32121212121212	0.961168204124232	18662.5583333333	1255.29241362705	1320	1969597	205782.4	1358.53	761.94	22.6	2.5	15.7	3.1	20.4	1.2	18.1	2.3	5.3	36.3	3.9	25.9	36.3	19.5	36.3	15.7	36.3	17.9	36.3
1	L16	2	FLT4	NM_002020	sample	5.59009009009009	28.528314028314	5.1226376770638	202969.637065637	3751.26733052802	0.453024453024453	1.12097812097812	0.427881742139814	5100.89703989704	624.762878201892	1554	1835747	161100.6	1228.12	570.43	21.3	3.1	9.7	5.5	16.9	3.2	11.3	4.6	5.3	18.7	3.4	25.4	18.7	18.4	18.7	15.1	18.7	17.1	18.7
1	L16	3	FLT4	NM_002020	sample	5.34487021013597	27.9592088998764	5.30025507922521	204851.501236094	3740.84183626238	0.495055624227441	1.62608158220025	0.721685605090231	9279.77070457355	912.492816461949	1618	1717008	158305.2	1162.45	600.94	21.1	6.4	13	11.6	19.2	4	15.3	9.8	3.8	25.3	3.7	25.2	25.3	18.1	25.3	15	25.3	18.5	25.3
1	L17	1	RF	NA	Neutral	5.63452566096423	28.8888024883359	5.20843650930375	216348.133748056	3898.12462167587	0.937791601866252	2.44167962674961	0.832022575000483	12258.5272161742	1172.42460390104	1286	1955889	196643.2	1334.51	720.74	22.9	2.7	14.5	8.8	19.5	0.5	16.6	7.6	4.9	33.7	3.4	23.6	33.7	19.6	33.7	14.9	33.7	16.7	33.7
1	L17	2	RF	NA	Neutral	5.93921423276501	30.0859896219422	5.11677894217497	229829.743513714	3766.18730324683	1.08747220163084	3.02372127501853	0.923619787727503	15936.9384729429	1396.9548700489	1349	1983172	202997.2	1376.42	771.56	23.4	3	16.8	4	20.7	2.1	19.9	3.6	5.4	38.5	3.3	25.2	38.5	20.1	38.5	16.1	38.5	17.6	38.5
1	L17	3	RF	NA	Neutral	5.04545454545455	28.3560606060606	5.70984945830658	221643.325757576	3852.70651618213	0.618457300275482	1.81060606060606	0.759558746423191	9777.49380165289	984.157336106739	1452	1709465	161711	1280.13	599.52	20.6	11.2	12.2	14	17.8	8.1	15.4	12.2	5.9	30	4.6	24.6	30	16.8	30	14.7	30	17.8	30
1	L18	1	RF	NA	Neutral	5.40509090909091	27.4727272727273	4.84523453357901	213412.745454545	3689.4448197563	0.350545454545455	0.882181818181818	0.463096911169638	3895.47490909091	610.030440323613	1375	1989018	157550.8	1284.1	584.71	24.5	3.6	9.6	8.6	17.7	1.9	11.7	7.3	4.2	20.1	3.9	27.1	20.1	18.5	20.1	13.6	20.1	14.8	20.1
1	L18	2	RF	NA	Neutral	5.30135222150676	28.2021893110109	5.03770268918163	226693.802318094	3705.62103323598	1.42691564713458	3.53187379265937	0.741541692594662	16830.4314230522	1249.22852505825	1553	1940696	164474.3	1318.87	614.53	21.5	2	12.7	4.1	18.6	1.2	14.9	3.2	4.8	35.7	3.7	25	35.7	18	35.7	13.6	35.7	15.8	35.7
1	L18	3	RF	NA	Neutral	6.11878247958426	34.6674090571641	5.55594310276061	281628.08908686	3829.43993705602	0.634743875278396	1.83073496659243	0.930012085580014	10845.5679287305	1020.17961924141	1347	1954718	174857.9	1285.05	650.66	24.3	10.1	15.4	7.6	20.2	9.1	16.9	6.4	4.7	29.4	4.8	25.7	29.4	20.2	29.4	16.8	29.4	19.1	29.4
1	L19	1	RF	NA	Neutral	6.03004005340454	32.9299065420561	4.99457562598992	266070.794392523	3788.10672185111	0.459946595460614	1.56742323097463	0.623201622216976	8678.02803738318	756.106848546848	1498	1981616	179926.4	1372.95	663.79	23.4	2.2	12.2	8.8	20.2	1.6	13.7	6.9	3.9	22.4	3.5	27.6	22.4	20.3	22.4	14.9	22.4	17.3	22.4
1	L19	2	RF	NA	Neutral	5.16765285996055	27.1775147928994	5.03688229082142	208836.938856016	3832.96876551596	0.533859303090072	1.43786982248521	0.529744022025609	9501.99605522682	847.217006318137	1521	1864064	184273.3	1267.25	680.5	21.8	3.8	14.2	7.3	18.6	2.1	15.5	6.4	6.4	23.6	4.7	25.6	23.6	16.7	23.6	14	23.6	16.2	23.6
1	L19	3	RF	NA	Neutral	5.99789177793394	32.2895291637386	5.52220155786736	248285.21433591	3872.73762314591	0.614195361911455	1.91988756148981	0.738782391575786	12352.3127196065	1000.61644568025	1423	1910026	190618.4	1275.75	701.5	23.8	2.8	16.8	4.7	20	2.5	18.1	3.9	5.1	27	4.2	24.9	27	20	27	17.6	27	20	27
1	L20	1	RF	NA	Neutral	6.13775130305287	29.9448994787789	5.40530551340094	217552.067758749	3829.99490633198	0.5867460908414	1.67982129560685	0.785933605131187	7206.43037974684	932.485808945153	1343	1948575	178598.1	1309.85	657.34	24.2	3.1	12.5	6.8	19.1	1.3	15.1	5.6	4	29.9	3.4	24.3	29.9	20.5	29.9	15.5	29.9	17.9	29.9
1	L20	2	RF	NA	Neutral	5.89127218934911	29.5554733727811	5.55371349691666	219836.076183432	3887.26532950823	1.20192307692308	3.08505917159763	0.783097365895689	15096.8269230769	1190.93386339453	1352	1906569	184452.6	1385.98	711.83	24.4	7.9	16.3	8.5	22.3	6.4	19.6	7.3	6.1	34.3	4.1	24.3	34.3	20.9	34.3	16.9	34.3	19.2	34.3
1	L20	3	RF	NA	Neutral	5.86490807354117	30.7218225419664	5.16343605723135	221244.028776978	3740.0564564956	0.841726618705036	2.621103117506	0.973839802616781	14676.1159072742	1308.18825108969	1251	1881365	188628.5	1262.56	698.32	23.4	2.6	14.8	6.5	21.4	2.3	18	5.4	5.1	37.6	4.2	25.9	37.6	19.8	37.6	16.4	37.6	18.8	37.6
1	L21	1	RF	NA	Neutral	5.80708661417323	32.50656167979	4.92798544546544	268034.484251969	3807.65804761744	0.551837270341207	1.45734908136483	0.573406881066525	7055.59776902887	839.282585213998	1524	2043353	180908.8	1285.78	666.3	23.7	4.1	12.7	5.9	18.4	3.2	14.6	4.4	4.7	23.7	4.3	27.2	23.7	19.4	23.7	14.8	23.7	17.3	23.7
1	L21	2	RF	NA	Neutral	5.1492938802959	29.5131136516476	5.38291650446275	240837.945527909	3813.28814805714	0.93813046402152	2.66577000672495	0.890280470668837	14813.7121721587	1276.75297635359	1487	1892172	177742.4	1244.06	672.28	21.9	3.1	16.2	11.5	18.2	3.2	17.6	10.3	5.4	36.6	4.4	26.1	36.6	16.6	36.6	13.7	36.6	15.7	36.6
1	L21	3	RF	NA	Neutral	5.57178371659416	27.6538222498446	4.8012704684257	192673.062771908	3688.75553738743	0.518955873213176	1.39403356121815	0.691516873431106	7227.33934120572	913.613452514942	1609	1640288	173040	1116.5	636.26	21.6	7	13.5	7	18.6	5.4	14.6	5.7	3.9	25.3	3.4	25.1	25.3	18.6	25.3	15.7	25.3	18.4	25.3
1	L22	1	RF	NA	Neutral	6.14878048780488	34.2520325203252	5.32639887891728	274962.032520325	4070.07964695169	1.13739837398374	3.00081300813008	0.891722109425011	14480.393495935	1270.86393656618	1230	2135514	219797.7	1474.56	820.51	26.1	3.2	19.2	3.6	23.6	1.4	21.8	3.3	5.3	37.7	4.4	25.3	37.7	21.4	37.7	15.9	37.7	19	37.7
1	L22	2	RF	NA	Neutral	5.48089401586157	27.8385003604903	4.92156596299243	208518.281182408	3724.72427997477	1.88031723143475	4.70944484498919	0.868723226035284	22991.1182408075	1466.06806284399	1387	2071220	194399.6	1431.7	732.06	25.5	4.6	17.8	10.7	20.9	2.7	19.5	9.8	5	36.9	4.4	25.5	36.9	19.6	36.9	15.2	36.9	17.2	36.9
1	L22	3	RF	NA	Neutral	5.60324129651861	30.421368547419	6.04283362278831	243987.342136855	3791.34211865368	0.559423769507803	1.57022809123649	0.549638885935758	8426.67647058824	799.924326222083	1666	1955562	171008.3	1328.5	637.99	25.2	2.3	13.7	4.6	22	1.5	15.5	3.7	4.5	22.9	4.4	25.5	22.9	18.7	22.9	14.9	22.9	17.9	22.9
1	M03	1	OTNT	NA	Neutral	6.56031746031746	36.1301587301587	5.49426098727996	280041.547619048	4201.27290197539	1.71190476190476	4.66031746031746	1.24276727730813	25036.5388888889	1811.03092716591	1260	2013002	248676.4	1433.84	925.43	25.9	6	22.1	3.3	21.8	2.5	24.1	1.2	6.3	48.5	5.2	23.4	48.5	21.7	48.5	19.4	48.5	23.1	48.5
1	M03	2	OTNT	NA	Neutral	5.93613024420789	30.4564809016907	4.72547419012356	225248.29492799	3800.16566036647	0.343769567939887	0.994990607388854	0.448611433340153	5250.01565435191	616.151178683265	1597	1920118	149433.5	1210.31	532.25	23.9	6.2	9.5	3.3	17.7	6	10.4	2.7	6.1	18.1	3.8	25.2	18.1	19.9	18.1	16.5	18.1	18.9	18.1
1	M03	3	OTNT	NA	Neutral	5.66090179122915	29.6874613959234	5.01444791075933	215486.182828907	3825.47955704473	1.27547869054972	3.02347127856702	0.896046477921661	13180.1680049413	1298.98136562618	1619	1699589	151460.6	1106.09	557.5	21.7	6.5	10.7	4.1	17.2	5.4	11.7	3.2	3.8	38.9	3.6	23.2	38.9	18.6	38.9	15.2	38.9	17.8	38.9
1	M04	1	OTNT	NA	Neutral	5.99349112426036	32.0266272189349	5.22409614575832	246231.939053254	4074.22409589804	0.859763313609467	2.53195266272189	0.811817681583606	14793.3349112426	1065.52966132597	1690	1968720	175303.4	1265.88	628.1	23.4	2.9	10.5	5	17.8	2.2	11.5	3.8	4	28.7	3.6	23.3	28.7	20	28.7	14.7	28.7	17.2	28.7
1	M04	2	OTNT	NA	Neutral	6.95655806182122	40.0559732664996	6.38917080036166	327348.722639933	4383.44162175981	2.21888053467001	7.30075187969925	1.28710150795273	43889.1453634085	1774.11618166047	1197	2197356	227854	1530.28	827.65	27.5	10.8	24.1	6.7	24.5	8.4	25.1	4.9	7	47	6.8	21.7	47	23.4	47	22.3	47	26	47
1	M04	3	OTNT	NA	Neutral	6.31740976645435	27.8508492569002	3.98097620817201	199929.666666667	3590.45763200528	1.10668789808917	2.447983014862	0.552784169907656	9677.18577494692	910.163150564401	1884	1905303	137401.9	1225.96	495.49	24.5	2	8.7	6.7	18.5	0.3	9.4	5	2.5	28.2	3.2	20.2	28.2	21.9	28.2	14.4	28.2	15.4	28.2
1	M05	1	OTNT	NA	Neutral	5.7887323943662	30.5150030618494	4.94428097620621	233602.165952235	3828.40902157915	1.48928352725046	2.92529087568892	0.855388663610325	10852.7813839559	1466.97809992654	1633	1866320	151952.7	1216.88	553.63	21.2	3.9	8.6	7.7	16.9	1.4	10.5	5.8	2.9	46	3.1	26	46	19.8	46	14.1	46	15.6	46
1	M05	2	OTNT	NA	Neutral	5.95048231511254	29.9549839228296	4.76565499015931	221084.562057878	3804.64119482366	0.679742765273312	1.89646302250804	0.791500729321327	8875.55498392283	1020.67169924565	1555	1892614	162393.5	1207.67	586.9	23	5	12.3	3.6	18.3	5.5	13.4	2.3	5.6	31.4	3.8	25.5	31.4	21.5	31.4	16.5	31.4	18.8	31.4
1	M05	3	OTNT	NA	Neutral	5.63296568627451	30.0851715686275	5.16489891148091	227886.513480392	3945.34056886419	1.00735294117647	2.67401960784314	0.692857968936695	13646.6115196078	1093.45761096093	1632	1898749	179778.1	1269.2	664.9	23.8	2.5	14	4.7	19.8	0.7	15.7	3.7	3.3	29.6	3.9	24	29.6	19.5	29.6	16.1	29.6	19.6	29.6
1	M06	1	OTNT	NA	Neutral	5.31851851851852	30.8094276094276	5.41968748820102	242417.828282828	3813.05647802594	0.534680134680135	1.71245791245791	0.733906462875463	9576.84646464647	842.450025935337	1485	1932723	158305	1286.83	589.85	22	4	8.5	9.4	18.9	3.4	11.2	7.7	4.3	24.7	3.3	26.9	24.7	18	24.7	13.8	24.7	16.6	24.7
1	M06	2	OTNT	NA	Neutral	5.17779339423753	27.6458186929023	5.21147371237996	211822.515108925	3961.28153347914	0.906535488404779	2.64089950808152	0.908435239606181	12958.8728039353	1159.4178065305	1423	1928424	179490.4	1336.4	675.66	22.2	5.8	15.3	5.9	20.6	4.4	18.3	5.3	6.7	34.5	5	25.7	34.5	18.2	34.5	15.2	34.5	18.4	34.5
1	M06	3	OTNT	NA	Neutral	5.18199112238427	28.4610019023462	5.06202275528181	218070.836398224	3993.12415587403	1.23589093214965	3.15409004438808	0.828826742893209	13832.1135066582	1191.63883389491	1577	1869935	165647.4	1315.95	616.8	23	2.6	11.7	3.9	20.2	0.6	13.4	2.5	4.8	35.6	4.9	22.1	35.6	17.9	35.6	14	35.6	17.8	35.6
1	M07	1	OTNT	NA	Neutral	4.32679738562091	24.9440813362382	5.80542064231517	193311.315177923	3901.80163161649	1.7676107480029	4.73928830791576	0.959584792001524	22033.1975308642	1357.07531385567	1377	1668725	169025.3	1254.57	643.2	18	2.8	12.6	14.6	14.5	1	15	12.6	5.5	38.6	4.1	24	38.6	14.7	38.6	12.6	38.6	15.6	38.6
1	M07	2	OTNT	NA	Neutral	5.18917197452229	27.0974522292994	4.83062710926899	195849.849044586	3771.84155304925	0.728025477707006	2.03949044585987	0.633712953712954	9899.73375796178	896.406682272172	1570	1766214	151384.5	1212.31	569.17	21.3	4	11	7.5	16.8	2.8	12.4	6.2	5.3	27.1	3.7	25.8	27.1	17.4	27.1	13.3	27.1	16.1	27.1
1	M07	3	OTNT	NA	Neutral	5.50899031811895	30.7538035961272	5.00455051832114	233716.769017981	3921.91023024423	0.675656984785616	2.20746887966805	0.710140949289075	12631.5975103734	913.635020178419	1446	1911253	183912.6	1245.94	663.24	23.1	2.7	14.9	6.7	20	1.9	15.8	5.3	4.8	26	3.9	23.4	26	17.6	26	15.1	26	17.8	26
1	M08	1	OTNT	NA	Neutral	5.65568258238063	32.2750504371217	5.60711210916961	249159.372562206	4013.94172516966	1.02151983860121	2.85541358439812	1.03009677738301	13611.5958305313	1291.87951637312	1487	1967302	165163.3	1338.54	610.15	22.3	3.2	10.9	12.3	19.5	2.9	11.6	10.2	4.7	37.9	4	25.5	37.9	19.3	37.9	15.3	37.9	18.3	37.9
1	M08	2	OTNT	NA	Neutral	5.76373301831069	28.4235085646781	5.14905225762268	209191.024217366	4059.17025123329	0.554046072061429	1.42587123449498	0.498099655807866	7545.24158298878	726.283088728925	1693	2000838	142639.2	1300.59	521.37	25.5	3.4	10.1	14.8	20.7	2.7	10.9	13.3	6.1	21.9	3.7	22	21.9	18.8	21.9	15.9	21.9	18.6	21.9
1	M08	3	OTNT	NA	Neutral	5.36163522012579	25.4584905660377	4.86352611428437	176176.776100629	3754.46804521521	0.450943396226415	1.17924528301887	0.565509815132457	5403.33962264151	798.653381082875	1590	1803342	152124.6	1245.93	557.78	25.3	2.1	10.6	2.5	20.1	0.7	11.6	1.7	3.3	23.7	3.3	24.7	23.7	19.6	23.7	15.5	23.7	18.4	23.7
1	M09	1	DNM2	NM_001005362	sample	5.3863789615644	28.695886716116	5.13009349474167	220574.802427512	3780.10334124106	0.687120701281187	2.11598111935266	0.839184420557135	12711.9325691167	1037.87124326094	1483	1967665	179367	1232.88	640.6	24.2	2.8	10.3	6.7	17.9	2.7	12.6	5.3	3.7	29.3	3	26.4	29.3	19.1	29.3	14	29.3	16.9	29.3
1	M09	2	DNM2	NM_001005362	sample	5.23099203475742	31.821868211441	5.69268742136462	265584.131788559	3791.06211923942	1.16147719044171	2.95655322230268	0.890137651165488	14094.1672700941	1285.70879215339	1381	1922832	157395	1273.14	607.33	22.4	4.6	12	15.6	18.4	3.3	14	14.3	6.4	38.5	4.7	26.6	38.5	17	38.5	14.3	38.5	16.8	38.5
1	M09	3	DNM2	NM_001005362	sample	4.94319600499376	28.6279650436954	5.30635189026487	235150.993757803	3633.98359066671	0.529962546816479	1.43383270911361	0.588014874589561	7341.03558052434	864.498992323026	1602	1938674	162870.6	1219.88	608.03	24	3.9	13.2	6.9	19.9	2	15.4	6.1	5.1	23.3	3.9	27	23.3	16.5	23.3	13.9	23.3	17.4	23.3
1	M10	1	PRF1	NM_005041	sample	5.39783393501805	32.0180505415162	5.35868083583801	268412.80866426	3843.70650250943	1.28880866425993	3.64115523465704	1.04451055692614	20295.2657039711	1442.16994855209	1385	1962847	215390.9	1247.57	780.15	21.9	5.4	16.3	5.1	16.3	3.5	18.4	4	5.1	38.4	4.7	27.8	38.4	17.3	38.4	13.8	38.4	16.4	38.4
1	M10	2	PRF1	NM_005041	sample	6.17699775952203	31.9716206123973	6.27983105227284	255576.012696042	4064.57100381556	1.33383121732636	3.14339058999253	0.717097443686721	12602.2808065721	1176.70896493251	1339	2096059	185279.2	1500.99	656.85	25.2	2.8	15.1	4.7	21.5	0.2	16	3.2	6.3	34	5.5	21	34	22.6	34	18.4	34	20.8	34
1	M10	3	PRF1	NM_005041	sample	5.5739313244569	29.9096005606167	4.90371326451803	238134.309740715	3619.03287586053	1.10301331464611	2.53819201121233	0.843593293531976	10918.7231955151	1277.63221303309	1427	1994054	176908	1233.15	649.85	23.5	3.2	13.9	5.7	20.3	2.2	15.3	5.1	4	37.6	3.9	27.8	37.6	16.8	37.6	13.6	37.6	16	37.6
1	M11	1	DSN1	NM_024918	sample	5.43154362416107	25.9442953020134	5.42919130565297	182423.924161074	3829.58101731907	0.804026845637584	2.14697986577181	0.990318735624221	9763.11140939597	1182.17815982527	1490	1707097	154637.6	1187.36	586.66	20.6	3.8	10.3	14.1	16.6	2	11.9	11.8	3.9	36.1	2.9	24.4	36.1	19.4	36.1	13.6	36.1	16.4	36.1
1	M11	2	DSN1	NM_024918	sample	5.07755102040816	27.8925170068027	5.56945405125174	222579.708843537	3846.61361579332	1.06938775510204	2.50272108843537	0.807323552894176	10531.1149659864	1157.67344707491	1470	1907599	172249.4	1239.73	622.54	20.7	3.2	12.8	3.9	16.5	2	14.7	3	5.9	35.1	3.9	24.1	35.1	17.6	35.1	13.4	35.1	15.6	35.1
1	M11	3	DSN1	NM_024918	sample	5.55578231292517	26.4428571428571	4.34973344041681	190871.959183673	3571.10927539788	1.21904761904762	2.78299319727891	0.654477275058039	10516.2986394558	939.238649915165	1470	1797774	141050.6	1152.51	522.28	23.1	7.2	9.7	7.6	18.2	5.3	11	6.7	2.8	29.5	3.1	24.4	29.5	19.3	29.5	13.6	29.5	15.6	29.5
1	M12	1	CBLB	NM_170662	sample	5.1406976744186	29.3622093023256	5.36152125069471	235915.020930233	3893.77406585409	0.434883720930233	1.3046511627907	0.580667230863452	7519.76337209302	753.757791655326	1720	1878769	177872.1	1235.85	640.61	21.9	3.2	10	3.8	16.4	2.4	12.2	2.6	5.6	21.7	4.3	26.3	21.7	17.4	21.7	14	21.7	16.7	21.7
1	M12	2	CBLB	NM_170662	sample	6.37449933244326	35.2510013351135	6.17183764513981	290898.7376502	3980.65591224739	1.043391188251	2.52736982643525	0.700627310865962	11528.8524699599	1097.8433405071	1498	2194140	166886.1	1355.52	581.59	25.7	1.9	11.1	7.7	19.6	1.3	12.2	6.4	5.5	32.8	5.1	24.6	32.8	20.3	32.8	17.1	32.8	20.3	32.8
1	M12	3	CBLB	NM_170662	sample	6.28300561797753	37.1994382022472	6.31285606215697	309476.924157303	4011.72082097702	1.06039325842697	3.01615168539326	0.950471494007586	15806.3412921348	1259.72012086291	1424	2076049	189440.4	1409.46	696.15	26.3	3.9	16.9	3.6	23.3	3.7	18.3	2.4	4.5	35.4	5.7	23.9	35.4	20.9	35.4	18.1	35.4	21.2	35.4
1	M13	1	EP300	NM_001429	sample	6.69503105590062	26.4819875776398	4.31825251824246	169636.013043478	3558.48430087933	4.19503105590062	10.6577639751553	1.28388757877772	40049.2913043478	1904.12508541096	1610	1748037	132500.1	1130.43	474.98	21.4	3.4	7.2	16.4	13.6	0.5	7.8	14	2	57.4	2.2	16	57.4	25.5	57.4	14.5	57.4	14.3	57.4
1	M13	2	EP300	NM_001429	sample	4.66575716234652	23.6323328785812	5.63809603159531	162175.315825375	3645.04467892669	1.1568894952251	3.27694406548431	0.9200907379833	17837.6828103684	1273.70135394523	1466	1706714	163265.5	1135.82	591.26	21.3	4.2	12.3	8.7	14.3	2.5	12.3	7.8	7	38.1	2.4	24.6	38.1	15.9	38.1	13.8	38.1	15.2	38.1
1	M13	3	EP300	NM_001429	sample	5.04448398576512	25.6453143534994	4.86377049147396	182557.246144721	3759.08599196766	1.03914590747331	2.87425860023725	0.633387276370602	13384.8884934757	894.195302408508	1686	1711785	145660.9	1081.85	526.22	22.2	3.4	10.7	10.7	15.5	2	11	9	4.1	26.1	2.6	23.3	26.1	16.6	26.1	12.7	26.1	15.3	26.1
1	M14	1	PHOX2B	NM_003924	sample	5.2119341563786	28.4149519890261	5.17282171882089	226222.61042524	3955.15248753542	1.69821673525377	4.25720164609054	0.941357090397879	18151.670096022	1292.14831468715	1458	1870959	161773.4	1251.97	596.25	20.9	3.8	10.1	14.7	16.7	1.9	12	12	3.3	37.9	3.9	22.6	37.9	18.3	37.9	12.3	37.9	14.3	37.9
1	M14	2	PHOX2B	NM_003924	sample	5.61901595744681	29.5099734042553	4.72495221079383	238726.940159574	3858.37531232639	0.428191489361702	1.36103723404255	0.531444294259141	8230.4142287234	710.150535456466	1504	2048775	163578	1388.79	609.6	24.6	3.2	12.7	11.2	20	1.8	14.2	10.7	5.7	21.3	4.9	26.1	21.3	17.9	21.3	14.4	21.3	17.4	21.3
1	M14	3	PHOX2B	NM_003924	sample	5.40136518771331	27.9986348122867	5.3562741639001	212186.460068259	3988.49925721362	0.675767918088737	1.74539249146758	0.727059930466375	7568.34129692833	950.291142989347	1465	1873588	163332.8	1233.92	603.4	23.8	3.1	11.1	6.8	19.9	1.2	13.4	5.4	4.6	29.4	3.9	21	29.4	18.3	29.4	16.2	29.4	19.5	29.4
1	M15	1	LATS1	NM_004690	sample	5.31258644536653	27.3402489626556	5.48483143988661	203250.984094053	4019.33285429057	1.03042876901798	2.62932226832642	1.00089026434066	10591.2662517289	1283.2971701548	1446	1837504	173040	1310.67	629.97	21.8	3	11	5.4	17.5	1.7	12.6	3.8	5.5	39.4	3.5	23.9	39.4	17.8	39.4	13.5	39.4	15.8	39.4
1	M15	2	LATS1	NM_004690	sample	6.14359351988218	32.5544918998527	4.78470310422279	249075.217967599	3937.73091776976	0.542709867452135	1.48011782032401	0.756594812485829	6603.36008836524	856.334490384774	1358	2047851	154611.2	1383.75	565.21	23.4	3.2	11.3	9.9	19.9	2	13.4	8.7	5.8	27.7	5.1	24.6	27.7	20.3	27.7	14.9	27.7	17.8	27.7
1	M15	3	LATS1	NM_004690	sample	5.63482280431433	29.6640986132512	6.35920730153627	225514.49229584	3938.21470133699	0.788906009244992	2.38520801232666	1.00273096589806	12444.1463790447	1173.91549076432	1298	1935464	189130.4	1355.98	688.17	25.2	2.5	17.3	6.8	22.1	1.8	17.6	6	5.2	33.8	5.3	23.9	33.8	20.1	33.8	17	33.8	20.3	33.8
1	M16	1	CUL3	NM_003590	sample	6.1704628949302	34.5018368846436	5.29803549494546	270417.195444526	3892.11637027746	1.37252020573108	3.88537839823659	1.17024637717925	18538.9625275533	1597.76059787266	1361	2045067	214894.2	1416.72	826.68	25.8	5.1	17.7	7.1	22.1	3.5	20.6	5.8	4.6	43.9	3.2	23.6	43.9	22.5	43.9	17	43.9	18.7	43.9
1	M16	2	CUL3	NM_003590	sample	5.09090909090909	24.4094043887147	5.2209661884331	177696.297805643	3633.55730141976	0.512852664576802	1.27899686520376	0.592171290508005	5643.47084639498	838.428211097845	1595	1944844	160703.3	1318.24	612.92	26	3.3	12.3	5	19.6	1.6	15.5	4.4	5.5	25.1	3.3	25.8	25.1	18.4	25.1	14	25.1	15.8	25.1
1	M16	3	CUL3	NM_003590	sample	6.13229571984436	32.8171206225681	5.41777034353264	241342.302204929	3768.29546467877	0.508430609597925	1.55447470817121	0.812645373850063	8902.56939040208	949.206978101383	1542	1936829	194154.2	1323.83	723.82	26.8	5.2	16	5	21.2	3.1	17.6	3.8	3.8	27.2	4.3	25.4	27.2	20.9	27.2	17.9	27.2	19.3	27.2
1	M17	1	OTNT	NA	Neutral	5.24111182934712	28.333548804137	5.74802252692554	221652.99741435	3850.58446251614	1.45959922430511	3.30187459599224	0.81133302885748	14336.8810601164	1318.11642874688	1547	1854965	170393.8	1249.5	628.68	21.3	5.2	9.8	8.3	17.3	3.2	12.3	6	4.2	37.8	3.4	26.2	37.8	17.1	37.8	13.5	37.8	15.7	37.8
1	M17	2	OTNT	NA	Neutral	5.34146341463415	27.5191637630662	5.47339796719038	208283.176538908	3771.98913106349	0.211962833914053	0.547619047619048	0.401455948232952	2872.1231126597	453.410573237207	1722	1859749	140148.2	1190.38	504.18	22.3	3.1	7.8	8.9	16.3	3.1	9.2	8.4	6.4	14.5	4	25.6	14.5	17.7	14.5	14.3	14.5	17.1	14.5
1	M17	3	OTNT	NA	Neutral	5.57199211045365	29.7777777777778	5.65813393588487	230891.668639053	3665.50402870534	0.493096646942801	1.60618014464168	0.657735463240742	8677.82642998028	810.276798213034	1521	1915847	164691.8	1361.56	620.61	24.6	3.2	13.6	8.7	21.8	2.5	15.5	6.9	4.4	22.9	4.4	27.5	22.9	18.1	22.9	16.2	22.9	18.8	22.9
1	M18	1	OTNT	NA	Neutral	6.4271978021978	35.8571428571429	5.07717254941832	299142.446428571	4085.12537964536	0.648351648351648	2.18956043956044	0.724743504084201	15198.3296703297	1007.83152827975	1456	2184737	200932.2	1419.24	732.39	26.5	2.7	13.3	2.7	22	1.6	15.5	1.6	4.3	27.2	4.5	24.6	27.2	21.8	27.2	15.6	27.2	18.5	27.2
1	M18	2	OTNT	NA	Neutral	5.72562083585706	29.0466384009691	4.99178421752499	225111.02059358	3928.72399276237	0.521502119927317	1.34827377347062	0.572344214871917	6740.21865536039	761.253438859575	1651	2019543	150763.8	1354.68	557.68	24	2.7	9.6	3.2	19.4	2.4	10.6	2.2	6.2	23.2	4.5	24.6	23.2	18.3	23.2	15.6	23.2	18.5	23.2
1	M18	3	OTNT	NA	Neutral	5.35450819672131	28.3620218579235	5.60949565907034	215847.358606557	3936.32778659929	0.656420765027322	2.32308743169399	0.709912022087167	14162.6454918033	947.244416747126	1464	1936136	181738	1306.77	675.62	24.3	3.8	16.9	9.2	21.7	3.4	19.3	7.8	5	25.2	4.4	24.3	25.2	17.6	25.2	15	25.2	18.6	25.2
1	M19	1	OTNT	NA	Neutral	5.6510152284264	30.0057106598985	5.48565937486384	231205.660532995	3786.58441453409	0.863578680203046	2.40926395939086	0.686318862688021	13496.3889593909	1022.25546573488	1576	1878243	181124.3	1267.9	667.25	22.2	4.2	12.7	6.9	18.7	2.3	14	4.9	4.7	28.6	3.7	27.2	28.6	19.4	28.6	14.3	28.6	16.6	28.6
1	M19	2	OTNT	NA	Neutral	4.84574111334675	27.8450704225352	5.44789983182911	233071.965794769	3792.60516504026	0.737089201877934	2.14822266934943	0.498198667911683	11586.5895372233	744.957515839339	1491	2045786	168357.8	1308.55	616.78	23.9	2	12.9	8.7	19	1.8	14.6	7.8	5.2	20.2	3.6	25.2	20.2	15.5	20.2	12.3	20.2	15	20.2
1	M19	3	OTNT	NA	Neutral	6.15619166148102	31.9178593652769	5.29463282573014	239807.739265713	3771.2816443703	0.500933416303671	1.44181705040448	0.571696901570799	7306.05289359054	742.364278721744	1607	1928899	169063.2	1335.28	625.3	26	3.8	12.3	8.5	23.6	3.8	15.5	7.5	4.8	22.3	4.2	25.5	22.3	21.4	22.3	17.4	22.3	19.8	22.3
1	M20	1	OTNT	NA	Neutral	5.37350157728707	29.8239747634069	5.68323131913472	241588.774132492	3678.891562677	0.584227129337539	1.50157728706625	0.601928528184049	7100.29589905363	851.824356298313	1585	1886605	157619	1239.21	579.45	21.9	2.6	9.3	10.3	17.6	3.7	10.4	8.8	4.5	25.6	3.1	26.9	25.6	18	25.6	13.9	25.6	16	25.6
1	M20	2	OTNT	NA	Neutral	5.07619047619048	26.8126984126984	4.96668254811971	198470.754285714	3614.44779919333	0.90984126984127	2.28571428571429	0.748071702319113	10859.8266666667	1118.287498401	1575	1718912	162574.1	1174.64	606.73	20.4	6.1	10.5	4.6	16.5	4.9	13.7	3.9	5.8	31.7	3.5	26.7	31.7	16.1	31.7	14	31.7	16.6	31.7
1	M20	3	OTNT	NA	Neutral	5.55484988452656	27.1068129330254	4.39194584578617	200161.027136259	3577.18779943302	0.691685912240185	1.76039260969977	0.494229803688178	9314.83487297921	828.459485877857	1732	1752723	164114	1215.46	607.03	22.9	8.6	12	3.5	19.3	7	13.5	2.1	3.5	23.3	3.5	25.8	23.3	19.2	23.3	14.8	23.3	16.7	23.3
1	M21	1	OTNT	NA	Neutral	7.67800138792505	29.8313671061763	3.86909942364418	195477.755725191	3730.45868492345	2.617626648161	6.43927827897294	0.965879390618132	25888.2442748092	1571.27801318352	1441	1940685	168896	1252.16	621.15	21.4	3.4	11.4	13.6	16.3	0.6	13.1	12	1.9	45.7	1.6	13.5	45.7	29.5	45.7	15.5	45.7	15.8	45.7
1	M21	2	OTNT	NA	Neutral	5.42007672634271	26.7173913043478	6.23651668846358	207081.402173913	3867.67358960427	1.22826086956522	3.08184143222506	0.640623955540234	12692.0895140665	1001.15206021402	1564	2022321	177914.1	1399.18	643.59	24.4	3.8	12.3	5	19	3.3	12.9	4.2	6.1	27.4	4.5	22.3	27.4	19.3	27.4	14.4	27.4	16.6	27.4
1	M21	3	OTNT	NA	Neutral	5.59391534391534	28.332671957672	5.24173433723274	196420.697089947	3731.50900582835	0.561507936507937	1.42460317460317	0.572179306951132	6767.78835978836	778.356083559846	1512	1761666	175852.7	1224.72	652.36	24.9	3	13	3.6	20.8	2	15.5	2.6	4.2	23.9	3.3	22.5	23.9	20	23.9	16.3	23.9	18.5	23.9
1	M22	1	OTNT	NA	Neutral	5.23383768913343	28.4119669876204	5.47507541702055	219799.68431912	3694.73880906836	1.10591471801926	3.33493810178817	1.14406649635258	20955.2214580468	1405.68329117715	1454	1729623	206521	1209.71	761.72	19.4	4.4	15.7	2.3	15.5	3.2	18.2	1.7	4.2	37.8	3	25.4	37.8	17.7	37.8	12.9	37.8	14.3	37.8
1	M22	2	OTNT	NA	Neutral	4.95167525773196	25.3621134020619	4.9795456658422	192492.450386598	3757.65036112566	1.22615979381443	2.89110824742268	0.718159766714513	13267.6713917526	1158.13222353241	1552	1865437	168559	1229.12	615.31	21.9	5.5	12.2	6.6	17.3	4.7	13.5	5.7	5.7	32.2	3.7	26	32.2	16.7	32.2	12.6	32.2	15.1	32.2
1	M22	3	OTNT	NA	Neutral	5.6875	28.9806034482759	5.16544052632008	218827.453304598	3702.81322648625	1.67097701149425	4.04885057471264	0.812950120541232	18449.7808908046	1333.68875740462	1392	1876712	182030.3	1273.12	675.41	24.2	3.2	16.5	9.5	21.1	1.1	19.9	8.5	3.1	36.6	3.4	23.1	36.6	20.8	36.6	15.6	36.6	18.3	36.6
1	N03	1	PLK1	NA	Negative	6.24232456140351	44.7554824561403	7.95507713505547	406541.014254386	4517.25370259861	2.45504385964912	7.49342105263158	1.69097026375228	39625.0614035088	2139.25149233889	912	2115393	267674.8	1643.55	973.76	23.8	15.1	24.8	10.2	22	8.2	25.5	5.3	8.8	59	8.3	25.7	59	21.4	59	24.5	59	29.4	59
1	N03	2	PLK1	NA	Negative	5.90010626992561	43.6110520722635	7.07702821334081	393357.652497343	4459.94822178466	2.80977683315622	9.35706695005313	1.56156120588934	63050.0127523911	2367.38873700658	941	2209983	310601.3	1684.56	1194.82	25.6	17.4	35.2	7	25	10	37.7	2.7	10	57.6	9.4	25.8	57.6	21.8	57.6	26.2	57.6	29.4	57.6
1	N03	3	PLK1	NA	Negative	5.97028571428571	39.0845714285714	7.18739254624336	326185.089142857	4373.64107148808	3.04	10.3028571428571	1.72990809471334	64579.968	2399.11749959048	875	2115571	312928.4	1722.57	1168.74	27.2	12.8	36.8	4.5	26.2	4.1	40.3	0.8	7.8	58.4	9	24.3	58.4	21.6	58.4	25.6	58.4	29.9	58.4
1	N04	1	PLK1	NA	Negative	6.47629547960309	41.45203969129	6.49932751630364	347832.040793826	4304.30402860439	3.62403528114664	10.8853362734289	1.55825169243813	55327.5644983462	2301.87284109492	907	2231257	271419.8	1579.58	1022.03	28.7	13.9	25.9	8.2	24.6	3.7	26.9	4.3	7.2	60.6	5.3	24.7	60.6	24	60.6	25.2	60.6	27.9	60.6
1	N04	2	PLK1	NA	Negative	7.36934673366834	47.0201005025126	8.53776097000025	396584.183417085	4521.25699835545	8.75628140703518	27.8379396984925	2.30035818973544	131341.814070352	3288.08035292108	796	2321162	304407.2	1793.99	1123.04	29	11.4	34.5	7.2	26.3	3	39.6	4	8.2	80.9	8.3	19.7	80.9	26.9	80.9	30.2	80.9	34.5	80.9
1	N04	3	PLK1	NA	Negative	6.07829977628635	37.8042505592841	6.90884623153055	319147.220357942	4281.68713235827	5.93624161073826	17.5838926174497	1.99909148181364	86360.0838926174	2967.27226242088	894	2228628	315098.4	1805.75	1214.91	28.2	11.1	35.7	3.1	28.7	2.3	42.1	1.6	7.5	72.3	8.5	23.4	72.3	22.3	72.3	23.8	72.3	28.2	72.3
1	N05	1	PLK1	NA	Negative	5.91411042944785	41.1668711656442	7.83587446902969	354855.651533742	4346.80501221152	2.15460122699387	6.77055214723926	1.66042675839189	36138.6343558282	2118.08566323658	815	2227225	311665.1	1577.68	1178.6	26.6	12.3	31.4	4.5	22	3.7	32.5	1	8.6	55	7.2	22.1	55	20.9	55	23.7	55	27.6	55
1	N05	2	PLK1	NA	Negative	5.86839012925969	43.7332549941246	7.53891868921958	391739.990599295	4433.77885214307	3.4994124559342	11.4524089306698	1.68208882948423	70818.7743830787	2405.91990027906	851	2233611	314941.3	1708.14	1213.94	27.1	13.7	36.1	7.4	25.3	4.9	41.4	4.8	10.3	58.6	9.3	24.9	58.6	23	58.6	24.7	58.6	28.8	58.6
1	N05	3	PLK1	NA	Negative	7.13915094339623	48.6356132075472	8.76296645923854	419465.204009434	4700.08408149451	3.82311320754717	11.3054245283019	1.72354102742847	63231.1120283019	2581.79246492522	848	2275888	331810.4	1804.33	1306.42	30.1	15.7	35.1	5	28.9	4.7	40.6	1.7	8.1	64	9.8	19.9	64	25	64	27.9	64	33.4	64
1	N06	1	PLK1	NA	Negative	6.997113997114	52.6782106782107	7.80485242969258	477886.349206349	4640.95430893995	3.27994227994228	9.8989898989899	1.62741697787731	53551.2525252525	2190.72275488197	693	2494794	288617.8	1881.54	1095.43	30.4	16.7	32	8.4	29.4	7.1	32.3	2.7	9.8	59.5	10	25.3	59.5	26.6	59.5	29.3	59.5	33.2	59.5
1	N06	2	PLK1	NA	Negative	6.59447004608295	53.973886328725	8.73068309104406	525448.741935484	4929.13309688058	4.44700460829493	15.8648233486943	1.9989347091165	96539.757296467	2654.28188100349	651	2652751	336967.1	2144.94	1308.11	30.9	16.6	38.7	4.9	30.1	6	43.9	1.7	14.6	63.1	14.3	25.8	63.1	22.6	63.1	30.1	63.1	35.2	63.1
1	N06	3	PLK1	NA	Negative	5.9792531120332	43.3098201936376	7.53121373434492	376441.686030429	4520.90506134198	3.11065006915629	12.1479944674965	2.03513083270379	77404.0027662517	2360.53143458607	723	2125417	366302.6	1748.2	1370.13	28.6	12.7	44.1	5.5	26.8	3.7	46.1	1.1	8.3	57.3	10.5	23.2	57.3	20.7	57.3	27.4	57.3	31.3	57.3
1	N07	1	PLK1	NA	Negative	6.41654978962132	49.577840112202	8.20516908164607	439326.183730715	4665.99296057015	3.71388499298738	11.7910238429173	1.94379048985175	70426.6171107994	2714.31535344762	713	2444059	356325.2	1801.98	1404.08	31	16.3	38.4	6.9	30.4	5.2	41.9	2	10.5	65.9	8.1	24.7	65.9	21.7	65.9	26.8	65.9	31.8	65.9
1	N07	2	PLK1	NA	Negative	7.24592220828105	52.1367628607277	9.8021462746703	461915.355081556	4690.84823729153	2.39146800501882	7.21329987452949	1.55113598381777	39142.6047678796	2018.07511023343	797	2625195	299420.9	1931.08	1073.42	31.1	15.3	32.7	5.8	28.4	5.4	33.6	2.9	11.8	54.8	9.9	22.6	54.8	23.8	54.8	28.9	54.8	32.6	54.8
1	N07	3	PLK1	NA	Negative	6.528125	51.396875	7.31905323493675	479657.8109375	4574.42604124472	4.68125	15.4953125	1.98733739768724	90131.621875	2846.39964236063	640	2634668	390593.1	1826.12	1450.59	33.9	14.8	46.4	4.1	30.3	4.1	47.8	1.1	9.1	69.2	10.9	23.1	69.2	24.8	69.2	29.8	69.2	33.4	69.2
1	N08	1	PLK1	NA	Negative	7.03737113402062	47.5914948453608	5.76245643409092	412139.862113402	4440.2909160332	3.2770618556701	10.610824742268	1.47571591225681	50904.2757731959	2125.98314056503	776	2442862	297726.8	1708	1117.44	26.7	14.6	31.6	4.3	26	8	31.2	1.2	6.6	54.8	7	24.5	54.8	24.6	54.8	25	54.8	28.9	54.8
1	N08	2	PLK1	NA	Negative	6.78103837471783	52.4909706546275	9.07093106234426	497296.753950339	4842.38981093782	2.61625282167043	7.92663656884876	1.69025096129951	40862.4717832957	2261.77222578397	886	2803737	327247.8	2001.48	1214.35	31.2	12.9	38.8	3.8	29.9	4.7	42.7	1.1	12.6	57	10.5	19.9	57	23.9	57	27.5	57	30.6	57
1	N08	3	PLK1	NA	Negative	6.84649776453055	47.6631892697466	6.61811516207443	406012.912071535	4647.70519674598	3.55737704918033	12.3055141579732	1.86649289508894	74546.9716840537	2515.16971577854	671	2517355	330715	1819.99	1284.56	31.7	11.8	41.1	7.6	31.6	4.3	45.6	4.3	8.5	63.9	9.4	20.7	63.9	25	63.9	29.1	63.9	35.2	63.9
1	N09	1	CIC	NM_015125	sample	5.4575	26.36625	4.3017217230356	188751.831875	3548.99742193194	0.28125	0.746875	0.463240223930481	2935.335	566.493851682526	1600	1681123	149804.5	1089.79	553.01	21.5	15.4	8.2	7.5	16.4	14.6	10.5	6.1	3.5	18.2	2.6	26.8	18.2	18.1	18.2	11.9	18.2	13.6	18.2
1	N09	2	CIC	NM_015125	sample	4.92533659730722	26.9700122399021	5.31931877656543	207371.14749082	3772.47464528921	0.375764993880049	1.09669522643819	0.500262331189115	6327.09914320685	619.226724704468	1634	1811002	149927.8	1314.76	549.03	21.2	4.8	11	10.7	17.4	2.8	12	9.2	5.5	19	4.5	26.9	19	17	19	13.5	19	15.7	19
1	N09	3	CIC	NM_015125	sample	5.28130783466996	25.8611967921036	4.70270608296011	179583.459592844	3690.78242974149	0.476866132017273	1.23565700185071	0.575061145071941	4761.40160394818	706.02867137955	1621	1612504	134452.5	1092.48	498.57	21	3.9	9.8	13.9	17.2	2.3	12	11.4	3.6	23.4	3.5	25.7	23.4	17	23.4	13.6	23.4	16.4	23.4
1	N10	1	SMARCA4	NM_003072	sample	4.80792478173271	26.1195433176629	5.6291461184283	202104.672934856	3630.20207542146	0.453995970449966	1.32370718603089	0.547166912260935	7340.82538616521	742.147082348518	1489	1797463	169540.7	1207.94	627.78	22.2	3.8	9.6	6.6	16.8	3.6	11.2	5.4	4.2	22	2.8	24.8	22	16.7	22	12.1	22	14	22
1	N10	2	SMARCA4	NM_003072	sample	4.68208469055375	26.2794788273616	5.3974480887947	211739.084690554	3622.29307504267	0.676872964169381	2.21107491856678	0.747886354586166	12736.0573289902	946.339951788971	1535	1914320	163687.5	1233.54	602.32	23.4	5.5	12.4	12.3	16.9	5.4	14.1	10.4	5.4	25.7	3.5	27	25.7	16.7	25.7	13.5	25.7	15.4	25.7
1	N10	3	SMARCA4	NM_003072	sample	6.08638562543193	32.9087767795439	5.60912954039357	257145.046302695	3872.16076780699	0.574291637871458	1.85901865929509	0.669633180778804	11016.6157567381	812.41809341305	1447	2071119	181413.5	1334.89	653.78	25.2	3.6	14.1	4.6	23.2	3.2	16.4	3.5	4.2	23.8	3.8	22.4	23.8	20.6	23.8	16.3	23.8	18.2	23.8
1	N11	1	DOT1L	NM_032482	sample	5.71135265700483	30.9130434782609	5.63121472781997	253967.132850242	3899.83924597055	0.302536231884058	0.826086956521739	0.419035908234278	3873.57427536232	576.925140117308	1656	1975957	164487.6	1300.67	602.17	23.6	6.9	9.3	6.3	18.3	6.3	10.6	4.8	3.9	16.5	3.7	28.3	16.5	19.4	16.5	14.4	16.5	17.5	16.5
1	N11	2	DOT1L	NM_032482	sample	6.08137931034483	34.3675862068966	5.99663693233401	282635.724827586	4020.19890099945	0.480689655172414	1.23310344827586	0.611932031569962	5670.78551724138	858.0513412201	1450	2127119	182553.9	1378.01	650.94	23.6	3.6	12.9	3.7	19.7	3.9	14.6	2.3	6.2	26	5.9	23.2	26	19.7	26	16.9	26	19.3	26
1	N11	3	DOT1L	NM_032482	sample	5.75032765399738	29.9875491480996	5.65759150046485	224163.597640891	3920.68911328862	0.286369593709043	0.834207077326343	0.478526748480877	3891.51114023591	564.167097762844	1526	1896502	148519.4	1225.35	535.97	24.3	3.2	10	7.3	19.3	3	11.3	5.8	4.1	18.7	3.3	22.8	18.7	18.9	18.7	13.9	18.7	17.8	18.7
1	N12	1	XPC	NM_004628	sample	4.87860208461067	23.519313304721	5.19286882468285	166247.205395463	3709.02662804081	0.459227467811159	1.55303494788473	0.583816355658784	10092.8491722869	713.196840367356	1631	1709803	154248	1153.4	586.04	21.3	3.6	8.6	8.8	15.6	2.7	11	6.4	4.2	20.8	2.5	23	20.8	16.7	20.8	11.1	20.8	13	20.8
1	N12	2	XPC	NM_004628	sample	4.98938826466916	25.6392009987516	5.5557684063291	195207.877652934	3570.80793264517	0.451310861423221	1.63732833957553	0.748237353032781	11355.0237203496	803.755775035568	1602	1892017	171424.2	1301.89	630.01	25.1	3.9	11.7	5.2	18	4	13.9	4.1	5.2	21.5	3.6	28.7	21.5	17.3	21.5	14.3	21.5	16	21.5
1	N12	3	XPC	NM_004628	sample	5.16117216117216	27.6135531135531	5.10700073090106	208133.311355311	3749.35496577689	1.76648351648352	5.00641025641026	1.03271581118126	20242.5888278388	1305.78912479492	1092	1828460	193573.3	1347.63	716.99	23.4	3.5	19.1	3.9	19.4	1.4	22.3	3	4.4	40.2	4.9	23.5	40.2	20.8	40.2	15.7	40.2	17.8	40.2
1	N13	1	EXT1	NM_000127	sample	5.66012186865267	29.5876777251185	5.19782458043212	222428.550440081	3850.36024048412	0.401489505754909	1.11103588354773	0.562005687835072	5933.1990521327	697.299228692732	1477	1932918	167334.8	1395.62	609.35	21.7	3	9	6.9	18.2	0.8	10.9	5	4.5	21.7	3.5	26.3	21.7	18.1	21.7	13.9	21.7	15.9	21.7
1	N13	2	EXT1	NM_000127	sample	6.446123521682	35.0801576872536	5.18163129039934	283719.563074901	3890.49288289404	0.660972404730618	1.66294349540079	0.550008732385727	8752.04862023653	874.450754948183	1522	2163979	169845.9	1515.76	637.11	26.9	3.7	13.7	12.5	23.2	2.7	15.4	11.6	6	24.5	5.3	26.9	24.5	21.9	24.5	18.5	24.5	21.4	24.5
1	N13	3	EXT1	NM_000127	sample	6.50248138957816	30.0763027295285	4.51869362277675	209436.45471464	3725.81156103185	1.36228287841191	2.86104218362283	0.653801833512013	11643.3815136476	1134.07329704723	1612	1943256	155873.7	1259.64	557.93	23.2	1.4	9.2	5	18.9	0.4	11.2	3.6	2.3	35	2.8	20.6	35	19	35	14.6	35	16.9	35
1	N14	1	MSH6	NM_000179	sample	4.80295897780767	26.4969737726967	5.78534441184535	215115.431741762	3697.14372696257	0.432414256893073	1.26092804303968	0.717061521382301	7711.1876260928	736.7995303195	1487	1911279	156970.2	1251.13	568.34	20.6	2.8	8.7	11.8	15.7	1.5	10.4	9.8	4.7	21.8	3.8	27.4	21.8	17.4	21.8	11.3	21.8	13.9	21.8
1	N14	2	MSH6	NM_000179	sample	4.6370420624152	27.4884667571235	5.51511737090361	217755.464721845	3653.38083151418	0.586838534599729	1.90434192672999	0.618487569267759	14025.0427408412	916.238284756056	1474	1884083	177713.3	1262.77	649.93	21.6	3.1	13.4	4.6	16.7	1.4	15	3.5	6.7	24.6	4.3	26.6	24.6	15.5	24.6	13.4	24.6	15.7	24.6
1	N14	3	MSH6	NM_000179	sample	4.58575851393189	25.1479876160991	5.0868154809932	196208.53374613	3574.2981621129	0.430959752321981	1.44148606811146	0.564631493377623	7925.29287925697	690.99979288688	1615	1710646	151112.1	1141.89	556.71	21.2	3.2	10.9	9.2	16.8	2.2	12.4	7.7	4.7	19.5	3.8	28	19.5	15.5	19.5	12.4	19.5	14.1	19.5
1	N15	1	FANCC	NM_000136	sample	6.07165706973768	32.9904030710173	6.00021745414086	257396.522712732	3958.80688767425	0.433781190019194	1.14395393474088	0.612906422970571	5354.99232245681	797.203122782608	1563	2014130	171683.3	1337.4	638.6	22.1	2.4	11.6	7.9	19	1.7	12.3	6.7	5.4	25.8	3.5	23.1	25.8	19.5	25.8	15.3	25.8	18.1	25.8
1	N15	2	FANCC	NM_000136	sample	5.91946778711485	30.6540616246499	5.3574075954239	221918.504901961	3924.09141830657	0.817226890756303	2.01190476190476	0.648484672574758	9543.5	944.569882548969	1428	1927112	167087.8	1325.97	617.63	24.4	4.3	13.6	12.3	19.7	1.9	14.2	11.3	5.7	28.1	3.2	23.5	28.1	19	28.1	16.4	28.1	18.8	28.1
1	N15	3	FANCC	NM_000136	sample	5.71863117870722	32.8022813688213	5.36430543113413	268429.998098859	4117.44021937555	0.5297845373891	1.51837769328264	0.657075992047247	7793.86248415716	865.97113962701	1578	1960015	171266.4	1352.53	634.77	22.1	3.9	13.5	8.5	20.8	4.1	15	7	4.8	25.2	5.5	22.4	25.2	18.6	25.2	15.2	25.2	19.4	25.2
1	N16	1	NCOR1	NM_006311	sample	5.6496199032481	29.2356599861783	4.91026716136485	208560.425017277	3635.67669103847	0.755355908776779	2.05874222529371	0.750919590057199	9170.89011748445	957.431924897967	1447	1777228	161315.3	1154.4	591.17	20.5	3	9.6	12.6	15.6	3.7	11.5	11.7	4.2	29.7	2.3	24.7	29.7	17.8	29.7	13.5	29.7	15.5	29.7
1	N16	2	NCOR1	NM_006311	sample	5.49965870307167	31.3535836177474	5.12409269747538	253869.193174061	3704.98179133147	0.564505119453925	1.5221843003413	0.730156612443302	8598.42389078498	943.32168526197	1465	1937847	178342.4	1210.58	652.44	20.4	5.2	12.9	2.9	17.1	6.1	14.9	2	5.5	27	4.6	27.1	27	17.7	27	14.9	27	17.5	27
1	N16	3	NCOR1	NM_006311	sample	5.64760638297872	28.4747340425532	4.78319299718377	208214.174202128	3633.96198770733	0.428191489361702	1.09507978723404	0.521370361870694	4734.63364361702	669.592542077959	1504	1742520	154126	1117.72	551.4	21.1	4.5	11	10	16.9	5.4	11.8	9	4.3	21.5	3.3	24.3	21.5	16.8	21.5	14.3	21.5	16.5	21.5
1	N17	1	PLK1	NA	Negative	6.9003164556962	36.9651898734177	6.44335506993302	266666.70886076	4043.57123645617	3.49525316455696	10.7974683544304	1.89320382257339	52709.9319620253	2543.24373832636	632	2201184	357014.3	1452.25	1262.91	26.3	2.5	47.8	0.6	21.4	0.5	45.1	0.6	5.7	65.5	3.2	20.4	65.5	22.2	65.5	19	65.5	20.1	65.5
1	N17	2	PLK1	NA	Negative	6.07458563535912	46.0635359116022	12.3599361779796	450751.809392265	4232.28539160757	3.63950276243094	12.0718232044199	1.50961130311341	73535.8674033149	2415.75325526364	724	2740980	336116.2	1961.62	1185.1	26.2	3.2	45.9	3	24.6	1.8	47.5	2.5	10.1	59	9	26.5	59	18.2	59	19.9	59	22.4	59
1	N17	3	PLK1	NA	Negative	5.58605341246291	40.2818991097923	10.7884398826966	377427.678041543	4307.31978767184	3.3946587537092	11.4258160237389	1.75836595305629	64896.9065281899	2415.25273660861	674	2522038	342237.3	1901.73	1197.29	31.8	2.1	47.9	3.9	27.3	0.7	45.4	3.1	9.5	58.8	9.6	25.4	58.8	19.3	58.8	22.6	58.8	24	58.8
1	N18	1	PLK1	NA	Negative	6.30905511811024	43.2637795275591	9.80609871440339	380002.303149606	4299.91185389235	5.30905511811024	16.2795275590551	2.03663074837384	84743.8562992126	3134.26806872191	508	2411449	382614.8	1736.03	1355.4	26	1.6	52	0.4	20.9	0.6	50.6	0.2	8.3	76.2	7.1	22.2	76.2	19.5	76.2	20.1	76.2	23.6	76.2
1	N18	2	PLK1	NA	Negative	6.51798561151079	47.4676258992806	10.4187115307617	446658.113309353	4310.21500801424	6.20323741007194	21.8471223021583	2.15201504362047	123014.271582734	3008.05557514181	556	2843382	376707.6	1923.14	1292.33	31.7	1.6	55.6	0.7	25.9	1.1	51.3	0.4	8.5	68.9	8.1	25.4	68.9	21.8	68.9	21.2	68.9	25.2	68.9
1	N18	3	PLK1	NA	Negative	5.70703125	40.7395833333333	10.2090009696183	379007.4609375	4022.38967838125	2.859375	9.51953125	1.57928378353832	58063.1510416667	2143.09382546062	768	2359576	316128.1	1678.77	1088.24	26.8	3.4	42.2	7.2	23.2	2.3	41.5	6.4	8.1	52.3	8.5	26.8	52.3	18.8	52.3	19.1	52.3	22.8	52.3
1	N19	1	PLK1	NA	Negative	5.52833638025594	35.6745886654479	8.18129535521683	303195.171846435	3918.65419991623	4.26142595978062	15.3546617915905	2.01523534418382	98567.491773309	2740.0232120039	547	2254953	418361.3	1669.19	1465.34	27.4	2.9	51.4	4.2	21.6	2.6	49.4	4	6	61.8	6.2	28.2	61.8	19	61.8	18.1	61.8	21	61.8
1	N19	2	PLK1	NA	Negative	5.88715953307393	43.011673151751	10.4161876752645	388405.184824903	4003.64074961144	5.96108949416342	21.0214007782101	2.25733586135023	127112.295719844	3339.71281153461	514	2538723	426429	1804.88	1469.07	31.3	2.3	60.3	0.8	24.1	1.8	58.2	0.6	8.9	70.8	8.6	28.2	70.8	21.6	70.8	22.8	70.8	24.1	70.8
1	N19	3	PLK1	NA	Negative	6.26895306859206	40.0072202166065	9.30514753652668	342389.124548736	4016.81995108136	5.92057761732852	18.5469314079422	1.9371956086387	103482.740072202	3085.62408366743	554	2532287	337513.4	1703.06	1159.31	32.1	0.9	43.9	1.3	26	0.7	41.3	1.1	5.6	73.3	6.3	24.7	73.3	21.8	73.3	20.8	73.3	23.8	73.3
1	N20	1	PLK1	NA	Negative	5.80672268907563	42.4134453781513	8.32574374730122	384924.964705882	4106.37050759922	2.9327731092437	9.57983193277311	1.84702969851122	52847.1277310924	2422.38983760762	595	2550265	348561	1739.95	1234.69	28.1	4.4	44.7	1.7	22.9	2.2	43.9	1	8.1	60.2	6.2	25.5	60.2	18.8	60.2	18.7	60.2	21	60.2
1	N20	2	PLK1	NA	Negative	6.8578856152513	44.7504332755633	7.28579132430231	368443.512998267	4122.41769878365	5.2998266897747	17.5320623916811	2.13467092267602	105744.979202773	3169.48620035401	577	2503797	397189.1	1771.85	1415	29.8	4	54.6	0.3	27.2	1.6	53	0.3	9	70.7	8	26.2	70.7	23.4	70.7	22.9	70.7	26.2	70.7
1	N20	3	PLK1	NA	Negative	5.2104347826087	40.7860869565217	11.735686908264	382919.572173913	3857.67578015594	4.84173913043478	13.3547826086957	1.72623601610646	62096.9530434783	2642.49958782417	575	2434320	311531	1670.77	1070.11	28.3	2.8	43	3	21.4	1.4	41.4	2.3	7.7	70.8	7.5	27.8	70.8	17.6	70.8	18.3	70.8	20.5	70.8
1	N21	1	PLK1	NA	Negative	7.33766233766234	49.9285714285714	8.89682924958115	434683.217532468	4459.57270865268	2.35551948051948	6.88149350649351	1.57533426330059	38037.6038961039	2297.03209052016	616	2814914	376607.9	1740.31	1242.81	32.1	1.8	47.2	1.5	23.4	1.1	38.8	0.6	7	55.2	7	18.8	55.2	24.2	55.2	23.4	55.2	25.2	55.2
1	N21	2	PLK1	NA	Negative	6.0929203539823	43.7728613569322	8.0010606901338	410839.293510325	4146.05322067497	4.55309734513274	13.1165191740413	1.7310791771562	75152.0486725664	2943.29291466416	678	2590051	359877.7	1717.69	1260.43	25.5	5.3	50.7	1.6	21.7	5.5	47.8	1.3	8	68	8.8	23.5	68	19.5	68	19.8	68	21.2	68
1	N21	3	PLK1	NA	Negative	5.40128410914928	36.4414125200642	8.38458026420729	298784.524879615	3748.53524558406	5.86356340288925	18.6051364365971	2.17870513433631	114282.398073836	3308.65108075009	623	2114747	368501.3	1493.36	1323.46	27	5.1	50.7	2.1	20.7	3.7	48.8	1.8	6.4	76.1	5.9	28.6	76.1	17.2	76.1	17.3	76.1	19.9	76.1
1	N22	1	PLK1	NA	Negative	6.60764587525151	46.6780684104628	7.91004207811064	407880.997987928	4369.6839316262	5.61167002012072	19.0684104627767	2.33800533500779	107397.585513078	3268.53907482097	497	2584965	447353.5	1685.27	1487.38	31.2	3.4	60	0.2	22.9	0.2	56.3	0	8	75.7	6.8	21.7	75.7	22.1	75.7	21.7	75.7	25.8	75.7
1	N22	2	PLK1	NA	Negative	5.5202492211838	40.6246105919003	8.89756683042731	369425.193146417	4228.76006036369	6.66043613707165	21.6323987538941	2.1675906508514	129431.38317757	3509.58053903363	642	2468604	411395.5	1899.14	1470.29	28.3	4.8	57.2	0.8	25.5	3.4	56.9	0.3	10.6	76.5	10.1	27.4	76.5	18.8	76.5	19.6	76.5	22.4	76.5
1	N22	3	PLK1	NA	Negative	6.93989983305509	53.9465776293823	12.9931215580681	533356.095158598	4542.77552744358	5.50584307178631	18.1402337228715	2.2257399956965	112644.003338898	3306.639400867	599	2980797	420611	2142.36	1473.97	35.7	1.5	55.4	1	30.7	0.3	53.9	0.5	10	73	10.9	24	73	22.4	73	24.5	73	27.9	73
