# Supplementary material for: TRACERx analysis identifies a role for FAT1 in regulating chromosomal instability and whole-genome doubling via Hippo signalling
Source: Nat Cell Biol. 2024 Dec 30;27(1):154–68. doi: 10.1038/s41556-024-01558-w (PMC11735399; doi:10.1038/s41556-024-01558-w)
Supplement: Supplementary file 17 — Statistical source data. [file 41556_2024_1558_MOESM17_ESM.zip › extended fig1/ext fig1A source/data/rawData/HU24hr_H1792_RPApS33.txt]

screenPlateOrder	plateWell	replicateNo	Content	ContentAnno	ContentType	MEAN_ObjectSpotTotalCountCh2	MEAN_ObjectSpotTotalAreaCh2	MEAN_ObjectSpotAvgAreaCh2	MEAN_ObjectSpotTotalIntenCh2	MEAN_ObjectSpotAvgIntenCh2	MEAN_ObjectSpotTotalCountCh3	MEAN_ObjectSpotTotalAreaCh3	MEAN_ObjectSpotAvgAreaCh3	MEAN_ObjectSpotTotalIntenCh3	MEAN_ObjectSpotAvgIntenCh3	ValidObjectCount	MEAN_Circ_TotalIntenCh2	MEAN_Circ_TotalIntenCh3	MEAN_Circ_AvgIntenCh2	MEAN_Circ_AvgIntenCh3	percentHIGH_Circ_TotalIntenCh2	percentLOW_Circ_TotalIntenCh2	percentHIGH_Circ_TotalIntenCh3	percentLOW_Circ_TotalIntenCh3	percentHIGH_Circ_AvgIntenCh2	percentLOW_Circ_AvgIntenCh2	percentHIGH_Circ_AvgIntenCh3	percentLOW_Circ_AvgIntenCh3	percentHIGH_SpotAvgAreaCh2	percentHIGH_SpotAvgAreaCh3	percentHIGH_SpotAvgIntenCh2	percentHIGH_SpotAvgIntenCh3	percentHIGH_SpotCountCh2	percentHIGH_SpotCountCh3	percentHIGH_SpotTotalAreaCh2	percentHIGH_SpotTotalAreaCh3	percentHIGH_SpotTotalIntenCh2	percentHIGH_SpotTotalIntenCh3
1	C03	1	53BP1	NA	Positive	5.30584192439863	20.3230240549828	2.33142770069919	93128.4515463917	1561.95850406621	0.610996563573883	1.4020618556701	0.438841461935362	6600.57663230241	822.66451878711	1455	1404407	99509.77	981.75	335.86	13.5	4.6	5	17.7	16.2	6	5.4	16.3	12	22.8	1.4	22.8	30.2	22.8	41.3	22.8	36.2	22.8
1	C03	2	53BP1	NA	Positive	6.07120352867045	23.9483301827347	2.43381215591801	122800.36357908	1698.47145839198	0.405166981726528	0.880277252678009	0.450977997008243	4171.50157529931	685.53311581454	1587	1513669	107670.35	1071.74	376.87	17.4	4.7	6.4	14	18.8	4.9	9.1	11.3	12.1	18.8	2.5	18.8	32.8	18.8	43.1	18.8	38.4	18.8
1	C03	3	53BP1	NA	Positive	6.45201853077432	25.4990072799471	2.67198472826139	128050.479814692	1742.9193596223	0.680344142951688	1.43348775645268	0.584181301886756	7085.40039708802	907.565904715983	1511	1613033	107904.58	1117.53	366.15	18.9	4.6	8.7	12.2	20.4	6	8.8	8.7	12.7	24.8	2.5	24.8	34.1	24.8	44.1	24.8	42.6	24.8
1	C04	1	53BP1	NA	Positive	7.13725490196078	28.0429864253394	2.67879011067289	140172.739064857	1904.00648108704	0.743589743589744	1.53092006033182	0.57685011067364	7767.32805429864	1028.35981849718	1326	1669844	120656.51	1101.22	402.39	18.1	4.1	11.2	14.2	18.9	5.8	10.4	12.1	13.2	25.3	2.3	25.3	38.5	25.3	49.3	25.3	43.6	25.3
1	C04	2	53BP1	NA	Positive	6.84448951994591	29.156862745098	2.96668592196155	152265.371196755	1886.72025715316	0.557133198106829	1.10750507099391	0.439468947024728	5174.03177822853	883.750770779172	1479	1625767	121969.06	1194.03	431.5	18.6	3.2	12.2	9.7	20.6	4.1	13.9	8.2	14.5	21.6	3	21.6	37.2	21.6	46.5	21.6	43.2	21.6
1	C04	3	53BP1	NA	Positive	6.04147157190635	23.904347826087	2.54872679281616	116044.947826087	1658.86995308353	0.565217391304348	1.16454849498328	0.447122684955005	5499.81471571906	826.102467388471	1495	1496122	114750.1	1044.63	395.56	16.5	4.5	11	12.4	18.2	5.8	13.4	8.5	13.1	20.5	2.2	20.5	32.4	20.5	42.1	20.5	40.7	20.5
1	C05	1	53BP1	NA	Positive	7.38758029978587	28.9900071377587	2.57423139813378	148835.124910778	1843.5470532848	0.620271234832263	1.24910778015703	0.452183960856338	6082.15203426124	926.047120775047	1401	1668783	116809.53	1135.57	408.95	19.8	5.3	9.6	16.7	21.6	5.8	11.8	14.7	12.8	23	2.4	23	38.3	23	47	23	44	23
1	C05	2	53BP1	NA	Positive	6.35016835016835	26.8148148148148	3.58694538352486	148840.15959596	1963.16457659831	0.62020202020202	1.1959595959596	0.541754048420715	5242.38383838384	969.67760666437	1485	1628273	115536.01	1212.79	405.12	19.2	4.6	11.7	13.7	21.3	5.7	13.3	10.8	14.5	24.8	3.2	24.8	35.4	24.8	46.8	24.8	42.8	24.8
1	C05	3	53BP1	NA	Positive	7.33358098068351	31.5683506686478	2.99709369213963	168034.526002972	1920.07529917583	0.739970282317979	1.37295690936107	0.523755979244464	5877.95096582467	1053.14957969185	1346	1736112	115380.15	1201.42	396.04	21.5	5.1	12.8	13.2	22	5.1	14.7	10.8	14.1	27	3.6	27	35.1	27	45.1	27	43.5	27
1	C06	1	53BP1	NA	Positive	6.5834564254062	28.9460856720827	3.32804461601634	172018.983013294	1959.90937851262	0.672082717872969	1.25997045790251	0.487829497763028	5520.19497784343	972.727711537534	1354	1609397	126241.77	1192.19	453.88	17.1	5.7	11.2	12.9	20	6	14.6	9.9	14.3	25.2	4.2	25.2	36.1	25.2	46.3	25.2	42.2	25.2
1	C06	2	53BP1	NA	Positive	7.28487947406866	30.6661796932067	3.23283522747131	156271.519357195	1917.73005386799	0.522279035792549	1.15558802045289	0.457353418199791	5371.49963476991	839.18319022558	1369	1669892	123579.3	1147.94	421.33	19.3	5.5	12.1	12.6	20.1	5.3	14.6	9.1	15.9	21.3	3.1	21.3	35.8	21.3	47.9	21.3	43.5	21.3
1	C06	3	53BP1	NA	Positive	6.56435643564356	27.5933521923621	2.6649223547029	154092.106082037	1929.05836826677	0.728429985855728	1.32743988684583	0.438550250254271	5672.06435643564	868.641407430758	1414	2155421	113748.96	1386.19	392.79	23.2	6	11.8	15.3	24.3	6.5	14	12.2	12	22.7	4.5	22.7	33.5	22.7	42	22.7	41.6	22.7
1	C07	1	53BP1	NA	Positive	6.98624185372918	28.2534395365677	2.78951550042971	148001.291093411	1806.41452808308	0.846488052136133	1.74873280231716	0.582500882841978	8114.80738595221	1118.65683496333	1381	1665705	125741.28	1163.42	446.2	19.8	5	11.1	11.4	21.3	4.9	14.3	7.6	12.2	27.9	2.8	27.9	36.4	27.9	45.3	27.9	42	27.9
1	C07	2	53BP1	NA	Positive	8.04705882352941	32.8252100840336	3.05583144718032	173500.760504202	2031.56685328938	1.13445378151261	2.45798319327731	0.658558531310414	12126.4042016807	1292.63109477749	1190	1738004	131309.35	1193.96	471.12	20.3	6.8	19.7	16.3	22.9	6.7	21.6	12.9	16.3	30.4	2.7	30.4	38.2	30.4	50.8	30.4	46.1	30.4
1	C07	3	53BP1	NA	Positive	7.109396914446	30.5441795231417	3.16348998879092	160038.224403927	1902.4497910625	0.619915848527349	1.1437587657784	0.451648938133921	5424.23352033661	891.237611478977	1426	1673114	124278.9	1174.03	437.19	17.7	4.5	11.6	9.5	20.8	3.9	14	6.9	14.4	22.4	3	22.4	39.7	22.4	49.2	22.4	46.8	22.4
1	C08	1	53BP1	NA	Positive	6.72272354388843	25.1230516817063	2.8352045084734	120936.517637408	1769.64525433242	0.848236259228876	1.9622641509434	0.546912960500363	10855.1993437244	959.220742358833	1219	1597655	118005.25	1111.26	409.45	19.1	4.3	8.6	11.8	20.8	6.6	10.8	9.1	13	24	1.9	24	35.7	24	44.9	24	40.6	24
1	C08	2	53BP1	NA	Positive	7.19713831478537	31.2821939586645	2.8900414071479	162704.874403816	1862.57583777927	0.83147853736089	1.60969793322734	0.510469844140851	7976.89586645469	1082.99030909601	1258	1706962	124406.79	1144.06	414.15	19.8	5.7	14.1	11.3	21.1	6.4	13.8	7.2	14.4	27.3	3	27.3	34.7	27.3	44.1	27.3	39.4	27.3
1	C08	3	53BP1	NA	Positive	7.09210526315789	30.0921052631579	3.2533691969103	161212.019349845	1892.29130441793	0.644736842105263	1.22600619195046	0.477387625704189	5351.57043343653	986.126895268156	1292	1729892	125771.99	1183.42	425.16	20.9	4.4	15.4	11.1	21.5	5.4	16.3	7.1	14.8	25.2	3.7	25.2	34.7	25.2	46.3	25.2	44.3	25.2
1	C09	1	PLCG2	NM_002661	sample	6.76177090653549	31.671117357695	3.03783569850687	175006.11243851	1756.06250199388	1.03302881236824	2.33169360505973	0.649284346675422	11435.9550245959	1199.68039036322	1423	1723199	128870.71	1211.11	444.11	20.3	4.4	12.3	9.8	21.1	6	13.1	6	15.8	28.7	3.5	28.7	31.5	28.7	40.8	28.7	37.9	28.7
1	C09	2	PLCG2	NM_002661	sample	7.02318145483613	33.4460431654676	3.39351141249918	185911.594724221	1871.28572059551	1.17985611510791	2.35491606714628	0.667583982627861	10897.7817745803	1375.38576545742	1251	1789791	124881.75	1278.61	442.73	21.9	5.1	13.7	13.7	25.4	6.6	19.5	9.7	16.1	35.4	3.2	35.4	32.7	35.4	41.8	35.4	39.5	35.4
1	C09	3	PLCG2	NM_002661	sample	6.3007299270073	29.7890510948905	3.02217360054245	167410.648905109	1782.21754757958	0.71970802919708	1.52700729927007	0.586063123818598	7589.66861313869	1056.41151937322	1370	1681202	114731.29	1214.48	409.8	20.2	4.2	9.3	10.1	22.7	5.5	12.6	6.9	14.7	27.1	3.6	27.1	29.9	27.1	38.5	27.1	37.4	27.1
1	C10	1	SETD2	NM_014159	sample	7.18249534450652	35.0465549348231	3.16596991304756	209199.788640596	1883.54605479797	2.19366852886406	5.55772811918063	0.991929424702086	29075.4851024209	1746.56157390776	1074	1795900	143060.58	1229.42	502.81	20.5	5.2	18.7	10.4	21.5	6.6	21.4	7	14.8	41.4	4.3	41.4	32.9	41.4	42.7	41.4	38.9	41.4
1	C10	2	SETD2	NM_014159	sample	8.08148148148148	38.7148148148148	3.69643071488944	226523.625925926	2070.02703064411	2.10925925925926	5.71759259259259	1.10789597049487	29792.7824074074	2034.07053205824	1080	1834951	148349.4	1329.87	539.71	22.4	5.2	22.7	8.9	25.4	5.7	28	5.3	16	47.2	4.6	47.2	38	47.2	48	47.2	43.9	47.2
1	C10	3	SETD2	NM_014159	sample	7.29439252336449	32.3278816199377	3.45987701820582	174319.425233645	1962.80835466131	1.37616822429907	3.13084112149533	0.741053116178245	14796.1409657321	1440.16589868678	1284	1679695	122684.77	1217.42	434.34	19.9	4.4	16.3	11.7	22.9	5.5	19.9	7.6	16.3	35.8	3.6	35.8	34.7	35.8	45.5	35.8	43.9	35.8
1	C11	1	IKZF1	NM_001220765	sample	7.19855884707766	30.3426741393114	2.57417121102215	159740.120896717	1777.41111844753	1.53002401921537	3.0160128102482	0.731243459857065	14087.9471577262	1674.91752633248	1249	1685647	131104.32	1206.03	475.19	18.8	4.3	13.1	10.6	23.5	7.2	17.7	7.5	12.6	40.5	2.1	40.5	34.2	40.5	42.4	40.5	39.6	40.5
1	C11	2	IKZF1	NM_001220765	sample	6.69252271139064	29.7526205450734	3.28592080910384	169033.943396226	1746.91274307546	0.839273235499651	1.65828092243187	0.609814037889324	7442.38714185884	1127.75897952274	1431	1625884	110392.57	1158.84	402.34	18	5.3	8.2	13.2	20.7	5.9	11.3	8.2	13.8	29.3	3.4	29.3	31	29.3	40.5	29.3	37	29.3
1	C11	3	IKZF1	NM_001220765	sample	6.47496423462089	30.5650929899857	3.03689010873717	179781.801144492	1812.23727724525	0.699570815450644	1.32904148783977	0.502207095876624	5677.54148783977	967.090473354724	1398	1731115	111716.45	1256.08	403.37	21.2	6.2	9.9	13.6	24.2	6.6	14.6	11.7	14.7	25.5	3.6	25.5	31.2	25.5	40.1	25.5	39.1	25.5
1	C12	1	COL2A1	NM_033150	sample	6.73099850968703	29.7786885245902	2.46927438580613	153067.859165425	1618.72847243593	1.30849478390462	2.62667660208644	0.592621894938455	12318.2183308495	1263.88743414787	1342	1644750	126948.96	1127.59	430.9	19.2	4.8	13	12.8	21.4	6.6	14	9.2	11.8	30.5	2.6	30.5	30.5	30.5	37.1	30.5	34.8	30.5
1	C12	2	COL2A1	NM_033150	sample	7.20998531571219	31.5822320117474	2.91529895186201	178535.922907489	1933.32341285336	1.15859030837004	2.47209985315712	0.604499155013844	11950.1666666667	1290.56355991143	1362	1750801	112189.71	1228.7	398.69	19.9	5.5	11.2	17.8	23.1	6.1	13.1	14.7	14.2	31.5	3.5	31.5	34.6	31.5	43.6	31.5	40	31.5
1	C12	3	COL2A1	NM_033150	sample	6.37796976241901	27.6429085673146	2.78681908031233	149253.493160547	1675.5857628834	1.07991360691145	2.25629949604032	0.615615204996055	10433.784737221	1179.4475966142	1389	1553256	114249.28	1089.91	402.23	18.4	4.1	10.6	11.1	18.3	6.4	12.3	8.1	12.6	29.8	2.8	29.8	29.9	29.8	38.5	29.8	37.2	29.8
1	C13	1	SMAD4	NM_005359	sample	6.7706065318818	27.4821150855365	2.57576899200048	142728.272161742	1734.38287545724	0.629082426127527	1.33825816485226	0.499030657081156	5969.19828926905	886.967171817061	1286	1634390	122478.65	1133.52	422.3	19.1	4	8.9	9.6	20.1	5.1	11.3	6.8	12	23.3	2.8	23.3	32.8	23.3	41.3	23.3	37.3	23.3
1	C13	2	SMAD4	NM_005359	sample	6.51760797342193	25.2312292358804	2.33027394939155	124326.956146179	1629.08272775702	0.47641196013289	0.972093023255814	0.470369771587282	5105.07176079734	817.040683191353	1505	1541066	111752.84	1053.07	377.86	17.4	5.8	8.7	10.8	18.2	4.7	9.2	7.8	10.6	21.5	2.1	21.5	30.7	21.5	39	21.5	35.3	21.5
1	C13	3	SMAD4	NM_005359	sample	6.57579877634262	25.7586675730795	2.50174668464715	130818.893949694	1655.86844494766	0.485384092454113	1.02039428959891	0.435365905904655	4634.68660774983	765.616609157443	1471	1549298	104436.3	1072.29	360.99	17.9	6.5	8.3	14.4	18.8	7.4	8.2	10.8	12.5	20.8	2.7	20.8	31.7	20.8	40.4	20.8	38.8	20.8
1	C14	1	FANCF	NM_022725	sample	6.66394001363327	29.0702113156101	2.73823228837146	141990.344239945	1668.42051503733	0.642808452624404	1.24744376278119	0.402030585257633	5368.34832992502	809.886971486751	1467	1615640	114714.68	1099.08	388.83	18.5	4.6	6.7	13.2	20.7	5.6	7.4	9.5	15.4	21.7	2.2	21.7	31.9	21.7	41.2	21.7	38.2	21.7
1	C14	2	FANCF	NM_022725	sample	6.08971840209561	24.1486574983628	2.51811061679508	123260.527832351	1685.89653199539	0.528487229862475	1.07334643091028	0.399414301019883	4646.82580222659	739.018615995531	1527	1564497	110191.39	1079.63	386.02	19.4	5.6	8.9	16	20	6.4	10.3	11.8	12.3	19.3	2.6	19.3	31.6	19.3	40.5	19.3	36.3	19.3
1	C14	3	FANCF	NM_022725	sample	7.42787114845938	33.4299719887955	3.05073283651242	187950.37184874	1899.20348524629	0.65266106442577	1.18207282913165	0.540876683755453	5194.52380952381	1060.59340319995	1428	1841874	110656.4	1239.25	370.65	22	4.4	9.8	11.2	23.4	4.4	10.5	9.2	13.1	27.7	4.3	27.7	35.2	27.7	43.2	27.7	42	27.7
1	C15	1	Sep-12	NM_144605	sample	6.6140625	25.4515625	2.46686552452016	130920.17109375	1685.05417841297	1.27421875	2.7046875	0.764792906251582	12667.03671875	1520.0654171604	1280	1405534	123143.91	1004.16	444.81	14.1	4.8	10.6	10.8	15.9	9.5	14.6	7	12.8	38.4	2	38.4	32	38.4	43.3	38.4	38.4	38.4
1	C15	2	Sep-12	NM_144605	sample	6.92011212333567	27.4674141555711	3.03827986464709	136371.630693763	1720.60905381919	0.655921513665031	1.20882971268395	0.563270662219506	4683.92922214436	1015.87885385968	1427	1494856	110084.48	1047.79	384.71	18.1	6.7	7.9	13.9	19.9	13.4	10.2	10.2	14.2	28.5	2.5	28.5	30.2	28.5	41.9	28.5	37.6	28.5
1	C15	3	Sep-12	NM_144605	sample	7.3461237274863	28.9890368050117	2.86544898562374	136810.723570869	1692.71603634335	0.944400939702428	1.82145653876273	0.65421324308194	7540.45888801879	1251.62068465246	1277	1486128	109983.36	1066.07	382.38	17.9	4.5	9	13.2	20	9.2	11	11.1	14.3	33.5	1.8	33.5	31.4	33.5	41.7	33.5	40.3	33.5
1	C16	1	GNPTAB	NM_024312	sample	5.62585499316006	24.7222982216142	2.67139732346811	132776.071819425	1632.45519297041	0.571135430916553	1.25239398084815	0.536114881976715	6274.15458276334	860.462857691559	1462	1596711	114755.62	1074.14	385.28	18.3	4.4	7.9	12.4	18.9	7.9	9.6	9.2	13.1	23.1	2.6	23.1	27.9	23.1	37.8	23.1	35.2	23.1
1	C16	2	GNPTAB	NM_024312	sample	5.95982468955442	23.2863403944485	2.64196861012041	120243.285609934	1608.99991968903	0.77136596055515	1.44704163623083	0.513524339875692	6788.28122717312	1072.03755742855	1369	1515076	105140.37	1047.63	359.93	15.9	5.1	6.2	18	17.8	6.6	7.5	14.8	11.4	28.2	2.3	28.2	29.8	28.2	38.9	28.2	34.8	28.2
1	C16	3	GNPTAB	NM_024312	sample	5.98115746971736	22.8687752355316	2.42344731603426	111306.838492598	1545.4150488556	0.858681022880215	1.74831763122476	0.572286663538346	7687.20928667564	1033.25260770412	1486	1438955	100858.82	1004.23	350.65	15.3	4.5	6	14.7	16.8	7.7	8	12.9	11.9	27.6	2.2	27.6	29.7	27.6	38.6	27.6	36.7	27.6
1	C17	1	53BP1	NA	Positive	6.47590361445783	25.4323962516734	2.70252769232468	124023.906291834	1718.20460799133	0.36144578313253	0.710843373493976	0.339145396192936	3000.00602409639	589.401042424965	1494	1473201	95908.22	1045.01	334.27	15.6	5	3	20	18.4	5.6	4.7	19.8	13.1	16.6	2.5	16.6	35.1	16.6	45.1	16.6	40	16.6
1	C17	2	53BP1	NA	Positive	6.39924812030075	25.1413533834586	2.64486500508667	115616.04962406	1723.23713436218	0.322556390977444	0.740601503759398	0.316997488726812	3381.89323308271	525.716035976555	1330	1545563	102102.08	1057.02	346.11	17.9	4.7	4.4	13.2	18.5	6.3	5.1	10.2	13.4	15.4	1.9	15.4	35	15.4	44.9	15.4	40.3	15.4
1	C17	3	53BP1	NA	Positive	5.65177304964539	22.9014184397163	2.50251600482607	118411.026950355	1618.95093388745	0.674468085106383	1.37234042553191	0.523911168773991	6339.44042553192	886.969290222484	1410	1413543	100998.39	993.62	368.58	15.2	5.1	6.4	17.2	16	6.9	7.3	15.1	11.5	24.2	2.3	24.2	30.6	24.2	40.4	24.2	37.4	24.2
1	C18	1	53BP1	NA	Positive	7.96318114874816	30.4963181148748	3.02524815301969	148596.490427099	1928.88672823978	0.8379970544919	1.5780559646539	0.528484308197121	6882.60235640648	1104.3930112658	1358	1565975	117905.89	1080.92	408.2	18.3	4.6	10.2	14.4	20.1	5	12.2	11.9	13.5	28.1	2.8	28.1	42	28.1	51.9	28.1	46.7	28.1
1	C18	2	53BP1	NA	Positive	7.8286350148368	32.0548961424332	3.53051510333855	157575.637982196	1935.32369032866	0.678041543026706	1.3286350148368	0.535838728531607	5372.1528189911	992.901466555419	1348	1659597	119601.92	1145.47	412.49	20.3	7.6	11.9	14.1	21.7	7.4	13.1	9.1	16	26.3	3.2	26.3	37.5	26.3	49.7	26.3	44.8	26.3
1	C18	3	53BP1	NA	Positive	7.33966244725738	28.3635724331927	3.03579904365128	143740.658227848	1878.97546212446	0.755977496483826	1.43881856540084	0.53464995475322	6390.60407876231	1040.39877066012	1422	1560205	117229.84	1098.69	409.01	18.6	4.7	10.6	10.3	19.5	3.7	12.9	6.8	13.7	26.7	2.3	26.7	38.6	26.7	48.9	26.7	46.9	26.7
1	C19	1	53BP1	NA	Positive	6.80684754521964	27.6731266149871	3.24221173509993	142615.895994832	1865.46801755164	0.502583979328165	1.04974160206718	0.392081939657059	4698.72803617571	716.209429763052	1548	1538083	102673.92	1112.87	362.85	16.9	5.7	5	20.8	20	5.1	6.9	18.6	14.8	19.4	2.8	19.4	34.8	19.4	47	19.4	41.3	19.4
1	C19	2	53BP1	NA	Positive	6.12870662460568	25.6435331230284	2.95015844057452	137069.213880126	1780.95602261758	0.353943217665615	0.752681388012618	0.393120150091759	3693.47003154574	624.534002322576	1585	1490671	102062.98	1090.76	358.83	16.3	5.9	5.6	13.4	18.4	6.9	6.6	11	14.3	17	2.6	17	33.5	17	45.6	17	41.1	17
1	C19	3	53BP1	NA	Positive	7.53341985723556	27.1142115509409	2.49724487693623	130230.60155743	1762.12451409245	0.356911096690461	0.63270603504218	0.300291503146792	2415.93835171966	586.137249000374	1541	1583590	97407.43	1027.36	334.85	18.1	5.7	5.3	16.2	18	7.3	5.9	16	11.6	16.7	2.1	16.7	39.2	16.7	48.5	16.7	45.3	16.7
1	C20	1	53BP1	NA	Positive	7.87152777777778	30.2444444444444	3.26265154388874	143711.433333333	1958.07112192946	0.545833333333333	1.04375	0.462873526936027	4328.79861111111	854.462600048413	1440	1561699	112791.44	1108.13	392.37	16.9	4.8	8.1	14.4	19.7	6.5	9.7	11.7	14.7	22.6	2.5	22.6	41.3	22.6	53.3	22.6	46.9	22.6
1	C20	2	53BP1	NA	Positive	7.50309704060564	32.0461114934618	3.15787639347325	167675.185134205	1930.06383924604	0.57604955264969	1.07914659325533	0.458417486772614	4417.35650378527	899.696083738259	1453	1650167	115723.65	1164.02	402.24	19.1	5.5	9.2	12.9	21.1	5.8	10.8	7.4	16.8	24.1	3.2	24.1	36.6	24.1	48.5	24.1	43.2	24.1
1	C20	3	53BP1	NA	Positive	5.7433728144388	23.5081782289904	2.49346667338093	123643.438240271	1650.40775813703	0.272983643542019	0.578116187253243	0.349153304863965	2412.22447828539	544.528990983608	1773	1469213	94850.3	1028.39	329.83	16.5	5.1	5.4	17.2	17.9	5.4	6.3	15.2	11.5	15.4	2.4	15.4	30.9	15.4	40.8	15.4	38.5	15.4
1	C21	1	53BP1	NA	Positive	7.47955647955648	32.5322245322245	3.11413665529424	172377.052668053	1884.40298433611	0.563409563409563	1.22661122661123	0.550075228921383	5474.68537768538	878.701167738709	1443	1624789	108645.38	1142.97	381.1	18.6	6	6	14.8	21	8.1	7.9	11.4	15.5	23.7	3	23.7	36.9	23.7	48.2	23.7	43	23.7
1	C21	2	53BP1	NA	Positive	6.36208031599737	24.3601053324556	3.08354022817459	127230.219223173	1844.35924808819	0.54312047399605	1.1026991441738	0.422112918900279	4803.37788018433	736.994938131324	1519	1532690	100310.45	1106.45	367.61	18.2	8	5.9	16.1	18.2	8	7	15.3	13.6	20	3.3	20	36.1	20	47.7	20	43.3	20
1	C21	3	53BP1	NA	Positive	6.45619727449708	27.3452303698897	3.41931396369079	145792.384166126	1905.85375437705	0.434133679428942	0.835171966255678	0.384173242576877	3615.99286177807	710.367226496603	1541	1587378	106106.68	1150.75	386.44	18.1	6.2	7.1	14.5	20.9	4.5	10.4	11	14	18.9	3.2	18.9	34.9	18.9	45.9	18.9	43.9	18.9
1	C22	1	53BP1	NA	Positive	8.07070707070707	34.3263888888889	3.21417986803298	176584.194444444	1970.35145530518	0.617424242424242	1.14709595959596	0.460338039074452	4682.15972222222	897.235816966555	1584	1729738	110926.24	1195.15	388.84	20.2	5.4	7.9	14.4	23.1	6.9	9.7	11.9	15.1	23.7	2.7	23.7	41.7	23.7	52.2	23.7	47.3	23.7
1	C22	2	53BP1	NA	Positive	7.38269680436477	33.3460639127046	3.46994464060102	184090.823070928	1971.34696296122	1.34528448947779	2.84255650818394	0.662826692526381	13311.3343725643	1314.47152107918	1283	1640413	117790.91	1184.13	415.76	19.7	6.5	11.6	14.7	20.7	7.6	14.4	11.7	16.8	32.3	3.2	32.3	37.3	32.3	48.9	32.3	44.7	32.3
1	C22	3	53BP1	NA	Positive	7.35728411338167	30.6750164798945	2.72400785422925	159573.618325643	1898.22510086078	0.985497692814766	1.93803559657218	0.529948935529218	9115.75016479894	1100.80126180773	1517	1654410	102422.31	1142.83	357.16	18.7	5.9	8.9	18.3	21.1	5.9	10.9	16.6	13.4	27.2	3.1	27.2	39.4	27.2	48.7	27.2	46.3	27.2
1	D03	1	RAD51	NA	Positive	5.52011095700416	21.2829403606103	2.20397650283728	105180.16851595	1481.93773736722	0.409847434119279	0.89251040221914	0.391931460048658	3518.04854368932	631.839363978918	1442	1424940	116240.42	965.31	400.36	15.6	7.7	8.5	14	15.5	10.5	9.4	7.4	12.1	17.8	2.1	17.8	25.2	17.8	37	17.8	32.8	17.8
1	D03	2	RAD51	NA	Positive	5.51844262295082	21.5881147540984	3.28463183308555	107315.229508197	1637.23629205792	0.670081967213115	1.48565573770492	0.62683287416894	6582.24180327869	1043.01383219346	1464	1311629	113206.8	986.06	400.78	15.1	7.3	10.2	16.1	17.2	11.5	13.4	11.3	15.7	28.1	2.4	28.1	27.7	28.1	41.1	28.1	37.1	28.1
1	D03	3	RAD51	NA	Positive	5.31888964116452	23.3500338524035	3.63200700615538	131243.551794177	1714.97183320923	0.647257955314827	1.48408937034529	0.544101100004467	7107.70209884902	863.977550375666	1477	1431764	118860.17	1094.81	414.64	17.1	8.3	12.3	15.6	19.4	8.3	13.6	10.2	16.6	22.3	3.5	22.3	27.5	22.3	41.4	22.3	39.9	22.3
1	D04	1	RAD51	NA	Positive	5.5590020229265	24.63991908294	3.1825284372876	132852.835468645	1544.38400480961	0.612946729602158	1.291975724882	0.57482233393615	5320.09170600135	942.73418310552	1483	1388548	120373.48	999.63	419.89	14.2	7.1	10.3	12.8	17.4	11.4	10.9	6.5	15.4	26.3	2.3	26.3	25.8	26.3	37.9	26.3	34.3	26.3
1	D04	2	RAD51	NA	Positive	4.9039780521262	23.3936899862826	3.29993530181151	140545.385459534	1645.20615871044	0.462277091906722	0.998628257887517	0.488041756483115	4283.00205761317	838.461112420704	1458	1434566	125351.01	1032.68	433.99	15	6.4	13.8	12.8	17.5	10.2	15.6	7.1	15.2	22.4	3.1	22.4	25.1	22.4	38.8	22.4	34.8	22.4
1	D04	3	RAD51	NA	Positive	5.05722070844687	20.0722070844687	2.5743025119209	95757.4564032698	1416.25409116848	0.841961852861035	1.77861035422343	0.623535752512963	7606.12534059945	1068.59191302145	1468	1348388	112620.38	933.81	381.81	15.1	6.6	11.4	13.1	15.4	10.8	10.8	7.2	14	29.1	1.9	29.1	24.7	29.1	36.3	29.1	34.2	29.1
1	D05	1	RAD51	NA	Positive	3.925	15.1257352941176	2.36583443122465	76419.9507352941	1216.83431769696	0.433088235294118	0.908823529411765	0.436379843604108	4041.41838235294	761.011117754129	1360	1079315	107087.07	776.12	376.06	10	14.9	9.4	24	11.3	23.8	9.3	20.9	10.9	19.6	1.5	19.6	18.8	19.6	30.4	19.6	26.8	19.6
1	D05	2	RAD51	NA	Positive	4.19384413883432	17.6208251473477	2.65385615818777	96929.0969220694	1331.36653404536	0.275703994760969	0.660772757039948	0.336836655304239	3014.72495088409	521.829229755491	1527	1179910	105951.79	828.23	356.94	11.7	18.7	8.4	17.9	13.2	22.5	7.7	15	12.6	14.7	2.1	14.7	20.4	14.7	31.6	14.7	28.3	14.7
1	D05	3	RAD51	NA	Positive	4.96587030716724	20.6511945392491	3.16021529754391	108073.070989761	1582.73500808985	0.387713310580205	0.779522184300341	0.417236529113662	3109.44641638225	680.783187438786	1465	1398323	114703.25	1021.29	404.33	13.6	8.8	11.7	15.6	17	9.4	12.5	7.6	14.5	19	3	19	24.6	19	36.8	19	34.9	19
1	D06	1	RAD51	NA	Positive	4.90544217687075	17.4013605442177	2.27784022727024	77548.5326530612	1340.162352756	0.218367346938776	0.495238095238095	0.329744529846571	1878.41768707483	434.268291986421	1470	1282982	107944.73	888.19	368.62	14.3	8.5	5.6	15.5	15.9	16	5.3	12.6	10.7	12.9	1.2	12.9	24	12.9	33.5	12.9	30.1	12.9
1	D06	2	RAD51	NA	Positive	4.66775244299674	18.7452768729642	2.80149423357359	92535.345276873	1457.03104964089	0.339413680781759	0.778501628664495	0.389810376919497	3380.8657980456	601.463146219992	1535	1261053	103339.77	912.82	358.75	13	9.1	7	18.2	14.7	11	7.9	12.6	14.3	17	1.7	17	23.8	17	36.2	17	31.9	17
1	D06	3	RAD51	NA	Positive	4.76286764705882	19.8125	3.05291492915862	102395.511642157	1526.79170076325	0.397058823529412	0.889705882352941	0.383337822308411	3635.86887254902	585.082750509158	1632	1269555	109543.58	950.33	378.64	13.1	8.8	9.7	16	16.4	13.4	10.4	9.1	15	16.2	2.5	16.2	24.1	16.2	37.7	16.2	35.8	16.2
1	D07	1	RAD51	NA	Positive	4.9108049311095	19.4706308919507	2.44458270959585	95911.3611312545	1402.22162532329	0.61276287164612	1.3437273386512	0.515841873057246	6509.04205946338	835.417990318084	1379	1235090	120428.17	902.22	421.68	13.1	8.7	10.4	15.6	15.5	13.3	13.2	9.7	12.8	22.5	2	22.5	22.8	22.5	33.9	22.5	30.2	22.5
1	D07	2	RAD51	NA	Positive	5.01443001443001	23.1904761904762	3.28232583129995	127541.235209235	1564.89110255933	0.559163059163059	1.1969696969697	0.523850662854674	5218.36868686869	917.430495980165	1386	1351768	111114.71	1038.73	395.36	14.4	9.2	11.5	17.6	18.1	10	12.6	11.9	16.2	24.2	2.5	24.2	23.4	24.2	36.4	24.2	33.2	24.2
1	D07	3	RAD51	NA	Positive	5.09274447949527	22.3697160883281	2.89960280666896	119238.30977918	1551.16958653624	0.487697160883281	1.09211356466877	0.492176491577122	4592.50220820189	723.293183115792	1585	1347109	108648.45	977.44	385.82	13.8	8.8	9.3	15.8	16.7	9.7	11.7	9	15.1	19.9	2.6	19.9	24.9	19.9	37.7	19.9	35.8	19.9
1	D08	1	RAD51	NA	Positive	5.62010744435917	25.9907904834996	3.45776628762862	152074.031465848	1779.6039372862	0.807367613200307	1.7567152724482	0.620256121042767	8297.10744435917	1178.41637513863	1303	1419667	128996.54	1102.25	451.97	15.6	7.8	13.9	15.8	19.8	10.2	15.1	11.3	16.4	30.1	3.1	30.1	27.6	30.1	40.9	30.1	37.1	30.1
1	D08	2	RAD51	NA	Positive	5.71632216678546	21.7205987170349	2.51263657130997	101003.621525303	1511.4073167919	0.671418389166073	1.69137562366358	0.691715685518252	8415.82038488952	905.704099727422	1403	1295037	117121.84	910.17	405.02	14.4	10	11.5	13.9	15	11.4	12.3	6.9	14.4	24.5	1.6	24.5	27.2	24.5	40.1	24.5	35.5	24.5
1	D08	3	RAD51	NA	Positive	6.00586940572267	25.2164343360235	3.34732768318323	139945.053558327	1747.28921846861	0.699192956713133	1.54805575935437	0.659635127562709	7972.88187820983	936.722213928182	1363	1478682	114677.67	1103.31	421.53	17.6	8.7	12	17.2	19.8	7.6	14.7	12.5	15.8	23.9	2.9	23.9	29.8	23.9	42.9	23.9	40.9	23.9
1	D09	1	SMC3	NM_005445	sample	5.79448456992777	21.8804990151018	2.68506355002925	109171.014445174	1675.04229862812	0.488509520682863	1.05515430072226	0.440759804687907	4647.40971766251	786.048424156516	1523	1408719	118046.15	1019.81	401.85	14.1	3.9	9.3	11.6	16.7	3.9	10.8	9.9	11.9	21.1	2.3	21.1	32.6	21.1	42.3	21.1	37.9	21.1
1	D09	2	SMC3	NM_005445	sample	5.53280987100393	21.2983735277622	2.71506139224475	107076.561413348	1645.44095235225	0.229388670779585	0.560291643297813	0.23142662316807	3222.49018508132	389.752748446334	1783	1453187	95771.74	1018.52	330.1	15.9	5.3	6.5	20.2	17	5.1	7.8	21.1	11	10.2	2.4	10.2	31.3	10.2	41.6	10.2	38.4	10.2
1	D09	3	SMC3	NM_005445	sample	6.27900912646675	24.9784876140808	2.74786666465079	126179.612125163	1763.82408824262	0.563233376792699	1.19230769230769	0.414413723393035	5113.86701434159	740.077706171792	1534	1488929	109260.06	1085.7	392.2	16.5	5.1	9.7	12.1	19	4.2	12.3	8.7	12.9	19.9	2.5	19.9	32.9	19.9	43.2	19.9	41.6	19.9
1	D10	1	CHD8	NM_020920	sample	5.88807339449541	22.8434250764526	2.21549921531817	117668.603669725	1606.83574770444	0.310091743119266	0.625688073394495	0.311879977820345	2790.99143730887	566.339690098945	1635	1484333	108729.89	1010.61	375.21	14.5	3.7	6.2	13	16.3	5.1	7.8	12.7	10.6	15.5	1.9	15.5	29.4	15.5	38.2	15.5	33.8	15.5
1	D10	2	CHD8	NM_020920	sample	6.29791395045632	23.0286831812256	2.35425136645778	105284.341590613	1619.4058728997	0.300521512385919	0.70599739243807	0.367541027710519	3185.62711864407	570.021009778325	1534	1496263	108722.55	1037.28	374.34	17.6	5.5	8.7	14.9	19	5.3	10.2	11.4	11.9	15.2	2	15.2	31.2	15.2	40.7	15.2	36.9	15.2
1	D10	3	CHD8	NM_020920	sample	6.98691460055096	27.6935261707989	2.77425218408553	140998.311294766	1856.59583157833	0.595730027548209	1.22314049586777	0.485842146809031	5555.15358126722	913.717350314032	1452	1569079	110980.41	1097.12	380.49	17.7	4.1	9.9	13.4	18	6.1	12.1	12.6	11.8	23.7	2.8	23.7	36.5	23.7	46	23.7	44	23.7
1	D11	1	COL5A2	NM_000393	sample	6.8626907073509	26.7836338418863	2.63249305703278	127904.970873786	1662.47974631748	0.540915395284327	1.11165048543689	0.455686628137575	4996.93481276006	828.042115612807	1442	1556859	107722.5	1045.47	367.53	17.8	5.7	7	15	18.5	7.9	8	11	13.5	21.8	1.8	21.8	31.4	21.8	41.9	21.8	37.8	21.8
1	D11	2	COL5A2	NM_000393	sample	5.25064935064935	21.9279220779221	2.39262216452258	121718.84025974	1530.57570042374	0.353246753246753	0.695454545454545	0.304180745300875	3317.96233766234	523.915509549241	1540	1496340	101689.43	997.83	340.91	15.6	5.5	6.2	16.5	14.5	5.9	7.5	17.2	10.8	13.7	2.4	13.7	26.5	13.7	35.8	13.7	31.7	13.7
1	D11	3	COL5A2	NM_000393	sample	5.7344398340249	20.365836791148	2.51602565905879	94251.1970954357	1546.83554766371	0.307745504840941	0.668741355463347	0.346589112823553	3656.86376210235	509.123098040733	1446	1497332	98521.78	986.77	330.46	17.3	6.2	6.4	17	17.5	6.2	6.6	14	11.4	14.2	2.3	14.2	27.1	14.2	38.1	14.2	36.8	14.2
1	D12	1	BRCA2	NM_000059	sample	5.79304029304029	23.3064713064713	2.64667577386528	114768.056166056	1565.55130640075	0.27045177045177	0.666056166056166	0.351639052509016	3272.16788766789	519.183003642079	1638	1421518	107664.48	1045.97	380.63	16.1	6.7	5.7	14.2	18.1	6.3	6.8	10.3	13.2	14.1	1.9	14.1	29.1	14.1	39	14.1	35.8	14.1
1	D12	2	BRCA2	NM_000059	sample	5.97493573264781	25.6188946015424	2.82777731771778	131006.320694087	1675.95103046794	0.267994858611825	0.530205655526992	0.319409250418248	1983.54434447301	552.494178110766	1556	1569060	106425.91	1091.43	360.42	17	4.9	7.8	14.1	19.1	6.1	7.8	11.2	14.1	15.9	2.6	15.9	31.2	15.9	41.6	15.9	37.4	15.9
1	D12	3	BRCA2	NM_000059	sample	5.82059800664452	22.9627906976744	2.77446715634383	116157.996677741	1583.88757951606	0.734883720930233	1.61129568106312	0.466382029731546	7003.35681063123	797.347869020332	1505	1473349	114241.46	1061.94	398.95	18.7	5.9	11.4	11.8	18.5	4.3	13	5.8	12.7	21.7	2.3	21.7	30.3	21.7	40.2	21.7	38.9	21.7
1	D13	1	UBR5	NM_015902	sample	5.61654135338346	25.2088554720134	3.29683106679305	144752.517126149	1760.05022718375	1.17126148705096	2.52213868003342	0.671161163531505	11529.0050125313	1212.89772006185	1197	1501549	131830.96	1114	467.87	16.8	5.2	12.8	11.9	19.3	7.9	14.8	8.2	14.5	30.6	4	30.6	28.8	30.6	39.5	30.6	35.2	30.6
1	D13	2	UBR5	NM_015902	sample	5.6890694239291	25.6144756277696	3.28367705062827	142291.872230428	1757.90915928154	0.700886262924668	1.35598227474151	0.510421861086558	5616.04209748892	911.009635269887	1354	1499966	113740.85	1127.6	395.78	16.5	4.9	11.4	13.9	18.8	8.6	12.6	12.4	16.3	24.1	3.8	24.1	27.8	24.1	40.3	24.1	36.9	24.1
1	D13	3	UBR5	NM_015902	sample	4.50224887556222	20.2346326836582	3.0436168913197	121325.328335832	1498.29954722234	0.776611694152924	1.52548725637181	0.504279610735758	6585.45352323838	941.270943018307	1334	1385347	105087.73	965.86	357	14.1	10.3	10.1	18.4	15.7	12	10.7	15.3	13.6	24.9	3.4	24.9	23.9	24.9	34.6	24.9	33.2	24.9
1	D14	1	TET2	NM_017628	sample	6.3293172690763	25.8259705488621	2.69067361621068	127348.476572959	1691.41127127706	0.350736278447122	0.753012048192771	0.372909603783098	2990.83333333333	565.150554613046	1494	1519346	95230.48	1068.69	326.97	16.7	6.2	4.1	21.8	19.3	7.4	5.2	20.6	13.7	16.1	2.2	16.1	33.5	16.1	42.5	16.1	38.2	16.1
1	D14	2	TET2	NM_017628	sample	6.10655737704918	26.1707650273224	2.94801347594715	146039.922814208	1738.23672955065	0.422814207650273	0.902322404371585	0.413269181865494	3899.15846994536	668.144248584436	1464	1529791	108317.95	1110.78	379.01	16.7	5.3	6.6	13.6	18	6.5	8.5	10.3	13.7	18.2	3.2	18.2	30.1	18.2	40.6	18.2	36.1	18.2
1	D14	3	TET2	NM_017628	sample	6.23849104859335	21.4609974424552	2.4398770909347	94797.692455243	1585.55027073194	0.271099744245524	0.671355498721228	0.380908486583039	2813.3631713555	539.219236062977	1564	1448091	91077.64	999.65	311.44	17.1	4.5	5.4	21	18	7.2	6.3	22.3	11.8	15.7	1.7	15.7	31	15.7	40.7	15.7	38.9	15.7
1	D15	1	AMER1	NM_152424	sample	5.6973599484868	21.275595621378	2.3103550505914	101523.049581455	1514.9860897731	0.39343206696716	0.84803605924018	0.377661004302987	3609.03412749517	640.64081496792	1553	1373148	114752.35	979.78	393.25	14.8	4.6	8.2	12.1	17.2	8.3	9.3	8.5	10.9	17.4	1.5	17.4	28.1	17.4	37.5	17.4	34.1	17.4
1	D15	2	AMER1	NM_152424	sample	4.73673870333988	20.6502946954813	2.6758885577257	114047.576293386	1452.11197992823	0.518664047151277	1.09037328094303	0.34889737656104	4913.49050425671	619.835163870125	1527	1216355	102284.05	945.84	373.23	12.7	8.3	8	20	15.5	15.5	10.6	17.7	12.9	16.8	3.2	16.8	23.5	16.8	33.3	16.8	29.3	16.8
1	D15	3	AMER1	NM_152424	sample	5.87895090786819	23.5184936112979	2.23728840313611	115224.516476126	1478.60042596215	0.357767316745124	0.73369199731002	0.347589147757272	3057.87020847344	631.926401719896	1487	1412184	102093.33	973.72	345.44	15.3	4.1	6.2	9.5	16.3	7.5	7.4	7.9	10.4	18.2	2.3	18.2	28.6	18.2	36	18.2	34.1	18.2
1	D16	1	EXT2	NM_207122	sample	5.54765193370166	25.2216850828729	2.8245297786913	131623.488950276	1581.47258432042	0.734806629834254	1.42472375690608	0.563223319421524	5823.83287292818	1036.64374175908	1448	1415465	114145.67	1009.44	403.58	15.3	6.6	9.7	14.4	16.9	9.9	11.5	10.7	14.1	28	2.6	28	27.3	28	37.4	28	32.9	28
1	D16	2	EXT2	NM_207122	sample	4.99381443298969	22.6219931271478	2.90925691645892	121084.520962199	1467.17292496334	0.351890034364261	0.839175257731959	0.359140469058601	4532.6439862543	583.208041886642	1455	1377176	108208.2	960.59	372.09	14.2	7.1	9.7	15.7	15.5	11.1	10.4	13.7	13.9	15.9	2.5	15.9	25.9	15.9	36.8	15.9	33.6	15.9
1	D16	3	EXT2	NM_207122	sample	5.42768466790813	24.2458100558659	2.67243563170619	132368.403476102	1679.50908889201	0.505896958410925	0.95592799503414	0.408411554160353	3979.78895096214	775.58379075456	1611	1479816	101548.07	1057.76	362.47	17.3	5.5	9.8	19.7	19.4	9.7	11.5	19.5	13	20.7	3.4	20.7	28.2	20.7	38.5	20.7	37.4	20.7
1	D17	1	RAD51	NA	Positive	5.52487008166295	24.0631031922791	2.88382522074952	125427.011878248	1574.1230123399	0.892353377876763	1.84929472902747	0.69828059306402	7578.0296956199	1181.26105227202	1347	1329208	109560.24	942.35	370.89	13.1	9.3	8.8	19.2	16.3	12	9.7	15.4	17.1	31.9	2.4	31.9	27.5	31.9	41.1	31.9	36.2	31.9
1	D17	2	RAD51	NA	Positive	4.94191919191919	19.6704545454545	2.73828162461077	102331.210858586	1440.25326489968	0.284090909090909	0.625	0.355436056998557	2465.00252525253	513.200770156495	1584	1231372	97593.07	904.71	347.46	12	9.1	4.9	19.1	14.5	15.5	6.2	15.3	14.1	15.2	2.3	15.2	25.4	15.2	38.3	15.2	33.4	15.2
1	D17	3	RAD51	NA	Positive	4.79314641744548	20.7707165109034	2.83437107480154	107877.548909657	1431.36728577146	0.430529595015576	0.826791277258567	0.411722543638431	3136.96510903427	678.457793392292	1605	1259865	89763.28	911.14	314.39	13.3	7.7	5.9	24.9	14.9	12.4	6.4	25.1	13.6	19.9	2.6	19.9	23	19.9	34.9	19.9	32.9	19.9
1	D18	1	RAD51	NA	Positive	4.93119266055046	18.9984709480122	3.24750111751205	94623.6406727829	1492.92702882469	0.630733944954128	1.29357798165138	0.514039160979933	5262.60244648318	893.409757222538	1308	1183921	110111.65	900.14	389.17	11.5	9.5	8	17.8	15	14.9	10.5	12.5	13.8	25.1	2.3	25.1	24.2	25.1	37.8	25.1	33.4	25.1
1	D18	2	RAD51	NA	Positive	5.95146379044684	27.7781201848998	3.54907278204346	158968.296610169	1793.99790027447	0.818952234206471	2.12172573189522	0.65155039597451	11095.4476117103	1026.28056085774	1298	1529958	111412.34	1083.82	386.75	18	10.6	10.2	18.8	19.3	10.1	10.2	12.6	18	26.6	3.4	26.6	29	26.6	43.6	26.6	39	26.6
1	D18	3	RAD51	NA	Positive	4.97474093264249	20.5485751295337	2.64939983220595	108141.722150259	1406.65334854332	0.450129533678756	0.994818652849741	0.40418338706108	4296.78173575129	672.38046919325	1544	1283671	100231.98	899.75	342.65	12.8	8.2	8.5	18.2	14.5	12.8	8.9	16.2	13.1	18.1	2.1	18.1	24	18.1	35.8	18.1	33.9	18.1
1	D19	1	RAD51	NA	Positive	5.59708737864078	22.4029126213592	3.02196700006068	113438.991678225	1574.14066613503	0.776005547850208	1.66920943134535	0.630347313897055	6943.72399445215	1048.13230310294	1442	1212221	103852.73	921.63	366.72	11.9	8	7.1	20.2	15.6	11.9	7.6	15.4	14.8	29.3	2.3	29.3	27.4	29.3	41.4	29.3	36.5	29.3
1	D19	2	RAD51	NA	Positive	5.11246943765281	21.7518337408313	2.81688824275586	114987.246332518	1482.23071674494	0.331295843520782	0.62958435207824	0.378563424147165	2396.93337408313	624.939856292209	1636	1289483	99475.22	924.84	342.24	12	8.7	7.2	19.1	15.1	16.9	6.6	14.7	13.8	18.3	2.4	18.3	24.5	18.3	37.7	18.3	33.4	18.3
1	D19	3	RAD51	NA	Positive	6.29704641350211	27.3037974683544	3.29901496246396	145188.631223629	1745.86678451145	1.6506329113924	3.60084388185654	1.025366223104	18277.2219409283	1618.89126939338	1185	1366597	107695.21	1047.43	376.69	15.5	9.4	11.1	20.8	19.4	12.6	12.5	15.3	17	41.4	3.2	41.4	29.1	41.4	42.5	41.4	40.8	41.4
1	D20	1	RAD51	NA	Positive	6.25138121546961	24.0828729281768	2.81046085510056	119089.117403315	1591.78896365504	0.835635359116022	1.73342541436464	0.691270983467116	7971.05317679558	1131.17748520489	1448	1353733	114608.97	985.97	403.97	15.1	7.5	9.7	16	18.2	12.2	11.7	11.1	13.3	31.2	2.3	31.2	28.3	31.2	39.6	31.2	34.9	31.2
1	D20	2	RAD51	NA	Positive	5.11992385786802	20.6453045685279	3.03102891716213	99235.5	1597.20926216384	0.288071065989848	0.66497461928934	0.403988466060167	2733.39340101523	532.301027305283	1576	1289587	95688.26	994.75	335.53	14.2	7.5	4.3	18	17	11.9	5.7	14.4	14.3	16.1	2.4	16.1	27.1	16.1	40	16.1	36	16.1
1	D20	3	RAD51	NA	Positive	5.17010676156584	21.3202846975089	2.94387867816761	112721.291814947	1656.75907353253	1.14092526690391	2.56370106761566	0.581224564447184	11804.0291814947	997.075667502933	1405	1242638	101962.51	952.72	363.22	13.3	9.2	8.1	20.5	15.7	10.2	10	17.2	14.5	26.3	2.6	26.3	28.7	26.3	42.1	26.3	39.3	26.3
1	D21	1	RAD51	NA	Positive	5.13797389683033	20.0435052827843	2.78287077109317	102923.821628341	1527.68197882449	0.382846488502175	0.840273461777502	0.448452517719143	4287.16283405842	684.352365587501	1609	1234032	99957.11	946.63	360.43	13.9	9.2	6.1	21.8	16.2	13.2	7.5	19.3	13.9	18.5	2.4	18.5	24.5	18.5	37.4	18.5	33.3	18.5
1	D21	2	RAD51	NA	Positive	5.32902298850575	20.3081896551724	3.03321932191211	94475.7938218391	1551.93815399269	0.693247126436782	1.56609195402299	0.72093069413683	7688.38505747126	954.458463575921	1392	1199153	102241.45	905.7	365.74	12.6	8.5	7.2	17.7	13.7	10	11.4	15.7	14.6	26.6	1.7	26.6	27.7	26.6	41.1	26.6	36.9	26.6
1	D21	3	RAD51	NA	Positive	4.4058421379739	18.1522684897452	2.51403934924404	92165.2169049099	1394.70044738865	0.338098197638285	0.774394033561218	0.418545931659667	4134.94033561218	573.624827211871	1609	1297385	101639.4	914.27	340.87	13.7	8.1	7.5	17	15	10.9	7.5	12.6	13.3	15.8	2.1	15.8	23.8	15.8	34.4	15.8	32.8	15.8
1	D22	1	RAD51	NA	Positive	6.13348946135831	26.4621389539422	2.50021616107499	138891.950819672	1515.53221063612	1.18969555035129	2.49024199843872	0.672730918550536	11056.081186573	1193.90585832051	1281	1394170	110924.09	950.06	383.55	15.1	8.6	9.9	20.5	15.6	11.9	11.6	18.3	13.8	31.7	2.3	31.7	25.9	31.7	37.5	31.7	32.7	31.7
1	D22	2	RAD51	NA	Positive	5.45805142083897	20.6867388362652	2.49246600889645	100893.927604871	1434.09081040925	0.512855209742896	1.03518267929635	0.525620950993076	4249.5	824.572110211275	1478	1262484	100434.02	889.39	348.48	13.8	7.3	7.1	17.6	15.2	13.7	7.6	15.1	13.6	23.5	2	23.5	25.8	23.5	36.5	23.5	32.5	23.5
1	D22	3	RAD51	NA	Positive	5.39583333333333	22.8503787878788	2.88453774325846	118383.030934343	1599.66023524357	0.611111111111111	1.18308080808081	0.520102687024787	4882.18623737374	884.978712135877	1584	1282935	98769.97	982.75	360.41	14.4	7.6	7.5	16.9	17	10.7	9.7	13.6	15.5	24.2	2.8	24.2	27.5	24.2	39.1	24.2	37.3	24.2
1	E03	1	RF	NA	Neutral	5.83191747572816	22.0843446601942	2.13190081262435	108112.98907767	1502.77492759367	0.401092233009709	0.89502427184466	0.424646933096569	4711.27002427184	711.535038470491	1648	1477821	113157.99	1010.52	385.68	15.2	3.6	7.2	13.2	16.4	5.6	7.4	10.4	10	18.8	1.3	18.8	29.1	18.8	37.4	18.8	33.8	18.8
1	E03	2	RF	NA	Neutral	5.02440476190476	21.9422619047619	2.25367473452925	118141.205952381	1470.14616639691	0.157142857142857	0.352976190476191	0.1991594714809	1698.35952380952	338.556388036603	1680	1536023	117663.62	1041.1	401.22	16.7	4.8	9.4	9.6	17.1	6.4	8.3	4.9	11.6	9.4	2.1	9.4	24.9	9.4	33.8	9.4	30.5	9.4
1	E03	3	RF	NA	Neutral	5.64050972501677	22.7625754527163	2.98144982542411	120173.309188464	1619.56489855978	0.52448021462106	1.23340040241449	0.510709316831343	5881.15828303152	801.944000186374	1491	1625966	122249.63	1117.46	414.27	19.4	4.1	13.9	9.2	20.2	5.6	13.5	6.7	11.3	20.6	2.9	20.6	30.2	20.6	38.6	20.6	37.8	20.6
1	E04	1	RF	NA	Neutral	5.75713418336369	20.6417729204614	2.0224576030313	91405.1517911354	1553.8206217551	0.357619914996964	0.707953855494839	0.322393419843329	3172.9532483303	643.558581575788	1647	1503444	118770.4	1003.25	409.32	15.5	3	7.9	10.1	16	5.3	8.9	8	8.8	17.2	1.3	17.2	30.7	17.2	37.9	17.2	33.9	17.2
1	E04	2	RF	NA	Neutral	6.44599072233267	28.19549370444	3.24918151666995	150697.461232604	1837.40366645944	0.803180914512923	1.82107355864811	0.658533723841875	8907.36779324056	1214.39125459608	1509	1615210	123221.96	1203	449.44	17.8	3.2	12	10.1	21	3.8	16.9	8	14.2	29.8	2.9	29.8	32.5	29.8	41.4	29.8	38.7	29.8
1	E04	3	RF	NA	Neutral	6.14181818181818	26.0072727272727	2.72415783904373	136023.856969697	1688.47928771466	0.65030303030303	1.44242424242424	0.473585216130671	7063.82484848485	891.140314023919	1650	1606767	116610.5	1131.06	400.78	17.9	3	12.7	11.7	19.1	5.3	14.7	11.6	12.5	22.1	2.7	22.1	31	22.1	39.9	22.1	38.5	22.1
1	E05	1	RF	NA	Neutral	6.67671232876712	29.4116438356164	2.62290357560891	157539.056849315	1763.39158329618	0.615068493150685	1.42260273972603	0.458344550461042	6838.96164383562	795.64524132122	1460	1750430	132022.15	1173.37	458.4	18.9	4.1	11.8	7.9	20.3	3.6	13.6	3.6	13	19.9	2.5	19.9	32.7	19.9	41.3	19.9	38.4	19.9
1	E05	2	RF	NA	Neutral	6.66352793471438	32.1720025109856	3.22832552915708	182189.505963591	1952.78442851816	0.296924042686755	0.706842435655995	0.38687969803789	3065.54111738858	561.891316368915	1593	1894832	113927.13	1308.01	395.75	22.5	4.4	9.1	14.1	23.3	4.3	10.9	11.6	16	14.8	4	14.8	33.6	14.8	44.8	14.8	41.1	14.8
1	E05	3	RF	NA	Neutral	6.37595419847328	26.0807888040712	2.38453436349154	125599.744910941	1684.79761559176	0.286259541984733	0.56234096692112	0.315478072252881	2249.01017811705	522.301670053772	1572	1636844	109162.62	1145.78	383.71	19.9	5.3	9.1	12.7	20.6	4.5	10.7	9.2	12.9	14.6	2	14.6	31.4	14.6	40.5	14.6	39.1	14.6
1	E06	1	RF	NA	Neutral	6.19628482972136	22.0575851393189	2.22092764732508	104658.783281734	1560.50311177807	0.34922600619195	0.83405572755418	0.45311299639473	4218.12693498452	698.826426359197	1615	1516553	121558.97	1013.85	414.7	16.9	6.4	9.6	11.3	17.3	7.9	11	7.8	10.8	18	1.4	18	30.5	18	39.9	18	35.5	18
1	E06	2	RF	NA	Neutral	6.85294117647059	28.749299719888	2.4088247045775	139746.932072829	1678.76197693588	0.696078431372549	1.43977591036415	0.521449176018504	6709.668767507	1013.02255243855	1428	1601693	125158.77	1106.95	432.48	17.9	4.7	12.8	10.1	19.6	4	15.8	7.5	12.6	25.2	1.9	25.2	32.6	25.2	40.5	25.2	36.3	25.2
1	E06	3	RF	NA	Neutral	7.08181818181818	28.3369696969697	2.68943196443603	141281.643636364	1754.1501255084	0.324848484848485	0.706060606060606	0.341793891293891	3085.37818181818	590.654894104481	1650	1666441	114592.01	1162.38	396.98	19.5	3.8	9.3	9.3	21.4	4.1	11.5	6.8	12	15.9	2.5	15.9	35	15.9	43.3	15.9	42.2	15.9
1	E07	1	RF	NA	Neutral	5.64076346284935	23.7382413087935	2.46331354617262	121003.317655078	1567.98274570012	0.670074982958419	1.47034764826176	0.428495284564778	6911.63053851397	864.424034084901	1467	1481823	122358.44	1021.88	432.28	16.1	8	9.7	12.7	17.4	10.3	14.3	8.8	11	21.9	2	21.9	28.4	21.9	37.2	21.9	33.9	21.9
1	E07	2	RF	NA	Neutral	5.55717761557178	22.6307785888078	2.41143773950625	118682.972627737	1593.22264634576	0.298053527980535	0.670316301703163	0.332451338199513	3199.13929440389	554.798385761536	1644	1511085	105986.7	1032.24	364.46	15.9	3.8	7.5	11	16.7	6.1	8.7	9.4	11.5	14.3	2.1	14.3	28.3	14.3	36.8	14.3	33.6	14.3
1	E07	3	RF	NA	Neutral	5.91212534059945	22.2282016348774	2.37513589083071	105137.553814714	1603.8180298802	0.665531335149864	1.48841961852861	0.486155209814851	6987.00136239782	969.141043810256	1468	1507132	111780.6	1061.71	391.64	17	4.4	10	12.1	18.7	5.1	14.5	11	10.8	23.8	2.4	23.8	30.7	23.8	39	23.8	38.5	23.8
1	E08	1	RF	NA	Neutral	6.60208333333333	26.1743055555556	2.36388611920464	128590.527777778	1692.21181128894	0.3875	0.7875	0.392861552028219	3719.65277777778	719.450851604051	1440	1648441	127229.16	1138.73	444.02	19.6	4.1	11.9	10.7	20.9	5.3	15	7.5	10.8	18.8	1.9	18.8	32.5	18.8	40.2	18.8	37.4	18.8
1	E08	2	RF	NA	Neutral	6.16988416988417	26.3629343629344	2.64742470173105	145571.791505792	1761.31283074788	0.737451737451737	1.71557271557272	0.542934476863048	9295.58043758044	940.358669176964	1554	1643739	120584.96	1131.62	421.19	18.3	4.2	11.6	12.2	19.6	5.3	13.3	8.9	11.7	22.5	2.9	22.5	34.4	22.5	42.4	22.5	39	22.5
1	E08	3	RF	NA	Neutral	6.47498187092096	31.3197969543147	3.02185716203056	177643.066715011	1850.89691523789	1.00435097897027	2.27773749093546	0.551925130734649	10970.6519216824	1174.60320027685	1379	1791787	119402.94	1201.5	404.47	21.2	4.6	13.6	11.3	21.8	4.8	17	8.4	15.2	28.4	3.6	28.4	33.3	28.4	42.9	28.4	42.1	28.4
1	E09	1	MEX3C	NM_016626	sample	8.42846212700842	37.292272379495	3.14624167699963	201615.326702372	2089.96124531841	1.20045906656465	2.7911247130834	0.696661262212331	14149.4957918898	1261.36534161949	1307	1895529	123758.7	1332.29	442.59	22.3	4.4	14.5	18.6	24.9	3.7	17.6	17.6	16.1	30.8	3.4	30.8	39.2	30.8	48.9	30.8	45.3	30.8
1	E09	2	MEX3C	NM_016626	sample	6.68620037807183	31.1789540012602	2.87550242701233	172120.984247007	1852.85529296421	0.581600504095778	1.29174543163201	0.475086431580371	6030.39445494644	888.444638984773	1587	1672843	114204.18	1212.12	395.86	19.3	4.4	9.6	12.5	21.3	5.9	11.7	8.5	14.6	22.2	3.1	22.2	32.8	22.2	42.3	22.2	39.1	22.2
1	E09	3	MEX3C	NM_016626	sample	6.17190506735087	28.7402180885183	3.50534024540593	164025.710711995	1852.78698494304	0.570237331622835	1.16677357280308	0.50218343056701	5501.60808210391	979.033246948468	1559	1660579	110903.31	1211.04	386.72	20.8	4.2	8.9	12.1	22.3	6	10.1	10.3	15.1	24.8	3.6	24.8	30.9	24.8	41.9	24.8	41.1	24.8
1	E10	1	CDKN2C	NM_078626	sample	7.9872	37.1072	3.1524363624799	200733.3872	2019.79749020974	1.5624	3.508	0.959223184266713	16997.9784	1660.91764974564	1250	1867742	143072.27	1317.91	507.26	22.8	5.8	18.4	10.2	25.8	5.8	23.1	5.1	16.8	40.1	3.5	40.1	37.2	40.1	47.2	40.1	43.8	40.1
1	E10	2	CDKN2C	NM_078626	sample	7.43390804597701	34.2909482758621	3.41605884891217	192188.724856322	2022.72394896018	1.00646551724138	2.27658045977011	0.666806544311297	12143.6824712644	1182.30834296948	1392	1801451	136332.34	1335.23	496.19	21.2	4.6	19.3	10.3	25.5	2.6	24.8	6.8	15	29.2	3.7	29.2	36	29.2	45.9	29.2	42.9	29.2
1	E10	3	CDKN2C	NM_078626	sample	6.41853233830846	33.6915422885572	3.65785920348109	196247.458955224	1953.70401160871	0.712064676616915	1.37126865671642	0.510204450760502	6169.87686567164	1043.37857981776	1608	1746922	120832.86	1293.03	424.32	19.8	3.5	12.1	8.8	22.6	4.4	15.2	4.8	16.8	26.1	4.7	26.1	31.3	26.1	41.1	26.1	40.9	26.1
1	E11	1	SPEN	NM_015001	sample	6.71711568938193	29.3946117274168	3.68223249389109	159569.772583201	1894.45583803342	1.00871632329635	2.06497622820919	0.673765023586153	9758.75039619651	1293.17733569363	1262	1577977	116629.79	1185.82	413.9	18.2	5	10.9	15.5	20.7	5.4	13.8	14.2	15.8	32.5	3.2	32.5	34.4	32.5	45.8	32.5	41.7	32.5
1	E11	2	SPEN	NM_015001	sample	6.46866295264624	29.1065459610028	3.18727718309007	154726.305710306	1869.62759250371	0.615598885793872	1.18802228412256	0.550539484888371	5135.90598885794	1039.34495777371	1436	1594761	116292.67	1171.31	408.93	17.8	6.2	9.9	13.3	21.2	4.6	11.8	9.5	16.1	26.4	3.1	26.4	32.5	26.4	42.5	26.4	39	26.4
1	E11	3	SPEN	NM_015001	sample	6.56538461538462	27.8507692307692	3.32524373784879	147363.113076923	1808.18424451738	0.955384615384615	1.69615384615385	0.648112286092489	7187.25384615385	1330.07415324327	1300	1578285	112635.91	1163.91	400.07	18.9	6	11.5	15.8	20.9	5.8	15.5	12	14	34.3	3.6	34.3	31.4	34.3	42.6	34.3	41.4	34.3
1	E12	1	ARID1B	NM_017519	sample	7.37410071942446	36.5503597122302	3.45452810780651	199044.660431655	1988.64307256103	1.26618705035971	2.75971223021583	0.845543844468411	12895.1079136691	1539.57227015501	1390	1733899	128563.97	1275.13	461.93	20.4	4.7	11.7	11.2	25	4.2	16.1	5.7	16.6	37.4	4.1	37.4	35.5	37.4	45.6	37.4	41.4	37.4
1	E12	2	ARID1B	NM_017519	sample	7.44473173884939	36.7621202327085	3.40402148867472	209521.454427925	1927.72796792996	0.70458952811894	1.68067226890756	0.517178698837697	8522.14027149321	986.923628512895	1547	1798095	120570.18	1306.83	437.29	21.7	5.3	10.2	10.9	23.9	5.3	13.3	7.2	16.7	24.4	3.7	24.4	34.4	24.4	44.4	24.4	41.2	24.4
1	E12	3	ARID1B	NM_017519	sample	7.02131782945736	34.9179586563307	3.07487859722754	200627.650516796	1839.1978525833	0.784237726098191	1.66343669250646	0.506398135478074	8213.56912144703	1057.2398037326	1548	1726819	116236.82	1207.44	407.5	20	5.2	12	10.2	21.6	6.1	14.6	5.9	14.8	26.7	4.3	26.7	32.4	26.7	41.4	26.7	40.2	26.7
1	E13	1	ERCC4	NM_005236	sample	6.87205601527689	26.3672819859962	2.88250756653881	126457.883513686	1687.45279721261	0.346276257161044	0.727562062380649	0.473536708005199	2979.58115849777	721.70135168309	1571	1463995	111911.2	1067.92	403.57	16.9	6.1	7.2	14.1	19	6.4	9.9	9.8	12.9	19.9	2.4	19.9	32.8	19.9	42.8	19.9	38.4	19.9
1	E13	2	ERCC4	NM_005236	sample	6.67295597484277	30.5352900069881	3.06840992443693	175851.791055206	1818.82167710165	0.886093640810622	1.76240391334731	0.522788102688522	8245.43815513627	1074.07754793845	1431	1612951	107128.42	1142.05	386.04	17.3	5.1	8.2	15.6	19.1	6.2	9.9	12.7	14.5	27.2	3.3	27.2	31.2	27.2	41.6	27.2	37.8	27.2
1	E13	3	ERCC4	NM_005236	sample	7.06849315068493	31.9684931506849	3.19200123713339	176620.065753425	1846.25232435414	0.877397260273973	1.92328767123288	0.715003874467469	8616.50684931507	1126.22167148613	1460	1665471	106908.24	1190.08	369.74	20.1	5.3	8.6	13.7	22.2	6.6	9.8	10.7	14.8	29.8	3.2	29.8	33.4	29.8	43.3	29.8	42.4	29.8
1	E14	1	ATR	NM_001184	sample	5.73098810139679	34.4966373512675	4.55740561247801	189971.194516296	2517.44101057002	0.56595964821521	1.48784273150543	0.495142332519467	7199.22038282462	812.168800367425	1933	1895016	167513.34	1973.44	762.58	27.8	6.6	23	12.8	54.6	6.5	37.8	7.1	28.7	20.7	5.2	20.7	40.3	20.7	52	20.7	51.3	20.7
1	E14	2	ATR	NM_001184	sample	5.51484135107472	34.3761514841351	4.95832874626339	208287.569600819	2576.01574698817	0.664790174002047	1.72415557830092	0.556148298420561	8518.91248720573	984.222749736692	1954	2068636	166321.34	2068.77	754.42	31	5.6	23.8	12.2	53.9	7.5	38.3	6.5	27.8	23.4	6.8	23.4	38.1	23.4	49.8	23.4	49.3	23.4
1	E14	3	ATR	NM_001184	sample	5.2230179028133	31.9130434782609	4.58597394532437	190756.551918159	2462.90150639125	0.416368286445013	1.04092071611253	0.411833903521883	4974.88030690537	686.34567409673	1955	2008531	161065.25	1967.22	711.06	32.3	5.2	21.3	11.3	53.5	6.3	34.8	7.1	25.6	17.7	6.3	17.7	37.9	17.7	47.8	17.7	48.9	17.7
1	E15	1	STAG2	NM_006603	sample	6.10474860335195	24.5398044692737	2.69157478699017	120929.342178771	1743.98563446112	0.942737430167598	2.09357541899441	0.553940149475538	9402.51047486034	998.08051587426	1432	1497495	104488.55	1101.79	374.4	16.6	5.7	7.4	19.3	18.9	4.3	10.6	15.8	13	26.1	2.5	26.1	31.6	26.1	42.2	26.1	38.3	26.1
1	E15	2	STAG2	NM_006603	sample	6.99570815450644	24.8491722869405	2.43566343482086	114487.169834457	1770.79275683234	0.441446965052115	0.84426732066217	0.381033902701411	3614.23237277744	690.546330183874	1631	1574654	101571.51	1091.49	349.72	18.5	4.8	6.1	13.8	19.9	5.2	7.5	11.2	10.9	19.2	1.4	19.2	34.6	19.2	44.2	19.2	40.5	19.2
1	E15	3	STAG2	NM_006603	sample	6.43932794026136	23.7205973864343	2.58156308243006	113582.009334163	1713.42936157606	0.462352209085252	0.821406347230865	0.366674169707773	3284.39701306783	761.011291180091	1607	1469797	104551.86	1042.95	369.18	16.9	5.7	8.8	14.6	17.9	4.4	11.4	11.8	11.9	20.4	2.5	20.4	31.9	20.4	42.8	20.4	40.9	20.4
1	E16	1	WRN	NM_000553	sample	6.33807829181495	30.4042704626335	2.70319858558992	169088.287544484	1758.79316580604	0.570106761565836	1.15871886120996	0.485522283173529	5586.20640569395	923.38264378699	1405	1887054	113004.94	1224.45	385.99	21.4	4.4	8.8	15.9	22.9	5.3	9.5	14.5	14.4	23.8	2.8	23.8	31.2	23.8	40.6	23.8	38	23.8
1	E16	2	WRN	NM_000553	sample	7.01256613756614	30.130291005291	2.7485290163425	165021.267857143	1769.66897364611	0.625661375661376	1.22089947089947	0.480764409385441	5950.6130952381	857.262446547868	1512	1840047	105683.57	1166.06	347.18	22	5.6	5.8	12.7	22.3	7.5	5.3	10.5	13.2	22.4	2.6	22.4	33.9	22.4	42.5	22.4	39.1	22.4
1	E16	3	WRN	NM_000553	sample	6.24606060606061	25.4539393939394	2.54668178948404	125844.634545455	1614.43445044954	0.508484848484849	1.03333333333333	0.414102341310897	4289.68727272727	723.484898270842	1650	1644422	91919.98	1069.85	311.06	20.8	5.2	4.3	17.9	21.5	6.4	6.2	20.5	13.3	19.6	2	19.6	29.9	19.6	40.5	19.6	39	19.6
1	E17	1	RF	NA	Neutral	6.29551282051282	25.6782051282051	2.62882365767766	130621.430769231	1784.64915512464	0.594230769230769	1.29038461538462	0.524589828011774	6064.97756410256	912.293955834816	1560	1540050	118808.58	1093.98	415.63	16.8	4.5	7.6	9.9	17.8	4.9	11.8	7.8	12.3	22.9	2.6	22.9	33.9	22.9	44.6	22.9	40.2	22.9
1	E17	2	RF	NA	Neutral	7.28532046864232	30.8456237077877	2.93450392523555	160004.709166092	1848.10102330303	0.928325292901447	1.99310820124052	0.552263382888218	8893.70503101309	1018.0691417004	1451	1688049	102577.54	1161.02	351.07	19.8	5.3	6.6	16.2	21.5	6.6	9	14.7	15.3	26.7	3	26.7	34.5	26.7	44	26.7	40.6	26.7
1	E17	3	RF	NA	Neutral	6.5006435006435	23.519305019305	2.24418432382976	110986.759330759	1681.50358042813	0.609395109395109	1.14092664092664	0.387994000494	4700.05212355212	753.262345866732	1554	1567980	103080.1	1054.7	353.18	18.3	4.8	6.9	13.1	18.9	5.3	7.3	11.5	10.7	20.5	2	20.5	33.2	20.5	41.8	20.5	40.3	20.5
1	E18	1	RF	NA	Neutral	7.34864457831325	30.5775602409639	2.91029148524128	161372.948795181	1900.26175175219	1.14382530120482	2.29743975903614	0.791458944753373	11019.7763554217	1578.14745002694	1328	1686002	128379.33	1219.3	449.18	19.9	3.9	12.4	9.3	22.6	3.4	16.6	5.1	13.8	38.3	2.6	38.3	35.5	38.3	44.4	38.3	40.9	38.3
1	E18	2	RF	NA	Neutral	6.37044025157233	25.0641509433962	2.54161861067205	125544.783647799	1676.65451880181	0.513836477987421	1.02264150943396	0.42591330156258	4462.47610062893	847.291520348262	1590	1507096	111217.38	1073.48	394.08	16.7	5.3	8.5	12.1	18.1	5	10.6	8.1	12.8	21.8	2.1	21.8	32.7	21.8	41.8	21.8	38.4	21.8
1	E18	3	RF	NA	Neutral	6.39975170701428	26.8336436995655	3.20617642796076	144339.196772191	1763.53937508767	0.726256983240223	1.60335195530726	0.617187649254198	6833.63563004345	1031.77335019916	1611	1603368	107744.48	1147.03	382.01	19.1	4.3	9.1	14.5	20.5	5.6	11.2	12	13.9	27.4	2.5	27.4	33.1	27.4	43.5	27.4	42.2	27.4
1	E19	1	RF	NA	Neutral	6.93832599118943	26.8533668974198	2.60448557839848	129394.125235997	1685.63775164277	0.438640654499685	0.840151038388924	0.428903822909487	3365.59471365639	795.103901486474	1589	1592893	95136.63	1106.83	327.55	18.3	4.8	4.2	21.1	19.7	5.7	5	20.9	11.2	21.5	2	21.5	33.3	21.5	41.9	21.5	38.9	21.5
1	E19	2	RF	NA	Neutral	6.53323147440794	26.3162719633308	2.94956641812756	134011.818181818	1724.98337026124	0.692895339954164	1.27349121466769	0.51250501902268	5304.24369747899	999.965207046861	1309	1524183	107110.35	1100.72	374.67	17.5	7.7	9.3	18.6	19	7.8	10.6	14.1	13.2	26.8	2.8	26.8	31.6	26.8	40.2	26.8	37.2	26.8
1	E19	3	RF	NA	Neutral	5.9082260772244	23.9311695579183	2.33557757442535	120522.195858982	1629.34959174686	0.392837157246782	0.738108561835478	0.386048146344733	3145.62339115837	679.805050563444	1787	1476529	94470.92	1055.04	342.08	17.7	5.4	4.5	14.9	18.9	6.2	6.1	12.2	12.5	18.6	2.3	18.6	29.5	18.6	39	18.6	37.8	18.6
1	E20	1	RF	NA	Neutral	6.2953181272509	24.4945978391357	2.55282047371327	120552.092436975	1593.61741552405	0.430372148859544	0.937575030012005	0.470552998089013	4655.39855942377	715.563836744544	1666	1507839	101957.06	1017.2	348.14	16	5.5	4.6	14.4	17.2	6.4	6.2	13.4	12.1	19	1.8	19	31.2	19	40.5	19	36.5	19
1	E20	2	RF	NA	Neutral	6.57244825124911	26.2612419700214	2.16330438571672	127485.050678087	1628.67381861362	0.685938615274804	1.41970021413276	0.469310790074044	6313.53675945753	885.437069048599	1401	1523222	112440.85	1027.19	409.52	18.2	5.9	8.6	11.6	16.9	8.5	9.6	8	11.5	23.3	1.7	23.3	31.7	23.3	40.5	23.3	36.7	23.3
1	E20	3	RF	NA	Neutral	6.41362229102167	27.646439628483	2.91313184868489	143516.733126935	1798.75407634193	0.604334365325077	1.2656346749226	0.440387069172354	6036.86377708978	878.037868908798	1615	1602362	100208.55	1125.83	337.84	18.6	5.4	6.8	12.7	19.9	6.7	8	11.5	14	23	3.3	23	33.9	23	43.5	23	41.9	23
1	E21	1	RF	NA	Neutral	6.004914004914	26.1498771498771	2.58477748737083	137836.711916462	1630.19239021402	0.377149877149877	0.736486486486487	0.346284467307195	3042.51535626536	648.064667655271	1628	1534433	99075.72	1036.87	340.73	15.8	5.2	4.4	15.5	17	6.9	5.8	15.4	13.3	18.2	2.1	18.2	28.6	18.2	38.7	18.2	34.8	18.2
1	E21	2	RF	NA	Neutral	6.31118881118881	27.0110722610723	2.60163661125184	135737.503496503	1623.41767089736	0.249417249417249	0.594988344988345	0.381285843785844	3655.12237762238	490.53880328168	1716	1536870	97579.14	1067.76	336.93	17.1	6.4	4.7	19	18.4	6.9	5.4	17.6	12.7	13.2	2.4	13.2	31.2	13.2	39.9	13.2	36.6	13.2
1	E21	3	RF	NA	Neutral	6.86741713570982	30.8799249530957	2.49400294260052	168947.091307067	1731.81566897618	0.793621013133208	1.66666666666667	0.625368389039763	8950.0794246404	1073.00162337573	1599	1664444	97783.07	1141.05	344.63	18.8	6.2	6.9	18.1	20	7.1	10.2	18.8	12.9	27.5	2.9	27.5	31.8	27.5	40.2	27.5	38.1	27.5
1	E22	1	RF	NA	Neutral	6.48389217619987	25.9598948060487	2.61376596386304	133142.788954635	1673.04452555434	0.685075608152531	1.30374753451677	0.459122014299529	5835.55621301775	958.92308041834	1521	1568174	112750.27	1074.37	393.4	16.2	4	7.9	12	18.2	6.9	9.1	9.1	10.9	24.7	2.6	24.7	31.8	24.7	40	24.7	36.4	24.7
1	E22	2	RF	NA	Neutral	6.2459797498511	22.8445503275759	2.29335161088598	106930.94758785	1603.74047239141	0.554496724240619	1.08814770696843	0.41757257377462	4740.92555092317	791.024213957579	1679	1438034	98710.34	1018.49	346.46	16.3	5	5.5	16.7	16.9	6.4	7.4	17	11.2	21.1	1.7	21.1	29.4	21.1	38.6	21.1	34.5	21.1
1	E22	3	RF	NA	Neutral	6.10898876404494	23.3926966292135	2.23745778122684	108906.919662921	1553.68921589607	0.557303370786517	1.13988764044944	0.401581859702316	5151.94213483146	757.369392315521	1780	1432541	95608.2	1004.57	336.14	16.6	5.4	6.9	17.6	17	7.3	8.6	15.7	11.6	20.3	1.6	20.3	30.1	20.3	39	20.3	37.2	20.3
1	F03	1	OTNT	NA	Neutral	7.2986647926915	28.9100491918482	2.85561164241987	140349.821503865	1725.17182382776	0.825720309205903	1.67603654251581	0.595900238591735	7673.31904427266	1131.54545775714	1423	1679278	129687.25	1164.35	450.62	19.3	3.9	12.4	11.2	22.6	6.4	14.4	9.8	12.2	28.7	1.9	28.7	32.7	28.7	41.5	28.7	38.4	28.7
1	F03	2	OTNT	NA	Neutral	6.29467296021578	24.950101146325	2.59595513173545	119405.800404585	1632.47951927043	0.613621038435604	1.30883344571814	0.459648910414104	5721.8186109238	863.189330752768	1483	1548644	121931.2	1106.98	427.95	18.5	4.9	12.5	10.6	20.5	4.8	15.4	6.6	12.7	23	1.8	23	31.5	23	40.3	23	36.8	23
1	F03	3	OTNT	NA	Neutral	6.36386768447837	26.4179389312977	3.04697934053808	133680.860050891	1715.24074973004	0.466921119592875	1.01590330788804	0.407010861573437	4457.05979643766	732.559988850135	1572	1656534	118634.67	1162.28	407.96	21.2	3.9	11.7	10.1	21.6	5.2	12.2	7.8	12.5	19.1	2.4	19.1	32.4	19.1	41.6	19.1	40.3	19.1
1	F04	1	OTNT	NA	Neutral	5.62747979426892	23.9375459221161	2.49466574966975	125057.27626745	1588.87296831631	0.836884643644379	1.79794268919912	0.600525036234074	8208.29904481999	1136.33083900604	1361	1547757	130817.81	1079.37	452.88	16.1	4.3	14	11.2	17.9	5.9	14.3	7.2	10.8	28.7	2.7	28.7	29.9	28.7	38.2	28.7	34.7	28.7
1	F04	2	OTNT	NA	Neutral	5.76347135564379	24.6222348269994	2.68949368370872	126684.204764606	1674.12198744816	0.237663074305162	0.690300623936472	0.321494812340129	4411.12705615428	450.857911542991	1763	1592428	117617.58	1089.82	411.66	17.5	3.6	9.5	9.6	17.5	5.5	10.9	6.9	12	11.6	2.3	11.6	31.5	11.6	41.1	11.6	37	11.6
1	F04	3	OTNT	NA	Neutral	5.66666666666667	25.632944228275	2.52747489994057	133295.979896239	1622.02281928335	0.553826199740597	1.26070038910506	0.478601284146031	6316.01880674449	849.48243629924	1542	1586009	119472.92	1125.2	414.23	18	6.5	13.6	12.3	19.7	7	16.1	9.8	13.6	22.2	2.7	22.2	29.1	22.2	37.1	22.2	36.4	22.2
1	F05	1	OTNT	NA	Neutral	5.52133580705009	22.0878169449598	2.15592892515148	111411.526283241	1525.00335302923	0.476190476190476	0.976499690785405	0.470632355001557	4510.57142857143	855.809476119659	1617	1510035	102243.92	1046.99	359	15.8	4.1	5.5	17.9	17.6	4.4	7.4	18.7	10.4	22.1	1.8	22.1	28.9	22.1	37.2	22.1	33	22.1
1	F05	2	OTNT	NA	Neutral	7.04885057471264	35.2478448275862	3.66815955652888	201760.819683908	1934.40028456035	0.822557471264368	1.9676724137931	0.67569761428216	10029.1228448276	1048.89795267901	1392	1768104	119119.31	1284.79	421.13	20.3	4.4	11.4	11.4	22.5	5.4	12.8	5.9	16.9	25.9	3.8	25.9	34.1	25.9	45.3	25.9	40.4	25.9
1	F05	3	OTNT	NA	Neutral	5.71511254019293	24.6977491961415	2.44177855825949	129308.710610932	1571.71659444705	0.506109324758842	0.97427652733119	0.41964604884219	4083.66237942122	779.36897675734	1555	1614120	111082.3	1091.53	378.14	18.2	5.3	9.3	10.2	19.7	4.5	9.5	6.6	12.9	20.6	2.2	20.6	28.5	20.6	37.8	20.6	36.7	20.6
1	F06	1	OTNT	NA	Neutral	5.76758409785933	22.92125382263	2.36204081939693	115095.127675841	1559.06858077625	1.64755351681957	3.31192660550459	0.922183859019396	15284.6498470948	1845.32365810641	1308	1561889	124370.42	1034.78	421.03	15.8	4.4	11.9	11.6	16.6	6.3	14.1	8.9	11.9	45.6	1.8	45.6	28.7	45.6	38.1	45.6	35.1	45.6
1	F06	2	OTNT	NA	Neutral	6.94606598984772	27.3610406091371	2.69956265296711	135352.581852792	1730.54139644515	0.340736040609137	0.675761421319797	0.339727358794618	2730.3788071066	615.20791239742	1576	1664617	111209.27	1140.66	384.55	19.5	3.6	7.5	11.4	20.1	4.9	8.4	9.1	12.3	16.7	2.2	16.7	35.1	16.7	44.8	16.7	40.2	16.7
1	F06	3	OTNT	NA	Neutral	6.37462052216151	25.8148148148148	2.49141140169716	123172.440194293	1587.35261190007	0.723132969034608	1.45233758348512	0.58740651593566	6749.5561627201	1023.14897068494	1647	1603005	107510.95	1101.4	375.21	17.6	4.6	7.9	12	20.2	6.4	10.5	9.1	12.3	26.7	1.9	26.7	30.1	26.7	38.9	26.7	37.7	26.7
1	F07	1	OTNT	NA	Neutral	6.39901477832512	25.3307529908515	2.30978050644894	120344.457424349	1727.17031343065	0.515130190007037	1.23223082336383	0.534082861079231	6751.5524278677	823.600635605842	1421	1683939	116304.03	1131.54	401.34	20	3.9	8.5	12.5	21.7	5.8	11.1	8.4	13.2	20.6	1.5	20.6	32.1	20.6	41.7	20.6	37.6	20.6
1	F07	2	OTNT	NA	Neutral	7.37843866171004	31.7583643122677	2.81485871966335	170397.191821561	1823.62003089792	0.962825278810409	2.217843866171	0.647408640027271	11209.2765799257	1261.58633229276	1345	1803595	124884	1233.71	438	22.4	5	14.3	13.2	22.8	4.9	18.4	10.3	14.3	29.8	3.2	29.8	33.5	29.8	43	29.8	40.4	29.8
1	F07	3	OTNT	NA	Neutral	5.75909402882636	24.1015785861359	2.50566149627869	129442.410432395	1617.6830634552	0.791352093342485	1.601921757035	0.563586094005671	7157.92999313658	1088.47597605637	1457	1471918	109099.73	1020.57	377.78	16.5	6.3	9.6	13.3	16.4	7.9	11.3	9.5	12.8	28.1	2.2	28.1	29.2	28.1	39.5	28.1	37.5	28.1
1	F08	1	OTNT	NA	Neutral	5.33742727860375	21.5100193923723	2.39102378799545	106874.268907563	1498.63578602523	0.3710407239819	0.873303167420814	0.37538566962206	3959.03361344538	614.971990274827	1547	1428414	107312.5	1046.21	381.33	16.4	8.3	6.5	16.8	18.9	11.4	8.5	13.7	11.1	16.2	1.7	16.2	27.8	16.2	35.7	16.2	33	16.2
1	F08	2	OTNT	NA	Neutral	6.1786941580756	27.1044673539519	2.52600645757958	144521.544329897	1704.37029138404	0.742955326460481	1.62474226804124	0.544333942958867	8619.27972508591	1024.55346296592	1455	1658231	115342.32	1157.06	396.92	18.8	4.2	11.1	13	20.1	5.1	13.7	10.9	13.3	24.5	2.6	24.5	30.1	24.5	39	24.5	36.4	24.5
1	F08	3	OTNT	NA	Neutral	5.24576271186441	20.6571056062581	2.38251156784586	101652.737940026	1522.29101330488	0.744458930899609	1.82268578878748	0.509457002060921	9219.23989569752	900.126969895296	1534	1463288	105040.68	1044.37	373.87	17.5	4.8	8.3	12.1	18.8	5.9	11.7	9.3	11.8	22.6	2.3	22.6	27.8	22.6	36.6	22.6	35.5	22.6
1	F09	1	PTPRB	NM_002837	sample	5.86727272727273	26.1951515151515	2.69944459626834	136851.507878788	1621.52771204892	0.685454545454545	1.44181818181818	0.479427869120382	6912.68121212121	878.432487367628	1650	1575507	103873.93	1091.53	361.57	17.1	8.2	7.1	19	19.6	11.7	7.9	17.1	13.8	22.8	2.2	22.8	29.3	22.8	38.7	22.8	36.3	22.8
1	F09	2	PTPRB	NM_002837	sample	6.18628110289173	31.488231338265	3.47262165632594	186646.367182246	1886.76164942983	0.585743106926698	1.25016812373907	0.402294389787311	5963.95628782784	789.54852636095	1487	1933712	120083.2	1371.23	433.3	24.2	4.8	11.5	12.8	24.1	4.4	11.9	9.7	16.2	20.4	4.5	20.4	32.4	20.4	42.7	20.4	39.6	20.4
1	F09	3	PTPRB	NM_002837	sample	6.55861244019139	31.0161483253589	3.43704449616599	165912.116028708	1807.59052887608	0.294856459330144	0.672248803827751	0.357671878560036	3380.27392344498	556.635743263871	1672	1827380	104037.67	1236.44	361.1	22.5	5.1	6.9	13	23	5.9	8.3	11.5	16	15.3	3.1	15.3	32.2	15.3	42.5	15.3	41.4	15.3
1	F10	1	WAS	NM_000377	sample	6.04690117252931	23.4195979899498	2.43249268562539	121777.510050251	1563.39055227789	1.90033500837521	4.63819095477387	0.897608590457565	24699.2554438861	1734.93933597606	1194	1426586	126362.3	1009.99	447.2	15.1	6.6	13.5	15.2	17.6	6.4	16	12.6	11.3	40.7	2.2	40.7	28.4	40.7	37.6	40.7	33.6	40.7
1	F10	2	WAS	NM_000377	sample	6.23961661341853	25.7405750798722	2.63783827341977	131838.470926518	1651.23586046415	0.854952076677316	1.95718849840256	0.615433821296441	9166.53801916933	1083.74351852894	1565	1465470	111597.93	1060.17	391.53	16.9	5.1	8.7	12.8	19.2	6.4	10.4	9.2	12.5	27.4	2.5	27.4	32	27.4	41	27.4	37.8	27.4
1	F10	3	WAS	NM_000377	sample	6.04242928452579	27.1788685524126	3.06804547176321	152011.693843594	1715.5912119004	1.63727121464226	3.7396006655574	0.814405590729224	18117.1372712146	1629.7937020902	1202	1495029	128236.51	1082.47	456.2	15.6	3.5	17.2	10.5	18.6	8.2	20	7.5	13.8	39.4	3.5	39.4	29.5	39.4	40	39.4	38.1	39.4
1	F11	1	ODAM	NM_017855	sample	6.77582714382174	27.1816340310601	2.78305009526442	132782.446320054	1677.7738588967	0.904794058068872	2.52126941255908	0.824468129054939	16813.025658339	1104.23077949639	1481	1546768	111456.71	1107.99	403.51	18.2	5.3	9	18.4	20.7	5.5	11.5	15.7	13.8	26.1	2.3	26.1	32.3	26.1	41.5	26.1	38.4	26.1
1	F11	2	ODAM	NM_017855	sample	6.32954545454545	23.7881016042781	2.50278701683842	111806.627673797	1597.94996187222	0.537433155080214	1.18850267379679	0.441082263520168	5407.01938502674	777.39630329798	1496	1470011	96249.13	1020.94	332.56	15.5	5.5	5.3	20.5	18	5.6	6.5	20.7	12.5	20.5	1.8	20.5	29.7	20.5	39.8	20.5	36	20.5
1	F11	3	ODAM	NM_017855	sample	5.50448833034111	22.771394374626	2.53966171728093	116144.383602633	1560.79981071909	0.328545780969479	0.669658886894075	0.342169315822817	2804.9012567325	572.674128852825	1671	1498356	92820.28	1035.27	317.71	17.1	4.5	5.6	15.7	17.2	5.1	6.3	16.7	11.8	16	2.6	16	28.6	16	37.2	16	36.6	16
1	F12	1	BRIP1	NM_032043	sample	6.16766070245196	24.8071570576541	2.50417270848872	127215.902584493	1686.6609701563	1.08416169648774	2.39827700463883	0.579825146050164	12435.9734923791	1181.92941209403	1509	1498164	108033.52	1085.5	386.11	18.1	5.1	6.1	15.1	19.5	5.4	9.4	10.1	12.3	28.6	2.3	28.6	30.9	28.6	40.4	28.6	36.8	28.6
1	F12	2	BRIP1	NM_032043	sample	6.97105263157895	28.8302631578947	2.68128609146528	147748.714473684	1829.21966551255	0.753947368421053	1.92960526315789	0.402359476141519	10540.1118421053	758.280065535207	1520	1712486	104926.22	1171.7	360.6	21.3	6.2	8.3	18.2	22	5.7	10	16	13.8	18.4	2.4	18.4	33.9	18.4	43.8	18.4	39.9	18.4
1	F12	3	BRIP1	NM_032043	sample	5.79305912596401	24.1908740359897	2.81594419080351	127364.752570694	1683.87108339349	0.672879177377892	1.3547557840617	0.522225668682931	6017.14910025707	991.774327172434	1556	1467456	97258.98	1050.03	340.19	16.9	6.3	4.9	15	18.3	6.6	7.5	10.7	12.5	25.5	2.8	25.5	30.6	25.5	40.2	25.5	38.6	25.5
1	F13	1	ATRX	NM_138270	sample	6.38003095975232	25.9589783281734	2.60533392216629	130145.105263158	1624.67483021457	0.541021671826625	1.00696594427245	0.467169006603991	4104.00154798762	846.27619343199	1292	1593269	121619.82	1100.66	419.77	17.6	4.7	9.8	11	19.3	5.3	11.1	6.3	12.6	22.2	1.9	22.2	30.3	22.2	39.6	22.2	37.1	22.2
1	F13	2	ATRX	NM_138270	sample	7.06560392397302	29.5119558553035	2.85515410431397	151874.286940527	1783.21483029662	0.668914776210914	1.39301042305334	0.556946969473995	6258.73697118332	962.806160380274	1631	1607083	104310.95	1150.48	378.17	19	5.9	7	15.4	20.3	5.9	8.5	13.2	13.8	25.9	2.3	25.9	34.1	25.9	43.9	25.9	39.5	25.9
1	F13	3	ATRX	NM_138270	sample	6.84559310801856	27.3624917163685	2.9158559037054	140031.394963552	1781.54483505631	0.454605699138502	0.950298210735587	0.372583917596197	3973.81444665341	638.677020696718	1509	1635905	110265.51	1139.01	379.4	20.1	6.6	8.7	14.4	22	6	9.5	10.2	14.2	17.2	2.5	17.2	31.7	17.2	43.7	17.2	42	17.2
1	F14	1	PLXNB2	NM_012401	sample	7.42166910688141	30.1376281112738	2.62694676307599	146617.095168375	1706.31561938169	0.699853587115666	1.49267935578331	0.531311686106368	6572.93631039531	976.536677487063	1366	1519474	107608.54	1056.22	371.64	17.8	5.4	7	16.1	19.3	9.2	7.6	14.4	14	26.4	1.9	26.4	35	26.4	44.4	26.4	39.6	26.4
1	F14	2	PLXNB2	NM_012401	sample	8.63245997088792	32.6048034934498	2.94088733130952	152879.622270742	1938.43536665055	0.933770014556041	2.09606986899563	0.657823601449005	10228.0560407569	1138.23050783739	1374	1650526	117487.81	1146.72	409.15	20.8	5.2	10.2	11.5	22.6	6.3	14.3	7.8	14.6	29.2	2.3	29.2	38.6	29.2	49.5	29.2	45.7	29.2
1	F14	3	PLXNB2	NM_012401	sample	6.33860342555995	24.9064558629776	2.39587239306718	124518.743083004	1581.12188341598	0.466403162055336	0.919631093544137	0.404696182381604	3668.02503293808	725.27898944871	1518	1529002	99071.49	978.92	329.63	18	5.1	5.7	15.2	16.1	8.6	5.9	12.8	11.2	20.8	2.1	20.8	30.3	20.8	39	20.8	37.4	20.8
1	F15	1	ZMYM2	NM_197968	sample	6.81240768094535	30.0945347119645	3.03554652831246	163477.920236337	1746.8368451909	1.01477104874446	2.03397341211226	0.661100344411003	9528.05317577548	1308.27344293954	1354	1622556	113570.08	1125.67	389.28	17.8	5.5	8.6	15.7	20.9	6.8	8.8	12.8	14	32.3	3.3	32.3	30.7	32.3	41.1	32.3	36.5	32.3
1	F15	2	ZMYM2	NM_197968	sample	6.42307692307692	23.470664928292	2.53366043233906	108662.308996089	1638.70695229822	0.591916558018253	1.14602346805737	0.463612833048605	4936.98826597132	834.87869455886	1534	1563400	97893.76	1058.01	334.57	18.3	4.9	5.2	18.8	18.8	5.6	5.8	16.9	11	22.6	1.7	22.6	31.9	22.6	40.7	22.6	37.5	22.6
1	F15	3	ZMYM2	NM_197968	sample	6.83127035830619	24.1263843648208	2.27236544431733	108741.411074919	1563.16121748749	0.413680781758958	0.876872964169381	0.407273502827249	4038.56026058632	611.946448751512	1535	1498589	101578.84	1006.41	349.99	17.8	6.3	6.3	13.7	18.4	8.3	6.5	10.4	11.1	17	1.4	17	31.9	17	40.2	17	38.9	17
1	F16	1	MBD1	NM_015845	sample	5.07200587803086	23.0720058780309	2.64832999529341	131919.07053637	1555.43421564368	0.990448199853049	2.00440852314475	0.62231943256204	8406.17560617193	1163.89240630824	1361	1347860	105775.34	1015.91	394.51	13.6	5.8	4.7	16.2	15.4	8.3	7.6	12.5	12.3	31.7	2.9	31.7	26.9	31.7	35.6	31.7	32.8	31.7
1	F16	2	MBD1	NM_015845	sample	5.13627118644068	20.2237288135593	2.3612915692146	97238.0725423729	1435.61289643545	0.491525423728814	1.03254237288136	0.449953735696009	5066.72745762712	705.528023618635	1475	1359613	97664.98	959.48	341.52	15.1	6.8	5.7	17.5	15.7	8	7.1	15	12.1	19.7	1.4	19.7	26.4	19.7	36.6	19.7	32.9	19.7
1	F16	3	MBD1	NM_015845	sample	5.99050847457627	26.6827118644068	2.97154617695485	144852.62779661	1704.31600929885	0.904406779661017	2.02169491525424	0.676179012254525	9035.11186440678	1111.36237174899	1475	1417115	96207.32	1080.97	338.87	17.2	5.6	6.4	16.7	19.5	8.6	7.5	13.6	13.7	29.4	2.9	29.4	29.8	29.4	39.7	29.4	38.7	29.4
1	F17	1	OTNT	NA	Neutral	6.34093959731544	28.5087248322148	2.68610270502708	156495.903355705	1737.84482420457	1.12281879194631	2.4510067114094	0.715895318529643	11289.3174496644	1357.71940360931	1490	1585131	116063.66	1156.68	410.88	16.5	4.7	8.5	13.8	20.5	5.6	11.9	10.7	13.5	34.2	2.6	34.2	30.5	34.2	39.1	34.2	36	34.2
1	F17	2	OTNT	NA	Neutral	5.8503144654088	24.9320754716981	3.14528021514722	136596.847169811	1755.35550470364	0.412578616352201	0.980503144654088	0.438649545772187	5347.12704402516	714.005750000465	1590	1637343	106241.84	1144.39	366.82	18.1	5.7	7.3	19.9	20.7	5.6	9.4	15	14	17.7	3.4	17.7	29.2	17.7	40.2	17.7	37.9	17.7
1	F17	3	OTNT	NA	Neutral	6.24839537869063	26.4011553273427	2.75992918088391	143235.180359435	1727.71005626512	0.483311938382542	1.01476251604621	0.449008955315117	4360.32734274711	759.490055995214	1558	1604775	109438.97	1139.96	388.84	17.5	5.2	7.5	13.5	20.2	5.6	8	11	12.6	20.3	2.6	20.3	31.1	20.3	40	20.3	38.8	20.3
1	F18	1	OTNT	NA	Neutral	5.71301587301587	26.1492063492063	3.15805471606396	143952.481269841	1766.36289455917	1.02412698412698	2.60126984126984	0.652721618704148	13236.0476190476	1128.16765257421	1575	1582974	106764.68	1169.32	377.7	18.3	4.8	8.4	17.7	20.5	4.7	11	16	14.1	27.6	3.6	27.6	30.5	27.6	38.9	27.6	36.8	27.6
1	F18	2	OTNT	NA	Neutral	6.38700947225981	26.0730717185386	2.76675256179947	128880.458728011	1709.36772482886	0.840324763193505	1.9424898511502	0.532033710360575	9355.70094722598	1023.75398140944	1478	1617256	109859.21	1100.13	369.39	19.1	5.2	9.9	15.5	19.6	6.6	10.6	11.8	13	26.2	2.4	26.2	32.3	26.2	41.2	26.2	37.8	26.2
1	F18	3	OTNT	NA	Neutral	6.38385964912281	28.8336842105263	2.94797826153114	150320.558596491	1807.35336186455	0.901052631578947	2.05263157894737	0.764296539717592	11202.2477192982	1158.15591756909	1425	1688934	116791.32	1187.58	408.82	21.3	5.3	10.8	11.4	21.8	4.3	13.3	7.7	16.1	28.8	3.8	28.8	30.2	28.8	39.2	28.8	38.2	28.8
1	F19	1	OTNT	NA	Neutral	7.08409506398537	28.363802559415	2.88130289920915	144634.505789153	1755.89443085148	0.507007921998781	1.03839122486289	0.506759796842064	4735.12248628885	886.315039205406	1641	1633409	97741.4	1126.93	346.71	19.7	6.2	4.3	18.8	21.3	8.4	5.6	14.2	13.8	23.2	2.5	23.2	31.2	23.2	41.3	23.2	37.8	23.2
1	F19	2	OTNT	NA	Neutral	6.49411764705882	26.0786377708978	2.43148902116378	130566.424767802	1594.43160354657	0.487925696594427	0.904643962848297	0.422885883314767	3442.65944272446	791.482363007247	1615	1540260	94589	1063.55	330.99	17	5.7	3.9	16.5	18.4	7.6	6.5	15	11	22.4	2.4	22.4	28.9	22.4	37.6	22.4	34.5	22.4
1	F19	3	OTNT	NA	Neutral	5.23581899298916	22.1057998725303	2.60739693005802	116840.281708094	1525.69292261686	0.538559592096877	1.0038240917782	0.422866790457613	4105.95602294455	775.509494972582	1569	1505669	93102.47	1053.18	332.24	17	4.8	4.6	18.1	18.5	5.6	6.2	19	11.7	21.7	2.2	21.7	26.6	21.7	34.5	21.7	33.8	21.7
1	F20	1	OTNT	NA	Neutral	6.64884488448845	29.8943894389439	3.07509835153737	165638.825082508	1761.73406027642	0.581518151815182	1.24818481848185	0.531284399502221	6286.03762376238	890.152729969757	1515	1590013	111242.38	1143.11	396.73	18.2	4.6	6.7	12.8	19.9	7	9	7.9	13.4	23.3	3.2	23.3	31.8	23.3	41.6	23.3	37.7	23.3
1	F20	2	OTNT	NA	Neutral	7.29680998613037	31.3446601941748	2.71573001127589	163172.841886269	1737.25554899353	0.614424410540915	1.26421636615811	0.502304902022428	5582.33980582524	904.269799991413	1442	1661992	104261.94	1137.9	356.81	19.6	5.7	5.8	16.2	20.9	5.5	8.5	14.1	14	23.1	2.2	23.1	33.4	23.1	42.6	23.1	39	23.1
1	F20	3	OTNT	NA	Neutral	5.31985065339141	22.8786558805227	2.29854192647527	131346.378967019	1574.86005325917	0.594897324206596	1.19539514623522	0.466623573150142	5325.02240199129	805.092139379994	1607	1620045	87615.19	1091.17	301.09	17	5	4.5	22.3	18.6	5.7	6.8	25.5	11	21.8	2.6	21.8	25.5	21.8	34.3	21.8	33.3	21.8
1	F21	1	OTNT	NA	Neutral	5.73148744365744	24.3200257566001	2.59311635811921	125378.295556986	1552.50700197768	0.524790727623954	1.10753380553767	0.438166293659457	5068.1590470058	808.012725440245	1553	1508547	102745.57	1048.1	352.17	17.2	4.9	5.7	15.6	17.3	6.2	8	16.1	11.7	21.2	2.6	21.2	28.9	21.2	38	21.2	33.5	21.2
1	F21	2	OTNT	NA	Neutral	7.22576447625244	29.8477553675992	2.55838576003323	145332.141184125	1667.84424985029	0.484710474951204	1.03057905009759	0.450159198857963	4760.58815875081	785.640640084273	1537	1679043	97919.57	1111.76	336.47	19.6	5.1	7.4	18.7	19.9	6	7.5	18.2	13.4	20.1	2	20.1	31.8	20.1	40.9	20.1	38.5	20.1
1	F21	3	OTNT	NA	Neutral	5.81257941550191	23.1448538754765	2.34631681452619	116496.818297332	1553.68434584733	0.726810673443456	1.59783989834816	0.490440332292302	7743.03939008895	887.327944144489	1574	1454214	98176.52	1010.41	347.41	15.5	6.4	5.3	16.2	17.5	7.1	9	14.1	11.2	23.1	1.8	23.1	28.1	23.1	37.5	23.1	36.3	23.1
1	F22	1	OTNT	NA	Neutral	6.29744651483782	23.991718426501	2.30477575591365	115904.589371981	1542.70881299452	0.762594893029676	1.56107660455487	0.507638757307945	6951.09661835749	992.664641725518	1449	1474012	105522.13	1000.42	364.76	16.1	5.9	6.5	16.8	16.6	6.8	8	16.6	11	25.8	2	25.8	30	25.8	38.6	25.8	34.6	25.8
1	F22	2	OTNT	NA	Neutral	6.76679841897233	26.729907773386	2.85241371896207	131173.15942029	1639.69037023007	0.534914361001318	1.10540184453228	0.43404332627769	4739.56455862978	766.903247951609	1518	1515089	103291.66	1071.24	356.71	18.1	4.9	6.3	14.7	18.1	6.7	8.2	12.7	12.8	20.4	2.2	20.4	31.9	20.4	41.3	20.4	37.4	20.4
1	F22	3	OTNT	NA	Neutral	6.07372654155496	25.4845844504021	3.05799147318959	136217.79155496	1738.70233108046	0.796246648793566	1.7245308310992	0.610865023976619	8194.95375335121	1042.08513589171	1492	1564922	102578.36	1120.27	361.09	16.8	4.8	7.8	15	20	6.9	10.3	13.3	13.2	27.3	3.5	27.3	30	27.3	40.1	27.3	39.1	27.3
1	G03	1	RF	NA	Neutral	6.09189534141672	22.0070197830249	2.11318355137145	95516.5226547543	1459.55808279934	0.351627313337588	0.825143586470964	0.469493572796062	4239.83982131461	665.107105350657	1567	1478453	96389.46	981.63	332.59	16.9	4.7	3	16.8	16	5.6	4.9	16.5	9.8	19.5	1.1	19.5	30.3	19.5	38.9	19.5	34.4	19.5
1	G03	2	RF	NA	Neutral	5.76042245692051	23.4930516953863	2.24325511034116	114883.080600334	1557.4005364514	0.182323513062813	0.451917732073374	0.267112681648535	2110.90272373541	374.144501089952	1799	1486019	104765.07	1055.12	369.99	15.2	3.8	5.7	11.5	18.1	5.2	6.9	8.9	10.7	10.5	1.9	10.5	29.1	10.5	38.1	10.5	33.2	10.5
1	G03	3	RF	NA	Neutral	5.73416222616933	22.1527531083481	2.20121111992756	106985.547069272	1541.60112645509	0.336885731201895	0.750148016577857	0.372509412829129	3745.78626406157	558.032317886048	1689	1506341	108882.5	1032.06	382.44	16.6	4.2	7.8	9.5	18.1	6.6	9.4	5.6	11.2	15.6	2	15.6	29.3	15.6	37	15.6	35.7	15.6
1	G04	1	RF	NA	Neutral	7.00524246395806	25.6009174311927	2.22557138744971	114008.667758847	1675.98740111136	0.511140235910878	1.08846657929227	0.466605162894481	4992.26146788991	814.635399273904	1526	1656149	114981.01	1066.5	391.35	18.2	3.9	8.3	12.7	19.3	5.6	8.3	11.3	11.7	20.9	0.9	20.9	34.5	20.9	43.6	20.9	39.1	20.9
1	G04	2	RF	NA	Neutral	7.9204097714736	37.2679275019701	3.55137359910657	223436.195429472	2074.37698242243	1.23798266351458	2.90307328605201	0.753430277383373	15043.1434200158	1420.03037707763	1269	1916435	130992.57	1329.05	458.83	22.9	4.7	14.6	9.1	24.3	4.6	17.8	5	17.7	34	3.9	34	37.6	34	47.6	34	44	34
1	G04	3	RF	NA	Neutral	6.18265119120342	25.2669517409896	2.61670286748186	126204.720219914	1670.09966054568	0.502748930971289	1.04581551618815	0.461269162521453	5324.70128283445	874.588563894819	1637	1570122	111435.35	1090.95	387.06	18.3	4.1	8.9	10	19.5	5.6	10.4	7.1	11.2	23.1	2.3	23.1	30.5	23.1	39.9	23.1	37.5	23.1
1	G05	1	RF	NA	Neutral	6.12988826815642	23.5069832402235	2.2465435192546	110207.99650838	1524.96196001116	0.739525139664804	1.44413407821229	0.509553993680075	5971.25558659218	971.096643376329	1432	1521082	104611.48	1011.02	355.09	16.5	4.1	6.5	17.3	16.2	5.8	8.1	17	9.9	26.5	1.7	26.5	30	26.5	38.4	26.5	33.7	26.5
1	G05	2	RF	NA	Neutral	6.03552923760178	23.1828275351591	2.47062944844116	113433.871946706	1585.37459036279	0.505551443375278	0.967431532198372	0.41918214584649	3849.65803108808	775.757778452397	1351	1584262	110906.23	1069.98	396.04	18.7	5.3	8.1	14.6	18.9	5.8	9.7	11	11.7	21.4	2.2	21.4	30.6	21.4	39	21.4	35.2	21.4
1	G05	3	RF	NA	Neutral	6.00844155844156	22.0409090909091	2.37016274515202	105169.302597403	1552.41090179654	0.43961038961039	0.850649350649351	0.364577609068633	3426.87467532468	634.774234807576	1540	1564631	98618.57	1021.63	334.27	18.2	5.4	5.9	14.9	18	5.2	6.5	13	10.4	17.5	1.6	17.5	30.3	17.5	40	17.5	38.2	17.5
1	G06	1	RF	NA	Neutral	6.26666666666667	22.6950495049505	1.97007831501966	104065.498349835	1504.0168405145	0.339273927392739	0.689108910891089	0.360539315836346	3444.34719471947	601.191744805797	1515	1609880	111697.95	1015.39	377.26	18.3	4.2	6.7	11.3	17.3	6.3	7	8.8	9.1	16.2	1.4	16.2	31	16.2	37.9	16.2	34.5	16.2
1	G06	2	RF	NA	Neutral	7.43469656992084	33.0765171503958	2.87562046585794	177058.111477573	1885.44705949281	0.521108179419525	1.06068601583113	0.417884460892377	4839.01715039578	861.286006039097	1516	1782319	115201.37	1275.79	407.9	21.8	3.2	9.2	9.9	23.9	4.6	12.5	6.5	14	22.3	2.7	22.3	35.6	22.3	44.3	22.3	40.4	22.3
1	G06	3	RF	NA	Neutral	6.25212279555846	24.3207054212933	2.66932385650195	118266.96015676	1673.48714348508	0.402351404310908	0.815153494448073	0.383517405194414	3563.14435009798	649.186964209134	1531	1536980	112404.66	1067.31	381.67	18.2	4.4	9.8	9.9	19.7	6.8	12	7.6	11.6	17.5	2.3	17.5	31.4	17.5	40.4	17.5	39.1	17.5
1	G07	1	RF	NA	Neutral	6.23589394969409	23.118966689327	2.1691524852199	110115.355540449	1602.73473022234	0.370496261046907	0.7675050985724	0.413106568256126	3026.20870156356	676.897237590697	1471	1540178	112237.72	1041.01	384.5	17.8	6.1	6	11.8	17.6	7.5	7.4	10.5	10.9	19.2	1.6	19.2	32.3	19.2	40.9	19.2	36.3	19.2
1	G07	2	RF	NA	Neutral	7.28887399463807	28.122654155496	2.41225392291063	133111.480563003	1733.43913665043	0.659517426273458	1.55630026809651	0.533617251220786	7809.64879356568	940.131059497297	1492	1594775	119137.61	1111.38	417.19	17.6	4.6	9.9	10.2	20	5.9	12.3	7.1	12.6	23.5	1.9	23.5	34.2	23.5	44.2	23.5	40	23.5
1	G07	3	RF	NA	Neutral	6.40353172007848	27.7717462393721	2.81633138725391	149935.366906475	1737.44052012921	0.584695879659908	1.10725964682799	0.488965970081078	4776.75212557227	1018.70799510952	1529	1644454	107611.54	1158.82	382.88	18.3	5.4	8.2	12.9	19.9	5	10.7	9.5	12.9	26.5	2.8	26.5	30	26.5	40.1	26.5	38.8	26.5
1	G08	1	RF	NA	Neutral	6.31985815602837	25.8609929078014	3.08946385202582	130093.924113475	1685.55354089852	0.673049645390071	1.23617021276596	0.508271374016055	5143.8170212766	1062.98332212159	1410	1524047	122934.49	1122.05	436.37	17.6	4.5	10.5	10.4	20.6	3.9	13.5	4.8	13.5	27.9	2.2	27.9	30	27.9	40.5	27.9	37.4	27.9
1	G08	2	RF	NA	Neutral	6.15009264978382	26.9339098208771	3.13815341422821	138986.38418777	1737.85270428018	0.484249536751081	0.936380481778876	0.409111410516599	4057.76281655343	787.53594063348	1619	1568543	113224.92	1144.54	399.59	18.2	4.3	8.3	10.9	19.9	5.1	11.7	7.8	13.5	20.2	2.2	20.2	31.8	20.2	41.4	20.2	37.6	20.2
1	G08	3	RF	NA	Neutral	5.92990353697749	21.9389067524116	2.47990473178478	104538.436012862	1634.34453181845	0.356270096463022	0.857877813504823	0.513147297504211	5845.92282958199	743.562098662453	1555	1564230	113097.09	1070.39	390.65	18.2	4.2	9.5	10.6	19.1	4.6	11.4	6.5	11.6	19.2	1.7	19.2	30.7	19.2	39.8	19.2	39	19.2
1	G09	1	BRCA1	NM_007298	sample	8.50892857142857	32.4010416666667	2.77571645781838	147564.615327381	1901.47039942319	0.880952380952381	1.59672619047619	0.619534091074269	6700.97693452381	1272.26972365495	1344	1678574	117847.79	1191.43	416.66	21.3	6.2	8.9	13.1	23.4	7.1	10	8.7	15.1	33.2	2	33.2	38.8	33.2	49.3	33.2	44.7	33.2
1	G09	2	BRCA1	NM_007298	sample	8.1965034965035	33.9937062937063	3.23006740669436	168440.082517483	1964.63922309057	0.954545454545455	1.86433566433566	0.620609772551523	8201.72167832168	1225.29012828237	1430	1699104	120930.26	1256.4	441.7	22.4	5.2	10	11.1	26.4	5.2	14.6	5.5	16.6	31.5	2.9	31.5	37.9	31.5	50.1	31.5	45.4	31.5
1	G09	3	BRCA1	NM_007298	sample	5.756698044895	23.7407675597393	3.12070136607918	122743.013034033	1694.59974035186	0.67994207096307	1.41346850108617	0.56301160923717	6038.75814627082	1009.30288205055	1381	1444036	113101.55	1107.53	414.79	15.7	7	12.5	14.8	20.3	8	15.5	8.3	14.6	27.3	2.9	27.3	28.9	27.3	40.2	27.3	39	27.3
1	G10	1	ASXL1	NM_015338	sample	5.91331058020478	26.2764505119454	2.80441994517773	141365.392491468	1684.58960195951	0.687372013651877	1.70921501706485	0.522205450916387	8682.27030716723	923.167044565512	1465	1497559	116003.38	1099.16	420.15	18	7	9.8	15.4	20.1	9.8	12.8	11.7	13.4	22.8	2.7	22.8	28.1	22.8	36.9	22.8	34.1	22.8
1	G10	2	ASXL1	NM_015338	sample	7.67038690476191	34.0863095238095	3.01491444971485	183038.482142857	1979.03061284292	0.999255952380952	2.10714285714286	0.751706371558813	10522.9598214286	1280.13744616552	1344	1709288	125699.92	1254.82	457.08	21.4	5.1	13	11.4	22.8	5.7	17.1	7	16.4	32.7	3.7	32.7	38.6	32.7	49.1	32.7	44.5	32.7
1	G10	3	ASXL1	NM_015338	sample	7.0387275242047	30.1051175656985	3.25186164041986	165923.942600277	1878.66186543865	1.0103734439834	2.0076071922545	0.546081736693475	9223.42600276625	1131.64940731996	1446	1685394	112841.49	1182.28	385.76	20.1	4.5	9.7	12	21.9	5.5	10.3	8.6	14.6	29.2	3.7	29.2	33.1	29.2	43.4	29.2	42.8	29.2
1	G11	1	ASXL2	NM_018263	sample	6.58808456117873	30.2062780269058	2.78496645927468	160425.030108905	1755.06551465057	0.349775784753363	0.775784753363229	0.380483705916121	3244.55413196669	596.18860966419	1561	1754954	102948.79	1217.21	365.2	20.2	5.5	6.7	21.6	24.1	7.6	7.2	17.7	14.5	16.1	2.2	16.1	30.7	16.1	40.8	16.1	37.2	16.1
1	G11	2	ASXL2	NM_018263	sample	6.94423558897243	29.5551378446115	3.1837811660497	153720.665413534	1808.18172950224	0.514411027568922	1.01691729323308	0.476261409156146	4570.31390977444	858.595134529775	1596	1681006	107629.17	1228.44	387.08	20.9	5.5	6.6	14.1	23.8	6.3	9	10.8	14.8	22.6	2.6	22.6	32.6	22.6	43	22.6	39.4	22.6
1	G11	3	ASXL2	NM_018263	sample	6.77806286080821	25.0288646568313	2.42935737745381	109632.066067992	1611.49099612715	0.293778062860808	0.54842847979474	0.294985269167437	2113.44964720975	530.004137594359	1559	1621902	101468.92	1080.6	343.5	19.1	5.6	6.2	13	20.4	4.9	6.4	10.5	12.2	15.3	1.2	15.3	31.5	15.3	40.5	15.3	39.6	15.3
1	G12	1	TP53BP1	NM_005657	sample	8.20728744939271	33.6097165991903	3.19573203424705	171683.977327935	2073.03359788795	1.09311740890688	2.15222672064777	0.713864477323634	9879.04210526316	1510.18083854652	1235	1692831	130655.34	1186.96	451.42	19.9	4.2	12.4	8.3	21.3	4.4	14.5	4.6	15.9	37.5	2.3	37.5	43	37.5	54	37.5	48.3	37.5
1	G12	2	TP53BP1	NM_005657	sample	8.36955063715627	34.7679409792086	3.31798073116976	180467.525150905	2094.66629099441	0.469483568075117	0.871898054996647	0.357214051778497	3639.73977196512	741.960326344597	1491	1771486	111145.37	1230.95	386.04	21.9	5.8	8.8	13.7	23	5.7	10.3	10.3	16.4	19.4	3.5	19.4	41.6	19.4	54.1	19.4	48.8	19.4
1	G12	3	TP53BP1	NM_005657	sample	7.35690006798097	31.9367777022434	3.11137649060968	162655.46974847	2032.03855321436	0.724677090414684	1.37729435757988	0.485615418806231	5739.75594833447	1012.93429422133	1471	1711830	110633.32	1221.95	392.73	20.3	4.1	9.2	13.2	23.8	4.3	12	9.9	15.2	27.2	2.8	27.2	40	27.2	50.8	27.2	48.7	27.2
1	G13	1	FAT1	NM_005245	sample	7.31664212076583	31.9528718703976	3.00807347100496	167304.936671576	1826.47221806033	0.899852724594993	1.91973490427099	0.622412123838313	8649.69587628866	1188.66508782617	1358	1702228	117691.46	1151.33	405.95	20.1	4.3	8.7	12.2	22.5	6	10.5	8.8	14.4	30.9	2.6	30.9	34.6	30.9	43.3	30.9	39.7	30.9
1	G13	2	FAT1	NM_005245	sample	6.91835357624831	33.9453441295547	3.55575169025695	195707.219298246	1945.87982202876	0.66059379217274	1.3191632928475	0.509458308377694	5842.96221322537	980.062793420101	1482	1724984	117218.44	1235.23	410.91	19.4	5.5	10.1	13.6	20.4	7.1	12.9	9.8	16.7	25.7	3.8	25.7	33.4	25.7	44	25.7	40.2	25.7
1	G13	3	FAT1	NM_005245	sample	7.6578073089701	33.8843853820598	2.93238657917063	178927.011960133	1841.43430557456	0.483720930232558	1.01461794019934	0.524551576146261	4231.5488372093	860.453264501005	1505	1727818	112042.51	1191.53	412.49	19.3	6.8	9.6	17.5	22	6.5	11.5	13.1	15	23.5	3.4	23.5	34.2	23.5	44.1	23.5	42.7	23.5
1	G14	1	BAP1	NM_004656	sample	7.88045112781955	33.2774436090226	3.19906312410787	174569.309774436	2072.1697133072	1.17142857142857	2.63157894736842	0.612023925345407	13066.5060150376	1261.03170037254	1330	1783155	132679.2	1304.47	464.13	21.9	3.6	15.3	10.9	24.7	3.8	17	7.4	16.3	31.1	3.2	31.1	38.9	31.1	49.6	31.1	46.5	31.1
1	G14	2	BAP1	NM_004656	sample	8.24586776859504	37.2314049586777	2.91071636006746	197428.755509642	2057.62135630227	0.953856749311295	2.22933884297521	0.610279492278459	10928.8236914601	1197.38848752092	1452	1906180	136469.94	1354.66	482.04	24	4.5	18.7	9.8	26	4.5	23.1	5.6	16.5	29.1	3.2	29.1	38.3	29.1	47.9	29.1	44.4	29.1
1	G14	3	BAP1	NM_004656	sample	8.19596942321056	36.8471160528145	3.09697276618332	195860.953439889	1969.34403435165	0.879777623349548	1.82140375260598	0.524218887651929	8782.39054899236	1104.68641165966	1439	1781679	125161.87	1263.55	457.01	21.5	4.1	16	11.3	24.9	5.4	21.1	7.1	15.8	26.3	3.1	26.3	35.4	26.3	45.7	26.3	43.8	26.3
1	G15	1	ZNF516	NM_014643	sample	7.80087209302326	29.4018895348837	2.26488551338942	142443.771075581	1698.39151809432	0.924418604651163	1.83938953488372	0.687022794427035	9527.23837209302	1205.76462598828	1376	1578803	113203.1	1076.72	397.56	18.2	4.3	8.4	14	18.8	7.3	10.4	14.1	10.2	30.7	1.7	30.7	35	30.7	41.9	30.7	37.7	30.7
1	G15	2	ZNF516	NM_014643	sample	7.72354948805461	30.5059726962457	2.45112378438423	152758.890784983	1868.44300315849	1.23293515358362	2.48549488054608	0.777054230902605	10669.5187713311	1469.1455286358	1172	1608782	126635.02	1098.32	433.54	18.3	6	15.4	11.9	19.4	6.3	17.2	7.2	13.3	38.1	2.3	38.1	35.2	38.1	45.3	38.1	40.4	38.1
1	G15	3	ZNF516	NM_014643	sample	7.05100334448161	27.5911371237458	3.22383514547913	133713.22826087	1770.08707829938	1.95234113712375	4.22993311036789	0.890714397436903	19471.6237458194	1749.92968995335	1196	1443516	112224.93	1071.82	406.76	17.7	8.1	12.1	14.3	19.5	8.9	14.8	9.4	15	43.6	2.8	43.6	32.4	43.6	43.9	43.6	42.3	43.6
1	G16	1	GRIN2A	NM_000833	sample	6.64269492808478	27.5215745647237	2.7255434700496	140904.755488266	1789.78371402412	1.32399697199092	2.83270249810749	0.833229239517481	12758.3815291446	1568.57417730307	1321	1452060	141705.84	1148.9	526.71	17	4.3	19.4	9.7	22.6	5.4	25.7	4.9	13.2	38.8	2.6	38.8	32.2	38.8	41.6	38.8	37.7	38.8
1	G16	2	GRIN2A	NM_000833	sample	7.15700808625337	31.1543126684636	2.93529054427452	166558.580188679	1814.90595952652	1.08288409703504	2.21563342318059	0.707737967961795	11197.4272237197	1268.52001865865	1484	1599286	129741.36	1178.4	475.03	18.5	5.3	15.4	10.8	21.8	5.8	22.2	6.6	14.2	30.9	2.6	30.9	33.3	30.9	43.5	30.9	38.9	30.9
1	G16	3	GRIN2A	NM_000833	sample	6.79008947006194	28.5437026841019	2.79985968165015	150177.451479697	1677.84591795212	0.825877494838266	1.99242945629732	0.620115743767876	11028.6930488644	978.483504851919	1453	1581166	113128.1	1095.21	391.16	18	4.3	9.8	11.9	19.3	6.2	11.8	8.8	12.9	24.9	2.8	24.9	30.8	24.9	40.3	24.9	39	24.9
1	G17	1	RF	NA	Neutral	6.61780821917808	31.7897260273973	3.43570708983646	187738.62739726	1906.53206914372	0.667123287671233	1.38150684931507	0.615736922994493	6741.66917808219	1081.89293904079	1460	1725686	115285.4	1228.69	405.13	18.5	4.3	8.1	12.8	20.9	6.4	10.3	10.9	14.5	27.5	3.7	27.5	32.7	27.5	43.1	27.5	39.8	27.5
1	G17	2	RF	NA	Neutral	6.0260989010989	25.165521978022	3.2063692989239	137252.971840659	1705.44915122268	0.558379120879121	1.30288461538462	0.578978486790987	6618.65247252747	938.096577925383	1456	1497251	106058.91	1090.11	374.22	16.6	6.6	5.9	14.6	18	8.4	9.1	12.5	12.6	25.1	3.2	25.1	30.3	25.1	40.3	25.1	36.3	25.1
1	G17	3	RF	NA	Neutral	7.10418143160879	29.1587526576896	2.83770110889977	153126.932671864	1777.5944095553	0.860382707299787	1.76966690290574	0.532977933179248	9215.74627923459	1031.26374120152	1411	1660214	100685.87	1158.35	348.72	20.5	4.9	7.4	15.7	22.1	5	9	14.3	13.1	26.4	2.7	26.4	32.5	26.4	40.9	26.4	39.5	26.4
1	G18	1	RF	NA	Neutral	7.08704061895551	29.7994842037395	2.94401719298706	158616.50483559	1859.50228317583	0.717601547388781	1.40812379110251	0.600351092420725	6089.22179239201	1136.74194738662	1551	1626868	117966.15	1173.1	418.95	18.4	5.2	8.8	11.9	20.9	5.9	12.3	8.3	14.3	29.3	2.3	29.3	34.4	29.3	44.2	29.3	40.2	29.3
1	G18	2	RF	NA	Neutral	6.02866666666667	25.3626666666667	2.74512809860457	138505.146666667	1707.9200822455	0.845333333333333	1.69066666666667	0.570150818138976	7487.258	1059.52491255917	1500	1544993	108565.8	1085.67	378.78	15.7	5.7	7.5	12.5	18.5	5.9	8.3	9.1	13.1	27.6	3	27.6	29.9	27.6	41	27.6	36.9	27.6
1	G18	3	RF	NA	Neutral	6.18606060606061	24.4842424242424	2.74400571483913	123867.040606061	1706.81041213417	0.734545454545455	1.55151515151515	0.573751693691533	7227.73696969697	907.399740015669	1650	1524246	102074.86	1075.59	351.99	17.3	3.9	7.2	12.3	18.6	5.1	7.9	8.7	12.1	24	2.6	24	32.1	24	42.2	24	41	24
1	G19	1	RF	NA	Neutral	6.74379652605459	28.060794044665	2.65699604542881	140110.140818859	1755.83566204863	0.313895781637717	0.635856079404467	0.338561796626313	2626.36600496278	562.309716753212	1612	1600427	103220.4	1128.92	364.9	17.6	3.8	4.3	13.9	19.5	5.1	5	12.5	12.8	15.6	2.6	15.6	33.9	15.6	42.1	15.6	38.5	15.6
1	G19	2	RF	NA	Neutral	5.83589138134593	22.6263282172373	2.39977489383045	115604.238488784	1631.53892592793	0.479338842975207	0.983471074380165	0.443155249250291	3991.52479338843	772.034871465293	1694	1437448	97663.73	1043.26	337.12	14.6	4.6	4.1	13.9	16.9	5.1	6.1	12.6	11.3	21.1	2.1	21.1	29.9	21.1	39.1	21.1	35.2	21.1
1	G19	3	RF	NA	Neutral	5.56191117092867	23.3822341857335	2.62367146449225	125100.733512786	1549.03196215	0.43135935397039	0.858008075370121	0.385919994466428	3392.26850605653	698.128161851147	1486	1485290	104329.72	1055.52	369.73	16.2	5	7.2	13.3	17	5.1	9	11.7	12.1	20.1	2.7	20.1	25.9	20.1	34.7	20.1	33.2	20.1
1	G20	1	RF	NA	Neutral	7.09908735332464	28.0091264667536	2.7885001673124	142523.788787484	1802.01436299144	0.476531942633638	1.03389830508475	0.486525169021909	5558.33246414602	804.039294457849	1534	1607421	117686.73	1134.05	414.55	18.8	3.6	6.6	11.3	19	4.9	8.8	8.4	13	20.7	3.1	20.7	35.1	20.7	44.7	20.7	40.6	20.7
1	G20	2	RF	NA	Neutral	6.56643356643357	26.1309599491418	3.08130506200494	123396.606484425	1724.94623050187	0.622377622377622	1.25238397965671	0.55498153749902	5233.07247298156	960.840969115807	1573	1449351	99152.51	1070.65	346.79	16.5	4.8	5.1	15.9	18.4	5.4	7.8	12.8	13.7	25.7	2.2	25.7	31.9	25.7	42.8	25.7	39.1	25.7
1	G20	3	RF	NA	Neutral	6.71029224904701	24.1118170266836	2.1894220347938	108074.445362135	1582.9315465866	0.72299872935197	1.37357052096569	0.51265283847876	5835.85133418043	982.816440081151	1574	1502421	106262.67	1039.54	369.04	17	4.3	8.1	13.2	18.8	5.3	9.7	9	11.3	26	1.7	26	31.8	26	40.7	26	39.3	26
1	G21	1	RF	NA	Neutral	7.3223819301848	26.9267624914442	2.36297067320396	140136.792607803	1696.82373120251	0.455852156057495	1.05475701574264	0.473864396006261	5079.02874743326	719.51801213596	1461	1617665	110116.39	1108.91	391.21	18.1	6.3	7.5	19.1	20.4	7.2	9.6	17.7	11.4	19.2	2.3	19.2	33.4	19.2	42.6	19.2	39.2	19.2
1	G21	2	RF	NA	Neutral	6.52363853979653	27.6965888689408	3.05550003982455	146871.967085577	1730.64935384529	0.399162178336326	0.770795930580491	0.367444326254446	3248.91621783363	657.940542200117	1671	1551762	93863.76	1135.88	334.84	17.8	6.4	3.9	17.5	19.7	7.3	5.7	16	13.9	18.2	3	18.2	30.9	18.2	40.8	18.2	37.6	18.2
1	G21	3	RF	NA	Neutral	6.26983173076923	24.2277644230769	2.65961710478288	124624.277043269	1715.15794005786	0.373197115384615	0.869591346153846	0.391199915280798	3984.95853365385	662.822625936529	1664	1604363	98635.83	1121.55	346.5	18.9	6.1	4.6	15.4	20.4	5.8	6.6	14	11.8	17.4	2.5	17.4	33.1	17.4	42.5	17.4	41.2	17.4
1	G22	1	RF	NA	Neutral	6.14943886591849	25.1128174837566	3.05531134051046	132164.06497342	1696.91728438136	0.397519196692262	0.807442409923213	0.361048965309154	3879.95038393385	658.136414003533	1693	1578834	101508.49	1142.24	359.2	17.8	4.4	5	18	19.1	4.8	6.5	15.5	12.3	17	2.8	17	30.5	17	40	17	37.2	17
1	G22	2	RF	NA	Neutral	6.94454382826476	30.8217054263566	3.0864204168972	160997.401311866	1793.67144107958	0.373285629099583	0.813953488372093	0.365320252529555	3699.43172331544	641.550962823369	1677	1707778	96371.27	1198.53	337.5	20.9	4.6	4.3	17	22.2	5.9	6.3	16.6	13.5	17.2	2.8	17.2	34.9	17.2	43.5	17.2	40.1	17.2
1	G22	3	RF	NA	Neutral	5.91235813366961	25.8984867591425	2.59707430769222	139717.729508197	1640.78636668698	0.527742749054224	1.07250945775536	0.502310230927822	4667.34678436318	865.106495628585	1586	1439320	97054.52	1057.79	343.13	16	6.8	5.6	15.1	17.8	8.6	8.1	13.8	12.7	22.8	3.1	22.8	29.7	22.8	38.9	22.8	37.4	22.8
1	H03	1	CHEK1	NA	Positive	7.09013867488444	44.8520801232666	5.53789172201691	276286.604006163	2840.03452548962	2.11787365177196	6.24807395993837	1.15656741298211	34870.3690292758	1982.35081177009	1298	2200532	189021.67	2055.25	800.4	31.2	5.7	27.5	12.6	46.8	4.4	36.7	7.9	31	46.2	8.7	46.2	43.4	46.2	54.7	46.2	53	46.2
1	H03	2	CHEK1	NA	Positive	6.45280528052805	54.7293729372937	7.84730034091775	362092.79009901	3131.79331886106	1.25478547854785	3.54455445544554	0.999969493688956	18645.3577557756	1637.02746850736	1515	2154596	184184.77	2322.94	821.23	31.9	5.2	25.7	13.1	50.7	4.9	39.8	8.6	38.1	39.9	10.7	39.9	44.4	39.9	58.6	39.9	56.6	39.9
1	H03	3	CHEK1	NA	Positive	6.74125874125874	53.9796567069294	8.21418690032177	380839.8359822	3416.8905132213	1.72409408773045	4.29307056579784	1.08224807640725	22428.7043865226	2017.95154539969	1573	2377412	191482.67	2510.39	889.83	34.1	4.7	31.1	11.2	53	3.4	44.5	5.5	37.2	46.1	13.7	46.1	44.5	46.1	59.8	46.1	59.9	46.1
1	H04	1	CHEK1	NA	Positive	6.2969696969697	40.6643939393939	4.76833305727047	251458.191666667	2640.3554752591	2.06515151515152	5.94621212121212	1.05245175014656	31181.0159090909	1897.69842762719	1320	2153783	201989.85	2029.04	880.71	30.6	6.1	30.5	13.5	45.7	3.6	40.9	8.9	28.1	44.1	7.2	44.1	41.1	44.1	52	44.1	50.5	44.1
1	H04	2	CHEK1	NA	Positive	7.57319907048799	63.6599535243997	8.70955688463277	462710.691711851	3470.69397994503	2.75600309837335	7.82029434546863	1.48370029795901	43920.3276529822	2489.08735368408	1291	2684868	204144.03	2534.86	873.59	37.3	4.1	36.6	9.6	50.6	2.8	48.1	3.6	37.6	54.1	14.6	54.1	44.5	54.1	58.3	54.1	57.3	54.1
1	H04	3	CHEK1	NA	Positive	7.55220228384992	68.9184339314845	10.0266132862376	522862.336867863	3917.59268550915	3.02202283849918	9.54078303425775	1.62125945906032	57480.9184339315	2755.19760747457	1226	2596797	233087.5	2757.04	1048.74	37.8	6.5	41.4	11.2	55	4.3	55.5	5.6	44.6	56.6	20.6	56.6	48.7	56.6	64.8	56.6	64.4	56.6
1	H05	1	CHEK1	NA	Positive	6.50253807106599	43.494923857868	5.92966936951114	283161.236886633	2816.81666180078	2.87901861252115	8.56260575296108	1.47912236473965	44935.1751269036	2372.97437826548	1182	2140919	202414.53	2059.66	893.93	30.8	7.9	30.2	15.6	46.9	5.5	38.4	10.4	29.1	54.3	9.6	54.3	41.2	54.3	53.9	54.3	52.8	54.3
1	H05	2	CHEK1	NA	Positive	5.48150684931507	42.8965753424658	6.41525440309454	276182.153424658	2826.07939045004	1.15821917808219	2.91712328767123	0.972327020989876	14237.9773972603	1450.53535973088	1460	1944926	180240.99	2122.92	812.9	29.7	5.8	26.4	13.8	49.1	5.8	39.8	8.5	34.5	37.1	10.6	37.1	39.8	37.1	53.1	37.1	52	37.1
1	H05	3	CHEK1	NA	Positive	5.34086242299795	38.7652292950034	5.98585715705068	253648.069130732	2737.76550204826	1.25941136208077	3.1170431211499	0.830046775606324	15013.8480492813	1447.8326805669	1461	1928313	173148.18	2106.6	806.35	28.9	6.6	26.6	12.6	48.8	5.8	38.9	7	30.7	36.4	9.7	36.4	37.6	36.4	50.4	36.4	51.4	36.4
1	H06	1	CHEK1	NA	Positive	6.39285714285714	47.1769480519481	6.16130961756345	309723.900974026	2934.75753494933	1.91152597402597	5.55600649350649	1.25024442324235	30185.5560064935	2074.97206819036	1232	2183056	216131.03	2171.67	919.7	33.4	5	33.5	11.4	49.7	4.9	44	6.7	34.7	46.8	11.2	46.8	42.4	46.8	54.4	46.8	53.7	46.8
1	H06	2	CHEK1	NA	Positive	6.79881656804734	54.4082840236686	7.27554711631135	369510.927021696	3241.86585685509	2.01840894148586	5.55292570677186	1.21640943908983	30495.3024326101	2135.16990921939	1521	2262535	204315.72	2402.95	920.4	31.4	8.5	33.3	14.8	53.1	4.6	50.1	8.4	39.5	46.5	12.2	46.5	43.3	46.5	58.6	46.5	57.1	46.5
1	H06	3	CHEK1	NA	Positive	5.97129186602871	49.6589200273411	7.33754688349206	368606.934381408	3136.6754074966	1.72795625427204	4.50102529049897	1.01565129733272	24982.8366370472	1812.92037745578	1463	2219040	195490.83	2305.41	883.57	31.6	8.7	30.8	14.6	48.6	6.8	42	9.6	34.3	40.3	14.1	40.3	39.3	40.3	53.5	40.3	53.7	40.3
1	H07	1	CHEK1	NA	Positive	6.54951600893522	54.5532390171258	7.5304779865226	383119.034251675	3193.64187355995	2.53909158600149	6.83469843633656	1.40474906237003	36584.9121370067	2422.15676342315	1343	2300776	201675.87	2300.75	877.54	32.1	6.9	30.5	12.8	48	5.6	43	6.7	35.9	54.1	12.4	54.1	42.8	54.1	56.6	54.1	55.3	54.1
1	H07	2	CHEK1	NA	Positive	6.29087048832272	55.0700636942675	8.13179162151547	375767.907997169	3105.36581641069	1.98159943382873	5.50247699929229	1.13657895179623	29863.3991507431	1886.76698887421	1413	2230042	178919.53	2287.28	795.69	32.1	5.9	25.9	13.4	50.5	4.7	40.5	7.5	35.7	43.8	12.3	43.8	42.2	43.8	56.5	43.8	56	43.8
1	H07	3	CHEK1	NA	Positive	6.25138778747026	53.6225218080888	7.96865321815076	404637.563045202	3412.62304609798	2.21332275971451	7.44329896907217	1.37257195767644	46161.766851705	2144.68311336103	1261	2397895	216708.15	2482.08	961.9	35.9	4.8	36.2	13.6	51.9	4.7	49.9	9.5	37	44.2	16.4	44.2	41.8	44.2	55.8	44.2	55.8	44.2
1	H08	1	CHEK1	NA	Positive	7.46883720930233	61.1609302325581	8.13130086302	421218.95627907	3367.03720339808	3.06697674418605	9.01767441860465	1.49443368430395	50381.4251162791	2489.65509932807	1075	2365171	206760.84	2362.78	895.14	34	5	34.3	10.9	50.2	4.4	50.1	6.5	39.7	55.4	13.1	55.4	46.1	55.4	62.2	55.4	60.1	55.4
1	H08	2	CHEK1	NA	Positive	7.48849693251534	67.0966257668712	8.84051315052192	475470.515337423	3531.83732303448	2.74233128834356	8.80291411042945	1.5224977694565	51356.490797546	2355.00045308003	1304	2547378	203146.48	2522.2	867.51	38	6.7	33.4	13.5	53.3	5.4	48.2	8.7	42.5	50.5	14	50.5	47.9	50.5	64	50.5	62	50.5
1	H08	3	CHEK1	NA	Positive	7.78203928905519	76.2797006548176	10.8260880587749	583588.27595884	4079.55311561607	4.20860617399439	14.1290926099158	1.93019208835414	88208.5126286249	3122.65308237932	1069	2758202	224252.04	2956.74	1023.99	40.2	4.7	40.3	10.9	59.9	2.9	56.3	5.9	46.4	63.3	22.1	63.3	51.9	63.3	68.4	63.3	68.1	63.3
1	H09	1	NOTCH2	NM_024408	sample	7.17678812415654	32.2753036437247	2.83304121304139	175995.304993252	1875.31741262261	1.07962213225371	2.41160593792173	0.755569190933783	12627.5789473684	1309.01888144003	1482	1743017	110666.6	1241.91	405.43	20.7	4.2	6.9	13	22.9	5.2	9.4	9.7	14.8	32.9	3.2	32.9	33.7	32.9	42.6	32.9	39.7	32.9
1	H09	2	NOTCH2	NM_024408	sample	6.94859813084112	30.3277703604806	2.6815618142528	150132.136849132	1689.79830882816	0.534712950600801	1.09012016021362	0.484366673602321	4673.79706275033	880.46098578831	1498	1633296	115293.9	1122.05	398.98	19.3	5.9	9.9	11.5	21.2	6.5	11.3	7.6	14.4	22.8	2.5	22.8	30.9	22.8	40.5	22.8	36.8	22.8
1	H09	3	NOTCH2	NM_024408	sample	5.74810318664643	28.459028831563	3.14248292618522	152593.946889226	1725.41083213951	1.08649468892261	2.21168437025797	0.675203014997043	9619.62215477997	1269.8024904519	1318	1538673	107152.05	1118.81	383.09	16.2	6.8	11.2	19	19.7	6	14.8	14.8	16	32.4	2.8	32.4	29.5	32.4	39.7	32.4	38.9	32.4
1	H10	1	FANCM	NM_020937	sample	6.95584817970565	28.1967467079783	2.74487283685921	137520.532145624	1776.86139305712	0.669248644461658	1.39736638264911	0.481379290353182	6293.14252517428	940.170465312898	1291	1576390	123662.6	1110.44	427.3	18.8	5.9	12.5	13.2	20.6	6.2	12.9	10.3	14.9	24.6	1.9	24.6	33.1	24.6	43.9	24.6	39.4	24.6
1	H10	2	FANCM	NM_020937	sample	6.39461279461279	25.3050505050505	2.69938111839623	131222.95959596	1722.63611533354	0.797306397306397	1.67340067340067	0.569994781301971	7530.39057239057	1084.28519768489	1485	1453852	110728.74	1062.3	394.44	17.4	4.4	9.2	13.2	18.8	7.8	11.2	9.9	13.7	27.4	2.6	27.4	31.8	27.4	42.3	27.4	38.9	27.4
1	H10	3	FANCM	NM_020937	sample	6.65066109951287	26.2045929018789	2.55348856443051	125619.01322199	1703.67749439245	0.729993041057759	1.5330549756437	0.56776966364649	6776.42936673626	1034.33240609133	1437	1561579	106239.97	1057.85	356.08	19.4	4.5	9.3	14.3	20	7.4	9.9	12.1	14.1	27	2.2	27	29.9	27	40.4	27	39.4	27
1	H11	1	RASA1	NM_022650	sample	6.44338235294118	25.2926470588235	2.78313757574601	119492.007352941	1592.11172482522	0.844852941176471	1.76323529411765	0.637733665435871	7946.57205882353	1205.03687738842	1360	1452194	117398.85	1044.26	411.69	16.8	5.8	9.1	14	19.5	7.3	11.2	10.2	12.6	30.3	1.7	30.3	31	30.3	40	30.3	36	30.3
1	H11	2	RASA1	NM_022650	sample	7.10906701708279	28.6773981603154	3.54115600668372	134802.370565046	1867.29569876873	0.61826544021025	1.27989487516426	0.589144291246788	5218.09986859396	963.533817451982	1522	1574760	98496.93	1168.59	344.67	20.1	5.5	5.3	17.1	23.5	5.5	7.3	14.8	16.4	25.7	2.5	25.7	34.6	25.7	45.5	25.7	41.9	25.7
1	H11	3	RASA1	NM_022650	sample	6.17347622237106	26.503683858004	3.25494018674701	138505.775619558	1767.02794468555	0.617548559946417	1.357669122572	0.47917515026376	6164.48158070998	805.431835104496	1493	1638982	96803.32	1193.47	345.27	18.9	6.4	6	20.6	22.4	5.8	7.4	17.9	15.3	21.6	3	21.6	31.9	21.6	41.9	21.6	40.5	21.6
1	H12	1	KDM5C	NM_004187	sample	5.70301783264746	23.8230452674897	2.36213593955868	125149.808641975	1611.33902611015	0.717421124828532	1.48079561042524	0.499083765647552	6304.18998628258	932.179022281956	1458	1526018	102095.54	1070.93	347.21	16.9	4	4.5	15.3	18.7	6.8	5.6	14.4	10.9	25.2	2.6	25.2	28.8	25.2	37.9	25.2	34.8	25.2
1	H12	2	KDM5C	NM_004187	sample	6.81530898876404	36.0660112359551	3.45443938223882	215195.082162921	1964.42280128	1.17064606741573	2.26966292134831	0.69881484533349	10561.404494382	1377.10564255144	1424	1811323	113715.54	1291.66	402.98	20.5	5.4	9.3	12.7	23.4	6.8	11.2	9.2	17.7	33.8	4.1	33.8	34.1	33.8	43.8	33.8	40.6	33.8
1	H12	3	KDM5C	NM_004187	sample	7.03395953757225	28.3150289017341	3.25669531174968	141550.941473988	1775.79024511267	1.36488439306358	2.76300578034682	0.694087619666969	12600.0202312139	1421.76415444817	1384	1569348	104325.99	1142.07	373.69	19.9	5.6	7.3	14.5	22.1	7.6	9.8	11.4	14.9	35.6	3	35.6	31.6	35.6	42.6	35.6	41.3	35.6
1	H13	1	FAS	NA	sample	7.79256965944272	30.7174922600619	2.73517090303798	151571.274767802	1917.75475632176	0.78405572755418	1.53792569659443	0.678720208025549	7358.96749226006	1229.63800350443	1292	1669267	113749.2	1183.13	392.69	20	3.7	7.4	16.1	24	4.1	9.9	12.6	13.2	31.7	2.2	31.7	36.4	31.7	46.4	31.7	42.1	31.7
1	H13	2	FAS	NA	sample	6.41692307692308	31.4753846153846	3.19490386674454	175601.921538462	1785.74004033833	1.13538461538462	2.51307692307692	0.70296171466469	12055.9861538462	1346.87793738064	1300	1622671	119953.7	1174.19	416.77	18.3	6.8	12.6	14.4	21.2	7.2	16.2	9.5	15.8	32.5	3.4	32.5	30.3	32.5	41.2	32.5	37.2	32.5
1	H13	3	FAS	NA	sample	5.83985550872968	24.7248645394341	3.48914580081383	128461.311860325	1738.90692670827	0.487055990367249	1.09873570138471	0.508873411356855	5486.07104154124	794.86869991866	1661	1376148	96000.16	1079.41	346.93	15	4.7	4.5	14	18.2	6.3	6.3	11.9	14.1	22.3	3.3	22.3	29.7	22.3	40.9	22.3	39.1	22.3
1	H14	1	PTPRC	NR_052021	sample	7.60680379746835	33.2697784810127	3.0119753396098	171710.54193038	1802.26147772367	1.1629746835443	2.52848101265823	0.680481214450449	13429.1613924051	1293.34598856087	1264	1742175	124084.77	1187.12	439.34	20.9	5.5	12.4	15.3	21.4	6.6	14.5	11.8	15	31.9	2.8	31.9	33.3	31.9	42.2	31.9	39.7	31.9
1	H14	2	PTPRC	NR_052021	sample	6.77540867093106	27.8045486851457	2.77052697564534	137641.895522388	1704.62426980591	0.914001421464108	1.86567164179104	0.576697304661643	8279.56858564321	1108.93549703292	1407	1549688	102926	1091.99	356.16	16.6	6.8	8.5	17.9	20	6.7	9.5	14.1	13.9	28.9	2.1	28.9	32.3	28.9	42	28.9	38.1	28.9
1	H14	3	PTPRC	NR_052021	sample	7.63866077068857	30.9526216045483	3.18424529236455	156627.921036008	1802.0273294291	0.727100442198358	1.31206569804169	0.532513059228436	5432.65319014529	1092.26148704202	1583	1639226	93864.01	1132.45	322.56	20.9	5.6	5.6	19	21.3	5.9	6.9	18.8	13.4	28.9	2.6	28.9	34.6	28.9	43.9	28.9	42.7	28.9
1	H15	1	PTPRU	NM_133178	sample	6.4159900062461	26.8288569643973	2.51822303168039	133572.657713929	1702.84292259047	0.728919425359151	1.70768269831355	0.57622426269151	8022.15178013741	989.49271282416	1601	1558118	109083.17	1104.44	384.34	17.7	4.9	6.7	14.2	19.6	5.5	8.6	10.9	12.6	25.9	2.2	25.9	31.7	25.9	41	25.9	37.9	25.9
1	H15	2	PTPRU	NM_133178	sample	6.72123640526617	28.271322266743	2.64159274626072	146829.069261591	1786.99916198011	0.380652547223812	0.876359473382942	0.470434956825913	4411.26559816829	757.067424606929	1747	1690603	98475.73	1160.8	339.05	19	5.7	5.9	19.1	21	5.5	7.7	19	13.2	19.6	2.5	19.6	32.3	19.6	41.7	19.6	37.6	19.6
1	H15	3	PTPRU	NM_133178	sample	6.996699669967	29.0211221122112	2.86286221775685	155731.15709571	1805.43078639002	0.91023102310231	1.81650165016502	0.604946538927473	8022.36765676568	1114.07173113076	1515	1817417	102134.05	1203.98	348.38	22.2	5.5	7	17.6	22.1	6.4	8.8	16	13.6	28.5	3	28.5	34	28.5	43.2	28.5	41.9	28.5
1	H16	1	FUBP1	NM_003902	sample	6.44090305444887	25.9249667994688	2.67358387581001	125987.942231076	1635.47971774597	1.07436918990704	2.22045152722444	0.609939446831584	10081.7802124834	1208.37475888937	1506	1523069	105269.1	1062.66	364.64	17	5.4	6.6	15.2	20	6.7	8	12.9	14	30.7	1.8	30.7	30.7	30.7	40.8	30.7	38	30.7
1	H16	2	FUBP1	NM_003902	sample	6.61194029850746	30.9723880597015	3.48048532632375	174834.02761194	1850.4106014631	0.934328358208955	1.87835820895522	0.578305167164162	8141.90447761194	1089.48639490955	1340	1706833	100145.72	1208.55	342.02	19.6	5.4	9.9	22.7	21.6	6	10.1	20.7	15.1	28.6	3.7	28.6	32	28.6	42.6	28.6	39.9	28.6
1	H16	3	FUBP1	NM_003902	sample	5.74548083875633	26.3246565437455	2.78855988523153	149401.313810557	1663.80398806043	0.811279826464208	1.66305133767173	0.525659516099097	7453.88864786696	1027.37532220119	1383	1529725	103062.12	1120.92	362.64	18.1	5.8	7.3	17.1	19.2	6.3	9.9	15.9	13.1	26.8	3.8	26.8	28.7	26.8	37.4	26.8	36	26.8
1	H17	1	CHEK1	NA	Positive	6.93063583815029	61.6077621800165	9.03630547739853	452382.655656482	3580.15410172466	2.48472336911643	7.43435177539224	1.58423169101955	45320.8199834847	2535.32246222165	1211	2368986	213714.54	2518.34	952.92	35.3	6.1	32	14.9	53	4.2	45.3	8.8	41	54.5	15.6	54.5	45.6	54.5	62.3	54.5	60.8	54.5
1	H17	2	CHEK1	NA	Positive	7.07248416608023	59.539760731879	8.20541256722473	427215.614356087	3525.23513854956	2.064039408867	5.74102744546094	1.29287036653837	31138.2596762843	2166.07034360961	1421	2413610	184098.52	2588.15	846.71	37.2	6.5	27.8	14.1	55.7	3.9	41.2	8.8	39.8	48.5	14.8	48.5	46.6	48.5	60.3	48.5	59.5	48.5
1	H17	3	CHEK1	NA	Positive	6.72075149444919	53.7677198975235	7.4849257042695	407637.348420154	3391.35626182991	3.52263023057216	9.70196413321947	1.57620730579318	54044.1298035867	2846.22278083189	1171	2487943	207096.17	2425.08	897.25	34.3	6.8	30.7	14.5	49.4	4.6	41.1	8.1	36.6	61.4	15.5	61.4	42.4	61.4	57.1	61.4	57.6	61.4
1	H18	1	CHEK1	NA	Positive	7.48761609907121	59.3467492260062	8.73718328816228	423068.373065015	3532.90153964677	2.66640866873065	7.13777089783282	1.37872605357319	40607.9767801858	2565.15381897776	1292	2394366	206252.26	2522.67	927.71	34.8	5.5	31.4	11.6	53.3	4.6	46.8	6.7	38.5	53.6	14.4	53.6	46.7	53.6	60.9	53.6	60	53.6
1	H18	2	CHEK1	NA	Positive	7.11167945439045	60.1687979539642	8.78265459875928	415728.63256607	3253.05659866787	3.27280477408355	10.3239556692242	1.58295848801628	56146.673486786	2481.73758231975	1173	2228737	187511.34	2355.18	815.86	32.5	8.6	31.5	13.8	50.2	6.7	46.2	7.7	40.7	55.6	13	55.6	44.7	55.6	59	55.6	56.9	55.6
1	H18	3	CHEK1	NA	Positive	6.34707646176912	55.671664167916	8.50386059593851	411991.422038981	3266.51711088201	2.24737631184408	7.1664167916042	1.29365039851168	43409.2263868066	2069.99605034267	1334	2311624	185622.17	2420.7	832.78	34.3	6.5	30.7	12.9	52.7	4.6	44.1	7.6	35.9	45.5	14.2	45.5	41.9	45.5	56.8	45.5	56.7	45.5
1	H19	1	CHEK1	NA	Positive	6.18102766798419	55.0940711462451	8.73968739967167	399771.203952569	3411.98902426317	2.79288537549407	7.97865612648221	1.31082258240121	42116.6134387352	2247.3550818858	1265	2193531	197710.33	2454.48	902.35	32.3	6.2	28.5	12	51.3	5.8	42.9	5.8	38.8	51.2	16.9	51.2	40.6	51.2	57	51.2	55.7	51.2
1	H19	2	CHEK1	NA	Positive	6.84157650695518	61.4806800618238	10.0673585430234	457446.923493045	3657.20360571509	2.93431221020093	7.55409582689335	1.47890335098142	39631.6522411128	2523.56326915966	1294	2301054	185777.95	2629.96	864.8	32.7	7	27.7	16.6	53.2	6	44.3	8.5	42.8	57.7	16.4	57.7	43.7	57.7	61.7	57.7	60	57.7
1	H19	3	CHEK1	NA	Positive	6.29785478547855	58.9257425742574	8.94710955087115	450770.73019802	3340.44725861124	2.73349834983498	6.89851485148515	1.28250449780138	36742.3762376238	2445.18544495081	1212	2322562	183820.65	2385.22	801.87	34.2	6.2	30.3	13.1	46.7	5.2	41.2	7.8	35.5	53.9	16	53.9	42.7	53.9	55.5	53.9	55	53.9
1	H20	1	CHEK1	NA	Positive	7.83378746594005	74.0808356039964	10.2597847796385	560186.968210718	4012.86770957904	3.78928247048138	12.4123524069028	1.79701184206373	72960.4541326067	2981.98703960752	1101	2688356	244140.29	2851	1082.24	38.3	5.4	39.3	11.3	56.6	3.1	56.3	5.8	47.2	63.1	20.4	63.1	50.6	63.1	66.6	63.1	64.7	63.1
1	H20	2	CHEK1	NA	Positive	7.10646687697161	72.2026813880126	10.1836230407556	553429.552839117	3861.49828070495	3.70268138801262	11.589905362776	1.77822234293458	63603.1947949527	2757.72301830057	1268	2571616	200823.97	2780.23	911.9	36.9	6.6	33	15.1	53.2	5	47.2	9.1	45.5	59.2	19.7	59.2	46.8	59.2	63.2	59.2	61.8	59.2
1	H20	3	CHEK1	NA	Positive	5.65886026541764	43.5979703356753	6.39350549731581	297294.06323185	2942.89680087312	2.08899297423888	5.95238095238095	1.16163902625071	31275.7868852459	1983.65521041119	1281	2056575	184783.41	2197.97	850.63	30.7	8	31.1	14	50.1	6.5	45.7	10.1	32.8	47.2	12.6	47.2	38.5	47.2	52.8	47.2	53.6	47.2
1	H21	1	CHEK1	NA	Positive	6.87718023255814	62.3728197674419	9.32756087141446	436937.75	3524.97105092417	2.53851744186047	6.67732558139535	1.39961633108078	33332.1882267442	2404.36351899608	1376	2286452	177139.17	2515.88	829.39	35.5	7.8	27.1	16.5	54.9	5.4	41.6	9.4	44.5	56.4	16.2	56.4	46	56.4	63	56.4	61.5	56.4
1	H21	2	CHEK1	NA	Positive	5.81023720349563	47.1710362047441	7.99334510876555	318882.915730337	3058.35503023016	1.23907615480649	2.9294631710362	0.888281709590093	13995.4975031211	1554.2813894917	1602	1962437	154898.09	2207.7	724.94	28.7	8.6	21	18.9	48.5	5.9	34.3	12.5	36.9	39.3	11.7	39.3	40.1	39.3	57	39.3	55.1	39.3
1	H21	3	CHEK1	NA	Positive	6.29378531073446	52.8919491525424	8.74095358426142	380227.747881356	3288.7301751405	1.74081920903955	4.62641242937853	1.16936546424286	24803.6553672316	1922.93708447945	1416	2182997	197403.44	2384.77	913.03	32.9	7.6	31.5	14.5	52	3	43.3	8.2	38.1	44.8	13.8	44.8	41.7	44.8	57.8	44.8	57.9	44.8
1	H22	1	CHEK1	NA	Positive	7.44097486671744	69.3716679360244	8.99934635642444	521389.211728865	3622.42504888644	3.08682406702209	9.1987814166032	1.4575301317287	53237.9977151561	2526.70116407186	1313	2653436	206397.34	2607.01	890.01	37.9	6.9	32.1	13.3	51.9	3.7	46.3	7.8	42.2	54.2	16.5	54.2	45.8	54.2	60.6	54.2	59.3	54.2
1	H22	2	CHEK1	NA	Positive	7.01444622792937	56.838683788122	7.96895516469429	405419.32423756	3291.92691787366	2.54253611556982	6.80016051364366	1.30741794024282	36060.665329053	2225.23638589058	1246	2245023	191739.33	2393.88	844.64	34.1	8.7	29.9	13.9	51.8	6.2	44.2	7.1	37.3	51.1	13.6	51.1	43.7	51.1	58	51.1	56	51.1
1	H22	3	CHEK1	NA	Positive	6.03781818181818	56.8967272727273	8.60565057474988	435944.709818182	3404.78651796257	2.24218181818182	5.81672727272727	1.21623673920664	29674.5141818182	2128.69412876359	1375	2354097	189568.53	2475.59	839.63	33.9	7.1	29.5	14	51.4	5.7	41.4	7.9	37.7	49.1	18	49.1	39.6	49.1	54.7	49.1	55.2	49.1
1	I03	1	RPA32	NA	Positive	7.19196732471069	35.8645336963921	3.41547405018881	184294.799183118	2106.99923113844	0.423417290673928	0.995234853641933	0.516856692962888	4898.24166099387	757.630399442629	1469	2191297	124285.19	1556.59	474.91	28	5.7	10.3	12.8	34	3.6	14.5	8.5	18.9	20.5	2.1	20.5	37.7	20.5	48.3	20.5	45.8	20.5
1	I03	2	RPA32	NA	Positive	7.72638888888889	45.1027777777778	4.26896877640031	251953.314583333	2379.49868435215	0.408333333333333	0.938888888888889	0.406728607041107	4020.02708333333	683.636117263545	1440	2313665	134559.47	1739.21	519.4	28.5	5.3	15.7	13.9	37.4	4.7	21	10.2	25.3	18.4	4.3	18.4	42.6	18.4	53	18.4	50.9	18.4
1	I03	3	RPA32	NA	Positive	7.24979114452799	44.9431913116124	4.37767168449214	285534.862155388	2419.20990334143	1.00250626566416	2.09273182957394	0.697392491941364	9332.02172096909	1353.56177908158	1197	2495681	142113.78	1814.11	527.11	31.7	5.7	16.8	11.4	38.6	3.9	22.6	5.9	22.8	34.6	6.5	34.6	39.3	34.6	49.3	34.6	49.2	34.6
1	I04	1	RPA32	NA	Positive	6.48936170212766	33.2279635258359	3.78935943058815	175727.28343465	2191.20247218762	0.865501519756839	1.90045592705167	0.698531052491918	8266.03343465046	1211.47220423826	1316	2004673	131355.15	1560.78	515.23	26.4	4.9	12.8	12.9	33.6	5.5	20.7	10.4	21.2	32.4	2.7	32.4	39.3	32.4	49	32.4	46.4	32.4
1	I04	2	RPA32	NA	Positive	6.86940836940837	40.5937950937951	3.63844041962559	228176.554112554	2165.09214196232	0.510822510822511	1.18181818181818	0.490807112560359	5079.90692640693	811.015910951673	1386	2229589	132166.37	1578.94	489.52	28.1	5	14.5	11.5	31.4	4.7	18.2	7.1	21.9	21.3	4	21.3	38.4	21.3	49.2	21.3	46.2	21.3
1	I04	3	RPA32	NA	Positive	6.28158080451658	34.0825688073394	3.28278273367828	184268.212420607	2006.0171697563	0.431898376852505	1.06280875088215	0.382364251178833	4863.12702893437	654.142200060901	1417	2124532	130261.28	1588.16	492.52	27.3	4	14.3	7.7	33.1	3.1	21.6	3.2	18.2	17.2	3.6	17.2	36.4	17.2	43.8	17.2	43.7	17.2
1	I05	1	RPA32	NA	Positive	7.48946135831382	40.0288836846214	3.76221056440929	219525.37704918	2263.94689062225	0.729898516783763	1.5472287275566	0.576994997369705	6506.9781420765	1022.03376578875	1281	2368457	128733.54	1618.85	486.4	28.6	5	12.4	13.2	33.8	3.5	15.5	10.9	20.4	27.2	4.1	27.2	40.7	27.2	52.1	27.2	48.9	27.2
1	I05	2	RPA32	NA	Positive	7.32059282371295	44.1224648985959	4.85703196986989	267434.649765991	2443.09231689419	1.03198127925117	2.31435257410296	0.714973728534468	10851.3946957878	1236.75898189524	1282	2366007	138609.81	1770.9	530.37	31	5.2	16.2	13.4	35	4.2	21	10.1	22.9	30.8	6.1	30.8	41.5	30.8	51.6	30.8	49.6	30.8
1	I05	3	RPA32	NA	Positive	6.06415094339623	37.162893081761	4.23450324863859	220074.594339623	2159.93467630006	0.594339622641509	1.27358490566038	0.496062404668413	5837.96855345912	872.017653392482	1590	2166975	119160.57	1587.43	441	25.8	5.7	12.2	14.9	31.9	5	15.2	10.1	20.9	22.8	5.1	22.8	33.5	22.8	45.1	22.8	44.2	22.8
1	I06	1	RPA32	NA	Positive	7.51729686242961	43.9082864038616	4.36497151241788	243726.185840708	2324.22090540267	0.868061142397426	2.04987932421561	0.726742321432494	10688.2260659694	1276.51435873471	1243	2339714	145666.37	1693.36	566.01	30.2	6.2	16.3	13.4	36.7	4.4	19.3	7.2	25.3	32.2	3.6	32.2	41.4	32.2	52.9	32.2	50.9	32.2
1	I06	2	RPA32	NA	Positive	7.63194444444444	42.4282407407407	4.0729759060606	227342.885802469	2318.16939372361	0.666666666666667	1.51157407407407	0.571809421368138	7489.22453703704	998.690286985084	1296	2232512	127168.37	1667.07	479.78	28.5	4.9	13.7	12.4	36	5.7	19.1	7.1	23.5	25.8	3.7	25.8	41.2	25.8	51.8	25.8	49.8	25.8
1	I06	3	RPA32	NA	Positive	6.7448224852071	41.1264792899408	4.30387418124099	254455.234467456	2346.28994468382	1.05473372781065	2.34541420118343	0.677329609517218	11108.5710059172	1269.62148902284	1352	2324080	130098.4	1733.39	500.4	28.3	5.4	14.4	12.1	34.8	4.1	19.2	7.5	22.7	32.3	6.1	32.3	38.2	32.3	48.5	32.3	48.4	32.3
1	I07	1	RPA32	NA	Positive	8.1064	49.0208	4.86705015200033	278421.1072	2500.23173875342	0.8688	1.9976	0.702235401069519	9221.516	1244.68787039339	1250	2336054	142551.78	1787.86	538.62	30.3	4.6	17.4	11	38.6	3	21.6	4.9	24.7	31.3	5.8	31.3	44.2	31.3	55.8	31.3	53.7	31.3
1	I07	2	RPA32	NA	Positive	7.63153724247227	49.7472266244057	4.90155547153238	293379.812202853	2484.52256112689	0.847068145800317	2.13312202852615	0.680282767747252	10790.8684627575	1149.40314508966	1262	2405063	146234.25	1825	584.29	31.5	6.3	18.6	14.5	37.5	3.8	21.9	10	27.4	28.3	6.5	28.3	41	28.3	52.7	28.3	50.1	28.3
1	I07	3	RPA32	NA	Positive	7.09469387755102	45.6220408163265	4.3004756117936	267325.201632653	2322.92106870672	1.09795918367347	2.73387755102041	0.773455102320648	12870.906122449	1241.12529254476	1225	2399846	130535.06	1701.01	483.38	29.6	6.5	16.2	12.7	35.7	4.7	20.9	7.5	24.2	32.6	5.3	32.6	39.3	32.6	50.4	32.6	49.4	32.6
1	I08	1	RPA32	NA	Positive	7.64858096828047	49.2587646076795	4.80755640857937	285004.54590985	2477.15051200289	1.42821368948247	3.86143572621035	0.829630852571241	22059.0033388982	1418.32250416302	1198	2351717	148010.62	1766.21	577.32	29.9	6.3	18.7	11.9	36.2	2.9	24.4	6.6	26.1	33.6	6.3	33.6	40.6	33.6	52	33.6	49.1	33.6
1	I08	2	RPA32	NA	Positive	8.63549783549784	56.2562770562771	4.86458109335079	340172.651948052	2681.53780540766	1.48051948051948	3.46320346320346	0.814043834402475	17351.70995671	1577.05557459948	1155	2672436	153119.57	1915.42	578.45	33.7	6.1	24.7	13	40.3	5.5	29.5	9.2	27.2	38.1	6.8	38.1	46.3	38.1	57.6	38.1	55.1	38.1
1	I08	3	RPA32	NA	Positive	6.39344262295082	40.4473067915691	4.64603403035449	252496.856362217	2386.16128532007	1.35987509758002	3.79703356752537	0.815544695833077	21029.6822794692	1442.34330042239	1281	2287166	139961.55	1795.96	547.89	29.2	5.1	18.4	12.7	37.2	4.2	24.4	9.1	22.6	34.5	7.7	34.5	38.6	34.5	49.9	34.5	50.1	34.5
1	I09	1	ARHGAP35	NM_004491	sample	6.32195448460509	29.0649263721553	3.09803846265749	156638.613119143	1754.14355864318	0.757697456492637	1.56291834002677	0.561502827593506	6769.83199464525	1062.25282178512	1494	1697968	115716.36	1178.62	410.24	19.1	3.8	8.2	13.1	20.2	4.3	11.6	10	13.6	28.1	2.9	28.1	32.1	28.1	41.4	28.1	38.4	28.1
1	I09	2	ARHGAP35	NM_004491	sample	6.82216494845361	31.6436855670103	2.90051675446976	162141.355670103	1819.62742467132	0.610180412371134	1.26997422680412	0.422255614338411	5477.14432989691	798.922041382891	1552	1749798	102140.34	1209.96	352.06	21.9	5.9	6.2	15.9	22.2	4.8	8.2	13.1	15.7	21.1	2.2	21.1	34.5	21.1	43	21.1	40	21.1
1	I09	3	ARHGAP35	NM_004491	sample	7.08269631688673	31.9492703266157	3.27097505670561	165845.801250869	1882.71114365789	1.14940931202224	2.48088950660181	0.768103649496978	10915.7109103544	1364.7998356108	1439	1616897	107168.6	1236.05	384.61	19.5	4.9	7.9	13.8	24.6	5.6	13.2	10.1	16.3	34.9	3.1	34.9	34.2	34.9	45.2	34.9	43.6	34.9
1	I10	1	AHNAK	NM_024060	sample	6.52221356196415	26.8581449727202	2.40085313269827	138186.385814497	1640.6945389025	1.27357755261107	2.67498051441933	0.799496073249569	12437.9462197973	1440.7628154076	1283	1532722	120447.17	1050.54	423.7	18.4	3.9	10.8	13.3	20.3	7.1	14.5	12.8	11.3	36.6	1.8	36.6	30.9	36.6	39	36.6	35.2	36.6
1	I10	2	AHNAK	NM_024060	sample	6.78102189781022	28.521897810219	2.68287421038206	156053.38540146	1691.32623549721	0.986131386861314	2.06788321167883	0.654902524482816	8750.1598540146	1200.329105616	1370	1634985	115231.83	1143.47	416.98	19	4.3	9.8	11.5	20.9	7.6	14.1	10.2	12.2	32.8	3.3	32.8	30.9	32.8	39.5	32.8	36.4	32.8
1	I10	3	AHNAK	NM_024060	sample	5.81767955801105	22.5616942909761	2.41831312309691	112503.181706568	1550.6587143999	0.78268876611418	1.634131368938	0.549973231905964	6665.44260282382	991.461090490204	1629	1353519	99495.64	985.73	354.08	14.3	5.8	7.1	18.6	17.4	9.1	10.3	14.7	11.4	28.2	2.1	28.2	28.6	28.2	38.1	28.2	36.1	28.2
1	I11	1	SH2B3	NM_005475	sample	5.90211480362538	20.9722054380665	2.24307404085592	91942.3021148036	1561.9412963028	0.336555891238671	0.915407854984894	0.521759275714314	5099.5498489426	617.559708661605	1655	1389780	96218.05	941.4	335.09	15.5	6.3	4.2	20.8	15	8.3	5.8	19.6	10.8	16.7	1	16.7	32.1	16.7	41.5	16.7	36.8	16.7
1	I11	2	SH2B3	NM_005475	sample	6.4137022397892	25.4967061923584	2.84121689255286	127079.944664032	1641.96296909492	0.41699604743083	0.876152832674572	0.408113484743919	4010.31884057971	695.818375055534	1518	1463349	101933.76	1031.8	357.07	16.4	10.3	7.8	19.1	18.5	12.2	8.4	17.6	14.2	19	2	19	30.8	19	43.1	19	38.5	19
1	I11	3	SH2B3	NM_005475	sample	6.2487597448618	24.5067328136074	2.53146141904494	120588.228206945	1532.73066544855	0.51665485471297	1.14953933380581	0.592843068779808	6495.32884479093	898.540622320831	1411	1538173	104681.77	1002.7	348.58	18.4	5.5	8.9	16.2	16.9	8.4	9.1	14.8	10.6	24	2.3	24	30.5	24	40	24	37.8	24
1	I12	1	MSH2	NM_000251	sample	6.96712929145362	34.3593864134405	3.9956980516791	198680.785244704	2091.80105108133	0.89481373265157	2.19211102994887	0.760948545408005	11077.9065010957	1289.00663192447	1369	1908534	138394.85	1409.48	511.16	24.7	5.2	15.7	11.5	28.6	6.3	22.3	7.4	17.2	31.5	4.2	31.5	34.7	31.5	44.2	31.5	42.1	31.5
1	I12	2	MSH2	NM_000251	sample	5.80971937029432	31.1950718685832	3.45947257420413	193679.375085558	1898.21572836334	0.738535249828884	1.56810403832991	0.542962984180221	7407.95550992471	1042.34876417812	1461	1798388	131288.9	1298.35	481.62	19.9	5.1	13.7	12	23.9	5.6	17.9	8.6	15.9	26.9	3.8	26.9	31.2	26.9	40.2	26.9	37.6	26.9
1	I12	3	MSH2	NM_000251	sample	5.86514522821577	29.3326417704011	3.66989574408766	170891.830567082	1877.0043458707	0.91701244813278	2.27662517289073	0.763510749436427	11342.2427385892	1269.616937656	1446	1687559	121765.08	1266.9	444.97	19.6	7.3	14.1	19.3	23.4	5.3	16.7	13.5	17.6	31.3	3.7	31.3	29	31.3	40.2	31.3	39.4	31.3
1	I13	1	NOTCH1	NM_017617	sample	6.08163265306122	23.7571428571429	2.84317247734456	117052.852380952	1695.54623608554	0.601360544217687	1.32721088435374	0.512451552604614	5955.0231292517	892.005217879584	1470	1452466	111456.32	1088.88	408.88	16.9	5.4	8.1	15.8	19.3	7.4	10.4	12.7	12.9	24.2	2.1	24.2	31.2	24.2	41.2	24.2	37.8	24.2
1	I13	2	NOTCH1	NM_017617	sample	6.82447552447552	28.1230769230769	2.51016644852957	144892.679020979	1717.57888682343	0.486013986013986	0.862237762237762	0.423690717495065	3462.82237762238	844.075569591029	1430	1757278	108576.65	1155.76	362.83	21.5	4.3	8.4	12.6	19.5	4.5	7.6	9.1	12.5	22.7	2.6	22.7	32.7	22.7	42.2	22.7	38.3	22.7
1	I13	3	NOTCH1	NM_017617	sample	5.31601731601732	21.0185528756957	2.40168972417451	104045.361162647	1643.31290755704	0.347557204700062	0.773036487322202	0.432689537837961	3645.54359925789	598.713822652687	1617	1534040	101799.47	1107.22	360.04	16.1	4.8	6.5	14.7	17.6	4.4	7.3	11	12	17.1	2.9	17.1	27.6	17.1	36.7	17.1	35.5	17.1
1	I14	1	RAD51	NM_133487	sample	6.00465477114042	26.7230411171451	3.51886424933706	128089.949573313	1680.67452688627	1.08456167571761	2.4988363072149	0.904349205558323	10745.4297905353	1503.94187608511	1289	1277989	122801	993.86	455.61	13.1	10.2	11.8	17.9	17.9	12.3	14.4	8.6	20.5	39.8	1.9	39.8	27.8	39.8	44.2	39.8	38.6	39.8
1	I14	2	RAD51	NM_133487	sample	5.46085672082718	23.7503692762186	3.48504466816435	126123.216395864	1631.52535079052	1.6698670605613	3.94460856720827	0.975923714938682	19435.3131462334	1704.93757195068	1354	1219111	114497.68	973	433.97	12.8	9.4	11.4	17	17.1	12.9	14.3	11.5	16.4	43.2	3.1	43.2	25.1	43.2	39	43.2	34.3	43.2
1	I14	3	RAD51	NM_133487	sample	5.38612473721093	24.6818500350385	3.30253408458734	141330.503153469	1623.84105059964	0.924316748423266	1.87526278906797	0.735610086886011	8429.23615977575	1286.31359860868	1427	1359372	103541.26	1029.85	368.22	16	9.9	9.7	20.5	17.7	11.4	11.3	15.5	16	35.1	3.4	35.1	25.9	35.1	38.8	35.1	36.7	35.1
1	I15	1	ZFHX4	NM_024721	sample	6.74590163934426	25.9053651266766	2.75184168523079	125027.622205663	1741.68177413059	1.07824143070045	2.51788375558867	0.733016854687289	12878.5618479881	1229.75161558353	1342	1565349	111902.95	1088.23	383.49	18.4	5.1	8.9	16.8	20.4	6	9.7	14.8	13.7	30.7	2.3	30.7	32.3	30.7	43	30.7	38.9	30.7
1	I15	2	ZFHX4	NM_024721	sample	6.41144624903326	26.3549883990719	3.02592101866212	140123.941221964	1697.59914910407	1.29775715390565	2.65042536736272	0.67572391890368	12573.7486465584	1340.39693763308	1293	1538899	116345.55	1074.18	402.41	17.3	4.6	11.1	14.1	18.7	5.9	12.9	9.5	13.4	33.6	2.3	33.6	28.7	33.6	38.7	33.6	35.6	33.6
1	I15	3	ZFHX4	NM_024721	sample	8.40451021846371	31.8104298801973	2.70124700946718	145261.184637068	1759.11899854516	0.587033121916843	1.17406624383369	0.50054644674095	5525.26286116984	865.496917047508	1419	1726207	112652.21	1123.67	381.63	22.1	5.8	10	12.6	22	5.6	9.6	8.8	13	23.4	2.4	23.4	36.4	23.4	45.9	23.4	44.2	23.4
1	I16	1	KMT2C	NM_170606	sample	6.75859743762643	27.726230613621	2.59787063793263	133575.865138233	1709.32520045836	0.734996628455833	1.57990559676332	0.569316324643364	7539.24207687121	1012.28416017904	1483	1592600	120316.23	1141.48	422.85	18.2	4.7	9.9	9.9	21.2	5.5	13.5	6	12.1	25.6	1.7	25.6	33.6	25.6	41.9	25.6	39	25.6
1	I16	2	KMT2C	NM_170606	sample	6.32608695652174	26.7747035573123	2.67659586810129	136355.860342556	1682.02442219463	0.849143610013175	2.05731225296443	0.468613236888745	11132.7147562582	935.240648872292	1518	1572703	115080.96	1122.75	412.85	18.4	5.5	10.8	17.3	19.3	5.1	13.2	12.3	13.1	23.1	2.7	23.1	31	23.1	40.1	23.1	36.4	23.1
1	I16	3	KMT2C	NM_170606	sample	5.72646048109966	24.8013745704467	2.61330812202249	127319.110652921	1643.2600184434	0.884536082474227	2.04192439862543	0.603309033463673	9584.76494845361	1104.59490171921	1455	1548639	105663.83	1056.67	359.92	18.1	4.6	7.8	12.6	18.9	6.7	9.4	9.7	12.4	28.6	2.5	28.6	30.8	28.6	39.4	28.6	38.5	28.6
1	I17	1	RPA32	NA	Positive	7.38821752265861	47.0226586102719	4.72410379486337	286532.205438066	2456.68511829106	1.05740181268882	2.63595166163142	0.729358271743757	13324.6782477341	1276.18060289276	1324	2358137	135156.5	1792.55	531.35	28.9	6	13	14.8	36.5	3.5	19.1	10	24.6	31.6	6	31.6	39	31.6	50	31.6	48.2	31.6
1	I17	2	RPA32	NA	Positive	6.528	38.104	3.62185421500487	223127.172	2132.06776461164	0.72	1.9024	0.604416205102087	9946.6464	940.011830267526	1250	2357492	125336.04	1653.17	470.3	30.2	6.5	11.7	15.6	34.2	4.3	15.4	11.7	20.7	23.5	4.2	23.5	36.2	23.5	45.7	23.5	43.9	23.5
1	I17	3	RPA32	NA	Positive	6.29635627530364	37.582995951417	4.52896047831353	225482.991902834	2243.65230125848	0.961943319838057	2.42105263157895	0.564496032711767	12515.971659919	1020.61525019715	1235	2236709	124095.92	1679.21	477.58	28.9	5.9	14.7	16.4	34.9	4	19.3	13.6	21.6	25.7	4.7	25.7	34.7	25.7	46.2	25.7	45.9	25.7
1	I18	1	RPA32	NA	Positive	7.52177293934681	46.1718506998445	4.31425073395429	275053.885692068	2440.15636007246	0.883359253499222	2.26049766718507	0.654731012573014	11301.6228615863	1223.25499298354	1286	2450573	143792.13	1784.91	538.15	32	4.4	17	13.6	37.5	3.7	20.8	9.1	24.9	30	5.5	30	42.2	30	52.6	30	50.2	30
1	I18	2	RPA32	NA	Positive	7.98465080583269	48.4098234842671	4.93010774733245	299447.482732157	2608.9263521378	1.05218726016884	2.55410590943975	0.686928392185266	11951.0230237913	1192.207623596	1303	2482077	140781.7	1854.31	538.66	32.5	6.6	20.2	16.3	39.7	4.5	24.3	10.1	25.2	29.9	7.4	29.9	43.1	29.9	54.3	29.9	51.7	29.9
1	I18	3	RPA32	NA	Positive	6.10530085959885	31.1332378223496	3.17633127855298	169148.67765043	1957.95858295099	0.580229226361031	1.42406876790831	0.534546577596047	7159.08022922636	826.52426507906	1396	2094907	109097.33	1442.65	397.16	25.9	5.7	9.8	18	28.3	5.2	12	14.8	16.9	21.6	3.7	21.6	33.1	21.6	42.2	21.6	42.4	21.6
1	I19	1	RPA32	NA	Positive	8.09862385321101	52.4900611620795	5.44351850131967	326958.321865443	2590.81976385974	0.98394495412844	2.37079510703364	0.813497231616498	12419.3348623853	1413.04469148879	1308	2499753	145873.48	1880.76	574.76	30.6	8.1	16.9	14.8	38.3	5	23.6	8.7	26.5	33	6.3	33	41.2	33	53.7	33	50.6	33
1	I19	2	RPA32	NA	Positive	7.97545008183306	50.981178396072	5.01057018488779	324826.310147299	2575.90110770692	1.24877250409165	3.01800327332242	0.795459702141275	14619.7176759411	1370.48302356757	1222	2389211	139769.32	1846.04	531.51	30.4	5.5	18.5	12.5	37.4	4.9	22.6	5.7	25.4	34.4	6.8	34.4	43.1	34.4	55	34.4	52.1	34.4
1	I19	3	RPA32	NA	Positive	7.00379650721336	43.9779802581625	5.0080581252634	263302.320425209	2388.50738039715	0.968109339407745	2.35687167805619	0.732409026788323	11687.516324981	1166.78488746888	1317	2422615	128956.26	1829.29	491.71	31.7	5.5	14.2	13.8	38.9	4.3	20	9.5	23.8	29.7	6.2	29.7	39.4	29.7	50.4	29.7	50.4	29.7
1	I20	1	RPA32	NA	Positive	8.18968253968254	48.1373015873016	3.90390246147909	284750.65	2480.86372679083	1.33174603174603	3.31746031746032	0.809541691323399	18456.5642857143	1402.71097109062	1260	2504967	144546.1	1745.96	522.39	30.5	4.8	15.4	10.7	37.1	4.1	21.6	7	21.7	33.3	4.7	33.3	44.7	33.3	53.8	33.3	51.9	33.3
1	I20	2	RPA32	NA	Positive	7.09084880636605	43.0358090185676	4.52799691289677	252132.466843501	2239.94485826755	0.602122015915119	1.36538461538462	0.490172925733271	6154.33355437666	887.949206160525	1508	2230151	127689.08	1624.68	477.3	27.5	4.9	13	13.9	33.6	3.6	18.5	9.6	21.7	22.9	4.9	22.9	39.9	22.9	50.4	22.9	47.3	22.9
1	I20	3	RPA32	NA	Positive	6.82038123167155	42.6092375366569	4.49361951379071	267523.343108504	2332.39435193265	1.14882697947214	3.17521994134897	0.775636094402375	18466.2595307918	1426.96296848944	1364	2229857	148812.99	1726.61	623.55	27.6	5.1	19.7	10.3	34.2	5	26.7	5.2	22.4	32.8	6.8	32.8	37.5	32.8	47.8	32.8	47.4	32.8
1	I21	1	RPA32	NA	Positive	7.91137254901961	54.24	5.20936161148431	344029.167843137	2533.44891793058	1.34509803921569	3.14745098039216	0.95154770608527	15230.3294117647	1604.86088255678	1275	2331639	138253.04	1754.65	512.79	28.4	6.9	15.1	13.1	33.9	3.8	20.5	7.5	24.9	40.5	7	40.5	42.9	40.5	53.8	40.5	51.3	40.5
1	I21	2	RPA32	NA	Positive	7.32532467532468	43.7577922077922	4.59356426431858	249161.995454545	2364.81954673291	0.635714285714286	1.39545454545455	0.492233354696071	5899.32922077922	862.100097784078	1540	2209677	122300.27	1657.75	459.54	28.5	5.8	11	12.8	34.7	5.5	15.1	8.6	23.2	22.8	4.9	22.8	41.2	22.8	52.7	22.8	50.1	22.8
1	I21	3	RPA32	NA	Positive	7.49727201870616	43.8565861262666	4.36049074369014	259822.005455963	2449.85511972031	0.83398285268901	1.99454403741231	0.647349373610205	9112.17614964926	1064.53876277226	1283	2389383	133789.15	1796.13	500.54	31.5	8.5	19.2	16.1	39	4	24.4	9.7	24	27.4	5.8	27.4	41.3	27.4	53.2	27.4	52.5	27.4
1	I22	1	RPA32	NA	Positive	8.82154088050314	58.810534591195	5.94307253868411	358559.102201258	2797.40770914611	1.47091194968553	3.625	0.87669194645565	17393.0966981132	1599.86128151485	1272	2444396	150806.81	1931.57	602.96	32	6.1	19.7	14.1	40.8	4.2	26.8	7.5	29.5	40.1	7.3	40.1	47.2	40.1	60.5	40.1	57.7	40.1
1	I22	2	RPA32	NA	Positive	7.30323785803238	49.2826899128269	5.40026195431327	292500.108966376	2466.63821666121	0.545454545454545	1.30510585305106	0.579144945271969	5657.70049813201	864.868746366461	1606	2300634	129425.94	1777.11	497.16	30.3	6.3	12.6	14.3	35.9	5.2	18.1	8	27.3	23	5.6	23	42.2	23	54	23	51.4	23
1	I22	3	RPA32	NA	Positive	8.00740131578947	53.6883223684211	5.25763498778013	328109.179276316	2573.826987294	1.02713815789474	2.61019736842105	0.789502108513618	13140.5353618421	1324.7812731511	1216	2714008	139468.71	1849.39	508.84	35.1	4.8	19	10.4	39.5	4.9	21.3	7.2	26.4	32.5	6.3	32.5	44.5	32.5	55	32.5	54.6	32.5
1	J03	1	ATR	NA	Positive	5.44665561083472	35.1271420674406	4.58405847995472	211308.819789939	2528.61500482825	0.952459922609176	2.52349364289663	0.645499152521028	13050.3659480376	1162.13268066472	1809	1908675	173778.82	1976.7	800.05	26.4	4.6	21.9	12.5	49.9	5.3	36	8.1	28.2	28.5	6.9	28.5	37.5	28.5	48.1	28.5	47.7	28.5
1	J03	2	ATR	NA	Positive	4.79669030732861	30.1356973995272	4.91010240133948	174597.720567376	2391.02147961527	0.315839243498818	0.84113475177305	0.334852537487081	3989.84208037825	548.192872143247	2115	1787660	160747.25	1958.42	786.86	27.8	6.2	20.5	11.6	52.2	5.6	35.7	6	26.1	13.9	6.3	13.9	36.5	13.9	48	13.9	47.5	13.9
1	J03	3	ATR	NA	Positive	4.50950369588173	28.1842661034847	4.27082145512725	167822.00686378	2267.41679009838	0.321013727560718	0.865892291446674	0.332876824132104	4293.39915522703	540.543697361093	1894	1735495	157317.14	1817.47	721.65	25.3	5.3	20.8	13.7	47.3	7.6	33.7	9.9	25	13.6	5.6	13.6	34	13.6	45.4	13.6	46.1	13.6
1	J04	1	ATR	NA	Positive	4.45265957446809	22.8468085106383	3.04989256499153	125120.867021277	1994.24814114885	0.511170212765957	1.275	0.503184371852485	5851.73563829787	804.865762863648	1880	1918421	150199.55	1694.6	638.06	28.6	4.6	18.8	11.3	44.7	5.9	28.7	7.8	20.1	20.1	3.5	20.1	32	20.1	41.1	20.1	40.8	20.1
1	J04	2	ATR	NA	Positive	5.92429857067231	41.1979883536263	5.48641124874833	248002.386447856	2695.9878669134	0.605611434621493	1.74907358390683	0.595304199506158	9395.60561143462	916.076848155595	1889	2090726	161370.43	2047.91	735.38	30.8	5.5	23.7	14.2	51.1	5.7	37.3	9.3	30.9	22.2	7.6	22.2	41	22.2	53.1	22.2	52.6	22.2
1	J04	3	ATR	NA	Positive	5.6732939279957	37.9962385814078	5.35811999193464	227252.91133799	2616.46428907378	0.662547017732402	1.70445996775927	0.624509384210841	8411.02203116604	996.157374299376	1861	2046862	164938.09	2049.43	740.37	31	6.1	24.3	11.3	53.4	6.7	40.1	4.3	29.1	24.9	7.4	24.9	37.8	24.9	51.2	24.9	51.8	24.9
1	J05	1	ATR	NA	Positive	5.94764705882353	36.05	5.13725240479325	219926.087058824	2712.83387850999	0.755882352941176	1.98294117647059	0.69907404141519	9845.35470588235	1160.37414997453	1700	2172698	182893.06	2130.88	818.69	34.2	5.9	26.4	9.9	55.8	5.2	38.9	4.5	28	28.1	7.5	28.1	39.7	28.1	52.9	28.1	53	28.1
1	J05	2	ATR	NA	Positive	6.23535302954432	40.9394091136705	5.699765794159	240203.392088132	2746.73718345877	0.451677516274412	1.23184777165749	0.494971997206599	6203.50425638458	783.187227567388	1997	2063733	162331.58	2115.87	740.27	31.8	6.1	22.3	15.3	54.6	6.5	36.5	8.3	32	19.6	6.1	19.6	42.8	19.6	55.6	19.6	55.4	19.6
1	J05	3	ATR	NA	Positive	6.02873563218391	36.3296760710554	4.78925639271195	209956.16353187	2569.46313301593	0.618077324973877	1.39132706374086	0.482846474514637	6278.06060606061	862.5716108158	1914	2025993	153943.62	2008.76	675.91	32.2	5.7	19.7	12.9	53.3	6.2	32.7	8.2	27.4	21.6	6	21.6	41.8	21.6	53	21.6	53.4	21.6
1	J06	1	ATR	NA	Positive	4.44255937954435	24.7600581677169	3.63428344783599	133447.871061561	2077.17812702867	0.311682016480853	0.81047018904508	0.329549684820421	4112.13620940378	531.577234934982	2063	1662422	151246.21	1709.21	703.89	24.2	7.4	18.4	15.4	46.3	6.8	32.4	9.1	23.2	14	3.4	14	33	14	43.9	14	42.6	14
1	J06	2	ATR	NA	Positive	5.67645543534261	38.0206079340546	5.93295011629488	227502.387944359	2782.60931060153	0.866563626996394	2.42246264811953	0.679197492750399	12433.9180834621	1049.32763094017	1941	1994174	170972.84	2183.41	816.7	30.4	5.5	24.6	12.3	57.4	5.8	41.7	7	30.9	25.2	7.1	25.2	42	25.2	55	25.2	54.8	25.2
1	J06	3	ATR	NA	Positive	5.28895768833849	34.7223942208462	4.83406401341811	211949.345717234	2527.43718441308	0.470588235294118	1.13106295149639	0.466137136570573	5471.70743034056	773.221481790356	1938	1993348	163532.37	2012.13	763.75	30.4	7.2	22.6	13.4	52.1	6.7	35.2	7.2	28.1	19.9	7.2	19.9	36.9	19.9	47.8	19.9	49.2	19.9
1	J07	1	ATR	NA	Positive	5.53643497757847	35.0016816143498	4.91890064199239	211302.905829596	2487.6540278724	0.766816143497758	2.06670403587444	0.656246276740127	10598.7415919283	1067.64633796664	1784	2014144	163646.64	1951.07	727.29	29.6	6	21.6	12.3	49.6	7.2	35.5	6.3	27.7	26.6	6.2	26.6	37.3	26.6	50.8	26.6	49.7	26.6
1	J07	2	ATR	NA	Positive	4.94902785076196	31.6374146085129	4.64603657446571	177212.596952181	2299.46299517305	0.465580662112454	1.0746190225959	0.434883244850631	4687.32580136626	731.933935644362	1903	1834409	144155.98	1830.67	641.99	27.6	6.8	17.6	15.2	48.3	6.9	31	9.4	26	19.3	4.8	19.3	36.6	19.3	47.9	19.3	46.9	19.3
1	J07	3	ATR	NA	Positive	3.99110671936759	25.2104743083004	4.20597532491259	147759.926383399	2145.79779026765	0.260869565217391	0.639822134387352	0.323647774327122	2666.90365612648	512.24551527019	2024	1731445	146352.07	1810.42	672.11	26.5	6.3	18.5	16.4	50.2	7.9	31	10.5	23.6	13.8	5.4	13.8	31.1	13.8	42.4	13.8	43.9	13.8
1	J08	1	ATR	NA	Positive	5.58842794759825	31.8455240174672	4.39967904865222	185070.491812227	2452.31937041808	0.758733624454148	2.05185589519651	0.714281756550416	10011.9639737991	1135.41423376347	1832	1963869	164408.8	1940.33	738.26	30.7	5.3	22.3	12.3	51.5	5.6	35.6	6.3	26.5	27.6	5.6	27.6	38.3	27.6	50.2	27.6	49.6	27.6
1	J08	2	ATR	NA	Positive	4.6	27.8514792899408	3.52090028714224	166713.710059172	2146.30980548941	1.32307692307692	3.6	0.900389922827156	17494.550295858	1470.23993579393	1690	1808223	167648.21	1773.65	749.8	26.9	7.6	24	14.6	43.3	7.1	38.9	10.4	21.1	35.1	5.1	35.1	31.7	35.1	41.8	35.1	40.9	35.1
1	J08	3	ATR	NA	Positive	5.71283582089552	36.5271641791045	5.41105884974245	223058.982686567	2720.54972327648	1.05194029850746	2.61432835820896	0.766934669661623	12345.1295522388	1317.53403954496	1675	2035387	176982.19	2104.93	801.63	30	6	27.5	11.2	55.3	6.2	43.2	4	30.3	32.7	8	32.7	40.5	32.7	52.7	32.7	54.1	32.7
1	J09	1	STIM1	NM_003156	sample	6.86635586635587	31.032634032634	3.32672528896245	172410.75990676	1803.54399340966	1.18881118881119	2.6045066045066	0.784310842321317	13037.7599067599	1423.31828736945	1287	1558963	118030.07	1138.25	407.51	17	6.1	11	16.3	20.6	7.2	12.6	13.1	15.4	34.1	3.2	34.1	32.6	34.1	43.3	34.1	39.7	34.1
1	J09	2	STIM1	NM_003156	sample	5.68365320979484	24.9444076770351	2.78237200367298	138704.594308405	1629.72336181101	0.962938451356717	2.2005294506949	0.718383909241639	11317.0767703508	1214.76896843466	1511	1386574	111668.32	1041.8	394.51	15.4	5.8	8.9	12	16.7	8	11.6	8.6	13	29.9	3.4	29.9	28.5	29.9	37.9	29.9	34	29.9
1	J09	3	STIM1	NM_003156	sample	4.93267326732673	21.1366336633663	2.60414517811564	110946.557755776	1504.40105957194	0.654125412541254	1.31617161716172	0.513509277137469	6166.41056105611	908.459641633999	1515	1371366	102313.26	1007.74	354.85	15.7	6.1	9	17.1	17.2	8.8	9.6	12.9	12.8	24.4	2.2	24.4	25.8	24.4	35	24.4	34	24.4
1	J10	1	DICER1	NM_030621	sample	6.35508771929825	28.4694736842105	2.71822920505479	146900.216842105	1737.49021958741	0.971929824561404	2.10105263157895	0.596237381219376	9947.74315789474	1136.70281059366	1425	1573184	120568.62	1138.49	432.9	18.2	5.9	9.8	12.4	20.2	5.5	12.9	10.5	15.2	29.1	2.3	29.1	31.4	29.1	41.4	29.1	38.5	29.1
1	J10	2	DICER1	NM_030621	sample	7.64614343707713	36.4925575101488	3.18788233548344	205432.564276049	1997.40498393428	0.74424898511502	1.67726657645467	0.640189281899719	8596.12922868742	1103.38530205439	1478	1954426	121741.97	1348.38	422.48	24	4.3	12.4	10.7	25.8	4.6	15.2	7.4	16	26.9	3.6	26.9	36	26.9	45.8	26.9	43.2	26.9
1	J10	3	DICER1	NM_030621	sample	7.37357954545455	30.7173295454545	2.88552994695316	161182.730823864	1814.11174611381	0.563920454545455	1.19886363636364	0.534293087682334	5041.20880681818	886.909865659534	1408	1735508	122204.42	1206.14	423.82	21.3	4.5	12.3	10.3	22.4	5.3	14.7	6.5	14.2	23.2	2.8	23.2	34.8	23.2	44.6	23.2	43.7	23.2
1	J11	1	PASK	NM_015148	sample	7.35030140656397	30.7488278633624	2.85089260462676	161488.94909578	1853.44924153321	1.04353650368386	2.26188881446752	0.594258439511475	11384.2538513061	1223.63046641466	1493	1691179	117293.03	1199.26	417.22	20	4.4	8.8	10.9	21.8	5.6	11.9	7.5	12.7	30.3	2.6	30.3	35.1	30.3	45.3	30.3	40.5	30.3
1	J11	2	PASK	NM_015148	sample	6.18295904887715	22.3005284015852	2.51454305785022	106969.330911493	1602.24442992176	0.589828269484808	1.17173051519155	0.425462059471598	4772.70937912814	740.15342724534	1514	1556641	104770.82	1070.94	362.96	18.4	3.4	6.4	12.9	19.4	6.5	8.3	12	10.2	19.7	2.4	19.7	30.3	19.7	38.6	19.7	35.4	19.7
1	J11	3	PASK	NM_015148	sample	4.31655129011957	15.5342983008181	1.79415775486514	70825.9118942731	1304.51335772747	0.407174323473883	0.832599118942731	0.360396068514382	3278.0459408433	596.601510060389	1589	1334070	84618.76	903.33	295.17	13.5	4.8	3.1	20.1	13.2	6	4.1	21.5	9.1	17.2	1.1	17.2	24.5	17.2	31.7	17.2	30.3	17.2
1	J12	1	EZH2	NM_152998	sample	6.04306632213609	23.1894918173988	2.30894346041725	115202.527131783	1632.11828188828	1.58139534883721	3.59173126614987	0.850372939998385	18458.632213609	1694.24198768423	1161	1417929	134682.08	992.31	462.71	13.5	5.6	15.4	10.1	16.8	7.4	17.8	6.1	11.3	38.4	1.7	38.4	30.1	38.4	39.1	38.4	34.5	38.4
1	J12	2	EZH2	NM_152998	sample	6.67657992565056	32.2386617100372	3.11690922759668	189707.93605948	1932.49497409575	1.73977695167286	3.87360594795539	0.937249911191944	21229.6230483271	1762.85753443857	1345	1677318	109169.52	1228.29	385.56	19	5	11.2	20.7	21.3	6.3	14.4	19.2	16	41.4	3.4	41.4	34.5	41.4	45.4	41.4	41	41.4
1	J12	3	EZH2	NM_152998	sample	6.36118784530387	25.8639502762431	3.02830532270997	132523.500690608	1776.66196513847	1.03383977900552	1.96339779005525	0.65134332662251	8600.95856353591	1301.66729593767	1448	1548819	109760.75	1101.79	383.7	17.6	5.4	10.8	13.2	19.3	6.1	12	10.7	14	33.6	2.8	33.6	32.5	33.6	43.5	33.6	42.5	33.6
1	J13	1	ATF7IP	NM_018179	sample	7.95345228859581	36.5182311869666	3.2941692301095	202532.901474011	1961.89784976921	1.21179208688906	2.72071373157486	0.685420847753989	12969.5624515128	1299.39013358187	1289	1846509	118158.14	1280.44	414.69	21.6	5.6	8.9	13.1	23.4	5.7	10.6	9.8	16.4	32.4	3.4	32.4	35.1	32.4	45.9	32.4	42.2	32.4
1	J13	2	ATF7IP	NM_018179	sample	7.34140802422407	33.4685844057532	3.04537469467574	183409.516275549	1893.3100889302	0.70779712339137	1.33610900832703	0.471562637043334	5817.82134746404	971.156776969551	1321	1819529	112505.63	1229.17	401.61	21.3	6	7.4	12.6	22.7	5.6	8.6	10.7	15.1	24.9	3.3	24.9	34.9	24.9	44.4	24.9	41	24.9
1	J13	3	ATF7IP	NM_018179	sample	7.18238128011012	30.7646249139711	3.42364572578929	165897.782518926	1819.05555051989	0.587061252580867	1.15141087405368	0.479809948953485	5131.92498279422	879.726531284586	1453	1670580	107681.26	1190.01	369.62	19.5	6	7.2	13.4	21.4	6.6	8.3	10.5	14	23.5	3.5	23.5	30.1	23.5	40.3	23.5	39	23.5
1	J14	1	RB1	NM_000321	sample	6.52539912917271	25.1828737300435	2.4689950660765	114300.993468795	1627.38980240423	0.587082728592163	1.17561683599419	0.425284139690507	5146.01959361393	795.530533918794	1378	1503506	110216.88	1075.02	389.29	17.1	5.4	7	13.5	19.3	5.5	9.6	9.1	12.3	21.4	1.7	21.4	31.7	21.4	40.8	21.4	37.5	21.4
1	J14	2	RB1	NM_000321	sample	6.83248361252731	31.8922068463219	3.39749216392399	178674.934450109	1904.5494876609	1.30298616168973	2.96795338674436	0.781503714538311	14625.493809177	1475.2548906992	1373	1675890	127793.19	1265.62	464.11	20	5	15.3	12	23.1	5.4	19	5.8	16	37.4	3.6	37.4	32.6	37.4	41.6	37.4	39.5	37.4
1	J14	3	RB1	NM_000321	sample	6.93628437290409	29.2669349429913	2.89202732885765	141373.323943662	1759.35303471216	0.446680080482897	0.925553319919517	0.439168006522131	3764.01207243461	731.200234526262	1491	1669751	105112.68	1146.52	369.31	20.3	4.4	6.9	12.7	21.5	5.6	9.5	8.4	14.6	20.1	2.1	20.1	32.7	20.1	42.2	20.1	40.6	20.1
1	J15	1	RPA2	NM_002946	sample	8.76317991631799	53.5573221757322	4.32198619182294	302917.780753138	2445.09745441237	1.32468619246862	3.018410041841	0.76780195400226	15434.3380753138	1452.74712449639	1195	2586237	132094.26	1773.92	478.67	33.7	6.7	13.4	13.7	38.2	4.4	17.1	8.2	25.6	35.2	4.4	35.2	45.4	35.2	55.6	35.2	52.5	35.2
1	J15	2	RPA2	NM_002946	sample	6.17161477190442	37.1716147719044	4.60942114363698	215093.977552498	2205.50118746344	0.597393193338161	1.54887762490949	0.530062134424382	7157.34395365677	824.316765779863	1381	2067235	125499.46	1667.71	495.31	27.3	6.2	11.9	14.6	34.8	5.1	17.7	9.9	22.9	22.2	4.3	22.2	37.1	22.2	47.9	22.2	46	22.2
1	J15	3	RPA2	NM_002946	sample	6.1759941089838	32.3254786450663	3.33293874538117	178020.455817379	2049.19577100349	0.570692194403535	1.35125184094256	0.493537955986318	6166.26435935199	762.253629374154	1358	2185783	123704.83	1580.03	467.49	29.2	5.7	12.7	13.7	35	3.3	16.4	9.9	18.7	20.5	3.2	20.5	37.4	20.5	47	20.5	46.9	20.5
1	J16	1	RPS2	NM_002952	sample	7.54890219560878	33.3932135728543	3.27435772277838	168862.036926148	1841.44043571074	4.98003992015968	13.9221556886228	1.69665895415172	73420.0199600798	2947.85563750395	1002	1357000	168370.8	1089.34	659.65	16.6	5.2	29.5	8.2	22.1	12.3	47.2	4.2	18.3	69.3	2.6	69.3	32.3	69.3	46.1	69.3	39.4	69.3
1	J16	2	RPS2	NM_002952	sample	6.77735124760077	32.7015355086372	3.09762188918228	189804.716890595	1879.95883570667	5.75047984644914	16.1017274472169	1.95669165017078	88101.5115163148	3308.02323710275	1042	1309712	168949.06	1095.94	665.92	14.9	3.7	33.1	7.8	20.1	11.2	51.9	4.2	17.4	74	3.3	74	34.6	74	45.8	74	39.3	74
1	J16	3	RPS2	NM_002952	sample	6.97175732217573	30.0094142259414	2.6216720868551	147896.65167364	1718.62292757337	4.53556485355649	11.9926778242678	1.78380478265229	65039.5052301255	3180.70347460212	956	1216370	158742.15	965.45	630.34	14.4	5.1	30.3	6.2	18.8	10.6	47.6	2.7	16.1	71.4	2	71.4	30.4	71.4	43.1	71.4	39.2	71.4
1	J17	1	ATR	NA	Positive	6.6505286588759	46.810795770729	6.55278146065822	288262.455759599	2989.46819853764	0.682248191430161	1.75292153589316	0.587890991860327	9038.13021702838	1027.10578710606	1797	2042786	177834.63	2222.63	841.53	31.7	5.7	24.5	11.5	56.9	5.9	40.7	5.7	35.2	24.1	8.6	24.1	45	24.1	58.5	24.1	57.8	24.1
1	J17	2	ATR	NA	Positive	5.70693641618497	34.7317919075144	5.00916078960057	209165.486705202	2576.82989435924	0.502312138728324	1.39421965317919	0.445631966780811	7883.84566473988	746.169034493052	1730	1978192	168426.49	1963.72	760.14	29.3	6.4	21	11.8	49.9	5.5	34.6	5.1	29	17.5	6.9	17.5	38.7	17.5	51.8	17.5	51	17.5
1	J17	3	ATR	NA	Positive	5.17613956105796	32.7501406865504	4.80497750267516	212668.846933033	2613.9734523404	0.689364096792347	1.71412492965672	0.550838472961325	8924.34102419809	982.404915958571	1777	2152828	165559.66	2043.42	760.37	33.3	6.3	23.6	13.4	54.1	5.7	37.1	9.6	24.8	23.6	8.4	23.6	36	23.6	48.4	23.6	49.6	23.6
1	J18	1	ATR	NA	Positive	5.52527600232423	37.232423009878	5.16552882303363	216087.218477629	2561.75878335373	0.773968622893667	2.01568855316676	0.663133912520812	10051.6275421267	1116.63780972211	1721	1901389	162243.95	2032.57	741.89	27.9	5.2	23	13	54.8	4.6	39.6	8	31.7	27.4	6.4	27.4	40.3	27.4	51.6	27.4	51.2	27.4
1	J18	2	ATR	NA	Positive	5.6186974789916	35.3261554621849	5.03802007803327	211564.433298319	2663.3549777878	0.661239495798319	1.79044117647059	0.563946826545303	8666.42016806723	930.162211765304	1904	2042897	153519.99	2077.98	700.3	32.3	6.6	22.3	14.3	54.5	4.8	36.3	9	29.7	23.3	6.6	23.3	40	23.3	53	23.3	52	23.3
1	J18	3	ATR	NA	Positive	6.89001264222503	45.5151706700379	5.81295813987898	277980.142225032	2977.88261737926	1.33375474083439	3.38432364096081	0.875780229372108	16762.6523388116	1587.26727804261	1582	2289706	171851.03	2270.31	788.02	35.1	4.3	26.5	12.3	59.3	3.6	43	6.8	32.2	39.1	8.9	39.1	45.7	39.1	57.9	39.1	59	39.1
1	J19	1	ATR	NA	Positive	5.8721198156682	38.1301843317972	5.03406813203962	244348.626728111	2742.54243482483	0.900345622119816	2.21082949308756	0.735615240813974	11392.301843318	1264.06265333194	1736	2096501	168993.88	2100.89	776.41	31.7	5.4	21.5	12.4	54.1	6	36	7.3	28.6	30.8	7.7	30.8	39.2	30.8	51.2	30.8	50.4	30.8
1	J19	2	ATR	NA	Positive	4.69567354965585	29.1293018682399	4.74312948601578	177686.870698132	2414.02366309235	0.523598820058997	1.26991150442478	0.511283726106735	5917.42330383481	831.087170045787	2034	1849499	150915.85	1903.03	695.84	27.3	6.3	19.5	12.6	49.6	5.9	33.7	7.6	25.8	21.3	5.8	21.3	33.5	21.3	47.4	21.3	47	21.3
1	J19	3	ATR	NA	Positive	4.59376679204729	26.579795808705	4.09766342007431	155236.331542182	2258.49403467467	0.478774852229984	1.13003761418592	0.470648804595607	4999.18108543794	772.347842421009	1861	1797864	155505.4	1848.36	694.16	28.6	6	20.4	12.5	49.5	5.5	35.1	7.8	22	21	5.6	21	35.1	21	45.2	21	46.4	21
1	J20	1	ATR	NA	Positive	6.45609602021478	48.7719519898926	6.47587340176847	314357.597599495	2966.03211105313	1.39545167403664	4.18445988629185	0.930467615037906	24189.3506001263	1575.50189092043	1583	2240899	172915.79	2241.23	788.61	33.1	5.9	26.3	15.4	55.8	4.4	39.3	10.2	34.3	34.5	9.5	34.5	43	34.5	54.8	34.5	54.2	34.5
1	J20	2	ATR	NA	Positive	6.00963081861958	40.3210272873194	5.45892129270914	241920.108614232	2742.70558588042	0.84804708400214	2.0577849117175	0.66551397446261	10168.3953986089	1082.25884086064	1869	2089288	164028.27	2113.97	740.79	31.5	4.9	22.7	10.8	55.9	5.5	36.5	5.1	31.1	27.3	6.5	27.3	43.7	27.3	56.4	27.3	55.5	27.3
1	J20	3	ATR	NA	Positive	6.66445383222692	46.7791188895594	6.37994592163328	305967.471937236	3090.32616825974	1.21363910681955	3.47435123717562	0.813361025153035	19508.0506940253	1430.83143579167	1657	2344469	187654.98	2369.1	857.85	35.8	5.1	27.9	10.9	58.1	4.6	44.2	6.6	34.3	32.3	11.2	32.3	44.4	32.3	57.6	32.3	58.2	32.3
1	J21	1	ATR	NA	Positive	5.9327470253492	36.7428867046042	4.86733903422279	215448.930677703	2631.28352409985	0.65028453181583	1.6176927056389	0.578604953064038	8118.30677703052	939.906908742466	1933	1995756	158916.42	2046.19	738.29	28.7	5.1	19.2	12.3	54.5	5.8	33.6	6.2	28.9	23.8	5.7	23.8	41	23.8	52.8	23.8	51.9	23.8
1	J21	2	ATR	NA	Positive	6.64125326370757	45.665274151436	6.3194852169078	277450.162402089	2975.06684556222	0.716971279373368	1.79686684073107	0.60390541488966	8223.17545691906	1006.33980594322	1915	2084321	167544.38	2272.2	784.3	32.8	6.6	24.1	12.2	57.2	4.6	39.8	5.1	34.4	26.1	7.7	26.1	45.7	26.1	58.5	26.1	58.1	26.1
1	J21	3	ATR	NA	Positive	5.99279379157428	39.7705099778271	5.36003561333204	237326.084257206	2651.71358402705	0.716740576496674	1.94013303769401	0.685893788703462	10087.9440133038	1046.71900415193	1804	2060054	160393.58	2072.55	707.75	30.7	4.6	23.1	14.2	53.5	4	36.3	9.5	30.5	26.3	7.7	26.3	40.5	26.3	52.4	26.3	53.4	26.3
1	J22	1	ATR	NA	Positive	5.93153759820427	39.1644219977553	5.20141608868599	239413.95959596	2665.20024693934	0.666105499438833	1.68181818181818	0.605776438778023	8080.1492704826	1027.49614757815	1782	2052325	161598.9	2020.08	716.57	30.6	5.8	22.3	12.1	51	6.7	34.6	6.3	28.7	25.4	7.5	25.4	42.3	25.4	52.8	25.4	52.3	25.4
1	J22	2	ATR	NA	Positive	5.99485018726592	40.5847378277154	5.43553488374925	230033.138108614	2601.67926763074	0.449438202247191	1.13436329588015	0.515905833918475	6021.40074906367	770.633690798325	2136	1909027	136930.73	1985.57	640.75	28.5	5	15.5	15.3	49.1	6	27.4	10.8	30.8	20.1	6.8	20.1	41.4	20.1	52.4	20.1	51.5	20.1
1	J22	3	ATR	NA	Positive	5.74504824784154	37.1472828847131	4.70819710680682	215151.001015744	2430.209649191	0.452006094464195	1.04926358557643	0.43833411190071	5112.87709497207	817.124680435591	1969	2028113	147224.87	1959.29	648	30.5	5.6	19.7	10.8	49.4	6.7	34.5	6.1	26.7	19.9	5.8	19.9	37.6	19.9	47.6	19.9	48.3	19.9
1	K03	1	OTNT	NA	Neutral	5.65345911949686	21.4415094339623	2.19472963023185	109982.853459119	1600.1017306356	0.292452830188679	0.808176100628931	0.428214373799834	5486.7106918239	515.633267176937	1590	1623314	99743.75	1046.46	339.36	17.2	3.5	5.3	19.6	16.9	4.9	5.7	19.6	9.6	14	2.3	14	30.9	14	38.7	14	35.4	14
1	K03	2	OTNT	NA	Neutral	6.2350400987045	27.6014805675509	2.57541062668023	153777.974090068	1726.84424675292	0.574336829117828	1.37631091918569	0.559183345725331	7775.8784700802	873.438031336737	1621	1719728	119066.84	1163.79	409.32	19.8	4.1	9.5	10.1	20.2	5.1	10.5	7.8	12.6	23.1	2.6	23.1	31.8	23.1	40.5	23.1	37.2	23.1
1	K03	3	OTNT	NA	Neutral	6.49441340782123	30.3114525139665	3.11393149957286	171410.701117318	1839.45992907136	0.801675977653631	1.78491620111732	0.681406581138856	10118.5530726257	1097.630575548	1432	1827331	116122.41	1253.5	396.99	22.4	3.5	11.2	11.8	23.2	4.4	12.5	11.7	14.2	27.5	3.9	27.5	31.3	27.5	40.4	27.5	39.8	27.5
1	K04	1	OTNT	NA	Neutral	6.85214521452145	26.8	2.50888022000889	127653.472607261	1688.81512477284	1.04752475247525	2.39273927392739	0.673263896842967	11082.6376237624	1273.78797591896	1515	1698884	113636.67	1111.26	384.53	19.7	4.4	7.9	13	20.5	3.4	8.3	10.9	11.3	31.2	1.6	31.2	32.1	31.2	41.1	31.2	37.3	31.2
1	K04	2	OTNT	NA	Neutral	7.35094850948509	32.3685636856369	2.47355101693263	171892.297425474	1838.98481849218	1.11449864498645	2.55623306233062	0.702094501560021	12935.331300813	1381.12958621359	1476	1781971	141288.39	1189.78	490.85	19.7	3.4	18.2	6	21.6	3.9	22.6	3.1	13.1	33.5	2.6	33.5	34.1	33.5	43.4	33.5	39.9	33.5
1	K04	3	OTNT	NA	Neutral	7.31865106675843	32.7887130075705	3.02031396531815	185194.793530626	1941.33364479624	0.667584308327598	1.41775636613902	0.451705155667024	6607.74535443909	909.829228838553	1453	1835227	124065.18	1268.07	418.24	21.3	4.1	13.9	11.6	22.8	5	14.9	8.6	14.6	23.5	4.1	23.5	35.4	23.5	44.8	23.5	43.2	23.5
1	K05	1	OTNT	NA	Neutral	6.27774445110978	24.6112777444511	2.32905802810681	124655.300539892	1631.46775934279	0.557288542291542	1.1745650869826	0.439652763361257	5339.85062987402	782.453671415733	1667	1611546	109258.72	1096.63	379.98	18.7	3.6	6.6	15	19.3	5.3	8.1	13.9	11.3	20.2	2.2	20.2	30.5	20.2	38.5	20.2	34.8	20.2
1	K05	2	OTNT	NA	Neutral	6.63986013986014	26.1426573426573	2.49559056480697	128655.320979021	1663.81036484298	0.628671328671329	1.22377622377622	0.498659656194621	5184.5	866.12509114747	1430	1576553	105923.21	1111.63	374.64	18.8	5.3	6.4	12.7	20.3	5.9	8.6	9	12.2	23.4	2.2	23.4	31.9	23.4	41.6	23.4	38.1	23.4
1	K05	3	OTNT	NA	Neutral	5.86654366543665	26.3683886838868	2.84141329684234	142886.98400984	1663.26199938514	0.632226322263223	1.33948339483395	0.491765412824399	5956.83148831488	896.051346285359	1626	1664298	104399.03	1165.7	361.74	19.9	3.6	6.7	12.5	21	5.2	7.8	10.6	14.5	23.9	2.9	23.9	28.8	23.9	38.3	23.9	37.4	23.9
1	K06	1	OTNT	NA	Neutral	5.65208747514911	23.2286282306163	2.54168337648466	110806.532803181	1584.6995028184	0.357190192180252	0.753479125248509	0.371365114158355	3285.17693836978	654.993042399856	1509	1418884	111097.72	1039.93	392.24	14.8	4.4	6.9	13.4	17.7	4	9.4	10.3	13	18	1.7	18	28.2	18	38.4	18	35.7	18
1	K06	2	OTNT	NA	Neutral	5.79158936301793	25.9659863945578	2.78532749929097	141831.630797774	1634.51901586248	0.369202226345083	0.933209647495362	0.406245644000746	5897.59183673469	616.368187299278	1617	1675606	110503.28	1144.37	386.21	19.9	4.3	8.8	13.4	19.2	4.8	10.5	12.2	12.1	14.8	2.6	14.8	28.5	14.8	36	14.8	33.9	14.8
1	K06	3	OTNT	NA	Neutral	5.90714762859051	29.0207080828323	2.80648005865793	168469.88243153	1669.71989164996	0.792919171676687	1.52905811623247	0.505536236363991	6630.06479625918	1025.49594420659	1497	1605985	113577.51	1160.99	406.3	17.6	4.9	10.4	14.5	21.8	8.1	14.2	11.1	13	26.6	3.7	26.6	28.7	26.6	37.2	26.6	36.3	26.6
1	K07	1	OTNT	NA	Neutral	6.63083538083538	25.5202702702703	2.286172559614	123821.423218673	1696.46048601493	0.409090909090909	0.829238329238329	0.425039859130768	3848.17199017199	729.92341305854	1628	1672858	104046.38	1126.71	356.4	19.7	4	5.7	17.3	21.9	6.1	6.2	17	11.1	19.3	1.9	19.3	32.6	19.3	40.3	19.3	37.1	19.3
1	K07	2	OTNT	NA	Neutral	6.55481727574751	28.7162790697674	2.87039738376522	153214.518936877	1754.49441175595	0.375415282392027	1.01661129568106	0.540505768153084	6499.51029900332	623.47387660882	1505	1750566	103157.68	1143.96	350.7	20.2	4.8	7	15.1	19.5	7	8.6	15.5	14.2	16.2	2.9	16.2	32.6	16.2	42.4	16.2	38.5	16.2
1	K07	3	OTNT	NA	Neutral	4.94793650793651	18.6634920634921	2.38664896705007	95330.8146031746	1517.27242790202	0.398095238095238	0.754920634920635	0.381521808723489	3117.53841269841	707.60342511941	1575	1471813	92317.41	1028.83	319.86	17.7	6.5	5.3	20.4	18	7.2	6.9	20	11	19.5	2.2	19.5	26.2	19.5	36.1	19.5	35	19.5
1	K08	1	OTNT	NA	Neutral	7.13380281690141	30.1494522691706	2.68667874115021	150125.733959311	1755.86817648877	1.02660406885759	2.23082942097027	0.7432372818216	10898.0633802817	1427.12000332143	1278	1688095	130642.59	1180.42	461.13	19.9	5.2	12.1	9.1	22.4	5.8	16	4.4	14.8	35.2	2.3	35.2	33.1	35.2	42.3	35.2	39.1	35.2
1	K08	2	OTNT	NA	Neutral	5.96364838070059	21.8995373430271	2.16517199724747	105743.937210839	1630.59913818864	0.376074025115664	0.793787177792465	0.351573138618743	3610.19101123596	621.173261096944	1513	1629790	109337.93	1110.3	379.21	19.1	4.1	8.7	11.6	20.8	6	11.4	10.7	10.4	15.8	2.4	15.8	29.7	15.8	37.9	15.8	35	15.8
1	K08	3	OTNT	NA	Neutral	6.40686274509804	29.1624649859944	2.73638351943688	154435.388655462	1742.01689605635	0.897058823529412	1.86274509803922	0.550990656557883	9690.07843137255	1152.77851099974	1428	1689499	111896.39	1202.25	389.29	20.7	4.6	10.9	11.3	21.6	5.1	12.8	8.7	14.4	28.6	3	28.6	32.8	28.6	41	28.6	40.3	28.6
1	K09	1	RAD21	NM_006265	sample	6.24756918474196	25.9992520568437	3.03949163989636	142078.924457741	1847.18754726671	1.9775617053104	4.76664173522812	1.00632163499629	24953.2864622289	1884.69214592081	1337	1355317	144271.96	1070.6	537.49	13.5	5.5	18.3	12.2	17.1	7.1	25.2	8.5	14.9	43.1	3.1	43.1	33.8	43.1	46.1	43.1	41.3	43.1
1	K09	2	RAD21	NM_006265	sample	6.94880847308032	26.3018534863195	3.93749033326873	127500.104148279	1985.98420740857	2.23918799646955	6.30097087378641	1.16060851992327	37337.3318623124	1984.56433054239	1133	1342462	140186.12	1054.37	507.67	14.7	7.1	19.6	15.2	17.7	6.9	24.8	11.7	18.3	46.1	2.9	46.1	38.7	46.1	53.9	46.1	48.2	46.1
1	K09	3	RAD21	NM_006265	sample	6.87722269263336	27.9932260795936	3.74570610470131	156697.802709568	1968.04750823634	2.27180355630821	5.28704487722269	1.16423380792461	27280.4563928874	2037.5621596246	1181	1415196	147103.29	1087.05	539.69	16.7	7.4	25.1	13.2	18.5	8	32.5	8.9	16.9	48.3	3.9	48.3	35.9	48.3	49.2	48.3	47.1	48.3
1	K10	1	CUX1	NM_181500	sample	7.73638516179953	40.2454617205998	3.50097783777028	239426.022888713	2085.66259602973	1.56195737963694	3.96448303078137	0.946665928707867	21508.7750591949	1799.93671347464	1267	1889617	161405.5	1371.86	585.8	21.9	4.3	23.9	7.2	26	5.1	30.1	3.8	17.6	42	4.7	42	35.7	42	44.9	42	41.6	42
1	K10	2	CUX1	NM_181500	sample	7.79722830051058	36.1072210065646	3.39973505714775	193323.076586433	2015.79853988575	1.59299781181619	3.80816921954778	0.83051057527231	19373.8628738147	1686.47873803304	1371	1776453	142491.97	1284.31	514.03	21.4	3.7	20.9	9	24	3.9	26.9	5.3	16.8	39.3	3.5	39.3	35	39.3	44.6	39.3	41.1	39.3
1	K10	3	CUX1	NM_181500	sample	6.77013291634089	33.0555121188428	2.9002115086828	189438.654417514	1865.94488144192	1.41047693510555	3.09225957779515	0.929657007921277	15971.7685691947	1692.00275395809	1279	1806345	135411.39	1284.06	476.62	21.7	4.4	19.8	10.8	24.2	4.3	22.2	9.6	15.6	41.8	4.2	41.8	32.6	41.8	39.9	41.8	39.3	41.8
1	K11	1	POLE	NM_006231	sample	6.86934673366834	24.2778176597272	2.66427120735835	117374.244795406	1712.49175525	0.994974874371859	1.85714285714286	0.565264066386063	7979.68198133525	1084.89524248498	1393	1523909	111653.19	1028.36	380.51	16.7	6.1	8.1	13.5	15.1	6.4	9.5	12.1	10.6	28.6	2.5	28.6	37.3	28.6	47.2	28.6	42.3	28.6
1	K11	2	POLE	NM_006231	sample	6.97089552238806	25.6440298507463	2.75765995923078	113006.292537313	1675.33276824185	0.703731343283582	1.45223880597015	0.592811713576639	5977.27313432836	977.984231508869	1340	1531127	115380.45	1010.64	387.6	16.8	5.4	10.6	15	16.1	7	11.8	12.8	12.6	26.7	1.5	26.7	36.8	26.7	47.2	26.7	42.4	26.7
1	K11	3	POLE	NM_006231	sample	6.39475500345066	23.5182884748102	2.49169288278242	110703.391304348	1604.00639686829	0.732229123533471	1.44996549344375	0.545774583326343	6633.5928226363	1002.5807920627	1449	1429405	104632.2	998.2	363.88	15.9	6.6	8.7	14.8	15.7	6.6	10.6	10.8	12.5	26.5	1.9	26.5	33.4	26.5	43.3	26.5	41.7	26.5
1	K12	1	NCOA6	NM_014071	sample	7.3879173290938	37.8346581875994	3.37826148980223	223779.526232114	2009.99133235904	1.86883942766296	4.03736089030207	0.858819092705274	19271.7440381558	1735.6092560675	1258	1874473	131710.16	1356.35	456.66	20.7	4	13.8	9.8	23.7	2.7	18.5	6.6	17.6	42	4.2	42	34.7	42	43.7	42	40	42
1	K12	2	NCOA6	NM_014071	sample	6.13454800280308	33.1093202522775	3.67387139765911	200163.841625788	1969.2478533767	1.31604765241766	2.87806587245971	0.768520534739014	13775.1906096706	1408.13839105996	1427	1739650	129095.03	1306.11	462.42	18.9	5.1	13.2	10.8	22.1	5.3	17.3	6.6	15.8	34.1	4.3	34.1	31.8	34.1	42.1	34.1	38.8	34.1
1	K12	3	NCOA6	NM_014071	sample	6.01230992034757	31.8320057929037	3.21346866009168	189247.430847212	1863.25001522658	0.845039826212889	1.91745112237509	0.756188135623327	10176.4431571325	1282.13021483403	1381	1729221	123515.8	1270.3	437.86	20.9	4	13	10.8	22.4	4.7	14.9	7	16	31.6	4	31.6	30.5	31.6	39.5	31.6	38.5	31.6
1	K13	1	APC	NM_000038	sample	5.27090532135453	21.3144436765722	2.28354524653152	115617.604699378	1560.96855638111	0.830684174153421	1.68970283344851	0.493881177096798	7875.85279889426	1052.58202303286	1447	1375514	117449.11	946.07	410.02	13.3	5.3	9.4	13.5	12.8	7.4	11.9	10	11.5	26.6	2.3	26.6	30.8	26.6	39.7	26.6	35.3	26.6
1	K13	2	APC	NM_000038	sample	5.48608282416836	22.5234215885947	2.62502127923648	117910.05227427	1600.66606685401	0.639511201629328	1.23421588594705	0.468549149435995	5230.16564833673	893.26590604177	1473	1356508	106274.96	971.32	386.08	13.5	4.6	8.7	18.3	13.7	7.7	13	16.8	11.7	23.7	2.3	23.7	30.8	23.7	39.9	23.7	35.5	23.7
1	K13	3	APC	NM_000038	sample	4.78940217391304	19.3790760869565	2.55489524843112	111518.370244565	1501.31244451137	0.739130434782609	1.3960597826087	0.539236165781682	5772.67391304348	1025.21895482544	1472	1315471	107213.05	932.39	376.48	12.5	6	8.9	14.3	12.4	8	11.1	12.1	9.8	27.9	2.5	27.9	26.9	27.9	35.8	27.9	34.2	27.9
1	K14	1	CREBBP	NM_004380	sample	6.70759403832505	26.2100780695529	2.32731380546168	132635.146912704	1693.60677769039	0.649396735273243	1.416607523066	0.517438337904459	6872.00425833925	858.371146478443	1409	1740850	114039.54	1115.21	380.43	20.2	3.5	8.9	13.8	19.7	5.3	9.8	14.9	11.5	22.5	2.6	22.5	31.4	22.5	38.9	22.5	36.3	22.5
1	K14	2	CREBBP	NM_004380	sample	6.63741496598639	24.4884353741497	2.57044865145815	112706.353741497	1722.9733543274	0.853741496598639	1.70884353741497	0.539537318875293	8382.92993197279	1075.16246664314	1470	1533093	111640.75	1058.6	386.67	16.4	6.4	9.7	13.1	18.5	5.9	12.9	10.7	13.2	26.1	1.4	26.1	32.9	26.1	44.5	26.1	40.3	26.1
1	K14	3	CREBBP	NM_004380	sample	6.20797101449275	24.8905797101449	2.38383293352614	120726.27826087	1589.47807617435	0.760144927536232	1.49782608695652	0.518552764265343	6502.64420289855	1026.31989909839	1380	1513170	106812.42	1020.77	375.9	17.6	6.7	8.9	16	17.6	7	10.4	14.6	12.5	26.2	1.7	26.2	29.9	26.2	39.2	26.2	37.8	26.2
1	K15	1	MGA	NM_001080541	sample	5.68888888888889	20.4094276094276	2.23643526671931	90335.8316498317	1443.54306581991	0.551515151515152	1.17643097643098	0.474428338216217	5239.83973063973	845.215903873244	1485	1332597	100015.99	906.34	346.83	13	5.4	4.5	17	13.5	6.6	6.2	14.5	10.9	23.2	1.1	23.2	28.8	23.2	38.3	23.2	33.4	23.2
1	K15	2	MGA	NM_001080541	sample	6.63031914893617	26.5385638297872	2.82479240242034	128318.753324468	1725.07215414902	0.527260638297872	1.0498670212766	0.449219805386694	4475.60904255319	789.305670494037	1504	1556707	107984.82	1087.67	370.39	18.6	5.7	7.3	13.6	19.6	5.2	8.9	11.8	13.4	21	2.5	21	33.8	21	43.2	21	39.9	21
1	K15	3	MGA	NM_001080541	sample	4.77048192771084	19.1807228915663	2.43658411486934	92307.9981927711	1431.51234287887	0.619879518072289	1.39096385542169	0.565036033947734	6651.8421686747	793.770506789957	1660	1403311	86417.61	959.09	302.89	14.5	6.1	4.5	22.8	15.6	6.7	5.8	23.3	11.7	22.2	1.4	22.2	24.3	22.2	34.3	22.2	32.7	22.2
1	K16	1	CHEK1	NM_001274	sample	6.64180264180264	54.954156954157	8.40770610561472	383958.862470862	3447.69318928436	2.82828282828283	8.38150738150738	1.50504868161513	46463.9168609169	2453.47002955014	1287	2265707	222796.97	2471.36	1001.86	34.4	6.4	34.1	13.8	53.9	4.7	48.3	7.6	40	53.5	14.5	53.5	44	53.5	60.8	53.5	59.4	53.5
1	K16	2	CHEK1	NM_001274	sample	6.31535580524345	50.4539325842697	6.82133724924332	355540.089138577	2895.8244714418	2.12808988764045	7.15355805243446	1.09134204029366	45840.0861423221	1833.59049267069	1335	2173054	185039.57	2074.54	797.2	30.9	6.1	27.7	11.5	41.9	6.1	39.6	6.8	32.4	39.2	11.1	39.2	40	39.2	52.5	39.2	51	39.2
1	K16	3	CHEK1	NM_001274	sample	6.54210526315789	56.7333333333333	8.62475969178296	421745.538596491	3513.71190356032	3.28157894736842	9.23947368421053	1.50184731000238	50894.7149122807	2596.53381843067	1140	2370326	229638.29	2516.63	1043.28	33.9	6.6	39	10.6	52.4	4.2	52.9	5.9	39.3	58.3	17.1	58.3	44	58.3	58.8	58.3	58.2	58.3
1	K17	1	OTNT	NA	Neutral	6.79043423536816	30.0132158590308	2.75388210168687	156700.361862807	1748.38507815443	0.489616110761485	0.947136563876652	0.419040352347464	3976.10446821901	773.972611535537	1589	1704790	105035.13	1183.67	361.95	20.6	4.3	6.7	15.8	21.6	4.8	8.2	15.5	13.7	20.7	2.9	20.7	32.8	20.7	41.4	20.7	39	20.7
1	K17	2	OTNT	NA	Neutral	7.01572112098428	28.6302118933698	2.94135396399925	149447.755297334	1725.86170401207	0.845522898154477	1.6015037593985	0.564793648254067	7792.66438824334	1150.56303719962	1463	1591311	111733.18	1124.77	391.75	18.8	5.9	7.5	12.6	20	6.5	9	8.6	13.1	30.1	2.9	30.1	31.8	30.1	40.4	30.1	37.5	30.1
1	K17	3	OTNT	NA	Neutral	6.65882352941177	27.6096885813149	3.03379155314051	146205.163321799	1746.53561514936	0.786851211072664	1.5916955017301	0.555922943781686	7009.69896193772	1015.52768005216	1445	1601573	107307.26	1134.85	375.46	19	5.3	8.4	13.4	20.9	5.6	9.3	8.5	14.5	26.9	2.6	26.9	31.8	26.9	42.1	26.9	41.4	26.9
1	K18	1	OTNT	NA	Neutral	7.13193403298351	31.9220389805097	2.97734454595392	167940.925037481	1753.78793877546	0.938530734632684	2.0119940029985	0.656467737867663	9710.84407796102	1210.39832461888	1334	1705087	130512.39	1187.19	464.38	18.7	6.1	13.2	11.5	22.2	6.1	15.2	5.7	13.6	30.3	2.5	30.3	32.2	30.3	41.3	30.3	37.9	30.3
1	K18	2	OTNT	NA	Neutral	6.20181112548512	27.4780077619664	3.07491642341877	144894.85316947	1688.46841106975	0.627425614489004	1.32212160413972	0.489203463254144	6287.80336351876	892.390443172967	1546	1534656	111639.44	1089.38	379.84	17.3	5.3	9	14.2	19.1	6.6	8.4	9.9	13.1	23.1	2.5	23.1	30.3	23.1	39.6	23.1	36.7	23.1
1	K18	3	OTNT	NA	Neutral	6.1070110701107	25.9129151291513	2.65165664137043	133706.068634686	1623.39212205975	1.02730627306273	2.13062730627306	0.566298390924934	9451.73210332103	1139.50291475035	1355	1572222	112418.85	1097.7	385.08	19	2.9	8.8	11.7	19.8	4.6	11.2	8.4	12.6	30.2	2.4	30.2	29.8	30.2	38.4	30.2	37.4	30.2
1	K19	1	OTNT	NA	Neutral	6.22155287817938	27.6793842034806	2.66226022576305	154190.538821954	1671.03526919751	0.478580990629183	0.894243641231593	0.408688334943355	3726.38487282463	802.006824594658	1494	1662306	108248.26	1141.16	367.64	18.5	4.1	7.4	14.5	20.1	4.9	8.1	12.5	12.7	21.3	3.1	21.3	30.7	21.3	38.8	21.3	35.7	21.3
1	K19	2	OTNT	NA	Neutral	5.67879161528977	26.4056720098644	2.85199353316146	151850.942663379	1667.24786154321	0.400123304562269	0.865598027127004	0.380305009759387	3520.07274969174	619.13299975354	1622	1541733	108162.16	1129.4	379.1	16.2	3.5	5.2	10.7	17.9	5.3	7.4	7.4	12.3	17.4	3.1	17.4	28.2	17.4	37.7	17.4	34.3	17.4
1	K19	3	OTNT	NA	Neutral	6.12982241273729	26.5315370483772	3.15252687162649	149531.166564605	1706.27267366048	0.458052663808941	0.909369259032456	0.42828079588643	3654.17023882425	735.038302496985	1633	1618902	99704.09	1163.37	355.12	18.9	6.1	5.3	14.1	21.1	8.3	7.2	12.1	13.6	20.5	3.8	20.5	29.3	20.5	38.9	20.5	38.3	20.5
1	K20	1	OTNT	NA	Neutral	6.59986550100874	27.670477471419	2.50809476868303	139841.059852051	1687.33096702992	1.05716207128447	2.48016139878951	0.573209655949854	12322.7155346335	1143.17698646905	1487	1539420	115572.73	1081.69	404.98	17.1	5.3	9.7	12.9	19.6	7.5	12	10.2	13.8	28.2	2.4	28.2	30.1	28.2	39.4	28.2	35.8	28.2
1	K20	2	OTNT	NA	Neutral	6.47136563876652	28.8879798615481	2.95983186627065	148354.832599119	1692.24484002439	0.750157331655129	1.61862806796728	0.531981129841419	7367.0522341095	973.843348734031	1589	1603703	107315.17	1109.98	375.73	18.3	5	8.1	12.7	19.8	6.4	8.9	9.9	15.3	25.6	2.5	25.6	30.5	25.6	40.7	25.6	37	25.6
1	K20	3	OTNT	NA	Neutral	5.9451871657754	27.7967914438503	3.04800724669449	151436.558823529	1708.3517242678	0.879010695187166	1.78877005347594	0.589480279674746	7962.21189839572	1074.65604897815	1496	1553559	113887.9	1156.73	401.97	17.2	4.3	10.6	11.2	20.3	5.8	12.8	7.5	14.1	28.1	3.3	28.1	29.9	28.1	39.5	28.1	38.4	28.1
1	K21	1	OTNT	NA	Neutral	6.12745098039216	24.937675070028	2.32042752627497	122497.403361345	1549.51087654755	0.557422969187675	1.14285714285714	0.591640207890826	5759.05182072829	922.943655957669	1428	1583224	115462.68	1063.14	402.84	18.4	5.3	6.8	11.2	18.5	6.7	8.1	7.4	11.2	24.9	2	24.9	28.6	24.9	36.3	24.9	33.5	24.9
1	K21	2	OTNT	NA	Neutral	5.98269230769231	26.2865384615385	2.8530029124789	139707.744871795	1663.08822172741	0.603205128205128	1.22884615384615	0.390840250645115	5710.82435897436	734.415631944279	1560	1638170	102677.53	1140.31	352.6	19	5.1	6.5	15	21.2	7.5	7.3	13.5	14	19.2	2.6	19.2	28.1	19.2	37.8	19.2	35.1	19.2
1	K21	3	OTNT	NA	Neutral	5.54238505747126	24.6932471264368	2.65978257076652	136872.849137931	1587.57082736783	0.73132183908046	1.37787356321839	0.544705314640659	5881.05459770115	1048.93293274058	1392	1517808	111146.26	1061.54	389.67	16.8	6.4	9.1	13	16.9	5.6	9.6	10	11.7	27.6	2.6	27.6	26.5	27.6	34.8	27.6	34	27.6
1	K22	1	OTNT	NA	Neutral	7.01689408706953	30.72579597141	2.614381438134	156198.862248213	1756.40880157474	0.930474333983106	1.82586094866797	0.605126276001176	8063.74463937622	1211.93261853132	1539	1636203	121496.66	1169	427.53	19.6	4.7	10	10.9	21.8	5	12.7	7.1	14.2	31.3	2.1	31.3	33.1	31.3	41.2	31.3	37.8	31.3
1	K22	2	OTNT	NA	Neutral	6.24417831004657	26.1716566866267	2.51762039380492	138223.597471723	1622.93593706663	0.613439787092482	1.17831004657352	0.455622231903879	4937.96007984032	908.908746766319	1503	1587871	111874.47	1102.17	385.32	17.7	4.2	8.1	12.2	19.2	4.5	10.6	9.9	11.6	24.4	2.6	24.4	30.5	24.4	37.9	24.4	34.9	24.4
1	K22	3	OTNT	NA	Neutral	6.17898832684825	24.7931258106355	2.37888673446161	123734.547341115	1630.40729770482	0.691309987029831	1.25875486381323	0.54385781749595	5071.86900129702	1071.49509828981	1542	1548680	112357.23	1106.64	396.94	18.2	4.2	10.1	10.9	18.7	5.4	13.2	7.7	10.4	29.1	2.2	29.1	30.7	29.1	38.6	29.1	37.7	29.1
1	L03	1	RF	NA	Neutral	6.6191381495564	25.4385297845374	2.1511326894885	117136.975285171	1577.65190021282	0.591254752851711	1.31875792141952	0.535645942038528	6331.84283903676	801.227326930809	1578	1580012	118768.81	1025.9	393.04	17.9	3.7	9.3	10.6	17.7	6.4	8.6	7.6	11.3	20.8	1.6	20.8	33.1	20.8	41	20.8	37.4	20.8
1	L03	2	RF	NA	Neutral	6.62857142857143	27.8247619047619	2.57345426735098	146930.802539683	1736.61489677514	0.547301587301587	1.17206349206349	0.36404625109903	5226.2780952381	662.438959874581	1575	1740515	116502.15	1173.16	399	19.9	3.7	9.4	8.9	21.4	5.5	11.9	8.2	12.4	17.1	2.4	17.1	33.5	17.1	41.8	17.1	38.5	17.1
1	L03	3	RF	NA	Neutral	5.23021148036254	23.197583081571	2.30647999103019	123899.496072508	1492.72841156037	0.534743202416918	1.38006042296073	0.496935629607755	8715.1746223565	733.983416996523	1655	1481521	110687.9	1055.41	385.63	16	3.1	8.9	8.8	17.6	6.2	10.5	6.4	11.1	18.9	2.7	18.9	26.8	18.9	34.2	18.9	33.5	18.9
1	L04	1	RF	NA	Neutral	6.36997635933806	26.8617021276596	2.44275187219392	143978.88179669	1760.87067307322	0.527186761229314	1.06678486997636	0.482828430434813	4848.82328605201	899.911123343092	1692	1674798	122142.03	1105.68	410.66	17.6	3	9.8	9.5	17.6	4.7	10.2	7.8	12.3	22.9	3	22.9	33.4	22.9	41.6	22.9	37.9	22.9
1	L04	2	RF	NA	Neutral	6.40901007705987	24.067575577949	2.54601229266148	113681.816241849	1640.86291376604	0.489033787788974	1.2525192649674	0.587755593875926	7323.0278601067	915.167789382286	1687	1533448	125851.05	1081.12	437.38	18.4	3.9	10.7	8.1	19.3	4.1	14.3	4.1	11.9	22.8	1.8	22.8	31.6	22.8	41	22.8	38	22.8
1	L04	3	RF	NA	Neutral	6.07167042889391	25.2415349887133	2.36339484119544	129004.85778781	1595.05304863851	0.670993227990971	1.36230248306998	0.449194442874731	5933.08521444695	877.969559922431	1772	1563594	105083.24	1081.22	357.39	17.8	4.3	7.8	13	18.6	6.3	8.4	10.7	12	22.7	2.5	22.7	30.4	22.7	37.8	22.7	36.7	22.7
1	L05	1	RF	NA	Neutral	6.19727047146402	23.5018610421836	2.17357438883893	114110.846774194	1597.95015566475	0.459677419354839	1.18610421836228	0.47483496643327	6671.26799007444	730.351325783815	1612	1560866	114667.09	1053.06	389.62	17.2	3.8	7.3	10.4	17.7	5.3	8.3	7.4	10.2	18.5	1.5	18.5	32.2	18.5	39.3	18.5	37	18.5
1	L05	2	RF	NA	Neutral	5.90745672436751	21.7916111850866	2.6534233467312	109110.173768309	1638.47607765169	0.515312916111851	1.06458055925433	0.471049051924551	4433.78495339547	818.184457081342	1502	1486726	101534.28	1047.96	350.49	16.3	4.3	6.8	15.4	16.6	5.6	8.1	14	12.1	22.2	2.5	22.2	29.3	22.2	39.2	22.2	36	22.2
1	L05	3	RF	NA	Neutral	5.7517639512508	23.6536241180244	2.43301409654555	119220.651058371	1573.39306317591	0.640153944836434	1.30532392559333	0.501703857840489	6002.99422706863	912.789951660083	1559	1524814	100301.48	1040.5	341.36	18	3.9	6	15.6	17.3	4.7	6.6	15.8	10.7	23.7	2.2	23.7	30.7	23.7	37.9	23.7	36.9	23.7
1	L06	1	RF	NA	Neutral	5.70990415335463	21.882428115016	1.98691204427329	107247.352715655	1524.89283462003	0.503514376996805	1.03578274760383	0.409935463584214	4633.14440894569	769.999266346808	1565	1575134	105409.29	1053.07	364.13	17.6	4.3	6.5	13.4	17.6	5.6	8.6	13.4	9.8	20.5	1.8	20.5	29.3	20.5	37.4	20.5	34.4	20.5
1	L06	2	RF	NA	Neutral	5.18356328734253	21.5158968206359	2.32621861774968	110565.269946011	1487.213458213	0.485302939412118	0.97120575884823	0.340980342941421	4534.6598680264	681.75935238167	1667	1479020	99236.42	1009.55	339.34	15.8	4	5.5	14.5	16.4	5.9	6.9	14.7	10.4	17.5	2.2	17.5	26.8	17.5	34.5	17.5	30.6	17.5
1	L06	3	RF	NA	Neutral	5.75138504155125	26.786703601108	3.12179159572787	147668.360803324	1749.50921189422	0.988227146814404	1.90027700831025	0.622307686613252	8602.608033241	1262.4765039098	1444	1581398	107902.47	1134.24	376.29	18.7	3.5	8.6	15	19.3	6.1	10.2	13.4	13.4	31.8	3.8	31.8	30.5	31.8	39.4	31.8	38.2	31.8
1	L07	1	RF	NA	Neutral	5.98218997361478	24.6174142480211	2.56964960391778	131815.964379947	1656.77073891081	0.367414248021108	0.798812664907652	0.340892698989665	3761.90765171504	629.701357090698	1516	1703483	109469.44	1148.01	376.79	19.2	3.6	8.1	14.9	20.5	5.9	9.6	14.6	11.5	16.3	2.4	16.3	28.6	16.3	37.7	16.3	34.8	16.3
1	L07	2	RF	NA	Neutral	5.65619223659889	22.1164510166359	2.22900539444095	112601.401109057	1510.94931213932	0.375231053604436	0.761552680221811	0.323780859039639	3412.17128773876	620.78903555792	1623	1540134	103882.81	1017.89	351.91	17.6	4.1	6.3	12.8	16.9	5.7	6.7	11	10.7	16.1	2.4	16.1	27.5	16.1	35.4	16.1	32.5	16.1
1	L07	3	RF	NA	Neutral	5.3451519536903	22.4261939218524	2.49053167968063	117477.363965268	1544.25835851672	0.608538350217077	1.23516642547033	0.459122080685033	5948.84225759768	918.881209739852	1382	1587784	114730.45	1057.98	402.23	19.4	5.5	10.4	11.8	18.6	6.6	12.1	9.3	12.4	23.7	2.5	23.7	25.8	23.7	35	23.7	33.7	23.7
1	L08	1	RF	NA	Neutral	6.04690990320179	22.8123603871929	2.11868819700378	116229.391660462	1648.44999592927	0.895755770662695	1.93000744601638	0.632308740527281	10060.0647803425	1208.46866743904	1343	1604822	124496.81	1095.22	436.85	17.6	2.8	10	8	17.7	5.7	14.4	7.7	10.6	28.4	1.6	28.4	30.9	28.4	38.6	28.4	35.5	28.4
1	L08	2	RF	NA	Neutral	5.78534031413613	24.6119109947644	2.52554980864047	128302.512434555	1605.83600444923	0.333115183246073	0.660994764397906	0.343942645392395	2912.23036649215	612.756854430692	1528	1606439	104394.29	1075.55	359.59	17.8	5.6	7.7	15.4	17.9	5.6	8.3	14.7	12.8	16	2.3	16	28.4	16	38	16	34.4	16
1	L08	3	RF	NA	Neutral	5.14438884917798	21.0521801286633	2.3967619500609	114373.94424589	1533.3940168889	0.79771265189421	1.590421729807	0.490140849540421	7465.76769120801	1020.57260157582	1399	1561570	112886.18	1061.61	389.44	17.6	4.7	10.2	11.6	17.8	5.7	12.6	9.9	11.3	25.3	2.6	25.3	27.8	25.3	36.4	25.3	35.4	25.3
1	L09	1	PIGN	NM_012327	sample	6.0596421471173	25.0894632206759	2.39827689261715	130934.25314778	1662.14565265777	0.667329357190192	1.49900596421471	0.534670213447549	7578.22398939695	1036.62803482284	1509	1581710	125832.37	1134.01	443.32	18.8	3.5	11.6	9.8	20.4	5.7	15.8	8.1	11.6	24.5	2.3	24.5	30.2	24.5	37.7	24.5	35.1	24.5
1	L09	2	PIGN	NM_012327	sample	5.53068381063705	24.9994155464641	2.43957591966522	130939.949152542	1568.47224267927	0.319111630625365	0.706019871420222	0.308859002546904	3399.3722969024	523.480377781248	1711	1601144	103901.41	1081.3	359	18.2	4.6	7.2	14.7	18.8	5.8	7.2	12.7	12.6	13.8	2.5	13.8	28.3	13.8	36.8	13.8	33.4	13.8
1	L09	3	PIGN	NM_012327	sample	5.74125874125874	24.3299427844882	2.25991445165931	125319.467895741	1544.96586910723	0.341385886840432	0.794024157660521	0.328591862682772	3608.27209154482	607.133901607455	1573	1590057	111160.94	1083.94	382.59	17.5	4	8.2	11	17.9	4.5	10.5	7.9	11	15.5	2.5	15.5	29.7	15.5	37.8	15.5	36.9	15.5
1	L10	1	ERCC5	NM_000123	sample	7.12541694462975	29.1667778519013	2.43980853558458	154785.128752502	1800.23338163709	0.496997998665777	1.07404936624416	0.49989095664546	5767.42761841227	878.007361899257	1499	1723013	124162.58	1173.9	435.58	20.1	4.7	12.1	11.3	22.4	5.5	13.6	6.9	12.6	21.8	2.5	21.8	33.5	21.8	41.9	21.8	38.4	21.8
1	L10	2	ERCC5	NM_000123	sample	7.62252124645892	30.8031161473088	2.80217138327263	148070.197592068	1802.59802664161	1.05453257790368	2.44263456090652	0.660770009966561	12376.3604815864	1270.61119567376	1412	1664006	129268.75	1163.49	447.63	19.9	3.7	15.7	10.2	21.9	5.5	18.6	8.8	13.5	30.2	2.3	30.2	34.9	30.2	43.8	30.2	40.5	30.2
1	L10	3	ERCC5	NM_000123	sample	5.51144538914323	23.1294964028777	2.57748523592547	122204.575539568	1631.09572882322	0.730542838456507	1.6324395029431	0.536435072267315	9080.1654676259	1031.04781099436	1529	1584016	116773.85	1129.01	406.41	18.2	3	10.6	9.5	20.6	5.2	12.9	7.8	11.6	26.4	2.7	26.4	28.5	26.4	36.8	26.4	36.4	26.4
1	L11	1	PHF6	NM_032335	sample	7.50965824665676	36.4881129271917	3.39884164701609	206806.389301634	1990.8052181123	0.861069836552749	1.72288261515602	0.605065208854213	7884.93907875186	1151.93605250454	1346	1810325	121088.64	1272.9	419.06	20.4	4.3	9.8	10.4	23.1	8.2	11.6	7.6	16.6	29.1	3.9	29.1	32.9	29.1	45.2	29.1	41.3	29.1
1	L11	2	PHF6	NM_032335	sample	7.13543191800879	30.0080527086384	2.9832006704226	155076.909956076	1848.09271225061	0.89311859443631	1.90409956076135	0.726512246497605	8647.17862371889	1265.49382447146	1366	1565443	115770.69	1167.6	411.11	19.3	6.1	9.4	10.3	21.4	11.9	13.6	7	14.5	32.7	3.2	32.7	34.7	32.7	44.9	32.7	40.3	32.7
1	L11	3	PHF6	NM_032335	sample	6.36008522727273	28.5426136363636	2.74287826350646	153427.984375	1787.36192581116	0.724431818181818	1.47727272727273	0.574801305465368	6149.64914772727	1017.27504626913	1408	1626282	105121.52	1150.14	368.47	19	5	7.6	14	20.4	9.2	9	12.4	14.5	27.4	3.1	27.4	31.9	27.4	41.1	27.4	39.5	27.4
1	L12	1	BLM	NM_000057	sample	6.30877483443709	31.9130794701987	3.9399554066435	196672.927152318	2034.59587150603	2.58443708609272	6.01076158940397	1.11438123042113	30049.255794702	2194.21446668381	1208	1746010	137154.96	1286.95	498.51	20.6	4.9	15.8	10.7	24.2	5.6	21.7	7.4	18	51.8	3.8	51.8	31.2	51.8	43.4	51.8	39.9	51.8
1	L12	2	BLM	NM_000057	sample	6.25202652910833	30.9137803979366	3.7373939332432	175735.822402358	1875.94479894561	1.3515106853353	3.06705969049374	0.73069437804643	14536.0361090641	1415.11732452095	1357	1638391	125384.54	1203.04	438.38	19.6	5.2	15.5	12.7	21.4	7.1	17.1	8.3	16.7	35.2	4.4	35.2	31.4	35.2	42.6	35.2	39.3	35.2
1	L12	3	BLM	NM_000057	sample	6.776559287183	27.5154215215901	3.06004219573646	134420.080877313	1726.13944707139	0.510623714873201	1.12611377655929	0.584420109248759	5499.89581905415	843.728967332403	1459	1646207	109764.27	1112.47	374.11	20.6	4	7.1	10.9	20.8	6.9	9.3	7.2	13.7	23.4	2.5	23.4	31.9	23.4	43	23.4	41.9	23.4
1	L13	1	ARID1A	NM_006015	sample	6.04646324549237	25.4701803051318	2.46982351221505	132784.508321775	1673.40798026836	0.719833564493759	1.51109570041609	0.588933292984684	6926.39667128988	1083.70000980726	1442	1579550	119372.46	1086.82	422.4	17.2	4.5	9.9	11.1	19.2	8.9	14.3	9.7	12.8	27.7	1.8	27.7	30.3	27.7	39.7	27.7	36.4	27.7
1	L13	2	ARID1A	NM_006015	sample	6.2638270820089	24.7476160203433	2.20214929285278	119225.650985378	1581.23256940562	0.677685950413223	1.28417037507947	0.523350203515493	5651.47298156389	977.066890142309	1573	1525972	103005.16	1050.96	358.08	18.5	4.5	5.3	11	18.6	6	7.8	10.4	10.9	25.9	1.8	25.9	30.4	25.9	38.7	25.9	35.9	25.9
1	L13	3	ARID1A	NM_006015	sample	5.2469040247678	20.8560371517028	2.33073453337538	108167.080495356	1509.03148167378	0.740712074303406	1.54489164086687	0.495135318113259	6719.10139318885	924.379286134664	1292	1495587	107132.12	1001.35	371.11	17	3.3	7.9	14.6	17.1	6	9.7	13.2	12.1	24.9	2.3	24.9	26.9	24.9	36.6	24.9	34.9	24.9
1	L14	1	EZH1	NM_001991	sample	5.94321148825065	24.5946475195822	2.85737039840604	128737.089425587	1633.41327002065	0.85313315926893	1.76174934725849	0.584022240276452	8070.8818537859	1144.83571933432	1532	1482026	111851.27	1062.83	392.76	15.8	4.6	7.6	13.3	18	7.2	10.8	12.1	11.6	29.4	2.5	29.4	29.4	29.4	38.8	29.4	35.3	29.4
1	L14	2	EZH1	NM_001991	sample	6.8	30.0412162162162	3.22610890791985	170374.142567568	1787.87352849158	0.507432432432432	1.14189189189189	0.471308563808564	5416.08378378378	800.924510593993	1480	1697357	118674.82	1165.16	410.11	19.8	4.1	10.3	9.9	20.3	5.7	11.5	7.4	12.8	20.1	3.1	20.1	32.2	20.1	41.2	20.1	38.1	20.1
1	L14	3	EZH1	NM_001991	sample	5.79787985865724	23.8233215547703	2.69609010152323	123674.95335689	1600.96693223527	0.557597173144876	1.20918727915194	0.452233877233877	5064.37809187279	726.178118250236	1415	1539177	103806.33	1088.94	372.51	19.2	6.3	8.3	18	19.8	7.6	10.6	16	12.5	20.6	2.3	20.6	30.5	20.6	39.4	20.6	38.5	20.6
1	L15	1	ARID2	NM_152641	sample	6.73897324656544	25.7584960231381	2.67883460935385	127718.624005785	1676.8236568657	0.904555314533623	1.92480115690528	0.706684782096291	9059.35285610991	1224.31022346384	1383	1426286	124313.43	1027.51	432.91	15.6	6.2	12.5	13.2	18.4	8.4	14.1	9.7	13.5	31.7	2.2	31.7	31.2	31.7	42.2	31.7	37.5	31.7
1	L15	2	ARID2	NM_152641	sample	6.13740458015267	21.6877168632894	2.25587467592342	95472.8341429563	1502.51046722077	0.778625954198473	1.81748785565579	0.553283391692387	9706.84385843164	1013.53356988729	1441	1293544	109737.26	898.13	371.64	13.7	4.1	8.3	11.5	15.1	9.6	9.5	10.5	11.5	26.6	1.4	26.6	30.9	26.6	41.3	26.6	36.8	26.6
1	L15	3	ARID2	NM_152641	sample	5.73244641537324	23.1123429416112	2.22185272345362	119723.03473762	1469.48850890969	0.740576496674058	1.35476718403548	0.433411210153715	5726.70805617147	906.653225685721	1353	1499254	103649.32	962.45	339.66	17.8	5.2	5.4	12.7	16	8.1	6.2	10.9	10.6	24.7	2.1	24.7	27.9	24.7	35.5	24.7	34.4	24.7
1	L16	1	FLT4	NM_002020	sample	6.51192052980132	29.2039735099338	2.82742656120246	157347.592715232	1804.91913956674	1.19006622516556	2.50397350993378	0.76202918267293	11368.7364238411	1341.82535659471	1510	1611476	126602.96	1216.71	462.21	18	4.8	11.3	9.6	22.2	5.2	16.2	6	15.6	33.9	2.5	33.9	32.1	33.9	42.7	33.9	39.5	33.9
1	L16	2	FLT4	NM_002020	sample	6.05695039804042	27.1873851806491	2.61903201675696	142923.542559706	1726.02345736659	0.402939375382731	0.769748928352725	0.3800068306192	3135.62278015922	718.81162495961	1633	1627196	114655.5	1116.92	394.78	19.2	4	7.5	9.6	19.6	6.2	9.1	6.8	13.2	19.7	2.7	19.7	31.1	19.7	39.5	19.7	36.6	19.7
1	L16	3	FLT4	NM_002020	sample	5.9849967384214	27.8343118069145	2.84605183736351	153022.077625571	1766.75206937427	0.756686236138291	1.5883887801696	0.610987276838549	7360.70319634703	1048.81935268409	1533	1690720	104397.57	1256.13	380.16	20.9	4.8	5.9	12.1	23.7	6	9.5	10.3	14.5	28.8	3.1	28.8	30.9	28.8	39.8	28.8	38.5	28.8
1	L17	1	RF	NA	Neutral	7.04953998584572	29.3064401981599	2.66377977602618	150766.416843595	1754.76373667969	1.03397027600849	1.99433828733192	0.594970092826656	9057.05307855626	1303.6696664464	1413	1633523	121689.13	1142.68	419.1	18	3.3	10.5	11.7	20.7	4.5	12.3	8	12.9	32.4	2.3	32.4	32.6	32.4	41.9	32.4	39.1	32.4
1	L17	2	RF	NA	Neutral	7.13390313390313	27.1145299145299	2.53950547346873	128509.750997151	1692.04049444572	0.308831908831909	0.652421652421652	0.312744956847521	2758.16638176638	534.715532051726	1755	1573843	95039.58	1092.36	325.02	18.2	5	4	15.8	20.2	6.2	4.4	13.9	11.2	14.6	2.1	14.6	34.4	14.6	43.1	14.6	39.5	14.6
1	L17	3	RF	NA	Neutral	5.61300505050505	22.8699494949495	2.83603433134594	120235.522727273	1589.61044828102	0.710227272727273	1.38762626262626	0.500029375575422	6481.03472222222	871.400762866039	1584	1489618	96522.43	1079.31	334.04	16.7	4.1	5.3	13.9	19.3	6.2	6.9	12.7	12.2	23.6	2.4	23.6	27.8	23.6	37	23.6	36.1	23.6
1	L18	1	RF	NA	Neutral	6.63394216133942	26.2709284627093	3.0811329268178	135636.573059361	1826.50360280341	1.12785388127854	2.81887366818874	0.757832121627236	13606.0913242009	1345.25585343606	1314	1555987	115777.86	1138.98	434.47	17.7	4	9.4	14.2	20.6	4.1	12.5	11.5	13.7	32.7	3	32.7	32	32.7	42.2	32.7	38.1	32.7
1	L18	2	RF	NA	Neutral	6.94026421596783	28.37851809305	2.88814375752393	143514.506605399	1757.43654545924	0.631820792647903	1.38713383113153	0.640190522190809	7443.14589316485	901.697019999226	1741	1573002	94244.46	1134.62	330.33	16.9	5.1	4.2	17.1	19.7	4.7	5.8	16	12.5	23.5	2.3	23.5	34.5	23.5	43.9	23.5	39.2	23.5
1	L18	3	RF	NA	Neutral	6.75579086697551	27.801455989411	3.01853195922185	138594.254136334	1734.38688799163	0.537392455327598	1.03110522832561	0.469321814482304	4225.18861681006	863.572846937003	1511	1565828	107674.15	1124.58	372.52	17.1	4.4	7.3	12.8	19.6	4.8	8.8	9.9	14.6	23.2	2.4	23.2	33.1	23.2	43.3	23.2	41.4	23.2
1	L19	1	RF	NA	Neutral	6.8479327259986	25.3419761737912	2.27926290005386	120829.852137351	1638.55946505205	0.847231955150666	1.72459705676244	0.54803049825402	7662.50035038542	1053.85093613261	1427	1523134	116186.02	1044.61	397.29	17.2	3.9	9.3	10.1	17.9	4.8	10.8	7.6	11.4	27.3	1.5	27.3	34.1	27.3	42.5	27.3	39	27.3
1	L19	2	RF	NA	Neutral	6.52510586811857	25.2492437991531	2.53507592092845	129625.889897157	1710.09947269341	0.486388384754991	1.1470054446461	0.538832181799514	6545.16394434362	727.216007135572	1653	1618949	98345.17	1124.47	346.18	18	4.9	5.8	19.4	19.7	4.8	7.3	19.8	12.4	19.1	2.3	19.1	33.5	19.1	42.2	19.1	38.3	19.1
1	L19	3	RF	NA	Neutral	5.52144469525959	21.7505643340858	2.15850125204113	114062.177200903	1544.38431119992	0.290632054176072	0.536117381489842	0.308158193386749	2226.26805869075	529.168476457814	1772	1474767	91471.38	1033.51	314.42	15	4.3	3.2	16.1	16.9	4.3	5.1	15.9	10	15.2	2.6	15.2	30.1	15.2	37.9	15.2	36.8	15.2
1	L20	1	RF	NA	Neutral	7.14294367050273	28.2495457298607	2.60684200841325	140011.404603271	1721.32269572751	0.476075105996366	0.998182919442762	0.483958255218098	4559.97516656572	779.542712514096	1651	1593178	101810.69	1092.73	343.81	17.1	4.1	5.8	17.2	19.2	4.7	6.1	17.9	12	21.1	2.6	21.1	33.2	21.1	42.7	21.1	39.3	21.1
1	L20	2	RF	NA	Neutral	5.80413016270338	26.3335419274093	3.44922495978874	139464.118898623	1656.05428081164	0.369211514392991	0.750938673341677	0.396365394371125	3594.78285356696	620.252897589252	1598	1486703	101535.25	1118.51	358.75	17	4.9	4.6	14.6	18.5	6.8	8	11.8	14.5	17.3	2.8	17.3	30.5	17.3	41.1	17.3	36.7	17.3
1	L20	3	RF	NA	Neutral	5.21685971685972	18.2664092664093	1.92898425275028	79759.1924066924	1423.17047000105	0.664092664092664	1.36615186615187	0.438904192005696	5505.74646074646	776.980860364495	1554	1393816	99421.27	972.23	341.43	14.5	4.1	5.3	11.6	15.6	6.1	7.5	10.3	9.1	22.4	1.2	22.4	27.1	22.4	35.8	22.4	33.9	22.4
1	L21	1	RF	NA	Neutral	7.03909026297086	27.3987206823028	2.41095432403158	130613.078891258	1610.24105807924	0.833688699360341	1.68230277185501	0.605319736572633	8271.42004264392	1079.25011524082	1407	1513812	114476.65	1014.93	383.35	17.5	5.2	6.4	10.8	17.6	9.2	7.3	8.2	12.9	28.4	1.8	28.4	30.9	28.4	39.9	28.4	35.7	28.4
1	L21	2	RF	NA	Neutral	6.96817625458996	31.3408812729498	2.64386542279673	179929.909424725	1786.5640758152	0.439412484700122	0.88984088127295	0.516239683069548	4551.82252141983	879.1274008864	1634	1712415	111546.29	1188.34	389.84	19.6	3.1	7	7.2	20.4	3.9	8.7	5.2	12	23.1	3.2	23.1	32.4	23.1	40.6	23.1	37.5	23.1
1	L21	3	RF	NA	Neutral	5.3763373190686	20.037759597231	2.01945406522484	96051.8709880428	1394.7502002137	0.349905601006923	0.66079295154185	0.317081926883689	2717.68974197609	598.058133550361	1589	1468707	91855.49	975.25	310.02	16.7	4.7	4.8	19.7	15.8	6.5	6	19.6	8.6	17.3	1.8	17.3	26.6	17.3	33.9	17.3	33.2	17.3
1	L22	1	RF	NA	Neutral	5.36908881199539	20.1020761245675	2.11350018177186	95166.0023068051	1437.5599192994	0.34083044982699	0.666089965397924	0.350201052236468	2633.3321799308	603.965659571529	1734	1378271	90897.34	917.03	310.66	13	4.7	3.6	19.3	14	6.1	4.6	22.1	9.7	16.7	1.1	16.7	28.8	16.7	36.6	16.7	32.5	16.7
1	L22	2	RF	NA	Neutral	6.38888888888889	23.0991161616162	2.5141528981498	106501.479166667	1555.60053817188	0.450757575757576	0.867424242424242	0.378368732349743	3495.125	678.97134438821	1584	1481516	99895.54	1029.4	342.91	16.5	4.9	4	14.4	17.4	4.5	5.1	13.5	10.4	18.9	1.3	18.9	31.2	18.9	39.2	18.9	35.7	18.9
1	L22	3	RF	NA	Neutral	5.30332922318126	20.7200986436498	2.22276762198363	102687.310727497	1443.98582152256	0.499383477188656	0.972872996300863	0.454799336504022	4471.40073982737	824.183690866529	1622	1459321	101986.71	982.68	344.74	15.7	4.2	6.8	14.3	15.9	7.2	7.4	13.1	9.2	23.2	2.1	23.2	27.4	23.2	34.3	23.2	33.2	23.2
1	M03	1	OTNT	NA	Neutral	4.26212121212121	15.7186868686869	1.52433062557204	72978.4050505051	1166.23210821644	0.275252525252525	0.615151515151515	0.347665343915344	3499.91262626263	488.121266624963	1980	1181171	86063.53	765.1	301.99	12.8	26	4.6	29.5	12.7	32.2	7	28.5	7.9	13.5	1	13.5	23.3	13.5	29.5	13.5	26.8	13.5
1	M03	2	OTNT	NA	Neutral	5.34541858932103	24.6473302570864	2.37064323091994	132263.213579433	1547.64675506826	0.534607778510218	1.1430454845089	0.434661162100186	4994.81015161503	766.159796764929	1517	1553844	108104.73	1089.54	384.63	18.5	5.3	7.7	13.8	19.2	8.6	9.5	12.2	11.9	20.8	2.8	20.8	27.6	20.8	34.9	20.8	32.8	20.8
1	M03	3	OTNT	NA	Neutral	5.41268917345751	25.0878928987194	2.76471053850527	140580.050640279	1628.58873105507	0.410360884749709	0.933643771827707	0.438681876589327	5864.48894062864	733.56358601805	1718	1626615	101649.83	1173.7	360.49	18.3	5.2	6.8	16.5	20.8	5.7	9	13.4	12.6	19.9	2.9	19.9	26.8	19.9	36.1	19.9	35.4	19.9
1	M04	1	OTNT	NA	Neutral	6.82452276064611	28.1762114537445	2.42968945905424	145849.762114537	1731.63842951257	0.900881057268722	2.10205580029369	0.577275681599084	10938.8832599119	1103.60043156837	1362	1709397	136209	1135.77	469.11	19.6	4.4	14.1	8.1	20.9	5.7	17.6	4	13.5	25.8	2	25.8	32.5	25.8	41.3	25.8	38.8	25.8
1	M04	2	OTNT	NA	Neutral	5.5643294758339	24.353982300885	2.38163671177111	135407.625595643	1524.29678546583	0.63784887678693	1.24642614023145	0.434290284256248	5815.75629680055	880.615824626944	1469	1689160	128246.76	1180.44	441.1	19.5	2.8	13.6	5.9	20.8	3.7	16.1	4.9	10.5	22.3	2.2	22.3	27.9	22.3	34.3	22.3	32.7	22.3
1	M04	3	OTNT	NA	Neutral	4.57242178447277	21.0712630359212	2.44060762585923	116571.279258401	1485.51894012649	0.408458864426419	0.845307068366165	0.34695091931221	3556.12630359212	634.969019252553	1726	1509081	110836.62	1096.79	390.6	15.7	3.8	10.3	12.9	17.6	4.3	13.1	10.1	10.9	16.9	2.6	16.9	25.1	16.9	33.1	16.9	32.4	16.9
1	M05	1	OTNT	NA	Neutral	6.10056568196103	24.7994971715902	2.39171189653376	119230.947831552	1583.71854892278	0.505971087366436	1.1068510370836	0.469831676808421	4768.73287240729	828.552645147243	1591	1545484	113020.16	1076.01	390.88	18.4	4.6	7.7	11.6	18.1	6	8.8	9.4	11.9	22	2.2	22	31	22	39.3	22	35.8	22
1	M05	2	OTNT	NA	Neutral	5.74061662198391	20.5462466487936	1.89207982184918	91984.553619303	1451.17868978763	0.423592493297587	0.776809651474531	0.33110133276018	3295.8471849866	652.28039586641	1492	1524214	112981.92	994.67	381.23	16.8	3.2	8.5	11.1	16.6	5.8	8.9	7.2	9.7	17.4	1.1	17.4	29.2	17.4	35.9	17.4	33.6	17.4
1	M05	3	OTNT	NA	Neutral	5.58877887788779	21.5650165016502	2.3407116086151	102176.662046205	1560.87254120725	0.716831683168317	1.5042904290429	0.533190160591151	6602.99141914191	930.583496273846	1515	1453588	103346.7	1042.19	366.66	17.8	3.3	7	13.9	18.2	7.3	8.3	11.7	11.8	25.7	1.6	25.7	28.4	25.7	37.9	25.7	36.6	25.7
1	M06	1	OTNT	NA	Neutral	5.47332077840552	22.4814814814815	2.27092556152767	113118.915881984	1475.29878570727	0.345888261142498	0.824858757062147	0.367818033260595	4405.19271814187	614.734753479586	1593	1507693	123499.78	1069.25	433.53	16.8	4.5	10	9.2	18.8	5.5	12.9	5	10.7	16.2	1.6	16.2	27.2	16.2	34.9	16.2	31.4	16.2
1	M06	2	OTNT	NA	Neutral	6.13337893296854	24.4199726402189	2.16705114044951	119899.913816689	1615.30273202216	0.72640218878249	1.5827633378933	0.473537210053968	7221.73461012312	943.814151552806	1462	1571474	126231.34	1099.47	442.08	17.8	3.4	13.3	6.9	18.7	4.7	16.2	3.6	10.4	24.4	1.8	24.4	30.6	24.4	38	24.4	35.6	24.4
1	M06	3	OTNT	NA	Neutral	5.04894327030033	21.4538375973304	2.3635349725863	109060.196329255	1550.0789105785	0.457174638487208	1.11568409343715	0.404356752813371	5436.8170189099	688.200268899026	1798	1500389	104495.47	1085.42	367.68	17.6	5.1	9.7	17.1	20.1	6.1	12.1	16.4	12.2	17.2	2.2	17.2	27.1	17.2	35.2	17.2	34.5	17.2
1	M07	1	OTNT	NA	Neutral	5.84649122807018	23.7944862155388	1.91277421856558	115617.496240601	1430.89778979336	0.533208020050125	1.07769423558897	0.47744548510526	5088.53634085213	811.987668894342	1596	1485527	108871.78	978.29	399.89	15.6	7.2	6.6	16.1	15.2	10.2	8.9	13.5	10	21.1	1.4	21.1	27.8	21.1	34.8	21.1	32.1	21.1
1	M07	2	OTNT	NA	Neutral	5.54410080183276	21.7331042382589	2.12107887278513	103211.065864834	1491.37707640434	0.324742268041237	0.647766323024055	0.317635093365334	2681.50572737686	573.420816767648	1746	1579630	99043.35	1039.4	340.25	18.6	9.4	6.2	18.8	19.4	13.4	8.1	18.1	10.7	15.9	1.4	15.9	27.7	15.9	36.4	15.9	33.7	15.9
1	M07	3	OTNT	NA	Neutral	5.55493351994402	26.335199440168	2.84058618448941	146609.33379986	1623.0645830781	0.808257522743177	1.69699090272918	0.52724567342307	7676.93282015395	1024.97445065783	1429	1588351	114218.25	1129.7	405.12	17.9	4.3	10.4	10.7	19.4	5.3	13.4	7.6	12.4	26.7	3.4	26.7	27.9	26.7	36.2	26.7	35.2	26.7
1	M08	1	OTNT	NA	Neutral	5.52338244714926	21.4964766175529	2.26537559160837	107354.470852018	1545.62979574356	0.665598975016015	1.71428571428571	0.457625040462211	8631.64125560538	844.610951119735	1561	1577118	122787.37	1074.48	418.09	17.2	4.4	11.7	11.5	19.3	5.7	13	8.8	10.6	20.9	1.7	20.9	28.7	20.9	37	20.9	33.7	20.9
1	M08	2	OTNT	NA	Neutral	5.93376205787781	22.9163987138264	2.33176212261889	106742.819292605	1593.23172480327	0.398070739549839	0.819935691318328	0.362742166729305	4173.90096463022	656.822689854055	1555	1529647	117206.15	1063	410.34	18.1	5.7	9.6	11.2	19.6	7.1	12.5	8.5	10.9	17.4	1.4	17.4	30.7	17.4	39.4	17.4	35.4	17.4
1	M08	3	OTNT	NA	Neutral	4.90776081424936	21.602417302799	2.11086997925715	109500.176208651	1429.7405323693	0.388040712468193	0.720101781170484	0.340553526908489	2897.31361323155	667.296463026311	1572	1558495	107602.25	1054.42	369.69	17.9	3.9	8.5	13.3	18.7	5.2	10.7	11.1	11	18.1	1.7	18.1	24.9	18.1	34.3	18.1	33	18.1
1	M09	1	DNM2	NM_001005362	sample	5.08284023668639	19.2827087442472	2.23954547584405	93038.7087442472	1378.50372742717	1.02103879026956	2.60815253122945	0.652581308865642	14257.4030243261	989.904991421182	1521	1246591	113927	909.11	408.21	11.8	5.3	7.8	12.2	14.2	8.4	11.8	7.1	11.4	25	1.5	25	26.7	25	35.4	25	31.4	25
1	M09	2	DNM2	NM_001005362	sample	4.73708920187793	18.7679409792086	1.97741491953015	93079.270288397	1360.22449250586	0.802146210596915	1.69483568075117	0.515447910712533	7840.67873910127	1041.22558634026	1491	1245270	118618.8	929.16	433.48	12.2	3.8	9.4	7.8	14.6	7.6	14.8	2.9	9.3	27	1.5	27	25.2	27	33.5	27	30.3	27
1	M09	3	DNM2	NM_001005362	sample	4.24615384615385	14.7840236686391	1.93086959816304	67270.7958579882	1302.5621310895	0.580473372781065	1.19230769230769	0.494506220275451	5200.34319526627	907.948659586296	1690	1160878	105192.08	872.55	382.92	12.4	4.1	7.2	13.7	14.2	10.4	12.2	9.3	10.1	24	1.5	24	22.3	24	30.8	24	30.3	24
1	M10	1	PRF1	NM_005041	sample	5.58244994110718	21.0742049469965	2.2761379275775	97534.8992932862	1554.62218973562	0.36866902237927	0.929917550058893	0.530253054377867	5342.03180212014	617.791108877679	1698	1404056	108563.12	977.68	368.38	13.4	5.3	5.4	15.2	14.7	6.1	5.8	11.4	10.5	17.2	1.4	17.2	30.6	17.2	40.2	17.2	35.9	17.2
1	M10	2	PRF1	NM_005041	sample	6.01089918256131	22.8365122615804	2.18382111117354	110439.679155313	1543.69275041977	0.51158038147139	1.22207084468665	0.440250889143045	5785.75068119891	739.168159056004	1468	1502852	105967.86	1014.23	361.2	16.6	4.4	8.3	14.5	18	6	9.7	13.9	10.9	19.8	1.3	19.8	29.3	19.8	38.7	19.8	35.5	19.8
1	M10	3	PRF1	NM_005041	sample	6.08138020833333	25.4036458333333	2.24291709986677	125304.22265625	1552.05898604824	0.57421875	1.20638020833333	0.484425847951239	5326.01041666667	843.726956167637	1536	1514798	112472.46	1071.04	391.92	18.8	3.7	10.2	10.2	19.4	5.5	12.1	7	11.1	22.8	2.3	22.8	30.7	22.8	38	22.8	37.2	22.8
1	M11	1	DSN1	NM_024918	sample	5.45705705705706	20.5129129129129	1.94420548316426	95182.1585585586	1388.25220463138	0.297897897897898	0.578978978978979	0.296824186824187	2225.10990990991	543.94596608606	1665	1455113	100000.76	993.69	349.19	15.1	3.2	4	15.1	16.6	4.9	4.9	14.5	9.6	15.3	1.1	15.3	27.6	15.3	35	15.3	31.4	15.3
1	M11	2	DSN1	NM_024918	sample	5.77938279711096	23.3368351936967	2.41075333777559	112740.315824032	1565.81019453539	0.397898883782009	0.835850295469468	0.375500766833662	3412.57649376231	614.736638500397	1523	1460544	102858.85	1039.79	355.14	16.3	5.4	6	15	18.6	6.6	6.5	10.5	12.5	17.9	1.7	17.9	29	17.9	38.6	17.9	34.9	17.9
1	M11	3	DSN1	NM_024918	sample	4.82397260273973	19.7931506849315	2.03794290816487	100178.090410959	1379.48800915051	0.403424657534247	0.826027397260274	0.425151059657506	3257.95205479452	629.056392778694	1460	1427660	95556.88	979.05	329.11	16.2	4.8	5.3	17.3	15.5	5.4	6.2	15.8	10.3	17.8	1.8	17.8	25.1	17.8	32.7	17.8	32.1	17.8
1	M12	1	CBLB	NM_170662	sample	6.60625	23.5034722222222	2.46690176222268	110990.7875	1660.09857415102	0.555555555555556	1.06527777777778	0.41653411377614	4470.35347222222	828.595927079935	1440	1517303	115779.58	1053.69	407.67	17.4	3.8	8.3	10.3	18.9	5	11.3	7.4	10.3	21.7	1.9	21.7	32.3	21.7	42.2	21.7	38.1	21.7
1	M12	2	CBLB	NM_170662	sample	5.20951234196267	21.007224563516	2.48944358438213	104450.811559302	1573.66300776099	0.387718242022878	0.851896447922938	0.369011956669994	3891.7507525587	644.457733348664	1661	1409407	107372.39	1025.68	384.29	15.2	3.9	6.4	10.9	15.8	6.3	10.2	8.7	12	17.3	1.8	17.3	28.4	17.3	38.1	17.3	34.7	17.3
1	M12	3	CBLB	NM_170662	sample	5.26508474576271	20.9206779661017	2.18884286996275	102319.861016949	1468.14237522876	0.395254237288136	0.806779661016949	0.362068889679059	3123.46033898305	582.136589628973	1475	1470890	101924.68	1017.43	352.86	17.5	5	6.2	14.8	18.4	6.2	8.3	11.1	10.6	17.1	1.9	17.1	27.9	17.1	36.7	17.1	35.5	17.1
1	M13	1	EP300	NM_001429	sample	5.83989145183175	21.8717774762551	2.4373514679566	100480.487109905	1587.2370598945	0.810040705563094	1.63500678426052	0.606167238183461	6944.12211668928	1140.81872204924	1474	1506590	109062.49	1020.63	374.47	15.3	3.5	6.5	12.8	17.7	5.6	8.5	12.2	12.1	29.6	1.9	29.6	29	29.6	38.7	29.6	34.9	29.6
1	M13	2	EP300	NM_001429	sample	5.3328990228013	23.6977198697068	2.68866866456363	138319.228013029	1638.60990144385	0.947882736156352	1.9257328990228	0.550323915089044	9207.85993485342	1136.82231783039	1535	1619075	107185.99	1124.52	370.91	17.9	5	9	13.7	17.1	5	11.3	15.4	11.7	28.4	2.9	28.4	29	28.4	38	28.4	35.4	28.4
1	M13	3	EP300	NM_001429	sample	5.98876404494382	26.2828816920026	3.1277399780958	145335.929279577	1710.86318165243	1.02775941837409	2.42101784534038	0.901226376069403	12650.3165895572	1251.78309103335	1513	1635086	102840.9	1127.06	352.02	18.6	4.8	6.3	15.1	19.1	7.3	8.2	13.5	14	32	3.4	32	29.2	32	38.9	32	38	32
1	M14	1	PHOX2B	NM_003924	sample	6.22100515463918	24.3524484536082	2.44667890663251	120812.860824742	1633.14267223645	0.579252577319588	1.34471649484536	0.487706006407682	6609.77384020619	950.865408275858	1552	1528776	118487.61	1039.53	414.21	16.6	4.1	9.3	10.2	18.2	5.3	11.9	7.4	11.1	23.5	1.8	23.5	30.7	23.5	39.2	23.5	36.4	23.5
1	M14	2	PHOX2B	NM_003924	sample	5.73392181588903	24.280580075662	2.67954700181013	119353.1185372	1631.13291042972	0.532156368221942	1.20491803278689	0.51355713958173	5636.99117276166	819.753807351054	1586	1428386	112742.67	1033.09	398.97	14.5	4	9.5	13.6	17.1	6.3	12.5	10.5	13.2	21.1	1.8	21.1	30.3	21.1	39.6	21.1	36.3	21.1
1	M14	3	PHOX2B	NM_003924	sample	5.20805369127517	22.8570469798658	2.51512371531336	123411.987919463	1578.98394361427	0.816107382550336	1.62885906040268	0.524709819934096	7323.68724832215	1027.17411941558	1490	1541346	100211.08	1075.11	355.52	17.6	3.8	5.3	13	19.1	6.2	8	10.3	11.5	27.1	2.6	27.1	27	27.1	35.4	27.1	34.8	27.1
1	M15	1	LATS1	NM_004690	sample	6.36213991769547	23.4835390946502	2.35759109997297	113904.212620027	1614.49424304411	0.536351165980796	1.1803840877915	0.514217097679032	4947.64814814815	818.11322712179	1458	1462170	108021.33	1014.2	375.29	16	4.5	6.1	14.7	17.7	6.7	7.8	14.1	12.4	22.4	1.2	22.4	30.4	22.4	40.5	22.4	36.1	22.4
1	M15	2	LATS1	NM_004690	sample	5.67705735660848	20.002493765586	2.36813706688648	89837.3865336658	1512.92595445084	0.512468827930175	1.07044887780549	0.475102232209464	4408.30486284289	778.573017338973	1604	1316132	93809.59	929.02	323.37	14.2	4.7	3.7	14.6	14.6	10.5	5	15.3	11.4	22.4	1.4	22.4	28.5	22.4	37.8	22.4	32.7	22.4
1	M15	3	LATS1	NM_004690	sample	4.54857898215466	15.9398545935228	2.19931395145905	72676.0812954395	1271.56362500052	0.450760079312624	0.971579643093192	0.400079198542516	4209.33509583609	625.229719673066	1513	1219083	95781.51	860.09	324.08	12.4	5.5	5.7	17.1	13.2	8.2	7.3	16.6	10.2	17.4	1.7	17.4	23.5	17.4	32.6	17.4	31.1	17.4
1	M16	1	CUL3	NM_003590	sample	5.55044612216884	24.9080301990391	2.85441977383282	129648.628002745	1612.53054468375	0.558682223747426	1.32052161976664	0.624914073953196	6947.05353466026	863.094690430777	1457	1490538	117613.13	1142.37	424.76	18.1	5.1	9.5	13.4	21.5	7.2	13.5	11.1	14.8	23.3	2.1	23.3	27.4	23.3	36.8	23.3	33.6	23.3
1	M16	2	CUL3	NM_003590	sample	6.00208044382802	26.7413314840499	2.33545104858184	142629.057558946	1633.94308840623	0.778085991678225	1.76976421636616	0.5864655840384	8883.88280166435	1059.05953811765	1442	1545030	108282.63	1112.33	395.94	17.9	5.5	10.1	17.5	18.9	7.8	15	13	13.4	27	2.6	27	30	27	38.5	27	34.5	27
1	M16	3	CUL3	NM_003590	sample	5.44090056285178	24.6285178236398	2.73451398598098	127635.855534709	1515.16287534142	0.507191994996873	1.00750469043152	0.448704766153171	4079.77611006879	767.9586772762	1599	1473143	97326.78	1124.56	360.7	18.2	4.2	7.5	19.6	21.4	8	12.2	18.6	12.6	22.3	2.3	22.3	28.3	22.3	36.6	22.3	35.2	22.3
1	M17	1	OTNT	NA	Neutral	5.99447513812155	24.8330263965623	2.43993034773494	132845.367096378	1661.093762736	0.348066298342541	0.772252915899325	0.326212502814228	3334.56660527931	567.993611119304	1629	1572361	114710.19	1122.41	405.63	16.9	2.9	8.2	10.4	20.5	5.2	9.6	8.7	11.1	15.2	2.6	15.2	30.3	15.2	39	15.2	35.8	15.2
1	M17	2	OTNT	NA	Neutral	6.96498771498772	27.2186732186732	2.55027121380837	134260.933660934	1752.48873399901	0.453931203931204	0.868550368550369	0.389315019884257	3850.64803439803	716.388746472601	1628	1715720	110583.81	1185.15	389.14	21.5	4	7.8	11.1	22	5.9	8.7	8.5	11.9	20	2.1	20	34.5	20	42.9	20	40.2	20
1	M17	3	OTNT	NA	Neutral	3.90070156502968	16.7312466270912	2.26518091044861	91148.5229357798	1338.97362137235	0.365893146249325	0.917431192660551	0.387775637296684	5401.71397733405	551.846159973374	1853	1343993	95647.48	976.59	333.93	14.7	8.6	4.5	16.7	16.5	11.7	6.7	16.2	10.4	15.2	2.7	15.2	21.3	15.2	28.9	15.2	28.2	15.2
1	M18	1	OTNT	NA	Neutral	6.51783439490446	27.1949044585987	2.89015831879763	143972.250955414	1787.12122679459	0.905732484076433	1.90445859872611	0.518881994966858	8672.51401273885	1044.61386535657	1570	1549826	114241.32	1167.08	404.87	16.9	4.5	8.2	11.4	22	4.1	12	9	13.9	26.8	2.5	26.8	32	26.8	41.7	26.8	39	26.8
1	M18	2	OTNT	NA	Neutral	6.28227848101266	25.9310126582278	2.3015036826711	130232.203164557	1613.79562642074	0.358227848101266	0.826582278481013	0.399256692674414	3523.15886075949	629.907156774674	1580	1624766	106383.6	1074.22	360.25	17.8	4.7	6.6	12.4	18.2	5.6	8.2	10.7	12.3	17.3	2	17.3	30.7	17.3	39.2	17.3	35.3	17.3
1	M18	3	OTNT	NA	Neutral	5.75958786491128	24.9879793932456	2.54980254941247	135320.882083572	1658.93523108073	0.473955352032055	0.945621064682313	0.454188883367475	3808.17973669147	766.170557901969	1747	1585067	99639.05	1164.37	356.97	18.3	3.1	6	15.9	20.7	5	8.3	14.5	12.8	21.6	3.3	21.6	28.7	21.6	37.3	21.6	36.6	21.6
1	M19	1	OTNT	NA	Neutral	5.91010539367638	23.4184748915065	2.185855351827	115493.792312461	1521.10919446597	0.28890266584005	0.588964662120273	0.297953099115529	2543.27030378177	514.952062170968	1613	1561890	111713.94	1034.92	376	17.1	4.5	7.1	12.2	17.3	5.8	7.8	9.9	10.8	13.9	1.4	13.9	29.2	13.9	37.6	13.9	34	13.9
1	M19	2	OTNT	NA	Neutral	5.64019547953574	22.6072083078803	2.49235412314307	117024.335369579	1573.54448412938	0.53390348197923	1.19486866218693	0.399009662307108	6357.29077580941	745.485824297363	1637	1572544	101407.06	1085.78	357.06	18.8	6.3	6.6	17.3	20.2	8.4	9	16.6	12.3	20.3	2.3	20.3	30.4	20.3	38.5	20.3	35.5	20.3
1	M19	3	OTNT	NA	Neutral	6.14655760054533	25.4014996591684	2.42380476736351	131901.370824813	1636.92292334206	0.550102249488753	1.17246080436264	0.438836005625498	5832.78663940014	767.44558164876	1467	1631065	104024.15	1092.13	351.43	19.1	4.6	8	12.9	19.3	5.7	8.9	13	11.9	20.5	2.5	20.5	31.6	20.5	39.2	20.5	38.8	20.5
1	M20	1	OTNT	NA	Neutral	6.10578186596583	25.7864651773982	2.59868157482169	127215.609724047	1608.7966493001	0.76215505913272	1.55519053876478	0.504336031565205	6819.16622864652	976.821886598478	1522	1461789	107003.98	1081.88	377.81	15.9	5.7	6.8	15.2	19.6	4.9	10.1	11.4	13.9	25.4	1.8	25.4	29.1	25.4	38.6	25.4	35.5	25.4
1	M20	2	OTNT	NA	Neutral	6.51200564971751	25.1610169491525	2.44289847124171	115257.754943503	1633.17483185368	0.827683615819209	1.75282485875706	0.637405705297343	9259.17584745763	1021.24476415978	1416	1465058	114754.62	1029.05	394.04	16.7	4.2	10.1	11.3	17.6	4.9	12.5	8.7	11.3	27.3	2	27.3	34.1	27.3	41	27.3	37.5	27.3
1	M20	3	OTNT	NA	Neutral	5.35679611650485	23.0679611650485	2.28135567587367	122422.550970874	1568.65740224859	0.506674757281553	0.993325242718447	0.41274316130202	3961.89199029126	694.442338171206	1648	1561739	99130.64	1088.37	343.18	17.5	3.6	5.5	15.1	19.8	6.3	6.9	13.7	11.2	19.7	2.6	19.7	29.3	19.7	36.4	19.7	35.6	19.7
1	M21	1	OTNT	NA	Neutral	7.00238948626045	26.836917562724	2.50118968037414	127992.681003584	1695.68070251501	0.391875746714456	0.807048984468339	0.404717101894521	4536.99581839904	643.324575807937	1674	1632091	109579.36	1123.24	373.59	18.2	5	6.3	13.1	20.7	4.8	7.3	8.1	11.4	16.8	2	16.8	33.3	16.8	42.1	16.8	38.7	16.8
1	M21	2	OTNT	NA	Neutral	6.5319018404908	27.4533742331288	2.62658592105369	146474.001226994	1682.67935616194	0.529447852760736	1.10429447852761	0.439210771573296	5711.94171779141	731.521478042278	1630	1675566	100618.26	1129.44	348.85	19.3	4	4.7	13.4	20	6.1	6.1	12.1	11.5	19.2	2.5	19.2	32.5	19.2	39.4	19.2	36	19.2
1	M21	3	OTNT	NA	Neutral	6.63382157123835	27.7936085219707	2.74620183523442	144842.902130493	1731.753132728	0.701065246338216	1.45872170439414	0.581590869923094	7380.38748335553	914.756990041276	1502	1651694	106529.74	1111.67	366.74	18.6	5.3	8.5	12.8	18.9	5.4	10.3	11.3	13.3	23.8	2.4	23.8	32.8	23.8	41.7	23.8	39.6	23.8
1	M22	1	OTNT	NA	Neutral	5.51769406392694	24.2956621004566	2.45817381039217	133809.164954338	1579.7073159929	0.550228310502283	1.42979452054795	0.435919270817114	6766.32020547945	698.817702969166	1752	1510568	103271.51	1085.26	370.63	16.3	4.6	6.3	16	18	6.6	8.7	14.4	11.4	18.6	2.7	18.6	27.3	18.6	35.6	18.6	32.8	18.6
1	M22	2	OTNT	NA	Neutral	8.26476314081765	33.8838416612589	2.94356285891599	166347.129785853	1866.96040439699	0.556781310837119	1.08111615833874	0.404382997131212	4751.08241401687	848.885049135505	1541	1707554	115621.28	1226.47	403.09	21.4	3.6	9.2	9.4	22.6	4.9	13.5	8	14.3	21.9	2.5	21.9	36.2	21.9	44.4	21.9	41.3	21.9
1	M22	3	OTNT	NA	Neutral	5.45700110253583	21.1753031973539	2.26474916233814	101351.329658214	1506.06839110314	0.497794928335171	0.961962513781698	0.435116104341573	4304.86273428886	810.465147812904	1814	1405131	96760.91	984.8	339.68	16	5.8	6	17.2	17.8	7.5	7.9	16.2	11.5	22.2	1.7	22.2	27.5	22.2	35.7	22.2	34.7	22.2
1	N03	1	PLK1	NA	Negative	7.7245145631068	40.4320388349515	4.36288093899998	256954.328883495	2176.24283436961	4.94174757281553	12.4793689320388	1.4198912403976	69131.8118932039	2985.24050925481	824	1705118	185547.61	1387.44	696.03	20.1	10.4	36.3	14.6	25.6	7.8	47.9	8.3	20.4	64.3	6.2	64.3	33.1	64.3	45.6	64.3	42.2	64.3
1	N03	2	PLK1	NA	Negative	7.60848287112561	40.2871125611746	4.598084510513	230830.538336052	2292.51545802249	8.00652528548124	23.9461663947798	1.96470601113577	145534.437194127	3548.55187466418	613	1712167	204619.73	1466.66	770.86	23.3	11.7	49.4	18.3	30.8	7.2	55.8	14.4	26.4	69.8	4.7	69.8	35.6	69.8	50.2	69.8	46.5	69.8
1	N03	3	PLK1	NA	Negative	7.25567502986858	35.0991636798088	4.24702433640828	201153.737156511	2058.75507241028	4.83512544802867	13.2867383512545	1.52047483799031	76437.9223416965	2952.8601892709	837	1625323	165345.26	1373.04	619.71	19.7	9.4	35.2	14.3	28.1	7.5	45.9	8	20.1	62.2	4.5	62.2	33.9	62.2	46.7	62.2	45.9	62.2
1	N04	1	PLK1	NA	Negative	7.07142857142857	36.2242857142857	5.01919318958685	224492.67	2288.02123812503	6.01285714285714	19.56	2.00417420300988	124540.522857143	3490.37935368024	700	1650086	207444.21	1399.24	791.46	18.3	10	40.6	13.3	28.3	6.6	51.9	8.3	21.7	68.1	5.1	68.1	35.4	68.1	50.4	68.1	48	68.1
1	N04	2	PLK1	NA	Negative	7.11985688729875	40.1037567084079	4.98919355845492	253747.062611807	2316.86881686336	9.1824686940966	29.3488372093023	2.33030674863471	176801.146690519	3933.82005264358	559	1654033	205979.52	1453.49	808.85	22	12.3	49	17.4	29.2	6.6	63.5	11.3	23.6	77.8	6.1	77.8	34.7	77.8	49.9	77.8	46.3	77.8
1	N04	3	PLK1	NA	Negative	7.07747747747748	43.2882882882883	6.51820632013497	298074.481081081	2529.39422882563	7.72432432432432	24.609009009009	2.12799172063161	152304.518918919	3725.67863595295	555	1811556	212410.5	1559.57	783.52	22	10.8	53	16	30.3	4.3	60.9	10.3	26.1	73.3	8.8	73.3	35.3	73.3	51	73.3	50.5	73.3
1	N05	1	PLK1	NA	Negative	8.1044776119403	40.9014925373134	4.08691283778882	244033.807462687	2234.70755092102	7.92686567164179	27.0179104477612	2.23637326649237	164361.149253731	3697.58263954196	670	1753905	207134	1363.29	780.47	20.7	9.4	43.1	12.2	27.3	5.5	57.6	8.4	22.5	72.4	4.3	72.4	37.6	72.4	51.8	72.4	48.8	72.4
1	N05	2	PLK1	NA	Negative	6.3968058968059	35.7751842751843	4.35377629573365	217611.015970516	2077.40776398169	5.02579852579853	13.4938574938575	1.46331387320278	76545.2481572482	2839.43906457659	814	1489223	167330.86	1289.86	636.55	19.8	21.3	40.2	27	25.9	18.2	51.4	21.4	23.7	60.3	5	60.3	32.3	60.3	45.8	60.3	43.2	60.3
1	N05	3	PLK1	NA	Negative	5.58050847457627	34.5381355932203	5.26555363141088	224172.526836158	2180.05994776123	7.12853107344633	21.1751412429379	1.9619201448883	120661.735875706	3526.18689615509	708	1479092	197726.72	1306.18	743.13	16.4	10.9	43.9	16.1	22.5	6.1	56.4	11.7	25	72.6	6.6	72.6	30.2	72.6	45.8	72.6	44.6	72.6
1	N06	1	PLK1	NA	Negative	7.70924369747899	43.6201680672269	4.70290802727385	281972.959663866	2458.70893108114	9.03193277310924	34.4739495798319	2.64287569360735	230743.936134454	4111.20861884596	595	1793193	226803.48	1533.42	880.38	20.3	11.1	56	16.6	30.1	5.5	68.7	11.3	25	73.4	6.7	73.4	38.8	73.4	52.8	73.4	48.7	73.4
1	N06	2	PLK1	NA	Negative	6.7027027027027	39.7342342342342	5.19675836981702	258501.13963964	2269.16725255515	7.25075075075075	25.2207207207207	2.24136914693735	155146.085585586	3536.45865413934	666	1623540	215864.02	1410.53	845.19	19.8	12	50.5	14.4	26.1	10.1	65	8.6	26.6	72.2	6.5	72.2	32.9	72.2	48.2	72.2	45.5	72.2
1	N06	3	PLK1	NA	Negative	6.70543806646526	45.512084592145	6.76429846513672	323976.104229607	2614.91277662857	8.21299093655589	27.5800604229607	2.34933819197396	169185.675226586	3721.19952572193	662	1851935	207029.02	1629.73	797.27	23.4	12.8	49.1	19.3	29.5	6.2	61.2	11.6	29.5	73.6	9.1	73.6	33.8	73.6	51.2	73.6	50.8	73.6
1	N07	1	PLK1	NA	Negative	7.8155668358714	41.3536379018613	5.28357441858617	240206.971235195	2285.62761528898	7.48900169204738	23.9864636209814	2.05409659684184	142855.385786802	3682.47657277374	591	1704285	234474.31	1422.66	875.17	20.8	9.1	54.5	14.9	29.6	5.2	64.5	8.8	25.5	72.1	4.4	72.1	38.6	72.1	53.8	72.1	51.6	72.1
1	N07	2	PLK1	NA	Negative	6.54628224582701	38.8194233687405	5.50153414547297	237142.176024279	2494.14102568381	5.44309559939302	15.4006069802731	1.68587137711108	91623.1259484067	2951.6772909802	659	1543564	170370.95	1508.71	668.61	20.6	15.6	39.3	24.1	29.4	7.6	50.2	15.9	30.5	62.1	8.8	62.1	31.7	62.1	52.8	62.1	48.6	62.1
1	N07	3	PLK1	NA	Negative	6.5750350631136	40.7938288920056	5.59711010003102	270285.479663394	2317.94160771107	5.70126227208976	16.4810659186536	1.94002346241406	95747.9481065919	3223.19265101692	713	1753607	191986.74	1465.96	732.42	21.7	12.1	43.5	19.9	28.5	6.3	52.3	12.6	25.5	66.5	7.9	66.5	32.1	66.5	49.2	66.5	48.4	66.5
1	N08	1	PLK1	NA	Negative	7.25531914893617	42.5030395136778	4.73808603472554	271258.373860182	2337.68885702582	8.90729483282675	30.2446808510638	2.42099939866612	187722.495440729	4120.888909548	658	1823575	227577.45	1484.63	841.85	20.7	11.4	52.1	15	26.9	4.3	64.6	9.6	27.5	78.3	5.9	78.3	35.6	78.3	50.3	78.3	47.1	78.3
1	N08	2	PLK1	NA	Negative	5.97542242703533	41.7081413210445	8.1201089483733	316797.955453149	2683.57115737642	8.77880184331797	30.5591397849462	2.32152985649487	186226.731182796	3731.4031567229	651	1710005	207411.63	1704.38	791.38	20	10.6	45.9	21.2	31.5	4.9	57.5	14.7	28.6	72	10.1	72	32.4	72	49.9	72	47	72
1	N08	3	PLK1	NA	Negative	5.06485671191554	27.6651583710407	4.12951339409045	169147.457013575	1932.3887041771	5.48567119155354	18.0603318250377	1.53618920736538	118266.58974359	2773.57924421756	663	1377692	192025.61	1249.83	745.59	17.6	24.4	45.6	29.1	25.9	20.4	55.1	23.7	21.9	52.6	5.6	52.6	29.1	52.6	42.7	52.6	42.2	52.6
1	N09	1	CIC	NM_015125	sample	5.79389312977099	22.3129770992366	2.0181104407727	107264.118667592	1487.72574501106	0.611380985426787	1.19153365718251	0.493612896857172	5282.61901457321	984.52921708441	1441	1443479	109979.64	994.58	377.79	14.4	4.1	7	12.5	16.7	6.9	8.7	9	9.6	25.5	1.5	25.5	28.3	25.5	35.9	25.5	33.2	25.5
1	N09	2	CIC	NM_015125	sample	5.09475465313029	18.9937958262831	2.09441320400725	88450.8663282572	1397.34867698068	0.314156796390299	0.705583756345178	0.391889485459705	3431.5668358714	599.282925633831	1773	1415119	98150.49	944.99	337.47	15.3	4.9	4.7	12.1	14.9	7.2	5.3	10.8	10.2	17	1.6	17	27.2	17	35.5	17	32.9	17
1	N09	3	CIC	NM_015125	sample	4.58938377059182	16.5082367297132	2.00511007004295	73257.8480780964	1293.25856920424	0.474069554606467	0.936546674801708	0.403523031100822	3888.25564368517	673.275095667273	1639	1347217	92626.91	880.86	314.15	14.5	5.7	4.8	20.7	14.4	9.3	4.6	17.1	9.3	18.9	1.3	18.9	24	18.9	32.3	18.9	30.9	18.9
1	N10	1	SMARCA4	NM_003072	sample	5.78026905829596	24.5941704035874	2.51376494029187	129307.634529148	1615.90274401816	1.50224215246637	3.71225710014948	0.872376818891792	19581.5964125561	1621.11846551496	1338	1410995	133805.14	1037.67	480.72	14.9	5.3	15.4	10	18.5	8.1	20.6	5.4	13.4	38.3	2.6	38.3	29.7	38.3	38.9	38.3	35.5	38.3
1	N10	2	SMARCA4	NM_003072	sample	5.46239554317549	22.1789693593315	2.55647293719615	111035.954735376	1570.94013760766	1.22493036211699	2.49233983286908	0.662041843014208	11192.6657381616	1360.15824881939	1436	1368080	119115.44	987	423.56	15.4	4.7	11	9.5	16.7	8.4	16	6.3	11.7	34.4	1.9	34.4	28.3	34.4	36.8	34.4	32.9	34.4
1	N10	3	SMARCA4	NM_003072	sample	5.98383838383838	27.0794612794613	2.39707765214483	144719.094276094	1605.63217885468	0.987205387205387	1.98316498316498	0.692946451009434	8382.56026936027	1287.07095965498	1485	1526166	115783.49	1083.23	411.82	16.7	3.1	10.8	8.5	18.7	6.5	15.3	5.4	12.5	33.7	3.5	33.7	27.8	33.7	37.1	33.7	35.8	33.7
1	N11	1	DOT1L	NM_032482	sample	5.55637813211845	21.5689066059226	2.54562927449817	103041.161731207	1532.47186911379	0.342824601366743	0.719248291571754	0.321623889904072	3030.66116173121	581.790509766905	1756	1393987	100737.02	985.15	351.8	15.3	4.6	6.2	20.3	17.3	7.1	6.7	18.4	12.8	15.9	1.6	15.9	27.7	15.9	37.6	15.9	34.3	15.9
1	N11	2	DOT1L	NM_032482	sample	6.10696202531646	25.0924050632911	3.03732601498205	131490.976582278	1663.80199418719	0.372784810126582	0.734177215189873	0.368032905912653	3122.5917721519	656.833646286865	1580	1578821	106982.23	1114.42	370.68	18.2	3.7	7.2	12.1	19.1	6.4	8.9	10.1	12.2	17.8	2.6	17.8	30.9	17.8	39.8	17.8	36.3	17.8
1	N11	3	DOT1L	NM_032482	sample	5.09	17.55125	1.96875302788582	81320.75125	1384.9731311921	0.288125	0.58375	0.274618551587302	2431.988125	478.984077247463	1600	1385728	99479.74	926.48	342.1	15.2	4.6	4.9	12.2	15.8	7.2	5	9.7	10.8	13.6	1.2	13.6	25.2	13.6	33.8	13.6	32.4	13.6
1	N12	1	XPC	NM_004628	sample	5.21637055837563	20.0983502538071	2.16660549267269	94122.5234771574	1439.32383842516	0.392131979695431	0.985406091370558	0.523437211178888	5429.27538071066	679.59907343263	1576	1384026	110130.05	958.82	382.4	14.1	3.9	7.7	14.1	16.4	7.3	9.4	11.5	11.1	18.3	1.7	18.3	25.6	18.3	34.6	18.3	30.8	18.3
1	N12	2	XPC	NM_004628	sample	4.98024523160763	20.8113079019074	2.64557252994072	105592.333106267	1439.99423986797	0.63283378746594	1.34468664850136	0.584263825978744	6652.33242506812	964.62961665328	1468	1340424	109192.58	958.05	381.71	14.2	10.5	10.6	16.4	15.9	12.4	12.7	14.3	11.6	25.2	1.9	25.2	26.4	25.2	34.7	25.2	31.7	25.2
1	N12	3	XPC	NM_004628	sample	4.57071269487751	19.0272828507795	2.18939962868124	93183.1430957684	1393.23610717683	0.388084632516704	0.858017817371938	0.439060671140293	3899.33797327394	617.976431042815	1796	1371444	94599.79	983.47	335.83	15.7	5.7	4.6	15.6	16.6	8.8	6.4	12.2	11.9	18.3	2.2	18.3	24.6	18.3	33.5	18.3	32.2	18.3
1	N13	1	EXT1	NM_000127	sample	6.70991350632069	26.6766467065868	2.62854329728189	134564.133067199	1777.03743004643	0.754491017964072	1.80904856952761	0.613680809158275	9452.4750499002	1054.1987759671	1503	1694581	131296.65	1174.42	460.12	20.9	3.6	13.3	8.4	23.1	4.8	16.8	2.9	12.8	25.2	1.9	25.2	34.4	25.2	42.2	25.2	39.9	25.2
1	N13	2	EXT1	NM_000127	sample	5.97370343316289	27.2593133674215	2.54795888540969	147808.19138057	1695.15664280108	0.893352812271731	2.22644265887509	0.735040275660307	12548.6530314098	1165.77325582036	1369	1528068	116380.39	1109.13	413.29	17	4.9	11.3	12.7	19.1	7	14.4	8.2	13.8	29	2.3	29	30.6	29	39.4	29	36.5	29
1	N13	3	EXT1	NM_000127	sample	5.98242424242424	21.7357575757576	2.33441074686442	97152.5381818182	1558.6538011993	0.308484848484848	0.72	0.392854256854257	4057.83393939394	559.257609511265	1650	1436066	100572.95	1012.09	349.28	16.2	4.4	5.2	14.7	17.9	6.6	7.2	13.5	11.8	15.2	1.3	15.2	29.7	15.2	39.3	15.2	38.2	15.2
1	N14	1	MSH6	NM_000179	sample	5.65636232925953	27.9468008626887	3.13151891788739	174223.960460101	1853.30194609785	1.01941049604601	2.19554277498203	0.657914053509355	10187.9791516894	1245.20501654588	1391	1585878	128606.43	1191.73	461.86	15.9	5.6	11.7	10.9	19.3	4.9	15.2	6.6	15.8	30.3	4.2	30.3	28.5	30.3	39.8	30.3	36.8	30.3
1	N14	2	MSH6	NM_000179	sample	6.10914826498423	28.6990536277603	2.83292693106142	156473.189905363	1704.67905635743	0.873817034700315	2.01388012618297	0.544685770858359	9450.29337539432	1057.68427373807	1585	1542885	114019.98	1104.68	403.16	17.5	6.9	11.4	13	19.7	9.3	15.8	9.8	13.4	26.8	2.8	26.8	30.5	26.8	38.5	26.8	35.8	26.8
1	N14	3	MSH6	NM_000179	sample	5.43628640776699	23.3865291262136	2.4313967803174	122137.00788835	1607.78694678786	0.508495145631068	1.06674757281553	0.425514299953014	4795.24453883495	783.578804048372	1648	1507911	100217.62	1074.74	357.4	18.4	3.6	6.7	15.4	18.4	4.3	10.2	13.7	13.2	20.9	2.4	20.9	28	20.9	37.4	20.9	36.6	20.9
1	N15	1	FANCC	NM_000136	sample	6.96673189823875	27.3698630136986	2.58256647699833	130651.951728637	1730.40569254593	0.427266797129811	0.899543378995434	0.404858895905863	4024.20874103066	725.105275420736	1533	1618278	106426.59	1135.78	367.28	19.8	4.9	6.1	14.8	22	5.8	6.4	12.9	13.1	19.6	1.7	19.6	33.1	19.6	43.3	19.6	39.7	19.6
1	N15	2	FANCC	NM_000136	sample	6.12767220902613	24.7024940617577	2.30029694948995	123377.333729216	1595.69002802876	0.358076009501188	0.735154394299287	0.336196521543909	3067.99703087886	596.216653997161	1684	1549362	104087.9	1063.41	358.45	17.8	4.4	5.3	10.9	19	6.5	6.8	9	12.1	16.3	1.8	16.3	30	16.3	38	16.3	35.3	16.3
1	N15	3	FANCC	NM_000136	sample	4.93705463182898	21.3568883610451	2.5215503585558	113374.878266033	1463.52961549638	0.307600950118765	0.720308788598575	0.336848231934337	3890.49762470309	528.987009641002	1684	1516495	96942.87	1063.59	334.95	17.8	5.4	6.2	17.2	18.3	7.7	6.1	15	11.1	14.9	2.5	14.9	25.7	14.9	33.7	14.9	32.8	14.9
1	N16	1	NCOR1	NM_006311	sample	6.21361815754339	28.130173564753	2.54346160632093	157315.018024032	1681.9410140629	0.602803738317757	1.15954606141522	0.492461569731263	5563.74032042724	1010.70814365786	1498	1560861	117197.91	1107.9	412.99	16.8	5.1	10	11.2	18.8	7.3	11.6	9.9	13.8	25.4	2.9	25.4	29.2	25.4	38.9	25.4	35.8	25.4
1	N16	2	NCOR1	NM_006311	sample	7.10454217736121	32.2768565248738	3.34340429097476	175042.590483057	1807.88132964144	0.865897620764239	1.82408074981975	0.511652948909618	9224.11319394376	1040.02090078069	1387	1719964	114027.62	1203.28	394.8	19.7	5.6	9.7	12.9	23.1	7.4	12.3	10.6	15.4	26.9	2.9	26.9	31.3	26.9	42	26.9	38.1	26.9
1	N16	3	NCOR1	NM_006311	sample	6.43481053307643	28.9877970456005	2.60776266596237	152756.54206808	1648.84205938615	0.503532434168272	1.0179833012203	0.39076324314003	4247.67822736031	703.577107671412	1557	1672102	105698.75	1130.82	356.66	19.8	4.7	7	10.9	20	5.7	8.2	7.1	13.1	19.8	3	19.8	30	19.8	37.6	19.8	36.9	19.8
1	N17	1	PLK1	NA	Negative	6.02936630602782	36.6089644513138	3.98848025897924	241767.919629057	2033.71282009472	7.95054095826893	23.2550231839258	1.88533416568545	135919.720247295	3610.778188472	647	1523272	199673.76	1282.29	744.77	18.1	11.3	49	15.1	24	10.7	58.6	10.8	19.5	73.1	6	73.1	31.1	73.1	42.3	73.1	38.3	73.1
1	N17	2	PLK1	NA	Negative	6.75762439807384	33.4863563402889	3.94175145700204	191037.235955056	2002.73192213878	8.67255216693419	28.9662921348315	2.35772863920298	167105.158908507	3678.46260786948	623	1416006	177462.97	1214.6	684.22	15.7	11.2	36.4	16.7	23.1	8	51	12.2	20.9	75	4.7	75	35.6	75	48.2	75	44.1	75
1	N17	3	PLK1	NA	Negative	5.43501326259947	30.9628647214854	3.92361239769048	195616.305039788	1938.11252791843	4.14854111405836	10.3381962864721	1.39603745123482	51770.5702917772	2686.90612990102	754	1495418	158015.88	1289.07	602.29	19.1	6.2	33.8	15.1	24.7	7.7	41.2	9.4	19.6	62.2	6.9	62.2	28.5	62.2	39.8	62.2	39.1	62.2
1	N18	1	PLK1	NA	Negative	6.94036697247706	40.888379204893	5.5705376330881	282250.347094801	2364.5627596513	8.1039755351682	26.7507645259939	2.22159966657186	164318.174311927	3770.38342351019	654	1752920	204662.81	1501.93	770.45	22.2	6	46	13.3	29.1	5	54.7	8.1	23.2	74.5	8.1	74.5	33.5	74.5	46.3	74.5	44.3	74.5
1	N18	2	PLK1	NA	Negative	7.65806451612903	42.2951612903226	4.90734443715577	261828.711290323	2320.58116449661	7.98387096774194	27.4322580645161	2.35185990592108	160318.866129032	3647.13703643248	620	1680472	178802.95	1428.71	671.63	21	12.1	42.7	17.3	31.1	13.1	49.5	11.1	24.8	75	6.3	75	39.7	75	51.9	75	47.6	75
1	N18	3	PLK1	NA	Negative	5.6159217877095	35.5418994413408	4.95872896071559	242974.060055866	2227.91778605495	8.3840782122905	28.1927374301676	2.51408701913291	168836.51396648	3529.01678023124	716	1526069	161633.1	1363.53	620.54	19	10.6	38	18.3	26.4	9.1	49.4	10.6	23.2	70.3	8.2	70.3	32.1	70.3	44.4	70.3	43.9	70.3
1	N19	1	PLK1	NA	Negative	6.47027972027972	35.7167832167832	3.57555862333594	223419.973776224	1918.34056387446	8.43181818181818	26.25	2.18272940420426	160055.865384615	3718.08963161211	572	1535494	206770	1209.29	745.51	16.8	10.3	46.9	16.6	21.5	10.1	57.2	11.7	19.4	72.6	5.4	72.6	32	72.6	42.3	72.6	38.8	72.6
1	N19	2	PLK1	NA	Negative	6.45007235890014	35.150506512301	4.57090653803194	225787.535455861	2217.19242311163	7.4876989869754	22.6729377713459	1.97076014412665	132717.435600579	3471.68791369272	691	1503462	178428.94	1351.01	679.76	19.2	9.1	41.5	17.9	25.3	8	50.4	11.7	22.9	70	6.7	70	32.9	70	46.2	70	42.5	70
1	N19	3	PLK1	NA	Negative	6.82785602503912	37.5790297339593	4.54412990824999	235806.848200313	2103.25036336455	7.03755868544601	21.2613458528952	1.83447245662276	122332.228482003	3278.96994587893	639	1552016	178236.54	1357.11	661.8	20	8.5	44.9	15.5	27.9	9.2	52.3	10.8	21.9	67.9	7.7	67.9	31	67.9	42.9	67.9	41.8	67.9
1	N20	1	PLK1	NA	Negative	7.1525129982669	40.1109185441941	4.45418432783788	260317.616984402	2238.20424131111	11.1143847487002	40.5979202772964	3.04904178019602	260348.398613518	4459.16481318599	577	1647697	226604.45	1391.3	851.52	20.1	5.2	54.2	10.9	25.8	5.9	67.6	6.6	21.8	83	6.2	83	34.1	83	46.6	83	43.2	83
1	N20	2	PLK1	NA	Negative	5.66931637519873	40.4244833068363	4.85519537062401	291588.570747218	2294.28881930047	8.92209856915739	28.7647058823529	2.17515842851267	181472.772655008	3732.09532079002	629	1720904	200674.87	1482.43	737.38	20.3	7.9	46.7	17.8	26.7	4.9	55.2	12.7	22.4	69.6	7.9	69.6	32.6	69.6	43.4	69.6	41.3	69.6
1	N20	3	PLK1	NA	Negative	6.20229007633588	35.0254452926209	4.72144839671596	229590.361323155	2107.28026889541	6.62468193384224	17.8346055979644	1.72455313263544	99900.8384223919	3231.29828507531	786	1650869	164126.88	1322.99	592.91	19	7.3	37.9	14.9	26.1	6.9	42.6	8	20.4	67.9	5.6	67.9	30.8	67.9	42.2	67.9	42.1	67.9
1	N21	1	PLK1	NA	Negative	7.09141791044776	40.490671641791	4.50590774499978	268880.557835821	2240.20770362196	9.18470149253731	28.7667910447761	2.16419557202569	160788.23880597	3687.06323807729	536	1580566	192760.2	1319.84	696.03	17.5	8	42.9	13.1	24.4	7.1	53.2	8.6	21.5	76.7	6.5	76.7	37.5	76.7	50	76.7	45.3	76.7
1	N21	2	PLK1	NA	Negative	5.85451761102603	39.5482388973966	4.64185685001888	274591.231240429	2046.66279019867	6.6646248085758	19.4241960183767	1.82161472894976	117820.852986217	3458.77360541184	653	1678134	177751.96	1330.65	653.63	19.3	10	40.7	18.5	24.8	10.3	49.6	12.9	22.2	69.8	5.8	69.8	28.6	69.8	41.2	69.8	37.5	69.8
1	N21	3	PLK1	NA	Negative	5.8601747815231	32.0062421972534	3.78868902620614	224472.418227216	1911.87983304375	5.3832709113608	15.4219725343321	1.76594197589403	91872.4831460674	3051.27141907299	801	1599298	162579.17	1273.95	597.93	20	8.1	31.5	14.9	25.2	10	39.3	9	16	65	5.9	65	30.5	65	39.1	65	39.2	65
1	N22	1	PLK1	NA	Negative	6.38782608695652	40.1565217391304	3.74882087237869	290306.902608696	2167.93470868424	11.1408695652174	39.9060869565217	2.64729131930642	247851.39826087	4289.40290254641	575	1719727	207162.51	1395.08	767.11	20.3	11.5	46.1	16	25	11.5	58.4	12.5	20.5	79.8	7.5	79.8	32.7	79.8	43	79.8	40.7	79.8
1	N22	2	PLK1	NA	Negative	6.90655737704918	45.3868852459016	6.30023135896333	324859.216393443	2459.27141699561	9.50491803278689	33.2918032786885	2.38060354522942	206769.157377049	3797.34779544053	610	1859529	203414.76	1583.5	741.26	24.4	7.7	48.7	15.7	31.8	6.6	58.5	10.5	24.6	72.6	10.2	72.6	34.3	72.6	46.2	72.6	44.8	72.6
1	N22	3	PLK1	NA	Negative	5.79677819083024	36.4076827757125	5.89736946423713	252257.9244114	2195.44218744865	6.26765799256506	17.1771995043371	1.66127635240332	92609.126394052	3075.09152046786	807	1664106	164253.05	1423.93	593.13	21.4	8.4	34.3	17.2	26.8	7.4	40.8	11.8	21.7	67.5	9.3	67.5	31.5	67.5	42.6	67.5	42.4	67.5
