# Supplementary material for: TRACERx analysis identifies a role for FAT1 in regulating chromosomal instability and whole-genome doubling via Hippo signalling
Source: Nat Cell Biol. 2024 Dec 30;27(1):154–68. doi: 10.1038/s41556-024-01558-w (PMC11735399; doi:10.1038/s41556-024-01558-w)
Supplement: Supplementary file 17 — Statistical source data. [file 41556_2024_1558_MOESM17_ESM.zip › extended fig1/ext fig1A source/data/rawData/GIN_H1944_RAD51.txt]

screenPlateOrder	plateWell	replicateNo	Content	ContentAnno	ContentType	MEAN_ObjectSpotTotalCountCh2	MEAN_ObjectSpotTotalAreaCh2	MEAN_ObjectSpotAvgAreaCh2	MEAN_ObjectSpotTotalIntenCh2	MEAN_ObjectSpotAvgIntenCh2	MEAN_ObjectSpotTotalCountCh3	MEAN_ObjectSpotTotalAreaCh3	MEAN_ObjectSpotAvgAreaCh3	MEAN_ObjectSpotTotalIntenCh3	MEAN_ObjectSpotAvgIntenCh3	ValidObjectCount	percentHIGH_SpotAvgAreaCh2	percentLOW_SpotAvgAreaCh2	percentHIGH_SpotAvgAreaCh3	percentHIGH_SpotAvgIntenCh2	percentLOW_SpotAvgIntenCh2	percentHIGH_SpotAvgIntenCh3	percentLOW_SpotAvgIntenCh3	percentHIGH_SpotCountCh2	percentLOW_SpotCountCh2	percentHIGH_SpotCountCh3	percentHIGH_SpotTotalAreaCh2	percentLOW_SpotTotalAreaCh2	percentHIGH_SpotTotalAreaCh3	percentHIGH_SpotTotalIntenCh2	percentHIGH_SpotTotalIntenCh3	MEAN_Circ_TotalIntenCh2	MEAN_Circ_TotalIntenCh3	MEAN_Circ_AvgIntenCh2	MEAN_Circ_AvgIntenCh3	percentHIGH_Circ_TotalIntenCh2	percentLOW_Circ_TotalIntenCh2	percentHIGH_Circ_TotalIntenCh3	percentLOW_Circ_TotalIntenCh3	percentHIGH_Circ_AvgIntenCh2	percentLOW_Circ_AvgIntenCh2	percentHIGH_Circ_AvgIntenCh3	percentLOW_Circ_AvgIntenCh3
1	C03	1	53BP1	NA	Positive	9.51588502269289	48.1331316187595	6.85446211314741	354321.872919818	5045.09593626502	3.40090771558245	8.39031770045386	1.29114925399541	35104.1875945537	1966.72123680854	661	13.3	11.5	4.5	11.3	8.3	0.9	41.5	8.8	0	32.8	18.2	0	31	23.3	32.8	2033893	150786.65	2064.75	623.01	17.5	5	9.7	13.8	16.8	3.2	10.3	11.8
1	C03	2	53BP1	NA	Positive	6.84576271186441	27.5169491525424	4.92209184514545	177484.576271186	3686.76987116754	1.81525423728814	5.61864406779661	2.13900231124807	15365.0762711864	1586.23686680655	590	7.3	26.3	21.2	4.9	22	0.2	32.9	1.9	11.2	18.3	4.7	0	27.8	6.4	23.7	1526989	94357.15	1355.11	365.96	6.3	7.3	1.9	27.8	4.6	15.3	1.2	36.8
1	C03	3	53BP1	NA	Positive	10.2422480620155	54.0077519379845	7.50192833234058	415047.569767442	5327.32238012653	3.25581395348837	6.88953488372093	1.03247390023211	27285.0213178295	1865.98332237734	516	15.1	11.4	2.1	10.9	8.3	1.4	43.2	9.1	4.8	31.8	15.9	4.8	27.3	21.5	29.3	2293693	170641.8	2242.31	709.42	16.7	4.8	14	6.6	16.7	4.8	13	2.3
1	C04	1	53BP1	NA	Positive	10.7734806629834	50.4401473296501	5.72675415040188	359555.690607735	5067.93909757487	2.75322283609576	7.06077348066298	1.49037799504526	28273.2651933702	1771.16830978974	543	9.4	12.5	5.7	11.6	8.1	0.7	37.6	10.1	0	26.5	18	0	27.1	24.1	27.4	2193741	135894.74	2113.65	551.54	17.3	3.3	6.6	14.9	15.5	2.6	6.6	14.4
1	C04	2	53BP1	NA	Positive	12.7142857142857	57.965250965251	5.78835056121547	389807.727799228	5174.64179781411	2.91505791505792	6.5965250965251	1.4935511078617	19481.4845559846	1700.5988450884	518	10.2	9.8	8.1	10.4	6.9	0.4	34.6	12.4	3.3	29.2	19.9	0	27	28.6	25.7	2146491	112908.41	2038.15	440.18	15.4	4.6	4.1	17	14.3	4.4	3.1	19.7
1	C04	3	53BP1	NA	Positive	11.4777975133215	57.753108348135	7.30001809412088	425025.642984014	5652.37529067072	3	6.89165186500888	1.20431064008826	24491.6962699822	1803.08167598214	563	12.1	9.2	2.8	9.8	7.1	0.9	39.3	8.9	3.4	31.1	17.6	3.4	27.4	24.9	28.4	2399733	152072.04	2333.43	621.67	15.8	3.2	12.4	6.6	14.4	1.4	11.9	7.8
1	C05	1	53BP1	NA	Positive	9.53510436432638	47.8709677419355	6.8274545060829	345784.777988615	4927.76725527621	2.92409867172676	7.13851992409867	1.25831965627019	25817.8083491461	1784.32606478342	527	11.8	12	3.4	9.9	9.9	0	41.4	8.5	0	27.9	15.9	0	26.2	20.5	27.9	1854002	146759.2	1887.7	606.32	13.5	9.1	8.9	10.6	12.5	10.4	8.9	7.8
1	C05	2	53BP1	NA	Positive	10.3385518590998	52.9569471624266	6.79080952379875	399920.892367906	5388.94385825006	3.67514677103718	8.27984344422701	1.24895324341727	31086.866927593	2056.535180139	511	14.3	9	2.7	13.3	8.8	0.2	36.8	10	4.7	34.8	17.4	0	30.9	24.1	31.5	2097451	146819.54	2051.99	584.25	17.8	5.5	10.8	7.2	17.2	8	10.6	6.5
1	C05	3	53BP1	NA	Positive	10.9953846153846	53.6923076923077	7.63068447406141	390730.861538462	5491.97497858986	2.15538461538462	4.98153846153846	1.18894710037721	15427.4969230769	1459.70097224211	650	12	8.2	6.2	11.1	6.5	0.2	45.4	9.8	3.1	22.6	15.4	3.1	22	20.2	22	2149193	114410.73	2206.53	468.05	16	4.8	5.2	22.8	14.6	2.9	4.3	22.5
1	C06	1	53BP1	NA	Positive	10.125	40.8692307692308	5.07783767310858	238396.086538462	4339.82518305084	1.97307692307692	5.88269230769231	2.12312277999778	17873.0596153846	1827.61710774085	520	7.7	9.8	18.7	4.4	9.8	0.2	33.8	6.9	0	20.2	12.1	0	29.6	15.2	29	1604488	116391.54	1600.67	472.16	8.7	3.8	2.5	17.9	8.3	5.8	2.9	18.5
1	C06	2	53BP1	NA	Positive	10.5867446393762	54.1734892787524	6.2080510225172	396603.152046784	5397.08805600898	3.40155945419103	8.21247563352827	1.41440295335783	34890.9493177388	1875.70443718339	513	16	8.4	4.1	11.7	8.2	0.4	39	7.4	5.1	29.2	17.2	0	27.3	23.6	27.7	2040509	133129.67	2032.77	546.86	14	5.3	7.6	10.7	16	6	7.4	9.4
1	C06	3	53BP1	NA	Positive	10.3612403100775	48.8170542635659	7.93728717032323	338660.144186047	4972.71352400596	1.75038759689922	5.06356589147287	1.69789221114803	14420.4914728682	1471.85276052869	645	10.5	12.1	15.2	8.1	11.2	0	40.5	7.4	5.4	16.6	11.8	5.4	23.7	14.6	22.5	1939336	97453.02	2011.59	391.54	11.3	6.7	3.6	31.6	11	6.5	2.3	31.8
1	C07	1	53BP1	NA	Positive	9.30213903743316	45.6871657754011	6.8276372987561	319732.010695187	5019.09433069172	3.78609625668449	9.27005347593583	1.39454578931707	37868.8529411765	2089.47997876165	374	12.3	12	4.8	10.7	9.6	1.1	38.2	7	0	34.2	16.3	0	32.1	22.7	34.2	1904823	175579.02	1908.91	695.98	16.3	4	13.9	5.1	15.2	5.6	11.2	5.1
1	C07	2	53BP1	NA	Positive	11.6461187214612	49.0890410958904	5.09187054631266	300480.132420091	4714.77863697115	1.87214611872146	4.62557077625571	1.26389805951651	14970.196347032	1341.48944693537	438	8.4	9.6	6.6	4.6	9.1	0.2	47.5	10.5	2.7	18.7	13.7	0	19.2	17.8	18.9	1802283	108823.6	1697.55	429.56	12.6	5.3	5.7	27.2	9.1	8.2	5.3	27.9
1	C07	3	53BP1	NA	Positive	8.99262899262899	38.8058968058968	4.62140667207682	244757.022113022	4088.90264201575	1.67321867321867	5.13759213759214	1.90223245223245	15336.7100737101	1532.4420001403	407	7.9	19.2	18.7	5.2	20.9	0.2	39.3	6.1	10.3	15.5	9.1	10.3	23.1	9.8	22.4	1735975	96814.37	1640.67	406	8.4	7.9	1	32.4	7.1	11.1	0.7	35.1
1	C08	1	53BP1	NA	Positive	10.7043189368771	51.6578073089701	4.58935792182835	343167.305647841	4861.77256442123	2.51162790697674	6.18604651162791	1.3162319231773	24557.6777408638	1663.01932267662	301	10.6	11	7.6	9.6	10.3	1	43.9	11	0	23.6	19.3	0	22.9	27.6	24.3	1849363	155162.8	1887.93	618.64	12.6	5.6	9.3	14	14	6.6	8.6	16.6
1	C08	2	53BP1	NA	Positive	9.70663265306122	48.5408163265306	5.69749677750135	348343.711734694	4949.64791911686	2.68622448979592	6.06377551020408	1.10656992856133	20087.8775510204	1544.20450248718	392	11.2	12.5	2.6	11	12.2	0	46.4	6.4	8.4	27.8	11.5	0	25	16.3	24.5	2008585	140437.57	1804.23	552.43	12	5.6	8.2	9.4	10.2	7.9	7.9	9.4
1	C08	3	53BP1	NA	Positive	9.38730158730159	53.9777777777778	11.4342511672795	427001.158730159	5326.71995275016	2.8952380952381	6.35238095238095	1.29546630436686	26173.6380952381	1711.54464498602	315	16.8	11.4	4.1	10.8	11.4	0.6	45.7	7.3	6.3	25.4	16.2	6.3	23.8	20.6	26.3	2158825	143224.79	2291.93	587.51	16.2	4.8	11.1	7.3	14.9	5.1	9.2	3.8
1	C09	1	PLCG2	NM_002661	sample	9.12903225806452	47.4105571847507	8.91069855547492	358154.686217009	4945.66210353584	3.43988269794721	8.34017595307918	1.17020084280879	35269.6598240469	1924.79443981326	341	11.4	12.3	3.8	11.4	8.2	0.6	41.3	6.7	0	30.2	16.1	0	28.4	21.1	28.7	1960994	176570.54	2171.87	722.34	14.4	5.3	13.8	6.5	16.1	4.4	13.2	3.8
1	C09	2	PLCG2	NM_002661	sample	11.6457680250784	55.128526645768	5.59125624857261	365733.172413793	4851.54413053116	2.37617554858934	5.08777429467085	1.36686561435778	13880.7648902821	1503.75007072527	319	11.6	10	6	10.3	9.1	0	37.6	9.1	5.3	23.5	17.9	0	23.8	20.1	19.7	1935486	110437.54	2001.73	442.84	12.9	5.3	2.8	15.7	13.2	1.9	3.1	14.4
1	C09	3	PLCG2	NM_002661	sample	9.996699669967	55.7953795379538	9.6657681819287	455998.735973597	5586.84029313885	4.32343234323432	9.9042904290429	1.45050509701045	44918.3168316832	2203.64326286505	303	15.2	13.2	2.6	15.2	12.9	1.3	32.3	10.2	7.3	36	19.5	7.3	31	24.8	32	2303051	171932.65	2498.27	711.5	18.5	8.6	17.2	11.6	19.5	3.6	17.8	6.9
1	C10	1	SETD2	NM_014159	sample	11.2980392156863	56.5019607843137	8.5617192138094	447700.368627451	5287.69860579656	2.99607843137255	6.54509803921569	1.27743835812015	23396.8274509804	1838.25151647575	255	13.3	9	3.1	13.7	7.5	1.2	39.2	10.6	0	27.5	19.2	0	24.7	21.6	26.3	2365557	161448.11	2374.5	660.53	17.6	5.5	11.8	11	18.8	2	10.6	9
1	C10	2	SETD2	NM_014159	sample	9.71957671957672	47.8624338624339	10.1769946948246	367811.029100529	5306.29575727306	2.84391534391534	6.75132275132275	1.38233556909483	25026.2566137566	1837.80947390329	378	14.8	12.7	5.3	13.2	7.7	0.5	37.3	7.7	4	29.9	15.6	0	27.2	20.6	28	2150211	145422.8	2327.36	617.77	16.9	5.8	10.6	9.8	17.2	4.5	10.8	5.8
1	C10	3	SETD2	NM_014159	sample	11.6648044692737	60.6061452513966	8.78958627357637	483748.293296089	5720.65261715274	2.70111731843575	6.22346368715084	1.58934346661815	22303.8407821229	1724.74595148354	358	17	9.2	6.1	14.5	6.1	0.6	37.7	9.2	2.8	26	17.6	2.8	23.5	24	24.9	2443538	131390.61	2622.17	543.04	19.3	3.1	7.3	13.4	19	1.1	7.5	12.3
1	C11	1	IKZF1	NM_001220765	sample	10.5905797101449	49.0942028985507	6.31941133777273	336410.760869565	4761.38162857359	2.40579710144928	5.93840579710145	1.39758798516688	17532.7536231884	1506.7804553032	276	9.1	12.7	5.8	10.5	13	0	40.2	10.9	0	22.1	18.8	0	22.8	22.8	21.7	1945308	124598.93	1982.89	503.96	16.3	6.9	2.9	19.6	16.3	5.4	1.8	17.4
1	C11	2	IKZF1	NM_001220765	sample	9.98717948717949	47.2628205128205	4.96578568479113	337221.21474359	4900.35468902151	3.125	6.625	1.19349811764742	24466.4038461538	1859.73693840528	312	15.7	12.5	2.2	11.9	11.9	0.3	36.2	8.3	6.1	31.7	15.4	0	28.2	20.5	27.2	1935440	148690.16	1921.37	605.04	14.1	4.8	9	3.8	15.7	9.3	9	4.2
1	C11	3	IKZF1	NM_001220765	sample	10.3083700440529	64.0969162995595	11.8321085876205	555119.343612335	5901.61211231153	2.88105726872247	6.63876651982379	0.98265118266414	24709.7092511013	1512.60173260783	227	24.7	11.5	4.8	19.8	9.7	0.9	50.2	7.9	3.5	26	22.5	3.5	22.9	26.9	23.8	2354753	148439.19	2745.71	621.89	22.5	6.6	11.5	13.2	22.5	2.6	12.8	7.5
1	C12	1	COL2A1	NM_033150	sample	8.62015503875969	43.8036175710594	8.64489252940746	360520.780361757	4702.41162524192	2.68217054263566	5.98191214470284	1.22646939325096	20408.1188630491	1611.02534464887	387	12.4	16.8	4.4	10.3	10.6	0.3	43.4	7.2	0	25.6	12.4	0	23.8	16.5	24	1947126	147774.34	2068.52	602.32	12.9	3.4	8.8	15.5	13.2	6.2	9	13.7
1	C12	2	COL2A1	NM_033150	sample	9.86797752808989	43.8174157303371	5.90467870549316	299195.387640449	4563.7885964143	2.76685393258427	6.77247191011236	1.22666759738389	23927.9016853933	1548.77647848822	356	10.4	17.4	4.8	9.3	12.9	0.3	45.2	8.7	3.1	26.4	13.5	0	25.6	16	24.4	1819102	143397.88	1831.66	584.25	14.3	4.2	9.3	10.1	12.9	4.2	11.5	10.7
1	C12	3	COL2A1	NM_033150	sample	8.98659517426274	45.1608579088472	8.68677176042875	341347.198391421	4870.1382627061	3.08847184986595	6.89008042895442	1.14685518613724	24641.6702412869	1736.62301101698	373	12.1	15.3	3.5	11	18	0	42.4	7.8	6.2	27.6	15	6.2	24.9	17.2	26	1812443	136271.59	2018.09	561.38	12.9	6.2	7.8	9.1	13.9	11	8.6	8
1	C13	1	SMAD4	NM_005359	sample	6.8719723183391	25.2612456747405	4.29775979910963	144488.055363322	3488.81421925557	1.8719723183391	5.72145328719723	2.21078065595705	16617.0795847751	1730.00285051817	578	6.7	22.8	21.5	2.8	18.7	0.2	32.9	3.8	0	17	5.5	0	28.2	5.5	27.7	1239625	101881.08	1258.91	425.34	4.5	8.3	2.8	29.4	4.8	15.2	2.4	33.6
1	C13	2	SMAD4	NM_005359	sample	6.70053475935829	22.5989304812834	3.47252278914547	123582.903743316	3438.46429980731	1.83957219251337	5.94295900178253	2.26420083184789	18709.5187165775	1684.18754004856	561	3.9	30.1	20.9	3.7	26.2	0.7	34.4	2.3	11.2	17.3	2.9	0	29.2	4.1	25.5	1342322	106148.02	1336.08	446.74	5.7	7.3	2.5	23.7	4.8	15	3	27.1
1	C13	3	SMAD4	NM_005359	sample	11.1627565982405	51.8387096774194	8.3635218910893	371275.980938416	4969.75433969745	2.04985337243402	4.64222873900293	1.34317239512384	12728.5161290323	1420.7101266962	682	9.1	14.1	6.3	8.2	11.4	0.1	40.5	10	5.4	19.8	13.8	5.4	20.8	17.4	20.1	2136286	100418.29	2137.32	398.24	14.1	5.6	3.5	32.1	11.9	4.7	2.3	36.2
1	C14	1	FANCF	NM_022725	sample	9.35683760683761	38.6623931623932	5.67414022051958	257518.532051282	4612.2825368427	2.17307692307692	4.79700854700855	1.0840202706528	15785.3076923077	1440.90608816136	468	7.5	14.1	3.2	8.8	8.1	0	47.4	8.3	0	20.9	11.5	0	20.3	15.4	20.3	1780602	142271.5	1874.97	590.34	11.8	3.6	9.8	10	9.6	1.3	10.3	11.1
1	C14	2	FANCF	NM_022725	sample	8.36054421768707	29.7074829931973	4.04140599220699	175170.454081633	3610.24709672714	2.10034013605442	6.6156462585034	2.38899723198193	20980.2482993197	1944.88417692865	588	4.6	24.1	22.3	3.4	22.6	0.5	28.2	5.6	8.7	19.6	5.4	0	32	6	30.3	1501832	110359.28	1379.53	439.57	6.5	7.1	2.9	19	4.3	12.9	3.2	19.2
1	C14	3	FANCF	NM_022725	sample	8.43564356435644	46.2415841584158	11.6448900991571	388475.586138614	5281.30336246319	2.59405940594059	6.21188118811881	1.57118426112165	28102.8178217822	1625.75304464152	505	14.5	18.2	4.2	12.3	14.5	0.6	47.5	4.6	7.1	24.2	12.5	7.1	20.6	17	22.8	1980740	143580	2546.66	626.38	11.9	8.1	9.5	16.8	14.9	4	10.9	11.7
1	C15	1	Sep-12	NM_144605	sample	10.7809364548495	46.0518394648829	6.56944227418827	316184.673913043	4730.38844984502	2.32441471571906	5.77591973244147	1.69043795073609	17973.4214046823	1742.47185713522	598	7.4	8.4	11	8.7	5.5	0	31.4	10.5	0	21.4	15.2	0	24.2	16.6	23.7	1987759	121192.74	1862.11	472.66	14.4	2	4	17.6	12.4	1	3	22.1
1	C15	2	Sep-12	NM_144605	sample	9.72332015810277	41.6462450592885	6.32319967721684	291517.199604743	4571.28082661387	2.39130434782609	7.05138339920949	2.16980437217591	22026.9268774704	1995.5651446246	506	6.3	14.6	18	6.5	7.7	0	26.9	6.5	3.4	25.7	8.7	0	32.6	11.7	31.8	2041527	132156.16	1990.47	523.87	14	2.8	5.9	6.7	11.3	0.6	5.9	9.5
1	C15	3	Sep-12	NM_144605	sample	12.7601547388781	61.3694390715667	9.01160022491959	471392.84139265	5567.85715194281	3.67504835589942	7.96711798839458	1.41955028710315	25888.0174081238	1915.35311826766	517	11.2	12.2	4.4	12.8	7.7	0	30	13.9	4.1	35.2	19	4.1	31.9	25	31.7	2564583	135834.54	2536.62	527.61	21.3	2.9	8.1	12	19.1	1.9	7	13.9
1	C16	1	GNPTAB	NM_024312	sample	7.83752417794971	39.4777562862669	7.65076092012545	299835.361702128	4637.44436079095	3.77176015473888	9.09864603481625	1.25269527373422	38535.7891682785	2092.14381898535	517	11.8	16.4	2.9	11.4	15.5	1	37.9	6.2	0	33.8	13.2	0	30	17	32.3	1765715	173529.26	1818.9	725.04	12.6	7.2	13.7	8.1	12.4	9.1	15.3	7.5
1	C16	2	GNPTAB	NM_024312	sample	9.53361344537815	48.8550420168067	10.0265122543435	387479.573529412	5201.38700157918	3.84663865546219	8.3844537815126	1.27838131226441	32336.7710084034	2164.15845891488	476	14.3	14.1	3.8	13	10.9	0.6	31.1	8.8	5.3	33.4	14.7	0	27.9	20.6	30.3	2200708	161782.79	2227.48	647.25	16	4.2	13	6.3	17.4	8.6	12	6.1
1	C16	3	GNPTAB	NM_024312	sample	9.88278388278388	50.9267399267399	8.21155057740162	404293.824175824	5234.9845364359	3.65018315018315	7.75641025641026	1.18641492510866	30500.1684981685	2034.72978219838	546	12.8	15.6	1.6	12.3	13.4	0.7	36.8	9.7	7.1	34.6	16.5	7.1	29.9	20.5	32.8	2115709	142662.02	2257.64	593.98	16.1	6.4	8.4	9.9	15.9	6.8	10.4	7.7
1	C17	1	53BP1	NA	Positive	10.4395833333333	53.0541666666667	7.60985574142775	401170.925	5052.22478948442	2.5	6.62708333333333	1.53509667734883	22102.11875	1626.11425521483	480	12.1	10.6	9.4	11.2	8.1	0	40	9.2	0	22.9	19.8	0	25.2	23.3	25	1990317	125126.06	2066.14	529.6	15	5.8	6	20.6	15.6	5.2	6.5	21.7
1	C17	2	53BP1	NA	Positive	11.2662037037037	53.6712962962963	9.19687237151985	377875.534722222	5143.14428789752	2.60185185185185	6.24537037037037	1.40617649454455	19858.8055555556	1548.28294679738	432	10.4	9.7	5.8	8.6	9	0.2	43.1	10.4	4.6	29.2	16.2	0	28.2	20.8	27.3	2097427	126835.16	2129.68	521.52	16.4	8.1	7.2	17.1	15.7	6	6.5	15.7
1	C17	3	53BP1	NA	Positive	11.6425531914894	53.636170212766	7.55895983156836	360562.568085106	4914.91134522554	1.82978723404255	4.04042553191489	1.13162772215964	11085.5893617021	1290.43862957581	470	10.2	13.2	5.3	6.8	11.9	0	49.4	9.6	5.7	20.4	14.3	5.7	19.4	17.9	18.9	1968300	110655.58	2005.01	447.56	11.7	8.1	4.3	22.6	10.9	8.1	4.3	19.8
1	C18	1	53BP1	NA	Positive	9.92807424593967	49.6009280742459	7.06008508903274	369882.320185615	5191.58886008558	2.2877030162413	5.48955916473318	1.18330507783181	19588.3549883991	1554.26540282162	431	12.5	10	5.8	11.4	7.2	0.2	49.2	8.8	0	23.7	16	0	21.1	22.7	22.3	1981365	142279.04	2053.81	587.12	13.7	3.2	6.5	12.5	13.7	4.2	8.6	11.6
1	C18	2	53BP1	NA	Positive	11.4625	54.1041666666667	6.22397449043575	385029.766666667	5076.71271378271	2.21875	5.5	1.24534141103994	17437.9416666667	1501.54582974848	480	12.1	15	6.9	11.5	12.5	0	45.6	13.1	5.4	21.5	17.9	0	22.5	23.8	21.9	2090055	119229.47	2029.52	489.45	16.7	7.3	5.2	17.1	14.6	7.1	4.6	16.5
1	C18	3	53BP1	NA	Positive	9.93986636971047	53.826280623608	9.40449549239737	420946.541202673	5524.75822319152	2.71269487750557	6.10913140311804	1.04872555810976	21676.728285078	1662.13529506842	449	15.8	11.6	2.7	11.6	8.9	0	45.7	9.1	5.3	26.7	16.5	5.3	24.1	21.2	26.1	2171279	135951.53	2461.64	564.58	14.5	5.1	6	9.8	17.1	6.2	8	7.6
1	C19	1	53BP1	NA	Positive	10.3096774193548	49.4645161290323	5.39528772250644	347709.241935484	5022.15817652348	4.05	9.89193548387097	1.35394640939793	41657.8870967742	2179.80408985138	620	10.2	10.6	4.8	10.2	6.8	1	35	10	0	36.5	16.1	0	34	21.6	34.8	2008690	168834.45	1859.56	683.6	15.8	4.4	10.5	6.6	13.7	3.2	10.2	5.2
1	C19	2	53BP1	NA	Positive	9.66552901023891	47.30204778157	6.6600864825811	342298.447098976	4785.11873170643	2.92832764505119	7.02730375426621	1.23978572394268	26327.5750853242	1877.96620662496	586	11.8	17.6	4.6	9.7	15.9	0.5	43	8.9	10.9	29.5	13	0	27.6	18.8	29.9	1862951	143453.68	1868.42	584.58	12.1	7.5	10.6	14.3	11.4	10.1	11.4	12.3
1	C19	3	53BP1	NA	Positive	10.1091617933723	58.9415204678363	10.1181901316713	508448.033138402	5691.61315584733	2.55555555555556	5.99025341130604	1.05744408173819	20229.3196881092	1513.8913797301	513	17	11.9	2.7	15.2	12.1	0	47.6	8.4	5.5	25.1	17.3	5.5	24	24.6	24.6	2445020	128164.18	2510.42	525.86	18.1	8.2	8.2	18.5	17.2	8	6.2	16.6
1	C20	1	53BP1	NA	Positive	9.58196721311475	53.2950819672131	9.22633046116662	409098.055327869	5343.7452521435	3.9672131147541	10.280737704918	1.29521834344324	42024.3381147541	1968.71785855	488	15	9.2	3.5	13.7	8.2	0.8	42	10.2	0	35.9	22.3	0	32.2	28.3	34	1914818	166446.17	2161.45	682.29	16.6	5.3	12.1	11.5	17	6.6	13.3	7.8
1	C20	2	53BP1	NA	Positive	10.9142212189616	50.6523702031603	6.22779727039928	353843.674943567	4990.30382862285	2.87133182844244	7.0293453724605	1.36821405368411	23959.8848758465	1831.44741195697	443	9	13.1	5.9	8.8	8.1	0	37.7	9.5	4.3	28.7	15.3	0	27.5	19.6	28.4	1904256	136674.28	1897.24	563.24	12.4	6.3	7.7	8.1	12.4	5	8.8	6.1
1	C20	3	53BP1	NA	Positive	10.4300411522634	52.3333333333333	7.57849187134345	395945.956790123	4856.15267451376	2.19958847736626	6.20781893004115	2.05090829951941	20397.9711934156	1894.23773245564	486	13	15	17.7	9.5	14.6	1.2	31.3	8	6.8	21.6	14	6.8	29.4	16.7	30	2197696	114496.99	2106.4	448.64	13.4	6.4	3.1	19.5	12.8	7.8	2.3	24.3
1	C21	1	53BP1	NA	Positive	10.02466367713	48.7757847533632	7.29995399739394	352397.30044843	5045.26239567672	3.52242152466368	8.60313901345291	1.37801463029138	31036.3139013453	1920.60724451155	446	12.1	11.2	4.9	11.7	7.6	0.2	36.1	9.9	0	31.4	18.6	0	28.5	23.8	29.1	1977034	150095.84	1987.44	608.13	15.9	3.8	8.7	11	13.9	3.1	8.5	12.1
1	C21	2	53BP1	NA	Positive	11.0374707259953	52.7962529274005	7.32346224773444	366608.217798595	5421.49585890871	3.81264637002342	8.91569086651054	1.37696389390547	33438.7540983607	2098.53335960548	427	14.3	6.8	3	11.7	6.3	0.5	33.7	9.4	3.7	36.8	16.2	0	32.6	23.7	32.6	1993468	154469.69	2028.92	629.67	15.2	4.4	11.5	7	14.5	4.7	11	6.1
1	C21	3	53BP1	NA	Positive	9.29844097995546	52.3608017817372	7.73001512926488	408960.888641425	5286.03665173168	3.73719376391982	8.33853006681514	1.2214845919394	31621.9175946548	2006.16489461369	449	18	12.5	2.4	10.9	10.9	0.2	36.3	8.2	6.7	35.2	14.9	6.7	31	18.3	32.1	2147401	154907.75	2033.33	631.46	16	8	10.9	9.4	14.3	7.6	12	8.5
1	C22	1	53BP1	NA	Positive	8.37616822429907	34.3317757009346	5.3413161556996	201890.593457944	4001.65803903579	2.42289719626168	6.64953271028037	2.1218502570516	19550.9602803738	1875.51665194749	428	7.5	16.6	17.1	4.2	11.4	0	29	5.1	0	24.3	9.3	0	34.3	8.9	32.7	1522819	116975.74	1470.23	468.27	7	5.4	3.3	23.1	7.2	5.6	3	23.6
1	C22	2	53BP1	NA	Positive	10.8553299492386	56.2360406091371	6.73524652677848	414610.763959391	5237.21346132524	4.42893401015228	10.5279187817259	1.4322665255032	39944.4162436548	2213.96600206751	394	13.2	10.4	3.3	10.7	9.4	0.8	28.9	9.9	5.1	40.9	17.3	0	35	23.1	36	2116941	155831.37	2121.44	644.1	15.5	5.3	10.7	6.6	15.7	5.3	15.2	3.8
1	C22	3	53BP1	NA	Positive	9.89841986455982	54.3318284424379	8.4130982941818	430430.334085779	5364.5944229962	3.28893905191874	7.67042889390519	1.23278706383007	31259.9503386005	2022.00858724891	443	15.6	14	4.1	12.2	13.1	1.6	38.6	6.8	5.9	31.4	15.1	5.9	27.3	21.9	31.4	2241388	153977.52	2254.37	630.17	14	7.2	9.3	11.5	15.3	5.6	10.4	6.8
1	D03	1	RAD51	NA	Positive	11.5414201183432	61.9585798816568	9.18040394987043	492766.440828402	5534.26679441482	1.55325443786982	3.33727810650888	0.844889388830139	12233.4615384615	1158.61314810981	338	17.2	12.4	2.7	18.9	8.6	0.3	53.3	13	0	13.6	26.6	0	10.9	32.5	11.2	2566360	145623.56	2273.51	544.16	23.7	3.6	6.8	9.5	17.2	1.2	5.9	16.3
1	D03	2	RAD51	NA	Positive	10.8554572271386	58.6017699115044	5.73561917783148	462995.395280236	5441.67452492128	2.05309734513274	3.05309734513274	0.689496017132391	9182.53982300885	1279.3828631873	339	18.3	12.4	0.6	16.8	13	0	51	10.3	6.8	20.6	21.2	0	14.2	27.1	13.9	2563422	158386.79	2132.4	585.42	25.1	3.5	13	4.1	16.2	3.5	7.4	3.8
1	D03	3	RAD51	NA	Positive	10.1825613079019	56.6158038147139	9.42135362113283	471690.302452316	5846.60466697038	2.18528610354223	4.19346049046321	0.771946613086894	13609.3760217984	1246.58011429057	367	22.3	15.5	1.1	19.6	15	0.5	50.7	10.4	6	19.1	18.5	6	13.6	24.8	12.5	2520139	162300.38	2283.05	617.42	22.9	8.2	13.6	10.1	16.1	9.5	11.4	10.6
1	D04	1	RAD51	NA	Positive	12.2112299465241	58.4117647058824	6.48659230780098	430244.040106952	5486.86337094206	1.66844919786096	3.36363636363636	1.06847827232186	9606.39304812834	1258.96756414484	374	15.5	9.4	5.3	17.6	5.6	0	48.4	15	0	15	24.9	0	13.1	29.9	11.5	2447940	149466.21	2139.75	571.18	24.9	4.5	11.8	16.6	18.7	2.9	9.9	22.5
1	D04	2	RAD51	NA	Positive	13.5683646112601	65.5683646112601	8.63093255691175	482672.680965147	5516.63993378034	2.68096514745308	5.44772117962467	1.16008744616043	16016.7050938338	1418.85382438381	373	13.7	10.5	5.9	15.8	6.7	0.5	40.8	14.7	2.1	25.7	23.3	0	24.1	31.4	20.9	2586543	138250.6	2242.35	503.78	25.7	1.1	8.3	10.7	16.4	2.1	8.3	16.9
1	D04	3	RAD51	NA	Positive	9.52201257861635	60.4213836477987	14.8374859544643	529712.748427673	6278.05381528317	2.06918238993711	6.0062893081761	1.36660159004995	25140.7232704403	1448.60019534608	318	28.3	16.4	7.2	23.6	11.9	1.3	46.5	9.4	5	19.2	20.8	5	17	29.9	17.6	2497972	162258.28	2860.19	625.32	22	10.4	12.3	16.4	23.9	7.2	11	15.1
1	D05	1	RAD51	NA	Positive	9.02403846153846	49.3557692307692	6.99495042209961	405677.365384615	5263.37062293809	1.13701923076923	1.88701923076923	0.493050657608951	6629.11778846154	894.336635066524	416	17.3	16.3	0.2	19	12.7	0	63.7	9.1	0	8.9	17.5	0	5.8	24.8	5.5	2317863	153456.76	1948.95	568.35	18.3	3.8	9.9	9.6	13.9	7	6	14.7
1	D05	2	RAD51	NA	Positive	10.5287356321839	57.4367816091954	6.44570891176859	461448.790229885	5543.24601573159	1.68390804597701	2.73275862068966	0.791771399098985	8871.90229885057	1262.69003530198	348	18.1	11.8	2	18.4	9.8	0.9	49.7	11.2	4.9	16.1	19.5	0	11.5	25.3	11.8	2467971	150682.6	2098.76	579.41	23	3.7	11.5	8.3	16.1	6.6	8.3	8.6
1	D05	3	RAD51	NA	Positive	9.26021505376344	53.0516129032258	10.1469071080591	445526.225806452	5772.64490904674	1.54193548387097	2.47096774193548	0.609781949170744	7747.57204301075	1025.2883674401	465	20.9	15.3	1.3	19.6	13.3	0.2	58.9	8.8	7.1	13.3	17	7.1	9.5	23	9.5	2455161	163216.46	2312.03	631.04	19.1	6.9	13.3	10.8	15.7	9.2	10.5	6.9
1	D06	1	RAD51	NA	Positive	10.7229299363057	54.5063694267516	6.45571251353117	416126.101910828	5302.77236714715	1.80573248407643	3.9203821656051	1.01207868512571	13148.1082802548	1344.39771525758	314	15.6	15	3.5	17.5	10.2	0	43.6	8.9	0	16.6	21.7	0	13.4	27.7	12.7	2391383	149952.79	2061.87	560.62	25.2	5.1	9.9	13.4	18.2	1.9	6.7	22.9
1	D06	2	RAD51	NA	Positive	12.6746268656716	64.1432835820896	9.07880187523392	487829.862686567	5466.48679638515	2.62089552238806	5.8089552238806	1.24241933648373	18337.8835820896	1454.24209590664	335	16.4	10.1	4.2	17.9	8.7	0.3	39.4	12.2	3.6	24.8	23	0	20.9	29.3	19.7	2514761	140289.94	2227.15	513.48	23.6	4.5	11.6	20.9	19.4	3.3	11.6	23
1	D06	3	RAD51	NA	Positive	11.7470997679814	58.6682134570766	9.03151227819527	452863.113689095	5530.65318624233	1.79582366589327	3.04176334106729	0.720265973976475	9064.91879350348	1139.70002233041	431	15.5	12.8	1.4	13	10.4	0	52.9	13.5	4.2	16.9	19	4.2	11.6	24.8	10.2	2548696	141179.43	2132.28	523.34	22.7	3	10.9	14.8	13.7	5.8	8.4	13.7
1	D07	1	RAD51	NA	Positive	9.67509025270758	54.6101083032491	8.31131975067225	440790.837545126	5354.04131793727	1.91335740072202	3.87003610108303	0.697908797393734	14407.7003610108	1297.8182520011	277	22.7	15.5	1.1	18.4	12.3	0.4	52	9	0	18.4	21.7	0	10.5	27.1	10.8	2439529	171669.71	2074.47	645.26	21.7	4	12.3	7.9	16.6	6.5	12.3	8.3
1	D07	2	RAD51	NA	Positive	9.50545454545455	48.3054545454545	5.93497640932073	360582.298181818	5377.51929141143	1.84363636363636	3.59636363636364	0.741719907949573	13103.1818181818	1238.0779436478	275	22.5	15.3	1.8	17.8	11.3	0.7	53.1	8.4	6.5	16.7	16.4	0	10.9	21.8	11.3	2161740	172660.75	1917.81	620.95	17.8	4	14.9	6.5	11.3	4.7	10.2	5.1
1	D07	3	RAD51	NA	Positive	15.0859375	81.31640625	13.7199090629568	620962.33984375	5827.51458030934	2.99609375	6.609375	1.57590139096101	17489.265625	1623.72230629549	256	16	4.3	7.4	14.5	5.9	0	30.1	20.3	1.2	30.5	32	1.2	31.6	34.4	28.1	2955595	127664.71	2855.57	461.39	23.8	2.3	9.4	20.3	20.3	2	5.1	24.2
1	D08	1	RAD51	NA	Positive	10.2529182879377	62.2684824902724	9.63064223940098	533167.40077821	5627.88014817597	1.85603112840467	4.4124513618677	0.846338051651053	22158.6108949416	1215.80027245491	257	22.2	12.8	3.5	25.3	10.9	1.6	56.8	12.1	0	16	27.2	0	10.9	31.5	13.2	2705669	184660.79	2496.41	678.92	27.6	5.1	14.8	13.2	21	5.1	10.5	14.4
1	D08	2	RAD51	NA	Positive	9.8671875	51.32421875	6.29826859193297	391044.55078125	5319.40475571892	1.67578125	3.0078125	0.733698373407128	10211.109375	1219.54893299465	256	18.8	16.4	1.2	18.8	12.1	0.4	51.2	7.4	4.7	15.2	14.8	0	9.8	24.2	9	2168084	150932.91	1893.48	566.06	17.2	4.3	13.7	19.5	12.1	7	10.5	17.2
1	D08	3	RAD51	NA	Positive	8.84931506849315	52.3835616438356	10.5405483854185	423778.254794521	5297.09420836575	1.08767123287671	2.15890410958904	0.607849532507067	8732.04931506849	971.068773474824	365	24.7	17	2.5	15.3	19.7	1.1	63.8	9	10.1	8.8	16.7	10.1	6.6	23.8	7.1	2028986	151541.77	2137.18	573.06	17	13.7	9.9	12.9	12.9	15.9	8.5	14.5
1	D09	1	SMC3	NM_005445	sample	7.784140969163	45.420704845815	7.67907186058405	378384.656387665	5244.99188206871	1.93832599118943	4.63656387665198	0.988031493930043	18495.0947136564	1373.24167563703	454	21.1	12.3	3.3	16.1	8.4	0.7	52	6.4	0	17	13.9	0	14.3	20.5	15	1917610	149141.47	2147.96	645.23	13.2	5.9	7.3	11	15	5.5	9.3	9
1	D09	2	SMC3	NM_005445	sample	8.82415254237288	43.6822033898305	5.99836025905894	316820.375	5279.27322541267	3.04449152542373	6.57838983050847	1.01404848780378	25623.3983050847	1699.77734411998	472	15.5	11.9	1.7	14.4	10.8	0.2	44.1	6.6	6.4	26.5	10.4	0	22.5	19.1	23.7	1781665	146161.57	1897.65	616.48	11.4	5.9	8.1	6.8	10.8	7.6	9.7	4
1	D09	3	SMC3	NM_005445	sample	9.23542600896861	46.457399103139	7.25738879212089	340124.18161435	5076.08286035432	2.2847533632287	4.73766816143498	0.85684940601233	17019.3206278027	1378.61596187129	446	11.2	13	2.5	9.4	14.3	0.7	52.5	6.3	4.9	22.4	10.1	4.9	18.4	14.1	19.1	1908830	143597.25	1969.5	588.89	11	7.4	10.3	9	11.2	9	11	7.4
1	D10	1	CHD8	NM_020920	sample	10.5297397769517	51.092936802974	7.34498549047807	368598.687732342	5144.76539363172	3.42193308550186	8.41635687732342	1.35505899708556	30981.9591078067	1982.61657170767	538	10	12.5	3.5	11.9	9.7	0.6	37	11.5	0	36.6	22.1	0	32.3	27.9	34	2050166	150520.87	2148.77	611.02	18.2	2.4	7.6	7.6	16.9	3	8	7.6
1	D10	2	CHD8	NM_020920	sample	11.0851393188854	51.2445820433437	4.91797317158035	345414.582043344	4836.23003981364	3.06965944272446	7.22910216718266	1.318983336529	26411.8544891641	1875.05527926883	646	9.3	11.3	4.2	9.6	9.4	0.3	38.5	10.2	4.5	32.4	17.2	0	29.4	20.4	30.2	1875020	134380.22	1817.25	552.91	11.5	4.5	8.4	10.4	11.3	5.3	9.4	10.2
1	D10	3	CHD8	NM_020920	sample	10.2375478927203	51.9674329501916	7.4693425289153	390014.946360153	5258.11970325597	4.02681992337165	9.10536398467433	1.27538801327434	35340.0287356322	2115.14788555028	522	12.6	12.8	2.5	10	12.5	0.8	32.6	9.6	4.8	36.6	14.6	4.8	34.3	19.7	35.2	2019952	135244.52	2137.67	566.65	12.6	6.3	9.4	15.5	15.9	5.6	10	15.3
1	D11	1	COL5A2	NM_000393	sample	9.07424593967517	40.9814385150812	6.39776820831536	274957.552204176	4845.14135808113	3.45707656612529	9.02320185614849	1.27726474870071	40887.0464037123	2111.28998209321	431	10.2	11.6	3.9	10.2	8.4	0.7	36.4	8.4	0	29.2	14.2	0	26.2	18.1	27.4	1750397	205227.26	1802.52	812.75	13.9	3	20.9	4.2	11.4	5.6	16.2	1.4
1	D11	2	COL5A2	NM_000393	sample	9.19117647058824	38.6274509803922	4.94513617148526	248972.769607843	4630.76973693641	3.42892156862745	7.15196078431373	1.23474202538466	27535.0980392157	2037.42061160935	408	8.8	17.6	2.7	8.1	13.5	0.5	37.7	8.1	7.6	30.1	11.8	0	26.5	15.2	26.7	1669037	169809.84	1761.55	711.37	10.8	4.2	15.9	4.2	10.3	7.1	15.4	2.7
1	D11	3	COL5A2	NM_000393	sample	10.1487179487179	44.9410256410256	4.98818497338089	315470.612820513	4708.50830921065	3.13333333333333	6.73076923076923	1.09594853433234	24670.8230769231	1715.41402184144	390	9.2	15.6	3.1	8.2	15.4	1	44.4	9.5	7.2	29.2	12.1	7.2	26.7	14.1	28.2	1906709	156204.48	1827.23	617.74	12.8	11	15.4	10.8	12.3	10.3	14.1	9.5
1	D12	1	BRCA2	NM_000059	sample	7.44239631336406	38.5875576036866	7.9669101013568	273039.571428571	4745.94413185713	0.970046082949309	1.64976958525346	0.558989245252282	5455.40322580645	979.156599004194	434	14.1	15	1.2	12.9	13.1	0	62.2	3.9	0	7.4	12.2	0	5.1	16.4	5.3	1608400	149329.72	1630.91	589.8	9.4	6.7	7.1	7.1	9.9	13.1	7.4	6.5
1	D12	2	BRCA2	NM_000059	sample	9.49202733485194	48.8838268792711	9.5969638340749	377605.968109339	5307.44381789264	1.20956719817768	2.29840546697039	0.880201831198414	5984.1708428246	1029.53217891164	439	15.9	11.2	4.8	12.8	9.1	0	54.2	7.3	5	8.9	15.7	0	9.1	20.5	7.1	1891580	112708.78	2189.45	466.47	14.1	5.9	3.4	18.5	14.4	6.6	4.1	17.5
1	D12	3	BRCA2	NM_000059	sample	8.84246575342466	43.2853881278539	7.59975630158008	311883.216894977	4536.03574944258	1.71004566210046	5.81735159817352	2.23511050719955	17862.4292237443	1552.97503664088	438	13.7	16.7	21.2	7.5	21.7	0.9	40.9	5.9	7.8	14.6	11	7.8	30.1	13	27.4	1818644	100736.54	1779.77	376.66	10.5	11.4	3.2	32.2	10	20.8	2.3	41.1
1	D13	1	UBR5	NM_015902	sample	8.76363636363636	37.4795454545455	7.23541868801975	265864.206818182	4266.2943599452	1.70681818181818	3.88863636363636	1.21451016786244	11427.7454545455	1347.96437812189	440	7.3	20.9	7	7.5	13.2	0	44.8	5.2	0	15.9	9.8	0	16.6	11.8	15.5	1847730	143832.48	1734.07	556.95	10.9	6.4	8.4	15.7	9.1	3.4	6.6	12.5
1	D13	2	UBR5	NM_015902	sample	10.0978260869565	46.9130434782609	8.70306747862202	354852.065217391	4838.80394893381	1.81521739130435	4.1929347826087	1.22634101810661	19288.4456521739	1444.24766880135	368	11.7	13.3	3.8	11.4	13.3	0.5	44	5.4	2.7	15.5	10.3	0	14.4	14.4	12.2	2100076	148933.96	2206.66	600.2	14.1	4.1	9.5	12	13	5.7	8.4	12
1	D13	3	UBR5	NM_015902	sample	8.90887290167866	39.6882494004796	8.05657305190102	296866.81294964	4311.7929531858	2.32134292565947	5.99280575539568	1.74707655121324	18032.4364508393	1749.44308300484	417	8.4	22.1	11	7.2	21.3	0	30.2	4.6	7.9	23.3	7.4	7.9	28.1	9.1	26.1	1990457	119443.66	1995.89	471.92	9.1	7.9	5.5	20.6	9.8	8.6	5	19.9
1	D14	1	TET2	NM_017628	sample	9.83455882352941	40.5036764705882	5.70605460797662	259128	4339.28004543552	1.98713235294118	4.56985294117647	1.18738751546656	13017.5643382353	1364.79536847611	544	6.8	16.7	4.2	8.1	12.5	0	44.9	10.5	0	19.1	11.8	0	19.9	14.3	18.9	1765083	121035.41	1725.06	488.27	10.8	4.2	4	19.1	8.6	5.1	4.6	22.2
1	D14	2	TET2	NM_017628	sample	9.94117647058824	45.8172268907563	7.67106471002767	333153.281512605	4734.56282893142	2.30252100840336	4.6890756302521	1.11068735327793	15263.993697479	1449.8135299206	476	11.1	13.7	2.7	8.8	13.4	0.4	45.6	6.3	7.1	21.8	11.3	0	20	15.8	19.1	1915499	121728.27	1971.66	490.39	11.3	6.1	4	12.6	11.6	5.5	3.4	13.7
1	D14	3	TET2	NM_017628	sample	9.08445297504798	42.042226487524	7.16954887218402	297342.834932822	4760.84344819152	2.12476007677543	4.17658349328215	0.905219828156488	13593.3435700576	1478.00051354705	521	10.7	15.2	1.2	8.3	15.2	0	48.4	6.5	5.8	22.1	11.7	5.8	18.2	14	20	1784116	135034.16	1781.2	543.22	9.8	8.1	7.5	10.2	9.8	12.1	8.8	13.8
1	D15	1	AMER1	NM_152424	sample	7.80689655172414	36.1413793103448	5.96111714552036	247947.348275862	4548.00818224898	4.51724137931035	10.2310344827586	1.33449892304985	42073.4620689655	2317.19510338949	580	10.3	15.2	2.8	7.9	11.4	0.2	29.3	5	0	40	9.1	0	30.5	12.6	33.6	1593664	161100.3	1747.79	667.54	8.8	5.3	14	14.8	10	5.5	13.4	12.4
1	D15	2	AMER1	NM_152424	sample	9.26113671274962	41.5330261136713	6.05447642221313	282678.594470046	4738.12762147396	3.89708141321045	8.23195084485407	1.30087203039355	31242.5913978495	2237.0528177167	651	9.5	13.1	2.8	7.8	10.6	0.8	29.2	7.1	5.7	38.6	9.1	0	32	14	34.1	1779538	155934.08	1863.74	644.73	10.9	4.9	11.7	5.8	10.4	5.1	12.3	4.6
1	D15	3	AMER1	NM_152424	sample	9.48039215686275	47.8447712418301	8.93151762045909	377483.214052288	5253.83141115526	3.86437908496732	8.15032679738562	1.18147815301316	29408.637254902	1944.09624138325	612	13.4	14.1	1.8	10.8	13.4	0.3	34.8	7.2	5.9	36.6	12.3	5.9	30.9	16.7	30.6	2015863	141918.16	2246.28	589.05	13.6	5.1	9.6	10.1	13.2	7.4	8.3	8.8
1	D16	1	EXT2	NM_207122	sample	10.2507645259939	44.8837920489297	6.47869334650957	323201	4437.44097804672	2.58409785932722	5.59021406727829	1.37520817338006	18048.6483180428	1764.8935978997	327	8.3	14.7	5.2	8.9	11	0.6	36.1	8.9	0	27.2	11.9	0	25.7	15	24.8	2062253	157364.03	1920	677.05	13.5	5.8	11	11.3	11.3	4.6	8.9	10.4
1	D16	2	EXT2	NM_207122	sample	11.1699029126214	49.4878640776699	6.80409972885641	348805.315533981	4582.90650531257	2.38592233009709	6.96601941747573	2.12448090371777	21705.3859223301	1832.65218482801	412	9.2	12.1	15.3	9.2	10.7	0.5	30.3	10	4.6	24.8	11.2	0	32	14.3	29.9	2039565	125729.62	1932.28	485.35	13.1	4.9	6.3	15.5	9.5	5.3	4.9	16.7
1	D16	3	EXT2	NM_207122	sample	9.57985257985258	51.5700245700246	10.8691677914973	430389.43980344	5245.87331615417	3.82063882063882	8.12039312039312	1.1946255151075	31012.0933660934	1972.8470776599	407	16	14.5	2.7	12.5	14	1	34.9	8.6	5.7	33.2	15	5.7	28.3	19.2	29.5	2193873	160857.35	2381.4	633.42	14.7	9.1	11.8	9.6	14	11.5	10.8	7.4
1	D17	1	RAD51	NA	Positive	10.8542372881356	62.5491525423729	8.98272318250266	521047.457627119	5798.81078599067	2.07457627118644	3.57966101694915	0.8677316374774	11185.0203389831	1432.13520131489	295	20.3	12.2	2	24.7	8.8	0	46.1	14.6	0	20	28.1	0	15.9	34.6	16.6	2653986	193693.69	2354.2	709.64	28.1	3.1	19.7	6.8	22.7	3.4	16.3	4.4
1	D17	2	RAD51	NA	Positive	9.08055555555556	48.4722222222222	7.2138326154805	380983.955555556	5430.99777377986	1.75555555555556	5.50833333333333	1.16993147459027	21159.5111111111	1293.36041354505	360	19.7	15.6	4.2	19.4	12.2	0	52.8	7.8	7.8	14.7	15.6	0	12.2	23.9	12.5	2199344	181085.37	1889.01	725.29	20	5.6	20.3	7.8	13.3	6.9	18.6	5
1	D17	3	RAD51	NA	Positive	11.5642458100559	62.9134078212291	10.5695168902629	524683.329608939	5856.90081465049	2.0195530726257	4.31564245810056	1.08652152594375	18692.0391061453	1416.03738370752	358	20.7	12.8	2.8	18.7	10.6	1.4	48.9	14.2	6.1	17	22.1	6.1	13.1	29.6	13.7	2617459	170454.23	2480.93	637.84	23.5	6.7	12.6	12.3	18.2	7.8	14.2	9.5
1	D18	1	RAD51	NA	Positive	9.72614107883817	47.3278008298755	7.65362929849004	333232.618257261	5137.75406326465	1.80082987551867	3.23236514522822	0.679884500008981	10869.22406639	1236.56946231634	241	20.3	13.3	1.2	15.4	9.5	0	55.2	10	0	18.7	20.3	0	12.4	26.6	14.1	2002363	202312.72	1916.87	799.97	18.3	5.8	20.7	7.1	12.4	6.6	18.7	4.1
1	D18	2	RAD51	NA	Positive	10.4484848484848	52.9363636363636	8.21977522263338	411048.73030303	5325.25890907332	1.99090909090909	3.98181818181818	0.795814512277743	14287.0454545455	1278.37517766478	330	18.2	14.5	3.3	15.5	11.5	0.3	53.9	8.8	4.2	18.2	16.1	0	15.2	21.8	14.5	2350356	185517.41	2083	728.59	18.5	2.1	18.5	6.4	15.5	5.2	15.5	6.4
1	D18	3	RAD51	NA	Positive	9.46794871794872	62.4294871794872	18.2497978577939	571613.878205128	6001.72316725392	1.90064102564103	4.26923076923077	1.15655878184159	18761.8814102564	1231.96852939262	312	26.6	13.5	3.2	20.5	15.7	1	53.5	10.3	7.4	17.3	22.1	7.4	12.8	29.5	11.5	2597887	162533.78	2775.3	634.81	24	7.7	16.3	19.6	22.1	9.6	12.8	20.2
1	D19	1	RAD51	NA	Positive	11.3673469387755	61.3979591836735	7.08976150671786	478172.911564626	5477.19412206406	2.15986394557823	6.92857142857143	1.18295870323932	41562.3095238095	1608.4716855738	294	21.1	11.9	4.1	20.1	11.2	2.4	52.4	17	0	19	25.2	0	16.7	32	17.3	2468829	244576.18	2189.01	955.93	24.8	2.7	26.2	4.4	21.1	3.1	22.8	3.7
1	D19	2	RAD51	NA	Positive	9.6875	60.2857142857143	15.2317761131159	537484.830357143	5900.16135450698	1.44345238095238	2.45535714285714	0.668744347486469	8671.52976190476	1204.10704631744	336	23.2	11	2.1	21.1	10.1	0.3	57.1	8.6	5.4	12.8	19.3	0	10.1	29.8	9.8	2697358	182835.39	2439.16	685.71	22.3	5.7	17.6	5.4	19.3	6.2	12.8	3.3
1	D19	3	RAD51	NA	Positive	10.8006872852234	66.3127147766323	9.58389939339973	574705.93814433	5957.74804176089	1.52577319587629	3.4020618556701	0.888271335172168	12759.7422680412	1193.22911575046	291	23.7	13.7	3.1	22.3	14.4	0	53.6	11.3	5.2	11	21	5.2	8.6	27.1	9.3	2766052	162329.91	2409.22	590.09	22.7	6.2	14.4	14.4	17.5	8.6	11	15.8
1	D20	1	RAD51	NA	Positive	9.00967741935484	54.7612903225806	11.8954624179008	452418.074193548	5587.41244262037	2.07096774193548	3.69032258064516	0.853705631812842	11494.9419354839	1343.86792437888	310	26.1	14.8	1.9	22.3	10.6	0	47.7	7.4	0	20.6	22.3	0	15.8	30.6	15.8	2378918	158647.28	2286.64	613.8	23.9	4.2	11	12.3	18.4	4.2	9.4	12.9
1	D20	2	RAD51	NA	Positive	11.0081632653061	60.4938775510204	11.753532089474	493009.26122449	5709.63736341486	1.93469387755102	3.57142857142857	0.846147973674985	10925.5551020408	1313.03424085564	245	20	14.3	2	20.8	11	0	49	11.4	5.7	19.6	20	0	14.3	30.6	13.1	2438447	174811.66	2331.81	669.3	20.8	7.3	17.6	9.8	20.4	7.3	16.3	8.6
1	D20	3	RAD51	NA	Positive	10.5760517799353	63.4789644012945	12.1129128566005	555784.990291262	6241.6096494048	2.02912621359223	3.49190938511327	0.884206968583565	10224.6893203884	1247.81874688058	309	24.6	13.9	2.3	21	10.4	0.3	49.8	11.3	4.9	20.1	21	4.9	15.5	30.7	15.9	2776709	148225.2	2880.94	551.18	23.6	5.8	9.4	13.6	22	5.2	6.8	10
1	D21	1	RAD51	NA	Positive	11.2413793103448	60.3399014778325	10.9980954604291	495110.881773399	5873.91506408761	1.72413793103448	3.13546798029557	0.923740640054752	8580.88916256158	1150.86549962729	406	19.5	12.6	4.7	22.9	5.9	0	50.5	11.6	0	16.3	26.1	0	11.8	32.5	11.3	2676898	147965.1	2587.64	547.01	27.8	2	11.1	15.5	21.7	0.5	7.6	18
1	D21	2	RAD51	NA	Positive	10.6720257234727	53.2861736334405	5.50825296018078	395320.713826367	5473.20920302997	1.98713826366559	3.55627009646302	0.77179029414667	14088.6109324759	1335.11982318425	311	18.3	13.5	1.6	19.3	9.6	1.3	51.4	10.3	5.1	16.7	18.6	0	13.5	24.8	11.9	2295182	187386.1	1919.29	703.04	19	3.9	17.7	4.8	13.8	5.5	16.7	5.1
1	D21	3	RAD51	NA	Positive	12.8725099601594	72.2390438247012	10.2641758022648	600190.641434263	5619.99315781776	2.11553784860558	3.28286852589641	0.756635681907042	9614.86852589641	1325.69280803057	251	21.9	16.7	0.8	17.9	12.4	0	48.2	18.7	8	21.1	23.9	8	14.7	31.1	15.5	2717886	172919.81	2231.14	629.35	25.9	6.4	13.9	8.4	15.1	6.8	11.6	5.6
1	D22	1	RAD51	NA	Positive	8.55621301775148	43.7100591715976	7.23264288814476	306915.25739645	4577.79354010231	1.08284023668639	3.0887573964497	0.735009636156086	13383.1449704142	886.898703948533	338	15.7	15.7	3.6	8.9	15.4	0.9	64.2	8.6	0	7.1	17.2	0	5.6	21	5	1875511	155876.17	1681.15	585.39	15.7	5.9	11.5	14.2	10.1	7.1	9.2	19.5
1	D22	2	RAD51	NA	Positive	13.2150537634409	63.3512544802867	6.10050992342417	455054.888888889	5140.23657006901	2.04659498207885	4.43727598566308	1.40549162108302	11869.5878136201	1481.43900461263	279	12.2	11.1	7.2	11.8	9	0	35.5	14.3	3.6	18.6	21.5	0	15.8	24.7	14.7	2518519	136796.08	2088.42	495.41	22.2	5	12.2	17.9	14.3	3.2	8.6	24
1	D22	3	RAD51	NA	Positive	10.3865814696486	63.8370607028754	11.5320170917204	577829.594249201	6352.8101600059	2.58466453674121	5.31309904153355	0.981145921098468	19930.2172523962	1529.2477827504	313	22	13.1	2.2	24.6	11.5	0.3	42.8	9.9	6.1	22.4	24	6.1	16.9	30.4	17.3	2925491	180939.23	2809.41	702.63	23.3	7	17.9	12.1	21.1	1.6	16.3	9.6
1	E03	1	RF	NA	Neutral	8.12359550561798	36.1348314606742	5.35611525817581	237078.857142857	4666.3925132204	4.28731942215088	10.2022471910112	1.37280892816269	44641.1268057785	2312.08389775121	623	8.7	14.8	4.2	8	9.6	0.8	32.7	5.9	0	40	11.9	0	35.3	14.8	37.9	1735504	162782.96	1853.9	680.31	13.2	3.7	11.2	9	11.7	3.2	11.9	6.6
1	E03	2	RF	NA	Neutral	9.38362760834671	39.1829855537721	4.83643620123125	253141.621187801	4696.23589726184	3.32102728731942	7.4975922953451	1.26644351290905	27156.808988764	2068.66376304582	623	7.1	14	3.2	7.1	9.6	0	33.4	7.2	3.9	32.6	9.3	0	28.4	12.5	29.7	1760412	157668.54	1757.21	650.22	12	2.7	10.9	4.2	10.9	6.3	13.3	4.7
1	E03	3	RF	NA	Neutral	9.16493055555556	42.3315972222222	6.7581442606858	294160.086805556	4930.90288890618	3.62673611111111	7.33333333333333	1.19338976400098	28486.9079861111	2195.27708482526	576	11.1	12.3	1.9	8.5	11.8	0.5	33.5	6.1	4.9	37	9.7	4.9	31.8	13.4	34.7	1851697	175174.52	1874.57	721.52	10.6	10.2	15.6	3.6	10.9	12.8	18.9	2.6
1	E04	1	RF	NA	Neutral	8.74110671936759	42.4525691699605	6.84842204712535	318119.403162055	5072.9947784215	4.33399209486166	10.3675889328063	1.33160379369834	47314.4367588933	2247.53079741176	506	11.3	12.5	2.6	12.5	8.3	1.2	34.4	6.9	0	39.9	15.2	0	36.2	18.6	37.9	2033663	181186.94	2124.9	737.68	19	2	14.4	4.9	18	3	14	3
1	E04	2	RF	NA	Neutral	11.4216027874564	48.3484320557491	5.79470807412697	318257.425087108	4943.59079013893	3.86062717770035	8.88850174216028	1.32688060285352	33310.2090592335	2081.39977503091	574	7.5	13.2	3.1	7.1	10.1	0.9	33.3	14.3	4.5	36.4	14.6	0	33.4	20.7	33.8	2042371	153383.66	1974.47	602.72	16	2.6	10.3	4.4	15.5	3.7	9.1	6.1
1	E04	3	RF	NA	Neutral	11.6290050590219	51.8381112984823	8.51190240710972	382774.293423272	5212.83336839408	2.07419898819562	4.7150084317032	1.32018821646049	13932.370994941	1511.52333804319	593	8.6	12.3	7.1	9.9	9.8	0	42.3	11	3.4	20.4	14.5	3.4	21.6	18	22.3	2289027	120068.77	2380.26	486.38	16	5.4	5.1	21.2	14.2	6.1	5.4	21.6
1	E05	1	RF	NA	Neutral	8.62551440329218	39.1296296296296	6.58772033594016	272082.372427984	4707.54209713254	3.69958847736626	8.22427983539095	1.217858448444	32869.158436214	2106.46669167318	486	7.2	12.6	2.5	8	9.9	0.6	36.6	8.6	0	34.6	14	0	29.8	17.1	31.3	1842468	179560.48	1915.28	759.99	14.2	4.3	13.8	5.8	13.8	4.9	17.3	3.3
1	E05	2	RF	NA	Neutral	9.87745839636914	40.1921331316188	4.77685090122496	250499.149773071	4728.63746553198	3.0393343419062	6.53403933434191	1.10677809228251	24949.2178517398	1852.66042507723	661	9.1	13	2.3	7.4	9.7	0.5	41.5	7.7	4.1	30	9.1	0	27.8	13	28.9	1738725	156688.43	1712.85	651.45	10.9	4.5	11.6	7	10.4	6.5	14.5	5.9
1	E05	3	RF	NA	Neutral	10.1005385996409	47.7971274685817	7.35182901211929	351484.014362657	5209.81463827715	3.59425493716338	7.6427289048474	1.32547068389054	28808.6140035907	2127.43553397825	557	8.4	11	1.3	9.7	9.2	1.3	32.3	7.9	5	35.4	11.8	5	29.8	15.4	32.7	2076490	181289.01	2124.9	750.23	12.6	4.7	18.9	5.2	14.2	5.6	19	3.1
1	E06	1	RF	NA	Neutral	8.33898305084746	37.8351309707242	6.14130169640127	259582.7596302	4563.49927194639	2.98305084745763	7.23112480739599	1.05645176486947	33434.2927580894	1789.16843921834	649	9.7	16	2.9	8.2	11.1	1.1	46.8	7.2	0	27	12.6	0	23.6	16.5	25.4	1698277	159370.22	1826.42	663.57	14.6	5.7	9.9	9.7	12.6	7.7	9.4	10.2
1	E06	2	RF	NA	Neutral	7.89457831325301	39.0421686746988	5.00280920898891	289384.209337349	4083.05834775806	4.01656626506024	9.2710843373494	1.18831861693054	39059.7093373494	2025.76546241146	664	9.3	29.2	1.7	8.6	28.9	0.3	39.2	7.4	22.4	37	11.9	0	30.7	15.7	32.8	1682581	134200.23	1721.26	555.91	12.7	23.5	10.7	24.1	12.8	20.8	11.4	22.6
1	E06	3	RF	NA	Neutral	9.94274809160305	49.9007633587786	9.64856772099922	387780.398854962	5645.52688407502	4.01335877862595	7.93702290076336	1.19651284725697	28720.6183206107	2158.43242113905	524	13.5	10.7	1.3	14.5	7.6	0.2	31.1	8.6	3.2	38.2	14.1	3.2	30.3	21	32.8	2176089	169960.03	2420.92	681.82	15.3	3.1	16.2	4.4	15.8	3.6	15.3	1.9
1	E07	1	RF	NA	Neutral	6.83333333333333	31.5356125356125	6.47542214628151	231940.525641026	4147.6751144336	2.81908831908832	6.38319088319088	0.957558925465111	24749.0897435897	1684.20384611436	702	9	22.1	1.3	7.4	17.2	0.4	48.4	4.6	0	26.8	8.8	0	24.1	11.8	25.4	1630051	167415.23	1738.26	707.54	11.3	6.3	14	6.6	11.1	11.3	14.4	6.1
1	E07	2	RF	NA	Neutral	9.80737704918033	44.8114754098361	6.42436591618859	311612.954918033	4719.77279773783	3.02254098360656	6.67008196721311	1.22607495014177	27756.1413934426	1896.47350396821	488	9.2	15.6	2.9	8.4	12.3	0.6	33.4	6.8	6.6	28.3	10.9	0	25.4	15.4	24.8	1920910	145754.01	1952.57	607.14	11.7	4.9	9.4	7.2	11.7	4.9	11.5	5.3
1	E07	3	RF	NA	Neutral	10.7057416267943	45.1961722488038	6.3399345566417	292846.581339713	4717.25493818184	3.35645933014354	7.6244019138756	1.46562005879301	31025.0406698565	1852.52623562835	418	7.4	15.8	2.6	6.5	14.6	0.5	38.3	11	4.8	31.1	11.5	4.8	27.8	15.8	29.7	1894947	156604.78	1951.22	635.36	14.1	3.3	10.8	5.7	11.7	4.3	11.2	6
1	E08	1	RF	NA	Neutral	9.1991341991342	43.3874458874459	6.96147358343988	319137.461038961	4876.54138628911	3.45887445887446	7.5995670995671	1.32758712960504	29316.4848484848	2106.46914056489	462	9.7	14.1	4.8	12.6	10.8	0.9	32.9	7.8	0	34.8	14.7	0	30.1	19.5	31.8	2074668	174462.47	2103.79	743.17	16	6.7	13.9	6.9	17.1	3	12.3	7.4
1	E08	2	RF	NA	Neutral	10.5963938973648	44.9320388349515	6.34531900855803	309712.53814147	4747.3382587195	2.19556171983356	4.72815533980583	1.02078008092606	15003.9889042996	1426.76567885238	721	7.4	14.3	2.4	7.9	11	0.1	47	9.8	4.2	22.1	11.5	0	20	15.1	19	1959819	125513.36	1904.95	511.75	12.9	4.2	6.2	15.5	11.2	4.7	5.8	15.5
1	E08	3	RF	NA	Neutral	11.0302547770701	48.4140127388535	6.36456591234005	329991.958598726	4840.74197479177	2.0812101910828	4.6624203821656	1.1945072227739	15665.3742038217	1507.4792911984	628	7.2	13.4	4.9	6.5	9.4	0.3	43.8	8.1	3	20.4	11.9	3	20.1	14.8	19.9	2012100	122907.92	2010.18	506.21	10.5	2.5	5.3	11.8	11.1	2.5	5.3	14.6
1	E09	1	MEX3C	NM_016626	sample	7.65267175572519	28.2347328244275	4.14341406504185	162561.444656489	3717.72716444227	1.98664122137405	6.05725190839695	2.05925265362288	18094.9732824427	1703.54456633945	524	5.3	19.3	19.5	3.4	14.5	0.2	35.3	4.2	0	19.1	5.3	0	30	6.3	27.9	1431608	115945.31	1365.64	451.6	6.9	3.6	3.1	18.1	4.6	6.9	2.7	24.6
1	E09	2	MEX3C	NM_016626	sample	9.61447811447811	46.0993265993266	7.80065460689206	340419.558922559	4853.98884696358	2.9040404040404	6.13973063973064	1.05624818443583	21341.4006734007	1705.73988836966	594	10.4	18.2	2.5	9.8	14.5	0.2	41.6	9.1	6.4	26.9	13	0	22.4	16.8	22.9	2015892	150578.88	1980.83	599.8	15	5.9	11.6	6.9	13.1	6.9	10.6	6.7
1	E09	3	MEX3C	NM_016626	sample	9.4218487394958	37.2168067226891	5.96105056777999	249548.151260504	4226.04994790655	2.33445378151261	7.12100840336134	2.33023824104541	21468.025210084	1935.01504144099	595	7.2	23.9	21.5	7.7	23.7	0.8	27.2	5.9	7.4	25.7	6.6	7.4	37	7.7	34.6	1830591	109549.14	1677.44	416.4	8.1	7.2	3.2	19.5	8.6	12.3	2.4	30.6
1	E10	1	CDKN2C	NM_078626	sample	9.67936507936508	57.784126984127	10.4683459773919	501869.577777778	5562.25857596453	2.99047619047619	6.19047619047619	1.18088907642829	22274.2126984127	1751.5523749359	315	16.2	13.3	3.2	16.8	10.5	0.3	39.4	10.2	0	30.8	21.6	0	24.4	26	24.8	2473421	141489.17	2731.17	577.98	20	4.1	8.9	13.7	21.9	2.2	7.3	15.2
1	E10	2	CDKN2C	NM_078626	sample	9.9271523178808	52.1324503311258	9.07242497173903	413269.022075055	5370.91049868659	3.29580573951435	7.10154525386313	1.1697790619976	23918.3024282561	1779.73217628832	453	14.8	12.4	2.6	15.5	7.9	0.2	37.7	9.3	5.5	29.6	18.8	0	26.7	22.7	26.3	2094332	136405.5	2273.22	569.96	17.4	4.9	6.6	15.9	19	1.3	9.3	9.3
1	E10	3	CDKN2C	NM_078626	sample	10.7352185089974	52.9357326478149	5.79770043338838	398052.344473008	5316.35023739735	3.89974293059126	8.46272493573265	1.25032136825882	31369.822622108	1951.58821805562	389	13.4	12.6	2.1	9.8	11.1	0.5	35	9.3	3.9	33.2	15.4	3.9	27.8	18.8	30.1	2296926	138259.71	2262.26	565.55	15.4	5.1	9.3	11.8	16.7	3.6	8.7	12.1
1	E11	1	SPEN	NM_015001	sample	9.74117647058823	47.7352941176471	8.43020048730003	367581.122058824	5002.7802684209	2.73529411764706	7.00441176470588	1.70133884471955	25822.025	2019.9086347041	680	11.5	14.9	11	11.8	9.7	0.9	33.1	7.5	0	25.7	15.1	0	30.1	19.9	30.1	2125092	154022.01	2149.79	627.76	16	3.8	10	13.2	16.3	3.7	10.9	11.9
1	E11	2	SPEN	NM_015001	sample	9.96691729323308	46.0857142857143	5.93828257932782	331836.894736842	4655.94947173738	2.73082706766917	5.79248120300752	0.976427962214724	20531.7443609023	1543.37457416348	665	9	15.2	1.4	9.2	11.4	0.2	44.5	9.3	7.2	23.9	12.8	0	19.2	17.3	18.8	1915742	139837.15	1925.8	574.97	13.1	4.7	10.7	9.3	13.2	5.7	8.9	7.4
1	E11	3	SPEN	NM_015001	sample	12.7598784194529	61.2522796352584	8.96678159738048	466413.262917933	5257.33278381611	2.39209726443769	5.23252279635258	1.35564493788259	15334.141337386	1576.86804793278	658	10	11.6	5.6	10.6	7.9	0.2	35.7	14	3.5	22.2	17.6	3.5	22.3	20.7	20.1	2493489	117734.88	2394.36	478.58	19.6	4.4	5.3	22.6	14.9	2.3	4.3	26.9
1	E12	1	ARID1B	NM_017519	sample	9.33333333333333	46.7052023121387	10.661648246021	364070.938342967	4847.97434611725	2.94412331406551	6.6242774566474	1.09510471913113	24868.9171483622	1612.31282006051	519	10.4	14.6	3.3	10.8	11.6	0.4	44.9	10	0	26.8	16	0	23.5	19.3	23.9	2115102	147887.71	2051.83	588.34	16.4	4	8.9	11.8	15.8	7.1	7.5	11.8
1	E12	2	ARID1B	NM_017519	sample	11.4283559577677	51.0180995475113	9.01082302521001	364240.809954751	4675.65638853064	2.06636500754148	5.42232277526395	1.80438584606541	14990.7737556561	1583.08196968644	663	8.7	13.7	12.7	9.7	13	0.2	35.7	10.9	6.5	20.8	14.6	0	24.9	16.6	22.6	2092671	108660.9	2104.34	436.34	14.5	4.5	3	18.1	13.3	7.1	2.4	17.8
1	E12	3	ARID1B	NM_017519	sample	9.54050464807437	45.5285524568393	6.7387464819304	353146.338645418	4945.80136149858	2.77954847277556	6.16069057104914	1.17308274596381	21896.438247012	1647.57466557329	753	10.4	17.8	2	9.4	14.6	0.1	42.1	9	6.8	27	12	6.8	24.4	15.5	25	2030289	129850.8	2124.86	523.61	13.8	5.8	6.1	13.8	13.1	9.3	5.6	12
1	E13	1	ERCC4	NM_005236	sample	7.5625	31.9418103448276	5.86580054753699	231357.200431034	3740.62286661392	2.22198275862069	7.4698275862069	2.59964787965866	22090.1077586207	1958.02187695077	464	7.5	21.3	25	5.8	20	0.4	25.4	3	0	21.6	7.5	0	38.1	8	35.1	1566748	116847.03	1432.75	458.41	7.3	4.5	3.9	20	6.5	11.9	2.6	23.9
1	E13	2	ERCC4	NM_005236	sample	8.46777546777547	29.9313929313929	4.37962071925922	167728.372141372	3620.90914279925	1.76091476091476	5.76299376299376	2.27100182100182	17309.474012474	1726.2671631731	481	6.7	22.2	21.4	4.2	25.8	1.7	33.1	4.6	3.7	16.2	5	0	30.1	5.6	27.7	1343017	110743.63	1227.98	443.3	4.6	7.3	4.6	19.5	4.6	20.4	2.7	23.7
1	E13	3	ERCC4	NM_005236	sample	12.7204081632653	67.0714285714286	11.0116267698284	524583.983673469	5729.14802877826	2.59795918367347	5.93469387755102	1.31940265216976	17846.3571428571	1459.12465310097	490	17.8	8.6	7.1	14.1	6.7	0.2	42.4	15.9	3.3	23.3	23.7	3.3	24.9	27.1	23.9	2438830	108946.47	2770.55	436.89	19	7.8	4.9	25.1	20.2	2	4.3	27.1
1	E14	1	ATR	NM_001184	sample	8.91732283464567	39.2992125984252	7.08246977221784	278065.387795276	4637.33159211453	2.64173228346457	5.67322834645669	1.37466310595508	18093.8799212598	1781.70361061966	508	9.3	11	6.3	8.3	8.3	0	34.4	5.3	0	28	10	0	25.4	12.2	25.4	1751990	137372.27	1837.4	563.19	9.1	2.8	5.9	12.6	9.6	3.1	6.5	9.6
1	E14	2	ATR	NM_001184	sample	9.37029288702929	43.3619246861925	5.74716347004872	315006.219665272	4674.5724499682	3.66108786610879	7.36820083682008	1.04134337747987	27644.359832636	1913.12305306676	478	11.3	17.2	1	10.5	16.3	0.4	36.8	8.2	6.3	34.9	11.1	0	26.4	16.7	27	1763027	163228.98	1787.25	638.6	11.3	7.5	14.2	7.7	11.1	14.4	13	6.5
1	E14	3	ATR	NM_001184	sample	11.3780487804878	52.5223577235772	9.35369974339225	388618.493902439	5101.22404795123	2.50609756097561	5.42276422764228	1.24657936024342	16302.3638211382	1536.32570816101	492	11.8	12	4.3	10.6	11.8	0	38.6	11.6	3.9	24	12.6	3.9	22.2	17.3	22	2086038	120378.04	2225.27	480.24	12	4.7	4.9	21.7	12.4	5.5	3.9	22.6
1	E15	1	STAG2	NM_006603	sample	10.1202635914333	45.6853377265239	7.80183482564903	327863.879736409	4823.87167386759	2.31960461285008	5.86985172981878	1.63130618788992	18264.4909390445	1718.88690141341	607	9.2	11.5	10.2	9.6	7.7	0.2	37.1	8.7	0	23.2	14	0	27.2	19.4	27.2	2069447	132630.73	2082.69	539.61	16.3	3.5	6.3	14.7	14.7	3.3	4.4	14.3
1	E15	2	STAG2	NM_006603	sample	11.0678233438486	49.910094637224	7.00620845608836	352830.626182965	4826.88988740199	2.38170347003155	5.8596214511041	1.59780679041422	17698.6498422713	1622.46395842214	634	9.3	11.7	10.4	8.7	9.3	0.2	36.9	9.3	5	23.2	14.5	0	26.8	18.9	24.1	2071331	118926.43	2047.07	484.81	15.8	4.7	5.5	15.9	14.7	4.4	5.8	18.3
1	E15	3	STAG2	NM_006603	sample	10.5438282647585	49.5313059033989	7.13877173783559	340986.31842576	4383.64337222502	2.08228980322004	5.72093023255814	1.88575690111916	16716.6135957066	1673.16327709228	559	9.1	12.3	16.1	7.3	19.3	0.2	33.8	8.4	4.7	20.6	13.2	4.7	28.6	14	25.8	2002726	102146.62	1861.85	412.09	10.4	11.4	4.3	28.4	10.9	11.4	3	29.7
1	E16	1	WRN	NM_000553	sample	9.26790830945559	46.1332378223496	6.82730846834603	352906.368194842	4960.16543425132	3.0730659025788	7.57879656160458	1.15048893787349	29333.5787965616	1721.34380633981	698	13.2	11.9	4.2	12.2	9	0.1	45	9.3	0	27.9	16.3	0	26.5	19.1	28.2	2120124	164118.86	1974.23	643.54	17.6	4.7	11.5	10.2	14.9	8.7	10.6	10.9
1	E16	2	WRN	NM_000553	sample	10.7935285053929	45.6456086286595	5.33646357719467	312664.121725732	4572.82674976034	2.2557781201849	5.1617873651772	1.28952069189867	17550.2850539291	1451.85744490738	649	6.3	16	4.2	7.1	13.9	0.5	43.3	10.2	5.5	22	12.2	0	21	16.8	18.8	1935525	129335	1803.02	518.79	12.9	5.1	7.6	16.6	11.9	10.5	7.2	24
1	E16	3	WRN	NM_000553	sample	9.21720116618076	44.6093294460641	7.23804633703068	341115.571428571	5096.7346606376	2.90524781341108	6.07580174927114	1.06824077012595	25270.8848396501	1750.68257079433	686	12.4	15.5	1.9	11.4	13.4	0.7	42.4	8	5.2	28.1	13	5.2	22.7	16	23.9	1971388	140824.13	2073.21	567.49	13.8	7.9	8.6	15.6	14.3	11.2	7.4	13
1	E17	1	RF	NA	Neutral	9.01911764705882	42.9338235294118	9.7721134763021	328546.630882353	4908.3130262466	2.97058823529412	6.62941176470588	1.16899191098694	24004.0970588235	1782.05980192844	680	10	14.6	3.1	11.8	10	0.3	41.6	7.8	0	29	15.1	0	26.5	20.1	27.8	2026109	159243.32	2160.08	663.67	17.2	3.8	12.2	11	15.4	3.8	12.9	10.4
1	E17	2	RF	NA	Neutral	7.26878612716763	27.7904624277457	4.70533525223683	182845.437861272	3648.77486389147	1.86994219653179	6.41473988439306	2.30074732388677	20236.901734104	1761.35678469156	692	6.4	27.6	23.8	5.3	27.7	0.4	33.2	4	10.8	17.8	5.5	0	28.5	6.9	27.9	1536228	103135.06	1442.09	405.34	9.1	6.2	3	22.7	6.4	15.5	2.6	30.2
1	E17	3	RF	NA	Neutral	9.43505477308294	46.0250391236307	8.80589740634449	357410.901408451	5117.40452536234	4.10015649452269	9.36932707355242	1.32545461928944	35644.4366197183	2145.14390770041	639	11.4	16.3	2.7	10.8	11.4	0.8	33.6	8	5.8	39.1	12.1	5.8	34.3	16.1	35.4	2033302	159994.8	2112.17	668.61	13.3	4.9	12.7	7	12.1	5.2	11.7	5.6
1	E18	1	RF	NA	Neutral	9.60059612518629	49.1147540983607	10.2647302983219	392943	4988.42211088134	2.73621460506706	6.53800298062593	1.34635733315216	22835.5812220566	1722.57305727222	671	12.8	14.2	5.4	12.4	10.4	0.3	39.8	8.8	0	28	17.4	0	26.2	21.9	26.5	2130728	141699.46	2332.58	590.04	16.7	3.1	8.5	13.4	16.4	4	8.9	12.7
1	E18	2	RF	NA	Neutral	9.17236662106703	41.578659370725	6.14584039252527	295195.461012312	4887.79343802568	3.97948016415869	8.66757865937073	1.22853284358479	33356.8987688099	2154.84485523201	731	11.9	14.6	2.2	10.9	11.1	0.8	33	7.9	7.5	37.6	12.2	0	32.1	15.3	34.1	1903966	158621.57	1963.95	648.72	13.4	6.3	12.2	7.4	12.9	6.7	13.7	4.5
1	E18	3	RF	NA	Neutral	9.835904628331	38.750350631136	4.83477892292965	246782.112201964	4253.92054972088	1.99158485273492	5.74754558204769	1.89801013001244	17096.0294530154	1679.33979271373	713	5.6	20.6	15.3	5.6	17.7	0	35.6	7.7	6.3	19.8	7.9	6.3	26.6	10.1	27.3	1745225	107442.36	1714.96	439.59	8.4	3.9	3.4	27.5	8.1	6.6	4.1	28.3
1	E19	1	RF	NA	Neutral	8.39753466872111	39.4930662557781	7.56053458263604	291221.151001541	4853.56494948568	4.01540832049307	9.70878274268105	1.22436930019195	42979.1910631741	2164.70014840902	649	13.6	15.9	2.9	11.4	11.1	0.9	37.9	8.2	0	33.7	12.8	0	30.8	15.9	33	1898121	185887.92	1974.12	746.31	14.8	3.4	15.9	7.7	12.6	5.2	15.3	8.2
1	E19	2	RF	NA	Neutral	9.3696	42.3424	5.80057899717624	300817.896	4913.93745131028	4.008	8.8992	1.1824635148996	35480.9456	2098.90122967647	625	9.9	18.7	2.7	10.1	12.8	1.3	36.8	9	8	35.4	13.1	0	30.4	17.4	30.9	1945581	166719.49	1942.96	688.6	14.6	5	14.1	5	12.8	6.1	15.5	3
1	E19	3	RF	NA	Neutral	8.86729857819905	38.9383886255924	7.69124716666125	292781.045813586	4381.63741821534	2.54028436018957	7.42812006319115	2.09581627377626	23925.6903633491	1825.45931310786	633	9.3	21.3	16.4	7.3	18.3	0.3	31.1	6.6	6.8	25.9	9.8	6.8	33.2	11.2	31.9	2016884	113702.01	1866.48	438.74	12.2	4.4	5.1	25	10	10.9	5.5	33
1	E20	1	RF	NA	Neutral	8.49793388429752	38.1384297520661	7.80334285794074	274657.233471074	4285.8349670724	2.86570247933884	6.16735537190083	1.27434769184936	21582.7851239669	1819.63147553126	484	7.2	16.7	4.8	7.2	15.5	0.4	38.2	5	0	27.9	9.9	0	25.6	12.4	26.9	1802655	149715.07	1782.31	623.39	10.7	9.1	9.1	13.6	10.1	10.1	7.2	13.4
1	E20	2	RF	NA	Neutral	8.80068143100511	40.4787052810903	6.34843737021853	292983.114139693	4777.28280028858	3.48892674616695	7.81942078364566	1.16886518296161	30836.3117546848	2080.14714234465	587	10.7	17.5	1.9	10.1	13.1	1.2	37.6	7.3	8.7	34.1	9.9	0	27.3	13.8	29.3	1855206	164166	1936.01	714.96	12.4	7	14.5	5.8	11.6	7	16.9	3.7
1	E20	3	RF	NA	Neutral	9.26307189542484	44.3039215686275	9.3098519718415	323921.439542484	4825.12054610805	3.02777777777778	6.53104575163399	1.17574971182637	23247.5669934641	1807.65402397495	612	10	15.2	2.6	7.8	14.9	0.3	39.9	8	5.9	30.7	12.3	5.9	26.6	14.5	29.1	1899517	136120.58	1939.85	548.37	12.4	10.3	9.2	16	9.8	13.1	9	16
1	E21	1	RF	NA	Neutral	6.69160305343511	24.9404580152672	5.40480328274151	155466.951145038	3612.58129791406	2.20916030534351	6.69465648854962	2.09486389352802	21606.9541984733	1849.3814235608	655	5.8	24.4	18.3	4.1	20.8	0.5	32.8	3.5	0	24.3	4.9	0	32.5	6.3	32.4	1410876	124753.3	1420.76	509.6	6.4	4.9	4.9	18.2	5.5	8.4	4.6	20.2
1	E21	2	RF	NA	Neutral	10.7984126984127	47.9380952380952	6.73214973144367	338071.914285714	5051.81952887213	3.03015873015873	7.32222222222222	1.37054920608634	26718.6158730159	1871.62475241752	630	9	12.1	4	9.7	10.3	0.6	36.2	8.6	3.2	30	12.4	0	27.5	17.6	27.8	2041490	137894.56	2038.27	572.7	14.9	4.4	10.2	14.3	13.5	3.5	11.6	15.7
1	E21	3	RF	NA	Neutral	9.77650429799427	46.7779369627507	6.9316657912846	353057.461318052	5191.25925999101	3.34957020057307	7.06160458452722	1.12885278632516	26912.3338108883	1901.55010534835	698	9.9	13.2	2.4	10.5	11.3	0.7	38.7	8.5	4.2	31.8	11.9	4.2	27.5	16.5	29.9	2045722	148744.66	2068.78	614.18	14.3	3	9.5	7.3	13.5	5	10.7	5.9
1	E22	1	RF	NA	Neutral	7.2495126705653	36.5224171539961	7.86213800715736	276100.204678363	4392.78496899448	4.5692007797271	11.7738791423002	1.7466749078826	55665.3118908382	2474.80167646	513	13.3	20.5	5.1	8.6	17.9	2.1	29.2	5.8	0	40	11.7	0	35.1	15	37.4	1758730	191401.17	1860.61	792.75	11.9	6.8	16.2	5.5	11.1	8	16	3.7
1	E22	2	RF	NA	Neutral	9.49458483754513	46.4259927797834	9.10584049997514	351531.931407942	5135.07976913068	4.3826714801444	10.3194945848375	1.42726127463675	42414.1516245487	2338.28334951556	554	12.3	12.6	3.1	12.5	10.3	1.4	28.5	7.9	6.5	40.4	14.1	0	37.4	19.9	39	2069317	173793.19	2190.81	718.14	15.9	5.6	15.7	6	18.2	5.2	16.2	4.7
1	E22	3	RF	NA	Neutral	10.1142857142857	48.9663865546218	9.49426325134676	387501.858823529	5423.06040085987	4.30756302521008	9.83865546218487	1.30896747027127	40949.1680672269	2139.08414121628	595	10.8	12.8	2	12.6	12.1	0.8	31.8	7.7	5.2	39.2	12.9	5.2	33.9	19.2	35.8	2194153	152229.95	2564.4	638.1	16.3	4.2	13.6	15.3	18	5.7	12.4	12.6
1	F03	1	OTNT	NA	Neutral	8.9	45.5932203389831	7.32660685605351	346147.90338983	5186.44602891698	3.81186440677966	8.12881355932203	1.17252659554422	32240.9338983051	2165.98834615679	590	13.6	10.7	1.5	14.2	7.3	0.7	34.2	8	0	36.4	16.4	0	29.7	21.7	33.2	1929908	159883.02	2054.73	675.24	15.3	4.9	10.5	8.5	16.4	4.4	10.7	4.9
1	F03	2	OTNT	NA	Neutral	9.71707317073171	40.7008130081301	4.44739615296189	272434.726829268	4417.18814416609	2.60813008130081	5.33658536585366	0.98232882923191	16290.474796748	1382.98704449342	615	8.3	19.5	2.4	7.5	15.9	0	48	8.9	7	24.7	9.8	0	23.1	12.7	22.3	1780105	117989.05	1697.53	476.25	10.9	5.9	5.4	14.1	10.4	11.4	4.6	16.6
1	F03	3	OTNT	NA	Neutral	8.67924528301887	40.4082332761578	5.57975158318636	274297.814751286	4612.78298565487	2.61234991423671	5.03259005145798	0.890340753205247	18340.12864494	1628.94891880188	583	9.1	14.2	1	7	14.9	0.2	47.7	7.5	8.2	26.4	8.2	8.2	20.8	11.1	23.3	1673964	158689.92	1591.47	649.54	8.6	10.5	11.1	4.8	9.1	14.4	11.1	1.9
1	F04	1	OTNT	NA	Neutral	10.7075208913649	52.3593314763231	8.66252743573145	389771.621169916	5376.34419580193	3.4066852367688	8.06963788300836	1.45702590609312	30563.8105849582	1896.23576141415	359	15.3	8.6	5.6	14.8	4.7	1.4	36.2	11.7	0	35.1	21.7	0	31.2	27.3	31.8	2221610	163834.53	2448.63	649.06	19.8	3.3	10.9	10	22.8	1.7	11.4	7.5
1	F04	2	OTNT	NA	Neutral	11.7468619246862	54.8054393305439	6.2709420092608	389755.964435146	5096.75924175761	2.58995815899582	6.10251046025105	1.60375123225695	17653.1255230126	1670.74489395509	478	11.1	10.5	9	10.9	7.5	0	34.3	13.4	2.3	27.2	19.7	0	28.7	23.4	24.7	2196964	108511.85	2135.85	429.67	16.1	2.7	4	21.8	14.9	3.3	2.5	19
1	F04	3	OTNT	NA	Neutral	10.0780287474333	45.6878850102669	6.64743301106958	310738.262833676	4826.039781203	3.2258726899384	6.73511293634497	1.16834973674854	24449.9466119097	1882.22358103772	487	9.2	12.7	2.1	7	14	0.4	35.1	7.2	4.7	29.6	10.7	4.7	26.3	14	27.3	1818973	155859.09	1851.14	628.81	9.7	10.9	10.5	5.7	9.7	10.3	10.5	3.9
1	F05	1	OTNT	NA	Neutral	10.1152173913043	48.9021739130435	7.56834188725187	364737.854347826	5215.82583633078	3.64782608695652	8.9	1.26588728285841	35678.3695652174	1983.05421042649	460	11.1	10.7	3.3	11.3	7	0.4	39.8	12	0	32.6	17.6	0	30.4	23.5	32.8	2128890	158264.32	2199.17	660.9	17	3.9	10.9	8	18.7	4.1	10.4	6.3
1	F05	2	OTNT	NA	Neutral	11.1988416988417	53.5559845559846	6.98712837604465	398105.43050193	5029.08910331318	3.78571428571429	7.65830115830116	1.16980400915234	25974.4749034749	1939.28735707533	518	10.4	12.7	1.7	10	7.7	0	34.4	9.5	4.4	34.6	15.4	0	30.3	20.8	30.3	2239130	140866.4	2087.47	571.36	16	4.6	9.7	9.5	14.7	4.4	9.1	8.1
1	F05	3	OTNT	NA	Neutral	12.1522842639594	52.0634517766498	7.67431893911417	367954.906091371	5022.5328614213	3.63705583756345	7.56852791878173	1.24851840678273	27265.7639593909	2098.34077586388	394	7.4	14.7	2.3	6.9	11.4	0.8	31.7	14.2	2.8	35.8	14.2	2.8	31.2	18.8	33.2	2122885	175751.16	2086.88	709.63	15.2	5.6	14.5	5.6	13.7	8.1	17.3	2
1	F06	1	OTNT	NA	Neutral	9.1301775147929	47.1213017751479	9.74991870527189	359530.035502959	5142.49188963686	3.65680473372781	8.31065088757397	1.25657632693044	32288.701183432	2161.97695644872	338	11.8	9.8	3.8	12.7	8.3	0.3	32.8	6.5	0	34.9	14.5	0	31.1	20.4	32	2038013	168186.81	2027.05	681.62	13	3	11.8	3.6	14.5	3	10.1	2.4
1	F06	2	OTNT	NA	Neutral	11.5506493506494	52.3298701298701	7.18596677443429	353969.594805195	4900.87396655034	4.55584415584416	10.4909090909091	1.40209274055512	39691.7194805195	2242.58549944729	385	8.8	9.4	2.9	7.8	6.8	0.8	27	10.4	2.3	41.3	15.6	0	37.4	20.3	37.4	2013382	153296.66	1990.79	614.65	15.8	2.6	10.1	5.2	14	2.1	9.9	4.4
1	F06	3	OTNT	NA	Neutral	9.88053949903661	51.3063583815029	7.70598313537353	405844.136801541	5395.95696954637	2.97109826589595	6.26974951830443	1.01925822071902	24963.3391136802	1865.86225862549	519	14.1	12.5	1.7	13.1	10	1.5	42.2	8.7	4.4	28.1	14.6	4.4	23.7	17	25.8	2164328	158864.93	2217.53	648.67	15	6.4	11	8.9	14.3	8.1	10.4	6.7
1	F07	1	OTNT	NA	Neutral	8.92920353982301	46.5185840707965	8.14737327345612	355701.09380531	4881.24742793999	3.87433628318584	9.01061946902655	1.20813465588524	34989.6053097345	2061.17799432236	565	14	12.9	1.6	12	11.3	0.5	37.3	9.9	0	36.8	17.5	0	31.3	21.2	32.6	1918449	163492.82	1948.51	689.67	16.1	7.1	11	9	16.5	7.1	10.3	9
1	F07	2	OTNT	NA	Neutral	9.69852941176471	46.9877450980392	5.81029761144715	337852.161764706	4948.95914281287	3.35294117647059	6.87745098039216	1.06817378118329	24517.7083333333	1832.0123495793	408	11.8	12.3	1.7	9.1	9.8	1	37.3	9.3	5.9	29.7	13.7	0	25.7	18.4	27	1938505	141160.41	1932.9	572.41	12.7	4.2	7.8	5.6	13.2	5.4	8.1	2.5
1	F07	3	OTNT	NA	Neutral	10.25	55.152380952381	8.9021837633565	446199.630952381	5368.12877216448	4.1	8.43333333333333	1.21475148521561	29873.2904761905	2048.88066747535	420	13.3	12.1	1	12.9	9	0.2	32.4	8.6	5.5	40.7	14.3	5.5	34.8	18.3	36.2	2194030	152684.01	2339.37	619.15	15.2	5.5	9.8	6.7	13.8	4.5	9.3	4
1	F08	1	OTNT	NA	Neutral	9.20833333333333	46.0098039215686	7.18845671128906	346752.289215686	5004.11799708157	4.12254901960784	9.0906862745098	1.31327068763406	34464.5196078431	2105.57707075531	408	12.7	14	2.9	13.7	11.5	0.2	31.9	10	0	38.2	17.2	0	33.1	21.8	34.6	2072926	161238.22	2256.22	662.71	17.2	3.7	13	10.3	17.9	4.2	13.2	6.9
1	F08	2	OTNT	NA	Neutral	10.0218068535826	44.785046728972	6.40522183234528	303699.451713396	4847.95915437938	4.45482866043614	9.64797507788162	1.42054270285581	36289.3333333333	2294.76855709689	321	8.7	12.8	4	6.9	10	0.3	26.2	8.4	6.2	41.7	12.8	0	34	17.8	34	2007636	169917.48	1894.66	683.85	14.3	2.2	15.9	4	13.7	4.7	15.9	2.8
1	F08	3	OTNT	NA	Neutral	8.26995305164319	38.5892018779343	7.08832732605159	267608.286384977	4630.68253619408	2.52347417840376	5.14788732394366	1.01107411954243	17029.985915493	1576.85400997693	426	12.2	18.5	1.4	8.7	15.5	0.2	43.9	5.9	8	26.8	8	8	22.8	12.2	23.5	1659524	123896.27	1750.17	516.3	10.1	7.5	5.2	12.2	9.2	9.9	4.9	8.2
1	F09	1	PTPRB	NM_002837	sample	8.9696394686907	43.9354838709677	6.92071919721123	332345.318785579	4697.40994328286	3.54459203036053	7.50284629981025	1.14128950830312	29662.7077798861	2023.16921168318	527	10.6	15.7	2.8	10.8	12.9	0.4	35.7	9.9	0	31.3	13.1	0	25.4	16.9	28.3	1971359	164355.87	1848.73	659.59	14.2	4.6	12	9.7	11	7.4	10.1	9.1
1	F09	2	PTPRB	NM_002837	sample	9.0469387755102	46.4530612244898	8.12905598457477	365136.387755102	4843.18873244265	3.50204081632653	7.31224489795918	1.16106041161046	27045.187755102	1927.17842231293	490	12.7	17.1	2.7	11.4	14.5	0.4	36.7	8	9	29.8	13.7	0	25.7	16.9	26.7	2036287	152219.96	2073.17	620.19	15.7	4.7	12	7.1	16.9	7.1	13.3	6.1
1	F09	3	PTPRB	NM_002837	sample	9.69776119402985	44.2574626865672	7.68509605513934	313679.531716418	4593.85035035982	2.4160447761194	4.60074626865672	1.00092384847714	12938.7294776119	1357.80829256187	536	9.1	15.1	3	6.9	17.9	0	44	7.6	5.6	22	11.6	5.6	19.6	14.2	17.7	1719204	103507.85	1796.71	424.72	11	14.6	3.9	32.6	11.9	19.8	4.1	35.1
1	F10	1	WAS	NM_000377	sample	8.64826175869121	43.5357873210634	8.62721964349261	334328.498977505	4883.60973946907	2.75664621676892	5.96114519427403	1.04636545004643	19875.3190184049	1596.54423662036	489	11.5	14.5	1.8	11.2	10.6	0	43.8	8	0	25.8	15.3	0	23.5	18.2	23.9	1980873	142563.16	2063.85	557.91	14.9	2.2	7.2	12.1	13.7	4.7	5.7	13.3
1	F10	2	WAS	NM_000377	sample	11.3701550387597	48.2732558139535	5.37067714353912	317563.488372093	4954.14179376638	3.58333333333333	7.84883720930233	1.22455843166293	29169.1976744186	1901.89466775734	516	7.9	13.4	2.7	8.5	8.7	0.4	35.7	12.8	3.5	32.8	14.9	0	29.3	18.8	29.3	2006309	154810.67	1974.13	605.93	14.9	3.9	11.2	4.8	14.7	2.3	11.2	3.9
1	F10	3	WAS	NM_000377	sample	9.62126245847176	43.3139534883721	5.76963859973378	305517.629568106	4890.76144417482	2.94518272425249	6.22923588039867	1.00023906591325	23341.0481727575	1680.9619230044	602	9.3	13.3	1.7	7.6	12.1	0.5	43.5	7.8	6.5	27.4	10.3	6.5	24.9	13.5	25.4	1947421	146744.97	1878.07	580.94	11.8	5	10	8.6	11	6.3	10.8	11.3
1	F11	1	ODAM	NM_017855	sample	8.9171270718232	46.4456721915285	7.12062574870389	358728.047882136	4906.41380567715	3.61325966850829	7.89686924493554	1.14256427491018	31285.6187845304	1970.33673366488	543	13.8	10.9	2.9	12.2	9.8	0.6	38.9	8.5	0	33.7	15.5	0	28.5	17.7	30.2	1945827	163257.46	1972.23	678	14.5	5.5	11	4.6	13.6	6.4	11.2	5.2
1	F11	2	ODAM	NM_017855	sample	10.0664136622391	48.0189753320683	6.79848350552495	356067.191650854	5012.84511422178	3.21442125237192	7.05882352941176	1.21225273473098	25299.2542694497	1876.49453997494	527	10.6	12.3	3	9.7	9.7	0.2	37.8	10.2	4.9	30.2	13.1	0	26	17.6	27.7	2027590	145330.11	1983.31	589.1	14	2.3	11.6	7.8	14.6	5.5	10.8	7.8
1	F11	3	ODAM	NM_017855	sample	10.4365591397849	57.9913978494624	12.0712193447598	502376.87311828	6031.34597284344	3.30537634408602	6.61720430107527	1.05089844042522	24929.3204301075	1796.76258537187	465	16.1	11.6	1.9	17.8	8.2	0.6	40.4	9.7	4.1	31.4	17.8	4.1	25.4	22.6	25.6	2597848	140384.14	2902.62	594.87	22.6	3.9	8.4	12	23.7	2.6	11.4	8
1	F12	1	BRIP1	NM_032043	sample	10.4943273905997	46.4651539708266	7.49970125148429	320995.829821718	4641.18839429838	2.16855753646677	5.68557536466775	1.53735180358833	18890.6871961102	1624.2268099907	617	6.6	13	8.1	7.3	8.8	0.2	37.9	8.6	0	21.4	15.1	0	23.5	16.5	21.9	1972442	128343.96	1925.74	518.57	12.5	3.9	4.5	17.3	11.5	3.1	4.2	18.8
1	F12	2	BRIP1	NM_032043	sample	11.0335689045936	50.2791519434629	7.48841323542633	361240.514134276	4979.48619088332	3.58303886925795	8.08127208480565	1.36385811004195	28151.6360424028	1930.61460356364	566	10.4	12.9	3.7	8	9.4	0.2	32	10.4	3.9	33.4	15.5	0	30.2	19.6	29.2	2101451	141976.72	2100.44	568.45	16.3	4.8	10.2	10.2	15.9	4.4	9.4	8.8
1	F12	3	BRIP1	NM_032043	sample	10.0854430379747	50.6186708860759	8.73387847514324	403000.754746835	5311.28146538923	2.98259493670886	6.7626582278481	1.16330266029464	25346.6566455696	1817.66347042061	632	10.9	13.9	3.3	12.3	12.5	0.9	40.3	7.6	4.4	29.9	14.2	4.4	26.7	19.1	28.3	2198996	142848.8	2234.16	577.84	14.7	4.9	9	9.8	14.6	8.4	8.5	11.4
1	F13	1	ATRX	NM_138270	sample	9.27684964200477	44.7661097852029	7.08535185498694	332855.174224344	4984.80285328403	2.59427207637231	5.79474940334129	1.02586528934276	19904.8520286396	1516.0110497089	419	10.7	12.4	3.1	11	7.2	0.2	44.2	6.4	0	23.4	14.1	0	17.4	21.2	17.7	1928161	137351.94	1954.5	571.76	12.6	3.3	7.6	13.1	13.4	3.8	6.7	9.3
1	F13	2	ATRX	NM_138270	sample	11.7528830313015	52.5189456342669	6.13666579046364	372177.100494234	5154.00138044616	2.08566721581549	4.40362438220758	1.19063222212338	12549.0362438221	1410.58554983061	607	9.4	10.4	5.6	10	6.9	0.2	42	9.9	2.1	20.1	15.2	0	19.6	20.1	18.3	2116399	111557.27	2161.58	466.08	14.5	3.6	5.3	23.9	14.5	1.6	7.1	25
1	F13	3	ATRX	NM_138270	sample	13.2810810810811	61.4072072072072	5.90927539055855	417914.520720721	5360.37245577046	2.94594594594595	6.58198198198198	1.447281533458	19215.3045045045	1684.36322667561	555	10.3	9.9	6.1	11.7	8.5	0.2	33.7	15.7	4	31.9	21.4	4	29.5	26.3	29.4	2128476	114024.91	2236.78	461.17	16.8	6.3	3.8	19.6	18	4.7	3.8	16.9
1	F14	1	PLXNB2	NM_012401	sample	8.23952095808383	32.8522954091816	5.78666886882047	214677.576846307	3726.51268323882	1.99201596806387	6.34530938123752	2.20435960690452	19571.7065868263	1810.39692658465	501	7	21.6	22.4	5.8	22.6	0	32.3	5.6	0	16.8	9.2	0	28.5	8.6	29.7	1490104	113922.48	1424.41	454.5	7.8	9	4	24.8	6.2	12.6	3.4	27.9
1	F14	2	PLXNB2	NM_012401	sample	10.7225433526012	46.0443159922929	5.91915791394577	307239.298651252	4551.03893826287	2.08092485549133	4.76685934489403	1.33030945592999	15555.6628131021	1339.30133329811	519	7.5	12.1	3.9	7.9	11.2	0.2	46.2	9.8	4	20.2	12.7	0	20	15.4	18.1	1748440	110012.91	1746.19	456.53	10.2	7.5	4.6	24.3	10.4	10	4	30.8
1	F14	3	PLXNB2	NM_012401	sample	10.5355450236967	51.6350710900474	7.07486454767103	376070.068720379	5221.32808804911	3.11137440758294	7.14691943127962	1.14112948617284	26667.0213270142	1620.9618231753	422	11.4	8.5	3.8	9	6.2	0.9	41.5	9.5	3.3	26.3	14.9	3.3	22.5	20.1	24.6	2100899	130986.07	2092.47	529.13	14.2	2.4	6.2	10.2	13.7	2.1	6.9	12.1
1	F15	1	ZMYM2	NM_197968	sample	9.19839679358717	44.1422845691383	8.55094806284713	322968.539078156	4962.13332495942	3.32665330661323	7.6372745490982	1.03297197734097	30827.5751503006	1704.31337326373	499	11	14.6	2	12.2	10.4	0.4	46.1	9.8	0	29.3	15.8	0	26.5	21.2	26.7	1938844	148588.11	1997.29	607.19	15.2	5.8	10	12.4	14.6	4	6.6	10.2
1	F15	2	ZMYM2	NM_197968	sample	9.107202680067	44.9396984924623	8.07978207110591	337134.400335008	4981.47017507397	3.30318257956449	7.33835845896147	1.16049615643775	27368.0284757119	1699.18297679191	597	11.2	14.9	2.5	12.4	11.4	0.7	41.7	8	6.5	31.5	13.7	0	29.3	17.4	28.8	1938408	136736.27	2058.08	562.39	14.2	5.5	6.5	11.2	14.1	6.9	9.5	9.5
1	F15	3	ZMYM2	NM_197968	sample	11.1598694942904	53.2838499184339	10.4411706494685	401728.169657423	5135.14641765263	2.16476345840131	5.40456769983687	1.72102493693941	15494.1288743883	1657.06238505119	613	11.4	10.9	13.1	10.8	10.3	0	34.3	9.8	2.8	21.2	13.9	2.8	25.1	17.1	24.5	2254101	116920.96	2238.7	466.65	14	5.2	4.1	21.4	12.2	6.4	5.2	20.7
1	F16	1	MBD1	NM_015845	sample	10.695652173913	42.0978260869565	4.9413559673532	258636.815217391	4391.96327666013	2.86739130434783	6.36086956521739	1.20041197830313	22331.852173913	1573.44720751971	460	6.5	15.4	4.3	6.7	9.3	0.4	42	9.6	0	26.1	14.1	0	23.5	16.3	23.7	1783562	151318.46	1745.26	593.76	13	3.9	10.2	12	9.1	3.7	9.3	13.7
1	F16	2	MBD1	NM_015845	sample	8.16860465116279	43.8914728682171	7.35396113333065	347048.257751938	4603.91501273812	3.33139534883721	7.12790697674419	1.10433277161115	27991.2887596899	1894.15835047406	516	11.2	20.2	1.6	11.2	18	0.6	40.1	5.8	13.6	31	14.1	0	26.6	17.6	27.7	1860650	137818.36	1902.76	562.65	12.4	8.5	6.4	12	13.2	11.4	8.1	11
1	F16	3	MBD1	NM_015845	sample	10.0162037037037	47.7337962962963	7.00046328181282	342484.481481481	4880.2563039307	4.49305555555556	9.94675925925926	1.2493916206664	40966.9675925926	2227.9250535618	432	12.5	13.2	2.5	10.9	16.9	1.9	32.4	9	5.3	40.3	13	5.3	34	15	36.3	1867882	147391.47	1971.14	584.91	12.7	14.8	10.4	13.2	11.8	15.5	9.5	12.3
1	F17	1	OTNT	NA	Neutral	9.08665511265165	40.8630849220104	6.1639981578063	271646.694974003	4505.03562849218	3.22876949740035	7.71230502599653	1.20964591456908	32930.1785095321	1846.46929745895	577	9	12.8	3.3	5.5	11.3	0.5	43.8	9	0	27.7	12.7	0	25	15.3	26.7	1776908	165596.36	1696.57	663.72	12.8	5	11.4	4.5	10.6	7.6	10.1	3.5
1	F17	2	OTNT	NA	Neutral	8.60858585858586	37.8181818181818	5.34815711710415	248048.863636364	4539.97239223299	2.96843434343434	6.48106060606061	1.02543601573192	24476.4785353535	1745.27196226973	792	8.5	15.5	1.5	5.9	14	0.3	44.7	7.4	8.8	29.4	9.1	0	26.4	11.9	27	1591039	132326.27	1656.65	554.5	9.7	5.8	6.2	10.5	8.5	8.8	8.3	8.6
1	F17	3	OTNT	NA	Neutral	10.4816247582205	47.1876208897486	6.91188269221176	331955.036750484	4834.04028900432	1.70212765957447	3.43520309477756	0.919597772740906	9203.36750483559	1113.87091600807	517	9.3	15.7	2.5	7.5	11.8	0	52.2	10.3	5.6	16.2	12.8	5.6	15.3	14.5	13.9	1982081	101270.94	2009.44	404.06	12.4	6	3.7	30.2	11.8	5.8	2.7	37.9
1	F18	1	OTNT	NA	Neutral	9.5014409221902	46.7622478386167	9.11797853284836	370830.766570605	4867.72484328842	1.96974063400576	5.0835734870317	1.69628694192181	15213.7276657061	1547.24985306476	694	9.4	13.5	13	11.2	9.9	0.1	39.2	8.4	0	18.2	16.6	0	23.5	19.7	22.6	2111863	109923.31	2139.32	454.84	15.9	4.2	1.9	24.2	15.1	6.1	1.4	23.6
1	F18	2	OTNT	NA	Neutral	10.1251908396947	46.9007633587786	6.10091463298493	329403.093129771	4910.70604456401	3.30992366412214	7.41832061068702	1.21922517135961	27797.6549618321	1837.92995619367	655	7.8	10.8	3.7	8.5	8.4	0.3	38.8	8.2	4	31.9	14.4	0	30.1	17.6	30.1	1933286	137165.1	1948.78	552.35	12.7	5.6	6.9	10.2	13	5.8	7.2	6.6
1	F18	3	OTNT	NA	Neutral	10.0378548895899	48.6214511041009	7.64206734209318	361380.216088328	4990.09634154552	2.92586750788644	6.30757097791798	1.15154735734028	21556.5205047319	1673.26941640793	634	11.2	16.7	3	9.9	13.7	0.3	42.3	8.8	6	28.9	13.4	6	26.2	15.6	27.3	1987667	123093.93	2017.43	511.16	11.7	6	5.2	14.7	12	7.6	5.4	14.7
1	F19	1	OTNT	NA	Neutral	9.01388888888889	40.4479166666667	5.2017579349083	269227.194444444	4689.14673062694	3.42361111111111	7.72048611111111	1.2525816772311	30558.9427083333	2030.05772384417	576	10.9	11.8	2.6	9	10.4	0.5	37	7.3	0	33.5	12.8	0	28.5	16.7	30.7	1657223	153151.59	1689.79	645.27	9.4	6.6	8.2	9.9	10.9	8.7	11.1	6.8
1	F19	2	OTNT	NA	Neutral	9.10299625468165	44.0355805243446	6.15525950632027	324894.664794007	4779.63569291458	3.56928838951311	7.90823970037453	1.25614432233345	29535.9550561798	1975.96735217813	534	10.5	15.4	3.2	9.9	12	0.9	35.6	8.4	8.4	34.3	14.4	0	28.8	17.8	29.6	1856551	133594.3	1873.12	545.36	13.1	5.8	6.4	6.2	14.2	8.1	4.9	4.5
1	F19	3	OTNT	NA	Neutral	12.082554517134	53.1573208722741	6.59187141021684	354595.46728972	4840.23676927591	2.36760124610592	5.50467289719626	1.36285073528064	20858.6323987539	1513.50097502853	642	7.9	12.5	4.5	7.9	12.6	0.3	42.2	11.5	4.5	23.4	14.2	4.5	22.7	17.6	22.1	1961227	114427.59	2009.92	458.8	12.1	5.8	4.2	19.5	11.1	7.3	4.2	22.1
1	F20	1	OTNT	NA	Neutral	8.83302063789869	42.7842401500938	7.73182445863495	320293.375234522	4847.51983201808	3.09943714821764	7.53470919324578	1.23668628347768	28867.6228893058	1850.7619492282	533	11.3	15.9	4.3	10.9	11.8	0.6	41.8	8.4	0	29.6	15.4	0	27.2	18.8	30.2	1909875	160475.21	2033.95	676.32	13.5	4.9	11.4	11.6	13.9	5.6	11.6	10.5
1	F20	2	OTNT	NA	Neutral	9.9265873015873	46.0238095238095	5.37628521475778	319717.033730159	4937.32136262538	3.53174603174603	7.71031746031746	1.13099594407982	28317.5932539683	1875.79662528208	504	11.9	12.9	2.6	9.9	10.9	0.8	39.9	8.9	6.2	33.7	12.9	0	29.2	18.7	29.8	2003471	144697.17	1901.72	579.48	14.1	5.6	9.1	11.5	13.7	9.3	9.3	11.3
1	F20	3	OTNT	NA	Neutral	9.83531746031746	48.8373015873016	8.27079072081391	370356.410714286	5156.00264890184	3.7281746031746	8.40476190476191	1.25031889703051	31300.630952381	2114.36812900271	504	11.3	14.3	2.4	10.9	13.7	0.2	32.3	8.5	6	36.1	12.9	6	31.2	17.5	33.7	2009233	138594.37	2076.72	568.54	12.5	5.8	6.3	9.3	13.3	9.9	6.7	6.3
1	F21	1	OTNT	NA	Neutral	7.96046511627907	39.3604651162791	6.1295312623516	281841.139534884	4479.56663100374	3.2906976744186	7.71627906976744	1.37224256314508	31973.6953488372	1886.51796466549	430	9.1	21.4	2.3	10.9	16.5	1.2	43	8.4	0	30	14	0	28.1	17	29.5	1711052	158268.44	1831.05	663.8	12.3	4.9	10.9	6.5	13.3	7.9	9.5	5.6
1	F21	2	OTNT	NA	Neutral	9.70137524557957	46.1100196463654	6.06362283308805	330263.793713163	4902.24708550719	4.1139489194499	8.86247544204322	1.27950100699249	33537.7072691552	2235.7054763605	509	8.8	12.6	2.4	9.6	10	0.2	30.6	6.3	5.1	40.7	13.8	0	31.6	16.7	33.6	1894718	154870.89	1892.21	631.89	12	5.3	10.2	6.7	13.4	6.7	11.2	2.8
1	F21	3	OTNT	NA	Neutral	12.3003875968992	56.5058139534884	8.09490208678566	394851.370155039	5208.1411167161	3.21705426356589	7.04651162790698	1.14751830187272	23752.1782945736	1701.34427656453	516	9.1	9.7	2.3	8.9	8.5	0.2	40.7	13.4	3.9	32.8	17.2	3.9	28.1	20	29.7	2096935	128805.09	2348.43	519.22	14.9	4.3	6.2	14	14.7	5	5.2	11.2
1	F22	1	OTNT	NA	Neutral	7.09572301425662	33.9938900203666	5.74628524955514	246368.849287169	4363.68360244946	2.57230142566191	5.62118126272912	0.972693689663859	19826.3564154786	1590.71348849072	491	11.6	18.5	2.9	9.2	16.1	0.2	46	4.3	0	25.7	9.8	0	22	10.2	22.2	1519355	134465.72	1668.7	562.03	9.2	6.1	6.1	12.2	9	10.2	5.1	8.6
1	F22	2	OTNT	NA	Neutral	10.5584677419355	46.3145161290323	5.93507583939697	292768.310483871	4734.11427592696	2.74596774193548	5.80241935483871	1.1049374131561	19749.5161290323	1733.66879304361	496	9.3	10.7	3.2	6.5	12.3	0.2	40.7	8.9	3.6	28.2	12.3	0	25	16.5	25.6	1660857	136029.13	1745.35	547.28	10.3	7.7	7.9	10.7	10.1	9.9	8.3	8.3
1	F22	3	OTNT	NA	Neutral	11.6247334754797	61.1321961620469	9.74161486810719	470492.341151386	5286.82471779845	2.78251599147122	6.11513859275053	1.24223927989665	20025.6332622601	1623.76466779605	469	14.1	10.9	4.7	11.7	9.8	0.2	37.7	10.9	4.7	27.3	17.9	4.7	23	21.7	22.2	2259891	121835.29	2292.18	479.02	13.9	4.5	5.3	17.1	14.9	4.1	4.7	17.7
1	G03	1	RF	NA	Neutral	9.12313432835821	42.1679104477612	6.78571787979494	288491.76119403	4721.59064855514	4.02238805970149	9.0410447761194	1.23636032905042	34783.6455223881	2083.8858548028	536	10.4	14	2.6	8.6	11.2	0.6	36	9.1	0	37.9	13.6	0	32.6	19	34.5	1765795	164450.55	1859.13	675.41	12.9	6.2	14	8.2	13.8	10.3	14.4	7.5
1	G03	2	RF	NA	Neutral	10.7957957957958	43.3783783783784	4.68596764566741	268705.168168168	4438.42571077539	2.23123123123123	4.76876876876877	1.13348925269215	14303.1381381381	1426.02432337072	666	5.3	14.1	3.9	4.7	12.3	0	43.8	8.9	3.8	22.4	9.9	0	20.3	14.4	18	1729236	111014.6	1680.7	443.44	9	3.8	3.5	18.6	8.3	5.6	3.5	19.8
1	G03	3	RF	NA	Neutral	9.51428571428571	40.0825396825397	4.26489133907663	249533.104761905	4436.85165711304	2.58095238095238	5.4015873015873	0.949656376372984	18605.9	1613.53506848056	630	6.3	15.6	1.6	5.7	18.7	0.2	46	7.8	7	24.9	8.4	7	21.1	10.6	23.2	1533245	155065.2	1485.81	625.74	8.3	17.3	10.6	4.6	7.1	23.8	10.5	4.3
1	G04	1	RF	NA	Neutral	8.78638941398866	43.8922495274102	7.49585939638938	337079.374291115	4922.18455157249	3.9187145557656	9.52173913043478	1.41909870500167	36984.1550094518	2112.51217070155	529	11.7	15.9	5.3	10.2	10.4	0.6	33.3	7	0	36.3	15.1	0	33.6	18.5	35.2	2066489	170307.88	2050.72	694.19	17.4	3.6	13.6	7.8	16.1	4.3	15.1	6.4
1	G04	2	RF	NA	Neutral	11.611909650924	48.482546201232	6.16690306733537	314413.266940452	4634.35175294161	3.02053388090349	8.37166324435318	2.24221573685968	26784.3819301848	2135.29559637594	487	5.3	11.3	19.5	6.4	10.1	0.4	23.2	10.9	4.5	33.5	13.8	0	41.1	18.3	39.8	2003822	125712.75	1925.25	504.93	15.4	3.5	6	13.1	13.8	4.7	5.7	15
1	G04	3	RF	NA	Neutral	10.7261538461538	46.6446153846154	7.01362089756056	322987.496923077	4933.63654299569	2.97692307692308	6.57230769230769	1.38441667718379	21386.7430769231	1831.78246296452	650	8.3	15.4	6.5	9.1	13.4	0	34.5	9.8	3.7	30.2	12.8	3.7	27.7	16.9	28.3	1919584	134449.44	2037.22	551.1	14	8.2	8.5	14.2	13.1	9.7	8.3	11.1
1	G05	1	RF	NA	Neutral	9.22285714285714	43.0171428571429	7.26369396177587	312387.763809524	4765.23658870602	3.27809523809524	6.98666666666667	1.28753437363168	24920.6514285714	2011.12232926976	525	10.3	12	4	8.8	9.9	0.2	34.7	7.4	0	34.5	13.7	0	30.7	17.3	33	1922393	154840.62	2005.37	650.21	14.5	4	10.3	9.3	14.1	5	11.6	7.6
1	G05	2	RF	NA	Neutral	12.1274509803922	51.5745098039216	5.15346987525647	332494.931372549	4715.94797637677	2.3921568627451	5.55098039215686	1.28953627799216	16916.8960784314	1519.22612180042	510	5.9	10	5.1	6.1	10.4	0	41.2	11.4	2.7	23.5	15.5	0	24.7	17.1	22.5	1957074	121306.14	1858.51	499.45	13.9	3.3	5.5	15.9	12.5	6.1	5.9	18.6
1	G05	3	RF	NA	Neutral	9.73031026252983	49.2935560859189	7.40639471035006	383976.112171838	5066.28663054417	3.75894988066826	7.83054892601432	1.22201216819063	31367.6682577566	2104.0172536592	419	11	14.8	2.1	10	11.2	1	32	10.3	6	37.7	14.3	6	29.4	16.5	32.7	2211180	173519.57	2207.45	698.22	15.3	3.6	17.2	5.3	14.1	5.3	13.8	4.1
1	G06	1	RF	NA	Neutral	8.61913043478261	41.2817391304348	6.22026112551787	292476.834782609	4644.86173887054	3.66608695652174	8.37565217391304	1.22514830220208	32787.5756521739	2022.30740781529	575	10.8	16.5	2.1	9.6	12.5	0.7	37.7	7.7	0	36.5	12.5	0	31.1	17.2	33.6	1836219	154507.8	1887.95	634.2	14.1	5.7	9.9	11.5	15	8.3	10.6	11
1	G06	2	RF	NA	Neutral	9.92761904761905	40.7942857142857	5.56954977630233	253029.074285714	4662.72227428623	2.90666666666667	6.31619047619048	1.1408231762559	22901.0342857143	1780.40361901886	525	7.2	12	2.9	7.4	10.3	0.4	40.4	7.4	4	29.1	10.7	0	25.1	14.7	25.7	1717501	147124.22	1815.89	609.21	9.1	4	8.6	9.1	10.3	7	9	9
1	G06	3	RF	NA	Neutral	10.3204545454545	46.425	6.95186975994305	328131.238636364	4890.52585254026	3.45454545454545	7.975	1.4915527761751	32323.0954545455	2054.81303046915	440	9.1	15.9	3.4	8.6	14.3	1.6	36.4	10	5.7	33.4	14.5	5.7	30.2	16.6	33	2004984	174862.68	2087.92	732.07	13.4	8.6	14.5	4.1	14.3	11.6	16.1	3.4
1	G07	1	RF	NA	Neutral	10.4715568862275	46.9715568862275	6.65858526625152	345487.312874252	4627.0896367028	2.67814371257485	6.89221556886228	1.56035023944291	25096.7245508982	1769.5643142804	668	8.1	13.3	9.1	8.4	9.3	0.6	35	8.7	0	27.2	15	0	27.7	17.4	27.5	2071128	135847.64	1939.73	547.34	14.1	3.9	7.3	13.5	11.8	6.1	6.3	16.3
1	G07	2	RF	NA	Neutral	11.8240574506284	50.6140035906643	5.04866951572734	348958.989228007	4777.20586848318	2.48114901256732	6.14901256732495	1.74285630387964	17582.9174147217	1760.57045402742	557	7.9	13.1	10.4	8.3	10.1	0.2	32.1	11.7	4.8	24.8	13.6	0	29.8	17.4	26.6	2164537	114696.29	2038.89	456.4	15.3	5.2	4.3	14	12.9	3.8	3.9	14.9
1	G07	3	RF	NA	Neutral	10.841935483871	49.6387096774194	5.13212276641729	363005.685483871	5142.79130566923	2.91290322580645	5.93870967741935	1.08829673142792	19830.8032258065	1738.04189368977	620	8.4	12.6	1.9	8.2	10.5	0.3	41.5	9.5	5.2	30.6	13.1	5.2	26.5	17.4	27.3	2218300	139184.36	2154.58	551.95	13.9	5.2	7.4	9.8	15.3	6.9	7.4	8.7
1	G08	1	RF	NA	Neutral	8.57565789473684	40.2828947368421	6.3166830394898	304663.582236842	4627.77198858776	3.11019736842105	7.17598684210526	1.09895009685153	27294.6940789474	1788.70735704849	608	10.2	16.6	2.6	11.7	13.8	0.7	44.4	8.9	0	28.6	14	0	26.6	16.8	28.6	1943088	153799.91	1890.15	625.35	13.3	5.1	8.9	9	13.2	8.9	9	9
1	G08	2	RF	NA	Neutral	9.04246575342466	40.6547945205479	7.18360685483832	286343.636986301	4874.44229420911	3.04657534246575	7.02328767123288	1.22559717177675	26896.6602739726	1727.43445140166	730	10.1	14.7	3.3	10.3	11.4	1	43.3	6.3	5.9	28.6	10.5	0	27.4	14.7	26.6	1821205	137463.02	1924.94	560.23	10.8	5.5	7.8	15.9	10.5	7.7	7.9	15.2
1	G08	3	RF	NA	Neutral	10.4031746031746	48.1126984126984	8.76235894159674	352304.06984127	4988.35204564508	2.69206349206349	5.51904761904762	1.20509154982213	16831.9015873016	1672.32275726946	630	9.7	12.4	3.7	9.2	10.8	0.2	37.6	8.6	4.9	29.4	12.5	4.9	27.1	15.6	26.8	2123972	127099.64	2113.63	514.86	13.5	3.2	7.3	13	13.5	4.1	7.6	17.1
1	G09	1	BRCA1	NM_007298	sample	11.6833855799373	60.2601880877743	8.72100121870774	467438.420062696	4974.46312147358	1.71786833855799	3.81504702194357	1.37023737321543	9472.33228840125	1374.01598396732	319	10	11	7.8	12.2	9.1	0.3	38.2	10.7	0	15.7	20.1	0	14.7	24.1	12.2	2298591	110787.31	2200.21	444.39	16.6	6.6	2.2	21.9	15.4	3.8	2.8	21.9
1	G09	2	BRCA1	NM_007298	sample	12.296918767507	59.2633053221289	8.39451076735631	425229.425770308	5047.28393742892	1.71148459383753	3.40896358543417	1.21410265372203	8990.61344537815	1343.19861599006	357	10.6	8.7	5	11.5	10.9	0	38.1	11.2	2.5	14.8	19.6	0	14	24.6	9.5	2136263	101620.41	2044.58	409.58	18.5	5.9	4.2	30.5	13.7	7.3	3.1	34.7
1	G09	3	BRCA1	NM_007298	sample	9.91798941798942	48.8809523809524	9.801574051554	363939.12962963	4840.29463471286	2.13227513227513	6.00793650793651	1.88549636283763	17060.828042328	1581.75953072022	378	14.3	16.1	15.1	11.4	16.7	0.5	35.2	7.7	6.3	20.4	11.9	6.3	29.4	14.6	23.8	1972015	92974.6	2094.98	378.83	13.5	9.3	1.9	39.2	12.7	10.6	1.9	42.9
1	G10	1	ASXL1	NM_015338	sample	11.3863636363636	49.1489898989899	6.77863767449855	321453.522727273	4883.9862940477	3.19191919191919	6.67929292929293	1.34320576471927	20778.3232323232	1831.62190051444	396	7.6	8.8	3.8	9.6	6.6	0.3	32.1	9.3	0	33.3	16.7	0	28.8	20.7	29.5	1931523	144216.02	2025.09	613.25	13.4	4.3	7.8	8.8	13.4	3.3	5.1	5.6
1	G10	2	ASXL1	NM_015338	sample	11.6818181818182	57.5959595959596	8.61065484130504	427533.919191919	5346.90282243306	2.88383838383838	6.80555555555556	1.4611125039247	22754.7727272727	1799.29280520817	396	13.9	6.1	6.3	11.4	3.3	0.5	34.8	10.6	2	27.8	18.7	0	28	23.7	27.3	2235421	137178.35	2320.78	569.48	14.9	2.8	6.6	13.4	16.4	0.8	7.3	9.3
1	G10	3	ASXL1	NM_015338	sample	10.4132947976879	58.4075144508671	11.1077351191025	500025.280346821	5593.70046559132	3.98265895953757	8.61560693641619	1.18199324896834	31265.5202312139	1969.82002309394	346	15.6	12.4	1.2	15.6	9.2	0	34.7	7.8	4	35.8	17.3	4	31.2	20.8	30.9	2318394	135828.25	2598.73	580.48	14.7	5.2	8.7	14.5	14.5	3.2	8.1	11.3
1	G11	1	ASXL2	NM_018263	sample	8.48341232227488	39.045813586098	7.84114433855151	288073.412322275	4513.57171104608	2.39020537124803	5.2480252764613	1.02190010985963	18540.327014218	1550.20222597939	633	10	18.2	2.7	9.6	12.8	0.3	47.9	7.9	0	24	12.3	0	21	15.8	22	1846765	148825.79	1877.85	602.32	13	4.6	9	13.3	13	6	8.1	12.8
1	G11	2	ASXL2	NM_018263	sample	11.2627737226277	45.029197080292	4.65360484707766	283485.695255474	4494.81198675647	2.50912408759124	5.83576642335766	1.07466373814511	20335.7901459854	1426.66350346567	548	5.8	14.4	3.1	7.1	13.3	0.2	48.2	11.5	3.8	22.3	12.8	0	21.9	16.8	21.4	1838570	125996.72	1702.37	492.8	12.2	5.5	7.3	13.1	10.8	9.1	7.1	15.5
1	G11	3	ASXL2	NM_018263	sample	9.22507552870091	46.9531722054381	7.99104296133619	378664.132930514	5149.88850979668	2.7809667673716	6.33836858006042	1.04568118660791	24532.4335347432	1654.31714218528	662	12.4	16.5	2.4	12.7	15	0.6	44.9	6.8	6.2	26	11.2	6.2	23	15.1	24.3	2115201	138755.18	2212.41	568.93	15	6.5	9.1	13.4	13.1	6	8.9	11.6
1	G12	1	TP53BP1	NM_005657	sample	11.636803874092	52.8837772397094	6.01730861470551	347908.205811138	5050.20689418331	3.65133171912833	9.0363196125908	1.34757589211679	32289.8644067797	1855.87489299136	413	8.7	7.3	4.4	9	5.3	0.2	37.3	11.4	0	35.8	22.5	0	32.4	24.9	33.2	1945226	147175.57	1918.47	584.8	15.5	3.6	6.8	9.9	14.3	2.9	6.8	6.8
1	G12	2	TP53BP1	NM_005657	sample	10.5845070422535	55.7112676056338	7.50852382913532	420339.320422535	5333.89269620295	3.49823943661972	8.44542253521127	1.36534893001919	37636.9102112676	2247.84098614119	568	13	11.4	3.9	13.6	9.7	3	36.4	10	6	33.1	16.9	0	29.6	26.4	32.2	2590326	195931.64	2422.51	876.28	17.3	4.6	10	13	18	6	11.3	11.3
1	G12	3	TP53BP1	NM_005657	sample	11.5020833333333	59.6479166666667	7.95836662280867	444000.55	5522.85824323664	2.52083333333333	5.9125	1.13138070768706	20612.2916666667	1547.46189585949	480	13.3	8.1	4.2	12.9	8.3	0	43.1	10.6	3.3	23.1	18.3	3.3	20.6	25	21.5	2113829	125774.46	2302.77	526.36	16.9	5.2	5.2	17.3	17.1	1.9	6.5	15.2
1	G13	1	FAT1	NM_005245	sample	10.1816578483245	40.7954144620811	5.42622226752179	252634.940035273	4187.94790805043	2.1005291005291	6.16931216931217	2.03408557212634	18162.5784832452	1697.44881201931	567	6.5	15.9	19.8	6.7	13.4	0	34.4	7.1	0	22.8	12.3	0	30.3	14.6	28.7	1635946	115519.44	1628.91	466.12	9.5	4.6	3.9	25	8.3	7.4	3.2	25.6
1	G13	2	FAT1	NM_005245	sample	10.9542124542125	50.3956043956044	6.8281126684358	358665.227106227	4859.62364993303	2.36813186813187	5.57875457875458	1.46705971165366	15979.9963369963	1557.64010672486	546	10.4	13	7	10.3	9.2	0.4	35.2	8.8	4.2	24	13.2	0	23.6	18.1	21.4	1876007	115664.69	1929.48	480.9	11.5	4.9	4.6	18.9	11.5	5.3	4.6	15.8
1	G13	3	FAT1	NM_005245	sample	11.088285229202	48.8183361629881	6.24813144968227	350739.466893039	4744.89949495166	2.86587436332767	9.03735144312394	2.61760963605296	30590.7096774194	2125.32550517834	589	7.5	13.6	20.7	8.7	10.9	1.2	22.2	9.7	4.2	29.4	11.2	4.2	41.3	12.6	40.2	2239763	109928.6	1998.71	446.22	12.4	5.8	4.4	22.8	10.2	2.9	4.9	22.1
1	G14	1	BAP1	NM_004656	sample	10.2088888888889	42.7533333333333	5.93395578363877	276903.657777778	4722.8168564504	2.5	5.65555555555556	1.44102812383695	17681.0422222222	1696.17308439158	450	7.8	11.8	8	7.3	6.9	0.2	37.1	7.3	0	26.7	12.7	0	24.2	17.8	24	1869667	142179.42	1908.16	571.51	11.6	5.1	7.1	14.7	11.3	1.6	6.4	11.6
1	G14	2	BAP1	NM_004656	sample	12.0364077669903	45.5800970873786	4.91786942077762	261802.504854369	4414.21441489348	3.0873786407767	8.90533980582524	2.42172193367582	29855.8470873786	2427.67417357832	412	6.3	10	19.9	4.6	8.3	0.7	20.1	10	3.9	35.9	9.5	0	45.9	12.9	45.1	1900024	149280.72	1840.6	578.16	11.7	2.4	8.5	6.1	9.5	2.4	5.3	5.1
1	G14	3	BAP1	NM_004656	sample	14.0779220779221	64.9662337662338	7.64917751497086	469085.488311688	5434.23005190372	3.47792207792208	7.19480519480519	1.3481820846584	23043.6883116883	1926.26078071265	385	8.8	10.6	3.4	9.4	8.3	0	29.6	16.9	2.6	31.2	19	2.6	30.1	25.5	30.4	2458182	136975.25	2462.51	552.92	16.9	4.2	7.5	10.6	17.1	4.4	5.5	6.2
1	G15	1	ZNF516	NM_014643	sample	11.2022988505747	49.232183908046	6.07552753833713	351213.793103448	4718.84468043847	2.3816091954023	5.75402298850575	1.53544746621583	16816.6689655172	1627.20797434931	435	8	13.8	8	8.5	9.9	0	35.9	11.7	0	23.7	17.5	0	25.1	20.2	23.4	2095844	129420.32	2093.83	516.44	17	4.8	5.1	18.2	14.7	4.4	5.3	20.9
1	G15	2	ZNF516	NM_014643	sample	12.2106339468303	52.6155419222904	7.2605120267829	354760.321063395	5056.49538216067	2.5398773006135	4.96728016359918	1.11879051129037	15404.5766871166	1638.38175070482	489	7.4	8.4	2.5	8.4	7	0.2	37.8	11	2.2	27.2	13.1	0	22.5	18.2	21.5	2124529	130296.19	2076.57	525.22	14.5	1.6	7.6	10	14.5	1.8	7.2	11.9
1	G15	3	ZNF516	NM_014643	sample	11.85	55.3217391304348	6.9915078999178	421392.284782609	5287.8076590455	3.49130434782609	7.20869565217391	1.11316116251087	25468.5456521739	1788.02307063102	460	8.9	13.5	2	11.3	9.3	0	37.6	14.1	5.2	31.7	16.7	5.2	26.7	23	26.5	2313604	144723.86	2298.98	592.78	20.2	4.3	9.6	12.2	16.7	3.7	10.7	11.7
1	G16	1	GRIN2A	NM_000833	sample	8.8537170263789	38.2613908872902	8.04695775494116	280482.71942446	4127.88911992629	2.66187050359712	8.48681055155875	2.45646155775229	28974.6954436451	2128.74541906789	417	7.2	22.3	24	7.4	17.5	0.2	27.6	7.4	0	24.7	13.2	0	37.9	13.9	37.4	1800450	137278.7	1791.35	543.17	12.7	7	5.5	14.9	11.5	7	3.8	10.6
1	G16	2	GRIN2A	NM_000833	sample	10.995444191344	62.2961275626424	11.661392432008	528705.769931663	5588.24301930994	5.0501138952164	11.6947608200456	1.41424479318664	44153.4715261959	2268.7043790152	439	16.2	11.4	3	16.6	7.7	0.5	27.3	12.8	2.7	43.1	24.8	0	38.7	27.8	39.2	2396741	156801.37	2611.29	632.02	23.5	3.2	12.1	8	21.9	3.4	12.8	7.1
1	G16	3	GRIN2A	NM_000833	sample	10.9048723897912	56.2807424593967	8.86319750892277	441538.399071926	5286.74687505934	5.0139211136891	10.7772621809745	1.40654843372423	38804.090487239	2225.70042453205	431	13.9	15.3	4.4	12.1	14.4	0.5	27.1	14.6	5.6	46.2	20.2	5.6	39.4	24.1	39.9	2132233	143413.58	2287.23	584.81	18.3	7	7.9	10	17.6	5.6	7.4	4.6
1	G17	1	RF	NA	Neutral	9.07768595041322	41.2264462809917	6.02125036042951	291175.912396694	4563.7507192403	4.07768595041322	9.0198347107438	1.28008654258148	34477.905785124	2131.98564309142	605	9.4	16.4	3	8.8	11.6	0.3	33.1	9.8	0	38.3	14.5	0	32.9	15.7	34.4	1762688	155291.41	1841.51	653.61	13.9	5.3	10.9	9.6	11.9	7.1	12.2	6.1
1	G17	2	RF	NA	Neutral	10.5907534246575	47.8835616438356	7.46178743004224	345893.998287671	5037.27653818688	3.88184931506849	8.64041095890411	1.22044253347259	31399.1130136986	1949.55045856448	584	11.5	8.9	1.4	11	7.2	0.2	37	9.2	3.3	40.2	11.8	0	34.6	19	35.4	1983289	147288.28	2052.65	589.51	14	2.2	9.9	7.5	14.7	4.5	8.7	6.3
1	G17	3	RF	NA	Neutral	11.1037567084079	53.345259391771	7.21853086847869	410475.071556351	5321.17838015863	3.98389982110912	9.11270125223614	1.30783507179579	33415.3846153846	2026.43475756728	559	11.4	13.4	3.6	12.2	13.6	0.4	36.3	12	4.3	36.9	15.6	4.3	33.3	19.7	35.1	2338177	156902.48	2329.81	625.46	17.5	4.8	12.3	10.2	17.5	8.4	11.4	10
1	G18	1	RF	NA	Neutral	9.21997105643994	41.2619392185239	8.33348184261829	300248.879884226	4699.66315067541	2.19681620839363	5.26628075253256	1.40186002256212	16218.7481910275	1555.65677708256	691	9.4	13.6	8.7	8.8	10.1	0.1	40.7	6.8	0	22	13.2	0	23.6	14.5	22.9	1859717	124018.4	1981.1	514.53	12.2	5.9	6.4	23.6	10.6	3.5	6.1	24.2
1	G18	2	RF	NA	Neutral	10.1474103585657	44.5438247011952	5.82307480746805	301751.635458167	4735.20042835201	3.96812749003984	8.99402390438247	1.36363034804694	32214.2888446215	2128.95398318859	502	9.4	14.3	3.2	9.4	12.4	0.2	28.7	8.2	5.8	36.3	12.5	0	31.7	16.5	33.3	1872861	150213.63	1873.14	629.04	12.4	6	11	6.6	12.2	5.6	12.2	4
1	G18	3	RF	NA	Neutral	10.0892857142857	49.0357142857143	8.74836200356577	374814.677083333	5134.74538344642	3.35416666666667	7.38392857142857	1.11685979116812	27011.4613095238	1825.74714500623	672	10.3	14.7	1.9	10.4	14	0.4	39.3	9.7	5.7	32.7	14.1	5.7	28.7	18.2	29.8	2120236	137297.67	2153.91	558.41	15.5	5.8	7.6	11.5	14.3	8.9	7.4	11.5
1	G19	1	RF	NA	Neutral	11.5776892430279	49.6115537848606	5.66714419489599	330254.56374502	4608.31473922322	3.26494023904382	7.56772908366534	1.375623950297	24330.109561753	1838.69258162276	502	8.4	12.5	4.4	7.6	8.8	0	34.5	12.5	0	33.5	17.9	0	32.3	20.9	32.7	1964913	136885.96	2002.46	560.97	14.5	3.6	7.2	16.3	12.4	6.6	7.2	17.1
1	G19	2	RF	NA	Neutral	9.83111954459203	39.9278937381404	6.43430093362307	268501.292220114	4403.47229165131	2.37571157495256	6.16129032258065	1.75870762628456	18932.5426944972	1767.75688550128	527	6.6	17.8	13.7	5.7	12.7	0.2	33.8	8.5	5.1	26	9.3	0	29.8	12	29.4	1829547	123460.51	1770.85	498.04	10.2	4.4	5.5	14.2	10.1	8.5	4.6	17.3
1	G19	3	RF	NA	Neutral	11.2665505226481	49.808362369338	6.18809972302021	358969.68641115	4991.60587048453	3.67247386759582	8.10104529616725	1.21649374314115	31327.7229965157	1923.83780913079	574	9.1	15	3.5	9.9	11	1.2	37.5	11.7	4.7	33.1	15.2	4.7	30	18.6	31.7	2156536	146938.1	2126	601.73	15.5	6.4	8.9	12.5	14.6	6.3	8.9	8.7
1	G20	1	RF	NA	Neutral	10.2615384615385	45.3730769230769	6.0424136110153	319613.688461538	4681.98407299297	3.93653846153846	9.58653846153846	1.49712397465608	40788.6057692308	2175.5010225559	520	7.9	15.6	4.6	9.8	11.5	1.2	34	10.2	0	36.7	16	0	33.3	20.2	35.2	1932876	162490.75	1979.24	688.72	15.2	4.8	11.3	8.3	15	5.6	11.7	7.3
1	G20	2	RF	NA	Neutral	9.27394957983193	41.1596638655462	6.25334460680543	284033.524369748	4809.71448752116	3.70588235294118	7.61008403361345	1.18073307728138	28187.5478991597	2106.6623588636	595	10.4	13.6	2.4	9.6	11.6	0.5	32.8	7.7	4.5	35.6	11.9	0	28.2	15.3	29.9	1790241	150227.88	1859.75	617.34	13.3	3.5	10.3	5.2	11.1	8.2	12.6	5.2
1	G20	3	RF	NA	Neutral	11.0401459854015	55.8485401459854	9.72687651497973	456807.804744526	5565.38620544943	4.59124087591241	9.5529197080292	1.31207313756255	35265.8321167883	2255.29810833678	548	11.3	11.7	1.3	12.6	8.6	0.7	26.6	13.3	3.8	42.9	17.5	3.8	35.8	23	38.1	2389158	166180.95	2509.46	693.49	19.9	3.6	15.5	8.6	18.4	2.4	17.5	6.9
1	G21	1	RF	NA	Neutral	8.54508196721311	38.8237704918033	6.47522646092978	274059.165983607	4432.42688162157	3.68032786885246	8.5922131147541	1.28309462435668	36118.0594262295	2113.43956109381	488	9.6	18	2.7	9.4	14.5	1	34.2	8.2	0	32.4	12.3	0	26.2	14.8	31.4	1766648	169030.97	1750.05	684.72	12.5	6.4	11.1	8.2	11.3	7.8	12.3	6.8
1	G21	2	RF	NA	Neutral	11.5492487479132	48.7829716193656	6.34056206084191	325785.6360601	4717.70281825817	2.95993322203673	7.07345575959933	1.41599230626569	30258.754590985	1768.76822376837	599	6.8	12.2	4.2	8	9.5	0.8	40.4	11.5	4	30.9	13.4	0	27.9	15.9	28	1898920	148254.11	1955.1	611.69	12.4	2.8	10	12.9	11.4	5.5	12	13.5
1	G21	3	RF	NA	Neutral	10.1393805309735	51.7898230088496	9.18183182836915	418363.238938053	5347.9846360325	3.8141592920354	8.0287610619469	1.17000126150059	30685.9115044248	2193.52996414803	452	12.6	15.7	2.4	13.1	13.1	0.4	32.7	9.7	6.6	35.2	14.2	6.6	28.1	19.2	30.8	2270344	161857.6	2406.71	686.33	15.5	7.1	13.1	4.9	15.9	8	17	3.1
1	G22	1	RF	NA	Neutral	8.38478260869565	39.1413043478261	8.41730144005136	281333.158695652	4600.43460004853	3.50869565217391	8.04130434782609	1.14957170961864	31658.3717391304	1895.93050208357	460	11.3	14.8	3.3	9.1	10.7	0.7	38.5	5.2	0	30.9	12	0	25.9	14.6	27.6	1724441	156246.7	1871.39	660.03	10.2	3.9	10.7	11.3	12	3	11.5	6.7
1	G22	2	RF	NA	Neutral	10.2033898305085	45.4559322033898	6.93020974641872	288433.377966102	3866.75611064847	3.41694915254237	8.1135593220339	1.65627213825779	30870.013559322	1785.60221678373	590	8	16.3	2.5	8.1	30.5	0.5	39	10.2	5.1	33.7	15.4	0	30.5	17.6	30.2	1529608	125924.64	1539.82	521.1	12.4	27.8	9.8	28.1	11.2	28.5	10	26.1
1	G22	3	RF	NA	Neutral	9.60259179265659	44.2829373650108	7.66651034185973	317255.215982721	4990.37188569293	3.97624190064795	8.36285097192225	1.18904665286146	31434.9416846652	2081.36480565655	463	10.6	16.6	2.4	8.6	13.6	0.9	33.5	8.2	6.3	36.5	10.6	6.3	32.2	15.6	32.6	1941083	161000.78	2098.58	650.99	12.7	7.1	12.3	6.9	13.2	5.2	12.5	5.4
1	H03	1	CHEK1	NA	Positive	9.07692307692308	125.603238866397	50.4763828719016	1557716.88663968	8446.74563845332	4.09716599190283	9.25101214574899	1.28462096848951	41155.1012145749	2028.12021240196	247	46.6	14.6	3.2	51	8.5	1.2	32.8	9.3	0	36	44.5	0	31.6	54.7	32	6136745	162696	5474.25	615.19	48.6	2.4	10.1	7.3	50.6	2	6.1	6.9
1	H03	2	CHEK1	NA	Positive	10.8899082568807	145.990825688073	52.0312161767689	1813818.6559633	8885.34138040426	4.80275229357798	10.0871559633028	1.36851533168158	32953	1948.90688008189	218	45.9	6.4	2.3	54.1	4.6	0	28.4	12.8	4.1	45.9	49.1	0	39	56.4	36.2	6882903	151369.94	5788.17	575.12	52.3	2.8	8.3	10.6	52.3	1.4	6.9	6.4
1	H03	3	CHEK1	NA	Positive	9.38759689922481	148.434108527132	74.1198372416643	1884151.72868217	9316.36737424195	4.55813953488372	8.48837209302326	1.30113712050677	29237.8720930233	2203.46659561605	258	53.1	11.2	3.5	57.8	5.4	0.8	26	10.9	3.5	45	53.1	3.5	34.5	58.5	36	7216338	184823.12	6254.03	685.64	52.7	3.9	21.3	6.6	54.3	1.9	14.3	3.5
1	H04	1	CHEK1	NA	Positive	10.0318181818182	136.390909090909	57.723406855562	1695548.98636364	8973.93619775933	4.42727272727273	10.3636363636364	1.78890615615171	37652.0727272727	2323.02806296603	220	49.1	7.7	9.1	55.9	3.6	0.9	19.5	13.2	0	45.9	50.5	0	40.5	56.8	39.1	7066373	179100.87	6000.82	673.09	55.5	1.4	15	6.4	56.4	0.9	10.9	3.2
1	H04	2	CHEK1	NA	Positive	10.4696356275304	141.886639676113	48.2252012430447	1760194.55870445	8746.61498725208	4.76923076923077	9.82186234817814	1.4111713679341	35861.1214574899	2245.16983739872	247	49	10.5	4.5	51.8	6.9	0.4	25.5	15	5.7	46.2	48.6	0	39.3	55.9	38.5	6443736	182321.3	5708.64	679.07	51	2.8	17.4	5.7	53	2	15.8	4.5
1	H04	3	CHEK1	NA	Positive	10.5168067226891	128.466386554622	45.9451185640503	1566442.00840336	8629.15179397192	5.0672268907563	10.6008403361345	1.36891304111478	44276.9411764706	2307.79270316436	238	42.4	9.7	3.4	46.2	7.1	1.3	23.5	12.6	4.6	47.9	40.8	4.6	39.5	50	41.6	6027928	191007.32	5415.72	723.37	46.2	2.5	16.8	4.6	49.2	0	15.1	1.7
1	H05	1	CHEK1	NA	Positive	9.12389380530973	140.29203539823	60.3665962039165	1755808.55752212	8312.8697544236	3.88495575221239	7.75221238938053	1.12265146845036	27810.6415929204	1894.89987407794	226	46.5	12.4	1.8	49.6	9.3	0	32.3	11.1	0	38.1	50	0	29.2	53.5	28.3	6494897	169800.46	5575.41	659.34	49.1	5.3	11.9	12.4	49.1	4	10.6	9.3
1	H05	2	CHEK1	NA	Positive	12.9622641509434	150.665094339623	50.7724105379403	1788630.39622642	8534.99876566027	4.06132075471698	9.31132075471698	1.74614023224376	27022.820754717	2012.0963363377	212	46.2	4.7	5.2	46.7	3.3	0	22.6	17.5	1.9	41	51.4	0	41	59.4	39.2	6743559	127319.47	5444.94	470.77	49.1	4.2	5.7	12.7	51.9	0.5	4.7	15.1
1	H05	3	CHEK1	NA	Positive	10.5241935483871	138.157258064516	51.2509492240399	1675377.7016129	8771.85853407006	4.44758064516129	8.62096774193548	1.1615365228949	30354.25	1939.41512908142	248	46.4	8.9	2.8	53.2	8.5	0	35.1	14.1	5.2	38.7	45.2	5.2	32.3	51.6	31	6379181	174977.38	5700.25	678.74	49.2	9.3	16.5	13.3	52.8	7.3	13.3	6.9
1	H06	1	CHEK1	NA	Positive	9.15165876777251	146.123222748815	50.1640663014616	1869959.87677725	9277.25446471877	4.260663507109	9.18009478672986	1.29265802886517	32863.7819905213	2035.18885112651	211	55.9	8.5	4.7	59.2	6.2	0.5	28	10.9	0	38.4	51.2	0	30.8	60.7	30.8	6773885	172004.82	6156.63	661.32	53.6	4.7	10.9	13.3	55.9	0.9	8.1	6.2
1	H06	2	CHEK1	NA	Positive	11.5209580838323	148.952095808383	57.861821778677	1853894.8502994	9224.27195258548	4.68263473053892	9.68263473053892	1.5186306214626	30133.2395209581	2104.09824891349	167	50.3	8.4	2.4	56.9	6.6	0	24	15	3.6	46.1	48.5	0	38.9	58.1	36.5	6841572	159663.66	6045.07	629.72	49.7	4.8	13.2	10.2	55.7	3	10.2	3.6
1	H06	3	CHEK1	NA	Positive	10.5486725663717	125.814159292035	43.4480104529156	1491928.37610619	8138.66677678475	4.27433628318584	8.59734513274336	1.18104509513778	30846.2787610619	1986.47447624513	226	47.3	11.9	2.7	45.6	11.1	0.4	32.7	14.2	9.3	41.2	45.1	9.3	34.5	50	35.4	5428591	177034.78	4943.34	669.97	44.7	8	17.7	11.1	43.8	5.3	12.8	4.4
1	H07	1	CHEK1	NA	Positive	9.50173010380623	136.871972318339	57.5863994767504	1712611.00346021	8759.57329443335	4.11072664359862	7.9204152249135	1.16002956157692	28193.3806228374	2088.87575172277	289	47.4	9.3	1.7	53.3	4.8	0	28.7	13.1	0	38.1	46.7	0	29.8	56.7	29.4	6463772	178540.69	5587.05	689.8	49.1	3.8	12.1	9.3	48.8	1.7	12.1	5.9
1	H07	2	CHEK1	NA	Positive	12.0314960629921	154.173228346457	62.7254158223464	1910198.34251968	8930.03516454342	4.33858267716535	9.25590551181102	1.39657311093809	32786.4488188976	1968.44946119031	254	44.5	5.9	3.9	49.6	3.5	1.2	26.4	15	2	39.4	50	0	32.3	56.7	30.7	7480479	161654.19	5873.1	601.05	52	2.8	12.2	6.7	50	0.8	8.3	7.5
1	H07	3	CHEK1	NA	Positive	9.63673469387755	158.881632653061	70.32628046281	2053054.84081633	9520.7235578623	4.50612244897959	8.16326530612245	1.23649186049215	26235.2285714286	2050.03752070535	245	55.1	8.2	2.4	56.3	5.7	0.4	26.5	12.2	4.1	41.6	51.4	4.1	33.9	59.2	35.1	7832763	152831.63	6651.86	571.22	53.9	4.9	10.6	11	54.3	0.4	6.1	3.7
1	H08	1	CHEK1	NA	Positive	11.5962441314554	153.215962441315	51.7501878243152	1866594.63380282	8947.65478938574	4.52582159624413	10.0704225352113	1.67565353616997	32375.7042253521	2189.29648785296	213	48.8	5.6	6.1	51.6	2.8	0	21.1	15	0	48.4	55.4	0	43.2	61	42.3	7151476	168748.34	5938.36	619.55	54.9	2.8	16.9	12.7	56.3	0	10.3	9.9
1	H08	2	CHEK1	NA	Positive	11.7095588235294	129.463235294118	46.9531772650972	1525063.34558824	7552.22938372742	4.28676470588235	9.97058823529412	1.4235736276873	31243.9779411765	1714.52580931497	272	37.5	18.8	4.8	42.3	16.2	0.7	34.2	15.4	14.3	36.8	44.1	0	38.6	53.3	34.9	5934485	125406.39	4933.15	463.52	45.6	9.2	7.4	25.7	44.1	2.2	4.8	23.2
1	H08	3	CHEK1	NA	Positive	11.1275167785235	127.530201342282	48.0424305467501	1512352.63087248	8527.0764749126	3.75167785234899	7.64765100671141	1.39817990432536	22793.2818791946	1813.93689738529	298	42.3	8.4	6	44.3	7	0	30.9	10.4	3.4	38.3	43.3	3.4	33.2	51	32.2	5867931	146395.71	5526.09	617.25	47.3	4.4	11.4	16.8	48.3	2.7	9.7	17.4
1	H09	1	NOTCH2	NM_024408	sample	8.65702479338843	48.8925619834711	10.654521679602	411293.167355372	5370.26391471952	3.25413223140496	7.13842975206612	1.13632617129848	26085.5681818182	1742.58153484612	484	14.7	14.3	2.7	14.5	8.9	0	42.1	7.2	0	30	18	0	26.2	24.4	27.7	2135489	145150.9	2384.76	591.68	19.2	2.7	9.7	12.8	20.5	3.3	8.7	12.8
1	H09	2	NOTCH2	NM_024408	sample	11.1604938271605	50.1252204585538	6.1707336175379	338500.035273369	4927.24483128763	2.63668430335097	5.79541446208113	1.25424200453304	17882.3403880071	1637.19112505163	567	8.6	11.8	4.4	8.6	9.3	0	38.3	9.3	4.4	26.1	15.7	0	26.1	20.5	25.2	1931541	114366.4	1958.5	459.16	13.9	5.3	4.8	18.2	12.9	7.2	3.5	20.1
1	H09	3	NOTCH2	NM_024408	sample	9.33333333333333	51.0646464646465	10.5061457309007	433172.256565657	5530.18864037063	2.13333333333333	4.39191919191919	0.931348649725843	14106.696969697	1371.7118187479	495	14.1	15.2	2	12.3	11.5	0	49.3	6.7	4.8	21.8	14.9	4.8	19.4	20.4	19.4	2325545	120048.32	2559.14	513.37	19.4	6.3	4.6	18.6	18.6	5.5	6.5	15.4
1	H10	1	FANCM	NM_020937	sample	9.32624113475177	47.2269503546099	9.02294399716337	356444.576241135	5139.6209985706	3.76241134751773	9.14007092198582	1.40005641075905	33233.024822695	1987.23302250382	564	12.2	9.6	4.8	11	9.6	0.4	33.5	9.9	0	34.9	18.6	0	31.7	23.4	31.7	1971253	150860.64	2179.65	623.96	17.9	4.1	8.7	11.3	15.4	5.3	7.3	11.9
1	H10	2	FANCM	NM_020937	sample	10.2435897435897	51.3397435897436	6.66856491446758	387646.227564103	5149.30031025349	3.41025641025641	8.16346153846154	1.27715004785697	28820.9903846154	1791.87483093073	624	13.3	10.9	3.5	11.7	9	0.3	38	7.9	4.5	30.8	15.5	0	28.4	20.2	28.8	2011067	131226.15	2052.17	532.2	14.4	5.8	7.2	13	14.9	8.2	7.4	14.3
1	H10	3	FANCM	NM_020937	sample	11.257328990228	52.7687296416938	6.99722056825689	362895.376221498	5072.49311219099	2.68403908794788	5.93485342019544	1.15080106429458	18834.9104234528	1517.67195247591	614	8.3	10.3	3.7	7.5	10.6	0	44.1	9.8	2.1	27	15.8	2.1	24.8	19.7	25.7	1958055	121015.63	1993.51	478.8	12.2	6.7	5.5	17.4	11.9	6.8	5.4	18.4
1	H11	1	RASA1	NM_022650	sample	8.37777777777778	41.0079365079365	7.22945213654369	305276.320634921	4745.18272640713	3.14761904761905	6.25555555555556	1.08694916316968	22600.9904761905	1894.13370472209	630	9.5	15.1	1.4	10.2	10.3	0.5	37.6	6.2	0	31	12.2	0	26	16.3	27.9	1804637	150630.9	1957.09	641.05	12.7	5.7	7.8	9.4	12.4	6.3	7.8	6.5
1	H11	2	RASA1	NM_022650	sample	9.53819444444444	42.5520833333333	5.50737829144956	289679.723958333	4650.70308754802	2.90625	5.67881944444444	1.07098765447164	19177.7795138889	1753.40257575663	576	10.6	13.4	1.2	8.9	13.9	0.2	39.9	8	5.4	29	12.2	0	25.7	16.1	25.7	1740587	134416.72	1769.08	548.53	10.8	4.5	7.1	10.8	11.6	10.1	8.9	10.1
1	H11	3	RASA1	NM_022650	sample	8.68485915492958	44.7992957746479	7.50382309482198	362216.563380282	4994.15540764655	3.28345070422535	6.42253521126761	1.09392781451193	22619.1883802817	1819.42197602275	568	12.7	17.6	1.9	10.7	15.7	0.5	38.7	7.2	7.6	31.5	12.3	7.6	24.8	16.4	26.1	2041487	137079.33	2090.78	561.06	13	9	6.5	10.9	11.8	12.3	5.8	8.6
1	H12	1	KDM5C	NM_004187	sample	8.41755888650964	38.6252676659529	5.36396127095858	275589.366167024	4621.67618915967	3.16059957173448	6.64025695931478	1.13381028774978	22743.1220556745	1778.51058604087	467	11.1	15.4	1.9	9.9	12.2	0.2	37	7.1	0	31.7	11.8	0	26.1	14.3	26.1	1799293	150370.11	1776.08	616.69	12	4.7	9.2	10.1	10.5	3.2	8.6	10.3
1	H12	2	KDM5C	NM_004187	sample	9.58486707566462	41.9959100204499	5.78855923530664	283875.149284254	4794.90320014502	4.55623721881391	9.05930470347648	1.32571484888979	32248.773006135	2294.3503802546	489	8.6	13.1	2.7	7.6	11.2	0.6	24.3	7.6	6.1	43.6	10.4	0	34.2	16.4	34.6	1833813	160508.52	1863.01	654.71	12.7	2.5	10.8	3.7	12.3	5.3	11.7	2.9
1	H12	3	KDM5C	NM_004187	sample	9.75538160469667	43.3248532289628	7.57959327136399	297628.146771037	4746.0131729356	3.13111545988258	6.25636007827789	1.07009558393068	21538.4050880626	1792.21203387306	511	7	14.9	1.8	8.4	14.5	0	40.1	7.6	4.9	30.7	10.6	4.9	26.4	13.5	27.8	1754496	144746.89	1886.58	591.47	10	5.7	11.4	10.8	11.4	6.8	9.4	10
1	H13	1	FAS	NA	sample	9.86925795053004	43.2614840989399	6.5655368699405	305768.839222615	4864.92313072853	3.43109540636042	7.4416961130742	1.22904956180912	26526.2756183746	1867.64471875026	566	7.8	13.6	3	10.4	9.7	0.2	37.3	10.1	0	32.5	13.8	0	28.8	17.7	29	1928253	153549.29	1918.75	621.73	14.1	4.4	9.9	8.1	14.7	3.2	9.2	6.9
1	H13	2	FAS	NA	sample	11.0451505016722	51.4314381270903	8.1918587787774	379662.638795987	5194.78065087801	3.75418060200669	8.1438127090301	1.31290040821781	28736.745819398	1974.81091112077	598	10.9	12.4	3.3	11.5	6.2	0.3	32.1	9.9	3	35.5	14.5	0	31.4	18.6	30.1	2233404	146430.17	2256.66	590.31	18.7	3.2	9.5	10.7	17.2	0.2	9.9	8.4
1	H13	3	FAS	NA	sample	13.3	66.3464285714286	9.91893541100658	496002.8125	5523.13479589311	3.09464285714286	6.53392857142857	1.3182566801871	19105.4464285714	1668.11406795089	560	12	8	3.6	12.5	6.8	0	34.6	15.5	2.5	31.2	21.1	2.5	29.8	25.4	28.7	2544102	117221.93	2568.9	473.01	20.2	4.5	5.7	21.6	20.7	3.4	5.4	23.2
1	H14	1	PTPRC	NR_052021	sample	9.48616600790514	45.5415019762846	6.77456173963694	330528.391304348	4649.72225615445	4.15415019762846	9.46245059288538	1.29062519271372	36833.256916996	2146.84944778954	506	9.9	15.2	3	10.7	11.9	0.6	35.4	10.7	0	37	16	0	34.4	18.8	36.4	1926238	170840.61	1906.35	699.68	14.2	6.3	13.2	6.5	13.8	7.5	12.3	2.6
1	H14	2	PTPRC	NR_052021	sample	9.7420814479638	40.7179487179487	4.36854524975629	257516.68627451	4622.22149163679	4.31523378582202	9.92760180995475	1.52313708500983	40156.4766214178	2380.08865461551	663	7.5	16.7	3.2	6	12.2	1.1	28.7	8.3	5.7	40.3	10.7	0	34.2	16.1	35.7	1792711	170394.76	1786.83	711.52	11.5	5.4	17.2	5.3	10.9	5	20.1	4.2
1	H14	3	PTPRC	NR_052021	sample	12.554821664465	57.3262879788639	7.40482168410733	393846.626155878	4974.30756707468	2.80977542932629	6.5112285336856	1.48995111897149	20840.4081902246	1757.57748008728	757	9.4	9.8	7.7	7.8	7.7	0.3	36.3	12.7	2.5	28.1	16.5	2.5	27.9	19.8	28.8	2117792	120672.24	2213.06	516.11	13.7	4.8	5.5	17.6	12.2	2.2	5.7	16.6
1	H15	1	PTPRU	NM_133178	sample	9.75812274368231	49.4729241877256	9.9913970198883	392912.326714801	5128.59105435677	2.62454873646209	5.6173285198556	1.11789157440402	18703.5180505415	1619.29737357773	554	11.4	13.2	2.7	12.8	6.7	0.5	44	8.1	0	26	18.2	0	24.7	23.8	25.1	2106479	138162.82	2308.29	598.08	18.4	5.2	6.3	12.1	19	2.9	5.2	10.8
1	H15	2	PTPRU	NM_133178	sample	10.1474358974359	45.4615384615385	5.50131725300522	310810.040598291	4739.42010335762	2.74358974358974	5.35042735042735	0.954525741697786	17645.061965812	1556.97649362265	468	9.2	14.1	0.9	8.5	10.3	0.2	43.2	8.8	4.5	27.8	14.1	0	22.9	16.5	22.9	1910170	139433.99	1851.89	547.42	13.2	5.6	7.3	10.5	13.7	3.4	6.4	6.8
1	H15	3	PTPRU	NM_133178	sample	11.8786008230453	61.6378600823045	9.30164215797013	490237.936213992	5572.45343188119	3.33333333333333	7.37654320987654	1.30452147266937	26258.7716049383	1843.99344566637	486	12.8	11.1	4.5	13.4	8.4	0.8	37.9	15.2	4.9	32.9	21.4	4.9	30.2	25.3	30.9	2383354	135546.24	2419.82	550.04	18.1	5.1	7	18.3	18.9	3.9	8.2	15.6
1	H16	1	FUBP1	NM_003902	sample	7.83492822966507	41.7320574162679	9.48597646349535	335579.897129187	4660.97070299367	3.69617224880383	8.51196172248804	1.31281308652509	32488.3444976077	2027.52186210881	418	13.6	17.2	3.1	12.7	17.2	0.2	34.4	5.7	0	31.6	12.9	0	28.9	15.1	29.7	1802257	155476.33	1992.52	637.9	13.4	10	10.8	8.6	13.2	15.3	9.3	7.2
1	H16	2	FUBP1	NM_003902	sample	8.18079096045198	40.3050847457627	7.69753954634111	301567.327683616	4752.55253963565	3.99811676082863	8.38983050847458	1.21119234114277	30167.2617702448	2104.88270011869	531	12.2	18.6	1.5	9.4	15.8	0.2	32.4	6.8	9.4	39	10.4	0	33.3	13.4	34.1	1811886	152408.13	1919.4	630.5	11.1	6.4	11.7	7	11.5	9.6	12.8	5.8
1	H16	3	FUBP1	NM_003902	sample	10.4719101123596	49.2228464419476	7.4307710018748	372624.805243446	5127.42562304369	4.17228464419476	9.55805243445693	1.30428538193029	37271.6161048689	2174.38323026754	534	10.3	15.4	2.4	12.2	13.5	0.9	31.3	10.9	6.4	40.4	15	6.4	33.9	18.9	35	2181071	148355.43	2201.34	604.35	16.3	5.1	9.9	10.9	15.2	5.6	9.4	9
1	H17	1	CHEK1	NA	Positive	8.08050847457627	136.415254237288	62.5044200050576	1746920.80508475	8527.67405100053	4.43220338983051	9.22033898305085	1.17330030119774	37771.2881355932	2055.03404917768	236	46.2	15.3	2.1	52.1	9.7	0.4	29.2	10.2	0	38.1	47.5	0	28.4	51.7	30.1	6410039	189099.41	5706.34	733.11	50.8	3.4	16.9	7.2	50	3.4	12.7	4.7
1	H17	2	CHEK1	NA	Positive	10.3984674329502	143.344827586207	56.168349744039	1805583.49808429	9146.9039902382	5.3448275862069	12.0727969348659	1.53734017613613	54299.1340996169	2351.27090966733	261	52.9	8.4	5	56.7	3.8	1.5	25.3	14.2	2.7	50.2	48.3	0	41.4	56.3	39.8	6776658	199541.03	5699.86	739.98	49	5	20.7	11.5	52.5	0.4	18.8	7.7
1	H17	3	CHEK1	NA	Positive	9.37809187279152	143.515901060071	60.4342704691968	1818728.24381625	9191.79682249644	4.04593639575972	7.75971731448763	1.18604919557079	27236.1696113074	1957.06402037107	283	52.7	9.5	2.8	55.1	7.4	0	33.2	11	4.9	39.6	48.1	4.9	27.9	53.7	32.9	7180260	155302.4	6217.31	600.63	51.2	5.7	13.1	13.1	54.1	3.9	9.2	7.1
1	H18	1	CHEK1	NA	Positive	8.64173228346457	126.625984251969	52.8124790830807	1598617.61023622	8756.21248581852	3.43700787401575	6.70866141732283	1.07888053841773	25148.1692913386	1944.47626217119	254	48.8	7.1	2.4	50.8	4.7	0	35.8	10.2	0	31.5	47.6	0	26	54.7	27.2	6315556	191582.79	5868.52	761.28	48.8	3.9	22.4	7.1	49.6	2.8	20.5	3.9
1	H18	2	CHEK1	NA	Positive	11.2857142857143	142.581168831169	58.4272783938581	1762238.12987013	8831.46100472217	4.25324675324675	8.32792207792208	1.19604900325019	28333.1818181818	2003.94126049301	308	47.4	8.4	1.6	52.9	6.5	0.3	28.6	15.9	2.9	38.6	47.4	0	27.9	55.8	27.3	6654620	151381.5	5545.14	570.98	49.4	4.5	10.1	8.8	51.6	2.6	6.8	6.2
1	H18	3	CHEK1	NA	Positive	10.9090909090909	148.952153110048	66.046585874631	1865910.5215311	9440.17811649929	5.311004784689	11.1244019138756	1.42252824425999	39222.8421052632	2238.79929878096	209	48.3	6.7	3.3	53.6	4.8	0.5	24.4	15.8	2.4	48.3	49.3	2.4	39.7	58.4	40.7	7274609	163732.85	6476.93	644.2	55	5.3	13.9	7.2	56	1.4	9.1	4.8
1	H19	1	CHEK1	NA	Positive	7.85308056872038	123.905213270142	59.0008052683721	1555890.26066351	8520.78821909322	3.6303317535545	7.6303317535545	1.2242867627427	31827.3127962085	1978.8299057562	211	51.7	10	2.4	54	10	0.5	31.3	7.6	0	34.1	44.5	0	23.7	49.8	25.6	5906274	187052.97	5395.19	714.23	44.5	5.2	13.7	10.4	46.4	4.7	11.4	8.1
1	H19	2	CHEK1	NA	Positive	10.9471544715447	149.634146341463	55.0252906095833	1874183.95934959	8983.59288395059	5.10569105691057	9.97967479674797	1.40566682238226	34517.3780487805	2264.18076908373	246	48.4	8.9	2.8	52.4	5.3	1.2	22	15	4.5	50	48.8	0	43.1	57.7	41.1	7011920	169503.49	5958.21	646.7	51.6	5.7	17.5	8.9	56.9	0.4	12.2	5.3
1	H19	3	CHEK1	NA	Positive	9.28965517241379	141.406896551724	59.3898237104617	1801493.83448276	9096.72863262581	4.0551724137931	7.88275862068966	1.33336941239845	27956.4965517241	2171.36036099704	290	49.7	10.3	3.1	50.7	6.2	1	27.6	10.7	5.5	40.3	46.2	5.5	33.4	54.5	34.5	6838992	164928.01	6313.97	653.4	53.1	5.2	13.4	9.7	55.2	2.4	12.1	5.9
1	H20	1	CHEK1	NA	Positive	10.1637168141593	115.269911504425	48.4363059442019	1376633.85840708	7886.49029578804	3.23893805309735	6.61504424778761	1.32590864836765	21665.8672566372	1697.33188149686	226	39.4	8.4	4.4	42.9	4.9	0.4	35	12.4	0	31.4	41.2	0	28.3	47.8	26.5	5530597	151696.56	4906.08	585.91	42	8	9.3	15.5	44.2	1.8	8	15
1	H20	2	CHEK1	NA	Positive	9.27091633466135	129.414342629482	55.1718566591643	1602761.03585657	8447.40965098728	5.19123505976096	11.9123505976096	1.35051202000319	53760.1274900398	2221.9345158231	251	47.4	7.6	5.2	49	8	0.8	27.5	10.8	5.6	41	41	0	34.3	49.4	36.3	5940023	191049.34	5174.82	727.12	43	6.4	21.1	9.2	45	4.8	17.9	5.6
1	H20	3	CHEK1	NA	Positive	10.3023255813953	126.874418604651	53.5110969530029	1548322.85116279	8483.84670902919	5.70232558139535	11.3488372093023	1.3245363075735	42109.4418604651	2269.56725135396	215	41.4	12.6	1.9	44.7	7	0.9	26.5	14.4	3.7	50.7	42.8	3.7	45.1	51.6	44.7	5717517	176332.47	5630.78	690.29	45.1	5.1	17.7	12.1	48.8	1.9	15.8	8.4
1	H21	1	CHEK1	NA	Positive	8.98340248962656	134.460580912863	57.7653834903162	1692409.71369295	8851.58993298377	3.50622406639004	7.36099585062241	1.09963929299893	27102.5809128631	1780.79912276037	241	50.2	9.5	1.7	54.4	6.6	0	35.7	11.6	0	32.4	49	0	27.8	56	25.7	6165206	175801.24	5793.43	710.85	46.9	5	13.7	14.5	50.6	2.5	9.1	9.1
1	H21	2	CHEK1	NA	Positive	6.17117117117117	99.5105105105105	47.3202066266135	1250026.19219219	6285.58197050053	3.01201201201201	5.7987987987988	0.753726798796666	23323.5735735736	1462.8726136011	333	36.6	35.1	0.9	36.3	37.2	0.9	53.5	9	30.9	23.4	33.6	0	19.8	39.3	20.1	4805500	122154.07	4356.47	479.11	35.4	37.8	12	44.1	37.8	35.1	11.1	43.2
1	H21	3	CHEK1	NA	Positive	9.54411764705882	139.93137254902	54.3877344932515	1758341.39705882	9289.24728931518	4.33333333333333	9.17156862745098	1.19182022202135	37076.8382352941	2060.60344526465	204	53.9	8.8	1.5	54.9	7.8	2.5	31.9	9.8	5.9	38.2	48.5	5.9	32.4	56.9	33.3	6551867	185804.69	6241.68	728.08	51	3.9	15.2	12.7	55.4	2	13.7	6.9
1	H22	1	CHEK1	NA	Positive	8.44059405940594	120.341584158416	52.2450190241705	1511919.5	8514.44745003397	4.21287128712871	8.45544554455446	1.47643965958192	33195.5693069307	2257.35717078612	202	47	8.4	3.5	48	5.4	1.5	29.2	9.9	0	40.1	40.6	0	32.2	46	32.7	6070308	206163.97	5663.94	842.95	43.6	4.5	18.8	7.9	49	1.5	17.3	4
1	H22	2	CHEK1	NA	Positive	10.671875	120.66796875	40.8570208023266	1423910.45703125	7708.35819387527	3.796875	7.62890625	1.21334260161615	23319.046875	1720.78867059953	256	39.5	12.9	1.2	42.2	12.5	0	33.6	12.9	7.8	36.3	42.2	0	30.1	47.7	27.7	5718041	141871.66	4893.58	554.97	43.4	10.5	8.6	21.5	44.9	10.5	6.6	22.3
1	H22	3	CHEK1	NA	Positive	7.83255813953488	125.074418604651	53.5821008159902	1589672.59534884	8999.49730363127	3.61860465116279	7.05581395348837	1.05125505104807	26613.0186046512	1800.3646181799	215	46	6.5	3.3	51.6	5.6	0.5	40.9	4.7	4.2	36.3	37.7	4.2	28.8	49.3	31.2	6103250	172148.4	5925.13	733.67	43.7	4.2	14.4	14.4	47.4	1.9	15.3	4.7
1	I03	1	RPA32	NA	Positive	9.42901234567901	126.046296296296	37.0358609869413	1527687.64814815	7775.6079699878	4.60493827160494	10.5246913580247	1.43286212117255	45268.7283950617	2085.42593359547	324	45.4	13.6	4.3	44.1	12.3	0.6	37.3	14.2	0	36.1	42.9	0	31.8	46.3	32.7	5248509	163550.41	4590.73	661.43	43.5	5.9	12	9.6	44.1	7.1	9.3	6.8
1	I03	2	RPA32	NA	Positive	10.5812672176309	164.440771349862	58.4886811698025	2083290.27548209	9326.28672022341	6.70523415977961	14.1955922865014	1.35537815984989	56411.7079889807	2440.95663350055	363	55.9	6.3	1.7	57	3.6	0.3	25.6	15.7	3.3	47.7	50.4	0	43.5	56.2	43.5	7141927	166554.69	5830.47	625.65	52.3	1.9	16.5	3.6	52.6	1.9	11.6	4.4
1	I03	3	RPA32	NA	Positive	12.3129584352078	150.867970660147	44.468697699937	1773764.02689487	8401.95084493886	4.63325183374083	9.37652811735941	1.07187685758406	35670.1907090465	1941.30746612366	409	47.2	9	1.2	48.4	7.8	1	37.9	19.6	5.1	37.4	47.4	5.1	31.1	53.8	31.3	6067153	165248.88	4929.66	617.3	48.4	4.4	16.9	8.8	45.5	5.1	13.9	11.2
1	I04	1	RPA32	NA	Positive	9.801261829653	146.86119873817	52.9469035329511	1839901.59305994	9092.97569745854	7.09779179810726	16.7160883280757	1.41533814680633	71801.1356466877	2373.78539732905	317	51.1	8.8	3.2	55.5	5.4	0.9	30.3	14.5	0	44.2	51.1	0	41	56.5	40.7	6321913	182061.28	5590.37	682.87	50.5	4.1	18.6	8.8	53	2.5	12.3	5.7
1	I04	2	RPA32	NA	Positive	10.7272727272727	130.282131661442	35.6318306781903	1562127.00626959	8043.44949300852	4.95611285266458	11.2445141065831	1.35663048976847	46501.2727272727	2061.08846605717	319	42.6	9.4	1.9	46.7	6.9	0.9	33.5	14.1	4.7	40.8	40.4	0	33.2	47.3	34.8	5355369	166628.92	4551.31	643.08	42.6	5.6	15.7	8.8	42	2.2	11.9	6
1	I04	3	RPA32	NA	Positive	11.3051771117166	150.544959128065	44.3722449918356	1838669.67029973	9071.40978828831	6.20708446866485	13.158038147139	1.29982820810149	52153.9645776567	2425.92680699254	367	52.6	8.7	0.3	54.5	7.4	0.3	26.4	18	3.5	47.7	52.3	3.5	40.9	57.5	41.7	6363952	185497.4	5594.33	712.52	53.1	2.7	21.8	5.2	52.9	2.7	20.2	3.3
1	I05	1	RPA32	NA	Positive	11.2528409090909	153.795454545455	42.5764746617579	1880452.57670455	8670.44508298863	6.5	14.5056818181818	1.33660994625235	60457.9488636364	2263.16724892522	352	51.4	10.8	2.6	52	6.2	1.1	32.7	16.8	0	44.9	50.9	0	41.5	57.4	43.2	6072571	182557.3	5147.58	683.4	51.4	3.7	15.6	8.5	50.9	2.3	13.1	8.2
1	I05	2	RPA32	NA	Positive	11.5701492537313	130.340298507463	35.0324457695975	1532882.48955224	8212.00490267214	5.4865671641791	11.555223880597	1.23647266875245	43470.2865671642	2045.45271675559	335	40.6	8.1	1.5	43.6	4.2	0.3	32.2	17.9	3	40.9	42.4	0	37.3	49.6	36.7	5386426	150245.15	4645.2	554.38	43.9	3.3	12.5	9	42.7	2.4	8.7	7.5
1	I05	3	RPA32	NA	Positive	13.990099009901	159.935643564356	38.7542476075477	1890337.95544554	8663.4117423788	4.47772277227723	8.90594059405941	1.32706456782776	28060.047029703	1858.63005210195	404	45.8	5.7	3	46	4.2	0	30.7	20	2.2	39.9	52.2	2.2	36.4	56.9	36.1	6399766	141229.4	5376.58	526.59	51.2	3	8.2	12.6	49.5	1.7	6.4	14.4
1	I06	1	RPA32	NA	Positive	10.8217270194986	136.075208913649	42.4425722512683	1643425.20612813	8395.91437602791	6.31197771587744	14.7855153203343	1.37927438059583	66384.6991643454	2372.57021196084	359	47.1	10.6	3.6	52.6	5.8	1.4	29.8	16.2	0	44	47.6	0	39	53.8	40.1	5789383	186182.78	5059.33	708.56	47.6	2.8	16.2	10.6	50.7	4.2	12.8	8.1
1	I06	2	RPA32	NA	Positive	12.2524590163934	131.704918032787	32.2536630736505	1510829.40327869	8006.68518939504	5.17704918032787	11.544262295082	1.31284936891566	45783.8786885246	2186.80400625544	305	40.7	11.1	2.3	46.2	7.2	0.7	30.5	16.4	4.9	43.6	44.9	0	35.7	53.1	35.7	5409940	178688.32	4623.18	674.52	45.9	2.3	18.7	4.6	46.2	2.6	17	6.2
1	I06	3	RPA32	NA	Positive	10.2947658402204	148.815426997245	51.5185601479158	1851002.4738292	8642.4756734788	6.82920110192837	15.1157024793388	1.31731373627515	63589.7107438017	2432.31577092777	363	51	12.1	1.7	48.8	10.2	2.5	30.6	12.9	8.3	47.1	47.7	8.3	41.9	52.6	43	6426595	186610.09	5469.58	722.65	51.8	6.3	22	9.1	50.1	6.6	17.9	8.3
1	I07	1	RPA32	NA	Positive	11.0064935064935	140.13961038961	39.2755823287089	1664418.43831169	8357.25389443446	6.58441558441558	14.7727272727273	1.37655393605266	60610.3603896104	2343.26290001733	308	45.8	9.4	3.9	50.3	5.8	0.3	28.2	18.2	0	43.2	51	0	39.6	55.8	40.3	5653211	177457.92	4865.61	665.41	49.4	4.5	15.6	6.5	47.4	3.6	8.8	5.5
1	I07	2	RPA32	NA	Positive	11.1170731707317	139.870731707317	40.8711203405882	1677936.75121951	8369.15788702599	5.52439024390244	11.9780487804878	1.5466891419885	49138.8634146341	2264.13880283402	410	45.1	11.2	2.7	50.5	7.3	0.7	30.5	16.8	5.1	42.4	49	0	39.3	54.4	38.3	5741740	160978.5	4724.71	596.16	48.8	2.7	14.6	8.3	46.6	1.7	10	6.8
1	I07	3	RPA32	NA	Positive	12.2247474747475	148.424242424242	40.8871999497217	1782000.30808081	8483.91298662816	4.54545454545455	9.40656565656566	1.46818601672412	29940.7601010101	2033.06721528363	396	44.4	6.3	4.8	47.2	3.5	0	25.3	16.2	2	41.2	46.7	2	35.9	52.3	36.9	6152404	137346.63	5065.2	512.47	46.5	2.3	8.3	13.4	46.5	0.8	5.3	15.4
1	I08	1	RPA32	NA	Positive	11.2738095238095	127.020833333333	38.2641311409596	1476985.2797619	8076.36596439628	5.66666666666667	14.2767857142857	1.80173081891685	57209.5386904762	2218.30333146986	336	44.3	9.8	7.4	48.2	4.8	0.6	30.1	18.5	0	41.7	45.5	0	39	52.7	38.7	5298163	174506.55	4590.32	669.1	48.2	2.7	15.5	13.1	48.5	0.3	11.6	14.6
1	I08	2	RPA32	NA	Positive	10.1246819338422	148.684478371501	54.0665755704691	1857616.84223919	8738.89303823486	6.40966921119593	14.8727735368957	1.3410043402893	68710.2977099237	2339.92644975588	393	50.4	9.7	2.3	52.7	6.6	1.3	31.8	14	5.1	45.5	47.3	0	41	53.2	42	6307045	178888.88	5265.19	708.95	48.3	2.5	16.3	4.8	47.1	3.1	12.2	2.5
1	I08	3	RPA32	NA	Positive	11.0810810810811	138.369369369369	36.8600112999131	1672194.45045045	8319.34862766496	6.50750750750751	14.1891891891892	1.26595865726597	58544.2102102102	2280.40413795658	333	45.6	9	1.8	44.7	6.9	0.9	30.6	16.8	5.4	44.1	44.4	5.4	37.5	48.3	38.1	5642734	173392.56	4897.01	658.37	46.8	6.6	19.8	10.5	44.4	4.2	15	8.7
1	I09	1	ARHGAP35	NM_004491	sample	9.38422391857506	47.3256997455471	7.41952742559278	351500.417302799	5141.26058186219	4.27735368956743	10.0254452926209	1.42510172453427	38909.8218829517	2304.65651612523	393	11.7	9.7	1.8	12.7	8.1	0.3	29.8	9.7	0	39.2	19.1	0	35.6	21.9	37.4	2020099	163831.77	2151.71	682.69	16.3	3.1	9.7	7.4	18.3	3.3	12.2	6.6
1	I09	2	ARHGAP35	NM_004491	sample	11.0153846153846	51.2173076923077	6.30988765169726	360472.119230769	5166.74216141196	4.25	10.0615384615385	1.41001224978652	38406.6461538462	2239.21739568373	520	10.8	9.4	3.3	9	7.5	1	29	9.4	3.5	39.8	14.6	0	35.4	20.8	35.4	2068045	143613.79	2188.53	607.84	14.6	4.8	8.5	6.9	15.6	2.9	9.8	3.8
1	I09	3	ARHGAP35	NM_004491	sample	12.1040892193309	57.9739776951673	9.23783267047274	421858.284386617	5207.22472328578	3.5817843866171	7.79553903345725	1.36223460721192	25533.3475836431	1928.70724382341	538	11.2	9.1	3.7	11	9.7	0.6	31.8	11.9	3.2	34.6	18.2	3.2	32.7	21.6	32.2	2144780	127589.27	2301.96	514.6	15.1	4.1	5	14.9	13.9	6.3	5.4	13.8
1	I10	1	AHNAK	NM_024060	sample	8.05390835579515	41.6819407008086	9.70674404012768	330465.741239892	4198.56398217748	3.8921832884097	10.377358490566	1.35026649295933	47430.6954177898	1865.14230607084	371	10.8	18.1	3.8	8.4	17	1.1	38	5.9	0	32.9	12.7	0	28.8	15.6	29.4	1874781	148756.93	1707.63	566.25	10.8	5.9	8.4	13.2	10.8	15.6	7	19.9
1	I10	2	AHNAK	NM_024060	sample	7.57173913043478	38.295652173913	6.74110264709075	302492.173913043	4283.65389699749	3.36086956521739	7.43478260869565	1.24655460277503	29428.6608695652	1806.22486867827	460	12	19.8	3.3	9.8	23	0.9	41.7	4.1	9.3	30.9	8.7	0	27.6	11.7	28.9	1677438	148307.86	1675.89	597.78	9.8	10	11.1	9.8	9.1	22.8	10.9	11.1
1	I10	3	AHNAK	NM_024060	sample	9.37793427230047	43.5422535211268	7.4246872944013	325834.204225352	4419.78191190201	3.96713615023474	8.5868544600939	1.24516264853186	31536.544600939	1862.41932130986	426	10.8	23.2	3.1	8.9	25.6	0.2	35	10.6	8.9	33.3	11.5	8.9	27.7	14.3	27.9	1871622	155412.64	1857.74	608.95	11.5	9.4	11	12	12.4	15	12	10.6
1	I11	1	SH2B3	NM_005475	sample	9.2824427480916	42.8778625954198	6.24285977163868	311777.20610687	4492.10921035408	3.37786259541985	7.5706106870229	1.17931049479488	26949.1374045802	1708.98093163541	524	9.5	18.3	1.7	8	13.2	0	41.2	7.3	0	29.8	13.4	0	26.3	17.9	26.5	1800309	140521.44	1861.79	563.61	12	4	6.9	11.3	11.6	7.1	7.6	14.7
1	I11	2	SH2B3	NM_005475	sample	9.49766718506998	42.1632970451011	5.33900640849891	292198.33125972	4696.5903205041	3.8895800933126	8.6547433903577	1.33979716112143	32210.4836702955	2046.1800586165	643	7.5	16.6	2.6	8.7	13.2	0	32.3	7.9	5.3	35.9	12.3	0	29.1	15.4	30.3	1827166	137704.08	1796.02	557.1	11.5	5.6	7.5	7.8	12.1	7.5	6.8	7.8
1	I11	3	SH2B3	NM_005475	sample	12.8094373865699	59.5372050816697	8.39097607624982	415402.170598911	5045.77976687035	3.18511796733212	6.98366606170599	1.35804299092247	22364.7658802178	1781.67444014727	551	9.3	8.3	3.8	9.4	8.9	0	32.8	13.1	2.5	32.1	17.4	2.5	30.1	20	28.7	2089932	119796.54	2197.79	467.9	14.5	2.5	4.9	17.2	13.8	2.9	3.8	20.5
1	I12	1	MSH2	NM_000251	sample	10.4171779141104	47.9304703476483	8.84010837497621	340181.568507157	4773.12298453245	2.28629856850716	6.68507157464213	2.16249063081885	19483.6114519427	1837.11897264361	489	11.5	10.4	17.8	10.2	9.4	0.4	27.8	8.4	0	24.7	15.7	0	33.7	18.4	31.9	1940973	114786.13	2086.39	471.62	13.5	3.7	4.9	24.5	14.1	3.7	5.3	26.8
1	I12	2	MSH2	NM_000251	sample	11.5316455696203	51.2329113924051	6.1510596327208	343437.934177215	4912.27059561825	4.06075949367089	8.91392405063291	1.52213965762548	29850.8835443038	2106.12097449795	395	8.6	10.9	4.3	8.6	9.6	0.3	24.8	12.2	2.8	35.2	15.4	0	32.7	22	32.9	1986302	133774.01	2052.17	540.19	17.5	3.5	7.6	9.4	16.7	2.3	6.3	7.8
1	I12	3	MSH2	NM_000251	sample	10.1680814940577	52.23259762309	8.71810012214143	425656.663837012	5488.12516319543	3.446519524618	7.27504244482173	1.20077123295939	25806.2054329372	1879.48169839942	589	11.7	18.5	1.5	13.2	10.7	0.8	33.4	8.7	4.6	32.4	15.4	4.6	26.3	18.5	26.8	2350241	135974.5	2498.62	553.7	17.5	4.2	7.6	13.9	17.7	2.9	8	11.9
1	I13	1	NOTCH1	NM_017617	sample	9.29537366548043	46	8.09883838219135	356077.357651246	4902.58612777944	2.82384341637011	5.9644128113879	1.11909434384183	19239.9590747331	1632.89887445954	562	11.6	11.4	2.1	11.9	8.7	0	40.4	7.1	0	26.2	14.4	0	22.8	18.3	23	2041346	132181.18	2112.85	555.75	14.8	5.2	6.2	14.4	14.6	4.4	7.7	14.2
1	I13	2	NOTCH1	NM_017617	sample	10.4222648752399	48.5604606525912	5.27498035888391	357522.213051823	5032.07435947571	3.49904030710173	7.36468330134357	1.30969676425338	24010.8349328215	1934.35769683397	521	9.6	11.9	2.5	10.4	8.6	0.2	31.3	8.1	3.5	35.5	13.4	0	30.7	18.4	30.1	2169632	135211.06	2079.55	562.53	13.6	3.3	7.9	7.1	15	3.8	8.8	6.1
1	I13	3	NOTCH1	NM_017617	sample	12.1659192825112	57.6532137518685	9.35817840998367	411672.783258595	5228.67332753521	2.63677130044843	5.78624813153961	1.31220460530999	17717.6128550075	1641.00558374215	669	9.7	9.7	4.9	10	7.2	0.4	38	11.4	3.3	27.2	18.2	3.3	25.6	21.4	25.4	2186640	116603.66	2305.4	478.51	16.7	4.9	5.5	20	14.9	2.1	4.8	19.1
1	I14	1	RAD51	NM_133487	sample	12.0233463035019	58.3035019455253	6.69068241242954	434422.793774319	5603.48848042006	2.96108949416342	8.4124513618677	1.73280712770384	42053.9143968872	1739.38285360615	257	15.6	8.6	10.5	16.7	6.2	1.6	33.9	14.4	0	24.5	24.1	0	27.6	31.9	26.8	2352958	177785.75	2203.89	647.72	25.7	3.5	11.7	14.8	21.8	2.3	10.9	19.1
1	I14	2	RAD51	NM_133487	sample	12.615671641791	60.8022388059701	8.58719974880819	437780.305970149	5084.72997060285	2.31716417910448	4.89925373134328	1.28456865670257	13354.1305970149	1336.08997589025	268	13.8	10.8	7.8	13.1	11.9	0	38.4	13.8	2.6	22.4	23.1	0	18.7	28.4	16.8	2241655	116290.99	1985.89	436.36	20.5	6	6.3	21.3	14.6	9	3	25.7
1	I14	3	RAD51	NM_133487	sample	15.5486111111111	82.8541666666667	11.1223068708979	649268.694444445	5953.58549891899	3.34375	7.51736111111111	1.73013230704552	21423.1736111111	1747.36240734026	288	14.9	4.9	8	17.4	7.3	0.3	23.6	21.2	3.1	34	27.8	3.1	34.4	34.4	27.8	3092865	120744.64	2753.4	451.36	29.2	5.2	5.9	19.8	22.6	1.4	4.2	28.1
1	I15	1	ZFHX4	NM_024721	sample	9.21476510067114	40.6006711409396	8.24660803861835	268527.746644295	4255.52184096697	2.20805369127517	5.46476510067114	1.36473048462044	15752.5083892617	1428.61721609484	596	7.6	14.4	8.1	7.6	15.9	0	41.4	7.2	0	22.1	13.4	0	22.3	13.9	21.5	1542982	109506.39	1624.15	437.69	8.6	5.4	3.9	23.5	8.6	10.1	2.2	30.7
1	I15	2	ZFHX4	NM_024721	sample	11.03125	49.212890625	7.37551568302934	332337.41796875	4682.12648504334	2.70703125	6.396484375	1.36877246879276	19012.427734375	1483.09224175528	512	10.7	10.7	7.2	9.6	12.3	0.2	41.2	8.6	4.3	25.8	12.9	0	26.8	15.8	24.2	1942682	111981.88	1929.42	441.67	10.7	5.7	4.5	20.7	9.2	5.5	4.5	26.6
1	I15	3	ZFHX4	NM_024721	sample	12.8631921824104	71.5895765472313	9.84514534748979	575232.055374593	6112.86793516619	3.50162866449511	9.34527687296417	1.75336691864012	36953.9674267101	1715.67731756853	307	21.5	10.4	4.9	19.2	7.8	1	29.6	11.7	2.6	34.5	28	2.6	27.4	33.9	24.1	2617195	148649.7	2656.88	550.32	22.5	3.6	11.4	22.8	21.8	1.6	8.8	23.8
1	I16	1	KMT2C	NM_170606	sample	9.09148264984227	43.3438485804416	7.58795148951226	305581.589905363	4634.44220180151	2.89589905362776	6.22712933753943	1.25600183953904	19285.2523659306	1658.64609872409	317	8.5	13.6	3.8	8.5	11	0	36.9	8.2	0	27.8	14.5	0	23.7	17	24.3	1842212	135170.05	1808.23	543.09	13.9	4.1	7.9	12.9	11	5.4	7.3	10.1
1	I16	2	KMT2C	NM_170606	sample	9.9560669456067	47.1276150627615	7.20704317021105	350426.020920502	4990.74890761357	4.38912133891213	9.32217573221757	1.60688803798462	35412.0439330544	2324.600537916	478	12.3	15.1	2.7	10.9	11.9	0.2	25.5	8.4	6.3	44.6	12.3	0	38.3	16.3	40	1948128	142194.17	2042.48	583.74	13	5.6	10.3	8.6	14.9	6.7	9.8	7.1
1	I16	3	KMT2C	NM_170606	sample	8.40810810810811	44.6918918918919	10.2744200399718	360103.77027027	5108.5211904479	3.54324324324324	7.97027027027027	1.17804590882532	29090.1	1901.58684942461	370	15.1	16.5	3.5	11.9	14.3	0.8	37.3	8.1	7	34.1	13.2	7	27.3	17	28.1	1876814	141275.47	2211.72	593.69	12.4	11.6	8.6	13.8	14.6	5.9	11.4	7
1	I17	1	RPA32	NA	Positive	12.311320754717	113.443396226415	23.4725241363504	1229057.06918239	6320.85217145819	3.52201257861635	10.562893081761	2.4848793789554	35894.5597484277	2291.17834341441	318	32.1	17.9	20.8	32.1	11	0.3	21.7	23	0	37.7	38.7	0	47.8	38.7	46.5	4349737	146167.71	3473.54	546.3	37.7	6.3	11.6	18.9	36.5	11.6	7.9	23
1	I17	2	RPA32	NA	Positive	12.2684931506849	144.802739726027	32.7850186451923	1745542.70958904	8487.3505632939	6.53150684931507	14.7506849315069	1.46828072696216	56312.2684931507	2347.46237848406	365	47.4	6.6	2.2	47.9	4.4	0.8	23.8	18.9	2.2	47.9	44.4	0	44.4	51.2	42.7	5674513	165622.7	4832.35	638.98	45.5	2.5	17.8	6.3	45.5	3	15.6	5.5
1	I17	3	RPA32	NA	Positive	13.2865329512894	145.106017191977	34.3288671672324	1694279.95702006	8534.00686726873	5.28939828080229	11.6704871060172	1.66359812231283	40013.3495702006	2137.71111089901	349	45.6	7.2	5.7	47.6	5.7	0.3	25.5	18.9	3.4	44.1	49.3	3.4	45	55.6	44.1	6020016	132398.14	5335.28	513.46	49.9	2.6	8.9	16.3	50.7	1.7	6.3	15.8
1	I18	1	RPA32	NA	Positive	10.4692082111437	131.683284457478	42.1148306910663	1596280.85337243	8010.99469821756	5.21994134897361	11.3196480938416	1.54215294211843	40184.9120234604	2037.082089888	341	41.9	8.8	4.7	46.3	6.5	0.3	28.4	15.5	0	37.8	44	0	33.7	49	33.7	5412023	155192.34	4727.32	640.09	41.1	3.8	10	12.3	42.2	4.4	6.7	13.2
1	I18	2	RPA32	NA	Positive	11.2492917847025	131.524079320113	43.2393369887407	1554868.96600567	7939.4539201782	6.42492917847026	14.586402266289	1.46228884605462	61748.597733711	2491.40940202879	353	39.4	9.6	3.4	41.9	8.2	1.7	24.6	15.3	4	49	43.1	0	40.2	47.3	40.8	5450932	177938.96	4546.85	675.53	41.6	5.9	18.1	6.5	42.5	4.5	15.6	4.2
1	I18	3	RPA32	NA	Positive	11.7658862876254	151.545150501672	51.5772728558652	1830136.38461538	8740.46241527721	6.64548494983278	15.9665551839465	1.51558634687089	65230.5217391304	2332.63025594741	299	47.8	7.4	3.3	47.5	7.4	0.7	26.8	17.1	2.3	45.5	45.5	2.3	41.5	53.2	42.5	6352908	158062.07	5339.51	613.94	45.8	3.7	15.7	11.7	47.8	2.3	10	14
1	I19	1	RPA32	NA	Positive	11.814465408805	157.88679245283	49.8624072220006	1928904.44968553	8630.62114905905	7.30817610062893	16.9213836477987	1.55955946277517	69936.1761006289	2575.25773678047	318	46.9	7.9	2.8	50	3.8	1.3	22.6	14.8	0	50	53.5	0	44.7	59.7	45	6519403	187953.29	5282.28	707.37	51.6	3.1	19.5	7.9	50.9	1.6	15.4	5
1	I19	2	RPA32	NA	Positive	10.0735785953177	149.117056856187	58.9739973712619	1867716.57525084	9141.07592558855	6.72909698996656	13.9163879598662	1.44639837858148	56515.6622073579	2483.69993389195	299	50.5	8.4	2.7	53.8	5.4	1.3	20.4	10.4	4	53.2	50.5	0	45.2	58.2	44.5	7067058	176948.8	6060.96	663.87	50.8	3.7	19.4	7.4	53.5	2.3	17.1	5.7
1	I19	3	RPA32	NA	Positive	13.0285714285714	148.762857142857	42.3525337495025	1744099.1	8367.04188736049	6.43142857142857	14.6028571428571	1.42403696790181	54843.4571428571	2224.03515815494	350	41.4	4.6	2	41.7	2.6	0.6	25.1	15.7	0.3	46.9	45.1	0.3	41.4	54.3	41.1	5819281	150059	4985.23	576.44	44	2	10.6	11.4	44.3	1.1	6	10.3
1	I20	1	RPA32	NA	Positive	12.6360856269113	146.966360856269	35.1887780737185	1734997.82874618	8481.12849224616	7.2782874617737	19.7308868501529	1.72554178610806	91606.9418960245	2466.54864741766	327	48.9	7	5.8	51.1	4.6	0.9	23.5	22	0	46.2	49.5	0	42.8	56.3	43.1	5844394	182221.47	5092.9	665.81	49.8	3.4	13.1	9.5	50.2	0.3	10.4	6.1
1	I20	2	RPA32	NA	Positive	10.1360759493671	121.689873417722	32.7737092627794	1369921.13291139	6597.25654567578	6.91772151898734	17.2405063291139	1.44314470317704	75973.6107594937	2308.98330954084	316	43.4	16.5	3.2	37.7	25	2.2	31.6	13	10.8	47.2	39.2	0	41.5	42.1	41.1	4499675	145276.68	3997.03	555.41	37.7	24.4	17.1	25.9	44	19.6	13.9	23.1
1	I20	3	RPA32	NA	Positive	12.0061349693252	143.263803680982	44.208913979613	1703878.82515337	8464.48831407109	7.10122699386503	15.9171779141104	1.445921170133	61909.0828220859	2437.18716054377	326	45.4	11.3	1.8	49.1	8	0.6	23.9	17.8	4.9	51.2	46.9	4.9	45.7	51.2	47.5	5638632	154673.2	5145.41	614.42	47.9	4.6	12.3	10.7	48.2	2.8	9.8	6.7
1	I21	1	RPA32	NA	Positive	11.5623342175066	130.400530503979	38.3147198759363	1513384.56233422	7758.59547652237	5.59946949602122	13.6949602122016	1.39669206845438	54558.2519893899	2125.54266184499	377	39.3	11.1	4	42.7	6.9	1.1	32.1	19.9	0	40.8	44	0	37.1	49.6	37.4	5073772	165076.63	4440.82	654.89	44	3.4	14.6	13.8	42.2	2.9	10.1	14.6
1	I21	2	RPA32	NA	Positive	12.8264705882353	135.664705882353	35.4771417362977	1556245.11176471	8131.20109161915	7.36176470588235	17.1941176470588	1.42914917426201	73524.5676470588	2515.83096043642	340	42.1	8.5	2.1	45.6	5	1.2	24.1	21.8	4.1	50.9	47.1	0	45	52.9	45	5250844	191900.63	4572.24	719.63	46.5	2.9	21.2	4.4	45.6	2.1	15.9	1.8
1	I21	3	RPA32	NA	Positive	12.5412262156448	138.640591966173	38.67778678027	1648375.28752643	8208.08342510639	5.64059196617336	12.3086680761099	1.36084104188334	47724.3826638478	2183.79622212976	473	42.3	9.5	3.4	44.2	8.2	0.4	27.7	19.5	3.6	43.3	42.9	3.6	38.7	49.5	39.1	5566604	146662.68	4953.94	596.01	43.6	6.1	15.9	20.3	45	3.2	11.2	17.8
1	I22	1	RPA32	NA	Positive	11.4798927613941	148.804289544236	45.1932194559571	1804103.08310992	8646.52644611883	6.40214477211796	14.6219839142091	1.52485033949504	56521.2895442359	2358.3660502043	373	48	6.7	3.5	50.4	3.5	0.3	25.7	16.9	0	47.5	51.7	0	44.8	57.9	44	6067676	170259.36	5328.86	661.48	50.9	2.4	15	12.3	49.6	1.3	13.1	10.7
1	I22	2	RPA32	NA	Positive	10.957345971564	139.981042654028	48.2338780858475	1690484.60189573	8668.52400916356	7.18483412322275	17.2677725118483	1.40402486231789	73386	2455.54181714294	422	48.8	6.9	2.8	48.3	4.7	1.4	28	16.1	3.1	46.9	48.1	0	41.9	52.1	43.1	5649850	170186.88	5205.5	667.52	46.4	2.4	17.1	5.7	47.9	1.9	13.7	2.8
1	I22	3	RPA32	NA	Positive	10.6955380577428	141.349081364829	40.308398430245	1741961.41732283	8722.1300819778	7.498687664042	16.8425196850394	1.47083762528738	74275.217847769	2617.57819044465	381	48	8.4	2.6	48.3	7.6	2.1	23.1	13.4	4.5	51.4	45.9	4.5	47.2	51.2	48.6	6149251	190953.21	5460.81	728.18	47.2	2.9	19.4	7.3	47.5	1.3	17.3	5.2
1	J03	1	ATR	NA	Positive	6.85657370517928	32.50796812749	6.40639441719352	238382.962151394	4263.30917148856	2.94223107569721	6.32669322709163	1.00549765798223	25022.4561752988	1772.2304491299	502	11.6	21.9	2	8.8	18.7	0.4	43.6	3.8	0	27.7	7.6	0	23.1	10	24.5	1630560	159853.51	1628.43	648.42	9.2	10.6	11.4	11.6	7	12.4	11.6	8.8
1	J03	2	ATR	NA	Positive	8.234375	37.1614583333333	7.48398870874177	262024.541666667	4584.01769678797	2.77256944444444	5.17013888888889	0.911610513160264	16956.7916666667	1592.49400513533	576	9.4	18.9	1.4	8.3	15.1	0	44.4	5.2	9.5	27.3	8	0	22.4	12	23.3	1741439	138744.23	1716.36	551.43	10.2	5.6	8.2	8	9.2	10.8	9.4	7.6
1	J03	3	ATR	NA	Positive	8.26148409893993	38.756183745583	7.33434756873961	278277.796819788	4768.99885647474	2.56183745583039	4.89399293286219	0.951909264348206	16049.1572438163	1606.05409253197	566	12.2	14.3	0.9	8	14	0.2	42.9	6.4	4.6	26	8.7	4.6	20.7	10.8	21.4	1752526	141445.48	1742.63	568.35	8.5	6.7	8.3	12.2	7.2	12.2	7.2	11.7
1	J04	1	ATR	NA	Positive	7.45813953488372	38.0162790697674	7.92320093721412	302889.913953488	5123.94105605672	3.21162790697674	7.06511627906977	1.20344072179317	26781.1604651163	1985.87006009022	430	16	14.4	1.9	15.3	10.7	0.5	33.7	3	0	32.3	8.8	0	24.2	14.9	26.3	1784393	149428.54	1944.4	608.18	10.5	4.4	8.8	8.6	12.1	5.8	8.8	7.9
1	J04	2	ATR	NA	Positive	8.76161616161616	42.3434343434343	7.45978157435412	315453.135353535	4826.46966257157	3.53333333333333	7.0020202020202	1.16716819970928	25906.9878787879	2058.11326941566	495	11.5	15.6	1	10.1	14.1	0.4	32.1	5.3	7.1	33.3	10.3	0	28.7	13.5	29.5	1853056	150210.48	1856.43	605.71	10.3	3.8	8.1	5.1	10.1	8.7	9.1	4.6
1	J04	3	ATR	NA	Positive	8.97058823529412	43.6039215686274	6.6309549345876	344317.884313726	5072.53129502864	3.35294117647059	7.27843137254902	1.24819082131573	28573.4549019608	1863.07625690433	510	14.1	17.6	3.1	12.4	14.5	0.6	37.1	7.3	5.7	30.8	9.8	5.7	25.9	14.1	27.3	2085992	160761.52	1993.01	636.67	11.8	4.5	12.2	6.9	10.6	6.1	11	5.9
1	J05	1	ATR	NA	Positive	7.17931034482759	38.7862068965517	8.95086374873405	311065.732758621	4827.93392254124	2.9551724137931	5.90862068965517	1.09658922869445	23008.8344827586	1895.53726147085	580	15.2	16.9	2.8	13.3	11.2	0.5	39	4.5	0	26.6	11.9	0	22.4	15.5	24.5	1745052	166071.11	1975.39	682	11.6	6.2	12.6	8.8	11	8.1	12.9	6.6
1	J05	2	ATR	NA	Positive	8.34158415841584	39.8993399339934	8.2686410635712	295241.437293729	4912.68760071204	3.13531353135314	5.86963696369637	1.07482322730586	19593.7359735974	1871.58788132265	606	12.2	12.2	1.2	9.1	10.4	0	34.7	3.6	4.6	29.9	8.4	0	24.4	11.9	23.6	1737215	135223.32	1852.75	549.23	7.8	5.1	5.9	7.4	8.6	6.6	5.6	5
1	J05	3	ATR	NA	Positive	8.96740994854202	40.1423670668954	7.33101654025031	287758.024013722	4871.19935198863	2.60720411663808	4.87135506003431	0.928163218281087	16838.4579759863	1622.70494785413	583	10.5	14.6	1.4	8.7	13.4	0.3	43.6	6.5	6	24.9	9.4	6	19.4	13.2	20.2	1788074	145945.75	1903.06	597.77	11.1	6.7	10.8	7.9	9.1	8.7	12.2	5.5
1	J06	1	ATR	NA	Positive	8.67775467775468	36.7110187110187	5.209901973637	236917.869022869	4350.15529753635	2.88149688149688	6.2952182952183	1.2070680296359	21495.3056133056	1737.17940059003	481	7.3	15.6	3.7	6	12.9	0	37.2	5.6	0	25.4	9.1	0	23.1	10.6	23.7	1620788	140908.91	1665.4	570.82	8.5	4.2	6.4	7.7	7.3	5.8	6	8.3
1	J06	2	ATR	NA	Positive	8.56147540983607	37.7274590163934	6.06892366255733	261311.493852459	4603.27728988888	3.5594262295082	6.97131147540984	1.12145645922623	25360.2868852459	2028.23262264017	488	9.2	17.2	1	8.2	13.5	0.2	32.4	6.6	9	32.4	9.4	0	26	12.9	28.3	1695853	149433.6	1774.12	594.69	10.2	5.5	9.6	6.4	9.4	8.8	7.4	5.5
1	J06	3	ATR	NA	Positive	8.61521252796421	43.2953020134228	7.79125985790234	345045.261744966	5107.4553215605	3.86353467561521	7.64876957494407	1.11905460823917	28355.3870246085	2057.48838943682	447	11.4	15.9	1.6	11	13.2	0.7	31.5	6	6.7	34.9	10.3	6.7	28.6	12.3	30	2124647	170033.13	2153.14	691.82	14.1	3.8	16.6	5.6	12.1	2.9	16.3	3.8
1	J07	1	ATR	NA	Positive	8.33395872420263	39.5834896810507	8.62216793733609	300713.463414634	4853.51166677024	2.93808630393996	6.38649155722326	1.08825895499	22672.0919324578	1763.45398226495	533	11.4	14.3	1.9	11.8	9.4	0.2	37.9	4.9	0	29.8	10.7	0	24.6	14.4	25	1834381	141506.31	1971.14	568.09	12	3.9	5.6	10.1	10.3	3.9	5.8	11.3
1	J07	2	ATR	NA	Positive	7.8786231884058	36.9547101449275	5.62283423758328	264052.264492754	4374.50697924857	3.08152173913043	5.94746376811594	1.03430460470902	21073.3713768116	1893.41267599916	552	10.3	16.5	1.1	6.2	15.6	0.2	37.5	3.8	8.7	31	7.2	0	22.6	8.9	24.6	1631313	138871.86	1582.56	559.4	7.4	6	7.4	5.3	7.1	12.7	7.6	6.9
1	J07	3	ATR	NA	Positive	8.99115044247788	47.0287610619469	9.99883326439493	379631.300884956	5134.04925672199	3.34513274336283	6.19026548672566	1.08929758057479	21505.0774336283	1860.07706465197	452	12.4	13.7	2.9	10.6	12.2	0.9	34.7	5.8	6.9	31.9	10.6	6.9	26.3	13.9	26.8	2047984	148358.13	2181.9	608.26	12.4	6.9	8	8.4	10.8	8	7.7	8
1	J08	1	ATR	NA	Positive	7.14285714285714	39.8704761904762	9.27218160277093	329836.51047619	4905.19747682108	2.78285714285714	5.79047619047619	0.983563789214209	21733.7276190476	1722.64937744745	525	17.7	15	3.4	13.5	12.4	0.4	44.4	5	0	24.8	11.4	0	21	15.8	22.9	1879359	150998.35	1977.04	608.53	13.3	3.8	9.5	8.8	11.2	5	8.8	8.8
1	J08	2	ATR	NA	Positive	9.38970588235294	41.2230392156863	6.85348288661694	287145.389705882	4890.48807918272	2.79901960784314	5.94852941176471	1.15134441400947	21996.5196078431	1713.17186259347	408	9.8	13.2	2.5	11.5	10.5	0.7	39.2	6.4	6.6	27	9.6	0	23.3	13	22.3	2009594	132341.05	1937.69	530.22	14	3.2	5.4	5.4	13.5	6.4	6.4	9.1
1	J08	3	ATR	NA	Positive	8.86244541484716	45.2772925764192	10.4759066104175	369227.192139738	5122.62147581119	2.40829694323144	4.80786026200873	1.11983714560421	19759.8689956332	1617.9763605137	458	13.5	17.5	0.9	12	14.8	0.7	48.3	5.5	6.8	24	11.8	6.8	20.1	14.4	21.4	2106352	153556.2	2299.4	623.59	12.4	4.8	12	11.8	12.4	3.7	12.2	8.1
1	J09	1	STIM1	NM_003156	sample	8.29715762273902	47.1679586563307	10.2904068372184	398167.033591731	5278.29175094995	3.64082687338501	8.12403100775194	1.15104630899139	34654.1550387597	2090.66247307109	387	13.2	12.9	1.3	15	8.5	0.8	35.1	6.5	0	33.3	14.7	0	28.4	20.4	30.5	2202085	170232.28	2285.69	704.05	16.3	4.1	14	7.5	17.3	2.8	14.7	3.4
1	J09	2	STIM1	NM_003156	sample	10.7088607594937	55.8829113924051	6.35310425207804	430386.794303797	5346.73413465128	3.65822784810127	8.04113924050633	1.31154498304807	27618.0126582279	1891.29520749125	316	12	11.4	4.4	13.6	9.5	1.3	37	12.3	3.8	35.1	17.7	0	34.2	21.2	34.5	2150141	151923.63	2255.61	636.3	17.4	2.8	8.9	8.5	18.7	5.4	11.1	4.7
1	J09	3	STIM1	NM_003156	sample	10.4306358381503	56.8583815028902	9.7784812653317	471780.549132948	5588.66639227356	3.52601156069364	7.64450867052023	1.15911346961099	29010.3497109827	1880.15283697605	346	16.8	14.7	2.9	17.6	13.9	1.2	41	12.4	7.8	33.8	20.5	7.8	30.9	26.9	32.4	2440680	157108.16	2622.12	644.35	21.4	7.5	9.5	10.4	22.8	6.1	11.3	7.5
1	J10	1	DICER1	NM_030621	sample	9.82332155477032	54.7632508833922	11.2290289019651	439966.462897527	5707.20533791265	5.29328621908127	12.13074204947	1.3982929213625	49759.5583038869	2401.13419498578	283	17.3	6.7	2.5	17.7	6	1.4	28.6	10.2	0	49.5	23	0	42.4	29.7	44.2	2191035	171103.13	2506.91	714.71	21.2	2.5	11.7	6.7	23.7	3.9	11.7	3.9
1	J10	2	DICER1	NM_030621	sample	10.5868544600939	52.6760563380282	6.80966559693883	390720.190140845	5513.01325287393	4.15962441314554	8.74413145539906	1.31653550463664	31700.8427230047	2251.36338043956	426	16	9.2	0.9	15	6.1	0	25.8	9.2	2.3	42.7	16.4	0	35.4	25.4	35	2144668	156513.96	2352.31	637.46	16.7	1.4	12.2	7.3	20.7	1.4	13.4	5.4
1	J10	3	DICER1	NM_030621	sample	11.5969230769231	60.9846153846154	9.85116043305139	470868.28	5453.46753899649	3.91692307692308	8.10461538461538	1.21992921814671	28540.1784615385	2047.74746073271	325	14.2	12	1.2	10.8	12.3	0	31.7	12	6.2	36	19.1	6.2	30.5	24.6	31.7	2390130	140073.87	2539.48	599.01	16.6	5.5	6.8	9.5	17.5	7.4	11.1	7.4
1	J11	1	PASK	NM_015148	sample	9.85054945054945	51.378021978022	7.94724688476384	403565.83956044	5222.84492142259	3.44175824175824	7.6021978021978	1.20898025134172	27586.421978022	1998.18546366344	455	13.2	13	2.6	14.3	8.1	0.4	33.4	8.8	0	33.4	19.1	0	28.4	25.1	30.1	2053398	155233.52	2193.18	648.34	16.5	4.8	8.6	7.5	17.1	4	8.1	4.6
1	J11	2	PASK	NM_015148	sample	9.92631578947368	51.7736842105263	7.90276053051845	405904.575438596	5202.12976908838	3.41754385964912	7.33157894736842	1.11693313991424	25673.9561403509	1838.79089080732	570	11.8	13.3	1.2	13.9	10.7	0.2	36.8	7.9	6.7	31.6	14.9	0	26	18.1	26.1	2053129	133830.33	2135.26	550.74	12.8	5.1	5.3	10	14.6	5.6	7	5.3
1	J11	3	PASK	NM_015148	sample	11.5586592178771	57.2420856610801	8.28455142119344	440923.48603352	5693.39112093002	4.41154562383613	9.40037243947858	1.24365597390023	34215.4003724395	2111.81481953202	537	11.4	7.4	1.7	11.9	6.1	0	31.7	10.4	3.2	39.7	15.8	3.2	35.4	21.2	36.5	2337679	142223.49	2465.07	578.41	16.2	2.6	7.8	7.4	16.2	3.7	7.3	6
1	J12	1	EZH2	NM_152998	sample	9.09375	51.3409090909091	8.1637820144628	430061.596590909	5412.93622750576	3.84090909090909	8.10511363636364	1.21343272561671	29511.1931818182	2000.24422725229	352	15.3	13.1	2.3	18.2	9.4	0.6	34.9	9.1	0	35.8	19	0	29	25	29.5	2272178	151656.18	2275.98	629.1	19.3	6.5	10.8	10.2	20.2	4	9.9	7.1
1	J12	2	EZH2	NM_152998	sample	10	55.2	8.77310070520068	435140.529824561	5476.12440670644	4.79649122807018	9.6280701754386	1.27540401036928	35951.9052631579	2278.50361011559	285	17.2	10.5	1.8	15.1	6.3	0.7	24.9	7	1.4	41.8	16.5	0	36.1	20.7	34.7	2151434	152344.15	2277.12	631.53	13.7	4.2	10.9	5.6	16.5	2.1	11.2	4.6
1	J12	3	EZH2	NM_152998	sample	10.3190883190883	53.7720797720798	6.71748943820718	429436.413105413	5279.52512013645	4.43589743589744	8.86609686609687	1.31166731978058	29614.8945868946	2089.73350716904	351	14	12.5	2	12	12	0.6	27.1	8	3.4	38.5	15.1	3.4	32.5	19.1	33.3	2320332	137413.89	2254.72	572.07	14.8	5.7	8	8.5	16.2	3.7	10	6.6
1	J13	1	ATF7IP	NM_018179	sample	9.97094430992736	55.3050847457627	11.404265561301	448013.142857143	5378.84762424197	3.42372881355932	7.80387409200969	1.26587478770893	28925.9297820823	1822.66919735517	413	13.6	9.9	2.2	15	5.6	0.2	39.5	11.6	0	30	20.6	0	28.6	23.5	28.3	2209198	154923.02	2299.95	629.36	17.7	3.1	10.7	10.7	15.7	2.2	11.1	7.5
1	J13	2	ATF7IP	NM_018179	sample	12.6774193548387	61.3746898263027	7.49053719486501	460089.11662531	5490.95918388481	2.76178660049628	5.68982630272953	1.14310096608791	18788.3895781638	1662.9029837943	403	11.9	9.2	3.5	13.6	6.2	0.5	39	13.9	3.5	25.3	19.1	0	23.1	28.3	22.8	2310958	136326.69	2369.61	553.29	19.1	3.5	7.4	10.4	19.1	1	7.2	8.2
1	J13	3	ATF7IP	NM_018179	sample	13.4242957746479	66.4612676056338	9.23237032738222	500254.163732394	5657.2056374133	3.01760563380282	6.55281690140845	1.34840390865188	20056.1901408451	1679.6122019905	568	13.9	9	4.4	13	6.9	0.4	36.6	16.5	2.5	30.5	22.2	2.5	28.7	28.7	27.5	2413879	119655.75	2549.4	483.61	20.6	5.1	5.5	19.5	18.7	3.3	5.1	16.4
1	J14	1	RB1	NM_000321	sample	8.44222222222222	44.9888888888889	9.57844858621567	362436.135555556	4807.46971792628	3.73777777777778	8.42666666666667	1.10795885188768	35048.1955555556	1820.56245756511	450	12.2	18	1.3	11.3	14.2	0.4	41.1	8.9	0	31.3	16.4	0	28	19.8	28.9	2062110	141062.48	2121.07	574.31	16.7	3.6	8	16.2	15.3	8	9.8	18.2
1	J14	2	RB1	NM_000321	sample	10.6621823617339	47.152466367713	6.34311389535171	333894.813153961	4900.05449205082	3.16143497757848	6.83707025411061	1.08938435962565	23736.8565022422	1728.61648954261	669	9.1	13.3	2.7	9.3	10	0.1	42.2	10.6	4.3	31.4	13.8	0	26.2	17.8	26.6	1998212	137617.69	1884.37	561.78	14.1	4.2	10.3	13.2	13	4.8	10.3	13.3
1	J14	3	RB1	NM_000321	sample	11.5528255528256	57.970515970516	10.2936949757128	432965.373464373	5102.50793230552	2.92383292383292	6.45454545454545	1.51782363356401	19876.2776412776	1797.15266297034	407	13.5	10.6	6.1	11.8	11.8	1	32.9	11.8	4.4	26.3	17	4.4	27.3	19.2	28.7	2028001	112009.02	2234.23	456.94	16.2	10.1	4.9	27.8	14.7	4.7	5.4	27
1	J15	1	RPA2	NM_002946	sample	11.2309644670051	137.672588832487	37.1150573602767	1634429.94923858	8345.99927529116	6.4492385786802	14.9441624365482	1.35525689857497	59235.654822335	2224.96561760586	394	47.5	9.6	1.8	49.2	6.1	0.3	32	17.3	0	45.9	48.5	0	42.4	55.3	42.9	5212128	174607.39	4892.03	678.53	48.2	4.8	17.3	9.6	48.5	4.3	13.2	9.6
1	J15	2	RPA2	NM_002946	sample	11.0760095011876	148.684085510689	45.5510620801418	1820619.37292162	8668.30431961967	6.541567695962	14.5985748218527	1.38567142274279	61039.3562945368	2328.51698600459	421	48.9	7.8	1.4	50.1	4.3	1.7	26.1	15.7	3.1	46.3	47.5	0	41.3	52.3	39.9	6235083	165127.24	5158.26	606.46	50.4	1.7	15.2	14.5	48.5	1.7	11.6	12.8
1	J15	3	RPA2	NM_002946	sample	12.3412073490814	140.821522309711	42.4844929703882	1649562.50656168	8447.77750912287	6.43307086614173	14.2152230971129	1.32377095635888	58399.905511811	2318.39634419374	381	43.3	7.6	1.6	46.7	6.3	1.3	27.8	19.7	3.7	44.6	46.5	3.7	38.3	53	39.4	5898978	182966.9	5010.65	686.4	49.1	1.8	19.2	7.9	47	2.1	15.2	7.1
1	J16	1	RPS2	NM_002952	sample	9.21338912133891	55.3221757322176	13.5691647413597	506266.242677824	4872.45676469585	2.26778242677824	4.27615062761506	0.91721489405621	15689.9958158996	1465.83355674981	239	13.8	16.3	2.5	14.2	14.2	0.8	43.9	10.5	0	18.8	20.9	0	14.6	21.8	14.6	2288667	151173.8	2362.42	626.41	20.1	5.4	5	10.5	15.5	8.4	2.9	2.1
1	J16	2	RPS2	NM_002952	sample	9.13304721030043	45.793991416309	10.243517851828	355632.206008584	4400.44184441115	2.60515021459227	5.10300429184549	0.996813522671892	17190.2832618026	1705.05492425213	233	8.6	22.7	1.7	8.6	21.5	0.4	38.6	4.3	9.9	22.7	12	0	18.5	17.2	18.5	1855735	143128.92	1965.78	677.56	11.2	10.3	9.4	10.7	10.7	9.4	6.4	6.9
1	J16	3	RPS2	NM_002952	sample	10.8	51.5322033898305	10.4809295388523	422130.661016949	5029.26057136028	2.68474576271186	4.27796610169491	0.939391481586344	12050.3389830508	1488.13052816754	295	9.8	19.3	1.7	12.9	15.9	0	38	11.9	5.4	26.1	15.6	5.4	17.3	19.3	15.9	2298352	122933.25	2434.23	490.85	18.6	9.5	6.4	16.9	15.3	8.1	5.1	15.3
1	J17	1	ATR	NA	Positive	10.4439655172414	49.1293103448276	7.83709971294822	377657.646551724	4710.20626317443	2.55818965517241	5.54741379310345	1.2517421670853	17581.7586206897	1495.49213999763	464	11	13.8	5.4	9.9	7.3	0.2	39.2	10.3	0	25.2	15.3	0	22.2	17	20.3	1989089	128159.54	1957.16	494.3	12.9	3.4	4.5	18.1	10.6	4.1	4.5	23.7
1	J17	2	ATR	NA	Positive	8.65833333333333	43.0222222222222	8.89378049336754	326289.858333333	4633.14211144109	3.69444444444444	7.66666666666667	1.17494865124412	28073.7833333333	1923.77772581975	360	9.7	21.1	1.7	10.3	17.8	0.6	34.4	6.1	10	33.6	11.1	0	29.7	15	29.2	1861058	150163.44	1985.49	607.19	13.6	6.7	11.1	9.4	11.9	11.1	12.8	6.7
1	J17	3	ATR	NA	Positive	10.6373831775701	49.3009345794393	7.92141039311897	358019.289719626	4786.34753208964	2.23364485981308	4.76822429906542	1.19038563598762	14769.2579439252	1539.11075334304	535	11.4	13.3	4.3	9.2	12.9	0.2	40	9	5	21.7	11.6	5	19.4	13.3	19.3	1948597	121859.17	2047.51	494.33	10.7	6.9	6.2	16.4	11	8.2	7.1	19.6
1	J18	1	ATR	NA	Positive	7.8552036199095	37.0588235294118	6.90543849153937	270250.273755656	4347.48079456683	3.6447963800905	8.32352941176471	1.15862084614649	32970.5678733032	1992.22949317873	442	9	15.6	2.5	9	14.3	0.5	34.6	6.1	0	33.9	11.1	0	28.5	13.6	29.6	1621400	158723.15	1676.31	647.44	9.5	7.9	8.6	7.5	7.7	10	9.7	4.3
1	J18	2	ATR	NA	Positive	9.41592920353982	41.4402654867257	7.84509533506393	291192.986725664	4788.64456812379	4.13495575221239	9.44469026548673	1.28072705987299	40039.5331858407	2139.52070400613	452	8.2	13.1	3.5	8.6	11.5	1.1	32.5	6	4	38.9	8.4	0	34.1	11.7	34.7	1772532	160679.4	1840.44	630.09	9.3	3.5	9.1	6	8.6	6.2	10	4.9
1	J18	3	ATR	NA	Positive	10.1548556430446	48.3910761154856	7.68705139567818	350981.934383202	4754.57681110777	3.35433070866142	7.58267716535433	1.15970234235215	33872.7034120735	1916.26238653758	381	12.3	15.2	2.9	10	20.2	1	37.5	10	4.7	32	12.6	4.7	26	15.7	27	1750649	151417.71	1808.53	591.84	10	13.1	8.1	13.6	10	17.6	9.2	12.9
1	J19	1	ATR	NA	Positive	7.90845070422535	44.4600938967136	11.3797351904953	381540.55399061	5056.06344024944	4.30281690140845	10.0774647887324	1.57678520576783	45494.7253521127	2169.3953383175	426	13.4	16	3.1	15.3	12.9	0.9	33.6	6.6	0	39.7	14.3	0	34	18.1	35.9	1996994	174108.26	2257.88	713.9	15	4.7	12.9	8	13.8	5.4	12.7	5.2
1	J19	2	ATR	NA	Positive	8.70796460176991	41.8340707964602	8.68085819613404	303390.225663717	4633.68312895503	4.15265486725664	9.36283185840708	1.20141987742162	39297.5265486726	2090.12014560354	452	12.4	15.9	2.2	10	17.5	0.7	34.5	6	8.4	38.1	11.3	0	32.5	12.4	34.1	1627891	150067.58	1786.88	600.72	10	15.5	10.8	13.5	9.3	18.8	11.3	11.9
1	J19	3	ATR	NA	Positive	9.84135472370767	48.7308377896613	12.0766946207588	385550.180035651	5320.32263202152	3.76827094474153	7.79500891265597	1.19152902414048	28076.1033868093	2033.66765625855	561	11.8	11.6	2.7	12.1	9.4	0.4	31.9	7.3	2.9	35.3	13.5	2.9	28.3	16.4	29.9	2149540	143630.72	2372.9	589.57	12.8	4.5	9.4	8.6	13.7	2.9	8.7	6.2
1	J20	1	ATR	NA	Positive	7.77744807121662	40.3946587537092	11.8166142831056	338817.727002967	4771.76212170251	4.83382789317507	9.99406528189911	1.25063131121486	38295.3264094956	2271.34878549854	337	11	19.6	1.2	12.8	16	0	29.4	5.3	0	41.8	13.4	0	37.1	15.4	38	1885219	178901.34	2170.5	723.99	11.6	5.6	16.9	8.3	10.7	6.2	13.4	4.5
1	J20	2	ATR	NA	Positive	7.78321678321678	40.8041958041958	8.97804467529637	329038.221445221	4889.57766843352	4.5011655011655	9.50815850815851	1.20395712326229	35370.9557109557	2101.68660571052	429	12.8	15.2	1.6	11.7	14.7	0	31.2	4.4	7.7	36.1	10.3	0	31	13.5	31	1753035	145548.1	1937.6	595.34	9.8	7.7	8.2	5.6	11.4	10.3	8.9	3.5
1	J20	3	ATR	NA	Positive	9.37872340425532	42.7936170212766	7.93218269356086	309403.536170213	5001.54530266196	3.61702127659574	7.97446808510638	1.19078830418957	34013.229787234	1950.04356665455	470	11.7	14	2.8	8.9	12.1	1.5	37.4	7.4	4.5	34.5	9.8	4.5	28.5	13.2	28.9	1838065	156832.83	1989.78	637.05	11.1	6.6	10.6	8.7	10.2	5.5	10.4	7
1	J21	1	ATR	NA	Positive	7.38632162661738	34.2532347504621	8.64413259682955	252037.504621072	4417.78050965328	4.40110905730129	8.92236598890943	1.21159571766394	35570.8280961183	2221.40349001863	541	12	16.8	0.7	10.4	13.1	0.2	31.6	4.6	0	40.1	8.7	0	33.3	11.6	35.3	1690143	172498.02	1763.88	715.94	9.8	5	13.5	6.1	7.9	6.7	12.8	4.4
1	J21	2	ATR	NA	Positive	8.78167641325536	40.6803118908382	7.87274283354384	305606.925925926	4830.73449299942	4.40350877192982	8.86744639376218	1.25087808594749	33041.343079922	2292.46677319173	513	9.6	16.2	1.6	11.1	12.5	0.8	27.5	7	6	39.8	10.3	0	32.7	12.7	33.9	1814678	152728.94	1877.38	636.65	9.6	5.8	11.5	7.2	10.9	5.5	10.1	3.9
1	J21	3	ATR	NA	Positive	9.21763602251407	49.6735459662289	11.3572405632569	405922.979362101	5250.31527656193	4.29268292682927	8.56472795497186	1.19510116498992	31258.2326454034	2111.07879665557	533	16.1	14.8	2.3	12.6	12	0.2	30	7.1	4.3	38.1	12.8	4.3	31.1	16.9	32.1	2004319	155472.8	2184.75	643.73	11.1	4.5	9.9	6.9	12.8	7.1	10.5	5.6
1	J22	1	ATR	NA	Positive	7.28741496598639	36.4727891156463	7.55083908774256	282139.505102041	4556.18358992937	4.28231292517007	9.1156462585034	1.23425065264855	37095.3384353741	2311.50372995207	588	13.9	18	2	12.4	14.5	0.9	30.8	6.1	0	40.5	10.2	0	31.6	13.4	34.4	1788618	174378.66	1732.45	700.22	11.7	6.5	12.6	4.8	9.5	7.1	12.6	3.7
1	J22	2	ATR	NA	Positive	8.61475409836066	37.9795081967213	7.54459611299273	260987.631147541	4633.39924245487	4.36885245901639	8.56352459016393	1.23524746767142	32092.6290983607	2362.33102087913	488	9.6	12.3	1	9	12.7	0.8	26	5.5	5.7	43	9.2	0	33	11.5	34.4	1683962	165259.1	1805.88	675.21	8.6	4.3	14.5	4.5	9.8	6.8	14.1	2.3
1	J22	3	ATR	NA	Positive	9.66666666666667	47.8619047619048	8.98004882032816	379105.921428571	5467.37035330887	4.63571428571429	9.08809523809524	1.16810727645452	33991.8238095238	2210.66010427113	420	14.5	13.1	1	13.6	11	1	29.8	6.9	5.2	40	10	5.2	32.6	16.4	34.5	2045005	153258.28	2390.96	619.51	11.4	5.7	11	8.1	12.9	2.6	10.2	4.8
1	K03	1	OTNT	NA	Neutral	9.02631578947369	42.2684210526316	6.46288865006353	291939.684210526	4709.61016597722	3.87105263157895	8.12894736842105	1.29980664525699	29011.7473684211	2098.37155583122	380	10	12.6	2.9	11.1	10.3	0	31.1	7.1	0	38.7	10.5	0	33.2	15.8	34.7	1728172	147104.15	1770.34	620.39	10.8	3.4	7.4	7.9	10.3	4.2	10	6.3
1	K03	2	OTNT	NA	Neutral	10.6118598382749	45.1522911051213	6.58405527102585	306310.339622642	4885.50917044333	2.6266846361186	5.20619946091644	1.12363162552864	15904.6549865229	1683.30898520155	742	7.5	11.6	2.3	7.8	7.8	0.1	36.8	7.8	2.4	27.1	11.6	0	21.6	15.4	21.7	1881286	121211.56	1937.45	505.19	12.3	3.6	4.9	13.2	11.5	2.7	5.9	13.2
1	K03	3	OTNT	NA	Neutral	10.9318181818182	47.9829545454545	5.12876001265804	319272.840909091	4980.82802368212	3.29734848484848	6.75757575757576	1.17449869416385	23233.4715909091	1838.33859874904	528	8.1	12.3	2.3	8.1	12.3	0.2	36.7	10.2	5.7	31.4	13.1	5.7	28.6	17	28.4	1964312	147273.8	1968.49	594.61	13.1	4.4	10.6	9.1	13.8	5.7	10.8	8.9
1	K04	1	OTNT	NA	Neutral	9.92764109985528	42.1316931982634	6.05377378559156	278214.86251809	4759.94122747712	2.94356005788712	6.66859623733719	1.14863014703403	22610.1837916064	1690.54407723883	691	8.1	12.2	2.7	8.4	6.8	0.1	39.9	9.3	0	28.4	14.6	0	25.6	18.5	25.6	1809892	130864.91	1907.53	547.53	14.3	2.5	5.6	14.6	13.2	1.4	4.6	14.2
1	K04	2	OTNT	NA	Neutral	9.32011331444759	43.8796033994334	4.84332765788121	316066.385269122	4947.10696214549	4.07082152974504	8.75354107648725	1.2466359132708	33746.1543909348	2149.33636343762	706	10.9	12.6	1.8	10.2	9.9	0.6	33	8.2	6.5	38.1	11.9	0	32.3	16.9	34	1963275	139537.86	1907.1	560.46	15.4	5.5	7.9	10.8	13.6	7.5	7.6	8.6
1	K04	3	OTNT	NA	Neutral	9.53041825095057	46.4049429657795	7.13383753431794	336606.157794677	4924.9657137752	4.05703422053232	8.97528517110266	1.25161364386358	35300.1844106464	2170.68014632586	526	8.9	16	2.7	8.6	12.4	1.7	34.4	7.4	7.2	37.3	11.6	7.2	32.5	15.6	34.4	1975995	170943.8	1985.25	710.44	12	6.5	16	4.2	11.8	6.8	16.5	3.4
1	K05	1	OTNT	NA	Neutral	11.7042253521127	52.5432595573441	6.38099306493854	366923.152917505	4885.26305764497	2.8692152917505	6.7887323943662	1.54572886738574	22968.4265593561	1796.65323886696	497	8.5	9.9	5.6	8.9	7	0.4	33	11.5	0	29.2	18.3	0	28	21.5	27.8	2195760	132382.04	2062.22	544.74	15.7	1.8	4.8	15.5	14.1	3	3.6	18.5
1	K05	2	OTNT	NA	Neutral	10.0385109114249	42.2105263157895	5.20014185221478	267291.0436457	4529.18945010003	1.98587933247754	4.55070603337612	1.19206951763114	16205.9563543004	1440.70998962139	779	6	14.6	4	6.4	12.6	0.5	44.8	9.1	5.3	20.3	10.8	0	18.2	14.8	16.7	1698792	102935.06	1669.81	424.51	10	7.3	4	29.8	9.2	9.9	4.4	33.1
1	K05	3	OTNT	NA	Neutral	9.90055248618784	48.5819521178637	10.0168065051132	374352.077348066	5257.21687767543	2.80662983425414	6.04051565377532	1.1114349228611	20976.3241252302	1669.35744085947	543	10.1	14.7	2.8	11.2	10.3	0.2	41.1	8.3	4.4	27.3	13.4	4.4	23.6	17.3	24.1	2070204	146123.62	2235.93	622.12	13.6	3.3	10.5	9	12.9	3.5	10.5	6.4
1	K06	1	OTNT	NA	Neutral	9.09012131715771	46.213171577123	8.03886636222213	348240.187175043	5062.71970574959	2.93414211438475	6.80069324090121	1.26580345182394	23475.568457539	1769.87178378415	577	13.2	10.2	4	11.4	6.8	0.2	38.8	7.8	0	27.4	15.4	0	25.5	20.1	26.3	2000724	128777.44	2130.94	527.33	14.2	4.2	4	15.3	15.3	2.8	3.6	16.5
1	K06	2	OTNT	NA	Neutral	10.5695931477516	48.9164882226981	5.38568332741121	342023.905781585	5208.7006899493	4.01070663811563	9.15203426124197	1.27263650404424	37434.0942184154	2157.60815821739	467	10.1	9.9	1.5	11.1	7.7	0.9	31.5	9.6	3.6	39	14.8	0	33	19.9	33.2	2067864	144305.6	2055.53	583.54	16.3	3	7.9	7.1	15	4.1	9	4.5
1	K06	3	OTNT	NA	Neutral	10.1431980906921	50.7326968973747	7.21635898620253	399613.021479714	5306.60546684635	3.86157517899761	7.84964200477327	1.12577686571226	29040.6372315036	1978.35153429542	419	11.9	11.5	1	12.4	9.5	0.2	35.3	10	4.5	36.8	15	4.5	28.6	18.1	31.3	2215688	142122.23	2159.75	578.43	14.3	4.5	8.4	7.6	14.6	2.6	9.8	5.3
1	K07	1	OTNT	NA	Neutral	9.72405063291139	49.9873417721519	7.95923091234014	379219.921518987	5198.86570176006	4.33164556962025	10.053164556962	1.48424591125195	39472.7569620253	2339.35772260175	395	14.2	10.6	4.8	12.9	7.1	0.8	29.6	8.9	0	41.3	18	0	37.2	23.5	38.5	2111124	172743.11	2207.23	720.3	17.5	2.5	11.1	8.1	19	2.5	11.1	3.5
1	K07	2	OTNT	NA	Neutral	11.0275229357798	52.2981651376147	7.46051645791693	378452.438073394	5190.43271591755	2.96788990825688	6.1651376146789	1.13031695171074	21208.0206422018	1754.41357936713	436	10.6	11.5	2.1	11.5	8.9	0.5	38.1	12.8	3.4	31.2	18.1	0	25.5	22.7	24.8	2108747	143021.98	2219.33	581.03	19.3	4.8	9.4	11.9	17.7	3.7	10.8	8
1	K07	3	OTNT	NA	Neutral	10.5982905982906	48.3525641025641	8.31223007739507	336323.14957265	5062.95246533524	3.28205128205128	6.89529914529915	1.14840710506334	24483.2179487179	1803.16068738958	468	9.8	10.7	2.8	8.1	9.2	0	40.4	9.6	4.5	32.1	11.3	4.5	29.9	17.1	30.6	1967703	146716.64	2096.85	613.78	12	3.2	9.4	9.6	12.4	3	9.6	5.6
1	K08	1	OTNT	NA	Neutral	9.55667506297229	45.6146095717884	5.60469643608926	322969.926952141	4956.58860287436	4.10579345088161	9.27455919395466	1.34128013199809	35152.2947103275	2203.87235377988	397	10.8	11.1	2.3	10.1	9.6	0	30.2	8.6	0	38.8	14.4	0	34.3	19.4	35.3	1942218	149196.5	1961.58	602.2	14.4	3.3	7.8	7.8	14.9	5	8.3	8.6
1	K08	2	OTNT	NA	Neutral	10.1493506493506	45.3030303030303	5.78723490250889	309802.432900433	5068.01548317532	3.06926406926407	7.02813852813853	1.19543943186514	24657.0216450216	1747.41571524718	462	10.6	11.5	2.8	10.2	6.3	0.2	38.5	11.3	4.8	33.3	13.2	0	28.8	18	28.4	2079760	133092.66	2097.04	532.4	16.2	3.2	5.4	7.6	15.6	1.9	5.4	5.6
1	K08	3	OTNT	NA	Neutral	8.9219440353461	43.7864506627393	6.70510027099063	311604.941089838	4872.37280596407	2.78497790868925	5.87923416789396	0.997848838674552	21984.3004418262	1727.20058040157	679	11.5	12.7	1.8	8.2	12.7	0.4	44.3	7.2	6.5	28.4	11.8	6.5	23.6	14.3	25.8	1847333	137124.09	1892.55	570.32	11	6.2	8	10.6	11.6	8.2	8.1	9.7
1	K09	1	RAD21	NM_006265	sample	11.5219298245614	64.7324561403509	11.7264194872556	489683.021929825	5760.68327797835	3.37719298245614	8.91666666666667	1.84007431945706	32136.4254385965	2049.59609739776	228	20.2	7	9.6	17.1	6.1	0.4	23.2	9.2	0	37.7	29.8	0	38.2	34.6	35.5	2289998	136382.28	2731.95	538.81	22.4	2.6	6.6	16.2	23.7	1.3	5.3	17.1
1	K09	2	RAD21	NM_006265	sample	10.7689075630252	51.9957983193277	7.41272994905377	356950.899159664	4862.66568906379	4.2436974789916	12.3067226890756	2.80276919716713	36903.3529411765	2366.36392983447	238	11.8	9.2	19.7	8.4	7.1	0.4	11.8	7.6	3.4	47.5	12.6	0	58.4	16	50.8	2066847	118119.25	1951.29	449.5	12.6	3.8	4.2	14.3	11.3	1.7	2.1	16.4
1	K09	3	RAD21	NM_006265	sample	13.7446808510638	83.2021276595745	13.023155815209	706358.526595745	6545.37685591936	4.29787234042553	8.70212765957447	1.3488445061928	30200.6063829787	2093.43500681155	188	22.9	9.6	2.7	23.4	5.9	0.5	26.6	16	5.3	40.4	30.9	5.3	34.6	39.4	34.6	3436942	157379.74	3438.17	604.4	30.3	3.7	11.7	11.2	32.4	1.1	10.1	8
1	K10	1	CUX1	NM_181500	sample	10.4272997032641	61.7833827893175	10.6284367690998	540494.270029674	5960.16438333189	5.00593471810089	11.9614243323442	1.74473704104713	49661.8991097923	2714.21805001422	337	19.9	10.7	6.5	20.8	6.5	0.3	19.3	11.3	0	49.9	24.6	0	44.5	32.9	47.2	2749453	176284.36	2943.56	748.69	27.9	2.4	13.1	7.7	32.6	0.6	16.3	5.9
1	K10	2	CUX1	NM_181500	sample	10.8995726495726	52.6495726495726	6.12083194563811	390531.955128205	5435.48161136775	4.91452991452991	11.9209401709402	1.49147082453753	48793.3632478633	2311.13820042696	468	11.5	9.6	3	13.9	7.9	0.4	26.7	12	3.6	44.9	16	0	39.7	24.6	39.5	2133009	151846.15	2229.76	620.13	18.8	3.2	10.5	5.6	20.1	2.1	10.3	4.9
1	K10	3	CUX1	NM_181500	sample	12.5876993166287	65.6514806378132	8.1439520741049	516549.423690205	5659.26555590383	4.87699316628702	10.4123006833713	1.42777746307445	37290.7107061503	2285.31478683473	439	12.5	8.9	2.5	12.3	6.8	0.2	23.7	13	2.1	46.9	19.6	2.1	39.4	24.4	39.4	2472991	149054.02	2500.93	602.63	21.2	4.1	10.5	8.9	21	2.1	8.9	7.1
1	K11	1	POLE	NM_006231	sample	15.8574610244989	120.835189309577	20.6424579041961	1225776.85746102	6931.32491524006	5.99109131403118	14.1269487750557	1.48401147697447	54362.986636971	2171.19439337776	449	30.1	10.7	6	35.6	6.5	0.4	30.5	28.7	0	43.9	44.1	0	41.2	47.7	41.9	4438649	167351.12	3793.8	623.59	42.1	3.3	12.7	14.7	43.2	3.1	10.2	16.9
1	K11	2	POLE	NM_006231	sample	18.1529175050302	132.024144869215	19.496345269085	1321341.0362173	6873.54058126442	6.10663983903421	13.5955734406439	1.39992793760684	48465.6237424547	2133.97199474623	497	29.8	8.5	2.8	31.6	5.2	0.6	28.6	31.4	1	46.5	42.7	0	42.7	45.9	41.6	4716693	154729.68	3559	562.34	40.2	3.8	12.5	14.3	37.6	4.2	10.5	17.5
1	K11	3	POLE	NM_006231	sample	17.4057591623037	129.102094240838	22.1567973297247	1311436.12041885	7061.14152689068	7.14397905759162	16.6387434554974	1.34556042156532	66023.9188481675	2189.5792975126	382	27.2	11.3	1.3	32.5	8.4	0.5	31.4	29.8	3.4	43.7	39.8	3.4	40.3	43.7	41.1	4907927	164783.04	3928.67	599.91	39.3	3.7	18.6	11.5	36.6	4.2	13.1	13.6
1	K12	1	NCOA6	NM_014071	sample	9.60751565762004	51.7432150313152	7.9620352942977	414560.256784969	5229.05624019228	4.24843423799582	11.0668058455115	1.55301581200505	55000.9102296451	2360.66309713612	479	13.2	15.7	3.3	16.1	9.8	1.5	28	10.9	0	38.2	21.7	0	34	28.4	34.9	2230098	163609.91	2314.07	689.1	20	1.7	9.6	9.8	22.1	1.5	8.8	9.8
1	K12	2	NCOA6	NM_014071	sample	10.5042589437819	53.8449744463373	8.29373640563059	430766.345826235	5541.31572715945	4.91141396933561	10.4855195911414	1.40281060552292	39877.8875638842	2346.49897171227	587	12.8	11.2	1.9	14.1	7.2	0.5	23.9	10.2	4.4	43.4	18.7	0	36.5	25	36.6	2360929	155124.13	2410.55	633.22	20.1	3.1	11.6	7.5	20.1	2.6	10.1	6.6
1	K12	3	NCOA6	NM_014071	sample	10.7536656891496	54.8240469208211	9.20654527160735	424821.583577713	5424.01786037459	4.61876832844575	9.91788856304985	1.38714687823398	36577.7917888563	2230.92531935846	341	13.8	11.7	2.3	12.6	9.4	0.3	26.1	9.1	4.7	43.1	15.5	4.7	37	22.9	38.1	2279391	146001.24	2495.11	601.15	15	3.8	10.3	10.6	17.6	2.6	10.9	6.7
1	K13	1	APC	NM_000038	sample	12.65	59.354347826087	6.93747586927415	425837.889130435	5052.38654529602	3.36739130434783	7.77608695652174	1.65305158035178	26216.3608695652	2014.56483532393	460	10.4	5.4	9.1	11.1	3.7	0.2	28.9	14.8	0	31.3	21.1	0	33.3	23.7	33.7	2171228	143532.9	2128.63	577.38	18.9	4.3	7.6	11.3	16.5	0.9	6.5	7.8
1	K13	2	APC	NM_000038	sample	12.3955431754875	64.1782729805014	8.89234516425021	481421.236768802	5315.57614750832	3.05013927576602	7.1142061281337	1.41975795018971	22768.4596100279	1706.64785205124	359	15.9	7	7	13.6	7.5	0.3	35.7	13.4	3.1	30.6	22.3	0	29	26.7	26.5	2267424	124470.05	2338.26	489.07	19.8	3.6	5.3	14.5	20.3	3.6	4.2	10.6
1	K13	3	APC	NM_000038	sample	12.0366088631985	58.9518304431599	9.12194485813172	421519.275529865	5115.76614091911	3.08477842003854	6.85934489402698	1.30380871061607	24313.8554913295	1710.4904283408	519	12.5	8.1	3.9	9.4	10.4	0.6	38.9	12.1	3.5	27.6	17	3.5	25.8	19.7	25.6	2059713	123851.49	2262.74	505.93	14.5	6.9	6.2	20	14.1	3.5	3.9	14.8
1	K14	1	CREBBP	NM_004380	sample	9.47297297297297	45.3610038610039	9.18257018372745	342713.83011583	4965.28253189794	2.73745173745174	6.38996138996139	1.50067284146231	24105.1525096525	1777.81825447826	518	11.2	12.4	5	10	7.9	0.6	39.4	7.5	0	26.4	14.1	0	25.3	17.6	26.3	2000587	142206.39	2175.52	604.7	14.7	4.2	8.5	11.8	13.7	2.1	9.7	8.3
1	K14	2	CREBBP	NM_004380	sample	10.7062937062937	53.3339160839161	8.30238004875959	413050.729020979	5433.05688914722	3.97027972027972	9.18531468531469	1.29908014528455	32904.3618881119	1928.29583904764	572	14.3	9.8	3.3	14.2	7.7	0.3	33.7	10.7	3.3	37.8	16.3	0	33.4	22.7	33.4	2273125	141766.33	2279.99	577.4	16.6	3	9.1	9.3	16.4	3.3	8.9	8
1	K14	3	CREBBP	NM_004380	sample	10.3512931034483	51.5021551724138	8.96776764080955	392689.831896552	5147.50639692308	3.10991379310345	7.02370689655172	1.13207637271412	27782.3965517241	1665.70178118567	464	12.9	15.1	2.4	12.1	12.7	0.6	41.6	10.6	5.4	29.5	16.4	5.4	25.2	19.4	25.9	2084517	139557.16	2278.44	569.79	14.4	4.7	7.3	10.1	15.9	3.9	8.6	8.2
1	K15	1	MGA	NM_001080541	sample	10.3661971830986	43.3051643192488	7.13464475454508	294114.922535211	4457.12431491524	3.05633802816901	8.8075117370892	2.35960964091142	26892.485915493	2128.10452061606	426	6.8	13.4	20.4	7.3	9.9	0.2	22.8	8.2	0	31.5	12.2	0	39.7	13.8	39.2	1799088	127950.7	1835.82	526.2	12.9	3.3	5.2	17.6	11.5	5.4	5.9	19.7
1	K15	2	MGA	NM_001080541	sample	12.7705314009662	55.1256038647343	5.16364894978293	367363.108695652	4831.87557916812	3.82367149758454	8.6256038647343	1.41528874342157	29085.4758454106	1976.00398182562	414	8.5	11.8	2.9	9.4	10.1	0	29.7	13.5	2.9	35	17.6	0	34.3	21.5	33.6	2134310	141992.79	2097.73	588.96	16.7	6	11.4	12.6	16.4	4.1	12.1	11.8
1	K15	3	MGA	NM_001080541	sample	11.5332197614991	56.9982964224872	10.0399919234597	436747.320272572	5375.46547878641	2.80068143100511	5.79897785349233	1.23003533165149	18182.9471890971	1736.10795910686	587	12.3	9	4.1	10.9	6.8	0	35.9	11.1	2	28.4	17	2	25.4	19.9	25.6	2309026	123072.3	2355.43	510.47	16.7	6	7	20.3	14	1.2	7.3	20.3
1	K16	1	CHEK1	NM_001274	sample	9.00956937799043	145.387559808612	62.0098905992905	1875105.97129187	8937.80878607361	3.98086124401914	9.62200956937799	1.51259093035057	42104.6267942584	1982.97265794519	209	48.8	11	4.8	51.2	9.1	1	30.6	11	0	42.6	49.3	0	36.8	58.4	34	7115934	170350.52	6316.27	661.7	55.5	5.3	12.4	13.9	56.9	1.9	9.6	8.6
1	K16	2	CHEK1	NM_001274	sample	10.3983402489627	147.348547717842	61.814504377968	1855821.21991701	9135.60360070731	4.89626556016598	9.69709543568465	1.27927750476615	32835.3402489627	2098.67012873909	241	50.6	10	1.2	57.3	7.5	0.4	24.5	14.9	3.7	44	50.6	0	35.7	58.1	33.2	6598512	155387.54	6063.81	594.53	53.1	2.9	13.7	9.1	57.7	4.1	9.5	7.9
1	K16	3	CHEK1	NM_001274	sample	9.70229007633588	127.652671755725	55.3537567144355	1576339.74045802	9175.3052264527	4.5	8.27480916030534	1.18344383103677	27689.8091603053	2034.43934834538	262	49.6	8	1.5	52.7	6.1	0	27.1	13.4	2.3	43.5	46.2	2.3	32.1	53.1	32.4	6422246	152782.98	6213.08	596.33	50.8	4.2	11.5	13.7	53.4	1.1	9.9	8
1	K17	1	OTNT	NA	Neutral	10.2562929061785	45.8237986270023	7.78293416374902	329966.640732265	4808.33950839802	2.89244851258581	6.97711670480549	1.36066815070646	21967.2608695652	1606.57185506993	437	10.8	14.4	7.6	10.1	9.8	0.2	39.1	11.2	0	28.6	15.8	0	28.4	19.7	27.7	1889404	123636.86	2082.49	500.44	13.7	5.3	4.1	18.3	13.5	5.3	3.2	16
1	K17	2	OTNT	NA	Neutral	10.0063424947146	49.4947145877378	7.53297789892264	369462.714587738	5161.47858904382	4.32558139534884	9.5877378435518	1.37586178694622	35286.7526427061	2247.44204711169	473	12.9	12.3	3.2	11.4	11.2	0.4	26.6	9.5	4	41.2	15.4	0	35.3	22	37.2	1981850	151274.23	2093.91	624.49	12.3	3.2	10.8	6.6	14	7	12.3	4
1	K17	3	OTNT	NA	Neutral	11.3657657657658	56.7297297297297	8.10343904536438	434997.902702703	5413.80300125254	3.46666666666667	7.12252252252252	1.20298545445286	24218.4954954955	1849.54792149913	555	12.8	7.9	2.3	12.4	7.4	0.2	34.6	10.8	2.5	34.4	16.9	2.5	27.4	20	28.5	2226924	131686.72	2346.37	542.36	16	3.6	6.8	15	16.9	3.1	7.2	12.4
1	K18	1	OTNT	NA	Neutral	8.06707317073171	40.2621951219512	6.90200225473896	291184.215447154	4932.76571884976	3.78658536585366	8.3109756097561	1.21680073172952	33019.0731707317	2053.32579359899	492	11.8	12.8	2.8	12	11.2	1	37.2	4.9	0	36.2	11	0	31.1	16.1	32.7	1687829	144637.82	1956.17	619.69	10.6	5.5	8.7	11.2	11.4	5.5	9.8	7.9
1	K18	2	OTNT	NA	Neutral	10.4869565217391	50.6608695652174	6.68039305538843	374461.471304348	5156.55212432647	3.8295652173913	9.13913043478261	1.29142575748718	33373.1756521739	1984.25807564676	575	10.8	11.1	2.6	9.2	7.8	0.5	35	8.3	2.6	35.8	14.8	0	32.2	19.1	32.7	2055366	141757.54	2118.57	579	15	4.7	8	6.4	15.7	2.3	7.8	3.8
1	K18	3	OTNT	NA	Neutral	10.1480406386067	54.6792452830189	9.93031325353135	454518.833091437	5622.95332216076	3.73149492017417	8.69521044992743	1.58883060035018	40643.9129172714	2122.28212426348	689	14.8	11.8	2.6	15.4	7.7	1	35.3	8.9	4.4	34.7	14.5	4.4	29.2	19.6	31.6	2319123	149163.1	2456.07	614.97	15.8	4.2	9.9	7.4	17.3	3	10.3	5.4
1	K19	1	OTNT	NA	Neutral	9.03846153846154	49.7346153846154	9.81817652851013	386862.355769231	4761.61310563693	4.20192307692308	10.1153846153846	1.34709198863032	41844.0384615385	2108.40423930679	520	13.8	12.3	2.7	11.9	13.1	1.2	34.2	9.2	0	36	17.1	0	32.9	19.6	33.1	1975579	154651.93	2019.4	637.66	14.2	9	9.2	12.9	15	11.2	9.8	11.7
1	K19	2	OTNT	NA	Neutral	10.0121065375303	50.9709443099274	8.52400247989019	396281.808716707	5391.58119119013	3.61501210653753	7.98547215496368	1.21410338257317	27677.6319612591	1908.04308055222	413	16.2	12.3	2.7	14.8	9.4	0.5	34.1	10.7	5.3	34.1	16.9	0	29.1	21.8	29.1	2109156	146653.28	2348.11	621.66	16.9	5.8	9	7.7	17.2	5.6	9	5.3
1	K19	3	OTNT	NA	Neutral	11.2338129496403	63.5971223021583	10.6594838971575	529415.618705036	5889.22345866698	5.28776978417266	11.2086330935252	1.35100570335664	40965.0755395683	2398.36044190903	278	18	12.9	2.5	15.8	9.4	0	24.8	10.4	2.2	46	21.9	2.2	39.2	28.1	40.6	2504873	178182.73	2730.85	731.64	20.5	2.9	16.2	5	23.7	2.5	18.3	4
1	K20	1	OTNT	NA	Neutral	8.72922252010724	49.2975871313673	10.0899495494157	402090.568364611	5044.58448519179	4.95710455764075	11.6434316353887	1.43311365069908	46542.3512064343	2401.39400906146	373	16.1	12.3	3.2	13.7	13.7	0.5	25.7	7.5	0	40.2	16.6	0	35.7	19	37.3	2063910	160674.44	2270.63	661.17	17.2	8	9.7	9.7	18.8	9.7	10.5	5.1
1	K20	2	OTNT	NA	Neutral	9.79876796714579	50.9712525667351	7.70754064550283	390757.433264887	5297.04300675084	4.55441478439425	10.0924024640657	1.45303878179013	41351.81724846	2459.90135164015	487	13.1	14.8	3.1	14.6	8.8	1.6	25.1	9.9	6.2	39	17.9	0	32.9	24.4	34.9	2057754	175257.14	2179.01	767.57	18.3	2.7	15.6	3.9	20.1	3.7	18.3	2.1
1	K20	3	OTNT	NA	Neutral	9.78995433789954	48.8013698630137	8.42726444532169	369837.054794521	5276.05448519403	3.73744292237443	8.92465753424658	1.3808251339253	39146.6621004566	2163.44360206457	438	13.2	14.8	2.5	12.6	11.6	1.1	33.8	9.8	5	35.6	13	5	31.3	18.5	32.6	2000633	161597.27	2280.8	676.57	14.4	5.5	10.7	8.4	15.8	4.3	11	5.3
1	K21	1	OTNT	NA	Neutral	9.11500974658869	46.4541910331384	10.0946631484637	353687.538011696	5172.34531489694	3.67251461988304	8.74269005847953	1.14452873445831	37274.7134502924	1866.90307040638	513	14.8	12.9	1.9	13.1	11.3	0.6	40.5	8.8	0	33.5	18.1	0	27.5	23.4	27.9	1872815	160240.02	2164.71	679.07	15	7	12.1	15.6	17	6.8	9.9	14.2
1	K21	2	OTNT	NA	Neutral	9.29166666666667	46.1184210526316	6.38204140864472	352103.592105263	5084.73113563642	4.19517543859649	9.76754385964912	1.93160644719035	45298.2478070175	2305.56387067612	456	12.7	14	2	10.3	11.2	0.9	29.6	7.7	5.5	38.8	12.3	0	33.1	17.5	33.6	2073061	171677.75	2015.16	700.58	13.6	4.2	14.3	5.3	13.6	2.6	15.6	5.5
1	K21	3	OTNT	NA	Neutral	11.8457583547558	55.6452442159383	7.08288817953178	405562.228791774	5320.63099855085	4.62982005141388	9.74807197943445	1.33239378641542	35511.3547557841	2251.0616792598	389	10.3	11.6	2.1	9.5	10.3	0.8	26.7	11.6	3.9	41.4	15.4	3.9	36.8	19.5	37.8	2092642	146562.9	2185.62	606.98	14.1	3.6	8.7	8.2	17.7	3.9	8.5	5.7
1	K22	1	OTNT	NA	Neutral	8.93548387096774	43.721198156682	8.35510654913757	321753.891705069	4820.21230279697	4.29493087557604	9.54838709677419	1.4284550243196	37372.2050691244	2363.99472769699	434	9.7	13.8	3.9	8.3	9.9	0	29	7.1	0	40.6	15.2	0	34.6	18.9	37.6	1861782	162803.79	2056.69	686.64	12.9	4.4	11.1	7.4	14.1	3.9	12.2	4.8
1	K22	2	OTNT	NA	Neutral	8.69268292682927	47.0829268292683	10.4951753927723	376736.42195122	5281.14661490738	4.07073170731707	8.80975609756098	1.27227329411341	32885.9487804878	2127.94667923047	410	15.1	11	2.2	14.9	11	0.7	33.4	5.9	3.9	38.5	12.9	0	33.2	18	34.9	1905197	155230.54	2171.03	647.65	14.1	4.6	11.5	6.8	13.4	3.7	12.2	2.9
1	K22	3	OTNT	NA	Neutral	9.91395793499044	50.0401529636711	8.22623099604711	398940.460803059	5269.49783930138	3.7112810707457	7.63097514340344	1.12666506690855	27591.6328871893	1987.38093395703	523	12.2	13.2	2.3	12.2	8.4	0.6	36.1	8	5.2	36.1	12.8	5.2	30.2	18.2	31.9	2131050	151645.15	2275.56	619.57	13.4	4.6	10.3	8.4	13	5.5	9.9	4.6
1	L03	1	RF	NA	Neutral	8.41614906832298	38.287784679089	5.87955024696996	257262.587991718	4489.27077217793	4.03312629399586	9.36231884057971	1.3037604586996	37383.0144927536	2101.92374548638	483	9.3	15.3	2.3	7	12.4	0.8	33.1	5.6	0	38.1	11.8	0	32.1	13.9	33.5	1673668	146840.14	1768.18	611.05	9.7	4.6	7.7	8.7	10.1	7	8.5	6.4
1	L03	2	RF	NA	Neutral	8.51910828025478	35.7531847133758	5.4648531326597	233904.770700637	4549.13875616596	4.13057324840764	9.03821656050955	1.29665213873896	35009.1035031847	2267.53701502064	628	7.6	15.3	2.4	5.6	13.7	0.8	30.1	6.4	5.9	40.3	9.2	0	33.3	12.7	34.6	1671765	145695.32	1767.01	614.03	10.4	6.4	10	4.9	11.5	8.6	11.3	3.8
1	L03	3	RF	NA	Neutral	9.26315789473684	43.2032667876588	6.08082646217153	312839.085299456	4872.16760023722	3.63157894736842	7.59709618874773	1.20908657607051	29644.5716878403	2186.94887656085	551	10	16.2	2.4	9.1	12.3	0.9	32.5	7.8	6.4	32.1	8.9	6.4	27.4	12.5	29.4	1872906	177339.74	1921.52	745.21	9.3	6	14.9	4.7	10.3	7.3	18	2.7
1	L04	1	RF	NA	Neutral	9.03333333333333	42.212	5.47614455436844	303553.241333333	4948.08875570235	4.30266666666667	10.0226666666667	1.35705602871682	42566.0146666667	2282.269047872	750	10.5	14.7	3.5	10.8	9.3	1.3	31.3	8	0	38	14.9	0	33.6	18.8	34.7	1958121	161774.49	2029.59	685.73	15.7	4	12.3	9.3	17.1	3.3	13.5	7.2
1	L04	2	RF	NA	Neutral	9.58227848101266	40.5611814345992	4.78871239093007	271373.567510549	4793.67000526672	4.25738396624473	10.4493670886076	1.3707061218389	50358.641350211	2264.97616779189	474	8.2	13.7	2.7	7.6	9.5	1.1	30.6	7.8	5.5	38.8	9.9	0	33.3	15.2	34.2	1922785	158223.73	1943.92	639.55	13.9	2.5	12.2	5.9	12.9	3.6	12.4	4.2
1	L04	3	RF	NA	Neutral	10.6666666666667	50.9074074074074	7.57105333166105	381613.96090535	5263.86033780284	3.69135802469136	8.89300411522634	1.54619483215717	38603.2839506173	2138.23294099758	486	10.5	11.9	4.3	10.5	9.1	1.4	30.7	9.9	3.3	34	12.8	3.3	32.3	15.8	33.1	2235152	173645.22	2148.42	678.05	13.4	2.3	15.6	8.8	13.2	3.7	13.4	6.6
1	L05	1	RF	NA	Neutral	9.15165876777251	42.7345971563981	6.97618794890545	307400.06793049	4901.41120100952	3.76461295418641	7.99210110584518	1.26749306816198	29352.2322274882	2154.50579763804	633	11.7	13.1	1.9	12	8.5	0	30.5	6.8	0	36.3	14.8	0	30.8	19.4	32.4	1946213	151605.09	1983.49	615.7	15.3	3	10.3	9.2	13.3	3.6	9.2	9.2
1	L05	2	RF	NA	Neutral	10.2922077922078	49.478354978355	6.54433401371859	365288.313852814	4914.53495168109	3.80735930735931	8.56709956709957	1.29097290262545	29924.8311688312	2038.78342882315	462	11.5	14.1	2.2	10	10.8	0.4	32.3	9.3	6.3	36.4	16.5	0	31.8	19.7	32.3	2109235	133000.39	2091.55	532.65	16.2	5	6.5	9.5	16	5.4	6.1	8.4
1	L05	3	RF	NA	Neutral	9.50378787878788	51.1098484848485	8.85055730035091	421626.327651515	5368.99370782184	3.375	6.71780303030303	1.12623024113186	23911.9204545455	1957.82209618385	528	14.6	14.4	1.3	13.1	12.1	0.2	35	7.6	6.4	31.8	14.8	6.4	28.8	18	28.8	2262599	153317.5	2311.48	616.74	14.6	5.1	9.3	6.6	16.7	6.8	11	6.1
1	L06	1	RF	NA	Neutral	8.95357833655706	43.5183752417795	8.3618210207846	335513.499032882	5062.62664441523	3.71953578336557	8.12379110251451	1.30309557445734	31608.1624758221	2159.39205609117	517	9.9	11.6	4.3	11.8	9.7	0.8	32.9	9.1	0	35.2	14.9	0	30	19.9	32.3	2057479	168256.59	2262.23	700.05	16.8	2.7	13.3	9.1	14.9	2.3	13.9	10.4
1	L06	2	RF	NA	Neutral	9.55102040816327	44.0500927643785	5.91623012046319	317643.306122449	4745.29233251085	3.74768089053803	8.15398886827458	1.30388551282227	29771.8738404453	2191.1348499623	539	11.3	16	2.4	8.9	13	0.4	29.5	9.1	7.8	36.9	12.4	0	31.5	16.9	33.2	1917700	157132.76	1927.07	647.99	12.1	4.1	11.9	6.1	12.2	7.6	13.7	3.3
1	L06	3	RF	NA	Neutral	11.482602118003	47.4266263237519	5.66062442913201	305728.490166415	4911.27140392243	2.86232980332829	6.05748865355522	1.28528257225027	19510.6459909228	1819.83724584517	661	7.4	11.5	2.7	6.8	10	0.6	34.2	11.2	3.6	30.1	10.6	3.6	27.7	12.1	26.5	1963493	138158.33	1947.34	562.29	11	2.9	8.5	8.6	10.9	3.2	8	9.1
1	L07	1	RF	NA	Neutral	7.71274685816876	39.8671454219031	7.41704710738345	312688.757630162	4698.25363690657	3.59605026929982	8.49910233393178	1.26482006291154	37431.0035906643	2015.59336824857	557	12.6	18.5	3.6	10.4	14.4	0.9	39.1	6.8	0	32.9	11.7	0	28.2	16	29.6	1879127	167675.3	1976.95	691.63	12.2	5.4	13.5	5.9	14.4	9.2	11.5	3.4
1	L07	2	RF	NA	Neutral	8.66666666666667	38.2666666666667	5.75521032164521	254089.724324324	4667.855629005	3.61081081081081	8.01801801801802	1.20116742687861	29641.581981982	1976.73611798835	555	9.4	15.5	3.8	8.5	12.6	1.1	37.3	6.7	7.7	35.1	9.7	0	29.9	14.2	32.1	1742934	141561.77	1833.83	597.32	10.5	4.7	8.1	6.1	12.3	6.1	9.2	5.8
1	L07	3	RF	NA	Neutral	8.75	42.2182080924855	7.18674579482269	314538.74566474	5100.4848152917	3.22398843930636	6.53901734104046	1.05281998240662	25805.411849711	1910.55958277201	692	10.5	14	1.3	9	12.3	0.9	39.9	4.9	7.5	31.2	9.7	7.5	26	14.2	28.6	1974881	165124.32	2095.77	674.42	11.8	2.6	15.3	6.8	13.4	5.8	14.7	7.5
1	L08	1	RF	NA	Neutral	8.8854415274463	44.4248210023866	7.50213100724886	331835.68973747	4810.87229554692	4.5417661097852	10.5178997613365	1.38532780021491	41554.4486873508	2307.02355830059	419	11.7	16.5	2.9	11.5	14.6	0.2	28.4	7.2	0	39.9	17.2	0	35.8	19.8	38.2	1882604	168757.12	2111.57	723	15.5	4.5	12.6	6.4	15.5	8.4	12.9	4.1
1	L08	2	RF	NA	Neutral	8.10045662100457	38.5091324200913	5.87175094221967	278508.203196347	4336.0134919337	4.33561643835616	10.0799086757991	1.40971018915269	39091.8721461187	2216.75409769706	438	9.6	23.7	4.3	8.7	23.5	1.4	30.4	6.6	15.1	40.9	12.3	0	33.6	15.5	34.7	1735481	150595.54	1873.47	651.9	13	15.1	10	11	13.2	10	11.2	6.4
1	L08	3	RF	NA	Neutral	10.2890792291221	44.1199143468951	5.79338366176287	291618.494646681	4849.6567721708	3.08565310492505	6.59743040685225	1.10879684245654	23526.6381156317	1764.45973156712	467	9	14.6	3.4	6.9	12.8	1.1	41.1	9.9	5.6	32.3	12	5.6	27.6	13.9	29.6	1875418	144358.95	1945.41	587.49	10.9	5.6	8.6	8.4	10.5	6.2	7.9	6.9
1	L09	1	PIGN	NM_012327	sample	10.0331753554502	42.6050552922591	5.44332382610745	271917.061611374	4718.94873288231	3.21011058451817	7.39494470774092	1.24688143259115	27498.7962085308	1861.63078497869	633	8.5	12.3	2.8	7.3	7.6	0.2	38.2	13	0	30.2	16.1	0	28.6	17.9	29.7	1827874	134978.2	1887.14	548.83	13.1	3.8	5.5	11.8	11.7	4.1	4.7	12.6
1	L09	2	PIGN	NM_012327	sample	9.68505338078292	44.0142348754448	5.56248164709872	296147.660142349	4705.32384086163	3.64768683274021	8.32384341637011	1.19522197774693	31768.9537366548	1931.61947518949	562	8.5	14.9	1.8	8.2	13.9	1.1	37.7	9.3	5	34.7	14.6	0	32.6	17.4	32	1809098	142348.51	1771.46	569.15	12.8	7.1	9.4	7.8	13	10.7	8.2	6.4
1	L09	3	PIGN	NM_012327	sample	9.10375939849624	41.821052631579	6.34187397569245	298795.288721805	4858.04289606681	3.2812030075188	7.1218045112782	1.11730995187473	28132.1864661654	1769.84887333469	665	8.6	15.3	1.8	8	14	0.3	40.9	6.3	7.1	31.3	10.5	7.1	27.2	13.8	28.6	1887106	134809.28	1913.09	546.92	11.6	4.4	7.4	10.2	10.8	6.9	6.5	9.9
1	L10	1	ERCC5	NM_000123	sample	9.79223744292237	48.2922374429224	7.22622453384065	368880.678082192	5172.89529526346	4.00684931506849	9.96575342465753	1.34089289017938	40736.3196347032	2063.56682912307	438	11.9	12.3	5	11.2	8	0.7	36.8	9.1	0	36.3	17.6	0	33.8	22.8	35.2	2095699	161880.53	2188.63	655.33	16.7	4.6	9.6	10	17.1	4.1	11.2	11.4
1	L10	2	ERCC5	NM_000123	sample	10.187265917603	45.2134831460674	6.34750723804852	303137.876404494	4770.21184823602	3.99063670411985	9.63295880149813	1.3548752732159	36714.1104868914	2043.08885906988	534	8.1	15	3.7	8.6	10.3	0.4	31.8	9.2	3.9	36.3	12.9	0	32.4	15.9	32.4	1811182	139909.17	1840.54	570.35	10.3	3.4	7.7	6.2	10.5	5.8	7.5	5.8
1	L10	3	ERCC5	NM_000123	sample	11.8471337579618	53.1443736730361	6.47437559418997	366537.815286624	5209.74953877932	4.75583864118896	10.140127388535	1.38933830856524	37216.2696390658	2284.78259005553	471	8.5	10	2.5	7.6	7	0.6	25.5	11.9	2.5	43.7	15.7	2.5	37.6	20.2	37.6	2156045	145333.16	2128.52	575.03	17.2	2.1	8.5	9.1	15.7	2.1	10	11.5
1	L11	1	PHF6	NM_032335	sample	9.3698347107438	53.4297520661157	10.967761906063	465549.05785124	5371.87721973142	3.49586776859504	7.15082644628099	1.13735440918794	26059.8285123967	1898.25254722626	484	13.2	14.9	1.9	16.7	10.7	0.2	34.5	9.9	0	30.8	21.7	0	26.4	25.2	26.7	2346525	146625.33	2508.75	607.62	21.7	5.6	8.7	13.4	20.9	6.6	9.5	12.2
1	L11	2	PHF6	NM_032335	sample	10.3548387096774	49.0891840607211	5.60977948039116	364567.910815939	5079.58358691815	3.81593927893738	7.92979127134725	1.2041311578113	27471.3605313093	1954.69131621084	527	10.2	13.5	2.3	11.4	8.7	0	33	9.1	3.2	35.3	14.8	0	28.3	18.8	28.1	2018113	143665.06	2089.01	602.99	14.4	4.2	9.7	7.6	16.3	3.2	10.2	5.3
1	L11	3	PHF6	NM_032335	sample	12.3533190578158	57.2355460385439	6.62212484692224	414213.708779443	5334.76901842645	3.59957173447537	7.06423982869379	1.20674200508806	24350.2291220557	2033.29347796271	467	10.7	12.2	2.4	10.5	6.6	1.1	32.1	11.8	2.6	33.8	15.4	2.6	29.6	20.6	29.3	2286295	152534.41	2244.33	631.83	16.3	2.4	11.3	7.1	14.3	1.3	12.8	7.5
1	L12	1	BLM	NM_000057	sample	9.10541310541311	49.2849002849003	7.87245496944978	413999.35042735	4959.25735038212	4.47293447293447	9.36467236467236	1.3327038063685	35911.4672364672	2261.59199843322	351	12.3	14	3.1	12.5	9.7	0.3	27.6	8.3	0	37.6	18.5	0	32.2	20.5	33.3	2227235	169203.49	2230.99	696.07	19.1	3.1	14.5	7.4	16.8	2.8	14	4.8
1	L12	2	BLM	NM_000057	sample	10.8484848484848	52.3008658008658	7.47311285194424	389742.203463203	5249.24997215035	4.68614718614719	9.56709956709957	1.30027097446362	38096.9177489177	2327.42112214965	462	11.3	10	3	12.3	7.8	0.4	25.1	10.4	3.2	40	16.5	0	33.1	22.1	35.1	2073038	163877.53	2157.61	660.51	16.5	4.8	13.9	5.8	16.9	4.8	13.6	1.5
1	L12	3	BLM	NM_000057	sample	11.6932515337423	55.6625766871166	9.70464728609986	421498.585889571	5426.66683930008	3.95705521472393	8.03374233128834	1.33147768771686	29317.9478527607	2091.70294919541	326	12	10.4	2.8	12.6	12	0.9	26.4	11.7	3.1	33.7	15	3.1	27.9	19.6	28.8	2327208	144579.04	2380.48	571.01	16.9	7.4	9.2	12.9	17.2	8	7.7	8
1	L13	1	ARID1A	NM_006015	sample	11.1247863247863	51.1418803418803	9.3205650818171	363834.745299145	4860.9709831815	2.2034188034188	4.62393162393162	1.20319457320807	13135.6205128205	1465.64925341247	585	9.2	10.3	5.3	9.2	7	0	39.5	10.4	0	21.9	17.8	0	19.5	20.2	17.4	1945171	119930.3	2102.45	512.25	13.3	2.6	4.4	17.9	12.8	5.3	6.3	25
1	L13	2	ARID1A	NM_006015	sample	10.6800643086817	48.0530546623794	5.46703733222038	324517.58681672	4809.98080197298	2.67363344051447	5.44855305466238	1.02524545012173	16823.3327974277	1509.38380182637	622	9	11.1	1.8	6.8	7.7	0	41.8	10	2.9	26	13.7	0	21.4	16.9	20.7	1832658	121747.27	1801.26	491.91	13	6.4	4.8	13.5	11.4	6.8	5.3	15.3
1	L13	3	ARID1A	NM_006015	sample	11.7199281867145	58.5547576301616	10.8467293970797	434560.226211849	5247.8294399398	2.75583482944345	5.5475763016158	1.05778432865038	17037.1292639138	1492.78686219607	557	11.7	9.7	1.6	11.1	9.2	0.2	41.3	10.6	3.1	27.5	18.5	3.1	22.6	20.5	21.9	2104568	115145.79	2293.29	479.27	14.5	5.2	4.7	20.6	12.9	3.2	5.9	19.4
1	L14	1	EZH1	NM_001991	sample	9.26868686868687	44.2949494949495	7.51312894333289	326217.543434343	4945.91476809568	4.72525252525253	11.3919191919192	1.48624105605488	45912.9858585859	2361.13695635913	495	12.9	12.3	3.2	10.9	8.5	0.8	27.9	10.3	0	41.6	14.5	0	37	19.4	38.4	1900648	167832.32	2081.37	692.86	14.3	4.6	11.3	7.3	15.8	3.6	12.1	6.1
1	L14	2	EZH1	NM_001991	sample	8.4915514592934	38.2196620583717	6.80240806115768	268360.855606759	4820.64388396643	4.72811059907834	10.7066052227343	1.36080279859431	43207.2795698925	2362.7701143992	651	9.7	14.1	2.5	9.1	10	1.4	28	6.3	5.1	41.2	10.1	0	35.6	14.7	37	1840734	154480.71	1878.86	633.14	11.8	3.8	10.9	5.8	11.2	3.5	10.6	4.8
1	L14	3	EZH1	NM_001991	sample	9.12814645308925	45.4279176201373	9.4177609611427	345951.027459954	5130.94995871033	4.5766590389016	9.33180778032037	1.30909000778334	34695.9519450801	2316.72061573922	437	13.3	13.5	1.6	10.5	9.8	0	26.8	6.9	4.1	40.5	10.1	4.1	34.6	14.2	36.4	1917088	154937.72	2072.77	627.27	10.3	4.6	11	8.9	11	5	11	5
1	L15	1	ARID2	NM_152641	sample	10.0578158458244	46.1948608137045	8.36904063454576	339048.640256959	4921.07507922822	3.38329764453961	7.21627408993576	1.28753816422461	23221.8800856531	1880.79332672779	467	8.8	12.4	1.5	11.3	7.5	0	32.5	9.6	0	34.9	16.1	0	32.1	18.4	31.5	1990026	143955.92	2093.99	577.39	14.3	3	9.2	12.2	13.7	2.1	8.1	11.8
1	L15	2	ARID2	NM_152641	sample	9.56695652173913	46.5130434782609	7.19711031884149	353818.130434783	5142.90263226094	4.04869565217391	8.59826086956522	1.29335566703699	31277.0104347826	2142.43567981161	575	10.4	12.2	2.1	11.3	8.2	0.3	31.1	6.6	5	38.4	11.3	0	34.3	16.5	35.1	2033888	141249.58	2087.72	571	12.2	5	8.5	7	12.3	3.1	7.7	4.3
1	L15	3	ARID2	NM_152641	sample	11.1541038525963	49.7805695142379	6.47973145107425	345876.100502513	5023.39843406329	3.57286432160804	7.38525963149079	1.20599942782011	25164.9765494137	1950.56511799963	597	8.4	12.4	2	8.5	10.6	0.2	36	9.9	3.2	35.8	13.1	3.2	31	16.2	32	1966311	137265.9	2060.11	574.14	11.4	5	7.2	11.7	11.4	2.3	7.5	9.9
1	L16	1	FLT4	NM_002020	sample	8.13611615245009	41.5281306715064	6.91092525323916	309837.976406534	4448.97635409539	3.17241379310345	7.93284936479129	1.11320940683969	35941.7168784029	1841.74475982103	551	12.9	19.4	4.2	11.6	21.6	1.3	44.5	8.3	0	30.7	15.1	0	24.5	17.2	26.7	1733387	166023.62	1830.97	691.12	13.6	14.9	11.8	9.3	14.9	18.1	12	7.4
1	L16	2	FLT4	NM_002020	sample	9.94238683127572	47.8847736625514	5.22132034266112	348990.102880658	4982.71251179187	4.27777777777778	9.21399176954733	1.27939920613046	36901.5658436214	2225.04119276002	486	11.1	12.8	2.5	11.1	12.1	1.4	31.7	8.2	5.8	39.7	13.2	0	33.7	17.9	34.4	2061968	165549.18	1978.6	680.5	15	6	13.8	5.1	14.6	8	13.6	2.7
1	L16	3	FLT4	NM_002020	sample	8.69230769230769	51.8235294117647	11.7781313467842	448414.459276018	5483.11584393099	3.59276018099548	7.23529411764706	1.14481845193178	27316.2126696833	2039.39181710602	442	19.2	14.3	2.5	15.2	13.1	0.7	35.3	6.3	7.2	34.2	15.6	7.2	29.6	19.2	31.9	2253978	148431.14	2455.55	619.15	17	7.5	11.1	10	17.9	6.1	12.7	7.5
1	L17	1	RF	NA	Neutral	8.54890219560878	38.7984031936128	5.56921358487052	268977.355289421	4471.02785821599	4.05988023952096	10.1197604790419	1.47176481923676	55156.1516966068	2326.41620078047	501	9.2	17	3	9.6	14.8	2.6	32.3	6	0	38.5	12.4	0	31.5	16.2	34.3	1743432	180249.1	1791.72	746.7	11.2	7.2	12.4	4.4	11.4	8.2	13.8	2.6
1	L17	2	RF	NA	Neutral	9.72285251215559	45.0502431118314	7.42019458198151	325382.546191248	5015.60337753013	3.92058346839546	8.77957860615883	1.42500237809541	33436.2593192869	2225.61458736126	617	10.4	13.6	3.4	10.2	10.7	0.5	29.8	9.6	6.5	38.9	12.8	0	31.9	16	34.2	1996596	157459.66	2056.86	665.35	14.9	3.9	13.1	6	15.2	4.7	14.6	4.2
1	L17	3	RF	NA	Neutral	9.47936085219707	48.3688415446072	10.3561253300643	380532.37150466	5236.89580962224	4.6098535286285	10.358189081225	1.37092194555559	43511.482023968	2353.7005004299	751	12.8	15.4	2	12.6	12.8	1.7	28.9	8.5	6	42.6	12.6	6	36.5	17.6	39.7	2057917	148016.3	2326.19	639.15	14.1	6.3	9.2	8.7	14.9	5.7	10.7	7.6
1	L18	1	RF	NA	Neutral	7.61421319796954	37.4568527918782	6.14820425387836	267372.072758037	3437.54478759649	3.20304568527919	6.80372250423012	0.924625597799132	25100.3214890017	1640.00595461391	591	8.5	31.5	1.2	7.1	40.3	0	47	8.1	0	28.8	14	0	24.4	16.4	25.4	1349959	116785.77	1381.19	485.67	12.2	43.7	8.1	37.1	11.7	45.7	9	36.7
1	L18	2	RF	NA	Neutral	9.72267206477733	47.3461538461538	8.60343427954535	349299.340080972	5029.42474998576	4.39878542510121	9.80364372469636	1.3135827881207	40715.6740890688	2335.08557170122	494	9.7	11.3	2.4	10.1	9.5	1.6	29.4	7.7	5.1	40.1	13.2	0	36.4	17.8	37.7	1956623	175675.97	2068.56	731.81	13.4	5.5	14.2	5.5	14	5.5	13.6	4.3
1	L18	3	RF	NA	Neutral	10.5306553911205	48.8054968287526	5.80326902276564	353395.023255814	4944.06683502134	3.34672304439746	7.15856236786469	1.36729291038749	28576.4566596194	1943.86624020861	473	10.4	14.2	1.1	9.3	12.5	0.6	37	9.9	4.2	32.6	13.1	4.2	26.2	14.6	27.7	1973321	149884.42	1980.9	613.93	12.7	7.8	11	12.1	11.4	9.1	11.6	7.8
1	L19	1	RF	NA	Neutral	8.74753451676529	39.9901380670611	6.66496725304261	264769.049309665	4260.75703490398	4.51676528599606	10.3846153846154	1.44434582815995	41108.8500986193	2289.79426894815	507	7.9	15	4.3	7.7	19.3	0.4	31.2	6.9	0	42.4	13.4	0	38.1	14.2	40.6	1578280	159758.73	1709.82	664.28	11	13.8	10.7	12.4	10.5	15.8	11.8	12.2
1	L19	2	RF	NA	Neutral	10.6673819742489	51.5472103004292	8.69741871863107	385109.652360515	5347.26453551581	5.17381974248927	11.6459227467811	1.44299638438206	47061.3690987124	2460.11078144002	466	11.6	11.2	3	11.6	7.1	1.1	24.9	12.2	3.9	44.6	17.8	0	38.8	23	40.8	2147441	180119.66	2330.58	721.09	16.5	1.5	17	3.4	16.7	3.2	18.2	0.9
1	L19	3	RF	NA	Neutral	10.5292740046838	49.1170960187354	7.1462783761251	363639.166276347	5132.70978342762	5.01639344262295	10.9414519906323	1.3309558764968	43496.7798594848	2474.73755887015	427	9.1	14.5	2.3	8.9	13.1	0.5	26.7	9.8	6.6	45	14.3	6.6	38.2	19.7	41.5	2124341	178760.21	2274.6	749.12	16.6	8.2	16.6	5.4	15.2	7.5	18.5	2.1
1	L20	1	RF	NA	Neutral	9.33943089430894	44.8292682926829	7.65675497040617	330028.636178862	5023.606638628	4.01626016260163	9.40853658536585	1.29776086580911	40198.331300813	2238.55245868746	492	12.4	14	2.8	12.4	9.8	1.2	33.3	10.8	0	34.8	16.9	0	32.1	20.9	32.9	2105535	172511.09	2257.28	722.95	17.5	2.8	12.6	6.1	18.5	3.9	15.4	3.3
1	L20	2	RF	NA	Neutral	10.0114942528736	50.7057471264368	8.46757699689892	400637.013793103	5344.99641049383	4.71264367816092	10.9310344827586	1.44956834850628	43195.1034482759	2519.64478887309	435	13.1	12.4	3	13.6	8.5	0.5	25.5	9	4.8	44.1	14.3	0	39.3	20.9	41.6	2242518	170413.57	2322.4	695.47	17.5	3.9	16.8	5.1	17.9	5.3	16.3	1.8
1	L20	3	RF	NA	Neutral	9.8248031496063	52.5866141732283	9.56536139829068	436224.938976378	5365.23310334971	4.06102362204724	9.01377952755906	1.25493123623927	35948.531496063	2150.48016577926	508	12.2	13	2.6	13	12.6	1.2	34.1	8.7	4.1	38	15.4	4.1	32.5	19.5	35.2	2254932	154711.15	2321.71	633.77	16.1	3.9	10.2	7.7	15.6	6.3	12	4.7
1	L21	1	RF	NA	Neutral	8.84645669291339	44.9114173228346	9.84861003209292	359481.133858268	5100.16131118298	4.61614173228346	10.6574803149606	1.38683304472418	42114.0492125984	2298.32608060555	508	10.8	12.8	3.7	12.8	8.5	0.4	30.7	7.7	0	41.1	14.4	0	37.2	20.7	39.2	2059951	171180.49	2324.02	708.52	17.3	2	14	11	17.5	2.4	14.8	7.1
1	L21	2	RF	NA	Neutral	9.82029598308668	44.0951374207188	7.05029693378327	308789.868921776	4862.95776332536	4.78224101479915	11.2325581395349	1.41729068587489	45324.6532769556	2410.87765613583	473	9.9	14	3.6	8.7	9.7	0.6	28.3	8.9	5.9	41.9	12.5	0	37.4	16.5	38.3	1895774	174698.55	1944.76	709.66	12.9	5.1	16.9	4.2	14	4.9	17.1	2.3
1	L21	3	RF	NA	Neutral	10.0837209302326	52.7813953488372	10.9073836206906	422628.951162791	5394.01206401316	5.12790697674419	11.2093023255814	1.89164182345864	46864.2744186047	2612.96666187567	430	10.9	12.1	2.3	10	8.6	0.9	21.2	8.4	4.7	47.4	14	4.7	39.1	17.4	41.9	2276144	167540.32	2515.48	706.27	15.8	3.5	14.4	4.4	16.5	2.6	17.4	3.3
1	L22	1	RF	NA	Neutral	8.35714285714286	39.2386018237082	6.40733562010372	272150.806990881	4563.90765313192	3.66869300911854	9.27811550151976	1.19388524013462	41625.4316109423	2059.80280043055	658	10.5	13.5	2.9	8.5	10.8	0.9	37.1	7.6	0	33.7	12.5	0	27.4	14.3	28.9	1680989	171067.84	1803.05	715.02	10.9	3.2	12.5	5.2	10.6	6.8	14.3	2.3
1	L22	2	RF	NA	Neutral	9.20111731843575	41.4953445065177	6.0242020537077	288285.994413408	4801.27008252673	4.93482309124767	10.9459962756052	1.42508796501592	44436.905027933	2539.41001444626	537	8.2	12.5	3.2	10.8	10.1	0.9	25.9	8.2	5.6	44.3	11	0	39.5	13.8	41	1750326	173718.88	1868.99	722.24	11	3.2	15.5	4.7	11.5	4.8	16	1.7
1	L22	3	RF	NA	Neutral	10.0277227722772	44.4613861386139	7.54658902223123	306930.481188119	4797.60049860052	3.94851485148515	8.67128712871287	1.21928771153442	35100.9762376238	2053.14177238847	505	8.9	16.6	2.4	7.3	14.9	1	37.2	8.3	6.5	35	11.1	6.5	30.7	13.5	32.1	1853886	154782.42	2017.11	654	9.9	6.7	10.7	8.3	11.7	4.8	10.5	5.9
1	M03	1	OTNT	NA	Neutral	7.45991561181435	35.6286919831224	5.2367489493398	241701.014767933	4550.56918428363	3.38185654008439	7.40084388185654	1.15227494147609	28010.1033755274	1988.18382291423	474	14.6	15.4	2.1	9.9	13.9	0.4	37.1	5.1	0	34.4	10.8	0	27.8	15	29.7	1601956	138772.83	1692.04	574.61	8.6	5.5	4.9	7.6	10.5	4.9	4.9	7.2
1	M03	2	OTNT	NA	Neutral	9.27412280701754	40.7258771929825	4.94943958595402	258528.315789474	4644.96588048893	3.36184210526316	7.60526315789474	1.28382966076464	28053.6184210526	1927.81439129239	456	9.4	13.6	2.9	8.3	11	0.7	34.9	7.7	6.1	31.8	12.7	0	26.5	16.9	27.2	1637381	133056.34	1667.4	548.42	9.6	5	5.9	7.2	9.2	9	6.6	6.6
1	M03	3	OTNT	NA	Neutral	9.22149122807017	39.5087719298246	6.73613529568386	268736.214912281	4616.86489901859	2.07017543859649	6.05263157894737	2.1445250323051	18823.1666666667	1666.34560410385	456	6.8	15.8	17.8	6.6	13.4	0.4	33.8	5.5	4.8	19.3	9.2	4.8	30.5	10.1	28.5	1819675	103187.58	1822.66	414.55	9.9	4.8	2.9	19.5	9.4	3.9	2	30.5
1	M04	1	OTNT	NA	Neutral	9.20697674418605	48.6488372093023	8.38436490027071	385339.593023256	5323.08335181448	3.12558139534884	7.17441860465116	1.17280377905698	27734.9604651163	1848.29962066822	430	15.3	11.6	1.9	14	6.5	0.5	40	7.2	0	30.7	17.4	0	26.7	24.4	27	2062266	140462.61	2239.89	576.1	17.9	4.9	8.4	12.1	18.1	3.7	7.2	9.5
1	M04	2	OTNT	NA	Neutral	9.14886164623468	41.2679509632224	5.6057606613117	285762.555166375	4689.38494892035	2.9614711033275	6.42732049036778	1.3073812400363	24446.4185639229	1706.87656045091	571	8.4	14.9	2.8	8.2	12.1	0.4	41.2	5.8	7	27	9.5	0	24.7	14.2	24.3	1823686	130511.35	1808.83	531.89	9.5	6.5	6.5	9.3	10.9	9.1	6.7	11
1	M04	3	OTNT	NA	Neutral	8.6280701754386	42.5684210526316	6.66308125122791	312679.468421053	4994.41171152885	3.26140350877193	6.82456140350877	1.10406106910099	26764.3157894737	1892.92474288215	570	12.6	14	1.8	9.6	13	0.9	40.2	5.8	6.8	32.8	10.4	6.8	29.1	14.2	30.5	1870431	148617.82	1926.87	620.98	11.4	6	9.3	7.4	11.4	7.4	10	4
1	M05	1	OTNT	NA	Neutral	7.77102803738318	33.2990654205607	4.55078619573267	221446.615264797	4495.29462119193	2.38940809968847	5.44859813084112	1.08431873315738	19571.3473520249	1555.94532223191	642	9.7	15.7	3.6	8.4	12.1	0.3	47.4	5.5	0	24.9	10.7	0	22.3	13.4	22.7	1688981	125039.72	1728.89	523.63	10	4.8	4.5	16	10.6	4.8	5.9	18.2
1	M05	2	OTNT	NA	Neutral	9.86247877758913	46.3225806451613	5.9329183008416	347141.268251273	5056.93606626163	4.18675721561969	8.61629881154499	1.23802626391756	32049.5891341256	2071.9739289719	589	10.9	15.3	2.4	11.7	9.3	0.8	33.6	8	6.3	37.9	12.9	0	32.4	18.8	33.3	2110062	148059.05	2031.67	596.61	15.4	3.7	10.7	7.3	14.8	3.1	10.2	6.1
1	M05	3	OTNT	NA	Neutral	10.1597633136095	48.1163708086785	5.46544206148181	342423.656804734	5058.54690914498	3.14201183431953	6.34319526627219	1.10974183437843	23258.2978303748	1885.77900537424	507	10.1	11.4	1.8	9.7	10.8	0.2	39.4	10.1	5.5	32.1	13.2	5.5	24.7	16.6	27.6	2085271	160725.02	2016.05	652.56	13.6	6.9	12.4	7.5	14.2	6.7	12.6	4.9
1	M06	1	OTNT	NA	Neutral	9.38121546961326	41.3959484346225	6.62069430738609	288014.994475138	4879.46567046819	3.17495395948435	7.34254143646409	1.38335830890417	25285.0036832413	1839.6415196263	543	9.9	15.1	5.2	10.5	9.4	0.2	35.5	7.7	0	30.4	14	0	30.2	18.6	29.8	1970389	129326.88	2032.86	524.24	14.7	4.4	5.9	12.9	12.9	3.7	4.4	17.7
1	M06	2	OTNT	NA	Neutral	9.17216117216117	44.5	5.46269658162497	322922.274725275	5125.81955941308	4.03663003663004	8.96520146520147	1.26189179660849	34838.9157509158	2136.2581544786	546	12.1	10.4	2.4	10.4	7.9	1.1	33	7.7	5.5	37.9	12.5	0	30.6	16.7	31.5	1952164	140246.98	1976.56	579.68	12.1	5.1	7.1	9	12.6	4.4	7.3	7
1	M06	3	OTNT	NA	Neutral	10.3813868613139	43.3412408759124	5.27348187020637	272187.791970803	4692.165094849	3.3978102189781	7.40875912408759	1.22441995807122	25437.8850364964	1810.39655166216	548	7.8	14.8	2.4	6	12.4	0.2	37	8.6	4.4	32.7	10	4.4	28.1	14.2	28.6	1776058	144421.77	1767.67	585.28	9.9	4.9	9.3	10.4	9.3	5.8	9.3	8.9
1	M07	1	OTNT	NA	Neutral	8.39262472885033	38.1930585683297	6.74575024184041	263186.492407809	4745.0933129354	3.70281995661605	8.23427331887202	1.24619795800176	33238.9913232104	2119.15126988167	461	8.2	11.5	3	9.3	9.3	0.7	34.5	6.5	0	35.1	11.7	0	29.7	15	33	1682649	151187.08	1816.49	633.37	11.3	5	8.2	7.8	13	7.8	9.5	6.5
1	M07	2	OTNT	NA	Neutral	9.39051918735892	44.1264108352145	7.66200797032133	315697.869074492	5026.4097852832	3.8352144469526	8.10835214446953	1.24091294978793	29799.3047404063	2078.31510953431	443	12.4	15.6	2.3	10.4	9	0.5	33	7.9	6.8	37.5	12.6	0	31.6	18.7	31.8	1882030	149418.38	2017	621.93	13.5	6.3	10.8	8.4	15.3	5.4	11.3	2.7
1	M07	3	OTNT	NA	Neutral	11.0559701492537	51.3582089552239	7.40269730680422	357530.513059701	4934.20051301542	2.2705223880597	5.10820895522388	1.27230687170009	15869.9645522388	1508.65527760006	536	9.5	11.2	6.9	9.7	10.6	0	43.3	9	4.5	23.5	13.4	4.5	22.6	17.2	22.9	2010622	112503.16	2128.23	467.49	12.1	5.2	3.9	19	11.8	3.4	3.5	16.4
1	M08	1	OTNT	NA	Neutral	7.89502762430939	35.9475138121547	5.32689665826577	239141.458563536	4529.45925910054	4.14364640883978	8.9171270718232	1.31745127325954	33584.1712707182	2255.10054515828	362	8.8	13.3	3	6.9	11	0	27.9	6.6	0	37.6	10.8	0	29.8	14.1	32.3	1568628	141761.57	1678.29	579.93	9.9	4.1	6.9	9.9	9.7	3.3	5.2	5.5
1	M08	2	OTNT	NA	Neutral	9.16041666666667	45.7416666666667	7.26080066188275	333908.65	5080.82594858286	3.59583333333333	7.97708333333333	1.15146788317309	29657.9416666667	1902.3021425555	480	13.8	11	2.1	11.5	10.4	0.4	37.5	7.9	6.2	34.2	14	0	29.6	19.4	30.8	1801491	134882.98	2068.93	552.75	13.1	4.8	7.9	9.2	14.4	5.4	7.3	7.3
1	M08	3	OTNT	NA	Neutral	9.38645418326693	44.4243027888446	6.23371883709873	319131.655378486	5149.79257215551	3.56374501992032	7.48804780876494	1.1743333567805	26119.6673306773	1964.29842812049	502	11.4	12.4	0.8	10	10.8	0.2	33.3	8	4.4	32.3	11.4	4.4	27.9	15.1	29.3	1947523	133740.15	2071.18	551.25	12	5	7.2	10.4	12	4	6.2	8.4
1	M09	1	DNM2	NM_001005362	sample	7.504	32.112	6.79700708922988	224164.786	4065.34240878602	2.338	4.452	1.01299607211099	14215.04	1494.58923965429	500	8.6	21.4	2	7.2	17	0	44.6	4.4	0	21.8	8.4	0	19.6	11.2	20.8	1595952	130823.46	1678.63	530.24	8	6	5.4	12.4	8.2	8.4	5.2	15.2
1	M09	2	DNM2	NM_001005362	sample	7.91346153846154	31.1129807692308	4.54377635791016	192056.21875	4023.19797275183	3.52884615384615	6.56971153846154	1.16343652757791	22749.4903846154	1925.71749194888	416	5.5	23.1	2.2	5.3	22.1	0.5	33.2	4.1	9.6	33.7	6.5	0	28.4	9.1	28.6	1436278	134881.14	1529.91	553.1	7.5	9.1	7.2	10.8	7.7	15.1	7.2	7.2
1	M09	3	DNM2	NM_001005362	sample	7.16254416961131	33.1554770318021	6.49432329792083	254529.895759717	4532.01583654022	2.90812720848057	5.21378091872791	0.866179140269155	19007.4929328622	1655.39133726439	566	11	20	0.9	9.2	21.4	0.7	44.3	3.9	6.5	27.9	7.4	6.5	21	9.9	23.1	1688902	148535.61	1863.05	594.32	8.8	9.5	9.7	12.4	10.2	13.6	9	8.7
1	M10	1	PRF1	NM_005041	sample	9.72875816993464	47.5	6.93733141419639	355381.112745098	4837.81184603646	3.27450980392157	7.43464052287582	1.26452751519059	25510.3758169935	1780.24096375107	612	12.3	13.9	3.6	9.2	8.5	0.2	36.8	8.8	0	31.2	15.8	0	27.9	19.4	27.5	2043558	130641.4	2015.19	522.94	15.7	4.7	5.6	15.5	14.7	5.1	4.6	17.5
1	M10	2	PRF1	NM_005041	sample	9.62559241706161	41.8988941548183	5.76859705810557	273950.562401264	4493.81231547773	1.88151658767773	4.19905213270142	0.986401427116069	14135.2322274882	1257.63208382061	633	7.6	15.5	4.1	6.6	13.7	0.8	52.1	5.4	6.3	18.5	9.6	0	17.4	13.7	16.6	1697166	109970.35	1697.65	447.67	9.2	7	4.3	17.9	8.1	8.7	3.5	20.2
1	M10	3	PRF1	NM_005041	sample	10.750626566416	46.3571428571429	6.31986750850169	307858.501253133	4719.49827238581	2.88220551378446	6.36340852130326	1.36714040051734	24475.156641604	1598.76069560948	798	7.8	14.7	2.6	6.9	12.5	0.4	43.6	9.5	5	28.3	12	5	26.2	15.4	25.4	1858112	117930.4	1959.94	495.25	11.3	7.6	4.6	19.2	10.9	7.5	5.4	18.7
1	M11	1	DSN1	NM_024918	sample	8.55	42.7787878787879	7.08714166213888	331375.613636364	4890.44843614344	3.67424242424242	8.06969696969697	1.10489825270741	30490.2803030303	1870.76292348068	660	13.8	13.6	1.8	10.8	10.9	0.2	41.4	9.1	0	33.2	15.2	0	28.8	19.2	30.2	1987466	155094.55	2057.01	612.34	14.2	4.4	12.6	9.5	14.8	7.7	9.7	10.3
1	M11	2	DSN1	NM_024918	sample	10.2348242811502	46.1597444089457	6.20994761979136	331638.487220447	4821.47469105239	3.15814696485623	8.15495207667732	1.48820827538877	33387.6916932907	1827.63338816235	626	7.8	14.9	6.4	8.5	10.1	0.5	33.7	9.4	4.2	30.5	13.4	0	30.7	16	29.4	1955564	137240.3	1911.68	556.98	14.2	4.6	7.2	12	12.5	5.1	8.9	11.3
1	M11	3	DSN1	NM_024918	sample	9.69514563106796	48.4058252427185	6.91670368765221	371135.161165049	4920.65631316738	3.44466019417476	7.44271844660194	1.12339952730416	29364.745631068	1931.849559277	515	11.1	18.4	2.3	10.1	15.1	1	38.3	10.9	8.7	31.7	14.2	8.7	26.4	16.3	27.6	2133721	163676.86	2131.92	651.06	13.2	7.6	14.2	6.8	14.6	8.3	13.4	7.4
1	M12	1	CBLB	NM_170662	sample	8.53325272067715	37.7750906892382	5.49109586381887	256965.101571947	4517.75160281828	3.27448609431681	7.7496977025393	1.19270443423243	31996.5707376058	1783.91859191665	827	8.3	14.8	2.8	8	10.6	0.4	42	6.8	0	31	12.1	0	26.7	15.6	27.6	1657748	129489.28	1715.71	533.97	11.2	6.4	5.3	16	11	8.7	5.3	19.1
1	M12	2	CBLB	NM_170662	sample	9.59463276836158	42.4194915254237	5.74533278409587	285078.505649718	4975.56387971612	3.64830508474576	8.01271186440678	1.20545067406211	30585.418079096	2041.74715911486	708	10.6	12.6	2.5	10.9	9.7	1.1	35.3	7.9	4.4	34	12.9	0	28.7	17.5	29.7	1800122	135010.7	1917.07	559.13	13.3	5.2	8.3	9.2	13.4	4.9	9.2	7.8
1	M12	3	CBLB	NM_170662	sample	9.58373983739837	44.7951219512195	6.57577857700873	328503.52195122	4972.8612468676	3.02764227642276	6.35609756097561	1.01800884414512	22860.2260162602	1782.88003561184	615	9.3	13.8	1.5	9.6	11.2	0	40.5	7.3	4.1	28.8	11.1	4.1	23.9	15	26.5	1919101	128499.15	2057.48	534.62	10.9	5.9	5.5	15.8	12.2	5.5	6.8	13.7
1	M13	1	EP300	NM_001429	sample	9.74074074074074	39.8671023965142	6.90658235960763	250496.394335512	4215.24617613492	2.06971677559913	5.59259259259259	1.72529012865614	16292.8126361656	1570.79476686275	459	6.8	12.9	14.2	5.4	10	0	37.7	7.2	0	20	12.4	0	24.4	12.6	23.5	1722471	121809.63	1717.9	499.49	10.9	3.5	5.7	20	8.7	2.2	4.8	21.8
1	M13	2	EP300	NM_001429	sample	11.963503649635	53.712895377129	6.91396567954621	326756.586374696	4494.84556548866	2.18248175182482	5.12408759124088	1.34693513839499	14234.6788321168	1327.91224629234	411	8.8	9.5	6.6	5.8	10.5	0.2	44	9.7	2.7	23.4	15.3	0	26.3	17	23.4	1830986	102753.37	1825.3	405.48	12.9	5.1	3.2	23.8	9.7	5.8	2.4	28
1	M13	3	EP300	NM_001429	sample	9.74757281553398	49.6796116504854	8.31039331162984	395650.834951456	5245.46495038629	2.64320388349515	5.4126213592233	0.921484205315885	21719.8058252427	1473.73778697979	412	12.9	13.1	2.4	12.6	12.4	0.7	50.2	6.8	3.2	22.1	13.3	3.2	21.1	15.8	21.1	2196281	135830	2348.49	566.32	14.1	6.1	7.5	12.4	13.6	4.6	6.6	9
1	M14	1	PHOX2B	NM_003924	sample	8.87162162162162	43.3310810810811	8.53656583274062	311813.85472973	4512.94690014326	4.33445945945946	9.46621621621622	1.29534615766233	36161.7871621622	2197.99032764871	296	8.4	13.9	1.7	10.1	14.2	0.3	27	7.4	0	40.2	14.9	0	33.4	16.9	35.1	1721736	151987.21	1869.43	636.04	12.5	6.8	5.7	6.8	12.8	8.4	8.1	4.7
1	M14	2	PHOX2B	NM_003924	sample	9.17056856187291	43.4230769230769	5.63159199023128	307238.080267559	4773.48914679701	4.05852842809365	8.77090301003344	1.22110919018665	33406.9381270903	2128.53473361288	598	10.9	15.2	1.8	10	14.4	0.8	32.3	7.9	7.2	36.8	12.5	0	31.4	16.7	31.9	1841093	146605.42	1862.27	606.97	12.5	5.7	10.5	6	13.2	9.5	10	5.4
1	M14	3	PHOX2B	NM_003924	sample	9.55093555093555	46.7089397089397	6.38379040417363	353976.931392931	4955.27826329272	4.05613305613306	8.86902286902287	1.26882097456662	33509.1434511434	2103.37657635453	481	10.8	16.2	2.1	9.8	15.6	0.6	33.7	9.4	5.8	38.5	11.2	5.8	32.8	16.4	35.1	2091148	150414.3	2014.97	615.59	13.3	4.4	11.6	9.6	13.5	7.1	11	8.9
1	M15	1	LATS1	NM_004690	sample	8.52553191489362	42.3042553191489	7.79318275495137	328196.829787234	4829.31338954389	3.36595744680851	6.7936170212766	1.09282670555305	25764.8425531915	1888.78223258667	470	10.6	12.3	1.9	11.3	9.8	0.2	34.7	5.3	0	28.5	12.6	0	22.3	15.1	23	1955017	165190.61	1896.89	643.85	11.9	5.1	14.5	8.5	11.3	7	11.3	7.4
1	M15	2	LATS1	NM_004690	sample	9.60097719869707	40.7589576547231	5.72877090155929	274920.027687296	4368.89671724711	3.5114006514658	7.13517915309446	1.14294169032511	25712.7328990228	1924.79321394562	614	8.1	17.3	1.5	6	15.5	0.3	34.7	9.4	5.5	32.1	11.7	0	26.7	15.1	26.7	1803394	144735.9	1706.95	575.67	12.4	4.2	8.8	6.5	9.8	9.1	9.3	7.7
1	M15	3	LATS1	NM_004690	sample	9.57236842105263	45.2417763157895	8.79768589788658	341101.347039474	4860.53928284914	3.75986842105263	7.88157894736842	1.1740326985959	30481.0986842105	1971.47960360014	608	10.2	17.8	2	9.4	14.1	0.8	35.4	8.7	6.4	33.1	12.5	6.4	28.1	14.1	28.9	2062931	148713.95	2101.16	607.25	13.5	6.2	12.3	10.2	12.5	5.8	10.7	9.9
1	M16	1	CUL3	NM_003590	sample	9.25469728601253	42.3089770354906	5.14010088328415	294029.722338205	4753.43019781552	4.50313152400835	10.0751565762004	1.37726864334039	36798.4467640919	2187.71593829909	479	8.1	11.3	2.1	8.8	9	0.4	27.3	7.1	0	43.6	11.7	0	36.7	16.3	38.4	1834686	153743.87	1815.07	638.55	10.2	5	9	9	8.8	5.2	9.6	5.6
1	M16	2	CUL3	NM_003590	sample	9.45503597122302	39.910071942446	4.45599700861063	255333.760791367	4596.2954259716	3.94064748201439	8.35431654676259	1.22101512818269	30885.9244604317	2028.27420579484	556	8.3	14.2	2	7.2	10.6	0.5	32.4	8.1	5.8	36.5	11.5	0	29.5	15.6	30.4	1723990	146919.13	1701.57	600.86	11.5	6.5	10.3	8.1	9.7	8.8	9.9	3.2
1	M16	3	CUL3	NM_003590	sample	9.6303317535545	48.9684044233807	7.88363127413152	389801.02685624	5214.42194052852	2.70300157977883	5.41548183254344	0.933132135562338	18642.5355450237	1592.35869538968	633	12.5	13.4	1.6	11.7	12.2	0.3	44.5	8.5	5.8	26.4	13.4	5.8	20.4	17.2	21.5	2141063	137363.95	2174.64	564.93	14.5	6.8	8.5	14.8	13.1	6.6	10.4	13.3
1	M17	1	OTNT	NA	Neutral	10.9815950920245	50.9897750511247	7.50033128983361	357390.830265849	4898.2327516957	3.00204498977505	7.28220858895706	1.66791500558381	22203.0388548057	1812.8697774958	489	9.6	10.4	9.4	9.2	7.6	0	32.7	10.8	0	31.1	18.6	0	32.9	23.7	31.9	2047349	129734.28	2125.08	538.48	14.7	3.7	4.5	12.9	16.2	2	3.5	9.6
1	M17	2	OTNT	NA	Neutral	12.2970297029703	52.3841584158416	5.9601965956712	334122.522772277	4689.55798660953	2.93465346534653	6.86534653465347	1.74120468915023	20511.8435643564	1851.04292502878	505	7.3	10.9	11.5	5.9	7.7	0.4	29.7	12.1	3	29.3	15	0	30.3	17	27.5	1980060	127873.91	1954.99	512.4	13.3	3	8.7	16.6	11.7	1.8	7.9	16.6
1	M17	3	OTNT	NA	Neutral	10.3495327102804	51.4878504672897	7.92186746194984	392071.469158878	5226.89997949122	4.55327102803738	10.2654205607477	1.38274032192889	40640.1252336449	2354.69887100119	535	12	12	3.2	10.5	10.5	1.7	25.6	9.9	3.7	41.3	15.1	3.7	34	18.1	36.6	2051181	157329.75	2117.61	651.48	12.9	4.1	11	5.4	13.1	6.7	11	3.6
1	M18	1	OTNT	NA	Neutral	8.74853801169591	42.5614035087719	5.99649414495653	300018.235867446	4671.72490680204	3.57894736842105	8.21052631578947	1.19713837391274	32461.7777777778	2020.32807376741	513	11.3	14.2	2.1	8.8	12.3	0.4	35.9	7.8	0	33.9	14.6	0	28.8	18.9	30.8	1757101	152014.81	1805.88	634.82	12.7	4.3	8	8.2	12.3	7.2	9.2	9.2
1	M18	2	OTNT	NA	Neutral	9.75425790754258	46.8832116788321	6.6308106567341	334897.710462287	5099.65991960731	4.45985401459854	10.029197080292	1.34491352416964	37039.900243309	2189.11521968192	411	11.7	13.1	3.9	11.7	7.8	0.7	28.2	9.2	5.1	39.4	14.6	0	34.5	20	34.5	1914015	147959.2	2117.76	617.51	15.6	4.1	9	6.8	16.1	4.4	10.9	3.2
1	M18	3	OTNT	NA	Neutral	11.1531690140845	52.3010563380282	8.13144136843347	382974.686619718	5087.4145567476	3.38908450704225	7.61619718309859	1.35454834969086	24807.389084507	1781.50887552949	568	10	13.4	4.9	9.9	10.6	0	33.6	9.9	4.4	33.8	15.1	4.4	29.2	19	29.2	2033914	123911.28	2205.02	502.32	13.6	5.8	6.5	17.4	14.3	5.1	7.9	18.7
1	M19	1	OTNT	NA	Neutral	9.92489270386266	47.7618025751073	8.32506387107026	357133.154506438	4758.77349776145	2.90128755364807	6.78111587982833	1.37477292370051	23494.3004291846	1730.58820286041	466	10.3	13.3	6.2	9.7	10.5	0.2	40.6	9.2	0	29	16.7	0	26.4	20.2	26.8	2099243	137014.13	2270.13	571.04	16.3	4.3	5.4	12.9	16.3	3.4	5.8	9
1	M19	2	OTNT	NA	Neutral	12.1345029239766	54.6081871345029	8.29777353942256	376356.18128655	4960.22766923371	2.68031189083821	6.27680311890838	1.58792252432173	18147.6978557505	1684.65171788368	513	9.9	9.2	9.4	8.2	5.7	0.4	34.1	12.3	2.1	29.8	15.8	0	31.2	19.9	28.5	2058537	116039.89	2138.44	469.32	14.4	2.7	3.5	14	12.5	2.7	4.7	19.3
1	M19	3	OTNT	NA	Neutral	10.1204481792717	47.7871148459384	7.09553275518944	334674.974789916	4850.22613494189	3.41456582633053	7.80392156862745	1.20735095400197	36064.5490196078	1887.94993343245	357	9.5	10.6	2.2	7.6	12.9	0.6	37	9.5	3.1	32.5	12.9	3.1	24.9	14.8	26.9	1818550	135286.16	1961.72	548.3	11.5	3.6	5.3	11.2	11.2	7.3	6.7	10.1
1	M20	1	OTNT	NA	Neutral	9.304	42.32	4.47720439811056	282867.325333333	4713.89668466166	3.74933333333333	8.10133333333333	1.29061454533312	28046.7093333333	2058.88925135392	375	9.9	9.9	4	7.2	9.1	0	33.6	7.7	0	38.4	12	0	33.6	14.4	36	1743379	139823.45	1792.96	580.93	10.1	4.5	8.8	8.8	11.5	5.6	9.1	9.9
1	M20	2	OTNT	NA	Neutral	8.69487179487179	45.325641025641	8.55315802920206	345929.176923077	4999.65048415344	3.74615384615385	8.35384615384615	1.18488865884194	30541.6897435897	1973.82318239403	390	14.4	13.3	2.3	11	13.1	0	35.9	6.9	5.9	30.8	14.9	0	27.7	19.7	29	1802033	143724.61	2023.78	590.54	14.4	9	10.5	7.9	14.1	9.7	11.8	4.9
1	M20	3	OTNT	NA	Neutral	9.95407098121086	45.901878914405	8.82447770721614	328064.258872651	4764.14814647178	2.8455114822547	6.35281837160752	1.13319080381216	25759.1586638831	1709.33764717023	479	9.8	16.5	2.3	7.3	16.3	0.6	41.5	8.8	5.2	30.5	11.7	5.2	24.8	13.8	25.7	1856400	128540.3	1957.33	506.68	11.5	6.5	6.1	15	10.2	8.4	4.4	15
1	M21	1	OTNT	NA	Neutral	10.0533049040512	45.7590618336887	8.05955368311928	321953.865671642	4498.30826684858	3.03837953091684	7.2771855010661	1.70122653612345	23408.4520255864	1824.70965724877	469	8.5	16	9.4	8.7	11.3	0.4	32.4	8.5	0	29	16.4	0	31.3	18.6	29.6	1889546	124567.26	1871.41	498.9	13.2	4.3	4.1	14.3	10.4	4.3	3.8	17.9
1	M21	2	OTNT	NA	Neutral	9.51090342679128	47.9423676012461	8.35383157987854	366806.898753894	5291.56673424854	4.06542056074766	9.07009345794392	1.2925769367467	36250.1962616822	2237.65873860016	642	14.2	10.6	2.6	12.3	8.1	1.1	31.3	8.7	3.4	35.8	14.3	0	31.8	19.5	33	2004762	151221.95	2087.43	620.59	15.3	4.2	10	5.5	15.3	5.3	11.1	3.4
1	M21	3	OTNT	NA	Neutral	11.7692307692308	56.3763736263736	8.14021346835797	393031.527472527	5180.002625188	5.28021978021978	11.8241758241758	1.48067340139249	44651.271978022	2412.52510196277	364	11.5	9.3	1.9	8.2	9.3	1.4	23.4	12.4	4.1	47	17.9	4.1	38.7	20.9	40.1	2137033	156589.97	2215.3	631.3	16.2	5.5	10.7	8	15.1	2.5	11.5	5.8
1	M22	1	OTNT	NA	Neutral	8.10457516339869	42.7102396514161	7.46096024171482	334826.444444444	4797.04940274272	4.19607843137255	9.74945533769063	1.41354292830615	40052.7167755991	2324.36013807397	459	13.3	16.8	3.5	13.3	11.8	0.9	28.8	5.4	0	37.7	14.6	0	33.6	17.2	35.7	1849327	149763.32	2068.11	634.23	14.4	6.5	9.4	8.7	15.5	6.5	8.3	5.4
1	M22	2	OTNT	NA	Neutral	9.15695067264574	44.1816143497758	6.51703579252052	315979.224215247	5064.67723478227	5.07847533632287	11.5493273542601	1.40215531905847	46959.4753363229	2469.0281343961	446	14.6	14.8	2.9	12.1	11.2	1.1	25.6	9	6.1	43.5	13	0	36.3	17.9	38.3	1863571	157938.2	2067.07	658.45	13.2	6.3	12.6	7	14.8	4.3	13.7	4.5
1	M22	3	OTNT	NA	Neutral	10.3170212765957	52.5723404255319	9.54792134619171	417787.068085106	5539.08727263326	4.53829787234043	10.2702127659574	1.34372670265046	40891.4170212766	2240.94737233485	470	15.7	10.6	2.6	15.1	9.8	0.9	30.2	8.3	3.8	41.7	15.7	3.8	36	21.9	37.7	2186556	150210.85	2458.43	619.79	16.4	7.2	10.9	9.1	18.3	5.5	10.6	7
1	N03	1	PLK1	NA	Negative	12.71875	85.25	11.3620945427057	810702.34375	7113.04851239344	6.9375	16.34375	1.50728938233679	76173.84375	2617.03712071936	64	25	9.4	6.2	34.4	7.8	3.1	28.1	17.2	0	50	43.8	0	51.6	46.9	53.1	3791182	234617.41	3716.77	867.44	43.8	3.1	39.1	4.7	45.3	3.1	25	3.1
1	N03	2	PLK1	NA	Negative	13.6930693069307	106.663366336634	17.0724982778951	1032377.36633663	6980.23464151611	5.63366336633663	11.9108910891089	1.29347779282494	47522.1683168317	1929.85326458068	101	35.6	9.9	2	41.6	8.9	0	35.6	20.8	5	35.6	44.6	0	30.7	52.5	28.7	3803690	182844.34	3465.58	654.4	43.6	6.9	26.7	10.9	42.6	4	17.8	10.9
1	N03	3	PLK1	NA	Negative	12.986301369863	118.876712328767	27.0601675246845	1232158.87671233	7960.32462657104	5.21917808219178	10.9315068493151	1.3557173876352	44878.8082191781	2294.53048728082	73	42.5	8.2	4.1	38.4	5.5	2.7	27.4	20.5	4.1	45.2	50.7	4.1	35.6	54.8	38.4	4253668	173672.18	4600.14	693.28	50.7	8.2	19.2	19.2	45.2	0	21.9	11
1	N04	1	PLK1	NA	Negative	10.2307692307692	85.4461538461538	16.4081822253981	893462.076923077	6957.97354020646	4.4	9.83076923076923	1.38450209233491	40379.6461538462	1829.99000331276	65	35.4	18.5	6.2	36.9	9.2	1.5	38.5	13.8	0	30.8	38.5	0	32.3	49.2	33.8	3480560	172990.2	4015.07	683.68	33.8	9.2	15.4	23.1	40	0	15.4	12.3
1	N04	2	PLK1	NA	Negative	12.5593220338983	91.3389830508475	17.8861987890941	875004.525423729	6914.8265777279	5.47457627118644	12.2033898305085	1.38631781634248	51703.7457627119	2240.84750311405	59	30.5	15.3	5.1	33.9	13.6	3.4	35.6	16.9	10.2	47.5	42.4	0	42.4	54.2	44.1	3311917	197279.88	3913.82	784.43	35.6	6.8	18.6	13.6	45.8	1.7	18.6	8.5
1	N04	3	PLK1	NA	Negative	12.2307692307692	105.184615384615	17.0554870683537	1070266.4	7804.55690544694	5.92307692307692	12.8461538461538	1.17223690456668	63242.9692307692	2028.20296268852	65	46.2	7.7	1.5	43.1	9.2	4.6	41.5	12.3	6.2	41.5	43.1	6.2	40	53.8	40	3521301	200724.98	4396.07	780.26	38.5	13.8	32.3	21.5	46.2	4.6	27.7	9.2
1	N05	1	PLK1	NA	Negative	13.2521739130435	102.669565217391	12.1841017851483	1062616.32173913	7791.4673798581	5.03478260869565	10.6	1.30945670876886	40693.0260869565	2240.15793684601	115	38.3	8.7	1.7	42.6	5.2	1.7	30.4	19.1	0	38.3	40.9	0	38.3	54.8	38.3	4543265	199866.17	4427.06	751.43	52.2	3.5	29.6	10.4	52.2	0.9	16.5	5.2
1	N05	2	PLK1	NA	Negative	7.54301075268817	54.1935483870968	7.44726379644554	488069.666666667	3739.66546723072	2.97849462365591	7.32795698924731	1.22046041442052	34664.4516129032	1196.07587753838	186	21	36	1.6	16.7	52.2	1.1	61.3	10.8	28	26.3	22.6	0	22	24.7	21.5	1732293	86234.26	1884.17	316.66	16.7	48.4	9.7	57.5	17.2	34.9	5.4	55.4
1	N05	3	PLK1	NA	Negative	11.7326732673267	86.5841584158416	17.8650437530949	842147.386138614	7101.12151372502	5.30693069306931	10.9108910891089	0.999342321683427	49381.4653465347	2074.64411177537	101	33.7	12.9	1	34.7	11.9	4	40.6	13.9	7.9	42.6	33.7	7.9	35.6	45.5	36.6	3209851	208983.16	3874.28	814.44	31.7	7.9	31.7	11.9	39.6	1	25.7	5
1	N06	1	PLK1	NA	Negative	12.5348837209302	92.8139534883721	19.551405205577	947344.093023256	7834.89790137736	3.58139534883721	7.2093023255814	0.901790199464618	25875.4186046512	1434.34566524537	43	37.2	14	2.3	39.5	7	0	53.5	16.3	0	37.2	58.1	0	30.2	58.1	32.6	3587116	192312.05	4795.82	746.44	48.8	4.7	30.2	25.6	51.2	2.3	27.9	18.6
1	N06	2	PLK1	NA	Negative	13.3409090909091	102.943181818182	20.4282972292786	999590.340909091	8016.69857803743	6.76136363636364	16.3181818181818	1.32159779173023	71489.9090909091	2301.7009572433	88	45.5	6.8	3.4	48.9	4.5	2.3	35.2	13.6	4.5	51.1	42	0	42	55.7	40.9	3562515	210494.11	4615.27	869.49	43.2	10.2	23.9	25	54.5	1.1	20.5	17
1	N06	3	PLK1	NA	Negative	12.2833333333333	118.1	24.1507434931815	1277469.3	7592.2869579239	6.13333333333333	14.8333333333333	1.36249789808049	67769.5833333333	2480.38112027187	60	50	18.3	3.3	43.3	16.7	0	33.3	20	11.7	45	46.7	11.7	40	55	40	4801713	217291.15	4750.18	811.28	48.3	10	40	15	51.7	0	38.3	6.7
1	N07	1	PLK1	NA	Negative	13.1149425287356	108.816091954023	13.2820272434766	1110726.36781609	6827.5309444707	4.88505747126437	9.59770114942529	1.1095685006021	34769.6551724138	1947.78444995524	87	35.6	11.5	2.3	32.2	9.2	0	37.9	17.2	0	46	44.8	0	40.2	51.7	41.4	4020569	202139.01	3694.74	758.27	40.2	4.6	16.1	6.9	39.1	2.3	12.6	4.6
1	N07	2	PLK1	NA	Negative	7.26881720430108	72.1827956989247	16.6929421589021	759338.225806452	5710.93715208608	3.26881720430108	7.93548387096774	1.15485454698103	45682.5913978495	1755.25402805237	93	36.6	23.7	5.4	30.1	25.8	3.2	50.5	6.5	19.4	28	22.6	0	23.7	34.4	24.7	2443642	151489.27	3275.52	658.46	22.6	34.4	16.1	37.6	30.1	24.7	20.4	31.2
1	N07	3	PLK1	NA	Negative	11.7142857142857	110.042857142857	20.4425923042523	1163616.28571429	7374.99627935669	4.84285714285714	10.1857142857143	1.04185399917543	44156.2	1746.33116004777	70	40	20	2.9	42.9	17.1	1.4	44.3	21.4	11.4	37.1	42.9	11.4	31.4	52.9	31.4	3781554	159581.66	4003.33	607.24	41.4	15.7	20	22.9	41.4	2.9	11.4	14.3
1	N08	1	PLK1	NA	Negative	9.58823529411765	97.0588235294118	27.2166424912871	1021203.37254902	6980.25824670114	3.96078431372549	8.09803921568627	0.991562685680333	30345.0980392157	1692.95002797013	51	47.1	15.7	0	37.3	17.6	0	43.1	17.6	0	33.3	43.1	0	27.5	49	29.4	3516137	161018.63	4139.62	620.91	39.2	7.8	21.6	25.5	45.1	2	13.7	21.6
1	N08	2	PLK1	NA	Negative	7.75	99.5357142857143	33.4575381804053	1172993.32142857	8477.26141081814	4.07142857142857	7.96428571428571	0.894520568235846	36250.9642857143	1720.62590522688	84	50	9.5	0	48.8	9.5	1.2	48.8	6	8.3	31	38.1	0	28.6	50	27.4	3881716	160690.74	5821.76	626.36	40.5	16.7	28.6	34.5	53.6	3.6	25	31
1	N08	3	PLK1	NA	Negative	10.1818181818182	113.545454545455	32.4868018689671	1269219.74545455	8395.10259895164	4.96363636363636	10.4181818181818	1.11161208096404	44003.9272727273	1930.01311694973	55	47.3	10.9	0	50.9	7.3	1.8	38.2	9.1	7.3	38.2	38.2	7.3	30.9	54.5	34.5	4243066	163780.96	5502.93	647.78	38.2	10.9	25.5	25.5	50.9	1.8	20	20
1	N09	1	CIC	NM_015125	sample	7.87515605493134	37.8751560549313	7.02908787408524	282772.690387016	4759.08698947583	3.79900124843945	8.21972534332085	1.19422368366837	32708.1835205993	2118.47325630677	801	11.4	15.1	2.1	10.7	10.7	0.5	35.1	7	0	36	12.9	0	31.2	16	33	1870452	162886.08	1938.07	668.57	13.9	5.4	11.5	8.5	13.2	6.2	12.5	6.4
1	N09	2	CIC	NM_015125	sample	8.51569506726457	43.2047832585949	8.08567208230042	334799.406576981	4926.57865800198	3.89387144992526	8.1644245142003	1.22896810657134	30858.3587443946	2180.20105733946	669	10.9	14.9	2.4	10.2	12.6	0.6	32.6	6.9	7.3	37.8	12.6	0	32.3	15.8	34.7	1892815	153868.18	2059.69	648.85	13	7	9.9	6.6	13.8	9.4	12.4	3
1	N09	3	CIC	NM_015125	sample	9.79444444444444	46.7458333333333	6.20249012925473	339422.777777778	4792.89044236541	4.01944444444444	8.45	1.22851577837604	31694.525	2156.14260769217	720	8.6	14.7	2.4	8.2	14.9	0.3	31.5	10.3	6.9	36.7	12.2	6.9	30.8	16.2	32.6	1878025	154011.37	1964.48	633.03	12.9	8.3	9.4	7.1	12.5	11	10.1	3.3
1	N10	1	SMARCA4	NM_003072	sample	8.17899761336516	41.7875894988067	10.2009126387862	315560.217183771	4981.20894681284	1.97613365155131	3.84248210023866	0.807208934750975	13647.3723150358	1321.90129083765	419	12.6	13.8	1.7	13.1	10	0.2	50.6	4.3	0	15.8	12.2	0	12.9	18.4	13.4	1771566	132541.3	1976.55	526.81	12.4	5.5	6.4	17.9	12.2	6.7	6.9	19.3
1	N10	2	SMARCA4	NM_003072	sample	9.33153638814016	43.0350404312668	6.40230595196404	280290.74393531	4619.09343564663	2.16172506738544	4.2722371967655	0.882080034371139	16545.6253369272	1522.25213768591	371	10.2	13.2	0.5	7.8	10.5	0.5	42.3	5.4	5.1	18.9	8.9	0	12.7	12.4	13.2	1555296	134484.83	1706.78	523.02	8.1	5.9	8.4	8.6	8.9	6.7	7.3	7.8
1	N10	3	SMARCA4	NM_003072	sample	9.12655601659751	42.3132780082988	7.73660282379055	310839.821576763	4799.42770848075	2.149377593361	3.91078838174274	0.845299765245018	12844.0352697095	1464.84452430251	482	9.1	16	1.5	9.1	14.9	0.2	45.2	6.4	4.6	20.1	10.2	4.6	14.9	12.4	16	1771431	128435.87	1886.15	515.82	11.8	6.4	6.2	14.3	8.5	9.1	5	12
1	N11	1	DOT1L	NM_032482	sample	8.28522727272727	36.6897727272727	5.78056769076868	250287.828409091	4491.85400050801	2.79772727272727	6.0125	1.04521669420966	21573.3090909091	1684.29282879667	880	8.3	15	2.5	7.8	11.7	0	46	7	0	28.5	10	0	25.1	14.2	26.5	1641625	141344.27	1666.84	566.49	10	6	6.5	9.9	10.3	10.1	6.2	12.2
1	N11	2	DOT1L	NM_032482	sample	8.76047904191617	39.6131736526946	5.44756560280678	269349.507784431	4529.26527586275	2.53532934131737	5.72215568862275	0.965623504649431	22338.554491018	1521.83927931246	835	7.7	14.4	2.5	8.3	14.3	0.8	50.7	6.8	8	25.4	10.7	0	21.4	13.4	22	1605838	130664.05	1632.25	546.15	11	8.7	7.2	18.1	10.8	15.2	7.9	16.6
1	N11	3	DOT1L	NM_032482	sample	9.7169014084507	49.2408450704225	8.96447157746502	387326.95915493	5139.28701558771	3.19577464788732	6.83661971830986	1.03510918679135	24571.5169014084	1716.20209789145	710	12.5	13.2	2.1	10.8	12.8	0.4	41.4	8.2	4.5	29	13.2	4.5	24.6	16.5	24.8	2057533	132756.71	2151.76	532.04	12.5	8	7	13.1	13.5	9.2	6.8	12.1
1	N12	1	XPC	NM_004628	sample	7.06428571428571	32.7628571428571	7.25341660042862	228435.451428571	4038.95965953582	2.51428571428571	5.51	0.871398098358469	22595.58	1459.64534438457	700	9.1	24.6	2.1	8.6	24	0.7	51.6	5.1	0	24	10.1	0	19.7	13.1	20.4	1445027	128003.11	1566.02	522.15	10.1	19.1	6.7	25.4	8	16.6	6.4	22
1	N12	2	XPC	NM_004628	sample	8.23916083916084	43.4027972027972	8.00369951217347	342003.648951049	4808.73237753362	3.23076923076923	6.40839160839161	1.02534378957478	23495.1538461538	1833.48926850076	715	12.4	16.1	1.7	11.7	13.4	0.1	41.3	6.4	7.3	30.8	13	0	26.2	16.1	27.4	1809602	151598.34	1992.68	621.04	12.4	6.6	11	5.9	12.6	9.7	11.3	3.5
1	N12	3	XPC	NM_004628	sample	9.10927835051546	49.0329896907216	8.16049723354618	396559.717525773	5247.37550946165	3.11752577319588	6.22474226804124	1.12929217658527	22091.812371134	1891.2813604096	485	15.3	12	2.1	12.4	10.5	0.2	35.3	7	3.9	30.7	12.8	3.9	22.7	18.6	24.3	2037095	133655	2111.89	553.91	13.6	6.2	7.6	12.6	14.8	9.7	7.6	8.9
1	N13	1	EXT1	NM_000127	sample	8.64586583463339	46.99375975039	8.96703574371189	391694.244929797	5036.83452464282	3.40405616224649	7.11388455538222	1.14213737843039	28036.6786271451	1993.25921710135	641	14.4	16.2	1.7	15.1	11.1	0.2	35.7	9.8	0	31.4	17.3	0	26.7	21.7	27.5	2225866	168379.41	2266.32	698.52	18.9	4.4	13.6	6.2	18.4	5.5	14	4.7
1	N13	2	EXT1	NM_000127	sample	9.67582417582418	47.5512820512821	8.76280537130291	376215.399267399	4932.8054808846	3.08608058608059	6.4029304029304	1.10295295893222	22563.7216117216	1773.57255347623	546	9.9	17	2.2	11.7	14.7	0.4	37.7	10.8	6	30.8	15.4	0	25.1	18.5	25.6	2074725	142888.99	2129.09	565.43	16.1	3.7	7.7	8.1	16.1	7.3	8.4	7.3
1	N13	3	EXT1	NM_000127	sample	8.53571428571429	45.2785714285714	10.0470933123148	371379.9875	4936.0982693043	2.91785714285714	5.63928571428571	1.00021379591433	20222.5535714286	1758.31673399303	560	12.1	18.2	1.4	10.9	17.3	0.5	40.4	8.4	7.1	28.4	12.5	7.1	23.6	15.5	23.4	1967563	144677.58	2186.4	591.05	13.2	7	9.6	10.4	13	8.2	8.2	7.5
1	N14	1	MSH6	NM_000179	sample	8.04941176470588	41.6141176470588	6.95900396902582	323071.788235294	4934.61354496638	3.42352941176471	7.45647058823529	1.16321459897669	30309.3011764706	2017.59890566153	425	11.8	12.9	2.6	13.6	9.2	0.7	35.3	5.4	0	32.9	12.9	0	27.3	18.4	28.5	1793520	154224.28	1982.25	652.92	12.5	5.2	8.2	12.2	15.3	6.1	12.2	10.1
1	N14	2	MSH6	NM_000179	sample	9.0495867768595	46.4242424242424	8.33857219489089	353634.50137741	5168.07568893802	3.96694214876033	8.51790633608815	1.24352030321672	32941.8842975207	2123.02270760314	363	11.8	12.1	2.5	10.7	10.2	0.8	32	7.7	6.6	37.5	15.4	0	30.9	18.5	30.9	1913210	147420.8	2011.13	624.85	13.5	6.1	9.4	9.4	12.9	3.6	12.1	8.3
1	N14	3	MSH6	NM_000179	sample	8.25214899713467	49.8595988538682	9.76232538142575	428905.042979943	5200.52760123901	3.38681948424069	6.9054441260745	1.09145314294244	24779.9283667622	1833.84570260571	349	14.6	17.2	1.7	14	16.3	0.3	37.5	6.9	7.4	31.5	14.9	7.4	24.4	18.6	26.6	2092380	143804.32	2207.45	593.93	15.5	7.4	9.5	12	16.6	6.9	12.3	10.6
1	N15	1	FANCC	NM_000136	sample	7.19953051643193	35.793427230047	7.18105621559999	268154.643192488	4584.03414610571	3.00117370892019	6.70892018779343	0.986080235351777	27227.1338028169	1693.19143984652	852	10.8	16.8	1.9	9.7	13.8	0.6	47.7	5	0	26.1	9.7	0	23.1	14.7	25.2	1695189	148355.13	1781.67	606.05	11	6.7	8.3	13	10.2	9.4	8.2	12.3
1	N15	2	FANCC	NM_000136	sample	9.55192034139403	44.2802275960171	5.66890835715085	304524.118065434	4747.54794029007	4.02133712660028	8.87908961593172	1.23975743456483	32134.3314366999	2062.1154330184	703	8.5	13.4	2	9.2	12.1	0.3	33.4	8.3	6.1	38.5	12.8	0	31.6	17.8	33.4	1794737	139116.34	1888.59	576.41	13.9	5.8	7.8	7.8	13.1	6.1	7.5	4.3
1	N15	3	FANCC	NM_000136	sample	9.52486910994764	45.3835078534031	5.76128940021399	327312.866492147	4977.60927248951	2.95811518324607	6.07591623036649	0.996549488757073	22450.4044502618	1823.40315652135	764	12.4	14.7	0.8	9	12.6	0.3	41.2	9.6	6.3	29.3	12.7	6.3	23.8	16.2	25.7	1864133	138322.57	1911.87	573.31	12	5.1	7.3	9.6	12	7.1	9.3	7.9
1	N16	1	NCOR1	NM_006311	sample	8.20483870967742	39.4516129032258	6.68988403204224	282292.193548387	4748.50201639017	3.03709677419355	6.66935483870968	0.997056920486471	25715.75	1676.45278542851	620	10.2	13.1	1.3	11.5	9.7	0.8	45.3	6	0	25.6	12.7	0	23.9	16.6	25.2	1628124	144776.01	1827.53	606.42	11.6	6.1	8.7	10.3	12.4	7.6	9.4	9.7
1	N16	2	NCOR1	NM_006311	sample	9.46325878594249	45.2428115015974	7.4886763530758	339179.565495208	5190.76386845506	3.80990415335463	8.53194888178914	1.20792193620365	37418.9313099042	2114.25987952962	626	10.7	15.8	2.4	11.3	9.3	2.1	34.2	8.6	5	34.2	13.4	0	29.7	20.1	30.5	1958812	157852.2	2110.58	647.24	14.9	4.3	14.1	9.9	16.8	5.3	14.4	8.5
1	N16	3	NCOR1	NM_006311	sample	8.92307692307692	43.4953095684803	6.71958614894567	317244.35272045	4824.97693165629	2.81425891181989	6.20075046904315	0.98892392691317	22391.1707317073	1617.52278415334	533	12.2	17.3	1.5	9.6	15.9	0	43	9	7.3	26.6	11.6	7.3	21.6	14.8	21.2	1783018	133870.85	1899.58	562.87	10.9	9	9.2	17.8	12	7.5	9.9	13.7
1	N17	1	PLK1	NA	Negative	3.41463414634146	75.4634146341463	42.3464216944801	930547.829268293	6781.97063941205	2.63414634146341	6.39024390243902	0.856820404670212	27068.5609756098	1262.05020710018	41	48.8	36.6	4.9	43.9	29.3	0	63.4	0	0	24.4	36.6	0	19.5	46.3	24.4	2284919	146155.02	5033.46	980.3	29.3	17.1	14.6	51.2	51.2	4.9	14.6	36.6
1	N17	2	PLK1	NA	Negative	4.78571428571429	79.4285714285714	44.7244771557272	979771.821428571	8180.74052508714	2.32142857142857	3.75	0.586747198879552	11768.6428571429	1005.57149005756	28	50	21.4	0	42.9	10.7	0	60.7	3.6	3.6	17.9	39.3	0	17.9	46.4	17.9	2755965	99578.46	5580.84	458.69	32.1	7.1	3.6	35.7	50	3.6	0	25
1	N17	3	PLK1	NA	Negative	5.5	57.6818181818182	40.6832525705564	602246.772727273	6078.5702142094	3.59090909090909	6.59090909090909	1.19434974747475	24566.4090909091	1593.60980291638	22	40.9	22.7	9.1	31.8	22.7	0	45.5	9.1	22.7	31.8	22.7	22.7	31.8	22.7	31.8	1889926	118302.55	4302.32	501.38	18.2	31.8	9.1	50	36.4	4.5	9.1	36.4
1	N18	1	PLK1	NA	Negative	3.3	91.375	62.8710308441558	1219616.55	8075.22281820157	0.45	0.925	0.59375	2005.6	483.969523809524	40	57.5	22.5	5	50	17.5	0	75	5	0	2.5	42.5	0	2.5	50	2.5	3062675	67755.12	5851.54	387.68	35	27.5	0	62.5	57.5	5	0	45
1	N18	2	PLK1	NA	Negative	3.25	66.34375	35.8737112713675	866226.96875	7928.97589240716	1.03125	2.625	0.440696022727273	10952.78125	707.691572681704	32	62.5	31.2	3.1	46.9	25	0	75	3.1	25	9.4	31.2	0	9.4	43.8	9.4	2622092	83917.19	6689.11	487.16	25	37.5	6.2	62.5	50	3.1	9.4	31.2
1	N18	3	PLK1	NA	Negative	8.17391304347826	112.173913043478	49.9466023176574	1341377.17391304	8514.32638857935	4.95652173913043	16.5217391304348	2.20760869565217	78314.2173913044	1785.57061891618	23	56.5	17.4	17.4	47.8	17.4	4.3	39.1	8.7	13	30.4	43.5	13	34.8	52.2	30.4	3640600	98589.43	5889.31	447.38	43.5	21.7	4.3	43.5	60.9	0	0	26.1
1	N19	1	PLK1	NA	Negative	5.07407407407407	96.2962962962963	32.2099195552756	1179616.33333333	7256.07918697772	2.66666666666667	5.88888888888889	0.937298195631529	18895.1111111111	1168.36617333284	27	48.1	22.2	3.7	40.7	25.9	0	59.3	3.7	0	22.2	48.1	0	25.9	51.9	25.9	3720268	123024.41	5241.37	573.87	44.4	22.2	11.1	40.7	51.9	7.4	7.4	25.9
1	N19	2	PLK1	NA	Negative	3.61111111111111	117.611111111111	67.7704209461563	1582157.80555556	9294.13002712633	3	11.25	1.14172609462465	48929.25	1182.0897393586	36	61.1	11.1	8.3	58.3	19.4	0	58.3	0	8.3	25	52.8	0	19.4	58.3	16.7	4339618	107298.47	6941.26	506.17	52.8	11.1	5.6	47.2	55.6	5.6	11.1	27.8
1	N19	3	PLK1	NA	Negative	4.375	82.375	33.35	1001248.125	7198.57227431003	0.25	0.25	0.125	617.5	308.75	8	50	12.5	0	37.5	12.5	0	87.5	0	12.5	0	37.5	12.5	0	37.5	0	2067704	78644	4900.47	369.42	37.5	25	0	75	37.5	12.5	0	50
1	N20	1	PLK1	NA	Negative	4.60606060606061	103.181818181818	59.0445325776047	1326561.51515152	9682.68106420458	2.12121212121212	5.60606060606061	0.695707070707071	19458.0909090909	889.192227008649	33	66.7	12.1	3	57.6	12.1	0	66.7	3	0	18.2	48.5	0	15.2	60.6	15.2	4830143	102743.82	7439.24	489.68	48.5	21.2	9.1	45.5	69.7	3	9.1	36.4
1	N20	2	PLK1	NA	Negative	4.64102564102564	67.7179487179487	31.8118978243978	809700.487179487	5819.03779519067	2.28205128205128	7	1.39152030305876	27123.0769230769	1225.693920348	39	46.2	28.2	10.3	30.8	33.3	0	56.4	2.6	23.1	20.5	28.2	0	20.5	35.9	20.5	2686981	102821.03	4263.37	482.95	25.6	28.2	12.8	48.7	38.5	5.1	10.3	33.3
1	N20	3	PLK1	NA	Negative	3	127.151515151515	90.7723845598845	1731068.90909091	10524.5640582727	0.848484848484849	3.42424242424242	0.988636363636364	14356.8484848485	690.602985429205	33	78.8	9.1	12.1	66.7	9.1	0	69.7	0	6.1	3	54.5	6.1	6.1	60.6	6.1	3498443	51262.94	9074.46	272.56	42.4	21.2	3	72.7	72.7	6.1	3	69.7
1	N21	1	PLK1	NA	Negative	1.93333333333333	103.866666666667	59.4476984126984	1415781.62222222	8305.85457606528	0.422222222222222	0.866666666666667	0.314814814814815	1696.51111111111	355.471980676328	45	71.1	28.9	0	53.3	26.7	0	77.8	0	0	2.2	46.7	0	2.2	51.1	2.2	3507437	51640.29	6236.33	307.19	40	37.8	0	71.1	60	17.8	0	60
1	N21	2	PLK1	NA	Negative	4.14285714285714	88.8571428571429	37.4027829313544	1105945.21428571	7414.03510403285	1.07142857142857	1.71428571428571	0.493697478991597	5496.64285714286	714.155913978495	28	50	21.4	3.6	42.9	32.1	0	67.9	0	17.9	7.1	35.7	0	3.6	42.9	3.6	3487465	93383.18	5144.71	424.6	42.9	25	3.6	35.7	53.6	17.9	3.6	25
1	N21	3	PLK1	NA	Negative	5.6969696969697	94.5151515151515	45.2839921466927	1219611.24242424	8558.39330418159	1.33333333333333	2.45454545454545	0.79469696969697	6993.81818181818	897.065573315573	33	57.6	24.2	3	51.5	18.2	0	63.6	3	15.2	12.1	42.4	15.2	9.1	51.5	9.1	4104650	98397.36	6728.27	491.85	33.3	21.2	3	42.4	57.6	3	6.1	30.3
1	N22	1	PLK1	NA	Negative	3.58974358974359	111.871794871795	47.4810289927937	1446274.92307692	8927.70562103999	1.38461538461538	4.28205128205128	0.517338217338217	17936.1025641026	783.444776629448	39	82.1	12.8	0	61.5	15.4	0	76.9	0	0	10.3	51.3	0	7.7	56.4	10.3	4656082	77428.18	6693.5	375.59	38.5	30.8	7.7	66.7	76.9	5.1	2.6	64.1
1	N22	2	PLK1	NA	Negative	6.76923076923077	60.1153846153846	32.923222184891	606910.769230769	6795.64651997749	4.96153846153846	11.1538461538462	1.0598710113416	44032.3461538462	1545.39385032057	26	42.3	11.5	3.8	34.6	15.4	0	53.8	11.5	11.5	30.8	19.2	0	30.8	34.6	30.8	1791636	125011.69	4395.27	612.45	19.2	26.9	19.2	38.5	46.2	3.8	19.2	26.9
