# Supplementary material for: TRACERx analysis identifies a role for FAT1 in regulating chromosomal instability and whole-genome doubling via Hippo signalling
Source: Nat Cell Biol. 2024 Dec 30;27(1):154–68. doi: 10.1038/s41556-024-01558-w (PMC11735399; doi:10.1038/s41556-024-01558-w)
Supplement: Supplementary file 17 — Statistical source data. [file 41556_2024_1558_MOESM17_ESM.zip › extended fig1/ext fig1A source/data/rawData/IR24Hr_H1944_53BP1.txt]

screenPlateOrder	plateWell	replicateNo	Content	ContentAnno	ContentType	MEAN_ObjectSpotTotalCountCh2	MEAN_ObjectSpotTotalAreaCh2	MEAN_ObjectSpotAvgAreaCh2	MEAN_ObjectSpotTotalIntenCh2	MEAN_ObjectSpotAvgIntenCh2	MEAN_ObjectSpotTotalCountCh3	MEAN_ObjectSpotTotalAreaCh3	MEAN_ObjectSpotAvgAreaCh3	MEAN_ObjectSpotTotalIntenCh3	MEAN_ObjectSpotAvgIntenCh3	ValidObjectCount	MEAN_Circ_TotalIntenCh2	MEAN_Circ_TotalIntenCh3	MEAN_Circ_AvgIntenCh2	MEAN_Circ_AvgIntenCh3	percentHIGH_Circ_TotalIntenCh2	percentLOW_Circ_TotalIntenCh2	percentHIGH_Circ_TotalIntenCh3	percentLOW_Circ_TotalIntenCh3	percentHIGH_Circ_AvgIntenCh2	percentLOW_Circ_AvgIntenCh2	percentHIGH_Circ_AvgIntenCh3	percentLOW_Circ_AvgIntenCh3	percentHIGH_SpotAvgAreaCh2	percentLOW_SpotAvgAreaCh2	percentHIGH_SpotAvgAreaCh3	percentLOW_SpotAvgAreaCh3	percentHIGH_SpotAvgIntenCh2	percentLOW_SpotAvgIntenCh2	percentHIGH_SpotAvgIntenCh3	percentLOW_SpotAvgIntenCh3	percentHIGH_SpotCountCh2	percentLOW_SpotCountCh2	percentHIGH_SpotCountCh3	percentLOW_SpotCountCh3	percentHIGH_SpotTotalAreaCh2	percentLOW_SpotTotalAreaCh2	percentHIGH_SpotTotalAreaCh3	percentLOW_SpotTotalAreaCh3	percentHIGH_SpotTotalIntenCh2	percentHIGH_SpotTotalIntenCh3	percentLOW_SpotTotalIntenCh3
1	C03	1	53BP1	NA	Positive	14.3417508417508	115.56228956229	9.29892501848325	644993.584175084	4574.25567931134	1.73737373737374	6.93097643097643	1.61649532659634	17377.632996633	828.699488130664	594	2482977	41262.85	1860.18	143.65	24.9	4.4	0	69.4	16.3	4.5	0	87.4	11.1	3.7	0	80.1	12.6	3.9	0	97.3	20	1.7	0.3	75.8	30.3	0	0.2	82.2	39.9	0	62.8
1	C03	2	53BP1	NA	Positive	14.4277198211624	122.950819672131	10.1648876461053	751975.469448584	4964.75835001665	1.849478390462	6.72131147540984	1.69748994175224	16994.9850968703	897.283301694696	671	2757659	41320.66	2058.1	145.92	22.5	3	0.3	76.6	15.9	3.6	0.6	88.8	16.7	3.1	0.3	80.5	14.2	3.1	0.3	97.5	7.6	4	0	74.1	27.3	2.2	0	79.3	35.6	0	74.5
1	C03	3	53BP1	NA	Positive	11.9321486268174	98.8707592891761	8.03884389831332	542670.329563813	3854.21534072709	1.58966074313409	5.93376413570275	1.47681932487932	13274.155088853	717.671656927432	619	2003903.1	30851.41	1564	111.59	18.1	20	0.2	84.3	13.6	21.6	0.2	90.5	10.5	18.3	0	80.9	8.7	18.7	0	98.1	13.2	16.8	0.2	80.6	24.2	0	0	85	26.8	0	84.7
1	C04	1	53BP1	NA	Positive	13.6877828054299	110.280542986425	9.18418422971425	631889.554298643	4609.15478481868	1.66289592760181	6.20135746606335	1.45405416604512	14713.6809954751	776.11526737241	442	2540633	40292.35	1941.7	142.82	26.9	3.6	0	71.9	20.1	2.5	0	89.4	13.8	6.6	0	82.4	16.3	5.7	0	98.6	15.8	3.4	0	77.1	28.7	0	0.2	84.2	39.6	0.2	64.5
1	C04	2	53BP1	NA	Positive	15.099609375	115.15234375	8.53882971078126	667879.669921875	4724.54959986116	2.173828125	9.439453125	1.99607175593504	25565.76953125	960.285463829227	512	2725643	38070.21	1998.31	134.19	25.8	4.9	0.2	81.6	15.4	3.1	0.2	92.4	8.4	6.6	0.4	74	10	5.9	0	97.7	9.8	5.5	0.4	70.9	30.9	3.3	0	78.1	35.5	0	71.3
1	C04	3	53BP1	NA	Positive	11.6759142496847	89.8095838587642	7.46604784557285	491696.585119798	3574.33244546281	1.81084489281211	8.44514501891551	1.66102072317534	29732.8776796974	806.591299189511	793	1859565.4	29826.48	1385.28	112.2	16.5	30.4	0.1	90	11.5	30.4	0	95.6	8.4	21.9	0.4	79.4	8.6	27	0.3	97.1	12.4	21.8	0.8	74.8	20.6	0	0.6	82.3	25	0.6	81.8
1	C05	1	53BP1	NA	Positive	13.0772626931567	105.264900662252	9.92094750594752	551059.664459161	4376.37817587736	1.68432671081678	6.50110375275938	1.72886609679883	15854.9205298013	830.305720866271	453	2164533	41384.03	1724.54	148.96	19	4.2	0	68.4	11.9	3.3	0	84.1	14.6	2.9	0.4	80.4	10.4	5.1	0	97.6	15.5	1.8	0.7	77.7	28.3	0	0.2	83.4	33.6	0	62.5
1	C05	2	53BP1	NA	Positive	15.0789473684211	120.15991902834	9.12207376672465	718275.186234818	4911.29719644814	1.97368421052632	8.1578947368421	1.73951755724231	22863.3461538462	882.916468948176	494	2727396	38029.94	2028.69	137.02	23.7	4.5	0	82	17.6	3	0	91.5	12.6	3.8	0.4	78.7	14.2	4.3	0	98	9.7	3	0.6	73.9	27.5	1.2	0	81.6	35.6	0.2	75.7
1	C05	3	53BP1	NA	Positive	13.0952380952381	115.324675324675	11.4727882073923	657485.283549784	4736.79889009337	1.78354978354978	6.66233766233766	1.47312559761044	15192.0800865801	778.378172719439	462	2453524	40756.44	1991.5	146.04	18.6	3.9	0	73.2	15.2	3	0	84.4	16	5.4	0	82.9	12.1	4.5	0	98.3	10.8	4.8	0.2	75.3	27.3	0	0	84.2	36.1	0	83.8
1	C06	1	53BP1	NA	Positive	13.6128266033254	102.767220902613	9.0408781460384	549055.764845606	4406.72531823931	1.60807600950119	6.14251781472684	1.40910123053479	14520.2660332542	720.294637136127	421	2271460	41661.62	1820.82	150.8	23.3	6.4	0	63.9	18.1	5.9	0	79.3	10.2	5.2	0	83.4	12.1	5.5	0	98.6	15.9	2.6	0.2	79.6	28	0	0	83.8	35.2	0	67.5
1	C06	2	53BP1	NA	Positive	14.7448132780083	127.103734439834	9.68262163332386	777910.601659751	5083.50238893311	2.49377593360996	10.5726141078838	2.04706061662938	30625.1161825726	1102.85837950864	482	2856986	43843.21	2185.78	158.47	24.9	4.1	0	66.8	20.3	3.1	0	77.6	17.6	4.1	0	71.4	16.6	3.1	0	96.1	8.7	3.9	0.6	66.6	29.9	1.5	0.2	72.6	41.5	0.4	66.2
1	C06	3	53BP1	NA	Positive	13.0111317254174	113.575139146568	9.34087252095904	667091.74768089	4651.85333634164	2.05009276437848	9.09276437847866	1.8995653826762	28302.3153988868	985.109878376304	539	2551999.7	42867.92	1945.42	153.55	20.6	3.5	0.2	69	17.1	3.3	0.2	79.2	13.7	4.5	0.2	78.5	11.1	3.3	0	96.3	11.7	3.9	0.6	74	27.3	0	0.4	80.7	33	0.6	80.3
1	C07	1	53BP1	NA	Positive	14.1099585062241	107.170124481328	8.66916743049416	563264.481327801	4339.76071477466	1.38174273858921	4.92946058091286	1.33582749085861	10802.5746887967	631.478009413971	482	2192563	30542.46	1661.56	107.28	23.2	9.3	0	88.8	12.7	9.5	0	96.7	8.3	3.1	0.2	84.9	10.4	5.8	0	99	17.8	0.8	0.2	79.7	29.7	0	0	88.4	32.8	0	69.3
1	C07	2	53BP1	NA	Positive	14.2016574585635	116.085635359116	9.82527415595659	710850.936464088	4959.64196705481	2.39779005524862	9.20441988950276	2.05722319857259	20130.7486187845	1000.42856134951	362	2749170	45675.92	2117.31	161.08	23.8	5.5	0	61.9	21.3	5.5	0	78.5	13.5	5.5	0	73.8	13.8	5.8	0	99.4	6.6	5.5	0.6	68.2	27.6	2.8	0	74.6	38.7	0	67.4
1	C07	3	53BP1	NA	Positive	14.7814910025707	114.72236503856	8.93554668141935	608126.910025707	4451.47036680662	2.0694087403599	8.93573264781491	1.90497198193349	22462.7814910026	871.344404339618	389	2516787.4	36471.47	1778.67	123.44	21.9	4.1	0	87.1	13.9	4.4	0	92.5	8.2	5.7	0.3	76.9	8	6.2	0	97.4	17.7	4.9	0.8	70.2	28.8	0	0.3	78.9	35	0	78.7
1	C08	1	53BP1	NA	Positive	13.1637630662021	100.19512195122	8.45171845001456	582428.658536585	4718.92615923735	2.1184668989547	9.34494773519164	2.20825172375695	25570.3449477352	1096.90345893627	287	2504692	45720.51	2058.61	171.84	21.3	4.2	0	59.6	20.2	1.7	0	66.2	14.6	3.5	0.7	73.9	16.4	2.4	0	95.1	11.8	1.4	0.7	70	22.6	0	0.3	75.6	31	0	53.3
1	C08	2	53BP1	NA	Positive	14.8892508143322	124.807817589577	9.0524975296367	790423.560260586	5071.60184994707	2.51791530944625	10.0260586319218	2.07617124759265	24191.1009771987	1067.68784336052	307	2825866	43731.01	2123.2	157.08	24.4	3.6	0.7	66.8	20.8	4.9	0	78.8	15.3	6.2	0	73.3	17.9	5.5	0	96.7	8.8	3.3	1	69.1	29.3	1.3	0	76.5	39.1	0	68.1
1	C08	3	53BP1	NA	Positive	13.0225806451613	114.712903225806	10.4454234825912	705807.870967742	4827.59575383898	2.33225806451613	10.1677419354839	2.11926915404857	27291.3741935484	989.373008440369	310	2696843.8	41723.24	2109.76	147.99	22.9	5.5	0.3	72.3	22.3	3.5	0	81	17.7	6.1	0	74.5	14.5	4.8	0	95.5	14.5	8.1	0.3	67.4	26.8	0	0	72.6	36.8	0	72.9
1	C09	1	PLCG2	NM_002661	sample	11.1831683168317	64.5346534653465	5.28156892316438	284646.405940594	3147.02435311317	8.63861386138614	56.2821782178218	6.48420125908153	264283.495049505	4072.17919145794	202	1728373	77976.5	1405.26	283.71	10.4	5	7.4	19.3	5.4	5.9	5.4	15.8	4	19.3	4.5	20.8	3	15.8	0	29.2	10.9	8.4	5.9	14.9	11.9	0	4.5	16.3	13.9	3	6.9
1	C09	2	PLCG2	NM_002661	sample	7.88823529411765	46.3264705882353	5.71636172967029	220565.408823529	2714.32713455401	7.99411764705882	54.6647058823529	6.21310600457167	293578.232352941	4243.80113384885	340	1374659	78170.96	1070.49	277.25	5.3	28.8	5.3	19.4	2.6	36.8	2.6	16.8	4.4	28.8	3.2	25.3	2.6	37.1	0.3	26.8	2.6	23.2	5.9	23.8	6.2	16.8	4.4	22.6	7.1	2.4	18.5
1	C09	3	PLCG2	NM_002661	sample	10.6951672862454	73.0706319702602	7.88585759230495	405046.524163569	3681.53610208728	9.97769516728625	77.003717472119	8.09120679005912	497592.646840149	5664.03127533894	269	1950494.1	103031.89	1687.42	395.23	10.8	8.6	16.7	13.4	9.3	8.9	19.7	8.6	8.6	15.6	7.4	10.8	5.6	13.4	4.1	11.9	7.8	12.6	10	14.1	12.3	0	13.8	10.8	13.8	12.6	8.2
1	C10	1	SETD2	NM_014159	sample	11.9882697947214	78.3958944281525	6.84675300279356	418487.630498534	4041.53480495487	10.4398826979472	86.0058651026393	8.55704199059825	594012.659824047	6057.87640334702	341	2265907	110308.41	1854.05	427.7	18.8	1.8	22	5	16.1	0.9	25.8	3.8	8.8	10.6	10.3	11.4	10.6	7.9	7.6	9.1	10.3	4.4	11.1	9.1	16.4	0	18.8	7.6	19.6	21.1	4.1
1	C10	2	SETD2	NM_014159	sample	10.2072538860104	67.2383419689119	6.99472986204553	346682.432642487	3176.14167416063	9.67616580310881	75.9689119170985	7.84078120285508	524557.689119171	5471.48959096274	386	1649297	85268.81	1433.16	313.8	12.4	32.4	14	30.3	11.9	32.4	13.2	27.2	8.5	18.7	9.3	19.4	7	34.5	3.4	19.9	5.2	15.8	11.9	18.7	11.9	10.6	12.7	16.8	15	15	15.3
1	C10	3	SETD2	NM_014159	sample	11.4635761589404	68.0364238410596	5.8445418372018	398761.337748344	3969.34364881435	8.74172185430464	71.1258278145695	8.37811906417215	474821.798013245	5352.00439216326	302	2466591.7	108505.75	2070.19	431.39	15.9	9.9	21.9	7.6	17.9	12.3	27.2	4	8.6	17.2	10.9	22.8	11.9	18.2	5.6	16.6	9.9	8.9	10.3	20.5	10.9	0	9.9	18.9	16.2	11.9	17.2
1	C11	1	IKZF1	NM_001220765	sample	11.807881773399	66.551724137931	6.14394505018485	243804.532019704	2784.39834691105	10.871921182266	79.5862068965517	7.77056697088228	469762.694581281	5214.04380217685	203	1192034	65415.62	1161.01	252.51	6.4	32.5	8.4	37.4	7.4	33	9.9	33	5.9	9.4	6.9	16.7	5.9	35	2.5	20.2	11.8	2.5	12.3	10.8	9.9	0	13.3	11.3	10.8	12.3	5.9
1	C11	2	IKZF1	NM_001220765	sample	8.46666666666667	56.216091954023	6.9307344441273	317771.432183908	2955.13233084769	6.77471264367816	50.9310344827586	5.0266565832705	333790.154022989	3859.47927982923	435	1328217	64832.57	1275.97	253.54	6.9	35.2	4.1	39.1	8	39.8	5.7	39.3	8.3	35.2	3.9	41.6	7.8	39.8	2.5	42.3	4.6	34.9	5.7	41.1	9.9	30.1	7.4	40.5	14.7	8.5	37.5
1	C11	3	IKZF1	NM_001220765	sample	10.1771217712177	77.0369003690037	9.64314475582225	450157.118081181	3908.48119674267	9.31365313653137	73.0147601476015	7.83696249674572	473373.667896679	5551.17210371089	271	1900190.7	81433.04	1687.41	310.94	11.4	10	7.7	16.2	11.1	10.3	8.9	11.8	8.5	11.8	6.3	14.8	7.4	16.2	4.1	15.9	7	10.7	8.5	12.9	12.9	0	11.4	13.3	18.1	12.9	9.2
1	C12	1	COL2A1	NM_033150	sample	9.55747126436782	61.3419540229885	6.83181734490841	328922.844827586	3459.74200821112	10.1235632183908	76.6925287356322	7.73296280882972	527952.474137931	5876.31657582469	348	1859499	110757.03	1493.87	432.88	11.8	8	18.7	7.2	8	9.8	23.6	2	6.9	18.4	9.5	14.9	5.5	14.9	7.2	10.3	10.3	9.8	11.5	12.9	14.4	0	13.5	12.6	17.2	16.1	6.3
1	C12	2	COL2A1	NM_033150	sample	9.85152838427948	70.1222707423581	8.17737068659711	389019.371179039	3961.4318262647	11.1441048034935	86.1877729257642	7.89852470898398	593488.746724891	5987.12051591612	458	2032990	102837.55	1739.46	385.21	12.9	6.3	13.3	10.7	10.7	8.5	16.6	10.3	12.2	15.9	9	15.9	7.4	12.7	5	9.6	2.8	12.7	12.4	9.8	14.8	7.6	15.5	9.2	18.3	19	6.8
1	C12	3	COL2A1	NM_033150	sample	8.84090909090909	56.7929292929293	6.41064823052097	295601.123737374	3303.58510096761	9.57323232323232	69.5530303030303	7.79245991916344	449506.401515151	5645.41778015245	396	1727481.7	99027	1393.36	371.33	9.8	13.6	15.4	10.4	9.3	15.2	16.2	5.8	9.6	23.5	8.6	17.2	5.6	22.5	6.1	15.4	6.1	16.2	9.6	18.9	8.8	0	10.4	14.6	11.1	11.6	12.6
1	C13	1	SMAD4	NM_005359	sample	10.4545454545455	62.297520661157	6.48431773972113	304321.268595041	3542.64692910315	8.99793388429752	65.2747933884298	7.46511817668275	359653.603305785	4960.27865407816	484	1840286	75442.37	1434.96	279.41	11.8	4.5	4.3	15.1	7.2	5.6	4.5	13.6	6.6	12.8	4.8	11.4	5.4	9.5	0.4	13.6	8.5	5	6.2	13.8	12	0	7.4	11	14.7	5.8	6.2
1	C13	2	SMAD4	NM_005359	sample	10.3819444444444	67.578125	7.24983624928636	338757.074652778	3722.80638762752	9.07291666666667	67.6440972222222	7.49485780790098	414734.987847222	5496.83092438783	576	1819802	86072.16	1502.74	324.29	8.3	6.2	5.4	10.2	6.8	11.6	8.3	9.4	7.3	13.4	6.2	14.4	4.3	13.9	2.1	12.8	3.5	11.3	5.6	10.9	10.9	6.4	7.8	10.9	14.4	6.2	7.6
1	C13	3	SMAD4	NM_005359	sample	11.0124223602484	74.9171842650103	8.24497311369911	421305.708074534	3850.57636601548	8.95652173913044	70.583850931677	8.16229783877424	416423.906832298	5236.69956873523	483	2234989.3	87537.82	1660.4	312.96	17.2	4.3	8.5	7.9	9.3	4.8	9.5	6.4	6.8	15.1	7.7	14.9	5.6	11.2	1.4	13.5	8.9	11.6	6.8	13.9	14.5	0	11.6	12.6	18.6	10.1	10.4
1	C14	1	FANCF	NM_022725	sample	10.1635610766046	61.4989648033126	6.36481051164113	291480.134575569	3574.754985268	9.87370600414079	72.7867494824017	7.88215697206689	471368.366459627	5922.17139912859	483	1727309	94874.78	1441.73	354.42	11	4.8	10.4	7.2	8.9	4.8	14.5	3.7	8.5	10.4	6	9.3	5.6	9.7	4.3	7.7	7.2	4.1	9.3	9.3	9.7	0	8.7	8.3	13.3	8.7	3.1
1	C14	2	FANCF	NM_022725	sample	10.9165009940358	73.9721669980119	7.25327346917772	432617.367793241	4073.63586417391	11.0278330019881	83.3817097415507	7.9930486585588	570799.159045726	6117.06294258971	503	2130015	102536.73	1707.7	378.55	14.7	6.6	14.3	7.2	10.3	9.7	13.7	4.8	9.1	11.5	8.3	11.9	8.2	12.5	5.2	10.5	3.4	8.5	12.5	11.3	12.9	4.8	14.7	8.7	16.9	16.9	6.4
1	C14	3	FANCF	NM_022725	sample	9.70172084130019	61.0439770554493	7.2486488232157	305334.2791587	3455.31415332314	8.12045889101339	60.3097514340344	7.58322152970018	357020.024856597	5049.05792025366	523	1833054.1	87367.93	1416.5	319.82	11.3	8.6	9.9	13	7.8	12.8	12.6	10.7	8.8	18.2	8.6	16.1	4.6	18.5	1.3	15.7	7.8	15.1	5.4	15.1	8.8	0	6.3	14.3	12	6.1	10.5
1	C15	1	Sep-12	NM_144605	sample	10.4407894736842	66.8925438596491	6.60599167457302	331276.184210526	3691.78735789739	10.2412280701754	79.1973684210526	8.17062182952626	488265.835526316	5630.64893992959	456	1906772	93165.92	1510.81	326.42	12.5	2.9	10.1	7.7	8.8	4.2	8.1	7.9	5.9	12.1	6.8	9.9	6.4	9.6	2.9	7.5	7.7	4.2	9	8.1	13.8	0	12.3	7	18	12.5	3.7
1	C15	2	Sep-12	NM_144605	sample	11.6923076923077	78.1955128205128	7.44406959705409	443909.137820513	4186.80886583986	9.87019230769231	75.4310897435897	7.83428293175461	482924.649038462	5852.4243648346	624	2166443	89083.97	1697.36	325.52	14.7	5	8.2	9	10.3	5.8	8.7	7.4	9.3	10.3	7.1	11.7	8.8	10.4	2.9	9	5.6	6.4	8.8	8.5	14.7	2.2	10.7	8.8	19.9	10.6	5.4
1	C15	3	Sep-12	NM_144605	sample	11.3868921775899	75.2600422832981	7.89068080102405	406385.949260042	3788.41700626162	10.4524312896406	80.7547568710359	7.85346144080602	524284.014799154	5881.80616355988	473	2026375.1	96230.74	1526.73	330.83	16.1	12.5	13.3	9.7	12.1	17.1	11.4	9.5	7	13.5	6.6	12.1	8.7	16.9	3.6	7.8	10.1	10.1	8.5	7.4	16.9	0	12.3	8.2	20.1	12.7	6.3
1	C16	1	GNPTAB	NM_024312	sample	11.3382352941176	69.9387254901961	7.28651165413219	356045.208333333	3775.45831970974	10.8504901960784	82.1887254901961	7.69739293646899	536082.982843137	5746.624259659	408	1953443	101779.84	1613.65	376.11	16.9	5.1	14.2	9.6	11.3	5.6	16.2	6.4	8.3	12.3	6.6	13.7	6.4	11	3.4	11.3	9.6	4.2	12	9.6	13.7	0	15.2	9.6	18.6	14.5	5.9
1	C16	2	GNPTAB	NM_024312	sample	12.3642960812772	75.6023222060958	7.24837687579648	405169.352685051	3901.62051344523	10.8505079825835	78.8925979680697	7.29186720895485	491374.187227867	5575.26023447445	689	2142697	90615.32	1648.92	329.51	14.5	4.1	9.4	9.7	9.7	6.8	7.7	8.7	4.9	13.1	3.3	11.2	7	11.5	1.9	12.5	6.1	8.4	12.8	8.6	15.2	4.2	12	8.9	18.4	11	5.1
1	C16	3	GNPTAB	NM_024312	sample	11.4172535211268	80.9154929577465	7.85726247082989	467052.294014085	4049.28235200628	10.0862676056338	76.4102112676056	7.65186913554202	458723.485915493	5316.61110964805	568	2184744.6	86483.65	1722.39	320.35	16.5	6.3	7.7	9.7	15.3	7	9.9	7.4	9.7	11.4	5.8	13.4	9.3	10.7	2.6	13.2	11.1	8.8	10.6	12.1	15.1	0	12.3	10.2	21.3	12.7	7.6
1	C17	1	53BP1	NA	Positive	15.5	117.072413793103	7.99261671177783	665953.879310345	4686.67254750265	2.16206896551724	9.83448275862069	1.76259112923066	25753.9896551724	829.561612140425	290	2464941	38564.9	1938.82	141.46	26.2	4.8	0	77.6	20.3	3.4	0	82.8	10.7	3.4	0	76.9	13.8	2.8	0	96.6	21.4	1	1.4	75.2	32.8	0	1.4	80	39.7	0.3	63.4
1	C17	2	53BP1	NA	Positive	16.084388185654	127.782700421941	9.91397323142064	764864.812236287	4955.26995091073	2.20042194092827	8.66666666666667	1.74245733776071	22276.3396624473	927.345443383996	474	2644703	37941.51	2033.76	134.49	20.5	5.1	0	80.2	15.2	4.2	0.2	90.7	13.3	3	0	77.2	13.3	4	0	97.5	11.6	3.4	0.2	71.7	30	1.5	0	77.2	36.7	0	72.6
1	C17	3	53BP1	NA	Positive	16.0145348837209	127.502906976744	9.6436985366813	758993.180232558	4992.07167970185	2.91860465116279	13.1337209302326	2.33611507250966	37346.4156976744	1150.09188243202	344	2772173.4	43594.59	2082	152.88	27.6	3.2	0.6	68.3	20.9	3.2	1.2	79.4	12.5	4.1	0	70.1	16.3	3.8	0	94.8	20.9	3.8	0.9	63.4	32.3	0	1.2	74.4	40.1	0	75
1	C18	1	53BP1	NA	Positive	13.6205962059621	99.6829268292683	7.95698529449982	531472.195121951	4487.9117499119	2.05962059620596	8.2520325203252	1.86113132882361	20413.9674796748	922.363728043401	369	2077164	41543.86	1799.34	158.26	17.6	5.1	0.8	70.5	16	1.9	0.8	77.8	9.8	3	0	75.3	13.8	3	0	98.6	14.1	2.2	0.5	70.2	24.1	0	0.3	77.2	30.6	0.3	57.2
1	C18	2	53BP1	NA	Positive	14.6355311355311	119.701465201465	9.69443107499429	716101.551282051	4923.64658157702	2.61904761904762	10.1703296703297	2.15024991364733	25233.9578754579	1083.6039246001	546	2592870	44133.15	2028.93	160.6	19.8	4.6	0	65.9	16.8	4	0.4	78.9	12.5	3.5	0	71.8	13.6	5.3	0	96.9	8.6	3.8	0.7	66.5	29.1	1.5	0.2	73.4	36.6	0	65.8
1	C18	3	53BP1	NA	Positive	13.9460674157303	112.467415730337	9.23125663149295	613866.993258427	4674.74992660669	2.34606741573034	9.23820224719101	2.02447106081111	23265.8359550562	1002.17535122857	445	2289192.5	39324.47	1846.02	144.38	17.1	3.4	0	77.8	14.2	2.7	0	84.5	11.7	4.5	0	75.5	10.8	4.3	0	97.3	12.1	4.5	0.7	69.2	27	0	0.2	79.1	32.6	0	79.3
1	C19	1	53BP1	NA	Positive	15.4066193853428	115.427895981087	8.11310509976216	608255.333333333	4511.24688729986	2.27659574468085	8.21513002364066	1.95175759273837	16941.0023640662	955.545319982239	423	2271258	38444.18	1767.56	138.02	21.3	3.1	0	78.5	14.9	1.7	0.2	91	8.5	2.6	0	74.9	11.3	2.1	0	98.6	20.1	0.7	0.2	68.8	31.7	0	0	78	36.2	0	52.2
1	C19	2	53BP1	NA	Positive	15.9168591224018	123.438799076212	8.50589798989137	747258.327944573	5195.73218059813	2.93071593533487	11.3487297921478	2.18565242927787	29651.5773672055	1130.08338865793	433	2678087	45948.63	2108.59	167.44	20.8	3.7	0.2	58.9	18.5	2.5	0.2	75.8	9.5	2.3	0	73.7	19.2	2.8	0	95.8	11.5	2.3	1.4	62.8	30.5	0.7	0	71.6	42.3	0	65.1
1	C19	3	53BP1	NA	Positive	14.1550387596899	111.315891472868	9.33720017226779	641575.459302326	4540.76633972959	2.09108527131783	8.11240310077519	1.80603916467478	19899.4186046512	902.158028938127	516	2454434.9	39172.32	1860.13	140.24	21.5	4.7	0.2	77.5	15.5	3.5	0	88.8	11.4	7.8	0.4	78.3	11.8	8.9	0	97.9	15.1	7.8	0.4	71.9	26.2	0	0	80.2	31.8	0	79.8
1	C20	1	53BP1	NA	Positive	13.8187772925764	110.825327510917	10.2692310677457	650177.124454148	4779.87080682137	1.97816593886463	7.7707423580786	1.91867460916378	18757.8471615721	936.384577943424	458	2375721	41239.99	1951.36	152.84	20.5	5	0.2	69.4	19.9	2.6	0.2	80.6	11.8	2.8	0.2	75.3	17.7	3.7	0	97.6	17.2	2	0	71	29.3	0	0.2	78.8	39.3	0.2	55.2
1	C20	2	53BP1	NA	Positive	14.4888888888889	110.596825396825	9.33724024929902	627162.193650794	4635.26948664025	2.66349206349206	10.8126984126984	2.20797994152336	28968.6666666667	1079.74407812977	315	2103260	40962.49	1820.2	154.89	14.6	17.1	0	67	12.1	15.9	0.3	78.4	7.6	4.4	0	70.2	14.9	9.8	0	96.5	8.6	4.8	0.3	67.3	27.6	2.5	0	73	33.3	0.3	64.1
1	C20	3	53BP1	NA	Positive	13.5804480651731	110.313645621181	9.04402570065166	622040.977596741	4714.77987966204	2.40122199592668	10	2.07710285473944	27665.2423625255	1072.18706019334	491	2340250.4	42136.13	1929.82	157.14	18.1	4.7	0.2	74.1	17.3	3.1	0.4	78.6	14.7	4.9	0.2	73.9	14.5	4.3	0	96.3	12.6	3.5	0.6	63.7	25.1	0	0	73.5	32.6	0	72.7
1	C21	1	53BP1	NA	Positive	13.1342465753425	110.21095890411	8.76373709457396	593977.980821918	4519.77623694029	2.20821917808219	9.73424657534247	2.06005126331275	24791.4904109589	957.741207809389	365	2171762	38980.4	1748	148.57	17.5	4.9	0.3	78.6	12.1	3.6	0.3	85.5	15.6	2.5	0.3	73.4	11.2	4.1	0	97.3	13.4	1.4	1.1	71.8	28.8	0	0.8	76.2	33.2	0.3	57.3
1	C21	2	53BP1	NA	Positive	14.7789699570815	119.274678111588	9.46723225777927	717740.158798283	5080.17035622531	2.88197424892704	13.2875536480687	2.33432334964377	45204.0429184549	1165.82738489079	466	2532456	43204.18	2119.21	156.68	18.2	4.1	0	68.2	15.5	5.4	0	81.1	10.5	5.2	1.3	70.4	14.6	5.4	0	94.8	8.6	4.7	0.4	65.5	29	1.7	0.6	71.5	38	0.9	64.6
1	C21	3	53BP1	NA	Positive	14.6673076923077	123.796153846154	9.7525127209458	732373.863461538	4869.12453285123	2.57115384615385	8.89423076923077	1.97289940048286	19512.575	1037.48309018351	520	2552181.1	39977.36	1953.44	140.43	22.3	4.8	0	74.2	19.6	3.1	0	88.5	14	3.3	0	75.4	14.8	2.7	0	98.5	16.7	3.8	0.4	64.4	30.2	0	0	74.6	34.4	0	74.4
1	C22	1	53BP1	NA	Positive	13.8177676537585	115.922551252847	10.5984898565707	683132.77904328	4691.97545235975	2.13667425968109	8.6879271070615	2.0591644214686	21608.0113895216	962.099421728931	439	2505457	42857.1	1986.12	155.09	26.9	6.6	0	68.6	21.9	5.9	0	79	17.5	4.1	0.7	74	15.5	5	0	96.4	18	0.7	0.7	71.3	32.8	0	0	74.3	39	0	58.5
1	C22	2	53BP1	NA	Positive	13.1323529411765	118.379901960784	12.0842596024523	733726.404411765	4947.23063592819	2.16666666666667	8.89705882352941	1.90357955204124	26236.1985294118	981.320176022622	408	2587818	41839.93	2082.01	156.98	21.6	5.1	0.2	73.8	18.4	3.9	0.5	80.9	16.4	4.2	0.5	77.2	14.7	3.4	0	97.1	6.1	5.1	0.2	71.3	29.2	1.2	0.2	79.7	35.8	0.2	72.1
1	C22	3	53BP1	NA	Positive	13.8145161290323	116.002688172043	9.78810885504651	670921.024193548	4589.69525211956	2.52688172043011	11.3413978494624	2.22582320676723	37041.997311828	1178.75472711056	372	2528814.3	43306.96	1870.15	153.01	20.2	4.3	0	72	12.9	5.6	0	80.9	15.3	4.8	0.5	74.2	11.3	5.1	0.5	94.9	16.4	4	1.1	69.1	28.2	0	0.5	76.6	33.9	0.3	76.6
1	D03	1	RAD51	NA	Positive	16.1707317073171	100.034843205575	7.13149404182952	520025.470383275	3997.79014709748	12.6202090592334	90.9407665505227	7.73357118113559	552742.400696864	5767.53864329236	287	2646757	109148.37	1762.24	366.4	24	3.8	21.6	11.1	15	0.7	15.7	8.7	5.2	6.6	5.9	10.8	10.5	4.5	4.9	10.8	23.3	2.4	17.4	8.4	22.3	0	15.3	6.6	23.7	14.3	3.8
1	D03	2	RAD51	NA	Positive	15.3879310344828	104.919540229885	9.58176097127727	630752.729885057	4510.33600599568	14.2614942528736	93.3591954022989	6.89353049576385	607415.83045977	5962.71475575994	348	2859786	130387.96	2152.75	444.91	21.8	4.3	27.9	6.9	16.1	1.1	23.3	4	8.6	7.2	4.6	14.4	8.3	5.7	3.4	9.8	12.9	5.7	25.6	8.9	19	1.7	14.7	8.6	22.4	16.4	7.5
1	D03	3	RAD51	NA	Positive	13.8262195121951	83.8567073170732	7.69045217497004	407827.182926829	4004.51731107458	10.3932926829268	70.7835365853659	7.57304818223314	435483.295731707	5644.5693154696	328	2141534.1	96278.91	1663.64	337.06	14	3.7	14.3	12.5	7.3	2.1	11.9	10.7	6.1	5.5	6.1	13.1	4	6.7	3.7	12.2	14.3	4.9	12.8	13.1	11.9	0	7	9.1	17.4	6.4	7
1	D04	1	RAD51	NA	Positive	13.9895287958115	93.9476439790576	9.29364419697408	539069.591623037	4108.92813822193	14.4764397905759	109.319371727749	7.55806416444193	746876.670157068	6273.70513259141	191	2594881	132454.55	1946.25	454.61	24.6	4.7	39.8	4.7	15.2	4.2	33.5	4.2	8.4	9.9	3.7	9.9	9.4	8.9	2.6	6.8	17.3	4.2	24.1	7.3	19.9	0	24.6	6.8	25.7	28.3	4.2
1	D04	2	RAD51	NA	Positive	14.7252747252747	100.842490842491	6.8869566331656	568558.761904762	4410.35339096716	14.3516483516484	104.117216117216	7.94033562081725	727775.117216117	6425.37050544622	273	2712700	132561.68	2013.09	455.71	20.9	4.8	30.8	5.1	17.2	2.2	26.7	3.7	9.5	8.1	7.3	9.5	6.6	8.1	6.2	6.2	11	4.4	26.7	7.7	18.7	1.8	18.7	5.5	25.3	21.6	4.8
1	D04	3	RAD51	NA	Positive	16.868	103.992	6.34354095872902	548339.912	4240.27848035791	13.972	100.156	8.18315401482008	694975.612	6547.49213850202	250	2675417	134847.9	1892.42	473.69	24	0.8	37.2	2.4	18	1.2	34.8	1.2	8	8.8	7.2	9.2	6.8	4.4	6.4	4.8	26.4	4.4	22.4	6	25.6	0	18.8	5.2	28	21.6	4.4
1	D05	1	RAD51	NA	Positive	15.0208333333333	96.921875	7.66191906781406	519664.526041667	4096.08850611416	13.8229166666667	96.3802083333333	7.38773143714347	652146.75	6140.7327349144	192	2625419	142508.49	1975.85	476.31	26	1.6	38	5.7	18.2	0	29.2	6.2	6.2	8.9	5.2	10.4	7.8	5.7	7.8	7.8	20.8	3.1	22.9	5.7	24	0	17.7	6.2	24.5	21.9	4.7
1	D05	2	RAD51	NA	Positive	14.3567073170732	93.8323170731707	7.67594218797915	505862.487804878	4204.59347796586	12.5579268292683	89.8963414634146	7.66741049002096	589696.143292683	6066.36361751114	328	2649628	126906.4	1817.66	427.6	21.3	4.6	27.4	5.8	11.6	2.7	21.6	3.4	8.8	7.9	7	10.4	6.7	6.7	3	7.9	10.7	7.9	17.1	10.7	18	2.4	14	8.2	21	15.5	4.6
1	D05	3	RAD51	NA	Positive	14.056768558952	98.8558951965066	12.1229939910247	573565.165938865	4241.79122205183	11.8471615720524	79.7117903930131	6.95920286358933	504965.074235808	5665.69247657676	229	2677967.2	118235.88	1899.8	392.44	23.1	3.5	27.5	8.3	14.4	3.1	21.4	7	13.5	6.6	5.7	17	7.4	4.8	4.8	13.1	18.3	5.7	20.5	10.9	19.2	0	13.1	10	19.7	15.3	10
1	D06	1	RAD51	NA	Positive	13.08	81.5155555555556	5.8609442981762	408113.928888889	3790.4356347595	12.6222222222222	88.8755555555556	7.91448801936212	559062.493333333	5712.72309580821	225	2390998	120601.81	1682.26	409.14	18.2	4.4	28	6.2	10.7	2.2	19.1	2.7	7.1	11.6	7.6	13.8	7.1	8.9	3.6	9.3	16	6.2	20.4	10.7	18.2	0	18.7	7.6	20.4	19.1	4.9
1	D06	2	RAD51	NA	Positive	13.6079295154185	92.488986784141	10.5372168537482	547225.211453744	4574.43206080744	13.625550660793	93.2246696035242	7.33650888848692	635119.625550661	6054.83035806972	227	2644665	122641.83	2085.7	422.29	19.4	4.4	26.4	5.7	15.4	2.2	21.1	6.6	13.7	5.7	6.2	13.2	9.3	4	3.1	13.7	8.8	7	23.8	8.8	18.9	2.2	15.4	9.7	22.9	17.2	6.2
1	D06	3	RAD51	NA	Positive	12.6130434782609	90.5434782608696	11.0105328259268	556738.617391304	4182.87363583893	12.1652173913043	87.8086956521739	8.06708744784657	585518.652173913	6037.68673272531	230	2771790.2	126602.7	2017.1	453.48	20.4	6.5	33	8.3	14.3	3.5	31.3	5.7	9.6	8.7	7.4	10.9	6.1	7	4.8	10	17	9.6	19.1	11.3	18.7	0	13.9	7	23.5	16.5	6.5
1	D07	1	RAD51	NA	Positive	16.2477064220184	96.8256880733945	6.34313975656063	476233.935779817	3789.04588799785	12.9816513761468	85.8348623853211	7.62226586494983	470077.431192661	5008.43380775387	109	2475470	105124.75	1673.96	339.28	23.9	3.7	14.7	5.5	14.7	3.7	7.3	6.4	8.3	6.4	10.1	12.8	6.4	9.2	0.9	11.9	23.9	2.8	18.3	9.2	22	0	14.7	7.3	24.8	9.2	7.3
1	D07	2	RAD51	NA	Positive	10.3166666666667	63.2791666666667	5.81919350314728	327408.491666667	2742.10386584535	9.3875	65.1916666666667	5.21256003110484	469923.05	4304.53083238656	240	1634364	95817.32	1227.34	352.95	10	41.7	23.3	35.8	7.9	41.2	18.3	33.3	5	37.1	5.4	41.7	4.2	42.1	4.6	40.4	9.2	36.7	19.2	38.8	10.4	28.7	10.8	38.8	14.2	12.9	37.9
1	D07	3	RAD51	NA	Positive	13.4720812182741	97.4010152284264	8.8122588182802	530035.401015228	4280.03665208578	11.1370558375635	85.0507614213198	7.84945294200303	529471.121827411	5538.74412322626	197	2513207.1	118366.74	1923.98	392.7	21.8	1.5	28.4	8.6	14.7	2.5	20.8	6.6	10.7	5.1	11.2	15.7	9.1	4.1	2	10.7	12.2	3.6	11.2	8.6	20.8	0	14.2	8.1	24.4	13.7	6.1
1	D08	1	RAD51	NA	Positive	14.1371428571429	96.1657142857143	9.50534827104332	570468.445714286	4440.01467817209	13.1371428571429	99.5257142857143	7.80934328657337	716085.342857143	6046.3059468664	175	2689354	137435.65	2196.96	529.89	28.6	8	33.1	10.9	25.1	1.7	32	8	13.1	12	5.7	18.3	12.6	10.3	10.3	16	22.3	5.1	26.3	14.9	23.4	0	26.9	13.7	34.3	28	11.4
1	D08	2	RAD51	NA	Positive	15.1261261261261	94.6846846846847	5.68634408669476	391727.369369369	2793.37169296166	13.5945945945946	101.621621621622	6.38826038996136	685648.27027027	5033.06663665314	111	1670527	100982.95	1061.68	328.12	14.4	36.9	23.4	28.8	7.2	46.8	12.6	30.6	9.9	21.6	2.7	24.3	2.7	37.8	2.7	28.8	21.6	17.1	25.2	20.7	23.4	10.8	25.2	22.5	19.8	23.4	20.7
1	D08	3	RAD51	NA	Positive	15.8666666666667	105.333333333333	5.9724492826159	561442.438095238	4056.49019085062	15.9714285714286	117.219047619048	8.10266522501288	790636.228571429	6225.99182955004	105	2813716.6	141581.29	1965.15	462.24	27.6	4.8	38.1	1.9	15.2	4.8	32.4	1.9	4.8	11.4	7.6	6.7	7.6	9.5	3.8	7.6	24.8	9.5	30.5	5.7	23.8	0	27.6	5.7	29.5	25.7	2.9
1	D09	1	SMC3	NM_005445	sample	12.8801498127341	74.6928838951311	5.56781332554447	352882.801498127	3704.29098055067	11.8164794007491	80.5955056179775	7.73050799897021	497158.486891386	5600.06804777017	267	1898911	102605.23	1547.64	371.71	11.2	2.6	11.2	5.2	9	1.9	14.2	2.6	5.6	8.6	7.1	13.9	4.5	5.6	3.4	10.9	12.7	3	17.2	9.4	15	0	10.9	8.2	18.4	11.6	4.1
1	D09	2	SMC3	NM_005445	sample	11.3152866242038	71.2707006369427	5.82153280512046	406755.372611465	3538.22647758389	9.61783439490446	68.7420382165605	6.98226330610346	450194.082802548	4789.93761261596	314	1932479	87058.56	1563.42	320.82	10.2	18.2	12.1	26.8	8.9	23.6	12.7	27.1	7.6	23.6	5.1	26.4	8	23.9	4.1	27.1	7	17.5	13.1	25.8	10.2	15	8.9	23.6	13.7	10.5	22.9
1	D09	3	SMC3	NM_005445	sample	11.6285714285714	78.5464285714286	7.64459520640294	442318.821428571	4337.18901029172	10.8642857142857	82.4678571428571	8.55247423653431	534292.639285714	6128.9246773028	280	2229743.8	111514.91	1794.07	400.45	15	4.6	20.7	5	13.6	3.6	22.9	4.3	11.4	6.4	11.4	8.6	9.6	6.1	6.4	6.8	8.6	3.2	12.1	6.1	12.5	0	12.1	5.7	18.2	12.9	4.3
1	D10	1	CHD8	NM_020920	sample	12.7780126849894	95.5623678646934	9.12854841836553	561109.317124736	4265.76079358392	10.1099365750529	81.8245243128964	8.10093640647466	486371.532769556	5353.59130011153	473	2232444	77998.86	1760.12	292.64	22	3.2	4.4	13.7	15.4	3.8	3.4	11.2	8.7	5.1	6.3	10.1	12.5	5.5	2.3	12.1	13.3	2.3	10.1	11	23.5	0	16.5	8.7	29.2	14.8	4.4
1	D10	2	CHD8	NM_020920	sample	12.0027100271003	91.4864498644986	8.02236598259231	527248.585365854	4442.6117061978	9.71544715447154	77.0880758807588	7.86115728462133	447011.516260163	5168.46758419603	738	2151745	80423.41	1821.14	322.11	15.2	7.5	4.2	15.9	12.6	7.5	6.8	9.6	8.5	8	6.5	9.3	10.2	8.3	1.9	15.6	4.5	5.8	9.8	10.8	20.7	3	12.7	10	27.6	9.8	6.5
1	D10	3	CHD8	NM_020920	sample	11.7242798353909	94.2119341563786	8.40791108321294	556421.543209877	4402.20718737499	9.22633744855967	78.0843621399177	8.25478396257018	451979.983539095	5062.74712811846	486	2272584.6	76503.6	1838.1	296.14	18.9	6.2	4.1	15	17.5	6	7.4	10.9	9.7	11.5	7	14.4	12.8	9.3	1.9	16	7.2	8.2	7.8	13	22.8	0	14.4	12.3	31.5	10.9	9.7
1	D11	1	COL5A2	NM_000393	sample	10.6908517350158	65.6782334384858	7.39455437615865	328882.889589905	3554.83977855141	9.24921135646688	67.4574132492114	7.85981087926034	416998.558359621	5140.31199218022	317	1799110	90777.31	1541.96	346.76	12.3	10.1	10.4	18	10.1	8.5	12	14.5	9.8	12.6	9.8	14.5	5.4	12	3.5	15.1	11	6	10.7	16.7	11.7	0	7.9	13.2	14.5	9.8	8.8
1	D11	2	COL5A2	NM_000393	sample	11.9665653495441	80.5531914893617	8.89742254099332	479414.632218845	4090.85199104413	10.2796352583587	75.2553191489362	7.40774815521714	469443.878419453	5280.03401659007	329	2381473	97961.87	1978.21	351.4	14.6	4	9.4	7.6	12.8	6.1	9.7	7.6	8.2	16.1	8.8	20.4	8.5	14.3	3	15.5	6.4	9.1	11.9	12.8	15.8	4.9	11.6	12.2	21.6	10.6	9.1
1	D11	3	COL5A2	NM_000393	sample	9.40051679586563	64.4444444444444	8.96205577558444	338961.431524548	3554.07064740787	8.42377260981912	64.3462532299742	7.98734024786615	389300.374677003	5303.78331546446	387	1860046.7	96974.06	1505.27	360.59	11.4	9.8	14.7	11.9	7.8	8.8	16	5.7	9.6	14.5	10.3	18.1	4.7	15	3.4	15	6.7	12.9	6.5	17.8	11.6	0	9.6	13.7	14	9.6	11.4
1	D12	1	BRCA2	NM_000059	sample	10.9363957597173	77.5618374558304	7.09756752696812	405123.593639576	3814.90788063839	9.90812720848056	80.7844522968198	7.91853219135828	537964.696113074	5559.40801698546	283	1986982	89837.99	1641.49	336.34	14.5	10.2	8.8	9.5	14.1	6	11.3	7.1	11.3	11.3	8.1	15.2	8.5	12.4	3.5	16.3	8.8	6	9.5	16.3	17	0	15.2	14.8	22.3	15.5	8.1
1	D12	2	BRCA2	NM_000059	sample	11.1394658753709	86.3323442136498	8.42222152941847	531283.382789318	4453.77553828351	10.5311572700297	82.6498516320475	8.14930167238025	554937.270029674	5877.00018027639	337	2336498	103054.03	1875.64	389.56	14.5	7.7	14.8	9.2	16.9	7.4	18.1	5	13.6	7.1	7.4	11.6	12.5	8.3	6.2	12.5	5.6	7.1	9.2	8	14.5	2.7	11.3	7.7	20.5	14.2	5.9
1	D12	3	BRCA2	NM_000059	sample	9.89846153846154	82.9569230769231	9.2713220261637	499959.818461538	4319.744173718	9.22153846153846	76.4061538461538	8.39048110645791	500650.304615385	5845.94355390136	325	2126420.7	92351.34	1885.52	363.43	13.8	5.5	11.1	11.4	18.8	5.5	18.5	6.5	16.6	7.7	9.2	10.8	11.4	7.1	4.9	13.8	6.8	8.9	7.7	11.4	14.5	0	12.3	9.5	21.8	14.2	7.1
1	D13	1	UBR5	NM_015902	sample	11.2413793103448	57.676724137931	6.69815269242822	252799.857758621	3134.0978078266	11.3103448275862	71.3491379310345	6.86626058692832	430572.75862069	5393.88889912046	232	1630950	104592.49	1380.59	374.55	8.6	7.3	20.7	14.2	3.9	6.9	19.8	13.4	4.3	18.1	4.3	15.5	3	18.1	1.7	11.6	12.5	5.2	15.5	10.8	8.6	0	10.3	8.6	8.6	7.3	6.9
1	D13	2	UBR5	NM_015902	sample	10.33	55.4	6.5072868937067	267406.556666667	3409.06778816667	10.1433333333333	62.9866666666667	6.87784739370553	388724.073333333	5113.89539080918	300	1665663	102409.99	1588.29	392.21	5.3	10.3	14.3	12.3	6.3	6	15.7	10	6.7	15	6	22	5	17.3	1.7	18.7	2.7	8.7	13.7	16.3	5.3	4.3	7.7	16.3	7	5.7	11.3
1	D13	3	UBR5	NM_015902	sample	9.41411042944785	52.180981595092	6.62899245145609	220000.782208589	3179.37683567807	11.5	73.8926380368098	6.967055616722	474452.438650307	5818.97814667699	326	1474732.1	118330.09	1306.76	429.44	4.3	8.3	26.4	9.8	4.6	10.7	27.3	4.3	5.2	12	4.3	16	1.8	15	2.8	11.3	4.9	8.6	15.3	8.3	5.5	0	8.6	8.9	5.8	9.8	8
1	D14	1	TET2	NM_017628	sample	10.3847874720358	66.8434004474273	6.5397756766309	340598.760626398	3783.00789285116	10.0536912751678	78.1073825503356	8.19700330103204	509836.827740492	5988.14406250463	447	1812601	98784.96	1478.1	367.2	12.8	6.7	13.6	6.3	9.8	6.5	15	3.4	9.4	11.4	7.4	9.2	6.7	11	5.8	7.6	9.6	4.7	11	10.5	14.3	0	13	7.8	18.8	14.3	4.3
1	D14	2	TET2	NM_017628	sample	10.9019607843137	69.2032085561497	7.84920731082392	384368.561497326	3939.34196367937	10.1836007130125	75.1087344028521	7.63983681781752	496449.073083779	5941.99318357964	561	1970130	99268.48	1632.47	359.89	10.7	6.8	9.6	7.8	9.4	10	10.7	5.2	8	12.1	6.8	12.5	6.8	13.2	5	11.2	5.7	10.3	10.7	10.5	12.1	5.3	11.6	8.6	15.9	12.8	6.1
1	D14	3	TET2	NM_017628	sample	10.7105831533477	76.6501079913607	8.86167212190349	426592.55075594	3798.69342677138	9.92872570194385	77.7624190064795	7.88518558167966	481268.349892009	5570.33629064795	463	1956255	91675.87	1603.65	340.88	13.2	8.9	9.9	9.1	11.4	14.5	12.3	4.5	9.9	13.8	6	13.6	7.1	15.6	2.8	12.7	7.1	13	11.9	13.2	15.6	0	15.6	12.1	17.7	13.8	9.3
1	D15	1	AMER1	NM_152424	sample	10.6991869918699	67.1605691056911	7.65356968478823	354129.81300813	3809.81212391877	9.13617886178862	66.9065040650407	7.29024469187397	389241.597560976	5127.84085402544	492	1807578	80906.96	1595.99	318.7	14.2	5.9	6.1	11.6	10.4	5.9	9.6	6.7	7.5	11.8	4.9	16.3	6.9	10.4	1.4	15.9	8.5	4.7	6.9	13.2	12.8	0	8.9	13.6	18.3	6.9	6.3
1	D15	2	AMER1	NM_152424	sample	10.8504098360656	72.5840163934426	7.4166888326664	401205.899590164	4048.20123366402	9.53688524590164	69.0963114754098	7.48406441588546	418701.317622951	5361.68434681522	488	1996192	87484.36	1682.42	326.43	11.3	3.5	6.1	9	8.6	4.1	7	7.8	8.2	12.7	5.9	15.6	7	9.6	1.4	13.1	2.3	5.7	6.1	9.2	11.3	2.9	7	8.4	17	6.6	7
1	D15	3	AMER1	NM_152424	sample	11.4948453608247	79.7139175257732	7.73920512794541	424420.360824742	3808.54420947411	9.79123711340206	70.2525773195876	7.17947277889069	398067.43556701	4987.35414992798	388	2045617	78227.72	1577.97	278.4	15.5	9	9.3	19.3	12.1	12.1	8	17	8.2	10.1	4.1	16.8	6.2	13.1	0.8	17	8	6.7	8.5	11.6	13.7	0	10.8	12.1	17.8	7.7	8.8
1	D16	1	EXT2	NM_207122	sample	9.49867374005305	61.1618037135279	7.74777151785189	310423.928381963	3417.38034253353	10.6100795755968	76.0026525198939	7.84496186460773	508362.572944297	5625.20505244731	377	1697653	118141.84	1474.97	438.24	12.2	10.1	25.5	12.2	8.2	8.5	25.7	7.4	10.9	16.2	6.4	18	5.6	16.2	4.8	14.3	8	7.7	14.3	14.3	12.5	0	15.1	14.3	14.6	16.4	9.8
1	D16	2	EXT2	NM_207122	sample	10.3811881188119	68.3688118811881	7.02620259067279	370050.957920792	3690.34677192363	10.9034653465347	79.5742574257426	7.95709600135327	533235.945544555	5933.09576619446	404	1984444	112669.86	1593.33	409.54	11.4	5.9	17.8	9.2	7.9	9.2	19.6	5.7	7.7	15.6	9.9	17.1	4.7	16.6	5	13.1	3.5	11.9	14.1	14.6	11.1	6.9	13.4	12.1	14.4	13.4	9.2
1	D16	3	EXT2	NM_207122	sample	11.5756578947368	71.6611842105263	6.20880584401426	353949.815789474	3544.41685181016	10.8256578947368	77.0328947368421	7.06842267119809	482712.891447368	5443.00902280444	304	1705943.2	101880.93	1362.75	390.47	10.9	14.1	19.4	16.4	7.6	14.5	23.4	9.5	5.6	12.8	5.3	17.1	4.9	17.4	5.6	14.8	9.9	9.5	14.5	17.8	13.2	0	13.2	15.5	15.8	14.5	11.5
1	D17	1	RAD51	NA	Positive	16.5714285714286	103.528571428571	6.03143659497238	538781.078571429	3955.23992873935	14.4642857142857	95.2785714285714	7.08527417855883	593977.707142857	5568.34916162231	140	2496607	111307.82	1691.74	371.72	21.4	7.1	23.6	7.9	12.9	4.3	14.3	8.6	6.4	6.4	4.3	11.4	9.3	10	2.9	14.3	26.4	1.4	27.9	10.7	25	0	20	9.3	27.9	20.7	5
1	D17	2	RAD51	NA	Positive	16.007874015748	113.354330708661	8.88900110697854	672692.909448819	4516.90994200816	13.7834645669291	99.7874015748032	7.57068516563167	668086.377952756	6067.5867040172	254	3009457	131893.61	2023.83	429.3	22.4	5.1	27.6	7.5	16.9	3.9	20.1	5.1	11	7.5	7.1	13	10.6	6.7	6.3	12.2	14.2	5.1	25.6	9.8	25.2	2.4	18.5	8.7	28.3	18.5	8.3
1	D17	3	RAD51	NA	Positive	13.9450980392157	90.9176470588235	7.97848607094284	500010.266666667	4067.9697436655	12.7490196078431	86.3921568627451	7.51673088932294	567484.368627451	6047.30871776566	255	2469472.9	132326.24	1808.75	464.59	19.2	5.9	33.7	7.1	16.9	2.7	28.2	3.1	7.8	12.5	5.5	16.1	7.1	11.4	5.9	8.6	15.3	8.2	19.6	9.8	19.2	0	14.1	10.6	22.4	17.3	7.1
1	D18	1	RAD51	NA	Positive	13.9815950920245	94.3742331288344	7.21198962978552	497461.27607362	3942.19109875636	13.6625766871166	105.957055214724	7.74531370827424	707915	5893.28406774993	163	2301688	118837.68	1691.37	416.49	21.5	7.4	27.6	8	12.9	1.8	22.1	3.1	8	8.6	6.1	10.4	8.6	10.4	2.5	10.4	17.2	3.1	16.6	9.8	20.2	0	21.5	9.2	23.3	24.5	8
1	D18	2	RAD51	NA	Positive	14.6898148148148	98.5601851851852	11.9883300900029	579132.856481481	4637.89551108979	13.7314814814815	100.148148148148	7.62029988987015	704940.939814815	6268.29124651142	216	2680355	127367.71	2192.6	453.42	22.7	4.6	26.4	10.2	16.2	3.2	23.1	6.5	12	6.5	5.1	12.5	9.7	6	6.5	11.6	13	8.3	26.9	10.2	19	3.2	18.5	9.3	22.7	23.1	8.8
1	D18	3	RAD51	NA	Positive	13.1111111111111	89.7883597883598	9.33695042380986	492501.619047619	4326.45671563577	12.6349206349206	98.4444444444444	8.01546313732956	705057.566137566	6103.53690594371	189	2390514.3	127968.25	1855.26	432.31	21.2	9.5	32.8	10.6	11.6	9.5	25.9	9	13.8	10.1	9.5	15.3	9.5	10.6	7.9	12.2	15.3	8.5	20.1	14.8	16.9	0	24.3	11.6	23.3	27.5	11.6
1	D19	1	RAD51	NA	Positive	13.5845410628019	90.0869565217391	7.33265778950163	503638.942028986	4081.22689720461	12.1400966183575	90.1207729468599	8.10894943470919	624868.400966184	6107.71355022395	207	2366145	116169.72	1819.33	406.8	24.6	8.2	23.2	13.5	14.5	6.3	20.8	10.1	9.7	8.2	7.2	15.5	8.7	7.7	5.8	13.5	19.3	3.4	19.8	11.1	21.7	0	17.9	10.1	23.2	21.3	5.8
1	D19	2	RAD51	NA	Positive	14.9033457249071	106.721189591078	11.2916029464622	657896.494423792	4677.7713139898	13.7174721189591	98.2304832713755	7.0825324041513	673625.795539033	6154.4377677721	269	2863293	126198.99	2180.13	422.93	23.4	5.2	27.1	6.3	16	2.2	19	4.8	14.1	6.7	2.2	11.2	11.2	5.9	5.9	10.4	10.8	6.3	23.4	8.9	22.7	3	19	10	29	20.4	7.1
1	D19	3	RAD51	NA	Positive	15.3872340425532	102.693617021277	7.14029100570388	566009.089361702	4310.86562850158	13.1744680851064	94.0425531914894	7.18424818071554	609032.578723404	6090.29418447899	235	2619813	130738.08	1835.22	470.26	20.4	3.8	29.4	3.8	17	2.1	25.5	2.6	7.2	6.4	4.3	10.6	8.5	6	6.8	7.2	21.3	4.7	20	4.7	20	0	15.7	7.7	23.4	18.7	4.3
1	D20	1	RAD51	NA	Positive	12.4581497797357	82.6916299559471	8.21704125559383	460722.480176211	4118.5759400386	13.3700440528634	94.9295154185022	7.44706741997671	660281.607929515	6148.32634798947	227	2342636	131386.69	1803.28	464.16	19.8	6.2	32.2	7.5	15	3.5	33.5	4.8	11	6.6	4.4	11.9	8.4	8.8	6.6	7.9	14.1	1.8	21.1	7.5	16.7	0	18.9	9.3	20.7	21.1	5.3
1	D20	2	RAD51	NA	Positive	16.1333333333333	102.957142857143	7.08428392502222	582042.980952381	4523.20852685245	14.3666666666667	107.247619047619	7.87287300878594	786109.504761905	6469.57894468629	210	2628721	120328.99	1934.74	415.25	21.9	4.8	25.7	7.1	11.9	3.3	18.1	3.3	10.5	8.1	8.6	11	10.5	9	8.1	10	17.1	4.3	25.7	10	20.5	2.4	21.9	8.6	25.2	26.2	7.1
1	D20	3	RAD51	NA	Positive	12.9806763285024	82.3961352657005	6.86887169502579	464618.246376812	3613.48527242868	12.768115942029	89.0917874396135	6.42331380001207	624107.748792271	5418.1549691413	207	2364105	118529.53	1701.59	402.77	17.9	11.6	33.3	18.8	10.1	3.4	26.1	16.4	6.8	22.2	4.8	25.1	9.2	23.7	8.2	20.8	17.9	19.8	23.2	21.3	14.5	0	17.4	20.8	17.4	21.3	19.8
1	D21	1	RAD51	NA	Positive	13.2217898832685	83.9027237354086	6.73352576902724	445688.490272374	4046.29634138213	13.3735408560311	92.1750972762646	7.13097604759972	626600.085603113	5974.17416707953	257	2138806	124760.74	1720.7	453.34	17.1	5.8	33.5	8.2	14.8	4.3	33.1	5.1	9.3	8.2	5.1	11.7	9.3	6.6	6.6	10.9	16.3	2.7	22.2	6.6	16.3	0	17.1	7.4	21.8	19.1	3.5
1	D21	2	RAD51	NA	Positive	13.65	99.7954545454545	11.9215723378894	654283.213636364	4625.81989518655	13.6772727272727	98.3772727272727	7.59350970910949	672720.172727273	6062.38142206577	220	2685257	119086.93	2109.17	418.92	20.5	5.5	23.2	6.8	18.2	6.4	22.3	4.5	11.4	9.5	5	13.6	13.6	12.3	7.3	11.4	12.7	9.1	23.6	10.5	21.4	4.1	16.8	9.1	27.3	19.5	6.4
1	D21	3	RAD51	NA	Positive	12.4338235294118	89.5588235294118	8.77740092624557	506594.852941176	4290.62884394878	12.6066176470588	87.2169117647059	7.52799897624278	580842.544117647	5946.76784104904	272	2406938.9	127698.22	1848.3	441	17.3	4	34.2	8.5	16.2	2.2	28.7	4.4	12.9	8.8	8.1	16.2	9.6	5.9	6.6	10.7	12.5	6.6	22.1	11.8	17.6	0	15.1	9.9	23.2	15.8	8.5
1	D22	1	RAD51	NA	Positive	12.9814814814815	85.0061728395062	6.60365508874726	477731.234567901	3940.67909122435	13.962962962963	99.320987654321	7.46290434520174	668747.037037037	6149.8270742701	162	2295471	136475.17	1699.38	477.4	16.7	6.8	33.3	9.9	13	4.9	30.9	3.7	9.3	9.9	4.9	11.7	8.6	11.1	4.9	9.3	16	3.7	27.8	10.5	14.2	0	19.1	8.6	19.1	23.5	6.8
1	D22	2	RAD51	NA	Positive	14.948	101.06	9.59541415397905	608258.68	4565.84945263001	14.436	103.732	7.27488395901488	763010.88	6551.74493820627	250	2841284	146084.51	2008.99	502.51	23.2	6	35.2	5.6	12.8	4	33.6	2.8	7.6	6.4	3.6	13.6	9.2	7.2	6.8	8.4	16.4	6.4	25.2	7.6	19.6	2.4	20	8.8	24.8	23.6	6
1	D22	3	RAD51	NA	Positive	12.6645161290323	100.929032258065	8.74637063414582	596810.4	4347.37855465921	13.5096774193548	110.864516129032	8.01359560840107	801617.683870968	6140.97215192727	155	2576596.8	140576.94	1941.68	465.06	25.2	5.2	39.4	9.7	18.7	4.5	33.5	4.5	16.1	9.7	9	15.5	11.6	9.7	9	14.2	15.5	7.7	21.9	11.6	18.7	0	26.5	11.6	22.6	31.6	11.6
1	E03	1	RF	NA	Neutral	9.57081545064378	64.8519313304721	8.12203961676981	351607.716738197	3583.84402272055	9.20600858369099	66.8218884120172	7.46402606989191	402470.809012876	5345.16873277211	466	1950151	94874.95	1554.45	357.34	13.1	4.3	11.2	7.3	10.1	7.5	14.8	4.9	7.1	13.7	6	15.2	5.6	12.4	3.9	11.4	8.2	7.7	7.7	12.2	12.9	0	8.8	13.5	15.7	8.8	5.6
1	E03	2	RF	NA	Neutral	8.25201612903226	51.125	5.50379134817188	218119.622983871	2636.59104843485	7.23790322580645	51.9233870967742	6.11762252552503	285694.754032258	4014.84026638701	496	1230099	66822.54	943.99	252.65	5.2	34.1	3.4	32.1	2.8	43.5	3.8	31.7	6	28.2	3.4	28	1.8	40.5	0.6	35.1	2	24	6	29.6	7.5	15.9	5.4	27.4	7.7	3.8	22.8
1	E03	3	RF	NA	Neutral	8.93726937269373	59.8376383763838	6.94749297419507	322306.433579336	3508.10090060742	8.40221402214022	65.7306273062731	8.47385985399615	393539.073800738	5240.32353847026	542	1891763.9	92561.18	1526.52	338.47	11.6	5.7	12	6.8	8.9	11.1	13.5	4.1	9.2	18.6	11.1	16.1	5.4	17	3	15.9	5.2	14.4	5.5	16.1	9.4	0	8.3	13.3	11.1	7.7	10.5
1	E04	1	RF	NA	Neutral	8.78125	57.2232142857143	7.62219809084102	286174.517857143	3468.54446700499	9.08035714285714	70.1852678571429	8.17788133715215	436142.995535714	5295.62574572433	448	1652355	89930.09	1413.11	349.76	11.2	10.5	10.9	12.1	9.8	12.3	14.7	7.8	10.9	16.3	9.6	15	6.2	16.5	3.8	14.3	6.7	6.9	8.9	17.2	10.7	0	13.6	14.1	15.4	12.5	6.5
1	E04	2	RF	NA	Neutral	11.8320987654321	85.0123456790123	8.10010812902932	524378.82962963	4337.1696516729	11.3333333333333	89.8592592592593	8.10646351915937	596005.735802469	5830.66667505845	405	2494133	100413.39	1952.71	363.06	20.5	5.9	11.6	8.9	16	5.4	11.9	5.7	10.6	13.3	8.4	12.3	10.1	11.4	4	12.6	6.7	11.9	13.1	10.9	17.5	4.9	17.5	9.6	24.7	18.8	6.4
1	E04	3	RF	NA	Neutral	9.94455852156058	65.2443531827515	6.15725532239181	354895.749486653	3753.28761615735	9.42094455852156	72.9055441478439	8.30115697425378	461852.431211499	5600.10615420546	487	1877975	93520.87	1610.22	359.83	14	8.2	13.6	9.7	11.9	9.7	15.2	5.1	8	15.8	7.6	14.2	7.4	14.4	6.2	11.3	7	11.9	8.8	14.4	12.9	0	12.1	10.9	16.8	11.9	8
1	E05	1	RF	NA	Neutral	10.1419491525424	67.3114406779661	8.7012847812023	383976.887711864	3707.57338793025	9.94279661016949	72.3686440677966	7.51542310539245	452967.625	5572.55476521483	472	2062100	97303.64	1580.4	350.52	16.5	4.7	12.9	6.8	12.5	10.6	12.7	5.3	7.2	14.4	6.1	13.8	7.8	12.7	4.7	10.6	9.5	4.9	8.9	12.5	14.2	0	13.1	11	18	11.2	5.9
1	E05	2	RF	NA	Neutral	10.1686746987952	65.7493975903614	6.91905812069628	329724.742168675	3337.2046168255	8.12530120481928	62.7397590361446	7.07331907438044	380777.195180723	4845.87017680442	415	1680515	80176.16	1405.13	313.24	10.6	24.1	8.2	24.6	9.4	24.1	9.4	20	8.2	17.6	6.5	23.1	5.1	26.7	1	23.4	3.4	13.7	4.8	20.2	10.4	5.8	9.6	20.5	13	7.2	15.4
1	E05	3	RF	NA	Neutral	11.6140776699029	76.9805825242718	6.20550268785024	402631.398058252	3972.55989548485	11.4101941747573	88.9247572815534	7.95715141673911	564238.953883495	5897.73771096089	412	2027919.1	94991.59	1623.04	348.02	16	6.6	12.4	8	11.9	8.3	12.9	5.3	8	10.2	4.9	8	7	10.2	5.1	7.5	9.5	6.6	14.6	7	15	0	17.5	5.8	19.9	18.7	4.1
1	E06	1	RF	NA	Neutral	6.65869218500797	41.9760765550239	6.21452476870538	210964.610845295	2632.60387371312	6.67783094098884	48.030303030303	5.89410649704715	273952.622009569	3923.52913315811	627	1198561	62211.43	1099.01	250.65	7	33.5	5.1	37.5	5.9	37	8.8	35.6	6.5	29.3	6.7	33.2	4.5	38	1.3	33.7	3.5	18.3	5.1	32.9	7.7	0	5.4	30.9	8.1	6.2	25
1	E06	2	RF	NA	Neutral	9.904	70.9413333333333	7.21435569480287	404091.997333333	3728.63388306475	9.51466666666667	74.0746666666667	7.90205405008154	489846.717333333	5405.30845081642	375	1961967	91821.61	1647.76	352.06	15.5	14.4	11.5	14.4	10.9	15.7	11.5	12.8	11.2	19.7	8.8	20	7.2	17.9	5.1	16.3	2.9	15.5	12.8	19.7	15.5	12	11.5	16.5	17.9	13.1	14.7
1	E06	3	RF	NA	Neutral	11.2693069306931	75.3009900990099	7.96024595859645	400118.364356436	3929.92420760725	10.0534653465347	78.2831683168317	7.69104840654065	491988.891089109	5658.10578767385	505	1982642.5	88003.61	1620.62	327.58	12.3	6.5	8.7	7.3	10.9	6.3	10.3	4.8	8.1	11.7	5	13.7	6.3	9.5	4.2	11.1	7.7	7.5	9.3	9.5	14.1	0	14.1	9.7	18.2	13.7	7.5
1	E07	1	RF	NA	Neutral	10.6554404145078	71.9274611398964	6.76598077904517	391514.950777202	3688.84052774708	9.42487046632124	69.5440414507772	7.4448852714933	422735.81865285	5453.40839059854	386	1953504	84963.13	1535.29	309.6	14.8	7.8	7.3	10.1	10.1	11.9	7.3	10.1	9.8	14.5	6	13.2	8.3	13	3.4	11.1	7.5	6.5	7.5	11.7	16.6	0	10.9	10.9	17.6	9.3	5.2
1	E07	2	RF	NA	Neutral	11.0218687872763	74.8091451292246	7.50431796755304	419183.590457256	4041.50703028418	9.91650099403578	76.2604373757455	7.65954441036829	488761.699801193	5713.34478984585	503	2126897	97411.41	1705.37	377.6	13.9	5.8	11.1	8.9	11.5	9.3	13.7	4.4	7.4	12.3	5.4	10.9	7.2	12.3	2.8	10.3	4	8	8.9	10.1	13.9	4.4	12.1	9.1	17.3	11.5	6.2
1	E07	3	RF	NA	Neutral	11.3094688221709	78.7274826789838	7.02460499037548	436037.953810624	3929.88750681357	9.72517321016166	78.4087759815242	8.11197035985745	482952.351039261	5539.05357519396	433	2110266.9	90076.75	1667.19	333.35	14.1	5.1	8.3	8.3	12.2	8.1	8.1	6.2	8.1	11.1	7.2	12.2	7.9	10.9	2.8	12.2	8.8	7.6	8.8	11.1	14.1	0	13.2	10.2	18.7	12	7.2
1	E08	1	RF	NA	Neutral	11.2056074766355	76.4517133956386	8.13291566050834	399494.482866044	3973.36459987048	10.0903426791277	79.202492211838	8.13975707084516	502218.728971963	5842.43126662711	321	2073529	91462.29	1693.9	337.51	19	4	11.2	10	14	1.9	12.5	7.5	8.1	6.2	9.3	10.9	7.5	5.6	2.8	8.1	10.6	3.1	10	12.1	16.5	0	16.8	9.7	21.5	16.2	4
1	E08	2	RF	NA	Neutral	12.2404761904762	80.4619047619048	8.96655518209389	457879.333333333	4137.24676592197	9.98333333333333	77.3428571428571	8.45535627403179	515352.145238095	6068.87567377106	420	2262549	98793.72	1824.81	367.42	16.2	5	9.3	5.5	13.8	6.9	10.2	2.9	7.1	10.5	8.6	11.9	9.3	11.9	3.8	8.8	4.3	7.1	9.5	11.9	13.3	2.9	12.9	9.5	18.8	13.6	4.3
1	E08	3	RF	NA	Neutral	10.9929742388759	77.4824355971897	7.87691656369819	449768.978922717	4095.08116554989	8.40983606557377	66.0515222482436	7.58033028679494	391143.243559719	5244.15742369677	427	2148681.6	81699.8	1753.1	307.06	15.7	5.6	7.7	12.4	15	5.9	10.5	9.6	11.9	10.8	5.2	16.2	10.5	9.6	2.8	15.7	8	8.7	6.3	14.3	14.3	0	10.5	14.5	18.3	8.2	10.8
1	E09	1	MEX3C	NM_016626	sample	10.0304347826087	67.8021739130435	6.45754034487432	354552.417391304	3590.30493584486	9.58478260869565	70.945652173913	7.79264721222087	434310.113043478	5503.97869472501	460	1888021	87750.58	1539.4	335.23	16.7	6.3	7.4	8	13	7.8	10.2	5.9	8.7	12.6	8.7	12.4	7.8	12	3.9	12.6	7.8	5.9	8	12.2	17	0	11.5	9.3	19.3	11.5	4.3
1	E09	2	MEX3C	NM_016626	sample	9.85214007782101	62.624513618677	5.33772235545676	293515.951361868	3177.34021286717	9.30739299610895	66.295719844358	6.98334537800558	398510.06614786	5000.73299386728	514	1475889	85307.26	1218.82	324.62	7	22.2	7.4	16.5	5.8	27.8	8.4	12.1	6	20.8	5.4	19.8	3.1	27.8	1.8	17.7	2.1	14.6	8.9	15.8	9.9	10.7	8.4	15.2	11.3	8.4	12.8
1	E09	3	MEX3C	NM_016626	sample	11.6873449131514	76.8287841191067	7.28499092053549	422954.692307692	4023.80555183042	9.28039702233251	72.7295285359802	7.78455841399123	450833.009925558	5472.68738682756	403	2130104.8	85932.25	1744.22	314.86	18.4	5.2	11.4	13.2	13.4	4.5	8.7	9.9	7.7	8.9	7.7	14.9	8.7	7.4	2	11.9	9.9	8.4	8.4	12.7	14.4	0	12.7	12.4	19.9	10.4	10.2
1	E10	1	CDKN2C	NM_078626	sample	10.4538043478261	72.3695652173913	8.59849915789678	421181.010869565	4024.32053335137	10.1086956521739	74.883152173913	7.19034646688979	474141.144021739	5466.30178395945	368	1948411	85319.11	1822.5	325.32	14.4	6.2	9.8	18.2	14.9	3.5	10.9	15.2	11.4	9.5	4.6	13.3	9.8	7.6	1.9	13.9	7.6	3.8	8.7	12.8	13.9	0	10.3	11.7	18.5	10.9	8.4
1	E10	2	CDKN2C	NM_078626	sample	12.8579234972678	77.896174863388	6.34639043195226	426505.754098361	4193.92912159872	11.551912568306	86.4890710382514	7.82166153667612	604623.300546448	6262.71864073468	366	2162139	102318.05	1845.98	396.29	15.8	4.1	12.6	10.4	12.3	4.4	15.6	5.2	4.6	10.9	6.8	8.2	7.9	10.1	3.8	7.1	6.8	6.6	15.6	6.6	13.7	4.1	13.4	5.7	18	17.5	4.1
1	E10	3	CDKN2C	NM_078626	sample	11.3686868686869	75.5353535353535	6.78931378714172	416224.414141414	4094.6907262869	9.84848484848485	74.4494949494949	7.85962994500552	487686.232323232	5945.20026690409	396	1960658.4	91468.77	1720.73	360.16	13.9	6.6	11.6	8.3	14.4	3.3	17.2	6.1	8.1	7.6	7.8	11.9	7.3	6.8	4	9.6	8.6	6.6	10.4	11.6	13.6	0	10.4	8.3	18.2	9.6	7.1
1	E11	1	SPEN	NM_015001	sample	11.0602150537634	65.7118279569893	6.58380488311649	318176.675268817	3402.90865360357	10.0752688172043	68.8258064516129	6.89303981581419	442607.855913978	5568.26226318828	465	1823548	100302.91	1414.99	370.87	11.2	7.5	16.6	15.7	8	7.3	15.1	11.6	5.2	14.4	5.2	18.3	4.3	13.5	4.5	14.6	9.9	5.2	11.8	15.3	11.6	0	10.3	15.1	13.3	11.6	7.3
1	E11	2	SPEN	NM_015001	sample	13.7620320855615	86.5080213903743	7.95639924306674	472872.898395722	4092.6724834321	12.4385026737968	84.2780748663102	7.12847306553555	577948.986631016	6151.77526550536	374	2172304	107530.44	1776.41	395.04	12.8	4.5	17.6	6.7	8.6	4.5	12.8	3.7	5.6	9.9	6.1	13.4	7	9.9	4.3	8.3	7.8	5.9	20.3	10.7	16.6	3.2	12.3	8.8	20.1	14.4	6.7
1	E11	3	SPEN	NM_015001	sample	10.9320175438596	67.0285087719298	6.3955685426354	339458.697368421	3644.47692868616	10.0219298245614	68.3947368421053	7.00703930389127	439158.673245614	5862.4546635893	456	1887777.8	104898.59	1480.73	386.73	9.6	5	15.4	6.4	7.9	5.3	14.9	5	6.1	11.4	3.3	12.3	5.5	11.6	3.7	8.6	7.9	7.5	10.1	8.8	9.2	0	8.1	8.6	12.1	8.3	6.4
1	E12	1	ARID1B	NM_017519	sample	12.006160164271	74.1909650924025	6.47000768865807	371497.967145791	3725.9337216173	10.8377823408624	76.3162217659138	6.90515817793023	450026.737166324	5271.96621415302	487	1976100	87413.42	1540.76	326.7	15.4	7.4	9.2	10.9	9.4	7.6	9.2	9.2	7	9.4	2.5	14.4	5.1	8.2	3.3	14.4	14.2	3.9	14	11.1	15.4	0	14	10.7	20.1	12.3	6
1	E12	2	ARID1B	NM_017519	sample	12.195211786372	77.0036832412523	7.0948651013619	391448.977900553	3847.54048018345	10.3425414364641	73.6353591160221	6.95520564509874	432624.491712707	5230.58615499629	543	2017086	87035.26	1577.53	311.8	11.8	7.4	5.5	9.2	7.4	7.4	6.6	7.4	4.8	11.2	2.8	14	4.8	12	1.7	16	6.1	8.1	12	10.1	15.5	4.8	11.6	10.9	20.1	9.4	6.4
1	E12	3	ARID1B	NM_017519	sample	11.6381322957198	79.7354085603113	6.80430012643755	424710.377431907	3900.84716319613	9.8579766536965	72.5972762645914	7.19114538639081	388089.474708171	4817.58301833174	514	2143816.9	81298.06	1618.44	292.66	16	8.4	6.6	15	11.7	9.5	7	10.5	6.6	10.1	3.5	14.6	7.6	10.3	0.6	17.3	10.3	7.6	11.1	11.3	17.1	0	11.5	11.5	23	7.8	8.4
1	E13	1	ERCC4	NM_005236	sample	11.6777777777778	70.7833333333333	5.81751745424414	331739.052777778	3521.79253263994	10.75	79.9416666666667	7.43069454988945	523635.294444444	5811.92152931212	360	1780102	100415.27	1436.27	375.07	10.6	9.2	13.9	7.8	6.7	5.8	16.7	5.8	6.1	9.7	4.4	11.4	5	11.9	3.3	8.6	10.6	3.1	11.7	9.2	14.7	0	13.9	10	16.4	17.5	5
1	E13	2	ERCC4	NM_005236	sample	13.6338672768879	86.6201372997712	7.09279188220601	460046.56979405	3921.74248839174	10.5148741418764	79.7505720823799	7.08048476064044	510345.739130435	5289.17360619327	437	2204606	90841.7	1675.39	326.17	15.3	5.9	7.3	12.6	9.8	10.3	8.9	14.2	7.1	14.9	3.4	17.2	7.3	15.6	2.5	18.8	8.2	7.6	14.4	14.4	18.3	3.7	14	14.9	20.1	16.2	11
1	E13	3	ERCC4	NM_005236	sample	12.1185468451243	76.6768642447419	7.01591834030359	392083.858508604	3708.43101685828	9.36137667304015	69.7629063097514	7.21138470328518	400013.871892925	5121.40856857723	523	2108497.4	87645.9	1542.11	312.52	14.9	4.4	7.5	9.6	9.6	6.7	8.4	8.2	7.1	12.6	2.5	14.1	6.3	9.8	2.3	18.9	10.1	7.8	7.5	14.1	14.7	0	11.7	13.8	18	8.2	10.1
1	E14	1	ATR	NM_001184	sample	10.1327683615819	72.1779661016949	9.12639565497001	405117.064971751	3937.01748834229	9.98305084745763	72.3502824858757	7.6071760643383	445633.805084746	5336.69030553459	354	1754117	82421.56	1699.39	319.97	8.2	6.8	7.9	16.7	11.3	4.8	9.3	11.6	11	11	5.9	12.7	7.3	9	2	17.5	6.2	4.2	11.6	12.7	7.9	0	8.8	12.1	15.8	9.6	6.2
1	E14	2	ATR	NM_001184	sample	10.8599605522682	83.5917159763314	13.5094089490408	541519.99408284	4534.68317305596	9.15581854043393	67.9723865877712	7.53383326786204	435720.59566075	5374.19715751624	507	2242895	86520.94	2183.03	331.32	12.6	7.7	9.7	18.9	14.8	8.3	10.7	17.4	11.8	11.2	6.3	16.8	10.8	11.4	2	21.3	3.6	10.8	7.5	14.4	13.4	3.4	5.3	14	19.1	7.3	10.3
1	E14	3	ATR	NM_001184	sample	11.0877192982456	92.6432748538012	11.2652240279789	651384.105263158	4448.75763353296	10.312865497076	74.6286549707602	7.43844688603304	478071.403508772	5517.69667545048	342	2400905.1	89474.73	2145.82	345.46	15.2	11.4	9.9	12	18.1	6.4	11.1	7	13.7	11.4	7.9	19.3	13.2	11.7	5.6	19.3	8.5	9.1	13.2	14.9	15.8	0	8.2	14.9	22.2	10.5	13.5
1	E15	1	STAG2	NM_006603	sample	11.3288888888889	73.1066666666667	8.02709845093003	405620.897777778	3904.33062855553	10.3822222222222	74.18	7.54719952721219	450555.988888889	5527.11975636698	450	2045226	96891.39	1714.72	362.09	14.9	4.2	11.1	5.6	12.4	2.7	12.9	3.6	8.9	12.4	6.7	11.8	8.2	9.8	2.7	8.4	10.2	3.1	11.6	8.9	16.4	0	11.6	8.2	19.3	11.6	4
1	E15	2	STAG2	NM_006603	sample	12.4148020654045	78.1359724612737	7.39162668090295	432649.296041308	4139.43376148207	9.02065404475043	65.7263339070568	7.22918168508592	380242.569707401	5031.6895067961	581	2340599	83282.77	1818.44	310.44	15.7	5.9	5.7	13.9	10.3	3.8	7.6	11.7	7.4	13.1	5.7	18.2	6.7	8.1	0.2	16.2	7.1	8.1	6.9	13.6	13.8	3.8	6.7	12.6	19.8	5.9	9.5
1	E15	3	STAG2	NM_006603	sample	13.9955357142857	90.828125	7.24211056175589	478029.064732143	4030.32278788848	10.3258928571429	76.4419642857143	7.52039147362433	441594.410714286	5253.40276865042	448	2296931.5	84127.9	1694.22	296.4	16.3	4.5	8.3	10.7	12.3	3.6	7.1	10.7	7.4	6	5.4	11.8	6.9	6.9	0.9	14.5	15.6	3.8	10.7	8.7	17	0	10.7	8.7	21.7	8.3	6.9
1	E16	1	WRN	NM_000553	sample	12.8829787234043	73.8218085106383	6.21122485308439	390474.768617021	3740.8295333059	11.313829787234	78.2845744680851	7.1840899378362	480522.037234043	5560.04509143088	376	2081876	96428.47	1591.85	340.46	16.8	8.2	14.1	13	13.8	10.4	12.5	10.9	6.4	11.2	4.3	9.8	8	11.2	1.1	8.8	15.4	2.7	10.9	7.4	16.5	0	12.2	6.6	19.4	12	2.4
1	E16	2	WRN	NM_000553	sample	12.8524046434494	82.2719734660033	8.24482181625556	497272.956882255	4328.97864924513	10.2006633499171	71.7761194029851	7.137495835662	449708.92039801	5710.40420088288	603	2484560	95775.53	1948.22	346.64	18.7	3.8	8.1	7.1	15.6	5.8	9	5.5	8.1	10.3	5.1	12.8	10.4	9.3	2.3	10.4	7.3	5.5	8.3	10.1	16.9	2.3	10	9	21.9	9.8	6.5
1	E16	3	WRN	NM_000553	sample	12.5197044334975	81.576354679803	8.59177756668704	464276.438423645	4070.54955228482	9.86206896551724	71.320197044335	7.22483635992421	425042.987684729	5350.47372631841	406	2327033.6	90327.52	1813.57	327.64	16	4.9	12.1	9.1	14.3	6.4	10.8	7.6	7.9	10.3	3.9	14.5	7.4	10.6	2.7	13.1	12.3	7.1	8.1	11.8	13.8	0	7.6	10.8	19.2	5.9	9.1
1	E17	1	RF	NA	Neutral	13.354128440367	96.8862385321101	8.19518235947818	572145.423853211	4361.57837187007	7.43853211009174	44.9266055045872	5.33199178528234	183527.748623853	3131.05049859452	545	2336072	57154.46	1815.9	209.24	23.3	4.6	1.1	36	16.1	5.9	1.7	42	8.4	7.9	1.8	27.5	13.9	7.2	0.9	59.4	18.2	2.8	7.2	24.8	26.8	0	5.3	25.7	32.7	2	13.6
1	E17	2	RF	NA	Neutral	15.9309764309764	115.234006734007	8.67091137349242	647196.005050505	4598.08042218382	7.34175084175084	42.8148148148148	4.89581987731711	169107.924242424	2778.30818062706	594	2397645	53072.12	1772.53	189.92	22.2	9.4	1.3	49.2	12.3	14.6	1.3	58.9	7.6	4.7	1	31.5	10.9	7.2	0.5	70	12.3	3.5	8.1	29.5	29.1	1.7	4.2	31.8	33.2	1.3	25.1
1	E17	3	RF	NA	Neutral	14.9363057324841	106.221337579618	8.83158641093084	610190.224522293	4502.64968935278	6.81210191082803	40.0875796178344	4.74693301611294	154448.867834395	2592.031918695	628	2610605.5	49643.94	1892.49	169.76	23.2	2.5	1	53	14.2	2.7	1	70.5	5.9	6.1	2.1	36.5	9.6	4.9	0.2	71.8	17.4	4.8	6.4	31.5	23.6	0	4	34.9	29.1	1.3	32.2
1	E18	1	RF	NA	Neutral	11.4722222222222	68.8923611111111	6.3848123313021	340840.711805556	3646.90357229096	8.59375	63.296875	7.15160656398983	348865.288194444	4839.60617364884	576	1836684	71959.73	1415.26	259.56	13.2	6.1	3.5	18.9	7.1	10.9	4.3	18.6	6.2	9.9	5	15.6	6.4	11.5	1.6	18.8	11.6	5.9	7.3	18.8	15.3	0	10.1	15.3	18.8	6.4	8.5
1	E18	2	RF	NA	Neutral	12.8350824587706	79.3898050974513	7.28000341626699	447847.668665667	4131.66051128296	9.27886056971514	68.0659670164918	7.42812721439992	427529.062968516	5575.33332081283	667	2183943	94162.22	1789.72	354.75	13.8	6.6	9.4	10.2	10.9	7.8	10.2	6.7	7.3	10.8	6.3	14.7	7.8	10.2	1.9	13.3	5.8	8.5	9.1	14.4	13.5	4.6	9	12.6	18.3	7.9	8.5
1	E18	3	RF	NA	Neutral	13.1214285714286	76.2982142857143	6.27089516756226	367639.541071429	3862.15588902933	8.68392857142857	62.6071428571429	6.95985823308667	358169.580357143	5022.14278410337	560	2044818.7	79400.19	1602.41	300.31	14.1	5.4	5.5	12.7	8	3.9	7.1	8.6	3.4	10.7	3.6	17.1	3.9	8.8	3.4	20	12.3	7.1	7.7	15.7	13.9	0	8.4	14.6	17.7	7.1	11.4
1	E19	1	RF	NA	Neutral	11.7416666666667	78.975	8.3011815952142	462550.483333333	4098.19867653963	10.05	73.9041666666667	7.06991126209522	467005.975	5559.86496978774	480	2016269	86554.84	1771.91	322.87	13.8	5.4	7.9	13.5	11.9	5.2	8.5	7.9	8.5	7.7	3.5	15.6	10.4	10	4.2	12.7	11.7	1.9	9.8	12.5	16.5	0	11.2	13.3	20.6	11.5	7.5
1	E19	2	RF	NA	Neutral	13.0276134122288	82.9230769230769	8.50597601268858	480232.130177515	4223.44491761731	9.79684418145957	70.3806706114398	7.28728618407552	440729.984220907	5463.19948295517	507	2377805	100193.42	1831.71	362.55	18.1	6.3	11.4	6.9	11.6	5.9	11.8	6.7	8.5	10.7	6.3	17.9	8.3	8.7	2.8	14.6	7.1	8.9	9.7	15.2	15.4	3.6	10.3	13.6	19.5	9.3	9.3
1	E19	3	RF	NA	Neutral	12.1983967935872	80.4829659318637	8.39786863257371	434512.370741483	4020.8947605563	9.3186372745491	68.4468937875751	7.10799650042461	392754.458917836	5122.67160776581	499	2082357.3	85332.42	1591.93	301.42	15	7	7.6	11.6	10	8.6	8.6	10	5.2	12.2	4.2	16.4	7.2	10	2.8	18.2	11	10	10.2	13.6	16.2	0	10.6	12.8	21.4	8	9.4
1	E20	1	RF	NA	Neutral	10.210407239819	68.314479638009	7.83816541146967	376567.984162896	3857.39997242929	9.95475113122172	74.7692307692308	7.61643727337374	462383.753393665	5492.53519103455	442	1931049	88967.71	1630.65	335.95	14.7	6.6	8.4	10.4	10.6	6.6	10.6	7.5	7.9	11.3	5.9	11.5	8.8	10	3.2	10.6	8.6	5.4	7.9	10	15.2	0	12.7	9	18.6	11.8	5.7
1	E20	2	RF	NA	Neutral	11.5752032520325	73.4065040650407	8.11155282064575	394397.666666667	3978.54482084022	9.75609756097561	70.369918699187	7.32252901355229	451640.941056911	5621.10452730857	492	2002733	94789.73	1705.16	356.14	13	6.1	10.4	10.4	10.4	6.7	13	8.5	7.9	10	4.9	14.8	6.7	12.2	3.9	14.2	5.5	7.7	10.8	12.6	12.2	3.3	9.8	11.2	16.5	10	7.9
1	E20	3	RF	NA	Neutral	11.013671875	75.41015625	7.48827378756282	412408.900390625	3951.59544170967	9.765625	73.875	7.58948030556919	438708.435546875	5445.14091760334	512	2074175.6	88432.09	1592.88	323.76	15.4	6.2	9.2	8	11.3	7.6	8.8	5.9	6.8	11.9	4.9	10.9	7.2	9.8	2.7	9.6	9.2	8.4	9.4	8.8	14.8	0	12.5	8.6	19.5	9.8	6.8
1	E21	1	RF	NA	Neutral	17.1742160278746	107.306620209059	8.53075814438205	621738.06271777	4471.09804727127	12.787456445993	87.0278745644599	6.75620970792467	557298.602787456	5744.13328520806	287	2860941	112065.78	2110.17	385.59	28.2	4.9	23	6.6	22.6	2.1	17.8	4.5	7.7	4.9	2.8	16.4	13.2	4.5	5.2	13.2	28.6	2.1	22.6	10.5	28.9	0	17.1	10.1	33.8	17.8	7.3
1	E21	2	RF	NA	Neutral	16.0983606557377	109.065573770492	8.16085087011215	653542.073770492	4663.71088619187	13.7868852459016	98.1639344262295	7.39841373732151	630627.426229508	5774.3512066376	244	2955804	120185.79	2253.85	428.26	24.6	3.7	23.4	7.4	19.7	1.6	18.4	5.7	8.6	7	6.1	11.1	11.5	6.1	3.3	11.9	14.8	4.9	23	7.4	20.9	2.5	16.8	8.6	29.1	17.2	6.1
1	E21	3	RF	NA	Neutral	16.0228310502283	103.904109589041	7.6567036144931	618637.484018265	4321.01256668853	12.9771689497717	88.1232876712329	7.2329050944061	585720.442922374	5532.22919579111	219	2928477.3	112864.98	2011.92	384.47	25.6	4.6	24.2	13.2	21	1.4	20.1	8.7	8.2	11.4	7.8	22.4	12.3	9.1	5	16.9	22.8	8.2	23.3	16.4	22.4	0	16.9	16	25.6	21.5	13.2
1	E22	1	RF	NA	Neutral	10.5825471698113	64.3301886792453	5.63718385880933	297745.030660377	3468.63781104265	9.36320754716981	68.8349056603774	7.1391289120083	401374.837264151	5188.26123326648	424	1648384	83738.52	1332.59	318.29	9.7	6.6	7.1	10.1	7.3	9.2	9.2	6.4	4.5	12.3	4.5	14.2	4.2	13.2	1.9	14.6	8.5	3.1	8.5	10.1	11.1	0	10.1	10.4	13.7	9.2	5.7
1	E22	2	RF	NA	Neutral	11.3847549909256	72.6315789473684	6.53679479965387	393684.177858439	4004.92522272241	9.74410163339383	72.6170598911071	7.17471288436604	455683.179673321	5477.58925834412	551	2008593	92987.74	1672.33	362.37	11.4	7.4	8.5	9.3	9.8	9.3	11.3	6.7	6.9	12.5	4.9	13.2	7.4	11.1	2.5	13.4	4.5	8.2	9.6	10.3	13.4	4.5	11.1	11.4	16.3	10	8
1	E22	3	RF	NA	Neutral	11.376753507014	73.1963927855711	6.96112339734507	392431.410821643	3873.91784185286	9.88977955911824	72.5190380761523	7.20262406143903	455487.260521042	5538.55031299168	499	1938498.1	88913.3	1595.72	340.08	9.8	7.8	9.4	9.4	11.6	7.4	12.2	6.4	7	11.8	5	14.6	8.2	12.4	3.4	14.6	7.8	9.8	9.2	12.2	12.8	0	11.6	12.2	17.8	12	9.4
1	F03	1	OTNT	NA	Neutral	8.96335078534031	60.6125654450262	6.53496969866419	301952.856020942	3480.33549934131	8.97120418848167	73.5078534031414	8.63794452652752	467404.379581152	5727.30781841505	382	1693153	92882.75	1456.39	365.66	11.8	11	10.5	9.4	10.7	9.4	14.1	6.5	9.9	16.2	10.2	11.3	6	15.4	5.2	10.7	6.5	7.9	6.8	12.3	13.4	0	12.8	10.5	16.8	11.5	4.5
1	F03	2	OTNT	NA	Neutral	10.1543985637343	68.1436265709156	7.91002102734997	376541.622980251	3843.29360206621	9.35368043087971	69.770197486535	7.67058384510781	430668.33572711	5467.62430274053	557	1972167	93368.23	1705.18	351.37	12.6	7.9	8.1	8.3	11.1	9.5	12	5	9	14.7	6.5	13.6	7	14.2	2.2	12.6	3.8	12	7.9	12	11.3	7	7.7	12	16	7	6.8
1	F03	3	OTNT	NA	Neutral	9.93207547169811	65.4528301886792	6.07204779608638	338851.577358491	3663.79025844252	9.52075471698113	73.1358490566038	7.63304835987909	467813.826415094	5553.16577690144	530	1863758.7	96352.39	1545.67	370.47	14	12.3	13.2	14	13	11.3	16.4	7.7	6.6	16.6	6.8	13	5.8	15.5	5.1	12.8	6.8	10.4	7.9	13.4	11.9	0	11.5	11.5	17.2	12.3	9.4
1	F04	1	OTNT	NA	Neutral	9.60963855421687	69.3566265060241	8.82127437376628	388836.855421687	3500.28331838746	9.37590361445783	70.0265060240964	7.42780503678093	402672.236144578	4935.22727570398	415	1876521	84978.04	1610.81	317.18	13.7	14.2	8.9	16.4	12	14.7	10.1	14.2	11.8	13.7	7.5	15.4	6.5	16.4	2.4	17.6	8.2	7.2	9.2	14.2	14.9	0	11.1	12.8	17.3	8.7	8.4
1	F04	2	OTNT	NA	Neutral	7.88628158844765	51.528880866426	4.73770932615879	270582.906137184	2833.73204200323	8.07942238267148	63.9602888086643	6.18763791007153	431723.83032491	4650.89807807688	554	1432469	79225.98	1171.37	310.55	9.6	37	10.1	29.8	6	37.7	9.6	26.9	4.9	33.6	5.2	30.7	5.2	39	4.3	29.6	2	30.5	7.6	29.1	8.7	25.3	8.8	28.7	11.7	10.8	27.1
1	F04	3	OTNT	NA	Neutral	10.8475609756098	76.7134146341463	8.26355492513262	459423.076219512	4111.12985059509	10.5487804878049	82.4329268292683	8.41428472686339	565656.317073171	6083.16558974644	328	2095941.4	92424.86	1816.06	373.25	17.4	4.6	11	8.2	15.5	2.7	14.9	4.6	8.5	11	9.5	12.5	11.3	8.8	7.3	8.8	7.9	7.6	11	10.4	15.2	0	13.7	10.4	18.9	18	6.1
1	F05	1	OTNT	NA	Neutral	12.1834862385321	77.1788990825688	6.78877364547257	416390.068807339	4052.68695124683	11.5963302752294	88.5137614678899	7.84114890846347	571689.47706422	5958.21923397842	218	2181671	95643.46	1732.62	339.69	20.2	1.4	11	3.7	14.7	3.7	9.6	2.3	6.4	7.3	5.5	9.6	9.6	7.8	6	6.9	12.4	0.5	13.3	6.9	18.3	0	18.3	6.4	22.5	16.5	2.8
1	F05	2	OTNT	NA	Neutral	9.92160611854685	66.5965583173996	6.2556070167722	348482.843212237	3530.09105360378	8.38049713193117	65.8164435946463	7.6215442440753	410470.198852772	5072.49115597212	523	1758046	78735.02	1458.92	302.64	11.3	23.3	6.7	23.1	9	21.2	8.4	19.7	9.9	18	8.4	19.9	5.5	22.2	1.9	22.8	3.4	16.1	8.2	22.6	11.7	8.4	10.3	18.7	15.1	9.6	15.1
1	F05	3	OTNT	NA	Neutral	11.3427331887202	74.7093275488069	6.3692153387616	378101.409978308	3913.58718687962	9.93709327548807	77.0976138828633	7.87254318771081	481278.993492408	5723.20869155178	461	2038691.2	95407.28	1645	366.18	14.1	5.9	11.9	5.9	13	6.3	15	3.7	5.9	11.5	5	12.4	5.2	10	5.6	10.4	10.4	6.9	10.2	8.7	13	0	12.1	10	16.5	12.1	6.9
1	F06	1	OTNT	NA	Neutral	9.91408114558473	68.1026252983294	7.1510415612688	365306.899761337	3692.65429273566	9.62768496420048	73.5250596658711	7.72722449643124	455494.011933174	5471.88791254085	419	1886209	93850.3	1546.91	354.67	13.6	7.9	11.5	10.3	10.3	10.5	13.4	5.5	8.6	12.4	6.7	10	7.6	12.4	4.1	12.4	7.6	5.3	8.8	8.4	13.4	0	12.2	8.8	17.7	11.7	3.8
1	F06	2	OTNT	NA	Neutral	10.6010362694301	72.5854922279793	9.09610360024845	424926.966321244	4104.77353269525	10.3575129533679	80.3367875647668	8.0061174563642	521011.380829016	5693.26986405615	386	2231944	96520.8	1846.9	365.26	16.3	6	13.5	10.6	11.7	6	14.5	7.3	8.3	13	7	13.5	6	11.1	1.8	12.4	4.4	11.1	10.6	11.9	13.5	4.9	12.4	9.8	18.1	13.5	6.7
1	F06	3	OTNT	NA	Neutral	10.5296052631579	71.2598684210526	7.50859827022656	365872.486842105	3810.19315568496	9.5625	77.6348684210526	7.92741583563048	516370.904605263	5780.63067485256	304	1855151.3	91566.39	1669.47	350.78	10.5	6.6	10.2	10.2	12.5	6.6	12.5	5.6	9.9	9.9	7.6	14.8	6.2	12.5	4.9	13.2	5.9	6.6	7.6	10.5	11.2	0	11.8	11.2	15.1	13.5	8.9
1	F07	1	OTNT	NA	Neutral	10.4230769230769	70.2	7.48760654472317	357638.692307692	3770.95123637657	9.6974358974359	78.6076923076923	8.21019111970091	496171.143589744	5665.56415173609	390	1930822	95885.55	1659.56	366.99	14.6	3.3	11	8.7	12.3	2.6	13.1	4.1	10.3	12.3	8.7	11.5	7.2	8.5	2.6	9.5	9.5	4.4	10.3	10	15.9	0	13.8	9.2	18.7	14.1	5.1
1	F07	2	OTNT	NA	Neutral	11.1023017902813	71.5882352941177	6.14702119299672	373937.549872123	4023.75900974607	10.8209718670077	78.6521739130435	7.41629502650914	491488.465473146	5650.53366691341	391	2052837	94207.98	1640.94	342.08	13.6	5.9	10.2	9.2	9.7	7.9	8.2	5.4	7.4	11.3	3.6	11.3	5.9	8.2	2	10.7	3.1	6.9	10.7	8.4	12.8	4.3	11	8.2	18.7	11	5.9
1	F07	3	OTNT	NA	Neutral	11.5	78.4337748344371	8.05681697745819	433156.420529801	4031.74778384959	9.37086092715232	74.1953642384106	7.96826182235957	460336.066225166	5492.54488822424	302	2109641.5	86204.56	1661.42	314.41	15.9	5.3	8.3	13.2	15.2	8.6	6.6	8.9	8.9	8.9	7	12.3	7.9	8.9	1.7	13.2	9.9	4.6	7.3	10.9	14.2	0	10.9	10.9	19.2	11.6	8.6
1	F08	1	OTNT	NA	Neutral	11.1498371335505	75.9967426710098	7.76060819508138	416575.983713355	3893.59493893048	10.0097719869707	79.3941368078176	7.99987426270704	499199.690553746	5522.41044611759	307	2049242	95812.67	1726.69	353.14	18.9	3.9	13.7	9.1	13.4	4.2	13.7	8.1	8.8	11.1	7.5	11.7	7.5	9.1	3.6	8.8	11.4	4.2	10.4	11.4	18.2	0	14.7	10.1	21.8	16.3	6.5
1	F08	2	OTNT	NA	Neutral	12.6607594936709	83.1594936708861	6.72969268656126	469430.486075949	4150.32935914898	10.5215189873418	81.2759493670886	7.9974939922495	562754.701265823	6080.21342000737	395	2267329	98433.71	1777.37	370.88	14.9	7.1	12.9	9.4	11.6	6.6	12.9	4.6	9.4	10.9	7.3	14.7	8.4	9.9	4.3	9.9	6.6	7.8	11.6	11.6	14.4	3.5	13.4	10.4	18	16.5	7.1
1	F08	3	OTNT	NA	Neutral	10.1740196078431	72.5686274509804	8.71729443193272	430945.213235294	4176.97721015786	9.73774509803922	75.0735294117647	7.73028432649486	481254.573529412	5667.33620807153	408	2106182.1	92274.14	1826.39	354.4	14.7	5.1	10	8.8	17.2	2.9	14	5.1	8.3	14	5.9	15	11	9.3	3.4	11	6.6	9.6	8.6	11.5	11.8	0	11.8	11.8	19.4	12.3	9.1
1	F09	1	PTPRB	NM_002837	sample	9.30712530712531	58.2678132678133	5.6218814538483	312839.963144963	3267.56865242512	9.13513513513514	69.8206388206388	6.50180045832469	472699.852579853	5315.85566693375	407	1524010	80712.08	1358.07	309.18	11.8	26.8	11.3	22.9	10.6	24.6	12.5	21.6	5.4	21.1	4.4	23.3	6.6	24.6	5.4	22.1	8.6	15.7	9.1	22.4	11.5	0	11.3	21.1	13.5	13.3	18.4
1	F09	2	PTPRB	NM_002837	sample	11.9925	77.0675	6.72095747319401	427829.2	4106.65061500567	10.145	73.9625	7.54682894686524	473548.5125	5808.9049967261	400	2108272	94874.4	1750.28	357.19	13.2	6.2	9.2	10.2	10	7.5	11	6.2	6.2	9.8	5	11.2	7.8	11.5	2.2	9.8	5.5	6.5	9	9.2	14	3.5	10.8	8.8	16.5	9.2	5
1	F09	3	PTPRB	NM_002837	sample	9.72706935123042	66.0738255033557	7.15267451920295	348392.986577181	3793.95995979302	9.25279642058165	73.1923937360179	8.36076468461303	462413.599552573	5862.8409728306	447	1845881.1	88617.96	1550.4	334.65	12.8	8.3	9.2	11	11.2	11.4	9.8	6.3	8.3	14.8	9.4	10.3	6.7	12.8	5.8	10.3	8.5	11.4	8.9	12.1	13.4	0	10.7	8.1	16.8	10.7	6.3
1	F10	1	WAS	NM_000377	sample	9.73407202216067	67.612188365651	7.53485511159634	379122.335180055	3806.55671216398	9.63434903047092	74.8808864265928	7.93897178889172	483784.939058172	5866.71850094231	361	2086013	97138.23	1590.2	336.17	19.1	2.8	11.4	7.8	10.8	4.2	11.1	4.7	11.4	14.1	6.4	11.6	6.9	10.8	6.4	8.9	7.5	5	9.4	12.2	15.8	0	14.1	10	19.1	13	5
1	F10	2	WAS	NM_000377	sample	11.0817438692098	71.425068119891	7.41816292226866	397623.42506812	3997.38588801771	9.84196185286103	75.1607629427793	7.85046183148057	531640.558583106	6035.02085197026	367	2072721	97509.72	1743.47	368.45	12	9.5	11.4	8.7	9	6	10.1	5.2	7.6	16.6	8.7	19.1	7.4	12	7.1	15.3	5.7	11.2	13.1	15.5	12.8	4.9	11.7	13.1	15.8	13.9	9.5
1	F10	3	WAS	NM_000377	sample	10.1284046692607	74.4416342412451	10.4510260295137	439993.583657588	4094.48024879871	8.64396887159533	69.3035019455253	7.73667624109151	436021.671206226	5289.22431671533	514	2244740.8	94969.09	1857.32	336.08	16.7	6.6	12.5	12.8	14.4	5.1	12.3	8.8	11.5	11.9	7	17.5	9.3	9.7	3.7	16.7	8	10.3	8.4	17.7	13.8	0	10.7	16	16.9	10.3	13.4
1	F11	1	ODAM	NM_017855	sample	11.3159090909091	74.9272727272727	6.69441326839741	415112.002272727	3944.94385548885	11.0659090909091	81.9136363636364	7.4312197527084	532953.075	5894.74903114862	440	2038695	95082.64	1625.42	350.55	17.5	5.7	11.8	5.7	12.3	4.5	12	3.9	7.3	11.4	4.8	10.5	9.3	10.2	5	7.5	11.4	3.6	13.9	5.9	17.7	0	15	6.8	20.7	15.9	3
1	F11	2	ODAM	NM_017855	sample	11.4437367303609	83.2696390658174	8.58125322790779	488407.762208068	4163.70957007894	9.85138004246284	73.380042462845	7.545130567834	459924.55626327	5432.21211489953	471	2282958	95721.67	1778.58	351.6	17.4	8.5	8.7	8.3	13.4	10.2	10.4	6.2	12.1	12.3	5.5	15.7	10	13.4	2.5	15.7	6.4	10.8	12.7	15.7	16.3	5.7	12.1	12.5	22.9	11.3	10
1	F11	3	ODAM	NM_017855	sample	10.5246212121212	74.0909090909091	8.75500993471825	389670.142045455	3719.00058334519	8.84469696969697	66.1306818181818	7.11256138121415	378257.630681818	4866.22375872153	528	1955480.4	83358.61	1562.05	311.31	14.2	12.7	9.7	18.4	9.3	11.9	10.6	13.8	7.4	13.8	6.4	19.9	6.2	16.1	1.3	17.8	8.7	10	8.3	15.9	13.6	0	10.6	16.1	17.4	8.1	13.8
1	F12	1	BRIP1	NM_032043	sample	9.27354260089686	63.4237668161435	8.06307705055234	353351.641255605	3704.04780259551	8.45964125560538	64.7085201793722	7.86302753550088	389653.569506726	5331.10747861429	446	1835146	85011.35	1579.71	324.47	16.6	6.1	8.7	14.3	12.1	5.6	9	8.5	9.6	14.3	8.7	13.2	7.6	12.1	2.7	11.9	7.4	6.5	6.3	12.8	14.1	0	10.3	11	16.4	7.6	5.6
1	F12	2	BRIP1	NM_032043	sample	12.7246835443038	79.2658227848101	7.45805294616616	424476.022151899	4050.38871286574	9.52848101265823	68.9398734177215	7.45416383081541	423926.243670886	5526.4380893875	632	2161302	87372.44	1702.61	312.01	13.8	4.4	6.8	13.6	9.2	5.5	7.3	13.4	7.3	8.9	5.9	13.6	5.5	10	2.5	13.1	6.5	5.7	9.3	11.6	12.5	2.4	9	10.4	15.5	8.1	7.8
1	F12	3	BRIP1	NM_032043	sample	10.2004132231405	68.7933884297521	7.1176138135837	377518.349173554	4039.69033479256	9.47314049586777	72.2438016528926	7.90629376929846	471214.452479339	5894.53019251076	484	1972323.7	94472.84	1654.84	348.91	12.4	3.9	10.7	7.6	11	5.2	12.8	4.1	7.2	10.1	8.3	13	7.9	8.7	4.8	10.3	5.6	6.6	7.2	6.8	11.6	0	10.5	8.5	16.1	12	6.4
1	F13	1	ATRX	NM_138270	sample	12.6144927536232	78.3507246376812	6.81178330445023	454612.785507246	4105.94451616724	10.5652173913043	76.5217391304348	7.19248007007241	492960.771014493	5515.01355897341	345	2202251	92179.92	1909.21	355.61	17.7	2	9.9	12.2	16.8	3.2	11.9	6.7	7.8	13.6	4.9	15.4	10.7	8.4	3.8	14.8	12.5	3.5	10.4	10.1	17.7	0	13.3	11	25.5	14.2	5.8
1	F13	2	ATRX	NM_138270	sample	11.689156626506	76.8506024096386	7.99362319609977	440330.002409639	4261.84753460544	10.2795180722892	73.6867469879518	7.07123744195693	470149.351807229	5571.89608019883	415	2141597	93343.88	1835.85	370.89	11.6	6.3	8	11.1	12	3.9	11.3	5.8	8.4	8	2.9	13.7	10.8	7.7	1.7	14.2	2.9	6	10.8	10.6	12	2.2	9.2	11.1	17.3	9.4	7.7
1	F13	3	ATRX	NM_138270	sample	11.3040201005025	77.6457286432161	7.71509336518412	415097.201005025	4054.85716551668	10.1909547738693	79.4447236180905	9.30093949690174	500657.58040201	5716.99484136242	398	2003111.3	90865.53	1743.83	361.45	15.1	4.3	11.3	8	14.1	2.8	15.3	5	9.8	7.3	6.8	10.6	7.8	8	3.5	8.5	7.5	7	8.8	9.3	14.6	0	12.1	6.8	19.3	11.3	5.8
1	F14	1	PLXNB2	NM_012401	sample	11.186301369863	70.7452054794521	6.61254303550383	342352.397260274	3405.41620137615	9.89315068493151	73.5890410958904	7.51304053147824	454327.076712329	5482.51273734451	365	1531550	89026.3	1274.98	327.5	11.2	17.3	9	12.1	6.3	22.2	10.7	10.1	6.6	14	4.7	13.7	5.8	17.5	4.7	11.8	12.6	4.7	10.4	12.6	15.1	0	11.8	9.9	17.5	11.5	5.5
1	F14	2	PLXNB2	NM_012401	sample	13.5130890052356	81.0706806282723	5.81699787299664	390219.240837696	3647.85394899491	11.9450261780105	83.5732984293194	7.06523445997555	521181.397905759	5708.52751813291	382	1953515	89135.98	1432.55	313.2	9.2	5	6	11	5.8	9.4	5.8	8.4	4.7	8.1	3.4	10.5	4.7	14.4	2.1	9.7	7.9	4.5	13.6	6.5	14.4	2.1	12	6.8	16.5	10.7	4.7
1	F14	3	PLXNB2	NM_012401	sample	10.7300884955752	72.0309734513274	7.32374411484409	333082.962389381	3464.00678076589	10.4115044247788	76.1969026548673	7.18965287978537	440680.776548673	5293.05882262495	452	1674394.3	88544.95	1337.96	310.35	8.2	5.1	8.2	9.1	5.5	14.4	6.4	7.1	6.6	11.7	2.9	10.8	4	17.5	0.9	11.1	8.4	7.7	9.7	7.3	12.8	0	10.4	8	14.2	8.4	6.6
1	F15	1	ZMYM2	NM_197968	sample	11.6565656565657	78.5878787878788	8.01781039305865	426536.622222222	3923.33974814239	10.4787878787879	78.9434343434343	7.68457759235301	527044.656565657	5847.95378348521	495	2161151	99986.12	1753.79	377.42	20	4	15.4	8.5	15.6	3.6	16.4	4.8	9.1	12.5	6.1	14.7	9.7	10.3	6.5	11.5	13.5	5.5	11.1	10.3	19	0	15.8	10.5	24.8	17.6	6.1
1	F15	2	ZMYM2	NM_197968	sample	12.599348534202	86.7198697068404	7.43885537985938	500221.221498371	4212.89689825131	12.0781758957655	88.3159609120521	7.88449438525453	578365.631921824	5990.46807071861	307	2334618	103062.61	1830.63	366.51	18.6	4.6	12.7	7.5	14	5.9	11.4	4.9	10.7	11.1	6.2	15.6	9.8	8.8	3.9	8.5	7.2	5.2	20.8	8.8	18.2	1.6	16.3	7.8	22.5	16.9	4.9
1	F15	3	ZMYM2	NM_197968	sample	9.89819004524887	68.2805429864253	8.38960453408031	385768.832579186	3698.89495654088	9.289592760181	70.9140271493213	7.91650905125304	441458.113122172	5448.30688711498	442	2034682.4	94162.41	1603.21	335.6	12.2	7.9	14	9	8.4	9	11.5	5.4	7	16.1	8.6	15.6	5.7	14.7	2.5	12.7	7.2	11.8	9.3	11.8	12.2	0	9.5	10.6	17	10.4	8.4
1	F16	1	MBD1	NM_015845	sample	12.9574468085106	81.3063829787234	6.92226660361027	436066.378723404	3861.58028808445	12.1191489361702	94.8042553191489	8.1026701448114	625931.965957447	6066.64501397999	235	2080908	98990.14	1730.31	374.48	15.3	3	14	5.5	11.5	2.6	17	4.3	6.8	8.5	6	7.7	8.1	7.2	5.5	8.9	13.2	3	18.7	7.7	15.3	0	19.6	6.8	20.4	20.9	5.1
1	F16	2	MBD1	NM_015845	sample	11.7833935018051	73.7292418772563	8.71062875714946	404755.173285199	4054.88197511352	11.0018050541516	75.8068592057762	6.91202597937117	484913.78700361	5615.71675946474	554	2015402	96042.93	1738.29	369.35	12.1	8.1	11.6	12.3	9.7	7.6	12.5	9.2	7.4	10.5	3.2	11.9	7.2	10.6	2.3	14.1	5.1	7.4	13.7	10.8	12.3	3.6	8.8	10.8	15.3	11	7.2
1	F16	3	MBD1	NM_015845	sample	11.1677559912854	77.1786492374728	8.14622623924685	400981.677559913	3733.11164993391	10.1764705882353	73.6492374727669	7.28017673965444	440494.383442266	5278.25034093102	459	1986471.9	99103.47	1608.26	366.38	13.1	6.5	14.2	8.3	11.1	9.4	14.8	7.2	6.8	12.9	5.7	15.9	5.2	12.9	1.1	13.9	8.7	9.6	10.2	11.8	14.6	0	11.1	12.4	19	11.8	9.2
1	F17	1	OTNT	NA	Neutral	11.012987012987	75.012987012987	7.31768275723685	400480.434137291	3809.18513667945	9.75881261595547	73.278293135436	7.33721563972503	447718.847866419	5422.75547006646	539	1969732	83004.4	1600.36	310.02	15.2	6.7	6.3	12.1	11.5	6.7	8.9	9.5	7.2	10.8	3.9	11.7	8.7	12.4	1.9	12.2	10	4.8	10.6	13.4	18	0	13.5	11.1	21.3	11.3	6.5
1	F17	2	OTNT	NA	Neutral	12.258449304175	81.3856858846919	7.47524895693417	496056.16500994	4171.76886220794	10.2226640159046	73.7594433399602	7.46567401172155	463935.333996024	5463.47690660581	503	2353384	96664.9	1932.41	364.49	17.7	8.5	10.9	9.5	16.1	6.4	10.7	4.2	8.5	14.9	7.8	16.3	9.9	14.1	2.4	12.1	7.6	9.3	12.5	14.1	16.3	4.2	11.9	12.9	22.7	11.5	8.2
1	F17	3	OTNT	NA	Neutral	11.9072978303748	78.4260355029586	8.12603722592784	447797.187376726	4000.74280973548	8.51873767258383	65.9625246548324	7.78768075566488	384020.451676529	4891.75960254918	507	2313358.2	79731.76	1784.74	288.69	20.3	5.5	6.9	16.4	12.8	6.3	7.7	15.2	8.3	15.8	10.1	21.3	7.9	11.8	3	20.9	13.4	10.5	7.1	19.3	15.6	0	10.5	17.6	21.1	8.7	13.6
1	F18	1	OTNT	NA	Neutral	10.5613126079447	74.0639032815199	10.2200595872515	468183.875647668	4100.83757515008	9.4300518134715	69.0259067357513	7.21308187803317	435755.813471503	5615.38882326441	579	2281915	90024.34	1818.32	344.11	15.9	5.5	9.8	10	12.1	3.6	13.1	7.4	8.6	10	5.4	14.9	10.2	8.1	3.8	10.9	9.2	4	9.5	12.4	15.7	0	10.2	11.9	20.2	9.8	7.3
1	F18	2	OTNT	NA	Neutral	11.3536776212833	78.2957746478873	7.80753299288811	489723.491392801	4276.16926831293	9.5414710485133	69.6134585289515	7.10922157099765	429256.131455399	5381.29620230792	639	2246216	88479.63	1789.02	331.17	15.8	5.3	7.4	10	11.4	6.9	9.4	6.1	8.6	11.6	4.4	13.9	9.5	10.8	1.4	14.4	4.2	7.8	9.1	12.8	15	3.8	10.2	12.4	19.7	9.4	8.8
1	F18	3	OTNT	NA	Neutral	11.0878504672897	78.7757009345794	7.96078802769152	445268.738317757	4098.27505604238	9.16448598130841	68.9570093457944	7.55625481318924	403134.198130841	5234.23451814245	535	2084433.9	82850.16	1695.34	295.94	15.3	3.9	5.6	10.7	11.6	6.9	5.8	7.7	8.8	10.5	6	15.1	9	9.5	2.4	14.4	9.7	8	8.4	15.1	16.6	0	10.5	12.3	21.1	8.4	10.3
1	F19	1	OTNT	NA	Neutral	10.8926014319809	63.1336515513126	7.30567591696786	295733.14797136	3508.52247351424	8.44152744630072	58.2959427207637	6.49478144611661	334956.3150358	4951.22000771261	419	1592892	80083.21	1402	300.93	9.5	7.9	4.1	13.6	7.4	6.7	5.7	8.6	6.7	11.5	2.6	19.3	4.5	12.4	2.4	17.9	9.3	3.1	5.3	13.6	11.5	0	6.9	15	14.1	5.7	8.8
1	F19	2	OTNT	NA	Neutral	11.9503676470588	76.1966911764706	6.73050401297132	417762.137867647	3950.6401896747	9.63419117647059	67.7720588235294	6.92788176993609	407216.496323529	5300.98860791624	544	2036580	88501.38	1623.16	329.03	13.2	8.5	7.7	10.1	9.9	12.5	8.5	6.2	6.1	12.3	5	15.4	6.4	12.7	1.1	14	6.6	9.2	8.1	13.2	14.5	5.3	9	11.2	18.8	7.7	8.1
1	F19	3	OTNT	NA	Neutral	10.8527724665392	74.7820267686425	8.97121558922933	416703.600382409	3933.81998568139	8.8642447418738	68.4187380497132	7.78393830170477	426211.694072658	5604.53402673521	523	1975903	87170.19	1585.39	320.72	12.2	5	8.4	9.6	9	8	11.1	7.8	7.1	10.3	6.9	14.3	6.9	11.3	4.2	14	7.6	8.2	6.7	11.7	12.6	0	9.6	11.9	16.4	9	8.6
1	F20	1	OTNT	NA	Neutral	10.9288389513109	68.5767790262172	7.0296139699837	346922.101123595	3651.03778926084	10.374531835206	74.936329588015	7.48720552763373	492916.449438202	5859.07052838077	267	1767716	96073.67	1476.04	357.88	11.2	5.6	9.7	11.2	7.9	8.6	13.5	9	6.4	10.9	5.2	10.9	5.2	12	5.2	11.6	9	3.4	10.1	8.2	13.9	0	12.7	8.2	16.5	15	3.4
1	F20	2	OTNT	NA	Neutral	12.7220338983051	87.7694915254237	8.0473994178346	519852.471186441	4484.7848626813	11.3016949152542	89.793220338983	7.78740084960724	619708.728813559	6143.51549150025	295	2221096	93118.62	1804.4	347.45	17.3	7.5	8.5	9.8	15.6	5.1	10.5	6.4	7.8	4.7	3.7	11.5	10.2	5.4	5.1	9.8	4.1	5.4	14.2	10.2	18.3	2.4	20	8.8	23.7	20.7	6.1
1	F20	3	OTNT	NA	Neutral	10.2764705882353	67.6441176470588	7.35757485500541	354204.741176471	3700.2945810734	9.18529411764706	72.0764705882353	7.63523643221935	473441.885294118	5604.8588950069	340	1649183.9	95789.19	1372.93	348.38	9.1	16.2	11.5	10.6	7.1	20.3	12.4	9.7	7.9	14.1	6.5	16.5	6.5	18.5	7.1	15.9	5.9	10	6.8	15.3	10.9	0	9.7	13.2	14.4	12.4	10.6
1	F21	1	OTNT	NA	Neutral	10.7323600973236	71.1605839416058	6.13600797902527	364433.489051095	3692.33532403831	9.85401459854015	72.698296836983	7.55265383812881	440522.620437956	5433.00289517028	411	1881620	83023.47	1509.67	314.08	12.9	5.6	6.1	10	10.9	9.5	7.5	5.1	8.5	11.4	5.4	10.9	6.8	11.2	3.6	12.4	9.5	4.1	10.2	10.7	15.3	0	11.9	8.8	20.9	9.5	5.1
1	F21	2	OTNT	NA	Neutral	11.6040268456376	78.9463087248322	7.01456370730021	432427.046979866	3958.45802613225	10.5257270693512	81.8702460850112	7.78524553691517	540882.988814318	5852.88332868368	447	1971713	97320.73	1641.17	363.93	13.9	11.2	9.8	9.4	10.5	12.5	12.1	5.4	8.3	11.2	5.4	13.2	7.8	12.8	3.8	11.6	4.9	7.4	13.2	11	15.2	4.7	14.1	10.3	18.6	15.7	7.6
1	F21	3	OTNT	NA	Neutral	10.5704545454545	67.5204545454545	6.85951894106134	340032.452272727	3476.57392573187	9.77954545454545	74.0681818181818	7.34856782163456	462015.663636364	5333.64932204072	440	1671133	92784.83	1396.35	359.85	11.4	18.4	12.7	11.4	8.9	21.1	17	8.2	5.9	13.4	5.5	15.9	4.5	21.4	3	16.1	8	9.1	10.2	14.5	12.3	0	13	13.4	15.7	11.8	10.9
1	F22	1	OTNT	NA	Neutral	10.5775862068966	68.5237068965517	6.53826219422765	355831.101293103	3723.60141075252	9.4676724137931	74.5474137931034	7.85402797428646	480981.497844828	5494.39375078052	464	1863594	93419.03	1512.92	362.61	14.4	7.8	11	9.5	12.5	7.1	15.7	5.4	8.2	10.1	7.8	14.4	7.5	12.5	5.4	15.5	9.1	5.2	8	13.6	14.7	0	14.7	12.3	18.5	15.1	6
1	F22	2	OTNT	NA	Neutral	10.5373563218391	67.8419540229885	6.50419874363188	362255.767241379	3847.53223452028	10.3304597701149	73.0201149425287	7.2037667716871	468076.333333333	5798.20449563867	348	1804886	94636.24	1602.6	363.2	10.1	7.5	9.8	10.3	8.3	13.8	13.8	4.9	7.5	11.5	4.3	12.6	6	17.2	4.6	10.9	4.9	7.5	11.2	10.3	12.6	4.3	11.2	8.9	16.1	10.9	6.3
1	F22	3	OTNT	NA	Neutral	10.2520775623269	64.7423822714681	7.46410549461875	324305.79501385	3614.11070717412	9.53462603878116	71.9750692520776	7.76993573834353	452299.060941828	5488.15795581053	361	1699448.1	85999.76	1542.27	326.47	10	10.5	10	14.4	9.1	10.5	11.4	10.5	6.9	13.3	8	15.2	4.4	18	3.9	14.1	6.4	10.5	9.7	13.6	9.7	0	11.4	10.8	14.1	11.4	10
1	G03	1	RF	NA	Neutral	9.45889101338432	60.2045889101338	5.91542298485189	307320.625239006	3428.59497207014	8.95602294455067	64.5258126195029	7.224724701729	368611.896749522	4934.14848844577	523	1777485	95445.4	1481.29	362.38	12	8.6	10.9	9.4	9.8	11.9	12.8	5.7	8.6	14.7	6.1	14.7	6.7	16.3	0.4	17	6.5	7.1	6.3	15.3	10.1	0	8.4	12.8	13.6	6.5	7.6
1	G03	2	RF	NA	Neutral	9.76006441223833	65.4106280193237	7.42860294622461	362640.871175523	3958.38022686305	8.33816425120773	60.9210950080515	7.37318760555894	365518.903381643	5124.7784337036	621	2009950	90706.93	1664.38	334.47	11.8	6.9	8.5	11.1	9.5	6.8	10.1	7.1	9.7	13.4	6.6	18.4	6.8	11.4	1.4	16.7	4	10.3	6.1	16.4	9.3	4.3	7.2	15.6	14.5	5.5	10.3
1	G03	3	RF	NA	Neutral	10.5073891625616	70.0903119868637	8.05186919396557	374636.440065681	3776.36734546708	9.0623973727422	64.9753694581281	7.18041407179243	381120.625615764	5352.48882549818	609	1922486.8	87079.2	1530.54	332.77	12.3	7.6	7.4	8.4	8.4	7.9	10.3	4.1	6.4	13	4.1	14.3	5.1	12.3	2.5	12.5	7.9	10.2	8	11.8	14.1	0	9	11.8	16.1	6.9	7.4
1	G04	1	RF	NA	Neutral	9.72196261682243	63.8130841121495	8.67843600639373	341683.422897196	3725.98852066203	9.19626168224299	72.8364485981308	8.08787315071138	477090.28271028	5634.0482926945	428	1775042	98122.14	1671.75	387.97	10.7	6.8	14	9.6	11.9	4.2	17.5	4	11	11	8.9	15.2	7.5	11.4	4.4	12.9	8.4	5.8	8.2	12.1	10.3	0	9.6	12.1	14.5	10.7	6.8
1	G04	2	RF	NA	Neutral	10.3809523809524	66.1047619047619	7.27639432519436	363210.33015873	3959.31300348703	9.67619047619048	69.5253968253968	7.45933970980541	442745.879365079	5646.39872843531	630	2012696	95879.55	1715.86	365.43	11.1	5.4	10.8	10.5	9.4	6	13.3	6.5	7.5	12.1	6.2	12.9	5.9	9.4	2.1	11.9	4	6.8	8.6	10	9.8	3.3	7.6	9.7	12.7	6.8	6.8
1	G04	3	RF	NA	Neutral	10.5871886120996	69.8096085409253	8.13506488455212	372497.571174377	3955.96277246151	9.1067615658363	69.1957295373665	7.835750424547	435579.631672598	5655.85222875082	562	1916371.9	89980.89	1670.93	346.98	9.4	5.9	11.6	12.3	10.5	4.1	14.4	8.4	8	10.9	5.9	11.4	5.9	9.8	3.2	12.6	8.2	8.7	8.5	11.9	9.3	0	7.8	9.6	14.4	8.7	7.7
1	G05	1	RF	NA	Neutral	9.99783080260304	68.4533622559653	9.44912095628334	361171.026030369	3696.31143514886	8.07158351409978	57.8438177874187	7.12585131944486	321029.056399132	4779.54707441066	461	1859166	89384.88	1561.54	341.68	11.5	7.4	10	10.4	9.5	10.2	11.5	8.9	9.5	10.6	5.4	19.1	7.8	12.4	1.5	19.5	7.4	4.6	6.1	17.4	12.4	0	7.2	16.3	15.8	4.1	9.8
1	G05	2	RF	NA	Neutral	11.0301724137931	73.9784482758621	7.47037716920613	392878.841954023	3658.93696847916	7.84195402298851	57.8189655172414	6.74449336672833	312655.912356322	4532.43360272161	696	1908056	77333.64	1460.11	289.73	11.9	16.8	4.9	18.5	7.3	18.2	5.6	17.8	7	17.2	3.9	21	6	21.1	0.9	22.8	4.3	14.2	5.5	22.7	14.7	9.2	7.2	19.5	18.7	3.7	15.1
1	G05	3	RF	NA	Neutral	11.4697986577181	76.5995525727069	7.08643861901724	392586.621923937	3771.15960548566	9.78076062639821	73.7091722595078	7.46264017908448	445411.017897092	5415.15557114762	447	2032438.7	98887.96	1541.6	360.24	13.4	5.6	12.5	5.8	9.2	8.7	11.6	4	7.6	11.4	5.1	14.5	5.8	11.4	2	11.4	8.5	8.3	7.8	10.7	13	0	11.2	10.7	15.9	11.4	8.3
1	G06	1	RF	NA	Neutral	10.9974683544304	78.0556962025316	7.87073649924145	439108.969620253	4128.05171305372	9.50632911392405	74.1924050632911	7.61519112613758	488630.665822785	5828.34050070907	395	2276447	95189.99	1683.6	337.69	19.7	5.3	9.4	6.6	12.7	6.3	11.9	6.8	6.8	9.4	6.1	13.7	9.4	8.1	6.3	11.6	9.4	4.3	9.4	12.4	17.5	0	14.2	11.1	22.8	14.7	6.8
1	G06	2	RF	NA	Neutral	10.036036036036	71.3801801801802	8.11251591637873	427106.093693694	4249.13485271399	8.94594594594595	69.0072072072072	7.54333001075227	448211.072072072	5684.52338876174	555	2178660	95211.94	1796.45	353.58	15.3	5.9	8.6	9.9	11.9	7.2	9.5	4.9	7	11.5	6.5	14.4	9.9	9	3.1	12.8	2.3	8.6	8.8	16	13	5.4	8.8	13.3	18.7	9.4	10.5
1	G06	3	RF	NA	Neutral	10.1825095057034	74.6768060836502	7.52852420376885	426086.872623574	4237.32648368554	8.70722433460076	64.9182509505703	7.39703506950458	383078.085551331	5381.96677842354	526	2201301	89417.7	1707.68	315.24	17.5	2.3	9.9	8.7	13.7	5.1	9.3	6.3	9.5	10.1	4.2	13.1	10.5	7.8	2.5	13.7	7.2	7.8	8	14.6	14.3	0	9.5	12	18.6	6.8	9.3
1	G07	1	RF	NA	Neutral	9.47927031509121	66.8789386401327	7.52625444152559	327832.247097844	3758.14489666959	7.84908789386401	59.771144278607	7.68490300103537	340215.140961857	5047.85209341389	603	1649040	78266.93	1534.09	317.9	9.6	7.8	6.8	18.2	10	6.1	10.1	11.4	10	6.8	4.5	10.6	4.8	9	1.5	16.1	6.6	3.3	3.3	11.8	11.3	0	5.1	9.5	14.9	4	5
1	G07	2	RF	NA	Neutral	9.23980424143556	72.5725938009788	11.257079439964	456353.316476346	4203.4794142971	8.01305057096248	61.9836867862969	7.66371640398473	372795.827079935	5083.97707894265	613	2046605	86314.05	1887.83	344.27	9.5	7.8	7.8	15.8	12.4	7.5	11.3	9.6	14.2	12.2	7.8	16.3	8.5	10.8	1.3	18.8	1.8	10.6	5.2	15.8	9.6	3.9	4.4	14.7	14.2	5.2	11.7
1	G07	3	RF	NA	Neutral	11.0599173553719	79.2789256198347	8.77906397295896	421633.803719008	4132.33635383331	8.46900826446281	65.5413223140496	7.77454206505706	395253.487603306	5302.40038877176	484	1932938.4	82853.54	1750.27	322.71	7.9	7.9	7.4	15.5	10.7	3.3	11.2	7.2	9.7	7.9	4.8	11.8	6	8.3	3.1	18.4	5.6	4.8	4.3	12.8	9.1	0	3.9	11	14.9	5.6	8.3
1	G08	1	RF	NA	Neutral	10.5636998254799	69.8097731239093	6.83245300023388	379031.282722513	3900.15086514949	10.2705061082024	77.7486910994764	8.04902577319747	492275.602094241	5752.54079150409	573	2005493	95591.67	1724.63	376.17	16.2	5.6	11	5.6	15.2	3.8	16.1	3	7	10.8	8.2	12.4	7.9	7	3.1	7.7	9.2	4.7	11.5	8.7	15.2	0	13.3	8	19.7	14	3.5
1	G08	2	RF	NA	Neutral	11.2862254025045	74.2898032200358	7.31916587468295	417304.776386404	4134.88230274918	10.3953488372093	79.7889087656529	8.2961916811008	534018.26118068	6024.30833834505	559	2215793	102470.46	1809.6	378.59	15	5.2	12.9	6.6	12.5	5.4	12.9	5.2	7.5	13.4	10.2	11.1	7.9	9.7	3.4	8.1	4.3	8.1	10.9	9.7	14.8	4.5	10.9	8.2	19.9	14	5.9
1	G08	3	RF	NA	Neutral	11.3314176245211	73.6475095785441	6.42162644490514	391706.982758621	3931.74488552244	9.76628352490421	72.8620689655172	7.54485662740113	442385.237547893	5598.62386090855	522	2075599.3	91779.58	1637.04	343.79	14.9	5.6	10.7	7.9	12.5	4.6	11.9	2.7	7.7	10.7	5.4	10.9	7.7	9.6	2.9	10.7	9.6	8.6	9.4	9.6	13	0	9.6	8.2	17	10.2	6.5
1	G09	1	BRCA1	NM_007298	sample	14.4041450777202	86.7357512953368	6.25505918161066	462899.865284974	3718.77226824981	11.0466321243523	80.0051813471503	7.82584629237364	522990.435233161	5840.06923149924	193	2279721	96412.46	1659.89	364.04	15	9.8	12.4	14	9.8	7.3	15.5	9.3	5.7	9.3	7.3	9.3	6.2	11.4	5.7	9.3	17.6	4.1	11.4	10.4	13	0	9.3	6.7	17.6	14	5.7
1	G09	2	BRCA1	NM_007298	sample	13.9283018867925	88.3396226415094	8.65380752729119	497649	4190.12313111667	11.1320754716981	81.4075471698113	7.87968302442763	574638.4	6071.99526422155	265	2412452	104639.89	1886.68	390.92	14.7	6.4	16.2	13.2	13.2	6.4	17.4	10.6	7.5	6.8	5.3	8.3	7.5	9.4	6	11.3	10.2	5.3	11.7	7.5	14.3	2.3	8.3	6	17.4	15.5	4.2
1	G09	3	BRCA1	NM_007298	sample	12.2950191570881	78.3524904214559	6.98488169169813	399050.597701149	4017.14629622303	10.1455938697318	79.4444444444444	8.10076909956645	564278.704980843	6132.37111363955	261	2070251.6	102343.98	1777.58	367.67	15.7	8.4	19.2	12.6	12.3	4.6	16.5	6.5	8.4	8.4	6.5	11.9	8	11.1	10.7	10.7	12.6	5	10	10	13.8	0	9.6	9.2	18.4	15.7	6.9
1	G10	1	ASXL1	NM_015338	sample	11.4950166112957	74.9036544850498	6.75191885744681	397370.591362126	3833.10883190612	10.3421926910299	79.7607973421927	8.10490614283148	547726.245847176	6100.58200410651	301	1985840	96341.32	1690.84	382.89	15.9	6.3	11.6	9.3	14	2.7	13.6	6.3	8.6	10.3	7.3	10.6	8.3	10.6	8.6	9.3	10.3	4.7	9.6	12	15.3	0	14.3	9.6	20.9	16.9	4.7
1	G10	2	ASXL1	NM_015338	sample	11.4365591397849	80.4752688172043	9.42356961502969	481689.662365591	4387.20649922487	10.4258064516129	77.6	7.31256155090422	518673.040860215	5724.59760535604	465	2151967	90529.65	1973.77	347.58	14	5.4	10.5	14.8	14.2	2.8	11.4	11.4	10.8	9.7	4.3	15.5	10.8	8.6	3.9	13.3	4.1	6.7	13.1	12.9	13.3	1.9	11.2	12	19.1	13.3	9.2
1	G10	3	ASXL1	NM_015338	sample	12.7117117117117	86.6876876876877	8.11985331202264	486531.57957958	4272.22533315301	10.1081081081081	81.8648648648649	8.37133643757502	534392.252252252	5939.55519388418	333	2228117.7	87211.23	1802.42	319.61	17.7	3.6	12.9	11.1	14.4	1.8	10.5	8.4	7.8	9.3	8.7	11.7	9.3	9	5.1	10.8	13.2	5.7	9.6	11.7	18.9	0	13.8	9.3	24.6	16.8	7.8
1	G11	1	ASXL2	NM_018263	sample	10.7877358490566	67.0353773584906	6.98157756070036	325916.521226415	3608.89362554285	9.93632075471698	71.7334905660377	7.30704702672289	449974.558962264	5516.01408764429	424	1807754	94503.54	1541.52	365.59	12.7	8	12.3	12.5	9.2	4.7	15.3	6.8	5.9	12.3	4.7	12.5	5.2	9.9	2.8	12.7	10.4	3.5	11.1	13.2	13.2	0	12	10.8	15.3	11.8	7.3
1	G11	2	ASXL2	NM_018263	sample	11.9304511278195	74.2875939849624	7.08048593205768	387990.552631579	3908.98955340954	9.56015037593985	67.1428571428571	7.37071486210668	418383.030075188	5639.17980588416	532	2028421	97024.8	1596.34	363.19	11.1	7.3	10.7	10.2	7.1	7.7	11.7	7	7.5	8.6	6.2	13.2	5.3	9	3.6	11.8	4.9	8.3	8.8	13	11.1	3	9	10.5	14.3	7.9	6.8
1	G11	3	ASXL2	NM_018263	sample	8.88992248062016	52.446511627907	5.26170384390112	240320.08372093	2514.202831478	7.25271317829457	50.6387596899225	5.18781932131807	311042.08372093	3976.10208494485	645	1247068.7	72856.48	1032.05	284.46	7.3	36.1	9.8	31.9	5	36.9	11.3	29.6	4.3	31.6	3.7	37.8	2.9	40.9	2.9	36	7.6	30.9	7	36.1	8.8	0	6.5	34.7	11	5.7	32.9
1	G12	1	TP53BP1	NM_005657	sample	14.5962877030162	115.494199535963	8.80632445575648	654520.791183295	4663.83190375922	1.59164733178654	5.55916473317865	1.43464020819514	11098.4060324826	719.259554370842	431	2508786	40272.33	1998.52	145.2	24.1	3.2	0	73.1	20.4	1.2	0	86.3	13.5	4.2	0	82.8	14.6	3.5	0	99.3	16.7	1.9	0.5	78	29.9	0	0	84.5	38.7	0	64
1	G12	2	TP53BP1	NM_005657	sample	13.7142857142857	113.849489795918	9.33742892383134	690212.204081633	5119.25889958734	2.33418367346939	9.68622448979592	2.08280739889196	25379.5382653061	1070.32706575481	392	2613910	41464.22	2236.47	159.22	21.2	4.8	0.3	69.9	22.7	1.5	0.3	77.3	15.6	3.3	0	72.2	17.3	3.6	0	96.2	6.4	2.6	0.5	70.2	25.5	0.8	0	74.5	36.5	0	66.6
1	G12	3	TP53BP1	NM_005657	sample	14.1302428256071	119.781456953642	11.1896984683549	686373.229580574	4713.29467535531	2.02869757174393	8.45033112582781	1.81713630342803	20169.0022075055	866.651750035593	453	2502882	40102.56	1998.46	143.94	22.1	6.4	0.2	75.7	17.2	4.9	0	85	13	4.6	0	78.1	13	4.9	0	98.7	15	5.1	0.4	71.7	27.8	0	0.2	80.4	36.9	0	80.8
1	G13	1	FAT1	NM_005245	sample	10.4610894941634	67.4844357976654	7.96288109454423	324651.108949416	3541.32928706458	9.72568093385214	72.6381322957198	7.8212394909717	424615.881322957	5344.32054331232	514	1653870	90910.07	1465.64	361.61	10.9	7.6	10.1	9.7	8.2	9.1	14.4	5.8	8.2	9.7	7.4	11.5	5.4	11.9	1.9	10.5	9.5	3.3	8.8	9.5	12.8	0	9.7	9.1	15	8.6	4.9
1	G13	2	FAT1	NM_005245	sample	11.6610526315789	76.0336842105263	8.28867602344317	392217.364210526	3886.58783108447	10.1515789473684	75.7326315789474	7.59705212070805	469143.717894737	5553.42770543145	475	1878708	97822.07	1633.93	379.51	9.3	8.4	12	10.9	6.9	6.3	15.4	4.8	9.5	7.6	5.9	12.2	5.7	10.1	1.9	9.9	5.5	5.9	8.6	10.3	11.4	2.5	9.7	8.4	14.9	9.3	6.5
1	G13	3	FAT1	NM_005245	sample	11.5793991416309	76.4012875536481	8.27116387303487	394037.330472103	3873.37500227538	10.087982832618	79.8776824034335	8.07789644457963	525006.527896996	5916.36850049408	466	1937151.6	94189.42	1621.93	350.06	13.1	6.4	10.7	7.9	9.7	6.9	14.2	5.4	7.7	9.4	7.7	10.5	6.4	11.2	5.4	9.4	8.8	6.9	8.4	9.9	13.9	0	12.7	7.3	18.5	14.2	6.7
1	G14	1	BAP1	NM_004656	sample	12.9649681528662	80.2229299363057	7.01714985674163	421962.184713376	3950.92472432528	12.1847133757962	86.1624203821656	7.1263098073876	576809.691082803	5886.15347473193	314	2089789	103215.51	1835.31	388.43	17.2	6.4	16.2	8.3	14	5.4	16.2	5.7	6.1	8.9	3.8	11.1	8	7.6	5.7	8	13.7	2.9	21.3	9.6	17.2	0	17.5	8.6	22.9	19.7	4.5
1	G14	2	BAP1	NM_004656	sample	13.9736842105263	85.2947368421053	6.48639998742266	473650.368421053	4341.50133964261	12.5868421052632	96.7342105263158	7.8368691487239	704811.384210526	6479.08483530637	380	2362881	110416.5	1965.87	404.85	16.8	7.9	17.1	10	13.9	2.6	16.6	3.2	6.1	8.9	6.6	11.1	8.7	8.4	7.6	7.1	7.6	3.4	18.9	7.9	15.8	1.6	18.7	8.7	21.6	24.2	5.5
1	G14	3	BAP1	NM_004656	sample	11.891454965358	79.0969976905312	9.02148730190979	458594.47113164	4232.07391935863	11.203233256351	80.635103926097	7.52382243392824	542241.838337182	6086.46059530066	433	2141791.8	97923.2	1853.52	366.32	15.2	5.8	13.6	9	14.8	6	15	5.8	8.1	9.7	4.8	11.1	9	8.5	5.1	8.1	7.4	5.8	12.2	8.1	13.9	0	13.2	7.4	18.2	15.9	4.8
1	G15	1	ZNF516	NM_014643	sample	12.9788732394366	75.5281690140845	5.628985304978	389462.602112676	3793.58897899145	11.1267605633803	78.1514084507042	7.02867993774263	515379.612676056	5756.63800192076	284	2032842	104364.22	1681.47	409.97	14.4	4.6	16.5	7.7	12.3	5.6	17.3	4.6	6	8.8	4.6	13	7	9.2	3.2	11.6	12	3.5	13.4	7.7	13.4	0	14.1	8.8	17.3	14.4	4.2
1	G15	2	ZNF516	NM_014643	sample	14.1261829652997	88.7665615141956	8.5537923149589	517943.249211356	4406.52631488544	11.9116719242902	88.4731861198738	7.35269282114325	594920.552050473	6018.29091750457	317	2383730	109543.82	2026.23	405.54	18.6	3.2	15.5	4.4	14.5	2.8	16.4	2.8	6.6	7.6	3.8	9.8	10.1	8.2	3.5	9.1	9.1	5	14.8	8.2	16.1	1.6	14.8	6.3	24	17	5
1	G15	3	ZNF516	NM_014643	sample	13.9294871794872	97.9326923076923	7.24805502504618	599482.685897436	4226.27845467087	12.0320512820513	98.0096153846154	7.83476616055971	678326.221153846	6112.88733617486	312	2574494.5	102509.39	1953.94	374.59	22.8	8	14.4	8.7	20.2	7.7	18.3	4.2	7.7	14.4	5.4	12.8	14.1	13.1	4.5	11.9	14.4	8.3	16.7	11.5	21.8	0	21.2	10.9	26	25.3	9.9
1	G16	1	GRIN2A	NM_000833	sample	10.9752321981424	71.9071207430341	8.88582100337423	401965.563467492	3769.43475974342	10.3312693498452	84.7801857585139	8.3157155589835	596797.365325077	5867.48915276472	323	2048880	101427.03	1774.84	370.76	15.8	5.9	16.4	13.9	12.1	3.1	16.1	8.4	9	14.2	10.2	15.5	5.6	12.4	8.7	12.7	9.3	5.9	11.1	12.7	13.9	0	16.7	13.3	19.8	22.3	9.6
1	G16	2	GRIN2A	NM_000833	sample	11.4519015659955	75.5659955257271	7.78253178191698	417768.604026846	4053.17414188468	10.923937360179	86.1029082774049	8.58577688832924	595971.955257271	6220.52811484829	447	2047858	99924.38	1748.21	381.91	11.4	4.9	11.6	10.5	11.4	4	12.8	7.8	10.1	10.5	10.5	9.2	8.7	9.4	5.1	10.3	4.7	7.4	13.4	9.6	12.3	3.4	13.4	7.8	16.8	17.7	5.8
1	G16	3	GRIN2A	NM_000833	sample	11.4761904761905	77.9732142857143	8.99125374357105	421123.071428571	3795.60647375927	10.3214285714286	80.6130952380952	7.56833137797567	511329.473214286	5482.35208275295	336	1945874.8	91303.17	1615.2	342.93	12.5	9.5	11.9	11.9	11.6	8.9	13.1	6.5	11	12.5	6.2	15.5	6	12.5	4.5	15.5	11.3	10.7	12.2	12.2	14.3	0	12.5	12.5	19	13.1	9.5
1	G17	1	RF	NA	Neutral	11.0474452554745	71.8175182481752	6.60532034205804	377933.060218978	3888.21099528745	8.99452554744525	64.9434306569343	7.37076166767649	373508.162408759	5151.67093231178	548	1924694	82317.23	1604.13	306.57	14.8	4.6	6.6	11.9	12.4	5.8	7.8	7.7	6.6	11.1	6.6	13.5	8.8	10.6	2.4	13.1	10	4	7.5	11.7	15	0	8.4	12.4	20.1	6.2	6.2
1	G17	2	RF	NA	Neutral	11.5355871886121	77.2259786476868	8.79775438966614	455276.135231317	4208.48396795944	9.77935943060498	69.0035587188612	7.10650796225963	414994.526690391	5294.88440071125	562	2242292	92790.72	1875.1	339.81	14.8	4.4	9.3	8.2	12.8	7.5	6.9	6.6	8.9	12.5	4.8	15.5	8.5	11.2	0.9	15.3	5.2	8.4	10	12.6	13.9	3.4	8.9	12.3	18.5	8.4	9.1
1	G17	3	RF	NA	Neutral	11.7908256880734	82.0733944954128	8.33827070105783	474855.640366972	4173.64814862926	10.1155963302752	78.8623853211009	8.21666832948656	488593.568807339	5648.09550419534	545	2315346.8	91092.29	1783.53	332.55	18.2	5.3	9	9.5	14.5	3.3	11.9	6.4	9.4	11.6	8.3	12.3	9.5	9.4	2.2	7.5	9.7	8.3	9.5	9.9	16.1	0	12.7	8.4	21.3	11.4	6.2
1	G18	1	RF	NA	Neutral	11.4638783269962	77.9087452471483	8.03765548244649	437263.754752852	4140.32052357319	9.86501901140684	74.5152091254753	7.51632197259285	476944.357414449	5671.04376168441	526	2101144	92155.53	1791.52	334.09	19	4.4	9.5	8	14.4	5.1	9.7	4.8	10.8	9.3	5.7	11.8	9.1	6.5	2.9	10.8	10.6	3.2	9.1	10.5	16.7	0	12.4	10.1	22.8	13.7	5.3
1	G18	2	RF	NA	Neutral	12.5102739726027	82.5513698630137	8.11710261500372	483851.712328767	4338.5604636218	10.7654109589041	77.1849315068493	7.37435882332936	492370.797945205	5752.01691888303	584	2351638	100410.26	1979.04	380.11	15.2	4.3	12	11.1	15.8	5	16.1	6.3	7.9	10.1	5.3	12.8	10.4	8.2	3.6	10.8	4.8	5.5	13.2	10.8	15.2	1.9	10.8	10.3	20.9	10.6	6.5
1	G18	3	RF	NA	Neutral	11.1015761821366	76.8581436077058	8.26936949407503	423745.479859895	4001.24176538857	9.38353765323993	70.6234676007005	7.58102828200323	405236.313485114	5285.14367893194	571	2064313.7	82274.65	1677.03	310.25	14.5	4.9	6.7	10.5	11.6	6	7.7	7.5	9.3	10.2	5.6	11	7.2	8.4	1.4	13	8.4	8.4	8.2	10.5	13.7	0	9.6	10.2	17.5	7.9	7.9
1	G19	1	RF	NA	Neutral	11.2203791469194	75.5545023696682	6.98051231437021	398727.360189573	3842.53293954881	9.66824644549763	73.7274881516588	7.65447278972201	446617.362559242	5547.11044356807	422	1999681	89152.5	1636.58	331.74	15.9	4.5	8.3	10.2	12.8	5.7	11.1	8.1	8.8	10.4	5.2	13.3	8.5	9.7	3.6	11.4	10.2	5.2	7.3	11.4	16.6	0	12.1	9.2	21.6	9.7	5.2
1	G19	2	RF	NA	Neutral	13.2685589519651	88.2205240174673	7.64163329837655	499547.982532751	4313.45070777045	10.5	75.3296943231441	7.17090414193002	469964.587336245	5512.32357518018	458	2311707	92007.43	1893.89	335.47	18.6	5	7.6	10.3	15.3	5.7	8.3	7	8.3	7.6	3.1	13.8	11.4	7.6	1.7	12.7	8.7	4.4	10.3	10.9	20.3	1.3	12	10.7	25.1	9	7.9
1	G19	3	RF	NA	Neutral	12.5390946502058	82.5864197530864	8.08881670960258	451702.705761317	4150.65418017179	9.59670781893004	73.1872427983539	7.4623279983632	457461.878600823	5574.7615321616	486	2198451.1	92277.62	1827.73	348.12	16.7	6.4	11.3	10.7	14	4.9	13.2	7.2	7.4	9.3	4.7	13.6	7.2	7.4	2.9	11.3	12.8	6.8	9.3	12.3	17.1	0	11.5	11.5	21.2	10.3	9.1
1	G20	1	RF	NA	Neutral	11.4054669703872	79.378132118451	6.58331778085631	446412.328018223	3975.76435884072	10.5170842824601	83.9863325740319	7.92729855970705	563188.004555809	6054.26142413638	439	2116700	95490.94	1694.25	369.04	17.3	7.1	10.3	5.7	14.6	5.9	15.5	4.1	8	12.3	6.4	10.3	10	10	5.5	9.3	11.6	3.6	11.4	9.1	18.5	0	17.8	8	23.5	18.9	4.8
1	G20	2	RF	NA	Neutral	12.3464052287582	83.516339869281	6.81449511395764	490388.74291939	4219.48487862702	10.9455337690632	83.4640522875817	7.65349135866378	560246.814814815	5960.17145356862	459	2246998	97959.95	1832.29	370.48	15.7	5.2	8.7	7	13.9	6.1	10.9	3.9	8.3	10	3.9	10.9	9.8	9.4	3.5	10.2	5.2	7.2	11.1	7.8	17	3.5	13.3	8.7	20.9	16.1	5.4
1	G20	3	RF	NA	Neutral	11.2658536585366	73.8634146341463	6.59098759935748	384145.936585366	3862.23890495621	9.71219512195122	73.090243902439	7.81876848946833	453138.029268293	5615.84290637975	410	1926342.7	88824.33	1569.56	334.22	12.4	8.8	9.3	10.5	9.8	8.3	11.5	3.9	8.3	10.5	5.6	12.9	5.6	13.9	3.7	10.2	7.3	5.4	8.5	10.5	12.4	0	10.5	7.8	15.6	11	6.1
1	G21	1	RF	NA	Neutral	9.85097192224622	63.4168466522678	9.16685171412075	333282.231101512	3647.5133733268	8.74082073434125	64.548596112311	7.25823433596488	382409.250539957	5230.98444329656	463	1687195	84812.3	1488.99	322.12	11.2	4.8	8.9	8.2	8	8.6	11.4	8.9	8.2	12.5	4.1	14.3	5.4	15.1	1.3	11.9	7.8	5.4	6.9	12.7	13	0	9.3	12.1	16.4	6.7	6.9
1	G21	2	RF	NA	Neutral	11.3867684478372	76.7022900763359	7.45280014149738	410964.743002545	3932.8976638138	10.5623409669211	74.2671755725191	6.88186368735078	450412.547073791	5363.3377344909	393	1974750	90054.26	1662.67	340.19	11.5	7.6	8.1	11.7	7.9	9.4	8.7	5.9	8.7	12.7	3.1	16	6.6	15.5	1	14.5	4.3	9.4	12.7	10.7	14.5	4.8	12.5	10.9	17.6	10.7	8.1
1	G21	3	RF	NA	Neutral	10.995951417004	76.1923076923077	7.52747228868121	409585.431174089	3898.59324607297	9.45951417004049	68.6437246963563	7.34920065012409	411755.882591093	5384.74367697394	494	2022568.7	90769	1568.52	334.5	13.2	6.3	10.3	7.9	11.5	8.5	10.7	5.9	9.7	10.7	5.3	13.4	5.9	9.5	3.6	14.4	9.5	7.7	8.3	10.9	12.1	0	9.9	10.5	16.2	9.9	7.7
1	G22	1	RF	NA	Neutral	9.91914893617021	67.2021276595745	8.88780717182394	386597.19787234	3937.50647468842	9.50425531914894	71.9851063829787	7.34246622642254	479528.234042553	5713.24245586031	470	1902490	92990.97	1662.25	362.9	13.2	9.4	10.6	10.6	11.9	9.1	14.7	6.8	8.3	11.7	4.5	15.7	7.7	11.7	3.6	12.8	8.1	6	9.8	12.1	14.3	0	12.1	13.8	17.2	14.5	6.4
1	G22	2	RF	NA	Neutral	10.8865384615385	66.7076923076923	7.31144720312802	324022.023076923	3810.4530727842	10.7980769230769	72.0346153846154	7.02060651549741	445114.657692308	5607.29076754322	520	1815960	98455	1571.82	382.35	8.7	7.7	13.7	10.6	8.3	9.2	16.7	6	6.7	9	2.5	10.8	5.2	10.2	1.7	11.2	4.8	6.7	11.9	7.7	7.9	3.5	7.5	6.9	11.5	7.1	5
1	G22	3	RF	NA	Neutral	9.63225806451613	63.2903225806452	7.11483624286512	322177.858064516	3379.96186223099	8.91397849462366	67.8344086021505	7.73279669761911	419662.483870968	5457.43409202362	465	1632545.6	79192.78	1401.06	320.18	9	17.4	8.2	20.4	8.6	18.9	13.1	14	9	14.8	6.5	14.6	6.2	20.9	3	12.5	6.9	11.4	6	14.4	8.4	0	8.6	12.7	11.8	7.7	10.3
1	H03	1	CHEK1	NA	Positive	14.6690647482014	120.05035971223	17.2599606807308	866374.539568345	4801.33960975017	12.136690647482	102.388489208633	9.61082035431964	672430.352517986	5805.76024052394	139	3594477	117220.19	2643.56	396.02	33.8	1.4	24.5	4.3	29.5	2.9	18	3.6	12.9	7.2	18	14.4	20.1	5.8	5	11.5	23	4.3	17.3	10.8	28.8	0	26.6	9.4	36	27.3	6.5
1	H03	2	CHEK1	NA	Positive	16.35	154.407142857143	23.1420917603224	1324729.77857143	5945.89577814431	13.9142857142857	100.985714285714	7.53181796903172	626545.028571429	5582.08340341582	140	4752501	116408.84	3486.59	408.96	35.7	6.4	22.1	6.4	35.7	0	17.9	2.9	19.3	4.3	6.4	14.3	27.9	2.1	2.1	12.9	15	7.9	24.3	9.3	34.3	1.4	20	9.3	40	16.4	7.1
1	H03	3	CHEK1	NA	Positive	15.1724137931034	174.23275862069	36.0898378098146	1628125.05172414	6490.45249948923	14.1465517241379	106.620689655172	7.94953523238834	687827.637931034	5463.66862981026	116	5388507.3	112380.7	4218.01	387.04	42.2	1.7	26.7	6	45.7	1.7	22.4	4.3	27.6	7.8	9.5	16.4	32.8	5.2	4.3	22.4	23.3	10.3	29.3	13.8	39.7	0	24.1	12.1	48.3	27.6	11.2
1	H04	1	CHEK1	NA	Positive	13.7310344827586	151.358620689655	39.0420617878421	1339861.5862069	5678.21828971689	12.8068965517241	108.793103448276	8.27772723785368	739962.282758621	5622.63484154104	145	4663310	113560.41	3546.67	422.13	39.3	9	21.4	9.7	42.1	1.4	26.9	5.5	24.8	11.7	7.6	18.6	26.9	5.5	4.8	16.6	19.3	4.1	24.8	17.2	37.2	0	28.3	15.9	44.8	30.3	12.4
1	H04	2	CHEK1	NA	Positive	13.7873563218391	120.494252873563	14.906450369273	956269.66091954	5311.21002798098	12.3505747126437	103.787356321839	8.4218208322778	760298.816091954	6116.73376903686	174	3778836	127232.61	2869.81	463.44	29.3	8.6	28.2	12.1	29.3	4	25.3	9.8	19	9.8	10.3	14.4	20.7	9.8	9.2	18.4	13.8	10.3	20.7	12.6	25.3	6.3	24.1	12.6	32.8	30.5	8.6
1	H04	3	CHEK1	NA	Positive	15.2042253521127	145.415492957746	17.0655142799843	1181682.75352113	5356.58125082216	15.2816901408451	118.605633802817	8.10154579756802	839139.218309859	6346.20307589161	142	3896085.3	116962.58	3023.88	435.23	34.5	7.7	31.7	11.3	33.8	4.9	29.6	4.9	18.3	7.7	5.6	9.2	23.2	7	10.6	14.1	21.8	7.7	31.7	10.6	33.1	0	33.8	9.9	38	36.6	9.2
1	H05	1	CHEK1	NA	Positive	13.4154929577465	131.605633802817	33.6795811499	1093689.01408451	5592.89603186182	11.3802816901408	83.9718309859155	6.80879271997865	534747.246478873	5176.14528906412	142	4021665	105376.77	3226.52	396.11	33.8	7.7	22.5	11.3	35.9	3.5	17.6	7	23.2	3.5	5.6	21.1	23.9	2.8	4.9	23.9	19	1.4	19	19	33.1	0	20.4	19	38	16.9	13.4
1	H05	2	CHEK1	NA	Positive	16.5102040816327	166.30612244898	35.9528857237966	1499017.05102041	6414.62523515592	14.6734693877551	112.989795918367	8.38280752861223	742409.163265306	5781.03985755937	98	5536837	108240.26	3904.12	352.87	44.9	1	18.4	7.1	43.9	2	7.1	7.1	24.5	4.1	10.2	13.3	30.6	3.1	1	13.3	21.4	10.2	29.6	9.2	43.9	1	32.7	9.2	49	29.6	6.1
1	H05	3	CHEK1	NA	Positive	14.3310344827586	124.868965517241	18.8631785285648	940160.551724138	5365.16283174348	12.1448275862069	92.2758620689655	6.97857712239913	641956.013793103	5601.6761688003	145	3533388.4	102110.17	2883.81	378.17	33.8	10.3	20	14.5	34.5	4.1	18.6	10.3	17.9	8.3	3.4	23.4	22.1	7.6	8.3	24.1	18.6	13.8	20	19.3	29.7	0	24.1	19.3	38.6	29.7	17.9
1	H06	1	CHEK1	NA	Positive	12.2056737588652	131.730496453901	34.5461991989812	1214498.60992908	5691.99123474364	12.3262411347518	86.0709219858156	6.87494714027005	568930.439716312	5265.30762665752	141	4525565	104452.71	3528.32	367.84	38.3	6.4	23.4	14.2	39	4.3	18.4	7.1	21.3	9.9	7.8	22	25.5	7.8	2.1	19.9	14.2	5.7	19.9	17	30.5	0	17.7	16.3	36.9	20.6	13.5
1	H06	2	CHEK1	NA	Positive	14.1259259259259	128.533333333333	20.4039531762727	1097147.14074074	5569.12561766119	12	92.1555555555556	7.36730731817286	656901.296296296	5930.77857182085	135	4186442	112072.85	3135.43	401.84	31.9	5.9	17	10.4	29.6	5.9	18.5	7.4	17.8	10.4	7.4	14.1	25.2	8.1	10.4	14.1	15.6	8.1	20.7	14.1	30.4	3	17.8	11.9	34.8	25.2	11.1
1	H06	3	CHEK1	NA	Positive	16.2647058823529	184.921568627451	26.3594059274144	1769877.60784314	6766.97947633313	14.656862745098	106.78431372549	7.58688170712511	730906.784313726	5758.41594475116	102	5870695.6	124940.43	4139.8	428.78	50	2.9	32.4	9.8	54.9	1	29.4	4.9	26.5	5.9	4.9	18.6	41.2	4.9	5.9	20.6	22.5	6.9	28.4	13.7	46.1	0	25.5	15.7	50	26.5	11.8
1	H07	1	CHEK1	NA	Positive	14.75	155.013513513514	30.5676187397577	1339767.58783784	5883.41586151005	13.5067567567568	103.391891891892	7.41366117028443	646997.682432432	5319.33643231322	148	4682656	93645.76	3552.01	326.23	41.9	5.4	12.2	10.8	44.6	0	11.5	10.8	24.3	4.1	5.4	17.6	31.1	4.1	5.4	21.6	23	3.4	26.4	12.8	37.8	0	27.7	12.8	43.2	25.7	10.1
1	H07	2	CHEK1	NA	Positive	15.4180790960452	143.570621468927	19.343492059411	1200721.25423729	5943.83640285391	14.3785310734463	106.536723163842	8.0666843999134	744750.926553672	6515.51055683196	177	4290080	118831.9	3328.93	430.04	36.2	1.1	19.8	6.2	39	0.6	21.5	2.8	19.2	5.6	7.3	7.9	26	2.3	5.1	9	10.7	4.5	26.6	4	32.8	1.7	22	4	37.9	23.2	3.4
1	H07	3	CHEK1	NA	Positive	13.7597402597403	139.636363636364	29.1566904721372	1225936.52597403	5886.99625060131	12.2467532467532	89.5909090909091	7.43106518385967	597241.811688312	5887.02616991552	154	4287788.2	102253.32	3485.46	373.37	33.8	5.2	18.8	10.4	35.7	1.9	18.8	3.9	20.1	6.5	5.2	15.6	29.9	5.2	6.5	20.1	19.5	9.7	20.1	12.3	28.6	0	15.6	13	37.7	20.1	12.3
1	H08	1	CHEK1	NA	Positive	15.5932203389831	144.71186440678	25.3547905337283	1199494.39830508	5328.84628639812	15.2118644067797	118.347457627119	8.5054562764744	808022.194915254	6360.98851449982	118	4283628	119920.39	3125.27	439.41	37.3	5.1	28	6.8	39	0	27.1	2.5	18.6	5.1	9.3	5.9	27.1	1.7	5.1	8.5	23.7	1.7	33.1	5.9	31.4	0	28.8	5.9	38.1	33.9	2.5
1	H08	2	CHEK1	NA	Positive	14.7527472527473	158.016483516484	29.6519984381904	1472011.92307692	6258.11982204691	14.8131868131868	112.208791208791	7.92648212634395	798277.637362637	5942.64658921391	182	5208329	119031.33	3885.4	458.03	37.9	9.9	26.4	13.2	41.2	2.7	24.2	8.2	20.3	6	9.3	17.6	29.7	4.9	8.2	23.1	14.8	8.8	26.4	13.2	35.7	1.6	30.8	15.4	45.1	33.5	10.4
1	H08	3	CHEK1	NA	Positive	14.4924242424242	142.30303030303	32.9837051821672	1179278.29545455	5854.20480174064	12.3712121212121	107.143939393939	8.90142383007685	779593.742424242	6002.38009061744	132	4187487.9	113169.67	3433.71	410.85	37.1	5.3	25.8	13.6	41.7	3	25	6.8	20.5	6.8	12.9	19.7	27.3	5.3	8.3	17.4	17.4	12.9	18.9	13.6	32.6	0	23.5	13.6	43.2	28.8	13.6
1	H09	1	NOTCH2	NM_024408	sample	10.6089743589744	69.3461538461538	6.53428176067146	372303.958333333	3834.54699064015	10.8621794871795	86.7083333333333	8.16184854770871	585758.852564103	5913.20835440661	312	2064345	100385.85	1701.78	369.22	16.7	7.4	17	9.3	15.4	7.7	16.7	5.8	6.7	14.1	8.3	14.1	9.9	10.9	6.7	10.9	9.9	8	13.1	10.9	14.1	0	13.8	10.3	19.2	17.6	7.4
1	H09	2	NOTCH2	NM_024408	sample	13.2624309392265	95.0745856353591	7.98541307159106	576137.044198895	4370.31922410024	11.1546961325967	86.7541436464088	8.03860432588577	580890.867403315	6060.10622455188	362	2462950	97258.34	2022.78	352.84	17.7	5.5	13.3	8.8	15.2	4.1	9.7	5.8	8	7.5	7.5	10.2	10.8	7.5	3	9.1	7.7	4.1	13.3	9.1	18.8	1.7	14.4	6.6	20.7	15.7	5.5
1	H09	3	NOTCH2	NM_024408	sample	12.8013468013468	84.9225589225589	8.26711386701101	454341.306397306	4143.1004659974	10.2895622895623	80.047138047138	8.37748264818675	513446.565656566	5854.96764076837	297	2191416.1	84945.19	1831.6	301.35	15.8	3.7	6.1	8.4	12.8	2.7	5.7	8.1	8.4	6.1	7.1	10.4	8.4	5.7	3.7	9.4	11.1	4	8.8	8.8	15.2	0	10.1	7.4	20.9	10.8	6.1
1	H10	1	FANCM	NM_020937	sample	8.47135842880524	51.5335515548282	7.35438536087218	263599.436988543	3546.38208910437	8.56792144026187	59.3649754500818	7.18124794561085	373144.831423895	5590.86680752574	611	1487279	82104.8	1356.06	319.18	7.4	8.2	6.7	12.8	5.1	10.8	8.8	5.6	7.4	10.6	3.6	12.1	4.4	11.5	3.3	10.8	4.6	4.4	4.4	10.3	6.1	0	3.8	10.8	9.5	5.4	3.8
1	H10	2	FANCM	NM_020937	sample	9.38078291814947	62.3345195729537	7.36608906488507	324448.441281139	3777.76048399143	8.71708185053381	64.1797153024911	7.4521036113425	397789.649466192	5476.04438486769	562	1730132	88056.66	1530.34	339.89	7.3	9.1	7.8	13	5.7	11.9	9.1	6.8	7.3	10.7	5	11	5.3	14.6	2.8	14.8	1.8	7.8	4.1	8.9	7.3	3.6	4.4	8.5	12.3	5.5	5.2
1	H10	3	FANCM	NM_020937	sample	9.61803713527851	56.7267904509284	5.47011874946626	263161.403183024	3321.25715865071	7.78779840848806	59.368700265252	7.90822191418511	362629.782493369	5264.810454664	377	1504102.4	83954.34	1276.3	320.03	5	10.3	8	10.3	5	13.8	9.5	5.3	4.5	15.9	5.8	13.5	4	19.4	3.2	15.4	4.2	10.6	3.7	16.2	5.6	0	3.4	12.2	8.2	4.5	9.3
1	H11	1	RASA1	NM_022650	sample	11.2044198895028	68.2817679558011	5.62159194799555	324906.306629834	3452.06179689524	10.4364640883978	75.914364640884	7.30206643696651	466461.182320442	5411.80006487475	362	1761766	92335.69	1388.82	349.36	11.9	11	9.7	10.2	8.6	11.6	11.9	4.4	5.5	9.4	5.8	14.6	5	13.8	2.5	11.3	9.7	6.1	10.8	11.3	13.5	0	14.1	13.8	14.6	13.3	6.6
1	H11	2	RASA1	NM_022650	sample	13.9697885196375	86.1389728096677	6.49543583601953	437108.722054381	3899.45316900601	11.8429003021148	83.4954682779456	7.05762447461371	531917.873111782	5520.31162636178	331	2134938	97288.31	1744.65	358.9	13.3	6.6	9.4	9.4	10.6	6.9	10.6	7.3	5.7	10	3.9	16.9	5.1	11.8	2.4	14.5	6.9	7.9	16	10	15.4	4.5	14.8	10.9	20.8	17.5	7.9
1	H11	3	RASA1	NM_022650	sample	12.9967845659164	89.064308681672	9.34010832771488	510965.900321543	4230.53713466915	11.7588424437299	85.5755627009646	7.41284014716914	518688.395498392	5730.26885283803	311	2207842.8	85922.09	1819.18	320.5	17.7	5.1	6.8	9.3	16.4	5.1	8.4	5.5	8.7	7.4	2.9	10.9	10.6	9.3	1.9	8	11.9	5.1	13.8	5.5	19	0	14.8	6.4	25.7	13.8	4.2
1	H12	1	KDM5C	NM_004187	sample	10.9954954954955	76.9031531531532	9.29462363251293	458152.808558559	4087.37421199815	10.1666666666667	76.1756756756757	7.81294082563266	492427.094594595	5779.06506824737	444	2156920	96798.35	1851.64	367.44	18.7	4.5	12.8	5.4	15.1	3.4	14.6	2.9	9.5	11.3	9.5	14.9	9.7	9	4.5	7.7	12.8	2.9	12.4	11.7	17.8	0	13.7	10.6	23.2	14	5
1	H12	2	KDM5C	NM_004187	sample	10.8204419889503	68.9834254143646	8.293132242155	375261.306629834	3773.23305228062	10.4640883977901	73.1353591160221	7.36228300388452	464093.690607735	5841.53810190782	362	1963075	98894.68	1610.67	367.86	8.3	6.1	11.3	7.2	6.4	8.6	12.7	2.8	7.5	9.4	4.4	11.3	3.9	13.3	4.4	9.9	3	9.4	12.2	9.9	9.9	2.5	9.4	8.3	12.7	9.1	5
1	H12	3	KDM5C	NM_004187	sample	11.8914285714286	78.0476190476191	6.36018496691109	395858.594285714	3822.22093727443	10.8438095238095	77.1371428571429	6.8852589233679	469556.607619048	5328.65458529426	525	2072483.9	94947.48	1582.08	351.83	16.2	6.1	11.8	8.4	11.8	5	14.7	7.6	6.1	10.1	3.8	16.6	5	10.9	2.3	13.7	12.8	8.8	13.9	11.6	16.6	0	13.7	10.9	20.8	13.3	9
1	H13	1	FAS	NA	sample	11.6276923076923	69.6092307692308	6.65351003571509	343564.593846154	3748.75591262723	10.2861538461538	75.8307692307692	8.23664577996474	501169.547692308	5813.33003622692	325	1912117	95988.96	1625.05	359.81	15.4	8.6	14.2	10.5	11.7	5.5	16.3	8.9	8	11.7	8	16.6	5.8	9.8	6.5	11.7	10.2	4.6	12.6	16	13.5	0	13.5	11.4	16.3	14.8	6.5
1	H13	2	FAS	NA	sample	12.4541484716157	78.8864628820961	6.12192454849118	421271.574235808	4021.36450060735	11.2663755458515	82.5371179039301	7.92156491345548	565737.26419214	6358.17579727743	458	2246009	109608.44	1743.96	404.4	14	4.6	14.4	4.1	10.9	3.5	14.8	2.2	8.7	10	7.9	11.4	5.2	8.5	4.4	6.1	5.2	4.6	15.3	7	13.3	2.2	11.1	6.6	17.5	14.6	3.5
1	H13	3	FAS	NA	sample	12.0662983425414	78.646408839779	7.3466165879352	436639.814917127	4069.98086167874	11.0745856353591	81.8425414364641	7.5334922404806	567498.392265193	6067.67715176499	362	2187559.7	108962.35	1858.89	406.81	16.6	6.4	18.8	6.4	15.5	4.7	22.1	3.3	8	13.3	7.5	16.6	9.9	12.2	7.2	11.6	10.2	9.4	13	10.2	14.9	0	16	9.7	19.9	17.7	8.6
1	H14	1	PTPRC	NR_052021	sample	12.2598607888631	81.0696055684455	7.02756071603909	434392.296983759	3973.33438050495	11.4060324825986	94.322505800464	8.25026283431668	665468.07424594	6278.06151418843	431	2113534	111064.79	1700.72	413.28	16.7	5.6	18.3	6	11.8	5.6	21.1	3.5	8.1	9.7	8.1	12.5	7.9	8.1	7.7	7.9	12.5	2.8	13	10	17.4	0	20.6	10	22.5	25.8	3.9
1	H14	2	PTPRC	NR_052021	sample	12.5509761388286	85.3188720173536	7.43101387362206	484868.887201735	4285.53924243356	12.5574837310195	95.7722342733189	8.32165843368542	717312.995661605	6756.43321397055	461	2328464	116405.34	1871.42	434.78	16.7	5	18.2	7.2	12.8	4.3	20.8	3.3	7.4	9.8	8	9.8	8.2	11.5	9.5	6.1	6.5	4.8	17.6	8.9	16.3	2.2	18.9	6.5	22.6	25.2	3.7
1	H14	3	PTPRC	NR_052021	sample	11.006976744186	77.4558139534884	7.56360627941547	428485.195348837	3834.89030234578	11.5093023255814	87.8395348837209	7.82608217536992	599789.076744186	6128.05598938287	430	2061988.7	112654.84	1597.51	420.28	14.4	10	21.6	5.8	11.2	12.6	24.4	2.8	10.5	12.3	7.2	14.2	6.3	11.9	9.1	8.6	7.9	7.2	14.4	9.3	13.7	0	17.4	8.6	17.2	20.9	6.3
1	H15	1	PTPRU	NM_133178	sample	11.2992700729927	73.1605839416058	7.74038043729022	379667.274939173	3885.16725002993	9.73479318734793	74.985401459854	7.89116114361383	481421.425790754	5690.07122814926	411	1918270	89346.64	1643.8	336.18	14.6	6.3	10.9	12.2	11.9	4.6	11.4	8.8	11.2	11.2	7.8	11.7	9.7	8.3	3.6	11.7	9.7	4.1	8.8	11.9	15.8	0	13.1	10.2	20.4	13.1	4.6
1	H15	2	PTPRU	NM_133178	sample	12.5090361445783	86.2168674698795	7.48829014791926	503175.304216867	4170.88022295994	10.7198795180723	81.9548192771084	8.04748953842631	568812.397590361	6174.46463063343	332	2275054	98458.6	1896.09	376.13	14.5	5.4	11.1	6.9	15.7	3.3	12.3	4.2	9	9.9	6.9	11.7	9	8.4	4.2	9	4.8	5.4	12	8.7	16.3	2.4	12.3	7.8	20.8	15.7	5.4
1	H15	3	PTPRU	NM_133178	sample	10.940414507772	74.5362694300518	6.97023215133185	405177.958549223	3905.17820374818	9.32901554404145	71.880829015544	7.60322879274413	444431.033678757	5319.25256319587	386	2047047.3	94582.2	1658.03	345.34	16.1	6.7	11.1	11.1	12.7	5.7	12.4	6.7	9.1	13.2	7	18.4	7	11.1	2.3	15.8	8.5	8	9.6	12.4	14	0	11.1	13.5	18.7	10.6	10.9
1	H16	1	FUBP1	NM_003902	sample	9.04591836734694	59.1862244897959	7.57161210005952	306771.099489796	3277.29002178418	3.09438775510204	16.4719387755102	4.19256055569081	42385.2397959184	1662.39767154169	392	1629289	38348.58	1421.73	146.82	13	8.9	0.3	76	9.2	13.8	0.3	81.9	9.2	18.1	1.8	46.7	5.9	19.4	0	94.1	8.4	9.2	0	61.2	13.5	0	0	55.6	15.6	0	32.9
1	H16	2	FUBP1	NM_003902	sample	11.6435185185185	78.9583333333333	7.58593120147264	470314.092592593	4140.22931414003	12.0069444444444	84.6018518518518	7.63664043340495	587844.990740741	6261.55654246219	432	2203008	108108.16	1806.64	405.33	14.6	5.1	14.8	3.5	12.3	5.3	17.4	1.9	9.3	12.5	7.2	14.1	8.8	11.6	5.8	7.4	4.2	6	16.9	8.8	14.6	2.5	15.3	7.4	19.2	18.3	4.2
1	H16	3	FUBP1	NM_003902	sample	10.5324947589099	65.7421383647799	7.0451812782247	325541.509433962	3738.43199552652	9.07966457023061	67.8469601677149	8.3036168090275	438246.016771488	5729.26975095076	477	1877334.8	95538.74	1519.27	351.21	12.8	7.5	11.3	11.5	10.3	8.8	11.7	10.1	10.1	10.3	11.1	19.1	4.2	12.2	6.5	14.7	6.9	9.2	9	15.7	10.1	0	8.4	13	14	10.7	10.1
1	H17	1	CHEK1	NA	Positive	14.5103448275862	151.503448275862	27.4082684691881	1336383.08965517	6063.07694465413	12.751724137931	101.262068965517	7.83856200809656	679170.048275862	5816.92510110706	145	4484588	106231.45	3556.26	389.84	42.1	4.8	19.3	7.6	42.8	2.8	15.2	3.4	24.8	5.5	5.5	16.6	33.8	4.8	5.5	15.9	19.3	3.4	17.2	9.7	35.2	0	24.1	11.7	45.5	26.2	6.9
1	H17	2	CHEK1	NA	Positive	15.5629139072848	167.172185430464	30.4839428866552	1563969.11258278	6627.71525120336	14.8079470198675	123.907284768212	8.08318463431766	891303.834437086	6332.19638127614	151	5246041	119649.64	4060.98	426.42	43	5.3	23.2	10.6	49	2	19.9	4.6	25.2	6	6	13.2	33.8	5.3	6.6	13.2	12.6	9.3	29.8	9.9	39.1	2.6	33.8	9.3	45.7	31.8	9.3
1	H17	3	CHEK1	NA	Positive	12.9056603773585	157.981132075472	42.3336785726628	1579830.68553459	6291.96387164432	13.2641509433962	95.496855345912	6.84514559866262	609025.817610063	5261.87560625941	159	5320184.5	102101.24	4047.3	367.73	39.6	6.9	20.1	14.5	40.9	1.3	15.7	6.3	25.8	9.4	5.7	23.3	32.7	6.3	6.3	24.5	15.1	15.7	23.9	13.8	34	0	22	18.9	37.7	23.9	16.4
1	H18	1	CHEK1	NA	Positive	15.0483870967742	140.588709677419	22.0610110301029	1172461.41129032	5505.66689803581	13.1612903225806	96.6612903225806	7.86911032004831	651552.322580645	5884.73495705459	124	4004092	101174.58	3014.38	349.4	36.3	4.8	17.7	10.5	34.7	1.6	12.9	8.1	21.8	4.8	8.1	13.7	27.4	3.2	5.6	18.5	20.2	3.2	23.4	13.7	32.3	0	21	9.7	41.1	22.6	8.1
1	H18	2	CHEK1	NA	Positive	15.2058823529412	156.735294117647	33.5052637360306	1413163.49264706	6445.02502724763	14.7058823529412	118.485294117647	8.38369334683581	871204.419117647	6188.70444928807	136	4505897	122363.73	3787.45	454.09	41.2	5.9	26.5	13.2	43.4	2.9	27.2	10.3	23.5	6.6	8.8	14	37.5	5.9	8.8	16.9	16.9	12.5	30.1	10.3	39	2.2	31.6	11.8	47.1	31.6	9.6
1	H18	3	CHEK1	NA	Positive	13.4788732394366	129.859154929577	27.6845829575888	1118657.67605634	5676.61316266236	13.5140845070423	105.112676056338	8.17302285085611	746424.225352113	6188.91281017335	142	3946058.8	109417.96	3344.58	400.29	31	6.3	23.9	12.7	36.6	3.5	22.5	4.9	21.1	8.5	8.5	14.1	25.4	6.3	7	14.8	18.3	11.3	23.2	7.7	30.3	0	21.8	11.3	38	28.2	7.7
1	H19	1	CHEK1	NA	Positive	15.1214953271028	143.981308411215	25.0601935064761	1204411.58878505	5405.18905972547	12.5233644859813	90.803738317757	7.19134589201495	554051.841121495	5056.60723890222	107	4198406	97073.83	3112.31	341	42.1	7.5	17.8	14	37.4	4.7	11.2	14	15.9	12.1	3.7	17.8	24.3	10.3	4.7	24.3	26.2	4.7	21.5	15	36.4	0	19.6	14	42.1	19.6	11.2
1	H19	2	CHEK1	NA	Positive	15.7391304347826	157.060869565217	29.1514165787088	1442387.05217391	6285.21755517921	14.3565217391304	114.878260869565	8.07619260419438	831985.07826087	6546.6302621111	115	5030307	121730.91	3798.99	438.12	38.3	3.5	24.3	7.8	50.4	1.7	23.5	6.1	20.9	9.6	6.1	15.7	38.3	7	7.8	11.3	13	10.4	22.6	9.6	33.9	4.3	24.3	9.6	42.6	35.7	7.8
1	H19	3	CHEK1	NA	Positive	11.373417721519	103.278481012658	26.1350703533145	862938.17721519	4322.27405977342	10.6898734177215	74.6962025316456	5.34320881481473	500298.132911392	4448.78448141799	158	3058487.2	80314.42	2657.76	317.85	23.4	25.9	13.9	31.6	27.8	24.7	15.2	27.2	13.3	26.6	3.8	35.4	20.9	29.1	6.3	38.6	14.6	31.6	22.8	30.4	22.8	0	15.2	31	27.2	19	30.4
1	H20	1	CHEK1	NA	Positive	15.247619047619	146.895238095238	28.145305406479	1309800.87619048	5383.00365799177	12.647619047619	90.0095238095238	6.89493198586605	574398.971428571	5327.87011488759	105	4415600	100747.45	3326.79	388.52	33.3	5.7	17.1	12.4	37.1	1	21.9	9.5	19	4.8	3.8	17.1	26.7	3.8	7.6	19	25.7	1.9	20	12.4	32.4	0	21	9.5	34.3	21	6.7
1	H20	2	CHEK1	NA	Positive	18.8272727272727	153.754545454545	18.2748789351571	1207808.78181818	5837.49179823211	14.0090909090909	104.436363636364	8.45804153698143	727722.481818182	6086.70184382328	110	4311615	123921.31	3305	430.02	39.1	0.9	20.9	4.5	41.8	0.9	20.9	6.4	18.2	4.5	10.9	13.6	27.3	3.6	8.2	17.3	23.6	5.5	27.3	9.1	34.5	1.8	28.2	10	41.8	30	8.2
1	H20	3	CHEK1	NA	Positive	15.0588235294118	168.598039215686	54.7211602292089	1588290.18627451	6372.9356824182	13.7254901960784	95.8039215686274	6.46850654247993	648269.205882353	5465.29344924196	102	5550899.7	110701.37	4229.32	398.74	45.1	9.8	25.5	11.8	49	3.9	24.5	8.8	24.5	5.9	2.9	26.5	30.4	5.9	7.8	23.5	23.5	17.6	24.5	13.7	39.2	0	27.5	17.6	46.1	28.4	12.7
1	H21	1	CHEK1	NA	Positive	17.656862745098	168.43137254902	28.6618976682121	1449922.50980392	6096.31441506876	14.7941176470588	113.519607843137	7.3301872089567	752472.068627451	6029.310056715	102	5015956	110535.07	3669.61	390.87	48	4.9	18.6	7.8	48	1	20.6	6.9	18.6	2	2	12.7	31.4	1	5.9	10.8	33.3	1	24.5	5.9	46.1	0	30.4	7.8	52	29.4	4.9
1	H21	2	CHEK1	NA	Positive	17.8560606060606	168.522727272727	27.7112920381083	1457773.56060606	6209.26542223893	16.9848484848485	133.431818181818	7.81098498681554	958862.742424242	6484.49593937987	132	5137472	129322.33	3697.88	442.72	42.4	2.3	28.8	3	43.9	1.5	22	1.5	18.9	3	3	13.6	25.8	1.5	6.1	11.4	18.9	6.1	33.3	5.3	40.9	0.8	37.9	9.1	49.2	40.9	3.8
1	H21	3	CHEK1	NA	Positive	16.0086206896552	173.318965517241	47.4815431548694	1574513.26724138	6323.74752931664	14.5689655172414	115.560344827586	7.59785810800863	797419.49137931	5773.15269229994	116	5199810.9	109243.92	3991.43	370.53	44.8	6	21.6	13.8	44.8	4.3	17.2	10.3	24.1	6	6.9	21.6	29.3	5.2	7.8	23.3	26.7	14.7	31	15.5	42.2	0	31.9	16.4	49.1	33.6	16.4
1	H22	1	CHEK1	NA	Positive	12.9130434782609	119.20652173913	30.632354020274	929828.054347826	5121.0049816723	11.2173913043478	95.9782608695652	8.76298413194812	660375.739130435	5907.85798249156	92	3640710	106480.03	2890.4	388.18	33.7	2.2	23.9	14.1	34.8	1.1	22.8	13	16.3	5.4	12	12	21.7	4.3	7.6	16.3	19.6	1.1	18.5	7.6	32.6	0	20.7	8.7	37	23.9	5.4
1	H22	2	CHEK1	NA	Positive	12.4114285714286	155.862857142857	46.75592282819	1553958.95428571	6465.4173268838	13.64	108.92	8.05113498712292	801944.062857143	6239.30648284609	175	5230828	120980.43	4074.94	460.47	40.6	7.4	26.9	10.9	39.4	5.1	24.6	6.3	25.1	7.4	8.6	16.6	32	8.6	10.3	16.6	11.4	14.3	24.6	12.6	36.6	2.3	24	12.6	41.1	30.9	11.4
1	H22	3	CHEK1	NA	Positive	14.2053571428571	133.258928571429	23.3573554849317	1080140.70535714	5342.26027899972	14.1875	113.133928571429	8.37520689042812	798306.892857143	6240.60861339904	112	3962071.5	115717.7	2943.86	395.12	33	6.2	27.7	8.9	33.9	8.9	22.3	8	17.9	14.3	10.7	14.3	27.7	11.6	12.5	14.3	20.5	11.6	24.1	7.1	26.8	0	24.1	7.1	36.6	32.1	6.2
1	I03	1	RPA32	NA	Positive	15.0969387755102	202.658163265306	41.8052701968578	2069551.3877551	6972.44905057153	14.0612244897959	104.831632653061	7.78600391177642	612396.163265306	5042.89649058542	196	6419581	100897.52	4492.54	353.97	52	4.1	17.9	8.7	50	0.5	13.8	8.7	31.6	4.6	9.2	22.4	43.9	4.1	3.6	25	28.6	2	31.6	13.3	49.5	0	28.1	13.8	53.1	25	10.2
1	I03	2	RPA32	NA	Positive	13.8883248730964	276.715736040609	88.4543703475726	3271224.78680203	9077.84295959572	17.9644670050761	122.152284263959	6.39279576126028	726795.893401015	4871.530593431	197	9854631	117786.57	6744.56	384.84	61.9	2	21.8	10.7	66	0	13.2	9.1	52.3	4.1	4.6	25.9	61.4	2	3.6	26.4	13.7	20.3	45.2	13.2	59.9	1	32.5	16.8	65.5	25.4	12.7
1	I03	3	RPA32	NA	Positive	16.3125	244.988636363636	44.009777927399	2626109.36363636	7422.51804326466	17.7556818181818	121.113636363636	7.01688171106219	674776.244318182	5006.96251061121	176	7823927.2	107680.78	4970.29	355.22	52.3	3.4	20.5	7.4	51.7	1.7	13.1	2.8	40.3	6.2	5.7	18.8	45.5	4	1.7	20.5	29	11.9	39.2	8.5	50.6	0	29.5	10.8	52.3	22.7	9.7
1	I04	1	RPA32	NA	Positive	13.0120967741935	206.883064516129	64.9504603722687	2321669.8266129	7742.11811323901	13.6854838709677	98.6129032258064	6.78477708960915	624698.467741936	5079.81971825963	248	7538362	118876.12	5421.92	434.86	56.9	2.8	27.4	10.5	55.2	0	22.6	8.1	39.1	8.1	5.2	27.8	49.2	3.2	4.4	24.2	20.6	2.8	26.6	17.7	47.6	0	24.6	18.1	56	25.8	15.3
1	I04	2	RPA32	NA	Positive	16.1902654867257	235.362831858407	45.207490409067	2473505.61061947	7794.83177456748	17.5884955752212	119.570796460177	6.82902770071301	654657.008849557	4776.72953240228	226	7770252	104744.42	5332.7	349.04	55.8	2.7	19.5	16.4	58	2.2	13.3	11.9	41.6	4.4	4.9	20.4	48.2	4	3.1	31	20.4	11.5	38.9	10.6	50	1.3	30.5	12.4	58	22.1	11.5
1	I04	3	RPA32	NA	Positive	14.5104166666667	213.203125	52.7340747766528	2324096.15104167	7707.4020403464	15.453125	115.005208333333	7.2900747941162	746345.208333333	5520.28753900584	192	7236950.2	109836.17	5279.46	383.25	52.6	2.1	24	8.9	52.6	0	19.8	6.2	39.1	6.2	8.9	20.8	44.8	1.6	7.3	23.4	26	14.6	33.3	15.1	49.5	0	30.2	14.1	53.6	28.1	12
1	I05	1	RPA32	NA	Positive	14.9631147540984	225.319672131148	58.875377234279	2476732.80737705	7813.89586440472	14.3155737704918	90.405737704918	6.17690997096286	490188.836065574	4576.84888503687	244	7987113	106690.37	5461.15	367.85	57.4	3.7	16.4	8.2	57.4	1.2	15.6	8.2	38.9	7.4	6.1	27.9	52.9	4.9	2.5	27.5	25.8	4.5	30.3	17.2	53.7	0	21.3	18	58.2	16	11.9
1	I05	2	RPA32	NA	Positive	16.8640776699029	235.093851132686	49.7346122459396	2472276.65372168	7651.57472527717	16.8543689320388	118.245954692557	6.50576011556407	714098.372168285	5115.82185761302	309	7534938	119946.62	5170.14	397.99	57	4.2	22.7	9.7	56	1.3	18.4	8.4	38.8	5.2	4.5	23.6	47.9	3.6	3.2	25.2	22	13.9	35.3	15.5	52.1	1.9	29.4	17.2	57.6	25.6	14.9
1	I05	3	RPA32	NA	Positive	15.3853820598007	218.229235880399	42.4029437033797	2317079.05315615	7290.08984493119	14.9202657807309	102.136212624585	6.13142989517574	603845.727574751	4798.79107586483	301	6808319.9	97064.57	4869.76	333.31	50.2	8	17.3	15.9	54.2	2.7	15.3	15.6	35.5	7	3.7	27.9	44.2	6	4	31.6	24.6	15.3	30.9	16.6	46.2	0	22.6	19.6	53.2	21.6	18.3
1	I06	1	RPA32	NA	Positive	14.616724738676	209.219512195122	42.6014957039955	2171648.88850174	7042.88733462717	15.9581881533101	108.052264808362	7.03652723125536	650487.951219512	5324.28838926393	287	6814192	115630.99	4611.5	406.55	48.8	5.2	26.1	8.7	50.2	2.8	20.9	7.7	36.9	5.2	4.5	19.9	46.3	4.9	4.2	19.9	25.8	3.1	32.8	12.2	46	0	27.2	11.1	51.2	23.7	8.7
1	I06	2	RPA32	NA	Positive	14.5042979942693	232.123209169054	62.9589426105613	2557985.77077364	8107.00420631542	15.189111747851	106.060171919771	6.87076400343653	652605.977077364	5109.12105828002	349	8113260	105260.78	5750.44	373.48	58.5	4.9	15.5	11.2	61	2.6	12.3	12	41.3	5.2	5.4	25.2	52.1	3.7	3.4	27.8	18.3	16.9	30.4	12.9	53.6	3.2	25.5	15.8	60.5	21.2	12.6
1	I06	3	RPA32	NA	Positive	16.0404411764706	249.698529411765	60.057389405003	2655916.36029412	7927.29142096998	15.9595588235294	107.150735294118	6.46247814091201	594565.761029412	4760.19698634625	272	8041847.6	100987.72	5566.8	344.52	56.2	1.5	18.4	10.7	61.4	0.4	13.6	10.7	39.3	2.2	2.6	25.4	52.2	2.6	3.3	28.7	28.7	14	33.8	14.3	54	0	28.7	15.4	59.9	22.1	14
1	I07	1	RPA32	NA	Positive	13.8532110091743	218.954128440367	62.8630293190494	2370202.90825688	7536.11246497647	14.6926605504587	109.743119266055	7.57327718502298	687125.47706422	5457.23798289185	218	7406960	114150.5	5197.12	396.46	56.4	4.1	23.4	9.2	56.9	1.4	23.4	6.4	40.8	6	6.9	22	49.1	2.8	7.3	18.3	20.2	2.3	31.7	11	50.5	0	30.7	14.2	56	26.6	6.9
1	I07	2	RPA32	NA	Positive	15.8841698841699	232.332046332046	49.1896822817627	2490865.25096525	7783.84571928314	14.7027027027027	103.6138996139	6.32289559154423	593422.335907336	4588.79033814117	259	7292536	94112.39	5341.27	326.74	50.6	4.6	9.3	14.3	53.7	1.5	7.3	15.4	39.8	6.2	4.2	28.2	48.6	3.9	1.9	34.4	20.8	11.6	32	16.6	46.7	0.8	25.1	20.1	55.6	20.8	16.6
1	I07	3	RPA32	NA	Positive	14.6435185185185	249.810185185185	65.0928794550333	2698266.30092593	7954.51230132956	15.9953703703704	107.291666666667	6.2981552186956	612217.787037037	4872.36613217646	216	8216252.6	105431.93	5694.81	368.35	55.6	2.8	17.6	8.8	59.7	0.9	13.4	9.3	44	5.6	3.2	25.5	50	2.8	3.2	27.3	21.3	14.8	32.4	9.7	54.2	0	27.3	13.9	60.2	24.1	11.1
1	I08	1	RPA32	NA	Positive	14.3592233009709	219.014563106796	48.6893070821575	2413830.31553398	7654.64113050186	15.4077669902913	113.684466019417	7.28186938864709	703942.121359223	5400.30071655745	206	7202606	117476.5	5184.81	418.8	52.4	2.9	27.2	11.2	58.3	0.5	23.3	6.8	39.8	5.8	6.8	19.9	48.1	4.4	5.8	20.4	23.3	1.5	31.6	13.6	47.6	0	28.6	15	51.5	26.2	8.3
1	I08	2	RPA32	NA	Positive	13.1966292134831	194.730337078652	43.3625724812619	2104893.78089888	7284.55309240239	14.0505617977528	113.893258426966	8.49292153059516	792579.269662921	5556.27052066708	178	6800461	119016.83	5083.88	443.79	46.1	6.7	23.6	13.5	50	2.8	21.9	10.1	37.6	9.6	11.2	21.3	43.8	7.9	6.7	23.6	14.6	19.7	25.3	16.9	44.4	4.5	27.5	15.2	50	30.9	12.9
1	I08	3	RPA32	NA	Positive	15.8315789473684	218.336842105263	45.686098864004	2320624.00526316	7528.71486430855	16.2947368421053	117.368421052632	7.67179401162442	724470.9	5645.37247551914	190	7177431	115911.91	4891.02	399.01	49.5	1.6	23.2	8.9	51.6	3.7	21.1	6.3	36.3	3.7	7.4	18.9	43.7	2.1	6.8	20	27.9	12.1	35.3	7.9	45.8	0	25.8	9.5	54.2	28.4	8.4
1	I09	1	ARHGAP35	NM_004491	sample	10.8106060606061	79.4873737373737	8.46637388650635	446835.616161616	3912.99394197801	9.96464646464647	78.3686868686869	7.90752513805366	464386.997474747	5401.78511661844	396	2060865	80579.08	1676.24	299.09	18.2	6.1	6.3	11.9	13.4	6.8	7.6	11.9	11.1	10.4	6.1	10.9	9.1	10.9	5.1	12.6	9.3	5.1	10.1	10.6	19.7	0	14.6	9.3	23.7	11.1	4.3
1	I09	2	ARHGAP35	NM_004491	sample	11.6873508353222	86.9498806682578	7.87982601914314	538866.816229117	4463.62137405033	10.4128878281623	81.2076372315036	7.78752505745052	535844.171837709	5812.0442052036	419	2365084	93740.95	2022.64	355.72	16.5	5.5	6.4	8.8	16.9	6.7	9.5	4.5	11	10.5	6	14.1	12.2	9.1	2.6	10.3	3.3	7.4	10.3	9.3	16	3.6	15.8	9.1	22.9	16	6.4
1	I09	3	ARHGAP35	NM_004491	sample	10.4877450980392	81.1642156862745	8.04176286067772	453816.463235294	4119.3027813852	8.59313725490196	71.3504901960784	7.81767522133731	418153.62745098	5232.3114779654	408	1989443.1	82040.97	1674.77	309.04	16.9	8.8	5.6	12.7	12.7	9.1	7.8	8.1	11.5	10.5	4.2	14.5	10.5	12	1.5	13.5	4.9	9.6	5.4	15	17.6	0	13.7	14.2	23.5	10.5	9.8
1	I10	1	AHNAK	NM_024060	sample	9.53395061728395	65.3950617283951	6.42667154935064	351020.484567901	3181.86367517214	10.25	79.7160493827161	7.99078613193278	523701.438271605	5762.25411570007	324	1812817	103559.7	1386.88	377.13	12.7	13	17.3	9	6.8	16.7	18.5	4.9	7.7	19.8	9	13.9	6.5	24.4	5.6	11.1	9	9.6	12	14.2	14.2	0	14.5	12.3	14.8	17.9	8
1	I10	2	AHNAK	NM_024060	sample	11.1317567567568	80.5371621621622	10.5775002669918	464221.466216216	3777.49373064992	11.4121621621622	90.9662162162162	7.87563304015581	610751.912162162	5860.70444048544	296	2170437	112921.79	1731.19	393.4	17.2	9.5	19.6	10.1	11.5	16.6	14.2	5.7	9.5	14.9	8.1	16.2	7.1	19.9	5.7	16.2	7.8	13.9	17.6	13.2	18.6	5.4	18.2	12.5	19.9	18.2	9.8
1	I10	3	AHNAK	NM_024060	sample	10.0507936507937	70.1968253968254	7.52768771572265	334681.104761905	3292.15289263079	11.3269841269841	93.8126984126984	8.56003295359386	617626.447619048	6085.00569149479	315	1733335.4	103663.56	1296.66	373.56	9.8	12.4	17.8	7.6	5.7	20.6	16.5	4.4	4.8	16.2	7.9	10.8	3.5	20	6	9.2	9.2	11.7	15.2	9.5	13.3	0	19.7	7.9	14.6	20.6	5.1
1	I11	1	SH2B3	NM_005475	sample	9.59463722397476	62.9511041009464	6.65602386440195	293396.383280757	3377.33239204081	8.29337539432177	57.8422712933754	7.10965595103823	328913.253943218	4969.68983331455	634	1582927	78998.73	1263.9	281.63	8.8	12.8	7.1	18.8	5.8	15.5	5.7	18.5	7.6	13.6	6	16.4	4.6	15.6	2.1	18.1	6.6	5.4	5.4	18.1	10.7	0	5.7	14.7	14.4	4.6	8
1	I11	2	SH2B3	NM_005475	sample	9.76890156918688	64.1726105563481	8.35194310325738	346954.342368046	3694.00967679913	8.91155492154066	61.9343794579173	7.17424183746792	385599.259629101	5447.32433461786	701	1991379	98496.57	1602.31	353.32	9.8	6.7	12.6	10.1	6.7	12.1	11.7	8	9.7	17.1	5.3	18.4	4.7	16.3	3	13.1	3.3	13.3	7.6	13.1	9.4	7.3	6	13	12	5.3	8.6
1	I11	3	SH2B3	NM_005475	sample	8.22530329289428	57.473136915078	6.68112851015946	311176.178509532	2797.55004921888	6.54592720970537	47.105719237435	5.43397837681022	269907.429809359	3829.22551233741	577	1447347.1	66493.06	1144.34	250.18	9.5	32.2	6.9	35.4	7.8	35.5	6.4	34.1	8	34.7	5.4	39.3	5.5	36.9	2.4	36	6.8	31.9	6.1	36	9.7	0	6.4	36.4	12.1	4.7	33.4
1	I12	1	MSH2	NM_000251	sample	9.63451776649746	67.7182741116751	10.2419329466054	441871.187817259	4134.22023239736	9.33756345177665	73.0989847715736	8.21654959139804	484028.096446701	5711.1033894438	394	2047495	85429.76	1936.5	340.77	15.5	6.9	9.1	12.2	16.5	5.1	10.7	9.1	10.4	13.2	10.9	15.7	11.4	9.9	5.3	12.9	8.9	6.1	8.6	15.7	12.9	0	11.4	13.2	18.3	13.7	7.6
1	I12	2	MSH2	NM_000251	sample	10.8951965065502	76.1288209606987	7.05049121579921	447742.240174673	4055.49336456278	9.28165938864629	72.5633187772926	7.83116895253647	495576.170305677	5698.79908600611	458	2152000	87356.81	1795.36	335.05	16.6	9.6	8.7	15.5	14.8	11.6	10.5	14.8	8.1	16.4	8.7	18.3	9.8	14.2	4.4	16.8	5	13.1	9.8	18.1	15.1	9.6	12.4	15.5	20.5	13.1	12.9
1	I12	3	MSH2	NM_000251	sample	11.7079207920792	82.7029702970297	8.73439092979036	484202.222772277	4324.06228776779	9.91584158415842	77.8490099009901	7.87445796186276	510165.957920792	5706.30946965511	404	2275426.6	94000.29	1967.21	358.48	17.8	5	12.6	8.4	17.8	5.9	12.9	5.2	10.1	9.9	8.2	14.6	9.9	9.4	4.7	14.4	10.1	7.7	9.4	11.1	17.1	0	13.1	11.6	22	16.8	9.2
1	I13	1	NOTCH1	NM_017617	sample	12.546357615894	79.158940397351	6.63077533809934	396464.725165563	3789.29038480847	10.9933774834437	83.0894039735099	7.47483063437032	552415.324503311	5824.37565828343	302	2055032	96011.49	1612.18	356.18	19.2	5.6	9.6	9.6	13.6	4.6	14.9	6.3	6.6	9.3	5.3	14.6	7	9.6	4.6	9.9	15.9	3.6	12.6	10.9	19.9	0	15.9	10.6	23.2	17.2	7.3
1	I13	2	NOTCH1	NM_017617	sample	11.0940919037199	79.2888402625821	8.75514951420988	443663.973741794	4006.21150770487	11.1159737417943	80.2144420131291	7.22255310536719	521444.420131291	5769.98412720377	457	2054040	95401.95	1759.92	360.54	11.6	5.7	8.1	10.3	8.3	6.8	10.3	7.2	9.6	11.8	5	14.9	6.6	12.5	2.6	9.6	2.8	8.5	13.8	10.1	15.8	4.4	11.8	10.9	18.6	12.9	7
1	I13	3	NOTCH1	NM_017617	sample	12.3034682080925	76.1271676300578	7.12317484120986	396267.843930636	3833.1248648382	9.63294797687861	71.6965317919075	7.27768744004631	416575.575144509	5227.54497852942	346	2141864.6	80489.29	1598.64	284.07	13.9	2.9	4.9	13.9	9.2	4.6	4.6	11.8	3.8	9.2	4	13.9	5.8	7.2	2.3	15.6	11.3	4.9	9	9.2	14.2	0	11.8	9.8	17.1	10.1	6.6
1	I14	1	RAD51	NM_133487	sample	12.0226244343891	81.1176470588235	7.15593597694935	406049.484162896	3944.80972820319	12.6018099547511	88.9366515837104	8.19373527078686	594419.49321267	6044.5382501977	221	2080185	113877.36	1688.87	403.72	14.5	3.6	25.8	6.8	10.4	1.4	24.4	5.4	9.5	6.3	5.4	12.7	6.3	5	6.3	9.5	11.3	1.8	19.9	7.7	14	0	15.8	7.2	19.9	18.1	5.4
1	I14	2	RAD51	NM_133487	sample	16.393063583815	99.8612716763006	6.1415150587516	596975.502890173	4439.26653093806	16.2947976878613	112.612716763006	7.35380403992511	846166.601156069	6714.98714592116	173	2855894	149693.92	2144.64	540.38	21.4	7.5	33.5	6.4	19.1	2.9	30.1	1.7	4.6	6.9	5.8	12.7	8.7	7.5	6.9	7.5	15	2.3	32.9	5.8	18.5	1.2	22.5	6.9	25.4	28.3	5.2
1	I14	3	RAD51	NM_133487	sample	15.7337278106509	101.426035502959	6.59560255610436	514803.230769231	4070.24481323136	13.3727810650888	95.0059171597633	7.40460507585203	642128.307692308	6044.8208800064	169	2529185.6	124697.09	1848.71	428.31	25.4	5.9	30.8	7.1	17.8	3	21.9	3	7.1	8.3	5.3	13.6	7.7	9.5	4.7	10.7	22.5	4.7	23.7	8.3	22.5	0	21.9	10.1	23.7	24.9	7.7
1	I15	1	ZFHX4	NM_024721	sample	11.8920454545455	81.6903409090909	7.94868330267446	415979.673295455	3940.08371883129	9.18465909090909	72.5909090909091	7.82223548376812	438155.264204545	5267.0277990395	352	1859723	84830.27	1581.29	312.63	12.8	4	8	12.8	9.4	4.5	5.7	5.4	9.9	5.4	8.2	15.9	8	6.2	2.6	14.8	10.8	1.7	8.8	15.1	19.3	0	14.5	12.2	22.2	12.8	6.8
1	I15	2	ZFHX4	NM_024721	sample	12.0058479532164	89.5204678362573	10.4092407641861	517377.406432749	4207.65842940829	10.3450292397661	77.9736842105263	7.56144498384478	481273.801169591	5401.83995472416	342	2146453	86181.7	1748.97	300.79	14.3	6.4	5.6	11.4	9.4	9.9	4.7	9.9	13.7	8.2	4.4	13.2	9.1	11.4	2	16.1	3.5	7.9	12.6	12	19	2.9	10.5	10.5	21.3	11.7	7.9
1	I15	3	ZFHX4	NM_024721	sample	11.131195335277	76.8134110787172	6.85862949166867	401718.612244898	3860.43313036129	9.92711370262391	74.1049562682216	7.6612337067673	460735.941690962	5651.14947591708	343	1969171.6	88347.9	1532.09	319.74	8.7	6.1	7.3	9	6.7	3.5	8.5	6.1	8.7	10.5	6.1	16.6	5.2	8.7	2.9	10.2	7.3	5.5	8.7	10.2	14.3	0	9.9	11.7	18.1	9	9
1	I16	1	KMT2C	NM_170606	sample	10.0813008130081	68.8943089430894	8.72522943557543	408906.322493225	3867.49260946885	9.99728997289973	75.7533875338753	7.61528804734409	505069.311653117	5598.1738872776	369	1982670	89367.14	1732.52	342.75	13.8	6.8	10.8	12.7	12.7	6.5	11.9	10	11.9	12.2	5.7	17.6	10	11.9	4.3	12.5	7	6.5	11.9	15.2	14.6	0	14.4	13.8	18.2	15.2	10.3
1	I16	2	KMT2C	NM_170606	sample	11.64453125	84.6875	10.8205662099191	502631.609375	4291.28332716054	10.1796875	81.9609375	8.43545125785373	527402.88671875	5482.78142642921	256	2241969	92861.05	2037.84	349.21	15.2	7.8	9.4	12.1	14.1	5.5	8.6	5.9	16	9.8	10.5	14.5	9.4	11.7	3.1	16	3.9	7.4	12.1	15.2	15.2	2.3	12.1	11.3	20.7	15.2	10.5
1	I16	3	KMT2C	NM_170606	sample	10.8184615384615	76.0646153846154	8.78520621540036	425243.098461538	3916.6928991179	10.0984615384615	76.3507692307692	7.4685788350564	483722.621538462	5493.17905020115	325	2073685.2	98421.13	1746.12	371.08	13.5	6.2	14.5	11.4	13.5	5.8	14.5	4.9	8.9	12	5.2	14.8	9.5	11.1	3.7	13.2	7.7	8.6	9.5	12.6	14.5	0	12.3	11.7	18.8	13.2	9.8
1	I17	1	RPA32	NA	Positive	13.969387755102	210.035714285714	57.3432668772919	2261811.74489796	7510.61013888836	15.3265306122449	97.4744897959184	5.71064382429651	520967.852040816	4478.55279687415	196	6759875	91871.76	5058.95	325.34	53.6	3.6	12.8	13.3	52	1	11.2	10.7	39.3	5.1	2.6	24.5	44.9	2.6	1	30.6	19.9	1	32.7	16.3	49	0	24.5	18.4	52.6	18.4	13.8
1	I17	2	RPA32	NA	Positive	14.7142857142857	242.616071428571	65.0146557043111	2754682.58482143	8294.77150441494	17.5089285714286	113.5	6.22436079980395	678432.066964286	4860.5973529243	224	8192309	111617.5	6042.53	411.08	59.8	6.7	21.9	11.6	62.5	1.8	19.2	8.5	43.8	8.5	4	25.4	54.9	5.8	4.9	30.8	21.4	19.2	40.2	12.5	58.5	3.6	28.6	14.3	60.3	24.6	12.1
1	I17	3	RPA32	NA	Positive	16.9462365591398	234.720430107527	55.9417202624766	2520219.61290323	7609.72546846813	16.005376344086	101.849462365591	6.12406294320716	566899.344086022	4573.53299052174	186	7923298.9	102400.2	5153.41	340.85	55.4	2.7	19.4	13.4	53.8	0.5	13.4	12.4	34.9	5.9	4.8	30.1	48.4	2.2	3.2	32.3	26.3	15.1	33.9	17.7	49.5	0	24.2	18.8	54.3	19.4	16.7
1	I18	1	RPA32	NA	Positive	15.8310810810811	216.054054054054	40.5541003935469	2281979.81081081	7576.31336178659	15.9189189189189	112.452702702703	6.50210307505828	713756.081081081	5075.5691418322	148	6789624	105154.77	5185.12	363.34	52	6.1	24.3	16.2	58.8	2.7	18.2	15.5	40.5	6.8	4.7	25	50.7	6.1	6.1	25.7	25.7	3.4	37.2	15.5	50	0	27.7	18.9	56.1	28.4	14.2
1	I18	2	RPA32	NA	Positive	14.018691588785	234.467289719626	64.5154278571065	2640694.61682243	8323.2213633016	16.0280373831776	111.719626168224	5.93974712055468	683870.96728972	4676.68603487964	214	7705469	105822.29	5951.25	379.47	58.4	4.7	15.4	14.5	60.3	1.9	14	12.6	44.4	6.5	2.3	30.8	52.8	4.7	3.3	34.1	19.2	19.2	31.8	17.8	56.1	2.3	29	22	61.7	24.8	19.2
1	I18	3	RPA32	NA	Positive	11.1692307692308	210.084615384615	76.8797915344373	2480090.91538462	8183.76123776516	13.3307692307692	85.9923076923077	5.48044878550022	548733.553846154	4206.3554204422	130	7284288.8	96978.59	6060.61	363.91	48.5	10	19.2	20	56.9	1.5	22.3	11.5	46.2	9.2	5.4	40.8	52.3	8.5	3.8	40.8	13.8	27.7	26.9	26.9	49.2	0	20.8	30	53.8	21.5	29.2
1	I19	1	RPA32	NA	Positive	14.3538461538462	212.369230769231	56.534977356868	2287635.9	7252.61587884423	15.4538461538462	108.607692307692	7.42450853048161	620335.176923077	4983.4714223379	130	6612149	101113.33	4814.3	364.25	49.2	3.1	13.8	5.4	52.3	0.8	10	9.2	32.3	7.7	5.4	17.7	46.9	3.1	2.3	23.1	24.6	1.5	33.1	13.1	49.2	0	30	11.5	53.1	24.6	8.5
1	I19	2	RPA32	NA	Positive	14.8376623376623	221.616883116883	64.6115361552934	2427450.92207792	7925.08278958594	17.1623376623377	110.136363636364	6.38674940568128	688419.987012987	5098.30840318283	154	7580388	121104.74	5650.06	421.96	55.8	5.2	27.9	13.6	57.8	2.6	25.3	12.3	41.6	7.1	7.1	27.3	49.4	3.9	4.5	30.5	14.3	18.2	39	18.2	50.6	3.9	27.9	16.9	57.1	26	15.6
1	I19	3	RPA32	NA	Positive	14.0095238095238	218.890476190476	64.527943041434	2415288.32380952	7716.02506688516	16.047619047619	109.2	6.40117918064532	638834.280952381	4848.37381673373	210	7718991.1	98313.76	5391.67	343.55	52.4	3.8	20	21	54.8	2.4	18.6	20.5	39	5.2	3.8	27.1	48.6	3.8	2.4	27.1	20	15.2	37.6	16.7	47.1	0	28.1	18.1	53.3	24.3	16.7
1	I20	1	RPA32	NA	Positive	16.2322580645161	259.129032258065	47.6887604293016	2840233.81290323	8347.18410081999	16.7870967741935	111.948387096774	6.17080220855331	665302.522580645	4626.44919765297	155	8218833	96382.66	5746.8	330.17	65.2	4.5	20	18.1	70.3	0	13.5	21.9	47.1	1.9	3.9	29.7	59.4	1.9	3.2	35.5	29.7	1.9	37.4	18.7	61.3	0	31.6	20	67.1	30.3	13.5
1	I20	2	RPA32	NA	Positive	14.3617021276596	230.659574468085	54.5472355818229	2608290.17553191	8134.99684328204	16.063829787234	115.164893617021	6.63506910126124	754651.776595745	5039.81883390378	188	8005400	123161.61	5733.04	416.6	52.7	4.8	29.3	13.8	58	4.3	19.7	6.9	45.2	8.5	6.9	26.6	52.7	6.9	5.3	30.3	15.4	16.5	31.9	16.5	49.5	4.8	29.3	17	58	27.7	15.4
1	I20	3	RPA32	NA	Positive	13.7941176470588	234.745098039216	49.3899368982629	2609166.70588235	8370.48001184134	16	127.382352941176	8.14268383621653	799654.284313726	5532.16117053072	102	7722980.7	112905.43	5668.79	425.35	54.9	2.9	25.5	5.9	63.7	0	21.6	3.9	43.1	3.9	9.8	18.6	55.9	0	6.9	24.5	21.6	9.8	35.3	8.8	50	0	31.4	10.8	56.9	30.4	10.8
1	I21	1	RPA32	NA	Positive	15.9954128440367	238.669724770642	55.6091497754752	2533886.58715596	8017.4434239865	17.394495412844	122.151376146789	7.14136330396653	797387.032110092	5432.1890375419	218	7450471	108478.58	5488.18	372.64	62.4	3.7	24.8	12.8	67.4	1.4	19.3	12.8	41.3	1.8	4.1	24.8	54.6	1.8	7.3	26.6	28	0.9	37.6	8.7	60.1	0	32.6	11.9	63.3	32.6	7.3
1	I21	2	RPA32	NA	Positive	13.7255813953488	241.520930232558	75.7213772187651	2775140.61395349	8240.03098860177	17.3581395348837	123.902325581395	8.34017452292889	774431.655813953	5412.51804594596	215	8228132	119103.49	5896.45	404.6	56.7	3.3	25.1	9.3	57.7	0.5	17.7	7.9	47	7.4	8.4	20.5	49.8	5.6	2.3	21.9	14.9	18.1	40.9	8.8	55.3	2.3	33.5	12.6	59.1	28.8	7.9
1	I21	3	RPA32	NA	Positive	13.3846153846154	237.574358974359	70.4852896992467	2692564.36410256	8311.7071720604	16.8820512820513	121.923076923077	6.67080511080531	794681.005128205	5379.02227303554	195	7847902.2	112743.67	5905.72	393.89	53.3	6.2	27.2	11.8	59	1	21	9.2	47.7	5.6	4.1	26.7	54.4	4.1	8.2	30.3	20.5	19	35.9	13.3	50.8	0	30.8	16.9	56.4	40	14.9
1	I22	1	RPA32	NA	Positive	11.8505154639175	209.546391752577	70.2901884080556	2378889.17525773	8013.1603242299	14.6030927835052	99.4432989690722	7.05689393831096	581041.628865979	4962.12159061075	194	7173880	111931.29	5749.97	419.74	52.6	3.1	25.3	10.3	58.2	1	20.6	6.7	43.8	5.7	6.7	23.2	53.1	3.6	4.1	24.2	17.5	2.6	26.3	10.8	49.5	0	26.8	13.4	56.7	20.1	8.2
1	I22	2	RPA32	NA	Positive	14.394495412844	245.821100917431	66.1374913256087	2815490.29816514	8403.89021099591	18.256880733945	130.706422018349	7.41151645761164	903275.389908257	6127.59908020097	218	8235650	128307.21	5897.2	444.41	57.3	3.2	27.1	5	61.9	2.3	22	3.7	43.6	6	7.8	18.3	52.3	3.2	10.1	16.5	17	15.6	42.2	6.9	53.7	2.3	34.4	8.3	58.7	37.6	6
1	I22	3	RPA32	NA	Positive	12.753164556962	202.670886075949	63.8938325473579	2212120.52531646	7421.99410441579	15.5822784810127	112.145569620253	6.93054713561057	700879.79113924	5454.82201163165	158	6816247	108716.02	5145.17	389.91	47.5	5.7	22.2	11.4	51.9	5.1	19.6	7.6	38.6	4.4	5.1	22.8	44.3	5.1	5.7	22.2	19	17.7	32.3	13.3	45.6	0	25.9	13.9	50.6	25.9	13.9
1	J03	1	ATR	NA	Positive	9.00488997555012	72.6528117359413	10.4214525010107	446711.149144254	3803.04859539864	8.98288508557457	69.5110024449878	8.41499998388626	403362.872860636	5172.46398775126	409	2024376	85933.42	1779.57	333.58	13.4	7.1	8.3	13.9	12.7	5.1	11.7	9	12.2	13.2	8.3	11.5	8.1	11	2	16.4	8.6	6.6	6.8	13	12.5	0	10.3	10	15.9	6.8	3.9
1	J03	2	ATR	NA	Positive	8.75571177504394	74.3145869947276	10.1291302602364	458790.123022847	4161.5694649211	8.81019332161687	67.9156414762742	8.3029153639767	415700.55887522	5327.93812145456	569	1977794	85755.76	1820.29	336.55	9.5	9.1	9.1	14.1	12.3	8.8	10.4	10	17.6	12.3	8.6	13.5	9.1	11.4	2.8	17.8	2.5	10.9	7.7	10.5	10.5	3.9	5.4	9.7	14.9	5.8	6.9
1	J03	3	ATR	NA	Positive	9.27107061503417	77.0683371298405	9.68575100901234	440277.644646925	4014.84038281906	8.45102505694761	68.2574031890661	8.32769404367595	399710.257403189	5177.24203038933	439	1873360.8	84867.75	1763.12	333.21	9.3	9.3	10	14.1	11.8	9.8	12.8	10.3	12.5	10.3	10.3	13.9	8.2	11.2	3	20	5	10.3	5.5	14.1	10	0	5.7	12.1	14.1	5.7	10
1	J04	1	ATR	NA	Positive	8.7728337236534	74.7025761124122	13.4428233898754	524886.658079625	4275.14559987014	9.31850117096019	73.3185011709602	8.68980645852084	470143.552693208	5618.09623277687	427	2305645	103672.34	2082.29	386.21	14.8	4.7	15.9	10.5	19	5.2	19.4	8.4	15	11.7	11.7	12.2	12.6	9.1	4.7	13.6	4.7	4.7	9.4	11	13.8	0	8.9	9.1	19.2	9.6	4.9
1	J04	2	ATR	NA	Positive	9.51262626262626	83.290404040404	13.9889659092397	552959.787878788	4502.88000440321	9.33838383838384	71.8282828282828	8.01555777149578	447654.265151515	5407.56842391254	396	2180924	88752.23	2173.91	349.39	10.9	9.8	9.3	16.2	16.4	5.8	11.4	8.1	16.9	10.6	8.6	15.7	11.1	9.8	4.8	21	2.3	10.4	8.3	15.9	12.1	4	5.1	13.6	19.4	5.1	11.1
1	J04	3	ATR	NA	Positive	10.8865979381443	88.7250859106529	12.6817419278316	522972.862542955	4224.7996400011	10.0412371134021	76.6494845360825	8.00161595914893	475108.013745704	5519.37992685583	291	2203744.2	91062.79	1893.37	332.66	12	5.5	12.4	10.3	15.1	4.1	11.7	9.3	14.8	7.2	7.9	13.1	7.9	5.8	3.4	15.8	8.6	7.6	10	10	11.3	0	7.9	9.3	15.8	8.6	8.2
1	J05	1	ATR	NA	Positive	8.93032015065913	69.3389830508475	9.68053906846993	409147.994350282	3841.38653982396	7.90207156308851	59.0677966101695	7.91375117948353	326812.728813559	4841.00822218038	531	1879155	79893.1	1760.51	315.45	10	9.6	7	18.1	13.4	8.7	10.7	14.7	10.7	9.6	7.5	15.4	8.3	11.9	1.5	18.8	5.6	6.8	4	15.1	10.2	0	3.4	12.6	15.4	3.8	7.5
1	J05	2	ATR	NA	Positive	8.46739130434783	70.6071428571429	10.6279557409777	462524.295031056	4050.53433485837	7.99534161490683	60.2810559006211	7.70857044833576	361962.72826087	5137.06223850643	644	1989616	88502.37	1845.75	342.85	9	10.4	8.2	14	11.8	9.3	9	7.9	12.4	14.8	7.3	17.1	7.9	13.2	2	20.8	2.8	14.4	6.1	17.4	9	5.4	2.8	15.2	13.5	2.6	11.3
1	J05	3	ATR	NA	Positive	9.72233400402414	80.4285714285714	11.6073214908717	506226.919517103	4204.97617588601	8.66398390342052	64.271629778672	7.86332539027735	360672.368209256	5059.6928917759	497	2173540.8	88409.83	1901.83	328.05	13.5	6.4	9.1	12.3	14.9	6.4	9.9	8	12.5	11.9	6.6	13.9	9.7	11.5	1.8	19.5	7.4	10.1	7.2	11.9	13.7	0	5	11.5	17.7	4.2	9.3
1	J06	1	ATR	NA	Positive	8.82238442822384	76.669099756691	12.1465724771128	500424.715328467	4138.97677436488	9.12652068126521	73.3965936739659	8.05191517748865	464890.097323601	5390.90563858721	411	2015025	85908.54	1884.09	337.97	13.6	10	11.2	19	16.3	9.2	12.2	12.9	18	10.7	8.5	13.6	12.4	10.2	5.1	18.2	5.6	4.6	8.3	13.9	14.8	0	8.3	13.6	18	10	8.8
1	J06	2	ATR	NA	Positive	8.50103092783505	67.9979381443299	8.71589116872383	384506.954639175	3639.99351542117	8.91134020618557	66.4329896907217	7.87633697433918	390009.121649485	5168.89271678695	485	1736940	86041.53	1590.03	339.59	8	12.2	7.4	14.8	9.1	16.7	9.5	12	11.8	15.3	8	15.7	5.6	17.1	2.7	20.6	2.7	13.8	7.2	13.4	10.7	6.4	4.7	12.8	12.8	4.1	9.5
1	J06	3	ATR	NA	Positive	9.46469248291572	80.5330296127563	10.4879406211618	525901.908883827	4179.97540803912	9.66059225512528	73.2847380410023	8.31125899377577	458110.127562642	5658.60483011302	439	2142236.6	92631.39	1907.01	370.88	11.8	8.9	10.5	10.7	15.7	5.7	15.7	4.6	14.6	10	8	13.2	9.1	9.1	4.8	14.6	5.9	10	9.3	12.8	11.8	0	6.6	10	17.3	9.6	8.2
1	J07	1	ATR	NA	Positive	9.15718157181572	73.2276422764228	9.76771828328481	457815.880758808	3746.28866361022	9.19241192411924	68.0189701897019	7.39041674000328	398525.775067751	4972.37337069352	369	1960782	89219.5	1724.96	351.31	11.9	12.5	11.9	14.9	12.5	7.9	15.2	10.8	13.6	17.3	6.2	15.4	7.9	16.5	1.9	20.6	7	10	8.1	16.5	10.8	0	6	14.9	16.5	6.2	10
1	J07	2	ATR	NA	Positive	9.73529411764706	80.5294117647059	10.4128898382998	534099.355392157	4302.21080348569	9.24509803921569	72.6911764705882	8.12174044852834	439180.18627451	5200.17616063586	408	2238300	88087.94	2040.04	343.33	13.5	9.3	8.6	14.5	15.2	7.4	10.5	8.8	13	15.2	9.8	15	12	13.2	2.5	20.8	2.9	11.8	8.6	14	13.2	7.4	8.1	13	20.1	8.1	10.3
1	J07	3	ATR	NA	Positive	11.7875	98.85	11.6240031440831	649804.208333333	4464.99424453661	10.7666666666667	89.7541666666667	8.16158349673286	596356.845833333	5487.60379006462	240	2477048.3	99265.06	2262.74	368.76	19.2	8.3	16.2	13.8	21.7	5	17.5	4.6	15.4	11.2	9.6	17.9	14.6	10.8	5.4	17.5	12.1	9.6	15.4	14.2	18.8	0	16.7	12.9	25	19.6	12.1
1	J08	1	ATR	NA	Positive	10.1532567049808	78.9501915708812	9.27102860105632	493651.471264368	4187.61765715753	9.727969348659	71.3639846743295	7.68841522994403	442646.980842912	5404.57710796225	261	2017332	86766	1900.64	330.36	13	8.8	9.6	11.9	16.5	7.7	11.5	7.3	12.6	8.8	6.1	14.2	10.7	8	4.6	16.5	7.3	2.3	9.6	13.4	14.2	0	8.4	11.5	19.2	9.6	6.5
1	J08	2	ATR	NA	Positive	8.39914163090129	69.6695278969957	10.4122126379969	447078.034334764	3462.3899426446	7.6137339055794	59.1137339055794	6.47635275049312	374212.199570815	4366.72052783892	466	1816721	77064.93	1601.92	303.52	10.1	30.5	7.9	28.8	10.9	30.7	9.7	26.6	13.1	29.6	6.4	31.5	8.6	30.7	3.4	35.2	2.8	29.6	6.2	29	10.3	24	4.1	29.2	17.2	6.4	26.6
1	J08	3	ATR	NA	Positive	11.0774647887324	89.0950704225352	9.79493346295017	555970.746478873	4444.18586973145	10.5774647887324	81.2288732394366	8.24163328204593	503778.711267606	5589.83377854142	284	2215739.4	91236.17	1987.32	331.62	13	5.3	12	16.2	18	4.9	12	14.4	15.8	8.5	8.8	10.9	13	8.5	3.9	15.8	7.7	7	12.3	10.6	15.1	0	10.6	8.5	20.4	9.5	7.4
1	J09	1	STIM1	NM_003156	sample	10.9741697416974	78.1476014760148	7.55703229358403	459413.372693727	3939.76297266711	11.4059040590406	93.3985239852398	8.3642881980437	625912.162361624	5854.7784276183	271	2238504	115969.22	1826.06	417.9	18.5	4.4	22.9	5.5	15.5	3.7	20.7	3	10	12.2	9.6	13.3	10.7	6.6	4.1	10	10.7	4.8	11.8	9.6	17.7	0	21	10.3	21.8	19.9	5.9
1	J09	2	STIM1	NM_003156	sample	12.5367965367965	86.4112554112554	6.76949655438143	484636.073593074	4176.46930109385	11.9350649350649	90.6277056277056	8.38165000902675	581281.207792208	5848.54780108717	231	2317791	109608.57	1947.52	423.71	15.6	3	14.7	6.9	15.6	2.6	17.7	4.3	9.5	10.4	6.9	13.4	7.4	10	2.6	8.2	5.2	5.6	17.3	7.8	13.9	3.5	14.7	8.7	18.6	15.6	5.2
1	J09	3	STIM1	NM_003156	sample	12.551724137931	87.6628352490421	7.26664100961867	484768.455938697	4064.66046909626	12.1379310344828	99.7816091954023	8.73520920833496	645915.701149425	5916.75224099131	261	2379993.3	106217.85	1843.88	388.62	21.8	5.7	21.5	7.7	15.7	4.2	19.5	6.9	10.3	12.3	9.6	12.6	8	10.3	2.7	9.6	13.8	9.2	18	8.8	18	0	20.7	9.2	23	22.2	6.9
1	J10	1	DICER1	NM_030621	sample	13.4134078212291	97.6368715083799	7.95725628344347	597281.122905028	4358.04355910488	12.3240223463687	94.6424581005587	7.92992309726046	592157.597765363	5741.53252905764	179	2396846	89850.77	1986.04	340.81	22.3	6.1	9.5	12.3	21.2	3.4	9.5	6.7	11.7	5.6	3.4	9.5	11.7	4.5	5.6	9.5	16.8	2.2	13.4	7.3	23.5	0	19.6	6.1	28.5	20.1	3.4
1	J10	2	DICER1	NM_030621	sample	11.8928571428571	80.1915584415584	7.93085728299817	497479.340909091	4194.58666998459	11.2922077922078	83.9577922077922	7.53928203524009	585167.62012987	6028.78528285241	308	2168936	98248.82	1931.54	387.66	14	9.1	11.4	9.7	11.7	5.5	14	6.5	7.5	12	6.2	14.9	8.1	15.3	5.2	13.3	4.9	8.1	12.7	11	14.3	4.5	14.6	11	18.8	18.8	7.8
1	J10	3	DICER1	NM_030621	sample	11.3	85.3566666666667	8.57675281335886	552104.803333333	4313.13064472799	10.2166666666667	82.2833333333333	7.72825422262815	540777.893333333	5657.42262445329	300	2391940.4	96377.95	2019.86	382.42	18.3	8	11.3	9.3	18.3	6.3	16.3	2.3	10.3	10.3	6.7	15	12	8.7	5.3	11	10	8.7	9.3	11.3	17.3	0	17	11.7	22	17	10
1	J11	1	PASK	NM_015148	sample	12.7547892720307	91.5555555555556	10.0709570907512	533601.344827586	4128.10668475428	10.1800766283525	78.9578544061303	7.86437841932838	502480.781609195	5450.454708919	261	2212374	91029.77	1849.93	327.46	18	5	11.9	13.4	14.9	4.6	12.6	10	13.4	8	8.8	18.8	11.9	6.9	4.6	15.7	11.5	3.1	9.6	11.1	21.5	0	14.2	10.7	29.1	17.6	6.9
1	J11	2	PASK	NM_015148	sample	12.1791666666667	85.6	7.73213305656628	531752.179166667	4396.07686484426	10.5770833333333	81.7958333333333	7.85930635517124	547479.677083333	5929.75376539851	480	2361783	96884.81	1912.18	370.28	15.8	4.6	10.6	14.6	15.8	4.6	12.9	7.7	10.2	6.7	6.9	9.8	12.3	6.7	3.3	9.8	4	5.2	12.1	11.5	15.2	1.9	14.6	8.5	21.7	15	6.7
1	J11	3	PASK	NM_015148	sample	11.6247086247086	82.2424242424242	7.92396998845964	474672.1002331	4119.75970860305	9.75757575757576	76.5174825174825	7.88041780339307	505722.020979021	5769.26018828256	429	2191461.5	88489.33	1795.28	338.06	15.9	7.5	9.1	11.7	15.2	6.1	12.1	6.8	10.7	12.1	6.5	15.6	10	10.7	8.2	10.7	10	8.2	11.2	13.1	14.7	0	13.1	12.8	19.6	15.4	8.6
1	J12	1	EZH2	NM_152998	sample	11.0079051383399	77.5810276679842	7.7642000415581	452167.18972332	4093.13313150995	9.91699604743083	78.1778656126482	7.96813682198264	484684.865612648	5740.15750319623	253	1964278	79729.9	1653.23	310.11	15.8	6.7	5.1	11.9	14.6	5.5	8.3	8.3	9.1	11.9	6.7	8.7	11.9	9.9	5.1	11.1	10.7	2.8	9.5	11.1	19.4	0	13.8	7.9	22.5	12.3	6.3
1	J12	2	EZH2	NM_152998	sample	12.1330798479087	88.9467680608365	8.20035609907988	528925.55513308	4417.36850147373	10.7680608365019	83.7756653992395	8.17576154697192	543681.498098859	5898.91392056089	263	2362659	97281.05	1914.8	371.2	16.3	6.1	9.9	11	15.6	9.5	15.6	6.1	11	10.6	8.4	11.4	10.3	9.9	5.3	12.2	6.1	5.7	13.7	10.6	16.7	3.4	13.3	10.6	24	12.9	7.6
1	J12	3	EZH2	NM_152998	sample	11.9962546816479	87.6516853932584	10.8489311409602	529833.524344569	4428.9670320104	11.3370786516854	84.7191011235955	7.67138094602836	549974.973782772	5818.70418901172	267	2255131.4	91670.88	1996.12	348.82	16.1	4.5	13.5	11.2	15.7	4.5	14.2	7.5	13.5	9.7	5.2	17.2	11.6	7.9	5.2	9.7	9.4	7.5	13.5	6.7	15.4	0	13.9	9.4	21.3	17.2	6.4
1	J13	1	ATF7IP	NM_018179	sample	12.2177121771218	88.2324723247232	8.13754697624791	548749.682656827	4564.83235873634	9.87822878228782	78.4575645756458	8.09647502896287	535963.94095941	5725.92291295258	271	2435474	97565.32	2120.85	358.42	24	4.8	15.9	11.8	22.9	3.3	13.7	8.1	11.8	10	8.9	15.9	15.1	6.6	5.2	12.9	11.4	4.1	9.6	13.7	20.3	0	15.1	13.3	29.9	15.9	10.3
1	J13	2	ATF7IP	NM_018179	sample	14.0775862068966	93.0718390804598	7.14202709521397	558718.563218391	4568.64513335151	11.2873563218391	88.566091954023	8.14610449660704	602896.247126437	6319.97387786596	348	2501058	97830.37	1992.51	351.03	19.8	4.3	9.5	6.9	19.5	4.3	8.9	5.2	6.3	6.3	5.5	8.9	12.9	5.5	7.2	7.2	8	3.4	14.1	8	18.7	2	14.7	6	26.1	18.1	4.6
1	J13	3	ATF7IP	NM_018179	sample	12.0113314447592	86.6062322946176	7.65812118008986	505212.172804533	4160.33662714605	10.3031161473088	81.1473087818697	8.34560809686299	500651.065155807	5589.5990031325	353	2379222.3	99300.28	1885.15	363.41	18.4	3.7	15.3	10.5	17.8	3.7	15.6	5.9	10.8	11.9	7.6	11.6	11.6	9.9	2	8.8	11	9.6	11	9.6	16.4	0	13.3	9.3	23.2	11.6	5.9
1	J14	1	RB1	NM_000321	sample	10.69868173258	68.3935969868173	6.58138209848821	345107.355932203	3694.19107856776	9.3879472693032	74.6911487758945	7.99290740197553	499983.792843691	5845.18642306067	531	1776768	90011.58	1491.93	362.92	14.1	6.6	10.5	13.2	10	7.2	16	9.6	9.6	7.3	7.5	10.4	6.8	9.4	6.6	8.5	11.5	3.4	8.9	11.5	13.9	0	13.2	8.7	17.1	15.3	5.3
1	J14	2	RB1	NM_000321	sample	9.94395796847636	68.0963222416813	8.24300271249469	366187.605954466	3798.34516348026	8.94220665499124	67.1068301225919	7.88907162758771	420478.096322242	5533.73172669259	571	1897292	90631.25	1489.59	340.28	10.9	10.5	8.4	11.7	7	13.3	9.6	9.1	11.9	12.6	9.3	14.4	5.3	13.7	3.9	11.2	3.2	10.9	9.5	14.2	11.6	3.5	10.2	12.6	14	10.5	6.8
1	J14	3	RB1	NM_000321	sample	12.3642857142857	85.8166666666667	7.08484118263908	516071.988095238	4147.42860506919	10.6238095238095	84.8095238095238	7.99898490752567	569270.421428571	6067.82670208038	420	2303024.5	99030.78	1730.01	373.91	18.3	5.5	13.6	7.4	14	6	16.7	4	7.9	9.3	6.7	11.4	10.5	9	7.1	7.6	12.4	7.4	12.6	9	16.4	0	16.4	9.3	21	18.6	6.4
1	J15	1	RPA2	NM_002946	sample	13.0674157303371	218.162921348315	57.0700976805235	2415520.20786517	7583.01514038544	15.3820224719101	97.4044943820225	6.09779799388219	547576.073033708	4509.45013887194	178	7495575	96501.28	5284.13	348.15	53.9	7.9	15.2	16.3	58.4	2.2	12.4	12.4	42.7	6.7	3.9	28.1	50	5.1	2.8	29.8	23.6	3.9	33.7	19.7	48.9	0	24.7	20.8	55.6	19.7	15.2
1	J15	2	RPA2	NM_002946	sample	16.4679802955665	245.940886699507	53.7630152584004	2710549.62068966	8057.53648371612	17.6896551724138	124.142857142857	6.33326369215514	779636.290640394	5235.52219175894	203	8378121	117297.84	5590.74	394.63	57.6	3.9	23.2	12.8	55.7	1	14.8	8.4	39.4	3.9	3.4	25.6	49.8	3	3	25.6	21.2	13.8	40.4	13.3	50.2	2	34.5	17.7	57.6	28.6	14.8
1	J15	3	RPA2	NM_002946	sample	16.0440251572327	233.383647798742	53.0155181995233	2497615.05031447	7312.62084715968	16.3962264150943	112.584905660377	6.57587801030944	622695.937106918	4813.05638652606	159	7693117.8	112043.77	5022.94	371.66	55.3	3.8	22	8.8	55.3	1.9	16.4	4.4	35.2	7.5	3.1	23.9	42.8	4.4	1.3	23.3	28.9	15.7	35.8	14.5	50.9	0	25.2	16.4	52.8	22	11.3
1	J16	1	RPS2	NM_002952	sample	13.1911764705882	79.4044117647059	6.22338244422312	379727.713235294	3871.41055881129	12.8602941176471	92.7647058823529	8.06967035243501	581166.235294118	5742.21123020782	136	1977413	109925.24	1717.08	411.15	11.8	2.9	20.6	7.4	14	0.7	25.7	5.1	7.4	4.4	10.3	5.9	7.4	2.9	2.2	5.1	11.8	0.7	15.4	4.4	12.5	0	14	3.7	15.4	13.2	1.5
1	J16	2	RPS2	NM_002952	sample	16.4615384615385	103.598290598291	12.3865643151249	617480.341880342	4641.41526878341	15.8205128205128	105.025641025641	7.43231274090318	709809.854700855	6015.3497246846	117	2755161	123605.32	2398.95	449.55	19.7	3.4	24.8	8.5	22.2	0.9	25.6	8.5	8.5	8.5	6	9.4	8.5	4.3	5.1	6.8	13.7	4.3	29.9	6.8	18.8	2.6	18.8	6	29.1	21.4	6
1	J16	3	RPS2	NM_002952	sample	14.6914893617021	92.9042553191489	7.29608597823003	453391.170212766	3931.46101753984	14.3191489361702	89.5957446808511	6.85233814460447	530099.223404255	5330.68023056957	94	2282933.6	103195.33	1812.34	337.17	14.9	2.1	19.1	7.4	9.6	1.1	13.8	7.4	8.5	7.4	4.3	12.8	5.3	5.3	0	7.4	14.9	4.3	24.5	3.2	11.7	0	12.8	4.3	14.9	10.6	4.3
1	J17	1	ATR	NA	Positive	10.8186397984887	83.816120906801	12.3024681298223	546773.408060453	4315.3148854389	9.91183879093199	70.7556675062972	7.32521129082853	431264.377833753	5326.44929751433	397	2153081	86633.36	1969.94	329.77	13.4	6.5	9.3	11.6	16.1	4	8.3	8.6	11.6	7.6	5.3	12.6	10.8	6.5	3	21.4	7.8	3.3	7.8	11.3	14.1	0	6.8	10.8	20.2	7.3	5.5
1	J17	2	ATR	NA	Positive	11.9678362573099	95.3888888888889	14.553776354166	671705.602339181	4817.68664993435	10.2426900584795	76.4035087719298	7.24667038553844	492051.225146199	5406.88057152931	342	2480338	93154.95	2335.1	341	14.3	9.4	9.1	15.5	16.4	5.8	8.5	10.2	14	8.8	4.7	16.7	13.2	9.6	4.4	20.8	7	9.1	12.3	14.6	16.1	3.5	9.4	14.9	23.4	10.5	12.3
1	J17	3	ATR	NA	Positive	12.534375	112.7875	17.6462366727023	861988.178125	5075.26186463638	10.821875	81.359375	8.03479892452045	537402.5625	6042.05696644011	320	3014177.1	93470.81	2571.8	354.05	19.7	4.4	12.2	11.6	22.2	1.9	15	5.9	15.6	4.7	7.5	14.7	16.9	3.8	8.1	15	12.2	5.9	12.2	9.1	19.7	0	11.6	9.7	25.6	9.7	7.8
1	J18	1	ATR	NA	Positive	11.9737827715356	100.752808988764	14.6965931275326	631046.25093633	4419.46813030663	11.3595505617978	85.5992509363296	8.10882564092389	521240.985018727	5475.53840355804	267	2294681	89523.64	2133.2	336.98	16.1	8.2	12.4	13.9	17.2	3	10.9	9	20.6	6.4	7.5	11.2	12	6.4	2.2	15.4	11.6	3	16.9	12	22.1	0	11.2	10.1	26.2	11.6	7.1
1	J18	2	ATR	NA	Positive	10.3796477495108	82.2113502935421	11.6994635496325	528649.023483366	4555.20347953118	10.133072407045	75.8923679060665	7.64109480537273	483882.694716243	5599.26182935374	511	2185872	90155.85	2106.27	351	12.3	9.2	11.2	14.7	15.3	6.7	11.7	8.6	15.5	10.2	5.7	12.1	12.1	9.4	4.7	16.4	4.3	9.4	10.8	12.9	13.3	2.9	6.3	11.5	18.6	7.4	8.8
1	J18	3	ATR	NA	Positive	9.36854460093897	70.9600938967136	8.22583075230395	389979.333333333	3798.99712421187	8.05633802816901	60.3568075117371	7.3824827974239	360908.795774648	4822.03068805613	426	1779796.5	79328.13	1645.94	320.2	9.6	12.2	9.2	19.7	9.4	9.6	9.6	13.6	12.9	15.5	6.6	20.2	6.3	16.7	3.1	29.3	5.9	13.4	4.5	20	9.9	0	3.8	19	14.8	5.9	17.6
1	J19	1	ATR	NA	Positive	10.02	75.4828571428571	10.25874225288	456071.111428571	4075.89546416143	10.3257142857143	80.1	8.58085606331077	510999.974285714	5640.47774283226	350	2125843	94946.61	1961.6	368.53	16.3	7.7	14	14.3	17.4	3.1	18	9.4	12.6	9.7	7.7	13.4	10.3	6.9	4.9	15.1	8.9	4.3	11.7	12	13.7	0	10	9.4	18.3	12	7.1
1	J19	2	ATR	NA	Positive	9.9643605870021	84.4150943396226	12.3943935854734	561214.911949686	4421.9875814148	9.27672955974843	68.5974842767296	7.34465290726218	431805.597484277	5330.1931069346	477	2172263	91581.06	2083.36	364.53	9.4	10.3	10.3	17	15.1	4	14	9	11.7	11.9	4.4	17.4	10.9	9	2.7	21.2	3.1	10.7	8	14.3	12.4	3.8	6.1	14	16.8	7.1	10.1
1	J19	3	ATR	NA	Positive	11.2066869300912	100.705167173252	15.7737651685515	716629.914893617	4815.31426095094	11.1033434650456	92.8510638297872	9.61352471092759	617099.56231003	6109.48866621569	329	2671929.5	103900.86	2403.99	405.19	17.6	4	14.6	6.7	21.6	3	21.3	3	19.5	6.7	13.4	8.8	13.1	6.1	7.6	9.7	8.5	7	13.4	7.6	18.2	0	13.1	5.5	24.9	15.5	4.9
1	J20	1	ATR	NA	Positive	10.7491408934708	86.0378006872852	10.2570447361766	507691.151202749	4126.33130340618	10.7800687285223	80.8384879725086	8.21969210260926	510719.219931271	5662.2941748568	291	2048947	86561.2	1765.62	322.65	13.7	5.8	8.6	13.1	14.4	2.4	10.3	12	13.7	5.2	7.9	8.9	9.6	6.2	4.8	17.9	10	3.1	11	8.2	17.5	0	11.7	6.2	21.6	11	3.1
1	J20	2	ATR	NA	Positive	10.5023696682464	87.5473933649289	9.97632193044835	572981.504739336	4423.41286319965	10.7369668246445	79.2156398104265	7.63885552994956	483375.933649289	5449.06642712376	422	2267047	88951.06	2009.87	343.21	14	7.1	8.1	11.4	16.4	7.6	10.2	8.5	12.8	9.2	5.7	10.9	11.4	9.5	2.8	16.1	6.2	8.5	13.5	9.5	16.1	4	9.5	8.5	20.9	9.5	6.6
1	J20	3	ATR	NA	Positive	9.09183673469388	87.0170068027211	11.4063870565781	572766.918367347	4164.67554496402	8.91496598639456	71.8639455782313	8.55663072095349	449987.612244898	5364.99408220584	294	2077790.9	83148.96	1856.7	325.97	10.9	12.9	10.9	17.3	12.9	9.9	12.2	12.6	21.1	11.9	10.9	15.3	10.2	12.2	4.1	19.7	5.1	12.9	7.1	15.3	12.6	0	7.8	12.6	16	9.9	10.2
1	J21	1	ATR	NA	Positive	9.55623721881391	74.0143149284254	7.78523949651202	418810.609406953	3890.14183607899	10.0306748466258	74.0163599182004	7.28197344852569	477430.658486708	5571.30090058343	489	1772920	91032.44	1695.93	367.08	9.4	13.1	12.9	11.9	13.1	5.5	16	4.3	12.7	9.4	4.5	14.5	8.4	11.5	3.5	17.4	6.1	4.3	10	13.5	13.1	0	8.8	13.9	16.8	10.8	6.7
1	J21	2	ATR	NA	Positive	10.1645833333333	88.9583333333333	11.9518915206735	604115.229166667	4572.4956039634	10.2625	82.7645833333333	8.51841589948762	560765.908333333	6017.85686815336	480	2355356	92489.45	2160.85	381.65	13.1	9	8.8	14.6	15.8	5	12.7	5.6	17.3	8.8	7.7	9.6	12.3	8.3	5.4	12.5	2.9	7.7	10	10	14	3.1	10.8	9	19.2	13.5	6.2
1	J21	3	ATR	NA	Positive	9.98484848484848	87.1439393939394	14.7523533810146	597161.515151515	4371.32068440089	10.8838383838384	80.5858585858586	8.22099940618599	501542.227272727	5651.02836314926	396	2510564.2	104332.04	2167.09	388.66	16.4	8.6	15.9	7.8	18.7	9.8	16.4	3	19.2	13.6	7.1	12.9	13.9	10.9	5.1	14.1	8.3	10.6	13.6	8.8	16.2	0	9.3	8.1	20.2	9.8	6.6
1	J22	1	ATR	NA	Positive	9.60925449871465	79.8380462724936	11.0433664796013	473555.12596401	3963.00853379799	9.66323907455013	72.6863753213368	7.25892177098057	438286.655526992	5162.25332835381	389	1902124	89043.15	1826.53	335.14	12.6	9.3	10.8	14.1	14.9	8	12.3	10	15.2	8	3.3	13.6	9.3	11.6	2.1	16.5	8	4.6	8.7	13.1	16.2	0	9.5	12.3	20.1	8	9
1	J22	2	ATR	NA	Positive	11.6795580110497	91.5331491712707	10.5131784145438	584999.798342541	4497.27605645881	11.0331491712707	87.2845303867403	8.39288617034697	610616.751381216	6040.02591308219	362	2288878	103968.91	2123.01	409.68	13.3	8	15.2	10.8	17.1	3.9	17.7	4.1	13.3	9.1	9.1	11.9	11.6	7.5	6.6	12.4	5.5	6.4	12.7	8.6	15.7	1.9	10.5	8.6	22.4	12.7	6.1
1	J22	3	ATR	NA	Positive	10.9160583941606	91.1423357664234	12.0103447662827	590452.52919708	4582.29215993226	10.6569343065693	86.8978102189781	8.67410338629637	587415.667883212	6083.49164609025	274	2307433.8	100667.19	2175.69	395.38	15	6.2	16.8	10.6	19.3	3.6	21.2	4.7	17.2	4	8	12	14.2	6.2	6.9	10.9	6.6	3.6	12.8	8	14.6	0	13.5	8	21.9	16.8	5.5
1	K03	1	OTNT	NA	Neutral	9.21832358674464	60.3294346978558	5.66962395396363	340147.974658869	3587.70219491046	8.91617933723197	69.2826510721248	8.28792948184536	431687.479532164	5281.85868476775	513	2017806	103383.63	1616.17	381.22	16.2	7	16.8	8.2	13.6	7	15.4	4.9	5.8	23.4	11.1	18.9	10.1	14	2.3	11.9	7.4	10.3	8.4	17.3	12.5	0	10.7	15	16.4	9.2	8.4
1	K03	2	OTNT	NA	Neutral	9.11468531468531	63.0587412587413	6.52637371645006	371255.095104895	3500.69705801385	7.42377622377622	55.3916083916084	6.71123139124327	309529.202797203	4221.41567024786	715	2002146	78224.32	1590.02	293.84	15.1	15.9	4.9	21.4	12	21.1	6.9	19.4	8.8	27.6	7.1	30.1	7.3	24.6	0.4	29.9	2.7	23.8	6.2	25.7	12.2	18	6.4	25.9	15.9	3.9	21
1	K03	3	OTNT	NA	Neutral	11.2177985948478	73.8313817330211	6.71739602903051	378963.538641686	3776.62406631226	8.37236533957845	65.1967213114754	7.84109094434848	366728.423887588	5108.68039728678	427	1887726.2	74907.78	1511.38	284.09	12.4	8.7	3.5	16.2	8.2	8.7	5.9	11.5	6.8	10.8	6.6	12.9	5.4	11.7	2.1	14.5	9.6	7.3	5.4	13.8	13.8	0	8.4	11.5	18.3	6.3	8
1	K04	1	OTNT	NA	Neutral	8.1139646869984	56.3739967897271	6.94086877345797	316352.439807384	3362.72678438566	8.01284109149278	61.3579454253612	8.22947373360713	360164.569823435	5023.92031398826	623	1718195	81038.29	1448.56	314.43	12.7	14.9	7.1	18.9	10.4	15.7	10.4	15.4	8.8	21.2	11.9	17.7	6.1	20.7	2.2	15.6	6.3	11.9	6.3	20.2	12.7	0	8.3	16.1	15.7	6.9	9.1
1	K04	2	OTNT	NA	Neutral	10.0963391136802	66.8747591522158	6.95567559738107	374667.088631985	4001.40340574336	9.46820809248555	71.8766859344894	8.0891460011308	479898.897880539	5868.81941384087	519	2218533	102603.65	1821.56	391.74	15.6	3.9	14.1	7.5	12.7	3.7	15.2	5	8.7	16.2	7.9	15	6.9	11.8	4.6	9.8	3.7	11.4	7.5	11	11.6	5.8	9.2	10.4	17.7	12.3	6.4
1	K04	3	OTNT	NA	Neutral	8.60714285714286	57.4025974025974	6.40074447305349	280123.524350649	3063.56996019606	7.62337662337662	58.5422077922078	7.03093039696212	346512.444805195	4634.13909053257	616	1477135.7	79875.86	1249.6	316.83	9.3	26.1	12.8	27.3	7	28.2	15.9	23.4	7	22.9	6.8	21.9	3.6	28.1	1.9	25.6	4.4	21.6	5	23.2	9.9	0	8.1	21.4	12.5	6.7	18.3
1	K05	1	OTNT	NA	Neutral	9.35665914221219	62.4153498871332	6.51996398287981	327648.627539503	3682.53017086967	8.59819413092551	67.4672686230248	8.27583364896983	419277.683972912	5506.27736213048	443	1838737	88025.89	1528.02	337.24	13.3	6.3	8.6	9.7	10.2	4.3	12	5.4	7.4	14	9.9	14.7	7	11.1	5	12	4.5	5.9	6.8	12.9	12.4	0	10.2	12.6	15.1	8.6	5.4
1	K05	2	OTNT	NA	Neutral	10.517316017316	68.7662337662338	7.04853667097104	373269.041125541	3845.72360958743	8.38744588744589	63.0562770562771	7.54977033564658	356725.372294372	4945.75997254966	462	2016261	81690.09	1632.97	302.15	12.1	6.9	4.8	14.9	10.4	8.4	6.5	11.7	8.4	17.3	7.1	14.9	6.3	12.3	1.7	16.5	3	10.6	5.8	15.4	12.3	5.8	7.4	13.6	15.6	4.8	9.7
1	K05	3	OTNT	NA	Neutral	10.8351177730193	73.2847965738758	7.12136551278906	373442.361884368	3813.38559916361	8.73019271948608	68.4946466809422	7.81498277913789	401972.646680942	5179.19984507567	467	1995881.5	87413.44	1574	321.8	13.7	6.2	9.4	6.6	11.6	6.4	11.1	3.4	8.4	13.9	7.5	14.6	5.4	10.9	2.1	16.9	8.1	9.6	7.1	13.3	13.9	0	9.4	13.1	19.3	7.5	9.2
1	K06	1	OTNT	NA	Neutral	8.58986175115207	59.0829493087558	7.86223379722283	309982.532258065	3537.31663818652	8.12903225806452	60.8801843317972	7.87494883870524	364772.025345622	5010.96418445091	434	1821974	87817.11	1513.25	328.73	13.1	6.7	11.1	14.5	10.1	9.2	11.8	12.4	12.7	17.1	10.4	20.5	6.9	14.3	3.2	18	5.3	8.3	5.1	19.6	12.2	0	6.9	16.6	14.7	6.5	10.6
1	K06	2	OTNT	NA	Neutral	11.5912596401028	82.0976863753213	8.4980182373374	480646.804627249	4232.70747863041	10.1825192802057	78.3573264781491	7.48681961391135	503806	5604.20165210479	389	2363383	95736.83	1926.49	364.32	18	5.4	8.7	8.7	11.6	5.1	12.6	5.7	8.5	9.8	5.9	15.7	8	10.8	2.6	13.1	4.4	8.7	8.7	12.9	15.9	5.4	12.6	12.3	20.8	13.1	9.3
1	K06	3	OTNT	NA	Neutral	10.4078947368421	68.9166666666667	7.89913792540147	356138.828947368	3668.13412364692	7.89035087719298	61.4232456140351	7.92314419832498	343105.524122807	4905.47917564412	456	1948220.1	81242.11	1534.26	314.3	12.9	6.6	7.5	13.2	10.3	6.4	9.4	9.9	6.4	14.5	7	16.7	6.4	12.9	2	19.7	6.8	9.2	5.7	18.4	10.5	0	7.5	14.9	15.4	4.8	12.5
1	K07	1	OTNT	NA	Neutral	10.5013774104683	68.465564738292	6.54167386473201	342954.848484849	3583.06242978125	9.47658402203857	72.3168044077135	8.14674771446693	446928.914600551	5596.55970883398	363	1809386	88012.83	1460.96	326.64	12.7	7.2	7.2	9.4	8.3	9.1	7.4	5.5	7.7	10.5	7.2	10.2	5.8	11.8	2.8	10.5	8.8	3.9	8	9.1	14.3	0	11.3	8	18.5	10.7	2.8
1	K07	2	OTNT	NA	Neutral	10.8849372384937	72.9832635983264	6.71801321496776	393451.686192469	3889.36813279789	8.84937238493724	68.8179916317992	7.93363772061755	433251.052301255	5432.74143473303	478	2124155	90317.83	1633.37	321.68	14.4	3.6	7.7	8.8	11.3	7.5	8.4	7.5	7.5	16.5	8.6	15.1	6.9	12.8	3.1	12.1	4.2	10	6.9	14.2	13.6	3.8	8.8	12.8	18.6	9.2	9.6
1	K07	3	OTNT	NA	Neutral	11.5062344139651	80.5211970074813	7.99904379566954	454654.21446384	3981.81593092213	9.42394014962593	71.7057356608479	7.56319535944258	431668.421446384	5443.16134860034	401	2119177.5	87552.57	1673.1	324.07	17.5	6.2	9	10	14.5	8.7	10.2	6.2	7.5	13	5	14.5	10.5	10.5	3.7	10.7	11	8.5	9.7	11.7	16.5	0	13	10.5	20.2	9.7	8.5
1	K08	1	OTNT	NA	Neutral	9.60097323600973	62.4817518248175	6.02907648824645	332125.472019465	3479.61166021391	8.87104622871046	69.6107055961071	8.25473808970465	423997.287104623	5268.55753033607	411	1883700	85750.58	1491.15	325.06	15.6	8.3	6.8	10.9	11.9	10.7	9.2	5.1	8.3	19.5	12.2	19.2	7.3	15.8	2.7	15.6	8.8	11.7	8	18.7	13.9	0	11.7	16.8	18	10.2	8.8
1	K08	2	OTNT	NA	Neutral	11.5583126550868	80.2059553349876	6.27496177330508	450548.8808933	4079.21020576013	10.7617866004963	79.1960297766749	7.25914525027556	496188.987593052	5667.44381340256	403	2257685	93004.64	1704.93	334.79	16.6	4.2	9.4	7.9	11.7	6.2	9.9	6.7	7.9	13.6	4.2	14.1	9.2	12.9	1.7	11.7	4	10.9	10.9	11.2	16.6	6.5	12.4	10.4	20.1	12.7	8.2
1	K08	3	OTNT	NA	Neutral	9.60703812316716	74.4926686217009	10.8806731030082	450790.211143695	4101.2515733197	9.42521994134897	76.6862170087977	8.15643729429825	487631.284457478	5586.5039682045	341	2178475.7	96508.26	1803.22	352.14	15.8	4.7	14.1	7	13.2	9.7	12.3	3.5	13.8	15.5	10.3	15.8	9.1	10.9	3.2	12.9	6.7	14.1	8.5	12.3	15.2	0	13.2	12.3	20.5	13.8	11.1
1	K09	1	RAD21	NM_006265	sample	12.1693548387097	88.9193548387097	9.54583856836732	481881.112903226	4398.43056617051	9.91935483870968	73.1693548387097	8.09982943810492	498334.338709677	5346.46750575694	124	2223543	100352.95	2030.05	375.69	19.4	4.8	16.1	16.9	22.6	2.4	16.9	15.3	12.9	12.1	12.1	25	12.9	10.5	8.9	22.6	11.3	7.3	12.9	16.9	16.9	0	12.1	18.5	30.6	12.9	14.5
1	K09	2	RAD21	NM_006265	sample	16.7745098039216	146.509803921569	16.7411908315841	1092431.7254902	6291.03943168694	14.0686274509804	122.56862745098	8.69109766066149	978472.088235294	6989.84621186612	102	3771543	125343.85	3317.34	443.77	34.3	2.9	33.3	10.8	44.1	1	29.4	6.9	18.6	4.9	10.8	14.7	31.4	3.9	17.6	12.7	12.7	8.8	25.5	8.8	35.3	2.9	34.3	8.8	59.8	46.1	8.8
1	K09	3	RAD21	NM_006265	sample	14.046357615894	108.887417218543	13.3911516853889	692936.430463576	5222.68288439998	11.4238410596026	94.5695364238411	9.0870114290922	688234.668874172	6497.68954021756	151	2892528.1	107661.99	2545.08	394.27	23.2	5.3	21.9	13.9	24.5	2	23.2	10.6	16.6	4	12.6	12.6	17.9	2.6	11.3	12.6	11.3	6	16.6	13.2	19.2	0	15.2	9.9	37.1	25.2	9.9
1	K10	1	CUX1	NM_181500	sample	11.4019607843137	76.1151960784314	7.15849779224683	428090.159313725	4073.48738286924	9.80882352941176	80.3112745098039	8.82397542157793	507953.242647059	5677.86272854805	408	2199199	92270.67	1906.24	361.92	20.1	5.6	11.5	11.3	18.6	3.9	14.2	4.9	10.5	9.8	10.8	12	8.3	7.4	2.9	9.6	9.8	4.9	8.6	12.5	16.4	0	15.4	10	21.3	14.7	4.9
1	K10	2	CUX1	NM_181500	sample	11.5905172413793	79.8965517241379	6.93627012798038	464742.739224138	3781.41752681411	9.54525862068965	76.5797413793103	6.97940434220085	515713.730603448	5231.94774499079	464	1984186	82189.31	1702.17	315.64	14.9	24.1	8.2	25.9	17.7	23.9	10.1	22.4	6.7	18.8	4.7	22.6	10.1	23.3	4.7	19.8	6.2	17.2	10.6	19.2	17	14.2	13.4	18.5	21.6	15.3	17.2
1	K10	3	CUX1	NM_181500	sample	12.7216828478964	86.1488673139159	7.46184675278336	475461.40776699	4233.76918654536	10.4983818770227	82.957928802589	8.13454918471176	531946.381877023	5662.4745737339	309	2299257.4	86050.26	1860.9	319.67	19.4	5.2	8.1	10.4	17.2	3.6	9.4	5.5	8.4	8.7	7.4	14.2	10	7.1	4.5	11.3	11.7	6.5	11.7	10.4	18.8	0	14.9	11	23.6	15.2	6.1
1	K11	1	POLE	NM_006231	sample	16.021645021645	149.662337662338	32.4288463126501	1315245.63636364	5637.00075173102	14.3766233766234	99.3203463203463	7.25669694145374	606462.432900433	5335.05362777051	231	4774960	118154.42	3417.01	420.43	39.8	4.3	24.7	9.1	37.2	0.4	23.4	7.4	21.6	9.1	6.9	19.9	29	4.3	4.3	13.4	26.8	1.7	28.6	11.7	36.4	0	23.8	13.4	41.6	21.6	6.9
1	K11	2	POLE	NM_006231	sample	15.7737556561086	183.352941176471	38.4240114626388	1826325.59728507	6351.31601346736	16.3212669683258	108.140271493213	7.29722512375023	661935.479638009	5562.8026736584	221	6234526	120498.99	4016.53	396.35	38	2.3	22.6	6.3	38	3.2	18.1	6.8	25.8	6.8	6.8	18.6	30.8	2.3	2.3	17.2	19	9	31.2	9.5	37.1	0.9	26.2	9.5	42.1	24.9	7.2
1	K11	3	POLE	NM_006231	sample	18.4512820512821	197.030769230769	38.0042516848156	1764125.34871795	6611.77550572525	16.5128205128205	108.876923076923	6.45012671964105	661828	5079.33467224177	195	5761207.7	111320.09	4323.62	360.52	51.3	3.1	24.6	13.8	53.3	1	12.3	11.8	27.7	7.2	5.1	25.1	33.8	4.1	5.6	21.5	30.8	14.4	33.3	12.3	51.3	0	27.2	16.9	54.9	23.1	13.3
1	K12	1	NCOA6	NM_014071	sample	11.159375	74.321875	6.82939699249182	456225.134375	3924.19885381502	9.44375	70.4875	7.50480691405836	434243.428125	5241.71267370788	320	2138076	83882.01	1833.57	318.84	15.6	4.1	7.8	15.9	14.7	6.2	9.7	11.9	9.1	14.4	7.2	16.2	11.2	13.1	2.8	18.1	9.1	6.2	8.1	13.1	15.3	0	12.5	15	19.1	10.9	5.9
1	K12	2	NCOA6	NM_014071	sample	12.2348837209302	81.9162790697674	8.33980039401686	493411.711627907	4596.81227384643	9.95813953488372	77.8279069767442	8.15902038678474	524101.088372093	5993.86413523714	430	2496729	95387.26	2153.98	352.97	17	2.6	10	12.1	18.6	1.2	11.9	8.8	9.8	9.5	7.7	11.9	11.6	4.4	4.9	11.4	4.7	5.8	9.8	11.4	14.4	2.1	9.8	10.9	21.9	14.4	6.5
1	K12	3	NCOA6	NM_014071	sample	11.737037037037	83.4148148148148	7.45879258354768	510367.674074074	4247.998900767	9.81481481481481	77.2481481481481	8.18897852256234	497306.666666667	5651.76552143322	270	2350024.5	93908.93	2027.43	355.47	18.9	5.2	10	10.7	18.5	4.8	13.7	5.6	11.5	12.6	8.9	18.5	10.7	10	5.2	11.5	11.5	9.3	8.5	13.3	15.9	0	14.8	11.5	21.5	15.9	7.4
1	K13	1	APC	NM_000038	sample	11.9558823529412	79.6127450980392	8.63646809279391	384910.985294118	3755.4113664487	10.4558823529412	79.2794117647059	8.20561303609854	459294.68627451	4993.04519641069	204	1855845	89889.58	1693.08	324.5	12.3	4.9	7.8	11.3	11.3	3.9	9.3	11.8	6.9	9.3	8.3	17.2	5.9	7.8	1	18.1	8.8	3.9	11.3	14.7	17.6	0	13.7	13.7	22.1	12.3	6.9
1	K13	2	APC	NM_000038	sample	12.7467948717949	82.2916666666667	6.5820754402557	434448.891025641	3946.88864458271	10.5608974358974	80.9038461538462	8.4264607991679	541741.83974359	5878.62477356648	312	2169536	105066.79	1791.48	412.9	13.1	6.7	14.7	8.3	10.9	3.8	17.3	5.4	6.7	14.4	11.2	16.3	6.1	10.6	5.1	12.2	7.7	8	14.1	11.2	15.7	3.8	11.5	10.9	20.5	15.1	6.4
1	K13	3	APC	NM_000038	sample	13.0170454545455	92.5568181818182	8.00485858741446	548707.596590909	4158.30411325716	10.3693181818182	82.0795454545455	8.31803890601372	526419.335227273	5595.76434223643	176	2341504.5	91348.09	1838.55	335.07	13.6	7.4	11.4	13.6	11.4	5.1	11.9	7.4	9.7	7.4	8.5	13.1	7.4	7.4	6.8	14.8	11.4	2.8	9.1	10.2	17.6	0	13.1	10.2	21	16.5	9.1
1	K14	1	CREBBP	NM_004380	sample	10.4789719626168	71.7943925233645	6.94897140619329	398052.450934579	3948.99017346703	10.2663551401869	82.6728971962617	9.02567232108956	576392.997663551	6127.94058364816	428	2081331	114058.57	1738.11	447.1	16.6	5.6	23.4	6.5	15.4	3.7	25.9	3.7	8.6	12.9	10.5	13.1	8.9	10.5	7	7.2	8.2	5.4	11.4	11.2	13.3	0	15.4	9.6	20.1	18.7	4.4
1	K14	2	CREBBP	NM_004380	sample	13.9541062801932	90.5869565217391	7.5734517839565	531407.68115942	4186.84537473912	12.1280193236715	85.1328502415459	7.50311165874446	539426.202898551	5693.7369978232	414	2502042	103280.87	1874.8	383.12	20.8	3.6	11.1	6.8	14	4.6	13.8	5.3	7.5	12.6	5.1	12.3	7.5	9.7	2.4	12.1	11.8	5.3	16.9	8	18.8	3.4	14	8.5	22.7	13.8	5.1
1	K14	3	CREBBP	NM_004380	sample	13.0966183574879	87.9009661835749	8.03281844821498	479646.84057971	4054.4467761704	11.9782608695652	88.6352657004831	7.78280623781448	587890.852657005	5944.26811429601	414	2363531.3	109797.17	1835.64	411.62	17.4	5.6	22.2	8.2	13.5	4.3	23.4	4.6	10.6	10.9	6.8	13.3	6.8	8.7	4.3	8.2	14.7	7.5	15.9	8.9	17.9	0	17.1	8.2	22.5	19.8	6.5
1	K15	1	MGA	NM_001080541	sample	9.69028871391076	63.1364829396325	6.00875265255646	306201.834645669	3505.71871894973	9.21522309711286	70.4566929133858	7.68258940549028	419228.509186352	5227.69952614105	381	1756465	91967.38	1461.29	347.3	10.8	7.3	11.5	9.7	9.2	9.7	11.8	5.8	8.1	15.2	6.3	14.7	5.2	13.1	1.3	12.9	6.3	5.2	8.9	13.6	12.1	0	10.5	12.1	15	9.4	6.6
1	K15	2	MGA	NM_001080541	sample	12.7320574162679	83.8253588516746	7.34658458595807	456677.485645933	4058.5326361643	10.0167464114833	75.700956937799	7.50523673849563	479218.531100478	5599.13155968972	418	2258765	107050.14	1826.08	398.19	14.4	3.8	12.7	6.2	10.8	3.6	14.4	3.6	6.2	10.3	5.7	16.3	6.9	10.8	2.4	13.6	6.2	5.3	11.2	12.2	15.1	2.6	11.7	12.4	18.7	11.7	9.1
1	K15	3	MGA	NM_001080541	sample	12.344512195122	85.484756097561	7.24357291027466	436451.658536585	3875.7385986627	9.51829268292683	72.234756097561	7.31195741060304	431938.021341463	5167.00206706144	328	2209051.4	96848.19	1683.65	355.44	16.5	6.1	11.6	11.9	12.8	5.2	15.2	6.1	9.5	11.3	7.9	19.5	6.4	9.8	2.1	15.5	13.1	7.9	9.1	13.7	17.7	0	14	15.2	21	13.1	11.6
1	K16	1	CHEK1	NM_001274	sample	12.224	112.792	20.2663211130973	849117.072	4746.02490781297	10.584	86.144	7.63370397181716	603999.392	5440.8825438566	125	2998190	93649.81	2684.3	358.28	27.2	28	15.2	24.8	29.6	23.2	18.4	21.6	22.4	8.8	8	24.8	23.2	20	7.2	24	15.2	6.4	15.2	18.4	26.4	0	16.8	18.4	31.2	22.4	17.6
1	K16	2	CHEK1	NM_001274	sample	16	135.369942196532	21.5898252126424	1027822.24277457	5338.55636752264	13.4797687861272	106.728323699422	7.92270052500521	762637.450867052	6177.94015283678	173	3834284	123959.75	3051.1	433.78	31.8	8.1	27.7	9.8	32.4	4.6	21.4	10.4	16.8	7.5	6.9	16.2	20.2	7.5	4.6	14.5	15	13.9	27.2	14.5	30.6	5.8	26	13.9	37.6	30.1	12.1
1	K16	3	CHEK1	NM_001274	sample	15.0918367346939	162.816326530612	34.9094481342025	1440133.03061224	6021.90222722689	14.234693877551	114.795918367347	8.20299636208859	786888.234693878	6130.83704526624	98	4602967.4	114772.67	3732.39	436.53	39.8	8.2	32.7	10.2	44.9	1	24.5	4.1	24.5	6.1	8.2	15.3	27.6	6.1	8.2	15.3	26.5	12.2	26.5	13.3	36.7	0	30.6	12.2	43.9	31.6	11.2
1	K17	1	OTNT	NA	Neutral	12.3388157894737	78.6644736842105	7.26799069382659	420246.078947368	3888.0400289175	10.6513157894737	82.4506578947368	8.10384127466995	528639.032894737	5837.33820826345	304	2132686	94284.01	1692.15	350.43	16.8	5.6	10.2	8.2	15.1	5.3	10.5	3.9	6.2	8.9	6.9	10.5	8.6	11.2	6.6	9.5	13.8	3.9	12.5	9.5	18.4	0	15.1	8.2	23	15.1	4.3
1	K17	2	OTNT	NA	Neutral	10.9891696750903	76.5342960288809	7.95451205998912	446373.276173285	4011.34679460209	10.0324909747292	72.5920577617328	7.32092566852637	433780.041516245	5332.13307193031	554	2303744	94387.22	1811.92	361.26	13.9	7.9	10.3	11.4	11.7	6	11.9	7.6	8.3	12.6	5.1	13.4	7.6	11.6	0.7	12.5	4.2	9	10.3	10.6	13.9	4.7	9	10.5	16.6	8.3	6.5
1	K17	3	OTNT	NA	Neutral	12.5056689342404	85.108843537415	8.39479086961607	494194.591836735	4242.34551796986	9.97278911564626	80.2721088435374	8.03788499083957	531651.743764172	5666.3834378063	441	2365348.3	98717.78	1894.01	362.99	19.5	5.2	15.4	11.3	15.9	5	17	10.9	9.1	12.9	9.3	19	10.7	9.3	4.5	13.6	12.2	8.2	11.8	13.6	18.4	0	15.2	13.8	24.7	17	10.7
1	K18	1	OTNT	NA	Neutral	10	59.5850746268657	7.39525218719949	297277.814925373	3521.45465410479	9.14925373134328	65.2328358208955	7.21057383505702	389814.268656716	4935.42315680239	335	1719161	86703.65	1551.47	325.55	11.9	6.9	10.4	16.1	9.3	10.1	10.1	12.2	8.7	16.4	6	19.1	6.3	16.7	2.4	20	8.4	5.7	8.1	14	9.3	0	8.7	13.1	13.4	8.7	6.6
1	K18	2	OTNT	NA	Neutral	12.769014084507	80.2140845070423	6.73516562001648	466813.298591549	4254.15773012481	10.0366197183099	78.5154929577465	8.37900264356116	532608.397183099	5895.69392458852	355	2226133	97523.17	1864.11	372.41	15.5	6.2	13.8	11	14.6	4.5	14.6	6.5	7.3	9.6	8.7	12.1	10.1	9.3	5.4	11.8	7.6	5.6	11	13.2	14.1	3.1	11.5	10.7	18.3	12.1	8.2
1	K18	3	OTNT	NA	Neutral	10.4373673036093	68.6496815286624	7.12630125324149	375455.246284501	3795.99624312218	9.88322717622081	71.9384288747346	7.70195023526122	433123.282377919	5402.80921104446	471	1944160.4	91249.73	1599.06	356.72	11.9	7.4	13.2	11.9	10.4	8.3	16.8	8.5	7.4	12.3	7	14.2	5.3	12.1	3.6	11.5	7	10.8	10.2	9.3	11	0	8.7	9.1	14.9	10	6.4
1	K19	1	OTNT	NA	Neutral	10.9475308641975	68.820987654321	6.36570905321524	339042.851851852	3707.83458410185	10.1635802469136	78.6759259259259	8.16796228861524	503250.108024691	5837.4593005676	324	1853945	95563	1604.44	359.64	11.4	3.4	13	8.6	9.9	1.9	13.3	5.6	8	8.3	7.4	10.8	4.9	8.6	6.5	8	7.7	3.7	8.3	8	12.7	0	12.7	7.7	17	11.1	4.3
1	K19	2	OTNT	NA	Neutral	9.96252465483235	68.5680473372781	8.05692298374873	374243.126232742	3855.6489108259	9.23471400394477	68.6410256410256	7.67502968806644	433922.57790927	5610.32014017569	507	1876390	90410.11	1618.8	345.76	11	9.5	9.1	9.9	9.1	11.4	11.8	6.5	10.3	13.6	7.7	14.4	6.1	15.8	3.4	12.4	4.7	11.2	8.9	12.2	12.8	5.9	7.5	10.7	15.4	7.7	7.9
1	K19	3	OTNT	NA	Neutral	11.1352941176471	75.5617647058824	8.2210897565201	431437.588235294	4015.88476140984	9.98235294117647	80.9235294117647	8.50996175522434	552789.823529412	5927.66255436207	340	2025941.5	89713.63	1756.39	345.23	15	6.5	10.9	11.8	15.9	6.5	12.6	6.8	8.8	13.5	7.6	13.5	9.7	12.9	6.8	10.3	8.8	7.4	8.2	10.9	13.2	0	13.5	8.8	18.2	17.6	7.1
1	K20	1	OTNT	NA	Neutral	9.53503184713376	59.9490445859873	6.8182530398186	322604.71656051	3705.90986899529	9.6687898089172	73.4968152866242	7.56135464745251	463135.942675159	5471.11018207591	314	1777996	97011.16	1589.03	375.03	15.3	7.6	12.7	12.7	11.1	6.7	14.6	7	9.9	14	6.7	14.6	7.3	12.1	3.5	14.6	8.3	5.4	8.6	12.4	12.7	0	11.8	11.1	16.9	13.4	6.7
1	K20	2	OTNT	NA	Neutral	11.3503480278422	80.5661252900232	7.51413523749989	484122.535962877	4138.92311876233	11.1740139211137	86.8445475638051	7.77876013720146	583525.468677494	5996.00899009058	431	2252513	104031.02	1845.1	390.04	15.8	7.2	13.7	7.2	14.4	7.2	17.2	5.1	8.6	10.9	6.5	10.9	10.7	11.8	3.9	10.2	6.5	8.4	14.8	7	16.2	5.3	16.2	7.9	20.6	17.6	5.1
1	K20	3	OTNT	NA	Neutral	9.31428571428571	66.2285714285714	8.67341996230596	372879.171428571	3846.45204626153	9.82095238095238	74.1866666666667	7.75624069648631	460784.975238095	5629.56334740402	525	1902768.9	89368.04	1660.68	340.41	11	6.3	10.7	10.5	10.7	5.9	13.3	5.9	8.6	14.1	5	10.5	6.7	11.8	4.4	11	5.3	11.6	9.9	10.1	10.9	0	12	9.3	15.6	10.3	7.8
1	K21	1	OTNT	NA	Neutral	10.0193798449612	65.7868217054264	7.78997549781019	357279.523255814	3752.8846814692	9.4108527131783	71.7480620155039	7.83847388068956	470706.023255814	5786.12091924133	258	1839948	94464.71	1666.99	366.87	11.2	8.5	13.2	9.7	10.1	8.9	14.3	5	7	12	7	13.2	7.4	12	4.3	10.1	7.4	4.3	5.8	11.6	12	0	10.5	11.2	17.8	12	5.4
1	K21	2	OTNT	NA	Neutral	11.6382488479263	81.7004608294931	8.854429861025	486074.769585253	4223.85109029305	10.6267281105991	85.6336405529954	8.71547564205763	589071.792626728	6313.33183331441	434	2307029	102185.94	1873.92	381.01	15	4.8	11.1	6.5	12.2	6.2	13.4	5.1	9	11.8	8.3	10.6	7.8	9.9	5.3	7.6	5.3	7.8	12.4	7.8	15	3.5	14.1	7.8	19.1	17.3	4.6
1	K21	3	OTNT	NA	Neutral	10.1384615384615	70.4184615384615	8.05415968782867	372375.110769231	3825.07043657898	9.46769230769231	77.2984615384615	8.78260520392123	478574.612307692	5713.96446768772	325	1953961.3	87624.82	1598.61	320.79	11.7	4.9	8.3	6.2	12	7.1	9.2	4.6	8	10.8	9.8	13.2	5.5	13.2	5.8	9.5	7.1	9.8	8.6	11.7	12	0	12.6	8.6	17.2	9.8	7.1
1	K22	1	OTNT	NA	Neutral	10.7777777777778	70.3055555555556	6.725898424202	359945.188271605	3763.85812544329	10.4197530864198	86.1203703703704	8.15457166298126	593562.604938272	6101.13468758467	324	1836559	90232.66	1556.54	343.71	14.5	7.4	8	6.8	11.4	6.2	10.8	4.6	6.5	9.6	6.5	11.1	7.4	11.7	6.5	10.8	7.4	3.4	7.1	8	14.8	0	15.4	9	17.9	18.5	4.9
1	K22	2	OTNT	NA	Neutral	12.163323782235	78.9169054441261	6.93052629832716	410811.633237822	4038.82246809816	10.8997134670487	86.7535816618911	8.53034840412519	589796.338108883	6208.00644101172	349	2070158	102001.77	1761.67	389.92	13.5	3.7	13.2	8.3	10.6	4.3	17.2	4	6	10	8.6	9.5	4.9	8.9	4.3	7.4	5.7	4.6	11.7	7.4	13.5	2	14	6.6	19.2	16.3	4
1	K22	3	OTNT	NA	Neutral	10.2792362768496	72.8114558472554	8.01695873146042	412422.579952267	4015.04295764903	10.3556085918854	82.909307875895	7.94195489580766	558620.911694511	6046.19435378825	419	1991282.8	93180.25	1679.34	350.88	14.3	6	10.3	8.6	11.9	5.7	11.5	5	9.1	10	5.5	10	7.9	8.8	6.2	9.5	7.6	7.9	9.1	8.1	14.8	0	13.8	6.9	17.7	15	5
1	L03	1	RF	NA	Neutral	9.17955801104972	64.1312154696133	6.8098380906696	349480.55801105	3483.66268334964	8.22099447513812	58.2845303867403	6.99273297443759	311658.5	4633.27581741497	724	1843224	84910.82	1520.36	331.17	14.5	9.7	7	13.1	10.9	9.9	10.1	8.1	9.1	16.4	6.2	18.6	5.5	16	1	20.4	6.6	9	6.6	20.9	13.4	0	8.4	16.4	16.4	5	7.9
1	L03	2	RF	NA	Neutral	9.93644859813084	66.192523364486	6.53765743364466	360264.405607477	3883.16288606403	9.31588785046729	65.4448598130841	7.40488990382475	364176.73271028	5113.04680194032	535	2031575	90802.04	1679.84	335.93	11	6.2	6.9	10.5	10.1	7.3	7.9	7.5	7.3	14.8	5.8	12.3	5.6	11.4	1.5	14.2	3.6	9.7	8.8	9.7	11.6	4.5	5.8	9.5	15.5	3.7	5.2
1	L03	3	RF	NA	Neutral	9.97336561743341	61.9612590799032	5.57678235141298	303295.256658596	3537.85746248368	8.76997578692494	63.1888619854722	7.37481216441543	352816.581113801	4905.5141021528	413	1849797.6	91548.32	1528.71	347.74	11.9	8.7	12.1	9.9	10.4	12.1	12.6	3.4	7.5	19.4	4.1	17.4	5.1	19.1	1.2	13.8	8.2	14.8	6.5	13.6	9.4	0	7	15.5	12.3	4.8	9.2
1	L04	1	RF	NA	Neutral	10.3116591928251	66.1659192825112	7.05479845939408	330980.647982063	3616.69322484051	10.7062780269058	84.780269058296	8.29709440088999	562052.19058296	5742.91922655965	446	1870276	103517.46	1589.01	384.89	14.8	6.7	14.6	8.1	10.5	8.5	15	3.8	9.2	13.9	7.8	11.2	6.1	11.7	3.6	8.7	9	6.3	12.1	10.1	13.7	0	14.6	8.3	17.3	16.8	4.9
1	L04	2	RF	NA	Neutral	10.3356840620592	66.8236953455571	6.49931294029143	378510.95909732	3984.23725310241	9.08039492242595	69.0197461212976	7.6949442160562	431777.727785614	5510.21212765225	709	2090955	95328.3	1747.22	368.12	13.3	8.5	9.6	8.2	11.7	9.6	13.4	4.7	7.5	13.1	6.8	14.5	7.3	12.8	2.5	12.6	3.9	10.6	7.9	14.1	9.9	5.9	8.6	12.1	14.2	7.6	7.6
1	L04	3	RF	NA	Neutral	7.84569732937685	54.1275964391691	5.64119492149592	276859.710682493	2908.21817743493	7.66913946587537	59.8456973293769	6.16269171986485	369119.90504451	4398.10571677425	674	1473572.4	76771.94	1193.18	297.48	10.4	32.2	9.5	28.2	9.5	35.9	11.7	25.1	7.3	33.1	5.2	31.3	3.6	35	2.4	29.8	5.8	30.7	7.4	28.8	10.2	0	10.1	29.1	14.8	9.1	26.7
1	L05	1	RF	NA	Neutral	11.6077981651376	68.8394495412844	5.40680465931185	338516.240825688	3457.9122037183	9.38532110091743	65.6077981651376	6.93022824132532	385469.428899083	5090.25263835536	436	1883821	86786.56	1466.09	320.82	14.9	5.5	7.6	9.6	10.6	4.8	8.9	7.6	5.3	11.9	4.8	18.1	7.6	12.8	1.4	14.9	11.7	4.8	8.7	12.8	14.4	0	9.2	14.7	16.1	8.3	7.1
1	L05	2	RF	NA	Neutral	12.0200364298725	80.5063752276867	7.49262062008949	457650.395264117	4141.34177852454	9.1712204007286	68.9945355191257	7.69313987016076	429576.644808743	5522.91816851296	549	2253751	97046.72	1798.83	361.52	16	5.1	11.3	9.8	12.9	7.5	12.4	6	7.8	10.6	7.7	13.1	9.3	11.1	2.7	13.7	5.5	6.9	7.5	14.8	15.8	4	9.5	12.2	21.9	8.4	8.6
1	L05	3	RF	NA	Neutral	10.188	67.374	6.33845514238825	333777.414	3659.66924720582	8.51	63.284	7.57815981171814	370634.328	5322.32276858061	500	1888489.6	88758	1490.96	333.17	11.4	5.8	10.2	8.6	9.6	11.6	11.8	5.2	9.2	15.6	6.6	14.8	4	14.8	4.2	13.8	7.2	12.8	6.6	11.4	11.8	0	6	12.2	14.4	5	8
1	L06	1	RF	NA	Neutral	9.7247191011236	68.4044943820225	7.22207285496584	389261.803370787	3758.73752417126	9.29775280898876	71.9073033707865	7.5822829262236	446203.137640449	5375.55028010409	356	2099582	97034.78	1640.71	351.79	19.1	3.7	11	6.7	14	5.6	12.1	6.7	11.2	18.5	8.1	20.2	9.3	14	3.9	12.1	9	8.7	5.9	14.3	16.3	0	15.2	14.6	21.9	13.5	6.7
1	L06	2	RF	NA	Neutral	12.2033898305085	83.3462469733656	6.85967186545671	506636.566585956	4310.05933486998	10.0484261501211	79.1452784503632	7.65737790182666	520050.697336562	5692.25687412528	413	2390585	91575.11	1853.93	337.96	17.2	5.6	8.5	11.1	14.8	5.1	8.5	7.7	8.5	11.9	6.3	15	10.7	9.2	3.6	13.3	6.3	7	10.9	12.8	16	4.6	12.1	11.9	20.8	13.3	7.5
1	L06	3	RF	NA	Neutral	10.9067055393586	78.5481049562682	8.52641828154813	450548.247813411	4057.35345188064	9.66180758017493	74.5772594752187	8.06424382706157	446539.685131195	5482.40292477608	343	2257154.5	98088.72	1756.38	345.95	16.9	3.2	13.4	7.3	15.5	5	13.4	6.1	11.1	12	8.2	13.4	9	10.8	3.2	13.1	9	12.8	10.2	12.5	16	0	9.9	10.2	19.2	9.6	8.7
1	L07	1	RF	NA	Neutral	9.66992665036675	62.3740831295843	6.69833314543407	321591.836185819	3474.46282633754	8.41809290953545	62.7359413202934	7.57228937701889	372257.775061125	5060.9141204104	409	1828129	90127.02	1509	346.3	14.7	7.6	9.5	8.8	11.2	8.1	12.5	5.9	7.6	19.8	7.8	20	5.1	17.6	2.7	17.1	8.8	8.8	8.3	19.6	13.9	0	10	17.8	17.4	9.5	8.1
1	L07	2	RF	NA	Neutral	11.9037558685446	73.3568075117371	6.04788467426159	414389.889671361	3954.76424136646	9.22065727699531	69.0492957746479	7.37419809358976	433432.394366197	5467.59329906046	426	2203972	99257.11	1664.01	359.3	16.2	7	10.1	7.5	11.3	8.9	12	4.9	6.8	17.1	6.1	19.5	8.5	14.3	2.6	15.7	6.8	11.3	8.2	14.3	14.8	7.3	11.5	15.7	21.1	11.3	8.7
1	L07	3	RF	NA	Neutral	9.78927911275416	68.3253234750462	6.79518946433673	377858.781885397	3652.10075593018	8.17005545286506	60.3567467652495	7.77089930867393	343878.118299445	5093.1434368625	541	2070719	89047.95	1574.49	325.82	13.1	4.3	8.7	7.6	9.2	9.2	9.2	6.5	9.2	21.6	8.9	19.4	7	16.3	2.6	15.2	5.7	17.2	5.5	18.3	12	0	7	16.5	16.3	5.4	11.1
1	L08	1	RF	NA	Neutral	8.62641509433962	58.4716981132075	6.31281602305489	307353.941509434	3457.13064647726	8.36792452830189	61.9622641509434	7.49065790336156	358718.149056604	4831.20090024117	530	1830471	85593.74	1483.84	321.45	12.8	6.6	8.7	11.3	10	9.1	10	9.8	10.9	21.3	8.5	19.8	6.8	16.6	1.9	18.9	6.8	13	8.1	19.6	10.2	0	8.7	17	16.4	6.2	10.4
1	L08	2	RF	NA	Neutral	10.9944852941176	76.2518382352941	7.19345434049842	439066.040441176	4059.0206879268	9.82904411764706	72.5441176470588	7.73538600599513	446358.178308824	5574.86212738646	544	2276588	102240.09	1733.21	374.49	16.7	5.9	12.7	6.6	11.4	8.6	13.4	4.6	9.2	13.8	6.8	13.2	8.1	11	2.2	14.2	6.2	10.8	10.5	12.1	15.3	5.7	9.9	10.7	19.3	9.4	6.8
1	L08	3	RF	NA	Neutral	10.8063725490196	74.1740196078431	7.87612962101949	387212.338235294	3852.21171960724	9.61764705882353	73.2696078431373	7.87565302446424	439566.294117647	5440.19844662047	408	1920691.1	86304.17	1594.25	334.37	14.5	5.9	7.4	9.3	13	6.9	10.8	5.1	6.6	13.2	5.1	13.7	7.1	12.3	1.5	11.8	9.1	9.8	8.1	9.8	14	0	11.8	10.5	17.6	10.5	7.4
1	L09	1	PIGN	NM_012327	sample	9.39797639123103	60.6913996627319	7.71379323834668	319399.396290051	3641.33716096068	8.46880269814502	63.8735244519393	7.59301472234616	398684.038785835	5345.22497864805	593	1748989	86745.8	1543.35	337.44	12	6.4	9.6	11.8	9.1	5.9	11.1	8.9	7.8	11.6	6.6	16.5	5.2	12	1.5	12.3	7.3	4.9	6.9	14.3	11	0	8.6	13.2	14.3	8.8	6.6
1	L09	2	PIGN	NM_012327	sample	11.7043010752688	79.8709677419355	7.44814787599893	446704.292114695	4157.47649645632	10.1612903225806	76.9605734767025	7.78497159874045	503669.804659498	5782.51836070586	558	2338694	98419.77	1789.23	351.92	16.8	3.9	10.4	9	13.3	3.9	9.3	8.1	9.5	10.6	7.2	13.6	8.6	8.1	3.6	9	6.3	7.5	10.9	9.1	14.2	4.1	11.3	9.5	19.9	11.3	6.6
1	L09	3	PIGN	NM_012327	sample	11.1995708154506	78.68669527897	8.37258895897009	450222.027896996	4021.48234918337	9.40128755364807	76.2875536480687	8.23111217003021	477127.798283262	5460.90005765614	466	2127084.9	93920.35	1804.11	352.25	16.3	3	11.4	8.8	13.3	5.4	13.5	5.8	8.6	12.7	7.9	14.8	8.6	11.8	3.6	11.6	9.2	10.3	10.3	10.3	16.3	0	13.1	12	20.8	14.2	7.5
1	L10	1	ERCC5	NM_000123	sample	10.972010178117	71.2544529262087	7.10167896382004	361318.463104326	3730.96389910794	10.969465648855	86.8473282442748	8.24833476556932	579377.430025445	5819.21186194721	393	1893789	100927.02	1593.78	378.8	13.5	7.6	16.5	9.4	11.5	5.3	16.8	3.8	7.4	9.7	8.7	10.2	5.9	9.7	4.3	9.7	9.7	5.6	13.5	10.4	12.7	0	18.6	8.4	18.3	19.1	6.1
1	L10	2	ERCC5	NM_000123	sample	11.8842443729904	84.951768488746	8.72349914072049	510618.816720257	4246.41817049321	11.3086816720257	94.0032154340836	8.68636002997685	663242.868167203	6466.80456222943	311	2342586	107422.31	1905.39	402.55	16.4	6.1	13.5	6.1	14.5	5.1	15.8	4.5	9.3	12.2	9	6.8	10.3	11.3	6.1	7.4	4.5	7.7	11.6	8	16.4	4.5	16.1	5.5	21.2	19.9	3.9
1	L10	3	ERCC5	NM_000123	sample	11.6166666666667	73.5055555555556	6.26847907193564	388551.702777778	3960.78377051602	9.88055555555556	73.6861111111111	7.61936667556011	483722.841666667	5796.60016476482	360	2016152.7	96191.59	1673.78	373.53	12.8	5.3	14.4	7.8	13.3	3.9	18.9	3.6	6.7	12.5	6.1	15	6.1	9.7	4.4	9.2	8.3	5.6	8.3	10.6	13.1	0	9.7	9.7	18.3	11.1	7.5
1	L11	1	PHF6	NM_032335	sample	11.9420849420849	72.5482625482625	7.12731701960537	368771.94980695	3947.37042515995	11.1235521235521	85.5405405405405	8.00719525762055	596864.158301158	6046.24585822628	259	1958058	104196.27	1734.62	391.5	12.4	5.4	16.2	8.9	13.9	3.1	18.1	5.4	8.9	8.1	8.5	10.8	8.1	9.3	6.9	9.7	11.6	2.7	12.4	8.1	13.1	0	15.8	7.3	18.5	16.6	5.8
1	L11	2	PHF6	NM_032335	sample	13.7335766423358	82.7737226277372	6.81753898523269	432966.967153285	4140.58722713797	12.1423357664234	87.4306569343066	7.87630054078892	618105.558394161	6285.51887321283	274	2157011	114825.34	1892.03	430.19	11.7	4	20.1	6.6	10.2	3.3	21.2	4	7.3	5.5	8	12.4	5.1	6.2	5.5	9.1	5.1	3.6	17.5	10.2	11.7	1.8	14.2	7.7	16.8	15.7	6.9
1	L11	3	PHF6	NM_032335	sample	7.36231884057971	50.3101449275362	5.00411662652043	275513.185507246	2480.87471299843	6.58550724637681	51.9971014492754	5.12664094965588	360477.649275362	3812.85853479085	345	1262265.9	65806.53	1203.92	272.23	7.2	41.2	9.6	43.2	9.6	42.6	10.7	40.6	3.8	44.9	4.3	45.8	4.9	45.2	3.8	43.8	4.1	42	6.1	44.9	7.8	0	7.8	43.5	10.4	12.2	42.9
1	L12	1	BLM	NM_000057	sample	10.9811320754717	64.9245283018868	7.57011743835381	311637.594339623	3514.63306985923	12.2547169811321	84.811320754717	7.56692792123204	548547.122641509	5812.94034005584	212	1811089	104500.02	1582.95	390.22	11.8	8	16	6.6	9.9	8	20.3	3.3	7.5	13.7	6.1	10.4	5.7	13.7	4.7	9.4	9.9	6.1	17.5	8.5	12.3	0	15.6	5.7	15.1	17	2.8
1	L12	2	BLM	NM_000057	sample	11.1596091205212	71.6514657980456	11.5089833173827	433030.198697068	4219.37856489317	11.214983713355	80.8241042345277	7.47179362355625	561826.729641694	5793.02668695592	307	2134726	104986.33	2077.89	419.91	11.4	10.7	15.6	12.7	14.7	6.2	21.5	6.8	9.8	16	9.8	16.6	10.1	10.4	4.2	14	5.5	10.7	16	16.3	12.1	3.9	11.4	13.7	16	15.6	9.1
1	L12	3	BLM	NM_000057	sample	12.1607843137255	72.756862745098	7.46292895067094	402609.125490196	4081.64741038416	12.156862745098	85.9333333333333	7.61696670277708	573465.921568627	5934.81258242725	255	2114212.6	111001.74	1911.34	421.7	13.7	6.7	22	7.5	15.3	7.1	23.9	2	8.6	11	6.3	12.9	10.2	10.6	5.1	8.6	11.8	7.8	15.3	6.3	9.4	0	11.8	6.3	16.9	14.5	5.5
1	L13	1	ARID1A	NM_006015	sample	11.2596401028278	68.1413881748072	5.81017884171249	308390.089974293	3470.24319729193	11.0565552699229	77.73264781491	7.60202506859264	484737.714652956	5567.65766170764	389	1742124	98012.12	1418.49	359.6	11.6	5.4	13.4	6.7	9.5	5.4	13.4	3.6	6.4	10.5	6.4	11.1	5.4	10.3	3.1	8.2	11.6	3.9	12.6	9.3	14.1	0	15.2	6.4	16.7	12.9	2.3
1	L13	2	ARID1A	NM_006015	sample	13.1939058171745	82.797783933518	6.85052859799396	433066.747922438	3991.31457954475	10.8254847645429	77.2963988919668	7.2103971376933	485814.307479224	5553.80121641749	361	2069325	94437.16	1708.24	347.9	12.2	6.1	10.2	11.4	9.4	2.8	10	5.5	5.8	7.5	4.4	13	5.8	9.1	1.1	10.5	6.4	5.5	11.6	8	16.1	2.5	10.8	8.3	19.7	10.8	5.5
1	L13	3	ARID1A	NM_006015	sample	10.7358024691358	70.5506172839506	6.86531810613243	361676.130864198	3648.39476064046	10.1012345679012	74.879012345679	7.65328329043082	438848.414814815	5377.66240791167	405	1891030.7	91709.1	1521.51	332.1	10.1	4.2	10.6	9.9	8.1	4.9	12.8	7.9	7.2	12.8	6.4	12.1	4.9	9.9	2	10.1	6.4	6.7	8.6	7.4	10.6	0	9.1	9.1	13.3	9.4	6.2
1	L14	1	EZH1	NM_001991	sample	10.10625	63.79375	5.57551454852885	312591.871875	3228.79241614244	10.265625	79.4	8.54192968258745	511658.76875	5640.68379616914	320	1705409	94539.63	1355.14	344.36	10.9	9.1	9.1	10.3	7.5	13.1	11.2	6.6	5.6	16.6	9.1	11.6	5.6	18.4	4.7	10.6	7.2	8.1	10.6	10.9	11.6	0	12.8	8.8	13.8	13.4	4.4
1	L14	2	EZH1	NM_001991	sample	11.28165374677	76.9354005167959	7.6715381709518	416224.284237726	3945.49327136186	11.3333333333333	83.9095607235142	8.14798037118075	541144.713178295	5946.44002927754	387	2103358	106077.75	1750.76	384.75	12.9	4.4	14.2	6.7	11.4	6.7	15	4.7	11.1	13.4	7.2	9	5.9	12.7	4.4	7.5	3.6	8.3	15.2	7.2	13.2	3.6	14.5	6.2	17.8	14	3.4
1	L14	3	EZH1	NM_001991	sample	11.3994845360825	75.0541237113402	8.2328503856545	398526.149484536	3924.60296267896	10.9355670103093	79.5850515463918	7.73526070929912	481302.530927835	5590.83595291495	388	1998391	98905.14	1694.04	380.11	13.9	6.4	14.2	7.7	11.1	7.2	18.3	5.2	10.1	12.6	6.7	11.6	7.5	12.9	2.6	8	9.8	8.2	11.6	8	14.4	0	11.6	7.7	18.3	11.9	5.2
1	L15	1	ARID2	NM_152641	sample	10.8445378151261	68.9873949579832	5.37099419081368	320163.165966387	3105.85366208541	9.1890756302521	64.3718487394958	6.23307667362905	374291.210084034	4436.04638982018	476	1638501	81781.68	1327	310.61	13.2	17.2	8.6	18.3	8.4	17	8.2	17	5.9	19.3	4.6	25.8	4.2	20.8	1.7	26.7	13.7	14.7	10.1	23.9	18.3	0	12.2	22.9	20	9.2	17.4
1	L15	2	ARID2	NM_152641	sample	12.1771217712177	81.0793357933579	7.58766097426278	479481.29704797	4213.98137284708	9.4520295202952	69.2453874538745	7.23475264215372	434126.686346863	5514.90221028396	542	2218771	92950.27	1878.29	364.16	16.1	6.3	9.8	8.7	11.3	4.6	13.1	5.2	8.1	8.5	5	16.2	9.4	10.3	3.5	14.6	5.5	7.2	10.9	14.4	16.1	3.7	10.7	12	20.1	8.9	9.6
1	L15	3	ARID2	NM_152641	sample	10.6476578411405	73.2892057026477	6.73047943849767	408100.083503055	3937.03686189797	9.16496945010183	68.5641547861507	7.34324615588159	407615.097759674	5190.12055725872	491	2023657	90503.76	1659.61	350.98	14.5	6.5	11	14.1	11.6	5.5	14.3	5.7	8.6	16.7	6.5	17.1	9.4	13.2	1.4	14.5	8.1	10.2	8.6	14.1	14.9	0	11.2	15.1	20	10.4	10
1	L16	1	FLT4	NM_002020	sample	11.3171428571429	69.2371428571429	7.40821542547768	339522.768571429	3698.5059515748	10.8485714285714	81.9942857142857	8.08282561757847	546051.32	5997.87722338373	350	1851532	100953.84	1613.05	389.99	14.6	5.7	16.3	8	11.4	7.1	18.9	4	6.3	12.3	8.9	10	6	10.6	4.6	9.1	10.6	4	12	10.3	14	0	13.7	8.9	21.1	16.3	3.7
1	L16	2	FLT4	NM_002020	sample	12.9597457627119	80.0953389830509	6.96687204141435	421242.927966102	4013.75372443938	11.3983050847458	86.4343220338983	7.53313643442102	562986.711864407	5726.0642518287	472	2152563	101849.07	1753	374.19	15.7	6.8	10	7.8	12.9	8.9	12.7	4.4	6.8	10.6	5.5	13.3	8.9	11.7	2.5	11.9	9.3	6.8	14.4	9.3	15.9	4.2	15.9	9.3	20.8	15.9	7.2
1	L16	3	FLT4	NM_002020	sample	11.1230769230769	72.0395604395604	6.0333421383386	401503.468131868	3763.92980101162	10.7274725274725	79.6615384615385	7.5523249072117	508025.854945055	5824.62921140423	455	2028772.7	95952.77	1611.47	357.06	12.1	7.3	11.9	7.3	13	7.5	12.3	2	7.9	16.7	4.8	11.2	8.6	14.7	4.8	9.2	7.9	10.3	10.8	9	12.5	0	13.6	8.8	17.8	14.3	6.6
1	L17	1	RF	NA	Neutral	9.84100418410042	61.3828451882845	5.81555126430224	310584.234309623	3484.65544854702	9.48744769874477	70.7154811715481	7.45756141397189	430743.985355649	5309.24617860657	478	1798532	89291.06	1482.59	338.23	12.1	6.9	11.3	12.1	9	7.3	11.9	8.6	6.1	19.7	7.3	17.2	5.2	14	2.3	14	8.2	7.5	8.2	11.3	12.8	0	12.6	13	15.3	11.1	5.4
1	L17	2	RF	NA	Neutral	11.7051282051282	83.7344322344322	8.05989694798244	498227.054945055	4196.63277684958	9.78571428571429	74.7472527472527	7.6684534782548	470313.164835165	5530.24002672455	546	2376713	95692.44	1892.08	364.91	19.8	7	9.5	8.4	13.9	6.2	11.5	4.4	12.3	13.7	7.3	13.6	9	11.9	2.6	13.6	6	9.9	10.6	14.3	17.4	4.8	12.8	12.6	22.3	13.6	8.1
1	L17	3	RF	NA	Neutral	12.1195335276968	74.6997084548105	6.1155386572109	379733.548104956	3721.03754197035	10.131195335277	77.1078717201166	7.90781204773949	462482.32361516	5461.38036698617	343	1918321.8	90348.63	1557.93	346.49	10.5	5.2	10.2	6.1	10.2	4.1	14.6	3.2	6.1	9.6	10.2	15.7	6.4	11.1	2.9	12	10.5	6.7	8.7	9.6	12.2	0	12	11.1	17.8	8.7	6.7
1	L18	1	RF	NA	Neutral	9.99776785714286	65.1875	7.68745166051195	359729.140625	3620.79592194421	10.1450892857143	72.0558035714286	7.33363689953504	417177.348214286	5238.03959439054	448	1942031	100807.4	1585.86	373.93	13.4	6	14.7	7.6	11.2	5.8	16.5	7.8	6.7	14.7	5.6	11.6	7.1	12.9	2	11.4	10.5	6.5	11.6	12.1	13.6	0	12.5	9.8	16.5	8.9	4.9
1	L18	2	RF	NA	Neutral	11.152380952381	76.0571428571429	7.45273961269456	432584.379047619	4178.73658680619	10.7942857142857	83.4190476190476	8.0125471176624	539283.133333333	5869.6887771541	525	2140522	94529.78	1789.84	349.02	13.7	5.5	9.5	7.6	11	6.7	11.4	5.7	8.4	10.5	5.5	9.1	9.9	10.1	3	8.8	4	10.1	9.7	10.1	14.3	4.4	11.8	8.4	18.9	15.2	5.3
1	L18	3	RF	NA	Neutral	12.5644329896907	85.7731958762887	7.26165271241256	500133.007731959	4298.16228589735	10.6237113402062	84.0721649484536	8.0334803723086	524818.523195876	5689.36364559865	388	2271421.5	90269.47	1851.38	329.47	19.1	4.9	10.6	11.9	18	5.7	12.4	9	7.7	9.3	5.9	11.9	10.6	9.3	3.4	12.6	11.6	5.2	13.1	11.3	19.6	0	18.3	9.5	22.9	14.4	8.5
1	L19	1	RF	NA	Neutral	10.3954451345756	66.8136645962733	6.58933195290722	360636.219461698	3720.41682390161	9.78674948240166	70.1718426501035	7.00142604170934	409580.772256729	5182.50722095965	483	2009377	98707.19	1652.19	384.76	17.8	6	15.7	8.7	14.7	6.8	17.6	3.3	6.6	14.9	4.6	14.3	7.9	11.8	1.7	12.2	9.5	5.8	10.4	12	15.3	0	12.4	11.8	18.4	7.9	6.2
1	L19	2	RF	NA	Neutral	10.9330065359477	73.6421568627451	6.83013472967844	411595.017973856	4047.67535552282	9.44934640522876	72.4264705882353	7.90471952302333	454970.433006536	5601.56478383123	612	2170894	98477.6	1734.65	372.31	13.2	6.4	12.1	9.6	10	7.5	14.9	6	8	12.7	8.7	12.6	6.7	10.5	2.8	12.3	6.2	8.5	7.4	13.6	12.4	4.4	9.8	11.4	16.8	10.1	8.5
1	L19	3	RF	NA	Neutral	11.337962962963	78.6944444444444	7.65910530025248	439244.782407407	4205.36068607317	9.83564814814815	77.9791666666667	8.23117347329296	494895.291666667	5825.99036564041	432	2135765.7	92634.01	1782.58	356.24	16	3.9	11.1	8.3	13.9	3.2	13.9	5.8	8.1	9	6.9	10.4	6.9	7.6	2.8	8.1	7.9	5.3	8.3	8.1	14.1	0	13	8.1	21.5	12.3	5.6
1	L20	1	RF	NA	Neutral	10.1696428571429	62.0334821428571	5.52369728559741	302293.386160714	3506.44498654968	9.66741071428571	71.6852678571429	7.36395667771161	438266.370535714	5330.53284837084	448	1874636	100357.3	1509.24	371.66	14.7	6	15.4	8.3	11.6	6	16.1	4.2	6.7	12.9	5.8	14.3	7.4	11.8	2.7	12.7	10	4.9	10	12.9	11.6	0	12.9	12.3	14.7	11.4	6
1	L20	2	RF	NA	Neutral	11.8416075650118	80.4988179669031	6.561487739739	467191.810874705	4107.80296506638	10.645390070922	82.5011820330969	7.4617517518746	538320.075650118	5595.23215906062	423	2275351	105077.97	1820.74	388.35	15.1	6.1	14.2	7.3	13.2	8	15.4	5	7.8	12.1	5.7	13.7	9	13.5	4.7	15.6	5.4	7.3	11.3	11.1	14.9	2.8	14.7	12.1	20.6	14.2	7.6
1	L20	3	RF	NA	Neutral	10.7272727272727	73.1860465116279	7.65120996958911	396801.281183932	3801.35480000605	9.59619450317125	72.3826638477801	7.60925636387841	446028.031712474	5419.01480730446	473	1902548.2	85751.21	1562.05	322.56	14.2	7.2	8.7	12.3	11.2	8.2	9.9	11.4	8.9	12.5	6.8	16.1	8	13.5	3.8	15.9	7.6	9.7	8.7	15.4	14	0	13.1	13.3	17.1	10.8	10.1
1	L21	1	RF	NA	Neutral	9.36034482758621	58.2120689655172	5.7037175797569	283226.153448276	3375.83448969947	9.37413793103448	67.8137931034483	7.33594439508463	406314.09137931	5425.73731669427	580	1729575	97163.91	1388.44	367.34	12.2	6.2	14.1	8.1	8.4	9.5	15.9	5.7	5.2	14.1	4.1	10.7	4.5	15.5	2.1	9.1	6.4	6.7	8.3	12.4	10.9	0	9.3	9.5	14.1	9.5	4.5
1	L21	2	RF	NA	Neutral	10.8324225865209	72.6885245901639	7.31812495031126	399785.193078324	4051.55582675157	9.03096539162113	69.6229508196721	7.68886117149461	445397.098360656	5503.88112323924	549	2104549	93709.05	1710.21	345.71	15.1	5.1	9.5	10.7	12	8.6	10.2	8.7	9.7	11.8	7.5	15.5	7.5	11.8	3.1	16.2	4.4	9.8	7.7	15.8	13.7	3.8	10.2	13.1	17.3	10	9.8
1	L21	3	RF	NA	Neutral	10.7536231884058	71.6630434782609	6.85005708513376	368781.420289855	3641.57950003096	10.0489130434783	73.3822463768116	7.14279323011382	433673.748188406	5305.2775530339	552	1920450.2	84377.48	1473.56	310.38	13	8.2	7.6	8.9	9.1	10.1	9.2	10.1	8.5	13.4	4.5	15	6.2	14.5	2.7	13.6	8.2	9.6	9.6	12	13.2	0	11.2	11.4	16.5	8.7	9.2
1	L22	1	RF	NA	Neutral	9.81347150259067	65.2227979274611	7.18580967562881	329028.702072539	3616.66416754088	9.74870466321244	74.0181347150259	7.42133844171559	474274.68134715	5642.81407931691	386	1770829	97845.41	1539.32	383	12.7	6	12.7	8.3	8.5	6.7	17.9	5.4	7.8	13.7	5.2	14.8	6.2	13.2	4.7	13.2	8.3	6	10.9	12.2	14.5	0	13.2	11.1	17.4	13	7.3
1	L22	2	RF	NA	Neutral	10.5228628230616	74.5984095427435	8.66838695979716	438243.147117296	4102.5771285748	10.1709741550696	78.7216699801193	7.6485643863891	503665.204771372	5646.38920884542	503	2170372	96890.52	1828.09	377.93	13.1	5.6	9.7	8.2	12.9	6.6	15.5	6.4	9.3	13.1	5	12.1	10.1	11.3	2.4	11.5	3	9.1	9.3	11.1	13.7	4	13.5	9.1	18.1	12.3	7.8
1	L22	3	RF	NA	Neutral	10.9975186104218	77.6625310173697	7.93434125443721	432876.682382134	3821.76737906366	10.272952853598	81.7841191066997	8.19258901598305	534883.928039702	5865.12782387257	403	1976058.9	91123.17	1567.48	332.25	12.4	13.9	11.9	10.4	12.4	16.6	12.9	8.2	8.4	10.4	7.4	12.7	7.9	16.9	4.5	10.9	6	9.4	10.9	10.2	15.4	0	16.9	9.4	19.4	15.1	7.9
1	M03	1	OTNT	NA	Neutral	10.0251572327044	67.4937106918239	7.11513065762789	343464.059748428	3590.02759704717	8.30188679245283	66.3333333333333	7.69809554898835	409171.908805031	5126.55981883089	318	1808904	83578.3	1554.3	321.2	13.2	7.5	8.5	11.9	11	6.3	10.1	8.2	8.5	13.8	9.1	17.6	6.6	12.9	1.6	17.6	6.9	7.2	5.3	14.2	15.7	0	10.4	15.1	19.2	11	7.2
1	M03	2	OTNT	NA	Neutral	9.89756097560976	71.3414634146341	7.43937399482283	419381.802439024	3986.12368574439	9.23414634146341	75.2219512195122	8.52167308060364	490483.019512195	5765.65993474978	410	2072670	99663.6	1745.93	388.96	12.7	8	12.7	12	11	7.8	14.6	5.9	9.5	15.4	9.8	12	7.1	11.7	2.2	11.2	2.7	13.2	7.1	13.2	11	6.8	11	11	16.8	12.9	7.3
1	M03	3	OTNT	NA	Neutral	9.61111111111111	69.8104575163399	9.59601180597496	391632.055555556	3663.35593068642	9.6078431372549	75.9738562091503	8.62958228613946	483753.14379085	5830.37750839204	306	1969164.8	93661.93	1596.62	342.22	11.1	5.6	12.1	9.8	9.2	11.1	11.4	5.9	11.1	16	9.5	15.4	6.2	14.4	4.2	9.2	7.8	12.4	6.9	9.8	13.4	0	12.4	8.5	17	14.7	6.2
1	M04	1	OTNT	NA	Neutral	10.3513513513514	71.1411411411411	9.57117569111425	402993.027027027	3799.57375011765	10.1321321321321	76.7087087087087	8.25004590660178	475522.672672673	5590.51266017528	333	2037877	96110.47	1718.29	350.66	15.3	5.4	13.2	9	12.9	4.2	12	4.8	10.2	12.6	9.6	12.6	6.6	11.4	4.8	10.2	9.9	5.7	11.7	10.8	14.1	0	11.7	9.3	18.6	11.7	4.8
1	M04	2	OTNT	NA	Neutral	10.7687224669604	73.7797356828194	7.42915577506657	414852.266519824	4167.20644777983	10.2929515418502	78.2665198237885	7.96006926514538	503580.079295154	5780.82206440806	454	2264078	101971.62	1872.21	390.31	13.2	4.4	11.9	7.3	14.1	4	14.3	2.4	10.1	13.7	7	13.7	7.7	10.1	2.2	10.4	3.3	9.9	10.6	9.9	12.6	4.4	10.8	9.3	17	12.8	5.3
1	M04	3	OTNT	NA	Neutral	10.3234501347709	69.366576819407	6.76582871553846	370215.84097035	3680.11295600758	9.92183288409704	79.0458221024259	8.13089840748783	514623.706199461	5745.78428631221	371	1951077.3	93722.93	1563.27	347.11	15.1	8.9	11.3	8.6	12.1	10.5	12.4	4.9	7.8	17	10.2	12.7	5.9	16.4	3.2	10.5	8.6	11.3	11.3	10.2	13.2	0	14.3	10.5	16.4	15.9	7.3
1	M05	1	OTNT	NA	Neutral	11.6331658291457	68.7989949748744	5.5968112068675	339325.341708543	3681.15213367453	10.0025125628141	72.5050251256281	7.36224438458964	442632.675879397	5395.43364608473	398	1905882	90534.2	1573.94	342.93	14.1	3.3	8.5	6.8	11.1	2.8	9.8	5.5	4.3	10.8	6.8	14.3	7.3	9	3	10.3	10.8	4	10.3	10.3	13.6	0	12.1	10.3	16.6	11.8	4.5
1	M05	2	OTNT	NA	Neutral	11.9803536345776	80.1257367387033	8.18737423159132	453486.646365422	4081.59770333566	10.0943025540275	77.4165029469548	7.9879188355937	487161.200392927	5618.89844654292	509	2206411	91344.27	1780.97	336.4	16.9	8.4	9.2	13.2	13.2	6.7	10	8.8	8.4	10.6	7.9	11	9.8	11.6	1.8	13	5.3	7.7	11.4	12.2	15.3	3.7	13	10	21	12.8	6.1
1	M05	3	OTNT	NA	Neutral	10.8665105386417	70.5339578454333	7.65250119970534	357039.395784543	3646.33913096611	9.38173302107728	72.8360655737705	7.9304386088626	444257.194379391	5456.15796103932	427	1776934.6	86750.69	1475.1	320.63	11.7	13.8	8.9	11.7	8.2	16.9	10.8	8.9	6.6	12.9	7.3	12.6	6.3	14.8	2.6	14.5	4.9	10.1	7.7	13.3	11.9	0	9.1	12.2	15	8.4	8.9
1	M06	1	OTNT	NA	Neutral	9.39705882352941	64.8406862745098	6.19878762246348	332853.678921569	3637.99512779459	9.99509803921569	80.6127450980392	8.85785693695757	524621.387254902	5787.63510113739	408	1909876	94110.48	1581.3	351.13	14.5	5.9	12.3	10	10.5	5.4	13.7	5.4	10	15.7	11	12	7.8	13	5.6	9.8	7.6	7.6	12.3	11.5	14.7	0	18.1	8.3	18.1	17.6	5.4
1	M06	2	OTNT	NA	Neutral	11.0450160771704	73.2636655948553	7.08791713386291	402030.437299035	4045.88661747503	11.2958199356913	92.1672025723473	8.74608890967378	653434.575562701	6384.82276682915	311	2139454	102562.96	1794.24	393.4	13.5	6.8	11.9	8.7	15.1	5.1	14.5	4.5	7.1	9	9.6	9.6	8	8.4	5.5	8.4	5.1	8.7	13.5	8.4	13.2	3.9	14.5	6.4	17.4	20.3	4.5
1	M06	3	OTNT	NA	Neutral	10.7919075144509	79.4479768786127	7.71364506873825	437196.809248555	3899.10026079044	9.71965317919075	82.8988439306358	8.73576256133341	543534.25433526	5904.48735095247	346	2025542.5	92109.27	1667.4	350.4	14.5	7.5	10.4	9	13.9	7.5	14.5	4	8.7	10.4	9	12.1	9.5	12.4	3.5	9.5	6.1	7.8	6.4	11.3	14.7	0	15.9	9.2	19.7	17.1	6.6
1	M07	1	OTNT	NA	Neutral	10.9598930481283	73.8850267379679	7.17182865524051	404625.411764706	3819.32964529818	9.36363636363636	73.6577540106952	8.18428237170237	439180.032085561	5268.2572665041	374	2107581	92849.51	1682.93	341.51	17.1	4.3	12.6	8	13.6	2.9	11	4.8	9.9	14.7	9.1	14.2	9.1	10.2	1.3	12.8	11.5	6.7	7	11.5	16	0	9.4	10.4	20.3	9.6	5.6
1	M07	2	OTNT	NA	Neutral	12.1035598705502	78.2718446601942	6.4108495797075	406601.734627832	3942.9109612267	9.66990291262136	78.2394822006472	8.63696379642736	522169.524271845	5827.85226739534	309	2151048	100597.36	1715.51	368.28	13.3	5.2	10.4	7.1	9.4	3.6	13.3	3.9	6.5	12	10.4	13.9	6.8	8.4	3.6	9.4	4.9	8.1	7.8	12	15.2	4.5	11	10.4	19.1	12.9	6.8
1	M07	3	OTNT	NA	Neutral	11.5727848101266	77.4018987341772	6.36994272300194	397180.886075949	3801.77963332168	10.3987341772152	80.5094936708861	8.00159043635539	505785.417721519	5634.4630044907	316	2168983.3	97888.43	1661.96	360.09	13.6	3.5	11.7	5.1	12.7	3.8	10.8	3.8	5.1	15.5	6.6	13.6	6.3	12.3	3.8	10.8	9.2	8.5	8.5	7	15.2	0	14.2	7.3	19.9	14.2	5.4
1	M08	1	OTNT	NA	Neutral	10.0401234567901	67.6574074074074	8.24501960752886	360115.358024691	3725.23105443239	9.10493827160494	73.037037037037	8.45624025604223	476778.972222222	5603.41115769891	324	1873003	99493.18	1714.85	398	13.3	6.2	14.5	8	13	4.6	20.4	7.1	9	15.7	11.7	16.4	7.1	10.8	4.9	15.1	7.7	5.6	7.4	15.7	13.3	0	11.7	13.9	17.6	12.7	6.2
1	M08	2	OTNT	NA	Neutral	12.65234375	90.69921875	9.99118649505029	543722.32421875	4506.93940247836	11.73046875	103.3203125	9.31642344062464	717137.25390625	6154.95735385031	256	2457492	107000.77	2056.76	382.84	18.4	2.7	12.1	7.8	15.6	2	14.1	3.9	10.2	8.6	13.7	9.8	9.8	5.5	3.5	8.6	7	6.6	15.2	9	18.8	2.3	21.9	7.4	25.8	23	6.6
1	M08	3	OTNT	NA	Neutral	10.890625	70.084375	6.39954652926868	372893.66875	3985.40005263064	9.940625	81.340625	9.77539969933022	543219.90625	5923.06634518522	320	2004306.3	98424.52	1688.41	368.28	13.1	4.7	14.7	7.2	12.5	5	16.9	5	8.1	13.4	11.6	11.6	5.9	9.1	6.9	10.3	8.1	6.9	10	11.6	10.9	0	13.1	8.1	16.6	13.8	6.6
1	M09	1	DNM2	NM_001005362	sample	9.37282229965157	54.7560975609756	6.70636496487417	245662.902439024	3129.98784259649	10.8048780487805	73.3275261324042	7.38264135403312	460203.895470383	5392.33249963657	287	1526382	93544.39	1282.25	337.04	7.3	8	13.9	10.8	5.9	14.6	11.5	7.3	6.6	15	8.4	17.4	3.1	18.5	3.1	13.9	7	6.6	15	11.1	9.1	0	12.9	10.8	10.8	13.6	7.3
1	M09	2	DNM2	NM_001005362	sample	11.4285714285714	67.965250965251	5.86241012530531	317136.698841699	3460.09250262052	13.4015444015444	92.5868725868726	7.40230206080602	611804.853281853	5950.00432989675	259	1787812	103861.59	1501.19	386.23	7.3	5	10.4	5.4	6.9	8.9	10.4	1.9	6.9	17	5	13.1	2.3	16.2	4.2	10.4	4.6	8.5	18.9	6.6	10	5.4	15.8	7.3	9.7	20.1	4.6
1	M09	3	DNM2	NM_001005362	sample	9.33460076045627	58.4600760456274	9.512647042462	325167.140684411	3220.97677465974	11.0456273764259	74.4372623574145	7.24693802421086	465798.144486692	5347.91146632265	263	1820269.3	108637.84	1519.9	381.76	9.1	6.8	18.6	8	7.6	9.1	14.4	4.6	5.7	23.2	6.8	22.8	6.8	24.3	2.7	12.5	8	17.5	14.4	12.5	9.5	0	11.8	14.8	12.2	11.8	12.2
1	M10	1	PRF1	NM_005041	sample	8.7467362924282	52.1853785900783	6.15929265270287	244087.318537859	3094.73380749048	8.98172323759791	62.7362924281984	7.3195363195799	353556.973890339	5006.476518075	383	1607134	97421.85	1287.46	363.49	7.6	8.9	13.1	8.1	5.5	12.8	15.9	3.4	6.3	15.9	6.8	15.9	2.9	20.1	1.3	15.9	8.4	7.6	7	14.1	8.6	0	7	13.1	9.1	5.7	5
1	M10	2	PRF1	NM_005041	sample	11.5928571428571	76.1261904761905	6.89226199203996	408119.680952381	4014.41836835603	10.7452380952381	85.3380952380952	8.33098706368054	564120.016666667	6006.30565206927	420	2077428	96232.25	1767.23	364.22	11.4	6.4	11	8.3	11.9	5	12.4	5	10	12.1	9.3	9.8	8.1	12.1	3.8	7.9	3.8	8.8	9.8	8.3	12.1	3.6	13.1	5.2	17.1	14.5	4.3
1	M10	3	PRF1	NM_005041	sample	11.247619047619	70.7619047619048	6.81006711877124	357671.184126984	3731.7703206299	10.4031746031746	78.3047619047619	8.10894522381033	509782.758730159	5913.4679546598	315	1893296.9	98733.72	1610.96	374.28	8.9	6.7	13.7	7.3	10.5	8.6	16.2	3.5	6	11.1	6.7	11.4	4.4	12.1	4.8	11.4	8.9	6.3	9.8	6.3	10.5	0	11.1	6.3	11.4	12.4	4.8
1	M11	1	DSN1	NM_024918	sample	8.88963210702341	59.0033444816054	7.33512432748249	308236.545150502	3520.14517751042	8.03177257525084	58.3595317725753	7.34811759570301	338720.628762542	5095.99807905865	598	1745822	97880.83	1517.26	370.86	13.4	8.2	15.1	10	9.7	10.2	16.9	7.4	7.7	13.7	7.4	16.2	6	13.4	1.8	14.5	7.2	8.2	6.2	17.2	12	0	8.4	14.9	14.9	6.2	8
1	M11	2	DSN1	NM_024918	sample	10.4470752089136	67.7688022284123	6.73742830252322	341631.036211699	3839.19335605202	9.67827298050139	69.541782729805	7.41096909533665	444792.685236769	5703.39639446796	718	1915258	101429.5	1546.19	376.04	10	6.3	11.4	8.6	7.1	9.6	12	5	7.7	10.6	5.2	14.1	5	10.4	2.2	12	4.7	9.5	10.9	11.6	11.4	3.8	8.8	10	14.9	8.6	6.3
1	M11	3	DSN1	NM_024918	sample	10.1387283236994	67.6994219653179	6.21090752064125	360521.167630058	3680.08881400223	9.77842003853565	70.4739884393064	7.25735590899549	454555.539499037	5832.40139347958	519	1871499.3	101211.63	1438.64	384.24	12.9	6.9	13.5	5	9.1	11.8	17.3	2.5	8.7	10.8	4.8	13.3	7.3	12.9	2.7	8.1	8.1	9.1	9.1	10.6	11.6	0	10	9.8	14.8	10	7.9
1	M12	1	CBLB	NM_170662	sample	9.74777975133215	58.8579040852576	5.83940558152752	302894.355239787	3470.77453616907	8.52397868561279	59.5577264653641	7.45658620464	347096.41740675	5059.90607440857	563	1885931	90674.33	1506.24	333.18	12.4	4.4	9.9	7.8	8.2	6	10.5	5.5	6	14.9	6.6	16.7	4.6	10.8	2.7	14.7	7.5	6.6	5.9	14.9	10.8	0	7.3	13.9	13.1	6.9	6
1	M12	2	CBLB	NM_170662	sample	11.0647149460709	75.0231124807396	7.57901798238098	418877.816640986	4065.83403490778	9.7211093990755	70.7812018489985	7.58691452677723	439276.554699538	5559.25298770373	649	2192145	90035.48	1758.17	325.37	12.5	3.1	7.9	10.8	11.1	5.4	6.8	9.2	8.8	12.6	6.6	14.2	6.9	10.3	2.2	10.8	4.8	9.7	9.4	10.8	12.8	6.2	10.3	9.7	17.4	8.6	6.2
1	M12	3	CBLB	NM_170662	sample	10.0082304526749	68.1954732510288	7.13965201355429	365453.551440329	3868.21338267782	9.00617283950617	70.7757201646091	8.08242720206159	428043.903292181	5359.3095623091	486	2070251.6	90119.66	1709.06	340.53	13	4.9	9.1	7	11.5	5.3	11.1	2.5	7.4	16.5	8.6	16.3	6.6	10.7	2.9	12.8	6.2	13	5.1	13	12.8	0	10.3	12.1	17.7	8.2	8.8
1	M13	1	EP300	NM_001429	sample	10.4652014652015	69.5128205128205	7.45381520154166	367565.194139194	3576.55187921838	11.0952380952381	87.2600732600733	8.16855507098789	612321.494505494	6100.61185612466	273	1682807	109230.55	1552.44	423.87	11.7	8.8	20.9	9.5	11.4	7.7	24.9	5.5	9.2	13.2	11.4	15	8.1	15.8	5.9	8.8	8.1	7	15	11.4	12.8	0	17.2	10.3	18.3	22	7.7
1	M13	2	EP300	NM_001429	sample	10.246875	64.990625	8.17793922444941	377779.946875	3914.01531423974	12.203125	92.95625	7.85636591732206	721366.953125	6537.60115962802	320	2124862	133124.77	1808.09	506.99	13.1	6.9	28.7	8.4	11.2	6.6	31.2	5.3	7.5	18.1	7.8	16.9	5.9	14.1	9.7	9.4	3.4	9.7	16.6	11.6	11.6	4.4	19.7	11.2	15.3	25.3	9.4
1	M13	3	EP300	NM_001429	sample	10.0680272108844	75.9863945578231	12.5013942158646	483058.486394558	4110.8162790818	11.5102040816327	90.5068027210884	7.91000478884735	660295.646258503	6169.20205397995	294	2231557.6	117564.66	2029.84	426.18	17.3	6.8	29.6	9.9	16	6.5	28.6	5.8	13.3	16	7.8	16	11.9	15	8.8	11.2	8.5	16.7	15.3	11.6	13.9	0	16	11.6	19	24.1	10.5
1	M14	1	PHOX2B	NM_003924	sample	10.5869017632242	67.3400503778337	6.55150912526343	349132.04534005	3724.18984660223	10.2670025188917	78.6901763224181	8.1779046105193	506665.76070529	5644.46207171371	397	1936515	101615.03	1551.98	370.24	15.1	6.3	13.9	8.1	9.1	4.8	15.4	6.8	7.3	12.3	9.6	12.6	6.5	8.6	2.8	10.3	7.8	4.8	10.8	10.8	13.9	0	14.6	9.3	17.9	13.9	5.3
1	M14	2	PHOX2B	NM_003924	sample	11.005249343832	73.5800524934383	10.1446140495981	456779.173228346	4005.6291130067	9.61154855643045	71.5695538057743	7.61040283909524	467840.343832021	5548.32475389265	381	2285857	101368.58	1913.65	395.01	15.2	7.1	12.1	6.8	14.4	4.2	14.2	3.7	6.8	16	7.3	17.6	9.2	13.6	3.1	14.4	3.7	11	10.2	13.1	13.1	6.8	9.7	14.2	18.6	10.5	10.8
1	M14	3	PHOX2B	NM_003924	sample	11.8761061946903	76.4491150442478	7.80643587186473	391801.274336283	3841.93647185937	10.3252212389381	75.1858407079646	7.34537363445766	450637.037610619	5387.82638724547	452	2067453.4	94987.7	1667.97	346.23	13.9	5.8	11.9	6.9	11.1	4.6	12.8	3.5	6	10.8	4.4	11.9	6.6	10.6	2	13.1	10.8	7.7	9.3	13.3	14.4	0	11.1	11.3	17.9	11.1	8.6
1	M15	1	LATS1	NM_004690	sample	9.90972222222222	61.275462962963	6.18782966205182	282982.708333333	3502.29247256548	10.6574074074074	73.4722222222222	7.43438120244306	472759.636574074	5846.06368120683	432	1694857	104799.87	1379.6	393.62	8.1	7.4	17.6	6.9	7.4	8.1	17.6	4.6	7.6	13.2	6.2	12.3	6	13	4.2	7.9	8.3	3.9	13.4	10.4	10.2	0	9	8.1	11.8	10.2	4.6
1	M15	2	LATS1	NM_004690	sample	9.3526405451448	63.6115843270869	8.32361224754054	330961.560477002	3268.76558019884	8.95400340715503	64.076660988075	6.84430152408081	406223.737649063	5073.27861433486	587	1490235	88887.14	1258.13	327.9	8.5	33	11.2	22.3	6	37.3	11.6	22.5	8.5	18.9	7.5	24.4	5.5	31	2.7	20.1	3.4	17.7	9	22.3	9	12.3	7	20.1	12.3	7.8	17.4
1	M15	3	LATS1	NM_004690	sample	11.2273838630807	72.1735941320293	8.19259420370041	361873.613691932	3653.92836167636	10.2102689486553	72.4156479217604	7.45820335996942	490816.806845966	5949.18690773871	409	1939943.7	103656.73	1495.69	374.66	10.5	6.6	14.9	5.9	7.3	8.3	14.2	2.9	7.3	12.2	6.4	17.6	3.9	13.4	4.6	9.3	8.8	10	9	12.5	11.7	0	9.5	12	14.9	11.2	8.8
1	M16	1	CUL3	NM_003590	sample	11.5742092457421	83.3917274939173	10.2184219183461	466719.155717762	3864.98294551036	10.3795620437956	79.4695863746959	7.78989004970372	460277.912408759	5215.87457883357	411	2284490	88992.84	1705.26	316.47	21.4	4.9	10	10.9	14.4	7.1	10.2	12.4	10	13.9	8.3	12.9	10	11.4	2.2	14.4	13.6	6.6	11.2	9.5	20.4	0	14.8	10	22.6	10.9	5.6
1	M16	2	CUL3	NM_003590	sample	12.3314176245211	88.3084291187739	9.83636074578106	532085.819923372	4390.46127576444	10.6245210727969	81.2011494252874	7.36670246557182	510020.662835249	5549.87395184056	522	2397454	93516.79	1957.96	337.09	17.4	6.3	10.3	9.8	14.2	6.1	10.2	7.9	10.3	10	4.8	15.1	9.8	9.4	3.1	14.4	5.6	9.2	12.6	11.7	17.4	3.8	14	12.6	22.6	13.2	8.2
1	M16	3	CUL3	NM_003590	sample	11.4450757575758	77.2405303030303	7.73414505854413	428721.840909091	3880.26588283602	10.1799242424242	75.1458333333333	7.37828000646432	429479.912878788	5269.51270918822	528	2181653.1	85942.87	1662.07	313.59	15.7	5.7	8.1	11	12.5	8.3	9.8	11.2	6.1	12.3	3.8	11.9	7.8	11.4	2.7	12.5	10	9.3	8.7	9.7	14.6	0	11	9.3	18	7.4	7.2
1	M17	1	OTNT	NA	Neutral	11.5795454545455	79.3181818181818	7.27014745022193	452626.633522727	4084.27161332533	10.0397727272727	82.1164772727273	8.63867794806725	543479.875	5871.54658443727	352	2053138	93546.4	1800.96	363.35	16.5	4.8	8.5	6.2	16.5	4	13.4	4.8	8	10.5	9.4	13.6	11.1	9.9	4.5	9.1	9.4	6	9.7	11.6	18.2	0	16.8	10.2	25.9	17.6	5.4
1	M17	2	OTNT	NA	Neutral	11.7194570135747	79.8438914027149	8.03539838602994	449298.986425339	4065.39439784583	10.8823529411765	80.4253393665158	7.70544449261769	520992.133484163	5737.54115175634	442	2224001	101169.03	1776.72	391.26	17.2	7.2	12.4	9.3	13.3	7.5	14.9	3.8	9	12.4	6.3	15.2	8.8	11.1	4.5	12.4	6.8	10	15.4	11.3	14.7	5	14.5	11.1	20.6	13.6	7.5
1	M17	3	OTNT	NA	Neutral	11.1363636363636	73.0865800865801	6.81195360904371	400645.138528139	3880.85776601596	9.87229437229437	76.1060606060606	7.93171139642956	479775.363636364	5428.9099057872	462	2056740.2	95662.26	1701.11	364.15	13.6	6.9	14.7	10	11.9	5.2	15.2	4.3	8.7	14.9	8	16.9	6.5	11.7	4.5	15.4	10	9.5	10	14.7	13.6	0	13	13.2	18.6	14.1	10.8
1	M18	1	OTNT	NA	Neutral	10.2608695652174	71.916149068323	7.4032857114185	420239.537267081	3846.82487218822	10.1925465838509	80.2981366459627	8.52933763424199	511486.468944099	5623.79974755239	322	2046911	92323.83	1725.21	344.15	16.8	6.5	9.9	8.4	14.3	5.3	11.8	4.3	11.8	16.5	10.2	11.8	9.6	13.4	2.8	10.6	8.7	8.1	9.9	12.1	18.3	0	15.2	8.7	22	15.2	5.6
1	M18	2	OTNT	NA	Neutral	11.1695652173913	69.8369565217391	7.19026842620003	376474.086956522	3847.52722533689	10.4065217391304	78.1195652173913	8.05568015377009	506235.923913043	5728.23035286926	460	2077431	98691.82	1720.67	365.2	12.2	6.3	10.9	7.2	8.9	7.4	13	5.7	6.5	15.4	9.6	11.7	5.4	12.6	3	12.8	4.8	9.8	12.2	11.1	10.9	4.8	11.3	9.1	14.3	12.4	5.7
1	M18	3	OTNT	NA	Neutral	9.08223684210526	62.1414473684211	6.14873127975837	341729.4375	3229.33374507547	8.13815789473684	64.1578947368421	7.27900712899469	404139.671052632	4942.73911820164	304	1651542.8	86474.6	1351.94	335.74	9.5	28	13.8	19.1	8.2	28.3	15.5	15.8	6.9	25	7.2	22	5.3	27.6	4.9	23.4	6.6	20.1	7.6	22.7	11.2	0	9.9	20.7	13.8	8.9	18.1
1	M19	1	OTNT	NA	Neutral	10.6553398058252	68.3203883495146	7.15180346888755	349079.716019417	3525.87879261797	9.49514563106796	73.3131067961165	7.85762396758665	445645.298543689	5442.62015256165	412	1960173	100280.1	1546.16	374.54	17	5.8	13.8	6.3	12.1	5.8	15	6.1	7.3	14.1	6.1	11.9	5.6	13.8	1.5	10.4	10.2	7.5	9.5	10.4	15.5	0	12.4	10	18	12.1	4.4
1	M19	2	OTNT	NA	Neutral	12.48125	83.209375	6.30172916725444	466872.34375	3941.55234046354	11.434375	85.025	7.67947361044337	553600.8625	5806.43918719624	320	2212019	102861.35	1751.73	385.4	12.5	7.5	12.2	7.2	12.5	8.1	15.6	6.2	8.4	15.3	7.8	11.9	6.9	13.1	4.7	10.9	6.2	8.8	14.1	8.1	13.4	4.7	16.2	9.4	18.8	14.7	5.3
1	M19	3	OTNT	NA	Neutral	11.2886297376093	75.0204081632653	7.84415611484694	412803.755102041	3898.06997981491	9.93002915451895	77.6151603498542	8.07491720875331	495786.574344023	5875.71255042182	343	2015843.8	91847.17	1700.91	340.45	13.4	4.4	9	8.2	12.8	4.7	10.8	5	5.5	12.5	7.3	11.1	6.1	10.5	5.2	8.7	6.1	7.3	8.2	8.5	13.1	0	11.4	7.9	17.5	13.1	5.8
1	M20	1	OTNT	NA	Neutral	9.0979381443299	58.0876288659794	7.70966632958005	302900.054123711	3415.81509787232	9.30670103092783	67.25	7.30494559788561	414405.113402062	5250.32582945997	388	1723759	93175.13	1530.56	352.91	13.1	9.8	10.8	11.1	10.1	11.6	12.6	7.2	8.2	17.3	5.7	16.5	6.4	17	3.6	16.8	7.5	9.3	9.5	13.9	11.9	0	11.9	13.9	16	9.8	6.7
1	M20	2	OTNT	NA	Neutral	10.5224274406332	73.4564643799472	8.63019849721564	431579.936675462	4204.64779898852	10.5277044854881	81.4722955145119	8.1124752650711	537142.382585752	5886.08132788815	379	2095921	96366.74	1861.31	374.03	12.1	4	9.8	8.4	11.3	5.5	11.9	5	8.4	10.3	9.8	11.3	10	10.3	3.2	9.8	3.4	8.2	11.9	8.2	13.2	4.5	12.1	7.4	15.8	14.2	5
1	M20	3	OTNT	NA	Neutral	9.57978723404255	67.6117021276596	7.36286193628346	387451.553191489	3943.01865723677	8.89095744680851	69.1755319148936	7.86673348566262	439870.319148936	5513.82650331082	376	1902614.2	89096.28	1681.07	340.62	14.9	8.5	9.8	10.9	13.6	11.2	12.5	6.4	9.3	14.4	7.2	15.4	10.6	15.2	2.7	13	6.4	12.5	7.2	15.7	11.7	0	11.2	12.8	16.2	11.7	9.8
1	M21	1	OTNT	NA	Neutral	8.6767895878525	52.9088937093276	5.92841700282016	251314.663774403	3346.43281505872	9.26898047722343	69.2277657266811	7.98240235652958	417576.186550976	5443.39424868287	461	1581006	95927.93	1374.97	365.97	8.7	8.5	12.6	8	8.5	8.2	14.8	5.6	5.2	14.1	8.9	11.1	4.3	13.7	2.6	11.9	5	6.5	8.2	12.1	8.7	0	10.2	9.1	11.9	10.4	4.1
1	M21	2	OTNT	NA	Neutral	7.33433734939759	45.1581325301205	4.44811710718203	219408.835843373	2748.88205863409	7.32228915662651	54.0542168674699	6.20951140444129	349447.864457831	4417.15046693155	664	1365986	78863.26	1155.13	312.5	7.7	30.1	10.2	28.9	5.9	30.9	12.8	26.2	6	36.7	7.1	35.8	2.9	34.9	2.9	32.4	2.9	30.9	6.3	32.5	7.2	25.8	7.8	31.2	9.8	7.8	28.3
1	M21	3	OTNT	NA	Neutral	11.7871939736347	77.2128060263653	6.91506801839529	420673.920903955	3983.44896766772	11.075329566855	86.9077212806026	8.4295736691614	578371.440677966	6083.41135532954	531	2115133.1	104349.36	1722.99	388.3	14.3	4	18.3	6	13.4	4.1	20.5	2.8	6.6	10.9	8.9	11.1	6.6	9	5.6	8.1	10.2	6.2	13.4	6.4	13	0	15.1	6.6	17.5	18.8	3.4
1	M22	1	OTNT	NA	Neutral	9.40533333333333	59.1813333333333	6.01250422188302	323674.458666667	3590.43888459075	9.36533333333333	72.3226666666667	8.1134552923951	448384.208	5497.79666557296	375	1899639	100763.02	1613.69	378.76	12.8	6.1	15.5	6.9	11.5	5.3	16	3.7	7.2	12.5	9.3	13.9	6.4	11.5	3.5	12.5	7.7	5.1	7.7	12.5	11.2	0	12.5	11.2	15.5	10.9	5.9
1	M22	2	OTNT	NA	Neutral	9.75089605734767	67.0304659498208	6.63201982736518	392675.811827957	3523.72117248829	9.21146953405018	69.9569892473118	6.47740243581367	458385.754480287	4892.78963555249	558	1772915	82998.22	1556.25	330.65	11.8	22.8	9.1	24	12.2	24.2	11.6	20.6	7.5	25.1	3.9	25.8	8.2	25.3	3.8	27.1	3.6	23.3	9.7	22.6	11.5	19.2	12	22.2	15.9	11.3	20.3
1	M22	3	OTNT	NA	Neutral	10.1525821596244	70.4084507042254	8.65683685650742	394937.382629108	3860.8741562248	9.5093896713615	75.9765258215962	8.86240742686619	489603.697183099	5817.12548247192	426	1920146.9	91408.29	1675	355.55	13.1	7.5	9.9	11.5	11.7	5.6	13.4	6.1	11.5	10.6	10.3	9.9	8.7	11.7	5.2	9.2	7	11.7	7	11.3	13.4	0	12	7	15.7	12	4
1	N03	1	PLK1	NA	Negative	19.7333333333333	132.333333333333	7.10710216598531	688090.266666667	4693.28018696794	12.1333333333333	93.8666666666667	6.59659530141341	594572	5101.76543371432	30	3025340	103442.33	2558.53	359.69	40	10	23.3	13.3	40	6.7	16.7	13.3	6.7	6.7	3.3	23.3	10	6.7	3.3	23.3	40	6.7	6.7	13.3	36.7	0	23.3	13.3	43.3	26.7	13.3
1	N03	2	PLK1	NA	Negative	18.3333333333333	129.166666666667	21.9738839713906	834653.555555556	4969.22483985948	18.7777777777778	94.7777777777778	5.64367888493013	614919.277777778	5091.30684314222	18	3515538	121078.22	3005.11	401.15	44.4	5.6	38.9	16.7	33.3	0	22.2	22.2	16.7	22.2	11.1	33.3	16.7	5.6	0	16.7	27.8	11.1	38.9	16.7	44.4	5.6	11.1	16.7	50	22.2	16.7
1	N03	3	PLK1	NA	Negative	13.5	124.111111111111	24.8678917527406	1001376.16666667	5089.34539523373	6.02777777777778	38.2777777777778	3.4177766420822	226702.277777778	2036.61593073525	36	3455763.1	81678.61	3344.81	357.8	36.1	22.2	16.7	47.2	50	2.8	16.7	33.3	22.2	19.4	2.8	63.9	19.4	19.4	2.8	72.2	22.2	25	16.7	63.9	33.3	0	5.6	58.3	44.4	5.6	58.3
1	N04	1	PLK1	NA	Negative	13.1724137931034	162.034482758621	39.5332210276081	1481335.17241379	7430.95555217427	6.06896551724138	32.9310344827586	2.93060039059029	111842.896551724	1699.05923261539	29	4123149	62982.52	5235.54	237.27	41.4	10.3	6.9	48.3	62.1	3.4	6.9	48.3	37.9	3.4	0	55.2	48.3	6.9	0	82.8	20.7	3.4	6.9	51.7	44.8	0	6.9	51.7	65.5	0	48.3
1	N04	2	PLK1	NA	Negative	14.1363636363636	132.727272727273	32.4389277087647	1081393.22727273	5920.36680838418	11.8636363636364	79.1818181818182	4.02687793802345	544835.181818182	3490.29111393074	22	3190302	103309.82	3887.92	363.94	40.9	27.3	27.3	40.9	31.8	18.2	22.7	36.4	31.8	13.6	4.5	50	31.8	18.2	0	54.5	13.6	27.3	18.2	40.9	36.4	13.6	13.6	45.5	40.9	13.6	40.9
1	N04	3	PLK1	NA	Negative	12.2941176470588	123.705882352941	16.8253957128073	899227	5590.57025996731	12.5882352941176	84.9411764705882	4.90682553304257	549680.058823529	3876.02516405343	17	2766599	99609.18	3112.83	392.95	23.5	17.6	23.5	29.4	47.1	0	35.3	23.5	41.2	5.9	5.9	41.2	23.5	5.9	5.9	41.2	5.9	23.5	23.5	35.3	23.5	0	11.8	35.3	35.3	17.6	35.3
1	N05	1	PLK1	NA	Negative	15.8148148148148	124.296296296296	13.0843254716674	861045.777777778	5020.44083539356	9.92592592592593	86.3333333333333	8.49361880554691	533092.62962963	4164.197650493	27	3226833	104584.59	2727.47	359.4	33.3	0	22.2	14.8	37	0	18.5	11.1	18.5	3.7	18.5	18.5	14.8	3.7	3.7	44.4	29.6	3.7	11.1	14.8	29.6	0	11.1	22.2	44.4	14.8	11.1
1	N05	2	PLK1	NA	Negative	15.8421052631579	134.122807017544	18.1361632526634	1032042.07017544	5457.5604680397	12.9824561403509	85.5789473684211	6.05290201429399	514717.473684211	4345.22353958163	57	3696302	132428.18	3079.69	517.64	36.8	7	26.3	8.8	26.3	1.8	35.1	8.8	15.8	10.5	5.3	29.8	22.8	3.5	0	33.3	15.8	10.5	24.6	19.3	29.8	1.8	14	21.1	36.8	14	15.8
1	N05	3	PLK1	NA	Negative	12.725	163.125	31.1862002838612	1503069	6311.2469940463	8.85	70.6	5.15436314577665	404477.75	3212.3704386154	40	4596213.3	111311.45	3987.15	401.06	52.5	15	25	27.5	45	7.5	25	12.5	30	12.5	5	45	30	15	0	47.5	20	20	10	35	45	0	20	42.5	55	20	40
1	N06	1	PLK1	NA	Negative	21.8076923076923	186.615384615385	11.779835110908	1362020.15384615	5666.57652795551	14.3076923076923	102.423076923077	5.55857262395724	592142.807692308	3766.7590480393	26	4583816	143517.31	3036.67	386.46	61.5	7.7	23.1	15.4	50	0	19.2	11.5	11.5	3.8	0	34.6	30.8	3.8	0	34.6	38.5	3.8	26.9	30.8	57.7	0	30.8	30.8	73.1	23.1	26.9
1	N06	2	PLK1	NA	Negative	16.1666666666667	179.583333333333	32.5974373481824	1642280.91666667	6886.25703702411	9.33333333333333	64.6666666666667	4.9187037037037	395470.833333333	3597.70222283422	12	4797082	89026.92	4594.47	303.3	66.7	16.7	25	33.3	66.7	0	8.3	16.7	41.7	16.7	0	50	50	16.7	0	41.7	16.7	33.3	16.7	33.3	66.7	16.7	8.3	33.3	66.7	8.3	33.3
1	N06	3	PLK1	NA	Negative	11.3333333333333	139.261904761905	33.9294306558809	1333113.5	6793.27177588707	9.54761904761905	69.7142857142857	4.22073069086006	545012.071428571	3728.02104526968	42	4116457.2	118756.64	4819.57	464.64	38.1	19	33.3	50	52.4	4.8	33.3	42.9	38.1	14.3	4.8	52.4	42.9	9.5	16.7	50	16.7	16.7	23.8	47.6	35.7	0	26.2	50	47.6	21.4	47.6
1	N07	1	PLK1	NA	Negative	19.6428571428571	225.357142857143	8.56209505611306	1969295.42857143	5316.10064628807	14.0714285714286	88	4.65929861342695	401922.642857143	2990.24895229771	14	5429984	96485.36	3127.02	316.78	57.1	14.3	21.4	21.4	42.9	7.1	21.4	14.3	21.4	21.4	0	42.9	35.7	14.3	0	50	42.9	14.3	28.6	28.6	57.1	0	21.4	28.6	71.4	7.1	28.6
1	N07	2	PLK1	NA	Negative	16.4411764705882	143.147058823529	12.8034033003035	1028493.55882353	5252.88644800598	11.2647058823529	84.4117647058823	5.32510771455851	519097	4076.48421177887	34	3566181	95364.21	2988.46	333.85	32.4	11.8	14.7	26.5	32.4	2.9	8.8	17.6	17.6	8.8	0	32.4	26.5	8.8	0	38.2	14.7	11.8	29.4	32.4	35.3	5.9	20.6	32.4	32.4	17.6	29.4
1	N07	3	PLK1	NA	Negative	19.3	130.5	5.82066632713692	692451.2	3958.61203070863	14.6	107.5	6.73869816586922	696789.3	4875.48380058244	10	2783338.9	99288.9	2280.94	327.65	40	20	40	20	40	0	20	10	0	20	0	20	10	20	0	20	40	20	20	20	50	0	20	20	40	20	20
1	N08	1	PLK1	NA	Negative	14.9464285714286	159.285714285714	24.8275297597345	1205874.82142857	6000.61893819811	9.01785714285714	67.7142857142857	5.16380943933444	368577.142857143	2987.92306413013	56	3936067	88311.91	3917.53	333.46	46.4	10.7	23.2	35.7	51.8	1.8	16.1	39.3	35.7	5.4	7.1	41.1	35.7	5.4	3.6	53.6	26.8	5.4	14.3	41.1	48.2	0	17.9	42.9	57.1	14.3	39.3
1	N08	2	PLK1	NA	Negative	13.7777777777778	143.555555555556	65.6190982220394	1221791.88888889	5889.87078595336	9.44444444444444	73.4444444444444	6.36572401629873	381000.888888889	4196.06587416264	9	3421780	59853.89	4170.26	226.16	22.2	11.1	0	22.2	33.3	0	0	22.2	22.2	0	0	22.2	22.2	11.1	0	22.2	11.1	22.2	11.1	22.2	33.3	0	11.1	22.2	44.4	0	22.2
1	N08	3	PLK1	NA	Negative	16.5714285714286	176.047619047619	41.9815589126769	1508265.47619048	6442.39503424043	11.6190476190476	67.7142857142857	4.82348514774985	400391	4300.15818521921	21	4359417	99236.76	4158.65	358.87	42.9	4.8	19	14.3	42.9	0	14.3	19	23.8	0	0	38.1	33.3	0	4.8	33.3	23.8	14.3	23.8	19	42.9	0	14.3	28.6	52.4	9.5	28.6
1	N09	1	CIC	NM_015125	sample	9.55616942909761	62.1362799263352	6.64045636838023	304037.889502762	3466.52970005065	9.40883977900553	72.2044198895028	7.72116763708611	464729	5710.44312999606	543	1713136	97039.09	1409.68	362.14	11	6.3	11.4	8.5	7.2	8.3	13.6	4.4	7.6	12.9	5.9	12.3	5.3	14	4.6	10.7	7.6	6.8	8.8	11.6	11.6	0	12.5	10.5	15.5	12.2	5.5
1	N09	2	CIC	NM_015125	sample	10.0203327171904	72.2347504621072	6.87952856913903	400148.850277264	3682.24611375744	9.37153419593346	74.7042513863216	7.82227937689643	481883.826247689	5558.21724279339	541	1888337	93789.34	1522.59	350.88	13.5	14.8	9.4	13.9	8.5	18.1	10.5	9.8	8.7	18.3	8.9	17.2	5.7	21.4	3	12.8	3.5	14.2	10.7	17.2	14	9.2	13.9	15	17.6	12.9	11.1
1	N09	3	CIC	NM_015125	sample	9.39433962264151	64.5867924528302	6.454949517048	321934.39245283	3452.9602958857	9.75660377358491	77.0301886792453	8.30875477468974	472191.19245283	5586.30152185297	530	1739661.1	96382.08	1420.45	363.49	8.9	10	14.2	7	7.2	10.4	15.7	4	9.1	15.3	7.5	12.1	4.2	17.9	4	10.2	5.7	13.2	10.2	10.4	10.2	0	12.3	8.7	12.1	11.1	6.4
1	N10	1	SMARCA4	NM_003072	sample	10.671096345515	62.1727574750831	8.68852722353818	307633.641196013	3579.68396752341	10.6943521594684	73.7740863787375	7.21988180571864	435308.352159468	5347.28235390864	301	1623797	91292.72	1515.18	332.64	7.6	5.6	9	13	7	4.7	9.3	8.3	5.6	7	3.7	8	5.6	9.6	3.3	11	6.3	2	11	9	8.3	0	8.3	6.6	9.3	7.6	4.3
1	N10	2	SMARCA4	NM_003072	sample	12.2962962962963	72.5895061728395	5.67678714586425	355137.135802469	3701.61662818624	12.3888888888889	87.8024691358025	7.47317066776413	584010.391975309	6128.28536951024	324	1803036	99087.17	1581.03	385.47	9.3	8	10.5	6.2	10.8	8.3	12.7	5.2	4.3	9	4.3	6.2	4.6	13.9	3.7	6.5	4	8	13.6	5.6	9.3	3.4	12	4	14.2	14.2	2.8
1	N10	3	SMARCA4	NM_003072	sample	12.1041666666667	74.9114583333333	6.11237304034083	360773.630208333	3644.87201077801	11.75	86.859375	7.92106090929471	547830.15625	5774.89283337673	192	1766879.3	93050.68	1603.51	353.81	8.9	8.3	13	10.9	8.3	8.9	15.1	5.7	6.2	8.9	4.7	7.8	3.1	13	0.5	7.8	6.8	5.7	13.5	7.3	6.8	0	10.4	5.7	10.4	13	4.7
1	N11	1	DOT1L	NM_032482	sample	8.60138648180243	54.9618717504333	6.86262445553404	273346.195840555	3271.78449554777	8.06585788561525	61.2201039861352	7.87076580226207	362524.972270364	5226.84934922271	577	1831893	106636.37	1364.08	373.14	13.2	4.7	18	7.6	7.3	7.6	15.6	4.3	7.3	17	9.2	14.4	4.2	16.6	3.6	13.7	7.5	8.3	6.8	15.3	10.7	0	8.3	13.2	12	6.8	5.7
1	N11	2	DOT1L	NM_032482	sample	9.88794567062818	64.4736842105263	6.95303603682374	326656.297113752	3515.0704758948	9.3106960950764	67.3191850594228	7.32648344478917	418076.643463497	5495.72305182711	589	1775662	93704.19	1404.89	348.55	9.8	9.3	9.8	12.1	6.6	18.3	9.3	8.3	8.3	12.7	4.2	12.4	4.2	18.2	1.4	13.1	3.1	9	8.7	12.7	9.7	5.1	8	12.1	11.7	8.3	7.5
1	N11	3	DOT1L	NM_032482	sample	10.5064102564103	72.482905982906	8.33267889833261	383724.61965812	3664.96608654352	9.73076923076923	74.6474358974359	7.63627244774723	471689.865384615	5651.100632074	468	1997606.6	97110.61	1526.16	345.04	13.2	6.4	13.9	7.1	8.8	9.6	10.3	4.9	8.3	13.2	6.2	14.5	5.1	15	3.6	14.5	7.9	9.4	7.9	12	11.8	0	12.2	12.4	14.3	12.6	10
1	N12	1	XPC	NM_004628	sample	9.4054794520548	56.813698630137	6.83891614861101	268763.298630137	3362.01980164424	9.4027397260274	69.3561643835616	8.10351665370353	435751.095890411	5447.86625537806	365	1768600	109621.88	1477.84	427.13	12.3	6	19.5	8.2	11	6.3	23.8	3.6	8.8	17	10.4	17	3	12.1	4.7	11.5	7.9	5.8	10.1	13.7	11.8	0	11.5	10.1	14.8	12.3	5.8
1	N12	2	XPC	NM_004628	sample	11.3676092544987	69.0179948586118	6.49021280116041	368242.976863753	3846.15095642133	10.0899742930591	68.1516709511568	7.3181873219222	456335.619537275	5803.21609172463	389	2052969	108222.41	1711.12	428.3	11.6	7.7	16.7	6.9	7.5	5.9	19	3.3	7.5	12.9	7.2	19	4.1	13.6	2.8	10.3	3.9	8.2	8.7	12.6	9.5	3.6	7.7	10.8	13.4	10	8.2
1	N12	3	XPC	NM_004628	sample	10.3005780346821	64.3872832369942	6.93796879223743	314403.271676301	3599.66254280446	10.9971098265896	78.4046242774566	8.45386060176651	499919.841040462	5613.41086370166	346	1920879	106445.99	1599.94	390.39	12.4	7.8	20.2	9.8	8.4	8.7	19.9	6.6	8.4	17.3	10.4	15.6	4.6	15.3	5.5	11.6	6.9	12.4	15.9	15.9	9.2	0	11.8	11.6	12.1	15	8.7
1	N13	1	EXT1	NM_000127	sample	8.11286681715576	51.8510158013544	6.57108018197204	258686.176072235	2932.23375156068	7.94356659142212	59.2844243792325	6.7378618966344	364682.826185102	4732.07866654527	443	1370134	80548.1	1189.73	311.87	9.9	25.3	8.1	21.9	7.2	29.1	9.5	17.4	6.1	26.9	5.6	26	4.5	28.4	2.5	24.2	6.8	19.6	7.7	26.2	10.8	0	8.1	23.5	14	9	18.3
1	N13	2	EXT1	NM_000127	sample	11.2253086419753	70.1265432098765	6.41739219911769	398224.197530864	4066.73358838874	11.6882716049383	87.1820987654321	8.03935176181537	624203.570987654	6444.03183538667	324	2131125	103644.75	1788.43	392.56	14.5	6.5	14.2	11.1	13	6.2	14.2	6.8	7.7	13.6	7.7	9.3	8.3	11.7	5.6	8.3	4.3	10.8	15.4	8	11.4	6.2	13	7.4	16	17.3	6.2
1	N13	3	EXT1	NM_000127	sample	10.4761904761905	67.3503401360544	6.20179515354729	333755.666666667	3747.69785402958	9.43197278911565	77.6258503401361	8.98859996391258	502150.071428571	5894.38520578015	294	2033715.4	98084.06	1628.85	353.54	13.3	7.8	13.9	11.2	11.2	8.2	13.9	6.1	8.8	15	11.9	13.6	5.8	11.9	4.4	9.9	6.8	9.9	7.1	10.9	11.9	0	11.9	9.2	16.3	14.3	7.5
1	N14	1	MSH6	NM_000179	sample	10.9340659340659	66.1978021978022	6.01371844893728	319155.230769231	3488.19049927469	9.93406593406593	76.4542124542125	7.74153116791936	504679.007326007	5797.65958079512	273	1741695	96169.44	1477.46	377.78	12.5	8.1	15	8.8	8.8	7.7	16.5	7.3	6.6	13.9	7.7	13.6	5.5	11.7	5.1	12.8	7.7	7	8.4	11	11.4	0	11.4	10.3	13.6	12.8	5.9
1	N14	2	MSH6	NM_000179	sample	11.0688524590164	71.4590163934426	5.91040105055671	398064.298360656	3924.85196849632	11.144262295082	81.4065573770492	7.92619005025396	546003.242622951	5945.44271013624	305	2029229	105346.92	1669.11	380.8	11.1	4.9	15.4	7.5	11.5	7.9	15.7	6.2	10.2	13.4	7.9	11.5	8.5	14.4	3.6	9.2	5.6	9.8	11.8	9.5	12.1	6.2	11.1	7.5	16.1	15.4	4.9
1	N14	3	MSH6	NM_000179	sample	9.93939393939394	69.7239057239057	6.68950299416223	396197.279461279	3859.88703203927	10.1986531986532	79.1784511784512	8.52299720695076	524890.794612795	5920.66824126444	297	2006777.6	95062.12	1703.51	348.83	12.5	6.7	12.1	9.4	12.5	8.1	13.5	6.7	10.1	17.2	11.8	14.1	8.4	15.8	9.1	10.1	5.4	11.1	8.8	11.4	12.1	0	12.1	7.7	16.5	15.2	6.4
1	N15	1	FANCC	NM_000136	sample	7.88059701492537	45.2294776119403	4.67243838346339	199475.065298507	2602.82133409962	7.37873134328358	53.7891791044776	6.12825364267139	352271.781716418	4578.60624323578	536	1183198	73414.87	1071.55	286.65	6.2	31.7	8	29.5	5.8	34	10.3	26.7	6.9	29.5	5.2	30.8	3.4	34.7	3.9	27.6	5.6	24.8	6.2	29.7	6.2	0	6	28	8	7.1	24.1
1	N15	2	FANCC	NM_000136	sample	9.54213036565978	63.8473767885533	8.12227390476252	366488.764705882	3834.17054262717	8.63275039745628	63.449920508744	7.53975689783868	413493.586645469	5737.46596992312	629	1973017	97153.64	1619.76	367.55	10.8	6.2	9.1	7.5	8.7	10.8	11.6	6.4	9.4	15.6	7.5	14.9	6	14.3	2.4	11.3	1.3	10.8	4.6	11.6	8.7	5.6	6	12.9	12.4	7.3	7.2
1	N15	3	FANCC	NM_000136	sample	9.79166666666667	60.0052083333333	6.74331505316389	293426.697916667	3485.38398675545	8.73263888888889	64.1059027777778	7.44223354093772	414477.505208333	5690.89914436823	576	1680374.4	94331.73	1373.7	353.9	8.2	9.5	12.5	8.2	5.4	12.8	14.9	4.3	6.9	14.4	6.9	15.8	3.5	17.2	4.3	13.7	6.1	12.3	4.7	12.2	9.5	0	6.6	12.3	10.9	7.6	8.5
1	N16	1	NCOR1	NM_006311	sample	10.7708830548926	65.3532219570406	6.65559672304414	332015.560859189	3667.74029374082	9.32935560859189	67.272076372315	7.61058005271017	404699.548926014	5428.3375805854	419	1732852	77463.51	1462.57	294.81	9.8	8.6	6.9	18.9	8.4	6.9	7.9	17.2	9.1	8.6	6.7	11.7	4.5	8.8	3.6	15	7.9	3.1	7.9	12.2	9.8	0	6.7	10.5	13.1	6.7	5.3
1	N16	2	NCOR1	NM_006311	sample	12.2383177570093	73.4766355140187	7.58644042302038	402693.936915888	4162.1176510057	11.7359813084112	83.0046728971963	7.29003526101985	568903.168224299	6136.90357268895	428	2129053	106165.63	1766.63	387.44	11.9	4.9	13.3	7.9	10	5.6	15.2	6.1	6.1	11	4.4	10	6.8	9.6	4.2	9.1	5.8	7.2	14.5	8.2	11.4	4	12.1	7.9	14.7	14.3	4.9
1	N16	3	NCOR1	NM_006311	sample	10.8969359331476	69.2785515320334	6.8424261116074	371364.632311978	3886.25265335813	9.84401114206128	73.891364902507	7.48931113757963	475918.186629526	5673.94747971024	359	1862772.2	88593.76	1604.97	335.82	12	8.1	10.3	13.1	9.5	7.8	12.5	7	7.5	12	4.2	13.6	6.4	12	3.3	11.1	7.5	8.4	8.4	10.6	10.9	0	11.1	9.2	14.8	13.4	7.2
1	N17	1	PLK1	NA	Negative	17.9	98.6	3.75394150136544	503676.5	3190.07589727145	12.6	70	4.59756785125206	414550.4	3846.88020313345	10	2401701	82163.2	1922.46	302.75	20	20	0	30	20	0	0	10	0	30	0	40	10	30	0	50	40	20	10	20	40	0	20	30	40	20	20
1	N18	1	PLK1	NA	Negative	25.5	130	5.5	401339	3133.65284787311	7	17	2.03030303030303	55354	2956.41666666667	2	2028063	67327	1665.96	230.67	0	0	0	0	0	0	0	50	0	0	0	100	0	0	0	50	50	0	0	0	50	0	0	50	0	0	0
1	N18	2	PLK1	NA	Negative	12.8666666666667	65.1333333333333	3.21135403050109	242762.266666667	2172.01656453038	7.46666666666667	25	2.51855538140021	112581.933333333	2410.31394426059	15	1406478	58650.47	1280.22	237.27	0	33.3	0	33.3	6.7	26.7	0	33.3	0	33.3	0	73.3	0	33.3	0	80	6.7	33.3	13.3	40	13.3	33.3	0	46.7	13.3	0	46.7
1	N19	1	PLK1	NA	Negative	13.4	65.8	4.88676923076923	273606	3307.30912457912	8.4	70.2	12.35	447626.4	5665.10444788715	5	1408197	72565.6	1253.99	250.24	0	0	0	0	0	0	0	0	0	0	20	0	0	20	0	20	20	0	20	20	0	0	0	0	20	0	0
1	N19	2	PLK1	NA	Negative	22.2	131.8	5.953273657289	610476.2	4147.58304932003	12	65	3.8461038961039	345276	3485.53291533003	5	2463589	98630	2227.69	377.76	40	0	20	0	20	0	0	0	20	0	0	60	0	0	0	60	20	0	20	20	40	0	20	40	20	0	20
1	N19	3	PLK1	NA	Negative	13.5	100.25	13.7149334964552	715384	4815.94643934228	9.125	69	8.06299145299145	419633.375	5012.95268887647	8	2263702	97081.75	2699.42	327.39	25	0	12.5	12.5	12.5	0	12.5	0	25	0	12.5	25	12.5	0	0	25	12.5	0	12.5	12.5	25	0	12.5	12.5	25	12.5	12.5
1	N20	1	PLK1	NA	Negative	30.75	267.25	7.10262706043956	1807895.5	4521.23155393077	3.75	15	1.97321428571429	20702	676.832535885168	4	5239458	47218.5	2679.23	140.57	50	25	0	25	50	0	0	75	25	0	0	50	25	25	0	100	75	0	0	50	50	0	0	50	50	0	50
1	N21	1	PLK1	NA	Negative	15.8	115.6	7.52238310708899	526241.4	3707.87669144581	12.2	88	6.68666666666667	513549.6	4620.99138528139	5	2184449	80686.4	1856.11	297.11	20	0	20	40	40	0	20	40	0	0	0	20	0	0	0	20	20	0	20	20	40	0	20	20	40	20	20
1	N21	2	PLK1	NA	Negative	19.7142857142857	105.571428571429	4.73325748325748	470837.285714286	3586.66589398687	20.8571428571429	97.2857142857143	7.34579203302943	628037.714285714	5631.91882747241	7	2198871	104884.57	1616.47	330.79	14.3	0	14.3	0	14.3	0	0	0	0	0	14.3	28.6	14.3	14.3	14.3	0	14.3	0	57.1	0	28.6	0	14.3	0	28.6	14.3	0
1	N21	3	PLK1	NA	Negative	14.75	149.5	45.8151175213675	1239767.125	6271.78290694939	6.875	16.75	1.67127403846154	51903	2193.13828929307	8	3383105.5	57975.75	4248.89	222.83	37.5	0	0	25	62.5	0	0	12.5	25	12.5	0	87.5	37.5	0	0	87.5	25	12.5	0	37.5	50	0	0	50	62.5	0	37.5
1	N22	1	PLK1	NA	Negative	18.3333333333333	106.166666666667	5.65955831012757	377766.666666667	3609.77512084148	3.16666666666667	8.33333333333333	2.46338383838384	11722.8333333333	963.41587995338	6	1977635	32565.5	1880.26	135.04	16.7	0	0	66.7	0	0	0	83.3	0	0	0	83.3	0	0	0	100	16.7	0	0	50	16.7	0	0	83.3	16.7	0	33.3
1	N22	2	PLK1	NA	Negative	7.14285714285714	66.2857142857143	9.34478021978022	285133.714285714	3542.28805336568	11.5714285714286	104.285714285714	7.80199958771387	736555.571428571	5551.07690483203	7	1335191	88590	1426.82	359.55	0	14.3	0	28.6	0	0	14.3	14.3	28.6	0	0	14.3	0	28.6	14.3	14.3	0	14.3	14.3	14.3	0	0	42.9	14.3	14.3	28.6	14.3
1	N22	3	PLK1	NA	Negative	1	8.83333333333333	8.41666666666667	54855.1666666667	2164.87037037037	0	0	0	0	0	6	178759.8	23853.67	1549.27	257.15	0	100	0	100	16.7	33.3	16.7	50	16.7	66.7	0	100	16.7	83.3	0	100	0	83.3	0	100	0	0	0	100	0	0	100
