# Supplementary material for: TRACERx analysis identifies a role for FAT1 in regulating chromosomal instability and whole-genome doubling via Hippo signalling
Source: Nat Cell Biol. 2024 Dec 30;27(1):154–68. doi: 10.1038/s41556-024-01558-w (PMC11735399; doi:10.1038/s41556-024-01558-w)
Supplement: Supplementary file 17 — Statistical source data. [file 41556_2024_1558_MOESM17_ESM.zip › extended fig1/ext fig1A source/data/rawData/GIN_H1944_RPAPS4S8.txt]

screenPlateOrder	plateWell	replicateNo	Content	ContentAnno	ContentType	MEAN_ObjectSpotTotalCountCh2	MEAN_ObjectSpotTotalAreaCh2	MEAN_ObjectSpotAvgAreaCh2	MEAN_ObjectSpotTotalIntenCh2	MEAN_ObjectSpotAvgIntenCh2	MEAN_ObjectSpotTotalCountCh3	MEAN_ObjectSpotTotalAreaCh3	MEAN_ObjectSpotAvgAreaCh3	MEAN_ObjectSpotTotalIntenCh3	MEAN_ObjectSpotAvgIntenCh3	ValidObjectCount	MEAN_Circ_TotalIntenCh2	MEAN_Circ_TotalIntenCh3	MEAN_Circ_AvgIntenCh2	MEAN_Circ_AvgIntenCh3	percentHIGH_Circ_TotalIntenCh2	percentLOW_Circ_TotalIntenCh2	percentHIGH_Circ_TotalIntenCh3	percentLOW_Circ_TotalIntenCh3	percentHIGH_Circ_AvgIntenCh2	percentLOW_Circ_AvgIntenCh2	percentHIGH_Circ_AvgIntenCh3	percentLOW_Circ_AvgIntenCh3	percentHIGH_SpotAvgAreaCh2	percentLOW_SpotAvgAreaCh2	percentHIGH_SpotAvgAreaCh3	percentLOW_SpotAvgAreaCh3	percentHIGH_SpotAvgIntenCh2	percentLOW_SpotAvgIntenCh2	percentHIGH_SpotAvgIntenCh3	percentLOW_SpotAvgIntenCh3	percentHIGH_SpotCountCh2	percentLOW_SpotCountCh2	percentHIGH_SpotCountCh3	percentHIGH_SpotTotalAreaCh2	percentHIGH_SpotTotalAreaCh3	percentHIGH_SpotTotalIntenCh2	percentHIGH_SpotTotalIntenCh3
1	C03	1	53BP1	NA	Positive	5.81546572934974	25.9121265377856	5.48537802338937	202912.437609842	5195.68738273724	2.12302284710018	10.1476274165202	2.04394822683613	97198.69771529	2476.36516612977	569	1688114.3	129915.18	1711.6	527.34	12.1	3.9	6.2	15.3	12	3.5	6.2	17.9	8.3	10.5	6.3	0	8.4	10.7	5.3	44.1	14.2	0	6	17.8	12.3	25.8	11.8
1	C03	2	53BP1	NA	Positive	5.86428571428571	29.4614285714286	6.44419059515416	249600.097142857	5448.99956171903	1.93857142857143	8.58	1.63063894940261	78953.5228571429	2277.11374066427	700	1829093	130829.4	1840.86	524.6	14.6	6.7	6.3	19.4	14.6	9.3	6.1	17.4	12.3	15.1	6	47.3	10	11	5	47.6	12.1	0	7.4	18.6	7.6	24.3	8.9
1	C03	3	53BP1	NA	Positive	5.63533834586466	25.0964912280702	4.54483734737389	192121.768170426	5029.21692793031	2.68922305764411	13.1228070175439	2.01553962405416	126277.276942356	2736.71878037233	798	1763590	167091.05	1736.02	694.18	14	5	11.8	9.8	14.4	3.6	14.2	5.6	10	12.3	7.9	44.7	7.1	12.4	9	44.9	22.6	12.3	10.4	18.5	12.8	23.3	14.7
1	C04	1	53BP1	NA	Positive	5.74171029668412	27.1099476439791	4.93954542131232	219961.94938918	4862.65855281934	3.51134380453752	12.4485165794066	3.07919042613509	101646.663176265	3387.88159453088	573	1716572.9	129602.98	1631.81	531.79	14.3	17.6	7.9	14.7	14.3	16.2	7.3	12.9	9.9	14.7	4.5	0	10.5	20.9	4.5	27.4	14.7	0	13.6	20.2	24.4	26.5	25.3
1	C04	2	53BP1	NA	Positive	6.16174402250352	25.9676511954993	4.34984230259618	198454.846694796	5009.46932531826	4.44022503516174	13.7355836849508	2.06031020767027	91699.5105485232	3711.74096237248	711	1759437	137546.78	1640.96	555.87	12.1	6.6	8.4	11.5	10.4	6.3	9	6.9	8.4	15.3	5.1	16.9	6.8	12.1	6.2	17	12.9	0	17.2	14.5	17.4	18.3	21.5
1	C04	3	53BP1	NA	Positive	5.88440860215054	25.1559139784946	4.7028630165773	193832.001344086	5089.58059322926	2.95295698924731	13.3212365591398	2.22718663975789	128655.716397849	2958.88120523293	744	1668438	179909.11	1612.34	745.67	11.7	8.5	13.6	8.3	12.1	8.1	14.5	3.9	8.6	14.1	6.9	41.7	8.5	14.4	9.5	41.7	25.5	14.1	11.3	19	13.7	23.7	15.6
1	C05	1	53BP1	NA	Positive	6.20081135902637	29.2819472616633	5.01998926646034	248052.951318458	5482.25677499526	2.46247464503043	13.630831643002	3.58582721155453	136932.154158215	2994.03200748542	493	2099849.6	162687.74	2002.74	641.57	20.5	3.4	11.4	8.5	20.1	2	12.4	5.3	9.3	14.4	7.7	0	14.2	14.4	7.9	37.5	14.8	0	8.5	22.1	17	32.5	17.2
1	C05	2	53BP1	NA	Positive	6.88943089430894	30.9479674796748	4.92882101258091	256317.479674797	5647.01207337344	3.28780487804878	13.3121951219512	2.69852762307631	122701.964227642	3495.48921242708	615	2073645	174535.66	2025.38	690.28	17.9	4.1	10.4	8.8	16.3	4.7	9.9	7.2	9.4	14.6	6.3	27	10.4	9.6	8.8	27	16.1	0	11.9	20.3	12.2	27	15.9
1	C05	3	53BP1	NA	Positive	6.2576112412178	27.268149882904	4.48861308950578	216860.245901639	5009.0398328413	3.32201405152225	13.1498829039813	1.84277490516286	119739.530444965	3136.30336816746	854	1853167	162532.54	1752.49	680.15	15	6	10.4	9	14.4	4.3	10.7	4.2	7.6	12.8	4.9	33.5	8.4	13.1	7.4	33.5	26.8	12.8	12.4	19.4	15	23.9	16.4
1	C06	1	53BP1	NA	Positive	5.96272285251216	28.0259319286872	6.10615170960685	238549.542949757	5323.49071939863	2.19611021069692	8.73257698541329	2.80433911866139	73524.6547811994	2800.62696040386	617	1921417.1	138375.49	2028.97	581.62	16	5.7	9.9	8.3	17	4.1	12.2	4.7	10.4	13.5	5.5	0	11.8	13.5	5.7	38.9	14.7	0	6.8	22.5	14.4	30.1	16
1	C06	2	53BP1	NA	Positive	3.94070512820513	16.5544871794872	3.5811003837492	132747.681089744	3916.12054202985	4.47916666666667	16.2964743589744	3.06732127456501	126935.568910256	3627.445137791	624	1571809	155266.06	1421.02	618.95	8.5	8.7	9.8	9	8.2	16.2	11.7	7.4	7.4	30.1	6.6	19.9	5.9	25.3	6.2	19.9	5.8	0	16.8	8.3	17.1	9.8	21.8
1	C06	3	53BP1	NA	Positive	5.73926868044515	27.5627980922099	6.08203177150144	231090.637519873	5345.66027292012	4.07949125596184	16.5071542130366	2.36487598099068	150148.057233704	3645.42660985628	629	1987669	165334.93	1956.9	659.94	17.3	3.5	11.9	7.3	16.4	2.1	10.8	6	10.8	12.2	6.5	26.7	11.1	12.6	9.9	26.7	23.2	12.2	15.7	18.3	18.9	24.8	22.7
1	C07	1	53BP1	NA	Positive	5.85084033613445	30.546218487395	7.74856668595188	274574.466386555	5791.00812083557	3.20798319327731	12.1302521008403	2.05940103751583	104787.594537815	3308.93811976902	476	2028587.7	154813.46	2084.39	609.71	17.9	3.8	9.7	8.6	16.2	1.5	8.2	6.3	11.8	10.5	5.3	0	14.5	10.5	6.1	30.7	13.2	0	11.6	21.6	20	33.2	20.2
1	C07	2	53BP1	NA	Positive	6.02870813397129	27.5287081339713	5.60534695272717	216042.066985646	5112.73425179748	1.95933014354067	7.67464114832536	1.96505563956507	69199.2153110048	2524.75485515054	418	1713110	147804.73	1687.81	594.52	12.7	8.1	8.6	15.3	12.4	9.1	8.9	12.4	9.1	13.9	7.9	41.9	8.4	12.2	4.8	42.8	11.5	0	5.7	16.3	6.9	21.1	9.1
1	C07	3	53BP1	NA	Positive	7.08778625954198	29.8664122137405	4.16286326281847	224057.786259542	5122.93103933142	2.98854961832061	10.1469465648855	2.10478244417498	78940.3683206107	3014.97918210549	524	1805176	146868.81	1681.02	599.62	16.2	6.7	10.9	7.1	14.7	7.3	11.5	5.5	6.9	12.4	5.2	30.2	9.2	13	5.9	30.2	30.3	12.4	10.3	24.8	12.8	30.9	15.5
1	C08	1	53BP1	NA	Positive	6.26506024096386	28.8734939759036	6.06396642743564	235091.972891566	5256.70362709954	2.99096385542169	10.4759036144578	3.42076305235634	84074.1536144578	3141.77186496931	332	2001321.7	163483.78	1898.97	652.13	16.6	3.6	12	6.6	18.1	0.9	11.7	5.1	9	16	3.6	0	10.5	16	4.8	30.7	15.1	0	9	22	19.3	32.2	19
1	C08	2	53BP1	NA	Positive	5.64358974358974	23.3615384615385	4.50512050192255	178093.530769231	4502.88063322447	4.73076923076923	15.7871794871795	2.32148287906258	112026.076923077	3445.14208623309	390	1778034	147742.59	1570.63	572.77	10.5	7.9	9.2	9	10	9	9.2	4.4	7.2	18.2	4.6	21.3	5.9	15.4	4.6	21.5	10.3	0	19.2	11.5	20.3	13.8	25.4
1	C08	3	53BP1	NA	Positive	5.93300248138958	29.7245657568238	5.53240316688697	249724.992555831	5216.58245541375	3.05707196029777	11.4218362282878	1.93761946318379	92896.3622828784	2939.90565091306	403	1778018	137182.17	1863.85	545.63	16.6	8.4	8.2	18.6	18.1	8.7	8.7	13.9	11.4	14.4	5.5	30.8	11.7	15.4	5.7	36	23.6	14.4	10.2	21.1	13.4	27.3	13.9
1	C09	1	PLCG2	NM_002661	sample	5.65356265356265	26.6486486486486	7.71522236190429	227601.093366093	5259.25286446095	5.36609336609337	17.6289926289926	2.36079015985314	126371.643734644	4054.35866518673	407	1922283.6	159318.05	2048.38	651.72	17	5.4	12.3	9.3	17	2.2	11.1	6.1	8.6	11.5	5.4	0	11.5	11.5	6.9	19.7	14.5	0	25.3	20.4	43.5	30	45.7
1	C09	2	PLCG2	NM_002661	sample	5.89136490250696	29.4150417827298	6.99365720657029	256018.367688022	5378.05492348491	4.84401114206128	15.2534818941504	2.15633308347235	104935.941504178	3474.18683661311	359	1923146	138386.56	2021.79	552.16	12	8.1	10.6	13.1	18.1	4.7	7.8	9.5	12	17.3	8.1	20.6	12.8	12.8	3.9	21.2	11.7	0	21.2	16.4	20.1	22.6	25.6
1	C09	3	PLCG2	NM_002661	sample	4.60040567951318	19.474645030426	3.99212900631492	158378.472616633	4329.45035770137	5.08316430020284	20.0770791075051	2.82207920722904	166317.997971602	4045.90600370008	493	1716960	175106.98	1569.22	672.36	11.6	5.3	11.4	7.5	11.4	5.3	10.5	5.7	9.5	18.9	7.3	18.1	8.3	20.3	8.5	18.1	17	18.9	21.7	11.8	30.6	13.4	34.9
1	C10	1	SETD2	NM_014159	sample	5.74382716049383	27.0802469135802	4.6390899122465	242051.768518519	5494.67903278676	5.80555555555556	20.3055555555556	2.5563619774016	160226.537037037	4481.24029848617	324	2096883.4	197044.92	2101.88	805.39	17.3	3.1	20.7	6.8	18.8	0.6	19.1	4.9	9.9	9.3	6.2	0	13.3	9.3	8.3	13	12	0	26.9	15.7	42	25.3	42
1	C10	2	SETD2	NM_014159	sample	7.22600619195046	35.0835913312693	7.04422020438248	317325.575851393	6048.70425906252	5.62229102167183	18.9597523219814	2.45740373376559	145904.154798762	4089.41334614053	323	2537953	161172.76	2654.13	674.18	22.9	2.2	17.3	7.7	26.3	0.9	19.2	5	11.8	13.3	6.5	17.6	16.1	9.9	8	17.6	16.1	0	28.2	23.5	27.9	29.1	33.1
1	C10	3	SETD2	NM_014159	sample	5.71975806451613	30.4375	8.14764724782435	280792.383064516	5641.25683411376	4.6633064516129	15.8326612903226	2.2989857120434	126256.58266129	3753.38764306054	496	2073443	171646.85	2188.24	712.9	18.5	6.2	12.1	9.3	22.8	3	12.7	6.2	17.3	13.9	6.7	19.6	16.9	14.5	7.9	19.8	21.6	13.9	19.6	19.8	23	27	26.6
1	C11	1	IKZF1	NM_001220765	sample	6.0546218487395	31.5966386554622	8.40690669452589	284646.432773109	5630.93842046045	3.31932773109244	13.6848739495798	3.12315128002844	126624.327731092	3378.12437362985	238	2013901.7	178330.36	2051.14	717.26	18.9	1.7	10.5	5.5	18.5	1.7	12.2	2.5	13.9	8	7.1	0	16.4	8	5.5	26.1	14.7	0	10.5	23.5	21.4	31.1	21
1	C11	2	IKZF1	NM_001220765	sample	5.44270833333333	29.1328125	7.85341068022527	265692.122395833	4977.10268552202	3.24739583333333	13.5989583333333	2.45021034949046	116479.361979167	3023.42359625729	384	1860336	135692.75	1967.86	550.31	14.8	8.3	9.4	17.7	14.6	9.9	9.4	15.6	14.8	21.4	8.9	31.8	10.4	20.1	7	32.3	12	0	11.2	17.7	13.8	21.1	16.4
1	C11	3	IKZF1	NM_001220765	sample	5.17664670658683	31.685628742515	7.75713473042985	305319.27245509	5399.20440720065	3.31736526946108	14.9311377245509	2.4142435435975	126442.613772455	3056.44641894896	334	1927057	133652.45	2105.05	560.38	17.4	10.2	8.4	20.7	20.7	8.1	9	12.9	17.4	12.6	7.8	32	16.2	14.1	7.5	32	19.8	12.6	10.8	22.2	15.9	26.3	17.1
1	C12	1	COL2A1	NM_033150	sample	4.83464566929134	20.6666666666667	4.71842051617317	161156.866141732	4677.14921837636	4.25196850393701	13.3307086614173	2.34295864900807	94737.8556430446	3511.14990634675	381	1709549.3	158101.7	1746.26	625.09	12.1	4.7	13.9	5.5	12.9	5.2	12.9	2.9	9.7	16.5	3.9	0	9.7	16.5	5	22.8	10.8	0	17.8	12.6	26.8	20.5	26.5
1	C12	2	COL2A1	NM_033150	sample	5.81377551020408	24.0051020408163	3.77280801853747	184723.24744898	4722.68340925984	4.05102040816327	13.4540816326531	2.09992673903144	99930.0459183674	3445.60591506042	392	1999829	171258.63	1740.16	687.79	13.3	5.9	18.1	5.1	12.5	7.9	17.1	3.1	7.4	23.2	7.4	26	8.9	17.9	7.1	26	13	0	17.3	13	15.8	15.6	21.2
1	C12	3	COL2A1	NM_033150	sample	2.46845124282983	11.2810707456979	3.24565485265839	102661.854684512	3094.14012802999	5.31166347992352	16.5506692160612	2.28880786603198	109208.06500956	3955.02745052186	523	1414955	160228.39	1215.45	642.54	8	9.4	13	7.3	7.6	23.3	13.4	5.5	6.9	35.4	4.4	13.2	6.5	40.7	7.1	13.4	6.1	35.4	25.6	6.3	32.9	7.5	34.8
1	C13	1	SMAD4	NM_005359	sample	4.09983361064892	16.1580698835275	4.71127199301585	125482.845257903	4061.60408375988	5.48752079866888	16.9034941763727	2.74346170236438	114621.178036606	4068.00833829533	601	1499258.1	148170.73	1384.81	574.33	9.5	3.3	8.7	10.1	7.8	5	9.2	9	5.7	16.6	3.5	0	5.7	17	4.7	9.7	5.8	0	23.3	8.2	38.3	11	37.8
1	C13	2	SMAD4	NM_005359	sample	4.60453808752026	18.9238249594814	4.14613145003605	153745.288492707	4702.77395718049	5.20097244732577	15.5980551053485	2.54228171948968	97528.4084278768	4160.24833155847	617	1689944	135107.35	1672.03	530.81	8.6	4.4	6.3	12.2	9.6	6.5	5.8	11.8	8.6	20.7	6	10.2	8.4	15.2	6.3	10.2	4.5	0	25	7.1	24.1	10.5	32.6
1	C13	3	SMAD4	NM_005359	sample	5.34019370460048	21.3305084745763	4.67230202227064	165861.721549637	4798.97359575352	4.3728813559322	15.1089588377724	2.61774007395258	112918.122276029	3875.00902495872	826	1648454	145671.66	1638.46	596.62	11.4	6.1	9.3	11.7	11.7	3.4	10	9	8.7	13.8	6.3	16.6	8.4	14.2	7.6	16.6	21.9	13.8	16.3	14.2	24.2	18.2	27.1
1	C14	1	FANCF	NM_022725	sample	5.16479400749064	25.0280898876404	6.4016422048502	220000.711610487	4729.83582981356	3.13295880149813	11.3202247191011	2.34017979081527	87355.34082397	3426.92801650203	534	1815262.7	170548.98	1862.65	704.79	13.5	3.7	15.4	5.4	13.1	2.6	16.3	3.6	10.5	17.8	5.6	0	9.2	18	6.2	25.3	12.9	0	10.7	16.7	19.3	22.8	21
1	C14	2	FANCF	NM_022725	sample	5.65785609397944	26.3994126284875	7.64841928597351	231645.25256975	5248.32621450366	4.98678414096916	15.2745961820852	2.39573502960855	106545.792951542	3819.04467627744	681	1905141	148549.15	2138.41	605.09	13.2	5.9	9.8	9.4	14.5	5	12.2	7.3	11.2	18.4	5.3	17.5	11.3	14.1	5.6	18.1	11.3	0	22	14.8	21.6	20.4	28.3
1	C14	3	FANCF	NM_022725	sample	5.41604754829123	21.7147102526003	4.62352508088672	162695.627043091	4675.02550904979	5.00594353640416	16.6983655274889	2.50187698051898	123582.815750371	3999.73807904445	673	1598311	163106.76	1503.11	623.62	10	2.8	12.3	6.2	8.3	3.3	12	5.6	7.4	12.3	5.3	14.3	7.1	13.4	7.4	14.4	20.4	12.3	21.5	14.1	28.8	17.2	31.9
1	C15	1	Sep-12	NM_144605	sample	5.68715083798883	22.4022346368715	4.78226844324754	179655.903165736	4899.77802057379	6.07448789571695	18.7206703910615	2.48649572650794	136198.132216015	4548.2309338032	537	1977347.8	181244.19	1897.78	718.16	15.6	2.6	14	3.9	13.8	0.9	12.7	2	5.8	12.7	3.4	0	8	12.7	6.9	10.2	14	0	28.5	14.2	43.9	22.7	45.8
1	C15	2	Sep-12	NM_144605	sample	4.01674277016743	19.5875190258752	6.0627249585687	185063.273972603	4435.33375522883	6.6910197869102	20.6316590563166	2.93958672690572	129767.750380518	4645.23746359011	657	1837640	167686.4	1743.32	651.94	12	5.5	12.3	6.5	11.7	7.9	11	3.8	10.8	26.8	4.9	5.8	9.4	20.5	6.7	5.8	5.9	0	34.6	9.4	38.8	11.6	46.9
1	C15	3	Sep-12	NM_144605	sample	5.5472	25.6592	5.66176925156492	225176.152	4974.50446939773	4.7744	17.1344	2.57413966603645	140796.2544	4011.3488827282	625	2044993	177375.98	1888.96	728.05	15.8	3.4	13.9	5.1	15.8	3.5	13.6	2.2	9.8	16.6	5.9	18.4	10.6	17.1	8.8	18.4	21.8	16.6	21.1	18.7	25	23.5	28.6
1	C16	1	GNPTAB	NM_024312	sample	4.96282527881041	24.6171003717472	6.64749799004314	221175.921933086	5068.42164320937	3.05576208178439	10.8531598513011	2.49392491225237	82796.5334572491	3413.17839517693	538	1863377.6	158000.52	1940.88	655.18	13.8	4.6	12.3	5.6	14.7	2	11.9	2.6	10.8	14.3	6.3	0	10.6	14.5	5.9	23.6	12.5	0	10.2	16.5	21.4	22.1	22.1
1	C16	2	GNPTAB	NM_024312	sample	5.45383411580595	23.6823161189358	4.23245910863669	190317.015649452	4607.97051108082	3.64632237871674	14.1017214397496	3.37432805497769	109129.965571205	3710.40018042198	639	1676656	147778.86	1578.28	596.45	10.3	11.4	13.9	12.7	10.6	13	13.3	11.3	9.1	17.2	9.5	17.5	7.8	18.8	7.4	17.7	10.3	0	12.8	11.7	13.9	14.9	19.7
1	C16	3	GNPTAB	NM_024312	sample	5.02643856920684	20.0295489891135	4.08123253337194	152896.99844479	4770.76720706432	3.44323483670295	14.0357698289269	4.02622474022195	119879.891135303	3748.87444507986	643	1647496	172318.9	1562.66	710.87	11.2	5.6	15.9	5	11.8	4.8	17.1	2.2	7.8	13.8	7.8	19.8	8.6	14.3	7.2	19.8	17.9	13.8	12.4	10.7	18.5	14.9	22.4
1	C17	1	53BP1	NA	Positive	7.50905432595573	33.1710261569417	6.46605250071659	269394.183098592	5540.52018367836	3.52917505030181	12.5110663983903	2.20639328526628	102585.915492958	3812.07152714728	497	2168838.5	168689.85	1989.64	675.27	19.5	2.8	16.1	4.4	16.9	0.8	15.5	2.4	7	7.8	6.2	0	10.1	8	8.9	21.9	21.5	0	12.5	26.6	22.1	37	23.7
1	C17	2	53BP1	NA	Positive	7.46964285714286	30.5839285714286	4.91732858065152	244518.983928571	5535.13006875246	4.66785714285714	13.7017857142857	2.08201580314174	99456.0214285714	3798.62287192251	560	2223994	160067.37	2008.82	622.17	17.9	4.3	12.9	8.2	15.4	4.3	10.7	7	8.6	11.4	4.3	21.4	10.5	8.9	6.2	22	20	0	19.8	19.1	17.9	25.9	24.5
1	C17	3	53BP1	NA	Positive	6.07597173144876	28.3727915194346	5.42179758721888	231138.406360424	5376.56554342249	3.29151943462898	9.51413427561837	1.68464140590439	63621.8816254417	3044.36421086665	566	1798861	143452.07	1921.6	583.54	15.9	6	10.2	10.2	17.7	1.8	12.2	7.1	9.5	11.8	3.7	32	10.4	12.2	6.7	32	26	11.8	12	23	14.7	27.7	17.5
1	C18	1	53BP1	NA	Positive	7.14597315436242	33.9043624161074	6.13170272334193	297289.226510067	5685.35159423317	3.93959731543624	15.6862416107383	2.67027030534224	141086.456375839	3705.64897106001	596	2266656.8	178439.81	2140.83	718.9	19.1	3.4	15.8	8.1	18.5	1.2	18.1	6	8.4	8.4	5.9	0	12.2	8.4	8.4	24.5	20	0	15.4	25.8	23	33.7	24
1	C18	2	53BP1	NA	Positive	7.38658777120316	35.5542406311637	8.38037990485762	302594.295857988	5697.92857986733	4.30571992110454	12.7001972386588	2.00242427558486	89720.1952662722	3646.46916630094	507	2058290	155236.11	2206.15	613.73	19.1	6.3	14	12.2	17.8	4.3	14	9.1	11.8	13.4	5.3	21.9	12.8	9.9	6.5	22.3	18.1	0	18.7	26.8	17.9	30.8	23.1
1	C18	3	53BP1	NA	Positive	6.2824427480916	28.6698473282443	5.29390401127365	226209.898854962	5363.34346925984	3.66603053435115	12.25	1.94250341115362	93025.5667938931	3250.37187946612	524	1646215	160315.11	1725.96	644.74	12.8	11.8	15.3	18.1	14.1	13	14.1	16.4	10.9	9.2	5.7	27.7	9.7	9.9	7.6	28.2	27.1	9.2	14.5	21	16	25.2	18.9
1	C19	1	53BP1	NA	Positive	5.58857979502196	24.0556368960469	4.5014102012991	195567.221083455	4567.65804695064	3.07027818448023	10.190336749634	1.57454617571167	85451.7115666179	3163.98223655671	683	1658904.8	168412.02	1586.89	692.95	14.2	14.5	12.7	15.7	11.3	12.7	11.3	11.9	6.1	23	5.1	0	7	23	7.8	36	13.6	0	11.9	16.5	17.6	24.5	19.2
1	C19	2	53BP1	NA	Positive	7.08584686774942	37.1647331786543	8.672530653205	341124.294663573	5761.74636301508	5.37587006960557	19.5684454756381	2.27030451622837	158010.060324826	4048.02248484877	431	2250473	178494.16	2348.53	715.27	18.3	6.5	16	10	19.5	3.7	15.5	7.4	12.3	14.6	5.8	18.8	13.7	10.7	11.6	19.3	16.2	0	23.9	23.2	21.3	30.4	26.7
1	C19	3	53BP1	NA	Positive	7.34105960264901	31.3261589403974	5.09427437736844	239370.453642384	5338.29181636959	3.63576158940397	13.1970198675497	2.2886882794666	104350.687086093	3498.99606341363	604	1773551	145221.79	1800.16	604.45	13.4	6.6	12.3	14.6	15.2	6.6	14.1	12.7	9.6	8.8	5.8	22.4	8.4	9.9	8.6	22.4	33.1	8.8	13.6	24	16.6	29	19
1	C20	1	53BP1	NA	Positive	6.20869565217391	31.8260869565217	6.48517846316517	287066.739130435	5458.48624380599	2.76304347826087	9.94782608695652	2.12630734003155	76745.6043478261	3018.55932026735	460	1938118.7	170884.45	2115.8	706.96	17	4.1	15.4	7.2	19.3	3.3	18.9	3.9	11.3	12	5.9	0	13.5	12.2	6.3	33.7	17.8	0	9.1	26.1	18.3	33.3	19.3
1	C20	2	53BP1	NA	Positive	6.57170923379175	35.1650294695481	7.14571993587567	315710.371316306	5825.38627899092	3.76424361493124	16.0058939096267	3.45752028253319	142185.249508841	3763.89648991223	509	2034425	190504.01	2111.75	790.27	14.9	7.3	20.4	6.3	17.5	4.7	22.6	2	17.7	13.2	9	23.6	13.9	10.4	11.8	23.6	14.9	0	15.3	23.8	17.1	30.3	22
1	C20	3	53BP1	NA	Positive	5.88135593220339	27.7175141242938	5.62286957216035	231774.11299435	5140.90907495126	5.00188323917137	16.5838041431262	2.12818652654231	125462.354048964	3805.31295966615	531	1677847	187607.23	1784.52	794.6	13.7	6.6	20.9	5.8	15.3	7.2	21.1	2.3	11.1	15.1	6	18.6	11.7	16	7.5	18.8	25.2	15.1	22.6	20.5	26	26	27.9
1	C21	1	53BP1	NA	Positive	5.92424242424242	26.8905723905724	5.53351681038229	221363.872053872	4986.53031496679	3.53872053872054	14.4343434343434	2.01864364992391	133009.136363636	3403.97607726482	594	1823470	190573.73	1802.31	761.16	15.2	10.1	16.7	11.6	15.8	8.2	15.5	8.2	9.3	15.5	6.1	0	9.1	15.8	8.6	31	17	0	14	20.5	20.9	28.5	21.2
1	C21	2	53BP1	NA	Positive	6.44741235392321	34.1368948247078	7.47948237370998	311789.587646077	5980.1982551234	2.9432387312187	12.0901502504174	2.35356773798038	107131.068447412	3279.84513177046	599	1998470	164498.99	2218.86	693.65	14	7.7	15.2	12.4	16.7	4	16.5	7	15.2	11.7	8.3	32.4	15.7	8.3	10.4	32.4	14	0	9.3	22.7	12.9	29	18.5
1	C21	3	53BP1	NA	Positive	6.57674418604651	31.5658914728682	6.34309618200524	273117.996899225	5589.8443939854	2.96899224806202	11.7550387596899	1.94094651014354	102739.753488372	3271.29244537311	645	1925982	168496.54	1915.48	711.27	16.3	6.5	14	9.3	16	6.2	13.8	6.4	11.5	10.5	7.4	31.9	11.9	11.2	9.9	32.1	25.7	10.5	12.2	24.2	15.5	30.7	18.4
1	C22	1	53BP1	NA	Positive	4.90021231422505	21.1380042462845	5.04921081584426	168241.675159236	4257.63821772046	4.55414012738853	15.9745222929936	2.81583898933228	123284.590233546	3765.4549300391	471	1539419.9	179088.72	1466.09	723.97	10.4	5.1	17.8	6.6	9.6	6.8	15.3	4	6.8	17.8	5.1	0	5.9	18.3	6.8	18.5	8.9	0	20	12.1	29.9	16.3	29.9
1	C22	2	53BP1	NA	Positive	6.864	36.75	6.83542277075077	330693.886	5578.76338022008	3.372	12.524	1.93892292810365	104895.62	3002.81714450193	500	2032541	159113.7	2023.43	668.35	15.2	8.4	14.4	11	19.4	7.4	15.2	6.6	11	14.2	7.6	34.8	10.8	10.8	7.4	35	16	0	12.4	23.4	11.8	29.2	14.8
1	C22	3	53BP1	NA	Positive	4.55529953917051	20.5322580645161	4.81571173236489	166888.599078341	4119.78726076093	5.36405529953917	16.8548387096774	2.42568114918077	114229.900921659	3923.64247397515	434	1690971	168541.5	1472.15	666.35	14.3	12	17.5	16.4	10.1	16.4	15.7	16.6	8.3	21.4	5.5	14.1	7.4	23.5	6.7	14.1	15.9	21.4	20.3	12.2	28.8	13.6	30.9
1	D03	1	RAD51	NA	Positive	5.0997442455243	29.6649616368286	6.19499607145494	268690.890025575	5185.98794347226	4.59846547314578	13.8644501278772	2.14553724537124	87625.8823529412	3453.57512105822	391	2075019.3	140031.46	1778.02	534.47	21	13.8	11.5	18.9	14.1	15.3	8.7	16.9	17.1	18.2	4.6	0	15.1	21.5	4.1	21.5	13	0	18.2	23.5	33	32	34
1	D03	2	RAD51	NA	Positive	6.02657004830918	29.5652173913043	3.99650715761124	247357.352657005	4954.99601386704	5.95410628019324	18.3188405797101	2.6812832257855	116584.456521739	3760.05462388377	414	2146974	149298.87	1656.39	559.33	15.9	6	7.2	8.9	11.6	5.8	6.3	7.7	13	20.3	6.3	18.6	9.4	16.7	5.6	18.6	12.3	0	29	17.9	30.2	22.9	35
1	D03	3	RAD51	NA	Positive	5.4875	27.3791666666667	4.84896804288746	226572.064583333	5193.2249104569	4.98958333333333	15.5541666666667	2.39283282724365	105460.022916667	3406.18259625223	480	2067503	162320.3	1770.26	588.93	20.6	4.6	11.7	5.8	15.8	6.5	7.9	3.8	16	18.8	5.2	23.1	14.4	20.4	5.6	23.1	24.8	18.8	21.5	21.9	24.4	28.5	26.7
1	D04	1	RAD51	NA	Positive	5.89408866995074	32.7118226600985	7.14257799231832	294102.662561576	5969.14383680811	6.60837438423645	21.2857142857143	2.61395935939888	149451.60591133	4125.1238471659	406	2304550.7	196418.49	2124.13	778.07	26.1	1.5	20.4	4.9	18.7	1.5	15.3	2.5	17.2	12.3	3.9	0	17.5	12.3	6.9	17.5	14	0	32	25.6	44.6	37.4	44.8
1	D04	2	RAD51	NA	Positive	7.01411764705882	36.7741176470588	6.42264233219255	329450.235294118	6151.35812455654	9.42352941176471	29.4235294117647	2.5342169476805	199745.197647059	4547.9394203606	425	2452870	160416.12	2113.27	598.32	25.2	4.7	14.1	8.9	18.6	2.4	10.6	7.1	16.5	14.6	5.2	12.5	19.1	8.7	10.8	12.5	17.6	0	44.2	24	43.8	33.9	50.4
1	D04	3	RAD51	NA	Positive	5.846	28.968	5.05789190861122	237067.104	5414.70209609297	6.828	22.026	2.33770039966955	157412.288	4141.91647645193	500	2089841	196019.7	1770.08	718.48	20.6	2.8	16.4	3.6	14.6	1.4	12.8	3.4	15.8	13.4	4.4	13.4	14	14.2	8.4	13.4	23.2	13.4	30.8	21	36.2	28.4	39.8
1	D05	1	RAD51	NA	Positive	6.17127071823204	35.7486187845304	7.04869276764084	330585.596685083	5854.65921835262	5.23480662983425	17.5883977900553	3.03817689507514	120420.433701657	3647.70962498526	362	2332783	146271.92	2021.27	571.92	25.1	5	9.1	6.4	15.5	3.3	8.3	2.8	18	13	5.5	0	18.8	13	5.2	18.8	15.7	0	22.9	26.5	36.7	37.6	34
1	D05	2	RAD51	NA	Positive	5.79404466501241	34.3846153846154	6.50256787348788	305501.486352357	5977.46232634287	5.4863523573201	18.6426799007444	2.31855304302692	129801.818858561	3491.51301576476	403	2126402	143102.4	1960.19	536.95	19.1	6.2	9.7	9.2	15.1	5	6.9	6	21.8	15.6	7.9	22.8	20.6	13.2	6	22.8	11.9	0	24.1	24.3	22.6	34	28.8
1	D05	3	RAD51	NA	Positive	7.31771894093686	37.0224032586558	5.69229596328647	330128.382892057	5847.33927367877	8.72505091649695	28.6313645621181	2.66066277344499	203528.67413442	4694.06023955378	491	2567269	165632.86	2012.46	591.35	25.7	6.5	12.2	23.8	18.7	5.9	11.2	21.8	16.9	9.4	6.3	11.2	16.1	10	11.8	11.4	31.4	9.4	40.7	27.7	50.9	32.6	54
1	D06	1	RAD51	NA	Positive	6.96393442622951	36.8032786885246	6.3797930283994	337056.986885246	5940.19166255548	8.19344262295082	23.9213114754098	2.48470493085511	155639.809836066	4359.8267460983	305	2537494.6	163177.12	2266.1	583.67	30.2	2.3	15.1	7.5	22	0.3	11.5	5.2	13.4	9.5	4.3	0	19	9.5	7.9	11.5	17	0	43.3	28.5	55.1	39.7	56.1
1	D06	2	RAD51	NA	Positive	6.33240997229917	35.3185595567867	6.71158886073059	314356.626038781	6126.08575618738	5.73684210526316	19.0554016620499	3.23240908273284	127548.083102493	3776.02066210242	361	2276370	164906.51	1947.16	592.95	22.2	3	10.8	6.9	16.1	3.6	10	6.6	20.2	13.9	8.9	18.8	21.6	9.7	7.5	18.8	13.3	0	25.8	24.9	27.4	34.6	33.5
1	D06	3	RAD51	NA	Positive	5.53935185185185	29.5046296296296	6.32129493472392	257127.483796296	5586.38088856805	5.02546296296296	15.9305555555556	2.50994832862064	109537.356481481	3674.87028507243	432	2085515	180927.22	1770.68	665.39	20.1	4.4	12.7	8.8	14.6	3	10.6	8.1	20.4	13	5.3	21.8	17.6	13.7	6.7	21.8	22.7	13	20.8	23.8	27.5	30.1	29.6
1	D07	1	RAD51	NA	Positive	5.53076923076923	31.2692307692308	5.09635242585428	280636.653846154	5433.34181259011	4.50769230769231	15.1692307692308	2.21824907225123	110164.626923077	3339.87650357349	260	2236850	175919.65	1941.26	651.34	20	1.5	11.2	4.2	16.2	2.3	8.5	1.2	17.3	17.7	5.4	0	15.8	17.7	6.5	24.2	12.7	0	15.8	21.2	26.9	31.9	25.8
1	D07	2	RAD51	NA	Positive	7.3971119133574	35.7761732851986	6.58171975892968	305246.610108303	5216.80340991838	7.55956678700361	22.7256317689531	2.65622196908888	154160.285198556	3982.54234551112	277	2302049	151608.24	2031.63	560.44	21.3	5.8	10.8	7.9	19.5	2.5	7.2	5.4	12.3	18.1	4.7	19.1	11.9	13.7	9	19.5	17.3	0	36.5	22.7	33.9	27.8	40.8
1	D07	3	RAD51	NA	Positive	6.01120448179272	30.2044817927171	5.65547701191762	245804.630252101	5475.70173584038	5.30812324929972	16.7675070028011	2.18201784331341	118507.050420168	3557.42153246573	357	2054080	165836.12	1831.08	626.74	20.2	3.1	11.2	4.8	17.1	5	11.5	3.4	17.4	12.9	5.6	17.6	15.7	13.2	5	17.9	24.6	12.9	23	23.2	25.5	28.9	28
1	D08	1	RAD51	NA	Positive	5.57383966244726	31.6793248945148	5.94325857114886	273220.168776371	5215.21402207388	4.54852320675105	15.2573839662447	2.13789899130476	108983.291139241	3527.03688407735	237	2188017.6	209817.52	1873.98	779.05	24.5	3.8	19.4	3.8	17.7	1.3	10.1	1.7	14.8	18.6	4.6	0	14.8	18.6	5.9	22.4	14.8	0	20.3	30.8	31.2	35	29.5
1	D08	2	RAD51	NA	Positive	5.88537549407115	27.9486166007905	4.15420277659494	222123.881422925	5252.57773797068	4.66798418972332	15.7628458498024	2.56936780618706	112980.458498024	3582.26101841082	253	2101075	219148.36	1746.65	775.97	19.8	4.7	19.4	6.7	12.3	7.5	15	5.5	14.6	21.7	8.7	24.9	11.5	16.6	7.1	24.9	10.3	0	17.8	18.2	18.6	23.3	24.9
1	D08	3	RAD51	NA	Positive	5.71724137931034	32.2310344827586	5.57840157878533	285724.996551724	5549.628419448	5.23103448275862	16.8793103448276	2.19365690054154	115034.844827586	3519.72630532425	290	2074225	168716.86	1795.31	646.46	21.7	4.1	15.9	9.3	14.8	5.2	13.8	6.2	21.7	15.5	5.2	21	20	16.2	7.9	22.1	23.4	15.5	20.3	23.4	27.9	34.1	29.3
1	D09	1	SMC3	NM_005445	sample	4.40952380952381	22.3485714285714	5.29178286585269	193626.512380952	4240.78263097774	3.05904761904762	9.98476190476191	1.69236916536668	69208.6742857143	2546.92773149107	525	1517850.4	126694.31	1427.03	489.57	11.4	18.3	5.9	24	11.4	19.8	7	23.4	9.1	27.2	4.6	0	7.6	27.4	4.4	41.5	10.7	0	11.8	14.5	20	21	18.3
1	D09	2	SMC3	NM_005445	sample	5.57441860465116	24.4488372093023	4.39556725662515	182905.553488372	4922.0144023096	4.3953488372093	13.3093023255814	2.07842475586087	93151.0860465116	3591.24869537659	430	1660534	148420.3	1654.29	601.01	11.2	7	8.4	9.8	11.4	6.5	9.3	5.6	9.5	18.8	6.5	19.1	10.5	16.5	5.6	19.5	11.9	0	18.4	15.1	18.4	19.5	21.9
1	D09	3	SMC3	NM_005445	sample	5.76422764227642	25.2764227642276	5.27136630896649	194944.729674797	5186.98373866325	5.73983739837398	19.0365853658537	3.15432211807386	143162.463414634	4160.7212773509	492	1708064	154406.07	1744.84	618.25	13.6	2.8	9.6	7.3	13.2	2.2	10.6	5.1	10.6	11.2	4.5	13.6	10.8	12.2	7.7	13.6	23.2	11.2	26.6	16.9	31.7	22.8	36.8
1	D10	1	CHD8	NM_020920	sample	6.62945736434109	28.231007751938	4.99298376879373	218319.16124031	5189.57969923524	4.31317829457364	15.8077519379845	2.44550020493845	130431.088372093	4110.96693913652	645	1963987.8	185651.5	1873.74	738.37	17.8	2.3	15.3	4.2	15	1.6	15.3	2.8	7	11.5	6	0	9	11.6	9.5	18.6	18	0	16.4	24.7	31.2	31.8	34
1	D10	2	CHD8	NM_020920	sample	6.63123993558776	30.0048309178744	5.97178376195427	239812.790660225	5293.3217794503	3.55877616747182	15.2093397745572	3.06281864583217	125579.223832528	3886.19840812405	621	1788264	154874.89	1875.58	646.73	13.4	5.5	12.1	5.8	14.7	3.7	15	4	9	13.2	11.4	17.7	8.9	8.9	10.1	18	16.9	0	11	20.1	13.2	23.5	18.8
1	D10	3	CHD8	NM_020920	sample	6.53580562659847	27.9373401534527	4.27877704812072	219485.058823529	5100.71265656923	3.99488491048593	15.2250639386189	2.62746497841691	122953.792838875	4050.77103463775	782	1745630	158652.91	1783.61	677.63	14.6	4.1	12.7	14.2	16.6	2.2	14.6	11.9	8.1	12.1	7.7	15.5	9.2	12.7	9.5	15.5	30.1	12.1	15.1	21.7	19.3	26.1	25.2
1	D11	1	COL5A2	NM_000393	sample	5.49636803874092	27.0290556900726	5.98203057569232	247090.907990315	4848.67443469078	2.91283292978208	9.41646489104116	1.71246539330516	66221.8740920097	2870.9705804259	413	2023961.7	141708.36	1933.7	551.1	16.5	3.6	6.8	6.1	14.3	1.5	6.8	4.1	9.9	16.7	2.7	0	10.2	16.9	3.9	32	13.3	0	9.4	17.2	20.1	22	20.6
1	D11	2	COL5A2	NM_000393	sample	5.3587786259542	21.2003816793893	3.68988903639314	153900.66221374	4432.04223140838	2.79961832061069	8.90458015267176	1.90688947102078	63971.0286259542	2970.81772286458	524	1561089	155547.58	1495.67	627.28	9.5	9.4	7.4	7.1	9.5	10.5	6.3	2.5	8.4	22.3	7.4	30.5	5.7	18.5	4.8	30.9	11.3	0	9.5	12.4	9	16.8	12.6
1	D11	3	COL5A2	NM_000393	sample	4.83673469387755	24.9968602825746	7.55880721071157	230268.186813187	5065.43929979027	3.72841444270016	13.3673469387755	2.92021344484933	102022.210361067	3467.5822546404	637	1759128	147288.08	1957.38	628.79	15.4	6.4	9.4	12.1	15.9	5	11.8	11.9	14.4	14	6.4	24.6	12.6	15.4	5.3	24.6	17	14	14.9	15.9	19.6	19.8	23.4
1	D12	1	BRCA2	NM_000059	sample	5.44392523364486	28.4789719626168	6.54589262281091	231125.509345794	5317.60847218159	4.08644859813084	12.9135514018692	2.86018550993925	85038.9065420561	3628.54690172399	428	1880773.9	177247.97	1736.79	692.54	17.3	2.1	18.9	4	12.9	1.9	19.6	1.9	14.5	11	4.7	0	8.6	11.4	3.7	17.3	12.1	0	14.7	20.3	29.7	27.8	30.1
1	D12	2	BRCA2	NM_000059	sample	5.78193832599119	30.1233480176211	5.88290077323988	257062.654185022	5559.46831964404	3.99559471365639	15.1960352422907	2.8938003887807	124507.748898678	3550.01277052479	454	1850201	180461.24	1815.85	734.48	14.8	7.5	18.3	11.2	11.2	5.7	19.2	7.7	14.5	15.9	7.7	23.1	13.4	13.4	6.6	23.3	11.2	0	15.9	20.7	14.5	26	19.2
1	D12	3	BRCA2	NM_000059	sample	5.66129032258065	29.633064516129	6.73261467152037	249317.173387097	5518.94112211846	3.34879032258065	10.7217741935484	1.97710974872415	73807.0483870968	3227.55685932876	496	1728918	160327.8	1777.66	643.28	15.5	7.5	18.5	6	16.5	7.3	19.4	2.8	16.1	11.9	3.6	25.6	13.3	13.3	4.4	25.6	22.8	11.9	11.7	24.2	16.1	30.6	17.7
1	D13	1	UBR5	NM_015902	sample	3.55102040816327	21.0229591836735	7.08067695823305	214440.206632653	4766.09973175604	4.77040816326531	14.6709183673469	4.12177897655541	111056.941326531	3916.89540188172	392	1952724.7	175954.93	1862.01	678.44	14.8	2.8	13	3.8	12.5	2.8	13.5	1.8	12.5	16.8	2.8	0	12.5	16.8	4.1	16.6	4.6	0	18.1	11	31.1	15.8	33.4
1	D13	2	UBR5	NM_015902	sample	4.72530120481928	17.7975903614458	3.45308601928049	140795.660240964	4291.43455927445	6.52530120481928	19.1831325301205	2.44145600664715	131749.346987952	4298.59602375695	415	1681446	168160.23	1602.97	651.4	9.2	5.5	13.5	4.6	8.9	6.3	12.5	3.9	6	24.8	3.9	10.8	7	17.1	6	10.8	5.8	0	34.9	8.7	31.1	11.1	37.6
1	D13	3	UBR5	NM_015902	sample	3.06695464362851	17.7149028077754	6.48650729452958	178914.477321814	4170.30475730317	7.04967602591793	20.8228941684665	2.87588960216809	136628.686825054	4275.77799243731	463	1734589	178971.64	1747.75	675.76	11.9	8.2	15.1	11	12.3	6.9	9.7	8	11.7	22.2	3.7	11.9	10.2	25.3	6.7	11.9	5.8	22.2	40.2	9.5	44.5	11.2	47.5
1	D14	1	TET2	NM_017628	sample	5.23909985935302	23.4599156118143	5.28693322103356	198822.663853727	4895.45750428409	4.21518987341772	12.9099859353024	2.04104912857922	89966.6075949367	3674.93719815457	711	1789367	174083.53	1785.34	702.48	15	3.2	18	5.1	15.2	4.4	19.5	3.2	9.6	16.9	3.7	0	11.3	16.9	5.8	21.1	14.3	0	17	15.8	27.3	24.5	29.3
1	D14	2	TET2	NM_017628	sample	5.37423312883436	22.7438650306748	5.91401806977832	181417.708588957	4680.9531856557	4.75460122699386	16.7377300613497	2.27417555528501	135766.365030675	3923.50642556738	652	1737212	192280.79	1693.83	742.53	12.4	6.4	19.6	5.8	11	8.9	18.6	3.5	9	20.4	6.7	19.8	7.4	17.2	9	19.8	11.3	0	21.3	12	19.6	16.4	25.6
1	D14	3	TET2	NM_017628	sample	4.84969325153374	18.6564417177914	4.40963163303731	134602.42791411	4419.80901085038	3.44631901840491	12.5935582822086	2.49942447970255	101282.378834356	3314.01328524505	652	1466626	180722.22	1361.89	705.43	10.7	10.9	17.3	4.6	8	11.5	14.1	2	8	15.8	6.1	26.1	7.4	17.3	6.4	26.1	16.4	15.8	13.2	11.5	16.7	14.9	19.3
1	D15	1	AMER1	NM_152424	sample	5.05727923627685	22.0143198090692	5.1558208794937	174847.281622912	4519.50487408739	3.42959427207637	12.5966587112172	2.42537849127029	100918.372315036	3461.89897645691	419	1565394.8	155275.17	1615.89	675.33	10	2.4	8.6	5.5	10.5	2.1	8.8	2.9	7.6	14.6	6.4	0	6.7	14.6	5.5	22.9	10.7	0	12.2	11.9	23.2	16	23.2
1	D15	2	AMER1	NM_152424	sample	5.5542570951586	24.4607679465776	5.26707748543758	215076.09015025	5052.04034233249	5.4974958263773	16.2737896494157	2.40002501600043	103406.191986644	4088.4405847423	599	2007423	126161.11	1918.75	507.26	13	5.8	6.5	15.4	14.4	2.8	6.2	14	8.5	19	5	13.9	10.7	12	5.7	13.9	9	0	25.7	12	24	17	33.4
1	D15	3	AMER1	NM_152424	sample	4.40065146579805	22.086319218241	6.34018756961292	191160.526058632	4892.09597041183	3.93811074918567	15.0960912052117	2.91397089277273	124906.739413681	3692.71951790067	614	1599985	162988.53	1656.09	681.33	11.7	5.5	11.9	10.6	11.7	4.7	13.2	7.2	12.7	15.1	7	20.7	10.3	15.6	7.8	20.7	13.8	15.1	15.8	12.4	20.8	16.9	23.3
1	D16	1	EXT2	NM_207122	sample	5.03602058319039	22.9416809605489	5.88119961768019	198347.500857633	4801.78107282143	5.66037735849057	19.7547169811321	2.56742195187326	155567.483704974	4057.94688324324	583	1816789.5	199037.86	1813.49	775.94	14.2	4.3	26.6	8.2	13.6	3.3	25.9	6.7	10.1	14.2	4.5	0	9.6	14.6	6.7	17.3	11	0	25.6	13.4	40.1	18.4	40.3
1	D16	2	EXT2	NM_207122	sample	5.74586776859504	25.0826446280992	6.0181234718074	210015.382231405	4891.85569573907	7.16322314049587	20.099173553719	2.23354153654511	121087.632231405	4325.69390408295	484	1850990	180835.12	1790.39	691.79	13.6	5.8	25	8.7	11.4	3.7	22.5	6	8.5	19.4	3.3	10.3	9.3	14	8.1	11	12.2	0	34.9	13.8	32.4	15.9	40.5
1	D16	3	EXT2	NM_207122	sample	6.27959183673469	31.8387755102041	7.44689557289242	287793.710204082	5310.82613576418	7.02448979591837	20.934693877551	2.40762720785835	131495.840816327	3928.64154511919	490	1975517	182939.45	2017.2	700.06	19	6.5	28.6	9.8	18.8	4.3	24.3	5.5	16.5	11.6	2.7	16.5	13.3	12.7	4.3	16.5	28	11.6	33.3	23.9	40.4	26.7	42.9
1	D17	1	RAD51	NA	Positive	6.83155080213904	38.4411764705882	8.53376883211204	359546.676470588	6060.26445092261	5.7620320855615	19.2834224598931	2.58787385598466	141534.973262032	3793.97806467983	374	2483860.9	177480.29	2218.08	671.68	28.3	2.1	19	5.3	19.8	1.3	12.6	2.7	17.6	10.4	6.4	0	20.3	10.4	7.5	17.6	19	0	22.5	30.7	36.9	39.3	33.7
1	D17	2	RAD51	NA	Positive	7.87853107344633	41.9209039548023	7.73439201586643	386747.070621469	6222.85261134309	7.66101694915254	22.9943502824859	2.49282127178429	162559.197740113	4477.52502460089	354	2619112	202834.06	2296.43	748.92	29.7	5.4	22.6	8.8	20.1	3.1	16.4	4.2	16.9	12.7	6.5	16.7	21.5	9.9	11.3	16.7	21.8	0	36.7	33.9	35.6	39.3	42.9
1	D17	3	RAD51	NA	Positive	5.91957104557641	36.0697050938338	8.70682287478623	351388.246648794	6089.5099549088	4.33512064343163	13.3029490616622	2.20357474032432	83163.3726541555	3280.17740075863	373	2379745	149899.18	2291.12	577.22	25.7	3.8	9.9	8.8	19.8	3.2	7	3.5	20.4	12.1	4.6	25.2	23.3	12.1	4.3	25.2	22.5	12.1	18.5	26.8	23.6	33	26.3
1	D18	1	RAD51	NA	Positive	7.3728813559322	44.2457627118644	8.55867516378087	423219.677966102	6049.55937557149	6.97033898305085	21.1525423728814	3.25031027113067	143405.546610169	4145.32280122786	236	2778543.2	213641.21	2395.85	795.25	33.1	3.4	35.2	11	23.3	0.8	26.3	10.2	19.1	10.2	3.4	0	21.2	10.2	6.8	16.1	23.3	0	34.7	33.9	47.5	44.9	48.3
1	D18	2	RAD51	NA	Positive	6.49367088607595	34.4905063291139	6.57523530763606	309867.89556962	5751.98124005089	6.61392405063291	18.1329113924051	2.20813037119401	111036.066455696	4059.74886192778	316	2382478	207305.6	2108.81	783.44	24.1	7	32.6	7.3	17.7	3.8	27.8	3.2	15.5	16.1	6.6	14.6	17.7	12.3	7.9	14.6	14.9	0	32.9	24.1	27.8	30.4	37.3
1	D18	3	RAD51	NA	Positive	5.69883040935673	35.3508771929825	7.27926863126684	336997.66374269	5721.94772066917	4.86842105263158	15.7631578947368	3.30563596198188	104132.18128655	3413.27775619522	342	2461349	204303.99	2472.24	906.66	25.7	7.6	24.9	9.4	21.1	2.9	19.9	7.6	22.8	16.7	5.8	24	19.6	17.3	4.7	24	23.4	16.7	21.6	26.9	26.3	34.2	27.2
1	D19	1	RAD51	NA	Positive	6.69592476489028	35.025078369906	5.11859312897551	302415.648902821	5609.37477047026	4.77742946708464	17.4764890282132	2.23239784535946	140307.097178683	3489.57948827981	319	2189213.9	184378.55	1864.5	692.36	22.3	4.1	15.7	5.3	19.1	1.9	11.9	2.2	15.7	13.5	6.9	0	18.2	13.5	7.8	26	16.9	0	21.9	30.1	30.4	35.7	29.5
1	D19	2	RAD51	NA	Positive	6.91437308868502	34.9174311926606	5.52828634707655	302842.418960245	5725.30825333621	7.9480122324159	27.5963302752294	3.97633971023365	216875.550458716	4504.36405455536	327	2311717	212453.79	2087.77	827.8	23.5	6.1	26.3	6.7	19	4.6	22.6	3.7	13.8	14.1	7.3	14.1	16.2	11.9	14.1	14.1	13.8	0	37.6	25.7	35.8	33.3	42.2
1	D19	3	RAD51	NA	Positive	6.21911421911422	35.4219114219114	7.6561185546989	329787.874125874	5903.14915476955	6.48951048951049	19.7319347319347	2.12089312036004	129892.713286713	3696.08459382844	429	2364280	174282.26	2198.35	664.32	23.3	4.9	16.1	9.3	21	4.9	13.8	4.2	21	13.5	4.4	21.2	20.5	14.2	7.5	21.4	26.3	13.5	29.6	28.7	34.5	35	35.7
1	D20	1	RAD51	NA	Positive	6.68529411764706	34.6941176470588	6.37786364671693	311939.708823529	5856.06541361535	6.97941176470588	17.7411764705882	2.06013153875183	107566.497058824	4314.41886547702	340	2331481.8	233655.96	2135.04	928.98	20.9	2.4	38.5	2.4	17.9	0.6	35.3	0.9	13.8	7.9	2.4	0	15.6	8.2	5	11.8	16.8	0	35	25	47.1	33.8	48.5
1	D20	2	RAD51	NA	Positive	7.25337837837838	37.0405405405405	6.29664445789425	329492.60472973	5968.84161164308	8.10472972972973	26.125	2.4278958644503	192141.540540541	4480.57007798135	296	2416683	229407.87	2181.9	856.47	24.7	5.7	38.5	4.1	18.9	3.4	35.5	1.4	16.6	15.2	6.4	15.2	19.3	12.5	12.5	15.2	17.6	0	38.2	25	38.9	34.1	46.6
1	D20	3	RAD51	NA	Positive	6.67919799498747	32.5087719298246	5.64422593568017	270416.847117795	5673.17815121096	7.90977443609023	23.4385964912281	2.37406858048416	153936.779448622	4330.84997115976	399	2187820	210835.79	1828.26	794.24	22.6	4	36.8	5.3	17.5	2.8	29.6	3.5	14.3	10.5	4.8	11.3	16.3	11.8	9.3	11.3	29.1	10.5	39.6	27.3	44.9	35.3	45.4
1	D21	1	RAD51	NA	Positive	5.10526315789474	32.6315789473684	7.37196456671927	310075.353383459	5088.76530982262	4.734335839599	16.0325814536341	2.69982300412904	128775.047619048	3399.02615427519	399	2207573.9	193410.8	1781.37	674.14	22.6	21.6	17	20.6	15.5	21.3	13.5	19.8	15.5	26.6	6	0	18.5	27.1	8	33.1	11.5	0	21.6	25.8	31.1	33.3	32.3
1	D21	2	RAD51	NA	Positive	8.07565789473684	40.3092105263158	8.61480220912742	355769.039473684	6205.4089767119	8.35855263157895	24.8026315789474	2.47664483657393	173179.746710526	4700.0458303609	304	2668923	194865.38	2285.02	714.12	25.3	3.9	23.7	10.5	22	2.6	19.1	9.2	16.1	6.6	4.9	13.5	16.4	5.3	13.2	13.5	21.7	0	40.5	28.6	38.5	37.8	48.7
1	D21	3	RAD51	NA	Positive	5.08704061895551	30.7988394584139	7.87173110237576	293646.99032882	5416.54955294649	3.97678916827853	12.7562862669246	1.9833120273198	90442.417794971	3058.01524382384	517	2400968	183315.41	2242.04	712.1	23.6	6.2	17	7.7	21.5	3.5	15.1	5.4	20.9	19.7	4.3	31.7	18.2	20.1	5.8	31.7	19.7	19.7	13.5	21.3	19.1	29	21.7
1	D22	1	RAD51	NA	Positive	5.35616438356164	37.772602739726	11.5597883147254	386693.736986301	6380.95826866614	5.83835616438356	17.9315068493151	3.45428216583915	125456.421917808	4071.74217070959	365	2491419.1	195323.56	2499.26	747.4	24.4	4.9	28.2	16.4	20.5	2.7	23.6	13.2	22.7	10.7	3.3	0	23.6	10.7	7.7	19.7	11.2	0	27.4	28.5	40	39.2	41.6
1	D22	2	RAD51	NA	Positive	5.09113300492611	28.3694581280788	7.2052046944099	261272.123152709	5120.02452981777	9.1871921182266	29.5467980295567	2.71988874305499	195975.31773399	4849.19250299983	406	2233775	246439.44	1812.4	896.98	17	7.6	41.6	6.7	13.1	7.4	40.4	4.2	18	22.9	7.1	10.3	12.1	18.7	16	10.6	9.4	0	49.5	16.5	50	20.7	58.4
1	D22	3	RAD51	NA	Positive	5.48841698841699	36.3706563706564	9.0934315551892	358469.347490348	6170.63222861308	5.21235521235521	15.8532818532819	2.10385209761318	105937.094594595	3604.84792720177	518	2227301	183942.42	2323.34	708.31	21.2	6	28.6	10.4	20.7	5.2	24.1	6.6	24.3	13.5	4.4	21.6	23.7	14.3	6.6	21.8	20.1	13.5	23.4	27	30.1	35.7	32.2
1	E03	1	RF	NA	Neutral	4.4497528830313	19.658978583196	4.77330326947659	159629.494233937	4807.45481876624	2.6507413509061	12.0840197693575	2.31084678594524	103381.817133443	3204.06909152083	607	1659587.1	146894.55	1686.78	615.12	11.5	3	9.6	7.9	11	2.5	10.5	6.4	10.4	16.3	7.4	0	8.7	16.3	7.7	31.8	8.6	0	8.7	11.9	18.1	17.8	19.6
1	E03	2	RF	NA	Neutral	5.03866666666667	21.376	3.95071712705224	175896.016	4722.5516373278	3.3	12.5226666666667	2.3052211921529	100701.706666667	3318.00921429731	750	1788327	147934.39	1715.61	593.07	13.2	5.5	9.2	13.6	12.8	5.2	10.4	11.9	7.7	24.1	9.1	28.1	9.3	18.8	7.3	28.3	9.9	0	12.4	11.6	13.6	15.3	18.4
1	E03	3	RF	NA	Neutral	4.38066095471236	18.359853121175	4.29215199310355	143760.434516524	4540.51549999693	3.90208078335373	13.7637698898409	2.22875952974867	106367.29375765	3570.69140641967	817	1657783	165754.45	1651.19	679.06	12.1	3.1	12.5	8.1	13.3	2	13	4.9	9.1	18.6	6.7	23.3	8.2	18.8	7.5	23.3	15.8	18.6	15.4	10.3	18.8	15.2	21.9
1	E04	1	RF	NA	Neutral	4.70091743119266	21.4660550458716	5.080471526097	183286.662385321	5016.67456457252	4.22752293577982	15.8844036697248	2.68934072168155	133092.08440367	3942.98880409188	545	1949233.8	166957.34	1934.09	665.87	15.8	2.6	11.9	6.2	16.7	0.7	13.4	3.9	8.1	14.3	5.9	0	9.9	14.3	8.3	19.3	9.2	0	18.7	11.6	28.8	18.2	32.3
1	E04	2	RF	NA	Neutral	3.45409836065574	15.5409836065574	4.14550127088967	135225.191803279	3858.43553758978	5.5672131147541	20.244262295082	3.07130151329577	149113.714754098	4061.85254858067	610	1537506	163478.95	1399.33	640.51	8.9	6.6	12.6	7.4	8.2	15.7	12	7.7	7.9	33.1	8.5	16.2	6.6	28.2	9.3	16.4	3.9	0	25.9	6.7	27.2	9	33.4
1	E04	3	RF	NA	Neutral	3.39851851851852	13.2296296296296	3.73965593679336	95679.5081481481	3638.76537919212	5.48740740740741	19.2014814814815	2.84126622355691	139570.419259259	4042.98991696385	675	1326769	159798.8	1255.62	629.35	7.1	6.2	10.4	7.7	5.5	11	11.4	5.5	7.9	25.5	5.9	13.9	4.9	27.7	7	13.9	9.3	25.5	21.8	5.3	33.3	7.9	36
1	E05	1	RF	NA	Neutral	5.0462962962963	21.9089506172839	5.42510454638037	178026.631172839	4675.74670724779	2.8179012345679	12.7824074074074	2.87707639674035	117825.023148148	3416.56539410961	648	1786442.5	173712.9	1793.62	714.01	13.9	1.4	11.9	3.1	13.7	1.2	12.8	2.3	7.4	16.5	6.6	0	8	16.7	7.3	27.2	12.2	0	9	15.6	18.4	20.8	19.4
1	E05	2	RF	NA	Neutral	5.58721704394141	24.3075898801598	5.14012884328921	191917.985352863	4989.52221597395	3.8069241011984	13.5592543275632	2.57121464104905	105257.597869507	3625.75485597135	751	1797563	142604.89	1714.67	563.39	13.7	4.7	8.3	7.5	11.9	8.7	8.3	5.5	9.9	16.6	8.1	19.8	10	14.5	5.9	20	11.7	0	15.4	12.9	14.6	16.6	19
1	E05	3	RF	NA	Neutral	5.07616707616708	20.8304668304668	4.18797224566221	160173.84029484	4603.41719442617	4.06511056511057	15.3808353808354	2.61031791034737	129936.804668305	3784.25226010174	814	1642231	182190.68	1593.16	737.31	13.4	3.4	15.6	6.8	11.8	5.5	14.6	4.7	8.1	17.7	6.6	21.9	7.6	18.2	10	21.9	18.8	17.7	18.1	12.8	22.4	17.1	25.6
1	E06	1	RF	NA	Neutral	5.12521440823328	22.5557461406518	5.0542536512045	188506.567753002	4498.76922522107	4.80274442538594	16.1200686106346	2.23020696166334	116741.490566038	3777.90528963251	583	1865781.7	161634.06	1731.13	644.81	16.3	4.3	14.6	9.3	13.9	3.9	12.9	7.4	6.5	19.9	5.5	0	9.1	20.1	7.2	20.2	14.1	0	22.3	16.1	34	21.6	34.6
1	E06	2	RF	NA	Neutral	4.9984962406015	23.3127819548872	5.90245979328377	203119.760902256	5107.54580174493	3.56691729323308	14.8842105263158	2.72405821177862	136310.196992481	3496.84846731173	665	1860621	171193.98	1846.77	680.42	13.1	5	11.3	8.3	12.9	7.7	12.8	6.3	10.4	21.8	9.8	28	11.1	16.5	10.2	28.1	7.8	0	14	11.7	14.3	17.9	19.8
1	E06	3	RF	NA	Neutral	4.98275862068965	23.5	5.47873002646884	201318.125	4770.30819828386	3.84626436781609	13.7183908045977	2.37962496788804	112348.537356322	3536.69990702402	696	1718111	188967.97	1764.56	762.23	14.8	4.9	12.9	5.2	14.2	5.6	13.8	2.3	10.6	17.2	6.8	24.9	9.3	18	7.8	24.9	17.8	17.2	15.1	14.2	18.2	18.7	20.8
1	E07	1	RF	NA	Neutral	4.96612903225806	22.1596774193548	4.82286797841621	181052.429032258	4685.27807805778	2.74677419354839	12.5354838709677	3.07371472972108	112611.338709677	3283.51765989178	620	1733823.3	159454.1	1657.77	660.94	14.4	2.3	11.5	6.3	12.1	3.1	12.3	4.4	7.7	17.1	6.9	0	7.7	17.1	8.7	33.9	10.8	0	9.2	14.4	19.5	20	21
1	E07	2	RF	NA	Neutral	5.38177014531044	22.6195508586526	4.49300892639482	183034.404227213	4879.70791807153	3.14927344782034	12.4597093791281	2.85162630725424	102976.394980185	3509.42351353348	757	1763684	162405.53	1745.24	658.02	13.9	5.2	11.6	5.4	13.3	9.5	11.6	4.6	9.2	21	10.2	27.7	10.2	17.7	9.6	27.7	10.6	0	11	12.5	12.2	17.8	18.4
1	E07	3	RF	NA	Neutral	4.79495990836197	22.0435280641466	5.33311079703141	191813.198167239	4865.30734645185	3.02749140893471	10.6334478808706	1.9436897542625	83006.6804123711	3209.76393536248	873	1808634	150918.12	1769.56	613.93	13.1	4.2	9.7	10.1	12.1	6.5	10	7.3	10.1	17.2	6.1	31.5	10.8	17.4	7.3	31.5	18.2	17.2	12.1	13.9	14.3	17.9	17
1	E08	1	RF	NA	Neutral	4.17578125	22.40234375	7.98618035491054	217361.5390625	4779.20812599356	2.482421875	9.25	1.92113786667119	76842.630859375	3124.98674993104	512	1928901.1	150796.07	1957.41	621.83	16	12.7	10.5	14.3	14.3	13.3	10	12.1	11.9	23.2	4.9	0	13.1	23.2	5.3	34.8	9.8	0	8.2	13.7	16.6	21.5	18.9
1	E08	2	RF	NA	Neutral	4.75035663338088	22.4793152639087	5.42923974931348	199153.542082739	4761.06362197677	2.71754636233951	13.2895863052782	2.58446724289966	128060.302425107	3263.39035692262	701	1883553	171002.55	1827.32	696.37	12.8	5	12.6	6	13	8.4	11.8	4.7	10.6	23.8	12.1	35	9.6	19.3	9.3	35.1	11	0	9.8	12	11.3	15.7	15.5
1	E08	3	RF	NA	Neutral	4.37085137085137	18.6363636363636	4.30896361739464	148195.616161616	4270.33430623009	3.01443001443001	9.65223665223665	1.9918378980729	70711.9797979798	3141.50995799984	693	1499410	140403.97	1457.96	590.52	12.3	17.6	11.3	18.9	10.8	19.6	13.1	18.5	8.8	25	4.8	32	8.4	25.8	6.5	32	16.2	25	11.1	12	14.7	15.9	16.7
1	E09	1	MEX3C	NM_016626	sample	4.21495327102804	17.1495327102804	4.26204308807492	144311.984423676	4267.95733585302	4.57632398753894	14.404984423676	2.38286236504439	97014.9750778816	3879.96640331195	642	1671306.7	142148.72	1568.92	553.9	11.4	2.6	7.6	9.3	10.4	2.3	6.5	10.7	7.6	18.7	5	0	6.9	18.7	5.6	13.6	7.3	0	17.9	9.3	34.4	13.1	33
1	E09	2	MEX3C	NM_016626	sample	5.52293577981651	24.5030581039755	6.24977112485661	210203.250764526	4478.53986599824	3.87614678899083	13.217125382263	2.15223456159667	101489.024464832	3326.83081488192	654	1755596	132371.96	1751.25	523.32	13.6	17.9	8.6	21.6	13.8	21.3	6.9	22.6	8.6	30	5.5	28.6	10.4	26.1	6.3	28.9	12.2	0	16.8	14.2	14.5	19	21.1
1	E09	3	MEX3C	NM_016626	sample	5.52470187393526	27.9369676320273	7.08321817327203	253351.001703578	5180.81362481152	3.88756388415673	12.3577512776831	2.0563309756082	80950.5655877342	3218.43644640898	587	1921418	132919.67	1898.83	515	14.8	4.4	7.8	15	16.5	4.9	7.7	15.7	13.1	12.4	6.1	23.2	12.8	13.3	5.5	23.2	21.1	12.4	15	17	20.3	21	21.8
1	E10	1	CDKN2C	NM_078626	sample	6.17647058823529	24.2588235294118	4.19157475714532	191473.152941176	5056.05185521479	5.2	15.4211764705882	2.37794388921212	105777.943529412	4190.09780276255	425	1815632.4	152611.24	1856.1	658.68	15.8	5.4	13.2	7.8	15.3	4.9	13.9	6.1	7.8	10.1	4.5	0	7.3	11.5	5.2	12.5	13.9	0	23.5	16.7	38.1	25.6	39.1
1	E10	2	CDKN2C	NM_078626	sample	6.31969309462916	28.4859335038363	5.63385058280012	242257.324808184	5385.42559245571	5.75959079283887	17.2608695652174	2.42152274148688	119295.066496164	4132.70407152115	391	1983110	155451.78	2126.7	641.27	15.9	4.1	13	8.7	15.9	2	12.8	5.1	10.7	17.1	5.1	12.8	11.5	12	8.2	13	11.3	0	26.3	16.6	25.1	21.7	30.7
1	E10	3	CDKN2C	NM_078626	sample	5.66849816849817	27.8113553113553	6.22701416564047	240535.049450549	5484.12385856432	4.64102564102564	14.9487179487179	2.40057912525572	108884.153846154	3904.87642075713	546	1838646	139860.24	1937.7	574.24	17	5.1	11.7	10.4	18.5	3.7	13	7.3	11.5	11	4.9	17	12.6	11.2	8.4	17	19	11	20	17.6	25.5	24	29.9
1	E11	1	SPEN	NM_015001	sample	5.3026941362916	23.0031695721078	5.4756959443945	199099.28526149	4732.11786748529	5.17115689381933	14.9381933438986	2.2793721817849	94346.7812995246	4137.34697912785	631	1909528.2	137225.45	1792.23	549.21	16.3	9.5	6.7	8.6	14.1	7.4	6.8	6.7	9.4	16	3.3	0	9.2	17.9	4.3	15.4	12	0	24.2	16	40.7	21.2	44.1
1	E11	2	SPEN	NM_015001	sample	4.98701298701299	22.4011544011544	5.03629751318289	188328.285714286	4726.82092396291	4.2020202020202	16.1515151515152	2.81669193550094	137063.29004329	3803.54296235447	693	1736089	169490.21	1761	692.53	11.3	9.1	12	8.5	12	6.3	12.4	5.9	10.2	22.9	8.8	20.9	9.8	18	9.1	21.1	9.4	0	16.7	12.4	17.5	16	22.2
1	E11	3	SPEN	NM_015001	sample	5.06455266138165	22.7349943374858	5.04434962048864	191268.853907135	4880.30877608956	4.76896942242356	13.7882219705549	2.13675331180364	94538.1053227633	3862.72043323008	883	1834258	135999.82	1759.95	534.29	17	3.3	6.6	9.7	15.1	2.9	6.3	8.4	10.6	14.9	3.1	16	10.2	15.5	4.2	16	18.5	14.9	20.3	16.3	25	19.8	28.4
1	E12	1	ARID1B	NM_017519	sample	5.54545454545455	23.6691505216095	5.40196390797247	193832.397913562	4809.54963873118	4.41281669150522	15.7287630402384	2.57011891043117	128354.362146051	3841.33879431768	671	1815254.3	170088.41	1751.07	669.33	14.6	4.3	12.4	8	11.9	6.4	12.5	5.8	8.2	13.1	5.7	0	8.6	13.1	6.3	17.9	12.5	0	15.8	14.6	27.4	20.7	29.1
1	E12	2	ARID1B	NM_017519	sample	5.73183619550859	25.2681638044914	6.33075026836544	213290.602377807	4972.27728292213	4.79260237780713	16.1056803170409	3.02196158516498	118774.755614267	4183.19819717973	757	1831406	171054.33	1875.52	718.66	13.6	8.1	13.2	5.7	13.6	5.8	15.5	3.8	9.5	19.3	8.1	14.3	9.8	13.7	8.9	14.3	12.2	0	21.4	13.5	21	16.5	27.2
1	E12	3	ARID1B	NM_017519	sample	5.42424242424242	24.9478787878788	5.84241897743809	219369.904242424	4830.70028802602	2.91030303030303	11.3624242424242	2.82290775513553	93350.4436363636	3290.10828700711	825	1779969	144475.98	1745.17	579.12	14.5	5.7	9.3	10.3	13.5	10.7	9.6	8.6	11.3	17.1	7.3	29	10.1	17.7	7.5	29	20.2	17.1	9.8	16.4	15.4	18.9	20.1
1	E13	1	ERCC4	NM_005236	sample	5.55535714285714	22.3910714285714	4.66075607704136	180645.742857143	4725.20385370773	5.72678571428571	19.1464285714286	2.65093091479248	139189.2625	3995.8821920694	560	1877911.2	158825.14	1683.4	609.95	14.6	4.1	9.8	6.6	12.7	1.6	8.8	4.5	6.1	11.4	3.4	0	8.9	11.4	3.9	12.7	11.6	0	27.5	13.4	43.8	18.6	42.9
1	E13	2	ERCC4	NM_005236	sample	5.02288329519451	21.4004576659039	4.65535308133106	178657.558352403	4437.45223040415	7.64073226544622	28.4324942791762	3.14291044527298	208019.910755149	4692.30475098481	437	1780622	174105.69	1547.94	687.32	11	7.3	17.4	7.1	8.7	8.5	16.5	6.2	9.2	21.7	9.2	6.9	7.6	17.4	12.1	6.9	8	0	35.9	9.6	41.2	12.4	45.8
1	E13	3	ERCC4	NM_005236	sample	4.37712519319938	17.3415765069552	4.34074028028084	134401.599690881	4032.33375030491	6.72642967542504	22.1421947449768	2.58383878455919	152533.256568779	4154.79179116267	647	1441964	163627.29	1304.23	633.4	7.7	11.9	11.4	13.6	7.3	22.1	10.8	13.4	7.6	15.5	5.3	11	6.2	18.9	8.8	11	15.9	15.5	34	8.7	41.7	10.2	42.8
1	E14	1	ATR	NM_001184	sample	4.4726443768997	19	5.23105933934197	156125.489361702	4521.51856451373	6.05775075987842	20.2568389057751	3.34148599594423	143311.23100304	4276.42139806313	658	1600203.6	161244.99	1525.42	629.45	9.3	3.3	11.6	7.1	7.4	5.2	12	6.4	8.1	13.7	3.5	0	8.7	13.7	6.4	12.3	7.8	0	29.6	10.5	48.9	16	48.3
1	E14	2	ATR	NM_001184	sample	4.91573033707865	23.310861423221	5.34107868795014	200861.029962547	4898.86520744845	4.9250936329588	16.3239700374532	3.19995491393947	119417.853932584	3830.65887031524	534	1702667	162598.04	1717.2	653.19	11	6	14.4	6.9	11.4	8.1	12.4	5.2	10.3	20	6.6	15.5	11.4	17.6	6.9	15.7	6.6	0	21.9	10.3	19.7	16.1	25.7
1	E14	3	ATR	NM_001184	sample	4.67824773413897	17.8595166163142	3.8098229713819	133397.31570997	4532.57981432043	5.66012084592145	20.9274924471299	3.97085103622763	168238.777945619	4130.52875319128	662	1631410	167849.06	1559.07	672.77	10.4	3.9	11.2	14.2	8.8	1.5	11.8	15.9	8.3	15.7	6	11.9	7.9	15.9	7.9	11.9	16.5	15.7	26	9.4	31.9	12.5	34.9
1	E15	1	STAG2	NM_006603	sample	3.1016393442623	15.9803278688525	5.9168430034935	156159.640983607	4019.38206813539	5.31803278688525	19.3213114754098	3.15844969393666	150128.314754098	4265.54138098459	610	1757896.9	188032.42	1585.82	779.96	11.5	8.4	13.6	6.2	9.7	12.1	13.6	4.6	8.7	22.3	5.9	0	9.3	22.8	8.9	13.4	3	0	23	7.9	44.1	11.3	43.3
1	E15	2	STAG2	NM_006603	sample	4.82047872340426	20.4867021276596	4.98565029082995	179264.555851064	4795.62339854559	5.30452127659574	16.4933510638298	2.35957534658766	109907.244680851	4034.92484528817	752	2027942	157631.29	1795.92	618.08	14	4.9	10.6	14.2	12.1	5.5	9.8	15.3	10.4	20.3	6.2	13.4	8.6	14.2	6	13.4	8.5	0	23.1	10.2	24.5	14.4	31
1	E15	3	STAG2	NM_006603	sample	5.18144611186903	24.7339699863574	7.76688883212989	225317.306957708	5259.25523723035	5.57708049113233	21.5579809004093	3.55232775882142	183077.672578445	4496.78035411838	733	2131299	188641.59	1979.71	751.71	18	3.7	13.9	11.1	16	1.5	14.3	9.5	11.6	10.6	8	12.7	11.6	10.9	10.8	12.7	18.4	10.6	25.2	16	32.1	19.6	38.3
1	E16	1	WRN	NM_000553	sample	5.06276150627615	23.5160390516039	4.97381274947655	208417.040446304	4891.08452805545	3.90655509065551	12.2133891213389	2.11146036486176	88734.6834030683	3474.8282672029	717	1892004.3	159899.54	1801.57	631.31	16	2.5	13.7	5.6	16	2	13	3.2	9.8	16.3	3.2	0	10.5	16.5	4.3	21.8	10.9	0	14.6	15.2	25.7	21.3	25.7
1	E16	2	WRN	NM_000553	sample	4.95994065281899	22.553412462908	6.40869483475652	194844.774480712	4712.83455776985	6.90356083086053	22.1023738872404	2.95255061822087	154315.611275964	4419.2970363698	674	1865036	177874.14	1777.41	704.62	13.1	7.9	16.3	7.6	12.6	10.8	15.3	5.9	10.2	24.3	5.6	9.5	9.1	19	8.6	9.9	9.1	0	35.5	11.6	33.4	14.4	39.6
1	E16	3	WRN	NM_000553	sample	5.7433489827856	25.9342723004695	5.14942591100736	219291.211267606	5046.03316074389	4.08450704225352	14.6275430359937	2.17328948829944	110912.44913928	3480.09172784943	639	1889448	159734.77	1784.09	649.98	16.9	5.5	12.8	8.6	15.5	7.4	13.3	7	11.4	15.6	5.9	21.4	11.4	16.9	6.4	21.4	21.3	15.6	16.3	16.4	20.8	19.7	23
1	E17	1	RF	NA	Neutral	5.29323308270677	22.9503759398496	4.71712383856311	197466.861654135	4815.23313119434	3.81503759398496	16.7473684210526	3.61445426779012	150620.35037594	3928.92843610175	665	1986743.9	176285.23	1837.02	703.02	17.4	1.8	15.8	3.6	15.5	1.7	15	3.2	8.1	15.3	7.7	0	9.5	15.5	8.7	22.7	12.8	0	14	15	25.6	21.4	27.5
1	E17	2	RF	NA	Neutral	5.73582629674306	25.8443908323281	6.22566837300718	228192.201447527	5126.81036253238	4.46441495778046	15.4656212303981	2.31263880683425	124131.255729795	4122.0732202289	829	2094551	162546.32	1970.13	664.54	15.3	3.4	13.1	8.6	13.8	2.9	12.3	7.4	12.1	19.4	7.7	17.4	10.4	14.4	9.7	17.4	12.8	0	18.1	14.4	18.2	18.8	25
1	E17	3	RF	NA	Neutral	4.62945368171021	19.374109263658	5.29862126389536	159380.910926366	4679.49389620139	4.17933491686461	15.3883610451306	2.86845058995635	126325.812351544	4061.89866147936	842	1754053	166427.91	1734.37	672.89	13.5	5.6	13.1	7.5	14	5.7	15	5.7	8.2	17.5	5.6	17.7	8.3	17.8	9.7	17.7	15.3	17.5	15.2	10.6	22.2	15.3	27
1	E18	1	RF	NA	Neutral	5.30025773195876	21.8273195876289	5.27660926057421	180324.976804124	4932.64309599791	3.99226804123711	15.9329896907216	3.14543098208444	137819.596649485	4032.09090032567	776	1846676.1	188901.08	1831.79	774.58	16.6	1.4	17.1	4.3	13.8	0.9	18.9	3.1	7.5	12.4	7.2	0	9.3	12.4	9.9	20.7	11	0	16	14.7	27.8	19.8	29.3
1	E18	2	RF	NA	Neutral	5.17119565217391	24.5108695652174	6.34633877321275	215869.453804348	5266.55029439748	3.33967391304348	12.351902173913	2.39498322815717	100171.305706522	3507.3124189809	736	1943255	170111.97	1940.97	683.95	15.9	5.8	15.6	7.6	14.8	5.2	17.3	4.2	12.5	21.9	8.4	28.8	13.2	16.4	9.1	28.8	10.6	0	12.1	13.5	15.2	20.2	20.1
1	E18	3	RF	NA	Neutral	5.30753138075314	23.1453974895398	6.1055433183443	196116.050209205	5104.78613391123	3.80125523012552	11.5941422594142	2.17672578350406	82025.3765690377	3767.98052873335	956	1773792	150115.25	1793.16	610.7	14	2.8	12.6	6.6	14	3.5	14.1	4.9	11.2	12.2	5.6	20.5	9.5	12.3	7	20.5	19.9	12.2	13.3	14.2	17.3	18.2	22
1	E19	1	RF	NA	Neutral	5.15975422427035	24.1597542242704	6.41680299306788	216429.485407066	5048.85055505282	4.08294930875576	13.8049155145929	2.57881530655663	113013.875576037	3999.19450292077	651	2022733.1	181567.1	2061.31	725.04	16.9	3.1	13.1	6	15.8	1.8	12.6	2.6	8.9	14	4.9	0	11.4	14	6.8	19.4	11.1	0	16.7	16.1	27.5	21.8	29.3
1	E19	2	RF	NA	Neutral	5.07967032967033	24.2376373626374	5.38523324391105	217099.434065934	5278.05344542905	3.46978021978022	14.4271978021978	3.02864150566097	134973.590659341	3928.30993098466	728	2049581	208791.03	2002.21	861.61	14	6	20.9	6.6	13.6	6	21.8	4	14.4	19.8	10	27.2	12.1	15.9	12.4	27.3	10	0	13.3	12.1	15.5	18	21.2
1	E19	3	RF	NA	Neutral	4.60194174757282	17.4746494066882	3.68412795941319	133098.843581446	4620.08944977349	4.31499460625674	14.5145631067961	2.55294529811011	107778.026968716	4067.81211680965	927	1661575	157448.03	1538.28	634.24	11.3	4.4	13.5	8.7	10.2	4.4	13.5	8.1	7.4	16	5.2	16.4	7.4	16.3	9.4	16.4	16.8	16	16.6	7.8	23.6	12.8	28.8
1	E20	1	RF	NA	Neutral	5.13364779874214	25.7767295597484	6.48881100241265	240155.976415094	5153.4775064083	3.41823899371069	14.1729559748428	2.82107440635697	126579.715408805	3584.9169513594	636	2115928.2	195978.67	2136.91	806.38	17.9	3.3	19	4.1	17.3	4.9	18.6	1.9	10.2	17.6	6.6	0	13.5	17.8	9.7	29.1	11.8	0	11.8	19.2	23.3	25.9	25
1	E20	2	RF	NA	Neutral	6.47029702970297	30.2376237623762	5.60662775815483	272223.688118812	5401.73166198754	5.83993399339934	18.1963696369637	2.39458646748917	125960.567656766	4360.81841937938	606	2335274	201205.8	2148.19	780.58	18.8	2.3	21.8	4.6	16.2	1.7	22.3	5.4	10.4	15.2	5.8	13	12.7	10.2	8.1	13.4	14.5	0	27.4	17.8	26.6	22.8	34.8
1	E20	3	RF	NA	Neutral	5.41526717557252	24.6916030534351	5.96237123333532	213374.300763359	5262.25217794917	4.67786259541985	17.1572519083969	3.19777116451022	142255.616793893	3968.43850078372	655	2047837	189450.54	1995.47	738.8	17.4	3.1	22.1	4.9	18.6	2	20.6	2.9	13	13.1	6.4	20.3	11.3	13.4	9.8	20.3	20.8	13.1	19.5	14.8	24.3	21.4	28.5
1	E21	1	RF	NA	Neutral	5.39747634069401	24.8375394321767	5.75128118420103	212421.474763407	4910.12082278142	3.301261829653	14.2350157728707	2.72494188646082	125113.643533123	3256.93916000071	634	1871522.1	187280.1	1878.33	748.62	16.4	2.7	15.5	5.4	14.5	4.3	16.2	4.4	9.9	14.5	6.6	0	9.6	14.5	7.6	29.5	13.9	0	12	16.2	20.5	21.1	19.7
1	E21	2	RF	NA	Neutral	6.23781388478582	31.4283604135894	8.24557014641107	303583.886262925	5355.36978050276	5.24963072378139	17.2496307237814	2.7515588764524	134165.52732644	4188.14374653935	677	2238675	195444.79	2298.59	772.14	18.6	2.2	19.1	6.8	19.8	4	17.6	4.3	11.4	20.5	8	16.2	14.6	15.2	9.7	16.5	14.3	0	21.3	17.1	21.3	23	28.8
1	E21	3	RF	NA	Neutral	5.11904761904762	22.218253968254	5.3441286068588	181615.985449735	4484.5005830386	4.63095238095238	15.1494708994709	2.36953810594169	108106.886243386	3757.25932683956	756	1622195	153851.23	1619.1	619.89	13	7.8	10.1	11	13.5	11.4	13.2	11.2	10.2	19	5.6	17.5	8.6	20.4	7.4	17.5	20.1	19	18.7	13.4	25.5	16.4	27.9
1	E22	1	RF	NA	Neutral	4.51201201201201	22.2792792792793	6.75615704293728	201124.728228228	4869.23699156534	3.83333333333333	15.8978978978979	3.49861129028749	143617.534534535	4041.09336138152	666	1830251.7	214551.08	1981.63	912.95	14.1	2.7	22.4	5.1	14.4	1.7	25.5	4.5	9.3	16.7	6.6	0	10.5	16.8	9	20.4	8.9	0	14.4	12.2	28.2	18.9	30.5
1	E22	2	RF	NA	Neutral	4.49875311720698	23.7942643391521	6.83657811857139	221613.357855362	5034.4155409455	4.23690773067332	14.8802992518703	2.24637999916146	120383.268079801	3861.82406357463	802	1900805	198196.43	1955.72	815.45	13.7	6.6	21.4	5.1	14.6	7.9	21.8	3.6	13.7	22.4	8.9	21.8	11	18.1	11.6	21.8	8.4	0	16.2	12.1	16.5	17.2	22.7
1	E22	3	RF	NA	Neutral	4.98371777476255	24.9063772048847	7.49423738741418	228720.564450475	5029.08465846321	4.63500678426052	15.8208955223881	2.64740848168884	127762.008141113	4043.85929492795	737	1862473	196729.12	1927.36	821.38	15.7	4.9	24.8	9.1	15.9	3.1	26.3	7.5	11.4	16	5.7	18.5	10.9	17	10.3	18.5	18.9	16	19	16.6	24	19.8	28.6
1	F03	1	OTNT	NA	Neutral	4.47213114754098	23.7688524590164	6.13182714574137	208090.029508197	5097.52837305174	2.81639344262295	11.5639344262295	2.3848298077172	93108.4901639344	3176.8198880379	610	1660854.5	135418.73	1673.34	563.73	11	2.3	7.4	11	11.5	2	8.5	10.5	12.6	13.8	8.7	0	11.6	13.9	6.1	28.2	7.2	0	8.5	12.8	20.2	21	19.8
1	F03	2	OTNT	NA	Neutral	4.47538860103627	19.5518134715026	4.52753347655945	155167.757772021	4600.69548019214	2.54922279792746	10.9300518134715	2.38642591926914	94218.9196891192	2989.77679228313	772	1517678	131976.24	1543.24	542.5	8.3	7	7.4	16.5	9.2	7.3	7.5	16.8	11.3	20.5	10.8	33.2	7.8	16.6	7.4	33.9	6.7	0	8.3	8.9	9.3	12.3	12.8
1	F03	3	OTNT	NA	Neutral	4.63672922252011	19.9825737265416	4.37577296979055	150682.656836461	4579.48192389167	2.85120643431635	12.1058981233244	2.17972377176008	104382.021447721	3046.22893832479	746	1610536	148382.17	1515.58	618.83	10.9	5.4	9.9	10.3	11.1	6.2	10.3	8.8	10.3	17.6	8.4	31.5	6.3	18	7.6	31.5	15.4	17.6	9	11.3	13.3	14.6	15
1	F04	1	OTNT	NA	Neutral	4.91594827586207	21.5711206896552	4.52095463529984	161176.974137931	4124.22799384426	3.27370689655172	10.7025862068966	2.78542776520468	55736.5215517241	2395.01607957893	464	1394728.6	87570.09	1432.64	364.62	10.6	28.9	5.6	40.9	11.9	29.3	6	37.7	9.7	12.7	5.4	0	8.4	28.4	2.4	45.3	10.8	0	11	13.1	22.8	18.1	18.1
1	F04	2	OTNT	NA	Neutral	5.6320939334638	26.0489236790607	6.82426918685977	218262.733855186	5310.59334594886	4.19960861056751	15.3679060665362	2.65274358705857	115405.982387476	3903.28281181458	511	1878664	149616.49	1878.61	616.73	14.3	5.7	10.4	9.8	15.5	4.3	11.4	6.5	12.1	16.8	9.4	14.5	10	11.9	6.7	14.5	11.7	0	15.3	15.3	16.4	21.1	22.9
1	F04	3	OTNT	NA	Neutral	5.4297635605007	22.8372739916551	4.17672397709318	184024.9054242	4991.71936783713	4.98609179415855	16.5924895688456	2.35469656455805	129378.706536857	4175.64135340272	719	1877649	184747.27	1710.46	748.54	16.1	4.2	15.6	5.3	14.2	1.4	15.3	1.3	8.8	14.2	6.1	15.7	9.3	14.2	9	15.7	21.1	14.2	22	13.1	27.1	19.7	31.2
1	F05	1	OTNT	NA	Neutral	5.21616871704745	21.7205623901582	4.12073420220054	164261.903339192	4647.12024935572	3.2530755711775	14.506151142355	2.68275331325124	130904.11599297	3377.18622209808	569	1642276.1	155518.99	1627.29	677.79	13.4	4.6	12.5	13.2	12.3	2.6	14.1	8.8	6.5	15.3	7.7	0	7	15.3	7.2	26	11.8	0	10.5	15.6	20	21.3	19.9
1	F05	2	OTNT	NA	Neutral	6.01176470588235	26.321568627451	5.77521737592217	210416.345098039	4798.01162833962	3.38039215686275	12.3921568627451	2.99362822849665	88472.8	3016.97243734755	255	1737552	130237.53	1685.25	523.92	13.7	7.8	6.3	13.7	12.5	7.8	5.9	9.8	9	17.6	8.2	25.5	7.1	14.5	5.1	26.3	12.9	0	13.3	15.3	13.3	18.8	15.3
1	F05	3	OTNT	NA	Neutral	5.48045602605863	23.1026058631922	4.8008468413446	181392.263843648	4948.95552206876	3.96091205211726	13.200325732899	2.61025008490185	97294.4690553746	3495.44471703851	614	1836201	145871.88	1835.13	592.05	15	3.9	9.1	13.5	16.9	2.3	10.3	9.6	10.3	14.3	4.9	20.5	9.1	14.5	5.5	20.5	22.3	14.3	17.3	16.3	20.4	20.8	23.9
1	F06	1	OTNT	NA	Neutral	5.816	25.576	4.67944377827781	205820.438	4931.79224148833	4.892	20.046	2.59707398989451	170778.18	4045.41165209156	500	1742344.5	172570.83	1836.27	712.48	16.4	7.8	13.6	11.6	15.8	7	13.8	8.2	6.8	15.4	7.2	0	9.2	15.6	10.2	20	15.2	0	22.2	19.2	36.8	25.8	37.6
1	F06	2	OTNT	NA	Neutral	5.70751633986928	27.0212418300654	6.29495194226125	225150.727124183	5308.12862578564	2.7483660130719	11.2450980392157	3.2246859505728	94023.5506535948	3248.61625142911	612	1771540	141481.14	1862.4	582.31	11.9	5.2	8.5	9.3	15	7.7	10	9.6	11.8	15.4	9	26.1	11.3	12.4	6.9	27.1	12.6	0	7.7	15.2	10	22.1	14.2
1	F06	3	OTNT	NA	Neutral	6.21673003802281	30.106463878327	5.93258710506259	263051.142585551	5395.96837765478	3.72433460076046	14.1102661596958	2.33545492812597	116597.351711027	3471.43085605032	526	1970039	174481.43	2024.57	699.67	16.9	4	11.6	5.5	17.9	3.2	12.2	3.6	12.2	10.1	6.8	22.1	11.8	10.3	7.4	22.2	23.2	10.1	12.2	20.3	16.7	24.5	18.8
1	F07	1	OTNT	NA	Neutral	5.89519650655022	23.67903930131	4.82438728084106	184483.194323144	4833.26382672224	2.70742358078603	11.6834061135371	2.4715119191036	103370.532751092	2955.79067154662	458	1779422.5	129578.34	1723.05	510.82	15.7	3.5	5.5	7.4	13.5	3.3	6.1	3.7	6.8	12.7	4.8	0	7.9	12.7	3.9	32.3	15.5	0	8.1	16.4	15.9	24.9	15.9
1	F07	2	OTNT	NA	Neutral	5.42561983471074	23.7210743801653	5.20199477330487	192540.041322314	4993.89013076361	2.99173553719008	10.3904958677686	2.06784235641772	73111.7789256198	3047.45910790534	484	1800883	132310.87	1711.89	535.73	13.2	5.6	8.9	11.4	12	10.5	8.9	11	9.7	16.7	7.4	30	9.9	14.5	6.4	30.2	9.5	0	10.1	12.8	11.4	16.5	14.7
1	F07	3	OTNT	NA	Neutral	6.15191986644407	25.3355592654424	4.14062638248728	201757.186978297	5165.58600480317	3.59933222036728	14.0834724540902	2.71955096240235	119107.076794658	3633.95072926413	599	1935027	153688.67	1825.19	620.22	17.4	3.3	9.5	8.7	15.4	3.2	11	7.2	10	11.7	6	22.5	8.8	13.2	8	22.5	23.5	11.7	13.2	18.4	18.2	23.2	21.4
1	F08	1	OTNT	NA	Neutral	5.31889763779528	25.4547244094488	4.97116231950886	221338.24015748	5050.47604284265	2.46456692913386	9.85629921259843	2.60704828244944	77852.0826771654	3090.75334033183	508	1778281	141353.56	1840.28	597.68	13.6	7.3	8.1	8.3	14	7.1	8.1	4.9	10	14.4	8.3	0	11.8	14.6	5.3	30.7	10.8	0	6.9	16.5	18.1	24.4	19.5
1	F08	2	OTNT	NA	Neutral	5.54430379746835	24.1666666666667	5.55914841387613	192534.223628692	5272.96273699379	3.22151898734177	13.1434599156118	3.0483071135254	111969.896624473	3398.48630595621	474	1783247	157820.12	1890.52	653.95	12.4	7.2	10.3	8	14.8	3.2	11.2	3.4	12	14.3	9.9	25.3	9.7	12	7.4	25.5	12	0	11.2	13.9	12.2	20.3	16.9
1	F08	3	OTNT	NA	Neutral	5.94904458598726	24.4554140127389	4.14215219355079	200126.472929936	5093.18769465933	3.60350318471338	11.765923566879	2.23177823269935	89920.8232484076	3803.31389402596	628	1875531	166814.75	1777.27	691.08	15.3	3.3	13.2	4.3	15.1	3.2	13.5	2.4	9.7	12.1	5.1	19.9	9.9	12.4	6.8	19.9	25.8	12.1	12.3	15.8	16.6	20.7	20.2
1	F09	1	PTPRB	NM_002837	sample	5.30172413793103	24.7112068965517	5.9532380532067	211822.844827586	4884.05843479672	2.58405172413793	8.44827586206897	1.96401503259637	54277.650862069	2692.70893227782	464	1780778.6	106928.88	1749.36	429.63	13.6	9.1	5.2	18.8	15.9	12.1	4.3	15.9	10.8	14	5.6	0	11.2	16.4	3.7	33	12.9	0	8.8	15.3	18.5	25.9	18.1
1	F09	2	PTPRB	NM_002837	sample	5.7593220338983	24.3559322033898	4.97535056846863	196055.411864407	4834.44242519639	2.91186440677966	9.3271186440678	1.93162912147987	64587.5491525424	2910.80618390732	590	1836891	130109.53	1741.47	524.65	12.7	9.8	6.6	15.3	13.6	13.9	6.1	11.7	10.7	22.4	6.9	29.2	9.7	18.5	4.1	29.7	12.9	0	9.8	13.4	10.8	18	13.7
1	F09	3	PTPRB	NM_002837	sample	5.37260677466863	24.5139911634757	5.88815265473678	208592.516936672	5048.3544195464	3.01767304860088	11.1060382916053	2.68415717330149	85934.4212076583	3164.31624974412	679	1771772	142429.71	1831.35	606.72	15	6	7.5	13.5	15	4.9	8	12.2	9.7	12.5	6.6	27.8	10.8	13.5	6.8	27.8	18.7	12.5	11.8	15.9	16.6	19.7	18.6
1	F10	1	WAS	NM_000377	sample	5.05757575757576	20.0454545454545	4.9887415059521	152492.060606061	4822.27548291415	4.43787878787879	13.7681818181818	2.77885346472876	99505.9606060606	3866.68274088817	660	1681499.4	154349.04	1601	616.71	10.6	2	11.4	20.5	10.2	2.6	12.3	19.7	8.3	11.4	4.5	0	7.6	11.7	6.2	14.2	10.2	0	17.3	11.7	28.8	17.1	27.4
1	F10	2	WAS	NM_000377	sample	5.80855397148676	24.8553971486762	5.65660822723932	199024.879837067	5167.61548860438	6.04887983706721	17.8289205702648	2.3464274652903	115804.079429735	4067.08721984986	491	1858082	147214.02	1780.92	570.41	11.6	2.2	9.6	6.5	11	1.2	8.8	7.1	8.4	15.3	5.9	8.4	10	11.6	6.1	8.4	10.8	0	27.3	12.8	24.4	16.9	33.2
1	F10	3	WAS	NM_000377	sample	4.9063829787234	22.9191489361702	5.06688557385771	193918.809929078	4890.59942286189	3.88510638297872	13.331914893617	2.11861591430793	99740.2042553191	3321.67717406715	705	1829057	150036.57	1731.06	620.13	12.9	5.2	11.3	7.9	12.5	5	11.6	6.2	11.2	17.3	5.1	22.1	10.6	17.7	6.5	22.1	17.7	17.3	13.5	15.2	18	21	19.3
1	F11	1	ODAM	NM_017855	sample	4.76190476190476	23.9136904761905	5.5780300746423	217476.601190476	4881.68041299689	3.76488095238095	14.65625	2.82036594058097	121029.549107143	3556.45125782097	672	1858623.9	157780.97	1867.27	643.09	13.8	3.6	11.3	9.4	13.8	3.6	11.5	6.8	8.9	15.8	6	0	11.5	15.8	6.5	24.3	9.8	0	14.4	13.4	25.1	19.6	25.7
1	F11	2	ODAM	NM_017855	sample	5.64209115281501	27.2144772117962	6.47237315372178	237541.376675603	5166.35973050395	4.05227882037534	14.2815013404826	2.53919557255675	111309.923592493	3581.51023332218	746	1963657	170649.27	1923.74	703.53	14.1	7.6	10.9	8.2	15.1	6.7	12.5	5.9	10.9	18.4	8.7	24.1	11	13.5	8.4	24.3	11.9	0	16	15.4	17.4	18.9	22.4
1	F11	3	ODAM	NM_017855	sample	5.73395721925134	23.942513368984	4.37637208690349	191373.315508021	4839.42056002199	4.28475935828877	16.4224598930481	3.03377964971431	137978.939839572	3663.1032097943	748	1826858	138966.4	1702.14	543.81	14.3	3.2	8.3	14.6	12.7	2.3	8.6	13	7.8	13	4.9	22.3	7.6	13.2	7.5	22.5	22.3	13	17.4	13.4	21.4	17.8	24.6
1	F12	1	BRIP1	NM_032043	sample	5.44797687861272	21.3236994219653	3.73439842513833	151221.015895954	4656.59743095217	3.58236994219653	13.7485549132948	2.56028823528579	116012.362716763	3463.92215992657	692	1596222.3	165755.15	1503.3	654.06	11.6	5.3	11.8	5.1	9.7	8.2	12.1	3.3	7.5	16.6	6.2	0	7.1	16.6	6.6	25.7	14.3	0	13	14.3	24	21.7	25
1	F12	2	BRIP1	NM_032043	sample	5.34359805510535	23.8233387358185	4.79982178277856	196397.993517018	4950.95225804239	4.61426256077796	15.6628849270665	2.48577417530688	116441.246353323	3951.20767293867	617	1785837	175309.78	1826.77	740.26	13.6	4.9	16	5.8	13.1	4.2	17.7	2.9	9.9	20.4	9.1	17.5	9.7	14.9	7.8	17.5	11.2	0	18.3	13.5	19.4	17.7	24
1	F12	3	BRIP1	NM_032043	sample	5.75269978401728	24.1198704103672	4.87303572020514	200757.799136069	5221.84491394625	3.31641468682505	12.2278617710583	2.70942671504538	99757.4676025918	3674.76946528792	926	2034588	147416.3	1917.16	596.47	18	2.9	11.6	13.1	18	4.1	12.2	10.5	8.1	12.3	6.5	22.1	10	12.7	8.2	22.1	22.1	12.3	10.3	16.2	15	21.3	19.3
1	F13	1	ATRX	NM_138270	sample	6.09677419354839	31.6982922201139	7.30124287845215	290719.658444023	5772.65744731829	3.00569259962049	11.3225806451613	2.79062125745545	90005.5123339658	3209.43891723972	527	2120372.3	152447.36	2409.91	699.41	20.7	6.5	9.5	9.3	23.9	5.9	8.9	3.6	12.5	10.1	7.6	0	15.9	10.8	6.3	30.2	16.5	0	10.4	24.7	21.8	32.8	22.6
1	F13	2	ATRX	NM_138270	sample	6.97623762376238	31.6158415841584	7.13855330803908	265283.774257426	5405.3178062236	6.77425742574257	20.7881188118812	2.81572160804013	131774.471287129	4160.87364260498	505	1951399	140614.88	2026.46	560.57	16.4	6.5	10.1	10.3	16.6	7.3	8.3	5	10.7	14.3	4.6	12.7	11.9	10.7	6.5	12.7	14.7	0	35	19.4	35.2	25	42.6
1	F13	3	ATRX	NM_138270	sample	7.10884353741497	30.5697278911565	6.15194932977875	246905.43877551	5257.88230478265	5.61394557823129	17.9880952380952	2.27025227821732	126366.209183673	3961.56738160081	588	1913698	133541.15	1913.97	545.98	17.5	8.5	9.2	14.3	18.9	6.1	10	8.3	10	11.1	4.1	15.6	12.4	13.3	6.5	15.6	29.9	11.1	24.5	23.1	31.3	27.2	34
1	F14	1	PLXNB2	NM_012401	sample	5.77620967741936	25.2600806451613	5.72359940750237	209941.431451613	4882.54762503388	4.45362903225806	14.9677419354839	2.76214078510419	111201.427419355	3665.7814292665	496	1692799.8	156700.98	1704.64	612.79	10.7	2	9.9	4.8	10.7	4.6	11.1	4.6	6.9	9.1	5	0	8.5	9.5	5	15.9	12.9	0	17.7	16.9	29.4	21.6	29.6
1	F14	2	PLXNB2	NM_012401	sample	6.40281030444965	27.4847775175644	4.86208637550338	211958.018735363	5021.2259449975	6.04918032786885	20.2060889929742	2.49672386800277	150337.775175644	4400.31183365203	427	1760342	189644.17	1700.79	765.38	11.2	5.4	17.1	6.1	11.7	5.4	16.2	4	10.5	13.8	8.4	9.1	9.6	10.1	8.7	9.4	12.4	0	28.6	15.2	26.9	19.2	35.8
1	F14	3	PLXNB2	NM_012401	sample	6.12083333333333	28.79375	6.34453840655861	249695.633333333	5097.09351323731	5.60833333333333	18.0791666666667	3.23483127677841	126698.470833333	3931.43201283082	480	1857981	146614.32	1949.83	612.08	15.4	5.8	10.8	11.7	17.3	7.3	11.5	9.8	11.2	11	5.6	15.2	12.3	12.7	6.7	15.2	24.6	11	26.5	20.4	31.7	23.5	34.4
1	F15	1	ZMYM2	NM_197968	sample	4.96153846153846	25.7809364548495	7.77290275092582	236680.712374582	5155.0707384579	3.17558528428094	14.3779264214047	2.16533378629434	128595.546822742	3208.3274160518	598	1904318	158383.13	1941.95	651.39	15.6	2.8	8.5	8.4	14.5	2.7	9.7	6.9	11.7	15.4	8.5	0	11.9	15.4	6.5	31.1	11.7	0	12	16.1	20.4	23.7	21.2
1	F15	2	ZMYM2	NM_197968	sample	5.34402332361516	28.0145772594752	6.47090767391117	261785.667638484	5239.60646398694	2.92711370262391	11.8629737609329	2.05319378997737	95053.3206997084	3018.80915075431	686	1892889	127577.31	1939.14	523.18	14.7	7	7.9	14.9	15.6	8.7	8.5	12.8	12.5	18.4	8.5	30.8	12.4	15	6	30.9	11.4	0	10.5	15.5	11.1	18.8	14
1	F15	3	ZMYM2	NM_197968	sample	5.41944847605225	23.4862119013062	4.44740761504664	188505.043541364	4721.54923175962	4.19303338171263	13.799709724238	2.63665106921419	97538.6647314949	3335.46395216069	689	1693622	136848.31	1576.74	533.73	12.6	5.8	8.6	11.3	12.2	7.4	8.1	12.2	9	16.1	5.7	22.9	8.3	17.1	5.5	23.2	20.9	16.1	16.1	16	20.5	19.9	22.1
1	F16	1	MBD1	NM_015845	sample	5.5615866388309	23.9519832985386	4.30558975317515	187115.730688935	4460.27093494028	4.25260960334029	14.6492693110647	2.91559884563547	108229.908141962	3393.05011255162	479	1672687	163407.67	1580.53	649.87	12.9	3.1	15.2	7.3	12.3	3.1	12.9	6.1	8.4	16.3	5	0	6.5	16.9	5	25.9	14	0	16.1	15.9	28.2	21.1	27.3
1	F16	2	MBD1	NM_015845	sample	5.78102189781022	29.2098540145985	7.41297438527223	269189.308394161	5420.6067370689	4.33941605839416	15.5638686131387	2.5801142116235	127281.051094891	3671.02627416125	548	1996785	181463.41	2069.74	778.6	17	7.7	14.2	11.3	17.2	6.2	16.8	7.7	11.7	16.6	8.6	21.4	14.8	13	7.8	21.7	13.7	0	19	16.6	18.6	22.6	22.4
1	F16	3	MBD1	NM_015845	sample	5.33472222222222	23.1777777777778	5.69629611096081	192221.463888889	4731.6338267442	5.89583333333333	19.8541666666667	3.00402308848926	142737.716666667	4241.89860533324	720	1693161	167007.16	1719.06	704.59	13.5	7.4	12.6	10.7	12.6	5.7	14.4	7.8	9	12.5	5.6	13.2	8.2	14	8.8	13.2	20.7	12.5	29.3	14.4	35.8	17.1	40.4
1	F17	1	OTNT	NA	Neutral	5.23064516129032	21.6967741935484	4.11632388791113	170820.830645161	4722.40260860444	2.79193548387097	11.6193548387097	2.70578556245376	97133.0725806452	3134.59431442788	620	1663934.4	149135.09	1648.37	612.13	12.6	3.7	10.3	9.7	11	4	10.2	4.5	6.8	12.4	6.9	0	7.3	12.4	6.3	31.3	10.6	0	8.7	15.8	17.6	20.2	18.4
1	F17	2	OTNT	NA	Neutral	5.78549848942598	23.6858006042296	4.29911807143257	178619.087613293	4946.38014800084	4.14501510574018	13.6540785498489	2.46208917778201	103173.203927492	3964.13856357023	662	1702805	150019.88	1655.98	602.57	12.5	4.4	9.2	10.1	12.2	6	9.8	8.6	7.7	16.2	8.9	18	8.2	13.3	8.6	18.1	10.6	0	16.5	12.4	16.3	16.5	21.6
1	F17	3	OTNT	NA	Neutral	5.39950062421973	23.4519350811486	4.92800775513213	194844.063670412	5060.50672933689	3.99001248439451	13.9975031210986	2.22696813574017	111017.350811486	3750.66475155056	801	1880816	136145.74	1741.07	557.71	14.1	5	9.2	11	14	3.4	10.4	8.2	10.2	12.5	6.1	21.2	9.1	13	8.9	21.2	21.1	12.5	14.6	14.1	19.1	18.6	23.2
1	F18	1	OTNT	NA	Neutral	5.51774193548387	26.2709677419355	5.41771782566087	232608.482258065	5163.37773037277	3.91451612903226	12.0516129032258	2.30126414155643	82757.8822580645	3846.95122415532	620	2003842	176550.24	1899.17	702.35	17.3	4	18.2	6.5	16.5	2.7	17.7	3.9	10	13.4	5.2	0	12.4	13.4	6.6	20.2	12.3	0	16.6	15.8	28.9	24.7	30.6
1	F18	2	OTNT	NA	Neutral	4.91958495460441	24.970168612192	6.11402181764807	233912.525291829	5235.42135048182	4.52788586251621	16.4098573281453	2.6578489917724	138545.896238651	4310.52856610281	771	1971136	191088.68	1975.58	758.28	14.4	4.8	21.4	6.6	14.8	4.9	19.2	4.2	12.6	21.8	7.5	18.2	12.2	15.2	11.9	18.2	9.7	0	16.5	13.5	19.6	18.4	28
1	F18	3	OTNT	NA	Neutral	4.43558282208589	20.340490797546	4.86336460906092	175597.486196319	4659.65649512893	4.5920245398773	15.5414110429448	2.68990891317078	115513.377300614	4132.60097402948	652	1707478	166836.98	1558	662.79	13.8	6	18.4	8.9	11.5	6.6	17.3	5.2	10	17.9	4.8	19.9	8	18.3	10.3	19.9	14.6	17.9	19	12.3	26.7	16.4	32.5
1	F19	1	OTNT	NA	Neutral	5.20126782884311	29.2424722662441	8.39133977997076	282475.4659271	5327.8440144036	2.93343898573693	13.8938193343899	4.15263843514564	127999.022187005	3136.1236152633	631	2101235.2	154134.52	2088.64	633.81	18.1	3.6	10.5	7.1	17.1	5.7	10.8	4.4	12.5	13.8	8.7	0	13.8	13.8	8.7	34.5	10.6	0	10.6	18.4	19.8	25	19.8
1	F19	2	OTNT	NA	Neutral	6.4546875	29.8625	6.05744841367856	262595.4765625	5557.04424140313	4.0375	12.1765625	2.14171364125757	79351.7265625	3590.75015186891	640	2078598	138893.81	2112.58	547.68	16.2	4.4	9.2	8.4	17.8	4.2	8.6	6.4	11.2	14.8	5.9	20.3	13.3	10	7.2	20.3	14.4	0	15.2	18.9	16.1	24.2	21.6
1	F19	3	OTNT	NA	Neutral	5.77718120805369	23.7489932885906	4.98845320962929	188072.687248322	5072.54526564863	3.44832214765101	11.1234899328859	2.08265958790615	78940.4161073826	3394.53566541383	745	1720913	130227.31	1749.54	522.09	14	4.2	7.5	13.7	13.4	2.4	8.1	10.1	8.2	13	3.6	24.3	10.1	13.3	5.6	24.3	25.5	13	11.9	15.7	17.2	22.6	20.4
1	F20	1	OTNT	NA	Neutral	5.33333333333333	26.1548821548822	6.44720107624095	239954.244107744	5018.67226843392	2.9040404040404	9.83164983164983	2.3527497425178	72606.3400673401	3363.05582255776	594	1787573.9	162472.24	1836.81	662.51	14.8	4.4	12.5	6.4	14.6	5.9	14.1	2.9	9.6	15.2	6.4	0	11.6	15.3	6.6	26.8	12.1	0	8.8	15.3	19.5	22.1	20.5
1	F20	2	OTNT	NA	Neutral	6.00546448087432	30.3333333333333	6.88578484894281	277880.885245902	5234.71879756854	4.19489981785064	16.4845173041894	2.35990105018908	145372.852459016	3833.99088430792	549	2165753	207012.96	2141.65	818.8	17.3	3.5	23.3	6.9	16.8	4.9	23.3	4.6	10.4	19.1	7.5	22	11.1	14.9	10.6	22	13.5	0	15.3	17.9	16	21.9	20.4
1	F20	3	OTNT	NA	Neutral	5.67638888888889	27.0875	6.86661168694926	241257.958333333	5286.908062811	4.99861111111111	16.6458333333333	2.61881226160432	120580.922222222	3972.79078896173	720	1903641	167245.69	1918.66	677.07	16	5.4	20.3	7.8	16.1	3.9	21.5	6.2	11.9	12.2	5	18.5	11.5	12.5	7.8	18.5	20.3	12.2	21.4	18.2	27.6	22.4	31.2
1	F21	1	OTNT	NA	Neutral	5.51509769094139	24.8969804618117	5.30003110318215	206303.790408526	4719.15094692491	2.95204262877442	10.6252220248668	2.219881782869	83824.6269982238	3053.71408873709	563	1694414.6	149195.19	1729.92	608.53	12.4	4.6	8.7	7.3	12.6	6	8.9	2.5	7.6	13.5	5.9	0	7.6	13.5	5.5	29.3	13.7	0	11	17.9	18.1	21.7	19.2
1	F21	2	OTNT	NA	Neutral	5.83917197452229	28.562101910828	7.05089982706405	252770.632165605	4907.53624352993	3.37420382165605	12.3917197452229	2.93607890693065	99595.9315286624	3511.11921557719	628	1893141	151223.96	1929.01	608.89	15.1	11.5	9.2	11.1	16.6	15	8.4	8.3	11	22.9	8.3	20.4	11.1	19.7	6.2	21	14.6	0	10.4	16.6	11.1	23.1	14.3
1	F21	3	OTNT	NA	Neutral	5.02283849918434	25.36867862969	6.55075815465591	229301.898858075	4901.2272876334	3.24143556280587	14.463295269168	2.43102174960014	131428.425774878	3206.08268726185	613	1636215	155704.43	1772.32	651.88	13.4	15.2	11.3	12.1	15	17.1	12.7	8.8	11.9	14.2	7.2	29.5	10.6	16	7.7	29.7	18.3	14.2	12.9	15.8	16.3	19.1	18.3
1	F22	1	OTNT	NA	Neutral	5.23789473684211	24.4273684210526	6.02978657308628	205914.890526316	4638.99474842515	4.03789473684211	13.6357894736842	2.59131377086908	100459.530526316	3579.63427832173	475	1660375.4	181110.71	1679.33	740.95	12.4	3.8	18.1	4.4	12.6	3.6	21.1	2.1	5.9	15.6	4.6	0	9.3	16.2	5.9	19.4	13.5	0	15.2	17.5	27.8	22.7	25.9
1	F22	2	OTNT	NA	Neutral	5.553264604811	23.4759450171821	4.12649244636808	182943.766323024	4745.76587618819	5.48797250859107	17.9312714776632	2.4979089136959	128822.520618557	4192.3791857497	582	1715477	195179.87	1699.08	791.91	12	6.5	23.5	4.8	12.2	7.4	24.2	3.6	8.1	23.2	8.8	13.6	6.4	17.2	8.8	13.6	11.7	0	26.1	13.9	23.7	18.6	30.8
1	F22	3	OTNT	NA	Neutral	5.66556291390728	23.8774834437086	5.01769088795442	186467.139072848	5030.91383642474	5.20364238410596	16.137417218543	2.85225885413474	109315.837748344	4025.54747594136	604	1733486	169330.43	1751.07	702.04	13.2	5.1	18.7	7	14.6	1.7	20.5	4.1	10.4	11.9	3.8	11.9	9.6	12.1	6.3	11.9	22.4	11.9	22.4	15.7	29	21	33.8
1	G03	1	RF	NA	Neutral	4.62974683544304	19.7642405063291	5.47852995476584	164395.859177215	4534.36982312565	3.5379746835443	14.7231012658228	3.20523958162524	125624.142405063	3675.19796533073	632	1698501	165383.7	1727.43	685.5	12.7	1.6	11.2	3.8	12.2	2.4	12.2	1.9	6.6	17.7	8.1	0	8.1	17.9	8.1	22.3	9	0	13.9	12.3	24.4	15.7	24.4
1	G03	2	RF	NA	Neutral	5.76592356687898	26.7898089171975	5.15304812910546	229864.076433121	5196.18985797761	4.38853503184713	15.3009554140127	2.73781498869823	114393.50477707	3704.55569471859	628	1988811	141657.93	1967.97	567.68	15.3	3.5	8.4	13.9	14.6	3.5	8.4	9.2	10.8	18.6	8	19.7	10.5	12.3	7.8	19.9	13.1	0	18	15.6	18.5	20.2	24.4
1	G03	3	RF	NA	Neutral	4.57592339261286	17.2175102599179	3.39769391775899	115169.164158687	4133.34327930215	3.109439124487	12.6853625170999	2.24351712722849	105885.206566347	3040.81353926605	731	1392544	152259.93	1305.08	652.86	9.2	15.7	9.7	22.2	8.5	17.4	10.4	22	6.4	18.5	8.5	29.8	4.5	21.6	7.3	34.6	16.4	18.5	12.2	9.3	16.1	12.4	17.4
1	G04	1	RF	NA	Neutral	4.89253187613843	18.9617486338798	4.42327783158134	144973.735883424	4682.19933430493	4.65027322404372	16.4153005464481	2.54331576220165	135819.836065574	4081.26632267909	549	1735852.3	188278.11	1742.96	747.65	12.4	2.2	15.8	9.3	12.2	1.6	14.9	7.3	4.4	14	6.4	0	6.6	14	9.1	19.1	9.7	0	20	11.5	30.6	16.6	32.2
1	G04	2	RF	NA	Neutral	5.78548895899054	27.5804416403785	6.49860613932641	250407.835962145	5345.23065812187	4.64668769716088	16.6372239747634	2.93390785898259	134413.925867508	3932.48149889529	634	2094716	153765.14	2175.14	636.23	15.6	2.8	11.5	9.9	17.2	3.2	12.3	8.2	11.2	18	6.9	17	11.5	13.2	8	17.5	11.2	0	20.7	15.6	19.4	19.6	25.1
1	G04	3	RF	NA	Neutral	3.9453781512605	16.3476890756303	4.28844433273625	124805.56407563	3780.27465075511	3.13970588235294	11.1386554621849	1.84512546730976	93476.5115546218	3058.7105326908	952	1287076	144947	1314.99	590.45	10.1	21.5	9.2	23.1	8.2	23.3	10.6	21.4	7.7	30.8	4.7	35.1	6.2	31.9	6	35.1	14.8	30.8	12	9.7	15.7	13.1	18
1	G05	1	RF	NA	Neutral	4.87134502923977	19.7646198830409	5.30584661465214	160894.238304094	4924.07169138972	2.94005847953216	10.8377192982456	2.18271381326581	95321.115497076	3744.85828776966	684	1818074.5	172480.73	1763.36	689.82	13.2	2.2	12.4	4.5	12.1	1.3	12.1	2	6.7	12.4	5.8	0	7.5	12.4	8.8	28.7	8.6	0	9.9	12.3	18.3	18.4	21.8
1	G05	2	RF	NA	Neutral	5.59439252336449	24.8654205607477	5.24098966319147	208575.119626168	5328.70029881477	2.96448598130841	10.5869158878505	2.11090495287885	84076.6841121495	3516.38951840523	535	1911595	144988.12	1816.56	578.15	13.8	4.9	9.9	8.8	13.6	5.6	8.2	5	10.7	18.7	7.3	28.4	9.7	13.6	9.7	28.6	11	0	9.9	12.1	10.5	18.9	17.2
1	G05	3	RF	NA	Neutral	5.24570673712021	22.5799207397622	5.5068828973998	186781.758256275	5103.17296935437	3.54953764861295	13.778071334214	2.43184601783114	122164.010568032	3723.33093260372	757	1894587	187461.05	1808.98	733.01	15.6	2	14.5	5.5	13.9	3.3	14.1	3.7	10.8	11.8	6.1	25.5	9.2	11.9	7.9	25.5	19.9	11.8	12.9	13.3	16.4	18.2	21
1	G06	1	RF	NA	Neutral	4.18147448015123	21.0586011342155	6.97781818083692	190897.684310019	4750.39508279801	2.74858223062382	11.476370510397	2.67351133222289	98651.4461247637	3087.70006977545	529	1776902.2	146684.89	1889.78	599.09	11.3	3.2	9.1	4.9	11.3	3.4	9.6	4.7	10.4	18.1	6.8	0	10.4	18.3	7.6	33.8	7.9	0	9.3	11.7	17.8	16.4	18.7
1	G06	2	RF	NA	Neutral	5.23499142367067	22.0068610634648	5.46073774938104	171567.864493997	4885.87339519214	3.00343053173242	10.2006861063465	2.15306009508572	76222.4648370497	3223.16991854801	583	1642652	136872.43	1671.15	566.3	10.1	5.7	7	10.8	11.1	7.4	8.1	8.6	9.8	17.3	8.6	23.7	7.7	12.9	5.7	24.2	11.5	0	9.9	12.9	9.9	17.2	13.2
1	G06	3	RF	NA	Neutral	4.96347826086957	25.0765217391304	6.39951103648114	236353.540869565	5670.84628884928	3.2104347826087	14.2469565217391	2.66510268205888	140774.248695652	3843.62740383159	575	2131110	215801.16	2148.65	875.66	19	2.1	16.5	3.8	19.5	0.3	17.2	0.9	12.3	13.6	8.9	34.4	15.3	13.6	15.1	34.4	16.5	13.6	12.2	14.1	16	20.3	21.4
1	G07	1	RF	NA	Neutral	5.46589259796807	22.0754716981132	4.77879333385327	171307.312046444	4889.98107856384	4.27576197387518	14.6574746008708	2.61057645311261	114296.278664731	3880.22892374999	689	1863645.3	168125.63	1770.54	674.72	14.2	3	11.9	7.7	12.3	2.3	14.1	4.8	7.3	13.8	4.8	0	8.7	13.8	7.4	19.9	13.4	0	17.1	14.5	28.7	20.5	30
1	G07	2	RF	NA	Neutral	5.31917631917632	21.9279279279279	4.74304122641126	172775.532818533	4681.60222515395	4.34749034749035	14.4710424710425	2.53260537334463	108065.18018018	3740.24916766136	777	1791307	150240.94	1706.1	597.3	12.5	5.4	9.5	12.5	10.6	6.9	10.8	13.3	6.4	21	8	18.8	6.9	16.6	7.5	18.9	9.9	0	15.6	11.3	17.1	14.7	21.8
1	G07	3	RF	NA	Neutral	5.60047562425684	24.6456599286564	5.82967032787376	209871.27824019	4947.92951995742	4.27705112960761	15.9060642092747	2.32417034753745	130121.11058264	3676.55652695604	841	1882902	144809.66	1832.41	586.51	15.9	2.7	10.3	13.4	15	4.6	10.8	10.7	10.7	12.8	5.7	19.6	9	13.2	8.3	19.6	22.9	12.8	15.2	16.8	19	19.7	22.5
1	G08	1	RF	NA	Neutral	4.24261874197689	17.9319640564827	3.37345948126696	147071.553273427	3926.12013053418	3.26700898587933	10.6636713735558	2.20541790544291	78120.3555840822	3000.70845507837	779	1550283.1	130545.05	1484.53	549.9	11.6	20.9	8.5	21.7	11.2	21.4	9.9	21.4	4.9	31.5	4.4	0	7.3	31.5	5.1	34.7	8.9	0	12.5	11.9	22.1	17.3	22.8
1	G08	2	RF	NA	Neutral	5.25637181409295	23.6101949025487	4.78606799737796	198820.373313343	4981.74873406392	4.02548725637181	16.8005997001499	2.7671550120051	143141.328335832	3811.96474484618	667	1934570	162578.74	1874.76	660.71	14.8	5.7	12.6	7.9	14.5	7.5	13.3	6.9	9.9	19.5	10.9	20.4	10.3	15.1	9.6	20.4	10	0	14.1	13.6	15.4	19.2	20.4
1	G08	3	RF	NA	Neutral	5.47302383939774	26.8870765370138	6.7405990414051	245329.577164366	5290.17626534925	4.23839397741531	15.7779171894605	2.64338871498344	130076.745294856	3723.13181363724	797	2063540	165833.04	2035.18	679	19.3	2.5	12.3	10.5	18.6	3.9	12.2	10.9	12.9	13.2	6	21.7	12.9	13.4	8.4	21.7	20.1	13.2	16.4	18.4	21.2	22	26
1	G09	1	BRCA1	NM_007298	sample	5.803125	31.44375	7.74966235000094	290939.359375	5418.58210024759	5.571875	17.621875	3.9105603900034	111687.853125	3500.40299658479	320	2241606.3	135278.74	1999.88	525.69	17.8	6.2	6.6	15.9	19.7	7.2	4.7	14.1	14.7	11.2	2.5	0	16.6	11.6	3.1	20.3	10.9	0	28.4	23.1	41.6	31.6	40.3
1	G09	2	BRCA1	NM_007298	sample	7.21052631578947	35.2074303405573	7.80697942082355	309684.786377709	5292.66519685191	7.69969040247678	26.5077399380805	3.50884667342112	176359.835913313	4050.62730986246	323	2096769	136385.62	2073.27	533.74	16.4	9	6.8	13.6	14.6	6.5	5	8.4	12.1	15.8	6.8	15.5	13.9	14.6	5.9	15.5	16.1	0	42.1	23.5	40.6	28.5	45.5
1	G09	3	BRCA1	NM_007298	sample	6.03587443946188	36.2690582959641	8.53471751054523	362184.914798206	6039.2269425217	6.56053811659193	19.6838565022422	2.24637819508514	115094.401345291	3636.33858100292	446	2429984	126673.14	2395.72	502.42	20.9	5.6	6.7	12.6	21.5	2.2	5.2	9.6	18.8	7.4	3.1	15.2	20.4	7.6	4	15.7	24.4	7.4	29.4	24.7	36.5	30.5	36.8
1	G10	1	ASXL1	NM_015338	sample	4.10756972111554	20.3247011952191	6.01025375909907	186835.029880478	4304.10795052849	5.96613545816733	20.890438247012	2.54144507121411	153355.243027888	4131.7696633015	502	1822102.9	137302.66	1657.03	529.58	12.4	3	8	15.5	9.8	6.2	7.2	14.7	9.6	17.7	4.2	0	8.4	18.3	7.4	12.2	6.2	0	29.1	9.8	43.8	13.1	42.2
1	G10	2	ASXL1	NM_015338	sample	4.45911949685535	20.6352201257862	5.05675435640643	178817.729559748	4588.19465831979	6.67505241090147	23.1153039832285	2.68845467753967	156930.637316562	4273.93038871537	477	1729759	168633.57	1587.8	659.2	11.3	7.8	11.9	9.9	10.1	9.6	11.5	5.7	11.1	24.5	6.7	10.7	8.4	15.9	8	10.7	5.9	0	34.4	10.1	34.8	12.4	42.8
1	G10	3	ASXL1	NM_015338	sample	5.57487922705314	25.207729468599	5.76040539238895	212294.542673108	5090.40920448938	5.3365539452496	20.3768115942029	3.02257040801483	165361.365539452	4022.75061445839	621	1783732	165571.75	1855.42	684.41	14.8	5.2	11	15.1	15.5	4.3	11.3	14.5	10.3	9.3	5.8	16.9	11.1	10.6	9.8	16.9	21.6	9.3	25.8	16.4	31.1	20.9	33.8
1	G11	1	ASXL2	NM_018263	sample	6.13071895424837	24.5773420479303	4.15891120378212	199373.034858388	4665.03795641156	4.64923747276688	14.161220043573	2.10485780385904	93373.3050108933	3538.11466995163	459	1873439.7	138511.2	1707.15	533.98	13.9	6.5	8.3	8.3	12.6	4.8	7.6	5.9	6.3	10.7	2.8	0	8.5	10.7	3.9	19.6	14.8	0	20.7	15.5	30.3	20.7	29.2
1	G11	2	ASXL2	NM_018263	sample	5.48369565217391	27.1358695652174	5.94666208429851	248670.423913043	4971.63680148611	5.1213768115942	18.4963768115942	3.09559203585087	149853.150362319	3977.52998918988	552	2039257	179715.1	1993.06	724.92	14.7	8.3	13	8.9	15.8	7.2	15.2	6.9	12.5	22.8	7.8	18.7	12	17.9	7.8	18.8	10.1	0	21.7	14.9	22.6	19.4	28.3
1	G11	3	ASXL2	NM_018263	sample	4.24481865284974	19.8329015544041	5.3016633247863	173601.304404145	4500.8047629698	3.52849740932643	10.4987046632124	2.01528103555243	68073.0945595855	3070.64217570237	772	1642079	128865.16	1559.79	520.62	10.9	11	7.5	15.7	10.5	14.1	8.3	13.9	11.1	18.3	4.4	27.1	9.8	19.9	4.8	27.2	12.4	18.3	13.2	11.5	15.9	14.4	18.7
1	G12	1	TP53BP1	NM_005657	sample	7.28491620111732	38.268156424581	7.96913475372658	356626.646182495	5813.6581705442	3.08938547486034	11.6759776536313	2.17667912314112	96648.7262569832	3026.40779474211	537	2207873.6	139683.53	2328.93	586.31	19.6	3.7	7.8	11.7	21	2.6	8.4	8.6	11.5	6.7	6	0	13.8	6.7	5.8	27.2	19.9	0	10.4	28.7	17.7	36.3	17.9
1	G12	2	TP53BP1	NM_005657	sample	6.87272727272727	31.4522727272727	6.16472634634398	254204.697727273	5628.94854373709	3.61818181818182	10.9204545454545	1.88090456643451	73043.8113636364	3096.22151634349	440	1849945	148345.6	1980.55	597.5	14.1	6.6	10	10.5	15.2	5.9	10.5	8.6	11.1	10.2	6.8	28.4	10.5	9.1	6.1	28.6	15	0	13.4	22.3	14.3	29.5	17.7
1	G12	3	TP53BP1	NM_005657	sample	6.24507042253521	28.5676056338028	5.75841700381007	229874.484507042	5322.57466150719	2.96197183098592	11.2732394366197	2.02655751469471	91229.0957746479	3004.67524459449	710	1734742	159134.16	1855.72	664.47	14.1	6.9	11.4	13.5	14.4	4.9	11.5	9.3	10.4	11.4	5.9	32.7	9.7	11.8	7.3	32.8	29.2	11.4	10.8	22.4	14.2	29.3	16.8
1	G13	1	FAT1	NM_005245	sample	4.54455445544554	18.9125412541254	4.30173692096018	150830.867986799	4315.70828146745	6.12211221122112	19.9042904290429	2.52599580707783	128039.135313531	4125.17765827442	606	1609494.5	162952.34	1406.49	614.85	9.4	4.1	12.4	6.3	7.8	5	10.6	3.3	6.9	14.9	3.5	0	7.1	14.9	5.6	11.2	7.8	0	28.7	10.6	48.8	15.2	47.9
1	G13	2	FAT1	NM_005245	sample	6.50275229357798	30.1963302752294	5.89671292654246	252356.482568807	5320.26512874083	4.3302752293578	14.0238532110092	2.8115380092868	98151.3981651376	3580.78310604994	545	1985225	148485.12	1868.16	591.66	12.7	7.3	12.8	11.4	13.9	5.5	10.8	7.7	11	13	7.9	20.2	11	11.7	6.4	20.4	12.5	0	20	16.7	19.3	21.5	24.6
1	G13	3	FAT1	NM_005245	sample	6.92033898305085	34.2474576271186	6.93881772485274	308289.46440678	5665.53988397378	6.43050847457627	21.6796610169492	2.70677842152304	144946.962711864	3953.31031503072	590	2215546	132809.42	2181.34	523.9	20.2	5.4	8.8	16.6	19	4.4	10.8	14.1	12.4	9	5.3	14.1	14.9	9.8	6.1	14.1	29.7	9	29.5	24.7	38.1	30.5	40.2
1	G14	1	BAP1	NM_004656	sample	5.84881889763779	30.2094488188976	7.10188693748288	281968.850393701	5556.83662424408	3.7244094488189	13.1590551181102	2.53263023922034	101551.759055118	3520.98456219966	635	2232644.4	152867.52	2180.55	624.44	19.8	2.4	11.7	4.9	19.4	1.1	10.7	3.1	10.7	11.7	4.7	0	14.2	11.8	5.4	23.5	13.7	0	13.7	21.4	26	27.7	26
1	G14	2	BAP1	NM_004656	sample	6.28301886792453	23.4571843251089	3.98816715113004	179610.563134978	4965.13863520339	7.05079825834543	22.55587808418	2.64331427397376	150927.818577649	4534.19141813687	689	1853495	163190.46	1733.58	655.61	13.2	4.9	12	7.1	11.6	2.3	11.2	4.5	6.2	15.1	5.7	8.4	7.8	10.7	7.5	8.4	12.3	0	35.7	12.3	36.9	17.1	44.7
1	G14	3	BAP1	NM_004656	sample	5.53571428571429	26.1878881987578	6.28808604890572	230932.795031056	5207.37829649356	6.75931677018634	22.0962732919255	2.57558410524745	148940.860248447	4260.49265429406	644	1982231	149889.86	1932.58	618.28	16.3	7.1	11.3	11.6	15.8	6.5	11.5	8.2	11.5	13.4	4.8	12.9	12.6	14.6	9.5	12.9	22.2	13.4	34.3	17.5	41.8	21.1	45.5
1	G15	1	ZNF516	NM_014643	sample	6.34022988505747	27.4758620689655	5.30822392750774	225512.852873563	5093.57555089891	3.9632183908046	13.7747126436782	2.55939393702715	106444.117241379	3623.15096742816	435	1928542.7	152455.78	1803.85	596.11	14	2.3	8.5	4.1	13.1	1.4	7.1	2.5	6.4	9.2	4.8	0	9.7	9.4	5.3	17.7	15.9	0	15.6	17.9	25.3	24.6	26.9
1	G15	2	ZNF516	NM_014643	sample	7.38736842105263	32.9642105263158	5.75537047811871	281729.374736842	5446.78127433809	5.89894736842105	19.1242105263158	2.96477596763125	141835.124210526	4383.90139954594	475	2249400	165371.23	2043.5	644.17	18.1	4.8	10.5	7.4	17.7	2.3	11.6	5.5	8.8	12.8	5.7	10.3	10.1	8.2	9.7	10.5	17.9	0	28.6	19.6	25.9	25.1	33.1
1	G15	3	ZNF516	NM_014643	sample	6.37056737588652	30.2322695035461	6.70317897830612	266036.632978723	5318.36485606792	4.9645390070922	16.4875886524823	2.55594853385956	121330.156028369	3944.76459284098	564	2007415	141028.16	2098.41	571.08	18.6	3	9.2	12.4	19.9	2	9.4	10.5	10.6	11	3.9	16.1	10.6	11.3	8.2	16.1	27.3	11	20.9	19.3	28	23.8	31.7
1	G16	1	GRIN2A	NM_000833	sample	5.34642032332563	23.2794457274827	4.67017399197076	194911.064665127	4624.66025965761	4.85450346420323	17.2886836027714	3.01207732835624	129953.630484988	3668.99778928414	433	1787306.8	145034.86	1646.85	554.65	13.2	3	9.2	8.5	12.2	3.5	6	8.3	9	15.7	4.4	0	10.6	16.2	5.5	18.7	13.9	0	20.1	15.9	31.9	18.9	32.1
1	G16	2	GRIN2A	NM_000833	sample	6.06488549618321	28.074427480916	6.10570821201177	251459.45610687	4887.37837416525	3.84160305343511	12.8435114503817	2.38183190648471	95691.858778626	3378.84185678216	524	1944040	155533.06	1952.26	628.35	14.9	7.6	8.6	11.1	15.8	10.7	9.7	12	12.2	21.8	6.9	22.7	10.1	18.5	5.3	23.7	15.5	0	16.4	17.6	15.3	18.7	19.5
1	G16	3	GRIN2A	NM_000833	sample	4.79644588045234	24.0242326332795	6.25910206130276	221071.282714055	4777.58702122909	3.78998384491115	13.1502423263328	2.25356430330675	100102.990306947	3282.95214044655	619	1774458	147361.87	1822.72	617.57	14.2	10.7	10.5	16.3	15.3	8.1	11	10	13.2	19.1	6.5	24.7	11.5	20.7	6.9	25	18.1	19.1	15.3	15.8	18.9	19.2	20.5
1	G17	1	RF	NA	Neutral	4.59449311639549	19.6232790988736	4.19116075523849	159764.351689612	4260.02834005805	3.68085106382979	15.1639549436796	3.12844109974368	134700.854818523	3619.57209666258	799	1653611.8	161227.77	1564.99	643.41	13.4	10.1	12.4	13.3	10.1	12.5	13.8	11.8	8.3	24.2	6.1	0	7.8	24.3	9	26.7	11.9	0	14	12.8	25.2	17.9	25.9
1	G17	2	RF	NA	Neutral	4.86645962732919	24.4223602484472	6.44568566720967	226942.916149068	5137.51907772582	2.92546583850932	11.1226708074534	2.09232053701667	92970.697204969	3301.92774298769	644	1957601	176425.43	1951.11	729.68	14.6	6.7	15.2	5.6	14.8	9.6	17.2	1.9	11.5	24.1	8.1	33.7	13.8	18.8	9	33.9	9	0	10.9	13	13	19.3	17.1
1	G17	3	RF	NA	Neutral	4.97072072072072	23.9673423423423	5.95636392266031	225490.006756757	5573.71295285585	2.66554054054054	10.0743243243243	2.01159308876808	87358.6295045045	3381.62700026032	888	2062391	170237.12	2064.94	683.85	18.4	3.9	15.9	5.3	18.2	4.3	15	1.9	13.2	15.1	6.3	35.6	16.1	15.2	10.1	35.6	18.6	15.1	8.6	14.4	13.2	21.8	17
1	G18	1	RF	NA	Neutral	5.26600985221675	27.3530377668309	6.66670568387572	259981.947454844	5443.52717714735	3.88505747126437	14.5632183908046	2.90874481766399	114070.507389163	3513.35549739911	609	2088596.6	165548.77	2208.06	674.6	19.4	3.6	14.8	5.7	18.1	4.1	16.3	1.8	12.2	13.8	4.6	0	14.4	13.8	5.1	23.2	12.8	0	15.3	17.7	25.9	25.1	25.9
1	G18	2	RF	NA	Neutral	5.23984272608126	25.3355176933159	6.4167457403828	227812.657929227	5218.29424998935	3.46264744429882	13.1310615989515	3.00471163736992	105334.469200524	3417.57092614454	763	1897170	162567.86	1957.68	663.97	15.2	5.2	14.8	8.4	14.3	6.6	15.6	8.7	11.7	19.3	9.2	27.8	12.1	14.8	7.7	27.9	10.5	0	13.8	14.4	14.4	20.7	19.5
1	G18	3	RF	NA	Neutral	5.19166666666667	22.6791666666667	4.33364030922525	191178.633333333	4978.57197830942	2.70694444444444	9.94444444444444	2.37610352985211	81759.5472222222	3391.82669954506	720	1666554	147248.96	1704.78	609.09	11.8	7.8	13.1	6.8	11.7	8.9	14	3.1	10	15.6	6.2	27.6	11.1	16.7	7.2	27.6	19.6	15.6	9.3	15.3	12.6	19.4	16.9
1	G19	1	RF	NA	Neutral	6.03928571428571	25.4928571428571	5.28444320619619	204470.310714286	5048.53484301343	3.68928571428571	16.2178571428571	3.34764147792622	145933.719642857	3763.60912445032	560	1755237.7	167415.45	1829.28	698.27	12.1	3.9	13.2	3.8	13.2	2.3	14.1	1.1	8	10	6.4	0	9.1	10	7.9	17.9	14.8	0	13.6	15.5	25	22.7	25.4
1	G19	2	RF	NA	Neutral	5.76243980738363	28.3418940609952	7.66135961935845	253534.303370787	5536.2497146732	5.1091492776886	16.1203852327448	2.25058983026224	121087.707865169	3986.16150994122	623	2043540	179445.44	2079.79	716.2	16.4	4.3	16.4	6.6	17.5	3.2	16.2	4.2	13.3	15.2	5.8	17.5	12.4	11.7	8.8	17.5	12.2	0	21.8	17	19.3	23	23.8
1	G19	3	RF	NA	Neutral	4.33333333333333	16.8313090418354	3.69433063093703	133097.874493927	4201.36950576683	5.84750337381916	20.2051282051282	2.7717950868998	151487.885290148	4299.16985467636	741	1699930	162648.51	1453.66	623.71	10.4	5.7	15	5.1	8.5	8.1	13.5	3.6	6.1	16.7	5.5	10.8	6.2	18.2	9.9	10.8	13.8	16.7	25.5	7.4	35.1	9.4	38.1
1	G20	1	RF	NA	Neutral	4.91640378548896	20.5205047318612	4.25530295886188	159396.321766562	4616.22050837509	4.02365930599369	13.1608832807571	2.29297603990844	93256.1230283912	3694.31929940273	634	1639718.1	176606.69	1569.82	725.76	10.6	4.1	17.7	3.5	9.1	4.4	18.9	2.8	6.9	13.7	5.2	0	7.9	13.7	5.4	18	9.1	0	15.5	12.1	29	20	28.9
1	G20	2	RF	NA	Neutral	5.53103448275862	25.9775862068966	6.74524303607741	227625.020689655	5306.187747946	4.91551724137931	15.1896551724138	2.12995675902512	105096.868965517	3790.9689136436	580	1911070	167021.25	1923.97	652.93	14.3	7.6	14.8	8.6	14.1	7.8	14.8	4.8	10.9	16.9	4	15	13.1	12.2	5.5	15.2	9.1	0	18.8	12.9	18.1	19.3	23.4
1	G20	3	RF	NA	Neutral	4.67726550079491	26.818759936407	9.20925564425837	258404.230524642	4944.53390504055	3.87122416534181	13.3259141494436	2.09932317488906	98284.5802861685	3348.93285600573	629	1853606	171807.83	2073.44	726.58	15.3	9.5	17.5	11.4	17.5	11.8	19.6	8.1	12.7	17	6.4	23.4	11.3	17.8	7.5	23.4	16.4	17	14.8	15.9	19.9	19.4	21.1
1	G21	1	RF	NA	Neutral	5.26892109500805	20.5281803542673	4.23556583310695	160046.175523349	4695.12268892648	4.22222222222222	14.061191626409	2.22648501253097	107021.186795491	3756.84506453291	621	1712128.5	179885.03	1653.51	739.59	12.7	3.5	14.7	5	10.5	3.7	15.5	4.2	6.6	14.3	6.6	0	8.7	14.3	7.6	20.3	12.7	0	15.9	12.7	25.6	19	25.9
1	G21	2	RF	NA	Neutral	6.27272727272727	26.5469448584203	5.48302858641951	222609.521609538	5233.90287470827	4.725782414307	15.3487332339791	2.33157521828841	112333.436661699	3779.53977515496	671	1886555	170616.43	1932.41	686.87	13.4	4.8	16.4	5.2	13.9	6	16.8	3.4	7.9	15.6	6.9	17.9	10	11.3	7.6	18.3	12.7	0	19.8	15.2	18.5	19.2	23.7
1	G21	3	RF	NA	Neutral	5.0612516644474	24.9733688415446	7.09743942687314	227200.174434088	5088.08248441974	3.03861517976032	12.103861517976	3.00934614407187	103942.810918775	3272.00264955642	751	1773491	163173.75	1917.69	664.5	13.4	5.9	14.1	10.7	14.5	7.3	15.2	9.5	11.2	14.2	5.6	28.9	11.1	15.2	6.9	29	17.2	14.2	10.1	14	15.2	18.4	16.6
1	G22	1	RF	NA	Neutral	3.06360424028269	14.5812720848057	4.45839189774257	130284.577738516	3521.96057364314	4.74204946996466	14.0583038869258	2.18714643806384	95547.1378091873	3890.80252645475	566	1414402.8	180990.3	1346.56	702.03	8.1	5.1	17.5	5.3	7.8	13.4	15.2	3.7	6.7	26.5	3.7	0	5.5	27.6	5.8	12.4	4.1	0	19.1	7.4	32.2	9	32.5
1	G22	2	RF	NA	Neutral	4.93098958333333	25.13671875	8.01879389506678	237974.158854167	4893.7505239246	5.63802083333333	19.57421875	3.19834682048118	145514.7421875	4278.8191876393	768	1883009	189906.12	2047.67	761.45	12.8	4.4	20.6	8.5	12.8	7.4	20.8	6.9	11.8	21.5	7.9	12.9	10.5	17.1	8.9	13.2	8.6	0	25.9	12.8	26.3	15	33.5
1	G22	3	RF	NA	Neutral	5.46143437077131	22.9553450608931	5.13039115969797	178166.219215156	4817.09903103029	3.87686062246279	13.9864682002706	3.05493400002454	110133.262516915	3683.97011682201	739	1563763	186874.99	1632.94	786.96	11.6	10.6	19.4	9.3	13.8	13.4	20.2	7.8	10.4	13.8	5.3	18	7.7	16.2	5.8	18	20.8	13.8	13.4	15.7	19.9	19.2	23.4
1	H03	1	CHEK1	NA	Positive	7.74418604651163	102.725581395349	37.8386372744522	1339948.88837209	8597.48245332301	6.69302325581395	54.246511627907	23.5290506306772	607840.586046512	5014.98174634491	215	6483612.7	193493.26	5456.5	706.82	50.7	4.2	18.6	7	54	1.4	17.7	5.1	40.5	10.2	16.3	0	48.8	10.2	17.2	17.7	21.9	0	27.9	49.8	45.1	56.3	44.7
1	H03	2	CHEK1	NA	Positive	7.05985915492958	91.6161971830986	33.8139062669942	1185412.75352113	8430.81770315698	6.31338028169014	46.0105633802817	16.8910099888331	488315.475352113	4843.62984842372	284	5787266	161604.39	4805.85	616.67	42.3	5.3	14.8	9.2	43.7	1.8	14.1	7.4	40.5	13.4	18.3	16.5	45.4	9.9	17.3	16.5	15.1	0	27.8	43	36.3	49.3	40.8
1	H03	3	CHEK1	NA	Positive	6.80208333333333	82.6909722222222	28.9844182358077	1053363.125	8052.77646757107	6.96527777777778	40.1041666666667	7.83679276482343	376289.548611111	4591.72094988944	288	5685077	163661.11	4746.85	590.84	45.8	5.6	13.2	8.3	46.2	4.5	9.7	5.2	44.8	13.2	17.7	17.4	43.4	13.2	16	17.4	26	13.2	30.2	44.8	41.3	50.7	44.4
1	H04	1	CHEK1	NA	Positive	6.11363636363636	95.4261363636364	45.1456832661969	1270928.11363636	8702.9670288051	7.21022727272727	46.5681818181818	12.7594527314253	482115.744318182	4952.64596967536	176	6209283.5	175109.05	5881.82	672.25	51.1	4	17	13.1	56.8	1.1	14.2	5.7	44.9	15.9	15.3	0	48.3	15.9	20.5	25	17	0	33	48.9	47.7	56.8	47.2
1	H04	2	CHEK1	NA	Positive	8.67588932806324	95.498023715415	28.5658044405079	1196359.84189723	8466.95928069726	8.83794466403162	51.8774703557312	9.24347783239731	501937.399209486	5192.4083594046	253	5739466	177182.4	4971.41	668.59	48.2	6.3	19	10.3	51.8	2.8	16.6	7.9	40.7	14.6	22.1	19.8	47.8	11.5	23.3	20.2	22.9	0	42.3	47.8	47.8	54.9	54.9
1	H04	3	CHEK1	NA	Positive	8.4645390070922	96.1382978723404	32.609868259248	1230444.65248227	8641.65566369452	9.64539007092199	56.9716312056738	10.6454410749798	561421.794326241	5761.93877475774	282	6083059	202849.43	5064.57	756.52	51.4	3.9	28	4.6	53.2	1.1	22	1.8	41.8	8.9	18.4	13.1	49.6	8.9	29.4	13.1	34	8.9	43.6	50.7	57.4	56	61.3
1	H05	1	CHEK1	NA	Positive	4.70660146699267	61.4621026894865	26.6357388895015	784869.222493888	5616.07287743987	4.7041564792176	29.2542787286064	7.47034993313732	294270.366748166	3366.2350993025	409	3985900.8	114818.69	3223.44	471.46	32.3	37.9	9.8	37.4	30.3	35.5	9.5	37.2	26.4	41.6	9.5	0	33	41.6	12.2	45	15.6	0	22.7	31.3	34.2	37.2	34.5
1	H05	2	CHEK1	NA	Positive	8.00396825396825	95.9563492063492	32.1583956424576	1212011.40873016	9202.09277059963	6.92063492063492	33.0873015873016	7.67832486204205	271948.845238095	4610.50224090083	252	5867033	147491.81	5168.86	606.52	50.4	3.2	9.1	10.7	52.4	1.6	7.9	8.3	50	11.5	17.9	15.5	56.3	7.9	14.7	15.5	23.4	0	33.7	51.6	40.1	59.1	46
1	H05	3	CHEK1	NA	Positive	7.34591194968553	95.2955974842767	38.9702477831582	1232241.55660377	8791.97724691924	8.37421383647799	44.6194968553459	8.55755443907645	419928.314465409	4983.68037832781	318	5987780	178374.71	5069.2	723.09	50.3	2.8	14.5	7.9	49.7	0.3	12.6	3.8	43.7	7.2	13.5	16.4	46.5	7.2	15.4	16.4	26.7	7.2	34.6	46.2	44.7	53.5	47.2
1	H06	1	CHEK1	NA	Positive	7.41441441441441	102.941441441441	40.6600451675909	1359330.4009009	8951.20648358743	8.31531531531532	58.3918918918919	16.4789232217625	628695.135135135	5657.10221419561	222	7083754.2	218372.3	5652.41	801.98	51.8	2.3	24.3	5	54.5	0	19.4	1.8	44.1	13.5	19.4	0	52.3	13.5	24.8	18.5	24.8	0	37.8	58.1	55	64.4	56.8
1	H06	2	CHEK1	NA	Positive	7.58407079646018	90.716814159292	34.2370986000677	1152836.9159292	8965.49790365762	6.82743362831858	39.3805309734513	9.91612379429948	375313.473451327	4599.5884608805	226	5716390	190421.61	5215.65	748.46	51.3	4.9	16.4	12.8	54.4	0.9	18.1	9.7	43.8	9.7	15.5	21.2	50.4	6.6	14.6	21.7	19.5	0	30.5	50	35.4	58.8	41.2
1	H06	3	CHEK1	NA	Positive	8.16216216216216	88.5	30.2144267153968	1113103.17905405	8664.72084726421	8.11486486486486	40.2060810810811	9.18767223052481	360745.266891892	5144.76414010564	296	5717870	189793.82	4745.02	718.01	50.7	3	20.3	5.4	53.7	1	15.5	2	41.9	7.4	12.5	15.5	50.7	7.4	16.9	15.5	30.7	7.4	35.1	47	44.6	56.8	52
1	H07	1	CHEK1	NA	Positive	7.4016393442623	107.922131147541	44.216227549937	1423828.5	8900.12918244692	7.52049180327869	52.8237704918033	16.437591585548	542562.385245902	5055.57801221863	244	6759569	173007.19	5749.09	659.18	51.6	4.9	15.6	9	53.3	2	14.3	7.8	42.6	11.9	18	0	52	11.9	17.2	15.6	23.4	0	33.2	51.6	51.2	59.4	52
1	H07	2	CHEK1	NA	Positive	7.31095406360424	94.6007067137809	35.7987125013322	1219663.89399293	8417.48834982971	7.24734982332155	45.5371024734982	13.0406580820255	443242.809187279	4624.34538503065	283	5816997	159653.24	5073.07	615.25	46.6	7.1	14.8	13.4	44.9	4.9	11.7	11.7	42.8	15.5	19.8	18.7	45.2	13.1	15.5	19.4	21.9	0	31.4	48.1	38.2	55.1	43.1
1	H07	3	CHEK1	NA	Positive	7.88372093023256	96.4854651162791	37.9738937107986	1241757.75581395	9066.76209779776	9.26453488372093	45.8924418604651	7.33469899239137	412706.63372093	5246.27383635957	344	6153793	155166.02	5337.91	589.06	54.1	2.9	11.9	8.7	54.9	0	11.9	5.2	43.3	7	12.8	12.5	51.7	7	17.2	12.5	32.6	7	45.3	50	57.8	60.2	60.8
1	H08	1	CHEK1	NA	Positive	8.04255319148936	98.7375886524823	36.5504407943061	1257858.93262411	8586.73413622062	9.4468085106383	51.031914893617	10.8926336099035	474111.975177305	5163.97442029138	282	5938477.9	176352.62	5088.67	670.09	51.1	5.7	18.8	10.3	54.6	0.4	14.2	6.7	37.9	9.9	11.7	0	46.1	9.9	17.4	16.7	25.9	0	43.3	52.1	62.1	59.2	63.5
1	H08	2	CHEK1	NA	Positive	8.1839762611276	95.4391691394659	31.424582890463	1220527.56973294	8551.51244949672	8.78041543026706	49.4154302670623	12.8171091873763	478066.071216617	5341.93195295143	337	5898320	185518.84	4881.35	702.1	44.2	3.9	22.6	6.8	46.3	0.9	19	3.9	40.1	11	17.2	13.4	47.8	8.6	20.8	13.4	20.8	0	42.1	45.1	48.1	53.4	55.2
1	H08	3	CHEK1	NA	Positive	9.2	100.178571428571	34.2821189722072	1251363.60357143	8623.81937610428	9.96428571428571	60.7928571428571	14.4613490196469	596044.457142857	5415.52000073659	280	6142221	176619	4877.2	656.33	47.5	2.5	19.6	13.2	53.2	1.1	17.9	13.2	42.9	5.4	15.7	12.9	47.5	5.7	20.4	12.9	37.5	5.4	45.4	53.2	58.6	57.9	65
1	H09	1	NOTCH2	NM_024408	sample	5.47587354409318	25.3494176372712	5.46740608308831	220425.75374376	5304.20806743686	3.43760399334443	9.93178036605657	2.07855720184584	60151.4209650582	3276.66941177603	601	1858457.9	109605.43	1901	463.24	16	3.2	4	19.5	15.6	2.5	5.3	19.5	10.8	11.6	4.3	0	12.5	11.6	3.5	25.3	12.5	0	13.6	17.1	26.1	23.5	25.3
1	H09	2	NOTCH2	NM_024408	sample	5.84466019417476	27.9595469255663	7.06623125478647	251866.613268608	5228.66277579189	5.27022653721683	18.126213592233	3.04025831968829	134614.616504854	4150.80068623055	618	1945056	147861.22	1981.47	605.2	13.6	5.8	7	15.4	14.6	8.4	7.8	16	11.5	17.8	7.4	11	12	12.1	8.1	11	10.2	0	23.1	14.6	23.3	19.1	29.3
1	H09	3	NOTCH2	NM_024408	sample	5.11627906976744	28.8263565891473	7.38889492861681	284763.24496124	5575.79809722338	3.9922480620155	15.6728682170543	3.21772737602153	129081.150387597	3390.62262522996	645	2120886	144665.34	2209.72	584.64	16.4	6	9	17.1	19.2	4.2	9	14.4	14.1	13	6.5	24	15.8	13.2	6.2	24.5	17.7	13	15.7	18.8	20	24	22.3
1	H10	1	FANCM	NM_020937	sample	4.8986301369863	25.6534246575342	6.37488928272965	234590.860273973	5047.75921165293	3.84109589041096	14.6301369863014	3.0683639076384	122710.452054795	3615.07560560978	730	1881250.7	168248.57	1911.21	689.48	17	4.7	12.1	7.8	15.9	3.4	14.4	3.8	11.5	16.3	5.2	0	12.1	16.4	5.9	22.3	12.3	0	13.2	18.5	24.9	24.9	25.9
1	H10	2	FANCM	NM_020937	sample	5.73926380368098	24.2530674846626	4.87458691768012	184675.349693252	4777.53038345291	5.14723926380368	18.5322085889571	2.58445328688749	143553.59202454	4100.82151489636	652	1612649	168505.64	1517.48	700.28	10	8.6	11.8	11.5	8.9	12.4	12.4	10.4	8.4	19.2	8.1	14.4	7.7	15.3	10.4	14.4	12.4	0	21.6	15.8	23.2	19.2	28.8
1	H10	3	FANCM	NM_020937	sample	5.65537555228277	26.2164948453608	5.91308130345369	215136.865979381	4901.38579078651	4.46244477172312	13.9558173784978	2.08014653202539	93000.0353460972	3458.98337008108	679	1616119	138295.15	1658.76	561.73	11.8	5.6	10.2	16.1	12.2	9.1	10.6	15.5	10.9	13.3	4.1	21.2	9.4	15.2	6	21.2	22.8	13.3	18.6	19.3	22.5	23.4	24.9
1	H11	1	RASA1	NM_022650	sample	4.87247278382582	22.5738724727838	6.19434460987752	191956.158631415	4654.12740796355	2.83048211508554	12.2161741835148	3.03551226865931	107342.293934681	3011.69563186658	643	1632445.6	148792.68	1705.62	618.71	13.5	5.4	10.3	10	11.5	6.5	11.2	6.4	10	16.8	8.2	0	9.8	16.8	6.2	34.2	11.4	0	10.4	14.8	20.7	19.4	20.1
1	H11	2	RASA1	NM_022650	sample	6.09693053311793	25.6623586429725	5.06122147215638	208934.793214863	4998.71942309418	6.06138933764136	21.0177705977383	3.40648079528972	156223.295638126	4387.91337610393	619	1890827	166564.17	1848.15	652.92	14.9	6	10.8	12.8	12.9	6.9	9.9	12.9	7.4	15.5	6.1	11.3	8.7	11.8	9.4	11.5	13.2	0	27.8	14.1	28.8	18.7	36.5
1	H11	3	RASA1	NM_022650	sample	5.12759643916914	22.9718100890208	5.072570001255	193327.06379822	4665.84498589091	3.4406528189911	15.1216617210683	2.39311476328113	129618.992581602	3264.57248774966	674	1614592	135570.22	1608	562.84	11.7	10.5	8.8	16.5	14.1	15.4	10.1	17.5	9.9	17.7	7	28.2	9.9	18.7	7	28.2	18.7	17.7	12.6	14.8	18.2	18.7	20
1	H12	1	KDM5C	NM_004187	sample	4.99034749034749	24.6158301158301	6.93983493200343	222499.897683398	5002.01891070692	4.33976833976834	14.1583011583012	3.01627684360396	98750.3764478765	3703.75285127684	518	1838307.4	166880.46	1983.74	667.92	17	4.1	14.3	5	15.6	2.7	13.9	3.1	10.4	17.4	5.4	0	11.6	17.4	4.2	16.8	12.2	0	18	15.4	31.1	23.6	30.7
1	H12	2	KDM5C	NM_004187	sample	5.90476190476191	25.4133333333333	5.68466965309568	206242.36952381	5019.2855251664	4.22666666666667	15.3809523809524	3.03529355962255	120849.287619048	3695.79014391781	525	1811570	163327.49	1728.48	637.82	12.4	3	12.2	4	11.6	5.9	13.7	1.9	8.4	15.6	7.4	17.3	7.4	12.2	5.7	17.3	11.8	0	15.4	14.9	15.4	18.9	20.8
1	H12	3	KDM5C	NM_004187	sample	4.5564738292011	21.5537190082645	5.22081309755831	175302.462809917	4367.88412371293	3.39807162534435	11.7341597796143	2.04275114922268	89485.8980716253	3210.97616693101	726	1389836	124840.3	1462.66	505.94	10.1	16.1	7.4	26.3	10.2	21.9	8.4	29.1	11.2	16.9	5.5	24	8.8	23.7	4.5	25.5	16.1	16.9	13.2	12	17.2	13.6	19.4
1	H13	1	FAS	NA	sample	6.23913043478261	30.5108695652174	6.07425418195762	281795.282608696	5634.63427476651	6.35	21.25	2.55875664371031	156915.695652174	4233.92576165989	460	2371480.6	154492.07	2237.55	584.79	24.6	1.3	9.1	6.1	20.9	0.4	8.7	5.4	10	10.4	4.8	0	15	10.4	5.4	10.9	15.9	0	29.3	22.6	45	31.7	44.8
1	H13	2	FAS	NA	sample	6.44242424242424	28.7212121212121	6.79772734431728	248932.184848485	5266.35568378285	6.18939393939394	19.280303030303	2.46438006305088	140741.501515152	4261.75053038731	660	1984673	148694.33	2071.9	607.44	15.9	4.4	8	10.3	14.8	2.4	8.6	6.8	8.8	16.7	5.6	12.6	10.8	10.2	7	12.6	13.6	0	31.7	16.8	27.9	22.3	33.6
1	H13	3	FAS	NA	sample	5.82444733420026	24.8608582574772	5.29557811248195	210902.271781534	5063.65269634455	7.1001300390117	23.6957087126138	2.86365790653833	171212.906371912	4563.00122433396	769	2018753	153926.48	1894.87	616.56	17.6	2.5	9.9	9.6	16.9	1.3	10.1	9.5	9.8	10.8	5.2	10	10.3	10.9	9.1	10	21.6	10.8	35.8	16	43.6	19.9	48
1	H14	1	PTPRC	NR_052021	sample	4.67824773413897	22.6450151057402	6.23290113484196	198917.202416918	4654.49355576494	4.46525679758308	14.3504531722054	2.5777673809832	104042.564954683	3721.30445060175	662	1717603.6	179349.77	1692.48	728.16	12.1	4.4	17.1	5	10.1	4.4	17.5	3.6	10.3	16.8	4.8	0	8.5	17.1	5.9	19.3	9.1	0	15.1	12.7	27.8	18.6	29.5
1	H14	2	PTPRC	NR_052021	sample	5.22256097560976	22.3628048780488	4.74394496091481	178876.913109756	4926.92889133399	4.89024390243902	18.4801829268293	3.33792724659655	154070.495426829	4329.16963639982	656	1773107	205713.25	1743.79	873.44	13.1	6.9	20.6	5.3	13.1	8.2	23.9	5	10.7	18.9	12	15.5	10.1	15.5	12.5	15.5	11.4	0	20	13	21.6	16.8	27.7
1	H14	3	PTPRC	NR_052021	sample	6.21484375	24.2213541666667	3.9809694235732	179701.368489583	4913.62733725484	5.05859375	17.9622395833333	2.54977231678449	141696.110677083	4204.74054525708	768	1807994	179458.94	1649.11	731.87	14.6	4.2	17.4	6.1	14.6	3.8	18.2	4.2	8.5	13.3	7	14.6	8.1	13.8	9.8	14.6	27	13.3	20.1	17.3	26.7	21.4	31.1
1	H15	1	PTPRU	NM_133178	sample	5.94496855345912	26.190251572327	4.99052287838231	210555.506289308	4823.26612872627	3.53459119496855	10.7751572327044	2.12721194820927	73340.0581761006	3123.10704607104	636	1733476.9	128448.15	1707.25	512.29	14.9	5.2	5.8	10.5	14.8	3.5	5.2	7.5	7.9	14.2	4.1	0	9.3	14.3	2.8	25.9	15.3	0	12.9	19	22.8	25	22.5
1	H15	2	PTPRU	NM_133178	sample	6.10251450676983	29.4603481624758	6.59834573269019	255347.470019342	5426.29929425313	4.81818181818182	18.321083172147	2.57311222120705	150393.83172147	3977.2008362079	517	2010069	170533.3	2037.88	688.23	17	5.2	11.8	9.5	16.8	3.7	12.4	6.4	12.2	18.2	11.8	19.1	13.3	14.3	10.1	19.1	12.8	0	22.1	17.6	22.4	24.2	27.3
1	H15	3	PTPRU	NM_133178	sample	5.62521588946459	26.880829015544	5.12961553574354	230338.632124352	5321.36022698577	4.07253886010363	15.3177892918826	3.68482928147956	122719.512953368	3561.51264257268	579	1795967	144057.17	1862.27	585.78	15.9	5.4	9.8	10.5	17.4	4.1	8.5	7.4	10.9	11.2	6.2	22.1	12.1	11.6	7.1	22.1	20.4	11.2	16.9	18.5	23	24.2	26.3
1	H16	1	FUBP1	NM_003902	sample	4.89887640449438	21.8603531300161	6.13159065601146	184073.027287319	4551.5476124673	5.51203852327448	18.2134831460674	2.18431586797734	132669.974317817	3839.47419623219	623	1694778.6	181239.14	1689.99	706.47	12.2	4	17	8.7	10.8	3.7	16.5	6.9	8.8	16.9	4	0	8.2	17.2	7.4	18.3	11.9	0	23.8	13.6	35.8	18.9	36.8
1	H16	2	FUBP1	NM_003902	sample	6.05058365758755	26.8210116731518	6.5252446541286	237533.437743191	5128.27348359323	6.53696498054475	21.3579766536965	2.64189631331247	152059.589494163	4093.15257843733	514	1963732	170148.63	2046.54	663.81	14.8	4.7	16.9	9.7	16.5	4.1	18.1	5.8	9.1	17.7	4.9	14.8	10.7	12.5	7.8	14.8	13.2	0	32.3	14.6	30.5	18.9	35.8
1	H16	3	FUBP1	NM_003902	sample	4.87151702786378	22.1160990712074	5.28536672035548	182119.69504644	4684.55593384327	4.61764705882353	14.4164086687307	2.60877746798276	102227.450464396	3589.88977995479	646	1578684	160846.28	1582.81	642.48	12.5	6.7	15.8	5.3	12.2	7.6	14.6	2.3	10.8	16.6	3.7	20	8.2	18	5.1	20	18.6	16.6	19.2	14.1	21.7	19	24.6
1	H17	1	CHEK1	NA	Positive	7.25	94.63	41.6345152110451	1227578.06	8739.88751327036	6.36666666666667	39.4933333333333	12.7276851952558	389627.143333333	4339.51894926919	300	6121782.7	145250.78	5501.82	560.62	48.3	5.3	13.7	11.3	51.7	1.3	11.3	6.7	41	12.3	11.3	0	49.3	12.3	12.7	23.7	21.3	0	27	49	46.7	60.3	46.3
1	H17	2	CHEK1	NA	Positive	6.35161290322581	83.9645161290323	40.2021945360413	1076131.29032258	8338.9638806713	5.91935483870968	35.0516129032258	7.4815840578708	349135.896774194	4191.11418637432	310	5422221	133471.6	4820.01	510.9	44.2	5.2	9.4	13.5	46.1	3.2	7.7	10.3	39.7	14.8	17.7	24.8	44.5	12.3	15.5	25.8	17.7	0	24.2	45.8	30.3	53.5	34.5
1	H17	3	CHEK1	NA	Positive	7.3887323943662	79.6253521126761	29.7837433632714	1013378.02816901	8971.80476275408	5.52112676056338	28.5239436619718	9.07630034945952	275557.397183099	4781.98543454615	355	5777336	158987.17	5009.97	595.37	52.4	3.9	13.8	7	51.3	0.3	12.1	1.4	41.7	9.3	11.3	26.5	54.9	9.3	24.8	26.5	28.7	9.3	25.4	47	33.8	55.2	41.7
1	H18	1	CHEK1	NA	Positive	7.48314606741573	97.565543071161	37.9366989622068	1262761.41198502	8923.69503475163	9.01123595505618	52.0449438202247	16.3258302526946	517656.891385768	5718.19639713858	267	6325367.2	214262.07	5565.57	821.71	53.2	3.4	27.3	6	52.8	2.2	27.3	6	44.6	9.4	15	0	50.9	9.4	20.6	13.5	24.3	0	40.4	51.7	61	59.6	65.9
1	H18	2	CHEK1	NA	Positive	7.87788778877888	97.3663366336634	40.4224709122345	1247074.27392739	9138.01983000056	9.51815181518152	56.6798679867987	15.4116438963292	579269.155115512	6156.42412300296	303	6190625	222761.57	5113.56	869.93	47.9	3.6	32	7.3	53.8	0.7	31	4	43.9	8.3	21.5	11.9	51.8	6.9	30.7	12.2	19.1	0	47.2	49.2	56.4	60.1	64.7
1	H18	3	CHEK1	NA	Positive	7.64309764309764	92.8383838383838	31.7660880058364	1181942.71717172	9104.83057046845	8.47138047138047	39.5757575757576	7.99885700499419	356238.993265993	5065.61055685065	297	5658655	190580.03	5093.7	730.61	48.1	5.1	31	9.1	50.8	1.3	27.3	4.7	46.5	6.1	11.4	17.2	51.9	6.4	19.2	17.2	31	6.1	42.4	52.5	52.2	59.6	57.2
1	H19	1	CHEK1	NA	Positive	6.85114503816794	95.3511450381679	39.0409001942923	1256852.20229008	8368.52672941465	7.24809160305344	47.7328244274809	13.9763685544608	495227.20610687	4901.99404955263	262	5825196.5	173963.14	5072.03	680.02	43.5	2.3	19.8	6.1	44.3	0.8	17.6	1.9	36.6	11.8	16.4	0	45	11.8	16.4	17.6	19.8	0	30.9	45.4	46.2	53.8	46.2
1	H19	2	CHEK1	NA	Positive	7.50917431192661	112.45871559633	46.9496980823268	1492564.23853211	9332.04738555113	9.31192660550459	62.2889908256881	14.702107229094	633835.197247706	5274.80565804939	218	6643839	162958.06	5876.9	630.29	50.5	6	17	14.7	55	1.8	15.1	10.1	46.8	12.8	22.9	15.6	53.2	7.8	21.1	16.1	22.5	0	41.7	53.2	47.2	58.3	50.9
1	H19	3	CHEK1	NA	Positive	8.22981366459627	101.114906832298	39.266140285551	1301214.29813665	9029.6404862621	8.83229813664596	57.4316770186335	13.8180403864381	591182.397515528	5377.58245248073	322	6370569	181359.39	5333.71	663.77	53.4	3.1	22.7	9	54.3	2.2	18.9	6.8	45.3	7.8	19.6	15.8	50.9	7.8	23	15.8	31.1	7.8	39.4	52.5	50.9	57.8	53.1
1	H20	1	CHEK1	NA	Positive	7.9003984063745	101.92828685259	38.192474962075	1314945.32270916	9003.13748130666	7.41832669322709	48.5498007968127	14.8235578921564	493713.780876494	4742.77884171073	251	6204699.2	197460.31	5337.77	771.33	49	5.2	27.1	12.7	52.6	1.6	25.9	10	44.2	9.2	13.5	0	54.2	9.2	14.7	20.7	27.1	0	33.5	52.2	53	64.9	53.8
1	H20	2	CHEK1	NA	Positive	8.26771653543307	110.110236220472	41.9979843466435	1421219.79133858	9225.15190341131	9.53149606299213	51.1692913385827	10.2642843944448	489857.07480315	5163.63322156279	254	6686074	203592.88	5579.89	743.01	50.4	7.5	34.3	14.2	54.3	1.6	26.8	11	48	9.4	16.1	16.9	51.6	5.9	18.5	17.3	20.9	0	44.9	52	49.6	59.1	58.3
1	H20	3	CHEK1	NA	Positive	7.47872340425532	90.8581560283688	32.9924854136481	1147908.78014184	7901.43563814018	8.47872340425532	47	10.7546328814033	449709.539007092	5025.97357245798	282	5484749	199215.64	4742.06	748.74	43.6	3.2	25.2	8.5	45.7	0.4	22	7.4	37.2	13.5	13.8	15.6	41.5	13.5	19.5	15.6	28.4	13.5	40.1	45.4	49.3	52.8	53.5
1	H21	1	CHEK1	NA	Positive	7.59718309859155	94.6676056338028	39.2750391268015	1213319.35211268	8780.77754854081	7.37183098591549	46.2760563380282	14.7022759065975	482358.414084507	5065.73152782711	355	5941270.7	179269.37	5249.43	698.24	51	4.2	16.3	12.7	53	1.4	16.9	6.5	41.4	9.9	13.8	0	49.3	9.9	17.7	18	22.3	0	31.3	51.5	47	60.8	47.6
1	H21	2	CHEK1	NA	Positive	7.56179775280899	95.4569288389513	34.9696964329876	1240293.51310861	8689.42036744705	6.85393258426966	41.7565543071161	9.30893670388264	409141.835205993	4377.37008985594	267	5900034	148493.76	5474.2	587.78	44.9	10.9	13.9	18	53.6	5.6	13.9	13.9	47.6	13.9	15.7	24	49.4	11.6	15.7	24	19.5	0	32.2	47.9	34.5	54.7	40.8
1	H21	3	CHEK1	NA	Positive	7.60700389105058	97.591439688716	40.165560187937	1254003.14007782	8505.49071494406	9.4863813229572	49.4863813229572	7.67111427685261	433450.575875486	4958.58876177855	257	6012124	151239.15	4930.13	561.91	47.9	3.5	16.3	7.8	47.9	2.3	12.1	7	43.2	10.1	18.7	12.5	47.9	10.5	18.3	12.5	29.6	10.1	44	50.6	53.7	55.3	55.6
1	H22	1	CHEK1	NA	Positive	7.94480519480519	94.9577922077922	29.0156191493933	1228186.63311688	8916.54851173776	7.48376623376623	42.1590909090909	11.1365997291557	401485.454545455	4787.79995073815	308	6511376	211802.73	5357.77	812.03	55.8	5.5	32.1	8.8	53.9	1.3	24.7	5.8	46.1	12	13.3	0	55.5	12	15.3	21.1	24	0	33.8	51.3	50	61.4	49.7
1	H22	2	CHEK1	NA	Positive	6.58631921824104	101.902280130293	41.2233594060295	1350105.02605863	8870.7709025065	8.72312703583062	48.0814332247557	8.81914622011483	462861.241042345	4628.9569548314	307	6126099	196500.12	5505.69	747.73	48.2	9.8	31.6	17.9	51.1	3.9	26.4	14.3	49.2	13.4	18.9	25.1	50.8	12.1	17.6	25.7	15.6	0	41.4	47.2	45	54.4	50.5
1	H22	3	CHEK1	NA	Positive	6.99686520376176	83.2727272727273	27.7038281323627	1058326.59561129	7993.72440962541	6.52664576802508	35.0595611285266	8.59447645803448	316001.877742947	4179.37478529732	319	4846438	192542.3	4555.74	765.63	40.8	7.8	28.8	13.5	45.1	4.1	26	9.1	43.6	11.6	11.9	23.8	44.2	11.9	12.9	23.8	28.5	11.6	31	42.3	39.5	49.8	41.4
1	I03	1	RPA32	NA	Positive	9.07586206896552	106.751724137931	30.7913342940642	1298176.69885057	7666.75763232888	10.2137931034483	43.335632183908	4.36716634126472	348361.668965517	4279.08173920379	435	5684787.9	150603.5	4528.15	533.09	48.7	16.8	12.2	25.5	48.3	17.5	8.3	25.5	42.1	15.9	5.1	0	45.7	20.5	21.6	27.4	27.4	0	38.4	50.8	46.7	54.9	46.4
1	I03	2	RPA32	NA	Positive	9.84615384615385	113.183023872679	30.197624512583	1444394.31299735	8462.24515387239	11.9416445623342	54.5649867374005	6.29650640895469	473679.713527851	4878.08680860985	377	6419874	189398.14	4888.94	658.1	47.2	5.3	15.1	8.2	47.2	5.3	10.9	5.6	42.4	13.3	14.6	19.1	47.5	11.9	27.6	19.1	27.3	0	42.7	46.4	43.2	53.1	47.2
1	I03	3	RPA32	NA	Positive	9.80035971223022	107.032374100719	26.487149550164	1348181.16726619	7844.61973280474	11.4478417266187	47.044964028777	5.62290376678488	381804.868705036	4939.07420325171	556	5998148	169876.07	4581.01	605	47.8	6.8	16.9	14	46	5.8	13.5	13.7	40.1	16	7.2	18.7	42.4	16.9	26.6	19.1	34.4	16	43.7	46.6	50.4	51.1	53.4
1	I04	1	RPA32	NA	Positive	10.936231884058	124.208695652174	33.0239365648348	1598095.3826087	8951.86016012977	11.6463768115942	55.9188405797101	9.7542839002224	493241.924637681	5071.08062983605	345	6741194	182060.77	5303.86	648.41	51.3	1.7	17.1	4.9	50.4	1.2	11.9	2.6	44.6	9.6	9.9	0	51.3	9.6	25.8	17.7	33.6	0	43.8	57.7	51.3	66.4	51.6
1	I04	2	RPA32	NA	Positive	10.8657718120805	130.402684563758	34.7275298637503	1689829.41610738	9476.72065566478	13.34451901566	60.2348993288591	5.35068367194264	525951.574944072	5618.40970332551	447	6898905	210282.31	5521.35	748.54	53.2	3.4	23	8.7	53.5	2.9	18.1	8.3	52.1	9.4	17	12.1	58.6	8.1	37.1	12.1	30.9	0	47.2	55.9	49.7	62	55.9
1	I04	3	RPA32	NA	Positive	9.78103837471783	105.370203160271	24.2786724718757	1337326.01354402	8620.07523571552	12.5665914221219	54.7042889390519	7.1091892983291	458550.715575621	5486.75243588901	443	5865386	169056.49	4791.02	615.8	48.5	4.3	17.6	11.7	48.5	4.1	14	9.5	44.2	9.9	12.4	10.2	50.6	9.9	30.7	10.4	38.1	9.9	51.7	47	58	52.4	60.3
1	I05	1	RPA32	NA	Positive	9.54672897196262	105.42523364486	24.5480075873679	1334979.19158879	7815.57857244793	9.8107476635514	41.6471962616822	4.4175632252649	330264.978971963	4088.58049309676	428	5526813.3	145765.24	4634.52	561.39	42.8	16.8	10	27.1	49.1	11.4	8.4	26.4	36.4	17.5	6.8	0	43	17.5	18.5	31.1	27.6	0	38.3	44.9	47.2	52.3	48.1
1	I05	2	RPA32	NA	Positive	10.362	118.256	28.06539639539	1499950.91	8976.62796101548	11.708	49.314	4.96856181075388	394880.156	4921.3588600338	500	6188570	164244.74	5091.18	614.89	51.4	4.6	12.8	12.8	53.2	4.4	10.2	12	51	12.2	14.2	19	51.2	10.6	30.8	19.2	31	0	45.2	52.4	47.4	60.6	51.6
1	I05	3	RPA32	NA	Positive	10.8126126126126	101.947747747748	18.8378158497322	1184707.83603604	7669.58819571502	11.1567567567568	46.8774774774775	4.34023845433439	264013.499099099	3359.05896650111	555	5032114	132156.58	4039.48	477.24	44.9	16.8	12.3	34.2	44.5	16.8	11.4	32.8	41.8	11	9.5	19.8	43.4	14.4	19.3	42.3	39.8	11	41.6	49.4	47.6	53.9	36.2
1	I06	1	RPA32	NA	Positive	8.51102204408818	113.168336673347	34.1017430343397	1480851.26052104	9142.3518115916	9.81563126252505	43.3266533066132	5.84089882256267	350211.176352705	4300.27701673276	499	6178796.8	150628.52	5649.13	581.36	52.7	3.6	15.8	12.2	56.1	1.8	12.2	9	49.9	11	8.2	0	53.7	11	19	27.5	26.5	0	38.5	53.5	47.7	61.5	48.5
1	I06	2	RPA32	NA	Positive	9.47963800904977	110.366515837104	33.6564347010588	1410610.74886878	8383.67391130424	11.3009049773756	51.1945701357466	5.27786110296805	430377.033936652	4980.53425928784	442	5919956	177619.15	4825.38	684.5	47.5	7	20.8	9.3	49.3	6.1	17.6	5.7	43.9	14.5	15.2	18.6	48	13.6	31.4	18.6	28.5	0	41.2	48	45.2	53.4	48.9
1	I06	3	RPA32	NA	Positive	10.7041420118343	110.840236686391	26.7518214903536	1379426.52465483	8792.32969496003	11.0059171597633	44.8441814595661	5.59987201937498	353173.153846154	4732.87263803586	507	5807967	193525.85	4854.87	708.21	49.3	3.2	18.9	5.9	50.1	2.2	14.8	3.2	44.8	6.7	10.7	16.2	50.1	6.7	21.3	16.2	39.1	6.7	40	51.1	44.8	57	47.1
1	I07	1	RPA32	NA	Positive	9.76214833759591	109.902813299233	34.1075525138971	1382103.72890026	8472.08750240893	11.2890025575448	48.5984654731458	5.05600251604877	390055.260869565	4937.54921697224	391	5831319.4	147594.69	4852.51	544.42	48.6	4.1	13.6	21.7	48.1	3.3	10	19.2	39.4	10.5	8.4	0	46.3	10.5	25.6	16.4	30.7	0	44.5	51.7	55.5	60.9	55.5
1	I07	2	RPA32	NA	Positive	9.76296296296296	106.82962962963	25.5127768657888	1333419.44197531	8373.11574698987	12.0148148148148	53.1679012345679	5.16188592629545	444311.560493827	5061.26559595932	405	5602718	188099.95	4655.3	724.35	45.7	4.7	20	7.9	46.7	4	15.6	5.2	43.2	13.3	16.5	16.3	47.4	11.1	29.4	16.3	27.4	0	45.9	49.1	48.4	55.6	52.1
1	I07	3	RPA32	NA	Positive	9.92753623188406	109.975845410628	30.5450859361357	1396834.83816425	8513.24070491292	12.3840579710145	55.3067632850242	5.28381788322537	466123.95410628	5170.63526865358	414	5880233	195244.6	4660.09	732.72	46.4	3.6	19.3	11.6	48.1	2.7	14	10.6	42.3	9.7	11.6	15.2	46.6	9.9	28.5	15.5	36.5	9.7	46.4	49.5	53.1	56	56
1	I08	1	RPA32	NA	Positive	8.04905660377358	103.249056603774	31.6565011653145	1335808.81509434	8408.40439407891	12.2792452830189	54.0905660377358	3.24397682546975	456526.649056604	5468.3810826984	265	6040402.8	198109.08	4946.11	713	47.5	1.9	23.8	7.5	46	1.1	16.2	4.2	42.3	8.3	11.7	0	44.9	8.7	27.9	11.3	23.4	0	46	47.9	58.9	55.8	60.4
1	I08	2	RPA32	NA	Positive	9.72106824925816	115.73293768546	36.9251821124719	1475824.53412463	8734.18667335854	11.9792284866469	55.9673590504451	7.95831575908822	482027.400593472	5083.15224422049	337	6583018	198288.21	5167.69	710.09	50.4	5.9	19	9.8	51.3	3.3	14.5	7.1	45.7	11.9	16	16.3	49.6	9.8	28.5	16.3	27	0	44.5	51.3	48.7	59.1	52.5
1	I08	3	RPA32	NA	Positive	9.75280898876404	118.404494382022	31.2513001796947	1530203.60393258	9214.48553011964	12.0533707865169	52.2640449438202	5.62713418427684	431905.952247191	4965.54479399854	356	6539392	166623.15	5440.85	620.23	52.5	2.5	17.7	9.8	54.8	2	13.8	5.1	49.2	5.9	8.7	15.4	53.1	6.5	28.9	15.7	38.2	5.9	44.7	57.3	51.4	63.2	53.1
1	I09	1	ARHGAP35	NM_004491	sample	5.2109375	23.322265625	5.44496359764674	191140.267578125	4806.50392534811	2.966796875	10.7890625	2.1486909138805	78821.75390625	3139.93246859331	512	1695654.1	137764.01	1800.9	572.17	16.6	5.3	7.8	10	15	3.9	9	5.9	7.4	16.8	6.8	0	8.8	17	5.1	27.1	13.3	0	10.9	18.4	20.1	23.4	21.1
1	I09	2	ARHGAP35	NM_004491	sample	5.7621722846442	30.5074906367041	7.07531088242353	291686.112359551	5310.51800379339	3.80337078651685	15.5486891385768	2.59933444671162	133252.833333333	3550.0654317074	534	2181262	153183.9	2212.07	648.18	18.4	5.4	9	12.5	20.4	5.4	10.5	8.1	12	21.3	10.9	24.5	15.7	15.5	8.2	25.3	11.8	0	14.6	18.5	16.5	23.6	19.7
1	I09	3	ARHGAP35	NM_004491	sample	5.46341463414634	26.050406504065	6.21025094874603	227764.957723577	5384.86264311161	3.72682926829268	13.5430894308943	3.26258005686836	107118.717073171	3436.3909277896	615	1922804	140125.51	1939.18	562.05	16.7	3.7	8.8	10.9	17.1	2.6	8.5	9.1	13.3	11.1	5.2	21.8	13.5	12	5.7	21.8	20.3	11.1	13.3	16.7	19.2	23.7	22
1	I10	1	AHNAK	NM_024060	sample	4.01690821256039	20.3768115942029	6.91523401821935	183215.707729469	4344.75705199149	3.57729468599034	11.9202898550725	2.71297811975952	83443.1376811594	3223.69266498722	414	1601097.8	136154.16	1617.55	529.65	11.6	3.9	8.5	9.2	10.9	7.2	6.5	7.7	9.4	18.6	2.9	0	9.2	18.8	4.3	23.4	7.2	0	12.1	11.1	23.7	15.5	22.5
1	I10	2	AHNAK	NM_024060	sample	4.01762114537445	19.3656387665198	6.05971766858799	170568.563876652	3797.73602182135	4.1057268722467	14.0837004405286	2.28575101740579	106397.526431718	3239.31818403877	454	1519419	164420.62	1412.97	617.34	9.7	19.2	7.5	13.9	9.9	28.6	7.5	13.9	9.3	35.2	6.2	25.1	7.9	34.6	6.4	25.8	7.3	0	15.4	9.7	15	11.7	18.9
1	I10	3	AHNAK	NM_024060	sample	4.53179190751445	21.8342967244701	5.4221698758643	194186.707129094	4317.53442360145	4.17919075144509	18.4065510597303	2.76136650681417	161850.789980732	3474.90517971276	519	1730079	171136.45	1584.53	667.39	12.5	6.2	13.1	14.3	11.4	14.1	10.8	12.9	10.6	19.5	6.4	23.5	9.4	21	7.7	23.5	14.5	19.5	15.8	12.9	20.2	15.2	22.7
1	I11	1	SH2B3	NM_005475	sample	4.61620795107034	23.6880733944954	6.51048018106637	222240.123853211	4880.81483249901	3.76452599388379	13.1192660550459	2.75961030852338	97498.7308868502	3599.71956153551	654	1961933.5	119274.54	1855.03	474.73	17.9	4	5.7	11.8	15.9	4.4	4.7	11	11.6	21.7	4.7	0	13.8	21.7	6.1	22	10.1	0	14.4	14.8	24.9	23.2	26.5
1	I11	2	SH2B3	NM_005475	sample	4.87025316455696	23.1787974683544	6.06273903355594	201985.821202532	5100.48018457387	3.9003164556962	13.8053797468354	3.05866947416165	112540.857594937	3637.78410200897	632	1840300	131727.49	1885.14	513.98	12.7	4.7	6.8	8.9	14.1	8.2	6.6	8.1	10.6	19.8	6.5	21	11.1	15	6.6	21.2	8.2	0	14.1	12.7	15.2	17.4	19
1	I11	3	SH2B3	NM_005475	sample	5.0464135021097	23.4092827004219	5.91400446804422	199857.045007032	4887.75481321149	3.9789029535865	12.2545710267229	2.65948449872471	82623.35302391	3544.91504493609	711	1762948	111514.07	1718.24	428.61	15.3	5.6	3.8	14.2	13.1	7.9	3.5	13.6	11.1	14.6	4.5	21.1	10.5	15.3	6.2	21.4	19.3	14.6	16	15.3	20.8	18.6	24.2
1	I12	1	MSH2	NM_000251	sample	4.97074010327022	24.6419965576592	6.30742875075804	221685.888123924	5436.35306476346	3.07573149741824	11.0740103270224	2.59846204764464	89654.1411359725	3475.60779493994	581	2022788.1	146365.56	2110.55	612.6	18.9	2.8	8.6	5.7	20.8	1.2	9.5	4.5	11	12.9	5.2	0	12.9	12.9	5.9	25.8	9.6	0	10.3	15.8	19.4	24.3	21.2
1	I12	2	MSH2	NM_000251	sample	6.00701754385965	25.1859649122807	4.39250774924738	200523.028070175	5101.75332634921	5.14210526315789	16.0298245614035	2.38655441626386	115953.942105263	3957.34260112354	570	1916818	164617.75	1833.31	687.99	15.8	6.3	13.3	8.8	16.5	4.4	13.3	4.9	8.1	17.2	5.4	18.4	9.1	13.5	7.4	18.6	11.9	0	22.1	14	19.3	19.1	26.5
1	I12	3	MSH2	NM_000251	sample	5.83079268292683	26.1448170731707	5.0464348638205	222726.471036585	5177.5389323945	3.77896341463415	13.3079268292683	2.0471915766212	110470.111280488	3508.97888632614	656	1986235	153133.01	1874.88	603.78	18	2.7	9.6	9.9	16.8	1.7	9.1	9.9	9.5	13.1	5.3	25.5	10.5	13.1	7.6	25.5	23	13.1	14.2	18	16	23	20.4
1	I13	1	NOTCH1	NM_017617	sample	5.52142857142857	27.06	5.94394193388923	236614.918571429	5021.02744464347	4.23571428571429	15.3128571428571	3.07011901901948	116711.305714286	3560.91214171815	700	1898668.8	144086.66	1851.65	595.49	17	4.3	8.9	7.6	16	4.3	8.9	4.4	11.3	14.4	6.4	0	10.7	14.4	6	20.4	13.7	0	16.3	18.9	30.1	24.3	30.4
1	I13	2	NOTCH1	NM_017617	sample	5.82900763358779	23.3328244274809	4.45221310325052	177913.157251908	4771.10009121347	4.97862595419847	15.6946564885496	2.28878309020345	102284.848854962	3671.81672020777	655	1698917	128305.5	1651.25	522.91	12.7	9.5	7.9	20.9	11.9	11.1	7.6	16.6	7.6	17.9	5.2	14.5	7.2	13.6	6	19.5	11.9	0	21.7	14.4	20.9	18.8	24.7
1	I13	3	NOTCH1	NM_017617	sample	5.21938775510204	21.0178571428571	5.09315738565045	166437.628826531	4663.96487931377	4.79336734693878	16.0012755102041	2.47358726631898	117324.413265306	3883.39337553478	784	1761093	147825.11	1679.67	599.37	13.3	4.3	7.9	9.4	12.4	5.7	9.4	6.8	7.8	14.2	4.8	15.3	6.8	14.9	6.4	15.3	19.8	14.2	19.8	12.8	24.6	17.3	26.8
1	I14	1	RAD51	NM_133487	sample	7.13409961685824	38.727969348659	8.7993059666983	361118.77394636	6218.28124720749	8.10727969348659	24.632183908046	2.36946584169741	159211.019157088	4278.86851169382	261	2549917.5	186556.18	2314.96	692.02	28.4	3.4	16.9	11.5	24.1	0.8	15.7	7.7	16.5	10	3.1	0	21.5	10	6.9	11.9	19.5	0	37.2	29.9	55.2	42.5	53.3
1	I14	2	RAD51	NM_133487	sample	5.5	26.2450980392157	6.40068835049822	214116.954248366	4664.22564327401	10.281045751634	33.4117647058824	2.95824690467793	212611.04248366	4610.92941534144	306	1898165	185667.29	1636.29	686.05	15	9.2	21.2	9.5	10.5	6.9	15	6.2	10.8	22.5	6.2	10.1	7.8	18.3	8.8	10.5	11.4	0	52.9	15.4	56.2	20.6	61.1
1	I14	3	RAD51	NM_133487	sample	6.68882978723404	37.7074468085106	8.04281579375582	348744.5	5957.54482894352	7.97074468085106	24.1117021276596	2.96637890162479	155381.372340426	3818.50303680317	376	2286264	167229.1	2234.02	618.43	25.5	5.3	12.8	10.6	21.3	3.7	9	7.2	20.7	10.6	1.9	17.3	19.1	10.6	6.4	17.3	27.7	10.6	38.8	31.1	43.1	36.4	43.6
1	I15	1	ZFHX4	NM_024721	sample	5.30957683741648	27.445434298441	6.36855495754692	250873.917594655	5129.85741790422	2.90423162583519	9.52561247216036	1.93523305978012	59917.8663697105	2994.81811096953	449	1862717.8	119333.5	1851.1	474.68	14.9	7.3	7.1	12.7	13.4	6.5	6.7	10	13.8	14.5	4.2	0	12.9	14.5	3.8	30.1	13.1	0	9.4	18	20	26.1	21.4
1	I15	2	ZFHX4	NM_024721	sample	5.09324758842444	24.7411575562701	5.98192453148278	214966.25562701	5266.60681942309	3.7411575562701	13.451768488746	2.48199024078989	103960.612540193	3700.62795263106	622	1723264	128690.91	1730.64	508.25	10.1	6.8	8.2	16.9	10.5	9.6	7.1	20.1	14.1	17.7	10.6	20.1	11.4	13.2	9.3	20.7	7.2	0	14.5	12.1	15.6	17.4	19.9
1	I15	3	ZFHX4	NM_024721	sample	4.89923664122137	22.0503816793893	5.55055837483419	180182.242748092	5046.96219060074	3.6412213740458	13.5740458015267	2.16346967651278	113565.221374046	3637.42498043964	655	1864800	164449.25	1754.53	663.6	12.1	6.7	10.4	9.8	14.2	6.4	10.8	7.6	11.8	15.3	6	24.6	10.4	15.9	9.5	24.6	17.6	15.3	14	14	19.5	18.5	22
1	I16	1	KMT2C	NM_170606	sample	4.77840909090909	25.7073863636364	7.30209201167846	235197.332386364	4898.10041950488	3.88636363636364	13.4460227272727	2.5755125048543	102416.636363636	3558.24913053636	352	1876132.1	159712.55	1867.03	647.46	15.1	3.4	9.9	7.4	14.8	1.7	10.5	3.7	13.6	16.5	4.8	0	11.9	16.8	5.1	21	10.2	0	16.5	15.9	27	21	28.4
1	I16	2	KMT2C	NM_170606	sample	5.81153846153846	29.0384615384615	5.83604501964223	264183.444230769	5282.76623731842	5.78461538461538	19.9730769230769	3.03255613077633	149284.632692308	4224.19326715028	520	2053161	173515.65	2039.72	672.95	15.4	5.2	11.9	7.7	16.7	7.3	11.9	5.6	12.7	19.2	7.9	12.1	11.7	13.5	8.5	12.1	12.1	0	27.5	17.3	27.5	22.9	33.5
1	I16	3	KMT2C	NM_170606	sample	5.06445993031359	27.0731707317073	6.16299460640017	261276.442508711	5044.7619225387	3.9581881533101	14.1742160278746	2.1832212569581	115629.68641115	3720.9031332763	574	1987069	168510.21	1835.65	690.96	16.6	5.4	14.8	8.7	15.7	6.6	13.2	4.2	13.2	18.5	6.6	21.6	13.1	18.8	7.8	21.6	17.4	18.5	14.5	14.6	20.7	18.6	23.5
1	I17	1	RPA32	NA	Positive	11.462441314554	108.025821596244	22.6060258122369	1316313.77464789	7962.07009027711	12.2417840375587	54.481220657277	6.16150535176464	487217.021126761	5415.15442427155	426	5537767.3	208190.2	4414.15	784.87	50	4.2	23.2	6.1	48.1	3.5	19	2.3	36.2	13.1	7.5	0	43.9	13.1	29.8	17.4	37.3	0	48.6	52.8	56.6	58	58.7
1	I17	2	RPA32	NA	Positive	9.45563549160672	97.7865707434053	26.4534317611742	1208116.79856115	7613.34817738779	11.5587529976019	51.9040767386091	6.68369049092729	458695.199040767	5116.23409692295	417	5142656	189839.47	4077.23	708.95	43.2	14.6	20.1	19.9	42.7	15.6	16.1	19.7	38.1	20.1	14.1	21.1	42.7	17.5	31.9	21.1	26.1	0	43.4	44.6	46.8	50.4	52
1	I17	3	RPA32	NA	Positive	10.7981072555205	83.7287066246057	17.9079245432477	960604.61829653	7341.0588697589	13.2618296529968	59.3438485804416	5.90401483230002	510371.126182965	5593.80042187819	317	4678180	181679.46	3479.54	656.44	42.9	4.7	22.1	10.7	43.2	4.1	14.8	9.8	29	12	12	12.6	37.5	12.3	33.4	12.6	36.3	12	52.7	43.8	63.7	48.3	65.3
1	I18	1	RPA32	NA	Positive	9.07784431137724	106.323353293413	33.7694261475646	1361775.75449102	8452.3224068205	12.5928143712575	58.2335329341317	7.91555163238694	527501.032934132	5518.24789916132	334	6175115.2	213794.6	5018.23	774.78	53	2.1	30.8	6	53.3	1.5	28.1	4.5	40.4	12.3	10.2	0	47.9	12.3	30.8	13.5	28.7	0	44.9	50.6	56.3	56.6	57.2
1	I18	2	RPA32	NA	Positive	10.657060518732	113.538904899135	27.0084192244628	1425099.18731988	8728.69793619103	13.0461095100865	56.4149855907781	5.48000774737183	471531.400576369	5346.92298449972	347	5987837	202200.35	4867.55	759.86	49.6	4.3	31.4	6.3	49.3	3.2	26.8	2.9	42.7	11.2	16.4	15	51	10.7	35.2	15	30.5	0	47.8	52.7	49	57.1	54.8
1	I18	3	RPA32	NA	Positive	10.0578313253012	107.281927710843	28.1205253585866	1343298.73253012	8472.01983551638	13.8096385542169	60.7734939759036	5.21332648551712	524102.930120482	5761.40597843089	415	5743214	185958.32	4604.94	688.65	47.5	3.6	23.6	9.6	48	2.7	24.3	7	44.6	8	12.3	11.8	46.5	8	38.1	12	36.4	8	55.9	47.2	61.9	55.2	66.3
1	I19	1	RPA32	NA	Positive	10.1392405063291	122.898734177215	38.6393545754954	1570710.96202532	9442.8136477502	15.8670886075949	74.0759493670886	5.43588795744502	691019.449367089	6191.81615370598	316	6644634.1	230942.19	5827.8	889.36	57.9	3.2	32.6	8.9	60.4	2.5	23.7	6	47.8	7.9	10.8	0	55.1	7.9	38.6	14.9	30.1	0	56	59.5	67.7	69	69.6
1	I19	2	RPA32	NA	Positive	10.9823943661972	124.760563380282	33.4586195249467	1597435.28873239	9356.38944372223	16.5316901408451	77.9894366197183	6.33764963914948	730075.38028169	6592.10460542856	284	6814109	226350.37	5312.02	801.8	55.3	3.9	33.8	6	55.6	1.1	24.3	2.1	47.5	9.5	23.2	10.2	54.9	7	45.4	10.2	32	0	64.4	56.3	66.9	60.6	75
1	I19	3	RPA32	NA	Positive	10.7305263157895	116.073684210526	30.731022437463	1481011.73894737	8828.09187839766	13.6610526315789	64.538947368421	6.10768220677625	588537.002105263	5911.67545329525	475	6165516	207474.91	4968.18	757.75	51.2	3.4	26.5	6.5	54.1	0.8	22.3	3.2	43.2	8.2	14.5	13.5	51.2	8.4	39.2	13.5	36.8	8.2	51.6	51.6	58.1	58.1	62.1
1	I20	1	RPA32	NA	Positive	11.2722063037249	112.246418338109	23.1738365003174	1387546.69054441	8577.43141919412	14.8223495702006	72.0859598853868	8.63379720691689	671193.452722063	6303.1982971681	349	5798289.6	240773.22	4915.26	895.75	51.6	1.7	37	4.6	51.9	0	33.5	0.6	36.7	6.9	14	0	48.4	7.2	35.5	8.3	34.7	0	59	55	71.9	62.5	71.9
1	I20	2	RPA32	NA	Positive	10.518771331058	111.518771331058	30.5746309551959	1394789.05802048	8250.11090563289	15.8293515358362	78.3549488054608	6.51296130069196	763436.133105802	6819.91243506342	293	6082606	289793.88	4596.38	1048.87	48.5	4.4	48.5	3.4	47.4	5.5	47.4	2	38.2	14.7	24.9	8.5	42.3	8.2	46.8	8.5	27.6	0	64.5	47.8	67.2	53.9	74.1
1	I20	3	RPA32	NA	Positive	10.3813747228381	108.317073170732	29.6631934428348	1353122.58314856	8497.03485627153	13.179600886918	55.19955654102	4.42780384081019	461663.037694013	5498.4575059666	451	5731768	216492.8	4580.2	794.02	49.4	4.7	31.3	5.5	49.4	3.1	26.2	4.4	41.2	8	8.9	13.1	46.3	8	34.8	13.1	36.1	8	50.1	50.6	55.4	55.4	58.3
1	I21	1	RPA32	NA	Positive	9.81190476190476	126.642857142857	36.8136023765186	1637551.72380952	9007.83667834559	12.8595238095238	56.7095238095238	6.27554379328122	467896.05	5429.2374337442	420	6478093.4	205452.97	5254.95	753.38	52.1	2.6	29.5	6.4	52.4	1	21.7	1.9	45.5	9.5	7.9	0	51.7	9.5	31	12.6	28.3	0	47.6	55.7	59.5	64	60
1	I21	2	RPA32	NA	Positive	10.2902494331066	118.700680272109	33.2809126245108	1501255.09750567	8961.9877920677	13.8480725623583	63.1111111111111	6.56983279806073	552583.344671202	5715.86325865296	441	6275825	217682.22	5191.31	808.38	51.2	4.1	34.9	5.9	51.2	3.2	29.7	3.9	47.4	9.3	17.7	12.2	49	7.3	38.3	12.5	27.9	0	51.2	52.6	53.1	58.3	58
1	I21	3	RPA32	NA	Positive	10.4311688311688	122.272727272727	38.9984272241404	1568434.19220779	9328.91967930025	15.3376623376623	71.6675324675325	8.12212933562215	662299.605194805	6398.98557944175	385	6739084	222219.45	5556.14	806.85	54.3	2.1	36.9	4.9	55.6	0.8	28.6	3.4	48.6	4.2	15.8	7.5	51.9	4.2	41	7.5	37.4	4.2	60.3	57.1	68.8	66	71.2
1	I22	1	RPA32	NA	Positive	10.1311111111111	108.422222222222	29.3422300831683	1345224.13777778	8222.88171155518	15.0644444444444	67.3088888888889	6.53533700074999	600145.051111111	6261.43234364297	450	5937627.6	279617.76	4591.04	976.52	50.4	1.6	44.4	5.1	48.4	1.1	35.8	3.6	37.6	8.7	10	0	41.3	8.7	34.4	8.4	30.7	0	60	52.9	74.7	57.1	75.3
1	I22	2	RPA32	NA	Positive	10.4052757793765	120.328537170264	36.2549064444552	1531441.06235012	9194.5260732819	14.6690647482014	69.2062350119904	8.40011055499044	654733.055155875	6524.32521648591	417	6535837	264590.81	5213.77	978.79	54	4.1	42.2	5.3	54.9	1	36.7	2.2	46.3	8.2	18	8.2	50.8	6.2	43.9	8.2	30	0	57.8	55.4	59.5	61.4	64.7
1	I22	3	RPA32	NA	Positive	9.11778846153846	119.139423076923	39.1123220024281	1557293.72355769	9090.83164277552	12.7716346153846	58.8966346153846	8.13148504263739	540456.617788462	5722.34881009577	416	6582200	229233.94	5528.72	844.77	52.6	2.2	38	4.1	54.1	3.1	34.6	2.9	52.9	12.3	11.5	14.4	54.1	12.3	36.8	14.4	32.7	12.3	49.3	54.6	55.5	61.8	60.1
1	J03	1	ATR	NA	Positive	3.43521594684385	14.4568106312292	4.02107408688419	108056.315614618	3493.12343938384	1.95182724252492	8.66112956810631	1.75491881728568	75321.9817275747	2159.34896669785	602	1116736.9	110730.84	1172.79	434.94	5.6	17.3	3.8	22.6	5.8	23.4	4.3	25.4	6.1	28.9	6	0	6.3	29.2	4	47.5	5	0	6.5	7.1	12.8	10.5	12.5
1	J03	2	ATR	NA	Positive	4.26324786324786	24.3367521367521	8.17356575053799	226118.102564103	5084.2791767652	3.53504273504273	12.3247863247863	2.89169197109002	86016.0564102564	3144.03114260741	585	1699430	115493.62	1810.74	466.28	11.3	6.7	6.2	18.8	10.4	7.5	6.3	18.5	15.6	19.7	8	24.4	12.1	15.7	5.5	24.8	5	0	13.3	11.5	14	14.9	17.1
1	J03	3	ATR	NA	Positive	4.14874815905744	19.680412371134	4.74561234192632	165361.969072165	4444.59408256514	2.84241531664212	13.3328424153166	2.62847461893028	116328.422680412	2910.06605022466	679	1498812	144657.07	1430.66	556.81	8	6.2	7.2	8.5	8.1	9.9	7.2	6	14.3	18.3	8.7	33.3	8.8	20.3	5.9	33.7	14.4	18.3	11.3	10.5	15.5	13.3	16.3
1	J04	1	ATR	NA	Positive	4.2686230248307	19.3792325056433	4.5165326858177	152777.871331828	4536.11978610459	3.97968397291196	14.6726862302483	2.63751021651638	113349.476297968	3627.75745048406	443	1505100.8	142229.65	1520.82	575.52	8.6	2.9	7.9	7.4	8.1	3.2	7.9	5.4	9	16	5.9	0	7.2	16.3	5.6	19	6.3	0	14.9	11.1	26.6	16.7	26.9
1	J04	2	ATR	NA	Positive	4.12946979038224	21.134401972873	5.31141638509392	190556.173859433	4745.6932946656	3.41800246609125	12.6288532675709	2.12602052224697	95913.9827373613	3080.55999027113	811	1709742	129157.11	1667.51	516.09	9.9	4.6	7.3	15.2	10	6.4	7.5	14.4	13.1	23.1	7.8	30.1	11	19.1	5.9	30.2	5.1	0	11.8	10.1	13.2	14.1	17.4
1	J04	3	ATR	NA	Positive	4.03504043126685	18.2735849056604	4.79499300233979	146992.075471698	4345.15573950228	4.89487870619946	18.722371967655	2.98099897288703	155658.826145553	4190.47286447892	742	1374009	185120.67	1357.74	744.78	7.5	15.6	14.8	5.3	7.5	16.8	15.2	2.7	12.4	16.8	8.5	15.6	8	20.2	10.2	15.6	13.2	16.8	19.1	10.2	24.9	13.2	29.2
1	J05	1	ATR	NA	Positive	4.21518987341772	21.9439421338156	5.80715713949533	200011.488245931	4520.07756186679	3.14104882459313	11.7160940325497	2.95094363567291	93673.4846292948	2948.55802285519	553	1728224.1	134644.07	1649.75	539.23	12.3	10.3	7.8	11	11.8	13.4	7.4	11.9	11	22.4	6.1	0	11.8	22.6	5.2	33.5	7.1	0	11.9	11.6	19.9	17.9	19.7
1	J05	2	ATR	NA	Positive	4.87893864013267	23.4792703150912	7.28899849539863	203825.459369818	4961.72450464465	3.22885572139303	12.0298507462687	3.30103468626564	92222.6036484245	3152.19329082858	603	1742548	126453.04	1789.97	515.66	10.4	7	6.6	13.8	10.3	8.6	7.8	13.8	12.4	21.4	7.6	24.9	11.3	16.4	5.3	25.9	8.6	0	12.1	10.9	13.4	16.6	17.9
1	J05	3	ATR	NA	Positive	4.48020434227331	20.2962962962963	5.22084914671391	171105.430395913	4639.48109431386	2.94125159642401	10.7905491698595	2.31063409002332	79902.4227330779	2915.38015755462	783	1584851	131863.63	1565.26	535.33	9.5	6	6.4	10.1	9.8	9.2	6	9.6	11.4	18.1	5.7	30.4	10.5	19	4.7	30.7	13.8	18.1	9.5	11.4	14.8	15.7	16.6
1	J06	1	ATR	NA	Positive	4.1593625498008	20.3346613545817	5.52603069180148	176359.842629482	4288.28794486285	3.27290836653386	11.9422310756972	1.97341075755962	85884.8426294821	3052.87198387862	502	1548064.2	133167.77	1491.72	530.43	10.8	16.9	9.8	19.7	9.2	18.7	8.6	16.5	8.8	22.9	5.8	0	9.8	23.5	6	30.9	6.6	0	12.7	10	20.5	15.5	21.1
1	J06	2	ATR	NA	Positive	4.525	22.5529411764706	6.05062953994905	197385.020588235	4823.33117035957	3.03088235294118	10.5794117647059	1.99561382174258	76124.6235294118	2961.71831864539	680	1697346	131216.48	1679.03	524.65	9.3	6	9.7	14.6	9.1	10.4	8.7	14.6	12.4	19.3	7.8	29.7	9	17.5	5.3	30	6.6	0	10.1	10.9	11.5	14.1	14.4
1	J06	3	ATR	NA	Positive	4.20199146514936	20.5419630156472	5.95209792163117	176252.669985775	4715.07215519692	2.75533428165007	10.9815078236131	2.70832192135373	90998.8890469417	3066.76838707353	703	1600603	147835	1520.51	584.57	9.2	6	9.4	9.5	8.8	9	9.4	9.2	13.5	17.2	7.4	29.2	9.4	18.3	6.4	29.2	14.4	17.2	8	11.1	12.5	14.5	15.4
1	J07	1	ATR	NA	Positive	4.02169625246548	19.0512820512821	4.60882458350094	156953.719921105	3940.65997820937	3.1163708086785	12.2702169625247	2.44945811239774	99085.8264299803	2702.01539411541	507	1405762.5	128585.26	1399.21	522.15	9.7	24.1	7.3	26.2	9.5	24.9	7.1	26.8	8.1	28	5.1	0	7.3	29	5.5	39.1	7.9	0	12.2	11.4	21.1	17	20.3
1	J07	2	ATR	NA	Positive	4.60984848484848	22.8409090909091	4.90584348095203	197935.229166667	4634.29698845851	3.30492424242424	11.4810606060606	2.36448782260179	80096.4753787879	3016.69484018581	528	1731604	125048.92	1628.8	511.54	10	8.7	7	16.3	8.1	9.5	7.2	13.3	10.2	20.6	8.3	29.4	8.3	18.8	5.7	30.1	6.4	0	11.4	8.9	12.5	11.7	15.5
1	J07	3	ATR	NA	Positive	4.34954407294833	20.290273556231	5.1347753110577	167000.191489362	4480.0467574616	3.64437689969605	12.741641337386	2.08475253192812	94519.2416413374	3173.1809093757	658	1527672	132491.51	1532.13	542.67	9.4	9.3	7.8	16.7	9.4	10.6	8.2	13.4	10.9	18.5	5.3	25.2	9.3	19.6	5.9	25.2	16.1	18.5	15.2	11.9	19.8	15.8	21.7
1	J08	1	ATR	NA	Positive	4.61232604373757	21.3260437375746	5.00859408934948	187204.447316103	4708.40078578391	4.51292246520875	15.9721669980119	3.12940056929715	126015.141153082	3849.10885152728	503	1852601.8	159883.49	1794.69	644	13.1	3.6	13.1	5	10.7	1.2	11.1	1.8	10.1	16.3	5.2	0	9.9	16.5	6.8	18.3	9.1	0	18.9	11.9	29.2	16.5	30.6
1	J08	2	ATR	NA	Positive	4.59681093394077	26.8656036446469	6.61924232793284	264599.897494305	5230.23423433997	4.50113895216401	16.2824601366743	4.67408900854176	130359.539863326	3770.42213353255	439	1947256	158418.16	1993.2	657.96	14.1	4.8	12.3	7.5	13.4	5.7	10.9	3	14.1	22.6	5	17.8	13.4	16.2	6.8	18.2	6.8	0	19.6	13.7	20.7	19.1	25.3
1	J08	3	ATR	NA	Positive	4.53973509933775	23.7334437086093	6.53219831094236	217997.92218543	5004.48477416781	4.35099337748344	17.6076158940397	3.43488172709407	150911.864238411	3619.51833367501	604	1827250	164320.11	1821.42	636.76	12.3	3.6	11.9	14.1	11.3	4	12.4	11.4	13.4	14.9	6.5	21.4	12.6	15.2	7.9	21.4	12.4	14.9	17.1	11.3	22	16.7	25.5
1	J09	1	STIM1	NM_003156	sample	5.76946107784431	30.2904191616766	7.26858939759076	272603.832335329	5337.67880464986	3.38922155688623	11.5868263473054	2.83957706694389	79395.8682634731	3095.86422807444	334	2224297.1	132537.86	2117.64	553.98	21.6	4.5	7.5	9	18.6	2.7	6.3	4.5	12.3	14.7	4.8	0	12.6	14.7	3.9	26.3	15	0	13.5	22.2	23.7	28.7	22.2
1	J09	2	STIM1	NM_003156	sample	5.08740359897172	25.0488431876607	5.75185621453124	216252.843187661	5055.23954727988	3.20565552699229	13.3470437017995	1.92248166358063	104512.642673522	2731.69248296294	389	1754007	128006.05	1932.37	541.8	14.1	9.8	8.2	18.3	14.1	9.8	9.8	15.2	13.1	21.1	8.2	36.2	13.6	17.5	5.9	37.5	9.3	0	12.9	15.2	15.2	19	18.3
1	J09	3	STIM1	NM_003156	sample	6.08101851851852	29.5277777777778	6.257911558165	252892.423611111	5353.33190983586	4.30555555555556	14.1574074074074	2.62350936364671	94267.4861111111	3429.15703848088	432	1928775	126561.97	1985.31	546.32	17.1	5.6	7.4	18.3	18.1	3.2	7.9	14.4	10.2	12.7	5.1	19.2	11.8	13.7	5.1	19.4	25	12.7	16.7	21.5	21.5	28	22.5
1	J10	1	DICER1	NM_030621	sample	6.95076923076923	38.0646153846154	8.23570841654206	354090.169230769	5811.70261812372	4.23384615384615	14.0584615384615	3.52174125901105	97965.04	3649.65114884291	325	2160887.1	147910.63	2329.18	630.72	20.9	1.8	8.6	7.4	22.5	0.3	10.8	4	12.9	8	4	0	15.7	8	4	16.6	18.8	0	13.8	26.2	29.8	35.1	28.6
1	J10	2	DICER1	NM_030621	sample	6.19464720194647	29.8102189781022	6.74650071340046	252108.618004866	5188.07058762155	3.88321167883212	14.5158150851582	3.48146785341766	120358.289537713	3441.61905037751	411	1840474	164226.85	2067.39	658.65	14.6	12.9	11.7	18	17.5	10.2	12.7	15.6	12.7	15.8	7.3	21.2	12.4	17	6.1	21.2	13.6	0	14.8	18	14.1	23.1	18.2
1	J10	3	DICER1	NM_030621	sample	6.44607843137255	34.2132352941176	7.51310798804966	308288.080882353	5290.85327377153	5.24754901960784	17.9705882352941	2.59505547683539	139383.397058824	3885.31729255283	408	2007992	159826.56	2010.48	672.25	15.7	6.6	12.7	11	18.6	3.7	14.5	8.6	11.8	12	5.9	17.6	11.3	12.5	6.9	17.6	29.2	12	20.8	22.5	26.2	27.2	29.7
1	J11	1	PASK	NM_015148	sample	4.88198757763975	23.6863354037267	5.99474039650373	205360.055900621	5145.61295639848	2.61801242236025	10.6614906832298	2.14074952290735	86160.4751552795	2933.12646827131	644	1810813.1	121818.09	1823.57	502.49	14.9	3.6	6.7	15.7	14.8	2.2	6.4	14.1	8.9	13.5	5.9	0	12.3	14	4.2	32.6	10.7	0	7.6	15.4	17.4	23	19.6
1	J11	2	PASK	NM_015148	sample	5.95874263261297	31.9174852652259	6.44456230465384	296707.57367387	5436.58830353957	2.82514734774067	11.139489194499	2.94869205100775	94037.7544204322	3077.63447405159	509	2051834	127248.87	1938.05	507.45	15.5	5.1	5.5	13	16.3	7.1	4.5	9.6	13.4	16.3	6.9	30.8	15.1	13.4	6.1	31	11.4	0	8.4	17.7	10	22.8	15.3
1	J11	3	PASK	NM_015148	sample	5.91711956521739	28.3532608695652	6.09829585369133	240124.85326087	5430.45902903079	3.4429347826087	13.0434782608696	2.3143993557655	99684.7839673913	3364.0589506183	736	1882356	138155.63	1834.71	547.2	14.7	2.6	6.9	8.4	13.5	2.9	7.6	6	11.8	9.5	6.5	23.8	12	9.9	6.2	23.8	23.6	9.5	11.1	19.7	17	26.4	20.1
1	J12	1	EZH2	NM_152998	sample	5.31076923076923	38.1630769230769	10.1262647855487	401372.353846154	6212.17909883602	4.30769230769231	15.8615384615385	2.29212795659729	132186.950769231	3667.49571569204	325	2547970	164791.41	2555.86	641.92	29.2	3.1	13.8	12.3	26.2	1.8	12.3	9.5	21.8	11.7	6.8	0	22.5	12	7.7	26.2	14.2	0	15.7	27.1	28.6	35.7	29.5
1	J12	2	EZH2	NM_152998	sample	5.1763085399449	31.3305785123967	9.88629993589587	311274.360881543	5460.29036270349	4.48760330578512	15.4159779614325	2.89724863697032	116420.688705234	3827.10478183058	363	2152284	151479.6	2344.66	618.32	19.3	5.8	13.2	11.8	19.3	5.2	12.4	6.6	14.9	20.7	7.2	18.2	14	15.7	9.4	18.2	9.9	0	18.5	16.8	17.6	22.9	22.6
1	J12	3	EZH2	NM_152998	sample	5.6369168356998	27.7119675456389	5.57457895699673	242303.789046653	5570.59959129755	5.33468559837728	16.9391480730223	2.4008398693611	116795.243407708	3987.58415683544	493	1972125	139821.79	1944.42	568.32	19.7	3.4	9.9	12.6	19.1	1.6	10.5	9.7	13.8	10.5	5.1	16.4	15.2	11.2	7.1	16.6	20.3	10.5	25.8	19.9	32.3	24.5	34.5
1	J13	1	ATF7IP	NM_018179	sample	5.84901531728665	33.5120350109409	9.49529354662786	323683.949671772	5817.29584284198	3.52954048140044	13.4857768052516	2.39846927904594	107903.312910284	3085.61010861145	457	2258096.6	126323.14	2346.42	503.6	19.7	4.8	5.7	21.4	20.1	2.4	6.8	19	16	11.6	5	0	16.8	11.8	4.6	27.8	16.2	0	13.3	23.2	23	31.9	22.3
1	J13	2	ATF7IP	NM_018179	sample	5.96944444444444	33.125	8.55588692783999	310197.355555556	5465.89355386362	3.96944444444444	12.5666666666667	2.8454560971657	83523.8138888889	3249.55529842209	360	2034980	120539.04	2156.87	507.29	18.1	7.8	6.4	20.3	18.1	5.8	6.9	21.4	15.8	19.4	8.9	21.1	13.3	13.9	3.9	21.7	14.2	0	16.7	20.3	15	26.7	20
1	J13	3	ATF7IP	NM_018179	sample	6.15057915057915	28.988416988417	6.59186279321688	242871.752895753	5134.96732192712	4.26061776061776	14.8281853281853	2.41303435860427	105581.077220077	3316.75654440036	518	1833330	125157.62	1884.38	509.14	16.4	8.7	6.4	13.7	17.6	5.8	5.4	10.6	10.4	11.4	4.8	20.5	10.4	12.7	4.4	20.5	24.3	11.4	17.4	21.6	21	25.9	21.6
1	J14	1	RB1	NM_000321	sample	5.09704641350211	25.6497890295359	5.18417293666739	232593.232067511	4848.77756292616	3.64556962025316	13.662447257384	3.01223124517518	112622.981012658	3497.88849222898	474	1933543.9	177081.06	1702.36	683.33	15	4.2	17.5	6.5	11	2.5	12.9	5.7	8.9	15.2	5.5	0	10.5	15.2	5.9	22.8	10.8	0	13.3	14.6	24.1	21.1	23.4
1	J14	2	RB1	NM_000321	sample	5.451171875	22.7265625	5.55147147097188	174549.6640625	4763.2897986244	4.125	15.32421875	2.26101072263775	119003.6796875	3570.69717174813	512	1610236	165028.23	1617.29	652.81	10.4	7	17.6	6.2	9	7.4	17.8	5.1	9.6	19.7	7.8	21.3	8	16.8	8.4	21.3	11.7	0	16.4	13.5	15.2	17.2	20.9
1	J14	3	RB1	NM_000321	sample	5.89877300613497	22.8266871165644	4.1086039460303	167599.748466258	4774.51523360886	5.56288343558282	18.2883435582822	2.41813028494694	133158.285276074	4008.78344927206	652	1678031	162063.02	1600.87	645.53	12.3	3.8	14.1	6.1	11.8	4.3	14.3	4.8	8.9	10.9	4.6	11.7	6.3	11.8	6.9	11.7	23.6	10.9	24.2	15.5	29.1	19	32.7
1	J15	1	RPA2	NM_002946	sample	9.06596306068602	102.348284960422	26.6233654787244	1298240.05540897	8275.68905448131	10.3403693931398	41.9894459102902	4.01351384186286	337271.839050132	4531.02303937865	379	5633514	169865.27	4608.75	617.68	45.6	2.1	14.5	10.3	49.6	0.8	11.9	7.9	39.1	13.7	4.5	0	47.2	13.7	20.8	23.5	28.5	0	39.6	49.1	48.8	59.1	49.9
1	J15	2	RPA2	NM_002946	sample	9.55367231638418	104.127118644068	25.2318149390424	1313311.31638418	8391.41258572773	10.8870056497175	44.9124293785311	3.07636852091133	362399.310734463	4965.30190258971	354	5678845	185290.72	4645.65	683.17	48.6	3.7	16.4	9	48	4	12.1	8.5	43.2	13.8	13.6	15.8	46.9	11.6	28.2	15.8	26.3	0	41.8	50.3	43.2	53.7	47.2
1	J15	3	RPA2	NM_002946	sample	9.56971153846154	101.567307692308	22.684680780542	1273855.23317308	8468.04184845195	10.5	40.5961538461538	3.97854557867241	315353.870192308	4926.72634425418	416	5676188	163874.38	4547.73	635.61	46.9	5.5	15.6	8.7	45.4	4.3	13	5.3	44	9.9	6.5	15.1	47.4	10.3	25	15.1	35.1	9.9	40.9	49	45.7	53.1	47.4
1	J16	1	RPS2	NM_002952	sample	5.07511737089202	25.3849765258216	6.04206347280356	216869.849765258	4612.66502539899	3.85915492957747	11.2629107981221	2.10379878232559	57870.4319248826	3066.66089332755	213	1707400.1	132285.3	1540.19	501.48	9.4	6.1	8.9	7	8.5	1.4	8	4.7	9.9	15.5	5.2	0	9.4	16	1.4	19.2	9.4	0	13.6	14.1	28.2	19.7	26.8
1	J16	2	RPS2	NM_002952	sample	5.27027027027027	27.7490347490347	7.1182806728583	264385.057915058	5123.73929985979	3.91891891891892	10.1467181467181	1.95720220980725	47946.0849420849	3018.2470458763	259	1890507	123895.46	1983.82	481	12.4	8.1	6.2	10.4	10.4	8.9	5.8	9.7	9.7	20.1	4.2	21.2	12.7	18.9	1.9	21.6	8.5	0	16.2	15.4	18.1	20.5	19.7
1	J16	3	RPS2	NM_002952	sample	5.15686274509804	24.9579831932773	6.24972624450704	217384.868347339	4967.56645032884	5.8515406162465	14.9327731092437	2.07192780374853	72991.1960784314	3517.17698793432	357	2093411	134040.43	1767.18	480.43	16.5	3.6	10.9	14.6	10.9	2.5	5.9	10.9	11.8	12.3	3.1	14.3	11.5	13.2	2.2	14.6	19.6	12.3	28.3	15.4	31.4	17.9	35.3
1	J17	1	ATR	NA	Positive	4.85380116959064	22.2378167641326	6.20263562201089	182765.93957115	4740.06607492561	3.44834307992203	11.7914230019493	2.28936098109868	87535.5769980507	3319.30957124866	513	1545697.5	139519.35	1601.78	550.35	11.9	4.1	9.6	9.9	9.7	5.7	8.6	6.8	10.9	14.6	4.7	0	8.2	14.8	6	24.6	9.7	0	11.5	14.6	22.8	20.3	23
1	J17	2	ATR	NA	Positive	5.50411522633745	28.8724279835391	7.69558518793067	265104.16255144	5054.96523248235	5.91975308641975	21.4012345679012	4.08050395423859	167608.944444444	4051.00679873726	486	1951569	150122.88	1922.8	573.85	13.8	4.5	8.4	9.1	10.5	4.5	7.6	6.8	10.9	16.7	6.2	12.8	8.6	12.1	5.8	13.2	9.5	0	27.8	15.8	27.2	18.3	33.5
1	J17	3	ATR	NA	Positive	4.62722852512156	22.0437601296596	5.6525792413291	192699.011345219	5049.38578185928	5.05672609400324	15.8654781199352	3.0075120236312	113795.729335494	3977.23184597013	617	1778962	150568.45	1674.35	566.83	13.3	4.4	8.4	11	11	4.7	8.9	10.4	13.3	14.6	3.7	16.4	12.3	15.7	7.5	16.4	16.5	14.6	23.2	11.7	28.5	17.2	32.7
1	J18	1	ATR	NA	Positive	4.03218884120172	17.4935622317597	4.99410032273666	133614.628755365	3940.6309576139	3.86695278969957	12.4656652360515	3.07526252411044	89951.4012875536	3546.15065539228	466	1413108.5	156960.13	1450.09	665.71	11.6	13.3	15.2	15.2	9.7	17.6	15.9	14.4	8.6	20.2	4.3	0	6.7	26.4	6	25.1	8.4	0	15.9	10.1	30.5	13.1	29.2
1	J18	2	ATR	NA	Positive	4.64179104477612	26.3980099502488	7.17385497776198	250061.445273632	5166.25819809249	4.78606965174129	14.9402985074627	2.30514501609356	98760.3308457711	3827.01519245325	402	1870435	172594.61	1877.47	686.3	14.2	5.7	21.1	5	13.9	8.2	23.1	3	16.4	20.4	7.7	18.2	14.2	16.9	6.2	18.2	8.7	0	20.6	13.7	21.9	17.7	26.6
1	J18	3	ATR	NA	Positive	4.54333333333333	25.0533333333333	6.63213693362557	237723.98	5068.65573856669	5.09833333333333	17.7533333333333	2.8160171855694	135158.641666667	3993.47959661893	600	1779749	159187.52	1855.22	611.68	13.5	6.3	18.7	9.8	14	7.2	14.8	8.3	16.3	15	6.5	19.2	13.2	15.7	8.3	19.2	14	15	22.3	15	28	18.8	31.7
1	J19	1	ATR	NA	Positive	4.44642857142857	22.5615079365079	6.12547389660065	199873.623015873	4644.87985503037	3.97619047619048	14.765873015873	3.62811452068163	115432.603174603	3402.19758267465	504	1629825.8	146153.61	1717.12	593.65	13.1	5	10.5	9.9	11.5	4.6	10.9	4.6	9.9	15.5	4.6	0	9.5	15.7	4.6	19.6	8.3	0	16.9	12.5	28.2	17.9	26.6
1	J19	2	ATR	NA	Positive	4.62833333333333	22.37	6.33762506662674	189595.76	4911.09449672192	5.81	21.195	3.98527118517426	163158.655	4052.03019266928	600	1695009	155465.1	1689.98	600.2	9	5	13	8	8.7	6.5	10.2	5.3	12.2	18.3	7.8	12.3	9.8	13.5	7.2	12.5	7.2	0	24	9.3	22.5	15.2	28.5
1	J19	3	ATR	NA	Positive	4.66610455311973	21.2984822934233	5.5592501973243	174913.360876897	5023.4374196237	4.91399662731872	16.3322091062395	3.21554148823897	116727.376053963	3919.42443445295	593	1622921	143314.03	1630.04	567.56	10.8	3	10.1	6.1	9.6	5.2	9.6	4.9	12.3	12.1	5.1	14.3	12	13	7.1	14.3	14.7	12.1	20.2	11.6	26.1	16.2	29.5
1	J20	1	ATR	NA	Positive	4.49658314350797	28.9749430523918	9.12500076260755	303130.002277904	5207.19009072793	5.28246013667426	18.9271070615034	3.0242052191054	143787.227790433	3823.5406690192	439	2117495.3	179939.39	2146.13	724.16	16.4	4.1	20.7	6.6	16.6	4.6	22.3	3.2	14.1	16.2	5.7	0	15.5	16.2	5.9	16.4	9.6	0	22.3	17.1	36.4	23.2	36.7
1	J20	2	ATR	NA	Positive	4.39408866995074	24.5369458128079	7.85572200425866	229891.768472906	4515.16668559585	5.26108374384236	18.4802955665025	3.20645884637765	135458.13546798	3687.94126940395	406	1597752	173794.25	1758.55	691.05	9.4	9.1	20.2	7.9	10.3	14	20.7	3.9	10.6	25.1	6.2	17.7	9.6	20.7	6.9	18.5	6.7	0	23.4	12.6	22.7	14.8	27.6
1	J20	3	ATR	NA	Positive	4.39458413926499	23.0077369439072	5.99014287234259	210611.613152805	4825.22774414592	4.73500967117988	17.1624758220503	3.67959436346675	131409.700193424	3976.35204496731	517	1667534	181370.34	1704.94	733.92	11.4	4.1	19.9	6.4	11.8	6.8	19.7	3.9	12.4	15.1	7.5	15.5	10.8	16.2	8.5	15.5	12.4	15.1	19.9	13.3	27.5	17.2	30.9
1	J21	1	ATR	NA	Positive	4.26644736842105	23.8569078947368	7.30088450268407	227836.774671053	4909.4687640964	4.02960526315789	17.3355263157895	3.51772748903679	143679.559210526	3716.57052168619	608	1707552.4	163159.65	1823.63	681.65	12.5	4.8	12.8	8.4	12.3	4.6	12.5	3.8	11.2	15.8	8.2	0	12	15.8	9.4	23.2	7.4	0	16	12.7	29.9	19.1	29.9
1	J21	2	ATR	NA	Positive	4.51085383502171	22.9204052098408	6.5689062382632	203855.850940666	4889.41471343934	4.55282199710564	17.9811866859624	3.28574624175687	148679.555716353	3846.58076677191	691	1705725	164541.01	1662.08	655.85	10.6	7.1	13	9.1	9.7	10	12.2	7.2	14.2	21.6	9.3	17.9	10.9	17.2	8.7	17.9	6.5	0	18.2	9.7	18.4	12.7	23.9
1	J21	3	ATR	NA	Positive	4.5294964028777	21.8230215827338	5.37837007822622	184687.571223022	4656.27580938186	3.7568345323741	12.4043165467626	2.09981556686642	90599.1913669065	3380.59605818406	695	1518016	139383.55	1590.14	567.17	10.5	7.8	8.1	11.8	11.9	10.6	9.4	10.6	11.9	17.4	4.6	22.7	10.8	19	5.9	22.7	15	17.4	14.2	13.4	18.3	17.6	20.3
1	J22	1	ATR	NA	Positive	3.78178368121442	22.449715370019	8.26139074220349	219290.476280835	4689.89847153434	4.31309297912714	16.53889943074	2.73254111449218	129324.250474383	3681.31597614244	527	1710590.4	176940.17	1804.58	727.81	10.6	3.8	19.9	8.3	11.2	3	19.2	7.4	14.2	20.5	6.8	0	11.8	20.5	8.3	23.3	6.1	0	17.5	13.3	32.6	17.5	34.2
1	J22	2	ATR	NA	Positive	4.3932384341637	23.9306049822064	7.70689357060721	220987.039145907	5015.92942223278	5.33274021352313	18.9519572953737	2.40622455426145	147708.411032028	4079.67211182352	562	1702491	194836.83	1789.51	771.51	10.9	4.8	24	4.8	11.2	8	24	3.4	14.2	19.6	7.3	14.1	12.8	16	7.5	14.2	5.7	0	24.4	11.2	22.8	15.1	30.4
1	J22	3	ATR	NA	Positive	4.19354838709677	18.4390681003584	4.73061877175129	144716.700716846	4442.96133646009	4.72043010752688	16.831541218638	3.21555613550784	122496.200716846	3743.53893776525	558	1447921	168754.38	1450.85	698.06	8.2	7.5	19.5	7	8.8	8.6	19	4.7	9.7	17	6.1	16.7	7.7	18.6	6.3	16.8	13.6	17	21.5	9	26.9	13.6	29.2
1	K03	1	OTNT	NA	Neutral	2.85579514824798	13.9797843665768	3.34212836766131	111034.661725067	2539.56839816116	1.68059299191375	8.49730458221024	1.84552309333823	71052.7628032345	1416.21364147157	742	865014.1	63485.22	866.41	262.53	6.1	52.7	3.6	65.1	6.6	54	3.9	62.8	6.6	48.8	6.5	0	4.6	55.4	3	68.2	6.5	0	4.6	8.9	9	11.2	7.3
1	K03	2	OTNT	NA	Neutral	5.16435185185185	22.5555555555556	4.88657580687456	172512.766203704	4934.8577396921	3.34722222222222	12.287037037037	2.3895106469639	91738.275462963	3124.95854665087	432	1725793	132113.75	1685.31	544.27	10.6	6.5	6.7	13.7	12.5	7.6	7.2	8.8	10.6	17.4	8.1	23.8	8.6	14.8	6.7	24.3	10.6	0	12.3	14.1	13.9	18.8	15.7
1	K03	3	OTNT	NA	Neutral	3.92842535787321	17.081799591002	3.75577635805395	131283.924335378	3586.89039619712	2.41308793456033	10.0030674846626	1.59482351313312	86797.6860940695	2366.53427687382	978	1089948	110739.59	1100.37	467.33	8.9	39.8	6.5	38.8	9.2	43.3	6.7	37	8.4	34.6	5.4	45.7	6.9	37.4	4.3	45.8	14.3	34.6	8.5	11.3	11.1	13.9	12.7
1	K04	1	OTNT	NA	Neutral	4.36817102137767	21.7600950118765	4.67974840122226	190716.332541568	4019.63437851446	2.99049881235154	9.42992874109264	2.06736813461744	65051.2185273159	2637.87927206158	421	1441346.4	100129.27	1533.42	433.68	13.3	29.2	5	32.3	14.5	29.7	5.2	31.1	10	32.8	3.1	0	9.7	33	3.1	38	10.9	0	11.2	15.9	19.7	19.7	18.5
1	K04	2	OTNT	NA	Neutral	6.45573770491803	28.9344262295082	6.37094862293472	243611.68852459	5474.55735655536	4.9655737704918	15.3311475409836	2.32601783683523	103131.372131148	3857.04225257824	610	2059329	137255.47	2109.19	554.2	18	2.8	9	9.2	19.5	2.8	9	5.7	10.3	13.8	5.9	16.1	10.2	10.7	6.1	16.1	14.3	0	20.7	17	21	22.5	26.2
1	K04	3	OTNT	NA	Neutral	5.52075919335706	23.2562277580071	4.78642313733201	181735.005931198	5024.67573631995	3.16488730723606	11.4590747330961	2.33995302984247	90643.9323843416	3367.74539726505	843	1732382	141333.33	1800.43	589.82	14.1	4.2	7.9	8.1	16.4	2.4	8.4	5.2	8.8	13.5	6.6	22.7	8.8	13.8	6.3	22.7	22.1	13.5	10.3	15.7	14	21	16.1
1	K05	1	OTNT	NA	Neutral	4.88272583201268	20.7987321711569	4.6105255938023	165568.155309033	4731.70632283704	3.95245641838352	16.4342313787639	3.13222271798114	142482.209191759	3752.74950229888	631	1715846.2	154781.15	1671.6	631.71	12.5	1.9	8.9	10.5	11.7	0.8	9.5	8.2	9.4	14.1	7.3	0	7.6	14.1	8.7	22	10.3	0	14.3	13	24.9	19.7	26.3
1	K05	2	OTNT	NA	Neutral	5.20974889217134	21.0413589364845	4.78675006904703	157364.93648449	4722.96847486657	3.92023633677991	15.1447562776957	2.87558834272131	130037.311669129	3827.49683882494	677	1634568	151363.55	1581.15	611.58	11.2	4.9	8.6	12	9.3	6.8	10	10.2	7.2	19.4	7.7	19.5	7.4	15.2	8.6	19.5	9.5	0	14.6	11.8	17	16.2	22
1	K05	3	OTNT	NA	Neutral	5.36137931034483	21.208275862069	4.1785593067621	159964.08	4702.11573170127	3.61931034482759	14.0951724137931	2.48894803915747	123522.990344828	3587.3775931703	725	1743666	171240.91	1653.86	684.76	14.8	6.2	11.3	8.1	14.2	4.4	10.8	4	7.7	15.6	6.9	24.7	6.3	16.6	7.2	24.7	20.7	15.6	14.1	14.5	17.1	19.4	20.4
1	K06	1	OTNT	NA	Neutral	5.48611111111111	24.2899305555556	6.53071767380163	207053.835069444	5157.79384978023	4.75520833333333	18.0625	3.78088822834235	149463.640625	4004.26612898523	576	1844944.4	144613.84	1958.2	586.58	16.7	3.6	9.2	6.1	16.3	1.6	8.5	3.5	8.3	9.7	3.6	0	9.2	9.7	6.9	15.1	10.8	0	17.7	16.3	34.2	24	34
1	K06	2	OTNT	NA	Neutral	5.54351395730706	27.4515599343186	6.90263617073374	237755.308702791	5162.42382069909	3.63382594417077	14.5977011494253	3.6081226498481	119771.829228243	3519.03514129908	609	1831470	128547.18	1925.19	533.65	15.1	5.4	7.1	17.4	15.8	6.1	7.7	17.1	10.8	18.4	9.2	20.9	10.5	13.5	6.7	21	11.5	0	14	16.4	15.4	21.5	19.7
1	K06	3	OTNT	NA	Neutral	3.87338129496403	17.2244604316547	3.96867206207384	143255.057553957	4497.66449503368	2.06330935251799	9.87338129496403	1.99372866522085	93398.4215827338	2816.65394789989	695	1631214	167131.93	1590.1	694.09	14.2	4.2	10.6	7.8	12.1	6.2	10.9	4.3	9.5	23.5	7.2	45.8	8.6	24	8.6	45.8	12.8	23.5	6.3	9.8	11.9	13.8	14.1
1	K07	1	OTNT	NA	Neutral	5.45584045584046	22.9202279202279	4.03792617822665	169083.048433048	4640.70585327665	2.73504273504274	12.1310541310541	3.81711839971966	102188.834757835	3283.77947022033	351	1610876.6	128164.51	1527.96	515.29	14.2	5.1	4.8	8.8	11.1	2.8	5.1	3.1	7.4	16.5	6.8	0	5.7	16.8	5.1	24.5	14.2	0	8	18.5	18.2	24.5	18.2
1	K07	2	OTNT	NA	Neutral	5.12376237623762	23.496699669967	4.81351702995655	194934.884488449	4815.46336215064	3	11.1204620462046	2.02338310762557	84313.9834983498	3194.31213352381	606	1748745	123902.2	1684.35	497.78	11.1	9.7	7.8	22.6	11.2	15.3	7.6	21.1	9.6	20.6	8.9	27.4	9.2	18.3	5.9	27.4	9.4	0	8.4	12	10.1	16	14.2
1	K07	3	OTNT	NA	Neutral	5.33011272141707	22.1417069243156	4.93933099072787	164645.552334944	4954.73371980798	3.01610305958132	10.5990338164251	2.20021134637594	76015.8888888889	3021.71290832745	621	1562329	128013.5	1542.39	507.45	9.8	4.2	7.1	9.5	9.3	4.3	6.6	7.6	8.5	10.1	5.3	28.3	7.1	10.8	4.8	28.5	20.1	10.1	9.7	13.4	13.7	18.2	15.6
1	K08	1	OTNT	NA	Neutral	4.93086419753086	22.4666666666667	4.92579779431423	190607.97037037	4499.27082591366	2.98765432098765	12.2938271604938	1.98531227362545	101755.604938272	3022.48941229887	405	1834523.3	136006.69	1727.58	538.85	14.3	9.4	8.6	17.3	13.1	4	7.4	18	7.4	23.5	6.7	0	9.1	23.5	5.9	35.8	13.6	0	10.4	15.8	18.5	22.2	20
1	K08	2	OTNT	NA	Neutral	5.77752808988764	29.2741573033708	6.71339910490508	269098.112359551	5495.34902656146	2.58426966292135	9.60674157303371	1.83277845744122	73393.5415730337	2959.29072264258	445	1962860	135340.65	2042.5	572.12	16.9	6.5	9.7	15.1	17.8	4.5	10.3	11	14.4	15.7	6.5	36.2	14.2	13.5	8.1	36.4	13	0	8.5	17.1	9.9	23.8	13.7
1	K08	3	OTNT	NA	Neutral	5.12377850162866	23.257328990228	4.84476473510746	191434.306188925	4867.77974372986	2.45602605863192	9.46579804560261	1.82092541852163	71598.5537459283	2577.09328225752	614	1702503	122827.78	1616.56	482.72	15	4.7	6.8	14.2	16.1	7.8	7.5	14.2	12.2	15.5	5.9	36.2	9.8	16.4	4.1	36.2	18.7	15.5	7.8	16.6	11.2	20	12.1
1	K09	1	RAD21	NM_006265	sample	6.06477732793522	34.0283400809717	6.19773438557771	322295.647773279	5984.39677529376	7.26720647773279	20.5303643724696	2.37975259282451	133987.32388664	4316.2400507929	247	2710880.1	175774.19	2408.49	645.12	26.3	2.4	9.7	7.3	26.7	0	10.5	4	17.4	12.1	2.8	0	19	12.1	6.1	9.7	15.4	0	37.2	25.1	48.6	35.6	49.8
1	K09	2	RAD21	NM_006265	sample	5.42241379310345	36.3362068965517	7.91502140878335	363652.719827586	6223.2300045181	6.38362068965517	19.8491379310345	2.45855620060191	127701.672413793	3922.22889029213	232	2410771	125439.62	2459.64	488.56	19	4.3	5.6	12.1	22	0.9	5.2	7.3	22.4	18.1	7.3	12.5	22.4	12.9	5.6	12.9	7.3	0	32.8	22.8	30.2	32.8	37.5
1	K09	3	RAD21	NM_006265	sample	5.00564971751412	27.8926553672316	7.82279565994101	259228.564971751	4931.05973341699	6.77683615819209	21.6214689265537	2.66355783495646	141160.740112994	3670.44466642932	354	1886319	111026.47	1972.27	413.98	20.1	18.9	6.5	29.1	17.5	9.9	8.2	29.1	18.1	25.7	4	27.7	16.4	26.6	6.8	27.7	16.7	25.7	36.2	21.8	43.5	26.8	45.5
1	K10	1	CUX1	NM_181500	sample	6.50138504155125	33.8448753462604	7.1443949724089	313365.48199446	5783.05609212115	4.10249307479224	14.6454293628809	2.35389681767575	113320.941828255	3714.00593556033	361	2200366.4	142634.81	2342.03	589.21	21.6	3	9.4	9.7	25.5	2.2	8.9	6.9	12.2	10	3.6	0	15.5	10	3.6	18.8	16.9	0	15.2	24.4	29.6	34.3	29.6
1	K10	2	CUX1	NM_181500	sample	6.48344370860927	28.5364238410596	5.07495041462228	232389.607064018	5293.26527590319	3.55629139072848	13.4459161147903	2.22939388205245	105734.995584989	3403.6025223446	453	1921973	137323.66	1869.66	556.38	15	4.9	6.6	14.1	17	2.9	7.1	12.1	9.1	14.8	8.2	22.7	10.4	11	6.6	23.2	15.7	0	11.9	16.8	13.2	23.8	18.8
1	K10	3	CUX1	NM_181500	sample	5.76755852842809	25.3428093645485	4.80249285459651	208638.287625418	4997.37469721855	3.38127090301003	11.938127090301	2.69182781149927	93550.127090301	3392.78844928163	598	1740552	131760.26	1797.59	536.51	15.1	3.8	5.9	12.4	16.2	4.7	6.5	8.5	7.9	12.4	5	22.2	7.5	12.7	4.7	22.2	21.4	12.4	10.5	16.1	15.7	21.2	17.9
1	K11	1	POLE	NM_006231	sample	12.3174603174603	87.9342403628118	18.11294330794	985056.689342404	7015.99412017631	11.2993197278912	55.6371882086168	4.80148139377143	565364.984126984	5258.97131857264	441	4736534	203626.35	3637.4	723.64	44.7	5	20.4	7	42.4	1.4	15.6	5.4	22.4	12.7	11.3	0	33.8	12.7	20	16.6	36.7	0	48.8	46.3	58.7	51.9	59.4
1	K11	2	POLE	NM_006231	sample	15.9810924369748	97.594537815126	12.1165305288962	1049799.09033613	7046.69819292392	11.8613445378151	57.0168067226891	4.57008285182266	568056.852941177	5303.94419464726	476	4703221	186521.45	3442.88	664.13	41.6	4.6	20.8	6.5	41.8	4.2	15.1	4.2	20.6	13.7	14.9	13.7	32.6	10.5	24.6	13.9	40.1	0	43.3	44.5	42.4	51.5	47.7
1	K11	3	POLE	NM_006231	sample	12.219696969697	90.7708333333333	16.7908623665362	1040158.64015152	7274.9030002222	9.06818181818182	49.032196969697	4.2726226133955	516399.65719697	4656.86690211413	528	5221558	172105.62	3842.35	638.33	47.7	3.8	18	8.1	43.9	5.7	13.8	6.2	29.7	12.3	13.6	20.8	36.4	12.7	19.1	20.8	38.3	12.3	34.3	43.8	38.8	48.5	41.3
1	K12	1	NCOA6	NM_014071	sample	5.19015659955257	28.9306487695749	6.85547917568732	284794.172259508	5711.75159569635	3.49888143176734	13.3579418344519	2.98430732536865	113659.646532438	3668.60785797168	447	2332046.3	152067.92	2433.26	614.29	21.7	2.9	7.6	6.5	23.5	1.3	9.2	3.8	14.5	15	6.3	0	16.6	15	4.9	21	13	0	11.4	18.8	24.2	30.6	26.2
1	K12	2	NCOA6	NM_014071	sample	6.64424778761062	30.4955752212389	6.5204009479531	255794.922123894	5350.57726803161	5.95752212389381	19.6088495575221	2.56842980434361	146598.134513274	4121.14359298978	565	1967865	145969.31	2016.36	583.9	17.7	13.6	8.7	20.4	19.3	12.4	9.6	17.3	11.2	12.9	5.7	12.7	12	16.5	7.3	13.5	16.6	0	28.5	19.6	28.1	24.1	33.3
1	K12	3	NCOA6	NM_014071	sample	5.79432624113475	26.9166666666667	5.55441541459041	236666.774822695	5506.8258172796	5.64539007092199	19.3067375886525	2.46807099569424	142268.863475177	4141.84170986001	564	1997880	150205.15	2036.8	615.57	20.6	2.8	11	9.4	20.9	2	12.4	7.8	11.9	11.7	6	14	12.4	11.7	7.3	14	24.3	11.7	24.5	19	30.9	25.7	35.3
1	K13	1	APC	NM_000038	sample	6.46666666666667	30.8333333333333	6.59451177604435	266981.013333333	5144.0474564964	4.46333333333333	19.64	2.53639016137525	167172.443333333	3727.54217776021	300	2179796	140146.2	1926.89	513.86	17	1.7	8.7	11.7	15	1.7	8	12	9.7	10	6.3	0	10.7	10.3	7.7	20.7	18	0	16.3	20.7	32.3	29.3	31.7
1	K13	2	APC	NM_000038	sample	6.34697855750487	29.9278752436647	6.46977109322699	263664.442495127	5259.39552473758	5.62378167641326	18.8284600389864	3.63333227269873	135084.062378168	4048.30689546648	513	1933742	137026.35	1962.46	532.27	14.8	7	9.7	15.8	13.3	4.3	8.8	13.5	10.7	17.2	8.8	14.8	10.5	10.5	9.2	14.8	13.3	0	27.3	18.9	25.5	21.6	32.4
1	K13	3	APC	NM_000038	sample	5.75921908893709	26.6268980477223	5.21980917221535	222702.590021692	4956.09021826558	4.75921908893709	18.234273318872	2.3701857031833	145298.017353579	3785.87906516759	461	1730584	145811.16	1805.09	611.17	13.7	5.9	11.5	17.8	15	3.5	11.5	13.4	9.8	15	6.5	21.9	10.8	16.3	10	21.9	21.3	15	19.7	17.6	24.5	21.5	29.1
1	K14	1	CREBBP	NM_004380	sample	4.9480198019802	23.5222772277228	5.88559362313139	206574.603960396	4759.23316536675	3.11881188118812	10.0965346534653	1.96646150771078	80476.0643564356	3341.7435213189	404	1844415.6	148327.15	1829.88	638.35	14.4	4	10.6	7.2	14.1	4.7	10.4	4.5	9.2	15.8	4.2	0	10.4	16.1	5.2	26.5	11.6	0	10.6	14.1	18.8	18.1	19.8
1	K14	2	CREBBP	NM_004380	sample	5.05564924114671	25.4772344013491	7.22618505285763	232179.881956155	5077.6734567804	3.39966273187184	13.5295109612142	3.33551598998208	121465.121416526	3684.41216485163	593	1928767	161027.78	1917.14	677.98	15.9	6.2	12.8	6.9	16	6.7	13.8	7.6	12.1	20.9	7.9	23.1	11.3	16.4	9.4	23.1	9.6	0	11.5	14.5	11	18.9	17
1	K14	3	CREBBP	NM_004380	sample	5.14263803680982	24.1564417177914	6.076206871263	220948.588957055	5096.4047383949	4.82515337423313	15.2116564417178	3.01668399701117	104009.581288344	3950.33578979609	652	1972417	143732.63	1941.52	598.09	17.9	4.3	8.9	10.9	15.5	2.6	11.2	7.2	12.1	15.8	5.5	16.9	13.7	15.8	5.8	16.9	19.2	15.8	21.2	16	26.7	19.8	30.8
1	K15	1	MGA	NM_001080541	sample	5.04336043360434	23.5636856368564	6.1021891337382	212810.233062331	4811.73445928227	5.36585365853659	18.5447154471545	2.59278051703177	131781.284552846	4029.54414797583	369	1937180.6	146790.03	1880.42	587.24	16.8	3	8.1	8.7	14.1	4.1	9.2	5.1	9.8	17.1	6.5	0	11.1	17.1	7.3	16.5	10.3	0	22	14.6	39.3	19.5	39.8
1	K15	2	MGA	NM_001080541	sample	5.84948096885813	26.2058823529412	5.11152204584316	222017.320069204	4952.85661718051	4.70588235294118	15.3996539792388	2.47209827772356	113889.288927336	3792.74014339789	578	1878891	149897.37	1765.25	611.08	12.8	5.4	10.7	6.4	11.9	6.9	11.4	6.4	9.9	18.9	7.6	22	9.9	13.5	8.5	22	12.6	0	18.9	13.8	19.2	17.3	26
1	K15	3	MGA	NM_001080541	sample	5.18571428571429	25.7207792207792	5.96949940671987	235641.533766234	5310.90920154908	4.01818181818182	13.0311688311688	2.39003774913915	96987.8207792208	3518.04684452604	770	1912298	141040.76	2026.8	593.44	15.7	5.1	8.6	10.9	16.8	6	10	8.8	12.3	11.7	3.8	22.7	13.2	12.3	5.1	22.7	20.3	11.7	15.8	17.5	19.9	20.8	21.8
1	K16	1	CHEK1	NM_001274	sample	7.33101045296167	81.0383275261324	28.4903238216669	1024119.8466899	8169.95597793886	7.08362369337979	36.6271777003484	8.92576497891629	341039.822299652	4767.20517918061	287	5564711.3	164401.32	4526.93	609.08	44.6	7	19.9	9.1	45.3	2.1	13.9	6.3	37.3	12.2	9.8	0	44.6	12.5	12.9	19.5	22.6	0	34.5	46	49.8	53	53
1	K16	2	CHEK1	NM_001274	sample	7.92828685258964	94.6334661354582	35.1602675268524	1198102.98007968	8621.37309979303	6.99601593625498	39.9561752988048	10.296359285	380111.203187251	4550.47538334384	251	5628600	166606.92	5002.28	633.21	45.8	6.4	15.1	12.7	50.2	2	13.9	12.7	45	10.8	17.1	20.3	46.2	7.2	14.7	20.7	20.7	0	31.5	44.6	36.7	51.4	42.2
1	K16	3	CHEK1	NM_001274	sample	7.15561959654179	96.628242074928	39.4754334180638	1265428.68011527	8851.93920098329	8.60806916426513	42.6743515850144	6.24428697305788	397831.752161383	5185.51569257141	347	6632625	161948.27	5425.67	612.57	51	5.5	21.6	8.6	52.4	1.7	17.6	5.8	44.4	11.5	13.3	18.2	52.4	11.5	23.1	18.2	25.6	11.5	38.9	49.3	48.4	57.6	53.3
1	K17	1	OTNT	NA	Neutral	6.22638146167558	26.5026737967914	6.16146499667178	219616.67201426	5053.75788657627	4.77718360071301	14.8912655971479	3.08508574975025	99911.0802139037	3622.75041911793	561	1937421.4	127626.46	1903.32	510.53	15.2	2.7	7	13.7	15.2	4.1	6.8	12.5	10.5	11.8	4.1	0	10.3	12.3	4.3	17.3	16	0	18.5	18.7	31.9	26.6	30.5
1	K17	2	OTNT	NA	Neutral	4.47207207207207	19.5207207207207	5.52890486885931	166009.383783784	4473.05511219973	5.10810810810811	17.5495495495496	3.43129960167924	123017.989189189	3838.36400332228	555	1590513	149733.29	1640.36	576.21	9	8.1	10.8	13.7	9.5	14.2	9.9	14.6	9.4	23.1	7.2	13.3	9.7	20.4	6.5	14.1	5.4	0	21.4	9.5	23.6	12.8	28.5
1	K17	3	OTNT	NA	Neutral	5.10630630630631	23.1603603603604	5.6002935035272	190655.794594595	4990.14888789734	3.3009009009009	12.0846846846847	2.70251834264272	91154.6162162162	3227.35999938446	555	1667797	143280.23	1759.13	594.48	12.8	4.5	11	9.2	14.6	5.8	10.8	7	10.3	11.9	6.7	25	9.9	13	5.8	25.2	17.8	11.9	12.1	14.2	16.8	19.5	18.6
1	K18	1	OTNT	NA	Neutral	6.12926829268293	31.8317073170732	6.90932945933554	294891.624390244	5466.02868224842	4.42439024390244	15.8658536585366	3.13367417289652	121636.719512195	3657.22655826481	410	2205987.4	167170.76	2215.72	665.85	20.2	4.6	14.9	8	22.7	1.2	14.1	6.6	12.4	13.4	4.4	0	15.4	13.4	7.3	20.7	15.6	0	16.8	22.2	32.2	29.5	32.2
1	K18	2	OTNT	NA	Neutral	5.64	25.2464	4.72394976528543	208092.1168	5150.96676077027	4.0176	14.6336	2.96390319477295	114483.5312	3671.58583212199	625	1846486	163543.66	1737.99	644.76	12.3	5	14.9	6.9	11.4	7.7	15	4.8	8.5	16.3	7.7	17	10.4	11.4	6.2	17.1	11.5	0	14.9	12.8	14.4	17.6	18.9
1	K18	3	OTNT	NA	Neutral	5.66302652106084	26.8564742589704	7.50390910068263	231424.990639626	5145.85557789182	3.95163806552262	14.5210608424337	2.58811079241961	109365.494539782	3544.28831383622	641	1732512	147527.39	1819.87	598.59	14.7	5.5	13.6	11.9	15.4	6.2	12.5	9.7	12.5	11.9	6.4	19.7	11.5	12.3	7.2	19.8	22.5	11.9	14.7	17.5	20.3	21.7	22.6
1	K19	1	OTNT	NA	Neutral	6.05166666666667	29.5016666666667	7.47256855367982	266031.898333333	5485.4685532749	4.30166666666667	14.0633333333333	2.32586032539301	103113.971666667	3658.8742135981	600	2021992.9	145756.01	2163.25	596.03	18	2.3	9.3	8.3	18.5	1.2	10.5	7	11	9	4.8	0	12	9	5.7	20.7	14	0	16.5	18.8	28.8	27.3	28.7
1	K19	2	OTNT	NA	Neutral	7.51282051282051	33.3100233100233	6.58798773055834	271865.883449883	5736.04085215767	5.93473193473193	18.5990675990676	2.41786016014099	124667.955710956	4122.50576485976	429	2078463	154085.96	2130.78	613.17	18.2	3.3	11.4	6.8	21	1.9	11.4	4.9	12.8	10	7	12.4	11	7.2	6.1	12.4	18.6	0	27.7	21.2	28	28.2	36.8
1	K19	3	OTNT	NA	Neutral	5.05367231638418	24.3036723163842	6.39168884476194	210753.903954802	5038.57208053026	3.13418079096045	14.5480225988701	2.71937552766728	130684.812146893	3222.90450796132	708	1805068	155427.39	1882.96	631.74	12.9	4.8	11.2	9.6	15.1	4.8	12.1	8.5	11.9	15	8.3	27.5	11	15.1	6.5	27.5	20.3	15	11.2	15.5	14.7	19.4	16.1
1	K20	1	OTNT	NA	Neutral	4.60780287474333	22.9383983572895	4.81940027759787	197003.069815195	4232.76817157032	2.92813141683778	10.3408624229979	1.95271012108572	78102.0965092402	2908.61463297558	487	1499111.1	129559.18	1540.42	537.09	9.2	14.6	11.5	21.1	11.9	16.8	11.1	20.5	11.3	25.1	4.1	0	9	25.1	4.5	30.2	11.1	0	9.7	14.4	17.9	20.3	17.9
1	K20	2	OTNT	NA	Neutral	6.32340425531915	29.6765957446809	5.3644104201091	253624.163829787	5242.95966662378	4.73617021276596	16.1893617021277	2.45492861076402	114730.004255319	3896.96105430267	470	2020927	165869.73	1976.43	678.88	14.3	6.2	18.5	6.4	14.9	7.9	18.9	5.1	13	16	8.7	15.3	11.7	13.6	8.5	15.5	15.3	0	22.1	18.1	21.7	21.7	27.7
1	K20	3	OTNT	NA	Neutral	5.86617100371747	26.5780669144981	5.72336516529558	221638.319702602	5131.38824802283	3.91263940520446	13.1040892193309	2.31065356271862	90215.2527881041	3425.62900473135	538	1790971	154469.45	1889	639.23	13.9	7.4	13.4	14.3	16.9	6.7	17.1	12.5	11.5	13.6	7.4	20.3	10.4	13.9	6.1	20.4	22.1	13.6	13.9	16.5	21.2	21	21.7
1	K21	1	OTNT	NA	Neutral	5.09750566893424	23.4625850340136	4.74031582925532	195835.045351474	4391.94209347204	3.70975056689342	11.3968253968254	2.11535930098807	80023.8027210884	3232.06987408158	441	1629286.6	147882.99	1627.69	591.03	14.1	15.4	9.5	15.6	13.4	17	10.9	14.7	8.4	22.9	3.4	0	10	22.9	4.5	27.9	13.2	0	13.6	16.1	26.3	23.4	26.3
1	K21	2	OTNT	NA	Neutral	5.49921752738654	26.3380281690141	5.75174317067655	225235.912363067	4988.6399318971	3.95774647887324	14.6666666666667	2.98123477515192	116780.411580595	3782.87526537794	639	1765806	153556.53	1831.3	642.42	14.2	8.8	10.8	13.5	14.9	7.2	13.5	11.7	11.6	21.3	8.6	16.3	10.8	17.1	7.2	16.4	11.3	0	14.1	15.6	14.4	20.7	20.2
1	K21	3	OTNT	NA	Neutral	5.17981072555205	28.0410094637224	8.57019187764228	269884.897476341	5150.50862895943	4.43217665615142	16.1072555205047	2.37461890317459	129254.921135647	3672.58297002938	634	1918055	163587.43	2081.09	694.74	16.6	5	12	14.5	17	4.6	12.1	12.6	13.7	15.3	6	21	12.8	15.9	7.6	21.1	20	15.3	20.3	18.8	25.9	22.9	28.1
1	K22	1	OTNT	NA	Neutral	5.03881700554529	26.9279112754159	8.02794434990031	250864.787430684	5083.38702040203	3.48243992606285	13.1330868761553	2.63808672233135	104730.659889094	3371.06026692048	541	1888756.9	162638.52	1992.98	655.71	16.3	4.6	13.7	6.8	16.3	4.1	14.8	5.4	12	15.9	5.4	0	13.1	16.1	5.4	23.8	11.3	0	12.9	16.3	22.7	24.6	23.1
1	K22	2	OTNT	NA	Neutral	5.96875	25.3125	4.68918844895898	198829.7625	5112.02021357229	4.2640625	15.1171875	2.59442887325872	114750.278125	3780.39299086258	640	1664583	158566.24	1790.16	661.32	12	5.2	14.4	5.5	13.3	5.6	16.2	4.4	9.8	16.1	8.9	14.2	9.1	12.8	7	14.4	11.9	0	15.2	13.6	13.8	19.1	17.8
1	K22	3	OTNT	NA	Neutral	4.98672566371681	21.382005899705	4.7985706715903	166108.824483776	4659.06007420207	4.35840707964602	13.8525073746313	2.28798151710894	91356.9056047198	3672.18925946381	678	1510376	162911.79	1552.68	669.81	10	6.8	17.7	5.9	10.9	6.9	19.5	4.1	10.2	15.5	5.9	18.6	9.3	16.8	5.8	18.6	19.5	15.5	17	13.9	23.2	18.6	26
1	L03	1	RF	NA	Neutral	3.6544	14.7632	3.25251649083688	113585.8832	3115.74755329176	2.152	8.2752	1.60618613372524	66305.8576	2167.86728178162	625	1123487.7	99591.7	1160.63	433.54	8.5	32.6	5.9	34.4	8.8	33.8	6.2	33.4	3.8	41.3	2.7	0	3.8	41.8	3.7	51.7	9	0	8.5	8.3	14.2	11.5	14.4
1	L03	2	RF	NA	Neutral	5.1568	20.1952	3.29713944296456	148473.6912	4418.49143326885	2.9568	10.0848	2.31652372994385	74174.928	3059.80532025299	625	1656378	135912.64	1548.87	543.49	11	8.5	7.4	18.1	10.4	11.4	7.7	18.2	4.8	24.8	7.2	28	6.7	20.6	5.3	28.5	10.6	0	10.2	11.5	11	14.1	13
1	L03	3	RF	NA	Neutral	5.02219626168224	20.5864485981308	3.70285283533882	153589.806074766	4643.21927619901	3.71028037383178	14.5303738317757	2.27593350818543	123697.019859813	3533.56090061745	856	1635169	159894.59	1551.27	638.05	12.6	4.1	12.3	8.9	11.3	3.7	11.1	5.6	8.9	15.8	6	23.5	6.5	16.1	8.9	23.5	18.5	15.8	14.4	11.7	19	15.7	21.4
1	L04	1	RF	NA	Neutral	1.92906403940887	7.94187192118227	1.95964683410784	61933.7911330049	1741.4881690248	1.19014778325123	3.67980295566502	0.808715471961633	23762.3704433498	1297.96844753777	1015	586264.8	63095.01	604.16	306.69	3.1	64.5	3.2	63.2	3.4	65.8	4.3	64.4	1.8	64.6	2.2	0	2.6	66	1.7	69.2	3.5	0	3.8	3.9	8.1	5.9	8.4
1	L04	2	RF	NA	Neutral	5.59334298118669	26.8654124457308	6.35507859089025	235172.998552822	5206.45703152476	3.65267727930535	14.3039073806078	2.95323247929861	115750.518089725	3723.90909179225	691	1927983	140910.98	1967.07	618.15	13	4.8	11	11	15.2	2.5	12.9	9.3	10.9	17.7	9.6	21.1	10.4	13.3	10.1	21.3	10.9	0	10.7	14.2	14.5	19	19.2
1	L04	3	RF	NA	Neutral	5.27313432835821	23.9865671641791	4.61156931601511	196793.147761194	4741.58609160335	3.97462686567164	14.0865671641791	2.34656214364249	107463.767164179	3605.4417480336	670	1632778	160704.18	1644.35	647.37	14.3	10.6	12.5	7.2	12.4	11.8	14.8	4.9	9.7	15.2	6.9	20.6	8.7	16.4	7.2	20.6	18.8	15.2	14.3	14.8	19.1	18.4	21.6
1	L05	1	RF	NA	Neutral	3.46751592356688	16.0471337579618	4.31679132940177	133638.313375796	3611.36251843353	1.92611464968153	8.04585987261147	2.03891877934372	63960.7312101911	2228.62586988228	785	1277783.4	107133.48	1333.16	454.9	9.4	27	5.7	26.5	8.9	29.4	6.4	26.4	7.1	34.9	4.8	0	7.3	35.4	4.6	47.4	7.1	0	6.4	10.1	12.6	13.9	12.4
1	L05	2	RF	NA	Neutral	5.07584269662921	22.6011235955056	5.84228489738071	191197.58988764	4866.43113873049	3.09269662921348	12.4129213483146	2.43056885257034	106746.324438202	3304.63504299249	712	1883775	133854.21	1726.8	530.72	12.5	6	7.9	14.5	11	7.4	7.9	15.9	11.2	22.3	9	28.1	10.4	17.8	6.9	28.1	10.3	0	11.4	11.8	11.9	16	15.7
1	L05	3	RF	NA	Neutral	4.19200887902331	17.8468368479467	3.70186051274426	148110.037735849	3995.85830197592	2.71698113207547	9.84794672586015	1.68582990792166	80888.6836847947	2705.4004822146	901	1412783	131448.56	1384.91	530.85	13.5	27.7	9.7	28.3	12.1	28.9	8.8	26.2	9	33.9	5.3	43.6	8.9	34.5	6.4	43.7	17.1	33.9	10.1	13.3	13.9	17	15.8
1	L06	1	RF	NA	Neutral	4.29067641681901	20.3510054844607	5.46065790598752	168733.201096892	3901.65660388888	3.04021937842779	12.7001828153565	2.66237322675928	111212.63071298	3045.20561976025	547	1485377.4	132664.47	1454.05	550.34	9.9	26.3	9.1	26.5	10.6	26.3	11.9	27.2	7.7	29.3	5.9	0	7.7	31.6	5.9	35.1	10.6	0	11.2	12.6	19	17.6	19.7
1	L06	2	RF	NA	Neutral	4.67119565217391	18.4279891304348	4.23446488595612	135113.493206522	4634.94327377197	2.84103260869565	12.8179347826087	2.33868518664805	116686.75951087	3378.95027349378	736	1541672	153560.32	1570.42	632.08	9.1	5.7	11	14.1	9	7.2	11.3	15.5	7.3	21.3	10.9	27.2	6	16.6	8.3	27.3	6.8	0	8.6	8.8	9.8	12.5	13.3
1	L06	3	RF	NA	Neutral	4.95652173913043	21.6986506746627	5.50953686394355	177611.886056972	4806.09380532861	3.16791604197901	11.9265367316342	2.47402517622068	100391.31934033	3288.6580771437	667	1695699	166173.26	1648	673.61	14.2	7.9	12.9	6.7	12.9	8.2	12.6	4	10.9	16.3	6.9	30.6	10	17.2	7.8	30.6	19.3	16.3	11.4	14.7	15.6	19.6	18
1	L07	1	RF	NA	Neutral	4.00149700598802	16.2664670658683	4.11479514373209	124092.910179641	3869.38487144426	2.21107784431138	9.21107784431138	2.20487652806755	76619.5538922156	2612.44868892364	668	1362070	121352.99	1309.99	495.1	10.3	19.6	6.3	26.8	10	21.7	7.3	26.2	6.9	28.6	6.7	0	6.1	29	5.4	40.9	9.6	0	6.9	10	15.3	16.6	15.7
1	L07	2	RF	NA	Neutral	5.2736660929432	25.6230636833046	5.83768776483241	222078.631669535	4929.7996912761	3.01376936316695	11.7452667814114	2.38422486852326	92750.4698795181	2916.45147880046	581	1843365	124747.74	1719.36	501.82	13.6	6.5	5.9	15.1	11.9	10.5	5.9	14.1	11	21	8.8	33	10	18.1	5.3	33.4	10.7	0	11.2	12.6	12.7	16.9	15.5
1	L07	3	RF	NA	Neutral	5.48909657320872	24.6651090342679	6.39351514442574	203567.35046729	5112.71431308605	3.2803738317757	11.8224299065421	2.02392183842898	87179.2866043614	3159.25621135592	642	1867898	152219.24	1747.66	623.51	14.5	4.7	10.3	12.9	14.6	4.5	10.7	13.6	8.4	12.9	6.7	30.5	9.8	13.2	7.8	30.7	20.1	12.9	11.8	15.1	15.6	19.3	19.5
1	L08	1	RF	NA	Neutral	4.24496644295302	19.8053691275168	5.42233208825005	171650.91442953	4783.90577404989	2.68456375838926	9.13926174496644	2.18458564602897	67437.6895973154	3173.88524055734	596	1718190.9	127647.88	1719.09	514.24	14.4	3.7	7.6	18.1	13.4	3	8.7	19	9.9	19.5	5.5	0	10.6	19.5	5.4	30.9	8.6	0	8.2	13.6	17.8	19.6	19.6
1	L08	2	RF	NA	Neutral	5.49417637271215	23.1663893510815	5.9647644874689	188520.878535774	4813.54147786466	3.87021630615641	13.6339434276206	2.71320732325585	112632.617304493	3748.35020453951	601	1801475	161857.13	1785.14	660.87	13	5.5	10.3	9.7	12.6	5.3	12.6	8	8.7	21	8	21.8	7.3	16.5	8.2	21.8	13.6	0	13.3	14.6	14.5	18.1	20.5
1	L08	3	RF	NA	Neutral	4.74104683195592	22.435261707989	5.93724317390459	191602.669421488	4624.22453421502	2.86914600550964	11.637741046832	2.55922133796565	99104.4958677686	3155.87194031673	726	1665480	149197.85	1631.25	612.1	13.1	5.2	11.3	8.8	12	8.1	11.6	5.8	8.8	16.9	5.4	27.1	7.6	17.6	6.6	27.4	16.3	16.9	9.5	12.9	13.4	16.5	15.3
1	L09	1	PIGN	NM_012327	sample	4.32309941520468	18.8318713450292	4.52482630843024	147965.441520468	4544.72937298472	2.54824561403509	9.7280701754386	2.48263740195252	73977.9166666667	2980.03765982425	684	1530666	116963.44	1564.96	490.48	10.7	5.4	7.3	18.9	10.1	6	7.2	14.6	9.5	19.2	6.7	0	8.3	19.4	4.7	30.1	9.8	0	7.3	11.3	17.8	17	16.8
1	L09	2	PIGN	NM_012327	sample	6.03547066848567	25.6221009549795	4.41143487427895	198617.869031378	5084.81398554235	2.59072305593452	10.6057298772169	2.51718565549784	85754.8553888131	2984.96144304	733	1755371	132516.16	1685.27	534.06	13.5	6	7.2	14.6	13.4	9.1	8.2	16	10.4	17.5	9.1	30.3	9.4	13.1	6	30.7	12.7	0	8	17.1	9	21.3	12.4
1	L09	3	PIGN	NM_012327	sample	5.04679144385027	22.2647058823529	5.10863078928291	175142.951871658	4591.66052403103	3.13636363636364	12.1751336898396	2.11000469885055	101277.232620321	3132.21827742523	748	1554750	141747.67	1483.27	559.44	11.2	11.1	8.2	12.3	10.3	16.3	7.8	10.8	8.6	16.2	6	29.1	6.4	17.4	7	29.1	17.9	16.2	9.5	15	13	17.4	15.2
1	L10	1	ERCC5	NM_000123	sample	5.50367647058824	22.1305147058824	4.01518896871686	168780.829044118	4712.13554737018	4.77022058823529	16.6433823529412	2.46118842369891	131366.349264706	3938.55333941921	544	1718655.6	174656.6	1662.88	698.62	14.2	3.9	13.8	7.7	13.1	1.3	12.3	5.9	6.4	14.9	5.1	0	6.6	14.9	8.3	17.8	13.2	0	21.9	15.8	30.3	20.8	32.7
1	L10	2	ERCC5	NM_000123	sample	5.50497017892644	23.2504970178926	4.27406039512011	185265.781312127	4832.13480638635	3.90059642147117	13.3180914512922	3.09735280976826	100005.085487078	3645.74402627945	503	1771124	170581.57	1759.88	707.62	11.7	7.4	16.3	7	11.3	6.2	14.3	5	8.7	23.5	7	20.5	9.7	18.3	6.6	20.5	13.1	0	15.5	12.5	15.3	18.1	21.5
1	L10	3	ERCC5	NM_000123	sample	5.31531531531532	22.0960960960961	4.78066170494831	164455.888888889	4690.30552237145	4.32732732732733	16.7792792792793	3.17565230101494	135952.258258258	3656.62195568944	666	1640737	163943.51	1589	661.8	12.2	6.3	14.6	8	9.9	6.6	13.5	5.1	9.5	13.1	6.3	20.6	7.2	13.8	8.1	20.6	21	13.1	15.5	12.2	21.2	16.5	23.3
1	L11	1	PHF6	NM_032335	sample	5.80989583333333	27.9791666666667	4.6403462721247	238305.338541667	5394.97433215632	3.90364583333333	13.3619791666667	2.26640544700901	96169.9921875	3302.35692646773	384	1976454.1	138525.54	1844.58	542.36	16.4	3.4	6.5	7.8	12.8	0.5	7	2.3	14.1	11.2	4.7	0	12.8	11.2	2.9	22.4	12.8	0	14.6	17.2	26.8	26.6	26.3
1	L11	2	PHF6	NM_032335	sample	6.92528735632184	27.6973180076628	4.59284273505792	214813.703065134	5086.87320200808	5.78352490421456	16.7835249042146	2.87022530212338	107187.703065134	3935.62598333158	522	1886188	135819.38	1870.49	543.12	14.2	5	6.3	10.5	12.8	4.4	6.3	5.9	7.1	14	4.4	13	8.8	9.8	5	13.4	15.3	0	27.4	15.7	25.3	20.7	32.6
1	L11	3	PHF6	NM_032335	sample	6.05138339920949	29.5217391304348	5.73403535272036	258922.804347826	5410.88978973302	5.88932806324111	16.9525691699605	2.22338753851537	102069.26284585	3828.19433270878	506	1938594	114105.36	1943.03	457.23	18.8	5.5	4.7	13.2	18.6	5.3	4	10.7	12.1	9.1	3	14.2	12.8	9.5	4	14.4	22.9	9.1	27.1	18.2	34.8	23.9	37.5
1	L12	1	BLM	NM_000057	sample	3.96925566343042	19.3802588996764	4.05108126742084	168838.778317152	3393.91177331126	3.00485436893204	10.3462783171521	1.72543671658181	77687.0809061489	2291.23938897551	618	1408465.8	107793.88	1330.02	431.92	12.1	36.4	6	39.5	11	36.7	4.9	39.8	7.3	41.6	3.2	0	7.9	42.1	2.8	47.1	10.4	0	12.9	14.6	20.7	18	20.4
1	L12	2	BLM	NM_000057	sample	6.18301886792453	27.5188679245283	5.59958426763348	231401	5216.95045217663	4.92264150943396	14.0018867924528	2.13955110866352	88632.7301886792	3735.43774301129	530	1990079	153764.02	1928.6	615.41	15.5	5.7	10.9	8.5	14.9	7	11.1	5.7	9.2	15.8	5.3	15.1	9.6	11.1	4.9	15.3	13.6	0	20.9	16.6	19.1	19.4	24.5
1	L12	3	BLM	NM_000057	sample	5.55263157894737	26.0364372469636	5.92213958048585	224948.293522267	4867.88077788162	5.5587044534413	17.5748987854251	2.30837648647903	119164.836032389	3779.43802523974	494	1929550	159939.09	1872.14	618.68	15.6	3.6	13.6	7.5	14.4	2.8	10.9	5.1	8.3	13	5.1	14.2	9.5	13.6	5.9	14.2	22.1	13	25.1	16.2	28.7	20.2	30.2
1	L13	1	ARID1A	NM_006015	sample	5.56164383561644	21.3304794520548	3.90266079198161	151930.758561644	4564.1736010408	5.13356164383562	16.0188356164384	2.40106940438439	109348.984589041	3937.02867809126	584	1596632.5	133791.58	1433.31	532.82	9.4	2.2	5.1	9.4	8	3.3	4.8	12.5	5.3	10.6	4.8	0	4.6	10.8	4.8	13	12.2	0	24	13	37	19.5	36.5
1	L13	2	ARID1A	NM_006015	sample	6.73828756058158	27.3957996768982	5.43634232877398	211073.476575121	4938.06108457355	5.98707592891761	18.794830371567	2.98801941558558	126295.583198708	4025.54638058787	619	1748727	123734.43	1740.93	500.2	12.9	8.4	6.9	15.5	11	10.5	7.8	20	8.9	15.5	5.2	13.1	8.6	13.4	7.6	13.2	16.3	0	28.6	17.3	28.1	20.8	33.9
1	L13	3	ARID1A	NM_006015	sample	5.33821376281113	22.7159590043924	4.632168082735	176983.127379209	4658.76965052871	4.39970717423133	13.610541727672	2.13563932905046	88167.2020497804	3438.92349460491	683	1545963	119432.42	1502.83	473.22	10.8	7.3	5.9	17.6	10.5	7.8	5.7	17.7	9.4	14.5	4.5	20.1	6.6	15.7	4.4	20.1	19.8	14.5	18.2	12.6	23	18.3	26.2
1	L14	1	EZH1	NM_001991	sample	4.53426791277259	18.6993769470405	4.2637832971524	152725.154205607	4358.00049750517	3.64018691588785	12.9080996884735	2.12009526550558	112229.158878505	3649.64823121283	642	1786313.3	173105.98	1641.86	682.41	14.5	2.8	14.3	10.3	12.1	5.9	14.6	10	6.1	21	5.5	0	6.7	21	7.9	24.8	10.7	0	13.1	12.6	21.5	16.8	23.1
1	L14	2	EZH1	NM_001991	sample	5.37177280550774	23.4681583476764	5.212504602192	195281.2616179	4912.41380798461	4.407917383821	17.631669535284	2.5488932345077	153855.165232358	4057.17409151499	581	1762490	185606.98	1657.39	725.89	10.5	5.3	15.5	6.5	11.4	6.5	16.5	4	9	18.4	8.6	18.6	8.3	13.9	9.8	18.6	9.3	0	17.6	10.5	18.8	14.1	24.4
1	L14	3	EZH1	NM_001991	sample	4.37352941176471	19.4602941176471	5.40221505072304	164776.991176471	4731.89491522873	4.59411764705882	14.5308823529412	2.46398815553203	102246.141176471	3926.25912778051	680	1561173	151464.7	1518.48	603.06	10.3	6.6	12.4	9.9	9.7	8.8	13.2	6.9	9.4	14.6	4.3	16.3	9.1	15.4	5.9	16.5	15.4	14.6	19.1	10.4	24	13.8	28.2
1	L15	1	ARID2	NM_152641	sample	5.2	25.6272727272727	7.08495448521665	242863.283636364	5172.15705830423	4.16181818181818	13.6545454545455	2.1901351464615	103765.150909091	3571.11981924593	550	1985686.9	145126.77	2119.98	587.78	14.5	2.5	9.1	15.5	14.2	1.5	8.2	12.7	11.1	11.6	4.5	0	12	11.6	6.5	22.9	9.8	0	17.5	13.6	25.8	18.5	25.5
1	L15	2	ARID2	NM_152641	sample	5.51712328767123	23.2140410958904	4.90107183136491	178793.938356164	4765.54065676073	2.96917808219178	11.8818493150685	2.8524894185876	101003.029109589	3191.35249113536	584	1588492	146891.08	1619.51	597.5	10.1	8.7	8.9	14.6	10.8	10.8	9.2	12.5	8	15.9	8.2	28.1	7.2	13.5	7.7	28.4	10.6	0	9.9	12.8	11.8	15.6	15.1
1	L15	3	ARID2	NM_152641	sample	5.21571428571429	23.7028571428571	6.01099416115391	204098.42	5020.03829999024	3.49285714285714	14.4457142857143	2.49275099951488	128316.772857143	3688.86541103432	700	1762132	157175.31	1802.67	662.82	10.7	3	9.3	12.4	13.7	3.1	10	10.1	9.7	12.6	7.1	26.4	9.7	12.7	10.7	26.4	18.1	12.6	11.4	13.7	18.3	18.4	20.7
1	L16	1	FLT4	NM_002020	sample	4.69035532994924	22.6649746192893	5.86855627907168	201506.214890017	4686.89037993162	3.48054145516074	11.4653130287648	2.07929950383282	82099.1201353638	3450.9215116912	591	1868130.5	165490.4	1751.28	675.09	14.6	4.2	14.7	8.6	12.7	4.6	14.9	6.4	8.8	17.3	6.8	0	9.3	17.4	6.1	25	11.3	0	12.4	15.4	24	19.1	25.2
1	L16	2	FLT4	NM_002020	sample	5.3263358778626	25.0362595419847	6.02691477970887	221715.074427481	5266.93608429692	4	15.2958015267176	3.40401862550759	129252.257633588	3698.41104068483	524	2063062	174132.8	2004.92	705.04	16	5.9	17	9.2	17.2	5.3	18.9	5.3	13.5	18.5	7.3	22.9	12.2	16	8.2	22.9	10.9	0	17.2	13.2	15.8	18.3	20.8
1	L16	3	FLT4	NM_002020	sample	4.54929577464789	19.8253521126761	5.11799078772888	168507.467605634	4625.14712474379	3.44788732394366	12.6380281690141	2.79235367509067	101483.790140845	3684.04216580458	710	1760582	163388.27	1680.64	663.74	12.7	4.6	13.7	6.9	12.3	7	16.3	5.6	11.4	17.6	5.8	22.8	8.6	18.2	8.7	22.8	16.3	17.6	13.2	12.7	18.9	15.8	23
1	L17	1	RF	NA	Neutral	5.3025078369906	23.7194357366771	5.94903929027338	200372.855799373	4900.95623718533	4.17241379310345	13.6175548589342	2.1994153510525	97443.4858934169	3674.25906936068	638	1869804.2	148718.31	1836.52	606.04	14.7	3.6	10.7	4.4	13.9	3	9.4	1.4	9.2	13.3	4.9	0	10.2	13.3	5.6	17.7	12.1	0	15.8	14.9	26.6	20.7	27.3
1	L17	2	RF	NA	Neutral	5.75	24.9046762589928	5.93846533882994	208129.854316547	5096.88275199652	4.56654676258993	16.0953237410072	3.19310978251935	124679.161870504	3891.71492409445	556	1918771	166280.1	2055.9	691.68	14.6	5	11.7	8.6	17.3	1.6	14.2	4	9.5	20.5	7.6	18.3	8.6	14.6	9.9	18.5	12.9	0	18.5	14.6	17.8	18.9	23.9
1	L17	3	RF	NA	Neutral	5.32065217391304	24.5054347826087	5.81303703064268	204142.117753623	4988.19038911957	4.18659420289855	13.4076086956522	2.7539975295753	89963.0507246377	3549.30249550474	552	1716367	142153.9	1781.82	578.11	13	5.1	8.7	9.6	15	6.3	9.6	8.2	9.6	12.1	5.6	17.9	10	13.2	5.1	17.9	19.9	12.1	17.2	17	23.2	19.7	25
1	L18	1	RF	NA	Neutral	4.87175043327556	25.2807625649913	6.52851945286054	232246.689774697	4851.78723663203	3.77469670710572	14.0138648180243	2.25871636059049	105828.887348354	3440.33410873263	577	1784952.7	169460.34	1884.98	709.68	12.5	4.5	17	5.4	12.8	6.8	20.5	4.3	10.2	15.4	5.4	0	9.9	15.4	6.4	23.2	10.7	0	14.4	15.9	25.5	21.5	25
1	L18	2	RF	NA	Neutral	5.7593984962406	27.640977443609	7.28902892461083	236386.892857143	5193.55619848103	4.29323308270677	14.7518796992481	2.64846298771447	110977.560150376	3660.71835423008	532	1880444	176923.92	1968.79	709.6	13.7	5.1	17.5	9	15.8	6.6	19.2	8.1	11.8	16.4	8.5	17.5	10.2	14.5	5.8	17.9	12.6	0	18.8	16.7	18.2	20.7	23.5
1	L18	3	RF	NA	Neutral	5.37455830388693	23.7508833922261	5.87696836937054	189777.883392226	4962.34191253373	4.10777385159011	15.1413427561837	2.44959435723443	117595.826855124	3559.54999720208	566	1568298	165745.94	1672.42	678.2	11	6.2	15.7	5.7	11.8	4.8	19.8	1.4	10.4	11.3	6.4	18.9	9.4	11.8	6.9	18.9	20.1	11.3	15.4	14.3	19.4	18.9	23.9
1	L19	1	RF	NA	Neutral	4.76489533011272	23.2850241545894	7.0855040637566	202685.169082126	4674.7152619443	3	11.6779388083736	2.79731140096754	95791.4557165861	3258.11408771229	621	1627166.6	155404.41	1773.71	693.31	11.9	3.1	10.1	8.1	12.2	3.9	12.4	6.1	7.7	17.2	6.6	0	8.7	17.6	7.2	26.2	9.2	0	10.3	15	19.6	20.9	20.6
1	L19	2	RF	NA	Neutral	5.67437722419929	22.3718861209964	4.9034598032261	160922.766903915	4753.24095849807	3.33096085409253	11.7010676156584	2.55084615916658	92338.9839857651	3472.90793396145	562	1608580	157694.96	1564.54	636.98	9.6	6.2	10	6.9	9.3	8.5	10.9	6.8	8.9	19.2	7.8	21.9	6.2	14.6	6.8	22.1	10.5	0	11.6	11.2	11.6	14.8	14.6
1	L19	3	RF	NA	Neutral	5.09497964721845	23.3948439620081	6.29140574113903	200484.071913161	4955.1447530588	3.77204884667571	15.3324287652646	2.15798344593349	126905.454545455	3254.52928584295	737	1682496	150401.07	1707.61	628.01	10.7	5.3	11.5	9.8	11.3	7.7	11.8	9.5	12.8	14.2	7.5	26.2	10.2	14.9	7.6	26.2	18.3	14.2	13.8	13.4	17	17.5	19.1
1	L20	1	RF	NA	Neutral	5.20196078431373	28.2490196078431	9.19344286145863	261108.729411765	5184.25619523106	4.25490196078431	15.1254901960784	2.46715402344902	115924.992156863	3605.17121346811	510	1885829.3	186882.11	2103.37	756.91	17.3	3.5	23.7	5.9	17.5	5.5	23.5	2	11.8	15.9	6.1	0	11.8	16.1	5.3	19.6	12.9	0	19.2	20.2	30	26.5	29.6
1	L20	2	RF	NA	Neutral	4.82658959537572	21.5741811175337	5.71203323558583	175585.705202312	4529.03497219557	4.97302504816956	15.8940269749518	2.41225366175881	109982.38150289	3929.09616028686	519	1553848	188352.67	1678.54	812.56	10.2	7.9	20.2	6	10.2	9.6	24.3	4.2	9.2	24.7	8.1	16	7.1	19.1	9.1	16.4	10.8	0	22.4	12.1	21.2	14.1	28.7
1	L20	3	RF	NA	Neutral	4.47420147420147	20.3280098280098	5.73761852716571	172465.427518428	4639.53132919046	3.23587223587224	11.8845208845209	2.56281830569574	93495.7113022113	3382.29325814824	814	1583571	181813.68	1669.01	755.22	11.5	5.3	20.5	5.2	11.9	8.2	20.9	2.9	9.3	17.6	6.1	23.2	8.6	18.2	7	23.2	15	17.6	9.8	12.2	14.7	15.5	18.4
1	L21	1	RF	NA	Neutral	4.4954954954955	21.0288288288288	5.39662241522448	176930.542342342	4474.03158048851	3.64504504504505	13.6	2.07932055962273	101949.295495495	3303.01604355178	555	1588811.8	161431.68	1603.89	676.38	10.8	4.9	9.5	7.2	11.4	8.5	10.5	4.1	10.3	18	5.6	0	9.5	18.6	7	26.3	9	0	13	12.4	22.5	17.1	22.9
1	L21	2	RF	NA	Neutral	5.42064714946071	25.6579352850539	7.02838525772693	222036.88751926	5166.24190523891	4.27426810477658	14.0539291217257	2.47886827738836	99646.0662557781	3621.17914077526	649	1804236	152474.79	1812.11	623.26	13.4	6.8	12	10.2	13.6	7.7	13.9	5.5	10	15.6	6.8	17.4	10.6	12.3	5.7	17.6	9.6	0	16.5	12.3	16.8	17.9	20.5
1	L21	3	RF	NA	Neutral	4.98074277854195	21.7221458046768	4.89045314280136	177180.58872077	4782.04730245085	3.1292984869326	13.8225584594223	2.359558739859	121762.434662999	3244.51984726682	727	1542990	148921.76	1596.56	616	12	5.9	9.9	9.1	13.3	7.8	11.4	5.8	9.6	14.6	8.8	28.7	8.7	15.8	7.4	28.7	18	14.6	10	12.8	14.9	17.7	17.9
1	L22	1	RF	NA	Neutral	5.02857142857143	27.1142857142857	7.39385351754788	262042.12244898	5106.52856021497	4.13673469387755	16.2979591836735	3.94236607872419	133430.183673469	3900.77937510316	490	1894547.7	190438.6	2212.77	778.76	15.9	3.3	20.8	4.1	17.1	4.5	23.9	2.7	11.4	16.3	6.3	0	13.1	16.5	6.5	15.3	12.7	0	14.1	16.5	30.4	23.7	30.4
1	L22	2	RF	NA	Neutral	5.44604316546763	22.7014388489209	5.19391065446837	176026.922661871	4748.62902039583	4.97122302158273	18.4694244604317	3.0482425616441	145980.973021583	4093.21093515492	556	1640158	206606	1633.58	836.55	9.7	5	24.8	3.8	10.8	8.8	27.5	2.9	9.4	17.4	8.3	14.4	7.9	14	9.4	14.4	11.5	0	23.6	11.3	22.7	14.2	29
1	L22	3	RF	NA	Neutral	5.28343949044586	21.1783439490446	4.40356441009686	156051.171974522	4631.66814528827	4.86146496815287	15.8152866242038	2.42285855472348	107594.164012739	3806.80813752433	628	1531785	188394.44	1499.14	764.99	11	6.2	26	4.1	10.5	9.6	26.9	2.4	10.8	12.7	4.1	15.8	8	15.1	5.4	15.8	20.7	12.7	20.4	13.2	27.7	17.5	30.9
1	M03	1	OTNT	NA	Neutral	4.59512195121951	23.6073170731707	4.87752991261923	201441.570731707	4311.02960234695	2.04146341463415	7.70487804878049	1.82356657804239	57924.7341463415	2215.9941593654	410	2166826.2	104240.75	2071.39	441.49	18.3	8.8	3.7	30.7	23.7	8	4.9	25.6	9.8	24.6	4.4	0	10	25.1	2.7	45.4	10	0	6.3	16.6	13.4	23.2	12.9
1	M03	2	OTNT	NA	Neutral	5.48945147679325	24.9683544303797	4.90411699959624	203187.898734177	4794.1072380084	3.48523206751055	12.4092827004219	2.27029828923338	88852.5189873418	3268.28029403812	474	1661699	124412.01	1735.18	525.51	10.1	8.2	6.3	18.1	12.4	8	7	14.6	9.3	20.7	8.9	23.6	8.2	16.7	5.3	24.1	12.2	0	12.4	14.8	11.2	18.6	15.6
1	M03	3	OTNT	NA	Neutral	5.13838550247117	20.9258649093904	3.97435444460041	156751.589785832	4620.71342692693	4.55518945634267	15.825370675453	2.23252763976358	119883.914332784	3629.94680808017	607	1601952	165826.89	1563.94	675.28	12.9	4.4	11.7	8.1	14	4.1	13	4.6	7.7	16	5.1	22.4	8.2	17.3	8.7	22.6	18.6	16	20.6	12.2	24.7	15.8	27.2
1	M04	1	OTNT	NA	Neutral	4.38689217758985	20.3763213530655	5.37668676406469	170362.583509514	4099.04754305867	2.52008456659619	8.16701902748414	2.0434126654378	55354.5158562368	2483.54841095864	473	1482590.6	93628.98	1526.79	382.09	11	17.8	3.8	27.5	10.8	17.8	4	27.9	6.3	24.7	3.8	0	7.2	25.8	2.7	37.8	8.9	0	8.9	12.3	16.7	16.3	16.5
1	M04	2	OTNT	NA	Neutral	5.43760984182777	25.2899824253076	5.00450600920466	213902.643233743	5122.21150956836	3.76625659050967	12.6555360281195	2.28013240620804	95182.453427065	3444.85933380496	569	1928718	129241.72	1873.51	526.11	15.1	4.6	6.9	10.2	11.6	6.2	7.2	8.1	9.1	17	6.5	21.8	9.7	13	5.3	22.1	11.2	0	14.9	13.2	13.5	17.9	16.9
1	M04	3	OTNT	NA	Neutral	5.33393177737882	22.9766606822262	5.38445054208338	178452.666068223	4858.26056983542	3.50089766606822	13.7073608617594	2.35428521938981	108697.673249551	3314.77829366735	557	1609071	157250.11	1609.45	626.73	10.1	6.1	10.4	6.5	11	7.4	9.7	3.8	9.9	12.6	6.6	25	9.7	13.8	7	25	21.4	12.6	11.3	12.6	16.9	16.2	18.9
1	M05	1	OTNT	NA	Neutral	4.5036075036075	18.6926406926407	4.2314612340722	136953.933621934	4545.41812774315	2.60606060606061	11.5569985569986	2.41511335601337	98458.3174603175	2912.69636646882	693	1475023	132352.83	1497.98	545.21	9.2	5.2	6.6	9.4	10.1	6.3	8.1	8.1	8.4	16.9	6.9	0	7.2	16.9	5.6	33.3	8.7	0	7.6	11.8	16	17.3	16
1	M05	2	OTNT	NA	Neutral	5.54511278195489	25.8082706766917	5.02739682915992	227116.15037594	5061.79910970337	3.37406015037594	15.5187969924812	2.76936104824953	141010.101503759	3271.46682842823	532	1967361	148923.55	2009.6	630.2	16	6.8	8.6	17.5	18.6	7	9.6	16	12.8	20.7	10.9	29.3	12.4	17.3	9.8	30.3	10.7	0	13.9	14.8	14.3	18.6	18.2
1	M05	3	OTNT	NA	Neutral	5.10650069156293	20.865836791148	3.9773270614386	159043.643153527	4529.56703276068	4.08575380359613	15.7178423236515	2.36979648692035	131059.374827109	3504.78452877748	723	1630027	146862.17	1612.35	603.66	10.9	4	9	13.3	12	5.8	9.7	14.7	8.6	17.8	6.5	22.8	7.7	18.4	8	22.8	20.7	17.8	15.1	13	20.2	16.9	22.8
1	M06	1	OTNT	NA	Neutral	5.11797752808989	22.5	3.92594514216755	184618.5	4694.16607521254	3.13295880149813	12.1722846441948	2.45472298242842	98039.6048689139	3220.73145227458	534	1836636.6	125866.46	1647.18	506.38	12.7	4.1	6.7	15.4	11.6	5.4	8.1	15	8.4	15.2	6.4	0	7.3	15.4	5.8	25.8	12.2	0	11.6	14.6	18.9	20.2	19.3
1	M06	2	OTNT	NA	Neutral	5.52875399361022	25.4153354632588	5.32125328296362	203695.945686901	5234.27598201459	3.63897763578275	12.2476038338658	3.2766684295302	90086.9361022364	3521.23383836704	626	1805293	133156.64	1844.71	546.74	13.4	3.8	6.2	13.1	14.7	4.3	7.5	11.8	13.4	16.3	7.7	20.1	10.1	12.8	5.4	20.4	11.5	0	13.6	15.8	12.6	22	17.7
1	M06	3	OTNT	NA	Neutral	5.51718983557549	22.0777279521674	4.13216487881065	161294.585949178	4891.14838861375	4.27204783258595	14.4484304932735	2.62923241339189	106599.038863976	3901.78745359709	669	1657011	150509.06	1605.75	620.53	12	3	8.8	6.1	11.5	1.5	8.7	4.2	8.5	10.9	4.9	13.9	8.1	11.8	6.1	13.9	21.1	10.9	15.8	13.9	22.7	18.2	25
1	M07	1	OTNT	NA	Neutral	5.18441558441558	22.5792207792208	4.85725276024763	174263.597402597	4899.65757686353	3.71428571428571	13.5922077922078	2.37808931166836	103361.807792208	3703.3077661747	385	1637365.7	137071.25	1589.41	591.46	12.5	4.7	8.6	8.8	10.6	2.9	8.1	7.8	9.4	9.9	8.6	0	8.3	9.9	7.8	19.7	8.8	0	14.3	14.3	25.7	22.1	26.8
1	M07	2	OTNT	NA	Neutral	5.36969696969697	22.6424242424242	4.97748483612524	169137.426262626	4505.67995389099	2.68080808080808	12.2888888888889	2.54396003287175	110569.448484848	2934.50491428038	495	1631687	129932.27	1556.29	519.62	9.1	7.3	7.3	12.5	9.7	11.9	8.7	15.4	7.7	22	8.1	30.5	6.9	20.6	6.5	30.5	10.3	0	9.5	12.5	11.3	16.2	13.1
1	M07	3	OTNT	NA	Neutral	4.96598639455782	20.3374149659864	4.12682917310752	153143.54829932	4596.19995451722	2.76190476190476	13.2557823129252	2.85286311121458	123697.447619048	3183.15620097527	735	1492183	159477.72	1437.22	660.64	10.2	7.1	9.3	10.2	9.8	9.7	9.9	7.5	8.2	15.5	8.4	27.9	7.5	16.3	7.6	27.9	18.8	15.5	9.1	11.7	13.5	16.1	15.2
1	M08	1	OTNT	NA	Neutral	5.04118993135011	20.7254004576659	4.02850565596964	158594.205949657	4421.36041327481	3.77345537757437	15.304347826087	2.31067881038324	124237.389016018	3449.34170993464	437	1598965.6	146888.25	1615.91	595.61	12.8	5	11.9	8.9	12.8	3.9	11.7	5.5	5.5	16.7	6.2	0	6.9	16.7	6.4	23.6	11.9	0	14.4	13.7	20.8	17.4	22.2
1	M08	2	OTNT	NA	Neutral	5.12522361359571	23.5545617173524	5.46666381300161	195031.890876565	4955.67009313739	2.81574239713775	10.1592128801431	2.79799904187558	74517.282647585	3251.80596491428	559	1705556	130657.64	1721.38	541.9	10.6	4.5	6.8	10.9	12	3.6	7.9	8.8	8.9	17.2	8.1	22.4	8.9	13.6	5.2	22.7	8.2	0	7.5	12	8.9	16.8	12.5
1	M08	3	OTNT	NA	Neutral	4.92352941176471	21.0117647058824	4.23945454153654	164072.504705882	4643.79506172154	2.70588235294118	10.3247058823529	1.93560315432427	82632.2141176471	2875.91384703316	850	1524222	137632.65	1431.37	549.43	10.8	8	7.5	11.3	9.9	12.4	7.3	10.1	10.7	14.4	6.4	32.9	7.4	15.1	6.2	33.1	17.9	14.4	8.2	12.6	12.8	15.1	14.7
1	M09	1	DNM2	NM_001005362	sample	3.63429752066116	19.3636363636364	6.35327214580202	179627.303719008	4425.07111876092	5.14669421487603	17.4132231404959	3.24652464116004	127795.214876033	3971.14641092631	484	1616260.2	142932.73	1852.37	597.66	10.7	7.6	9.1	11.8	12.4	5.2	10.5	7.6	11	20.9	5.6	0	9.9	21.5	5.6	20.2	5.4	0	24.2	11.8	35.7	16.3	37.6
1	M09	2	DNM2	NM_001005362	sample	3.8481228668942	19.5273037542662	5.93439334945625	181263.609215017	4138.00247393352	5.00170648464164	16.622866894198	2.74741817563173	125574.950511945	3674.81530421149	586	1562448	137765.65	1683.83	553.14	9.2	9.7	8.4	14.7	10.9	16.9	8.9	15.4	10.2	30	6.8	22.2	8.7	25.8	7.8	22.2	6.1	0	21.7	9.6	20.6	11.1	24.7
1	M09	3	DNM2	NM_001005362	sample	3.31239092495637	14.0453752181501	4.11998459466912	109613.005235602	3649.77018701402	2.22513089005236	8.6369982547993	1.8031912730073	71706.1553228621	2498.85770750398	573	1096732	127151.92	1119.2	504.88	5.6	14.1	6.1	10.1	5.4	26.2	7	8	8.6	25.7	4.5	40.8	5.4	28.1	4.2	41.2	9.8	25.7	7	7	10.8	8.6	12.4
1	M10	1	PRF1	NM_005041	sample	5.33976261127596	20.3590504451039	4.09610996644323	148002.274480712	4478.943082012	5.81750741839763	18.6899109792285	2.44317058612198	127281.994065282	4110.81139032167	674	1615418.9	142635.72	1520.63	569.03	10.2	4.9	9.5	7.6	9.1	4.3	9.6	5.5	6.4	13.2	4.2	0	7.3	13.4	5.8	11.1	11.7	0	28.6	13.5	43.2	18.7	43.5
1	M10	2	PRF1	NM_005041	sample	5.66189856957087	24.9752925877763	5.12189836424261	206877.803641092	4868.96882210619	5.86996098829649	19.8673602080624	2.62485335975439	140952.11053316	4027.0633085397	769	1743176	144979.15	1652.87	578.91	10.8	6.5	8.3	11.2	10.4	10	8.7	8.7	10.8	19.1	6.5	13.1	8.3	14.2	7	13.4	11.2	0	27.4	13.1	28.2	17.2	34.5
1	M10	3	PRF1	NM_005041	sample	4.81570512820513	20.1153846153846	4.6192471164611	155797.205128205	4293.34346881886	4.83814102564103	17.4919871794872	2.74543295522412	128261.947115385	3682.59255433711	624	1562367	137114.35	1449.91	525.03	11.7	7.7	7.7	16.2	9	12.3	7.7	15.5	9.5	18.1	6.1	18.4	6.2	19.9	6.6	18.6	18.6	18.1	18.8	12.5	25.2	15.5	27.2
1	M11	1	DSN1	NM_024918	sample	4.75238095238095	20.9980952380952	4.65592617982155	167105.266666667	4364.89416630424	3.12761904761905	10.7485714285714	2.56852078911281	80081.5180952381	3085.70253805565	525	1622003.9	144308.44	1484.53	555.23	9.9	3	5.5	5.7	9.5	5	6.3	7.2	8.2	19.2	3	0	6.9	19.2	3.6	26.3	9.3	0	10.1	12.2	19	17.9	19.2
1	M11	2	DSN1	NM_024918	sample	5.78091397849462	24.6451612903226	4.51520141685012	194268.24327957	4976.13435827472	3.71639784946237	13.1774193548387	2.32888746740281	100051.620967742	3217.76483720388	744	1758787	138239.6	1714.11	567.71	12.8	7.8	7.7	12.5	13.6	7.9	7.5	9.3	9.9	18.7	7.3	26.1	8.5	14.9	5.5	26.2	14.4	0	13.6	14.9	13.2	19.6	15.2
1	M11	3	DSN1	NM_024918	sample	4.63103448275862	19.8344827586207	4.63811070082167	151114.687931034	4225.00838053729	3.19655172413793	12.7224137931034	2.3955337207875	104668.424137931	2988.21426519864	580	1342897	144599.52	1335.6	569.18	9	21.2	7.9	25.2	10.3	26.7	8.3	26.4	10.9	20.7	5.9	30.9	7.2	23.6	6	30.9	17.9	20.7	10.5	12.8	16.2	16	16.9
1	M12	1	CBLB	NM_170662	sample	5.10154241645244	21.9100257069409	4.50010198683819	181686.31748072	4860.6809735605	3.91773778920308	16.3586118251928	3.94953327007315	147495.011568123	3755.76695029025	778	1750621.2	163691.87	1847.95	705.45	15.3	4.2	11.3	8.6	14.4	4.2	11.8	7.1	8.1	15.2	6.6	0	8.7	15.2	8.9	23	10.3	0	16.2	12.7	26.7	20.4	27.5
1	M12	2	CBLB	NM_170662	sample	5.5364161849711	25.7098265895954	7.0719019294317	225837.476300578	5095.98370826184	5.43005780346821	18.4670520231214	2.59999572112195	136549.692485549	4026.9718420534	865	1871879	156035.32	1998.93	642.62	14.5	3.7	10.2	15.4	16.4	4.9	11.9	14	9.2	20.5	6.4	16.6	10.4	14.8	9.5	17	11.1	0	25	14.6	27.3	18.7	32.4
1	M12	3	CBLB	NM_170662	sample	5.18681318681319	24.3124018838305	5.1308282950942	205066.472527473	4673.91920690865	3.77394034536892	15.7755102040816	2.36818917966743	134815.57299843	3379.06252011571	637	1662617	153243.18	1694.78	629.32	13.5	10.5	12.9	10.5	15.7	11.6	13.7	8.3	10.8	17.6	7.4	26.4	9.3	18.8	7.8	26.4	20.1	17.6	14.1	15.7	17.7	19.3	19.3
1	M13	1	EP300	NM_001429	sample	5.3741610738255	22.7114093959732	4.84260290229925	186468.224832215	4562.78473436283	4.65436241610738	14.2718120805369	2.2826157787758	98793.9144295302	3799.09182782006	596	1785859	135615.73	1773.83	540.01	13.1	3.4	7	11.2	12.1	4.2	7.7	8.7	7.6	14.4	3.5	0	8.1	14.6	4.4	15.6	11.2	0	17.8	14.8	29.5	19.5	30.4
1	M13	2	EP300	NM_001429	sample	5.44797178130511	25.0634920634921	5.77255907474217	212164.901234568	4735.05763487307	4.663139329806	13.1481481481481	1.99158902606872	82927.1887125221	3662.05913261248	567	1993467	135735.62	1775.75	553.63	15	5.1	8.8	10.1	12.3	7.4	9.3	7.8	9.9	21.3	5.6	18.3	9.5	17.3	5.5	18.5	12	0	22	15.3	20.1	18.9	26.1
1	M13	3	EP300	NM_001429	sample	3.97404844290657	19.7128027681661	5.79302584781881	179311.397923875	4297.46605020438	3.32871972318339	11.6262975778547	2.78897486474694	87012.3685121107	3252.83758528209	578	1661613	130030.55	1674.54	559.54	12.3	7.8	7.1	13.1	12.3	8	9.5	12.1	11.2	24.2	5.5	24.6	9.7	24.9	4.7	24.6	14.2	24.2	11.9	11.9	17.6	14.5	18.5
1	M14	1	PHOX2B	NM_003924	sample	3.98743016759777	18.0516759776536	4.69114825019141	160536.252793296	4362.36520427591	3.47067039106145	11.7695530726257	2.55197916085213	90702.3812849162	3515.77824165748	716	1711578.1	150753.2	1586.16	588.4	12.4	4.3	8	8.5	10.6	7.1	7.8	4.7	8.2	20.7	4.6	0	8.2	20.7	6	24.7	7.7	0	12.3	9.4	23.6	13.5	26
1	M14	2	PHOX2B	NM_003924	sample	5.08759124087591	20.1800486618005	4.08672362891432	151618.295620438	4479.93677108284	2.82968369829684	10.2749391727494	2.23333686318682	76396.8795620438	3086.46676818062	822	1635213	132650.81	1543.36	519.95	10.7	5.6	6.6	11.6	10.8	11.4	7.2	10.5	7.8	22.3	8.4	27.9	6.8	19.6	5.7	28.2	9.7	0	9.2	10.3	10.7	13.7	13.7
1	M14	3	PHOX2B	NM_003924	sample	4.71164021164021	21.3928571428571	5.47995533077356	183791.355820106	4643.38941953978	3.29365079365079	13.3941798941799	2.23246674743101	110777.978835979	3233.00623732631	756	1675646	147680.86	1631.02	595.36	11.9	8.5	9	12.3	11	7.1	10.3	9.1	9.7	16.5	7	28.4	8.7	17.1	6.1	28.4	17.1	16.5	11.4	11.2	15.2	14.9	18.1
1	M15	1	LATS1	NM_004690	sample	4.11030741410488	19.996383363472	4.93380112549184	177790.323688969	4332.1081048843	3.64376130198915	14.1374321880651	3.02560660859713	118396.623869801	3321.80616227508	553	1708204.4	128915.7	1637.63	503.15	12.3	4.5	9	15.4	9.6	7.4	7.8	15.2	10.1	23.7	5.6	0	9.2	23.7	5.6	25.9	8.9	0	12.8	11.6	21.7	17.2	21.2
1	M15	2	LATS1	NM_004690	sample	5.06526315789474	21.9284210526316	5.11577379774455	184282.101052632	4608.2801000945	6.04631578947368	18.8968421052632	2.86404474249448	136154.153684211	4171.76102339508	475	1747903	142404.95	1632.34	562.04	9.1	5.9	10.7	10.5	8.2	9.9	11.2	8	8.2	22.1	6.9	15.4	6.9	16.6	10.5	15.4	9.1	0	29.5	12.2	27.8	14.5	34.1
1	M15	3	LATS1	NM_004690	sample	3.81671554252199	16.7741935483871	3.82899292585904	142469.219941349	4194.38701284629	3.39442815249267	10.2551319648094	1.93076160048418	71924.2258064516	3368.78511559199	682	1610115	125046.13	1428.77	515.28	8.7	6	7.5	9.8	8.1	11.3	9.1	8.5	10	21.3	3.7	23.2	8.5	22.3	5.3	23.2	11.4	21.3	13	7.6	15.2	11	19.1
1	M16	1	CUL3	NM_003590	sample	4.66166439290587	23.7285129604366	6.84030417125017	222017.338335607	4797.04093196075	3.71077762619372	12.568894952251	2.01883679366961	92983.1173260573	3400.73675173346	733	1894382.8	156320.52	1850.15	639.77	15.1	3.3	10.1	6.7	13.8	4.4	10	2.5	10.6	18.7	4.4	0	11.2	18.7	6.3	27.8	10.4	0	15.3	14.7	24.6	20.2	25.8
1	M16	2	CUL3	NM_003590	sample	5.47953216374269	23.5789473684211	5.29403652031129	194945.074561404	4911.26247008175	3.4766081871345	11.8172514619883	2.42589395891042	90091.3201754386	3510.58756278795	684	1785171	167622.67	1704.93	671.14	11.4	8.3	11.5	7.3	11.3	12.1	12	3.8	8.6	20.9	7.5	23.4	9.1	16.4	6.3	23.4	11.5	0	12	13.7	13	18	16.4
1	M16	3	CUL3	NM_003590	sample	4.73483779971791	19.8504936530324	4.52712591721725	157395.724964739	4708.82357298388	3.79407616361072	13.0084626234133	2.1636426490784	96588.7348377997	3439.91828378612	709	1664651	162930.6	1595.25	670.36	11.4	5.1	15.7	5.8	10	6.5	16.2	2.1	9.6	14.1	5.5	24.8	8.6	15	6.2	24.8	16.6	14.1	13.5	12	17.3	14.4	19.6
1	M17	1	OTNT	NA	Neutral	4.94395796847636	21.446584938704	4.97175402995282	179913.991243433	4754.29724049858	4.96672504378284	17.2784588441331	2.55048963999222	131708.943957968	3765.05663915755	571	1701795.9	154150.51	1734.5	612.7	12.1	4.4	10.9	11.7	13	1.9	11.2	7.4	8.9	14.5	4.9	0	9.1	14.7	5.4	17.3	10.9	0	20.5	13.1	35.6	20.8	35.6
1	M17	2	OTNT	NA	Neutral	2.83658170914543	12.4827586206897	3.84811324038105	104835.175412294	3527.15620416018	4.79310344827586	14.4812593703148	2.3813941453192	86652.8905547226	3814.15494722088	667	1350146	140485.51	1222.56	542.05	5.5	11.8	9.4	14.4	6.6	26.4	8.8	13.3	8.8	35.4	5.2	12.6	5.8	31.9	4.9	12.6	2.5	0	21	5.2	22.5	6.9	27.3
1	M17	3	OTNT	NA	Neutral	4.5434131736527	21.8517964071856	5.67661549819104	186508.875748503	4771.36280291655	2.8997005988024	11.2934131736527	2.22430234603931	89014.0209580838	2899.48086465454	668	1618615	135077.29	1671.81	572.48	11.8	4.5	9.3	16.5	12.6	7.3	10.2	15.1	12.1	16.9	7.3	33.5	9.4	18	5.8	33.7	15.7	16.9	9	13.6	14.1	19.3	16.2
1	M18	1	OTNT	NA	Neutral	5.31499051233397	22.5540796963947	5.33137524217876	178571.673624288	5049.67973121109	3.64895635673624	14.2296015180266	3.70408907163473	116424.595825427	3603.81301852794	527	1684380.3	158587.92	1853.97	667.82	12.9	2.5	11	5.5	14.8	1.3	12.5	3.8	9.3	13.9	7	0	11	14.2	6.5	21.6	13.5	0	12.1	16.1	24.3	24.1	25.2
1	M18	2	OTNT	NA	Neutral	5.1640625	25.234375	5.90996102603534	216863.40625	4759.27831465294	4.638671875	14.017578125	2.32086389407716	92403.248046875	3620.26761676644	512	1826441	152102.96	1772.8	613.62	12.1	6.6	12.5	4.5	10.2	7.6	14.6	3.3	10.7	19.3	6.6	16.2	9.2	17.2	6.1	17	10.2	0	18.2	11.5	17	15.2	24.2
1	M18	3	OTNT	NA	Neutral	4.85514018691589	21.0809968847352	5.36493677536285	161044.895638629	4781.01693018217	3.92834890965732	14.6588785046729	2.93330035378709	108627.023364486	3508.34491166668	642	1510468	142395.15	1544.99	593.02	10.1	6.7	12.9	10.6	11.1	8.7	14.5	10.3	11.7	14.3	7.5	20.6	8.3	14.8	7.2	20.6	20.2	14.3	14.2	13.2	20.2	18.1	21.5
1	M19	1	OTNT	NA	Neutral	5.03763440860215	22.8494623655914	5.93375189589327	194911.394265233	4133.46556471856	4.34587813620072	14.1075268817204	1.91721768572547	102898.815412186	3266.61692999063	558	1536560.9	136303.15	1652.31	569.71	12.7	21.7	7.5	21.5	13.8	21.1	8.8	18.6	7.5	26.3	3.6	0	8.2	27.2	6.1	29.7	12	0	17.6	15.4	26.7	20.3	27.8
1	M19	2	OTNT	NA	Neutral	6.01207243460765	26.6861167002012	4.86967606552681	219976.979879276	4859.60349256603	3.3682092555332	12.7927565392354	2.38377979355791	98664.4466800805	3210.8826439268	497	1874534	138256.98	1742.19	571.11	14.3	7.4	10.5	10.7	12.9	8	10.1	8.7	9.1	19.3	9.1	26	10.5	15.7	5.8	26	12.9	0	12.3	15.3	15.1	19.5	16.7
1	M19	3	OTNT	NA	Neutral	5.35081967213115	24.1311475409836	5.14374852374078	195042.962295082	4743.47256461389	3.55737704918033	13.5524590163934	2.71794839851605	110742.516393443	3317.31808318945	610	1681038	141268.5	1665.37	558.47	12	5.4	9.5	14.6	12.8	6.6	10.2	11.5	12.3	15.9	5.4	21.5	9.2	17.4	6.6	21.5	21	15.9	13.6	15.4	16.2	20.2	18.9
1	M20	1	OTNT	NA	Neutral	5.01785714285714	22.7053571428571	4.68741020565219	187233.466517857	4445.97075960682	3.26785714285714	15.1138392857143	2.51815611146705	132679.075892857	3254.20896326192	448	1653711.3	161888.53	1712.65	643.07	13.4	5.6	13.8	10.5	13.6	6.5	13.6	8.7	9.2	18.1	6.9	0	8.5	18.3	7.6	28.1	10.7	0	10.3	15.2	22.1	19.6	22.3
1	M20	2	OTNT	NA	Neutral	5.81818181818182	28.5131313131313	5.50728791118549	245771.290909091	5201.33305725485	4.17373737373737	13.4161616161616	2.29433951010627	93700.8545454545	3521.18489639711	495	1871460	156465.58	1895.26	630.47	14.3	6.5	14.5	7.9	14.5	7.5	16.8	5.7	13.7	17	7.9	19	10.1	12.7	5.5	19	12.5	0	16.6	17.4	16.2	22.2	20.8
1	M20	3	OTNT	NA	Neutral	5.12984496124031	22.8817829457364	5.04387181236753	183994.339147287	4535.12609869642	3.05813953488372	12.0271317829457	2.84299493496767	93955.8178294574	3265.49842743733	516	1477342	150534.03	1539.09	625.26	9.1	8.3	11.6	9.7	12	11	12.8	4.5	11.6	16.5	7	23.8	7.9	17.2	6.2	23.8	19.8	16.5	9.5	13	16.1	15.9	17.2
1	M21	1	OTNT	NA	Neutral	6.23529411764706	28.5618661257606	6.87909630689019	244777.196754564	5387.34147305079	5.14401622718053	15.8620689655172	3.07178673211853	104487.882352941	4020.71023918213	493	1887134.1	147927.25	2087.35	624.3	15.8	3.2	13	7.3	16.8	2.2	14.2	4.1	11.6	8.9	3.2	0	12.8	9.3	5.9	14.6	16.4	0	25.4	22.1	40.8	28.4	41.4
1	M21	2	OTNT	NA	Neutral	5.48333333333333	25.0954545454545	5.4896870379193	213744.625757576	5084.6366831638	5.70151515151515	20.219696969697	2.62019986199355	157325.11969697	4257.11295103575	660	1886291	182212.52	1906.79	749.18	13.5	6.7	19.8	9.7	16.1	4.8	20.6	7.9	11.7	20.5	8	13.6	11.1	15.3	9.7	13.9	10.2	0	25.6	13.9	23.5	17.9	30.9
1	M21	3	OTNT	NA	Neutral	4.89181692094313	25.1692094313454	6.86962394463323	230414.163661581	5075.68340159102	3.38141470180305	15.1955617198336	2.90722858111963	132274.651872399	3237.3155360582	721	1794902	153283.28	1857.65	618.83	14.6	4.9	12.8	11	13.5	5.4	12.1	8.3	12.6	13.9	6.8	28.3	10.4	14.4	7.5	28.3	15.8	13.9	11.8	14.1	16	19	18
1	M22	1	OTNT	NA	Neutral	4.37078651685393	25.814606741573	7.90407150997187	253423.559925094	5105.26695273889	4.08052434456929	17.8277153558052	3.29487569288721	153991.934456929	3839.6276846796	534	1862978.1	186024.91	2029.13	824.56	14.2	5.2	17.8	7.1	15	4.1	18	4.3	15.7	17	9.2	0	13.7	17.6	10.1	24.5	9.6	0	17.2	17.6	31.3	24.9	31.6
1	M22	2	OTNT	NA	Neutral	5.09009009009009	24.2372372372372	5.98483316278079	212421.858858859	5070.14052397224	4.05255255255255	14.3138138138138	2.70395970336561	110662.456456456	3746.72634603814	666	1852725	180191.53	1954.39	710.36	16.7	4.8	17.1	5.7	17.3	5.9	18.3	3.8	11.7	21.3	8.3	19.1	11.7	16.2	7.2	19.2	11	0	14.9	14.3	15.6	19.7	22.4
1	M22	3	OTNT	NA	Neutral	4.62456747404844	22.8044982698962	6.0716980720677	196717.264705882	4674.59058883602	3.18512110726644	10.7733564013841	2.25407159102546	75212.4342560554	3186.14395355788	578	1595482	140683.27	1642.28	568.37	10.9	6.2	12.1	8.5	11.9	7.1	13.8	6.7	11.1	15.9	5.2	22.8	9.2	17.3	4.8	22.8	16.8	15.9	10.2	13.5	15.1	17	17
1	N03	1	PLK1	NA	Negative	4.4950495049505	33.4356435643564	6.16952561922859	326508.099009901	3791.72405286117	1.3960396039604	3.64356435643564	0.818784413994082	15625.3663366337	1136.51389408657	101	1662096.2	54243.56	1978.52	230.82	22.8	33.7	2	64.4	22.8	30.7	1	59.4	15.8	48.5	1	0	15.8	48.5	0	67.3	11.9	0	5	23.8	10.9	29.7	9.9
1	N03	2	PLK1	NA	Negative	7.77611940298507	61.1641791044776	11.2496363425358	621193.895522388	6166.50542197097	3.97014925373134	16.6417910447761	2.53582742340194	112329.044776119	2385.82213458044	67	2756265	90636.25	3112.39	383.14	28.4	22.4	4.5	40.3	37.3	3	3	32.8	34.3	20.9	10.4	46.3	23.9	19.4	4.5	46.3	26.9	0	17.9	37.3	23.9	44.8	23.9
1	N03	3	PLK1	NA	Negative	2.57142857142857	21.047619047619	3.64830775323257	223102.523809524	2532.72009769359	1.31428571428571	6.17142857142857	0.84171500179019	57944.580952381	1229.79039592666	105	1073081	69781.66	1297.1	359.54	11.4	67.6	5.7	68.6	12.4	66.7	4.8	69.5	13.3	70.5	3.8	76.2	11.4	70.5	3.8	77.1	12.4	70.5	5.7	16.2	7.6	20	8.6
1	N04	1	PLK1	NA	Negative	4.46969696969697	33.75	5.16112446748142	368830.909090909	3097.21361962705	2.85606060606061	12.4848484848485	1.79206484757164	103235.803030303	1620.39195887955	132	1656525	66545.86	1925.55	283.46	17.4	57.6	5.3	62.9	19.7	57.6	4.5	61.4	13.6	61.4	6.1	0	13.6	62.1	6.1	68.9	14.4	0	12.1	22	21.2	25	18.9
1	N04	2	PLK1	NA	Negative	8.30985915492958	84.8591549295775	18.8078283258213	1001270.11267606	8605.382507505	7.36619718309859	30.0985915492958	2.5153572871201	196076.211267606	3293.03195327462	71	4234495	103377.31	4568.85	406.02	56.3	12.7	2.8	32.4	59.2	5.6	1.4	31	47.9	9.9	14.1	36.6	49.3	9.9	9.9	38	25.4	0	33.8	50.7	39.4	62	42.3
1	N04	3	PLK1	NA	Negative	9.33870967741935	66.2096774193548	8.8585654018327	654359.983870968	7254.52016331477	5.29032258064516	20.2741935483871	2.55590823556619	117336.048387097	2928.06949847781	62	2977332	110727.53	3284.98	411.19	38.7	9.7	6.5	19.4	40.3	3.2	3.2	21	37.1	9.7	9.7	30.6	30.6	9.7	4.8	33.9	41.9	9.7	25.8	50	38.7	62.9	38.7
1	N05	1	PLK1	NA	Negative	4.22	33.245	7.10076511613311	368051.605	3891.18300472805	2.135	7.47	0.982510590628481	50210.205	1397.21592529701	200	2189966.7	66374.88	2236.15	308.54	22.5	54.5	4.5	58.5	22	50	2.5	58	17.5	54.5	2.5	0	19.5	54.5	2.5	68.5	13.5	0	11.5	24	17	29	17
1	N05	2	PLK1	NA	Negative	8.10714285714286	64.2023809523809	12.4270311829716	695404.964285714	7704.15246470494	3.97619047619048	14.4285714285714	2.31042639497608	93468.75	2876.08365337553	84	3291160	94791.51	3738.27	397.23	33.3	7.1	4.8	32.1	46.4	1.2	4.8	28.6	36.9	10.7	13.1	39.3	41.7	8.3	11.9	44	17.9	0	20.2	39.3	26.2	54.8	25
1	N05	3	PLK1	NA	Negative	6.92079207920792	46.3861386138614	7.51749090131828	440082.128712871	6793.65783648762	5.83168316831683	21.2376237623762	2.72859106828334	144015.198019802	3575.92538086103	101	2728687	142908.22	2790.73	561.09	32.7	8.9	12.9	15.8	35.6	0	13.9	10.9	35.6	10.9	10.9	24.8	28.7	10.9	8.9	25.7	30.7	10.9	26.7	35.6	41.6	47.5	40.6
1	N06	1	PLK1	NA	Negative	6.35365853658537	51.3658536585366	11.4038092439309	557570.975609756	6436.8934447378	4.79268292682927	18.219512195122	3.06000802212692	126917.719512195	2474.82020435421	82	2670236	120062.55	3643.61	470.46	28	25.6	9.8	45.1	40.2	19.5	6.1	41.5	30.5	24.4	6.1	0	29.3	24.4	3.7	50	20.7	0	26.8	36.6	35.4	51.2	34.1
1	N06	2	PLK1	NA	Negative	9.65151515151515	73.8333333333333	14.2329192700205	828276	8593.36369573408	8.59090909090909	29.6666666666667	2.72910333805155	185413.863636364	3878.605284161	66	4700032	128170.38	4692.42	460.36	53	9.1	9.1	16.7	51.5	0	3	16.7	33.3	6.1	15.2	24.2	39.4	4.5	6.1	25.8	28.8	0	40.9	53	43.9	65.2	48.5
1	N06	3	PLK1	NA	Negative	8.18888888888889	63.0444444444444	12.2201467455126	663872.4	6746.90892911014	5.02222222222222	21	2.6897011055998	148228.155555556	2971.46660142558	90	3129618	106356.47	3507.73	406.76	40	10	3.3	26.7	44.4	4.4	3.3	31.1	34.4	16.7	7.8	37.8	36.7	18.9	10	40	37.8	16.7	26.7	46.7	34.4	52.2	35.6
1	N07	1	PLK1	NA	Negative	5.46323529411765	46	9.16695998649114	531977.654411765	7048.53515471509	2.14705882352941	11.5220588235294	1.20995185370185	96960.3676470588	1548.91667845525	136	5582283.2	119265.55	5345.3	591.52	50	22.8	12.5	41.9	62.5	6.6	16.9	28.7	28.7	24.3	5.9	0	40.4	24.3	6.6	71.3	13.2	0	9.6	33.8	14	41.2	14.7
1	N07	2	PLK1	NA	Negative	10.609375	75.234375	15.196267892496	752945.953125	7601.76397570518	5.484375	14.984375	1.37715575916291	70332.15625	2188.59870848381	64	4118234	104397.22	4133.02	364.56	42.2	7.8	7.8	32.8	45.3	1.6	1.6	32.8	28.1	12.5	0	45.3	34.4	9.4	4.7	46.9	31.2	0	29.7	48.4	26.6	53.1	26.6
1	N07	3	PLK1	NA	Negative	6.89108910891089	68.6732673267327	16.1835975957805	802560.227722772	7605.23384284346	3.48514851485149	16.950495049505	3.00452833286992	134529.326732673	2299.5520049567	101	3756767	101299.93	4681.88	428.81	42.6	7.9	7.9	32.7	46.5	5.9	8.9	30.7	35.6	15.8	7.9	50.5	40.6	16.8	5.9	53.5	27.7	15.8	17.8	44.6	27.7	53.5	24.8
1	N08	1	PLK1	NA	Negative	9.4	63.22	10.8824789371578	598286.44	7283.08217326556	4.3	16.62	2.26446031746032	111990.64	3029.20047574023	50	2485492.6	91001.42	2828.85	339.89	32	8	6	32	34	4	0	30	34	6	8	0	36	10	6	30	30	0	18	48	34	60	30
1	N08	2	PLK1	NA	Negative	8.41935483870968	68.5967741935484	14.8665879417826	780999.274193548	8604.57341445332	4.24193548387097	16.0967741935484	2.11172010085046	97286.7903225807	2740.32350193946	62	3339938	116423.56	4867.28	473.26	40.3	4.8	9.7	30.6	50	3.2	3.2	24.2	38.7	11.3	11.3	37.1	50	9.7	4.8	37.1	27.4	0	24.2	45.2	27.4	66.1	29
1	N08	3	PLK1	NA	Negative	7.63636363636364	80.8409090909091	16.6047094044039	987003.272727273	7916.0744840219	4.875	17.0568181818182	2.89441498181961	97825.5113636364	2834.57077381883	88	3905536	114644.51	4975.29	491.93	44.3	12.5	11.4	27.3	47.7	2.3	9.1	23.9	40.9	13.6	10.2	33	44.3	13.6	8	34.1	35.2	13.6	21.6	46.6	34.1	52.3	34.1
1	N09	1	CIC	NM_015125	sample	4.44044943820225	19.8831460674157	4.89624805563653	162123.046067416	4161.31337452056	2.75842696629213	11.6067415730337	2.95790512547844	103067.862921348	3041.66768267603	890	1384307.7	130647.56	1446.6	550.45	10.4	22	6.5	19.6	11.8	23	7.8	13.5	9.1	22.2	5.4	0	7	23.4	6.6	35.4	9.6	0	8.2	11.7	19	16.1	19.2
1	N09	2	CIC	NM_015125	sample	5.09475218658892	23.430029154519	5.57127738976179	196741.104956268	4740.43619702137	3.41253644314869	13.5218658892128	2.62947047650812	112075.141399417	3235.50510597373	686	1673041	134346.99	1721.82	548.62	11.2	10.8	7.4	16.6	12.5	11.7	7.7	13.8	12.1	21.6	7.9	25.9	9.5	18.1	8	27.3	11.2	0	12.8	12.8	12.1	16.6	16.2
1	N09	3	CIC	NM_015125	sample	4.37803138373752	20.8316690442225	6.24049039518226	177221.216833096	4454.69059015807	3.07703281027104	12.6362339514979	2.40176847277432	105287.670470756	3128.73930289189	701	1518678	122678.57	1593.95	511.14	9.6	9.4	6.6	16.4	9.6	12.3	7.3	15.1	11.4	18.8	8	30.8	7.8	20.1	8.1	30.8	18.1	18.8	10.7	11.7	15.5	13.6	18
1	N10	1	SMARCA4	NM_003072	sample	3.69400630914827	18.3059936908517	4.19925631715447	157309.223974763	3782.57783505165	2.5410094637224	7.82649842271293	1.43060275665068	47973.6940063091	2270.55338183164	634	1225660.6	85571.52	1265.47	353.17	8.5	26.5	2.7	32.3	8.7	31.5	2.8	33.4	7.1	30.8	2.4	0	6.9	31.4	2.2	41.5	5	0	7.3	9.1	15.8	14	14.8
1	N10	2	SMARCA4	NM_003072	sample	5.39906103286385	27.0516431924883	7.3684097049717	243818.615023474	4879.65468931551	7.63380281690141	25.1384976525822	2.68879357383685	157914.957746479	4304.2194934307	426	1719714	135523.16	1748.76	527.43	10.6	5.4	8	10.6	11	7	8.2	9.9	9.4	19	7	9.2	11	13.8	6.3	9.6	8.5	0	43	13.4	45.3	16.4	51.2
1	N10	3	SMARCA4	NM_003072	sample	5.23091976516634	23.1487279843444	4.6851251417243	180040.352250489	4514.41374735076	3.52054794520548	10.4168297455969	1.79433717240081	60760.4872798434	2928.29849823206	511	1524936	113249.56	1468.07	444.51	9.6	6.8	3.9	13.7	9.6	11	3.1	12.1	7.6	15.3	2.9	23.3	6.7	16.2	2.9	23.7	20	15.3	12.1	14.1	14.5	17	15.9
1	N11	1	DOT1L	NM_032482	sample	4.41073825503356	19.3758389261745	5.2698069210833	157598.614765101	4376.40463990971	2.82013422818792	11.3610738255034	1.84762885929228	97968.1476510067	2871.1049358337	745	1548306	146108.5	1577.63	603.21	13	6.8	8.7	11.3	11	8.2	8.7	10.9	9.4	18.4	5.4	0	7.5	18.7	6.6	36.1	9.8	0	10.3	13	18.7	17.3	18.4
1	N11	2	DOT1L	NM_032482	sample	4.75822603719599	19.065808297568	3.68176737887922	141230.193133047	4221.03806142771	3.01573676680973	10.2932761087268	1.81695687512284	67964.0028612303	2741.32776172364	699	1505017	113618.34	1406.58	458.03	9.3	9.7	4.9	17.7	7.3	14.6	5.2	20.2	7.3	24.9	7.3	30.8	5.4	21	4.6	31.9	8.2	0	10	8.6	9.9	11.9	13
1	N11	3	DOT1L	NM_032482	sample	5.42978208232446	24.5508474576271	6.08467812637789	203403.508474576	4871.58861670388	2.80992736077482	10.2845036319613	1.67279598816788	76504.7191283293	2609.42280841822	826	1710019	113135.25	1721.41	464.83	15.1	5.4	5.8	20.1	14.2	6.7	6.7	20.7	9.9	13.6	4	34.9	10.3	14.5	4.6	35	19	13.6	9.1	16.9	12.8	21.4	13.8
1	N12	1	XPC	NM_004628	sample	4.40985915492958	20.4971830985915	5.24723100312415	175045.388732394	4405.11564145832	3.06760563380282	11.912676056338	2.17645300842508	103447.912676056	3087.35911018654	710	1513571.4	152594.22	1666.01	654.93	10.6	3.7	9.9	16.1	11.3	6.8	11.4	11.5	8	20.3	4.6	0	7.5	20.3	6.5	31.1	8.7	0	10.8	13	19.6	17.2	20.6
1	N12	2	XPC	NM_004628	sample	4.86810551558753	25.7362110311751	7.04164463808022	233067.907673861	5220.83729902068	3.35611510791367	12.9064748201439	2.67948026613207	106093.154676259	3285.45868103882	834	1680095	149335.09	1855.01	643.35	11.3	9.4	8.4	18.6	12.7	11.6	10.4	16.2	14.1	17.1	8.4	25.8	11.6	14.7	7.4	26.3	8.8	0	10.9	14.1	13.4	17.7	16.7
1	N12	3	XPC	NM_004628	sample	5.86865148861646	26.5464098073555	4.89573587894539	216656.308231173	5292.2509853347	4.71978984238179	16.2486865148862	2.5985332642044	127105.626970228	3935.11510456107	571	1823815	185742.92	1787.32	772.19	15.1	2.8	16.3	6.1	14	3	14.4	6.7	13.5	8.8	5.3	13.3	11.2	9.6	6.5	13.3	21.4	8.8	18.6	17.3	23.8	22.6	25.6
1	N13	1	EXT1	NM_000127	sample	4.5392749244713	22.178247734139	6.39758215734446	199222.850453172	4822.68647119359	3.73564954682779	12.5287009063444	2.1533413731801	93508.2341389728	3408.33933024801	662	1729427.9	134983.72	1838.14	566.99	16.2	7.1	7.1	10.4	14.5	11.3	7.9	9.5	11.2	16.6	5.1	0	11.8	16.9	4.8	21.1	10	0	14	13.6	26.3	21	24.9
1	N13	2	EXT1	NM_000127	sample	5.93610223642172	28.1980830670927	6.43943064483561	255153.402555911	5271.56138767659	5.62779552715655	17.8178913738019	3.28333411576762	123742.174121406	3943.84295214924	626	2120981	137490.62	2107.3	546.9	16.6	4	6.5	8.6	17.1	3.8	6.5	7.2	10.9	20.9	5.6	17.4	12.3	15.7	5.3	17.4	12.3	0	26.8	16.9	24.4	22	33.4
1	N13	3	EXT1	NM_000127	sample	5.39490445859873	27.4251592356688	6.47149337134558	248574.824840764	5062.91985184866	4.51751592356688	15.4729299363057	3.19089526680935	107236.950636943	3252.80422284211	628	1990836	124907	1892.97	493.94	20.4	5.3	6.4	15.4	18.6	8.6	7	16.9	12.6	16.1	5.7	22.6	12.1	16.7	4.8	22.8	19.6	16.1	19.1	19.1	23.7	22.5	24
1	N14	1	MSH6	NM_000179	sample	3.83913043478261	21.5608695652174	6.5883292800886	207249.593478261	4802.39208352485	2.82173913043478	7.92391304347826	1.7749825793305	44073.0760869565	2960.7403034775	460	1896251.8	130709.32	2020.08	521.59	17.8	2.4	9.3	10.9	17.2	4.1	7.2	7.8	13	23	3.3	0	12.4	23	2.2	30.4	6.7	0	8.3	13.9	19.8	19.6	20.4
1	N14	2	MSH6	NM_000179	sample	5.24647887323944	25.2394366197183	5.04244536468402	214123.704225352	4838.20424640928	3.82218309859155	12.8538732394366	2.33804937777802	94056.1091549296	3300.30902221503	568	1742612	136910.65	1709.84	556.47	12.5	8.3	9	15	13	10.2	8.1	11.6	12.5	19.5	7.7	26.2	10	16.2	6.7	26.2	11.3	0	15	13.7	15.5	17.3	18.8
1	N14	3	MSH6	NM_000179	sample	5.01663585951941	27.4990757855823	6.53204442965508	257212.369685767	5102.13971077974	3.63770794824399	13.0628465804067	1.99263769438182	99479.8262476895	3175.745219653	541	1819210	140763.11	1901.33	570.72	13.5	5.9	11.8	12	14.4	7.8	10.2	14	12.8	16.5	5.5	27.9	12.9	16.8	5.7	27.9	17.6	16.5	16.8	18.1	20.1	21.8	21.1
1	N15	1	FANCC	NM_000136	sample	4.95840266222962	23.3227953410982	5.35743013070913	200170.327787022	4804.34580157295	2.72046589018303	8.99833610648918	1.80176059196858	63010.9051580699	2904.91298724333	601	1706760.2	110500.79	1776.73	466.92	15	4.3	4.8	25.5	13.3	6.3	6.5	24.6	8	14.5	4.2	0	9.2	14.5	4	30	10.8	0	8.7	15.3	17.5	20.8	16.6
1	N15	2	FANCC	NM_000136	sample	5.21040974529347	26.3111849390919	7.35003232758303	238239.533776301	5051.78285967972	2.92137320044297	10.4983388704319	2.55270955958591	79877.9368770764	3176.10059611605	903	1904840	143077.56	1932.18	593.41	14.4	8.7	8.1	15.1	14.3	8.5	9.9	11.8	12	21	9	30.3	11	17.1	7.4	30.6	11.1	0	9.9	14.4	11.4	18.7	15
1	N15	3	FANCC	NM_000136	sample	4.24606060606061	23.0569696969697	6.35164180666857	216493.071515152	4886.33064418316	2.69212121212121	12.0339393939394	2.60129733222359	107527.580606061	2850.32545621955	825	1701450	133957.05	1759.78	544.74	12.2	6.3	9	16.8	13.7	8.8	8.2	17.8	13.9	19.3	7.8	36.4	9.9	19.4	7.6	36.5	13.8	19.3	8.8	12.1	13.5	16.6	15
1	N16	1	NCOR1	NM_006311	sample	4.03484848484849	20.4727272727273	5.48619825347598	187510.762121212	4015.00193538711	3.07727272727273	11.6924242424242	2.06344220438804	90999.8	2793.17898625713	660	1467929.4	127901	1566.3	551.48	10.6	22.9	8.2	20.2	11.2	23.9	8.8	18.3	9.8	31.2	5.5	0	9.5	31.5	4.2	36.4	9.7	0	12	13.6	21.2	17.1	20.5
1	N16	2	NCOR1	NM_006311	sample	4.90686274509804	25.0490196078431	6.54746125299275	235115.60130719	4983.6315548485	3.50980392156863	13.1535947712418	2.29227710894741	106823.189542484	3479.16970948744	612	1894234	158764.16	1975.84	630.88	14.4	6.4	10.9	12.4	14.7	9	11.1	9.6	10.6	21.9	8.7	24.8	11.8	17.5	7.5	25	8	0	13.6	13.9	13.7	17.2	18.1
1	N16	3	NCOR1	NM_006311	sample	4.65900383141762	22.007662835249	5.4553901529877	193762.66091954	4837.27725816736	2.95402298850575	10.8122605363985	2.59267354612182	87449.5938697318	3170.63710936808	522	1661341	133920.3	1638.72	545.16	11.7	6.7	10.2	14	12.8	10	10.5	13.4	10.3	17.8	5.2	27.6	11.7	18.6	5.2	28.4	14.9	17.8	9.8	12.6	13	17.4	16.1
1	N17	1	PLK1	NA	Negative	2.14285714285714	37.5714285714286	13.0510204081633	445256.714285714	5819.40567154779	1.71428571428571	7.14285714285714	1.16883116883117	33804.5714285714	1184.84937888199	7	1230533.3	68072.14	3767.24	385.11	14.3	28.6	0	57.1	42.9	0	0	28.6	42.9	28.6	0	0	42.9	28.6	0	71.4	0	0	14.3	28.6	14.3	42.9	14.3
1	N17	2	PLK1	NA	Negative	4	49.3962264150943	17.8757084310946	624208.339622642	6216.01400894584	1.56603773584906	11.9622641509434	2.59973045822102	131714.283018868	1335.29152354069	53	3489366	112773.64	4631.14	564.38	32.1	35.8	3.8	52.8	41.5	15.1	11.3	32.1	30.2	41.5	7.5	75.5	34	39.6	3.8	77.4	9.4	0	7.5	37.7	9.4	43.4	11.3
1	N17	3	PLK1	NA	Negative	3.5	47.0555555555556	21.1889697236919	541368.333333333	4593.3977398598	1.05555555555556	2.27777777777778	0.373737373737374	9044.66666666667	827.840740740741	18	2437781	85127.17	3311.66	357.06	38.9	11.1	0	22.2	38.9	5.6	5.6	22.2	27.8	44.4	0	77.8	27.8	44.4	0	77.8	5.6	44.4	5.6	27.8	5.6	33.3	5.6
1	N18	1	PLK1	NA	Negative	3.34	72.72	35.1763068158903	973649.94	7696.23984390576	1.82	7.38	0.993553830227743	60735.5	1493.70556870003	50	3229830.1	150913.86	5418.73	826.41	40	34	8	54	56	6	12	38	54	26	2	0	44	26	4	70	6	0	10	46	14	48	14
1	N18	2	PLK1	NA	Negative	3.3	34.9857142857143	16.8658875960641	413903.042857143	5341.70046830415	2.2	14.3285714285714	6.04201377987092	136336.7	1955.25904004215	70	2042935	98964.97	3073.16	471.66	15.7	31.4	7.1	54.3	28.6	18.6	5.7	45.7	34.3	34.3	14.3	55.7	22.9	35.7	7.1	57.1	5.7	0	7.1	21.4	10	27.1	11.4
1	N18	3	PLK1	NA	Negative	2.94117647058824	40.8529411764706	16.1899732620321	487406.058823529	4955.05089066961	2.94117647058824	12.7941176470588	2.52598206746814	96988.2941176471	2438.43290953957	34	1979868	117886.94	3279.47	706.46	20.6	23.5	14.7	38.2	35.3	11.8	20.6	23.5	26.5	29.4	11.8	52.9	20.6	32.4	11.8	52.9	8.8	29.4	11.8	23.5	20.6	26.5	20.6
1	N19	1	PLK1	NA	Negative	2.38297872340426	68	39.4408569423901	948654.234042553	7689.61964022977	1.4468085106383	6.12765957446809	0.588387144770124	40815.7872340426	841.191778904291	47	3263414	65559.32	5735.35	326.86	40.4	12.8	0	51.1	55.3	2.1	0	38.3	46.8	34	0	0	48.9	34	4.3	80.9	4.3	0	6.4	44.7	8.5	51.1	8.5
1	N19	2	PLK1	NA	Negative	1.5625	49.71875	31.9827628968254	668042.65625	5070.80268907928	2.21875	6.59375	0.686963383838384	32230.59375	1027.66608573718	32	1866224	70377.56	3684.61	354.89	25	34.4	3.1	62.5	31.2	15.6	3.1	34.4	31.2	50	0	75	28.1	50	3.1	78.1	0	0	9.4	31.2	9.4	34.4	9.4
1	N19	3	PLK1	NA	Negative	3.22222222222222	64.1555555555556	38.0398514448514	857249.622222222	8137.72079780129	1.95555555555556	12.5111111111111	2.64401709401709	105375.977777778	1601.98270546094	45	3195164	81844.76	5542.27	441.03	35.6	22.2	6.7	55.6	53.3	8.9	11.1	44.4	51.1	24.4	8.9	68.9	46.7	24.4	6.7	75.6	6.7	24.4	6.7	48.9	11.1	48.9	11.1
1	N20	1	PLK1	NA	Negative	2.875	98.8	50.0717408103592	1331305.45	9343.0110180963	1.3	11.475	7.76270833333333	123252.875	1341.58056409298	40	4047973.9	81841.9	6623.96	384.93	47.5	12.5	5	42.5	65	5	10	37.5	70	17.5	5	0	60	17.5	2.5	72.5	2.5	0	7.5	60	15	62.5	15
1	N20	2	PLK1	NA	Negative	3.61224489795918	65.1632653061225	28.1803069945927	882370.755102041	8574.69303191504	1.85714285714286	8.97959183673469	0.972132402744648	79205.8775510204	1408.34871471797	49	3897426	111970.39	5970.6	569.31	49	20.4	10.2	46.9	63.3	6.1	12.2	36.7	53.1	28.6	4.1	73.5	57.1	28.6	8.2	75.5	8.2	0	10.2	42.9	10.2	55.1	10.2
1	N20	3	PLK1	NA	Negative	2.64	52.72	32.3352380952381	671053.56	6100.42932483723	1.12	2.68	0.69	9824	1055.20672222222	25	2029905	56359.52	3730.24	289.9	24	24	0	56	48	16	4	56	40	32	0	68	36	36	0	72	4	32	0	28	4	36	4
1	N21	1	PLK1	NA	Negative	3.5952380952381	53.8333333333333	31.6245820550442	663000.357142857	6817.62298889667	2.19047619047619	5.26190476190476	0.820063025210084	21917.7142857143	1236.12285645617	42	2312335.8	91375.9	4494.53	452	26.2	23.8	4.8	45.2	57.1	9.5	4.8	21.4	45.2	16.7	0	0	31	16.7	0	66.7	11.9	0	11.9	31	16.7	42.9	16.7
1	N21	2	PLK1	NA	Negative	2.64864864864865	62.5945945945946	27.8416613041613	834509.432432432	6554.97100987143	1.10810810810811	3.16216216216216	0.38475234127408	20217.5675675676	720.630473952213	37	2922668	95510.3	5186.46	510.17	35.1	24.3	10.8	40.5	48.6	10.8	21.6	32.4	43.2	40.5	0	81.1	43.2	40.5	2.7	86.5	2.7	0	5.4	43.2	5.4	43.2	5.4
1	N21	3	PLK1	NA	Negative	2.68235294117647	46.6470588235294	24.4591106442577	586207.658823529	6001.78976001979	1.51764705882353	8.71764705882353	4.12087344028521	86777.9176470588	1603.21193478454	85	2290826	78554.85	3826.69	386.63	21.2	32.9	7.1	56.5	43.5	9.4	7.1	48.2	43.5	32.9	7.1	65.9	32.9	35.3	3.5	65.9	8.2	32.9	7.1	28.2	14.1	37.6	12.9
1	N22	1	PLK1	NA	Negative	4.08333333333333	74.7777777777778	34.0696340481742	1051491.13888889	8628.03587541063	1.70833333333333	13.0833333333333	7.73377818966899	148317.180555556	1886.55553056126	72	4894755.4	107200.64	6668.56	588.74	44.4	16.7	6.9	30.6	69.4	0	15.3	19.4	50	22.2	6.9	0	54.2	22.2	8.3	63.9	9.7	0	5.6	47.2	12.5	52.8	12.5
1	N22	2	PLK1	NA	Negative	5.05172413793103	80.2586206896552	32.9740710792622	1056944.87931034	7836.48575479493	2.20689655172414	11.7931034482759	1.98311796482711	87166.1724137931	1741.04748901596	58	4091378	109228.66	5322.12	515.34	41.4	19	15.5	32.8	51.7	3.4	17.2	24.1	43.1	25.9	10.3	58.6	48.3	25.9	5.2	63.8	6.9	0	5.2	46.6	12.1	48.3	13.8
1	N22	3	PLK1	NA	Negative	2.47222222222222	68.0277777777778	33.7392033324051	912987.611111111	7316.03955727702	2.47222222222222	14.9166666666667	7.89052332530593	143855.611111111	1694.62445781548	36	2706110	79054.64	5286.39	410.07	38.9	30.6	8.3	58.3	55.6	5.6	11.1	47.2	52.8	30.6	5.6	66.7	44.4	30.6	5.6	72.2	5.6	30.6	13.9	41.7	13.9	50	13.9
