# Supplementary material for: TRACERx analysis identifies a role for FAT1 in regulating chromosomal instability and whole-genome doubling via Hippo signalling
Source: Nat Cell Biol. 2024 Dec 30;27(1):154–68. doi: 10.1038/s41556-024-01558-w (PMC11735399; doi:10.1038/s41556-024-01558-w)
Supplement: Supplementary file 17 — Statistical source data. [file 41556_2024_1558_MOESM17_ESM.zip › extended fig1/ext fig1A source/data/rawData/HU24hr_H4006_RPApT21.txt]

screenPlateOrder	plateWell	replicateNo	Content	ContentAnno	ContentType	MEAN_ObjectSpotTotalCountCh2	MEAN_ObjectSpotTotalAreaCh2	MEAN_ObjectSpotAvgAreaCh2	MEAN_ObjectSpotTotalIntenCh2	MEAN_ObjectSpotAvgIntenCh2	MEAN_ObjectSpotTotalCountCh3	MEAN_ObjectSpotTotalAreaCh3	MEAN_ObjectSpotAvgAreaCh3	MEAN_ObjectSpotTotalIntenCh3	MEAN_ObjectSpotAvgIntenCh3	ValidObjectCount	percentHIGH_SpotAvgAreaCh2	percentHIGH_SpotAvgAreaCh3	percentHIGH_SpotAvgIntenCh2	percentHIGH_SpotAvgIntenCh3	percentHIGH_SpotCountCh2	percentHIGH_SpotCountCh3	percentHIGH_SpotTotalAreaCh2	percentHIGH_SpotTotalAreaCh3	percentHIGH_SpotTotalIntenCh2	percentHIGH_SpotTotalIntenCh3	MEAN_Circ_TotalIntenCh2	MEAN_Circ_TotalIntenCh3	MEAN_Circ_AvgIntenCh2	MEAN_Circ_AvgIntenCh3	percentHIGH_Circ_TotalIntenCh2	percentLOW_Circ_TotalIntenCh2	percentHIGH_Circ_TotalIntenCh3	percentLOW_Circ_TotalIntenCh3	percentHIGH_Circ_AvgIntenCh2	percentLOW_Circ_AvgIntenCh2	percentHIGH_Circ_AvgIntenCh3	percentLOW_Circ_AvgIntenCh3
1	C03	1	53BP1	NA	Positive	5.19480519480519	18.5207792207792	1.8925090875192	81839.2077922078	1505.02723714701	7.88311688311688	32.7974025974026	1.18997780205383	171383.384415584	1489.49375653157	770	12.2	37.1	2.2	37	25.5	37.1	38.6	37.1	40.4	37	1478713.6	62972.35	908.14	207.45	34.3	2.6	8.6	19.1	36.8	1.8	9.5	18.2
1	C03	2	53BP1	NA	Positive	5.83644859813084	18.8177570093458	1.89047745186633	77641.2686915888	1525.86633672771	10.5210280373832	41.2932242990654	1.3706697211173	221202.89135514	1727.78945832055	856	11.6	41.1	2.6	41.1	27.5	41.1	40.1	41.1	41.7	41.1	1657410	75185.19	974.71	235.24	37.3	1.1	14.5	4	40	0	14.7	1.4
1	C03	3	53BP1	NA	Positive	4.24851569126378	11.8507209499576	1.40784985160978	41478.7294317218	1165.62837751332	8.27396098388465	29.1000848176421	1.08340718934381	158346.841391009	1594.83139918749	1179	51.3	38.7	51.3	38.7	51.3	38.7	51.3	38.7	51.3	38.7	1331503	63333.55	728.23	195.46	27.5	1.1	14.5	9.2	27.9	0	15.7	7.8
1	C04	1	53BP1	NA	Positive	4.78761061946903	17.8672566371681	2.33218957871966	83519.3351769912	1432.96509216627	7.74225663716814	29.9424778761062	1.2145031335461	162780.461283186	1648.93792461384	904	13.7	40.2	2.3	40.2	22.5	40.2	38.6	40.2	39.3	40.2	1457322.3	70385.36	860.82	225.66	29.3	3.4	8.7	9.8	31.6	0.2	9.7	6.7
1	C04	2	53BP1	NA	Positive	4.91780821917808	16.7328767123288	1.78815438995169	69098.2945205479	1310.79579182794	7.22945205479452	25.1566780821918	1.06275219977306	139563.363869863	1565.0902358305	1168	12.7	35.5	2.2	35.5	21.1	35.5	36.2	35.5	37.7	35.5	1343621	69094	714.53	215.88	25.1	1.2	9.4	5	25.3	0	10.2	4.4
1	C04	3	53BP1	NA	Positive	4.70729537366548	15.153024911032	1.68365474641735	66464.3318505338	1367.46471498435	7.9270462633452	29.3709964412811	1.13910023331525	161294.863879004	1621.49643668164	1124	56.3	39.7	56.3	39.7	56.3	39.7	56.3	39.7	56.3	39.7	1436552	67736.04	805.25	211.99	28.5	7	18.1	8.7	28.8	6.8	18.3	8.1
1	C05	1	53BP1	NA	Positive	4.84733606557377	16.9252049180328	2.16017630381301	73713	1477.24590790225	8.04098360655738	30.6547131147541	1.22319643862492	168521.432377049	1685.85748341227	976	14	40.2	1.9	40.2	23.2	40.2	39.4	40.2	40.4	40.2	1422016.8	65815.28	900.88	213.05	30.5	1.6	8.5	10.7	34.1	0	9.3	7.5
1	C05	2	53BP1	NA	Positive	4.40788267644363	13.7231897341888	1.60600847890628	56466.2997250229	1191.27959603735	8.43354720439963	29.1677360219982	1.00171165349902	155665.391384051	1537.94321934105	1091	9.2	35.7	1.6	35.7	20.4	35.7	31.6	35.7	33.7	35.7	1424438	75998.28	753.68	233.9	29.1	0.5	13.8	4	29.1	0	13.6	4.3
1	C05	3	53BP1	NA	Positive	5.29456625357483	14.7550047664442	1.8049613001952	54940.2888465205	1334.71279856652	9.57578646329838	34.7273593898951	1.15244870603697	185064.929456625	1611.11614186534	1049	59.2	39.3	59.2	39.3	59.2	39.3	59.2	39.3	59.2	39.3	1425125	62146.61	766.32	187.65	29.6	1	15.3	6.2	29.4	0	14.8	5.8
1	C06	1	53BP1	NA	Positive	5.72727272727273	18.7827626918536	2.23481425701231	84559.3659976387	1491.20455408384	10.112160566706	39.2278630460449	1.31293999255287	209546.770956316	1771.83763477823	847	12	42.3	2.1	42.3	27.6	42.3	40.5	42.3	39.8	42.3	1561727.6	68481.98	943.34	216.69	36	8.7	10	14.9	37.7	8.1	9.7	13
1	C06	2	53BP1	NA	Positive	4.17281553398058	14.5106796116505	2.38218289528243	58367.9601941748	1313.30109858636	6.11844660194175	20.673786407767	0.916612688103755	105014.809708738	1294.75203717276	1030	11.4	31.4	2.2	31.4	21.1	31.4	34.4	31.4	36.7	31.4	1343424	81366.7	819.29	266.46	31.7	1	16.2	4.1	34.7	0	19	3.3
1	C06	3	53BP1	NA	Positive	4.50789096126255	13.0459110473458	1.29556079051932	52823.5868005739	1177.17281185312	6.95552367288379	26.8134863701578	0.960450658904289	142136.535150646	1269.83207395565	697	45.9	31.6	45.9	31.6	45.9	31.6	45.9	31.6	45.9	31.6	1263930	60954	782.75	205.44	28.1	13.9	16.2	22	29.8	5.7	19.2	11.9
1	C07	1	53BP1	NA	Positive	6.03470437017995	21.5334190231362	2.82483979399941	97665.7570694087	1727.60516454487	8.58868894601542	37.5912596401028	1.41632499205636	216933.87403599	1838.56440410115	778	15.4	41	4.2	41	29.8	41	45	41	46.3	41	1643589	84087.09	1109.27	284.84	38	1.2	15.6	6.4	41.5	0	17.6	5.1
1	C07	2	53BP1	NA	Positive	5.09031413612565	16.2971204188482	1.75729460550178	66026.5772251309	1552.00881000533	9.38612565445026	38.6780104712042	1.42165685398402	202121.061518325	1736.81163454166	764	12	41.1	2.5	41.1	25.4	41.1	39.3	41.1	43.5	41.1	1581183	82920.74	967.59	271.9	36.9	0.7	18.2	3.5	40.8	0	20.5	1.7
1	C07	3	53BP1	NA	Positive	5.93811074918567	23.4837133550489	3.93842614680528	135861.286644951	1886.13554151294	10.3648208469055	45.0179153094463	1.49395685440053	249100.669381107	1799.6333256651	614	62.5	42	62.5	42	62.5	42	62.5	42	62.5	42	1696317	80334.46	1171.21	268.43	37.1	1.3	25.1	5.9	41.2	0	31.3	2.9
1	C08	1	53BP1	NA	Positive	5.03389830508475	19.5459411239964	1.97303520501109	91900.3184656557	1405.44078357441	6.28635147190009	21.1471900089206	0.993255398289326	117069.7029438	1516.64512135752	1121	16.1	36	3	36	22	36	37.3	36	38	36	1424866.9	70025.3	807.91	221.3	26.6	0.9	7.1	9.9	26.6	0	8.3	8.4
1	C08	2	53BP1	NA	Positive	6.32534246575342	25.4760273972603	2.86035531872123	125362.191780822	1809.00157105483	7.41780821917808	37.6232876712329	1.46423249020987	242631.260273973	1931.83439809811	292	16.4	39.7	6.8	39.7	26	39.7	40.8	39.7	42.8	39.7	1515011	151464.09	1105.39	539.33	28.4	3.1	50	5.8	37.3	0	58.2	0.7
1	C08	3	53BP1	NA	Positive	4.72282076395691	14.1185112634672	1.63229568490857	58316.2468168462	1253.52661979525	9.21155729676788	33.1958863858962	1.28120920165854	169201.3956905	1675.50342542281	1021	52.8	41.4	52.8	41.4	52.8	41.4	52.8	41.4	52.8	41.4	1422460	59710.13	793.03	191.96	29.7	0.8	15.9	14.8	31.3	0	15.9	13.2
1	C09	1	PLCG2	NM_002661	sample	5.6365202411714	18.6124031007752	1.72530193772646	76240.097329888	1297.52526372334	6.24289405684755	22.7769164513351	1.01695703286025	130731.887166236	1511.16124423194	1161	11.5	33.3	1.2	33.3	24.1	33.3	34.6	33.3	35.1	33.3	1420980.8	78018.41	812.99	255.91	26.7	1.6	10.8	7.1	28.5	0	12.4	5.2
1	C09	2	PLCG2	NM_002661	sample	5.00777873811582	17.9135695764909	1.69861128010431	80832.2273120138	1275.64844334364	7.53414001728608	26.5695764909248	1.12103151248891	150074.59377701	1749.18396889186	1157	10.2	40.1	2.9	40.1	21.9	40.1	31.6	40.1	33.8	40.1	1489501	78051.84	861.74	252.48	29.2	3.9	16.2	7.9	31.7	0.4	18.2	5.5
1	C09	3	PLCG2	NM_002661	sample	5.21481481481482	19.482304526749	1.61151460694154	93367.2674897119	1291.99741139401	8.53827160493827	30.1102880658436	1.13929468426361	161200.891358025	1639.60602156806	1215	48.7	40.4	48.7	40.4	48.7	40.4	48.7	40.4	48.7	40.4	1581676	63266.62	864.79	199.73	29.4	2.1	15.5	8.1	29.8	1.2	17	7.8
1	C10	1	SETD2	NM_014159	sample	6.18743961352657	24.2096618357488	2.07550560915715	108027.028985507	1437.55849745486	6.88309178743961	24	0.951640314639524	132207.973913043	1429.82293358413	1035	16.6	32.9	2.2	32.9	23.7	32.9	39.1	32.9	39.4	32.9	1479167.9	81961.38	787.66	250.19	26.3	0.9	11.3	4.5	26.2	0	10.4	3.9
1	C10	2	SETD2	NM_014159	sample	5.23046875	19.84375	1.58246750763063	88788.15625	1190.22703480634	6.7353515625	23.53125	0.926817016603282	129256.78125	1403.585283628	1024	12.4	33.9	3.2	33.9	21.1	33.9	30.6	33.9	32.1	33.9	1491645	75197.85	781.27	226.77	26.4	0.9	13	2.6	25.9	0	12.7	2.6
1	C10	3	SETD2	NM_014159	sample	6.16761133603239	22.285020242915	1.82804450273587	96206.0558704453	1323.05331465838	9.22024291497976	32.6793522267206	1.08736528576632	166418.633198381	1496.67869048737	1235	52.4	38.9	52.4	38.9	52.4	38.9	52.4	38.9	52.4	38.9	1634909	65576.33	830.66	195.91	28.2	1.1	16.6	3.4	28.1	0	15.4	1.7
1	C11	1	IKZF1	NM_001220765	sample	4.64906580016247	15.7238017871649	1.65503086283677	64523.6441917141	1161.96194871136	6.11210398050366	19.9975629569456	0.826503612579137	107415.225020309	1322.56587043255	1231	11.4	32.1	1.5	32.1	19.2	32.1	32.3	32.1	32.1	32.1	1311729.3	64952.68	696.65	199.74	26.2	1.6	6.5	10	26.5	0	6.7	7.9
1	C11	2	IKZF1	NM_001220765	sample	5.328165374677	19.9095607235142	1.92136740656103	87771.2222222222	1229.70122661793	4.75796726959518	14.7975882859604	0.683291407060611	80386.9741602067	1129.45959102617	1161	12.1	26.4	2.7	26.4	20.5	26.4	31.5	26.4	33.1	26.4	1404887	73231.85	761.8	219.47	26.8	1	13	3.9	26	0	11.5	3.8
1	C11	3	IKZF1	NM_001220765	sample	5.56324582338902	17.5624502784407	1.53713991954311	70867.1042163882	1218.99710418147	7.47971360381862	23.9323786793954	0.88568270695523	128851.051710422	1397.32488516894	1257	50	33.1	50	33.1	50	33.1	50	33.1	50	33.1	1541764	63370	760.66	192.8	29.2	1.3	15.4	9.5	28.6	0	14.7	9.4
1	C12	1	COL2A1	NM_033150	sample	5.37459283387622	17.0513029315961	1.49816295698654	61746.5635179153	1187.72099875759	6.26547231270358	20.7931596091205	0.866895582970135	118171.067589577	1359.11620639577	1228	11.3	29.2	0.5	29.2	21.5	29.2	33.3	29.2	33.6	29.2	1284191.1	64884.64	661.05	201.28	24.8	11.4	7.7	17.5	25.2	10.2	6.4	16.6
1	C12	2	COL2A1	NM_033150	sample	5.10292812777285	16.3487133984028	1.6462880608407	68627.2546583851	1218.74004508111	7.83141082519965	27.6867790594499	1.02876790109203	154937.893522626	1531.40957192175	1127	9.6	34.9	2	34.9	21.6	34.9	30.2	34.9	31.8	34.9	1471719	76307.37	767.66	237.92	29.2	1.3	13.7	5.8	28.1	0	12.6	4.3
1	C12	3	COL2A1	NM_033150	sample	5.0927684441198	16.8444119795471	1.49577278771464	70666.6822498174	1221.60119870368	9.07523739956172	32.0102264426589	1.0954029989277	168627.913075237	1582.21322337683	1369	50.3	38.9	50.3	38.9	50.3	38.9	50.3	38.9	50.3	38.9	1455701	62508.49	766.33	185.2	29.2	1	15.8	5	28	0	14.8	3.2
1	C13	1	SMAD4	NM_005359	sample	6.17687661777394	18.9637618636756	1.84099667482456	72691.7911993098	1463.21923129925	7.13459879206212	22.4374460742019	0.94801531204652	127474.527178602	1652.68580281439	1159	11.3	35.5	1.1	35.5	28.9	35.5	40.6	35.5	41.3	35.5	1560813.8	77646.71	845.16	240.63	32.9	1	9.6	8.6	33.6	0	9	8.2
1	C13	2	SMAD4	NM_005359	sample	4.42583333333333	14.1075	1.57082045583592	57074.9075	1222.81953892141	8.6475	30.2575	1.02760208522204	163345.705	1614.8647846466	1200	9.9	38.7	1.6	38.7	20.2	38.7	30.9	38.7	32.8	38.7	1436095	61885.48	805.52	191.89	31.2	1.5	8.2	10.7	31.7	0	8.7	10.8
1	C13	3	SMAD4	NM_005359	sample	1.56220472440945	4.16299212598425	0.818538813876247	16638.6779527559	633.758138733503	8.53858267716535	27.0188976377953	1.08118591093925	124474.32519685	1448.18546930467	1270	31.3	40.2	31.3	40.2	31.3	40.2	31.3	40.2	31.3	40.2	1056931	53783.44	555.39	160.63	26.4	0.7	8.7	6.5	23.9	0	8.7	6.5
1	C14	1	FANCF	NM_022725	sample	5.99493243243243	19.8851351351351	1.89593679788553	77376.6478040541	1367.20689859598	6.18834459459459	19.8800675675676	0.928750970961468	115236.956925676	1481.8729995746	1184	13	31.4	1.3	31.4	23.2	31.4	36.5	31.4	37.6	31.4	1405083.3	84739.97	758.94	262.29	27.4	1.5	12.5	5.3	28.2	0	12.9	4.6
1	C14	2	FANCF	NM_022725	sample	5.89236111111111	19.0086805555556	1.88770503501221	81992.0772569444	1297.50881602567	8.05815972222222	27.1328125	0.986975947585154	147165.7109375	1519.96922767373	1152	10.5	35.1	2.1	35.1	23.9	35.1	34	35.1	35.7	35.1	1487801	67375.75	800.12	209	29.6	4.2	9.6	7.7	29.2	0.3	8.8	6.2
1	C14	3	FANCF	NM_022725	sample	4.31254695717506	12.6814425244177	1.32252965220542	47517.305785124	1083.56053898315	8.40570999248685	27.4936138241923	0.905399115928734	136344.62283997	1357.40161400009	1331	47.3	35	47.3	35	47.3	35	47.3	35	47.3	35	1354627	58304.37	690.95	172.91	27.5	0.9	12.5	6.9	25.8	0	11.7	6
1	C15	1	Sep-12	NM_144605	sample	5.8325404376784	20.1874405328259	1.81336969133966	89520.7963843958	1229.94790149309	6.30447193149382	21.1408182683159	0.942332475639747	119390.55661275	1371.37883155433	1051	13.5	31	2.4	31	20.8	31	34	31	33.9	31	1278945.8	84063.27	704.6	268.8	22.1	0.8	12.2	3.7	22.7	0	12.8	3.1
1	C15	2	Sep-12	NM_144605	sample	5.74367436743674	19.8877887788779	1.65073816871772	79950.3476347635	1209.30424989814	7.55555555555556	27.5522552255226	1.12519807492871	149054.477447745	1566.94140305762	909	13	38.7	1.7	38.7	19.8	38.7	33.6	38.7	35.2	38.7	1308263	72079.76	680.46	223.75	23	0.7	10.9	1.7	23.4	0	11.7	0.8
1	C15	3	Sep-12	NM_144605	sample	5.31136580706781	19.1012416427889	2.13601196536037	90707.2425978988	1263.03494771973	7.15950334288443	24.6867239732569	0.923962203321364	132632.022922636	1371.98505885497	1047	47.5	33.9	47.5	33.9	47.5	33.9	47.5	33.9	47.5	33.9	1346397	67607.46	793.78	221.44	24.5	0.8	16.8	10.9	25.2	0	18.9	9.8
1	C16	1	GNPTAB	NM_024312	sample	6.3382737576286	23.6730601569311	1.9265936930455	106256.585004359	1443.47413762112	8.18395815170009	30.1115954664342	1.09140999546972	179242	1670.52315880096	1147	15.2	38.5	3.4	38.5	24	38.5	37.1	38.5	38.1	38.5	1543336.8	75425.87	861.68	246.28	27.9	1.4	9.7	6	29.2	0	11.3	4.4
1	C16	2	GNPTAB	NM_024312	sample	5.78189300411523	17.2971193415638	1.40214890044825	64770.9061728395	1212.9635029969	7.50041152263374	24.5950617283951	0.964273096489801	127476.778600823	1535.30396694984	1215	10.1	37.3	1.4	37.3	23.2	37.3	34.1	37.3	35.7	37.3	1443539	71334.03	731.35	217.5	28.1	0.9	11.6	2	28.3	0	10.8	1.2
1	C16	3	GNPTAB	NM_024312	sample	5.28784489187174	18.3989560029829	1.51418077012632	79323.4168530947	1227.46873989477	7.80014914243102	26.7576435495899	0.99943579791491	142689.797912006	1434.17504356459	1341	48.7	35.9	48.7	35.9	48.7	35.9	48.7	35.9	48.7	35.9	1455789	63218.13	777.24	191.63	27.6	1.6	13.9	3.7	27.2	0	12.5	2.1
1	C17	1	53BP1	NA	Positive	5.5	20.03264604811	1.92650973932302	92487.7680412371	1372.2598458301	7.22852233676976	25.0790378006873	0.971442241441385	139105.31443299	1391.33952993632	1164	14.3	32	1.9	32	22.2	32	37.4	32	37.8	32	1375995.6	62882.03	726.15	199.27	25.1	1.1	5.8	8	25.4	0	6.3	7.8
1	C17	2	53BP1	NA	Positive	5.34310532030402	15.2595005428882	1.75165160960049	57428.3018458198	1374.26356387297	9.80021715526602	37.3507057546146	1.34687632699179	192353.235613464	1718.37719982321	921	11	43.5	2.1	43.5	25.5	43.5	40	43.5	41.5	43.5	1423108	63022.17	807.13	195.13	31.2	1	8.4	5.5	31.7	0	7.1	3.5
1	C17	3	53BP1	NA	Positive	4.2850430696946	12.0657791699295	1.41973548754872	39224.6162881754	1126.56079934988	8.55755677368833	28.30931871574	1.03857490569761	144136.100234926	1461.13767184498	1277	51.7	37	51.7	37	51.7	37	51.7	37	51.7	37	1313922	60553.35	666.6	182.45	26.6	1.3	13.6	8.5	26.9	0	12.2	7.9
1	C18	1	53BP1	NA	Positive	7.0718954248366	24.390522875817	2.50348743137003	115569.009803922	1884.97985894767	10.3921568627451	45.8823529411765	1.68446828966396	256126.173202614	2004.92738579956	612	17	45.1	3.4	45.1	32.7	45.1	48.9	45.1	49.7	45.1	1710124.8	78876.29	1113.5	263.89	36.6	1.1	12.1	5.4	41.2	0	13.4	3.3
1	C18	2	53BP1	NA	Positive	6.95467422096317	22.3937677053824	2.15407990462572	92337.6147308782	1544.91302586455	10.2096317280453	43.2917847025496	1.5329734779514	231355.393767705	1929.70110049118	353	13.6	45.9	1.7	45.9	28.3	45.9	43.1	45.9	45.3	45.9	1516322	90651.03	916.39	294.03	30.3	2.3	19.8	3.7	33.7	0	23.5	0.8
1	C18	3	53BP1	NA	Positive	4.85822784810127	14.7071729957806	1.50976426428592	55934.0540084388	1221.32959267143	9.15021097046414	30.6092827004219	1.12741092547891	158174.372995781	1659.78322392871	1185	53.2	40.8	53.2	40.8	53.2	40.8	53.2	40.8	53.2	40.8	1446904	62709.54	761.85	196.68	28.6	0.8	13.5	4.2	27.9	0	12.6	2.3
1	C19	1	53BP1	NA	Positive	6.38011049723757	18.0486187845304	1.61955616787848	61530.0187845304	1444.0725078779	11.1491712707182	42.4585635359116	1.29546499013	215730.373480663	1712.63288232644	905	11	42.9	0.3	42.9	27.7	42.9	42.5	42.9	43.2	42.9	1536663.7	65009.15	823.41	202.92	33.3	1.3	7	8.3	34.1	0	6.4	6.7
1	C19	2	53BP1	NA	Positive	5.78096040438079	18.921651221567	1.99818278946525	82930.2131423757	1427.98300152783	8.0497051390059	26.5105307497894	1.0182937509387	140358.572872789	1575.68589709555	1187	13.1	38.1	2.7	38.1	25.9	38.1	40.4	38.1	42	38.1	1505629	65817.45	824.26	201.52	29	0.8	9.8	4	29.3	0	8.7	2.2
1	C19	3	53BP1	NA	Positive	5.62525252525253	16.3848484848485	1.69457553929882	57407.3626262626	1315.31625506726	10.7949494949495	40.810101010101	1.29658823947354	217018.450505051	1732.14730964721	990	56.9	41.5	56.9	41.5	56.9	41.5	56.9	41.5	56.9	41.5	1495953	66911.35	841.09	203.26	32.9	2.3	18.3	7.6	34.7	0.6	17.6	4.9
1	C20	1	53BP1	NA	Positive	6.76099426386233	25.9330783938815	2.28492320219372	127541.801147228	1750.89532675697	8.23135755258126	37.9292543021033	1.46064957254964	230760.531548757	1808.18413390547	523	13.8	42.4	3.8	42.4	28.5	42.4	42.3	42.4	44.6	42.4	1534783.9	96692.16	1025.7	332.23	30.4	1.3	20.3	5	35.9	0	23.9	2.1
1	C20	2	53BP1	NA	Positive	5.8453488372093	17.7151162790698	2.2983830826985	73217.7651162791	1521.42276614048	10.5453488372093	40.346511627907	1.42865244052689	202413.676744186	1804.66259407132	860	12.9	44.7	2.8	44.7	26.6	44.7	42.9	44.7	44.9	44.7	1485853	68893.68	897.12	217.14	32.3	1.3	10.6	3.8	34.1	0	11	1.2
1	C20	3	53BP1	NA	Positive	5.25757575757576	14.7333333333333	1.46761929557084	50310.0651515152	1182.01434304009	10.9606060606061	44.7439393939394	1.27317960132784	229936.474242424	1613.03657017327	660	51.4	40.9	51.4	40.9	51.4	40.9	51.4	40.9	51.4	40.9	1310645	62694.16	738.73	204.87	29.7	16.2	16.1	21.7	32.1	12.9	16.5	8
1	C21	1	53BP1	NA	Positive	5.57386934673367	16.905527638191	1.72032655995262	61626.7306532663	1385.20066884191	9.01005025125628	33.5798994974874	1.13373460346161	184637.683417085	1634.75279302643	995	12.2	37.5	1.2	37.5	24.2	37.5	39.9	37.5	41.2	37.5	1421202.4	73486.96	754.22	225.02	30.2	1.1	10.4	9.1	30.6	0	8.9	9.4
1	C21	2	53BP1	NA	Positive	5.01771956856703	14.9352850539291	1.61078218347941	53498.3936825886	1260.75805332962	7.11941448382126	22.8559322033898	0.861728778401122	120054.939137134	1326.94179050545	1298	12.3	31.7	0.5	31.7	21.4	31.7	37.6	31.7	39.3	31.7	1331859	58392.13	676.27	176.87	27	1.4	5.6	7.6	26.7	0	4.9	6.6
1	C21	3	53BP1	NA	Positive	5.24106463878327	17.5855513307985	1.92394125039876	72612.8015209125	1321.32163984664	7.53460076045627	25.8425855513308	1.0175946530436	137800.866159696	1519.74594647003	1315	54.8	36.1	54.8	36.1	54.8	36.1	54.8	36.1	54.8	36.1	1406898	62299.46	751.9	188.48	28.1	2.2	14.5	4.7	26.8	1.5	14.2	3.2
1	C22	1	53BP1	NA	Positive	5.66009852216749	21.737684729064	3.0569227868261	118429.368226601	1762.32499261296	9.50615763546798	38.673645320197	1.44173500499496	206809.201970443	1744.1852028612	812	16.1	40.6	3.6	40.6	27.3	40.6	45	40.6	46.2	40.6	1589617.8	69854.2	1012.14	231.28	36.3	1	6.8	6	38.8	0	8	5.5
1	C22	2	53BP1	NA	Positive	4.90137328339576	14.5555555555556	1.58159418605807	52313.1310861423	1408.62022720267	8.52184769038702	31.334581772784	1.14024004751088	156382.372034956	1528.93492503226	801	11.6	40.3	1	40.3	24.1	40.3	38.6	40.3	42.3	40.3	1438602	62853.16	828.1	196.55	35.1	1.9	8.7	7.9	36.3	0	8.5	5.6
1	C22	3	53BP1	NA	Positive	4.80213903743315	14.0013368983957	1.90876473463156	54828.25	1414.30583367521	9.40641711229947	38.4705882352941	1.28619101496301	202858.32486631	1630.62860714831	748	59.1	41.2	59.1	41.2	59.1	41.2	59.1	41.2	59.1	41.2	1414431	69657.03	839.35	222.08	30.3	0.7	18.4	5.5	33.7	0	21.1	4
1	D03	1	RAD51	NA	Positive	8.24125874125874	27.3181818181818	2.09872075383589	103395.51048951	1600.91446327572	9.01864801864802	29.5745920745921	1.39850622454812	163717.364801865	2194.11382773686	858	12.5	50.7	2.1	50.7	36.4	50.7	49.4	50.7	50.7	50.7	1777320.1	92196.3	885.23	274.83	35.2	1	17.8	4.8	33.2	0	13.9	4.1
1	D03	2	RAD51	NA	Positive	7.65311004784689	25.5837320574163	2.11355116564399	105198.093301435	1529.46754005405	8.688995215311	29.1985645933014	1.207356169927	162417.799043062	1955.69902046995	836	11.4	45.6	2.8	45.6	34.6	45.6	47.2	45.6	49.4	45.6	1749565	92099.73	885.15	274.86	33.1	0.7	22.2	2.5	31.6	0	18.2	2.2
1	D03	3	RAD51	NA	Positive	9.05005959475566	30.0893921334923	2.13404958843732	118621.939213349	1592.57033006322	11.7532777115614	41.5566150178784	1.53706435375974	223232.230035757	2146.85966983469	839	65.2	53.4	65.2	53.4	65.2	53.4	65.2	53.4	65.2	53.4	1825518	76985.12	884.7	224.75	34.4	1.3	22.6	5	31.8	0	21	3.7
1	D04	1	RAD51	NA	Positive	10.3737517831669	37.1669044222539	2.16548842611287	156677.854493581	1767.0920284821	11.7902995720399	42.4664764621969	1.63204900112721	251314.154065621	2604.65325803501	701	13.6	57.8	3.3	57.8	42.2	57.8	53.4	57.8	54.6	57.8	1964221	101975.32	988.61	303.69	39.8	1	21.7	6.4	37.8	0	19.8	5.4
1	D04	2	RAD51	NA	Positive	7.93090452261307	26.0891959798995	2.02122489890626	95144.0427135678	1550.52515501399	8.45603015075377	29.5942211055276	1.39930541135237	173507.451005025	2096.84704225074	796	14.4	46.7	2.1	46.7	33.9	46.7	48.4	46.7	49.6	46.7	1586919	97219.51	805.51	296.68	31.7	1.4	25.6	3.1	28.8	0	22.6	1.9
1	D04	3	RAD51	NA	Positive	8.9975	31.885	1.97549302087094	122995.61625	1535.45603691463	11.135	39.225	1.53491124863277	213888.73875	2209.13887232128	800	63.1	53.8	63.1	53.8	63.1	53.8	63.1	53.8	63.1	53.8	1777300	72166.77	855.63	212.68	33.2	1.4	21.9	7.1	31.6	0	18.1	4.8
1	D05	1	RAD51	NA	Positive	6.98865069356873	25.7780580075662	1.99999385244923	108418.829760404	1492.54039015239	9.80580075662043	34.5372005044136	1.48693782865087	190683.422446406	2185.36011634833	793	12.9	50.7	2.3	50.7	32.5	50.7	46.7	50.7	47.3	50.7	1658642.6	82906.11	824.9	242.9	33.4	1	15.5	7.8	31.3	0	11.5	8.2
1	D05	2	RAD51	NA	Positive	8.80339805825243	28.9211165048544	2.01220052467377	103263.638349515	1581.61394259688	9.48543689320388	31.7791262135922	1.38708938568866	176601.672330097	2125.60413935419	824	15.2	47.7	2.3	47.7	37.9	47.7	52.1	47.7	53.8	47.7	1713713	82587.79	831.06	241.37	34.2	1	16.3	3.6	32.6	0	15	3.2
1	D05	3	RAD51	NA	Positive	8.17982989064399	27.6986634264885	2.05302877036451	109197.866342649	1543.20577024266	12.1032806804374	45.9671931956258	1.71336238087096	249421.426488457	2206.90416952445	823	63.3	52	63.3	52	63.3	52	63.3	52	63.3	52	1723319	77508.22	859.79	224.96	34.8	0.9	23.5	6.3	32	0	20.2	5.7
1	D06	1	RAD51	NA	Positive	8.41426927502877	26.6962025316456	1.90301960447275	98846.6363636364	1545.04058824686	9.25086306098964	30.9953970080552	1.41681653387134	170800.240506329	2119.23736750174	869	12.5	48.9	2	48.9	37.9	48.9	50.4	48.9	50.5	48.9	1633407.2	84378.96	827.33	252.4	31.3	1.3	13.2	7	29.7	0	11	6.2
1	D06	2	RAD51	NA	Positive	8.21223470661673	25.980024968789	2.07570507550167	100149.037453184	1572.33969621817	7.42197253433208	22.8039950062422	1.12701808431552	131216.088639201	2038.80546422692	801	12.5	43.9	2.2	43.9	35.7	43.9	49.9	43.9	51.6	43.9	1728000	102280.01	866.09	308.13	36	1.9	29	5.9	33.2	0	26.3	6.2
1	D06	3	RAD51	NA	Positive	8.9828641370869	29.5275397796818	1.77880240170957	110479.689106487	1517.99745583369	11.6168910648715	42.6058751529988	1.39508142003763	257763.548347613	2138.76088652377	817	63.6	47	63.6	47	63.6	47	63.6	47	63.6	47	1828432	80153.03	873.27	238.07	35.4	1.7	27.2	7.5	33	1.3	25.6	6.5
1	D07	1	RAD51	NA	Positive	9.27725118483412	33.8696682464455	2.27347136587317	144330.983412322	1738.60113089095	10.9443127962085	42.4372037914692	1.49002902950833	257406.836492891	2254.73203558339	844	15	49.3	3.3	49.3	38.4	49.3	50.8	49.3	51.7	49.3	1822326.4	81733.87	942.39	245.33	32.8	0.4	14.2	5.1	31.9	0	11.1	5.2
1	D07	2	RAD51	NA	Positive	8.62770562770563	29.7806637806638	2.0700090985198	114349.363636364	1622.04380724002	10.6854256854257	37.959595959596	1.41220858920442	217967.571428571	2136.73755190079	693	14.6	48.5	3.8	48.5	37.4	48.5	49.6	48.5	51.9	48.5	1847271	89496.41	891.39	264.46	33.6	1.6	19.3	7.6	32.9	0	18	7.6
1	D07	3	RAD51	NA	Positive	7.54708994708995	23.037037037037	1.79005802169583	77015.2063492063	1420.1422278076	10.5671957671958	35.7216931216931	1.46817074363374	195201.253968254	2115.79179138167	945	61.3	48.4	61.3	48.4	61.3	48.4	61.3	48.4	61.3	48.4	1642433	76058.09	816.24	225.43	33.4	1.5	23.5	10.6	31.6	0	22	9.4
1	D08	1	RAD51	NA	Positive	8.23313609467456	31.9325443786982	2.11529633505283	128626.950295858	1609.14168574666	9.47455621301775	34.814201183432	1.47104805774177	197228.337278107	2190.96015508027	845	16.9	50.2	2.4	50.2	35.1	50.2	49.2	50.2	49.6	50.2	1706144.4	88429.28	870.25	265.6	32.7	1.4	14.7	4.4	31.8	0	12.7	2.6
1	D08	2	RAD51	NA	Positive	5.68557213930348	16.918407960199	1.25323500966389	60863.9751243781	1118.05224816807	7.21293532338308	24.7064676616915	1.06831583143195	142242.969154229	1563.88716507696	1005	6.7	35.4	1.3	35.4	26.5	35.4	34.5	35.4	35.5	35.4	1325521	74191.57	648.88	229.55	26.9	19	17.1	24.6	25	8.3	15.6	21.1
1	D08	3	RAD51	NA	Positive	7.40799031476998	24.6162227602906	1.86154908770509	97315.9358353511	1520.09899601662	10.9334140435835	37.40799031477	1.36608126123011	206827.179176755	2058.48061814708	826	62.5	47.9	62.5	47.9	62.5	47.9	62.5	47.9	62.5	47.9	1759243	80759.91	886.19	236.12	32.2	1.8	25.3	4.1	32.6	0	23.4	3.1
1	D09	1	SMC3	NM_005445	sample	5.7735368956743	19.7014418999152	1.77328215909088	80857.1221374046	1337.52342825199	7.225614927905	23.8269720101781	0.864064250620056	134431.71331637	1406.6628226759	1179	14.5	31	1.9	31	23.7	31	36.8	31	37.2	31	1335305.9	69074.11	739.99	217.47	25.4	1.7	7.7	15.2	25.7	0	9	14.8
1	D09	2	SMC3	NM_005445	sample	5.12953795379538	15.5585808580858	1.51096860404754	55647.452970297	1148.38107732526	7.38861386138614	22.796204620462	0.858742914345967	112665.616336634	1342.13582662353	1212	12.4	34	1.2	34	22.2	34	35.5	34	36.5	34	1257560	66730.98	641.02	198.33	25.6	5.7	11.1	12.6	24.4	4	10	12.5
1	D09	3	SMC3	NM_005445	sample	5.44608223429015	17.933281613654	1.70100011575913	72481.0954228084	1243.99814734929	8.25368502715283	28.6702870442203	1.03950140771042	154900.598913887	1497.36925106354	1289	52.4	36.9	52.4	36.9	52.4	36.9	52.4	36.9	52.4	36.9	1339691	63475.38	738.99	193.83	27.9	0.5	14.1	5.4	27.3	0	14.8	4.4
1	D10	1	CHD8	NM_020920	sample	6.14424635332253	23.0121555915721	2.03301673983185	101357.19286872	1505.00373992997	6.75283630470016	22.4205834683955	0.996038728231652	118702.169367909	1518.96609766544	1234	16.8	35.3	2.2	35.3	25.8	35.3	41.1	35.3	42.2	35.3	1465459	78165.2	837.22	248.76	29.3	1.1	10.7	7.5	30.6	0	11.2	6.3
1	D10	2	CHD8	NM_020920	sample	5.03125	15.7058823529412	1.61561280652613	63488.1700367647	1327.61226572841	6.47334558823529	20.7913602941176	0.985846758020892	110599.973345588	1511.55374778438	1088	11.5	35	2.4	35	22.2	35	34.6	35	37.3	35	1388465	73586.04	785.9	232.9	28.5	0.7	12.8	8.2	30.3	0	13.8	7.2
1	D10	3	CHD8	NM_020920	sample	6.2862509391435	21.2261457550714	1.71053997186661	83757.2216378663	1351.16841980397	7.69271224643125	25.9737039819684	0.899623070658487	137764.86851991	1413.72743697566	1331	56.8	34	56.8	34	56.8	34	56.8	34	56.8	34	1426541	61936.81	762.11	190.74	27.7	3.4	13.8	5.5	27.6	3.3	14.1	4.8
1	D11	1	COL5A2	NM_000393	sample	5.29411764705882	20.0603318250377	2.10737129048826	91476.4728506787	1331.89193303504	5.81221719457014	19.8257918552036	0.867341592339739	111625.685520362	1296.85474599994	1326	14.8	29.9	2.2	29.9	20.4	29.9	35.1	29.9	35.2	29.9	1310811.2	62723.72	726.7	198.14	23.1	1.5	5.3	8.4	23.5	0	5	8.8
1	D11	2	COL5A2	NM_000393	sample	4.479802143446	14.20197856554	1.53146774644374	54155.3149216818	1132.92925838476	4.56059356966199	13.4979389942292	0.661443043934191	76316.5144270404	1218.00264070606	1213	13.1	26.5	1.6	26.5	18.6	26.5	32.5	26.5	34.5	26.5	1344032	79874.99	676.89	240.58	25.7	0.7	14.8	3.9	25.4	0	14	3.9
1	D11	3	COL5A2	NM_000393	sample	4.65679574791192	14.9073652239939	1.47317360901794	56254.1708428246	1132.29959414073	6.42293090356872	20.589217919514	0.890855716291665	104956.801822323	1290.25477441335	1317	48.7	31.7	48.7	31.7	48.7	31.7	48.7	31.7	48.7	31.7	1404021	63071.24	707.56	188.02	27.4	1.3	13.4	4.6	27.5	0	12.7	2.4
1	D12	1	BRCA2	NM_000059	sample	5.62424763542562	19.804815133276	1.78101758716693	81729.165950129	1389.31150738962	5.78073946689596	18.1246775580396	0.880585754701695	100362.012897678	1408.43804244569	1163	13.5	31.8	1.5	31.8	23.4	31.8	38.6	31.8	39.1	31.8	1401082.1	72154.17	776.06	227.7	26.1	1.5	9.2	8.9	27.3	0	9.9	7.3
1	D12	2	BRCA2	NM_000059	sample	5.15567484662577	17.5720858895706	1.72384764209928	74275.9294478528	1301.97708964839	4.47929447852761	12.8588957055215	0.760709024866372	71760.8542944785	1237.99973499363	1304	12	26.2	2.3	26.2	22	26.2	35.6	26.2	37.4	26.2	1447856	77479.7	778.6	243.77	26.2	1	13.6	4.8	27.6	0	14.1	4.3
1	D12	3	BRCA2	NM_000059	sample	5.24145962732919	17.6622670807453	1.92508931114952	79065.9177018633	1384.95935194637	7.10869565217391	23.666149068323	0.888088955749869	126249.614130435	1379.03273699085	1288	57.8	32.1	57.8	32.1	57.8	32.1	57.8	32.1	57.8	32.1	1437285	65198.47	786.37	198.94	27.8	1.3	16.1	4.6	27.6	0	15.7	1.6
1	D13	1	UBR5	NM_015902	sample	5.10752688172043	19.9569892473118	2.04548381921754	100417.098924731	1284.44090687611	8.28709677419355	28.4698924731183	1.15428544947524	174742.986021505	2000.61689250572	930	10.3	41.4	2.7	41.4	22.5	41.4	31.3	41.4	32.9	41.4	1436872.8	108073.78	822.79	343.85	29.9	1.3	24.4	9.4	30	0	24.5	8.9
1	D13	2	UBR5	NM_015902	sample	4.26958831341301	12.6653386454183	1.45385532356429	46708.3652058433	1105.71956767313	7.66002656042497	26.3665338645418	1.03436891099881	153009.104913679	1590.81945295416	753	8.6	35.7	1.5	35.7	19.5	35.7	29.1	35.7	30.8	35.7	1220856	103843.84	679.66	320.49	26	1.2	29.5	7	27.5	0	29.5	6
1	D13	3	UBR5	NM_015902	sample	4.8357628765792	15.2837706511176	1.66677751532251	63041.4518950437	1124.80031821756	9.02526724975705	34.131195335277	1.16743174458903	206531.924198251	1762.51031835072	1029	48.7	38.4	48.7	38.4	48.7	38.4	48.7	38.4	48.7	38.4	1294598	79579.75	686.54	242.33	25.6	0.9	25.6	6.1	25.4	0	26	6.9
1	D14	1	TET2	NM_017628	sample	5.78001833180568	19.7708524289643	1.76316066276915	79654.9853345555	1305.73271786153	5.66177818515124	18.4555453712191	0.855811250225612	103108.06507791	1396.44716591741	1091	13.5	30.1	1.6	30.1	23.2	30.1	36.9	30.1	36.8	30.1	1445926.5	94116.67	743.35	288.38	26.1	1.5	17.8	4.8	25.8	0	16.1	3.5
1	D14	2	TET2	NM_017628	sample	5.26573998364677	16.7309893704007	1.62188845460643	63980.8667211774	1179.18785380292	5.32951757972199	15.4497138184792	0.738645080531155	80369.0106295993	1199.77698199546	1223	11.4	27.1	1.4	27.1	21.3	27.1	34.3	27.1	35.8	27.1	1353022	80285.96	693.29	247.69	26.1	1.1	14.6	3.1	26	0	13.7	2.2
1	D14	3	TET2	NM_017628	sample	5.6046511627907	19.317562149158	1.65621056047914	78772.8235765838	1208.8282004502	7.18604651162791	23.448275862069	0.979955636014564	121925.813151564	1392.83018651132	1247	51.5	34.2	51.5	34.2	51.5	34.2	51.5	34.2	51.5	34.2	1415074	61989.01	728.76	194.07	25.9	1.9	14.9	10.5	26	0	13.2	10.1
1	D15	1	AMER1	NM_152424	sample	5.19449378330373	16.6429840142096	1.65562993190311	69549.6465364121	1219.14387040996	4.81971580817051	15.0870337477798	0.804063811653016	75865.9644760213	1187.14680972592	1126	12.3	30.8	1.9	30.8	22.1	30.8	33.7	30.8	34	30.8	1217736.5	69754.65	679.15	220.59	24.8	0.9	6.8	6.3	24.6	0	8.5	4.9
1	D15	2	AMER1	NM_152424	sample	4.353428786737	14.3112283345893	1.51129557279336	57019.3805576488	1068.53338968442	4.77467972871138	14.5561416729465	0.663433128409659	74129.28786737	1067.66006961082	1327	10.7	27.5	2.3	27.5	19.2	27.5	30.4	27.5	31.4	27.5	1145967	57458.5	624.74	176.39	24	1.1	6.9	14.3	23.7	0	6.9	14.5
1	D15	3	AMER1	NM_152424	sample	4.26701570680628	13.8339566192969	1.57689477080144	59837.4921465969	1071.84073521007	4.42857142857143	12.4622288706058	0.752282015553304	61422.664921466	1189.473131467	1337	45.2	30.1	45.2	30.1	45.2	30.1	45.2	30.1	45.2	30.1	1236708	62365.5	672.73	193.89	25.1	0.8	14.5	6.6	24.8	0	14.4	6.2
1	D16	1	EXT2	NM_207122	sample	4.90511627906977	19.5088372093023	2.03179701617164	91873.4	1231.94193385225	6.27813953488372	22.8102325581395	0.934142351372949	129364.506046512	1403.16149802379	1075	14.1	32.9	3	32.9	20.1	32.9	32.8	32.9	32.2	32.9	1187653.4	79135.01	706.5	260.4	21.7	2	12.7	10.1	23.8	0	14.8	9.4
1	D16	2	EXT2	NM_207122	sample	4.06974637681159	15.2155797101449	1.66111205552798	66987.5389492754	1086.44935393561	5.22644927536232	17.330615942029	0.860056977624932	86564.8288043478	1092.72682686808	1104	11.9	28.6	2.4	28.6	17.1	28.6	28.6	28.6	29.8	28.6	1094607	65445.13	622.5	210.33	19.6	2.4	9.2	9.9	20.7	0	10.6	7.2
1	D16	3	EXT2	NM_207122	sample	3.94315245478036	13.4418604651163	1.81980082338485	60466.4194659776	1047.44175015765	5.97329888027562	18.6356589147287	0.788655070458907	87077.3298880276	1106.94807007099	1161	43.7	28.3	43.7	28.3	43.7	28.3	43.7	28.3	43.7	28.3	1198454	64295.73	647.48	195.73	23.3	5.3	16	9	23.1	5.3	16.4	8.6
1	D17	1	RAD51	NA	Positive	8.52205005959476	29.911799761621	1.98049367639167	114286.346841478	1523.24099196812	9.4803337306317	31.704410011919	1.38639616611896	172684.928486293	2060.99470360424	839	13.8	50.8	1.9	50.8	33.4	50.8	46.4	50.8	47	50.8	1662060.6	82053.43	793.13	238.69	29.4	1.1	12.4	3.8	26.1	0	8.8	2.7
1	D17	2	RAD51	NA	Positive	8.21604938271605	24.3962962962963	1.855397817917	78558.0975308642	1485.11702077845	9.43950617283951	28.120987654321	1.19072980335932	148279.577777778	1956.48429839605	810	10.1	46.4	1.4	46.4	36.4	46.4	49.5	46.4	51	46.4	1645530	92144.1	799.95	265.68	35.3	1.1	21.7	2.7	34.4	0	18.8	1.7
1	D17	3	RAD51	NA	Positive	7.82642777155655	24.8432250839866	1.77115343764684	94485.4927211646	1387.3062448776	11.4053751399776	41.5957446808511	1.44656807241993	220177.507278835	2026.87092922289	893	57.7	49.6	57.7	49.6	57.7	49.6	57.7	49.6	57.7	49.6	1728746	71667.42	852.87	220.01	33.4	1.3	20.8	4.1	31.7	0	18	2.7
1	D18	1	RAD51	NA	Positive	9.28980099502488	31.3283582089552	1.84673304861646	120108.355721393	1587.15188228681	11.9353233830846	43.4278606965174	1.57976290009202	247810.67039801	2332.47638018652	804	11.2	53.2	2.1	53.2	35.9	53.2	47.3	53.2	48	53.2	1847191	90421.04	891.1	274.29	35.6	2.1	16	5.8	34.3	0	12.4	3.2
1	D18	2	RAD51	NA	Positive	8.56133828996282	28.0557620817844	2.1973620761279	104989.531598513	1591.00160328014	9.29739776951673	29.4089219330855	1.27083064121809	154816.190830235	2036.05399567851	807	13.9	48.5	1.6	48.5	38.3	48.5	52.4	48.5	54.2	48.5	1730796	84570.65	842.96	253.89	34.4	0.5	17.2	4.7	32.3	0	13.9	5.1
1	D18	3	RAD51	NA	Positive	7.59450549450549	25.3197802197802	2.11526666300818	100609.873626374	1468.68610662893	10.932967032967	41.4538461538462	1.45363111260504	231955.485714286	1950.61782342735	910	59.5	46.7	59.5	46.7	59.5	46.7	59.5	46.7	59.5	46.7	1590532	67429.04	782.19	199.66	28.6	15.6	17.6	15.4	29.3	14.4	16.5	11
1	D19	1	RAD51	NA	Positive	10.0555555555556	33.79	2.33560816712339	131585.958888889	1703.44720822047	10.8733333333333	37.7433333333333	1.39698418434288	206227.198888889	2173.48890874436	900	12.6	50.8	2.1	50.8	39.4	50.8	53	50.8	53.2	50.8	1806438.7	81439.75	903.43	243.62	35	3.4	13	8.7	33.8	0	11.4	7.3
1	D19	2	RAD51	NA	Positive	8.49387755102041	26.0136054421769	1.83099958123245	91156.412244898	1526.29872625162	11.5673469387755	40.6666666666667	1.48334814757302	232052.639455782	2185.19044545798	735	11.2	50.5	1.5	50.5	36.5	50.5	48	50.5	51	50.5	1703365	79868.56	842.56	234.85	35.5	1.8	15.1	6	34	0	13.7	4.5
1	D19	3	RAD51	NA	Positive	9.91774383078731	31.6157461809636	1.92754901801192	112884.398354877	1617.42589873683	11.219741480611	40.3431257344301	1.44444977718596	234422.607520564	2138.20396016375	851	66.9	50.2	66.9	50.2	66.9	50.2	66.9	50.2	66.9	50.2	1933552	74797.93	922.05	211.44	38.7	0.7	23.5	6.3	35.7	0	19.7	5.3
1	D20	1	RAD51	NA	Positive	9.60315533980583	34.0995145631068	2.33651749513765	136128.256067961	1677.78927187876	10.131067961165	35.7135922330097	1.33105289733507	198318.577669903	1968.80778176276	824	13.5	49.3	1.9	49.3	39.1	49.3	52.7	49.3	52.5	49.3	1758749.9	76754.46	852.47	222.03	33.4	1.7	9.7	7.5	30.6	0	7.4	7.3
1	D20	2	RAD51	NA	Positive	7.52885906040268	24.3892617449664	2.28788525059048	96579.3489932886	1521.76102709952	8.21744966442953	25.6241610738255	1.29918763746261	129411.773154362	1916.16861585664	745	10.3	49.7	3.2	49.7	34.5	49.7	43.9	49.7	46.3	49.7	1558251	87997.42	856.82	277.54	31.1	1.2	18	3.6	29.1	0	15.8	3.4
1	D20	3	RAD51	NA	Positive	9.18888888888889	30.5777777777778	2.09671461036027	113185.445555556	1563.88955601762	11.8877777777778	44.5711111111111	1.55291184689851	240939.195555556	1999.18332881554	900	66.7	48.3	66.7	48.3	66.7	48.3	66.7	48.3	66.7	48.3	1712730	70103.21	820.38	199.45	32.4	1.3	19.2	3.3	30	0	15.2	1.9
1	D21	1	RAD51	NA	Positive	9.38351648351648	29.1318681318681	1.93501060146029	103899.831868132	1594.2035033987	9.61208791208791	33.0054945054945	1.27862552816221	189576.852747253	2027.99442088998	910	12.1	46.6	1.5	46.6	36.5	46.6	49.5	46.6	49.2	46.6	1645395.1	78369.75	809.68	230.85	32.4	1.3	12.2	5.2	30.2	0	8.9	4.2
1	D21	2	RAD51	NA	Positive	8.43950361944157	26.17683557394	2.0002574327493	100550.826266805	1538.90851889956	9.99586349534643	34.4146845915202	1.32745024387753	188135.874870734	1982.10398210773	967	11.6	46.3	2.1	46.3	35.5	46.3	47.2	46.3	48.9	46.3	1661684	75272.78	850.17	227.07	31.5	1.8	14.8	7.2	29.8	0	12.3	5.7
1	D21	3	RAD51	NA	Positive	9.80260047281324	31.4432624113475	2.25844407470871	115402.367612293	1578.29287185801	14.6312056737589	54.5106382978723	1.63809551873601	309743.913711584	2312.22315865224	846	65	53	65	53	65	53	65	53	65	53	1875132	77366.71	908.32	228.81	36.2	0.9	22.9	5	34	0	20.7	3.7
1	D22	1	RAD51	NA	Positive	7.6183368869936	23.8454157782516	2.10087495244158	87747.4157782516	1543.8654673559	9.97761194029851	33.1236673773987	1.37378292029527	186846.81130064	2128.1457904228	938	11.6	49.1	1.6	49.1	36.1	49.1	49.1	49.1	50.2	49.1	1562697.8	80978.96	775.41	240.93	30.3	1.2	12.2	7.6	28.5	0	10.1	7.2
1	D22	2	RAD51	NA	Positive	8.61178045515395	26.9263721552878	2.67467949633563	97769.5046854083	1578.6960937702	11.4350736278447	40.2530120481928	1.53009737160588	229026.9437751	2246.78589574766	747	10.7	51.8	2.3	51.8	37.6	51.8	49.1	51.8	51.3	51.8	1744007	89485.33	881.24	264.05	35.7	1.1	18.9	3.5	35.1	0	15.7	1.9
1	D22	3	RAD51	NA	Positive	8.45367412140575	27.9627263045793	2.20604844410784	98960.2193823216	1368.77605050282	10.6336528221512	38.8413205537806	1.60736126411467	214618.525026624	1994.76508026862	939	59.2	49.5	59.2	49.5	59.2	49.5	59.2	49.5	59.2	49.5	1503755	62827.94	733.3	185.55	29.9	4.9	16.9	12.9	26.9	0.6	15	11.9
1	E03	1	RF	NA	Neutral	4.60018132366274	19.1178603807797	1.64389405848643	91960.7388939257	1229.70658902947	5.87488667271079	21.2946509519492	0.987934039960217	124700.310063463	1479.83751255924	1103	12.7	32.6	3	32.6	19.9	32.6	30.1	32.6	31.5	32.6	1410215.1	74269.34	803.36	232.81	26	0.8	9.2	4.6	27.2	0	9.1	3.9
1	E03	2	RF	NA	Neutral	5.8769592476489	20.3683385579937	1.76066782750589	82667.9004702194	1296.48514436281	7.65595611285266	25.2351097178683	1.0464771981464	135502.270376176	1569.13052686901	1276	13.2	37.3	2.3	37.3	22.4	37.3	34.2	37.3	36.1	37.3	1506617	67891.11	809.88	210.4	28.6	1.3	9	3.6	29.5	1.1	9.2	1.9
1	E03	3	RF	NA	Neutral	4.75957620211899	15.9242053789731	1.40742200183882	64116.8386308068	1160.38151919068	7.8158109209454	28.4050529747351	1.17899186803001	157708.917685412	1626.91034878103	1227	46.2	38	46.2	38	46.2	38	46.2	38	46.2	38	1424137	66607.49	772.66	208.67	28.6	2.4	17.2	6.4	29	0.7	18.3	4.1
1	E04	1	RF	NA	Neutral	5.71450858034321	20.1255850234009	1.57467504994831	80329.0920436818	1330.416885214	7.35569422776911	25.8705148205928	1.03939090193177	141102.572542902	1596.84726957978	1282	12.9	37	1.5	37	23.7	37	34.6	37	35.9	37	1480132.1	78060.63	824.05	252.63	29.1	1	11.1	3.3	30.9	0	12.2	2.3
1	E04	2	RF	NA	Neutral	5.66965085049239	21.762757385855	1.75992474444982	99839.3410922113	1351.89001194125	6.79946284691137	23.4064458370636	0.929633149922055	135963.48343778	1589.20807248432	1117	13.4	36.4	3.4	36.4	23	36.4	33.7	36.4	36.1	36.4	1495594	74856.78	865.36	240.25	28.5	0.8	11.5	2.4	29.4	0	13.1	1.1
1	E04	3	RF	NA	Neutral	5.61822660098522	18.9129720853859	1.43267633960819	84628.1929392447	1272.36227434839	8.72495894909688	31.6264367816092	1.12770311903296	161933.452380952	1566.86177355909	1218	50.2	40.6	50.2	40.6	50.2	40.6	50.2	40.6	50.2	40.6	1480842	56445.77	798.03	172.96	27.2	0.2	11.7	7.2	27.8	0	11.3	6.2
1	E05	1	RF	NA	Neutral	2.07259528130672	5.03992740471869	0.828447630950803	14199.7631578947	689.540593074556	5.14609800362976	15.8330308529946	0.837452805075497	75338.2940108893	1126.61369384757	1102	4.7	28.8	0.1	28.8	12.1	28.8	18.2	28.8	19.4	28.8	944472.9	67984.28	512.98	212.08	23.7	0.8	6.1	5.6	23.1	0	6	4.4
1	E05	2	RF	NA	Neutral	6.20692640692641	21.6554112554113	1.70419088879519	90420.6813852814	1346.72417975075	7.81991341991342	26.387012987013	1.11443679177911	137347.441558442	1600.1640008925	1155	13.7	39.9	2.3	39.9	24.1	39.9	37.1	39.9	39.2	39.9	1565845	61748.27	825.76	187.48	28.6	0.5	9.3	7.4	29.2	0	8.7	7.9
1	E05	3	RF	NA	Neutral	5.36900958466454	18.8761980830671	1.92754265346727	86615.6741214058	1274.17970319638	7.54952076677316	25.1533546325879	0.990460518454647	123908.160543131	1440.47190642864	1252	50.6	38	50.6	38	50.6	38	50.6	38	50.6	38	1450931	57187.28	802.6	176.46	26.8	1.3	11.2	6.9	27.2	0	10.9	4.9
1	E06	1	RF	NA	Neutral	9.76541554959786	36.8498659517426	2.21186263729482	146489.194369973	1753.85536966211	10.7198391420912	40.7493297587131	1.81238436706199	240619.521447721	2606.2548365407	746	16.2	55	2.4	55	42.4	55	54.8	55	55.9	55	1921182	109723.15	957.31	339.7	38.9	1.7	25.9	3.5	35.1	0	21.6	2
1	E06	2	RF	NA	Neutral	5.32328990228013	17.578990228013	1.53171999411149	72813.588762215	1273.84323708336	6.59934853420195	21.6115635179153	0.916431317713586	123560.484527687	1556.38647622859	1228	12.1	34.9	1.8	34.9	22.7	34.9	35.2	34.9	37.1	34.9	1446587	72192.49	779.64	226.32	28	0.9	9.7	3.7	27.9	0	10.4	2.9
1	E06	3	RF	NA	Neutral	4.51117519826965	14.1860129776496	1.34808283781935	56302.9747656813	1087.1402135496	6.22638788752704	20.5392934390771	0.895206128524833	114462.524873828	1353.31803818062	1387	45.2	32.7	45.2	32.7	45.2	32.7	45.2	32.7	45.2	32.7	1294783	60214.77	678.16	184.56	26	6.2	14.1	12.8	26.4	0.6	14.6	9.5
1	E07	1	RF	NA	Neutral	5.68744588744589	18.7454545454545	1.59556232228537	73832.7766233766	1316.68352404655	6.44675324675325	19.8233766233766	0.9266666393682	107344.54025974	1502.46307582229	1155	12.6	33.7	1.6	33.7	24.3	33.7	35.6	33.7	35.8	33.7	1454912.3	75784.51	777.88	237.93	28.6	1.3	10.2	6.3	27.8	0.1	10.3	6
1	E07	2	RF	NA	Neutral	4.76299212598425	15.4385826771654	1.48191253735493	64934.3960629921	1187.67600783966	6.39291338582677	20.0236220472441	0.90321693408574	107034.333858268	1447.35952407438	1270	10.4	34.2	2	34.2	20.2	34.2	31	34.2	32.8	34.2	1445974	63859.23	772.12	199.05	28	1.1	9	7.6	28	0	8.6	7.1
1	E07	3	RF	NA	Neutral	4.68382352941176	15.1433823529412	1.65251850507189	64584.3455882353	1235.53213402608	7.02941176470588	22.6433823529412	0.91537008452648	125836.617647059	1460.28416353829	1360	49.3	32.9	49.3	32.9	49.3	32.9	49.3	32.9	49.3	32.9	1466473	62456.09	766.89	193.09	28.7	0.5	15.3	10.6	28.3	0	15	10.7
1	E08	1	RF	NA	Neutral	5.18052057094878	17.9109991603694	1.51046105930665	76452.8312342569	1279.12188813447	6.65827036104114	22.5625524769102	1.00184725885558	135083.484466835	1578.95526196445	1191	11.7	33.9	1.7	33.9	22.3	33.9	33.5	33.9	33.8	33.9	1404963.2	76489.87	777.04	242.8	27.1	1.3	10.3	3.6	26.7	0	9.8	3.3
1	E08	2	RF	NA	Neutral	5.45385906040268	18.2969798657718	1.51434451420325	73083.3070469799	1276.24997811	7.35738255033557	24.8758389261745	0.994848940764525	133151.451342282	1511.34007622113	1192	12.7	35.9	2.2	35.9	23	35.9	34.6	35.9	36	35.9	1519011	64198.68	796.86	196.66	30.3	0.7	8.7	4.8	29.6	0	7.6	4.3
1	E08	3	RF	NA	Neutral	4.59470636889992	14.616211745244	1.65631957450265	64470.4954507858	1239.49354433096	8.30190239867659	28.3912324234905	1.15408565231516	145209.681555004	1677.41580635907	1209	47.4	41.5	47.4	41.5	47.4	41.5	47.4	41.5	47.4	41.5	1503843	62704.88	841.64	199.8	31.8	3	14.6	6.7	32.3	3	13.9	4.9
1	E09	1	MEX3C	NM_016626	sample	5.53776160145587	20.2438580527752	1.76462907237134	89615.3621474067	1363.98632929086	6.37579617834395	20.5668789808917	0.981094357608455	112697.282074613	1580.82391118691	1099	14.4	35.9	2.1	35.9	23.6	35.9	35.9	35.9	36.6	35.9	1480143	85017.81	806.47	267.79	28.5	0.3	14.5	4.5	28.3	0	14.7	4.3
1	E09	2	MEX3C	NM_016626	sample	5.02049530315969	16.4901793339026	1.4372859852563	73923.365499573	1231.92729943248	6.199829205807	20.8052946199829	0.90378433825613	113364.051238258	1363.61760262405	1171	9.8	32.4	2.2	32.4	20.9	32.4	32.1	32.4	33.6	32.4	1400687	67670.45	767.26	208.55	26.3	1.4	9.7	3.5	26.6	0	8.6	2.4
1	E09	3	MEX3C	NM_016626	sample	5.29698942229455	19.9625711960944	1.63980369023618	85666.0431244915	1213.66955024293	6.9300244100895	24.3523189585028	0.899253432190867	130078.137510171	1356.68098871358	1229	49.7	33.8	49.7	33.8	49.7	33.8	49.7	33.8	49.7	33.8	1364558	59826.15	727.36	187.39	23.6	3.7	13.8	7	24.8	1.7	14	5.6
1	E10	1	CDKN2C	NM_078626	sample	5.54905660377359	21.4075471698113	1.78084805478909	98376.4613207547	1361.30948276661	6.8622641509434	24.8424528301887	1.16411056800339	140861.371698113	1624.30397329838	1060	14.2	35.6	3.3	35.6	23.4	35.6	34.7	35.6	35.5	35.6	1393975.1	89781.19	832.39	299.77	24.8	1	17.2	4.4	27.4	0	19.6	2.9
1	E10	2	CDKN2C	NM_078626	sample	5.62542662116041	19.8481228668942	1.57608027348638	89348.9906143345	1283.56455458343	7.44880546075085	26.3933447098976	0.993423164096565	142934.611774744	1534.26366808134	1172	10.8	36.3	2.8	36.3	22.3	36.3	32.3	36.3	33.5	36.3	1467706	67982.62	812.19	212.56	27.4	1.4	10.8	7.2	27.9	0	10.2	5.6
1	E10	3	CDKN2C	NM_078626	sample	5.18926758520667	20.2277012327774	2.14348987384312	101836.638868745	1334.8487038863	7.51631617113851	26.7831762146483	1.04851748685577	147030.639593909	1467.02474079958	1379	49	35.2	49	35.2	49	35.2	49	35.2	49	35.2	1454951	61700.63	855.09	196.58	26.8	0.8	14.1	5.7	27.8	0	15.1	4.2
1	E11	1	SPEN	NM_015001	sample	6.0326409495549	22.1177052423343	2.27477581608187	96749.706231454	1363.61564749082	7.27992087042532	25.2640949554896	1.00001713592669	151377.068249258	1637.9928551602	1011	14.7	35	2.2	35	23.9	35	37.2	35	37.9	35	1405333.9	81488.52	796.17	266.1	27.1	1.6	12.6	5.2	27.9	0.1	13.9	3.8
1	E11	2	SPEN	NM_015001	sample	5.71532091097308	22.1532091097308	1.77943741061148	95840.9265010352	1316.61852161195	7.56521739130435	27.2484472049689	1.07765097318818	151393.084886128	1629.2095066934	966	12.9	37.1	2.4	37.1	23	37.1	35.3	37.1	37.3	37.1	1405943	73550.23	784.73	233.2	27.5	1.3	12.2	3	28	0	13.6	1.7
1	E11	3	SPEN	NM_015001	sample	5.78611111111111	24.3638888888889	1.85204842808729	119222.880555556	1405.97301008065	8.31759259259259	33.0574074074074	1.09283858784855	195931.190740741	1657.8331025694	1080	52.8	37.4	52.8	37.4	52.8	37.4	52.8	37.4	52.8	37.4	1579423	63226.53	872.51	198.48	27.6	0.6	14.9	6.4	28.4	0	15.6	4.8
1	E12	1	ARID1B	NM_017519	sample	5.38010657193606	18.9360568383659	1.57729498049742	76724.986678508	1246.09618782763	6.38809946714032	21.0310834813499	0.981665332032189	121432.055062167	1569.11208032874	1126	12.3	34.5	1.5	34.5	22.6	34.5	33.7	34.5	34.1	34.5	1351165.1	83138.85	759.78	271.25	27.3	4.4	13.8	7.8	29.3	3.5	14.9	7.4
1	E12	2	ARID1B	NM_017519	sample	5.40640809443508	19.0193929173693	1.77163701757553	85693.3271500843	1292.55634345283	7.97217537942664	26.5151770657673	1.04644924389889	148239.731871838	1613.68701512288	1186	11.1	37.9	3.1	37.9	22.3	37.9	33.5	37.9	35.9	37.9	1467928	70723.85	812.24	224.66	29.3	1.8	11.9	7.3	29.2	0	13.4	6.9
1	E12	3	ARID1B	NM_017519	sample	5.2152209492635	15.9157119476268	1.78706447418936	64926.612111293	1241.47254726922	8.49509001636661	30.3183306055646	1.044936633607	162826.158756137	1518.80716858567	1222	52.1	36.4	52.1	36.4	52.1	36.4	52.1	36.4	52.1	36.4	1358357	58469.76	724.41	179.72	25.8	0.5	13.4	12.9	26.1	0	13.3	12.6
1	E13	1	ERCC4	NM_005236	sample	6.13877118644068	19.3368644067797	1.95486490559241	75904.561440678	1400.51195082413	8.76377118644068	32.1239406779661	1.23402211642586	177417.391949153	1646.19943530743	944	11.7	38.8	1.9	38.8	26.7	38.8	38.2	38.8	39.2	38.8	1446786.9	69685.51	827.09	218.52	31.1	1	9.5	14	33.6	0	8.1	12
1	E13	2	ERCC4	NM_005236	sample	4.96302382908792	14.608052588332	1.76961872939956	54916.8101889893	1218.24034313575	6.21610517666393	18.1479046836483	0.784181954113777	98487.7732128184	1275.92192146706	1217	11.7	29.5	1.2	29.5	21.9	29.5	35.3	29.5	36.4	29.5	1335569	71695.91	663.81	211.77	27.1	1.4	13.1	6.2	26.2	0	11.9	5.2
1	E13	3	ERCC4	NM_005236	sample	4.62941176470588	14.7411764705882	1.41448368094505	56266.4213235294	1147.08665476111	7.04485294117647	22.6257352941176	1.00492025728803	118961.072794118	1411.07492875237	1360	51.6	35.2	51.6	35.2	51.6	35.2	51.6	35.2	51.6	35.2	1318088	61123.09	683.86	185.83	26	0.8	13.7	8.6	25.4	0	13	8.2
1	E14	1	ATR	NM_001184	sample	4.449177877429	26.2847533632287	4.97224016032358	157330.855754858	2100.40395690362	10.567264573991	39.9476831091181	1.48717691596572	243794.997010463	2126.80747916389	1338	22.6	41.5	9.8	41.5	29.1	41.5	43.4	41.5	44.7	41.5	1728140.5	74190.98	1533.26	265.39	43.4	4.5	10	16.2	51.3	2.6	13.2	7.9
1	E14	2	ATR	NM_001184	sample	4.02059025394647	24.3514070006863	4.35992730243743	145925.953328758	2050.71994100479	10.0356897735072	36.5428963623885	1.24528020272826	210973.218943034	1830.26239657561	1457	21.8	37.1	11.5	37.1	28.1	37.1	41.2	37.1	45.4	37.1	1725236	66028.69	1555.37	231.83	43.6	1.6	9.7	16.8	54.6	0	12.7	7.3
1	E14	3	ATR	NM_001184	sample	3.96491228070175	27.3879892037787	5.22888024373757	176628.51417004	2146.65185301078	11.4642375168691	43.0506072874494	1.23007810361196	248301.408906883	1806.29419926519	1482	55.9	37.1	55.9	37.1	55.9	37.1	55.9	37.1	55.9	37.1	1802390	62614.41	1630.93	223.75	43.3	1.3	14.2	12.3	53.4	3.7	18.7	4.1
1	E15	1	STAG2	NM_006603	sample	5.72081218274112	17.3930384336476	1.66100488570879	63129.946337926	1289.26131928544	6.2102973168963	20.0522117476432	0.815856779389908	112601.432922408	1336.25082153452	1379	12.5	29.8	0.7	29.8	22.6	29.8	35.8	29.8	36.5	29.8	1330044.6	67132.96	722.74	212.55	26.8	2	7	8.6	27.6	0	6.5	6.7
1	E15	2	STAG2	NM_006603	sample	5.17094703049759	14.8804173354735	1.58756911945051	57360.6235955056	1264.79543286378	5.669341894061	16.6878009630819	0.7315308583036	96149.3434991974	1444.99212957343	1246	8.9	30	1	30	23.1	30	34.8	30	36.4	30	1365545	82296.75	732.26	252.29	29.1	1.2	16.7	4	28.6	0	16.4	3.1
1	E15	3	STAG2	NM_006603	sample	5.37848297213622	17.9404024767802	1.65244788383276	72421.6191950464	1278.59942880563	8.68034055727554	32.2414860681115	1.14476780363571	174539.050309598	1592.88159012547	1292	52.2	38.7	52.2	38.7	52.2	38.7	52.2	38.7	52.2	38.7	1466329	60769.5	782.68	185.11	27.2	1.3	14.2	8.4	27.4	0	13.7	7.6
1	E16	1	WRN	NM_000553	sample	4.91069849690539	18.7206012378426	1.74850546046152	84837.3872679045	1302.68117551444	5.74977895667551	19.3801945181256	0.915141772038486	105645.725906278	1315.58093406524	1131	13.4	31.9	1.5	31.9	20.3	31.9	33.1	31.9	33.1	31.9	1371693.8	64772.33	758.54	207.14	24	5.2	7.2	13.8	24.4	1	7.7	11.8
1	E16	2	WRN	NM_000553	sample	5.42597898758357	19.1012416427889	1.56302632508069	83118.1795606495	1312.32571146591	6.92550143266476	22.0811843361987	0.906662999122082	113313.550143266	1391.99460011545	1047	11.7	33.9	2.2	33.9	22.6	33.9	34.2	33.9	36.1	33.9	1585978	61672.94	825.65	188.08	27.8	1.2	9.1	7.6	26.6	0	7.4	6.8
1	E16	3	WRN	NM_000553	sample	5.45170193192272	17.4802207911684	1.75868821632183	76709.9558417663	1368.23895599106	6.81416743330267	20.9696412143514	0.809418769312455	104298.694572217	1252.32992407834	1087	55.1	31.6	55.1	31.6	55.1	31.6	55.1	31.6	55.1	31.6	1632096	63802.84	841.4	189.66	29.2	0.6	16.6	6.9	29	0	14.5	6
1	E17	1	RF	NA	Neutral	5.31932021466905	18.4713774597496	1.78540344963388	78462.8747763864	1277.52423835877	6.56440071556351	21.2915921288014	0.959602628139529	115740.199463327	1467.34201946529	1118	13.6	34.5	1.8	34.5	21	34.5	34.8	34.5	35.4	34.5	1297420	69130.8	710.5	220.94	25.1	1.9	6.4	6.6	25	0	7.2	5.3
1	E17	2	RF	NA	Neutral	4.77489539748954	15.2543933054393	1.59260451692314	63621.5138075314	1252.10499716283	6.49456066945607	21.6150627615063	1.01715268651	118183.754811715	1442.31018582409	1195	13	34.6	1.8	34.6	21.1	34.6	35.4	34.6	38.3	34.6	1342882	58566.62	714.75	179.61	26.8	0.9	5.9	11.3	27.4	0	6	10.9
1	E17	3	RF	NA	Neutral	5.07697893972404	16.9920116194626	1.62577425609219	69413.3086419753	1238.76332845017	7.91430646332607	27.2149600580973	1.12399991364269	145978.608569354	1491.74160132833	1377	50.4	35.9	50.4	35.9	50.4	35.9	50.4	35.9	50.4	35.9	1409373	56296.93	757.97	171.32	28.3	0.7	12.2	7.9	27.2	0	11.9	7.5
1	E18	1	RF	NA	Neutral	5.9650406504065	19.4162601626016	1.63847136122482	79428.6634146342	1339.15946361468	7.91463414634146	26.9406504065041	1.05183587440872	146607.520325203	1542.65295131689	1230	10.5	36.3	1.7	36.3	25.4	36.3	36.7	36.3	37	36.3	1439815.8	67574.59	801.64	219.84	28.1	1.6	7.3	6.3	29.3	0	7.9	5.6
1	E18	2	RF	NA	Neutral	6.06802120141343	20.6360424028269	1.61581523196144	83896.8754416961	1337.79894574201	8.07508833922262	27.6219081272085	1.00712766789433	149953.40459364	1597.40086671988	1132	12.2	39	2.3	39	24.3	39	36.3	39	38.3	39	1513837	71556.39	814.57	221.39	28.4	1	11	2.1	28.7	0	11.3	1.1
1	E18	3	RF	NA	Neutral	5.33167907361456	16.9330024813896	1.49542727619639	67017.3093465674	1217.14756569767	8.25806451612903	26.4367245657568	1.0226976461499	133722.561621175	1533.48092524118	1209	51.4	39.4	51.4	39.4	51.4	39.4	51.4	39.4	51.4	39.4	1449774	59398.12	741.24	179.92	27.6	1.1	11.4	5.3	27.5	0	10.3	3.5
1	E19	1	RF	NA	Neutral	6.58540772532189	21.3124463519313	1.80663486918391	81139.1081545064	1329.88399751122	8.57081545064378	27.8575107296137	1.09070637964436	148371.319313305	1656.34526967041	1165	12.4	39.2	1.5	39.2	26.3	39.2	38.1	39.2	38.6	39.2	1470323.4	67843.41	769.05	212.07	29.2	1.7	6.3	4.8	28.7	0	5.6	4.3
1	E19	2	RF	NA	Neutral	4.27633711507293	12.0834683954619	1.40491353947754	43589.868719611	1110.40040614484	5.13290113452188	15.0664505672609	0.701272609505679	82535.9732576985	1299.71896717343	1234	10.2	29.2	1	29.2	19.4	29.2	32.1	29.2	34	29.2	1249284	66240.61	664.81	207.35	26.3	1.1	9.1	11.8	25.4	0	9.2	11
1	E19	3	RF	NA	Neutral	4.26446280991736	12.3493613824192	1.37100778850577	47012.3636363636	1163.07552374511	7.84522915101427	26.6506386175808	1.05764971920266	144081.777610819	1542.2999309591	1331	50.1	36.6	50.1	36.6	50.1	36.6	50.1	36.6	50.1	36.6	1348157	60610.66	725.51	188.62	29.4	0.5	13.5	5.3	29.5	0	13.4	3.7
1	E20	1	RF	NA	Neutral	8.544	29.1106666666667	2.18092415479927	120804.033333333	1687.6306281961	10.6493333333333	38.2106666666667	1.53367153575084	215319.538666667	2309.81746254423	750	12.3	55.2	2.4	55.2	38.7	55.2	52.9	55.2	54.1	55.2	1640986.4	85280.07	865.89	264.48	30.9	1.9	14.5	6.3	29.7	0	14.7	5.3
1	E20	2	RF	NA	Neutral	5.18295543393276	16.5652853792025	1.68401037934093	67517.5121188428	1230.36110760795	5.67943706020328	17.7818608287725	0.833953546315372	98803.7161845192	1308.55443621958	1279	11.8	30.5	1.4	30.5	21.5	30.5	33.9	30.5	35.3	30.5	1298169	63928.98	690.54	195.67	25.6	0.7	8.1	8.6	25.7	0	7.7	9
1	E20	3	RF	NA	Neutral	4.36330935251799	13.5798561151079	1.48563958138043	58136.0928057554	1164.15570442079	6.97913669064748	21.936690647482	0.943282362460784	113081.192086331	1401.04709729815	1390	48.6	34.2	48.6	34.2	48.6	34.2	48.6	34.2	48.6	34.2	1367219	59072.03	725.71	181.91	27.6	1.5	12	8.1	26.9	1.7	11.7	7.3
1	E21	1	RF	NA	Neutral	9.05219454329775	33.1731909845789	3.23814347126251	141088.889679715	1766.92314366172	10.4875444839858	36.8505338078292	1.3520733013277	197015.883748517	1931.18356339023	843	16.8	47.7	3.7	47.7	36.2	47.7	53	47.7	53.4	47.7	1693285.3	72143.02	882.1	212.82	32.3	1.3	7.6	8.1	32	0	5.6	6.4
1	E21	2	RF	NA	Neutral	7.80469583778015	28.5827107790822	2.01856393149023	113309.342582711	1518.55634807099	9.66488794023479	34.4994663820704	1.31061399898334	194788.536819637	1896.66926637557	937	14	45.7	3	45.7	32	45.7	45.8	45.7	48.2	45.7	1623055	70783.29	822.99	211.6	30.9	1.3	10.9	7.3	30.4	0	9.9	6
1	E21	3	RF	NA	Neutral	6.20802005012531	20.4168755221387	1.91116554224824	82169.2915622389	1362.14209554553	7.81954887218045	25.8563074352548	1.16634478105456	131644.431077694	1530.05999634762	1197	57.8	39	57.8	39	57.8	39	57.8	39	57.8	39	1393993	62272.9	728.03	190.91	27.2	7.7	14.5	10.1	25.2	4.9	12.8	8.1
1	E22	1	RF	NA	Neutral	8.24535679374389	28.4525904203324	2.91307964497702	115443.810361681	1643.02625194364	9.02834799608993	30.5464320625611	1.42844123108466	168634.461388074	1883.65972951177	1023	15.7	44.2	2.9	44.2	33.5	44.2	49.3	44.2	49.1	44.2	1596421.9	70673.19	824.74	214.14	30.1	1.7	10.1	12.8	28.8	0	8.4	12.1
1	E22	2	RF	NA	Neutral	5.95769881556684	19.1598984771574	1.61580060279763	76065.9703891709	1299.10044207462	9.082910321489	31.2284263959391	1.09474517813721	158940.235194585	1610.08431123279	1182	10.2	40.1	1.4	40.1	24.6	40.1	35.4	40.1	37.3	40.1	1430343	65573.91	788.99	202.58	30.3	1.5	9.1	5.2	30	0	9	3.8
1	E22	3	RF	NA	Neutral	5.03576537911302	17.0722460658083	1.80608680619935	78401.0228898426	1293.34124268392	7.5793991416309	23.6380543633763	0.879537974924498	122207.923462089	1429.81706470671	1398	52.9	34.4	52.9	34.4	52.9	34.4	52.9	34.4	52.9	34.4	1465906	60448.46	791.64	181.46	30.1	0.8	13.2	7.2	29.9	0	12.7	6.6
1	F03	1	OTNT	NA	Neutral	4.95896147403685	18.1767169179229	1.5146663291994	77946.3316582915	1165.57842042819	6.72110552763819	24.0025125628141	1.02391383133675	135456.365159129	1547.14231502779	1194	11	35.3	1.8	35.3	20.9	35.3	30.3	35.3	31	35.3	1400790.1	76906.55	784.66	241.76	27.4	1.1	10.3	10.5	28.1	0	11.5	9.9
1	F03	2	OTNT	NA	Neutral	5.58425063505504	19.6629974597798	1.64258042720506	87421.3700254022	1308.037458765	7.69009314140559	29.272650296359	1.20594149308665	162663.734970364	1672.31452205266	1181	10.8	39.9	2.6	39.9	22.6	39.9	32.9	39.9	35.1	39.9	1494486	66937.14	834.55	221.07	27.8	1.9	9.5	3.4	29.1	0.1	9.8	1.4
1	F03	3	OTNT	NA	Neutral	3.93110949963742	11.9586656997825	1.60650131562406	50483.8585931835	1143.48859717182	8.80638143582306	30.7570703408267	1.11308528334012	155775.843364757	1556.54698592216	1379	46.6	39.9	46.6	39.9	46.6	39.9	46.6	39.9	46.6	39.9	1382722	60672.19	760.37	186.81	29.4	0.9	13.6	4.8	29.3	0.7	13.1	2.6
1	F04	1	OTNT	NA	Neutral	5.47479376718607	21.6489459211732	2.0507655485998	100886.218148488	1441.04973616749	7.07791017415215	23.8560953253896	1.06158730390325	140107.885426214	1758.74099176746	1091	14.2	40	3.2	40	24.7	40	36	40	37.3	40	1550950.1	80905.01	874.84	255.64	30.5	1.2	12.4	6.5	31.2	0	13.2	5.3
1	F04	2	OTNT	NA	Neutral	5.08841940532081	17.471048513302	1.60678319176856	74184.7973395931	1321.45351519905	5.96948356807512	18.906103286385	0.943464917992057	104721.901408451	1450.99512128957	1278	11.3	34.7	2.7	34.7	21	34.7	32.8	34.7	35.1	34.7	1493014	72135.75	802.84	221.91	28.1	0.8	11.3	5.3	29	0	12.1	4.4
1	F04	3	OTNT	NA	Neutral	5.68786549707602	19.9722222222222	1.73943550668635	85109.3698830409	1327.33186421156	7.5124269005848	26.7945906432749	1.07931695236481	143368.873538012	1538.55371874084	1368	52.8	38.1	52.8	38.1	52.8	38.1	52.8	38.1	52.8	38.1	1527844	59649.78	819.78	188.33	28.9	1.1	13.1	5	28.6	0	13	2.7
1	F05	1	OTNT	NA	Neutral	5.69223907225691	19.1391614629795	1.51245977631347	78255.1239964318	1257.22789369589	6.68331846565567	24.4817127564674	1.01833344097669	137636.248884924	1520.60957356702	1121	11.2	35.8	1.2	35.8	23.6	35.8	34.4	35.8	34.9	35.8	1371439.5	71767.65	767.73	228.01	27.3	0.9	9.1	7.8	27.7	0	9.6	6.2
1	F05	2	OTNT	NA	Neutral	6.75793991416309	23.7665236051502	1.76325230043334	102159.556223176	1420.26805356218	8.93476394849785	32.4051502145923	1.17202072086752	179120.416309013	1678.6127382286	1165	12.5	39.4	2.9	39.4	26.1	39.4	37.4	39.4	39.3	39.4	1682078	65289.6	875.45	201.06	31.3	0.9	10.5	6.2	31.7	0	10	5.6
1	F05	3	OTNT	NA	Neutral	6.35844567803331	22.1189532117367	1.71173077313244	95090.4226804124	1248.49664601344	9.09516256938937	32.8501189532117	1.22103097088445	167787.700237906	1611.26459910718	1261	48.5	41.9	48.5	41.9	48.5	41.9	48.5	41.9	48.5	41.9	1613027	61111.18	831.52	184.03	29.7	1.1	13.4	6.4	29.5	0	13.3	5.5
1	F06	1	OTNT	NA	Neutral	5.74163879598662	22.3595317725753	2.02977909385828	106227.643812709	1407.06499634593	6.82943143812709	23.7173913043478	0.899439681755743	139239.406354515	1563.04861075298	1196	14.5	33.3	3.4	33.3	24.3	33.3	34.9	33.3	36	33.3	1535917.3	85623.72	902.04	279.6	29.8	0.8	12.8	4.2	31.6	0	13.5	2.4
1	F06	2	OTNT	NA	Neutral	5.70752324598478	18.6889264581572	1.758000168412	76289.3584108199	1249.13828485688	6.19103972950127	19.8622147083686	0.81765720711615	107583.476754015	1374.2313231656	1183	11.6	32.4	2.3	32.4	21.9	32.4	34.4	32.4	35.8	32.4	1398175	74111.79	743.91	227.07	26.5	0.6	12.4	2	26.1	0	11.1	1.7
1	F06	3	OTNT	NA	Neutral	5.12046332046332	17.2131274131274	1.6992189307406	72439.3752895753	1251.086137194	6.84942084942085	23.1119691119691	0.958451920961566	122383.708880309	1441.35870694725	1295	51.1	34.5	51.1	34.5	51.1	34.5	51.1	34.5	51.1	34.5	1415379	60204.09	767.17	183.49	27.5	0.8	13.9	7.9	27.3	0.3	13.7	6.3
1	F07	1	OTNT	NA	Neutral	5.71107266435986	18.5181660899654	1.55787527349845	73271.865916955	1311.45875240654	8.11505190311419	28.9083044982699	1.14111212653634	154788.873702422	1640.70063371596	1156	10.8	38.5	1.4	38.5	23.4	38.5	34.8	38.5	36	38.5	1500402.9	65550.15	805.59	203.83	30	1.2	5.8	8.8	30.7	0	5.6	7.8
1	F07	2	OTNT	NA	Neutral	5.29315960912052	17.7190553745928	1.46166909703609	76308.917752443	1271.30362616287	8.04315960912052	28.336319218241	1.07707673519933	154710.864820847	1671.7581883207	1228	11	39.9	2.6	39.9	22.1	39.9	32.3	39.9	34.3	39.9	1499374	62290.73	815.4	199.73	28.7	0.7	7.7	7.6	29.2	0	8.3	7.6
1	F07	3	OTNT	NA	Neutral	5.03805175038052	16.796803652968	1.4703670247091	74725.7047184171	1222.23255450918	8.22298325722983	27.8424657534247	1.04284691653587	146818.311263318	1554.64473144943	1314	48.7	37.3	48.7	37.3	48.7	37.3	48.7	37.3	48.7	37.3	1534564	61859.77	809.62	185.99	29.6	0.8	13.9	4.6	29.5	0	13.5	2.8
1	F08	1	OTNT	NA	Neutral	5.21617021276596	19.2782978723404	1.80169053396773	88316.1259574468	1372.44087906406	6.97872340425532	24.0246808510638	1.10687765137007	144430.521702128	1820.55974862053	1175	11.7	40.2	2.1	40.2	23.5	40.2	34.6	40.2	36	40.2	1503579.4	74250.7	837.44	239.86	29.4	1.1	11.1	15.1	31.2	0	11.7	13.9
1	F08	2	OTNT	NA	Neutral	4.20084033613445	14.7823529411765	2.1074419482883	68394.6722689076	1190.16275146628	6.80924369747899	22.7840336134454	0.971031395959225	127249.310084034	1482.87610135908	1190	9.4	33.9	2.4	33.9	19.3	33.9	29.6	33.9	30.9	33.9	1398840	68436.93	793.31	215.43	27.8	1.3	10.2	7	28.9	0	10.1	5.6
1	F08	3	OTNT	NA	Neutral	4.46576433121019	14.4554140127389	1.26597050061351	57031.4474522293	1071.21941835706	5.74601910828025	18.5453821656051	0.806339915388036	93046.5270700637	1160.92886048154	1256	44.7	30	44.7	30	44.7	30	44.7	30	44.7	30	1377063	55910.67	705.22	173.97	26.4	3.8	11.9	14.6	25.9	3.7	11.9	13.7
1	F09	1	PTPRB	NM_002837	sample	5.64354697102722	20.3687445127305	1.9192347870976	95994.356453029	1352.78891935578	6.18086040386304	19.6997366110623	0.938588887029885	107422.050921861	1499.92428357018	1139	12.5	34.6	2.5	34.6	22.7	34.6	34.1	34.6	34.6	34.6	1507030.9	73331.27	838.36	227.34	27.6	1	9	8.2	28.4	0	8.4	8.1
1	F09	2	PTPRB	NM_002837	sample	6.35289323553382	24.7563162184189	2.03256853469542	121337.62999185	1467.64860406096	8.16136919315403	28.8027709861451	1.02406215804735	164584.318663407	1569.4427232874	1227	13.4	35.5	4.1	35.5	25.9	35.5	37.4	35.5	39.4	35.5	1757356	65500.41	958.27	198.21	31.4	0.9	9	8.6	31.9	0	8.4	8
1	F09	3	PTPRB	NM_002837	sample	5.17251461988304	19.4451754385965	2.18016300869823	93577.0657894737	1425.21016611466	7.96637426900585	27.5336257309942	1.08120581508182	144109.011695906	1511.352404305	1368	53.1	38.4	53.1	38.4	53.1	38.4	53.1	38.4	53.1	38.4	1557224	60932.23	893.64	185.63	30.1	1	13.2	6	30.3	0	12.6	3.7
1	F10	1	WAS	NM_000377	sample	6.19271758436945	18.9822380106572	1.65630255693824	71469.2904085258	1404.67351658308	6.90142095914742	20.7788632326821	0.98830630426542	120266.401420959	1789.78459414039	1126	11.4	36.9	1.2	36.9	26.3	36.9	37.9	36.9	39.1	36.9	1478111.5	101281.05	814.16	320.89	32.6	1.2	21.2	3.1	32.8	0	20.9	2.5
1	F10	2	WAS	NM_000377	sample	4.82430213464696	15.4039408866995	1.36064098831483	59923.2824302135	1168.07745795878	7.02791461412151	22.2471264367816	0.964984855157245	118730.775041051	1585.88096922579	1218	9.2	37.1	1.3	37.1	21.8	37.1	32.2	37.1	33.9	37.1	1415019	73287.63	743.22	225.54	29.7	1	12.2	4.4	29.3	0	11.2	3.4
1	F10	3	WAS	NM_000377	sample	4.86856264411991	15.2106072252114	1.32018190425292	57402.3097617218	1130.85353101141	8.44119907763259	29.1944657955419	1.09307537771272	152059.024596464	1628.27301041449	1301	50	41	50	41	50	41	50	41	50	41	1339741	62050.54	686.66	183.57	27.7	4.3	14.1	7	26.4	3.9	13.5	6.4
1	F11	1	ODAM	NM_017855	sample	5.74307958477509	19.0692041522491	1.64389724136121	71629.7205882353	1267.75623265772	6.65138408304498	21.2430795847751	0.906862833742292	114208.455017301	1465.81791091145	1156	13.4	34.9	0.9	34.9	24.3	34.9	37.3	34.9	37.8	34.9	1434803.1	70409.89	752.23	215.42	28.2	0.9	8.5	4.2	28.1	0	8	3.3
1	F11	2	ODAM	NM_017855	sample	4.767929089444	15.7888799355359	1.61357350037295	67035.3883964545	1178.73148753722	6.81788879935536	23.1232876712329	0.840974122126331	119136.181305399	1261.861184426	1241	10.3	31.7	1.8	31.7	20.5	31.7	30	31.7	32.1	31.7	1345014	62669.23	724.46	192.22	25.2	1.3	7.7	5.8	25.8	0	8.3	4.8
1	F11	3	ODAM	NM_017855	sample	5.09970238095238	16.5669642857143	1.42684012057543	70730.7165178571	1222.81914931831	7.12127976190476	23.4196428571429	0.982242574957489	122871.261904762	1497.04570338455	1344	49.8	37.1	49.8	37.1	49.8	37.1	49.8	37.1	49.8	37.1	1514518	58922.74	784.55	182.22	28.1	1.1	11.8	6.5	27.2	0	11.2	5.3
1	F12	1	BRIP1	NM_032043	sample	5.58914728682171	20.5891472868217	1.93104919170447	89098.1705426357	1373.22683646418	8.74709302325581	30.2868217054264	1.18279710020084	165670.091085271	1727.10183389081	1032	14.5	37.8	2.1	37.8	22.7	37.8	34.8	37.8	35.5	37.8	1407668.2	80182.21	786.11	258.1	26.8	2	11.9	5.3	28.3	0	12.5	5.7
1	F12	2	BRIP1	NM_032043	sample	4.88452285485164	15.4025661587811	1.57814857793035	59894.6367281476	1202.03259406352	7.10906174819567	22.3295910184443	0.872723150620104	120280.683239775	1363.18128316067	1247	12	31.1	1.4	31.1	21.3	31.1	33.6	31.1	35.2	31.1	1385255	65468.76	706.1	201.52	28.5	1.8	9.4	11.4	27.9	0	8.7	10.7
1	F12	3	BRIP1	NM_032043	sample	4.9983429991715	15.2891466445733	1.51271840161453	54976.7829328915	1146.9978495784	9.01077050538525	31.7671913835957	1.016811776394	165114.969345485	1395.19336289944	1207	50	33.2	50	33.2	50	33.2	50	33.2	50	33.2	1345152	60533.73	677.88	187.48	25.4	0.7	13.8	4.1	25.4	0	12.7	3.6
1	F13	1	ATRX	NM_138270	sample	6.45335658238884	22.5387968613775	1.92627759434082	100164.002615519	1472.37830650254	6.85440278988666	22.384481255449	0.98177988553474	119730.455100262	1478.79185967446	1147	12.5	35.4	2.4	35.4	26.3	35.4	38	35.4	38.9	35.4	1575219.4	71475.07	863.91	230.87	29.3	1.2	9.4	10.2	30.4	0.1	9.2	9.5
1	F13	2	ATRX	NM_138270	sample	5.66753022452504	17.9594127806563	1.76546706098122	71155.0993091537	1356.93708208538	6.2685664939551	19.9188255613126	0.820052568992091	105525.234887737	1358.51357258847	1158	14.7	32.9	1.7	32.9	22.6	32.9	38.3	32.9	39.5	32.9	1414411	70228.46	767.63	220.65	26.9	0.9	10.4	3.9	28.1	0	10.9	3.2
1	F13	3	ATRX	NM_138270	sample	6.45432692307692	20.9615384615385	1.70843051426608	89787.577724359	1410.4738039087	8.47996794871795	28.6450320512821	1.02288017875485	143304.059294872	1464.16783027205	1248	55.1	38.7	55.1	38.7	55.1	38.7	55.1	38.7	55.1	38.7	1652846	59678.98	887.78	182.29	32.1	0.5	12.3	3.2	32.1	0.1	11.1	1.6
1	F14	1	PLXNB2	NM_012401	sample	7.11181818181818	28.1181818181818	2.30366331053945	136418.039090909	1603.61058580069	7.57363636363636	25.0827272727273	1.15959147624064	140826.622727273	1695.03828480695	1100	14.8	38.6	4.1	38.6	26.5	38.6	38.5	38.6	39.5	38.6	1674626.8	77904.54	972.99	247.19	30.6	0.6	9.4	8.1	31.9	0	10.1	6.7
1	F14	2	PLXNB2	NM_012401	sample	6.7010582010582	22.8977072310406	1.63779462192796	93446.975308642	1384.02020122153	7.63227513227513	26.2610229276896	1.08460735350428	142932.193121693	1577.7945866032	1134	11.8	37.2	2.2	37.2	25.1	37.2	37.3	37.2	39.3	37.2	1522975	67238.08	797.61	208.34	28.4	1.2	8.6	5.2	28.3	0	8.6	4.9
1	F14	3	PLXNB2	NM_012401	sample	6.37670068027211	23.4583333333333	1.85140936120356	103557.958333333	1386.46333117979	8.83503401360544	30.4982993197279	1.0666944438103	159057.605442177	1633.91829420778	1176	52.6	41.2	52.6	41.2	52.6	41.2	52.6	41.2	52.6	41.2	1688987	62835.89	907.14	189.25	32.3	0.4	15	3.7	32.3	0	13.8	2.5
1	F15	1	ZMYM2	NM_197968	sample	6.98026905829596	22.7587443946188	1.79803163028075	88471.3865470852	1397.56995691112	8.61255605381166	28.7192825112108	1.08605194704987	150206.501345291	1615.85337499107	1115	13.5	39.1	1.3	39.1	25.7	39.1	39.5	39.1	39.6	39.1	1543183.5	66577.15	813.11	215.43	29.8	1.6	7.4	11.9	29.4	0	8.3	11.8
1	F15	2	ZMYM2	NM_197968	sample	5.42589703588144	16.8845553822153	1.62392809751142	63582.4625585023	1277.24105950258	6.78549141965679	21.3939157566303	0.839838464569993	110886.180967239	1361.46540604738	1282	12.6	33.2	1.4	33.2	22.2	33.2	36	33.2	38	33.2	1411149	65245.16	749.05	202.04	28.9	1	7.7	4.8	28.7	0	8	4.3
1	F15	3	ZMYM2	NM_197968	sample	5.19397501836885	14.9338721528288	1.48332282141784	55752.5238795004	1187.22964184629	7.52020573108009	23.5378398236591	0.939386254815269	128167.493754592	1428.04233242167	1361	50.5	32.2	50.5	32.2	50.5	32.2	50.5	32.2	50.5	32.2	1477550	69128.35	742.2	210.45	29.2	0.8	18.4	5	28.6	0	17.6	4.7
1	F16	1	MBD1	NM_015845	sample	6.04070407040704	20.0484048404841	1.86346401833881	79327.9064906491	1332.19451240158	8.04510451045105	26.9273927392739	1.09651685880796	136733.00330033	1638.22794400343	909	14.6	42.1	1.9	42.1	23.5	42.1	37.3	42.1	37.8	42.1	1315338.4	77544.96	717.65	246.36	25.1	1.5	9.2	3.4	25.6	0	9.6	2
1	F16	2	MBD1	NM_015845	sample	5.73259334006054	18.6912209889001	1.53026185677992	73079.9424823411	1271.02177507874	6.90413723511604	20.7315842583249	0.930125303042395	105178.102926337	1557.76938285111	991	12.4	39.6	1.7	39.6	22.1	39.6	36.2	39.6	38	39.6	1338082	82905.11	724.03	264.36	26	0.1	15.2	2.3	26.2	0	17.3	2
1	F16	3	MBD1	NM_015845	sample	5.16480446927374	15.8566108007449	1.35807956688996	58337.5055865922	1110.633553782	7.81378026070764	26.5316573556797	0.954600293962607	134439.889199255	1349.90433422138	1074	49.3	35.8	49.3	35.8	49.3	35.8	49.3	35.8	49.3	35.8	1231362	56309.21	650.33	170.72	24.4	0.7	9.8	4.3	24	0	9.7	2.1
1	F17	1	OTNT	NA	Neutral	6.46989966555184	21.7433110367893	1.75977369254937	87437.0033444816	1369.95040138281	8.68979933110368	30.6889632107023	1.18630049350791	168472.18729097	1664.25555876175	1196	13.1	40	1.6	40	24.4	40	37.4	40	37.1	40	1486156	65984.37	784.23	205.59	28.8	1.9	6.8	9.4	28.4	0	6.7	7.3
1	F17	2	OTNT	NA	Neutral	5.14634146341463	17.8980836236934	1.57659328243718	79778.1141114983	1248.46007639077	7.30226480836237	25.3763066202091	1.02639937071553	140902.362369338	1565.56097425002	1148	9.2	36.5	2.9	36.5	21	36.5	31.2	36.5	33	36.5	1476196	66585.35	803.08	205.86	28.3	0.7	11	9.1	28	0	10.4	9.2
1	F17	3	OTNT	NA	Neutral	5.37824267782427	19.4970711297071	1.60303720911173	85191.4476987448	1247.54785877107	8.72217573221757	32.2259414225941	1.10403984324598	171549.277824268	1547.80974081632	1195	49.6	39.8	49.6	39.8	49.6	39.8	49.6	39.8	49.6	39.8	1526711	59646.38	797.24	178.08	28.4	0.8	13.5	5.7	27.6	0	12.4	4.9
1	F18	1	OTNT	NA	Neutral	5.7814845704754	21.5145954962469	1.85981022656757	95462.7706422018	1329.30681572065	7.47623019182652	25.7823185988324	1.03175899888078	138445.356130108	1512.06012087607	1199	13	36.9	2.2	36.9	21.9	36.9	35	36.9	35.8	36.9	1417010.2	67031.1	768.26	212.34	26.9	1.6	7.3	5.8	26.8	0	7.3	4
1	F18	2	OTNT	NA	Neutral	5.35244519392917	17.7141652613828	1.65157438647102	71229.8389544688	1260.07106751607	7.38026981450253	24.8001686340641	0.971867195242534	140156.880269815	1533.90664775989	1186	11	35.4	1.9	35.4	22.7	35.4	34.2	35.4	36.1	35.4	1439875	65882.13	774.86	200.93	28.5	1.6	8.5	5.6	29.1	0.1	8.3	3.8
1	F18	3	OTNT	NA	Neutral	5.53719655442443	20.5794831636648	1.72285892748477	94100.7642913078	1331.30946635317	8.05951448707909	27.1292090837901	1.0827858976945	142429.410336727	1623.5259103421	1277	52.2	41.3	52.2	41.3	52.2	41.3	52.2	41.3	52.2	41.3	1568239	59849.56	820.54	187.92	29.7	2.1	13.2	6.2	29.6	1.4	13.2	5.2
1	F19	1	OTNT	NA	Neutral	5.19816819317236	18.3072439633639	1.82974924536117	83289.1856786012	1306.70094472833	6.19067443796836	21.2814321398834	0.965589846165189	108046.700249792	1361.97806180865	1201	11.4	35.9	1.6	35.9	22.4	35.9	33.7	35.9	34.3	35.9	1430180	58935.45	782.28	184.06	27.1	1.3	3.4	6	27.5	0	3.5	4.4
1	F19	2	OTNT	NA	Neutral	4.66944024205749	16.3971255673222	1.79593637125171	72032.6036308623	1243.37158117238	4.42057488653555	12.5990922844175	0.681271032985546	64176.7223903177	1077.85356275906	1322	12.7	26.9	2.4	26.9	21.1	26.9	33.1	26.9	35	26.9	1408559	61332.94	756.94	184.62	27.8	1.4	6.7	3.9	27.7	0	5.8	3.1
1	F19	3	OTNT	NA	Neutral	4.56335003579098	14.3543307086614	1.62463140926492	57354.1460272011	1249.99581496869	6.37151037938439	20.8539727988547	0.828883115331183	105432.514674302	1207.58675815391	1397	53.8	31.6	53.8	31.6	53.8	31.6	53.8	31.6	53.8	31.6	1411664	53728.42	756.52	162.69	27.9	1.4	9.1	9.4	27.7	0	8.9	7.4
1	F20	1	OTNT	NA	Neutral	5.13086989992302	17.5311778290993	1.90587919070845	74660.9430331024	1299.89700442817	6.95304080061586	22.9715165511932	1.0748964986905	127360.35334873	1428.64823945027	1299	13.5	33.4	1.6	33.4	21.7	33.4	35	33.4	35.7	33.4	1365946.1	62921.53	736.56	198.8	25.9	1.8	5	8.7	26.6	0	5.2	6.4
1	F20	2	OTNT	NA	Neutral	5.45401822700911	16.8301574150787	1.62201874050419	65251.487986744	1312.44232496347	7.62468931234466	24.4250207125104	0.965652581640491	129806.055509528	1517.32328282006	1207	11.8	35.9	2	35.9	23.3	35.9	36.3	35.9	38.1	35.9	1514166	69399.83	789.69	208.98	30.6	0.8	9.1	5.5	30.7	0	8.2	5.3
1	F20	3	OTNT	NA	Neutral	4.30311614730878	12.9582152974504	1.1878130950314	49207.2811614731	1058.86695093858	6.96813031161473	22.7910764872521	0.881087769843312	114661.254249292	1322.25834457481	1412	46.8	33.3	46.8	33.3	46.8	33.3	46.8	33.3	46.8	33.3	1304508	55809.96	677.98	172.48	26.8	6.9	11.8	11.4	26.4	2.7	10.8	8.8
1	F21	1	OTNT	NA	Neutral	6.21531100478469	21.3979266347687	1.99374957317728	90288.2272727273	1417.02383697783	7.70893141945774	25.329346092504	1.06390340937232	140847.87400319	1611.23503661824	1254	14.4	36.6	1.8	36.6	25.1	36.6	39.2	36.6	39.5	36.6	1592357.8	67801.17	851	206.27	29.7	1.2	6.9	9.3	30.2	0	6.9	8.5
1	F21	2	OTNT	NA	Neutral	5.67450980392157	19.1874509803922	1.66486085415817	74679.217254902	1259.03145453188	6.73960784313725	21.7694117647059	0.90521595006698	110014.850980392	1319.23314565063	1275	13.9	33.1	1.9	33.1	21.6	33.1	37.9	33.1	38.7	33.1	1385803	60061.89	707.18	182.55	25.6	1.6	7.1	4.9	25.3	0	6.7	3.4
1	F21	3	OTNT	NA	Neutral	5.23868312757202	16.6879286694102	1.68269822420403	64715.6454046639	1239.87226088358	8.16255144032922	27.8299039780521	1.06989669994851	145607.023319616	1523.77161345486	1458	52.2	38	52.2	38	52.2	38	52.2	38	52.2	38	1426271	54469.66	762.88	171.42	29	0.8	10.8	12.5	29.5	0	9.7	12.1
1	F22	1	OTNT	NA	Neutral	5.29918032786885	18.4655737704918	1.45318986825019	81970.7540983607	1141.8086213754	7.21967213114754	24.7516393442623	0.921435349798351	128632.654918033	1328.01632593318	1220	10.9	32.7	1.7	32.7	19.9	32.7	30.5	32.7	30.5	32.7	1320985.3	64582.19	699.24	202.14	24.8	7	7.2	10.4	25.4	5.7	7	7
1	F22	2	OTNT	NA	Neutral	4.68160377358491	16.2154088050314	1.58856662217467	74338.2547169811	1234.39046585205	7.10298742138365	22.7004716981132	0.883403136508445	113791.018081761	1355.64577374624	1272	11.2	34	2.4	34	20.7	34	31.7	34	33.4	34	1362330	57275.71	761.24	189.47	27.1	5	7.2	17.5	27.7	1.9	7.4	16
1	F22	3	OTNT	NA	Neutral	4.81119402985075	15.1611940298507	1.42677382087749	57853.5955223881	1147.08649709866	7.2134328358209	22.8507462686567	0.988743700748004	113255.06641791	1399.58260928823	1340	49	37.6	49	37.6	49	37.6	49	37.6	49	37.6	1430220	59145.83	729.48	178.03	28.5	0.9	12.9	6.3	27.7	0	11	4.9
1	G03	1	RF	NA	Neutral	5.385266723116	18.7197290431837	1.58068904951367	76692.5656223539	1258.21681340918	6.36325148179509	22.3361558001693	0.947591940342339	123204.478408129	1409.14836348632	1181	14.5	33.3	1.7	33.3	22.4	33.3	35.1	33.3	35.6	33.3	1405346.2	66322.82	743.08	206.73	25.8	0.9	7.3	6.8	26.1	0	6.6	5.8
1	G03	2	RF	NA	Neutral	4.99848484848485	17.7090909090909	1.67249608156094	86843.6303030303	1323.86730599046	6.20757575757576	20.1818181818182	0.943903018350948	107879.171969697	1475.23088143442	1320	10.9	34	3.2	34	22.3	34	32.3	34	34.9	34	1522588	71662.82	857.87	231.54	29	1.5	11.3	4.5	29.1	0	11.8	2.8
1	G03	3	RF	NA	Neutral	4.88187221396731	16.3959881129272	1.54797256911251	67671.6092124814	1178.58702963756	7.74739970282318	26.0869242199108	1.05913293327239	132853.373699851	1508.85444940066	1346	48.8	39.7	48.8	39.7	48.8	39.7	48.8	39.7	48.8	39.7	1427086	58986.71	750.87	177.82	27.3	0.9	12.7	4.7	27.6	0	12.2	3.4
1	G04	1	RF	NA	Neutral	5.67200674536256	22.1669477234401	2.03901034884462	98895.0177065767	1372.41573225125	7.75885328836425	27.5480607082631	1.14094241100922	155340.446037099	1784.14406245762	1186	15.3	40.6	2.2	40.6	22.6	40.6	36.4	40.6	37.4	40.6	1493957.5	71355.32	818.47	228.7	26.4	4	10.3	14.8	27.4	0.1	10.1	13
1	G04	2	RF	NA	Neutral	5.85040797824116	24.2184950135993	2.69405786215242	124052.347234814	1523.60968088132	7.62828649138713	25.271985494107	1.02669490431828	141648.899365367	1671.87015731622	1103	14.5	40.3	4.9	40.3	23.4	40.3	36.3	40.3	37.9	40.3	1618252	70284.47	971.2	220.5	31.1	1.1	12.1	10.5	31.9	0	13.4	10.7
1	G04	3	RF	NA	Neutral	5.30710659898477	21.4153976311337	2.0386038063378	102565.100676819	1293.22734565254	8.72504230118443	30.4627749576988	1.07270285838141	156865.97715736	1608.00486950596	1182	49	41.5	49	41.5	49	41.5	49	41.5	49	41.5	1485884	63035.5	861.72	202.88	27.5	1.1	15.1	4.7	28	0	16.2	2.8
1	G05	1	RF	NA	Neutral	5.02712477396022	16.5081374321881	1.58861835031126	68509.0153707052	1244.50504333723	4.61844484629295	14.0867992766727	0.6650924426	83122.856238698	1331.94056649583	1106	11.7	27	1.5	27	22.2	27	34.3	27	34.8	27	1378636	107138.49	768.93	341.19	28.1	1.6	24.1	4.9	29.1	0	27.6	4
1	G05	2	RF	NA	Neutral	5.2150084317032	17.0059021922428	1.57679303683723	66104.5649241147	1215.58514372983	3.28330522765599	9.06661045531197	0.621233463191944	54965.2655986509	1269.57888085409	1186	13.5	23.4	2.2	23.4	21	23.4	33.4	23.4	34.8	23.4	1363719	112141.34	725.57	351.51	26.1	1.3	33.8	5.2	26.1	0	35.2	5.1
1	G05	3	RF	NA	Neutral	5.51136363636364	17.2916666666667	1.72279483619277	71812.5333333333	1281.99047009437	7.75151515151515	25.6295454545455	0.968010998085232	133970.027272727	1465.75365719575	1320	51.9	36.4	51.9	36.4	51.9	36.4	51.9	36.4	51.9	36.4	1459880	59800.62	789.36	186	29.2	1.1	13.8	12.3	29.5	0	13.6	10.5
1	G06	1	RF	NA	Neutral	5.09654062751408	16.9646017699115	1.8861267379244	73434.2003218021	1341.21481448135	6.32823813354787	19.798873692679	0.995045910028174	109609.975864843	1572.37095953401	1243	12.1	34	1.9	34	22.8	34	34.1	34	35.2	34	1487667.7	72416.59	800.03	221.39	30.4	1.1	8.4	8.9	29.8	0	8	8.5
1	G06	2	RF	NA	Neutral	4.87558685446009	17.3591549295775	1.51115616895058	77809.8106416275	1172.87646152413	4.65023474178404	14.5164319248826	0.736052009021157	87146.1588419405	1209.2238951236	1278	11.3	24.6	2.2	24.6	19.6	24.6	30.4	24.6	32.5	24.6	1400071	81211.78	742.29	251.85	26	1.3	15.8	5.4	25.9	0	16.4	3.9
1	G06	3	RF	NA	Neutral	4.62638230647709	14.9304897314376	1.4391378948007	67955.1990521327	1197.33393473389	5.22906793048973	16.0679304897314	0.691725409658321	88075.7646129542	1268.89204767075	1266	48.1	27.9	48.1	27.9	48.1	27.9	48.1	27.9	48.1	27.9	1476111	73579.29	782.77	232.19	28.3	1.7	22.6	7.3	27.7	0	24.1	6.9
1	G07	1	RF	NA	Neutral	6.53977272727273	23.96875	1.85581669758823	105073.822916667	1439.42104786149	7.33049242424242	24.0975378787879	1.03420124044696	128420.804924242	1646.18955711795	1056	15.4	38.4	2.6	38.4	23.2	38.4	36.9	38.4	37.2	38.4	1525021	76934.52	828.69	240.85	28.2	1.2	9.1	4.5	28.9	0	9.1	3.3
1	G07	2	RF	NA	Neutral	4.23148936170213	24.3123404255319	4.60943075218639	155759.90212766	1839.54049792339	8.93957446808511	31.3651063829787	1.1180029547427	178860.658723404	1764.78649550873	1175	19.8	37.9	9.8	37.9	24	37.9	38.3	37.9	40.3	37.9	1712582	70721.64	1290.13	235.06	34.8	1.1	12.9	9.7	38.2	0	15.1	7.1
1	G07	3	RF	NA	Neutral	4.73666940114848	16.8876127973749	1.80432437400351	78222.9827727646	1256.70958219564	8.27645611156686	27.656275635767	1.01718165983414	138126.158326497	1523.66444389167	1219	50.5	40.5	50.5	40.5	50.5	40.5	50.5	40.5	50.5	40.5	1447908	58950.71	803.69	180.69	27.6	0.7	13.4	6.7	27.2	0	12.9	6.2
1	G08	1	RF	NA	Neutral	6.31629955947137	21.5242290748899	1.8568319487817	92467.6237885463	1432.71115996496	7.48546255506608	24.6052863436123	1.03598364177155	133259.1030837	1589.22713867838	1135	14.2	36.4	2.3	36.4	26.1	36.4	39.6	36.4	39.8	36.4	1567484.9	76258.64	851.82	236.49	31.5	1.3	9.6	7.8	30.8	0	9.1	6.1
1	G08	2	RF	NA	Neutral	5.83192567567568	20.0777027027027	1.8399670787452	92312.6106418919	1367.34642074903	7.38175675675676	23.9138513513514	0.893445798009102	128888.703547297	1457.82844720674	1184	12.3	35.1	2.8	35.1	23.7	35.1	34.7	35.1	36	35.1	1541500	66879.54	851.33	207.74	29.5	1.1	10.2	7.2	31.1	0	10.4	6.2
1	G08	3	RF	NA	Neutral	4.77445652173913	13.1295289855072	1.40529801160039	45327.1032608696	1177.95150969146	9.35869565217391	31.5661231884058	1.19104652734315	161067.171195652	1741.41431898711	1104	50.7	44.6	50.7	44.6	50.7	44.6	50.7	44.6	50.7	44.6	1494927	64958.13	793	197.16	31	0.7	15.4	4.7	31.3	0	14.6	4.1
1	G09	1	BRCA1	NM_007298	sample	5.22886989553656	16.5565052231719	1.95394638871809	62642.9572649573	1339.97418542877	5.85280151946819	19.0674264007597	1.00298199247588	100433.818613485	1473.96078429564	1053	15.1	35.4	1.1	35.4	21.6	35.4	39	35.4	39.7	35.4	1252763.2	78443.5	689.27	245.78	25.3	1	9.9	4.8	25.1	0	10.9	4.1
1	G09	2	BRCA1	NM_007298	sample	6.66459627329193	25.4853593611358	1.93813846903609	112430.2635315	1498.32628694902	6.40638864241349	22.6628216503993	0.980275144962664	127104.866015972	1512.69812518291	1127	15.2	35	3.5	35	25.8	35	40.9	35	42.6	35	1569782	67781.89	873.97	219.46	28	1.3	9.8	9.5	28.7	0	10.6	8.3
1	G09	3	BRCA1	NM_007298	sample	5.91773308957952	17.4405850091408	1.90860926358136	66358.0274223035	1418.47351512978	8.58318098720292	28.3244972577697	1.06248244854811	141371.850091408	1514.1916388358	1094	58.5	38.3	58.5	38.3	58.5	38.3	58.5	38.3	58.5	38.3	1516912	64906.07	845.6	198.02	31.4	1	15.4	4.3	31.5	0	15	3.3
1	G10	1	ASXL1	NM_015338	sample	5.35803571428571	20.7660714285714	1.82847946631037	95618.3008928571	1351.26876495033	6.19285714285714	19.9473214285714	0.947896976967542	109199.998214286	1596.11533485395	1120	13	36.7	3	36.7	23.4	36.7	34.6	36.7	35.1	36.7	1463868.3	81502.94	824.55	262.69	30.3	1.1	12.2	4.6	30.5	0	13	3.5
1	G10	2	ASXL1	NM_015338	sample	5.40046118370484	19.2697924673328	1.75696797019097	75604.5126825519	1209.22793517541	5.7794004611837	17.8608762490392	0.755304165192147	94476.3166794773	1251.50450513785	1301	13.5	31	1.9	31	21.1	31	34.6	31	36	31	1309144	62779.45	704.81	195.84	23.5	1.6	6.1	5.8	23.9	0	7.2	4.6
1	G10	3	ASXL1	NM_015338	sample	5.57979953739399	17.9151888974557	1.61836926172427	70359.9059367772	1218.73077182475	7.65767154973015	24.6067848882035	1.01941955471004	120856.740169622	1441.59227339576	1297	52.3	37	52.3	37	52.3	37	52.3	37	52.3	37	1402260	61907.78	724.89	185.34	26.2	1	13.9	2.6	26.6	0	12.1	1.5
1	G11	1	ASXL2	NM_018263	sample	5.70265324794145	18.7337602927722	1.53706966671376	73283.1390667887	1169.52798853047	6.62397072278134	21.5224153705398	0.878476489090936	110435.375114364	1420.55980490861	1093	10.2	33.8	1.1	33.8	21.2	33.8	31.7	33.8	31.9	33.8	1411741.9	78118.61	724.67	237.63	26.5	0.5	9.7	3.4	25.9	0	8.7	2.9
1	G11	2	ASXL2	NM_018263	sample	5.15798764342454	16.0388349514563	1.46572424234812	69524.5039717564	1204.69247175575	6.77493380406002	22.7731685789938	0.851610953042442	124783.786407767	1357.35063924776	1133	10.3	32.6	1.7	32.6	19.9	32.6	31.5	32.6	33.6	32.6	1389473	66938.39	737.69	206.19	25.8	1.1	8.4	5.2	25.2	0	8.6	4.7
1	G11	3	ASXL2	NM_018263	sample	4.98736059479554	16.1754646840149	1.54299745031663	64832.2513011152	1209.54532285265	7.13903345724907	24.4684014869888	0.951276871460309	131816.215613383	1394.6098598053	1345	50.7	34.6	50.7	34.6	50.7	34.6	50.7	34.6	50.7	34.6	1411759	60813.31	745.47	183.76	26.6	0.7	12.5	4.9	26.6	0	12.9	3.9
1	G12	1	TP53BP1	NM_005657	sample	6.22921914357683	20.7867338371117	2.02475171068089	81104.7573467674	1500.43958087228	7.7120067170445	25.9454240134341	1.06578450779561	140324.845507976	1637.35702964976	1191	16.8	37.7	1.8	37.7	26.2	37.7	43.8	37.7	44.3	37.7	1450645.5	67185.92	795.01	210.6	29	1.5	7.1	10.6	28.9	0	8.3	10.2
1	G12	2	TP53BP1	NM_005657	sample	5.3563829787234	16.4021276595745	1.77898344585219	62730.3212765957	1420.98999502048	8.86489361702128	32.3712765957447	1.14926374287019	172349.084042553	1639.08877357003	940	12	38.6	1.8	38.6	24.7	38.6	40.7	38.6	42.4	38.6	1484281	72070.38	844.1	225.84	33.8	0.7	12.1	4.9	36.6	0	12.2	4.6
1	G12	3	TP53BP1	NM_005657	sample	6.05548549810845	19.9722572509458	2.61532243350782	85775.0567465322	1669.53482407609	10.5283732660782	44.5081967213115	1.42914552951311	235816.353089533	1683.05191826322	793	64.8	40.5	64.8	40.5	64.8	40.5	64.8	40.5	64.8	40.5	1551848	69658.8	1014.71	225.14	35.6	0.3	19.3	2.6	38	0	21.2	0.6
1	G13	1	FAT1	NM_005245	sample	5.20525869380831	20.0814249363868	2.00417773507722	89134.7141645462	1328.26416660882	5.96861747243427	19.9491094147583	1.06106051989085	112396.815945717	1530.57203732827	1179	16.5	37.4	2.3	37.4	21	37.4	37.1	37.4	37.7	37.4	1240456	66840.07	721.83	215.42	23.3	1.4	6.6	10.7	24.2	0	8.1	9.7
1	G13	2	FAT1	NM_005245	sample	5.35611510791367	20.4361510791367	2.00526816620107	85695.0080935252	1289.67869989418	5.80125899280576	20.6663669064748	0.917606531664079	118722.493705036	1380.13136335528	1112	16.9	33.5	2.9	33.5	20.5	33.5	36.6	33.5	38.4	33.5	1251382	69974.31	703.29	224.84	22.2	1.3	11.2	7.3	23.1	0	13.4	6.3
1	G13	3	FAT1	NM_005245	sample	5.86222627737226	22.0638686131387	1.98025472509609	104953.850364964	1419.41837903218	7.50729927007299	26.5520072992701	1.01735001829972	141012.884124088	1496.95290044147	1096	55.3	38.7	55.3	38.7	55.3	38.7	55.3	38.7	55.3	38.7	1414314	57353.09	810.48	179.95	25.7	1	11.7	4	26.4	0	12.1	2.6
1	G14	1	BAP1	NM_004656	sample	6.17298347910593	22.7405247813411	2.05761555997296	98415.7725947522	1461.59858381794	8.1379980563654	28.3109815354713	1.21876112979485	153638.552964043	1686.79953607691	1029	12.9	39.2	2	39.2	23.7	39.2	36.7	39.2	38.3	39.2	1522321	80310.5	873.34	259.12	29.6	1.1	11	3.9	30.8	0	12.2	3.8
1	G14	2	BAP1	NM_004656	sample	5.75881870385562	22.3289581624282	2.22747328343856	105662.264971288	1432.24135718346	6.30598851517637	20.3765381460213	0.891007532658753	110901.4511895	1383.03787169175	1219	14.4	34.2	3	34.2	22.9	34.2	38.4	34.2	39.7	34.2	1478485	67451.25	832.11	212.02	27.4	1.1	10.3	5.8	27.5	0	9.9	4.9
1	G14	3	BAP1	NM_004656	sample	5.58187863674148	19.3308395677473	1.80296707260639	86274.7896924356	1341.55742611799	9.16541978387365	30.9351620947631	1.21829225776299	161008.497090607	1665.60143208387	1203	52.8	41.8	52.8	41.8	52.8	41.8	52.8	41.8	52.8	41.8	1542765	63939.58	851.65	194.03	29	0.7	15	4.9	29.2	0	14.5	3.7
1	G15	1	ZNF516	NM_014643	sample	6.12028301886792	22.1132075471698	1.66291049302562	89490.7016509434	1269.42990950343	7.01650943396226	24.5577830188679	1.04165074699126	123753.995283019	1594.11369802644	848	13.6	42.2	1.1	42.2	19.5	42.2	32.7	42.2	32.9	42.2	1276947.2	72794.62	692.3	232.77	22.5	1.9	8.8	8.7	22.3	0	9.3	6.6
1	G15	2	ZNF516	NM_014643	sample	5.9513358778626	20.0772900763359	1.64285654001358	80094.7213740458	1309.84586451815	7.20610687022901	23.611641221374	0.889141930900127	122974.216603053	1400.5105509847	1048	12.5	33.6	2.2	33.6	21.5	33.6	35.9	33.6	37.6	33.6	1347094	72985.41	725.85	227.04	24.8	0.9	10.7	3.2	25.2	0	11.2	2.7
1	G15	3	ZNF516	NM_014643	sample	5.74595469255663	19.1982200647249	1.64760560941958	76740.109223301	1189.88974034	7.78155339805825	26.5210355987055	0.899156025769702	132404.225728155	1239.40561967087	1236	51.2	32.1	51.2	32.1	51.2	32.1	51.2	32.1	51.2	32.1	1295890	55137.14	688.88	171.8	24	1.5	9.3	8.4	23.6	0	9.5	6.4
1	G16	1	GRIN2A	NM_000833	sample	6.94229035166817	24.5184851217313	1.84815580643788	101512.075743913	1416.2359184592	8.31379621280433	27.8286744815149	1.11917849443674	150168.691614067	1647.75912677049	1109	13.3	38.1	2.3	38.1	27.7	38.1	39	38.1	39.5	38.1	1621540.4	79824.38	855.29	250.17	31.2	1.4	11.6	7.7	31.4	0	11.6	8.5
1	G16	2	GRIN2A	NM_000833	sample	6.0897552130553	18.3155031731641	1.54722102009648	69630.4206708976	1250.37224747657	7.68540344514959	23.7697189483228	0.946319727008765	119400.485040798	1497.62372068579	1103	9.2	38.3	1.5	38.3	24.5	38.3	35.8	38.3	37.5	38.3	1513003	73105.42	764.25	216.9	29.1	1.1	11.7	2.8	28.5	0	10	1.6
1	G16	3	GRIN2A	NM_000833	sample	5.75691056910569	18.5788617886179	1.81065910616416	74569.3536585366	1337.29021775216	9.80406504065041	30.9756097560976	1.15143291027999	150615.327642276	1644.78123247678	1230	54.1	42.3	54.1	42.3	54.1	42.3	54.1	42.3	54.1	42.3	1557233	63631.53	825.56	186.91	31.1	0.6	16	9.5	30.9	0	15	8
1	G17	1	RF	NA	Neutral	6.20615128844555	19.3690773067332	1.79395430329108	77539.9118869493	1380.09241001821	3.37572734829593	8.95760598503741	0.641546890958496	56309.7032418953	1374.43693055206	1203	11.9	25.6	1.9	25.6	25.9	25.6	37.6	25.6	38.2	25.6	1508366.4	118948.08	777.28	360.62	30.4	1.6	29.8	2.7	30.5	0	27.1	2.2
1	G17	2	RF	NA	Neutral	6.02757502027575	17.5352798053528	1.62010070291741	64527.8815896188	1280.28865602328	4.36901865369019	11.7956204379562	0.621567860301695	69373.3260340633	1280.48936432826	1233	10.5	25.5	1.3	25.5	23.4	25.5	36.7	25.5	38.3	25.5	1433186	95634.38	748.33	299.62	28.1	2.3	22.6	6.7	29	0.1	22.7	5.8
1	G17	3	RF	NA	Neutral	4.72792022792023	14.4195156695157	1.45876642518082	56696.6196581197	1136.73327900183	3.9957264957265	10.5192307692308	0.611059852901042	61760.2841880342	1273.56480350827	1404	47.6	24.6	47.6	24.6	47.6	24.6	47.6	24.6	47.6	24.6	1409471	85422.7	745.37	268.47	28.6	0.6	28.1	3.9	29.4	0	30.2	3.6
1	G18	1	RF	NA	Neutral	6.18367346938776	21.6734693877551	1.84824990466875	92849.0523513753	1358.62004373088	6.98402839396628	23.2928127772848	0.995134162168534	122021.068322981	1463.51718666505	1127	15.1	34.2	2	34.2	23.5	34.2	37.8	34.2	37.8	34.2	1369879.5	69943.64	718.79	211.92	24.5	1.5	7.5	5.1	24.1	0	5.9	4.3
1	G18	2	RF	NA	Neutral	5.65587734241908	17.8313458262351	1.73277439390263	72061.4957410562	1317.25563206631	6.00085178875639	18.0894378194208	0.878808384859858	97680.5144804089	1441.38317058459	1174	14.6	32	1.8	32	23.9	32	38.8	32	40.3	32	1440884	80030.39	752.38	261.53	27.9	1.2	15.4	8.9	27.7	0	16.3	8.6
1	G18	3	RF	NA	Neutral	6.36885865457294	20.3968253968254	1.5940065304661	87400.4202569917	1356.55035078292	8.32728647014361	26.40589569161	0.97768181475623	134951.291005291	1495.66331685948	1323	53	35.8	53	35.8	53	35.8	53	35.8	53	35.8	1593257	62747.48	836.56	188.58	30.9	0.6	15.6	6.6	29.6	0	14	6.3
1	G19	1	RF	NA	Neutral	5.36632083000798	17.2083000798085	1.53965535914191	70051.1588188348	1277.45954002818	6.62569832402235	20.5754189944134	0.819105939873431	105906.066241022	1267.77514142737	1253	10.7	30.9	1.7	30.9	23	30.9	34.6	30.9	34.5	30.9	1477712.1	65905.06	779.37	202.73	28.4	0.8	6.6	7.9	28.1	0	6.2	7.2
1	G19	2	RF	NA	Neutral	5.40141342756184	16.0007067137809	1.67766646163619	58559.2869257951	1282.02353073389	7.25512367491166	21.5879858657244	0.798313431340656	114972.465724382	1408.24279786981	1415	10.5	32.2	0.9	32.2	24.5	32.2	36.4	32.2	38.1	32.2	1435844	69603.34	754	213.39	29.8	1.1	11	4.6	29.4	0	9.4	3.5
1	G19	3	RF	NA	Neutral	5.44567062818336	17.5916808149406	1.5425142754608	74324.5899830221	1259.42300259738	8.46689303904924	29.3480475382003	1.06925102474488	144000.31663837	1437.75235406059	1178	53.1	39.1	53.1	39.1	53.1	39.1	53.1	39.1	53.1	39.1	1442090	55950.47	746.68	167.83	26.7	1.1	11.5	7	26.4	0	10.6	5.9
1	G20	1	RF	NA	Neutral	5.38183279742765	20.2379421221865	2.08865496128239	94258.0136655949	1382.17243091978	7.7588424437299	25.5731511254019	1.09033572121959	130687.03778135	1528.60636627421	1244	14.4	36.9	2.7	36.9	21.5	36.9	35.7	36.9	36.3	36.9	1416934.8	67113.94	795.9	215.15	25.9	1.4	6.9	9.1	27.2	0	7.5	6.4
1	G20	2	RF	NA	Neutral	5.49685039370079	17.6968503937008	1.90314410482443	72659.6023622047	1328.53842965237	7.14015748031496	22.5385826771654	1.00768842534433	116774.214173228	1455.80286805812	1270	12.8	35	1.7	35	22.1	35	37.6	35	40	35	1361725	63315.21	719.72	195.29	27.2	1.2	8.2	9.1	27.2	0	8	8
1	G20	3	RF	NA	Neutral	5.20611798980335	17.4406409322651	1.86089900670593	73203.7851420248	1242.44909179801	6.91041514930808	22.8638018936635	0.943272770954647	118690.920611799	1370.83381809767	1373	52.7	33.9	52.7	33.9	52.7	33.9	52.7	33.9	52.7	33.9	1371571	58613.3	726.7	177.98	26.2	1	11.9	9.2	26.6	0	11.6	7.8
1	G21	1	RF	NA	Neutral	5.27454110135674	16.6695929768555	1.58279654698328	63176.0127693536	1224.21259882876	5.37749401436552	15.6472466081405	0.797212891581011	81982.4636871508	1265.689470693	1253	12.8	30.8	1	30.8	21.6	30.8	35	30.8	35.6	30.8	1265908.3	64078.27	684.57	205.77	24.3	2.1	5.9	9.4	25.1	0	5.5	8.9
1	G21	2	RF	NA	Neutral	5.36006415396953	17.6246992782678	1.65019095738021	70308.8853247795	1247.24194275515	6.63512429831596	20.9270248596632	0.860161570895308	113549.069767442	1344.46005424315	1247	14	31.8	1.7	31.8	21.5	31.8	35.8	31.8	37.7	31.8	1321685	58301.4	688.1	179.15	25.9	6.3	6.6	15.3	25.3	5.4	6.1	14.4
1	G21	3	RF	NA	Neutral	5.46572104018913	17.3861308116627	1.47981981027272	67260.2663514578	1208.38611359376	9.07407407407407	31.1662726556344	1.02198317962994	155809.107171001	1491.15026664766	1269	51.1	37.7	51.1	37.7	51.1	37.7	51.1	37.7	51.1	37.7	1445716	61048.32	748.89	183.06	28.7	1.5	13.4	5.1	28.1	0	12.4	4
1	G22	1	RF	NA	Neutral	6.49056603773585	21.5608919382504	1.73576258548421	84608.641509434	1285.63704315748	7.10977701543739	23.9459691252144	1.07056785471972	129507.363636364	1547.44851298553	1166	13.5	37.8	1.4	37.8	24.2	37.8	37.7	37.8	37.6	37.8	1379742.6	65267.64	738.02	207.58	27.2	1.6	7.1	9.9	28	0	7.6	9
1	G22	2	RF	NA	Neutral	4.90124359912217	15.5954645208486	1.50000436033754	62246.3343087052	1184.25756648973	6.71397220190198	20.4418434528164	0.841369255306042	105400.555961961	1331.48894401049	1367	11.1	32.3	1.5	32.3	21.7	32.3	32.8	32.3	33.9	32.3	1361864	65354.37	708.36	198.48	26.3	2.4	8.3	4.2	25.4	1.5	7.4	2.3
1	G22	3	RF	NA	Neutral	4.75163874726875	15.6168973051712	1.42033358025022	62935.2818645302	1092.57479693936	6.69045884923525	20.6948288419519	0.891020501315891	109639.882010197	1356.54610074148	1373	45.4	32.4	45.4	32.4	45.4	32.4	45.4	32.4	45.4	32.4	1375850	62789.31	718.07	190.75	26.3	0.9	14.5	6.1	25.2	0	13.6	4
1	H03	1	CHEK1	NA	Positive	5.92105263157895	32.6473684210526	4.17079232689547	200907.825263158	2128.2488410134	10.0821052631579	37.1	1.56981280804259	207272.170526316	2197.75106147565	950	22.1	51.1	9.2	51.1	31.4	51.1	48	51.1	49.3	51.1	2008087.9	75916.6	1443.73	257.76	38.4	2.1	9.4	8.5	43.9	0	11.8	3.8
1	H03	2	CHEK1	NA	Positive	6.10910910910911	34.5445445445445	4.78603931718198	221838.1001001	2343.24587464557	11.2712712712713	42.973973973974	1.59619758688019	258332.13013013	2242.43528093413	999	21.6	48.8	12.2	48.8	35.8	48.8	49.8	48.8	52.5	48.8	2051528	76889.22	1623.7	274.63	43.4	2.1	13.9	9.4	49.1	0	17.4	3.3
1	H03	3	CHEK1	NA	Positive	6.31517960602549	39.1019698725377	5.66562024211807	260119.954808806	2551.6070412161	10.7647740440324	42.5168018539977	1.58227599405235	246828.129779838	2028.06031421054	863	64.8	46.5	64.8	46.5	64.8	46.5	64.8	46.5	64.8	46.5	2203466	64212.74	1763.37	223.59	42.1	4.1	17.1	17.8	51.3	1.6	21	7.9
1	H04	1	CHEK1	NA	Positive	5.42857142857143	32.9114285714286	5.23765983426714	210215.79047619	2262.39541961156	9.24	34.6342857142857	1.31773760151186	202376.121904762	1954.51307573356	1050	24.1	43.2	10.9	43.2	32.8	43.2	47.3	43.2	49.1	43.2	1908751.4	76077.88	1564.57	263.3	40.5	2.5	11.9	15	48	0	13.9	8.1
1	H04	2	CHEK1	NA	Positive	5.81863230921705	33.2527254707631	4.6396961011262	205079.949454906	2293.76349691257	10.0426164519326	38.3191278493558	1.47464053191015	229999.865213082	2114.92984794213	1009	23.9	46.4	12.7	46.4	34.9	46.4	49.2	46.4	51.9	46.4	1975223	80445.96	1566.28	274.44	43.3	1.3	16.2	7.5	47.5	0	19.9	3.9
1	H04	3	CHEK1	NA	Positive	5.57856399583767	35.7502601456816	5.48134802899683	235230.048907388	2414.93890203201	8.73465140478668	32.5556711758585	1.33992693963471	184377.094693028	1766.98917616638	961	64.8	41.7	64.8	41.7	64.8	41.7	64.8	41.7	64.8	41.7	1899418	67464.21	1658.36	230.18	39.5	1.4	20	14.4	48.2	0	23	6
1	H05	1	CHEK1	NA	Positive	6.62422360248447	36.3695652173913	4.33097341612403	223511.873706004	2283.80029571955	8.93478260869565	37.0434782608696	1.58230353042835	227517.865424431	2058.85149307108	966	24.7	46.6	10.4	46.6	33.9	46.6	49.1	46.6	50.1	46.6	1981071.1	69905.3	1528.49	246.38	39.1	1.9	8.8	10	43.8	0	10.9	3.6
1	H05	2	CHEK1	NA	Positive	7.27470141150923	38.214983713355	4.04852664711362	238535.186753529	2453.85684251121	10.1053203040174	37.7187839305103	1.49753713022506	229861.574375679	2179.65102012151	921	24.8	47.2	14.5	47.2	39.3	47.2	53	47.2	54.7	47.2	2103393	77318.95	1664.92	270	42	1.5	14.8	8.5	49.6	0	18.2	2.9
1	H05	3	CHEK1	NA	Positive	5.80765456329735	37.0971540726202	5.33504665895371	254997.352306183	2536.87948571897	9.66535819430815	36.0549558390579	1.36865821759715	204990.396467125	1822.45524481086	1019	65.3	41.8	65.3	41.8	65.3	41.8	65.3	41.8	65.3	41.8	2150835	64196.19	1731.22	220.12	43	1.6	17	10.5	49	0	19	0.9
1	H06	1	CHEK1	NA	Positive	6.41339491916859	38.7113163972286	4.99904147723276	250734.531177829	2363.67834730132	8.5554272517321	33.3879907621247	1.43740591138673	212690.443418014	2064.36645191389	866	22.9	44.5	12.9	44.5	37.3	44.5	49.5	44.5	49.9	44.5	2045662.6	82799.11	1589.03	286.39	38.7	2.3	12.9	11.7	45.2	0	16.2	4.5
1	H06	2	CHEK1	NA	Positive	5.64323189926548	31.6904512067156	5.37692986879273	210837.341028332	2427.49313208816	8.05351521511018	27.8310598111228	1.15041943854841	175876.155299056	1983.1266873966	953	21.1	40.4	14.3	40.4	35.2	40.4	49.5	40.4	52.6	40.4	2040621	89669.61	1698.3	318.59	45.3	3.7	22.5	12.5	51.6	0	26.9	7.7
1	H06	3	CHEK1	NA	Positive	5.75803402646503	35.3090737240076	4.30148795534188	237954.034971645	2397.68613442117	8.26086956521739	30.4669187145558	1.28850795491059	186858.582230624	1860.18385120297	1058	61	40.4	61	40.4	61	40.4	61	40.4	61	40.4	2013228	75227.01	1728.86	272.95	42.2	3.8	25	16.6	52.1	0.3	32.1	8.4
1	H07	1	CHEK1	NA	Positive	6.40993071593534	38.4087759815243	4.45386268776528	240743.139722864	2427.60109034235	10.6362586605081	41.2309468822171	1.55615239483095	241098.449191686	2145.34818980844	866	23.1	47.8	13.3	47.8	38.1	47.8	49.8	47.8	51.3	47.8	2070944.8	78159.65	1708.92	281.34	43.2	3	12.2	11.2	50.1	0	15.4	4
1	H07	2	CHEK1	NA	Positive	6.40340909090909	36.9045454545455	4.45633924062197	237181.620454545	2341.51978195493	9.14886363636364	33.2170454545455	1.55914314337121	190378.231818182	2001.87149649837	880	24.7	45.6	13	45.6	35.9	45.6	49.4	45.6	52.3	45.6	2009686	74262.44	1563.32	250.53	39.8	2.8	14	10	46.2	0	15.5	3
1	H07	3	CHEK1	NA	Positive	6.09744779582367	39.7412993039443	6.01856027062091	255666.915313225	2397.02225482307	9.44431554524362	34.7389791183295	1.40777932530712	195013.49187935	1881.50866862269	862	66.5	44.3	66.5	44.3	66.5	44.3	66.5	44.3	66.5	44.3	2008490	64503.59	1666.03	224.53	39.8	3.6	17.6	11.9	47.7	0	19.7	3.2
1	H08	1	CHEK1	NA	Positive	6.46973094170404	38.2858744394619	4.83318787111285	233909.456278027	2291.07113713739	8.85313901345291	34.5392376681614	1.44275875715566	201945.344170404	1994.49674235891	892	25.2	43.6	10.5	43.6	36.4	43.6	51.3	43.6	52.9	43.6	1929105.2	81147.99	1515.82	277.28	37.4	2.8	12.1	9.9	43	0	14.7	3.7
1	H08	2	CHEK1	NA	Positive	5.63032191069574	30.3032191069574	4.9517744781681	186459.920041537	2027.08716301065	9.46313603322949	35.1173416407061	1.40450680693164	201237.106957425	1908.14167707968	963	20.4	42.6	11.7	42.6	30.3	42.6	43.4	42.6	45.8	42.6	1792707	65715.6	1410.43	232.24	37.4	14.2	13.3	26.4	44.3	8.7	16.2	22
1	H08	3	CHEK1	NA	Positive	5.36424474187381	32.8671128107075	5.04429116058674	207614.971319312	2360.78197082816	9.03824091778203	33.2686424474187	1.33373388360821	185670.118546845	1781.30105171025	1046	63.8	42.9	63.8	42.9	63.8	42.9	63.8	42.9	63.8	42.9	1854880	65151.06	1627.28	232.14	39.6	2.1	17.1	15.8	48.1	0	21.4	7.3
1	H09	1	NOTCH2	NM_024408	sample	5.63504968383017	20.4281842818428	1.70777432378655	92737.6811201445	1353.91125944403	7.83017163504968	27.3152664859982	1.05956835889007	157844.376693767	1707.69727374307	1107	12.4	38.8	2.4	38.8	23.7	38.8	34.9	38.8	35	38.8	1509978.2	68178.93	835.33	216.81	29.5	1.1	8.1	14.3	29.7	0	8.8	13.6
1	H09	2	NOTCH2	NM_024408	sample	7.04057709648332	25.1109107303877	1.96958937939053	110171.474301172	1492.9618354043	9.90892696122633	37.0324616771867	1.33216151587937	213170.365193868	1911.98580650331	1109	13.1	43.6	3.4	43.6	27.4	43.6	38.6	43.6	40.1	43.6	1616637	64856.09	919.27	206.63	32	1.3	8.6	6	33.1	0	8.7	6.2
1	H09	3	NOTCH2	NM_024408	sample	5.7078125	19.2953125	1.61263528421605	81753.78515625	1339.23593864565	8.19921875	29.54453125	1.06262992726649	161573.421875	1569.37599285752	1280	54.2	39.1	54.2	39.1	54.2	39.1	54.2	39.1	54.2	39.1	1528559	60200.07	812.31	184.18	30	2.5	14	7.4	28.7	1.7	13	5.7
1	H10	1	FANCM	NM_020937	sample	6.79175050301811	27.2354124748491	2.20566504211686	125008.201207243	1470.18638930352	6.7897384305835	23.5553319919517	1.04677853869301	130952.316901408	1638.43538216944	994	14	38.7	2.9	38.7	26	38.7	39	38.7	39.8	38.7	1568379.9	84488.6	896.59	276.18	29	0.8	14.6	6.2	30.2	0	16.4	5
1	H10	2	FANCM	NM_020937	sample	6.23431952662722	22.3420118343195	1.81076501557258	95763.1727810651	1412.89269401005	8.39644970414201	31.7100591715976	1.25781959206521	183093.403550296	1816.9046967026	845	12.8	41.3	2.1	41.3	24	41.3	37.4	41.3	40.6	41.3	1531054	85126.34	907.01	280.63	30.5	0.8	18.8	7.2	32.4	0	22.1	6.6
1	H10	3	FANCM	NM_020937	sample	6.3553488372093	21.1758139534884	1.7920419531778	90196.1572093023	1417.50726489653	9.25674418604651	33.2344186046512	1.32737678114202	181053.762790698	1767.37964589039	1075	55	42.4	55	42.4	55	42.4	55	42.4	55	42.4	1611517	62623.35	889.1	194.26	31	1.2	16.9	12.6	32.7	0.4	17	11.2
1	H11	1	RASA1	NM_022650	sample	6.1139896373057	23.7616580310881	2.07569370071907	104472.418825561	1421.16908316848	5.64162348877375	19.2055267702936	0.996909520579723	113010.364421416	1502.4177542377	1158	14.9	33.2	2	33.2	23.8	33.2	36.5	33.2	36.7	33.2	1435079.2	74165.1	855.25	244.77	28.3	1.8	8.5	6.3	30.6	0	11	4
1	H11	2	RASA1	NM_022650	sample	5.74425969912906	19.0150435471101	1.9370849821269	76380.2280285036	1366.97195027554	4.87331749802059	14.8939034045922	0.743294403051068	83368.6793349169	1237.52620143995	1263	13.4	27	2.1	27	22.4	27	38.8	27	40.8	27	1421597	72407.6	796.19	228.27	26.8	1.1	11.2	4	27.5	0	12.1	2.9
1	H11	3	RASA1	NM_022650	sample	6.43350168350168	22.1734006734007	1.89157317678599	89930.287037037	1445.48249405646	7.71548821548822	27.9722222222222	1.18623521712957	156133.898989899	1679.94960798393	1188	57.2	39.5	57.2	39.5	57.2	39.5	57.2	39.5	57.2	39.5	1540722	60527.03	861.65	194.25	30.4	0.9	13.6	7.3	30.9	0	14.4	5.7
1	H12	1	KDM5C	NM_004187	sample	6.7025641025641	21.2051282051282	1.78885931551596	83535.7712820513	1564.40268838864	10.04	37.6379487179487	1.27417814552706	205604.871794872	1781.30455811284	975	11	41.7	1.1	41.7	30.6	41.7	41.3	41.7	42.7	41.7	1713358.7	77682.02	992.12	251.64	39.5	1.2	11	8.1	41.8	0	12.1	5.8
1	H12	2	KDM5C	NM_004187	sample	6.08956916099773	19.3151927437642	1.80116373464701	77099.0419501134	1382.19963474099	8.78684807256236	31.2471655328798	1.15867757689072	155615.321995465	1590.3664528012	882	10.9	39.3	1.9	39.3	26	39.3	38.2	39.3	39.8	39.3	1569374	76987.26	886	245.7	33.3	4.4	15.1	7.8	35.4	1.2	15.2	4.9
1	H12	3	KDM5C	NM_004187	sample	5.50919732441472	17.5852842809365	1.50383972808465	67417.7943143813	1296.00811861891	7.26086956521739	22.7993311036789	0.93585176912884	122665.075250836	1466.92423691278	1196	52.9	33.2	52.9	33.2	52.9	33.2	52.9	33.2	52.9	33.2	1530383	68173.41	820.9	213.54	29.5	3.1	20.6	9.7	30.8	0.1	20.5	9.2
1	H13	1	FAS	NA	sample	6.88045738045738	23.4158004158004	1.8070540833785	92272.3866943867	1435.52501159703	8.91164241164241	32.0384615384615	1.27812118945366	179519.53950104	1851.68942738347	962	12.2	42.4	1.5	42.4	26.5	42.4	38.6	42.4	39.1	42.4	1482812.5	79282.54	849.53	257.78	29.1	1.1	10.7	6.3	31.7	0	12.1	4.9
1	H13	2	FAS	NA	sample	5.65939597315436	18.4270134228188	1.56726541296885	70252.3246644295	1225.63418299562	6.14513422818792	19.5796979865772	0.89094683818698	105820.099832215	1422.01586816624	1192	12.1	35	1.5	35	21.7	35	34.1	35	35.6	35	1364476	67979.79	711.91	208.62	25.6	1.8	10.1	8.1	25.3	0.2	9.8	7.7
1	H13	3	FAS	NA	sample	6.71641791044776	21.3898156277436	1.5935636746361	82853.0237050044	1331.06798993023	9.55662862159789	33.7287093942054	1.1487783908032	177185.102721686	1633.32188863141	1139	54.1	41.4	54.1	41.4	54.1	41.4	54.1	41.4	54.1	41.4	1540426	57848.26	818.39	176.31	29.8	0.5	11.8	6.1	30.5	0	11.1	5.4
1	H14	1	PTPRC	NR_052021	sample	6.73263888888889	25.2109375	1.9905091932552	103235.802083333	1429.23951069325	6.93576388888889	22.7326388888889	0.980255240590041	124865.543402778	1501.3297085015	1152	15	35.6	1.9	35.6	25.5	35.6	39.1	35.6	39.6	35.6	1518122.1	68777.86	794	213.41	28.4	1.9	9.2	18.9	28	0.2	9.5	17.2
1	H14	2	PTPRC	NR_052021	sample	5.73285841495993	20.0569902048086	1.79435765639607	83795.0053428317	1302.30217965169	6.91718610863758	22.1308993766696	0.913220566340023	116875.409617097	1406.88082519441	1123	13.8	33.7	2	33.7	21.6	33.7	34.6	33.7	36.8	33.7	1461917	74960.81	768.2	230.84	26.7	1.1	13.9	5.2	26.3	0	14.2	4.8
1	H14	3	PTPRC	NR_052021	sample	5.86541737649063	19	1.51772492755199	72049.5902896082	1234.27262926994	8.45059625212947	27.3892674616695	0.995839931073404	137271.265758092	1430.62600426599	1174	52.6	38.6	52.6	38.6	52.6	38.6	52.6	38.6	52.6	38.6	1509868	61356.17	753.91	182.33	27.9	1	13.5	4.9	26.4	0	12.3	4.6
1	H15	1	PTPRU	NM_133178	sample	6.16497975708502	24.4767206477733	2.37854200017588	114150.271255061	1443.83502506191	7.34008097165992	24.2378542510121	1.00208814820687	122141.950404858	1500.43535608269	988	15.1	39.6	2.6	39.6	23.2	39.6	38.1	39.6	38.3	39.6	1564057	69835.43	839.41	218.35	27.3	1.9	7.9	6.4	27.2	0	8.8	4.8
1	H15	2	PTPRU	NM_133178	sample	5.52578268876611	20.7633517495396	1.91101862829706	99471.2476979742	1305.68636758574	6.38305709023941	20.3950276243094	0.855497936389749	103906.796500921	1230.26189153913	1086	13.7	31	2.2	31	20.6	31	33	31	34.8	31	1429384	63871.11	757.05	193.34	26.2	1.1	7.2	2.8	25.1	0	7.5	1.7
1	H15	3	PTPRU	NM_133178	sample	6.0948905109489	20.5099061522419	1.74612632053387	87899.0594369134	1357.52674605883	10.2711157455683	37.7851929092805	1.3166131635924	204612.696558916	1674.63913077067	959	52.8	41.4	52.8	41.4	52.8	41.4	52.8	41.4	52.8	41.4	1646851	63782.96	872.7	197.34	30.4	1.3	16.6	10.6	31.4	0	15.3	10.5
1	H16	1	FUBP1	NM_003902	sample	6.51141166525782	24.1978021978022	1.9780112060211	104293.180050719	1398.52230189671	7.48520710059172	26.0118343195266	0.967523805974212	137723.127641589	1377.13623591589	1183	15.3	32.6	2.2	32.6	23.6	32.6	37.7	32.6	37.4	32.6	1457641.4	64008.69	770.55	198.26	26.2	1.7	5.2	7.3	24.8	0	5.1	7.4
1	H16	2	FUBP1	NM_003902	sample	5.65139116202946	18.2340425531915	1.49755718664869	69379.8977086743	1157.3035922532	6.42062193126023	21.7708674304419	0.805850181220354	116987.403436989	1188.14275558123	1222	11.5	28.2	1.8	28.2	20	28.2	32.7	28.2	34.5	28.2	1276420	62704.09	643.87	189.96	24.1	1.9	8.5	6.8	23.5	0.1	7.4	5.1
1	H16	3	FUBP1	NM_003902	sample	4.48744460856721	14.4335302806499	1.63862558412738	59262.3389955687	1145.76282467614	6.85819793205318	22.5147710487445	0.879554902979988	113619.400295421	1259.5836136747	1354	50	32.4	50	32.4	50	32.4	50	32.4	50	32.4	1243311	57270.4	655.81	172.48	23.5	0.7	11.1	5.8	22.8	0	10.2	4.1
1	H17	1	CHEK1	NA	Positive	6.71921749136939	37.6064441887227	4.66104846136816	240505.322209436	2431.08043917483	8.93785960874568	33.5408515535098	1.47782428661263	195800.850402762	2013.50095819141	869	23.9	46.8	11.5	46.8	36.7	46.8	52.7	46.8	54	46.8	2016205	75039.31	1541.34	255.34	38.6	1.4	9.6	9.6	43.8	0	12.5	3.8
1	H17	2	CHEK1	NA	Positive	6.35113636363636	34.6329545454545	5.03481285718153	216667.890909091	2425.90491507551	9.72613636363636	34.1170454545455	1.33842900790478	214510.121590909	2207.05610647896	880	22.5	45.1	13	45.1	40.2	45.1	53.8	45.1	57.3	45.1	2165541	89398.18	1656.89	300.52	46.2	1.7	21.8	11.2	52.2	0	25	6.5
1	H17	3	CHEK1	NA	Positive	4.75965250965251	27.8870656370656	4.16625801514122	181373.88996139	2220.3577012035	7.35714285714286	25.7220077220077	1.14787800938332	167778.122586873	1959.04647912238	1036	62.4	38.6	62.4	38.6	62.4	38.6	62.4	38.6	62.4	38.6	1885191	99200.49	1547.73	350.59	41	2.9	37.8	13.2	48.8	0	44.4	7.7
1	H18	1	CHEK1	NA	Positive	7.60023866348449	42.0250596658711	4.93335096198262	262522.168257757	2485.91392435678	8.58353221957041	34.6193317422434	1.5617189676047	215578.832935561	2030.82976481789	838	26.6	44.7	11.8	44.7	37.8	44.7	53.7	44.7	54.9	44.7	2014379.7	75096.43	1595.52	261.92	39	1	10.7	9.8	45.6	0	13.1	3.7
1	H18	2	CHEK1	NA	Positive	4.53290529695024	26.2736757624398	4.84291125019055	164473.419743178	1943.26229889582	7.5561797752809	25.9863563402889	1.00751810516831	143697.784911717	1516.57211292006	1246	19.4	37	11.5	36.8	29.1	37	41.8	37	43.7	36.8	1514950	52516.64	1304.73	191.56	35.1	19.8	6.9	29.7	39.5	16.8	9.4	18.4
1	H18	3	CHEK1	NA	Positive	6.2635009310987	35.9655493482309	4.57178945919842	225968.88547486	2383.29679256787	9.6536312849162	34.8966480446927	1.34667084011152	203969.650837989	1994.63514204891	1074	65.2	45.3	65.2	45.3	65.2	45.3	65.2	45.3	65.2	45.3	2081988	70045.41	1634.62	246.46	41.9	1.5	19.8	15.5	48.9	0	21.6	9.1
1	H19	1	CHEK1	NA	Positive	6.39630390143737	36.3182751540041	5.13582562829914	226941.928131417	2366.09772743546	9.55133470225873	36.5585215605749	1.46888197207698	216310.217659138	2055.44710031462	974	22.8	45.9	11.5	45.9	37.8	45.9	51.3	45.9	52.9	45.9	1952225	70389.9	1561.73	243.56	40	1.8	9.2	12.4	47.5	0	12.2	7.3
1	H19	2	CHEK1	NA	Positive	6.46687054026504	36.8042813455657	5.38877193473757	240319.422018349	2490.80311891682	9.32517838939857	33.5912334352701	1.26085069487419	193607.621814475	1895.08332935942	981	21.9	43.4	12.4	43.4	38.1	43.4	51	43.4	54.8	43.4	2030063	71362.93	1728.96	250.8	42.7	3.3	11.6	12.8	51.1	0	14	3.9
1	H19	3	CHEK1	NA	Positive	6.11365807067813	32.4804202483286	4.62371784455096	207664.242597899	2373.36029705151	10.225405921681	38.9312320916905	1.45245578644293	220845.919770774	1900.89177718413	1047	66.8	44.4	66.8	44.4	66.8	44.4	66.8	44.4	66.8	44.4	1946796	62700.01	1603.29	220.91	40.9	4.4	16.3	16	48.9	2	19	7.4
1	H20	1	CHEK1	NA	Positive	6.777	39.966	5.90716908984328	268474.75	2502.3269606777	9.849	39.424	1.523904406727	232315.671	2089.14293674653	1000	22.2	46.4	12.6	46.4	37.9	46.4	50.4	46.4	52	46.4	2093353.5	76248.89	1656.02	273.14	42.8	3.2	11.2	13.1	49.3	0	15.3	6.6
1	H20	2	CHEK1	NA	Positive	5.86354166666667	31.5302083333333	4.91135317294648	194910.678125	2257.3415588909	8.19479166666667	30.2208333333333	1.32384450995126	167715.945833333	1867.95077584389	960	23.1	43.2	11	43.2	35.1	43.2	50.7	43.2	53.2	43.2	1814867	74532.14	1475.56	258.5	38.6	2.8	12.4	11.5	45.5	0	17.1	5.7
1	H20	3	CHEK1	NA	Positive	6.34615384615385	33.3550295857988	3.9962289744416	194909.051282051	2249.86697067551	10.7396449704142	42.2899408284024	1.51994486432693	240507.16469428	1981.85551947984	1014	66.3	46.6	66.3	46.6	66.3	46.6	66.3	46.6	66.3	46.6	2041591	60226.33	1536.36	203.43	42.3	3	14.3	14.8	47.9	0	17.4	6.5
1	H21	1	CHEK1	NA	Positive	6.0734126984127	32.4811507936508	4.63048518171052	207260.900793651	2145.238655834	9.86309523809524	37.1240079365079	1.58917476193048	216865.025793651	2023.95767774374	1008	20.8	45.2	9.9	45.2	31.9	45.2	48	45.2	49	45.2	1894819.8	68145.01	1425.89	233.96	37.8	3.6	8.2	12.9	43.8	0	9.6	6.2
1	H21	2	CHEK1	NA	Positive	5.61808510638298	28.0308510638298	3.98780330106962	174394.926595745	2121.58919293276	11.1404255319149	41.4106382978723	1.57399104577891	226246.965957447	2028.12379885075	940	18.1	50.3	9.1	50.3	33.9	50.3	46.7	50.3	48.9	50.3	1893285	63057.19	1446.26	213.46	39.5	2.8	8.8	11.8	44.7	0	11.1	5.2
1	H21	3	CHEK1	NA	Positive	6.01411509229099	32.5895765472313	4.62933161895796	199038.346362649	2263.47219873248	11.3583061889251	41.5342019543974	1.44539945320114	225314.615635179	1989.02209964612	921	64.9	46.5	64.9	46.5	64.9	46.5	64.9	46.5	64.9	46.5	1994485	65826.17	1576.29	222.23	43.4	1.5	17.3	15.5	49.1	0	20.1	7.8
1	H22	1	CHEK1	NA	Positive	6.2271714922049	34.1926503340757	4.46970990593556	223595.781737194	2126.21679091161	11.0278396436526	43.543429844098	1.64041340986839	245122.014476615	2097.33079636482	898	19.6	48.6	9.2	48.6	33.5	48.6	46.1	48.6	47	48.6	2055039.3	68940.11	1448.16	232.7	39.1	3.5	8.1	13.5	44.2	0	9.6	9
1	H22	2	CHEK1	NA	Positive	4.69939183318853	28.2814943527368	4.05783269203747	192201.263249348	2071.37657969277	8.15377932232841	29.4048653344917	1.17439402482769	173649.069504778	1700.03582241477	1151	19.7	37.9	10.3	37.9	31.3	37.9	43.5	37.9	46.1	37.9	1764580	71914.07	1443.07	244.43	39.3	5.2	12.4	12.9	46.3	1.9	15	6.1
1	H22	3	CHEK1	NA	Positive	5.64556962025316	32.6903602726388	5.03763235071415	210088.70399221	2526.04835643512	11.1178188899708	42.6241480038948	1.59589367294544	227283.544303797	1989.08627689679	1027	67.7	46.5	67.7	46.5	67.7	46.5	67.7	46.5	67.7	46.5	1965244	62549.96	1723.43	236.67	43	1.4	18.1	17.3	55.7	0	20.4	8.1
1	I03	1	RPA32	NA	Positive	5.05460750853242	27.7519908987486	3.42706267479296	164942.472127418	1672.83753551435	2.22184300341297	8.57565415244596	0.667102579291436	48279.5893060296	740.385089949481	879	16.6	23.5	6	23.5	24.5	23.5	36.7	23.5	36.9	23.5	1753973.5	54017.1	1127.86	178.99	29.7	1.5	4	10.1	31.9	0	6.3	8.6
1	I03	2	RPA32	NA	Positive	5.20856102003643	24.540072859745	2.82231727437729	127372.006375228	1576.69459785969	2.78233151183971	10.4143897996357	0.547696803878569	51223.8734061931	643.971842427588	1098	15.9	19.4	5.6	19.4	23.3	19.4	37.2	19.4	39.8	19.4	1741403	48536.29	1037.97	155.04	32.4	0.9	3.5	6.8	34.2	0	4	4.5
1	I03	3	RPA32	NA	Positive	5.1487826871055	21.6862037871957	2.52627190996835	110728.001803427	1489.02993662999	3.10009017132552	10.7132551848512	0.579426993046313	50790.6302975654	665.388774655108	1109	52.1	20.8	52.1	20.8	52.1	20.8	52.1	20.8	52.1	20.8	1693733	46225.24	1008.15	150.79	33.5	2.4	5.2	7	34.9	1.2	5.9	3.5
1	I04	1	RPA32	NA	Positive	5.61802575107296	25.3701716738197	2.50350163144998	128429.372317597	1633.57822084692	3.33690987124464	12.387339055794	0.667982555222532	62801.525751073	814.519981290907	932	17.4	25.3	4.3	25.3	27.3	25.3	41.5	25.3	43.1	25.3	1803324	56814.95	1013.11	178.42	31.4	1.2	4.4	10.7	32.3	0	4.7	9.2
1	I04	2	RPA32	NA	Positive	5.45373134328358	26.3442786069652	2.45128878761635	131047.502487562	1622.96130765428	2.32636815920398	7.73731343283582	0.51995258205851	39221.7651741294	651.939431923985	1005	17.9	20.3	5.7	20.3	26.6	20.3	40.1	20.3	42.3	20.3	1874996	52438.23	1058.24	163.64	32.7	1	3.9	3	33.5	0	4.3	1.2
1	I04	3	RPA32	NA	Positive	6.85615079365079	34.2678571428571	3.35694143203766	183652.35515873	1923.4018797546	3.06349206349206	10.8333333333333	0.573315314371788	50503.5376984127	612.963957473118	1008	63.4	21.5	63.4	21.5	63.4	21.5	63.4	21.5	63.4	21.5	2215383	45364.09	1251.37	137.87	37.7	1	5.7	7.2	38.8	0	4.5	3.2
1	I05	1	RPA32	NA	Positive	5.43450479233227	25.9084132055378	2.76234290920564	137682.916932907	1569.81261917295	2.59637912673056	8.71352502662407	0.579511828429422	41700.0308839191	682.689641423552	939	17.8	23.6	3.1	23.6	25.5	23.6	40.5	23.6	40.5	23.6	1743282.4	49725.61	987.92	153.71	29.7	1.1	2.2	7.9	30	0	2.8	7.9
1	I05	2	RPA32	NA	Positive	6.42776735459662	31.0234521575985	2.94774320196028	170360.935272045	1830.33470912118	2.47373358348968	8.9906191369606	0.612578348798799	46616.5018761726	689.759073325795	1066	19.7	21.6	6.3	21.6	28.7	21.6	44.5	21.6	46.6	21.6	2002775	46673.57	1170.55	147.16	35.5	1.1	2.3	7.3	36.8	0	3.1	4.6
1	I05	3	RPA32	NA	Positive	6.27896613190731	29.7843137254902	2.89567805422666	152910.914438503	1676.13198034706	2.6524064171123	9.93850267379679	0.48225512290828	48928.2459893048	590.148223026594	1122	58	20.4	58	20.4	58	20.4	58	20.4	58	20.4	2021107	43178.39	1109.99	130.66	35.6	0.4	2.9	5.2	36.3	0	3.6	5.3
1	I06	1	RPA32	NA	Positive	5.79680150517404	29.4844778927563	3.03045100164077	152981.261523989	1635.14818910994	2.48353715898401	8.06961429915334	0.53627640087478	40411.1862652869	630.792750038813	1063	16.8	20.9	4.8	20.9	25.9	20.9	40.6	20.9	41.6	20.9	1845731.7	47478.69	1015.04	147.63	30.6	1.2	1.8	9.2	30.9	0	2.1	7.9
1	I06	2	RPA32	NA	Positive	6.09423076923077	30.1980769230769	3.87728998531917	157731.296153846	1802.09258289081	1.77307692307692	6.35288461538462	0.42104521268264	31923.3798076923	463.079835717956	1040	21.5	15.2	6.3	15.2	27	15.2	45.5	15.2	47.1	15.2	1947312	56208.94	1130.04	174.03	33.4	1	4.4	4.4	34.6	0	5.1	3.4
1	I06	3	RPA32	NA	Positive	6.66410009624639	30.7959576515881	3.27686291159932	158785.363811357	1802.87712611089	1.53994225216554	4.92011549566891	0.437341509002218	23310.7526467757	440.21174876073	1039	60.4	15.5	60.4	15.5	60.4	15.5	60.4	15.5	60.4	15.5	2001168	46398.08	1193	145.47	35.4	0.9	4.1	14	36.3	0	6	13.3
1	I07	1	RPA32	NA	Positive	6.20828667413214	32.9484882418813	3.17583211795208	163067.993281075	1687.59442849184	2.68756998880179	10.4199328107503	0.742696763111825	53845.1030235162	754.353975647659	893	20	25.8	4.4	25.8	27.2	25.8	43.6	25.8	44	25.8	1822683.2	55022.84	1025.04	175.27	31.1	0.3	2.1	6.4	32.4	0	3	5.5
1	I07	2	RPA32	NA	Positive	5.83266129032258	29.773185483871	3.26728823226919	170885.405241935	1804.10346361263	1.5866935483871	5.60181451612903	0.443494659461301	27711.939516129	513.912727794805	992	18.5	18.5	7.1	18.5	26.9	18.5	42.5	18.5	43.8	18.5	1822367	47491.5	1078.04	150.11	30.5	0.8	1.5	8.5	32.1	0	2.6	6.5
1	I07	3	RPA32	NA	Positive	6.62934362934363	33.6833976833977	3.19472703531277	180684.813706564	1826.00717361921	2.25675675675676	8.36196911196911	0.524789625324342	39555.1515444015	534.001249526905	1036	60.7	19	60.7	19	60.7	19	60.7	19	60.7	19	2115424	43995.52	1212.96	135	36.5	1.3	3.7	6.9	37.7	0	3.9	4
1	I08	1	RPA32	NA	Positive	5.83711747285291	32.4817374136229	2.79770493197557	186507.418558736	1789.71965241585	1.79072063178677	6.24284304047384	0.515816714411159	29272.4185587364	562.037861556992	1013	20.6	19.6	6.5	19.6	27.3	19.6	40.5	19.6	41.3	19.6	1939888.7	50806.73	1158.59	164.55	32.8	1.1	3.1	9.7	34.2	0	3.7	8.4
1	I08	2	RPA32	NA	Positive	4.72809667673716	25.8006042296073	3.15780491500703	154733.98388721	1688.31335300176	1.80261832829809	5.76233635448137	0.475749023410242	27820.3373615307	574.837998858264	993	16.2	19.3	6.9	19.3	24.5	19.3	38.2	19.3	41.1	19.3	1802512	52028.52	1077.66	166.91	31.6	0.8	4.2	10.5	32	0	5.9	10.7
1	I08	3	RPA32	NA	Positive	6.93743693239152	29.0383451059536	2.8471233489749	147077.539858729	1769.03625268501	2.36226034308779	8.60242179616549	0.583589205986106	40008.9243188698	565.111787061624	991	61.5	20.2	61.5	20.2	61.5	20.2	61.5	20.2	61.5	20.2	1954453	42744.81	1151.21	134.6	35.2	0.4	2.9	8.7	37	0	4.6	6.1
1	I09	1	ARHGAP35	NM_004491	sample	5.34435962680238	17.050042408821	1.80262971379399	67812.3299406276	1255.15600105257	6.97116200169635	22.5648854961832	0.944925282898979	125591.710771841	1425.74706731879	1179	11.1	32.3	1.9	32.3	23	32.3	34	32.3	34.2	32.3	1387996.9	73320.68	750.74	230.44	27.3	1.4	9.8	11.5	28.3	0	9.6	10
1	I09	2	ARHGAP35	NM_004491	sample	4.62009419152276	12.9905808477237	1.30858241584302	46786.3602825746	1172.49884051709	5.61302982731554	15.5290423861852	0.712769106501952	83591.4513343799	1316.73087535408	1274	8.4	30.7	1.1	30.7	21.7	30.7	31.8	30.7	33.8	30.7	1418486	72370.66	711.07	217.76	27.8	0.9	10.1	4.6	27.1	0	9.4	4.6
1	I09	3	ARHGAP35	NM_004491	sample	5.09685039370079	14.6874015748032	1.35685041922671	57459.5582677165	1147.05522270462	8.9503937007874	29.4700787401575	1.06010430473954	149951.518897638	1517.44301335012	1270	49.1	39.4	49.1	39.4	49.1	39.4	49.1	39.4	49.1	39.4	1457491	59444.26	740.88	175.45	29.8	0.6	13.1	6.4	27.9	0	11.3	5.9
1	I10	1	AHNAK	NM_024060	sample	5.41309012875537	20.7671673819743	1.81262972521548	89073.9495708155	1275.65057777814	6.98390557939914	26.4924892703863	1.06052763981611	152478.486051502	1624.19364266671	932	16.4	38	2.1	38	20.9	38	34.1	38	34	38	1264932.2	85824.89	726.47	283.32	22.9	1.4	15.7	4	25	0	15.7	2.6
1	I10	2	AHNAK	NM_024060	sample	6.79220779220779	23.215367965368	1.58283232443776	95044.0995670996	1321.75626713016	8.05952380952381	28.1980519480519	1.02865583145981	157169.770562771	1573.31496194026	924	11.8	37.9	1.6	37.9	24.5	37.9	35.8	37.9	37.2	37.9	1520446	74593.85	797.14	227.98	27.5	0.9	12.3	4.2	26.7	0	12.9	3.2
1	I10	3	AHNAK	NM_024060	sample	5.08730158730159	17.2460317460317	1.61691603019189	73041.3615520282	1177.16636617806	6.28659611992945	21.6155202821869	1.02050397771249	112027.686067019	1370.7640557214	1134	50	35.3	50	35.3	50	35.3	50	35.3	50	35.3	1274851	57097.13	691.92	176.25	22.8	5.4	12.5	9.3	24.6	3.9	12.9	7.1
1	I11	1	SH2B3	NM_005475	sample	4.96706827309237	15.1156626506024	1.6646947466609	56534.9598393574	1285.73572201715	3.77991967871486	10.0160642570281	0.644258772817773	57119.7341365462	1306.98499276471	1245	13.6	27.6	1.3	27.6	22.7	27.6	36.8	27.6	37.5	27.6	1363962.7	96912.66	718.1	303.52	29.6	1.5	19.5	6.1	28.6	0	19.3	5.7
1	I11	2	SH2B3	NM_005475	sample	4.77831715210356	13.6124595469256	1.50226624581514	48331.9029126214	1218.65649189947	5.08171521035599	14.5169902912621	0.78190830399471	84194.8705501618	1409.73197395158	1236	10.8	29.8	1.2	29.8	21.6	29.8	34	29.8	35.8	29.8	1339871	83817.67	704.62	259.73	28.2	0.6	18.1	4.3	27.8	0	17.6	3.8
1	I11	3	SH2B3	NM_005475	sample	4.83428981348637	14.596843615495	1.56637946986376	54148.8780487805	1236.0856047129	4.89956958393113	14.2618364418938	0.864793808001525	77971.5107604017	1394.54160773987	1394	54.6	31.6	54.6	31.6	54.6	31.6	54.6	31.6	54.6	31.6	1331871	65142.08	687.83	200.67	28	1.4	16.3	10.9	26.8	0	16.1	10.5
1	I12	1	MSH2	NM_000251	sample	5.17165668662675	21.9880239520958	2.17444590907665	106438.720558882	1450.98261220384	7.00898203592814	26.3542914171657	1.17668583721374	157313.887225549	1814.65666658308	1002	15.2	39.2	3	39.2	21.1	39.2	35.4	39.2	36.4	39.2	1442558.1	96555.96	881.37	321.74	27.7	1.5	19.3	4.2	28.9	0	23.5	2.7
1	I12	2	MSH2	NM_000251	sample	5.04995617879053	18.9693251533742	1.92940117101552	89580.8571428571	1423.72936700011	6.19982471516214	21.3435582822086	0.924787732748925	123264.182296231	1533.79808816917	1141	12.7	34	3.7	34	21.4	34	34.8	34	36.8	34	1419448	73685.23	841.45	237.63	28.1	1.3	11.4	6.8	29.1	0	13.5	5.8
1	I12	3	MSH2	NM_000251	sample	5.3970473970474	20.5501165501165	1.9503449261	96553.7358197358	1363.05579710267	7.13209013209013	24.8290598290598	0.981520199825501	146100.66977467	1655.7083096988	1287	50	36.5	50	36.5	50	36.5	50	36.5	50	36.5	1542727	66410.11	913.93	220.44	29.3	1.2	17.2	5.6	30.7	0	19.1	3.7
1	I13	1	NOTCH1	NM_017617	sample	5.16334991708126	18.4187396351575	1.72566963090383	82200.8805970149	1269.24856591284	6.0771144278607	20.6965174129353	1.04789433771316	106779.966003317	1367.40826399341	1206	11.9	33.7	2	33.7	21.5	33.7	32.9	33.7	33	33.7	1337315.4	61248.79	795.08	203.76	26	6.7	6.1	18.2	29.4	3.1	6.5	15.8
1	I13	2	NOTCH1	NM_017617	sample	4.7015873015873	14.9769841269841	1.58892761146979	60111.3301587302	1244.59153404851	3.92301587301587	10.6365079365079	0.635294755177398	59090.5547619048	1163.7788389499	1260	11.7	24.4	2.2	24.4	21.4	24.4	32.9	24.4	34.8	24.4	1377267	84724.05	766.05	270.77	27.1	1.3	18.3	4.8	27.5	0	19.3	4
1	I13	3	NOTCH1	NM_017617	sample	4.86885245901639	16.2235469448584	1.67119506444	68876.3092399404	1318.88847413239	4.22727272727273	11.4605067064083	0.643459789729455	65581.6385991058	1279.4650554108	1342	52.2	25.9	52.2	25.9	52.2	25.9	52.2	25.9	52.2	25.9	1484049	79556.04	818.44	248.39	28.9	0.8	26.2	7.2	29.7	0	26.7	7.4
1	I14	1	RAD51	NM_133487	sample	8.97766097240473	29.4507227332457	2.27361337168933	108373.149802891	1690.62492281047	10.3639947437582	35.0052562417871	1.4377650794361	196808.932982917	2327.06342497361	761	14.1	53.1	2.5	53.1	38	53.1	52.6	53.1	53.5	53.1	1637841.5	103140.41	848.66	312.81	35.2	1.6	22.6	6.6	33.5	0	20.8	5.8
1	I14	2	RAD51	NM_133487	sample	8.55389908256881	26.7775229357798	2.10372651319153	94845.9839449541	1590.74208109085	8.91743119266055	29.3245412844037	1.24762952430415	172724.237385321	2096.69960185639	872	11.8	44.6	1.9	44.6	37.4	44.6	51.8	44.6	54.2	44.6	1583723	105203	825.32	314.86	32.9	1	28.2	4.1	31.1	0	26.7	3
1	I14	3	RAD51	NM_133487	sample	9.3953216374269	30.7906432748538	2.05534036904406	115906.560233918	1647.32410015257	12.4198830409357	46.1134502923977	1.58354650254072	266482.912280702	2251.2673670513	855	69.1	52	69.1	52	69.1	52	69.1	52	69.1	52	1820342	74869.22	887.95	216.25	34.3	0.8	23.7	4	33.8	0	20.5	2.7
1	I15	1	ZFHX4	NM_024721	sample	6.08890925756187	17.8918423464711	1.71967157743118	69459.609532539	1374.24909754412	8.83868010999083	27.8111824014665	1.26893374346224	144883.183318057	1825.9645248949	1091	11.2	45.3	1.3	45.3	26.7	45.3	39.9	45.3	40.5	45.3	1498727.2	69682.16	749.71	207.02	31	5.4	7.5	7.4	29.1	4.2	6.3	7.7
1	I15	2	ZFHX4	NM_024721	sample	5.07225913621262	14.6029900332226	1.73604698322211	61932.5249169435	1296.45348180545	7.53405315614618	21.8272425249169	1.00640280233261	113823.444352159	1553.75977484782	1204	9.4	38.5	2	38.5	22.3	38.5	34.5	38.5	36.5	38.5	1401198	70652.87	738.01	217.52	29.4	1.5	10.9	5.1	27.6	0	10.3	5.2
1	I15	3	ZFHX4	NM_024721	sample	5.28453947368421	14.4070723684211	1.371061061245	54064.7319078947	1235.00967342685	10.1899671052632	31.9523026315789	1.24983686326861	160577.174342105	1789.01698001724	1216	53.7	45.1	53.7	45.1	53.7	45.1	53.7	45.1	53.7	45.1	1459419	62928.06	724.73	183.53	32	2.8	15.3	6.3	29.4	0	13.6	6.3
1	I16	1	KMT2C	NM_170606	sample	5.03189066059226	16.4160971905847	1.66287390719862	65492.7904328018	1281.5040677603	6.62718299164768	21.1260440394837	1.13232504418369	120988.448747153	1681.7344209349	1317	10.6	36.1	1.4	36.1	22.9	36.1	34.5	36.1	35.6	36.1	1296515	76790.61	731.27	257.66	27.5	1.4	10.3	7.6	28.3	0	11.2	7.7
1	I16	2	KMT2C	NM_170606	sample	4.93533123028391	13.6443217665615	1.27937566674019	49058.7610410095	1177.18321137158	7.56309148264984	23.6001577287066	0.963293378380539	127103.933753943	1630.60931217972	1268	7.5	37.8	1.3	37.8	23.7	37.8	32.2	37.8	33.8	37.8	1407525	73277.82	756.01	227.79	31.3	0.7	14	5.4	30.8	0	14.3	5.6
1	I16	3	KMT2C	NM_170606	sample	5.86909693454847	18.7564208782104	1.49768983989	73267.2908036454	1316.16049883616	10.5658657829329	36.0381110190555	1.1844510444225	190427.126760563	1781.06215818936	1207	53.4	42.3	53.4	42.3	53.4	42.3	53.4	42.3	53.4	42.3	1568025	62921.62	842.72	192.95	32.8	0.8	16.2	6.7	32.9	0	15.2	6.1
1	I17	1	RPA32	NA	Positive	6.39377085650723	29.8743047830923	2.77508476493115	159174.115684093	1705.28124026565	3.11345939933259	10.7552836484983	0.609816824984148	50580.6496106785	693.122975891417	899	15.8	22.4	4.6	22.4	28.6	22.4	42	22.4	43.4	22.4	1927726.7	50199.11	1094.93	155.02	33.7	0.6	2.1	9.9	34	0	2.1	9.8
1	I17	2	RPA32	NA	Positive	5.42729083665339	23.9601593625498	2.95626373841548	117705.476095618	1654.45613612971	2.32370517928287	8.6593625498008	0.466357155655318	49340.4233067729	573.619184350206	1004	15.7	17.8	4.6	17.8	25.7	17.8	39.4	17.8	42.4	17.8	1898559	54525.06	1083.18	171.8	35.9	0.7	3.9	6.9	37.8	0	5.1	4.7
1	I17	3	RPA32	NA	Positive	5.61152263374486	28.2296296296296	3.87209849006707	168151.623045267	1900.93881496615	2.51111111111111	8.62139917695473	0.57195801568932	42396.1399176955	623.619806717066	1215	60.5	19.3	60.5	19.3	60.5	19.3	60.5	19.3	60.5	19.3	1943469	45864.7	1209.64	145.49	34.4	1	4.7	7.9	35.7	0	5.5	5.7
1	I18	1	RPA32	NA	Positive	5.81086729362591	30.7847439916405	2.83895471906249	165863.404388715	1646.87843312872	2.11598746081505	9.09404388714734	0.66295127907251	51079.1337513062	675.360492254466	957	16.3	22.9	6.1	22.9	26	22.9	38.6	22.9	39.3	22.9	1738505.7	50754.19	1016.57	160.98	28.5	0.8	2.3	9.4	29.2	0	2.7	7.9
1	I18	2	RPA32	NA	Positive	5.35	26.7794117647059	2.74979610756299	155138.252941176	1672.25215931606	2.41666666666667	8.98529411764706	0.53158928370973	46825.7225490196	611.777602286399	1020	16.2	19	6.7	19	24.2	19	36.8	19	38.3	19	1754278	48979.18	1048.45	153.78	30.2	0.4	3.1	6.5	31.4	0	4.1	6.4
1	I18	3	RPA32	NA	Positive	6.11171662125341	31.6657584014532	3.50160117321055	189796.215258856	1824.75684292821	2.66121707538601	9.59854677565849	0.486401698517328	50375.0045413261	559.60926698513	1101	56.7	19.6	56.7	19.6	56.7	19.6	56.7	19.6	56.7	19.6	2137493	43051.67	1252.39	133.12	37.2	1	3	6.9	38.5	0	3.4	5
1	I19	1	RPA32	NA	Positive	6.52262443438914	33.7918552036199	3.1174586869953	179496.806561086	1716.70211426878	2.6606334841629	8.76809954751131	0.668172560912093	36264.3359728507	758.177358513281	884	17.5	26.8	6.1	26.8	29.5	26.8	42	26.8	42.9	26.8	1979545.8	49608.85	1116.06	155.56	32.8	1.4	1.8	8.6	34.8	0	2	5.9
1	I19	2	RPA32	NA	Positive	4.6626213592233	18.7750809061489	2.08878613310493	88004.2734627832	1327.44288595397	1.52669902912621	4.69012944983819	0.347315755983976	21977.5720064725	470.814087625328	1236	13.4	14.6	2.8	14.6	21.8	14.6	35	14.6	36.5	14.6	1419079	57666.73	780.5	186.2	25.4	16.2	5.8	15.4	25.6	14.6	7.1	13.3
1	I19	3	RPA32	NA	Positive	5.81231671554252	28.5386119257087	2.80029410172503	147474.721407625	1755.39200835395	1.73118279569892	5.63831867057674	0.571959779151612	23598.7174975562	560.284651354163	1023	63.1	21.1	63.1	21.1	63.1	21.1	63.1	21.1	63.1	21.1	1878421	41734.37	1105.06	131.59	32.5	1.3	3	8.8	34.2	0	3.2	5.3
1	I20	1	RPA32	NA	Positive	6.69775280898876	33.714606741573	3.49170415129803	179759.564044944	1892.62690981795	2.51123595505618	8.44269662921348	0.510766683472484	39557.7730337079	601.224943458132	890	20.4	19.8	6.3	19.8	29.8	19.8	44.8	19.8	45.8	19.8	2040366.7	52965.84	1176.01	166.34	34.6	0.9	2.6	6	35.5	0	3	2.5
1	I20	2	RPA32	NA	Positive	6.50577124868835	30.7019937040923	2.83658824633617	165797.576075551	1737.09392348463	2.42497376705142	8.61699895068206	0.45468975042804	42570.2749213012	571.260297305711	953	16.2	19.3	5.2	19.3	30.3	19.3	44.2	19.3	46.3	19.3	1958584	53088.3	1112.59	167.38	34.5	0.9	3.6	3.6	35	0	4.5	2.8
1	I20	3	RPA32	NA	Positive	5.84046345811052	31.5311942959002	3.95861802573907	193228.689839572	1941.61092405431	1.67647058823529	6.50356506238859	0.53558594284183	31994.3609625668	520.001504139956	1122	59.3	17.5	59.3	17.5	59.3	17.5	59.3	17.5	59.3	17.5	1929196	46642.9	1252.36	149.77	34	0.7	4.4	6.2	35.1	0	5.3	2.2
1	I21	1	RPA32	NA	Positive	6.01311084624553	34.0870083432658	3.83962299934513	198464.933253874	1874.59329149631	2.87723480333731	11.911799761621	0.798165897602937	62296.0798569726	776.45261392249	839	21.8	24.8	7.9	24.8	27.2	24.8	44.5	24.8	44.8	24.8	1788363.7	54332.62	1116.55	178.73	30.5	1.3	3.8	11.3	32.1	0	4.6	9.1
1	I21	2	RPA32	NA	Positive	7.28421052631579	32.0294736842105	2.73643104056797	162322.904210526	1791.1006128372	3.20526315789474	11.1536842105263	0.665408792160559	50909.2578947368	758.714588357573	950	17.8	24.7	5.5	24.7	31.5	24.7	44.7	24.7	46.2	24.7	1971261	47210.63	1106.47	149.36	34.6	1.1	3.5	7.6	34.8	0	3.6	8.5
1	I21	3	RPA32	NA	Positive	6.03022222222222	31.8408888888889	3.68403990567495	172928.164444444	1763.5003551715	2.80088888888889	10.3226666666667	0.556065081689545	51795.1671111111	611.324009131371	1125	59.1	21	59.1	21	59.1	21	59.1	21	59.1	21	1969759	43535.14	1170.87	136.74	36.5	1.2	3.5	7.3	37.5	0	3.8	4.4
1	I22	1	RPA32	NA	Positive	6.96436781609195	35.5701149425287	3.66684623023385	189489.255172414	1901.42914829683	2.42988505747126	9.34252873563218	0.597329971609649	50477.0264367816	644.22984509856	870	20.1	21.5	7.7	21.5	31.4	21.5	44.8	21.5	45.6	21.5	1936059.3	54459.19	1207.24	176.72	34.8	0.7	3.7	9	37.4	0	4.8	8.3
1	I22	2	RPA32	NA	Positive	6.19246435845214	33.4195519348269	3.16520015867124	179494.776985743	1738.44704102747	2.90122199592668	10.6965376782077	0.67455363285995	53657.6120162933	726.91210576295	982	17.8	22.9	6.9	22.9	27.1	22.9	42.3	22.9	44.6	22.9	1984889	49385.64	1109.59	155.92	34.4	7.9	4.3	38.9	35.9	10.1	4.4	38.7
1	I22	3	RPA32	NA	Positive	5.5748502994012	27.4242942686056	3.00417782346476	144640.672369547	1662.5179886308	2.93669803250642	10.437125748503	0.571118171421833	48059.3224978614	606.99522257538	1169	57.7	20.8	57.7	20.8	57.7	20.8	57.7	20.8	57.7	20.8	1791788	42638.19	1055.2	132.33	33	1.8	3.8	9.2	35.2	0.3	3.6	6.2
1	J03	1	ATR	NA	Positive	3.71982443306511	25.3606437454279	4.73409826762301	158567.593269934	1958.53013483985	9.9151426481346	36.4996342355523	1.28136413310066	209163.438917337	1885.73202138763	1367	22.2	38.8	11.3	38.8	26	38.8	38.8	38.8	41	38.8	1706770.5	67603.13	1488.37	236.22	42.6	1.4	7.7	12.6	49.5	0	10	6.7
1	J03	2	ATR	NA	Positive	4.65221017514595	24.8098415346122	3.97587928062203	155009.148457048	2046.44569685214	11.4462051709758	46.1492910758966	1.48845975184102	281282.847372811	2132.03272959469	1199	19.3	43.9	10.7	43.9	28.5	43.9	41.1	43.9	44.5	43.9	1977749	68690.39	1529.54	232.67	44.4	0.8	10.9	10.2	52.2	0	11.9	4.8
1	J03	3	ATR	NA	Positive	4.04819277108434	27.0937081659973	4.30941637006954	176231.410307898	2149.37901587395	9.19946452476573	34.0267737617135	1.18125826035165	196198.534136546	1707.48103879456	1494	53	35.7	53	35.7	53	35.7	53	35.7	53	35.7	1830700	63419.87	1616.93	224.81	41.9	1.5	16.7	17.4	49.9	0	19.1	7.2
1	J04	1	ATR	NA	Positive	4.65370231862378	28.1959611069559	4.60678021062948	164666.750186986	2087.36026263361	8.69558713537771	33.2198952879581	1.2255971475699	200971.237845924	1779.3622790776	1337	23.6	36.1	10.6	36.1	30.2	36.1	42.9	36.1	44.5	36.1	1749440	65728.32	1478.12	227.06	40.4	2	6.8	14.4	47.1	0	9.1	7.3
1	J04	2	ATR	NA	Positive	3.35340314136126	25.4096858638743	4.9414550507004	164516.597513089	2123.45495108802	9.04581151832461	34.7846858638743	1.28943167479111	213676.223167539	1847.86803314349	1528	23.2	37.3	15.1	37.3	26.5	37.3	38.9	37.3	42	37.3	1675437	67200.43	1604.93	247.97	43.7	1.8	10.5	13.9	53.6	0	14.1	6.1
1	J04	3	ATR	NA	Positive	3.67859600825877	26.8864418444597	4.81681576872432	173809.957329663	2136.63564117061	9.48038540949759	34.4920853406745	1.25108306147754	196546.045423262	1773.7677513123	1453	52	37.3	52	37.3	52	37.3	52	37.3	52	37.3	1770108	65300.21	1674.64	234.33	43.6	1.4	17.1	16.7	55.7	0	20.7	6.1
1	J05	1	ATR	NA	Positive	4.46682279469165	26.4894613583138	4.28977563249585	165167.974238876	2247.24311899101	10.2974238875878	38.0187353629977	1.37198698524268	213141.665886027	1961.56287904342	1281	24.4	42.2	10.5	42.2	31.2	42.2	46.2	42.2	49.1	42.2	1841152.6	73429.34	1608.2	256.68	43.7	2.4	10	13.7	54	0.1	11.7	4.8
1	J05	2	ATR	NA	Positive	3.71596244131455	24.6666666666667	4.3333973759792	156176.047730829	1977.85760334962	10.6283255086072	39.5946791862285	1.37728194646057	227957.004694836	1978.65153844975	1278	22.3	42.5	12.4	42.5	26.5	42.5	39.3	42.5	41.5	42.5	1809980	70725.79	1518.54	243.79	43	1	11.4	9.2	50.7	0	14.7	2.9
1	J05	3	ATR	NA	Positive	4.3823743627094	29.9016751638747	4.39526408210313	196630.31609614	2211.35245768138	11.3801893663511	43.9045884923525	1.35770132364371	252808.760378733	1975.34385269033	1373	54.9	41.3	54.9	41.3	54.9	41.3	54.9	41.3	54.9	41.3	1971111	64344.88	1723.16	228.37	46.2	1.5	17	14.3	55.6	0	19.7	5
1	J06	1	ATR	NA	Positive	3.08846990572879	19.7701232777375	3.91875405483535	122835.338651197	1769.53050571838	9.98187092095722	34.4670050761421	1.22964553338183	200415.435097897	2039.81253918755	1379	19.3	41.6	9.8	41.6	21.6	41.6	33.3	41.6	35.7	41.6	1657588.6	77183.34	1524.93	272.33	44.7	2	12	14	56.4	0	13.9	5.7
1	J06	2	ATR	NA	Positive	3.8048422597212	24.9332355099046	4.54581637917416	171722.98972854	2164.57038428964	8.22670579603815	28.1878209831255	1.02778818528972	178856.471753485	1829.8249889371	1363	22.4	35.5	13.3	35.5	26.5	35.5	39.2	35.5	42.7	35.5	1782194	77658.83	1606.58	276.18	42.2	1.8	14.8	12.2	50.3	0	19	5.3
1	J06	3	ATR	NA	Positive	3.70914326853852	24.0763138948884	4.6173312636936	152951.385889129	1995.66947042224	11.0712742980562	41.4665226781857	1.31332266591197	232268.290856731	1897.83557741942	1389	52.6	41.5	52.6	41.5	52.6	41.5	52.6	41.5	52.6	41.5	1733218	68091.1	1505.22	242.17	40.1	1.4	19.3	15.6	48.7	0	22.8	7.5
1	J07	1	ATR	NA	Positive	3.96630934150077	27.2075038284839	4.8136207720359	174544.448698315	2131.41714405463	8.81623277182236	34.3675344563553	1.3703570573988	209109.917304747	1969.66925793111	1306	22.7	39.5	12.3	39.5	29.5	39.5	40.5	39.5	42.7	39.5	1714705.9	70259.86	1612.42	256.8	43.6	3.3	9	13.8	51.7	0	12.5	3.9
1	J07	2	ATR	NA	Positive	3.55691642651297	19.457492795389	3.26395184475393	115075.9870317	1758.38662836243	8.33717579250721	30.2759365994236	1.09130263564521	179442.04610951	1674.98308250071	1388	19.7	34.6	8.7	34.6	24.5	34.6	37.4	34.6	40.3	34.6	1595927	65353.83	1327.55	226.31	38	1.7	10.2	15	46.3	0	11.7	7.3
1	J07	3	ATR	NA	Positive	3.44527532290959	22.3215499660095	3.61458154325301	138008.640380693	1840.29376204357	9.68660774983005	37.6390210740993	1.25757704854313	219022.525492862	1777.92315674542	1471	50.7	36.2	50.7	36.2	50.7	36.2	50.7	36.2	50.7	36.2	1589329	58714.19	1434.31	206.59	40	1.4	14.3	18.8	50.2	0.1	17.2	10.1
1	J08	1	ATR	NA	Positive	3.83506805444355	24.546837469976	4.04835433650688	150887.053642914	2025.95961578945	9.11689351481185	36.7341873498799	1.35714945345194	228613.28102482	2006.59313702615	1249	21.7	38.6	11.5	38.6	27.1	38.6	38.7	38.6	40.4	38.6	1716915.5	79698.64	1483.27	274.98	42.2	1.8	13.1	15.4	50.3	0	15.9	9
1	J08	2	ATR	NA	Positive	3.55022831050228	23.4627092846271	4.36903915735211	145023.760273973	1933.10100779274	8.12633181126332	28.8394216133942	1.19914191353396	168679.106544901	1743.63637246483	1314	21.3	36.5	11.9	36.5	24.4	36.5	36.6	36.5	40	36.5	1682986	72566.12	1534.16	265.07	42.3	2.3	12.5	11.4	53	0	16.2	4.3
1	J08	3	ATR	NA	Positive	3.78312412831241	25.602510460251	4.37750078042618	160992.366108787	2184.32607990049	7.80613668061367	29.1743375174338	1.14158687937666	178559.415620642	1780.33497524497	1434	54.6	34.5	54.6	34.5	54.6	34.5	54.6	34.5	54.6	34.5	1748288	68767.01	1666.2	250.01	42.1	3.3	19.7	18	54.1	1.7	25.4	10.2
1	J09	1	STIM1	NM_003156	sample	5.53698074974671	19.1357649442756	1.79522703385842	74675.327254306	1259.8534480642	6.85309017223911	23.4964539007092	0.991354308717503	124625.816616008	1552.36727904885	987	12.7	37.9	1.3	37.9	22	37.9	34.4	37.9	34	37.9	1263579.5	77862.97	686.36	241.96	24.1	0.8	11.2	6.3	23.9	0	11.7	5.5
1	J09	2	STIM1	NM_003156	sample	5.20590951061865	16.2234533702678	1.48887121856202	62985.6140350877	1152.71652186976	6.58079409048938	21.8716528162512	0.967585791552003	114303.969529086	1496.80509959265	1083	12.4	36.2	1.4	36.2	19.1	36.2	33.1	36.2	34.9	36.2	1168512	74811.28	622.46	232.15	20.9	1.8	12.1	2.6	21.3	1.8	11.3	2.5
1	J09	3	STIM1	NM_003156	sample	4.63067694944302	15.1799485861183	1.43692088082986	60863.7977720651	1075.16217859192	6.39160239931448	21.4404455869752	0.877929553122764	111796.964010283	1284.75562607704	1167	48.2	33.2	48.2	33.2	48.2	33.2	48.2	33.2	48.2	33.2	1155446	62433.33	607.97	189.43	19.6	5.6	13.1	9	20	0.1	12.6	8.1
1	J10	1	DICER1	NM_030621	sample	6.56272401433692	21.2715053763441	1.71481148008239	85103.4811827957	1382.63368881863	8.89874551971326	30.4695340501792	1.17360718681292	166365.117383513	1757.29232031414	1116	11.4	39.9	1.8	39.9	27.4	39.9	38.4	39.9	38.6	39.9	1613534.6	79952.61	849.68	250.45	31.6	1.4	10.6	3.9	31.7	0	9.2	3
1	J10	2	DICER1	NM_030621	sample	5.06727574750831	15.1029900332226	1.51147315651834	56025.0481727575	1249.53726444462	6.33803986710964	19.3455149501661	0.865848741608667	107694.11627907	1448.72704634857	1204	9.6	32	1.2	32	21.3	32	33.2	32	34.7	32	1447551	75657.84	759.76	232.59	28.8	0.5	13.3	5.7	27.8	0	13.8	5.3
1	J10	3	DICER1	NM_030621	sample	5.64918032786885	19.9524590163934	1.51682380001996	87101.2991803279	1314.79324679501	8.6	29.7311475409836	1.01913469416534	162920.753278689	1578.22677128268	1220	51.6	37.6	51.6	37.6	51.6	37.6	51.6	37.6	51.6	37.6	1632061	64707.71	847.66	197.32	31.7	0.9	16.5	11	31.1	0	15.9	10.5
1	J11	1	PASK	NM_015148	sample	4.74147217235188	15.0466786355476	1.39912632671734	59221.1956912029	1194.42531964365	5.98384201077199	20.1023339317774	0.780814631874213	117726.936265709	1358.82723234055	1114	10.1	29.4	1.5	29.4	20.8	29.4	31.1	29.4	31.2	29.4	1357972.8	91298.03	724.82	287.84	28.2	1.1	14.8	3.7	27	0	16.7	3.8
1	J11	2	PASK	NM_015148	sample	6.22172751558326	19.1647373107747	1.39576032476795	76165.6723063223	1320.31633383753	7.45592163846839	23.5307212822796	0.949950336527932	132144.151380232	1617.44492213785	1123	9.6	35.4	2	35.4	25.6	35.4	35.4	35.4	37.2	35.4	1620737	83705.03	849.52	260.42	32.6	1.5	18	4.1	31.7	0	17.4	3.1
1	J11	3	PASK	NM_015148	sample	6.01899256812552	19.766308835673	1.41428548222467	81859.5895953757	1256.24604644828	8.69777043765483	28.7580511973576	1.06561489088257	151832.764657308	1616.45187730722	1211	48.4	38.6	48.4	38.6	48.4	38.6	48.4	38.6	48.4	38.6	1603169	65865.89	823.81	199.37	31.1	3.2	16.3	5.9	30.7	0	15.3	4
1	J12	1	EZH2	NM_152998	sample	4.5858310626703	16.6503178928247	1.48345259038232	68177.366030881	1132.07164068935	4.54223433242507	14.88919164396	0.719883631499821	88048.5376930064	1254.23072408301	1101	13.4	27.7	0.9	27.7	17.2	27.7	30.2	27.7	30.3	27.7	1114060.6	87810.64	640.68	292.58	19.7	1.5	15.3	5.6	20.8	0	18.7	5.4
1	J12	2	EZH2	NM_152998	sample	5.11428571428571	18.0164835164835	1.5124113702034	81787.3791208791	1196.30563766078	6.5043956043956	22.7384615384615	0.924194368479392	132144.482417582	1566.68937300899	910	12.6	35.7	2.5	35.7	20.3	35.7	32.7	35.7	34.3	35.7	1283655	90644.58	707.77	291.02	23	0.5	20.7	2.4	23.8	0	23.2	1.4
1	J12	3	EZH2	NM_152998	sample	5.06538461538462	18.2528846153846	1.75080924630817	78900.5913461538	1204.46389002773	7.11730769230769	25.6788461538462	0.948743075414168	165251.025961538	1571.84675395142	1040	49.8	33.8	49.8	33.8	49.8	33.8	49.8	33.8	49.8	33.8	1318660	80883.35	735.5	257.25	24.6	0.8	24.6	4.5	25.3	0	26.4	3.8
1	J13	1	ATF7IP	NM_018179	sample	6.26399253731343	21.9216417910448	1.76421093487251	89943.5736940299	1345.08225302238	5.94682835820895	18.5503731343284	0.849648766609566	99153.3796641791	1330.05951064223	1072	15.5	30.7	1.6	30.7	22.7	30.7	37.5	30.7	37.1	30.7	1361654.4	74236.79	724.46	233.18	24.2	1.3	9.2	7.4	24.7	0	7.9	6.2
1	J13	2	ATF7IP	NM_018179	sample	5.55147058823529	17.8795955882353	1.81511237389086	67919.4990808824	1306.80981474198	5.06801470588235	15.5055147058824	0.783515827550204	92346.8207720588	1308.33658551126	1088	15.3	27.5	1.7	27.5	20.5	27.5	36.7	27.5	38.3	27.5	1350036	83932.71	716.82	265.61	25.4	2.6	17.7	9.3	25.5	0	19.1	8.8
1	J13	3	ATF7IP	NM_018179	sample	5.5042735042735	16.7140637140637	1.58365370100999	65026.121989122	1262.17160276247	6.83993783993784	22.5796425796426	0.855689394604312	124171.288267288	1316.81979362713	1287	54.7	30.5	54.7	30.5	54.7	30.5	54.7	30.5	54.7	30.5	1348597	60072.9	709.37	181.97	25.7	0.9	12.8	8	25.3	0	12	6.4
1	J14	1	RB1	NM_000321	sample	5.2208904109589	18.5025684931507	2.3719404702226	82617.2465753425	1389.49354990243	6.99229452054795	24.2731164383562	0.973097441951019	131259.178082192	1431.43970464675	1168	12.7	34.1	2.1	34.1	22.9	34.1	35.9	34.1	36.8	34.1	1394711.9	66661.41	824.42	215.99	27.5	1.7	7.3	9.9	29.3	1.2	8.1	9.2
1	J14	2	RB1	NM_000321	sample	4.94161184210526	16.25	1.67420185321993	65257.7335526316	1356.11065199724	5.65542763157895	16.4547697368421	0.857146265360034	93740.5287828947	1563.5584258822	1216	12.5	33.8	1.6	33.8	24.6	33.8	36.7	33.8	39.1	33.8	1537792	78955.77	819.41	246.25	32.3	1.6	16.2	9.8	32.2	0	15.7	9
1	J14	3	RB1	NM_000321	sample	4.84955028618152	16.028618152085	1.65401191949617	66038.1251022077	1245.71823562378	6.79313164349959	20.7040065412919	0.952540554500247	114737.903515944	1460.62974386249	1223	51.2	32.1	51.2	32.1	51.2	32.1	51.2	32.1	51.2	32.1	1544119	68492.8	793.22	205.15	31.2	1.2	19.7	9.2	30.3	0	19.1	7.9
1	J15	1	RPA2	NM_002946	sample	6.21030494216614	30.5205047318612	2.74103833707608	169856.18086225	1765.6999228062	1.75604626708728	5.72134595162986	0.509604938375959	24793.7371188223	542.202667547877	951	16.9	20.9	5.9	20.9	27.3	20.9	39.6	20.9	40.2	20.9	1946344.5	49253.26	1114.75	153.84	31.5	1.2	1.9	7.4	31.9	0	1.4	7.6
1	J15	2	RPA2	NM_002946	sample	6.05898876404494	27.2116104868914	2.89193574321463	146056.675093633	1747.60099167021	2.16011235955056	6.75374531835206	0.431091526376275	32049.0280898876	545.056994173071	1068	17.2	18.2	6	18.2	27.4	18.2	40.5	18.2	43.3	18.2	1925657	46874.76	1094.6	149.82	33.5	1.1	2.2	10.5	34.6	0	3	10.2
1	J15	3	RPA2	NM_002946	sample	5.53731343283582	27.2712906057946	3.88479226598683	161338.783143108	1887.18706861817	2.69622475856014	8.9675153643547	0.475298993247511	41750.5952589991	572.047964290573	1139	59.5	20.4	59.5	20.4	59.5	20.4	59.5	20.4	59.5	20.4	1948055	41610.61	1240.26	131.02	36.9	0.7	4.5	11.3	39	0	4.5	7.6
1	J16	1	RPS2	NM_002952	sample	6.00744680851064	23.6127659574468	2.41234976911018	106454.646808511	1374.18204212314	8.27127659574468	33.7521276595745	1.43831267058262	184838.642553191	1789.22484260803	940	16.7	42.4	2	42.4	23.7	42.4	37.6	42.4	37.8	42.4	1146918.5	75813.22	708.26	261.14	22.2	1.9	12.1	7.8	23.5	0	14.4	5.3
1	J16	2	RPS2	NM_002952	sample	5.31537598204265	18.0796857463524	1.61211760602899	67411.9932659933	1152.60329532454	7.08978675645342	26.8260381593715	1.22186179259043	150689.53647587	1635.09657719973	891	12.6	38.8	1.7	38.8	20.9	38.8	34.6	38.8	36.5	38.8	1015066	80264.87	604.73	275.49	20.4	1.2	17.8	10.5	20.1	0	22	9.5
1	J16	3	RPS2	NM_002952	sample	6.22264150943396	19.5311320754717	1.56054569102184	70054.5169811321	1218.67782339264	8.77452830188679	31.538679245283	1.15372170099142	164031.629245283	1593.35109173511	1060	53.7	39.1	53.7	39.1	53.7	39.1	53.7	39.1	53.7	39.1	1146482	64875.48	633.69	214.59	23.1	5.8	18.2	12.4	22.9	5.3	20.7	10.3
1	J17	1	ATR	NA	Positive	4.21299921691464	27.4917776037588	4.8550051469726	168325.621769773	2145.38033720722	11.3829287392326	44.1534847298356	1.54961602515857	267853.678935004	2208.33664046798	1277	24.3	43.6	12	43.6	29	43.6	42.1	43.6	43.9	43.6	1815791	68995.47	1600.86	246.63	44.6	2	9.2	17	52.9	0	12.1	8
1	J17	2	ATR	NA	Positive	3.52787579393084	22.7762879322512	4.28641350228112	139350.105151729	2037.60817958851	8.66478475652788	27.4890613973183	1.0685396665757	173229.220889203	2024.50306346253	1417	22.2	37.7	12.4	37.7	27.7	37.7	40.6	37.7	43.8	37.7	1738516	81001.6	1543.3	294.34	45.1	2.3	17	14.6	55.9	0	21.7	8.3
1	J17	3	ATR	NA	Positive	3.46354166666667	23.7154947916667	4.17052857624809	143511.340494792	1914.94561302254	10.369140625	37.5885416666667	1.13413900702849	208709.483723958	1676.43469241251	1536	51.8	35.9	51.8	35.9	51.8	35.9	51.8	35.9	51.8	35.9	1656315	59161.41	1472.8	206.51	40.8	1.4	13.7	15	52.2	0	16	3.5
1	J18	1	ATR	NA	Positive	4.35032362459547	26.4223300970874	4.23953935928253	160253.788834951	2112.65781502898	10.1820388349515	40.1828478964401	1.51689044526734	241909.421521036	2081.83523723749	1236	22.5	41.9	11.9	41.9	31.3	41.9	42.9	41.9	44.3	41.9	1718946.4	66966.47	1570.7	247.3	43.6	1.8	7.6	16.9	53.8	0.2	11.3	7.7
1	J18	2	ATR	NA	Positive	3.10322580645161	20.2612903225806	4.11517294652602	128962.120645161	1847.69537852406	8.96967741935484	30.9290322580645	1.07311487819206	185828.250967742	1750.83745739274	1550	19.4	35	10.7	35	24.3	35	36.2	35	39.5	35	1574926	64871.47	1388.49	222.35	40.1	3.4	9.4	16	49.4	0.6	11.5	6.6
1	J18	3	ATR	NA	Positive	4.21527272727273	28.7723636363636	4.84837630175749	192429.569454545	2211.32404942825	9.77818181818182	36.0072727272727	1.30026541351617	213530.482909091	1854.05087687675	1375	56.1	39.5	56.1	39.5	56.1	39.5	56.1	39.5	56.1	39.5	1870914	69206.49	1639.47	244.85	42.5	1.5	17.2	12.8	53.3	0	21.9	3.8
1	J19	1	ATR	NA	Positive	4.20792079207921	33.266501650165	6.35039745812069	231421.791254125	2451.31866106738	11.4480198019802	46.1773927392739	1.58614443088541	277170.420792079	2126.88440627376	1212	26.2	44	16.3	44	30.7	44	43.6	44	45.9	44	1990771.9	76778.8	1831.72	282.38	46.4	2.6	10	12	55	0	14	4
1	J19	2	ATR	NA	Positive	4.23371335504886	30.7890879478827	5.30881072591906	216213.342833876	2299.45786090523	8.87785016286645	30.3224755700326	1.13478440952467	185547.377850163	1904.87024682529	1228	24.5	35.7	16.9	35.7	29.8	35.7	42.8	35.7	45.2	35.7	1871734	92756.73	1754.85	335.25	44.9	1.9	22.8	9.7	54.5	0	28.7	3.7
1	J19	3	ATR	NA	Positive	4.31344262295082	30.527868852459	5.56164215265703	197704.233442623	2215.78512321625	9.28459016393443	34.9350819672131	1.20567060138331	208624.813114754	1748.91070098243	1525	55.1	35.3	55.1	35.3	55.1	35.3	55.1	35.3	55.1	35.3	1763165	66992.97	1656.53	244.62	42.4	1.7	17.6	14	52.9	0	23	2.7
1	J20	1	ATR	NA	Positive	4.03528468323978	27.0024057738573	5.02065121577244	166071.81074579	2109.62828443558	10.9655172413793	39.6535685645549	1.42305637559655	233173.060946271	2125.01688616952	1247	25.1	42.9	11.4	42.9	27.7	42.9	41.5	42.9	43.1	42.9	1788039.2	74216.33	1570.06	266.67	44.3	1.6	10.4	15	52	0	13.6	9.5
1	J20	2	ATR	NA	Positive	3.69036697247706	23.3715596330275	4.23790776614687	142414.527522936	2025.82032034281	9.55810397553517	34.2775229357798	1.15039335284589	205849.905963303	1901.27296527399	1308	23.5	37.5	12.2	37.5	25.8	37.5	39.7	37.5	43.4	37.5	1745186	72288.67	1521.41	254.18	43.6	2	12.5	15.2	54.4	0	16.7	8.5
1	J20	3	ATR	NA	Positive	4.09212481426449	30.1002971768202	5.48394731699926	192934.774888559	2287.70356916132	11.1731054977712	42.6463595839525	1.42147631616235	262552.092124814	2100.74190177647	1346	56.8	40.9	56.8	40.9	56.8	40.9	56.8	40.9	56.8	40.9	1878639	74454.93	1760.25	270.65	47.8	2.3	23.1	15.2	58.5	0	28	5.6
1	J21	1	ATR	NA	Positive	5.26872964169381	30.4894136807818	4.88285059513364	179677.461726384	2155.78753175145	11.64332247557	44.3672638436482	1.50954497786166	257867.921824104	2146.95294155343	1228	23	45.7	10.7	45.7	32	45.7	45.6	45.7	47.9	45.7	1928509.7	73943.59	1508.02	251.07	44.1	2	10.8	12.2	49.8	0	12.3	7.5
1	J21	2	ATR	NA	Positive	4.51993980436418	32.9066967644846	5.71427926467407	213817.557562077	2310.03238370554	10.9826937547028	44.0240782543266	1.50309820660023	247994.930022573	1902.83626419815	1329	26	40.4	14.8	40.4	29.6	40.4	45.2	40.4	48.3	40.4	1790129	62710.96	1664.2	229.42	41.4	3.5	8.7	14.1	50.2	1.4	11.6	4.7
1	J21	3	ATR	NA	Positive	3.75017064846416	24.758361774744	4.48162833556685	148593.062798635	1973.89591528115	11.1726962457338	43.0498293515358	1.34857687309226	236507.711262799	1819.65995669654	1465	54.3	39.5	54.3	39.5	54.3	39.5	54.3	39.5	54.3	39.5	1638361	59667.35	1490.52	219.39	40.3	1.8	12.5	15	50.5	0	17.5	5.6
1	J22	1	ATR	NA	Positive	4.53303303303303	32.8701201201201	5.80442005154172	212077.381381381	2305.97812066637	11.1734234234234	41.8378378378378	1.52738853330018	248338.521021021	2100.41439039118	1332	25.4	42.6	15.2	42.6	30.5	42.6	41.6	42.6	42.9	42.6	1912292.1	76315.21	1707.29	267.15	45.3	1.9	10.5	13.4	53.2	1.4	12.7	6.5
1	J22	2	ATR	NA	Positive	3.85610561056106	27.9953795379538	5.40086214498588	170883.693069307	2126.09995092976	9.66666666666667	36.1339933993399	1.19576882579127	208678.225082508	1741.90611829816	1515	25.9	35.9	14.7	35.9	28.2	35.9	42	35.9	45.5	35.9	1660724	63753.11	1601.49	233.4	42	1.7	9.2	14.9	53.7	0	12.6	6.4
1	J22	3	ATR	NA	Positive	4.58478401031593	30.4049000644745	5.41387048642751	183264.836879433	2313.88797050787	10.7292069632495	41.8375241779497	1.28628402186427	239643.104448743	1777.10412066235	1551	62	37.6	62	37.6	62	37.6	62	37.6	62	37.6	1808072	56710.47	1698.06	201.34	44.2	1.5	12.2	16.4	57.4	0	15.2	4.8
1	K03	1	OTNT	NA	Neutral	5.0976	18.1496	1.57982050610968	76806.9016	1254.80599700474	6.9976	23.6904	0.98549562743952	133919.4104	1573.81423983716	1250	11.7	35.4	1.8	35.4	22.7	35.4	33.1	35.4	34.3	35.4	1449936.6	74582.35	790.44	235.94	29.7	1.3	10.5	9.5	29	0	10.3	9.1
1	K03	2	OTNT	NA	Neutral	5.06634692246203	16.7817745803357	1.48663250710978	68852.9592326139	1254.88221674873	6.21742605915268	19.449240607514	0.940382766763297	112570.648281375	1476.73165337296	1251	11.3	31.3	2.1	31.3	23	31.3	33.3	31.3	36.2	31.3	1466203	72739.46	781.58	224.9	28.7	1.1	11.8	8.7	28.9	0.1	12.2	9
1	K03	3	OTNT	NA	Neutral	4.74136664217487	15.8772961058046	1.34026689285645	69084.6891991183	1202.27169813033	8.37252020573108	31.0808229243204	1.26154202068158	167339.550330639	1658.27838450874	1361	47	41.9	47	41.9	47	41.9	47	41.9	47	41.9	1528585	61458.33	798.52	188.46	29	0.2	14.5	3.1	28.2	0	14	2.4
1	K04	1	OTNT	NA	Neutral	5.02785265049416	20.8176100628931	1.89471948946304	99256.5318957772	1318.92805931117	7.64869721473495	27.318957771788	1.1907308082852	157265.875112309	1818.79052073793	1113	12.3	40.4	2.8	40.4	22	40.4	31	40.4	32.3	40.4	1415886.1	79588.9	848.48	262.05	27.2	1.3	12.6	8.3	29.4	0	14.2	6.1
1	K04	2	OTNT	NA	Neutral	5.71926910299003	19.1004983388704	1.58945305578208	78868.9559800664	1277.65220134727	7.27906976744186	23.7541528239203	1.02679306440853	127131.200996678	1635.33535552114	1204	10.6	38.1	2.3	38.1	24	38.1	34	38.1	36.7	38.1	1578601	78413.12	829.7	237.3	31.8	0.7	13.7	2.8	31.6	0.1	12.5	1.8
1	K04	3	OTNT	NA	Neutral	5.11831442463533	16.9611021069692	1.45834290696417	70646.5818476499	1221.69391987447	8.32333873581848	28.0583468395462	1.11698067931046	149459.320907618	1611.64250338862	1234	49.6	39.5	49.6	39.5	49.6	39.5	49.6	39.5	49.6	39.5	1495556	70918.09	777.23	218.44	28.9	1.1	19.8	6.3	28.4	0	20.7	5.1
1	K05	1	OTNT	NA	Neutral	4.85885608856089	15.0608856088561	1.96453030286522	61531.7140221402	1223.95564810623	4.66789667896679	13.779520295203	0.728227752451984	78077.7887453875	1417.7833397285	1084	10.6	30.5	1.8	30.5	21.9	30.5	32.6	30.5	33	30.5	1391352.9	91944.17	761.67	286.18	29.6	1.4	16.4	6.1	29.2	0	17.3	6.3
1	K05	2	OTNT	NA	Neutral	4.9299674267101	15.3973941368078	1.5044149376357	61329.0268729642	1185.89186448183	5.74022801302932	17.7516286644951	0.877107408149701	95706.4568403909	1312.59054041541	1228	11.6	30.8	1.5	30.8	21.2	30.8	35.1	30.8	36.3	30.8	1339418	70830.23	709.65	215.59	26.5	1.3	10	5	26.2	0	8.6	3.6
1	K05	3	OTNT	NA	Neutral	5.99012567324955	18.5152603231598	1.43111635339856	77213.2621184919	1300.27084674219	8.64721723518851	27.0430879712747	0.967889921140347	141735.614901257	1589.2176177569	1114	50.5	38.3	50.5	38.3	50.5	38.3	50.5	38.3	50.5	38.3	1692357	65601.82	872.8	196.78	34.1	0.8	17	7.4	33.5	0	14.7	7
1	K06	1	OTNT	NA	Neutral	5.49203688181056	21.6571668063705	2.15252958114299	106921.413243923	1495.85866396308	6.80804694048617	20.6730930427494	0.937969593516234	118422.383067896	1718.75066332555	1193	13.2	37	3.7	37	24.4	37	35.2	37	36.4	37	1674759.4	85690.1	971.14	267.38	31.6	1.5	13.5	4.1	31.5	0	13.8	2.4
1	K06	2	OTNT	NA	Neutral	6.01816530426885	18.6257947320618	1.50200117959882	72391.8038147139	1297.4979735351	7.06993642143506	22.7647593097184	0.85954122217724	128687.95640327	1534.44926058183	1101	9.4	34.4	1.7	34.4	24.7	34.4	35.1	34.4	36.1	34.4	1573318	75638.7	816.23	229.52	32.8	0.9	14.4	7.2	31.5	0.1	14	6.9
1	K06	3	OTNT	NA	Neutral	3.51491477272727	24.7329545454545	4.34681775077116	160782.583806818	1910.00608308655	8.80326704545455	29.8352272727273	1.0771817349647	177305.475852273	1869.30396153322	1408	48.6	38.1	48.6	38.1	48.6	38.1	48.6	38.1	48.6	38.1	1778845	72211.19	1569.23	254.95	41	1.3	22.7	15.9	51.4	0	25.7	8.6
1	K07	1	OTNT	NA	Neutral	5.33363228699552	19.8529147982063	1.84981927267153	92349.266367713	1339.6001092896	7.26188340807175	24.9775784753363	1.10702868423827	136793.130941704	1669.91621223525	1115	14.1	39.5	1.9	39.5	23.1	39.5	36	39.5	36.6	39.5	1456571.3	68714.99	814.66	218.5	29	0.6	7.4	9.6	29.1	0	8.8	8.7
1	K07	2	OTNT	NA	Neutral	4.89871086556169	14.9208103130755	1.58663607111505	58742.0893186004	1260.78827426584	5.64180478821363	16.2836095764273	0.845135332914245	85633.7550644567	1437.86887850078	1086	10.6	32.9	1.1	32.9	20.6	32.9	34.3	32.9	36.2	32.9	1405888	73758.57	752.63	227.85	28.2	1.6	12.3	5.9	27.8	0	12.6	5.7
1	K07	3	OTNT	NA	Neutral	4.3601997146933	14.0142653352354	1.35897171856437	61832.5221112696	1163.01551190932	5.95149786019971	18.7289586305278	0.834849533025293	106713.925820257	1425.5900316744	1402	46.9	31.6	46.9	31.6	46.9	31.6	46.9	31.6	46.9	31.6	1546950	71104.42	790.15	214.76	30.3	1.1	19.4	3.1	28.8	0	18.9	2.8
1	K08	1	OTNT	NA	Neutral	4.72459270752521	14.8502715283165	1.68989260818509	61399.6958882855	1279.90745553583	4.90069821567106	14.6314972847168	0.853658516482189	87184.9107835531	1502.24002964261	1289	11.3	29.6	1.3	29.6	21.4	29.6	33.3	29.6	34.4	29.6	1370501.5	88651.14	760.49	282.79	28.1	1.2	14	4.7	28.3	0	15.2	4.3
1	K08	2	OTNT	NA	Neutral	5.63201471941122	17.7350505979761	1.50515947694583	72321.3109475621	1341.01278478691	6.45354185832567	22.4553817847286	0.99343455103897	131377.128794848	1601.47192520857	1087	11.9	34.3	2.6	34.3	23.9	34.3	35.1	34.3	37	34.3	1493033	81279.69	810.67	268.79	29.7	0.9	16.5	4	29.4	0	17.8	3.2
1	K08	3	OTNT	NA	Neutral	4.4175642087821	14.6031483015742	1.48251464165848	65782.1052195526	1154.67140893953	7.16735708367854	24.7315658657829	1.00405454078276	133602.911350456	1439.47857316931	1207	46.5	34.4	46.5	34.4	46.5	34.4	46.5	34.4	46.5	34.4	1421423	60931.91	740.64	187.8	27.2	0.9	13.8	6.7	26.8	0	13.8	6
1	K09	1	RAD21	NM_006265	sample	7.2046908315565	26.6044776119403	2.22047049478909	111695.217484009	1544.15874354463	6.58848614072495	22.1140724946695	0.966525898514648	130380.857142857	1571.57337691674	938	21.1	33.5	2	33.5	26	33.5	46.3	33.5	46.9	33.5	1309451.7	90332.9	753.1	302.79	25.4	2.1	19.2	12.3	25.7	0	19.6	11
1	K09	2	RAD21	NM_006265	sample	5.68172484599589	19.5071868583162	2.0423239643212	79333.5369609856	1296.54683256538	6.97741273100616	25.1919917864476	1.11870250920223	140487.388090349	1535.20230836232	974	16.8	36.7	2.2	36.7	21.9	36.7	39	36.7	40.7	36.7	1233183	70129.55	679.05	226.21	21.6	1.7	12.3	17.4	22.6	0.1	13.4	17.2
1	K09	3	RAD21	NM_006265	sample	6.61710398445092	24.1166180758018	2.27150768066328	106566.206997085	1433.18987108796	8.10106899902818	27.8590864917396	1.06863893291516	145045.721088435	1474.01952078711	1029	58.1	38.6	58.1	38.6	58.1	38.6	58.1	38.6	58.1	38.6	1350088	59123.3	765.27	192.87	24.4	1.5	13.3	12.9	24.7	0	13.9	8.7
1	K10	1	CUX1	NM_181500	sample	6.45669291338583	23.4286964129484	1.85128384770153	99399.4251968504	1439.63266214272	6.49168853893263	21.8862642169729	0.920765650338435	124761.363954506	1507.56555153614	1143	14.8	33.7	2.1	33.7	23.2	33.7	36.9	33.7	37.4	33.7	1523005.8	75181.62	831.16	242.01	27.1	1.4	8.8	4.2	28.9	0	9.7	3.4
1	K10	2	CUX1	NM_181500	sample	5.41212121212121	18.3393939393939	1.60697460130511	83402.1037878788	1340.52896332599	7.15378787878788	24.1318181818182	0.947498545037919	138113.275757576	1541.58183028376	1320	11.8	34	3	34	23.9	34	34.9	34	37	34	1498767	70139.21	840.64	218.8	29.9	0.5	10.3	4.5	29.8	0	11.2	4.3
1	K10	3	CUX1	NM_181500	sample	5.34440433212996	17.9638989169675	1.48012966492022	75419.9306859206	1202.45913071848	7.1797833935018	24.3335740072202	0.89315446051968	124323.522743682	1312.93544992059	1385	49.8	33.2	49.8	33.2	49.8	33.2	49.8	33.2	49.8	33.2	1375436	62304.23	736.43	204.16	25.1	1	13.9	4.4	24.3	0	12.9	2.7
1	K11	1	POLE	NM_006231	sample	13.3072625698324	37.6173184357542	2.06812690172206	130770.328212291	1960.12109146379	19.5446927374302	60.1857541899441	1.76704928891189	339652.840782123	3015.59689016343	716	12.6	62.2	1.4	62.2	51.5	62.2	62.2	62.2	63.3	62.2	2360287.5	108741.58	1091.52	303.23	55.3	1.1	22.2	2.2	52.5	0	16.9	1.4
1	K11	2	POLE	NM_006231	sample	10.8663594470046	32.5357142857143	2.04342409018994	112111.39516129	1750.97836678438	16.2338709677419	50.2361751152074	1.69607920714738	280589.59562212	2740.11125273231	868	13.1	56.7	1.6	56.7	44	56.7	54.5	56.7	57.4	56.7	2156503	102514.05	1022.65	308.2	50	1.8	31	2.3	46.2	0	23.6	1.6
1	K11	3	POLE	NM_006231	sample	10.0910112359551	29.876404494382	1.90425148616792	103831.546067416	1653.99465842599	19.4168539325843	66.8584269662921	1.79274996485142	374420.453932584	2676.72843683179	890	65.2	56.6	65.2	56.6	65.2	56.6	65.2	56.6	65.2	56.6	2160026	89726.14	1015.87	253.62	49	1	34.7	6.7	44.4	0	29.1	5.7
1	K12	1	NCOA6	NM_014071	sample	6.28636779505947	23.4300091491308	2.05609983702804	109529.851784081	1518.44978934696	7.15187557182068	25.5498627630375	1.07231184650842	158956.251601098	1744.54977339636	1093	14.3	35.9	3	35.9	25.7	35.9	38.5	35.9	39.4	35.9	1601911.3	91063.45	917.99	305.79	29.6	1.4	16.7	6.5	32.3	0	18.4	5.1
1	K12	2	NCOA6	NM_014071	sample	6.17533039647577	22.5929515418502	2.08110835276729	102478.818502203	1470.41466781556	6.96740088105727	22.2854625550661	0.934503513442437	129002.078414097	1623.30271921584	1135	14.2	34.8	3.2	34.8	26.1	34.8	38.8	34.8	41.1	34.8	1494344	86278.03	875.8	285.94	30.7	0.7	19.3	4.3	31.9	0	20.9	4.4
1	K12	3	NCOA6	NM_014071	sample	4.96094325718497	18.695652173913	2.34284945580989	93415.7420781135	1361.42969649594	6.50921149594694	21.9071481208548	0.882589382834789	126065.578481945	1401.74297310323	1357	53.9	32	53.9	32	53.9	32	53.9	32	53.9	32	1444193	64738.15	841.43	205.95	27.7	1.2	16.6	8.9	28	0	18.3	7.9
1	K13	1	APC	NM_000038	sample	5.46324786324786	15.234188034188	1.47420973371313	53228.8102564103	1246.45875979654	6.10940170940171	18.4179487179487	0.990010723808941	103573.641025641	1587.98759620842	1170	10.9	34.3	0.7	34.3	25.2	34.3	37.2	34.3	38	34.3	1208672.4	85715.98	652.43	275.02	27.9	1	13.7	5.6	26.3	0	14.8	4.6
1	K13	2	APC	NM_000038	sample	4.53955901426719	15.1271076523995	2.48747963626047	67246.3942931258	1448.97183102871	8.79118028534371	33.0881971465629	1.3323078455766	187279.025940337	1869.39627066611	771	10.2	40.1	2.9	40.1	23	40.1	35.5	40.1	38.4	40.1	1420317	101660.39	922.15	337.68	35.3	1.3	27.1	10.9	39.2	0	30.2	8.9
1	K13	3	APC	NM_000038	sample	4.60523560209424	14.8565445026178	2.25007552481117	70368.1790575916	1364.1533079293	9.20523560209424	33.1109947643979	1.38671156840269	174086.42617801	1762.33178817142	955	56	43	56	43	56	43	56	43	56	43	1305674	68495.5	803.4	228.6	29.4	1.4	17.7	5.3	31.7	0	19.1	2.3
1	K14	1	CREBBP	NM_004380	sample	5.25947767481045	16.1819713563606	1.5728311497425	66759.6823925864	1276.42037979929	6.31002527379949	19.3563605728728	1.0141046360053	110924.00673968	1653.03661413266	1187	10.1	36	1.6	36	23.7	36	34.2	36	34.6	36	1399551.1	89729.15	752.73	284.54	29.1	1.8	15.2	5.1	29.1	0	16.5	4
1	K14	2	CREBBP	NM_004380	sample	5.25583203732504	15.9961119751166	1.40447290876593	64791.767496112	1231.19210520632	6.25194401244168	18.1710730948678	0.819563951339283	98737.9961119751	1558.14793939641	1286	8.6	34.9	1.4	34.9	22.9	34.9	31.9	34.9	33.8	34.9	1417188	79525.77	768.72	253.73	29.6	0.5	14.2	7.1	30.2	0	16.1	5.8
1	K14	3	CREBBP	NM_004380	sample	5.42812742812743	17.3512043512044	1.71721118316811	73699.0155400155	1326.92362913827	8.04351204351204	25.0901320901321	1.07798467891108	133251.088578089	1744.46648817328	1287	51.6	41.7	51.6	41.7	51.6	41.7	51.6	41.7	51.6	41.7	1518756	69591.88	813.57	216.08	32.4	0.9	18.7	8.7	30.8	0	19.4	8.5
1	K15	1	MGA	NM_001080541	sample	5.83618090452261	17.635175879397	1.66076069359162	66109.8974874372	1354.9825586172	10.921608040201	39.9437185929648	1.46224943103997	245051.201005025	2151.02717427782	995	10.2	44.3	2	44.3	24.2	44.3	35.5	44.3	37.3	44.3	1470314.9	84615.59	786.12	268.31	31.4	1.7	13.4	6.8	32	0	12.3	4.2
1	K15	2	MGA	NM_001080541	sample	5.31878088962109	17.825370675453	1.49869818698791	67006.6515650741	1253.77691683221	7.28665568369028	22.995057660626	0.977664674377817	140294.223228995	1714.27395869247	1214	10.5	34.3	1.2	34.3	23	34.3	33.6	34.3	35.7	34.3	1448761	77766.96	745.72	234.15	29.2	1.1	14.5	5.4	29.2	0	14.4	4.4
1	K15	3	MGA	NM_001080541	sample	5.1142578125	13.2451171875	1.36899230085628	44752.154296875	1269.12035179	12.267578125	46.62890625	1.4862885115355	273128.064453125	2084.42487843782	1024	55.6	44.7	55.6	44.7	55.6	44.7	55.6	44.7	55.6	44.7	1524304	74838.31	787.05	223.67	31.8	0.7	22.2	8.3	31.8	0	20.9	7.6
1	K16	1	CHEK1	NM_001274	sample	6.51883353584447	39.0643985419198	5.42687671488113	258024.19927096	2540.6758019755	11.0085054678007	39.3134872417983	1.5030792166752	222799.821385176	2259.89651432926	823	25	50.9	11.3	50.9	40.3	50.9	56	50.9	57.4	50.9	2136233.4	86966.22	1667.06	302.68	44	1.7	16	10.8	50.1	0	19.6	6.1
1	K16	2	CHEK1	NM_001274	sample	5.8521327014218	33.2739336492891	4.02318772600837	210040.721327014	2294.10317973985	9.79810426540284	35.6454976303318	1.43247769561078	216629.075829384	2162.64933566066	1055	21.5	46.1	13.4	46.1	36.4	46.1	48.9	46.1	51.3	46.1	2017526	81468.5	1621.48	281.4	43.8	2.2	16.4	12.3	50.2	0	20.1	7.3
1	K16	3	CHEK1	NM_001274	sample	5.24556737588652	31.8767730496454	4.47753069276823	193413.680851064	2203.50871684527	9.5363475177305	32.7632978723404	1.30693554452157	181273.130319149	1892.70240813209	1128	62	43.9	62	43.9	62	43.9	62	43.9	62	43.9	1926656	68214.84	1542.48	233.3	41.5	1.1	18.4	11.5	49.6	0	21.7	4.4
1	K17	1	OTNT	NA	Neutral	5.71326449563145	19.2907069102462	1.52206939672807	79503.6227164416	1232.36565340271	5.94042891183479	16.9356632247816	0.679536614370915	94995.6918189039	1384.16327795488	1259	10.7	29.7	1.6	29.7	22.1	29.7	32.6	29.7	33.8	29.7	1391091.7	78808.2	744.01	248.91	27.9	8	11	11.7	28.4	4.8	10.9	10.8
1	K17	2	OTNT	NA	Neutral	5.46888694127958	17.2813321647677	1.58057929544403	75322.5758106924	1315.43981286787	5.03943908851884	14.7879053461876	0.741581332294959	86685.8755477651	1386.34949123867	1141	10.8	27.9	1.8	27.9	22.2	27.9	33.8	27.9	35.9	27.9	1480500	89600.2	785.66	278.25	27.8	0.9	19.4	8.6	28	0.1	19.9	9.1
1	K17	3	OTNT	NA	Neutral	4.55177743431221	13.4003091190108	1.4323692914076	46600.8469860896	1118.58804108178	4.01081916537867	10.5409582689335	0.5917807638037	56666.3809891808	1128.19116423487	1294	50.3	24.7	50.3	24.7	50.3	24.7	50.3	24.7	50.3	24.7	1337365	81529.93	674.29	247.56	26.3	0.6	27	2.2	25	0	27	2
1	K18	1	OTNT	NA	Neutral	5.53321201091902	18.6405823475887	1.48939506480633	75048	1264.7814040461	7.21838034576888	21.8553230209281	0.907123568307642	112395.956323931	1485.7671919533	1099	10.4	36.2	1.3	36.2	22.9	36.2	33.5	36.2	34.7	36.2	1489854.6	71528.03	789.32	227.45	29.2	1.5	7.9	7.9	30	0	6.1	7.6
1	K18	2	OTNT	NA	Neutral	5.39628732849072	18.3793381759483	1.77485367877218	83055.6860371267	1269.8231213446	6.58434221146086	21.1146085552865	0.927578134580675	111944.888619855	1400.72789270617	1239	11.2	34.9	1.9	34.9	22.9	34.9	34.5	34.9	35.8	34.9	1369281	62381.76	748.44	191.07	26.5	1.6	7.9	7.5	26.5	0	7.2	6.1
1	K18	3	OTNT	NA	Neutral	5.34451219512195	17.9672256097561	1.79956673470407	77205.34375	1302.23589413552	6.44435975609756	19.2888719512195	0.805109314943466	103370.02820122	1408.09147175123	1312	52.7	33.2	52.7	33.2	52.7	33.2	52.7	33.2	52.7	33.2	1517077	66440.46	806.21	199.2	30.9	0.6	18.5	10.7	29.6	0	17.2	10.3
1	K19	1	OTNT	NA	Neutral	5.50039339103068	19.2832415420928	2.11180839854574	83405.6640440598	1343.50872410671	7.21007081038552	23.771833202203	1.01290050941237	126271.383162864	1461.45904109889	1271	14.2	35.1	1.7	35.1	22.7	35.1	37.8	35.1	38.3	35.1	1383560.9	67961.47	755.75	216.26	26.8	1.3	7.3	5.3	27.5	0	6.6	3.5
1	K19	2	OTNT	NA	Neutral	5.00085984522786	16.1349957007739	1.4089379021518	63390.0034393809	1198.45221800321	6.798796216681	20.1960447119518	0.825205277522032	108064.460877042	1439.94197067687	1163	10.5	32.8	1.3	32.8	21.8	32.8	32.4	32.8	34.2	32.8	1512542	79512.59	769.86	250.12	30.4	1.1	15.4	8.3	30.4	0	15.3	7.7
1	K19	3	OTNT	NA	Neutral	5.56374355195284	18.0309506263817	1.70101500268168	75592.8703021371	1302.56406255049	7.52837140751658	25.3109801031688	0.9542528018132	129681.784819455	1378.25982633886	1357	53.1	34.8	53.1	34.8	53.1	34.8	53.1	34.8	53.1	34.8	1472176	58190.02	775.55	174.02	26.5	1	11.3	6	26.2	0	11.1	4.9
1	K20	1	OTNT	NA	Neutral	7.52544031311155	26.9804305283757	2.15726092455039	113298.844422701	1568.52753803797	8.77886497064579	31.2641878669276	1.26056243886116	174337.629158513	1839.54379667653	1022	14.8	41.6	2.6	41.6	29.9	41.6	41.2	41.6	41.4	41.6	1657323	75095.42	938.19	242.81	33.4	1.9	9.3	5.8	35.3	0.1	9.6	4.6
1	K20	2	OTNT	NA	Neutral	5.45326409495549	18.4688427299703	1.78772162946269	72407.6023738872	1258.41123348526	6.3353115727003	20.830118694362	0.897688348262657	109916.396884273	1360.89544147239	1348	12.8	32.3	1.6	32.3	21.8	32.3	35.1	32.3	37.1	32.3	1323610	59001.13	700.15	189.92	25.4	6.3	7.4	16.7	25.7	4.2	7.5	13.7
1	K20	3	OTNT	NA	Neutral	6.11747430249633	22.6497797356828	1.86391304662246	97835.6284875183	1318.23070525848	8.35976505139501	27.9787077826725	1.01338252770759	142435.355359765	1464.58341834976	1362	53.3	37.6	53.3	37.6	53.3	37.6	53.3	37.6	53.3	37.6	1528469	58984.58	817.23	176.15	29.6	0.6	11.5	7.1	28.7	0	10.6	5.8
1	K21	1	OTNT	NA	Neutral	7.04761904761905	23.6767399267399	1.76890324047746	99559.9706959707	1409.18380601831	9.00824175824176	31.4001831501832	1.13308291665749	164995.289377289	1647.23219255822	1092	12.4	41.8	2	41.8	26.8	41.8	38.3	41.8	38.4	41.8	1663231.1	66039.31	858.37	202.06	32.1	1.4	6.8	7.1	31.4	0	5.9	6.4
1	K21	2	OTNT	NA	Neutral	5.68873668188737	19.3401826484018	1.81996923858332	81920.4345509893	1350.18389273976	8.058599695586	27.62100456621	1.03902857535614	153884.311263318	1609.55971013728	1314	13.3	37.7	2.5	37.7	23.8	37.7	37.5	37.7	38.4	37.7	1494138	64876.26	785.44	197.77	29.7	0.9	9.2	8.4	29.1	0	8.3	7.6
1	K21	3	OTNT	NA	Neutral	5.11614956245028	18.2561654733492	1.96848382562456	82569.0246618934	1297.47058345061	8.8703261734288	30.0954653937948	1.11251493976865	152124.00477327	1556.12448642503	1257	50.9	40.2	50.9	40.2	50.9	40.2	50.9	40.2	50.9	40.2	1464711	57640.58	824.79	174.99	27.9	1.1	11.1	5.3	27.6	0	10.9	3.3
1	K22	1	OTNT	NA	Neutral	4.75641025641026	16.2028657616893	1.57420756019454	68116.9856711915	1186.83592798816	5.75641025641026	19.579185520362	0.829215470888734	110950.745852187	1244.30328449746	1326	10.7	28.7	1.7	28.7	19.5	28.7	32.5	28.7	32.7	28.7	1290934.8	71334.9	702.67	225.85	23.9	1.7	8.3	8.1	24.7	0	8.9	6
1	K22	2	OTNT	NA	Neutral	5.24132730015083	17.5120663650075	1.586393862777	70910.8438914027	1186.44501764671	6.11387631975867	20.8303167420814	0.829199711753509	109581.047511312	1236.79748173347	1326	11.2	31.7	1.7	31.7	20.4	31.7	33	31.7	34.6	31.7	1247499	55611.78	668.63	171.55	22.9	7.2	6.4	17.3	23.2	4.9	6.3	16.9
1	K22	3	OTNT	NA	Neutral	5.89133858267717	18.4937007874016	1.63814623388211	77422.0094488189	1303.39762945476	10.6913385826772	37.9259842519685	1.33811832305492	193372.048031496	1752.63996022314	1270	52.4	44.3	52.4	44.3	52.4	44.3	52.4	44.3	52.4	44.3	1530427	60990.5	815.25	188.16	30.1	1	14.5	6.1	30.6	0	13.2	3.5
1	L03	1	RF	NA	Neutral	5.03896103896104	17.9731601731602	1.64358741480303	77957.1896103896	1287.58921252353	5.61731601731602	18.2917748917749	0.85632487918491	103414.260606061	1451.25329964633	1155	13.2	32.6	1.8	32.6	21.8	32.6	34.3	32.6	34.8	32.6	1428829.3	85558.07	793.63	270.41	28.7	1.1	14.4	5.9	28.7	0	15	5.2
1	L03	2	RF	NA	Neutral	5.54628099173554	19.0347107438017	1.92388896982802	82854.8652892562	1299.2988878242	8.73884297520661	32.6644628099174	1.28098354208579	183327.642975207	1774.14704083584	1210	11.6	42.3	3.4	42.3	23.5	42.3	34.7	42.3	36.2	42.3	1382255	61273.91	803.54	199.46	27.7	8.9	9.8	15.1	29.1	6.3	10.3	13.1
1	L03	3	RF	NA	Neutral	5.14137033824805	17.4336513443192	1.37926613450621	78128.5698178664	1180.54786669919	9.38334778837814	33.0034692107546	1.13441598455346	165492.827406765	1602.02629560352	1153	45.1	42.6	45.1	42.6	45.1	42.6	45.1	42.6	45.1	42.6	1535441	63156.95	816.21	188.45	29.8	0.6	14.8	2.6	30.1	0	13.7	1.2
1	L04	1	RF	NA	Neutral	6.20833333333333	23.125	1.63725269280728	102517.875	1366.29170731567	6.46808510638298	21.8980496453901	0.891797251130581	131239.624113475	1525.28539908512	1128	13.7	32.4	2.9	32.4	24.5	32.4	35.2	32.4	36.1	32.4	1504271	92192.64	830.48	289.32	28.8	1.2	16.1	8	30.1	0	18.5	7.5
1	L04	2	RF	NA	Neutral	5.83973834832379	21.0482420278005	1.70170555254691	88116.5887162715	1302.95145811527	7.23221586263287	25.0629599345871	1.04379209587679	137852.855273917	1622.4922987717	1223	12.7	37	2.5	37	23.7	37	35.2	37	37.1	37	1498925	77254.73	823.23	239.93	30.1	1.1	13.2	3.2	30	0.4	13.5	2.5
1	L04	3	RF	NA	Neutral	4.98870967741935	18.3693548387097	1.79460330404139	87305.7330645161	1189.96330843256	6.45967741935484	21.1282258064516	0.853418325267025	114439.24516129	1329.15677441371	1240	46.1	32.6	46.1	32.6	46.1	32.6	46.1	32.6	46.1	32.6	1365450	63488.8	762.13	195.06	26	0.4	14.9	5.2	25	0	15.6	4.3
1	L05	1	RF	NA	Neutral	5.44495412844037	18.0651376146789	1.79385450574481	74351.2844036697	1315.62844287114	6.00733944954128	18.7963302752294	0.856523075489594	98085.580733945	1458.43929111174	1090	12.2	33.6	1.9	33.6	22.3	33.6	34.9	33.6	35.1	33.6	1410147.5	81652.77	766.48	259.07	27.2	0.9	11.9	3.8	28.6	0	12.3	2.5
1	L05	2	RF	NA	Neutral	4.72626176218991	15.059880239521	1.44988324475489	60798.4525235244	1221.6356772223	6.02480752780154	19.4114627887083	0.831099773346795	109144.443969204	1376.05659374373	1169	9.9	30.9	1.7	30.9	20.6	30.9	31.7	30.9	33.7	30.9	1446706	69973.59	756.25	215.44	28.1	0.9	11.6	5.6	28	0	11.3	5.6
1	L05	3	RF	NA	Neutral	4.49280575539568	13.6539568345324	1.31696990263453	57660.6158273381	1126.57805628616	6.41223021582734	21.110071942446	0.833506102957517	116025.702158273	1302.75517540446	1390	46.2	30.5	46.2	30.5	46.2	30.5	46.2	30.5	46.2	30.5	1425327	60578.43	750.47	182.6	28	0.5	13.4	7	27	0	12.7	6.4
1	L06	1	RF	NA	Neutral	5.77670753064799	19.1479859894921	1.8933237080632	76292.5551663748	1363.03308549639	5.20840630472855	15.8213660245184	0.751919809428669	89190.3756567426	1403.86258442158	1142	14.8	29.6	1.6	29.6	23.6	29.6	37.3	29.6	37.7	29.6	1446926.8	87632.41	774.41	275.99	28.7	1.3	14	7.1	29.3	0	15.2	6.6
1	L06	2	RF	NA	Neutral	5.21361502347418	16.1744913928013	1.43694644097053	63783.8513302034	1219.8684462175	4.85837245696401	14.443661971831	0.70723171279205	84751.4499217527	1262.48712780081	1278	11.1	26.1	1.6	26.1	20.9	26.1	33.1	26.1	34.9	26.1	1380090	78539.19	724.43	245.99	26.7	1	16	5.4	26.8	0	16.4	5.3
1	L06	3	RF	NA	Neutral	5.02592301649647	16.1241162608013	1.59007790636759	65057.2710133543	1163.43309781397	5.61115475255302	17.1696779261587	0.829337371915095	95851.9952867243	1441.61453498995	1273	47	32.4	47	32.4	47	32.4	47	32.4	47	32.4	1448771	67865.76	776.56	207.54	30.1	0.7	19.1	9.3	28.6	0	19.8	9.9
1	L07	1	RF	NA	Neutral	4.76987839101964	15.6538821328344	1.55455847795716	63056.0926099158	1251.71332564479	5.01964452759588	15.9401309635173	0.73714577381802	87271.9251637044	1275.75274786371	1069	12.5	27.8	1.8	27.8	21.9	27.8	34.6	27.8	35.2	27.8	1342772.1	80010.43	731.74	248.73	27.1	0.9	9.8	6.1	27.4	0	10.4	5.4
1	L07	2	RF	NA	Neutral	4.9887459807074	17.0546623794212	1.64274725710568	78199.7805466238	1254.97335642639	5.97106109324759	19.201768488746	0.896410844681339	107748.426045016	1408.65849646284	1244	11.2	31.7	2.6	31.7	20.2	31.7	30.5	31.7	33.1	31.7	1470690	70676.37	790.4	219.52	27.3	0.6	12.6	7.1	27.8	0	12.6	7.6
1	L07	3	RF	NA	Neutral	4.47389558232932	14.7935742971888	1.5183674227286	59907.1196787149	1211.26991079834	7.36787148594378	24.7084337349398	1.18548625643169	132475.852208835	1657.78757084546	1245	50.2	41.4	50.2	41.4	50.2	41.4	50.2	41.4	50.2	41.4	1391867	63989.9	740.03	200.49	27.3	1.8	15.8	4.6	27.4	0.1	16.2	2.7
1	L08	1	RF	NA	Neutral	4.7751677852349	15.9194630872483	1.80250927289632	63523.9379194631	1242.64001077798	3.69379194630872	11.2944630872483	0.584444415877582	71618.1384228188	1193.62967963832	1192	11.8	23.9	1.8	23.9	20.2	23.9	33.1	23.9	33.1	23.9	1313411.7	98433.44	715.73	304.23	26.2	0.7	18.6	4.7	26.4	0	19	4.4
1	L08	2	RF	NA	Neutral	5.05254091300603	18.2790697674419	1.70942189052492	82363.0947459087	1319.85470208953	6.01636520241171	19.7459086993971	0.90263565087056	107908.079242033	1440.05353944155	1161	11.6	32	3.2	32	21.9	32	32.8	32	35.1	32	1466215	74202.85	795.34	240.94	29.8	0.9	12.9	8	29.4	0	14	7.3
1	L08	3	RF	NA	Neutral	5.4501582278481	18.1368670886076	1.65310459470896	75009.2950949367	1301.87456675787	7.28243670886076	23.6867088607595	1.04980850418669	125703.001582278	1514.01807170035	1264	52.5	35.8	52.5	35.8	52.5	35.8	52.5	35.8	52.5	35.8	1461486	62894.56	786.14	196.48	27.9	1.3	14.6	7.7	28.2	0	15	6.2
1	L09	1	PIGN	NM_012327	sample	6.35626102292769	21.542328042328	1.91392482379449	87083.8439153439	1457.53803617723	3.86067019400353	10.8165784832452	0.688342455692769	64574.0643738977	1367.22444069674	1134	15.3	27.4	1.9	27.4	26.5	27.4	41.2	27.4	41.8	27.4	1566869	111622.42	829	344.27	31	1.4	27.1	3	31.7	0	26.8	2.9
1	L09	2	PIGN	NM_012327	sample	4.74185463659148	15.766081871345	1.41508427470165	70392.88053467	1220.77675125106	6.59314954051796	21.9189640768588	1.11426462433976	113123.293233083	1556.24649594119	1197	8.5	39.2	1.9	39.2	22	39.2	30.4	39.2	32.1	39.2	1461976	70908.27	788.71	219.92	29.2	1.3	12.3	12.2	28.4	0	12.4	11.6
1	L09	3	PIGN	NM_012327	sample	4.80156472261735	15.4793741109531	1.58851716441926	60892.7944523471	1245.12519804491	6.4651493598862	21.6628733997155	0.950171971491034	106623.879089616	1332.84158202703	1406	51.7	33.9	51.7	33.9	51.7	33.9	51.7	33.9	51.7	33.9	1447066	61073.08	771.94	185.13	28.9	0.8	12.7	6.3	28.9	0	11.9	4.3
1	L10	1	ERCC5	NM_000123	sample	5.43974820143885	19.3758992805755	1.71792905086652	83013.934352518	1344.3077301461	5.5431654676259	18.0692446043165	0.840742272338302	106865.043165468	1484.25077440146	1112	11.9	31.4	2.2	31.4	23.2	31.4	34.1	31.4	34.9	31.4	1423894.8	102362.67	813.82	331.91	28	1.1	20.9	3.1	29.1	0	22.8	2.2
1	L10	2	ERCC5	NM_000123	sample	5.70276872964169	18.9991856677524	1.81428988036822	78911.5643322476	1274.54324668458	5.00977198697068	15.2288273615635	0.687634552968739	86886.9828990228	1261.57483604061	1228	10.5	27.7	2	27.7	23.1	27.7	34.4	27.7	36.2	27.7	1460305	80480.61	771.38	250.61	27.5	1.4	14.2	4.2	28.2	0	14.7	2.9
1	L10	3	ERCC5	NM_000123	sample	5.2149377593361	17.0813278008299	1.46136048306676	70807.2348547718	1176.46237363537	6.91369294605809	23.8755186721992	0.970672635963239	121626.370124481	1374.93921676578	1205	48.5	36.1	48.5	36.1	48.5	36.1	48.5	36.1	48.5	36.1	1396931	55650.51	718.57	173.04	26.5	1	11.1	15.8	25.6	0	11.2	15.7
1	L11	1	PHF6	NM_032335	sample	5.64189189189189	19.2905405405405	1.78658530778384	81655.166988417	1332.51277055537	5.18532818532819	15.8658301158301	0.78966149455902	89586.8851351351	1534.85963677211	1036	13.2	33.5	1.7	33.5	22.1	33.5	37.1	33.5	37.3	33.5	1400733.6	99328.27	757.55	315.61	26.1	1.1	19.5	4.8	26.5	0	22.1	4.9
1	L11	2	PHF6	NM_032335	sample	5.95550847457627	20.4173728813559	1.62852028531791	84565.4947033898	1214.25286877139	6.625	20.5349576271186	0.908855162904066	100237.276483051	1433.48678831279	944	12.8	36	1.5	36	20.8	36	33.2	36	34.5	36	1438333	76741.49	749.22	232.46	26.8	1	13.8	2	25.7	0.1	13.3	0.4
1	L11	3	PHF6	NM_032335	sample	6.1358595194085	21.3881700554529	1.8663877291246	88380.2892791128	1294.14032509841	8.45286506469501	30.8715341959335	1.2202591779702	160712.121072089	1536.70806138897	1082	52.2	39.5	52.2	39.5	52.2	39.5	52.2	39.5	52.2	39.5	1477056	60857.17	775.03	184.81	27.2	1	13.2	6.8	26.3	0	11.9	4.9
1	L12	1	BLM	NM_000057	sample	5.77955911823647	23.0581162324649	2.40983327471983	107182.487975952	1374.53887045828	5.55511022044088	18.2404809619238	0.787363921703639	94465.6102204409	1234.79965806215	998	14.8	32.2	2	32.2	20.9	32.2	36.5	32.2	36.5	32.2	1400337.1	77780.53	757.12	237.5	24.9	0.9	9.8	2.9	24.6	0	9	2.2
1	L12	2	BLM	NM_000057	sample	6.16910229645094	21.5375782881002	1.7565520072373	93087.630480167	1349.22117646411	5.50417536534447	18.731732776618	0.824502473585018	104239.174321503	1300.54542175509	958	14.7	29.4	2.4	29.4	21	29.4	37.4	29.4	39.6	29.4	1355304	84848.93	717.9	261.83	22.3	0.7	18.6	2.8	22.8	0	18.2	2
1	L12	3	BLM	NM_000057	sample	5.88556789069172	18.6225448334757	1.66772601797483	75160.2092228864	1270.96297922867	8.28095644748079	28.4910333048676	0.998006017588405	134698.798462852	1317.54157547123	1171	52.3	36.1	52.3	36.1	52.3	36.1	52.3	36.1	52.3	36.1	1407344	58126.42	738.55	177.6	24.9	1.3	12.6	6.1	25.9	0.8	11.4	3.2
1	L13	1	ARID1A	NM_006015	sample	5.59864603481625	19.1170212765957	2.29826295371403	82522.2272727273	1301.06352840084	7.05899419729207	22.0928433268859	1.11323202464961	113592.670212766	1573.6420321825	1034	13.6	38.5	2	38.5	22.4	38.5	36.3	38.5	36.4	38.5	1340725.9	78987.75	722.86	249.36	25.7	1.3	10.6	2.8	26.1	0	10.1	1.7
1	L13	2	ARID1A	NM_006015	sample	4.97706879361914	15.2492522432702	1.66578951918232	62292.5094715852	1146.73760742588	6.2951146560319	20.975074775673	0.950674362221228	112851.69890329	1347.68441028829	1003	12.9	33.1	1.3	33.1	21.5	33.1	35.5	33.1	35.7	33.1	1133838	68031.18	629.37	221.44	22.3	8.5	11.4	10.6	22.2	2.3	10.2	7.7
1	L13	3	ARID1A	NM_006015	sample	5.23466666666667	17.2097777777778	1.7228551466444	73862.2773333333	1270.339854261	7.01955555555556	23.6	1.04266588739165	118585.687111111	1427.37712035064	1125	52	37.5	52	37.5	52	37.5	52	37.5	52	37.5	1380162	62501.29	741.03	188.17	25.8	0.6	14	4.4	25.2	0	13.5	3.5
1	L14	1	EZH1	NM_001991	sample	4.58759430008382	15.7720033528919	1.57442639322681	67813.4191114837	1197.30091747592	5.4593461860855	17.3378038558257	0.776092311116312	101429.987426655	1352.20604064916	1193	11.3	28.8	1.8	28.8	19.5	28.8	31.4	28.8	31.9	28.8	1238749.9	84443.36	677.1	272.39	23.5	1.4	11.2	3.5	24.4	0	11.7	3.2
1	L14	2	EZH1	NM_001991	sample	4.3211289092296	12.5957284515637	1.31116670921246	48321.4919908467	1109.63200504777	3.39206712433257	8.05034324942792	0.478865196673799	46043.2868039664	1119.05957339506	1311	9.7	22.7	1.1	22.7	19.4	22.7	29.2	22.7	31.4	22.7	1273717	96747.9	651.71	297.35	25.7	1.2	23.2	2.3	24.6	0	24.2	1.6
1	L14	3	EZH1	NM_001991	sample	4.8598922247883	15.8529638183218	1.59281302574659	65341.6127790608	1220.30780543252	7.3094688221709	24.0785219399538	0.97431842479438	132236.98691301	1531.16327711262	1299	48.3	34.9	48.3	34.9	48.3	34.9	48.3	34.9	48.3	34.9	1382129	66095.37	750.06	204.39	27.2	1.7	16.6	3.9	26.6	0	16.3	2.8
1	L15	1	ARID2	NM_152641	sample	5.19337511190689	16.2945389435989	1.42218702836721	60172.0358102059	1142.60103015785	5.28469113697404	15.7421665174575	0.853404714719987	89493.0805729633	1431.48471529156	1117	10.5	30.7	0.9	30.7	22.6	30.7	33.7	30.7	34.3	30.7	1176481.3	81891.72	665.37	269.96	25	2	12	10.1	26	0	14.2	8.3
1	L15	2	ARID2	NM_152641	sample	5.11451048951049	15.0437062937063	1.39758764896743	58186.423951049	1180.17446162611	5.17482517482518	14.6582167832168	0.765043065131563	78573.6652097902	1339.37147864314	1144	9.5	30.7	1.5	30.7	21.3	30.7	32.1	30.7	34.2	30.7	1216978	82313.18	688.55	267.02	24.3	1.7	15.9	3.8	25.4	0	17.3	2.3
1	L15	3	ARID2	NM_152641	sample	6.18499573742541	21.1858482523444	1.58474583466497	87229.273657289	1250.64695377674	7.89343563512361	27.4816709292413	1.19149064097067	148386.492753623	1664.43582918721	1173	50.6	39.8	50.6	39.8	50.6	39.8	50.6	39.8	50.6	39.8	1362884	59897.42	753.41	190.76	26.6	1.2	13.4	7.2	27.8	0	14.8	6.6
1	L16	1	FLT4	NM_002020	sample	6.74793008279669	22.5804967801288	1.81046886150277	99545.9190432383	1495.37237596882	7.22171113155474	23.3523459061638	0.967049455758346	143237.879484821	1887.83024320151	1087	10	36.7	2.3	36.7	27	36.7	37	36.7	38.8	36.7	1679801.5	109168.77	942.1	352.53	34.5	0.7	25.9	6.5	35.2	0	27.4	6.1
1	L16	2	FLT4	NM_002020	sample	3.82406015037594	12.4496240601504	1.52216153488884	55008.9127819549	1221.23727184092	5.00526315789474	15.2481203007519	0.784797976940883	85866.8654135338	1439.44413809271	1330	9.5	31.3	2.6	31.3	19	31.3	31.3	31.3	33.3	31.3	1396726	86268.92	765.53	273.29	28.6	0.9	17	3.8	29.1	0	18.8	2.6
1	L16	3	FLT4	NM_002020	sample	5.32654600301659	16.9585218702866	1.67513751135629	70665.4509803922	1306.18893127284	9.28657616892911	31.6259426847662	1.15834424872545	171406.963046757	1716.33508820469	1326	50.8	40.8	50.8	40.8	50.8	40.8	50.8	40.8	50.8	40.8	1574836	61796.4	838.43	185.39	31.5	2.8	14	5.8	31.3	2.3	13.6	4.6
1	L17	1	RF	NA	Neutral	6.12534818941504	20.0984215413185	1.64117750071243	77307.5023212628	1277.23110458194	5.42339832869081	17.3064066852368	0.697060944537338	106931.651810585	1336.97042447303	1077	12.5	26.4	1.1	26.4	23.9	26.4	37.1	26.4	38	26.4	1415084	110872.22	755.44	349.16	28.8	0.9	24.9	5	28.9	0	25.1	3.7
1	L17	2	RF	NA	Neutral	5.21939586645469	16.3672496025437	1.68789313805309	63001.6828298887	1234.11463470781	5.04451510333863	15.0397456279809	0.731482077987999	78434.1112877584	1245.67204024367	1258	13.8	29.3	1.5	29.3	23.1	29.3	37.2	29.3	38.3	29.3	1362957	68845.3	716.59	216.12	28	1	9.8	9	28.6	0	10.7	8.8
1	L17	3	RF	NA	Neutral	5.79697452229299	18.8614649681529	1.66720760602015	76151.8542993631	1265.52527694739	8.53184713375796	30.0597133757962	1.0311270490323	163089.959394904	1511.80311542656	1256	52.6	37.3	52.6	37.3	52.6	37.3	52.6	37.3	52.6	37.3	1472682	61978.54	800.94	191.04	29.4	0.9	14	5.4	29.3	0	13.9	4.1
1	L18	1	RF	NA	Neutral	5.47741935483871	19.7520737327189	1.96474191859175	89853.400921659	1349.00178416527	5.5889400921659	17.0967741935484	0.86251340726431	93407.2304147465	1393.01770942575	1085	12.4	31.3	3	31.3	22.9	31.3	35.9	31.3	37.1	31.3	1389042.6	86698.46	807.13	284.23	27.6	1.2	13.6	5.1	28	0	14.7	4.3
1	L18	2	RF	NA	Neutral	5.52401746724891	17.6148471615721	1.65555897041921	71130.6655021834	1247.4916407818	2.8471615720524	7.23318777292576	0.452397942583167	44258.6917030568	1125.30644924219	1145	10.9	22.2	1.6	22.2	22.6	22.2	33.3	22.2	34.8	22.2	1411033	135714.86	770.03	431.87	28.6	1.7	45.2	4	29	0	47.2	3.6
1	L18	3	RF	NA	Neutral	4.80275229357798	15.5756880733945	1.53921229987647	68496.0795107034	1224.7355714657	5.87614678899083	17.006880733945	0.80622471969653	88797.8937308868	1400.52749190055	1308	50.2	32.3	50.2	32.3	50.2	32.3	50.2	32.3	50.2	32.3	1455599	71392.33	781.93	219.43	29.2	0.9	19.1	3.5	29.1	0	18.8	2.8
1	L19	1	RF	NA	Neutral	5.25442834138486	19.4090177133655	1.73785978203501	85095.5281803543	1242.6826193324	6.20209339774557	18.4549114331723	0.788692074904867	97688.9734299517	1333.65490133108	1242	10.9	31.6	1.9	31.6	21.7	31.6	33.3	31.6	32.9	31.6	1359605.3	70702.44	738.99	220.76	26.5	1.1	9.2	14.3	26.7	0	10.5	14
1	L19	2	RF	NA	Neutral	4.43191800878477	14.5117130307467	1.83167669145426	64562.762079063	1290.7947387146	5.00585651537335	15.0571010248902	0.691150702105587	87392.0980966325	1226.01932891548	1366	10.8	26.7	2.2	26.7	22.2	26.7	34.3	26.7	35.7	26.7	1358049	75596.06	753.05	232.79	27.6	1.1	13.3	5.4	26.8	0	12.7	5
1	L19	3	RF	NA	Neutral	4.59477124183007	16.8472222222222	1.83155817281889	72086.6454248366	1187.98069408719	8.4812091503268	31.3562091503268	1.13226461136729	158354.060457516	1444.99702005865	1224	50.2	37.5	50.2	37.5	50.2	37.5	50.2	37.5	50.2	37.5	1303403	56654.82	733.97	179.67	25.1	1.4	11.8	9.3	25.7	0	11.9	8.1
1	L20	1	RF	NA	Neutral	6.45982142857143	22.2053571428571	1.85577886029557	97295.4497767857	1542.42582699701	9.60379464285714	34.3928571428571	1.38025228374643	201876.404017857	2063.10696887054	896	12.3	45.2	2.3	45.2	28.2	45.2	40.4	45.2	42.3	45.2	1655216.3	96576.13	973.49	316.57	35.6	0.9	20	7.5	38.8	0	21.7	6.6
1	L20	2	RF	NA	Neutral	5.5146252285192	17.837294332724	1.82108931853543	72943.3775137112	1316.20346021445	7.30621572212066	23.5932358318099	0.97643549165562	122189.868372943	1385.5501533917	1094	11.6	32.8	2.7	32.8	23.6	32.8	35.8	32.8	37.2	32.8	1488584	75974.85	808.31	232.31	29.3	1.2	13.4	6.4	30.1	0	13	5.9
1	L20	3	RF	NA	Neutral	5.01889763779528	17.859842519685	1.85190110816041	76377.8732283465	1239.98084768826	7.65433070866142	25.9535433070866	1.01751301160856	130680.613385827	1420.0865730242	1270	50.8	37.6	50.8	37.6	50.8	37.6	50.8	37.6	50.8	37.6	1408470	60989.38	759.68	188.74	28.2	1.7	13.1	5	27.6	0	12.8	2.8
1	L21	1	RF	NA	Neutral	5.75403608736942	20.7606837606838	1.6864094478923	88703.5612535613	1287.26812314225	6.52516619183286	22.5460588793922	0.958109846638145	127027.802469136	1466.61298794047	1053	13.3	35	2.2	35	22.5	35	35.7	35	36.1	35	1421233	76989.45	749.49	239.61	26.3	1.1	9.7	3.4	25.9	0	9.6	2.9
1	L21	2	RF	NA	Neutral	5.12679628064243	14.6838546069315	1.42388945464609	51055.3575655114	1147.26480123317	6.23668639053254	20.156382079459	0.844311921302489	102835.775147929	1312.57423895647	1183	11.3	31.4	0.8	31.4	21	31.4	33.7	31.4	35.1	31.4	1255523	73078.44	671.61	223.82	26.4	0.8	12.2	4.1	26.5	0	11.4	3.1
1	L21	3	RF	NA	Neutral	5.40948905109489	17.3627737226277	1.74241655814135	70047.5810218978	1222.88277227666	7.3948905109489	24.4671532846715	0.952876475874241	125036.751094891	1347.62726307275	1370	53.1	35.1	53.1	35.1	53.1	35.1	53.1	35.1	53.1	35.1	1362577	53849.59	713.34	163.1	24.5	0.8	11	12.6	24.9	0	10.6	12.3
1	L22	1	RF	NA	Neutral	5.5376254180602	20.8486622073579	1.75368205917632	93881.3946488294	1275.71654192629	7.08026755852843	24.9682274247492	1.00925629388703	134012.284280936	1447.1888941779	1196	12.8	34.7	2.2	34.7	21.5	34.7	34.2	34.7	34.1	34.7	1404082.7	68094.83	776.45	220.63	25.6	1.6	8.2	12.2	26.7	0	8.9	9.9
1	L22	2	RF	NA	Neutral	4.62331838565022	15.3251121076233	1.41339714755091	62164.7541106129	1041.55994004016	6.11210762331839	19.7675635276532	0.697641633699865	100394.187593423	1082.49957614847	1338	10.8	27.3	1.7	27.3	19.1	27.3	29.4	27.3	30.6	27.3	1223409	59118.87	627.49	188.66	22.8	15.8	8.1	17.1	22.2	11.8	6.9	8.5
1	L22	3	RF	NA	Neutral	5.22003034901366	16.4522003034901	1.69455877820292	63289.2063732929	1245.37433997889	7.57132018209408	24.1555386949924	1.01258264633408	118403.618361153	1404.03113230296	1318	52.9	36.3	52.9	36.3	52.9	36.3	52.9	36.3	52.9	36.3	1390724	57624.98	733.31	175.51	27.8	1.1	11.6	6.7	27.7	2.5	10.5	6.4
1	M03	1	OTNT	NA	Neutral	5.3327615780446	19.2761578044597	1.79350937810317	89742.4957118353	1394.05212399113	7.41680960548885	24.6132075471698	1.12231494068686	137506.502572899	1682.98494728795	1166	11.7	38.1	2.8	38.1	24.2	38.1	34.6	38.1	35.5	38.1	1531160.7	77855.03	860.05	249.53	29.4	3.3	10.5	8.7	30.7	2.4	11.9	7.7
1	M03	2	OTNT	NA	Neutral	4.66260162601626	16.4081300813008	1.51562871560068	73587.9943089431	1246.320893807	6.4130081300813	20.760162601626	0.965712683839397	115262.488617886	1550.8736827405	1230	9.5	34.6	2.7	34.6	22.1	34.6	30.7	34.6	33.2	34.6	1510019	72838.24	832.98	225.79	30.3	0.8	11.4	9	31.1	0	12	7.5
1	M03	3	OTNT	NA	Neutral	3.90174672489083	11.1775836972344	1.25761392603391	44200.6783114993	1095.65044517083	6.54002911208151	20.6710334788937	0.925523899199974	111409.305676856	1462.74990156452	1374	46.4	33.9	46.4	33.9	46.4	33.9	46.4	33.9	46.4	33.9	1317088	65078.72	701.53	203.46	27.4	1.2	16.4	7.3	26.3	0	16.9	7.1
1	M04	1	OTNT	NA	Neutral	5.53532182103611	19.4136577708006	1.67493361664116	90874.0188383045	1297.79124448997	5.58477237048666	18.1773940345369	0.826814580589624	107616.711930926	1524.17569823817	1274	10.8	31.3	1.7	31.3	23.8	31.3	33.2	31.3	33.8	31.3	1485845.7	81900.44	829.49	262.38	29	1.7	11.5	4.6	30.5	0	12.3	3.1
1	M04	2	OTNT	NA	Neutral	5.03057678943711	16.8304378040306	1.44924235294772	64909.8373870744	1172.30891476944	5.12439193884642	15.9603891591383	0.738199266763481	95049.6539263377	1348.48557911251	1439	10.6	26.5	1.2	26.5	22	26.5	32.2	26.5	33.8	26.5	1426904	83934	737.46	260.07	29.3	1.3	17.7	6.2	29.3	0.6	17.7	6
1	M04	3	OTNT	NA	Neutral	4.51695501730104	14.5951557093426	1.48498507375224	57373.030449827	1108.01574286293	7.27335640138408	24.0055363321799	0.863007956764448	130386.26366782	1385.64435349702	1445	45.3	32.2	45.3	32.2	45.3	32.2	45.3	32.2	45.3	32.2	1383051	64178.65	727.71	196.54	27.3	2.1	15.2	7	26.4	1.6	15.9	5.8
1	M05	1	OTNT	NA	Neutral	5.15771812080537	18.5092281879195	1.73560908989861	85616.3875838926	1300.44043606362	4.8741610738255	15.7944630872483	0.822225901712547	96020.255033557	1439.59422944792	1192	11.6	29.2	2.3	29.2	22	29.2	32.1	29.2	33.2	29.2	1482382.9	95332.74	836.89	297.44	28.4	1	19.2	6.6	29.1	0	18.1	6.1
1	M05	2	OTNT	NA	Neutral	4.77261200338123	16.552831783601	1.66134361586067	76851.3609467456	1222.5741302751	5.7810650887574	19.0811496196112	0.933768044732121	110566.447168216	1460.93429876962	1183	11.9	32.5	1.9	32.5	20.7	32.5	32.3	32.5	33.9	32.5	1379681	76725.6	763.23	243.72	26	1.5	13.6	4.1	26.4	0	14.2	2.8
1	M05	3	OTNT	NA	Neutral	4.75123674911661	16.6925795053004	1.64791689777356	73722.1611307421	1196.5308306046	7.19929328621908	23.6275618374558	1.03650887041939	122655.354770318	1465.3728710545	1415	49.5	36.2	49.5	36.2	49.5	36.2	49.5	36.2	49.5	36.2	1439214	62674.85	757.46	190.96	27.8	0.8	14	5.1	27	0	13.4	4
1	M06	1	OTNT	NA	Neutral	4.83450429352069	17.1366120218579	1.44267586093562	73815.1256830601	1204.96991114102	5.09367681498829	15.6291959406713	0.790823718371931	87508.8680718189	1404.61882626084	1281	11.6	29.2	1.3	29.2	20.6	29.2	31.5	29.2	32.4	29.2	1398957.8	83264.81	762.23	261.31	26.9	1.1	13.4	10.5	27.3	0	13.6	9
1	M06	2	OTNT	NA	Neutral	4.93106244931062	15.9594484995945	1.49488397109274	64279.8223844282	1244.71510533609	6.17437145174371	20.9075425790754	1.03309948075022	116247.610705596	1646.02256032562	1233	10.3	35.9	2	35.9	23	35.9	33.6	35.9	35.5	35.9	1497200	83617.11	832.74	269.2	32.1	1.5	16.1	4.1	32.6	0	18.4	3.2
1	M06	3	OTNT	NA	Neutral	4.90533088235294	19.0735294117647	1.75361374548112	89360.9586397059	1239.18317694773	8.97426470588235	33.0634191176471	1.24812459671556	180591.223345588	1700.85095607993	1088	46.8	42.6	46.8	42.6	46.8	42.6	46.8	42.6	46.8	42.6	1530285	62974.25	844.18	195.24	31.3	1.3	16.8	11	31.4	0	16	8.9
1	M07	1	OTNT	NA	Neutral	4.93988145639289	17.2887383573243	1.50391460232998	71817.0736663844	1170.33768016432	5.91363251481795	18.567315834039	0.821653815352151	100868.632514818	1394.44546520263	1181	11.4	31.5	1.3	31.5	21.9	31.5	32.2	31.5	32.6	31.5	1405157.9	79690.63	751.5	251.38	29	3.6	11.9	8	28.6	2.6	12.4	7.5
1	M07	2	OTNT	NA	Neutral	4.55645756457565	14.670110701107	1.44422636633132	58854.1284132841	1160.04883634859	5.49889298892989	17.4051660516605	0.801332623902532	97691.2752767528	1400.38511817844	1355	10.1	31.2	1.3	31.2	21.5	31.2	31.5	31.2	33.7	31.2	1401950	65287.98	751.91	206.63	28.3	7.5	10	14.7	28.6	6.6	10.5	14.1
1	M07	3	OTNT	NA	Neutral	4.47172619047619	14.1153273809524	1.34192337702571	58312.4032738095	1196.70555106838	9.19940476190476	31.2120535714286	1.06381763903701	161955.602678571	1608.66258891066	1344	47.9	38.8	47.9	38.8	47.9	38.8	47.9	38.8	47.9	38.8	1540663	68881.59	828.88	212.34	31.4	1	18.5	2.5	31.5	0	18.2	1.3
1	M08	1	OTNT	NA	Neutral	5.50266429840142	21.0648312611012	1.68441384837374	94718.5657193606	1320.56343939042	6.32326820603908	20.6349911190053	1.00516678447255	120680.002664298	1597.66126488516	1126	13	33.3	2.5	33.3	21.1	33.3	32.6	33.3	34.1	33.3	1500290.1	87254.1	811.09	272.72	28.4	1.2	13.7	4.4	28.7	0	14.5	4.2
1	M08	2	OTNT	NA	Neutral	5.18451845184518	18.2763276327633	1.54088461699547	80395.3402340234	1307.41502178798	7.36093609360936	22.7227722772277	0.942209837266027	120606.399639964	1624.78014924782	1111	11	37.4	2.9	37.4	24	37.4	34.4	37.4	36.2	37.4	1632991	79363.15	904.27	247.26	32.7	0.5	15.4	3.2	33.8	0	14.9	2.6
1	M08	3	OTNT	NA	Neutral	4.56267806267806	16.494301994302	1.82787602108736	70436.8532763533	1183.58812403	6.88461538461539	23.0790598290598	0.975610432384742	125227.347578348	1456.38238757796	1404	47.8	34.8	47.8	34.8	47.8	34.8	47.8	34.8	47.8	34.8	1387880	62277.61	743.63	187.63	26.6	0.5	15	6.1	25.7	0	14.4	5.1
1	M09	1	DNM2	NM_001005362	sample	6.00889679715302	17.9866548042705	1.51020682123684	63413.7998220641	1256.79286262928	5.90925266903915	18.7428825622776	0.977700919957675	109594.869217082	1653.55463407273	1124	9.7	34.6	0.9	34.6	26.2	34.6	38.3	34.6	38.7	34.6	1279407.1	98612.24	671.99	305.14	27.8	2	20.9	4.1	26.9	0	20.1	2.8
1	M09	2	DNM2	NM_001005362	sample	6.04919499105546	17.4856887298748	1.3663863661598	64181.9436493739	1264.49062321678	8.87119856887299	27.5867620751342	1.21320244391713	151709.663685152	1963.41776684905	1118	7.6	43.5	1.3	43.5	27.5	43.5	35.9	43.5	38.2	43.5	1471861	81647.31	757.02	254.03	34	2.1	14.7	2.4	32.4	0	14.1	1
1	M09	3	DNM2	NM_001005362	sample	5.27176781002639	18.0721196130167	1.98774166008837	90307.6086191733	1326.50212420928	9.81618293755497	34.6517150395778	1.33235976863701	181514.994722955	1872.21296383241	1137	50.5	46.1	50.5	46.1	50.5	46.1	50.5	46.1	50.5	46.1	1416627	66427.43	822.87	212.34	30.7	1.6	18.3	9.7	29.2	0.1	16.9	9.3
1	M10	1	PRF1	NM_005041	sample	6.44877049180328	20.0655737704918	1.55344565908674	74424.6004098361	1206.38174588153	6.74282786885246	22.0655737704918	0.92055936823443	123845.643442623	1619.17041948676	976	11.6	34.8	1.1	34.8	21.6	34.8	33.2	34.8	33.6	34.8	1309021.4	106984.89	675.24	334.74	26.6	1.7	24.9	3.9	25.4	0	23.5	3.1
1	M10	2	PRF1	NM_005041	sample	5.4114921223355	19.6506024096386	1.75221968189053	87897.3975903614	1309.40217279827	6.67747914735867	21.9740500463392	1.13138122268623	123298.749768304	1745.19598651523	1079	12	40.5	3.2	40.5	23.2	40.5	34.7	40.5	36.3	40.5	1415333	79660.93	753.37	246.36	28.4	1.2	14.6	1.9	27.7	0	14.6	0.7
1	M10	3	PRF1	NM_005041	sample	5.58890701468189	18.6574225122349	1.39363571371687	77453.8482871126	1165.73776296984	8.88009787928222	31.1859706362153	1.10908414863509	170302.33360522	1674.46590997301	1226	49.1	40.8	49.1	40.8	49.1	40.8	49.1	40.8	49.1	40.8	1342847	64946.66	699.38	197.03	26.9	1.2	14.9	4.1	26.8	0.2	15.1	1.5
1	M11	1	DSN1	NM_024918	sample	4.89061154177433	14.9018087855297	1.63402815234968	55388.9465977606	1188.66894733002	5.23428079242033	15.9569336778639	0.803253501173285	93818.5848406546	1459.03282674834	1161	10.2	29.1	1.5	29.1	21	29.1	32	29.1	32.2	29.1	1272290	97926.94	719.82	319.94	27.6	1.4	19.6	5.4	29.5	0	20.7	5.3
1	M11	2	DSN1	NM_024918	sample	5.84670231729055	18.4046345811052	1.60167880888464	68462.1069518717	1292.17954651804	8.04723707664884	27.5392156862745	1.30330600087035	155997.550802139	1954.35796842094	1122	11.8	44.4	1.4	44.4	25	44.4	36.5	44.4	38.3	44.4	1307218	80227.43	735.1	263.95	28.3	1.1	15.6	4.8	29.1	0	17.2	4.1
1	M11	3	DSN1	NM_024918	sample	4.97025723472669	14.4927652733119	1.41016735975414	58819.1503215434	1180.53174133525	6.43247588424437	19.5916398713826	0.917502410584902	106940.745980707	1574.97172283629	1244	50.3	35.5	50.3	35.5	50.3	35.5	50.3	35.5	50.3	35.5	1381405	70270.15	729.37	213.67	28.1	0.8	20.9	5.5	27.7	0	19.9	5.3
1	M12	1	CBLB	NM_170662	sample	4.21905537459283	13.0659609120521	1.61138794699659	53693.2947882736	1205.7188200099	5.30048859934853	16.7956026058632	0.83781576739441	86524.5407166124	1330.46565112975	1228	10.6	31.4	1.7	31.4	19.9	31.4	32.5	31.4	33.7	31.4	1198419.9	71988.37	707.87	227.83	26.2	1.4	9.8	14	26.7	1.4	10	12.7
1	M12	2	CBLB	NM_170662	sample	5.26987060998152	17.0776340110906	1.54660248223885	74029.8012939002	1269.32623523806	6.9279112754159	22.0711645101664	1.02523237334751	123440.675600739	1611.59569224318	1082	10	35.2	2.4	35.2	22.2	35.2	32.8	35.2	34.8	35.2	1371638	79794.26	749.61	249.91	27.8	1	14.7	6.3	28	0	14	6.1
1	M12	3	CBLB	NM_170662	sample	4.90106295993459	16.0318887980376	1.65626684150655	65863.2035977105	1219.06941599938	7.11529026982829	23.5928045789043	1.06688704355452	129979.385936222	1480.18181591929	1223	52.6	36.5	52.6	36.5	52.6	36.5	52.6	36.5	52.6	36.5	1313146	60486.3	696.63	184.29	26.2	0.7	13.7	8.8	26.3	0	13.2	7.8
1	M13	1	EP300	NM_001429	sample	4.73067331670823	16.1737323358271	1.69375791092492	76970.4688279302	1189.42714535328	7.31587697423109	22.5112219451372	0.887692925741764	123103.443890274	1452.24376929333	1203	9.6	32.2	2.4	32.2	20.9	32.2	30.5	32.2	31.8	32.2	1434115.4	83255.86	738.11	255.86	29.7	1.2	12.4	5.9	28.3	0	9.9	4.6
1	M13	2	EP300	NM_001429	sample	5.32665505226481	16.5060975609756	1.50592897354119	71933.5391986063	1242.98311666787	5.53658536585366	16.058362369338	0.726116060219969	90695.8109756098	1389.89692777668	1148	10	29.6	1.9	29.6	22.4	29.6	33.3	29.6	34.9	29.6	1443209	88555.15	741.27	267.97	28.9	1.3	19	5.2	28	0	18.6	4.6
1	M13	3	EP300	NM_001429	sample	4.05438477226377	12.0761386811693	1.30321989289897	47017.6845683209	1066.52994826736	7.33378653976887	22.4738273283481	0.861429539030737	124189.291638341	1470.48430892692	1471	44.3	32.9	44.3	32.9	44.3	32.9	44.3	32.9	44.3	32.9	1387433	72455.89	698.15	212.97	30.5	1.4	19.7	7.9	27.3	0	18.1	6.9
1	M14	1	PHOX2B	NM_003924	sample	4.63848144952545	15.7040552200173	2.05164566447042	72814.7834339948	1288.16885528908	6.79723899913719	22.732528041415	0.944391708352011	129358.681622088	1552.71304893578	1159	11.7	34.5	2.3	34.5	21.9	34.5	34.4	34.5	35	34.5	1412537.2	87416.23	807.25	281.37	29.8	1.3	12.7	4.5	30.6	0	14.2	3.4
1	M14	2	PHOX2B	NM_003924	sample	5.9896013864818	18.0675909878683	1.60096798114661	73208.3977469671	1389.07619439739	7.50173310225303	23.1152512998267	1.01151277746504	129037.854419411	1661.2736969202	1154	10.4	36.4	2	36.4	27.2	36.4	37.6	36.4	39.9	36.4	1598339	81156.03	852.27	255.14	32.8	1.4	16.5	8.1	32.8	0	17.4	7.8
1	M14	3	PHOX2B	NM_003924	sample	4.42807505211953	13.0701876302988	1.34520964560117	53533.807505212	1148.05930462694	7.8860319666435	25.6970118137596	0.985609753813965	133697.342599027	1420.93342591942	1439	48.2	35.1	48.2	35.1	48.2	35.1	48.2	35.1	48.2	35.1	1391640	56928.29	730.01	174.98	28	1.2	11.5	9	27.6	0	11.2	7.6
1	M15	1	LATS1	NM_004690	sample	5.6746887966805	18.1759336099585	1.60982033008959	73019.1526970954	1189.82982150474	5.76514522821577	16.5178423236515	0.80485567930707	87121.9020746888	1375.75081706736	1205	10.6	31.3	0.8	31.3	22.1	31.3	33.6	31.3	34.2	31.3	1281388.9	79938.74	673.03	245.63	26.6	1.4	10.5	4.9	25.9	0	10.3	3.5
1	M15	2	LATS1	NM_004690	sample	6.09781477627471	18.89802289282	1.48605582570891	74117.9438085328	1301.5280389508	8.94901144640999	30.4661810613944	1.18562979618317	160471.398543184	1719.53051243402	961	9.6	42.7	1.5	42.7	24.1	42.7	33.5	42.7	35.7	42.7	1431209	73605.1	758.98	227.02	30.2	0.7	12.6	2.7	29.1	0	12.7	2.9
1	M15	3	LATS1	NM_004690	sample	4.2723642172524	12.6821086261981	1.54163502433034	48762.1142172524	1078.50674125846	7.36421725239617	22.4680511182109	0.891429739656185	110462.954472843	1377.51854649503	1252	46.7	35.1	46.7	35.1	46.7	35.1	46.7	35.1	46.7	35.1	1192019	59586.58	657.25	182.57	23.4	1	12.9	8.1	24	0	12.1	6.5
1	M16	1	CUL3	NM_003590	sample	5.44248530646516	19.2191435768262	1.60195158559432	80642.4206549118	1308.09718327609	4.59865659109992	13.575986565911	0.745031816418433	76534.6742233417	1378.28376216878	1191	11.2	29.7	1.6	29.7	24.6	29.7	34.6	29.7	35.9	29.7	1596036.9	91783.39	859.49	285.12	33.9	1.5	17.7	7.1	33.4	0	18.1	6.7
1	M16	2	CUL3	NM_003590	sample	5.29769858945806	16.9034892353378	1.60610877385758	69035.3689680772	1346.90172031985	6.65924276169265	20.0913140311804	0.994304941220788	103945.911655531	1528.68495473358	1347	9.1	36.6	1.9	36.6	25.1	36.6	35.4	36.6	38.4	36.6	1634038	66470.12	880.76	212.74	35	1.6	7.3	4.7	34.7	0	9.2	2.8
1	M16	3	CUL3	NM_003590	sample	4.56634078212291	15.2220670391061	1.3913489184245	67180.7590782123	1252.07748420872	6.67178770949721	21.0593575418994	0.986439372391495	106975.446927374	1472.26348237821	1432	49.4	39.1	49.4	39.1	49.4	39.1	49.4	39.1	49.4	39.1	1531077	59925.83	842.19	189.27	32	1.1	11.7	6.1	31.4	0	12.5	4.1
1	M17	1	OTNT	NA	Neutral	5.06073211314476	16.8344425956739	1.65522155871229	76844.5282861897	1254.48690023829	5.16389351081531	14.9484193011647	0.778484715577594	85549.6522462562	1427.49332700572	1202	10.4	30.3	1.5	30.3	21.6	30.3	31.5	30.3	32.4	30.3	1420675.9	91754.52	781.63	280.77	28.9	1.1	16.1	4.7	29.1	0	16.2	3.7
1	M17	2	OTNT	NA	Neutral	4.09280742459397	11.9288476411446	1.48258574974099	43624.6821345708	1133.43482139242	6.00386697602475	17.9450889404486	0.845997325203068	92499.1771075019	1386.8568716981	1293	10.8	32.5	0.8	32.5	20.6	32.5	32.7	32.5	34.1	32.5	1309396	69882.37	702.08	219.53	27.3	1.2	11.1	9.7	27.3	0	11.2	9.7
1	M17	3	OTNT	NA	Neutral	5.07371556217424	16.0833953834698	1.5525370038982	61854.1198808637	1213.34698646448	7.41697691734922	23.7937453462398	0.917934259522867	126058.754281459	1381.87706199977	1343	50.9	33.8	50.9	33.8	50.9	33.8	50.9	33.8	50.9	33.8	1415938	60225.5	734.69	180.48	27.1	0.7	13.8	6.9	27.2	0	12.3	5.6
1	M18	1	OTNT	NA	Neutral	5.91376146788991	20.2293577981651	1.82224510254174	85081.552293578	1340.6996084856	8.41009174311927	27.948623853211	1.05443103548593	145084.905504587	1671.95124176076	1090	10.7	40.8	1.6	40.8	25	40.8	35.4	40.8	36.2	40.8	1510191.4	72347.96	834.75	224.91	29.8	0.9	8.3	4.9	30.8	0	7.2	3.5
1	M18	2	OTNT	NA	Neutral	4.7929589270746	14.7870913663034	1.70039420654499	58911.2958927075	1306.02213887193	6.86420787929589	21.3528918692372	0.87887745492135	114324.592623638	1440.00344811671	1193	12.3	34.7	1.8	34.7	21.3	34.7	34.9	34.7	36.9	34.7	1385417	71455.67	774.59	220.1	28.2	0.9	11.7	5.2	28.2	0	10.1	4.4
1	M18	3	OTNT	NA	Neutral	5.70364623739333	17.644685802948	1.48621868213018	68562.0737005431	1247.64533504086	10.0961986035687	37.3289371605896	1.20512963943029	197602.414274632	1667.51220398285	1289	51.3	43.5	51.3	43.5	51.3	43.5	51.3	43.5	51.3	43.5	1511351	58741	786.69	174.94	29.2	0.5	11.6	4.3	28.9	0	11.3	3.6
1	M19	1	OTNT	NA	Neutral	4.94660194174757	14.3438511326861	1.3908966553319	52926.2103559871	1202.21192579211	4.32443365695793	11.5614886731392	0.60746845573684	66505.7508090615	1329.15175714355	1236	9.1	27.1	1.1	27.1	21.4	27.1	32.6	27.1	33.1	27.1	1361868.7	102264.54	703.75	314.77	28.9	0.8	20.8	4	28.3	0	19.6	3.8
1	M19	2	OTNT	NA	Neutral	5.28012519561815	16.7746478873239	1.7004212016381	69945.372456964	1320.58196870217	7.15571205007825	23.6744913928013	0.967931626608438	127935.377934272	1494.16037025695	1278	12.3	35	1.7	35	24.1	35	35.7	35	37.3	35	1438613	66758.92	779.28	212.08	29.7	1	9.1	5.8	29.7	0	9.9	5.3
1	M19	3	OTNT	NA	Neutral	4.35344215755855	13.6465578424414	1.34667906103304	55417.1887863733	1138.12156993374	7.12349183818311	22.2817601135557	0.902730044000469	121624.259048971	1465.23353616456	1409	48.4	33.9	48.4	33.9	48.4	33.9	48.4	33.9	48.4	33.9	1391179	62775.15	726.14	193.07	27.3	0.9	13.9	5.7	26.3	0	12.8	4.9
1	M20	1	OTNT	NA	Neutral	4.32732732732733	14.5518018018018	1.96469502671169	63470.972972973	1233.18212790413	5.63138138138138	17.722972972973	0.786125404145355	102595.179429429	1373.78992353873	1332	11.1	28.6	1.6	28.6	20.6	28.6	31.2	28.6	32.4	28.6	1313877.5	87382.22	738.98	280.71	27	1	14.1	4.4	27.3	0	15	3.5
1	M20	2	OTNT	NA	Neutral	5.15337423312883	16.1203987730061	1.48066882342511	61982.3573619632	1204.04870806505	6.34432515337423	20.034509202454	0.893882334352574	114770.388803681	1496.52512131586	1304	11.1	32.9	1.6	32.9	22.2	32.9	33.8	32.9	35.2	32.9	1312878	76725.27	708.17	240.5	27.3	3.7	13.8	5.3	27.1	0.3	14.3	4.7
1	M20	3	OTNT	NA	Neutral	5.35691056910569	16.7764227642276	1.56749020144651	68601.7837398374	1234.17080054252	8.10406504065041	26.1081300813008	0.98693181522507	138537.364227642	1551.00631353738	1230	50.6	38	50.6	38	50.6	38	50.6	38	50.6	38	1547836	68967.46	817.34	208.33	31.8	1.2	18	4.5	31.6	0	17.9	3.2
1	M21	1	OTNT	NA	Neutral	5.5615763546798	19.6469622331691	1.91207419652176	84726.4819376026	1312.94407711996	7.01313628899836	24.1190476190476	0.961382675979582	129454.642857143	1449.98985796199	1218	13	37.4	2	37.4	22.6	37.4	34.9	37.4	35.6	37.4	1377708.1	63899.22	757.2	196.31	26.3	0.7	5.7	9.2	26.5	0	5.9	8.3
1	M21	2	OTNT	NA	Neutral	5.04166666666667	15.3260233918129	1.57458016941201	59605.8230994152	1247.57974450521	6.19590643274854	18.9320175438597	0.964187350097492	96191.8326023392	1354.48438735544	1368	12.1	33.7	1.2	33.7	21.3	33.7	34.6	33.7	36.3	33.7	1357095	65720.79	708.04	200.89	27.6	4.7	8.4	6.5	26.8	0.4	8.3	5
1	M21	3	OTNT	NA	Neutral	5.65194211728865	18.8446306169078	1.69891049015117	80134.1089108911	1296.98289772113	9.41507996953542	32.6207159177456	1.14613438064035	158183.196496573	1545.45091538473	1313	53.7	41.8	53.7	41.8	53.7	41.8	53.7	41.8	53.7	41.8	1532086	58634.6	789.18	179.61	28.8	1.3	12.9	6.2	27.8	0	11.4	4.3
1	M22	1	OTNT	NA	Neutral	6.13296616837136	22.1746656176239	1.7168847833774	92365.0912667191	1346.07098966702	8.1573564122738	28.5413060582219	1.08180301590521	159173.743509048	1609.98501801926	1271	12.2	37.1	1.7	37.1	25.2	37.1	35.6	37.1	36	37.1	1443121.3	64812.01	807.55	207.33	27.8	2	7.4	15.6	29.5	0	7.9	14.2
1	M22	2	OTNT	NA	Neutral	4.86088856518573	16.8055353241078	1.51379502008583	71245.7589220685	1216.66448652102	6.54406409322651	21.0997815003642	0.852923238116815	109658.040786599	1325.97158654626	1373	11.5	32.7	2.4	32.7	20.5	32.7	32.3	32.7	33.6	32.7	1330934	64103.86	708.29	200.2	25.5	6.3	9.6	8.5	25.4	1.8	9	7.2
1	M22	3	OTNT	NA	Neutral	5.78334749362787	19.107051826678	1.85198324826115	84615.5870858114	1392.57546012584	10.4800339847069	37.0135938827528	1.19269672068634	187430.063721325	1622.18782720412	1177	55.1	41.5	55.1	41.5	55.1	41.5	55.1	41.5	55.1	41.5	1576607	61274.64	881.53	187.78	32.7	0.6	14.8	5.1	32.6	0	14.1	5
1	N03	1	PLK1	NA	Negative	5.73898858075041	25.5889070146819	2.7358378572706	120967.722675367	1485.53737497253	6.52039151712887	27.5644371941272	1.2982823188148	154561.061990212	1681.12584669907	613	17.3	41.6	3.8	41.6	26.8	41.6	41.9	41.6	41.9	41.6	1232492	88877.34	770.72	300.25	22	12.7	16.2	9.5	23	4.4	18.1	1.8
1	N03	2	PLK1	NA	Negative	6.95953757225434	28.6512524084778	2.22730360629239	127274.820809249	1511.9799183488	7.51830443159923	31.7109826589595	1.50264981981547	197056.682080925	1883.29903888009	519	17.3	42.2	4.2	42.2	28.3	42.2	45.9	42.2	47.4	42.2	1405397	125846.75	820.74	423.17	25.6	8.5	37.4	5.4	27.6	2.9	41.4	1.3
1	N03	3	PLK1	NA	Negative	5.77272727272727	21.775974025974	2.5294344442767	103118.105519481	1472.81388983973	7.46103896103896	29.4025974025974	1.65710801396445	171940.86525974	1877.8852805171	616	59.4	46.1	59.4	46.1	59.4	46.1	59.4	46.1	59.4	46.1	1245117	87996.17	787.6	299.4	21.6	4.5	28.9	8.6	25.8	0.3	33.9	2.8
1	N04	1	PLK1	NA	Negative	6.26297577854671	27.3737024221453	2.68223705064935	133605.055363322	1524.74287108591	7.94982698961938	30.6937716262976	1.55240519600816	182770.673010381	1989.13647340256	578	18.9	47.4	4.8	47.4	27.3	47.4	43.6	47.4	44.5	47.4	1303160.6	102560.07	794.68	333.81	22.3	7.1	21.6	9.5	24.7	0	23.2	3.5
1	N04	2	PLK1	NA	Negative	6.39137134052388	22.3636363636364	2.23415858224921	100796.161787365	1586.75969768791	6.59167950693374	24.2788906009245	1.41794969235333	135448.419106317	1839.95301114055	649	17.3	38.8	4.5	38.8	32	38.8	47.1	38.8	48.2	38.8	1334146	141778.9	806.66	503.22	27.1	8	45.9	7.7	27.4	0.3	51	3.9
1	N04	3	PLK1	NA	Negative	6.83047945205479	24.9828767123288	1.98159871518016	110652.299657534	1529.20540647433	8.09931506849315	32.8595890410959	1.25167346219148	203790.636986301	1831.7440695889	584	59.1	39.4	59.1	39.4	59.1	39.4	59.1	39.4	59.1	39.4	1376937	114822.6	844.57	401.65	25.5	7	43.2	10.1	26.9	0	47.8	3.4
1	N05	1	PLK1	NA	Negative	6.65362035225049	28.1839530332681	2.17160917168319	124717.348336595	1573.91042128286	7.79647749510763	33.9158512720157	1.75016160140618	218375.497064579	2098.69911969592	511	17.8	46.4	3.5	46.4	31.3	46.4	44.4	46.4	45.4	46.4	1447556.4	126108.68	851.89	412.35	29.2	7	30.7	6.8	29.5	0	32.9	2.7
1	N05	2	PLK1	NA	Negative	7.19309262166405	28.574568288854	2.77006524199496	129035.544740973	1644.71188379539	8.21507064364207	30.1742543171115	1.22766006709085	180123.359497645	1809.08963165544	637	18.1	39.9	5	39.9	30.3	39.9	46.3	39.9	47.4	39.9	1511285	122825.99	894.4	413.1	27.9	9.1	38.5	10.7	31.6	0	41.8	3
1	N05	3	PLK1	NA	Negative	7.17659137577002	31.4106776180698	2.75666657937043	155694.412731006	1724.07453455906	8.85010266940452	36.2792607802875	1.67279787111285	222817.542094456	2061.47230072477	487	63.7	46.8	63.7	46.8	63.7	46.8	63.7	46.8	63.7	46.8	1557578	115696.21	961.12	387.91	30	5.1	40.9	7.4	31.8	0	45.4	1.4
1	N06	1	PLK1	NA	Negative	4.94084507042253	22.387323943662	2.07746844051746	105254.091549296	1332.69961485116	6.4	27.4985915492958	1.23282233975201	179182.384507042	1618.95785719141	710	15.8	36.8	3.5	36.8	22.3	36.8	37.6	36.8	37.2	36.8	1199440.2	103016.81	712.58	351.44	20.7	15.9	25.2	18.6	23.2	3.5	27.3	13.8
1	N06	2	PLK1	NA	Negative	5.83689320388349	24.3398058252427	3.00262291070351	114928.427184466	1673.10784918962	7.62135922330097	30.0116504854369	1.4813112289681	181930.013592233	1907.70255957327	515	18.4	40.4	4.9	40.4	27.8	40.4	44.3	40.4	47	40.4	1437130	158427.15	972.24	573.02	28.5	8.3	47.4	6.8	34	0	57.9	1.6
1	N06	3	PLK1	NA	Negative	7.7516339869281	31.7298474945534	3.49180740819096	174411.555555556	1912.68246464898	10.037037037037	38.2723311546841	1.51345779843114	216632.244008715	1995.98403482226	459	67.8	48.6	67.8	48.6	67.8	48.6	67.8	48.6	67.8	48.6	1681084	97553.94	1023.49	325.48	29.6	5	35.7	12.6	32.2	0	39.9	6.1
1	N07	1	PLK1	NA	Negative	6.4758064516129	24.7161290322581	2.60050217835403	109536.443548387	1517.81222457453	7.75806451612903	31.1370967741935	1.53986414885965	186422.069354839	1913.87816254149	620	18.7	41.1	2.9	41.1	29.5	41.1	46.9	41.1	47.3	41.1	1289901.8	109252.3	763.99	376.63	24.5	8.4	22.6	10	24.8	0	25.6	4.5
1	N07	2	PLK1	NA	Negative	7.67329545454545	28.2613636363636	2.24612961907751	114594.75	1660.8242160322	10.7670454545455	45.4659090909091	1.67531084659091	283284.747159091	2224.00996563163	352	17.6	47.7	4	47.7	32.4	47.7	48	47.7	50	47.7	1610941	139228.49	953.19	473.18	32.7	6.2	42.3	9.9	38.6	0	46	5.4
1	N07	3	PLK1	NA	Negative	6.14925373134328	27.2667910447761	2.7509921712647	143174.76119403	1616.53124953567	8.13432835820896	33.8414179104478	1.64724148678987	201822.320895522	1949.7269583039	536	62.5	45.9	62.5	45.9	62.5	45.9	62.5	45.9	62.5	45.9	1437029	92936.25	870.9	309.78	24.8	7.1	32.1	10.8	27.1	0	34.3	2.4
1	N08	1	PLK1	NA	Negative	6.82600382409178	32.5028680688336	2.84952668968898	163048.005736138	1609.63940149957	7.46080305927342	33.8432122370937	1.67771312204344	216670.059273423	1948.106203911	523	22	43.2	4.4	43.2	26.2	43.2	45.5	43.2	46.5	43.2	1455921.9	113589.53	849.84	396.59	23.5	7.3	27.2	15.9	26	0	28.9	10.1
1	N08	2	PLK1	NA	Negative	4.90437601296596	22.4878444084279	2.19517229032474	111269.82171799	1330.74799740868	5.60129659643436	22.063209076175	1.27697827594514	123768.384116694	1445.25925840198	617	15.9	34.7	3.2	34.7	23.5	34.7	37.8	34.7	38.7	34.7	1207434	104661.08	735.47	370.62	20.3	11	29	10.9	22.9	0.2	32.4	2.4
1	N08	3	PLK1	NA	Negative	6.19877675840979	23.0688073394495	2.48521987537344	102990.860856269	1520.67053492255	7.66819571865443	29.7522935779817	1.3048696799521	169019.643730887	1580.07604760955	654	63.3	36.9	63.3	36.9	63.3	36.9	63.3	36.9	63.3	36.9	1397950	97139.31	756.99	312.17	23.2	7	32.9	10.4	25.5	0	34.4	2.3
1	N09	1	CIC	NM_015125	sample	4.88747007182761	15.4932162809258	1.58737519208331	59375.679169992	1219.14914731022	6.4804469273743	20.1731843575419	0.884195263036421	107932.006384677	1444.73205205441	1253	12.1	33.8	1.3	33.8	20.4	33.8	33.8	33.8	33.9	33.8	1241613.1	70385.68	664.43	219	25.2	1.2	6.1	3.6	25	0.3	6.9	3.4
1	N09	2	CIC	NM_015125	sample	4.470500373413	14.2300224047797	1.40267767965329	54940.1292008962	1131.25498329696	4.77968633308439	13.5481702763256	0.718701108683874	74565.8954443615	1284.8140381703	1339	10.2	28.5	1.3	28.5	21.1	28.5	32	28.5	33.6	28.5	1294626	74436.94	694.96	227.44	27.6	0.9	12.1	6	27.9	0	12.5	6.1
1	N09	3	CIC	NM_015125	sample	5.39954682779456	17.6163141993958	1.52596513394493	70869.6465256798	1276.13464739366	8.76510574018127	31.3851963746224	1.16493500671539	167628.165407855	1634.16938810647	1324	51.3	39.7	51.3	39.7	51.3	39.7	51.3	39.7	51.3	39.7	1452166	60864.78	776.85	185.59	29.9	0.1	13.4	2.9	29.3	0	13.4	1.6
1	N10	1	SMARCA4	NM_003072	sample	4.63395012067578	14.1745776347546	1.52260633033968	56500.8181818182	1212.28445514415	6.48189863234111	19.8817377312953	0.822058884442855	108300.80772325	1485.58322587493	1243	11.2	33.6	1	33.6	21.2	33.6	32.4	33.6	33.1	33.6	1355549	79493.03	735.39	246.16	29	1.9	10.6	4	28.9	1.5	9.5	4.3
1	N10	2	SMARCA4	NM_003072	sample	4.9175654853621	13.6440677966102	1.4132021632037	47459.9183359014	1150.37784000902	6.47072419106317	19.2149460708783	0.929677745725052	113359.119414484	1646.81747467385	1298	8.4	33.5	1.1	33.5	23.8	33.5	33.6	33.5	35.6	33.5	1453246	92766.74	744.3	283.7	32	1	19.3	1.7	31.3	0	19.4	0.5
1	N10	3	SMARCA4	NM_003072	sample	3.81041968162084	10.4884225759768	1.30771877909505	36509.2829232996	1075.31299466985	8.15774240231548	25.3321273516643	0.97316441039582	130757.59406657	1543.30124364749	1382	46.2	37	46.2	37	46.2	37	46.2	37	46.2	37	1416753	63182.95	725.57	187.08	30.4	1.4	14.8	4.1	28.9	0.1	13.6	2.8
1	N11	1	DOT1L	NM_032482	sample	4.17532467532468	12.5	1.4559881550545	48886.6387987013	1154.10235692136	4.47727272727273	12.8035714285714	0.777962185817641	69910.8814935065	1262.8056355318	1232	11	29	1.1	29	18.7	29	30.5	29	31.1	29	1276869.9	75842.5	680.4	236.26	25.9	1.3	10.6	9.8	27	0	10.4	9.3
1	N11	2	DOT1L	NM_032482	sample	4.77403451109285	14.5423171733772	1.42065581036492	57330.6335250616	1212.35005059673	5.03779786359901	14.1947411668036	0.704729757986133	78461.3056696795	1317.47496895373	1217	9.9	28.8	1.7	28.8	21.4	28.8	32.1	28.8	33.9	28.8	1393343	86688.51	750.9	272.37	29.1	1.1	16.8	2.4	28.9	0	17.6	1.5
1	N11	3	DOT1L	NM_032482	sample	4.21891418563923	12.8318739054291	1.51467250071353	46758.9483362522	1144.25859521928	7.73817863397548	27.1654991243433	1.00139475558621	141028.584938704	1459.79552596218	1142	50.4	36	50.4	36	50.4	36	50.4	36	50.4	36	1327581	66242.34	730.04	205.81	27.5	1.1	15.7	2.5	28.1	0	15.7	0.8
1	N12	1	XPC	NM_004628	sample	4.64181091877497	18.219707057257	2.6558469760604	92055.5139813582	1478.35018491068	8.96404793608522	34.3115845539281	1.25070316906721	180549.17310253	1708.19523061628	751	15.2	41.4	3.7	41.4	21	41.4	35.4	41.4	37	41.4	1419147	87576.72	898.18	275.27	30.8	1.2	14.6	7.3	33.2	0	14.5	4.8
1	N12	2	XPC	NM_004628	sample	4.57437275985663	14.3154121863799	1.87383328907249	62468.0815412186	1213.03372561233	5.9336917562724	17.1801075268817	0.825447640703083	97231.0394265233	1525.28507016691	1116	10.7	33.8	2.4	33.8	20.2	33.8	31.9	33.8	34	33.8	1307451	88242.18	754.21	276.75	27.9	1.6	20.2	6.3	28.9	0.1	19.8	4.3
1	N12	3	XPC	NM_004628	sample	4.24949899799599	12.3837675350701	1.70256683300393	52713.4358717435	1266.70033516599	9.67535070140281	32.1603206412826	1.17831209782134	157550.310621242	1600.88834756567	998	54.8	41.6	54.8	41.6	54.8	41.6	54.8	41.6	54.8	41.6	1372575	71364	762.43	216.05	29.9	0.3	20.7	4.5	31.1	0	21.1	3.1
1	N13	1	EXT1	NM_000127	sample	4.24886535552194	15.7541603630862	1.63976791426932	68342.0544629349	1098.49335567204	5.34417549167927	18.7760968229955	0.824653241646299	107184.266263238	1261.80429037538	1322	12.9	28.4	1.4	28.4	17.1	28.4	30.1	28.4	30.8	28.4	1068594.2	63712.94	600.74	213.09	20.2	10.7	6.7	14.4	20.5	6.7	6.9	10.9
1	N13	2	EXT1	NM_000127	sample	5.00089928057554	15.5809352517986	1.79646446670626	65222.7877697842	1228.88980304992	6.45863309352518	21.5395683453237	0.800044429935901	126209.110611511	1397.55626994621	1112	12.2	29	2.5	29	20.1	29	32.7	29	35.1	29	1323361	87379.89	738.77	272.78	25.3	0.6	19	2.5	25.9	0	20.6	1.5
1	N13	3	EXT1	NM_000127	sample	5.0704584040747	16.0229202037351	1.49386743019611	64838	1217.50319724426	7.86757215619694	28.4847198641766	1.0497245426431	163799.247877759	1599.96429190121	1178	49.9	36.6	49.9	36.6	49.9	36.6	49.9	36.6	49.9	36.6	1324000	64443.52	714.85	200.47	24.6	0.8	14	10.6	24.2	0	14.5	10.2
1	N14	1	MSH6	NM_000179	sample	5.08326908249807	15.6484194294526	1.5318801667218	62020.0817270625	1195.30429908994	6.82729375481881	23.0732459521974	0.951624490822805	132757.783346184	1534.1245593766	1297	10.5	34.4	1.3	34.4	21.3	34.4	32.7	34.4	33.5	34.4	1317133.3	72888.05	721.94	230.53	26.4	1.2	8	6.9	26.5	0	7.9	5.5
1	N14	2	MSH6	NM_000179	sample	4.99923954372624	13.5444866920152	1.35091253034679	47872.4448669202	1157.01365582279	4.63878326996198	12.6250950570342	0.675303537657461	68646.9133079848	1250.57169975196	1315	9	27.2	0.7	27.2	23.2	27.2	34.9	27.2	36.1	27.2	1265407	82310.09	636.14	246.27	28.1	1	14.2	4.3	26.5	0.1	13.2	3
1	N14	3	MSH6	NM_000179	sample	3.81830790568655	12.50346740638	1.46084225837523	53570.1345353675	1129.85881727814	6.37656033287101	19.9583911234397	0.837878045527319	104520.464632455	1331.93284679996	1442	47.6	31.5	47.6	31.5	47.6	31.5	47.6	31.5	47.6	31.5	1237610	63184.97	670.56	197.16	24.8	1.2	13.9	5.9	24.3	0.8	14.3	4.9
1	N15	1	FANCC	NM_000136	sample	5.40404858299595	16.6153846153846	1.64278246225174	58978.4089068826	1191.8505469397	5.73036437246964	17.1336032388664	0.827552598629043	87973.9603238866	1301.50226464776	1235	12.2	31.9	0.6	31.9	22.2	31.9	34.9	31.9	35.4	31.9	1323831	66324.92	680.19	202.99	26.6	1.4	7.3	10.9	25.4	0	6.7	10.8
1	N15	2	FANCC	NM_000136	sample	4.68217054263566	13.568992248062	1.46577421454281	50684.4658914729	1226.78622807439	4.51860465116279	13.6767441860465	0.675716364370133	79592.9418604651	1239.27477162083	1290	11.3	25.5	1.1	25.5	21.6	25.5	34	25.5	35.3	25.5	1370384	83560.96	737.43	263.29	28	0.9	15	3.1	28.1	0	14.9	2.6
1	N15	3	FANCC	NM_000136	sample	4.6972049689441	14.4386645962733	1.590610279051	55850.9751552795	1164.90452397537	6.69798136645963	21.6560559006211	0.928917269601073	106949.86878882	1299.24143497813	1288	48.6	35.2	48.6	35.2	48.6	35.2	48.6	35.2	48.6	35.2	1395767	52971.66	737.6	164.62	27	1.2	10	13	27	0.4	9.5	10.7
1	N16	1	NCOR1	NM_006311	sample	5.66330814441646	19.7514693534845	1.72148159862686	81114.6876574307	1267.61666503035	7.09235936188077	22.3408900083963	0.968477591023402	120091.168765743	1557.3759822936	1191	13.9	36.3	1.3	36.3	21.3	36.3	35	36.3	35.2	36.3	1360048.9	76917.04	719.14	238.36	26.3	1.8	10.2	5.3	26.2	0	9.7	4.4
1	N16	2	NCOR1	NM_006311	sample	5.97844827586207	17.9448275862069	1.63196369907106	65881.0905172414	1269.73566657523	6.37844827586207	19.2991379310345	0.84278120102575	105258.994827586	1403.60293663986	1160	10.3	30.9	1.8	30.9	25.6	30.9	37.4	30.9	38.4	30.9	1453751	87874.45	747.01	270.08	28.6	1.6	19	3.6	29.1	0	19.1	2.3
1	N16	3	NCOR1	NM_006311	sample	4.95924528301887	14.8867924528302	1.59274404270252	53900.7849056604	1168.66499276559	7.78867924528302	24.4664150943396	0.925086660959098	125267.819622642	1425.17090270616	1325	50.7	35.5	50.7	35.5	50.7	35.5	50.7	35.5	50.7	35.5	1322029	65689.95	698.68	195.49	25.8	0.8	16.7	5.9	25.5	0.1	15.9	4.4
1	N17	1	PLK1	NA	Negative	6.46599496221662	26.8261964735516	1.87796445524569	125089.385390428	1381.5874954061	9.06549118387909	32.624685138539	1.47188054021884	168903.317380353	2073.16601866888	397	12.8	50.1	4.8	50.1	26.2	50.1	34	50.1	34.5	50.1	1468806.3	113475.17	925.03	373.34	28.2	0.8	28.7	5.8	32	0	31.2	3.8
1	N17	2	PLK1	NA	Negative	7.29411764705882	31.672268907563	2.55004864445205	167959.174369748	1681.55897568452	9.05672268907563	33.9873949579832	1.5921165540347	172635.031512605	2078.80236161842	476	14.9	54.8	5.5	54.8	29	54.8	41.2	54.8	43.5	54.8	1627205	108497.94	993.95	348.55	30.7	1.3	32.1	2.7	32.1	0	35.3	0.4
1	N17	3	PLK1	NA	Negative	8.88235294117647	46.3905882352941	3.48787112723806	286947.912941176	2139.79187154218	10.2752941176471	39.8329411764706	1.60956707571171	215454.877647059	2044.80925489065	425	61.6	53.2	61.6	53.2	61.6	53.2	61.6	53.2	61.6	53.2	2175686	88834.79	1370.58	283.19	39.1	1.2	29.9	2.6	40	0	32.5	0.2
1	N18	1	PLK1	NA	Negative	6.95522388059702	34.7484008528785	2.75830262743968	211889.364605544	1826.86401745776	9.76332622601279	36.5650319829424	1.51866775369173	189726.931769723	1951.83955287819	469	17.5	48	7.7	48	29.6	48	40.7	48	41.6	48	1850900.6	102772.04	1194.12	342.4	32.2	0.9	22.4	4.5	35	0	25.6	2.8
1	N18	2	PLK1	NA	Negative	7.57790368271955	35.328611898017	3.14674773826251	190716.226628895	1746.11713491958	10.685552407932	42.9603399433428	1.67980039541615	241871.430594901	2271.21837425885	353	16.4	55	7.4	55	28.9	55	40.5	55	42.8	55	1744854	125499.65	1084.4	412.74	32.9	0	38.2	1.7	36	0	43.1	0.3
1	N18	3	PLK1	NA	Negative	7.92723492723493	29.8877338877339	2.05176689279384	139479.25987526	1595.52366339496	10.8087318087318	38.2744282744283	1.54086646450923	187050.902286902	2115.93465966805	481	58.6	57.2	58.6	57.2	58.6	57.2	58.6	57.2	58.6	57.2	1730381	87023.13	968.73	264.6	34.3	0.8	28.5	2.9	35.6	0	29.9	1.9
1	N19	1	PLK1	NA	Negative	5.21759259259259	26.0023148148148	3.24400370466996	158988.164351852	1651.99371991228	6.27777777777778	24.0231481481481	1.26969971731277	144853.717592593	1801.59792706944	432	16.9	44.9	7.4	44.9	21.8	44.9	36.3	44.9	36.8	44.9	1432394.5	112340.14	982.42	384.01	25.9	2.5	28.9	8.8	28.5	0.2	34	2.5
1	N19	2	PLK1	NA	Negative	5.85858585858586	26.3560606060606	2.99558043777854	159936.681818182	1628.2074559143	9.18686868686869	32.530303030303	1.37234133212364	170247.972222222	2019.32967149655	396	13.9	48.7	7.3	48.7	24.7	48.7	37.1	48.7	39.4	48.7	1710322	128279.49	1065.35	418.01	32.3	1.5	39.6	3.5	34.1	0	41.2	1
1	N19	3	PLK1	NA	Negative	8.31656184486373	35.2997903563941	2.42300184522319	183069.104821803	1775.13728448352	10.8029350104822	41.1404612159329	1.54395912372997	225127.111111111	2071.01733074488	477	60	52.2	60	52.2	60	52.2	60	52.2	60	52.2	1858321	95949.98	1089.51	304.77	35	1	34.4	4.6	37.5	0	36.5	2.5
1	N20	1	PLK1	NA	Negative	6.03888888888889	31.3092592592593	4.46634826439195	193828.144444444	1702.55877560463	7.87407407407407	31.0018518518519	1.54590451981189	166124.761111111	1925.06629887926	540	18	49.1	7.4	49.1	24.1	49.1	34.8	49.1	35.4	49.1	1703889.8	108300.48	1068.83	364.54	30.6	1.3	23.5	3.3	33.3	0	26.3	0.7
1	N20	2	PLK1	NA	Negative	7.94974874371859	34.8542713567839	2.60162440156887	182333.738693467	1716.56836878186	10.6934673366834	39.1733668341709	1.54322208557492	201692.090452261	2229.70544370654	398	16.1	58	7.5	58	30.7	58	39.9	58	42	58	1822516	109924.25	1064.99	348.8	33.2	1	31.7	3.8	35.4	0	36.2	1.5
1	N20	3	PLK1	NA	Negative	7.71671388101983	35.3031161473088	3.00815462043375	189026.062322946	1752.79295457946	10.0623229461756	37.342776203966	1.45186255111273	188807.521246459	1969.41035501072	353	57.5	50.7	57.5	50.7	57.5	50.7	57.5	50.7	57.5	50.7	1820271	91940.86	1110.71	288.19	34.3	1.1	34.3	5.7	35.7	0.6	36	3.1
1	N21	1	PLK1	NA	Negative	5.59859154929578	32.4577464788732	3.40466922133305	207785.307511737	1722.63150873851	8.24882629107981	33.3262910798122	2.01678943945512	179787.845070423	1999.17957877152	426	18.3	53.1	9.2	53.1	24.4	53.1	39.4	53.1	39	53.1	1590748	99192.63	1109.58	341.87	29.3	3.1	23.5	8.7	36.2	0	26.1	0.5
1	N21	2	PLK1	NA	Negative	7.45102505694761	36.371298405467	3.51710275004102	215777.428246014	1775.34886799632	9.07972665148064	33.8154897494305	1.5203247091042	171865.640091116	2001.42640979758	439	18.9	54.4	6.2	54.4	29.2	54.4	44.2	54.4	44.9	54.4	1621961	94517.89	1009.09	299.85	31.7	1.6	23.7	7.7	33.5	0	26	6.4
1	N21	3	PLK1	NA	Negative	7.22782258064516	36.2278225806452	3.43012692033877	212497.487903226	1678.0635158518	9.85282258064516	35.9395161290323	1.53607501371636	174142.947580645	1976.93032057621	496	58.9	56.7	58.9	56.7	58.9	56.7	58.9	56.7	58.9	56.7	1732684	76793.1	1002.01	238.3	29.6	1	23	2.8	28.8	0	25.4	1.4
1	N22	1	PLK1	NA	Negative	6.4818763326226	35.3518123667377	3.74251467415034	208827.639658849	1686.42673643891	9.32196162046908	38.4690831556503	1.68206702197333	223160.938166311	2155.08164718418	469	17.9	51	7.9	51	26.7	51	37.5	51	38.6	51	1623139.5	104709.1	1045.95	341.68	30.7	3	24.3	3.6	33.9	0	24.3	0.4
1	N22	2	PLK1	NA	Negative	7.72173913043478	30.9413043478261	2.22996870728695	167168.780434783	1708.7104003259	10.15	36.0630434782609	1.50567208930369	184470.763043478	2079.22356269855	460	15.2	55.7	7	55.7	30	55.7	41.3	55.7	43	55.7	1766217	106252.29	1054.69	342.28	32.2	1.1	28.9	3.3	34.1	0	28.3	1.7
1	N22	3	PLK1	NA	Negative	6.96420047732697	32.8806682577566	2.65298946770059	186800.281622912	1698.76976845009	9.10023866348449	31.1050119331742	1.42048155609574	148959.288782816	1876.34376038669	419	55.4	51.3	55.4	51.3	55.4	51.3	55.4	51.3	55.4	51.3	1722061	86197.73	1090.49	281.01	32	1.9	31	4.8	36.5	0	32.5	0.7
