# Supplementary material for: TRACERx analysis identifies a role for FAT1 in regulating chromosomal instability and whole-genome doubling via Hippo signalling
Source: Nat Cell Biol. 2024 Dec 30;27(1):154–68. doi: 10.1038/s41556-024-01558-w (PMC11735399; doi:10.1038/s41556-024-01558-w)
Supplement: Supplementary file 17 — Statistical source data. [file 41556_2024_1558_MOESM17_ESM.zip › extended fig1/ext fig1A source/data/rawData/GIN_H1792_RPApT21.txt]

screenPlateOrder	plateWell	replicateNo	Content	ContentAnno	ContentType	MEAN_ObjectSpotTotalCountCh2	MEAN_ObjectSpotTotalAreaCh2	MEAN_ObjectSpotAvgAreaCh2	MEAN_ObjectSpotTotalIntenCh2	MEAN_ObjectSpotAvgIntenCh2	MEAN_ObjectSpotTotalCountCh3	MEAN_ObjectSpotTotalAreaCh3	MEAN_ObjectSpotAvgAreaCh3	MEAN_ObjectSpotTotalIntenCh3	MEAN_ObjectSpotAvgIntenCh3	ValidObjectCount	percentHIGH_SpotAvgAreaCh2	percentLOW_SpotAvgAreaCh2	percentHIGH_SpotAvgAreaCh3	percentHIGH_SpotAvgIntenCh2	percentLOW_SpotAvgIntenCh2	percentHIGH_SpotAvgIntenCh3	percentHIGH_SpotCountCh2	percentHIGH_SpotCountCh3	percentHIGH_SpotTotalAreaCh2	percentHIGH_SpotTotalAreaCh3	percentHIGH_SpotTotalIntenCh2	percentHIGH_SpotTotalIntenCh3	MEAN_Circ_TotalIntenCh2	MEAN_Circ_TotalIntenCh3	MEAN_Circ_AvgIntenCh2	MEAN_Circ_AvgIntenCh3	percentHIGH_Circ_TotalIntenCh2	percentLOW_Circ_TotalIntenCh2	percentHIGH_Circ_TotalIntenCh3	percentLOW_Circ_TotalIntenCh3	percentHIGH_Circ_AvgIntenCh2	percentLOW_Circ_AvgIntenCh2	percentHIGH_Circ_AvgIntenCh3	percentLOW_Circ_AvgIntenCh3
1	C03	1	53BP1	NA	Positive	4.45074017355794	21.6043899948954	4.74521789749734	141298.887697805	3188.10769241597	0.697805002552323	2.06942317508933	0.72782608089112	16973.7549770291	1326.52174792288	1959	5.7	0	24.1	8.2	20.2	24.1	19.6	24.1	18.3	24.1	24.7	24.1	904769.2	293710.1	896.44	1143.24	17.6	1.3	20	2.9	15.4	0.1	19.2	1.1
1	C03	2	53BP1	NA	Positive	2.64971428571429	14.6817142857143	4.32974263312363	109595.544571429	2427.03884413128	1.83085714285714	4.78457142857143	0.873875121524586	40048.2777142857	2193.568832694	1750	6.7	29.9	35.9	5.8	29.9	35.9	7.4	35.9	9.1	35.9	11	35.9	805285.3	354957.7	710.09	1379.75	12.6	1.3	27.1	1.9	9.1	0.8	25.8	1.2
1	C03	3	53BP1	NA	Positive	3.33254828073481	14.7225624116816	3.86262075850003	79151.1686292982	2509.17445923357	0.822421102213848	2.22373999057937	0.796427684775387	15764.0098916627	1528.77552562024	2123	8.2	27	30.1	4.7	27.8	30.1	13.7	30.1	12.9	30.1	17.9	30.1	645238.9	295557.38	610.19	1194.25	13.1	6.1	13.4	3	11.9	8.4	14.6	1.8
1	C04	1	53BP1	NA	Positive	4.26590198123045	22.3618352450469	5.65451705157534	161555.084984359	3375.5897125651	1.17674661105318	3.44786235662148	0.989832478119571	23995.9702815433	1659.71219543916	1918	7.6	0	31.7	9	19.4	31.7	17.9	31.7	17.5	31.7	24.6	31.7	955023.6	224875.6	998.74	918.55	18.9	2.9	8.5	3.9	19.4	3.4	9.6	2.2
1	C04	2	53BP1	NA	Positive	2.70406189555126	12.7040618955513	4.094953336958	82952.6576402321	2459.04172264548	1.88974854932302	4.43181818181818	0.861928810694895	33100.8162475822	2364.76780410809	2068	6.4	29.7	39.7	5.1	29.7	39.7	9.4	39.7	8.9	39.7	11.2	39.7	755031.8	359932.09	730.79	1417.78	13.9	1.2	31.3	2.5	11.4	0	31.4	1.5
1	C04	3	53BP1	NA	Positive	3.58595505617978	18.5910112359551	4.5885343929146	128145.979213483	2960.26306526603	1.46348314606742	3.66741573033708	0.980124322377941	25031.758988764	2090.98841300252	1780	9	24.4	40.6	7.7	24.4	40.6	13.5	40.6	14.2	40.6	20.9	40.6	813709.3	298779.4	872.44	1178.34	15.6	3.2	14.5	6.2	15.4	4.8	13.5	6
1	C05	1	53BP1	NA	Positive	4.22235023041475	22.0097926267281	6.0009055482769	152097.82718894	3390.37356276782	1.21889400921659	4.29320276497696	1.24341807850372	33806.2286866359	1726.88540812483	1736	7.7	0	35.2	9.8	19	35.2	17.1	35.2	18	35.2	25.6	35.2	882672.6	196279.2	928.91	782.69	16.5	1.4	5	4.8	17	1.8	5.5	3.5
1	C05	2	53BP1	NA	Positive	4.69058903182126	23.5924170616114	5.71769793966846	160636.276235613	3309.21788232018	1.73053486797563	4.93094109681787	1.15636643648925	33732.2288422478	2050.9826658336	1477	11.8	21.5	42.5	10	21.5	42.5	19.2	42.5	20.3	42.5	25.2	42.5	968258.3	234160.84	1019.69	930.88	19.4	1.9	9.8	5	18.6	0.1	10.6	3.2
1	C05	3	53BP1	NA	Positive	3.91520165460186	19.3795243019648	5.72997726844853	127541.739400207	3198.39053579605	0.876421923474664	2.39555325749741	0.784955487765318	16271.6902792141	1499.01802359967	1934	10	20	28.9	8.2	20	28.9	16	28.9	16.1	28.9	24.3	28.9	805111.1	301501.37	894.38	1190.85	16.2	4	14.9	3.6	17	7	16	2
1	C06	1	53BP1	NA	Positive	3.91546866014951	18.7889591719379	5.11662186776837	120470.298447384	2935.24431191854	1.51638872915469	3.42783208740656	0.884585513478916	22285.1920644048	2240.48781336279	1739	5.6	0	43.2	6.8	24.6	43.2	15.9	43.2	14.7	43.2	19.7	43.2	849526.7	373377.1	860.66	1484.09	16.5	1	37.6	1.4	14.3	0.2	36.4	0.6
1	C06	2	53BP1	NA	Positive	4.19518314099348	20.5835423983944	5.07037908623644	135103.721525339	3248.33258401898	0.739086803813347	2.49523331660813	0.809900506605421	21049.4435524335	1375.85002074577	1993	9.1	21.8	23.9	9.5	21.8	23.9	17.4	23.9	17.5	23.9	22.6	23.9	884947.9	308763.48	897.08	1190.71	18.5	1.1	20.2	2.6	16.3	0.1	19.6	0.9
1	C06	3	53BP1	NA	Positive	2.62120481927711	12.7961445783133	3.62049766731273	78741.68	2037.07700457398	2.68240963855422	6.46120481927711	0.923725403259718	49950.7725301205	2695.63482863181	2075	6	31.3	42.4	4.2	39.7	42.4	8.5	42.4	8	42.4	11.9	42.4	628222	394347.16	586.44	1548.93	11.7	18.1	27.1	1.7	8.5	20	26.6	1
1	C07	1	53BP1	NA	Positive	3.86132315521628	19.4249363867684	4.9253013883522	125862.124045802	2958.52548123085	1.26972010178117	3.90394402035623	0.937515717539291	34016.7569974555	1925.89104206169	1572	6	0	34.1	7.4	23.9	34.1	14.6	34.1	15.6	34.1	21.6	34.1	827012.2	340774.6	796.42	1337.85	15.7	2.6	30.3	2	14.4	4.8	30.2	0.8
1	C07	2	53BP1	NA	Positive	3.19010561423013	16.1428571428571	4.45016532570633	105822.680377988	2769.98397328203	1.64869371873263	4.15842134519177	0.976295309824065	31737.1228460256	2403.47316377879	1799	8.9	28.3	41.3	7.1	28.3	41.3	11.6	41.3	13	41.3	16.9	41.3	785332.9	384426.91	815.72	1538.91	14	3.1	37.1	4.2	12.7	4.7	36.2	3.5
1	C07	3	53BP1	NA	Positive	2.03335318642049	9.97974985110185	3.00739909854937	66344.7909469923	1945.49321391307	7.06551518761167	20.7980941036331	1.67352023926614	175483.044073853	4906.76955855389	1679	5.5	39.2	67	4.6	39.2	67	5.4	67	6.3	67	9	67	607918.8	440517.95	588.95	1718.73	9.5	2.6	35.3	1.8	7.4	7.3	34.1	0.7
1	C08	1	53BP1	NA	Positive	4.54298941798942	23.0138888888889	5.41104518665428	159313.875661376	3355.98716696468	1.78835978835979	5.00330687830688	1.13691672865321	31735.0085978836	1991.43527433625	1512	7.9	0	41	10.1	20.6	41	19	41	20.6	41	27.8	41	987875.9	210980.1	991.69	868.81	21.2	1.1	7	4.5	21	0	7.5	2.6
1	C08	2	53BP1	NA	Positive	4.34132841328413	21.6746617466175	5.36522774000491	142382.877613776	3252.93792680716	1.13284132841328	3.66789667896679	0.941109468685044	28199.8788437884	1610.42405939529	1626	9.9	18.6	31.7	8.2	18.6	31.7	17.9	31.7	17.2	31.7	22.8	31.7	925861.6	208225.76	865.28	814.22	18.8	1.8	5	3	16.1	3	4.7	2.1
1	C08	3	53BP1	NA	Positive	3.86736111111111	20.6944444444444	5.09810075495002	141253.073611111	2963.92376665103	1.83541666666667	5.48472222222222	1.24034694169454	38727.0208333333	2122.42769140192	1440	10.3	24.5	41.9	9.1	28.2	41.9	16.2	41.9	19	41.9	25.2	41.9	831127.7	232610.3	840.12	937.54	18.8	8.3	6.9	5.3	18.2	9.9	7.6	4.1
1	C09	1	PLCG2	NM_002661	sample	4.13845291479821	20.2186098654709	4.8869646618586	138427.30044843	3123.20809653408	1.17600896860987	3.09921524663677	0.83818320497511	22775.3839686099	1723.66353070677	1784	6.3	0	33.4	8.1	22.5	33.4	17.5	33.4	15.8	33.4	22	33.4	932491.7	327439.7	909.72	1278.35	18.4	1.6	26.2	2.6	17	1.3	25.9	1.5
1	C09	2	PLCG2	NM_002661	sample	3.79141104294479	19.2226993865031	5.23852619667746	130368.104907975	3035.73007019257	1.59509202453988	3.68711656441718	1.00430906783684	22784.3447852761	2226.12636576168	1630	10.9	24.8	44.5	8	24.8	44.5	16.1	44.5	15	44.5	20.1	44.5	887515.1	309572.03	974.49	1251.03	19.5	1.2	23.9	3.1	18.6	0	24	1.7
1	C09	3	PLCG2	NM_002661	sample	3.81713120326309	20.4792658055744	6.01116416568421	144393.295717199	2900.16275165182	1.76614547926581	4.6981645139361	1.18407867035426	27826.0897348742	2153.13811523939	1471	10.3	23.9	47	7.8	23.9	47	15.2	47	16.2	47	21.6	47	746250.1	250871.96	805.65	1034.12	14.5	9.7	7.2	2.5	15.7	20.5	7.5	1.3
1	C10	1	SETD2	NM_014159	sample	4.18170347003155	20.0637223974763	4.57150167154265	130180.851104101	2967.23340230186	2.36719242902208	6.38044164037855	1.25601423982797	40805.7034700315	2438.67445408381	1585	6.4	0	51.7	7.8	22.5	51.7	17	51.7	16.7	51.7	21.3	51.7	869624.5	270728	895.72	1097.25	17.2	2.1	16.8	2.5	16.8	2.3	18.7	1.5
1	C10	2	SETD2	NM_014159	sample	3.47282608695652	17.7952898550725	4.90969373230834	118128.55615942	2820.64080114957	2.38164251207729	5.47222222222222	1.20838834682156	36685.1974637681	2882.08559176057	1656	10	27.1	55.4	6.5	27.1	55.4	13	55.4	13.8	55.4	18.4	55.4	858488	390819.91	893.27	1554.2	16.5	1.5	38.1	2.5	15.5	0	38.8	1.5
1	C10	3	SETD2	NM_014159	sample	2.84010659560293	14.9726848767488	4.68475302391071	102785.746835443	2541.07739849258	4.60159893404397	10.4463690872751	1.43591803166201	71455.2418387741	4031.00267474697	1501	8.5	28.7	70.7	4.8	28.7	70.6	9.2	70.7	10.6	70.7	15.5	70.6	778396.5	385401.41	733.6	1553.52	12.7	2	27.5	5.6	11.4	6.3	29.4	4.7
1	C11	1	IKZF1	NM_001220765	sample	3.61283018867925	18.4316981132075	5.49444790403601	127851.274716981	2906.57398085896	2.51622641509434	6.42792452830189	1.35856282552888	39178.5260377359	2676.94399259839	1325	7.9	0	58.3	7.2	25.2	58.3	14.9	58.3	15.8	58.3	20.5	58.3	796865.4	280470.8	852.19	1164.58	16.2	6	18.1	2.7	15.2	9.3	21.3	1.3
1	C11	2	IKZF1	NM_001220765	sample	3.85731132075472	18.5931603773585	5.26310297877093	117990.331957547	2935.03952032424	1.22228773584906	3.49882075471698	0.908793699777963	23806.4752358491	1725.21445623374	1696	10.8	23.2	34.7	6.7	23.5	34.7	15.6	34.7	14.8	34.7	19.6	34.7	799137.7	293974.85	829.98	1159.7	15.4	5	20.2	3.3	15.6	5.6	19.2	2.7
1	C11	3	IKZF1	NM_001220765	sample	4.13998818665092	19.4754873006497	4.90680716559572	119886.631423509	2802.68523352121	2.060838747785	5.02835203780272	1.18563104521799	31589.200236267	2432.45761637992	1693	10.2	24.4	49.9	6	24.6	49.9	15.9	49.9	15.2	49.9	21.7	49.9	801284.1	357452.06	769.99	1398.22	16.6	5.4	22.1	1.5	16.4	7.9	22.5	0.6
1	C12	1	COL2A1	NM_033150	sample	3.63263727764888	20.0170146945089	5.49883533218363	147178.465583913	2992.4493855735	2.04253673627224	5.91337973704563	1.18420657309221	37860.8383604022	2195.89911137757	1293	8.2	0	48.6	7.9	23.2	48.6	14.5	48.6	14.3	48.6	19.1	48.6	912431.7	193490.4	883.68	764.91	14.6	3.8	8.6	9.7	14.4	4.6	7.7	9.6
1	C12	2	COL2A1	NM_033150	sample	3.4896174863388	17.0180327868852	5.00688668285239	112635.70273224	2795.63020145083	1.12131147540984	2.70874316939891	0.778554627979264	15683.9759562842	1501.01701297046	1830	9.6	25.3	32.8	5.7	25.3	32.8	14.2	32.8	13.2	32.8	16.8	32.8	782079.2	214396.11	793.9	870.92	14.2	1.2	6.6	3.1	13.7	0.9	8.3	2.6
1	C12	3	COL2A1	NM_033150	sample	3.50444444444444	17.6277777777778	4.72608802496609	119081.034444444	2813.32131874293	1.52055555555556	3.93166666666667	0.992294527537593	26314.1561111111	2203.8158611709	1800	9.8	25.2	42.2	7.5	26	42.2	13.9	42.2	14.1	42.2	19.9	42.2	737811.2	342633.23	807.11	1416.09	15.4	9.9	21.4	3.1	15.7	15.6	24.2	2.4
1	C13	1	SMAD4	NM_005359	sample	4.4291319274154	20.0534575772437	5.15201779401717	129638.677292791	3212.30127371873	0.84698381559588	2.20500245218244	0.732579208272728	14483.5998038254	1419.86981415784	2039	7.1	0	28.2	8.4	21.3	28.2	18.4	28.2	17.5	28.2	23.7	28.2	873163.2	315565.2	980.74	1255.9	18.5	4.9	25.1	3.7	18.6	5.4	25.4	2.1
1	C13	2	SMAD4	NM_005359	sample	3.05296343001261	15.2686002522068	4.22532923671522	105953.394703657	2490.66996008581	3.08764186633039	6.43505674653216	1.13545147779879	42334.1500630517	3078.02780828126	1586	7.3	32.3	56.1	6	32.3	56.1	10.5	56.1	11.3	56.1	14.1	56.1	832418.1	373319.56	797	1470.86	15.3	3.9	34.6	2.9	13.4	5.5	34	1.8
1	C13	3	SMAD4	NM_005359	sample	1.96859772604223	8.4163508391987	2.67451188373687	45034.9209528966	1786.29152473926	3.93936112615051	10.1126150514348	1.27905111494152	78705.4948565241	3866.57726571026	1847	4.1	37.2	58.8	3	40.2	58.8	4.7	58.8	5.5	58.8	6.9	58.8	636189.1	347817.97	524.24	1338.87	9.5	5.5	17.4	1.9	6.4	4.7	16.4	1.7
1	C14	1	FANCF	NM_022725	sample	4.51029055690073	20.4140435835351	5.25618745655211	127477.049636804	3027.55802260748	1.29418886198547	3.46125907990315	0.853114422178575	23454.8686440678	1658.45903129477	1652	6.1	0	33.9	6.1	21.2	33.9	19.6	33.9	17.1	33.9	21.7	33.9	890575.6	250035.3	914.06	1010.72	18.5	1.4	12.5	3.1	17.1	0.1	14.5	1.8
1	C14	2	FANCF	NM_022725	sample	3.11626637554585	14.5944323144105	4.81722818136833	93567.1894104804	2679.22880340064	2.33460698689956	5.0764192139738	1.0509702246605	33885.1675764192	2710.05154861854	1832	8.5	26.5	48.4	5.7	26.6	48.4	11.9	48.4	10.7	48.4	13.3	48.4	770073.3	363298.7	780.79	1449.74	13.9	3.2	32	3.8	12	4.1	32.2	2.9
1	C14	3	FANCF	NM_022725	sample	3.29918290383407	15.8673790069139	4.24723173974024	106380.477058454	2526.90662411431	3.30232558139535	7.39912005028284	1.28215291274087	48735.795097423	3281.49731395352	1591	8.4	32.4	58.6	6.5	32.4	58.6	12.1	58.6	12.1	58.6	17.1	58.6	802058.1	384810.61	844.1	1531.51	16	1.1	26.9	3.4	13.5	0	28.3	2.1
1	C15	1	Sep-12	NM_144605	sample	3.9926273458445	19.0254691689008	4.72273200791226	118804.536193029	2953.12205438228	1.94436997319035	4.828418230563	1.25653712348321	33533.4986595174	2602.62991134417	1492	6.4	0	51.3	6.6	22	51.3	15.6	51.3	14.9	51.3	18.7	51.3	842480.9	314803.5	847.47	1269.5	15.8	1.6	23.1	2.2	16.6	2	25.1	1
1	C15	2	Sep-12	NM_144605	sample	3.69240426867546	20.6428123038293	5.99708504545004	157235.920276208	3038.93165733832	1.66603892027621	3.93345888261143	1.11433819668438	26083.3232893911	2417.64431154251	1593	11.3	26.5	48.6	8.7	27.2	48.6	14.8	48.6	16.5	48.6	19.9	48.6	874169.3	354658.59	1038.15	1426	16.6	6	31.9	5	17.3	5.8	31.9	3.4
1	C15	3	Sep-12	NM_144605	sample	1.53087205601528	7.63080840229153	3.60677301000704	51996.2017823043	1721.60891039917	7.89369828134946	23.6925525143221	1.81033468879934	178003.111394017	4791.63219111653	1571	4.8	42.6	72.4	3.1	42.6	72.4	3.4	72.4	3.8	72.4	5.8	72.4	607771.1	354096.85	588.6	1400.77	8	1	20	2	5.9	0	21.8	1.2
1	C16	1	GNPTAB	NM_024312	sample	4.31192005710207	21.005710206995	4.7094046872152	137419.693076374	3042.31783607074	2.31834403997145	6.84796573875803	1.28909383467625	53149.4746609565	2805.86652370885	1401	5.4	0	49.3	7.1	21.9	49.3	17.3	49.3	17.3	49.3	23.1	49.3	917960.7	325770	853.08	1310.33	17.9	1.9	27.6	2.7	19.2	2.9	28.8	1.5
1	C16	2	GNPTAB	NM_024312	sample	3.55485232067511	17.7558016877637	5.02052901608381	126644.22521097	2830.87723299383	1.2795358649789	3.61603375527426	1.10524176932954	27103.3665611814	2025.74204957995	1896	9.1	26.4	39.2	6.1	26.4	39.2	14	39.2	13.2	39.2	16.5	39.2	835622.5	340984.98	860.56	1358.42	15.6	4.8	29.9	5.7	15.2	3	31.2	4.6
1	C16	3	GNPTAB	NM_024312	sample	2.16610549943883	11.1734006734007	3.64110690964416	76746.278338945	1946.97688196071	3.3013468013468	7.71268237934905	1.15548061359887	54613.677328844	3401.84628668665	1782	5.1	35.2	56.4	4	39.7	56.4	5.2	56.4	6.7	56.4	8.8	56.4	572563.7	323374.07	564.37	1250.17	9.4	13.3	15.1	2.6	7.9	18	14.1	1.3
1	C17	1	53BP1	NA	Positive	3.75421686746988	19.7560240963855	5.58676185467745	142480.228313253	3060.96634271563	1.22289156626506	3.57710843373494	1.07807893128609	27139.6915662651	1911.29746450825	1660	7.3	0	36.3	8.5	24.9	36.3	14.8	36.3	15.1	36.3	20.8	36.3	795213.7	322441	858.02	1288.58	15.3	13.1	27.2	4	15.9	18.7	26.7	2.6
1	C17	2	53BP1	NA	Positive	2.6288056206089	12.5029274004684	3.52812693800698	80126.6709601874	2188.16080242479	4.54683840749415	10.8284543325527	1.2082985330447	79674.806206089	3627.31715698922	1708	5.3	32.4	59.9	5.2	35	59.9	8.2	59.9	7.5	59.9	10.5	59.9	648292.4	351265.18	613.94	1359.02	9.6	8	29	3.6	7.9	14.6	28.3	2.8
1	C17	3	53BP1	NA	Positive	2.8723640399556	12.6409544950056	3.64664703108507	72375.4472807991	2376.47547022126	3.14317425083241	6.63762486126526	1.09662272540168	45028.4306326304	3099.63439150879	1802	6.2	28	56	4.8	28.2	56	8.2	56	8.2	56	12.1	56	715724.9	370025.71	648.5	1405.7	13	3.7	26.4	5.4	10.6	5.2	23.5	4.5
1	C18	1	53BP1	NA	Positive	4.39246467817896	21.5133437990581	4.89438513905253	141045.043956044	2955.29153265164	1.80455259026688	5.42857142857143	1.2367580194211	37316.5627943485	2064.44851048407	1274	6.1	0	40.6	8.2	23.4	40.6	18.5	40.6	17.7	40.6	23.8	40.6	856887.5	215074.5	856.95	891.16	17.1	7.5	10	4.6	16.5	8.7	12.4	3.5
1	C18	2	53BP1	NA	Positive	4.26260112009956	21.994399502178	5.72339019558522	160110.156813939	3261.27848359569	1.46235220908525	4.13876789047915	1.07964034591661	28419.1804604854	1869.57378630838	1607	10.4	20.3	38.6	8.9	20.3	38.6	16.3	38.6	16	38.6	21.3	38.6	916742.7	206775.06	971.57	834.11	16.6	1.5	5.4	4.5	16.7	0.4	5.9	2.5
1	C18	3	53BP1	NA	Positive	4.13135593220339	19.8310381355932	5.07843904988604	131304.617055085	2970.09758610282	1.15783898305085	3.33368644067797	0.916312394108717	24243.2229872881	1661.67472248355	1888	9.2	21.1	32	6.6	21.4	32	16.3	32	16	32	22	32	752868.9	251335.19	764.57	1011.09	15.2	5.9	7.6	2.8	13.9	11.8	8.2	1.3
1	C19	1	53BP1	NA	Positive	4.84861278648975	23.3564535585042	4.9409043478612	159319.91495778	3095.07905357616	1.26598311218335	3.53377563329312	1.0097388432444	26303.3323281062	1947.9865851571	1658	6.4	0	36.4	8.9	23.1	36.4	21.5	36.4	19.8	36.4	25	36.4	975419.7	307687.4	942.83	1217.5	19.8	2.9	23.9	4.5	17.4	2.8	25.8	3.5
1	C19	2	53BP1	NA	Positive	3.98483146067416	19.2157303370787	5.00952946881492	131857.36011236	3027.96385203876	1.10842696629213	3.22078651685393	0.894037715858515	21949.5634831461	1475.09179027935	1780	9.1	24.8	29.7	8.4	24.8	29.7	17.2	29.7	16.5	29.7	20.6	29.7	856435.5	180253.44	869.74	718	16.3	1.3	3.6	7.1	17	0	3.4	5.8
1	C19	3	53BP1	NA	Positive	3.7751572327044	17.4921383647799	4.73537353921106	110412.422431866	2798.26682188455	0.965932914046122	2.48846960167715	0.756515885883051	18278.8642557652	1641.85931285847	1908	7.4	24.9	33.4	6.1	24.9	33.4	14.6	33.4	14.1	33.4	20.7	33.4	748772.4	320405.28	757.26	1253.59	13.5	0.5	15.3	2.3	12.4	0.6	15	1.5
1	C20	1	53BP1	NA	Positive	3.98782608695652	20.4272463768116	5.48760634745812	146714.47884058	3298.07413967861	1.43188405797101	4.07652173913043	0.958101527100415	26396.7026086957	1666.52922787075	1725	8.1	0	34	10.6	22	34	16.1	34	16.7	34	22.4	34	862158.9	175658.8	981.85	720.16	15.5	6.5	3.5	7.9	16.8	9.4	4.5	5.7
1	C20	2	53BP1	NA	Positive	4.09279475982533	20.4372270742358	5.19813598433569	144595.294759825	3154.42384760692	1.44050218340611	4.19596069868996	0.966546105600943	27059.9945414847	1628.86554592266	1832	9.6	22	34.6	8.5	22	34.6	15.8	34.6	15.8	34.6	19.7	34.6	886198.3	139862.32	917.25	564.19	16.3	0.6	1.5	9.9	15.5	1.2	1.4	9.1
1	C20	3	53BP1	NA	Positive	4.40107212475634	21.5360623781676	5.32404871802761	146751.019980507	3224.8213082359	1.12329434697856	3.22076023391813	0.919179872488381	21442.6885964912	1661.81771361778	2052	9.8	20.7	32.6	8.2	20.7	32.6	18.7	32.6	19	32.6	26.5	32.6	905651.7	241132.35	932.12	966.93	18.4	0.4	6.6	4.3	16.7	0	7	3.2
1	C21	1	53BP1	NA	Positive	3.48636061210912	17.8356620093147	5.16375471823653	121248.677977379	2971.2600392943	2.26746506986028	5.24218230206254	1.10858578377987	36448.1969394544	2770.1141203049	1503	6.4	0	50.8	7.7	24.5	50.8	13.6	50.8	14.3	50.8	18.8	50.8	798376	409627.8	895.09	1638.39	15.4	7.1	47.6	3.3	15.3	8.3	46.8	2
1	C21	2	53BP1	NA	Positive	3.92419175027871	21.6627647714604	6.28442052599216	170403.001114827	3265.00144222481	1.39687848383501	4.15440356744705	0.985990085181166	30288.6822742475	1879.55478550661	1794	11.5	23.2	37.4	10.2	23.2	37.4	15.4	37.4	16.4	37.4	22.1	37.4	921336	242089.1	1059.29	968.11	17.4	3.3	9.8	4.1	17.1	4.3	10.3	2.6
1	C21	3	53BP1	NA	Positive	2.78002183406114	13.3837336244541	3.92423307891078	85828.451419214	2273.24340196448	2.79148471615721	6.19650655021834	1.1510322938618	44137.4623362445	3227.28053893091	1832	6.2	31.9	55.8	4.6	32.5	55.8	9.6	55.8	9.9	55.8	13.8	55.8	679630.7	365793.84	635.54	1408.94	12.3	5.1	24.3	2.5	9.3	7	23.2	1.6
1	C22	1	53BP1	NA	Positive	3.55662188099808	18.1733845169546	4.56455644839767	124267.351887396	2843.53007235208	2.9065898912348	7.11516314779271	1.36559000232506	54290.3960332694	3371.08899118306	1563	7.2	0	61	7.4	25.5	61	13.8	61	13.4	61	18	61	879673	374975.7	832.39	1468.19	15.8	1.5	37	3.1	13.8	0	35.4	1.7
1	C22	2	53BP1	NA	Positive	3.77509599561163	19.4251234229292	5.94599290696698	137182.934174438	3106.2768523167	1.83379045529347	5.22051563357104	1.06821647436457	32431.3839824465	1836.43789206495	1823	10.3	22.7	38.3	8.6	22.7	38.3	14.7	38.3	15.1	38.3	20.1	38.3	753994.7	122770.42	878.35	518.76	13	3	0.7	12.5	15.1	5.5	1.7	11.6
1	C22	3	53BP1	NA	Positive	1.8339502908514	8.33104177683765	2.57073759429863	45925.5721840296	1579.28078260175	4.23849814912745	9.68799576943416	1.39950052978887	65465.8429402433	4003.01408035527	1891	3.8	41	69.4	2.9	45.8	69.4	4.8	69.4	5.6	69.4	7.4	69.4	422547.6	278486.99	375.27	1110.34	5.4	15.1	10.7	2.1	4.8	28.3	12.1	1.4
1	D03	1	RAD51	NA	Positive	3.57949662369552	15.8864333947207	4.08217355725303	78715.7262124002	2465.27347517496	4.31982811540823	10.4960098219767	1.298009464294	75059.2885205648	3524.01405549337	1629	3.7	0	58.2	3.7	21.9	58.2	13.8	58.2	14.4	58.2	16.4	58.2	733497.2	333848	649.37	1240.26	12.8	2.5	29	2.9	7.9	0.1	23.8	1
1	D03	2	RAD51	NA	Positive	5.34137515078408	29.7653799758745	5.55355772155501	184560.627864897	3537.63526401988	1.38721351025332	4.50844390832328	0.912398883212487	33942.0337756333	1788.46924397677	1658	11.1	13.3	32.3	8.5	13.3	32.3	24.3	32.3	28.5	32.3	32.8	32.3	991210.6	317157.39	943.62	1183.4	20.6	2.3	22.6	2.8	17.2	2.7	18.3	1
1	D03	3	RAD51	NA	Positive	5.42682926829268	31.0109756097561	6.83930677060464	200523.709146341	3545.59615705341	1.55121951219512	4.4390243902439	1.05052159008439	31587.6890243902	2171.34630850441	1640	12.4	15.5	40.4	10.1	15.5	40.4	26.1	40.4	29.9	40.4	37.3	40.4	1038645.5	296608.63	1074.2	1102.93	23	1	13	3.8	19.9	0.8	8.8	1.3
1	D04	1	RAD51	NA	Positive	4.96888260254597	28.6838755304102	6.0958605386232	189123.06718529	3465.1783034892	2.64710042432815	8.13224893917963	1.43025331448905	55325.7694483734	2606.05232134308	1414	7.4	0	51.5	9.7	17.9	51.5	20.9	51.5	26.4	51.5	32.7	51.5	1073104.6	243869.2	1083.44	960.88	22.2	4	12.7	5	21.4	2.4	13.6	2.7
1	D04	2	RAD51	NA	Positive	4.97102948784273	28.1013967925504	5.94904243698953	181840.761510605	3565.67400862102	0.953957578892913	3.06259699948267	0.854844852045537	24514.1226073461	1733.82621836448	1933	11.5	16.5	28.1	9.7	16.5	28.1	23	28.1	28.1	28.1	33.2	28.1	1043055.9	352198.42	982.07	1331.64	22.8	1.7	28.9	2.2	20.1	0.1	24.6	1.1
1	D04	3	RAD51	NA	Positive	5.05021173623714	25.8330308529946	5.20125954302583	147042.990320629	3042.2272096784	1.48396854204477	3.98306110102843	0.970741190648004	29761.367816092	2352.28517301314	1653	8.3	20	39.2	7.1	20.1	39.2	21.5	39.2	25.7	39.2	31.8	39.2	853937.9	348767.37	829.3	1316.19	19.7	6.3	20.8	3	16	10.7	16.7	1.7
1	D05	1	RAD51	NA	Positive	5.05842970176506	27.9768715763847	6.02870669766063	171293.15398661	3444.34828035998	1.87583688374924	6.21241631162508	1.21704783786674	42392.561168594	2052.15459779149	1643	7.9	0	40.7	9.9	17.5	40.7	22.9	40.7	27.6	40.7	33.5	40.7	996563	186921.1	946.1	722.58	21.4	1.5	4.9	5.5	18.9	0.3	4.9	4.1
1	D05	2	RAD51	NA	Positive	5.174	29.312	6.95918474665383	189074.668	3545.21042606042	1.46933333333333	4.52466666666667	1.08650586912352	34801.782	2176.20829345212	1500	12.1	16.7	40.1	9.5	16.7	40.1	24.5	40.1	28.3	40.1	34.1	40.1	1005402.2	342091.59	1079.37	1293.25	20.9	1.5	27.9	3.5	19.3	1.2	23	1.3
1	D05	3	RAD51	NA	Positive	5.10059523809524	27.122619047619	5.61589273640529	157724.026190476	3284.49480630087	1.25714285714286	3.98511904761905	0.950258843824809	27342.3380952381	1674.05123318197	1680	10.1	18.2	32	7	18.2	32	24.1	32	28.5	32	36.2	32	916387.1	217055.85	908.45	821.95	20.4	1	4	4.5	17.9	0.6	4.3	2.4
1	D06	1	RAD51	NA	Positive	4.9537037037037	26.9253086419753	5.51095449987097	160496.001851852	3154.15246196224	1.72283950617284	4.85246913580247	1.02511205007158	36060.9240740741	2297.37422503712	1620	7.3	0	40	8.5	22.5	40	22.5	40	27	40	32.2	40	903100.5	344927.3	850.87	1301.14	19	8.6	31.1	3.8	16.7	7.8	25.4	1.7
1	D06	2	RAD51	NA	Positive	5.44904076738609	28.3705035971223	5.68569796549979	169394.246402878	3434.62157622729	1.45143884892086	4.53717026378897	1.07063249508382	33504.770383693	2184.02793196745	1668	10	16.8	39.2	8.5	16.8	39.2	24.8	39.2	28.7	39.2	33.8	39.2	998060.2	317952.84	929.42	1207.01	21.2	2.8	23.2	3.2	18.5	4.6	19.7	2.3
1	D06	3	RAD51	NA	Positive	5.06552706552707	28.0404558404558	5.49388148837337	176873.345868946	3380.16383066824	1.55669515669516	4.6985754985755	0.980653005534719	33315.4415954416	2017.83765956125	1755	10	19.8	37.5	8.1	19.8	37.5	23.8	37.5	28.4	37.5	35.7	37.5	1002254.2	271273.59	918.9	1007.44	22.7	1.7	9.3	2.5	18.7	2.8	7.8	1.5
1	D07	1	RAD51	NA	Positive	5.37777777777778	29.8714285714286	6.20290913979113	192768.10952381	3396.37404445204	2.51190476190476	8.49761904761905	1.42364949892323	59408.6134920635	2297.22456178014	1260	8.6	0	48.2	9.4	17.9	48.2	24	48.2	27.7	48.2	34.2	48.2	1080931.2	123951.4	1022.39	494.01	22.4	2.1	1.9	18	22.6	1.7	1.9	19.2
1	D07	2	RAD51	NA	Positive	5.29608540925267	29.5359430604982	5.39968218133812	188250.476156584	3335.59451102126	1.99715302491103	6.6711743772242	1.30200181640898	48179.3622775801	2271.42199222445	1405	9.9	17.1	44.2	8.6	17.1	44.2	23.2	44.2	27.5	44.2	31.4	44.2	942548.4	258523.03	883.52	991.1	18.1	5.1	11.9	2.9	15.7	6.4	10	1.2
1	D07	3	RAD51	NA	Positive	5.10208643815201	26.4530551415797	4.91646048632432	143096.517138599	2992.9592985759	1.77868852459016	5.25633383010432	1.11973576261959	33243.1840536513	2147.32479125095	1342	8.4	18.5	44.1	7	23.8	44.1	24.3	44.1	27.7	44.1	33.9	44.1	749918.1	262706.95	736.76	1035.65	17.4	11.5	11	7.5	16.1	15.4	10.2	6
1	D08	1	RAD51	NA	Positive	5.14369933677229	29.3470891672808	6.12475849780855	196632.812085483	3403.52189773959	2.05232129697863	6.42962417096537	1.25294578573414	41122.0058953574	2136.94600676274	1357	7.3	0	44.9	9.5	18.3	44.9	23.4	44.9	27.6	44.9	33.1	44.9	1061990.4	192979.5	996.4	761.51	21.9	2.1	6.6	6.6	19.4	0.6	6.8	6.9
1	D08	2	RAD51	NA	Positive	5.10501672240803	29.3698996655518	5.83218502153551	185501.278929766	3464.53281121842	1.97458193979933	6.58327759197324	1.37643881721935	45163.9685618729	2285.52464400451	1495	12.4	16.5	44.4	8.8	16.5	44.4	23.9	44.4	28	44.4	33.1	44.4	1038803.3	176250.84	929.95	671.38	23.4	1.4	3	5.5	20.3	1.1	2.5	4.5
1	D08	3	RAD51	NA	Positive	5.30491329479769	30.9024566473988	6.48872225087481	192149.670520231	3470.49833261638	2.21820809248555	7.43208092485549	1.49957813313706	48744.8569364162	2426.62263446679	1384	12.6	17.3	49.5	9.2	17.3	49.5	24.1	49.5	30.5	49.5	38	49.5	966124.4	172094.22	958.9	657.08	22.2	1.8	1.7	5.6	20.7	2.2	1.6	4.7
1	D09	1	SMC3	NM_005445	sample	4.40882194728349	20.9779451317913	5.18090553786212	130233.703066165	3088.50018281026	1.47606239913932	4.45293168370091	1.0873649731788	31823.2216245293	1865.77114672474	1859	8.1	0	39.5	7.6	22.5	39.5	19.2	39.5	18.4	39.5	25.2	39.5	810862.5	236936.9	851.69	956.92	16.7	6.7	10	4.6	17.3	8.5	11.9	3.1
1	D09	2	SMC3	NM_005445	sample	4.4997114829775	21.8557414887478	5.64162633901831	145492.216387767	3202.38256618507	1.29486439699942	3.3600692440854	1.0011512485242	21071.795152914	1783.42506108775	1733	12.2	20.7	38.8	7.9	20.7	38.8	19.2	38.8	19.3	38.8	24.9	38.8	922419.1	233453.82	988.89	926.48	19.6	1	8.4	3.9	18.9	1	7.4	2.5
1	D09	3	SMC3	NM_005445	sample	4.50273224043716	21.0752884031573	4.62708926964917	134791.897389192	3014.31022780075	1.75288403157256	4.24225865209472	1.10959358741227	26337.1706132362	2357.05058309403	1647	10.1	23	50	6.7	23	50	19.6	50	17.5	50	25.7	50	918322.6	314872.27	896.62	1276.15	20.7	0.8	14.9	2.7	20	0.1	17.6	1.5
1	D10	1	CHD8	NM_020920	sample	4.28924050632911	19.5917721518987	5.16937733460535	119056.858227848	2946.17359049192	1.90569620253165	5.15253164556962	1.26880215026022	32114.6126582278	2181.04373143877	1580	6.5	0	45.3	7.3	24.9	45.3	19.1	45.3	17.5	45.3	22.6	45.3	837778.1	207614.6	848.2	847.31	18.9	9.4	7.9	6.9	17.2	12.3	9.5	4.7
1	D10	2	CHD8	NM_020920	sample	4.55448354143019	22.55561861521	6.07480189453797	162068.325766175	3227.37098249981	1.39046538024972	3.83768444948922	1.09687346068374	26397.0351872872	2213.37917390982	1762	11.6	20.7	43.4	8.3	20.7	43.4	19.1	43.4	17.9	43.4	22.5	43.4	1008984.3	309098.68	988.74	1185.37	20.3	3.5	20.8	3.5	19.2	7.2	19.4	2.5
1	D10	3	CHD8	NM_020920	sample	3.77897897897898	19.021021021021	4.73848005375164	131878.373573574	2886.27566521205	1.51831831831832	4.19339339339339	1.06339695800502	29150.2630630631	2155.81346174465	1665	10.4	26.7	41.6	6.7	26.7	41.6	15	41.6	14.3	41.6	21.3	41.6	933608.7	348401.92	900.74	1374.31	18.7	0.4	21	2.8	18.4	0.7	22.6	2.6
1	D11	1	COL5A2	NM_000393	sample	3.94972743791641	19.4336765596608	4.9021916405734	133987.970926711	3006.57631331467	1.35917625681405	4.23924894003634	1.08621675476895	28601.1701998789	1641.35657214476	1651	6.4	0	36	7.9	24.3	36	15.5	36	15.2	36	21.4	36	940436.5	170168	881.98	665.78	18	1.1	4.5	9.4	16.2	0.1	4.7	9.6
1	D11	2	COL5A2	NM_000393	sample	4.64402173913043	21.2561141304348	5.30741903554893	131984.408967391	3128.10932304621	1.38994565217391	3.88247282608696	1.0725395412037	25726.5957880435	1882.96326877456	1472	10.9	19.1	41.5	6.6	19.1	41.5	20.2	41.5	18.3	41.5	22.3	41.5	918622.5	190742.9	864.48	725.7	21.7	3.7	3.1	4.4	17.8	8.5	3.3	2.6
1	D11	3	COL5A2	NM_000393	sample	3.91943127962085	18.446682464455	5.26354888626726	115542.921800948	2811.42825726863	1.08234597156398	3.08590047393365	0.826877023630295	23823.2263033175	1600.85125240432	1688	11.3	24.8	33.2	6.3	25.7	33.2	14.9	33.2	14.7	33.2	22	33.2	791574.3	308532.7	728.52	1157.56	15.9	7.5	13.7	2.2	13.9	9.7	12.4	0.5
1	D12	1	BRCA2	NM_000059	sample	4.88875154511743	23.6897404202719	5.12585323956289	144613.296044499	3158.9612766747	1.5265760197775	4.221260815822	1.17600729347191	26624.3782447466	2078.99753275588	1618	6.1	0	42.3	7.1	19.8	42.3	20.6	42.3	21.3	42.3	26.8	42.3	895232.5	263697	914.43	1051.74	18.7	6.4	14.4	3.3	19.5	9.8	15.5	1.1
1	D12	2	BRCA2	NM_000059	sample	4.94582132564842	25.3008645533141	6.17926359919068	163647.012103746	3433.85199629479	1.36311239193084	3.6328530259366	1.02556494365219	21827.4069164265	1943.44460367937	1735	10.4	16.9	40.5	8.9	16.9	40.5	21.4	40.5	22.3	40.5	27.1	40.5	981104.3	300308.3	1038.18	1214.9	20.2	2.5	20.9	3.6	21.1	2.8	22.8	2.8
1	D12	3	BRCA2	NM_000059	sample	5.263942573164	25.5648812810602	4.87009383412015	150149.547211485	3202.68358442324	1.50248481501933	4.05963556046383	1.1924897380458	25573.9254555494	2144.2507396175	1811	9.6	17	43.5	7.4	19.4	43.5	22.9	43.5	23.4	43.5	32.6	43.5	932773.6	228419.85	865.38	897.87	20.8	7.2	5.6	4.5	20.3	9.1	5.2	3.9
1	D13	1	UBR5	NM_015902	sample	3.45473537604457	17.7945682451253	5.31470096649022	122786.646935933	2780.56088495827	1.96587743732591	4.63718662952646	1.18363213295286	30659.1733983287	2581.2887983459	1436	6.3	0	54.1	7	26	54.1	14.2	54.1	14.1	54.1	17.7	54.1	712965.5	350531.1	806.04	1409.96	11.4	15.5	32.9	3.4	13	21.2	35	1.9
1	D13	2	UBR5	NM_015902	sample	3.40380827314511	18.0282337491793	5.90531785256971	137770.573210768	2828.61047333162	1.741956664478	4.21405121470781	1.22760061729405	29198.8581746553	2586.47585241884	1523	9.5	27.6	50.6	8	27.7	50.6	13.5	50.6	13.8	50.6	17	50.6	817934	394001.86	968.45	1575.59	15.5	5.8	39.8	2.9	14.9	7.1	38.9	1.6
1	D13	3	UBR5	NM_015902	sample	3.56672025723473	19.524115755627	5.85769091037127	146311.530546624	2696.43765069363	1.70418006430868	4.19051446945338	1.12805840961199	27320.4782958199	2304.62747209746	1244	9.9	26.1	47.2	8.6	31.4	47.2	14.3	47.2	14.6	47.2	18.4	47.2	872262.5	381339.42	1004.72	1519.49	14.7	20.9	27.5	4.6	15.3	27.7	29.4	2.8
1	D14	1	TET2	NM_017628	sample	4.18501048218029	21.6095387840671	5.17788120241864	160171.134696017	3226.19958432808	1.43396226415094	3.86320754716981	1.03187839185317	25168.1897274633	1940.07166180834	1908	7.2	0	38.3	9.5	24.2	38.3	16.7	38.3	16.9	38.3	23.4	38.3	990136.7	293845.2	1051.04	1193.69	19.5	1	20.1	2.3	19	0.1	21.3	1.6
1	D14	2	TET2	NM_017628	sample	4.14774671990873	20.0918425556189	4.68714736807901	131597.378208785	2975.17444742391	1.52709640616087	4.01768397033657	0.928520431767043	27686.6189389618	2052.43395889532	1753	9.9	22.8	39.6	7.9	22.8	39.6	15.5	39.6	15.2	39.6	19.8	39.6	859240.2	344161.48	853.67	1336.71	17.5	1.8	27.6	2.9	17.5	1.4	25.2	1.7
1	D14	3	TET2	NM_017628	sample	4.43321917808219	22.4132420091324	5.55272400789191	149515.198059361	3172.6863892366	1.22831050228311	3.2865296803653	0.934045823237614	20488.4948630137	1831.32511215983	1752	13	21.3	38	8.4	21.3	38	17.9	38	18	38	25.6	38	887421.4	251497.7	939.8	1005.78	19	0.7	6.2	3	18.7	0	7.8	1.1
1	D15	1	AMER1	NM_152424	sample	3.95188627665391	19.1984691088026	5.0452774670219	130794.062329142	2877.73493692626	1.29797703663204	3.76216511755057	1.09523764931625	25714.3351558229	1844.07424135687	1829	5.8	0	38.7	7.1	26	38.7	16.1	38.7	14	38.7	18.6	38.7	834404.5	228052.1	840.28	942.92	14.9	1.6	7.9	2.5	16.1	3.1	8	1.4
1	D15	2	AMER1	NM_152424	sample	3.90816935002982	19.968992248062	5.76638030830216	139047.880143113	2866.66932645218	1.1216457960644	2.99701848539058	1.00119809056556	19958.4460345856	1875.59980344922	1677	11.6	25.5	38.3	7.3	25.6	38.3	15.4	38.3	15.4	38.3	18.8	38.3	824636	347786.5	842.96	1322.7	14.7	5.2	28	2.3	14.9	9.4	24.3	1.1
1	D15	3	AMER1	NM_152424	sample	4.19637804187889	20.3588002263724	5.1759995215935	134761.652518393	2996.16418484604	1.16921335597057	3.26428975664969	0.939085552955229	22372.0288624788	1783.12800159341	1767	9.6	23.8	37.2	7.1	23.8	37.2	17	37.2	16.3	37.2	23.2	37.2	874722.9	331341.53	881.25	1281.86	19.1	1	17.1	1.7	18.1	0.1	14.8	1.2
1	D16	1	EXT2	NM_207122	sample	3.91555037856727	19.401281304601	5.12819976873191	129363.036691904	2854.30474412242	2.20617355853232	5.88177052999418	1.11632161943153	34480.948747816	2115.95199930169	1717	7.1	0	46	7	26.1	46	15.4	46	16.1	46	21	46	876218.5	179578.8	881.21	751.4	16.8	2	6	11.8	18.9	0.1	7.7	9.8
1	D16	2	EXT2	NM_207122	sample	3.59633027522936	19.2110091743119	5.7899210990088	142347.71559633	2960.15768410365	1.99139908256881	5.65825688073395	1.10726028449548	39012.6748853211	2164.10770506015	1744	11	28.9	43.6	8.7	28.9	43.6	15.2	43.6	15.3	43.6	19.8	43.6	854484.5	328199.19	1002.83	1345.12	18.1	2.5	29.2	7.2	17.9	1.1	29.7	6
1	D16	3	EXT2	NM_207122	sample	4.21910112359551	22.0012484394507	5.70332028267707	162672.619850187	3125.91720751034	1.99250936329588	5.28401997503121	1.16192964984497	34400.1835205993	2426.55570061615	1602	12.2	23.8	49.8	8	23.8	49.8	18.2	49.8	18.2	49.8	25.7	49.8	1015041.3	340390.91	1053.13	1381.49	20.7	0.7	20.3	3.2	20.3	0.1	21.7	1.9
1	D17	1	RAD51	NA	Positive	5.23076923076923	28.4658925979681	5.74437286470075	181010.222786647	3238.93509231613	1.89187227866473	5.9622641509434	1.21044456499694	37349.645137881	1888.47087371912	1378	6.6	0	41	8.3	19	41	23.1	41	25.8	41	30.7	41	954064.8	153225.8	920.06	598.35	18.4	5.8	2.8	11.8	17.5	6.6	2	12.1
1	D17	2	RAD51	NA	Positive	4.92611464968153	27.5248407643312	6.45878357931424	177614.01910828	3514.85515129421	2.71656050955414	7.08343949044586	1.31218692734967	52082.6592356688	3318.69989622604	1570	12.2	16.8	57.6	11.3	16.8	57.6	21.6	57.6	28.3	57.6	32.9	57.6	997571.6	403380.11	1051.98	1539.07	22	3.7	40.3	3.6	19.9	4	34.4	2
1	D17	3	RAD51	NA	Positive	5.1249186727391	27.6304489264802	5.64952115036161	168739.080026025	3246.45896273194	1.7234873129473	5.10279765777489	1.02996547179786	32794.9843851659	1905.70606673334	1537	9.2	20.8	38.3	7.9	20.8	38.3	23.5	38.3	25.8	38.3	33.3	38.3	870250.4	222474.97	898.95	845.59	18.9	5.6	4.7	5	17.9	10.1	4.4	3.7
1	D18	1	RAD51	NA	Positive	5.42291285801341	28.890310786106	6.02345056385592	182689.570383912	3359.92445132189	1.62766605728215	4.80987202925046	1.09809403459251	31250.5234613041	2058.82969388018	1641	6.9	0	40.3	9.3	20.3	38.3	24.8	40.3	27.5	40.3	32.8	38.3	997052.8	279145	1046.51	1098.81	20	6.9	22.4	9.3	20.1	5.1	20.6	6.8
1	D18	2	RAD51	NA	Positive	5.20597584233948	29.4068658614113	6.45622635771447	187998.183725366	3480.03641851795	1.87031150667514	5.73680864589956	1.21458864301025	39588.5162110617	2257.27288850007	1573	11.6	16	43.3	9.7	17.2	43.3	24.3	43.3	29.2	43.3	32.5	43.3	964828.3	247598.76	986.86	949.07	22.9	7.8	10	3.8	19.8	10.2	9	1.8
1	D18	3	RAD51	NA	Positive	4.80443285528031	25.2685788787484	5.46328815411768	153307.816166884	3261.75414504962	1.40938722294654	3.94980443285528	0.987355042540598	26021.2692307692	1963.54531037945	1534	11	17.7	39.3	6.8	17.7	39.3	21.8	39.3	23.7	39.3	31.7	39.3	819812.5	261409.16	867.98	1014.41	16.8	8.7	7.9	4	17.2	17.9	8.2	2.5
1	D19	1	RAD51	NA	Positive	5.79054497701904	31.4228496388707	6.12143956190679	198123.763624425	3588.29582723502	2.08864084044649	6.72160210111622	1.13924768770601	48918.0393959291	2195.85290018696	1523	7.2	0	40	9.3	16.3	40	28.8	40	32	40	37.8	40	1058879.6	252983.4	1071.68	977.86	23.7	2	14.1	5.5	20.9	1.6	14.5	3.3
1	D19	2	RAD51	NA	Positive	5.25360824742268	29.8735395189003	7.00497427715038	205572.296219931	3563.58177782017	2.2213058419244	7.47697594501718	1.38495111352195	51731.4467353952	2197.5284363113	1455	11.7	19.9	43.6	11.4	19.9	43.6	23.6	43.6	27.8	43.6	33	43.6	1017588.2	160432.39	1137.03	623.3	21.3	3.2	2.8	9.3	21.4	3.4	2.3	6.5
1	D19	3	RAD51	NA	Positive	5.08031400966184	27.7095410628019	5.52883260739572	169559.460748792	3243.46655927106	1.69987922705314	5.88405797101449	1.09104862957756	40667.5923913043	1820.77603210037	1656	10.4	17.5	36.3	7.5	18.4	36.3	22.1	36.3	26.5	36.3	32.9	36.3	834505.2	174246.02	885.46	690.79	17.8	10.4	2.4	8.7	17.5	14.2	2.2	7.3
1	D20	1	RAD51	NA	Positive	6.15425131677953	32.6486079759217	6.45440267606564	206591.389014296	3745.88980240802	2.32731376975169	7.81188863807374	1.34606181391536	56096.1173814898	2389.95088059563	1329	6.8	0	47.3	10.2	15	47.3	29	47.3	32.1	47.3	39.4	47.3	1225016.7	190621.5	1154.46	765.76	27.8	2.5	6.3	8.7	27.9	0	6.5	7
1	D20	2	RAD51	NA	Positive	5.34125533211456	30.5642900670323	6.78899800146806	212292.809262645	3678.34273785272	2.28397318708105	7.68494820231566	1.35229070059332	53058.5898842169	2299.83799859911	1641	11.7	18.2	46.4	12.5	18.2	46.4	25	46.4	29.9	46.4	34.6	46.4	1028978.4	155001.29	1100.78	617.79	22.1	5.1	2.3	9.1	23	11.2	2.6	7.6
1	D20	3	RAD51	NA	Positive	5.47530120481928	29.1493975903614	5.66234759909043	185321.807228916	3563.06353487437	1.73493975903614	5.58614457831325	1.20566294140267	40200.4253012048	2109.23422796246	1660	11.6	17.9	42	9.8	17.9	42	24	42	28.7	42	37.7	42	999005.1	173096.74	1012.78	678.48	23.1	2.4	2.2	7.3	21.5	3.3	2.4	7.2
1	D21	1	RAD51	NA	Positive	5.1350114416476	26.5720823798627	5.34709583165009	160339.369565217	3164.28670023026	1.58466819221968	4.9525171624714	1.11046020382207	34056.561784897	1971.90599307505	1748	5.7	0	39.5	8.1	21.9	39.5	23.6	39.5	25.8	39.5	30.9	39.5	895973.5	236242.1	860.88	911.55	17.6	9	9.8	4.6	16	10.3	9.9	2.1
1	D21	2	RAD51	NA	Positive	5.24376088218224	28.0330818340104	5.73211020615602	170674.680789321	3250.59771179886	1.43006384213581	4.56355194428323	1.01554764923219	33799.1178177597	1821.59389921257	1723	11	17.6	34.1	7.8	21.2	34.1	24.3	34.1	27.3	34.1	31.3	34.1	873571.4	229184.12	884.06	878.4	18.9	13.1	8.1	6.1	17.3	16.8	7.2	4
1	D21	3	RAD51	NA	Positive	4.99652173913043	28.0521739130435	5.4511258169292	180530.595942029	3268.7509536995	1.55884057971015	4.75710144927536	0.958367928530682	33643.0556521739	1929.11722726578	1725	11	19.3	36.7	8.5	20.1	36.7	24.2	36.7	27.2	36.7	34.5	36.7	837682.4	256450.62	856.26	988.18	16.6	11.4	8.9	4.6	15	19.4	8.1	2.7
1	D22	1	RAD51	NA	Positive	5.26528040327662	28.5671077504726	6.17283969014353	177645.238185255	3642.42025824664	2.43856332703214	8.0586011342155	1.43116446021253	51612.3390044108	2268.12147822723	1587	7.6	0	46.4	9.9	15.2	46.4	23.8	46.4	28.5	46.4	36.3	46.4	999515.1	149202.3	1019.93	596.63	21.7	1.8	1.5	9.6	22.4	0.6	3.1	9.1
1	D22	2	RAD51	NA	Positive	4.87862796833773	27.0435356200528	5.84646539959245	173628.191952507	3347.20154610939	2.21437994722955	5.6688654353562	1.10550771340983	38923.8806068602	2586.73059228035	1516	10.4	18.3	46	9.2	18.3	46	20.9	46	26.4	46	31.1	46	939688.1	388639.44	953.94	1463.91	19.9	4.2	40.3	5.1	17.8	6.3	34.4	3.5
1	D22	3	RAD51	NA	Positive	5.14193548387097	28.8961876832845	5.90399296467424	192482.797653959	3524.74999893403	1.90263929618768	6.36715542521994	1.31992298714815	41906.6193548387	2070.50502411797	1705	11.6	17.8	42	9.2	17.8	42	25.1	42	28	42	36.1	42	985019.5	149967.24	1017.28	587.81	21.6	2.3	1.3	8.3	21.3	2.9	1.1	7.4
1	E03	1	RF	NA	Neutral	3.72222222222222	17.5952380952381	4.56983215734341	117239.018707483	2870.01586109883	1.48526077097506	4.31349206349206	1.00752110188507	29527.0731292517	1851.68099466265	1764	6.9	0	38.4	6.7	26.2	38.4	15.5	38.4	14.3	38.4	18.9	38.4	805676.4	164437.9	866.87	715.71	14.5	7.2	4	8.3	17.2	8.8	4.9	6.3
1	E03	2	RF	NA	Neutral	4.0609220636663	19.6256860592755	5.09377802475923	131667.727222832	2962.46354161896	1.85455543358946	5.19429198682766	1.25796960677715	32152.0631174533	1886.67451053727	1822	9.1	23.9	41.9	7.9	23.9	41.9	17.1	41.9	16.4	41.9	19.8	41.9	874523.2	127652.75	918.27	515.56	18.2	4	1.3	12.4	18.9	8.5	0.9	11.1
1	E03	3	RF	NA	Neutral	3.9406298399587	18.2927207021167	4.43866451025361	114049.73515746	2781.59218347207	1.15126484254001	3.47805885389778	0.989669194654981	24409.2080536913	1627.45946950816	1937	10.1	24.9	33.7	5.9	24.9	33.7	16.4	33.7	15.4	33.7	21.4	33.7	790350.8	154992.48	769.36	630.71	17.6	1.7	1.1	7	18.7	5.3	1.2	7
1	E04	1	RF	NA	Neutral	3.79531568228106	17.2764765784114	4.18208770695151	104344.720977597	2768.76694615567	2.26476578411405	5.28360488798371	1.17438221316247	32651.9684317719	2779.70614889456	1964	5.7	0	55	6	26.5	55	14.8	55	13.6	55	18.3	55	884119.4	326246.7	851.22	1335.24	17.7	1.1	28.8	3.3	17.1	0	30	2.3
1	E04	2	RF	NA	Neutral	3.73154008438819	17.9941983122363	4.52935137475686	117034.819620253	2910.51067683565	1.1334388185654	3.13396624472574	0.961923594946078	23318.1661392405	2026.82638733081	1896	9.9	25.7	37.3	7.2	25.7	37.3	15.3	37.3	15.2	37.3	19.8	37.3	865001.7	329572.02	853.44	1305.93	17.6	1.2	24.5	2.8	17.8	0.6	25	1.5
1	E04	3	RF	NA	Neutral	3.82352941176471	18.4438025210084	4.4859481443463	124727.717436975	2854.14854250477	1.41596638655462	3.8046218487395	1.02037357783903	28732.1533613445	2317.3526252224	1904	7.7	22.8	42.4	6.2	22.8	42.4	15.2	42.4	13.2	42.4	19.6	42.4	884815.5	367089.16	783.42	1426.68	18.4	1.5	23.1	1.3	16.1	1.4	22.6	0.6
1	E05	1	RF	NA	Neutral	4.46415094339623	22.0798742138365	5.63636422759227	147804.432075472	3164.1183049726	1.17169811320755	3.78050314465409	0.787680962800595	29534.1540880503	1471.19322448487	1590	6.6	0	30.6	7.1	20.4	30.6	18.6	30.6	17.2	30.6	23.5	30.6	1079072.4	204353.8	959.6	823.42	21.3	1.3	6.7	4.7	19.9	0	8.5	4.1
1	E05	2	RF	NA	Neutral	4.86892079666512	24.1412691060676	5.17425196012847	169198.067160723	3235.92334836701	0.690134321445113	2.12088930060213	0.800518572671	14143.7332098194	1252.76594614037	2159	10.7	21.3	27.2	7.9	21.3	27.2	20.5	27.2	19.1	27.2	23.9	27.2	1049814.4	183032.84	976.65	729.94	20.4	3.6	4.5	7.9	19.5	6.1	5.1	7.2
1	E05	3	RF	NA	Neutral	4.21094527363184	20.2487562189055	5.17533092815721	136678.328855721	3040.41265346531	0.916417910447761	2.35323383084577	0.857265636753153	13793.8835820896	1419.98868754606	2010	9.9	23.7	31.6	7	23.7	31.6	17.8	31.6	17	31.6	24.4	31.6	937693.9	191378.32	931.33	773.31	20.2	1.5	2.2	3.4	20.1	2.4	2.6	2.3
1	E06	1	RF	NA	Neutral	4.92403628117914	23.5646258503401	5.78873874604173	154333.83106576	3300.01556135584	1.8265306122449	5.33673469387755	1.18131772794399	36375.9132653061	2174.22214470754	1764	7.8	0	43.9	8.9	18.4	43.9	20.4	43.9	19.9	43.9	25.7	43.9	990314.5	229338.2	984.59	908.64	21.4	5.2	9.8	3.5	21.4	6.1	11.3	2
1	E06	2	RF	NA	Neutral	4.06182161396885	20.1005191127891	5.38760262328335	135606.85559226	2980.89973850755	1.0580462482303	3.09721566776782	0.909146068429732	24060.4950448325	1896.30521005197	2119	10.8	25	33.8	7.2	25	33.8	16.9	33.8	17	33.8	21.4	33.8	855175	342453.1	852.98	1373.03	17.9	8.2	28.1	2.8	18.7	13.1	28.3	1.7
1	E06	3	RF	NA	Neutral	3.66843373493976	16.2872289156627	4.43074397797819	94177.3503614458	2677.94394889895	1.06120481927711	2.8433734939759	0.80891496142373	20561.4804819277	1752.34544216182	2075	7.9	26.5	31	5.7	26.5	31	14.2	31	13	31	18.7	31	796299.1	436969.06	763.22	1716.66	17.3	3.8	36.4	1.3	16.3	7.1	36.6	0.6
1	E07	1	RF	NA	Neutral	3.96849474912485	18.6295215869312	4.07670390389457	114881.197199533	2747.98168573085	1.35005834305718	3.95507584597433	0.948243379318353	28092.2444574096	1714.80288445343	1714	6	0	36.8	6.6	27.4	36.8	15.9	36.8	16.4	36.8	20.5	36.8	832607.6	192021.4	734.3	755.76	15.8	1.5	4.1	4.2	13.5	2.2	4.1	3.2
1	E07	2	RF	NA	Neutral	4.17396449704142	20.0899408284024	4.92285311570511	125005.944970414	2839.67989073141	1.16804733727811	3.21597633136095	0.952955403380322	21307.6088757396	1715.22674968463	1690	10.8	24.4	34.8	7	24.9	34.8	17.6	34.8	15.9	34.8	19.6	34.8	766463.6	251465.88	784.18	998.3	15.1	11.3	10.3	4.1	14.3	15.6	11.2	2.6
1	E07	3	RF	NA	Neutral	3.99281437125748	18.0904191616766	4.74288412604523	106687.562874251	2719.60056715049	1.39341317365269	3.65868263473054	1.06248222795622	23135.7431137725	2034.30494072576	1670	9.5	25.4	43.1	6.2	29.6	43.1	16.1	43.1	15.7	43.1	21.6	43.1	788735.7	266030.64	827.6	1072.51	17.3	9.3	8.6	3.3	17.3	10.8	9.9	1.7
1	E08	1	RF	NA	Neutral	4.2962962962963	21.2287933094385	5.50624010345234	141283.338709677	3205.3476042657	1.82019115890084	5.30645161290323	1.06122513991302	35256.462962963	2023.97122822013	1674	7.2	0	42.5	7.4	20.1	42.5	18.1	42.5	17.3	42.5	22.8	42.5	925241.2	161169.9	931.78	637.92	19.5	4.5	3.5	6.8	19.7	6.4	3.8	6.4
1	E08	2	RF	NA	Neutral	3.90979381443299	19.1018041237113	5.38829365196957	125243.693298969	2992.5959150898	1.70489690721649	4.6514175257732	1.19223303108896	29364.5077319588	2037.49828872851	1552	11	25.2	41.8	7.5	25.2	41.8	15.7	41.8	16.6	41.8	21.3	41.8	893540.7	181128.23	882.34	741.6	17.5	1.5	4.1	5.3	19.6	2.2	5.1	4.4
1	E08	3	RF	NA	Neutral	4.1341730558598	18.9813800657174	4.66897221172532	119492.717415115	2649.4782637749	1.4934282584885	3.82913472070099	1.04223041366875	22295.3307776561	1834.36233429688	1826	9.7	26.3	39.8	6	27.1	39.8	17	39.8	16.2	39.8	21.7	39.8	778926.6	158945.77	752.22	641.99	14.9	15.2	1.8	11.6	15.2	21.2	1.8	11.8
1	E09	1	MEX3C	NM_016626	sample	3.87442922374429	18.8989726027397	5.03368059517161	122973.3293379	2846.31984974697	1.56963470319635	4.14897260273973	0.932098450762286	25859.845890411	1807.34325255888	1752	6.4	0	38.9	6.3	25.9	38.9	15.2	38.9	15.1	38.9	19.5	38.9	817041	234611.1	847.68	958.87	15.6	2.2	10	4.5	15.5	1.5	12.3	2.3
1	E09	2	MEX3C	NM_016626	sample	4.54785894206549	21.9212846347607	5.67865478710863	150582.942065491	3117.0436640026	1.70340050377834	4.92254408060453	0.962740824804273	33616.6738035265	1930.80234320007	1588	11	24.2	39.6	8.3	24.2	39.6	19.1	39.6	18	39.6	22.9	39.6	1029727.4	187878.87	1013.75	726.34	21.5	3	4.6	8.7	20	3.8	4.2	8.4
1	E09	3	MEX3C	NM_016626	sample	3.57651434643996	17.0132837407014	4.50403708216629	105718.584484591	2598.55874667574	1.42667375132837	3.52337938363443	0.912358990429472	25551.3081827843	2257.73381503829	1882	7.7	26.9	41.2	5.9	28.3	41.2	13	41.2	13.2	41.2	18.1	41.2	743458.1	349392.67	739.69	1348.99	15.5	8.9	19.2	2.3	13.9	12.6	19.6	1.1
1	E10	1	CDKN2C	NM_078626	sample	4.34208840486867	21.0640614990391	5.19993869971289	140869.084561179	3108.99896269377	2.45227418321589	6.51953875720692	1.33584409951216	44948.0730301089	2846.60965933075	1561	7.1	0	56.8	7.5	22.2	56.8	18.5	56.8	17.9	56.8	23.5	56.8	930990.8	335505.9	931.69	1344.12	19	3.4	29	2.8	18.3	3.5	29.7	1.4
1	E10	2	CDKN2C	NM_078626	sample	3.88459704339533	18.0629470672389	4.79849813244305	118185.693371483	3043.75604835084	1.39055793991416	3.82498807820696	1.04218987483543	27044.8822126848	2109.36220309177	2097	10.5	22.1	40.1	6.9	22.1	40.1	16.3	40.1	14.2	40.1	18.4	40.1	861043.3	270176.38	905.2	1129.21	17.8	0.8	13.3	3.2	18.6	0.3	17.5	2.1
1	E10	3	CDKN2C	NM_078626	sample	1.77299801455989	9.03706154864328	2.93859826479737	59059.2772998015	1820.87670707081	9.57114493712773	28.2911978821972	2.00284463208215	218921.113170086	5192.35515816015	1511	4.7	40.6	77.8	3.8	40.6	77.8	4.1	77.8	5.3	77.8	7.8	77.8	627374.7	382274.16	599.22	1539.26	10.3	1.1	23.6	1.7	8.1	0.7	25.7	0.5
1	E11	1	SPEN	NM_015001	sample	3.50089232599643	16.9797739440809	4.8803170352004	109623.505651398	2559.95376056466	1.39262343842951	3.73051754907793	0.938878778398196	26778.8976799524	1905.37938966742	1681	6.3	0	38.2	7	30.6	38.2	14	38.2	14.2	38.2	17.7	38.2	641296.5	278142.6	712.97	1154.85	12.2	25	20.4	8.4	12.7	31.4	24.9	7.8
1	E11	2	SPEN	NM_015001	sample	3.71553228621291	17.8871436881908	4.9896732539809	115079.232693426	2981.07385696583	1.45782431646306	3.75683536940081	1.04627957812227	27547.8737638162	2213.75785997542	1719	10.3	20.9	42.9	7.2	22.3	42.9	14.5	42.9	15	42.9	18.7	42.9	759265.1	330540.39	798.55	1348.7	15.6	8.8	25.2	2	15.4	11.7	28.2	1.3
1	E11	3	SPEN	NM_015001	sample	3.88958451906659	19.0700056915196	5.08977867603206	124622.483779169	3010.34795139728	1.36994877632328	3.63346613545817	0.920977635285691	24480.858850313	1867.9199819858	1757	10.4	22	38.7	6.4	22	38.7	15.5	38.7	15.3	38.7	22.8	38.7	817821.7	298856.45	884.95	1231.83	14.9	0.6	13.9	2.4	17.1	0	15.8	1.7
1	E12	1	ARID1B	NM_017519	sample	4.58704008786381	22.1208127402526	5.4993167302539	151776.285557386	3130.30147557853	1.6161449752883	3.88577704557935	0.985748199242142	26607.0175727622	2301.86476507465	1821	6.6	0	42.9	8	23.3	42.9	19.1	42.9	17.6	42.9	23.8	42.9	1022880.9	337943.2	965.35	1345.64	21	1.8	28.6	2.4	20.9	1.2	30	1.5
1	E12	2	ARID1B	NM_017519	sample	4.4681712962963	20.4074074074074	4.72826159503667	125059.636574074	2988.94402325792	1.44560185185185	3.84490740740741	0.980251401755046	25731.1869212963	2032.14882110847	1728	10	23	40.3	7.7	26.2	40.3	19.2	40.3	17.9	40.3	22.4	40.3	853550.7	237559.1	883.34	971.25	17.7	9.1	8.4	3.6	19.3	10.8	9.3	2.1
1	E12	3	ARID1B	NM_017519	sample	5.13826735513482	24.8600114744693	5.36162404979698	159204.810097533	3168.91328110977	1.57773952954676	4.08491107286288	1.13282643296831	28374.3402180149	2358.14294156122	1743	10.6	20.3	44.1	8	20.3	44.1	20.5	44.1	20	44.1	28.5	44.1	1010762.4	316834.56	942.35	1240.68	22	4.1	16.1	2.5	21.7	7.6	15.3	1.7
1	E13	1	ERCC4	NM_005236	sample	2.49114233353696	12.9126450824679	3.88769485431847	88921.615149664	2261.33117616369	5.4752596212584	13.9957238851558	1.55049422976833	101224.690287111	4241.26693420128	1637	4.4	0	72.1	5.3	34	72.1	7.1	72.1	7.9	72.1	10	72.1	712112.9	322857.8	682.52	1286.15	10.8	3.7	24.7	2.9	9.7	4.2	26	1.5
1	E13	2	ERCC4	NM_005236	sample	2.7177033492823	15.0132908027645	4.49501956426098	108382.399255715	2475.15476142718	2.5130249867092	5.63583200425306	1.17495385373176	40161.687400319	3101.61737187701	1881	8.6	31.8	54.8	6.6	31.8	54.8	9.3	54.8	9.7	54.8	13.1	54.8	695858.6	345790.07	684.37	1360.76	11.3	6.8	28.6	3.7	10.4	13.1	28.5	2.6
1	E13	3	ERCC4	NM_005236	sample	3.36206017338093	15.5813360530342	4.36806948350888	97708.2998470168	2448.27718232056	2.18663946965834	4.78225395206527	1.03011693071422	32843.7016828149	2734.53476592929	1961	7.5	29.5	49.3	5.2	32.5	49.3	12.1	49.3	12.1	49.3	16.6	49.3	683926	406765.26	707.4	1651.99	13.6	9.1	31	2.5	12.7	13.7	33.7	1.5
1	E14	1	ATR	NM_001184	sample	3.24975984630163	17.4293948126801	5.30016842398078	128919.464457253	2955.84720582049	1.28290105667627	3.44668587896254	0.917531241394204	23519.1330451489	1855.84023764626	2082	7.6	0	36.5	6.8	24.4	36.5	11.8	36.5	10.8	36.5	16.6	36.5	844274.1	250373.1	871.64	1009.51	12.6	1.5	12.7	3.7	12.7	0	13.8	2.1
1	E14	2	ATR	NM_001184	sample	3.17827004219409	16.9361814345992	5.44210857539352	123704.49314346	2656.53617743651	1.29272151898734	3.69462025316456	1.13674775827327	27633.638185654	1843.18647511732	1896	9.4	29.1	34.1	6.4	32.6	34.1	11.1	34.1	11.8	34.1	15.2	34.1	820056.8	270394.34	839.37	1096.42	12.8	10.7	16.5	8.9	12.3	10.3	17.4	7.6
1	E14	3	ATR	NM_001184	sample	3.01773604590506	16.3474178403756	5.41244401676616	119352.434533125	2877.19137634083	1.51591027647366	4.37610850286907	0.962551205767158	29887.8669796557	1903.90190721563	1917	9.8	23.9	38	6.8	23.9	38	10.6	38	10.9	38	17.3	38	741189.3	241914.46	820.21	956.17	12.4	2.4	5.7	2.2	11.9	3.4	6.2	1
1	E15	1	STAG2	NM_006603	sample	4.63270504330107	21.8650025471218	5.05361755519038	140670.051961284	3167.19198091353	1.45287824758023	3.571574121243	1.00574759988135	23242.3881813551	2163.96534539158	1963	6.9	0	42.6	8.2	22.8	42.6	19.9	42.6	19.1	42.6	25.8	42.6	938787.5	344676.8	1026.24	1412.12	20.4	1.3	31.4	3.4	20.8	1.3	34.2	1.8
1	E15	2	STAG2	NM_006603	sample	2.8640822045773	13.3227463801962	3.7478729295114	88081.2979915927	2375.53720294649	2.81924334423167	6.58710882765063	1.21270337974085	47911.9967304998	3245.5484576265	2141	6.3	30.3	54.6	5.4	30.6	54.6	9.7	54.6	8.7	54.6	11.3	54.6	679890.4	381950.64	644.17	1488.79	11.6	11.7	35	2.6	10.2	17.7	33.3	1.4
1	E15	3	STAG2	NM_006603	sample	3.12736273627363	13.8438343834383	3.68263179447292	87018.9387938794	2370.13532852434	2.16606660666067	4.94509450945095	0.826728151789511	34760.9545454545	2407.20937342269	2222	5	31.5	41.6	4.3	31.5	41.6	11	41.6	10	41.6	13.9	41.6	794899.7	381734.99	738.97	1512.91	15.6	1	26.5	1.4	12.1	0	26.2	0.9
1	E16	1	WRN	NM_000553	sample	4.42046718576196	22.7430478309232	5.7696168199353	166922.71134594	3290.79432445706	1.33926585094549	3.37764182424917	0.849962056834412	20477.7708565072	1656.15147734882	1798	8	0	34.7	9.3	21.9	34.7	19.6	34.7	18.4	34.7	24.9	34.7	1013556.2	207676.5	1046.16	840.95	20.2	1.1	7.3	5.2	19.9	0.1	9.1	3.6
1	E16	2	WRN	NM_000553	sample	3.69576581285938	18.3403031887088	4.60152536410958	128866.082592786	2783.90940091655	2.54573967590173	6.09932043910089	0.9033379714437	44548.1458442237	2464.70955034076	1913	8.7	24.7	42.8	7.3	24.7	42.8	12.9	42.8	12.8	42.8	15.9	42.8	840955.1	342648.72	813.54	1330.36	14.7	2.7	26.9	3.2	13.5	5.5	25.8	1.9
1	E16	3	WRN	NM_000553	sample	2.24230951254141	10.8324656885944	3.76117153349328	73511.0477993374	1958.9389179079	3.30572645527686	7.97823000473261	0.908504738245657	59796.1722669191	2690.94931536974	2113	5	36.2	40.8	4	37.4	40.8	6.4	40.8	6	40.8	8.6	40.8	572412.5	361377.34	540.84	1407.92	8.3	11.5	21.3	2.6	7.9	22.9	22.3	1.2
1	E17	1	RF	NA	Neutral	3.64092276830491	17.4152457372116	4.85394065420443	111344.611835507	2947.10263941404	0.938314944834504	2.30641925777332	0.748781105049041	16210.2632898696	1682.78266832098	1994	6.9	0	31.3	7.9	25.7	31.3	14.3	31.3	14.2	31.3	20.8	31.3	817593.2	306602.6	812.8	1216.18	16.1	6.2	24.7	4	14.9	7.5	25.7	3.1
1	E17	2	RF	NA	Neutral	4.16874400767018	20.741610738255	5.65722846317467	151397.150047939	3185.02413004215	0.834611697027804	2.17114093959732	0.688763010423534	14818.3087248322	1443.01270742171	2086	10.6	23.3	26.7	8.8	23.4	26.7	18.1	26.7	17	26.7	21.6	26.7	973884.6	308713.46	936.76	1204.8	20	3.5	19.9	2.8	18.3	4.7	20.5	1.3
1	E17	3	RF	NA	Neutral	3.71785892946473	17.3881940970485	4.55460175358689	106854.297148574	2570.30623950029	1.42371185592796	3.73686843421711	0.96254808404268	27257.5762881441	2089.5864826386	1999	9.2	26.3	38.2	6.5	31	38.2	15.3	38.2	13.5	38.2	19	38.2	640843.6	311928.58	681.09	1224.17	13.8	20.1	16.6	5.9	13.4	30.6	16.4	4.8
1	E18	1	RF	NA	Neutral	2.95062972292191	14.8841309823678	4.67477907198479	105470.809571788	2686.18854346694	1.83224181360202	4.31284634760705	0.90972011851959	31175.0559193955	2259.29047067122	1985	5.7	0	40.1	7	28	40.1	11.1	40.1	10.6	40.1	14.6	40.1	829000.7	359001.2	791.07	1388.06	14.8	5	35	3.4	12.2	3.7	33.3	1.9
1	E18	2	RF	NA	Neutral	3.89353233830846	18.7233830845771	5.09748353544082	126384.411442786	2965.98384659126	1.3228855721393	3.41492537313433	0.912237315689268	24682.9288557214	2028.25217994091	2010	9.9	24	37.9	7.7	24	37.9	16	37.9	15.1	37.9	18.7	37.9	770448.4	337482.84	833.95	1374.55	15.6	7.4	27.6	2.2	15.9	13.5	29.8	1.1
1	E18	3	RF	NA	Neutral	2.8351822503962	14.4426835710512	3.89731405096957	94525.0660327522	2306.18639309674	2.99788695192816	7.11938721605916	1.17836937301641	52658.8013734812	3399.54701281504	1893	7.1	31.6	56	5.8	35.1	56	9.2	56	9.9	56	14.4	56	625840.9	372195.21	634.82	1519.93	12.5	16.4	22.6	2	13.1	22.8	25.1	0.8
1	E19	1	RF	NA	Neutral	3.99841688654354	20.2575197889182	5.04672034594688	143340.222691293	2932.34420920597	1.10395778364116	3.07440633245383	0.895313109437794	22721.1852242744	1785.41112524981	1895	6.8	0	33.1	8.3	25.7	33.1	16.9	33.1	15.5	33.1	20.1	33.1	836848.8	283657.2	880.51	1142.88	16.6	15.6	18.8	2.8	16.9	20	19.3	1.7
1	E19	2	RF	NA	Neutral	3.64951768488746	18.7845659163987	5.13480496178642	128192.85254938	2785.45868834611	1.22416169039963	2.95544327055581	0.847371603815402	20950.6513550758	2006.37658115199	2177	10.5	26	36.3	7.4	28.9	36.3	13.8	36.3	14	36.3	17.2	36.3	728090.7	344289.55	783.6	1368.58	14	18	30.3	5	13.4	24	29.9	3.4
1	E19	3	RF	NA	Neutral	5.00685322672758	26.4203312392918	5.30617844714129	162131.790405483	3307.43739096781	1.50942318675043	4.16561964591662	0.884053336188112	31638.9211878926	2011.46170102196	1751	9.8	17.8	34.8	8.4	19.6	34.8	23.6	34.8	26.1	34.8	34.2	34.8	922832.2	317684.3	930.68	1249.71	20	5.6	17.4	5	17.9	9.8	18.2	4.3
1	E20	1	RF	NA	Neutral	3.67327714427367	17.0470996529499	4.76691278542569	105425.916212196	2772.77188065785	1.37233515121468	3.78978681209717	0.966722830066507	23875.6018839861	1620.41473694028	2017	6.4	0	35.3	6.9	28.8	35.3	15.3	35.3	14.7	35.3	19.7	35.3	716803.1	154150.4	815.79	637.25	13.9	9.7	2.2	9.9	15.5	10.9	2.9	10.1
1	E20	2	RF	NA	Neutral	3.59249609171443	17.4372068785826	4.61626679445533	114069.796769151	2726.82409283831	1.19228764981761	3.49348619072434	0.973572316687888	23633.8447107869	1728.05582122087	1919	9.3	24.8	36.4	6.6	29.2	36.4	13.9	36.4	13	36.4	16.8	36.4	647091.6	160814.74	685.94	654.91	12.8	20.8	2.2	9.1	13.6	29.4	2.4	8.6
1	E20	3	RF	NA	Neutral	4.28325791855204	19.6710407239819	5.0654521091847	125518.147963801	2950.66879778463	0.8710407239819	2.3131221719457	0.661383313991711	17038.6158371041	1482.18045692986	2210	9.4	22.4	27.6	6.8	24.7	27.6	18.2	27.6	16.6	27.6	23.4	27.6	793803.9	293738.62	824.54	1161.33	16.2	11.4	14.8	6	16.8	16.2	15.1	5.2
1	E21	1	RF	NA	Neutral	4.08533469596321	19.5942769545222	5.12303108168653	133928.004598876	2980.63804819402	1.41236586612161	3.82064384261625	0.963641382850967	22274.520183955	1706.8351447973	1957	6.3	0	38.6	7.3	24.2	38.6	16.7	38.6	15.5	38.6	20.7	38.6	890873.6	158454.5	919.35	652.69	15.9	1.7	2.6	9.9	17.6	0.9	3.1	9
1	E21	2	RF	NA	Neutral	3.83271375464684	19.2209240573553	5.49261476286991	133632.54062666	2918.04967311566	1.1481678173128	2.99150292087095	0.909848468153403	19844.7137546468	1726.82637858466	1883	9.4	24	35.1	7.3	26.3	35.1	15.6	35.1	15.3	35.1	19	35.1	747906	259077.34	804.42	1034.44	14.6	14.2	13.1	4.5	14.2	22.9	14.7	3.8
1	E21	3	RF	NA	Neutral	4.43505552873008	21.0231772090777	5.28836635177565	135677.278609367	2811.27984790598	1.34186383389667	3.65717044905843	0.955815053754757	22720.3626267504	1602.7706641943	2071	11.4	25	35	7.3	31.4	35	19.5	35	18	35	23.1	35	837788.5	139935.49	881.16	568.04	18.1	10.2	1	16.7	18.3	12.3	1.4	17.2
1	E22	1	RF	NA	Neutral	3.82236842105263	18.7702850877193	5.76174140309435	129361.123903509	2996.85772838898	1.29002192982456	3.29495614035088	0.946897488906787	20611.1140350877	1799.71856757453	1824	6.5	0	36.6	7.6	26.2	36.6	15.6	36.6	15.1	36.6	20.1	36.6	848340.2	229658.4	896.89	930.42	16.9	7.5	10.1	4.3	16.4	9.3	11.7	3.2
1	E22	2	RF	NA	Neutral	4.26769558275679	19.2384246939862	4.96701916829289	126756.47897818	2958.59061420719	1.61841405002661	4.48110697179351	0.982703495611914	28065.6077700905	1678.56537127183	1879	10	24.7	38.1	7.2	24.7	38.1	18.3	38.1	16.1	38.1	20.2	38.1	898813.4	141413.07	945.66	577.95	18.8	1	1.1	9.6	18.1	0	1.8	9.7
1	E22	3	RF	NA	Neutral	4.20425029515939	19.8506493506494	4.88961553900801	130769.053128689	3057.58742049681	1.33884297520661	3.61806375442739	0.891134677446123	22155.5360094451	1642.14283661706	1694	10.3	22.4	35.1	7.2	22.4	35.1	17.7	35.1	16.5	35.1	24.2	35.1	856534.6	186570.48	896.8	756.66	19.1	3.5	2.2	5.1	19.2	6.2	2.7	4.8
1	F03	1	OTNT	NA	Neutral	4.07794770596941	20.0009866798224	5.10562886571577	131223.805624075	2984.29065862218	1.25308337444499	3.90922545633942	1.04854942010349	27025.3177109028	1641.98007635855	2027	5.7	0	34.8	7.4	22.7	34.8	16.7	34.8	16.2	34.8	21.4	34.8	858457.8	151315.6	839.73	624.84	17.6	7.7	2.5	10.8	16.5	11.5	3.2	10.2
1	F03	2	OTNT	NA	Neutral	3.99793495095509	17.6943727413526	4.62756787228168	102043.877645844	2864.7308499733	1.79349509550852	4.90087764584409	1.12079513266635	28370.5482705214	1865.97955360585	1937	9.2	22	42.2	5.7	22	42.2	15.8	42.2	14	42.2	18.2	42.2	788007.9	135125.26	776.01	555.97	15.9	1.4	1.4	9.8	16.1	4.3	1.3	9.3
1	F03	3	OTNT	NA	Neutral	3.46222664015905	18.094930417495	4.8574829877278	129966.686878728	2801.94415941834	1.09741550695825	3.50894632206759	0.819653051375617	25836.9020874751	1331.56752200322	2012	9.4	27	28.3	6.3	27	28.3	13.4	28.3	13.1	28.3	18.7	28.3	804130.2	149628.84	807.61	604.47	15.5	2.7	1.5	8.6	16.4	6.2	1.4	8
1	F04	1	OTNT	NA	Neutral	4.38322580645161	21.0677419354839	4.81943707286088	130913.800645161	2839.29549798488	2.23161290322581	6.2141935483871	1.22726038143559	36742.6619354839	2172.12985419131	1550	7	0	47.7	6.8	23.6	47.7	18.6	47.7	18	47.7	22.6	47.7	792968.4	184126.8	810.6	739.07	16.3	12	4.1	5.5	17	15.5	5	4
1	F04	2	OTNT	NA	Neutral	4.19291109819872	19.382916908774	5.27800563607941	123455.843114468	3134.31299162115	2.21208599651365	5.76757699012202	1.25464792596224	37718.4206856479	2763.10332448245	1721	9.1	19.9	52.6	7.3	20	52.6	18	52.6	16.7	52.6	21	52.6	910036.5	368372.2	875.33	1488.04	17.8	3.6	33.1	1.9	18.3	5.1	34.9	0.8
1	F04	3	OTNT	NA	Neutral	4.01946721311475	19.8555327868852	5.39389995917005	132750.78227459	3022.96364833888	1.50922131147541	4.3171106557377	1.13187734182785	26282.7090163934	1719.71921849162	1952	10.9	23.7	37.6	7.3	23.7	37.6	17.4	37.6	17.2	37.6	23.4	37.6	834031.2	146217.41	901.6	607.78	19.6	2.4	1.1	8.3	19.6	5.4	1.4	8.3
1	F05	1	OTNT	NA	Neutral	4.4861407249467	19.8415067519545	4.79140477547957	120783.70931059	2877.69362687289	1.78109452736318	4.5728500355366	1.06994534785192	26533.9950248756	1899.71921133719	1407	6.5	0	43.6	5.8	20.3	43.6	18.8	43.6	16.8	43.6	21.5	43.6	804957.1	137451.9	814.37	555.82	16.1	7.2	1.4	13.2	16.2	10.7	1.5	12.6
1	F05	2	OTNT	NA	Neutral	4.29365079365079	20.0439153439153	4.8482133270474	120049.487301587	2924.86173174507	1.21798941798942	3.15291005291005	0.967759188709074	17836.4693121693	1681.36198111681	1890	12.5	22	37.7	6.7	23.1	37.7	17.8	37.7	17.6	37.7	21.1	37.7	750039.4	171312.02	737.92	704.81	15.6	12.8	3.4	6.1	15.8	18	3.5	4.2
1	F05	3	OTNT	NA	Neutral	3.99723909442297	20.1706239646604	4.98977653951914	135914.596355605	2939.60918019574	1.05024848150193	3.09110988404197	0.877779086005422	20123.3357261182	1349.48611653985	1811	10.5	24.1	31.9	8.1	24.1	31.9	16.4	31.9	16.1	31.9	23.8	31.9	842172.6	127759.55	842.06	496.18	17.8	3	0.9	18.4	18.3	6.8	0.7	18.1
1	F06	1	OTNT	NA	Neutral	4.32273838630807	21.4260391198044	5.18882501736193	147716.721882641	3116.38134297344	1.84535452322738	5.06051344743276	1.15398530473228	32824.0403422983	2196.86107985553	1636	7.5	0	44.8	7	21.5	44.8	18.4	44.8	16.6	44.8	22.7	44.8	963311.7	210270.8	956.45	853.94	18.4	1.3	7.5	5.2	18.5	0.6	8.9	2.5
1	F06	2	OTNT	NA	Neutral	4.69135135135135	23.6583783783784	5.3231352716375	161834.258918919	3105.4471471343	1.57189189189189	4.74	1.08466776025142	34085.5621621622	2061.55141918896	1850	10.4	22.4	39.1	7.6	22.4	39.1	19.5	39.1	18.6	39.1	23.8	39.1	989167.4	277468.01	950.07	1102.86	20.8	2.1	15.4	2.5	20.5	3.2	15.8	1
1	F06	3	OTNT	NA	Neutral	2.72609970674487	14.1560117302053	4.62954922344076	97734.4117302053	2485.73456553399	2.41055718475073	5.40938416422287	1.13927180863703	36827.4082111437	3018.57279186485	1705	8	30.7	53.7	5.5	30.7	53.7	9.5	53.7	9.9	53.7	14	53.7	766611.6	364667.01	775.91	1427.88	15.4	0.6	22.5	2.9	11.8	0.1	21.9	1.8
1	F07	1	OTNT	NA	Neutral	4.29248366013072	21.6421568627451	5.43152707198609	149517.607298475	3036.48282415774	1.17211328976035	3.30773420479303	0.906215685397477	22000.1960784314	1605.71189735888	1836	6.5	0	35.1	7.7	24.5	35.1	17	35.1	17.4	35.1	21.8	35.1	982931.9	163283.6	934.28	648.97	19.9	1.4	3	7.2	19.2	0.5	3.1	6.7
1	F07	2	OTNT	NA	Neutral	4.2543956043956	21.0708791208791	5.34709979218219	141566.842307692	3057.9220782592	1.31153846153846	3.58186813186813	0.968041534719695	23433.3197802198	1728.27942745223	1820	10.2	22.6	36.9	7.2	22.6	36.9	17.2	36.9	16.7	36.9	21.2	36.9	902267.6	165599.86	899.41	654.85	18.2	2.6	3	5.9	19.5	4.5	2.5	4.6
1	F07	3	OTNT	NA	Neutral	4.23316708229426	20.6832917705736	5.03325256960762	127783.926433915	2645.27335236327	1.39463840399003	3.92955112219451	1.07606036332662	24580.1402743142	1740.2622660497	1604	10.1	21.7	39.7	5.9	26.2	39.7	18.1	39.7	16.5	39.7	21.5	39.7	705065.7	150563.91	734.21	601.59	14	15.8	1.2	7.7	15.5	23.9	0.7	7.2
1	F08	1	OTNT	NA	Neutral	4.26958831341301	22.8173970783533	6.88207498980436	170307.3187251	3230.69172723554	1.86586985391766	5.09628154050465	1.11095902698953	32707.8432934927	2068.23743879089	1506	8.8	0	42.6	9.1	22.5	42.6	18.3	42.6	18.3	42.6	24.4	42.6	1077600.1	192995.1	1124.32	769.18	21.8	3.9	5.9	6.8	21.4	4.9	6.3	4.9
1	F08	2	OTNT	NA	Neutral	3.92494089834515	18.1879432624113	4.36808831402766	110255.622931442	2850.68760504775	2.00295508274232	5.17139479905437	1.0998613330593	29857.6613475177	2147.15099708947	1692	9.1	24.5	46.4	6.5	24.5	46.4	16.7	46.4	15.2	46.4	18.8	46.4	839447.7	164701.28	845.05	661.54	17.3	2.8	2.8	7.3	17.6	6.5	3.1	6.7
1	F08	3	OTNT	NA	Neutral	3.58838512480897	18.1721854304636	4.60483456293692	124462.200713194	2629.53455635843	1.39072847682119	4.29597554763118	0.996237693761184	31080.2582781457	1798.34324468712	1963	9.1	27.6	37.2	6.9	31.3	37.2	14.5	37.2	14.8	37.2	19.6	37.2	728855.7	234004.49	766.17	947.94	14.7	14.6	5.1	3.6	15.1	20.3	6.4	2.2
1	F09	1	PTPRB	NM_002837	sample	5.13824604141291	24.6345919610231	6.1159361370742	167711.767965895	3320.50130134201	1.95615103532278	5.5931790499391	1.13917390689648	35841.9884287454	1961.28754625069	1642	7.6	0	41.6	8.7	19.2	41.6	21.6	41.6	20.6	41.6	25	41.6	990721	171427.1	1040.92	680.55	20.5	1.3	3.2	6.1	20.3	0.7	2.8	4.1
1	F09	2	PTPRB	NM_002837	sample	4.63078639152259	22.2169548243168	5.34130001471673	148758.538204127	3178.8549601016	1.60178471834914	4.1154489682097	1.04864681497125	25603.5192414947	2071.70390788482	1793	10.2	21.8	43.7	8.3	21.8	43.7	20	43.7	19.3	43.7	23.2	43.7	1010739.9	246832.53	978.93	978.5	21.2	1.1	11.4	3.4	18.9	0	11.2	2.1
1	F09	3	PTPRB	NM_002837	sample	4.02707275803723	21.0169204737733	5.93007065689397	148384.622673435	3017.7036304764	1.40214326001128	3.99830795262267	1.32869734415379	28250.1646926114	1979.19905497718	1773	10.4	22.6	41.4	7.8	22.7	41.4	15.2	41.4	16.5	41.4	24	41.4	831946.7	290996.84	848.89	1128.38	16.5	4.7	10.3	1.9	15.1	7.2	9.9	0.8
1	F10	1	WAS	NM_000377	sample	4.12192329708071	20.9038351459645	5.18991888728684	144892.423010876	3105.998596609	1.68288494562106	4.85804235832856	1.25596379983497	32912.0692615913	2229.48931200457	1747	7.2	0	44.8	8.5	23.4	44.8	16	44.8	16.5	44.8	23.4	44.8	908477.6	224743.7	888.67	889.5	17.6	5.8	9.4	3.7	16.7	8	10.4	2.7
1	F10	2	WAS	NM_000377	sample	3.69161134580567	18.3886541943271	4.30733584133122	121513.736873868	2815.60946809389	1.97585998792999	5.50271575135788	1.21523934210634	39560.4031382016	2550.53441411061	1657	9.8	24.4	50.2	5.8	24.4	50.2	14.5	50.2	13.5	50.2	17.6	50.2	827234.9	321357.38	839.99	1330.02	14.8	1.1	21.5	2	16.6	0	23.1	0.4
1	F10	3	WAS	NM_000377	sample	2.96465968586387	13.7689790575916	4.02761600405862	85022.6132198953	2470.6088468875	3.88089005235602	9.43782722513089	1.45630502917507	63410.1511780105	3496.57277662317	1528	6.6	28.5	64.6	4.5	28.5	64.6	10.1	64.6	9.4	64.6	14.4	64.6	730213.8	375599.58	709.35	1509.9	14.7	0.5	24.9	1.8	12.6	0	26.2	0.9
1	F11	1	ODAM	NM_017855	sample	4.21182266009852	19.9002463054187	5.00121359453487	129710.674876847	3020.27618858312	1.5307881773399	4.23891625615764	1.04094962228997	28692.6681034483	2076.25678050169	1624	6.7	0	41.9	7.6	23.2	41.9	16.8	41.9	15.6	41.9	22.2	41.9	902979.4	272250.6	898.77	1078.64	18.9	2.3	18.4	4.2	17.1	0.2	17.9	3
1	F11	2	ODAM	NM_017855	sample	3.80372250423012	19.7495769881557	5.3179592930868	137568.55893965	2990.11540229215	1.72476029328821	4.26170332769318	1.08579025895612	31177.1218274112	2509.95416043228	1773	9.7	25.3	48.2	7.4	25.3	48.2	15.7	48.2	16.1	48.2	20.9	48.2	915137.4	347038.62	932.09	1365.44	18.8	1.2	28	3.3	18.2	0.4	27.2	1.6
1	F11	3	ODAM	NM_017855	sample	4.38840937114673	21.652281134402	5.20531412013711	145796.290998767	3061.79349929671	1.6750924784217	4.53945745992602	1.02146963157423	32822.143649815	2178.02004008655	1622	10.8	22.4	44	7.5	22.4	44	18.4	44	17.4	44	25.2	44	935007.8	281510.27	890.89	1108.45	19	0.6	9.7	2.3	18.3	1.3	10.4	1.2
1	F12	1	BRIP1	NM_032043	sample	4.7708959711365	23.4804570054119	5.64068643337567	161453.017438364	3097.45963268996	1.99579073962718	5.3758268190018	1.13343519667841	32933.9723391461	2107.2115833068	1663	7.4	0	44.6	8.2	21.2	44.6	20.9	44.6	19.2	44.6	24.6	44.6	910519	159096.8	894.91	634.55	17.7	11.4	3.5	15	17.2	20.5	4.3	14.9
1	F12	2	BRIP1	NM_032043	sample	4.19323671497585	22.1527777777778	5.95411292016112	160602.866545894	3358.10831174919	1.6304347826087	4.54710144927536	1.22426012617031	30546.1708937198	2067.15901980855	1656	12	20.8	42.7	9.8	20.8	42.7	17.7	42.7	18.2	42.7	24	42.7	968468.9	203597.06	1082.02	834.19	19.7	1.1	5.6	4.3	21.6	0.5	6.2	3.4
1	F12	3	BRIP1	NM_032043	sample	3.59924487594391	17.2049622437972	4.1808788504248	112559.334412082	2691.26254282644	1.61165048543689	3.94498381877023	0.890508157163698	28823.0922330097	2272.91188479262	1854	8.7	26	40.2	6	26	40.2	13.4	40.2	12.4	40.2	19.4	40.2	832669.5	388250.23	769.98	1529.51	16.3	1.2	25.6	2.4	14.3	2.6	26.3	1.1
1	F13	1	ATRX	NM_138270	sample	4.2400461627236	23.0386612810156	6.31281388862633	167425.28390075	3170.74230227166	1.49509521061743	4.27870744373918	1.01886495999571	30055.5949221004	1976.21293563146	1733	8.4	0	41.2	9.3	23.8	41.2	17.7	41.2	18.8	41.2	24.4	41.2	830871.9	271566.2	957.18	1089.67	15.9	9.1	16.3	4.2	15.8	16.4	15.8	2.6
1	F13	2	ATRX	NM_138270	sample	4.48816412414519	23.8669121514992	5.85200695421656	176627.345607575	3183.3421694742	1.47185691741189	4.01525512887954	1.18641970162752	28318.7522356654	2075.38511612845	1901	10	23.7	42.1	8.7	23.7	42.1	19.3	42.1	18.8	42.1	24	42.1	1061141.9	309351.74	1051.2	1240.05	21.2	2	20.6	2.5	21.5	3.8	20.8	1.2
1	F13	3	ATRX	NM_138270	sample	4.97228773584906	24.5931603773585	5.32406872191004	173036.311910377	3221.61497577761	1.63620283018868	3.90507075471698	0.956378646626406	25705.5860849057	2077.85480887322	1696	10.8	23.7	41.5	9.3	23.8	41.5	21.2	41.5	20.6	41.5	29.3	41.5	1052023.9	285387.82	1065.47	1152.57	22.8	2.1	11.2	2.9	23.8	2.2	13.3	1.4
1	F14	1	PLXNB2	NM_012401	sample	4.12949152542373	20.5240677966102	5.197391587046	138039.016271186	3120.60510005138	1.99864406779661	5.23389830508475	1.17434708412603	31231.6976271186	2154.4344425162	1475	7.3	0	48.5	7	20.9	48.5	17.5	48.5	16.1	48.5	22.4	48.5	888032.7	197280.8	908.69	799.77	16.2	0.9	6.5	5.7	16.6	1.4	7.9	5
1	F14	2	PLXNB2	NM_012401	sample	4.28673139158576	23.7961165048544	5.67920195026924	180917.106796117	3105.54769792491	1.69838187702265	4.52815533980583	1.06803383480418	32816.4207119741	2204.72901714028	1545	12	25	44.4	9.8	25	44.4	18.3	44.4	18.3	44.4	22.7	44.4	1020162.1	298969.29	1001.18	1175.2	18.8	1.7	21.9	4.9	17.3	1.2	19.6	3
1	F14	3	PLXNB2	NM_012401	sample	2.69448275862069	15.2151724137931	4.40039221095842	108988.004137931	2149.69208066416	6.46344827586207	16.6606896551724	1.53126946908456	113824.048965517	4105.73606119598	1450	8.9	32.5	71.3	5.4	37.9	71.1	8.5	71.3	8.6	71.3	11.7	71.1	742252.5	349270.52	692.37	1351.93	12.3	9.3	23	8.9	9	10.5	21.8	7.2
1	F15	1	ZMYM2	NM_197968	sample	4.33572611816676	21.9480949751519	5.74350152106652	149576.145223633	3170.88233445438	1.46107123136389	3.81501932633904	0.974107740028138	25113.1949199337	1941.79145588426	1811	7.5	0	42.7	8.1	21.9	42.7	16.8	42.7	17.2	42.7	23.9	42.7	908998.3	220412.5	959.24	887.16	17.8	1.5	7.6	4.5	18.2	1	8.7	2.1
1	F15	2	ZMYM2	NM_197968	sample	3.8676085818943	21.3861852433281	6.47223892212756	162717.25170068	3248.64879308941	1.13291470434328	3.11878597592883	0.976968526706382	20015.222396651	1766.22553092924	1911	13	24.2	37.9	9.9	24.2	37.9	15.1	37.9	16.8	37.9	21.5	37.9	923703.8	264313.23	1088.02	1048.93	18.1	2.8	13	4.7	19.2	3.5	13.2	2.9
1	F15	3	ZMYM2	NM_197968	sample	4.05867082035306	19.6360332294912	5.11308226063019	133118.639148494	2998.96053276366	1.23001038421599	3.44496365524403	1.06628114267349	23591.9143302181	1807.00761931111	1926	11.3	23.7	38.3	8	26	38.3	15.9	38.3	15.3	38.3	23.2	38.3	870143.3	230863.97	851.87	898.73	18.1	4.8	4.5	2.1	16.3	4.7	4.3	1
1	F16	1	MBD1	NM_015845	sample	4.16629464285714	19.5295758928571	4.50323390230917	131689.85546875	3035.14457887102	1.91350446428571	5.08482142857143	1.10667007060713	30414.6037946429	1981.73914890772	1792	5.8	0	43.5	7.5	23.8	43.5	19	43.5	15.6	43.5	21.7	43.5	948340.5	150976.2	932.85	610.9	18.3	1.5	2.5	11.2	19.6	0.1	2.9	10.2
1	F16	2	MBD1	NM_015845	sample	3.74233458848843	19.2571274878967	5.66731373192102	141285.809037117	3058.7023140964	1.57288864981173	4.34427111350188	1.07599232080797	26661.0747713825	1937.03711776723	1859	10.8	25.9	42.8	8.5	26	42.8	15.9	42.8	15.1	42.8	19.6	42.8	866378	145012.33	948.12	606.51	16	5.2	1.9	12.6	17.4	8.9	2.7	10.1
1	F16	3	MBD1	NM_015845	sample	4.00724637681159	20.6636473429952	5.25944783826087	144663.213768116	2840.97094221333	1.7445652173913	4.79528985507246	1.16344669903984	30440.652173913	1977.06058468833	1656	10.8	24.9	44.8	7.7	28.5	44.8	16.7	44.8	16.2	44.8	21.7	44.8	793494.6	163739.9	854.16	663.86	16.9	11.9	1.8	9.9	17.2	15.8	1.6	9.4
1	F17	1	OTNT	NA	Neutral	3.88817204301075	20.6564516129032	5.8646274128034	150760.948387097	3290.92832014037	1.21720430107527	3.29086021505376	1.04266356444208	20501.5139784946	1834.94546682687	1860	8.7	0	38	9.5	23	38	16.5	38	17.1	38	23.8	38	965676.7	200268.8	1016.24	807.6	19.9	0.9	6.3	6.2	20.1	0.1	6.6	4.6
1	F17	2	OTNT	NA	Neutral	4.53754080522307	23.9972796517954	6.11209471646187	178473.718715996	3327.1224053101	1.56528835690968	3.98803046789989	1.04591843602774	25002.5386289445	2049.88798310921	1838	12.5	21.3	42.2	10	21.3	42.2	18.8	42.2	19.9	42.2	24	42.2	1039676	255085.41	1045.99	1001.21	20.6	2.7	12.7	5.8	20.2	4.1	12.3	4.8
1	F17	3	OTNT	NA	Neutral	4.23494687131051	22.7361275088548	6.47179867888042	172653.010035419	3302.82863190543	1.68417945690673	4.73553719008264	1.14660539391832	32825.6074380165	2089.83015074225	1694	12.2	21.1	43.8	9.4	21.1	43.8	17.9	43.8	17.1	43.8	25.5	43.8	1013826.6	189137.7	1151.75	767.8	20.5	2.1	2.6	5.2	21	3.9	3	3.7
1	F18	1	OTNT	NA	Neutral	3.67087329631499	16.2079757698132	4.04703937366866	99222.8061585058	2662.73622583471	1.62089853609288	3.60070671378092	0.944148380733709	25419.0630994447	2588.3143126784	1981	4.8	0	44.8	5.1	26.7	44.8	14.4	44.8	12.1	44.8	16.2	44.8	808028.2	390004.2	773.64	1542.74	15.8	3.7	41.3	3.2	13.5	3.4	41.5	2.1
1	F18	2	OTNT	NA	Neutral	4.26242722794447	20.884908195253	5.16006769951763	139911.179131214	3196.09819536765	1.08105687416032	3.10837438423645	0.9372102783097	24721.4182713838	1849.71252216042	2233	11.2	21.5	32.3	8.6	21.5	32.3	17	32.3	16.5	32.3	22	32.3	839271.6	361148.85	848.27	1433.59	16.3	3	31.1	2.7	15.9	9.4	29.9	1.6
1	F18	3	OTNT	NA	Neutral	3.06127305175491	15.348007138608	4.57397942917037	105644.121356336	2417.42002851167	1.8720999405116	4.68649613325402	0.974925926634669	35599.7055324212	2678.47259940643	1681	8	28.3	45.1	5.2	28.7	45.1	10.6	45.1	10.1	45.1	13.5	45.1	658587.1	372568.64	638.36	1470.87	12.8	15.2	25.2	2.4	11.5	25.4	24.6	1.5
1	F19	1	OTNT	NA	Neutral	3.92042292710072	19.7345575959933	5.60201469166524	132534.085141903	3051.11416278346	1.54312743461324	3.89983305509182	0.994391001366353	24387.9504730106	1995.0362239323	1797	6.8	0	43.9	8.2	23.4	43.9	16.1	43.9	15.7	43.9	21.3	43.9	816257.3	243004.3	856.3	979.63	15.6	8.5	13.4	5.8	15.6	10	13.5	4.5
1	F19	2	OTNT	NA	Neutral	4.47736842105263	22.5805263157895	5.23352701868868	160695.077894737	3081.01040514338	1.35263157894737	3.96	1.04405918689384	28116.4231578947	1812.67404602898	1900	10.3	23.1	37.7	8.1	23.1	37.7	19.5	37.7	18.4	37.7	22.1	37.7	951811.3	197703.91	894.68	781.18	19	2.7	5.2	4.3	17.8	5.1	5.3	3
1	F19	3	OTNT	NA	Neutral	4.25447839831401	20.7028451001054	5.16891789296691	139835.360379347	2992.37873239178	1.19125395152792	3.12486828240253	0.997417301982459	18486.3545837724	1678.78512225187	1898	10.4	25.1	37.5	7.2	25.1	37.5	18.1	37.5	18.1	37.5	25.2	37.5	861991.6	183828.08	917.11	747.67	19.6	2.8	1.4	5.4	18.7	4	1.9	4.2
1	F20	1	OTNT	NA	Neutral	4.16677357280308	21.2091084028223	5.81811737504601	144816.980756895	3047.08311235863	1.75817831943554	5.07761385503528	1.16596729140815	32512.3264913406	1893.5781786319	1559	7.3	0	41.6	8.2	24.7	41.6	17.6	41.6	18	41.6	23	41.6	932857.4	145348.1	970.7	569.82	18.6	1.3	3.1	12.1	18.2	0	2.3	14.3
1	F20	2	OTNT	NA	Neutral	4.62765957446809	23.934988179669	6.47565598271116	175643.437352246	3232.47539578527	1.54905437352246	3.97990543735225	0.986301952713509	23459.8014184397	1907.91994399943	1692	11.3	24.4	41.5	9.9	24.4	41.5	18.5	41.5	19.7	41.5	23.6	41.5	1053095.7	250985.58	1119.9	981.67	20.4	1.3	12.1	4.3	20.9	0.4	12.4	1.9
1	F20	3	OTNT	NA	Neutral	4.52777777777778	21.8015046296296	5.10021693964641	144030.531828704	3127.68020102056	1.58159722222222	4.04976851851852	1.06249772562513	27210.8553240741	2196.82105020729	1728	10.7	21.2	44.1	8.4	21.3	44.1	18.2	44.1	18.9	44.1	25.9	44.1	907909.2	293629.35	954.95	1162.96	19	4.1	12	3.5	19.5	6.3	13	2.3
1	F21	1	OTNT	NA	Neutral	4.51202749140893	21.6185567010309	5.02672053201967	147888.143757159	3190.31048575059	1.67353951890034	4.65693012600229	1.24802615058094	28376.596792669	2012.06945498398	1746	7.2	0	46.2	8.2	22.1	46.2	18.2	46.2	18	46.2	24.9	46.2	978289.9	142859.8	1001.13	579.18	20.4	0.9	1.9	12.1	20.6	0.3	2.3	12.9
1	F21	2	OTNT	NA	Neutral	4.04490500863558	19.496833621186	5.10154403746015	132671.111111111	2991.19911843559	1.39838802533103	3.81404720782959	0.995439612647366	22624.1871042026	1653.97255749219	1737	9.2	24.9	37.2	7.4	24.9	37.2	15.7	37.2	15.9	37.2	19.5	37.2	885665.1	151750.95	933.86	616.1	17.7	1	1.3	7.5	18.8	0.7	1.7	6.7
1	F21	3	OTNT	NA	Neutral	4.4248730964467	20.1725888324873	4.71588314964166	122800.779695431	2719.52853884157	1.51065989847716	4.29289340101523	0.987588115996565	27787.1659898477	1694.91196983435	1970	8.3	25.7	37.9	6.1	26.1	37.9	18.6	37.9	16.6	37.9	23.1	37.9	734898.1	114533.12	745.87	463.76	16	11.8	0.5	18.4	17.6	18.2	1	20.6
1	F22	1	OTNT	NA	Neutral	4.45388349514563	21.2026699029126	4.99693200039354	136473.236650485	3058.9659814913	1.63228155339806	4.35679611650485	1.14721505360388	26456.333131068	1848.09523694771	1648	7	0	40.7	8.2	23.7	40.7	17.7	40.7	18.3	40.7	24	40.7	894117.2	169561.7	897.29	671.87	18.1	4.8	3.9	11.3	18.2	7.3	3.5	9.5
1	F22	2	OTNT	NA	Neutral	4.25901833234772	20.7829686575991	5.64771145253535	138353.985215849	3054.69847709003	1.50325251330574	3.91129509166174	1.07027112684136	22753.0514488468	1894.27597895852	1691	11.1	22.7	41.7	7.7	22.7	41.7	17.9	41.7	17	41.7	21.6	41.7	887107.4	243740.92	957.02	978.43	17.8	0.8	10.7	5.3	18.5	0.4	11.2	4.1
1	F22	3	OTNT	NA	Neutral	4.42857142857143	22.8381795195955	5.89158716697465	162311.936156764	3058.30723622698	2.09418457648546	5.4646017699115	1.16770647697603	29348.6662452592	1890.50561845472	1582	9.7	20.7	46.4	7.6	22.7	41.9	18.1	46.4	18.4	46.4	25	41.9	963893.7	142860.47	973.61	575.6	21.2	7.4	1.1	19.4	20.3	8.9	1.4	18.4
1	G03	1	RF	NA	Neutral	3.98759305210918	20.4441687344913	5.38806642874969	142058.265508685	3022.70457947881	1.77295285359801	4.7772952853598	1.08698155790784	31612.3163771712	2014.77676537053	1612	8.2	0	43.5	8.6	24.9	43.5	16.8	43.5	16.3	43.5	20.9	43.5	922985.1	235142.8	948.22	950.23	17.9	2.2	11.4	3.7	18.4	4.8	12.2	1.9
1	G03	2	RF	NA	Neutral	4.45884773662551	21.5339506172839	5.31984478177035	148145.20627572	3111.67874321087	1.39300411522634	3.90895061728395	0.9460868345302	24859.8652263375	1717.74864747454	1944	11.4	22.2	37.8	8	22.2	37.8	18.7	37.8	17.1	37.8	20.6	37.8	931571.8	143142.74	931.38	575.64	18.4	2.5	1.2	8.1	18	3.3	1.7	6.4
1	G03	3	RF	NA	Neutral	4.03439425051335	18.9368583162218	5.05371061112353	119865.625256674	2947.25811888767	0.9717659137577	2.68429158110883	0.906353245138649	16646.8608829569	1777.08168926331	1948	9.9	23.5	36.8	6.5	23.5	36.8	16.7	36.8	16.1	36.8	22.7	36.8	817043.5	288074.7	846.26	1140.86	18	3.6	11.8	2.8	17.7	7.2	12.8	1.4
1	G04	1	RF	NA	Neutral	4.05882352941176	19.7334933973589	5.29975473957725	126043.831932773	2968.09178364213	2.31392557022809	6.71428571428571	1.44210587364411	43712.9507803121	2528.60226460108	1666	6.4	0	52.4	7.3	23	52.4	17.1	52.4	16.7	52.4	21.6	52.4	803094.8	237796.2	851.28	1000.89	16.7	11.6	11.5	3.6	17.4	13.6	14.8	1.9
1	G04	2	RF	NA	Neutral	3.91899313501144	19.395881006865	4.93805919144008	135816.109839817	3125.75072826387	1.16521739130435	3.0279176201373	0.879195104341635	21037.9441647597	1902.35494329889	2185	10.6	24.9	36.3	7.6	24.9	36.3	16.5	36.3	15.4	36.3	20.8	36.3	914188.3	331967.18	955.89	1347.91	18.6	0.9	25.5	2.2	19.1	0.5	27.3	0.9
1	G04	3	RF	NA	Neutral	4.17871840094062	20.3445032333921	5.86975147049338	137308.706643151	3080.93793486666	1.66784244562022	4.40505584950029	1.09859144155377	26323.4538506761	2066.42214591938	1701	10.8	22.8	44.6	7.5	22.8	44.6	18.2	44.6	17.1	44.6	24.2	44.6	907202.1	226511.06	930.74	914.08	20.2	0.8	5.1	3.7	20.4	0.8	6.6	2.1
1	G05	1	RF	NA	Neutral	4.44251497005988	21.9119760479042	5.27961227334331	147442.095808383	3134.12889586339	1.44670658682635	4.27664670658683	1.10942881255115	29142.6814371258	1965.65112753909	1670	7.2	0	40.1	8	22.4	40.1	19.2	40.1	18.4	40.1	23.7	40.1	938558.4	206867.3	928.16	843.21	19.8	1.7	7.1	7	21	1.9	8.2	4.9
1	G05	2	RF	NA	Neutral	4.22977178423236	18.1457468879668	4.02095536894621	97708.5031120332	2865.19019444109	1.20643153526971	3.09336099585062	0.944576291789192	19283.1976141079	1768.25376489622	1928	8.5	22.8	38	5.1	22.8	38	18.7	38	15.5	38	19.8	38	844902.8	217077.62	772.31	845.47	17.6	0.4	6.3	3.3	16.4	0	6.1	2.3
1	G05	3	RF	NA	Neutral	3.95852301466869	18.9903894790086	4.98751104441305	120693.559939302	2983.47719519712	0.875063227111786	2.15680323722812	0.841112295678272	14127.0177035913	1819.9483053924	1977	10.1	22.7	35.3	6.5	22.7	35.3	15.8	35.3	15	35.3	21.5	35.3	871273.3	306042.62	825.91	1215.66	18.9	0.5	13.6	2.8	18.4	0.1	15.6	1.8
1	G06	1	RF	NA	Neutral	4.39452919516044	21.2551288795371	5.01614803143604	141082.65702262	3171.20131337645	1.34771173066807	3.80326144134666	1.09678159036831	26760.1257233035	2018.31452716996	1901	7	0	40.1	8.5	21.8	40.1	17.9	40.1	16.8	40.1	24.8	40.1	918933.4	243942.8	887.53	966.79	19.7	7.4	10.7	3.1	19.4	11.2	12.5	1.3
1	G06	2	RF	NA	Neutral	4.02758979698074	21.3466944299844	5.34899209240214	149748.509109839	3091.53013385518	1.07600208224883	3.16970327954191	0.977217269466987	23005.0692347736	1724.4717690825	1921	11.5	23.7	34.3	8.9	24	34.3	17.1	34.3	16.9	34.3	22.3	34.3	844126.7	175582.4	876.13	712.65	16.3	17	4.4	7.9	17	24.3	4.8	6.9
1	G06	3	RF	NA	Neutral	4.16657473800331	20.1081081081081	4.55809642478325	127763.523993381	3013.53948741894	1.32211803640375	3.97297297297297	1.06957092659176	27066.6822945394	1848.46321794963	1813	11.4	24.7	37.5	6.7	24.7	37.5	17.2	37.5	16.8	37.5	24.8	37.5	853815.4	199893.28	822.43	802.91	18.7	2.6	5.1	11.9	17.9	6.1	6.3	11.4
1	G07	1	RF	NA	Neutral	4.34459036898061	20.7329580988118	5.32879872807255	131550.203877423	2773.98831020817	1.49781113195747	3.70481550969356	1.02711876473553	23345.5641025641	2018.70898365209	1599	6.6	0	41.8	7.1	28.9	41.8	18.4	41.8	16.6	41.8	19.7	41.8	820606.3	285384.6	778.01	1097.16	17.3	19.1	21.8	10.4	14.2	22.1	20.5	8.7
1	G07	2	RF	NA	Neutral	3.70597243491577	18.4706482899438	4.85047721951077	126184.69525268	2919.34106933544	1.14854517611026	3.08065339458908	0.914294343211035	22028.20316488	1907.51487055305	1959	10.1	24.2	37.5	7	24.2	37.5	15	37.5	14.1	37.5	18	37.5	854356.7	308494.76	824.89	1238.73	16.1	2.2	19.6	2.6	17	3.1	21.7	1.4
1	G07	3	RF	NA	Neutral	3.55842696629213	17.6556179775281	4.92665136491943	112775.040449438	2435.44301218066	1.85337078651685	4.49662921348315	1.11859516654703	30164.2971910112	2590.28084533534	1780	10.3	28.2	50.3	6.5	38.3	50.3	14.8	50.3	13.5	50.3	18.2	50.3	740266.7	335424.29	810.82	1306.41	14.8	18.3	18.8	3.7	15	21.9	17.5	2.2
1	G08	1	RF	NA	Neutral	4.26814058956916	20.7312925170068	4.99145469028351	134571.510204082	3070.46147827488	1.5124716553288	4.36224489795918	1.109668892522	30245.4988662132	1946.34178803613	1764	7.7	0	40.8	8	21.8	40.8	17.7	40.8	17.4	40.8	23.5	40.8	863782.3	196938.4	801.32	779.61	17.1	3.2	5.7	5	17.1	6.9	5.8	4.1
1	G08	2	RF	NA	Neutral	3.98109130199892	21.3149648838466	5.32653336169443	152198.061588331	2911.08028312575	1.5829281469476	4.28471096704484	0.842389337693996	28151.5867098865	1720.99456861876	1851	10.8	27.1	34.5	7.1	27.1	34.5	15.6	34.5	16.7	34.5	20.4	34.5	920764.1	218277.29	911.43	885.15	18	4.7	6.4	2.6	18.8	7.4	7.2	1.4
1	G08	3	RF	NA	Neutral	3.43089921544961	17.7489438744719	4.72532553189788	121220.105612553	2873.54396449832	1.90645745322873	4.87386843693422	1.15638111975735	33848.0488835244	2674.03378950737	1657	9.4	25	51.4	7.1	25	51.4	12.4	51.4	12.5	51.4	18.8	51.4	860129.5	327863.96	853.83	1268.49	17.4	0.5	16.8	4.4	15.9	0.1	15.8	3.8
1	G09	1	BRCA1	NM_007298	sample	3.19788918205805	14.3146437994723	3.78095741325917	82541.4083113456	2455.51272260204	6.35356200527704	14.5831134564644	1.60388241152246	96821.860817942	4491.04176007056	1516	4	0	76.3	3.8	28	76.3	11.5	76.3	10.7	76.3	13.8	76.3	763494.1	359817.9	686.31	1386.98	12.9	1.6	31.7	2.5	10.2	1.1	31.1	1.1
1	G09	2	BRCA1	NM_007298	sample	4.53365098272781	24.3448481238833	5.47999301191918	170292.332340679	3272.07729089462	2.21679571173317	5.09529481834425	1.1087720218538	33454.5163787969	2714.96756595426	1679	10.8	23	52.5	9.7	23	52.5	18	52.5	19.8	52.5	26	52.5	1024970.6	385250.33	1032.75	1547.38	20.7	1.1	35	2.4	20.3	0.7	36.6	1.1
1	G09	3	BRCA1	NM_007298	sample	4.01018099547511	19.9366515837104	4.49904632691101	128036.248868778	2773.48881452733	3.75113122171946	8.15837104072398	1.52274348897157	54746.596719457	4154.94374287775	1768	8.4	24.7	74	6.3	24.7	74	15	74	14.6	74	21.9	74	911632.8	367276.02	791.8	1399.5	16.6	3.7	25.1	4.9	15	6.1	23.1	4.4
1	G10	1	ASXL1	NM_015338	sample	4.21688942891859	19.1111786148238	4.9551164357248	121562.133657351	2924.84628806596	2.03948967193196	5.10692588092345	1.14419572991229	35409.1585662211	2598.01094486377	1646	5.5	0	49.8	6.2	24.2	49.8	17	49.8	15.9	49.8	20.7	49.8	901334.3	355828.6	898.09	1406.32	18.3	1.3	34.2	2.7	18.1	1.3	34.7	1.7
1	G10	2	ASXL1	NM_015338	sample	3.78221208665907	19.2251995438997	5.26471540400679	130549.421892816	2969.83290618443	2.17616875712657	5.45895096921323	1.26776656820007	36217.1316989738	2964.79233637365	1754	11.2	24.1	58.8	7.9	24.1	58.8	14.7	58.8	15.1	58.8	19.4	58.8	874470.6	367395.5	929.17	1478.27	15.7	1	32.7	3	17.7	0	34.9	1.7
1	G10	3	ASXL1	NM_015338	sample	1.85084376701143	8.54327708219924	2.990492718499	52534.0756668481	1885.67284924199	5.21992378878606	14.9608056614045	1.53324285896399	119567.691888949	4561.15379250194	1837	5.4	38.9	66.4	3.4	38.9	66.4	4.4	66.4	4.8	66.4	7	66.4	645040.6	377180.9	572.38	1479.72	10.6	0.9	23	2	6.8	0	23.2	0.7
1	G11	1	ASXL2	NM_018263	sample	4.35247208931419	21.213716108453	5.4295285311388	150108.155768208	3143.33063538476	1.03987240829346	3.13450292397661	0.963510592972402	25551.1796916534	1716.53306352633	1881	6.6	0	34.2	7.6	21.5	34.2	17.8	34.2	16.5	34.2	21.6	34.2	988836.4	259835.5	953.23	1008.86	19.8	2.1	14.3	4.7	17.8	0.7	14.7	3.1
1	G11	2	ASXL2	NM_018263	sample	3.80552486187845	21.2889502762431	5.75612579279275	160174.375138122	3076.45387949492	1.10055248618785	3.06574585635359	0.893562551104351	22365.2320441989	1769.55216718654	1810	12.5	24.4	36.6	8	24.4	36.6	14	36.6	15.2	36.6	19.3	36.6	967038.6	311545.34	1005.93	1249.25	17.9	0.4	22.3	3.3	15.7	0.9	23.4	2.5
1	G11	3	ASXL2	NM_018263	sample	4.01441753171857	21.1141868512111	5.01515931088299	152228.136678201	2977.70186288489	1.67070357554787	4.35467128027682	1.09550715156862	31763.6291810842	2383.45304556018	1734	9.2	24.4	47.1	7.2	24.4	47.1	15.2	47.1	15.1	47.1	21.3	47.1	981599.8	328259.06	911.18	1281.55	18.9	1	16.8	1.7	19.2	0.1	16.2	0.7
1	G12	1	TP53BP1	NM_005657	sample	4.08026755852843	20.1761426978818	5.10290953049617	129361.740802676	3150.71904543172	1.29877369007804	3.7396878483835	1.04753279654691	26040.9381270903	1876.2407579539	1794	5.8	0	36.3	9	21.8	36.3	16.1	36.3	17.1	36.3	23.6	36.3	797744.8	214215.5	825.21	856.74	15.4	5.3	8.4	5.2	14.4	8	8.8	3
1	G12	2	TP53BP1	NM_005657	sample	4.57044025157233	23.3981132075472	5.5424089395127	161624.164779874	3324.64821610661	1.74716981132075	4.85283018867925	1.07988641723254	31629.641509434	1937.79433729119	1590	11.3	20.7	39.9	10.2	20.7	39.9	19	39.9	19.1	39.9	24.7	39.9	968158.6	209824.18	949.87	830.93	18.8	0.8	7	3.2	18.6	0	6.3	2.1
1	G12	3	TP53BP1	NM_005657	sample	4.41222760290557	21.0514527845036	4.79884139391007	135036.438861985	3126.02982138615	1.56053268765133	4.46549636803874	1.08348631884046	31288.7518159806	2030.2417662538	1652	9.7	21.4	38.6	8.3	21.4	38.6	18.7	38.6	18.5	38.6	26.1	38.6	842890.9	279412.84	877.09	1136.79	17.7	0.7	10.2	2.6	17.3	0	12.3	1.8
1	G13	1	FAT1	NM_005245	sample	4.33525405971713	20.447354635935	5.43602470865082	136439.117862755	3124.7598249596	1.20796228391828	2.91147197485595	0.824525361437499	17707.7260345731	1692.54305412219	1909	7.8	0	35.6	8.3	22.8	35.6	18	35.6	17.4	35.6	24	35.6	897214.2	279619.7	930.71	1116.51	18.6	5.1	19.2	3.8	17.3	5.8	19.4	1.9
1	G13	2	FAT1	NM_005245	sample	4.30708140304434	23.5373924553276	5.61491862708533	179157.780939775	3328.92535940725	2.11978821972204	5.16810059563203	1.26083553273254	36639.4639311714	2915.34064229971	1511	12.2	23.8	56.2	10.1	23.8	56.2	17.1	56.2	18.5	56.2	24	56.2	1061050.3	384424.36	1149.67	1542	21.4	1.5	35.7	3.4	22	0.1	35.6	1.8
1	G13	3	FAT1	NM_005245	sample	2.56979902227051	12.8652906029332	3.73823969655153	79899.5573058121	1963.80362023951	1.70124932102118	3.91200434546442	0.767703973605375	25866.4600760456	1959.87330138142	1841	7.6	40.7	35.4	4.8	45.1	35.4	9.1	35.4	10.1	35.4	12.9	35.4	523393.3	269810.65	530.09	1069.65	10	25	11.4	12.3	8	29.5	11.5	9.5
1	G14	1	BAP1	NM_004656	sample	4.6539338654504	23.3529076396807	5.96574954372383	161632.960661345	3369.10413295448	1.85974914481186	4.95039908779932	1.2106831777165	33107.8534777651	2560.60950986219	1754	9.1	0	48.7	10.1	21.1	48.7	19.2	48.7	19.7	48.7	27.5	48.7	1021049.5	336330.8	1055.08	1373.09	20.4	4.4	30.3	3	21.4	6.3	32.9	1.1
1	G14	2	BAP1	NM_004656	sample	4.38068880688807	22.619926199262	5.99490393066347	169714.864083641	3363.26423427069	2.05535055350554	5.84255842558426	1.39132906075794	41306.9815498155	2686.73354395531	1626	11.7	23.5	54.3	9.8	23.5	54.3	18.3	54.3	18.9	54.3	24.3	54.3	1059020.2	300944.09	1163.47	1251.67	20.4	1.5	18.6	3.5	21.8	0.2	22.6	2.2
1	G14	3	BAP1	NM_004656	sample	3.7986834887548	18.0784421283598	4.25934563254677	122931.150850247	2752.22933098665	2.97421832144816	7.0213933077345	1.33245409531835	52522.7229840922	3658.38614429555	1823	7.8	25.8	62.4	6.5	25.8	62.4	14.7	62.4	13.6	62.4	18.9	62.4	902915.8	410112.77	879.36	1641.14	18.3	0.5	29.7	1.4	17	0	31.4	0.7
1	G15	1	ZNF516	NM_014643	sample	5.11596091205212	26.7934853420195	6.25140870603093	189209.773941368	3260.955675809	1.55244299674267	3.99543973941368	0.965919075914568	24589.1576547231	1894.98042688612	1535	8.9	0	40.1	10.6	23.8	40.1	20.9	40.1	21.8	40.1	27.5	40.1	991637.3	221782.5	1081.22	887.29	19.6	6.9	11.4	11.7	19.7	7	12.6	10
1	G15	2	ZNF516	NM_014643	sample	3.8017669795693	17.7250138045279	4.50712921324965	114751.250138045	2666.12606018993	1.42794036443954	3.53948094975152	0.955313216272226	23403.8718939812	2011.33840373674	1811	8.6	32	42.2	6.9	32.1	42.2	15.5	42.2	14.7	42.2	18.4	42.2	762155.7	273983.93	800.67	1095.88	15.4	17.2	20.8	14.3	15.3	18.7	21.2	12.6
1	G15	3	ZNF516	NM_014643	sample	4.68387837062536	23.3344807802639	5.84401102744451	153129.538726334	2979.18642536175	2.00401606425703	4.9776247848537	1.23386956106081	31200.7762478485	2510.23639507252	1743	11.8	20.2	52.2	7.9	26.5	52.2	20	52.2	19.4	52.2	25.6	52.2	894842.1	310661.31	998.15	1280.09	19.5	10.7	15.9	4	22.3	11.5	18.9	2.7
1	G16	1	GRIN2A	NM_000833	sample	4.21867007672634	21.8510230179028	4.93073494832553	159432.403452685	3167.60929569604	2.13427109974425	6.19309462915601	1.30980295726406	44510.4827365729	2345.82444390429	1564	7.7	0	47.2	8.8	21.9	47.2	17.4	47.2	17.3	47.2	23.1	47.2	1008450.2	212089	986.49	848.04	17	1.4	8.2	5.4	18.2	0	9.5	4
1	G16	2	GRIN2A	NM_000833	sample	4.34383792909398	23.244231851435	6.47631750389239	175221.716375914	3389.1869528241	1.67079347214406	4.22453573438379	1.17524545183857	25762.1643218908	2215.11988875134	1777	11.4	21.9	46.5	9.9	21.9	46.5	18.3	46.5	19.7	46.5	25.3	46.5	1015992.3	248054.65	1155.11	998.09	21.4	0.9	11.5	4	22.7	0	11.2	1.7
1	G16	3	GRIN2A	NM_000833	sample	4.13580931263858	21.8664079822616	5.74613150249458	155776.845898004	2937.88372222755	1.769955654102	4.79157427937916	1.16508098202844	33602.3392461197	2377.81324092534	1804	10.9	21.3	48.8	7.8	27	48.8	18	48.8	17.5	48.8	23.7	48.8	848535.2	254519.2	852.63	1021.72	18.5	14	9	6.8	19	17.4	9.9	5.9
1	G17	1	RF	NA	Neutral	3.94054054054054	20.354954954955	5.20260618366122	136442.44024024	2818.50496109994	1.46846846846847	4.13513513513514	1.11271948017708	30040.9009009009	2075.02402661166	1665	7.6	0	43.2	8.2	32	43.2	15.3	43.2	16.4	43.2	20.9	43.2	781237.6	208429.9	818.66	847.41	15.5	23.5	12.4	23.2	15.7	24.7	13	22
1	G17	2	RF	NA	Neutral	4.34168057874235	20.2136894824708	4.95265860994128	129578.749026155	2988.2279782991	1.6867000556483	4.43405676126878	1.09903284559939	29247.1074012243	2211.46838713151	1797	10.2	24.8	45.5	7.2	24.8	45.5	17.3	45.5	16.6	45.5	21	45.5	883963.4	326198.22	893.58	1319.3	17.7	1.6	23.8	3.1	17.4	0.3	25.5	1.6
1	G17	3	RF	NA	Neutral	3.13755707762557	13.736301369863	4.01123989523238	73789.5005707763	2172.97274903148	3.42237442922374	7.44178082191781	1.23889403680463	49408.321347032	3318.79564884997	1752	6.5	27.8	59.4	3.8	35	59.4	12.2	59.4	10.2	59.4	13.1	59.4	655667.1	369984.01	561.13	1400.01	13	13.5	23	1.5	10.3	15.6	20.5	0.6
1	G18	1	RF	NA	Neutral	4.25659340659341	22.4868131868132	5.38690229399198	166623.131868132	3102.40882060357	1.66208791208791	4.38406593406593	1.10062597082635	29089.5769230769	2235.57668635365	1820	7.5	0	45.8	8.4	24.3	45.8	18	45.8	17.6	45.8	23.2	45.8	966530.8	234037.7	989.09	944.1	18.2	1	11	5.6	18	0	11.7	3.6
1	G18	2	RF	NA	Neutral	4.50406976744186	21.875	5.83677564935316	148010.900581395	3142.25135443448	1.86337209302326	5.40697674418605	1.15763242464806	38687.9284883721	2297.65574717525	1720	10.8	22.8	46	9	22.8	46	19.8	46	18.4	46	22.9	46	939368	187913.69	952.83	754.94	19.1	1.2	5.2	4.2	19	0.9	4.3	2.6
1	G18	3	RF	NA	Neutral	4.39896373056995	21.6036269430052	5.39014803468722	133010.065803109	2761.26529402836	1.39740932642487	3.97875647668394	0.977344500274482	28171.792746114	1903.02720865475	1930	10.8	21.1	39	6.1	31.6	39	17.8	39	16.8	39	20.9	39	792134.5	223731.28	805.98	874.17	17	14.8	6.2	9.9	16.8	18	6.3	9.7
1	G19	1	RF	NA	Neutral	4.35186104218362	21.024317617866	5.59162743684767	143928.45707196	3189.99818014333	1.27493796526055	3.23722084367246	0.905290741438522	21761.2248138958	1858.7754799235	2015	6.7	0	35.7	7.4	21.1	35.7	18.3	35.7	17.7	35.7	23.7	35.7	910457.8	281015.6	961.53	1126.47	18.1	6.9	19.1	5.3	17.5	8.5	20.8	3.7
1	G19	2	RF	NA	Neutral	3.99349497338853	18.5257244234181	4.69488244307813	118515.011235955	2854.24348181767	1.71732702542874	4.26434062684802	1.00763614431387	29576.5978710822	2384.2011484736	1691	9.2	24	45.9	6.4	24	45.9	15.6	45.9	14.2	45.9	17.5	45.9	841198.5	360326.2	816.76	1387.9	15.2	2.8	32.3	3	13.8	3.6	30.1	2.2
1	G19	3	RF	NA	Neutral	3.11664712778429	14.6195779601407	4.20462411956705	94206.2913247362	2532.32428833487	2.78194607268464	6.16647127784291	1.24305450439173	41680.4366940211	3267.90395396525	1706	7.8	28.7	58.2	5.5	28.7	58.2	11.7	58.2	11.6	58.2	15.5	58.2	707421.1	354357.2	742.84	1381.99	13.8	4.4	21.2	2.4	12.9	6.6	22.1	1
1	G20	1	RF	NA	Neutral	4.30837004405286	19.6230333543109	4.53426363704593	124381.740088106	2827.90856537532	1.77281308999371	4.91441157960982	1.07309461173271	36540.1963499056	2200.15135115277	1589	4.8	0	44.3	6.3	27	44.3	17.1	44.3	15	44.3	18.9	44.3	850479.4	273821.5	826.19	1122.35	16.8	7.7	19.3	5	15.7	7	21.5	4.2
1	G20	2	RF	NA	Neutral	4.53499653499653	20.8052668052668	4.79736246275634	131372.521136521	2958.97374397869	2.38669438669439	6.07900207900208	1.35908084521795	35446.1088011088	2433.33626148757	1443	8.7	22.4	52.7	6.5	22.4	52.7	19.3	52.7	17.5	52.7	21.2	52.7	902641.4	216140.33	886.24	865.77	17.7	0.4	7.2	2.9	18	0	7.3	1.8
1	G20	3	RF	NA	Neutral	2.20740740740741	10.4017094017094	3.35282418532048	62818.3116809117	1832.53613770557	5.13504273504274	13.3555555555556	1.38717112623207	102103.487179487	4068.9932966054	1755	5.3	37.5	61.7	3.3	42.6	61.7	6	61.7	6.6	61.7	8.7	61.7	583909.9	357909.45	543.39	1411.27	10.4	12.1	23.3	5.5	6.5	13.6	24	5.1
1	G21	1	RF	NA	Neutral	3.91679428279735	18.4788157223073	4.7991212743684	123443.458907606	2953.42278550968	1.27514037774375	3.35017866258295	0.897337083492779	22964.5237366003	1830.09292138087	1959	6.6	0	37.9	6.5	23.4	37.9	15.8	37.9	13.7	37.9	19.4	37.9	810826.4	229956.4	842.59	927.25	15.8	12.3	9.5	3.8	14.5	15.9	10.1	1.5
1	G21	2	RF	NA	Neutral	4.70973249857712	22.628343767786	5.0179553256517	152336.698349459	3047.303894651	1.62037564029596	4.26636311895276	1.13251413554162	28545.1013090495	2226.64207676355	1757	10.2	22.6	45.9	7.9	22.9	45.9	20.3	45.9	19.1	45.9	23.3	45.9	912119.3	261354.29	894.13	1027.73	18.5	6.3	13.4	2.8	18.3	7.2	13	1.8
1	G21	3	RF	NA	Neutral	4.14787111622555	17.6041426927503	4.23384924560877	97624.5241657077	2832.82142116123	1.72209436133487	3.81933256616801	1.08930008183073	24140.5161104718	2660.38611014404	1738	8.7	23.3	52.4	5.9	23.3	52.4	17.8	52.4	15.5	52.4	22.4	52.4	783541.1	316130.99	791.65	1227.74	19.4	2.8	15.8	2.9	17.1	5.1	15.5	1.8
1	G22	1	RF	NA	Neutral	4.32509047044632	20.8341375150784	5.27561982738345	135787.135102533	3016.21644020013	1.70627261761158	4.70325693606755	1.15811916690838	30511.1121833534	2148.7764587478	1658	6.6	0	45.8	6.9	22.7	45.8	16.8	45.8	16.6	45.8	22.1	45.8	821340.8	230722.4	816.71	933.99	16.5	7.1	10.7	4.7	16.7	11.9	12.1	2.7
1	G22	2	RF	NA	Neutral	3.86650631389056	19.6073361395069	5.38089094755815	131151.343956705	2651.40315932634	1.73842453397474	4.65123271196633	1.14952509852283	27454.8797354179	1896.18659483628	1663	10.9	25.1	43.2	6.9	32.8	43.2	15.3	43.2	15.2	43.2	17.6	43.2	703742.9	142160.13	807.41	582.32	12.3	23.3	1.6	10	14	28.1	2	10.2
1	G22	3	RF	NA	Neutral	4.32222895215021	21.9806178073895	5.56734198238083	153976.294972744	2954.69572173159	1.57601453664446	4.84251968503937	1.23571597310377	31813.2289521502	1941.00389474755	1651	10.6	21.7	42.5	7.8	24.4	42.5	17.6	42.5	16.3	42.5	22.5	42.5	812345.7	150658.12	879.02	626.16	16.2	10.5	1.2	9.4	16.6	17.9	1.6	10.8
1	H03	1	CHEK1	NA	Positive	3.89570552147239	39.1122699386503	16.0104417573469	395841.86809816	4134.69103476219	1.30613496932515	6.24723926380368	1.08704125836114	58326.5134969325	1560.67668334435	1630	17.1	0	28.1	16.3	22.3	28.1	15	28.1	25.5	28.1	31.4	28.1	2027236.7	212622.7	2068.33	867.65	30.6	2.9	7	5.7	33.3	3.4	8.5	3.9
1	H03	2	CHEK1	NA	Positive	5.30477634571645	51.4723275208491	21.5290565306109	561347.647460197	4964.32538613856	2.88021228203184	14.5708870356331	2.39837473175889	143715.636087945	2755.41283658903	1319	23.5	16.1	50	24	16.2	50	21.9	50	31.9	50	38.9	50	2375242.2	199903.02	2450.82	855.59	30.9	7.7	7	7.7	36.2	10.7	8.3	6
1	H03	3	CHEK1	NA	Positive	5.16083916083916	47.3799533799534	17.4559171817893	498731.641025641	4512.1537565607	2.8982128982129	12.4351204351204	1.69618459661598	116082.975135975	2455.15035356258	1287	19.5	18.1	45.9	19.3	18.1	45.9	19.1	45.9	29.3	45.9	37.8	45.9	2186468.7	190133.32	2223.85	816.39	29.1	2	4.1	5	34	5.7	6	3.8
1	H04	1	CHEK1	NA	Positive	4.04304381245196	46.869331283628	17.3278274801138	504617.978478094	4574.51519871536	2.25441967717141	11.4273635664873	2.33510885211014	108710.439661799	2327.43797624834	1301	20.4	0	40.4	21.4	21.5	40.4	15.4	40.4	28.3	40.4	35	40.4	2207702.6	197105.9	2428.57	834.4	31.2	1.8	7.2	7.5	36.8	1	7.7	2.8
1	H04	2	CHEK1	NA	Positive	5.52168284789644	42.705501618123	13.0400710838803	421724.881553398	4343.9207338287	2.8537216828479	10.5300970873786	2.04086716018351	85229.3650485437	2594.94729266831	1545	18.3	18.4	51.3	18.5	18.4	51.3	21.7	51.3	28.1	51.3	34.1	51.3	1886667.8	188552.98	1983.18	788.3	30.3	1	4.9	7.2	34.2	0	6.1	5.2
1	H04	3	CHEK1	NA	Positive	5.44901185770751	53.9438735177866	22.35262765022	592460.242687747	5079.29074560749	3.47114624505929	17.1470355731225	2.70372019066193	169921.6	3106.4990414925	1265	24.3	16	54.2	23.9	16	54.2	21.7	54.2	34.2	54.2	42.5	54.2	2583127.1	250414.76	2800.94	1050.11	34.9	0.5	8.8	5.8	42.2	0	9.8	3.1
1	H05	1	CHEK1	NA	Positive	4.48204667863555	51.794434470377	21.1414491933532	567965.26032316	4690.51850461968	2.12028725314183	11.8994614003591	3.12800912958161	118311.118491921	2470.13770476526	1114	19.8	0	41	23.4	19.4	41	18.2	41	30.9	41	38.8	41	2473122.2	224618.4	2511.74	928.95	35.5	1.6	9.3	6.3	39.7	0.4	10.9	4.1
1	H05	2	CHEK1	NA	Positive	4.83309659090909	41.4105113636364	17.8632238100497	425854.942471591	4545.8952659469	2.13707386363636	9.33877840909091	1.87640344329411	86978.9190340909	2441.40812344047	1408	19.8	18	46	19.9	18	46	19.2	46	27.1	46	34.7	46	1892271.2	238638.92	2170.4	990.84	28.3	4.3	10.7	4.8	32.3	6.2	13.2	2.7
1	H05	3	CHEK1	NA	Positive	5.57559198542805	55.0582877959927	22.5072282569096	602575.786885246	5057.15196035741	3.29690346083789	15.867941712204	2.69438735603534	150089.628415301	2935.18464698998	1098	23	15.6	54.1	24	17.3	54.1	22.9	54.1	35.5	54.1	43.1	54.1	2661829.7	204488.19	2808.69	868.85	35.2	7.6	4.3	7.3	40.8	10.1	6.2	4.8
1	H06	1	CHEK1	NA	Positive	4.18372703412073	54.0096237970254	24.5464364865465	620920.364829396	5063.48699004777	3.20209973753281	15.6955380577428	2.436407060412	139939.06911636	2806.85924933073	1143	23.5	0	49	24.6	20.6	49	16.2	49	30.4	49	38.1	49	2754162.9	187834.4	2851.26	794.95	36.2	1.7	6.9	9.1	43	1.7	7.6	7.8
1	H06	2	CHEK1	NA	Positive	5.16534181240064	45.7488076311606	16.9071312204985	470918.934022258	4491.7855577576	2.7456279809221	11.8346581875994	2.39424697379549	104507.916534181	2682.6485312176	1258	19.2	16.9	50.2	19.6	19.5	50.2	20.7	50.2	28.5	50.2	34.7	50.2	2114250.2	200039.47	2074.1	836.1	28.4	8.3	7.2	6.9	32	12.4	8.5	5.2
1	H06	3	CHEK1	NA	Positive	5.49084249084249	53.6492673992674	21.3051890532164	568536.225274725	4854.89240673345	3.14835164835165	15.8956043956044	3.41818151209408	156413.615384615	3025.40688888117	1092	22.9	17.6	54	23.1	17.8	54	22	54	32.7	54	42.5	54	2410099.9	291150.96	2496.26	1226.99	33.2	4	12.9	3.1	38.4	5.9	15	2.1
1	H07	1	CHEK1	NA	Positive	4.86677367576244	53.6508828250401	21.7732555494174	590756.447833066	5085.55727777997	2.70385232744783	15.3756019261637	3.72917709405879	157717.16211878	2787.17785537972	1246	21	0	47.4	24.6	16.9	47.4	19.3	47.4	33.3	47.4	40	47.4	2421939.4	222660	2708.85	935.45	30.8	6	10.3	6.6	38	9.2	11.5	3.5
1	H07	2	CHEK1	NA	Positive	5.63354838709677	56.6890322580645	24.9458400899692	626846.316129032	5169.89108043939	2.68064516129032	14.9367741935484	3.13995914578479	163034.07483871	2852.45595782368	1550	23.2	14.2	45.6	24.9	14.6	45.6	22.6	45.6	33.2	45.6	39.3	45.6	2693800.5	257014.04	2721.81	1051.88	34	6.2	12.5	4.3	38.1	10.1	13.5	3
1	H07	3	CHEK1	NA	Positive	5.45410628019324	55.2576489533011	20.7258081603473	598184.413043478	4915.4764273093	2.97101449275362	14.8695652173913	2.74546793695269	139110.065217391	2739.51492067287	1242	25	17.3	51.4	24.8	19.1	51.4	20.9	51.4	33.4	51.4	42.7	51.4	2409179.4	160446.71	2691.81	677.91	32.1	7.2	2.8	11.8	39	9.4	3.5	10.1
1	H08	1	CHEK1	NA	Positive	5.4281709880869	51.2032235459005	18.1867758310222	550802.581639804	4910.10379170073	3.31744919411352	15.5017519271198	2.72929013395763	149243.794674142	2990.21601624709	1427	18.3	0	53.1	23.6	18.9	53.1	20.4	53.1	32.3	53.1	41	53.1	2394009.9	262724	2588.49	1130.95	33.1	2.3	16.3	6.5	38.8	1.4	20.1	4.2
1	H08	2	CHEK1	NA	Positive	5.26491646778043	53.3890214797136	24.1529386576485	588350.30071599	5261.00395812245	3.45902943516309	15.0453460620525	3.16614912229227	143598.026252983	3414.76472160695	1257	23.5	15	59.9	26.3	15	59.9	22.1	59.9	34.4	59.9	43	59.9	2475526.3	329945.65	2812.24	1416.63	35.8	0.8	25.7	3.7	42.6	0.1	29.5	2.1
1	H08	3	CHEK1	NA	Positive	6.31786339754816	61.0481611208406	23.8295707819351	663937.197898424	5417.16789846537	3.81873905429072	19.4982486865149	4.95540392658171	206906.010507881	3657.53280580812	1142	23.4	14.6	60.8	27.1	14.6	60.8	25.1	60.8	38.2	60.8	47.9	60.8	2913530.4	345750.77	2942.3	1426.46	37.4	1.3	22.5	4	46.2	1	23.3	1.6
1	H09	1	NOTCH2	NM_024408	sample	2.81202487906012	13.5874222529371	4.47371286314153	86448.4588804423	2451.07532436587	7.21008984105045	18.7595024187975	1.68358330255976	133267.724948169	4505.52782860019	1447	4.9	0	74.6	5.2	29.7	74.6	9.4	74.6	9.4	74.6	12.4	74.6	754802.1	354413.1	737.51	1386.56	13.1	1.9	33.6	3.9	12	0.8	30.2	2.8
1	H09	2	NOTCH2	NM_024408	sample	4.56972361809045	22.4202261306533	5.4342080801903	143326.346105528	3131.38720795663	1.64258793969849	4.20603015075377	1.16596541934463	28458.2763819095	2395.21853264629	1592	12.2	21.7	46.9	7.7	21.7	46.9	19.7	46.9	19.6	46.9	23.8	46.9	892097.2	276053.49	926.09	1101.06	20.2	3.6	15.4	3.1	21.1	5.7	14.9	1.6
1	H09	3	NOTCH2	NM_024408	sample	3.69230769230769	18.4631190727081	4.80237000848865	124370.096417281	2852.12630996026	1.30031612223393	3.15648050579557	0.86379699532014	22756.5653319283	2168.22523736818	1898	8.6	25.6	37.5	7.1	25.6	37.5	14.6	37.5	14.3	37.5	21.3	37.5	790588.5	363687.44	819.55	1417.62	16.5	4	20.8	2.6	16.1	10.7	20.2	1.2
1	H10	1	FANCM	NM_020937	sample	3.99669749009247	21.1287978863937	5.61002043394826	142717.169088507	3014.30956244248	1.66380449141347	4.34346103038309	1.13423065130301	29300.3844121532	2171.29065723589	1514	7.7	0	43.5	7.3	21.9	43.5	15.2	43.5	17	43.5	21.1	43.5	807664.9	286563.4	839.15	1120.25	14.9	13.5	20.3	3.3	15.1	19.2	18.5	1.7
1	H10	2	FANCM	NM_020937	sample	4.15113636363636	22.1630681818182	6.42834245336241	158721.391477273	3105.79171396219	1.44261363636364	3.84147727272727	0.961503075835385	24338.5602272727	1770.49976766106	1760	11.6	24.2	37.6	8.6	24.2	37.6	16.9	37.6	18.4	37.6	22.4	37.6	895562.9	210017.69	1036.12	826.61	18.9	1.6	6.8	7.3	18.2	0.2	7.3	4.8
1	H10	3	FANCM	NM_020937	sample	4.33616187989556	23.6971279373368	6.14109282541798	171015.211488251	3382.66702718037	1.37793733681462	3.82310704960836	0.968546547308606	26284.3178851175	1829.71318813587	1532	12.4	18.9	37.8	8.9	18.9	37.8	17.9	37.8	18.9	37.8	26.4	37.8	942789.2	269805.59	1014.35	1054.48	20.5	0.7	10.4	4.2	18.5	2	11.9	3.5
1	H11	1	RASA1	NM_022650	sample	4.52314521242866	22.0570703868104	5.03760922932083	149022.572606214	3130.67807589585	1.55421686746988	3.78123018389347	1.10948433042673	21898.0025364616	2023.83291514108	1577	6.6	0	44.8	8.1	21.3	44.8	18.5	44.8	17.9	44.8	23.9	44.8	996576.4	246981.8	918.53	970.14	19.5	1.5	11.5	2.8	18.3	2	12.3	1.4
1	H11	2	RASA1	NM_022650	sample	4.82686902754356	23.9134345137718	5.74217807499044	161507.584598089	3219.96983624991	1.46486790331647	4.19224283305228	1.10642821281757	27319.8830803822	1821.93320552282	1779	12.8	21.2	39	8.6	21.2	39	19.8	39	20.4	39	25.6	39	996408.6	171570.22	1006.68	692.43	20.9	4.3	4.1	12.5	21	5.8	4.4	11.7
1	H11	3	RASA1	NM_022650	sample	5.14773432650528	23.6840471756673	4.68788388023811	145185.82619491	2990.3279833592	1.83674736188703	4.94165114835506	1.13671620808325	31584.8795779019	2120.26431780178	1611	9.4	22.7	47.4	7.8	25.1	47.4	22.5	47.4	20.9	47.4	29.1	47.4	913100.4	220922.09	882.97	894.01	19.7	7.1	3.8	4.5	21.8	9.7	4.4	3
1	H12	1	KDM5C	NM_004187	sample	4.26991441737986	20.2929558920342	5.36616105547573	132504.179723502	3056.27300139495	2.14417379855168	5.75641869651086	1.23913877977701	34818.8136932192	2228.11819983168	1519	7.3	0	49.6	8	21.9	49.6	18.2	49.6	16.9	49.6	22.1	49.6	866364.2	196175.8	896.91	800.95	17.8	1.8	7	7	16.2	2.1	6.7	5.2
1	H12	2	KDM5C	NM_004187	sample	4.33710407239819	23.4019607843137	6.26934879587832	168784.450226244	3259.33582140996	2.30920060331825	6.11538461538462	1.28677264707916	37189.3092006033	2342.29012023989	1326	12.4	20.1	52.5	8.4	20.6	52.5	17.7	52.5	19.4	52.5	23.1	52.5	940598.8	202425.59	1007.02	820.56	20	5.1	6.7	7.2	19.8	6.7	7.3	5.7
1	H12	3	KDM5C	NM_004187	sample	4.25788288288288	20.6677927927928	5.55984584977883	136712.498873874	2885.34989288371	1.23198198198198	3.51351351351351	0.916720929675734	22471.1886261261	1694.02134282154	1776	9.2	21.6	36	5.8	22.5	36	18.1	36	16.5	36	23.2	36	844733.7	194290.02	799.71	750.63	17.8	7.5	2.8	5.5	15.1	13.1	2.4	5.1
1	H13	1	FAS	NA	sample	3.90715268225585	19.3177441540578	5.33733068715074	117752.737964237	2731.30658343072	1.90302613480055	4.98349381017882	1.17961521524484	30258.9429160935	2230.70477780134	1454	7.8	0	49.9	6.1	27.6	49.9	16.4	49.9	15.5	49.9	19.6	49.9	720843.1	185164.3	754.87	738.55	14.2	17.1	5	6.9	14.5	21.8	5.5	6.3
1	H13	2	FAS	NA	sample	3.33986175115207	19.7292626728111	5.8178304780388	152838.61578341	3211.16036552335	1.34331797235023	3.52649769585253	1.11456598726231	22687.7828341014	1961.51115832953	1736	13.3	24.1	41.5	10.3	24.2	41.5	12	41.5	15.1	41.5	21.4	41.5	815268.6	184505.46	930.65	776.19	16.1	10	4.3	6.7	18.7	16.4	6.7	4.8
1	H13	3	FAS	NA	sample	3.97252090800478	22.121266427718	5.79761882374444	170841.603345281	3176.49009706541	2.09976105137395	6.11768219832736	1.25589082511663	43768.3052568698	2385.44777333416	1674	12.4	24.9	49.1	8.9	24.9	49.1	15.9	49.1	16.4	49.1	23.9	49.1	920729.8	247240.81	971.82	1004.28	17.9	5	6.9	2.3	19.6	9.7	7.1	1.9
1	H14	1	PTPRC	NR_052021	sample	4.29900526623757	23.5746050321826	6.13893307250863	177497.894675249	3257.8293057984	1.94558221181978	5.17963721474547	1.13206124195726	31154.1129315389	2057.51629558945	1709	8.8	0	44.8	9.5	22.8	44.8	16.9	44.8	17.3	44.8	22.9	44.8	985254.3	173748.6	1094.47	709.84	18.3	2.1	4.2	7.6	19.1	0.1	4.4	4.9
1	H14	2	PTPRC	NR_052021	sample	4.35478966041561	20.9371515458692	5.12875120421598	141422.107957425	3150.95835055807	1.50329447541814	4.10035478966042	1.04356229385571	27125.6462240243	1903.21401030578	1973	11	21.6	38.6	7.3	21.6	38.6	18.2	38.6	17.8	38.6	22.4	38.6	954806.6	186675.99	958.2	729.81	19.7	1.1	4.5	6.3	19.5	1.9	4	4.3
1	H14	3	PTPRC	NR_052021	sample	4.05987394957983	20.7447478991597	5.33458603674154	144306.949579832	3021.3072012884	1.75420168067227	5.11502100840336	0.999837040723626	34165.1906512605	1856.25155175858	1904	10.5	23.5	40.4	7.2	23.5	40.4	15.9	40.4	16.7	40.4	23.1	40.4	860574	170217.52	864.86	670.71	17.8	3.4	1.8	9.5	19	7.1	2.1	10.5
1	H15	1	PTPRU	NM_133178	sample	4.94013605442177	27.7972789115646	7.07212104172837	218331.468027211	3485.38961881126	2.04897959183673	5.90544217687075	1.20879968180587	40269.5183673469	2181.99759671904	1470	9.3	0	47.1	10.6	19.8	47.1	20.2	47.1	22	47.1	28.4	47.1	1123856.6	184269.8	1167.79	722.91	22.2	2.4	4.5	6.9	22.9	2.2	5.6	5.4
1	H15	2	PTPRU	NM_133178	sample	4.38294010889292	22.3805202661827	6.02662305527703	161672.932244404	3210.35344505906	1.32123411978221	3.77858439201452	1.04251846388712	25720.816091954	1729.02583519074	1653	11.6	21.1	37.6	8.5	21.1	37.6	19.2	37.6	18.5	37.6	23	37.6	953358.9	187370.51	931.01	726.41	18.5	2.7	4.3	5.6	17.5	3.4	4.3	3.7
1	H15	3	PTPRU	NM_133178	sample	4.52651722252597	20.6282121377802	5.06285846204625	131366.056314926	3025.36021310252	1.15199562602515	3.12301804264625	0.945709380668464	19744.2504100601	1725.39969747443	1829	10.1	22.4	38.2	7.2	22.4	38.2	18.7	38.2	18.1	38.2	24.2	38.2	899583.9	217665.93	871.13	841.31	19.5	1.6	4.9	3.4	18.6	2.3	4.4	1.5
1	H16	1	FUBP1	NM_003902	sample	4.33244680851064	23.1030585106383	5.97415446233849	169301.825797872	3108.74684598807	1.73204787234043	4.46210106382979	1.041124318107	27033.7147606383	2085.6953215088	1504	7.7	0	44	7.9	22.3	44	18.3	44	17.2	44	23.3	44	977106	221912	984.13	894.2	19.1	3.6	10.5	5.5	18.2	4.3	10.8	3.7
1	H16	2	FUBP1	NM_003902	sample	4.09204545454545	19.8011363636364	5.47586798395217	132123.732386364	2944.17752257734	1.75738636363636	4.49147727272727	1.1692391568095	26992.0965909091	2093.57985238472	1760	9.5	24.5	44.7	7	24.5	44.7	17.4	44.7	16.5	44.7	21.2	44.7	890043.4	198442.63	897.94	797.86	19	1.1	4.8	4.3	17.7	0	5.3	2.2
1	H16	3	FUBP1	NM_003902	sample	4.13730569948186	20.2694300518135	5.51036088374538	125382.240932642	2927.15743225612	2.15738341968912	5.88989637305699	1.24960019991933	34447.6742227979	2120.18159479006	1544	11.2	23.1	47.2	6.5	23.1	47.2	16.8	47.2	16.2	47.2	22.9	47.2	783940.6	178122.47	803.16	706.39	16.1	2.7	3	5	15.9	4.5	3	4.8
1	H17	1	CHEK1	NA	Positive	5.28099173553719	57.6256198347107	25.2822021264732	655013.652892562	5441.5465624766	3.25537190082645	17.7157024793388	3.14706193893799	181984.580165289	2887.89648693367	1210	21.8	0	51.2	27	15	51.2	21.2	51.2	33.6	51.2	44.7	51.2	2643272	178108.9	2961.27	757.45	33.1	2.1	5.5	11.2	42.6	0	6	6.9
1	H17	2	CHEK1	NA	Positive	5.18663594470046	52.3287250384025	22.5592143033568	580390.773425499	5144.22892101484	3.75729646697389	18.3709677419355	3.84725150538599	177033.583717358	3279.5193392086	1302	22.8	15.9	60.4	24.3	15.9	60.4	21.1	60.4	31.6	60.4	40	60.4	2407910.1	188291.64	2639.39	809.89	32.3	1.3	5.5	7.3	40.4	0.2	6.8	4.1
1	H17	3	CHEK1	NA	Positive	5.75075528700906	53.9848942598187	19.3214273979854	572030.491691843	5010.7732795124	2.93429003021148	14.5445619335347	2.77803291281599	141895.728096677	2904.66139463526	1324	22.2	15.5	53.4	24	15.6	53.4	23.2	53.4	34.6	53.4	45.2	53.4	2412190.1	208593.34	2453.46	865.68	34.2	2.1	5.1	6.2	39.8	2.1	5.7	3.8
1	H18	1	CHEK1	NA	Positive	5.19919678714859	55.1036144578313	26.0828265084752	625262.178313253	5235.65351346119	3.31726907630522	18.5349397590361	4.29309159914293	190180.487550201	3031.49405255557	1245	19.4	0	54	25.5	15.8	54	20.5	54	32	54	41.9	54	2632065.2	189884.9	2749.29	800.88	32.3	1	7.4	7.6	38.6	0	9.1	5.6
1	H18	2	CHEK1	NA	Positive	5.47205785667324	60.5470085470085	28.0124547093451	690394.758711374	5517.84542748463	3.01051939513478	15.4082840236686	3.19879971907126	162287.982905983	3013.34644016696	1521	27.3	14.6	50.6	27.4	14.6	50.6	21.9	50.6	37	50.6	44.6	50.6	2772042.5	193210.78	2896.66	804.95	34.8	3	5.9	7.2	40.4	3.9	7.6	4.4
1	H18	3	CHEK1	NA	Positive	5.31729428172943	54.0034867503487	23.8924518689872	600160.322873082	5085.21536064236	3.24686192468619	16.0788005578801	3.01030039795946	155284.341004184	2915.14912319381	1434	23.7	15.8	51.9	24.1	15.8	51.9	20.9	51.9	31.7	51.9	41.6	51.9	2440836.8	155797.74	2614.92	673.81	31.8	3.8	2	9.3	38.1	8.5	3.4	10
1	H19	1	CHEK1	NA	Positive	5.81370826010545	52.9191564147627	18.2000447669428	561594.619507909	5001.95550892115	3.88224956063269	16.993848857645	3.0324140118021	156788.698594025	3010.91245804745	1138	18.5	0	56.2	25	17.2	56.2	21.4	56.2	32.1	56.2	40.2	56.2	2429874.7	226749.6	2695.22	970.46	31.4	1.1	12	7.5	38.5	0	16.1	4.9
1	H19	2	CHEK1	NA	Positive	5.80986475735879	52.1487669053301	19.7095220762082	558514.560859189	5107.79915061001	3.57438345266508	16.2991249005569	3.13451454790023	154849.000795545	3105.262843928	1257	22.4	15.4	57.3	24.7	15.4	57.3	23.9	57.3	33.2	57.3	41.8	57.3	2443653.2	185638.1	2618.08	794.66	33.4	0.9	5.3	7	40.6	0.9	7.7	3.5
1	H19	3	CHEK1	NA	Positive	6.55057915057915	57.772972972973	21.8609666770256	610312.652509653	5060.95615729551	3.70810810810811	15.6332046332046	2.93536049624193	153679.361389961	3460.51126302687	1295	22.2	15.4	59.5	25.6	18.1	59.5	25.3	59.5	34.8	59.5	44.4	59.5	2597996.4	356835.75	2688.88	1452.44	34.6	6.6	23.7	3.8	39.2	9.3	24.5	2.5
1	H20	1	CHEK1	NA	Positive	5.69045495093666	56.3024085637823	22.8799577905605	621404.815343443	5018.72826327502	4.15165031222123	18.7448706512043	2.37445711482468	170578.212310437	3077.32530968578	1121	18	0	57.8	24.2	16.8	57.8	23.1	57.8	33.1	57.8	42.1	57.8	2559715.1	197689.1	2645.75	844.27	33.5	2.7	6.9	6.8	37.3	3.3	9.5	5.7
1	H20	2	CHEK1	NA	Positive	4.91387559808612	52.5964912280702	24.8558923640347	578275.041467305	4970.64619543869	3.54066985645933	16.5159489633174	3.4471018981688	163027.145135566	3345.01921799017	1254	25.2	16.1	59	24.2	18.9	59	19.2	59	31.4	59	36.8	59	2422995.2	298310.27	2724.4	1250.92	31.3	8.8	22.6	12	36.1	9.7	25.8	10.5
1	H20	3	CHEK1	NA	Positive	4.82686567164179	47.9298507462687	21.0883478709842	519637.803731343	4388.63702545656	2.87835820895522	12.8686567164179	2.80050726418887	126016.892537313	3033.91872426966	1340	21.4	19.9	55.1	20.7	24.3	55.1	18.1	55.1	28.7	55.1	36.9	55.1	2175123	319652.98	2312.36	1324.95	28.4	11.4	17.5	5.4	30.9	15.4	20.2	4
1	H21	1	CHEK1	NA	Positive	5.30015673981191	51.7938871473354	21.2935863211153	562897.611285266	4734.55229758347	3.19122257053292	15.1849529780564	2.78267682947776	144907.368338558	2687.05414632134	1276	17.2	0	50.8	21.6	16	50.8	21.3	50.8	28.8	50.8	36.4	50.8	2368225.5	173446.3	2450.42	723.68	28.8	3.1	4.4	8.5	34.2	4.7	5.8	8.2
1	H21	2	CHEK1	NA	Positive	6.19090231170768	52.5809097688292	17.849927803424	542076.590604027	4660.29022516315	3.2565249813572	15.0357941834452	2.6105938371352	132491.283370619	2604.14735506997	1341	20.2	17.7	51.8	21.3	17.7	51.8	25.4	51.8	32.6	51.8	37.7	51.8	2297392.6	133986.24	2418.01	566.68	31.6	4	2.3	17.7	38.2	6.9	2.9	15.4
1	H21	3	CHEK1	NA	Positive	6.18736539842067	59.2720746590093	21.9036354564434	631838.417803302	4910.26090715485	3.51471643933955	18.343144292893	3.0547782721625	179762.155061019	2812.9672610073	1393	21.9	16.9	50.4	24	18.1	50.4	25.5	50.4	35.4	50.4	43.3	50.4	2431521.7	173344.62	2589.29	717.07	32	6.4	3.2	8	37.2	9.7	3.9	5.7
1	H22	1	CHEK1	NA	Positive	4.6976411722659	40.011436740529	17.011671339744	411295.212294496	4326.05360561961	2.70907791279485	12.7498213009292	1.95260924591285	118737.691922802	2441.0050750153	1399	14.9	0	45.7	18.9	20.2	45.7	19.9	45.7	27.4	45.7	34.9	45.7	1779307	177665.2	2031.87	753.11	26.5	7.6	4.6	9.2	30.5	9.7	6	7.1
1	H22	2	CHEK1	NA	Positive	5.47637490317583	47.428350116189	18.3642765118734	494821.645236251	4651.65864481922	3.31216111541441	14.9372579395817	2.91527384821798	139461.302865995	2726.96430096629	1291	19.7	18.5	51.2	20.7	18.5	51.2	21.7	51.2	29	51.2	35.1	51.2	2203034.3	189383.93	2364.1	799.44	29.3	2.4	5.5	7.3	36	2.9	6.9	5.6
1	H22	3	CHEK1	NA	Positive	5.9921052631579	59.009649122807	23.7299625016381	653740.069298246	5553.4979886194	3.55614035087719	18.0929824561404	3.60832656365689	175183.846491228	3052.69311558278	1140	26.8	13.9	54.4	27.1	13.9	54.4	23.2	54.4	36.1	54.4	46.2	54.4	2705539.9	216353.11	3056.46	911.24	37	0.9	6.7	6.2	43.5	0.4	8.2	4.5
1	I03	1	RPA32	NA	Positive	6.24333333333333	84.5333333333333	31.9155969374117	980560.698	5552.8355923633	1.386	7.91266666666667	1.18696215339839	73045.5066666667	1325.98247075711	1500	25.8	0	25.1	29.1	16.9	25.1	21.6	25.1	37.3	25.1	45.4	25.1	4559219.8	146317.7	3464.03	566.28	41.6	1.5	2.8	15.5	45.9	1.5	2.3	14.4
1	I03	2	RPA32	NA	Positive	8.37903225806452	79.0447214076246	24.7576898843755	820765.314516129	5205.04915632311	1.72727272727273	9.29765395894428	1.35760767126484	85924.4721407625	1522.85568746829	1364	23.8	15.3	30.5	28.1	19.1	30.5	30.2	30.5	40.8	30.5	45.6	30.5	3635599.2	144510.75	2923.06	554.46	38.1	8.2	3.2	15.6	41.2	11.7	2.3	16.3
1	I03	3	RPA32	NA	Positive	8.11646063760572	77.2999349381913	23.4418061175006	841859.800260247	5525.63733856831	1.55562784645413	6.67208848405986	1.02575066822256	63357.1054001301	1605.55002494921	1537	24.9	15.3	30.8	29.5	15.3	30.8	27.1	30.8	37.7	30.8	47	30.8	3782026.5	220477.41	3253.5	881.97	40.5	1	6.4	5.2	44.1	3.6	6.1	3.9
1	I04	1	RPA32	NA	Positive	6.28448275862069	84.3484195402299	31.7532430732766	971876.943965517	5371.52991771901	1.63290229885057	9.75933908045977	1.35231189571938	94436.3728448276	1577.64287160865	1392	24	0	27.4	30	20.3	27.4	22.9	27.4	38.5	27.4	44.2	27.4	4282228.3	197298.4	3344.35	780.18	40.9	5.6	7.1	7.7	44.2	6	7.5	5.5
1	I04	2	RPA32	NA	Positive	8.84161073825503	77.5859060402685	22.0050251789962	818330.206040268	5220.00733757562	1.96845637583893	10.8342281879195	1.33166536492765	115008.322147651	1891.68632298958	1490	22.3	15	33.5	27.1	15	33.5	29.1	33.5	36.7	33.5	43.2	33.5	3664113.6	254339.07	2794.4	979.96	39.8	1.8	11.4	4.2	42.6	2.1	11.7	2.2
1	I04	3	RPA32	NA	Positive	8.11565495207668	80.1520766773163	27.5528047358966	891599.147603834	5528.47518190968	1.73801916932907	7.52843450479233	0.99278405976734	66440.5073482428	1617.38750862339	1565	24.5	16.4	34.6	29.3	16.4	34.6	27.5	34.6	38.5	34.6	47.6	34.6	3977150.5	184861.02	3261.3	736.96	38.5	0.4	4.2	14	42.9	0.8	4.2	12.4
1	I05	1	RPA32	NA	Positive	6.41542857142857	79.0754285714286	30.6056939222346	886220.876571429	5351.61482802241	1.05028571428571	6.52	0.921330808961145	72855.2542857143	1202.31162477725	1750	23.6	0	18.5	28.9	17.3	18.5	22.7	18.5	38.2	18.5	45.3	18.5	4131240	240926	3106.89	938.58	39.9	3.5	11	5.3	43.6	4.7	11.1	3.8
1	I05	2	RPA32	NA	Positive	10.5372062663185	105.806788511749	32.8361168942022	1160342.76762402	5994.01636767563	2.29895561357702	11.4614882506527	1.36959506512332	114163.949738903	1974.7324577575	1532	27.5	11.7	35.6	34	11.7	35.6	33.2	35.6	45.3	35.6	51.8	35.6	4761338.6	234468.36	3589.54	892.26	45.2	2.3	9.4	6.1	50.5	1	9.4	2.9
1	I05	3	RPA32	NA	Positive	8.85289747399703	97.6604754829123	35.9537792321197	1131093.44205052	6174.16546515457	2.40044576523031	15.6121842496285	1.78558918072259	175374.402674591	2269.82984289817	1346	28.8	11.7	40.2	34.1	11.7	40.2	29.9	40.2	42.7	40.2	53.3	40.2	4989039.9	277533.48	3773.62	1059.37	44.8	0.9	10.5	5.3	48.8	0.7	10.6	3.5
1	I06	1	RPA32	NA	Positive	7.19863945578231	91.225850340136	33.8112462531551	1023226.72857143	5646.03044513491	1.65714285714286	9.5578231292517	1.10640341995855	89542.7482993197	1454.96737335803	1470	27.2	0	25.2	32	15.2	25.2	25.5	25.2	41.1	25.2	47.7	25.2	4562248.5	189548.9	3399.55	737.81	42.5	6.7	6.7	10.3	45.1	8.8	6.3	8.8
1	I06	2	RPA32	NA	Positive	7.84723032069971	77.5148688046647	28.8734378974616	822452.367930029	5038.84638012522	1.59650145772595	7.45889212827988	0.978417116724027	66585.5580174927	1357.41601915232	1715	22.4	14.7	28.6	27.2	21.5	24.7	25.9	28.6	35.2	28.6	40.6	24.7	3650893	177743.38	2891.06	688.2	36.7	9.9	5.1	19.4	39.4	9.8	5.3	18.2
1	I06	3	RPA32	NA	Positive	9.2268326417704	98.8457814661134	34.5437539305609	1117112.20954357	6014.55557172805	2.15560165975104	11.9128630705394	1.37143818267223	121704.982710927	1925.87411220246	1446	29.9	12	33.9	32.2	12	33.9	29.3	33.9	43.2	33.9	53.5	33.9	4759502.3	230765.85	3627.51	871.29	45.1	1.3	7.1	5.1	49	2.3	5.6	3.1
1	I07	1	RPA32	NA	Positive	7.70540758676352	105.720742534302	41.3508630531332	1187610.48103309	6125.91390165281	1.64971751412429	10.45601291364	1.35569996699216	107830.803874092	1480.49806040347	1239	30.3	0	24.8	36.1	14.3	24.8	25.7	24.8	46.2	24.8	52.5	24.8	4936027.2	209342.9	4075.62	823.54	46.5	7.4	9	8.1	51.6	7.7	9.6	5.3
1	I07	2	RPA32	NA	Positive	9.68149466192171	100.636120996441	33.9561413523305	1112766.94217082	6119.52430535257	2.44483985765125	15.7161921708185	1.64362092490803	159395.535587189	2079.97485692717	1124	29.4	13.5	38.5	35.4	13.7	38.5	30.7	38.5	46.4	38.5	51.9	38.5	4582749.2	201918.25	3876.42	788.59	45.9	3.6	7	6.1	50.2	4.5	7	4
1	I07	3	RPA32	NA	Positive	8.32717041800643	97.2765273311897	39.60628886372	1112906.81752412	5944.84458105762	3.06028938906752	15.8657556270096	1.48326314016773	138801.151125402	2074.03721125939	1244	29.9	11.7	42.6	31.4	11.7	42.6	25.9	42.6	42.4	42.6	52.7	42.6	4557433.5	143951.01	3523.2	560.85	41.2	3.5	2.6	11.6	46.5	5.5	2.4	12.2
1	I08	1	RPA32	NA	Positive	6.36649214659686	80.3664921465969	30.108825409588	914736.048616305	5591.34392293059	1.8511593118923	11.5168287210172	1.90255546178249	120540.326851159	1951.83325314249	1337	24.1	0	31.3	29.8	16.8	31.3	23	31.3	38.7	31.3	45.4	31.3	4177556.6	270060.2	3424.91	1080.09	41.7	1.3	16.8	4	46	0.1	18.3	2.2
1	I08	2	RPA32	NA	Positive	8.97063142437592	94.9258443465492	32.2869727542964	1049545.51321586	5655.26565119071	1.94933920704846	10.2980910425844	1.33994232289732	102056.562408223	1860.25019210623	1362	27.7	13.7	35.5	30.8	13.9	35.5	28.6	35.5	42.1	35.5	47.1	35.5	4259019.7	262645.06	3339.56	999.44	40.9	6.2	13.4	2.9	42.3	10.6	12.3	1.6
1	I08	3	RPA32	NA	Positive	10.4654882154882	97.5016835016835	31.5756793412984	1036766.94444444	5813.32994930822	2.47222222222222	15.4242424242424	2.39245599095623	172809.068181818	2222.09169033973	1188	25.7	12.7	37.7	32.7	12.7	37.7	33.3	37.7	45.4	37.7	55.9	37.7	4524351.8	328043.74	3514.56	1263.14	47.6	1.3	18.4	4	51.1	2.6	18.3	1.9
1	I09	1	ARHGAP35	NM_004491	sample	3.16201497617427	19.9686861810756	5.92236871146641	137288.094622192	2873.84246414712	1.23144996596324	4.06058543226685	1.05413596126786	26484.5200816882	1693.16944601291	1469	10.1	0	35.1	8	27	35.1	11.4	35.1	16	35.1	21.3	35.1	910796.7	197138.9	911.39	784.99	18.8	5	5.7	5.2	19.3	7.7	6.5	2.4
1	I09	2	ARHGAP35	NM_004491	sample	4.37019790454016	22.3766006984866	6.21085889401437	155127.728754366	3200.64276862202	1.27939464493597	3.77240977881257	1.00364951907802	28865.7252619325	1803.81065386141	1718	11.8	21.1	35.2	8.5	21.1	35.2	18.5	35.2	18.3	35.2	22.6	35.2	927670.1	277701.72	917.55	1094.09	18.9	6.5	14.9	2.3	19.4	9.5	13.6	0.9
1	I09	3	ARHGAP35	NM_004491	sample	4.43135935397039	21.4818304172275	5.02523465496559	138258.751009421	3027.78109895239	1.73620457604307	4.62113055181696	1.05219227987263	29125.2658142665	2044.05550959514	1486	10.2	23.4	43.1	7.6	23.4	43.1	18.1	43.1	17.2	43.1	24.8	43.1	880110.4	262061.61	909.35	1052.75	17.6	0.9	7.5	2.6	19.2	0.2	6.7	1
1	I10	1	AHNAK	NM_024060	sample	2.90555155010815	17.5277577505407	5.67504586881493	113906.387887527	2664.4468047297	1.26604181687094	3.90483056957462	1.00101431606357	25276.3020908435	1796.5475971331	1387	7.7	0	37.3	6.1	28.3	37.3	9.8	37.3	13.8	37.3	18	37.3	826616.2	199192.8	877.51	813.91	16.6	1.4	7	6.9	16.9	0	9.1	4.9
1	I10	2	AHNAK	NM_024060	sample	3.75384615384615	17.2020979020979	4.59825991734761	98184.7398601399	2608.97107657792	2.40769230769231	6.34825174825175	1.33132666889241	36710.9986013986	2378.22480114855	1430	10.1	23.4	53.2	5.5	25.2	53.2	15.8	53.2	14.5	53.2	17	53.2	624835.6	177973.64	659.89	740.28	12.9	19.5	4	8	14	24.3	4.2	7.2
1	I10	3	AHNAK	NM_024060	sample	4.04693414080242	20.445874337623	5.11923901012139	139169.518546556	2914.57920710605	2.69341408024224	7.31037093111279	1.49092511219836	50017.2127176382	2879.62671885171	1321	9.8	24.6	59.6	7.3	24.6	59.6	16.1	59.6	16.9	59.6	22.5	59.6	904517.1	238370	895.31	986.35	17.9	0.8	6.1	2.3	18.5	1.7	7.2	1.7
1	I11	1	SH2B3	NM_005475	sample	2.8566265060241	18.0150602409639	5.5923112832276	127474.264457831	2831.89964323616	0.833132530120482	2.69397590361446	0.748439216762168	22866.3036144578	1503.9067371458	1660	8.3	0	27	7.6	27.1	27	10	27	13.3	27	17.8	27	917936.2	358928.4	932.51	1388.97	17.7	3.1	33.7	2	16	3.6	31.3	0.8
1	I11	2	SH2B3	NM_005475	sample	3.91803278688525	20.1857923497268	5.80334549212345	148288.380874317	3083.19869520323	1.49781420765027	4.08469945355191	1.12068476695042	27548.9726775956	2154.48113259189	1830	11.9	22.3	43.4	8.2	22.5	43.4	15.7	43.4	15.2	43.4	19.3	43.4	850603.5	278594.03	862.09	1109.34	15.7	8.7	13.9	2.7	15.6	14.9	15.2	1.1
1	I11	3	SH2B3	NM_005475	sample	2.70649651972158	12.7679814385151	3.95170456040235	77964.6397911833	2462.83811700358	2.63109048723898	5.98085846867749	1.03785623581991	42041.4176334107	2975.28767467111	1724	8.1	29.2	50.2	5.3	29.2	50.2	8.1	50.2	8.8	50.2	13.3	50.2	722895.4	391100.57	711.51	1518.06	14.2	0.6	26.2	1.6	9.6	0	24.7	0.6
1	I12	1	MSH2	NM_000251	sample	3.82587064676617	29.3942786069652	8.67345378330215	246981.702114428	3834.83560057113	1.5342039800995	5.17910447761194	1.16458923894491	39848.3121890547	2154.88999800315	1608	13.7	0	39.7	13.6	18.9	39.7	15.7	39.7	23.5	39.7	31.1	39.7	1375942.9	263124.3	1475	1085.88	26.6	0.8	15.4	4.7	30.4	0.3	16.7	2.9
1	I12	2	MSH2	NM_000251	sample	4.25848241826033	24.3362122146823	6.11492631985954	184742.629241209	3397.7372905306	2.02097470697101	5.48920419494139	1.31454307836493	36374.1147439852	2600.99961733283	1621	12.8	20.5	50.5	10.1	21.3	50.5	18.3	50.5	20	50.5	24.8	50.5	1011589.1	240903.87	1052.82	998.1	19.2	5.1	8.9	3.6	21.3	5.1	11.4	1.6
1	I12	3	MSH2	NM_000251	sample	5.1716992303138	24.5731201894612	5.19503166553307	149821.371225577	3084.16013415756	1.80106571936057	5.04381290704559	1.20384512737422	33484.6459443458	2291.07827255901	1689	9.9	18.5	45.6	8.3	24.7	45.6	24	45.6	22.9	45.6	29.1	45.6	883476	225905.06	972.7	940.47	20.7	12.1	4.3	5.3	24.2	15.3	6.2	3.7
1	I13	1	NOTCH1	NM_017617	sample	3.16914830256105	20.4169148302561	6.04369462770268	146625.669446099	3010.37623863674	1.05122096486004	3.39785586658725	1.05694357126209	25108.5407980941	1802.63919375792	1679	11	0	34.2	7.8	24.6	34.2	12.1	34.2	15.1	34.2	20.6	34.2	975335.8	303351.3	1012.27	1207.54	18.9	2.1	24.4	3.5	18.9	1.4	23.2	1.4
1	I13	2	NOTCH1	NM_017617	sample	4.68682795698925	22.4845430107527	5.64086033157013	147363.515456989	3324.18309949536	1.81720430107527	5.25268817204301	1.27413182335632	35687.2849462366	2298.68009241104	1488	11.1	18.2	49.3	8.3	18.2	49.3	19.6	49.3	19.1	49.3	24.5	49.3	959590.6	227752.44	1031.77	919.2	20	1.3	8.7	3.5	22.2	0.8	8.4	2
1	I13	3	NOTCH1	NM_017617	sample	3.02709483191169	13.1846462619167	3.56067748481315	59121.2197691922	1862.75775254352	2.10235825388861	4.39739086803813	0.872289502168835	29573.6317109885	2632.08327597557	1993	6.4	29.1	45	3.4	42.1	45	11	45	9.3	45	11.5	45	466878.3	408343.8	436.93	1603.89	10	32.7	30.3	1.1	6.9	39.8	29.7	0.6
1	I14	1	RAD51	NM_133487	sample	4.34639016897081	28.9331797235023	6.30680469020833	172641.446236559	3119.95564738906	2.05913978494624	7.34792626728111	1.35638850017283	54098.5299539171	2463.20802511247	1302	9.4	0	42.9	7.3	19.8	42.9	18.2	42.9	28.3	42.9	31.7	42.9	928422.2	340213.3	904.77	1328.87	19.7	7.7	28.6	3.2	18.1	11.4	25.9	0.7
1	I14	2	RAD51	NM_133487	sample	6.07920059215396	32.1162102146558	5.90211610212689	194157.603256847	3539.75887142629	2.80680977054034	8.80088823094004	1.4926569372923	60446.230199852	2739.42018199763	1351	12.5	17.6	54.3	9.2	17.6	54.3	28.8	54.3	34.2	54.3	40.2	54.3	1071993.5	231123.21	1003.56	869.89	25	1	11	10.7	23.4	0	9.8	8.2
1	I14	3	RAD51	NM_133487	sample	5.44160816847479	27.6343331206126	5.24718725737949	152579.996171027	3273.16139748335	1.851308232291	5.49521378430121	1.27756532056077	38011.5590299936	2299.02514494528	1567	10.5	15.6	45.9	7.7	16.1	45.9	25.4	45.9	28.7	45.9	35.7	45.9	786109.8	237243.14	818.53	928.61	18.1	10.4	7.5	5.6	17.1	16.3	7.1	4.1
1	I15	1	ZFHX4	NM_024721	sample	2.98689956331878	20.5127885215221	7.12892371088623	158014.739238927	3168.98901312151	0.822832189644417	2.54273237679351	0.963434286002603	16741.1060511541	1519.73692602737	1603	11.9	0	31.2	8.9	22.2	31.2	10	31.2	16	31.2	20.9	31.2	935412.5	233509.1	973.07	933.37	17.2	6.1	10.2	4.4	17.8	7.8	10.7	2.8
1	I15	2	ZFHX4	NM_024721	sample	4.8282131661442	24.6789968652038	5.35468413784458	175627.457680251	3315.17538917105	1.82131661442006	4.83761755485893	1.19332169349376	31792.0871473354	2201.57156135502	1595	11.8	22.3	46.5	10.4	22.3	46.5	21.2	46.5	21.1	46.5	25.4	46.5	975235.9	242346.29	1024.13	982.07	19.6	3.2	9.1	3.1	18.7	4	10.5	1.6
1	I15	3	ZFHX4	NM_024721	sample	4.61476355247982	23.560553633218	5.7271696379845	161739.333910035	3299.34695519363	1.80565167243368	4.80911188004614	1.29488570599148	34350.8910034602	2430.19430162738	1734	12.5	19.6	48.4	9.3	22.4	48.4	20.1	48.4	20	48.4	27.9	48.4	941764.9	293454.29	1014.72	1183.85	20.9	6.3	14.4	5.8	21.5	7.9	15.7	4.7
1	I16	1	KMT2C	NM_170606	sample	3.2126600284495	22.0163584637269	6.90329159889769	169963.581081081	3112.6503273368	1.79374110953058	5.81507823613087	1.3126177275801	40348.7788051209	2214.51823745961	1406	9.7	0	42.9	9.5	25.1	42.9	11.9	42.9	16.6	42.9	22.5	42.9	990209.5	223707.6	1053.42	918.65	19.3	6.3	9.3	4.9	21.3	7	13.1	3.1
1	I16	2	KMT2C	NM_170606	sample	4.41740312712441	21.8851121685928	5.5059167753902	153359.688647179	3062.08947651901	2.41400407885792	6.89938817131203	1.36880559277764	44222.3399048267	2603.56915916743	1471	9	23.9	52.3	8.5	23.9	52.3	19.2	52.3	17.7	52.3	22.2	52.3	960529	230991.65	990.21	958.91	19.3	1.1	9.7	3.6	19.9	0	12.6	1.7
1	I16	3	KMT2C	NM_170606	sample	4.21132596685083	20.4723756906077	5.20867495178133	134744.430939227	3008.30684181987	2.20441988950276	5.87983425414365	1.32665739496019	36983.3701657459	2481.51240666407	1448	10.6	22.7	53.2	7.3	22.7	53.2	17.3	53.2	15.3	53.2	23.5	53.2	874224.7	244853.72	921.38	998.19	18.6	1	7.5	4.6	17.9	0.5	8	3.4
1	I17	1	RPA32	NA	Positive	7.0092899800929	86.0099535500995	33.0772613169958	964444.309223623	5743.26458716887	1.56469807564698	9.18380889183809	1.18561209928318	94519.0749834108	1575.19348869502	1507	24.2	0	27.4	30.5	12.9	27.4	24.7	27.4	40.9	27.4	50	27.4	4189893.5	225396.7	3406.96	892.08	42.9	2.3	10	7	46.4	2.3	10.7	3.8
1	I17	2	RPA32	NA	Positive	9.62164361269325	89.6842961757527	29.1411210973753	990127.916192026	5624.1323277576	2.5939788445891	14.5541090317331	1.81394883097229	156232.734743694	2456.7836103215	1229	24.6	13.8	41.8	30.5	13.8	41.8	31.2	41.8	40	41.8	47.3	41.8	4250303	372314.5	3302.41	1436.43	42.4	1.5	33	4	46.3	1.2	31.4	2
1	I17	3	RPA32	NA	Positive	8.66243050039714	87.3208895949166	28.7400386795471	971480.60127085	5464.28787301873	2.05559968228753	10.7442414614774	1.96774882220763	112878.057188245	2341.85583214021	1259	25.4	14.4	39.8	28.2	14.4	39.8	28.6	39.8	39.7	39.8	46.6	39.8	4037588.3	317348.24	3210.71	1246.36	40.9	2.7	16.4	2.6	43	5.5	16.4	0.6
1	I18	1	RPA32	NA	Positive	7.00563777307963	81.9457364341085	27.8094350369956	898740.155743481	5187.50101121137	1.36222692036646	7.32840028188865	1.09165677826649	68339.8308668076	1544.27881216113	1419	22.1	0	29.2	27.1	16.3	29.2	25	29.2	39	29.2	44.3	29.2	3796055.6	181376.9	2977.61	725.25	37.8	4.5	4.9	6.7	41.4	5.8	5.2	4.9
1	I18	2	RPA32	NA	Positive	7.81358609794629	80.8072669826224	27.4032463074652	908385.942338073	5454.13350431452	2.43759873617694	12.2654028436019	1.31711168010111	113048.033965245	2172.29825167461	1266	25.4	14.9	43	28.8	14.9	43	27.7	43	37.4	43	42.6	43	3766621.9	225300.66	3023.21	889.7	37.2	1.7	9.2	4.2	41.2	2.8	9.2	2.1
1	I18	3	RPA32	NA	Positive	9.04726181545386	83.2835708927232	25.793900333679	876729.402850713	5225.71925520835	2.6271567891973	12.5281320330083	1.77960227386467	132467.83495874	2688.64243086992	1333	23.5	14.6	46.2	27.2	14.6	46.2	28.7	46.2	37.6	46.2	46.6	46.2	3598426.7	356212.74	2853.51	1363.28	37.3	7.7	22.6	4	39.6	15.5	21	3.9
1	I19	1	RPA32	NA	Positive	7.46541903986981	82.3344182262002	26.864060068359	898357.497965826	5226.22294800215	1.74043938161107	9.64605370219691	1.45545088426266	92083.1676159479	1748.56825573295	1229	19.9	0	32.5	28.8	18.1	32.5	25.8	32.5	38.3	32.5	45.1	32.5	3988564.7	237286.1	3012.45	946.98	41.3	1.4	11.8	3.8	44.8	0	12.1	1.7
1	I19	2	RPA32	NA	Positive	9.2930029154519	88.6537900874636	30.8672729722447	897141.106413994	4846.07859326876	2.37755102040816	11.747084548105	1.66736170242757	114418.841836735	2095.61238261901	1372	23.8	12.8	41	25.2	21.6	41	31.7	41	41.3	41	44.7	41	3692304.9	201779.37	2786.72	777.26	35	18.7	8.2	11.8	39.2	22.6	6.7	10.2
1	I19	3	RPA32	NA	Positive	9.94058744993325	87.8030707610147	27.957978294331	922744.487316422	5607.77863409685	1.96194926568758	9.21428571428571	1.1969112323533	85711.696929239	1829.76952289411	1498	23.6	13.3	36.7	31.2	14.1	36.6	32.2	36.7	42.4	36.7	53.1	36.6	3996037.1	188588.99	3110.96	744.55	46.2	3.4	3.9	10.7	49.1	3.8	4.1	9.6
1	I20	1	RPA32	NA	Positive	7.2934131736527	91.434131736527	33.5201652323149	1049228.3997006	5827.58286882811	2.16916167664671	12.7267964071856	1.71737345506777	126444.083083832	2144.99916787895	1336	25.1	0	37	31.6	15.6	37	26.9	37	41.5	37	47.8	37	4530939.5	227059.5	3538.36	893.94	44.4	1.4	12	8.1	49	0.1	11.4	6.1
1	I20	2	RPA32	NA	Positive	8.19381841596909	81.4455891822279	29.7859352493678	877517.804893754	5269.66791412445	2.28976175144881	12.5080489375402	1.64435669925165	130884.553766903	2292.94658126438	1553	22.3	13.1	40	27.1	15.7	40	27.8	40	37.9	40	43.3	40	3579106.3	265605.29	2952.44	1087.04	34.8	8.3	15.7	4	40.5	11.1	17.6	2.3
1	I20	3	RPA32	NA	Positive	7.81210478771454	77.1580849141825	29.2786202089019	867253.831074977	4319.749701596	7.516711833785	42.2953929539295	5.99843940328955	470796.225835592	5023.155148766	1107	18.5	24.4	66.8	22.5	25.6	66.8	22.3	66.8	32.8	66.8	35.9	66.8	3917262.4	402157.85	2663.98	1487.06	33.2	10.7	27.8	4.9	34.9	15.4	23	3.3
1	I21	1	RPA32	NA	Positive	7.05446756425949	77.1450428396573	27.9027763299232	838014.76376989	5212.44758752712	1.49082007343941	7.78212974296206	1.13466732943099	81959.3769889841	1560.67692817223	1634	21.1	0	25.3	26.7	15.9	25.3	23.7	25.3	35.6	25.3	42.7	25.3	3718603.3	296377.7	2899.98	1161.48	37	5.8	22.7	4.2	39.3	10.5	22.7	1.6
1	I21	2	RPA32	NA	Positive	8.6688567674113	78.7450722733246	27.9522531565374	809757.061103811	5080.48361652419	1.60775295663601	8.11563731931669	1.33919969884107	87646.3501971091	1766.14417256221	1522	23.2	15.5	32.1	27.1	20.2	31.8	29.2	32.1	38.2	32.1	44.9	31.8	3511576.1	248736.88	2841.11	973.21	37.6	8.4	14.3	12.5	41.6	9.6	13.3	10.4
1	I21	3	RPA32	NA	Positive	10.4441506939855	91.508261731659	28.9702270283764	962491.545935228	5371.8160538415	2.07138136153338	13.0079312623926	1.77197992910699	152171.592861864	2291.62833486526	1513	22.6	14.7	37.2	28.5	16.7	37.2	32.1	37.2	41.4	37.2	50.8	37.2	4140547.5	330075.87	3145.06	1265.52	41.1	7.4	20.6	7.3	43.5	10.3	19.2	6
1	I22	1	RPA32	NA	Positive	7.61128142244022	83.5229920294298	28.3014775221627	922923.64868179	5307.10352318286	1.25567136725935	8.32618025751073	1.14600934771555	89122.4009809933	1444.37277419993	1631	20.4	0	25	28.2	16.2	25	26.6	25	38.6	25	45.1	25	4026715.8	222026.8	3136.37	868.46	40	4.1	9.7	5.2	43.3	6.7	9.1	4.3
1	I22	2	RPA32	NA	Positive	8.45251058681186	84.2196007259528	30.411457694711	943050.280096794	5570.56826338275	2.06836055656382	10.2849364791289	1.56871892623094	100325.683605566	2085.00219381713	1653	22.8	14.7	38	29.3	14.7	38	28.6	38	39.8	38	45.2	38	3901518.3	262597.64	3234.94	1036.45	41.3	1.3	14	4.9	44.3	1.6	13.6	2.5
1	I22	3	RPA32	NA	Positive	9.40546218487395	90.5175070028011	32.0024952049588	996530.833333333	5742.0175942207	2.49229691876751	13.1638655462185	1.41761865633801	139583.735294118	2233.91027678187	1428	25.3	12.1	40.7	29.6	12.1	40.7	28.6	40.7	40.1	40.7	49.6	40.7	4108608.1	311148.8	3268.11	1215.71	39.4	1.9	16.5	3.8	43.3	4.1	17.2	1.9
1	J03	1	ATR	NA	Positive	2.51236979166667	15.7604166666667	4.86926584386685	106911.860026042	2572.41589104099	0.991536458333333	3.42513020833333	1.0452102870863	24470.4544270833	1520.62919434106	1536	8.5	0	31.8	5.6	29.6	31.8	7.7	31.8	10.5	31.8	15.4	31.8	821117.8	169109.3	844.08	679.63	14.5	1.4	3.2	6.8	14.3	4	2.8	4.7
1	J03	2	ATR	NA	Positive	3.24883177570093	19.2067757009346	6.01824779989986	146765.384929907	2961.73708070903	1.77336448598131	5.38668224299065	1.17235685993502	36195.6559579439	1972.4934760733	1712	12.1	23	43.2	8.2	23	43.2	11.2	43.2	13.3	43.2	17.4	43.2	826419.9	159847.17	904.24	637.28	12.5	1.3	2.6	6.8	14.1	3.6	2.4	5.4
1	J03	3	ATR	NA	Positive	3.32007487131493	17.6986429574169	5.19806476252146	121779.058961161	2776.2186004093	1.12353766963032	3.29808142255498	0.959080527785927	21772.981750117	1615.25226902651	2137	10	24.3	33.1	6.8	24.3	33.1	11.6	33.1	13.6	33.1	18.9	33.1	719835.3	204607.82	755.11	834.64	12.4	5.6	2.7	3.7	12.4	9.5	4.6	3.2
1	J04	1	ATR	NA	Positive	2.50207684319834	17.0192107995846	6.42890843117344	131369.566978193	2742.95548839421	1.28556593977155	4.53219106957425	1.25782409693316	31414.4589823468	1601.0779516181	1926	8	0	32.8	8.1	32.2	32.8	8.4	32.8	12.9	32.8	17.2	32.8	859480.4	138780	937.73	566.09	15.9	6.7	2.3	17	15.7	8.3	2.4	16.6
1	J04	2	ATR	NA	Positive	3.36154776299879	18.5604594921403	5.40814885046686	135821.246070133	2807.76303108277	2.11850060459492	6.32587666263603	1.36262630096882	40705.5181378476	2236.93666675843	1654	9.9	24.8	48.4	7.4	24.8	48.4	11.7	48.4	13.9	48.4	16.8	48.4	774611.1	166487.81	819.41	666.23	13.2	2.4	2.7	8.8	12.8	6.4	3	6.6
1	J04	3	ATR	NA	Positive	3.48609355246523	19.3994943109987	5.76646150734779	148024.580278129	2937.38517159754	2.2370417193426	7.07901390644753	1.4164555697963	48475.8343868521	2346.46010754858	1582	11.3	25.3	48.5	7.7	25.3	48.5	13.5	48.5	14.7	48.5	21.2	48.5	821446.4	193202.6	887.25	795.04	15	4.3	3.3	4	14.9	8.8	3.9	4
1	J05	1	ATR	NA	Positive	2.62029131089905	18.1481667503767	7.27917372626161	139998.052737318	3075.49332645414	0.989452536413862	3.71923656454043	1.16105187649387	29844.7739829232	1555.77316690742	1991	9.8	0	30.1	9.7	24.3	30.1	7.8	30.1	13.3	30.1	18.4	30.1	867919.2	223593.6	1009.28	907.49	15.2	4.1	7.9	4.6	16.8	7.5	7.9	2.2
1	J05	2	ATR	NA	Positive	3.37861429350791	18.2193126022913	5.0212283044233	137036.04964539	2781.04470106029	1.67484997272231	5.04473540643753	1.15897378511812	31848.9503546099	1880.3158954342	1833	9.5	26.7	41.1	7.3	26.7	41.1	13.5	41.1	12	41.1	15.4	41.1	826278.4	162126.2	831.72	634.45	14	3.6	2.6	6.5	15.3	10.7	2	4.9
1	J05	3	ATR	NA	Positive	3.48636616583194	19.9165275459099	6.11536241003662	152581.984418475	3261.71598063822	1.68169170840289	4.44017807456873	1.10111638453029	29628.6471897607	2118.693870024	1797	12.6	21.4	43.9	9.3	21.4	43.9	13.4	43.9	15.4	43.9	22.5	43.9	910531.3	222189.97	1079.96	887.27	17.4	0.8	4.8	4.7	18.7	1.3	4.4	2.8
1	J06	1	ATR	NA	Positive	2.37473684210526	16.3778947368421	5.45566215041744	125398.787368421	2555.61560000183	0.897368421052632	3.02736842105263	0.825427793916049	22655.0726315789	1450.1275856965	1900	8.4	0	27.7	6.6	31.8	27.7	7.8	27.7	11.9	27.7	15.2	27.7	771054.7	227859.8	772.27	915.57	11.7	11.8	8.8	2.8	11.1	20.3	9.6	1.9
1	J06	2	ATR	NA	Positive	3.32800387596899	18.0029069767442	5.10602290127427	136339.940406977	3002.52134097785	1.33381782945736	4.11676356589147	1.03161444896351	28522.6908914729	1787.69371765732	2064	10.3	24.3	36.3	8.2	24.3	36.3	11.6	36.3	12.3	36.3	17.3	36.3	841495.9	176233.17	895.2	705.23	13	1.7	2.8	5.3	13.5	1.5	3.7	3.8
1	J06	3	ATR	NA	Positive	3.59011164274322	20.7655502392345	6.76500703080959	152315.736842105	3096.06926105492	1.59649122807018	5.16267942583732	1.39297579376984	36266.023923445	2104.75746532992	1881	13	22.1	42.3	8.5	22.1	42.3	14.1	42.3	16.7	42.3	22.9	42.3	795839	196188.29	906.69	789.8	16.1	8.7	3.1	5.5	15.6	16.9	2.7	3.6
1	J07	1	ATR	NA	Positive	2.22852233676976	15.1334478808706	5.57383626840397	110586.496563574	2485.39024736578	0.927262313860252	3.04524627720504	1.01455375958211	19962.6317296678	1339.56198773972	1746	8.2	0	28.3	6.5	32.2	28.3	6.9	28.3	10.6	28.3	13.9	28.3	655672.1	168527	681.26	657.86	10.5	14.5	2.8	11.2	10.1	23.1	2.8	9.9
1	J07	2	ATR	NA	Positive	3.25571600481348	18.4777376654633	5.93926440517474	138840.641395909	2977.12217470089	1.70096269554753	4.92779783393502	1.20041808211845	31784.1347773767	1991.13273924622	1662	11.6	24.8	44.6	8.5	24.9	44.6	12	44.6	12.3	44.6	16.7	44.6	809861.2	161462.07	876	636.23	12.9	3.4	2.6	5.7	13	5.6	1.9	4.1
1	J07	3	ATR	NA	Positive	3.12905162064826	16.7797118847539	5.3240526374741	117544.635654262	2796.81565224174	1.79771908763505	4.91356542617047	1.26548630999668	27287.2346938776	2045.00100287146	1666	9.7	25.5	46.7	6.8	25.5	46.7	10.8	46.7	11.9	46.7	18	46.7	675139.5	127635.56	750.24	532.82	11.4	3.5	0.8	9.6	12.8	8.2	1.1	9.2
1	J08	1	ATR	NA	Positive	2.39714867617108	16.6306856754922	5.81039282908309	128321.472505092	2783.3336801676	1.35777325186694	5.13238289205703	1.30503944225911	38353.695179905	1628.0226213493	1473	9.6	0	34.1	7.3	28.6	34.1	6.9	34.1	11	34.1	16.2	34.1	824428.5	140690.5	963.54	572.68	14	2.1	1.5	12.8	14.9	1.8	1.8	10.7
1	J08	2	ATR	NA	Positive	3.53702588801927	18.6550270921132	5.42412081522333	126784.063816978	2834.69984592101	1.86273329319687	6.22516556291391	1.24848787998518	46547.6255267911	2339.61124843573	1661	10.5	25.9	43.8	8.5	26.1	43.8	12.6	43.8	14.5	43.8	17.5	43.8	725076.8	317506.07	785.49	1267.86	12.5	13.2	21.7	2.4	12.8	20	23.1	1
1	J08	3	ATR	NA	Positive	3.17179802955665	17.8349753694581	5.45504370733197	131455.34544335	2550.27503503275	2.30849753694581	6.94889162561576	1.65269355922396	54856.6662561576	2682.4574607232	1624	9.4	27.1	49.9	6.7	32.2	49.9	10.6	49.9	11.2	49.9	16.7	49.9	783889.5	361978.73	754.05	1396.59	13.1	11.5	22.3	1.7	11.1	15.5	21.8	0.7
1	J09	1	STIM1	NM_003156	sample	2.70510396975425	16.4593572778828	5.22383043412134	109930.558286074	2508.58405807305	1.02961562696912	3.06616257088847	0.947267537659279	19621.0485192187	1493.81288207318	1587	8.4	0	32.8	5.8	31.5	32.8	9	32.8	12	32.8	16	32.8	756248.9	129968.1	766.04	511	13.7	7.3	1.4	14.9	12.4	10.1	1.7	15.4
1	J09	2	STIM1	NM_003156	sample	3.63326784544859	17.7799607072692	4.95934015795313	114731.252128356	2757.59348892602	1.54485920104781	4.21414538310413	1.21069995594324	27447.4289456451	2077.5118821852	1527	9.4	24.6	44.5	6.1	24.7	44.5	13.6	44.5	13	44.5	16.5	44.5	750087.1	205085.19	746.01	801.17	13.4	6.6	6	4.1	13.1	11.9	6	1.6
1	J09	3	STIM1	NM_003156	sample	3.52148813341886	18.6844130853111	5.18666743919978	131297.903784477	2788.23097337308	1.39384220654266	3.88133418858242	0.896285831955808	25885.7902501604	1663.91183661813	1559	11.1	26.4	37.2	7.2	26.4	37.2	13.1	37.2	14	37.2	19.6	37.2	757547.5	167232.86	818.35	667.97	12.7	3.6	1.7	5.3	13.8	5	2.1	3.8
1	J10	1	DICER1	NM_030621	sample	3.5575158786168	19.2357092448836	5.34342726594449	118096.520818631	2812.26873013654	1.26746647847565	3.67960479887085	0.960643520187304	23442.9633027523	1656.9174891064	1417	8.4	0	34.7	6.4	25	34.7	15	34.7	16.3	34.7	19.9	34.7	898745.4	210365.1	875.21	832.34	19.9	2.3	6.5	4.6	17.7	4.4	8.4	3.9
1	J10	2	DICER1	NM_030621	sample	3.86407766990291	20.2653721682848	5.42928477395767	149329.691909385	3001.93162064203	1.8537216828479	5.68478964401294	1.24347956168865	41558.854368932	2181.49216868843	1545	10.2	23.5	45.3	7.6	23.6	45.3	15.1	45.3	15.1	45.3	19.2	45.3	773817.4	200727.62	833.65	823.45	13.8	11.7	5.4	3.9	15.5	21.7	6	2.8
1	J10	3	DICER1	NM_030621	sample	4.02796674225246	19.7339380196523	4.94751597422091	122546.473167045	3005.68245385018	2.43990929705215	6.63945578231293	1.31444358694829	44598.7346938776	2514.24395658348	1323	12.1	24	50.7	7.6	24	50.7	16.9	50.7	18.1	50.7	25.7	50.7	857459.9	250604.84	870.34	1011.85	20.6	0.8	7.7	3.2	21.3	0	8.9	0.8
1	J11	1	PASK	NM_015148	sample	3.01588170865279	18.0366922234392	5.81433972837993	122034.556407448	2899.52724045988	0.912376779846659	3.09309967141292	0.979149211134322	23371.9835706462	1464.49502761559	1826	9.5	0	28.3	8	26.1	28.3	11.3	28.3	14	28.3	19.9	28.3	825809.6	195600.6	820.4	768.05	18.3	5.7	6.3	9.4	17.9	10.7	5	6.9
1	J11	2	PASK	NM_015148	sample	4.56728084868788	21.7292015633724	4.84092055632152	140948.426577331	2986.05051739676	1.3070910106086	3.64712451144612	0.949231354423002	24530.8883305416	1871.72764281318	1791	11.5	23.1	37.2	7.5	25.8	37.2	19.3	37.2	19	37.2	21.6	37.2	890734	229795.72	864.8	909.06	18.9	8.7	8.3	2.5	17.6	10.3	8	1.3
1	J11	3	PASK	NM_015148	sample	4.57050323866467	21.3841554559043	5.38061768807202	134991.536621824	3061.49201120272	1.09367214748381	2.83507722969606	0.954049596084897	18297.0513203787	1765.5032703426	2007	11.3	23	36.1	7	23	36.1	19.6	36.1	18.9	36.1	26.4	36.1	855318.8	235436.78	864.71	922.88	19.2	5	4.9	2.8	19.3	10.4	4.5	1.6
1	J12	1	EZH2	NM_152998	sample	2.91021416803954	18.7973640856672	6.26345572948083	129172.50247117	2837.7015001025	1.6004942339374	4.91103789126853	1.28172135263151	36326.8286655684	2086.21311391936	1214	9.7	0	41.1	6.9	27.8	41.1	10.4	41.1	15.1	41.1	18.9	41.1	852383.8	219178	894.59	886.2	17.7	8.6	8.8	5.7	18	12.1	8.5	3.1
1	J12	2	EZH2	NM_152998	sample	4.06155950752394	24.3358413132695	6.78190055732673	186725.603283174	3317.53663622684	1.85020519835841	5.3625170998632	1.23507895638523	36332.2339261286	2226.09339171966	1462	14.5	24.5	46.7	10.9	24.6	46.7	15.7	46.7	19.7	46.7	25.4	46.7	986683.2	199387.15	1073.17	797.07	19.3	7	5.6	4.8	20.5	11	5	2.9
1	J12	3	EZH2	NM_152998	sample	4.05721393034826	21.8208955223881	6.34062700603372	151401.18221393	3212.54088838799	2.03544776119403	5.81654228855721	1.2575483342731	41099.2064676617	2369.91096471089	1608	12.3	22.2	49.4	8.8	22.2	49.4	16.5	49.4	17.8	49.4	26.6	49.4	866470.1	257173	959.7	1019.62	18.8	2.1	8	3.9	19.2	5.7	8	2.5
1	J13	1	ATF7IP	NM_018179	sample	3.34522207267833	20.7920592193809	6.31880873106019	154122.493943472	2977.36124536445	1.11238223418573	3.43808882907133	0.98147880078621	22958.2725437416	1531.81396217235	1486	8.7	0	33.2	8.1	25.1	33.2	12.6	33.2	15.1	33.2	20.8	33.2	1002860.6	201643	1023.18	793.74	20.8	1.2	7.1	5.5	19	0.9	6.5	3.7
1	J13	2	ATF7IP	NM_018179	sample	4.18474114441417	20.667029972752	5.21601606152901	134870.494822888	3111.59457857995	1.45068119891008	4.53569482288828	1.23321760141351	32877.3738419619	1934.987981966	1835	11.2	21.1	41.3	7.7	21.1	41.3	17.2	41.3	17.1	41.3	22.1	41.3	878692.9	186485.78	905.14	751.23	17.5	1.4	4.1	4.9	18	0	4	2.9
1	J13	3	ATF7IP	NM_018179	sample	4.22138554216868	20.6867469879518	5.01601870060323	142170.128012048	2974.41194848517	1.22138554216867	3.69277108433735	0.872247190187192	26858.203313253	1605.9318610287	1992	9.2	25.7	33.2	7.8	25.7	33.2	17	33.2	16.8	33.2	23.3	33.2	850584.8	191599.98	914.84	762.64	18.3	2.4	2.2	3.9	18.7	6.4	2.7	3.1
1	J14	1	RB1	NM_000321	sample	3.53875968992248	21.0481727574751	5.89281519836477	148258.650609081	3062.67863894782	1.08803986710963	3.5077519379845	1.0627620412465	23565.119047619	1616.4885459046	1806	8.4	0	32.1	7.9	23.2	32.1	13.8	32.1	16.3	32.1	21.3	32.1	949724.2	176459.4	954.26	714.24	19	1.4	3.4	4.9	18.6	2.4	4.4	3.8
1	J14	2	RB1	NM_000321	sample	5.15566714490674	24.6972740315638	4.99686936637974	163412.50143472	3181.01722730631	2.43041606886657	7.34863701578192	1.22461573334986	51856.6162123386	2369.68959038705	1394	10	20.2	48.4	8	20.2	48.4	22.6	48.4	21.5	48.4	25.8	48.4	1047952.2	195878.41	933.32	770.15	22.1	2	4.5	3.4	21.1	4.7	4.9	1.7
1	J14	3	RB1	NM_000321	sample	4.16460905349794	21.1577503429355	5.52455390353557	143214.667352538	3097.24648421906	2.24074074074074	5.83127572016461	1.31001770122424	35129.9581618656	2325.09122707384	1458	11	22.8	50.7	7.9	22.8	50.7	16.9	50.7	16.7	50.7	24.1	50.7	853407.3	227535.43	880.35	940.24	17.3	2.3	5.6	5.1	18.9	4.3	6.6	3.2
1	J15	1	RPA2	NM_002946	sample	7.64377682403433	99.462660944206	39.6851733092119	1112081.45493562	5630.52647302224	1.71931330472103	11.0463519313305	1.27201995749973	106821.642060086	1552.99764182118	1165	26.6	0	28.7	32.9	21.4	28.7	26.3	28.7	43.1	28.7	48.2	28.7	4735070.7	161736.7	3668.44	628.89	43.3	10.9	3.9	15.5	47.3	11.2	3.3	14.6
1	J15	2	RPA2	NM_002946	sample	9.53716690042076	94.9985974754558	32.6930932218376	1046494.88078541	5699.80964235438	1.98246844319776	9.86746143057504	1.17101512456663	90438.2987377279	1735.65977616103	1426	25	15	35.7	31.9	15	35.7	31.6	35.7	43	35.7	49.3	35.7	4301463.5	171959.44	3340.44	657.61	42.2	3.1	4.1	10.7	45.9	2.3	2.6	8.1
1	J15	3	RPA2	NM_002946	sample	8.3937125748503	88.4124251497006	31.8916737541895	1006210.64745509	5693.69881894149	2.29416167664671	11.6706586826347	1.23705974491785	111715.139221557	1785.40621313696	1336	25.7	15.3	35.7	30.8	15.4	35.7	29	35.7	42.1	35.7	50.9	35.7	4445889	204102.92	3506.35	776.8	41.4	6.3	5.6	6.3	44.5	12.6	4.9	5.9
1	J16	1	RPS2	NM_002952	sample	3.19848771266541	24.7410207939509	7.75740257194381	207776.383742911	3361.43188734294	2.29867674858223	7.00094517958412	1.65298064411606	50065.5737240076	2627.94057599497	1058	14	0	54.3	11.6	26.2	54.3	12.2	54.3	17.8	54.3	25.4	54.3	1071620.4	176432.9	1179.53	749.02	19.6	4.8	5.7	9.3	21.8	7.1	6	6.9
1	J16	2	RPS2	NM_002952	sample	4.42436974789916	25.5430672268908	5.87727616522439	186568.010504202	3343.75235472864	3.97478991596639	11.0819327731092	1.78384486271572	77838.6628151261	3260.84045667871	952	14.5	24.4	66.6	10.3	24.4	66.6	17.4	66.6	19.9	66.6	26.2	66.6	1016617.8	181017.7	1129.52	768.29	19.1	1.6	5.4	8.3	23.1	0	7.6	6.2
1	J16	3	RPS2	NM_002952	sample	4.24772497472194	26.0859453993933	7.20102393782596	202293.098078868	3363.38229590257	3.23255813953488	9.04853387259858	1.574467934998	60246.3336703741	2913.84385842248	989	15.3	23.8	60.5	10.6	23.8	60.5	18.7	60.5	21.4	60.5	28.2	60.5	1002583	157793.84	1135.07	680.12	19.9	1.4	3.1	10.8	23.5	2.6	4.1	9.3
1	J17	1	ATR	NA	Positive	2.59246575342466	15.7630136986301	5.27102206824109	110152.797260274	2725.3764008266	1.6513698630137	5.42739726027397	1.19123205209799	39230.9328767123	2034.55327832565	1460	8.9	0	40.1	7.4	28.6	40.1	8.3	40.1	12.5	40.1	16.6	40.1	778427	222603.1	841.97	888.46	13.7	1.4	9.1	5.7	13	0	8.9	3.8
1	J17	2	ATR	NA	Positive	3.5883762732175	18.5176752546435	5.22512836531927	116485.735170761	2559.15460810417	1.84002396644697	5.654883163571	1.27870824018346	38832.2929898143	2125.01076738058	1669	8.7	28	44.4	6.8	33.9	44.4	13.2	44.4	14.4	44.4	16.3	44.4	730628.8	181202.39	741.79	737.31	12.5	12.6	4.3	9.9	12.4	12	4.6	8.2
1	J17	3	ATR	NA	Positive	3.88498622589532	19.9924242424242	5.75856691387206	142683.025482094	3042.70795345361	2.03925619834711	6.04683195592287	1.47113679285879	42894.6549586777	2335.13063120309	1452	10.3	21.1	47.4	8	21.1	47.4	15.8	47.4	15.7	47.4	22	47.4	871918.2	241969.98	907.94	950.12	15.6	1.4	6.7	2.4	15.6	3.9	5.9	1.4
1	J18	1	ATR	NA	Positive	2.55571030640669	17.8551532033426	6.53595931364025	146295.494428969	2831.6717761045	1.90529247910864	6.15947075208914	1.26460384699004	43141.8969359331	2192.76633221809	1436	8.6	0	42.2	8.8	29.1	42.2	8.3	42.2	12.1	42.2	16.8	42.2	934919.9	241154.5	988.37	971.96	16.3	0.8	11.1	4.7	15.9	0	12.5	3.2
1	J18	2	ATR	NA	Positive	3.1892247043364	16.8955321944809	5.07026338613031	118680.224704336	2784.24978641029	2.4323258869908	6.86070959264126	1.36937137378226	45434.8022339028	2598.38037027771	1522	9.4	26	52.2	6.7	26	52.2	11.7	52.2	12.1	52.2	16.6	52.2	740675.8	209924.17	759.98	851.32	11.4	2.2	6.7	4.7	13.1	5.1	7.3	2.8
1	J18	3	ATR	NA	Positive	3.10046885465506	18.3563295378433	6.22832879271983	130566.384460817	2349.66516299872	2.20026791694575	6.42263898191561	1.22074342917911	40960.0971198928	2351.87802574763	1493	11.1	25.4	50.2	6.6	38.1	50.2	11.3	50.2	12.6	50.2	15.9	50.2	617634.8	214884.37	699.22	862.62	10	28.3	4.1	3.8	11.5	37.6	4.6	2
1	J19	1	ATR	NA	Positive	2.99612903225806	18.4445161290323	5.77186723667472	131110.523225806	2750.203378768	1.78967741935484	5.92709677419355	1.65218986797001	42780.4980645161	2189.65073180178	1550	7.8	0	45.2	7.5	28.8	45.2	10.4	45.2	13.9	45.2	18.4	45.2	852167.4	212610.5	888.37	869.18	15.4	7.6	7.5	5.2	15.6	6.9	6.9	2.3
1	J19	2	ATR	NA	Positive	3.73173391494002	21.6673936750273	7.02658410520662	161969.501090513	2980.94853629709	1.91275899672846	6.04252998909487	1.30990541664512	44092.1483097056	2228.75232362615	1834	11.7	21	44.2	9.4	26.6	44.2	14.6	44.2	16.1	44.2	18.9	44.2	760157.9	169401.64	899.67	688.76	13	22.7	2.5	5.3	14.2	29.3	3.1	3.4
1	J19	3	ATR	NA	Positive	3.10565110565111	15.3525798525799	5.01331810347817	90239.9121621622	2575.72961804785	1.98218673218673	5.38574938574939	1.12979209663545	33009.8181818182	2057.59093565104	1628	9.8	23.4	44.7	5.5	26.5	44.7	10.3	44.7	11.2	44.7	15.3	44.7	533498	173192.45	632.61	706.07	9.3	6.9	2.2	8.9	9.8	13.3	3.3	7.7
1	J20	1	ATR	NA	Positive	2.6207729468599	18.094806763285	6.67277394029917	142652.614130435	2847.73159342565	1.65821256038647	5.57427536231884	1.34555629059385	38494.6962560386	2097.54911602002	1656	8.4	0	42.9	8	26.7	42.9	7.7	42.9	13.3	42.9	17.5	42.9	902190.7	164943.3	918.85	672.84	14.8	4	4.2	8.7	14.8	4.8	5.2	7.1
1	J20	2	ATR	NA	Positive	3.44970760233918	18.1666666666667	5.19847788980546	128773.997076023	2936.55013816334	2.20994152046784	6.11578947368421	1.31258847885834	35752.6912280702	2284.81079344289	1710	10.8	22.9	49.6	7.4	22.9	49.6	13.1	49.6	12.6	49.6	17.3	49.6	791458.1	153829.87	852.76	624.15	13	1.1	2.6	7.3	13.7	0.4	3	5.9
1	J20	3	ATR	NA	Positive	3.36942675159236	17.4452229299363	5.21854455186433	117296.522292994	2645.49956695636	2.18535031847134	6.37006369426752	1.20726605402783	42090.2898089172	2131.96204695146	1570	10.1	25	45	6.8	27.1	45	12.6	45	13.5	45	18.7	45	653808.8	211173.37	744.08	864.79	12.4	12.5	5	5.3	13.1	19.1	6.8	4.1
1	J21	1	ATR	NA	Positive	3.23062261753494	21.2623888182973	6.85602940886301	162028.522871665	3145.78436787536	1.66518424396442	5.66264294790343	1.41704271874672	37317.0336721728	2025.0225786995	1574	9.2	0	42.1	8.8	21.5	42.1	10.6	42.1	15.6	42.1	20.5	42.1	947976.5	174343.2	1012.02	704.48	16.5	2	4	7.2	16.6	3.4	4.8	5.5
1	J21	2	ATR	NA	Positive	3.74385363064608	18.6106346483705	5.23418690839175	130938.374499714	2924.41190046261	2.38078902229846	6.74499714122356	1.27304010586035	41836.5528873642	2205.4953290805	1749	9.1	23.5	49.5	6.9	23.5	49.5	14.6	49.5	13.8	49.5	17.8	49.5	847083.4	119685.58	888.41	478.49	15.1	1	0.9	15.8	14.4	0	0.9	15.6
1	J21	3	ATR	NA	Positive	3.1705298013245	17.6434878587196	5.51031394708998	129481.560154525	2683.33043689741	1.18598233995585	3.86092715231788	0.968471314847852	28392.071192053	1546.7229531145	1812	10.5	29	30.9	6.7	29	30.9	11.4	30.9	12.9	30.9	18.2	30.9	787385.4	192818.14	799.88	749.64	14.7	2.6	2.5	4.5	12.4	7.8	2.4	2.9
1	J22	1	ATR	NA	Positive	2.49567367119901	15.1662546353523	5.36368137557541	105585.417799753	2614.12580913125	1.5716934487021	5.04140914709518	1.2338559677851	31437.8325092707	1844.71448254445	1618	7.7	0	38.6	5.5	27.4	38.6	7.2	38.6	10.1	38.6	14.6	38.6	759494.7	136372.3	746.08	554.5	13	6.5	1.5	14.5	13.1	9.3	1.1	11.7
1	J22	2	ATR	NA	Positive	3.9762443438914	21.637443438914	5.91606865847434	163559.050904977	3188.57193277777	2.52319004524887	7.26696832579186	1.32609919563954	43270.213800905	2262.52264101049	1768	10.7	18.6	50.4	8.8	18.6	50.4	14.7	50.4	15	50.4	19.3	50.4	940389.3	130343.47	920.47	510.14	15.3	1.8	1.4	12.1	14.5	2.2	1.2	13.2
1	J22	3	ATR	NA	Positive	2.57610993657505	16.4080338266385	5.31825218325755	128875.119978858	2431.23821917647	2.16279069767442	4.86310782241015	1.14176994480221	29776.5153276956	2602.26603333644	1892	8.8	30.2	51.8	6.6	32.8	51.8	7.4	51.8	10.4	51.8	14.1	51.8	694624.6	336896.16	739.11	1343.74	10	14.2	20.2	3.2	9.7	24.8	22.6	3.2
1	K03	1	OTNT	NA	Neutral	2.75401662049862	16.4626038781163	5.43573169007573	104192.756786704	2810.38084229785	0.807202216066482	2.62548476454294	0.897033526735281	19308.2908587258	1345.44520787966	1805	9.4	0	27.6	6.8	26.1	27.6	9.3	27.6	13.7	27.6	19.3	27.6	822426	163529.5	855.15	674.43	17.5	4.4	3.3	10	18.1	6.8	3.4	8.5
1	K03	2	OTNT	NA	Neutral	4.69845802398629	23.6727584237579	5.65829360674388	160966.234151913	3210.81307192433	1.78526556253569	4.83209594517419	1.21618832615182	30723.4517418618	2250.99019272276	1751	11.8	18	47	8.1	20.3	47	20.2	47	18.4	47	22.4	47	958310.8	226874.67	954.5	914.54	19.7	7.2	7.1	2.6	20.3	8.7	7.9	1.9
1	K03	3	OTNT	NA	Neutral	3.00717079530639	14.9680573663625	4.16201608427412	94184.2138200782	2379.11420119064	1.27966101694915	3.57170795306389	0.895333963579164	23110.1362451108	1616.04366302938	1534	8	36.4	33.1	5.1	36.4	33.1	11.6	33.1	12.7	33.1	18.2	33.1	662067.4	188020.15	687.43	767.96	14.7	10.9	2.7	7	14	17.6	3.8	6.1
1	K04	1	OTNT	NA	Neutral	3.14119170984456	18.0641191709845	5.62213820560901	110249.305699482	2776.51830752866	1.50906735751295	4.78044041450777	1.24976568756631	32511.5654145078	2019.16415702019	1544	8.7	0	38.3	6.4	25.5	38.3	11.1	38.3	14.3	38.3	20	38.3	844003.9	187040.4	805.35	766.48	18.5	5.2	5.5	5.1	18.4	6.6	6.1	3.6
1	K04	2	OTNT	NA	Neutral	4.83595223130107	22.7567567567568	5.17312480499608	144298.33186675	3138.04111724637	2.70333123821496	7.27467001885607	1.44859973138307	43820.9528598366	2648.51510090829	1591	10.6	20.8	56.8	8.4	20.9	56.8	20.4	56.8	19.5	56.8	24.6	56.8	1005358.8	173363.61	939.66	692.31	22.3	3	2.8	5.7	25.1	3.7	2.6	3.8
1	K04	3	OTNT	NA	Neutral	3.36908328340324	18.6237267825045	4.58803468421821	127269.257639305	2637.16656627153	1.83642899940084	5.75614140203715	1.11498656515759	47732.3241461953	2294.06413746931	1669	10.5	30.2	41.5	6.1	30.2	41.5	12.3	41.5	12.9	41.5	19.8	41.5	851921	312748.48	770.49	1241.44	17.6	2.3	15	1.8	17	10.4	15.8	1.3
1	K05	1	OTNT	NA	Neutral	2.98805460750853	19.0915813424346	5.58146140966691	142055.130261661	2905.76895533399	0.89419795221843	3.09840728100114	0.796192023802469	25775.7980659841	1310.47206524908	1758	9.1	0	24.3	7.6	26.8	24.3	10.8	24.3	13	24.3	19.1	24.3	990466.3	240612.1	948.21	942.37	19.6	4.2	10.6	4	18.4	5.6	11.5	3.6
1	K05	2	OTNT	NA	Neutral	4.01550387596899	21.093023255814	5.95627620942342	153035.541182171	3327.97252052795	1.13372093023256	3.27761627906977	0.96989150926132	21935.0949612403	1571.53767073369	2064	12	20.9	33.7	9	20.9	33.7	16.4	33.7	17.2	33.7	22.6	33.7	983839.6	167923.77	1080.39	679.02	19.3	0.8	2.3	6.8	20.1	0	3.1	5.9
1	K05	3	OTNT	NA	Neutral	2.93035403366222	16.5002901915264	4.65361278960635	121161.719094602	2500.81730602704	2.41555426581544	5.85374347069066	1.36541535105306	43383.5867672664	2730.03946506289	1723	8	30.6	48.6	5.7	30.6	48.6	10	48.6	11	48.6	15.1	48.6	803618.1	350090.05	708.04	1335.56	14.5	2.5	20	4.1	11.7	6.4	18.4	3.6
1	K06	1	OTNT	NA	Neutral	2.87054306088865	17.3955019199122	5.69331346843425	117732.042786615	2791.04574235171	0.836533187054306	2.48162369720241	0.83246387664088	18029.4690071311	1481.79939801786	1823	7.8	0	28.6	6.5	25.8	28.6	10	28.6	13	28.6	17.3	28.6	856509.7	258685	874.25	1030.16	17.6	2.8	13.3	2.9	16.5	6.2	13.9	2
1	K06	2	OTNT	NA	Neutral	4.19586507072905	22.4020674646355	6.31171738615373	163824.229597388	3371.77966165444	1.55277475516866	4.0582154515778	1.19082288351354	25789.2535364527	2335.36153176475	1838	12.9	20.9	47	9.5	20.9	47	18.6	47	19	47	24.3	47	972659.2	286685.41	1159.9	1160.57	21.2	1	15.5	3.4	20.9	0.4	16.5	1.5
1	K06	3	OTNT	NA	Neutral	3.92574786324786	20.6565170940171	5.15394331770029	138965.345619658	3081.48975413996	1.75267094017094	4.80235042735043	1.19405555282833	30337.1586538462	2197.68257728475	1872	11.9	22	46.5	7.8	22	46.5	14.9	46.5	16	46.5	24.7	46.5	869299	217669.38	857.26	880.24	17.5	1.2	4.3	2.4	18.6	2.3	5.1	1
1	K07	1	OTNT	NA	Neutral	2.82068965517241	15.0971786833856	5.21329336153626	88315.5028213166	2597.92944912142	1.15987460815047	3.47836990595611	1.05056746408307	22142.5573667712	1688.13521275687	1595	8.2	0	34.9	5.5	28.2	34.9	10.2	34.9	12.2	34.9	16.7	34.9	753251.9	204316	808.22	846.34	16.6	8.1	6.1	4.1	17.6	8.4	8	2.3
1	K07	2	OTNT	NA	Neutral	4.54464894342195	23.3749147920927	5.33372159659898	168102.82208589	3130.52825619441	1.89638718473074	5.1745057941377	1.19772575625156	33407.4151329243	2047.96688456793	1467	10	23.2	43.9	8.5	23.2	43.9	19.2	43.9	19	43.9	23.4	43.9	1036753.8	195881.93	1027.98	800.06	22	1	4.4	5.1	21.1	0.6	5.6	3.2
1	K07	3	OTNT	NA	Neutral	4.42012161415146	20.8723051409619	5.19993274935722	126859.011608624	3027.71733692007	1.27418463239359	3.35765616362631	0.935781307764208	22313.8651188502	2053.29548286938	1809	9.4	21.9	40.7	6.5	21.9	40.7	17.9	40.7	16.9	40.7	25.2	40.7	894971.1	355873.53	918.5	1422.84	19.6	0.6	23.1	2.8	19.9	0.1	24	1.9
1	K08	1	OTNT	NA	Neutral	3.00679809653297	20.0448674371176	6.76909612446048	154133.415363698	3096.47859776552	1.22297756628144	4.25900747790619	1.10247950906322	31957.3297076818	1642.29789773987	1471	10	0	31.8	9.3	26.6	31.8	10.4	31.8	15.7	31.8	21	31.8	1017341.5	176047	1054.05	711.64	20.7	1.5	3.8	11.2	20.7	2.2	5.5	9.8
1	K08	2	OTNT	NA	Neutral	3.77763659466328	19.6391359593393	5.09486514130715	131462.299872935	2920.83526678323	1.72363405336722	4.73379923761118	1.14809318048862	29495.25158831	2068.20679981565	1574	11.6	25.4	41.9	7.5	25.4	41.9	14.7	41.9	16.3	41.9	20.9	41.9	857800.2	186074.37	876.82	746.22	18.4	8.1	4.1	5.1	17.7	13.7	3.9	2.5
1	K08	3	OTNT	NA	Neutral	4.3847158719791	22.7028086218158	5.02000462397405	159326.018941868	3106.49852228724	1.75636838667538	4.842586544742	1.13793572233761	30502.7870672763	1970.5485150773	1531	11.2	23.7	42.2	7.8	23.7	42.2	19.5	42.2	18.9	42.2	26.6	42.2	1054989.9	164559.57	1004.02	649.46	23.6	0.7	1.6	5.6	24.3	0	1.4	4.8
1	K09	1	RAD21	NM_006265	sample	3.53533939818055	21.9069279216235	6.42479168330361	145917.157452764	3254.19159324471	1.61441567529741	4.82155353393982	1.21785898294478	30502.5549335199	2063.66732416689	1429	13.4	0	43.7	9.3	23	43.7	13.8	43.7	19.4	43.7	27.2	43.7	960687.4	189088.7	1056.21	796.66	20.8	3.8	5	6.7	25.8	5.4	7.3	4.8
1	K09	2	RAD21	NM_006265	sample	4.5599381283836	26.3255993812838	6.94102172306766	194148.80974478	3725.39354510139	2.15622583139985	5.96597061098221	1.48479817344976	43731.8360402165	2801.0888969779	1293	17.6	21.5	54.1	13.1	21.5	54.1	19.4	54.1	23.7	54.1	31.9	54.1	1154490.2	352461.13	1301.15	1415.69	25.3	1.5	29.5	2.9	28.8	0	32.3	1.7
1	K09	3	RAD21	NM_006265	sample	4.31967812728603	23.6554498902707	6.20337643604913	158890.686905633	3239.13105956925	2.17044623262619	6.2962692026335	1.31751746000855	44908.4959765911	2580.19475535681	1367	16.1	23.8	50.5	8.7	23.9	50.5	18.7	50.5	21.7	50.5	30.8	50.5	947988.6	289068.98	983.42	1180.37	21.9	7.5	12.8	3.7	24.7	10.5	12.4	3.5
1	K10	1	CUX1	NM_181500	sample	3.17105263157895	17.9152046783626	5.29405064875465	112180.657894737	2776.02010062708	2.2719298245614	6.46418128654971	1.26973014234416	43409.7975146199	2426.20188041481	1368	8	0	46.9	7.3	25.7	46.9	11.3	46.9	14.3	46.9	18.7	46.9	808536.4	232111.4	861.92	954.78	16.6	4.4	9.5	3.6	18.6	5.8	11.7	1.5
1	K10	2	CUX1	NM_181500	sample	5.02042160737813	24.3227931488801	5.31469706066686	159122.993412385	3367.33688886196	2.63702239789196	7.24110671936759	1.34404744285586	48482.2384716733	2656.4365034123	1518	11.5	18.6	53.3	8.8	18.6	53.3	22.1	53.3	21.4	53.3	26.7	53.3	1072502.6	209867.55	1033.49	847.52	25.4	0.9	5.7	4.3	27.9	0.1	7.2	3.8
1	K10	3	CUX1	NM_181500	sample	2.8764553686934	13.5996119016818	3.84088437363018	82491.6843467012	2438.85830752676	4.02587322121604	10.1617076326003	1.47738073578635	75228.4676584735	3895.21501747358	1546	7.2	29.9	66.9	5.5	30	66.9	9.6	66.9	9.8	66.9	15.5	66.9	680239.7	402803.79	672.9	1586.97	13.9	6.8	29.3	2	12.9	12.5	28.1	0.7
1	K11	1	POLE	NM_006231	sample	7.37706146926537	42.5352323838081	6.306157275528	283746.991754123	3437.13534192926	3.15142428785607	12.6971514242879	1.25035968933115	104809.249625187	2201.59078275734	1334	9.4	0	36.7	11.3	19.6	36.7	25.4	36.7	28.8	36.7	33	36.7	1412928.7	212219.9	1306.17	815.56	28.7	4.1	7	4.6	29.2	6.6	5.8	2.4
1	K11	2	POLE	NM_006231	sample	10.3447075208914	50.9094707520891	5.52454256786738	348153.380222841	3663.6873618289	4.60306406685237	15.3544568245125	1.2501264686068	129028.798746518	2694.54785983656	1436	10.5	16.4	44.9	11.2	16.4	44.9	30.8	44.9	31.3	44.9	36.4	44.9	1557710.8	249210.4	1312.73	948.09	29.4	1.3	12.3	3	31.9	0	10.2	2
1	K11	3	POLE	NM_006231	sample	11.4594594594595	56.5864236329353	5.66835691816865	392681.898177247	3813.42216812603	3.70207416719045	12.0798240100566	1.21300762039793	103022.176618479	2418.45809534518	1591	11.3	16.3	37.8	13.2	16.3	37.8	33.5	37.8	34.6	37.8	41.6	37.8	1666057.9	252288.54	1353.16	944.35	32.4	1.9	7.4	4.3	35.6	2.5	4.8	3.2
1	K12	1	NCOA6	NM_014071	sample	3.34738109572547	19.0927152317881	5.33104342815907	130871.708609272	2869.8060423019	1.70258880192655	5.00180614087899	1.21665534752752	35660.1986754967	2362.06436940299	1661	7.6	0	42.9	6.4	24.9	42.9	13.2	42.9	14.7	42.9	19.9	42.9	973649.5	327599.5	904.53	1292.68	19.2	6.9	27.8	2	20.6	7.8	27.5	0.7
1	K12	2	NCOA6	NM_014071	sample	4.17125587642713	22.9227669576897	6.18916258901885	172777.624580255	3343.76333349982	2.75822699798523	7.10543989254533	1.54645993325269	44275.877098724	2941.14761841426	1489	12.4	21	60.9	10.3	21	60.9	17.1	60.9	18.5	60.9	22.4	60.9	1027287.2	250705.25	1130.91	1039.03	20.6	0.7	10.6	3.2	23.1	0.1	13.5	1.7
1	K12	3	NCOA6	NM_014071	sample	4.59489916963227	23.9151838671412	6.19727214571362	176498.403321471	3250.47974923378	2.5005931198102	6.61684460260973	1.26982817810309	44508.7396204033	2694.10073770172	1686	10.6	22	52.9	8.5	22	52.9	19.3	52.9	19.3	52.9	26.8	52.9	1045341.9	374947.87	1053.85	1444.89	21.9	0.5	25	1.5	21.5	2.8	22.7	0.7
1	K13	1	APC	NM_000038	sample	2.58378378378378	15.8264264264264	5.34562281793691	108625.297897898	2758.49018507425	1.24864864864865	3.74654654654655	1.09585409219615	28012.3183183183	2075.4930729035	1665	9	0	38.6	6.9	28.5	38.6	8.6	38.6	12.4	38.6	16.9	38.6	847749.8	352726	907.85	1464.74	16.3	1.6	31.6	2.9	16.4	0	35.2	1.7
1	K13	2	APC	NM_000038	sample	4.01813297515111	20.1094694425789	5.44778693310159	139337.502350571	3223.82504346631	2.09402283411686	5.65883143049026	1.27422593305414	38822.2343854936	2457.45760523989	1489	12	21.4	51.2	9.3	21.4	51.2	16.7	51.2	16.2	51.2	20.8	51.2	954552.3	280006.94	969.77	1141.14	18.8	0.7	15	3.2	20.7	0	17.2	1.5
1	K13	3	APC	NM_000038	sample	3.40064308681672	17.1061093247588	4.72731484387907	118368.191639871	2668.22154934407	1.93440514469453	4.98778135048232	1.00975210905446	35510.7163987138	2204.91738562894	1555	9.4	29.2	44.5	6.4	29.2	44.5	14.1	44.5	12.7	44.5	18.7	44.5	798820	301232.57	803.9	1216.67	15.2	1	15	5.3	14.9	3.5	15.2	4.6
1	K14	1	CREBBP	NM_004380	sample	3.05754614549403	16.6916395222584	5.37200971343048	106213.673181325	2684.50264668331	1.13897937024973	3.27035830618893	1.03163897779361	22127.8854505972	1711.93435977085	1842	7.7	0	34.1	6.7	27.4	34.1	10.1	34.1	13	34.1	17.5	34.1	731634.2	181484.9	722.53	729.02	15	15.5	4.5	7.2	14.8	19.4	4.7	5.6
1	K14	2	CREBBP	NM_004380	sample	4.79438596491228	23.8659649122807	5.43509552162177	164886.153684211	3183.94114459725	2.58736842105263	7.18315789473684	1.29848240756216	49626.3838596491	2496.62569249065	1425	11.9	19.9	51.9	8.1	19.9	51.9	20.4	51.9	19.2	51.9	23.5	51.9	996278	176246.29	934.89	699.31	19.3	0.8	3.5	4.8	18.5	0	4.4	4.3
1	K14	3	CREBBP	NM_004380	sample	4.41940085592011	20.1547788873039	4.79107419283733	128169.007845934	3005.90519638496	3.11840228245364	7.96932952924394	1.40424876169436	54963.6091298145	3079.23534009821	1402	8.8	24	61.1	7.3	24	61.1	19.5	61.1	17.7	61.1	25.5	61.1	886750.9	326298.39	866.55	1270.11	22.2	1.6	16.5	3	19.8	1.6	17.5	1.4
1	K15	1	MGA	NM_001080541	sample	3.24256837098692	19.7110582639715	6.20638877821112	141657.739595719	2979.74055776344	1.26099881093936	3.77348394768133	0.981520708089641	27727.9797859691	1948.26196903436	1682	8.8	0	38.4	7.4	23.1	38.4	11.2	38.4	14.2	38.4	18.8	38.4	853012.2	304865.9	910.07	1184.21	15.5	13.4	22.7	3	15.8	15.2	21.2	1.1
1	K15	2	MGA	NM_001080541	sample	4.43042452830189	24.1845518867925	5.89924838461612	179447.852004717	3175.39917360097	1.70047169811321	4.3125	1.17990319910772	30790.9941037736	2763.82616513444	1696	12.6	23.6	49.5	9.3	24.8	49.5	17.9	49.5	18.6	49.5	23.8	49.5	989166.4	382965.71	1051.6	1509.48	18.2	7.7	37.6	3.3	18.7	9.3	34.2	2
1	K15	3	MGA	NM_001080541	sample	2.22280887011616	10.7185850052798	3.45895238814522	68622.7856388596	2012.55538045815	3.95142555438226	9.66473072861668	1.27776587728513	72684.3495248152	3835.93072361829	1894	5.8	35.6	61.6	4.1	36.5	61.6	6	61.6	6.8	61.6	9.9	61.6	633995.9	360784.27	585.03	1394.4	10.7	9	23.5	5.5	7.9	11.2	22.4	4.7
1	K16	1	CHEK1	NM_001274	sample	4.82179575051405	52.3269362577108	22.4650697899606	584243.927347498	4909.47599766278	2.54557916381083	11.5716244002742	1.8950437502816	114873.517477724	2946.04967853584	1459	19.3	0	47.8	24.1	19.6	47.8	19	47.8	32.1	47.8	38.9	47.8	2662543.2	317726	2694.72	1286.74	36.3	1.4	25.6	4.5	40.9	0	27	1.9
1	K16	2	CHEK1	NM_001274	sample	6.05277587388622	53.4318026045236	20.3746107273463	569283.775873886	5271.41078446769	4.01302261823167	16.3995887594243	3.32185024079581	163779.310486635	4149.78557780234	1459	24.4	14.3	65.9	25.8	14.3	65.9	24.6	65.9	33.9	65.9	41.9	65.9	2568960.2	478801.24	2609.85	1982.48	36.6	1.2	54.6	3.3	43.2	0.1	57.2	1.8
1	K16	3	CHEK1	NM_001274	sample	5.65006821282401	58.6643929058663	25.1917561626511	665506.357435198	5520.78545268368	3.47407912687585	17.7175989085948	4.33340870765343	198220.738062756	3964.46761514483	1466	25	16.3	59.8	27.8	16.3	59.8	22.3	59.8	35.8	59.8	47.2	59.8	2895775.4	477303.37	3143.03	1970.66	40.8	0.5	45.2	4.4	45.7	0	46.9	2.6
1	K17	1	OTNT	NA	Neutral	3.55428571428571	21.0336507936508	6.35464301487975	150686.725714286	2992.73238762033	1.56952380952381	4.0768253968254	1.11590005300502	24745.9371428571	1956.99190331934	1575	8.3	0	41.3	8	24.3	41.3	13.5	41.3	16.4	41.3	21	41.3	888831.2	164332.9	957.39	678.83	18.9	6.7	2.3	8.3	18.6	10.1	3.7	6.8
1	K17	2	OTNT	NA	Neutral	4.56871508379888	23.6	6.59786037859747	168344.816759777	3240.77580538357	1.32178770949721	3.27374301675978	1.00472836282344	19322.7899441341	1919.45127098545	1790	11.8	22	41	8.4	22	41	18.7	41	18.7	41	23.4	41	989707.5	250739.61	1012.76	988.17	19.3	0.9	10.6	3.7	19.2	0.1	10.2	2.5
1	K17	3	OTNT	NA	Neutral	4.48920377867746	21.525641025641	5.28808735852109	145587.327935223	3021.12597421807	1.78205128205128	4.89001349527665	1.13736211370775	32269.1767881242	2138.89337452038	1482	9.6	23.2	46.7	7.4	23.2	46.7	18.3	46.7	18.2	46.7	24.8	46.7	864752.6	237322.48	883.33	944.19	18.5	5.4	6	2.5	18	8.8	6.3	1.1
1	K18	1	OTNT	NA	Neutral	3.71332927571516	20.1442483262325	5.32225736044174	125335.726110773	2963.25235057601	1.30797321972002	4.24893487522824	1.02681779525023	29561.4643944005	1726.91200871839	1643	8.9	0	35.2	6.5	22	35.2	14.7	35.2	16.9	35.2	22.7	35.2	884825	223897.2	902.61	902.98	19.1	3.6	7	3.7	18.3	5.1	9.7	1.9
1	K18	2	OTNT	NA	Neutral	4.60443037974684	23.4240506329114	5.81466026487641	164462.556329114	3108.91629193518	2.1373417721519	5.84746835443038	1.1790630468793	39125.1449367089	2394.00055240641	1580	10	23.3	49.8	8.6	23.3	49.8	19.2	49.8	18.9	49.8	22.5	49.8	936165.6	268579.35	951.77	1064.13	18.7	2.8	14.2	2.5	18	4.1	13.7	1.2
1	K18	3	OTNT	NA	Neutral	3.33508464681845	15.4635143023935	4.1524510918386	99195.8499708114	2248.54449203749	1.50321074138938	3.78984238178634	0.92014588783337	23578.1126678342	1818.94694693253	1713	7.6	34.2	39.1	5	37.6	39.1	12.7	39.1	12.2	39.1	16.6	39.1	631153	214217.05	644.17	871.19	12	20.9	3.7	4.8	12.3	27.6	5.7	3.9
1	K19	1	OTNT	NA	Neutral	3.30434782608696	18.4821544451655	5.46761040757568	124820.677482154	2870.33458206087	1.15120051914341	3.32965606748864	1.05983502866438	21666.7118754056	1784.36727129746	1541	7.7	0	35.8	7.2	24.8	35.8	12.4	35.8	14.2	35.8	19	35.8	881309.8	244493.4	896.37	970.58	18.8	1.8	12.1	3	17.7	0	12.6	1.5
1	K19	2	OTNT	NA	Neutral	4.5033033033033	21.2246246246246	5.22911264303038	136877.141141141	3013.03615829342	1.81321321321321	4.74954954954955	1.11696035203303	29345.981981982	2138.68189243305	1665	10.5	23.3	47.8	6.5	23.3	47.8	17.7	47.8	16.9	47.8	21.3	47.8	895271.5	190225.51	928.98	763.55	18	1	4.2	4.9	18.5	0	5.2	3.7
1	K19	3	OTNT	NA	Neutral	4.48172928461143	21.0777148739063	4.75101009434288	140188.07617087	2949.55750808424	1.84096757591354	4.58311888831704	1.01043817066756	26284.3654143078	1983.93926257393	1943	9.1	23.6	44.1	6.6	23.6	44.1	19	44.1	16.7	44.1	23.1	44.1	859850.6	188273.15	863.73	769.41	19	4.1	2.7	4.3	19.1	8.2	2.6	3.7
1	K20	1	OTNT	NA	Neutral	3.24610778443114	17.5850299401198	5.03554692038157	116078.574850299	2817.78086435003	1.57544910179641	4.71676646706587	1.04918046495346	31277.602994012	1891.46801791325	1670	7.4	0	39.6	6.4	26.4	39.6	12.7	39.6	14.3	39.6	19.1	39.6	869014.3	152124.2	895.03	608.74	19.1	1	2.9	10.7	19.8	0	2	8.6
1	K20	2	OTNT	NA	Neutral	4.122460496614	20.6597065462754	5.57390149367186	146095.626975169	3038.904034287	2.16647855530474	5.68002257336343	1.24517016296418	31893.6320541761	2155.34006642532	1772	10.6	24.7	49	8.1	24.7	49	16.6	49	16.6	49	21	49	910714.2	133580.81	973.32	550.67	17.4	1.3	1.2	10.6	18.7	2.3	1.4	8.9
1	K20	3	OTNT	NA	Neutral	4.33572611816676	20.3699613473219	4.86310424313498	129816.044174489	2972.11138634978	1.9525124240751	5.54224185532855	1.17343829259453	36916.3064605191	2140.24613433677	1811	10.4	23.2	45.7	6.4	23.2	45.7	17.6	45.7	16.7	45.7	24	45.7	876302.2	167519.29	894.76	683.72	17.3	0.7	2	6.1	18.8	0	1.8	5.7
1	K21	1	OTNT	NA	Neutral	3.79895755770663	21.2025316455696	4.93940304712246	136737.001489203	2801.67822699112	1.93596425912137	6.1861504095309	1.26426830316154	41596.4154877141	1988.01842017856	1343	7.6	0	43.1	6.6	25.9	43.1	15	43.1	17.1	43.1	22	43.1	896412.4	165965	864.94	670.14	18.8	1.5	3.5	6	20	0.4	4.3	5.7
1	K21	2	OTNT	NA	Neutral	5.11176088369071	24.2846003898635	5.2896058271108	159521.771280052	3205.01304651141	1.86614684860299	4.9551656920078	1.16323640334552	30645.1897335932	2121.84433893204	1539	10.7	19	47	7.4	19	47	21.6	47	19.5	47	24.5	47	985149.2	208514.83	964.38	829.02	20.5	2.1	5.9	4.5	20.2	3.1	7	3.1
1	K21	3	OTNT	NA	Neutral	4.75166444740346	22.9880159786951	4.99022971933341	152831.462050599	2838.25409131608	2.24367509986684	5.94873501997337	1.12273378670588	37234.2836218376	2225.88942187508	1502	10.5	25	49.3	7.4	29.5	49.3	20	49.3	18.5	49.3	24.5	49.3	973135.5	218137.02	944.12	903.37	21	7.2	4.7	6.1	22.4	6.5	6.5	4.8
1	K22	1	OTNT	NA	Neutral	3.4978354978355	19.9109461966605	5.53588044288282	136950.86270872	2849.2831604415	1.50525664811379	4.27643784786642	1.06326010697609	26582.1162646877	1754.62871751487	1617	7.6	0	38.3	7	25.7	38.3	12.4	38.3	14.4	38.3	19.4	38.3	857452.5	148853.9	910.58	619.78	16.4	3.6	1.6	9.6	18.7	4.6	2.4	8.1
1	K22	2	OTNT	NA	Neutral	4.55870206489675	22.7581120943953	5.83807393044925	153715.048967552	3239.99022875501	2.01474926253687	5.49970501474926	1.20574787040788	33671.181120944	2103.98168476763	1695	10.8	20.7	47.1	9.1	20.7	47.1	20.1	47.1	18.9	47.1	22.8	47.1	946284.7	133566.97	990.46	549.12	18.9	0.8	1.3	9.4	21.5	1.2	1.4	8
1	K22	3	OTNT	NA	Neutral	4.83540983606557	23.2413114754098	5.11616702204445	150936.447868852	3125.33848194196	2.1672131147541	5.97770491803279	1.23238712606118	37585.7219672131	2228.42386283251	1525	10.6	21.5	49.6	8.2	21.5	49.6	19.6	49.6	20	49.6	27.5	49.6	925374.9	188935.08	939.93	770.93	20.1	0.7	3.5	5.7	21.4	0.1	3.9	3.8
1	L03	1	RF	NA	Neutral	2.79089376053963	15.672287802136	4.62162000592063	99374.2495784148	2619.99692030187	1.19055649241147	4.18774592467678	1.12401431757852	29021.3794266442	1566.75963707581	1779	7.2	0	32.4	6.8	30.1	32.4	10.1	32.4	12.4	32.4	16.6	32.4	777435.5	109694.7	795.24	459.03	16.5	4.2	1.2	23.4	18.7	8.5	1.3	21.1
1	L03	2	RF	NA	Neutral	3.51421188630491	16.4072351421189	4.25558663825274	98280.8341085271	2696.26718065082	1.88630490956072	5.10697674418605	1.1678163597742	29941.3431524548	1957.12114340081	1935	9.4	25.5	45	5.9	28.7	45	14	45	13.4	45	17.3	45	785380.8	99630.88	797.11	410.81	15.9	6.3	0.6	25.2	17.3	5.5	0.4	23
1	L03	3	RF	NA	Neutral	3.48734939759036	16.6987951807229	4.64280722185646	92621.2445783133	2548.54439074921	1.80120481927711	4.98795180722892	1.2179067727746	29429.7746987952	1942.62341777121	1660	10.4	22.4	44.9	5	26.6	44.9	13.1	44.9	13.7	44.9	19	44.9	518231.4	123770.21	569.84	513.84	11.2	17.5	0.4	14.7	13.3	31.3	0.6	15.2
1	L04	1	RF	NA	Neutral	3.16006984866123	19.4871944121071	5.99378783642686	136153.784051222	3103.76860657213	1.35622817229336	4.86670547147846	1.25098213783384	35786.9295692666	1874.96814019214	1718	9.6	0	38.1	7.5	22.2	38.1	10.8	38.1	15.4	38.1	21.1	38.1	924631.9	165640	976.03	684.44	19.7	2.1	3.2	8.6	20.8	2.1	4.5	6.3
1	L04	2	RF	NA	Neutral	4.50193798449612	22.1757105943152	5.35303069422711	146795.545865633	3191.94453497394	2.4031007751938	6.28036175710594	1.29687616958918	39185.3197674419	2554.51244986863	1548	11	21.4	54	8.3	21.4	54	19.6	54	18.4	54	23.8	54	1006914.1	211354.08	993.06	849	20.4	0.9	5.8	3.7	19.9	1.6	7.4	2.3
1	L04	3	RF	NA	Neutral	4.03446502057613	19.0020576131687	4.30095778154782	121586.203703704	2741.77913263952	2.19650205761317	6.47530864197531	1.29849747476427	40813.5725308642	2276.28502911929	1944	9.7	27	47.9	6.7	28.3	47.9	17.3	47.9	15.1	47.9	20.7	47.9	746735.7	137076.4	747.73	571.45	15.8	9.4	1.1	11.9	16.4	18.9	1.2	12.5
1	L05	1	RF	NA	Neutral	3.17202380952381	17.2458333333333	5.29475205388247	108264.75952381	2881.77154231685	1.01547619047619	3.40535714285714	0.867818896593013	24432.1303571429	1488.55632554019	1680	7.9	0	30.8	6.1	23.6	30.8	12.5	30.8	14.3	30.8	18.6	30.8	860705.6	172673.6	850.34	698.7	17.3	1.2	3.2	7.4	17.7	2.1	4.1	6.8
1	L05	2	RF	NA	Neutral	4.05498458376156	19.4039054470709	5.59006923284178	127712.805755396	3080.79001277195	1.00411099691675	2.68242548818088	0.916017121711668	17639.2702980473	1707.47212122625	1946	11.1	22.8	35.5	7.2	22.8	35.5	17.2	35.5	17.5	35.5	22.3	35.5	891734.3	195174.26	960.15	802.64	19.3	0.6	4.3	4.5	20.5	0.2	4.9	3.1
1	L05	3	RF	NA	Neutral	4.06453362255965	19.9311279826464	5.14541615015728	128003.298264642	3171.3279528513	1.42624728850325	4.61062906724512	1.0885759214513	33684.0455531453	1849.58910635559	1844	10.2	20.7	38.6	8.1	20.7	38.6	16.2	38.6	17.1	38.6	24.7	38.6	819479	170287.95	867.38	683.75	17.6	0.6	1.8	7.5	18.9	0.7	1.8	6.1
1	L06	1	RF	NA	Neutral	3.24404086265607	19.3898978433598	5.67192402533482	136920.579455165	2916.13257232849	0.952894438138479	3.10385925085131	0.794423106180838	23285.4188422247	1353.86150867405	1762	9.8	0	27.6	7.9	27	27.6	11.9	27.6	15.8	27.6	20.7	27.6	958111.9	187820.5	986.41	745.84	19.9	1.2	5.2	8.3	18.6	0.1	6.6	6.9
1	L06	2	RF	NA	Neutral	4.43514070006863	22.9622512010981	5.82898332389465	157097.752916953	3286.72475048641	2.17982155113246	5.75978037062457	1.32544010755833	33272.1310912835	2321.74696730096	1457	12.2	19.1	50.7	8.4	19.1	50.7	19.4	50.7	19.8	50.7	25.6	50.7	1030569.2	181587.8	1004.76	722	23.7	1	3	4.7	22.7	0.1	4	3
1	L06	3	RF	NA	Neutral	4.10924796747967	19.5553861788618	4.61028824229423	124210.106707317	2874.08287796559	1.08028455284553	3.29319105691057	0.86403398122725	23668.4837398374	1568.01460268615	1968	9.6	24	31	7	24	31	15.1	31	14.7	31	21.4	31	825310.3	226514.1	719.76	904.34	17.7	3.7	5.7	3.6	16.3	10.7	6.8	3.3
1	L07	1	RF	NA	Neutral	3.16519823788546	18.6272026431718	5.62762405478211	131386.927863436	2981.80886847435	1.08314977973568	3.40418502202643	0.972508081088075	22732.6167400881	1529.45961368453	1816	8.1	0	33.1	7.5	23.6	33.1	10.7	33.1	13.1	33.1	18.7	33.1	938663.6	125168.6	971.78	502.74	18.8	1.4	1	14.4	19.5	2.4	1	14.3
1	L07	2	RF	NA	Neutral	3.73743647656691	17.8334274421231	4.74100197813515	114390.611518916	2809.49986781803	1.29983060417843	4.12478825522304	1.10677893712608	29020.2055335968	1640.7210958341	1771	10.4	25.4	35.9	6.4	25.4	35.9	15.2	35.9	14	35.9	17.8	35.9	862554.1	117771.29	808.17	464.76	16.5	2.5	0.8	13	16.5	2.6	0.9	13.4
1	L07	3	RF	NA	Neutral	4.44736842105263	22.1322207958922	5.44876679223797	146112.150834403	3082.37407169351	1.70667522464698	4.77406931964056	1.08679624384536	30948.1636713736	1897.39483970472	1558	12	22.1	42.9	7.8	22.1	42.9	19.3	42.9	18.3	42.9	25.7	42.9	884080.2	129054.8	927.63	534.17	20.4	4.6	0.7	12.5	21	7.7	1	12.6
1	L08	1	RF	NA	Neutral	2.78869778869779	17.5571253071253	5.93026197881091	122378.083538084	2581.70610556621	1.11916461916462	3.52272727272727	0.883348396204489	23862.0233415233	1482.26876565392	1628	9.1	0	31	7.1	33.7	31	8.6	31	13.1	31	16.7	31	737321.7	131391.1	789.65	540.22	13.7	25	1.7	17.9	14.5	30.9	1.8	16.4
1	L08	2	RF	NA	Neutral	3.60022844089092	18.1462021701885	4.98304659226491	121330.485436893	2790.42585609503	1.48772130211308	4.21473443746431	1.15512449219242	26858.0656767561	1869.75506153205	1751	10.3	26.8	39.8	6.5	26.8	39.8	15.1	39.8	14.3	39.8	18.3	39.8	799183.3	185434.87	793.78	749.6	14.5	3.1	3.2	3.5	16	5.5	3.6	3
1	L08	3	RF	NA	Neutral	4.10278637770898	20.856346749226	5.00761531197565	142030.649535604	2968.28886258565	1.72755417956656	5.14489164086687	1.22824997351897	33067.6848297214	1991.15083420596	1615	11.2	25.7	43.8	7.4	25.7	43.8	17.3	43.8	17.3	43.8	24.1	43.8	890707.4	145376.43	863.25	584.96	19.7	2.4	0.9	10.1	19.5	5.5	1.3	10.3
1	L09	1	PIGN	NM_012327	sample	3.51437873033098	19.3157894736842	5.92686707664141	128348.349430277	2919.34427665445	1.55344546934346	5.23819858925665	1.121370244055	38152.8621812263	1789.64905136762	1843	8.6	0	36.2	7.1	24.6	36.2	14.1	36.2	15.8	36.2	20.5	36.2	950149.7	139519.4	907.09	561.01	20	2.2	1.5	10.1	19.4	3	1.8	9.7
1	L09	2	PIGN	NM_012327	sample	4.45359557467732	21.3165334972342	5.26966947842071	138667.808236017	3137.25066084561	2.25384142593731	6.38844499078058	1.53356315261529	44554.8334357714	2639.76984155547	1627	12.3	22.7	52.9	8.4	22.7	52.9	19.1	52.9	18.7	52.9	24.1	52.9	963211.6	223111.81	971.9	916.69	20.9	0.8	7.2	5	23.2	0.4	10.1	3.9
1	L09	3	PIGN	NM_012327	sample	4.49285714285714	20.7928571428571	4.61843506342032	129392.486813187	3023.01657759898	1.56868131868132	4.73021978021978	1.15499248143987	33491.7714285714	2124.65698142845	1820	10.4	22.9	42.5	6.5	22.9	42.5	19.8	42.5	17.5	42.5	25.7	42.5	901189.2	267525.25	835.11	1049.44	21.4	0.4	8.8	2	19.6	0.6	9	0.9
1	L10	1	ERCC5	NM_000123	sample	3.28388746803069	20.0012787723785	6.190873295026	145418.708439898	3105.74623969699	1.84462915601023	5.70780051150895	1.22475975939777	38736.6234015345	2156.75112661514	1564	9.2	0	42.6	7.7	24.2	42.6	11.3	42.6	15.2	42.6	20.8	42.6	977868.6	209192.7	1087.49	861.35	20.5	1.2	7.4	4.6	21.6	0.6	8.8	3.3
1	L10	2	ERCC5	NM_000123	sample	3.80723643169058	20.5414847161572	5.38667531982973	145834.919525889	3035.680833934	2.20586400499064	6.59950093574548	1.30610857145663	46421.2676232065	2366.48698648275	1603	11.8	24.3	48.6	8.2	24.3	48.6	15.5	48.6	15.2	48.6	20.2	48.6	857429	209412.21	891.35	857.79	16.7	4.4	6.7	3.9	16.7	6.8	7.6	2.2
1	L10	3	ERCC5	NM_000123	sample	3.88216761184625	17.7958412098299	4.04750974593067	97844.4851921865	2235.51509063752	1.96975425330813	5.03969754253308	1.11567307970266	29547.0989287965	2038.41759928023	1587	7.8	25.4	45.5	4.8	41.6	45.5	15.9	45.5	14.9	45.5	18.6	45.5	671868.1	146064.42	621.69	604.42	13.9	24.1	1.9	13.5	15.2	27.3	2.3	13.9
1	L11	1	PHF6	NM_032335	sample	3.40735183795949	21.8514628657164	6.24008390944421	151877.024756189	3195.63281676644	1.59414853713428	4.8417104276069	1.22490080447929	30292.7494373593	1979.01893936025	1333	12.3	0	42.2	9.9	22.9	42.2	12.6	42.2	18.5	42.2	24.7	42.2	930792.8	168767.5	982.62	675.16	18.6	1.4	3	6.4	20	0.7	3.4	4.5
1	L11	2	PHF6	NM_032335	sample	4.01530924678506	20.6736068585426	5.48183528091418	143334.33374158	3119.09650068771	1.99632578077159	5.3674219228414	1.20462480627704	33889.6558481323	2137.74877638355	1633	12.2	25.2	45.4	8.6	25.2	45.4	16.4	45.4	17	45.4	22.8	45.4	902112.3	163048.09	984.9	670.95	18.1	0.9	2.3	5.1	20.2	0	2.7	2.9
1	L11	3	PHF6	NM_032335	sample	3.8904788112273	18.7044578976335	4.96159895018485	117570.468904788	2743.0306509894	1.44358833241607	4.08695652173913	0.969220678066095	25967.3891029169	1710.9666377985	1817	12.1	26.3	38.1	6	27.2	38.1	15.9	38.1	15.1	38.1	21.7	38.1	801752.3	158828.19	779.47	635.37	17.6	5.1	1.2	6.2	17.2	6.4	1.2	5.5
1	L12	1	BLM	NM_000057	sample	3.27992400253325	19.735275490817	5.93102221511497	140701.865104497	3023.92630010978	1.79354021532616	5.75807473084231	1.29036035783708	38602.6656111463	2110.5714712382	1579	9.6	0	43.1	8.5	24.2	43.1	12	43.1	15.7	43.1	21	43.1	858215	179008.4	953.96	734.89	17.5	10.7	5.2	6	18.6	15	6	4.2
1	L12	2	BLM	NM_000057	sample	3.91359447004608	20.4274193548387	5.60108734158087	142484.50921659	3159.57070193267	1.68778801843318	5.01497695852535	1.19001969150349	34693.7229262673	2155.29245359663	1736	11.3	22.2	44.3	8.8	22.2	44.3	15.4	44.3	15.1	44.3	20.7	44.3	863119.5	212217.48	876.81	881.1	16.1	1.2	6.5	3.5	17.5	0.5	8.8	2.2
1	L12	3	BLM	NM_000057	sample	4.07108549471662	21.2012487992315	5.50609233246837	153641.87079731	3301.84307746345	1.00096061479347	2.8045148895293	0.825447945185498	18788.9178674352	1498.88647136833	2082	11.6	20.7	31.7	9.8	20.7	31.7	16.9	31.7	17.3	31.7	24.9	31.7	924743.1	239482.92	967.95	942.91	19.5	0.6	6.8	4	17.9	1	6.1	2
1	L13	1	ARID1A	NM_006015	sample	3.35075041689828	20.0683713173986	5.73952233995442	147448.873262924	2960.30624701642	1.27126181211784	3.87270705947749	1.0686815006987	26259.0066703724	1858.78467338422	1799	9	0	37	8	26.9	37	13.4	37	15.6	37	21.2	37	956137.7	203961.2	944.96	809.43	20.5	0.6	6.4	5.2	20.3	1.5	6.8	3.8
1	L13	2	ARID1A	NM_006015	sample	3.83447417548226	19.4069695084007	4.81359700047628	124947.306160548	2590.3985542419	1.77349097697573	5.06969508400747	1.09157332960109	37030.678282514	2278.28467509648	1607	10.5	25.2	46.2	7.2	33.7	46.2	14.5	46.2	14.1	46.2	16.5	46.2	804639.8	286038.29	793.51	1140.2	14.4	15.2	17.1	3.4	15.5	15.8	17.6	1.7
1	L13	3	ARID1A	NM_006015	sample	4.44517675254644	20.6656680647094	5.12762424473192	129576.571000599	2955.98148788491	1.66327142001198	4.5080886758538	1.21612885210995	32413.1755542241	2499.46738148323	1669	10.2	22.7	49.2	6.4	22.7	49.2	18.8	49.2	17	49.2	24.3	49.2	892853.8	329454.27	887.48	1324.5	19.1	3.2	17.4	2.5	19.1	4	18.6	1.4
1	L14	1	EZH1	NM_001991	sample	3.48172757475083	18.6339977851606	5.33895585199145	121129.225359911	2879.2331903539	1.34883720930233	4.34883720930233	1.06250939043351	28880.7679955703	1664.8226819126	1806	7.5	0	33.8	7	24.2	33.8	12.8	33.8	15.1	33.8	19.4	33.8	837663.1	201017.5	880.06	800.65	17.8	5.1	6.6	6.5	17.2	6.8	7	5.9
1	L14	2	EZH1	NM_001991	sample	4.45742806811509	21.6523781561949	5.53147201562802	146687.399295361	3158.19728614593	2.18379330593071	6.04462712859659	1.24785836148719	40938.1121550206	2433.83971693993	1703	10.4	21.8	50.4	8	21.8	50.4	18.5	50.4	18.4	50.4	22	50.4	951903.1	184723.01	961.99	744.52	20.1	1	3.9	5.4	19.7	0.1	3.5	3.8
1	L14	3	EZH1	NM_001991	sample	4.8615664845173	24.0837887067395	5.50279650113667	172079.07893139	3286.38345126114	2.10139647844566	6.13418336369156	1.33394355238914	44549.7741347905	2512.38662144073	1647	11	21.9	49.8	9.9	21.9	49.8	21.4	49.8	20.6	49.8	27.3	49.8	984689.1	243256.45	1040.2	987.75	22.2	0.9	7.5	3.1	21.9	1.7	8.4	1.8
1	L15	1	ARID2	NM_152641	sample	3.12004730928445	17.1023063276168	5.23117264393007	113010.630396215	2726.2986212775	1.25842696629213	3.63926670609107	1.03083998426142	25781.3737433471	1880.82630397939	1691	6.3	0	38.5	5.9	26.6	38.5	11.3	38.5	12.8	38.5	17.7	38.5	820924.4	165543.4	795.25	659.28	16.4	3.5	3.5	7	15.9	4.9	3.5	5.9
1	L15	2	ARID2	NM_152641	sample	3.48977206312098	18.0812390414962	5.16018824364225	128617.524254822	3121.19539025107	1.88077147866745	5.27177089421391	1.22358937577872	36411.5891291642	2120.63640727541	1711	11.4	22.6	44.1	8.2	22.6	44.1	14.7	44.1	14.1	44.1	19.1	44.1	844795.6	196200.63	882.5	792.69	15.1	0.9	4.3	4.7	16.4	2.2	4.8	3.3
1	L15	3	ARID2	NM_152641	sample	4.56886967263743	22.1204447189623	5.34704244881987	146381.53304509	3167.62496723499	2.52563310685608	7.17603458925262	1.42795822258929	48136.0920321186	2626.71708240488	1619	10.9	20.6	54.4	8.3	20.6	54.4	18.3	54.4	18	54.4	26.2	54.4	853085.5	201466.83	894.11	817.64	18	4	3.3	3.6	20.1	7	3.3	2
1	L16	1	FLT4	NM_002020	sample	3.58292079207921	21.3688118811881	6.2003467938852	156077.590346535	3242.02038502449	1.67883663366337	4.84220297029703	1.26827038823258	32159.8712871287	2212.79318179357	1616	10.2	0	44.1	9.1	23.1	44.1	13.4	44.1	16.6	44.1	23.5	44.1	1035542.3	201017.5	1161.19	826.02	22	1.4	6	6.6	23.4	0.1	6.9	4.3
1	L16	2	FLT4	NM_002020	sample	4.20361726954492	19.9329054842474	5.34364704658267	122014.840723454	2963.54193409333	2.1196032672112	5.94690781796966	1.23678387194915	39545.414235706	2543.13152403458	1714	10.5	22.9	50.3	8.2	25.4	50.3	17.9	50.3	18.7	50.3	23.4	50.3	794666.7	265987.65	843.43	1087.94	17.4	12.1	14.4	3.1	19.7	14.4	15.9	2.1
1	L16	3	FLT4	NM_002020	sample	4.60894170911149	25.4385964912281	6.28096994523511	193732.487832484	3513.29737786156	2.06621392190153	5.75834748160724	1.26693100887992	38811.8466327108	2490.08890788191	1767	16	20.1	50.4	10.4	20.1	50.4	19.1	50.4	19.9	50.4	30.1	50.4	1035576.6	242048.49	1119.49	1011.91	20.9	4	5.8	2.7	23.4	7	7.1	1.5
1	L17	1	RF	NA	Neutral	3.31644777986241	19.7429643527204	6.03202576310569	147324.943089431	2816.08814142195	1.71106941838649	4.87679799874922	1.02526463547108	29914.9831144465	1755.42477413003	1599	7.5	0	38.9	7.1	27.8	38.9	11.8	38.9	14.1	38.9	18.8	38.9	907513.1	138451.7	900.96	554.23	17.3	7.8	1.8	12.4	16.8	10.8	2.4	12.5
1	L17	2	RF	NA	Neutral	4.26069127123609	20.7978910369069	5.5368627045671	137589.565319274	3034.21314429941	1.80433509080258	4.78910369068541	1.11922577451436	29165.9630931459	2055.629729304	1707	9.9	22.7	45.9	7.3	22.7	45.9	18.5	45.9	18	45.9	21.9	45.9	898256.1	170920.9	919.39	686.52	18.7	0.9	3	5.8	19	0.1	3.6	3.8
1	L17	3	RF	NA	Neutral	4.43718905472637	22.1666666666667	5.00527220862098	145641.766169154	3128.32465715485	2.12997512437811	5.66728855721393	1.3262722988304	33681.7742537313	2375.95913292399	1608	11.3	19.3	51.6	8.6	21.1	51.6	18.2	51.6	17.6	51.6	24.8	51.6	839062.5	180448.25	860.47	718.63	17.6	8.1	1.4	5.4	18.2	13.6	2.2	4.4
1	L18	1	RF	NA	Neutral	3.28750747160789	19.0472205618649	6.34288030806097	135091.406455469	3059.29281834454	1.28033472803347	3.45128511655708	1.11225807517653	19671.0866706515	1791.2483995761	1673	8.1	0	39.3	7.4	22.4	39.3	11.8	39.3	15.3	39.3	19.9	39.3	913307	162139.8	953.02	661.35	18.5	2.7	3.1	9.9	20.1	2.5	4.3	10.2
1	L18	2	RF	NA	Neutral	4.38829151732378	22.020908004779	5.95972062928404	152867.685185185	3269.51047940033	2.15292712066906	5.64934289127838	1.24874706659016	33796.4994026284	2257.92325674883	1674	11.8	18.5	50.4	8	18.5	50.4	18.3	50.4	17.4	50.4	21.6	50.4	966819.6	137272.63	982.11	542.29	19.5	0.7	1.5	9.9	18	0	1.9	10.5
1	L18	3	RF	NA	Neutral	4.37017846862406	21.4231433506045	5.5644558769164	146317.041450777	3065.24099664486	1.84571099597006	5.04951065054692	1.14999881901591	27990.9268854347	1951.30745735591	1737	10.6	22.5	44.3	7.7	22.5	44.3	18.6	44.3	18.1	44.3	25.6	44.3	888099.4	135336.87	926.73	537.88	20.8	1.9	1.4	12.6	20.3	3.9	1	14.9
1	L19	1	RF	NA	Neutral	3.79123554473524	21.0657334144857	5.64142964881701	143856.869750456	3025.0556474453	1.62142422398052	4.85696895922094	1.14491705954721	31137.99330493	1852.17259072861	1643	8.8	0	41.8	7.7	23.1	41.8	14.7	41.8	16.7	41.8	21.9	41.8	984862.1	116897.3	991.15	488.85	21	1	1	18.7	21.9	0	1.4	18.5
1	L19	2	RF	NA	Neutral	4.32969121140142	20.144893111639	5.34320635217732	128509.41567696	3115.46502164588	1.78147268408551	5.31306413301663	1.25847865851539	35124.9125890736	2027.46123506657	2105	11.2	21.5	45.2	7	21.5	45.2	18.9	45.2	17.8	45.2	22.4	45.2	839535.2	127120.62	928.97	518.9	18.5	2.1	1.4	12.6	19.1	6	1.4	12.4
1	L19	3	RF	NA	Neutral	4.07897862232779	21.0944180522565	4.96732207585825	135876.496437055	2471.34181741331	2.04928741092637	5.46555819477435	1.1810278181651	30339.1318289786	1940.73010908979	1684	10.3	27	46.6	5.9	35	46.6	16.5	46.6	16	46.6	20.4	46.6	722210.1	92487.81	692.17	385.4	14.4	23.8	0.2	33.1	15.5	30.2	0.2	33.4
1	L20	1	RF	NA	Neutral	3.46860229574612	18.2984469952735	5.19062779256083	113225.915597569	2974.81924636262	1.67521944632005	4.70762997974342	1.23050681540171	27937.7434166104	2018.96910751443	1481	8.8	0	44.3	6.6	23	44.3	13.6	44.3	14.7	44.3	21.2	44.3	883780.4	131662.8	941.33	549.9	19.9	1.2	1.4	13.2	19.9	0.1	2.1	13.9
1	L20	2	RF	NA	Neutral	4.35252643948296	20.4059929494712	5.71698742336852	130746.440070505	3119.0053072082	2.48589894242068	7.15217391304348	1.4365985845542	41533.5828437133	2309.09967351826	1702	11.6	21	52.2	7.4	21	52.2	18.8	52.2	17.1	52.2	21.3	52.2	877517.7	111766.01	927.37	455.46	17.7	1.1	0.6	18.7	18.9	1.6	1	16.9
1	L20	3	RF	NA	Neutral	4.45777027027027	20.0028153153153	4.59938474459863	120820.618243243	3037.04650591134	2.53885135135135	7.27927927927928	1.50725719341519	42318.9313063063	2311.08175855884	1776	9.1	21.2	53	6	21.2	53	18.4	53	16.7	53	25.1	53	863599.8	102884.92	884.48	426.63	19	0.7	0.5	19.1	20.8	0	0.5	21.3
1	L21	1	RF	NA	Neutral	3.08664021164021	17.7533068783069	6.06931715627228	122660.542989418	2754.4673023654	1.63425925925926	4.8994708994709	1.14804919548557	30229.9351851852	1834.96757289002	1512	7.7	0	42.5	6.7	26.1	42.5	11	42.5	12.4	42.5	16.5	42.5	729301.8	116564.3	887.16	477.01	12.4	13.8	1.3	24.5	15.7	16.7	2.1	24.6
1	L21	2	RF	NA	Neutral	4.27701993704092	21.8179433368311	5.72530612967617	149769.504721931	2990.5650941231	1.79328436516264	4.95068205666317	1.10469708174819	29128.7271773347	1832.91900873934	1906	10.7	22.6	42.7	7.5	25.8	42.7	17.5	42.7	16.7	42.7	20.4	42.7	857113.7	103019.36	905.57	410.78	16.5	7.7	0.9	22.8	17.3	9.7	0.8	22.9
1	L21	3	RF	NA	Neutral	4.46461538461538	25.0633846153846	5.49761200108685	189546.286769231	2974.1618208247	2.12369230769231	6.064	1.35817201005342	35738.1212307692	2025.54039643303	1625	10.7	22.4	45.6	8	25.5	45.6	19.4	45.6	18.5	45.6	23.9	45.6	971627.5	112252.37	1002.1	458.93	20.1	6.5	0.6	16.1	22	6.6	0.8	17.4
1	L22	1	RF	NA	Neutral	3.34227701232777	17.3219724437999	4.87842683082435	103403.579405366	2693.19357425027	1.58810732414793	4.42567077592458	1.1515458053639	27821.8353879623	1881.47130246545	1379	8	0	40.9	5.5	25.5	40.9	12.3	40.9	13.1	40.9	17.7	40.9	784839.4	150087	782.29	614.94	15.7	5.7	2.9	10.4	16.7	8.4	2.7	9.9
1	L22	2	RF	NA	Neutral	4.22338568935428	19.391506689936	4.71021814505527	113730.129144852	2755.17319100389	1.77719604421175	4.82955206515416	1.05071881492558	29645.246655032	1920.29638152941	1719	9	23.4	42.2	4.9	25.1	42.2	17.5	42.2	16.1	42.2	19.7	42.2	741183	154017.15	772.73	644	15	9.7	2.4	8.8	16	13	3.3	7.6
1	L22	3	RF	NA	Neutral	4.46117921774664	19.8960887332166	4.54222345988733	120438.054290718	2804.85862145803	1.80910683012259	4.71511967308815	1.04640843347818	29586.5002918856	1980.48204130115	1713	9	24.1	44.5	5.3	24.1	44.5	17.7	44.5	16.1	44.5	21.9	44.5	833581.3	197747.73	832.32	788.16	17.3	0.3	2.8	3.2	17.6	0.8	3.4	2.3
1	M03	1	OTNT	NA	Neutral	3.1377882909521	17.0715552927262	4.55082765918044	108961.410999409	2705.66238060529	1.07569485511532	3.50916617386162	0.992087682609984	23742.914843288	1584.31166915326	1691	6.2	0	32.4	6.1	26.7	32.4	11.9	32.4	13.2	32.4	17.3	32.4	848656.3	184255	813.95	736.12	16.6	1.8	4.3	5.7	16.6	2	4.7	4.1
1	M03	2	OTNT	NA	Neutral	3.85840248962656	17.9621369294606	5.34343834137894	113698.554460581	2846.37614850131	1.45850622406639	3.95746887966805	1.07772483510882	22533.4693983403	1804.3887229423	1928	9.5	24.9	40.9	6.1	24.9	40.9	15.3	40.9	14.8	40.9	19	40.9	869000	138296.44	919.44	558.57	16.9	0.8	1.6	10.4	17.7	0.2	1.9	11.9
1	M03	3	OTNT	NA	Neutral	4.2142426071213	20.6698853349427	5.31832157492554	134886.29993965	2880.52121509241	1.84369342184671	5.32226916113458	1.1670505854126	32642.3608931804	1971.81421947896	1657	9.9	22.6	43.8	7.2	24.8	43.8	18.8	43.8	16.6	43.8	23.2	43.8	820687.1	115857.54	865.37	466.16	17.2	9.5	0.7	19.6	19.1	15.3	0.7	20.6
1	M04	1	OTNT	NA	Neutral	4.3027027027027	21.2594594594595	5.27484910497076	143177.272972973	3235.96598409867	2.19932432432432	6.2222972972973	1.37591381606282	38679.4614864865	2405.98795146368	1480	7.6	0	50.7	9.5	19.7	50.7	18.6	50.7	17.8	50.7	23.7	50.7	914356.8	177383.5	1011.35	745.84	20.7	4.7	4.5	8.5	22.4	6.8	5.7	6.9
1	M04	2	OTNT	NA	Neutral	4.26014319809069	19.6587112171838	4.6654141680705	117800.540572792	2781.05435734514	2.0763723150358	5.50059665871122	1.35993145973311	31968.5304295943	2399.79459122135	1676	9.1	23.4	50.7	7.3	27.3	50.7	19.8	50.7	16.8	50.7	20.7	50.7	809597.3	188875.4	812.81	783.87	17.2	9.1	4.8	4.8	18.7	12.4	6.6	4.5
1	M04	3	OTNT	NA	Neutral	4.38387096774194	20.9252688172043	5.17111732817425	138177.795698925	2957.94841320034	1.45376344086022	4.10537634408602	1.01340820894389	27539.8096774194	1848.9591612237	1860	9.7	23	37.8	6.7	23	37.8	17.7	37.8	17.2	37.8	24.4	37.8	818122	199006.73	789.06	797.8	16.8	5.3	3.2	5.3	17.1	13.3	3.9	4
1	M05	1	OTNT	NA	Neutral	3.6982421875	17.96875	4.67912705420086	116474.361816406	2739.23290633075	0.94287109375	2.86767578125	0.791722853627793	21051.9838867188	1523.36232776516	2048	5.6	0	29.4	6.5	28.2	29.4	15.1	29.4	14.5	29.4	19.4	29.4	775646	273382.3	768.93	1097.21	15.2	7.7	16.2	2.1	15.1	11.8	17	0.9
1	M05	2	OTNT	NA	Neutral	3.43607305936073	18.3156392694064	4.92880636391703	127643.321917808	2718.00402090489	2.18949771689498	5.29509132420091	1.39045551584829	36542.8230593607	3056.95408779049	1752	9.1	26.7	58.5	6.2	26.7	58.5	12.7	58.5	12.7	58.5	16.6	58.5	847968.7	379085.14	754.12	1474.35	14.4	2	35.8	2.5	14.4	2.8	33.2	1.2
1	M05	3	OTNT	NA	Neutral	4.05394190871369	19.6338174273859	5.04975320335662	131757.658713693	2935.9057729202	1.3402489626556	3.54719917012448	1.10799522298234	22453.6768672199	2033.08111735779	1928	9	22.5	43	7.1	22.5	43	16.5	43	16.5	43	22.7	43	806285.9	212566.89	833.36	872	16.5	2.8	4.9	2.9	17.7	7.2	5.8	1.7
1	M06	1	OTNT	NA	Neutral	3.35568360398114	17.9135673127292	4.80440582509577	126459.337873232	2939.59287007936	1.57778941854374	4.59193294918806	1.12337281989992	30022.3776846516	2046.9844323079	1909	7.3	0	42.5	8.3	26.3	42.5	12.8	42.5	13.6	42.5	19.9	42.5	820298.7	156088	908.43	646.66	16.3	3.4	2.9	8.4	17.5	6.9	2.7	6.6
1	M06	2	OTNT	NA	Neutral	3.86174347584675	19.187673514714	4.99235470720985	126787.662965019	2937.78010718972	1.86174347584675	5.22098833981122	1.12550695951487	31549.5508051083	2016.98675449188	1801	10.5	24	44.6	7.7	24	44.6	15.4	44.6	16.1	44.6	19.5	44.6	871755.6	128833.17	894.32	537.33	17	0.4	0.9	14.7	20.6	1.9	1.7	13.7
1	M06	3	OTNT	NA	Neutral	3.7053164556962	19.5118987341772	5.5737612899525	135282.25164557	3063.02283363904	1.62632911392405	4.52810126582278	1.23612639260058	31242.0967088608	2330.70249879497	1975	10.6	23.8	46.1	7.5	23.8	46.1	14.1	46.1	15.2	46.1	23.5	46.1	872012.8	313021.27	933.37	1252.07	17.8	0.5	16	2.6	18.5	1.1	16.3	1
1	M07	1	OTNT	NA	Neutral	3.65029182879377	18.0087548638132	4.6476750128329	112261.867217899	2836.64158792909	1.23200389105058	3.57003891050584	0.919455783978934	23898.7120622568	1580.95359418039	2056	7	0	34.7	7.1	24.4	34.7	14.8	34.7	15.3	34.7	19.3	34.7	764736.5	155896	803.58	635.12	15.4	4.4	2.5	8.8	16.6	7.3	3.3	8.6
1	M07	2	OTNT	NA	Neutral	4.06750788643533	20.6618296529968	4.99828497049378	143427.808201893	3065.34653456704	1.82460567823344	5.2	1.33566798261636	35992.6971608833	2663.77514250617	1585	10.1	23.5	50.5	7.6	23.5	50.5	17.7	50.5	17.8	50.5	21.6	50.5	942065.8	356483.82	1000.63	1448.04	20.6	0.9	31.8	2.2	20.6	1.8	31.2	1.2
1	M07	3	OTNT	NA	Neutral	3.77801494130203	17.7870864461046	4.1444375772567	114209.506403415	2785.2478588013	1.35805763073639	3.84951974386339	1.0259528517182	28435.9402347919	2149.60220189198	1874	8.3	27.2	39.8	5.6	27.2	39.8	15.7	39.8	14.4	39.8	21.4	39.8	907913.7	336738.88	823.45	1379.95	20.1	0.9	18.3	1.4	19.8	0	19.2	0.4
1	M08	1	OTNT	NA	Neutral	4.07976539589443	20.7149560117302	5.59584350886417	143525.076246334	3075.09705178059	1.98768328445748	5.75483870967742	1.17003235176309	41156.2052785924	2173.34483117978	1705	8	0	43	8.4	23.9	43	16.6	43	17.1	43	23	43	937198.2	217739	978.74	888.53	18.7	4.8	8.5	3.7	19	6.4	9.7	2.1
1	M08	2	OTNT	NA	Neutral	4.10615835777126	18.8357771260997	4.83016974639585	118228.619354839	3064.08208812571	1.97595307917889	4.93020527859238	1.18279294036847	27538.7583577713	2351.36367037451	1705	10.9	22.5	51.8	6.6	22.5	51.8	18.1	51.8	16.5	51.8	21.3	51.8	891757.2	171034.5	905.09	705.91	19.4	0.5	3.2	6	19.8	0.1	3.9	4.5
1	M08	3	OTNT	NA	Neutral	4.14961725817676	20.6687543493389	4.80182481640476	133602.060542797	2950.64170565447	2.62700069589422	7.18719554627697	1.39231197665587	46667.5643702157	2637.85143398958	1437	10.8	23.3	55.9	6.5	23.3	55.9	15.7	55.9	16.2	55.9	23.1	55.9	918403.2	255324.7	903.58	1029.07	19.1	0.6	7.8	1.9	20.5	1	9.1	1.2
1	M09	1	DNM2	NM_001005362	sample	3.19289074751699	17.6455828541558	5.41524754870435	131197.519079979	2961.83193727519	1.80658651332985	5.10716152639833	1.13454717366811	34143.5551489807	2126.10589543086	1913	7.8	0	44.5	8.1	25.6	44.5	12	44.5	12.2	44.5	17.3	44.5	853793.7	167380.3	892.54	703.07	16.5	2.6	4.2	11.2	17.6	3.1	5	9.1
1	M09	2	DNM2	NM_001005362	sample	3.62304320601127	18.5660613650595	5.08241607747717	131074.127739512	2940.0962610365	2.56418284283031	6.37633061991234	1.35112384676734	40525.942391985	2891.9387668857	1597	10.2	25.5	58.8	7.1	25.5	58.8	14.4	58.8	13.7	58.8	17.5	58.8	888273.2	319415.69	896.57	1292.94	18.2	1.6	24.3	3.1	18.4	1.6	25	1.6
1	M09	3	DNM2	NM_001005362	sample	3.09128878281623	15.5692124105012	4.14261514480009	100707.148568019	2329.30346428279	1.57338902147971	4.13066825775656	1.1377750685229	25732.8156324582	2167.11281742099	1676	7.9	32.3	45.4	5.8	35.6	45.4	12.3	45.4	11.1	45.4	15.8	45.4	664124.2	226634.8	685.59	972.73	12.6	10.4	4.8	3	13.4	16.9	7.7	1.5
1	M10	1	PRF1	NM_005041	sample	4.27467105263158	23.5285087719298	6.11064709848604	176327.495065789	3314.96287121775	1.65625	4.66995614035088	1.1234313324602	33553.0959429825	2143.82628584277	1824	8.7	0	42.3	9.8	22	42.3	16.6	42.3	19.2	42.3	24.9	42.3	1006119.1	262506	1058.55	1053.24	20.4	1.7	18.2	7.6	19.6	1.1	18.4	5.9
1	M10	2	PRF1	NM_005041	sample	3.73456790123457	19.026936026936	5.04558202418138	131084.191919192	2968.84412454725	1.79573512906846	4.57744107744108	1.19174918827007	27023.9377104377	2270.91563129741	1782	9.5	22.2	49.5	6.5	22.2	49.5	14	49.5	14	49.5	17.9	49.5	874242.7	181125.98	879.75	757.63	14.4	1.1	4	4.6	16.4	0	4.9	2.6
1	M10	3	PRF1	NM_005041	sample	3.92492492492493	20.0306306306306	4.8902779243652	141708.6996997	2941.03139639199	1.82222222222222	4.72252252252252	1.14612722604577	28368.3897897898	2056.50902519021	1665	10.3	24.1	45.7	7.9	24.3	45.7	15.2	45.7	15.6	45.7	21.2	45.7	904003.6	158236.88	950.19	662.24	17.5	3.8	2	8.9	20.8	6.7	2.5	8.3
1	M11	1	DSN1	NM_024918	sample	3.87090163934426	20.172643442623	5.27156998877384	138373.528688525	3055.1171968136	1.29815573770492	3.61321721311475	1.18005558605824	23019.5158811475	1913.66413871793	1952	7.5	0	41.5	7.8	22.5	41.5	15.6	41.5	16.5	41.5	21.5	41.5	862356.3	180820.6	901.86	743.8	16.9	1.8	4.4	7.3	19.3	1.3	5.7	5.9
1	M11	2	DSN1	NM_024918	sample	4.19716574245225	22.2501540357363	5.11094499722514	161501.171903882	2999.7551485138	1.51139864448552	4.91866913123845	1.08073618011168	37631.6648182378	1834.26568624264	1623	10.8	23.8	39.7	7.1	23.9	39.7	16.3	39.7	15.5	39.7	19.8	39.7	910411.5	182296.04	863.18	709.17	17.1	5	4.9	8	15.7	8.6	3.5	6.2
1	M11	3	DSN1	NM_024918	sample	3.47887323943662	16.6169014084507	4.86774624238635	114516.789201878	2744.3518773829	0.534272300469484	1.45492957746479	0.532711243660734	11013.7657276995	1135.07868611157	2130	8.7	24.2	21.1	6.3	24.3	21.1	13.1	21.1	12	21.1	16.9	21.1	801502.9	309328.3	832.64	1213.57	16.3	2.7	14	2.3	15.5	4.1	15.6	1
1	M12	1	CBLB	NM_170662	sample	4.22319474835886	20.7839168490153	5.09752302028445	140548.795404814	3121.03713095483	1.86487964989059	5.5082056892779	1.22434586527375	38321.8096280088	2159.55100820797	1828	6.3	0	42.8	8.1	22.5	42.8	17.2	42.8	17	42.8	23.5	42.8	1006947.2	179441.7	923.94	718.05	22.4	1.2	4.3	5.8	21	0.5	4.4	5.4
1	M12	2	CBLB	NM_170662	sample	3.72163388804841	20.2052445789208	6.0059129315335	151316.737266768	3217.88216429192	1.12254160363086	3.16439737771054	0.929854172649112	22139.8245083207	1756.86301667973	1983	12.3	24.4	33.1	8.7	24.4	33.1	16.2	33.1	16.1	33.1	21.7	33.1	946975.5	238443.28	1023.34	977.73	19.5	1.2	9.7	3.5	21.4	0.4	10.5	1.7
1	M12	3	CBLB	NM_170662	sample	3.63701263042284	19.0010982976387	4.98639258972335	135841.585392641	2890.6021222026	1.28610653487095	4.08237232289951	0.948779064747229	31974.2031850632	1841.97116571657	1821	9.4	26.7	35.8	7.5	26.7	35.8	14.7	35.8	13.8	35.8	21.1	35.8	943451.9	252674.81	903.37	984.08	18.7	0.5	10.2	3.6	19.6	0	9.2	1.6
1	M13	1	EP300	NM_001429	sample	3.5750469043152	16.7678236397749	4.95208625458583	104387.583958724	2709.50947877236	0.75140712945591	2.02110694183865	0.704435910856045	14281.6439962477	1411.75560516077	2132	6.2	0	26.4	5.6	26.3	26.4	14.1	26.4	13.8	26.4	17.7	26.4	756890.2	308682.3	758.57	1208.06	13.3	7.9	25	2.7	12.6	8.7	25	1.5
1	M13	2	EP300	NM_001429	sample	3.04238833181404	15.7907930720146	5.19978563396901	113087.376481313	2753.46835702965	0.994530537830447	2.62169553327256	0.775130823037394	20037.2493163172	1827.3973260646	2194	9.8	28.3	32.1	6.4	28.3	32.1	9.8	32.1	11	32.1	14.5	32.1	819980.1	377940.68	837.8	1450.42	13.7	1	34.7	2.2	11.3	0	31.2	1.2
1	M13	3	EP300	NM_001429	sample	1.74611398963731	8.99948186528497	3.08123766283292	57806.4295336788	1747.63318009953	3.2139896373057	7.12383419689119	1.29971732026509	51304.6300518135	3754.52913098003	1930	5.7	42.1	63.5	3.8	42.1	63.5	4	63.5	5.2	63.5	7.2	63.5	549005.4	345412.57	508.36	1307.64	7.4	4.5	18.4	1.8	5.5	11.6	16.8	0.5
1	M14	1	PHOX2B	NM_003924	sample	4.23467697404749	20.0651573716179	5.49573582055786	128393.163997791	2967.86361074548	1.90005521811154	5.03478741027057	1.17122762547516	32588.4676974047	2207.41947645151	1811	7.3	0	47.2	6.6	22.8	47.2	19.5	47.2	17.4	47.2	22.4	47.2	817321.6	161647.4	863.74	646.98	18.1	9	3.8	8.2	17.4	11.8	3.5	6.6
1	M14	2	PHOX2B	NM_003924	sample	3.81846635367762	19.8956703182055	5.22218902728452	144694.727699531	2969.79003773388	1.52477829942619	4.27334376630151	1.04472318118691	27537.6358894105	1865.766636292	1917	11	24.7	39.9	7.2	24.7	39.9	14.7	39.9	14.6	39.9	18.6	39.9	897267.3	162660.31	913.9	662.93	16.4	2.1	3	9.2	17	2.8	2.2	8.1
1	M14	3	PHOX2B	NM_003924	sample	4.408	21.7258666666667	4.98551550169957	146195.592	3163.79549912846	1.91146666666667	5.7136	1.21299712277856	38409.0112	2283.25407609409	1875	12.2	21.9	45.7	8.1	21.9	45.7	19	45.7	18.5	45.7	27	45.7	897118.1	213176.58	918.7	851.65	20.1	1.5	3.8	2.9	20.8	3	3.6	1.3
1	M15	1	LATS1	NM_004690	sample	3.8476821192053	17.6183022275738	4.66427286307749	112652.054184226	2840.26010922677	1.54063816977724	4.25165562913907	1.05902288352427	28262.8494882601	1971.13921176472	1661	5.7	0	42.4	6.1	25.6	42.4	15.7	42.4	14.3	42.4	18.6	42.4	781439.3	191475.7	800.5	776.61	15	6.1	5.8	6.6	14.8	10.5	7.1	4.6
1	M15	2	LATS1	NM_004690	sample	3.79467485919099	19.2652329749104	5.64849087772527	137305.951356887	3050.48437616161	1.23655913978495	3.08192524321557	0.958821074833414	19151.2288786482	1891.61533064579	1953	11.6	23.5	39.6	7.8	23.5	39.6	15.2	39.6	15.3	39.6	20.1	39.6	842105.2	248085.99	955.25	1006.18	15.7	1.2	11.6	4.3	16.2	0.1	12	2.3
1	M15	3	LATS1	NM_004690	sample	3.7952380952381	19.5555555555556	5.4259572349472	139934.671428571	2975.59295069479	1.3031746031746	3.14179894179894	0.852518009060575	21784.1476190476	2036.35084205574	1890	9.5	25.1	39.3	7.2	25.1	39.3	15.7	39.3	14.3	39.3	22.6	39.3	852905.5	346055.95	848.88	1325.92	16.9	2.8	21.5	2.5	15.9	3.6	22.1	1.4
1	M16	1	CUL3	NM_003590	sample	4.07048192771084	19.3903614457831	4.9255770538459	124888.663855422	2760.94592432687	1.88795180722892	5.25903614457831	1.29271417836827	35248.6	2372.43825590805	1660	6.7	0	50.1	7.6	27.7	50.1	16.9	50.1	15.5	50.1	19.6	50.1	646980.3	260312.1	755.67	1061.36	11.8	31.5	21.9	16.1	14.3	42.9	23.8	14.7
1	M16	2	CUL3	NM_003590	sample	4.16173913043478	20.7953623188406	5.33463693289371	143269.747246377	3062.07057308907	2.13623188405797	5.94608695652174	1.2909830412276	39250.831884058	2451.91584195717	1725	10.6	22.4	51.9	7.4	22.4	51.9	17	51.9	15.9	51.9	19.8	51.9	912948.3	201397.86	930.78	823.01	17.4	1.1	7	9	18.2	0.2	7	7.8
1	M16	3	CUL3	NM_003590	sample	3.78136779752289	18.1653204092623	4.95777175263702	120429.147549812	2915.33750767447	2.11093161012386	5.54927302100162	1.25800200953645	33742.0791599354	2353.80688796464	1857	10	24	51.8	6.7	24	51.8	15.8	51.8	15.1	51.8	21.1	51.8	792461.7	185358.82	886.83	773.51	17.1	0.4	3.6	6.8	17.4	0	3.4	5.4
1	M17	1	OTNT	NA	Neutral	4.25793421811887	19.8107328332372	4.76599948033554	123303.065204847	2653.39013192249	1.89613387189844	5.35776110790537	1.13780494228428	33677.8707443739	1973.2550769983	1733	5.7	0	42.6	6.6	28	42.6	17.4	42.6	15.2	42.6	19	42.6	634088.1	163787.2	677.72	669.96	12.6	26.7	3.7	9.8	13.4	39.4	3.3	7.8
1	M17	2	OTNT	NA	Neutral	4.1534910559723	19.4841315637623	4.7094194423737	131215.04558569	2901.65558672089	1.72706289671091	4.49451817657242	1.11101076997437	27008.1309867282	2031.43316373053	1733	9.9	23.5	45.7	7.2	23.5	45.7	17.1	45.7	14.7	45.7	18.2	45.7	841585.3	163648.55	932.53	678.42	15.8	0.8	3	5.9	16.5	0.3	3.5	4.1
1	M17	3	OTNT	NA	Neutral	4.7351290684624	21.2261503928171	5.04509143502028	135697.160493827	3037.88470627451	1.29180695847363	3.37429854096521	0.820749492817575	21060.0875420875	1707.09547169484	1782	8.5	22.1	34.8	6.3	22.1	34.8	21	34.8	18.1	34.8	25.4	34.8	944005.1	296569.16	963.14	1172.47	21.9	0.7	11.8	2.2	20.5	0	13.1	1.1
1	M18	1	OTNT	NA	Neutral	3.9244923857868	18.126269035533	4.38935552374412	111479.232233503	2613.54490490732	1.79441624365482	4.94098984771574	0.982910853992596	31246.3134517766	1926.13195636392	1576	5.4	0	41.2	6.2	31.1	41.2	16.2	41.2	14.9	41.2	19.2	41.2	784759.5	174682.2	758.8	714.6	16.6	19.2	4.8	11.5	16.1	20.9	5.1	9.8
1	M18	2	OTNT	NA	Neutral	4.36475409836066	22.2103825136612	5.19840782262445	153213.757513661	3144.67241437253	2.17964480874317	6.0792349726776	1.32777955109847	38124.3551912568	2360.62251685052	1464	11.5	20.5	51.7	9.1	21.9	51.7	18.4	51.7	18.6	51.7	22.8	51.7	964295.2	136823.17	959.13	546.74	18.9	4.4	0.9	8.1	19.4	5.5	1.2	7.3
1	M18	3	OTNT	NA	Neutral	4.04382470119522	18.7131474103586	4.69754060144656	116069.833238475	2852.64718153074	2.3494593056346	6.50711439954468	1.32845888923084	38708.3790552077	2301.94787384578	1757	9.2	24.5	51.7	5.2	24.5	51.7	16.5	51.7	15.3	51.7	22.5	51.7	853909.8	119893.54	832.29	495.66	18.3	0.5	1.1	11.1	19.9	0	1.7	12.1
1	M19	1	OTNT	NA	Neutral	4.38974358974359	19.6512820512821	4.68601896844847	121478.832051282	2964.55119607877	1.70320512820513	4.64807692307692	1.04695852413292	31113.8641025641	1943.90455444034	1560	5.6	0	40.3	6.2	22.2	40.3	18.6	40.3	16.2	40.3	22.5	40.3	866671.3	228179	890.18	936.84	17.5	1.2	10.2	3.5	19.4	0.3	11.9	2.2
1	M19	2	OTNT	NA	Neutral	4.31229454306377	20.1571334648258	4.75627996857244	120131.921761999	2565.0046478576	1.76594345825115	4.70940170940171	1.01565105081979	29319.8711374096	1912.8332631213	1521	9.1	25	42	5.4	31.5	42	17.3	42	15.7	42	18.1	42	773432.1	134128.84	758.5	544.02	15.5	15.3	1.8	14	16	16.8	1.8	13.3
1	M19	3	OTNT	NA	Neutral	4.15467625899281	19.4466426858513	4.90586099933056	123355.585731415	3006.75511948353	1.69064748201439	4.35911270983213	1.22143514570379	26005.9340527578	2193.99320527082	1668	9.4	21.8	47.6	6.9	21.8	47.6	16.7	47.6	16.4	47.6	23.3	47.6	854210.1	243947.72	887.81	983.24	18.6	0.5	6.8	3.3	18	0	7.4	2.2
1	M20	1	OTNT	NA	Neutral	4.48002316155182	20.0416907932831	4.89784149724035	119123.090909091	2728.01588893812	2.20497973364215	6.54950781702374	1.23884880464573	41382.4858135495	2092.88371310126	1727	5.8	0	44.9	6.4	25.2	44.9	18.5	44.9	16.8	44.9	20	44.9	725746.2	157225.5	748.53	637.6	15.6	17.7	2.5	10.8	15.3	23.4	3.2	9.4
1	M20	2	OTNT	NA	Neutral	4.37345331833521	19.0494938132733	4.62891056047221	110529.799775028	2800.63247698119	1.77671541057368	5.26490438695163	1.18525004178753	36616.9347581552	2112.0172363849	1778	8.3	23.2	42	5.8	24.4	42	17.6	42	16.5	42	20	42	777411.1	237685.4	822.24	952.35	16.8	11.3	10.1	4.8	17	13.2	10.6	3.7
1	M20	3	OTNT	NA	Neutral	4.24602332979852	20.6320254506893	4.72493348155256	140447.153764581	2948.8405154057	1.95970307529162	5.82767762460233	1.07567686560474	37949.2788971368	1963.95548329166	1886	9.9	23.8	43.5	7.1	23.8	43.5	17.3	43.5	15.5	43.5	22.2	43.5	910602.8	150731.98	906.57	629.95	17	0.3	2.1	11.9	20	0	2.4	12.9
1	M21	1	OTNT	NA	Neutral	3.90425531914894	15.9329787234043	3.71990630659502	82238.5867021277	2388.18715342531	1.41329787234043	3.99521276595745	0.852984117968735	26571.5015957447	1704.86949013176	1880	4.4	0	35.6	3.9	30.3	35.6	16	35.6	13.4	35.6	16.4	35.6	561141.1	220148.2	550.81	887.12	11.1	23	8.5	5.9	12.2	33.3	8.9	4.7
1	M21	2	OTNT	NA	Neutral	3.72304324028462	20.6141215106732	5.71729244019014	157108.866447729	3140.67692335748	1.53694581280788	4.24849480021894	1.14831423890839	27468.2030651341	2049.17202484931	1827	11.6	24.6	42.2	9.9	24.7	42.2	15.8	42.2	16.9	42.2	21.2	42.2	899155.6	185330.69	1041.32	753.02	18.3	4.1	5.3	10.7	19.2	3.5	4.7	8.2
1	M21	3	OTNT	NA	Neutral	4.12239902080783	18.8206854345165	4.17525352944729	123220.955324357	2710.6637775529	1.63463892288862	4.72643818849449	0.960611582637444	33416.905752754	1721.73671378019	1634	9.1	27	36.2	5.6	27	36.2	17.4	36.2	15.1	36.2	21.3	36.2	783961.9	185013.25	800.89	762.26	15.6	6.5	2.5	3.7	15.7	9.2	2.8	2.4
1	M22	1	OTNT	NA	Neutral	4.12320764737122	19.7318109399894	5.16042990064913	130069.122145512	2880.29632210924	2.09930961232076	5.93414763674987	1.2861603332274	38093.0637280935	2237.07465492704	1883	6.4	0	47.4	6.3	24.6	47.4	18.3	47.4	16.8	47.4	22.3	47.4	849428	153303.1	859.1	641.1	18	5	2.4	10.1	18.6	6.2	3.1	8.6
1	M22	2	OTNT	NA	Neutral	4.18085668958223	20.3088313061872	5.08475074399589	134592.785827604	3043.90455197348	2.1485986250661	5.80909571655209	1.25868649869465	37731.2416710735	2300.80151401957	1891	11	21.4	48.6	7.6	21.4	48.6	17.2	48.6	15.3	48.6	19.9	48.6	896151.4	202817.96	914.81	844.72	16.3	1	6.8	4.7	18.9	0	8	3.5
1	M22	3	OTNT	NA	Neutral	3.1813784764208	14.7944377267231	3.93529405730409	99451.4419588875	2386.17976923752	3.60157194679565	8.65296251511487	1.38837675031949	63857.9969770254	3642.41208472226	1654	6.7	31.6	63.5	5.6	31.6	63.5	11.5	63.5	11.4	63.5	15	63.5	728815.2	356175.91	682.12	1407.79	12.9	6.6	23.1	3.3	11.8	12.6	24.2	2.4
1	N03	1	PLK1	NA	Negative	3.8953488372093	28.456976744186	9.71260884378114	261008.846511628	3909.67338716378	2.50232558139535	7.56860465116279	1.92285257928126	53239.776744186	2413.75354111979	860	15.3	0	51	15.8	20.7	51	15.2	51	21.7	51	27.3	51	1301206.2	143643.2	1710.4	615.32	21.4	2	3.6	19	30.6	0.7	3.8	14.1
1	N03	2	PLK1	NA	Negative	3.70668316831683	31.1769801980198	10.4678302930931	303713.013613861	3910.26142424562	2.87871287128713	8.48143564356436	1.27677773432144	54799.426980198	2366.09919888028	808	21.4	29	50.5	19.8	29	50.5	14.7	50.5	22.9	50.5	30	50.5	1303970.3	157672.66	1803.67	687.45	23	3.7	4.8	15.5	32.4	0	6.1	8.9
1	N03	3	PLK1	NA	Negative	4.49604743083004	37.0454545454545	12.1577887020932	340647.816205534	4133.33835370854	3.5296442687747	10.701581027668	1.81583728214201	72602.743083004	2792.55794812669	506	23.5	21.7	56.7	20	25.1	56.7	18.2	56.7	28.5	56.7	36.6	56.7	1386887	155905.42	1825.34	676.89	24.5	9.9	3.4	16.6	34.2	16	4	12.6
1	N04	1	PLK1	NA	Negative	3.47769028871391	27.9803149606299	9.29718876062135	251724.146981627	3161.19343910238	2.88713910761155	9.31627296587926	1.35496323536414	60467.5039370079	2102.22016790264	762	15.5	0	48.4	16	41.7	46.6	14	48.4	21	48.4	24.8	46.6	1026660.2	168329.9	1349.76	702.53	19.8	35.6	9.6	33.3	25.1	36.5	9.4	29.4
1	N04	2	PLK1	NA	Negative	3.66256983240223	28.1966480446927	8.77238636940638	271938.360893855	3864.88125489632	2.50837988826816	7.4659217877095	1.35248042369884	51967.7575418994	2352.08591944605	895	17.8	26	48.8	17.3	26	48.8	15.2	48.8	22.2	48.8	28.8	48.8	1273336	165786.37	1746.36	704.82	23.1	4.5	4.8	12	29.1	0.3	4.2	6.8
1	N04	3	PLK1	NA	Negative	4.4020202020202	31.3818181818182	8.89643844813623	276405.721212121	3833.90913687316	3.94545454545455	11.4808080808081	1.7222298031853	78944.4363636364	3304.85384287082	495	21.6	23.4	65.3	18	27.5	65.3	18	65.3	24.6	65.3	33.1	65.3	1401435	317691.49	1689.4	1348.88	24.6	9.3	18.4	8.7	32.1	8.7	22	5.9
1	N05	1	PLK1	NA	Negative	4.12655367231638	27.9468926553672	8.37449979056223	247932.708474576	3836.09990951839	2.99887005649718	8.03954802259887	1.41774281426709	49489.5412429379	2856.70674841428	885	15	0	59.7	16.3	25.4	59.7	17.6	59.7	24	59.7	30.8	59.7	1241891.5	199923.8	1679.6	886.1	25.5	3.8	9.4	11.3	34.6	0.7	10.4	6.4
1	N05	2	PLK1	NA	Negative	4.26578947368421	32.571052631579	11.0050996223954	310786.881578947	4486.33482477659	3.625	11.1578947368421	1.57442215016751	80985.6539473684	2894.26515676697	760	21.7	21.3	58	21.7	21.3	58	16.7	58	27.6	58	34.2	58	1473712.2	171174.83	2261.26	718.6	26.7	2.2	5.5	14.2	37.5	0.8	5.7	8.3
1	N05	3	PLK1	NA	Negative	4.20499342969777	32.5164257555848	8.67914676966823	307536.607095926	3884.02072306293	3.11695137976347	9.27463863337714	1.55633737117128	67856.8633377135	2853.43156502897	761	20	26.8	58	18.4	26.8	58	17.1	58	24.6	58	33.6	58	1440813.3	231180.62	1658.93	950.1	26.5	2.9	8.1	10.2	32.9	2.6	7.8	8
1	N06	1	PLK1	NA	Negative	4.14122681883024	35.1483594864479	11.4534178644907	342831.480741797	4325.57093810157	3.40798858773181	10.8316690442225	1.69931953310689	75932.6248216833	3009.41947391443	701	19.4	0	58.8	19	19.7	58.8	16.1	58.8	26.2	58.8	34	58.8	1442833.9	234412.4	1976.5	1014.63	24.8	6.8	13.6	10.3	36.1	5.6	19.7	6.6
1	N06	2	PLK1	NA	Negative	4.39365918097754	34.9696169088507	9.69213949766221	338857.94319683	4278.77075598132	4.49537648612946	13.1175693527081	1.69095658503235	89893.5389696169	3370.80260469647	757	23.9	21.3	64.5	19.7	21.3	64.5	17.3	64.5	26	64.5	31.8	64.5	1586739.5	339615.8	2056.61	1403.55	27.5	3.2	28.9	9.1	35.4	0.9	32.5	5.8
1	N06	3	PLK1	NA	Negative	4.69219653179191	36.5751445086705	11.4159342262268	356352.799132948	4426.01696888488	3.80491329479769	11.6242774566474	1.56143131108485	79289.573699422	2895.45967339864	692	20.5	22.7	56.6	20.1	22.7	56.6	21.1	56.6	29.2	56.6	38.4	56.6	1574177.6	225408.69	2259.79	955.57	31.5	3.8	8.5	12.1	40.8	0	8.8	7.1
1	N07	1	PLK1	NA	Negative	4.0843137254902	34.0196078431373	11.5010810360818	328690.698039216	4723.75913959749	3.5078431372549	11.056862745098	1.72826282367807	77853.7666666667	2949.87371082945	510	20	0	59.6	24.5	20.2	59.6	15.1	59.6	26.5	59.6	37.8	59.6	1374379.7	197324.3	2182.91	881.47	27.6	8.6	8.4	15.5	37.5	6.1	11.6	10.8
1	N07	2	PLK1	NA	Negative	4.36	32.5116666666667	9.31903985832412	298382.583333333	4144.02214598915	2.90833333333333	9.25333333333333	1.5172312267947	63879.9816666667	2645.85477534362	600	22.5	22	54.3	19.7	22.2	54.3	18	54.3	26.5	54.3	31.5	54.3	1255283.1	212828.22	1808.06	907.13	23	5.8	9.2	10.2	34	4.7	9.2	6.2
1	N07	3	PLK1	NA	Negative	4.26344086021505	34.6505376344086	9.63718843738703	330155.931899642	4162.79958749725	3.09318996415771	8.29569892473118	1.3773523947935	53467.9695340502	2807.44167930093	558	22.6	25.4	58.8	21.3	25.4	58.8	15.4	58.8	27.1	58.8	36	58.8	1358756.6	253851.15	1908.92	1118.44	25.1	4.3	12	12.4	34.9	2.2	15.4	5.4
1	N08	1	PLK1	NA	Negative	4.67532467532468	31.3398268398268	8.66613605015354	273609.305194805	4171.51214013324	5.64502164502164	17.3333333333333	1.98755241434476	119958.738095238	3929.22904158618	462	16	0	74.2	17.1	18	74.2	18	74.2	24.9	74.2	31.6	74.2	1506339.8	285149.6	1877.86	1186.95	27.1	4.8	24.5	9.5	36.1	3	28.6	6.1
1	N08	2	PLK1	NA	Negative	3.57922535211268	33.7429577464789	11.0190760624396	346237.887323944	4641.654492487	3.75352112676056	11.0704225352113	1.4743850377945	79241.5757042254	2858.01375379439	568	25	23.9	56.9	25	24.3	56.9	15.3	56.9	28.2	56.9	35.4	56.9	1616405.9	177227.14	2447.25	795.09	27.8	7	6.3	17.4	38.4	4.2	7.7	9.5
1	N08	3	PLK1	NA	Negative	4.36150234741784	40.2840375586854	13.9392298834092	410474.830985916	5191.73972699432	3.77699530516432	11.1643192488263	1.57476903266406	73949.0680751174	3055.10124465154	426	28.9	16.9	61.5	28.6	16.9	61.5	18.5	61.5	35.7	61.5	43.9	61.5	1620595.4	273681.59	2587.43	1193.4	31.7	4.2	15.3	13.4	45.5	3.1	19.2	8
1	N09	1	CIC	NM_015125	sample	4.07421875	21.0524553571429	5.42584109774678	134496.784598214	2792.47307965058	1.51506696428571	4.44419642857143	1.00364881764761	31453.8794642857	1999.846949586	1792	7.5	0	39.3	7.4	28.3	39.3	17	39.3	16.5	39.3	19.8	39.3	782376.7	226097.7	786.88	892.68	16.5	18.7	9.8	5.8	15.1	20.5	9.8	4.6
1	N09	2	CIC	NM_015125	sample	3.9646878198567	20.0312180143296	5.45483738992966	139303.329068577	3031.64443384738	1.77533265097236	5.24616171954964	1.21883860209366	33550.0747185261	1938.41909474447	1954	10.7	21.4	43.3	7.4	21.4	43.3	15.5	43.3	15.3	43.3	18.8	43.3	899402	137757.94	916.09	558.74	16.3	2.1	1.3	10.3	17.2	3.9	1.6	7.4
1	N09	3	CIC	NM_015125	sample	3.45983242976836	17.9674716609167	5.27457446380302	125936.93740759	2789.16660264148	0.943321833415476	2.66781665845244	0.877222728082748	17390.9452932479	1519.43361804844	2029	9.3	25.9	33	6.6	25.9	33	13.1	33	13.3	33	19.1	33	772456	246276.65	782.54	974.89	16.4	5.5	6.1	3	14.1	10.1	6.3	1.5
1	N10	1	SMARCA4	NM_003072	sample	3.70083102493075	17.1252077562327	4.55986905368193	103742.232686981	2701.07008370627	1.97340720221607	5.37950138504155	1.26258467042608	33939.9662049862	2225.10417035872	1805	5.8	0	47.3	5.4	24.5	47.3	16.1	47.3	14.2	47.3	18.4	47.3	732540.6	196874.8	735.27	784.48	14.5	5	5.4	4.7	13.6	7.5	5.4	3
1	N10	2	SMARCA4	NM_003072	sample	3.20558086560364	17.4441913439636	5.28963111386772	126769.493166287	2959.72707790477	2.06662870159453	5.51936218678815	1.28650259832497	32179.0615034169	2184.57828765992	1756	11.3	24.3	48.5	7.5	24.3	48.5	12	48.5	12.6	48.5	17.4	48.5	814644.2	119995.79	895.09	499.76	14	0.9	0.9	12.8	15.6	0.2	1	10.1
1	N10	3	SMARCA4	NM_003072	sample	3.45080763582966	19.417033773862	5.82080769120443	149947.464757709	3039.63974842463	2.69309838472834	7.1769456681351	1.34140403511211	42983.0279001468	2470.80801613106	1362	10.1	21.8	54.4	7.4	21.8	54.4	12.2	54.4	13.7	54.4	19.2	54.4	909112.9	155592.26	1016.79	649.37	16.1	0.2	1.4	8.1	19.4	0	2.3	6.9
1	N11	1	DOT1L	NM_032482	sample	3.83604716451432	21.0589556428972	5.93149403034705	160134.678832117	3096.59309122915	1.92813026389669	5.87647389107243	1.28438185509624	40111.8921953958	2160.4563994998	1781	7.7	0	47.7	8.2	23.6	47.7	15.7	47.7	15	47.7	20.8	47.7	949379.6	125901.2	963.26	513.76	16.1	2	1	15.3	16.3	4.8	1.2	14
1	N11	2	DOT1L	NM_032482	sample	4.2970737913486	18.8218829516539	4.95784488273405	111142.972010178	2970.57776778076	1.56933842239186	4.34287531806616	1.17514420351121	27745.5617048346	2026.96418130062	1572	10.4	23	42.4	6.6	23	42.4	19.2	42.4	16.5	42.4	21.6	42.4	933500	167613.03	853.25	651.63	19.7	1	3.1	4.8	18.1	0	2.8	3.4
1	N11	3	DOT1L	NM_032482	sample	4.06545820745217	19.761329305136	5.55045796976408	132994.270896274	3149.29162840345	1.23917421953676	3.4214501510574	1.02299094784759	20897.2311178248	1798.34185163591	1986	11.2	22	38.2	8.2	22	38.2	17.5	38.2	17.5	38.2	25.3	38.2	901605.2	147469.98	941.3	596.98	19.1	0.6	1	6.7	19.9	0.2	1.1	6.7
1	N12	1	XPC	NM_004628	sample	3.95378564405113	19.7330383480826	5.19633632726485	132323.520157325	3093.30421564184	1.54326450344149	4.35693215339233	1.26140513048684	28737.5968534907	2125.34500392239	2034	7	0	44.3	8.2	21.9	44.3	16.3	44.3	15.4	44.3	23	44.3	899389.3	145423.4	920.52	594.87	17.6	2.1	2	9.2	17.8	3.2	2.6	9.3
1	N12	2	XPC	NM_004628	sample	4.11312465678199	20.6534870950027	5.64287231615891	147267.537067545	3193.34862444606	2.09006040637013	5.63866007688083	1.29839193099712	32912.4036243822	2244.51764601975	1821	9.6	22.6	50.1	8	22.6	50.1	16.6	50.1	16.7	50.1	21.4	50.1	970895.7	133310.54	1020.32	534.65	20.6	1.5	1.4	12.8	18.5	0	1.4	11.1
1	N12	3	XPC	NM_004628	sample	4.15669515669516	20.445584045584	5.44011539345346	133279.025071225	2791.82979255745	1.4022792022792	4.07464387464387	1.12442944596169	26435.5737891738	1764.42980152506	1755	10.4	21.6	38.9	6.2	26.8	38.9	16.7	38.9	16.1	38.9	21.4	38.9	817630.7	176936.34	829.39	701.41	17.6	9.1	2.1	9.6	16.2	11.1	2.6	9.2
1	N13	1	EXT1	NM_000127	sample	4.47939393939394	22.8436363636364	5.64231594476993	159342.866666667	3140.99945790735	1.95333333333333	5.0769696969697	1.29842156244936	29430.6218181818	2378.09321579671	1650	7.7	0	51.7	8.2	23.1	51.7	19	51.7	18.4	51.7	23.9	51.7	966658.9	161406.1	996.32	657.1	20.5	5.6	2.7	6.4	20.7	8.2	2.4	6.3
1	N13	2	EXT1	NM_000127	sample	3.84628770301624	20.491879350348	6.00393260580135	141752.265081206	3089.74064045578	1.65197215777262	4.834686774942	1.22659153538125	34090.6641531323	2193.20820858431	1724	12.5	22.9	46.5	8.1	23.8	46.5	14.6	46.5	14.7	46.5	19.3	46.5	863187.6	201838.43	933.15	830.61	16.4	2.6	6	6.1	17.3	2.7	7.3	4.4
1	N13	3	EXT1	NM_000127	sample	4.38124649073554	21.5715889949467	5.44853296889026	150285.035373386	3087.42298391602	1.15833801235261	2.99382369455362	1.06753021535365	19232.0202133633	2069.4180912576	1781	11.1	23	41.4	7.7	23.1	41.4	18.6	41.4	17.9	41.4	25.2	41.4	928703.7	317600.13	938.45	1267.24	20.6	4.7	14.8	1.7	20.3	8	14.5	0.5
1	N14	1	MSH6	NM_000179	sample	4.46666666666667	21.2568075117371	5.52491238532455	145222.011737089	3277.44822088215	1.23802816901408	3.33004694835681	0.996976437335425	20295.5577464789	1792.50068490542	2130	7.4	0	37.6	9.3	21.1	37.6	19.5	37.6	18.4	37.6	23.8	37.6	1004302.7	181446.1	1016.54	703.96	21.6	1	4.8	8.1	20.5	0.2	3.9	6.1
1	N14	2	MSH6	NM_000179	sample	4.07476139978791	20.2502651113468	5.58591029274781	140090.231177094	3096.29730692589	1.51643690349947	3.89077412513256	1.24334792438915	24999.0896076352	2374.73361229482	1886	10.7	23.1	46.8	7.4	23.1	46.8	17.2	46.8	15.7	46.8	21.5	46.8	912683.6	326958.76	945.82	1327.4	19.4	1.3	24.9	2.1	18.9	2.1	25.9	1.1
1	N14	3	MSH6	NM_000179	sample	4.59462550028588	21.210405946255	4.93235189845471	128507.377358491	2930.05190924569	2.3201829616924	6.47913093196112	1.2233410298703	42526.0943396226	2352.09782646147	1749	10.2	22.1	49.4	6.7	23.9	49.4	18.6	49.4	18.1	49.4	25.2	49.4	786120.5	138779.09	780.33	558.88	17.6	9.7	1.1	11.1	17.7	16.9	0.9	11.2
1	N15	1	FANCC	NM_000136	sample	4.86435523114355	21.2907542579075	4.53219729648858	125929.085766423	2903.72095695121	1.91788321167883	5.3625304136253	1.21312592541241	34054.6678832117	2126.02216953316	1644	5.5	0	46.6	7.1	23.6	46.6	21.5	46.6	19.3	46.6	23.7	46.6	928585.7	205098.1	855.02	823.22	19.7	4.8	6.9	4.7	18.9	6.6	8	3.3
1	N15	2	FANCC	NM_000136	sample	4.25764705882353	19.6164705882353	4.99649738280045	125376.19	3014.87878081605	1.79764705882353	4.69588235294118	1.05740901229317	27135.4235294118	1953.7081001274	1700	10	23	45.6	7.1	23	45.6	17.4	45.6	16.9	45.6	20.9	45.6	866077.5	140944.71	918.46	568.67	18.2	1.2	1.6	8.1	18.6	0.4	1.5	7.9
1	N15	3	FANCC	NM_000136	sample	4.66439522998296	23.8029528676888	5.76630672671491	164695.948892675	2935.31055125379	1.53321976149915	4.30039750141965	1.000534989649	25742.5088018171	1767.59292371187	1761	9.9	20.8	39.6	8	26.2	39.6	18.3	39.6	18.9	39.6	23.4	39.6	800499.8	156962.99	842	620.87	16.2	15.4	1.3	8.4	16.6	23.5	1.3	7.3
1	N16	1	NCOR1	NM_006311	sample	4.32362459546926	20.1882416396979	5.2069344841296	123983.812837109	2911.4845618525	1.542071197411	3.75620280474649	1.00608179251513	19461.7928802589	1826.6329857317	1854	7.2	0	42.9	6.9	24.4	42.9	17.4	42.9	16.2	42.9	20.9	42.9	759816.3	152537.8	829.07	608.39	15	12.7	3.3	11.3	14.8	17.3	3.1	10.5
1	N16	2	NCOR1	NM_006311	sample	3.54057279236277	18.200477326969	5.37237157717056	123368.752983294	2630.81881233971	1.7153937947494	4.48329355608592	1.12193165877737	24098.2494033413	1736.85007369746	1676	10.5	25.7	43.6	7.2	33.6	43.6	14.9	43.6	14.1	43.6	16.5	43.6	700883.4	100493.37	793.96	407.79	13.3	21.9	0.5	27.7	15.5	24.6	0.5	28.5
1	N16	3	NCOR1	NM_006311	sample	4.16611661166117	21.7805280528053	5.48530608669888	150262.680968097	2906.50068043866	1.81463146314631	5.29097909790979	1.16351437951706	32193.4367436744	1817.19033504436	1818	12.3	24.9	43	7.8	28.9	43	16.6	43	16.6	43	22.2	43	822488.5	126836.51	935.16	531.78	16.9	9.3	0.7	13.3	17.5	10.8	1.1	15.6
1	N17	1	PLK1	NA	Negative	3.86345903771131	28.4304291287386	8.59723172815264	267224.150845254	3683.94163549672	3.49804941482445	9.11443433029909	1.45443163438522	55263.0325097529	2849.11416394882	769	15.3	0	63.3	14.2	22.8	63.3	16.3	63.3	19.4	63.3	24.6	63.3	1221115.8	158501.1	1550.83	645.43	19.5	1.6	3.6	12.6	23.9	0	2.9	11.3
1	N17	2	PLK1	NA	Negative	3.95620437956204	30.3357664233577	11.5894260172014	288111.885644769	3774.11604647262	3.57664233576642	9.81386861313869	1.51892226496457	62468.0498783455	2925.72018578612	822	17.2	20.7	63.3	15.3	20.9	63.3	16.7	63.3	20.9	63.3	26	63.3	1226547.3	162068.13	1606.04	656.36	21.2	8.3	2.1	9	24.7	11.2	2.2	7.1
1	N17	3	PLK1	NA	Negative	3.75152129817444	28.3407707910751	9.18386638330539	268733.49188641	3651.87495656158	2.57505070993915	7.21095334685598	1.26020854688885	47277.8488843813	2451.19473362131	986	18.3	25.8	53.4	14.2	25.8	53.4	15.8	53.4	20.8	53.4	28.9	53.4	1228793.6	260109.97	1556.19	1072.12	21	1.5	8.7	6.3	26.8	0	9.6	3.4
1	N18	1	PLK1	NA	Negative	3.35087719298246	28.0964912280702	9.65486310794904	277758.177944862	3582.99659718304	3.55889724310777	10.3070175438596	1.53038060731488	66384.5476190476	2929.38083605296	798	14	0	61	14	26.6	61	12.2	61	17.5	61	23.7	61	1255239.5	168971.8	1570.57	725.96	19.2	2.5	3.9	11	25.7	3.6	5	9.1
1	N18	2	PLK1	NA	Negative	4.52677029360967	31.832469775475	10.1047799611064	293697.35060449	3750.26940197888	4.78411053540587	12.6252158894646	1.58822854834813	77744.804835924	3305.37585610611	579	17.6	20.9	68.4	14.5	20.9	68.4	16.9	68.4	21.8	68.4	28	68.4	1377484.7	154654.54	1561.85	647.55	24	1.2	2.2	9.7	28.8	1.2	2.6	6.4
1	N18	3	PLK1	NA	Negative	4.02634880803011	28.3249686323714	8.21502674990269	243608.749058971	3474.2113178125	3.54830614805521	10.189460476788	1.56180154139214	64539.7490589711	2985.65829714539	797	17.9	21.6	63.9	11.7	21.6	63.9	16.4	63.9	21.7	63.9	29.9	63.9	1162372.9	231101.85	1304.11	923.45	22.3	0.4	6.5	4.4	24.5	0	7.8	2.8
1	N19	1	PLK1	NA	Negative	3.94505494505495	34.2888540031397	12.9523188757772	340037.342229199	3964.66966345826	3.29827315541601	9.90423861852433	1.55355601862928	68707.1758241758	2662.24219779517	637	17.9	0	59.3	17.7	25	55.3	14.3	59.3	21	59.3	27.9	55.3	1422205.1	148049	1880.62	636.44	23.1	10	3	21	30.1	7.8	3.3	17.6
1	N19	2	PLK1	NA	Negative	4.35063291139241	28.2329113924051	9.11878699364006	238437.889873418	3233.26764617402	3.78227848101266	9.39620253164557	1.42410896034147	50186.4025316456	2603.46967386302	790	15.4	23.9	61.9	11.8	31.5	60.1	18.2	61.9	19.9	61.9	22.8	60.1	1111941.3	121796.62	1347.39	502.96	19.6	11.6	1.1	20	24.4	12.9	1	17.2
1	N19	3	PLK1	NA	Negative	3.92783505154639	23.6219931271478	6.81743688093611	183961.826460481	3187.71668156748	3.62371134020619	10.1168384879725	1.47999770029765	63859.0206185567	3027.48948900922	582	15.1	24.2	63.2	11.3	24.2	63.2	14.4	63.2	17	63.2	23.7	63.2	1006697.9	264422.58	1129.08	1093.22	17.9	0.7	9.6	1.9	21.8	1	10.7	1.5
1	N20	1	PLK1	NA	Negative	3.90800681431005	22.7137989778535	5.48513894581499	171163.700170358	2904.57502724048	3.84327086882453	10.5093696763203	1.46441167326973	63236.7461669506	2869.11856246875	587	8.3	0	62	8.7	27.1	62	15.5	62	16.4	62	20.4	62	961715.4	211815.3	971.85	845.4	14.5	14.7	9.9	11.2	17.2	16	9.9	8
1	N20	2	PLK1	NA	Negative	4.36776212832551	31.5618153364632	10.5023499738705	281473.744913928	3579.05136526656	4.35054773082942	12.7136150234742	1.96747388866346	79383.0923317684	3047.91620419014	639	16.7	22.1	66.5	13.1	25	66.5	17.5	66.5	22.2	66.5	26.8	66.5	1208964.7	142865.51	1537.62	605.85	20.8	5.9	1.4	10.6	27.9	5	2.2	8
1	N20	3	PLK1	NA	Negative	3.98237179487179	30.3076923076923	10.5253334950015	291216.833333333	3668.03544695226	3.82211538461538	10.5224358974359	1.62421456243995	65927.8862179487	3108.93309238808	624	18.9	26.1	65.7	15.1	26.6	65.7	17.6	65.7	22.3	65.7	30.4	65.7	1132871.6	208131.69	1569.91	882.36	23.1	7.5	5.6	8.3	27.1	17.3	8	6.2
1	N21	1	PLK1	NA	Negative	3.79251700680272	25.9047619047619	8.99613077000984	229257.522675737	3432.70876758618	3.33106575963719	9.45238095238095	1.54022969151535	59788.9954648526	2987.57676694059	882	12.5	0	63.8	11.2	21	63.8	14.5	63.8	19.3	63.8	23.2	63.8	1176933.2	174071.7	1316.05	732.01	18.7	7.3	4.8	8.7	24	9.9	4.8	7.6
1	N21	2	PLK1	NA	Negative	3.31210191082803	26.6772823779193	9.21135219066334	259532.031847134	3257.61629904995	3.33545647558386	9.63588110403397	1.41514211968483	65752.0923566879	2547.58603974195	942	17.1	33.4	54.4	13.2	33.7	54.4	12.5	54.4	17.7	54.4	22	54.4	1152817.9	115948.1	1403.34	482.68	18.4	17.3	1.5	28.9	22.7	17.8	2.1	26.3
1	N21	3	PLK1	NA	Negative	3.86053882725832	29.3011093502377	8.73855927658105	271121.003169572	3511.86435997068	7.2107765451664	18.4009508716323	1.84774825852341	126367.364500792	4369.32304664216	631	17.1	25.2	80.2	13.8	25.2	80.2	15.2	80.2	20.6	80.2	27.3	80.2	1284268.9	422863.03	1484.33	1693.85	23.1	2.5	36.3	5.9	28.1	2.2	37.1	4.8
1	N22	1	PLK1	NA	Negative	3.58156779661017	29.5572033898305	10.1080161031236	285505.32838983	3568.60316865706	3.41949152542373	9.22139830508475	1.65530391945438	58947.1663135593	3196.08308046079	944	13.6	0	65.1	14.1	26.1	65.1	13.7	65.1	19.4	65.1	25.6	65.1	1211199.3	292518.8	1504.8	1234.98	18.9	10.4	24.5	6.8	24.9	9.6	26.6	5.4
1	N22	2	PLK1	NA	Negative	3.68816067653277	29.007399577167	9.31495204783695	287009.813953488	3604.56444256721	3.26849894291755	9.45983086680761	1.81616597816607	67059.1744186047	3068.73298713884	946	16.7	26.8	61.8	14.1	26.8	61.8	14.6	61.8	19.6	61.8	23.7	61.8	1342051.9	307793.81	1583.51	1260.02	22.4	1.9	22.1	5.7	26.5	0	25.8	3.6
1	N22	3	PLK1	NA	Negative	3.77388149939541	27.4353083434099	8.51509753039733	252521.129383313	3175.30936524023	3.15598548972189	8.47158403869408	1.28471103785932	49706.6094316808	2474.51128257758	827	15.2	28.2	54.1	10.3	30.1	54.1	15.7	54.1	20.1	54.1	26	54.1	1092127.7	155123.2	1341.18	660.75	20.3	13.9	2.1	15.8	24.7	16.8	2.7	13.4
