# Supplementary material for: TRACERx analysis identifies a role for FAT1 in regulating chromosomal instability and whole-genome doubling via Hippo signalling
Source: Nat Cell Biol. 2024 Dec 30;27(1):154–68. doi: 10.1038/s41556-024-01558-w (PMC11735399; doi:10.1038/s41556-024-01558-w)
Supplement: Supplementary file 17 — Statistical source data. [file 41556_2024_1558_MOESM17_ESM.zip › extended fig1/ext fig1A source/data/rawData/HU24hr_H1650_RPApT21.txt]

screenPlateOrder	plateWell	replicateNo	Content	ContentAnno	ContentType	MEAN_ObjectSpotTotalCountCh2	MEAN_ObjectSpotTotalAreaCh2	MEAN_ObjectSpotAvgAreaCh2	MEAN_ObjectSpotTotalIntenCh2	MEAN_ObjectSpotAvgIntenCh2	MEAN_ObjectSpotTotalCountCh3	MEAN_ObjectSpotTotalAreaCh3	MEAN_ObjectSpotAvgAreaCh3	MEAN_ObjectSpotTotalIntenCh3	MEAN_ObjectSpotAvgIntenCh3	ValidObjectCount	percentHIGH_SpotAvgAreaCh2	percentLOW_SpotAvgAreaCh2	percentHIGH_SpotAvgAreaCh3	percentHIGH_SpotAvgIntenCh2	percentLOW_SpotAvgIntenCh2	percentHIGH_SpotAvgIntenCh3	percentHIGH_SpotCountCh2	percentHIGH_SpotCountCh3	percentHIGH_SpotTotalAreaCh2	percentHIGH_SpotTotalAreaCh3	percentHIGH_SpotTotalIntenCh2	percentHIGH_SpotTotalIntenCh3	MEAN_Circ_TotalIntenCh2	MEAN_Circ_TotalIntenCh3	MEAN_Circ_AvgIntenCh2	MEAN_Circ_AvgIntenCh3	percentHIGH_Circ_TotalIntenCh2	percentHIGH_Circ_TotalIntenCh3	percentLOW_Circ_TotalIntenCh3	percentHIGH_Circ_AvgIntenCh2	percentLOW_Circ_AvgIntenCh2	percentHIGH_Circ_AvgIntenCh3	percentLOW_Circ_AvgIntenCh3
1	C03	1	53BP1	NA	Positive	10.5623100303951	32.354103343465	2.63821373023936	157943.61550152	2330.31561372168	11.2553191489362	36.2340425531915	1.91217419013637	158931.036474164	2388.98957464609	658	9.7	23.9	0.9	5.5	23.9	0.3	27.1	37.8	19.9	38.9	23.9	41.3	1542648.3	58032.83	1033.04	203.83	8.7	4.1	10	7.8	2.1	5.8	7.3
1	C03	2	53BP1	NA	Positive	8.43018867924528	26.3150943396226	2.5691917831254	121863.68490566	2245.27471896563	12.3245283018868	41.311320754717	2.14321151170551	175522.054716981	2392.15509241303	530	9.4	27.9	1.7	7.2	27.9	0.8	20.9	36.2	18.5	40.8	21.1	42.8	1424990.9	47887.07	982.1	159.49	9.6	2.6	18.5	8.1	0	3.6	18.3
1	C03	3	53BP1	NA	Positive	8.69246031746032	27.0793650793651	2.46671559997751	130764.549603175	2115.02713650033	13.0039682539683	44.2321428571429	2.19161241598479	193623.188492063	2466.60160749396	504	8.3	30	1	4.8	30	0.6	20.6	42.5	19.6	40.5	22	43.8	1484754	52145.85	1008.89	178.33	10.9	3	8.3	7.7	0	3.8	7.7
1	C04	1	53BP1	NA	Positive	8.4295010845987	25.882863340564	3.22522443957516	115682.802603037	2315.98562743798	12.3969631236443	40.6268980477223	2.20291287951583	178840.414316703	2637.37733886934	461	11.3	22.6	1.7	4.1	22.8	0.9	20	40.8	14.1	41	19.1	44	1390269.8	59330.18	968.6	190.39	8	6.1	7.2	6.9	0	5	5.9
1	C04	2	53BP1	NA	Positive	8.96498905908096	27.3391684901532	2.69421718534036	123582.704595186	2292.41324289459	12.5032822757112	41.2757111597374	2.08788624396774	180510.925601751	2516.09696845731	457	7.7	23	0.9	5	23	0.7	22.5	35	20.6	40.7	23.2	43.1	1466541.4	59820.14	978.57	195.58	8.3	6.1	8.3	7	0	6.6	6.6
1	C04	3	53BP1	NA	Positive	10.0738522954092	33.3073852295409	3.3298670808323	168008.856287425	2566.73830942228	13.6467065868263	46.12375249501	2.21322328031233	209335.988023952	2530.55083838554	501	11	23.2	1.4	8.6	23.2	1.6	23.8	44.5	25.7	43.1	29.1	45.5	1657785.8	54075.8	1181.13	190.14	13.8	5.6	15	12	0	5.4	10.8
1	C05	1	53BP1	NA	Positive	11.9570446735395	40.2594501718213	3.5336093508971	217075.443298969	2800.16139364142	13.9209621993127	47.254295532646	2.28240397443391	218631.015463918	2786.30428650943	582	11.5	19.6	1.5	10	19.6	0.9	31.3	45	24.9	45.5	31.6	47.9	1934521.7	59153.44	1302.55	194.93	14.3	6.4	8.9	12.9	0	6.7	8.2
1	C05	2	53BP1	NA	Positive	7.53040540540541	24.9239864864865	2.02728718564752	122961.991554054	1809.07564022148	10.4695945945946	36.2956081081081	1.70197370254348	169329.271959459	1943.7683178582	592	7.1	43.6	1.4	5.9	43.6	0.5	17.2	28	16.2	30.2	19.3	31.8	1259763.1	45311.26	833.19	158.85	9.1	5.2	31.4	8.3	0	6.6	28.5
1	C05	3	53BP1	NA	Positive	9.03853955375254	28.6146044624746	3.19300580061446	134577.926977688	2386.87560671299	12.7180527383367	44.0365111561866	2.32248836453153	205012.555780933	2596.61187741082	493	11	23.5	2	6.5	23.5	1.2	22.9	40.8	21.3	41	26.2	44	1455970.7	56021.13	1068.17	193.54	8.5	4.5	11.4	8.3	0	6.3	7.1
1	C06	1	53BP1	NA	Positive	7.76958525345622	25.8110599078341	2.96928702586759	131476.877880184	2263.38548277571	12.3064516129032	41.3548387096774	2.08877182469572	191807.073732719	2540.83757951215	434	9	29.5	1.8	7.4	29.5	0.5	18	39.9	15.4	39.2	19.4	43.1	1430575.2	58732.09	1084.96	193.75	7.4	6.7	11.5	8.8	0	7.1	9
1	C06	2	53BP1	NA	Positive	8.90926275992438	31.3686200378072	3.58883080424529	168300.015122873	2564.7009208129	12.6332703213611	43.8506616257089	2.29723021587425	195828.776937618	2521.62909475784	529	12.5	23.3	2.5	9.3	23.3	0.6	21.4	35.3	19.3	40.8	25.1	43.5	1665120.2	62007.44	1136.16	203.45	10	9.3	8.9	10.6	0	11	5.3
1	C06	3	53BP1	NA	Positive	9.65384615384615	31.7634615384615	2.06386926104623	154668.646153846	2138.71998299931	11.9442307692308	38.7769230769231	1.90854790959934	169041.865384615	2338.54478755408	520	7.7	30	1	6.5	30	0.4	24	40.6	22.5	40	25.8	42.7	1570067	59853.09	1046.46	199.48	10.6	5.4	9.2	9	0	7.3	5.4
1	C07	1	53BP1	NA	Positive	11.236	33.656	2.7554419476392	150050.3	2526.19042010094	12.994	44.056	2.33990468702944	204851.748	2647.21102814778	500	8.6	21	1.6	7.4	21	1	28.6	41.2	22.6	41.8	27.2	44.4	1725304.5	59067.93	1168.48	192.99	11.8	6	10.8	10	0	7.2	8.4
1	C07	2	53BP1	NA	Positive	10.8915662650602	35.1397590361446	2.75735014800335	173488.026506024	2621.89054471368	13.4481927710843	47.2192771084337	2.23779443318829	212047.746987952	2583.86657654818	415	9.6	17.6	1.4	9.2	17.6	0.2	26.7	37.6	22.4	44.3	27	45.8	1673878.8	64687.78	1178.75	246.52	9.9	8.7	7	11.1	0	9.6	4.6
1	C07	3	53BP1	NA	Positive	7.82441113490364	25.1477516059957	2.75846207206245	133799.451820128	2223.37183030644	11.661670235546	38.9379014989293	2.13659405408131	170810.837259101	2418.11675612354	467	9.9	28.7	2.4	6	28.7	0.2	17.8	39.4	16.1	37	20.8	41.3	1462438.1	62335.54	1017.67	209.73	9	7.3	7.3	7.5	0	8.4	5.1
1	C08	1	53BP1	NA	Positive	8.17441860465116	25.2558139534884	2.79813187929145	111441.290697674	2185.99557471569	11.6813953488372	38.1325581395349	1.89119787952505	155740.341860465	2224.2369977112	430	9.3	27	0.9	5.6	27.2	0	21.2	37.9	17.2	38.4	20.5	40.5	1322434.4	55702.59	968.93	193.69	5.8	5.8	9.5	7.4	0	6	5.8
1	C08	2	53BP1	NA	Positive	9.44312796208531	33.7203791469194	3.22128822545382	168362.1492891	2298.74476808184	11.3530805687204	40.021327014218	2.251156025102	173864.781990521	2254.84556949567	422	10.9	26.3	1.9	6.9	26.3	1.4	23.2	32.7	21.1	35.8	23.9	37.9	1489338.4	53866.22	1007.37	177.49	8.8	4.5	15.2	8.5	0	4.5	14.7
1	C08	3	53BP1	NA	Positive	9.55119825708061	27.9607843137255	2.62228354050105	119374.193899782	2383.94525253123	13.6862745098039	46.7886710239651	2.25043744783953	200559.766884532	2579.73017161453	459	9.8	24.4	2.2	5.2	24.4	0.2	21.8	46.2	20	45.1	25.9	47.9	1477788.5	54013.68	1083.88	186.74	7.6	4.1	13.3	9.8	0	5.9	9.2
1	C09	1	PLCG2	NM_002661	sample	7.95260663507109	28.1729857819905	2.9690584121418	140904.677725118	2382.11727439951	11.8151658767773	36.521327014218	1.90681570953106	151032.836492891	2190.02561790415	422	13.3	27	1.4	7.8	27	0.2	18.5	38.6	18.2	38.4	21.8	40.5	1443376.4	55348.99	1069.47	186.83	10	5.5	10	10.4	0	6.4	8.1
1	C09	2	PLCG2	NM_002661	sample	10.5822454308094	37.7650130548303	3.0584956361468	209567.882506527	2542.43359783024	11.9164490861619	37.556135770235	1.88848912857709	151377.133159269	2200.73785847107	383	10.4	25.1	1	9.4	25.1	0	26.6	33.4	25.1	37.3	28.2	37.6	1775183.9	51426.99	1243.65	171.14	15.7	3.9	10.4	12.3	0	5	9.7
1	C09	3	PLCG2	NM_002661	sample	9.65013054830287	37.3498694516971	3.43330459771196	209059.083550914	2671.13558124318	11.0861618798956	35.8955613577023	2.01278915539512	144383.140992167	2218.62933468116	383	14.9	24.8	1.3	12.3	24.8	1.3	22.2	37.1	24.3	35.5	28.7	37.6	1715241.9	54322.9	1268.81	193.65	13.8	4.4	9.7	16.2	0	5.7	6
1	C10	1	SETD2	NM_014159	sample	10.8687872763419	34.9761431411531	3.08279047782434	169755.699801193	2477.91507091091	9.2882703777336	29.5109343936382	1.69534796863712	124082.866799205	2009.41249778681	503	9.9	23.9	1	6.8	23.9	0.4	28.8	30.6	23.5	31.4	27.4	33.2	1536448.2	58035.77	1078.77	190.07	10.1	5.8	9.5	9.7	0	6.2	8.7
1	C10	2	SETD2	NM_014159	sample	9.65111561866126	32.5740365111562	2.87508945264447	165742.403651116	2378.2434929742	10.1399594320487	31.9006085192698	1.82301969378962	135058.389452333	2185.67567033706	493	9.3	27.6	1	7.9	27.6	0.2	24.9	27.2	22.1	30.8	24.9	33.1	1570467.3	59604.98	1141.32	204.25	9.5	6.9	9.5	10.1	0	8.3	6.9
1	C10	3	SETD2	NM_014159	sample	9.80987654320988	33.916049382716	2.83273635548969	188945.933333333	2409.81346235579	10.1604938271605	33.0148148148148	2.12769382307214	146008.903703704	2054.8871119792	405	10.6	25.9	1.2	8.6	25.9	0.5	24.9	33.1	24.4	31.6	28.4	33.3	1622153	52334.85	1108.05	172.3	10.9	4.7	11.9	10.4	0	4.4	10.4
1	C11	1	IKZF1	NM_001220765	sample	9.46052631578947	30.5921052631579	3.27248819006669	144823.559210526	2437.03532127022	10.8486842105263	35.9627192982456	2.24255783055003	160796.620614035	2357.32991815312	456	12.1	27	2.2	8.8	27.2	0.9	22.6	34.6	20.4	34.4	24.1	37.5	1505546.2	64490.55	1079.42	233.84	10.3	9.9	7.9	10.5	0	10.5	7
1	C11	2	IKZF1	NM_001220765	sample	9.14356435643564	31.2227722772277	5.93605721915439	183058.032178218	2586.40419331439	11.8811881188119	39.9777227722772	1.96442327932898	182260.524752475	2331.45919243222	404	12.9	25	2	9.9	25	0.7	23	30.9	20.8	35.1	26.5	36.6	1633413.6	57635.69	1159.66	192.94	8.9	8.4	11.4	8.7	0	8.4	8.2
1	C11	3	IKZF1	NM_001220765	sample	7.725	20.9575	2.47434916151307	87336.355	1952.97222401102	10.885	34.295	1.68313583816731	148147.8325	2091.44197916552	400	7.5	31	0	4	31	0.5	18	36	16.2	32.5	17.5	34.2	1314497.9	58936.85	888.09	187.52	6.2	6.5	8.5	6.2	0	5.8	6.5
1	C12	1	COL2A1	NM_033150	sample	9.4	32.931914893617	3.08005226682249	174060.317021277	2455.10243712544	10.7042553191489	37.2085106382979	1.98252256234533	171198.95106383	2354.33340753742	470	11.3	23.4	1.1	7.7	23.4	0.2	22.1	34	20.6	34.7	23.6	36.2	1428779.7	53774.86	1050.81	180.86	9.4	2.8	10.4	9.1	0	4.5	6.8
1	C12	2	COL2A1	NM_033150	sample	11.0508474576271	36.3583535108959	2.75033548822314	180908.823244552	2290.08191038751	12.9200968523002	47.6489104116223	2.1578796671777	233641.353510896	2497.18837262604	413	8.2	26.6	1.5	5.6	26.6	1	28.8	34.9	25.2	39.7	27.4	40.9	1568798.7	62336.19	1018.86	198.48	8.2	8.2	8.5	6.8	0	10.4	5.3
1	C12	3	COL2A1	NM_033150	sample	9.25856697819315	30.3021806853583	3.29912292989177	148480.753894081	2254.85253985351	10.9626168224299	36.3644859813084	2.04009540412625	155906.133956386	2240.91663234618	321	9.7	25.9	2.5	5.3	25.9	0.6	21.8	36.4	21.8	35.5	25.9	38	1414814.7	61441.8	984.46	199.3	9	6.9	8.4	7.2	0	10.3	4.4
1	C13	1	SMAD4	NM_005359	sample	9.95893223819302	33.1909650924025	3.53364017379417	175894.757700205	2546.22089718126	11.1478439425051	34.9342915811088	1.94156044076597	150041.759753593	2371.38324794643	487	11.9	24.6	1.4	8	24.6	0.4	25.7	36.6	21.8	37.2	26.7	39	1478778.1	56109.54	1159.99	188.92	7.2	4.9	11.5	8.2	0	5.5	7.6
1	C13	2	SMAD4	NM_005359	sample	9.47652582159624	29.2065727699531	2.87572217294202	136695.438967136	2258.25112587199	11.387323943662	37.5093896713615	2.05477606881786	161190.164319249	2392.39748332438	426	8.2	25.6	0.9	6.1	25.6	0.7	23.7	33.1	20.4	37.1	23.9	38	1396293.9	55560.92	969.13	183.63	8.5	6.3	8.9	7.5	0	6.6	8.7
1	C13	3	SMAD4	NM_005359	sample	8.85876993166287	27.995444191344	2.379655283165	130161.505694761	2105.05992688141	11.1389521640091	36.1457858769932	1.90791422373343	161009.637813212	2283.43529989828	439	10.5	29.2	1.8	5.7	29.2	0.7	21.9	35.5	20	34.4	22.1	36.7	1378360.3	56630.52	907.76	192.22	8.2	5.9	9.6	7.5	0	6.6	12.3
1	C14	1	FANCF	NM_022725	sample	10.2850241545894	40.8743961352657	5.42134220448828	245739.724637681	2647.70132631037	11.0386473429952	34.0289855072464	1.81215600712307	139232.951690821	2154.35334792636	414	13.3	24.4	0.7	9.9	24.4	0.7	25.1	33.6	23.9	33.1	27.1	35	1719820.5	54591.87	1256.61	175.95	11.8	3.4	11.4	12.1	0	3.4	11.8
1	C14	2	FANCF	NM_022725	sample	11.3411513859275	36.0362473347548	3.21766728167684	167406.454157783	2500.70487199059	14.7697228144989	47.7526652452026	2.17491041411665	211880.808102345	2522.83049890051	469	10.2	22.6	1.7	8.5	22.6	0.6	27.9	37.7	24.5	41.2	29.2	43.1	1714766.8	54920.19	1145.11	177.29	13	5.5	11.3	12.2	0	6	10.2
1	C14	3	FANCF	NM_022725	sample	9.75396825396825	32.1904761904762	3.01130735548662	160647.044973545	2276.12845296451	9.03439153439153	26.8148148148148	1.72565975957337	105359.566137566	2058.97249316156	378	9.3	27.2	1.1	5.8	27.2	0.8	24.3	32	24.6	28.6	27.8	31.5	1454223.2	54247.32	1036.98	180	7.9	4.8	9.3	8.5	0	5.6	7.1
1	C15	1	Sep-12	NM_144605	sample	9.20794392523364	28.6775700934579	3.33293757642986	131314.521028037	2196.51490831393	10.25	33.5420560747664	1.74197734536	149387.313084112	2133.26302550524	428	10.7	25.5	0.9	3.5	25.5	0.5	22.4	32	19.6	32.9	23.1	34.3	1283008.1	57601.74	885.92	191.84	7	5.4	10	6.1	0	6.8	7.9
1	C15	2	Sep-12	NM_144605	sample	9.78510028653295	30.4126074498567	2.86693142285967	134651.802292264	2237.57098709956	9.53008595988539	30.378223495702	1.57186142075101	141196.521489971	2041.58752966932	349	9.5	26.4	1.7	4.3	26.4	0.3	25.8	25.2	21.8	28.4	25.2	30.1	1325363.6	59305.4	910.84	193.78	6.9	6.6	7.2	6.9	0	7.4	5.7
1	C15	3	Sep-12	NM_144605	sample	9.66037735849057	31.2533692722372	3.51306022503785	156500.450134771	2337.11796258451	11.088948787062	36.078167115903	1.92928010395401	158482.347708895	2229.09249433287	371	11.3	23.5	1.6	5.7	23.5	1.1	24.5	36.4	24.8	35.3	25.9	36.7	1397626	53325.58	956.62	171.87	8.1	5.7	14.6	7.8	0	5.1	15.4
1	C16	1	GNPTAB	NM_024312	sample	10.5154004106776	31.4168377823409	3.19073947410864	141382.708418891	2442.43593686303	12.2402464065708	40.4476386036961	1.98711231812799	176584.46201232	2348.76991370422	487	11.5	25.3	0.8	6.8	25.3	0.4	27.3	38.4	22.8	39.6	26.7	41.7	1538034.9	58962.79	1083.43	193.22	9.7	6	11.9	9.2	0	7.6	7
1	C16	2	GNPTAB	NM_024312	sample	11.5904761904762	38.6809523809524	4.62179754509199	201794.864285714	2723.99289224316	14.2547619047619	45.852380952381	2.16402786186862	201690.914285714	2538.92863632823	420	12.6	19.3	1.2	8.6	19.3	0.5	28.3	40.5	25.7	43.1	30.2	44.3	1686767.6	56290.32	1207.44	181.09	11.4	5.2	10.5	11.2	0	5.2	7.9
1	C16	3	GNPTAB	NM_024312	sample	9.32688172043011	30.6860215053763	4.65554480583829	158389.124731183	2379.22015491817	11.1591397849462	37.5548387096774	2.06869051478198	168802.875268817	2256.71671773779	465	12.7	26	2.2	6.7	26.2	0.6	24.3	34.2	22.4	35.1	27.1	37	1426611.2	54305.09	1060.99	183.05	8	3.2	15.9	8.6	1.1	4.3	12
1	C17	1	53BP1	NA	Positive	10.9665178571429	33.90625	2.68384183200814	149760.232142857	2395.78391125407	14.4553571428571	48.3883928571429	2.18754192451024	212047.428571429	2608.32654565231	448	8.3	19.2	0.7	5.8	19.2	0	25.9	46.9	21.2	48.4	25.4	49.6	1521442.1	59592.4	1049.9	195.63	10.5	8.5	8.3	9.4	0	8.3	7.1
1	C17	2	53BP1	NA	Positive	11.9806763285024	36.7173913043478	3.283577227747	175320.381642512	2554.05842145022	15.5048309178744	53.2898550724638	2.2980252830707	241880.859903382	2780.38114320909	414	8.5	20.5	1.7	7	20.5	1.2	30.7	42.5	25.1	47.3	29.2	50	1641677.4	57661.86	1152.86	187.54	10.9	5.8	10.4	10.1	0	6.5	5.1
1	C17	3	53BP1	NA	Positive	8.84313725490196	25.3725490196078	2.89049695921543	118732.923747277	2139.84432570776	13.0958605664488	41.363834422658	1.95432136593179	177640.217864924	2372.53732475935	459	8.7	27.5	1.3	5	27.5	0.4	19.8	43.8	18.5	41.2	22.2	44.9	1366526.7	57942.72	932.02	187.74	8.5	7.6	13.5	6.8	1.3	8.7	13.9
1	C18	1	53BP1	NA	Positive	9.17805383022774	30.0393374741201	3.9713004717746	151640.946169772	2522.87341117925	12.9772256728778	44.600414078675	2.22747083157394	196499.17184265	2506.803364475	483	13.3	22.4	1.2	8.3	22.4	0.2	23.8	42.9	19.3	44.1	23	45.5	1463975.4	59108.2	1071.34	195.28	8.9	6	8.7	10.1	0	6.2	7.9
1	C18	2	53BP1	NA	Positive	10.5328031809145	29.882703777336	3.91267586396256	127331.276341948	2434.38915377576	14.4612326043738	49.8389662027833	2.30335676566797	215939.900596421	2512.17933362223	503	10.7	18.3	1.4	6.6	18.3	0.6	24.5	38.6	21.9	43.9	26.4	44.3	1371759.9	51294.04	998.79	171.94	7	4.8	13.3	7.4	0	4	12.9
1	C18	3	53BP1	NA	Positive	9.21806853582554	31.3333333333333	3.59949646924968	164824.37694704	2393.60435183294	11.8068535825545	40.1090342679128	2.17659137366274	162376.028037383	2284.27106903701	321	11.5	24.3	1.9	8.1	24.3	0.9	24.3	40.8	21.5	40.2	25.2	42.4	1424508.2	51616.42	1081.18	180.07	8.4	4	13.1	8.7	0	7.2	9.7
1	C19	1	53BP1	NA	Positive	7.86371379897785	25.5672913117547	2.38266816684563	129962.780238501	1972.44667396263	9.13628620102215	29.8841567291312	1.59374894157254	135063.229982964	2033.63652883412	587	8	36.1	0.3	4.6	36.6	0.7	19.8	31.2	14.8	31.5	17.9	33.9	1324595.7	55417.57	915.2	185.42	8	4.3	19.9	7.5	1.5	5.5	19.4
1	C19	2	53BP1	NA	Positive	11.1959183673469	35.5408163265306	4.90993685180406	179948.055102041	2672.18381132045	12.7775510204082	41.3265306122449	2.09201788902488	181019.687755102	2539.23298165725	490	12	17.8	1.4	8	17.8	0.6	29.6	39	24.9	43.3	31	45.5	1543281.1	53573.59	1153.08	176.34	9.2	4.5	13.9	10.4	0	5.5	11.6
1	C19	3	53BP1	NA	Positive	9.60879120879121	29.6	3.50510106024438	143948.705494505	2448.7150315087	15.4835164835165	52.178021978022	2.2771151949722	226544.681318681	2612.88397307792	455	11.6	22.6	1.3	6.2	22.6	0.4	20.9	48.4	22	47.9	25.5	49.9	1529737.3	53072.29	1106.9	178.61	9.7	4.4	14.1	9.5	0	5.5	14.7
1	C20	1	53BP1	NA	Positive	9.74761904761905	28.6650793650794	2.85630052031581	124800.36031746	2268.63348776462	10.9968253968254	34.6666666666667	1.91099452904221	146745.995238095	2315.70396942208	630	8.4	26.5	0.8	5.2	26.5	0.2	26.7	39.4	20.2	37.6	24.1	40.2	1413277.5	55757	999.55	190.3	6.8	5.9	13.2	7.6	0	6	8.7
1	C20	2	53BP1	NA	Positive	11.3792270531401	33.9154589371981	3.19829944580642	151975.652173913	2569.98063068415	14.8212560386473	51.4661835748792	2.32195214728128	234263.036231884	2722.82963074515	414	10.1	18.4	1.9	7	18.8	1.2	29.5	41.5	23.4	45.7	28	47.1	1575902.9	56439.38	1133.73	195.4	9.9	4.3	12.8	10.1	0	6.5	8.5
1	C20	3	53BP1	NA	Positive	8.62155963302752	26.6422018348624	3.14556983881937	124582.094036697	2293.05709314855	14.204128440367	49.8692660550459	2.4759515170614	215118.596330275	2559.34322742127	436	11.5	26.4	3	7.8	26.4	1.4	20.2	45.9	18.8	46.8	24.1	49.1	1365867.4	56203.44	978.58	185.26	8	4.8	9.4	8	0	5.5	7.8
1	C21	1	53BP1	NA	Positive	10.8966292134831	34.876404494382	3.14497205390598	167926.375280899	2597.7624320021	13.8404494382022	46.4719101123596	2.23905870904403	210160.420224719	2595.82941358635	445	13	22.5	0.9	9.9	22.9	0.4	28.5	44.7	22.5	45.8	26.5	47.6	1683893.2	60466.13	1222.21	196.17	13	7.6	11.2	13.5	0	7.2	8.8
1	C21	2	53BP1	NA	Positive	9.91535433070866	32.5275590551181	3.34921661128156	162741.486220472	2423.54402813526	13.1240157480315	45.7342519685039	2.35532509134608	203972.159448819	2571.35093288206	508	11	21.5	1.4	6.9	21.5	0.2	25.4	34.4	21.5	43.5	22.6	44.9	1473165	57481.05	1025.11	185.36	8.7	5.9	12	7.9	0	6.1	7.9
1	C21	3	53BP1	NA	Positive	10.5645569620253	33.9392405063291	3.20882009861285	161983.488607595	2470.49751341777	12.8886075949367	43.7670886075949	2.04053180635443	188792.929113924	2321.35995625389	395	12.7	22.3	1	11.1	22.3	0.5	26.6	41.3	25.1	40	29.1	42.3	1466847.6	56931.5	1021.28	187.77	9.9	6.8	13.7	10.1	0	6.1	10.4
1	C22	1	53BP1	NA	Positive	7.98316498316498	25.0976430976431	2.32398178767926	110071.924242424	1771.47167177566	9.45959595959596	32.03367003367	1.78099231764394	140798.531986532	1864.66807956504	594	9.3	39.6	1.7	4.7	39.9	1.2	20.7	29.5	17.5	31.3	19	31.6	1118546.4	49393.81	771.51	180.46	8.8	5.7	28.1	6.7	0.2	5.9	27.9
1	C22	2	53BP1	NA	Positive	11.1088082901554	39.5569948186528	3.20606767530963	198675.336787565	2497.0616859017	12.3497409326425	42.2487046632124	2.13666726912676	180145.823834197	2315.29604575418	386	12.2	22	1.3	8.5	22	0	28.8	34.7	27.5	41.5	29.3	43	1556013.7	55680.45	1137.73	187.37	9.1	5.7	11.1	10.6	0	6.7	8
1	C22	3	53BP1	NA	Positive	10.2746212121212	32.8238636363636	3.43311938519971	162941.520833333	2370.35251612041	12.844696969697	42.8465909090909	2.14982769519058	191175.289772727	2574.70902285691	528	9.1	23.1	0.9	6.8	23.1	0.6	25.9	44.7	24.2	42.6	27.5	45.5	1486226.5	51892.03	1048.86	171.77	8.3	3.4	14.8	7.6	0	4.5	15.5
1	D03	1	RAD51	NA	Positive	5.7262180974478	27.7308584686775	5.0539860547334	167396.327146172	2263.80297061993	5.20417633410673	21.5800464037123	1.84151418972634	106930.174013921	1928.71039631826	431	20.9	35.3	1.2	8.6	35.3	0.2	11.4	20	16.9	27.1	20.6	29.2	1021005.1	56716.84	920.64	188.44	5.3	12.3	32.5	7.4	0	10.7	28.5
1	D03	2	RAD51	NA	Positive	5.79501385041551	21.2437673130194	3.46299294592838	97157.1385041551	1963.9415710877	7.15235457063712	27.8337950138504	2.02946157788068	132260.950138504	2158.65178401803	361	13.6	30.5	1.1	3.6	30.5	0.6	11.4	16.6	14.7	30.5	16.6	33	1005684.9	66739.63	676.77	213.62	2.5	15.5	15.8	2.5	0	14.4	12.2
1	D03	3	RAD51	NA	Positive	6.95316804407713	26.8154269972452	3.7606228166215	133272.550964187	2312.53916247183	7.74104683195592	30.0606060606061	2.03857217832492	151092.779614325	2245.91236879451	363	17.4	26.2	1.9	8	26.2	1.1	12.7	24.5	16.5	32.5	23.7	36.1	1178832.2	67411.96	871.14	213.54	5.2	13.5	15.2	6.6	0	13.8	8.5
1	D04	1	RAD51	NA	Positive	7.04749340369393	27.1134564643799	5.1081095247561	137110.253298153	2431.55732566743	6.35620052770449	26.0131926121372	2.18671810891809	130739.411609499	2298.66039814078	379	16.1	24	1.1	8.2	24	0.8	14	23	15.6	34.6	22.2	36.9	1184488	72121.22	900.79	236.33	6.1	14.8	17.9	7.7	0	14	8.7
1	D04	2	RAD51	NA	Positive	6.85321100917431	26.8073394495413	4.21406681356201	125632.024464832	2268.72649564346	8.06727828746177	33.4862385321101	2.52122789399856	173597.275229358	2754.22191674436	327	14.4	25.4	3.4	6.7	25.4	0.6	12.5	18.7	17.4	37.6	20.8	40.7	1174300.7	77422.59	853.42	256.82	6.1	18.7	9.5	5.2	0	19.3	5.5
1	D04	3	RAD51	NA	Positive	7.60281690140845	27.3605633802817	5.02412533004071	128476.605633803	2419.26651548036	7.52676056338028	28.1492957746479	2.28265175014701	135233.701408451	2452.90409292797	355	17.7	20.6	3.1	7.3	20.6	0.3	15.2	24.5	21.4	33.5	26.8	39.7	1146433.8	74430.03	916.7	241.08	6.2	19.7	13.5	8.5	0	18.6	8.7
1	D05	1	RAD51	NA	Positive	6.6301775147929	26.2781065088757	4.93187336009262	133089.934911243	2392.89914332924	7.19822485207101	29.8905325443787	2.39012015920877	157799.934911243	2570.09650396828	338	18.6	24	1.5	8	24	1.2	10.9	25.7	16.9	36.7	21	39.6	1109655.6	80779.54	870.47	252.43	4.4	24	16.3	6.5	0	20.7	11.2
1	D05	2	RAD51	NA	Positive	5.48467966573816	18.6573816155989	2.81627098084391	60226.0139275766	1809.57612099477	7.38718662952646	30.2590529247911	2.39640682603809	147635.994428969	2447.84044559553	359	12.3	29.8	1.4	2.8	29.8	0.6	9.7	12.8	13.1	38.2	15.6	40.7	826513.8	67735.61	569.03	217.07	2.5	16.4	18.9	3.3	5	13.9	10.3
1	D05	3	RAD51	NA	Positive	5.85915492957747	24.6619718309859	4.6092733100563	133661.204225352	2296.22530142356	8.13028169014085	32.0985915492958	2.43566294763079	168643.327464789	2703.52443224714	284	18	26.8	2.1	6.7	26.8	0.7	8.1	26.4	17.6	37.3	20.8	41.9	1228024.1	86012.71	873.83	259.43	5.6	24.3	11.3	6.7	0	23.6	7.4
1	D06	1	RAD51	NA	Positive	7.19090909090909	27.0181818181818	4.4449911327569	112519.609090909	2254.11046549727	8.13030303030303	33.4515151515152	2.34383957665326	175209.33030303	2616.35464242637	330	15.8	21.8	0.3	5.8	22.1	0.9	12.7	27.9	18.5	41.5	21.5	43.3	1103035.5	76425.03	776.06	236.85	5.8	20.3	14.5	5.2	0	17.9	7
1	D06	2	RAD51	NA	Positive	6.24827586206897	24.0183908045977	4.43627812468977	107955.914942529	2145.53031046901	7.43218390804598	31.5126436781609	2.22773682823182	162413.616091954	2253.45776148699	435	15.9	28.3	2.8	6.4	28.3	0.2	10.3	15.6	19.5	34	22.3	36.3	982964.9	68581.43	737.82	221.98	4.4	17.5	14.7	5.3	0	15.9	8
1	D06	3	RAD51	NA	Positive	5.63072776280323	19.1051212938005	2.9374218352328	79705.7115902965	1769.8608847061	6.55256064690027	26.8921832884097	2.18683190789623	130466.773584906	2041.58132360751	371	12.7	37.2	4	4.3	37.2	0.8	11.3	21.6	16.2	28.8	17.8	32.9	837667.9	55894.89	637.89	191.97	3.2	11.1	30.5	3.5	0.3	14.3	25.1
1	D07	1	RAD51	NA	Positive	7.26392961876833	29.5395894428152	5.81563297113437	135192.217008798	2275.54794099367	7.68621700879765	32.1554252199414	2.50772899497498	176534.15542522	2694.95911834563	341	18.2	23.2	0.9	4.7	23.2	1.8	15	29.6	21.1	40.2	23.2	43.4	1114459.9	83191.19	785.62	268.87	4.7	20.8	11.7	3.8	0	20.5	8.8
1	D07	2	RAD51	NA	Positive	6.3273381294964	22.8920863309353	4.16738079769363	92823.4208633094	2131.65276569222	7.27697841726619	29.4244604316547	2.45679665776219	144335.45323741	2441.1413929255	278	17.6	24.1	1.8	4.3	24.1	0.7	12.6	15.1	16.9	37.4	19.1	38.5	1001676.1	81774.9	741.63	277.91	4.3	24.5	13.7	4.7	0	23.7	10.4
1	D07	3	RAD51	NA	Positive	7.00651465798046	28.2638436482085	4.74554856959743	145576.973941368	2498.99901480506	8.01954397394137	32.1205211726384	2.27097081080672	165658.93485342	2602.88795171904	307	22.8	23.1	2	7.5	23.1	1.6	12.1	27.4	21.8	35.8	29	40.7	1110579.2	84667.62	902.64	267.66	4.2	26.4	12.7	6.5	0	25.4	5.9
1	D08	1	RAD51	NA	Positive	7.03012048192771	27.828313253012	3.97491781923033	124259.984939759	2223.22577901784	7.12951807228916	29.6506024096386	2.32617984149016	144083.65060241	2295.54999423983	332	16.6	27.7	2.4	7.2	27.7	0.3	15.7	23.5	16.9	35.8	19.9	37	1113774.1	79578.62	795.84	256.66	6.9	22	15.1	6.6	0	20.2	9
1	D08	2	RAD51	NA	Positive	7.55027932960894	26.9720670391061	4.08568560089225	112987.173184358	2216.30893937626	7.93575418994413	33.5949720670391	2.49888141964066	171906.452513966	2491.14980642164	358	14.8	24.9	2.5	5	24.9	1.1	16.2	17.6	22.6	38.5	25.1	43.3	1179415.7	73776.91	768.86	229.62	6.4	18.7	10.3	4.2	0	13.7	7.5
1	D08	3	RAD51	NA	Positive	7.06521739130435	29.2391304347826	5.38809479720054	158874.428571429	2548.86153717495	8.18012422360249	31.6894409937888	2.3979289893069	162322.391304348	2573.8368470851	322	19.6	18.6	2.2	8.1	18.6	1.2	12.4	27.6	21.4	36.6	23.6	40.7	1166921.3	83528.84	872.48	269.59	6.5	23	14.9	7.5	0	24.2	10.9
1	D09	1	SMC3	NM_005445	sample	7.18859649122807	25.2061403508772	4.32093867172408	133132.24122807	2134.44051222269	8.3530701754386	27.4451754385965	1.82023025620006	119574.923245614	1972.90192544506	456	11.4	31.6	2.4	6.6	31.6	0.9	16.7	28.1	14.7	29.4	19.7	30.3	1158013.3	60731.71	898.82	206.14	4.4	7.5	9.2	5	0	7.5	6.8
1	D09	2	SMC3	NM_005445	sample	7.28406466512702	24.2471131639723	3.7085733293099	123668.357967667	2143.66158109726	9.39953810623557	30.635103926097	1.680253499422	127176.242494226	1935.37928554944	433	9.9	32.8	1.2	6.9	32.8	0.5	17.1	25.4	16.4	29.6	20.1	32.1	1155421.8	60524.28	884.17	215.63	6.5	9.9	11.1	6	0	11.3	7.4
1	D09	3	SMC3	NM_005445	sample	6.54742547425474	19.9891598915989	3.68699111484571	91740.9674796748	2199.28599833127	8.06233062330623	25.5989159891599	1.78157008870189	105799.157181572	1870.92925545598	369	12.7	27.4	1.9	7	27.4	0.5	14.1	26.6	13.8	26.3	18.4	28.7	1023843.4	60075.17	806.98	205.75	2.7	6.8	8.1	3.8	0	8.1	7.6
1	D10	1	CHD8	NM_020920	sample	10.0452488687783	34.4004524886878	3.26908580531338	172896.755656109	2502.19606148229	10.7194570135747	32.4298642533937	1.87445952257047	123018.785067873	2133.41244661773	442	11.3	22.9	0.9	8.1	22.9	0	25.3	37.3	22.6	38.5	26.7	40	1442272.1	54494.97	1082.55	188.09	7	2.7	7.9	8.6	0	4.5	5.4
1	D10	2	CHD8	NM_020920	sample	10.3965517241379	32.3199233716475	2.77181224972229	144464.804597701	2368.14781047316	10.7068965517241	31.2471264367816	1.89969699874603	121230.58045977	2217.18118960868	522	10	22.8	1.1	6.1	22.8	0	27	31.4	23	36.4	26.6	37.7	1448250.8	54365.38	1058.82	185.33	7.1	4.4	10	7.1	0	7.1	7.7
1	D10	3	CHD8	NM_020920	sample	8.96595744680851	27.9851063829787	2.51927035079661	132341.729787234	2174.57098262684	11.3744680851064	32.4574468085106	1.75930238738508	119545.461702128	2093.07100779518	470	8.7	27.7	0.4	5.5	27.7	0.2	23.2	41.3	20.4	37	23.2	40.2	1426775	60880.59	999.58	201.27	9.1	6.8	6.6	9.4	0	9.1	5.1
1	D11	1	COL5A2	NM_000393	sample	7.80365296803653	24.6095890410959	3.81354236057189	116771.465753425	2147.02398137392	9.44977168949772	29.7168949771689	1.71407640606161	124412.102739726	2030.22002571199	438	12.1	30.8	1.6	6.8	30.8	0.5	18.3	31.1	14.4	31.7	18.5	34.9	1292133.8	63185.16	927.28	207.74	6.4	9.1	12.8	6.6	0	8	8.9
1	D11	2	COL5A2	NM_000393	sample	7.91764705882353	24.0282352941176	3.63390716395734	109503.376470588	2028.76259426163	8.32235294117647	26.7788235294118	1.73726194091121	113846.138823529	1902.58820911699	425	9.4	31.3	1.6	5.4	31.5	0.5	19.8	21.9	16.5	25.9	18.8	26.6	1177800.3	58339.71	844.98	192.93	5.4	7.3	10.4	4.5	0	8	6.1
1	D11	3	COL5A2	NM_000393	sample	5.82420749279539	21.193083573487	3.61286933324248	125568.5129683	2151.55236009648	9.04610951008646	29.5965417867435	1.98996471358119	128105.956772334	2186.46808250991	347	12.1	28	3.2	6.3	28	0.3	12.4	30.5	14.1	29.1	17	34	1200286	60956.17	840.29	198.49	5.2	8.4	13	4.9	0.9	8.6	11.5
1	D12	1	BRCA2	NM_000059	sample	9.65111111111111	32.9977777777778	3.57247300160702	153992.917777778	2512.91022699866	9.66444444444445	30.9711111111111	1.84719246265036	132867.704444444	2160.98278214777	450	14.7	19.8	0.4	6.9	19.8	0.2	23.6	31.8	20.2	32.4	25.6	35.1	1460292.1	61276.79	1024.53	197.19	8.4	7.3	12.7	8.2	0	6.2	7.6
1	D12	2	BRCA2	NM_000059	sample	8.69596199524941	32.9619952494062	3.66149492036507	187490.669833729	2446.43087147029	8.90498812351544	30.3681710213777	1.83463480137856	137519.748218527	2051.52919274211	421	15	27.3	1.2	10.2	27.3	0.5	21.9	21.9	21.6	28.5	25.7	30.9	1567752.4	64500.85	1108.72	213.12	11.2	11.9	12.8	11.4	0	10.5	5.7
1	D12	3	BRCA2	NM_000059	sample	7.26785714285714	24.1785714285714	3.11208567803175	110358.395089286	2375.34803726771	10.109375	35.1361607142857	2.12766913229748	155817.104910714	2266.46228729701	448	17.2	26.3	2.9	8.5	26.3	0.9	15.6	31.9	17.4	33	23.7	36.2	1340273.3	60396.54	1005.33	206.16	8	9.8	15.2	10.5	0	10.5	6.2
1	D13	1	UBR5	NM_015902	sample	12.6451612903226	50.9331797235023	5.1901249465286	329790.276497696	2974.90911084002	12.1336405529954	38.4147465437788	1.9154622688521	160143.797235023	2221.48631962903	434	17.3	22.8	2.1	16.8	22.8	0.2	31.1	38	26.5	38.5	32	40.3	2458093.6	66123.57	1602.92	216.84	21.9	11.1	9.2	22.1	0	12.9	5.8
1	D13	2	UBR5	NM_015902	sample	10.906976744186	40.9156976744186	3.36377505016877	256986.401162791	2730.62296299538	13.328488372093	43.4738372093023	2.2181647786683	175342.709302326	2273.17253770011	344	9.6	23.5	3.2	11.9	23.5	0.3	25.6	37.5	25	42.4	28.5	44.5	2031599	58167.03	1383.84	196.77	15.7	6.4	8.7	15.4	0	8.4	5.2
1	D13	3	UBR5	NM_015902	sample	9.62128712871287	29.5866336633663	2.99315160196636	157619.772277228	2450.44486491814	12.9133663366337	39.3044554455446	2.09708642590836	168929.675742574	2342.98129418419	404	11.1	28.5	3	9.4	28.5	0.7	22.8	41.1	23	39.6	27	41.3	1787211	86717.55	1164.86	293.11	14.1	22	8.7	12.1	0	24.8	7.4
1	D14	1	TET2	NM_017628	sample	9.48402948402948	29.3390663390663	2.78629303092956	132255.13022113	2260.16265122793	10.4815724815725	33.0958230958231	1.84349163209184	152680.056511057	2282.57476845019	407	12	22.9	1.2	5.7	23.1	0	21.1	33.2	17.9	33.7	20.1	35.4	1404617.8	65458.22	996.82	214.89	8.8	9.3	7.1	8.6	0	10.3	4.2
1	D14	2	TET2	NM_017628	sample	8.6051282051282	25.9162393162393	3.33183451778861	122086.72991453	2235.84637209325	10.842735042735	34.7094017094017	1.87676200450458	152349.271794872	2293.86371720636	585	8.5	25.1	1.5	3.9	25.1	0.7	21.5	30.4	18.1	36.1	21.2	36.8	1345682.1	55253.68	987.76	187.72	5.8	5.5	11.8	5.3	0	7.4	10.6
1	D14	3	TET2	NM_017628	sample	8.38216560509554	29.5371549893843	3.7268052232745	177745.367303609	2357.33483461987	12.1210191082803	37.9256900212314	1.8980761757157	161526.560509554	2312.03986498504	471	9.6	27.8	1.3	7.4	27.8	0.6	19.7	39.7	19.3	38.2	23.1	41.6	1531180.6	55182.64	1034.53	177.07	9.6	4	11	8.7	0	4.5	10.6
1	D15	1	AMER1	NM_152424	sample	10.7634961439589	32.9254498714653	3.26932707373043	145546.257069409	2386.99307653633	12.318766066838	42.5835475578406	1.85247131641762	200012.074550129	2340.9331260174	389	10.3	21.9	0.5	5.9	21.9	0.5	27.2	36.2	21.9	36.2	24.9	36.8	1359659	70685.37	982.2	225.79	7.7	12.3	8.7	7.7	0	12.9	6.7
1	D15	2	AMER1	NM_152424	sample	10.0384615384615	30.9932126696833	2.52104569101717	150989.160633484	2347.48011254825	11.1425339366516	35.9864253393665	2.0735158391257	162597.359728507	2494.92598172415	442	7.9	23.1	1.1	4.5	23.1	0.5	27.8	32.6	23.1	36.9	27.4	39.4	1529467.7	75397.36	1048.34	250.83	6.6	16.1	6.6	6.1	0	18.8	4.1
1	D15	3	AMER1	NM_152424	sample	8.1039755351682	22.3914373088685	3.2713713072099	97993.0581039755	2293.05747862392	12.0519877675841	40.1253822629969	1.97944213557352	185045.755351682	2424.03137825768	327	10.7	22.9	1.2	5.2	22.9	0.3	20.2	37.3	17.1	36.1	21.4	39.1	1302593.7	77104.09	974.6	255.71	6.1	18	7.3	6.7	0	18.3	6.4
1	D16	1	EXT2	NM_207122	sample	9.02132701421801	30.0592417061611	3.9519815637462	147544.27014218	2385.56580405608	11.0876777251185	35.4691943127962	2.1936365516781	158405.345971564	2485.66554709128	422	12.3	23	1.9	6.6	23	1.4	19.2	32.7	19.7	33.6	22.5	36.5	1418760.3	74311.85	937.91	219.21	6.4	13	9.5	5.9	0	11.6	6.9
1	D16	2	EXT2	NM_207122	sample	6.77927927927928	23.9617117117117	4.2142695371416	131423.5	2382.81374291601	10.4144144144144	31.3423423423423	1.93468443012953	120436.441441441	2071.90002111952	444	15.1	27.3	2.5	8.3	27.3	0.2	15.5	26.4	14	31.3	18.2	31.5	1220067.3	65282.39	1008.82	222.5	5.4	11.3	13.5	7.4	0	13.1	6.5
1	D16	3	EXT2	NM_207122	sample	7.43356643356643	24.1958041958042	3.7484542520634	131905.73951049	2115.70517750882	9.77097902097902	29.736013986014	1.89565209590994	119936.683566434	2086.17377647553	572	11.2	28.7	1.6	5.8	28.7	0.3	16.1	30.6	17.3	30.8	20.5	32.3	1282073.1	56232.77	880.19	178.32	6.1	4.2	12.1	5.6	0	4.9	11.5
1	D17	1	RAD51	NA	Positive	7.26216216216216	26.4972972972973	4.52706420257681	119121.264864865	2426.8413748142	8.38108108108108	34.7405405405405	2.49099927644743	182338.791891892	2536.16726005377	370	20	23	2.4	7.6	23	0.5	15.1	24.9	19.7	41.9	25.4	43.5	1102625.8	77737.75	806.95	236.25	4.3	24.3	16.5	5.1	0	17.3	12.2
1	D17	2	RAD51	NA	Positive	7.18618618618619	26.2852852852853	3.36766666776553	110910.498498498	2119.84260684847	7.58558558558559	30.0990990990991	2.16414138546596	153963.459459459	2378.77753178781	333	16.8	23.7	1.2	4.2	24	1.2	12.6	15.3	17.4	33.6	19.2	36.6	1047853.2	79094.77	668	238.69	4.8	21.6	11.1	4.2	0	20.1	9
1	D17	3	RAD51	NA	Positive	7.87155963302752	26.9266055045872	3.25588555876739	94664.5810397554	2203.20101961271	7.26911314984709	28.5749235474006	2.27646625712695	135188.810397554	2356.72609625343	327	15	22.6	1.5	5.8	22.6	0.9	16.8	26.3	22.3	33.6	27.5	38.5	952039.1	78975.12	742.47	260.36	2.1	19.6	12.2	4.3	0	18	8
1	D18	1	RAD51	NA	Positive	7.01392757660167	29.5682451253482	5.36166543027246	165531.596100279	2752.00963542961	7.32590529247911	30.3119777158774	2.53316573979594	144674.022284123	2487.6137497428	359	23.1	19.8	1.4	10	20.1	0.6	11.1	23.7	20.3	39.8	25.1	40.9	1140860.7	77818.86	999.31	255.97	4.7	20.1	15.3	8.1	0	19.8	9.5
1	D18	2	RAD51	NA	Positive	6.81188118811881	23.0123762376238	3.22427322908935	83455.4801980198	1996.11782846182	7.3539603960396	29.5148514851485	2.43433732460851	142638.556930693	2424.24597947569	404	13.4	28	2.5	3	28	1.7	14.4	16.6	18.8	36.4	20.5	39.4	976266.1	67076.93	658.79	226.63	4.5	13.9	19.6	2.7	0	12.9	12.1
1	D18	3	RAD51	NA	Positive	7.91428571428571	30.4761904761905	5.49881953538262	158029.057142857	2501.45553051226	9.09047619047619	36.6714285714286	2.31338378625897	185524.638095238	2567.50668073118	210	18.1	20.5	2.9	7.6	20.5	0.5	13.3	31.4	24.3	36.2	26.2	41	1263375.3	82316.78	992.86	268.8	10	26.2	9.5	9.5	0	26.7	7.6
1	D19	1	RAD51	NA	Positive	7.31447963800905	29.4524886877828	3.98389423817783	141907.28280543	2274.10944111784	6.97058823529412	26.5950226244344	2.02403175400849	129377.131221719	2214.42940898811	442	17.6	25.1	1.4	6.3	25.1	0.5	14.9	23.1	17.2	33.5	20.1	35.1	1147395.1	76406.67	830.37	247.49	5.9	19.7	17.9	6.3	0	16.5	7
1	D19	2	RAD51	NA	Positive	8.37430167597765	33.1061452513966	4.63712011637607	162866.662011173	2403.17218941606	8.77653631284916	37.0251396648045	2.32816224393558	202528.122905028	2567.29711708612	358	15.1	22.6	2	5.9	22.6	1.4	17.6	20.9	24.3	39.4	25.4	41.3	1133620.3	68589.26	883.83	224.21	5.3	17.6	15.4	6.4	0	16.5	13.7
1	D19	3	RAD51	NA	Positive	6.86861313868613	24.985401459854	4.17281676737231	101488.025547445	2020.29829766579	7.94890510948905	30.6715328467153	2.21592312229429	151536.306569343	2432.94753908228	274	18.6	26.3	3.3	5.5	26.3	0	13.9	27	19.7	37.2	21.2	40.5	995809.7	76639.18	727.99	240.06	5.5	22.6	12.4	5.8	0	19.7	7.3
1	D20	1	RAD51	NA	Positive	6.9153605015674	30.846394984326	4.7705298840515	147968.833855799	2396.86297674134	5.858934169279	24.6551724137931	1.99256618383636	128211.545454545	2155.26603739516	319	27.6	27.3	0.9	8.8	27.3	0.6	11.9	21	21.6	31.7	26	32.6	960323.7	85351.16	806.16	287.84	3.4	28.2	15.7	6.6	0	24.1	6.9
1	D20	2	RAD51	NA	Positive	6.69444444444444	22.2083333333333	3.16286949074327	78649.6861111111	2049.05831088856	6.93333333333333	27.1166666666667	2.1344951954854	122900.933333333	2174.38325236217	360	11.4	25.3	1.1	4.7	25.3	0.6	12.5	14.4	17.8	32.5	19.2	34.7	903841.3	67129.36	675.86	247.95	2.2	12.8	15	3.9	0	10.3	12.8
1	D20	3	RAD51	NA	Positive	7.83512544802867	28.7383512544803	4.48336471430499	135332.541218638	2679.86849839013	8.77777777777778	35.2365591397849	2.34173996083494	181434.125448029	2508.1925272821	279	17.2	17.6	2.2	8.6	17.6	0.4	15.8	29.4	25.8	39.8	29	45.2	1110249.3	65198.3	966.62	212.75	5.4	16.1	20.4	8.6	0	17.2	20.1
1	D21	1	RAD51	NA	Positive	8.6973293768546	37.6379821958457	4.62740962643784	209740.109792285	2646.24067573834	8.85163204747774	35	2.31091529444512	184528.308605341	2711.20878752962	337	21.7	19.9	0	8.9	19.9	0.9	16.3	32	23.4	43	26.7	44.5	1364648.7	84526.19	989.08	258.46	7.7	27	13.4	8.3	0	22.3	8
1	D21	2	RAD51	NA	Positive	7.71657754010695	29.2352941176471	4.76671668957222	140556.443850267	2289.94109972256	7.75133689839572	31.3342245989305	2.18965314213331	160196.451871658	2299.13763381937	374	14.2	22.7	2.7	6.4	23.3	1.1	16.6	16.8	19.3	34.2	21.1	36.6	1053954.1	66139.59	790.67	220.15	5.6	17.1	20.3	5.3	0	16.3	10.4
1	D21	3	RAD51	NA	Positive	7.11834319526627	23.8431952662722	3.36615737335946	92663.8786982249	2099.80867964547	7.55917159763314	29.4881656804734	2.18941356501791	134460.156804734	2201.08959925714	338	14.2	24.3	1.8	6.2	24.3	0	14.8	25.4	21.6	34.3	21.9	38.2	1028266.3	67159.84	757.17	213.93	4.1	14.5	16.3	5.9	0	15.4	13.3
1	D22	1	RAD51	NA	Positive	6.71801566579634	26.2976501305483	3.9050216001335	115319.793733681	2185.11161518387	6.95300261096606	28.1279373368146	2.30859719697003	136593.088772846	2258.828442428	383	20.6	24.3	2.1	6	24.5	0	12.3	24.3	17	35.8	20.4	37.9	958206	70600.98	787.36	237.02	3.4	19.3	24.5	5.2	0	17.8	10.7
1	D22	2	RAD51	NA	Positive	5.87106017191977	23.4641833810888	3.77469079037213	107916.166189112	2155.88088646343	6.94269340974212	29.702005730659	2.41381244298681	154310.621776504	2430.26951772	349	15.8	26.6	2.3	5.4	26.6	1.7	9.2	14	16.3	34.7	19.5	37.5	1038267.8	81429.71	759.97	257.57	4.6	24.1	13.8	5.4	0	23.2	8.9
1	D22	3	RAD51	NA	Positive	7.14232209737828	23.0711610486891	2.98940790096751	81762.0337078652	1982.41267836957	7.99250936329588	33.2209737827715	2.39454690547655	167818.685393258	2526.52780132451	267	12.4	22.5	2.6	3.7	22.5	1.1	11.2	27.3	18.4	37.5	18.4	41.2	944519.4	75023.92	636.36	227.69	3.4	16.5	11.6	3	1.1	15.4	8.6
1	E03	1	RF	NA	Neutral	7.47105788423154	26.24750499002	2.46762818536966	140415.810379242	1982.89343399329	7.84031936127745	26.6327345309381	1.36824295846458	125633.283433134	1778.88672146528	501	9.6	42.7	1	6.2	42.7	0.4	19.4	25	17	25.7	20	26.9	1262520.1	55966.22	963.89	205.15	9	11.2	28.7	9.4	0	12.2	24.6
1	E03	2	RF	NA	Neutral	11.373417721519	38.6708860759494	2.87281773693396	194103.949367089	2360.31542953562	11.4841772151899	37.9778481012658	1.92142239223559	170491.167721519	2287.274306247	316	9.5	29.4	1.6	8.2	29.4	0.3	30.1	32	27.5	36.1	29.7	38.6	1654092.5	61200.11	1160.22	205.36	12	11.4	11.7	10.8	0.3	11.4	13
1	E03	3	RF	NA	Neutral	9.09418282548477	31.7285318559557	2.39377037664704	167623.379501385	2252.37950479354	9.41274238227147	31.409972299169	1.92693507447742	142372.578947368	2180.61900655106	361	9.4	31.3	2.5	8.9	31.3	0.6	23	31.3	21.6	29.9	25.5	33.8	1598778.1	60079.28	1093.12	195.24	10.5	7.5	5.3	11.9	0	8.6	4.7
1	E04	1	RF	NA	Neutral	12.8125	45.2670454545455	2.65426223929819	225158.207386364	2624.9391458894	11.7159090909091	39.4744318181818	2.17569226342266	189610.934659091	2558.78140606513	352	11.1	22.2	0.9	9.4	22.4	1.7	34.7	38.4	27	38.9	33.2	39.8	1910609.8	66221.51	1248.78	215.39	13.6	8	5.4	11.1	0	9.9	1.7
1	E04	2	RF	NA	Neutral	10.2444933920705	33.352422907489	2.46108401417302	158802.740088106	2434.32101318203	10.6607929515419	33.4537444933921	1.91894078494765	147024.72246696	2399.27638929507	454	8.8	24.7	1.5	7.9	24.7	0.4	25.3	30.4	22.9	33.7	27.3	36.3	1639342.4	63527.98	1091.2	213.25	11.2	9.3	5.9	9.9	0	9.9	2.2
1	E04	3	RF	NA	Neutral	10.6024390243902	34.6170731707317	3.33580422758418	175829.53902439	2614.89209226535	10.9170731707317	35.0463414634146	1.99411322919671	152913.358536585	2429.12138529228	410	12.4	22.2	2.2	7.8	22.2	1.2	25.4	39.8	27.1	37.6	31.5	42	1671937.5	58580.9	1207.08	198.89	10.5	5.9	7.6	10.7	0	7.3	2.9
1	E05	1	RF	NA	Neutral	10.7422303473492	37.436928702011	3.81845713010059	204157.590493601	2599.33593707897	10.1316270566728	32.6654478976234	2.14006748396675	158817.71297989	2577.97961237484	547	11.3	21.4	2	7.3	21.4	1.8	28.5	34.9	23.4	35.8	27.1	38.9	1756293.9	68212.29	1202.79	225.39	11.2	9	8.2	10.1	0	11	4.9
1	E05	2	RF	NA	Neutral	9.40816326530612	34.9387755102041	3.42856456597393	164020.574829932	2353.50768706993	6.65986394557823	21.6224489795918	1.3326566240631	91294.1462585034	1489.70653126697	294	14.6	28.2	1.4	7.1	28.2	0	25.9	18.7	22.4	21.8	27.6	22.1	1407964.6	58089.23	1035.71	198.09	10.5	9.9	18.7	8.8	0	10.9	13.6
1	E05	3	RF	NA	Neutral	9.70023419203747	34.8524590163934	2.99704582597381	197919.473067916	2442.76068240108	10.2786885245902	33.1334894613583	1.74779032455971	148106.353629977	2159.0486314382	427	11.2	27.6	0.9	9.1	27.6	0.5	23.4	34	21.8	33.5	24.6	36.3	1710846.3	57460.02	1167.36	187.43	10.5	3.5	8.7	9.6	0	4.2	8
1	E06	1	RF	NA	Neutral	7.45806451612903	29.1	4.01035442985165	141249.138709677	2278.70297081913	8.14838709677419	36.1516129032258	2.5529726957662	196370.741935484	2735.4436424898	310	17.7	26.5	1.6	7.7	26.5	1.6	14.5	27.7	19	40.3	23.2	42.3	1207602.6	87498.22	873.32	285.24	7.4	24.8	11.3	6.1	0	25.8	5.5
1	E06	2	RF	NA	Neutral	11.0072639225182	37.8886198547215	3.87497327233795	201680.089588378	2806.18663398794	12.1646489104116	41.5423728813559	2.18496704214575	188414.213075061	2566.94109171582	413	11.9	20.1	1.5	8	20.1	0.2	29.8	35.8	27.1	42.1	32.2	43.8	1741187.5	62444.31	1304.27	208.35	12.6	9.7	7.7	13.1	0	9.9	2.9
1	E06	3	RF	NA	Neutral	8.15144766146993	31.173719376392	4.04612638535983	182226.438752784	2621.3487748284	9.67037861915368	32.3006681514477	2.00223889401281	135891.567928731	2222.84105077648	449	16.9	22.7	1.6	8.2	22.7	0.4	18.5	33.2	20.3	32.5	25.8	35.6	1534920.1	55660.15	1129.62	187.19	9.1	5.3	9.8	8.2	0	5.6	5.3
1	E07	1	RF	NA	Neutral	8.16095890410959	30.4554794520548	3.7519522004666	130609.410958904	2398.68131929929	8.1027397260274	30.4315068493151	2.30965182520483	144269.143835616	2516.56395020698	292	18.2	21.6	2.4	6.2	21.9	0.7	17.1	24.3	20.9	35.3	26.4	38.7	1205667.2	75040.07	905.35	246.2	6.8	18.2	13	7.9	0	17.1	5.1
1	E07	2	RF	NA	Neutral	10.0401002506266	31.8897243107769	2.79374952503469	147288.859649123	2450.24832717134	10.8721804511278	36.1278195488722	1.8813582607323	159724.032581454	2289.921038328	399	9.8	23.8	1	6.8	23.8	1	25.3	31.3	22.1	35.1	26.8	36.8	1519933.9	61229.06	1077.08	208.02	7.3	8.5	10	7.5	0	10.3	8.5
1	E07	3	RF	NA	Neutral	10.1735294117647	37.2617647058824	3.85344645054915	207108.173529412	2601.7550917138	11.1617647058824	35.3323529411765	2.01926158913206	152283.85	2316.72755177652	340	11.2	24.7	1.8	10	24.7	0.3	23.8	36.5	24.4	35	28.8	36.2	1716931	60275.46	1190.03	199.74	16.2	7.1	7.4	13.2	0	9.1	6.2
1	E08	1	RF	NA	Neutral	12.0827067669173	40.2669172932331	3.04539387457441	212087.417293233	2616.18274088347	12.3007518796992	40.3665413533835	2.04192418906335	181707.855263158	2496.35105380688	532	11.7	24.1	1.1	8.3	24.1	0.4	31.8	40	25.6	41.4	30.5	43	1812997.9	58555.23	1230.93	196.88	13.2	6.6	11.7	11.3	0	7.5	7.3
1	E08	2	RF	NA	Neutral	12.5958005249344	46.6981627296588	4.97204761622633	288822.937007874	3123.21810367326	12.0813648293963	39.6902887139108	1.98567787307369	181551.162729659	2506.12216035593	381	11.3	15.5	1	12.1	15.5	0.3	32.5	34.4	30.2	40.2	34.1	42.5	2071271	65444.32	1461.24	215.78	15.5	10.5	7.6	15.2	0	11	4.5
1	E08	3	RF	NA	Neutral	9.784	35.496	4.91904233295333	208505.922666667	2699.4619218809	10.2373333333333	31.6666666666667	1.82409734962533	134353.490666667	2252.0479212522	375	14.7	22.7	1.6	9.9	22.7	1.1	24	34.1	26.4	32.3	30.4	35.5	1650845.5	60226.97	1191.1	202.81	10.4	8	8.3	12	0	8.5	4.8
1	E09	1	MEX3C	NM_016626	sample	9.07848101265823	27.273417721519	2.72694915797366	116115.916455696	2198.70938517202	12.1291139240506	42.8354430379747	1.83008221972357	198039.77721519	2272.12843977188	395	10.4	28.9	0	6.3	28.9	0	22.5	38	17.5	38	21.3	39.2	1387057.7	63680.91	1009	216.44	9.1	10.9	9.4	8.6	0	12.2	4.6
1	E09	2	MEX3C	NM_016626	sample	8.47826086956522	25.8532608695652	2.30280818660394	123448.114130435	2158.73703010366	9.88768115942029	30.1775362318841	1.81429687876631	126140.172101449	2133.1194703113	552	8.2	28.3	1.6	5.8	28.3	0.2	21.9	25.4	17.6	29.5	19.9	31	1389617	52867.86	979.78	174.05	8.5	4.7	12.3	7.4	0	4.9	11.4
1	E09	3	MEX3C	NM_016626	sample	9.91586538461539	34.3942307692308	4.40728992414685	177614.516826923	2532.54646127188	11.1995192307692	39.9831730769231	1.90680057444435	180720.793269231	2212.86505505837	416	11.8	24.3	1.9	8.2	24.3	0.2	24.3	35.1	26	34.6	30.8	37	1556806.5	54582.86	1189.3	183.36	9.9	5	12.3	11.3	0	5.5	8.2
1	E10	1	CDKN2C	NM_078626	sample	12.4422018348624	55.3155963302752	4.3306896956221	362204.763302752	3105.83880457666	12.3174311926605	40.3155963302752	1.98920652910382	179667.377981651	2488.14849956682	545	17.1	18.7	0.9	14.5	18.7	0.4	31.4	39.6	30.1	39.4	34.5	42	2110436.1	60079.61	1540.79	207.42	17.4	5.5	8.3	19.8	0	8.3	5.1
1	E10	2	CDKN2C	NM_078626	sample	10.9309623430962	47.2426778242678	3.84436306453222	303712.364016736	2883.22393282647	10.7635983263598	34.7238493723849	1.86620139786946	148745.163179916	2183.20781453776	478	14.6	23	0.8	13	23	0.2	27	31	27.6	33.9	33.3	35.6	1924042.3	55417.53	1394.35	185.83	14.2	4.8	8.6	15.9	0	5	6.1
1	E10	3	CDKN2C	NM_078626	sample	11.7697095435685	49.7199170124481	3.44840218838322	317296.269709544	2881.03580872355	12.5248962655602	43.0601659751037	1.96369042894073	191388.176348548	2314.35347223979	482	15.8	23.7	1.7	15.6	23.7	0.2	32.2	39	30.3	38	35.5	40	1968303.7	45003.91	1408.27	153.62	15.8	3.7	26.1	17.8	2.9	5.2	24.9
1	E11	1	SPEN	NM_015001	sample	9.78372591006424	34.796573875803	3.80387834631225	188261.601713062	2400.85163851869	9.54817987152034	32.1134903640257	1.61323585826276	151919.728051392	1982.33180067415	467	12.6	27.4	1.3	7.5	27.6	0.2	25.3	29.6	22.9	30	26.1	31.9	1550695.5	55616.36	1112.07	183.17	10.7	5.1	13.3	10.9	0	5.8	11.6
1	E11	2	SPEN	NM_015001	sample	11.1181262729124	38.162932790224	2.4444479471764	195990.427698574	2291.44014436055	11.9226069246436	40.7433808553971	1.90956405985415	202841.16904277	2390.74590903714	491	8.8	26.1	1.4	6.3	26.1	1	27.5	32.4	23.8	35.4	26.7	37.7	1751578	57961.23	1046.61	193.18	12	7.1	9.8	9.4	0	7.7	9.8
1	E11	3	SPEN	NM_015001	sample	10.6501976284585	37.1422924901186	2.83968885637365	194978.280632411	2353.0426102752	11.6936758893281	38.9426877470356	1.78888321963845	181777.916996047	2204.28024111632	506	11.5	29.6	1.4	7.9	29.6	0.8	28.3	35.2	26.7	33.8	31.6	37.7	1680268.9	57007.46	1090.59	187.45	11.9	5.7	15	10.5	0	7.9	13.6
1	E12	1	ARID1B	NM_017519	sample	11.9014675052411	41.1698113207547	4.79591912920887	227175.473794549	2871.23085930731	13.1970649895178	43.7002096436059	2.139238829469	199006.452830189	2608.10882667203	477	12.2	17	0.6	9.6	17	0.6	31.2	41.5	26.4	42.3	32.1	43.8	1712087	58002.46	1296.53	192.53	13	4.6	11.3	12.8	0	5.2	6.7
1	E12	2	ARID1B	NM_017519	sample	12.4285714285714	43.6332046332046	4.0575151178994	236219.194980695	2813.93311423109	13.8552123552124	46.3918918918919	2.11917137907556	207576.333976834	2600.58581895876	518	12	16.6	1	8.9	16.6	0.4	34.7	39.6	30.5	41.3	34.7	42.5	1836180.6	58632.92	1308.19	192.81	12	6.2	7.7	10.8	0	7.1	6
1	E12	3	ARID1B	NM_017519	sample	8.72708757637475	26.7983706720978	3.24351037824934	129834.189409369	2232.77964452977	13.5702647657841	45.1038696537678	2.15694339558803	201346.118126273	2554.2225814308	491	10	27.5	2.4	5.3	27.5	0.6	21.4	42.6	18.7	42.6	22.8	45.2	1431020.2	58665.8	1039.54	199.22	8.4	6.7	11	7.9	0	7.5	7.9
1	E13	1	ERCC4	NM_005236	sample	9.09375	29.6534090909091	3.06018967432121	133068.494318182	2211.86903849912	11.0113636363636	33.6079545454545	2.04955062925044	133096.409090909	2243.37448476122	352	12.2	26.4	1.7	6	26.7	0.3	22.2	37.5	18.8	37.2	21.3	38.1	1270654.6	51775.2	957.4	171.35	6.8	4.8	15.6	8	0	4.5	13.9
1	E13	2	ERCC4	NM_005236	sample	10.4849397590361	37.605421686747	4.1071184936676	205574.728915663	2600.63723251581	14.0150602409639	45.1596385542169	2.02314474152249	182161.289156627	2364.585183419	332	10.8	21.4	0.6	9.3	21.4	0	25.3	40.1	25	42.5	27.7	43.1	1618124	56414.98	1174.26	181.95	11.7	5.7	11.1	13.6	0	4.8	8.1
1	E13	3	ERCC4	NM_005236	sample	7.84343434343434	23.3207070707071	2.72540252777616	105934.714646465	2110.07219209826	11.5252525252525	35.3863636363636	2.22489816746853	136895.674242424	2425.47405413005	396	8.6	27.5	1.5	4.5	27.5	0.3	20.7	40.4	17.9	39.1	20.2	41.2	1212949.7	57556.05	894.38	193.78	4	5.1	10.1	5.8	0.3	6.3	8.1
1	E14	1	ATR	NM_001184	sample	15.6460674157303	102.670411985019	6.9948641693029	777481.947565543	4202.21003475451	16.2265917602996	63.3183520599251	2.48085177204779	295649.93258427	2718.05338626177	534	33.7	22.5	2.6	40.8	22.5	0.6	44.8	51.3	48.7	50	52.8	52.1	3764360.2	60821.63	2695.89	208.9	44.8	6.9	8.2	48.3	0	9.4	5.2
1	E14	2	ATR	NM_001184	sample	17.2910798122066	138.732394366197	8.62879562512669	1201555.8943662	5106.51293190511	16.0798122065728	61.962441314554	2.63981970489563	281284.659624413	2740.95867040859	426	43	21.1	4.7	52.8	21.1	0.5	48.4	47.9	55.2	52.6	57.5	54.5	5029626.2	67862.81	3497.61	231.72	52.6	9.4	8	55.6	0	13.6	3.8
1	E14	3	ATR	NM_001184	sample	15.1042944785276	112.046012269939	7.73357214934078	928676.104294479	4358.67226950322	15.4662576687117	65.8312883435583	2.74905746833382	299708.349693252	2535.01299653526	326	37.7	28.8	6.7	44.2	28.8	0.9	42.6	48.5	50.3	49.4	52.8	50.6	3934222.6	50227.22	2927.93	176.82	47.5	2.8	10.7	48.8	0	4	6.1
1	E15	1	STAG2	NM_006603	sample	11.3067331670823	36.6708229426434	3.50669974028144	168979.376558603	2469.70736063356	11.8703241895262	38.6009975062344	1.82627329653978	168328.668329177	2216.52640162892	401	11.7	24.4	1	7.5	24.4	0.2	27.9	37.2	23.4	36.9	27.9	38.7	1552971.9	58520.79	1058.2	195.21	11	6	12.5	8.5	0	7.2	10
1	E15	2	STAG2	NM_006603	sample	11.2869565217391	36.2782608695652	2.5759222295552	168295.02173913	2347.37060789489	11.0478260869565	34.9	1.69602960198749	153732.445652174	2225.40153135344	460	9.6	22.2	0.4	5.9	22.2	0	28.5	30.9	23.5	33.7	26.3	36.3	1543862.9	59525.33	1002.78	190.46	8.5	7.2	9.3	6.5	0	5.9	6.3
1	E15	3	STAG2	NM_006603	sample	10.261744966443	33.3713646532438	4.22792749169207	167730.427293065	2479.89766000195	10.9731543624161	37.0290827740492	1.95351302654737	166178.51901566	2276.29161499671	447	11.6	25.7	1.1	7.4	25.7	0.9	24.8	34	26.2	33.3	30.4	36.2	1485026.5	54122.27	1099.77	189.04	8.7	6.7	19.7	8.7	0	8.7	19.7
1	E16	1	WRN	NM_000553	sample	9.28314606741573	36.0247191011236	3.86632932933883	216241.997752809	2284.74528145618	8.12584269662921	24.2741573033708	1.50646821270739	99043.2471910112	1672.09130658566	445	12.4	33.7	1.6	8.8	33.7	0.9	20.9	27.9	20	27.9	22.7	29	1541593.7	55123.73	1020.53	180.82	10.6	5.8	15.3	11.2	0	6.3	12.6
1	E16	2	WRN	NM_000553	sample	9.67078189300411	41.5802469135802	3.60427479066013	263859.83744856	2643.71316063367	8.75514403292181	25.5164609053498	1.60273787035159	106941.880658436	1904.11721694978	486	16.7	28	1.6	14.2	28	1	23.9	24.7	24.7	29.2	28.4	30.7	2007373.6	62486.4	1355.91	211.02	17.5	7.2	7.6	17.9	0	9.7	3.5
1	E16	3	WRN	NM_000553	sample	8.6020942408377	35.9214659685864	4.10841783383281	240574.651832461	2471.62657166222	8.3979057591623	23.6649214659686	1.36110301220175	94938.1963350785	1704.44775685043	382	16.5	32.5	0.5	13.1	32.5	0	19.9	27.2	20.7	24.1	24.6	26.7	1865565.4	62233.22	1259.39	222.06	14.9	3.4	12.3	15.2	0	3.7	7.9
1	E17	1	RF	NA	Neutral	12.5492341356674	42.6105032822757	3.43997821653665	204867.562363239	2697.39449809513	11.7199124726477	39.2253829321663	2.02260359153627	178506.227571116	2400.97988641954	457	14.2	17.1	1.3	7.7	17.1	0.2	31.3	39.2	27.8	40.3	31.9	41.1	1616593	59252.89	1148.89	208.47	10.9	6.8	7.2	11.2	0	6.8	5.5
1	E17	2	RF	NA	Neutral	11.3942093541203	37.4320712694878	3.06215499165804	174657.953229399	2553.12544572983	11.1648106904232	36.6169265033408	2.19389854443359	156206.318485523	2433.2984229501	449	11.4	18.3	2.7	6.7	18.3	0.7	28.1	32.3	24.1	37.2	26.5	39.6	1547644.3	51436.9	1088.12	167.9	10.5	3.6	12.7	9.6	0	4.2	12.7
1	E17	3	RF	NA	Neutral	11.2119914346895	33.96573875803	3.40891032202307	165241.357601713	2502.68259893619	11.8822269807281	37.4197002141328	1.77771372381106	172564.676659529	2317.93565952269	467	10.1	24.6	1.3	8.1	24.6	0.6	27.8	36.4	25.9	35.5	30.6	38.8	1651175.2	60649.83	1140.69	195.44	13.7	6.6	12.2	13.1	0	7.5	8.6
1	E18	1	RF	NA	Neutral	11.0033388981636	31.8948247078464	3.13004105357835	145402.111853088	2477.92920986735	11.7028380634391	36.5826377295492	1.84414627258365	168841.397328881	2553.72316893426	599	8.7	21.2	0.3	6	21.2	0.3	28.5	38.7	22	39.4	27.9	41.6	1509696.7	57930.25	1082.07	189.04	7	4	8.2	7	0	4.7	8
1	E18	2	RF	NA	Neutral	11.4480651731161	39.9450101832994	3.44388239112815	227701.521384929	2767.14674444492	12.5478615071283	39.6415478615071	1.91457064041072	177589.816700611	2469.34830405976	491	10.8	19.1	1	8.8	19.1	0.6	29.5	35	26.5	38.5	29.9	40.9	1795895.7	60120.75	1245.24	193.33	11.4	5.7	6.9	12.6	0	5.7	5.3
1	E18	3	RF	NA	Neutral	11.3311111111111	42.9666666666667	4.83760914266024	248730.664444444	2722.39693972408	10.4311111111111	32.6355555555556	1.79355189021187	144399.826666667	2261.44212576262	450	13.3	22	1.1	10.4	22	0.4	29.8	36.4	28.9	33.8	33.1	38	1766773.3	53749.34	1264.83	176.46	11.6	5.1	13.1	12.2	0	5.6	8.2
1	E19	1	RF	NA	Neutral	11.9776286353468	42.0492170022371	4.20939588742759	223258.051454139	2788.62308084595	11.1364653243848	37.3914988814318	1.92729915373207	171623.979865772	2331.15736797119	447	14.8	21.7	1.3	8.5	21.7	0.2	30.9	34.5	28.4	35.1	32.7	36.7	1613527.4	65013.71	1216.84	212.62	10.7	9.6	12.5	11.9	0	11.2	8.5
1	E19	2	RF	NA	Neutral	8.67741935483871	32.2609970674487	5.75776067713566	172203.964809384	2565.20187240688	9.18768328445748	38.8211143695015	2.42172708857189	206906.903225806	2563.59237968342	341	13.8	20.5	2.9	7.6	20.5	1.2	18.2	20.8	25.2	39.3	27	40.8	1187506.8	69749.6	1011.79	226.2	6.5	18.2	16.4	7.9	0	16.7	11.4
1	E19	3	RF	NA	Neutral	10.0123203285421	32.3080082135524	3.40218194805361	162334.075975359	2476.09339968325	12.3593429158111	41.8788501026694	2.16868666163997	191061.223819302	2554.59305493106	487	11.5	22.8	2.3	7.4	22.8	1.2	23.8	39.2	23	38	28.3	40.9	1507104.9	54674.85	1077.98	179.59	8.4	6.4	10.5	8.6	0	5.5	6.8
1	E20	1	RF	NA	Neutral	9.92405063291139	33.8835443037975	4.08645252103455	149788.653164557	2582.0121776222	9.08101265822785	29.6987341772152	1.88577867520864	131196.098734177	2214.96853755071	395	18	18.2	0.5	7.6	18.5	0	24.1	29.1	24.1	32.4	29.6	34.7	1349662.2	67579.22	1033.06	221.29	7.3	10.1	13.2	7.6	0	11.6	7.3
1	E20	2	RF	NA	Neutral	12.25	41.2696850393701	3.96285358364888	211435.921259843	2754.79041181534	12.5649606299213	40.5511811023622	2.03847366046596	180381.328740157	2520.15698318455	508	10.4	19.7	1	7.7	19.7	0.2	32.7	37.2	30.7	40.7	34.6	41.5	1753431.6	60960.21	1225.9	200.43	10.8	7.3	10.6	10.4	0	7.1	4.1
1	E20	3	RF	NA	Neutral	12.7914572864322	42.9522613065327	2.73026244596418	215212.243718593	2604.11554607947	11.7713567839196	38.0678391959799	2.04969947383187	162996.567839196	2423.72172187358	398	9.5	21.9	2	9	21.9	0.5	35.2	38.7	31.7	38.2	37.4	40.2	1700133.5	60607.1	1151.37	199.77	11.8	6.8	8.3	10.3	1.3	8	6.5
1	E21	1	RF	NA	Neutral	10.049504950495	37.6930693069307	3.42807413057751	213427.112871287	2537.48575456427	9.77623762376238	31.5148514851485	1.79962978089185	140344.827722772	2126.3381292047	505	14.9	24.2	1.4	7.9	24.2	0.8	26.5	32.3	22.8	32.3	27.5	33.3	1557533.4	62025.9	1100.54	212.92	10.3	6.9	10.1	9.1	0	8.5	7.3
1	E21	2	RF	NA	Neutral	12.8850806451613	44.6915322580645	5.15219819551203	232585.560483871	2985.87463142173	11.5483870967742	36.5786290322581	1.81716594413502	161749.463709677	2326.67836014001	496	14.1	16.7	0.6	11.3	16.7	1.2	33.5	31.9	32.3	36.1	37.9	37.7	1796550	62611.38	1378.1	210.35	14.9	9.3	12.9	16.3	0	9.7	6.7
1	E21	3	RF	NA	Neutral	10.6112359550562	37.5730337078652	3.75673699666159	193152.107865169	2444.16234867439	11.3955056179775	37.0292134831461	1.93892520262472	165164.287640449	2231.89818650026	445	11.5	23.8	0.7	7.9	23.8	0.7	25.4	37.5	26.3	35.1	29.7	37.3	1530602.6	59684.41	1076.74	207.38	11	5.8	10.1	9.9	0	6.3	6.7
1	E22	1	RF	NA	Neutral	12.5485611510791	40.0071942446043	2.86578231024519	187260.251798561	2605.99747003601	12.3579136690647	38.9190647482014	2.0063106244659	169263.460431655	2527.63179782613	556	7.9	18.2	1.1	7.2	18.2	0.4	32.4	41.2	25.4	41.9	31.1	44.2	1777119.4	64256.76	1187.85	211.24	10.3	7.7	8.5	10.1	0	10.1	8.1
1	E22	2	RF	NA	Neutral	12.0921052631579	44.3771929824561	3.46133135290424	251485.021929825	2768.48968672953	12.0065789473684	39.2236842105263	2.17705660223703	169579.611842105	2374.01363278341	456	12.1	18.6	2.2	8.6	18.6	0.7	32.5	32.9	27	36.2	32	38.8	1943817	62735.07	1273.93	205.85	13.2	9.9	7.7	10.1	0	10.3	6.8
1	E22	3	RF	NA	Neutral	10.8261964735516	33.9269521410579	3.10581570229157	156515.158690176	2487.6530577597	10.6120906801008	34.8463476070529	1.86592548944792	149111.876574307	2155.92590992343	397	10.1	26.4	1.5	8.6	26.4	0.3	28.7	37	29	34.5	32.7	37.3	1469025.9	56433.87	1178.69	200.82	9.3	6.5	10.1	10.6	0	9.8	6.8
1	F03	1	OTNT	NA	Neutral	8.52764976958525	33.5115207373272	4.12966736797434	191970.894009217	2513.71147515635	6.75576036866359	19.9861751152074	1.32064500743096	80190.3732718894	1638.56880983901	434	13.6	26.3	0.5	8.5	26.5	0.2	21.4	24.7	20	23	26	23.7	1490229.3	57804.41	1116.68	197.04	8.5	8.8	12.4	10.1	0	9.7	11.3
1	F03	2	OTNT	NA	Neutral	8.10275689223058	29.7468671679198	3.11131473136758	155806.731829574	2139.87359450381	7.94736842105263	25.8370927318296	1.71640591946261	108750.130325815	1804.4027902483	399	12.3	31.8	3.8	6.3	31.8	1.3	20.3	22.6	19.3	27.1	21.6	29.3	1410143.1	53638.9	945.32	175.83	9.3	5.8	8.5	7.8	0	6.3	9.5
1	F03	3	OTNT	NA	Neutral	9.69747899159664	34.0609243697479	3.48478866759627	200000.596638655	2581.16589300535	11.6953781512605	36.531512605042	1.89697792590409	154627.132352941	2307.94030614095	476	10.5	25.6	1.5	8.4	25.6	0.4	23.5	39.7	23.1	37.8	27.7	40.3	1828305.8	56747.37	1291.91	184.08	13.9	5.5	10.1	12	0.6	5.7	6.9
1	F04	1	OTNT	NA	Neutral	9.13349514563107	33.3252427184466	3.73865743658617	202240.817961165	2448.0066776305	9.5873786407767	30.2694174757282	1.84351790098744	129567.109223301	2173.10306012811	412	10.7	26.9	1.2	7.3	26.9	0.7	22.6	33.5	20.6	33.7	24.5	36.2	1590019.9	57731	1180.12	194.52	9.7	4.6	8.7	9.2	0	7	5.1
1	F04	2	OTNT	NA	Neutral	9.18080357142857	34.5602678571429	3.56621352574633	194971.131696429	2582.15736630946	11.1026785714286	35.7455357142857	1.95259957212531	157586.339285714	2376.71608408037	448	12.7	27.2	1.8	10	27.2	0.2	22.1	30.6	23	34.4	27.5	38.2	1603616.5	63579.16	1209.72	220.31	10.7	8	8.5	11.2	0	10.9	3.3
1	F04	3	OTNT	NA	Neutral	10.4516129032258	35.1191066997519	2.73708628781245	174195.903225806	2495.79597004211	11.6799007444169	36.4218362282878	1.90024372293891	155744.076923077	2378.79750512885	403	10.2	28.3	1.7	9.2	28.3	0.5	27.5	41.4	24.3	38.7	29.3	42.4	1780911.9	66342.67	1227.05	221.65	12.4	8.7	6.5	12.9	0	11.9	3.2
1	F05	1	OTNT	NA	Neutral	9.6322869955157	33.0829596412556	3.41897450458041	166356.179372197	2402.58011412962	10.1390134529148	32.9708520179372	1.80694712921114	146987.437219731	2197.89450577558	446	12.8	23.8	1.1	8.1	23.8	0.7	21.3	32.1	20	33.6	23.8	35.4	1445241.7	57192.86	1070.84	195.07	9.4	6.1	9.9	8.7	0	7.2	6.5
1	F05	2	OTNT	NA	Neutral	10.3379073756432	32.5454545454545	2.6910211248133	156641.967409949	2410.98694818883	11.2332761578045	35.8644939965695	1.8346724755697	158579.101200686	2318.81210106215	583	9.3	23.8	0.3	6.7	23.8	0.3	27.6	31.2	23.5	35.2	26.9	37.7	1613821.9	54320.36	1107.34	178.65	9.8	3.4	11.5	9.1	0	3.3	11.1
1	F05	3	OTNT	NA	Neutral	9.7255369928401	32.964200477327	3.1189098451375	177306.551312649	2546.78996853531	11.9737470167064	38.1789976133652	1.93595296579981	164071.007159905	2336.27659203169	419	10.5	25.5	1.4	9.8	25.5	1	24.6	41.3	22.7	38.2	26.7	42	1587432.2	56609.24	1184.28	191.65	10.7	4.5	8.6	12.2	0	6.2	5.5
1	F06	1	OTNT	NA	Neutral	10.2454780361757	38.093023255814	3.78059077012672	215368.147286822	2739.62979154851	12.1937984496124	40.3927648578811	1.99214633145489	184573.935400517	2561.2600581785	387	13.2	20.9	1	9.8	20.9	0.3	26.9	40.1	21.7	38.8	28.4	41.1	1676345.2	62490.95	1268.17	205.09	12.4	7	9.3	13.2	0	7.8	4.1
1	F06	2	OTNT	NA	Neutral	11.5457875457875	42.3846153846154	3.9759512156549	245947.377289377	2775.17426134024	11.8058608058608	41.992673992674	2.2594519871349	194695.413919414	2597.84963776272	273	12.5	21.6	2.2	12.5	21.6	1.5	29.7	35.5	27.5	39.2	33	41	1856829.2	65980.3	1337.29	225.25	12.5	9.2	6.2	12.5	0	13.2	3.7
1	F06	3	OTNT	NA	Neutral	8.47671232876712	26.5890410958904	2.60286674300728	135660.517808219	2291.63792297793	10.9753424657534	37.4191780821918	1.8415025374777	167392.194520548	2314.68565216648	365	8.5	27.9	0.3	6.3	27.9	0.3	21.1	38.9	19.5	35.9	22.7	39.2	1496893.7	57121.21	1080.28	194.13	8.8	6	9.9	8.5	0	7.7	9.9
1	F07	1	OTNT	NA	Neutral	11.2505747126437	40.1034482758621	3.61286231146458	217652.195402299	2569.01752319655	11.1103448275862	36.6988505747126	1.82015869723546	164920.16091954	2297.86069959446	435	11	25.5	0.7	9.9	25.5	0.2	30.1	35.9	25.7	34.5	31	37.2	1723439.4	57626.26	1205.99	190.95	12.9	5.1	9.4	11.5	0	6.2	9.2
1	F07	2	OTNT	NA	Neutral	11.7406417112299	41.8128342245989	3.30463505814209	219913.901069519	2584.03756028376	12.8368983957219	43.5909090909091	2.13628214577177	195943.205882353	2458.4234319717	374	12.6	22.5	1.3	8.3	22.5	0.5	30.7	36.4	28.6	42	30.7	44.9	1828829	58371.46	1264.88	208.04	12.8	7	9.4	12.6	0	7.8	3.7
1	F07	3	OTNT	NA	Neutral	10.1932059447983	32.5456475583864	4.60031756845387	172700.225053079	2628.83798807151	14.8789808917197	48.4968152866242	2.20918859029536	214523.460721868	2727.00119043667	471	10.8	20.6	1.5	7.9	20.6	0.2	26.5	48.4	24.6	47.6	28	49.9	1785788.6	57972.35	1188.46	186.2	13.4	4.7	6.2	11.5	0	5.1	5.7
1	F08	1	OTNT	NA	Neutral	11.893470790378	42.4896907216495	4.00937546915679	246770.783505155	2800.90826136944	12.2749140893471	39.553264604811	2.1125030717016	176604.345360825	2644.97515132004	582	11.5	19.9	1.4	8.6	19.9	0.2	31.6	42.1	27.3	41.6	32	45	1961819	59440.11	1361.75	199.15	13.4	6.7	8.2	12.7	0	7.9	5.2
1	F08	2	OTNT	NA	Neutral	9.74709976798144	31.6728538283063	3.16597347706857	153332.50812065	2430.26973932044	10.6450116009281	34.3294663573086	1.97231464689742	146701.969837587	2424.30262461141	431	7.7	21.8	0.5	6.3	21.8	0.7	23	29.5	21.3	34.3	25.1	36.4	1564401.3	57124.13	1081.06	187.03	8.6	5.6	7.9	8.4	0	6.3	6.5
1	F08	3	OTNT	NA	Neutral	9.98461538461538	33.4480769230769	3.44327220817404	180939.667307692	2497.67911414924	12.6134615384615	41.1096153846154	2.14422766944059	179723.471153846	2540.67442264084	520	9	23.8	1.9	7.1	23.8	0.6	25.2	42.9	23.8	42.7	28.3	45	1696747.1	55828.12	1163.45	187.41	9.2	6.2	9.2	8.8	0	6.3	6.7
1	F09	1	PTPRB	NM_002837	sample	12.2004830917874	54.2367149758454	2.96934736421277	366085.652173913	2803.38635439352	11.207729468599	37.8212560386473	2.01594051195951	168514.828502415	2325.8891631546	414	14.5	26.3	1.7	14	26.3	0.2	32.6	37.9	26.3	38.9	32.1	40.3	2416591.3	63425.74	1509.38	206.51	20	6.5	5.6	17.4	0	8	4.8
1	F09	2	PTPRB	NM_002837	sample	12.0384615384615	50.0435897435897	4.14900951531146	316142.6	2932.93074315295	13.0846153846154	42.5435897435897	1.96461681139476	182199.479487179	2354.74416944922	390	14.6	22.3	1.5	14.1	22.3	0.3	31.3	35.9	31	39.2	35.1	41	2263375	62430.43	1556.47	206.78	20.3	7.7	11.3	19.2	0	9.2	7.4
1	F09	3	PTPRB	NM_002837	sample	12.0513274336283	50.1115044247788	3.13138290780618	305874.617699115	2776.94455881768	12.7132743362832	41.9522123893805	2.10555665397103	182602.472566372	2496.83601740047	565	13.8	23.7	2.1	14	23.7	0.7	30.6	40.2	27.8	38.8	30.6	41.9	2218584.6	55569.22	1476.59	180.91	21.1	5.1	6.7	18.1	0.4	5.5	5.8
1	F10	1	WAS	NM_000377	sample	9.26236559139785	32.2838709677419	3.67067842231783	171004.782795699	2237.21471345973	9.5505376344086	30.6924731182796	1.64297273237776	130686.260215054	2064.07275097081	465	9.5	33.8	0.2	7.1	34	0.4	26.2	34.6	23	34.8	27.7	37.2	1382904.3	61063	1072.2	224.29	8.2	10.5	21.3	9.2	0	13.5	20.4
1	F10	2	WAS	NM_000377	sample	11.8792756539235	39.8853118712274	2.97676864462021	193933.674044266	2565.85137616445	11.9275653923541	38.4567404426559	2.08489278767888	168321.750503018	2530.85330002135	497	10.1	18.9	0.8	5.6	18.9	0.6	32	34.2	28	39	31.4	40.8	1639310.1	62727.85	1135.87	222.79	10.5	9.1	8	8.5	0	12.5	5.6
1	F10	3	WAS	NM_000377	sample	11.1236559139785	34.6317204301075	2.70298742310483	151536.715053763	2343.57760687498	10.3413978494624	34.0806451612903	1.82958156999238	147747.032258065	2219.72545472878	372	10.8	23.1	0.3	6.2	23.1	0.3	28.5	32.5	28	33.1	31.5	35.2	1418013.5	58584.11	966.47	192.21	8.1	4.6	6.2	7.3	0	6.5	5.1
1	F11	1	ODAM	NM_017855	sample	10.5497835497835	34.3333333333333	3.27456447982565	167558.123376623	2433.16843455688	12.0281385281385	39.7878787878788	2.15213062525301	185993.96969697	2548.1677977855	462	12.3	20.6	2.2	6.3	20.6	0.6	24.7	38.1	20.1	38.1	25.1	39.6	1578220.9	67644.6	1032.04	218.95	8.2	11.3	10.4	7.8	0	10.2	7.6
1	F11	2	ODAM	NM_017855	sample	10.6958250497018	32.5666003976143	3.89088431837541	141130.520874751	2394.96049584957	10.5467196819085	33.3817097415507	1.88459743287812	144003.447316103	2285.15012274698	503	10.1	22.5	0.8	4	22.5	0.4	27.2	30.4	24.7	34	27.2	35.8	1342162.2	59892.82	998.85	194.57	6.4	6.4	8.7	5.2	0	6.8	5.4
1	F11	3	ODAM	NM_017855	sample	9.18398268398268	27.487012987013	2.94964074803477	125628.569264069	2315.99902500826	10.9675324675325	36.6017316017316	1.84655749914717	173636.465367965	2282.02578903289	462	11.9	27.7	1.7	6.5	27.7	0.6	24	35.1	21.2	34	25.5	38.3	1486716.1	63173	1040.16	210.2	10.6	8.9	13	9.3	0	10.8	8.2
1	F12	1	BRIP1	NM_032043	sample	13.389662027833	44.1133200795229	3.3495509424913	236639.105367793	2767.11720194328	13.3121272365805	43.1411530815109	2.1807904522871	187097.554671968	2605.13232937513	503	10.3	14.7	0.8	8.2	14.9	0.4	34.4	43.9	28.4	43.3	31.4	46.3	1849088.3	62071.22	1227.71	205.31	11.3	7.6	6.2	10.3	0.4	8.7	6.4
1	F12	2	BRIP1	NM_032043	sample	12.6633663366337	41.9455445544554	3.26054901789838	193967.158415842	2647.94878779246	11.9876237623762	40.3044554455446	2.1513429425505	181798.977722772	2604.73588910948	404	9.4	20	1.2	8.7	20	0.5	31.9	35.9	31.2	39.6	34.4	41.8	1674728.3	68025.83	1141.61	229.1	11.4	14.4	7.7	10.4	0	16.1	4.2
1	F12	3	BRIP1	NM_032043	sample	10.705565529623	33.9371633752244	2.62039817840801	174012.843806104	2490.77175368201	14.5637342908438	47.3393177737882	2.1326948035514	205934.881508079	2624.01546621296	557	10.1	19.9	1.1	7	19.9	0.4	26	48.5	22.3	45.6	26.4	48.1	1716302.2	58123.77	1144.83	187.58	11.3	5.4	8.4	10.2	0	5.9	5.6
1	F13	1	ATRX	NM_138270	sample	11.6769230769231	40.7692307692308	4.13947784087682	224547.461538462	2645.55893740191	11.8871794871795	38.3230769230769	1.82547729110441	166844.423076923	2241.9086715785	390	12.6	23.3	0.5	8.7	23.3	0.5	31.3	37.2	27.2	37.2	31.5	38.5	1711662.8	64784	1212.46	213.23	13.1	7.9	9.5	13.1	0	6.9	5.1
1	F13	2	ATRX	NM_138270	sample	13.3303370786517	44.247191011236	2.46343736503411	229824.964044944	2572.48146600383	14.9685393258427	49.1932584269663	2.20186102535998	216999.957303371	2585.08660553995	445	8.3	19.3	1.6	8.8	19.3	0.9	33	39.8	28.8	42.2	30.1	44	1944671.4	61487.04	1225.54	193.58	16.4	7	5.4	12.1	0	6.1	4
1	F13	3	ATRX	NM_138270	sample	10.9109589041096	37.6986301369863	2.89186542778467	206872.276255708	2521.8735114008	13.7283105022831	45.5251141552511	2.12396033098015	202819.171232877	2527.88312880703	438	10.5	22.6	1.8	6.6	22.6	0.7	26.9	42.9	24.9	40.4	28.8	43.8	1721568.3	67137.82	1207.16	230.03	14.2	10.7	7.1	13.5	0	11	3.7
1	F14	1	PLXNB2	NM_012401	sample	10.7633802816901	36.8338028169014	3.53517061464901	166593.704225352	2473.10310599958	10.2338028169014	35.6957746478873	2.07834658646017	158567.608450704	2243.50575279695	355	14.1	25.6	2	9.3	25.6	0.3	27.6	33	25.6	32.7	29.6	35.2	1365355.2	57588.85	1020.54	204.56	7.9	7.3	11.5	7.6	0	8.7	6.5
1	F14	2	PLXNB2	NM_012401	sample	10.8440594059406	37.039603960396	2.87318591333576	182357.858910891	2384.92304306	10.4678217821782	35.4727722772277	1.93668731548846	162076.435643564	2289.5170340689	404	11.9	26.7	1.2	7.7	26.7	0.2	28	29.7	26.5	32.4	29.7	35.4	1452399	64739.87	994.93	211.01	7.7	12.4	11.1	7.2	0	11.6	6.7
1	F14	3	PLXNB2	NM_012401	sample	10.4571428571429	34.612987012987	2.69185974120411	157666.327272727	2421.8480628132	10.5558441558442	35.2	1.95182322606359	161215.085714286	2389.32484195828	385	13	20	1.8	5.5	20	0.5	26.5	33	25.7	33.8	30.6	35.6	1436840.8	67670.39	1027.85	229.73	6.8	10.4	6.5	7.3	0	13	3.9
1	F15	1	ZMYM2	NM_197968	sample	11.1785714285714	34.3482142857143	3.80945511275357	162598.042410714	2499.54377901666	13.328125	44.0558035714286	2.02064584812355	197308.75	2421.42715879684	448	11.6	19.4	0.4	5.1	19.4	0.2	26.6	39.7	20.3	40	24.3	42.4	1525203.2	60144.75	1080.34	196.64	9.8	6.9	9.8	9.6	0	8.5	7.6
1	F15	2	ZMYM2	NM_197968	sample	10.6025641025641	31.3824786324786	2.9936671398672	134670.136752137	2325.21280425273	12.5384615384615	41.241452991453	2.08009230864933	189046.858974359	2509.14126583507	468	9.4	23.9	1.7	6	24.1	0.6	28.4	35.7	23.7	38.5	26.5	41.2	1419778.3	64878.72	987.26	207.68	6.4	9.4	9.4	7.3	0	9.4	5.3
1	F15	3	ZMYM2	NM_197968	sample	9.97251585623679	28.8266384778013	3.28768488773981	120953.012684989	2305.29595450042	11.2008456659619	37.323467230444	2.00544529072819	168807.76744186	2335.84629371026	473	11.6	22.4	1.7	5.9	22.4	0.2	24.5	36.8	22.6	36.4	26.8	40.4	1282435.1	60598.9	939.68	203.3	5.9	8.2	14	6.1	1.7	9.9	7.6
1	F16	1	MBD1	NM_015845	sample	7.47727272727273	31.2007575757576	5.63332715277798	196476.147727273	2584.24079118608	6.30681818181818	19.7083333333333	1.26858194939887	87642.2234848485	1629.98196649077	264	19.7	28.4	0.8	10.6	28.4	0.8	19.3	20.1	20.5	19.7	24.6	20.5	1242910.4	60324.7	1084.12	209.7	7.6	9.1	10.2	11	0	9.8	8.3
1	F16	2	MBD1	NM_015845	sample	8.56589147286822	26.1240310077519	2.62962058178288	110137.837209302	2156.98904509896	7.86046511627907	25.9948320413437	1.73287639288489	120033.992248062	2030.38695364207	387	10.1	27.1	1.8	5.2	27.1	0.8	19.9	22.5	18.6	24.5	20.7	27.4	1193983.8	58155.74	832.16	188.77	5.4	7.5	10.3	4.9	0	8	7.5
1	F16	3	MBD1	NM_015845	sample	6.09278350515464	21.0274914089347	4.1167323119625	108911.580756014	1924.28860224256	5.81099656357388	18.8969072164948	1.50418691603261	87297.4501718213	1659.53667948978	291	12.4	34	2.7	5.2	34	0.7	13.1	17.9	15.1	18.2	18.6	20.3	960308.8	57038.35	694.87	188.66	4.5	9.6	11.3	2.7	0	9.3	12.4
1	F17	1	OTNT	NA	Neutral	10.5663716814159	35.1681415929204	3.67392771331473	189135.661504425	2622.42069247191	11.3827433628319	35.4247787610619	1.7571697956404	150607.265486726	2245.86267858252	452	10.2	20.4	0.7	8.4	20.4	0	26.8	39.4	22.8	38.5	27	40.3	1602515.3	56672.59	1128.42	181.51	10	5.5	8.4	9.7	0	4.4	8.4
1	F17	2	OTNT	NA	Neutral	12.2560606060606	39.4272727272727	2.98946274988808	189576.624242424	2544.08889682294	13.5378787878788	43.5515151515152	2.10830229824752	190716.418181818	2590.46938441456	660	8.3	19.8	0.9	7.3	19.8	0.3	31.7	39.7	26.2	43.6	28.9	44.4	1684334.3	53043	1144.79	173.18	10.6	3.2	8.6	10.2	0	3.3	9.1
1	F17	3	OTNT	NA	Neutral	11.1228501228501	40.5282555282555	3.76924192171502	221786.793611794	2671.35550328889	12.3292383292383	39.5184275184275	1.79054595362864	172245.727272727	2256.89845338594	407	11.5	22.4	0.5	10.6	22.4	0.2	26.8	41.5	25.6	38.3	32.9	40.5	1744565.7	55045.21	1302.14	188.72	13	3.9	14.5	13.5	0	6.6	8.1
1	F18	1	OTNT	NA	Neutral	11.2369337979094	44.109756097561	4.96716564775078	261785.909407666	2805.81255269452	11.6637630662021	36.8606271777004	1.86069929812647	163728.867595819	2350.42396474496	574	16.2	19.2	0.9	10.8	19.2	0.7	28.7	39.2	25.8	38.3	32.2	39.5	1784988.3	55128.93	1292.53	190.83	12.5	5.9	15.7	12	0	6.3	12.7
1	F18	2	OTNT	NA	Neutral	12.8251851851852	41.8533333333333	4.79958685969717	222523.124444444	2773.20022191964	13.997037037037	44.5762962962963	2.21806136169548	201093.379259259	2803.16579236183	675	8	17.3	1.6	8.1	17.3	0.6	34.2	40.7	29.2	45.9	33.5	47.3	1856220.4	55897.18	1295.13	186.07	11.3	4.9	8.7	11	0	5.5	6.5
1	F18	3	OTNT	NA	Neutral	10.669014084507	33.4647887323944	3.69443381747431	158449.335680751	2425.00458352394	12.1431924882629	38.5516431924883	2.04755002014345	164767.84741784	2468.15921733393	426	9.9	20.7	1.6	6.3	20.7	0.9	25.8	39.9	25.8	39.7	27.9	42.5	1546798.6	58888.79	1059.54	191.58	8	5.4	9.6	8	0	7	6.6
1	F19	1	OTNT	NA	Neutral	11.5027027027027	39.7495495495495	3.78064521683278	214424.787387387	2695.86204732521	10.1315315315315	30.1657657657658	1.69352952620496	135718.969369369	2322.76251536663	555	12.4	22.2	1.3	9	22.2	0.7	30.1	35.3	27.6	35.7	31.9	38.2	1701236.9	67981.19	1195.36	227.38	12.8	10.8	11.9	10.5	0	12.6	4.5
1	F19	2	OTNT	NA	Neutral	12.8904899135447	45.971181556196	3.04857065110404	241324.706051873	2719.76241381316	14.0547550432277	48.3602305475504	2.19530892317086	213620.250720461	2580.03492935523	347	13	19.6	1.4	9.5	19.6	0.3	34	39.8	30	46.4	34	47.6	1834073	61374.8	1247.01	201.7	12.1	7.2	7.5	12.4	0	7.5	2
1	F19	3	OTNT	NA	Neutral	10.3230769230769	32.4725274725275	2.64788342808523	161109.173626374	2422.24682594783	12.2131868131868	38.6549450549451	1.93006872289203	167964.676923077	2421.07919588678	455	9.2	18.7	0.9	5.7	18.7	0.2	25.7	41.3	25.1	37.6	28.8	41.1	1538039.4	52886.19	1088.64	173.48	8.1	2.4	9	7.7	0	3.1	7
1	F20	1	OTNT	NA	Neutral	14.5175644028103	50.7213114754098	3.91357648283467	253884.091334895	3009.69962358966	14.1053864168618	46.0843091334895	2.1787869186021	204532.920374707	2771.29872033157	427	13.8	11.7	0.2	9.4	11.7	0	38.2	46.1	33.7	46.8	40	50.1	1949129.9	64423.13	1363.73	209.51	15.7	6.6	8	14.5	0	6.8	3
1	F20	2	OTNT	NA	Neutral	11.7818574514039	41.3822894168467	3.6003457343424	221901.801295896	2763.3921040617	12.6414686825054	42.0583153347732	2.2590130353995	192426.069114471	2618.91871553418	463	13.6	17.7	2.4	10.6	17.7	0.9	30.7	36.5	25.7	40.8	29.8	43.4	1776114.5	62320.11	1276.89	210.86	13.8	8.2	8.9	12.5	0	11	4.5
1	F20	3	OTNT	NA	Neutral	11.4653739612188	46.6343490304709	3.84153206789655	300575.96398892	2813.24585663255	11.6648199445983	40.8559556786704	2.11249122924187	184910.152354571	2332.52721188734	361	14.1	23.3	1.7	11.6	23.3	1.4	29.4	39.1	29.9	39.3	34.3	41.3	1907859.2	55520.13	1351.29	183.3	15.8	5.3	11.4	16.3	1.1	5.8	10.5
1	F21	1	OTNT	NA	Neutral	11.9949748743719	45.4748743718593	5.49936228497994	267052.927135678	2683.229156819	11.9371859296482	38.2336683417085	1.89165902146916	167741.256281407	2358.42351446015	398	14.3	23.6	1	9	23.6	0.8	29.6	39.7	27.6	40.2	31.4	41.7	1828744.2	66000.97	1258.16	250.39	12.6	6.8	9.5	11.6	0	7.3	5.5
1	F21	2	OTNT	NA	Neutral	10.563025210084	34.827731092437	3.07736688556035	176096.93907563	2436.38131787775	11.5168067226891	37.327731092437	2.16799457347411	171113.233193277	2438.18010821611	476	8.2	22.3	2.1	6.5	22.3	1.5	24.4	32.4	21.4	36.3	24.2	38.2	1534147.6	57217.62	1064.98	198.78	8.2	4.4	11.8	8.8	1.5	5	6.1
1	F21	3	OTNT	NA	Neutral	10.4801512287335	35.1568998109641	3.27070658677161	191881.351606805	2703.84098073829	13.8960302457467	45.4196597353497	2.01026630458618	198655.678638941	2510.99739819878	529	11.9	19.5	0.6	10.6	19.5	0.2	25.5	45.7	24.6	41.8	28.9	45.2	1718448.2	60600.95	1247.28	203.37	11.7	6.6	9.5	11.5	0	7.9	7
1	F22	1	OTNT	NA	Neutral	8.90583804143126	29.8474576271186	3.06683478806085	157454.900188324	2484.78558549031	11.4180790960452	35.8700564971751	1.95926191841988	151975.391713748	2359.46462096286	531	12.1	23	0.8	7.3	23	0.2	20.5	39.7	18.8	38.4	21.7	40.5	1505266.4	54681.76	1121.39	186.59	7.5	4	11.7	8.7	0	5.1	7.7
1	F22	2	OTNT	NA	Neutral	10.313769751693	33.6975169300226	3.69368656402247	162165.720090293	2523.66774014489	10.8058690744921	34.0225733634312	1.82777431891069	142990.079006772	2184.26012725937	443	9.5	20.3	1.1	7.9	20.5	0	23.7	31.4	21.9	34.5	27.1	35.9	1458178.5	54027.54	1057.24	185.11	8.1	4.3	12.2	7.9	0	5.4	8.1
1	F22	3	OTNT	NA	Neutral	10.8336673346693	34.7194388777555	2.96678016805469	170452.128256513	2385.08574494251	12.2184368737475	38.3466933867735	2.00378335081741	162868.056112224	2394.86090307897	499	8.6	22.8	0.6	5.6	22.8	0.2	29.3	40.5	24.4	38.5	28.9	41.1	1643658.9	56890.78	1113.25	190.5	10.8	4.4	9.4	9.2	0	5.6	10.4
1	G03	1	RF	NA	Neutral	10.2821100917431	39.9311926605505	3.32065456829922	222645.360091743	2613.97155533264	10.2706422018349	32.4128440366973	1.93138375895464	147849.247706422	2360.82158860188	436	12.8	25.5	1.6	10.3	25.5	0.2	26.1	35.1	22.9	36.2	28.7	38.8	1804004.6	58381.35	1269.14	195.63	12.8	7.8	13.3	12.2	0	8.5	12.6
1	G03	2	RF	NA	Neutral	11.4307036247335	38.1492537313433	2.60308405990081	190645.462686567	2488.5244064615	13.134328358209	43.8720682302772	2.17755900355036	191858.051172708	2476.83997067292	469	10.2	25.8	1.7	7.7	25.8	0.6	29.2	36.2	24.7	40.7	29.9	42	1801279.5	57514.72	1193.12	189.61	12.6	5.5	14.9	9	0	6	10.4
1	G03	3	RF	NA	Neutral	10.4929577464789	34.5704225352113	2.94151709647729	172481.741784038	2492.8009442296	11.650234741784	39.1056338028169	2.05280901325313	178777.014084507	2453.2544682872	426	11	20.9	1.2	6.8	20.9	0.5	28.4	39.9	26.3	37.6	30.5	40.4	1593021.5	62855.38	1149.55	208.84	10.3	7.5	8.5	10.6	0	10.1	2.6
1	G04	1	RF	NA	Neutral	11.5163043478261	39.9510869565217	3.92142303877016	220942.246376812	2633.64852239361	11.7355072463768	36.3007246376812	1.88936483586381	156380.697463768	2368.47625256983	552	10.7	19.4	1.1	7.2	19.4	0.4	29.3	39.5	24.6	40.6	27.5	42.2	1748088.2	57754.11	1254.76	190.81	12.5	5.3	8	10.7	0	6	5.8
1	G04	2	RF	NA	Neutral	11.6791443850267	44.0133689839572	3.62988524396707	258331.959893048	2685.17278160174	12.596256684492	41.716577540107	1.9745131102364	194671.917112299	2565.00770183234	374	11.8	25.4	1.3	10.4	25.4	1.3	30.2	36.6	28.6	40.1	33.4	42.8	1968909.5	63955.11	1322.97	212.23	16.3	9.6	4.8	14.4	0	11.2	5.1
1	G04	3	RF	NA	Neutral	9.17391304347826	31.1945080091533	2.85756670208074	156146.530892449	2303.89956959395	11.1418764302059	35.0274599542334	1.76367254875771	144010.281464531	2174.07542882561	437	10.1	24.9	0.7	5.9	24.9	0.2	23.1	35.9	22.7	35	25.6	37.8	1473236.5	57437.92	1015.64	189.29	7.1	5.5	7.8	7.6	0	5.3	5.5
1	G05	1	RF	NA	Neutral	10.4903846153846	34.7634615384615	2.6386408290768	171008.015384615	2365.88589681394	9.325	30.0134615384615	1.91876213812357	140567.798076923	2389.09150739046	520	11.5	23.3	1.2	6.3	23.5	0.2	26.3	33.3	22.1	33.3	26.2	36.2	1577044.1	71804.02	1038.14	240.74	7.3	11.9	8.3	7.9	0	15.4	7.7
1	G05	2	RF	NA	Neutral	10.2857142857143	36.7929606625259	3.16483076783854	195493.248447205	2509.64202819093	10.0331262939959	33.4948240165632	2.15408297517883	154990.641821946	2431.96844790347	483	13	26.9	2.7	9.9	26.9	1	24.6	28.8	23.4	34	28.6	36	1652128.1	63384.48	1137.09	212.16	10.4	9.9	11	10.4	0	12.2	10.4
1	G05	3	RF	NA	Neutral	9.046875	32.5755208333333	3.26870396785225	190260.666666667	2497.0836361207	10.4453125	32.5208333333333	1.87379303498714	142146.895833333	2222.94849354585	384	12.8	26.8	1.6	8.9	26.8	0.3	20.8	33.1	21.6	32.8	24.2	36.2	1631420.6	71625.77	1164.49	243.63	10.9	14.3	9.6	10.9	0	16.9	5.2
1	G06	1	RF	NA	Neutral	11.2297592997812	39.0218818380744	3.99983170801291	212347.750547046	2844.72237648169	10.5886214442013	33.4967177242888	1.93921875279127	161300.188183807	2555.98102780537	457	16.2	21	2.2	9.4	21	0.2	30	35.9	27.1	35.9	32.8	38.9	1791241.5	83497.41	1285.32	283.51	13.3	23.4	9.8	12	0	26	7.2
1	G06	2	RF	NA	Neutral	9.98039215686275	37.2113289760349	4.47378215591112	220879.690631808	2790.60541380157	9.6318082788671	31.3311546840959	1.90631478150772	143150.62962963	2421.84653272875	459	13.5	22.2	0.9	10	22.2	0.2	26.8	28.3	25.1	34.4	30.3	37	1871430.7	72368.7	1330.04	242.86	13.7	16.6	11.5	11.8	0	20.7	11.1
1	G06	3	RF	NA	Neutral	9.27210884353742	37.3775510204082	3.84163694841671	235340.095238095	2683.72121375623	9.92857142857143	34.1258503401361	1.73408066953195	158816.765306122	2100.85934519699	294	15.6	30.3	1	12.2	30.3	0.3	25.9	34.4	25.9	33.7	32	35.4	1681575.2	71747.58	1237.55	245.69	11.2	16.3	11.6	12.9	0	20.4	6.5
1	G07	1	RF	NA	Neutral	10.3109243697479	39.2773109243698	3.88341801332329	226207.537815126	2588.90296336366	10.1743697478992	33.8319327731092	1.8547488300165	155674.334033613	2209.18203490917	476	14.9	25.2	1.7	9	25.2	0.6	25.6	32.1	23.7	33.4	27.5	35.7	1669012.4	61182.5	1167.67	203.16	11.6	7.8	9.9	10.7	0	8.6	5.9
1	G07	2	RF	NA	Neutral	11.1411192214112	37.4671532846715	2.74570804754804	184326.304136253	2441.72383651623	11.5936739659367	40.5206812652068	1.97960327579356	185884.542579075	2412.98385181486	411	8.5	25.8	0.7	6.1	25.8	0.2	29.9	34.1	29	38.9	32.6	39.9	1683338.4	60159.91	1092.75	190.65	10.5	6.3	8.8	8.8	0	7.3	8.3
1	G07	3	RF	NA	Neutral	11.6313131313131	36.8131313131313	2.74227205252538	173085.207070707	2570.70045612873	11.4772727272727	38.3510101010101	2.1024563810744	179142.078282828	2550.26629013514	396	10.6	20.2	2	5.6	20.5	0.5	30.3	40.4	28.5	38.4	31.6	42.4	1690259.8	78740.24	1154.41	255.87	12.9	17.4	6.8	11.6	2.3	19.7	3.3
1	G08	1	RF	NA	Neutral	12.0436681222707	43.1506550218341	4.0717204929351	231487.938864629	2763.24102742167	12.2314410480349	40.1135371179039	1.96789860213983	186870.495633188	2533.38806114833	458	13.3	22.1	1.1	10.7	22.1	0.4	32.8	40.6	27.5	41	33	44.5	1789201.7	63682.01	1307.43	210.43	11.1	7.9	10.3	12.9	0	9.8	4.6
1	G08	2	RF	NA	Neutral	11.8133971291866	41.9234449760766	3.34550361609442	235001.887559809	2696.27638313971	11.8277511961722	39.3325358851675	1.84275428502503	182191.844497608	2320.67535488644	418	12	23.4	0.7	10.3	23.4	0.7	31.3	33.3	27	36.1	29.2	37.1	1803161.5	59146.26	1248.68	196.58	14.6	7.7	9.1	12.9	0	7.7	5.3
1	G08	3	RF	NA	Neutral	11.0023255813953	34.9418604651163	2.98997051989728	162389.73255814	2492.35298996429	11.8651162790698	38.806976744186	1.88008006920055	179905.053488372	2370.28140715114	430	10.7	22.1	1.2	9.3	22.1	0.7	28.6	40.2	27.4	39.5	30.9	41.6	1625292.7	59841.27	1134.68	200.67	10.2	6.7	12.1	10.5	0	8.1	9.1
1	G09	1	BRCA1	NM_007298	sample	10.8805970149254	40.0522388059701	3.32321803518497	213988.905472637	2474.60122410272	10.2363184079602	33.7039800995025	1.73369741888094	148073.937810945	2071.25641184008	402	13.9	24.1	1	8.7	24.1	0	25.6	33.6	22.1	33.8	26.9	35.3	1563054.3	58975.26	1109.94	194.57	12.4	6.7	9.5	10.4	0	8	7.5
1	G09	2	BRCA1	NM_007298	sample	10.2234042553191	38.0797872340426	3.42158094175602	198079.742021277	2518.6087672293	8.67553191489362	30.5664893617021	1.7447987964108	139599.739361702	2024.09140798547	376	11.2	22.3	0.8	8.5	22.3	0.5	25	25.5	24.7	29.8	29.8	30.1	1496305.2	55927.34	1101.62	189.08	9.6	5.3	11.4	10.6	0	8.2	9.6
1	G09	3	BRCA1	NM_007298	sample	10.4233128834356	33.3312883435583	3.45473266195865	147665.932515337	2414.15839292554	10.5030674846626	35.9815950920245	1.91549967765169	158153.975460123	2232.74760286971	326	12.9	19.3	0.9	5.5	19.3	0	25.2	34.4	24.5	33.1	27.6	36.8	1528953.2	56458.68	1030.97	182.12	10.1	5.5	7.7	8.9	0	6.1	7.7
1	G10	1	ASXL1	NM_015338	sample	10.7490196078431	35.1803921568627	4.57567284460831	179460.235294118	2726.18412231465	12.0666666666667	39.7019607843137	2.05357963682349	181873.478431373	2513.32031542049	510	12.9	21.4	1.8	8.4	21.4	0.4	29	41	23.1	41.2	29.4	43.3	1573464.9	60668.18	1263.83	210.94	9	7.6	9.6	11.4	0	8.8	5.3
1	G10	2	ASXL1	NM_015338	sample	11.4189944134078	37.7458100558659	3.25906696085124	187297.977653631	2585.87433242454	11.3296089385475	38.9860335195531	2.04465228259955	177190.008379888	2346.76957995837	358	9.8	20.9	1.7	6.7	21.2	0.8	27.1	31.8	25.4	38.8	28.8	39.9	1607471.9	59398.51	1158.18	197.22	8.9	8.4	9.8	10.3	0	9.5	5
1	G10	3	ASXL1	NM_015338	sample	9.91139240506329	30.3493670886076	3.18026109120878	137765.311392405	2474.11580775224	11.6506329113924	38.7974683544304	1.92318799463925	170374.610126582	2311.20746897617	395	10.6	20.3	1	6.8	20.3	1	25.1	38.5	25.3	37.2	29.6	38.7	1378382.9	57765.06	1010.34	190.01	8.1	5.1	7.8	7.6	0.3	7.8	8.1
1	G11	1	ASXL2	NM_018263	sample	9.12286689419795	26.0870307167236	2.60415395965269	115775.566552901	2225.07374981341	12.4522184300341	40.0119453924915	2.15603711935002	182447.228668942	2579.66118859686	586	7.8	24.7	1.5	6.1	24.7	0.7	22.7	40.1	16.4	41.1	21.2	43	1487192.6	78587.59	1001.03	279.15	8.5	8.7	7.3	8.2	0	8.9	4.3
1	G11	2	ASXL2	NM_018263	sample	10.0973236009732	32.2238442822384	2.58507677081913	168499.96836983	2258.3763204344	14.6885644768856	50.7639902676399	2.08441924350564	224720.01216545	2345.83733107459	411	7.5	27.7	1.5	5.1	27.7	0.5	26	40.4	24.1	43.1	27.5	44	1667763.8	63104.01	1001.75	199.98	9.2	8.3	12.7	6.6	0	6.8	9.2
1	G11	3	ASXL2	NM_018263	sample	7.35162601626016	28.0833333333333	3.76453642410681	176703.400406504	2380.15142863947	13.2113821138211	41.7743902439024	2.12682132394657	184073.329268293	2481.51375844403	492	12.4	30.5	2.4	8.3	30.5	1.2	16.7	40.4	16.9	39.6	21.1	43.5	1606814	61034.25	1122.69	228.95	12.4	5.1	10.2	10.8	0	5.5	7.7
1	G12	1	TP53BP1	NM_005657	sample	12.6787658802178	39.3666061705989	3.31625155851329	190893.729582577	2705.77594437208	14.940108892922	51.7858439201452	2.32755342967049	235793.31215971	2765.4378970667	551	9.8	17.2	1.5	7.4	17.2	0	31.6	49.5	27.2	49.2	31.9	51.5	1774677.2	63113.38	1221.4	206.37	14	7.6	8.7	12.5	0	9.4	7.1
1	G12	2	TP53BP1	NM_005657	sample	9.38142292490119	30.7154150197628	3.23308348142167	152514.28458498	2404.67425628141	12.8636363636364	45.096837944664	2.11961896203408	207240.039525692	2501.37676041502	506	10.7	20.6	1.6	6.1	20.8	1.2	22.5	36.4	20.2	39.3	22.9	41.9	1414403.7	54011.3	1015.1	177.53	8.5	4.9	10.5	7.5	0	5.5	7.9
1	G12	3	TP53BP1	NM_005657	sample	9.40740740740741	29.1273148148148	2.99887346058466	132717.030092593	2489.39201503393	14.3634259259259	47.9050925925926	2.25541060817296	203115.550925926	2586.61619293585	432	10	16.7	0.7	5.3	16.7	0.2	22.2	46.3	19.9	44	24.1	46.3	1481555.1	52171.25	1114.15	173.26	10	2.8	12.3	10.4	0	3.9	11.8
1	G13	1	FAT1	NM_005245	sample	7.18941504178273	25.7214484679666	4.55241448520776	133651.002785515	2050.00450657546	6.54317548746518	20.6545961002786	1.38570066614853	85272.9554317549	1582.67729529978	359	12.5	30.6	1.4	5.8	30.9	0.6	15.6	21.4	14.5	21.7	18.1	23.7	1100091.8	56933.88	846	189.95	5.6	6.4	10.6	7	0	7	6.1
1	G13	2	FAT1	NM_005245	sample	9.02059496567506	29.1075514874142	3.20191015058262	150035.574370709	2103.29987447023	8.74141876430206	27.5560640732265	1.60822959655322	119345.489702517	1848.62243151017	437	13.7	31.1	1.6	4.6	31.1	0.9	21.5	23.6	21.1	27.5	24	29.1	1273155.2	59536.01	941.09	204.52	7.3	9.6	15.3	8	0	10.8	11
1	G13	3	FAT1	NM_005245	sample	7.21507760532151	23.1618625277162	3.49711469932642	115274.068736142	2068.60033702665	7.41241685144124	22.8736141906874	1.41373509547303	94503.2106430155	1502.11708539197	451	11.3	29.5	1.3	6.2	29.5	0.2	15.7	23.3	15.5	21.7	17.1	23.3	1084952.7	50918.32	854.38	175.07	6.4	3.5	15.7	7.3	0.2	6	12.6
1	G14	1	BAP1	NM_004656	sample	11.6367041198502	35.625468164794	3.25090698276159	170859.662921348	2587.25048620071	14.1647940074906	47.9644194756554	2.45786388020018	214630.576779026	2737.01427687205	534	9.7	19.1	2.4	7.7	19.1	0.2	31.3	44	22.5	46.3	29.4	48.9	1682134.6	65586.34	1203.96	217.97	9.2	8.4	9	8.6	0	9.7	7.9
1	G14	2	BAP1	NM_004656	sample	11.8623326959847	36.8279158699809	3.17662688980691	181003.217973231	2543.786821785	11.2370936902486	35.2963671128107	1.91022086563562	150895.808795411	2321.52654870954	523	9.2	18	1.3	4.8	18	0.2	29.3	32.7	25.4	36.7	28.5	37.3	1596481.7	54931.28	1138.9	183.53	9	4.8	11.5	7.5	0	5.5	6.5
1	G14	3	BAP1	NM_004656	sample	11.7661097852029	39.4248210023866	3.34634503899338	199010.031026253	2589.56245666185	14.4415274463007	48.5035799522673	2.10578226745677	214477.284009547	2465.91274053734	419	8.1	21.5	1.4	8.6	21.5	0	28.9	44.4	27.2	43.9	30.5	46.8	1762909	59112.82	1225.81	196.33	13.4	5.7	9.3	13.6	0	7.9	9.3
1	G15	1	ZNF516	NM_014643	sample	8.58057851239669	28.8553719008264	3.95354386605536	158447.613636364	2446.30037366814	9.67768595041322	32.1797520661157	1.88030266435581	153735.295454545	2310.13119705617	484	11.6	23.8	1.7	8.1	23.8	0.6	21.5	31.4	17.1	30.8	22.1	33.7	1380400.6	58155.28	1007.7	197.43	6.4	5.8	12.4	7.4	0	7.4	8.9
1	G15	2	ZNF516	NM_014643	sample	9.68944099378882	30.472049689441	2.67235060996382	139895.366459627	2209.15814277409	10.0900621118012	34.7950310559006	2.3076586525665	161916.934782609	2331.39616472868	322	9.3	24.8	2.8	5	25.5	1.2	25.5	27.6	23	30.4	23.9	33.2	1311847.8	65470.92	890.38	260.3	7.1	9.6	10.2	5.9	0	9	6.8
1	G15	3	ZNF516	NM_014643	sample	10.7969696969697	31.8090909090909	3.58827953457726	136716.354545455	2339.06593096844	10.9878787878788	36.3454545454545	2.06101817751235	164468.460606061	2380.40416944057	330	8.8	21.8	2.1	4.8	21.8	1.2	27.9	35.2	26.7	34.8	29.4	37.9	1419983.5	72079.97	1019.08	270.28	8.5	10.9	6.7	6.1	0	11.5	2.7
1	G16	1	GRIN2A	NM_000833	sample	8.54006968641115	31.7595818815331	5.04287260310751	187821.073170732	2717.68477157643	10.8675958188153	38.4320557491289	2.02831575996915	180653.738675958	2364.57360994935	287	14.6	23.3	2.4	10.5	23.3	0.3	20.9	34.5	19.5	34.8	25.1	38.7	1445174.9	66269.94	1211.69	241.79	10.5	10.8	12.2	11.8	0	16	4.9
1	G16	2	GRIN2A	NM_000833	sample	12.3722222222222	44.875	5.06452100239753	260027.402777778	2969.22751586381	14.1916666666667	49.6944444444444	2.16897921727086	232441.063888889	2644.5160564754	360	12.8	20.3	1.7	12.5	20.3	1.4	33.3	41.4	32.2	44.2	35.6	46.1	1887713.8	70299.24	1374.52	241.77	15.3	13.1	8.9	14.4	0	15	6.9
1	G16	3	GRIN2A	NM_000833	sample	10.0358306188925	34.6938110749186	4.24174322443054	179530.328990228	2561.7383136289	13.6742671009772	47.0195439739414	2.11774678572117	211117.899022801	2462.47710312947	307	13.4	23.8	1.3	10.1	23.8	0.3	24.4	42.3	28	39.7	31.9	43.6	1482449.9	58652.11	1133.62	201.43	10.1	7.2	12.1	10.1	0	8.5	7.2
1	G17	1	RF	NA	Neutral	10.8094170403587	37.1412556053812	3.62455059762856	198529.5	2683.4297615727	9.52690582959641	30.4192825112108	1.70075192835474	145604.775784753	2246.82668158185	446	13.9	23.1	1.6	10.3	23.1	0.9	28.3	30.5	23.5	31.8	28.5	32.7	1642429.2	77493.01	1157.45	253.62	12.1	17.7	10.1	11.9	0	18.6	5.6
1	G17	2	RF	NA	Neutral	11.0614525139665	36.7569832402235	4.07463016171965	194785.187150838	2590.85858461444	11.7905027932961	36.5418994413408	1.75851703561027	167685.779329609	2442.80340216493	358	8.7	23.7	0.8	7.3	23.7	0.8	27.7	34.1	24.3	36.3	28.5	38.5	1615988.9	92282.75	1171.73	299.74	11.2	25.7	6.1	9.8	0	28.8	4.2
1	G17	3	RF	NA	Neutral	11.1794871794872	38.0608974358974	4.12671599181199	209710.294871795	2432.41304824607	10.5512820512821	35.8461538461538	1.94905157938107	176987.708333333	2483.89045153561	312	11.5	24.4	1.9	6.7	24.4	0.6	28.2	34.9	24.7	34	26.9	38.5	1631395.9	86062.15	1129.21	288.01	8	22.1	9	9	0	27.2	6.7
1	G18	1	RF	NA	Neutral	13.3024574669187	45.1550094517958	3.86082343599524	228925.049149338	2805.45549428282	13.351606805293	43.6786389413989	2.28006987710397	201941.928166352	2741.86914144355	529	13.8	16.4	1.7	9.5	16.4	0.9	33.3	42.2	27.6	42.9	33.6	45.4	1805172.2	65370.57	1247.94	222.73	11.3	8.1	10.6	11.9	0	7.8	10.2
1	G18	2	RF	NA	Neutral	11.8755980861244	41.3014354066986	3.98015005978158	206428.265550239	2703.83118484558	11.4138755980861	38.0239234449761	2.05605666541929	175176.988038278	2463.40367190621	418	11.7	18.2	1.2	7.7	18.2	0.5	31.3	34.7	29.4	39.2	32.3	40.7	1649186.3	72851.98	1220.35	247.16	10	14.6	7.9	10.3	0	18.7	4.3
1	G18	3	RF	NA	Neutral	11.0758928571429	38.4308035714286	4.11631590125891	213969.720982143	2776.62078758047	11.0535714285714	35.46875	2.06809943764002	166422.486607143	2647.17711166046	448	11.8	18.3	1.3	9.6	18.3	0.7	29	39.1	27	38.2	32.4	43.1	1681030.1	88151.13	1245.86	302.38	10.3	21.4	6	10.9	0	27.7	3.6
1	G19	1	RF	NA	Neutral	10.876404494382	35.7331460674157	3.71716363283752	153638.087078652	2418.01031131269	10.2191011235955	33.4129213483146	1.82279874782102	141051.842696629	2058.64927643331	356	12.6	23.6	1.4	7.6	23.6	0	29.5	33.4	23.9	35.4	28.7	36	1323210.1	57736.76	1028.52	197.37	7	6.7	14.6	9.3	0	7	9.8
1	G19	2	RF	NA	Neutral	11.0627705627706	37.6277056277056	3.79616292319322	180180.253246753	2448.22119588872	10.5779220779221	34.7597402597403	1.82654501213357	156942.997835498	2226.26968836427	462	11	24	0.4	6.3	24	0.2	28.6	29.9	25.5	34.2	30.7	36.4	1446408.9	55787.97	1059.01	213.03	9.1	4.5	11.3	8	0	5.6	6.7
1	G19	3	RF	NA	Neutral	10.2830687830688	35.457671957672	3.06984372218696	186562.970899471	2463.43218183797	9.92328042328042	32.5767195767196	1.8448887212378	144181.261904762	2221.06470891307	378	12.4	21.4	1.6	7.1	21.4	0.3	27	33.3	25.9	32	29.6	34.7	1471256.1	64195.63	1087.9	219.53	8.5	10.6	8.7	8.2	0	13.5	6.6
1	G20	1	RF	NA	Neutral	13.1431767337808	46.0961968680089	4.30927389984772	238505.384787472	2803.81304034513	12.2796420581655	41.4295302013423	2.03175532477774	191323.599552573	2410.99376507086	447	14.3	19.2	1.6	8.9	19.2	0.4	32.7	40.3	29.3	38.7	33.6	40.3	1715051.8	69428.13	1267.95	242.47	13.2	12.3	10.7	10.7	0	13.9	4.3
1	G20	2	RF	NA	Neutral	8.69425287356322	31.6620689655172	3.66738016846565	172530.928735632	2280.91267495074	9.41379310344828	32.6850574712644	1.81961240079808	150339.354022988	2007.70406605248	435	10.6	31.3	1.8	7.4	33.8	1.1	21.8	27.4	20.2	31	23.9	32	1322195.4	48446.81	1029.98	172.3	8.3	5.5	25.3	8.3	3.2	7.1	22.5
1	G20	3	RF	NA	Neutral	10.5972972972973	42.9297297297297	4.8611177161775	280801.732432432	2852.74597820386	11.0783783783784	37.9783783783784	2.03317948951512	168950.835135135	2281.46224782291	370	14.3	22.4	2.2	11.6	22.4	0.8	27.3	38.1	29.5	37	33.8	39.5	1759405.4	58439.78	1354.96	206.49	13.8	7.3	14.3	15.4	0	8.4	4.1
1	G21	1	RF	NA	Neutral	10.3521657250471	34.2975517890772	5.52348825727373	189216.22787194	2606.5014054081	10.7702448210923	34.7683615819209	1.79233951591876	153282.436911488	2145.15540934861	531	13.7	23	1.5	7.7	23	0.4	27.5	36.3	22	36.2	26.7	37.3	1536448.8	61848.15	1151.87	227.03	8.5	4.9	12.6	9	0	7.2	12.8
1	G21	2	RF	NA	Neutral	11.2686567164179	38.0362473347548	3.02422269998239	186250.584221748	2472.57801638342	10.9872068230277	37.3475479744136	2.1687242471709	161086.042643923	2407.44336260013	469	9.8	20.7	1.1	7	20.7	0.9	30.7	33	25.4	38.6	29.6	41.4	1513466.2	55998.11	1100.68	187.57	8.3	5.1	10.7	7.2	0	6.6	9.2
1	G21	3	RF	NA	Neutral	9.52334152334152	32.1523341523342	3.38131141767199	163889.734643735	2425.26838617521	11.012285012285	36.6584766584767	1.83312217050346	160325.481572482	2176.98250720104	407	11.5	24.8	1.2	7.1	24.8	0.5	22.1	36.1	23.1	35.6	26	38.3	1420569.4	53728.24	1058.94	184.36	7.9	5.7	13	9.8	0	7.1	10.6
1	G22	1	RF	NA	Neutral	11.6658711217184	38.7661097852029	3.4326070047509	185804.935560859	2540.68827995479	11.2673031026253	37.9069212410501	2.01293059558254	175524.53699284	2361.13637623213	419	11.5	22	1.9	7.2	22	1.2	29.8	36.8	25.8	37	29.1	38.9	1576147.6	66061.61	1133.11	220.51	12.2	10.3	9.1	9.8	0	12.2	7.4
1	G22	2	RF	NA	Neutral	10.9302884615385	36.0192307692308	3.73326342571455	184658.528846154	2427.30384412204	12.7475961538462	42.0961538461538	1.96233028407365	187651.100961538	2328.3014871277	416	10.1	21.4	1.4	6.2	21.4	0.2	30	35.8	26.2	38.9	27.9	40.1	1590866.3	61522.12	1087.22	209.58	7.7	9.1	9.9	7.5	0	9.6	5.8
1	G22	3	RF	NA	Neutral	8.78231292517007	26.2426303854875	4.15716555318332	124689.657596372	2346.79520290153	10.7913832199546	34.8662131519274	1.81030777768663	147867.832199546	2089.09240433467	441	11.3	23.4	2	5	25.4	0	20.9	35.8	19.5	32.4	22.7	33.8	1281883.2	48712.75	1071.77	158.93	6.8	4.1	22.7	9.5	2	3.4	19
1	H03	1	CHEK1	NA	Positive	11.3440860215054	142.476702508961	10.6807079359134	1490614.06451613	5162.57452749945	4.51254480286738	13.8494623655914	1.33883634032278	59327.8136200717	1257.01151622064	279	45.2	26.5	2.9	42.3	26.5	1.1	32.3	15.1	43	15.4	48	16.1	5101572.5	53181.67	3600.66	195.89	40.5	5	14.3	45.2	0	6.8	6.8
1	H03	2	CHEK1	NA	Positive	13.7859531772575	150.852842809365	12.7333716904085	1487957.81939799	5205.48838856795	5.81939799331104	20.6354515050167	1.14862391709494	95753.2040133779	1375.04824638229	299	45.5	20.7	1	45.5	21.4	0.7	41.5	19.1	49.5	20.4	52.2	20.4	5463658.9	57617.52	3692.09	196.61	44.5	6.4	12	46.8	2.3	11	11.4
1	H03	3	CHEK1	NA	Positive	13.3768656716418	166.567164179104	15.8186507123856	1726224.54477612	5822.75667142379	4.46268656716418	14.75	1.03567489406635	62567.0559701493	1066.4866035599	268	52.2	17.2	1.9	53	17.2	0	37.7	12.7	50.7	11.9	56.7	13.8	5973220	46420.7	4201.15	163.63	46.6	1.5	13.4	54.9	0	3.4	4.1
1	H04	1	CHEK1	NA	Positive	11.5762081784387	144.438661710037	13.9364640643184	1520000.73605948	5541.94281144871	4.60594795539033	14.1970260223048	1.00372166387304	62861.6802973978	1137.24976089697	269	44.6	22.3	1.9	45	22.3	0.4	37.2	15.6	46.8	14.5	52.4	16	5299563.9	56672.51	3925.82	210.62	44.2	8.2	18.2	48	0	11.9	8.2
1	H04	2	CHEK1	NA	Positive	13.0594059405941	161.990099009901	15.6438521572933	1655112.63366337	5645.50848005265	5.33993399339934	18.2442244224422	1.45569029163876	79658.504950495	1388.37926604317	303	50.2	18.5	3	47.5	18.5	0.7	38.9	15.2	52.1	18.2	55.4	18.8	5655238.4	54108.12	3953.13	184.53	46.5	5.6	12.2	49.5	0	6.9	5
1	H04	3	CHEK1	NA	Positive	12.5102880658436	149.9670781893	14.6734663764321	1563548.24279835	5579.13179105548	5.65432098765432	18.641975308642	1.2968561121126	80863.304526749	1405.67752485106	243	47.3	20.6	3.3	47.7	20.6	0.4	35.4	20.6	49.8	19.3	52.7	22.6	5627555.5	56449.66	4019.22	195.8	46.9	9.1	13.6	48.6	0	13.2	13.6
1	H05	1	CHEK1	NA	Positive	13.4291845493562	153.420600858369	14.5894221187744	1578250.33905579	5292.16617570615	5.27896995708154	18.244635193133	1.26383961217211	89848.6180257511	1563.29384599202	233	45.9	21.5	0.9	40.8	21.5	0.9	36.5	18.9	45.5	19.3	48.5	20.6	5438725.3	80613.65	3589.79	273	39.1	19.3	12.4	41.6	0	21.9	4.7
1	H05	2	CHEK1	NA	Positive	9.79545454545455	137.198863636364	16.4813352268636	1458792.22159091	4942.1236533867	3.17613636363636	9.73863636363636	0.882675895053104	43617.5909090909	938.232472306756	176	43.8	31.2	2.3	40.9	31.2	0.6	30.1	8.5	42	10.2	43.2	12.5	4760896.5	51143.69	3449.6	182.92	38.1	3.4	13.1	41.5	0	9.7	9.1
1	H05	3	CHEK1	NA	Positive	11.3469387755102	150.379591836735	16.407462276184	1640775.96734694	5402.27939929158	4.12244897959184	13.0204081632653	0.779902586538431	59035.0693877551	974.76299219276	245	45.3	25.7	0.8	44.9	25.7	0	31	13.1	47.3	12.7	49	13.9	5406161.3	72283	3888.63	252.9	42	16.7	14.7	47.3	0	20.8	10.2
1	H06	1	CHEK1	NA	Positive	9.47524752475248	127.653465346535	19.8153959201798	1377528.53465347	5470.91580431913	4.43234323432343	14.8613861386139	1.12448917741973	70827.3531353135	1265.53661793394	303	47.5	22.4	2.3	43.9	22.4	0	29	13.5	41.6	14.2	47.9	16.2	5060452.1	72883.1	3662.71	262.53	39.6	16.8	13.5	46.2	0	19.8	8.3
1	H06	2	CHEK1	NA	Positive	11.1643835616438	147.785388127854	16.2515509819305	1649852.89041096	6073.28940303846	5.4703196347032	18.3881278538813	1.01511646378101	93104.7260273973	1383.31941004715	219	48.4	20.5	0	48.9	20.5	0	31.5	15.5	48.4	16.9	52.1	18.3	5693657	81282.15	4154.22	286.73	44.3	21.9	11	47.9	0	27.4	2.3
1	H06	3	CHEK1	NA	Positive	9.81278538812785	132.269406392694	15.5087279937587	1450632.47945205	5495.1483589858	2.81278538812785	8.51598173515982	0.888019090609955	34811.2465753425	1025.97728647976	219	46.6	23.7	0.9	44.3	23.7	0.5	29.2	9.6	44.7	9.1	47	10.5	5107376.9	67110.08	3791	243.19	41.1	13.7	12.8	44.7	0	16.9	4.1
1	H07	1	CHEK1	NA	Positive	10.9027777777778	138.75	10.2062036517443	1417496.40555556	5001.08390227596	3.23333333333333	10.7305555555556	0.858645524173852	47341.8166666667	940.21456878637	360	44.4	28.1	0.6	42.2	28.1	0	32.2	11.4	43.3	12.5	45.8	13.3	4839098	52488.32	3524.05	193.96	39.7	6.4	20	46.1	0	10.3	12.2
1	H07	2	CHEK1	NA	Positive	13.9686520376176	158.206896551724	10.3830518948244	1578599.0031348	5329.57134863445	6.05015673981191	20.730407523511	1.36084651146357	92719.3573667712	1386.6670907621	319	45.1	21	3.1	45.8	21	0.6	40.8	17.6	49.8	18.5	54.5	20.7	5479020.1	50345.44	3800.52	174.47	45.5	4.1	10.7	47.6	0	6.3	7.5
1	H07	3	CHEK1	NA	Positive	9.34862385321101	120.455657492355	12.8763396310358	1262719.5351682	4394.50296725942	3.42813455657492	11.0030581039755	0.663434524160246	50506.370030581	821.852105993055	327	39.8	36.7	0.6	36.1	36.7	0.3	28.4	10.4	38.8	9.5	41.3	10.1	4168841.1	44384.66	3081.46	171.56	33.6	5.2	25.7	37.6	1.8	8.9	19.6
1	H08	1	CHEK1	NA	Positive	10.8263665594855	137.807073954984	11.8447683331556	1437446.07073955	4976.74839604652	4.55305466237942	15.6334405144695	1.12295067133537	71846.0803858521	1192.56376919455	311	45.3	27.3	1.9	40.8	27.3	0.3	31.8	13.8	42.8	12.5	45.7	14.1	4840719.6	53932.07	3473.65	197.98	38.9	6.8	10	42.1	0	11.3	5.8
1	H08	2	CHEK1	NA	Positive	11.2433460076046	148.87072243346	12.4060357746799	1589766.97338403	5240.52597180528	4.92395437262357	17.0532319391635	1.09705585634816	79095.1254752852	1243.66931187113	263	43.7	26.6	1.5	42.2	26.6	0	33.8	13.3	46	15.6	48.7	16.3	5241817.6	55801.91	3772.73	196.95	39.9	7.2	11.8	44.1	0	9.1	4.2
1	H08	3	CHEK1	NA	Positive	13.3811475409836	166.016393442623	10.7224871828337	1638386.34016393	5354.41784358561	5.24180327868852	16.5737704918033	1.15149431637943	67637.2786885246	1228.69154539732	244	51.6	24.2	2.5	48	24.2	0	40.6	18	52.5	17.2	54.5	18	5560767.8	49607	3819.71	166.16	48	4.1	13.5	50.8	0	4.9	13.5
1	H09	1	NOTCH2	NM_024408	sample	12.5714285714286	47.2876447876448	4.65180063900213	278082.067567568	2839.04667700775	12.0057915057915	38.8764478764479	1.97359737078645	171568.038610039	2483.88994694729	518	13.1	18.7	0.6	10.6	18.7	0	32.6	39	25.7	39.2	32.6	41.3	1995002.7	58676.43	1392.19	196.93	14.7	5.2	8.3	14.1	0	6.4	5.6
1	H09	2	NOTCH2	NM_024408	sample	10.9690265486726	38.5110619469027	2.64529745825574	197566.10619469	2489.30983932859	12.7035398230088	43.5663716814159	2.17631041094772	194038.318584071	2509.11036108539	452	10	24.8	1.3	9.3	24.8	0.7	27.2	35.4	25.2	40.3	28.8	42	1739980.6	56550.41	1208.29	189.85	12.4	6.9	14.4	11.3	0	7.1	11.5
1	H09	3	NOTCH2	NM_024408	sample	9.60780287474333	31.735112936345	2.47973660697886	161998.905544148	2181.47746464685	11.8624229979466	41.0492813141684	1.96498587387604	185570.024640657	2227.74199336972	487	10.3	34.5	2.1	6.2	34.5	0.8	24.2	37.2	22.2	36.8	26.9	38.4	1470966.5	49287.78	1037.46	172.04	10.9	3.9	18.7	9.7	0	4.7	17.2
1	H10	1	FANCM	NM_020937	sample	9.97125256673511	30.9322381930185	3.46726518479469	142104.041067762	2329.6885141948	6.3388090349076	17.088295687885	1.51373320385933	67767.8336755647	1883.26853560595	487	10.1	25.3	1.6	5.7	25.3	0.8	24.2	18.3	20.9	17.5	25.9	19.3	1466530.4	60318.6	1027.34	196.98	7.8	6.2	8	8.2	0	6.2	5.3
1	H10	2	FANCM	NM_020937	sample	9.48479087452471	32.1045627376426	3.0773948194978	158386.024714829	2305.29953520497	5.94296577946768	16.5228136882129	1.21203097482781	63943.6520912547	1514.9397837901	526	10.8	25.3	0.8	6.3	25.3	0	24.7	14.6	21.5	16.5	25.1	17.3	1402882.2	55433.52	978.25	185.14	6.5	4.4	8.2	5.9	0	6.5	2.5
1	H10	3	FANCM	NM_020937	sample	7.43977055449331	23.0286806883365	2.47398186304794	104035.707456979	2025.99527240542	5.22370936902486	14.282982791587	1.22300570730692	54783.430210325	1472.51318987053	523	9.8	27.7	1.1	4.4	27.7	0.4	17.6	15.7	15.5	13	18.7	15.3	1194931.6	48854.84	834.9	158.31	6.1	3.1	14.5	5.2	0	3.4	16.8
1	H11	1	RASA1	NM_022650	sample	10.7453874538745	38.6439114391144	3.21954448846787	213387.400369004	2464.7852729034	10.2878228782288	32.119926199262	1.77461977019225	137553.590405904	2240.68730720657	542	13.5	26.9	0.9	8.5	26.9	0.2	26.9	33.2	23.2	33.4	26.4	35.4	1746827.7	59187.37	1192.62	192.12	12.5	6.1	8.5	11.1	0	5	5.4
1	H11	2	RASA1	NM_022650	sample	9.14675052410901	33.7756813417191	3.00532029058698	200370.582809224	2565.13533156271	11.1781970649895	35.7798742138365	1.90970945607043	156350.628930818	2356.01968676679	477	11.5	27.3	1.9	10.1	27.3	0.8	22.4	32.1	21	36.3	24.9	38.6	1800003.4	59520.93	1265.59	196.06	12.4	7.3	11.3	12.4	0	7.3	8.8
1	H11	3	RASA1	NM_022650	sample	8.94883720930233	33.9139534883721	3.736646331682	213580.090697674	2422.74529563599	11.6883720930233	35.7906976744186	1.80359480439749	145282.906976744	2202.54824065495	430	11.6	27.7	1.2	9.3	28.4	0.5	22.6	37.2	21.4	36	24.2	37.9	1750504	56776.52	1214.05	191.15	12.3	5.8	9.8	11.6	1.4	7.2	8.1
1	H12	1	KDM5C	NM_004187	sample	12.3684210526316	38.0526315789474	3.23318781919876	165784.734649123	2599.54688549197	12.0723684210526	40.0701754385965	2.11504853152647	190339.901315789	2573.51893887876	456	10.5	19.7	1.8	5.9	19.7	0.2	31.8	39.7	25.7	40.1	33.1	42.8	1635751.8	71922.73	1152.08	236.86	11.2	12.1	10.1	9.6	0	13.2	4.4
1	H12	2	KDM5C	NM_004187	sample	9.77157360406091	35.1040609137056	3.06213838238138	200302.560913706	2433.04501101262	12.4619289340102	43.007614213198	2.05075337121757	200407.276649746	2517.44829057093	394	11.7	25.9	1	7.6	25.9	0.3	25.4	34.5	22.3	39.3	25.4	41.9	1651079.6	60752.95	1167.41	201.3	10.9	7.6	8.6	9.1	0	8.9	6.3
1	H12	3	KDM5C	NM_004187	sample	9.36258660508083	25.3625866050808	2.29769206788467	103885.466512702	2167.53691207825	10.8406466512702	34.7598152424942	1.83285699068151	155874.618937644	2302.30402194366	433	7.4	25.6	0.7	3.9	25.6	0.5	23.1	34.9	20.1	33.5	24	36.3	1374547.1	61261.23	922.44	203.11	8.3	8.3	8.3	6.2	0	9.2	7.6
1	H13	1	FAS	NA	sample	13.6792452830189	49.1438679245283	3.91811143789651	247792.087264151	2773.14029928903	14.8254716981132	50.6320754716981	2.09753603012671	236575.554245283	2656.63832341978	424	16.5	18.6	1.2	9	18.6	0.7	36.6	43.9	31.8	44.1	36.8	46.7	1821472	62358.58	1299.42	202.8	13.7	7.1	9.4	11.1	0	6.1	5
1	H13	2	FAS	NA	sample	11.0679611650485	35.5679611650485	3.25572088845638	184943.194174757	2570.59153313161	13.1990291262136	44.3907766990291	2.19293508775082	200709.759708738	2613.15760414471	412	8.7	21.1	1.7	5.8	21.1	0.5	28.6	36.2	26.5	40.8	30.3	43.2	1799876.4	63259.42	1198.83	205.06	10.7	9.5	7.8	9.2	0	9.2	5.1
1	H13	3	FAS	NA	sample	12.0935412026726	37.3719376391982	3.0344201157152	178140.714922049	2516.74772546752	14.1358574610245	48.4877505567929	2.22711419963359	221715.04454343	2671.54025862808	449	10	20	2	6	20	0.9	29.8	46.3	27.4	44.8	32.5	48.1	1688210.4	60894.8	1108.9	199.79	10.2	5.8	9.4	9.6	0.9	6.7	6.5
1	H14	1	PTPRC	NR_052021	sample	8.19851576994434	25.7940630797774	3.91243501521275	123193.736549165	2243.11986537866	10.3692022263451	31.7773654916512	1.7067391655761	129316.016697588	2020.1651730013	539	11.3	25.2	0.9	6.1	25.2	0.2	19.5	34	15	34.1	19.5	35.1	1301607.5	54923.02	943.87	176.92	6.7	4.5	13.5	8.2	0	4.1	11.1
1	H14	2	PTPRC	NR_052021	sample	7.43722943722944	24.2662337662338	3.37309842673905	116407.123376623	2145.17347524967	9.73809523809524	31.5194805194805	1.85746105538089	131452.173160173	1993.62320239785	462	11.3	27.3	2.4	6.7	27.5	0.2	17.3	26.8	15.6	30.5	18.8	31.8	1163110.2	52226.77	889.57	175.35	4.5	3.5	12.3	5.6	0	4.1	6.1
1	H14	3	PTPRC	NR_052021	sample	8.76956521739131	26.8434782608696	2.88881837318486	121119.554347826	2117.44686431015	11.1195652173913	35.6347826086957	1.90659299239209	146587.047826087	2110.59585179111	460	10	26.3	1.3	3.9	26.3	0.2	22	34.6	21.3	33.9	23.7	35.9	1226539.8	54978.57	899.65	184.15	5	5.2	10.9	5.9	0	5.9	10.2
1	H15	1	PTPRU	NM_133178	sample	13.4534412955466	49.5161943319838	3.777247796959	260914.587044534	2922.78896282327	11.7550607287449	36.251012145749	1.94347909075481	156494.680161943	2335.06436245883	494	15.2	17.4	1.4	12.1	17.4	0.8	34.2	39.7	31	38.7	34.8	39.9	1908317.2	60814.74	1359.18	206.05	15.6	7.3	10.7	16	0	7.7	8.3
1	H15	2	PTPRU	NM_133178	sample	12.5802752293578	43.3142201834862	3.87602499964634	218649.775229358	2838.6718370187	12.8233944954128	42.4403669724771	2.01652191609588	190078.697247706	2473.30043823319	436	11.9	17	1.4	10.8	17	1.6	31.9	38.3	30	41.5	34.2	44.7	1794076.1	63318.7	1274.01	212.36	12.6	8.5	8.5	14.2	0	8.9	7.6
1	H15	3	PTPRU	NM_133178	sample	10.5308641975309	37.0271604938272	2.9727744428242	193062.837037037	2530.48147642429	11.7061728395062	38.0074074074074	1.83497472448229	157701.175308642	2152.02601795726	405	12.8	25.7	1	8.1	25.7	0	24.9	38.5	25.9	35.6	29.9	37.8	1568288.3	56148.28	1186.63	192.84	11.6	5.2	12.1	13.1	0	7.4	8.6
1	H16	1	FUBP1	NM_003902	sample	6.63120567375887	19.6193853427896	3.88435170822347	89687.4113475177	1961.73959603304	11.2505910165485	34.3191489361702	1.95407596151998	148096.773049645	2176.61457707748	423	9.7	30.5	2.1	3.8	30.5	2.1	15.1	34.3	12.8	34.3	14.7	35.2	1170488.6	65797.82	846.69	243.96	5	8.5	8.5	5	0	10.6	3.3
1	H16	2	FUBP1	NM_003902	sample	5.64399092970522	18.562358276644	2.93100804035439	83996.2358276644	1807.11703741773	9.21541950113379	28.4489795918367	1.79223943137746	115805.294784581	1865.76138354315	441	9.3	35.1	2.3	4.3	35.1	0.7	11.3	25.4	10.9	27.7	12.9	28.8	1069531.7	74875.11	751.18	244.45	3.9	20.4	12.9	5	0	20.2	8.6
1	H16	3	FUBP1	NM_003902	sample	5.9388379204893	19.3425076452599	2.08474082082597	96977.25382263	1722.95824933281	9.2782874617737	27.1162079510703	1.62539835557539	110587.422018349	1880.46512232511	327	8.6	37.6	1.2	4.3	37.6	1.5	13.1	30.6	12.2	28.4	15.3	29.1	1122729.1	67336.15	815.34	224.61	4.3	11	14.1	5.5	0	11.9	7
1	H17	1	CHEK1	NA	Positive	10.5213675213675	171.111111111111	22.5367663960735	1970346.58119658	6056.49999800173	3.65811965811966	11.034188034188	1.44449035928532	48969.6538461538	1131.08673352669	234	52.1	24.8	2.1	46.6	24.8	0.4	29.9	13.7	48.7	14.1	50.4	14.5	6042006.8	60308.7	4306.71	212.54	43.6	8.5	9	47.4	0	10.7	3.4
1	H17	2	CHEK1	NA	Positive	12.6277372262774	149.671532846715	12.9993858097322	1495082.51094891	5005.87133725843	8.09489051094891	24.8503649635037	1.68314349005271	123605.919708029	2665.36465685393	274	43.1	19	1.8	42	19	0	34.3	18.6	44.9	20.8	47.1	24.1	5104374.7	90843.44	3351.86	307.64	40.9	26.3	10.2	42.3	0	31	4
1	H17	3	CHEK1	NA	Positive	11.7632653061224	142.269387755102	11.6044300076646	1438415.73061224	4949.74632546357	4.72244897959184	14.8408163265306	0.978146767436066	67734.1265306123	1196.09708286511	245	46.1	25.7	0.8	43.3	25.7	0.4	34.7	14.7	46.1	13.5	49.8	14.3	4753308.5	73219.84	3420.97	259.88	40.4	15.9	10.2	46.9	0	22	4.1
1	H18	1	CHEK1	NA	Positive	12.995983935743	177.787148594377	15.8472298886663	1872488.2248996	5870.8959977484	7.23694779116466	25.0602409638554	1.37116695092021	110855.510040161	1545.95161884294	249	49.4	20.1	2	48.2	20.1	0.4	41	23.3	51.8	23.7	55	24.1	5903822.1	55927.14	4219.83	201.06	49	5.2	8.8	51	0	7.6	6.4
1	H18	2	CHEK1	NA	Positive	11.6629213483146	149.34456928839	17.0046430657218	1606701	5339.29470158593	4.94007490636704	17.5468164794008	0.949478131109648	84926.5430711611	1265.13198942483	267	43.8	26.2	1.1	44.9	26.2	0	32.6	13.5	46.4	15	50.2	16.1	5414909.9	74429.1	3820.54	256.86	42.3	19.5	9.4	45.7	0	23.2	2.6
1	H18	3	CHEK1	NA	Positive	14.3639344262295	182.154098360656	18.0480770655873	1870583.8295082	6422.54718764632	4.34098360655738	13.9606557377049	1.02061831280406	68932.3836065574	1253.19662950049	305	58	18.7	1	58.4	18.7	0.7	43.6	14.1	58	13.4	61.6	15.1	6472609.9	71194.67	4653.8	252.36	55.1	15.7	13.1	59.7	0	20	9.2
1	H19	1	CHEK1	NA	Positive	14.125	146.723404255319	10.1572968972588	1444844.48404255	5302.54577632362	5.9281914893617	19.8989361702128	1.14348025834828	91717.9813829787	1358.92018388755	376	44.9	23.7	0.8	47.3	23.7	0.3	41.8	20.5	49.2	19.1	52.4	20.7	5342860.9	58421.36	3597.45	201.49	46.8	9.8	16.2	49.2	1.3	11.7	15.7
1	H19	2	CHEK1	NA	Positive	11.7209302325581	153.614617940199	13.477865895448	1624704.25249169	5611.25803732073	4.38538205980066	15.1162790697674	1.045317403233	67174.9368770764	1188.26162139844	301	48.5	22.6	1.3	47.2	22.6	0.7	32.9	11.6	48.2	13	51.5	15.6	5311085.6	56170.78	3873.49	210.38	43.9	9	13.3	46.8	0	12.6	6
1	H19	3	CHEK1	NA	Positive	11.5802469135802	143.876543209877	11.8402252401399	1444772.96296296	4844.06305251645	4.55555555555556	12.1049382716049	0.840085113885859	47313.3148148148	1050.62174799554	162	45.1	27.8	0.6	40.1	27.8	0	33.3	16.7	44.4	14.2	46.9	15.4	4671139.8	51818.98	3298.45	176.1	37.7	4.3	12.3	41.4	0	3.1	6.2
1	H20	1	CHEK1	NA	Positive	12.4285714285714	161.642857142857	13.6849317069749	1685076.44196429	5675.10572082104	3.76339285714286	12.3928571428571	0.891172972415108	52981.6294642857	983.395800467802	224	52.2	20.1	1.3	48.2	20.1	0	38.8	11.2	52.2	10.7	53.1	12.1	5400811	48333.34	4046.47	179.04	44.6	3.6	20.1	50.9	0	5.8	11.2
1	H20	2	CHEK1	NA	Positive	13.7072072072072	161.698198198198	19.7584373276087	1712577.95045045	6167.65143704645	7.22072072072072	25.1171171171171	1.42933355713269	111588.531531532	1575.3954747331	222	50.9	18.5	1.8	52.7	18.5	0.5	39.2	22.1	54.1	22.1	58.6	23.9	5925721.3	56759.72	4414.82	201.56	50.9	7.7	12.6	54.1	0	12.6	6.8
1	H20	3	CHEK1	NA	Positive	10.289156626506	157.289156626506	26.8808796616151	1791312.20481928	5939.12413824157	3.07831325301205	10.4879518072289	0.960285643718726	46557.1144578313	1037.98244679998	166	51.2	28.9	2.4	50.6	28.9	0.6	30.7	10.8	48.8	9	51.2	12	5623271	55415.41	4280.99	203.89	45.2	7.8	18.7	50	0	10.8	12
1	H21	1	CHEK1	NA	Positive	13.3592592592593	179.862962962963	15.7400988912125	1868728.45185185	6201.95179361712	3.57037037037037	11.2518518518519	0.922353217216963	44621.5111111111	1000.25479258091	270	56.3	19.3	1.1	54.8	19.3	0.7	39.3	11.5	55.6	12.6	59.3	12.6	6076286.2	49210.26	4342.21	220.58	49.6	4.1	21.5	56.7	0	4.8	11.1
1	H21	2	CHEK1	NA	Positive	11.08	140.393846153846	11.4477613182707	1477370.89538462	5299.21307987074	4.39692307692308	12.6830769230769	0.840035071788375	49393.9569230769	1081.65591851017	325	46.2	23.1	0.3	44.6	23.1	0	31.1	12.9	44.6	13.8	48	14.5	5110552.9	53020.88	3545.64	197.26	41.8	5.8	13.5	44.6	0	10.5	7.7
1	H21	3	CHEK1	NA	Positive	10.953488372093	132.15503875969	10.9802634014803	1362820.62790698	4892.39998137283	5.2015503875969	17.7674418604651	1.38903748445944	80230.5891472868	1287.54235328837	258	46.1	29.5	3.5	41.9	29.5	1.6	30.2	17.8	43.4	15.1	47.3	18.2	4515563	48332.06	3268.18	171.2	36.8	6.2	17.1	41.9	0	6.6	8.9
1	H22	1	CHEK1	NA	Positive	12.7264150943396	142.229559748428	10.2039899346558	1422859.43396226	5385.58401775324	4.25786163522013	12.5377358490566	1.1003460081634	52288.0911949686	1189.88006195518	318	50	21.7	1.6	48.7	22	0.3	34.3	15.7	46.9	14.5	50.9	16	5340616.3	52118.66	3730.07	180.46	45	5	16	49.7	0	5.7	11.6
1	H22	2	CHEK1	NA	Positive	13.1675392670157	155.403141361257	16.7475672380687	1692994.39267016	6099.71875978459	6.63874345549738	23.0471204188482	1.46781693391266	111258.376963351	1563.17686282978	191	45	16.8	2.1	49.7	16.8	1	36.6	18.3	50.8	20.9	53.4	23	5773580.8	65151.73	4217.41	230.07	47.1	9.4	10.5	50.3	0	11	4.2
1	H22	3	CHEK1	NA	Positive	9.8203125	128.36328125	14.6703037318725	1388020.9296875	5367.67712604576	4.46484375	14.3671875	1.1199807973912	61187.21484375	1250.66276453735	256	46.5	22.3	2.3	42.2	22.3	0	27.3	13.7	42.2	13.3	48.4	15.2	4747112.4	52906.77	3680.97	191.94	39.8	7.8	13.7	44.9	0	9.4	11.7
1	I03	1	RPA32	NA	Positive	14.966049382716	83.0030864197531	5.37206967324642	631558.12037037	3723.66057151593	2.05555555555556	6.95987654320988	0.661626423320588	27079.1265432099	644.085588240848	324	25	18.8	0.6	25.3	18.8	0	39.8	6.2	39.8	6.2	43.8	6.8	3304168.6	44908.9	2138.92	150.99	32.4	2.2	13.6	31.5	0	2.8	17.3
1	I03	2	RPA32	NA	Positive	14.9259259259259	79.3061728395062	4.57107587268598	566647.520987654	3613.29373231511	1.41728395061728	3.8716049382716	0.494933002615059	13157.424691358	480.188131442822	405	20.5	18	0.2	24.4	18	0	40.7	3.2	40.5	4.2	44.2	4.2	3272487.2	47231.08	2172.14	154.19	34.3	3.7	11.4	34.6	0	4.4	11.6
1	I03	3	RPA32	NA	Positive	13.9261992619926	76.3210332103321	4.32799473035125	587943.306273063	3291.58828856539	1.74169741697417	5.28782287822878	0.831734822155914	21075.5276752768	660.874459169913	271	20.7	29.2	1.1	24	29.2	0.4	35.8	5.2	39.1	4.4	42.8	6.6	3256429.3	43954.86	2079.02	146.92	32.1	1.5	12.2	30.6	0	2.2	12.9
1	I04	1	RPA32	NA	Positive	13.4011799410029	79.0648967551622	6.32263885165369	634614.604719764	3682.00959934434	1.25958702064897	3.09439528023599	0.487164498590362	10085.2477876106	481.34856672973	339	23	26.8	0.3	26.5	26.8	0.3	35.7	3.2	37.5	3.2	42.5	3.5	3281245.6	46988.71	2213.28	158.92	29.5	2.9	12.7	32.2	0	4.4	12.7
1	I04	2	RPA32	NA	Positive	17.4116222760291	92.1476997578692	6.78159074120013	673245.685230024	3954.86371218677	1.05569007263923	3.23486682808717	0.471826350618574	11115.1452784504	397.721300146325	413	24	17.9	0.7	29.8	17.9	0	46	2.9	49.2	3.4	52.8	3.9	3732188.5	48260.29	2347.2	157.15	36.3	3.9	11.9	36.1	0	4.6	11.1
1	I04	3	RPA32	NA	Positive	13.9731903485255	69.5951742627346	5.28054602440017	524055.412868633	3602.79404850444	2.12868632707775	6.76675603217158	0.498943860110047	26822.4209115282	510.857976469276	373	22	24.4	0	25.5	24.4	0	37	6.2	40.5	6.2	45	6.2	3146190.2	42409.47	2224.66	146.81	31.6	2.7	16.4	32.2	0	2.9	12.9
1	I05	1	RPA32	NA	Positive	14.4602409638554	79.6722891566265	5.92313535337522	584049.342168675	3611.34173171599	1.59277108433735	4.58795180722892	0.57591487342597	15569.9228915663	556.15712039594	415	24.8	19.5	0.5	23.4	19.5	0	38.8	4.6	40.2	5.5	44.8	5.5	3120300	41371.32	2063.84	135.7	29.2	1	12.3	28.2	0	0.7	14.2
1	I05	2	RPA32	NA	Positive	16.6983758700696	91.6287703016241	5.00142456244999	691126.134570766	3812.25945864926	1.81902552204176	6.38747099767981	0.607667310820763	26893.0371229698	584.684684206379	431	21.6	17.9	0.7	27.4	17.9	0	45.2	3.9	45.9	5.1	48.3	5.1	3519720.3	45698.52	2319.24	152.33	34.1	1.9	10.4	35	0	2.3	10
1	I05	3	RPA32	NA	Positive	16.8284023668639	87.1420118343195	6.62487666751995	624852.609467456	3735.47801361381	0.949704142011834	2.35502958579882	0.430530432506679	6653.3224852071	387.617075775331	338	24.9	18.9	0.6	27.2	18.9	0	44.1	2.7	47.6	2.4	49.4	2.4	3508275.1	47146.36	2305.35	167.24	35.5	3.8	16.3	36.4	0	6.2	14.5
1	I06	1	RPA32	NA	Positive	16.6366047745358	93.6233421750663	6.35631188731216	692385.233421751	4057.15276312597	1.62599469496021	5.22811671087533	0.500947289483733	21280.0848806366	518.164577360182	377	26.8	17.5	0.5	32.4	17.5	0	47.2	3.2	46.7	3.4	52.8	4.2	3533189.1	44307.15	2475.31	150.58	37.9	2.9	24.9	40.6	0	3.7	25.7
1	I06	2	RPA32	NA	Positive	14.2843822843823	80.8205128205128	6.01129858641616	631793.298368298	3760.35351616089	0.906759906759907	2.89277389277389	0.53685216569832	10971.3962703963	433.370001319578	429	22.6	20.7	0.5	25.9	20.7	0	37.8	2.1	41.5	2.3	46.6	2.3	3412331.3	44647.6	2260.09	151.76	34	2.3	13.5	32.4	0	2.8	7.2
1	I06	3	RPA32	NA	Positive	15.6181474480151	72.2722117202268	4.31981207827981	485441.536862004	3545.21830487944	1.30434782608696	3.99243856332703	0.559919350568701	14159.8374291115	488.164441627437	529	20.2	17.4	1.1	23.1	17.4	0	41.8	2.8	40.1	3.2	47.1	3.6	3155141.4	38134.73	2070.75	125.07	31.8	0.9	15.9	31.9	0	0.6	25.1
1	I07	1	RPA32	NA	Positive	16.4204545454545	98.3039772727273	6.41500776095649	771881.997159091	3976.52548334178	1.42045454545455	4.18465909090909	0.41373072179506	16502.9772727273	439.214618278057	352	28.1	17.6	0	29.8	17.6	0	43.2	3.7	44.9	3.1	48.9	3.1	3614698	49058.8	2382.86	161.94	36.1	3.1	10.2	34.9	0	3.1	9.1
1	I07	2	RPA32	NA	Positive	16.8756345177665	87.3629441624365	5.00121203881312	614795.497461929	4045.59224284135	0.596446700507614	1.43654822335025	0.374869145237166	4143.34517766497	377.675555161307	394	25.9	16	0.5	31.7	16	0	47	0.5	48.5	1.3	52.5	1	3633036.5	53407.14	2429.95	178.33	40.6	6.1	9.9	38.8	0	7.6	9.4
1	I07	3	RPA32	NA	Positive	16.0164473684211	94.2763157894737	7.6223373376961	767802.036184211	4074.56897918981	1.45394736842105	4.14473684210526	0.555415063849181	14895.1217105263	501.326667613522	304	24.7	19.1	1	27	19.1	0	41.4	3.9	46.4	3.9	48	3.9	3735893.9	48490.93	2454.78	158.01	38.8	3	8.9	34.9	0	3.9	9.2
1	I08	1	RPA32	NA	Positive	14.5765550239234	81.3875598086124	6.27656788091862	636377.789473684	3973.49385213129	1.0622009569378	3.42344497607656	0.606026477916953	13238.5909090909	495.512038915989	418	25.6	19.4	1.2	29.9	19.4	0	38.8	2.4	41.4	2.6	47.4	2.6	3422109.8	43367.1	2344.61	146.02	35.6	1.4	14.8	36.8	0	2.9	16.7
1	I08	2	RPA32	NA	Positive	15.2272727272727	78.1287878787879	4.4342190017146	552443.752525253	3719.19781648154	1.33333333333333	3.83080808080808	0.600336760263986	12356.3762626263	593.152293293458	396	21.5	17.9	0.5	26.3	17.9	0	41.9	3	42.2	3.8	46	3.8	3369270.9	50746.84	2194.43	165.9	34.1	5.3	12.9	33.6	0	5.6	15.4
1	I08	3	RPA32	NA	Positive	13.9940828402367	81.1479289940828	6.76540264930791	637571.210059172	3981.64639309108	1.36390532544379	3.7396449704142	0.53681158707034	11845.1775147929	456.117742149351	338	28.1	17.8	0.9	30.5	17.8	0	36.7	3.6	41.1	2.7	46.7	3.6	3315844.5	39722.29	2369.55	138.41	32	1.8	23.7	35.5	0	2.1	22.8
1	I09	1	ARHGAP35	NM_004491	sample	11.347721822542	39.2589928057554	3.53140891759577	202438.040767386	2655.85817805361	13.9304556354916	48.4580335731415	2.29040980834283	211010.601918465	2667.40259619069	417	12	18.9	1.9	8.4	18.9	1	29.5	46	23.7	46	29.3	48.9	1680700.8	62242.05	1226.61	215.58	10.3	8.2	11.5	10.8	0	10.1	8.9
1	I09	2	ARHGAP35	NM_004491	sample	9.5	31.1470588235294	3.4581551830081	146172.819327731	2448.36415350453	11.7647058823529	40.4726890756303	2.21587192272999	177419.016806723	2530.68365900523	476	12.2	23.5	1.7	7.8	23.5	0.6	23.5	34.7	22.3	41.8	26.3	43.7	1443212.3	59466.91	1086.4	205.87	8.2	8.4	15.3	9	0	10.3	8.8
1	I09	3	ARHGAP35	NM_004491	sample	10.4955156950673	35.1210762331839	3.44606933277489	182658.239910314	2625.13731446283	14.2533632286996	47.8116591928251	2.37697559676535	214264.286995516	2781.98329357178	446	12.6	20.9	1.6	8.3	20.9	0.7	26.5	47.3	26.2	45.1	30.7	48.9	1673249.3	64699.85	1182.81	215.45	10.8	8.5	7.4	9.2	0	11.2	3.6
1	I10	1	AHNAK	NM_024060	sample	9.46296296296296	35.3240740740741	3.75235821167243	201098.611111111	2316.36597353026	9.64506172839506	29.9814814814815	1.95142240084491	131754.771604938	2121.6039531458	324	14.8	25.3	1.5	7.7	25.3	0.9	21.9	29	19.8	30.6	22.8	33	1505803.8	65797.9	1032.97	214.51	8.6	9.6	10.5	8	0	12	7.7
1	I10	2	AHNAK	NM_024060	sample	7.24561403508772	25.1842105263158	3.81763735274102	134123.444444444	2136.31220585059	9.00292397660819	28.3888888888889	1.98108961847586	115981.266081871	2164.16791223395	342	8.5	33.6	2	8.8	33.9	1.2	17.5	25.7	16.7	29.5	19	30.4	1306775.8	64228.44	974.37	210.96	6.4	12.3	11.7	8.5	0	12.6	11.1
1	I10	3	AHNAK	NM_024060	sample	5.5125284738041	18.0728929384966	3.36996040193152	83612.6378132118	1923.12295268505	7.44191343963554	23.8974943052392	2.41227367424781	99540.9612756264	1990.82234846758	439	10.7	34.2	3.9	4.6	34.2	0.5	11.8	23	13.7	23.7	16.9	28	1047413.8	57087.62	826.93	197.12	5.9	7.3	14.1	5.7	0	8.4	12.3
1	I11	1	SH2B3	NM_005475	sample	9.94061757719715	29.9524940617577	3.16814074601278	128120.957244656	2388.2382660501	12.2755344418052	41.8574821852732	2.13866105894515	209047.928741093	2731.58510578561	421	11.4	20.9	2.1	4	20.9	1.4	24.7	40.1	20.7	42.3	25.9	46.6	1354930.6	90426.36	958.24	305.5	5.7	25.2	10.7	5	0	27.1	6.2
1	I11	2	SH2B3	NM_005475	sample	9.38666666666667	26.8044444444444	3.26691723133245	114969.702222222	2198.99034359799	13.0133333333333	44.7333333333333	2.34047255293262	219560.266666667	2738.48382771107	450	9.1	26.2	2.9	3.1	26.2	2	24.2	37.6	22.2	41.8	25.6	44.9	1389181.3	73750.76	959.84	259.48	6.4	15.3	9.1	5.1	0	14.2	4
1	I11	3	SH2B3	NM_005475	sample	7.28289473684211	20.6381578947368	2.48374359773848	81609.3837719298	2121.75692140449	10.8662280701754	34.9122807017544	1.93359121965792	154632.473684211	2299.56565280382	456	10.1	28.1	2.4	6.4	28.1	0.2	18.2	35.5	15.6	34.2	19.5	38.4	1187560.5	68803.83	841.73	219.55	3.7	13.2	13.8	6.6	1.5	14.7	11.6
1	I12	1	MSH2	NM_000251	sample	13.310843373494	58.7566265060241	5.28146564038298	382431.173493976	3243.29988843642	12.366265060241	40.2626506024096	1.80679570279542	181577.727710843	2290.67893128473	415	18.3	20.7	0.7	18.1	20.7	0	34.9	41.7	32.3	41.2	38.6	41.9	2255745	66823.8	1691.23	230.89	21.2	11.8	10.4	22.2	0	12.8	6.5
1	I12	2	MSH2	NM_000251	sample	11.0909090909091	52.7153110047847	4.25826568193479	380734.698564593	3075.49012280599	12.6459330143541	44.0239234449761	2.35314804167968	216317.681818182	2682.95342537745	418	17	21.5	2.6	14.8	21.5	2.6	27.3	35.4	26.3	39.7	30.9	41.4	2353445.6	69575.16	1629.27	240.21	17.7	11	6	18.4	0	13.6	3.3
1	I12	3	MSH2	NM_000251	sample	11.2398648648649	46.4273648648649	3.13434591452183	295109.505067568	2748.6006755371	11.8817567567568	35.9256756756757	1.92718081209319	153479.013513514	2471.12145965759	592	13.3	24.5	1.7	13	24.5	0.3	29.2	41.4	26.9	36.7	31.6	40.4	2210657.8	60477.55	1496.36	197.4	19.1	7.1	9.3	19.1	0	7.6	8.1
1	I13	1	NOTCH1	NM_017617	sample	8.85769230769231	29.7634615384615	4.02054453380376	155191.903846154	2362.80206850305	10.5307692307692	34.1557692307692	2.02188841746713	154717.142307692	2223.96916636622	520	11.9	30.6	2.3	8.5	30.8	1.3	21.3	34.2	20	34.2	25	36	1372832.4	68146.4	1086.91	289.12	7.9	10.8	15.6	10.2	7.9	13.1	11.2
1	I13	2	NOTCH1	NM_017617	sample	10.8655462184874	34.8760504201681	2.87388873846081	181252.823529412	2511.6592805243	12.5672268907563	41.0483193277311	1.97740168201376	193403.367647059	2581.67288138	476	8.8	23.7	0.8	7.4	23.7	0.4	27.7	36.8	24.2	40.1	28.6	42.9	1704049.7	89046.05	1161.75	290.18	11.6	25.6	6.9	10.9	0	31.1	4.6
1	I13	3	NOTCH1	NM_017617	sample	9.65839694656488	28.9217557251908	3.50462354350733	141166.307251908	2313.18799856381	12.6335877862595	39.2251908396947	2.03857859881891	167620.944656489	2498.21084338388	524	8.4	25.8	1.1	5.3	25.8	0.4	22.9	40.6	20.6	39.9	25.6	41.6	1539712.2	59521.19	1067.87	192.18	9.9	5.7	8.2	8.2	0	6.5	7.4
1	I14	1	RAD51	NM_133487	sample	7.58855585831063	30.3133514986376	5.1118592659532	143139.414168937	2567.95095399522	7.45776566757493	30.6049046321526	2.18004973246618	167906.659400545	2552.83381857501	367	20.2	21	1.1	9	21.3	1.1	14.7	22.9	22.1	33.5	28.3	36	1151383.8	83772.54	883.45	291.35	6.3	23.7	17.2	6.8	0	24.5	7.4
1	I14	2	RAD51	NM_133487	sample	8.02931596091205	29.4918566775244	3.58760547348019	121438.084690554	2386.2734843289	9.18241042345277	38.8599348534202	2.4480482565791	211424.801302932	2785.18547948915	307	13.4	20.2	0.3	5.9	20.2	1	13.4	22.5	19.5	40.7	24.8	43.3	1095037.2	83462.06	797.35	266.45	4.6	26.1	14.3	4.2	0	25.7	6.2
1	I14	3	RAD51	NM_133487	sample	8.35164835164835	32.9157509157509	4.42064494292504	166283.19047619	2345.59561312711	9.04761904761905	40.1538461538462	2.78846067957421	215360.901098901	2875.54910396913	273	16.1	22	4	7.3	22	1.1	15.8	30.4	24.5	48	27.1	51.3	1269914.1	95408	817.6	307.4	7.3	31.9	7.7	5.9	0	33.7	4
1	I15	1	ZFHX4	NM_024721	sample	12.0961538461538	39.1586538461538	3.75548546286296	192829.867788462	2631.49494881746	14.8653846153846	47.9711538461538	2.13452752668908	210795.971153846	2703.33625908131	416	10.6	19.5	0.7	7.9	19.5	0.2	29.6	46.6	23.8	46.4	27.9	48.3	1739579.4	68398.63	1200.48	224.4	12.7	11.1	8.7	13	0	10.8	6.7
1	I15	2	ZFHX4	NM_024721	sample	11.3507109004739	37.10663507109	2.76876610931256	177814.668246446	2420.63380061084	12.8815165876777	40.6255924170616	1.94442884312629	179002.789099526	2411.22542308744	422	9.7	23.5	1.2	6.4	23.5	0.2	27.3	34.6	23.5	37.7	26.3	38.9	1677925.4	59798.49	1100.12	192.2	11.8	9.7	15.9	10	0	8.5	13.3
1	I15	3	ZFHX4	NM_024721	sample	8.91770573566085	28.5486284289277	3.83862025881544	137067.867830424	2498.54604692956	12.2518703241895	39.1645885286783	2.02868542818102	167276.992518703	2293.50547774326	401	15	22.9	1.5	8.7	22.9	0.2	21.2	37.7	20.4	37.2	26.2	39.9	1354462.7	62486.92	1044.02	230.46	6.7	10.5	12.2	8.2	0	12.5	10.5
1	I16	1	KMT2C	NM_170606	sample	14.0739371534196	43.358595194085	3.38426438353469	195921.449168207	2830.88765136866	15.3937153419593	48.7966728280961	2.17143154591776	208941.129390018	2683.23866894231	541	11.6	15.9	0.6	8.1	15.9	0.4	36.2	49.2	29.4	49.9	34.6	52.3	1773046.6	62092.45	1249.19	203.27	12	8.5	11.1	11.8	0	7.8	8.3
1	I16	2	KMT2C	NM_170606	sample	9.64269662921348	28.0247191011236	2.86811481321492	124410.604494382	2320.82061830262	12.5033707865169	37.9056179775281	1.88655972606083	165418.930337079	2454.80761795825	445	10.1	24.7	1.1	5.6	24.7	0.7	23.8	34.2	20.2	37.3	23.6	39.3	1504792.9	74614.96	1025.35	243.02	8.3	15.3	6.3	7.2	0	17.8	7.6
1	I16	3	KMT2C	NM_170606	sample	9.13192612137203	30.6094986807388	3.89319180720634	159930.390501319	2425.23150702041	10.712401055409	34.2348284960422	2.02823616651328	137182.548812665	2120.2851199135	379	11.6	25.3	1.6	8.7	25.3	0.3	20.8	36.1	22.2	36.1	28.2	38.3	1401034.2	52918.17	1009.19	168.81	8.4	4	11.1	8.4	0	4	10
1	I17	1	RPA32	NA	Positive	18.1498371335505	95.9837133550489	4.88163757052117	684350.267100977	4275.04667623749	1.06188925081433	3.04560260586319	0.425668692626202	10364.5830618893	422.590922069971	307	28	11.7	0.3	32.6	11.7	0	47.2	2.6	46.6	2.6	53.4	3.3	3775835.5	49204.43	2497.34	160.77	39.1	4.2	11.4	40.4	0	4.2	16.6
1	I17	2	RPA32	NA	Positive	14.2877906976744	76.2790697674419	4.8748660407486	589655.520348837	3850.87370208971	1.10755813953488	2.93023255813953	0.373981723218642	10743.0029069767	414.934018527239	344	21.8	19.8	0	25.6	19.8	0	39	2	39.2	2	43.9	2	3289085.2	47899.35	2250.84	163.95	33.1	4.4	15.1	31.1	0	6.1	14.2
1	I17	3	RPA32	NA	Positive	15.9235294117647	90.1196078431373	7.1311062222171	710256.252941177	4349.25526617497	1.1843137254902	3.49607843137255	0.492955898619826	12615.8	438.896291892626	510	31.4	16.9	0.6	33.7	16.9	0	42.4	2.7	49.8	3.1	54.5	3.1	3677180.8	42563.71	2623.61	144.72	39.2	2.4	18.4	39.2	0	1.8	17.8
1	I18	1	RPA32	NA	Positive	15.0608272506083	84.1508515815085	6.27904368329965	636292.338199513	4004.43667162612	1.30656934306569	3.82481751824818	0.593651383209739	15645.4379562044	532.823204497703	411	30.7	17.8	0.7	29.4	17.8	0.2	37	2.9	39.7	3.6	45.7	3.4	3239274.9	47423.88	2344.46	163.67	35.3	3.6	17.8	35.8	0	4.9	17.3
1	I18	2	RPA32	NA	Positive	15.7711670480549	78.7871853546911	4.89035123964281	584585.196796339	3682.3198993063	1.30205949656751	3.7070938215103	0.565789858721643	14420.0228832952	521.229661196631	437	19.5	21.1	0.7	25.4	21.1	0.5	40.5	2.7	43	3.2	45.8	3.2	3346223.6	46980.36	2218.64	158.08	32.3	3.7	14.2	31.8	0	4.1	16.2
1	I18	3	RPA32	NA	Positive	15.2803468208092	84.3323699421965	4.81192383248163	607230.020231214	3633.02650404871	1.15895953757225	3.57225433526012	0.663236815088785	12106.2716763006	550.707850986455	346	26.3	22.5	1.7	28.6	22.5	0.3	39.3	3.2	40.2	2.6	48	2.9	3157602.5	39554.99	2190	138.09	32.1	1.2	16.2	33.5	0	1.2	16.5
1	I19	1	RPA32	NA	Positive	13.618320610687	73.4580152671756	5.76077200026279	525769.22519084	3871.6902619728	0.583969465648855	1.33587786259542	0.422814018043026	3752.39694656489	400.651543669746	262	29	21.8	0.4	28.2	21.8	0	34	0.4	34.4	1.1	45.4	1.1	2706719.8	45865.23	2178.98	163.57	29.4	2.3	16	36.6	0	2.7	13
1	I19	2	RPA32	NA	Positive	18.072192513369	91.5053475935829	4.67081586741674	626815.077540107	3834.885396263	1.14973262032086	3.42780748663102	0.490561291530359	13183.0374331551	525.596676929671	374	23.3	15.5	0.3	28.1	15.5	0.3	46	1.9	46.5	2.1	50.8	2.4	3425587.4	44750.91	2294.6	150.96	33.7	3.2	14.4	34	0	3.7	19.3
1	I19	3	RPA32	NA	Positive	16.0383693045564	85.6091127098321	5.62037119089512	661830.323741007	3847.80475969982	1.34532374100719	3.25419664268585	0.604883852063259	10979.2541966427	556.649616030181	417	25.4	18.5	0.7	28.3	18.5	0.2	42	3.6	43.2	2.9	48.2	3.4	3550402.6	51307.3	2369.09	174.7	37.4	5.5	11.5	38.8	0	7	7.9
1	I20	1	RPA32	NA	Positive	17.1217616580311	106.036269430052	7.50312344628792	852072.310880829	4641.00226110236	0.940414507772021	2.86528497409326	0.587695331812236	10930.5647668394	497.023546965032	386	31.1	11.9	1	35.2	11.9	0.8	47.2	1.8	49.7	2.8	54.1	3.6	4007738.2	50474.67	2863.78	174.98	40.7	4.4	10.6	44.3	0	6.7	11.7
1	I20	2	RPA32	NA	Positive	16.7597087378641	85.9029126213592	6.7624803321639	623425.623786408	3870.95660999671	1.03155339805825	2.85436893203884	0.46177800996833	9329.8859223301	463.789979308995	412	22.8	17.2	0.2	27.7	17.2	0	43.7	1.7	46.4	2.9	50	2.9	3368439.5	42526.59	2308.98	144.26	35.7	1.7	13.6	34.7	0	2.4	13.6
1	I20	3	RPA32	NA	Positive	15.6492027334852	91.753986332574	7.05116694331732	720530.496583143	4137.81461040851	1.35990888382688	3.6127562642369	0.558544299368581	12311.291571754	560.886143610063	439	28.7	15.5	1.1	30.3	15.5	0.2	41.7	3.6	45.3	3.2	51.7	3.9	3525831.4	41350.9	2456.68	140.73	35.8	2.5	19.4	38.3	0	3	26
1	I21	1	RPA32	NA	Positive	15.7371428571429	89.6076190476191	6.02381559519493	644560.310476191	3769.37467215536	0.737142857142857	2.19047619047619	0.410644308383804	8174.08571428571	355.379410472572	525	28.6	20.4	0.6	26.9	20.4	0	41	1.5	43.4	1.7	46.9	1.7	3136820.9	39431.53	2173.69	136.34	33.7	2.1	21	33	0	1.9	17.7
1	I21	2	RPA32	NA	Positive	18.9463869463869	93.7622377622378	6.27057124981606	635071.095571096	3830.13900840354	1.77156177156177	5.19347319347319	0.55736644022902	19806.0466200466	546.561424526306	429	24	17.2	0.5	29.4	17.2	0.2	49.9	4.2	48.5	4.7	52.4	4.9	3536080.8	45143.2	2323.49	158.79	38	3.5	18.4	37.8	0	4.9	19.6
1	I21	3	RPA32	NA	Positive	18.8678815489749	97.498861047836	5.4206556109682	708609.451025057	4019.34063887603	0.906605922551253	2.71753986332574	0.554123504550612	8794.92255125285	428.744555550166	439	25.5	17.8	1.1	32.6	17.8	0	49.2	1.4	51	1.4	55.8	2.1	3690546.9	39243.28	2435.61	129.66	40.5	1.8	14.1	40.3	0	1.6	23
1	I22	1	RPA32	NA	Positive	15.5	81.3181818181818	5.92189777185732	543547.957792208	3469.66427440779	0.834415584415584	2.29545454545455	0.515678332736603	8406.8961038961	450.045856315298	308	23.7	23.7	1	26.3	23.7	0.3	40.9	1.6	42.2	1.9	46.4	2.3	2957614.5	38258.09	2073.87	132.13	35.1	1.3	22.1	36	0	1.6	22.7
1	I22	2	RPA32	NA	Positive	14.5404624277457	118.682080924855	7.91437585930338	1006925.49421965	4541.35741569777	1.27456647398844	3.59537572254335	0.510279985396771	11923.2080924855	413.794778371756	346	40.5	17.6	0.6	40.2	17.9	0	40.2	2.3	48.3	3.5	51.4	3.2	4250310.4	37245.03	2991.57	128.42	39.9	1.2	24.3	43.9	0	1.4	25.4
1	I22	3	RPA32	NA	Positive	16.2417302798982	82.4860050890585	5.84655397585007	602164.053435115	3762.36803542989	1.91348600508906	5.63104325699746	0.55544783377185	19169.3180661578	526.28396346664	393	24.4	18.1	0.8	26.2	18.1	0	41.5	4.8	44.8	4.6	48.6	5.3	3269167.6	43195.39	2174.73	147.3	32.3	2	14.5	32.6	0	3.3	18.1
1	J03	1	ATR	NA	Positive	14.9602803738318	105.684579439252	5.67199235993293	813671.581775701	4303.539094504	12.7640186915888	45.2593457943925	2.31840763837141	191696.021028037	2407.07081421825	428	36.9	23.4	2.1	46.3	23.4	1.2	42.5	43.5	46.5	43.2	51.6	44.6	4066955.1	54932.52	2875.72	197.82	47	4.9	10.5	50.5	0	7	9.6
1	J03	2	ATR	NA	Positive	15.8223844282238	91.2384428223844	5.82745432078642	668079.389294404	4152.86013360314	14.3357664233577	53.0583941605839	2.63467093099193	231850.452554745	2565.72035697138	411	27.5	24.3	3.4	42.3	24.3	1	46	43.6	49.9	48.9	54	50.4	3704978.1	55011.2	2712.63	195.56	46.5	6.8	9.7	48.7	0	8.5	7.3
1	J03	3	ATR	NA	Positive	15.5880758807588	107.590785907859	6.39595506341262	879062.382113821	4594.8603746049	14.6287262872629	56.4119241192412	2.48404372050882	253382.170731707	2602.53347956297	369	35	26	4.6	48.8	26	1.1	45.5	50.1	51.5	49.1	55	51.8	4387813.7	55558.94	3162.25	197.05	51.5	6.5	8.9	56.1	0	8.7	6.2
1	J04	1	ATR	NA	Positive	12.958024691358	99.6888888888889	8.01171592858112	851957.113580247	4173.95057967837	11.6617283950617	46.116049382716	2.32375222447718	219941.175308642	2381.58751886193	405	33.3	29.1	4	40.7	29.1	1.2	37.8	39	43	40.2	46.9	42.2	3811277.1	59502.88	2743.47	211.09	40.7	7.9	10.4	44.4	0	9.6	7.7
1	J04	2	ATR	NA	Positive	16.8382687927107	121.134396355353	7.59301733491477	995692.785876993	4774.27768262356	15.3143507972665	60.8587699316629	2.75323019316826	280187.243735763	2842.48909034653	439	37.6	21.6	5.2	49.2	21.6	0.2	49.2	47.2	54.2	53.8	56.7	54.4	4534573.9	58923.84	3276.65	204.21	52.4	4.8	8.7	54.4	0	8.9	4.1
1	J04	3	ATR	NA	Positive	17.1558441558442	115.197402597403	6.99499954609379	914835.909090909	4626.43196806087	14.9012987012987	56.1766233766234	2.56656223694217	246953.555844156	2601.78312027114	385	37.9	22.3	5.2	47.3	22.3	0.8	49.4	52.2	55.3	51.2	57.9	53	4361223.9	57675.42	3133.52	204.6	52.7	5.7	10.4	55.3	0	9.1	3.6
1	J05	1	ATR	NA	Positive	13.6657608695652	98.8369565217391	5.54054784230926	810655.5625	3984.49694944646	13.7961956521739	53.4048913043478	2.21429925602213	247779.929347826	2378.04708388255	368	37	27.2	3.3	37.2	27.2	0.3	38.6	44.8	41.8	44.3	44.8	44.8	3680167.1	64877.75	2584.26	219.37	38.9	8.4	9	42.9	0	10.1	3.5
1	J05	2	ATR	NA	Positive	16.8995215311005	105.208133971292	4.86128833911266	807367.162679426	4012.59543496673	14.5885167464115	57.2153110047847	2.47599479003555	257461.933014354	2547.20031603126	418	29.7	27	2.4	40.2	27	0.5	46.9	42.3	48.8	45.9	50.5	47.6	4093199.8	57591.19	2757.97	197.16	46.7	6.9	15.6	48.8	0	8.6	12.4
1	J05	3	ATR	NA	Positive	16.9243119266055	110.121559633028	7.44661846176788	879583.233944954	4201.65990266897	15.7018348623853	62.8577981651376	2.61507775011849	287946.383027523	2735.642297098	436	31.7	24.8	4.4	42.4	24.8	0.2	48.2	53.2	51.6	51.6	54.1	52.3	4168337.6	54074.83	2904.35	211.05	49.5	3.4	10.1	51.6	0	4.4	7.6
1	J06	1	ATR	NA	Positive	14.609243697479	106.411764705882	6.33383716524323	866753.859243697	4184.43728471585	13.7415966386555	53.5441176470588	2.29865310562537	245178.432773109	2397.20725104995	476	37.6	24.8	2.7	41	24.8	0.2	42.4	45.6	44.5	45.4	48.1	47.5	3951703.9	52244.77	2728.81	177.35	43.5	2.9	10.7	44.1	0	5	7.6
1	J06	2	ATR	NA	Positive	15.3189368770764	102.827242524917	6.37844324885681	829128.382059801	4228.9779430244	15.3720930232558	61.4485049833887	2.79137128900982	291123.813953488	2605.12113021146	301	32.6	23.6	3.3	42.5	23.6	1	42.9	45.5	45.5	49.2	49.5	50.8	4059522.1	65270.7	2748.95	214.24	44.2	7.6	6.6	44.9	0	11	4.3
1	J06	3	ATR	NA	Positive	12.898773006135	90.1134969325153	5.52929265288812	720309.990797546	3871.3887947658	12.9846625766871	53.8711656441718	2.30157932776164	250659.193251534	2273.47185661077	326	35.6	27.6	4.9	35.9	27.6	0.6	37.4	43.3	42.6	43.3	44.2	44.2	3462811.8	52809.1	2571.44	189.96	41.4	4.3	10.1	46.3	0	7.1	4.6
1	J07	1	ATR	NA	Positive	12.0380434782609	103.779891304348	10.2363299616815	935147.182065217	4442.35296417868	11.4565217391304	46.429347826087	2.2671581512549	219903.72826087	2212.84201694167	368	38.9	29.3	3.3	41	29.3	1.1	34	37.2	43.2	38.9	45.4	39.7	3858029.5	57350.83	2899.87	205.21	41.3	7.3	13.3	43.2	1.1	9.8	9.5
1	J07	2	ATR	NA	Positive	15.1107692307692	106.633846153846	6.05171957977166	828763.446153846	4182.00342266727	13.1446153846154	49.0123076923077	2.26554557804979	206688.255384615	2244.81251239671	325	36.6	27.7	2.2	44.3	27.7	0.9	42.8	40.9	48.9	44.9	50.5	45.8	3966201.2	55586.24	2833.18	193.91	48.6	5.8	10.8	51.7	0	6.8	5.8
1	J07	3	ATR	NA	Positive	15.9817351598174	104.127853881279	6.66606534406084	806116.130136986	4563.07458464135	15.0936073059361	63.0045662100457	3.05820087334587	290133.299086758	2832.11529114088	438	37.7	19.9	8.9	45	19.9	0.7	47.5	54.1	53.7	53.4	55.9	55	4094417	56885.78	3002.77	200.04	51.4	6.4	14.2	55	0	8.2	11.6
1	J08	1	ATR	NA	Positive	16.4325068870523	104.198347107438	7.27495179274017	773277.369146005	4482.74626452862	15.7575757575758	60.4159779614325	2.56167286357807	267894.639118457	2649.24361870732	363	38.3	20.9	3.6	45.7	20.9	0.6	44.1	52.3	52.6	54	56.5	54.8	3985560	59849.15	2895.55	208.54	49.3	6.3	12.4	54.3	0	7.4	6.6
1	J08	2	ATR	NA	Positive	13.8231292517007	114.190476190476	8.43946882680759	977084.496598639	4387.18263869786	12.9557823129252	50.1700680272109	2.3859420490805	226949.62244898	2461.64944480283	294	37.1	24.5	3.7	41.5	24.5	1	40.8	41.2	46.6	42.5	49.7	45.6	4089675.7	58473.95	2891.44	198.24	42.9	6.8	7.8	45.9	0	8.2	3.4
1	J08	3	ATR	NA	Positive	14.0784810126582	103.853164556962	7.74584941211241	883837.030379747	4585.81196998394	12.9215189873418	54.7645569620253	2.37365586233285	259834.579746835	2418.64617212197	395	37.7	28.1	4.1	48.4	28.1	0.3	42	46.3	50.4	47.1	53.9	48.6	3991346.2	53566.15	3062.81	194.48	48.4	3.8	11.6	52.2	0	6.3	5.8
1	J09	1	STIM1	NM_003156	sample	12.4882629107981	39.3051643192488	3.51217840669933	176226.183098592	2583.8208141122	12.2723004694836	41.2042253521127	1.86216248950268	204130.415492958	2524.93665219485	426	11.3	16.9	0.7	6.3	16.9	0.5	31	36.4	26.5	36.9	29.6	39	1573065.8	69420.27	1080.75	258.03	10.6	9.9	6.3	8	0	10.6	6.1
1	J09	2	STIM1	NM_003156	sample	9.64547677261614	27.7848410757946	3.21113043010161	114752.484107579	2280.45971665892	11.4523227383863	38.9779951100245	2.18122427539347	191371.342298289	2560.94887543518	409	8.1	24	2.2	3.4	24	0.7	25.4	29.1	20.5	32.3	25.4	35.7	1376443.9	64957.75	959.74	219.64	5.4	10.5	9	5.6	0	11.5	9
1	J09	3	STIM1	NM_003156	sample	8.70516717325228	25.3100303951368	2.53773141071366	112153.848024316	2172.66473561527	10.6747720364742	36.0212765957447	1.89307248020208	166758.753799392	2251.86038977262	329	8.8	28	1.5	5.5	28	0.6	20.1	30.4	17.9	30.1	23.1	33.7	1333233.8	62000.22	963.68	203.35	6.7	8.2	9.1	6.4	0	9.1	8.8
1	J10	1	DICER1	NM_030621	sample	10.4444444444444	37.8611111111111	4.13982172804739	210867.461538462	2582.27320783593	11.3247863247863	37.2628205128205	1.91832457688613	156170.621794872	2199.13783550194	468	13.5	23.7	1.1	9.2	23.7	0.6	26.3	35.9	24.4	37.2	28.2	38	1576232.2	54680.05	1161.64	185.64	10.9	3.8	10.7	11.8	0	4.3	7.1
1	J10	2	DICER1	NM_030621	sample	10.3433874709977	35.6519721577726	3.16410327253295	180369.118329466	2538.59434733508	12.2714617169374	38.5197215777262	1.90175376570853	157035.020881671	2264.04578355463	431	13.2	24.4	1.4	10	24.4	0	24.8	36	23.2	39.2	28.5	40.4	1701231.5	63534.16	1172.52	211.63	12.5	9.7	7.7	12.3	0	10.4	3
1	J10	3	DICER1	NM_030621	sample	8.89397590361446	27.3542168674699	2.36299772973399	125616.195180723	2218.12971326578	12.9204819277108	42.6746987951807	2.51259731539047	183352.759036145	2510.03190505839	415	9.4	27	2.2	6.3	27	1.4	20	43.4	18.3	43.9	22.7	46	1468493.8	65978.93	1011.4	250.01	8.4	7.7	7.5	6.5	0	8.7	5.5
1	J11	1	PASK	NM_015148	sample	9.89896907216495	30.1567010309278	5.1215278525936	150317.556701031	2445.36420622423	10.0845360824742	31.5546391752577	1.7976127433066	153684.942268041	2531.26019602526	485	10.3	24.1	1	6.4	24.1	0.4	25.4	32.6	19.6	32.6	23.9	35.9	1434473.6	100713.29	1081.06	336.36	8.2	35.1	6	7.8	0	37.3	1.4
1	J11	2	PASK	NM_015148	sample	9.272040302267	26.8614609571788	2.51491714399446	111868.105793451	2174.63726489098	11.1209068010076	38.4080604534005	1.86371447779848	182504.712846348	2280.63855459486	397	8.6	25.9	1	5.3	25.9	0.5	24.4	30.2	19.4	34.3	24.4	35.5	1288992.1	67807.44	869.59	225.59	7.1	13.4	10.8	5.8	0	13.6	6
1	J11	3	PASK	NM_015148	sample	6.96593673965937	19.014598540146	2.37525608015837	78702.5620437956	1790.11363223349	9.91727493917275	30.9805352798054	1.74990736155442	139276.109489051	2195.18957400629	411	6.8	36.5	1.7	3.4	36.5	1	17.8	32.4	15.8	31.4	18.7	34.1	1159982.6	70554.24	780.1	228.55	5.6	14.8	7.5	4.9	0	16.1	6.3
1	J12	1	EZH2	NM_152998	sample	14.0287769784173	47.7745803357314	4.29872461992566	239003.441247002	3023.83146633736	10.9112709832134	35.0143884892086	1.99986487294053	172335.326139089	2758.63878367616	417	14.6	15.3	1.9	10.3	15.3	0.7	39.3	36	33.8	36	40	40	1909718	85269.89	1374.07	279.15	14.1	22.5	7	13.9	0	24.5	4.1
1	J12	2	EZH2	NM_152998	sample	9.9375	32.4073275862069	3.02758652585229	166276.05387931	2482.25186201892	10.9116379310345	36.5840517241379	1.92158937575816	170260.525862069	2449.43977086495	464	9.1	22.8	0.4	6	22.8	0	26.3	29.7	22.8	35.1	27.8	37.7	1587081.7	67464.95	1109.45	219.37	8	13.4	9.5	6.2	0	12.9	6
1	J12	3	EZH2	NM_152998	sample	11.1927374301676	37.7290502793296	2.59430666579199	188454.016759777	2378.99983864861	10.7430167597765	36.5754189944134	2.14555737471363	174960.659217877	2486.46502596688	358	8.7	25.4	1.7	4.5	25.4	0.8	30.4	36	29.6	35.5	32.7	39.7	1618783.5	72501.56	1088.93	236.04	8.7	14.8	8.7	8.9	0	15.4	7.5
1	J13	1	ATF7IP	NM_018179	sample	10.5228628230616	27.8230616302187	2.1674432502654	102870.093439364	2110.07349651851	9.45129224652088	28.3280318091451	1.54283213292479	125501.204771372	2065.51082111119	503	6.8	26.6	0	3.4	26.6	0	27.4	31.2	19.9	31.4	23.7	32.8	1339302.9	74185.8	896.76	238.43	5.8	12.9	7.4	5	0	13.9	4.6
1	J13	2	ATF7IP	NM_018179	sample	9.02777777777778	26.4907407407407	2.93884519069942	113215.925925926	2242.23253108554	10.4675925925926	35.4768518518519	1.93293386405566	165631.650462963	2255.72493232666	432	9.5	24.5	1.9	3.7	24.5	0.9	23.8	28	18.8	31.7	23.8	34.5	1401002.2	65841.2	975.68	250.56	7.9	10.9	10.4	6	0	12.5	3.5
1	J13	3	ATF7IP	NM_018179	sample	9.29255319148936	27.8351063829787	4.05322064357331	128065.978723404	2358.40414315345	9.94946808510638	33.343085106383	2.03404403565329	154316.252659574	2282.38984518596	376	10.1	22.9	3.2	6.4	22.9	1.6	25	32.7	24.7	31.6	26.9	35.4	1292488.1	91439.86	970.33	314.97	4.3	25.3	4.5	5.3	0	29.5	2.4
1	J14	1	RB1	NM_000321	sample	10.7449392712551	42.1518218623482	4.32182369055448	253460.989878543	2962.79444640294	11.1255060728745	34.9412955465587	1.79475700830152	158076.13562753	2404.8139969174	494	14	18.6	0.8	12.3	18.6	0.6	27.3	37.2	26.3	37.4	30.8	39.3	1824393	69834.77	1407.32	240.38	13.6	13	9.9	16.6	0	14.4	7.1
1	J14	2	RB1	NM_000321	sample	9.23251028806584	31.7962962962963	2.68589971467897	161909.934156379	2365.39366747483	11.6666666666667	38.2592592592593	1.92804865656175	163835.502057613	2313.34414238497	486	9.9	26.5	0.8	8.6	26.7	0.6	22	31.7	20.2	36.2	24.9	37.7	1516777.7	57903	1088.52	192.66	8.6	6.6	11.3	10.3	0	7	7.8
1	J14	3	RB1	NM_000321	sample	9.22222222222222	34.0847953216374	3.86465496042815	193122.757309942	2350.95900914077	10.1900584795322	33.7573099415205	2.01157500759242	146613.429824561	2219.68816194181	342	11.7	28.1	2	7.6	28.1	0.6	21.3	33.9	25.1	30.7	27.5	36.3	1526308.1	63812.04	1086.88	219.68	6.7	9.4	11.7	9.6	0	10.8	10.2
1	J15	1	RPA2	NM_002946	sample	15.2846534653465	81.8589108910891	6.57836692763568	598861.633663366	4030.8755842687	0.99009900990099	2.63366336633663	0.436733291104162	7743.9801980198	415.413353500669	404	27.2	18.3	0	31.9	18.3	0	41.6	2.7	42.1	2.5	48.5	2.7	3605952	51091.73	2451.68	172.44	37.9	4.7	13.6	38.9	0	5	11.6
1	J15	2	RPA2	NM_002946	sample	18.4036939313984	115.192612137203	8.76491557658751	937794.810026385	4798.24794904416	1.21372031662269	3.66754617414248	0.460633102596312	15839.0343007916	487.879627414796	379	32.5	13.5	0.5	40.1	13.5	0.5	48.5	2.9	53.8	4.2	59.1	4.2	4290020.2	48297.92	2984.09	160.72	45.6	4.5	14	45.1	0	5	12.4
1	J15	3	RPA2	NM_002946	sample	15.4937888198758	80.9316770186335	5.23937900804548	604258.689440994	3604.74056481513	1.33850931677019	3.72670807453416	0.53814183768737	12496.698757764	472.732635855061	322	22.7	22.4	0.6	25.5	22.4	0	41	3.7	42.5	3.1	47.2	3.4	3263113.9	42208.09	2150.46	139.31	32.6	2.8	19.6	32.9	0	3.1	27.3
1	J16	1	RPS2	NM_002952	sample	6.03636363636364	24.7045454545455	5.48333888296196	156785.65	2513.05005884414	5.47727272727273	18.2318181818182	1.53543426307509	83265.8545454545	1902.09375201906	220	17.7	27.7	1.4	9.5	28.6	0.5	15	15.9	15.5	17.3	20.9	20.9	1001601	65845.55	1017.95	235.76	4.5	12.7	9.5	8.6	0	15	2.3
1	J16	2	RPS2	NM_002952	sample	5.9869109947644	19.1858638743456	4.39822228852596	90024.9607329843	1884.87031171938	7.53664921465969	25.6230366492147	1.90976058782684	124429.416230366	2310.91030264126	382	11.3	33	1.8	5	33.8	1	14.1	20.7	14.9	24.1	15.2	26.7	906366.7	77335.23	768.92	270.99	3.1	18.3	8.4	6	1	20.7	5
1	J16	3	RPS2	NM_002952	sample	7.54037267080745	29.4006211180124	3.88088680354408	161886.950310559	2141.09187824134	7.58385093167702	26.9844720496894	2.02965920773921	117318.968944099	2047.88548668321	322	13.4	26.7	3.7	4.3	26.7	0.6	16.8	24.8	19.3	23.9	21.1	25.8	1116571.6	51688.58	821.45	175.95	5.6	4.3	9.6	5	0	5.6	8.4
1	J17	1	ATR	NA	Positive	12.1800699300699	85.0874125874126	5.18998263151306	683032.045454545	3450.43631469207	11.027972027972	41.722027972028	1.83968012356363	189465.288461538	1969.78629784779	572	28	40.6	2.1	33.4	40.6	0.3	33.4	36.5	38.1	36.7	41.1	37.6	3109926.1	46140	2258.23	171.86	35.8	5.1	33.7	37.6	0	8.4	28.8
1	J17	2	ATR	NA	Positive	17.1435768261965	120.428211586902	6.90408484614166	971407.997481108	4592.78422916831	16.4256926952141	64.7657430730479	2.53994934100443	291382.420654912	2708.14745433636	397	37.8	21.2	3.5	46.9	21.2	0	48.9	48.9	51.9	51.9	55.2	53.7	4375665.3	59167.4	3100.98	201.64	50.1	5.8	10.6	54.2	0	7.8	3.8
1	J17	3	ATR	NA	Positive	13.3821510297483	103.146453089245	6.9292912763283	855537.242562929	4141.34201537515	13.0320366132723	53.5606407322654	2.31537141566905	242574.979405034	2362.89411560008	437	35.9	30.7	4.1	41.4	30.7	0.7	39.4	44.4	45.8	43.9	48.5	45.8	3834134.7	53470.97	2767.59	192.43	45.1	6.4	18.3	46.7	0	8.9	11.4
1	J18	1	ATR	NA	Positive	14.5653104925054	105.301927194861	8.1626918883075	872505.535331906	4393.71507924407	14.5567451820128	56.9271948608137	2.77251616921249	262133.12633833	2642.48084524049	467	37	24.6	3.6	42.8	24.6	0.6	42.8	47.5	47.1	48	51	50.7	4130347.6	70632.64	2895.26	238.13	46.7	12.2	8.8	48.4	0	14.3	4.7
1	J18	2	ATR	NA	Positive	15.8364197530864	112.854938271605	7.56478364184839	915844.040123457	4526.97121389859	16.0216049382716	63.6666666666667	2.56152698530031	290672.87962963	2671.80570318474	324	37	22.5	4	46.9	22.5	0.3	47.2	48.5	50.9	51.2	54.9	52.8	4314711.1	62033.2	3023.84	211.03	49.4	9.3	10.2	50.9	0	10.5	3.4
1	J18	3	ATR	NA	Positive	15.1943573667712	123.664576802508	9.84092948365625	1077422.12225705	5147.87973914951	14.5423197492163	60.6081504702194	2.95932712495783	282014.884012539	2766.25969016702	319	44.8	20.4	7.8	50.2	20.4	0.6	45.1	48.6	53.9	48.6	58.6	51.1	4671572.4	60570.8	3484.3	221.05	52.4	9.4	11.6	57.1	0	13.5	8.5
1	J19	1	ATR	NA	Positive	17.5508982035928	129.068862275449	6.9882172278047	1057317.74850299	4846.25322726429	16.7335329341317	64.9730538922156	2.74755001946914	291457.28742515	2910.17101398599	334	40.7	17.4	3.9	47	17.4	0.9	50.3	53.6	54.2	55.1	55.7	57.5	4489848	62683.46	3240.13	215.51	51.5	5.7	9.3	54.2	0	9.3	6.3
1	J19	2	ATR	NA	Positive	14.2030303030303	114.881818181818	8.4900145081357	1012088.88787879	4685.67558721127	14.7272727272727	61.2181818181818	2.71274641413871	289897.421212121	2721.54693218554	330	38.8	21.2	4.8	44.8	21.2	0.6	38.2	44.8	46.4	47.6	48.5	49.4	4233857.9	65989.81	3060.63	222.84	45.2	9.1	6.1	47.6	0	13	2.4
1	J19	3	ATR	NA	Positive	17.2467532467532	117.407792207792	5.89717691040187	926546.062337662	4387.86720272322	15.6571428571429	60.7090909090909	2.33605981814704	291017.322077922	2627.9077244561	385	33	21.8	3.1	44.4	21.8	1.3	46.5	50.9	52.7	50.4	56.1	52.2	4265907.1	79247.89	2917.79	266.41	49.6	16.4	6.8	51.7	0	21.3	2.3
1	J20	1	ATR	NA	Positive	15.4242424242424	118.454545454545	8.95582906584747	972085.363636364	4533.48876567298	14.1129476584022	54.366391184573	2.22748913529665	238483.336088154	2297.1303055015	363	41.3	24	2.5	45.2	24	0	42.1	44.6	50.1	45.2	52.1	46	4214928.1	59949.2	3037.5	210.85	44.6	8	15.4	51	0	9.9	8.5
1	J20	2	ATR	NA	Positive	14.7262443438914	101.669683257919	6.58732767264184	794455.762443439	4120.79863867126	15.8212669683258	61.1199095022624	2.57091993994157	260123.432126697	2523.9267552014	442	34.4	25.1	3.4	41.2	25.1	0.7	44.1	49.1	46.4	52.5	50.2	53.4	3712463.3	52991.11	2692.13	183.46	43.9	4.8	11.5	47.3	0	5.4	5.2
1	J20	3	ATR	NA	Positive	15.5205128205128	130.458974358974	9.13497844174925	1116407.12307692	5088.77013069091	14.7410256410256	61.3435897435897	2.782375518819	278468.617948718	2682.07736361108	390	45.6	19.7	6.4	52.8	19.7	0.5	46.2	49.5	55.1	50	60	52.1	4464813.6	55444.18	3402.5	199.31	48.5	6.2	15.1	55.1	0	10	8.5
1	J21	1	ATR	NA	Positive	15.6877729257642	126.740174672489	7.15041332762513	1012644.51091703	4237.43585394608	15.1855895196507	60.7838427947598	2.51173913566272	272219.484716157	2430.96107102348	458	40.4	31.4	3.3	46.1	31.4	0.4	45.4	48.7	51.1	48.3	53.5	50.2	4216396.5	51078.61	2916.29	178.43	48.3	3.5	11.6	49.6	0	5.5	13.3
1	J21	2	ATR	NA	Positive	17.2647058823529	119.164215686275	8.66515968850867	958459.651960784	4953.67777995295	16.1004901960784	61.5686274509804	2.66576981360094	263935.980392157	2592.82685262883	408	39.7	16.7	3.4	51	16.7	0.5	51	50	54.9	52.5	60	53.2	4507620.4	53702.63	3316.97	189.63	54.7	5.1	10	58.1	0	6.9	3.9
1	J21	3	ATR	NA	Positive	16.5281501340483	115.916890080429	7.57374461940298	887432.892761394	4204.01144305054	14.5495978552279	56.5764075067024	2.2341376115225	245977.997319035	2315.19293827961	373	41.6	26	2.1	44.8	26	0.3	45.8	47.5	49.3	45	53.6	46.4	3931423.2	50981.42	2874.84	209.21	46.1	3.2	15	50.9	0	3.2	7.5
1	J22	1	ATR	NA	Positive	15.4658385093168	118.869565217391	8.89392896978473	987685.523809524	4798.01581797519	15.304347826087	64.2732919254658	2.94737691205941	294840.683229814	2771.24727871613	483	40.2	19.7	6	47.4	20.1	0.4	44.9	51.1	51.6	52.8	55.9	54.7	4210330.7	52871.43	3128.77	190.85	48.7	4.8	17.4	53.4	0.8	8.7	12.6
1	J22	2	ATR	NA	Positive	15.8883928571429	111.303571428571	6.05777247579307	864220.683035714	4355.53576769371	15.9397321428571	60.1116071428571	2.63142255824349	265044.033482143	2753.05984672032	448	35.3	19.2	3.3	44.6	19.2	0.9	48	50.4	50.9	52.2	54	53.8	4112476.1	53502.64	2889.23	189.23	49.1	4	7.4	50.9	0	5.1	2.7
1	J22	3	ATR	NA	Positive	15.1897959183673	105.504081632653	5.91912562876668	839903.565306122	4269.82158535936	15.2836734693878	60.7530612244898	2.56320834553247	272793.72244898	2538.44364170843	490	35.3	26.1	4.9	43.9	26.3	1.4	44.1	51	49.6	50.4	52.4	52.2	3971277.5	45038.02	2926	159.36	47.6	2.2	23.9	51.4	2.7	3.5	17.8
1	K03	1	OTNT	NA	Neutral	7.85477178423236	29.7116182572614	3.28446605276634	183876.168049793	2282.4002439135	9.51244813278008	30.4232365145228	1.62245463139053	141489.170124481	2230.94683530772	482	11.6	35.1	0.8	7.9	35.3	1	18.3	32.8	18.9	33.4	23	36.1	1550473.2	64459.9	1124.06	228.79	12.2	12.9	22.4	12.4	0	14.5	17.4
1	K03	2	OTNT	NA	Neutral	9.29329608938547	37.1340782122905	4.32076955893034	233399.673184358	2650.44250431532	12.7122905027933	41.8128491620112	2.1017563009183	194541.027932961	2668.25096977224	358	11.7	24.3	0.6	10.6	24.3	0.8	22.6	35.5	23.5	42.7	27.1	44.7	1908645.6	71068.41	1331.91	235.63	14	14.8	8.4	11.7	0	15.9	6.4
1	K03	3	OTNT	NA	Neutral	9.8	30.7536585365854	3.09433294440381	153591.782926829	2562.65160462284	12.5780487804878	40.1707317073171	2.00033275432365	178477.341463415	2593.70072119905	410	9	21.5	1.5	9.5	21.5	0.2	25.6	44.6	22.4	42.7	26.8	45.6	1655837.4	62635.02	1198.65	209.51	11.7	8.8	10	11	0	10.2	7.1
1	K04	1	OTNT	NA	Neutral	11.4355670103093	42.2731958762887	4.45395914737512	232677.641752577	2775.82180356841	11.1649484536082	36.7654639175258	2.00601991832583	166490.894329897	2456.45159097918	388	13.9	21.4	1.8	10.1	21.4	0	29.6	36.9	26	37.4	30.9	40.7	1777510.7	76067.87	1350.79	261.16	13.7	17	9.5	13.4	0	22.9	4.1
1	K04	2	OTNT	NA	Neutral	10.1627906976744	36.753488372093	4.79867902825025	208705.439534884	2726.08744854244	12.4651162790698	41.7348837209302	1.99872740378862	198951.437209302	2535.38371707	430	10.5	22.8	0.9	9.1	22.8	0.2	25.3	34	24.4	39.5	27.4	41.9	1823241.8	69230.91	1315.29	228.95	14	10.7	7	14	0	13.7	4.2
1	K04	3	OTNT	NA	Neutral	10.9289772727273	36.7073863636364	3.43517575366586	182673.142045455	2609.98049393348	13.09375	42.2755681818182	2.16849186582717	179007.571022727	2604.73117102984	352	12.2	22.2	1.1	11.1	22.2	0.6	28.7	45.7	29.3	45.2	32.4	48.6	1740952.6	62676.89	1242.57	210.2	12.8	7.4	7.4	13.1	0.3	9.1	5.4
1	K05	1	OTNT	NA	Neutral	11.6174334140436	38.2154963680387	3.19952686854347	194035.675544794	2672.02255775755	12.6949152542373	40.4067796610169	2.03566353742282	188699.486682809	2751.16338382347	413	9.9	23.5	0.5	10.9	23.5	0.7	29.5	44.3	24	43.8	29.5	46.5	1924161.8	68729.92	1312.1	223.64	15	11.4	8	14	0	11.6	6.8
1	K05	2	OTNT	NA	Neutral	10.7869565217391	39.6108695652174	3.49977543684947	216687.213043478	2552.17130625672	12.1369565217391	38.2891304347826	1.99273634085516	177644.108695652	2519.55560535613	460	10	24.3	0.7	8.9	24.3	0.7	26.1	35.7	23.9	39.6	28.7	42.2	1853544.7	69446.09	1226.56	225.64	13	12	6.1	12.8	0	11.7	5.4
1	K05	3	OTNT	NA	Neutral	9.59694989106754	31.1154684095861	2.84816989737022	155866.416122004	2460.79302111276	11.4400871459695	35.7647058823529	1.96542527319327	154253.309368192	2389.86132945682	459	11.1	24.6	2	7.6	24.6	0	23.5	40.1	24.2	39.7	27.7	42.7	1634483.7	69204.01	1118.76	229.48	10.2	12.6	8.5	9.8	0	14.2	6.8
1	K06	1	OTNT	NA	Neutral	9.53061224489796	42.9446064139942	5.27132380861603	290006.781341108	3097.96085355093	10.7259475218659	35.1137026239067	2.04470032691477	154491.562682216	2451.05613783119	343	17.2	21.3	2.9	14.3	21.3	1.5	24.5	36.7	22.4	37.9	30	41.1	1914542.8	74414.81	1510.4	257.09	14.9	14	7.6	16	0	18.1	2.9
1	K06	2	OTNT	NA	Neutral	9.69954128440367	29.7178899082569	2.60009765256389	133650.768348624	2396.30026403897	11.3394495412844	36.8922018348624	1.97059371746527	163268.802752294	2436.78900841324	436	8	23.2	1.4	5.5	23.2	0.5	25.2	33.9	23.2	39.7	26.6	42.7	1543981.7	70362.54	1044.61	226.44	9.6	11.7	5.3	7.1	0	13.1	2.8
1	K06	3	OTNT	NA	Neutral	11.2872570194384	36.732181425486	2.78405079360398	178120.436285097	2401.13858771243	11.7667386609071	38.7343412526998	2.04246913390267	178562.857451404	2521.37385974534	463	9.9	25.1	1.5	7.8	25.1	0.9	29.8	39.3	27.6	38	31.7	41.3	1675382.3	69643.89	1136.97	222.27	11.9	10.6	5.2	10.8	0	11.2	2.4
1	K07	1	OTNT	NA	Neutral	11.2865013774105	39.4765840220386	3.65351007559684	202378.305785124	2551.46748935055	11.7575757575758	37.7823691460055	1.76541409113953	167961.520661157	2268.70957152763	363	11.6	24.5	0.3	8.5	24.5	0.3	28.1	36.6	24.2	35.8	29.5	37.2	1700005.4	70779.55	1215.69	235.5	11.3	14.3	9.1	11.8	0	15.7	4.4
1	K07	2	OTNT	NA	Neutral	11.3739130434783	39.1478260869565	3.25351205577055	194036.591304348	2713.37622259473	13.6260869565217	46.6173913043478	2.29647368258323	213131.07826087	2730.42219375697	345	12.2	20.6	1.4	9	20.6	0.3	27.2	40.3	26.4	45.2	29.6	47	1828557.9	69386.57	1243.9	224.89	13.9	10.7	8.1	13.3	0	11.3	4.3
1	K07	3	OTNT	NA	Neutral	9.38793103448276	31.4331896551724	3.72376867650766	162852.965517241	2469.67658298048	12.3038793103448	38.2241379310345	1.95619647245767	164544.661637931	2516.41905500891	464	10.3	23.3	0.6	7.3	23.3	0.4	22	41.2	22.4	39.9	26.3	42.5	1561149	67579.92	1159.57	224.47	9.7	9.3	6.9	9.7	0	11.6	5.4
1	K08	1	OTNT	NA	Neutral	10.1877394636015	32.904214559387	3.49773177666421	160686.553639847	2496.9888250626	13.2145593869732	43.3141762452107	2.15857180782902	192288.908045977	2648.95357053453	522	10	22.4	1.1	6.3	22.4	0.6	25.9	42.7	22.8	43.9	26.4	46.2	1604057.6	60037.5	1121.67	202.06	10.9	4.6	8	9.8	0	5.7	8.6
1	K08	2	OTNT	NA	Neutral	10.5057803468208	35.3179190751445	3.17763296088347	181677.367052023	2620.75621176043	12.0693641618497	41.8757225433526	2.14461133485622	188097.184971098	2522.73771522522	346	11.8	21.1	1.4	8.1	21.1	0.9	27.2	35.3	25.4	41.9	28.9	43.1	1581651.9	67190.84	1101.97	219.85	9.8	11.3	4.9	8.7	0	12.7	4
1	K08	3	OTNT	NA	Neutral	9.99033816425121	34.5048309178744	3.66743676876472	187414.577294686	2495.28021309914	11.768115942029	39.0386473429952	1.86417353587327	173284.920289855	2260.60579959897	414	12.3	26.3	2.2	8.5	26.3	0.7	25.1	38.9	26.3	37.7	32.9	41.5	1607346.4	58664.93	1180.3	195.44	12.6	5.6	12.3	10.6	0	6.3	10.6
1	K09	1	RAD21	NM_006265	sample	6.55128205128205	24.4384615384615	4.65307232902474	133595.776923077	2186.9222704774	5.3025641025641	18.1897435897436	1.1484662849047	95105.982051282	1432.06585390569	390	16.4	32.6	0.8	6.9	32.8	0	15.4	14.1	13.6	13.6	18.5	14.4	1060035.7	55244.51	835.43	187.55	4.9	5.4	10.3	5.6	0	6.2	4.1
1	K09	2	RAD21	NM_006265	sample	6.57627118644068	25	4.14139400993501	133557.040677966	2120.68014193658	5.88135593220339	21.3796610169492	1.58004218874311	106365.416949153	1510.11181490683	295	16.9	31.9	2.4	5.1	31.9	1	14.9	14.9	17.3	16.3	20.3	18	1033824.1	52702.18	798.89	174.63	7.1	6.1	11.2	6.8	0.3	4.7	7.1
1	K09	3	RAD21	NM_006265	sample	6.80952380952381	25.9829931972789	3.58724415365021	132399.656462585	2330.5793615253	5.35034013605442	18.2278911564626	1.23974791978122	87486.6734693878	1525.23068523014	294	16.7	31	1.4	8.2	31	0	16	18.4	18.4	18.4	24.1	20.1	1185376.1	69709.93	919.1	256.21	7.1	13.6	11.2	8.5	0	18	5.4
1	K10	1	CUX1	NM_181500	sample	12.153452685422	42.1790281329923	3.56020943938183	215002.286445013	2740.19332699559	12.6879795396419	44.076726342711	2.1477524064044	201231.271099744	2523.33888019582	391	11.3	18.9	1	7.4	18.9	0.5	33	41.4	27.6	41.7	32.7	43	1677277	64574.82	1268.75	221.74	12.3	9.5	7.9	12.8	0	11	5.1
1	K10	2	CUX1	NM_181500	sample	11.6396396396396	48.5405405405405	4.35229421003006	297920.402402402	2966.92594547059	11.7597597597598	41.4654654654655	2.05169915871599	193096.894894895	2453.95239326232	333	14.4	18.3	1.2	14.4	18.3	0.3	30.3	32.1	29.4	35.7	33.6	38.7	1976777.8	69666.75	1407.5	234.07	14.4	14.1	6	14.4	0	16.5	4.2
1	K10	3	CUX1	NM_181500	sample	10.4607843137255	37.2622549019608	2.88633995471887	192574.772058824	2573.67580592932	12.5416666666667	42.9338235294118	2.21307825658221	201584.732843137	2490.79811504967	408	12.5	20.8	2.7	7.6	20.8	1	25.7	40.4	24.3	38.7	29.9	40.9	1689875.1	66352.42	1210.92	223.73	11.5	10	8.3	13.2	0	12.3	5.9
1	K11	1	POLE	NM_006231	sample	12.5396825396825	37.6349206349206	3.19042952122815	183192.923280423	2511.287068312	16.531746031746	57.8518518518519	2.12387336763671	277203.523809524	2487.92795829875	378	10.3	24.1	0.8	8.5	24.1	0.3	30.7	45.8	24.1	45.5	28.3	47.6	1725751.4	66581.11	1170.23	213.06	13.2	9.3	11.4	12.2	0	7.4	6.3
1	K11	2	POLE	NM_006231	sample	12.9606741573034	39.2668539325843	4.12580843198763	192244.938202247	2526.17729338691	18.0252808988764	60.0168539325843	2.19199959438408	308053.974719101	3113.4483784826	356	7	20.5	0.3	5.6	20.5	0.3	32	50.3	27	50.8	29.5	55.3	1874002.6	95409.96	1166.98	299.69	13.2	32.3	7.6	9.8	0.3	32.3	5.1
1	K11	3	POLE	NM_006231	sample	10.3273657289003	32.3452685421995	2.64150698086032	173435.21483376	2276.90535417843	17.4398976982097	59.6010230179028	2.09307401870128	284356.800511509	2679.33241678058	391	10.5	26.3	0.5	6.6	26.3	0.8	21.5	48.3	19.2	47.6	24.3	50.1	1678757.7	72607.82	1005.05	223.22	9.2	14.6	9	7.7	0	12.8	9
1	K12	1	NCOA6	NM_014071	sample	12.4448897795591	53.3867735470942	5.5036136627112	361147.206412826	2907.45320956593	10.2745490981964	34.0661322645291	1.7319964754402	181370.422845691	2515.27704845619	499	18.6	23.2	1.4	12.4	23.2	1.4	32.1	33.3	29.3	33.5	33.3	36.7	2123035.1	103238.51	1440.53	348.55	16.6	32.9	7.8	15	0	37.3	4.8
1	K12	2	NCOA6	NM_014071	sample	12.2121807465619	49.5815324165029	4.57453730982854	295188.255402751	2963.51789115499	12.3614931237721	41.9056974459725	2.11576584493842	208176.442043222	2657.03392361473	509	15.9	22.2	1.8	13.6	22.2	1.6	32	35.8	31.2	38.7	34.8	42.4	1984592.2	80315.33	1464.01	272.1	15.3	21	9.6	18.1	0	25.3	2.9
1	K12	3	NCOA6	NM_014071	sample	10.5728744939271	43.336032388664	4.14953848991132	274254.5	2634.83201538038	11.7611336032389	39.5971659919028	1.82105287018767	182658.180161943	2229.69374829217	494	14.8	23.9	1.2	11.7	23.9	0.8	26.1	36	24.5	35.4	28.9	38.5	1846873.4	56732.92	1252.59	187.22	13.6	4.7	11.9	13.2	0	5.5	8.3
1	K13	1	APC	NM_000038	sample	8.24317617866005	27.0570719602978	3.49799340033227	137348.260545906	2305.43422713117	10.6923076923077	36.8833746898263	2.15678972802678	158172.553349876	2241.73194659953	403	11.9	25.3	2	6.2	25.6	0.7	19.9	35.2	19.1	35.7	23.3	37.7	1212107	59511.39	958.15	211.96	6.9	6.7	10.9	7.4	0	9.2	6.2
1	K13	2	APC	NM_000038	sample	8.43872549019608	24.8186274509804	2.30797381172804	105149.865196078	1906.98738092165	9.68137254901961	30.2892156862745	1.83139738689579	134842.284313725	2010.45861699359	408	6.9	31.4	1.5	3.4	31.4	1	20.1	27	16.7	32.8	17.6	32.4	1174722.3	57049.8	754.39	184.81	5.9	6.9	12.7	4.4	0	6.9	10
1	K13	3	APC	NM_000038	sample	6.71394799054374	20.338061465721	3.0920770039489	92040.2104018913	1937.10838238618	11.2624113475177	34.4184397163121	1.87221528059587	145215.687943262	2204.76696167449	423	8.7	31	1.7	4.5	31	0.2	13.9	34	14.4	32.9	16.5	33.3	1145173.3	60620.7	814.96	193.87	5.2	6.9	10.9	5.9	0	6.6	8
1	K14	1	CREBBP	NM_004380	sample	10.8356164383562	35.4774951076321	4.06821023896873	167786.091976517	2487.71732237898	11.2974559686888	39.600782778865	2.04270033016432	188165.60665362	2463.44944892885	511	12.3	20.7	1.4	6.7	20.7	0.6	27.6	35	24.3	36	29.2	38.7	1483896	58815.69	1043.28	203.6	10	7.8	11.2	8.2	0	7.6	7.8
1	K14	2	CREBBP	NM_004380	sample	12.8844221105528	41.286432160804	2.97385628502533	187802.994974874	2538.47721772865	12.7437185929648	44.7713567839196	2.00066138634025	215552.447236181	2575.1701189353	398	9.5	20.6	0.8	6.3	20.6	0.3	32.4	34.9	28.9	37.7	32.2	38.7	1651705.2	63722.92	1115.95	206.73	10.6	7.8	8.3	9	0	9.5	5.8
1	K14	3	CREBBP	NM_004380	sample	11.3493449781659	36.5021834061135	4.140056605659	184720.895196507	2585.68786485019	12.4956331877729	41.8580786026201	1.93741753640528	203511.454148472	2498.91775469848	458	12	21.6	1.1	7.2	21.6	0.2	27.9	39.5	27.1	38.4	31.4	40.6	1598846.6	63738.54	1114.99	211.06	9.8	9.4	10.3	8.5	0	9.4	5.9
1	K15	1	MGA	NM_001080541	sample	10.5808383233533	35.4341317365269	3.3981328847748	179305.547904192	2424.31320778682	16.5748502994012	61.6317365269461	2.42645106733958	303846.086826347	2827.98193784452	334	10.5	22.8	1.2	6.9	22.8	0.3	27.5	45.8	20.4	47.6	25.1	50	1566748.8	77763.32	1030.77	248.76	11.4	17.1	8.1	8.7	0	16.8	9
1	K15	2	MGA	NM_001080541	sample	11.1575931232092	38.1776504297994	3.54374559488045	203005.455587393	2451.37140432599	16.4641833810888	61.6246418338109	2.46998021305214	317293.381088825	2983.74975575926	349	9.7	25.8	1.7	7.7	25.8	1.1	29.2	46.1	25.5	49.6	26.9	52.7	1653569.4	76462.63	1091.9	242.89	10.9	18.6	10.6	9.2	0	17.2	8.3
1	K15	3	MGA	NM_001080541	sample	8.93318965517241	29.4698275862069	3.47135426249032	152162.846982759	2300.13092441878	15.9978448275862	55.8060344827586	2.22772230717454	262681.387931034	2701.45030304037	464	11.6	25.9	1.3	7.1	25.9	0.2	20.7	47.2	20.5	45.9	23.7	48.1	1437544.9	61084.13	998.76	202.41	8	7.5	11.9	9.3	0	9.3	9.1
1	K16	1	CHEK1	NM_001274	sample	13.2900432900433	153.848484848485	19.0442020261867	1598963.22943723	5679.73910363649	6.01731601731602	19.5064935064935	1.30585842372053	86301.4458874459	1475.66143066404	231	48.9	15.2	2.6	44.6	15.2	0.4	38.1	19.9	51.1	19.9	55	20.8	5318386.1	55505.69	3817.24	194	45.5	4.8	11.7	48.9	0	5.6	6.5
1	K16	2	CHEK1	NM_001274	sample	13.5927051671733	168.626139817629	14.7736718162411	1743680.69300912	5778.03629486773	5.38297872340426	18.677811550152	1.07304041492766	88629.5410334347	1349.28405976057	329	51.1	18.2	1.5	49.5	18.2	0	38.3	14.9	52.3	16.1	56.8	17.3	5708836.1	56457.01	4034.39	204.44	45.3	8.2	16.4	51.7	0	9.4	7
1	K16	3	CHEK1	NM_001274	sample	13.6128048780488	167.484756097561	14.9783831217161	1736374.2347561	5679.06973249449	5.375	17.155487804878	0.987772100721141	77253.3628048781	1170.89622360907	328	49.4	20.4	0.9	48.8	20.4	0	39.9	17.7	52.7	17.1	55.5	18.9	5781984.7	53662.92	4038.96	185.8	46.3	5.2	12.5	50.3	0	8.5	9.1
1	K17	1	OTNT	NA	Neutral	10.9449152542373	38.3114406779661	3.78442400049652	223340.756355932	2607.82538589243	9.5656779661017	28.260593220339	1.70733569688398	135401.322033898	2460.98026001472	472	10	23.5	1.3	9.1	23.5	0.8	26.9	33.7	23.3	33.1	26.5	36.4	1793556	96579.75	1199.13	316.66	12.9	27.5	7.4	12.1	0	33.7	3.6
1	K17	2	OTNT	NA	Neutral	11.9748953974895	38.5062761506276	2.66852294407168	190529.355648536	2492.06255811505	13.3242677824268	44.0648535564854	2.09274673534001	209895.89958159	2638.39504509138	478	10	21.5	1	8.8	21.5	0.6	31.2	37.2	24.9	41.6	29.9	42.9	1731111.8	60972.02	1175.87	197.63	9.8	6.5	6.9	10.7	0	7.1	5.2
1	K17	3	OTNT	NA	Neutral	10.52	32.7177777777778	2.71621342480784	159156.184444444	2339.92367407607	13.0044444444444	43.2488888888889	2.07251859955756	194425.784444444	2508.07279332729	450	9.8	22.7	1.3	5.8	22.7	0.4	25.6	42	23.3	41.3	25.8	44.9	1469851.2	76635.9	1019.96	260.15	8	17.8	7.1	8	0	22.4	4.2
1	K18	1	OTNT	NA	Neutral	12.8781094527363	40.455223880597	3.47061554766795	197460.721393035	2611.92364746374	15.1890547263682	51.2885572139303	2.23085827435587	240246.417910448	2867.76107703983	402	8	20.1	1	6.7	20.1	0.5	34.8	51.5	29.1	49.5	33.8	52.5	1746757.8	67272.79	1244.6	228.54	10.9	9.5	5.5	10.2	0	11.7	4
1	K18	2	OTNT	NA	Neutral	9.7577519379845	30.3372093023256	2.90712465240935	153508.724806202	2364.29631252875	13.2093023255814	41.8003875968992	1.8456624664162	190142.511627907	2529.38720969738	516	7.2	23.1	0	6	23.1	0.2	23.1	37.2	19.8	39.1	21.5	42.1	1590452.2	73072.11	1100.09	241.06	9.1	14.7	7	6.4	0	14.7	3.9
1	K18	3	OTNT	NA	Neutral	12.2725060827251	44.2335766423358	4.34674270038151	250208.189781022	2920.45344044848	14.9197080291971	49.5790754257908	2.14913264338085	224757.569343066	2710.00384106593	411	9.2	18.2	1.2	11.2	18.2	0.7	30.4	47.2	30.7	45.7	35.3	48.9	2026667.8	70759.12	1482.68	231.45	17	14.4	9.2	16.5	0	14.1	5.8
1	K19	1	OTNT	NA	Neutral	13.5185185185185	47.4638447971781	4.02041668341428	259341.536155203	2877.3569392594	13.68430335097	44.3068783068783	2.07150965202382	198891.567901235	2624.57783035826	567	13.4	18.7	0.9	10.8	18.7	0.4	33.3	45.5	28.2	45.7	32.8	46.7	1920534.4	59165.46	1374.07	196.91	14.1	6.2	10.6	13.4	0	7.8	9.7
1	K19	2	OTNT	NA	Neutral	10.8171806167401	39.226872246696	3.59709941923072	225410.583700441	2641.23645103783	13.6343612334802	45.9361233480176	2.14283366040264	208956.753303965	2611.3896479214	454	11.9	21.8	1.8	10.8	21.8	0.7	27.8	37.2	26.7	39.9	31.1	41.9	1823667.2	66390.11	1251.69	219.09	11	11	7.9	11.9	0	11.2	4.4
1	K19	3	OTNT	NA	Neutral	11.1043956043956	37.5137362637363	2.94441862243558	187757.513736264	2444.48809433903	11.7225274725275	38.4807692307692	1.86813477835811	162696.532967033	2189.50133964351	364	11.3	21.4	0.5	7.7	21.4	0	28.8	38.7	27.7	37.6	29.9	39.3	1505198.9	53752.6	1081.32	180.52	9.6	3.3	12.1	10.2	0	5.2	9.1
1	K20	1	OTNT	NA	Neutral	9.50283553875236	32.3742911153119	4.28695192302299	167342.379962193	2539.26361819597	10.7504725897921	35.6068052930057	1.94060535809297	154581.962192817	2216.39586606027	529	12.9	25.9	1.5	10	25.9	0.6	23.4	36.3	20.4	36.7	24.8	38.8	1398418.8	48930.43	1147.63	168.27	9.6	2.8	15.7	12.3	0	3.8	14.9
1	K20	2	OTNT	NA	Neutral	10.910411622276	40.2857142857143	4.01962329418965	241218.121065375	2600.97110938279	12.7070217917676	42.3147699757869	2.05782928670565	183869.525423729	2372.34503827668	413	12.8	22.8	1	9.4	22.8	0.5	29.8	36.3	24.5	40	27.6	40.9	1792495.7	57995.69	1240.63	190.18	10.2	6.3	11.9	10.7	0	7	9.4
1	K20	3	OTNT	NA	Neutral	9.71207430340557	34.1331269349845	3.31422503259769	186252.099071207	2526.24186623604	11.5603715170279	37.8606811145511	1.91794512757212	158750.631578947	2275.87594162943	323	11.8	23.5	0.9	7.4	23.5	0.3	25.7	43	26.6	41.2	27.9	44.3	1557233.1	53507.36	1176.19	179.12	10.5	3.1	11.8	9.9	0	4.3	11.8
1	K21	1	OTNT	NA	Neutral	11.8270547945205	38.7448630136986	5.75466550629663	200610.669520548	2866.69907118308	11.3767123287671	35.3630136986301	1.88493019745452	159156.72260274	2477.26180704086	584	11.3	19	1	9.1	19	0.2	30.7	39.9	25.2	40.2	31.5	42.1	1657560.8	58732.55	1352.49	202.04	9.9	5.8	10.8	12.3	0.5	8.6	8.9
1	K21	2	OTNT	NA	Neutral	11.2373188405797	36.5380434782609	2.98253486903357	183310.251811594	2560.47033567249	13.9528985507246	43.4528985507246	2.01757563630774	191402.855072464	2566.0576620748	552	7.6	19.7	0.5	6.7	19.7	0.4	27.9	37.9	26.3	43.7	28.8	45.8	1659238.1	57471.57	1172.78	191.62	8.9	4.9	10	8.9	0	6.2	7.1
1	K21	3	OTNT	NA	Neutral	12.327868852459	43.3887587822014	4.00359652832085	238145.466042155	2659.37763849268	12.6768149882904	42.3044496487119	2.09082314025889	195516.894613583	2595.95539093106	427	10.3	22	1.4	10.1	22	1.2	32.6	41.5	30.9	43.3	34.7	47.1	1781123	71718.29	1300.02	242.4	13.1	14.8	7.7	14.5	0	17.3	4
1	K22	1	OTNT	NA	Neutral	9.37570621468926	39.5621468926554	4.78308551446486	259182.895480226	2455.27075756458	10.9491525423729	36.1242937853107	1.79957226185146	153059.943502825	2126.66560497183	354	11.9	27.1	0.6	9.3	27.1	0	22.6	36.2	22.6	36.7	25.7	37	1610254.5	58848.81	1189.19	204.77	10.2	4.8	9.3	11.3	0	5.9	6.5
1	K22	2	OTNT	NA	Neutral	10.4289099526066	35.8601895734597	3.52079604047429	185161.357819905	2641.62019916683	12.6706161137441	40.10663507109	2.04498163099349	169830.872037915	2456.36601951103	422	13	20.4	1.2	10.7	20.4	0.5	24.2	38.2	21.8	41	25.6	42.2	1665864.9	59718.58	1226.56	203.31	11.4	6.9	12.1	13.3	0	7.6	6.2
1	K22	3	OTNT	NA	Neutral	10.954128440367	38.82874617737	3.88433417559249	218176.394495413	2664.55425606181	13.3119266055046	43.9296636085627	2.0826113949079	193473.724770642	2494.01287602073	327	10.7	23.5	1.5	10.7	23.5	0.3	29.4	44.6	28.1	42.2	30.9	44.6	1775826.3	59404.97	1346.63	199.69	13.1	7.6	14.1	15.6	0	8.3	13.5
1	L03	1	RF	NA	Neutral	9.85249457700651	35.6984815618221	4.85818565593244	202556.540130152	2514.31297238139	10.2321041214751	33.5509761388286	1.68906246957912	147702.503253796	2039.23482008121	461	12.4	29.3	0.9	9.3	29.5	0	23.6	34.5	23.4	34.3	27.8	34.9	1537757.6	52613.83	1179.29	179.27	11.5	4.3	18.7	11.9	1.7	5.9	17.6
1	L03	2	RF	NA	Neutral	8.76407506702413	35.8713136729223	5.92451672879717	238138.302949062	2685.75433636905	11.7077747989276	39.7265415549598	2.1255061330651	181124.345844504	2449.16596112857	373	12.3	26.3	2.4	9.9	26.3	1.6	21.4	35.4	20.1	38.9	25.7	41.3	1786756.1	59266.18	1386.87	211.95	11.8	8	10.7	12.9	0	9.7	5.4
1	L03	3	RF	NA	Neutral	10.1710526315789	35.8342105263158	3.79170420556467	200890.181578947	2580.82995427362	12.0473684210526	40.8815789473684	2.12436916279706	182820.752631579	2541.18220342969	380	11.8	24.7	1.6	8.7	24.7	0.8	26.3	43.2	25	42.9	30.5	45.8	1730028.8	61913.64	1257.58	209.38	11.8	8.9	8.4	12.6	0	10	4.2
1	L04	1	RF	NA	Neutral	11.0131291028446	35.2560175054705	2.70177250296801	160788.450765864	2544.30856644422	11.8118161925602	37.6148796498906	1.93240107315234	179863.297592998	2510.58231611873	457	9.8	21.4	0.9	7.2	21.7	0.9	26.3	39.2	23.4	37.2	29.5	40	1732910.3	68145.17	1155.02	228.83	11.8	8.5	9.2	11.4	0	10.1	6.6
1	L04	2	RF	NA	Neutral	9.0398322851153	28.0775681341719	2.36563163512358	124064.916142558	2274.10293913529	9.17610062893082	27.6477987421384	1.69457281217406	116255.109014675	2083.22804443102	477	8.2	24.5	0.8	5.7	24.5	0	20.3	25.4	19.3	29.4	23.1	31.7	1423286	61296.14	979.55	205.51	8.2	7.3	8.2	7.1	0	8.2	4.8
1	L04	3	RF	NA	Neutral	10.8856382978723	36.3324468085106	3.76162179710741	182969.438829787	2585.37908024057	11.0904255319149	34.2686170212766	1.92228462164936	146956.736702128	2340.31312247982	376	10.6	25	1.6	9	25	0.3	28.2	38.6	28.7	34.8	33.2	38.8	1771964.3	70131.86	1255.72	229.97	11.4	13.3	7.2	13.6	0	15.7	2.7
1	L05	1	RF	NA	Neutral	9.00240384615385	32.9567307692308	4.32310221738996	178626.930288462	2471.04890089209	8.94230769230769	28.0817307692308	1.7249001994717	124203.632211538	2082.2110920348	416	12.5	26.4	1	8.2	26.4	0.2	21.6	29.6	20.2	30	24	31.7	1437807.5	63625.51	1093.96	212.34	9.9	8.2	6.2	11.1	0	8.4	4.8
1	L05	2	RF	NA	Neutral	9.00229357798165	30.2522935779817	4.0440220353684	145296.536697248	2354.95225639007	9.65137614678899	33.0137614678899	1.79069742309369	147913.360091743	2056.76728366025	436	12.2	25.7	1.6	7.1	25.7	0.9	20.2	27.3	21.3	30.5	22.5	32.1	1419174.8	60020.96	1039.36	196.39	8.9	6.7	13.5	7.8	0	7.8	11
1	L05	3	RF	NA	Neutral	11.4433962264151	35.8938679245283	4.02979084491028	172941.606132075	2515.63517041541	12.0683962264151	38.5070754716981	2.11637818718824	171267.231132075	2477.19141338854	424	9.4	21.2	2.1	5.9	21.2	0.2	29.2	40.1	26.9	39.4	32.1	42.7	1665920.2	68688.52	1152.18	220.62	11.8	9.2	8.5	9	0	10.4	6.4
1	L06	1	RF	NA	Neutral	10.8867521367521	36.474358974359	3.15572452993228	178625.908119658	2550.41861114567	11.6880341880342	40.2799145299145	2.48595783038652	193337.224358974	2590.45331892106	468	11.5	22	1.7	7.5	22	0.6	28.6	38.5	23.5	38.5	28.8	40.8	1653914.4	62099.62	1137.67	203.9	10.7	5.8	9	10.5	0	7.1	8.1
1	L06	2	RF	NA	Neutral	9.3162705667276	27.9853747714808	2.75706010163788	121415.755027422	2346.40536852648	12.1224862888483	38.9616087751371	1.97791769953027	177073.268738574	2513.04554535943	547	9.1	24.5	0.5	5.5	24.5	0.2	24.1	32.2	20.8	36.2	24.1	38.8	1549145.2	67320.95	1026.01	214.94	7.7	11.3	6.4	6.6	0	12.6	4
1	L06	3	RF	NA	Neutral	9.4009324009324	33.2331002331002	3.71331783919335	176385.512820513	2468.6669330088	10.1048951048951	33.3356643356643	1.99352443512486	149317.918414918	2329.69682899313	429	13.5	24.7	2.6	7.5	24.7	0.7	22.1	32.9	24.2	32.9	26.3	35.9	1596909.2	69271.23	1130.37	224.66	10.5	11.4	8.4	9.8	0	11.4	5.4
1	L07	1	RF	NA	Neutral	10.2063492063492	33.8380952380952	3.94206058175932	167287.720634921	2573.28443873231	10.5174603174603	36.5333333333333	1.93681799131239	173120.282539683	2422.20406451554	315	11.4	24.8	1.3	7.3	24.8	0.6	25.7	35.6	26	35.6	30.8	37.8	1548611.7	69135.32	1149.35	232.31	11.4	10.8	9.2	10.8	0	14.9	8.9
1	L07	2	RF	NA	Neutral	10.4210526315789	32.9157894736842	4.11356281993531	150145.129824561	2410.98564217217	11.6666666666667	42.2561403508772	2.13873027562616	197360.315789474	2394.30796977464	285	11.6	28.1	3.2	6	28.1	1.1	28.4	35.8	22.8	39.6	29.8	42.5	1428228.3	64915.02	1081.57	223.39	7.4	9.8	10.2	8.4	0	13	2.5
1	L07	3	RF	NA	Neutral	9.66091954022989	31.5229885057471	2.71614063168309	169375.956896552	2303.00128859869	10.4540229885057	34.816091954023	2.12234742812351	165642.706896552	2335.59246551416	348	11.5	27.6	3.4	6.3	27.6	0.9	23.3	31.6	22.1	31.9	26.4	33.3	1565512.4	68007.51	1033.01	220.34	9.2	10.3	7.5	7.8	0	11.2	5.2
1	L08	1	RF	NA	Neutral	11.5123966942149	37.4214876033058	2.83757868307382	182246.787190083	2533.85054244844	11.3595041322314	36.6611570247934	1.94304949089998	162396.188016529	2416.53987845036	484	9.1	21.1	1	6.8	21.1	0.4	30.2	38.2	24.8	38.4	30.4	41.3	1667359.2	59331.89	1090.23	190.37	12.4	6.8	8.9	9.9	0	5.8	7
1	L08	2	RF	NA	Neutral	10.647855530474	34.2866817155756	2.58667922160137	170266.835214447	2304.89911528853	11.2686230248307	38.941309255079	1.93522680520373	178628.424379233	2385.65990835244	443	6.8	26.2	0.9	5	26.2	0.5	28.9	32.1	23.5	36.1	27.1	38.1	1674712.2	67057.34	1065.59	224.15	8.6	11.3	5.2	7.7	0	12.6	2.7
1	L08	3	RF	NA	Neutral	9.43400447427293	32.2885906040268	4.05605840540734	176227.100671141	2540.88013513419	10.4250559284116	35.0380313199105	1.96119492439632	158901.682326622	2290.28353609453	447	11.4	23.9	2.2	7.2	23.9	0.4	24.6	36	24.6	34.9	29.3	37.4	1594104.5	60463.16	1179.9	209.84	8.9	7.6	11.4	11.2	0	10.3	7.2
1	L09	1	PIGN	NM_012327	sample	9.25690021231422	31.9129511677282	4.17063701137677	161300.970276009	2464.17349672199	10.8938428874735	35.1847133757962	2.1387586264253	153270.67940552	2433.38175307722	471	13.8	23.1	1.9	7	23.1	0.6	24.2	36.7	20.8	36.7	24.2	39.5	1421797.8	56837.38	1098.25	203.77	7	3.8	7.2	8.3	0	5.5	4.2
1	L09	2	PIGN	NM_012327	sample	9.79101899827288	34.9654576856649	3.94961039577017	200213.989637306	2649.2310438387	11.9810017271157	37.1968911917098	2.02146843831274	155225.72193437	2489.59423337935	579	10.2	19	1.2	8.3	19	0.7	24.4	35.9	21.6	39.7	25.7	42.7	1716923.6	57579.1	1258.79	195.12	10.7	7.1	9	10.5	0	7.9	5.2
1	L09	3	PIGN	NM_012327	sample	10.6003717472119	38.8698884758364	4.58509275700392	227947.717472119	2626.89408509264	11.8550185873606	36.9516728624535	2.03418915204931	162792.06133829	2446.43081854024	538	11.9	22.3	1.7	8.2	22.3	0.9	26.2	38.5	26.8	37.7	31.8	40.7	1639705.7	57092.71	1247.29	190.21	9.9	6.3	13.2	11.2	0.2	7.1	11
1	L10	1	ERCC5	NM_000123	sample	10.3766519823789	36.7533039647577	3.64609969671147	206210.105726872	2716.29758762481	10.3832599118943	34.8986784140969	1.85807243990382	150044.984581498	2182.11153941458	454	13.7	19.6	0.9	8.6	19.6	0	27.1	34.4	23.8	34.6	29.1	36.1	1719542	58160.38	1277.06	195.29	12.1	4.8	7.9	11.2	0	6.8	5.3
1	L10	2	ERCC5	NM_000123	sample	10.650234741784	32.9718309859155	3.52918031223257	155616.464788732	2518.06784943676	12.0892018779343	40.4882629107981	2.09605272479982	181735.126760563	2420.60286828792	426	8.9	20.2	1.6	6.8	20.2	0.7	27.5	33.3	23.7	38.3	28.4	39.9	1518987	61468.17	1094.2	201.32	8	8.7	11.3	8.2	0	9.9	7
1	L10	3	ERCC5	NM_000123	sample	8.7673860911271	25.3093525179856	2.78659471326865	120718.261390887	2201.19338437293	11.8752997601918	38.0479616306954	1.82450939695533	162662.788968825	2283.47947784952	417	10.1	26.9	0.7	3.8	26.9	0.2	20.9	40.3	20.4	38.6	23.3	41	1323191.7	55538.61	924.81	180.75	6.7	4.3	11.3	5.5	0	4.6	9.6
1	L11	1	PHF6	NM_032335	sample	14.3755760368664	48.721198156682	3.99134458979267	250762.555299539	2749.88306541577	13.9124423963134	43.9907834101382	1.94730805554203	191711.861751152	2460.5449669222	434	12.4	20.5	1.2	9.9	20.5	0.2	35	45.4	30.2	43.3	35.5	46.5	2004525.8	66035.78	1341.78	219.13	16.1	7.8	7.6	13.1	0	8.8	6
1	L11	2	PHF6	NM_032335	sample	11.4327628361858	38.2249388753056	3.45821982771076	192403.723716381	2555.34530705153	11.3667481662592	35.5256723716381	1.89420407650621	169381.811735941	2413.6329917011	409	11.2	21.8	1.7	10.5	21.8	0.5	29.3	32.8	24.4	34	29.1	37.2	1709533	81144.81	1128.74	261.87	12.7	21	7.3	11.7	0	20.5	2.7
1	L11	3	PHF6	NM_032335	sample	12.9427710843374	45.2951807228916	3.89642114934519	226793.536144578	2767.72371393961	12.9939759036145	40.8825301204819	1.88720683710447	175152.909638554	2321.37462842983	332	15.1	15.7	1.2	9	15.7	0	29.2	39.5	29.2	38	34.9	40.7	1841871.1	62104.46	1223.47	199.86	12.7	6.6	5.7	12	0	7.8	4.2
1	L12	1	BLM	NM_000057	sample	13.5578034682081	61.4335260115607	5.26565011021238	384103.760115607	3170.91086167994	7.23121387283237	20.0982658959538	1.44676120106163	75560.3439306358	1875.42359218381	346	19.9	22	0.6	17.1	22.3	0.6	35.5	24	35.5	22.3	41.3	23.7	2301846.2	61386.25	1629.16	202.47	21.7	7.8	15	22.5	0	9.8	9.5
1	L12	2	BLM	NM_000057	sample	9.84242424242424	44.5171717171717	3.65460943524489	282672.854545455	2673.35417733725	6.14747474747475	16.5212121212121	1.3605876412499	68379.2626262626	1769.83099283368	495	15.8	26.3	1.4	13.1	26.3	0.4	22.2	14.9	22.2	16.4	25.1	19.8	1999472.1	69884.26	1339.93	233.17	18	12.9	5.7	14.7	0	14.1	1
1	L12	3	BLM	NM_000057	sample	10.2016129032258	36.6552419354839	2.99459688646855	192324.264112903	2439.84026344551	6.08266129032258	16.6108870967742	1.37038673568966	64585.4879032258	1647.69084894596	496	12.7	27.4	2.2	11.3	27.4	0.4	22.6	19.6	22.8	16.5	26.6	20.4	1788316.2	56779.49	1188.9	191.88	15.1	6.9	10.5	15.1	0	7.1	8.7
1	L13	1	ARID1A	NM_006015	sample	8.03131115459883	25.7416829745597	2.31649920268759	119807.11741683	1787.2578975446	7.57729941291585	23.7808219178082	1.36791695757068	104374.84148728	1661.45547711872	511	8.4	43.1	1.4	6.5	43.1	0.6	19.8	23.7	16	23.3	19	25.4	1082058.2	51648.45	781.06	189.03	5.9	7.8	31.7	5.7	0	9.2	30.5
1	L13	2	ARID1A	NM_006015	sample	10.4775725593668	30.3456464379947	2.60518429390946	121998.796833773	2088.14947290126	10.2559366754617	32.0316622691293	1.62821196479504	135940.865435356	2111.42954279269	379	6.9	26.9	0	3.4	26.9	0	27.7	28.2	22.4	30.9	24.3	32.5	1326911.3	58435.48	894.56	191.21	7.4	4.5	9.8	5.5	0	6.1	3.7
1	L13	3	ARID1A	NM_006015	sample	8.08539944903581	20.9118457300275	2.35962902079667	73489.1046831956	1970.23463654196	10.0964187327824	33.0909090909091	1.82473420401409	140628.760330579	2054.52936724895	363	6.9	28.1	1.4	2.2	28.1	0	18.5	34.2	17.1	32.5	20.1	34.7	1113737.4	54783.87	804.88	182.34	4.7	5	11.3	3.9	0	6.3	6.3
1	L14	1	EZH1	NM_001991	sample	9.66822429906542	28.464953271028	3.65775713884638	131017.873831776	2372.74634293874	12.2429906542056	38.2593457943925	1.89209310601389	175487.210280374	2477.98268950403	428	9.8	23.4	0.5	5.8	23.4	0.2	23.4	38.8	18.7	38.1	21.7	40	1428021.1	70153.68	1007.32	229.21	7.9	11	8.2	7.7	0	12.6	4.2
1	L14	2	EZH1	NM_001991	sample	9.57446808510638	27.6829787234043	2.74287931735626	128283.346808511	2359.27046041388	13.3659574468085	44.6276595744681	2.21647611375442	213898.810638298	2649.70496445002	470	8.7	21.9	2.1	5.3	21.9	1.9	22.6	36.2	20.4	38.9	22.6	40.9	1442074.2	62507.57	956.85	203.21	8.5	7.9	9.4	8.7	0	7.9	7.4
1	L14	3	EZH1	NM_001991	sample	10.1113801452785	30.861985472155	3.62700370149228	160216.406779661	2259.81704087614	14.1719128329298	46.0871670702179	2.0650752361666	203508.81598063	2548.36015280353	413	7.3	24.7	1.5	5.8	24.7	0.2	24	45	22.3	43.1	22.8	44.6	1502742.8	68450.71	1014.4	220.56	9	10.9	5.3	7.5	0	11.1	3.4
1	L15	1	ARID2	NM_152641	sample	8.6089552238806	24.6597014925373	2.54209728177378	90668.8895522388	1863.3639826141	9.17910447761194	29.689552238806	1.74913304725015	133318.829850746	2032.38612500894	335	11	31.9	2.1	2.4	31.9	0.9	22.7	29.3	16.7	31.6	20.3	32.8	1072782.4	66973.86	724.66	222.54	3	10.7	11.9	2.1	0	11.6	10.4
1	L15	2	ARID2	NM_152641	sample	9.32869080779944	28.2701949860724	3.1147884699556	120448.623955432	2258.35703608347	10.3704735376045	33.5153203342618	2.08611443644599	148794.969359331	2330.92867966379	359	9.5	22	0.8	5.3	22	0.8	24.8	26.2	20.1	30.1	20.9	31.8	1221125.5	66528.67	856.69	209.54	4.5	8.6	7.2	5	0	10	4.2
1	L15	3	ARID2	NM_152641	sample	6.33990147783251	19.4014778325123	3.21207622833158	85043.8497536946	1982.45197408786	8.11822660098522	24.5960591133005	1.5345502638059	101864.699507389	1754.19520422617	406	12.8	27.8	1.2	4.2	27.8	0.2	15.3	27.3	14.5	25.1	17.7	26.8	987886.3	59904.53	727.58	191.14	2.5	7.6	13.8	3.7	0	5.9	11.1
1	L16	1	FLT4	NM_002020	sample	11.0994035785288	40.051689860835	4.76222268620164	224952.705765408	2758.06569950903	12.0159045725646	38.8568588469185	1.97860926703732	179598.252485089	2575.35526617485	503	12.3	20.5	1	10.3	20.5	0.6	29.2	39.4	24.3	38.8	31.2	41.4	1768266.7	68792.86	1284.56	234.37	11.3	9.7	5.8	12.3	0	12.3	4
1	L16	2	FLT4	NM_002020	sample	11.8560411311054	44.706940874036	3.80870640616674	245708.305912596	2870.23246943792	13.9820051413882	47.840616966581	2.34823739533367	217691.953727506	2714.67131556622	389	13.9	18.8	1.8	11.8	18.8	0.5	31.1	42.2	29.6	45.5	34.7	47.8	1791335	67736.61	1336.87	228.77	11.1	11.6	8.7	11.1	0	14.4	5.7
1	L16	3	FLT4	NM_002020	sample	9.9218009478673	37.0734597156398	3.60911951015939	214186.642180095	2504.69650202883	10.7985781990521	38.5	2.06797421601313	179540.052132701	2329.76226284725	422	12.8	26.8	2.8	11.1	28	1.7	26.3	33.9	26.5	33.2	30.6	37.4	1513488.8	56554.23	1115.7	211.13	9.7	6.6	17.5	10.7	5.5	9.5	17.3
1	L17	1	RF	NA	Neutral	10.4034653465347	33.1485148514851	3.03092681830547	174098.621287129	2416.14032803938	10.3341584158416	31.5420792079208	1.98711252632701	136950.794554455	2301.01829840532	404	9.7	24.3	1.7	5.7	24.3	0.7	26	32.9	20.5	33.4	23.8	35.9	1554336.5	62979.68	1092.11	212.95	10.1	9.4	12.1	7.9	0	10.1	11.6
1	L17	2	RF	NA	Neutral	12.2557544757033	38.76726342711	2.84407550575496	189674.542199488	2567.07046252195	13.0051150895141	41.9053708439898	1.97862941529672	191617.248081841	2602.92271698001	391	9.5	20.2	1.3	6.4	20.2	0.8	32.7	37.6	28.6	40.2	31.7	41.4	1734309.1	77897.94	1146.69	247.92	10.2	20.7	12.3	10	0	21.2	11
1	L17	3	RF	NA	Neutral	10.1246819338422	36.2875318066158	3.08708704594108	195653.058524173	2390.96173221007	9.44529262086514	29.147582697201	1.72088512975386	134917.569974555	2170.18261989543	393	10.2	25.4	1.5	7.4	25.4	0	24.2	31.8	24.2	29.5	27.7	32.6	1579563.3	82142.59	1114.66	272.15	11.2	19.3	6.1	10.9	0	23.2	4.1
1	L18	1	RF	NA	Neutral	10.7486486486486	38.2567567567568	4.60770090427006	223525.413513514	2591.27966028566	10.572972972973	34.9837837837838	1.59634358201778	165555.575675676	2098.1882009761	370	13.5	26.8	1.1	8.9	26.8	0.5	28.1	33	25.4	33.5	29.5	34.9	1633530.8	70597.44	1203.33	230.8	9.2	13.5	10.3	9.7	0	12.7	7.8
1	L18	2	RF	NA	Neutral	11.384236453202	40.2758620689655	3.56396440172746	216823.339901478	2616.24600766984	11.4162561576355	37.5172413793103	1.98274224085423	178547.891625616	2569.58024976317	406	12.1	22.7	2	8.6	22.7	1.2	28.3	33	25.6	35.7	29.6	38.2	1735300.3	84843.85	1217.76	284.15	11.1	25.1	9.4	10.1	0	26.8	7.1
1	L18	3	RF	NA	Neutral	8.94360086767896	29.2516268980477	2.98843083463514	143969.776572668	2070.15950885947	9.26247288503254	27.7548806941432	1.61535506099158	123645.997830803	2199.82743884969	461	10	30.4	0.7	6.1	34.1	0.4	23	31.2	22.6	30.8	25.6	35.1	1304090.2	89271.58	968.38	302.11	6.3	28.4	9.8	6.5	6.9	32.1	6.5
1	L19	1	RF	NA	Neutral	13.1680672268908	49.2773109243698	4.69248209177701	277605.535014006	2834.51595776255	12.0728291316527	39.1764705882353	1.93761278332761	173713.579831933	2386.88212604658	357	17.4	19	1.1	10.4	19	0.6	33.6	38.9	28.9	42.3	32.5	43.7	1880082.6	64634.82	1280.23	211.47	13.4	8.4	12	12.9	0	9	6.4
1	L19	2	RF	NA	Neutral	9.62025316455696	34.7772151898734	3.36450182513857	185503.488607595	2391.63438656619	9.28607594936709	31.3113924050633	1.87968827075509	140948.759493671	2163.69169106246	395	11.1	27.6	1	6.6	27.6	0	24.3	26.6	23.3	29.6	27.3	32.9	1529040.8	67334.17	1134.25	235.2	8.4	12.2	9.1	8.9	0	14.9	5.1
1	L19	3	RF	NA	Neutral	10.1234256926952	37.544080604534	4.70629196252416	213254.949622166	2476.02558435528	9.97732997481108	31.7934508816121	1.69161333563881	137976.58186398	2040.94771436335	397	13.4	26.4	1.3	10.1	26.4	0.3	27.2	34.3	27.7	34	30.5	35.8	1526886.6	60090.8	1215.84	202.79	9.6	8.6	11.1	11.3	0	8.3	6.3
1	L20	1	RF	NA	Neutral	10.0227743271222	36.5424430641822	6.13206743544554	214358.033126294	2910.45154120974	10.9937888198758	33.2111801242236	1.68813516120878	140373.590062112	2230.29183962818	483	14.5	23.2	0.6	11.8	23.2	0.2	29	39.1	25.5	39.1	32.1	40.2	1666712.8	64665.91	1396.71	235.37	11.6	9.9	13	15.5	0	10.6	9.9
1	L20	2	RF	NA	Neutral	9.27045454545454	35.8431818181818	4.64723119729321	219506.684090909	2762.7708551158	9.57954545454546	30.4431818181818	1.8215144363871	128589.731818182	2081.00298715597	440	13.2	21.4	1.8	10.5	21.4	1.4	22.7	26.1	23.9	30	27.3	31.6	1556733	59106.14	1236	222.02	10	8.2	16.4	10.9	0	13.9	14.5
1	L20	3	RF	NA	Neutral	9.02553191489362	27.2170212765957	2.1938822258433	130336.419148936	1903.25267251312	10.5489361702128	34.2297872340426	1.5319054586762	146086.463829787	1886.98021969795	470	6.8	37.9	0.6	4	37.9	0	23.8	33.8	21.1	32.8	23.2	34.3	1219640.1	49969.04	829.7	176.72	7.4	5.7	24.5	6	12.8	7	21.5
1	L21	1	RF	NA	Neutral	11.7277353689567	42.1603053435115	4.32934277754896	249275.152671756	2721.71203104834	11.2264631043257	36.0356234096692	1.77236573014287	163097.073791349	2231.12231848352	393	16	23.2	1	10.4	24.9	0.3	30.5	37.9	23.2	37.9	28.5	39.4	1785129.8	66866.79	1310.27	225.88	13.2	10.4	14.5	11.5	0.8	13.2	12
1	L21	2	RF	NA	Neutral	10.3375314861461	32.0453400503778	3.41781919272151	157070.294710327	2480.46080517222	12.0201511335013	37.8136020151134	1.9139912409798	160311.274559194	2385.76102461877	397	8.1	21.2	0.8	7.1	21.2	0	26.7	34	22.7	39	25.9	40.1	1493705.4	53772.7	1101.05	177.4	5.5	3.8	8.8	6.8	0	4.8	7.3
1	L21	3	RF	NA	Neutral	11.0775	41.9675	5.14781594186066	252241.8	2847.4027537475	11.195	37.605	1.93106931268985	176532.2325	2413.03368336613	400	14	20.8	1.5	11.2	20.8	0.5	29	38.5	28.2	38.5	36	40.5	1775910.1	75841.38	1421.82	291.66	12.8	15.2	10.5	15.5	0	16.5	6
1	L22	1	RF	NA	Neutral	11.3879907621247	41.838337182448	3.54372974476412	226160.951501155	2520.72829374363	10.0207852193995	32.4642032332563	1.86092694420994	139777.272517321	2203.38093582979	433	12.5	25.9	1.2	8.8	25.9	0.2	30.5	34.4	25.9	34.9	30.5	38.1	1668652.1	61642.61	1141.13	203.43	10.6	9	12	9.7	0	10.4	11.5
1	L22	2	RF	NA	Neutral	10.0344827586207	36.463601532567	3.4216824966119	206876.33908046	2522.24658470352	10.8773946360153	35.2662835249042	2.02943925323818	151294.655172414	2378.83927273926	522	11.1	25.3	1.3	7.5	25.3	1	26.1	32.4	23.9	37.2	27.4	39.5	1633566.8	59645.06	1176.98	224.42	9	6.7	11.1	9.2	0	8.2	4.4
1	L22	3	RF	NA	Neutral	11.512987012987	37.6017316017316	3.0298115728454	186527.967532468	2480.90360540695	11.1471861471861	36.3614718614719	2.05888566912737	155723.686147186	2303.9112086807	462	11	23.2	2.4	7.1	23.2	0.4	29.2	37.7	28.4	36.6	31.6	40.3	1600702.1	58289.6	1156.62	199.04	10	5.4	11.9	11.3	0	6.9	8.4
1	M03	1	OTNT	NA	Neutral	6.53035143769968	24.6869009584665	3.62002886203016	153020.39456869	1888.71967954985	7.71246006389776	24.8402555910543	1.34268820115296	107914.223642173	1647.29906687239	626	10.5	48.9	1	8	48.9	0.5	15.3	25.2	15.5	26.4	17.6	27.8	1222645.8	47791.14	923.34	171.08	8.6	5.8	31.5	9.1	2.9	6.1	32.4
1	M03	2	OTNT	NA	Neutral	9.15077605321508	32.9955654101996	3.42054255850878	184934.700665188	2377.66880144075	12.3658536585366	40.5831485587583	2.17463621135969	172256.359201774	2548.90369568147	451	8.2	26.6	1.1	6.7	26.6	0.4	22.8	35.3	20.8	40.1	23.9	42.1	1700055.8	58200.46	1165.13	195.79	9.5	6.9	9.3	10.4	0	6.9	3.5
1	M03	3	OTNT	NA	Neutral	9.69594594594595	32.2787162162162	2.88541608090405	171907.488175676	2402.08570730675	13.1689189189189	42.0945945945946	2.30308088678743	180260.494932432	2722.25762995423	592	9	24.2	1.9	5.9	24.2	0.8	23.1	46.1	21.5	43.1	25	47.3	1709370.2	59711.99	1133.5	194.9	11.1	4.2	5.4	9.8	0	5.7	6.8
1	M04	1	OTNT	NA	Neutral	10.1287726358149	31.6619718309859	2.81550900228415	151966.108651911	2505.6326720327	11.8350100603622	37.7927565392354	2.06987448289373	162738.32193159	2620.53723964735	497	9.5	23.1	1.4	7.2	23.1	0.6	25.6	41.2	21.9	42.9	27.4	44.7	1659360.6	64798.85	1139.02	211.69	10.7	7	10.5	10.1	0	8.7	7.2
1	M04	2	OTNT	NA	Neutral	11.5065274151436	34.6945169712794	2.44223797577826	156424.845953003	2467.2226242341	13.1592689295039	41.9033942558747	1.95626760672105	176939.942558747	2406.59673161735	383	7.8	21.1	0.8	8.1	21.1	0	27.4	36.6	23.2	40.7	27.9	43.6	1667898.9	56608.72	1134.97	182.34	10.7	5.7	8.1	10.7	0	5.7	6.3
1	M04	3	OTNT	NA	Neutral	9.66	33.442	4.06039248337916	184195.252	2455.22854734569	13.114	42.96	2.07254153613611	189354.306	2444.64221656242	500	12.2	22.2	1.6	7	22.2	0.2	22.6	43	22.8	40.4	26	42.8	1661811.1	56797.33	1130.79	185.35	10.4	6.2	10	10	0	7	8.2
1	M05	1	OTNT	NA	Neutral	8.44079885877318	28.1312410841655	2.4289797706148	138234.800285307	2037.41161661587	9.509272467903	31.6276747503566	1.79124257488036	138498.392296719	2035.83364481909	701	8.6	36.9	2	5.7	37.1	0.4	22.7	31.5	18.1	32	23.7	33.8	1326659.4	45991.43	935.33	161.35	8.7	3.6	25.4	8	0	4	26.5
1	M05	2	OTNT	NA	Neutral	10.422090729783	33.6114398422091	3.83005081213658	165031.672583826	2443.35456078332	12.4516765285996	41.767258382643	2.38695811964915	190431.479289941	2737.1235756792	507	10.8	24.5	2.4	7.1	24.5	1	27	35.3	23.3	40.6	27.6	43.8	1668939.2	57507.26	1135.15	197.45	9.1	6.7	10.3	10.1	0	6.3	7.5
1	M05	3	OTNT	NA	Neutral	9.55240174672489	32.7227074235808	2.54819112725725	175736.823144105	2277.0729149703	11.561135371179	36.9978165938865	1.93216645283801	155462.222707424	2314.26247395363	458	8.7	28.8	0.9	7.6	28.8	0.4	24	38.4	20.3	36.2	24	38.9	1589586	52439.68	1080.85	177.82	10.9	3.1	8.1	10.5	0	5	7.4
1	M06	1	OTNT	NA	Neutral	9.61322645290581	35.8537074148297	4.06495726239828	190303.729458918	2590.96144690614	10.9859719438878	33.3286573146293	1.9918453768975	140531.667334669	2545.36388930154	499	13.4	21.6	0.8	9.2	21.6	0	24	38.1	20.6	38.3	25.3	41.1	1624070.8	57235.29	1220.93	197.13	11	4.4	7.4	12.6	0.2	6.4	4
1	M06	2	OTNT	NA	Neutral	9.58904109589041	33.8744292237443	2.90832075487344	170116.732876712	2485.38289241066	11.2351598173516	36.796803652968	2.05313558695863	163544.436073059	2469.97657484346	438	12.1	21.7	1.6	8	21.7	0.9	25.8	33.6	21.9	36.1	25.6	38.8	1598044.4	64848.19	1085.77	213.27	10.7	8.9	7.8	9.1	0	11	5
1	M06	3	OTNT	NA	Neutral	9.58726899383984	29.5913757700205	2.50688809852863	136129.965092402	2381.10232767978	12.6447638603696	41.5256673511294	2.16971719169884	181301.195071869	2557.3295478458	487	8	23.6	1.4	6.2	23.6	0.4	22.4	43.3	21.1	43.3	23.8	46	1614723.1	57326.23	1092.86	188.44	11.1	4.3	7.6	9.4	0	5.7	4.7
1	M07	1	OTNT	NA	Neutral	12.7873831775701	47.1985981308411	3.32694874913867	257402.051401869	2776.30058240078	13.6518691588785	45.446261682243	2.20161407511882	207144.962616822	2781.72245861547	428	12.1	19.2	1.4	10.5	19.2	0.5	33.4	44.4	31.3	44.4	35	46.5	1989095.5	68917.3	1329.76	219.4	13.1	10.5	7.5	12.9	0	9.3	4.4
1	M07	2	OTNT	NA	Neutral	10.0104166666667	33.3984375	2.6088681371021	166887.6484375	2445.0337778067	11.2734375	37.1197916666667	2.03824724475608	161763.205729167	2435.68798745829	384	9.9	21.4	0.5	6.8	21.4	0.5	27.3	36.2	23.7	40.6	27.1	41.9	1552527.6	53282.82	1048.12	179.81	8.6	5.7	15.4	7.8	0	6.2	14.3
1	M07	3	OTNT	NA	Neutral	9.34133333333333	30.3493333333333	3.03745992965303	158845.106666667	2494.4295568987	11.4666666666667	37.648	1.92297175093463	164890.338666667	2347.6404047919	375	10.9	25.3	0.8	8.5	25.3	0.5	24	37.6	23.5	36.5	27.5	39.5	1555126.7	62365.82	1146.28	213.94	12	7.5	11.5	10.7	0	9.6	8.8
1	M08	1	OTNT	NA	Neutral	9.56185567010309	37.2577319587629	3.54169603779101	221697.445876289	2372.17689022618	9.5979381443299	29.6701030927835	1.52676143837101	128132.25257732	1949.42614805997	388	11.3	31.4	0.3	10.3	33.8	0.5	22.9	33	20.9	32.2	26.3	33	1590752.9	58766.89	1074.15	200.88	13.1	8.5	17.5	11.6	8	10.3	14.4
1	M08	2	OTNT	NA	Neutral	10.7458563535912	33.2624309392265	3.11700984195012	160315.143646409	2564.96670996437	11.5276243093923	37.4585635359116	1.97788477935544	168585.174033149	2403.4690323361	362	8.6	22.7	0.8	8.3	22.7	0	27.3	32.9	25.4	36.5	28.2	38.4	1608427.7	64967.65	1161.26	217.84	8	8.8	7.7	9.1	0	11.6	3.3
1	M08	3	OTNT	NA	Neutral	8.50810810810811	24.5963963963964	2.52920195129723	112527.672072072	2150.69614211995	12.2216216216216	39.5153153153153	2.02101907562266	164992.581981982	2345.16268652134	555	7.4	27	1.3	4.9	27.2	0.4	22	41.1	18.4	40.7	22	42.5	1394617.4	53221.21	960.13	179.22	7	6.3	13.3	6.1	2.3	6.8	13.3
1	M09	1	DNM2	NM_001005362	sample	5.76862745098039	19.1	2.90310681299808	97295.5823529412	1924.90682153698	9.25882352941177	29.3058823529412	2.04077681775376	119232.503921569	2172.69562737244	510	10.8	32.2	2	5.3	33.1	0	12.4	30.8	9.8	31.6	13.3	33.9	1002101.1	48838.72	740.76	162.19	3.7	2	12.5	4.9	2.4	2.5	11.2
1	M09	2	DNM2	NM_001005362	sample	5.23454545454545	15.9127272727273	3.39722808957846	75520.4781818182	1838.87438159482	9.34	31.5290909090909	2.19038149214746	135460.458181818	2187.40944571098	550	9.5	33.5	2.4	4	33.5	1.1	10.5	25.5	9.8	31.1	11.3	34.2	965326.2	49632.49	744.12	173.39	3.5	4	12.2	3.3	0	5.1	6
1	M09	3	DNM2	NM_001005362	sample	6.28210116731518	21.4610894941634	2.62996602939561	110317.643968872	2026.14470047544	10.1575875486381	33.4785992217899	2.59559166076609	145429.122568093	2543.77583247915	514	10.7	30	4.5	5.4	30	2.3	14	38.1	13.6	38.1	17.1	43	1046528.8	56300.36	808.38	196.55	3.7	5.3	11.9	5.4	0.6	8.4	9.5
1	M10	1	PRF1	NM_005041	sample	12.270207852194	45.9676674364896	4.51239672483441	261404.441108545	2823.49356391055	12.8706697459584	43.8452655889146	2.12583066109725	207249.586605081	2586.7241056715	433	12.5	18.9	1.6	11.1	18.9	1.4	31.9	40.9	28.6	41.3	34.2	42.7	1867420.9	60365.61	1293.53	197.54	13.9	7.4	8.5	12	0	7.2	3.5
1	M10	2	PRF1	NM_005041	sample	10.6573275862069	31.4094827586207	3.09716294018984	141022.433189655	2365.71165552255	11.0840517241379	36.5431034482759	2.02113023946903	162896.017241379	2423.1574899697	464	8.6	22	1.9	5.2	22.2	1.1	28.7	33.2	24.1	37.9	27.6	41.4	1438688.9	54834.47	982.73	179.61	5.8	2.6	9.9	3.9	0	3	5.6
1	M10	3	PRF1	NM_005041	sample	10.7535971223022	33.3651079136691	3.58863378892238	164143.676258993	2458.65732851997	11.5125899280576	38.9820143884892	2.10811517763766	178954.866906475	2434.90792696804	556	9.9	22.8	1.8	5.2	22.8	0.5	29.7	37.4	26.3	37.8	31.1	39.9	1515786	51085.03	1081.44	176.85	8.5	3.8	13.5	7.7	0	4.9	11.2
1	M11	1	DSN1	NM_024918	sample	9.12093023255814	30.0395348837209	3.15595494572274	143390.88372093	2238.22420358681	9.33255813953488	30.5255813953488	1.57589162547407	139641.574418605	1963.69616987512	430	14	27.9	0.5	6.3	27.9	0.2	20.7	29.8	18.4	30.5	22.8	31.4	1390583.3	61960.65	961.76	206.61	8.6	8.4	10.7	7.9	0	9.1	6.7
1	M11	2	DSN1	NM_024918	sample	8.5011655011655	26.8951048951049	3.45005077071665	124138.953379953	2057.58053058167	10.0862470862471	33.1958041958042	1.72048694316967	142747.876456876	2053.93074471373	429	10.7	31	0.9	4.7	31	0.5	24.2	28	20.7	32.9	23.5	34	1207219.5	63080.46	875.69	205.54	4.4	9.1	10.5	4.4	0	10.7	6.8
1	M11	3	DSN1	NM_024918	sample	7.34828496042216	20.0791556728232	2.48680721609672	74816.2031662269	1933.80021859371	10.3667546174142	32.3192612137203	1.91524765602496	136366.26121372	2094.47094914271	379	8.7	28.2	2.4	2.9	28.2	0.3	18.2	32.5	15.6	31.9	18.5	33.8	1129044.6	55157.69	756.86	179.56	5	4	11.9	4	0	4.2	9.8
1	M12	1	CBLB	NM_170662	sample	8.61894736842105	29.1494736842105	3.9138125876773	145820.591578947	2364.45119000069	9.53684210526316	31.1136842105263	2.05996373702777	137949.4	2342.18425783212	475	10.5	24.2	1.9	6.3	24.2	0.8	20.8	31.2	18.1	34.1	22.3	36.2	1381280.8	68425.13	1043.63	235.38	7.2	10.5	9.5	8	0	14.3	7.2
1	M12	2	CBLB	NM_170662	sample	8.87409200968523	28.1186440677966	3.27706791586224	128043.394673123	2315.39328977297	10.4769975786925	35.1670702179177	2.04157161856011	155199.823244552	2292.33584566057	413	9.7	26.2	2.4	6.5	26.2	0.5	21.5	29.3	19.6	34.9	22.8	36.8	1342845.5	61421.84	975.84	205.77	7.3	6.1	7.7	7.5	0	9	5.3
1	M12	3	CBLB	NM_170662	sample	9.45271629778672	28.0241448692153	3.93747151789487	127065.569416499	2414.95419932012	11.6780684104628	36.9376257545272	2.34208255313309	154220.00804829	2500.57153426842	497	9.5	19.9	3.2	5.8	19.9	1.2	22.5	38.4	21.7	38.4	25.8	44.1	1313090	56277.19	992.01	187.59	5.6	4	8.5	5.4	0	5.4	5.8
1	M13	1	EP300	NM_001429	sample	13.7570281124498	42.863453815261	3.39603763459033	197933.381526104	2597.59270902211	15.3534136546185	51.2429718875502	2.044309566494	230872.335341365	2534.42083411856	498	10.4	18.7	1	7.4	18.7	0.4	35.9	47.2	29.7	47.2	33.5	49	1609060.3	59739.25	1082.77	192.81	9.2	4.6	7.6	6.8	0	4.8	6.2
1	M13	2	EP300	NM_001429	sample	12.6747252747253	38.7494505494506	3.71959696194342	176839.325274725	2716.25440532768	13.7472527472527	48.3120879120879	2.23828558471133	214328.384615385	2578.48141421462	455	11.6	17.1	1.1	6.8	17.1	0.2	35.6	38	31	44.6	34.7	46.8	1578612.2	54539.42	1152.99	178.6	6.8	4.4	11.9	7.7	0	4.4	8.8
1	M13	3	EP300	NM_001429	sample	12.5358851674641	39.6172248803828	3.71767030175162	197305.966507177	2589.81212885436	15.200956937799	53.1555023923445	2.37403835548672	233613.074162679	2682.81029018268	418	8.6	20.6	0.7	7.7	20.6	0.2	32.3	47.6	29.9	46.2	34.7	49.3	1678570	58260.05	1139.95	190.44	8.1	6.2	10	7.9	0	7.7	11
1	M14	1	PHOX2B	NM_003924	sample	9.83888888888889	32.9083333333333	4.63416139011346	165818.241666667	2495.80700414894	11.6833333333333	38.4777777777778	1.87535325260881	170763.522222222	2255.68115418707	360	14.4	20.8	1.1	6.9	20.8	0.8	25.3	38.3	20.6	39.4	23.9	39.7	1417223.8	58259.72	1036.04	191.85	8.6	6.9	10.3	8.6	0	6.1	6.4
1	M14	2	PHOX2B	NM_003924	sample	9.66599190283401	31.6902834008097	3.5359117052036	175374.319838057	2440.20321068442	12.1214574898785	38.8137651821862	1.80828827633834	179248.293522267	2366.29464626337	494	8.9	27.5	1	7.9	27.5	0.4	24.1	31.8	20.9	35.6	25.5	37.2	1707870.2	60960.94	1152.1	197.59	10.1	9.7	12.6	10.3	0	9.1	10.5
1	M14	3	PHOX2B	NM_003924	sample	10.2447013487476	29.635838150289	3.09585383091911	129883.736030829	2289.19031819523	12.9248554913295	42.5953757225434	1.91814435730566	196176.389210019	2400.93549636462	519	8.3	24.7	1.3	4.6	24.7	0.2	26.2	40.8	24.1	38.5	26	42	1500296.9	56742.2	1038.02	187.33	8.3	6.9	10.8	7.7	0	6.6	8.5
1	M15	1	LATS1	NM_004690	sample	7.96923076923077	23.2435897435897	2.9217702564437	100427.797435897	2038.61639971063	9.09487179487179	29.0641025641026	1.67308165805759	119357.402564103	1872.70778050018	390	9.5	27.4	0.8	4.1	27.7	0	19.5	30.8	16.9	31.5	20.8	33.8	1117599.6	53593.68	833.23	210.67	2.8	2.8	10.8	4.4	0	4.4	11.5
1	M15	2	LATS1	NM_004690	sample	7.9740932642487	22.3108808290155	2.65286787781141	81381.2487046632	1950.69591899108	10.0932642487047	32.4119170984456	1.83688525518166	137972.352331606	2017.69463706744	386	9.8	30.6	1.8	3.4	30.6	1.3	21	29.3	17.1	31.3	19.9	33.7	1110806.2	54748.4	744.58	176.5	3.1	4.9	11.4	3.6	0	3.9	12.2
1	M15	3	LATS1	NM_004690	sample	6.70873786407767	19.2135922330097	3.09254124673812	80932.8325242718	1970.32491022938	10.002427184466	31.5072815533981	1.69705507258425	130074.936893204	1932.1485916563	412	10.7	29.9	1.5	3.4	29.9	0.2	16.5	32.3	14.3	30.3	16.5	32.3	1077291	55775.57	801.72	189.17	3.4	7	11.4	4.6	0	9.2	7
1	M16	1	CUL3	NM_003590	sample	8.73920552677029	32.4041450777202	3.08305227745392	189928.025906736	2288.60109754841	9.06044905008636	26.8635578583765	1.6739392710094	112154.098445596	2051.18901741158	579	12.6	28.2	0.7	7.1	28.2	0	21.2	30.7	18	29.4	20.2	32.6	1445224.1	57938.87	995.16	189.14	9	6.9	10.9	8.8	0	7.8	10.4
1	M16	2	CUL3	NM_003590	sample	9.41866028708134	35.8468899521531	3.29314752648428	207878.612440191	2321.07416937761	9.51435406698565	29.0311004784689	1.7072597354374	116648.961722488	1919.28047919599	418	12.4	26.8	1.4	8.9	26.8	0.2	23.4	26.1	20.8	30.4	23.2	31.1	1553220.9	53295.11	1048.81	174.74	9.6	5.3	12.7	8.9	0	5.7	12.7
1	M16	3	CUL3	NM_003590	sample	8.82311320754717	33.2924528301887	3.25523955411833	195129.45754717	2307.93106645201	10.0731132075472	30.0448113207547	1.68727151645747	121050.117924528	1933.31310892216	424	11.1	29.5	1.7	9.2	29.5	0.5	22.2	34.4	20.5	31.1	24.3	33.5	1496891.9	53333.65	1072.22	182.17	9.4	4.7	10.1	10.6	0	5.9	10.1
1	M17	1	OTNT	NA	Neutral	9.4825	36.08	3.32241532120941	222580.3775	2574.55561158505	11.1325	38.675	1.81544361199337	180444.45	2298.83987499412	400	13	27.8	0.5	9.5	28	0.8	25.2	36	22.5	35	27.3	37	1647907.5	57022.66	1292.75	199.93	10.8	8.5	19.5	12.5	0	11.5	15.2
1	M17	2	OTNT	NA	Neutral	9.46891191709845	31.7461139896373	3.23707115220386	157361.779792746	2257.74995017379	10.6321243523316	34.6968911917098	1.77022452040619	155846.577720207	2183.88409780759	386	10.6	29.8	1	7.5	29.8	1.6	22.5	31.3	19.2	34.7	23.1	36.8	1526247.9	59068.17	1042.07	191.2	10.1	6.5	10.4	9.1	0	6.7	9.3
1	M17	3	OTNT	NA	Neutral	10.0084388185654	32.0168776371308	3.20156934073762	157123.270042194	2456.11316852821	11.3438818565401	37.3502109704641	2.14549128082115	169043.26371308	2398.63939514503	474	11	24.7	3	8.9	24.7	0.4	25.3	37.1	25.1	35.7	30	39	1490141.1	62190.96	1109.01	211.35	9.5	8.6	11.4	9.1	0	10.1	5.9
1	M18	1	OTNT	NA	Neutral	11.6372549019608	44.125	3.61561688275035	252650.318627451	2723.37926941124	11.7916666666667	39.2598039215686	1.93988535966783	173933.87254902	2329.4082286816	408	13	22.5	1	11	22.5	0.5	30.9	38.7	26.5	38.5	31.9	40.2	1828201.5	58763.36	1344.12	198.48	13	6.6	8.6	14.5	0	7.8	7.8
1	M18	2	OTNT	NA	Neutral	9.33395872420263	32.8348968105066	3.15716056777364	182223.317073171	2449.56671507106	10.9624765478424	34.703564727955	2.00645613867055	146879.048780488	2370.90301617867	533	7.5	22.7	1.3	7.5	22.7	0.4	22.3	30.2	20.1	36.4	23.1	38.8	1541147	57260.32	1110.57	200.93	7.9	6	8.6	7.9	0	8.8	6.8
1	M18	3	OTNT	NA	Neutral	10.7901701323251	32.7958412098299	3.50406760367791	150730.686200378	2514.73735539566	13.6181474480151	44.9395085066163	2.21062403719916	195821.444234405	2526.1881670147	529	9.3	18.5	2.8	7.2	18.7	0.8	27	45.4	25.5	42.5	29.3	45.4	1514988.6	55498.08	1105.81	185.99	8.7	4.9	10.4	9.8	0	6.6	8.7
1	M19	1	OTNT	NA	Neutral	12.0076335877863	44.3587786259542	3.5711301418489	239652.880407125	2857.56984545832	12.2875318066158	39.3842239185751	2.177574767993	182777.519083969	2639.22394373085	393	14.5	18.6	1.5	12	18.6	0.5	31	41.2	26.5	40.2	31.8	42.2	1880430.6	81267.44	1344.66	281.13	12.7	18.1	12.2	13.2	0	19.6	10.2
1	M19	2	OTNT	NA	Neutral	9.71203155818541	31.7495069033531	2.95837884342425	162054.240631164	2470.81487237194	11.7968441814596	38.3570019723866	2.08648658454837	174353	2578.13784237853	507	10.1	23.5	1.8	7.5	23.5	0.4	23.9	35.1	21.9	38.5	26.6	41.2	1589255.1	68362.76	1153.86	232.6	7.9	12	10.7	10.3	0	14	5.5
1	M19	3	OTNT	NA	Neutral	11.7916666666667	39.9107142857143	4.59928940450016	227369.771825397	2687.53511646555	11.9880952380952	36.5436507936508	1.94058382630995	158351.436507937	2426.52912138609	504	10.7	22.4	1.4	9.5	22.4	0.4	31.7	39.1	30.6	38.9	35.3	40.5	1814401.8	59777.41	1341.71	206.19	12.9	6.5	10.5	12.7	0	9.9	8.5
1	M20	1	OTNT	NA	Neutral	10.496	37.984	3.24161316183925	221617.096	2551.05858920863	10.522	34.212	1.96814410133115	149625.226	2389.12677987512	500	10.8	23.2	1.6	7.4	23.2	1.2	26.4	37.8	22.2	38	26	40.6	1715097.9	58301.2	1203.49	200.6	9	4.6	6.4	10	0	6.8	5.4
1	M20	2	OTNT	NA	Neutral	10.5746478873239	35.1267605633803	3.58927325890712	181637.695774648	2495.65470800884	12.7718309859155	42.9267605633803	2.11329663274898	198425.552112676	2575.55489254456	355	10.7	23.9	1.4	7.3	23.9	1.4	28.5	36.1	26.5	39.4	31	44.5	1597115.7	59727.48	1171.99	201.39	7.3	8.2	10.1	8.2	0	9.9	6.8
1	M20	3	OTNT	NA	Neutral	9.73033707865168	32.8269662921348	3.30213953110761	174473.660674157	2395.5738494528	11.4808988764045	36.4831460674157	1.85715013432066	155835.008988764	2302.05600849393	445	9.4	22.7	0.4	6.1	22.7	0	24.9	39.3	24	38.2	26.5	39.6	1536757.7	58005.29	1092.54	191.97	8.8	6.1	7.6	9.2	0	7.6	4.9
1	M21	1	OTNT	NA	Neutral	10.9602122015915	41.4190981432361	4.97806887375253	258923.702917772	2743.16621083351	11.710875331565	38.4350132625995	2.17784235779122	163266.24668435	2349.55695971989	377	12.5	18.8	2.7	7.2	18.8	0.3	28.6	40.1	24.7	40.6	28.9	43	1712470.5	57689.27	1244	199.11	12.2	5.6	14.3	11.9	0	8.8	9.3
1	M21	2	OTNT	NA	Neutral	9.86858974358974	32.9695512820513	3.23193332324162	177788.467948718	2473.26033999503	11.8108974358974	37.3621794871795	1.91828729860264	161590.301282051	2343.62475496908	624	8.8	23.2	1	7.1	23.2	0.8	25.6	34	22.3	39.1	26	41.7	1520215.7	52576.94	1089.81	183.95	8.2	5	15.7	7.5	0	5	9
1	M21	3	OTNT	NA	Neutral	11.1259484066768	32.5948406676783	2.8564987610595	151880.6676783	2353.88496242167	13.4582701062215	41.309559939302	2.00521645573938	175149.119878604	2525.66149409981	659	8	22	0.9	5	23.2	0.3	28.1	44.5	24.1	42.6	27.3	46.1	1537866.9	52965.04	1029.43	171.64	10	4.1	13.4	7.6	1.4	3.2	11.1
1	M22	1	OTNT	NA	Neutral	10.1712887438825	35.8972267536705	4.0287488197517	203070.647634584	2591.19758869912	11.0570962479608	35.2593800978793	1.83353699961818	147504.290375204	2182.60630422008	613	12.1	23.5	0.8	8.5	23.5	0	26.3	38	21.7	38.2	26.4	38.7	1622190.3	46467.82	1193.28	154.44	10.6	2.6	18.4	10.8	0	2.9	19.9
1	M22	2	OTNT	NA	Neutral	10.2273567467652	36.2236598890943	3.38035233441745	199463.484288355	2662.47118940969	13.0573012939002	41.5341959334566	2.16914691767563	175381.168207024	2574.46991448872	541	11.1	19.4	1.1	8.7	19.4	0.6	26.8	38.3	24.8	43.8	28.8	45.5	1656274.3	55147.09	1218.96	187.47	9.6	5	12	11.6	0	6.8	9.4
1	M22	3	OTNT	NA	Neutral	8.43664383561644	25.791095890411	2.69233642040655	125620.628424658	1995.32509786615	10.8219178082192	34.7619863013699	1.86238958997893	144689.955479452	2138.08370738889	584	9.1	32.9	2.1	4.8	32.9	0.7	21.2	36.3	18	36.8	21.7	38.4	1238299.6	52918.77	924.23	189.03	8	3.8	23.8	8.6	1.4	4.3	23.5
1	N03	1	PLK1	NA	Negative	8.54228855721393	31.0497512437811	4.68165882961413	173736.169154229	2544.57248668202	8.93532338308458	29.0497512437811	1.71147971670318	131678.343283582	2062.44916231505	201	16.4	33.3	1.5	7	33.3	0	21.9	28.9	21.9	29.4	29.4	32.8	1517634	77359.54	1121.34	262.82	11.9	21.9	18.9	9	0	21.9	11.4
1	N03	2	PLK1	NA	Negative	7.68029739776952	32.3977695167286	5.13812039146179	188776.434944238	2778.79574506021	6.22676579925651	21.1040892193309	1.88485793179671	90185.8104089219	1941.67021233845	269	19.3	24.5	3.3	12.3	24.5	0.7	15.6	14.1	22.3	19.3	27.1	22.3	1436978	73090.81	1104.73	270.04	9.3	16	15.6	11.2	0	23.8	7.1
1	N03	3	PLK1	NA	Negative	6.45089285714286	36.4241071428571	6.70578409959607	267574.3125	2547.3359175487	6.27678571428571	21.65625	1.87924787618237	100752.035714286	1773.64877840238	224	23.2	35.3	4	13.4	36.6	2.2	12.9	19.2	19.6	21.4	27.2	25.4	1359836	60550.6	1173.91	224.26	11.2	12.1	26.3	12.5	2.7	15.2	15.2
1	N04	1	PLK1	NA	Negative	7.81226053639847	34.27969348659	4.36574723522473	201800.099616858	2377.95940770397	6.46743295019157	23.3141762452107	2.15413032455106	112876.85440613	2014.1765686023	261	19.9	34.9	5.4	9.2	36	1.1	19.9	16.5	23.4	18.8	27.2	22.2	1268741.5	83050.93	930.21	291.63	8	26.1	23.4	7.3	8.4	28.4	14.9
1	N04	2	PLK1	NA	Negative	9.85955056179775	37.9775280898876	4.29652484071758	197694.011235955	2487.33010991608	7.71348314606742	25.5674157303371	1.85170832463217	122748.938202247	2068.07587640642	178	18	29.2	3.4	10.1	29.2	1.1	21.9	20.2	25.8	22.5	28.1	26.4	1584832.4	80732.46	1144.76	276.78	10.7	23.6	11.2	12.4	0	24.2	6.2
1	N04	3	PLK1	NA	Negative	7.5077519379845	26.6821705426357	2.82696355290447	140884.926356589	2209.54959387762	8.28682170542636	28.1705426356589	1.69385234014129	130067.003875969	1972.59433655441	258	14.7	32.9	2.3	7.8	32.9	1.2	16.7	24.8	19.4	25.2	24	28.7	1375571.9	68333.52	977.49	236.71	10.1	14.3	22.1	8.9	0	15.5	17.8
1	N05	1	PLK1	NA	Negative	9.27619047619048	33.4714285714286	6.46176278425973	192734.671428571	2796.19490052672	7.87619047619048	23.4666666666667	1.63994163007713	98510.8095238095	2062.82579061121	210	14.3	19.5	0.5	10.5	19.5	0	22.9	23.8	21	25.2	26.7	27.1	1602995.1	90330.84	1226.73	318.99	12.4	25.2	6.7	11.4	0	30	3.8
1	N05	2	PLK1	NA	Negative	9.6744966442953	35.9463087248322	3.92402330477118	172191.362416107	2572.85625866254	9.77181208053691	33.6543624161074	2.18848086267585	154533.973154362	2319.72787631237	298	17.4	26.8	3.4	11.4	26.8	2	22.1	25.2	23.5	29.9	29.9	34.9	1490658.9	70670.86	1079.31	242.27	9.7	16.1	15.1	10.7	0	18.5	9.4
1	N05	3	PLK1	NA	Negative	6.98717948717949	35.7264957264957	7.31206749956371	267938.329059829	2988.69212037988	5.87606837606838	19.542735042735	1.86456301067525	83236.0170940171	1723.59466788188	234	21.8	26.5	5.1	14.5	26.5	0	12.8	17.5	24.4	17.9	27.8	22.2	1551213.9	70187.95	1246.97	250.88	11.1	13.7	10.7	11.5	0	17.9	3
1	N06	1	PLK1	NA	Negative	8.1304347826087	38.0326086956522	6.69488006841476	231073.217391304	2790.39563933262	7.61413043478261	27.054347826087	2.37410182657757	132664.163043478	2316.88485228274	184	25.5	19	4.3	12	22.3	1.6	19	21.7	21.7	23.4	27.7	27.7	1532889	77654.15	1205.75	288.86	10.9	22.3	12.5	11.4	3.3	26.1	7.6
1	N06	2	PLK1	NA	Negative	8.85964912280702	33.3976608187134	4.89672336488372	183684.526315789	2662.44937681697	6.87719298245614	21.8888888888889	1.86253491577527	108299.18128655	2138.60965681202	171	17	25.7	5.3	11.1	25.7	3.5	18.1	18.1	21.1	21.1	27.5	26.9	1466613.9	86111.84	1139.23	304.28	9.9	21.6	11.1	10.5	0	25.7	1.8
1	N06	3	PLK1	NA	Negative	8.98173515981735	44.1552511415525	8.02187626447781	311403.415525114	3108.04044350588	8.31506849315068	28.9360730593607	2.04303796669656	135983.511415525	2168.45252550992	219	17.8	21.5	3.2	14.2	21.5	1.8	21.5	26.5	29.2	28.3	31.1	30.1	1750342.3	84193.94	1461.38	309.04	13.2	22.4	14.6	15.1	1.4	23.7	4.6
1	N07	1	PLK1	NA	Negative	9.52427184466019	38.5436893203884	4.59788541947832	200676.131067961	2958.48878149554	8.25242718446602	28.5	2.37108978233388	135229.699029126	2235.57064211389	206	26.7	22.3	5.3	14.1	22.3	1	23.3	23.8	24.8	28.6	34	31.1	1423905.4	80878.54	1321.42	294.52	10.2	17.5	17.5	16	0	24.8	9.2
1	N07	2	PLK1	NA	Negative	7.6448087431694	31.3825136612022	3.37469710234862	162503.355191257	2382.03549672566	5.83060109289617	19.6338797814208	1.81303908675982	86728.4262295082	1803.95691415502	183	18	27.3	3.3	9.3	27.3	0.5	16.4	15.3	24	18.6	26.8	21.9	1299518.5	66649.67	1012.17	236.82	8.7	15.3	16.9	8.2	0	18	3.8
1	N07	3	PLK1	NA	Negative	6.44262295081967	27.3852459016393	4.32786666068914	150058.909836066	2454.62442370599	6.04918032786885	21.4016393442623	1.47255725098449	100149.532786885	1629.93362407359	122	18.9	28.7	2.5	9.8	28.7	1.6	13.1	18.9	21.3	20.5	26.2	21.3	1160599	79226.08	1074.83	295.51	7.4	21.3	21.3	11.5	0	24.6	3.3
1	N08	1	PLK1	NA	Negative	4.11976047904192	21.7215568862275	6.96718602052935	174687.341317365	2039.69976596071	4.32934131736527	14.1167664670659	1.1080509624373	66267.3532934132	1213.84272584172	334	15.3	52.1	0.9	8.4	52.1	0.6	6.9	12	12.3	13.5	15	14.4	1050369.4	53835.04	1049.88	211.74	6.6	13.8	46.4	10.2	0	18.3	40.1
1	N08	2	PLK1	NA	Negative	7.06735751295337	26.6891191709845	3.38222867603707	127816.78238342	2283.97395360777	5.67875647668394	20.279792746114	1.68925697849192	94666.2538860104	1651.34247872814	193	16.1	28.5	3.1	8.3	28.5	1	16.1	14.5	21.2	17.1	25.9	20.2	1117770.5	71110.33	900.12	258.68	5.7	15	16.1	7.8	0	22.8	5.2
1	N08	3	PLK1	NA	Negative	6.94047619047619	35.1309523809524	3.91898669741883	218626.571428571	2528.80334538553	5.04761904761905	17.8452380952381	2.31163072318051	89844.0238095238	2029.43903424522	84	27.4	22.6	4.8	10.7	22.6	1.2	15.5	17.9	19	16.7	23.8	20.2	1333015.4	81615.6	1054.42	297.51	10.7	19	16.7	8.3	0	25	2.4
1	N09	1	CIC	NM_015125	sample	8.16412213740458	24.9351145038168	2.92501146441482	116951.034351145	2186.58818896955	11.5572519083969	36.1106870229008	2.04238880740883	158781.299618321	2422.62687333916	524	9	25.4	2.3	5.5	25.4	0.6	19.8	36.8	17	38.7	19.8	40.6	1339280.6	59649.81	903.79	188.79	7.3	5.5	7.3	6.3	0	4.6	6.1
1	N09	2	CIC	NM_015125	sample	8.18441064638783	23.9315589353612	3.09863955957446	103422.882129278	2160.78638188159	12.0665399239544	37.8650190114068	2.10542309078374	164732.271863118	2511.20188118701	526	9.1	24.9	1.9	4.8	24.9	0.8	20.3	33.1	17.3	37.6	19.2	40.7	1306741.5	62531.4	918.13	208.08	5.3	8.2	8.7	5.1	0	7.2	6.5
1	N09	3	CIC	NM_015125	sample	7.52898550724638	22.6159420289855	2.85262872220852	104904.678743961	1859.97879573421	12.8381642512077	41.0797101449275	2.07419047733841	190035.263285024	2447.90017004453	414	8.7	32.4	1.9	4.6	33.6	1	17.6	39.4	16.4	38.2	19.3	39.6	1188321.6	58002.09	814.37	197.73	5.6	5.8	10.6	6	2.4	7.7	12.1
1	N10	1	SMARCA4	NM_003072	sample	6.19784946236559	22.5569892473118	4.48885968499871	119272.88172043	2042.78986236251	8.00645161290323	27.5268817204301	2.07018494808551	117053.849462366	1905.52877371623	465	12.3	29.9	3.7	5.6	29.9	0.6	13.8	28	13.1	28.8	16.6	30.1	1010586.9	53123.31	810.64	188.37	4.5	5.6	12.3	6.5	0	8	6.5
1	N10	2	SMARCA4	NM_003072	sample	7.08207343412527	21.2958963282937	2.36956855816542	90416.9956803456	1871.02543143384	10.9157667386609	35.85313174946	2.03644980510305	142640.498920086	2208.08448654119	463	7.1	28.7	1.3	3.5	29.6	0.2	16.8	31.3	14.7	35.6	15.3	36.5	1045326.8	44184.87	739.79	148.05	5	1.7	16.2	5.4	1.1	2.6	16
1	N10	3	SMARCA4	NM_003072	sample	5.70343137254902	16.1102941176471	2.4324858720406	68174.2450980392	1627.82664964037	9.3578431372549	30.6838235294118	1.55270314671213	123744.990196078	1730.87220920191	408	9.1	36	1.2	2.7	39.2	0.2	12.7	30.6	10.5	28.9	11.8	30.9	873597.8	41928.92	715.92	146.05	3.7	3.7	20.8	5.6	5.4	3.9	20.1
1	N11	1	DOT1L	NM_032482	sample	9.61619718309859	28.1355633802817	2.37204326259967	126276.954225352	2297.36881748055	13.0757042253521	43.3697183098592	2.21036039206566	198802.646126761	2569.71706774205	568	9	23.1	1.6	4.9	23.1	0.9	22.9	41.2	17.3	42.8	20.4	44.5	1467484.1	60577.23	1011.38	199.05	6.7	6.3	10	7.2	0	7.4	7.6
1	N11	2	DOT1L	NM_032482	sample	10.5113636363636	32.0189393939394	3.0157174592198	151279.412878788	2506.46961111252	14.3181818181818	48.0246212121212	2.30217010714909	218812.022727273	2853.29714563956	528	8	18.8	1.3	6.1	18.8	0.2	26.7	44.5	24.2	47.2	25.8	49.4	1621494.2	60491.44	1116.65	196.68	7.4	7.8	8.7	7.6	0	7.6	8.1
1	N11	3	DOT1L	NM_032482	sample	9.62162162162162	28.3648648648649	3.42453594268469	136146.057432432	2430.17094236582	14.1672297297297	45.7280405405405	2.18337114578791	197204.591216216	2645.42760771627	592	8.8	19.4	0.8	5.1	19.4	0	22.5	46.3	19.6	42.7	22.8	47	1494937.4	57580.12	1023.57	187.26	6.4	4.2	7.8	5.9	0	4.6	5.2
1	N12	1	XPC	NM_004628	sample	11.1683569979716	38.6592292089249	4.67543210736023	207213.46653144	2788.68153678584	15.4259634888438	53.947261663286	2.2362008612835	254736.52535497	2739.81250846427	493	12.6	20.3	0.6	10.1	20.3	0.2	27.2	45.6	24.9	46	28.6	48.3	1692388.9	65737.16	1312.42	220.45	13	7.3	8.7	13.6	0	8.5	6.1
1	N12	2	XPC	NM_004628	sample	10.0529531568228	33.8716904276986	3.17435542349659	171339.66802444	2515.74002571954	13.7230142566191	49.7535641547861	2.1385063875943	236064.33197556	2602.73814734041	491	12.4	23.4	1.2	8.1	23.4	0.6	24.2	38.7	21.6	43.8	25.7	46.2	1574119.5	62162.46	1143.48	214.27	10.4	8.8	9	10.8	0	9.4	5.5
1	N12	3	XPC	NM_004628	sample	10.6317689530686	30.0379061371841	2.33879807128541	135066.732851986	2394.45587228444	16.3249097472924	56.6624548736462	2.35807620399054	252751.761732852	2793.5335733996	554	7.2	18.6	1.6	4.7	18.6	0.7	27.1	54.2	21.8	51.6	25.6	53.2	1593659.7	57161.48	1053.28	183.44	9.9	3.6	7.2	8.8	0	4.3	8.7
1	N13	1	EXT1	NM_000127	sample	9.69409282700422	32.8902953586498	3.5756808035325	166739.504219409	2440.11552176236	10.6708860759494	34.5464135021097	1.77544697882845	160934.96835443	2153.71915410479	474	12.2	25.3	1.3	7.4	25.3	0.4	24.5	31.4	22.6	30.8	26.2	33.3	1516292.1	58292.15	1042.7	191.17	10.5	6.1	9.1	9.5	0	7.4	8.2
1	N13	2	EXT1	NM_000127	sample	10.3803680981595	31.7423312883436	2.37584224365847	140752.963190184	2167.12815396372	12.8057259713701	43.6768916155419	1.83941697904168	206432.496932515	2312.45177125539	489	9.4	27	1	5.5	27	0.6	26.6	32.9	22.1	34.8	24.9	36.6	1427780.4	57505.4	958.6	194.11	8.8	4.9	8.6	8	0	5.7	5.3
1	N13	3	EXT1	NM_000127	sample	10.1824324324324	32.0292792792793	3.71309415125191	160816.175675676	2380.00837939135	13.240990990991	47.2432432432432	2.11763342957541	235438.279279279	2578.78632454385	444	11.7	25.7	2.3	6.8	25.7	0.5	26.8	41	24.3	39.4	27.7	41.4	1506370	62577.11	1035.87	208.87	9.9	7.7	9	8.6	0	8.1	5.9
1	N14	1	MSH6	NM_000179	sample	7.21323529411765	21.968137254902	2.95073307937333	100573.659313725	2058.72373968272	9.55392156862745	29.6838235294118	1.67306127804095	135915.218137255	2153.94544425509	408	9.3	31.4	1.5	6.6	31.4	0.7	15.9	30.9	15.4	31.1	20.6	33.3	1245742.1	71517.8	890.94	235.03	7.4	13.7	9.8	6.9	0	16.2	9.3
1	N14	2	MSH6	NM_000179	sample	7.29562982005141	22.6786632390745	2.33719641736313	101948.894601542	2109.65494294484	9.59640102827763	31.3753213367609	1.82034934989142	136674.737789203	2256.32527726024	389	7.7	28.8	1	5.7	28.8	0.8	17.2	27.2	16.5	30.3	19	31.9	1150704.6	68067.02	836.74	234.24	5.7	11.3	9.8	5.4	0	13.1	8.2
1	N14	3	MSH6	NM_000179	sample	6.91139240506329	20.4894514767932	2.5582644683237	98509.111814346	2053.53406216487	12.5189873417722	41.2827004219409	1.92831680997856	185745.597046413	2392.52300898816	474	8.4	26.4	1.9	4	26.4	0	15.2	40.3	13.5	39.5	16.2	42.8	1286349.6	64460.13	888.59	208.22	5.3	10.1	7	4.6	0	10.1	6.8
1	N15	1	FANCC	NM_000136	sample	8.92233009708738	28.8038834951456	2.82357535247134	136395.345631068	2260.92029664108	9.5495145631068	29.3728155339806	1.67661535211261	127616.976699029	2030.80365611189	515	11.1	25.8	1.6	5.6	25.8	0.6	20.8	29.3	18.4	28.9	21.6	31.3	1402889.5	53990.46	988.76	184.15	8.7	6.2	16.5	7	0	6.2	14.4
1	N15	2	FANCC	NM_000136	sample	11.8791666666667	36.5708333333333	2.82031908573449	161870.179166667	2381.4164666492	10.7354166666667	32.58125	1.66813322877884	140071.827083333	2145.05297245367	480	9.4	22.3	0.8	5.8	22.3	0.4	29.4	28.3	25.4	32.5	28.3	33.8	1533439.1	59772.96	1060.24	196.14	10	6.5	9.4	9	0	7.7	7.7
1	N15	3	FANCC	NM_000136	sample	8.78842315369261	26.9041916167665	2.67418576300015	122495.918163673	2129.95536834038	9.30538922155689	28.3592814371257	1.50580728827047	122345.96007984	1857.25185430125	501	10.6	30.1	1.2	6.4	30.1	0.8	21.6	29.1	20.2	27.5	25.1	29.3	1375047.7	54400.35	942.43	178.71	8.8	4.8	12	7.6	0	5	13
1	N16	1	NCOR1	NM_006311	sample	7.5374531835206	26.8520599250936	2.85516441436364	146048.27340824	2048.96455824406	9.13857677902622	30.9513108614232	1.63841478307873	142891.460674157	1898.11648501398	534	11.4	35.8	1.7	6.6	35.8	0	17.8	27.2	15.9	27.2	19.1	29.2	1240108.1	56368.62	943.54	214.73	8.1	6.9	15.2	10.5	0	9.7	11
1	N16	2	NCOR1	NM_006311	sample	8.92063492063492	32.6481481481481	3.18709978469743	166305.806878307	2290.39809554342	10.1851851851852	33.9550264550265	1.81413061311273	157318.325396825	2031.66086098843	378	13.8	31.5	2.4	9	31.5	0.5	21.2	28.6	20.9	31	24.9	32.8	1478669.6	56292.47	1087.79	190.39	10.6	6.1	10.8	11.6	0	7.1	8.2
1	N16	3	NCOR1	NM_006311	sample	8.95135135135135	28.4756756756757	3.13872218555161	134198.402702703	2221.0799260633	11.2702702702703	40.1621621621622	1.99648296797406	188129.021621622	2147.37443133323	370	13.5	27.6	3	8.1	27.6	0.5	20.8	33.8	20	32.7	24.3	35.7	1287480.3	54055.08	1044.6	202.62	8.6	6.2	11.6	11.1	0	5.9	6.8
1	N17	1	PLK1	NA	Negative	13.6	36.5333333333333	3.10753839707328	120583.466666667	2283.7755945026	7.6	20.6666666666667	1.11136653895275	66555.6666666667	1383.44469366744	15	20	26.7	0	6.7	26.7	0	40	26.7	40	26.7	40	26.7	1153768.1	61084	1100.82	233.93	6.7	13.3	33.3	13.3	0	13.3	6.7
1	N17	2	PLK1	NA	Negative	2.09803921568627	17.4901960784314	5.9391743877038	175235.254901961	1723.88351644383	3.58823529411765	9.94117647058824	1.24501911237036	35265.6078431373	1017.56812931457	51	17.6	47.1	2	7.8	51	0	2	9.8	5.9	9.8	11.8	11.8	819927.1	64001.12	844.71	262.04	3.9	11.8	23.5	5.9	0	21.6	3.9
1	N17	3	PLK1	NA	Negative	7.22222222222222	39.7777777777778	3.36344930789375	192775	2213.67616911499	6	28.1111111111111	1.04059829059829	144260.111111111	1139.29090782512	9	22.2	22.2	0	11.1	22.2	0	22.2	22.2	33.3	22.2	33.3	22.2	937789.1	83162.67	919.65	298.22	11.1	22.2	33.3	11.1	0	22.2	11.1
1	N18	1	PLK1	NA	Negative	7.31428571428571	29.8571428571429	6.13846439851809	126018	2116.80926479558	5.2	20.1428571428571	1.75281131020047	91008.5142857143	1492.57627523508	35	22.9	28.6	5.7	5.7	31.4	0	17.1	20	25.7	20	28.6	22.9	883756.5	65959.97	853.12	210.96	2.9	11.4	11.4	8.6	0	8.6	5.7
1	N18	2	PLK1	NA	Negative	5.57142857142857	28.7142857142857	4.32353713585038	186816.485714286	2007.06157271373	8.11428571428571	29.4571428571429	1.51651457700046	114950.8	1595.8076365166	35	20	40	0	14.3	42.9	0	11.4	22.9	17.1	22.9	20	22.9	1022727.3	79288.37	863.91	276.87	8.6	22.9	17.1	11.4	0	25.7	5.7
1	N18	3	PLK1	NA	Negative	11.4666666666667	56.6	5.11442000955159	318984.5	2850.29612004474	6.53333333333333	17.3333333333333	1.29240231990232	61942.1333333333	1448.55096229841	30	26.7	20	0	13.3	20	0	33.3	20	40	16.7	36.7	20	1351666.3	91955.2	1429.52	366.41	13.3	16.7	16.7	16.7	0	20	3.3
1	N19	1	PLK1	NA	Negative	3.77272727272727	21.7272727272727	5.04838494838495	112776.545454545	1892.77248097925	3.13636363636364	9.90909090909091	1.06966420676098	37671.2272727273	1127.35506351078	22	27.3	45.5	4.5	9.1	45.5	0	9.1	13.6	18.2	13.6	18.2	18.2	948326.9	60714.45	1067.3	238.23	9.1	18.2	50	9.1	0	22.7	40.9
1	N19	2	PLK1	NA	Negative	4.92857142857143	30.25	8.17301677873049	208423.035714286	2439.71258343153	4.78571428571429	16.0714285714286	0.957104700854701	57627.3928571429	902.605785657592	28	14.3	53.6	0	17.9	53.6	0	7.1	17.9	21.4	17.9	21.4	17.9	999753.4	42342.43	1570.12	168.18	3.6	3.6	50	14.3	0	7.1	28.6
1	N20	1	PLK1	NA	Negative	4.0625	10.9375	2.10855841018885	27695.6875	1656.93025291223	3.25	6.9375	0.722629310344828	24085.25	1300.66131191432	16	12.5	25	0	0	25	0	6.2	12.5	6.2	6.2	6.2	6.2	726320.9	67515.94	795.32	240.1	0	25	31.2	0	0	18.8	12.5
1	N20	3	PLK1	NA	Negative	4	28.5	3	145821.5	1879.36666666667	0.75	0.75	0.5	1292.5	784.25	4	25	50	0	25	50	0	0	0	25	0	25	0	773325.8	63987.25	729.94	242.75	0	0	25	0	0	50	25
1	N21	1	PLK1	NA	Negative	9.67647058823529	44.8529411764706	9.98722928599479	272456.352941176	3004.44565128155	10.1470588235294	31.0588235294118	1.57800530689677	131187.558823529	2031.75231581107	34	17.6	26.5	0	14.7	26.5	0	23.5	35.3	32.4	38.2	38.2	38.2	1564041.2	82131.88	1485.29	274.9	5.9	14.7	17.6	17.6	0	17.6	14.7
1	N21	2	PLK1	NA	Negative	9.96842105263158	41.2736842105263	3.92142398118198	217143.663157895	2333.80300239642	9.73684210526316	30.8	1.69230666829131	124744.926315789	1990.2686118414	95	10.5	24.2	0	8.4	24.2	0	25.3	26.3	27.4	30.5	26.3	30.5	1481597.9	82172.04	1072.85	271.38	8.4	21.1	8.4	9.5	0	22.1	0
1	N21	3	PLK1	NA	Negative	11.9230769230769	66.1538461538462	3.57442436790263	451559.230769231	2830.66714485661	4.69230769230769	15.1538461538462	2.86574074074074	58582.1538461538	1871.41990740608	13	15.4	30.8	15.4	23.1	30.8	0	23.1	23.1	30.8	15.4	38.5	38.5	2198150.5	83245.15	1639	283.3	30.8	23.1	7.7	23.1	0	30.8	0
1	N22	1	PLK1	NA	Negative	7.3	51.4166666666667	14.1473340339345	445541.8	3261.12581605398	7.71666666666667	26.3333333333333	1.8373594739265	102631.066666667	1710.20098727626	60	25	26.7	1.7	16.7	30	0	13.3	25	26.7	25	26.7	25	1678593.5	83920.3	1569.98	282.62	18.3	26.7	16.7	18.3	0	30	13.3
1	N22	2	PLK1	NA	Negative	8.23076923076923	21.8461538461538	2.20564516129032	60231.8461538462	1355.08272852941	7.46153846153846	18.3076923076923	0.810828631714142	55892.6153846154	1024.66867894735	13	15.4	38.5	0	0	46.2	0	15.4	23.1	15.4	23.1	15.4	23.1	665020.8	42944.38	527.04	163.21	0	0	23.1	0	0	0	7.7
1	N22	3	PLK1	NA	Negative	9.71428571428571	41.0857142857143	5.53830782582808	218634.085714286	2162.31244026176	10.4857142857143	28.9142857142857	1.11282622181178	107360.942857143	1482.85925019498	35	17.1	34.3	0	8.6	34.3	0	25.7	31.4	25.7	28.6	28.6	34.3	1375773.7	96884.2	1058.43	323.12	8.6	28.6	2.9	11.4	0	31.4	2.9
