# Supplementary material for: TRACERx analysis identifies a role for FAT1 in regulating chromosomal instability and whole-genome doubling via Hippo signalling
Source: Nat Cell Biol. 2024 Dec 30;27(1):154–68. doi: 10.1038/s41556-024-01558-w (PMC11735399; doi:10.1038/s41556-024-01558-w)
Supplement: Supplementary file 17 — Statistical source data. [file 41556_2024_1558_MOESM17_ESM.zip › extended fig1/ext fig1A source/data/rawData/IR24Hr_H4006_H2AX.txt]

screenPlateOrder	plateWell	screenReplicateNo	Content	ContentAnno	ContentType	replicate	MEAN_ObjectSpotTotalCountCh2	MEAN_ObjectSpotTotalAreaCh2	MEAN_ObjectSpotAvgAreaCh2	MEAN_ObjectSpotTotalIntenCh2	MEAN_ObjectSpotAvgIntenCh2	MEAN_Circ_TotalIntenCh2	MEAN_Circ_AvgIntenCh2
1	C03	1	53BP1	NA	Positive	1	22.6722113502935	132.495107632094	6.72705134678527	394875.153620352	2379.2318609299	1796578.4	1084.02
1	C03	2	53BP1	NA	Positive	2	25.5118306351183	147.780821917808	5.86918134396332	445666.834371108	2413.45179476485	2018729	1152.74
1	C04	1	53BP1	NA	Positive	1	25.9720930232558	166.100775193798	7.54339772338479	557682.869767442	2660.75042506835	2206060.9	1360.25
1	C04	2	53BP1	NA	Positive	2	26.0482352941176	151.797647058824	7.55174154556801	462671.838823529	2603.10899752191	1962042	1286.94
1	C05	1	53BP1	NA	Positive	1	21.06484295846	123.493414387031	5.77653681599434	376337.189463019	2192.31034203356	1623688.6	948.11
1	C05	2	53BP1	NA	Positive	2	26.7017543859649	155.258771929825	5.85531747476709	488393.94005848	2516.90668639707	2168522	1300.53
1	C06	1	53BP1	NA	Positive	1	26.0275590551181	162.429133858268	6.30010030390835	514823.034120735	2543.88178595817	2123804.6	1231.1
1	C06	2	53BP1	NA	Positive	2	26.5040650406504	176.065040650407	8.36206915585486	743934.379403794	3016.65384075648	2781573	1822.24
1	C07	1	53BP1	NA	Positive	1	24.5398406374502	154.55577689243	7.09463923185279	557349.601593626	2675.53040669788	2180293.2	1403.05
1	C07	2	53BP1	NA	Positive	2	24.1753453772582	147.61211477152	5.89346058160664	445392.943676939	2453.5099148859	2010672	1145.82
1	C08	1	53BP1	NA	Positive	1	27.682842287695	179.306759098787	6.50568671628665	594334.282495667	2650.4229102377	2229335.3	1356.32
1	C08	2	53BP1	NA	Positive	2	25.8975903614458	179.516064257028	9.30643969839537	702626.052208835	3036.67269773459	2489495	1735.19
1	C09	1	PLCG2	NM_002661	sample	1	19.2943221320973	115.896871378911	5.73611169358223	397889.838933951	2454.64873186429	2059533.5	1235.68
1	C09	2	PLCG2	NM_002661	sample	2	21.9162011173184	125.339664804469	6.27559357673615	418305.531843575	2517.90049194697	2189293	1305.52
1	C10	1	SETD2	NM_014159	sample	1	19.2619469026549	123.937168141593	6.21288967647375	416294.17699115	2469.04084991424	2018167.7	1135.69
1	C10	2	SETD2	NM_014159	sample	2	20.2647058823529	124.886274509804	5.66534406984276	418471.229411765	2429.8877209135	2020199	1138.48
1	C11	1	IKZF1	NM_001220765	sample	1	20.1431079894644	114.345039508341	5.44816265034023	334072.175592625	2302.01110729087	1868060.1	1032.94
1	C11	2	IKZF1	NM_001220765	sample	2	19.0251827782291	110.406173842405	5.45188013739336	350384.718115353	2374.7007219329	1940884	1098.66
1	C12	1	COL2A1	NM_033150	sample	1	18.588768115942	116.625	5.94981826354466	379200.528985507	2085.9179622431	1664741.3	926.21
1	C12	2	COL2A1	NM_033150	sample	2	20.7669039145907	125.498220640569	5.9656113995796	405239.616548043	2486.55698858526	2046241	1159.94
1	C13	1	SMAD4	NM_005359	sample	1	20.3247508305648	123.305647840532	5.67474553337575	424440.009966777	2468.64194538473	2021463.1	1179.4
1	C13	2	SMAD4	NM_005359	sample	2	23.4927797833935	139.062274368231	5.65770979035988	449681.118231047	2622.64724556443	2237251	1294.77
1	C14	1	FANCF	NM_022725	sample	1	21.6696501220504	127.071602929211	5.75695059891727	382783.190398698	2452.28501018768	1979298.1	1129.41
1	C14	2	FANCF	NM_022725	sample	2	21.6	134.972486772487	6.82615349943764	467885.176719577	2533.31900127944	2194075	1212.95
1	C15	1	Sep-12	NM_144605	sample	1	19.8386473429952	119.304347826087	5.58134007551412	381557.045410628	2375.39255242299	2042403.7	1118.6
1	C15	2	Sep-12	NM_144605	sample	2	19.321540062435	114.604578563996	5.67937321249916	370060.270551509	2381.46531102888	2061179	1126.07
1	C16	1	GNPTAB	NM_024312	sample	1	19.8802816901408	118.204225352113	5.79201938217105	370327.718309859	2439.21765262439	1972118.9	1135.85
1	C16	2	GNPTAB	NM_024312	sample	2	20.5163674762408	121.022175290391	5.73435993290769	417438.779303062	2540.77201137986	2171190	1276.31
1	C17	1	53BP1	NA	Positive	1	27.7120359955006	171.835770528684	6.44482635229978	545261.302587177	2577.17194980549	2061480.4	1145.54
1	C17	2	53BP1	NA	Positive	2	25.694885361552	150.216049382716	5.91138704274386	408885.694885362	2376.95554929724	1830076	1037.54
1	C18	1	53BP1	NA	Positive	1	25.423273657289	158.014066496164	6.63971191152689	513911.31713555	2566.61163028754	2008900.3	1231.43
1	C18	2	53BP1	NA	Positive	2	26.9005059021922	171.198988195616	6.97462156287773	593197.264755481	2664.46377653055	2175617	1337.97
1	C19	1	53BP1	NA	Positive	1	25.7450753186559	156.514484356895	6.48529694320866	455102.214368482	2434.44735284438	1982976.8	1091.31
1	C19	2	53BP1	NA	Positive	2	25.7152103559871	155.075512405609	6.37852728406714	477001.043149946	2514.49374163607	2116008	1132.63
1	C20	1	53BP1	NA	Positive	1	25.5827186512118	164.993677555321	6.22104776658047	485067.212855638	2375.96643563983	1952680.7	1056.66
1	C20	2	53BP1	NA	Positive	2	26.2516339869281	165.092592592593	6.80358710440984	538387.320261438	2552.56522924286	2050945	1215.52
1	C21	1	53BP1	NA	Positive	1	27.0161943319838	165.730094466937	6.47414926610337	477991.659919028	2438.8328455735	1917801.4	1146.97
1	C21	2	53BP1	NA	Positive	2	26.7518382352941	171.108455882353	9.1366171348778	573601.819852941	2672.57066802267	2108582	1392.6
1	C22	1	53BP1	NA	Positive	1	24.4449458483755	154.149819494585	6.23358378059048	477208.987364621	2561.9297114481	2026823.4	1140.25
1	C22	2	53BP1	NA	Positive	2	25.7561436672968	158.298676748582	6.37725181110303	465408.235349716	2470.14991819524	1821133	1090.4
1	D03	1	RAD51	NA	Positive	1	28.5217391304348	182.227208976157	6.93636512994073	633207.654978962	2646.10247461207	2737510.6	1387.2
1	D03	2	RAD51	NA	Positive	2	28.2239185750636	174.211195928753	5.58531859503353	604113.106870229	2621.85218063856	2792120	1355.53
1	D04	1	RAD51	NA	Positive	1	27.6783625730994	185.945906432749	6.6313005663469	677234.366959064	2748.4547719885	2805555.3	1466
1	D04	2	RAD51	NA	Positive	2	30.7969230769231	211.924615384615	6.5915420764838	840647.629230769	2958.26373768133	3407453	1646.33
1	D05	1	RAD51	NA	Positive	1	28.6375838926175	189.975838926175	6.01569897182263	704631.656375839	2795.90120993401	2994484.9	1472.47
1	D05	2	RAD51	NA	Positive	2	27.4850374064838	161.039900249377	5.33996717832344	554581.819201995	2579.54317235145	2820826	1382.45
1	D06	1	RAD51	NA	Positive	1	30.6659959758551	198.979879275654	7.07075470850663	757055.595573441	2943.66422706724	3145698	1664.06
1	D06	2	RAD51	NA	Positive	2	26.586402266289	158.332861189802	5.52066745751789	578918.337110482	2667.28900067193	2963897	1456.29
1	D07	1	RAD51	NA	Positive	1	27.2440392706872	172.660589060309	6.10038678731142	613959.633941094	2663.11595393228	2762801	1394.21
1	D07	2	RAD51	NA	Positive	2	28.0918367346939	172.083090379009	5.81953264744025	607873.472303207	2722.90578967436	2876195	1421.74
1	D08	1	RAD51	NA	Positive	1	27.9892601431981	173.612171837709	5.80900911607454	608919.85202864	2666.20630035903	2833292.5	1383.16
1	D08	2	RAD51	NA	Positive	2	28.8567208271787	185.917282127031	7.03052357180103	670585.320531758	2724.92486141432	2941330	1464.76
1	D09	1	SMC3	NM_005445	sample	1	23.2220930232558	148.525581395349	6.26530656852238	489545.076744186	2539.62450748419	2138199.3	1260.61
1	D09	2	SMC3	NM_005445	sample	2	24.6368715083799	156.191806331471	6.50025269911286	488078.704841713	2454.01164166201	2136197	1208.44
1	D10	1	CHD8	NM_020920	sample	1	19.3298969072165	122.338331771321	5.85444713655838	442312.393626992	2488.54913533006	2037211.1	1193.1
1	D10	2	CHD8	NM_020920	sample	2	21.0863723608445	129.520153550864	5.98170136803321	406950.352207294	2548.57261646741	2108712	1194.78
1	D11	1	COL5A2	NM_000393	sample	1	17.4893442622951	97.9065573770492	5.38292946916529	289787.763934426	2197.03709661176	1742999.7	1002.47
1	D11	2	COL5A2	NM_000393	sample	2	19.2817281728173	111.192619261926	5.57266155858224	348246.108010801	2375.6411468365	1970666	1106.67
1	D12	1	BRCA2	NM_000059	sample	1	16.9942446043165	101.535971223022	6.19489873077163	342382.091366906	2382.19544235923	1662602	1161.73
1	D12	2	BRCA2	NM_000059	sample	2	18.0825132475397	108.123391370174	5.78832843609993	350788.483724451	2446.20584451325	1751055	1217.76
1	D13	1	UBR5	NM_015902	sample	1	20.897233201581	126.379446640316	5.67664598470911	377279.910408432	2235.15293848133	1871477.7	1010.07
1	D13	2	UBR5	NM_015902	sample	2	18.2152704135737	100.878048780488	5.26125766604229	287383.835630965	2121.46510738757	1660511	955.69
1	D14	1	TET2	NM_017628	sample	1	25.0714285714286	160.163461538462	6.63435255917218	558960.623626374	2709.19333009748	2456174.1	1397.34
1	D14	2	TET2	NM_017628	sample	2	19.698132780083	117.428423236515	5.75404990868435	371675.279045643	2387.06969338849	1972613	1096.1
1	D15	1	AMER1	NM_152424	sample	1	20.5757575757576	124.377777777778	5.74641735175517	383894.516161616	2288.12990936991	1853426.3	1015
1	D15	2	AMER1	NM_152424	sample	2	19.4562383612663	108.04469273743	5.21419885824021	317767.537243948	2137.17556179244	1616341	942.22
1	D16	1	EXT2	NM_207122	sample	1	19.8117519042437	107.935799782372	5.2107194498746	310941.9695321	2110.79630774154	1683059.6	949.89
1	D16	2	EXT2	NM_207122	sample	2	18.703125	108.4755859375	6.36200875978364	348781.696289063	2362.03945255254	1847080	1118.63
1	D17	1	RAD51	NA	Positive	1	32.6639892904953	200.945113788487	6.56856328002939	656095.698795181	2642.8947064596	2836857.2	1337.93
1	D17	2	RAD51	NA	Positive	2	29.8829151732378	184.274790919952	5.79860809690936	619220.770609319	2646.14047012579	2824707	1373.34
1	D18	1	RAD51	NA	Positive	1	28.7204301075269	186.908602150538	6.08555699370075	665133.262096774	2660.87169635283	2782002.4	1342.41
1	D18	2	RAD51	NA	Positive	2	29.6133162612036	190.682458386684	6.26932477657867	662180.276568502	2741.50315451767	2917485	1447.74
1	D19	1	RAD51	NA	Positive	1	31.4450402144772	183.836461126005	5.47634568709849	580481.533512064	2488.4256808263	2693080.5	1263.81
1	D19	2	RAD51	NA	Positive	2	30.1605442176871	195.178231292517	6.49127189673664	683047.985034014	2737.43585667327	2879410	1455.47
1	D20	1	RAD51	NA	Positive	1	30.0354523227384	195.936430317848	6.24495732621094	668859.294621027	2610.36522271588	2680578.8	1317.62
1	D20	2	RAD51	NA	Positive	2	30.5882352941176	199.28431372549	6.58290856589552	754880.238095238	2873.59473866244	3070997	1542.86
1	D21	1	RAD51	NA	Positive	1	30.6839826839827	196.744588744589	6.06016721799843	705952.202020202	2773.87506993417	2946534	1508.66
1	D21	2	RAD51	NA	Positive	2	27.8287153652393	175.522670025189	6.32654928448361	635832.871536524	2628.37599830813	2703728	1360.28
1	D22	1	RAD51	NA	Positive	1	30.6398243045388	189.534407027818	6.88773779624003	653216.207906296	2768.33854229013	2807607.1	1462.98
1	D22	2	RAD51	NA	Positive	2	30.1359649122807	195.694444444444	6.30214650548223	736425.711988304	2851.89010787954	3035775	1499.57
1	E03	1	RF	NA	Neutral	1	18.9087488240828	107.280338664158	5.30436460433134	324307.555032926	2300.36320107279	1853531.2	1061.94
1	E03	2	RF	NA	Neutral	2	16.5425616547335	93.1217183770883	5.04360357524983	287177.299920445	2247.10202899063	1792271	1081.11
1	E04	1	RF	NA	Neutral	1	19.2183794466403	113.77371541502	5.55323668965156	359031.259881423	2406.08323151895	1981829.4	1150.57
1	E04	2	RF	NA	Neutral	2	18.4022242817424	106.281742354032	5.54513207101305	337378.427247451	2417.09142725259	2088505	1202.22
1	E05	1	RF	NA	Neutral	1	17.0047846889952	97.1778309409888	5.203774324859	292509.146730463	2266.42046172318	1869174.3	1044.9
1	E05	2	RF	NA	Neutral	2	19.4005328596803	108.914742451155	5.16949333579203	331541.156305506	2328.21956031417	1940679	1102.1
1	E06	1	RF	NA	Neutral	1	18.2238532110092	105.988073394495	5.47246556558086	318108.024770642	2350.13454201911	1861146.1	1090.57
1	E06	2	RF	NA	Neutral	2	18.911045943304	105.978494623656	5.32286330939225	316153.045943304	2375.87000366899	1957035	1153.93
1	E07	1	RF	NA	Neutral	1	18.3430599369085	97.9219242902208	5.10286618580193	289466.055993691	2334.82596719081	1852812.2	1077.5
1	E07	2	RF	NA	Neutral	2	19.4746268656716	117.081592039801	5.71688064388509	368253.52039801	2459.29541727591	2076558	1178.11
1	E08	1	RF	NA	Neutral	1	20.5397959183673	118.6	5.41972248756175	370093.329591837	2426.17913185125	2036224.9	1155.62
1	E08	2	RF	NA	Neutral	2	19.2646536412078	109.8756660746	5.63602393241406	336850.047069272	2452.95500729921	1977941	1163.05
1	E09	1	MEX3C	NM_016626	sample	1	18.0819383259912	107.187665198238	5.69743245083309	318337.207929515	2206.19807662675	1585590.1	981.77
1	E09	2	MEX3C	NM_016626	sample	2	18.0621301775148	103.525641025641	5.30596686138854	321753.199211045	2258.66129665575	1744514	1047.1
1	E10	1	CDKN2C	NM_078626	sample	1	19.6332236842105	113.928453947368	5.57629419570775	371866.231907895	2406.47603524477	1882762	1147.42
1	E10	2	CDKN2C	NM_078626	sample	2	20.517723880597	130.464552238806	6.57192672876569	463052.838619403	2685.30531779134	2215388	1325.97
1	E11	1	SPEN	NM_015001	sample	1	20.581664910432	132.111696522655	5.91887493383433	447708.800842993	2538.36251074019	2150728.5	1191.92
1	E11	2	SPEN	NM_015001	sample	2	20.8175115207373	116.778801843318	5.12464920592628	366743.48202765	2383.97202838889	2102036	1169.45
1	E12	1	ARID1B	NM_017519	sample	1	22.2636815920398	140.316417910448	6.32806603622482	518936.580099502	2674.26261681785	2420543.8	1369.74
1	E12	2	ARID1B	NM_017519	sample	2	20.4901593252109	113.930646672915	5.5186557659965	361123.93814433	2437.44564571762	2048526	1163.6
1	E13	1	ERCC4	NM_005236	sample	1	21.2918367346939	129.977551020408	5.83184702400119	420984.740816327	2451.91831040763	2072098.9	1181.17
1	E13	2	ERCC4	NM_005236	sample	2	22.5555555555556	129.922008547009	5.64760555483863	394456.840811966	2395.03879496764	2080815	1147.54
1	E14	1	ATR	NM_001184	sample	1	14.0416666666667	82.4266975308642	7.02640668259075	310749.456018519	2211.29440587661	1437166.1	1114.45
1	E14	2	ATR	NM_001184	sample	2	15.6094527363184	85.5298507462687	6.3912875900317	310171.116086236	2231.99366786593	1499210	1124.46
1	E15	1	STAG2	NM_006603	sample	1	22.9634273772205	146.08881922675	6.29795184082391	489404.332288401	2530.56742515108	2271824.1	1225.16
1	E15	2	STAG2	NM_006603	sample	2	21.049853372434	130.566959921799	5.93632299894037	412957.274682307	2495.34474445295	2011357	1180.16
1	E16	1	WRN	NM_000553	sample	1	20.0619718309859	115.870422535211	5.63425866597054	351849.357746479	2380.75685652527	1964930.6	1115.31
1	E16	2	WRN	NM_000553	sample	2	19.6013645224172	116.840155945419	6.11899985374974	380439.23294347	2490.74731239767	2012713	1191.8
1	E17	1	RF	NA	Neutral	1	19.1066545123063	113.520510483136	5.51474118143558	361247.741112124	2454.92849854286	1960359.2	1082.09
1	E17	2	RF	NA	Neutral	2	22.5856129685917	128.641337386018	5.58440488808168	401073.864235056	2475.79987906813	2223815	1198.22
1	E18	1	RF	NA	Neutral	1	21.192152917505	128.426559356137	5.91316294200436	409775.047283702	2450.85846948691	2147067.1	1151.98
1	E18	2	RF	NA	Neutral	2	20.991927346115	123.750756811302	5.74390499363934	377345.393541877	2466.54029238324	2070051	1155.54
1	E19	1	RF	NA	Neutral	1	20.85727029438	122.265834076717	5.90037202111105	376517.312221231	2470.89438528837	2005553.2	1131.46
1	E19	2	RF	NA	Neutral	2	21.8660337552743	128.501054852321	5.69507284926286	395003.79535865	2425.28510069762	2109839	1137.39
1	E20	1	RF	NA	Neutral	1	19.4840823970037	116.665730337079	5.54596497506429	373652.97659176	2332.59766910601	1880705.7	1062.84
1	E20	2	RF	NA	Neutral	2	20.4873417721519	118.289330922242	5.93928884112985	364412.202531646	2502.75577126306	2013809	1146.91
1	E21	1	RF	NA	Neutral	1	20.5228136882129	122.340304182509	6.90447035353017	419718.739543726	2523.24565514679	2050295.8	1219.88
1	E21	2	RF	NA	Neutral	2	21.5862966175195	123.49696444059	5.39492141063619	384581.443191674	2394.64971568436	2059086	1127.22
1	E22	1	RF	NA	Neutral	1	19.3233082706767	107.401837928154	5.52706951810493	312257.257309942	2283.97198671909	1792856.9	1057.7
1	E22	2	RF	NA	Neutral	2	21.0360766629087	128.298759864713	5.83371314901302	424148.576099211	2483.10550492541	2138647	1169.13
1	F03	1	OTNT	NA	Neutral	1	19.1669520547945	109.930650684932	5.2668562734749	342137.176369863	2313.93705077935	1972321.8	1132.51
1	F03	2	OTNT	NA	Neutral	2	17.7883283877349	104.275964391691	5.53816618824007	356302.779426311	2397.6115610308	1978824	1162.66
1	F04	1	OTNT	NA	Neutral	1	18.4873294346979	107.254385964912	5.47738846209141	327248.864522417	2258.28379044249	1880025.3	1070.98
1	F04	2	OTNT	NA	Neutral	2	18.5997993981946	105.980942828485	5.65915488857289	339665.111334002	2362.40613300864	2079758	1180.3
1	F05	1	OTNT	NA	Neutral	1	18.4075785582255	108.210720887246	6.56663078854676	365338.345656192	2520.39391745249	1961570	1306.92
1	F05	2	OTNT	NA	Neutral	2	18.5534759358289	106.069518716578	5.35522248826274	353839.443850267	2396.50270424867	2086189	1183.66
1	F06	1	OTNT	NA	Neutral	1	19.4049360146252	115.577696526508	5.61924846478561	367622.745886654	2400.63153583809	2024054.2	1160.92
1	F06	2	OTNT	NA	Neutral	2	19.4672364672365	114.125356125356	5.79638581755938	363751.301994302	2378.83941035399	1937201	1131.45
1	F07	1	OTNT	NA	Neutral	1	19.7571684587814	113.035842293907	6.16995491326786	369338.795698925	2396.82179230332	2019818.1	1188.95
1	F07	2	OTNT	NA	Neutral	2	19.0127853881279	106.538812785388	5.36618565460858	299131.796347032	2126.8362889747	1722487	987.23
1	F08	1	OTNT	NA	Neutral	1	16.9220287660863	95.7176381529145	5.2856509508669	305845.609386828	2371.48176302294	1863002.6	1107.46
1	F08	2	OTNT	NA	Neutral	2	18.7410636442895	108.209241499564	6.34785752328137	349683.841325196	2445.36320319492	1972934	1204.32
1	F09	1	PTPRB	NM_002837	sample	1	20.0425752855659	119.707165109034	5.79924203519298	389725.328141225	2405.85844510708	2096888.8	1158.08
1	F09	2	PTPRB	NM_002837	sample	2	19.9132231404959	115.466115702479	5.70254226072728	386474.005785124	2441.19964218915	2120401	1188.7
1	F10	1	WAS	NM_000377	sample	1	21.2563868613139	129.446167883212	5.92818776199522	430602.004562044	2579.19376371962	2188079.8	1239.3
1	F10	2	WAS	NM_000377	sample	2	20.5407220822838	124.578505457599	5.91018310941961	411983.325776658	2608.96289547439	2136018	1264.76
1	F11	1	ODAM	NM_017855	sample	1	20.6386386386386	121.454454454454	5.8384847502349	367585.19019019	2398.36100315824	2047269.6	1113.76
1	F11	2	ODAM	NM_017855	sample	2	21.0132827324478	123.49430740038	5.96280757808536	386071.628083491	2510.05536892943	2215823	1199.44
1	F12	1	BRIP1	NM_032043	sample	1	22.1834570519618	124.675503711559	5.19940931827754	377584.832449629	2377.71385735505	2164065.3	1161.28
1	F12	2	BRIP1	NM_032043	sample	2	22.0529801324503	136.685430463576	6.31562074942621	459599.675496689	2522.27429359932	2321643	1249.9
1	F13	1	ATRX	NM_138270	sample	1	19.382084095064	115.825411334552	6.09143754143506	376453.337294333	2467.54758858631	2024671.2	1187.1
1	F13	2	ATRX	NM_138270	sample	2	17.3142402545744	102.971360381862	5.28967422584565	312930.731105807	2064.14140574823	1671795	936.55
1	F14	1	PLXNB2	NM_012401	sample	1	21.2020972354623	129.775977121068	6.3434839856823	441719.290753098	2600.65241838907	2317462.5	1316.35
1	F14	2	PLXNB2	NM_012401	sample	2	23.5730994152047	148.925925925926	6.15186409293074	544816.045808967	2748.72778590435	2543636	1408.49
1	F15	1	ZMYM2	NM_197968	sample	1	19.8463740458015	118.966603053435	5.71098012862273	373365.465648855	2356.69580591032	1947054.5	1117.15
1	F15	2	ZMYM2	NM_197968	sample	2	22.5167701863354	132.421118012422	5.74927075491923	436265.642236025	2538.71688830038	2325014	1262.25
1	F16	1	MBD1	NM_015845	sample	1	20.2709529276693	116.761194029851	5.45146543378377	350406.737083812	2337.92546440468	1975815.7	1073.71
1	F16	2	MBD1	NM_015845	sample	2	22.2476635514019	130.233644859813	5.80529126250474	416896.546728972	2482.46792352333	2217951	1233.82
1	F17	1	OTNT	NA	Neutral	1	22.8655967903711	132.767301905717	6.00942686602292	416110.748244734	2463.50546827246	2220544.6	1202.39
1	F17	2	OTNT	NA	Neutral	2	23.2	136.746031746032	7.04593189125832	434783.44973545	2491.44812212061	2148959	1221.23
1	F18	1	OTNT	NA	Neutral	1	20.1770623742455	122.596579476861	5.8776975271395	417793.472837022	2560.96708630794	2135831	1251.27
1	F18	2	OTNT	NA	Neutral	2	21.5917753259779	129.026078234704	5.86628866186793	410630.830491474	2480.82111997779	2207429	1198.61
1	F19	1	OTNT	NA	Neutral	1	20.228150873965	118.054277828887	5.76082468555745	345310.230910764	2284.22205191486	1804607.9	990.83
1	F19	2	OTNT	NA	Neutral	2	19.9475982532751	118.498689956332	5.85045628779689	386686.331877729	2486.62971984493	1991479	1133.52
1	F20	1	OTNT	NA	Neutral	1	21.3339980059821	128.691924227318	5.93896175636667	394859.827517448	2468.15402296719	1982871.9	1128.26
1	F20	2	OTNT	NA	Neutral	2	22.7483588621444	142.490153172867	6.89696461641633	480945.764770241	2561.75250771489	2296689	1243.17
1	F21	1	OTNT	NA	Neutral	1	20.9031390134529	125.707623318386	6.48927366961804	399305.529147982	2446.15187845859	2044782.4	1163.54
1	F21	2	OTNT	NA	Neutral	2	22.5876685934489	136.947013487476	6.19134360268188	442422.12716763	2561.95408417736	2183791	1247.04
1	F22	1	OTNT	NA	Neutral	1	21.1994047619048	120.904761904762	5.38802424091893	368205.694444444	2308.39907216703	2027613.5	1109.64
1	F22	2	OTNT	NA	Neutral	2	21.4532803180915	129.89662027833	6.01061546055794	425379.878727634	2493.35051104856	2109294	1197.18
1	G03	1	RF	NA	Neutral	1	11.7979797979798	48.8815426997245	3.5524397146557	92493.9623507805	1355.45836220337	925399.3	530.65
1	G03	2	RF	NA	Neutral	2	18.9609810479376	105.42474916388	5.06206314536388	304950.532887402	2210.98846188546	1793237	1047.47
1	G04	1	RF	NA	Neutral	1	17.9855072463768	104.132367149758	5.27329382770119	338346.810628019	2420.10441156011	2064765.6	1184.47
1	G04	2	RF	NA	Neutral	2	19.0333333333333	110.344761904762	5.6611495922513	357882.083809524	2441.11059398157	2060729	1196.57
1	G05	1	RF	NA	Neutral	1	17.898836168308	107.467323187108	5.70694086524459	343573.984780662	2457.04359089887	1935485.2	1105.43
1	G05	2	RF	NA	Neutral	2	19.4044489383215	108.446916076845	5.35934709731414	322725.480283114	2312.1545071852	1998984	1073.91
1	G06	1	RF	NA	Neutral	1	17.6158088235294	102.943933823529	5.63193545533425	330052.329044118	2448.09065235835	1922596.7	1090.88
1	G06	2	RF	NA	Neutral	2	18.7412790697674	115.721899224806	5.99049804192299	381603.273255814	2573.14990452852	2093354	1219.41
1	G07	1	RF	NA	Neutral	1	19.9080459770115	117.51724137931	5.78144192360201	367731.755747126	2451.4578921226	2093437.4	1199.78
1	G07	2	RF	NA	Neutral	2	19.3838193791157	115.947318908749	5.59670011992966	362130.783631232	2365.60997549136	2025447	1130.51
1	G08	1	RF	NA	Neutral	1	19.9164021164021	123.286772486772	6.80401001114288	394262.853968254	2473.27847670587	2090534.6	1191.16
1	G08	2	RF	NA	Neutral	2	19.7704485488127	113.171503957784	5.60786386639562	360884.110817942	2521.16347393303	2075170	1236.63
1	G09	1	BRCA1	NM_007298	sample	1	16.9459211732356	97.0614115490376	5.59138480077825	336984.768102658	2333.91803037288	1894342.1	1139.62
1	G09	2	BRCA1	NM_007298	sample	2	19.2442396313364	111.21198156682	6.16429088190874	385504.535714286	2496.68451753197	2132653	1275.24
1	G10	1	ASXL1	NM_015338	sample	1	18.7256880733945	111.073394495413	6.21819495410419	349122.328440367	2420.56773254459	1943870	1139.39
1	G10	2	ASXL1	NM_015338	sample	2	20.9756613756614	130.586243386243	5.96602181300493	440771.954497355	2542.11235303624	2158576	1210.47
1	G11	1	ASXL2	NM_018263	sample	1	20.5008650519031	112.850346020761	5.21861302538723	330020.256920415	2305.11812489094	2037671.8	1104.7
1	G11	2	ASXL2	NM_018263	sample	2	20.6051020408163	119.15306122449	5.37324405505512	372984.083673469	2426.6431850642	2100443	1160.12
1	G12	1	TP53BP1	NM_005657	sample	1	26.3609958506224	177.927385892116	8.24005251451472	662497.817427386	2933.46302300661	2435951.7	1587.24
1	G12	2	TP53BP1	NM_005657	sample	2	26.8817598533456	178.415215398717	7.06027285308675	570611.590284143	2713.39368030592	2305935	1281.2
1	G13	1	FAT1	NM_005245	sample	1	20.4179600886918	123.159645232816	5.94727761877249	427532.907982262	2574.86117278267	2105812.7	1307.26
1	G13	2	FAT1	NM_005245	sample	2	19.0941446613088	114.36739380023	5.56401186457459	390785.546498278	2445.39966727114	2049961	1226.02
1	G14	1	BAP1	NM_004656	sample	1	23.7603211009174	139.759174311927	6.97591688914949	481750.588302752	2634.02760099946	2236502.2	1378.73
1	G14	2	BAP1	NM_004656	sample	2	20.0113735783027	119.45406824147	6.3817642996545	432474.258092738	2669.86372773605	2265990	1393.23
1	G15	1	ZNF516	NM_014643	sample	1	21.1545352743561	122.203807390817	5.59177081832012	364846.164613662	2409.39854647929	2064568	1145.04
1	G15	2	ZNF516	NM_014643	sample	2	19.5034013605442	117.450923226433	6.44611307324797	402402.896987366	2639.31515879309	2184664	1350.8
1	G16	1	GRIN2A	NM_000833	sample	1	22.4180904522613	140.609045226131	6.61992604637081	447883.353768844	2540.78186581053	2156861	1208.94
1	G16	2	GRIN2A	NM_000833	sample	2	21.3333333333333	131.515609264854	6.54409444524369	432108.770392749	2617.35465405342	2211468	1285.14
1	G17	1	RF	NA	Neutral	1	20.1341134113411	120.498649864987	5.70781515454413	380920.262826283	2486.82104405629	1978926.3	1143.35
1	G17	2	RF	NA	Neutral	2	21.8416912487709	135.762045231072	6.15461581576455	451846.334316618	2565.78113323977	2257325	1248.93
1	G18	1	RF	NA	Neutral	1	21.7492739593417	135.809293320426	6.09786702966786	467981.863504356	2571.14215035258	2236468.1	1222.94
1	G18	2	RF	NA	Neutral	2	21.0836431226766	123.447026022305	5.9396716922868	402269.909851301	2520.71475325684	2151774	1211.45
1	G19	1	RF	NA	Neutral	1	20.4861235452104	122.12533572068	5.94843632000196	381057.222023277	2431.12129553329	1880611.5	1098.24
1	G19	2	RF	NA	Neutral	2	21.5128205128205	136.273504273504	6.49730005853048	469311.485042735	2613.95182209219	2220394	1269.52
1	G20	1	RF	NA	Neutral	1	21.054347826087	129.292490118577	5.85025721306966	424217.125494071	2507.28472170684	2098013.6	1208.4
1	G20	2	RF	NA	Neutral	2	22.219262295082	136.599385245902	6.19431917503021	477941.472336066	2627.08886762341	2311378	1328.35
1	G21	1	RF	NA	Neutral	1	21.1637843336724	129.100712105799	6.21315133250995	409055.564598169	2459.10102878556	2122754.1	1173.27
1	G21	2	RF	NA	Neutral	2	20.5594639865997	121.36850921273	5.81623450990565	401154.201842546	2526.06324774337	2064104	1211.06
1	G22	1	RF	NA	Neutral	1	20.9356486210419	126.248212461696	6.49957003595811	408930.490296221	2489.14061011044	2091665.6	1213.16
1	G22	2	RF	NA	Neutral	2	20.4017509727626	124.216926070039	5.98748233814862	416926.050583658	2581.59622986632	2201584	1239.72
1	H03	1	CHEK1	NA	Positive	1	15.8570038910506	115.642023346304	10.509684568934	570266.968871595	2771.03915595365	2103158.6	1586.99
1	H03	2	CHEK1	NA	Positive	2	14.1659340659341	102.412087912088	12.109253625117	531200.195604396	2706.567708896	2110908	1627.76
1	H04	1	CHEK1	NA	Positive	1	16.2688311688312	120.945454545455	14.015260777536	681012.85974026	3220.47171897645	2379626.5	2014.21
1	H04	2	CHEK1	NA	Positive	2	16.9343379978471	119.147470398278	12.9008615673328	617870.614639397	3072.68837507068	2272669	1832.91
1	H05	1	CHEK1	NA	Positive	1	16.446499339498	131.299867899604	12.8172865648982	715094.871862616	3179.50115806202	2384530.8	1966.68
1	H05	2	CHEK1	NA	Positive	2	16.0173611111111	126.1875	14.490179401173	770635.81712963	3285.00707762074	2674224	2082.08
1	H06	1	CHEK1	NA	Positive	1	15.0221975582686	120.769145394007	14.2820508504515	695860.211986681	3253.53242043454	2431362.5	1997.33
1	H06	2	CHEK1	NA	Positive	2	17.2602040816327	131.198979591837	11.4128118481975	730539.323979592	3093.36443889184	2634425	1937.81
1	H07	1	CHEK1	NA	Positive	1	16.4416135881104	129.233545647558	12.7959198662818	702793.165605096	3124.97831735035	2460928.4	1956.16
1	H07	2	CHEK1	NA	Positive	2	16.6890574214518	133.972914409534	11.9409439268	750013.681473456	3078.45203699632	2594908	1925.86
1	H08	1	CHEK1	NA	Positive	1	16.7195945945946	127.967342342342	12.9476639089176	709326.172297297	3214.60956384704	2513339.8	2035.05
1	H08	2	CHEK1	NA	Positive	2	17.4901685393258	135.738764044944	12.1296205865573	735293.963483146	3099.40465853131	2570587	1937.62
1	H09	1	NOTCH2	NM_024408	sample	1	18.8074477747502	113.165304268846	5.54069834300126	384970.594913715	2425.71848051345	2013691.7	1178.26
1	H09	2	NOTCH2	NM_024408	sample	2	19.8468125594672	120.064700285442	5.84001810979179	400198.061845861	2538.87492174879	2140678	1252.27
1	H10	1	FANCM	NM_020937	sample	1	20.3001145475372	122.317296678121	5.63689145518728	416031.592210767	2433.50607044751	2045875.4	1208.54
1	H10	2	FANCM	NM_020937	sample	2	21.0147874306839	137.096118299445	6.13409344468994	503923.528650647	2598.84277211318	2181771	1379.43
1	H11	1	RASA1	NM_022650	sample	1	21.3133402275078	133.642192347466	5.96443634105047	479906.565667011	2633.76242678061	2290124.3	1345.21
1	H11	2	RASA1	NM_022650	sample	2	22.2019027484144	136.676532769556	5.90733793004278	470269.783298097	2621.78457813787	2308567	1339.53
1	H12	1	KDM5C	NM_004187	sample	1	20.9013015184382	130.024945770065	5.76167672940544	437702.430585683	2596.88947744099	2265878.6	1280.19
1	H12	2	KDM5C	NM_004187	sample	2	21.3585858585859	133.571717171717	5.89724563976949	443504.738383838	2516.52310470255	2211434	1244.68
1	H13	1	FAS	NA	sample	1	21.3264417845484	130.042437431991	5.65897656690802	442307.508161045	2532.51282248661	2266989	1252.64
1	H13	2	FAS	NA	sample	2	22.6911057692308	137.854567307692	5.84583813614161	479378.0625	2637.30290061325	2379711	1318.93
1	H14	1	PTPRC	NR_052021	sample	1	20.6446104589114	130.472785485592	6.02859560360298	444559.853788687	2534.82867995057	2279039.6	1169.28
1	H14	2	PTPRC	NR_052021	sample	2	21.2161254199328	132.543113101904	6.0636281429642	456187.288913774	2627.93156506234	2323807	1298.27
1	H15	1	PTPRU	NM_133178	sample	1	20.3173184357542	123.79217877095	5.86768405504243	386983.496089385	2397.23234508794	2055339.7	1118.15
1	H15	2	PTPRU	NM_133178	sample	2	20.2025450689289	122.589607635207	5.64302440252394	396661.308589608	2306.91240275225	2043013	1093
1	H16	1	FUBP1	NM_003902	sample	1	20.1974885844749	117.317351598174	5.80990052731732	342387.77283105	2296.0670287553	1834784.8	1015.82
1	H16	2	FUBP1	NM_003902	sample	2	20.9895227008149	121.85681024447	5.50513466703997	364985.325960419	2286.80726470272	1930951	1104.37
1	H17	1	CHEK1	NA	Positive	1	16.5831265508685	134.995037220844	12.5303317361577	757044.928039702	3198.84727220755	2578299.3	1961.37
1	H17	2	CHEK1	NA	Positive	2	16.5608194622279	126.043533930858	13.1780710987934	697540.339308579	3027.68655001257	2460038	1886.73
1	H18	1	CHEK1	NA	Positive	1	16.3959505061867	125.55455568054	13.4668627812201	675179.895388077	3069.11691736676	2269908.4	1810.05
1	H18	2	CHEK1	NA	Positive	2	16.8004484304933	129.967488789238	11.2068010194996	715224.146860987	3060.78392019922	2456900	1840.55
1	H19	1	CHEK1	NA	Positive	1	18.0096735187424	141.363966142684	15.4268909345563	770847.542926239	3213.20039244002	2538383.2	2004.04
1	H19	2	CHEK1	NA	Positive	2	17.5788177339901	154.04802955665	17.2424471820497	974394.753694581	3708.35728071718	3047816	2430.35
1	H20	1	CHEK1	NA	Positive	1	17.7354368932039	137.168689320388	11.9200462601259	703714.149271845	3118.55486135039	2362802.1	1846.94
1	H20	2	CHEK1	NA	Positive	2	18.0923450789793	143.199270959903	13.3089506117232	819303.958687728	3403.28950393428	2640943	2144.63
1	H21	1	CHEK1	NA	Positive	1	17.2095984329089	129.259549461312	13.3217512804152	639173.960822723	2895.59883632454	2233583.4	1711.66
1	H21	2	CHEK1	NA	Positive	2	19.0277410832233	138.154557463672	11.1444447102522	650734.483487451	2961.28525135848	2393956	1759.67
1	H22	1	CHEK1	NA	Positive	1	19.8556005398111	157.720647773279	14.562764607981	884484.689608637	3414.99710338585	2814714.1	2163.06
1	H22	2	CHEK1	NA	Positive	2	17.1269662921348	132.465168539326	12.6391392978621	709958.12247191	3023.24729097632	2380453	1840.44
1	I03	1	RPA32	NA	Positive	1	25.0857473928158	204.012746234067	10.3762511185375	1245196.46234067	3678.13251585455	4124097.7	2571.05
1	I03	2	RPA32	NA	Positive	2	21.3198818897638	167.406496062992	12.0866806958573	987715.812007874	3456.34690270951	3448281	2357
1	I04	1	RPA32	NA	Positive	1	24.627569528416	210.459492140266	13.1471417051312	1324309.547763	3919.87754832421	4376952	2709.66
1	I04	2	RPA32	NA	Positive	2	23.7553956834532	189.691846522782	12.9282215809858	1102198.37529976	3731.35362241556	3725613	2551.63
1	I05	1	RPA32	NA	Positive	1	25.243757431629	192.700356718193	9.49043105739624	1048415.58501784	3384.21479046124	3765397	2208.33
1	I05	2	RPA32	NA	Positive	2	26.0731428571429	211.149714285714	12.8035004989558	1238026.04342857	3798.69738818676	4278278	2670.94
1	I06	1	RPA32	NA	Positive	1	25.7852112676056	209.136150234742	12.4620881245686	1276819.4741784	3925.09404649914	4318228.9	2744.27
1	I06	2	RPA32	NA	Positive	2	26.5290858725762	229.869806094183	13.033552551998	1419118.53462604	4013.59449583762	4646462	2840.33
1	I07	1	RPA32	NA	Positive	1	20.443231441048	145.917030567686	9.97215146995382	868225.425764192	3252.30094616749	3433287	2193.51
1	I07	2	RPA32	NA	Positive	2	25.0934065934066	192.228571428571	12.7757485957297	1117699.03846154	3768.80695004251	4005120	2586.84
1	I08	1	RPA32	NA	Positive	1	24.0417754569191	205.130548302872	13.2203336719739	1267013.81853786	3913.53868960733	4089140.8	2647.48
1	I08	2	RPA32	NA	Positive	2	22.9137931034483	169.602434077079	10.5616563156608	941252.432048682	3361.00734491378	3462356	2172.3
1	I09	1	ARHGAP35	NM_004491	sample	1	20.2383873794917	130.855390008764	6.54911844244483	441096.588957055	2518.48058158927	2170222.7	1220.06
1	I09	2	ARHGAP35	NM_004491	sample	2	19.9658273381295	112.310251798561	5.36286224389271	356973.715827338	2375.41160977044	1991824	1133.23
1	I10	1	AHNAK	NM_024060	sample	1	19.6209386281588	120.679602888087	5.69758985853462	393340.785198556	2363.7646726847	1994640.5	1100.68
1	I10	2	AHNAK	NM_024060	sample	2	19.9933701657459	124.940331491713	6.12101284047145	435398.277348066	2493.56340812083	2171857	1227.58
1	I11	1	SH2B3	NM_005475	sample	1	21.8799603174603	133.806547619048	5.80400460426832	429445.95734127	2574.9749642065	2253721	1252.87
1	I11	2	SH2B3	NM_005475	sample	2	20.3548130469372	117.439140811456	5.53608578422605	371159.960222753	2488.13886627829	2083058	1193.37
1	I12	1	MSH2	NM_000251	sample	1	19.044558697515	113.928020565553	6.21630342206028	403320.805484147	2642.80497532778	2119464.3	1316.7
1	I12	2	MSH2	NM_000251	sample	2	17.7374199451052	105.364135407136	5.71392550151835	371889.110704483	2407.00401829139	1924590	1210.43
1	I13	1	NOTCH1	NM_017617	sample	1	20.0409906063194	118.230572160547	5.89780621360836	372732.347566183	2477.47194732424	2059679.5	1184.38
1	I13	2	NOTCH1	NM_017617	sample	2	18.2574447646494	108.077809798271	5.64424517071688	334117.555235351	2339.4848996808	1901643	1094.29
1	I14	1	RAD51	NM_133487	sample	1	28.8928571428571	185.035714285714	6.09887627723802	648118.380952381	2681.52339372967	2777678.8	1394.27
1	I14	2	RAD51	NM_133487	sample	2	31.1294964028777	205.66618705036	6.59189012766441	721622.063309353	2769.72736807695	2944249	1489.84
1	I15	1	ZFHX4	NM_024721	sample	1	24.2236976506639	142.789581205312	6.1189781368324	435666.158324821	2612.67058970499	2295209.1	1203.34
1	I15	2	ZFHX4	NM_024721	sample	2	22.6252427184466	136.602912621359	6.12076644664455	436156.509708738	2594.93625437834	2320916	1226.5
1	I16	1	KMT2C	NM_170606	sample	1	19.9633333333333	119.3725	5.64436233625864	383784.094166667	2551.51928154634	2015259.7	1209.09
1	I16	2	KMT2C	NM_170606	sample	2	19.5505836575875	113.981517509728	5.82069463033187	370304.222762646	2489.18423417142	2087405	1208.53
1	I17	1	RPA32	NA	Positive	1	25.9718482252142	206.744186046512	11.9397933803686	1187527.29620563	3695.53274756646	3966988.4	2481.53
1	I17	2	RPA32	NA	Positive	2	27.5052192066806	203.25260960334	10.0618356411902	1075624.64300626	3461.83670363946	3771376	2265.71
1	I18	1	RPA32	NA	Positive	1	26.0395480225989	218.016949152542	14.0847457548784	1348022.74576271	3806.10476242751	4240709.5	2583.63
1	I18	2	RPA32	NA	Positive	2	25.8492688413948	217.805399325084	12.1303557855535	1325848.29246344	3904.63643574599	4213972	2664.15
1	I19	1	RPA32	NA	Positive	1	27.3082010582011	220.973544973545	10.8290849776784	1251024.91666667	3527.18408112839	4031292.1	2329.78
1	I19	2	RPA32	NA	Positive	2	26.4685314685315	211.703962703963	10.79340702876	1238775.01048951	3617.67628221748	4085646	2338.28
1	I20	1	RPA32	NA	Positive	1	24.4556331006979	197.837487537388	12.4588592305217	1175823.5782652	3781.58640198917	3906330.3	2571.52
1	I20	2	RPA32	NA	Positive	2	24.7321225879682	215.440408626561	12.1815485907648	1386654.83654938	4028.42023351502	4308466	2744.84
1	I21	1	RPA32	NA	Positive	1	26.2033694344164	214.612515042118	11.8689844186332	1248952.92298436	3673.77552035974	4026095.4	2467.99
1	I21	2	RPA32	NA	Positive	2	25.9133738601824	197.004559270517	9.65004954073009	987981.006079027	3174.6629234593	3249153	1955.36
1	I22	1	RPA32	NA	Positive	1	26.5199468085106	249.757978723404	15.2676555731809	1653911.6662234	4299.18598557382	4830015.2	3036.11
1	I22	2	RPA32	NA	Positive	2	25.6644808743169	213.989071038251	12.4443072247293	1270225.84699454	3753.38247662574	4058359	2532.14
1	J03	1	ATR	NA	Positive	1	12.9710024855012	72.6205468102734	6.96360186485716	269937.235294118	2094.58084130674	1404546.4	1056.06
1	J03	2	ATR	NA	Positive	2	12.9893917963225	73.4002828854314	7.00095590094126	284912.947666195	2147.58647886301	1431628	1126.32
1	J04	1	ATR	NA	Positive	1	11.7317246273953	72.5081618168914	8.83037309061364	329160.467707594	2326.34000191094	1515698.4	1240.78
1	J04	2	ATR	NA	Positive	2	12.5469107551487	70.3630816170862	7.47839005432101	301672.944317315	2272.6187495369	1506448	1230.43
1	J05	1	ATR	NA	Positive	1	13.2565698478562	75.8195020746888	6.93808504907044	299099.258644537	2160.29181387075	1415693.5	1088.71
1	J05	2	ATR	NA	Positive	2	13.6101694915254	79.3206214689266	6.77626237987743	287279.818502825	2236.40329699463	1450153	1128.44
1	J06	1	ATR	NA	Positive	1	11.5641379310345	62.5965517241379	6.28052855656878	241865.391034483	2081.44281388051	1389118.2	1091.82
1	J06	2	ATR	NA	Positive	2	14.0380348652932	80.6521394611727	6.30872801750844	278517.839936609	2079.13320443584	1385776	1019.61
1	J07	1	ATR	NA	Positive	1	13.1333333333333	76.238	8.00103992260041	296514.227333333	2317.16543226745	1475533.5	1205.61
1	J07	2	ATR	NA	Positive	2	13.9253499222395	83.900466562986	7.56378854156653	316794.803265941	2301.87865093108	1584374	1160.97
1	J08	1	ATR	NA	Positive	1	13.9609195402299	80.7409961685824	7.70194179445598	319717.563218391	2258.98622075245	1540486.1	1192.3
1	J08	2	ATR	NA	Positive	2	11.3465952563122	64.1117061973986	7.06912787865523	272688.003060444	2194.94360780201	1488794	1172.17
1	J09	1	STIM1	NM_003156	sample	1	20.203488372093	124.531395348837	5.96256160794429	389593.972093023	2390.56750301733	2036587.6	1151.58
1	J09	2	STIM1	NM_003156	sample	2	21.5214994487321	128.779492833517	5.89548322026886	396539.839029768	2507.02859776527	2214615	1194.68
1	J10	1	DICER1	NM_030621	sample	1	19.2393238434164	113.258896797153	5.54921333999075	358015.004448399	2323.01998404686	1992108.9	1124.6
1	J10	2	DICER1	NM_030621	sample	2	18.7746606334842	108.899547511312	5.74600040604076	358526.428959276	2480.79918420734	2124640	1228.77
1	J11	1	PASK	NM_015148	sample	1	18.5861713106295	106.145510835913	5.30631350720786	334346.490196078	2367.46971218472	2006728.5	1119.1
1	J11	2	PASK	NM_015148	sample	2	20.2866995073892	120.672906403941	5.80626119567953	370456.765517241	2424.83313077559	2048065	1105.15
1	J12	1	EZH2	NM_152998	sample	1	19.5066666666667	115.152	5.74503548396959	382858.798666667	2476.28604135149	2118192	1240.32
1	J12	2	EZH2	NM_152998	sample	2	19.655462184874	109.735294117647	5.92999958320578	338819.425770308	2452.82608263673	1954340	1220.39
1	J13	1	ATF7IP	NM_018179	sample	1	19.4898336414048	121.484288354898	6.43705157628948	418714.464879852	2548.88312558148	2178239.8	1238.71
1	J13	2	ATF7IP	NM_018179	sample	2	20.2221063607925	128.069864442127	6.43656126637249	447108.111574557	2565.20711368458	2300761	1282.63
1	J14	1	RB1	NM_000321	sample	1	18.5560081466395	108.663951120163	5.27750449226432	338940.823828921	2210.83347435887	1906567.6	1057.49
1	J14	2	RB1	NM_000321	sample	2	22.1617954070981	137.812108559499	6.3510806935345	453722.930062631	2522.06778558406	2162338	1212.39
1	J15	1	RPA2	NM_002946	sample	1	24.2358803986711	192.47619047619	11.4169411902592	1202143.3820598	3958.15099251984	4367962.2	2738.71
1	J15	2	RPA2	NM_002946	sample	2	26.1827956989247	201.574671445639	11.9220410915594	1179824.64635603	3838.76273726944	4201468	2628.31
1	J16	1	RPS2	NM_002952	sample	1	18.9899713467049	131.031518624642	6.72093996572421	488669.538681948	2720.73454836824	2074428.9	1276.06
1	J16	2	RPS2	NM_002952	sample	2	17.3469119579501	119.181340341656	7.22028695975477	480667.247043364	2777.73662538699	2096837	1477.23
1	J17	1	ATR	NA	Positive	1	13.8148450244698	86.5187601957586	7.85000809807542	368033.317292007	2394.55338484234	1664794.4	1267.57
1	J17	2	ATR	NA	Positive	2	14.8120754716981	84.9698113207547	6.6608553060469	346969.003773585	2358.14234310315	1679438	1206.55
1	J18	1	ATR	NA	Positive	1	13.4146141215107	76.5837438423645	7.54890235769088	308301.221674877	2324.17146650945	1522568.7	1199.1
1	J18	2	ATR	NA	Positive	2	15.3593073593074	88.9454545454546	8.69024789330359	353008.597402597	2363.09614745892	1636389	1238.44
1	J19	1	ATR	NA	Positive	1	14.1520979020979	81.1206293706294	6.46583778626465	328011.805944056	2193.80175001525	1537515.6	1079.72
1	J19	2	ATR	NA	Positive	2	15.0589604344453	88.7990690457719	7.4724849586262	344563.124903026	2300.68158490978	1622289	1180.94
1	J20	1	ATR	NA	Positive	1	14.7739261492087	87.6292388847023	8.14088852877011	352929.657121326	2350.02365838316	1581284.9	1195.9
1	J20	2	ATR	NA	Positive	2	14.9746945898778	81.2198952879581	7.08261098061835	279832.034031414	2172.18233397617	1470585	1113
1	J21	1	ATR	NA	Positive	1	15.0371644872677	88.9972470750172	8.05240992070969	357496.827253957	2451.15704354691	1596287.4	1257.27
1	J21	2	ATR	NA	Positive	2	14.4559932942163	85.257334450964	10.0644578768734	347125.054484493	2341.40473780988	1667934	1231.26
1	J22	1	ATR	NA	Positive	1	14.9347826086957	87.3768115942029	7.54701403194496	305121.109500805	2194.32267684974	1438233.4	1091.07
1	J22	2	ATR	NA	Positive	2	15.8807126258714	93.4996127033308	7.47003087905837	356288.144848954	2354.57274713164	1719620	1202.57
1	K03	1	OTNT	NA	Neutral	1	19.0380687093779	109.290622098422	5.76445214234198	342397.162488394	2270.75870529092	1923160	1077.96
1	K03	2	OTNT	NA	Neutral	2	15.7960108794198	82.3064369900272	5.5042472277268	221412.77969175	1877.65326663196	1474382	885.58
1	K04	1	OTNT	NA	Neutral	1	19.6663498098859	122.334600760456	6.32006323925402	418325.974334601	2523.38434825898	2205110.3	1240.98
1	K04	2	OTNT	NA	Neutral	2	18.8648393194707	111.831758034026	5.48052594754776	342477.36294896	2399.62171291695	2065695	1170.02
1	K05	1	OTNT	NA	Neutral	1	17.6753488372093	102.218604651163	5.15888304251667	307671.2	2239.19875736524	1944480	1066.79
1	K05	2	OTNT	NA	Neutral	2	19.2651376146789	109.703669724771	5.56559441065028	328710.629357798	2366.54337557531	2044746	1141.09
1	K06	1	OTNT	NA	Neutral	1	18.6325991189427	107.528634361233	5.71136405617988	329099.416740088	2399.72077118888	1978085	1165.23
1	K06	2	OTNT	NA	Neutral	2	17.64043915828	106.917657822507	5.56198042640521	358273.963403477	2366.65829170913	2051052	1154.99
1	K07	1	OTNT	NA	Neutral	1	17.7074517019319	106.999080036799	6.13096293718976	374926.107635695	2538.05691810559	2148864.9	1246.29
1	K07	2	OTNT	NA	Neutral	2	18.6566265060241	109.723895582329	5.86795212236711	344513.647590361	2367.55590131858	2052088	1116.6
1	K08	1	OTNT	NA	Neutral	1	20.7069518716578	115.007486631016	5.20105492217898	348678.122994652	2375.99326392503	2162343.4	1201.38
1	K08	2	OTNT	NA	Neutral	2	17.3679775280899	104.305243445693	5.56164202706079	351845.380149813	2460.43053334722	2081078	1162.47
1	K09	1	RAD21	NM_006265	sample	1	24.136186770428	170.271076523995	6.8702400609565	598404.342412451	2687.67033183198	2575891.3	1347.93
1	K09	2	RAD21	NM_006265	sample	2	21.9873417721519	143.33831990794	7.16080447863776	490515.018411968	2630.07629971923	2321025	1328.18
1	K10	1	CUX1	NM_181500	sample	1	18.9969135802469	112.265432098765	5.71703434485354	353844.552469136	2399.54432997551	2016822.1	1180.08
1	K10	2	CUX1	NM_181500	sample	2	20.9919028340081	125.368421052632	6.06974129022806	413243.440283401	2541.98916362665	2230632	1302.98
1	K11	1	POLE	NM_006231	sample	1	34.766328011611	249.103047895501	8.03603416264798	1159255.54716981	3372.62523545595	4405926.6	2123.66
1	K11	2	POLE	NM_006231	sample	2	38.2457786116323	283.851782363977	7.92023636436168	1392076.37898687	3582.0361091044	4909458	2322.29
1	K12	1	NCOA6	NM_014071	sample	1	21.5697091273821	140.736208625878	6.50903591782895	506687.36108325	2725.4215238744	2395797.6	1406.96
1	K12	2	NCOA6	NM_014071	sample	2	21.5909604519774	140.879096045198	6.24610944943998	525749.589830508	2765.78424674773	2498236	1463.6
1	K13	1	APC	NM_000038	sample	1	20.8765281173594	137.358190709046	6.377037890264	450846.237163814	2473.60683902301	2216329.4	1187.84
1	K13	2	APC	NM_000038	sample	2	20.9749182115594	124.749182115594	6.04402902589795	422087.948745911	2495.35577324458	2260706	1245.92
1	K14	1	CREBBP	NM_004380	sample	1	19.3455818022747	119.452318460192	5.98588745262167	372353.984251969	2390.39239091684	1953207.6	1088.09
1	K14	2	CREBBP	NM_004380	sample	2	19.395813510942	118.253092293054	8.17292548471812	415189.999048525	2614.03896414013	2075665	1306.61
1	K15	1	MGA	NM_001080541	sample	1	22.3970588235294	135.757352941176	5.89639040646231	398656.323529412	2347.0809127316	2090212.6	1131.24
1	K15	2	MGA	NM_001080541	sample	2	21.9797657082002	129.345047923323	5.7617791535287	402271.83599574	2379.77603541952	2141344	1169.47
1	K16	1	CHEK1	NM_001274	sample	1	18.2146226415094	138.60141509434	16.0801288122681	773494.313679245	3382.81235101576	2685179.6	2118.89
1	K16	2	CHEK1	NM_001274	sample	2	17.5321992709599	128.88092345079	12.3375005873923	671622.264884569	3173.78702334312	2451090	1926.45
1	K17	1	OTNT	NA	Neutral	1	20.3593287265548	124.98321816387	6.26961294795143	415342.647581441	2471.97033177868	2132549.3	1228.95
1	K17	2	OTNT	NA	Neutral	2	22.004400440044	131.92299229923	6.91739855352708	454795.113311331	2613.92042698053	2308634	1333.65
1	K18	1	OTNT	NA	Neutral	1	20.8731707317073	125.256585365854	5.6930485821275	403764.252682927	2504.94264524479	2054138.1	1175.13
1	K18	2	OTNT	NA	Neutral	2	19.7841451766953	121.836676217765	6.32910454778366	448717.892072588	2597.90310906519	2211572	1291.93
1	K19	1	OTNT	NA	Neutral	1	20.7118822292324	131.825446898002	6.75731453705549	455394.194532072	2627.81345567779	2191899.3	1321.91
1	K19	2	OTNT	NA	Neutral	2	19.7920148560817	113.783658310121	5.78784390456437	347632.091922006	2418.71935948033	2042322	1163.29
1	K20	1	OTNT	NA	Neutral	1	20.2465886939571	123.207602339181	6.09784766985417	424103.796296296	2532.24870862642	2126158.2	1248.04
1	K20	2	OTNT	NA	Neutral	2	21.673640167364	134.325313807531	6.44497362163187	454013.75209205	2513.50240075135	2182106	1247.79
1	K21	1	OTNT	NA	Neutral	1	21.3282208588957	127.515337423313	6.76064635663554	419484.052147239	2533.36967108003	2206824.5	1243.99
1	K21	2	OTNT	NA	Neutral	2	20.7733711048159	123.930122757318	5.72879510951289	390511.764872521	2442.38768014147	2082768	1173.68
1	K22	1	OTNT	NA	Neutral	1	21.0177165354331	128.490157480315	6.58632634361532	436575.750984252	2506.75824171369	2137086.2	1212.92
1	K22	2	OTNT	NA	Neutral	2	21.8643564356436	135.063366336634	6.43947421773057	448861.548514851	2561.81185969389	2235489	1241.21
1	L03	1	RF	NA	Neutral	1	19.4275132275132	112.953439153439	5.42210039412946	337612.242328042	2242.63890911116	1931752.1	1103
1	L03	2	RF	NA	Neutral	2	19.1885382059801	109.637873754153	5.75715299311786	333712.611295681	2359.12450834504	1994150	1157.41
1	L04	1	RF	NA	Neutral	1	19.5641492265696	115.047315741583	6.53667138623826	396506.766151046	2555.45569712112	2134863.2	1269.47
1	L04	2	RF	NA	Neutral	2	18.6103202846975	113.049822064057	5.76006789355938	360156.137010676	2403.62337649821	2004017	1170.62
1	L05	1	RF	NA	Neutral	1	20.6995926680244	125.271894093686	5.88328710049177	410432.588594705	2465.32951624111	2206302.8	1188.16
1	L05	2	RF	NA	Neutral	2	20.1152709359606	125.414778325123	6.13156337491213	388978.330049261	2459.2293065181	2068547	1137.56
1	L06	1	RF	NA	Neutral	1	17.7613259668508	111.84861878453	6.58265860410458	388038.617679558	2486.66904534452	2074278.8	1220.39
1	L06	2	RF	NA	Neutral	2	19.92741165234	125.276981852913	5.97291845573816	419128.715377268	2539.03831648185	2223070	1252.58
1	L07	1	RF	NA	Neutral	1	17.9390374331551	107.394652406417	6.06120437167853	331709.15828877	2408.7239197769	2001556.5	1156.85
1	L07	2	RF	NA	Neutral	2	19.5064102564103	113.888278388278	5.63143045594153	340024.691391941	2422.17799684329	1998709	1107.38
1	L08	1	RF	NA	Neutral	1	18.7898486197685	108.232413178985	5.32449372105313	353277.223508459	2417.33212672148	2047717.6	1162.15
1	L08	2	RF	NA	Neutral	2	18.4565434565435	115.766233766234	6.28711034247005	397095.03996004	2580.3005154027	2125174	1250.8
1	L09	1	PIGN	NM_012327	sample	1	20.3216424294269	123.93498716852	5.66891824200429	397732.9572284	2378.2187470178	2211538.7	1194.11
1	L09	2	PIGN	NM_012327	sample	2	21.2591792656587	125.555075593952	6.03755020079408	353116.990280778	2178.54016434005	1898235	1058.17
1	L10	1	ERCC5	NM_000123	sample	1	20.5758835758836	124.848232848233	5.89919836960698	422893.559251559	2572.03632091498	2309277.3	1319.19
1	L10	2	ERCC5	NM_000123	sample	2	21.0907103825137	129.778142076503	6.263403235541	440960.149726776	2598.60264522079	2319931	1336.92
1	L11	1	PHF6	NM_032335	sample	1	18.9459459459459	111.670045045045	5.71530289920842	324921.112612613	2327.61045730711	1952118.4	1065.12
1	L11	2	PHF6	NM_032335	sample	2	21.8425821064553	131.024915062288	5.77784548006409	412250.647791619	2412.93083479976	2246662	1182.44
1	L12	1	BLM	NM_000057	sample	1	18.9218390804598	109.198850574713	5.68279277665888	370081.102298851	2521.92427489765	2126543.4	1253.78
1	L12	2	BLM	NM_000057	sample	2	18.6635220125786	111.885744234801	5.97260030194283	375953.884696017	2426.69832522063	2124035	1180.22
1	L13	1	ARID1A	NM_006015	sample	1	18.9032258064516	106.395781637717	5.95732872117543	325210.910669975	2310.24180424311	2026415.2	1152.31
1	L13	2	ARID1A	NM_006015	sample	2	21.1391018619934	119.664841182913	6.19300807051837	376116.13033954	2415.32748800167	2102530	1237.68
1	L14	1	EZH1	NM_001991	sample	1	19.4540229885057	121.818007662835	5.91490975299675	413853.915708812	2452.49052271359	2036325.1	1175.68
1	L14	2	EZH1	NM_001991	sample	2	19.6784869976359	115.125295508274	5.77163310511118	369016.257683215	2482.78718690529	2091591	1223.05
1	L15	1	ARID2	NM_152641	sample	1	18.318082788671	105.849673202614	5.47106733045217	346536.38453159	2451.09303264365	1962086	1203.36
1	L15	2	ARID2	NM_152641	sample	2	17.6107843137255	100.692156862745	5.42194967581371	318848.023529412	2360.07713122889	1947858	1150.53
1	L16	1	FLT4	NM_002020	sample	1	20.2319277108434	126.274096385542	6.32882968011147	444047.424698795	2645.66593536862	2268396.2	1376.29
1	L16	2	FLT4	NM_002020	sample	2	19.0638075313808	116.679916317992	6.10081129079378	409632.25	2601.00960917684	2172974	1310.19
1	L17	1	RF	NA	Neutral	1	19.0639097744361	112.331766917293	5.601288857991	362745.873120301	2315.34729999817	1910401	1093.59
1	L17	2	RF	NA	Neutral	2	21.3771131339402	128.335500650195	5.80867138130476	410761.342002601	2465.26557643284	2170531	1210.35
1	L18	1	RF	NA	Neutral	1	21.0776255707763	140.343607305936	6.85978566336127	518938.77283105	2671.93727289937	2387484.3	1341.91
1	L18	2	RF	NA	Neutral	2	20.089072543618	120.29476584022	5.8785410513437	381066.707070707	2410.69092719486	2051026	1158.81
1	L19	1	RF	NA	Neutral	1	21.0581395348837	132.281976744186	6.00588068568472	444424.915697674	2525.79758567886	2213204.3	1242.7
1	L19	2	RF	NA	Neutral	2	22.0538461538462	132.875824175824	5.76107990369721	410124.535164835	2459.81747739425	2157664	1190.34
1	L20	1	RF	NA	Neutral	1	22.1472457627119	136.690677966102	6.30324660934887	434450.531779661	2464.08247522688	2160141.6	1220.86
1	L20	2	RF	NA	Neutral	2	21.785100286533	130.502387774594	5.70289932033123	408811.142311366	2473.58617135214	2145951	1221.56
1	L21	1	RF	NA	Neutral	1	20.9003831417625	125.183908045977	6.17558331433174	405486.86302682	2561.4147472114	2169124.5	1200.36
1	L21	2	RF	NA	Neutral	2	20.9751972942503	127.280721533258	5.62857697498655	400133.950394589	2449.45799708068	2175640	1149.44
1	L22	1	RF	NA	Neutral	1	20.222941720629	121.713228492137	6.26301431532413	393955.526364477	2512.24094355017	2025761.3	1211.88
1	L22	2	RF	NA	Neutral	2	20.4528301886792	121.72641509434	5.9838623390023	368634.247379455	2462.45653211048	2025798	1137.29
1	M03	1	OTNT	NA	Neutral	1	17.8102127659574	100	5.16641357905387	289544.578723404	2208.1784020555	1776505.4	1018.41
1	M03	2	OTNT	NA	Neutral	2	19.4514991181658	113.97619047619	5.85579747754677	367504.301587302	2421.27976204298	2111440	1192.88
1	M04	1	OTNT	NA	Neutral	1	18.5067264573991	110.284304932735	5.62771521310252	363903.339013453	2506.49318717745	2005064.2	1198.79
1	M04	2	OTNT	NA	Neutral	2	20.4521660649819	120.742779783394	5.99768085984127	395663.647111913	2467.08189531275	2107780	1217.76
1	M05	1	OTNT	NA	Neutral	1	19.5171503957784	117.042216358839	5.7288133120873	367956.849604222	2429.89480651656	2003855.6	1136.96
1	M05	2	OTNT	NA	Neutral	2	19.0809628008753	111.737417943107	6.49726728269953	365255.625820569	2436.33125034339	2075474	1218.57
1	M06	1	OTNT	NA	Neutral	1	19.6118909991742	119.548307184145	5.78316030247221	373938.315441784	2385.94330680467	2046101.9	1173.36
1	M06	2	OTNT	NA	Neutral	2	19.2732342007435	109.885687732342	5.30320596423527	331639.853159851	2374.28743139723	2063577	1182.16
1	M07	1	OTNT	NA	Neutral	1	18.5262252794497	114.88736027515	6.42931811607961	375539.251074807	2481.02389465182	2065144.7	1206.05
1	M07	2	OTNT	NA	Neutral	2	19.2773654916512	118.158627087199	5.75847454726791	389767.786641929	2467.86704443768	2160600	1212.12
1	M08	1	OTNT	NA	Neutral	1	21.0433862433862	125.916402116402	5.86261653602885	439541.624338624	2624.15278315369	2277194.8	1353.24
1	M08	2	OTNT	NA	Neutral	2	20.3573357335734	125.77497749775	6.16372536989677	423736.400540054	2585.93724412796	2214719	1294.62
1	M09	1	DNM2	NM_001005362	sample	1	14.8307267709292	66.9438822447102	3.71808715040414	142705.197792088	1532.56259984199	1159309.6	612.51
1	M09	2	DNM2	NM_001005362	sample	2	21.4007820136852	133.320625610948	5.80973583916865	441358.755620723	2434.40240284681	2275053	1211.32
1	M10	1	PRF1	NM_005041	sample	1	20.3630630630631	121.09009009009	6.21275453982315	368053.425225225	2434.43248482489	2084446.7	1163.74
1	M10	2	PRF1	NM_005041	sample	2	18.7688284518828	115.171548117155	6.19650937308873	385510.232217573	2491.94256716989	2128270	1217.56
1	M11	1	DSN1	NM_024918	sample	1	19.0161750713606	109.02093244529	5.501690243162	351097.273073264	2481.63714742441	2033773.1	1170.94
1	M11	2	DSN1	NM_024918	sample	2	20.8774869109948	126.831413612565	6.07157973796329	395292.063874346	2479.56624292693	2114246	1158.96
1	M12	1	CBLB	NM_170662	sample	1	19.3298872180451	116.347744360902	5.65769102888737	382841.320488722	2500.75899184427	2035415.1	1199.4
1	M12	2	CBLB	NM_170662	sample	2	20.6634429400387	123.702127659574	6.25619910093256	407019.451644101	2618.69858338093	2208414	1290.43
1	M13	1	EP300	NM_001429	sample	1	20.1933560477002	123.114139693356	6.26033192456086	401955.844122658	2381.70248238646	2036808.6	1101.19
1	M13	2	EP300	NM_001429	sample	2	19.7515583259127	115.223508459484	5.54211990571441	351479.383793411	2379.28694676823	2055625	1120.29
1	M14	1	PHOX2B	NM_003924	sample	1	20.0731070496084	116.96953872933	5.51379436924425	375140.685813751	2444.97180834716	2127207.9	1214.46
1	M14	2	PHOX2B	NM_003924	sample	2	21.0759137769447	126.701968134958	5.66654810622434	417545.588566073	2480.40175179711	2209896	1211.4
1	M15	1	LATS1	NM_004690	sample	1	18.4623655913978	111.109481915934	5.67774089796807	356268.669599218	2477.49713281448	2090289.4	1160.7
1	M15	2	LATS1	NM_004690	sample	2	17.5004651162791	103.56	6.33119358432482	337866.789767442	2474.41049980692	2064964	1192.28
1	M16	1	CUL3	NM_003590	sample	1	20.8439519852262	134.317636195753	6.07096548349338	442979.132963989	2565.59570666748	2147450.1	1215.53
1	M16	2	CUL3	NM_003590	sample	2	19.9835526315789	127.523026315789	6.54383925905408	442938.570723684	2580.09902109968	2218585	1235.14
1	M17	1	OTNT	NA	Neutral	1	20.8956953642384	124.343543046358	6.60065551811064	425901.841059603	2601.41877069565	2082800.7	1295.87
1	M17	2	OTNT	NA	Neutral	2	21.2583955223881	124.22947761194	5.85141250116283	407605.781716418	2514.38317747295	2144764	1265.84
1	M18	1	OTNT	NA	Neutral	1	21.6808318264014	132.946654611212	6.0225543485304	425503.952983725	2501.22638393478	2142578.3	1230.19
1	M18	2	OTNT	NA	Neutral	2	19.5759075907591	112.490924092409	5.38148272753471	356628.767326733	2364.72850798428	1958055	1124.86
1	M19	1	OTNT	NA	Neutral	1	18.4575	104.104166666667	5.37019508580038	318587.204166667	2259.24578575441	1767234.9	1078.68
1	M19	2	OTNT	NA	Neutral	2	19.561310782241	116.705073995772	6.12307868006295	390424.56448203	2493.94674117214	2087772	1260.76
1	M20	1	OTNT	NA	Neutral	1	18.9100436681223	113.69519650655	5.76032816290585	362266.323144105	2377.44321164237	1901485.4	1154.55
1	M20	2	OTNT	NA	Neutral	2	18.9898904802022	112.898062342039	5.62183494601157	363529.578770008	2408.55960531336	2001551	1177
1	M21	1	OTNT	NA	Neutral	1	20.557130942452	125.628023352794	5.91125106043327	416182.203502919	2547.28292768792	2097568.6	1241.09
1	M21	2	OTNT	NA	Neutral	2	21.9740740740741	127.810185185185	5.62327118625163	387004.793518519	2465.56686863051	2117919	1184.18
1	M22	1	OTNT	NA	Neutral	1	20.2423963133641	129.148387096774	6.24616048120426	448761.41843318	2509.17079961043	2085222.4	1190.43
1	M22	2	OTNT	NA	Neutral	2	21.1158301158301	126.269305019305	5.53558278971885	411725.611969112	2506.31191075174	2169081	1217.77
1	N03	1	PLK1	NA	Negative	1	18.9329004329004	131.116883116883	6.26970930590182	519550.586580087	2555.23660122324	2212985.2	1337.56
1	N03	2	PLK1	NA	Negative	2	17.0211267605634	115.24823943662	7.22429613718807	465842.165492958	2378.42866447703	1930008	1202.83
1	N04	1	PLK1	NA	Negative	1	19.1939736346516	138.001883239171	7.54695652340796	550304.653483992	2631.71390517931	2212022.5	1411.41
1	N04	2	PLK1	NA	Negative	2	20.1434977578475	138.495515695067	6.61015312639931	573968.798206278	2699.74822631117	2374454	1489.09
1	N05	1	PLK1	NA	Negative	1	18.362	135.632	8.8087337673259	587150.942	2711.66053423098	2399897.3	1445.78
1	N05	2	PLK1	NA	Negative	2	21.3688311688312	152.558441558442	7.40893744714287	663651.127272727	3003.10811229548	2727070	1680.95
1	N06	1	PLK1	NA	Negative	1	20.9717391304348	139.897826086957	7.02539041753944	591590.054347826	2878.78095360599	2528530.9	1641.98
1	N06	2	PLK1	NA	Negative	2	19.5109170305677	137.314410480349	8.73442252693092	544447.823144105	2915.82206851389	2372526	1589.89
1	N07	1	PLK1	NA	Negative	1	20.0847058823529	151.254117647059	8.0813052774225	632687.108235294	2921.30844841612	2536641.7	1514.58
1	N07	2	PLK1	NA	Negative	2	22.8290598290598	167.740740740741	8.36282027467721	696597.58974359	3148.76294105148	2718296	1785.99
1	N08	1	PLK1	NA	Negative	1	21.7374429223744	158.760273972603	7.34069122307499	669667.938356164	2874.64576148499	2512426.6	1545.71
1	N08	2	PLK1	NA	Negative	2	20.8501291989664	134.919896640827	6.6159491223121	454843.891472868	2502.52647647019	2063292	1329.03
1	N09	1	CIC	NM_015125	sample	1	19.3351498637602	114.375113533152	5.73263241289775	371130.953678474	2376.70090609778	2016705.1	1190.61
1	N09	2	CIC	NM_015125	sample	2	18.8891941391941	108.388278388278	5.10355192463362	344626.842490843	2320.72521593645	2025070	1138.64
1	N10	1	SMARCA4	NM_003072	sample	1	18.4134438305709	104.71546961326	5.44169600987052	308177.167587477	2241.66596806701	1815849.8	1041.27
1	N10	2	SMARCA4	NM_003072	sample	2	19.2479564032698	110.077202543143	5.40435659307912	317812.676657584	2290.86810215328	1933453	1068.33
1	N11	1	DOT1L	NM_032482	sample	1	20.4088762983947	116.771482530689	5.49007377032321	345573.626062323	2335.40831360579	1998567.5	1129.39
1	N11	2	DOT1L	NM_032482	sample	2	19.5085066162571	113.917769376181	5.50606837797772	354097.717391304	2399.9273963288	2071324	1150.6
1	N12	1	XPC	NM_004628	sample	1	21.558865248227	117.90780141844	5.47751420999684	353880.503546099	2337.6941006026	1968851.5	1190.85
1	N12	2	XPC	NM_004628	sample	2	21.5048275862069	122.500689655172	6.78902756436429	389153.063448276	2457.04879211918	1976710	1251.36
1	N13	1	EXT1	NM_000127	sample	1	20.4436893203883	118.296116504854	5.99063628604966	363065.025242718	2413.66238356107	2054029.8	1180.28
1	N13	2	EXT1	NM_000127	sample	2	20.6629213483146	119.900919305414	5.66700018730433	367030.659856997	2437.9089809409	2149671	1173.17
1	N14	1	MSH6	NM_000179	sample	1	20.278384279476	122.473799126638	5.72279671191324	382356.019650655	2384.54539182337	2017447.5	1134.79
1	N14	2	MSH6	NM_000179	sample	2	20.3624627606753	118.546176762661	5.78415529256401	347682.589870904	2298.22191740235	1931698	1038.81
1	N15	1	FANCC	NM_000136	sample	1	19.1218274111675	110.499492385787	5.65111133922455	376485.41319797	2454.80202218997	2140391.7	1207.78
1	N15	2	FANCC	NM_000136	sample	2	21.3086816720257	126.883172561629	6.08001829148821	415317.115755627	2440.90287794519	2156503	1217.14
1	N16	1	NCOR1	NM_006311	sample	1	18.7563868613139	110.599452554745	5.52677643699731	362665.031021898	2440.93724177954	2051005.5	1162.69
1	N16	2	NCOR1	NM_006311	sample	2	22.0063694267516	129.474522292994	6.15079729530913	405529.766454352	2414.91243088654	2170573	1161.96
1	N17	1	PLK1	NA	Negative	1	19.5309973045822	130.708894878706	8.46993165946299	491982.474393531	2630.3468868548	2049051.8	1365.96
1	N17	2	PLK1	NA	Negative	2	21.90234375	152.5625	8.933760929054	613621.5	3112.07974694062	2512845	1685.75
1	N18	1	PLK1	NA	Negative	1	19.24	133.610666666667	9.28091412649175	597763.045333333	2714.73841451993	2311159.4	1554.36
1	N18	2	PLK1	NA	Negative	2	17.2225201072386	119.203753351206	10.7622185226994	596917.026809652	2897.91569913721	2468925	1636.73
1	N19	1	PLK1	NA	Negative	1	17.368029739777	113.044609665428	4.84015346139349	445384.178438662	2168.63562839211	1871146.4	1138.74
1	N19	2	PLK1	NA	Negative	2	19.7774390243902	135.207317073171	7.40034320877336	600207.277439024	3016.91453207081	2547172	1686.41
1	N20	1	PLK1	NA	Negative	1	20.8652482269504	145.535460992908	6.74558540204415	548393.893617021	2875.47121044366	2357733.6	1489.44
1	N20	2	PLK1	NA	Negative	2	21.9890909090909	152.970909090909	7.29246577417591	639194.803636364	3084.77475286194	2675856	1670.3
1	N21	1	PLK1	NA	Negative	1	20.9302325581395	143.794573643411	8.21323603307346	679177.639534884	3237.20017358792	2820476	1859.52
1	N21	2	PLK1	NA	Negative	2	19.6704545454545	149.780303030303	13.717292483848	767499.143939394	3377.7040676809	2853591	1963.33
1	N22	1	PLK1	NA	Negative	1	22.3571428571429	149.714285714286	8.59669413958121	571805.689285714	2907.26432109338	2453292.8	1605.03
1	N22	2	PLK1	NA	Negative	2	20.2406779661017	141.250847457627	10.8710853829056	646194.301694915	3126.13732875045	2542161	1681.71
1	C03	1	53BP1	NA	Positive	4	22.9218472468917	107.07460035524	4.81631851347382	365827.769094139	2830.49238534241	1647196	974
1	C03	2	53BP1	NA	Positive	5	12.5680751173709	51.1810865191147	3.13715840396274	167151.293762575	2270.10962216007	1814067	957.05
1	C03	3	53BP1	NA	Positive	6	22.1089743589744	104.272435897436	4.29270472535002	356734.052564103	2774.30392761556	1736774	959.8
1	C04	1	53BP1	NA	Positive	4	24.5118219749652	107.677329624478	4.54283786664906	375610.660639777	2910.79290432361	1908568	1208.63
1	C04	2	53BP1	NA	Positive	5	11.7426850258176	47.6222030981067	3.7922770587741	167371.317555938	2335.60113488628	1900101	1086.88
1	C04	3	53BP1	NA	Positive	6	21.147001934236	95.3952288845906	4.23514761557241	312929.800128949	2732.78634355715	1623973	917.27
1	C05	1	53BP1	NA	Positive	4	24.1361426256078	106.434359805511	4.441106290828	359676.851701783	2852.23742168508	1760590	996.01
1	C05	2	53BP1	NA	Positive	5	11.913612565445	50.8003926701571	3.42575712278147	152724.915575916	2262.72622233246	1777822	942.36
1	C05	3	53BP1	NA	Positive	6	25.3206951026856	122.925750394945	6.39975481472699	484734.045813586	3165.15689379808	2086012	1417.04
1	C06	1	53BP1	NA	Positive	4	27.9964370546318	132.842042755344	5.06918498876591	476374.706650831	3080.88426126235	2029284	1213.4
1	C06	2	53BP1	NA	Positive	5	12.1967380224261	50.7645259938838	4.34105012549162	192234.509683996	2484.26196043515	1939013	1164.93
1	C06	3	53BP1	NA	Positive	6	23.3283052351375	108.495119787045	4.79729493912483	382828.994676131	2752.24729409023	1660321	1038.73
1	C07	1	53BP1	NA	Positive	4	25.4833333333333	115.676470588235	5.11893901032177	383997.870588235	2910.19782290805	1755857	1068.35
1	C07	2	53BP1	NA	Positive	5	11.4443141852286	50.1676436107855	5.7930721227962	209402.831184056	2714.85379301896	1917787	1342.73
1	C07	3	53BP1	NA	Positive	6	23.9198529411765	114.893382352941	5.11584262639922	403371.634558824	2982.54467004002	1867377	1075.87
1	C08	1	53BP1	NA	Positive	4	23.2163461538462	108.417067307692	5.88622214550884	411209.489182692	3032.03003463317	1920317	1280.26
1	C08	2	53BP1	NA	Positive	5	13.2973661852167	52.2200509770603	4.09955330478589	186828.397621071	2476.18047397467	1823409	1116.82
1	C08	3	53BP1	NA	Positive	6	24.1411214953271	104.205607476636	4.60472515297239	341094.581308411	2743.6986347737	1710300	998.94
1	C09	1	PLCG2	NM_002661	sample	4	17.6456891126495	80.5494021397105	4.18858717520617	285617.394587791	2869.3006499707	1840960	1049.89
1	C09	2	PLCG2	NM_002661	sample	5	8.89378612716763	33.9190751445087	2.867422670131	110026.953034682	2125.69841069323	1744656	1005.72
1	C09	3	PLCG2	NM_002661	sample	6	17.3474676089517	78.5730270906949	4.25513928555012	260342.017078916	2736.55560229045	1692186	997.41
1	C10	1	SETD2	NM_014159	sample	4	20.4205748865356	101.282904689864	4.88752013101569	373682.438729198	2914.349214082	1878984	1030.01
1	C10	2	SETD2	NM_014159	sample	5	11.0969945355191	44.5860655737705	3.27132192782252	152869.217896175	2332.32964611263	1873659	1093.14
1	C10	3	SETD2	NM_014159	sample	6	18.4677419354839	90.909429280397	4.68619817588929	356585.013647643	2939.72170387641	1853929	1090.85
1	C11	1	IKZF1	NM_001220765	sample	4	18.2351404310908	83.0457217504899	4.43450241142339	289739.720444154	2867.20632965761	1734756	997.33
1	C11	2	IKZF1	NM_001220765	sample	5	8.93151515151515	35.0109090909091	2.76344508954791	123091.242424242	2113.1466544989	1789005	995.58
1	C11	3	IKZF1	NM_001220765	sample	6	16.034	75.97	4.46464427718547	260789.112666667	2592.72146751208	1592983	877.99
1	C12	1	COL2A1	NM_033150	sample	4	19.0947692307692	89.3753846153846	4.46746494024905	322252.909538462	2888.9719962397	1813572	1027.43
1	C12	2	COL2A1	NM_033150	sample	5	9.10215736040609	34.8578680203046	2.930359948084	105461.021573604	2053.77537844819	1637459	941.97
1	C12	3	COL2A1	NM_033150	sample	6	18.9470588235294	88.125	4.59919381555384	309270.122058824	2846.2287709275	1744367	1012.49
1	C13	1	SMAD4	NM_005359	sample	4	20.0343964978111	97.931832395247	4.81648684004035	386167.542839275	3109.21720951908	2007866	1177.23
1	C13	2	SMAD4	NM_005359	sample	5	9.35921787709497	37.1921787709497	2.90391031560541	119632.731284916	2187.0885867703	1765055	1040.49
1	C13	3	SMAD4	NM_005359	sample	6	18.4674447174447	86.0952088452088	4.44057921015462	312783.256756757	2879.99987400149	1811693	1088.3
1	C14	1	FANCF	NM_022725	sample	4	20.1828236824984	92.8145738451529	4.38256898044668	330351.98633702	2927.18198184773	1869646	1080.19
1	C14	2	FANCF	NM_022725	sample	5	13.558217270195	57.8150417827298	3.5306636247498	191347.625069638	2479.0221493777	1772274	1023.6
1	C14	3	FANCF	NM_022725	sample	6	18.2155067155067	85.1404151404151	4.50538480848055	304053.167887668	2880.26309698635	1769938	1023.31
1	C15	1	Sep-12	NM_144605	sample	4	19.0887035633055	91.3836239575436	4.51421373173217	350923.923426839	2993.94838100211	1966707	1076.2
1	C15	2	Sep-12	NM_144605	sample	5	19.4200411805079	93.0377487989019	4.54809265601517	346379.750171585	2896.16432711099	1840383	987.45
1	C15	3	Sep-12	NM_144605	sample	6	18.463768115942	87.1113653699466	4.39902155121827	315000.016781083	2843.73406168506	1833168	1020.08
1	C16	1	GNPTAB	NM_024312	sample	4	20.5507246376812	98.5575896262395	4.78368131331009	378613.701754386	3058.45273445602	2032728	1122.8
1	C16	2	GNPTAB	NM_024312	sample	5	19.2183014354067	91.7404306220096	4.61496860000689	333425.639952153	2977.70265200381	1873831	1075.23
1	C16	3	GNPTAB	NM_024312	sample	6	19.2301228183581	94.9276018099548	4.66842414556032	354894.835811248	2888.31470215905	1868517	1055.17
1	C17	1	53BP1	NA	Positive	4	24.3839346494214	115.108917631042	4.60685935818173	417852.823689585	2960.47693338009	1917683	1069.82
1	C17	2	53BP1	NA	Positive	5	24.8046448087432	119.127049180328	5.0071847521648	437740.004098361	2914.63758254941	1952034	1200.9
1	C17	3	53BP1	NA	Positive	6	26.467277486911	128.232984293194	6.67588764129717	499349.880890052	3153.50546571614	1999247	1342.57
1	C18	1	53BP1	NA	Positive	4	26.2537537537538	124.108108108108	5.89647252652131	455416.105105105	3105.62489920336	1934060	1325.54
1	C18	2	53BP1	NA	Positive	5	26.9017094017094	127.839316239316	4.96471386790522	440255.841025641	2985.91972837028	1817281	1011.3
1	C18	3	53BP1	NA	Positive	6	25.4504249291785	124.021246458924	4.98541975277761	485720.450424929	3055.50193105659	2090356	1314.52
1	C19	1	53BP1	NA	Positive	4	28.0489396411093	130.811582381729	5.23812459610209	469251.51223491	3080.95831578108	1889690	1098.5
1	C19	2	53BP1	NA	Positive	5	27.0603378921963	128.398230088496	4.75806018537962	456813.763475463	3031.47327318216	1906509	1068.09
1	C19	3	53BP1	NA	Positive	6	25.0471171729696	117.910725356479	4.51846448478578	406547.367017979	2997.09032738986	1832486	1032.33
1	C20	1	53BP1	NA	Positive	4	26.486074270557	131.12599469496	5.39002481982705	483409.530503979	3276.92633810119	1959399	1199.37
1	C20	2	53BP1	NA	Positive	5	24.0078407720145	115.538600723764	5.0722459849422	424219.063932449	3148.12171178666	1887336	1120.67
1	C20	3	53BP1	NA	Positive	6	27.3541666666667	122.21875	4.78567785463683	425231.880681818	2912.00728919717	1891583	1147.63
1	C21	1	53BP1	NA	Positive	4	27.5127860026918	125.695827725437	5.64871774112371	459983.853297443	3087.08834809639	2066339	1269.91
1	C21	2	53BP1	NA	Positive	5	24.9836763662172	113.579843860894	4.93565643579317	380877.320085167	2882.26164503313	1671675	974.67
1	C21	3	53BP1	NA	Positive	6	24.8608695652174	114.601581027668	5.30000922458365	388897.526482213	2912.92930130387	1673852	1057.78
1	C22	1	53BP1	NA	Positive	4	25.888698630137	118.322773972603	4.75769273340776	407084.835616438	2943.30785303838	1731155	1002.21
1	C22	2	53BP1	NA	Positive	5	26.4483378256963	126.678346810422	5.36859408218249	465037.782569632	3031.77436261661	1953508	1155.99
1	C22	3	53BP1	NA	Positive	6	25.6122159090909	118.666193181818	5.76167823198925	432910.426136364	2956.18910465783	1816607	1252.87
1	D03	1	RAD51	NA	Positive	4	27.8985765124555	135.266903914591	4.49195936306096	526968.53024911	3110.25027806295	2625771	1244.79
1	D03	2	RAD51	NA	Positive	5	28.3771313941825	134.490471414243	5.18006511329568	524830.955867603	3174.21688899807	2721144	1373.35
1	D03	3	RAD51	NA	Positive	6	26.4246208742194	128.887600356824	4.5179244665672	482672.645851918	2940.66979602472	2511659	1219.05
1	D04	1	RAD51	NA	Positive	4	27.2143459915612	137.670886075949	4.80762408618091	583601.447257384	3240.61055195062	2793973	1369.74
1	D04	2	RAD51	NA	Positive	5	26.5745909528393	131.900866217517	6.16158607921433	553970.1626564	3324.86167457975	2867095	1504.57
1	D04	3	RAD51	NA	Positive	6	23.7260869565217	109.679130434783	4.75050079711924	418539.716521739	2811.61813993441	2082733	1091.56
1	D05	1	RAD51	NA	Positive	4	27.4686411149826	133.648083623693	4.5349064953328	521517.933797909	3078.22998125039	2549161	1243.23
1	D05	2	RAD51	NA	Positive	5	25.9876237623762	123.254950495049	4.89405115693441	466332.307755776	3096.34520357314	2570108	1297.65
1	D05	3	RAD51	NA	Positive	6	27.4782608695652	136.095463137996	4.78756852328541	536201.331758034	3141.1335647633	2724101	1342.83
1	D06	1	RAD51	NA	Positive	4	29.3998203054807	143.357592093441	4.85684855323817	575119.686433064	3256.59403330953	2701042	1361.23
1	D06	2	RAD51	NA	Positive	5	27.0900750625521	131.003336113428	4.57012161414705	527323.040033361	3149.10324600625	2626545	1324.42
1	D06	3	RAD51	NA	Positive	6	26.2054915854739	129.303808680248	4.46186593046303	521569.863596103	3141.4384794714	2766415	1372.6
1	D07	1	RAD51	NA	Positive	4	29.704	147.162	4.83862732277093	593464.032	3342.54106543215	2824172	1409.54
1	D07	2	RAD51	NA	Positive	5	28.5045787545788	142.869963369963	5.05627911218411	571204.620879121	3208.5507785535	2799882	1369.31
1	D07	3	RAD51	NA	Positive	6	27.4106090373281	135.429273084479	4.78638782299345	526174.888998035	3153.87162544027	2635768	1322.71
1	D08	1	RAD51	NA	Positive	4	25.4687246141349	124.567831031682	4.78903520145332	520742.696994314	3310.67907322009	2700198	1400.84
1	D08	2	RAD51	NA	Positive	5	26.3019713261649	129.524193548387	4.68667332395384	516696.209677419	3193.25352296116	2650886	1325.58
1	D08	3	RAD51	NA	Positive	6	25.5522022838499	123.995921696574	5.11166996567498	493549.650081566	3178.72889473985	2551813	1366.91
1	D09	1	SMC3	NM_005445	sample	4	21.7170787809086	102.271995399655	5.03638761160978	383092.035077631	3047.085957389	1997339	1149.32
1	D09	2	SMC3	NM_005445	sample	5	21.6944625407166	106.222801302932	4.8619969342487	389700.532247557	2979.42306777674	1967805	1124.7
1	D09	3	SMC3	NM_005445	sample	6	21.2326125073057	101.562828755114	4.799104832146	367574.744009351	2947.11394877005	1827168	1087.67
1	D10	1	CHD8	NM_020920	sample	4	19.0032175032175	96.6229086229086	5.18501140051918	369129.658301158	3154.15651371132	1922189	1122.88
1	D10	2	CHD8	NM_020920	sample	5	19.152274225445	95.0257086354647	4.81333499803521	366599.281476599	3146.61148528989	1921601	1144.02
1	D10	3	CHD8	NM_020920	sample	6	18.7503037667072	96.8019441069259	4.89009717220942	369744.634264885	3091.86975054316	1913763	1097.08
1	D11	1	COL5A2	NM_000393	sample	4	18.954795357361	88.5791081246182	4.41048751171607	317519	2890.31117376755	1841046	1051.28
1	D11	2	COL5A2	NM_000393	sample	5	16.4715138361367	75.3201302224634	4.39125110126707	270795.508952794	2834.92468309031	1688069	984.65
1	D11	3	COL5A2	NM_000393	sample	6	17.0971635485818	78.5938442969221	4.23343624524389	273035.881713941	2736.52683989309	1733781	983.76
1	D12	1	BRCA2	NM_000059	sample	4	17.0020725388601	78.0186528497409	4.39240868490631	291043.871502591	2850.79898978083	1617449	1114.67
1	D12	2	BRCA2	NM_000059	sample	5	16.0464441219158	75.310595065312	4.53285250988783	281638.647798742	2883.54894460783	1580143	1113.5
1	D12	3	BRCA2	NM_000059	sample	6	16.4343544857768	73.0257111597374	4.6562216182565	273984.185448578	2728.24052659521	1482617	1123.57
1	D13	1	UBR5	NM_015902	sample	4	17.9442993907746	84.538729329852	4.58085835343372	311709.018276762	2871.53550514994	1689737	1021.27
1	D13	2	UBR5	NM_015902	sample	5	17.8984848484848	84.8719696969697	4.90528085806277	307361.600757576	2815.24186522683	1705922	1015.45
1	D13	3	UBR5	NM_015902	sample	6	16.5082555635319	77.6697774587222	4.83145297865256	279884.185211773	2680.02281298461	1576471	932.39
1	D14	1	TET2	NM_017628	sample	4	19.5603566529492	91.5781893004115	4.36274715749437	330606.64951989	2931.20349204732	1898806	1040.58
1	D14	2	TET2	NM_017628	sample	5	19.357887874837	89.8552803129074	4.49072815467916	325967.807040417	2970.93200922646	1879307	1075.17
1	D14	3	TET2	NM_017628	sample	6	18.3701431492843	85.9366053169734	4.53249435897166	305024.753237901	2812.81014464091	1783746	1000.83
1	D15	1	AMER1	NM_152424	sample	4	20.0526617057813	91.4321694333143	4.55832626626263	333874.202633085	2926.0125303104	1814316	1028.95
1	D15	2	AMER1	NM_152424	sample	5	19.8616125150421	92.2496991576414	4.47597832158077	337372.386883273	2848.25777916133	1803479	984.8
1	D15	3	AMER1	NM_152424	sample	6	18.4604439385316	82.942515651679	4.63353694749829	298360.889584519	2753.3759966846	1653576	972.68
1	D16	1	EXT2	NM_207122	sample	4	18.0697847067558	80.9072011878248	4.37905956401032	262118.294729027	2651.71476327789	1506229	880.48
1	D16	2	EXT2	NM_207122	sample	5	17.7605156037992	82.0793758480326	4.61878276499008	298935.358208955	2791.71776519787	1618349	986.97
1	D16	3	EXT2	NM_207122	sample	6	19.4340659340659	88.2190934065934	4.62549213081879	292751.807005494	2732.30440250601	1620500	945.3
1	D17	1	RAD51	NA	Positive	4	26.5479452054795	131.247431506849	4.63747060938968	525361.398972603	3213.13958322018	2589650	1309.57
1	D17	2	RAD51	NA	Positive	5	30.271985494107	143.543970988214	4.65769806583137	569706.848594742	3251.30259893756	2763886	1367.74
1	D17	3	RAD51	NA	Positive	6	28.3905372894948	142.825982357658	4.84594562022799	567898.993584603	3186.36192146352	2611006	1311.71
1	D18	1	RAD51	NA	Positive	4	28.1871138570168	139.460723742277	4.79825119371155	531326.763459841	3092.96127029823	2482272	1267.14
1	D18	2	RAD51	NA	Positive	5	28.2470686767169	139.828308207705	4.67839703009018	556027.2680067	3206.67685709022	2653326	1307.76
1	D18	3	RAD51	NA	Positive	6	27.8387096774194	132.824760244115	4.45638088706412	521748.488230166	3122.88687350899	2541162	1290.42
1	D19	1	RAD51	NA	Positive	4	29.2411522633745	141.935802469136	4.74033318664847	582134.654320988	3288.02349760824	2855810	1395.51
1	D19	2	RAD51	NA	Positive	5	27.9836575875486	129.55486381323	4.62715263209475	486282.050583658	3029.31485086637	2501482	1224.47
1	D19	3	RAD51	NA	Positive	6	28.1681487469685	138.647534357316	5.13357048468632	556386.57720291	3224.52944827315	2611499	1352.2
1	D20	1	RAD51	NA	Positive	4	28.841745081266	138.101796407186	4.61789495959297	548565.385799829	3222.76357448259	2711318	1299.68
1	D20	2	RAD51	NA	Positive	5	28.6703703703704	139.269444444444	4.78857530010302	543498.992592593	3138.80123881032	2588498	1292.91
1	D20	3	RAD51	NA	Positive	6	28.6242578456319	137.793893129771	4.72305521982142	537029.668363019	3152.96595074937	2628087	1346.09
1	D21	1	RAD51	NA	Positive	4	29.481449525453	144.579810181191	4.67068051234949	561427.451251079	3144.45416401222	2625105	1266.18
1	D21	2	RAD51	NA	Positive	5	27.0135135135135	125.128775834658	4.45709835964572	466715.204292528	3030.32291633376	2444727	1191.86
1	D21	3	RAD51	NA	Positive	6	27.36	130.636666666667	4.61615177631267	489336.566666667	3082.88954623543	2492761	1245.62
1	D22	1	RAD51	NA	Positive	4	26.9983831851253	133.136620856912	4.86764259937564	556564.64025869	3247.38090401887	2638336	1320.51
1	D22	2	RAD51	NA	Positive	5	26.733228097869	131.708760852407	4.7655845094526	520097.235201263	3132.85998527601	2488960	1246.74
1	D22	3	RAD51	NA	Positive	6	27.3199651264167	136.078465562337	4.68373717056451	549775.848299913	3172.37674177526	2625197	1325.42
1	E03	1	RF	NA	Neutral	4	16.5302245250432	78.0650546919977	4.77093901665826	282053.492803684	2882.59605907878	1687565	1035.81
1	E03	2	RF	NA	Neutral	5	17.2181479179615	84.7395898073337	4.55111429934621	313022.714729646	2847.22678197434	1819281	1040.33
1	E03	3	RF	NA	Neutral	6	17.2052505966587	79.6927207637231	4.3409565923112	284176.63424821	2853.77503578569	1775905	1036.64
1	E04	1	RF	NA	Neutral	4	16.3621064060803	79.099348534202	4.21655838091975	297686.318675353	2717.59449504566	1656670	965.39
1	E04	2	RF	NA	Neutral	5	16.4187935034803	75.6763341067285	4.34740415248889	278216.656032483	2921.70180480053	1801416	1041.92
1	E04	3	RF	NA	Neutral	6	16.3159355913381	80.6007773459189	5.0176060116547	305624.443087174	2894.88122370013	1780315	1095.73
1	E05	1	RF	NA	Neutral	4	18.020624631703	82.998821449617	4.54013332881183	302896.182675309	2950.30099291997	1833732	1057.5
1	E05	2	RF	NA	Neutral	5	25.22528363047	125.85737439222	4.96232072131513	517707.940032415	3213.31364259734	2578646	1309.97
1	E05	3	RF	NA	Neutral	6	16.3379903277808	78.6958624395486	4.36023810906918	282004.364320258	2860.63224737185	1718890	1012.41
1	E06	1	RF	NA	Neutral	4	17.7997457088366	84.1347743165925	4.59862528059998	304937.877304514	2974.94998399415	1826646	1086.75
1	E06	2	RF	NA	Neutral	5	29.8796477495108	150.792563600783	4.93179397032049	615084.332681018	3282.59284111176	2916026	1446.68
1	E06	3	RF	NA	Neutral	6	17.2149014778325	83.2315270935961	4.58462503734192	298552.67364532	2865.119249338	1835652	1061.45
1	E07	1	RF	NA	Neutral	4	19.1272727272727	89.776430976431	4.31166130911464	318121.962289562	2906.16359706179	1831270	1028.6
1	E07	2	RF	NA	Neutral	5	27.9206492335437	135.945897204689	5.18104802328676	525873.593327322	3147.9042374161	2508531	1290.6
1	E07	3	RF	NA	Neutral	6	16.6224379719525	81.2497303128371	4.92401121381305	297132.939050701	2853.98885509009	1695976	1053.94
1	E08	1	RF	NA	Neutral	4	18.2922122674018	88.263266712612	4.57127832019768	329165.068228808	2950.3723738732	1888806	1062.52
1	E08	2	RF	NA	Neutral	5	17.6116322701689	84.801751094434	4.61266709110915	314506.03627267	2942.9273366503	1804678	1043.92
1	E08	3	RF	NA	Neutral	6	16.0826193390453	76.2380660954712	4.72903251902879	278149.257649939	2867.27311253781	1725539	1021.97
1	E09	1	MEX3C	NM_016626	sample	4	17.4338085539715	81.1961982348948	4.38509693175094	291361.515953836	2909.91089220116	1768861	1060.93
1	E09	2	MEX3C	NM_016626	sample	5	17.7754601226994	83.6042944785276	4.35669166455645	298582.05398773	2869.71797106826	1750653	1040.43
1	E09	3	MEX3C	NM_016626	sample	6	16.5707154742096	75.9267886855241	4.23435931538431	261843.122573489	2738.14169208849	1644989	994.43
1	E10	1	CDKN2C	NM_078626	sample	4	17.1195445920304	80.6616065781151	4.20475489194506	289866.636938646	2771.29278817588	1684187	990.64
1	E10	2	CDKN2C	NM_078626	sample	5	17.2877563704164	81.480422622747	4.82738189275156	305127.167184587	3014.55046110278	1809515	1126.22
1	E10	3	CDKN2C	NM_078626	sample	6	16.3340494092374	78.5187969924812	4.54798339972535	294209.777658432	2955.38922801553	1723556	1084.44
1	E11	1	SPEN	NM_015001	sample	4	17.5424795468848	82.2083071113908	3.79062720161823	298644.797356828	2551.86849892715	1557426	897.35
1	E11	2	SPEN	NM_015001	sample	5	18.8613666228647	90.9566360052562	4.48813153828974	338232.936268068	2990.24138482676	1809713	1075.79
1	E11	3	SPEN	NM_015001	sample	6	18.3850970569818	91.1646837820914	4.6868346386015	330064.633688165	2871.6853674053	1777734	1029.16
1	E12	1	ARID1B	NM_017519	sample	4	19.9054232804233	93.5806878306878	4.83517352921773	362287.927910053	3110.25851348736	2070130	1208.07
1	E12	2	ARID1B	NM_017519	sample	5	19.4139534883721	93.7481727574751	4.85254523468498	354985.736877076	3062.64116466094	2006988	1150.5
1	E12	3	ARID1B	NM_017519	sample	6	19.3167864141084	89.5316786414108	4.24715226593864	334648.054212933	2958.46557533919	1945863	1106.8
1	E13	1	ERCC4	NM_005236	sample	4	21.3004891684137	95.5765199161426	4.70402165289521	325869.309573725	2936.59911161407	1766109	1008.4
1	E13	2	ERCC4	NM_005236	sample	5	21.8771358828316	101.951179820993	4.82250645191017	355263.641985354	2896.37705657417	1788913	1063.06
1	E13	3	ERCC4	NM_005236	sample	6	21.1184668989547	93.661149825784	4.76199118592795	312907.333623693	2719.40217208206	1637247	1012.24
1	E14	1	ATR	NM_001184	sample	4	12.702182952183	61.5977130977131	5.53396635123626	283881.027546778	2729.85458894257	1424796	1096.48
1	E14	2	ATR	NM_001184	sample	5	11.901934322987	54.8861898335583	4.51712939077623	230732.286099865	2632.53399253918	1294316	989.47
1	E14	3	ATR	NM_001184	sample	6	11.9957386363636	58.5875946969697	5.73084150909602	267084.543560606	2661.19816481628	1337872	1060.12
1	E15	1	STAG2	NM_006603	sample	4	21.7521802325581	110.704941860465	4.84175513761977	436655.598110465	3194.06386391725	2159641	1239.13
1	E15	2	STAG2	NM_006603	sample	5	19.6327000575705	98.0834772596431	4.93301852384206	376245.259643063	3122.3534685935	1943787	1179.99
1	E15	3	STAG2	NM_006603	sample	6	19.7667219458264	96.6279712548369	4.54996938196545	354584.983416252	3008.35828163484	1877881	1125.77
1	E16	1	WRN	NM_000553	sample	4	19.3434268833087	93.2673559822747	4.49834284343513	360265.140324963	3062.64284487929	2082242	1166.92
1	E16	2	WRN	NM_000553	sample	5	19.2633716993907	91.5457007447529	4.64944694817417	328645.528774543	3044.98226325939	1939588	1128.38
1	E16	3	WRN	NM_000553	sample	6	17.8876914350539	84.0663641520136	4.41354956405118	308198.169030062	2923.33903647423	1832766	1102.25
1	E17	1	RF	NA	Neutral	4	21.3257918552036	104.941822882999	4.82394765516506	408218.751777634	3128.69601042223	2056269	1187.36
1	E17	2	RF	NA	Neutral	5	23.8440366972477	107.346330275229	4.55343954532526	368223.505351682	2932.7053334974	1949947	1094.62
1	E17	3	RF	NA	Neutral	6	20.9881109643329	100.784676354029	4.57033405832159	371650.818361955	2976.15005952989	1921715	1074.97
1	E18	1	RF	NA	Neutral	4	18.5756972111554	86.1049136786189	4.76661998816627	316255.81938911	3017.75739072709	1822366	1093.77
1	E18	2	RF	NA	Neutral	5	28.7808988764045	148.817415730337	5.51859993017218	626112.383895131	3365.64895805878	2836500	1390.58
1	E18	3	RF	NA	Neutral	6	18.1255434782609	82.575	4.32126408016771	292014.634782609	2939.14093923322	1756308	1049.97
1	E19	1	RF	NA	Neutral	4	18.1608009708738	87.1086165048544	4.78933593059434	336806.487257282	3096.11468222231	1913841	1110.27
1	E19	2	RF	NA	Neutral	5	19.0646984924623	90.9547738693467	4.66683968608677	336471.060301508	3013.57540747658	1873645	1102.43
1	E19	3	RF	NA	Neutral	6	18.4830011723329	88.3511137162954	4.67821130485828	315873.296600234	2894.65448890147	1749312	984.22
1	E20	1	RF	NA	Neutral	4	30.3977955911824	151.736472945892	4.68107891443368	629105.682364729	3336.0805397007	2951603	1432.25
1	E20	2	RF	NA	Neutral	5	18.4076751946607	84.849276974416	4.54945470372606	304095.480533927	2949.49641781934	1823660	1065.44
1	E20	3	RF	NA	Neutral	6	18.5045351473923	86.8503401360544	4.43443493371848	322317.18877551	2935.8240414728	1825311	1074.88
1	E21	1	RF	NA	Neutral	4	27.2223113964687	132.788924558587	4.59716244007309	517956.585874799	3142.6984145398	2557763	1235.25
1	E21	2	RF	NA	Neutral	5	24.0461647727273	116.707386363636	4.55896353513308	440516.4921875	3046.97692221475	2237021	1167.55
1	E21	3	RF	NA	Neutral	6	24.6219512195122	120.508608321377	4.68850734267409	480827.142037303	3186.64225755555	2370736	1280.73
1	E22	1	RF	NA	Neutral	4	19.339928057554	92.5833333333333	4.61588000888668	344569.768585132	3001.96680574934	1926590	1073.13
1	E22	2	RF	NA	Neutral	5	18.5056920311564	86.1467944877172	4.69121504794775	311802.883762732	2956.52747901899	1850843	1054.03
1	E22	3	RF	NA	Neutral	6	22.0879265091864	106.94094488189	4.52818412818508	413172.041338583	3090.27862335399	2130638	1166.87
1	F03	1	OTNT	NA	Neutral	4	18.578712555768	87.2211599745061	4.29527227431666	321537.895474825	2936.91051172891	1902277	1080.21
1	F03	2	OTNT	NA	Neutral	5	17.5621859296482	81.9346733668342	4.33379824826388	289002.581658291	2831.69066336389	1821975	1043.07
1	F03	3	OTNT	NA	Neutral	6	17.5796836982968	83.962895377129	4.44586240584078	313084.436739659	2905.80760232603	1853583	1085.92
1	F04	1	OTNT	NA	Neutral	4	18.6859250153657	86.7695144437615	4.35729057415388	318325.058389674	2935.20581062296	1911309	1057.17
1	F04	2	OTNT	NA	Neutral	5	17.4757097791798	84.0902208201893	4.42296994316569	299364.639116719	2896.42897726907	1801371	1036.45
1	F04	3	OTNT	NA	Neutral	6	17.276221856123	81.2970895112576	4.57619844123605	301439.791323449	2895.42633208711	1817504	1090.88
1	F05	1	OTNT	NA	Neutral	4	18.2319902319902	87.7344322344322	4.50672612950714	324906.293650794	2970.52345344411	1888554	1078.57
1	F05	2	OTNT	NA	Neutral	5	18.0224719101124	87.9956304619226	5.28220284792826	325899.365168539	2961.68261662139	1817503	1056.74
1	F05	3	OTNT	NA	Neutral	6	17.9412442396313	86.647465437788	4.66346570482414	315327	2852.741386227	1805458	1028.96
1	F06	1	OTNT	NA	Neutral	4	18.4290586630286	83.1705320600273	4.16124211867689	300300.789222374	2932.73572610352	1946091	1148.83
1	F06	2	OTNT	NA	Neutral	5	19.0066225165563	91.6056592414208	4.41731754632606	356036.598434678	2944.49194655853	1937243	1069.43
1	F06	3	OTNT	NA	Neutral	6	17.3958333333333	83.2789351851852	4.34498585844324	291161.445601852	2814.20476690208	1773990	1043.62
1	F07	1	OTNT	NA	Neutral	4	19.5539845758355	92.2249357326478	4.62085950815428	346272.019922879	2977.60632235637	1900401	1085.25
1	F07	2	OTNT	NA	Neutral	5	18.3055893074119	86.7478736330498	4.61825976010375	322527.787970838	2968.6149658502	1876134	1104.22
1	F07	3	OTNT	NA	Neutral	6	17.2199335548173	85.3176079734219	4.91697587716814	314039.02192691	2837.15034248936	1793999	1052.22
1	F08	1	OTNT	NA	Neutral	4	19.4279786603438	91.8950800237107	4.61195883062753	335936.637818613	2983.68710402229	1906030	1069.1
1	F08	2	OTNT	NA	Neutral	5	17.2908638906153	80.2013673088875	4.62460132466794	282785.875699192	2911.96326196699	1751602	1048.27
1	F08	3	OTNT	NA	Neutral	6	18.0018987341772	86.8620253164557	4.51778942499027	299191.744303797	2783.63060072187	1727037	982.84
1	F09	1	PTPRB	NM_002837	sample	4	18.8809801633606	88.7747957992999	4.56284791327328	327914.11201867	2999.94593690433	1848220	1097.2
1	F09	2	PTPRB	NM_002837	sample	5	18.4874213836478	89.6339622641509	4.68773093874856	333385.708805031	2957.06571508511	1863310	1090.19
1	F09	3	PTPRB	NM_002837	sample	6	16.3997760358343	79.9692049272116	4.67981105119627	293854.696528555	2787.14632450767	1749655	1041.52
1	F10	1	WAS	NM_000377	sample	4	20.8923713778829	97.8681253696038	4.49240793382006	366324.240094619	3039.71543901204	1997933	1116.83
1	F10	2	WAS	NM_000377	sample	5	20.5208574739282	95.319235225956	4.36531963793897	330701.960023175	2958.76846558761	1842473	1045.36
1	F10	3	WAS	NM_000377	sample	6	18.4926553672316	88.0412429378531	4.31526612837065	317183.550847458	2921.80518787575	1830092	1064.52
1	F11	1	ODAM	NM_017855	sample	4	21.3527156549521	98.6434504792332	4.64097413376806	348390.255591054	3029.49795459938	1983196	1078.72
1	F11	2	ODAM	NM_017855	sample	5	20.3906723198062	96.557238037553	4.76193702367531	356640.009085403	3035.96007766198	1933554	1111.57
1	F11	3	ODAM	NM_017855	sample	6	18.9324406573341	90.6275106512477	4.9450209851327	322497.055386488	2885.22647889257	1786669	1040.94
1	F12	1	BRIP1	NM_032043	sample	4	20.1366646598435	94.5009030704395	4.43137241846093	352002.296207104	3019.40729032198	1959894	1072.8
1	F12	2	BRIP1	NM_032043	sample	5	20.3764783180026	100.464520367937	4.97571145901503	388786.232588699	3059.88761572623	2027063	1134.56
1	F12	3	BRIP1	NM_032043	sample	6	19.7836004932182	94.0943279901356	4.65883898460302	340492.36621455	2980.77653311165	1905399	1117.77
1	F13	1	ATRX	NM_138270	sample	4	18.9074708704592	94.8882796435915	5.04661347239583	373223.697738177	3090.4624771176	1984557	1154.74
1	F13	2	ATRX	NM_138270	sample	5	19.8937540244688	93.1951062459755	4.51251925529276	341937.95492595	3029.36272823594	1912032	1107.65
1	F13	3	ATRX	NM_138270	sample	6	17.3499122293739	82.5190169689877	4.55113044562787	299664.090696314	2953.92019633431	1805811	1101.23
1	F14	1	PLXNB2	NM_012401	sample	4	20.6215226939971	101.626647144949	4.62794522218884	398643.617130307	3135.23857794468	2141082	1179.31
1	F14	2	PLXNB2	NM_012401	sample	5	18.9014373716632	92.1806981519507	4.66145683895858	355161.711841205	3059.67608752173	2003619	1175.74
1	F14	3	PLXNB2	NM_012401	sample	6	19.2079072937969	94.1417859577369	4.70104494561078	351227.679618269	3001.76642007877	1930525	1113.18
1	F15	1	ZMYM2	NM_197968	sample	4	20.1753681392236	93.2121820615797	4.40612056831981	321707.514056225	2869.25806809896	1880973	998.98
1	F15	2	ZMYM2	NM_197968	sample	5	18.2480366492147	85.9129581151832	4.29356003893658	321718.522251309	2845.56737299295	1790725	1016.05
1	F15	3	ZMYM2	NM_197968	sample	6	18.0286604361371	86.3277258566978	4.36126543017315	312214.953894081	2812.48661760258	1732140	994.68
1	F16	1	MBD1	NM_015845	sample	4	20.7001594896332	97.4712918660287	4.76072835569214	367100.908293461	3005.13257849413	2024990	1118.57
1	F16	2	MBD1	NM_015845	sample	5	19.1669195751138	92.133535660091	4.55744971330893	326397.777693475	2948.82897061965	1790038	1034.24
1	F16	3	MBD1	NM_015845	sample	6	18.6707132018209	88.6236722306525	4.63836390226323	314555.378603945	2818.12789245079	1739715	987.93
1	F17	1	OTNT	NA	Neutral	4	22.7875688434304	105.887490165224	4.74410312761673	387065.317073171	3025.71939425749	2087108	1170.08
1	F17	2	OTNT	NA	Neutral	5	19.0145658263305	89.0985994397759	4.66033189534365	323263.803361345	3023.43064397732	1814907	1056.75
1	F17	3	OTNT	NA	Neutral	6	18.7164514317799	86.2442448062886	4.66235425820101	293772.176305446	2848.72845459115	1732624	1026.65
1	F18	1	OTNT	NA	Neutral	4	19.9296875	96.6712239583333	4.74572243183792	367876.705078125	3021.42610779318	1970456	1087.7
1	F18	2	OTNT	NA	Neutral	5	18.0820987654321	85.5030864197531	4.63869537674411	312402.916666667	2913.11071460494	1782622	1041.97
1	F18	3	OTNT	NA	Neutral	6	18.9277839029768	86.7282249173098	4.31545331754354	304116.371003308	2907.33981963086	1764812	1036.78
1	F19	1	OTNT	NA	Neutral	4	20.896046852123	99.3521229868228	4.7437794263062	381389.473645681	3094.1460587576	2088637	1172.34
1	F19	2	OTNT	NA	Neutral	5	19.362004950495	88.4238861386139	4.33293981023827	309468.273514851	2885.83209979556	1856833	1023.06
1	F19	3	OTNT	NA	Neutral	6	17.5364583333333	81.2649739583333	4.40936182976821	284271.10546875	2775.6022485524	1698206	996.96
1	F20	1	OTNT	NA	Neutral	4	20.0899470899471	94.6837154614932	4.61752395564487	354688.423280423	3056.28084624029	1981142	1125.71
1	F20	2	OTNT	NA	Neutral	5	18.5	83.3301767676768	4.52750246009959	302924.905934343	2950.3518668946	1824359	1066.99
1	F20	3	OTNT	NA	Neutral	6	19.2644927536232	90.4166666666667	4.6199964050198	330233.803140097	2971.32745729965	1863067	1105.35
1	F21	1	OTNT	NA	Neutral	4	20.4006097560976	96.0774390243902	4.41619549630717	354342.226829268	2968.30482467995	1936596	1066.85
1	F21	2	OTNT	NA	Neutral	5	19.4897713598075	92.1630565583634	4.5843633362389	336804.104693141	2971.81809744651	1909906	1088.14
1	F21	3	OTNT	NA	Neutral	6	18.7367469879518	88.1548192771084	5.46826468407782	327575.357831325	2975.29992185848	1850580	1147.6
1	F22	1	OTNT	NA	Neutral	4	20.2812879708384	96.413730255164	4.58026777804363	363581.709599028	3000.99861019055	1995675	1111.03
1	F22	2	OTNT	NA	Neutral	5	18.1458202388435	86.4047768698932	4.639983950907	318763.940917662	2975.61566734664	1799885	1057.02
1	F22	3	OTNT	NA	Neutral	6	18.4824615384615	86.28	4.4096311196854	307710.226461538	2854.7815712235	1774062	1030.27
1	G03	1	RF	NA	Neutral	4	19.8372093023256	92.1664244186046	4.48796165330164	319039.680959302	2896.63039756658	1801896	1055.61
1	G03	2	RF	NA	Neutral	5	17.0619103773585	80.5748820754717	4.46354833086805	282094.448113208	2814.09611969203	1667417	1000.44
1	G03	3	RF	NA	Neutral	6	17.1045560747664	80.8907710280374	4.42805810676441	296830.96728972	2812.29613103255	1718171	1001.9
1	G04	1	RF	NA	Neutral	4	17.0833333333333	78.917865707434	4.28789468151618	280185.768585132	2822.92229748243	1673108	988.73
1	G04	2	RF	NA	Neutral	5	18.1494252873563	83.1967545638945	4.2900350827339	296760.085192698	2835.31389098158	1757543	1015.07
1	G04	3	RF	NA	Neutral	6	16.6324062877872	76.9268440145103	4.54030720216952	270987.032043531	2718.25796932701	1631508	977.9
1	G05	1	RF	NA	Neutral	4	18.4452459016393	89.1245901639344	4.93364512628562	340344.695081967	2990.23909412354	1905499	1103.32
1	G05	2	RF	NA	Neutral	5	18.2575107296137	89.1336603310852	4.8039079458834	326826.433476395	2952.45616044686	1837963	1088.05
1	G05	3	RF	NA	Neutral	6	16.8765508684864	80.3846153846154	4.49379523430174	283325.949131514	2813.15439328643	1702470	991.18
1	G06	1	RF	NA	Neutral	4	18.7201051248357	89.664914586071	4.41215395934503	334929.003285151	2949.66189076214	1850507	1024.27
1	G06	2	RF	NA	Neutral	5	17.5684333139196	87.4938846825859	4.69775031365566	337908.476412347	3030.46522173838	1873741	1094.7
1	G06	3	RF	NA	Neutral	6	17.0785973397823	84.9328899637243	4.66844522914751	309847.668681983	2909.89309084362	1755487	1040.1
1	G07	1	RF	NA	Neutral	4	17.0210787352759	74.6701797892127	4.55150573222361	258925.44017359	2727.6126049562	1607558	975.33
1	G07	2	RF	NA	Neutral	5	16.2092899092365	70.5953016550988	4.04489643948161	244800.733048585	2665.3074098815	1534900	924.89
1	G07	3	RF	NA	Neutral	6	15.2918632075472	71.2547169811321	4.84883444023682	247580.940448113	2636.73382157774	1470260	918.26
1	G08	1	RF	NA	Neutral	4	19.0755208333333	95.1100260416667	4.94148120028536	370581.270182292	3096.98070515132	1988908	1158.08
1	G08	2	RF	NA	Neutral	5	18.4440476190476	88.4083333333333	4.59237627500599	323799.229761905	3001.48318112235	1825959	1073.06
1	G08	3	RF	NA	Neutral	6	17.449591280654	84.6779291553134	4.49537902207415	307521.590190736	2918.75655197296	1799334	1051.69
1	G09	1	BRCA1	NM_007298	sample	4	15.1288590604027	69.8335570469799	4.57015655094939	248929.437583893	2871.22013698595	1679573	1000.91
1	G09	2	BRCA1	NM_007298	sample	5	15.8607277289837	76.2728983688833	4.63998308437858	286132.400878294	2894.70436194085	1728236	996.89
1	G09	3	BRCA1	NM_007298	sample	6	15.3832020997375	74.7257217847769	4.81394912889414	285353.666010499	2915.83621862349	1873896	1103.72
1	G10	1	ASXL1	NM_015338	sample	4	18.2830788804071	87.5095419847328	5.06200278485884	317099.482188295	3047.6969655907	1762755	989.56
1	G10	2	ASXL1	NM_015338	sample	5	18.7613273771538	89.356732610083	4.66930384227942	326555.931078494	3003.27066042062	1847205	1028.73
1	G10	3	ASXL1	NM_015338	sample	6	14.400217509516	69.6460032626427	4.77893653047708	246386.369766177	2871.19511305341	1602800	938.2
1	G11	1	ASXL2	NM_018263	sample	4	22.9587628865979	105.256259204713	4.35795808335558	363332.315169367	2959.1159385501	1921947	1050.36
1	G11	2	ASXL2	NM_018263	sample	5	19.1389645776567	89.7036784741144	4.68350626027869	315299.440735695	2897.44436467918	1873218	1061.91
1	G11	3	ASXL2	NM_018263	sample	6	16.0110529377545	76.6009307737056	4.57933988604628	277541.56777196	2780.25197037637	1664836	977.35
1	G12	1	TP53BP1	NM_005657	sample	4	28.0451021846371	139.214940098661	4.92384915610751	488835.233967583	3060.53764061364	1859289	1075.81
1	G12	2	TP53BP1	NM_005657	sample	5	29.3880764904387	135.478065241845	4.7758920193492	502054.96287964	3014.39131032914	2080607	1209.02
1	G12	3	TP53BP1	NM_005657	sample	6	26.7287581699346	135.985294117647	8.25862661521153	552106.254901961	3358.17409023554	2214858	1624.14
1	G13	1	FAT1	NM_005245	sample	4	18.1807658058771	85.8904719501336	5.07664264802409	325341.330365093	3013.67149354841	1763170	1139.44
1	G13	2	FAT1	NM_005245	sample	5	18.1036920659859	81.2435192458759	4.29064672742618	279930.044776119	2883.51396993619	1673971	1007.41
1	G13	3	FAT1	NM_005245	sample	6	16.2087170042971	77.427255985267	4.48866346847961	275187.438305709	2870.0412250743	1677120	1028.52
1	G14	1	BAP1	NM_004656	sample	4	24.4256292906178	136.153318077803	7.91812144027461	720027.812356979	3944.59039733078	3156483	2199.26
1	G14	2	BAP1	NM_004656	sample	5	21.6829787234043	103.407446808511	5.6368044440496	418005.815957447	3202.93454601149	2134145	1356.2
1	G14	3	BAP1	NM_004656	sample	6	19.4318529862175	88.3468606431853	4.5088202124643	322495.006125574	2982.18916198238	1975240	1173.36
1	G15	1	ZNF516	NM_014643	sample	4	20.5974981604121	98.1854304635762	4.70848288287912	361371.189109639	3032.708200085	1988829	1132.78
1	G15	2	ZNF516	NM_014643	sample	5	21.0242468772961	100.013225569434	4.52644584237884	377914.736223365	3074.83417748336	2080891	1161
1	G15	3	ZNF516	NM_014643	sample	6	19.1687211093991	93.6394453004623	4.71326229579467	357954.915254237	2907.25339604496	1959789	1063.06
1	G16	1	GRIN2A	NM_000833	sample	4	21.3639410187668	103.856568364611	4.81318138123746	379920.504691689	3089.50867057918	1926849	1087.55
1	G16	2	GRIN2A	NM_000833	sample	5	22.0051314945478	103.002565747274	4.84574556349063	371489.198845414	3049.60584865394	1979270	1141.44
1	G16	3	GRIN2A	NM_000833	sample	6	21.040187541862	103.473543201607	4.74807923687005	360761.034159411	2970.40023239475	1835218	1048.32
1	G17	1	RF	NA	Neutral	4	21.0161082474227	100.425902061856	4.66433880284403	356086.110824742	3020.23871237578	1963093	1059.85
1	G17	2	RF	NA	Neutral	5	19.7772756617172	93.4312459651388	4.45385954915572	338657.81278244	2937.32486878205	1904587	1053
1	G17	3	RF	NA	Neutral	6	19.3015783540023	90.1116121758737	4.54187540685645	324029.735625705	2980.80365194938	1848974	1039.16
1	G18	1	RF	NA	Neutral	4	19.9820857325656	97.9232245681382	4.89889389605911	372459.322456814	3105.19566046729	1921743	1144.63
1	G18	2	RF	NA	Neutral	5	19.3758389261745	91.9255643685174	4.65464151506762	345904.141549725	3032.23987851652	1934827	1070.83
1	G18	3	RF	NA	Neutral	6	18.2958287596048	88.0686059275521	4.50402663668951	322647.34467618	2981.10151050942	1797685	1060.96
1	G19	1	RF	NA	Neutral	4	19.9163292847503	93.3394062078273	4.4828895042907	331621.634278003	2935.15018196383	1870009	1076.61
1	G19	2	RF	NA	Neutral	5	18.7900621118012	86.9944099378882	4.41494589627193	313950.260248447	2920.69490784695	1889139	1038.36
1	G19	3	RF	NA	Neutral	6	19.2570397111913	93.5776173285199	4.55533786048121	319793.998555957	2810.77027125417	1753293	957.35
1	G20	1	RF	NA	Neutral	4	19.3713927227102	93.6555834378921	4.606899205765	359652.62672522	3030.85541144663	1985110	1127.06
1	G20	2	RF	NA	Neutral	5	19.1387651177594	90.4169318905156	4.56050633363105	319747.453214513	2948.925973727	1839380	1039.69
1	G20	3	RF	NA	Neutral	6	18.1524358302776	85.5222629649031	4.5530516518107	310825.294394971	2921.75270520113	1772969	1041.66
1	G21	1	RF	NA	Neutral	4	20.1892247043364	97.2956636005256	4.68398863817068	363923.689881735	3096.21681455509	2006789	1127.12
1	G21	2	RF	NA	Neutral	5	19.7248447204969	90.3453416149068	4.4587916348553	318943.195031056	2951.22048822807	1878089	1077.37
1	G21	3	RF	NA	Neutral	6	19.0913461538462	91.1712740384615	4.47973456695	329963.295072115	2956.37536662099	1802347	1057.23
1	G22	1	RF	NA	Neutral	4	20.0836550836551	93.2046332046332	4.54382129007037	329186.406692407	2961.66512509456	1869229	1067.48
1	G22	2	RF	NA	Neutral	5	19.0240889437925	88.0327362569487	4.82585446272352	317924.244595429	2885.16283815917	1765592	1022.71
1	G22	3	RF	NA	Neutral	6	18.8996282527881	86.589219330855	4.40205552886944	292575.216232962	2792.77156577869	1652777	931.44
1	H03	1	CHEK1	NA	Positive	4	7.35635894125242	38.697869593286	5.0314626263161	231312.556488057	2445.98422032423	1812344	1408.58
1	H03	2	CHEK1	NA	Positive	5	16.4037267080745	95.3160800552105	8.24707987353229	532725.494824017	3400.58288599531	2277475	1691.37
1	H03	3	CHEK1	NA	Positive	6	14.6968687541639	86.3737508327781	9.20332220317539	466181.416389074	3275.32599221577	2008894	1608.45
1	H04	1	CHEK1	NA	Positive	4	8.34909596662031	45.1585535465925	5.94419047911961	302771.672461752	2708.73540886591	2133258	1617.05
1	H04	2	CHEK1	NA	Positive	5	14.6337535014006	90.9495798319328	8.17642582605987	566632.735994398	3600.01533906468	2304924	1918.45
1	H04	3	CHEK1	NA	Positive	6	15.0006056935191	87.3749242883101	8.40792784164215	491657.764990915	3446.10161312595	2081529	1777.65
1	H05	1	CHEK1	NA	Positive	4	11.3892297205181	64.9931833674165	6.30391027793194	392613.358554874	2949.36343289808	2181143	1654.47
1	H05	2	CHEK1	NA	Positive	5	14.7735982966643	91.5010645848119	10.2996568272623	550976.301632363	3562.66001258721	2195619	1810.23
1	H05	3	CHEK1	NA	Positive	6	15.5560640732265	90.7841342486651	9.99099295382926	503714.910755149	3343.12257016993	2155886	1759.04
1	H06	1	CHEK1	NA	Positive	4	15.9884583676834	101.818631492168	10.3869292364246	631905.04286892	3757.16771561839	2457155	2003.7
1	H06	2	CHEK1	NA	Positive	5	15.0173323285607	88.8048229088169	8.44067519680229	509098.654860588	3435.93703686832	2204409	1714.43
1	H06	3	CHEK1	NA	Positive	6	15.044384667115	90.876260928043	7.82735942677747	499303.682582381	3330.44047602176	2038415	1639.99
1	H07	1	CHEK1	NA	Positive	4	15.4908675799087	92.4170471841705	8.21877613249187	536379.078386606	3505.03850979203	2185261	1725.4
1	H07	2	CHEK1	NA	Positive	5	15.6125485122898	88.3059508408797	8.02461936080627	474772.265847348	3366.31046138712	2041594	1677.88
1	H07	3	CHEK1	NA	Positive	6	15.2438316400581	94.8316400580552	8.85050446052553	544283.192307692	3529.87101100446	2160218	1853.88
1	H08	1	CHEK1	NA	Positive	4	17.0154905335628	106.714285714286	11.6729626042203	658370.049053356	3938.51601321057	2462249	2179.98
1	H08	2	CHEK1	NA	Positive	5	16.0196917808219	98.3107876712329	8.80786581239941	532965.400684932	3415.8176508251	2091030	1704
1	H08	3	CHEK1	NA	Positive	6	16.0103806228374	92.204152249135	8.3928112845402	488740.707958477	3336.68485969813	2053618	1641.07
1	H09	1	NOTCH2	NM_024408	sample	4	17.7472738935215	87.868505452213	4.75452310145648	340077.344451572	2917.42269087797	1759233	1069.23
1	H09	2	NOTCH2	NM_024408	sample	5	17.0868263473054	81.9718562874252	4.48378001104924	310541.797005988	2994.1960110672	1826786	1073.41
1	H09	3	NOTCH2	NM_024408	sample	6	15.2026595744681	73.913829787234	4.6847856487382	274682.781914894	2814.94023260678	1567367	1004.61
1	H10	1	FANCM	NM_020937	sample	4	18.4898572501878	92.0165289256198	5.30745206231401	357952.204357626	3094.9505166407	1852217	1117.95
1	H10	2	FANCM	NM_020937	sample	5	17.3516153268219	84.504132231405	4.92384569630057	340026.263711495	3048.47624371381	1876349	1147.48
1	H10	3	FANCM	NM_020937	sample	6	17.3605800922874	82.7475280158207	4.52549788330193	306478.218852999	2931.04176503205	1773977	1086.38
1	H11	1	RASA1	NM_022650	sample	4	19.709940652819	92.7284866468843	4.42510939820438	340512.448813056	3050.52841036962	1954500	1167.06
1	H11	2	RASA1	NM_022650	sample	5	19.9923398328691	96.1511142061281	4.59653947525396	360157.360027855	3071.85673037815	1999024	1184.11
1	H11	3	RASA1	NM_022650	sample	6	17.3218130311615	86.6362606232295	4.57120684089959	340048.86572238	2944.70059844162	1896462	1120.83
1	H12	1	KDM5C	NM_004187	sample	4	20.8703047484054	101.020552799433	4.73753168530792	406450.530120482	3118.26695075322	2217029	1249.18
1	H12	2	KDM5C	NM_004187	sample	5	20.2407407407407	97.8098765432099	4.96002613488307	371416.172839506	3033.03674723823	2039643	1168.91
1	H12	3	KDM5C	NM_004187	sample	6	17.6367276887872	82.5286041189931	4.50316104900753	285242.335812357	2806.4912233315	1711247	1026.83
1	H13	1	FAS	NA	sample	4	19.9736129905277	94.052097428958	4.44319752185586	344333.938430311	3032.56738562213	1992160	1150.86
1	H13	2	FAS	NA	sample	5	19.5045112781955	94.7278195488722	4.71175313014097	365021.435338346	3072.1860096398	2048954	1143.64
1	H13	3	FAS	NA	sample	6	17.5167785234899	85.7926174496644	4.57399182116429	317269.570469799	2944.27449824363	1904805	1101.9
1	H14	1	PTPRC	NR_052021	sample	4	18.5666883539362	89.8093689004554	4.72332133700814	339459.41834743	3079.43166716151	1972274	1132.09
1	H14	2	PTPRC	NR_052021	sample	5	19.6548431105048	93.2783083219645	4.53408547443316	344670.309004093	2993.25998951026	1983233	1106.47
1	H14	3	PTPRC	NR_052021	sample	6	17.1032051282051	83.7262820512821	4.78017684802276	302745.941666667	2915.42135129834	1780041	1024.26
1	H15	1	PTPRU	NM_133178	sample	4	20.1029523088569	94.7365632096896	4.89496311595306	350169.61317184	2968.12661048131	1959206	1073.96
1	H15	2	PTPRU	NM_133178	sample	5	18.8955431754875	87.1706128133705	4.52702298556132	301428.88091922	2882.90802149949	1804979	1005.1
1	H15	3	PTPRU	NM_133178	sample	6	18.5383552176918	86.3469246717346	4.49158337120103	296392.257083621	2798.87524264509	1749627	986.75
1	H16	1	FUBP1	NM_003902	sample	4	19.621958827199	94.0798502807236	4.85942960180824	349400.809107923	2920.18940053424	1810375	1028.16
1	H16	2	FUBP1	NM_003902	sample	5	19.2001366120219	88.4118852459016	4.82159746415638	317146.746584699	2889.36685318514	1728888	1020.27
1	H16	3	FUBP1	NM_003902	sample	6	18.8360655737705	86.9646910466583	4.45846451587705	300640.066204288	2859.16003915372	1716886	984.45
1	H17	1	CHEK1	NA	Positive	4	18.0172684458399	107.76295133438	8.83637209243846	615264.974882261	3628.3931931914	2483934	1893.2
1	H17	2	CHEK1	NA	Positive	5	17.6753338018271	103.675333801827	9.26685464496661	573614.401264933	3705.13492519907	2325597	1898.53
1	H17	3	CHEK1	NA	Positive	6	16.0614754098361	94.9924863387978	9.17656405653138	523240.754098361	3357.39926854	2116445	1662.37
1	H18	1	CHEK1	NA	Positive	4	16.8736681887367	101.794520547945	9.74477146095604	568068.980974125	3513.58232929184	2212130	1791.74
1	H18	2	CHEK1	NA	Positive	5	17.0962121212121	100.655303030303	10.6113252312606	568880.374242424	3622.71860499307	2333628	1894.21
1	H18	3	CHEK1	NA	Positive	6	18.6492471213463	119.571302037201	10.9758354261974	717179.52258636	3894.9196533101	2591441	2161.86
1	H19	1	CHEK1	NA	Positive	4	16.6234042553191	103.805673758865	9.71973451363049	603118.638297872	3633.68764314654	2365894	1891.65
1	H19	2	CHEK1	NA	Positive	5	16.1362007168459	94.3835125448029	8.19816254343523	520443.633691756	3454.91597676708	2122129	1700.45
1	H19	3	CHEK1	NA	Positive	6	15.0103092783505	87.7511045655376	8.40249855662166	496090.70544919	3464.04736419829	2093925	1701.1
1	H20	1	CHEK1	NA	Positive	4	16.7217249796583	101.951993490643	9.66583317947148	604334.90724166	3753.45688357013	2448920	2021.99
1	H20	2	CHEK1	NA	Positive	5	16.1035398230088	99.5318584070796	10.9848834904519	602848.236283186	3676.25984727791	2389959	2027.02
1	H20	3	CHEK1	NA	Positive	6	15.0033534540577	85.9034205231388	8.80816918852842	455757.29778672	3359.66459485433	1944575	1668.51
1	H21	1	CHEK1	NA	Positive	4	17.0382741823243	98.8385525400139	8.33384677195526	541367.242867084	3425.45256127115	2154057	1664.26
1	H21	2	CHEK1	NA	Positive	5	17.1700468018721	96.9945397815913	7.59205305103725	501006.77301092	3335.22077492968	2142096	1571.83
1	H21	3	CHEK1	NA	Positive	6	15.4173228346457	86.182919442762	7.53232775563129	462763.455481526	3184.35387245269	1989038	1541.03
1	H22	1	CHEK1	NA	Positive	4	16.5622775800712	96.6996441281139	7.60479132764668	539144.610676157	3419.81054768119	2240861	1688.8
1	H22	2	CHEK1	NA	Positive	5	16.012543554007	89.8299651567944	6.87009040851688	491084.346341463	3278.43766289199	2130791	1539.89
1	H22	3	CHEK1	NA	Positive	6	13.9778900821226	79.8319646241314	9.20418022668421	449521.656980417	3051.99710454196	1818209	1530.96
1	I03	1	RPA32	NA	Positive	4	11.7922185430464	71.796357615894	5.72692660305199	501980.387417219	3466.84463620251	3918989	2312.02
1	I03	2	RPA32	NA	Positive	5	18.0835843373494	127.056475903614	9.72178859853361	821611.682228916	4214.01127356791	3993579	2598.13
1	I03	3	RPA32	NA	Positive	6	19.2568064753495	137.225901398087	9.67537142093022	909384.325239146	4309.96650199258	4246116	2657.42
1	I04	1	RPA32	NA	Positive	4	8.69084967320261	50.2150326797386	4.42582656237646	349499.08627451	3040.75844462487	3212636	1981.77
1	I04	2	RPA32	NA	Positive	5	19.7762295081967	146.448360655738	10.6076552193982	1001050.73196721	4423.72080577514	4241719	2784.25
1	I04	3	RPA32	NA	Positive	6	18.8900218499636	131.182811361981	11.2751586999014	835758.857246905	4209.77889430293	3776742	2582.6
1	I05	1	RPA32	NA	Positive	4	12.1397569444444	77.6510416666667	6.94638482348681	591552.667534722	3872.13000649092	4300291	2654.25
1	I05	2	RPA32	NA	Positive	5	21.9649122807018	161.123642439432	10.5572962455052	1026671.6031746	4463.96468365196	4651088	2884.16
1	I05	3	RPA32	NA	Positive	6	18.5307917888563	131.807917888563	10.4665289083813	809334.247067449	4037.55332066792	3656418	2451.41
1	I06	1	RPA32	NA	Positive	4	10.8520084566596	66.4721634954193	5.5544326274695	465056.679351656	3408.94474338027	3522248	2170.7
1	I06	2	RPA32	NA	Positive	5	21.8831814415907	141.312344656172	9.33343195932432	862393.101905551	4068.36957414857	3843589	2380.37
1	I06	3	RPA32	NA	Positive	6	18.1387696709585	123.309728183119	11.1292031492548	777567.445636624	4128.59515384613	3608808	2575.95
1	I07	1	RPA32	NA	Positive	4	11.6264682850431	71.3821456538763	6.37291523418209	524836.774471417	3772.49052603242	3927585	2451.92
1	I07	2	RPA32	NA	Positive	5	19.6957462148522	126.565969718818	8.96004311182421	794088.12184571	3945.01448805669	3647493	2263.51
1	I07	3	RPA32	NA	Positive	6	16.9439754412893	121.176515732924	8.6443731502374	803730.674597084	4200.22896742268	3870460	2579.65
1	I08	1	RPA32	NA	Positive	4	10.1156069364162	63.9443641618497	6.52177722703874	495266.820086705	3597.56935654799	3730864	2352.87
1	I08	2	RPA32	NA	Positive	5	18.8849177984274	127.832022873481	10.2690248956562	808077.05003574	4143.45581697018	3711985	2473.16
1	I08	3	RPA32	NA	Positive	6	19.2254623044097	130.362019914651	10.9578989087953	828156.97083926	4171.23001301273	3676113	2478.01
1	I09	1	ARHGAP35	NM_004491	sample	4	10.7677215189873	42.5367088607595	3.00393057070278	132151.4	2192.46184621489	1766908	960.74
1	I09	2	ARHGAP35	NM_004491	sample	5	19.106238418777	89.9104385423101	4.41830082120151	308804.860407659	2891.72176724631	1842398	1012.87
1	I09	3	ARHGAP35	NM_004491	sample	6	17.1118644067797	80.9468926553672	4.26748949355451	275836.35480226	2730.75673205886	1692810	941.84
1	I10	1	AHNAK	NM_024060	sample	4	10.9036418816388	44.0136570561457	3.54956187025726	155130.531107739	2281.15904415198	1813682	1018.96
1	I10	2	AHNAK	NM_024060	sample	5	20.220577350111	102.490007401925	4.85454269168185	391691.635085122	3025.49869965865	1999402	1157.77
1	I10	3	AHNAK	NM_024060	sample	6	19.3726067746686	98.3129602356406	4.53797082516427	375605.863033873	2866.886222645	1981069	1063.81
1	I11	1	SH2B3	NM_005475	sample	4	10.6717770034843	46.587456445993	3.88263417032903	162107.489198606	2431.07042770475	1964546	1119.58
1	I11	2	SH2B3	NM_005475	sample	5	18.8722986247544	87.0117878192534	4.46799863994371	302306.370006549	2934.18346221832	1827534	1047.13
1	I11	3	SH2B3	NM_005475	sample	6	15.7202230106437	75.09021794222	4.26736866661423	260893.432843386	2720.94311380539	1628744	917.63
1	I12	1	MSH2	NM_000251	sample	4	9.60886829913964	42.4063534083389	3.47815332760337	153755.502316347	2442.55897030107	1930740	1180.35
1	I12	2	MSH2	NM_000251	sample	5	17.2889150943396	81.627358490566	4.72628769128102	307757.992924528	3064.51847840418	1880130	1182.9
1	I12	3	MSH2	NM_000251	sample	6	17.4860228716645	85.0933926302414	4.65011207342354	309280.186149936	2927.06867014972	1794905	1171.13
1	I13	1	NOTCH1	NM_017617	sample	4	9.36164896939413	42.8201124297314	3.66141388408619	142104.090568395	2315.10298172166	1758430	1072.05
1	I13	2	NOTCH1	NM_017617	sample	5	18.235223880597	87.334328358209	4.60883998232243	322644.408358209	2978.74079070726	1870972	1122.29
1	I13	3	NOTCH1	NM_017617	sample	6	16.4289487585843	79.8806127839408	4.66309120489255	288858.778129952	2821.9674559705	1661152	1044.09
1	I14	1	RAD51	NM_133487	sample	4	14.8410206084396	68.0157016683023	4.40187749986891	269825.880274779	2735.415267867	2611883	1409.5
1	I14	2	RAD51	NM_133487	sample	5	29.062969924812	139.221804511278	4.62844743348287	539705.90037594	3147.04932198258	2608697	1303.78
1	I14	3	RAD51	NM_133487	sample	6	25.5600981193786	128.879803761243	5.22713628716278	507147.921504497	3130.06535310487	2407470	1294.18
1	I15	1	ZFHX4	NM_024721	sample	4	11.4179104477612	56.182658137882	4.20138137136703	187561.859985785	2504.21094571181	2027150	1099.54
1	I15	2	ZFHX4	NM_024721	sample	5	23.2454212454212	112.386080586081	4.93205072033179	403078.148717949	3099.82540361428	2108642	1134.6
1	I15	3	ZFHX4	NM_024721	sample	6	20.363309352518	103.162470023981	5.09681902455789	383759.860311751	3127.00935122081	1952985	1094.5
1	I16	1	KMT2C	NM_170606	sample	4	10.129217059198	44.3176320814768	3.69548286489395	151210.603437301	2402.09815359684	1834261	1103.95
1	I16	2	KMT2C	NM_170606	sample	5	19.3511830635118	90.6899128268991	4.41934682483429	325332.021793275	2967.13805284456	1824690	1056.87
1	I16	3	KMT2C	NM_170606	sample	6	16.9652173913043	77.6657608695652	4.56291832582349	279566.841304348	2893.70959390123	1647514	1049.66
1	I17	1	RPA32	NA	Positive	4	11.0509601181684	60.8980797636632	5.4045345818135	396465.163220089	3238.52930295446	3329746	2033.57
1	I17	2	RPA32	NA	Positive	5	19.5347280334728	117.816736401674	8.95767145888283	677436.10292887	3963.46266956983	3391280	2267
1	I17	3	RPA32	NA	Positive	6	20.3790794979079	137.466108786611	11.4123274409503	891101.214225941	4311.26045467437	3994982	2630.85
1	I18	1	RPA32	NA	Positive	4	12.2699077954736	71.3629505448449	6.73376082733449	486785.025146689	3626.09212756679	3611610	2270.53
1	I18	2	RPA32	NA	Positive	5	21.6211382113821	132.00406504065	8.41077074362226	779162.858536585	3872.71827376075	3609583	2155.52
1	I18	3	RPA32	NA	Positive	6	18.7005899705015	124.252212389381	10.1178232803171	771235.522861357	4037.38168151592	3451207	2381.51
1	I19	1	RPA32	NA	Positive	4	11.4682034976153	74.6931637519873	7.95871456443772	555366.641494436	3843.01894760514	3853025	2547.31
1	I19	2	RPA32	NA	Positive	5	21.9265306122449	135.543673469388	7.11495762727036	789472.678367347	3859.59891847214	3778134	2190.21
1	I19	3	RPA32	NA	Positive	6	18.1827040194884	111.064555420219	8.99732471717174	650603.574299635	3790.76185631763	3103770	2137.18
1	I20	1	RPA32	NA	Positive	4	11.5480844409695	75.886630179828	7.45769950999672	563197.475371384	3794.94631606091	3829779	2488.65
1	I20	2	RPA32	NA	Positive	5	22.7212851405622	139.641767068273	7.47697766082605	830595.041767068	3931.38946547586	3833814	2242.29
1	I20	3	RPA32	NA	Positive	6	19.3526635198921	127.601483479434	9.18678473166877	805634.89008766	4063.19955728008	3728495	2405.85
1	I21	1	RPA32	NA	Positive	4	14.4185463659148	74.4799498746867	5.67341282819937	490180.258145363	3435.9948660058	3654370	2267.46
1	I21	2	RPA32	NA	Positive	5	22.1914191419142	137.975247524752	9.14561158520668	835905.72029703	3997.38617579023	3474750	2187.25
1	I21	3	RPA32	NA	Positive	6	21.3256704980843	133.268965517241	9.7395919347588	800531.954789272	4035.94109304913	3573184	2355.46
1	I22	1	RPA32	NA	Positive	4	11.673590504451	74.7292284866469	6.6521465512805	546677.142433234	3661.24970859161	3741277	2373.26
1	I22	2	RPA32	NA	Positive	5	20.6557491289199	126.602787456446	7.49835885602043	755588.559581882	3860.05210451232	3423320	2100.91
1	I22	3	RPA32	NA	Positive	6	20.2970439798125	139.953857245854	11.203493366889	925127.649603461	4308.40871122005	3978358	2711.95
1	J03	1	ATR	NA	Positive	4	4.95936478281177	21.6683792620271	4.1939579149683	131863.478281177	1933.18656271923	1320293	1048.03
1	J03	2	ATR	NA	Positive	5	12.0684448917967	56.4801207851032	5.89215316342715	250517.634121792	2655.3964021736	1357309	1094.28
1	J03	3	ATR	NA	Positive	6	11.7954650624711	57.4442387783434	5.49112595287505	253927.887089311	2587.2834402058	1255552	1024.2
1	J04	1	ATR	NA	Positive	4	5.4196675900277	24.2931671283472	3.8391835580453	141915.730378578	1945.73179858153	1328537	1032.05
1	J04	2	ATR	NA	Positive	5	11.3203650336215	52.4558117195005	5.72767115384603	229129.095581172	2566.97101167739	1264999	1015.68
1	J04	3	ATR	NA	Positive	6	11.4708377518558	53.6378579003181	5.45486790187024	220780.508483563	2452.32758776765	1253342	971.6
1	J05	1	ATR	NA	Positive	4	5.20768482490272	21.522859922179	3.95200205827722	118957.244163424	1864.96628306823	1217385	979.12
1	J05	2	ATR	NA	Positive	5	11.5114387391967	54.5699034062023	5.36913266687642	253931.610574479	2664.96389168601	1331298	1069.35
1	J05	3	ATR	NA	Positive	6	11.6339066339066	56.9503685503686	6.06226657856931	254562.184766585	2667.20806044007	1342236	1106.74
1	J06	1	ATR	NA	Positive	4	6.09948186528497	24.1316062176166	3.17335436171196	121818.998963731	1919.53504548437	1288949	1007.64
1	J06	2	ATR	NA	Positive	5	12.2269230769231	54.1923076923077	5.43047673083483	226542.122596154	2663.32720535777	1379963	1057.97
1	J06	3	ATR	NA	Positive	6	11.7464660282718	56.0957592339261	6.27713498025782	244556.066575467	2601.1723354722	1303016	1058.59
1	J07	1	ATR	NA	Positive	4	5.44938875305624	26.4733496332518	4.24044966557773	162406.806845966	2062.44971047424	1374875	1094.07
1	J07	2	ATR	NA	Positive	5	12.1578701541336	55.6865950490425	5.14711330498976	231508.361980383	2621.8086844529	1296452	1020.39
1	J07	3	ATR	NA	Positive	6	11.6231032794909	53.8164464023495	5.95027929954183	243244.681840431	2641.18561749947	1339768	1097.93
1	J08	1	ATR	NA	Positive	4	5.42243083003953	24.8325098814229	4.60025087221421	146195.486166008	1994.74096538078	1397503	1057.39
1	J08	2	ATR	NA	Positive	5	12.0085513078471	56.0940643863179	5.44112103570883	235556.39889336	2624.5970754325	1363057	1041.6
1	J08	3	ATR	NA	Positive	6	11.9113573407202	55.213296398892	4.99885050457219	219072.335180055	2533.31930238449	1265785	1009.43
1	J09	1	STIM1	NM_003156	sample	4	10.1549407114625	46.8268774703557	4.12669667693524	166642.596047431	2408.45941274449	1843737	1056.18
1	J09	2	STIM1	NM_003156	sample	5	18.0168577208361	87.5879973027647	4.81154780402241	315282.30074174	2911.49701768369	1795469	988.69
1	J09	3	STIM1	NM_003156	sample	6	16.6550497866287	84.1628733997155	4.74404899768842	298282.183499289	2812.35782697016	1729704	962.1
1	J10	1	DICER1	NM_030621	sample	4	10.3140947752126	44.2089914945322	3.28304214984375	156738.917982989	2337.36678729544	1988215	1117.01
1	J10	2	DICER1	NM_030621	sample	5	19.8359477124183	97.6392156862745	4.91794123789453	368509.660784314	3059.70119782276	2009861	1157.35
1	J10	3	DICER1	NM_030621	sample	6	18.575104727708	89.3153800119689	4.73628403930297	326061.541591861	2925.56986148368	1895113	1101.46
1	J11	1	PASK	NM_015148	sample	4	8.92551892551893	34.6538461538462	2.88731995805954	111492.874847375	2067.00999433451	1664966	932.43
1	J11	2	PASK	NM_015148	sample	5	18.9712606139778	85.6890920966688	4.69173063297267	284973.519268452	2810.39183201922	1652151	969.23
1	J11	3	PASK	NM_015148	sample	6	18.5297060662914	85.3089430894309	4.41952816841434	272587.459662289	2751.20901992926	1726449	974.04
1	J12	1	EZH2	NM_152998	sample	4	9.55190440627334	39.5631067961165	3.32375716715462	132368.510082151	2318.22894314918	1773784	1048.96
1	J12	2	EZH2	NM_152998	sample	5	16.6901521216974	83.8911128903122	5.12380771768624	323057.311449159	2917.12338151111	1665766	981.7
1	J12	3	EZH2	NM_152998	sample	6	15.3273001508296	73.3853695324284	4.85664585077115	253119.538461538	2733.95110221877	1544896	926.35
1	J13	1	ATF7IP	NM_018179	sample	4	11.3304821150855	50.5793157076205	3.58050684999677	180839.430793157	2490.73408175362	2027778	1145.02
1	J13	2	ATF7IP	NM_018179	sample	5	20.0608203677511	102.543140028289	5.17216624869747	397467.081329562	3060.72870799474	1993459	1146.33
1	J13	3	ATF7IP	NM_018179	sample	6	19.4512455516014	92.891103202847	4.61506389278437	338208.632740214	2914.79730531868	1882944	1066.5
1	J14	1	RB1	NM_000321	sample	4	10.8689477081988	46.4525500322789	3.16951246801625	163238.557779212	2358.10663915192	1963280	1099.11
1	J14	2	RB1	NM_000321	sample	5	20.3297076818491	103.571719918423	4.84833097739008	402818.089734874	3093.12960704485	2019399	1173.46
1	J14	3	RB1	NM_000321	sample	6	18.3329290479078	88.1224984839297	4.46713574487234	318588.542146756	2857.05871020328	1857929	1079.84
1	J15	1	RPA2	NM_002946	sample	4	11.0414545454545	64.5403636363636	6.04927464731897	443195.637090909	3483.40290612234	3577077	2263.86
1	J15	2	RPA2	NM_002946	sample	5	21.3333333333333	115.309116809117	7.62442857527292	606042.709401709	3627.62297316664	3187429	1959.62
1	J15	3	RPA2	NM_002946	sample	6	21.2672605790646	127.807720861173	7.51329415500787	746753.668151448	3793.71518201236	3348300	2089.62
1	J16	1	RPS2	NM_002952	sample	4	10.7340521114106	49.9083557951482	3.99717149117369	190432.977538185	2400.06402322931	1750878	1080.26
1	J16	2	RPS2	NM_002952	sample	5	17.7606112054329	92.9337860780985	5.36927641368532	359261.302207131	2993.04404863895	1687592	1050.27
1	J16	3	RPS2	NM_002952	sample	6	18.2979253112033	94.455601659751	5.22749504092963	349860.653112033	2910.42913458984	1618126	1005.68
1	J17	1	ATR	NA	Positive	4	6.11399491094148	24.7160305343511	3.0307525497394	119656.246819338	1867.25580253762	1316537	938.52
1	J17	2	ATR	NA	Positive	5	12.3705450733753	58.4832285115304	5.11024017387295	255578.633647799	2652.88763927939	1340732	998.3
1	J17	3	ATR	NA	Positive	6	12.3312912346843	56.2163053722903	5.67726105835185	236222.578228087	2621.12418487403	1287960	1067.4
1	J18	1	ATR	NA	Positive	4	6.24285714285714	24.8655172413793	2.94484512904777	113587.65270936	1881.8362222736	1279737	930.01
1	J18	2	ATR	NA	Positive	5	12.7057977958793	58.6506947771921	4.98157810069732	253204.160038333	2630.89231262959	1379512	1005.9
1	J18	3	ATR	NA	Positive	6	13.118286059143	56.7881713940857	4.36443462330243	211855.03922752	2482.49554464832	1313151	935.06
1	J19	1	ATR	NA	Positive	4	6.47290167865707	26.0954436450839	3.52273469303596	118702.453717026	1967.44253491545	1335438	994.58
1	J19	2	ATR	NA	Positive	5	12.5488038277512	58.7382775119617	4.87253290588938	248868.503827751	2651.9628428012	1346433	989.66
1	J19	3	ATR	NA	Positive	6	13.789029535865	61.8368495077356	6.26158219799913	270852.054149086	2673.39372347708	1436809	1177.69
1	J20	1	ATR	NA	Positive	4	6.05268817204301	27.2225806451613	3.90894791567823	148000.617741935	2027.22667613492	1422159	1048.66
1	J20	2	ATR	NA	Positive	5	12.5046318868844	58.3778644563628	5.86300170098273	251186.985860556	2740.83791801625	1394442	1100.21
1	J20	3	ATR	NA	Positive	6	12.7582106455266	57.317100792752	4.94587435324772	231181.679501699	2474.86626986414	1307880	995.8
1	J21	1	ATR	NA	Positive	4	6.55408805031447	26.5641509433962	4.05952031198016	116979.341509434	1869.70834986973	1328733	921.89
1	J21	2	ATR	NA	Positive	5	13.2124248496994	59.6793587174349	4.70516063980959	232288.168837675	2582.49015869739	1317669	958.42
1	J21	3	ATR	NA	Positive	6	12.2226010716025	55.1105698977107	4.71360690544942	226103.784705309	2511.92558031205	1263467	999.11
1	J22	1	ATR	NA	Positive	4	6.00139082058414	26.3078349559573	4.71803712799708	138511.868335651	2004.71742619222	1329287	1021.52
1	J22	2	ATR	NA	Positive	5	13.1570820021299	64.1698615548456	5.40861343247079	292736.738019169	2752.70259430236	1478422	1122.86
1	J22	3	ATR	NA	Positive	6	11.8472222222222	55.1301440329218	5.72311055905308	246812.808641975	2642.75751411467	1357098	1110.92
1	K03	1	OTNT	NA	Neutral	4	9.2788144895719	40.3562019758507	3.51430829451338	153119.817782656	2326.43992343407	1917992	1080.74
1	K03	2	OTNT	NA	Neutral	5	17.6398184912082	82.9722064662507	4.45528593951091	297760.638684061	2909.15320926954	1758118	1008.12
1	K03	3	OTNT	NA	Neutral	6	17.7178019461935	82.8860904407556	4.46011504137949	306785.158557527	2879.3831915246	1825516	1056.91
1	K04	1	OTNT	NA	Neutral	4	9.67889317889318	38.5881595881596	2.99813410864743	139335.711711712	2233.37651408823	1902330	1090.21
1	K04	2	OTNT	NA	Neutral	5	18.2561048243002	89.1393686718285	4.62969006673698	337974.886241811	2988.09825050524	1908246	1115.73
1	K04	3	OTNT	NA	Neutral	6	17.0768328445748	81.9788856304985	4.76718465401871	301469.13372434	3001.12235688634	1805062	1121.23
1	K05	1	OTNT	NA	Neutral	4	9.90748898678414	39.1334172435494	3.12959064798243	127714.784140969	2211.82423807575	1752481	990.7
1	K05	2	OTNT	NA	Neutral	5	18.2568448500652	86.1427640156454	4.33948678276299	300493.33767927	2848.26719788243	1784183	975.97
1	K05	3	OTNT	NA	Neutral	6	17.6470914127424	86.9202216066482	4.70664496276073	314697.467036011	2878.85726366025	1754291	998.29
1	K06	1	OTNT	NA	Neutral	4	9.99870298313878	40.2412451361868	3.1884842853082	132145.369001297	2234.86480370969	1817127	1036.04
1	K06	2	OTNT	NA	Neutral	5	18.5290205562273	89.2285368802902	4.68993864434864	313464.425634825	2952.5885157784	1838398	1023.75
1	K06	3	OTNT	NA	Neutral	6	18.5219426565243	90.8987712112346	4.60745559422522	340088.449385606	2966.57501766612	1922105	1073.3
1	K07	1	OTNT	NA	Neutral	4	9.80778164924506	37.232868757259	2.70246994443647	116393.215447154	2122.6381765516	1750532	951.7
1	K07	2	OTNT	NA	Neutral	5	19.3372744243933	90.235843186061	4.39955380388651	315930.789047915	2921.10291226666	1823596	1031.17
1	K07	3	OTNT	NA	Neutral	6	18.0062929061785	86.0886727688787	4.46633530476196	292297.901601831	2792.05408891952	1761198	1008.36
1	K08	1	OTNT	NA	Neutral	4	9.37740384615385	39.1688701923077	3.16965820146806	126974.097355769	2218.56294280474	1767845	1023.72
1	K08	2	OTNT	NA	Neutral	5	20.7808049535604	104.875541795666	4.6806948193323	392569.344272446	3085.67838739715	2042428	1142.53
1	K08	3	OTNT	NA	Neutral	6	17.9038569032979	82.8110676355506	4.53487147659848	293452.418110676	2834.17224551619	1773147	1024.94
1	K09	1	RAD21	NM_006265	sample	4	13.3558663558664	67.3170163170163	4.86125223821987	252385.163170163	2734.19262596131	2181784	1311.59
1	K09	2	RAD21	NM_006265	sample	5	23.5152905198777	125.85244648318	5.72139327529167	497759.487003058	3269.18626135407	2171880	1240.68
1	K09	3	RAD21	NM_006265	sample	6	21.1863743148003	118.48942834769	6.48427820708217	475363.018794049	3290.6716627242	2014882	1296.79
1	K10	1	CUX1	NM_181500	sample	4	11.2684649967887	43.7103403982017	3.16773837644657	153675.314065511	2382.64989041206	1919427	1108.43
1	K10	2	CUX1	NM_181500	sample	5	19.5002992220227	96.9682824655895	4.99963595014825	381642.613405147	3153.986376319	2008685	1208.67
1	K10	3	CUX1	NM_181500	sample	6	18.4326805385557	92.6529987760098	4.96983193078178	355374.872093023	3041.80683569198	1934709	1171.97
1	K11	1	POLE	NM_006231	sample	4	19.5378486055777	83.7858565737052	3.67550506030651	388387.942231076	3099.67526513871	3890755	1782.95
1	K11	2	POLE	NM_006231	sample	5	39.4489583333333	210.226041666667	5.85764254415164	993830.425	3769.19143753086	4186007	1906.16
1	K11	3	POLE	NM_006231	sample	6	35.5288356909684	190.081610446137	5.27361637107572	829093.812840044	3349.92926836937	3549740	1686.59
1	K12	1	NCOA6	NM_014071	sample	4	11.3234482758621	50.488275862069	4.03843932215974	193239.345517241	2541.97127907828	2056800	1222.32
1	K12	2	NCOA6	NM_014071	sample	5	20.6127080181543	103.938729198185	5.38466381341914	422133.472012103	3184.36002465057	2103674	1332.61
1	K12	3	NCOA6	NM_014071	sample	6	19.5048991354467	95.8847262247839	4.88951951484154	352612.64092219	2962.64777618223	1871162	1121.48
1	K13	1	APC	NM_000038	sample	4	10.6362028301887	42.6291273584906	3.21521946170284	127570.80365566	2260.565157747	1719061	963.12
1	K13	2	APC	NM_000038	sample	5	19.8398299078668	95.5634301913536	4.6636676830913	341117.171509568	2962.88733970151	1827564	1030.09
1	K13	3	APC	NM_000038	sample	6	18.336032388664	88.3259109311741	4.74731035230618	300039.840080972	2800.04032514461	1683142	993.91
1	K14	1	CREBBP	NM_004380	sample	4	11.3727399165508	45.9965229485396	3.02440060842911	146701.109874826	2209.14010183235	1785587	949.84
1	K14	2	CREBBP	NM_004380	sample	5	18.8773364485981	90.5741822429907	4.7527838012427	333221.781542056	2926.03083617886	1811018	1008.06
1	K14	3	CREBBP	NM_004380	sample	6	19.0741410488246	89.5738396624473	4.78680853439577	312498.182640145	2852.53513160026	1711059	1012.81
1	K15	1	MGA	NM_001080541	sample	4	11.2610103626943	47.0155440414508	3.90866499318294	154546.632124352	2338.94583279752	1854723	1041.02
1	K15	2	MGA	NM_001080541	sample	5	20.9319018404908	97.3067484662577	4.46968366870167	337381.445398773	2882.42308889016	1815447	1013.12
1	K15	3	MGA	NM_001080541	sample	6	21.1350129198966	98.6020671834625	4.48750706404451	340730.628552972	2818.34595927291	1815716	1019.98
1	K16	1	CHEK1	NM_001274	sample	4	8.22890025575448	47.6969309462916	8.13067951009368	334513.750639386	2969.35993889682	2268030	1768.44
1	K16	2	CHEK1	NM_001274	sample	5	16.9648711943794	103.68149882904	8.61861807421644	593961.045277127	3560.48086449697	2393515	1792.02
1	K16	3	CHEK1	NM_001274	sample	6	16.551969012266	96.5584247901872	8.77422874674913	557663.360877986	3557.0173308343	2181536	1867.18
1	K17	1	OTNT	NA	Neutral	4	11.1342534504391	48.5909661229611	3.45302269833865	166182.325595985	2395.75921888145	2000056	1113.51
1	K17	2	OTNT	NA	Neutral	5	20.2378378378378	97.4405405405405	4.83364676580858	356318.158783784	3032.61630822949	1912441	1089.9
1	K17	3	OTNT	NA	Neutral	6	19.006718924972	87.6825307950728	4.69812933360783	309805.687569989	2933.20101028233	1808731	1063.09
1	K18	1	OTNT	NA	Neutral	4	10.295380611581	42.8926480156148	3.29317254864721	144996.529603123	2335.72154834734	1901366	1068.28
1	K18	2	OTNT	NA	Neutral	5	20.3790047716428	91.573960463531	4.20809340050054	321655.190184049	2907.5997176766	1897292	1069.23
1	K18	3	OTNT	NA	Neutral	6	17.5392817059484	82.8316498316498	5.02493734806665	290106.520763187	2880.74049188121	1640771	1003.96
1	K19	1	OTNT	NA	Neutral	4	10.7689477557027	44.7387785136129	3.33440713538651	156557.641648271	2318.10215230951	2025239	1105.77
1	K19	2	OTNT	NA	Neutral	5	19.6842723004695	92.981220657277	4.72777158448804	332661.950704225	2933.39034942095	1848951	1040.5
1	K19	3	OTNT	NA	Neutral	6	18.9771084337349	87.8379518072289	4.57717564461701	312601.794578313	2917.76592395685	1821832	1064.78
1	K20	1	OTNT	NA	Neutral	4	10.55330634278	47.6268556005398	3.39448047120803	160922.256410256	2291.60918547064	1954437	1081.42
1	K20	2	OTNT	NA	Neutral	5	19.7998849913744	93.3335250143761	4.53925948438459	334915.037377803	2927.8487125921	1858234	1020.84
1	K20	3	OTNT	NA	Neutral	6	18.9381778741866	91.5531453362256	5.07439565832338	351350.688177874	3023.94870761761	1890043	1144.31
1	K21	1	OTNT	NA	Neutral	4	9.71175799086758	41.24600456621	3.10375371672064	136793.084474886	2247.4514191213	1879642	1046.51
1	K21	2	OTNT	NA	Neutral	5	19.6816239316239	94.0811965811966	4.89119367450886	343021.749287749	3013.44638471496	1941311	1062.26
1	K21	3	OTNT	NA	Neutral	6	18.5328425821065	88.8827859569649	4.55799902607885	314430.854473386	2867.08836206261	1750437	991.62
1	K22	1	OTNT	NA	Neutral	4	10.7745478036176	47.2164082687339	3.33264439230646	159303.690568475	2377.28754293835	1945139	1087.94
1	K22	2	OTNT	NA	Neutral	5	20.1404569892473	95.8272849462366	4.56434718150253	352070.772849462	3005.07749643503	1937076	1084.49
1	K22	3	OTNT	NA	Neutral	6	18.5027726432532	87.3684534812076	4.51814070122833	305294.516327788	2799.19028761271	1750113	989.83
1	L03	1	RF	NA	Neutral	4	9.78600114744693	42.7865748709122	3.23685310732992	137588.452667814	2208.3691423397	1706155	968.09
1	L03	2	RF	NA	Neutral	5	16.7140276941601	78.6995785671282	4.89015089801067	289163.23359422	2904.34192140791	1750861	1086.36
1	L03	3	RF	NA	Neutral	6	18.0349554489376	85.7738176833448	4.54833694888622	308823.406442769	2792.05345549398	1810678	1079.44
1	L04	1	RF	NA	Neutral	4	11.1680960548885	51.5511720983419	3.69149538093219	173964.324185249	2390.16475499943	1868258	1057.42
1	L04	2	RF	NA	Neutral	5	17.7559487492373	87.137278828554	4.64004093436604	321734.202562538	2983.50736223908	1832399	1068.74
1	L04	3	RF	NA	Neutral	6	16.7851335656214	83.0801393728223	4.59295081727937	305608.634146341	2899.42528334837	1781171	1067.58
1	L05	1	RF	NA	Neutral	4	11.1100569259962	49.6793168880455	4.00018744380149	173189.568627451	2333.66062467665	1779989	1000.18
1	L05	2	RF	NA	Neutral	5	17.7693661971831	84.6508215962441	4.54799483263264	312998.806924883	2953.56850066058	1777119	1000.37
1	L05	3	RF	NA	Neutral	6	16.6672661870504	81.0779376498801	4.49846454249714	287790.600719424	2840.34206473255	1663729	977.5
1	L06	1	RF	NA	Neutral	4	9.98589065255732	42.9923574368019	3.49561666792388	137903.823045267	2292.82366368077	1745950	996.94
1	L06	2	RF	NA	Neutral	5	18.0542021924482	88.099269183922	4.68203063801673	328925.109013398	3000.94235426255	1846220	1053.97
1	L06	3	RF	NA	Neutral	6	18.7808390732624	90.4082654978084	4.62753477432092	328060.506574828	2964.62592142116	1818317	1078.41
1	L07	1	RF	NA	Neutral	4	10.799045915325	51	4.14485955953935	170448.871198569	2415.01152902128	1756545	1051.9
1	L07	2	RF	NA	Neutral	5	19.160237388724	91.0124629080119	4.5585190405729	331735.309198813	2994.00481805893	1883859	1067.84
1	L07	3	RF	NA	Neutral	6	17.5975609756098	84.2590011614402	4.61663023650289	304806.201509872	2866.36049309277	1751861	1031.78
1	L08	1	RF	NA	Neutral	4	10.5622208040842	46.7555839183153	3.639404022201	164884.486279515	2410.80312933994	1842692	1076.45
1	L08	2	RF	NA	Neutral	5	16.9822085889571	80.5656441717791	4.44344608476552	293621.935582822	2920.87950418452	1773115	1027.13
1	L08	3	RF	NA	Neutral	6	16.9974009096816	81.3684210526316	4.29496397039861	290223.042235218	2813.39292419136	1708866	1003.19
1	L09	1	PIGN	NM_012327	sample	4	12.6958887545345	58.2212817412334	3.83489097801121	194322.590689238	2485.2257285987	1999235	1104.77
1	L09	2	PIGN	NM_012327	sample	5	21.1671695835848	104.302353651177	4.90497080021406	393818.993964997	3036.97910823975	2064354	1139.1
1	L09	3	PIGN	NM_012327	sample	6	19.9098208770846	94.9654107473749	4.48771632271694	330495.733786288	2831.02717677168	1835170	1057.77
1	L10	1	ERCC5	NM_000123	sample	4	12.0238491403217	51.910149750416	3.60080273982506	180599.205213533	2485.5448239466	1893191	1116.73
1	L10	2	ERCC5	NM_000123	sample	5	19.2943989071038	94.5293715846994	4.59519278711937	343352.928961749	2988.06887276357	1897121	1061.4
1	L10	3	ERCC5	NM_000123	sample	6	18.0124300807955	88.1733996270976	4.78761432741939	318131.554381603	2852.53336489982	1832070	1071.84
1	L11	1	PHF6	NM_032335	sample	4	12.0605095541401	54.1146496815287	3.79397686838285	178590.887738853	2335.80173682619	1795050	1013.05
1	L11	2	PHF6	NM_032335	sample	5	19.4715277777778	96.5909722222222	4.94946577103299	346874.097222222	2978.97339701602	1783527	1014.31
1	L11	3	PHF6	NM_032335	sample	6	17.507658643326	85.6046681254559	4.57903583750626	288429.943107221	2728.41427561629	1606924	954.65
1	L12	1	BLM	NM_000057	sample	4	11.1724637681159	47.7463768115942	4.28718746079768	172357.360144928	2361.6085840697	1767345	1005.52
1	L12	2	BLM	NM_000057	sample	5	18.6367485182049	90.4885690093141	4.84092121052505	327826.104149026	2981.74128756586	1808264	1067.52
1	L12	3	BLM	NM_000057	sample	6	16.4939098660171	80.1705237515225	4.61834715651759	284820.671132765	2810.79265884838	1686727	992.57
1	L13	1	ARID1A	NM_006015	sample	4	11.0298507462687	52.927408412483	4.14028953124286	181659.028493894	2370.92010942256	1869672	1014.28
1	L13	2	ARID1A	NM_006015	sample	5	20.1877761413844	93.4653902798233	4.76516061450205	334204.31443299	2871.11350030231	1795389	993.06
1	L13	3	ARID1A	NM_006015	sample	6	18.8948751642576	92.473061760841	4.95635303451437	321823.354796321	2784.66689823795	1749239	982.35
1	L14	1	EZH1	NM_001991	sample	4	12.0464355788097	56.2812295618051	3.99164860411649	188854.356442119	2477.66827437006	1945793	1080.58
1	L14	2	EZH1	NM_001991	sample	5	20.2475979305248	98.2328159645233	4.7973019896063	364551.246858832	3030.88419926854	1980819	1096.82
1	L14	3	EZH1	NM_001991	sample	6	19.0013106159895	91.9043250327654	4.78763854211189	328036.942988204	2962.20330253332	1824587	1109.42
1	L15	1	ARID2	NM_152641	sample	4	9.90385722510075	42.8624064478987	3.6282326994226	142646.150834773	2297.33976568021	1637117	998.43
1	L15	2	ARID2	NM_152641	sample	5	15.850641025641	74.4576923076923	4.30681875507659	280885.280128205	2893.62137890509	1676055	1005.03
1	L15	3	ARID2	NM_152641	sample	6	14.91917973462	69.6978287092883	4.56192842553611	245666.711097708	2784.04549810334	1565254	1008.02
1	L16	1	FLT4	NM_002020	sample	4	11.9547374773687	53.137598068799	4.03480780306256	191140.975859988	2599.43700513586	2018670	1172.15
1	L16	2	FLT4	NM_002020	sample	5	19.2250847457627	88.5633898305085	4.36712328270445	328809.997288136	2974.83069554171	1961144	1139.57
1	L16	3	FLT4	NM_002020	sample	6	19.2291274325173	91.6528562460766	4.60988728936552	333265.068424357	2950.66622113696	1887361	1137.17
1	L17	1	RF	NA	Neutral	4	12.056976744186	52.3313953488372	3.63726014012567	164565.086627907	2403.06084152339	1808172	1043.64
1	L17	2	RF	NA	Neutral	5	18.9311355311355	91.1245421245421	5.0444712008865	347093.231501832	3031.17086120981	1932757	1151.21
1	L17	3	RF	NA	Neutral	6	19.6856754921928	92.4419551934827	4.37381545251323	325320.093686354	2907.36924614587	1868624	1063.59
1	L18	1	RF	NA	Neutral	4	11.8068322981366	55.7105590062112	3.92673965028785	179784.035403727	2445.25979647193	1873809	1063.12
1	L18	2	RF	NA	Neutral	5	19.4354619565217	94.5414402173913	4.87812735207926	353689.586956522	3046.92161320365	1934569	1080.96
1	L18	3	RF	NA	Neutral	6	19.6975269499049	89.6391883322765	4.36388664491463	313683.322130628	2874.44575446099	1828438	1051.4
1	L19	1	RF	NA	Neutral	4	12.00513478819	61.1424903722721	4.6091381592345	230056.969833119	2527.82547261859	2036639	1151.82
1	L19	2	RF	NA	Neutral	5	19.1318553092182	88.5256709451575	4.56690741799557	317286.365810969	2969.56265164526	1853165	1070.8
1	L19	3	RF	NA	Neutral	6	19.5239263803681	92.6355828220859	4.65959752659976	327421.090184049	2910.63510774136	1801321	1047.99
1	L20	1	RF	NA	Neutral	4	11.4859075535513	48.9515219842165	3.73446985291925	152403.003382187	2346.03081215179	1739431	1032.25
1	L20	2	RF	NA	Neutral	5	18.0340091563113	86.2459123610203	4.90790320631236	325450.533682145	3004.24293836741	1821910	1128.43
1	L20	3	RF	NA	Neutral	6	19.5102803738318	95.2971962616822	4.75114276163397	347943.486604361	2918.61990523962	1828452	1088.9
1	L21	1	RF	NA	Neutral	4	12.2189562087582	55.5788842231554	3.73288974524972	185389.866826635	2415.81512094528	1802994	1055.03
1	L21	2	RF	NA	Neutral	5	19.5462724935733	90.8161953727506	4.62059722136378	325141.479434447	2933.52304716453	1870701	1041.66
1	L21	3	RF	NA	Neutral	6	17.6353522867738	82.044499381953	4.40400557695228	283523.679233622	2779.92806499661	1661378	957.63
1	L22	1	RF	NA	Neutral	4	12.9184228416044	63.4065261726717	4.12038419961903	226665.929979606	2506.47687632857	1975394	1094.34
1	L22	2	RF	NA	Neutral	5	18.5950999355255	90.1418439716312	4.56380856978625	321466.932946486	2918.83202038605	1762209	1008.44
1	L22	3	RF	NA	Neutral	6	18.3086419753086	86.2925925925926	4.7450843683156	314024.827777778	2903.79453517052	1794203	1071.24
1	M03	1	OTNT	NA	Neutral	4	9.58610624635143	41.169877408056	3.44943341639358	131373.109165207	2163.27103684387	1639939	930.59
1	M03	2	OTNT	NA	Neutral	5	15.7966292134831	74.0005617977528	4.24382439093131	249575.775280899	2594.07891387181	1515432	876.16
1	M03	3	OTNT	NA	Neutral	6	17.6320645905421	84.5818915801615	4.76700618292106	312353.038638985	2867.93406669187	1755761	1050.97
1	M04	1	OTNT	NA	Neutral	4	10.3276450511945	48.9601820250284	3.68796755633597	169798.150739477	2397.23687907798	1848037	1049.32
1	M04	2	OTNT	NA	Neutral	5	18.5300059417706	87.4587046939988	4.41246285641789	309329.929887106	2965.54906522934	1826095	1045.48
1	M04	3	OTNT	NA	Neutral	6	18.0478288231592	86.2070484581498	4.64269900727605	303290.27375708	2885.03597412001	1769636	1038.81
1	M05	1	OTNT	NA	Neutral	4	11.954571927781	51.9924286546302	3.55589622129545	181613.329062318	2417.24128482822	1846239	1087.04
1	M05	2	OTNT	NA	Neutral	5	17.8991179713341	83.8076074972437	4.54214178151677	301105.97629548	2855.02168105923	1761419	1019.97
1	M05	3	OTNT	NA	Neutral	6	17.3662324649299	82.3947895791583	4.42255801255054	293242.321643287	2851.91342795497	1756253	1040.27
1	M06	1	OTNT	NA	Neutral	4	10.9136732329085	49.2983777520278	4.15946384822028	177147.782155272	2448.56926360135	1844290	1072.17
1	M06	2	OTNT	NA	Neutral	5	18.7519908987486	90.6689419795222	4.67450975356164	325777.688282139	2915.92050809879	1838137	1077.92
1	M06	3	OTNT	NA	Neutral	6	18.9120145631068	92.3052184466019	4.62163398049927	339197.865898058	2956.85828755752	1985457	1154.1
1	M07	1	OTNT	NA	Neutral	4	11.4102079395085	56.1241335853812	3.97596142153273	189788.799621928	2391.73446646658	1930555	1068.03
1	M07	2	OTNT	NA	Neutral	5	19.302786377709	89.8352941176471	4.62922515713127	321039.258823529	2898.93344573101	1875194	1073.52
1	M07	3	OTNT	NA	Neutral	6	18.1257175660161	88.3719862227325	4.67202142591013	315668.954649828	2898.41433386668	1807408	1060.59
1	M08	1	OTNT	NA	Neutral	4	10.7934911242604	52.4378698224852	4.65739104897706	192685.284023669	2569.70744350511	1902018	1194.87
1	M08	2	OTNT	NA	Neutral	5	17.1651108518086	82.0758459743291	4.61145106260717	316287.398483081	2923.68032859114	1869033	1094.89
1	M08	3	OTNT	NA	Neutral	6	17.7122641509434	83.030070754717	4.77762139019202	304526.714622642	2871.23336996433	1857916	1077.38
1	M09	1	DNM2	NM_001005362	sample	4	12.0029922202274	54.5583482944345	3.53580367830678	197473.813285458	2447.21103045783	1999479	1089.12
1	M09	2	DNM2	NM_001005362	sample	5	21.9353562005277	106.587730870712	4.46935894121574	401721.73878628	3013.37689158639	2052899	1106.19
1	M09	3	DNM2	NM_001005362	sample	6	21.5712545676005	101.363580998782	4.53063488403964	364461.056029233	2908.31034160765	1964140	1065.69
1	M10	1	PRF1	NM_005041	sample	4	11.8758865248227	54.2198581560284	4.23335027452151	178236.169503546	2379.94792576642	1892003	1046.9
1	M10	2	PRF1	NM_005041	sample	5	17.8008821676118	85.2715816005041	4.96671018537437	306344.420289855	2880.45670071936	1738435	991.69
1	M10	3	PRF1	NM_005041	sample	6	16.7464549064095	82.8706749858196	4.86550844602604	304775.468519569	2905.45163573413	1808695	1023.44
1	M11	1	DSN1	NM_024918	sample	4	10.7872832369942	51.4086705202312	4.23903923260852	172601.797687861	2393.1676202044	1767472	1046.57
1	M11	2	DSN1	NM_024918	sample	5	19.6921850079745	91.5095693779904	4.54970872609172	335024.238437002	2902.47081503219	1920225	1096.05
1	M11	3	DSN1	NM_024918	sample	6	17.4295900178253	84.7355912061794	4.98203442358249	293639.480689245	2792.27399361201	1686882	1027.88
1	M12	1	CBLB	NM_170662	sample	4	12.0951546993579	57.1879743140689	3.915555907969	202937.210741389	2498.35921049717	1836607	1072.43
1	M12	2	CBLB	NM_170662	sample	5	19.6769993800372	92.6199628022319	4.95464445183391	334957.554866708	3001.73833475636	1795568	1081.92
1	M12	3	CBLB	NM_170662	sample	6	18.3370786516854	88.9006505026612	4.59195825847601	310531.476049675	2860.66525695536	1726127	1042.01
1	M13	1	EP300	NM_001429	sample	4	11.7656857301499	54.6046640755136	4.23584258186376	167768.771238201	2310.59480693715	1634031	890.49
1	M13	2	EP300	NM_001429	sample	5	20.38125	92.1471590909091	4.70701639271404	306526.460227273	2761.39067449166	1691375	901.16
1	M13	3	EP300	NM_001429	sample	6	19.4742580254391	90.7274379164143	4.45753449009697	301372.342216838	2743.49592738948	1694818	915.52
1	M14	1	PHOX2B	NM_003924	sample	4	11.5094221105528	54.5477386934673	4.10686254807515	183474.168341709	2485.87901110282	1829501	1039.54
1	M14	2	PHOX2B	NM_003924	sample	5	18.9455782312925	88.5837971552257	4.43594040146721	315600.672232529	2910.69249543717	1850377	1041.16
1	M14	3	PHOX2B	NM_003924	sample	6	16.8428650749584	79.4053303720155	4.53430724775655	278701.919489173	2827.33340577307	1674253	1016.2
1	M15	1	LATS1	NM_004690	sample	4	11.0740498034076	54.8446920052425	4.51393914152403	192284.390563565	2410.56861438396	1814669	1030.39
1	M15	2	LATS1	NM_004690	sample	5	20.9084084084084	96.4654654654655	4.72588685223058	344297.162912913	2985.58322965452	1883829	1134.95
1	M15	3	LATS1	NM_004690	sample	6	18.0958994708995	87.7063492063492	4.54130186745484	310515.681216931	2875.1061506819	1775425	1011.7
1	M16	1	CUL3	NM_003590	sample	4	12.004550625711	58.9732650739477	3.92289902101359	213374.422070535	2527.25574883795	1959644	1118.1
1	M16	2	CUL3	NM_003590	sample	5	20.3015607580825	98.8266443701226	4.54886049577374	361508.802118172	2997.85630008298	1934012	1087.96
1	M16	3	CUL3	NM_003590	sample	6	19.6311745334797	95.8035126234907	4.8050154263235	349936.60428101	2982.90537978883	1881146	1122.28
1	M17	1	OTNT	NA	Neutral	4	10.9654959950709	49.2630930375847	3.6613065983292	164491.086876155	2309.20219785654	1838979	1015.17
1	M17	2	OTNT	NA	Neutral	5	17.9034726309594	79.8822836962919	4.27884572215266	287748.878163626	2920.82245796721	1828121	1065.64
1	M17	3	OTNT	NA	Neutral	6	16.261231281198	71.6866333887965	4.01165454990483	247578.075429839	2757.51802276379	1690802	984.69
1	M18	1	OTNT	NA	Neutral	4	10.9879587155963	51.2488532110092	3.82458223109831	177636.736811927	2445.1392672118	1821722	1076.66
1	M18	2	OTNT	NA	Neutral	5	20.2212389380531	92.5815423514539	4.41469153156026	322781.453855879	2891.52421684223	1858575	1044.39
1	M18	3	OTNT	NA	Neutral	6	18.6483390607102	86.2691867124857	4.35554494491497	306802.349942726	2809.89422441717	1755828	1005.89
1	M19	1	OTNT	NA	Neutral	4	12.0483153210426	58.5772409408773	4.23827679869291	199413.703750795	2457.60342198141	1901118	1050.06
1	M19	2	OTNT	NA	Neutral	5	18.6763378465506	84.4087685364281	4.80945153177315	307011.899419729	2923.3939915035	1802619	1104.08
1	M19	3	OTNT	NA	Neutral	6	17.074697527617	77.814834297738	4.09683631529666	269255.511835876	2688.80585261685	1627730	939.26
1	M20	1	OTNT	NA	Neutral	4	11.4459724950884	54.6293385723641	3.89200722495776	184463.289456451	2486.36050835466	1885813	1095.57
1	M20	2	OTNT	NA	Neutral	5	19.7467911318553	90.7683780630105	4.56880293958922	328299.01050175	2927.76315155238	1845625	1066.43
1	M20	3	OTNT	NA	Neutral	6	17.4047072330654	81.8404133180253	4.52273426882357	303840.304247991	2832.24394089498	1691742	1001.15
1	M21	1	OTNT	NA	Neutral	4	12.3993193420306	56.0754395916052	3.88411075762123	188699.10947249	2475.64967803884	1920539	1089.48
1	M21	2	OTNT	NA	Neutral	5	19.0104643557881	89.8227599738391	4.45883236243523	325313.054937868	2941.60794067052	1873253	1072.68
1	M21	3	OTNT	NA	Neutral	6	18.3490566037736	84.6581576026637	4.37664553664431	293358.000554939	2807.28276840998	1713340	958.76
1	M22	1	OTNT	NA	Neutral	4	10.9467492260062	49.1176470588235	3.82562790102675	173412.773374613	2356.10013759458	1783964	1038.4
1	M22	2	OTNT	NA	Neutral	5	21.8150520416333	101.486789431545	4.45715741000511	374752.384307446	3007.60786756474	2076010	1217.25
1	M22	3	OTNT	NA	Neutral	6	18.1781485468245	86.0538213132401	4.39625922841495	315037.441334769	2913.66865488385	1801775	1055.96
1	N03	1	PLK1	NA	Negative	4	11.7696267696268	63.4504504504505	5.48819595027782	263279.205920206	2500.34653232321	1862876	1187.48
1	N03	2	PLK1	NA	Negative	5	19.9200524246396	100.94495412844	5.98241517171245	398532.495412844	3044.95203027027	1934765	1250.89
1	N03	3	PLK1	NA	Negative	6	16.9182509505703	90.2442965779468	5.60275952723394	378566.876425856	2879.65419992024	1740937	1166.9
1	N04	1	PLK1	NA	Negative	4	12.077288941736	66.2711058263971	5.35060276761644	272167.857312723	2588.73689949462	1954400	1218.08
1	N04	2	PLK1	NA	Negative	5	16.3316880552813	88.395853899309	5.30980169305352	376608.351431392	2697.55232539677	1646694	1085.28
1	N04	3	PLK1	NA	Negative	6	18.0127877237852	105.705882352941	7.26046504930185	507356.716112532	3332.29865133303	2186048	1527.17
1	N05	1	PLK1	NA	Negative	4	11.078729281768	61.8121546961326	4.81418921987936	247776.962707182	2455.28364946183	1837804	1129.41
1	N05	2	PLK1	NA	Negative	5	17.9853836784409	96.0304506699147	5.1560686251409	405379.56638246	2929.72676838329	1902090	1153.45
1	N05	3	PLK1	NA	Negative	6	17.8416050686378	97.8891235480465	5.51367675471077	432746.480464625	3040.56080001861	1915322	1242.37
1	N06	1	PLK1	NA	Negative	4	13.3996655518395	78.2591973244147	7.50080086643907	375527.436454849	3178.18973507896	2479776	1683.94
1	N06	2	PLK1	NA	Negative	5	19.78611898017	112.252124645892	6.42969512254356	508533.845609065	3304.27884786735	2216480	1438.07
1	N06	3	PLK1	NA	Negative	6	18.8078602620087	107.282751091703	6.87557839306222	486187.812227074	3290.38371959798	2006814	1460.64
1	N07	1	PLK1	NA	Negative	4	11.2072072072072	67.8172458172458	6.10500756590186	317950.921492921	2588.46481749316	2239514	1352.32
1	N07	2	PLK1	NA	Negative	5	19.7792	110.0144	6.32009042678891	471624.9888	3181.59327948466	1989223	1396.58
1	N07	3	PLK1	NA	Negative	6	17.7179788484136	95.6216216216216	5.73585917946253	400525.581668625	3044.73255795391	1866934	1260.64
1	N08	1	PLK1	NA	Negative	4	11.1871508379888	60.4511173184358	4.56738329994775	270583.370111732	2558.55734285936	2127252	1254.92
1	N08	2	PLK1	NA	Negative	5	17.713567839196	96.9497487437186	6.22330745323607	437297.850502513	3062.72992969691	2035279	1321.65
1	N08	3	PLK1	NA	Negative	6	17.3806734992679	90.6573938506589	5.17941445265649	371099.572474378	2955.809756141	1974132	1301.42
1	N09	1	CIC	NM_015125	sample	4	10.5925925925926	47.7169707020453	3.61597250065309	164787.87893864	2300.38039880474	1779327	1025.58
1	N09	2	CIC	NM_015125	sample	5	18.2854430379747	86.5050632911392	4.26151798137531	311837.983544304	2828.75781766622	1746629	1015.95
1	N09	3	CIC	NM_015125	sample	6	17.1624605678233	77.7434279705573	4.25342414091791	262520.445846477	2685.32282551433	1648536	969.53
1	N10	1	SMARCA4	NM_003072	sample	4	10.8975817923186	50.825746799431	3.69400320816143	169673.17140825	2306.01334822492	1778408	971.2
1	N10	2	SMARCA4	NM_003072	sample	5	19.5781792911744	88.1014593467686	4.45712374409112	308036.833217512	2852.00197205039	1830836	1015.88
1	N10	3	SMARCA4	NM_003072	sample	6	19.5678358702846	88.1442753143614	4.48056537898406	303809.156849768	2798.99596132527	1836346	1063.44
1	N11	1	DOT1L	NM_032482	sample	4	11.2737011247991	48.7857525441885	3.5411380214946	157438.297268345	2390.55958482707	1838202	1016.23
1	N11	2	DOT1L	NM_032482	sample	5	21.943347639485	100.850643776824	5.77752518244231	378480.213733906	2984.66296655226	1920499	1223.28
1	N11	3	DOT1L	NM_032482	sample	6	18.6787983824379	84.4136337377239	4.4012607355496	282019.719815136	2817.60951412333	1793137	1061.96
1	N12	1	XPC	NM_004628	sample	4	10.4389246054939	43.5751022793688	3.63200386388827	140523.275862069	2283.49502928346	1651723	965.83
1	N12	2	XPC	NM_004628	sample	5	22.0606319385141	96.997438087105	5.24531953489334	350681.065755764	2935.87019990558	1852302	1137.44
1	N12	3	XPC	NM_004628	sample	6	17.42370039128	77.9865846841811	4.16446324576742	244964.297931805	2614.11395900203	1528565	867.41
1	N13	1	EXT1	NM_000127	sample	4	11.540471637986	49.4493307839388	3.89299586721552	169324.20458891	2412.35531189466	1794231	1030.21
1	N13	2	EXT1	NM_000127	sample	5	19.639844256976	89.559377027904	4.72954012015248	317594.852693056	2904.60273569785	1873340	1090.6
1	N13	3	EXT1	NM_000127	sample	6	17.2307692307692	80.0125223613596	4.58241412723849	285418.497316637	2881.03990909785	1815265	1045.1
1	N14	1	MSH6	NM_000179	sample	4	11.6339987900786	50.4966727162734	3.70918430770064	161035.733817302	2302.01903408997	1670436	925.23
1	N14	2	MSH6	NM_000179	sample	5	19.0874499332443	87.8911882510013	4.42123740480315	306301.518691589	2845.74660748392	1705131	997.33
1	N14	3	MSH6	NM_000179	sample	6	17.1768996960486	80.3787234042553	4.99479533567467	286489.975683891	2790.58724315958	1570688	975.86
1	N15	1	FANCC	NM_000136	sample	4	12.310322156476	57.1446416831032	4.07037943884291	195761.109138725	2447.31451818806	1898102	1059.77
1	N15	2	FANCC	NM_000136	sample	5	19.1335740072202	87.73706377858	4.3468598425588	306091.661251504	2862.00983403892	1866608	1071.56
1	N15	3	FANCC	NM_000136	sample	6	18.524838012959	81.9119870410367	4.2712138243691	283868.818574514	2783.19995592099	1735026	1037.91
1	N16	1	NCOR1	NM_006311	sample	4	11.7025998731769	50.6246036778694	4.00102715713435	163245.703233989	2386.75969903409	1785182	1024.56
1	N16	2	NCOR1	NM_006311	sample	5	19.7431930693069	93.9585396039604	4.91667488869092	349017.258663366	2954.95569777939	1911885	1067.51
1	N16	3	NCOR1	NM_006311	sample	6	18.351302241066	83.5850999394306	4.3709875972012	267043.882495457	2674.61285657829	1551576	848.8
1	N17	1	PLK1	NA	Negative	4	12.662109375	66.673828125	6.06181934202505	308210.673828125	2885.09328096185	2254788	1471.02
1	N17	2	PLK1	NA	Negative	5	17.513671875	91.267578125	6.27599089572356	390948.26953125	3160.50896354194	2220524	1370.61
1	N17	3	PLK1	NA	Negative	6	15.3069306930693	82.6449787835926	5.90466896870621	386697.642149929	2939.58256518065	1972902	1266.69
1	N18	1	PLK1	NA	Negative	4	11.668776371308	66.0021097046414	6.93839585934876	317717.202531646	2902.17149816592	2263349	1502.88
1	N18	2	PLK1	NA	Negative	5	17.6718027734977	99.5963020030817	7.72384877770998	466353.912172573	3343.40007880339	2173925	1426.97
1	N18	3	PLK1	NA	Negative	6	17.2425	97.435	8.57067908139109	463357.2075	3211.31372181366	1952191	1454.45
1	N19	1	PLK1	NA	Negative	4	11.9112754158965	65.8724584103512	5.89188472493968	288541.090573013	2867.93362785706	2190222	1368.49
1	N19	2	PLK1	NA	Negative	5	15.5226890756303	99.9310924369748	12.1377794710896	594670.445378151	3773.31548249296	2485309	1822.16
1	N19	3	PLK1	NA	Negative	6	17.2754777070064	100.117834394904	8.15048342245932	483327.590764331	3347.38460263852	2230758	1451.16
1	N20	1	PLK1	NA	Negative	4	11.6195652173913	64.0561594202899	6.28303320233091	335900.907608696	3147.2847786017	2415451	1607.28
1	N20	2	PLK1	NA	Negative	5	15.7761557177616	95.3041362530414	8.68545461685275	537073.819951338	3644.68332691845	2516159	1771.19
1	N20	3	PLK1	NA	Negative	6	13.2547169811321	72.564465408805	6.18390503410215	355023.028301887	2856.15361227938	1957947	1241.83
1	N21	1	PLK1	NA	Negative	4	12.6007194244604	74.8237410071942	6.64218463989377	364892.149280576	2980.1342868638	2447487	1502.14
1	N21	2	PLK1	NA	Negative	5	18.0201680672269	98.5126050420168	6.45608012400682	431113.986554622	3183.83196579562	2045031	1296.45
1	N21	3	PLK1	NA	Negative	6	17.3628762541806	103.734113712375	6.95479750461558	517346.369565217	3401.33097823103	2270889	1470.73
1	N22	1	PLK1	NA	Negative	4	12.749354005168	81.5555555555556	9.12641566554954	445656.297157623	3187.88378109263	2551440	1650.26
1	N22	2	PLK1	NA	Negative	5	18.3184931506849	108.554794520548	9.49367753061429	578088.835616438	3669.9499070143	2549388	1705.98
1	N22	3	PLK1	NA	Negative	6	17.2918032786885	90.3901639344262	5.25448610584552	381847.234426229	3088.77440062072	2051824	1268.91
