# Supplementary material for: TRACERx analysis identifies a role for FAT1 in regulating chromosomal instability and whole-genome doubling via Hippo signalling
Source: Nat Cell Biol. 2024 Dec 30;27(1):154–68. doi: 10.1038/s41556-024-01558-w (PMC11735399; doi:10.1038/s41556-024-01558-w)
Supplement: Supplementary file 17 — Statistical source data. [file 41556_2024_1558_MOESM17_ESM.zip › extended fig1/ext fig1A source/data/rawData/GIN_H1944_53BP1.txt]

screenPlateOrder	plateWell	replicateNo	Content	ContentAnno	ContentType	MEAN_ObjectSpotAvgAreaCh2	MEAN_ObjectSpotAvgAreaCh3	MEAN_ObjectSpotAvgIntenCh2	MEAN_ObjectSpotAvgIntenCh3	MEAN_ObjectSpotTotalAreaCh2	MEAN_ObjectSpotTotalAreaCh3	MEAN_ObjectSpotTotalCountCh2	MEAN_ObjectSpotTotalCountCh3	MEAN_ObjectSpotTotalIntenCh2	MEAN_ObjectSpotTotalIntenCh3	ValidObjectCount	MEAN_Circ_TotalIntenCh2	MEAN_Circ_TotalIntenCh3	MEAN_Circ_AvgIntenCh2	MEAN_Circ_AvgIntenCh3	percentHIGH_Circ_TotalIntenCh2	percentLOW_Circ_TotalIntenCh2	percentHIGH_Circ_TotalIntenCh3	percentLOW_Circ_TotalIntenCh3	percentHIGH_Circ_AvgIntenCh2	percentLOW_Circ_AvgIntenCh2	percentHIGH_Circ_AvgIntenCh3	percentLOW_Circ_AvgIntenCh3	percentHIGH_SpotAvgAreaCh2	percentLOW_SpotAvgAreaCh2	percentHIGH_SpotAvgAreaCh3	percentLOW_SpotAvgAreaCh3	percentHIGH_SpotAvgIntenCh2	percentLOW_SpotAvgIntenCh2	percentHIGH_SpotAvgIntenCh3	percentLOW_SpotAvgIntenCh3	percentHIGH_SpotCountCh2	percentLOW_SpotCountCh2	percentHIGH_SpotCountCh3	percentLOW_SpotCountCh3	percentHIGH_SpotTotalAreaCh2	percentHIGH_SpotTotalAreaCh3	percentHIGH_SpotTotalIntenCh2	percentHIGH_SpotTotalIntenCh3
1	C03	1	53BP1	NA	Positive	6.30133461618334	2.40369653462419	4140.81068354368	1695.04247950155	31.2203791469194	6.58767772511848	7.68720379146919	1.43364928909953	209504.272511848	26499.1469194313	422	1904876	29887.51	1935.33	122.97	11.4	7.3	0.7	65.2	11.1	7.3	0.7	76.5	9.7	11.4	1.7	46.7	9.7	10	0.2	61.1	9	0	1.7	46.7	14.7	0.9	20.6	0.7
1	C03	2	53BP1	NA	Positive	5.39282900779727	2.77179307820039	4228.81798805328	2054.59573725884	32.3520782396088	9.05378973105134	7.54278728606357	1.97310513447433	210044.398533007	36580.7237163814	409	1828650	37094.89	1875.62	158.09	12.5	13.4	1.7	50.1	11.5	12.2	3.2	56.2	13.7	13.4	1.5	40.3	11.7	11.7	0.2	51.3	7.3	8.3	3.2	40.3	15.4	0.7	20.5	0.5
1	C03	3	53BP1	NA	Positive	5.14271978029822	2.20425504709531	4032.91902272928	1628.35892543618	27.9262759924386	5.82230623818525	7.1890359168242	1.41020793950851	184427.173913043	22099.6257088847	529	1943412	33449.99	1893.14	133.87	11.2	7.4	0.2	59	10	7.9	0.4	73	9.3	11.5	1.3	47.3	8.3	9.3	0.2	57.5	14.7	6.8	0.9	47.3	14	0	16.6	0.8
1	C04	1	53BP1	NA	Positive	7.38384998305026	2.60026154401154	4670.38776564404	1910.20566207554	38.9734848484849	7.71212121212121	8.29545454545455	1.63257575757576	295837.159090909	30932.3257575758	264	2198452	37416.12	2266.52	150.23	13.3	2.3	0.4	37.1	14	3.4	0.4	53	15.9	7.2	1.1	42	12.9	6.1	0	53	9.5	0	1.1	42	21.6	0.4	26.1	0
1	C04	2	53BP1	NA	Positive	4.87628617384578	2.42277763983904	3777.47840305508	1834.803560777	27.4166666666667	7.11296296296296	7.16666666666667	1.6462962962963	165681.114814815	27717.237037037	540	1884076	34938.05	1787.47	140.06	10.7	7	0.4	55.6	9.3	9.8	0.4	71.3	8.9	18.5	0.9	43.3	8.5	17	0	57.2	6.9	13.3	2	43.3	12.6	0.4	15.6	0.2
1	C04	3	53BP1	NA	Positive	4.19418085805166	2.76370358899142	3899.51264199804	2048.46208913203	22.7960526315789	7.70230263157895	5.80427631578947	1.67434210526316	142951.208881579	31827.4703947368	608	1706266	39155.98	1695	157.37	10	10.5	2.6	41.9	9.2	12.3	2	51	9	16.1	2	39.5	8.6	13.3	0.3	45.4	7.7	9.9	2.1	39.5	10	0.8	13.8	1.5
1	C05	1	53BP1	NA	Positive	6.04386769356498	2.43462380155632	4089.76042949053	1921.78468051038	32.6441717791411	7.94171779141104	6.75766871165644	1.7239263803681	244690.892638037	31908.717791411	326	1840798	36017.81	1914.58	152.22	12.9	14.4	0.6	44.2	15	15	0.9	51.8	14.4	16	0	41.4	13.5	15.6	0	50.6	6.4	0	1.2	41.4	14.7	0.6	19.6	0.6
1	C05	2	53BP1	NA	Positive	5.90704631832643	3.17930689890917	4836.9601208053	2219.7043534172	41.96875	9.21306818181818	8.70170454545455	1.85227272727273	335769.372159091	38370.4715909091	352	2285082	37452.18	2293.03	150.23	18.5	6	0.3	43.8	19.6	2.6	1.1	60.8	16.2	7.7	2.8	35.5	15.1	7.7	0.3	48.6	9.1	4.8	1.7	35.5	20.5	0.9	25.9	1.1
1	C05	3	53BP1	NA	Positive	4.96494519243113	2.5771263873828	3958.91433147779	1842.95741336984	24.767094017094	6.65598290598291	6.23717948717949	1.48717948717949	179483.205128205	25928.7521367521	468	1931784	37374.48	1777.85	149.08	10.3	5.8	1.1	42.9	9	10.3	1.1	61.3	9.6	15.8	1.1	43.2	7.7	12.2	0.2	51.1	8.8	10.3	1.7	43.2	9	0.9	10.7	0.9
1	C06	1	53BP1	NA	Positive	7.1470563273244	3.09214084313778	4286.64283018285	2320.89268418163	34.478527607362	9.79447852760736	7.39263803680982	2.07668711656442	255957.003067485	40606.1196319018	326	1885427	36825.48	2081.92	153.83	11.7	12.9	0.6	39.9	14.7	10.4	0.9	52.8	14.1	10.1	1.2	34.4	13.2	10.7	0.3	43.3	6.4	0	1.8	34.4	14.4	0.3	19.3	0.6
1	C06	2	53BP1	NA	Positive	3.9441362194872	2.20076948123668	3333.12764383074	1664.31897662791	27.7574552683897	6.76143141153081	6.60834990059642	1.43141153081511	175248.817097416	29880.6858846918	503	1543752	32854.84	1564.26	143.73	10.7	30	1.8	54.5	11.3	30.4	2	66.8	11.9	33.4	2	53.1	9.7	31.8	0.2	61.6	5.4	30.2	1.2	53.1	16.7	0.6	19.3	0.8
1	C06	3	53BP1	NA	Positive	5.35431713282716	2.73345603778234	4548.68627400786	2099.12226002977	38.8692493946731	9.02179176755448	9.29782082324455	2.04600484261501	269906.963680387	36127.5326876513	413	2141625	36249.23	2120.54	145.28	15.3	8	0	47.2	16.7	7.3	0.5	63.2	11.9	6.5	1	36.3	13.3	6.3	0	43.3	26.2	3.1	2.4	36.3	23.2	1.5	27.6	1.5
1	C07	1	53BP1	NA	Positive	4.81854181309685	3.19146825396825	4103.18951973135	2275.45843175153	33.9171974522293	9.44585987261146	7.80891719745223	1.87261146496815	228949.71656051	42527.974522293	314	1818050	37355.63	1821.95	159.15	9.9	12.1	1.9	44.9	8.9	16.9	1.6	47.5	12.1	12.7	1.9	37.9	10.5	13.4	0.3	47.8	8.9	0	1	37.9	17.8	0.3	22.6	1.9
1	C07	2	53BP1	NA	Positive	3.42322964979627	2.54864463391773	3556.66001732835	1918.3014218335	27.9602272727273	8.79261363636364	8.04829545454546	1.93181818181818	142368.696022727	35290.9346590909	352	1780532	33619.91	1628.86	131.74	7.4	5.7	0.3	63.1	4	9.7	0.9	77.8	7.1	15.3	0.9	40.1	4	13.9	0	59.1	7.7	10.8	2	40.1	11.1	1.4	12.5	1.7
1	C07	3	53BP1	NA	Positive	4.63590664565877	2.47705116332694	3278.72400226469	1806.62913388514	19.2087628865979	6.83247422680412	4.64175257731959	1.48969072164948	136379.659793814	28338.7268041237	388	1652041	37237.57	1557.53	156.46	7.7	12.4	1.5	44.1	5.2	16.8	1.5	57.7	10.3	25.8	1.5	46.1	6.7	23.2	0.8	53.6	5.9	18.8	1.3	46.1	7	0.5	8	1
1	C08	1	53BP1	NA	Positive	4.88426189822432	3.18638131415909	3958.42475829412	2125.59998748189	29.8347578347578	9.28205128205128	7.64387464387464	1.80911680911681	177112.179487179	38897.905982906	351	1666122	32978.05	1739.72	136.12	8.3	16.5	0.6	51.9	11.1	21.7	0.9	62.4	10.8	11.7	2.6	38.7	10	17.1	0.3	48.7	10.3	0	1.4	38.7	14.8	0.9	19.9	1.4
1	C08	2	53BP1	NA	Positive	4.92465988428001	2.9039041221936	3675.60869622026	2262.19936942088	23.7421052631579	9.11315789473684	6.71052631578947	2	136745.163157895	39032.1578947368	380	1685941	38107.81	1658.36	153.8	7.9	14.2	1.1	42.9	5.5	14.7	0.3	55.3	6.6	16.1	1.8	35.5	5.8	17.4	0.3	50.8	3.7	10.3	2.9	35.5	8.2	0	9.7	0.3
1	C08	3	53BP1	NA	Positive	4.68960159105948	2.86215315707138	3801.50911620524	1996.9469625144	27.6238317757009	8.47196261682243	6.78271028037383	1.78271028037383	176721.462616822	34109.9042056075	428	1804919	38215.73	1743.72	152.78	11.4	8.6	1.9	42.1	8.4	13.6	1.6	58.2	11.4	20.3	1.9	41.8	8.6	18.7	0.2	48.6	14.5	13.8	2.6	41.8	18.5	0.9	19.4	1.4
1	C09	1	PLCG2	NM_002661	sample	4.77312395072863	5.02983125068741	4479.60067826771	5118.04971171594	38.8992537313433	30.0074626865672	9.03358208955224	5.24626865671642	264467.992537313	205755.902985075	268	2128815	68739.08	2154.17	274.79	16.8	6	16.4	9	15.7	4.1	19.8	6.3	11.2	8.6	4.1	15.7	11.2	6	5.6	16	15.3	0	19	15.7	22	14.9	26.9	26.9
1	C09	2	PLCG2	NM_002661	sample	10.3268332704525	4.48563656261353	4610.64180245105	5044.19491571915	42.4730769230769	28.3615384615385	8.56538461538462	5.21153846153846	358303.1	191027.261538462	260	2394864	76253.82	2501.44	312.49	19.2	7.7	25	10	16.2	6.2	24.2	7.7	11.9	16.9	3.8	16.9	15.4	12.7	4.2	16.9	11.9	10	18.8	16.9	23.1	11.9	25.8	18.5
1	C09	3	PLCG2	NM_002661	sample	7.7947583836517	4.50668016408879	4197.18509569144	4645.36601217719	37.356	25.46	7.96	4.664	274060.368	162468.952	250	2135408	73673.61	2148.87	286.16	18.8	4.8	22	10	15.6	6.4	23.6	5.2	15.6	15.2	4.4	18.4	11.6	14.8	3.6	18.8	17.6	12	14	18.4	23.6	10.4	25.6	22.4
1	C10	1	SETD2	NM_014159	sample	10.7513870634316	5.12838887001324	4692.39431452509	5020.5424432592	45.3959390862944	29.3096446700508	8.57868020304569	5.07106598984772	368397.54822335	195569.441624365	197	2367885	64325.52	2414.38	260.25	19.3	3.6	18.3	14.7	18.8	5.6	19.8	9.1	20.3	9.6	5.1	16.2	17.3	9.1	5.1	16.2	12.2	0	17.3	16.2	22.3	11.2	30.5	24.9
1	C10	2	SETD2	NM_014159	sample	5.18262764632354	5.22983716046059	4318.09883608155	5387.58605431045	32.4241486068111	31.1455108359133	7.71207430340557	5.328173374613	211344.430340557	221863.037151703	323	2034631	71162.99	2153.13	293.87	14.2	7.4	18.6	8.4	14.9	4	22.3	6.5	13.3	13.3	6.8	13.3	12.7	9.6	7.7	13.9	9.3	7.4	21.7	13.3	16.1	12.7	22	25.4
1	C10	3	SETD2	NM_014159	sample	8.76910071976878	4.14661642963905	4627.28544424805	4477.25103135768	37.6272401433692	22.0967741935484	6.98566308243728	4.13620071684588	321503.666666667	149707.089605735	279	2178708	61178.47	2224.43	247.17	16.5	11.1	15.1	17.2	17.6	7.2	15.4	12.9	18.6	11.8	3.9	22.2	16.5	11.8	6.8	22.2	11.8	7.9	10.8	22.2	17.2	9.7	24.4	21.5
1	C11	1	IKZF1	NM_001220765	sample	5.61989767064241	4.58102553492259	4025.23379843103	4763.17502338275	36.4789473684211	25.6473684210526	7.8	4.64736842105263	246660.968421053	165110.326315789	190	1814581	61265.47	1984.7	250.17	12.1	10.5	12.1	15.8	12.1	7.9	11.6	10.5	12.6	13.2	2.6	18.9	11.1	11.6	3.7	19.5	8.4	0	17.4	18.9	22.6	10	23.2	17.4
1	C11	2	IKZF1	NM_001220765	sample	5.79618117576817	4.51288134334466	3933.86562053878	4717.31758699671	28.1106557377049	24.594262295082	6.4672131147541	4.65983606557377	208105.696721311	159528.930327869	244	1602638	59448.67	1774.24	238.84	7	12.7	11.5	10.7	8.2	18.9	10.2	9.4	11.5	16	4.9	16.4	9.4	19.7	5.3	16.8	4.5	8.6	13.5	16.4	10.7	6.6	11.9	12.7
1	C11	3	IKZF1	NM_001220765	sample	4.45202600491705	4.27035948791276	3885.07124470939	4554.37827712341	30.4891774891775	28.5497835497835	8.13852813852814	5.05194805194805	182907.935064935	185097.316017316	231	1757591	68582.05	1740.44	268.14	8.7	10.4	14.3	6.9	10.4	15.2	16.9	6.1	9.5	14.7	2.6	21.6	10.8	14.3	3.9	21.6	17.7	10	22.5	21.6	15.6	16.9	16.9	27.7
1	C12	1	COL2A1	NM_033150	sample	6.45704973779264	4.64544693501488	4052.97797572676	4654.44119669896	26.8835820895522	21.3761194029851	6.15522388059702	3.72835820895522	198711.719402985	147896.752238806	335	1838245	65032.13	1963.3	255.79	12.5	9.3	16.1	11.3	12.2	9.6	16.7	7.8	17.3	18.8	6.6	23	13.7	16.1	5.7	23.6	5.4	0	9.9	23	13.1	8.4	18.2	19.1
1	C12	2	COL2A1	NM_033150	sample	5.52445145330106	4.6030027887286	4114.19667045805	4953.70184524291	30.258064516129	25.2021505376344	8.2989247311828	4.63440860215054	195629.696774194	173165.584946237	465	2195690	72944.53	2135.76	285.57	16.3	4.5	19.6	8.2	12	2.8	18.3	5.4	7.5	17	4.1	17	8.8	11.6	6	17	11	10.1	14.2	17	14.2	8.2	19.6	16.8
1	C12	3	COL2A1	NM_033150	sample	8.25537669533864	4.23894500669604	4420.70422940931	4549.28546648543	31.8997493734336	21.140350877193	7.22305764411028	3.83458646616541	252508.684210526	146427.270676692	399	2039554	66656.03	2311.46	271.78	14.5	4.8	16	9.5	14	3.8	17	8	12.8	14	4.3	24.3	12.3	11	7.5	24.3	13	8.8	11.3	24.3	15.8	7.3	21.1	19.8
1	C13	1	SMAD4	NM_005359	sample	6.45594420260791	4.72554204052728	4325.36845493707	4600.82244661317	32.1122047244095	20.6811023622047	7.91535433070866	3.52755905511811	222564.868110236	137920.87992126	508	2024269	60950.52	2083.77	243.22	11.4	4.9	12.2	12.2	12.4	4.3	11	8.1	10.4	11.6	6.3	22.2	9.1	7.3	4.3	22.2	8.3	0	9.1	22.2	14.6	6.5	19.3	15.4
1	C13	2	SMAD4	NM_005359	sample	4.6815143201943	4.60908173617607	3988.99731516674	4488.09189097673	27.3391684901532	20.7789934354486	6.86870897155361	3.82494529540481	198099.628008753	129303.472647702	457	1961172	58771.6	1857.23	241.69	11.2	7.7	9.8	12.7	10.1	10.5	11.4	10.5	11.4	17.7	4.8	17.9	9.8	15.1	4.2	18.4	4.4	9.8	7.2	17.9	11.2	4.8	14.7	9.6
1	C13	3	SMAD4	NM_005359	sample	5.12791991416175	4.45628384306759	3977.8119037999	4331.16443343259	29.0896414342629	19.7569721115538	7.86254980079681	3.65737051792829	186641.356573705	119498.125498008	502	1736728	59814.94	1820.74	244.05	11.6	9.8	10.4	11.2	12.7	10.8	11	7.8	8.6	13.3	3.2	17.9	9.8	12	2.6	17.9	15.7	6.6	7.2	17.9	14.9	5.6	16.7	13.9
1	C14	1	FANCF	NM_022725	sample	2.74324974198516	4.5044103666801	3384.97911820066	4166.4187568222	19.15	18.0394736842105	6.07631578947368	3.40789473684211	102741.126315789	106485.013157895	380	1695438	54242.54	1622.19	222.7	7.9	8.2	7.9	13.4	7.1	11.1	9.5	13.4	7.9	22.4	4.5	19.5	5.8	18.9	4.2	20	5	0	5.8	19.5	5.8	3.7	8.9	10.8
1	C14	2	FANCF	NM_022725	sample	5.90127271657604	4.25518839943974	3942.48371044844	4363.02301075212	29.5044563279857	19.9839572192513	6.74331550802139	3.6969696969697	222689.736185383	130536.707664884	561	1898686	59427.38	2009.65	260.28	12.1	11.4	12.7	18.5	11.9	8.4	17.3	14.3	10.3	20.1	4.6	23.4	10.2	16.9	3.6	23.7	7.1	13.7	10.5	23.4	14.4	4.6	15.9	10.7
1	C14	3	FANCF	NM_022725	sample	6.62665687193689	4.26776929226013	3854.38755460703	4409.04632973712	25.9714867617108	19.1649694501018	5.94297352342159	3.58044806517312	207520.132382892	124588.419551935	491	1861319	65740.36	1948.33	267.19	11.8	7.9	15.3	8.6	9.6	10.6	15.9	4.9	10.8	23	3.7	21.8	8.8	20.4	4.9	21.8	10.4	15.9	8.8	21.8	12.4	5.9	14.1	17.5
1	C15	1	Sep-12	NM_144605	sample	6.53108654659142	4.66710959768715	4418.76041379592	4985.37699745326	34.5744234800839	25.3123689727463	8.22851153039832	4.41090146750524	264369.129979036	179805.526205451	477	2400747	76709.96	2332.31	300.9	19.5	2.3	21.8	4.8	16.8	3.6	23.1	4.4	9.9	16.1	5	20.8	15.1	10.9	6.7	20.8	12.8	0	14.9	20.8	17.4	11.1	22.2	24.3
1	C15	2	Sep-12	NM_144605	sample	5.01457565472089	4.93000183281804	4401.81064010516	5486.59410812692	37.7312252964427	28.6284584980237	9.8300395256917	5.12450592885375	236766.646245059	200016.187747036	506	2187084	67000.23	2127.17	270.84	14.6	4.9	12.6	7.7	12.3	3.8	14.2	4.2	9.3	6.9	4.5	12.5	8.5	5.1	6.5	12.8	11.5	4	18	12.5	17.8	8.9	20.8	22.5
1	C15	3	Sep-12	NM_144605	sample	5.2190176451145	4.90878044286827	3719.63584150559	4773.52984318377	24.6120689655172	21.6702586206897	6.23491379310345	3.69396551724138	165445.239224138	146634.534482759	464	1835683	67943.95	1797.39	268.72	11	9.1	16.2	7.5	10.1	10.3	16.4	4.5	10.8	19.6	6.9	21.6	9.3	17.5	7.1	21.8	9.9	14.2	8.2	21.6	12.5	6.7	14.7	19.4
1	C16	1	GNPTAB	NM_024312	sample	5.83397575178548	4.40318804236038	4192.83856208305	4719.78312924266	29.9040816326531	23.3836734693878	7.3265306122449	4.35714285714286	226887.118367347	151640.665306122	490	2024513	64833.38	2113.22	272.29	14.9	6.5	14.3	8.4	12	5.1	18.4	4.3	10.2	13.5	3.7	17.6	10.6	10.8	4.1	17.6	8.4	0	14.5	17.6	13.1	8.4	15.3	18.4
1	C16	2	GNPTAB	NM_024312	sample	4.68983314811969	4.31593169598383	3569.21785586455	4621.8926447387	23.2691466083151	22.363238512035	5.98468271334792	4.10722100656455	152130.547045952	150570.067833698	457	1570939	61258.71	1597.6	255.24	9.2	21	12.7	14.9	7.7	26.9	15.3	13.6	8.1	24.9	5	22.5	7.4	23.6	4.6	23	4.6	16.4	11.8	22.5	9	6.1	12.3	13.3
1	C16	3	GNPTAB	NM_024312	sample	6.13686167276857	4.6162816182511	4068.66089617389	4786.95527879553	27.6510638297872	21.9872340425532	6.91702127659574	3.98936170212766	195178.153191489	145245.280851064	470	1842807	65124.08	2002.42	270.66	10	6.8	13.4	11.1	12.8	6	16.6	6.2	11.3	12.8	4.3	18.3	8.3	10.4	4	18.9	10.6	6.6	10.9	18.3	12.3	7.4	15.1	18.9
1	C17	1	53BP1	NA	Positive	6.40412539371243	2.5364049409504	4275.72730118356	1851.43181558331	33.6117936117936	8.06142506142506	8.31449631449632	1.63390663390663	214059.348894349	34982.2653562654	407	1765299	34083.53	1985.51	142.37	9.1	9.8	0.2	53.3	10.6	10.8	0.5	66.8	10.3	10.3	1.5	47.7	8.8	9.3	0.2	54.8	10.6	0	1.5	47.7	20.1	0.7	27	0.7
1	C17	2	53BP1	NA	Positive	6.62149821415841	2.83139068831515	4395.16560321321	2153.9248557656	36.4820143884892	8.60191846522782	8.92326139088729	1.91606714628297	250430.491606715	35130.2110311751	417	2124915	35733.43	2138.51	147.99	14.4	5.5	0.5	54.2	11.3	7	1.4	64.7	10.1	8.2	1.4	38.4	9.4	7.7	0.5	51.1	7.2	5.5	3.4	38.4	15.6	0.5	17.7	0.5
1	C17	3	53BP1	NA	Positive	5.05032752219515	2.36788623799825	3748.05890560459	1648.42032839736	27.2708757637475	6.31568228105906	6.77393075356416	1.30957230142566	179110.389002037	26964.4704684318	491	1777686	34715.6	1781.61	143.19	14.3	17.5	2	54	11.6	18.7	1.4	59.3	8.4	23.4	2.4	52.1	8.4	20.2	0.8	58.9	16.3	17.7	0.8	52.1	16.5	0.4	18.9	1
1	C18	1	53BP1	NA	Positive	6.0366832719783	3.04757354928859	4309.71348189945	2347.65235807699	35.335092348285	8.97625329815303	8.86015831134565	1.99472295514512	228048.079155673	36111.2031662269	379	1846414	35790.5	2002.12	150.22	12.9	7.1	0.8	47.8	11.1	7.1	1.1	58.3	11.6	9	0.8	32.7	9.5	7.4	0	42.5	10	0	2.1	32.7	16.4	0.3	22.7	0.3
1	C18	2	53BP1	NA	Positive	6.59519583989082	3.01987784361056	4670.34366106014	2227.61579975711	39.8986175115207	9.35023041474654	9.44700460829493	2	275014.278801843	40403.7119815668	434	2156761	35088.36	2353.83	152.38	17.1	8.3	1.4	55.1	18.4	3.9	0.9	56.7	11.8	10.1	2.8	37.1	12.9	7.4	0.5	51.2	10.8	6	2.1	37.1	26.7	0.5	31.8	0.7
1	C18	3	53BP1	NA	Positive	7.51772816805158	2.35750120499085	4087.3466672651	1746.61429501735	32.5793650793651	7.76984126984127	7.30687830687831	1.72222222222222	240615.510582011	30939.2354497355	378	1838534	34377.93	2034.96	140.85	9.8	13.2	1.6	56.9	13.5	11.1	0.3	68.5	11.6	12.7	0.8	47.4	10.1	15.6	0	53.7	13.5	10.3	2.1	47.4	16.9	1.9	19.8	1.1
1	C19	1	53BP1	NA	Positive	8.8551092855705	2.71238342414412	4629.16534589598	2119.93037153087	43.2879746835443	9.59177215189873	9.97151898734177	2.0379746835443	312834.92721519	40704.2721518987	316	2169527	36360.44	2327.07	147.94	16.5	6.6	1.3	48.4	16.8	3.8	1.3	59.2	11.7	9.8	1.6	40.8	14.6	8.9	0.3	48.4	16.8	0	3.2	40.8	27.5	1.6	32.9	1.9
1	C19	2	53BP1	NA	Positive	6.67854870726687	2.78816556763711	4520.40546834677	2112.74618518999	40.929539295393	8.93766937669377	9.14905149051491	1.97289972899729	286058.10298103	37045.2086720867	369	2112545	38880.82	2171.08	155.98	14.9	8.1	0.5	35.8	13.6	7	0.5	49.6	13.8	10.3	1.4	39.8	12.2	8.1	0.3	51.8	11.7	6	1.1	39.8	22	0.3	27.1	0.3
1	C19	3	53BP1	NA	Positive	8.99447833323857	2.47814695158816	4729.18896610237	1802.36225046138	34.4159090909091	6.225	7.58636363636364	1.35454545454545	273156.602272727	26779.6636363636	440	2099364	37009.93	2434.02	156.98	16.8	5.9	1.1	46.1	20.9	4.5	1.6	49.5	14.8	13	1.8	46.1	13.9	10.5	0.2	53	15.2	6.8	1.1	46.1	19.1	0.5	23.4	1.6
1	C20	1	53BP1	NA	Positive	7.58356504873188	2.95045937276153	4227.89095707837	2055.46124357317	33.2805755395683	8.05755395683453	7.20503597122302	1.62589928057554	242647.730215827	35549.0755395683	278	1937765	36641.71	2021.13	151.33	11.2	8.6	1.1	46.4	12.2	9.7	1.4	58.3	15.5	16.2	2.2	42.1	13.3	13.7	1.1	50.4	6.8	0	1.4	42.1	16.9	1.1	23.4	2.2
1	C20	2	53BP1	NA	Positive	6.51412857384317	2.82247563076476	4452.6662775662	2198.7241307196	34.9549071618037	9.3315649867374	7.42440318302387	2.08753315649867	263952.177718833	40142.0557029178	377	1948477	39996.24	2124.13	163.36	11.7	9.3	3.2	53.3	13	9	2.7	62.1	15.9	13.8	0.5	35.5	13.3	12.5	0.5	50.4	6.4	7.7	3.2	35.5	17.2	0.8	20.2	1.1
1	C20	3	53BP1	NA	Positive	5.13769453930023	2.3428164473731	3885.59174015317	1845.51260727959	26.9211822660099	7.16995073891626	5.90886699507389	1.65024630541872	202157.610837438	29788.6034482759	406	1849626	39500.5	1817.79	158.23	12.3	11.6	1.7	37.2	11.3	14.5	1	51.7	10.8	21.4	0.7	46.1	10.8	19.7	0.5	51.2	7.9	15.8	1.7	46.1	13.1	0.5	16.5	1
1	C21	1	53BP1	NA	Positive	4.37573050858551	3.1138054122748	4092.11928185235	2245.09843333912	35.9825072886297	9.28279883381924	9.17784256559767	1.92711370262391	211752.521865889	39854.3935860058	343	1763972	35762.21	1808.29	147.44	9.6	9.6	0.6	42.6	8.5	14.6	0.9	65	8.5	7.3	1.7	35	8.2	10.2	0.9	44.3	9.6	0	2	35	18.1	0.3	23	0.9
1	C21	2	53BP1	NA	Positive	6.68536949013161	2.51434416062422	4187.47379431209	1985.06160421875	34.1389645776567	8.34059945504087	7.9591280653951	1.84741144414169	241855.0626703	34945.7520435967	367	1933285	37874.35	2032.49	156.91	10.9	11.7	0.8	43.6	12.3	12.5	0.5	46.3	12.8	13.1	1.1	42	9	12.8	0	56.7	8.7	9.8	1.9	42	16.3	0.3	19.1	0.3
1	C21	3	53BP1	NA	Positive	5.52757890436512	2.58388433600298	4280.49426155205	2026.72544089047	35.3365617433414	7.82566585956416	8.93946731234867	1.76513317191283	226457.414043584	33350.7723970944	413	2028983	36279.03	2045.12	146.12	15.3	6.3	0.5	47.7	15.3	5.6	0.7	62.2	9	12.8	2.2	41.6	11.9	11.1	0.7	47	21.3	9	1	41.6	24	0.5	29.1	0.7
1	C22	1	53BP1	NA	Positive	6.85941579205356	2.66816385943023	4262.19694340034	1937.62417857434	34.6397379912664	7.81659388646288	7.91484716157205	1.63100436681223	244516.46069869	33984.6637554585	458	2061433	36482.38	2042.97	149.27	12.2	7.6	2	50.4	10.9	6.8	1.5	63.3	13.5	12.9	2	44.5	11.8	10.5	0.4	53.3	7.4	0	1.5	44.5	16.2	0.4	21.4	0.9
1	C22	2	53BP1	NA	Positive	5.17134522298729	2.84707212540546	4305.34727268121	2118.23929263017	36.7212121212121	8.19393939393939	8.42424242424242	1.6989898989899	256579.422222222	37083.8060606061	495	2208942	34222.56	2037.56	136.05	16	8.7	0.8	56.6	11.9	8.3	0.8	72.9	13.7	13.3	1.8	40.2	12.5	11.7	0.6	55.8	7.3	7.9	1	40.2	15.8	0.6	22	1.2
1	C22	3	53BP1	NA	Positive	7.2725306452809	2.51417890641105	4526.87528513324	1927.96528060474	32.3982142857143	7.37321428571429	6.53571428571429	1.61607142857143	271190.525	31976.8875	560	2176335	36760.64	2182.45	150.49	16.1	8.6	2	48.6	16.4	7.9	1.8	57.5	15	15.7	1.6	43.9	14.1	11.4	0.2	51.1	12.3	8.2	2.5	43.9	17.3	0.9	21.8	1.2
1	D03	1	RAD51	NA	Positive	5.70011311786721	5.42302557794563	4208.89993024387	5137.70481233824	34.8860759493671	27.1729957805907	7.85232067510549	4.40084388185654	218035.578059072	189866.46835443	237	1952816	71935.15	1814.69	272.8	14.8	6.8	22.8	7.6	11	11.4	17.3	5.5	18.1	13.1	8.9	16	13.1	10.1	8	16.5	9.3	0	13.1	16	21.9	13.5	24.9	24.1
1	D03	2	RAD51	NA	Positive	9.42650682599002	5.88574566998629	4448.10538314186	5780.4355851571	42	30.7446043165468	8.35251798561151	5.2589928057554	313904.625899281	222789.323741007	278	2312650	83939.49	2145.91	312.75	19.4	7.6	32	7.6	14.7	10.1	24.5	5	20.1	12.2	12.2	13.7	13.3	12.9	8.6	13.7	9.4	6.5	20.1	13.7	22.7	12.6	27.3	21.6
1	D03	3	RAD51	NA	Positive	6.59722663868045	4.80740009391088	4095.28356051605	4610.41499821331	38.3201438848921	23.0431654676259	8.29136690647482	3.97122302158273	273767.118705036	150029.571942446	278	2346892	76444.51	2018.02	276.07	20.1	3.6	27.3	8.6	11.9	7.6	20.5	6.5	16.2	18.3	8.6	23.4	13.3	14.7	6.8	23.4	19.1	13.3	11.5	23.4	23.7	8.3	25.5	17.6
1	D04	1	RAD51	NA	Positive	5.25011235034402	5.4481247856769	3881.93456836819	5349.09050844784	30.5068493150685	29.8812785388128	6.1689497716895	4.67123287671233	211829.97260274	223461.913242009	219	2069695	83987.11	1865.71	317.23	17.4	10.5	28.8	5.9	11.9	10	27.9	3.7	17.8	22.4	10.5	19.2	10.5	19.6	11.9	19.6	6.8	0	16.9	19.2	16	17.4	18.7	28.8
1	D04	2	RAD51	NA	Positive	5.8737101681449	5.61492210739353	4326.35875733115	5796.56546511117	35.8727915194346	33.2049469964664	7.85865724381625	5.53003533568905	243666.081272085	245737.593639576	283	2200260	78684.06	1968.86	302.09	17	7.4	26.9	7.4	9.2	9.2	26.1	4.2	18	11	9.5	14.5	13.1	11.3	12	14.8	9.2	6.4	21.6	14.5	18	14.1	21.6	25.8
1	D04	3	RAD51	NA	Positive	7.60250449951095	5.53896869053085	4490.20761641048	5521.64253952958	39.3113553113553	31.1318681318681	7.47619047619048	5.41025641025641	308750.322344322	221561.963369963	273	2522901	94093.77	2330.84	347.47	25.6	7.7	42.5	5.5	17.9	8.4	35.2	2.2	19.8	18.3	8.1	14.7	18.3	13.9	11	14.7	15.8	9.5	20.1	14.7	23.8	15.4	26.4	28.9
1	D05	1	RAD51	NA	Positive	8.51339806960727	5.3910855020774	4730.78437572418	5026.49267058345	46.3622448979592	29.5102040816327	8.60204081632653	4.6734693877551	370950.683673469	205187.290816327	196	2338470	71368.97	2293.82	271.98	21.9	9.2	17.3	12.2	18.4	10.2	19.4	6.1	25	10.7	8.2	20.4	18.4	13.3	8.2	20.4	12.2	0	16.8	20.4	26.5	16.3	31.1	27.6
1	D05	2	RAD51	NA	Positive	7.51022534785104	5.06160363344881	4959.63622963933	5525.94483905498	44.8339622641509	29.388679245283	8.50566037735849	4.98867924528302	349054.483018868	220726.818867925	265	2436589	83251.48	2264.12	315.91	21.9	4.5	31.3	6	16.6	4.2	27.9	4.2	21.5	10.2	6	15.8	20	8.3	10.2	15.8	10.2	3.4	20.4	15.8	27.9	12.5	30.9	22.6
1	D05	3	RAD51	NA	Positive	9.6962940929868	4.43265068330979	4649.98317201312	4645.7101519072	46.938566552901	22.877133105802	10.0068259385666	4.06484641638225	353590.225255973	157598.102389079	293	2458097	79992.27	2255.42	292.33	22.2	3.4	32.1	8.5	14.7	6.8	21.5	7.5	17.1	6.8	5.8	23.2	15.7	5.8	7.2	23.2	24.6	3.4	11.3	23.2	29.7	10.2	34.1	20.5
1	D06	1	RAD51	NA	Positive	9.53191083028721	5.29079657950476	4480.85238558194	5176.57058379805	40.9368029739777	26.1338289962825	7.90334572490706	4.22304832713755	302857.579925651	190212.691449814	269	2302247	80822.31	2233.76	313.48	21.6	5.6	33.1	9.3	15.2	5.2	29.7	6.3	20.1	14.1	10	20.8	19	13.4	10	20.8	8.2	0	13.8	20.8	23	12.6	29	23
1	D06	2	RAD51	NA	Positive	6.22909614890588	5.23466552461205	4164.0566746664	5405.75750717886	34.6688311688312	25.9220779220779	7.82142857142857	4.58766233766234	226392.103896104	186378.75	308	2118016	85114.56	2028.24	317.87	16.9	6.8	34.4	7.5	12.3	11.4	29.9	4.5	15.6	19.2	7.1	16.2	12.7	17.5	7.8	17.2	9.4	12.3	16.2	16.2	23.1	7.5	26	16.6
1	D06	3	RAD51	NA	Positive	8.19162592261769	5.21923522656249	4598.5560052682	5445.74339703578	35.4620462046205	26.5511551155116	7.55775577557756	4.61716171617162	252153.613861386	190137.669966997	303	2196582	79530.43	2073.82	302.68	17.5	5.6	27.7	7.9	13.5	3.6	22.1	2.3	19.8	9.2	8.9	16.2	18.2	9.2	10.2	16.2	12.2	5.3	16.5	16.2	20.5	10.9	26.7	26.7
1	D07	1	RAD51	NA	Positive	4.14631945054568	5.5923874865645	3764.38999762235	5134.90798772632	25.4534161490683	23.9192546583851	5.77018633540373	4.03726708074534	152393.534161491	167675.944099379	161	1870223	76353.68	1775.65	295.24	14.9	13	26.7	9.3	13.7	12.4	25.5	4.3	16.1	21.7	9.9	17.4	8.1	18	8.1	17.4	5.6	0	9.9	17.4	14.3	8.1	18	18
1	D07	2	RAD51	NA	Positive	5.84835246836062	5.09250606281389	4217.7473470954	5545.24617410914	38.8008474576271	28.5889830508475	9.52118644067797	4.86864406779661	250496.792372881	209370.741525424	236	2359984	92572.52	2036.05	339.58	21.2	3.8	33.5	3.8	12.3	5.9	29.2	2.5	14.4	12.3	8.5	14.8	11.9	11	9.7	15.3	11.9	8.5	20.3	14.8	20.3	10.6	22	19.9
1	D07	3	RAD51	NA	Positive	6.01419473365159	4.96478705232829	3643.08712694608	4729.76731913452	26.2429906542056	23.1822429906542	5.35514018691589	3.55607476635514	179240.53271028	170302.163551402	214	1844985	80913.92	1611.65	293.74	17.3	17.3	27.1	15.4	9.8	24.3	22.4	14.5	21.5	24.3	8.4	26.2	12.1	28	8.4	26.2	9.3	18.2	10.7	26.2	15.4	9.8	20.1	22
1	D08	1	RAD51	NA	Positive	8.51720760967382	5.11243940369466	4366.59882878815	4894.7568223988	41.8214285714286	23.5	8.625	4.14880952380952	311685.107142857	153800.43452381	168	2265835	81221.39	2216.36	317.64	17.3	6.5	26.8	10.7	17.3	6	22	6	16.7	13.1	6.5	18.5	16.1	14.3	7.1	18.5	15.5	0	15.5	18.5	26.2	9.5	27.4	22
1	D08	2	RAD51	NA	Positive	10.761973268054	5.05978208893301	4680.32148140811	5132.77801919043	40.9281767955801	29.0165745856354	6.88950276243094	4.90055248618784	338650.138121547	211622.546961326	181	2450916	85157.56	2353.29	323.32	22.7	6.6	30.4	9.4	17.7	8.3	25.4	6.1	26.5	18.8	8.3	19.9	18.2	16	8.3	20.4	5.5	8.8	16.6	19.9	20.4	10.5	28.7	18.8
1	D08	3	RAD51	NA	Positive	6.67255515204768	5.35548973644531	4128.18352809205	5135.24729430188	37.9128630705394	28.2323651452282	7.25311203319502	4.78008298755187	287151.597510373	185012.825726141	241	2367985	79000.65	1926.94	292.46	22.4	5.8	28.6	5.4	11.6	9.5	22.8	3.3	22	16.2	9.5	14.5	12.4	16.2	7.1	14.5	16.6	11.6	17.8	14.5	25.3	14.5	27.8	25.3
1	D09	1	SMC3	NM_005445	sample	5.29811704590844	4.98302325857504	3920.35913515212	5260.65065242693	26.5806451612903	25.8123167155425	6.26979472140762	4.39882697947214	176936.181818182	187218.263929619	341	1609631	66879	1727.81	282.3	7.3	12.3	16.4	8.5	7.9	14.7	21.7	4.1	12.3	15.5	4.4	15.5	10.6	15.5	7.9	15.5	5.6	0	10.3	15.5	11.4	9.1	15.2	24.6
1	D09	2	SMC3	NM_005445	sample	5.37893932688667	5.08729480310471	4144.62556452438	5263.24035919634	35.5869565217391	27.083850931677	8.6583850931677	4.57763975155279	226855.372670807	190608.835403727	322	1976001	69147.28	1909.42	276.1	13.4	7.5	17.1	9.9	12.1	10.2	18	5.9	11.8	11.2	4	17.7	8.7	13	5	18.3	9.3	7.8	11.5	17.7	20.2	7.8	24.5	22
1	D09	3	SMC3	NM_005445	sample	6.22425753930904	5.29214780327988	4060.06467631962	5458.19668787447	28.437106918239	26.1792452830189	6.17295597484277	4.38993710691824	206336.591194969	185171.559748428	318	1882400	67007.51	1829.8	275.14	11.9	13.5	15.7	7.2	11	11.6	16	3.8	15.7	16	5.7	16.7	12.9	14.8	8.5	16.7	10.1	11.3	13.5	16.7	12.9	9.4	17	27.4
1	D10	1	CHD8	NM_020920	sample	5.38553189348905	4.83190247953952	4199.21127625354	4633.67462995583	35.0247678018576	28.1671826625387	8.52012383900929	4.91640866873065	229702.145510836	171034.900928793	323	1976043	55181.44	2053.63	235.32	13.6	7.7	7.4	12.1	15.2	6.2	10.2	9.3	9.9	10.2	3.4	17.3	12.7	10.2	4	17.3	12.1	0	14.6	17.3	20.7	13.6	24.5	20.1
1	D10	2	CHD8	NM_020920	sample	6.07731790886516	5.09557707657117	4252.20683364427	4856.93620440798	33.0273556231003	25.3313069908815	6.93920972644377	4.54711246200608	260794.638297872	159595.167173252	329	2109498	62133.05	2044.63	252.15	10.9	5.8	11.6	11.2	10.3	4.9	12.5	9.1	14.3	16.4	7	14.6	11.2	10.9	5.2	15.2	4.9	7.9	9.7	14.6	11.2	6.7	13.1	14.9
1	D10	3	CHD8	NM_020920	sample	5.10229102254896	4.7610467617752	4355.89937207024	4346.0606798882	34.0298507462687	24.2033582089552	8.80783582089552	4.44029850746269	213418.578358209	138907.169776119	536	1865622	51111.5	1975.69	207.74	11.8	4.5	5.8	15.5	11.8	6.2	6.2	16.2	11.4	7.3	3.9	15.9	10.4	5.8	2.8	15.9	21.1	3.2	11.8	15.9	21.5	7.8	25	18.1
1	D11	1	COL5A2	NM_000393	sample	4.39503298417181	4.36632099556628	3880.86415878157	4513.60311716831	28.5358490566038	19.8528301886792	8.4	3.83018867924528	156746.079245283	125964.286792453	265	1807381	60071.26	1804.28	226.17	10.2	6.4	10.2	10.2	6.8	6	8.3	9.8	6	8.3	4.2	19.2	5.7	7.9	4.9	19.2	8.7	0	9.4	19.2	10.2	4.5	12.5	15.1
1	D11	2	COL5A2	NM_000393	sample	6.58394390559577	4.34337979784768	3994.41103187931	4570.84491516963	26.0152284263959	21.2233502538071	6.45939086294416	4.11928934010152	185768.560913706	133356.525380711	394	1856485	64628.11	1926.17	263.61	10.2	8.6	14.5	8.4	8.9	12.4	14.7	5.8	8.6	15.2	3.6	16.8	9.1	12.7	4.3	17	4.1	7.4	11.4	16.8	8.9	4.8	11.7	9.6
1	D11	3	COL5A2	NM_000393	sample	5.9195324973376	4.61067443111161	4042.38131523471	4757.20523662716	28.8972809667674	22.1419939577039	7.60725075528701	4.06646525679758	198279.238670695	144464.836858006	331	1904592	64191.56	1909.97	254.42	10.3	6.9	12.1	11.5	9.4	6.6	14.2	6.9	8.5	10.9	4.5	18.1	8.8	9.4	5.4	18.7	13.3	5.4	9.1	18.1	12.1	6	12.7	19
1	D12	1	BRCA2	NM_000059	sample	8.81575009908546	4.729410385904	4243.10733174595	4394.03397232539	32.6564417177914	20.7914110429448	6.5398773006135	3.61963190184049	262688.567484663	139932.567484663	326	2170585	63750.49	2195.06	254.76	13.8	8	15.6	12.3	12.3	5.8	13.8	9.8	14.1	18.1	6.7	22.1	11	12.3	6.4	22.4	7.1	0	8	22.1	16.6	6.1	23.6	14.7
1	D12	2	BRCA2	NM_000059	sample	8.8627969357558	5.38576615610836	4357.90665199746	5269.22764302808	31.4790874524715	25.0608365019011	6.73384030418251	4.29657794676806	240400.733840304	175678.619771863	263	2044347	73879.74	2130.12	294.36	16	7.6	17.1	7.6	12.2	8.4	22.1	4.9	12.5	13.7	8.4	15.6	10.3	12.5	9.1	15.6	5.7	7.6	10.3	15.6	17.1	6.5	20.5	17.1
1	D12	3	BRCA2	NM_000059	sample	5.24785885889318	5.09045066882005	3968.039799215	4784.20376562818	26.973544973545	21.6878306878307	6.01322751322751	3.85978835978836	186816.074074074	137578.941798942	378	1750843	56553.48	1762.53	231.51	11.1	9.3	9.5	17.7	8.7	14	10.6	12.7	16.7	17.5	6.3	14.3	8.5	15.9	4.2	14.8	9.8	9	9.8	14.3	13.2	7.1	17.5	15.3
1	D13	1	UBR5	NM_015902	sample	9.95995062413863	3.9462881698724	4271.26500083233	4632.29611590588	31.5896656534954	18.8054711246201	6.6322188449848	3.85106382978723	265004.930091185	126300.32218845	329	2104472	75915.37	2325.45	298.35	10.9	4.6	25.5	10.6	14	3.3	27.4	7.3	12.5	16.1	2.4	21	10.9	13.1	4.3	21	4.3	0	9.1	21	13.4	6.4	16.4	14
1	D13	2	UBR5	NM_015902	sample	5.04598289136285	3.8016315435399	4103.06902216921	4229.61419131507	28.6937354988399	16.9280742459397	6.86078886310905	3.63109048723898	218301.002320186	104609.542923434	431	2019706	64631.15	2055.59	258.33	12.3	6.5	17.2	14.6	10.2	6	16.7	13.2	8.6	15.1	2.8	20.2	10	11.6	4.4	21.1	4.9	7.2	8.1	20.2	10.7	3.2	10.4	6.5
1	D13	3	UBR5	NM_015902	sample	6.06659106003591	4.14947640980737	3854.52104153672	4754.89887647342	27.4928366762178	20.7363896848138	7.01719197707736	4.25214899713467	196388.564469914	135294.922636103	349	1799702	79000.97	1871.84	312.18	10.6	12.9	25.2	8	8.6	16.3	27.5	4.9	8.6	12.3	3.2	15.2	8.9	16.6	5.7	15.2	10.6	6	11.7	15.2	10.9	6	12.9	15.2
1	D14	1	TET2	NM_017628	sample	6.47658004236089	4.84399296789441	3919.25956767847	4777.21198745405	30.200477326969	22.2935560859189	7.56563245823389	4.06443914081146	206480.279236277	146579.85202864	419	1817470	60343.94	1945.81	256.81	9.8	7.6	11.5	8.4	8.6	9.1	13.1	7.6	8.1	14.6	5.3	17.4	6.9	13.1	5.7	17.7	8.6	0	11.2	17.4	14.3	7.6	15.8	17.2
1	D14	2	TET2	NM_017628	sample	5.56592549080093	4.70980594633961	4251.53708562319	4782.31096048605	34.4139650872818	22.9401496259352	8.3216957605985	4.09476309226933	241599.688279302	151597.334164589	401	2059088	62095.34	2074.73	246.31	12	6.2	12	10.2	10.2	3	11.2	6.7	10.5	9	4	18.7	8.5	7.2	5.7	19	7.5	6.2	14	18.7	15	7.2	18.5	11.2
1	D14	3	TET2	NM_017628	sample	5.38033710526097	4.69874278076854	4009.27532420067	4811.65436327368	29.2997658079625	24.5971896955504	7.97189695550351	4.49882903981265	192119.985948478	159328.423887588	427	1923253	62404.2	1858.56	243.77	13.6	5.9	13.8	11.2	11	5.2	11.7	8.2	8.2	10.8	4.4	17.6	8.4	8.4	4.9	18	16.2	4.9	14.5	17.6	15.2	9.6	17.1	20.8
1	D15	1	AMER1	NM_152424	sample	3.52045495832584	4.78522502737481	3840.21060582231	4937.87789113988	26.8265895953757	27.9566473988439	7.48554913294798	4.97687861271676	156180.355491329	178316.540462428	346	1712657	57759.93	1825.44	243.41	9.8	7.5	8.7	10.1	9	6.6	11.6	5.8	6.9	11.3	2.6	15	6.6	10.7	3.8	15	6.6	0	17.6	15	11.3	12.4	14.5	26.3
1	D15	2	AMER1	NM_152424	sample	5.44708487175064	4.92190699396746	4059.25080669987	4772.10647723924	29.3325892857143	24.7522321428571	7.08482142857143	4.37053571428571	211850.122767857	156815.366071429	448	1722641	53756.22	1919.52	227.12	8.9	8.9	7.1	17.4	8.9	11.4	9.6	12.5	9.4	13.6	5.8	17.2	8.5	13.2	3.6	18.3	4.9	7.1	12.1	17.2	10.5	5.1	11.8	13.4
1	D15	3	AMER1	NM_152424	sample	4.25967399387867	4.75431722882381	3917.25106063922	4809.05281928963	24.0131578947368	24.6622807017544	6.28728070175439	4.24342105263158	155571.414473684	164269.067982456	456	1677860	62593.15	1752	264.14	8.8	9	13.6	7.5	9.2	7.5	13.8	5	11	16.9	2.4	17.3	7.9	14.3	4.6	17.3	8.6	9.9	12.7	17.3	9.4	10.3	11.8	21.5
1	D16	1	EXT2	NM_207122	sample	5.7216956292714	4.37914653056676	4200.37302725401	4625.28027123129	34.1963470319635	27.0593607305936	7.50684931506849	5.08675799086758	260543.118721461	179396.694063927	219	2103680	67589.52	2071.55	268.61	14.6	9.1	20.1	15.5	14.2	10	16.9	12.8	13.7	16.4	4.6	18.3	13.2	12.8	4.6	18.7	7.8	0	18.7	18.3	18.7	13.2	21.5	22.8
1	D16	2	EXT2	NM_207122	sample	11.376392481343	4.94130644898237	4267.11250414272	5115.02375588801	32.3052959501558	26.3395638629283	5.27725856697819	4.42990654205607	299358.264797508	189759.501557632	321	2098457	75469.3	2227.42	315.15	15.9	11.2	24.9	11.5	13.4	10.6	25.2	6.5	17.1	26.8	7.2	20.2	12.8	21.8	7.8	20.6	2.8	14.3	14.6	20.2	15	9.3	18.1	19.3
1	D16	3	EXT2	NM_207122	sample	6.04702670716411	4.83432496170025	4107.56163292224	5141.24962319262	30.6474358974359	27.0160256410256	7.19871794871795	4.79487179487179	221754.737179487	186903.708333333	312	1886804	75132.77	1963.86	294.58	13.1	5.8	22.1	9	12.2	9.3	23.4	7.4	11.2	10.6	5.1	17.6	10.9	11.2	9.9	17.6	15.4	4.8	14.4	17.6	14.7	10.3	16	27.2
1	D17	1	RAD51	NA	Positive	7.97863736232182	5.25747301605888	4605.11613088004	5258.23928880907	45.4293193717278	27.2460732984293	9.58115183246073	4.64397905759162	331104.528795812	189962.717277487	191	2342827	72109.19	2256.1	265.9	19.9	7.9	22.5	15.7	15.2	9.4	19.4	12.6	17.8	5.8	5.8	16.8	16.8	11	7.9	16.8	14.7	0	14.1	16.8	27.2	8.9	31.4	23
1	D17	2	RAD51	NA	Positive	4.92711516272274	4.69969057619718	4341.38325878732	5051.30519272696	41.3061224489796	24.469387755102	9.17142857142857	4.37551020408163	293194.583673469	171229.885714286	245	2429834	74295.25	2162.37	283	19.6	5.7	22.9	9	15.1	6.9	20	4.5	14.3	10.6	6.9	17.6	12.7	11.4	7.3	17.6	11	6.9	14.3	17.6	25.3	8.2	26.9	16.3
1	D17	3	RAD51	NA	Positive	7.7613034062014	5.12896750456911	4746.79012064432	5224.79415770209	44.5098814229249	27.4782608695652	9.45059288537549	4.6798418972332	320548.28458498	197773.588932806	253	2501356	79370.41	2371.67	280.29	25.3	5.1	32	12.6	17.4	5.9	23.3	9.5	16.2	9.1	7.5	17	14.2	8.3	10.3	17	24.1	3.2	18.2	17	32.8	13.8	36	26.1
1	D18	1	RAD51	NA	Positive	7.78385847228291	5.05276765806657	5038.14663092663	5435.44334119242	52.2934782608696	29.4891304347826	10.5163043478261	5.1304347826087	412444.130434783	222537.456521739	184	2770197	76679.91	2570.91	288.48	28.3	6.5	28.3	10.9	19.6	2.7	23.4	6.5	17.9	9.8	6.5	17.4	16.3	8.2	12	17.4	19.6	0	20.1	17.4	35.9	15.8	40.8	30.4
1	D18	2	RAD51	NA	Positive	5.13398433168222	5.73619810444623	4469.12745792403	5771.88261109944	39.2878787878788	32.5833333333333	8.72727272727273	5.39772727272727	278896.613636364	240514.170454545	264	2441813	86088.6	2118.59	328.56	22	6.8	28.4	4.5	15.9	2.7	25	3.8	17.4	12.5	8.7	13.6	14.8	9.8	13.3	14.4	10.6	5.7	25	13.6	21.2	13.6	25	26.5
1	D18	3	RAD51	NA	Positive	11.3111140870492	5.21277336131077	4883.62050539308	5127.16855598032	40.6528925619835	28.0165289256198	6.68181818181818	4.5	351675.086776859	206793.714876033	242	2468512	80605.86	2575.39	295.41	25.2	7.4	28.1	13.2	21.5	7.9	25.2	10.3	22.7	14	6.6	19.4	22.3	14.9	8.7	19.4	11.2	10.3	16.1	19.4	24.8	16.1	30.6	28.9
1	D19	1	RAD51	NA	Positive	8.56477756710741	4.89638967261226	4949.56153268716	5019.7550866907	50.0295857988166	30.4378698224852	9.79881656804734	5.11242603550296	381468.384615385	205790.775147929	169	2573162	74914.53	2388.38	283.35	24.3	3.6	30.2	8.3	18.3	2.4	20.7	7.1	22.5	4.7	7.7	18.3	20.7	5.3	6.5	18.3	14.2	0	20.1	18.3	31.4	16	37.9	27.2
1	D19	2	RAD51	NA	Positive	5.56388845649178	5.5306932921406	4137.68583721935	5540.58177109683	33.7545787545788	26.3040293040293	7.90476190476191	4.6043956043956	205780.073260073	186634.047619048	273	2082876	79691.64	1897.8	317.33	17.2	5.9	28.2	8.1	9.2	7.7	23.8	1.8	15.8	11.4	10.3	15.4	9.2	12.1	9.5	15.8	10.3	7.7	16.5	15.4	19.4	8.4	23.4	18.3
1	D19	3	RAD51	NA	Positive	8.57923305654078	4.54370854157606	4600.88895212442	4871.15439073624	40.2528735632184	24.3754789272031	8.72413793103448	4.29501915708812	303869.77394636	170687.62835249	261	2330257	76255.37	2266.11	278.06	23.8	6.5	25.3	13	15.3	5.7	16.5	6.5	13.8	12.6	6.1	23.4	14.9	8.4	7.3	23.4	21.1	6.1	15.3	23.4	24.5	12.6	28.4	24.9
1	D20	1	RAD51	NA	Positive	8.20974235415887	6.58328718154573	4713.21411904955	6153.65098012202	45.1	37.3526315789474	8.38421052631579	5.66315789473684	345963.389473684	293111.8	190	2541244	86862.91	2289.77	337.09	25.3	5.8	36.3	5.8	18.4	5.3	32.6	3.7	22.1	12.6	15.3	12.6	20	12.6	14.7	12.6	10.5	0	26.3	12.6	28.9	21.6	37.9	35.8
1	D20	2	RAD51	NA	Positive	8.95205447184907	4.89163482689706	4687.90377424917	5098.08684583384	40.4303278688525	26.5368852459016	8.39754098360656	4.70901639344262	306910.049180328	179753.860655738	244	2534614	73815.29	2389.69	282.18	24.2	6.6	25.8	11.9	17.2	3.7	22.1	10.2	18.9	11.1	4.5	16.4	16.4	9	8.6	17.6	11.5	5.7	16.8	16.4	21.7	9.8	26.6	16
1	D20	3	RAD51	NA	Positive	6.79856846142081	5.22947814568635	4415.31528838804	5518.7478538365	33.4589552238806	26.7089552238806	7.08955223880597	4.89925373134328	246718.421641791	194356.835820896	268	2184978	80767.96	2062.7	310.08	18.7	7.1	26.9	8.6	11.9	6.7	24.3	5.2	15.3	12.3	6.7	14.6	14.9	11.9	11.2	14.6	12.7	7.8	19.8	14.6	20.5	10.8	23.5	26.1
1	D21	1	RAD51	NA	Positive	9.41846514963816	5.13392506880427	4306.57738042748	4699.97505450783	41.3725490196078	22.4235294117647	7.51372549019608	3.84313725490196	338462.435294118	154723.917647059	255	2256859	72185.86	2178.13	277.16	21.2	15.3	26.3	15.7	14.1	15.3	20	12.2	16.5	19.2	9.4	25.1	16.5	18	8.6	25.1	12.2	0	12.2	25.1	22	9	26.7	16.9
1	D21	2	RAD51	NA	Positive	10.0201787979691	5.08265691995097	4852.6350624314	5341.87927004193	51.5754385964912	29.4210526315789	10.3684210526316	5.08421052631579	384797.389473684	212030.652631579	285	2574993	76394.39	2386.71	286.41	23.9	6	24.2	9.1	17.5	4.9	21.8	6.7	18.9	6	7	15.1	16.1	7	9.8	15.1	14.4	1.4	18.9	15.1	30.5	13.7	34.4	22.5
1	D21	3	RAD51	NA	Positive	6.52108084059996	5.71663884962731	4483.05524192013	5723.43439710903	38.0560471976401	28.3893805309735	8.54277286135693	4.65486725663717	272433.899705015	208708.766961652	339	2271149	74838.86	2065.81	290.94	20.6	6.8	25.1	6.8	13.3	5.6	22.4	6.5	17.1	8.3	10.6	15.3	12.7	7.4	13.6	15.3	18.3	4.4	16.8	15.3	21.2	11.8	24.8	27.1
1	D22	1	RAD51	NA	Positive	8.05621277218243	4.5940462077605	4665.657162796	5138.10245170001	36.88	26.0171428571429	7.66	4.50285714285714	292155.474285714	190641.117142857	350	2478188	83753.37	2387.65	331.96	23.4	4.9	33.7	7.4	17.7	2.3	30	3.1	16	12.9	4.3	20.9	13.4	8	7.7	20.9	8.6	0	16	20.9	20.9	14	26.9	27.4
1	D22	2	RAD51	NA	Positive	9.33957948995821	4.55880666401823	4664.93845783926	5085.6827586847	47.1804733727811	25.698224852071	9.44082840236686	4.40532544378698	354576.331360947	192890.316568047	338	2357670	79052.41	2474.93	297.91	21.6	9.5	30.5	15.1	18.9	10.1	26.6	12.4	18.3	11.8	6.5	24.3	16.3	13	8.9	24.3	12.1	10.7	16.6	24.3	29	9.5	31.7	20.1
1	D22	3	RAD51	NA	Positive	7.37062289260698	4.63232448898004	4672.42575085219	4865.13758686647	43.8909574468085	26.3829787234043	9.1781914893617	4.69414893617021	334997.659574468	178838.22606383	376	2545949	81954.08	2315.05	303.96	26.9	5.3	30.6	9.8	17.8	2.9	24.2	9.6	17.6	11.7	3.5	20.2	14.6	8.2	6.6	20.2	22.6	6.4	14.4	20.2	28.5	10.6	30.9	22.3
1	E03	1	RF	NA	Neutral	6.63609897965014	4.57060165299465	3929.56187822016	4627.04057863455	26.8210116731518	22.7937743190661	5.98443579766537	4.35408560311284	203250.256809339	141291.128404669	257	1757840	66458.67	1907.69	289.01	11.7	10.1	14.4	10.5	11.3	11.7	16.7	6.2	9.7	16.3	3.1	16	8.6	14.8	1.6	16	4.7	0	12.1	16	12.5	7.4	16	12.8
1	E03	2	RF	NA	Neutral	4.67393281459912	4.50216482789846	4339.27103572282	4513.63197709927	31.176072234763	20.3227990970655	8.95711060948081	3.70880361173815	199678.0496614	128845.914221219	443	2291108	60155.62	2273.7	241.96	18.3	3.2	11.7	10.2	16.5	1.6	10.8	6.5	6.1	9.7	3.2	19	10.2	8.6	5	19.2	8.4	6.3	9.9	19	13.1	4.1	19.6	8.8
1	E03	3	RF	NA	Neutral	5.36683560738969	3.9100993975994	4260.09391678318	4025.43248646705	31.8586278586279	16.6673596673597	7.94386694386694	3.16424116424116	236554.033264033	101900.798336798	481	2191230	60839.53	2141.48	246.05	17	5.8	12.3	11	13.5	5.4	12.5	8.5	7.9	12.9	2.9	25.2	9.8	10.2	3.1	25.6	15.6	7.3	5.2	25.2	14.3	2.1	18.9	11.6
1	E04	1	RF	NA	Neutral	6.9990826638324	4.59431865952623	4021.48520046202	4286.45468646055	27.8954918032787	17.8565573770492	6.93852459016393	3.25204918032787	198068.202868852	113344.522540984	488	1943594	59540.81	2090.7	241.69	11.9	4.9	10	12.3	11.5	5.1	10	10.2	10.9	14.3	5.3	23.8	8.6	12.1	5.7	23.8	6.4	0	6.4	23.8	10.5	3.7	14.1	10
1	E04	2	RF	NA	Neutral	5.66387122044191	4.76892607380539	4048.88780121053	4879.67535940614	27.1016635859519	22.4972273567468	6.32162661737523	4.19408502772643	206190.561922366	145356.658040665	541	1903046	62663.51	1944.3	265.42	11.3	9.4	11.8	9.1	10.5	10.9	16.5	6.1	10.9	13.5	5	16.1	8.1	13.9	5.4	16.5	4.6	8.1	10.5	16.1	9.4	4.6	12	11.6
1	E04	3	RF	NA	Neutral	4.33512127795085	4.88913083781505	3652.8614890027	4608.98266262513	20.7792792792793	21.045045045045	4.72072072072072	3.72747747747748	151625.677927928	137441.304054054	444	1808367	65343.56	1752.9	261.93	10.1	9.2	14.4	6.8	9.7	15.5	15.3	5.6	12.8	26.8	6.3	18.7	9.9	23	4.3	18.7	6.5	18	8.3	18.7	8.1	7.2	11.3	16.7
1	E05	1	RF	NA	Neutral	5.41150676552458	4.46628497964024	4026.86918910402	4572.81598209291	25.2078947368421	21.9026315789474	6.10789473684211	4.01052631578947	183696.15	141017.681578947	380	1835724	61085.94	1938.69	248.15	12.9	6.6	11.6	10.3	11.6	10	13.2	6.1	10.3	16.3	3.2	18.2	10.3	12.6	2.9	18.7	4.5	0	8.7	18.2	10	6.6	13.4	16.3
1	E05	2	RF	NA	Neutral	5.50043711477687	4.53228316978317	4060.2442523823	4632.83724074565	32.6666666666667	21.4954954954955	8.44594594594595	3.79954954954955	206382.454954955	143217.878378378	444	1944626	64149.73	1965.18	257.85	11.7	7	13.1	9.7	10.8	6.8	14.6	7.4	9.2	14	5.9	20.9	7.7	11.3	6.1	20.9	9.5	7.4	9.2	20.9	14.4	4.5	18.2	11.9
1	E05	3	RF	NA	Neutral	8.05655373004139	4.10089311680003	4295.03835921716	4263.43944692904	30.9136276391555	18.4644913627639	7.61036468330134	3.45489443378119	236060.848368522	117060.856046065	521	2029572	61429.34	2072.59	246.76	10.7	7.3	13.1	10.9	12.5	9	14.2	8.4	9.6	11.3	3.3	21.7	10.2	9	4	21.7	13.4	4.6	6.9	21.7	12.5	5	15.2	14
1	E06	1	RF	NA	Neutral	7.41383085401516	4.38813985949298	4163.89682544007	4070.73669450712	31.2167182662539	19.5510835913313	6.38699690402477	3.53869969040248	251861.393188854	122787.040247678	323	1928255	54333.17	2125.77	220.91	12.7	8.7	8	18.6	15.5	9.6	7.4	15.2	12.4	16.7	5	24.8	11.8	15.5	5.3	25.1	4	0	9.9	24.8	14.6	5.9	18.3	14.6
1	E06	2	RF	NA	Neutral	6.09802875400893	4.51749129480929	4007.32351235262	4555.75544916812	28.3980198019802	23.0732673267327	7.24950495049505	4.05544554455446	196436.308910891	151298.495049505	505	1872301	59837.5	1916.23	243.18	11.5	8.9	11.3	12.5	9.1	12.9	10.9	8.7	8.9	16.2	3.4	19.4	8.7	12.9	3.8	20	6.1	7.9	11.7	19.4	12.3	7.5	14.1	13.9
1	E06	3	RF	NA	Neutral	5.56568427303533	4.14615555900038	3819.07463547365	4158.53180639064	21.6706896551724	17.2534482758621	4.9	3.21034482758621	170341.365517241	106916.493103448	580	1699303	59487.5	1864.1	256.56	9.7	8.8	12.1	11.9	10.7	10.7	14	6.6	11	21.4	4.1	24.5	8.3	17.6	3.8	24.5	6	13.4	5.7	24.5	7.4	3.4	10.5	11.2
1	E07	1	RF	NA	Neutral	5.65787936985143	4.44750521009172	4045.42635535529	4314.27414302839	29.2352941176471	19.6147058823529	7.19411764705882	3.70588235294118	220460.441176471	120069.547058824	340	1989736	56085.53	2034.75	227.86	11.8	8.2	8.8	12.1	12.4	7.6	8.5	10.3	9.4	13.8	2.9	17.6	10.9	13.5	3.8	19.1	7.6	0	9.7	17.6	12.4	5.6	15.3	12.1
1	E07	2	RF	NA	Neutral	6.32511596638038	4.73533228965737	4142.29489589765	4817.60308153595	27.0105263157895	22.2968421052632	6.91578947368421	3.97473684210526	191242.781052632	147950.654736842	475	1888486	62548.75	2038.02	253.97	12.4	6.9	11.4	8.2	10.1	10.7	13.9	4.8	9.5	13.1	4.6	18.3	8.6	14.9	5.3	18.7	4.8	5.9	8.8	18.3	10.3	3.6	13.9	10.5
1	E07	3	RF	NA	Neutral	5.9689005855578	4.49424948242584	4227.27885792701	4458.28508940467	29.4248496993988	19.2064128256513	8.36673346693387	3.55711422845691	185919.813627255	119630.603206413	499	1925271	59662.19	2017.03	244.64	11.4	2.2	11	9.6	10.4	1.2	11.2	6.6	7	7.2	3.6	18.4	8.6	4.8	4.4	18.4	14	3.2	6.2	18.4	12.4	4	16	14.8
1	E08	1	RF	NA	Neutral	4.85245073607956	4.68312835833963	4066.13098467215	4597.50453911467	27	19.1098591549296	6.76901408450704	3.46197183098592	181408.357746479	126784.163380282	355	1879829	61105.66	1980.23	256.33	9.9	6.5	7.9	8.5	11.5	7.6	12.7	5.6	9.9	16.6	5.6	18.3	9.3	12.7	5.1	18.3	7.9	0	5.9	18.3	11.5	4.8	16.6	13
1	E08	2	RF	NA	Neutral	7.66357079344399	4.98670042702395	4301.51217648739	4993.67937894073	28.3676470588235	22.2941176470588	6.41764705882353	3.84117647058824	220590.655882353	154384.070588235	340	1942604	66144.48	2119.27	285.1	12.9	6.5	15.6	10.9	15.3	8.5	19.4	5.6	13.2	14.4	6.2	17.6	12.6	14.1	6.8	17.6	5.6	9.7	9.7	17.6	12.9	3.8	15.6	14.4
1	E08	3	RF	NA	Neutral	5.33429933460123	4.37338216049407	3826.68706224883	4331.98366586667	23.6291512915129	18.4354243542435	6.03690036900369	3.3210332103321	172707.743542435	119113.848708487	542	1841812	59251.99	1876.31	246.3	11.1	8.3	9.6	9	12.2	8.7	13.1	8.5	8.9	21	5	22.9	9	18.3	4.8	23.1	9.8	14.6	5.2	22.9	10.1	4.2	13.1	13.3
1	E09	1	MEX3C	NM_016626	sample	4.98463405357673	4.52960691406398	3597.77169551022	4572.48898079671	30.3946731234867	20.7239709443099	7.71670702179177	3.75786924939467	196462.769975787	135998.414043584	413	1686439	60948.18	1703.5	239.28	10.9	21.5	10.4	9.7	9.9	21.3	9.7	6.3	9.4	14	4.8	21.8	8.2	26.6	5.6	22	9.4	0	9.2	21.8	14	6.5	16.2	17.2
1	E09	2	MEX3C	NM_016626	sample	4.77304281362602	4.2903281017392	4167.74379332149	4515.19310970542	33.5267605633803	22.4084507042254	9.35774647887324	4.03098591549296	204137.34084507	153563.853521127	355	2097234	65595.68	2077.79	262.85	14.1	10.4	14.4	9.6	13.2	8.5	13.8	5.4	7	11.5	4.8	24.2	8.7	11.3	4.5	24.8	11.3	5.9	12.1	24.2	16.6	5.4	21.4	13.5
1	E09	3	MEX3C	NM_016626	sample	4.71465753362439	3.85016710186613	3092.72728594899	3728.28284459306	16.2265372168285	15.0291262135922	3.72006472491909	2.88996763754045	132833.980582524	87163.2313915858	618	1578345	55239.17	1434.97	212.62	6.6	14.9	7.1	10.8	6.6	35.4	6	12.9	11	33.2	2.9	26.1	6.1	33.3	3.1	26.1	3.1	20.1	4.9	26.1	5.5	2.3	6.1	8.1
1	E10	1	CDKN2C	NM_078626	sample	9.29555846544116	4.92870891618179	4564.45849647968	4989.71929045979	40.1718213058419	27.4054982817869	7.86254295532646	4.70446735395189	320543.250859107	184505.371134021	291	2115678	56589.19	2365.17	241.51	16.2	7.9	9.6	16.2	18.6	6.5	12	10	14.4	10.7	3.8	16.8	15.1	10.7	6.9	17.2	10.3	0	14.8	16.8	22.3	13.7	26.8	23.4
1	E10	2	CDKN2C	NM_078626	sample	7.49713070817607	4.78704473470019	4706.7377533611	5205.42537560717	40.421511627907	28.0436046511628	9.7093023255814	5.04651162790698	273895.194767442	191797.933139535	344	2252295	67487.49	2370.46	269.79	15.4	3.5	14.8	8.1	18.9	2.6	12.8	4.7	12.8	6.1	4.1	13.7	14	5.2	4.1	13.7	11.3	4.1	15.4	13.7	22.7	7.3	27.6	21.8
1	E10	3	CDKN2C	NM_078626	sample	8.5035447364391	4.68321946148743	4674.1638456347	5016.86014744815	36.2336182336182	26.4301994301994	8.05698005698006	4.79202279202279	271509.726495727	176622.07977208	351	2035515	61959.98	2340.35	273.94	14.5	8.8	11.4	12.8	20.8	4.8	16.2	7.7	12.8	9.4	3.7	16.2	16.2	7.1	5.1	16.2	14.2	5.4	14.5	16.2	19.1	10.3	24.5	23.6
1	E11	1	SPEN	NM_015001	sample	7.28399632445982	4.18186545855841	4252.27560159673	4511.83918462573	35.9939516129032	19.4677419354839	8.62903225806452	3.81451612903226	265840.393145161	125783.659274194	496	2149488	68006.81	2062.39	278.08	13.1	9.7	16.3	8.9	10.9	11.5	18.3	5.4	9.7	11.3	3	21.6	8.5	10.5	5.2	21.6	11.3	0	11.3	21.6	19.2	5.4	21.4	13.3
1	E11	2	SPEN	NM_015001	sample	5.47136671555135	4.64022405258103	4320.57060588097	5061.7495541704	35.5148741418764	23.0183066361556	8.97254004576659	4.33409610983982	247346.922196796	158228.995423341	437	2305091	70138.25	2065.9	268.82	16.7	6.6	17.8	9.2	12.1	4.1	16.2	6.4	9.6	10.1	4.6	17.6	10.3	7.8	7.3	17.6	9.2	4.3	11.9	17.6	15.3	3.7	17.2	12.4
1	E11	3	SPEN	NM_015001	sample	6.0604318950074	4.05494693859338	4051.87425697832	4562.43100092845	32.755905511811	19.248031496063	8.01968503937008	3.76968503937008	238947.137795276	127513.192913386	508	1961213	67966.86	1985.95	285.75	11.4	10	16.5	11.8	10.6	11.2	20.1	7.3	9.4	11.6	3	20.9	8.7	12.8	6.1	20.9	16.5	7.1	10.8	20.9	18.1	6.3	19.7	17.7
1	E12	1	ARID1B	NM_017519	sample	6.31224393155	4.28265580287174	4177.9089650349	4532.58854233513	32.420253164557	22.4253164556962	7.59493670886076	4.36708860759494	241842.751898734	142957.66835443	395	1990187	62849.98	2078.48	258.56	13.2	7.1	9.9	8.4	13.7	9.1	13.7	6.6	11.6	13.9	3.5	17.5	10.9	13.2	4.3	17.5	8.9	0	15.7	17.5	14.7	8.1	18.2	18.7
1	E12	2	ARID1B	NM_017519	sample	7.45413672627187	4.43509235921267	4503.95814788585	4633.61921881436	41.3764434180139	27.3903002309469	10.1247113163972	5.1431870669746	284438.207852194	171840.050808314	433	2099337	60098.64	2200.1	237.95	17.1	6.2	12.9	13.6	13.9	6.5	10.9	12.9	11.1	7.6	2.8	16.4	11.3	7.6	4.4	17.6	14.1	3.9	20.8	16.4	20.3	10.4	24.2	16.6
1	E12	3	ARID1B	NM_017519	sample	6.72465742427454	4.2076931546631	4223.08779803887	4428.23003372405	35.2216117216117	22.7582417582418	8.61721611721612	4.40476190476191	253455.366300366	139644.789377289	546	1991730	58225.08	2039.59	228.59	13.2	5.3	9	11	12.8	8.8	8.2	10.1	10.3	11.4	2.6	18.7	10.3	10.4	3.7	18.7	17.2	7.5	12.8	18.7	19.2	7.9	21.2	18.7
1	E13	1	ERCC4	NM_005236	sample	5.46065268248452	4.95184348362401	4330.13846994573	5240.58882600705	42.7088607594937	30.2310126582278	10.8354430379747	5.40506329113924	258615.075949367	208210.174050633	316	2018071	65990.62	2040.97	269.13	12.7	6.3	14.9	13	11.4	4.4	14.9	10.1	10.4	4.7	4.7	15.2	8.5	4.7	8.9	15.2	18.7	0	20.6	15.2	26.3	15.2	29.1	28.8
1	E13	2	ERCC4	NM_005236	sample	7.36225511230663	4.94740965956206	4447.86534726346	5112.16509586131	41.3	28.3545454545455	9.55757575757576	5.01515151515152	281841.587878788	193139.96969697	330	2163611	69390.77	2171.89	287.12	14.2	5.5	16.7	10.6	13.6	3.9	17.9	7.3	13.6	7.6	4.2	16.7	11.8	7.6	7	17	11.8	5.8	20	16.7	23	11.5	25.5	21.8
1	E13	3	ERCC4	NM_005236	sample	4.23794284682664	4.55420651878985	3923.78382865508	4669.85985747398	34.743961352657	26.524154589372	9.68115942028986	4.88888888888889	206399.504830918	164904.497584541	414	1821371	50184.64	1654.5	196.38	13	17.4	8.7	26.6	9.2	22.5	8.9	27.1	8.2	8.2	2.7	18.1	8.5	16.4	4.1	18.4	25.4	4.8	18.4	18.1	22	10.4	21.3	23.2
1	E14	1	ATR	NM_001184	sample	6.46299074389966	4.96597097071002	3728.1252535086	4808.49193360933	28.6706231454006	23.3560830860534	6.48961424332344	4.06528189910979	216703.676557864	160352.765578635	337	1783248	63860.48	1873.24	259.9	8.3	7.4	14.8	11.6	8.3	10.7	15.1	7.7	9.8	19.3	5.6	20.5	6.2	18.4	6.5	20.8	4.2	0	11.6	20.5	10.1	9.5	12.2	20.5
1	E14	2	ATR	NM_001184	sample	4.63362315994048	4.39374774095252	3789.55159413655	4718.37434486092	27.0276381909548	22.0979899497487	7.36934673366834	4.08291457286432	175766.27638191	144335.5	398	1860174	68410.9	1844.91	270.6	8.3	4.3	16.6	7.3	7	8.5	15.3	5.8	9	17.6	3	18.6	7	15.8	4	18.6	5	10.6	10.6	18.6	10.6	4.5	12.6	12.3
1	E14	3	ATR	NM_001184	sample	8.08029150647182	4.78659561074583	4046.70723123734	4705.28688360975	31.8237082066869	23.4863221884498	7.44984802431611	4.16413373860182	237231.574468085	156509.030395137	329	1893780	64002.3	1866.91	251.7	12.2	7.6	11.2	10	10	12.2	10.6	5.8	12.5	13.7	6.1	21	10.9	14	7.3	21	12.5	7.9	11.2	21	15.8	8.2	17.3	19.1
1	E15	1	STAG2	NM_006603	sample	6.66697481267996	4.38981966593478	4495.70836148745	4523.20709546183	36.1567328918322	21.1037527593819	8.54304635761589	3.75496688741722	257091.114790287	139262.490066225	453	2127020	63213.13	2279.31	266.11	15.2	7.7	13.9	10.6	15.5	4	15.9	7.7	9.5	11.7	3.1	21.2	11.5	8.4	4.4	21.4	11.3	0	7.7	21.2	20.5	6.4	23.6	17
1	E15	2	STAG2	NM_006603	sample	7.24638603950091	4.83760145182147	4454.34091243388	5015.28226712609	40.1252796420582	26.6331096196868	9.46979865771812	4.71364653243848	281441.995525727	181870.977628635	447	2238195	65456.45	2230.99	267.04	17.2	5.8	16.1	11.6	14.1	2.9	15.9	6.3	10.3	11.6	4.7	17.9	11.9	8.5	4.9	17.9	13	7.4	15	17.9	20.1	7.4	24.2	17
1	E15	3	STAG2	NM_006603	sample	4.93696103855701	4.06183274528476	3838.75952838271	3918.07441031588	22.9929824561404	17.0052631578947	6.44035087719298	3.10175438596491	151533.756140351	103682.884210526	570	1991079	65559.17	1915.93	258.93	14	7.5	15.6	12.5	11.4	7.9	16.7	10.7	7.2	24.4	4	27.9	8.4	16	3.2	28.1	12.5	13.5	5.4	27.9	11.1	3.2	13.9	10
1	E16	1	WRN	NM_000553	sample	7.67579731789764	4.43570165493197	4178.7269658765	4672.72984869723	28.6801075268817	22.1612903225806	7.53225806451613	4.19086021505376	194658.637096774	140298.663978495	372	1832969	62728.55	2077.18	256.84	12.6	6.2	11.6	9.1	13.2	9.1	15.6	5.1	8.9	11	3.2	17.7	9.7	10.8	4.6	18	8.6	0	11	17.7	12.6	6.2	18	15.3
1	E16	2	WRN	NM_000553	sample	6.60186203133036	4.02356732011842	4253.15584335299	4215.2682293368	30.5357142857143	20.4665178571429	7.69419642857143	3.79910714285714	230351.368303571	126996.133928571	448	2340141	60996.2	2180.87	238.02	18.5	7.1	13.8	14.5	15.6	8.5	12.3	13.4	8.5	14.7	3.6	23.2	10.9	14.1	2	24.1	8.7	9.4	11.2	23.2	14.5	4.7	18.5	8.9
1	E16	3	WRN	NM_000553	sample	7.29289631319089	4.51850065640999	4250.92681154491	4714.84513954603	34.3064516129032	21.963133640553	8.14976958525346	4.04838709677419	247159.246543779	146606.721198157	434	2126468	68046.21	2050.91	262.99	15.4	7.4	16.8	9.2	15.4	11.1	15	5.8	12.2	14.7	4.6	19.4	13.4	13.8	7.1	19.4	18.7	7.8	9.2	19.4	19.4	6	22.8	20.7
1	E17	1	RF	NA	Neutral	4.56692748696346	4.3721699638642	3970.51849355801	4551.38340388758	30.4015151515152	19.4242424242424	7.94318181818182	3.71401515151515	212215.664772727	127260.047348485	528	1930518	61181.98	1888	247.63	11	7.4	13.1	10	8.9	7.2	13.4	8	8.7	14.4	4	20.3	7.4	12.3	7.2	20.5	10.6	0	8.5	20.3	12.7	4.7	16.3	14.2
1	E17	2	RF	NA	Neutral	7.15052287179596	4.40752699995324	4520.48890159999	4474.04881087796	34.202786377709	19.6269349845201	7.86687306501548	3.56191950464396	275360.196594427	128603.69504644	646	2359677	65042.25	2405.83	266.64	15.9	2.8	14.9	11	15.9	2.6	14.7	6.8	11.3	14.6	5.1	23.2	12.7	11.3	4.2	23.4	7.7	9.4	8	23.2	14.9	2.6	18.6	9.9
1	E17	3	RF	NA	Neutral	6.77972270915995	4.24768578610366	4357.06814287543	4391.1147164796	31.3658536585366	20.155722326454	6.89493433395872	3.65290806754221	258386.527204503	131105.881801126	533	2075341	61223.47	2126.68	246.76	15.6	9	11.1	10.5	13.5	11.8	11.4	6.9	12.2	15	2.8	22.9	12.8	12.6	6.8	22.9	12	8.8	7.9	22.9	13.7	5.4	16.5	17.6
1	E18	1	RF	NA	Neutral	7.93191786890889	4.25587844892708	4530.40133388513	4413.48509840253	34.4937655860349	21.640897755611	7.73067331670823	3.9501246882793	287227.16957606	142461.962593516	401	2371363	60884.08	2361.34	251.41	16.2	4.2	13.2	11	15.2	7.5	14.2	9.2	11.7	14.5	3.7	22.4	13.5	11.5	3.7	22.9	8.2	0	11.5	22.4	14.7	7.5	19.7	17.5
1	E18	2	RF	NA	Neutral	5.76560885418454	4.61661420056968	3991.12439867188	4642.85626094393	28.7876984126984	22.3650793650794	7.09325396825397	3.95436507936508	203570.839285714	152141.674603175	504	1941459	67602.49	1947.5	278.67	11.5	8.5	17.7	11.7	9.5	10.3	19.6	8.3	11.1	17.1	4.8	21.6	8.5	16.5	6	21.8	6	10.5	11.7	21.6	11.3	7.3	13.9	13.9
1	E18	3	RF	NA	Neutral	6.04408562164942	4.80898905528502	4317.5867523228	4831.98052425832	34.634703196347	24.3698630136986	8.64383561643836	4.24429223744292	242127.773972603	167478.383561644	438	2067657	62110.54	2039.83	258.66	16	6.2	14.4	10.7	15.1	7.1	14.4	8.7	10	10	4.6	17.6	13.7	10	7.8	17.8	18.3	5.7	13	17.6	20.3	10.7	22.8	22.4
1	E19	1	RF	NA	Neutral	6.35863039518892	4.74490517106865	4051.53749007353	4939.52909449203	29.0023866348449	21.7684964200477	7.09069212410501	3.76610978520286	209952.942720764	150641.30071599	419	1890877	62968.44	1948.68	255.85	12.6	6.4	13.8	9.5	10.7	9.5	14.8	5.7	8.1	16.7	5	20.5	9.8	13.8	9.3	20.5	6.4	0	8.1	20.5	10.7	6.7	15.5	18.1
1	E19	2	RF	NA	Neutral	5.03696407785666	4.00286653075025	4187.86286062827	4226.06930771277	29.9871175523349	18.2834138486312	8.13687600644122	3.41384863123994	213513.679549114	118440.684380032	621	2029821	59584.89	2049.1	245.62	11.1	8.5	10.8	10.8	11.9	9	11.9	6.8	8.5	15	3.9	25.9	9.7	11.9	3.9	26.4	7.4	8.4	7.6	25.9	10.8	3.4	13.8	8.7
1	E19	3	RF	NA	Neutral	5.53117010888677	4.31876792567114	4346.75642558088	4464.6061658781	32.0031595576619	20.5102685624013	8.27962085308057	3.72985781990521	226698.807266983	129560.172195893	633	2084988	59880.15	2091.92	245.79	12.6	4.9	9.8	10.1	13.9	3	11.8	9.2	9	10.1	2.8	21.3	11.1	7	4.9	21.3	16.3	5.8	6.2	21.3	14.7	3.9	19.3	13.6
1	E20	1	RF	NA	Neutral	6.38874357962723	4.63111732017982	4097.73062642211	4662.20712988782	30.2990196078431	20.8480392156863	6.99264705882353	3.52696078431373	228028.406862745	144310.875	408	1865278	62155.96	2008.79	257.81	10.8	7.8	12.3	8.8	11	10.5	15.4	6.1	10	14.7	5.1	22.5	9.8	12	7.1	23	6.6	0	9.6	22.5	13.2	6.1	16.7	17.6
1	E20	2	RF	NA	Neutral	7.97582391459492	4.3964918422322	4248.72635174375	4511.40212477588	32.0112781954887	20.6127819548872	7.75563909774436	3.70488721804511	245993.370300752	139521.394736842	532	2107763	62556.95	2178.63	255.58	15	5.8	13.2	10.5	13.9	6.8	14.5	7.9	8.5	15.4	4.5	24.2	9.8	14.1	4.9	24.6	6.4	9.8	10	24.2	12.6	6	16.5	12.6
1	E20	3	RF	NA	Neutral	7.12429712873965	4.12205847257318	4366.92808152142	4379.24906487954	30.0696428571429	18.9107142857143	6.43035714285714	3.4375	248791.607142857	125604.644642857	560	2020919	60100.14	2214.2	247.23	15	4.5	10.2	10.4	16.2	8	13.4	8.9	10.9	15.4	2.9	23.9	12.7	12.1	5.5	23.9	11.8	10	7.9	23.9	12.5	6.2	16.2	17.3
1	E21	1	RF	NA	Neutral	8.07363468035845	3.89791172725412	4027.46033099497	4079.74352305323	32.2156334231806	20.5768194070081	7.43396226415094	3.86792452830189	246967.71967655	130044.07277628	371	1946479	60727.98	2125.39	250.61	15.4	7.3	10.5	9.7	15.9	11.3	12.7	8.6	9.4	18.1	1.6	24.8	11.3	18.1	2.2	25.1	8.9	0	11.9	24.8	17.3	8.1	18.9	16.4
1	E21	2	RF	NA	Neutral	6.54519998489159	4.8196901525632	4127.33011550796	4749.32440614481	27.8589743589744	20.7051282051282	6.61172161172161	3.79304029304029	216348.655677656	135117.144688645	546	1915485	62916.65	1998.94	258.28	11.9	9.3	11.5	8.1	10.1	12.5	11.9	3.5	9.9	16.5	6	18.7	10.1	15.6	5.9	19.4	4.6	9.5	8.2	18.7	11.7	2.9	13.6	10.8
1	E21	3	RF	NA	Neutral	6.5970609255476	4.80003638245728	4029.05909312814	4672.02941859143	25.2495636998255	19.5479930191972	5.64223385689354	3.45026178010471	209108.603839442	128315.645724258	573	1872316	64853.98	1977.86	269.37	12.4	11.5	13.1	10.1	11	13.6	17.1	6.3	11.7	20.4	6.6	19.5	11.5	18.5	5.1	19.5	7.5	14.3	8	19.5	10.5	4.2	13.3	16.1
1	E22	1	RF	NA	Neutral	6.95331691644105	4.35914406843662	4353.76269627635	4573.52335360762	33.6608040201005	21.0854271356784	7.34673366834171	3.93969849246231	270108.326633166	139056.811557789	398	2205352	65334.9	2196.83	264.7	15.6	5.5	16.1	7.3	13.6	6.3	16.6	5.8	12.3	16.3	4.8	18.8	13.1	11.1	4.8	19.1	10.1	0	10.6	18.8	16.8	7.5	21.6	17.3
1	E22	2	RF	NA	Neutral	7.41627061434217	5.06550216281705	4082.80838063561	4908.12499594451	31.0285035629454	23.2351543942993	6.35866983372922	3.92874109263658	256939.885985748	160684.548693587	421	1910558	65257.02	2042.01	278.34	11.4	13.3	15	11.9	12.8	13.8	17.3	6.4	12.8	22.3	7.1	18.5	11.4	20.9	8.1	19	4.8	13.1	11.9	18.5	11.9	6.2	14.7	15.9
1	E22	3	RF	NA	Neutral	5.6563690539437	4.32277651478193	3990.51796858815	4385.39156710214	26.8930817610063	18.8977987421384	6.82389937106918	3.4748427672956	200908.371069182	122661.614779874	636	1858723	62283.53	2026.58	266.35	11.2	8.3	10.5	9.7	11.6	8.2	14.2	6.3	8.6	16.5	4.7	24.8	10.2	14.2	5	24.8	12.9	12.4	8.3	24.8	11.8	5.3	15.4	14.5
1	F03	1	OTNT	NA	Neutral	8.2302223841117	4.6327331034552	4387.04949099034	4731.97865461458	32.5845410628019	23.7971014492754	5.71980676328502	4.30434782608696	285416.874396135	157792.1352657	207	1869081	59968.78	2227.96	240.19	15	14	11.1	15.5	17.4	16.4	10.1	15	20.8	19.3	2.4	19.3	18.8	17.4	5.8	19.8	5.8	0	12.6	19.3	16.9	9.7	20.3	19.8
1	F03	2	OTNT	NA	Neutral	4.75498516632512	4.88097370982645	4413.8138393289	4989.69646178319	30.6095890410959	24.0479452054795	8.55479452054795	4.22602739726027	192867.831050228	164134.739726027	438	2051172	61351.51	2241.06	249.88	13.2	2.3	10.7	8.2	16.2	1.8	12.3	3.7	9.6	8	5.9	16.7	10.3	6.2	5.5	16.7	7.1	4.1	10	16.7	13	5.5	17.1	15.3
1	F03	3	OTNT	NA	Neutral	5.22647597697868	4.89266404001981	3880.02385677056	4632.77932791618	25.9807692307692	24.3293269230769	6.38701923076923	4.18990384615385	171116.002403846	155354.283653846	416	1744268	57355.83	1810.52	229.36	10.6	8.2	8.7	9.9	10.1	9.9	8.7	10.8	13.2	16.6	6.5	19.7	9.6	14.2	5.8	20	10.6	11.5	11.1	19.7	12.5	10.1	15.1	19.7
1	F04	1	OTNT	NA	Neutral	5.33243543790316	4.50728734317251	4347.9570932432	4050.55559139428	31.8947368421053	21.1961722488038	7.39712918660287	3.75598086124402	227276.114832536	125030.794258373	209	1873079	55651.15	2126.78	235.01	16.3	9.1	8.6	18.2	16.3	6.2	8.6	14.4	13.9	10.5	2.4	19.1	13.4	7.7	1.4	19.6	9.6	0	6.7	19.1	16.7	7.7	21.1	15.8
1	F04	2	OTNT	NA	Neutral	10.8534228676878	4.62883987038028	4578.1055002341	4687.08327240259	40.7845117845118	29.0740740740741	7.17508417508417	4.97979797979798	372626.868686869	189782.043771044	297	2268732	63134.4	2285.41	244.12	16.8	9.8	14.5	10.8	14.1	14.8	12.1	8.1	15.8	13.5	1.3	18.9	16.5	14.5	3	19.2	6.7	8.4	16.2	18.9	18.9	11.8	22.6	21.9
1	F04	3	OTNT	NA	Neutral	6.6228583047062	4.74579127125933	4287.96732052348	4592.55001449081	34.5374449339207	22.3876651982379	8.18722466960352	3.98678414096916	239306.325991189	145879.823788546	454	2049502	63579.53	2154.41	255.81	16.3	7.5	13	13	15.9	5.1	15	9.9	12.1	10.8	4.4	19.6	13.2	9.9	5.9	19.6	18.7	7	11.5	19.6	21.8	9.3	24.4	21.1
1	F05	1	OTNT	NA	Neutral	6.24890337208162	4.90650285684184	4167.19485360741	4536.25037859762	28.7898305084746	23.6169491525424	6.79661016949153	3.93220338983051	210753.033898305	147679.674576271	295	1895311	55698.93	2005.38	230.13	12.2	8.1	9.2	13.6	13.9	10.5	8.5	12.2	12.2	11.2	4.1	17.6	13.2	12.9	5.4	17.6	8.8	0	9.2	17.6	14.6	8.5	19.7	18.3
1	F05	2	OTNT	NA	Neutral	7.37979178008887	4.58803528944373	4476.91351437358	4892.30305162913	42.6242236024845	25.8012422360248	10.0434782608696	4.59316770186335	295663.00310559	171668.763975155	322	2196229	62063.12	2170.47	245.74	16.5	2.5	13	10.9	13.7	4	12.4	11.2	12.1	5.3	1.9	17.1	11.2	7.1	5.3	17.1	12.7	3.4	14.6	17.1	23.9	6.5	25.5	19.3
1	F05	3	OTNT	NA	Neutral	7.19536825857997	4.60770030081939	4272.48912375736	4576.06435698618	33.7188405797101	22.9449275362319	8.05797101449275	4.21159420289855	247157.927536232	141111.133333333	345	1926048	60497.31	2034.77	245.48	12.8	8.7	9.3	8.4	11.6	8.4	11	4.6	11.9	9	3.2	17.7	11	8.7	4.3	17.7	17.1	3.8	11.3	17.7	16.5	8.1	19.4	18
1	F06	1	OTNT	NA	Neutral	7.55033976652389	5.15082880549916	4577.58831942974	5176.13531454495	37.2619926199262	26.830258302583	8.32841328413284	4.61623616236162	269856.645756458	177353.313653137	271	2140153	63708.38	2338.05	268.76	16.6	4.1	13.3	7.4	16.6	3	15.5	8.1	12.2	7.7	3	14.4	11.1	7	5.5	14.4	10	0	14	14.4	20.7	8.9	25.1	25.1
1	F06	2	OTNT	NA	Neutral	6.6934742578151	4.54764981706039	4190.8426036446	4798.53144553672	33.2574525745257	23.4552845528455	7.59349593495935	4.21409214092141	256891.062330623	155186.623306233	369	2051906	61080	2140.94	248.27	13.3	8.4	9.8	9.8	11.9	10.3	12.2	5.7	11.9	14.9	2.7	17.1	11.1	13.6	4.9	17.1	5.7	8.9	11.1	17.1	13.6	6.2	16.8	14.1
1	F06	3	OTNT	NA	Neutral	5.91232379894605	4.53233616712475	3868.6376239503	4308.62516718632	25.5163551401869	21.2827102803738	5.69392523364486	3.69626168224299	192397.221962617	136144.299065421	428	1790703	58529.06	1843.03	239.49	11.2	10.7	11	13.6	12.1	15.4	12.6	10.5	11.7	18.2	4	22.2	11	16.4	4.4	22.2	7.9	12.4	8.9	22.2	10.7	6.8	13.3	15.4
1	F07	1	OTNT	NA	Neutral	6.85029652870489	4.30771547161734	4075.36469836066	4581.00580061768	29.9844236760125	22.9906542056075	6.99688473520249	4.27725856697819	232819.333333333	148276.031152648	321	1889631	58457.55	1950.84	236.93	11.2	11.5	9.3	13.7	10.9	11.5	9	6.9	8.4	10.6	2.2	16.5	10	11.8	5.9	17.1	6.2	0	11.5	16.5	10.3	8.1	14.3	19.6
1	F07	2	OTNT	NA	Neutral	5.71313421707939	4.63273718124909	4232.54264070151	4715.09055922797	33.484126984127	23.031746031746	8.92857142857143	4.07142857142857	212986.997354497	152116.092592593	378	2015613	61824.1	1995.87	252	13.2	7.4	12.7	9.3	12.4	8.7	13.2	8.5	8.5	9	3.4	17.5	9.5	10.6	5	18.3	10.3	4.2	10.3	17.5	16.4	5.6	19	11.6
1	F07	3	OTNT	NA	Neutral	7.12075450637476	4.60269616160003	4436.83225060362	4672.76456263342	31.3301662707838	21.5605700712589	7.34441805225653	3.84323040380048	241461.7695962	141410.220902613	421	1955396	59933.14	2198.09	244.2	13.5	7.1	12.4	13.1	15.2	7.6	12.6	10	10.9	11.2	3.3	20	13.3	10.5	7.8	20	15	7.1	7.4	20	15.9	6.9	20	20.4
1	F08	1	OTNT	NA	Neutral	6.95049612748946	4.48381797038962	4051.4320087198	4498.73527760491	32.6630136986301	22.827397260274	7.73424657534247	4.13698630136986	229287.323287671	146216.369863014	365	1885653	59589.96	1982.65	240.59	15.1	10.7	9.6	12.1	12.1	10.4	11.2	7.7	11.5	15.6	4.1	19.7	9.9	14	4.1	20	9.9	0	11	19.7	17.8	7.7	20.5	15.9
1	F08	2	OTNT	NA	Neutral	5.5867601182742	4.99737755796712	4277.85810141135	4744.2027738263	33.4360465116279	25.4941860465116	8.6656976744186	4.56395348837209	215530.781976744	159361.5	344	2117674	59712.06	2122.73	241.56	13.4	4.9	9.3	12.2	11.9	2.9	9.9	10.5	9.6	8.7	4.7	16.6	9.6	7	3.5	17.4	9.9	3.8	11.9	16.6	17.2	5.2	18.3	11.6
1	F08	3	OTNT	NA	Neutral	4.28271643825475	4.91783099039026	3899.8543377464	4883.83927754532	24.6317280453258	24.4220963172805	6.92351274787535	4.38526912181303	147986.886685552	159288.753541076	353	1890421	64041.48	1833.57	250.86	11.3	4.8	13.9	11.9	9.6	4.8	13.6	6.2	10.2	12.7	2.8	13.6	8.2	10.8	5.1	14.2	12.5	6.5	11.9	13.6	11.3	10.5	13	21
1	F09	1	PTPRB	NM_002837	sample	7.25830713757287	4.71855255773611	4030.82746131799	4491.98796806492	29.9254658385093	21.6863354037267	6.35403726708075	3.77329192546584	241199.50310559	142563.403726708	322	1895269	60603.94	1946.33	244.18	14.3	14.9	11.2	14.6	14	17.1	14.9	10.9	14.9	19.6	5.9	21.7	10.6	18.9	5.9	21.7	7.5	0	9.3	21.7	13.4	6.2	17.1	16.5
1	F09	2	PTPRB	NM_002837	sample	8.5791649882362	4.66655711260373	4236.11006535397	4647.62466475479	33.6851311953353	22.5131195335277	7.52769679300292	4.21282798833819	259172.075801749	144164.495626822	343	1972435	64032.78	2085.13	258.38	12.2	10.2	13.1	10.2	12	14.3	13.1	5.5	12.2	15.2	4.7	18.4	12.2	15.5	5.8	18.4	7.6	7.3	12.2	18.4	16.6	4.4	18.1	12.2
1	F09	3	PTPRB	NM_002837	sample	3.73814846042533	4.36404594198072	3591.15527037122	4437.77038634526	22.3152173913043	19.9826086956522	7.06086956521739	3.79130434782609	119810.430434783	123125.315217391	460	1565251	55129.67	1571.79	224.77	5.2	11.1	7	15	6.1	14.6	7.8	10.9	5.7	14.3	3.5	18.9	4.6	14.6	3.5	19.3	10.7	7.6	8.7	18.9	8	4.1	8.7	15
1	F10	1	WAS	NM_000377	sample	7.53609268418038	5.02777947660219	4194.0775630689	4842.68249144266	32.5540166204986	24.8393351800554	7.17174515235457	4.25207756232687	245712.415512465	162683.847645429	361	1993362	62362.03	2069.04	248.83	12.7	6.9	13.9	10.5	11.9	6.6	13.3	10	10.2	13.9	5.5	18.6	10	10.8	5.5	18.6	7.2	0	10.5	18.6	14.1	8.6	17.5	19.7
1	F10	2	WAS	NM_000377	sample	10.5061960039324	4.91401977180598	4745.36085153108	4857.26916634314	41.1487603305785	27.4986225895317	8.32231404958678	4.58402203856749	331568.721763085	179299.575757576	363	2210961	60117.91	2389.79	246.19	13.5	4.1	12.1	12.9	13.2	3.3	12.9	14.3	14	8.8	3	17.9	12.9	5.8	3.3	18.2	5.8	4.1	16	17.9	17.6	11	23.1	18.5
1	F10	3	WAS	NM_000377	sample	7.20032390050997	4.30121151200851	4363.46842550093	4479.83580329011	36.3183098591549	23	8.16056338028169	4.32112676056338	277329.03943662	153799.997183099	355	2127255	62266.07	2184.23	246.65	14.4	8.5	13.5	11	13.5	7.3	14.9	10.1	11.8	12.7	2.5	22.3	12.7	11	5.1	22.5	17.5	7.3	15.2	22.3	21.1	9.3	21.1	25.6
1	F11	1	ODAM	NM_017855	sample	4.91803306321493	4.53846109544402	3809.715259559	4521.7150541023	26.2860215053763	21.3483870967742	7.40215053763441	4.0494623655914	160398.225806452	127785.911827957	465	1606586	58065.72	1737.54	241.19	9	10.8	8.8	11	8.4	14.8	9.2	6.7	7.3	9	3.2	15.9	6	10.8	1.9	16.8	7.5	0	9.7	15.9	11.6	4.9	13.8	12.7
1	F11	2	ODAM	NM_017855	sample	8.01175848390759	4.42780276055416	4579.9985270043	4550.66598238488	35.659217877095	22.1675977653631	7.70949720670391	4.01675977653631	275690.681564246	141460.932960894	358	1954420	59793.34	2200.22	253.53	12.6	6.1	10.1	12	13.1	6.7	14	6.1	12.8	8.9	3.6	20.7	12.3	9.2	3.4	20.9	4.5	4.5	10.1	20.7	15.4	5.3	18.2	12
1	F11	3	ODAM	NM_017855	sample	6.50169137224886	4.53375928440031	4335.09641559329	4643.84128494732	32.7628205128205	22.8952991452991	7.85897435897436	4.1025641025641	234372.993589744	144161.568376068	468	1887124	55949.11	2023.68	229.33	12	7.3	8.1	13.7	13.5	9.6	10.3	9.6	11.5	11.3	3.2	18.4	11.3	9.8	4.9	18.4	15.4	6.6	9.8	18.4	17.7	7.1	20.3	18.2
1	F12	1	BRIP1	NM_032043	sample	3.40803222623175	5.10619733493481	3894.1404732386	5224.54211993056	25.9794050343249	25.2677345537757	7.4187643020595	4.46224256292906	153241.501144165	172620.727688787	437	1778748	62356.45	1797.6	261.16	8.5	7.8	12.4	6.6	9.4	8.2	13.5	5.5	6.6	11.9	4.8	12.8	6.4	8.9	7.3	13	7.1	0	13	12.8	9.4	9.6	14.6	24.5
1	F12	2	BRIP1	NM_032043	sample	6.11614555566987	4.20047153545943	4041.05664650329	4336.74892160646	27.3946731234867	20.5641646489104	6.99515738498789	3.88861985472155	184113.566585956	131638.665859564	413	1808109	61774.08	1915.39	249.29	9.7	10.4	11.4	11.4	10.2	9.7	10.9	8.7	10.7	13.1	4.1	23.2	9.7	12.3	4.4	24	6.8	6.5	10.2	23.2	10.9	3.4	13.6	10.7
1	F12	3	BRIP1	NM_032043	sample	5.93822585842638	4.63765126825358	4173.08292773324	4725.84081239472	27.4126213592233	19.3907766990291	6.09223300970874	3.56796116504854	222095.951456311	126580.798543689	412	1832593	56750.73	1962.76	248.03	10.7	10	8	12.4	9.7	10.9	12.4	6.6	11.2	14.6	4.4	17.2	10.4	12.6	6.8	17.2	8.7	6.6	6.8	17.2	10.4	4.6	13.8	15.5
1	F13	1	ATRX	NM_138270	sample	8.50068621792843	4.41221731130247	4424.35077534957	4369.49602462118	39.3924418604651	22.3808139534884	8.79360465116279	4.13662790697674	296193.726744186	134145.337209302	344	2087571	59603.83	2298.7	251.27	15.1	5.5	10.8	14.8	16	3.5	12.8	13.1	12.2	10.2	2.3	19.5	11.6	8.1	1.7	19.5	12.8	0	12.2	19.5	19.8	6.7	22.7	14.2
1	F13	2	ATRX	NM_138270	sample	5.54324092621549	4.94198424746406	4427.33030883221	4882.37929185443	37.9457142857143	23.66	8.95428571428571	4.10285714285714	264215.362857143	166050.922857143	350	2183079	66052.82	2202.42	268.37	14	5.4	13.7	12.3	18.6	4.6	15.4	8.3	12.6	12.3	4.9	17.1	13.7	10.9	6.9	18	11.4	7.7	13.1	17.1	20.3	8	23.1	17.1
1	F13	3	ATRX	NM_138270	sample	5.75232955469555	4.71874370628421	4082.77810404668	4695.1368599232	33.9627329192547	22.7432712215321	8.77225672877847	4.21532091097308	218220.532091097	140019.703933747	483	1772269	57846.87	1905.75	244.65	9.7	8.7	10.1	14.3	11.8	7.7	13	8.1	8.5	9.1	3.7	15.3	9.9	8.9	3.9	15.3	20.7	6.2	11.6	15.3	17.8	7.5	20.5	17.6
1	F14	1	PLXNB2	NM_012401	sample	7.11596877836692	4.55308004693719	4193.80697974479	4601.74621931468	34.2571428571429	23.7228571428571	8.18571428571429	4.55142857142857	243816.454285714	141775.054285714	350	2022730	62865.16	2056.71	253.33	12.6	8.3	12	9.7	12	6.3	12.6	6.9	8	10.3	3.1	14.6	9.4	7.4	3.1	14.6	10.9	0	15.7	14.6	19.1	7.7	21.7	16.3
1	F14	2	PLXNB2	NM_012401	sample	6.26764956113175	4.06759567118161	4134.98365648085	4458.08615781942	38.9830917874396	23.2246376811594	9.17149758454106	4.58695652173913	254633.185990338	146313.219806763	414	1987195	65504.27	1983.3	262.79	12.8	8	14.3	13.5	11.8	8.9	15.5	12.6	13.5	11.8	3.4	20.5	9.9	11.6	3.9	20.8	13	7.2	18.1	20.5	23.9	6.5	23.7	13.5
1	F14	3	PLXNB2	NM_012401	sample	4.59014325541707	4.39990850888213	3888.70382727018	4654.09466365814	28.7051546391753	20.7567010309278	7.76494845360825	3.96701030927835	170148.960824742	134242.327835052	485	1776717	63976.55	1799.95	270.88	8.7	10.7	12.4	9.5	8.5	10.1	17.5	4.3	8.5	11.5	3.9	18.6	8	14	5.4	18.6	15.7	7.4	11.5	18.6	15.3	6	14.8	15.5
1	F15	1	ZMYM2	NM_197968	sample	5.2314335836439	4.65762115264114	4028.22784730557	4784.60473168524	28.7376623376623	21.5974025974026	7.14805194805195	4.08831168831169	206344.18961039	141695.397402597	385	1981403	61947.59	2007.92	257.68	12.2	6.8	14.5	12.7	11.9	9.1	14.5	8.1	10.1	16.4	5.2	16.1	10.9	15.8	4.9	16.4	7	0	11.9	16.1	11.9	8.1	16.6	16.9
1	F15	2	ZMYM2	NM_197968	sample	5.1151289536132	4.67642743483539	4174.76567389052	5069.47879179563	35.2175226586103	24.5981873111782	8.4773413897281	4.45015105740181	234933.220543807	166658.471299094	331	2000551	66644.56	1959.43	268.66	13	7.9	15.1	9.7	13.3	8.5	16.9	8.8	13.6	12.7	4.5	16.3	11.5	11.8	6.3	17.5	10.9	7.9	13	16.3	18.4	6.3	20.2	14.8
1	F15	3	ZMYM2	NM_197968	sample	5.22917580345006	4.68964101956617	4176.5158727273	5066.88521861531	32.849710982659	24.3487475915222	9.2485549132948	4.48169556840077	194864.177263969	159172.980732177	519	2051382	63289.85	1982.91	249.35	16.2	3.1	12.7	13.5	11.4	1.7	13.9	11.2	6.4	6.9	2.7	15	6.4	4.8	5.2	15.2	20.2	4.4	13.9	15	17	9.2	21.6	22.2
1	F16	1	MBD1	NM_015845	sample	7.46617147356668	4.42433645072876	4844.77620414745	4720.54480897216	43.6461538461538	24.7384615384615	9.68	4.56923076923077	326011.393846154	168319.086153846	325	2327269	64775	2506.18	261.24	16.3	3.7	14.5	10.5	20.9	2.2	15.1	7.4	14.2	8.6	3.4	20.9	15.7	6.2	4.6	21.2	12.6	0	15.7	20.9	25.5	10.5	32.3	22.8
1	F16	2	MBD1	NM_015845	sample	7.57973299555734	4.62020508428468	4360.00589918124	5070.51048630124	34.1407035175879	27.6608040201005	7.92211055276382	5.12311557788945	253078.844221106	189284.929648241	398	2035388	68937.1	2104.31	283.53	12.3	5.3	17.3	9.8	11.6	8.8	20.4	7.8	13.3	11.3	3.5	16.8	10.1	12.1	5.5	17.6	5.5	6	18.8	16.8	16.3	11.3	18.1	18.6
1	F16	3	MBD1	NM_015845	sample	3.79066497877326	4.35448409524871	3856.14558883167	4538.69721855349	29.5850815850816	24.4358974358974	8.20745920745921	4.26340326340326	175803.724941725	163483.314685315	429	1852624	62721.24	1820.9	260.68	11	12.1	13.1	11.2	12.1	10.7	17.7	9.1	8.4	14	3.5	21.7	7.7	14.9	4	21.9	16.6	7.9	14	21.7	13.3	9.3	17.7	22.4
1	F17	1	OTNT	NA	Neutral	4.22964908226726	4.95800347882753	4078.42825356672	4865.99374746441	29.5122494432071	23.9643652561247	7.89532293986637	4.27616926503341	185244.993318486	154825.846325167	449	1866740	60767.12	1896.5	256.74	12.5	6.2	11.1	8.9	10.7	6.7	15.1	6.9	8.2	12	4	14.9	10.5	9.4	3.6	15.1	7.8	0	12.5	14.9	14	8.7	18.7	21.6
1	F17	2	OTNT	NA	Neutral	7.36621562082615	4.62592637814143	4558.00238627036	4681.14363495271	36.8440366972477	22.3715596330275	8.06651376146789	4.04357798165138	289844.777522936	146553.286697248	436	2339421	62190.64	2315.25	248.72	16.7	6.2	13.5	11	16.1	6.7	14.2	9.6	14.2	13.1	3.9	19.5	14.2	12.2	4.6	20.6	8.5	7.8	10.6	19.5	16.3	3.9	21.8	13.3
1	F17	3	OTNT	NA	Neutral	6.2899446759211	4.72659550825122	4395.59747905111	4709.29309707478	35.7910750507099	21.7160243407708	8.63286004056795	3.78296146044625	259294.509127789	144665.578093306	493	2177958	62082.59	2121.64	253.06	14.8	4.5	12	10.1	15.8	5.7	12.6	6.5	11.8	10.1	5.7	19.9	14	7.7	5.9	20.1	19.7	6.3	9.9	19.9	22.1	9.7	24.3	19.3
1	F18	1	OTNT	NA	Neutral	6.19654837147659	4.42881776580914	4198.59289137206	4603.3053305606	34.9674185463659	24.1904761904762	8.28320802005013	4.50877192982456	250778.696741855	156170.949874687	399	1897464	60628.63	2048.94	251.36	14.8	10.3	11.5	12.3	12.8	14.3	14.8	11.8	12.3	13.5	4	19	12.8	16.8	5.3	19	10.8	0	14.3	19	16	8.8	19.5	18.5
1	F18	2	OTNT	NA	Neutral	6.40603641555741	4.19905048923276	4312.97721667469	4658.6693419946	36.650234741784	22.9225352112676	8.85446009389671	4.21361502347418	261679.321596244	155603.110328638	426	2048464	64272.39	2142.55	266.99	15	7	11	8.5	14.3	7	13.4	2.8	11	11.3	3.1	21.6	11.5	10.8	5.6	21.8	8.7	7	12	21.6	15.7	6.1	18.8	14.3
1	F18	3	OTNT	NA	Neutral	6.05862531970932	4.01984154206646	4126.27518978861	4124.50134814644	30.2297794117647	18.8860294117647	7.06985294117647	3.67463235294118	225982.801470588	113835.443014706	544	1892892	57081.54	2016.45	240.98	11.8	9.6	8.5	13.2	11	9.6	11.8	9.4	11	14.7	3.3	22.2	10.1	13.6	3.7	22.8	13.8	10.1	8.5	22.2	14.9	5	18.2	13.8
1	F19	1	OTNT	NA	Neutral	4.99152732350077	4.45536764793779	4349.91850298389	4759.51576559419	33.9261538461538	21.9138461538462	8.76615384615385	4.26461538461538	221214.935384615	140636.190769231	325	2092353	60996.77	2161.11	251.88	14.5	4.3	12.6	13.5	14.8	3.7	14.5	9.5	9.5	8.3	4.3	15.7	11.7	6.5	5.5	15.7	9.5	0	12.9	15.7	16.9	7.4	20.9	16.9
1	F19	2	OTNT	NA	Neutral	5.88720867148492	4.58621096275756	4457.86181668278	4994.15429176059	37.6941489361702	24.4840425531915	8.96010638297872	4.63031914893617	281568.071808511	161298.489361702	376	2112337	62636.96	2219.88	251.42	12.2	5.9	13.3	12	13.8	3.5	12.5	8.5	11.4	7.4	3.2	14.6	11.2	7.2	4	14.6	6.6	3.2	13.3	14.6	16.5	6.1	19.7	13.6
1	F19	3	OTNT	NA	Neutral	7.2785382932209	4.24899569314805	4799.95122688872	4495.52639627048	39.5622317596567	20.2768240343348	8.91845493562232	3.71030042918455	305706.957081545	131445.688841202	466	2285773	62423.58	2475.71	250.17	20.2	4.3	11.2	10.9	21.9	2.1	13.1	7.7	12.4	9.7	3.2	22.1	14.4	8.2	4.9	22.1	21.7	7.1	7.7	22.1	24	5.8	30.5	17
1	F20	1	OTNT	NA	Neutral	8.61746872687458	4.72883317709907	4734.3353995364	4665.26070642979	37.7456647398844	23.4364161849711	8.26878612716763	4.08381502890173	282485.774566474	161615.956647399	346	2142339	59148.1	2411.67	237.09	15.3	9.2	11	17.3	17.3	7.2	13.3	13.6	14.2	5.2	5.5	24	14.5	4.6	5.2	24	7.8	0	13	24	18.2	9.8	23.1	21.7
1	F20	2	OTNT	NA	Neutral	5.65905647622097	4.85292253306667	4242.48869591152	5004.4396678159	29.779324055666	23.3618290258449	7.53081510934394	4.18687872763419	212664.30417495	154181.602385686	503	1939554	62076.05	2025.58	261.09	11.3	7.6	13.1	13.5	10.3	7.6	16.7	7	8.9	10.9	4.2	16.9	9.5	10.3	6.6	16.9	5.4	5.6	9.9	16.9	10.3	5.4	12.3	13.1
1	F20	3	OTNT	NA	Neutral	7.39565101646488	4.43763287068289	4428.53122718533	4581.49584620382	29.6252587991718	18.9544513457557	6.69979296066253	3.53416149068323	246013.488612836	127397.49068323	483	2087754	57899.91	2234.21	247.14	14.1	9.9	9.7	12.6	17.4	8.9	11.8	5.2	10.4	15.7	4.3	22.2	14.5	12	6.2	22.4	12.4	9.3	7.2	22.2	13.9	4.1	18	15.1
1	F21	1	OTNT	NA	Neutral	9.67108475038382	4.72461334303004	3945.62347391449	4466.55121513924	28.5668604651163	21.2325581395349	5.55232558139535	3.62209302325581	232360.061046512	142494.497093023	344	1873000	61435.79	2017.38	244.78	13.4	9.9	11.9	14.2	11.6	11.3	11.9	11.3	16.6	22.4	7.6	23.8	11.9	19.2	6.1	24.4	5.8	0	8.7	23.8	13.4	7.6	18	17.4
1	F21	2	OTNT	NA	Neutral	6.62864278181371	4.78097264049883	4185.27617412007	4882.13486691094	29.4378238341969	22.1839378238342	7.00518134715026	4.05440414507772	225491.844559586	145354.792746114	386	2057309	64597.66	2119.62	261.34	13.7	4.9	12.7	7.3	15	9.1	16.6	3.9	10.4	17.6	4.4	14.8	12.7	16.3	3.6	15	6.5	9.3	10.9	14.8	12.2	4.9	17.1	10.9
1	F21	3	OTNT	NA	Neutral	4.66725202845314	4.3867820067131	3897.11494158786	4501.98025027206	26.1509054325956	21.6498993963783	7.49295774647887	4.07444668008048	158649.179074447	129704.044265594	497	1748689	58322.23	1753.82	237.08	10.5	8.7	10.3	11.3	11.7	10.9	12.1	9.9	8.5	11.7	2.4	16.7	8.2	12.5	3.8	16.9	14.9	6.8	9.9	16.7	11.9	7	15.3	14.9
1	F22	1	OTNT	NA	Neutral	8.26709128317753	4.22576827065878	4113.40439719956	4350.67414236762	35.2481751824818	20.1788321167883	6.41240875912409	3.55839416058394	310372.251824818	137231.116788321	274	2074193	62342.87	2251.47	256.71	17.5	6.9	13.1	10.6	18.2	8.8	13.9	8	13.5	23.7	6.2	28.1	15.7	22.6	5.5	28.1	6.2	0	10.2	28.1	17.5	8	19.3	17.5
1	F22	2	OTNT	NA	Neutral	7.78329843648469	4.52625552297541	4264.40588214992	4424.94495320107	30.3981042654028	21.1516587677725	6.21090047393365	3.8436018957346	251669.033175355	134584.912322275	422	2075488	60335.17	2188.18	245.22	15.6	8.8	11.6	12.1	14	11.1	14	7.8	13	17.3	5.7	22.3	11.8	15.2	3.1	22.5	5.9	11.6	11.4	22.3	13.5	4	16.4	11.4
1	F22	3	OTNT	NA	Neutral	5.84203295663461	4.64573738509127	4122.20429657533	4979.69687990024	35.2073490813648	27.1732283464567	9.41207349081365	4.83464566929134	212454.280839895	180489.307086614	381	1902721	62269.26	1921.58	253.27	9.2	5.8	8.9	8.9	11.3	6.8	12.1	5.8	7.9	8.7	2.9	15.5	8.1	9.4	4.2	15.5	22.3	4.7	16	15.5	21	12.1	23.4	27.3
1	G03	1	RF	NA	Neutral	7.32142522890211	4.55849434778006	4104.67173007528	4369.93023868643	29.2625482625483	18.9459459459459	6.85328185328185	3.22779922779923	212628.571428571	122403.714285714	259	1854555	58103.33	2027.92	241.41	13.5	7.7	8.1	10	13.1	12.7	10.4	5.4	9.7	14.7	4.2	24.7	11.6	15.1	4.2	24.7	7.3	0	5.8	24.7	14.7	5	18.1	14.3
1	G03	2	RF	NA	Neutral	4.3190166590781	4.57015577188844	4152.71592945494	4542.65498703168	32.7958579881657	22.7781065088757	9.42011834319527	4.24556213017751	191888.573964497	142600.168639053	338	2000061	58325.45	2007.83	230.33	13	2.7	7.4	7.1	12.1	4.4	7.7	8	8	8	4.1	18.3	7.7	8	3.8	19.8	7.7	3.6	13.3	18.3	13.9	3.6	18.3	10.7
1	G03	3	RF	NA	Neutral	3.04662290443627	4.20492233743982	3389.08008330342	3826.65707352622	17.981351981352	17.5874125874126	5.95804195804196	3.13286713286713	91593.296037296	102035.305361305	429	1690719	54345.32	1534.48	212.17	6.8	5.8	6.5	15.2	4.7	14	7.9	16.6	5.8	16.3	4.4	26.6	4.7	15.6	2.8	26.6	7	10	5.1	26.6	4.7	2.6	5.8	9.3
1	G04	1	RF	NA	Neutral	6.32234747611741	4.47633865039779	4140.18453560556	4492.87236889453	26.7275985663082	19.494623655914	6.5663082437276	3.3405017921147	193984.831541219	135645.784946237	279	2016877	67698.16	2123.91	273.57	15.8	4.7	16.5	9	14.3	5	16.1	6.8	10	17.6	5.7	24	12.2	12.5	7.5	24	6.1	0	8.6	24	12.5	7.9	19.4	16.5
1	G04	2	RF	NA	Neutral	6.80171392256244	4.80619470096988	4018.95577884258	4942.41501204668	28.3944020356234	25.0407124681934	6.90330788804071	4.49618320610687	198766.124681934	163261.211195929	393	1767328	58969.36	1846.56	233.75	10.4	8.9	9.9	10.7	7.9	11.7	8.4	10.2	11.2	12	4.8	16.5	8.4	10.9	4.3	16.8	5.6	6.9	12.2	16.5	10.7	6.1	13.5	13
1	G04	3	RF	NA	Neutral	5.77398824348609	4.86079105291377	4119.34544970231	4709.66306069058	27.1856763925729	22.1777188328912	6.71352785145889	3.86472148541114	198994.177718833	146444.535809019	377	1811022	61954.82	1936.13	262.22	10.1	8.8	13	10.3	11.4	9.5	14.9	7.4	10.3	13	5.3	18	9.8	14.1	5.6	18.3	11.7	7.2	7.7	18	10.9	6.4	14.3	17
1	G05	1	RF	NA	Neutral	6.86008232217185	4.14604165465872	4090.7061933356	3957.36922350549	28.7809278350515	15.7216494845361	6.82474226804124	2.86855670103093	227246.889175258	98143.9845360825	388	2054924	61255.46	2065.03	254.29	14.7	9.3	11.3	10.8	15.2	14.4	13.4	9	9.3	16.5	4.9	24.5	9.5	15.7	3.4	25	8	0	3.1	24.5	12.1	2.6	17.3	8.8
1	G05	2	RF	NA	Neutral	5.52680838370365	4.24170664021327	3884.50297042382	4114.6443129627	24.783185840708	18.1858407079646	6.84734513274336	3.32743362831858	171520.951327434	110878.336283186	452	1914240	57768.12	1891.49	233.29	10	6	9.3	12.8	8.8	8	9.5	10	6.6	16.4	4.2	22.3	7.1	13.3	3.3	22.6	4.6	7.7	7.5	22.3	7.3	4	8.6	8.4
1	G05	3	RF	NA	Neutral	5.57588158882546	4.22985591254984	4152.69989390802	4351.30423496842	29.587786259542	18.5782442748092	8.00572519083969	3.4618320610687	197962.971374046	117356.954198473	524	2013394	63031.84	1996.64	254.54	15.5	5.7	13	8.8	12.6	5.9	13.7	5.9	7.4	12	3.4	21.4	9	7.8	4.6	21.6	17.7	6.1	7.1	21.4	14.9	3.6	18.5	12.8
1	G06	1	RF	NA	Neutral	6.87462851452878	4.48400890420121	4181.02728694721	4469.96938946785	27.525641025641	21.1820512820513	6.92820512820513	3.8025641025641	200553.51025641	137715.851282051	390	1974220	60790.11	2181.92	257.84	12.6	5.4	13.8	11.5	14.6	4.4	16.4	8.2	9.2	12.8	3.8	20	10.3	9.7	4.4	20.5	6.7	0	8.7	20	10.5	7.7	15.9	16.2
1	G06	2	RF	NA	Neutral	7.98558651168817	4.13794357378158	4471.23350580744	4224.10295477696	32.2478448275862	19.7327586206897	7.80818965517241	3.66379310344828	239973.478448276	125414.267241379	464	2076862	57098.11	2270.33	242.34	15.3	9.9	8.6	15.5	15.9	6	11.6	9.9	11.2	11.9	3.2	25.4	12.3	9.3	2.8	26.3	7.8	5.6	9.5	25.4	14	3.2	17.2	9.3
1	G06	3	RF	NA	Neutral	5.49793961810325	4.32164171949118	3657.40907651685	3916.09640197655	20.0824372759857	16.3082437275986	4.45698924731183	2.97491039426523	167027.209677419	102040.207885305	558	1804398	61594.79	1789.64	249.35	11.5	10.9	12	11.1	10.6	17.7	13.1	8.1	12.9	25.8	5.2	27.6	8.2	22.6	4.8	27.8	5.9	17.4	4.8	27.6	7.9	2.7	10.6	10
1	G07	1	RF	NA	Neutral	5.71548598703956	4.39135935699261	4238.04224277162	3970.44471371862	29.0409836065574	15.6700819672131	6.92622950819672	2.98360655737705	233904.079918033	93117.8401639344	488	2252712	57005.23	2186.3	233.91	15.8	5.1	10	12.1	12.9	5.3	11.7	11.9	10	16	4.9	22.5	11.5	11.5	2.9	22.7	7.4	0	5.1	22.5	13.9	3.5	16.6	6.6
1	G07	2	RF	NA	Neutral	6.22005466216414	4.43203477055294	3968.33224636904	4554.23365912598	32.2718253968254	22.1686507936508	8.5515873015873	4.01785714285714	211909.857142857	140577.033730159	504	1886046	59929.79	1855.23	236.46	9.9	11.5	10.3	13.3	8.1	12.1	11.5	10.7	10.3	11.5	3.6	19.8	6.7	13.9	4.6	20.4	7.9	6.3	12.1	19.8	15.7	4.2	16.3	10.5
1	G07	3	RF	NA	Neutral	5.94639739189064	4.32283432751649	4207.34560705238	4585.0003628853	33.4350649350649	21.7012987012987	8.56060606060606	3.94588744588745	232507.800865801	141943.943722944	462	2112991	61067.64	2020.52	253.52	15.2	6.7	12.6	10	13.4	4.5	13.6	5.4	8.9	9.7	3.7	20.1	9.3	8	5	20.1	19.9	6.1	11.5	20.1	18.6	9.5	21.6	18
1	G08	1	RF	NA	Neutral	3.74982102345878	4.90796402024476	3693.70798349532	4804.13407892279	23.1464435146444	23.6234309623431	6.88702928870293	4.1652719665272	128264.09832636	155980.757322176	478	1741002	62694.03	1734.52	256.18	9.8	9.8	12.3	7.3	10.5	12.8	15.3	6.5	7.9	15.1	5.2	19	6.1	14.2	5.2	19	7.9	0	10.9	19	9.4	7.5	12.3	18.2
1	G08	2	RF	NA	Neutral	4.81198149531268	4.74074533962439	4298.20369815041	4979.75986576188	30.1115384615385	24.1326923076923	8.34807692307692	4.13461538461539	192856.213461538	166518.632692308	520	2052966	62754.81	2129.32	258.78	12.7	2.7	11.7	10.4	14	5	13.5	6.2	7.9	9.2	3.8	18.5	10.2	8.1	5.8	18.7	8.5	4.8	11.3	18.5	13.5	7.1	16.3	16
1	G08	3	RF	NA	Neutral	6.75816126144627	3.92968090286873	4121.41738838119	4144.38688711871	32.2260273972603	19.7648401826484	8.2283105022831	3.59817351598174	225234.465753425	128895.310502283	438	1997518	61952.56	2052.61	254	13.7	6.6	12.6	9.1	12.8	7.8	14.2	6.6	8	10.5	3.4	26	9.6	11.6	3.9	26	18.3	8	9.8	26	17.4	7.5	20.3	17.4
1	G09	1	BRCA1	NM_007298	sample	5.71452737461856	5.4780099602084	4284.61897301039	5560.04714975171	37.9766536964981	31.7548638132296	8.68482490272373	5.55252918287938	257345.626459144	217108.719844358	257	1925711	64902.43	2000.42	273.91	9.7	10.5	18.7	14	9.3	9.3	17.9	11.3	12.8	7.4	6.2	10.9	10.1	8.2	6.6	12.1	10.5	0	20.2	10.9	19.8	12.5	26.1	29.2
1	G09	2	BRCA1	NM_007298	sample	6.21160679949915	4.98464952780579	3947.93783533386	4913.62141318864	32.9429824561403	27.7763157894737	7.56578947368421	5.11842105263158	225018.850877193	175265.539473684	228	1868186	57587.03	1705.9	214.43	10.5	9.6	12.7	18.4	10.1	17.5	6.1	21.5	14.5	10.1	4.4	12.7	9.6	16.7	5.3	13.6	6.1	4.8	16.2	12.7	14.5	7.9	16.2	14
1	G09	3	BRCA1	NM_007298	sample	7.02548289867146	4.54830333172101	4278.93425089636	4714.37837079888	37.9358974358974	29.5982905982906	8.81623931623932	5.48290598290598	259758.482905983	178492.538461538	234	2222094	59447.35	2008.13	232.02	17.1	6	9.8	13.2	14.5	6.8	7.7	12.4	11.5	9.4	0.4	15.8	12.8	9.4	2.1	16.2	18.8	5.6	20.1	15.8	23.5	15	25.6	22.6
1	G10	1	ASXL1	NM_015338	sample	6.4130753453904	4.77903814254149	4273.66001005676	4526.25450802926	32.8159509202454	22.159509202454	7.90490797546012	4.03680981595092	234693.088957055	138622.941717791	326	2055900	56713.98	1949.87	223.48	15.6	8.6	9.2	16.6	9.8	10.4	7.7	15	12.3	7.1	5.5	17.8	10.4	9.2	6.4	18.4	8.9	0	10.7	17.8	16.6	8.6	18.7	13.5
1	G10	2	ASXL1	NM_015338	sample	6.99806715268842	4.63258584424933	4572.31954479465	4764.47274057955	34.6185897435897	27.0224358974359	8.16666666666667	4.81730769230769	253088.929487179	176909.743589744	312	2154360	57316.67	2221.16	230.16	14.7	5.8	9.6	15.4	14.4	4.8	9.9	11.2	11.2	8.3	3.5	17.9	12.5	8.7	4.8	17.9	7.7	5.1	17	17.9	16.3	10.6	20.8	17.9
1	G10	3	ASXL1	NM_015338	sample	9.8994823045609	4.50232058296229	4726.10576122779	4846.79893459057	40.4787878787879	24.7181818181818	8.30606060606061	4.45757575757576	327268.418181818	167328.866666667	330	2281506	66540.13	2348.87	262.55	17	4.8	13.6	11.2	18.5	3	11.8	7.6	17.3	9.7	3.9	20	16.1	7.6	7	20.3	18.8	6.1	13.9	20	21.5	9.1	24.5	26.4
1	G11	1	ASXL2	NM_018263	sample	4.75036943141273	5.11013806205133	3921.67869052988	4866.05552746888	30.219387755102	21.7755102040816	8.00510204081633	3.84183673469388	187895.096938776	146165.994897959	392	1889661	66271.16	1844.02	260.77	13.3	6.4	14.5	8.4	8.4	11	14	6.6	8.9	15.6	7.4	18.4	7.7	12.2	8.4	18.9	10.5	0	7.7	18.4	16.6	6.6	18.9	17.6
1	G11	2	ASXL2	NM_018263	sample	3.37396117456999	4.40263237331755	3406.36633958263	4402.12787260115	25.4380453752181	21.4956369982548	7.32111692844677	3.83944153577661	139117.204188482	144487.94938918	573	1584382	58948.56	1570.89	243.56	9.2	20.9	13.4	20.4	7.5	20.9	14.1	20.6	7.3	22.2	5.4	26.5	5.4	22.9	4.5	26.9	6.1	19.7	9.9	26.5	11.7	3.8	15.2	12.7
1	G11	3	ASXL2	NM_018263	sample	6.36252394915672	4.26641590464955	4198.47737050891	4208.92039083775	30.0543735224586	19.9716312056738	6.66903073286052	3.76595744680851	240896.425531915	126469.579196217	423	2006650	63193.65	2012.33	258.33	11.8	10.2	14.4	12.5	12.8	8.5	15.4	5.4	10.6	13.7	3.8	24.6	9.9	12.1	5.7	24.6	11.3	7.3	10.2	24.6	13.5	7.3	15.4	15.4
1	G12	1	TP53BP1	NM_005657	sample	7.7940631178992	2.71821861471861	4404.33683630008	1952.63762269985	35.5166666666667	8.61333333333333	8.17666666666667	1.78666666666667	253842.87	35501.22	300	1917327	36236.8	2213.58	153.28	11	6.7	1	46	14.3	7.3	1	49	12	9.7	2	43	14	10	0	48.3	10.3	0	1.7	43	18.7	0.7	22.7	1.3
1	G12	2	TP53BP1	NM_005657	sample	7.16703997822712	2.78077613794827	4290.86201219231	2056.53303923042	38.2431693989071	8.40437158469945	9.09289617486339	1.86885245901639	247471.786885246	32878.2322404372	366	1961742	37192.56	2049.19	150.5	12	9.6	1.1	49.2	10.4	10.4	0.5	55.2	12.3	9.3	1.4	36.1	7.4	11.5	0.3	54.1	11.7	4.4	1.9	36.1	20.8	0.3	24.3	0.5
1	G12	3	TP53BP1	NM_005657	sample	6.1216504820707	2.7971089780541	4316.43665301652	2068.84030634561	35.1158536585366	8.97560975609756	8.29878048780488	1.9969512195122	231187.015243902	35925.1219512195	328	1843412	36533	1974.73	152.31	11.6	7.9	0.6	45.7	13.1	7	0.3	54	11	8.8	1.8	37.2	11	8.2	0	45.1	19.5	4.3	2.7	37.2	20.7	1.5	25	1.2
1	G13	1	FAT1	NM_005245	sample	10.2346183525868	4.73349456301792	4626.05427017676	4761.13201309901	40.3522727272727	26.25	8.46875	4.66761363636364	311550.659090909	168249.210227273	352	2269481	64780.38	2280.08	278.42	16.8	4.5	16.2	13.4	15.9	3.4	17.6	8.8	14.5	8	3.7	15.1	14.5	6.5	4.5	15.3	9.7	0	16.5	15.1	21.9	15.1	25.9	23.6
1	G13	2	FAT1	NM_005245	sample	7.24258034314525	4.69216371696966	4163.36064979062	4844.20104411181	38.7704485488127	27.3720316622691	9.58311345646438	4.83905013192612	242106.82585752	180242.577836412	379	1814163	60334.64	1973	251.33	11.6	11.9	11.1	14.5	10.3	8.4	12.4	9.5	8.4	7.9	5	18.5	7.9	9.5	4	18.7	12.4	4	17.7	18.5	23.5	10.8	25.1	17.2
1	G13	3	FAT1	NM_005245	sample	4.66003435494604	4.4826586959049	4096.65093458295	4402.15604468529	31.8093306288032	21.9756592292089	7.69371196754564	3.96551724137931	216578.823529412	142116.105476673	493	1890735	63285.95	1816.57	266.82	13.4	11.6	13.8	13.2	10.8	12.6	16.6	10.5	13.4	14.4	5.1	21.9	10.3	11.6	6.3	21.9	16.2	7.9	11.2	21.9	18.7	9.3	19.9	17.6
1	G14	1	BAP1	NM_004656	sample	7.76848294978347	4.2746379001783	4675.24836261151	4583.04846080663	39.058690744921	22.5665914221219	8.84198645598194	4.20767494356659	298125.169300226	149655.124153499	443	2327589	64685.21	2563.14	270.58	18.5	4.1	15.1	12.6	21.9	1.4	15.8	6.1	11.3	11.7	3.6	21.2	15.6	9.7	4.3	21.2	13.1	0	16.5	21.2	24.4	10.6	31.4	19.9
1	G14	2	BAP1	NM_004656	sample	7.87085280636886	4.64931775861514	4262.79310212467	4576.72346962373	32.3086419753086	24.8320987654321	7.87407407407407	4.5679012345679	235309.041975309	158073.175308642	405	2067617	61945.87	2113.3	244.61	14.8	7.4	11.4	13.8	12.8	5.2	10.9	10.4	12.1	15.6	5.7	20.7	9.6	10.9	4	21	8.9	8.6	15.3	20.7	15.3	7.4	18.5	14.6
1	G14	3	BAP1	NM_004656	sample	6.07597489308086	4.55015619125634	4358.96136035912	4858.42271104477	39.5986078886311	25.0348027842227	9.30858468677494	4.48955916473318	285078.79350348	169354.503480278	431	2148395	68273.34	2122.37	283.25	16	8.1	20.2	10	16	6	20.9	3.9	10.4	11.1	3.5	17.9	11.1	9.5	5.6	17.9	23.9	7	13.5	17.9	26	10.2	29	23.2
1	G15	1	ZNF516	NM_014643	sample	7.56419945396649	4.21365864465895	4179.80530055999	4571.27011645969	36.4610778443114	23.3293413173653	8.08982035928144	4.4311377245509	275003.005988024	148651.655688623	334	2125619	68337.82	2097.05	274.13	13.8	4.8	16.2	7.5	14.4	8.7	18.3	6	10.5	13.8	1.8	20.7	12.3	13.2	2.7	20.7	9.6	0	14.4	20.7	17.7	8.1	21.3	19.5
1	G15	2	ZNF516	NM_014643	sample	6.16562341579387	4.93421506161605	4293.23635217499	5037.45206407519	38.7029702970297	28.7689768976898	9.50825082508251	5.24422442244224	262662.260726073	187960.531353135	303	2185370	64349.92	2073.71	258.56	13.5	6.3	15.2	12.2	12.5	11.2	14.5	9.9	10.2	9.2	5.3	13.2	9.9	10.9	5.9	13.2	11.6	5	19.8	13.2	20.8	9.9	23.8	18.2
1	G15	3	ZNF516	NM_014643	sample	4.97690726197123	4.45074752493734	4105.14992882469	4735.99426562705	32.429012345679	23.0771604938272	8.69135802469136	4.44135802469136	207963.12654321	147686.987654321	324	1963903	66631.99	1949.86	266.02	13.9	4	17.6	8.3	11.1	7.1	18.5	3.7	9.9	13	4	18.2	9.9	10.8	5.9	18.2	18.5	6.5	16.7	18.2	18.8	9	21.3	20.7
1	G16	1	GRIN2A	NM_000833	sample	8.8934712594873	4.2515908327737	4572.40285089126	4612.71319669068	38.2702702702703	24.1027027027027	8.05675675675676	4.60810810810811	324040.597297297	155188.394594595	370	2247795	64043.88	2363.37	250.42	17.6	5.1	13.8	14.1	17.6	9.5	14.1	8.4	12.4	11.6	4.1	20.5	14.1	9.5	5.1	20.8	10.8	0	17.3	20.5	18.1	9.2	21.4	20.3
1	G16	2	GRIN2A	NM_000833	sample	8.15603376792981	4.12875148205128	4295.04376556852	4300.69855273254	37.355795148248	23.4016172506739	7.97574123989218	4.30188679245283	290041.762803235	155839.851752022	371	2074723	61749.88	2168.4	250.61	15.9	10.5	11.9	15.1	16.4	14.3	12.7	13.7	15.9	15.9	3	25.3	13.7	16.7	4	25.3	11.1	10	15.6	25.3	21.8	7	23.7	14
1	G16	3	GRIN2A	NM_000833	sample	6.86101924178651	4.44200571439348	4265.89278668771	4845.19326239413	35.6297169811321	24.2688679245283	7.96462264150943	4.70283018867925	277050.785377358	159820.931603774	424	1915854	60979.76	2099.04	249.01	14.2	9.2	12	11.8	13.2	14.4	13.4	11.1	13	11.6	4.5	16.5	12.3	11.1	4.2	16.7	16.7	7.1	16.3	16.5	17.7	10.4	20	23.3
1	G17	1	RF	NA	Neutral	5.32472104933614	4.16423631569523	3601.28023964246	4291.60796758324	23.2063492063492	19.1666666666667	6.52116402116402	3.53703703703704	148754.037037037	120899.798941799	378	1652408	58960.37	1678.16	241.81	8.5	11.4	8.5	9.5	9.3	17.7	11.1	8.5	6.3	19.8	2.6	22	6.1	19.3	4	22.2	4	0	7.4	22	9.3	5.3	10.8	11.4
1	G17	2	RF	NA	Neutral	5.81685428307179	4.57033580434779	4062.94387106157	4465.2148463133	30.3991596638655	20.327731092437	7.09243697478992	3.53991596638655	226282.964285714	135765.178571429	476	2125822	64810.84	2140.67	263.61	14.9	4.2	16.4	10.3	12.4	4	16.6	6.1	10.9	20.6	5.5	23.3	10.9	16.6	4.6	23.7	8.4	14.7	8.8	23.3	14.5	4.8	17.4	11.8
1	G17	3	RF	NA	Neutral	5.89665407592962	4.57781516900896	4117.40915995032	4772.13415424835	28.1177730192719	21.7516059957173	7.79229122055674	3.85438972162741	173740.164882227	146392.841541756	467	1886574	62566.04	1929.48	259.39	12	3.2	12	6.6	10.5	6.6	15	2.8	9.4	11.3	4.3	19.1	9	10.7	7.3	19.5	15.8	5.4	9.4	19.1	16.1	7.7	18.6	21.4
1	G18	1	RF	NA	Neutral	7.90796819613992	5.40113831971612	3997.38388288988	5192.13973157499	30.1891025641026	23.3269230769231	7.78846153846154	4.08974358974359	204438.798076923	162801.166666667	312	1832999	59815.71	1926.77	236.31	11.2	9.6	10.9	10.3	11.9	13.8	11.2	11.2	9.3	14.1	8	14.7	10.6	15.7	9.9	15.1	9.6	0	9.3	14.7	11.5	4.8	18.3	18.6
1	G18	2	RF	NA	Neutral	7.9421199327076	4.38012082094717	4560.08211407364	4750.39848464107	31.572192513369	21.3119429590018	7.4367201426025	3.94830659536542	249599.35828877	145098.10516934	561	2177124	64229.31	2364.02	269.02	14.6	6.1	11.9	9.6	14.3	7.3	13.9	6.4	11.1	13.2	4.3	21	12.3	10.3	5.7	21.4	6.1	5.7	10.7	21	12.1	5	15.7	13.9
1	G18	3	RF	NA	Neutral	8.76237818066607	4.25173565952764	4527.665818198	4581.01157096188	33.4490238611714	21.3709327548807	7.28199566160521	3.86550976138829	270743.772234273	141972.613882863	461	2034492	58181.56	2180.77	235.65	15.8	9.3	11.7	15.2	15.2	11.1	12.6	16.7	12.6	10.6	3.5	21.9	14.5	10.2	5.4	21.9	13.7	5	9.5	21.9	16.1	7.2	19.3	17.8
1	G19	1	RF	NA	Neutral	5.07177680743507	4.73312382489306	3993.42759971957	4512.15951659647	26.6092307692308	21.5846153846154	7.72923076923077	3.87076923076923	169396.301538462	132580.347692308	325	1959636	57647.41	1910.94	232.27	11.1	4.3	9.2	8.6	9.8	3.1	10.2	7.1	7.4	7.7	4.3	18.5	6.5	7.1	5.2	18.5	6.5	0	8	18.5	8.3	7.1	10.5	14.8
1	G19	2	RF	NA	Neutral	7.53039461468845	5.00138851612237	4353.84962746358	4977.08466727901	34.7477272727273	22.9204545454545	8.04772727272727	4.04318181818182	264018.097727273	149952.827272727	440	2005846	58511.21	2067.55	243.36	10.9	6.1	10	10.7	10.7	7	10.7	9.1	10.5	10.9	4.5	15.7	10.7	9.5	6.4	15.7	6.4	5.5	6.8	15.7	13.2	4.3	17	11.6
1	G19	3	RF	NA	Neutral	6.34849107559925	4.18508416260097	4277.03075577636	4506.48418466699	33.876993166287	19.5808656036446	7.79043280182232	3.65831435079727	262399.287015945	130627.227790433	439	2023570	59949.77	2174.89	243.82	14.8	8	11.6	10.9	13.4	10.5	13.4	9.3	10	11.8	3	22.1	12.1	13	5.2	22.3	14.8	7.5	8	22.1	16.9	4.8	20.3	18.2
1	G20	1	RF	NA	Neutral	6.8205078830173	4.20954978554129	3853.23615720202	4220.02874063879	26.8555240793201	20.5325779036827	6.20113314447592	3.76203966005666	200926.620396601	126563.815864023	353	1816639	57589.24	1841.95	247.39	8.8	9.1	11	16.4	7.9	11.6	14.4	13.6	11.3	19.5	2	23.8	9.1	18.4	4.2	23.8	5.1	0	11	23.8	9.6	6.5	12.5	15.9
1	G20	2	RF	NA	Neutral	6.09305171072893	4.69372577250484	4235.92349002113	4823.92971608506	28.0755813953488	23.1996124031008	6.48062015503876	4.02131782945736	211042.308139535	156728.608527132	516	1890872	62320.48	2028.66	257.73	12	7.9	13	11	12	11	13.8	6.4	12.2	15.3	6.2	19.2	12.4	15.1	7.2	19.4	6	8.3	9.9	19.2	11.4	7.2	13.8	15.1
1	G20	3	RF	NA	Neutral	10.1480739568748	3.7771750711064	4119.44155195521	3833.46556457635	29.393665158371	17.7443438914027	6.05656108597285	3.37330316742081	259959.936651584	108944.696832579	442	1932808	56484.32	2062.83	240.28	13.1	17.4	10.4	17.6	14	19	12.4	14.9	12.2	18.3	2	27.6	12	20.4	2.7	27.8	8.6	13.3	7.9	27.6	13.1	4.3	15.6	12.9
1	G21	1	RF	NA	Neutral	9.96844289240384	4.02039089349499	4891.88858984399	4039.07099285761	40.7524509803922	21.0808823529412	7.97794117647059	3.69362745098039	353955.473039216	142725.296568627	408	2329532	58312.22	2684.17	239.75	17.9	6.4	11	17.6	20.3	6.6	10.8	15.4	16.4	13.7	3.7	31.1	17.6	9.3	4.9	31.1	9.1	0	13.5	31.1	22.1	10	26	20.1
1	G21	2	RF	NA	Neutral	5.89097770509434	4.58429876961925	4044.98018763232	4536.34395166543	32.4705882352941	22.3152941176471	8.49176470588235	4.16705882352941	217387.828235294	142700.44	425	1998131	59712.72	1968.04	242.3	12.2	5.4	11.3	9.9	9.9	8.7	12.7	7.3	8	12.2	4.7	19.1	7.8	12.5	5.2	19.8	8.2	8	11.5	19.1	13.9	4.9	15.1	13.6
1	G21	3	RF	NA	Neutral	6.7210359223763	4.0521683524334	3839.62289540278	4159.34983321965	23.0193798449612	18.8158914728682	5.4437984496124	3.47093023255814	181123.410852713	117067.207364341	516	1719493	60500.8	1896.49	274.8	9.1	12	10.9	13.2	9.9	14.1	13.4	9.9	9.5	18	2.7	23.3	8.5	18.2	2.7	23.3	7.9	11.8	7.2	23.3	8.9	3.7	11.2	14
1	G22	1	RF	NA	Neutral	5.46040737512418	4.70102940211897	3620.15335526681	4345.28756715476	23.4204545454545	17.8409090909091	5.36136363636364	3.03863636363636	181350.256818182	119347.084090909	440	1896589	66187.71	1880.73	258.74	10.2	8.4	15.5	9.1	9.3	14.5	17.3	9.8	12	28.2	7.3	25	8.6	24.1	5.9	25	5.9	0	5.7	25	9.5	4.3	12.5	10.5
1	G22	2	RF	NA	Neutral	7.80281630023728	4.55285479318614	4339.37046762678	4771.94868516291	33.010752688172	23.9462365591398	7.93010752688172	4.29838709677419	242875.75	161355.932795699	372	2050210	62426.71	2105.51	251.39	13.2	7.5	12.4	13.2	13.7	7.3	12.1	8.6	10.5	9.9	4	18.5	11.8	12.4	5.1	19.9	7	5.6	12.9	18.5	14.8	7.3	16.7	16.1
1	G22	3	RF	NA	Neutral	7.49204478854861	4.53680805094754	3920.25765306857	4526.09819901413	26.5460992907801	20.6507092198582	5.47517730496454	3.65957446808511	224514.092198582	133324.324468085	564	1854734	62091.14	1891.42	255.17	10.1	6.7	12.6	11.9	9.4	11.5	16.5	8.5	12.9	17.9	4.1	21.6	8.7	17.6	3.9	21.6	7.1	10.3	8	21.6	10.8	6.7	12.6	17
1	H03	1	CHEK1	NA	Positive	39.9120624104229	4.646498439116	6707.03015810137	4324.99595308781	102.948979591837	34.1938775510204	9.37755102040816	5.63265306122449	1190577.33673469	207899.724489796	98	4962380	68439.89	4436.3	254.4	44.9	5.1	19.4	6.1	48	7.1	15.3	1	42.9	18.4	7.1	22.4	48	14.3	5.1	23.5	21.4	0	20.4	22.4	43.9	18.4	46.9	28.6
1	H03	2	CHEK1	NA	Positive	46.0558591639483	4.21044839408083	7212.47496923516	3983.90967191454	118.660606060606	36.369696969697	10.3575757575758	6.49090909090909	1415122.63636364	233006.187878788	165	5581970	65957.94	4897.46	243.49	44.8	8.5	18.2	15.8	47.3	5.5	12.7	13.9	46.1	9.7	5.5	26.7	45.5	9.1	4.8	29.1	18.2	6.7	23.6	26.7	49.7	19.4	52.7	24.8
1	H03	3	CHEK1	NA	Positive	25.4870834086015	4.09442954422897	6155.77297628898	4138.84003947791	93.6683168316832	33.7772277227723	8.31188118811881	6.06930693069307	1081265.14851485	211635.985148515	202	4280200	63143.11	3873.11	245.16	36.1	18.3	15.3	14.4	37.6	18.8	12.9	13.4	41.1	21.3	4	26.7	42.1	21.3	5	26.7	20.8	16.8	22.8	26.7	39.1	19.3	41.6	28.2
1	H04	1	CHEK1	NA	Positive	43.7080399425583	4.21191799278634	6808.73903794501	4238.58524283761	96.8968253968254	25.2460317460317	7.68253968253968	4.57936507936508	1181784.28571429	168379.857142857	126	4969481	71506.72	4514.84	273.41	43.7	9.5	17.5	17.5	43.7	11.1	19.8	15.1	38.1	17.5	5.6	24.6	42.9	11.1	3.2	24.6	13.5	0	15.9	24.6	42.1	12.7	43.7	20.6
1	H04	2	CHEK1	NA	Positive	64.9488569461388	3.64694388990992	8280.21016211318	3901.17296634378	140.644171779141	38.079754601227	8.1840490797546	7.22085889570552	1803430.17177914	230292.294478528	163	6325534	64675.97	5942.75	250.04	48.5	8.6	17.8	14.7	53.4	4.3	15.3	15.3	53.4	11.7	2.5	31.9	52.8	8	4.3	31.9	16.6	4.3	32.5	31.9	52.1	26.4	57.1	27.6
1	H04	3	CHEK1	NA	Positive	41.3533309744385	4.50062163072369	8240.92580610987	4679.25897520106	132.639175257732	42.9123711340206	9.9020618556701	7.56701030927835	1658589.46391753	293053.711340206	194	6294365	71727.43	5541.57	263.09	55.2	6.7	26.3	13.4	56.2	5.2	17	11.9	51.5	6.7	5.7	24.7	56.2	6.2	10.8	24.7	26.3	5.2	32	24.7	55.2	25.3	61.3	37.1
1	H05	1	CHEK1	NA	Positive	35.3387790944735	3.76395571430767	6621.25283147454	3770.87444822538	101.862385321101	27.1834862385321	8.84403669724771	4.75229357798165	1191383.6146789	181994.403669725	109	4752865	71124.59	4373.8	274.31	39.4	14.7	23.9	22.9	41.3	10.1	18.3	17.4	42.2	18.3	5.5	37.6	40.4	17.4	7.3	37.6	15.6	0	20.2	37.6	41.3	16.5	45	22
1	H05	2	CHEK1	NA	Positive	36.8936428237514	3.99310861880113	7169.19258015193	4249.19741151999	119.412844036697	33.0045871559633	11.0366972477064	5.82110091743119	1375051.5733945	222357.027522936	218	5322981	67355.04	4643.17	262.17	45.9	7.3	22	14.7	44.5	5	18.3	11.5	43.1	8.3	3.2	28.4	44	7.3	5	30.7	24.3	6	25.2	28.4	50	16.1	55.5	22.9
1	H05	3	CHEK1	NA	Positive	39.4842228774909	4.13115670583674	6892.60848795474	3976.87950792639	102.51269035533	29.9238578680203	9.24365482233503	4.91878172588832	1211900.49746193	200173.487309645	197	5399622	69709.87	4587.58	267.8	43.1	9.6	24.9	16.2	43.7	7.6	20.3	13.7	42.1	15.2	5.1	33	45.7	13.7	6.1	33	25.4	11.7	21.8	33	42.1	16.8	49.2	23.9
1	H06	1	CHEK1	NA	Positive	67.9194034490256	3.8619458922036	8161.47983350007	4088.06405619592	126.685039370079	31.488188976378	7.65354330708661	5.37007874015748	1640999.66141732	215492.007874016	127	6028215	71304.17	5748.94	289.54	53.5	8.7	24.4	17.3	54.3	7.1	21.3	11	48.8	13.4	3.9	31.5	54.3	11	7.1	32.3	15	0	22	31.5	50.4	16.5	58.3	26.8
1	H06	2	CHEK1	NA	Positive	43.3833952176301	3.78659597390527	7138.05249139452	3871.74861348885	112.719101123596	34	8.43820224719101	5.93258426966292	1360736.91573034	212836.196629213	178	5242626	62273.63	4898.82	241.96	43.3	9.6	15.7	19.7	48.3	8.4	12.9	21.9	44.4	19.1	2.8	33.1	50	14.6	2.8	34.8	17.4	11.2	25.3	33.1	42.7	18	48.9	24.2
1	H06	3	CHEK1	NA	Positive	53.5377773448569	4.2535835493688	7986.55789384735	4266.04349526367	123.069518716578	35.5561497326203	8.47593582887701	5.82352941176471	1533800.13368984	235880.663101604	187	6108290	70115.72	5438.07	266.13	50.8	6.4	21.9	15	52.4	4.8	16	8.6	50.8	11.2	5.9	32.6	52.9	9.6	9.6	33.2	19.3	9.1	25.7	32.6	54	22.5	55.6	32.1
1	H07	1	CHEK1	NA	Positive	33.4283065402109	4.98661543734002	6243.497813553	4750.62165970635	99.6084337349398	43.3734939759036	9.70481927710843	7.31927710843374	1104531.88554217	263654.590361446	166	4562636	66697.63	4077.08	249.71	39.2	12	24.1	15.7	38	12.7	16.9	15.7	39.2	11.4	4.2	18.1	37.3	14.5	7.8	22.9	19.3	0	30.1	18.1	41.6	24.1	44	35.5
1	H07	2	CHEK1	NA	Positive	41.4612324922812	4.40492522288688	7795.12358939639	4564.85293969736	120.863849765258	36.4131455399061	10.2863849765258	6.14553990610329	1475055.45539906	244865.79342723	213	5835569	67786.15	5174.49	270.33	48.8	8.5	20.2	21.1	53.1	3.8	16.4	18.8	42.7	9.4	8	28.2	53.1	8	8	28.6	18.3	6.6	25.4	28.2	46.9	19.7	53.5	23
1	H07	3	CHEK1	NA	Positive	42.2060093367867	4.31923941055292	7465.91578080989	4322.61368603395	110.090163934426	35.6393442622951	8.8155737704918	6.13524590163934	1361247.2704918	239027.180327869	244	5615510	71168.8	5106.07	279.04	44.7	9.8	24.2	15.2	45.1	4.1	22.5	11.5	42.2	11.1	7	30.7	50.4	8.6	7	30.7	23.4	7.8	25.4	30.7	42.6	20.1	50	31.6
1	H08	1	CHEK1	NA	Positive	43.0330958422517	4.25488764303079	7471.56481802136	4585.72540098441	114.130681818182	40.4375	10.1420454545455	6.84659090909091	1330220.35795455	267112.676136364	176	5278563	65445.39	4879.25	255.19	48.3	8.5	22.2	18.8	47.7	3.4	19.3	13.1	43.8	6.8	2.3	25.6	47.7	6.2	5.1	25.6	23.3	0	28.4	25.6	48.9	21.6	55.1	33
1	H08	2	CHEK1	NA	Positive	32.3232445549263	5.16773124517751	7229.94570624624	5171.60559129441	108.15503875969	45.6550387596899	10.4496124031008	7.01937984496124	1264104.39922481	330519.259689923	258	5344473	69636.88	4553.28	260.55	45.7	4.3	21.3	13.6	46.5	5	15.1	11.6	45.3	10.5	8.5	20.9	47.7	8.9	10.1	21.3	19.8	7	30.6	20.9	48.1	26.7	53.1	32.6
1	H08	3	CHEK1	NA	Positive	45.0688646893442	4.38419329512289	7678.43359330867	4125.32401055192	114.032407407407	33.5185185185185	9.97222222222222	5.24537037037037	1374493.91666667	224953.916666667	216	5683500	67310.36	5156.04	263.78	51.9	8.3	20.8	16.7	54.2	5.1	15.7	13.4	45.4	6.9	4.6	30.6	52.8	6.9	5.6	30.6	28.2	5.1	20.8	30.6	52.8	21.8	56.9	30.1
1	H09	1	NOTCH2	NM_024408	sample	5.87720283181332	4.92447395409293	4225.12453664856	5122.92831704383	31.8062622309198	23.5068493150685	8.19373776908023	4.24657534246575	203295.228962818	158303.749510763	511	1940053	57757.8	2020.27	237.85	12.9	5.1	10.4	10.6	12.1	4.9	11.2	9.2	8.6	9.6	5.1	14.9	8.4	7.2	7.6	15.1	8.4	0	11.5	14.9	13.1	9	17.4	20.4
1	H09	2	NOTCH2	NM_024408	sample	7.56948759873803	4.68516763362516	4415.17075260705	4549.21596420888	36.5289256198347	23.1694214876033	8.5599173553719	3.99380165289256	263092.23553719	152090.140495868	484	2082881	56832.02	2172.65	237.59	13.8	7.6	8.3	15.9	13.8	6.8	10.7	13.2	12.8	9.9	5.6	22.5	10.7	9.3	5.4	22.7	9.1	7	11.2	22.5	16.3	6.4	20.9	14.9
1	H09	3	NOTCH2	NM_024408	sample	5.76133787080138	4.86785527574376	4221.97796027138	4811.54077847367	32.2173913043478	23.7267080745342	8.11180124223602	4.23395445134576	219833.797101449	151944.291925466	483	1926563	56550.12	1980.47	226.95	12.8	7.5	9.1	13.5	13	7.5	9.5	9.9	11	11.2	5	15.5	10.8	9.5	4.8	15.5	17.4	6.4	10.6	15.5	16.1	8.9	20.7	21.1
1	H10	1	FANCM	NM_020937	sample	7.65076524657754	4.19851431739908	4252.50024362713	4095.22574744876	34.3550135501355	18.4986449864499	7.33333333333333	3.5420054200542	283736.430894309	109847.119241192	369	2022214	58131.58	2071.24	235.81	14.1	10.8	8.4	14.6	11.7	10.6	12.7	11.4	10	11.7	4.6	21.7	10.3	12.2	3.3	22	7.6	0	9.5	21.7	17.9	6.5	19	11.4
1	H10	2	FANCM	NM_020937	sample	9.01005763733555	4.2461550966951	4381.8170611641	4390.53657385735	35.3138832997988	21.3138832997988	8.32796780684105	4.02414486921529	263609.181086519	135752.352112676	497	2003407	59300.83	2191.82	249.83	12.1	8	10.5	14.9	12.5	8.7	11.1	9.9	10.7	12.9	3.6	21.5	11.3	12.1	4	21.7	9.3	6.8	10.7	21.5	17.1	4.2	19.9	10.3
1	H10	3	FANCM	NM_020937	sample	6.97347908142328	4.37265129659919	4234.90249834455	4326.56167710218	30.4529058116232	20.5911823647295	7.01402805611222	3.84769539078156	232563.98997996	128057.633266533	499	1847324	57721.19	1996.92	242.9	13	7.4	9.8	11.6	11.8	8.6	14	8.8	10.4	15.6	4.4	21.6	11.4	11.8	4.2	21.6	14.6	9	10.6	21.6	16	7.4	18.4	15
1	H11	1	RASA1	NM_022650	sample	5.98437605139642	4.06862040568295	3884.26423547466	3890.66849108839	27.6139240506329	18.4957805907173	6.91983122362869	3.48945147679325	196629.078059072	108679.575949367	474	1855564	53941.23	1976.83	227.44	10.1	7.6	7.6	16.7	10.1	7.2	10.1	12.2	8.2	17.9	3.6	24.7	8	14.6	2.1	25.1	7.2	0	7.8	24.7	11.6	5.1	14.6	10.1
1	H11	2	RASA1	NM_022650	sample	9.31658813735184	3.86624061587782	4447.27260199948	4118.94444268745	33.7097625329815	21.4881266490765	7.22427440633245	4	263254.026385224	137282.258575198	379	1900318	61828.1	2352.21	263.11	11.9	10	10.6	14.5	14.5	8.2	16.4	10.3	14	16.1	2.6	26.6	13.2	13.2	2.6	27.2	5	9.5	12.1	26.6	14.5	6.3	21.1	11.6
1	H11	3	RASA1	NM_022650	sample	7.24145896422705	4.39914575188088	4222.24922213872	4398.59371659255	30.0172744721689	20.2015355086372	7.16890595009597	3.80038387715931	226069.520153551	122742.77159309	521	1883602	58317.58	2059.63	235.67	12.7	4.4	10.4	12.5	13.1	5.4	10.9	9	10	15.4	3.6	19.8	11.1	10.6	4.4	19.8	12.3	8.1	7.5	19.8	15.2	4.8	17.9	13.2
1	H12	1	KDM5C	NM_004187	sample	5.98997394094474	4.34506789848682	3862.90869899494	4501.41195216347	29.8048128342246	21.4465240641711	7.66844919786096	3.95989304812834	203418.042780749	140425.20855615	374	1913479	63949.46	1890.88	256.44	10.2	7	13.1	9.6	7.5	8	13.6	3.5	8	14.2	3.7	21.4	7	13.6	4	21.7	10.2	0	12.6	21.4	11.2	7.5	15.5	16.6
1	H12	2	KDM5C	NM_004187	sample	6.00683303907302	4.24551400223528	3946.57615493622	4424.54041873472	29.5771812080537	21.1163310961969	7.69127516778523	3.84116331096197	199667.033557047	138729.232662192	447	1894440	62653.12	1962.67	251.02	10.1	6.3	10.5	8.9	9.8	8.9	11	6.7	9.4	17	3.6	23.5	7.4	13.9	4	23.9	7.2	9.6	10.5	23.5	12.3	6.7	14.3	13.9
1	H12	3	KDM5C	NM_004187	sample	6.13096572671679	4.53356169699801	3923.76615330542	4609.15730326293	28.3501199040767	19.6258992805755	6.88249400479616	3.6810551558753	204284.882494005	124142.599520384	417	1857224	63515.02	1879.17	256.85	11.3	8.4	9.6	8.4	10.6	11.8	12.7	5.5	12.2	14.4	4.8	17.5	9.1	15.8	4.3	17.7	12.2	7.9	7	17.5	12.2	4.3	12.7	14.1
1	H13	1	FAS	NA	sample	6.79556676471927	4.60357512857513	4534.24153545262	4760.36977036016	36.1322314049587	21.4380165289256	8.20110192837465	3.97520661157025	281239.079889807	145418.487603306	363	2239280	64110.5	2367.51	266.7	15.7	6.3	14.3	10.5	14	3.9	16	7.7	11.8	10.2	4.7	20.4	11.6	8	5.5	20.9	8.3	0	9.9	20.4	16.5	5.8	20.7	17.9
1	H13	2	FAS	NA	sample	6.16347001021159	4.611291151795	4000.06181590517	4927.04050968421	29.9170731707317	21.3682926829268	7.57317073170732	3.91707317073171	200887.563414634	146833.087804878	410	1833556	65342.23	1890.04	273.05	9.3	12.2	15.6	12.2	11.2	13.9	14.9	5.4	8.5	15.1	5.4	19.3	9.5	17.8	7.1	19.5	6.1	8.5	10.5	19.3	10.2	5.1	14.1	13.7
1	H13	3	FAS	NA	sample	7.19198945165759	4.25316632714902	4602.8550228443	4560.72252065152	39.8676056338028	21.4112676056338	9.2	3.96338028169014	288358.191549296	140173.985915493	355	2166518	66640.97	2310.13	258.83	16.1	4.2	13.8	12.1	15.8	5.9	16.3	9.3	12.4	8.5	3.7	22.3	13.2	6.8	5.4	22.3	18.3	5.6	11.3	22.3	23.9	6.5	26.5	19.7
1	H14	1	PTPRC	NR_052021	sample	5.34889879684563	4.4225293036902	4130.28964307515	4675.54080876827	31.7881873727088	22.8228105906314	8.74949083503055	4.16089613034623	205506.201629328	152691.423625255	491	2152671	66251.38	2145.32	276.45	12.8	5.3	14.3	11.2	11.8	1.8	19.3	8.1	7.3	11.6	3.5	19.6	7.9	7.9	4.3	19.6	11.4	0	14.5	19.6	14.5	8.6	20.2	19.3
1	H14	2	PTPRC	NR_052021	sample	5.34616748242704	4.28669931832141	3997.85815654294	4733.08655235618	27.280737704918	20.7438524590164	7.21926229508197	3.93852459016393	186817.329918033	136404.918032787	488	1959586	74525.15	1957.94	300.64	13.1	7.2	22.1	6.1	9.8	8.6	22.5	5.1	8	15	3.1	18.9	8.4	12.9	4.1	18.9	6.1	8.8	11.5	18.9	10.9	4.9	14.3	11.5
1	H14	3	PTPRC	NR_052021	sample	7.59438800656558	4.26600940132502	4065.42568402935	4563.4236038343	30.5925925925926	20.5302144249513	7.1812865497076	3.90058479532164	237461.150097466	135365.460038986	513	2141289	68654.55	2093.75	281.65	15.4	6.6	17.7	7.6	12.5	7	21.4	4.7	10.9	18.1	3.7	20.5	10.9	14.8	5.7	20.5	15.8	11.7	11.5	20.5	14.2	7.6	17.9	17
1	H15	1	PTPRU	NM_133178	sample	8.16853388958388	4.34261032623176	4534.32678182841	4536.00204851839	42.4753086419753	24.4043209876543	9.30555555555556	4.44135802469136	323126.700617284	160075.342592593	324	2218036	61161.69	2319.9	243.62	18.2	8.3	12	14.2	17.6	8	12	9	10.5	11.4	5.2	21	13.6	12.3	4.9	21.3	13.9	0	15.4	21	24.4	10.8	29	21.3
1	H15	2	PTPRU	NM_133178	sample	7.31632603295086	4.33663499053736	4322.11644027457	4335.73464135056	39.0701219512195	21.8810975609756	8.54878048780488	3.96036585365854	284614.50304878	140120.426829268	328	1997327	60365.89	2148.67	241.8	14.9	8.5	12.5	15.9	12.8	9.8	12.5	11.3	14.6	13.1	4.6	22.9	11.9	13.4	3.4	23.5	9.5	8.8	10.1	22.9	23.2	5.2	23.2	12.5
1	H15	3	PTPRU	NM_133178	sample	6.51334974055943	4.4915620351726	4183.06288499943	4417.97338970537	36.0734597156398	21.6706161137441	8.36492890995261	3.760663507109	263722.606635071	147526.521327014	422	2154038	64428.87	2132.24	253.39	16.4	5.2	12.8	10.2	15.6	5.7	13	8.8	11.6	15.9	5.9	24.9	12.1	14.2	6.6	24.9	20.4	10.9	10	24.9	20.6	9	23.5	21.3
1	H16	1	FUBP1	NM_003902	sample	7.10756061386776	3.9262610760116	4433.3363520461	4405.69347044779	33.8422619047619	20.3005952380952	8.58333333333333	4.05059523809524	247565.797619048	133368.431547619	336	2210304	65775.62	2278.01	286.86	17	6.8	15.2	7.1	16.7	4.2	19	4.2	6.5	12.5	3	21.7	8.9	9.2	6.5	21.7	11.3	0	11.9	21.7	16.4	7.7	22	16.4
1	H16	2	FUBP1	NM_003902	sample	7.37363336928749	4.30629524796192	4325.99166065762	4551.74145682744	31.9111111111111	19.3259259259259	7.22469135802469	3.55308641975309	261527.281481481	132153.802469136	405	2239214	66466.68	2270.98	264.44	17.5	4.9	15.3	9.1	13.8	4.2	16.5	6.7	10.9	18.5	4.2	21.7	11.9	13.8	7.4	21.7	4.9	8.4	8.6	21.7	12.8	4.7	16.8	11.4
1	H16	3	FUBP1	NM_003902	sample	5.92172665570925	4.56908381754574	3933.17379129855	4843.73993230219	26.9869402985075	20.5951492537313	6.94776119402985	4.01865671641791	192316.143656716	132758.656716418	536	1805402	62505.8	1821.63	253.49	9.7	6.7	13.2	8.6	9.9	9.1	14.7	7.5	9.1	11.8	4.9	15.1	7.8	10.3	5.6	15.1	10.4	5.6	9.3	15.1	10.1	6.5	12.9	16.2
1	H17	1	CHEK1	NA	Positive	65.4111188961481	3.82157428930989	8125.94244908811	3977.25720164991	122.234567901235	33.8333333333333	8.09259259259259	5.97530864197531	1584893.27777778	215961.74691358	162	6544358	70617.01	5901.01	268.39	51.9	4.9	27.2	15.4	53.7	1.9	21	13.6	46.9	14.8	4.3	31.5	55.6	11.1	5.6	31.5	15.4	0	25.3	31.5	49.4	21	58	24.7
1	H17	2	CHEK1	NA	Positive	36.7572617256329	4.41494454299938	7031.0404241858	4450.57327320725	99.7211538461538	38.5625	7.99519230769231	6.22115384615385	1224077.83173077	269359.317307692	208	4924431	75279.51	4583.03	294.16	43.3	8.2	23.6	13.9	42.8	7.7	23.1	9.6	43.8	19.7	7.2	29.8	45.7	15.9	6.2	29.8	16.3	15.4	25.5	29.8	42.8	19.7	47.6	30.3
1	H17	3	CHEK1	NA	Positive	34.9518605855112	4.25597850257259	6733.8870693618	4314.23282413906	90.7910447761194	34.0037313432836	8.73134328358209	6.07462686567164	1055103.89179104	221967.910447761	268	4499794	66799.35	4280.44	263.76	40.3	8.6	19	15.3	43.7	7.8	15.7	10.4	39.2	12.3	6	25.4	43.7	10.4	6	25.4	20.5	8.2	23.9	25.4	39.9	19.8	45.1	28.7
1	H18	1	CHEK1	NA	Positive	64.4222135335572	3.78463752354739	7596.79866401896	3906.69021940503	112.181818181818	25.3181818181818	6.75757575757576	4.61111111111111	1458135.30808081	159404.424242424	198	5699642	63126.45	5428.2	257.03	42.9	8.1	12.6	17.2	46	5.1	14.1	14.6	45.5	12.6	5.1	30.8	47.5	10.1	4	31.3	13.1	0	18.2	30.8	44.4	13.6	47	18.7
1	H18	2	CHEK1	NA	Positive	52.6955052449769	4.14381759927283	7674.16352284065	4517.62437056861	120.14450867052	40.8092485549133	9.78612716763006	7.10982658959538	1474382.49132948	281953.895953757	173	6055616	73764.97	5310.68	288.08	49.1	6.9	26.6	8.7	49.1	5.2	18.5	6.9	45.7	11	2.3	26.6	49.7	10.4	5.2	26.6	19.1	8.1	30.6	26.6	48	16.8	50.3	25.4
1	H18	3	CHEK1	NA	Positive	22.6568365600996	4.25981414671946	6369.17051645777	4182.59246871906	89.1877729257642	35.2445414847162	8.45851528384279	5.79039301310044	1035969.07860262	242232.03930131	229	4370880	69847.1	4079.06	260.91	37.6	10.5	24.9	15.3	39.3	6.6	17.9	10.9	38.9	21	4.4	30.1	39.7	14	5.7	30.1	19.2	11.8	22.3	30.1	36.7	21	41	28.8
1	H19	1	CHEK1	NA	Positive	37.3904966616775	4.3960670952671	7423.07464985796	4430.02559743232	118.972375690608	36.7127071823204	10.5635359116022	6.64640883977901	1410197.50828729	238383.624309392	181	5490756	70701.53	4868.11	264.71	46.4	6.6	22.7	14.4	51.9	5.5	16	11	43.1	8.3	6.6	25.4	50.3	7.2	8.3	26	21.5	0	29.3	25.4	51.4	23.8	54.7	30.9
1	H19	2	CHEK1	NA	Positive	45.2219662254795	4.16697588345835	7088.39143980134	4120.32025594448	106.486486486486	31.992277992278	7.77992277992278	5.84942084942085	1336863.32432432	207061.455598456	259	5449875	69584.77	4918.47	267.84	43.6	7.3	22	14.3	46.3	4.6	13.9	10.8	42.1	18.5	4.6	30.9	45.6	15.8	6.2	30.9	13.1	14.3	21.6	30.9	40.2	15.8	46.7	24.3
1	H19	3	CHEK1	NA	Positive	32.1993312714707	4.84974360532059	7050.53308480358	4789.93058054653	103.206572769953	41.5492957746479	10.5352112676056	6.67136150234742	1161215.92488263	286822.272300469	213	4938436	69011.54	4370.89	269.8	44.6	10.3	21.1	15	49.8	3.8	17.4	13.1	44.1	8.5	8	23.9	46	8.5	7	23.9	31	6.6	30.5	23.9	50.7	26.3	56.3	36.2
1	H20	1	CHEK1	NA	Positive	34.1980909330336	3.75144830280058	7086.2488438974	3955.74516096711	111.637583892617	32.8053691275168	10.5369127516779	6.16778523489933	1296785.33557047	204227.932885906	149	4904377	61707.14	4676.42	243.82	41.6	10.1	16.8	18.1	43.6	8.1	10.1	15.4	43	9.4	3.4	26.8	43	7.4	4	26.8	20.8	0	25.5	26.8	44.3	16.8	51	26.8
1	H20	2	CHEK1	NA	Positive	44.83480543956	4.28618478052822	7720.45257205058	4602.69791874765	123.51	42.305	9.075	6.75	1521681.045	306114.26	200	5667300	72115.04	5211.89	272.77	45.5	8	25.5	14.5	50.5	3.5	19.5	10.5	50.5	12	4.5	30.5	50.5	9.5	8.5	32	15.5	8.5	30.5	30.5	48	23	53	28.5
1	H20	3	CHEK1	NA	Positive	36.8047593966238	4.52218248894001	6756.80771211789	4587.33191911915	98.4094827586207	37.926724137931	8.43534482758621	6.53448275862069	1166373.37068966	260940.495689655	232	5090193	78752.14	4556.26	331.87	44.8	10.3	24.1	13.8	43.5	8.6	20.7	9.1	43.1	15.1	4.7	25	42.7	11.6	8.2	25.4	23.3	11.2	28.4	25	44.4	22.4	44.8	31.9
1	H21	1	CHEK1	NA	Positive	50.8786087364145	4.09409894620144	7940.63790091123	4361.62976651345	136.376811594203	40.5555555555556	11.3236714975845	6.98550724637681	1658231.99033816	278540.106280193	207	6545785	67678.17	5588.82	248.39	53.1	5.8	23.7	8.7	55.6	4.3	12.6	10.6	49.3	5.8	1.9	25.1	54.6	5.3	6.8	25.1	26.1	0	34.3	25.1	56	25.6	60.4	31.4
1	H21	2	CHEK1	NA	Positive	44.8555883024928	4.03099058526557	7873.68016251383	4114.80420734062	129.353333333333	38.26	10.76	6.94666666666667	1571280.20666667	224512.206666667	150	5689910	62694.56	5325.81	242.17	48.7	4.7	15.3	17.3	50.7	4	12.7	15.3	47.3	5.3	3.3	21.3	48	5.3	3.3	23.3	21.3	2.7	32.7	21.3	52.7	20.7	56	26.7
1	H21	3	CHEK1	NA	Positive	35.9672550403467	4.80048878435055	7034.80725834638	4721.44588792902	100.051502145923	36.4163090128755	9.60515021459227	5.89699570815451	1185010.07296137	239838.656652361	233	5008044	67033.76	4733.65	258.39	39.5	3.9	18	13.3	43.3	0.9	17.2	12.4	36.9	12	5.6	24	42.5	7.7	8.2	24	25.8	7.7	24	24	45.5	22.3	48.1	30.9
1	H22	1	CHEK1	NA	Positive	43.2546035074381	4.31846022806211	7032.43215638745	4174.05330911712	96.6748466257669	30.1226993865031	8.01840490797546	5.48466257668712	1159582.93865031	202413.668711656	163	4666287	65433.13	4609.25	249.2	46	11.7	22.7	22.7	49.7	9.8	14.7	17.8	42.9	19	7.4	32.5	47.2	17.2	9.8	32.5	19	0	24.5	32.5	44.2	19.6	50.9	27
1	H22	2	CHEK1	NA	Positive	38.396465388635	3.88552968637816	7775.6760824285	4023.8191920793	110.87323943662	35.3732394366197	9.19718309859155	6.07746478873239	1325568.30985915	230729.063380282	142	5306442	63445.34	5103.6	234.61	48.6	12	18.3	24.6	54.2	3.5	12.7	19	50	10.6	4.2	31	54.9	7.7	3.5	31.7	17.6	7.7	26.8	31	46.5	18.3	52.1	21.1
1	H22	3	CHEK1	NA	Positive	31.780701287952	4.2360515806674	6703.49642970845	4443.08210930484	96.556	36.372	10.044	6.58	1113303.608	240710.144	250	4864504	72263.5	4325.35	281.6	42.4	8	22.4	14	42.4	4.4	20.4	10.8	35.2	12.4	4	23.6	42.8	9.6	4.4	24	23.6	7.2	26	23.6	42	19.2	45.2	30.4
1	I03	1	RPA32	NA	Positive	19.1909549637426	4.92388194890369	6023.02357473879	4844.77874502749	84.5830115830116	37.7606177606178	10.7065637065637	7.16216216216216	876348.77992278	222192.501930502	259	3711932	63398.27	3369.16	240.93	35.1	4.2	17.4	10.4	34.4	4.2	12.4	12	32.4	7.3	4.2	10.4	35.1	5.8	3.1	10.8	22	0	28.2	10.4	36.7	18.1	42.5	26.3
1	I03	2	RPA32	NA	Positive	20.6087347310521	5.00952131804405	6367.6171451001	4814.78420391135	92.2424242424242	38.4757575757576	10.3151515151515	7.21515151515151	1011564.98484848	233287.603030303	330	4228511	66217.74	3763.98	270.03	37.6	7.6	17	9.7	35.8	6.4	14.2	9.1	35.2	13.3	6.7	14.8	37.6	9.7	7.9	16.7	23.9	7.3	33.3	14.8	40.9	22.1	44.2	25.5
1	I03	3	RPA32	NA	Positive	20.1976415740291	4.30521928181926	6517.23751133737	4479.87832566825	97.59	37.0033333333333	11.5266666666667	7.51333333333333	1054742.51666667	212702.156666667	300	4689943	75956.85	3946.74	291.12	45.3	4.7	23	9.7	47	2	20	9	36.3	13	4	17.7	44.3	9.7	5.3	18	34.3	8	33.3	17.7	43.3	21	48.7	27.3
1	I04	1	RPA32	NA	Positive	14.2980527941449	4.75163546505751	5997.10969025871	4819.47936445474	80.5	38.6129032258064	9.82258064516129	7.03629032258065	795276.544354839	232834.963709677	248	3577433	65599.41	3325.5	250.71	34.3	6.5	19.4	12.9	39.5	8.5	16.5	10.5	37.1	12.1	3.2	15.3	41.1	10.1	4.8	15.7	18.1	0	27	15.3	36.7	23.8	43.1	30.2
1	I04	2	RPA32	NA	Positive	26.726448717812	4.49770534689769	6666.81374018591	4825.48610673103	95.4716981132076	44.5207547169811	9.01132075471698	8.06415094339623	1110744.4490566	290238.316981132	265	4489575	73678.03	4201.11	285.83	40.8	6	24.5	11.3	41.1	4.9	18.1	7.2	40	14	3.4	16.6	41.5	10.9	3.8	18.1	18.9	9.1	33.6	16.6	41.9	21.9	45.3	27.2
1	I04	3	RPA32	NA	Positive	27.4653371535911	4.90970477549062	6781.87750526123	4756.3492371129	102.187096774194	38.3709677419355	10.5483870967742	7.61290322580645	1142291.3483871	228892	310	4594079	65988.48	4026.92	250.41	43.5	5.8	13.5	12.3	44.5	7.7	12.3	7.4	44.8	15.5	7.1	16.5	46.8	10.3	7.4	16.5	29.4	8.7	31.3	16.5	43.5	24.2	47.1	33.2
1	I05	1	RPA32	NA	Positive	24.3827198827179	4.70731685073518	6398.44640507344	4664.24425817194	95.8201438848921	40.1654676258993	10.7482014388489	7.40647482014388	1030057.87769784	244845.874100719	278	4129238	69218.45	3829.11	272.54	38.5	7.2	17.6	9.4	38.1	9	17.3	8.6	39.6	13.3	4	18	41	9.4	5.4	18.7	25.9	0	29.5	18	42.4	22.3	47.5	32.4
1	I05	2	RPA32	NA	Positive	21.0459236042649	4.83341252745193	6351.54563705473	4736.27858903134	99.0929487179487	39.9134615384615	11.3269230769231	7.54166666666667	1063341.11858974	238824.977564103	312	4239094	64806.68	3823.89	246.7	38.5	7.1	14.4	11.2	40.1	8.7	9	10.6	39.1	13.1	4.8	14.7	39.4	10.6	5.1	15.4	25.3	7.7	33	14.7	41.7	22.4	43.9	26.6
1	I05	3	RPA32	NA	Positive	18.3706484231976	4.35931281840879	6202.14914019276	4397.0912440665	97.320987654321	36.7253086419753	11.6265432098765	7.46296296296296	1025018.13888889	209073.916666667	324	4265608	67361.29	3622.7	246.76	42	5.6	16.7	8.6	41.7	7.4	9.6	6.8	35.2	16	4.3	17.9	42	12.3	5.6	18.2	31.2	10.5	31.8	17.9	42	20.7	45.7	27.2
1	I06	1	RPA32	NA	Positive	16.4192407742307	5.09135426289988	5972.85035487942	4973.45986701765	96.8965517241379	39.5019157088123	11.5287356321839	7.68199233716475	1029286.7164751	235169.827586207	261	4195147	68745.57	3470.91	261.63	35.2	8	19.2	5.4	35.2	13.4	16.9	5.7	36.8	9.6	5	13	35.6	11.1	5.7	13	23.4	0	32.2	13	37.9	23	41.8	31.4
1	I06	2	RPA32	NA	Positive	16.6847258751133	5.14624546584956	5869.62382439783	5087.59825378658	86.8745098039216	42.8117647058824	10.0705882352941	8.09803921568627	938550.97254902	271837.682352941	255	3812316	68541.79	3449.01	268.88	34.9	10.2	17.3	10.6	36.9	13.3	14.9	7.8	31.4	18.4	7.5	12.2	36.1	16.1	7.1	12.2	23.5	12.9	35.3	12.2	36.9	25.9	42	29.4
1	I06	3	RPA32	NA	Positive	21.1097066571456	4.71111069573092	6315.58825199786	4604.16915708803	88.3636363636364	34.6780303030303	9.76893939393939	6.42045454545455	956326.878787879	210085.333333333	264	4250586	70460	3780.64	278.19	41.7	6.8	14.4	10.2	40.9	8	16.3	9.8	38.3	15.9	5.7	20.1	42.8	13.3	7.2	20.1	26.9	9.5	29.9	20.1	42	20.5	45.8	29.5
1	I07	1	RPA32	NA	Positive	17.0627549409328	4.3978595440214	5784.02114046837	4651.6143300115	87.1050724637681	36.4891304347826	10.5072463768116	7	910710.851449275	227545.416666667	276	3680700	64548.41	3368.59	249.35	37.3	10.5	14.1	15.2	33.7	15.2	14.5	13.4	31.5	14.5	3.6	17	32.6	13.4	8.3	17.8	23.9	0	29	17	39.9	19.2	42	25.4
1	I07	2	RPA32	NA	Positive	18.6777095954111	4.99400632032319	6237.31913951696	4954.63122324725	93.951030927835	40.2268041237113	11.8092783505155	7.41237113402062	986448.742268041	249417.786082474	388	4254519	65990.75	3627.35	260.71	38.4	5.2	13.4	9.8	38.1	4.1	13.1	7.7	34	12.1	5.4	13.9	38.1	8.8	7	14.7	24.2	7.5	30.9	13.9	40.2	22.9	43	29.1
1	I07	3	RPA32	NA	Positive	21.3701989413566	4.56124962131443	6339.36559132357	4696.55581429579	94.9134328358209	37.0119402985075	11.8	7.5044776119403	984422.149253731	211172.797014925	335	4150529	65915.89	3757.42	264.25	41.2	5.7	14.9	12.5	40.9	4.2	16.7	7.2	36.7	9.3	4.5	15.2	40.9	6.9	7.8	15.5	30.7	6.6	28.7	15.2	41.2	20.9	45.7	30.4
1	I08	1	RPA32	NA	Positive	23.3577664428628	4.68569190176772	6572.22167306416	4727.38220355636	101.8	39.8896551724138	11.9310344827586	7.58620689655172	1073023.9137931	242908.586206897	290	4378432	62749.04	4001.33	240.42	43.1	5.9	11.7	11.7	41	4.5	10.3	11.4	41.7	9	5.2	17.2	41	6.9	6.6	17.9	27.6	0	32.4	17.2	43.4	25.5	49.7	32.1
1	I08	2	RPA32	NA	Positive	14.0446945756849	4.46397246344132	5451.14488809113	4107.65817331219	79.4189723320158	32.1620553359684	10.2213438735178	6.24901185770751	802736.71541502	181523.640316206	253	3837913	62229.26	3116.21	234.27	35.6	10.3	11.9	16.2	33.2	13.4	10.3	14.6	33.6	22.1	6.3	22.5	36.4	19.8	4.7	23.3	23.3	17	24.1	22.5	35.2	17	38.7	21.7
1	I08	3	RPA32	NA	Positive	21.9624667636809	4.92267261869116	6760.39052323808	4794.21042231645	109.88275862069	39.4896551724138	10.5586206896552	7.51034482758621	1254461.63793103	241727.213793103	290	4772934	66647.28	4173.18	259.95	43.1	4.1	17.2	8.6	43.8	6.9	14.1	8.3	43.1	13.8	6.9	14.8	42.8	11.7	6.9	14.8	30.3	9	31.7	14.8	44.8	25.9	47.6	32.1
1	I09	1	ARHGAP35	NM_004491	sample	4.87094674944556	4.54155853033578	4227.13960039932	4657.17663617825	32.3812010443864	23.9086161879896	7.38903394255875	4.2532637075718	245378.09921671	159216.122715405	383	2118926	61259.43	2064.29	247.71	14.1	6.5	9.7	10.4	13.6	9.1	12.5	8.4	13.3	16.4	3.9	19.3	12	13.1	5	19.3	8.4	0	12	19.3	16.2	9.4	21.1	21.4
1	I09	2	ARHGAP35	NM_004491	sample	4.66121555537569	4.41542802357754	4177.53888423458	4410.75779398262	33.7784431137725	22.1646706586826	9.17664670658683	3.96107784431138	196667.182634731	144586.526946108	334	1959945	54273.81	1970.07	216.92	11.7	5.7	7.5	13.5	11.4	3.9	6.9	11.1	9.9	8.7	3.3	21	7.5	7.8	4.5	21.6	8.4	3.3	8.4	21	15.3	4.8	18.9	12.6
1	I09	3	ARHGAP35	NM_004491	sample	9.13976894264179	3.87979514485719	4163.29254292174	3886.01256592742	32.0052083333333	18.5651041666667	6.3125	3.36979166666667	281408.994791667	120253.549479167	384	1981921	61581.14	2052.79	247.45	15.1	10.2	10.9	11.2	13.3	13.3	12.8	9.1	12.2	21.6	4.2	29.9	12.2	18.2	3.6	29.9	10.7	12.8	8.1	29.9	16.1	6.5	18	14.3
1	I10	1	AHNAK	NM_024060	sample	3.62852813363309	4.69905140391579	3345.02245598635	4554.87123300399	21.0966981132075	23.1132075471698	6.61320754716981	4.05896226415094	123742.91509434	145215.45990566	424	1571554	58064.15	1474.77	226.79	6.8	9.2	8.7	8.5	5	23.3	7.8	9.9	7.1	16	5	19.1	4	20	3.8	19.1	6.1	0	9.7	19.1	7.3	8.5	8.3	18.6
1	I10	2	AHNAK	NM_024060	sample	5.04250080412358	4.5062813926213	3562.5182303682	4589.76858970028	22.7749419953596	22.614849187935	6.05336426914153	4.08120649651972	165800.682134571	146600.928074246	431	1740645	62449.39	1734.64	253.86	8.6	12.3	14.6	10.9	7.4	23	13.2	6.7	8.1	25.1	4.2	20	6	25.3	5.1	20.4	5.1	12.8	11.8	20	8.1	6.7	9.7	12.8
1	I10	3	AHNAK	NM_024060	sample	8.20939702470635	3.39657654901927	3623.83950870934	3581.51187408455	24.4615384615385	15.2013574660633	4.36425339366516	3.02262443438914	232469.640271493	92802.3099547511	442	1755559	60759.75	1894.86	241.33	12	15.4	12.4	12.7	12.4	37.1	13.3	6.8	12.2	30.8	2	29.9	12	35.5	3.8	29.9	6.3	19.7	6.3	29.9	11.5	3.4	12.7	11.5
1	I11	1	SH2B3	NM_005475	sample	5.41820664497047	4.64791456793976	3841.5848929212	4728.51537155415	24.1788413098237	18.5667506297229	6.19899244332494	3.44584382871537	167344.41813602	122967.831234257	397	1721161	62025.66	1780.06	242.81	8.6	5.8	11.6	7.8	8.3	14.4	10.8	7.1	8.3	16.1	5.5	19.6	7.1	12.8	5.8	19.6	4.3	0	7.3	19.6	8.6	4	10.6	11.3
1	I11	2	SH2B3	NM_005475	sample	7.0262397447386	4.92198451478695	4449.97796804623	4628.58331721348	37.3208955223881	21.9004975124378	8.6044776119403	3.75373134328358	283466.23880597	142051.726368159	402	2251799	57803.76	2158.66	218.03	13.9	6	7.7	12.2	11.9	6.5	6.5	15.2	10.7	10.2	7.7	20.1	10.7	7.7	7	20.4	8	5	11.4	20.1	18.7	6	20.9	11.2
1	I11	3	SH2B3	NM_005475	sample	6.25086259110371	4.28900683015887	4125.00873411787	4461.04452685604	30.5745762711864	20.4881355932203	8.24745762711864	3.68305084745763	207961.008474576	133260.389830508	590	1915471	59315.51	1966.53	238.48	11	8.6	10.8	10.8	10.7	8	10.7	8	7.8	9.7	3.9	22.9	7.5	9	5.9	22.9	16.1	5.4	7.6	22.9	13.7	5.4	17.8	17.3
1	I12	1	MSH2	NM_000251	sample	8.31939512150565	5.00471292573283	4786.60120882731	4967.27826202515	33.5746268656716	21.9129353233831	6.90049751243781	3.71144278606965	278987.708955224	158239.480099502	402	2256670	62227.43	2514.97	260.42	21.4	4	11.2	9.7	22.6	3	13.4	5.5	12.9	15.2	8.5	18.4	18.4	11.4	7.7	18.7	7.5	0	8.7	18.4	16.9	6.7	23.9	19.2
1	I12	2	MSH2	NM_000251	sample	5.33814914099288	5.4066979199406	4309.09586061841	5541.42274587511	30.6758793969849	25.6809045226131	7.81909547738693	4.52261306532663	203239.145728643	183678.663316583	398	2070380	62396.91	2052.59	247.35	15.3	3.5	12.6	8.5	14.1	8.5	13.1	9.3	9.5	11.6	7.3	13.1	9	10.6	10.1	13.6	7.5	5.5	13.3	13.1	14.1	7.5	17.3	17.8
1	I12	3	MSH2	NM_000251	sample	6.47169135351413	4.93991947476944	4646.78473809591	5070.98357303972	36.3670520231214	23.9913294797688	8.6878612716763	4.35549132947977	266835.158959538	163941.523121387	346	2190833	58539.02	2334.34	240.64	17.6	6.1	9.8	11.8	19.9	4.3	12.7	7.5	10.1	8.4	5.8	16.5	15.6	6.6	7.5	16.5	17.3	4.3	11.3	16.5	21.1	7.2	27.5	22.8
1	I13	1	NOTCH1	NM_017617	sample	5.49573817287656	4.26983766425808	3930.77239363173	3997.76255250213	25.5627450980392	19.0901960784314	6.46274509803922	3.63529411764706	184262.460784314	112470.170588235	510	1957379	55266.3	1963.97	233.04	13.5	7.1	8	16.1	12.7	7.3	10	14.3	9	17.3	4.9	22.4	9.8	14.7	3.5	22.7	7.1	0	9	22.4	11.2	3.3	14.7	10.2
1	I13	2	NOTCH1	NM_017617	sample	7.9120432456411	4.55221848283241	4541.27501669431	4836.63443396778	37.2316784869976	23.080378250591	9.30260047281324	4.42789598108747	256654.567375887	153392.01891253	423	2178838	65615.29	2319.35	263.95	15.6	3.8	13.5	10.9	14.2	3.5	14.2	7.3	9	7.1	4.3	17.5	12.1	5.7	5.4	18	10.6	3.5	14.4	17.5	19.9	5.7	23.9	13.9
1	I13	3	NOTCH1	NM_017617	sample	7.19716337595679	4.67526015576818	4553.13682668903	5029.00668013766	39.2254545454545	26.0618181818182	8.72	4.61090909090909	279623.789090909	184109.789090909	275	2272418	73941.19	2330.02	306.1	21.1	6.2	24.7	9.8	17.5	5.5	25.1	4.4	13.5	13.1	3.6	17.8	16.4	10.2	6.9	17.8	20.7	6.9	16.4	17.8	29.5	11.6	33.8	29.8
1	I14	1	RAD51	NM_133487	sample	9.32845929157852	5.32606811486336	4081.84742676413	4974.92456754567	36.4115226337449	28.8189300411523	6.18930041152263	4.39094650205761	286868.230452675	199149.111111111	243	1900663	67935.25	1923.89	254.29	14.4	12.3	21	12.8	12.3	27.6	16.5	10.3	22.6	18.1	6.2	18.1	13.6	21.4	5.3	18.1	6.2	0	14	18.1	19.8	13.6	23.9	24.3
1	I14	2	RAD51	NM_133487	sample	9.35130079163545	5.34310445336886	4709.80038434213	5125.75748945913	40.9360269360269	26.5151515151515	8.69023569023569	4.5016835016835	300103.801346801	184499.579124579	297	2350841	68830.69	2306.28	261.8	21.5	6.1	20.2	14.5	16.2	4.7	13.5	12.1	18.9	9.1	7.7	16.2	15.2	8.8	7.1	16.5	10.8	5.4	16.2	16.2	24.2	11.4	27.3	19.9
1	I14	3	RAD51	NM_133487	sample	7.84024930892445	4.75317635652388	4853.46793180926	4963.65400302732	46.8245614035088	28.8026315789474	9.14035087719298	4.71929824561404	376184.25877193	206781.649122807	228	2436129	71925.62	2587.91	280.86	21.9	8.8	20.6	13.6	20.6	6.1	17.1	11.4	15.8	5.3	4.8	23.7	17.1	6.1	8.3	23.7	18.9	2.6	18.4	23.7	25	14.9	31.1	30.3
1	I15	1	ZFHX4	NM_024721	sample	6.25217830591979	4.42821484488477	4052.75828145882	4678.53316564017	33.983922829582	23.6430868167203	8.41157556270096	4.40836012861736	226169.562700965	153452.864951768	311	1888186	57906.99	1912.21	229.21	9.3	7.7	6.1	8.4	10.9	16.1	7.4	7.1	10.3	11.9	3.2	16.7	9.3	12.2	3.9	17.4	11.6	0	10.6	16.7	16.7	7.7	20.3	15.4
1	I15	2	ZFHX4	NM_024721	sample	4.92444005673416	4.14786693717654	3594.22179519929	4364.10327675225	29.685552407932	19.5382436260623	7.87535410764873	3.90368271954674	187497.161473088	122839.291784703	353	1722116	62668	1638.67	248.85	6.2	10.8	11.3	10.2	4.8	19.8	11.6	5.7	7.4	14.7	4	19.5	5.7	19.8	4.5	19.8	6.5	8.5	10.2	19.5	10.8	3.1	13	8.8
1	I15	3	ZFHX4	NM_024721	sample	5.95005460978344	3.85071311117823	3864.02745152262	3914.68630065157	31.2302325581395	18.5976744186047	7.91162790697674	3.56976744186047	204284.704651163	111327.3	430	1661521	56478.02	1686.74	220.81	8.1	9.8	7.4	12.6	7.7	19.3	7.9	11.6	10.7	9.5	1.4	23.7	7.4	17	1.6	24	16	5.3	7.4	23.7	17.2	4.2	18.8	13.3
1	I16	1	KMT2C	NM_170606	sample	5.8538184874151	4.55157506944317	4021.38707152744	4567.1363571188	30.840490797546	22.3711656441718	7.45398773006135	4.00920245398773	217417.420245399	144982.297546012	326	1902552	58997.38	1921.34	238.16	11	11.3	9.5	14.1	11.7	6.7	12.3	12.6	9.8	12.6	4.3	19.3	10.7	12.3	4.3	20.2	9.8	0	12.9	19.3	13.2	7.7	16.9	15.6
1	I16	2	KMT2C	NM_170606	sample	7.68378902589418	4.07967475733791	4373.25436922182	4337.75582208388	35.1558935361217	24.467680608365	7.52471482889734	4.4106463878327	267752.296577947	166092.456273764	263	2045790	64623.46	2274.49	266.11	15.2	14.1	14.8	18.6	16	9.9	13.3	13.7	16.7	12.9	2.7	25.1	14.8	14.4	4.6	26.2	8	8.4	13.7	25.1	14.8	8.4	18.6	15.6
1	I16	3	KMT2C	NM_170606	sample	6.82402456509845	4.50260522506266	3900.28115426171	4317.8903453544	29.0486486486486	21.1540540540541	6.29459459459459	3.97297297297297	210798.856756757	126269.118918919	370	1610940	53950.01	1853.33	224.87	8.6	19.5	7.6	19.5	11.9	20	8.9	15.4	14.9	17	4.1	20.3	11.6	20.5	4.3	20.8	7.8	9.5	8.9	20.3	12.4	7	14.3	14.9
1	I17	1	RPA32	NA	Positive	17.058556069324	4.85414363330242	6294.45743032119	4645.37333483856	99.4022140221402	35.6937269372694	11.1180811808118	7.10332103321033	1093612.54243542	212996.088560886	271	4188669	61721.56	3805.12	245.56	38.4	4.8	12.2	12.5	38.7	4.8	12.5	11.8	31.7	11.4	5.9	14.8	35.1	8.9	5.5	15.5	25.5	0	31	14.8	43.2	20.7	46.5	27.3
1	I17	2	RPA32	NA	Positive	23.2712155316317	4.70393340491913	6769.64789903505	4753.09880183459	115.310469314079	46.8483754512635	13.2093862815884	8.63898916967509	1245661.5198556	288668.653429603	277	4798386	64797.97	4066.48	246.62	44	6.1	14.4	11.2	43.3	4.3	13.7	9.4	41.5	10.1	4.3	16.6	42.6	7.6	6.1	17.3	28.9	5.1	37.9	16.6	48.4	26.7	51.6	33.2
1	I17	3	RPA32	NA	Positive	8.93417295890943	4.64789748969332	4670.54447555804	4534.90248532405	58.1382978723404	34.2801418439716	9	6.75177304964539	489731.808510638	197887.975177305	282	2402718	61597.54	2340.5	241.74	23.4	20.6	15.2	16	23.8	28	15.6	11.7	31.9	17.4	4.3	17	23.8	19.1	4.6	17	25.9	12.4	29.4	17	32.3	22.7	33.7	28.4
1	I18	1	RPA32	NA	Positive	23.8734193114533	5.61809914726541	6911.02721729177	5163.95395886165	115.110091743119	51.756880733945	11.0596330275229	9.38532110091743	1321293.93577982	316151.600917431	218	4847088	70838.43	4238.98	269.89	46.3	4.6	21.1	7.3	47.2	6.9	19.7	8.3	45	14.2	7.3	11	45.9	11.5	6.4	11	28.4	0	35.8	11	46.3	29.8	49.5	39
1	I18	2	RPA32	NA	Positive	20.3153848791134	4.52902582332421	6953.65921789678	4821.09681750857	108.796363636364	47.6145454545455	11.5745454545455	8.66545454545455	1201184.57818182	294411.930909091	275	4565462	66076.56	4177.59	256.79	42.9	3.3	16	8.4	45.1	7.3	15.3	10.2	43.3	13.1	4.7	13.5	48	10.5	5.5	15.3	25.5	7.6	37.5	13.5	45.8	26.5	50.5	30.2
1	I18	3	RPA32	NA	Positive	21.1310585792283	4.69863526326521	6677.51063740033	4872.26426466989	107.56678700361	45.3321299638989	11.9386281588448	8.5884476534296	1185285.11552347	275026.16967509	277	4576984	66555.24	4037.13	262.56	45.8	5.4	16.6	10.1	46.6	7.9	16.2	8.7	39.7	13.4	5.1	12.6	45.5	11.2	6.5	12.6	33.9	9	36.8	12.6	46.9	27.4	49.8	32.9
1	I19	1	RPA32	NA	Positive	18.4492357476146	5.21985892478342	6094.41595927295	5350.0406379843	90.6156351791531	46.3811074918567	11.928338762215	8.46905537459283	927040.078175896	298705.38762215	307	3914857	70777.25	3399.99	262.25	39.4	5.9	19.5	7.5	37.5	9.1	15.6	5.9	32.6	9.8	4.2	12.4	36.8	8.8	9.1	12.4	26.1	0	38.8	12.4	38.1	31.6	44	41.4
1	I19	2	RPA32	NA	Positive	23.3679257983691	5.3110618595582	6461.25055674533	5334.46773788217	99.7242798353909	49.6255144032922	11.6213991769547	9.16872427983539	1049712.98353909	321694.139917695	243	4080819	70279.26	3808.32	269.87	37	5.8	21	9.1	37.4	7	15.6	8.6	38.7	10.3	6.6	12.3	40.7	8.2	8.6	13.2	23	7.4	37	12.3	44.4	26.7	46.9	35.8
1	I19	3	RPA32	NA	Positive	21.8638385040151	4.7653707740491	6676.33521994413	5027.59308558616	98.1415094339623	41.7955974842767	12.1037735849057	7.97798742138365	1016273.24213836	257960.261006289	318	4055759	66776.66	3835.16	259.52	39.6	4.4	15.7	12.6	40.9	2.5	15.1	10.7	37.7	7.2	5.7	14.5	39.9	2.2	6.9	14.8	32.7	2.2	34.9	14.5	46.9	25.2	52.2	33
1	I20	1	RPA32	NA	Positive	14.4937570566562	4.7497547054745	6367.30592350701	4982.57924680574	91.3475177304964	41.1985815602837	11.7304964539007	7.86524822695035	950092.627659575	261653.64893617	282	3751232	65678.22	3601.97	249.04	38.7	5.3	11.7	11	38.7	5.7	8.5	10.6	37.6	8.5	4.6	16	38.7	7.4	5.3	16.3	26.2	0	34.8	16	41.1	25.9	46.1	34
1	I20	2	RPA32	NA	Positive	28.070106366063	4.80437519189872	6624.25852850495	4885.16746088243	100.217712177122	45.1476014760148	10.7047970479705	8.16974169741697	1104510.61623616	295433.15498155	271	4326377	68730.05	4056.95	267.75	37.6	8.5	20.3	14.4	38.7	8.1	15.1	11.1	42.1	12.9	6.6	17.7	42.4	10	8.1	18.1	24.7	8.9	36.9	17.7	44.6	26.2	49.1	32.1
1	I20	3	RPA32	NA	Positive	20.9855126277686	4.8504303524482	6469.9874744053	4953.14644743368	104.623762376238	44.2442244224422	11.2376237623762	8.27062706270627	1156669.15181518	273561.115511551	303	4425694	68293.57	3799.38	269.78	41.3	7.9	19.5	8.9	41.3	13.5	14.5	9.6	39.3	13.9	4.6	15.8	45.9	14.9	8.6	15.8	29	11.6	35	15.8	43.6	28.1	47.2	39.6
1	I21	1	RPA32	NA	Positive	25.8530314830282	4.41410443638568	6307.00705222804	4881.10163883076	94.4615384615385	37.985347985348	9.82783882783883	7.48717948717949	1063785.31868132	237504.860805861	273	4163208	70090.15	3892.72	281.79	40.3	8.4	19.4	13.9	40.3	5.1	20.1	8.4	36.3	14.3	4.4	14.7	38.1	12.5	7.7	15.4	20.5	0	31.1	14.7	40.7	23.4	43.6	28.9
1	I21	2	RPA32	NA	Positive	39.8422318019804	4.37494239661029	7637.76686145497	4639.27525565196	125.859327217125	39.7308868501529	10.822629969419	7.95718654434251	1502244.43425076	242367.785932722	327	5411350	66886.59	4956.37	272.14	44	9.5	18	11.3	48	9.2	13.5	6.7	48	8.9	4	17.4	51.7	10.1	6.4	17.7	22.3	7.6	36.7	17.4	51.7	23.5	56.3	28.1
1	I21	3	RPA32	NA	Positive	15.6623540592602	5.08920375792099	6303.83115424942	5010.24215504768	95.965625	43.00625	11.74375	7.846875	995953.290625	273803.978125	320	3999564	70844.7	3559.71	265.73	41.9	7.8	20.6	11.2	39.4	7.8	18.8	10.9	39.4	10.3	7.2	19.4	39.4	9.7	10.6	19.4	30.6	5.9	32.5	19.4	45.3	27.5	47.2	37.8
1	I22	1	RPA32	NA	Positive	19.0633602549832	5.40459947852453	6527.88933316173	5415.4228738938	96.790780141844	48.5744680851064	10.886524822695	8.70921985815603	1045588.42553191	317323.918439716	282	4114144	70115.67	3858.81	277.72	38.7	7.4	19.1	10.6	41.5	5	18.1	8.9	38.7	13.5	6.4	10.6	43.6	10.3	8.2	11	25.5	0	39	10.6	45	31.9	48.2	42.6
1	I22	2	RPA32	NA	Positive	21.4222832182319	4.75320255056533	6427.06294845279	5107.48000286369	97.4901408450704	46.5915492957746	11.4338028169014	8.7943661971831	1060999.72112676	298165.907042254	355	4331197	73436.14	3790.51	283.49	39.7	5.6	20.3	9.6	38.9	6.5	16.1	8.2	36.3	12.7	3.1	13.8	38.3	8.7	6.8	14.4	24.5	7.3	36.9	13.8	39.7	27	44.8	32.1
1	I22	3	RPA32	NA	Positive	22.0843864464526	4.66416035968035	6639.35736247109	4844.42840308174	101.947214076246	39.7214076246334	10.9442815249267	8.16129032258065	1115697.25513196	238516.049853372	341	4330925	59843.1	3971.65	229.48	42.2	6.7	13.5	19.6	44	10	11.7	21.1	41.9	15	5.6	16.7	45.7	12.9	9.1	16.7	30.8	11.4	34	16.7	46	27.3	48.7	38.1
1	J03	1	ATR	NA	Positive	6.58557393918471	4.97731065768857	3639.05508902438	4550.88219862868	20.3837209302326	21.1976744186047	4.99612403100775	3.74806201550388	141580.217054264	130782.651162791	258	1589213	61531.47	1729.25	252.39	12	14.3	13.2	11.2	8.1	18.6	15.5	6.2	12	19.8	7.8	18.6	7	22.1	2.3	18.6	2.3	0	7.8	18.6	7.4	5.4	10.5	14
1	J03	2	ATR	NA	Positive	5.86769686567992	4.61716508308194	3713.86618237859	4585.3561710455	21.2824601366743	21.8177676537585	4.96810933940774	3.89749430523918	158910.772209567	137686.318906606	439	1706889	60886.25	1760.21	245.39	8.9	11.4	11.4	13.2	7.7	18.9	11.6	7.5	11.2	22.3	4.1	18.7	8.4	21.9	2.7	19.4	1.6	13.7	10.7	18.7	7.1	4.1	8.9	11.2
1	J03	3	ATR	NA	Positive	4.06260669901591	4.86573925931642	3835.21667451084	4676.4274876635	21.2454545454545	20.3272727272727	5.75636363636364	3.61636363636364	143700.669090909	130782.4	550	1802323	63226.39	1755.67	247.77	8.9	5.3	12.4	6.2	7.1	10.7	12.9	5.8	8.2	16.2	6.5	17.5	8	12.9	6.7	17.6	6.4	7.3	6.5	17.5	6.7	4	8.7	15.3
1	J04	1	ATR	NA	Positive	4.82019785990712	4.8186066257359	3561.65760331855	4755.19477396004	20.9391634980989	20.7680608365019	4.71102661596958	3.65019011406844	158742.642585551	137977.768060837	263	1628195	65743.68	1751.69	266.89	7.2	12.5	17.1	9.5	6.5	17.1	19	6.8	14.4	25.5	5.7	18.3	9.9	23.2	3.8	18.3	3.4	0	7.6	18.3	6.8	6.8	9.9	15.6
1	J04	2	ATR	NA	Positive	5.56820962439143	5.10784630013902	3539.13279688235	4853.42747763462	21.6109589041096	21.5753424657534	5.15616438356164	3.76986301369863	154137.517808219	148469.624657534	365	1616062	64492.09	1674.99	251.57	7.4	13.2	13.4	11	7.4	20.3	13.4	8.2	12.6	26.3	8.5	16.7	7.7	23.6	6.8	17.3	3.6	14	10.4	16.7	7.1	4.9	9	11.5
1	J04	3	ATR	NA	Positive	5.37124174373529	4.72688074389949	3693.6562852792	4655.47957086264	20.3048498845266	20.4434180138568	4.86143187066975	3.67898383371824	148344.70669746	134985.900692841	433	1662425	69765.86	1715.66	286.71	7.4	9.9	18.9	8.5	8.3	11.8	19.6	4.8	9.9	22.9	4.2	21.7	8.8	18	6.7	21.7	6	11.5	9.2	21.7	6.7	5.8	9.9	19.6
1	J05	1	ATR	NA	Positive	5.68012299603702	5.06020424428513	3792.96376505194	4722.75874475809	25.8766666666667	22.8433333333333	6.15	3.89666666666667	177032.223333333	146207.99	300	1660981	56898.02	1678.6	221.41	8.3	6.7	9.3	13.7	7	16.7	8.3	17	13	16	5.7	19	9	15	7.3	19.3	4.7	0	8.7	19	11	6.3	13	17.3
1	J05	2	ATR	NA	Positive	5.7562897965583	5.31679425354639	3880.25177284089	5180.58499411229	24.0569800569801	23.4786324786325	5.94586894586895	4.04558404558405	160559.971509972	161382.575498575	351	1704496	68738.64	1789.33	275.19	8	7.7	17.7	8.8	7.4	11.4	17.9	5.7	11.4	15.7	7.4	17.9	8.3	14	8.8	18.2	2.6	10	11.1	17.9	8.5	5.1	10.3	13.4
1	J05	3	ATR	NA	Positive	6.56812373413843	4.89827530265196	3698.44982319233	4737.185764154	21.3395225464191	21.9549071618037	4.96551724137931	3.68700265251989	156259.175066313	149274.822281167	377	1637915	66109.25	1739.32	257.28	8.2	10.1	15.4	9	8.5	19.1	13.3	8.2	13.5	20.7	5	18.3	8.8	20.2	5.6	18.3	4.8	13.5	8	18.3	8.8	5.8	10.6	20.2
1	J06	1	ATR	NA	Positive	5.82411318252507	5.51189565295137	3900.78443237545	4944.50136200711	22.9944903581267	22	5.04407713498623	3.73829201101928	168299.231404959	148254.763085399	363	1688187	64651.04	1818.06	264.28	9.4	8.8	14.9	9.4	8	11	13.8	5.8	16.3	19	7.4	17.9	10.5	15.4	6.1	18.2	2.5	0	9.1	17.9	8.5	7.2	10.7	17.1
1	J06	2	ATR	NA	Positive	7.15949847274574	5.24769760404526	3810.87351379141	5224.58541278557	23.9453125	26.16015625	5.796875	4.40234375	163956.48828125	180151.0078125	256	1674772	68822.32	1773.84	272.47	8.6	9.4	17.6	10.5	7	12.1	17.2	7	12.9	16.4	7.8	19.1	9.4	16	5.1	19.1	3.9	10.9	14.5	19.1	8.6	5.5	10.2	16.8
1	J06	3	ATR	NA	Positive	7.9273035547602	4.77830381070177	4151.50129815497	4565.6701268912	28.8035714285714	18.655612244898	6.34438775510204	3.27295918367347	223494.086734694	120105.507653061	392	1833726	56750.62	1987.16	227.44	11.7	9.2	8.9	12.8	9.9	11	6.9	9.2	12.5	14	5.1	20.7	9.9	13.8	3.8	20.7	8.4	7.1	6.4	20.7	11.7	2.8	14.5	14.3
1	J07	1	ATR	NA	Positive	5.07792897571451	5.03283169174778	3594.24472560506	4556.29914087706	19.7435897435897	20.6596736596737	4.84382284382284	3.43356643356643	137370.228438228	133004.850815851	429	1609398	59054.93	1656.19	234.31	8.2	10	11.2	12.1	6.5	15.4	11.2	8.6	11.9	21.9	7.7	21.2	7.9	18.2	4.4	21.4	3.5	0	7.5	21.2	7.2	6.5	8.4	13.8
1	J07	2	ATR	NA	Positive	7.04416151116905	4.58632385423961	3837.45341532593	4229.42635274379	23.9540481400438	19.7396061269147	5.31509846827133	3.5382932166302	192982.037199125	122003.737417943	457	1842489	58069.49	1947.66	231.65	9.6	8.5	11.6	12.5	8.1	12.5	10.5	10.9	9.6	22.3	5	22.5	8.1	18.8	3.5	23.6	1.5	12.5	8.1	22.5	7.7	4.8	9.2	8.1
1	J07	3	ATR	NA	Positive	5.05441245502918	4.80437578173994	4018.04034655855	4533.02220248334	23.441416893733	19.6566757493188	5.49046321525886	3.25340599455041	171392.416893733	132775.474114441	367	1747118	64367.57	1868.65	263.23	7.4	6	12.5	8.7	9.5	9.3	14.4	5.7	14.4	16.1	6.5	22.9	10.9	13.4	5.4	22.9	3.8	10.9	5.7	22.9	9.3	5.4	11.7	18.5
1	J08	1	ATR	NA	Positive	8.68933450685219	4.64725422978848	4110.73167861837	4550.99923164922	24.5369863013699	19.1369863013699	4.60821917808219	3.33972602739726	224279.482191781	125582.624657534	365	1759725	56570.07	2078.43	234.08	8.8	8.2	8.5	12.1	9.6	11.5	10.4	8.5	15.6	21.1	5.2	21.6	11.5	17.3	7.9	22.2	2.5	0	6.3	21.6	10.7	4.1	12.1	14.5
1	J08	2	ATR	NA	Positive	5.85555744343877	4.4720894444257	3897.95621989873	4486.59125858704	25.3192182410423	22.7328990228013	5.9771986970684	3.93159609120521	201425.64495114	152027.957654723	307	2052325	65471.29	1880.59	246.77	10.4	10.4	13.7	8.5	8.8	17.3	11.4	7.2	12.4	22.1	4.9	23.5	8.8	19.5	7.2	23.8	3.6	13.7	10.1	23.5	8.5	6.2	9.8	14.3
1	J08	3	ATR	NA	Positive	6.28782226888131	4.66895049936513	3899.4273926481	4545.57871975018	25.4682926829268	21.2536585365854	6.03170731707317	3.62926829268293	191970.007317073	138324.3	410	1926519	66557.79	1972.66	265.54	11.2	4.9	14.6	8.8	10.5	4.9	15.4	5.4	12	18.5	4.6	22.7	9.3	16.3	6.3	22.7	8.8	12.7	8	22.7	10.5	5.6	12.2	16.3
1	J09	1	STIM1	NM_003156	sample	7.70659112826683	4.68727658015852	4386.92785299005	4697.43231202731	35.1527777777778	24.1157407407407	7.49074074074074	4.39814814814815	264739.763888889	152010.731481481	216	2049754	59270.25	2187.59	242.04	17.6	5.6	10.6	14.8	16.2	3.7	11.6	7.4	15.3	11.1	3.2	14.8	13	11.6	4.2	14.8	10.6	0	13.4	14.8	16.7	9.3	19	18.5
1	J09	2	STIM1	NM_003156	sample	4.85585775461382	4.47993245957914	4056.90195209014	4721.92957251411	28.6779026217228	26.8464419475655	7.34831460674157	4.88389513108614	190319.262172285	174895.486891386	267	1851386	63219.33	1908.81	262.49	13.1	10.5	15	13.5	11.6	9.4	15.7	9	11.2	14.6	2.6	17.6	9.4	15.4	3.4	18	7.1	9.4	14.6	17.6	13.1	7.5	15.7	16.5
1	J09	3	STIM1	NM_003156	sample	6.20678044442057	4.06024883625005	3641.75717105422	3861.43357014569	24.0946601941748	14.7669902912621	4.7621359223301	2.69174757281553	201456.599514563	94592.9466019417	412	2027815	68295.93	2040.98	271.69	16.3	10.4	17.2	10	18	14.1	17	6.3	14.6	34.5	5.3	28.9	14.1	31.3	3.4	29.1	8.7	28.6	5.3	28.9	13.3	3.9	16.3	10.7
1	J10	1	DICER1	NM_030621	sample	6.93169152822309	4.81825107792468	4554.71795467819	4555.29837599973	33.5447154471545	24.0081300813008	6.83333333333333	4.2520325203252	287721.284552846	155388.861788618	246	2186359	62789.45	2393.83	271.98	17.1	4.1	13.4	11.4	22.4	3.3	16.7	10.2	13.4	14.2	5.7	18.7	14.6	11.4	3.7	19.5	6.5	0	11.8	18.7	17.1	9.3	21.1	17.5
1	J10	2	DICER1	NM_030621	sample	6.57673485916685	4.63920738021316	4256.22184006489	4523.16207352351	33.3244047619048	25.8095238095238	7.06547619047619	4.60119047619048	247859.568452381	158806.678571429	336	1940510	61523.93	1976.42	244.93	13.4	9.2	13.1	11	12.8	12.5	13.1	9.8	17.9	14.9	4.2	17.9	13.1	13.1	3	18.8	8	8.6	14.9	17.9	18.2	8	18.8	12.8
1	J10	3	DICER1	NM_030621	sample	10.3967910811917	4.24863903532819	4363.78909433765	3977.17279512505	31.2604501607717	19.2636655948553	5.2540192926045	3.46302250803859	283773.675241158	121503.382636656	311	2014901	59728.67	2264.36	248.2	15.8	8.4	9	13.8	15.8	12.9	11.9	11.6	21.2	21.2	5.8	29.3	18	18.3	5.1	29.6	7.4	14.8	10	29.3	15.4	8.4	19.3	14.5
1	J11	1	PASK	NM_015148	sample	5.51763944143016	4.01371531120714	4320.7002742965	4363.68753825526	29.9498680738786	22.197889182058	7.51187335092348	4.16094986807388	216501.701846966	143441.387862797	379	2026550	60108.81	2096.58	245.26	15	7.1	10.8	11.3	13.5	4.5	11.1	8.2	8.7	9.5	2.6	22.7	12.1	8.7	3.7	22.7	8.2	0	11.9	22.7	13.5	7.7	16.9	16.9
1	J11	2	PASK	NM_015148	sample	5.73616815277637	4.91556215451051	4470.75088125339	5188.15205458749	36.3527204502814	27.4146341463415	8.8968105065666	4.69981238273921	252297.296435272	186652.639774859	533	2153747	62559.56	2083.58	250.85	14.8	4.5	11.3	8.1	12.2	3.9	11.8	4.5	10.7	8.1	3.2	13.7	10.9	5.6	5.3	14.1	9.6	3	12.8	13.7	16.7	9	20.3	20.8
1	J11	3	PASK	NM_015148	sample	5.99096012303037	4.20928294077904	4341.22359098591	4408.79161578628	34.8821603927987	22.0212765957447	9.50572831423895	4.11129296235679	222314.800327332	140304.973813421	611	1960709	59677.52	2119.95	250.13	12.4	5.7	8.5	12.4	12.3	3.9	13.1	8	8.3	5.9	2.5	21.4	10.1	5.6	4.3	21.6	20.6	2.9	12.9	21.4	18	8.5	21.1	20
1	J12	1	EZH2	NM_152998	sample	12.7557559379424	4.28664028237558	4968.20928855264	3970.47174330998	47.2727272727273	19.9090909090909	6.90909090909091	3.47878787878788	438414.727272727	128207.721212121	165	2205490	52009.88	2730.62	225	16.4	10.3	7.9	21.8	21.2	6.1	10.3	20.6	21.8	17.6	6.1	26.1	18.2	12.7	2.4	28.5	8.5	0	8.5	26.1	26.7	6.7	32.7	14.5
1	J12	2	EZH2	NM_152998	sample	7.75535034310041	4.72232203147382	4811.6429140342	4672.88668301896	48.2857142857143	27.7232142857143	10.9107142857143	4.69940476190476	340740.505952381	182972.696428571	336	2242404	54298.2	2377.58	225.14	17.3	5.4	7.1	19.6	18.5	3	7.7	15.8	14	6.2	4.5	19.6	16.1	5.1	4.5	19.9	15.2	3	17.9	19.6	28	11.3	33	21.4
1	J12	3	EZH2	NM_152998	sample	4.66584183269432	4.99280762383415	4353.28201446036	4484.78991591787	34.4934640522876	22.3496732026144	8.2156862745098	3.72549019607843	236701.058823529	147264.964052288	306	2078525	54705.62	2034.08	218.33	13.4	7.2	7.5	16.7	15	5.9	8.2	14.4	13.1	11.4	7.2	21.2	14.4	10.5	5.6	21.6	19	6.5	10.5	21.2	21.2	9.8	23.9	18
1	J13	1	ATF7IP	NM_018179	sample	7.72442050243945	4.40531239018808	4252.79389366618	4379.39061679808	30.2955801104972	20.5303867403315	6.76795580110497	3.70718232044199	235583.237569061	130723.569060773	362	1985661	63886.78	2078.95	252.33	13	5.2	15.2	10.5	11.9	6.4	11.3	6.9	11.3	14.1	3.9	20.2	11.6	13.3	3.3	20.4	5.2	0	9.7	20.2	13.5	8	17.4	14.4
1	J13	2	ATF7IP	NM_018179	sample	5.62102372038078	4.10208110019386	4337.61501725838	4332.36676865034	36.0623052959502	21.5077881619938	8.60747663551402	4.07788161993769	233704.295950156	130692.323987539	321	1953673	59966.41	2089.74	249.39	14.6	10	11.8	14	15	7.8	13.1	14	11.5	11.5	2.5	20.6	10.9	9	2.5	21.5	9	6.9	9.3	20.6	20.6	4	24	7.5
1	J13	3	ATF7IP	NM_018179	sample	7.08018034629254	4.1155367183638	5070.36565989981	4151.68009360999	36.9004149377593	19.5995850622407	9.31535269709544	3.49170124481328	279662.221991701	124903.300829876	482	2565318	64612.17	2755.15	265.59	25.3	2.5	12.9	10.6	30.5	0.6	14.5	6.2	10.4	5.8	3.3	25.1	15.6	3.5	4.4	25.1	22.6	3.3	7.3	25.1	21.6	5.6	27.6	14.7
1	J14	1	RB1	NM_000321	sample	6.91660235016087	4.31749371124548	4392.4307043043	4730.81687871713	32.6763157894737	22.4078947368421	7.80789473684211	4.03421052631579	243581.215789474	154354.647368421	380	2095207	65546.29	2262.02	271.45	15.5	5.3	15.3	11.1	13.7	2.9	17.9	6.8	11.3	13.2	2.9	19.5	10.8	9.7	5.5	19.5	9.2	0	12.6	19.5	13.4	9.7	18.4	17.4
1	J14	2	RB1	NM_000321	sample	6.78478390145643	4.46557884185907	4833.77397539096	4747.34824493104	36.6120857699805	24.224171539961	9.18518518518519	4.29824561403509	268260.150097466	165076.415204678	513	2453705	68705.34	2626.2	286.73	21.2	2.1	15.8	9.6	23.6	1.6	17.3	6.2	9.4	11.1	4.3	22	15.6	6.6	5.5	22	10.3	6	13.5	22	17.9	7.6	24.8	17.9
1	J14	3	RB1	NM_000321	sample	7.4900048703285	4.4777227380002	4393.6836307547	4804.75315905476	31.6421052631579	23.0763157894737	7.61842105263158	4.2	245762.097368421	162680.939473684	380	2148963	61970.2	2234.23	243	14.7	6.1	10.3	8.4	14.5	8.7	11.6	7.4	10.5	11.8	3.9	18.9	13.2	9.2	7.6	18.9	15.3	5.8	12.6	18.9	16.1	7.6	18.9	21.8
1	J15	1	RPA2	NM_002946	sample	14.3344307279479	4.48500142374118	6331.43718547592	4589.63929015019	91.8920863309353	37.0791366906475	11.3489208633094	7.40287769784173	954069.920863309	218048.18705036	278	3928642	69025	3699.03	273.06	40.3	7.2	17.6	13.3	39.9	6.8	17.3	5.8	38.5	12.2	4	15.8	41	9.4	4.3	16.2	26.3	0	28.4	15.8	41.4	22.7	46.8	30.2
1	J15	2	RPA2	NM_002946	sample	13.4578259733112	4.777023916687	5894.5767966945	5022.17939536894	85.4385382059801	41.0332225913621	12.5581395348837	7.88039867109635	831665.531561462	251451.109634551	301	3668592	68592.19	3280.46	267.11	38.2	6.6	16.9	7	37.2	6	13.6	6	29.6	11.6	4.3	11.3	37.5	9	8	11.6	27.2	6.3	33.2	11.3	39.2	22.9	46.8	29.2
1	J15	3	RPA2	NM_002946	sample	14.7350483556521	4.31618527300363	6292.974254401	4470.79034718574	101.823056300268	34.5067024128686	12.313672922252	7.26809651474531	1076127.84986595	204993.616621984	373	4195062	64578.07	3585.3	250.27	43.4	8.6	13.1	9.7	40.2	11.5	13.4	8.8	38.1	15.3	4	18.2	42.9	13.4	6.2	18.2	37	11.3	31.9	18.2	46.6	23.1	50.7	28.7
1	J16	1	RPS2	NM_002952	sample	4.10891090911931	4.25943756978446	3602.35966768101	4513.42633412022	25.7186147186147	23.8528138528139	7.13419913419913	4.995670995671	172247.649350649	146801.761904762	231	1846190	67450.51	1748.79	266.08	7.4	9.1	19.9	9.1	6.9	12.6	15.6	6.9	6.9	16	3.9	15.6	5.6	18.2	3.9	15.6	6.1	0	18.6	15.6	9.5	7.8	13	12.1
1	J16	2	RPS2	NM_002952	sample	8.70800758743601	3.55274309146035	4034.22478901589	4248.48706099272	33.1724137931034	24.7290640394089	6.80295566502463	5.47783251231527	261246.507389163	149177.290640394	203	1962939	79025.67	2065.92	294.44	11.8	12.3	26.6	11.8	14.3	11.8	23.6	9.9	14.8	13.8	1.5	20.2	12.3	17.2	1.5	20.2	4.4	5.9	23.6	20.2	11.8	9.4	14.8	12.8
1	J16	3	RPS2	NM_002952	sample	7.18975594484218	3.56354291133703	4424.94106124383	4385.40219932442	33.7282051282051	23.2102564102564	7.31282051282051	5.12307692307692	266108.81025641	143809.753846154	195	2269812	74130.43	2108.77	276.18	16.9	7.7	22.6	10.8	15.4	12.3	18.5	9.7	14.9	13.3	2.1	17.9	14.4	11.3	2.6	17.9	14.9	4.1	21	17.9	21	9.7	24.6	14.9
1	J17	1	ATR	NA	Positive	4.84160831015813	4.64670339761249	3977.35502263125	4551.54856349254	29.0753246753247	22.7090909090909	7.33246753246753	3.88831168831169	199990.579220779	150482.2	385	1993101	58684.25	1986.54	230.97	12.5	8.1	10.9	12.2	13.5	8.3	9.6	11.7	8.8	16.6	4.4	21.8	10.1	14.3	4.4	22.1	7.8	0	10.6	21.8	13	8.8	17.1	17.9
1	J17	2	ATR	NA	Positive	6.05780166153462	4.92714845771766	4100.15395969465	5020.06867305184	33.2952646239554	25.0222841225627	8.01949860724234	4.30362116991643	239529.676880223	168594.506963788	359	1963039	64687.19	1899.73	250.55	11.7	4.7	13.6	8.4	10.9	10	12.3	8.6	8.6	11.4	4.2	16.7	9.2	10.6	7.5	17.5	6.1	4.5	11.1	16.7	14.2	7.8	14.5	17.3
1	J17	3	ATR	NA	Positive	5.74983353072304	4.79305202555826	3904.24559452434	4752.58158554492	27.0773067331671	22.2768079800499	6.68079800498753	3.82294264339152	193175.029925187	152833.197007481	401	1816795	62561.7	1791.86	252.19	9.5	6	11.5	7.7	7.2	7.5	11.5	7	10	15.2	6	21.4	8	12.5	7	21.4	12.5	8.5	9.7	21.4	13	8	14.5	22.4
1	J18	1	ATR	NA	Positive	7.53913458825814	5.28063987431049	3905.8444783548	4970.53191427232	26.9532710280374	24.0778816199377	5.34890965732087	3.94704049844237	227020.847352025	169750.760124611	321	1869393	66411.02	1908.65	262.03	12.5	8.4	15.9	6.9	9	15	15.9	5.9	15	21.8	8.1	19.6	12.5	20.2	7.5	20.2	2.8	0	11.2	19.6	10.9	9.3	13.1	22.4
1	J18	2	ATR	NA	Positive	5.97486181088896	5.129904503279	3704.19685834162	5031.60954227051	23.5169230769231	24.3169230769231	5.28923076923077	4.12307692307692	176165.996923077	167383.116923077	325	1706802	65972.76	1801.31	266.87	6.2	12.3	17.8	9.8	7.7	14.2	16.9	5.5	10.8	21.8	7.1	19.4	9.8	22.8	6.8	19.7	1.2	16	11.7	19.4	8.3	6.5	10.8	16.3
1	J18	3	ATR	NA	Positive	8.81509904060937	4.35771132193344	3659.14701513669	4053.69230270052	26.921760391198	18.6992665036675	4.65036674816626	3.3398533007335	247399.298288509	117648.858190709	409	1806202	58420.89	1956.26	243.43	10.3	12	8.6	15.2	9.5	16.1	13.4	11.5	13.7	28.9	5.1	26.7	10.3	28.6	4.2	26.7	5.6	22.5	7.8	26.7	11.7	6.4	13.7	13.9
1	J19	1	ATR	NA	Positive	6.42164345133866	5.09086574150203	3996.05735734938	5111.04376131539	25.0222222222222	24.4194444444444	5.56111111111111	4.32222222222222	200395.791666667	166432.166666667	360	1835322	62344.71	1815.42	245.15	7.2	7.2	13.6	6.9	7.2	14.2	11.9	7.2	14.2	12.8	5.3	14.7	7.8	13.6	8.1	15.3	3.1	0	12.2	14.7	8.9	7.8	10.3	19.2
1	J19	2	ATR	NA	Positive	6.71308062255316	4.65010543969503	3562.47723405464	4577.83124783966	23.1836734693878	20.7321428571429	5.32908163265306	3.73469387755102	180788.663265306	137213.390306122	392	1625719	63100.05	1708.83	250.89	5.6	12.5	14.8	10.7	6.9	20.4	12.2	10.2	9.2	21.2	4.6	19.4	8.2	25.3	4.3	19.9	1.8	13.8	8.9	19.4	5.9	3.6	7.4	11
1	J19	3	ATR	NA	Positive	7.12735509577074	4.41669190353921	3817.92960562339	4649.89282733121	25.7178082191781	20.3479452054795	5.57808219178082	3.61917808219178	193908.857534247	141994.016438356	365	1725840	66567.72	1880.26	268.38	10.7	8.8	16.7	12.9	9.3	14.5	18.9	11.2	14	20.5	4.9	24.1	11	19.5	8.8	24.1	7.9	13.7	10.7	24.1	12.3	7.4	15.1	18.4
1	J20	1	ATR	NA	Positive	6.47470888402261	4.55922326580221	3710.03466964867	4533.85440581294	22.8528528528529	21.7747747747748	4.97897897897898	3.83183183183183	181724.438438438	142891.696696697	333	1588460	65462.67	1757.9	274.83	7.8	14.7	15.3	10.5	8.7	17.4	18.6	8.4	13.2	22.5	4.2	22.8	7.5	21	4.2	22.8	1.8	0	9.9	22.8	8.4	6.9	11.4	17.7
1	J20	2	ATR	NA	Positive	9.8248807185476	5.28382989151372	4257.4540338837	5056.19572700418	27.3205882352941	22.2264705882353	4.47352941176471	3.78529411764706	268923.6	157800.567647059	340	1935417	62693.16	2132	249.62	10.3	12.4	13.2	12.9	11.8	15.9	12.9	8.5	19.4	22.4	7.9	20.3	13.5	21.8	7.9	20.3	2.1	15.6	9.7	20.3	11.5	5.3	14.1	16.2
1	J20	3	ATR	NA	Positive	5.92046174051791	4.34493917621049	3760.48215755956	4694.71414859234	22.4572192513369	22.8181818181818	5.75935828877005	4.24598930481283	155348.163101604	151774.99197861	374	1605280	63926.1	1734.84	251.69	7.5	7.2	14.7	8.8	7.2	13.6	12.8	7.8	10.7	18.2	3.7	19	8.8	16.3	6.4	19.3	6.4	8	12.8	19	11.2	9.6	13.4	22.2
1	J21	1	ATR	NA	Positive	6.90367989604623	4.68026464559233	3863.31219366341	5011.95857031538	28.5574229691877	26.2128851540616	6.68067226890756	4.71988795518207	212311.767507003	176347.355742297	357	1742171	65631.98	1820.41	261.87	10.1	7.8	14.6	9	8.4	14.6	14	6.4	9.5	16	3.6	17.1	9	17.6	5.3	17.4	5.9	0	15.1	17.1	11.8	9.8	14.6	23
1	J21	2	ATR	NA	Positive	6.03352748971522	5.00352234800572	3773.50152890137	5215.11263942892	28.1642857142857	25.8428571428571	6.67619047619048	4.52619047619048	195817.976190476	175666.147619048	420	1710955	67477.18	1784.82	273.61	7.1	9.3	15.2	6.9	6.7	14	15	5.2	12.1	16.4	6	14.3	7.9	17.6	8.1	14.8	3.6	10	14	14.3	11.4	6.4	12.6	18.8
1	J21	3	ATR	NA	Positive	5.06741278026889	4.40337080778257	3322.75392811711	4151.82931461088	18.79173290938	16.5627980922099	4.31796502384738	3.0127186009539	141555.788553259	107321.836248013	629	1585393	60673.03	1493.35	239.9	6.4	14.8	12.9	10.5	5.7	26.6	13.8	10.2	12.9	27.5	7.8	25.6	8.3	28.1	5.7	25.6	4.3	18.8	4.8	25.6	6.8	4	8.7	11.6
1	J22	1	ATR	NA	Positive	5.25196596555937	5.52110612651255	3932.90267937835	5493.27916312496	23.1661891117479	26.9140401146132	6.05730659025788	4.60458452722063	153263.108882521	184135.363896848	349	1615925	64094.4	1713.79	265.34	7.7	9.2	12.9	8	6.6	13.2	16	4	8.9	10	6.6	12.3	9.2	10.3	5.7	12.3	2.9	0	13.2	12.3	8.3	9.5	11.5	24.4
1	J22	2	ATR	NA	Positive	7.10626429372888	4.74168018112197	3678.34917013404	4704.36763024532	24.9313131313131	22.9494949494949	5.66868686868687	4.07676767676768	192326.707070707	152373.280808081	495	1731654	65033.53	1762.93	256.11	8.3	12.9	15.6	8.9	6.9	19.8	14.7	5.7	9.9	22.6	4.4	20.6	8.7	23.4	5.1	20.8	2.8	12.7	12.3	20.6	8.9	5.5	10.5	12.9
1	J22	3	ATR	NA	Positive	5.19085761835793	5.17737968839577	3606.04460728809	4975.81256967942	25.1544885177453	23.5887265135699	6.5615866388309	4.00417536534447	162449.901878914	163771.240083507	479	1727685	66568.37	1611.99	258.22	9.6	11.3	14	9.8	6.3	15.9	14.4	6.7	8.4	20	5.6	18.4	7.3	18.4	7.1	18.4	11.7	12.7	12.1	18.4	11.7	9	14	23
1	K03	1	OTNT	NA	Neutral	3.93090241846964	4.90211786728962	3827.73661289797	4692.2256269881	33.8969465648855	23.9503816793893	7.85114503816794	4.12977099236641	228064.874045802	155677.622137405	262	1770339	58394.71	1830.63	242.07	10.3	11.5	9.9	11.8	11.5	18.3	12.6	8.4	7.6	16	5	17.2	9.5	18.7	5.7	17.6	8	0	9.2	17.2	13.4	8.8	18.7	22.9
1	K03	2	OTNT	NA	Neutral	3.84884389984172	5.14044941900074	3505.19350502494	4911.81236782935	25.7624113475177	23.4858156028369	7.39007092198582	4.1063829787234	132541.645390071	151359.925531915	282	1584218	59703.66	1564.07	244.93	6.4	12.8	8.2	13.5	2.8	13.5	9.6	10.6	9.9	13.1	5.7	15.6	3.5	16.7	7.1	16.3	6.4	9.9	10.3	15.6	8.2	5.3	11.7	14.9
1	K03	3	OTNT	NA	Neutral	6.08508723373255	4.55211079071981	3969.64871437595	4402.81369739731	23.3706563706564	20.8262548262548	6.06177606177606	3.6988416988417	160170.996138996	136173.83011583	259	1841030	65565.96	1948.3	264.51	12	6.2	12	8.9	11.2	8.9	18.5	7.3	9.3	16.2	5.4	21.6	9.7	14.7	5.8	21.6	8.1	9.7	8.9	21.6	8.9	8.1	12.7	17.8
1	K04	1	OTNT	NA	Neutral	6.29389899252507	5.0867257065232	3897.79120059008	4917.59987970008	27.016393442623	26.6885245901639	5.66885245901639	4.53770491803279	206085.8	169487.93442623	305	1673993	57520.11	1841.59	250.54	6.9	13.8	10.2	9.8	9.5	16.7	12.5	5.9	15.1	18	3.9	14.1	10.5	19	6.2	14.4	4.6	0	10.8	14.1	9.8	10.8	12.5	22
1	K04	2	OTNT	NA	Neutral	4.30299820305792	5.06388923387104	3992.01124314131	4803.34280732263	31.4948453608247	27.2646048109966	7.58762886597938	4.66666666666667	187663.16838488	179806.281786942	291	1782629	62574.11	1841.52	251.34	11.7	11	13.4	13.7	11	12.7	12.4	8.6	14.1	13.4	5.8	18.2	9.6	13.4	4.8	18.2	8.2	8.2	15.1	18.2	15.1	10.7	19.9	19.6
1	K04	3	OTNT	NA	Neutral	6.30720857185406	4.63867189643646	3833.60721409836	4331.51142487538	25.0786240786241	20.2653562653563	5.57493857493858	3.65110565110565	186457.597051597	129929.476658477	407	1879263	62579.19	1952.89	252.13	13	5.7	12.8	10.3	11.8	11.1	14.7	6.9	13.5	23.3	6.4	23.6	11.5	23.1	5.2	23.6	8.1	16.7	7.4	23.6	10.8	6.9	13.5	16
1	K05	1	OTNT	NA	Neutral	5.01542257145482	4.42246800329779	4087.88863616661	4165.94355695682	28.1329479768786	19.8323699421965	6.92774566473988	3.61271676300578	201428.794797688	117502.5	346	2020584	57536.55	1982.23	230.75	12.4	4.6	10.7	12.7	12.1	9	10.4	10.7	9.5	13.9	3.2	19.7	8.1	10.1	2.9	19.9	4.9	0	9	19.7	11.8	6.9	16.5	12.4
1	K05	2	OTNT	NA	Neutral	3.44785972547548	4.72951881592874	3967.83341755153	4449.57805912024	26.1980676328502	20.4782608695652	7.75845410628019	3.65458937198068	154924.311594203	124794.920289855	414	1987114	54724.74	1877.74	220.92	11.6	6.3	5.8	12.8	8.5	4.3	8.2	11.4	6.3	13.8	5.8	19.3	6	8	4.1	20	4.6	5.6	7.5	19.3	8.2	2.4	10.9	7.5
1	K05	3	OTNT	NA	Neutral	5.8659223460886	4.39586220814685	4003.64101950716	3921.69747654757	29.2879120879121	17.9384615384615	7.14285714285714	3.13846153846154	207688.989010989	110074.406593407	455	2006789	59152.59	2043.04	244.59	14.7	7.3	11.9	10.8	12.7	6.2	11	7.9	13	18.7	5.5	27	10.1	14.3	2	27.3	15.2	12.5	5.3	27	14.1	5.3	17.8	11.6
1	K06	1	OTNT	NA	Neutral	9.0065943972329	4.65790520410103	4436.29397498573	4483.76869143002	36.5131578947368	24.6578947368421	7.78289473684211	4.12171052631579	269406.411184211	162676.838815789	304	2066570	57381.35	2266.93	232.77	14.8	6.2	10.2	20.1	16.4	4.3	9.9	14.5	14.1	11.5	3.6	22	10.9	8.9	4.9	22.4	6.9	0	12.2	22	17.8	9.9	23.7	18.8
1	K06	2	OTNT	NA	Neutral	4.4503564476055	5.15337681365463	3875.91068413605	4782.04543095046	28.7077363896848	23.3180515759312	7.0458452722063	3.99713467048711	190822.226361032	150432.607449857	349	1849695	63002.48	1817.1	250.98	13.2	13.8	12.9	16	10	17.2	13.2	10.9	13.2	18.3	7.4	16.6	8.9	17.2	4.9	16.9	6	11.7	9.5	16.6	10.6	4.9	13.8	13.8
1	K06	3	OTNT	NA	Neutral	4.40910096001487	4.35144698183761	3857.52221386009	4020.75855235646	25.61875	18.228125	6.2625	3.121875	180747.75	118211.5125	320	1985098	66151.08	1984.81	276.07	12.5	5.6	12.5	9.7	12.5	6.2	17.2	5.9	11.2	20.6	6.6	26.2	10	17.5	4.1	26.6	10.3	13.4	7.5	26.2	11.6	5.9	15.6	15
1	K07	1	OTNT	NA	Neutral	9.1405851566526	4.89992586173128	4526.49638836172	4551.04379299921	37.3875432525952	24.6124567474048	7.83044982698962	4.24567474048443	295352.847750865	155905.01384083	289	2093134	58842.83	2297.88	250.54	15.2	8	11.4	15.6	15.2	6.9	13.8	12.8	14.2	10.4	4.5	19.4	13.8	8.7	3.8	19.7	9.3	0	13.1	19.4	17.3	9	23.2	18.3
1	K07	2	OTNT	NA	Neutral	5.04613409714532	4.23436425153597	4319.61209262824	4420.8772158555	34.0673400673401	19.96632996633	8.73400673400673	3.63973063973064	231988.474747475	130655.02020202	297	2109444	63964.01	2150.61	260.91	15.5	5.7	13.5	9.8	15.5	3.7	15.5	5.7	10.8	9.1	3.7	21.5	10.8	8.1	5.4	21.5	8.8	5.7	9.4	21.5	14.5	4	19.9	13.1
1	K07	3	OTNT	NA	Neutral	7.44789754673938	4.4133617763452	4478.0611795364	4122.31327279596	31.7016574585635	19.3314917127072	6.58839779005525	3.41436464088398	264084.524861878	120835.019337017	362	2085919	59465.18	2310.18	244.21	17.1	8.6	11	15.2	17.1	5.5	13.3	8.6	15.5	17.7	4.7	24.3	14.4	14.4	2.8	24.6	11.6	11.9	6.1	24.3	18.8	5	21.8	14.4
1	K08	1	OTNT	NA	Neutral	6.01769281804666	5.03579103499422	3977.27963725122	4747.81512529498	27.3864541832669	23.792828685259	6.42629482071713	4.1394422310757	188575.996015936	150565.12749004	251	1726131	56962.9	1876.57	244.9	9.6	10.8	8.4	12	9.6	12	12.7	7.6	12	16.7	5.6	15.9	11.6	15.9	6	16.3	6.8	0	8.8	15.9	11.6	6.8	15.9	16.3
1	K08	2	OTNT	NA	Neutral	8.22121250657498	4.65377548685236	4373.64232201617	4635.4379647514	30.0903614457831	24.1024096385542	6.62951807228916	4.18072289156626	223385.993975904	157432.88253012	332	1906390	57436.25	2236.01	227.5	10.8	7.5	10.2	17.8	13	7.8	8.4	12.7	16.3	12.7	4.8	21.1	12	13	4.8	21.1	4.2	7.8	13	21.1	10.8	6.3	14.5	12.7
1	K08	3	OTNT	NA	Neutral	9.52912760698142	4.61307375177781	4561.2505181728	4477.60382097876	34.7967741935484	22.4387096774194	6.22903225806452	4.06129032258065	311232.24516129	136489.409677419	310	2132072	56701.98	2229.58	233.18	16.8	11	9.7	13.2	15.8	15.2	10.3	11.6	17.4	16.8	3.5	18.7	17.4	14.8	4.2	18.7	11.6	9	9.4	18.7	17.7	6.5	21	15.8
1	K09	1	RAD21	NM_006265	sample	11.238206352913	4.64647200977265	5107.46773069188	4929.98184691005	50.475935828877	25.0909090909091	7.85561497326203	4.42245989304813	431983.272727273	176317.524064171	187	2341984	67588.27	2594.3	266.99	19.3	9.6	19.8	16	25.1	9.1	18.7	14.4	27.8	11.8	4.8	23.5	28.3	10.7	9.1	23.5	9.1	0	11.2	23.5	25.1	9.6	32.1	21.9
1	K09	2	RAD21	NM_006265	sample	6.56010270819739	5.30477961747056	5043.93109601378	5788.45094520037	49.9764150943396	34.4103773584906	10.4009433962264	5.66981132075472	330973.141509434	259736.014150943	212	2393320	76942.95	2520.36	302.29	18.4	6.1	25	13.7	24.1	4.2	25.9	9.4	21.2	5.7	5.7	14.2	21.7	5.2	9	14.6	13.2	2.8	19.8	14.2	38.7	17.5	42.9	29.7
1	K09	3	RAD21	NM_006265	sample	12.2095424573967	4.42350187686747	5182.35300389673	4476.82751440115	42.4269662921348	21.6292134831461	6.34269662921348	3.6685393258427	393733.640449438	154792.241573034	178	2263360	77019.84	2600.17	318.82	21.9	10.7	27.5	18.5	23.6	11.2	26.4	11.8	30.3	17.4	6.7	29.8	26.4	15.2	7.3	29.8	11.2	10.7	11.8	29.8	27	11.8	34.3	24.2
1	K10	1	CUX1	NM_181500	sample	6.38368300839782	4.78531070490249	4069.03804460113	4951.29198021759	32.0724137931035	28.4586206896552	8.04137931034483	5.21034482758621	200248.124137931	181229.720689655	290	1831022	60433.36	1933.02	250.18	10.7	6.6	10.3	10	15.2	7.9	14.1	6.9	10.3	10.3	3.8	14.5	7.6	7.9	5.5	14.5	8.3	0	20.7	14.5	17.2	12.8	20.7	21.7
1	K10	2	CUX1	NM_181500	sample	5.041605714697	4.70033098713547	4198.24850344311	4596.37959708442	33.1851851851852	24.7469135802469	7.23148148148148	4.3179012345679	250242.922839506	164190.716049383	324	2056532	61926.36	2186.99	258.29	15.4	7.4	12	12.7	14.8	8.6	14.2	8	14.5	19.8	5.9	17.9	14.5	18.2	4.9	18.2	8	15.4	13	17.9	14.5	9.9	20.1	13.6
1	K10	3	CUX1	NM_181500	sample	5.65292509564579	4.44745222334736	3622.40541991178	4451.0218625654	27.504347826087	24.3623188405797	5.95942028985507	4.23188405797101	197377.107246377	159321.365217391	345	1445205	52971.92	1593.6	221.42	8.4	28.7	8.4	20.6	13.3	31	8.4	18.8	13.9	18.8	3.2	23.5	10.7	25.8	5.2	23.5	6.7	16.2	12.8	23.5	13.3	9.6	15.4	19.1
1	K11	1	POLE	NM_006231	sample	12.541369052927	4.48049175243459	5053.0847719181	4793.32348054738	70.6174496644295	33.6476510067114	12.6577181208054	7.2248322147651	626852.805369128	210190	298	3339557	71773.86	2761.84	271.93	27.9	4.4	20.8	7.7	26.2	8.1	15.4	8.4	17.8	12.8	5	15.1	25.2	9.1	8.4	15.1	26.8	0	32.6	15.1	35.6	20.5	37.9	27.5
1	K11	2	POLE	NM_006231	sample	9.2291681315756	3.76872755303893	4588.08525998325	3983.58760645438	64.9911894273128	26.5991189427313	13.3259911894273	6.00440528634361	537394.839207048	147655.193832599	454	3240275	65031.67	2477.52	246.56	30.8	9.9	15.6	12.1	22.5	11.5	11.9	9.5	15.2	18.3	4.2	20	18.7	15.4	3.7	21.6	27.5	12.3	24	20	32.2	10.6	33.7	12.6
1	K11	3	POLE	NM_006231	sample	11.5764072638728	4.07672257331865	5388.57538044931	4314.04028654781	86.9308510638298	32.5664893617021	15.7420212765957	7.40159574468085	776617.659574468	186367.492021277	376	3736284	70794.92	2963.48	258.88	39.6	5.6	20.2	9	31.6	6.4	15.7	9.8	19.9	12	5.6	19.7	27.4	9.6	4.5	19.7	43.4	6.6	31.1	19.7	46	19.4	47.9	24.2
1	K12	1	NCOA6	NM_014071	sample	5.48691869850022	4.60196561127319	4234.00409096039	4585.57787822668	30.7492163009404	22.8620689655172	7.83699059561128	4.01880877742947	199230.880877743	147160.147335423	319	1782678	53876.25	2039.62	221.28	12.2	9.1	7.8	18.2	11.9	6.6	7.8	15.4	11.9	13.2	4.4	18.8	11.9	9.1	4.4	19.1	7.5	0	10.3	18.8	15.4	8.8	18.8	18.5
1	K12	2	NCOA6	NM_014071	sample	5.75409576629007	5.0689432803985	4521.37582256753	4954.67410456418	34.8865671641791	25.0985074626866	7.6955223880597	4.33731343283582	265011.447761194	171345.605970149	335	2040363	58917.63	2170.66	248.44	13.7	7.8	12.5	13.7	17.6	6.3	12.8	12.2	14.9	10.4	6.6	17.9	14	9	5.4	18.2	6.3	5.1	14.6	17.9	15.2	7.5	18.8	16.7
1	K12	3	NCOA6	NM_014071	sample	7.56190807766749	4.83074010973781	4574.60568261286	4829.72904527817	34.9281314168378	23.6960985626283	6.92402464065708	4.03901437371663	286863.145790554	162839.981519507	487	2062884	61359.78	2224.54	249.87	14.4	6.4	11.3	14	15.6	6	12.5	10.7	16.4	12.9	5.7	21.1	14	9.7	6.4	21.1	12.5	7	10.5	21.1	16.2	8.4	20.9	21.1
1	K13	1	APC	NM_000038	sample	7.12828656919915	4.58905928527141	4735.57280390436	4530.85530555159	44.010101010101	25.6767676767677	9.38383838383838	4.63131313131313	317375.949494949	157047.767676768	198	2258692	60668.28	2395.94	240.4	21.2	7.6	12.1	16.7	23.7	3	11.6	13.6	14.6	8.6	3	19.2	16.7	6.6	3	19.2	13.1	0	15.7	19.2	26.3	12.6	29.3	20.2
1	K13	2	APC	NM_000038	sample	4.67213158396258	5.22610648756356	4437.33136053622	4817.18623408793	41.2325581395349	30.4232558139535	10.3162790697674	5.10697674418605	251047.748837209	188580.455813953	215	2109411	55764.15	2088.25	218.15	16.3	3.7	7.4	14	14	4.7	6	14	12.1	6	5.1	16.3	12.6	7	4.2	16.3	14.4	3.3	16.3	16.3	23.3	12.1	26	19.5
1	K13	3	APC	NM_000038	sample	10.667085651401	4.0992902759916	5321.21847808509	3903.02835702458	47.9565217391304	21.1383399209486	10.0276679841897	3.79841897233202	387771.051383399	132496.252964427	253	2598942	57034.98	2864.86	234.39	24.1	7.9	9.5	17.4	27.7	1.6	12.3	13	19	3.6	3.6	26.1	21.3	2.4	4	26.1	27.7	1.6	11.9	26.1	34.4	10.3	36.8	17.4
1	K14	1	CREBBP	NM_004380	sample	5.38267703696992	4.74324304948533	4038.79179287785	5169.14866316091	26.9488272921109	23.3496801705757	6.87206823027719	4.42643923240938	193325.302771855	158526.837953092	469	1926227	69861.56	1889.43	288.65	10.9	7	20	7.7	8.1	6.8	23	4.9	8.7	15.6	4.9	14.3	9	10.7	7.9	14.3	6.4	0	13	14.3	9.8	8.1	13.6	20.3
1	K14	2	CREBBP	NM_004380	sample	5.82751014945115	4.52907816052681	4181.28354232362	4904.72000511326	30.1281553398058	22.3281553398058	7.83106796116505	4.17864077669903	207567.881553398	151776.732038835	515	2097886	70966.82	2140.28	292.12	12.4	5.4	21.4	7.2	13.2	3.5	23.7	5.4	9.3	13.6	5	18.1	9.3	11.3	4.7	18.4	7.8	9.3	12	18.1	14.2	6.2	16.9	14.2
1	K14	3	CREBBP	NM_004380	sample	5.5364231431071	4.25637495582977	4146.34881180146	4439.53460913455	29.6792873051225	18.4587973273942	7.62360801781737	3.51224944320713	200888.160356347	116557.191536748	449	1975179	66062.77	2021.84	274.27	14.5	8.2	13.1	11.1	13.8	7.1	18.7	8.5	10.9	15.1	3.3	20.9	11.8	12.7	4.9	20.9	16.7	9.4	6.9	20.9	15.8	3.8	19.8	11.4
1	K15	1	MGA	NM_001080541	sample	5.45312968358461	4.89774503849363	4127.06368983496	4385.76848245783	31.5423728813559	18.9124293785311	8.03954802259887	3.47457627118644	209314.855932203	116322.694915254	354	1886677	58612.93	1933.18	243.65	10.2	5.6	11	12.7	8.2	9.6	13.6	8.8	7.6	9.9	6.8	20.1	8.2	10.2	4.5	20.3	7.6	0	6.5	20.1	13.3	4.8	17.2	11.3
1	K15	2	MGA	NM_001080541	sample	6.94113491668946	4.25431059642194	4462.02639914922	4469.56907122442	35.3142857142857	22.1	8.82619047619048	4.06666666666667	248789.085714286	142780.2	420	2090842	61838.87	2134.67	252.77	15	3.8	12.1	12.6	12.1	2.9	13.8	9.8	10.7	10.5	3.1	21.7	11.4	6.2	4	22.1	9	2.6	12.6	21.7	17.9	5	20.2	11.4
1	K15	3	MGA	NM_001080541	sample	4.95660044705263	4.33612320120007	4266.82930142203	4344.70483942226	32.0953346855984	18.4766734279919	7.86815415821501	3.47058823529412	230185.807302231	114105.30831643	493	2098167	60873.71	2071.16	248.98	12.4	4.1	11.4	9.5	12.4	5.3	14.2	6.3	9.3	12.8	4.1	20.3	10.8	10.5	4.5	20.3	16.8	6.9	6.9	20.3	16.4	3.9	19.9	13.8
1	K16	1	CHEK1	NM_001274	sample	26.8879512034545	4.56847184278334	5660.22126187326	4381.81836998634	84.8677248677249	36.984126984127	9.21693121693122	6.5978835978836	926814.481481481	222033.243386243	189	4628341	56309.52	3479.93	216.89	34.9	9	12.7	24.9	36.5	13.2	6.3	29.1	36	20.1	6.3	22.2	36	16.4	5.3	22.2	21.7	0	25.4	22.2	38.6	19	40.2	28.6
1	K16	2	CHEK1	NM_001274	sample	46.6899862760182	3.9957887980337	8348.92392351305	4546.95403350184	133.582417582418	41.4120879120879	11.543956043956	7.48901098901099	1623919.46703297	275187.708791209	182	6132338	68186.91	5684.31	255.33	56	6.6	20.9	14.3	56	4.9	15.4	11.5	54.4	6	1.6	24.2	54.4	6	6.6	25.8	22.5	3.8	31.9	24.2	56	23.6	62.6	32.4
1	K16	3	CHEK1	NM_001274	sample	59.0639866621434	4.12603402408189	7943.11455569012	3876.26618909614	124.722772277228	31.2326732673267	8.01485148514852	5.31188118811881	1589606.22277228	213323.54950495	202	6305915	74023.32	5637.98	268.81	48.5	7.9	19.3	18.3	50.5	5	18.3	15.3	51	11.4	5.4	34.7	53.5	9.4	7.4	34.7	21.3	8.4	19.8	34.7	51.5	17.3	54.5	25.2
1	K17	1	OTNT	NA	Neutral	9.18081346403184	4.80134187306318	4471.59055991253	4913.15486807676	34.6639344262295	23.3155737704918	7.36065573770492	4.00409836065574	276836.024590164	161943.946721311	244	2056136	62058.89	2366.06	266.65	15.2	8.2	13.1	12.7	18	3.7	16	7.4	12.7	13.1	5.3	18	15.2	9.8	5.7	18	10.7	0	10.2	18	19.3	9.4	23.8	23
1	K17	2	OTNT	NA	Neutral	9.45496732594101	4.45265623074441	4463.89575450639	4506.72335685702	42.5889328063241	23.9841897233202	8.59683794466403	4.43478260869565	341847.150197628	150926.588932806	253	2259955	59376.52	2233.86	243.3	15.8	4.3	10.7	11.5	13.4	5.5	11.1	10.3	11.9	10.7	3.2	20.6	12.3	10.3	4	21.3	7.1	6.3	12.6	20.6	21.3	7.9	22.1	15.4
1	K17	3	OTNT	NA	Neutral	7.24454886150892	4.42680558866638	3980.83756016617	4205.15068162693	28.1960227272727	20.2414772727273	5.79261363636364	3.60227272727273	228146.71875	127434.247159091	352	1884904	59121.51	1970.35	246.66	11.4	11.4	11.4	13.9	12.2	15.1	13.6	9.9	13.6	20.7	5.1	25.3	10.5	21.6	4.8	25.3	7.7	15.3	7.4	25.3	13.6	4.5	16.2	15.1
1	K18	1	OTNT	NA	Neutral	4.75168544808923	4.43975190451924	4114.00143097754	4399.70950844347	30.8298507462687	21.2955223880597	7.42686567164179	3.83582089552239	212911.537313433	135336.707462687	335	1906881	56681.94	1957.39	235.98	12.5	4.5	9.6	11.9	13.1	5.4	11.6	11	9.9	14	3.3	19.1	9.3	9.3	3.6	19.1	8.7	0	7.8	19.1	14.6	7.2	18.2	14.9
1	K18	2	OTNT	NA	Neutral	6.96392758543387	5.26829869339591	4511.15870771191	4709.4363977795	36.6802884615385	23.3004807692308	8.72115384615385	3.89663461538462	269107.117788462	159452.639423077	416	2198225	56704.61	2284.95	232.24	18.8	6.7	10.1	15.1	17.1	5.3	10.1	12.3	13.2	11.3	7.7	20.2	13	9.4	6.2	20.9	11.1	7.2	8.9	20.2	18.5	5.8	22.4	12.5
1	K18	3	OTNT	NA	Neutral	6.6560866005464	4.32960247350916	4081.51364217956	4491.98063701923	28.2813370473538	22.974930362117	7.04178272980501	4.29805013927577	199892.153203343	144734.768802228	359	1795455	56966.43	2040.73	239.71	12	9.5	11.1	14.5	11.1	8.4	12	9.7	10.6	13.6	2.8	19.2	10	13.1	3.1	19.2	13.1	8.9	13.6	19.2	15.3	9.5	18.1	20.9
1	K19	1	OTNT	NA	Neutral	7.07205453437601	4.33178560767009	4023.4126932847	4518.47306343907	28.0412698412698	22.2095238095238	5.44126984126984	4.03492063492063	236946.063492063	147141.650793651	315	1753601	59501.89	2035.37	255.89	10.2	20.3	11.4	13.7	12.1	21	13	9.5	13.7	21.6	4.8	21.9	11.4	21.3	4.1	21.9	5.4	0	11.4	21.9	13.3	9.2	14.9	17.5
1	K19	2	OTNT	NA	Neutral	3.57868996682684	4.85630070147185	3820.86520980676	4973.52556690953	26.1858190709046	22.4523227383863	6.77017114914425	4.0880195599022	156575.718826406	144546.437652812	409	1646941	57228.18	1611.59	232.73	8.1	10.8	8.3	10	6.6	14.9	9	8.6	12.2	13.9	5.1	14.9	8.1	11.5	5.9	15.9	5.6	8.3	9.5	14.9	9.8	4.4	11.5	9.3
1	K19	3	OTNT	NA	Neutral	7.19363570825927	4.6124668003097	4306.84625985944	4452.34905028579	33.2643391521197	21.9900249376559	7.23940149625935	3.91022443890274	265721.296758105	136749.87032419	401	1990170	58030.08	2100.61	228.64	11.5	7.5	8.2	12.5	13.5	7.5	8	8	13.5	12.7	3.7	20.7	12	10	3.7	20.7	13.5	6.5	9.7	20.7	15.2	5	18	17
1	K20	1	OTNT	NA	Neutral	7.85599578268917	4.76931913520002	4296.10870261224	4792.54293148277	29.9269102990033	25.3488372093023	6.7641196013289	4.578073089701	218712.986710963	159742.61461794	301	1755976	58715.69	2067.04	242.28	9.6	9.6	13	15.6	11.3	10.3	12	11	14.6	10.3	4	17.3	10.6	10	4	17.3	5	0	13	17.3	11.3	8.6	16.6	20.6
1	K20	2	OTNT	NA	Neutral	7.71550496113445	4.63250753388959	4237.85942668352	4827.29618531605	31.8859416445623	23.6100795755968	6.50132625994695	4.27320954907162	259513.75331565	158388.037135279	377	2041788	60337.55	2081.12	245.35	12.7	11.4	10.9	9.5	13	16.4	11.7	7.4	16.2	15.1	4	16.4	13	16.7	5.3	16.7	5.8	8	10.1	16.4	12.5	7.4	15.1	13.8
1	K20	3	OTNT	NA	Neutral	6.0781996825598	4.60065797976782	4186.06736828265	4378.73642528905	29.7688311688312	20.5402597402597	6.55324675324675	3.73246753246753	232021.45974026	127242.787012987	385	1772726	55401.96	1977.68	240.14	10.4	9.9	6.8	12.7	11.2	9.6	9.9	8.1	13.2	14	6	19.7	11.2	11.7	5.7	20	13	7	7.5	19.7	14	6.5	16.1	16.4
1	K21	1	OTNT	NA	Neutral	10.1508205059205	4.31946999681899	4234.26726302029	4293.50991579805	30.5771812080537	19.6107382550336	6.11409395973154	3.54362416107383	252374.67114094	126142.88590604	298	1895117	56897.59	2230.67	237	14.4	11.4	10.1	15.1	15.4	13.1	11.1	11.7	14.4	19.8	3.7	21.5	13.8	16.4	5	21.8	5.4	0	8.7	21.5	14.8	5	18.8	14.8
1	K21	2	OTNT	NA	Neutral	7.77359650169923	4.98385402313499	4304.17353993205	4764.70391244868	30.9170854271357	23.321608040201	5.88442211055276	4.02763819095477	269577.798994975	152434.90201005	398	2063362	64618.75	2229.86	263.76	14.3	8	13.8	8.8	14.1	13.6	14.6	5.8	14.3	19.3	5.5	18.1	12.6	18.6	5.3	18.1	5.8	11.3	9.3	18.1	13.1	5.8	15.6	12.6
1	K21	3	OTNT	NA	Neutral	4.99996401697828	5.1712836079905	3983.59871023759	4907.23088953102	25.1009615384615	21.8774038461538	6.11778846153846	3.72596153846154	169825.117788462	144997.783653846	416	1779695	60773.18	1873.36	249.21	8.4	8.2	11.5	12.3	9.4	8.9	14.2	9.1	12	17.1	6.7	17.1	11.1	14.9	6.2	17.3	9.4	10.8	7.7	17.1	12.5	5.8	14.7	17.5
1	K22	1	OTNT	NA	Neutral	7.54969441144403	4.10652337488132	4038.65935800164	4095.35219433478	28.8846153846154	18.9423076923077	5.87692307692308	3.5	233215.365384615	120989.6	260	1706122	58713.23	2064.33	269.36	11.2	15.8	11.5	14.6	13.8	10.4	17.7	10.8	13.5	17.7	4.6	25	10.8	16.9	3.8	25.4	3.5	0	9.2	25	10.8	8.1	16.2	13.5
1	K22	2	OTNT	NA	Neutral	3.98867190959798	5.02855314670259	3691.37969835679	5120.72832531834	24.3818770226537	25.9611650485437	6.77669902912621	4.44336569579288	139126.067961165	180433.721682848	309	1633533	62552.19	1717.33	254.59	6.8	10.4	13.9	11.7	8.4	15.2	13.3	10.4	6.5	19.1	5.8	15.5	7.1	18.1	7.4	15.5	4.9	11.3	12.3	15.5	6.8	7.4	8.7	17.2
1	K22	3	OTNT	NA	Neutral	6.66507695027165	4.04266908285943	4282.58793903982	4113.06347426179	32.5389048991354	19.9337175792507	7.60806916426513	3.73775216138329	233529.752161383	127844.553314121	347	1822607	55178.49	2222.45	228.38	10.7	11.8	9.8	18.2	19	7.5	9.2	16.4	14.7	12.4	4.3	25.4	13.5	10.1	4	25.4	16.1	6.3	10.4	25.4	18.2	7.5	21	14.1
1	L03	1	RF	NA	Neutral	5.93420666111837	5.06329269642606	3725.511890986	4497.60000657227	23.0938628158845	18.5884476534296	5.65342960288809	3.31046931407942	162160.407942238	119480.483754513	277	1620189	59260.82	1811.72	245.55	8.7	10.5	7.6	6.5	10.5	13.7	10.5	5.8	10.1	22.4	8.3	20.6	9	18.4	5.1	21.3	5.8	0	7.9	20.6	10.1	5.4	11.2	12.6
1	L03	2	RF	NA	Neutral	4.28115279262285	4.73540175014858	3682.70179154007	4647.82156698273	22.2835443037975	21.579746835443	5.56962025316456	3.79746835443038	153699.584810127	141483.774683544	395	1753560	63566.53	1736.52	258.07	8.9	7.3	12.7	6.8	6.6	11.1	13.4	1.5	9.9	18.5	4.8	16.5	7.3	19	5.6	16.5	3.3	11.9	8.1	16.5	6.3	4.3	10.1	11.9
1	L03	3	RF	NA	Neutral	5.70822481784916	4.43215411099207	3737.98244398701	4405.47136242504	24.0639658848614	18.6503198294243	5.863539445629	3.49466950959488	181510.034115139	116171.50533049	469	1873995	59627.47	1837.55	240.37	8.7	11.7	10.2	12.6	9.4	14.3	11.3	6.6	10.7	19.2	4.7	17.7	6.8	21.1	6	17.9	8.7	13.2	6.6	17.7	9.4	3.2	12.6	14.1
1	L04	1	RF	NA	Neutral	5.89209812415109	4.39263829423446	4060.09201029149	4424.28281258607	28.7317880794702	19.6754966887417	6.64900662251656	3.47682119205298	218706.337748344	132423.390728477	302	1993776	62980.91	2104.09	252.13	13.6	8.9	12.6	11.9	14.2	11.9	13.9	6.6	10.9	20.2	6.3	22.5	14.2	19.2	5.6	23.2	7	0	8.6	22.5	13.6	6.6	18.5	15.2
1	L04	2	RF	NA	Neutral	4.27457644615563	4.90141174711373	3556.97041617241	4702.27337168436	21.4953959484346	20.6869244935543	5.10128913443831	3.58379373848987	155936.747697974	134374.58747698	543	1622541	57426.49	1663.08	233.77	6.6	12.3	10.3	14.4	6.6	20.1	11.8	15.3	10.7	21.4	5.2	16.9	5.5	21	4.6	17.5	4.4	14.4	7.2	16.9	6.8	3.5	8.3	9.9
1	L04	3	RF	NA	Neutral	6.18829234109074	4.17549161728445	3521.9002815213	4071.75369124412	19.8472222222222	17.2380952380952	4.24206349206349	3.18055555555556	162473.007936508	109179.797619048	504	1613294	61002.02	1809.63	254.35	11.5	17.1	12.7	14.5	10.5	23.2	16.1	11.1	12.1	29.2	5.4	26.4	9.7	28.2	4.2	26.6	5.2	23.4	6	26.4	9.1	5	11.1	12.1
1	L05	1	RF	NA	Neutral	7.6150669441401	4.60504045804307	4175.92097012821	4429.19109768742	28.7754569190601	18.9190600522193	6.2402088772846	3.43080939947781	229870.441253264	114906.268929504	383	1975414	62149.46	2110.41	249.32	14.4	8.6	13.1	10.7	13.6	9.7	11.7	7.8	12.3	16.2	5.5	19.8	12.3	16.4	5.2	20.1	5.2	0	8.1	19.8	12.8	4.2	15.7	10.7
1	L05	2	RF	NA	Neutral	7.1562244659942	4.69799195730822	4224.69564747491	4618.57842635544	29.1746031746032	20.2162698412698	7.11309523809524	3.61309523809524	215331.716269841	129783.033730159	504	2000786	61834.05	2030.51	245.48	12.9	7.3	12.3	9.5	10.9	9.3	11.9	6.7	10.1	13.1	5.2	18.8	9.5	13.5	4.6	19.4	5.4	6.9	6.9	18.8	10.9	3.2	12.7	8.1
1	L05	3	RF	NA	Neutral	6.5638296409065	4.09964468743817	4083.25819356634	3865.90402346093	25.9766666666667	17.6366666666667	6.49166666666667	3.19166666666667	187498.316666667	107045.113333333	600	1855627	57166.66	1966.96	227.12	10.8	7.5	7.7	10.8	11.5	10.3	9.3	11.7	10.8	15.2	4.2	27	10.2	13.5	3.3	27.3	8.5	8.8	6	27	11.8	3	13	11.2
1	L06	1	RF	NA	Neutral	4.31228268334223	5.11502480387619	4096.59977786634	5023.50653871966	30.705223880597	25.339552238806	7.69402985074627	4.57462686567164	207404.444029851	163239.608208955	268	1940035	62639.85	1925.98	246.46	12.7	7.1	13.1	10.4	10.8	9	11.2	7.8	9	11.9	6	13.1	10.1	10.8	4.9	13.1	7.8	0	11.6	13.1	13.8	9	16.8	21.6
1	L06	2	RF	NA	Neutral	6.03170062061077	4.194311661405	4047.86505078352	4284.85086496049	23.2189141856392	18.2381786339755	5.35726795096322	3.31348511383538	186500.327495622	119191.714535902	571	1908545	63377.65	2061.59	260.65	13.1	9.8	14.2	11.9	11.2	12.1	15.9	8.4	10.2	23.5	4.4	24.9	11.9	19.6	4	24.9	3.7	14.4	6.5	24.9	9.5	3.7	11.2	8.6
1	L06	3	RF	NA	Neutral	5.22750790040802	4.13628236114578	3764.83711626146	4003.78112208091	21.8883071553229	17.6317626527051	5.75392670157068	3.23385689354276	150079.685863874	107749.113438045	573	1781608	61362.92	1914.19	249.73	11	6.6	10.3	9.9	9.6	8	12.6	8	9.8	21.8	3.5	25.5	8.4	17.3	3.7	25.5	7.9	13.6	7.5	25.5	9.8	3.8	11.5	10.5
1	L07	1	RF	NA	Neutral	4.77540829309091	5.05217598123526	3846.00590034804	4821.66154898168	22.2448453608247	20.5025773195876	5.89690721649485	3.64690721649485	153753.033505155	129349.899484536	388	1816675	61737.89	1836.22	261.81	12.4	8.5	12.9	7.7	10.6	10.1	14.7	3.6	10.1	15.5	6.2	15.7	8	14.9	6.4	16	7	0	8.2	15.7	8.8	3.6	10.6	12.9
1	L07	2	RF	NA	Neutral	4.4762566666154	4.59579376329296	3952.28648679987	4670.01891911946	22.5336048879837	20.3482688391039	6.26069246435845	3.69857433808554	144259.240325866	129249.016293279	491	1834249	61007.39	1846.28	253.28	10.4	6.9	11.2	8.8	8.6	4.5	13	6.7	7.5	15.5	4.1	18.3	9.2	11.4	4.7	18.7	4.1	6.7	5.9	18.3	8.1	2.6	9.6	7.9
1	L07	3	RF	NA	Neutral	4.81517001704652	4.06867837766824	3879.18557657781	4039.63181854549	22.3685300207039	17.2422360248447	5.40579710144928	3.12422360248447	174618.180124224	107716.358178054	483	1892164	56978.88	1909.78	230.15	12.4	7.5	10.8	17.6	11.8	13.9	10.8	15.7	8.5	22.2	3.5	26.5	9.5	17.6	2.3	27.1	8.1	14.3	5.6	26.5	8.5	4.1	11	10.1
1	L08	1	RF	NA	Neutral	7.27891057188428	4.3139017200349	3740.52556046495	4346.48478392055	21.5700934579439	19.1261682242991	4.82009345794393	3.53971962616822	165442.911214953	119442.427570093	428	1695526	54302.41	1854.3	226.15	10	13.8	8.2	15.9	11.2	17.5	9.6	13.1	12.1	25.9	2.3	18	9.1	21.5	3.5	18.2	4.4	0	6.3	18	8.6	4.7	11.2	11.9
1	L08	2	RF	NA	Neutral	5.22772350964926	4.40200153538663	3529.3291694582	4351.57184008969	20.7329192546584	20.7225672877847	5.09730848861284	3.89026915113872	146452.623188406	126734.544513458	483	1738443	62268.67	1759.24	250.4	10.1	13	13.3	11.2	7.7	18.2	13.7	9.1	10.4	25.1	4.6	19.9	7.2	26.7	2.5	22.6	3.7	16.1	9.7	19.9	6.4	3.7	10.8	8.9
1	L08	3	RF	NA	Neutral	5.93022577875152	4.30825235626219	4110.13806748538	4339.17914199122	24.3673469387755	18.9948979591837	6.19387755102041	3.55102040816327	184230.257653061	122751.135204082	392	2014011	60343.41	2036.29	252.98	13.3	7.7	11	12	12.5	7.7	13.5	7.9	9.7	18.6	4.1	23	11.5	15.6	7.1	23.5	10.7	11.5	7.4	23	9.9	4.8	13	14.5
1	L09	1	PIGN	NM_012327	sample	7.0847364008368	5.38477734770236	3893.95961931067	5086.76427736149	25.4301369863014	23.2986301369863	6.12602739726027	4.03561643835616	186582.865753425	150761.895890411	365	1712293	59334.22	1862.36	249.72	7.9	9	7.7	7.4	8.8	11	12.3	6	7.9	17.3	6.8	13.2	8.5	15.1	6	13.2	4.4	0	8.8	13.2	8.2	5.8	10.4	17.3
1	L09	2	PIGN	NM_012327	sample	5.59237968056644	4.95484180659162	3923.43906182581	4947.00683061541	30.306640625	23.3046875	8.115234375	3.998046875	192428.015625	156586.837890625	512	1813254	60325.18	1736.42	239.91	9.8	11.7	9.6	10.2	8.4	20.7	10.7	8	8	12.9	5.7	16.8	8	15.8	7.2	17.2	8.2	6.8	8.4	16.8	11.9	5.5	13.3	14.3
1	L09	3	PIGN	NM_012327	sample	4.42622113721442	4.14114774025783	3686.68484197102	4162.1931890838	23.1993769470405	18.2414330218069	6.30373831775701	3.3380062305296	149344.808411215	115442.602803738	642	1644456	60023.26	1708.02	244.61	7.9	8.6	11.1	12.1	7.3	11.8	11.5	9.7	7.8	16	3.4	23.8	6.9	14.8	3.7	23.8	9.8	10.7	6.4	23.8	10.1	3.7	11.7	14.2
1	L10	1	ERCC5	NM_000123	sample	6.19375071637036	4.90649263895113	4093.91950915834	4819.24008273296	31.5844748858447	24.6004566210046	7.07077625570776	4.22602739726027	226267.51369863	166459.778538813	438	1895612	62861.76	2037.99	261.89	14.2	8.2	13.5	15.5	15.1	7.8	16.2	11	11.4	16.7	6.2	19.6	12.3	13.7	5.9	19.6	7.5	0	13.9	19.6	14.8	9.8	19.4	21.9
1	L10	2	ERCC5	NM_000123	sample	6.36067313398132	4.65594576532714	4072.29526658794	4632.55531206823	27.8587699316629	22.1503416856492	5.9749430523918	3.88838268792711	216325.273348519	149133.091116173	439	1845462	61854.54	2036.35	257.86	10.9	11.4	12.3	13.4	13.4	13.2	13.4	9.8	16.2	19.8	5.7	20.3	11.2	17.8	5.2	21	5.9	13.7	9.1	20.3	12.5	5	15.7	13.7
1	L10	3	ERCC5	NM_000123	sample	5.85110429619595	4.87773811569895	3953.38679476019	4609.22168873903	28.9009216589862	22.1152073732719	7.02073732718894	3.85714285714286	203337.218894009	138561.414746544	434	1826161	56258.95	1864.75	226.8	11.1	8.5	8.5	15.7	10.1	9.7	10.6	14.3	10.4	15.7	4.6	19.6	8.1	13.4	5.1	19.6	11.8	10.4	8.3	19.6	13.1	4.8	15.2	16.1
1	L11	1	PHF6	NM_032335	sample	8.85765884559102	4.74276616232003	4702.00499769374	4993.87643712215	41.8519637462236	27.4924471299094	9.37764350453172	5.06344410876133	318225.882175227	176283.939577039	331	2344930	65978.97	2422.26	270	20.8	4.5	18.4	10.3	16.9	4.2	19.9	5.7	13	7.3	3.3	14.8	14.5	6	4.2	14.8	15.4	0	17.5	14.8	22.7	10.6	28.1	22.4
1	L11	2	PHF6	NM_032335	sample	7.07994846413437	4.54037944184618	4820.35271405862	4573.85450824496	37.1937172774869	21.2801047120419	8.57591623036649	3.79057591623037	279173.214659686	143201.321989529	382	2115651	61542.3	2450.7	258.01	14.1	7.1	14.7	13.9	18.1	4.2	14.4	11.8	16.2	9.9	4.5	22	16.2	7.9	5.2	22.3	10.2	4.2	9.9	22	18.8	5.2	24.9	13.9
1	L11	3	PHF6	NM_032335	sample	5.77576265028167	4.2132400629699	4253.06308968611	4572.44680743864	35.2451253481894	22.9637883008357	8.11142061281337	4.2033426183844	257513.454038997	147054.136490251	359	2031093	66131.05	2053.61	262.33	15	8.6	15.3	8.1	15	12.3	15.9	7.5	10	12.5	2.5	22	13.4	13.1	3.6	22	16.2	8.1	11.1	22	17.8	8.6	21.7	19.8
1	L12	1	BLM	NM_000057	sample	9.88311538674965	3.83288088273382	5081.90712689704	4419.32273774253	49.5	23.3407407407407	9.44444444444444	4.89259259259259	424308.203703704	141019.774074074	270	2526852	66334.95	2685.78	278.94	21.9	5.2	14.8	13.3	23.7	5.2	17.8	7.8	15.6	9.3	1.5	20.4	19.3	7.4	2.2	20.4	11.1	0	17.8	20.4	27	7	32.6	16.3
1	L12	2	BLM	NM_000057	sample	5.84961673454823	4.13032398529397	4405.99089707878	4532.81954812445	35.2380952380952	22.3197278911565	8.20068027210884	4.62585034013605	253802.091836735	137114.326530612	294	1991819	64743.83	2148.72	277.71	14.3	9.5	13.3	16	16	8.5	13.9	11.9	12.6	8.5	2.4	15.3	10.9	9.5	2	15.6	7.1	5.4	17	15.3	16.7	5.4	21.1	11.9
1	L12	3	BLM	NM_000057	sample	5.72786560979042	4.32038858790022	4575.03461415404	4653.87025888003	37.3155737704918	25.1844262295082	8.875	4.9016393442623	273457.407786885	157775.487704918	488	2269237	67209.09	2224.89	262.75	15.8	5.1	16	9.8	16.2	6.1	16.2	5.3	11.7	8.4	3.5	18	14.3	7.2	3.7	18	18.2	4.3	17.8	18	21.3	10.5	27.3	19.9
1	L13	1	ARID1A	NM_006015	sample	5.30200449666307	4.03310400014063	4090.26958244387	4208.811890556	29.0748031496063	21.5708661417323	7.17322834645669	4.21456692913386	210480.145669291	129842.094488189	508	1937725	59551.95	2027.05	244.19	13	6.3	12.2	11	13.6	9.3	13	12.4	11.4	18.1	3	21.1	12	14.8	1.8	22	7.1	0	12.6	21.1	13	7.9	15.9	12.8
1	L13	2	ARID1A	NM_006015	sample	5.98092194714788	4.24774516309606	4002.37976015458	4403.79293281775	29.032310177706	22.2180936995153	7.21647819063005	4.2907915993538	205914.600969305	135328.34733441	619	1833527	59784.08	1868.47	234	10.2	8.4	10.2	12	9.4	13.6	10.5	8.7	9.5	14.9	3.6	19.7	8.2	15.8	3.1	20	5.7	7.9	11.6	19.7	11	3.7	12.4	9
1	L13	3	ARID1A	NM_006015	sample	6.60973044880235	4.17230465381279	4210.83975642085	4351.75092534418	28.5744680851064	22.9739952718676	6.8628841607565	4.4113475177305	215956.290780142	141195.130023641	423	1933604	59116.15	2033.77	237.17	13	7.1	9	15.4	13.9	10.6	11.3	12.8	11.6	15.1	2.8	22.5	12.3	10.4	2.4	22.5	10.9	8	15.4	22.5	13	9.7	16.5	20.1
1	L14	1	EZH1	NM_001991	sample	4.15308621759787	4.3271532216487	4135.52058763152	4723.91064965952	30.1536523929471	22.0705289672544	8.32241813602015	4.17884130982368	198631.939546599	147311.460957179	397	2155289	67286.06	2082.08	274.96	15.9	5	16.6	9.3	13.1	4.5	18.9	5.5	6.5	13.1	3.8	17.9	8.1	8.6	8.3	18.1	9.3	0	13.4	17.9	11.8	7.3	17.4	15.1
1	L14	2	EZH1	NM_001991	sample	6.08073509913798	4.93873012106175	4040.57085106205	4984.60930963064	26.5621468926554	23.138418079096	6.69491525423729	4.14971751412429	190710.618644068	157013.833333333	354	1810020	66413.1	2002.43	282.66	9.6	9	19.2	8.8	9.3	7.9	22.3	6.2	10.7	16.7	4.8	16.4	9	15	6.2	17.2	5.1	7.6	11	16.4	10.7	6.5	13	13.6
1	L14	3	EZH1	NM_001991	sample	6.72632422701727	4.43028900079845	4403.18593564715	4338.5466085183	32.1071428571429	20.6785714285714	7.43131868131868	3.83241758241758	250181.541208791	128439.582417582	364	2160091	63113.14	2137.82	240.18	17.3	5.2	15.7	12.1	15.1	3.8	13.2	12.1	12.9	11.8	5.2	22.5	10.7	9.1	4.7	22.5	15.9	6	11.5	22.5	16.5	6.3	19	18.1
1	L15	1	ARID2	NM_152641	sample	5.11479576612253	4.20392185515369	4040.28285540775	4461.97016604277	37.2294117647059	25.5911764705882	9.73235294117647	4.91764705882353	219024.235294118	150572.223529412	340	1847735	56603.08	1877.27	230.74	10.6	5	8.8	9.4	9.7	5.9	9.1	8.8	7.1	5.9	1.2	17.6	6.2	5.9	2.9	17.6	11.2	0	13.5	17.6	18.8	7.6	22.4	17.6
1	L15	2	ARID2	NM_152641	sample	5.80277231802848	4.12329020269272	3849.81850284572	4089.57314331531	27.0230607966457	19.293501048218	6.36897274633124	3.63941299790356	202042.014675052	115040.937106918	477	1759235	58019.37	1802.52	233.72	10.1	13.2	8.6	16.6	8.4	17	7.8	14.5	10.1	18.9	2.9	22.9	9.4	18.4	2.7	23.1	3.6	12.8	10.1	22.9	11.3	5	13	7.8
1	L15	3	ARID2	NM_152641	sample	8.41843774128427	3.91934125161737	4368.39928271345	3861.88616582539	34.6940298507463	17.5273631840796	7.49751243781095	3.32835820895522	276872.666666667	107377.587064677	402	1985081	57103.82	2236.41	233.33	12.7	7.2	7.7	14.7	15.9	7.5	9.2	12.4	12.4	14.9	4.2	25.9	12.9	12.7	3	25.9	14.9	9.5	6	25.9	18.9	4	21.4	9.2
1	L16	1	FLT4	NM_002020	sample	7.28111105144851	4.63999736136229	4105.1860858773	4631.04757011936	26.7184986595174	20.6675603217158	6.0911528150134	3.78820375335121	215183.973190349	137637.780160858	373	1941654	60578.46	2096.8	248.05	10.5	6.7	13.4	13.4	12.1	9.1	13.9	9.1	14.2	18.5	5.9	19.3	11.3	17.2	5.1	19.3	5.6	0	11	19.3	12.1	5.9	15	14.7
1	L16	2	FLT4	NM_002020	sample	4.76159882581819	3.58986009240191	3278.15163613804	3671.16272372995	20.0926517571885	16.5351437699681	4.8961661341853	3.0111821086262	147135.769968051	109637.961661342	626	1486866	54526.12	1599.25	232.29	8.1	29.4	10.7	24.9	9.3	27.8	12.3	24.9	8.8	33.7	3.8	36.9	8.6	34	3.7	37.1	3	29.4	7.3	36.9	8	3	10.5	9.3
1	L16	3	FLT4	NM_002020	sample	4.73266424789641	4.3353099388498	3699.70576744825	4399.692829201	22.3169398907104	19.4863387978142	5.80327868852459	3.62295081967213	155315.468123862	124430.976320583	549	1674752	57400.5	1756.36	238.08	9.5	15.7	12	18.8	10	16.2	12	14.6	9.3	21.1	4	23.1	8.6	18.8	3.5	23.1	9.7	15.7	9.1	23.1	8.7	3.8	13.1	14.9
1	L17	1	RF	NA	Neutral	4.85516256738158	4.63954397131391	3812.27668926875	4596.58818976943	23.7321428571429	21.4419642857143	5.89955357142857	3.83705357142857	176211.790178571	140788.658482143	448	1747146	59107.45	1863.78	246.51	9.4	10.5	10.7	10.5	8	13.4	10.7	6.5	10.5	20.8	4.2	19.9	8	17	5.1	20.8	6.2	0	9.2	19.9	9.6	6.7	11.6	17.4
1	L17	2	RF	NA	Neutral	4.71207430421819	4.3088760606339	3987.08626090004	4427.51869367175	26.4381818181818	19.9618181818182	7.26727272727273	3.72181818181818	178792.82	127644.807272727	550	1864856	58495.09	1896.28	240.03	10.5	9.6	12.2	14.5	10.2	12.9	12.4	11.6	8.2	14.2	4	21.1	8.7	14.9	5.1	22.7	5.8	8.7	7.1	21.1	8.2	3.3	11.8	9.5
1	L17	3	RF	NA	Neutral	5.12279199735571	4.22271064100734	3867.57939802276	4275.54471845079	24.9010989010989	19.1296703296703	6.32527472527473	3.58681318681319	179910.507692308	116013.156043956	455	1807978	59639.32	1808.77	248.98	9.7	9.7	11.4	9.5	9	11.9	13.6	5.5	9.9	15.6	3.5	21.1	9	15.6	3.7	21.1	9.5	9	6.6	21.1	9.9	4.6	11.6	12.1
1	L18	1	RF	NA	Neutral	7.95531028451222	4.66383583632387	4316.89588282677	4676.61874061297	26.5234159779614	20.0523415977961	5.64738292011019	3.78512396694215	216498.371900826	127567.509641873	363	1870114	56832.8	2106.96	233.4	13.2	5	8.5	11	13.8	7.4	11.3	9.4	16.3	14	4.7	16.5	12.4	13.2	4.1	17.1	5.2	0	6.9	16.5	11	5.2	14	11.8
1	L18	2	RF	NA	Neutral	5.61550646758877	4.66384800992465	4152.69885901305	4731.67338550341	27.4160583941606	21.5912408759124	6.91240875912409	3.86131386861314	186772.447688564	140018.493917275	411	1851782	58905.33	2023.07	245.53	9	5.6	10.9	12.2	10.2	5.8	14.1	9.7	10.2	14.1	4.4	17	9	12.4	4.6	17.5	6.6	6.8	8.3	17	10.9	3.4	14.4	11.7
1	L18	3	RF	NA	Neutral	6.6144157753301	3.93024617859889	4256.40853637475	4073.65869870817	31.6175710594315	18.6744186046512	6.01550387596899	3.51162790697674	271388.891472868	117819.237726098	387	1991776	62259.73	2139.1	255.61	13.7	11.6	12.7	15.8	14.7	12.4	17.6	14.5	16	18.1	2.3	26.4	13.4	16.8	4.1	26.6	10.1	11.4	8.5	26.4	12.9	5.9	16.5	16
1	L19	1	RF	NA	Neutral	9.04686667099242	4.16617730229456	4250.60399261355	4085.22797740785	31.820796460177	18.9778761061947	6.69911504424779	3.45796460176991	259732.221238938	120306.064159292	452	1967600	55939.82	2116.38	228.26	13.7	7.1	10.2	17.3	11.9	10.4	9.3	14.6	12.4	13.9	4.4	25.7	11.7	11.3	4.2	26.1	6	0	8.2	25.7	15.7	7.1	17.9	12.8
1	L19	2	RF	NA	Neutral	3.25080657577799	4.56812770562771	3538.80517627438	4560.66951092857	18.5772532188841	19.8884120171674	5.3175965665236	3.6931330472103	115920.182403433	122035.255364807	466	1571837	58058.26	1609.54	243.92	8.4	15.2	9.9	13.1	6.7	20.8	12.7	11.2	7.5	23.2	3.4	16.1	6	22.1	2.1	16.1	3.4	11.8	6	16.1	5.8	1.7	7.7	6.4
1	L19	3	RF	NA	Neutral	7.09032487254177	4.21456288388141	4007.33766893218	4305.46588350028	27.265350877193	20.5745614035088	6.07894736842105	3.79605263157895	219097.598684211	127484.219298246	456	1863641	62242.85	1980.39	244.25	12.3	9.9	11.2	12.9	11.2	14	11.8	10.5	11	16.4	2.9	21.5	10.5	16.2	4.2	21.5	9.9	11	7.5	21.5	11.8	4.8	13.2	14
1	L20	1	RF	NA	Neutral	6.94737349592526	4.88363063864656	4106.37487861501	4902.5478498465	26.7993630573248	24.9554140127389	6.29936305732484	4.38535031847134	198808.168789809	165491.426751592	314	1880501	62341.32	1977.8	250.15	11.5	8.3	12.4	10.2	10.8	11.1	11.8	5.4	11.5	13.7	4.8	15	9.9	13.7	5.7	15.9	7	0	11.1	15	12.7	9.2	15.3	21.7
1	L20	2	RF	NA	Neutral	5.76741099395299	4.33855664213337	3981.12804618097	4265.79373389296	25.018779342723	19.2370892018779	6.21830985915493	3.55633802816901	178294.821596244	118776.950704225	426	1716539	54049.38	1870.39	229.87	10.1	11	7	13.1	10.8	14.6	8.2	12.9	10.8	19	3.1	20.2	9.2	16.2	3.5	20.9	4.5	8.5	6.6	20.2	10.1	3.8	12.2	8.9
1	L20	3	RF	NA	Neutral	4.77945199132015	4.15853710258758	3585.99608757798	3975.32140552539	22.9615384615385	15.7067307692308	5.16346153846154	2.99759615384615	171454.064903846	98935.6875	416	1651772	56216.15	1669.76	233.73	8.4	14.7	9.6	15.6	8.4	19.5	11.8	11.1	13.5	24.3	4.1	25	9.4	22.6	5	25	6.7	16.6	6.5	25	9.4	3.4	10.6	11.3
1	L21	1	RF	NA	Neutral	5.96072051907578	4.375761219476	3532.05861395414	4043.32659445756	21.3293413173653	17.7365269461078	4.52395209580838	3.23053892215569	179783.637724551	109750.176646707	334	1656443	57319.71	1751.17	232.27	9.9	14.7	8.4	10.2	6.9	24.9	8.7	8.4	10.8	27.8	3.6	22.2	8.1	27.5	3.9	23.4	3	0	5.1	22.2	9	4.2	10.5	9.9
1	L21	2	RF	NA	Neutral	5.05232285208363	4.49154467990253	3702.24633693238	4445.37730209219	23.3183760683761	20.8846153846154	5.82905982905983	3.93803418803419	159263.213675214	127905.615384615	468	1611577	56202.04	1732.74	239.3	7.3	14.7	9	13.9	6.2	17.9	11.3	10.7	10.5	16.5	3.6	16.7	6.8	19.7	3.8	17.1	3.4	9.4	7.7	16.7	8.8	3.4	10.9	10.3
1	L21	3	RF	NA	Neutral	4.92976649789184	4.41338764070141	3737.21356864078	4392.70700722308	21.2641083521445	18.7742663656885	5.59593679458239	3.57787810383747	143434.162528217	118345.708803612	443	1672013	57872.12	1681.44	231.78	8.8	8.1	9	9.3	7.4	14.9	9.5	8.6	9	18.5	6.1	21	8.6	16.9	5.6	21	6.3	10.4	8.1	21	8.1	4.7	10.2	13.8
1	L22	1	RF	NA	Neutral	6.69849729228928	4.39381564448623	3754.36879785707	4380.36620152594	24.984	19.5146666666667	5.696	3.576	197809.096	125950.514666667	375	1806581	63591.04	1932.72	262.76	9.1	9.6	15.2	11.2	8.8	11.5	15.7	7.5	9.9	21.6	5.6	23.2	7.2	17.6	4.8	23.2	4.5	0	10.9	23.2	9.3	5.9	11.5	15.2
1	L22	2	RF	NA	Neutral	5.668542420628	4.54212039535169	3721.96496551105	4341.7660268134	23.1995464852608	17.8185941043084	5.94104308390023	3.28344671201814	159220.662131519	114432.700680272	441	1819034	62653.89	1891.34	253.68	9.8	9.1	12	9.1	9.8	11.6	12.9	6.6	10.2	24.3	6.8	22	9.8	19.7	5.4	22.4	7	15.2	7	22	7.9	2.7	11.1	7.9
1	L22	3	RF	NA	Neutral	7.84008086778837	4.01496754474261	3818.55530607612	4060.53443194431	25.7594339622642	17.3325471698113	5.16981132075472	3.34198113207547	217767.200471698	106071.816037736	424	1758632	59898.54	1904.46	249.81	12	14.9	13	10.8	10.6	14.2	13.7	8.5	12	25.7	2.6	24.3	9	22.6	4.2	24.3	8	14.9	8.7	24.3	12.3	3.8	13	13.9
1	M03	1	OTNT	NA	Neutral	18.2501353319374	2.94063952362749	5675.47376842468	2788.90636884408	79.4848484848485	25.030303030303	11.4545454545455	4.48484848484848	667661.712121212	138548.484848485	66	3006791	64780.23	3411.7	248.72	34.8	19.7	12.1	30.3	42.4	16.7	12.1	34.8	36.4	16.7	0	42.4	40.9	16.7	3	45.5	25.8	0	18.2	42.4	51.5	13.6	57.6	15.2
1	M03	2	OTNT	NA	Neutral	5.91959462349771	4.78682774185467	4049.41300897739	4709.76204407261	29.7080536912752	22.9765100671141	7.39597315436242	4.11073825503356	210464.822147651	149696.026845638	298	2038976	63091.43	2061.31	259.35	11.7	5.7	12.8	8.7	11.7	4.4	15.4	4.4	8.1	15.1	5.4	18.5	7.4	11.7	5.4	18.5	6.4	10.1	8.4	18.5	11.7	6	13.4	11.7
1	M03	3	OTNT	NA	Neutral	5.13645397732548	4.41781092507714	3953.90191390513	4440.67913875994	28.2229580573951	21.1037527593819	7.54746136865342	3.90507726269316	184344.830022075	127959.284768212	453	1864412	59602.89	1971.63	249.9	12.6	7.9	9.1	9.3	12.4	8.8	13.2	6.4	8.6	15	2	18.5	8.4	14.1	3.8	18.8	14.3	9.9	9.1	18.5	14.3	6.2	18.3	13.5
1	M04	1	OTNT	NA	Neutral	21.067774601388	5.0567210866271	5506.53462231511	4419.69170853695	67.4285714285714	26.0857142857143	9.77142857142857	4.44285714285714	609213.728571429	166234.785714286	70	3199430	75226.5	3274.38	290.56	35.7	5.7	30	11.4	32.9	1.4	21.4	11.4	34.3	7.1	8.6	21.4	27.1	7.1	8.6	21.4	21.4	0	15.7	21.4	37.1	12.9	40	18.6
1	M04	2	OTNT	NA	Neutral	6.94734581672065	4.94656531649179	4251.75510306598	4728.43797208488	33.695652173913	26.695652173913	7.32608695652174	4.53985507246377	258479.710144928	174163.619565217	276	2028344	58614.71	2201.41	240.67	13	8	12.3	13.4	14.1	8	9.8	9.4	12.3	15.2	4	18.8	12.3	14.1	4	18.8	8.7	10.1	11.2	18.8	15.2	9.4	17.8	16.3
1	M04	3	OTNT	NA	Neutral	4.93725260608536	4.65364464048675	3974.76838891755	4598.33102047162	23.4459459459459	22.1081081081081	6.21891891891892	4.04864864864865	149534.727027027	136820.864864865	370	1737718	59629.04	1891.92	249.73	10.3	5.4	10	10	11.6	5.9	14.1	5.1	10.3	15.7	3	16.2	9.2	11.1	3.2	16.2	9.7	8.4	10.5	16.2	12.4	6.2	13.2	15.1
1	M05	1	OTNT	NA	Neutral	7.39633979059816	4.82407786657787	4034.4108038794	4539.40437189979	26.9137931034483	20.2758620689655	5.98275862068965	3.62413793103448	199872.524137931	128678.2	290	1778734	54818.62	1914.28	223.5	10.3	7.2	8.6	13.8	11	7.6	6.6	10	13.1	17.2	5.9	17.9	10.7	16.2	5.5	18.6	4.5	0	7.2	17.9	11.7	4.5	12.8	16.2
1	M05	2	OTNT	NA	Neutral	6.39800785633831	4.90345998807362	4262.19638229128	4920.76388590206	29.7831325301205	23.6072289156626	7.50602409638554	4.19036144578313	200648.281927711	152637.03373494	415	1808397	58181.01	2129.47	244.12	8.7	8.2	10.1	13.3	11.6	7	10.8	12	11.8	13.3	4.6	14.2	10.6	11.3	6.5	14.9	7.5	6	9.6	14.2	11.8	5.5	16.6	11.8
1	M05	3	OTNT	NA	Neutral	4.40566571855019	4.26398759599694	3945.99211590713	4084.85012076322	27.1775700934579	18.3434579439252	6.97663551401869	3.24065420560748	195284.918224299	116526.446261682	428	1880040	56882.86	1934.99	236.11	10.3	6.5	7.5	12.4	13.1	6.8	13.6	8.4	9.3	16.1	4.2	26.4	9.1	15.9	4.4	26.4	13.8	10.5	6.1	26.4	13.8	4.2	17.8	15.9
1	M06	1	OTNT	NA	Neutral	5.56821499463537	4.70526521125479	4437.84249412231	4737.93012484856	33.1597222222222	21.0416666666667	7.97569444444444	3.60763888888889	239191.461805556	141792.378472222	288	2045775	63687.3	2235.33	270.47	14.6	7.3	13.5	10.4	16.3	6.6	18.1	9	11.5	10.4	2.8	19.4	13.5	8	5.9	19.8	9.4	0	8.7	19.4	16.7	8.3	21.2	17
1	M06	2	OTNT	NA	Neutral	5.91280465291695	5.15209218531878	4507.27101928904	4782.0916053678	32.2487684729064	22.8374384236453	7.87684729064039	3.75862068965517	226003.091133005	150340.273399015	406	2075313	59338.05	2268.65	257.15	18.5	6.2	10.6	13.5	16.7	4.7	13.8	11.3	13.1	8.4	8.1	16.7	11.8	7.4	5.9	17.2	7.6	4.2	8.1	16.7	16.7	5.9	19.7	13.1
1	M06	3	OTNT	NA	Neutral	5.61276464538229	4.44316189531158	3763.52221310202	4481.25243885858	23	21.4437367303609	5.90445859872611	3.89808917197452	156067.602972399	133784.855626327	471	1674248	56724.78	1764.16	236.39	8.1	10.8	8.5	13.6	7.6	12.7	11.9	10	10	16.8	2.3	17.8	6.6	15.3	3.2	18	7.9	10.8	8.3	17.8	7.9	7.6	11.5	17.2
1	M07	1	OTNT	NA	Neutral	5.93637345891799	5.07738498708893	4393.71715793988	4747.20381975524	31.8980263157895	25.9572368421053	8.37171052631579	4.49013157894737	203614.569078947	162158.986842105	304	1962088	57387.84	2163.8	240.29	12.5	5.9	10.2	11.8	14.5	1.3	14.5	9.9	10.9	7.9	5.3	14.5	9.2	3.9	4.3	14.5	8.9	0	10.5	14.5	15.1	9.9	19.7	19.7
1	M07	2	OTNT	NA	Neutral	5.01596398579186	4.54556588331259	3815.02828764109	4511.57925943096	29.5559210526316	24.0098684210526	7.61513157894737	4.27960526315789	169685.611842105	151150.230263158	304	1677293	59118.6	1795.37	245.51	8.6	8.6	10.9	11.2	7.9	9.9	11.2	8.6	10.9	13.2	4.6	19.4	7.2	13.2	2.6	19.7	6.9	8.6	13.5	19.4	14.5	7.6	17.4	12.5
1	M07	3	OTNT	NA	Neutral	5.58445266932618	4.83905826025639	3948.97624037749	4426.8108740042	28.2884615384615	20.3557692307692	7.20673076923077	3.37980769230769	187164.168269231	130280.435096154	416	1869675	53968.52	1915.28	219.92	11.8	6	8.7	18	11.1	7.2	9.1	14.4	11.1	16.8	6	20.7	9.1	14.2	3.4	20.9	13.7	10.6	6	20.7	15.4	5.5	17.3	16.3
1	M08	1	OTNT	NA	Neutral	9.95585370201584	4.81178709371893	4247.26732051764	4556.38965135579	34.3976261127596	22.1305637982196	6.44807121661721	3.75370919881306	275858.958456973	148468.065281899	337	1927755	56330.95	2155.57	230.9	11	11.6	8.3	15.1	13.6	9.8	8.6	13.4	19.6	14.8	4.5	23.4	12.5	13.9	6.8	23.7	5.6	0	7.7	23.4	15.7	6.8	22.8	17.2
1	M08	2	OTNT	NA	Neutral	4.66424583692631	4.62444470148204	3914.12286706413	4463.06216427326	28.1385390428212	23.2518891687657	7.08312342569269	4.22418136020151	194089.962216625	147199.803526448	397	1888996	62423.37	1885.2	251.57	12.6	12.6	14.9	11.3	10.8	12.1	12.6	6.8	11.6	18.9	4	17.1	8.1	17.1	2.8	17.4	7.8	10.1	12.1	17.1	13.9	6.3	16.6	13.4
1	M08	3	OTNT	NA	Neutral	5.78161566516776	4.81020765583929	3869.00131225465	4116.75378021318	24.4786885245902	20.4590163934426	6.01967213114754	3.54098360655738	173964.603278689	123530.081967213	305	1723693	53319.36	1854.14	217.63	8.9	12.8	7.2	19	9.2	11.8	8.5	16.4	10.5	18	6.2	21	7.2	17	4.9	21.3	8.2	6.9	9.2	21	11.5	6.6	13.4	12.8
1	M09	1	DNM2	NM_001005362	sample	4.71110425755176	4.10280545725461	3458.71424852015	4433.90971303318	17.274011299435	19.2175141242938	4.50282485875706	3.79378531073446	117876.34180791	121975.759887006	354	1340037	60484.6	1616.42	243.68	4.8	20.1	8.5	11	5.9	32.2	13.3	8.8	9.3	22.3	2.8	18.9	5.4	23.7	3.7	19.5	2	0	9	18.9	6.2	4	7.6	11.6
1	M09	2	DNM2	NM_001005362	sample	6.07789019927086	3.86666488061628	3599.53611936623	4340.50871193071	18.9181141439206	18.4665012406948	5.18114143920596	3.89578163771712	138340.593052109	113503.511166253	403	1532719	65600.46	1755.93	271	6.7	12.9	15.1	9.9	6.9	16.4	18.4	6.5	9.9	20.6	2	19.9	6.2	22.1	3	19.9	1.7	8.9	10.2	19.9	5.7	3	6.9	8.7
1	M09	3	DNM2	NM_001005362	sample	7.66220986430439	3.99092912340969	3619.6464077902	4217.95833050688	22.0440414507772	17.9378238341969	4.48704663212435	3.56735751295337	194837.577720207	120149.064766839	386	1660683	71310.51	1874.15	280.57	8.8	11.1	15	9.8	9.1	18.9	16.3	8	14	25.6	4.4	23.6	8	24.9	2.8	23.6	5.2	15.8	10.4	23.6	8	6.2	10.1	11.9
1	M10	1	PRF1	NM_005041	sample	5.60040392883676	4.56772067800294	4170.10453185502	4577.15967052869	28.5855855855856	20.5563063063063	7.34009009009009	3.74324324324324	201629.646396396	135714.495495496	444	1961391	64278.49	2091.31	265.79	13.1	5.9	15.3	11	13.5	5.9	16.4	9.2	10.1	14.6	5.6	22.1	10.8	11.7	6.1	22.1	8.6	0	10.4	22.1	12.2	7.2	17.3	15.8
1	M10	2	PRF1	NM_005041	sample	6.21516726572273	4.71392722392884	3947.60306576364	4574.97695984307	28.6945054945055	22.4175824175824	7.05934065934066	3.94725274725275	191178.450549451	145731.536263736	455	1843052	59980.9	1889.21	243.14	10.1	10.8	11	14.3	10.5	11.2	11.6	11.9	10.3	16.5	4.4	20.9	8.8	17.4	5.9	21.5	5.9	8.8	12.7	20.9	12.5	5.3	14.7	11.9
1	M10	3	PRF1	NM_005041	sample	6.37199660746935	4.58740712543431	4159.90805936716	4333.20897210609	30.1868365180467	21.9872611464968	7.39065817409766	3.93205944798301	211607.787685775	136396.615711253	471	1929499	60571.03	1945.89	237.26	13.8	6.6	11.7	11.3	10.2	10.4	11	10.4	9.8	12.3	4	20.2	10.6	11.9	2.8	20.2	12.5	6.2	9.3	20.2	15.3	7.9	18.3	16.3
1	M11	1	DSN1	NM_024918	sample	4.54107482013104	4.84152059084553	3946.69108481439	4905.37837794374	27.7117346938776	24.3775510204082	7.3469387755102	4.27295918367347	168385.609693878	168227.801020408	392	1781901	61647.75	1801.99	245.07	9.9	8.2	12.5	12.8	11.7	10.2	11.7	12	9.7	10.5	6.6	18.4	9.2	11	8.4	18.4	7.1	0	12.2	18.4	12	9.4	15.8	20.4
1	M11	2	DSN1	NM_024918	sample	4.80355080955518	4.3647176805185	4133.98737263615	4802.80030548724	26.3851351351351	20.7077702702703	7.33614864864865	3.85135135135135	165188.597972973	139589.283783784	592	1919497	66531.49	1920.65	265.78	11.3	5.9	13.7	7.8	10.1	10.1	12.8	5.9	9.8	13.5	3.2	19.8	9.3	10	5.9	19.9	6.1	5.7	10	19.8	10.6	4.2	14	10.5
1	M11	3	DSN1	NM_024918	sample	4.63649655366795	4.06508296027577	3677.87138305488	4124.02397967495	24.207381370826	17.0386643233743	6.27592267135325	3.1792618629174	165630.780316344	106874.420035149	569	1640442	55351.93	1720.29	226.18	10.5	17.6	9	20	11.6	21.8	9.3	19.7	7.9	22.7	3	25.7	9.7	21.4	3.7	25.7	10.4	15.5	5.4	25.7	12.3	3.9	14.2	12.1
1	M12	1	CBLB	NM_170662	sample	5.23121139205331	4.84571304413197	4159.8263214648	4902.16993939253	26.9749552772809	22.8515205724508	6.90339892665474	4.04293381037567	183582.175313059	153239.715563506	559	1881871	54352.2	1975.83	218.43	9.5	5.5	7	10.6	10	5.5	6.4	9.3	9.7	12	5	16.5	9.1	10	5.9	16.8	6.1	0	11.3	16.5	11.1	7.3	15.4	20.6
1	M12	2	CBLB	NM_170662	sample	5.15318438031527	4.7058198249888	4157.66615983646	4999.13942715537	28.0140350877193	23.480701754386	7.14035087719298	4.29122807017544	189936.084210526	154669.170175439	570	1907712	63522.16	1940.38	260.15	10.9	6	10.7	8.2	10.9	7	12.6	4.2	9.3	13.2	3.7	15.3	9.1	12.1	4.7	15.4	5.3	6.3	10.5	15.3	11.2	4.2	13.7	13
1	M12	3	CBLB	NM_170662	sample	5.29509565910033	4.45746498514366	3886.57067838324	4380.67599486001	23.20703125	20.28515625	5.80859375	3.6171875	167108.99609375	127674.99609375	512	1764022	54326.54	1809.67	221.99	10.7	9	7.4	16.4	11.3	13.7	9	15	8.6	18.2	3.7	21.3	9	17.8	4.5	21.3	8	11.5	7.6	21.3	10.5	6.4	12.5	16.4
1	M13	1	EP300	NM_001429	sample	6.13921060005252	4.79749075648264	4152.29231207315	5329.77524478146	32.751724137931	23.8758620689655	8.31494252873563	4.48965517241379	208268.35862069	169187.055172414	435	2022083	75011.72	1980.06	301.79	14	5.3	23.7	9	9.4	4.4	24.6	4.8	9.2	9.9	5.3	16.1	7.6	6.7	9	16.1	8.5	0	14.7	16.1	16.1	9.9	20.7	21.6
1	M13	2	EP300	NM_001429	sample	6.47749645683607	4.09994504733792	4330.42725410211	5140.18235526104	37.4508196721311	22.6598360655738	8.26229508196721	4.52254098360656	278856.147540984	160599.661885246	488	2168987	83161.37	2172.04	342.77	14.8	3.5	30.9	5.9	11.1	3.7	33.4	2.9	12.1	11.9	2.9	17.8	9.8	9	5.3	18	7.6	6.8	13.9	17.8	17.8	7.6	20.3	16.2
1	M13	3	EP300	NM_001429	sample	5.70642362918692	4.2091655297048	4789.94425006928	4821.27204770698	40.5606060606061	22.6843434343434	9.77525252525253	4.41666666666667	271920.335858586	154684.237373737	396	2409196	71515.04	2424.71	292.39	19.2	4	20.5	8.6	23.5	2	24.5	6.8	13.6	8.3	3	20.5	15.2	5.6	7.6	20.5	23.2	4.3	14.4	20.5	29.5	9.8	34.6	21.2
1	M14	1	PHOX2B	NM_003924	sample	5.61632658935162	4.36963275011882	4127.25877885284	4684.77245482091	30.1221052631579	20.7136842105263	8.24842105263158	3.87368421052632	199278.178947368	134397.68	475	2042417	59370.96	2061.75	242.97	13.1	4.2	10.9	12.4	9.7	2.9	10.9	8.4	5.7	13.3	2.9	18.9	8.4	9.5	6.1	19.4	10.7	0	10.1	18.9	13.9	4.6	19.4	15.4
1	M14	2	PHOX2B	NM_003924	sample	3.55907578726236	4.28340022550549	3596.56105160336	4296.0638059274	21.8798646362098	18.4906937394247	6.41962774957699	3.48900169204738	132172.661590525	114713.732656514	591	1864350	57548.87	1741.86	224.05	8.3	6.1	9.1	10.7	6.6	9.8	9.1	13.2	5.9	21.3	3.7	21	4.4	16.4	3.9	21.3	4.2	11.5	6.4	21	6.3	2.7	8	7.3
1	M14	3	PHOX2B	NM_003924	sample	6.8548771507347	4.30185613718157	4017.15757970916	4436.52376904331	27.6692111959288	20.5368956743003	6.19083969465649	3.77862595419847	229905.946564885	133033.687022901	393	2025208	60782.53	2044.03	243.65	13.7	6.4	13.2	12.7	12.5	10.4	14.8	12	10.7	19.8	3.1	21.6	10.9	17.3	5.1	21.9	9.9	12	9.2	21.6	11.5	5.6	13	16.5
1	M15	1	LATS1	NM_004690	sample	6.57791092983739	3.99704093749591	4191.04815292282	4627.54819578081	28.72	19.2771428571429	7.05714285714286	3.84857142857143	221628.111428571	129484.094285714	350	1952122	71651.8	2102.69	286.33	12.3	4.3	18	7.4	11.4	8.6	19.1	6.9	11.1	15.7	2.6	18.9	10.9	12	6	19.1	6.9	0	10.9	18.9	12	5.7	15.1	13.4
1	M15	2	LATS1	NM_004690	sample	3.7942265810086	4.12116815773748	3771.15502081889	4822.96097735575	23.9516728624535	21.8345724907063	6.71189591078067	4.182156133829	156505.566914498	147890.481412639	538	1758739	66937.97	1706.39	262.3	9.7	10.4	16.2	8	8.2	16.2	13	4.8	7.2	18	2.2	20.4	6.7	17.1	5.2	20.4	5.2	9.5	10.8	20.4	8.4	4.3	10.8	13.2
1	M15	3	LATS1	NM_004690	sample	6.0387848932152	4.27160348805235	4257.03924517292	4751.56374608122	26.6477272727273	19.8840909090909	6.68409090909091	3.75681818181818	207100.479545455	132941.834090909	440	1931021	62899.77	2051.11	255.24	10	7	14.5	12	11.4	10	15	8.9	9.8	11.8	3	20.7	10.9	9.5	5.2	20.7	8	4.8	7.5	20.7	9.8	4.5	12.5	15.9
1	M16	1	CUL3	NM_003590	sample	5.56093938745754	4.32651362852688	3776.9750360535	4212.40742023537	26.4305555555556	23.1805555555556	6.66388888888889	4.36666666666667	179273.961111111	138834.319444444	360	1734614	58758.68	1859.18	251.39	10.8	9.4	9.2	13.1	11.1	14.7	14.2	7.8	12.8	17.8	4.2	20.3	9.4	19.7	2.5	20.6	7.5	0	16.7	20.3	12.2	10.6	15.3	15.8
1	M16	2	CUL3	NM_003590	sample	6.01111515525594	4.7777846755709	4035.13459009564	4878.64347978909	24.6672629695886	24.2325581395349	6.25581395348837	4.43649373881932	185363.892665474	155906.28980322	559	1979454	64335.78	1961.64	259.32	10.7	6.6	16.3	8.8	9.5	9.1	16.3	8.4	9.7	19.7	5.2	15	9.3	15.7	5	15.9	4.3	11.3	14.1	15	9.5	6.3	11.4	14.7
1	M16	3	CUL3	NM_003590	sample	5.69045112894535	4.20469182237504	4031.81206401604	4571.22668997043	27.0065502183406	23.3930131004367	6.70087336244541	4.52183406113537	198603.015283843	143585.781659389	458	1879088	58243.9	1880.14	232.15	10.9	6.8	11.1	11.8	9.6	10.5	10.9	10.5	9.6	13.8	1.7	15.7	9.6	11.8	3.7	15.9	10	6.6	12.9	15.7	11.6	7	13.8	17.2
1	M17	1	OTNT	NA	Neutral	5.29997338920918	4.43243532652135	4063.04667340076	4614.13930697735	31.0430107526882	24.2293906810036	7.66308243727599	4.46236559139785	210684.688172043	155484.759856631	279	1918082	61312.42	1891.25	250.6	9.7	10	12.5	10.8	8.6	11.8	13.3	11.8	10.4	12.5	3.6	17.9	8.6	14.3	4.3	18.3	7.5	0	14.3	17.9	14.7	7.9	19.7	17.9
1	M17	2	OTNT	NA	Neutral	8.00373474103271	4.97297971948726	4399.82692809226	4892.02366773121	39.0113636363636	25.3778409090909	8.67329545454546	4.33806818181818	301058.957386364	171824.951704545	352	2215617	61988.05	2251.38	250.06	15.1	7.7	12.8	11.9	14.8	10.2	12.5	9.1	11.1	12.2	6.5	17.3	12.8	13.4	5.4	17.6	10.8	8.2	13.6	17.3	20.2	8.8	22.4	17.6
1	M17	3	OTNT	NA	Neutral	6.23933882226229	4.67012526296518	4241.34024380759	4441.58024983673	33.0464480874317	21.3852459016393	8.2896174863388	3.71857923497268	225640.06557377	133347.904371585	366	2042198	60235.08	2126.74	239.62	14.2	6	9.8	10.9	13.9	5.2	9.6	8.5	10.4	11.7	4.9	21	11.2	9.8	3.6	21	16.9	8.2	8.5	21	15.6	4.6	19.7	14.8
1	M18	1	OTNT	NA	Neutral	5.17367876238959	5.06859157991703	4012.48725575645	4960.77576286684	27.9820627802691	26.5695067264574	7.26457399103139	4.59641255605381	164916.358744395	179240.959641256	223	1760904	63678.52	1817.08	256.54	8.5	7.6	13.9	7.6	8.1	8.1	13	5.8	15.2	11.7	7.2	17.9	9.4	11.7	7.2	18.4	8.5	0	12.6	17.9	14.3	10.8	18.4	28.3
1	M18	2	OTNT	NA	Neutral	6.71663204464244	4.40119367099987	4025.2218862229	4537.43509347521	28.6736111111111	22.5902777777778	6.23611111111111	4.22222222222222	222247.155092593	140636.296296296	432	1776295	58341.88	1963.85	244.38	10.6	11.6	9.3	14.4	10.2	13.7	12.3	12.7	13.7	20.8	3.9	16.9	11.6	17.6	3.5	16.9	4.2	13.9	12	16.9	13.4	6.7	16.9	12.3
1	M18	3	OTNT	NA	Neutral	6.4412039326642	4.50790954047875	3835.2240308761	4528.42727503059	28.8235294117647	23.3391003460208	6.97231833910035	4.21107266435986	210074.910034602	148145.010380623	289	1779514	56304.15	1798.89	233.52	11.8	13.5	8.7	14.2	11.1	15.9	10.4	11.8	7.3	21.1	3.1	18	9	17.6	4.5	18	12.1	12.5	12.8	18	13.5	7.6	16.3	20.1
1	M19	1	OTNT	NA	Neutral	5.42605751514581	4.7678031309508	4020.15575558	4681.87208625228	30.7564766839378	21.9015544041451	8.04663212435233	4.11917098445596	182988.544041451	136471.694300518	193	1687362	52671.66	1910.02	227.96	8.3	5.2	9.3	16.1	8.8	5.7	9.3	13.5	8.3	8.3	5.2	12.4	7.8	7.8	4.7	13	7.8	0	8.8	12.4	14.5	8.3	17.6	19.2
1	M19	2	OTNT	NA	Neutral	5.78740166799049	5.13552015546327	4213.9658539901	5038.04171470305	35.3729372937294	23.5115511551155	8.8019801980198	4.14851485148515	233587.828382838	156591.597359736	303	1984324	59317.03	2078.17	249.72	9.9	6.3	10.9	12.9	12.2	7.6	13.5	10.2	10.9	11.2	5.9	16.2	8.6	10.2	7.3	16.2	11.2	7.3	12.9	16.2	18.2	6.6	21.5	15.2
1	M19	3	OTNT	NA	Neutral	5.77502284314292	4.76729979768893	4060.21568121393	4638.04682010279	30.5489361702128	21.4936170212766	7.47659574468085	3.98723404255319	206313.595744681	140431.276595745	235	1811057	54291.93	1939.03	219.47	10.2	8.1	8.9	12.8	13.2	9.8	10.2	12.3	11.9	14.9	6.4	16.6	11.9	12.8	8.1	16.6	14	8.9	10.6	16.6	18.7	7.2	22.1	19.6
1	M20	1	OTNT	NA	Neutral	6.16739811397126	5.11318064886767	4088.3627902359	4621.39550249972	35.8625954198473	25.381679389313	7.50381679389313	4.3969465648855	284494.870229008	156598.86259542	131	2075884	58115.15	2075.79	238.34	11.5	3.8	9.2	6.9	10.7	5.3	11.5	5.3	8.4	15.3	6.9	14.5	9.9	10.7	4.6	16	9.9	0	13.7	14.5	14.5	8.4	18.3	18.3
1	M20	2	OTNT	NA	Neutral	4.12458334238325	4.59930752884531	3838.27046257217	4525.69333573771	24.368932038835	22.3818770226537	5.84466019417476	3.85436893203884	164949.385113269	145820.430420712	309	1761690	58074.57	1782.98	233.94	7.4	10.4	8.1	13.9	7.1	11.7	8.7	9.1	13.3	17.8	2.6	20.1	7.8	18.1	5.8	20.4	2.9	10.4	8.4	20.1	8.1	4.5	9.7	12.3
1	M20	3	OTNT	NA	Neutral	5.09293474059869	4.67823777054546	3981.44634376615	4404.12844347998	26.4844074844075	20.8149688149688	6.64656964656965	3.72557172557173	188026.143451143	128826.742203742	481	1877322	58972.72	1888.06	246.71	11.4	6	9.8	12.7	11.9	8.9	14.3	7.1	9.1	17	5	20	9.8	13.7	4.6	20	10.8	9.1	7.1	20	10.8	5.8	13.9	13.1
1	M21	1	OTNT	NA	Neutral	3.41444564746507	4.3945369645834	3595.27390193729	4043.26288648267	21.6346749226006	19.5603715170279	6.30959752321981	3.51083591331269	130577.235294118	115423.900928793	323	1780769	55703.67	1678.9	220.05	8.4	5	6.5	9.6	5.9	8.4	4.6	9.6	6.8	16.4	3.1	22	5.6	14.9	3.1	22.6	3.4	0	5.6	22	6.5	3.1	9.3	10.2
1	M21	2	OTNT	NA	Neutral	4.88613210887891	4.46735122412418	4197.17444706747	4620.79601045361	32.5067178502879	22.0326295585413	8.53742802303263	4.03454894433781	199366.312859885	148581.752399232	521	2037017	63538.68	2070.82	257.69	13.4	4.8	13.4	11.5	12.5	5.8	14.8	7.7	9	11.9	4.8	19.6	9.6	10.6	4.6	19.8	8.1	6.9	10.7	19.6	14.8	6.3	18.8	14.2
1	M21	3	OTNT	NA	Neutral	4.96138398781636	4.56521716919444	3776.51511904797	4552.86801266793	26.4962121212121	21.0814393939394	7.27840909090909	3.89204545454545	164742.78219697	131230.660984848	528	1579117	55683.53	1677.75	225.76	8.1	14.4	7	9.8	8.5	17	8.9	7	8.5	14.4	4.5	15.7	8.3	13.4	4.2	15.9	15	6.8	8	15.7	13.4	4.5	14.8	15.7
1	M22	1	OTNT	NA	Neutral	5.02502239300127	4.51677752034305	3918.26876896528	4765.59954251713	28.4592592592593	24.4296296296296	7.06913580246914	4.5283950617284	198892.160493827	157431.992592593	405	1805440	62750.86	1864.68	261.2	9.9	8.9	11.4	6.4	8.4	10.6	13.8	4.7	8.9	13.3	2	15.1	8.4	12.3	5.2	15.6	7.4	0	13.8	15.1	10.9	8.9	14.8	17.8
1	M22	2	OTNT	NA	Neutral	4.66877406248517	5.03272474676321	3877.01784917848	4976.55204607276	25.861932938856	22.6923076923077	6.54240631163708	4.08284023668639	174667.455621302	150899.232741617	507	1754029	60965.83	1812.43	251.49	9.7	12	10.8	14.6	9.9	13.6	13.4	10.5	13.2	17.6	6.3	13.8	9.7	17.6	4.7	14.2	5.9	11.2	11	13.8	10.5	4.7	13.6	11.6
1	M22	3	OTNT	NA	Neutral	5.06288260552626	4.86039031475783	3630.0168028032	4792.39917701222	23.8283185840708	23.7132743362832	6.04955752212389	4.12035398230088	163405.067256637	154406.72920354	565	1555877	54415.48	1613.72	228.02	7.6	17	7.8	16.8	7.3	17.3	10.3	13.3	9.7	17.9	4.8	18.9	6.2	17.7	6	18.9	8.7	13.3	10.1	18.9	9.6	8.1	10.8	20
1	N03	1	PLK1	NA	Negative	23.098017307106	2.85467799744116	6343.71774257551	2404.76485580798	86.75	24.3863636363636	8.38636363636364	3.86363636363636	943882.931818182	128990.090909091	44	3738435	58534.64	4274.09	230.33	45.5	20.5	11.4	25	45.5	15.9	11.4	18.2	40.9	20.5	2.3	45.5	40.9	20.5	0	45.5	20.5	0	20.5	45.5	50	15.9	50	13.6
1	N03	2	PLK1	NA	Negative	15.8937491710928	2.53496598160341	7992.62366723649	2998.53722734477	88.537037037037	21.1481481481481	10.5925925925926	4.57407407407407	934730.962962963	118732.87037037	54	4235421	70055.56	5324.03	252.57	48.1	14.8	20.4	22.2	64.8	1.9	13	20.4	51.9	3.7	0	40.7	59.3	3.7	1.9	40.7	20.4	3.7	24.1	40.7	44.4	9.3	59.3	11.1
1	N03	3	PLK1	NA	Negative	4.58223864123864	5.890829004329	5376.63913711594	5991.53646404781	60.48	41.72	12.56	6.08	422695.2	302925.24	25	3222233	74576.2	2473.23	246.83	44	0	28	0	48	0	4	0	32	0	0	8	24	0	8	8	36	0	24	8	36	28	40	48
1	N04	1	PLK1	NA	Negative	21.8466470447685	1.79463265900766	7262.95491350501	2100.78945805518	87.475	11.05	10	2.475	899365.25	62235.925	40	3326099	49755.82	4812.5	197.36	50	17.5	17.5	45	60	2.5	10	30	57.5	10	0	57.5	57.5	10	2.5	60	22.5	0	12.5	57.5	52.5	5	62.5	5
1	N04	2	PLK1	NA	Negative	15.8561748669776	2.57354390681004	6069.92168190878	2345.54537967837	85.5	17.675	8.675	2.95	851866.25	107472.075	40	3500164	73295.75	3445.56	279.23	37.5	12.5	20	17.5	35	7.5	20	15	55	12.5	2.5	55	42.5	12.5	0	55	17.5	10	7.5	55	45	7.5	50	7.5
1	N04	3	PLK1	NA	Negative	19.9437837648371	2.61211572329993	6523.94298429247	2489.02472778756	76.2297297297297	18.3783783783784	8.24324324324324	3.41891891891892	725979.351351351	100877.608108108	74	2997235	69017.72	3905.01	254.2	37.8	17.6	21.6	31.1	50	4.1	20.3	32.4	45.9	9.5	2.7	52.7	48.6	10.8	2.7	52.7	20.3	6.8	12.2	52.7	48.6	9.5	55.4	13.5
1	N05	1	PLK1	NA	Negative	25.445878630571	3.49864563963673	6698.06769250948	3012.13795992203	70.1774193548387	19.1129032258065	7.30645161290323	3.5	740095.935483871	108108.85483871	62	2947463	53203.02	4312.37	229.43	37.1	14.5	11.3	25.8	46.8	9.7	12.9	22.6	45.2	17.7	3.2	40.3	45.2	12.9	3.2	40.3	16.1	0	9.7	40.3	46.8	8.1	54.8	14.5
1	N05	2	PLK1	NA	Negative	14.2458743246858	3.15537709953928	6192.53826265136	3027.82049119482	71.5753424657534	18.6849315068493	9.10958904109589	3.52054794520548	673126.273972603	113899.315068493	73	3472060	78935.93	3537.62	325.15	41.1	15.1	28.8	23.3	39.7	8.2	30.1	16.4	42.5	13.7	5.5	42.5	45.2	13.7	2.7	42.5	16.4	12.3	13.7	42.5	41.1	13.7	54.8	11
1	N05	3	PLK1	NA	Negative	12.2059358993781	3.46368737471679	5903.93042936251	3806.7178108043	67.956043956044	24.9340659340659	10.032967032967	4.75824175824176	660329.901098901	151897.384615385	91	3478996	79352.93	3506.83	294.55	40.7	12.1	29.7	16.5	38.5	6.6	25.3	17.6	30.8	16.5	1.1	26.4	37.4	14.3	1.1	26.4	33	12.1	19.8	26.4	39.6	15.4	51.6	25.3
1	N06	1	PLK1	NA	Negative	24.5949580869466	3.33432288432289	7521.00558789599	2636.97321495716	77.3648648648649	18.7297297297297	7.2972972972973	2.91891891891892	839981.743243243	118832.905405405	74	3471054	56062.8	4999.03	221.05	40.5	16.2	14.9	28.4	48.6	10.8	10.8	27	51.4	9.5	5.4	51.4	45.9	10.8	5.4	51.4	10.8	0	17.6	51.4	43.2	10.8	52.7	18.9
1	N06	2	PLK1	NA	Negative	12.329854215308	3.12602995962371	5960.24152261567	2865.71732012595	72.1458333333333	21.9375	9.02083333333333	3.58333333333333	658038.333333333	135419.875	48	3025947	69089.48	3151.48	273.12	33.3	18.8	22.9	29.2	41.7	10.4	22.9	20.8	41.7	10.4	4.2	45.8	39.6	12.5	2.1	47.9	14.6	8.3	14.6	45.8	50	14.6	56.2	16.7
1	N06	3	PLK1	NA	Negative	20.2336167545208	2.02965149328786	6755.45537657605	1906.88353801304	75	13.5454545454545	7.74242424242424	2.98484848484848	756156.287878788	65495.4090909091	66	3153122	81652.15	3886.89	324.34	36.4	13.6	25.8	28.8	50	4.5	28.8	33.3	51.5	12.1	0	56.1	51.5	12.1	0	57.6	18.2	9.1	15.2	56.1	47	7.6	54.5	6.1
1	N07	1	PLK1	NA	Negative	9.89911124044274	2.77070779220779	5762.81364759324	2569.0774723728	54.66	20	7	3.76	492991.68	108730.56	50	3059686	61069.64	3598.45	233.71	26	22	24	28	36	12	16	24	40	20	2	48	38	14	2	50	16	0	14	48	30	10	38	10
1	N07	2	PLK1	NA	Negative	15.5565357054707	2.86704058727868	5482.72827134717	2725.99250278229	70.2698412698413	20.7460317460317	8.87301587301587	3.41269841269841	707280.73015873	120724.031746032	63	3523667	65569.17	3299.54	267.58	39.7	17.5	20.6	20.6	33.3	14.3	20.6	17.5	34.9	22.2	4.8	47.6	38.1	23.8	0	47.6	15.9	22.2	12.7	47.6	38.1	6.3	44.4	12.7
1	N07	3	PLK1	NA	Negative	7.86509857044687	2.83289476126817	6229.11652545763	3215.9942858912	59.4333333333333	19.8	9.5	3.76666666666667	584774.416666667	137436.666666667	60	3616350	80446.12	3517.11	289.55	45	13.3	31.7	20	41.7	5	28.3	15	36.7	13.3	3.3	38.3	36.7	10	5	40	31.7	10	15	38.3	36.7	13.3	41.7	16.7
1	N08	1	PLK1	NA	Negative	31.2271716534153	3.28549703989213	6942.48911926056	2108.38046295673	100.217391304348	14.3188405797101	7.30434782608696	2.57971014492754	1162190	80757.9855072464	69	4299383	66596.97	4696.33	252.71	50.7	13	17.4	26.1	49.3	8.7	13	30.4	47.8	17.4	2.9	56.5	46.4	17.4	1.4	56.5	13	0	10.1	56.5	47.8	8.7	49.3	11.6
1	N08	2	PLK1	NA	Negative	19.6042277872883	2.92215585017443	6212.62247975235	2416.53882082097	78.054054054054	21.3648648648649	7.62162162162162	3.90540540540541	862760.216216216	117881.675675676	74	3159055	68984.69	4156.5	273.86	36.5	21.6	24.3	31.1	37.8	12.2	24.3	29.7	36.5	24.3	5.4	47.3	35.1	21.6	0	48.6	13.5	16.2	18.9	47.3	37.8	12.2	45.9	10.8
1	N08	3	PLK1	NA	Negative	28.4955075461465	1.97097468188377	7605.6033039031	1729.46138354552	74.9454545454546	8.38181818181818	6.05454545454545	1.52727272727273	902832.854545454	46250.7818181818	55	3663827	79636.62	5394.94	342.25	38.2	16.4	29.1	36.4	52.7	9.1	36.4	23.6	47.3	18.2	3.6	63.6	52.7	16.4	1.8	65.5	12.7	12.7	7.3	63.6	50.9	5.5	54.5	7.3
1	N09	1	CIC	NM_015125	sample	7.21561988970278	4.43432449860939	3846.49291948385	4661.75823570887	25.3019390581717	21.8393351800554	6.21606648199446	4.18005540166205	192453.290858726	135808.96398892	361	1734068	57851.25	1816.51	242.85	8.3	10.2	10	12.5	7.8	15.2	12.7	9.1	6.4	15.8	3	15.2	8	15.5	5.5	16.1	4.7	0	11.1	15.2	8.3	6.4	10.2	14.1
1	N09	2	CIC	NM_015125	sample	4.3899637650548	4.57900962891023	3605.35316679371	4538.96126886956	21.5188866799205	21.3419483101392	6.04970178926441	3.78727634194831	129175.982107356	137950.890656064	503	1556545	54636.77	1677.3	225.97	4.6	12.9	7	16.5	5.2	12.9	9.5	14.7	8.3	16.9	3	21.1	5.2	18.3	3.6	21.1	2.6	10.1	7.4	21.1	5.8	4.4	7.8	9.5
1	N09	3	CIC	NM_015125	sample	3.70012541941829	4.60163143845744	3496.70364428703	4602.25773180288	17.4971319311663	20.8833652007648	5.16252390057361	3.76290630975143	102186.183556405	129468.485659656	523	1478449	59965.16	1545.65	254.57	5.7	12	9.4	7.3	5.9	15.3	11.7	4.6	7.3	19.7	2.5	16.4	5.5	17	3.3	16.6	5.9	10.3	6.1	16.4	5.9	5	8.4	14.9
1	N10	1	SMARCA4	NM_003072	sample	4.59592808248394	4.64077423372631	3759.28822065313	4761.1652863614	25.2209737827715	27.3895131086142	5.70037453183521	5.33707865168539	190135.838951311	162058.68164794	267	1755215	58029.41	1731.74	236.37	7.9	12.7	9.4	13.1	10.1	22.1	10.9	12.4	10.1	16.9	3	11.6	9	16.5	4.1	12	4.9	0	17.2	11.6	8.6	9	10.1	20.2
1	N10	2	SMARCA4	NM_003072	sample	7.49169093135497	4.4244022829248	3778.8918838193	4576.83742421001	25.8633879781421	24.155737704918	5.39617486338798	4.71857923497268	212256.363387978	145999.964480874	366	1685286	55056.86	1783.94	225.18	10.1	15.6	10.4	19.7	7.9	23	10.4	17.2	11.7	21	3.6	14.5	9.6	21	3.8	15.3	3	12.6	15.8	14.5	9.3	6	11.2	9.3
1	N10	3	SMARCA4	NM_003072	sample	5.77571707745832	4.020307849784	3523.32362191263	4168.14643005951	25.2564841498559	22.8789625360231	5.69164265129683	4.52161383285303	179216.161383285	132657.426512968	347	1660830	62879.4	1616.75	254.42	9.5	15.6	17	14.4	8.6	23.9	13.8	18.2	13	23.3	2.3	19	8.9	22.2	2.3	19.3	8.1	11.8	14.1	19	10.4	8.4	11.2	13.8
1	N11	1	DOT1L	NM_032482	sample	4.61747989309505	4.24524293730176	3841.24137685063	4394.24526658137	23.9261261261261	20.4702702702703	6.67747747747748	3.76396396396396	153313.848648649	129893.854054054	555	1659961	61458.56	1789.82	262.47	8.3	9.5	11.9	8.6	8.3	12.6	15.7	6.1	8.3	12.3	2.5	21.8	6.5	13.9	2.9	22.3	6.1	0	11	21.8	7.9	7.4	11	15.5
1	N11	2	DOT1L	NM_032482	sample	5.17271126484589	4.60470444697142	4003.93169364892	4711.08026154108	23.80375782881	22.3194154488518	5.88517745302714	4.13987473903967	173558.177453027	141983.237995825	479	1782594	59057.37	1815.85	237.57	9.4	11.1	10	12.9	9.4	18.4	9	6.7	12.5	17.1	6.1	16.7	8.4	16.1	4.6	16.9	4.8	8.8	9	16.7	8.6	4.6	9.4	11.3
1	N11	3	DOT1L	NM_032482	sample	5.0527148905145	4.10104875937181	3671.27568859261	4326.97015313327	22.2045028142589	19.3527204502814	6.21013133208255	3.74108818011257	148147.975609756	117990.148217636	533	1655540	61277.92	1711.67	246.18	8.1	12	10.3	9.2	8.1	18.8	12.6	5.4	7.5	16.3	1.9	18.9	6.9	17.4	3.6	18.9	9.8	10.3	9.2	18.9	9	6	10.7	12.9
1	N12	1	XPC	NM_004628	sample	7.7122320487962	4.66730606319425	4361.51374140559	4750.36766635949	30.1805054151625	20.2563176895307	6.32129963898917	3.85920577617329	257815.916967509	128067.142599278	554	2023200	64003.53	2110.32	265.41	12.5	4.7	13	10.5	13.4	6.1	16.1	6	11.9	13	5.2	17.1	11	10.1	4.5	17.3	5.2	0	7.8	17.1	11	3.8	14.6	14.3
1	N12	2	XPC	NM_004628	sample	4.51228432309383	4.20414800044691	4216.61359609674	4655.64732568512	30.1201716738197	19.5793991416309	8.3862660944206	3.68669527896996	190764.710300429	131663.63304721	466	2075675	62560.13	1977.8	252.86	12.4	5.4	11.4	9	13.3	7.9	13.1	6	7.7	12.9	3.2	19.7	10.3	9.9	4.1	20	7.7	5.6	7.7	19.7	14.6	3.4	18.7	12
1	N12	3	XPC	NM_004628	sample	5.3237095482139	4.23066309885697	3465.94847336105	4257.45270798807	21.1325536062378	16.7270955165692	5.07212475633528	3.2280701754386	152069.762183236	106009.134502924	513	1505605	58120.11	1557.05	244.7	8.4	17.2	9.2	12.1	7.2	25.3	12.3	8.2	10.5	24.4	4.3	22.2	7.2	23.6	4.9	22.2	8.2	15.6	5.3	22.2	9	4.3	11.3	10.7
1	N13	1	EXT1	NM_000127	sample	6.11843646340188	4.39032555693496	4331.63402642895	4400.74716716145	34.32096069869	21.2576419213974	7.44541484716157	3.72707423580786	271742.493449782	139031.454148472	458	1973992	62151.82	2121.82	257.94	14	9.4	12.4	14.6	14	11.4	13.8	11.4	14.6	14.6	3.5	24.9	13.5	14.4	4.8	25.1	9.2	0	9.2	24.9	18.1	7	21.4	17.9
1	N13	2	EXT1	NM_000127	sample	4.99763735881632	4.45768266465395	4127.61438214129	4670.91387456332	31.2413793103448	21.4921630094044	8.82445141065831	4.06269592476489	193845.684952978	137156.564263323	638	2033252	61720.77	2035.75	246.06	13.8	5	12.7	12.7	11	3.1	12.4	6.9	7.2	9.4	3	16.8	7.7	8.3	3.4	17.1	8.6	5.2	9.6	16.8	14.4	4.2	16.3	10.3
1	N13	3	EXT1	NM_000127	sample	5.33343040691173	4.51790029209008	4092.36938613338	4691.29795365455	28.2433537832311	20.5480572597137	7.90593047034765	3.8200408997955	180369.965235174	134065.102249489	489	1937690	61438.47	1910.71	249.35	11.2	6.5	10.8	8.6	9.4	5.7	12.3	5.3	8.4	8.4	4.9	18.8	8	8.6	7.2	18.8	16.8	4.3	9.4	18.8	11.7	5.9	15.1	17.2
1	N14	1	MSH6	NM_000179	sample	5.10661103915333	5.05698169880304	4493.14956100024	5108.82670089128	32.723897911833	25.9187935034803	7.81902552204176	4.53132250580046	226124.143851508	177633.183294664	431	2125512	62989.2	2272.65	259.53	15.8	4.6	13	11.1	16.7	4.6	16.5	8.6	11.4	13.2	6.3	15.8	13.7	8.8	6.7	16	7.9	0	13.2	15.8	16.7	8.6	21.8	22.7
1	N14	2	MSH6	NM_000179	sample	5.10375651520328	4.48370048691704	3886.6497684716	4519.14906523565	29.3597733711048	24.8668555240793	7.10764872521246	4.27762039660057	206685.450424929	166268.076487252	353	1835293	60842.87	1938.69	251.85	13	15.9	12.2	21	11.6	16.1	14.4	21.2	9.1	19.8	4.2	24.9	9.6	20.7	4.5	24.9	4.2	14.7	15	24.9	12.5	7.9	16.7	16.4
1	N14	3	MSH6	NM_000179	sample	6.04359515582621	4.18846220061661	4360.82322096307	4198.52809522646	29.8469656992084	18.9868073878628	6.76517150395778	3.66490765171504	245608.820580475	115486.707124011	379	2050668	54687.65	2248.23	227.67	12.7	6.1	8.7	15.6	16.6	4.7	10.3	11.3	10	14	3.4	21.9	11.9	11.3	4	22.2	11.9	6.6	7.7	21.9	11.6	6.6	15.8	13.5
1	N15	1	FANCC	NM_000136	sample	6.34225385213464	4.46220928352446	4206.24591360808	4629.16499647009	29.9962121212121	23.1590909090909	7.05492424242424	4.25	223511.416666667	150064.117424242	528	1868608	58236.12	1957.54	242.35	13.6	11.2	11.7	12.9	10.6	8.9	11.6	7.8	10.6	13.8	3.4	20.3	10.2	10.8	4	20.3	7	0	11.6	20.3	13.3	7.6	18.4	18.2
1	N15	2	FANCC	NM_000136	sample	5.20786743604657	4.29078706453706	3693.93568432811	4567.73442241243	25.1576576576577	20.0705705705706	6.64714714714715	3.77627627627628	165117.575075075	126877.927927928	666	1626416	51386.94	1690.26	211.8	8.1	20.3	7.8	25.4	7.5	23.9	9.8	21.2	7.8	17.3	3.2	18.5	7.4	22.7	4.1	18.8	5.4	10.1	8	18.5	9.6	2.9	11.6	7.5
1	N15	3	FANCC	NM_000136	sample	4.36250071480009	4.29012244356757	3720.66722734698	4324.64318338224	22.5967503692762	18.7370753323486	5.76661742983752	3.56573116691285	149709.481536189	115562.314623338	677	1674311	58971.28	1630.53	246.34	9.5	14	10.6	12	8.1	18.2	12.1	8.3	10.9	17.9	3.4	20.7	8.1	16.4	4.6	21.1	9.3	9.9	7.2	20.7	9.7	4.1	12.7	12.7
1	N16	1	NCOR1	NM_006311	sample	8.72650176694377	4.23677463247135	4198.69512969636	4488.4452353852	29.6618852459016	22.7909836065574	5.70901639344262	4.43647540983607	259856.670081967	143596.452868852	488	1848974	54667	2152.81	231.97	12.3	11.3	8	15	14.3	17.2	11.3	13.9	13.5	20.9	2.9	17.4	13.5	18	2.9	17.6	5.9	0	15	17.4	14.1	7.8	17.6	17.4
1	N16	2	NCOR1	NM_006311	sample	7.51760053306917	5.40135369943827	4132.3647271181	5190.82597998404	26.9318996415771	26.5483870967742	6.60573476702509	4.62724014336918	193934.326164875	171807.365591398	279	1798600	61423.33	2037.66	251.21	7.9	6.8	9.3	9.7	11.8	11.5	10.8	9.7	10	11.8	3.2	10.8	9	11.5	5.7	12.2	5	5	10.8	10.8	9.3	7.5	12.9	15.8
1	N16	3	NCOR1	NM_006311	sample	5.68649545191269	4.71151223175711	4231.68884871516	4786.97749456817	29.3895216400911	24.2118451025057	6.56947608200456	4.41457858769932	235418.01594533	155618.195899772	439	1948107	55627.41	1955.24	225.22	11.8	5.9	7.5	13	12.1	6.8	7.5	13	11.8	13.2	3.6	15.7	11.6	10.5	3	15.9	9.8	7.1	12.8	15.7	11.4	8.2	14.4	21
1	N17	1	PLK1	NA	Negative	48.6807043650794	0.5	9393.11443995675	910.625	101.75	1.375	4.4375	0.25	1388706	14833.125	16	5306203	26532.06	6680.36	121.25	43.8	31.2	0	75	68.8	18.8	0	68.8	62.5	18.8	0	87.5	68.8	25	6.2	87.5	6.2	0	0	87.5	56.2	0	68.8	0
1	N17	2	PLK1	NA	Negative	34.514940098661	0.331007751937985	5271.40573381026	423.173484219269	63.3023255813954	1.06976744186047	2.88372093023256	0.27906976744186	762577.069767442	5166.79069767442	43	2322882	29842.7	3571.28	140.87	20.9	46.5	2.3	72.1	37.2	25.6	0	62.8	48.8	30.2	0	88.4	30.2	39.5	0	90.7	2.3	30.2	0	88.4	34.9	0	32.6	0
1	N17	3	PLK1	NA	Negative	42.9860600490196	1.5625	7157.11923799987	1854.63920454545	76.875	2.5	7.875	0.75	863159.625	9904.25	8	2475025	47038.75	4584.22	190.03	25	12.5	12.5	50	37.5	0	0	25	37.5	12.5	0	50	37.5	12.5	0	50	37.5	0	0	50	62.5	0	37.5	0
1	N18	1	PLK1	NA	Negative	32.5032849503438	1.13528138528139	5464.33517443466	938.475619834711	62.7727272727273	3.09090909090909	3.27272727272727	0.681818181818182	776609.590909091	14125.3181818182	22	2328019	31004.95	3951.2	148.2	27.3	31.8	0	68.2	40.9	18.2	0	59.1	50	31.8	0	77.3	36.4	40.9	0	77.3	4.5	0	0	77.3	31.8	0	40.9	0
1	N18	2	PLK1	NA	Negative	42.1992869013702	1.14756944444444	6799.8545713411	1146.85845119339	75.5	9.375	4.75	1.58333333333333	931417.833333333	57035.5416666667	24	2666202	36402.58	4437.83	169.73	29.2	29.2	4.2	58.3	54.2	20.8	4.2	54.2	54.2	16.7	0	79.2	37.5	16.7	0	79.2	4.2	16.7	4.2	79.2	45.8	8.3	41.7	8.3
1	N18	3	PLK1	NA	Negative	7.7792003042003	0.414414414414414	3137.78917713499	403.005060943296	25.7027027027027	1.08108108108108	3.86486486486486	0.189189189189189	222637.486486486	6459.89189189189	37	1532460	33744.03	1895.31	150.87	10.8	37.8	5.4	67.6	13.5	32.4	2.7	59.5	18.9	40.5	0	91.9	10.8	40.5	0	91.9	5.4	35.1	0	91.9	16.2	0	16.2	0
1	N19	1	PLK1	NA	Negative	72.0854978354978	0.484848484848485	8343.19350584188	544.251893939394	123.545454545455	4.36363636363636	3.27272727272727	0.818181818181818	1749392.72727273	26124.0909090909	11	4832675	33814.18	6494.13	150.4	54.5	18.2	0	63.6	54.5	18.2	0	36.4	54.5	27.3	0	90.9	54.5	27.3	0	90.9	0	0	9.1	90.9	54.5	0	54.5	9.1
1	N19	2	PLK1	NA	Negative	23.8882540808248	0.687735849056604	6484.96798403081	560.116896730104	77.188679245283	2.13207547169811	5.26415094339623	0.39622641509434	915999.169811321	10597.8113207547	53	3489608	42424.85	4421.08	175.36	32.1	18.9	5.7	52.8	52.8	7.5	3.8	41.5	45.3	24.5	1.9	86.8	43.4	20.8	0	86.8	1.9	17	0	86.8	41.5	1.9	45.3	1.9
1	N19	3	PLK1	NA	Negative	8.05208333333333	0	3125.19747295969	0	34.75	0	2.25	0	291341.125	0	8	1476263	23892.12	2689.88	165.61	25	62.5	0	75	50	50	0	62.5	37.5	62.5	0	100	37.5	62.5	0	100	0	62.5	0	100	37.5	0	37.5	0
1	N20	1	PLK1	NA	Negative	56.2464375223774	2.53650793650794	6227.52464790493	2023.19192035789	69.4285714285714	10.1428571428571	4	1.64285714285714	828163.214285714	65984.5714285714	14	2472178	43467.93	4622.96	197.55	14.3	14.3	7.1	50	42.9	14.3	0	28.6	42.9	14.3	0	64.3	42.9	21.4	0	64.3	7.1	0	7.1	64.3	42.9	0	42.9	7.1
1	N20	2	PLK1	NA	Negative	34.90625	0.0833333333333333	5965.34421623765	263.666666666667	52.5	0.0833333333333333	3.91666666666667	0.0833333333333333	617135.583333333	263.666666666667	12	2230211	30567.67	3621.58	136.02	25	33.3	0	50	41.7	16.7	0	75	41.7	25	0	91.7	41.7	25	0	91.7	0	25	0	91.7	33.3	0	41.7	0
1	N20	3	PLK1	NA	Negative	20.588716286928	0.878186274509804	5850.90925818206	1051.72710838343	56.6764705882353	3.13235294117647	5.39705882352941	0.75	630663.411764706	17855.6323529412	68	2375025	32668.53	3748.61	148.06	19.1	29.4	1.5	55.9	36.8	16.2	0	54.4	38.2	16.2	0	73.5	33.8	20.6	0	76.5	11.8	7.4	1.5	73.5	35.3	1.5	38.2	1.5
1	N21	1	PLK1	NA	Negative	69.831746031746	0	8640.91826952828	0	106.571428571429	0	2.92857142857143	0	1458815.78571429	0	14	3697892	29457.14	6185.11	138.25	50	14.3	0	64.3	50	7.1	0	57.1	50	7.1	0	100	50	14.3	0	100	0	0	0	100	50	0	50	0
1	N21	2	PLK1	NA	Negative	25.7320436507936	0.93125	4837.0644800464	554.19478021978	54.35	1.525	2.075	0.3	696045.475	7117.175	40	2516863	39490.38	3887.42	189.9	22.5	30	12.5	60	32.5	25	7.5	50	35	50	2.5	87.5	32.5	45	0	87.5	2.5	45	0	87.5	27.5	0	30	0
1	N21	3	PLK1	NA	Negative	54.043023989899	2.03958333333333	7707.02314695453	1613.87499755147	78.875	7.41666666666667	3.75	1.25	1063831.25	32882.8333333333	24	3606941	40646.58	4924.78	185.3	33.3	16.7	8.3	54.2	45.8	16.7	8.3	45.8	45.8	20.8	0	62.5	45.8	16.7	0	62.5	4.2	16.7	0	62.5	41.7	0	45.8	0
1	N22	1	PLK1	NA	Negative	41.4975389167525	1.3584595959596	6314.58611011047	1326.77359375322	64.8181818181818	6.11363636363636	4.88636363636364	1.13636363636364	782522.840909091	42941.5681818182	44	2382934	39458.36	3961	182.79	25	25	2.3	52.3	34.1	13.6	4.5	40.9	43.2	13.6	4.5	75	31.8	15.9	4.5	77.3	4.5	0	4.5	75	29.5	2.3	38.6	4.5
1	N22	2	PLK1	NA	Negative	41.1012083780881	2.5047619047619	5684.58592291068	1461.92744179074	72.6785714285714	8.46428571428571	3.67857142857143	1.14285714285714	898930.285714286	39328.75	28	3019903	32425.29	3655.76	157.51	25	32.1	3.6	60.7	39.3	28.6	0	57.1	35.7	25	3.6	67.9	39.3	28.6	0	67.9	7.1	21.4	0	67.9	35.7	0	39.3	0
1	N22	3	PLK1	NA	Negative	18.0577381308151	1.29074074074074	4473.11742142148	1052.07375196557	35.9230769230769	3.8974358974359	2.41025641025641	0.794871794871795	418264.871794872	19782.1538461538	39	1623792	39450.36	2829.57	187.7	12.8	38.5	2.6	48.7	23.1	38.5	10.3	38.5	38.5	28.2	2.6	76.9	20.5	43.6	2.6	76.9	0	28.2	2.6	76.9	20.5	0	28.2	0
