# Supplementary material for: TRACERx analysis identifies a role for FAT1 in regulating chromosomal instability and whole-genome doubling via Hippo signalling
Source: Nat Cell Biol. 2024 Dec 30;27(1):154–68. doi: 10.1038/s41556-024-01558-w (PMC11735399; doi:10.1038/s41556-024-01558-w)
Supplement: Supplementary file 17 — Statistical source data. [file 41556_2024_1558_MOESM17_ESM.zip › extended fig1/ext fig1A source/data/rawData/GIN_H1944_RPApS33.txt]

screenPlateOrder	plateWell	replicateNo	Content	ContentAnno	ContentType	MEAN_ObjectSpotTotalCountCh2	MEAN_ObjectSpotTotalAreaCh2	MEAN_ObjectSpotAvgAreaCh2	MEAN_ObjectSpotTotalIntenCh2	MEAN_ObjectSpotAvgIntenCh2	MEAN_ObjectSpotTotalCountCh3	MEAN_ObjectSpotTotalAreaCh3	MEAN_ObjectSpotAvgAreaCh3	MEAN_ObjectSpotTotalIntenCh3	MEAN_ObjectSpotAvgIntenCh3	ValidObjectCount	MEAN_Circ_TotalIntenCh2	MEAN_Circ_TotalIntenCh3	MEAN_Circ_AvgIntenCh2	MEAN_Circ_AvgIntenCh3	percentHIGH_Circ_TotalIntenCh2	percentLOW_Circ_TotalIntenCh2	percentHIGH_Circ_TotalIntenCh3	percentLOW_Circ_TotalIntenCh3	percentHIGH_Circ_AvgIntenCh2	percentLOW_Circ_AvgIntenCh2	percentHIGH_Circ_AvgIntenCh3	percentLOW_Circ_AvgIntenCh3	percentHIGH_SpotAvgAreaCh2	percentLOW_SpotAvgAreaCh2	percentHIGH_SpotAvgAreaCh3	percentLOW_SpotAvgAreaCh3	percentHIGH_SpotAvgIntenCh2	percentLOW_SpotAvgIntenCh2	percentHIGH_SpotAvgIntenCh3	percentLOW_SpotAvgIntenCh3	percentHIGH_SpotCountCh2	percentLOW_SpotCountCh2	percentHIGH_SpotCountCh3	percentLOW_SpotCountCh3	percentHIGH_SpotTotalAreaCh2	percentHIGH_SpotTotalAreaCh3	percentLOW_SpotTotalAreaCh3	percentHIGH_SpotTotalIntenCh2	percentHIGH_SpotTotalIntenCh3
1	C03	1	53BP1	NA	Positive	8.60061919504644	40.3993808049536	6.99482673876899	335374.246130031	6143.37428303077	12.5185758513932	73.6052631578947	5.36293246497835	363719.589783282	4141.60275593517	646	3046963	202503.6	2843.69	814.89	15	3.7	6.2	11.8	16.1	2.2	6.5	12.1	10.2	9.3	18.9	11.1	10.5	7.1	14.4	11.9	19.2	6.5	8.2	16.4	22.6	19.3	9	30.2	26.5
1	C03	2	53BP1	NA	Positive	11.0394537177542	49.1911987860395	5.22359830106742	368183.840667678	5960.87218114418	13.9362670713202	73.6418816388467	4.94460456872114	337610.842185129	4118.40136816013	659	2736123	182400.3	2516.26	719.19	14.3	6.1	5.6	15.5	12.3	5.2	5.8	16.5	10.5	7.7	10.9	8.8	8.3	7.7	8.3	8.8	15.2	4.6	7.9	13.8	23.1	9.1	7.6	25.9	13.7
1	C03	3	53BP1	NA	Positive	8.74733096085409	44.8879003558719	6.93442189294552	381907.533807829	6361.84957787416	11.3701067615658	45.3042704626335	3.5674789110114	189681.181494662	3636.57093232713	562	2622731	209769	2657.99	840	14.4	7.8	10.3	6.4	15.5	7.7	9.4	3.9	14.1	9.6	4.1	12.1	12.5	8.9	4.8	12.3	11.2	6.4	5.7	20.6	18.3	3.2	5.9	24.9	6.8
1	C04	1	53BP1	NA	Positive	9.48428571428571	42.1071428571429	5.30947311349356	325949.138571429	6053.40222609461	14.6071428571429	88.79	6.04397863814863	429699.998571429	4482.82386081649	700	2645374	210402.4	2656.21	868.49	15	6	7.3	11.6	16	2.6	7.6	9.3	8.9	8.4	22.4	4.6	8.6	6.1	13.1	5	23.6	5.6	10.9	8.9	26.6	24.9	3.1	31.1	34.7
1	C04	2	53BP1	NA	Positive	9.75528700906344	43.5725075528701	5.05527476905698	334182.086102719	6148.23168659678	13.9712990936556	72.7250755287009	5.11339732936895	340795.935045317	4292.66122302765	662	2617249	214204.4	2563.27	870.6	13.1	5.4	9.7	11.3	13.1	6.3	10.9	10	9.8	9.8	9.1	6.2	9.4	9.1	8	5.6	14.4	4.4	5.9	12.2	18.1	9.2	3.8	25.8	14.7
1	C04	3	53BP1	NA	Positive	9.02954209748892	44.9231905465288	6.60000306681184	383469.779911374	6616.9139603189	11.0649926144756	47.864106351551	3.86011534831201	203085.384047267	3671.88199281761	677	2878079	200402	2872.59	821.6	18	5	9.6	9.2	18.6	5.8	10.8	7.8	13.9	9.9	7.1	12.4	13.3	6.9	5.2	15.4	13.4	5	3.4	19.9	20.8	6.9	6.5	27.9	9.5
1	C05	1	53BP1	NA	Positive	8.37759336099585	39.2337482710927	6.87027890274471	317625.477178423	5904.04486735139	12.3195020746888	64.076071922545	4.72182843149425	295335.774550484	3944.16638728427	723	2541215	186645.2	2583.93	755.24	13	5	6.6	12.6	13.1	3.9	5.7	14.7	11.2	10.1	12.9	10.9	8.7	7.9	8.3	14.1	18.8	7.1	5.4	17.4	21.9	12	7.2	27.4	18.4
1	C05	2	53BP1	NA	Positive	9.32746478873239	44.8098591549296	6.30616358296184	370257.007042254	6276.50994363175	13.9947183098592	77.0404929577465	5.18946737897321	373351.269366197	4307.07364653644	568	2881767	223895.3	2787.14	905.16	16.4	5.3	10.7	8.1	15.8	4.4	11.1	6.7	13.2	8.6	11.6	12.5	12	8.6	9.2	9.7	12.3	4.8	11.1	18.3	17.8	12	11.3	23.2	18.8
1	C05	3	53BP1	NA	Positive	7.51766513056836	26.9984639016897	4.02066042757653	176786.944700461	4395.66210163855	13.2319508448541	64.8003072196621	4.46500331929854	277500.552995392	3828.58640885785	651	2155414	170052.4	1954.09	667.78	7.4	6.9	6	15.5	4.9	10.9	6	19.2	4.3	24.3	11.2	9.2	2.9	22.3	4.9	9.1	8.1	13.4	7.7	14.7	8.3	12	6.5	8	17.8
1	C06	1	53BP1	NA	Positive	7.8339222614841	36.6572438162544	6.06555199211632	293510.478798587	5745.88654388411	12.9063604240283	64.4010600706714	4.53939736181863	304917.203180212	4125.95047944974	566	2459079	245021.1	2422.58	1008.21	16.8	9.9	14	6.4	14.7	9	12.9	3.5	12.4	10.8	10.1	11.5	9.7	11.8	10.6	9.7	17.1	8.7	8	15.9	18	12	7.6	26.5	18.7
1	C06	2	53BP1	NA	Positive	9.64902998236332	43.2098765432099	5.98807796907728	343447.377425044	6241.84954164208	14.5714285714286	78.2522045855379	5.1653980934681	374674.518518519	4331.41105670211	567	2833407	234431.6	2680.33	917.99	16.4	4.2	9.7	8.1	14.8	5.8	10.1	6.9	10.9	9.5	11.5	10.4	10.2	7.8	9.2	6.3	15.5	5.3	9.3	14.6	20.1	11.3	6.9	26.3	19.8
1	C06	3	53BP1	NA	Positive	9.30685358255452	45.8520249221184	5.79084847049867	381576.925233645	6301.03624698376	10.7445482866044	41.1183800623053	3.49945269622542	163157.147975078	3496.56007495102	642	2765349	204642.7	2572.14	806.61	15.1	5.1	10	6.9	15.6	4.8	7.3	4.8	10.9	9.5	3.4	11.8	11.5	8.4	3.7	15.4	13.2	5.9	3	17.8	21.8	1.6	6.2	27.4	3.1
1	C07	1	53BP1	NA	Positive	8.09503239740821	42.3887688984881	7.62648978409385	372621.477321814	6452.75324567367	12.475161987041	59.4298056155508	4.34127239907729	267142.265658747	3979.00733674723	463	2749993	226586.1	2861.56	918.61	14.9	4.5	10.2	7.8	17.5	3	9.7	5.4	14.5	8.4	6.5	11.2	12.7	6.9	5	10.4	19.7	6.3	6.5	15.3	24.8	7.1	6.5	30.7	11.7
1	C07	2	53BP1	NA	Positive	10.1920792079208	47.0574257425743	4.83335153692868	373180.708910891	6527.73245201585	13.9128712871287	78.4811881188119	5.42082213355784	386326.548514851	4425.73609578313	505	2787366	246036.2	2743.98	989.12	16.4	5	14.5	5.9	17.8	3.8	14.9	5	13.5	8.3	15.2	10.1	13.5	5.1	12.1	7.1	14.9	3.6	9.7	16	22.6	11.9	8.7	28.9	20.2
1	C07	3	53BP1	NA	Positive	8.75198412698413	44.1845238095238	5.7240376102785	368041.478174603	6524.74534356485	10.8412698412698	42.6071428571429	3.55900904263564	184429.113095238	3714.04336652537	504	2666525	223456.9	2747.83	918.25	15.7	4.6	11.7	5.4	17.9	3.4	12.1	4	13.1	9.1	4	13.5	11.9	6.5	5	11.5	10.3	4.8	4	19.4	20.8	2.2	7.1	27	5.6
1	C08	1	53BP1	NA	Positive	8.23623445825933	41.4724689165187	7.01354307127071	347181.165186501	6061.88770742076	14.291296625222	89.8596802841918	6.30172047247548	467287.010657194	4686.22351877145	563	2687977	237964	2768.68	983.92	14.7	5.2	11.5	8	15.6	2.8	12.6	6	13	8.7	26.6	9.2	10.3	6.9	19.2	6.4	18.3	6.2	10.3	13.3	22.7	29	7.1	27.9	40.9
1	C08	2	53BP1	NA	Positive	8.46171171171171	41.7837837837838	4.98478976048162	346186.227477477	5990.43843389388	12.9256756756757	53.8265765765766	3.98329819546434	236186.75	4045.49669141846	444	2604902	232139.2	2494.54	950.56	14.6	8.6	12.4	6.8	14.4	9	14	4.3	13.5	11.7	2.9	9.2	10.8	10.8	6.3	6.1	9.5	8.1	6.5	16.9	16.4	2	7	22.7	5
1	C08	3	53BP1	NA	Positive	8.79101123595506	40.4876404494382	4.58604407203724	313449.930337079	5823.29251096081	11.647191011236	46.7865168539326	3.78163600715214	201887.296629213	3780.85543926358	445	2498654	231017.5	2394.24	927.76	13	5.8	12.1	4.9	9.9	5.6	10.1	2.9	9	14.4	5.6	11	8.3	11.2	5.4	10.1	12.6	7.9	5.6	17.5	17.5	3.1	5.4	21.1	5.8
1	C09	1	PLCG2	NM_002661	sample	8.59325842696629	37.1191011235955	4.67181505148281	293048.191011236	5447.66283621487	15.2943820224719	118.76404494382	7.71257345426364	676490.501123596	5011.7783085092	445	2581327	273037.3	2473.99	1086.48	13.5	10.6	20.4	10.1	13	7.4	21.3	8.1	6.5	12.4	41.6	8.5	6.3	9.4	36	8.5	21.8	8.3	15.7	12.4	20	48.1	7.9	25.2	61.6
1	C09	2	PLCG2	NM_002661	sample	10.6357894736842	47.9831578947368	6.12292839237398	367865.528421053	5978.69536771546	15.0231578947368	106.991578947368	7.25708249474591	587357.829473684	5033.69432301278	475	2895357	258059.6	2741.91	1034.5	15.8	4.4	16.8	6.3	14.3	1.3	19.4	3.4	8.8	8.6	31.6	6.3	9.3	7.4	25.3	4.4	17.1	4.4	10.1	11.8	22.1	27.4	5.3	25.9	42.1
1	C09	3	PLCG2	NM_002661	sample	8.04670912951168	35.6496815286624	4.76780240408853	285199.040339703	5771.45099304403	11.2632696390658	48.1528662420382	3.94039899175006	189905.976645435	3547.0843693117	471	2475852	210111.9	2448.92	841.99	12.1	7.6	11	10	11.5	3.6	10.4	6.6	10.4	10.2	5.3	10.6	9.3	10	3.2	10.4	9.3	6.8	2.5	16.6	13.6	1.3	7.2	18.3	3.2
1	C10	1	SETD2	NM_014159	sample	8.048	39.1253333333333	6.86866206794207	338733.869333333	5984.98668705532	15.9066666666667	107.586666666667	7.34711582745167	594406.677333333	5005.38703816929	375	2873359	284278.5	2880.58	1148.43	19.5	4.5	23.5	4.3	18.4	1.3	25.1	3.2	10.9	13.1	32	5.1	11.7	9.6	30.1	5.3	19.7	8.5	16.5	8.8	18.9	36.5	3.7	25.3	49.3
1	C10	2	SETD2	NM_014159	sample	8.74554707379135	45.7582697201018	7.82157767863481	416135.239185751	6292.94944545168	15.5521628498728	85.3206106870229	5.44251080398716	419870.8956743	4434.44407916494	393	3102178	258343.5	3038.61	1033	18.6	6.9	21.1	8.1	20.9	5.1	18.1	4.6	15.8	15.3	13.5	7.4	17.6	10.7	11.2	6.6	13.7	8.1	10.4	10.9	21.1	12.2	6.9	26.2	20.6
1	C10	3	SETD2	NM_014159	sample	8.42548596112311	45.3801295896328	7.60015823925768	435916.686825054	6540.55097402273	13.5053995680346	62.1814254859611	4.63017068717587	265267.315334773	3762.43945879302	463	3142335	221610.4	3031.62	877.85	20.1	4.1	14.7	9.9	20.5	2.4	11.9	6.7	16.6	14.3	9.5	6.7	16.4	8.6	5.6	8.9	13.6	6.3	6	11	19.2	8	4.5	23.5	12.1
1	C11	1	IKZF1	NM_001220765	sample	6.67297297297297	32.5243243243243	6.13868532067889	277816.535135135	5642.649402101	14.3891891891892	98.0702702702703	6.44005527290332	510032.7	4509.28455330874	370	2407688	242519.4	2493.54	977.4	11.1	10.8	14.3	12.4	11.9	4.3	15.1	10.5	13.8	17.3	29.5	10.3	12.2	14.6	22.7	11.1	14.6	11.4	11.9	13.2	15.7	31.9	9.2	20.8	47.3
1	C11	2	IKZF1	NM_001220765	sample	8.8036253776435	42.6767371601208	5.5907890021994	360771.50755287	5978.38480576792	13.6918429003021	69.0634441087613	4.72114789378801	335452.821752266	4182.43381636593	331	2649793	265685.2	2607.86	1026.99	14.5	10	20.5	6.9	15.1	10.6	20.5	5.4	12.4	12.7	9.1	11.8	12.7	12.4	9.7	8.8	13	7.9	9.4	15.1	16.6	7.9	6.9	19.9	14.5
1	C11	3	IKZF1	NM_001220765	sample	8.31391585760518	44.5016181229773	6.16889101450934	389820.660194175	5723.39306865323	11.6375404530744	53.1553398058252	4.14169585989189	234064.533980583	3807.8435547035	309	2530619	235031.2	2432.89	964.38	16.8	15.5	18.4	7.8	14.2	13.6	15.9	7.1	13.3	16.5	10	13.3	12.9	16.8	7.8	10.7	14.2	10.4	5.2	17.5	20.1	6.8	7.8	22.7	9.7
1	C12	1	COL2A1	NM_033150	sample	6	28.8902877697842	6.97575599404525	248250.59352518	5277.15700942952	11.9208633093525	51.4568345323741	3.94335110533133	225818.244604317	3882.67945409557	556	2355105	247746.1	2428.73	1001.76	9.9	7	13.7	5.6	11.2	5	14.6	3.6	11.3	18.7	6.1	10.4	9.4	14.6	5	9.2	10.6	12.9	4.5	14.4	12.2	4.3	5.6	14.6	8.6
1	C12	2	COL2A1	NM_033150	sample	7.52008032128514	33.8714859437751	5.70038560644222	262685.048192771	5553.98303738177	11.7028112449799	49.5261044176707	3.95887873773736	223738.37751004	3874.99532729977	498	2348240	257589.5	2423.97	1034.6	10.4	8.4	15.7	7.4	10.2	7.6	16.7	6.4	10.2	15.1	5	13.1	8.6	12.4	6.4	13.1	9.6	8	4	20.7	12	2	10.2	13.9	4.6
1	C12	3	COL2A1	NM_033150	sample	6.69320388349515	31.1902912621359	5.73608981148372	258516.724271845	5286.61723439829	11.4233009708738	45.8970873786408	3.68268252073805	192203.477669903	3671.65572499228	515	2343600	222569.4	2352.17	941.96	9.3	9.9	14.2	7.8	11.8	10.7	15.1	5.6	9.1	19.2	4.7	12.8	7.6	17.1	6	13	8	12.4	4.9	17.3	12.4	3.7	5.8	14.8	6.8
1	C13	1	SMAD4	NM_005359	sample	6.68312757201646	29.042524005487	4.9169163212333	228517.680384088	5480.54019045165	13.1399176954733	71.5418381344307	5.30377551149968	334344.426611797	4249.68088736416	729	2284541	212029.5	2267.29	864.58	11.8	6.6	7.8	8.5	10.8	6.4	7.1	5.8	9.9	12.2	15.1	6.6	8.8	10.2	9.1	7	11.8	7.3	4.9	9.6	12.5	11.9	4.9	15.9	19.8
1	C13	2	SMAD4	NM_005359	sample	9.88888888888889	41.7156308851224	5.68330639856167	300179.237288136	5362.023113873	14.7099811676083	96.2128060263653	6.47221495367334	469478.777777778	4467.66584187384	531	2537910	204165.2	2367.35	815.09	10.9	7.5	7.3	7.9	8.5	5.3	7.3	7.9	6	9.8	23.5	8.7	5.6	10.5	10.2	6	13	4.9	9.8	15.3	15.6	19.2	8.3	16.4	29
1	C13	3	SMAD4	NM_005359	sample	7.58469945355191	34.1338797814208	5.84276644852564	275178.147540984	5671.55362288632	11.1871584699454	45.7021857923497	3.72321222259734	186630.87431694	3584.1835388631	732	2311678	191829.9	2339.14	768.86	9.7	7.4	7.1	11.5	10.7	10.1	5.9	10.5	11.5	13.9	5.1	11.3	9.3	12.4	4.5	13.9	8.7	8.1	3.8	18.4	12.7	3.7	5.7	15.3	7.2
1	C14	1	FANCF	NM_022725	sample	6.77414330218069	30.6355140186916	6.72996874112038	258448.42211838	5440.60235846944	14.4299065420561	87.9439252336449	6.02746846051128	443043.582554517	4616.85630883647	642	2518450	230804.6	2522.16	947.78	12.3	5.6	12.8	8.6	12.8	4	11.7	8.1	9	16.5	22.7	5.3	9.7	12.5	18.4	5.9	12.8	10.4	10.3	9.2	13.6	24	4.5	18.1	39.7
1	C14	2	FANCF	NM_022725	sample	5.85302593659942	20.3948126801153	4.4995482927958	139527.847262248	4417.5098399164	13.2319884726225	68.3443804034582	4.72121669739119	304240.887608069	3920.6229678405	694	2040248	187269.3	1901.78	733.65	6.2	9.1	6.8	13.1	4.9	15.4	5.6	13.8	5.6	24.6	8.6	11.1	4.2	23.9	4.6	12.5	2.2	10.2	7.1	16.4	4.3	7.3	9.8	5.5	11.8
1	C14	3	FANCF	NM_022725	sample	7.48257839721254	36.2648083623693	6.76647570857994	318450.721254355	6034.7375281063	11.1655052264808	42.8710801393728	3.59307723419102	173345.130662021	3535.70331600962	574	2578413	211687.1	2654.97	854.01	15.5	7	9.6	10.5	14.3	6.1	7.1	6.1	11	12.9	4.4	11.3	11.5	10.3	4.7	14.5	11	7	5.2	20.9	14.6	2.3	7.1	19	3.7
1	C15	1	Sep-12	NM_144605	sample	7.21818181818182	32.9884297520661	6.22299286735292	283181.540495868	5688.67332878739	13.0760330578512	67.0132231404959	4.86770657153633	314742.547107438	4201.52499018438	605	2662419	219782.4	2532.32	856.49	15	5.8	9.9	8.1	14.7	4.6	9.4	8.8	9.1	13.1	12.2	6.6	9.1	10.2	8.1	5.8	14.7	9.1	6.4	11.1	15.5	13.6	4.3	20.3	19.5
1	C15	2	Sep-12	NM_144605	sample	5.62556390977444	22.1022556390977	4.71295330090764	173444.44962406	4505.27404238958	12.5924812030075	61.7533834586466	4.70691150875065	267092.285714286	3878.96167463223	665	2161464	179612.3	1997.76	713.61	6.3	8.9	5.9	15	5.3	16.1	5.1	20.3	7.4	25.6	8.7	8.6	5.1	24.7	3.2	11.9	2.6	11.6	2.1	13.8	5.3	3	6.3	5.9	7.2
1	C15	3	Sep-12	NM_144605	sample	7.79782270606532	33.4152410575428	6.00905318560104	269001.258164852	5709.8607457113	11.3421461897356	45.2752721617418	3.72624995693243	186536.494556765	3676.10132877807	643	2519065	211076.6	2504.78	837.22	12.4	4.5	9.2	9.2	10.4	5.4	8.1	7.8	8.9	14.5	4.5	9.8	8.6	10.3	4.4	11.4	8.9	7.6	3	15.7	12.6	2.6	5	16.3	5.1
1	C16	1	GNPTAB	NM_024312	sample	6.49142857142857	29.2285714285714	5.47004273220568	236942.697142857	5198.43147578571	13.2247619047619	64.6419047619048	4.57743206232886	290281.874285714	4009.63881961408	525	2266146	240640.9	2345.79	977.79	11.6	7.4	12.2	7	12.6	7.6	11.8	4	10.7	18.7	9.7	8.2	8.6	16.8	5.3	8.2	14.7	13.1	8.8	12.6	15.6	10.7	6.3	18.9	15.6
1	C16	2	GNPTAB	NM_024312	sample	8.81086142322097	41.3483146067416	6.84996433804061	351621.756554307	6116.48685923057	13.9456928838951	73.6760299625468	4.9472949329228	338519.279026217	4072.39918260871	534	2754937	246709.8	2732.55	947.97	15.7	5.4	16.5	6.9	15.4	6.4	12.7	7.5	11.4	13.9	9.4	11	12.7	9.2	6.9	9.9	11.4	5.8	6.4	13.9	16.7	6.4	9.4	20.2	10.7
1	C16	3	GNPTAB	NM_024312	sample	8.35423728813559	40.0118644067797	7.1708428396317	340197.445762712	5893.58795181214	12.4796610169492	56.735593220339	4.32312622985165	245928.952542373	3900.63685264851	590	2665118	215566.8	2655.67	847.54	14.9	9.5	11	8.8	15.1	8	8.8	6.6	13.2	14.6	9.5	7.8	10.2	10.3	6.4	7.8	12.7	7.8	6.3	13.9	17.5	6.1	5.3	20	12.4
1	C17	1	53BP1	NA	Positive	8.35727788279773	41.7826086956522	8.61227206463896	361831.534971645	6166.70811844194	14.5066162570888	91.3156899810964	5.8915423343435	464060.880907372	4349.64067886855	529	2771920	220241.6	2920.37	899.47	16.6	6	11.5	10.2	15.9	1.7	10.6	9.3	12.7	10.6	21.9	9.8	11.2	8.9	17.2	9.6	18.9	7.9	14.2	13.8	25.9	30.4	8.3	30.6	38.9
1	C17	2	53BP1	NA	Positive	9.26626323751891	44.8305597579425	6.02803845372832	381727.470499244	6457.56427527226	13.3086232980333	63.3086232980333	4.6552526926603	283229.423600605	4152.82238287423	661	2801344	215046	2798.42	889.11	15.7	5.9	10.7	8.9	17.9	5.3	11.2	6.2	11.5	10.4	6.1	8.2	15.9	9.8	7.4	6.7	12.6	6.4	6.2	15.4	20.4	3.2	6.2	27.4	7.9
1	C17	3	53BP1	NA	Positive	7.55631399317406	38.1501706484642	6.73810735371138	319556.363481229	5840.02378143701	11.0460750853242	45.7508532423208	3.71089843700553	198769.936860068	3710.91558904192	586	2415931	221608.2	2492.35	913.62	12.5	7.2	11.9	9	12.3	8.7	12.5	5.5	13.3	14.8	5.1	12.6	9.6	12.6	7.8	12.8	11.1	10.2	5.6	24.7	17.9	4.4	7.5	23	9.7
1	C18	1	53BP1	NA	Positive	7.58496732026144	34.718954248366	4.73264445509924	270711.496732026	5630.56760991075	12.5669934640523	62.297385620915	4.84986012097347	293636.578431373	4097.33003580656	612	2304667	231477.9	2273.18	952.21	11.1	9.2	12.7	11.3	11.3	7	11.3	8.7	9.6	12.4	10	7.8	7.5	10.9	8.8	8.2	16	9.3	7.2	13.4	19.4	9	5.7	24	16.2
1	C18	2	53BP1	NA	Positive	9.55459272097054	47.7417677642981	6.90846081225129	404666.639514731	6426.10961112002	11.9081455805893	52.5823223570191	4.21964528611436	223919.87694974	3777.72872357105	577	2694466	219692.6	2688.11	912.47	12.8	6.1	8.8	9.5	12	4.5	10.9	8.3	13.9	7.6	4.7	13.9	13.2	7.3	4.3	16.5	13.9	3.6	4.2	19.8	18.4	1.9	9.9	24.6	5.4
1	C18	3	53BP1	NA	Positive	8.63287250384025	40.4362519201229	5.65934223266793	317602.301075269	5582.08960817156	9.44700460829493	33.1705069124424	3.05023399991932	133212.145929339	3385.85833596524	651	2221832	197401	2231.96	827.82	9.8	20.4	7.4	12.4	10.9	19.4	8.9	9.7	8.8	12.4	1.8	20	9.1	18.1	3.7	20.9	11.2	8.8	2.3	29.3	16.7	1.5	10.3	20.6	2.2
1	C19	1	53BP1	NA	Positive	7.90896358543417	34.9831932773109	5.67748265285271	277683.406162465	5610.58349895439	14.0854341736695	74.2955182072829	5.01660224160268	342942.096638655	4169.29279743744	714	2331766	201595.1	2335.1	803.31	12.6	8	7.7	13	10.4	8.5	6.7	12.9	8.4	11.9	14.4	8.1	8.3	10.4	9.7	8.3	17.8	7.8	9.8	10.6	18.1	12.6	6.2	22.4	23.5
1	C19	2	53BP1	NA	Positive	9.80308219178082	48.0582191780822	6.88175764097483	398656.23630137	6362.71420674128	11.5188356164384	47.5753424657534	3.88688503134836	199641.532534247	3799.2963245397	584	2788759	228541.6	2774.23	935.42	15.9	6.3	13.9	8.4	15.4	5.7	12.8	8.9	13.9	10.4	3.6	14.6	11	8.7	4.5	13.9	16.3	6.2	2.6	20.9	21.7	1.9	9.4	30.5	3.1
1	C19	3	53BP1	NA	Positive	8.42967542503864	40.6646058732612	6.41817365335975	332801.720247295	5999.1546614269	9.68933539412674	34.4945904173107	3.14720619971529	140600.684698609	3437.53361208137	647	2487818	207604.1	2601.73	854.96	14.1	8.7	8.2	10.8	15.9	7.1	9	7.3	12.1	13.8	2.5	17	10.4	11	3.7	16.7	11	9	2	27.4	19.3	1.1	9.3	23.5	3.7
1	C20	1	53BP1	NA	Positive	7.93866171003717	39.4758364312268	6.9879184864144	318770.873605948	5948.9436016762	12.8197026022305	62.317843866171	4.4544214545209	287359.459107807	3901.49389702682	538	2414303	245057.2	2515.51	983.41	12.6	8.2	13	8.2	13.6	7.2	12.3	5.4	13.6	11.5	8.9	11.5	10.2	11	8.6	13.8	18.2	8.4	7.2	17.7	24.2	7.2	8.7	29.2	15.4
1	C20	2	53BP1	NA	Positive	10.9705372616984	54.3015597920277	6.93474637093375	460988.435008665	6330.14784045051	15.3830155979203	88.0311958405546	5.66480898715064	422736.525129983	4285.40871512794	577	3096955	218148.6	2938.91	853.54	17.9	5.2	10.7	14	18.9	3.6	9.2	13.5	12	8.1	16.8	9.4	12.8	7.8	10.9	9	17.5	5.4	11.1	11.6	22.9	13.3	7.1	31	25
1	C20	3	53BP1	NA	Positive	10.1628571428571	44.8757142857143	5.88774818885229	357582.815714286	6233.12833889493	12.9028571428571	64.6814285714286	4.80621969910752	295678.87	3987.49159482502	700	2795016	190304.5	2727.46	787.34	16.1	4.7	6.4	11.7	16.7	4.1	6.7	9	10.3	8.4	13.6	9.4	10.3	7.3	10	11.1	16.9	4.7	7.9	16.1	20.9	14.6	6.3	26.6	21.6
1	C21	1	53BP1	NA	Positive	7.05331753554502	29.7689573459716	5.26914903136607	221995.138625592	5102.79780623523	12.5651658767773	62.6670616113744	4.57396925412619	276332.664691943	3924.67321697026	844	2309505	178627.5	2172.92	710.06	9.8	6.2	4.4	16.1	7.5	6.2	3.9	16.8	9.1	16.7	11.6	10.2	5.2	14.3	6.3	9.5	13.6	12	8.3	17.4	12.8	11.5	5.8	14.9	16.6
1	C21	2	53BP1	NA	Positive	8.49565217391304	42.431884057971	7.34672898241823	365128.965217391	6170.05539196998	9.94347826086956	38.8130434782609	3.41888645856472	160424.923188406	3406.41488804355	690	2537085	208342	2632.71	870.32	15.2	12.2	8.3	12.2	15.5	12.6	8.1	7.5	13	13.5	2.3	20.3	13.3	13.6	2.6	27.5	11	7.4	2.8	32.2	16.8	0.9	17.8	23.8	1.7
1	C21	3	53BP1	NA	Positive	8.66913123844732	41.275415896488	6.49765119364235	335193.467652495	6031.3474633803	11.6044362292052	48.4232902033272	3.99825761212354	211360.020332717	3812.38593626159	541	2466852	225572.5	2641.57	945.63	12.4	6.8	12.2	9.2	14.4	8.9	12.2	7.2	13.3	13.7	5.5	9.6	10.9	11.8	7.6	13.1	12.8	8.1	4.1	17.2	20	3.7	5.2	23.1	9.4
1	C22	1	53BP1	NA	Positive	7.42172073342736	36.9985895627645	6.28218838954565	321270.7348378	5933.71483960794	12.1438645980254	60.0014104372355	4.58092339844196	282370.410437236	4061.59772835069	709	2566164	211306.9	2515.16	834.37	13.3	5.8	11.1	10.4	13.3	7.1	9	10.9	14.4	13	10.6	11.4	12.1	11	9	10.3	15.4	9.3	8.3	16.2	20.5	10.3	5.9	26.7	16.9
1	C22	2	53BP1	NA	Positive	8.80609418282548	42.7908587257618	6.34093301749504	356968.987534626	6259.56060994451	12.308864265928	55.5664819944598	4.28014720117006	245921.450138504	3923.1481955154	722	2700003	199542.2	2718.65	819.46	13	6.9	7.3	13.6	15	7.2	9.1	13.3	14.7	10.7	6.2	12.9	12.7	8.7	5.5	11.8	12.3	6.1	5.7	19.7	18.7	1.5	9.8	24.2	5.7
1	C22	3	53BP1	NA	Positive	8.09286898839138	41.3051409618574	8.06823324537585	356588.184079602	6258.03251689891	10.7379767827529	42.2802653399668	3.61674302790322	177226.043117745	3712.13331500531	603	2578568	202827.7	2711.15	834.04	12.9	7.5	8.1	10	13.6	8.8	8.1	7.1	14.4	12.1	4.6	12.9	13.4	10.9	5.3	10.4	9.1	7.5	4.6	22.9	18.1	2.7	6.1	23.5	5.3
1	D03	1	RAD51	NA	Positive	7.33924611973392	38.3015521064302	6.59246596802905	347455.66518847	6251.23794911245	12.1552106430155	56.1086474501109	3.85970448785061	245991.651884701	3668.61228444007	451	3265573	215174.7	2967.59	793.22	21.1	6	11.1	14	19.7	5.5	8.9	14.6	14.9	14.4	6.9	17.1	18.4	10.9	6.2	14.9	14	8.4	9.1	22.8	20.4	7.1	13.7	27.7	13.5
1	D03	2	RAD51	NA	Positive	11.3950617283951	54.2246913580247	6.88878843293231	454876.691358025	6380.39530583156	15.8	81.7160493827161	4.73800765332908	399110.980246914	4254.55320344792	405	3358292	248936.1	2908.97	941.5	25.9	6.7	19	6.4	18.8	5.4	16	4.9	14.6	9.6	8.6	14.6	14.8	9.4	10.9	8.6	21.2	4.7	17.3	17.5	27.7	14.6	10.1	31.9	21
1	D03	3	RAD51	NA	Positive	7.74004683840749	40.2505854800937	5.66620865695866	349587.81030445	6302.18930272946	11.3700234192037	46.7213114754098	3.79063281038922	198323.257611241	3819.92995427183	427	3103783	247621.8	2589.07	943.14	20.8	4.4	19.7	5.9	13.6	3.5	17.8	4.9	20.8	13.8	5.6	14.1	18	11.7	4.9	8	8.2	8.9	7.3	25.5	18	5.2	7	22.7	8.7
1	D04	1	RAD51	NA	Positive	8.04774535809019	40.1803713527851	6.01134249409029	350700.312997348	6136.51460332392	14.8700265251989	76.2466843501326	4.64928978440176	361930.527851459	4186.3994121444	377	3220011	283842.6	2710.76	1056.38	22.8	7.4	24.7	5.3	17.5	7.2	18.3	4.5	15.9	14.3	9.5	11.4	17.8	13	10.3	7.2	18.3	10.3	15.9	14.1	23.9	19.1	6.6	28.1	28.4
1	D04	2	RAD51	NA	Positive	9.56657223796034	50.1416430594901	7.4421222549855	478460.373937677	6601.43308001724	16.6345609065156	87.1416430594901	4.91233834799849	431432.733711048	4570.18266959343	353	3869421	302565.8	3196.91	1119.53	28.9	2.5	31.2	4.5	22.1	2.3	25.2	3.4	17.3	17.3	10.5	10.2	22.7	11.9	12.2	5.7	13.6	9.9	18.1	12.2	21.2	16.4	6.8	31.7	26.1
1	D04	3	RAD51	NA	Positive	9.24857142857143	48.7428571428571	7.53253957369098	442794.354285714	6492.838975041	13.0457142857143	54.4142857142857	3.8080089220614	228364.957142857	3742.44972497549	350	3229878	270217	2770.89	1009.03	22.3	5.4	29.7	6.6	14.9	5.1	23.1	4	18.3	10.6	6.6	11.1	16.3	9.4	6.3	11.7	12.6	4	11.1	16	20.6	7.7	7.7	27.4	10
1	D05	1	RAD51	NA	Positive	7.8861985472155	44.4334140435835	9.20637961032926	403864.234866828	6393.13426718158	14.1670702179177	69.4673123486683	4.55440760059989	318954.9031477	4074.62657444635	413	3068523	252608.9	2759.08	950.14	22.5	9.7	16.9	7.3	17.4	9	13.6	5.6	22.8	13.6	8.7	11.4	19.4	12.1	7.5	9.4	20.6	8	11.6	14.3	25.9	13.3	7.5	31.2	19.6
1	D05	2	RAD51	NA	Positive	9.86632390745501	48.5012853470437	5.91571979039634	424388.910025707	6328.57179165258	16.1053984575835	84.9434447300771	5.04651122585732	402052.12596401	4356.28982134421	389	3309153	257091.4	2782.5	963.13	22.9	7.2	18.8	8.7	17	5.7	15.2	4.6	13.6	13.4	7.2	9.3	16.7	10.3	8.7	6.7	13.1	5.7	17.5	12.9	22.6	13.6	8.5	29	22.9
1	D05	3	RAD51	NA	Positive	9.11009174311927	46.5382262996942	5.06279943971982	397918.28440367	6192.74160772407	9.97553516819572	35.697247706422	3.1260428376433	139783.535168196	3384.89215560281	327	3176279	254314.8	2550.12	924.52	23.2	4.6	21.7	5.8	17.4	5.2	15.9	5.5	17.7	15.6	1.8	18.7	18	13.8	7	18.7	12.5	9.5	4	25.4	22.3	1.2	12.8	27.5	2.4
1	D06	1	RAD51	NA	Positive	8.76441102756892	48.1152882205514	8.17732812191926	451582.714285714	6786.73427516549	15.4561403508772	81.4486215538847	4.95271030363861	415443.796992481	4472.64734581388	399	3439864	269621.6	2951.58	1001.67	25.8	5	21.3	9.3	20.1	2.5	15	6.5	19.5	6.5	10.5	9.3	18.8	5	16.3	7.8	17.8	3.8	18.8	13	25.8	21.8	6	30.6	32.8
1	D06	2	RAD51	NA	Positive	13.1681681681682	69.2102102102102	8.07248697972788	595444.90990991	6635.85932680846	18.1021021021021	105.042042042042	5.75729072227766	527555.3003003	4610.27206055213	333	4051743	273873	3151.91	1001.93	33	6	23.4	7.5	22.8	4.8	18.3	3.9	15	6.9	16.8	9.3	18.3	7.8	16.2	6.6	25.2	2.4	27.9	12.6	34.8	26.4	6.9	40.5	33.9
1	D06	3	RAD51	NA	Positive	8.20867768595041	41.4814049586777	5.84491003266279	355561.210743802	6298.83068091728	8.91115702479339	30.3884297520661	2.88071264772982	114561.911157025	3108.23525876811	484	2943981	214575.7	2508.16	786.25	20.2	5.6	12.2	7.9	13.4	5.8	7.6	8.9	17.8	13.8	2.3	21.3	15.7	9.9	2.5	24.8	11.8	6.2	2.9	33.9	19.2	1.2	13	26	2.7
1	D07	1	RAD51	NA	Positive	6.47457627118644	39.774011299435	7.78225138377679	379607.378531073	6332.20609784724	11.3135593220339	47.8841807909605	3.79557627657073	195092.844632768	3606.11625721203	354	3106409	243813.8	2817.88	922.39	20.3	7.6	17.8	10.5	15.8	4	12.1	9	23.7	14.7	5.4	12.1	20.3	13.6	4	14.1	12.1	12.1	4.8	23.2	21.8	4.5	8.2	27.1	5.9
1	D07	2	RAD51	NA	Positive	9.29230769230769	53.4553846153846	6.58338580533149	511845.8	6587.13051302243	13.2523076923077	57.2246153846154	4.02394039757467	244412.818461538	3846.26268011991	325	3506348	260511.5	2845.61	953.62	25.8	6.8	22.5	5.2	18.8	8	13.8	4.6	23.7	15.4	3.7	14.2	24.9	12.6	5.5	10.8	13.8	8.6	10.2	21.2	22.8	4	10.5	28.6	5.5
1	D07	3	RAD51	NA	Positive	7.3811320754717	40.1509433962264	7.49644372762379	337880.120754717	5040.37969677916	11.3509433962264	44.4981132075472	3.11320276900581	176503.132075472	3075.01270864185	265	2426395	220327.8	2073.76	794.03	15.1	22.3	20	19.6	9.4	21.5	10.6	18.9	14	26.4	3.4	22.6	7.9	24.9	2.6	21.1	7.2	19.2	7.5	24.9	19.6	3.4	20	21.9	6
1	D08	1	RAD51	NA	Positive	7.72268907563025	44.218487394958	8.08913266556238	402596.882352941	6550.25063108627	14.9327731092437	72.453781512605	4.36550943026768	342161.289915966	4189.14056873041	238	3331023	318957.3	2793.07	1127.51	19.7	2.1	37.4	5.5	17.2	0	28.2	3.8	19.7	11.8	7.1	13.4	21.8	7.1	11.8	8.4	16.8	5.9	16.8	16.4	23.1	18.1	7.6	30.3	24.4
1	D08	2	RAD51	NA	Positive	6.77700348432056	35.5644599303136	6.18535752467483	295354.965156794	5211.60887784082	11.2822299651568	49.184668989547	3.78342306849809	210534.459930314	3473.051964471	287	2192723	233092.7	1987.27	890.88	10.8	23.3	18.5	15.3	8.7	28.6	14.3	15.7	19.5	28.2	5.6	22	13.6	29.3	3.8	19.5	9.1	19.5	5.2	30.3	16.4	2.4	20.6	19.9	4.2
1	D08	3	RAD51	NA	Positive	9.10222222222222	49.5555555555556	7.3021966991692	449727.386666667	6412.84320567385	12.9111111111111	52.5555555555556	3.96557196977894	228414.475555556	3936.1462085937	225	3261343	291170.7	2953.44	1104.27	25.8	4	31.1	6.7	17.8	4.4	26.2	6.7	22.7	14.7	6.2	8.4	17.3	12.4	8.4	10.2	10.2	9.3	8.9	15.6	23.6	7.6	4.9	28	11.1
1	D09	1	SMC3	NM_005445	sample	6.27238095238095	36.4019047619048	9.14322615500713	334860.038095238	6108.39610641501	10.6857142857143	41.2819047619048	3.58240383942965	172488.897142857	3669.61024993421	525	2513334	240749.2	2746.1	969.9	13.3	6.5	13.5	9.5	15.4	5.9	13.5	6.7	17.7	13	2.9	13	16	10.5	4.4	13	11.4	9.1	3.6	19	20	2.1	7.6	27.4	3.6
1	D09	2	SMC3	NM_005445	sample	7.22077922077922	32.7489177489177	5.56856777107719	257976.350649351	5680.2148498374	13.4329004329004	75.1688311688312	5.23953450744193	334834.636363636	3927.8446054497	462	2362052	187765	2455.11	754.83	11	8.7	6.3	16	12.3	10.2	5.4	16.2	10.6	18.2	11.3	11.5	9.7	14.3	5.2	12.3	8.7	8.2	6.7	14.3	11.5	9.7	8.7	15.6	16.5
1	D09	3	SMC3	NM_005445	sample	7.21992481203008	38.8627819548872	6.38054926814009	339874.937969925	6039.52421249395	9.6390977443609	35.5225563909774	3.43511155295838	148210.928571429	3504.59718726944	532	2483394	209086.1	2548.77	843.34	12.8	10.2	9.2	11.7	14.7	13.2	9	9.8	15	13	4.3	14.5	11.8	12	3.8	18.2	7.9	7.9	2.4	25	16	1.7	7.3	19.4	4.9
1	D10	1	CHD8	NM_020920	sample	7.53853853853854	33.1541541541542	4.60179901437098	260491.926926927	5387.42725028995	11.3453453453453	52.6666666666667	4.08156093660001	240304.551551552	3745.07911802436	999	2329150	201069.3	2283.72	833.09	13.1	9.9	8	16.9	12.6	11.3	8.2	15.2	8.9	15.1	8.7	14.7	8.1	13.9	7.9	17.9	16	12.7	5.2	20.4	17.1	8.1	9.2	21.3	12.7
1	D10	2	CHD8	NM_020920	sample	8.532	40.6786666666667	6.07472443237235	336513.970666667	5977.80107686234	13.58	66.9346666666667	4.77231366073734	283305.04	3878.14362560337	750	2665534	194328.7	2521.5	783.91	13.7	7.3	6.5	17.6	13.3	9.3	8	17.5	12.1	12.1	6.4	7.2	11.3	10.8	4.3	12.5	12.1	5.9	5.3	11.2	15.7	4.3	5.3	21.6	7.3
1	D10	3	CHD8	NM_020920	sample	9.50771869639794	43.7307032590051	6.10360051566245	348927.487135506	6024.46938771806	11.188679245283	44.9965694682676	3.79609493736817	172752.267581475	3411.5677324437	583	2619073	179606.4	2541.57	725.15	13	6	6	9.9	14.2	8.6	5.5	13	9.6	9.6	5.3	8.6	8.7	9.6	3.1	18.2	13.6	4.6	3.3	17.5	20.6	1.9	4.5	26.1	3.8
1	D11	1	COL5A2	NM_000393	sample	6.17769376181475	30.8922495274102	6.29244261767817	270809.177693762	5459.29449409172	11.3062381852552	47.7485822306238	3.86924917969933	199000.835538752	3731.38138794019	529	2525331	222653.2	2485.47	879.99	13.2	5.7	11.7	7.8	12.1	4.2	10.6	6	13.6	18.3	3.8	10	12.3	15.5	3	12.1	13.8	13.2	3.6	17.2	15.5	2.5	5.3	18.5	6
1	D11	2	COL5A2	NM_000393	sample	6.9120654396728	33.6339468302658	5.90868598250498	288262.938650307	5461.64700427406	11.8486707566462	52.799591002045	4.2311724294558	217630.770961145	3707.26297102174	489	2490816	225731.3	2320.53	877.56	9.8	9.8	10.6	7.6	9.2	14.7	9	6.7	12.7	18	4.3	11.9	10.4	16.4	3.1	16.8	7.6	9.6	2.7	18.8	12.5	1	8.2	14.7	2.9
1	D11	3	COL5A2	NM_000393	sample	7.52078774617068	34.2669584245077	4.63093576328491	285087.901531729	5266.61983678772	11.3588621444201	47.6301969365427	3.82389284108742	188655.538293217	3480.94912141439	457	2487596	196763.1	2240.73	771.87	11.4	9.2	9.6	9.6	8.8	13.6	7.4	8.8	10.9	19.7	5	10.9	7.4	18.2	3.1	15.3	10.3	12.3	4.8	19.3	13.1	3.1	7.4	15.3	5
1	D12	1	BRCA2	NM_000059	sample	6.48428835489834	33.1534195933457	6.61468896075123	285138.478743068	5923.83729069172	14.354898336414	66.8706099815157	4.35830097980388	305338.290203327	4135.57307930703	541	2536616	269053.2	2519.87	1060.08	11.8	4.8	19.4	6.1	13.1	1.8	16.8	3.9	14.6	13.3	7.4	7	11.6	10.5	7.2	7	12.9	9.6	11.1	9.6	15.5	9.8	5	21.1	18.5
1	D12	2	BRCA2	NM_000059	sample	7.77227722772277	37.3485148514851	5.67600226462459	306766.469306931	6025.10214848132	14.4039603960396	75.0257425742574	5.13269350906961	349409.79009901	4277.92072119968	505	2636861	244019.6	2538.62	982.77	12.3	5	15.6	5.7	13.1	5.3	13.1	3.6	15.8	13.5	9.7	6.5	13.5	12.3	8.1	5.7	8.1	7.9	7.9	12.9	14.7	7.7	5.7	22.8	14.1
1	D12	3	BRCA2	NM_000059	sample	7.79626485568761	37.6485568760611	6.88451118750553	292947.932088285	5574.64667583532	13.6926994906621	71.1748726655348	4.79427211165576	319033.516129032	3922.11704643546	589	2466698	207369.9	2269.46	826.65	12.9	12.9	10.4	9.5	11	14.1	9.7	9	13.8	13.4	16.5	9	9.3	16.3	9.8	9.7	9.5	6.3	11.5	14.8	16	18.5	6.3	17.8	25.6
1	D13	1	UBR5	NM_015902	sample	5.68463073852295	26.7305389221557	7.43035916764649	240987.203592814	5384.67809350036	15.2714570858283	75.7305389221557	4.59296337813818	363040.828343313	4152.69372125174	501	2522386	280316.6	2554.91	1096.92	12.8	6.6	23.8	9.2	11.8	3.6	21.4	7.2	11.4	15	8.6	10.4	9.8	8.6	10.8	8.8	7.4	7	17.8	13.6	10.8	18.4	7.8	12.8	27.1
1	D13	2	UBR5	NM_015902	sample	6.88818565400844	26.1962025316456	5.00799289981642	201866.502109705	5234.64695988024	15.07805907173	74.2763713080169	5.04157920301578	350768.270042194	4314.58926777411	474	2500407	268629.8	2320.43	1028.41	10.5	7.8	24.3	5.3	9.3	9.5	18.1	3	8	19.6	5.7	6.1	7.2	15.8	8.2	6.1	4	7	11.8	13.1	6.5	5.3	5.1	9.1	11.6
1	D13	3	UBR5	NM_015902	sample	5.3816091954023	21.7747126436782	5.14537087871198	167827.873563218	4672.18703597135	10.432183908046	38.016091954023	3.62851049574632	163888.843678161	3632.75891311075	435	2098254	265935.5	2026.91	1046.6	6.2	12.2	26	5.7	5.3	15.6	21.8	3	7.6	24.6	3	12.4	4.8	24.8	4.4	11.7	3.4	12.2	4.1	22.8	6.9	2.3	6.2	8.5	3.4
1	D14	1	TET2	NM_017628	sample	7.37229437229437	29.1731601731602	5.74950802359109	224674.632034632	5135.00334782433	13.978354978355	74.4834054834055	5.04160993006306	343365.848484849	4137.51750293227	693	2500626	209533.3	2300.3	803.57	12.4	6.2	8.9	11.1	10.1	5.6	8.7	12.6	7.1	14.4	14.3	8.7	6.6	10.7	9.7	8.7	15.2	8.7	8.9	11.4	12.8	14.6	5.2	14.7	23.1
1	D14	2	TET2	NM_017628	sample	10.4674384949349	40.4023154848046	4.88478053875803	284509.767004342	5564.96957735339	14.1707670043415	81.1041968162084	5.32473764594716	384670.22431259	4194.99817108446	691	2646055	207394	2518.82	817.2	11.4	5.5	9.3	11	11.1	3.9	8	12.2	6.4	9.3	14.2	8.7	6.1	7.8	7.7	10	14.3	4.3	9.3	15.2	13.5	12.6	8.2	16.1	20.5
1	D14	3	TET2	NM_017628	sample	7.96727748691099	31.1282722513089	5.29069328065578	238835.590314136	5436.21207530218	12.8560209424084	65.3534031413613	4.61583644954603	279755.993455497	3753.51986232586	764	2334661	169554.7	2262.34	667.04	9.2	5.8	4.5	15.1	8.8	9.3	3.9	17.1	8.5	14	13.6	10.3	7.7	10.7	4.5	12.7	8.5	4.7	6.7	15.7	9.3	12.6	6.5	11.3	19.2
1	D15	1	AMER1	NM_152424	sample	6.65758754863813	32.4811932555123	6.77884073527181	289400.840466926	5841.98672308941	10.0337224383917	43.2114137483787	3.65580843113743	193217.613488975	3644.92695470708	771	2503416	224797.3	2693.88	925.18	13.2	5.1	12.5	8.9	14.1	2.6	13	6.6	11.5	13.7	5.7	18	11.5	10.1	5.6	17	13	9.2	3.4	26.5	15.3	4.5	11	20.9	8.4
1	D15	2	AMER1	NM_152424	sample	8.55735056542811	37.7802907915994	6.67624708648034	308896.323101777	5872.49162147701	13.5234248788368	79.3828756058158	5.68398001666591	369993.105008078	4226.81345183101	619	2548882	213934.6	2659.18	878.45	12.6	5.7	10.3	10.2	14.7	6.3	11	9.5	8.4	14.1	15.8	7.1	11.5	11.5	8.7	8.2	11.1	6	3.7	12.9	13.9	9.4	6.6	18.6	16.8
1	D15	3	AMER1	NM_152424	sample	8.30182421227197	35.0182421227197	5.4852915410937	283174.053067993	5951.61185998875	11.6069651741294	57.0082918739635	4.43139265408258	270587.228855721	4090.39014737873	603	2447478	238993	2607.36	979	13.3	5.5	14.6	8.8	15.1	5.5	16.3	6.3	9.3	13.1	14.4	12.1	11.9	9.8	12.8	9	10.8	5.5	4.6	15.4	13.4	10.6	6.3	18.6	18.1
1	D16	1	EXT2	NM_207122	sample	7.07762557077626	31.5456621004566	5.28421304227903	271381.625570776	5162.69190758097	16.3196347031963	96.7831050228311	5.60480794234269	473917.226027397	4302.54947509652	438	2672538	258223.2	2476.14	1050.04	14.6	9.1	17.6	9.6	13.5	4.6	15.3	8.4	11.2	16.9	20.1	11	10	14.2	12.3	9.8	15.5	11	24.4	15.3	15.1	30.8	9.1	17.8	39.7
1	D16	2	EXT2	NM_207122	sample	9.39059304703476	35.4601226993865	4.31751856511026	256306.809815951	5157.98695571238	16.0286298568507	98.0122699386503	6.03327710520692	479812.619631902	4390.82525166512	489	2679590	243435.9	2333.37	954.29	12.7	5.7	17.4	7.2	9	4.3	14.1	6.5	6.5	14.7	16.6	9.2	5.7	12.1	12.9	7.4	12.5	6.5	17.4	12.9	11.2	23.5	7.8	13.5	31.7
1	D16	3	EXT2	NM_207122	sample	7.02078521939954	33.3418013856813	7.51095938522823	282476.348729792	5243.75735465199	10.3579676674365	38.3879907621247	3.58138215535202	162804.808314088	3351.76689971395	433	2361958	237835.4	2437.54	929.47	12.7	12.7	18.9	9.7	10.6	13.2	14.3	7.9	13.9	21.2	4.6	17.8	10.9	20.1	3.9	17.6	9.7	12	6.5	26.1	12.7	2.3	10.4	15.7	4.2
1	D17	1	RAD51	NA	Positive	7.26158038147139	41.2179836512262	8.44700053062379	377380.098092643	6213.05874303024	12.3978201634877	56.6321525885559	3.98252906181247	246504.659400545	3693.93577707606	367	2959552	251686.4	2671.94	940.76	19.9	7.6	15.8	11.2	13.4	3.8	13.4	8.7	21.3	13.9	4.9	14.7	15	12.5	5.7	15.8	13.9	10.1	9	20.2	21.8	8.2	10.4	26.2	13.4
1	D17	2	RAD51	NA	Positive	10.4369158878505	54.9626168224299	7.2621727691934	518292.764018692	6753.80637442218	14.053738317757	65.0630841121495	4.23640977693883	298182.203271028	3880.52281127151	428	3917675	247028.6	3061.75	880.09	29	4.4	20.8	9.8	20.6	4.2	13.1	9.3	18.9	12.4	6.1	15.9	22.9	9.3	6.8	16.4	17.5	5.4	11.9	20.8	22.9	9.6	12.9	32.9	12.9
1	D17	3	RAD51	NA	Positive	9.02555910543131	48.7827476038339	9.25548654978167	439171.910543131	6332.54528446477	11.7635782747604	42.3450479233227	3.34307229290993	171214.913738019	3656.36190999459	313	3165004	266548.3	2748.3	1001.26	21.4	6.4	25.6	6.1	16.9	6.7	22	4.8	21.4	14.7	2.2	11.2	18.2	11.2	4.2	10.9	15.7	7.7	4.5	16.3	23.6	0.6	7	27.8	3.2
1	D18	1	RAD51	NA	Positive	7.29938271604938	45.9320987654321	10.4566801240291	444134.367283951	6516.09277890042	13.1265432098765	58.4382716049383	3.99347598790821	256844.848765432	3823.8510580873	324	3052658	274655.4	2818.72	1013.51	24.4	4.9	23.5	9.3	18.2	5.9	17.3	7.7	24.1	15.4	5.9	13	21.3	12	5.9	13.6	13.9	9.9	8.6	17	26.2	8	10.8	32.7	11.1
1	D18	2	RAD51	NA	Positive	9.99665551839465	49.6923076923077	6.79600834216269	441038.471571906	6375.10459341449	14.7692307692308	68.0301003344482	4.41561859772439	305570.331103679	4142.74699549399	299	3335427	287243.3	2780.14	1055.96	24.1	6.4	25.8	4.7	19.4	7	19.1	1.3	18.1	12.7	3	9.4	19.4	11	7.4	5.7	16.1	7.4	12.7	14.7	23.7	5.7	6.4	30.1	9.4
1	D18	3	RAD51	NA	Positive	8.32336956521739	42.6277173913044	6.86814404045714	376537.002717391	6259.48214847811	10.6195652173913	39.6141304347826	3.32563843778304	161290.671195652	3578.88793646645	368	2880737	261913.7	2460.64	957.05	14.9	5.2	23.6	6.8	12.5	6.2	13.9	5.2	17.1	11.7	3	12	14.7	11.1	4.3	16	11.7	6.5	3	22.8	17.4	1.6	6.2	24.2	4.6
1	D19	1	RAD51	NA	Positive	7.95702005730659	55.0716332378223	12.5129481716311	581307.46991404	6897.11957778664	12.0888252148997	50.1117478510029	3.71502147010349	216930.025787966	3734.68542124737	349	3871268	303277.9	3211.94	1066.2	29.2	4.6	26.6	9.2	23.2	4.3	16.3	8.3	27.5	15.2	4	14	26.1	11.5	6	16	20.9	10.9	6.6	17.5	32.7	4.3	9.7	37.2	6.6
1	D19	2	RAD51	NA	Positive	9.97741935483871	54.5709677419355	9.14506031534727	506241.532258065	6604.11549407136	11.5258064516129	47.7354838709677	3.69500995421693	184155.729032258	3404.75581067137	310	3592635	230276.6	3051.11	837.66	21.3	7.7	15.2	16.1	17.7	7.7	12.9	18.7	21.3	11	1.9	15.5	21	10.6	1.3	26.1	15.8	7.1	5.5	23.9	21.9	1.9	14.5	28.7	3.5
1	D19	3	RAD51	NA	Positive	10.2973684210526	53.5815789473684	10.4273707678911	496473.947368421	6996.25977927951	15.0921052631579	73.7210526315789	4.62604121364894	340863.771052632	4138.04040676804	380	3485688	245510.5	3105.33	905	28.7	1.8	19.2	6.3	18.7	1.6	11.1	3.9	17.9	7.6	10.5	10	18.4	5.8	9.5	6.8	15	3.2	18.7	13.9	24.2	19.7	7.1	31.8	30.5
1	D20	1	RAD51	NA	Positive	8.27748691099476	46.5366492146597	8.41104744335608	432169.468586387	6375.48533804623	12.3821989528796	54.1753926701571	3.83299312638481	237750.562827225	3738.87013151539	382	3233101	266366.5	2731.93	970.73	25.9	5	24.9	8.6	17	5	18.6	7.6	21.5	12.3	5	16	16.2	11	5.2	13.9	20.4	9.4	9.2	18.3	27.7	7.3	9.4	33.5	12.3
1	D20	2	RAD51	NA	Positive	12.0350318471338	63.2133757961783	8.12470948087958	583075.359872611	6948.5713821674	17.6178343949045	95.0509554140127	4.94173453477173	473878.334394904	4289.69533165474	314	3743469	275932.8	3189.24	999.26	31.5	3.8	26.4	9.2	22.6	2.2	22	8.9	17.8	8.9	8.6	11.1	21.7	7	10.5	9.9	21.3	2.5	24.8	12.4	33.8	19.7	9.9	40.8	28.3
1	D20	3	RAD51	NA	Positive	8.13896457765668	48.9237057220708	8.72582703342464	465924.452316076	6339.55167424	11.408719346049	44.5149863760218	3.5155132410004	181671.877384196	3443.25872122298	367	2988729	223850	2547.84	837.54	19.3	6	12	9.5	13.6	10.1	10.4	9.3	25.6	17.4	3.8	16.3	19.3	11.2	4.4	17.7	11.2	7.9	7.1	23.7	23.2	3.3	10.9	26.2	7.1
1	D21	1	RAD51	NA	Positive	7.97921478060046	44.70207852194	9.51831952708084	415741.323325635	6565.74583276584	14.5473441108545	68.1478060046189	4.17656112602248	300315.84295612	3755.47831077319	433	3218113	242341.6	2868.06	868.56	26.3	5.5	16.6	11.8	20.3	3.2	10.2	11.1	21.7	11.1	7.4	13.4	18.9	8.8	5.3	15.2	19.2	6.9	15	16.9	26.1	13.9	10.9	32.3	18.5
1	D21	2	RAD51	NA	Positive	8.95508274231678	47.8085106382979	8.49511480888616	444030.252955083	6788.97319707332	14.8179669030733	67.3026004728132	4.04131408770657	311542.375886525	3960.27507652326	423	3345815	275675.9	3157.77	1040.97	26.2	6.1	25.8	8.7	25.1	5.2	17	5.9	22.5	14.9	3.8	17.3	23.9	11.1	8	13.5	13.9	5.7	14.9	21.5	24.6	5.7	16.1	31.7	11.3
1	D21	3	RAD51	NA	Positive	8.87361419068736	46.780487804878	8.10142846361284	419497.607538803	6595.10124941094	10.7139689578714	36.4079822616408	3.04421918304243	133628.893569845	3243.4689137074	451	3234095	211887.7	2747.19	773.26	23.7	5.3	10.4	8.6	14.2	6.7	8.2	11.5	21.3	10.9	1.1	16	16.6	8.9	2.4	22	13.1	5.8	7.5	25.1	23.3	1.6	9.1	28.2	2
1	D22	1	RAD51	NA	Positive	6.44206008583691	42.4978540772532	11.0737101568208	419399.405579399	6335.88694327411	11.9935622317597	53.9141630901288	4.14551339538809	245386.339055794	3890.55494940829	466	3040800	258956.4	2875.28	959.15	20.6	7.9	22.1	10.7	19.7	5.4	15	8.8	26.2	16.1	6	13.1	21	13.1	6.2	12.9	11.8	12.4	6.9	19.5	23.2	6.4	9.9	29.6	12.2
1	D22	2	RAD51	NA	Positive	7.5021186440678	41.760593220339	6.51610209077734	395020.819915254	6145.92140283821	13.1228813559322	62.2415254237288	4.23535965947292	301940.605932203	4115.62086350317	472	3279169	254153.2	2791.24	971.75	22	6.6	21.4	8.3	17.6	9.1	15	7.6	19.9	21	6.4	17.8	21.2	18.6	11.4	11.9	9.7	13.3	8.3	21.4	20.8	7.2	13.8	25.2	11.9
1	D22	3	RAD51	NA	Positive	8.00432900432901	45.6060606060606	7.77177979738441	421126.567099567	6246.99457083759	10.5562770562771	36.4242424242424	3.08778023415677	139903.647186147	3393.09819813549	462	2949939	223080.1	2533.34	819.71	20.8	7.8	14.9	8.9	15.2	10.8	9.1	9.5	21.2	17.1	1.1	13.9	18.4	13.9	2.4	15.6	10.8	10.2	3.5	23.2	21	1.3	7.8	25.5	2.4
1	E03	1	RF	NA	Neutral	5.7496757457847	24.5499351491569	4.88821841439572	195516.643320363	5010.41794752727	11.609597924773	55.0090791180285	4.19493634113484	242851.412451362	3860.08663472694	771	2289645	225459.1	2278.32	915.08	11.4	7.8	11.4	7.3	10.8	8.4	11.5	6	9.1	21.7	8.9	13.2	7.5	18.9	5.7	10.6	10	16.6	6.2	22.3	10.4	7.4	7.8	13.4	11.2
1	E03	2	RF	NA	Neutral	7.71033478893741	31.254730713246	3.65753359565176	237400.390101892	5371.62639190884	11.9417758369723	53.0815138282387	4.02776018580425	228709.815138282	3803.95251451473	687	2437259	219524.7	2360.76	888.69	12.4	6	11.5	8.9	13	9.5	11.9	8.4	8.6	18.6	5.2	13.7	7.4	14.6	4.4	14.3	10.6	10.3	5.2	21	10.9	3.3	9.3	14.6	6.3
1	E03	3	RF	NA	Neutral	7.09699453551913	29.8661202185792	4.01653045216338	236233.765027322	5313.52961273535	10.0382513661202	38.8688524590164	3.45118357602685	160987.165300546	3520.87749185795	732	2352202	203462.4	2305.28	828.9	11.1	7.7	9.2	6.8	11.2	7.9	9.4	6	7.2	19.1	4.5	16.8	7.7	14.3	4	13.8	8.9	11.1	2.7	23.4	10.4	2.2	8.7	12.8	4.1
1	E04	1	RF	NA	Neutral	6.31958762886598	29.1369661266568	6.53317132694515	241577.293078056	5066.87630114755	12.2341678939617	53.1575846833579	4.14878157976708	224348.413843888	3789.35758307637	679	2413641	221670.7	2407.25	898.56	11.9	7.5	11.5	8.4	12.7	6.6	10.9	7.2	9.7	20.6	7.2	8.5	8.2	18	3.8	10.9	13.5	16.3	4.6	13.5	13.8	4.6	4.9	15.6	8.2
1	E04	2	RF	NA	Neutral	6.87953367875648	30.8756476683938	5.85708851120675	258096.919689119	5583.58767432504	10.3963730569948	40.5608808290155	3.68823586631712	170582.25388601	3615.02829974749	772	2481146	210605.9	2502.21	863.15	12.2	5.6	10	9.6	12.4	8.8	10.4	7.9	10.4	18.8	2.5	19.6	11.1	15.5	3.5	18.9	6.7	10.2	3.5	26.8	10	0.5	14	14.4	2.5
1	E04	3	RF	NA	Neutral	7.03857566765579	30.5281899109792	4.58240716477082	239060.305637982	5505.35762943552	9.70029673590505	35.0044510385757	3.20224655494889	146571.247774481	3602.47017317106	674	2302998	212159.9	2311.57	877.63	9.9	7.1	11.3	7	10.8	9.2	12	5	9.3	17.2	1.9	14.5	8.8	14.4	5.3	10.2	8.8	10.4	2.8	24.6	11.6	2.1	7	14.2	4.9
1	E05	1	RF	NA	Neutral	7.25797872340426	27.9840425531915	5.08488763731781	194305.988031915	4832.83998034566	12.3856382978723	63.6090425531915	4.66500119004717	282837.418882979	3845.40593400991	752	2066656	196149.9	2046.49	804.48	8.6	14.9	5.5	12.4	6.8	15.7	6	11	7.3	14.1	12.6	13.2	5.6	17.7	5.2	12	14.5	8.2	7.8	19.7	10.8	13.8	8.9	12.8	18.2
1	E05	2	RF	NA	Neutral	7.32758620689655	30.4114942528736	4.72306902189877	227049.101149425	5378.92232037088	10.5781609195402	42.264367816092	3.57757279960028	172379.183908046	3583.58724328692	870	2203683	207058.9	2128.06	841.69	9.1	11.6	7.9	9.1	8.4	17.6	7.1	6.3	9.1	14.9	2	16.6	8.3	17.8	2.4	17.8	8.5	9.7	3.4	26.3	8.7	1.3	13.4	12.6	2.1
1	E05	3	RF	NA	Neutral	7.49460708782743	31.768875192604	4.9979171293867	245029.876733436	5564.02208996006	9.6286594761171	37.4283513097072	3.32305312819025	149678.916795069	3386.04646550427	649	2414388	215172.9	2306.72	884.9	10.3	6.6	12.8	8.3	11.1	8.5	13.1	6.6	8.2	14	4	19.7	7.9	12.2	3.7	18.5	8.6	7.6	2.8	28.4	9.9	1.7	10.6	12.9	3.7
1	E06	1	RF	NA	Neutral	6.26222222222222	28.1244444444444	6.00195142070616	222989.971851852	5361.0784483196	12.4311111111111	67.2592592592593	5.03952434457645	298735.247407407	3995.67188149981	675	2358078	211091.9	2353.68	843.19	12	6.4	9	10.2	11.9	7.3	8.9	9.5	10.5	15	15	8.4	9.5	14.7	6.8	12.3	10.4	10.1	6.1	15.6	11	15.6	5.2	15	18.1
1	E06	2	RF	NA	Neutral	7.67164179104478	30.9728629579376	4.201925296459	233630.734056988	5506.93533178602	12.4056987788331	61.0800542740841	4.37118245459701	274287.478968792	3849.80697231847	737	2540995	230561.7	2405.12	930.25	12.8	5.6	12.8	7.3	11	6.5	14.1	5	6.8	15.9	6.6	15.3	8.3	11.5	5.3	15.7	9.6	8.1	5.4	21	10	3.9	13	14.4	7.7
1	E06	3	RF	NA	Neutral	7.45833333333333	32.8928571428571	4.86753289968264	257618.43452381	5598.68466407519	11.6056547619048	47.3407738095238	3.83996781396971	188979.212797619	3670.54685046954	672	2489354	221093.6	2322.23	872.68	11.6	4.8	12.5	6.2	11.6	5.8	10.7	6.5	10.3	14.1	5.4	8.5	8.8	12.2	3.7	8.2	9.8	8.6	3.1	16.2	11.5	3.4	4	13.5	6
1	E07	1	RF	NA	Neutral	5.08949416342412	27.1517509727626	6.56387433286262	251609.38002594	5268.20119731934	9.91828793774319	41.4370946822309	3.61082050694964	171817.015564202	3453.9863462038	771	2386535	218938	2582.39	915.67	11.7	11	11.5	11.3	13.6	12.1	12.8	8.4	12.3	23.9	4.8	16.6	11.9	19.7	4.4	20.1	8.9	17.9	3.5	24.3	11.5	2.6	10.2	15	4.3
1	E07	2	RF	NA	Neutral	7.64564943253468	33.2761664564943	5.17087556529591	259774.592686003	5663.3024533614	10.9634300126103	48.8814627994956	3.9630952656038	204410.37704918	3646.0573928244	793	2428748	197065	2419.16	799.55	10.1	5.7	6.8	8.7	10.8	7.9	7.3	8.6	11.2	13.2	4.4	15	9.5	10.5	2.9	16.1	9.6	7.4	3.4	24.3	11.1	2.3	12.1	15.4	4.2
1	E07	3	RF	NA	Neutral	7.56541353383459	34.787969924812	5.51508571628408	286215.078195489	5820.89601996084	9.58646616541353	36.7428571428571	3.20550424009862	144041.798496241	3153.52976967958	665	2529115	192869.5	2497.9	774.64	12	6.2	8.9	11.4	13.1	8	6.8	9.3	10.7	13.5	4.4	20.8	10.4	11.1	3	24.8	9.6	6	4.5	28.7	12.8	3.2	13.4	16.2	5.1
1	E08	1	RF	NA	Neutral	7.23076923076923	35.8030769230769	6.94377211244086	317875.4	6034.95798317392	13.3769230769231	66.7353846153846	4.77407227268256	311676.584615385	4177.34788243962	650	2902314	266867.7	2871.47	1068.77	18.6	3.7	22	5.1	17.8	0.9	22.3	4.5	12.9	13.8	11.1	9.2	11.8	10	10	8	15.8	8.9	8.8	13.5	18.9	12.2	5.5	23.2	18
1	E08	2	RF	NA	Neutral	6.38629737609329	27.002915451895	5.08857739005682	206910.556851312	4897.53921185022	10.3775510204082	46.83527696793	3.84379712721295	191614.495626822	3426.91642844618	686	2169329	183731.8	2150.06	744.27	8	10.8	6.1	16.9	6.7	15.2	5.4	16.6	8	20.6	4.4	19.7	7.1	21.1	1.3	25.8	6	14.1	3.5	29.4	7.4	2.9	16	10.3	5.2
1	E08	3	RF	NA	Neutral	7.3659217877095	32.0600558659218	5.54333405840006	253655.00698324	5458.61116650761	9.60335195530726	36.5446927374302	3.23374732186353	143299.543296089	3287.15907627432	716	2312685	180936.2	2285.43	743.74	10.3	6.6	8.1	19	11.2	10.1	8.2	18.2	9.2	16.2	4.1	18.6	8.4	14.1	3.6	25.7	9.4	10.1	2	27	11.5	2.9	7.7	14.7	4.9
1	E09	1	MEX3C	NM_016626	sample	5.90084985835694	29.5410764872521	7.31412791682335	263168.791784703	5399.03446156581	12.7322946175637	68.1558073654391	4.87164716498041	318102.516997167	4111.724649859	706	2463117	224485	2519.04	915.41	13.6	6.7	10.9	8.2	13.2	5.1	10.6	5.9	11.6	17.6	13.6	11	9.6	14.4	9.2	10.8	10.5	12.7	7.5	17.6	12.7	13	8.2	16.1	21.4
1	E09	2	MEX3C	NM_016626	sample	8.89214380825566	31.3861517976032	3.91186886312723	208781.44207723	5190.28922915074	12.5153129161119	64.8002663115846	4.56925738053488	291369.619174434	3828.81538077762	751	2547975	182141.8	2260.37	707.04	10.1	6.3	6.8	20.2	7.7	7.1	4.8	23	4	12.9	8.5	13.2	4.7	10.9	5.2	16.1	10	5.7	5.1	20.1	7.9	7.9	10.7	11.7	11.2
1	E09	3	MEX3C	NM_016626	sample	7.6858407079646	31.8687315634218	4.71145465820583	242962.502949852	5505.27243643209	10.6076696165192	42.9572271386431	3.6000410166489	174477.94100295	3579.2208019281	678	2395748	201607.7	2327.71	812.15	11.8	8	8.8	8.1	9.9	11.9	8.8	7.4	9.1	15.5	4	13.4	8.8	14.3	2.1	14.6	10.9	9.9	3.1	22	12.1	4	6.9	14.2	5.9
1	E10	1	CDKN2C	NM_078626	sample	7.19852941176471	36.4375	7.20950888463345	336175.068014706	6164.5649315487	14.4558823529412	83.5863970588235	5.83781600364468	418111.463235294	4490.38266849394	544	2902563	252106.5	2929.02	1027.39	16.5	4	16.9	7.5	18	1.7	19.1	5.7	14.5	12.5	20	5.3	14	8.3	16.5	6.6	14.9	7.9	11.2	10.3	18.8	21.7	4.4	23.3	34.7
1	E10	2	CDKN2C	NM_078626	sample	8.32698961937716	38.4204152249135	6.04345788185976	328519.333910035	5816.7544909006	14.5674740484429	88.3044982698962	5.74467988992775	432457.017301038	4312.0222433583	578	2717207	229129.4	2734.06	927.74	14.5	7.8	11.8	9.7	16.6	6.2	12.8	9.7	10.9	17.8	19.6	9.2	11.4	15.1	13.1	8.7	13.1	9	8.8	12.8	15.7	15.9	8.1	19.9	23.4
1	E10	3	CDKN2C	NM_078626	sample	7.24731182795699	35.741935483871	6.50023498798681	311207.516129032	5934.57756945347	11.7296466973886	52.6513056835637	4.22189442243418	221287.834101382	3700.04753106809	651	2441831	204568.3	2606.59	853.08	12.6	6.9	10.3	11.5	14.7	6.1	11.1	8	13.5	15.8	8	8.4	14.7	13.2	6	12.7	9.4	9.5	4.8	14.6	15.5	4.5	6.6	18.7	7.5
1	E11	1	SPEN	NM_015001	sample	8.29790660225443	37.7890499194847	6.92005314643786	310821.959742351	5658.6384428431	15.0418679549114	91.9307568438003	5.86578061720151	448092.497584541	4289.05673609059	621	2777714	194281.5	2643.67	746.55	17.1	5.8	6.3	12.2	13.2	3.5	5	12.9	9.5	8.4	22.1	9.3	8.7	9.3	11.9	8.4	16.9	5.5	16.1	12.6	19.5	29.6	7.6	22.9	39.6
1	E11	2	SPEN	NM_015001	sample	10.8393574297189	45.1780455153949	5.09540740584165	328067.036144578	5612.09388310901	14.2677376171352	76.5970548862115	5.07607075595619	361848.998661312	4161.05678893267	747	2869276	193665.4	2495.33	756.16	14.2	7	6.6	12.3	9.5	4.7	6.4	13.3	6.3	10.4	11	7.9	5.9	9	8.7	11.5	14.5	3.9	9	14.2	17.3	12.7	6.6	20.9	18.2
1	E11	3	SPEN	NM_015001	sample	10.1208499335989	40.0876494023904	5.25180726074603	283067.126162019	5352.96363401662	13.2443559096946	68.136786188579	4.62069356274809	306062.136786189	3900.41006398958	753	2657413	183798.9	2356.59	714.33	12.7	4.1	6.6	10.6	10.1	2.4	6.5	11.2	6.8	11.6	13.3	10.6	6.1	8.2	7	8.9	13.4	4.9	10.1	17.7	17.1	18.2	6	16.3	23.8
1	E12	1	ARID1B	NM_017519	sample	6.78608923884514	28.1391076115486	4.95915282785265	217277.704724409	5138.50417625965	11.5866141732283	53.7191601049869	4.29645315058727	235493.867454068	3853.33144936325	762	2275613	233676.1	2246.08	957.94	10.9	5.9	10.9	8.5	10.5	8.5	11	6.7	7.9	16	8.5	9.7	6.6	13.1	5.2	14.2	13.1	10.2	4.2	17.2	13.5	5.1	5.1	15.4	10.8
1	E12	2	ARID1B	NM_017519	sample	7.86453201970443	33.7463054187192	4.88361018037145	263078.195812808	5498.05227957396	11.1502463054187	50.5689655172414	3.98159252638705	216145.13546798	3696.45992188727	812	2410908	218983.6	2310.66	887.93	10.8	10.8	11.3	10.7	9.6	14.3	11.2	8.9	10.3	15.5	4.2	14.5	8.3	14.5	4.4	19.3	10.6	7.9	3.4	24	12.2	3.3	12.2	15.3	5.9
1	E12	3	ARID1B	NM_017519	sample	9.65783410138249	39.5714285714286	5.48454349069965	293561.013824885	5548.61376157294	12.1209677419355	59.5207373271889	4.36196058818249	258440.134792627	3663.09726503401	868	2539135	191828.5	2442.57	769.62	13.8	5.4	8.1	13.1	11.3	5.4	8.3	10.5	7.1	11.9	10.7	10.9	6.9	10.3	7.6	15.9	14.7	5.1	6.1	20.4	16.5	11.9	6.8	18.7	15.1
1	E13	1	ERCC4	NM_005236	sample	6.86086956521739	32.3724637681159	5.85204992552579	269362.902898551	5608.67343555901	14.4275362318841	79.1695652173913	5.26271705853505	364347.375362319	4237.29295605672	690	2485944	233495.9	2430.28	941.19	12	5.8	11.7	7	11.3	4.8	12.2	6.7	11.2	13.3	14.1	6.1	10	9.7	9.7	6.1	13.3	8	12.2	9.9	14.2	18.1	5.2	18.4	25.9
1	E13	2	ERCC4	NM_005236	sample	10.8114374034003	43.9891808346213	5.74315760535198	316450.037094281	5734.23468965155	15.8902627511592	93.0911901081917	5.73888995911916	446658.476043277	4403.78849635862	647	2808078	222323.8	2590.5	873.16	13	4.8	10.8	8.7	12.5	4.6	8.8	10.5	6.6	8.5	15.1	5.9	6.6	7.6	11.4	5.6	16.2	3.4	12.7	9.6	16.7	17.9	5.3	20.4	23.8
1	E13	3	ERCC4	NM_005236	sample	8.41971383147854	37.516693163752	5.52836852870559	302060.178060413	5639.7588781743	13.8378378378378	73.6693163751987	5.03185397989068	327570.200317965	3981.3425805373	629	2470365	215296.5	2383	866.64	14	10.3	12.1	11	13	11.1	9.2	6.2	8.7	14.8	16.7	7.5	10.3	13	9.7	9.9	11.6	7	11.1	12.7	15.4	21.3	5.2	17.6	26.4
1	E14	1	ATR	NM_001184	sample	5.45639534883721	27.2877906976744	5.33695870398839	243617.854651163	5287.59155794005	11.0813953488372	48.7383720930233	4.11907574998926	210636.568313953	3842.13836368675	688	2316396	217561.6	2244.29	859.71	9.4	7	11.8	10.5	9.2	9.7	11.2	11	14	18.8	6.8	8.9	10.3	15.8	5.8	11.3	9.3	12.6	4.7	18.2	12.1	5.2	4.2	14	8.3
1	E14	2	ATR	NM_001184	sample	8.01815431164902	32.9440242057489	5.81706562592443	263382.779122542	5578.59276437565	13.6732223903177	73.965204236006	5.06977703950722	342202.987897126	4076.12852187412	661	2658893	207283.5	2434.91	820.99	11.8	5.9	8.8	11.8	11	8.2	7.1	12.9	8.8	16.9	11.6	8.8	8	13	8	10.3	9.5	7.6	7.9	14.4	9.5	10	7.6	13.5	14.5
1	E14	3	ATR	NM_001184	sample	6.23981900452489	29.1553544494721	5.07140665709231	251101.435897436	5451.4469424218	10.8174962292609	43.2428355957768	3.7571298461578	175427.247360483	3609.97534007949	663	2350859	213630.6	2243.84	866.38	9.5	8.4	9.7	8	8.3	10.3	10.6	7.4	11.2	19.9	4.1	9.4	10.3	15.2	5.1	14	4.8	10.1	3.2	17.9	8.3	2	5	11.2	4.5
1	E15	1	STAG2	NM_006603	sample	7.74189675870348	33.453781512605	6.95858871140107	274272.490996399	5573.16747481714	12.1068427370948	64.0444177671068	4.60091048514121	281529.114045618	3697.0489495638	833	2562813	187935.7	2571.66	758.21	14.9	5.5	7	15.6	13.6	3.2	7	15.5	9.8	11	11.5	13.1	8.3	8.5	4.8	15.7	18.2	7.4	5.8	19.6	16.7	13.1	9.8	20.4	17.8
1	E15	2	STAG2	NM_006603	sample	11.0150068212824	42.2319236016371	5.31076619176991	296259.706684857	5721.95922373345	14.2291950886767	81.6521145975443	5.51525676255143	379322.110504775	4162.2232537065	733	2739801	197876.5	2556.83	778.41	13.2	2.7	7.1	12.6	10.8	3.5	7.6	13.2	4.9	7.6	16	9.7	6.4	6.5	7	9	16.6	2.7	9.1	13.1	16.2	11.9	7	19.1	18.7
1	E15	3	STAG2	NM_006603	sample	9.29076086956522	39.0611413043478	4.77756169243392	301968.60326087	5634.48392362474	14.3627717391304	76.8546195652174	5.28344274376279	340324.758152174	4170.96939134575	736	2440406	193894.2	2318.79	807.65	10.9	7.3	7.7	9.4	10.5	9.8	8.7	8.7	6.9	10.7	15.5	4.3	6.5	9.8	7.3	3.3	11.7	3.9	8.8	7.3	14.5	16.6	2.7	15.9	24.2
1	E16	1	WRN	NM_000553	sample	7.03942181340342	28.5834428383706	6.57464758413488	226723.918528252	5236.78181161809	13.7332457293035	75.2588699080158	5.12722728429187	338241.951379763	4037.60883637085	761	2317606	190051.4	2251.83	773.86	11.2	5	6	10.9	10.6	6.7	6.7	12.1	7.8	12.9	14.2	8.1	6.4	9.6	6.2	8	13.4	6.6	8.9	11.4	12.9	16.2	5.4	15.6	23.3
1	E16	2	WRN	NM_000553	sample	8.00435413642961	34.6719883889695	6.05171046764865	285594.047895501	5655.80644660978	10.4121915820029	43.577648766328	3.57983617599296	177076.357039187	3384.98103895675	689	2593171	197123	2477.92	778.65	13.2	7.8	7.1	14.2	11.9	13.1	7.7	15.7	9.6	13.8	3.5	20.8	9.4	14.4	2.2	30.6	10.4	7.7	2.3	29.8	11.5	1	18.1	14.9	2.8
1	E16	3	WRN	NM_000553	sample	7.81240063593005	36.5914149443561	6.91020570965919	316592.591414944	5926.68876990125	9.80763116057234	37.3799682034976	3.32956971153324	154373.419713831	3446.93553656463	629	2609847	206871.9	2581.82	828.75	16.2	6.7	11.4	12.7	14.1	9.2	9.9	10.7	10.8	14.8	3.8	16.4	11.9	11.8	4.1	20.8	10.2	7.8	3.3	27.5	13.7	3	7.8	18.8	4.6
1	E17	1	RF	NA	Neutral	5.12379935965848	18.9381003201708	3.97600528110559	143097.067235859	4367.94972583858	12.4610458911419	58.3212379935966	4.3908591827024	247344.588046958	3772.83972031126	937	2094270	184360	1905.65	735.61	7.2	7	7.8	17.6	5	11.6	6.8	18.6	5.4	22.1	8.1	8.2	4.6	18.9	4.3	11.6	6.4	13.7	4.9	13.4	5.1	7.9	4.7	5.9	11.3
1	E17	2	RF	NA	Neutral	5.37854251012146	18.4321862348178	4.38689295048668	132323.502024291	4346.89140170376	10.8218623481781	46.3147773279352	3.70118203761036	181592.504048583	3381.06815451929	988	2113985	169251.1	1905.77	681.15	5.7	9.8	5.4	22.2	5.5	18.3	5.5	24.9	6.6	28.7	3.3	16.9	4.7	25.1	1.9	22.6	2.9	13.4	3.2	24.6	4.3	1.5	14.9	5.1	2
1	E17	3	RF	NA	Neutral	7.79058823529412	34.3364705882353	5.84564509824348	283780.924705882	5483.40719854878	10.1988235294118	40.72	3.56124320830032	163571.081176471	3471.41192466763	850	2503098	186281.4	2429.13	740.74	13.4	8	7.9	11.9	12.9	11.6	6	12.6	9.6	17.4	4.9	13.6	9.8	16.4	2.9	16.5	10.8	10.2	2.2	22.5	13.8	4	6.7	16.1	5.8
1	E18	1	RF	NA	Neutral	5.15294117647059	23.1262032085561	5.00525852058129	192829.236363636	4861.35142614797	8.94117647058824	33.6310160427808	3.19797594014593	134203.97540107	3404.24911503285	935	2100117	184785.3	2130.5	775.5	9.6	10.5	5.9	15.2	10.4	12.5	6.6	15.3	10.4	23.4	2.5	18.8	8.6	21	2.8	20.5	9.8	18.5	2.1	31.1	10.1	1.6	9.1	12.6	2.6
1	E18	2	RF	NA	Neutral	7.7116704805492	32.3661327231121	6.34294036232961	265985.705949657	5471.06640357759	11.6407322654462	55.7894736842105	4.44522027786785	236376.613272311	3716.74203261977	874	2520136	180128.6	2481.19	730	11.6	7.3	5.8	14.6	11.2	10.5	6.4	17.8	8.9	17.4	6.6	11.3	10	15.6	4.5	16.7	10.3	9.5	1.9	18.4	10.6	2.4	10	14.8	4.9
1	E18	3	RF	NA	Neutral	7.933598937583	35.3014608233732	4.68036863989767	284743.77689243	5725.15047658174	10.6042496679947	41.4873837981408	3.5919764856238	164651.547144754	3511.78582325307	753	2490372	205405.6	2466.91	838.71	13.1	5.4	8.9	10.5	12.5	6.5	8.5	8.2	8.9	14.9	4	10.5	9.3	10.8	3.6	15.3	10	7.6	2.7	21.9	12.7	2.7	6.2	15.9	4.9
1	E19	1	RF	NA	Neutral	8.48598130841122	52.6635514018692	12.2011061659804	526827.623831776	6920.04747838401	15.4439252336449	87.5911214953271	5.62135460960053	461392.943925234	4458.63273937203	428	3529300	266533.3	3460.65	983.07	29	5.1	19.6	11.7	25.9	2.3	16.1	9.3	23.8	14.5	18.5	12.1	24.3	10.5	24.5	12.4	22	10	18	17.5	33.4	27.8	10.7	40	40.4
1	E19	2	RF	NA	Neutral	6.84	27.089696969697	5.47635375248071	202829.315151515	5026.39727380484	11.649696969697	57.9066666666667	4.40822448133864	249152.196363636	3619.35035543318	825	2281996	180402.3	2211.47	742.04	7.4	7.2	5.9	17.3	7.6	8.6	6.4	17.2	6.7	18.2	6.1	16.7	6.7	15.9	3.5	22.3	5.2	8.8	5.8	26.8	7.6	6.3	14.8	9.3	9.2
1	E19	3	RF	NA	Neutral	7.45309168443497	29.9754797441365	5.81849649361918	231548.79424307	5172.35982622866	10.9658848614072	49.4040511727079	3.82470687600274	207823.245202559	3437.88888656133	938	2408986	155743.7	2359.91	631.37	10.9	6.5	4.8	27.3	10.6	8.8	4.7	28.1	8.8	20.8	7.7	15.8	7.1	16.1	5.2	19.6	10.2	10.6	4.3	21.2	11	7.1	10.8	13.3	11
1	E20	1	RF	NA	Neutral	8.07744874715262	43.0523917995444	6.82617200563704	378433.553530752	6194.86753275584	14.248291571754	61.7289293849658	4.10783332511471	278547.334851936	4038.37719678634	439	3191849	267327.9	2664.06	1027.36	22.8	7.3	22.8	5.9	17.8	8.9	19.8	7.5	20.5	12.1	6.2	8	15.5	11.2	8.7	10.5	18	9.3	13.2	12.5	24.6	9.1	5.5	30.8	14.8
1	E20	2	RF	NA	Neutral	9.937575030012	39.0072028811525	4.73376989561939	278820.510204082	5476.03342740511	13.2905162064826	67.8247298919568	4.71463232625764	305567.734693878	4007.36290382215	833	2530391	202365.9	2409.15	816.71	10.2	7.4	8.4	10.9	9.7	7.7	8.2	9.1	6.1	10.4	8.5	11.4	6.7	9.8	6.5	11.5	14.3	5.4	5.9	15.2	14.2	6.1	8.9	17.3	11.4
1	E20	3	RF	NA	Neutral	7.21933085501859	28.1623296158612	5.50193976255907	213080.959107807	4989.61778652669	12.1201982651797	60.9454770755886	4.39984502677878	272727.916976456	3731.70726940476	807	2344560	180739.6	2257.88	726.82	9.4	5.8	6.7	17.8	9.5	5.9	6.4	21.1	7.1	18.8	14.4	12.5	5.9	16.5	8.4	17	7.7	10.3	8.1	19.8	10	14.9	7.9	11.5	21.2
1	E21	1	RF	NA	Neutral	6.0104275286757	23.9103232533889	5.6172233465702	186980.040667362	4856.23191947973	12.8206465067779	66.0855057351408	4.90210620803054	301303.055265902	4103.19109861571	959	2272841	192310.5	2140.33	777.47	8.3	5.4	7	10.8	7.4	6.6	8.4	13	6.8	17.4	12.3	7.7	5.6	13.8	7.7	7	8.4	10.7	5	12.8	8	9.2	5.4	10	16.7
1	E21	2	RF	NA	Neutral	7.84615384615385	34.3534303534304	5.61447823204065	288229.027027027	5682.97813196608	11.2952182952183	53.6808731808732	4.12259644142475	247776.593555094	3850.5753319027	962	2664731	198646.6	2627.36	814.82	13.7	7.1	9.9	16.2	13.8	8.7	9.7	14.3	8.5	16.2	6.3	18.2	10.3	13.6	6.7	17.7	10.2	9.4	4.1	25.6	11.3	6.1	13.5	18.1	9.9
1	E21	3	RF	NA	Neutral	6.96703296703297	30.0659340659341	5.55744927310219	238053.904761905	5249.0502489716	8.28815628815629	28.7362637362637	2.93016292460942	108803.117216117	3129.34479801904	819	2162727	176413.8	2159.73	721.7	9.9	12.5	6.3	13.3	9.8	16	5.5	12.9	10.3	18.3	2.4	19.9	8.7	16.6	2.7	27.6	9	11.4	0.9	35	12.9	0.6	11.4	15	1.3
1	E22	1	RF	NA	Neutral	5.74767596281541	26.2191235059761	5.87669986347153	224035.811420983	5073.76375327758	9.99203187250996	40.0239043824701	3.54547514102501	177068.857901726	3664.98438373504	753	2253788	207955.5	2375.71	880.56	8.8	8.5	10.1	12.2	12.2	9.4	10.9	12.5	10	21.2	4.6	14.6	8.4	19.5	5.7	18.6	12.5	17.1	2.3	23.8	10.8	2.9	7.8	14.5	5.6
1	E22	2	RF	NA	Neutral	7.58185610010428	32.8717413972888	5.2332692710882	276622.601668405	5521.38835218859	11.0041710114703	49.5005213764338	3.67124707243817	227654.906152242	3768.15868252029	959	2798910	215093.2	2677.07	888.27	15.4	6	10.6	8.6	14	6.7	10.9	8.6	8.8	22	4.6	22.9	10	16.1	6.4	18	10.1	13	4.9	30	11.3	4.3	19	14.3	8.4
1	E22	3	RF	NA	Neutral	7.44574780058651	30.2238514173998	5.12440954318677	234403.575757576	5461.93889129259	9.8514173998045	42.8885630498534	3.61377346438879	185156.063538612	3572.2903949016	1023	2428478	181415.2	2400.71	748.99	11.5	4.4	6.1	11.5	11.3	4.5	8.3	11.1	9.1	16.6	7.8	18.5	7.5	12.5	5	15.9	8.1	8.2	3.2	29.5	11.3	6	9.7	14.1	9
1	F03	1	OTNT	NA	Neutral	6.22303206997085	26.8702623906706	4.57185825670672	213774.310495627	5311.83486317556	10.2478134110787	41.399416909621	3.74343676136698	173328.714285714	3668.06402608523	686	2148833	214315.9	2198.68	887.58	9.5	10.8	10.9	8.7	10.2	12.1	9.6	6.4	11.5	17.1	4.4	12.7	8.6	15.2	4.1	16.5	13.3	11.2	2.2	23	14	2.5	6.9	17.1	4.5
1	F03	2	OTNT	NA	Neutral	5.67076923076923	26.4476923076923	4.93926978926081	218265.738461538	4551.87263434777	9.42923076923077	39.2661538461538	3.19293815671879	158957.598461538	3030.56186641558	650	1900813	161621.4	1956.95	691.48	8.2	25.2	7.1	29.2	9.5	29.2	6.9	26.2	10.8	32.5	2.3	27.1	7.8	31.7	1.8	31.8	6.3	25.7	2.3	35.7	9.1	0.6	24.5	12.3	2.6
1	F03	3	OTNT	NA	Neutral	6.73841554559043	29.542600896861	4.21144050638302	230613.545590433	5500.58839085896	8.95216741405082	31.424514200299	3.06961973683299	117958.889387145	3209.1053917212	669	2259726	176508.2	2234.78	712.2	7.6	6.6	4.3	12	9.3	8.2	4.2	12.1	11.2	14.8	3.3	17	7.6	12.7	2.5	24.4	6.9	9.4	1.2	29	8.2	1.6	7.9	10.2	3
1	F04	1	OTNT	NA	Neutral	7.31792975970425	33.1903881700555	5.57444842569943	271910.645101664	5776.37443093888	13.4085027726433	64.0813308687616	4.65530975081083	290761.948243993	4114.7019422543	541	2509616	249834	2585.34	1034.84	12.8	5.9	15.2	6.1	15.9	5.9	14.6	3.5	8.5	12.2	9.4	7.6	10.5	10.4	8.9	6.5	16.5	8.7	8.5	11.5	15.3	8.9	5.2	20.5	15.7
1	F04	2	OTNT	NA	Neutral	7.34825870646766	34.3665008291874	6.10516833430101	289271.499170813	5840.69183559071	12.7197346600332	61.8905472636816	4.55976042155093	282799.585406302	4041.8605094067	603	2484201	230766.4	2628.17	944.88	12.3	7.8	14.3	8.1	12.6	10.4	15.1	5.3	11.9	14.4	6.3	11.8	13.1	12.8	7.1	10	7.6	8.5	6	18.4	12.4	5.1	8.6	16.1	8.5
1	F04	3	OTNT	NA	Neutral	7.02347417840376	33.0672926447574	6.54723222170994	282397.123630673	5681.68385255378	10.2378716744914	42.7793427230047	3.73784948394445	179432.978090767	3621.78814902798	639	2348766	199189.3	2438.07	840.44	10.5	10.6	8.5	8.9	12.2	11.7	11.3	6.9	10.3	16.9	6.7	12.7	11.7	14.4	4.5	12.8	7	9.9	4.4	24.3	12.1	5	6.3	16.4	7.2
1	F05	1	OTNT	NA	Neutral	6.80936995153473	32.9434571890145	6.31082969223296	278320.928917609	5596.09143399539	11.5864297253635	55.7124394184168	4.14460827572178	245816.901453958	3759.40587878298	619	2543902	232855	2495.75	937.94	13.1	4.2	10.5	6.6	13.1	3.7	10.8	5.2	10.2	12.4	9.9	15	8.9	10.3	5.8	13.9	14.9	9	5.2	21.5	16.3	7.4	8.7	22	13.2
1	F05	2	OTNT	NA	Neutral	8.27923211169285	37.7102966841187	4.86788718972587	299066.652705061	5765.52324984266	12.7539267015707	55.8010471204189	4.29492342258653	228107.165794066	3824.83712916754	573	2431243	218302.1	2359	879.51	12.9	7.7	10.1	4.5	11.2	11	8.4	3.1	10.3	12.7	3.7	8.4	9.9	13.6	2.8	9.2	12.4	7.2	4.5	11.9	13.4	1.4	5.1	18.8	3.3
1	F05	3	OTNT	NA	Neutral	7.41112828438949	35.8160741885626	7.04981876674992	308663.28748068	5654.07368436192	10.4265842349304	39.7295208655332	3.50651012692	152727.840803709	3400.26093898169	647	2516178	205122.6	2424.18	832.58	12.4	7	9.6	7.6	12.5	9.9	9.9	5.3	11.6	13.8	4	13	9.3	13	1.9	14.2	9.3	7.3	3.1	22.7	13	2.5	6.3	16.2	3.9
1	F06	1	OTNT	NA	Neutral	7.10056925996205	29.303605313093	4.5009179512496	228200.90512334	5355.92573259602	15.0322580645161	88.2960151802657	5.86620935119796	435564.702087287	4514.28949851274	527	2460039	247021.9	2467.41	992.39	11.8	4.9	15.2	6.5	13.5	4	14.8	3.8	8.5	14.8	20.7	6.1	8.9	12.7	16.1	4.6	13.9	10.4	13.5	9.1	14.8	22.8	3.4	18.6	34.5
1	F06	2	OTNT	NA	Neutral	7.73472222222222	36.0444444444444	5.89250791852549	306135.538888889	5966.68532644578	12.0347222222222	57.4847222222222	4.41828033733258	251975.383333333	3925.58343257597	720	2560192	225293.1	2555.53	940.63	12.5	6.9	12.1	8.3	12.9	8.6	13.3	8.1	10.8	14.4	8.2	13.1	12.6	12.1	5.6	12.9	9.7	5.8	5.6	20.6	13.2	6.5	9.9	19.2	8.8
1	F06	3	OTNT	NA	Neutral	7.23355263157895	34.5542763157895	6.94655904050546	294355.422697368	5638.84952659436	10.6513157894737	41.1266447368421	3.64158397309402	164687.807565789	3545.86054247606	608	2406524	210084.8	2433.76	874.5	10.4	6.2	9	5.6	11.7	11.7	9	5.4	9.9	15	2.8	13.2	8.4	15	3.8	12.8	7.2	9.4	3	20.9	12.5	1.3	5.9	15.6	3.1
1	F07	1	OTNT	NA	Neutral	7.17345132743363	37.553982300885	7.12881215446642	339380.260176991	5827.16137942793	11.5522123893805	51.0672566371681	4.20384778244696	216595.50619469	3836.82229138851	565	2639034	227226.6	2783.38	977.04	15.2	6.2	10.1	6.5	16.1	4.8	11	4.2	12.4	14.2	6.9	9.7	12	11.5	6.5	9.4	16.8	10.3	3.5	15.6	17.5	4.1	5.7	22.1	8.3
1	F07	2	OTNT	NA	Neutral	8.09454061251664	35.7776298268975	4.89058933505704	280978.274300932	5679.91939015606	11.797603195739	50.2063914780293	4.08604226382154	205204.547270306	3767.86615539111	751	2408583	218724.8	2365.72	895.84	11.6	9.3	9.6	9.1	11.5	11.5	10.4	5.6	9.9	14.1	3.9	9.1	10.4	12.3	3.3	11.7	11.7	7.3	2.3	16.9	13.7	1.3	5.7	17.8	2.8
1	F07	3	OTNT	NA	Neutral	7.15540540540541	32.4864864864865	4.6120140857112	250978.097972973	5401.19996083261	9.76182432432432	35.5219594594595	3.25966898868053	138689.728040541	3383.05232905582	592	2178079	199105.3	2180.54	810.95	11	9.8	8.6	7.8	11	12.8	8.1	7.6	10.5	15.2	3	16.6	7.8	14.5	2.2	17.4	9.3	8.6	2.4	22.6	12.5	0.5	6.4	15.7	3
1	F08	1	OTNT	NA	Neutral	6.59472817133443	28.4398682042834	5.06189380375948	219636.784184514	5445.95379540594	12.7479406919275	59.9588138385502	4.56084059495704	267426.777594728	4121.00161015248	607	2319184	235878.6	2271.16	966.18	9.2	3.6	13.5	6.9	10.4	4.1	13.2	5.8	9.6	12.9	7.9	7.4	7.2	10.2	7.9	5.8	12.5	7.9	6.3	10.5	12.2	6.3	3	15	12.9
1	F08	2	OTNT	NA	Neutral	9.06	37.7836363636364	6.0869496348135	282905.487272727	5548.81093037002	14.0672727272727	92.4890909090909	6.27428879874697	456337.918181818	4419.23954258493	550	2408790	201743.4	2445.84	821.72	12	6.5	7.8	12.2	13.1	6.5	6.7	7.8	8.2	13.5	21.6	7.3	7.8	11.3	11.5	7.1	13.8	5.5	7.5	11.3	16.2	19.5	6.9	18.5	25.5
1	F08	3	OTNT	NA	Neutral	7.81105169340464	30.6274509803922	4.17262735741324	216480.532976827	5295.58483144714	11.4295900178253	55.4313725490196	4.26067232055194	246406.071301248	3791.52205349168	561	2245773	205791.6	2229.45	852.16	9.6	8.2	8.6	9.3	10	8.6	10	8.6	6.6	16.8	10.5	13.4	6.2	14.6	6.2	12.3	9.8	9.3	5.5	22.1	11.9	10	8.7	14.8	15.5
1	F09	1	PTPRB	NM_002837	sample	7.29982363315697	33.3827160493827	5.89722190205311	285071.285714286	5559.90911790483	14.4867724867725	78.6754850088183	5.15625598861059	367755.243386243	4206.40555717621	567	2669900	227079.5	2603.39	891.47	16.6	4.1	11.5	6.9	15.9	5.8	9.2	6.5	9.3	16	15	7.1	9.9	13.4	9.7	7.9	14.1	10.9	12	9	15.2	19.4	4.6	18.9	27
1	F09	2	PTPRB	NM_002837	sample	7.83764367816092	35.6135057471264	5.89325327060599	302162.257183908	5618.56706729255	13.573275862069	77.4454022988506	5.29126049351338	355844.537356322	4022.11111491012	696	2669971	194698.3	2572.86	774.02	14.5	7.2	6.3	13.6	13.8	7.8	6.2	13.9	10.8	17.1	14.4	9.5	10.3	13.9	5.2	9.8	10.6	8.8	8	16.8	12.6	11.1	8.5	15.2	18.8
1	F09	3	PTPRB	NM_002837	sample	7.41770186335404	37.2251552795031	7.56179396606425	332303.788819876	6018.37999078498	12.4037267080745	56.8462732919255	4.22824169744064	234750.419254658	3689.65542693921	644	2706335	199301.9	2736.92	780.34	17.4	5.7	8.2	9.9	17.1	7.6	7	7.8	11.5	16.1	8.5	7.8	12	12.7	4.5	8.9	9.2	9	6.4	13.2	15.8	9	5.9	20	12.7
1	F10	1	WAS	NM_000377	sample	7.28125	34.0451388888889	7.12325004073496	292366.225694444	5764.22441245963	15.0208333333333	91.9913194444444	6.03372793474688	461933.836805556	4517.76621518811	576	2717720	232936.2	2685.55	922.59	15.6	3.5	13	7.5	15.3	3.5	12.5	6.6	11.1	12.7	23.1	6.8	10.9	9.2	16.8	5.6	14.9	7.3	12.7	8	16.5	27.8	4.7	20.3	37.5
1	F10	2	WAS	NM_000377	sample	8.10802919708029	35.1532846715328	6.22559536493255	284129.2	5652.99633278462	13.7737226277372	80.9182481751825	5.56810345130153	384393.874452555	4274.06436577504	685	2615605	216655	2579.8	878.42	12.6	7.2	11.5	13.7	11.8	8.5	9.6	13.1	10.1	14.6	14.9	8.2	10.1	13.4	9.3	7.7	9.1	7.4	5.8	11.1	13.1	12.7	6	17.1	20
1	F10	3	WAS	NM_000377	sample	7.15408805031447	31.7594339622642	4.77081575930501	255984.017295597	5596.63862873535	10.314465408805	42.1823899371069	3.70813824080196	161731.743710692	3427.39733280252	636	2320259	187662.4	2299.74	751.18	9.7	6.1	5.7	10.2	9.6	10.4	6.1	11.9	9	16.5	4.1	12.6	9.9	14.3	1.6	18.9	7.9	9.1	2.4	21.2	10.2	2	6.4	13.2	3.6
1	F11	1	ODAM	NM_017855	sample	7.07103825136612	34.8811475409836	8.51191042111774	309304.129781421	5674.93551035217	13.405737704918	66.6489071038251	4.72715676419142	293048.793715847	3978.72675475526	732	2629008	217673.5	2634.63	863.84	13.5	4	9	8.5	13.7	3.4	9.2	8.2	10.9	12.3	9.8	8.3	10.1	9.7	6.4	8.6	16.1	8.1	8.6	11.2	16.7	10.8	5.3	21	16.7
1	F11	2	ODAM	NM_017855	sample	7.50706436420722	31.6766091051805	4.5207441069163	237853.84144427	5396.58240989475	12.4175824175824	64.0094191522763	4.84351280236412	272665.67032967	3826.68749673183	637	2148477	173057.4	2108.4	722.96	8.5	15.1	4.6	19.9	8.3	18.1	4.6	19.5	10.8	16.5	9.7	8.5	7.4	15.9	3.3	13	10.5	8.6	5.5	17	11.1	6.4	6.8	14.9	10
1	F11	3	ODAM	NM_017855	sample	8.12145110410095	35.7444794952681	5.94149860971208	271697.41955836	5570.49557122691	12.1372239747634	52.0094637223975	4.0375493749259	217533.727129338	3793.75762827662	634	2351873	205424.8	2247.22	823.09	12.5	8.4	10.3	8	11	12	10.4	8.4	9.8	12.1	5	6	7.7	12.8	4.7	8.4	10.9	7.3	4.4	12.1	14.5	4.7	3	17	7.9
1	F12	1	BRIP1	NM_032043	sample	5.73575129533679	27.1424870466321	5.45379450380312	212588.806994819	4816.34517725357	10.6088082901554	47.4883419689119	3.7821958244665	209532.002590674	3722.02318187154	772	2222656	210943.7	2102.26	838.84	12.3	14.8	11.3	13.5	10.6	17.2	10.1	12.4	11.8	20.7	6	16.6	8.4	25.1	5.8	16.5	11.3	16.2	5.3	25	13.5	6.2	11.1	15	10
1	F12	2	BRIP1	NM_032043	sample	10.1259370314843	41.8335832083958	5.0961088776521	308409.75862069	5737.12833997152	14.1589205397301	85.0734632683658	5.99633793020817	424604.112443778	4523.59779049716	667	2856239	233563.8	2647.55	941.09	14.8	5.2	12	7	12.3	2.8	13.2	5.4	6.9	10.2	18.7	7.2	6.9	6.9	12.7	7.3	13.8	4.3	8.4	13	16.8	14.5	6.6	21	23.4
1	F12	3	BRIP1	NM_032043	sample	6.41810344827586	30.558908045977	6.54772934595352	256208.063218391	5567.55188430302	9.94827586206897	38.3635057471264	3.56483025078349	157745.650862069	3630.23877780743	696	2401045	199033.8	2415.58	807.53	12.2	8.3	10.9	13.8	12.1	12.8	10.5	12.4	11.9	18.2	5.2	12.8	9.3	15.7	4.3	12.2	6.8	11.2	3.3	22.4	11.5	2.6	5.5	14.4	4.6
1	F13	1	ATRX	NM_138270	sample	6.95391705069124	35.7511520737327	7.66870935090924	317050.605222734	5796.99332134243	10.9124423963134	47.5145929339478	4.00258411485762	197071.314900154	3620.713074806	651	2495167	211152.7	2605.42	886.73	14.3	7.8	8.8	12.6	16	7.7	10	10	12.7	13.7	6.1	12.9	12.9	11.5	4.9	14.1	14.7	10.6	3.5	17.4	18.1	2.2	7.4	21.7	5.1
1	F13	2	ATRX	NM_138270	sample	8.56996587030717	38.5273037542662	7.08538361874644	319197.622866894	5765.56987499565	14.4846416382253	92.4163822525597	6.21886247047206	455203.390784983	4412.92849025562	586	2523862	211372.8	2598.79	876.55	11.3	9.9	9.4	14.7	12.1	8.5	10.8	13.3	8.2	14.8	19.5	7	9.6	12.3	12.3	8.2	11.3	7.2	7	13	13.3	17.1	6.5	17.7	25.9
1	F13	3	ATRX	NM_138270	sample	8.16415662650602	36.3780120481928	6.15678812802176	305364.68373494	6017.04729298624	13.7063253012048	72.1024096385542	5.16824730033992	320076.201807229	4017.13033190984	664	2689872	195546.3	2580.31	781.79	15.5	5	9.5	10.4	14.6	5.3	7.7	9.8	9.3	14.3	15.7	5.7	11.3	9.5	8	8	12.2	7.1	11	10.4	15.2	15.4	3.6	19.3	22.1
1	F14	1	PLXNB2	NM_012401	sample	7.88737201365188	34.5204778156997	5.75193786390471	270172.107508532	5300.21926259463	15.2576791808874	95.6587030716723	6.04622769847118	456775.136518771	4309.47757980591	586	2338212	202238.8	2265.4	797.23	11.3	6.3	9.2	14	9.7	8.5	9	17.9	7.3	11.9	24.1	6.5	7.8	10.4	12.8	7.8	15.5	6.1	11.9	10.1	16.6	31.2	5.6	17.6	40.4
1	F14	2	PLXNB2	NM_012401	sample	9.94948186528497	39.3665803108808	5.90675480538475	274881.398963731	5394.21751815798	14.2927461139896	77.1645077720207	5.02819375115179	322751.702072539	3813.98467887967	772	2457819	185711.3	2345.05	740.87	10.5	5.4	6.6	21	8.3	6.1	6.2	22.3	7.4	9.1	10	11.1	6.6	9.5	3.2	10.2	13.1	2.8	12.2	15.5	14.4	13.5	8.7	15.4	13.9
1	F14	3	PLXNB2	NM_012401	sample	6.85588752196837	30.9841827768014	6.54119285317068	237920.847100176	5330.55055709787	12.0632688927944	58.6309314586995	4.66074158064087	228243.298769772	3588.35484478417	569	2119733	169675	2036.04	671.12	6.9	8.8	5.6	15.6	7	17.9	5.8	19.3	10.5	16.7	10.2	4.7	7.7	15.5	2.5	13.4	7.6	7.9	4.2	11.8	9.7	5.8	3.3	11.1	9
1	F15	1	ZMYM2	NM_197968	sample	7.63877266387727	34.5327754532775	6.06097361610064	289140.191073919	5678.5755739926	14.4518828451883	78.7545327754533	5.39768262072355	361293.163179916	4165.97782783393	717	2559833	200692.5	2568.72	839.71	13.5	7.7	8.9	13.1	13.8	6.3	9.8	13.7	11.2	13.7	16.6	7	9.9	11	7.3	7.5	17.4	8.4	11.9	11.2	17.3	16.6	5.2	21.1	24.1
1	F15	2	ZMYM2	NM_197968	sample	9.34969325153374	39.2106339468303	5.74836863684243	310633.72597137	5841.63566437774	15.9775051124744	104.926380368098	6.61505594464616	521906.531697342	4652.42530317617	489	2748832	228387.3	2686.02	948.78	13.1	5.9	12.5	6.1	13.3	4.5	13.9	5.1	8.6	12.9	24.3	5.1	9.2	8.4	12.9	3.3	12.7	5.1	13.1	6.7	14.1	21.9	4.3	16.8	33.5
1	F15	3	ZMYM2	NM_197968	sample	10.6361940298507	45.9533582089552	7.25803776209375	371113.130597015	6005.44530877558	15.8134328358209	96.3078358208955	5.95456709439658	452604.434701493	4300.39901605352	536	2904101	210208	2788.9	857.01	17.7	4.7	9.5	12.5	15.5	2.1	9.7	11.9	7.6	8.4	23.3	5.6	8.8	5	12.3	6.5	16.8	3	15.9	8.2	20.1	34	4.7	22.4	43.5
1	F16	1	MBD1	NM_015845	sample	8.7047619047619	37.0920634920635	5.76930383635967	299817.806349206	5611.20632414792	14.4650793650794	88.3015873015873	5.79750302294052	454684.815873016	4464.76923843624	630	2663951	230898	2593.2	918.26	15.4	4.9	13	13	14.8	4	11.6	12.5	8.7	11.3	23	8.3	9.2	7.3	20.6	8.9	19.7	6.5	13.7	11.3	17.9	25.2	6.8	20.5	39.5
1	F16	2	MBD1	NM_015845	sample	9.01274787535411	39.8937677053824	6.62039973989862	317336.148725212	5544.07430126901	14.4277620396601	86.1402266288952	5.59194231603253	409048.620396601	4231.0906655845	706	2495053	185506.9	2514.29	758.18	12.5	8.4	6.2	16.4	13	10.1	6.8	16.1	10.3	13.9	15	7.4	8.8	12.7	9.3	8.2	11.5	5.9	8.9	13	15.3	16.6	7.1	17.6	24.1
1	F16	3	MBD1	NM_015845	sample	7.90133779264214	33.5735785953177	4.73072365360919	268147.406354515	5299.14981136259	12.8896321070234	63.2441471571906	4.70466212314886	269038.344481605	3844.72796892297	598	2374176	193533.5	2276.16	772.68	10.9	8.5	8.4	10	11.5	12.7	8	10	9	16.6	10.9	5.7	7.4	15.4	6.4	6.7	10.7	8.7	5.7	10.2	13	9.5	3.5	14.7	14.5
1	F17	1	OTNT	NA	Neutral	6.61344537815126	30.5714285714286	5.84394145758353	253643.603841537	5258.24801860749	11.7899159663866	53.6698679471789	4.20882069555198	227277.345738295	3810.34340673125	833	2274227	198804	2232.08	806.27	11.8	8.6	7.7	11.5	11.6	11.5	7.9	11.2	11	16.7	5.6	9.4	10	15.7	4.2	10.6	14	11.5	4.7	14.9	14.6	5.4	6.1	17.3	7.9
1	F17	2	OTNT	NA	Neutral	9.43398533007335	39.7958435207824	6.21379749926441	310365.942542787	5641.26695939046	14.3557457212714	82.2371638141809	5.52423210036978	395014.248166259	4359.44912125745	818	2752262	206152.7	2522.93	815.15	12	4	9.9	10.1	10.8	4.2	9.4	10.4	8.1	10.8	14.5	5.3	6.4	7.5	9.5	4.6	12.5	4	7.8	9.9	12.7	11.2	4.8	15.4	18.8
1	F17	3	OTNT	NA	Neutral	7.43933588761175	33.6871008939974	6.00891276093971	275063.295019157	5613.5600092204	11.5606641123883	48.6130268199234	3.95044768952661	194876.466155811	3617.65385140799	783	2321437	173762.5	2313.3	712.53	11.5	7.8	6.4	17	9.2	10.2	6.3	19.9	8.9	14.9	5.5	6.9	9.1	12.4	3.8	11.4	10.1	6.6	3.6	14	13.2	3.2	2.9	16	6.4
1	F18	1	OTNT	NA	Neutral	6.98513513513513	32.2013513513513	6.75890254580385	274756.02972973	5557.38337757938	13.9486486486486	75.8594594594595	5.1730318920601	359501.318918919	4133.82862714578	740	2544393	206647.6	2489.1	826.95	14.3	6.1	7.4	11.2	13.5	5.1	7.8	11.4	10.8	16.6	14.6	7.4	10	12.4	10.4	9.3	14.6	11.1	11.1	11.8	15.1	15.3	6.1	18.9	26.2
1	F18	2	OTNT	NA	Neutral	8.2487684729064	36.6834975369458	6.4038848505388	303384.842364532	5893.72236984378	13.4901477832512	72.0689655172414	5.00957847347565	321755.174876847	4002.22174661646	812	2531515	191297	2554.27	771.49	11	5.7	5.7	16.4	11.7	8.5	6	17.5	11.3	12.2	10.1	8.7	10.2	10.7	5.4	11.1	10	4.8	5.2	13.5	13.2	5.7	7	17.1	11.5
1	F18	3	OTNT	NA	Neutral	7.49842271293375	35.083596214511	6.59332130453288	285145.891167192	5707.7665113782	12.4274447949527	62.2397476340694	4.68055113340156	277947.610410095	4000.65927614202	634	2397058	210254	2493.3	865.77	12	6.6	12.5	11.2	12.8	7.6	13.4	10.4	10.4	15	11.8	7.6	10.1	13.4	8.5	9	8.8	9.1	4.6	14.5	13.6	9.9	4.7	16.2	17.2
1	F19	1	OTNT	NA	Neutral	6.13927576601671	27.600278551532	5.5079546173206	224092.91086351	5026.56983404568	11.6518105849582	51.9303621169916	4.19073384371597	207421.277158774	3616.29085148919	718	2153012	168771.8	2118.77	689.11	8.6	9.6	3.2	15.2	8.8	9.7	4.2	16.3	9.9	18.9	5.8	8.8	7.2	16.2	2.5	12.1	11.8	13.2	3.5	14.3	11.1	3.6	5.4	12.8	5.6
1	F19	2	OTNT	NA	Neutral	7.39364640883978	33.5870165745856	5.24505843932629	267142.551104972	5280.86576925528	12.0897790055249	56.0082872928177	4.4064072333242	232215.669889503	3749.54513660887	724	2343781	187016.2	2225.66	760.65	10.2	13.3	6.5	14.4	8.6	19.9	6.4	13.5	11.5	16.4	5	9.5	9	19.3	3.3	14.6	9.5	10.8	4	16.3	11.9	2.1	6.9	14.9	3.6
1	F19	3	OTNT	NA	Neutral	6.49391069012179	31.3301759133965	5.20652200762846	264206.280108254	5448.25203132418	11.3017591339648	46.2381596752368	3.92250844250267	182042.629228687	3541.37806055265	739	2214543	181628.6	2238.41	757.6	8.8	12.3	7.6	17.7	11	16	7.2	14.6	11.2	16.8	4.7	8.1	8.5	16	3.4	15	7.4	9.2	4.2	16.6	11.6	2.3	4.1	13.7	4.2
1	F20	1	OTNT	NA	Neutral	5.69331585845347	26.0878112712975	6.11701045895466	220675.841415465	5034.19370972478	13.0707732634338	67.6238532110092	4.93801317758114	287560.926605505	3821.04692666033	763	2078331	167536.7	2094.95	696.08	8.7	9.2	4.8	19.9	9.8	13.6	5.2	21	9.8	17.6	13	8.5	8.7	15.2	5.2	10.9	9.3	10.2	6.2	12.2	10.1	8.7	6.4	13.2	13.2
1	F20	2	OTNT	NA	Neutral	8.33594976452119	32.7362637362637	5.6442694869686	234873.284144427	5475.83444706271	14.5714285714286	100.634222919937	6.84021359695381	522910.565149137	4683.75486203945	637	2420167	220876.7	2431.37	910.44	9.6	5.8	9.3	10	10.5	5.2	10.8	11.5	8	10	26.4	6.4	6.3	7.1	17	4.9	7.1	3.8	8.5	10.4	9.3	23.1	5.7	11.9	34.4
1	F20	3	OTNT	NA	Neutral	10.3643178410795	42.5337331334333	5.06934255025331	302161.592203898	5465.12251242019	14.7586206896552	95.6971514242879	6.30836920959202	464741.896551724	4271.41701235627	667	2500104	184932.5	2437.82	748.17	13	4.6	6	12.9	11.5	3.4	6.6	12.3	8.4	10.2	30.4	7.6	6.9	7.5	15.9	8.8	15.3	5.2	14.4	12.4	18.1	34.5	6.1	19.9	44.5
1	F21	1	OTNT	NA	Neutral	6.41922005571031	31.2715877437326	6.38436408191861	266712.133704735	5577.21344210978	10.9220055710306	47.4902506963788	3.8065361499156	200625.314763231	3589.07987322544	718	2238909	205848.5	2363.34	829.96	11.3	10.2	9.9	11.7	13.2	8.6	7.9	11.1	13	16.6	4.7	13.2	11.6	13	3.6	18.1	13	11	4.7	23	14.8	3.3	8.9	18.9	6
1	F21	2	OTNT	NA	Neutral	8.35813953488372	39.8852713178295	6.05218211060914	340754.158139535	5978.33840270494	14.8108527131783	83.3426356589147	5.54738679630832	392452.441860465	4261.87584841329	645	2748989	215399.4	2747.36	863.23	12.4	7.8	8.2	7	14.9	7.1	8.8	6.7	12.9	11.2	12.6	6.2	11.2	10.7	6.7	5.6	11	5.4	9.1	8.7	13.6	8.7	5.4	17.7	13.6
1	F21	3	OTNT	NA	Neutral	8.00738552437223	34.384047267356	5.42477335121913	268185.661742984	5493.55897529672	13.1344165435746	61.1595273264402	4.41019930305187	261927.036927622	3896.21766226756	677	2396049	201307.9	2320.19	821.62	11.4	7.7	9.2	11.2	11.1	8.1	9.9	6.8	8.1	15.2	8.7	6.8	6.5	11.2	7.1	8.4	10.3	7.7	8.3	12.7	12.4	9	3.4	14.2	14.2
1	F22	1	OTNT	NA	Neutral	5.9149855907781	32.6440922190202	8.09185281299465	306830.115273775	5804.04623107979	10.5922190201729	48.5835734870317	4.12070032057248	222277.939481268	3870.71653135829	694	2487379	211633	2550.34	871.16	12	9.7	10.5	10.4	14.4	8.6	10.2	8.5	14.7	15.9	8.6	12.4	15.6	13.8	6.3	12.1	11	12	3.3	21.8	15.6	4.5	7.9	21.3	9.9
1	F22	2	OTNT	NA	Neutral	7.54407294832827	34.580547112462	5.72541101253082	287978.237082067	5911.34988838499	12.9103343465046	72.6337386018237	5.20952075191025	349928.756838906	4213.39946490896	658	2573726	225823.8	2598.76	923.21	13.5	6.5	12.6	8.8	12.9	8.7	12.3	7.3	13.5	12.8	13.2	9.9	11.6	11.1	9.3	9.1	9	7	4.9	15.2	12.6	9.3	7.9	16.6	17
1	F22	3	OTNT	NA	Neutral	7.02390438247012	31.531208499336	5.34867678764083	256137.366533865	5616.46909756568	10.9760956175299	48.4422310756972	4.10530470787859	203148.742363878	3652.89404240753	753	2287222	187062.5	2289.19	743.44	10.6	8.9	6.6	12.7	9.2	11.3	6.6	14.3	10.9	15	7.4	8.9	8.5	12.6	4.9	12.7	7.2	7.7	3.3	16.7	11.2	6	5.3	13.3	9.8
1	G03	1	RF	NA	Neutral	6.19975639464068	26.8952496954933	5.53002537278964	212700.075517661	5176.99424326967	12.1278928136419	59.0292326431181	4.53297842520729	261270.180267966	3953.39641979915	821	2174928	199523.8	2220.02	815.5	8.4	7.8	7.9	9.5	8.3	7.4	7.2	8.6	10	16.7	9.3	8.6	7.2	12.9	5.7	8.2	11	11.3	5.4	15.5	10.5	8.6	4.9	14.3	13.6
1	G03	2	RF	NA	Neutral	8.9438444924406	34.4190064794816	4.80812183729726	250697.634989201	5482.55521386803	11.8606911447084	50.9136069114471	3.95569101551455	210437.831533477	3763.4452237932	926	2476239	194067.3	2339.12	792.39	11.2	5.8	7.7	9.6	9.5	8.4	7.8	9.8	6.2	12.3	3.5	12.7	6	11.2	2.7	12	12.7	5.7	3.2	20.7	11.4	2.1	8	14.3	3.5
1	G03	3	RF	NA	Neutral	7.45933014354067	30.8767942583732	4.94779708510126	238083.608851675	5408.80706692361	7.28588516746412	23.0131578947368	2.64496482221361	84392.6088516746	2941.2035795268	836	2425120	178924.1	2208.19	720.04	12.8	8.3	6.8	15.9	10.6	11.1	6.2	15.1	7.7	15.1	1.6	24.9	8.9	13.6	3.1	36.2	9.4	7.9	1.2	42.3	11.7	0.5	13.9	14.1	1.2
1	G04	1	RF	NA	Neutral	7.46007604562738	30.6425855513308	5.38380708086831	249109.133079848	5547.06413571422	12.9531051964512	63.8238276299113	4.73786678494126	286831.698352345	4142.59278181475	789	2581415	219564.7	2498.9	888.24	12.8	3.4	10	6.6	12.4	1.5	10.4	6.2	5.8	12.9	10.5	5.6	7.5	8.2	6.6	4.8	16.3	7.4	7.4	11.7	14.6	8.4	3.2	17.6	13.8
1	G04	2	RF	NA	Neutral	10.1139240506329	40.0886075949367	4.32557480522464	286125.53164557	5716.69486103604	13.8227848101266	77.0341772151899	5.36862378061845	364235.118987342	4259.65041943963	790	2617654	216477.2	2503.43	879.29	12.5	6.2	8.6	7.7	10.5	3.9	10.6	7	7.5	10.3	13.5	7.5	6.8	7.8	9.2	5.9	14.9	4.6	9	14.6	16.7	11.1	5.9	19.4	17.5
1	G04	3	RF	NA	Neutral	6.78382352941177	32.1632352941176	5.5968587186388	273762.486764706	5798.77683221914	10.3455882352941	39.2661764705882	3.40156799724888	154787.945588235	3391.30953438012	680	2478506	208089.5	2511.3	859.72	13.4	5.7	12.5	9.7	14.3	7.6	12.8	6.9	12.1	15.3	3.8	13.2	10.6	12.5	3.2	16.9	6.2	8.5	3.4	23.2	12.1	2.6	7.8	14.9	4.6
1	G05	1	RF	NA	Neutral	6.72488038277512	30.6459330143541	5.57796244768303	256711.2284689	5044.38421658179	10.1925837320574	42.0418660287081	3.51359492529948	168973.959330144	3457.78715721777	836	2377203	193385.1	2296.93	797.71	14.7	13.5	7.1	13.6	12.6	14.6	8.1	13	9.7	21.8	2.9	18.5	9.2	19.9	2.4	16.9	14.8	17.9	3	26.8	15.4	1.9	12.1	19.6	3.8
1	G05	2	RF	NA	Neutral	8.07424242424242	36.8666666666667	6.47745061886989	315171.054545455	5940.51606028397	14.0106060606061	69.6818181818182	4.7040243958848	314469.360606061	4113.79643720474	660	2723817	226167	2639.49	891.27	14.1	5.9	13	7.7	13.2	8.5	11.4	7.1	11.4	13.6	7.4	8.3	11.4	11.5	5.2	6.7	9.8	6.4	7.3	11.2	12.7	6.7	6.5	16.5	10
1	G05	3	RF	NA	Neutral	6.93333333333333	33.5292517006803	6.90732284091675	292886.126530612	5822.66847996357	11.2095238095238	46.9510204081633	3.87058853045014	186901.804081633	3579.31761577567	735	2450525	197780.9	2428.57	797.05	13.6	9.3	6.9	8.7	12.4	10.6	7.8	6.4	11.8	16.6	4.8	10.3	11.6	13.3	2.7	12	8.3	8.3	3.8	17.3	13.2	3.9	6	16.1	6.5
1	G06	1	RF	NA	Neutral	6.71448275862069	30.9172413793103	7.18451204233032	256530.645517241	5579.03887455547	13.8344827586207	77.9710344827586	5.24882380377607	366554.917241379	4175.15690746884	725	2387430	213336.4	2411.35	850.39	11.6	7.4	9.5	10.6	11.6	7.2	8.1	9.8	10.2	11.3	15.6	10.6	8.1	9.5	9.8	9.5	12.4	7.3	8.7	12.8	13.2	18.5	7.7	16.7	27.9
1	G06	2	RF	NA	Neutral	7.5635838150289	36.6864161849711	5.42977073879007	318520.076589595	5956.88078599535	14.150289017341	76.8121387283237	5.28989529553616	350048.111271676	4187.49328224244	692	2711635	216521.2	2584.25	862.42	13.3	4.9	11	11.3	12.7	5.9	9.8	11.4	11.4	13.4	12.7	6.5	11.6	10.3	6.6	6.6	7.5	7.4	6.8	10.1	12.4	7.1	5.5	16.2	13.2
1	G06	3	RF	NA	Neutral	7.66861313868613	32.9445255474453	5.20556002623558	271457.830656934	5592.57211577764	13.1153284671533	62.7211678832117	4.5635523597624	271205.220437956	3869.32695003009	685	2559174	210419.9	2477.64	847.87	14.6	5.3	11.2	9.2	13.9	7.7	9.9	8.2	8.2	14.9	10.1	7.6	8.3	12.7	5.8	8.3	9.8	8.3	7.7	13.7	12.4	11.7	5.4	15.6	15.9
1	G07	1	RF	NA	Neutral	6.1239263803681	28.1042944785276	5.20752033257339	225345.293251534	5264.63033124836	11.3349693251534	49.4343558282209	3.98699637691507	202135.649079755	3622.93723629766	815	2241509	190469	2168.51	766.84	10.3	9	6.1	12	10.2	13	5.5	12.3	10.6	16.1	5	10.2	8.5	13.6	2.5	16	11.8	10.2	4	17.2	13.6	2.5	6	15.2	5.2
1	G07	2	RF	NA	Neutral	10.3061224489796	43.5382653061224	5.5452484773744	327788.323979592	5711.01011507965	14.1505102040816	76.0637755102041	5.18973436456629	345937.571428571	4161.91285575135	784	2749274	202228.9	2584.85	806.91	14.2	6.1	6.5	9.3	13.4	6.6	8.2	9.2	6.9	10.1	11.9	7.8	8	9.6	5.6	6.2	14	5	8.2	11.6	17.9	10.5	5.4	21.6	15.2
1	G07	3	RF	NA	Neutral	8.85385656292287	36.8985115020298	5.57675422365677	282017.844384303	5731.36161797847	13.9702300405954	73.2882273342355	5.20420203996049	322150.317997294	4121.96097958959	739	2470185	196596.5	2447.25	800.55	13.1	5.5	8.7	11.9	12.4	4.3	8.7	8	8.1	10.4	14.7	3.7	8.5	8.1	7.6	5.3	11.4	3.2	7.7	9.1	14.2	13.5	2.2	17.7	21.7
1	G08	1	RF	NA	Neutral	6.23866666666667	28.7693333333333	6.2007845342905	241133.197333333	5315.10995636281	13.4826666666667	71.708	4.97398061077129	330873.478666667	4195.49672086235	750	2355950	228086.8	2407.82	932.88	11.3	5.1	11.2	5.5	11.1	5.1	11.2	3.6	9.5	16.9	12.1	7.6	9.6	12.7	8.7	5.9	11.5	11.2	8.3	11.6	12.8	14.1	5.1	15.6	21.3
1	G08	2	RF	NA	Neutral	7.88333333333333	33.435	6.25220236430299	263093.283333333	5627.28485279424	13.79	70.1733333333333	4.95401992071788	309324.928333333	4077.61434926877	600	2409958	217394.3	2396.97	870.96	10.8	9.2	11.2	8	10	10.3	10	8	9.5	14.2	8.7	6.3	9	13.8	4.7	7.7	10.5	6.8	4.5	9.5	11.7	4.3	4.2	16.5	9.8
1	G08	3	RF	NA	Neutral	7.4576	34.6752	7.22907519080228	287351.0256	5937.00348756808	13.6	72.872	5.13239559801312	336699.1136	4210.37861017719	625	2679058	220473	2592.99	913.54	13.1	5	11.8	6.2	13.6	4.5	14.1	4.5	11.5	13.9	16.3	6.7	9.3	8.8	11.7	6.1	10.4	5.8	8.8	11.4	13.1	16.6	4.3	15.4	25.9
1	G09	1	BRCA1	NM_007298	sample	7.06879606879607	40.3415233415233	8.60714769729511	380592.122850123	5964.10400279039	16.955773955774	109.459459459459	6.20452874311716	539691.832923833	4292.74477768606	407	2833036	228856	2744.25	879.14	17.9	9.6	12	16.2	17	4.7	9.3	15.2	16.2	15	23.8	9.3	16.7	12.3	14.7	11.3	16	10.3	25.3	12.8	21.4	40.8	8.4	26.8	48.9
1	G09	2	BRCA1	NM_007298	sample	9.21902654867257	46.7079646017699	8.54210399850196	407088.663716814	6353.92831419012	17.4446902654867	108.761061946903	6.14897122534473	526745.577433628	4399.53664692839	452	2976010	243046	2912.24	994.14	19	9.1	17	10.6	14.8	4	16.6	6.2	13.1	9.1	19.7	7.1	13.5	7.7	9.7	7.1	11.5	4.4	22.1	13.3	19.5	27.9	7.3	24.8	38.1
1	G09	3	BRCA1	NM_007298	sample	9.82489451476793	46.7088607594937	8.00162948596218	380275.301687764	5966.79182401959	17.1582278481013	106.510548523207	6.18715069936309	509902.362869198	4351.42007379004	474	2820172	218617.6	2658.23	858.16	16.9	5.9	12.4	11.2	13.5	6.8	10.1	9.7	11.4	10.1	30	7.6	11	9.3	14.6	7.4	13.1	5.5	24.7	10.8	22.2	39	6.1	25.3	48.7
1	G10	1	ASXL1	NM_015338	sample	10.1775043936731	43.5202108963093	5.81448130285178	330552.172231986	5667.4665870226	15.3356766256591	92.1388400702988	5.79664225855244	447651.882249561	4385.34506573103	569	2807866	247961.2	2607.2	976.65	17.2	4.4	14.1	8.8	16.5	3	12	9.3	7.7	7	20.9	6.9	6.5	5.3	12.7	7.9	25.5	4.2	16	10.4	24.8	28.1	5.6	27.2	37.4
1	G10	2	ASXL1	NM_015338	sample	9.51618705035971	38.5485611510791	4.94845944072439	302002.185251799	5957.4391337531	15.3021582733813	94.9874100719424	6.37187741631705	461815.035971223	4534.91923324044	556	2727707	219339.9	2675.89	876.25	14.7	4.7	11.2	5.9	14.7	6.7	11	6.1	8.1	12.2	18.9	4.5	9	10.1	11	4	14.6	4.5	8.1	7.2	15.3	15.5	3.4	21.8	22.7
1	G10	3	ASXL1	NM_015338	sample	7.13368055555556	31.5069444444444	5.31843225814193	247757.373263889	5416.51011998105	12.7152777777778	61.8142361111111	4.70586173169996	255655.994791667	3756.63326269229	576	2289451	187243.3	2296.18	761.68	10.6	8	8.7	15.3	11.3	8.2	6.6	15.3	11.1	16.8	10.1	6.2	8	14.9	5.4	10.4	7.8	9.2	5.6	10.9	11.3	9.9	3.6	15.6	12.8
1	G11	1	ASXL2	NM_018263	sample	5.56778679026651	25.252607184241	5.34713816645379	207934.073001159	5128.7114111615	10.9177288528389	45.2178447276941	3.94969276049967	180445.037079954	3596.55281110296	863	2125051	197543	2181.28	795.3	10.3	10.9	5.9	10.8	10.1	14.1	6.3	11.5	13.1	18.9	3.8	8.8	10.3	17.1	3.4	14.4	9.7	13	3.9	18.8	11.1	2.2	4.8	14.1	2.9
1	G11	2	ASXL2	NM_018263	sample	6.59078947368421	29.0815789473684	6.01284773199477	238640.376315789	5179.23820963694	12.5131578947368	56.8486842105263	4.23427858911701	225095.572368421	3522.09065288009	760	2289556	166596.2	2195.35	684.82	9.6	11.1	4.3	23.6	8.7	16.8	5.1	23.2	10.9	18.9	4.2	10.3	7.8	18.4	2.6	20	7.2	9.6	6.2	16.2	8.9	3.2	8	10.9	4.1
1	G11	3	ASXL2	NM_018263	sample	6.53739612188366	28.3490304709141	4.3944162511303	225076.245152355	5023.05407428834	10.6149584487535	42.2894736842105	3.71804579931603	164709.595567867	3548.66113191573	722	2220135	196442.7	2149.25	811.66	10	10.5	9.1	10.5	9.3	15.2	8.9	9.1	9.3	22.7	3.6	9	7.2	22.2	4	15.5	7.6	14.7	2.8	17.9	9	1.9	3.9	12.5	3.6
1	G12	1	TP53BP1	NM_005657	sample	7.4947049924357	35.1558245083207	5.99841551275091	282722.924357035	5590.6638182708	13.4720121028744	66.357034795764	4.67779150057126	298593.936459909	4032.85346139478	661	2405418	237382.1	2511.95	988.55	11	7.3	11.3	7.7	15.1	5.6	12.3	4.7	9.7	14.4	10.4	5.6	8.6	11	9.1	8.9	15.7	10	7.7	10.9	18.8	9.8	4.8	24.2	16.6
1	G12	2	TP53BP1	NM_005657	sample	8.46744791666667	41.9713541666667	6.64026235011899	357035.338541667	6149.82272122134	13.0143229166667	66.484375	4.65208948191375	305346.1796875	3958.09404760687	768	2722824	223119.7	2721.51	931.05	14.2	7.4	11.1	11.5	14.3	4.7	11.8	9	11.6	12.4	9.1	11.5	10.4	9.4	7.7	15.2	10.3	6.2	7.6	18	14.6	7.7	10.5	21.9	13.2
1	G12	3	TP53BP1	NM_005657	sample	8.98125	45.575	7.04125786654893	375509.2203125	6225.04752887729	12.7515625	58.9109375	4.36905708741281	245101.6015625	3731.2631992061	640	2492594	189926.1	2575.04	774.05	12.7	7.5	6.9	11.7	13.6	7	7.2	8	13	9.5	8.6	6.6	10.2	9.4	4.2	9.4	9.4	5.8	7.2	13	20.9	8.9	3.9	26.2	12.3
1	G13	1	FAT1	NM_005245	sample	5.57434402332362	28.8833819241983	7.27388375803119	245408.610787172	4968.64513493961	13.5102040816327	65.9620991253644	4.86421458046172	268561.99271137	3668.93540621459	686	2029922	169288.5	1987.78	677.05	9.8	14.7	5.2	20.6	8	24.5	5.1	20	12.5	17.8	8	6.9	9.5	17.9	3.6	10.9	8	14.1	9.5	11.2	12.5	9.6	4.8	15	11.2
1	G13	2	FAT1	NM_005245	sample	10.0486486486486	43.4189189189189	6.18881695567771	318444.818918919	5605.42224898707	16.1081081081081	96.0364864864865	5.91013294913948	439895.363513514	4276.3690852444	740	2635271	198791.4	2388.9	798.19	11.8	7.4	8.2	12.8	8.4	4.2	7.7	10.9	9.5	7.8	13.5	3.9	7	7	7	4.2	12	3.1	15.3	10.7	17.2	16.2	3.9	18.6	21.4
1	G13	3	FAT1	NM_005245	sample	8.5194109772423	37.4564926372155	5.48071601434388	293365.71352075	5821.62889023458	14.0321285140562	70.4591700133869	4.82892837611829	303969.029451138	4066.70121199892	747	2476785	206286.5	2340.5	860.08	12.6	7.4	10.7	9.8	10	5	10.8	6	11.1	9.8	12.2	6.2	9.6	8.2	8.4	5.6	9.8	4	9.8	10.8	14.6	12.2	4.4	16.1	18.2
1	G14	1	BAP1	NM_004656	sample	8.30935251798561	38.339928057554	7.18255668168076	335934.967625899	6075.04579385129	16.2643884892086	103.892086330935	6.35754080586518	543137.456834532	4782.1720176185	556	2805570	271440.7	2818.05	1091.84	17.3	3.8	20.9	7	16.7	1.1	19.2	4.5	11.7	10.1	27.9	4.9	12.8	7.2	24.1	4.7	18.3	5.9	16.4	7	17.8	37.1	4	23.2	52.3
1	G14	2	BAP1	NM_004656	sample	9.53246753246753	40.3607503607504	5.73630465740561	304147.53968254	5706.83937560545	14.959595959596	93.6565656565657	6.12493296968231	452272.95959596	4401.64058750576	693	2581490	202456.7	2506.96	808.87	12.6	6.3	8.7	13.1	10.4	5.6	8.5	11.7	8.1	9.4	18.8	5.9	6.8	7.5	9.2	6.1	11.3	3.8	9.4	9.5	13.9	16.9	4.9	17.3	26.3
1	G14	3	BAP1	NM_004656	sample	10.179604261796	41.7777777777778	5.15093645789628	297795.208523592	5758.74109378093	15.1217656012177	94.648401826484	6.21074796175506	459298.345509893	4438.2297372426	657	2587077	196860.6	2510.22	791.02	12.6	4.7	8.8	12.6	10.8	1.7	8.8	12.8	6.7	8.8	28.6	4.7	5.9	5.5	18.6	4.3	13.9	3.3	12.6	8.2	17.8	30.1	3.5	19.8	42.5
1	G15	1	ZNF516	NM_014643	sample	7.69140625	34.244140625	6.0823186002292	282485.466796875	5564.51207436992	14.873046875	98.369140625	6.67616902673632	505584.041015625	4651.02884859426	512	2518713	251601.8	2633.1	1034.95	13.1	6.2	14.8	8.6	14.1	3.3	15.8	7.2	8.2	14.1	29.9	7.4	9.8	9.8	18.2	7.2	16.6	8.4	11.7	10.7	15.4	33.6	5.7	20.9	47.5
1	G15	2	ZNF516	NM_014643	sample	10.4984126984127	41.1063492063492	5.07426203137113	295806.573015873	5562.50776530163	14.9714285714286	85.4428571428571	5.43600063942915	405968.042857143	4268.60017377504	630	2890405	225805.6	2562.39	861.56	14	3.8	12.1	10.6	11.4	2.9	9	9.5	5.1	11	13.2	7.6	5.7	7.1	7.6	8.3	14.9	4	10.3	11.7	15.2	14.8	6	18.1	22.2
1	G15	3	ZNF516	NM_014643	sample	8.9537037037037	33.7518518518519	4.67537418524848	227993.22962963	4994.50654845582	14.4648148148148	81.9703703703704	5.37129212976741	380786.748148148	4150.5053844841	540	2398830	196058.2	2173.39	783.09	10.9	7	10.9	12.8	7.2	6.7	8.7	14.3	5.7	14.6	19.3	7.4	4.1	13	12.2	6.7	8.7	6.5	11.3	11.1	10.4	24.3	5	10.2	30.6
1	G16	1	GRIN2A	NM_000833	sample	5.89645776566757	25.58310626703	6.11301587745623	201539.217983651	4942.49530174448	12.6130790190736	66.1648501362398	4.92093880275774	295869.920980926	3980.66927228519	734	1963083	205051.9	2169.7	885.01	9.1	11.9	8.4	14.3	10.5	15	9.7	11.3	11.6	19.9	12.4	8.3	7.4	17.7	5.6	10.2	12.1	13.4	4.8	13.1	12	10.9	6.3	15.1	16.1
1	G16	2	GRIN2A	NM_000833	sample	8.82816901408451	39.5746478873239	7.43837572988714	336477.595774648	5737.63249386454	14.1014084507042	73.5619718309859	4.85978298919138	339897.309859155	4091.68378447826	710	2809863	217343.6	2660.99	852.9	14.8	7.9	12.1	12.8	14.5	9.9	10.3	11.5	11.1	15.6	8.3	9	10.8	13.8	7.7	9.2	13.8	7.9	9	14.9	16.9	8.2	8.7	20.7	14.9
1	G16	3	GRIN2A	NM_000833	sample	8.9024024024024	40.9984984984985	7.31805966621962	327464.187687688	5376.79327766881	15.1441441441441	94.2147147147147	6.19561402554451	453264.073573574	4283.07726947827	666	2499508	187999	2410.8	729.96	14.3	11.6	6.2	14.3	13.4	16.8	5.1	13.4	9	13.8	30.2	7.2	8.1	13.7	14.3	8.3	12	5.7	13.4	10.7	17.6	31.4	6.2	18.6	41.3
1	G17	1	RF	NA	Neutral	6.01291989664083	28.5529715762274	6.40755631392841	247302.363049096	5387.50323409553	11.6459948320413	53.2958656330749	4.27714272588399	236381.059431525	3918.47996935373	774	2388909	216269.6	2381.66	886.73	12.5	6.7	9.9	13.4	11.9	8.9	10.7	12.9	11.2	15.9	7.5	10.2	10.3	13.3	4.9	10.6	10.3	10.7	4.4	18.3	11.4	4.5	6.5	15	9.7
1	G17	2	RF	NA	Neutral	9.10663198959688	35.7867360208062	5.10145268779438	273813.44213264	5665.91798054623	13.4603381014304	68.5656697009103	4.91320833081771	309182.916775033	4033.53170659603	769	2622358	209651.7	2597.38	834.21	13.8	6.1	8.8	13.7	14	5.9	8.3	12.9	6.6	14.8	9.8	8.1	7.9	12.1	6.1	9.5	14	7	4.8	13.1	12.4	6.1	6	17.6	10.8
1	G17	3	RF	NA	Neutral	8.75898030127462	35.2966396292005	5.89889201256235	271587.127462341	5545.42985426013	12.494785631518	57.7798377752028	4.3219683406631	236907.617612978	3755.09702512775	863	2475240	170374.2	2346.5	677.11	10.4	4.1	4.6	15.5	10.4	8	3.7	18	6.5	12.5	8.2	6.4	7	9.4	3.6	8.9	11	4.6	4.9	12.5	12.2	7.9	3.7	15.5	11.9
1	G18	1	RF	NA	Neutral	6.09047619047619	28.147619047619	6.07394943738944	239698.496428571	5496.58880326826	11.2154761904762	47.3630952380952	3.78993869182808	195610.801190476	3590.58630326891	840	2305094	204338.7	2388.87	852.98	11.1	6.4	8.6	11.8	12.3	8.2	7.7	10.1	11.3	16.3	4.8	11.9	10.2	12.1	3.2	14.6	12.3	9.5	3.8	16	11.5	3.8	7.3	15.2	6.5
1	G18	2	RF	NA	Neutral	10.1487603305785	42.0206611570248	5.74281205144279	321752.758953168	5720.80707477376	13.6157024793388	69.5234159779614	4.7502871208178	316045.614325069	3998.92212128502	726	2827588	202254	2639.2	799.69	14.7	4.5	8.5	10.6	14.3	5.2	8.1	10.7	7.2	12.1	10.9	11.3	9.8	10.6	5.4	11.6	15.4	5.5	5.9	13.8	16.4	9.5	7.9	20.8	14.9
1	G18	3	RF	NA	Neutral	9.10824108241082	36.2607626076261	4.91832074591266	267796.836408364	5501.48592983439	13.6531365313653	68.6027060270603	4.86847133719217	299190.43296433	4041.22478984992	813	2465967	188208.5	2328.36	750.84	12.7	4.6	6.8	10.2	10.9	5	5.2	10.8	5.3	12.4	11.7	4.4	5.8	9.6	6.8	5	12.7	5.7	6.3	8.7	14.1	11.3	3	16.9	18.6
1	G19	1	RF	NA	Neutral	6.8122009569378	29.8708133971292	6.85773438590433	256339.738038278	5150.85982521209	13.1423444976077	62.8373205741627	4.51173976278792	275538.772727273	3912.90271199409	836	2441690	201111.7	2350.41	820.55	12.3	5.7	6.8	11.4	11	5.4	7.1	11.4	9.2	16.9	9.4	8.5	7.8	12.8	4.8	9.7	14	11.7	7.9	13.8	14.4	9.7	4.8	16	14.5
1	G19	2	RF	NA	Neutral	9.26533166458073	37.2515644555695	4.21090326833757	286554.335419274	5716.1402427876	12.8247809762203	66.6858573216521	4.70475501588778	322975.158948686	4101.99436459533	799	2783946	217651.5	2534.7	861.8	14	5.8	10.9	9.8	12.4	6.8	10.6	9.5	8.1	14.5	10.6	14.5	7.8	9	9.9	12.8	11.8	6	6.3	17.8	12	10	10.6	15.6	17.3
1	G19	3	RF	NA	Neutral	10.3424807903403	39.8605927552141	4.46103977712617	289317.015367728	5804.8316471097	11.8155872667398	54.4094401756312	4.18519205973741	234196.181119649	3714.25055254056	911	2737129	196162.1	2613.88	788.13	14.9	4.3	7.6	11.4	13	3.4	6.5	7.9	6.1	12.4	9.5	12.5	7	6.8	5.6	12	14.8	3.6	5.2	19.6	17.1	10.5	6.5	19.6	14.2
1	G20	1	RF	NA	Neutral	6.80111111111111	28.1644444444444	5.75538566213225	225658.13	5152.78770824923	13.6766666666667	67.9355555555556	4.83085831950341	302908.31	4028.8097238224	900	2315280	198809.1	2257.68	798.72	9.9	6.1	7	8	9.2	5.1	6.1	6.3	8.3	15.4	11.1	5.6	7.7	12.1	6.3	7.3	13.8	10	7.7	10.4	13	11.6	3.8	14.7	18
1	G20	2	RF	NA	Neutral	8.34707903780069	32.0841924398625	4.61732805538037	241746.725085911	5662.20926263929	14.9828178694158	80.139175257732	5.33615562695994	379422.520618557	4359.1926696866	582	2551841	234973.1	2478.95	938.02	12.4	5.7	14.8	6.5	12	6.9	14.6	6	7.4	15.8	12.7	5	7.6	12.9	9.5	4.5	10.7	5.2	8.4	6.5	10.7	9.3	3.8	14.1	18.2
1	G20	3	RF	NA	Neutral	7.45117845117845	30.1296296296296	4.62402927800162	221269.838383838	5197.08377511327	13.7861952861953	71.6144781144781	5.0306259964469	341810.343434343	4356.11587931128	594	2220783	248295.1	2128.89	1018.53	10.3	14.5	17.3	4.5	8.6	15.8	17.8	3.2	6.7	16.7	15.8	4	5.7	18.5	13.6	3.5	8.1	8.4	9.9	6.9	10.8	17.5	1.9	11.8	26.4
1	G21	1	RF	NA	Neutral	5.64	24.8529032258065	5.41588586589614	199974.392258065	5149.76980124533	10.1974193548387	44.7032258064516	3.8744860652472	187678.176774194	3638.87358007498	775	2129906	198427.9	2135.91	804.23	8	8.5	7	10.1	8.6	10.7	8.1	11.6	10.7	18.2	4.8	13.4	7.6	15.9	4	16	10.6	12.8	2.6	22.1	10.8	3.4	7	14.5	6.5
1	G21	2	RF	NA	Neutral	8.98110661268556	38.251012145749	6.59333533049434	301757.75708502	5759.53144854373	13.391363022942	67.5668016194332	4.83588923515383	306334.618083671	4133.88326137661	741	2580998	225212.7	2620.49	910.39	10.8	4.2	9.3	8	13.1	5.5	10.7	7.6	9.2	11.5	8.2	7.6	9	10.8	7.3	7.2	12.3	5.1	6.9	13.2	13.2	4.9	6.2	17.8	10
1	G21	3	RF	NA	Neutral	9.15558510638298	38.155585106383	6.03973971374617	289764.424202128	5610.01573560612	12.8869680851064	65.9428191489362	4.73284899507685	299338.957446809	4016.21831417668	752	2497953	190545.8	2365.42	765.06	11.8	9.2	6.8	11	11.4	10.8	6.2	12.4	7.6	10.6	14.9	9.4	6.9	10.4	8.5	9	12.2	4.1	7.2	14.5	14.1	13.6	5.6	17	20.6
1	G22	1	RF	NA	Neutral	5.55133079847909	26.1609632446134	6.36015747476532	219923.543726236	5204.95789554586	12.2002534854246	54.4296577946768	4.20042957454723	243319.589353612	4008.75350195978	789	2195799	241511	2274.67	972.5	9.9	10.9	12.8	7.2	10.6	11.4	12.7	5.6	13.7	19.8	6.2	10.3	9.8	17.6	6.2	8.7	8.7	14.1	5.3	14.1	10.8	4.4	5.7	14.4	10.4
1	G22	2	RF	NA	Neutral	9.77760252365931	39.083596214511	5.02485247557115	296802.856466877	5868.48740562812	14.6182965299685	77.0946372239748	5.15602888075117	371529.471608833	4426.90334264813	634	2788093	244982.5	2570.44	965.3	13.4	3.5	15.9	3.2	11.7	3.3	14.5	2.1	6.9	11	10.9	6	6.5	8.5	9	2.5	14.2	3	6.6	7.7	13.6	9.5	3.3	19.6	16.1
1	G22	3	RF	NA	Neutral	7.7584803256445	33.8005427408413	6.1668056564696	275915.814111262	5662.42346688992	12.7951153324288	59.2740841248304	4.28277921686389	258057.620081411	3879.51902829045	737	2521951	209426.1	2435.88	856.04	12.5	3.9	9.6	7.2	11.8	5.2	9.4	6.6	11.7	16.1	9.2	10.3	10	13	7.9	10.9	11	9	7.2	15.3	12.5	9.1	5.8	15.3	16.7
1	H03	1	CHEK1	NA	Positive	8.60542168674699	103.557228915663	31.6181065143691	1318239.98493976	8753.76223986887	14.9186746987952	69.0150602409639	4.41332760919178	365745.141566265	4340.96070000955	332	6685165	319723.4	5430.81	1187.46	44.9	6.6	38.6	6	44	4.2	32.5	3.6	43.1	13.3	6.6	11.1	48.5	10.5	14.2	6.9	22.9	10.5	17.2	12	44	12.7	6.3	51.8	18.1
1	H03	2	CHEK1	NA	Positive	9	91.3710247349823	30.9870023689531	1117699.49116608	8578.84001488966	16.3533568904594	106.353356890459	7.99319995110419	607349.795053004	4952.23945524265	283	5735739	320292.2	5065.66	1250.26	38.5	6	44.5	5.7	41.3	1.4	39.2	3.2	39.6	9.5	23	7.8	42.4	6	23.7	5.7	14.1	5.7	21.2	14.1	37.8	25.8	6.4	46.3	36.7
1	H03	3	CHEK1	NA	Positive	8.50511945392491	91.9795221843003	29.7087077893035	1112112.4334471	8345.36316968805	13.8805460750853	62.839590443686	4.60674229613435	328710	4251.33386397263	293	5665789	316412.6	4834.6	1205.98	38.6	13	40.6	7.5	38.9	7.2	33.8	3.4	43	13	8.9	8.2	40.3	11.9	11.6	8.9	14	9.9	15.4	20.5	42.3	11.6	5.1	49.1	16
1	H04	1	CHEK1	NA	Positive	8.83657587548638	118.941634241245	39.6992346736193	1546895.03501946	9410.18267613642	15.6186770428016	79.7470817120623	4.97682848689954	464535.634241245	4649.77700452862	257	7695751	390438.2	6538.72	1459.03	55.3	4.7	57.2	5.8	57.2	1.2	45.9	3.1	48.2	10.9	15.6	11.3	51.4	8.9	24.9	8.6	20.6	8.9	20.2	12.8	56	18.7	5.8	60.7	25.7
1	H04	2	CHEK1	NA	Positive	10.3095238095238	115.115079365079	46.2313776512603	1426835.6547619	9175.2388707743	20.75	138.019841269841	7.16844223355637	832990.309523809	5335.20605374845	252	7344809	352104.8	5902.83	1283.13	49.6	5.6	45.2	7.1	50.4	0.8	38.9	3.6	41.3	7.1	23.8	7.5	48	5.6	38.1	6.7	20.6	4	37.3	10.7	46.4	46.4	6.3	53.2	62.3
1	H04	3	CHEK1	NA	Positive	8.52	86.42	23.2994804100773	1056418.852	8142.99670958333	14.208	73.184	5.08821333341686	393475.548	4328.88260525171	250	5258912	297463.7	4774.08	1174.75	36	10	32	6	38.8	7.6	34.4	5.2	41.2	11.2	11.6	7.6	39.2	11.6	16.8	7.2	15.6	9.6	16.4	12.4	37.6	15.2	4	44.4	23.2
1	H05	1	CHEK1	NA	Positive	5.74683544303798	100.683544303797	56.4855217236639	1276479.74683544	10354.8552628945	7.16455696202532	45.873417721519	6.18222833499316	238307.139240506	4098.75118148287	79	4094033	222424.8	7118.07	1235.32	39.2	6.3	11.4	22.8	83.5	0	25.3	13.9	62	7.6	29.1	17.7	65.8	7.6	15.2	20.3	12.7	7.6	1.3	38	67.1	3.8	12.7	73.4	8.9
1	H05	2	CHEK1	NA	Positive	9.92274678111588	113.545064377682	45.5278192181939	1414413.36909871	9337.17742093302	17.9227467811159	103.360515021459	5.80958902529583	579437.025751073	4680.67054781981	233	6556123	347446	5666.12	1294.27	44.6	4.7	41.2	5.6	50.2	0.4	37.3	3.9	49.4	6.4	11.2	7.7	52.8	4.7	21	7.7	20.2	2.6	26.6	11.2	46.4	18.9	8.2	55.4	29.2
1	H05	3	CHEK1	NA	Positive	8.87644787644788	88.8841698841699	26.2547076630759	1050384.77606178	7987.29488994689	14.3320463320463	61.969111969112	3.93553193875734	285920.671814672	3840.92739451765	259	5130656	284710.2	4458.02	1122.42	34.7	9.7	32.4	8.5	37.1	7.3	25.5	4.6	37.5	14.3	7.7	10.8	36.7	10	8.1	13.1	16.6	9.7	19.3	18.5	39.8	10	8.9	45.9	17
1	H06	1	CHEK1	NA	Positive	9.61570247933884	111.185950413223	33.3353797010359	1405145.7107438	9096.05359145767	16.1570247933884	85.7851239669422	5.10528289893438	474245	4592.25147063589	242	6907562	352064.9	6000.89	1343.01	52.5	7	43.4	9.1	54.5	2.1	29.8	5.8	46.7	12.8	14	9.9	52.1	10.7	23.6	9.1	25.6	9.9	24.4	13.2	51.2	23.1	7.4	58.7	34.3
1	H06	2	CHEK1	NA	Positive	10.1610486891386	110.741573033708	40.3170024759403	1380051.33707865	9058.3884783558	18.8576779026217	130.247191011236	7.33688326719997	758742.157303371	5195.3483815442	267	6679093	324529.8	5764.45	1260.53	48.7	6.4	41.9	7.9	49.1	0.4	36.3	6.7	39	6	29.2	7.9	45.3	3	35.2	7.1	17.2	2.6	29.6	11.2	44.9	40.4	7.1	50.6	53.9
1	H06	3	CHEK1	NA	Positive	8.2108843537415	97.578231292517	28.5941716997071	1238329.53741497	9021.03472244564	14.8231292517007	72.7244897959184	4.70995699105856	389277.80952381	4144.03504066183	294	5783365	292768	5211.57	1110.18	38.1	6.5	34.7	9.2	42.9	4.1	28.9	7.5	42.2	9.9	10.2	8.8	48.3	6.5	14.6	11.9	12.9	6.1	23.5	16	39.8	15	7.8	46.9	21.8
1	H07	1	CHEK1	NA	Positive	7.58208955223881	99.3731343283582	41.579175171089	1275926.20522388	8638.25816555413	15.5858208955224	90.8171641791045	6.24581894866431	513218.339552239	4523.08074611629	268	6763923	332217.9	5661.04	1247.79	47	6.3	39.9	9	47.4	3.7	33.2	8.2	43.7	12.7	16	10.1	45.1	12.3	19	10.4	17.9	10.8	21.6	13.8	44	22.4	6.7	51.1	31
1	H07	2	CHEK1	NA	Positive	10.0196721311475	120.64262295082	39.3969993011974	1530386.47213115	9063.39563809614	19.5672131147541	121.75737704918	6.73453899397786	696331.550819672	4932.42766348148	305	7492160	323937	5806.78	1167.2	51.1	4.3	35.1	5.2	49.8	2	26.9	3.3	46.6	12.5	21	8.2	49.8	7.5	20.3	6.2	18.7	5.6	31.1	9.5	46.2	32.8	6.2	53.8	45.6
1	H07	3	CHEK1	NA	Positive	9.34328358208955	109.561194029851	33.4242710911971	1389680.84776119	9020.01207060644	15.9164179104478	81.8119402985075	4.67285470602771	428984.08358209	4352.18105346979	335	6815191	317427.8	5869.56	1192.54	50.7	3.9	38.8	6	49.9	3	34	3.9	45.4	14.3	11.3	9.6	48.7	9.6	18.8	8.7	20.6	8.7	23	14.9	48.1	24.2	6.6	53.7	34.3
1	H08	1	CHEK1	NA	Positive	8.17054263565892	98.1279069767442	37.2369413641225	1236626.51550388	8488.42675853646	16.3410852713178	85.6782945736434	5.11535359800816	460738.88372093	4447.48437969375	258	5928129	343115.6	5170.83	1240.64	41.9	6.6	45.7	9.3	43.4	1.9	34.9	5.8	40.7	13.2	12.4	10.1	45	8.9	20.5	9.7	22.1	8.5	22.9	12.8	42.2	22.1	7.8	46.5	32.2
1	H08	2	CHEK1	NA	Positive	10.5858208955224	106.100746268657	39.6422459129267	1298360.72761194	8817.04391569823	19.9029850746269	131.694029850746	7.52411447521573	799000.014925373	5324.15404911565	268	6561625	386441.8	5468.08	1393.37	47.4	4.5	51.5	5.2	45.5	0.7	48.1	4.5	35.1	6.7	23.5	4.5	42.2	4.1	35.1	5.6	19.8	3.4	34.7	7.5	41.4	41	5.2	48.9	57.1
1	H08	3	CHEK1	NA	Positive	9.16740088105727	107.251101321586	39.6020192354399	1051205.5154185	7262.06121894526	18.625550660793	121.95154185022	8.47566754638489	706802.281938326	4831.50956751209	227	5113796	332495.7	4476.6	1265.24	34.8	22.9	48.5	8.8	36.6	22	43.6	7.5	40.5	13.2	26.9	9.7	34.8	24.7	31.3	9.7	15.9	10.1	37	12.8	44.1	47.1	7.9	40.1	59.9
1	H09	1	NOTCH2	NM_024408	sample	10.5411764705882	92.5835294117647	21.8559302450236	1054776.20705882	9688.2253487703	7.95058823529412	34.2235294117647	4.18726306720921	144470.997647059	3443.36276054058	425	4632217	135595.6	6208.26	616.8	53.6	1.4	3.3	35.8	84.2	0.2	3.5	24.2	43.3	4.2	8.9	15.8	55.5	1.9	3.3	22.8	29.9	1.9	1.2	31.3	64.5	1.2	6.6	73.9	4.7
1	H09	2	NOTCH2	NM_024408	sample	9.75951557093426	43.7076124567474	5.45472594641682	345478.795847751	5919.21751766822	15.4498269896194	105.088235294118	6.93531528055567	543365.219723183	4841.64576978395	578	2686429	221514.7	2694.24	906.91	15.4	6.6	10.4	8.5	15.4	4.5	10.7	5.7	8.1	9.5	28	5.2	9	7.6	17.5	3.8	13.3	5.4	9.9	10.6	17.3	24.6	4.3	23.2	39.8
1	H09	3	NOTCH2	NM_024408	sample	8.44301994301994	36.0754985754986	4.95396164476926	279677.226495727	5607.73304913328	14.7763532763533	87.2407407407407	5.91845360643655	412319.311965812	4402.78412657796	702	2375270	194262.9	2293.47	775.62	11	9	8.5	8.3	11.8	12.8	7.8	8.7	7	11.7	24.1	3.6	7.4	11.1	13.5	3.3	11.7	5.1	8.7	5.3	15.1	25.4	2.6	17.5	35.8
1	H10	1	FANCM	NM_020937	sample	8.26768377253814	36.25520110957	5.73977483915475	282795.099861304	5482.60830818875	15.3509015256588	86.7864077669903	5.5719633326855	397077.403606103	4239.19380729778	721	2468241	220536.2	2381.91	871.01	14.4	5.5	9	5.8	11.5	4.9	8.7	4.6	8.5	9.8	16.8	5.5	6.9	8.3	6.9	4.9	18.3	5.5	14	9.4	20.2	24.5	3.9	22.5	31.9
1	H10	2	FANCM	NM_020937	sample	10.2476446837147	43.5343203230148	4.7689699055338	317699.438761777	5724.17927064715	15.228802153432	90.6594885598923	6.13741650310082	429708.763122476	4391.34190578791	743	2502903	215682.1	2469.77	873.6	9.6	6.7	8.5	7.4	10.5	7	8.5	7.7	7.9	7.4	18.2	4	7	7.7	8.9	4.7	12.1	3	9.2	8.2	17.4	14.8	3.5	20.2	23
1	H10	3	FANCM	NM_020937	sample	7.31039325842697	35.1376404494382	6.1615061550288	286157.719101124	5664.47344673983	11.1741573033708	48.1348314606742	3.97520365644308	198169.164325843	3593.80711301187	712	2339933	190498	2265.38	774.37	11.5	8.6	8.1	12.5	9	12.1	8.6	11.5	12.2	14.3	6.9	8.1	9.7	13.3	4.2	14.5	8.7	7.2	4.8	20.4	13.9	5.2	5.1	16.3	8.1
1	H11	1	RASA1	NM_022650	sample	6.01434159061278	29.5319426336375	7.44364297744078	252397.143415906	5404.3945477987	9.78357235984355	38.1434159061278	3.45054830627617	158554.160365059	3578.53040765847	767	2187699	208978.3	2404.78	871.5	10.7	9.3	9.6	9.4	12.5	10.7	9.8	8.5	12.3	15.8	2.9	15.3	9.6	13.8	3.5	17.5	11	10.7	2.2	24.4	14.2	0.9	10.3	17.3	3
1	H11	2	RASA1	NM_022650	sample	9.17492711370262	42.6530612244898	6.74815270516936	358721.775510204	5885.72286829586	14.6734693877551	90.0932944606414	6.04744002817674	448604.521865889	4580.50759274227	686	2694689	223429.4	2736.86	943.62	14.6	5.8	11.1	8.9	16.3	7.6	14	7.3	12.4	12.2	17.1	5.7	13.8	11.8	13.4	5.8	11.7	4.7	9.3	11.2	16.9	16.6	6	19.8	26.1
1	H11	3	RASA1	NM_022650	sample	6.98546895640687	30.0330250990753	4.4422787814988	224474.779392338	5226.59895488967	10.1677675033025	38.3857331571995	3.41466090269255	153026.702774108	3438.76813577465	757	2102876	174663.8	2138.81	723.78	8.9	12.9	6.3	17	9	15.2	8.1	16.4	9.1	16.9	3.7	11.6	6.3	16.9	4	19.9	7.1	9.6	3	21.4	11	2	6.1	12.9	4.4
1	H12	1	KDM5C	NM_004187	sample	6.31875	28.07375	5.53299284591366	234059.11125	4911.09624027991	9.8825	42.51375	3.67496694962794	184794.32625	3624.81862780094	800	2398071	196442.8	2320.42	793.97	12	6.9	7.1	10.9	10.6	9.9	7.4	11.1	8.2	22.9	5.9	15.4	7.5	19.9	4.5	13.8	13.6	15.8	3.1	26.4	14.1	5.2	8.9	16.1	9.8
1	H12	2	KDM5C	NM_004187	sample	8.26118326118326	32.0548340548341	4.17760582107494	232082.458874459	5289.48082186205	12.6810966810967	64.1053391053391	4.83102262779798	277550.193362193	3974.37872371236	693	2322160	193488.6	2218	780.14	9.1	8.4	6.1	12.8	9.2	12.7	6.2	14.3	6.6	14.3	8.7	5.9	5.5	12.4	4.5	9.4	10	6.2	2.9	13.6	10.1	4	4.3	12.7	8.1
1	H12	3	KDM5C	NM_004187	sample	7.28720238095238	29.7053571428571	4.22586358099537	222264.166666667	5268.64294287676	10.1517857142857	41.0476190476191	3.489249162395	166764.720238095	3475.39351833277	672	2319874	203029.6	2207.32	810.38	10.3	7	8.6	9.8	11.2	11.3	9.2	11.3	8	17.3	4.8	14.3	5.2	15.2	4.3	18.8	7.9	10.1	3.6	24	9.8	3.3	9.5	12.8	5.7
1	H13	1	FAS	NA	sample	6.06828528072838	31.3535660091047	6.31363853700856	288247.274658574	5197.03056579303	11.7572078907436	50.5098634294385	3.94039020935401	215648.394537178	3708.43128277563	659	2670753	225541.5	2548.48	908.33	13.2	7.9	12.1	11.5	14.7	7.1	9.4	9.6	12.1	24.1	5.5	11.2	11.4	20.6	4.4	14.9	13.8	19	5.8	17.3	15.3	4.6	6.7	20.2	9.1
1	H13	2	FAS	NA	sample	10.0798376184032	43.2002706359946	5.82067953380285	344292.829499323	6074.19376581832	15.1136671177267	90.956698240866	5.87065868638794	448935.097428958	4502.11313393428	739	3120919	227657.4	2895.16	898.93	18.7	4.5	11.6	8.3	17.9	1.6	11.2	6.5	8.7	9.1	15.7	6.6	10.4	5.5	12.2	5.5	14.5	3.8	10.4	10.8	16.8	19.6	6.6	22.3	28.7
1	H13	3	FAS	NA	sample	9.33526011560694	40.5231213872832	6.34500704110213	321593.586705202	5830.35934680605	14.8323699421965	83.4075144508671	5.5683143053398	384684.975433526	4257.20333884666	692	2760842	203977.7	2633.78	801.45	16	4	9.4	8.5	14	2.3	6.9	8.4	8.2	11.8	22.3	5.3	7.9	8.1	9.5	4.5	12.7	5.9	12.9	9	17.6	22.4	4.3	20.8	33.1
1	H14	1	PTPRC	NR_052021	sample	6.51923076923077	26.4711538461538	5.44673036853067	206639.217548077	5087.30329018369	11.9735576923077	55.9903846153846	4.36565148174421	239195.384615385	3869.40445290341	832	2462163	208124.3	2305.27	835.53	11.8	4.9	7.9	8.4	9.6	3.8	8.4	7.8	7.9	18.3	8.5	9.1	5.9	13	4.2	9.4	13.1	11.7	5.6	15.3	11.9	7	4.9	13.9	10.8
1	H14	2	PTPRC	NR_052021	sample	10.6913978494624	42.2086021505376	4.72565955779387	289742.097849462	5580.307895342	13.5150537634409	72.0301075268817	4.91164690566891	332879.530107527	4151.40371774928	930	2661823	203008.1	2548.61	823.9	12.2	6.1	7	10.9	10	3.8	6	11	6.2	9.5	8.1	8.6	5.7	7.3	5.6	8.5	15.9	3.9	6.2	14.9	15.4	9	8	18.1	14.6
1	H14	3	PTPRC	NR_052021	sample	9.70058479532164	36.893567251462	4.40861251256362	270541.004678363	5517.69457184507	13.8140350877193	72.4608187134503	5.04544592375005	314350.367251462	4015.49118586174	855	2541309	177641.1	2342.24	712.36	10.3	2.9	6.2	14.9	9	3.9	5.8	15.4	5.8	10.8	14.6	4.6	6	8.1	6.1	4	12.6	4.1	8	10.1	12.3	14.4	2.8	14.4	22.5
1	H15	1	PTPRU	NM_133178	sample	7.5	35.3432835820896	6.65346242158776	310874.57761194	5898.69533332064	13.4805970149254	67.9194029850746	4.90100732463566	307073.688059701	4103.70926452215	670	2668577	228199.4	2693.98	926.54	15.8	4	9.9	7.3	17.5	2.8	10.7	5.2	11.5	12.1	10.3	5.8	9.7	9	7	8.4	16.6	7.8	7.3	10.4	18.2	11.9	3.4	23.1	19.3
1	H15	2	PTPRU	NM_133178	sample	8.59785932721713	37.3195718654434	6.75063297318584	316803.741590214	5863.57733828843	13.4296636085627	70.6834862385321	5.08591485172077	315136.432721713	4041.09789437688	654	2705352	197636.9	2645.31	804.7	14.8	6.4	7.3	11	13.9	5.8	8	10.7	9.6	13.5	9.2	8	10.7	10.2	5	7.5	12.4	5.7	5.7	12.1	14.7	6.1	6.3	18.5	10.7
1	H15	3	PTPRU	NM_133178	sample	9.79962894248609	43.3525046382189	7.7221462132964	348101.935064935	6007.23026722018	14.9035250463822	89.2987012987013	5.77912209494655	415991.640074212	4137.87552788089	539	2703592	196027.5	2678.61	787.36	16	8.3	8.3	13.7	14.8	4.8	8.3	11.7	10.2	8.9	25.4	6.1	10.6	8	10.9	8.9	13.5	3.9	14.1	12.4	18.9	31.2	5.4	23	40.8
1	H16	1	FUBP1	NM_003902	sample	6.36548223350254	25.5482233502538	5.12664235254454	195960.429780034	5119.77879096136	13.7241962774958	71.761421319797	4.9038978137792	330550.988155668	4129.30487668196	591	2223424	228372.6	2286.54	936.99	9	6.8	11.2	6.8	9.3	3.6	11.3	4.7	8.1	17.1	14.6	9.6	5.9	12.4	6.4	6.9	12.4	11	9.8	12	10.2	13.5	5.8	13.2	22.7
1	H16	2	FUBP1	NM_003902	sample	9.59424920127796	39.776357827476	6.65353365100108	328387.519169329	5834.75762083368	14.4504792332268	90.0367412140575	6.32503633783189	451019.571884984	4476.28416388397	626	2981764	217153.6	2884.28	887.08	18.1	5.8	9.6	15.7	16.6	4.2	9.3	15.5	7.5	14.5	20.4	7.5	8.9	11.3	13.4	7.8	13.9	6.2	9.7	12.6	14.7	18.4	6.2	19.2	27.8
1	H16	3	FUBP1	NM_003902	sample	7.84873949579832	30.4168067226891	4.44443210226297	220763.964705882	5107.81753748511	14.7193277310924	80.8890756302521	5.33408194288107	368092.618487395	4136.86915193407	595	2281954	196596.4	2176.3	779.78	10.3	7.1	8.2	9.2	9.1	10.1	7.9	9.9	7.9	17.1	17.1	5.5	6.1	17	10.3	7.2	10.1	9.4	10.9	8.7	11.8	22.2	3	13.8	30.3
1	H17	1	CHEK1	NA	Positive	9.12452830188679	115.11320754717	50.8808438469304	1490062.17735849	9299.21229550177	15.5735849056604	84.4830188679245	4.98416594398415	454248.230188679	4278.58090888037	265	7120971	327366.9	6099.21	1225.98	50.9	7.2	40.4	11.3	50.9	4.9	30.6	10.2	46.8	9.1	15.1	11.7	49.4	7.9	17.7	15.1	23.8	6.8	22.3	17.4	49.8	21.9	10.2	57.4	29.1
1	H17	2	CHEK1	NA	Positive	9.15680473372781	113.316568047337	48.8378949314376	1446275.31360947	9274.56984351267	17.3402366863905	108.813609467456	7.14563451105434	646318.532544379	4907.88909496708	338	7026151	307660.2	6190.88	1160.19	50	3.8	34.6	8.6	53.8	0.3	29	6.2	43.2	9.8	20.7	8.3	49.7	5.9	29	9.5	16.6	5	25.1	14.2	48.8	24.9	8	56.2	37.9
1	H17	3	CHEK1	NA	Positive	9.62849162011173	107.486033519553	39.3001836412796	1350171.07821229	9018.90328961263	18.3379888268156	128.083798882682	8.42841640377489	751451.773743017	5040.85440499159	358	6663164	283296.5	5707.98	1077.1	46.6	5.3	30.2	9.2	45.3	1.4	25.4	7.3	39.7	8.9	31.6	4.7	42.2	5.6	37.2	7.3	16.8	4.2	29.9	10.1	46.4	48.6	4.5	52.8	62
1	H18	1	CHEK1	NA	Positive	9.34108527131783	119.821705426357	52.8042322659253	1508844.60465116	10389.8839833727	10.4883720930233	53.7364341085271	5.36192620239448	259430.790697674	4020.52414654789	129	6275177	194494.5	7558.64	835.63	65.1	5.4	10.1	18.6	83.7	0.8	11.6	11.6	53.5	3.9	17.8	11.6	66.7	3.9	10.9	10.9	27.1	3.1	4.7	18.6	65.1	6.2	6.2	72.1	14.7
1	H18	2	CHEK1	NA	Positive	8.55454545454545	112.759090909091	44.0839171667061	1487969.52272727	9286.81201338488	17.7681818181818	128.713636363636	6.9327571905844	806373.209090909	4869.77748802286	220	7201165	343493	6220.03	1286.38	48.6	9.5	47.3	13.6	54.1	4.5	40.5	8.6	48.2	14.1	23.6	12.7	52.7	9.1	33.2	14.5	16.8	8.6	30	18.2	45	37.7	13.6	50.5	51.8
1	H18	3	CHEK1	NA	Positive	8.71841155234657	99.5451263537906	39.5879535288914	1245699.09747292	8777.59856751271	14.7833935018051	76.8447653429603	5.10966819505712	403093.711191336	4236.72035729061	277	6124050	316045.8	5210.33	1184.68	41.5	5.8	35.7	7.2	43	2.9	32.1	4.7	39	8.3	13.4	9.7	41.2	6.9	17.7	12.3	12.6	4.3	19.5	16.6	39.4	19.5	7.2	47.3	27.8
1	H19	1	CHEK1	NA	Positive	8.71212121212121	106.079545454545	44.7811796087708	1334973.00757576	8775.42410070708	16.1401515151515	93.7954545454545	7.1720373346416	563919.746212121	4709.79839898709	264	6467367	360565.6	5368.89	1307.94	46.6	3	48.9	5.3	46.6	2.7	35.6	4.2	42.8	9.8	14.8	7.2	45.8	7.6	22.7	6.4	25	7.2	22	11	46.2	25.8	4.5	54.2	33
1	H19	2	CHEK1	NA	Positive	9.04	102.946666666667	32.5717884315201	1261916.56	7482.69155804542	16.6266666666667	103.456666666667	5.51224837752255	552052.626666667	4157.09324329663	300	5597362	291571.6	4490.79	1054.43	35.7	16	36.7	15.3	36.3	17	26	14	37	22	15	15.3	38.7	20	18.7	17	18	17.3	24.3	18.3	39.3	25.7	15.3	44	34
1	H19	3	CHEK1	NA	Positive	9.99233716475096	107.206896551724	32.5051266742637	1330367.69731801	8881.16333224514	18.4674329501916	111.827586206897	6.38326575164114	625157.429118774	4886.64026743312	261	6319578	313172.8	5429.75	1187.66	46	4.2	38.3	3.4	49	3.8	33	1.9	43.3	9.2	23	5.4	45.2	6.1	28	5.4	19.5	3.8	28.7	8.8	48.3	37.9	4.6	53.3	49.8
1	H20	1	CHEK1	NA	Positive	8.82258064516129	108.008064516129	41.9524229932271	1357279.375	8857.86894975008	16.9717741935484	124.201612903226	8.37625409054565	783877.47983871	5076.50284805301	248	6682206	320484.6	5899.87	1196.84	46.4	7.7	34.3	14.1	47.6	1.6	27.8	10.5	41.9	10.5	29.8	10.5	46	7.7	36.7	10.9	20.6	7.3	27.4	16.9	50.4	42.7	8.9	54.4	55.2
1	H20	2	CHEK1	NA	Positive	9.07166123778502	105.312703583062	37.3600022086379	1308223.20846906	8228.88365765602	16.3485342019544	112.28013029316	6.15588576720192	665935.931596091	4438.33735664122	307	6049499	267118.3	5343.8	1006.03	39.4	13	29.6	19.9	45.6	10.7	24.1	19.5	41.7	16.9	24.1	19.9	43.3	14.3	28	21.5	16.3	13	23.8	24.1	43.3	34.2	20.5	49.2	48.9
1	H20	3	CHEK1	NA	Positive	8.56034482758621	116.034482758621	47.8478886331571	1510987.64655172	9144.48288380566	18.2241379310345	126.758620689655	7.7157537180665	783669.754310345	5105.59790936336	232	7236732	320217	6283.27	1221.9	50	6.5	46.6	9.5	51.7	1.7	44.4	9.5	48.3	11.6	32.3	9.1	48.7	9.9	40.1	7.8	14.7	8.2	34.5	11.2	47	49.1	7.3	52.6	55.6
1	H21	1	CHEK1	NA	Positive	8.4585798816568	101.612426035503	37.1230872168442	1271134.13609467	8769.67267071682	14.2692307692308	63.0443786982249	4.41626399205458	309909.74852071	4022.45698838042	338	5870116	302377.1	5234.21	1146.09	42	5.9	35.2	8.9	43.2	4.1	25.4	7.1	44.4	8.9	6.2	9.8	44.7	7.4	10.7	9.2	21.3	5.6	16.9	13.9	45	9.8	6.5	50.6	14.2
1	H21	2	CHEK1	NA	Positive	8.16780821917808	111.037671232877	42.5370184317114	1434397.55479452	9449.79286849456	16.2431506849315	87.1335616438356	5.51237929305657	481955.054794521	4457.56497172659	292	6894017	309060.7	6073.32	1177.01	46.6	7.9	36.6	11.3	52.7	2.1	31.5	7.5	55.8	11	9.2	9.9	55.8	8.6	16.1	12	13.7	7.5	23.3	18.2	47.6	16.8	10.6	55.5	25
1	H21	3	CHEK1	NA	Positive	9.66415094339623	118.701886792453	41.6958504920289	1520641.41886792	9673.02223420858	17.0415094339623	106.260377358491	7.63124278003927	635667.943396226	4895.01457215692	265	7590564	335530.4	6386.55	1264.77	52.8	4.9	44.9	7.5	55.5	2.6	39.2	5.7	50.6	9.8	21.5	8.7	56.2	7.5	33.6	7.9	17	6.4	23	11.7	51.7	35.1	7.2	60	47.9
1	H22	1	CHEK1	NA	Positive	7.8433734939759	93.4156626506024	32.0287210911173	1173587.5753012	8287.95831801172	12.3674698795181	55.4156626506024	3.95620067129145	263470.195783133	3610.39185246047	332	5447745	264166.7	4983.08	993.06	38.9	10.5	25	15.4	44.9	9.6	17.8	12	45.2	15.4	6.3	16.6	44	14.2	7.2	19.6	19.9	11.7	15.1	25	44	7.5	14.2	48.2	13
1	H22	2	CHEK1	NA	Positive	9.18918918918919	123.824324324324	50.7818188819921	1611562.0990991	9566.59760712213	17.9144144144144	120.085585585586	6.85916592266081	750965.013513513	5008.01032864553	222	7462848	337037.8	6412.11	1293.49	54.1	7.2	39.6	14	56.8	1.4	35.1	12.2	46.8	9.9	22.5	10.8	55.9	9.9	32.4	14	17.1	6.8	25.7	18	47.7	34.2	13.1	57.7	45.9
1	H22	3	CHEK1	NA	Positive	8.10045662100457	107.561643835616	42.8507942655261	1369212.59360731	8908.48847502062	16.8082191780822	101.24200913242	7.93071607517199	592033.648401827	4623.68520766649	219	6109306	306159.4	5787.18	1180.01	45.7	7.8	41.1	9.6	47	4.1	40.2	7.3	50.2	11.4	21.5	6.8	47.9	10.5	24.7	10	14.6	7.3	22.4	11.4	48.4	31.5	6.8	53	42.9
1	I03	1	RPA32	NA	Positive	8.67184035476718	124.789356984479	44.5415365043867	1620986.19955654	9564.54414275184	14.9778270509978	72.9334811529934	4.92025700281143	399544.456762749	4263.02860239371	451	7290663	258422.2	6177.57	968.85	49	2.7	18.8	9.3	53	1.3	15.3	6.2	53.9	9.5	10.2	13.1	52.8	7.1	14	9.8	21.3	6.9	19.7	15.7	49.9	15.3	7.3	57.9	21.5
1	I03	2	RPA32	NA	Positive	11.3369863013699	138.320547945205	34.5047193200484	1756975.76986301	9116.18651670829	18.8849315068493	101.295890410959	5.31417029099686	550317.610958904	4571.55884976495	365	7560652	267391.7	5844.19	990.3	45.8	5.2	25.2	9.6	47.9	3	17	8.2	47.7	11.5	8.8	10.4	47.9	8.8	14	6.3	22.5	6.3	28.8	13.4	48.2	22.2	7.9	53.4	31.2
1	I03	3	RPA32	NA	Positive	9.93169398907104	136.325136612022	47.1820273838744	1755371.64480874	9405.27285756858	15.9043715846995	75.9207650273224	4.7463734428332	394430.237704918	4206.76503657003	366	7376642	275567.9	6072.59	1016.67	47	4.1	27	5.2	49.5	3.3	21	3.3	49.5	8.5	9.8	10.4	50.3	5.2	15.3	6.3	20.8	4.1	23	13.9	49.7	16.7	4.6	55.2	23.5
1	I04	1	RPA32	NA	Positive	9.7828418230563	133.747989276139	48.2876485589008	1715354.01608579	9365.03058060977	16.6916890080429	76.8096514745308	4.81228984640632	395391.361930295	4410.17494966611	373	7766653	298552	5963.15	1069.48	52	6.7	31.6	4	51.7	3.5	22.5	2.7	50.9	8.8	7.8	9.9	52.5	7.2	15.3	5.1	25.7	7	26	13.1	54.2	17.2	3.8	59.5	22.8
1	I04	2	RPA32	NA	Positive	11.4012158054711	156.024316109423	39.0200696831115	2047410.63829787	10473.2666474864	17.5683890577508	81.790273556231	4.6895087767983	437324.848024316	4517.82452808391	329	8888681	301342.1	6965.55	1091.35	54.7	5.5	29.2	7.9	60.8	2.7	21.9	5.2	61.7	6.7	10	11.2	65	4.9	14.6	7.6	23.1	4.3	25.5	13.4	58.4	13.1	7	65	22.8
1	I04	3	RPA32	NA	Positive	10.6556473829201	160.749311294766	48.8370791654587	2108557.23966942	10211.4882786275	17.9393939393939	86.4077134986226	6.12519329928525	467058.603305785	4410.50303316451	363	8713368	276456.1	6877.38	1011.53	57.6	4.7	29.8	7.4	58.7	1.9	23.7	2.8	58.4	8.3	11.8	6.9	59.5	6.1	16.8	6.6	22.3	5	32.8	12.1	59.5	23.4	4.1	64.5	31.1
1	I05	1	RPA32	NA	Positive	9.31346153846154	122.848076923077	34.049950163456	1568540.95576923	8613.88731001894	13.9403846153846	61.4442307692308	3.89192030186103	308515.284615385	3482.34203985543	520	6647573	214641.5	5700.51	790.5	47.1	18.3	16.7	24	50.8	15.8	10.6	22.9	49.4	20.8	5	25.2	51.5	18.5	9	24.4	25.4	17.7	20.8	28.3	51.5	13.1	20.4	56.2	17.1
1	I05	2	RPA32	NA	Positive	12.0183673469388	162.455102040816	44.4952368658041	2106927.03061224	10119.2902553008	18.7265306122449	91.7163265306123	4.96218936262158	483548.216326531	4563.5881326986	490	8663738	265662	6635.96	952.97	57.8	3.9	22.9	10	59.6	2	19.4	10	56.3	6.9	9.6	10	61	5.5	15.9	6.5	27.1	4.3	30.2	9.4	56.9	16.7	5.3	63.1	23.5
1	I05	3	RPA32	NA	Positive	11.7032258064516	151.662365591398	48.16823088818	1958134.48817204	9655.5825349476	18.5763440860215	88.4602150537634	4.74255699556117	446499.660215054	4360.51123216359	465	8385938	250016.7	6273.85	879.57	53.3	1.9	20.9	4.7	54.6	2.6	14.6	4.9	50.8	10.8	10.8	6	53.1	6.5	15.3	5.6	23.7	4.9	30.3	8.4	54.4	24.3	3	58.5	31.6
1	I06	1	RPA32	NA	Positive	8.54280155642023	129.43579766537	43.9936082121091	1683447.19455253	9671.9231159194	13.7645914396887	60.6147859922179	4.49501938669917	316134.885214008	3974.97095187381	514	7513400	254284.7	6213.7	936.38	52.5	5.8	22	12.1	54.1	4.1	16.1	10.3	57.2	10.5	5.8	14.4	56.6	8.6	12.1	14.2	24.3	8.2	17.9	21	53.5	11.5	9.3	59.9	18.1
1	I06	2	RPA32	NA	Positive	10.2907488986784	152.464757709251	54.5631648334256	1994765.99779736	10165.841624282	18.0154185022026	89.363436123348	4.91903989388499	471711.95814978	4565.42435433374	454	8455690	271237.1	6688.17	971.86	56.4	2.2	22.5	5.9	57.9	2.2	14.8	5.7	57.9	7.9	9.9	6.8	61.9	4.8	13.9	4.4	21.1	3.7	26	8.4	54.8	15.6	5.1	61.2	25.1
1	I06	3	RPA32	NA	Positive	11.4930875576037	150.822580645161	47.3382288676684	1938631.47465438	9704.14766634076	19.3133640552995	101.078341013825	5.38467955890604	538339.506912442	4544.93106958075	434	8366396	261484.8	6304.37	928.62	54.8	1.4	24	5.3	55.3	2.8	16.1	6	52.1	7.4	12.9	5.8	55.3	6.5	21.2	3.7	24	5.1	32.7	6.9	53.2	30.2	3.7	58.3	39.6
1	I07	1	RPA32	NA	Positive	9.82034632034632	116.632034632035	29.343289678741	1469535.45021645	9033.08854664129	16.4307359307359	78.1103896103896	4.63262998732251	405791.824675325	4398.05486539589	462	6740257	288600.5	5508.24	1077.37	47.6	4.8	24.7	7.6	47.6	1.9	18.8	5	50.4	11.9	9.7	11.7	49.4	8.9	14.5	9.3	26.4	8.4	23.4	14.1	48.5	19.7	5.4	56.1	26.6
1	I07	2	RPA32	NA	Positive	9.9106699751861	133.24317617866	47.7167030718986	1720485.29776675	9619.95820572611	17.1836228287841	91.1091811414392	5.48761731148642	488805.82630273	4562.66489998837	403	7779482	284290.2	6145.34	1061.38	51.1	3.2	25.8	6.2	51.9	2.5	21.3	4.2	50.1	10.9	9.7	10.9	55.1	5.7	17.4	6.2	19.9	4.2	24.6	11.2	50.1	16.9	7.2	56.1	26.3
1	I07	3	RPA32	NA	Positive	12.5497382198953	141.460732984293	38.0707388173997	1767856.83769634	9229.4427802672	18.6492146596859	107.044502617801	6.19173423232926	581599.581151832	4700.03425057235	382	7479934	241958.6	5758.3	886.17	50.5	4.2	18.1	6.5	51.8	1.6	14.9	6.3	44.5	7.6	22.3	6.3	47.1	4.7	26.7	5.5	26.4	3.7	32.7	8.1	52.9	38.2	5.2	57.1	47.1
1	I08	1	RPA32	NA	Positive	9.60623229461756	150.320113314448	53.8609265157135	1925278.40226629	9302.82569028751	17.3881019830028	81.7450424929178	4.53625329301961	436675.95184136	4237.98500140723	353	8040053	294666.2	6363.79	1048.43	55.8	5.9	30	7.1	55.5	6.5	20.1	5.9	57.5	12.5	8.8	11	54.7	11	13.9	11.3	25.8	10.5	28.9	13.9	59.2	17.3	7.4	63.2	26.9
1	I08	2	RPA32	NA	Positive	9.52816901408451	153.457746478873	54.1791740985951	2021650.92605634	9879.04875586232	19.669014084507	102.87323943662	6.00864770692743	571004.161971831	4828.95326936532	284	8382844	350255.5	6572.42	1258.65	52.1	2.1	41.2	4.6	55.3	3.2	32.7	1.8	56.3	9.9	12	3.9	56.7	6.3	21.5	6.3	20.8	5.3	33.5	7.7	54.9	21.8	3.2	58.8	31.7
1	I08	3	RPA32	NA	Positive	9.84708737864078	151.52427184466	54.1913047970076	2019159.16262136	10218.5618543302	16.1529126213592	74.3276699029126	4.47015765717766	375445.388349515	4099.18037045511	412	8987929	273588.2	7071.88	964.7	55.8	4.1	29.1	10.9	60.2	2.9	19.4	9	58.5	9.5	8	12.6	61.7	6.8	15	10.9	22.3	6.3	24.5	15.8	57	19.7	9	60.4	26.5
1	I09	1	ARHGAP35	NM_004491	sample	6.35542168674699	32.2981927710843	8.56792836473359	289045.52560241	5558.26077119106	13.2680722891566	73.558734939759	5.30987867623369	356991.977409639	4249.6932797571	664	2380371	218974.3	2618.32	918.18	12.5	9.3	10.2	10.1	15.5	8.1	11.7	8.3	13.9	16.6	16	8.7	10.7	14.3	11.1	8.3	14	12.7	8.1	12.5	15.5	13.1	7.1	18.5	23.5
1	I09	2	ARHGAP35	NM_004491	sample	7.67801857585139	36.030959752322	7.09545269099814	303619.382352941	5949.10825030311	14.1021671826625	76.8080495356037	5.3866220879635	360741.893188855	4280.32871512005	646	2686323	233003.4	2714.74	959.22	14.6	5.9	13.6	8.4	15	4.8	14.2	6.3	9.4	13.5	13.3	6.5	11.3	11.1	9	7.6	8.4	7	7.3	13.3	13.5	8.2	5.7	17.8	13.8
1	I09	3	ARHGAP35	NM_004491	sample	7.08482676224612	31.5459976105137	5.01452969190026	243512.376344086	5555.26211275125	11.8458781362007	54.0131421744325	4.341681731108	226301.913978495	3759.96844526879	837	2268387	190609.6	2306.24	777.96	10.4	7.6	7.9	11.6	10	9.4	8	12.2	11.6	14.7	7.9	7.6	7.3	13.4	5.3	10.9	9.2	9.7	4.4	15.4	11.5	3.9	4.2	14	9.2
1	I10	1	AHNAK	NM_024060	sample	6.06903353057199	26.5542406311637	7.14576850814676	226014.518737673	4864.53020803662	16.4043392504931	99.3530571992111	5.70647648433393	483289.700197239	4344.0442765531	507	2440230	236168	2360.8	911.83	10.7	3.7	13.8	10.7	11.4	7.3	11.4	12.8	9.1	18.3	21.3	7.3	7.3	16.8	15.4	8.3	11.6	11.8	17.9	11.4	12.4	34.7	6.1	13.4	40.8
1	I10	2	AHNAK	NM_024060	sample	6.32134831460674	32.1685393258427	6.79135620199155	292828.82247191	4983.91562263109	15.0786516853933	77.2292134831461	5.02882883876313	347987.975280899	3986.41539660656	445	2619992	239207.7	2408.96	933.5	12.4	11.5	14.4	10.3	11.9	20.2	12.4	7.6	13.9	25.2	10.1	11	10.3	27.4	7	11.2	8.1	13.7	16.6	15.7	11.5	12.6	8.8	13	15.1
1	I10	3	AHNAK	NM_024060	sample	7.02183406113537	29.5262008733624	4.90094704568596	227847.8930131	4768.49924665963	15.2816593886463	68.5633187772926	4.2830297062987	288230.030567686	3775.64687017036	458	2402128	211827	2004.31	791.94	11.4	9.8	10.7	9.4	8.7	19.9	7.6	9.6	8.3	21.8	5.5	4.4	6.3	23.6	6.1	11.1	8.5	11.4	15.5	9.2	10.5	12.7	2.6	11.6	16.2
1	I11	1	SH2B3	NM_005475	sample	5.50913838120104	29.9699738903394	8.43374023151177	270283.176240209	5328.73560164013	12.5195822454308	65.789817232376	4.90384831156204	300979.151436031	3963.58778946669	766	2365065	197442.7	2474.34	776.1	12.4	7.3	7.4	13.4	13.1	6.9	5.7	12.7	15	18.9	12.5	10.1	10.4	16.1	6.7	11	9.7	14	6.8	16.2	13.2	11.9	8.4	17.2	18.1
1	I11	2	SH2B3	NM_005475	sample	9.64197530864197	41.6899862825789	5.79052723720998	310379.100137174	5518.36586462375	13.5692729766804	79.082304526749	5.54166421303085	374295.979423868	4117.31375279914	729	2677039	196219	2601.94	767.34	14.1	4.7	8.4	13.9	13.9	5.3	6.7	13.2	8.2	13.3	16	11.4	8	11.2	7.5	11.2	14.3	6.7	7.1	15.9	17.3	11.8	9.7	21.3	18.8
1	I11	3	SH2B3	NM_005475	sample	6.35778635778636	31.046332046332	6.96813185641834	262019.014157014	5315.98855975246	11.5315315315315	52.7837837837838	4.2119432601907	217896.647361647	3662.0278591206	777	2293798	191385.5	2285.45	772.13	11.5	10	8.2	12.7	10.9	16.9	7.7	11.8	13.1	18.5	8.6	10	9	17.8	6	11.7	7.9	10.4	3.5	16.3	12.4	5.4	5.8	14.5	9.1
1	I12	1	MSH2	NM_000251	sample	6.08870967741936	29.2451612903226	6.02132733979604	252986.716129032	5898.11823110949	11.8258064516129	60.1403225806452	4.95991527681925	272588.532258065	4124.01103230829	620	2398324	231333	2638.66	972.78	13.4	4.8	14.4	8.9	16	3.4	13.9	5.8	14	14.7	12.3	6.8	12.4	10	6.8	7.4	11.9	9	3.2	13.9	14	6.3	3.7	18.4	11.3
1	I12	2	MSH2	NM_000251	sample	10.1769616026711	47.9682804674457	6.92135550821821	384720.298831386	6104.63339531897	14.212020033389	94.2654424040067	6.25078158413948	467019.567612688	4332.15567560158	599	2981535	216419.5	2941.18	863.13	20	5	12.4	12.7	19.7	2	12.2	13.2	11	11	24.7	9.8	10.7	7.7	9.3	10.2	14.4	5	7.2	13.5	20.7	20.2	8.7	26.5	31.7
1	I12	3	MSH2	NM_000251	sample	7.22274143302181	33.797507788162	5.76235129701202	287187.182242991	6023.01984582197	11.4252336448598	52.2585669781931	4.23828359532921	224642.401869159	3798.17838967379	642	2602417	229447.8	2659.01	948.92	14.5	4.8	16.2	9.5	14.5	5.3	17.1	8.1	12	14	9	7.2	13.1	10.3	6.4	10.1	9	8.1	3.9	13.4	13.6	6.5	5	17.9	10.1
1	I13	1	NOTCH1	NM_017617	sample	6.19134396355353	27.8268792710706	5.5261631850326	232062.828018223	5305.15967536626	11.7198177676538	53.6640091116173	4.29238949195303	230009.0261959	3863.91136450014	878	2406137	193360	2370.34	781.59	13	5.6	6.2	12.8	12.4	10.1	7.1	12.9	10.6	18.3	7.4	9.9	10	15	3.3	8.5	13	12.9	4.4	15.1	13	4.8	5.2	16.2	7.9
1	I13	2	NOTCH1	NM_017617	sample	9.75697211155378	43.9163346613546	6.99808283540002	361307.269588313	5911.83050571157	13.8472775564409	75.1075697211155	5.17245073442675	342098.390438247	4125.65246222786	753	2781816	190795.6	2700.64	770.06	14.3	5	7.3	13.8	14.6	5.6	6	14.9	9.4	8.6	11.8	7.8	10	8.2	6.4	7.7	13.8	4	7.6	12.4	16.5	9.6	5.7	19.9	14.6
1	I13	3	NOTCH1	NM_017617	sample	8.78456591639871	38.2068595927117	6.50712516098359	305655.632368703	5675.54736064355	12.6623794212219	66.9924973204716	4.87891032997197	292480.310825295	3871.24806946015	933	2579278	168351.6	2607.34	690.59	13.7	6.1	4.8	15	13.3	3.8	5.3	14	8.9	11.7	17.5	8.7	8.7	8.9	5.7	8.4	10.4	4.8	6.2	13.5	15.2	14.4	6	18.1	21.1
1	I14	1	RAD51	NM_133487	sample	7.59496567505721	42.1945080091533	9.27491580072908	392824.66590389	6426.79921091718	16.675057208238	89.5766590389016	5.30719500867368	428381.42791762	4337.67520677896	437	3134630	252678.8	2814.51	942.14	21.3	5.3	19.2	7.1	14.9	2.7	12.8	6.6	17.8	10.5	14.9	8.2	16	9.2	10.5	7.1	16	8	22.9	10.1	22.7	27	5.9	31.6	37.3
1	I14	2	RAD51	NM_133487	sample	10.405	50.3575	6.91356984437176	441553.4075	6377.81147245612	17.6275	103.3875	5.82781148671898	513382.9025	4519.69479721751	400	3129767	239030.3	2774.16	912.04	21	7.8	18.2	10.5	15	7.8	15	7.8	18	13.2	13.2	6	16.5	9.2	13.8	6	17	4.8	23	11	22	24.8	5.5	27.3	33.2
1	I14	3	RAD51	NM_133487	sample	8.44903581267218	44.9449035812672	7.43370929222982	417133.727272727	6305.81427732398	17.564738292011	99.8126721763085	5.54214788648089	491727.553719008	4534.44926190696	363	3128129	267698.8	2782.69	1037.76	22.3	6.3	24	6.9	16	3.3	19.8	5.2	18.2	16.3	20.4	6.3	16.5	11.3	17.4	5.8	11.3	6.9	26.4	9.1	23.4	35.8	4.7	26.2	48.5
1	I15	1	ZFHX4	NM_024721	sample	6.71372031662269	27.6820580474934	5.45142330138514	205040.492084433	4769.48859105265	14.0936675461741	75.287598944591	5.11340320757527	338576.642480211	4126.89788819582	758	2001413	177260	1972.45	725.83	6.5	8.8	4.6	18.1	6.2	11.9	5.4	22.2	9.1	14.6	14.1	6.6	6.2	14.4	7.1	7.5	12.3	10.8	11.7	12.4	10.7	15.4	4.2	11.9	22.7
1	I15	2	ZFHX4	NM_024721	sample	8.71758664955071	36.9281129653402	5.12306875627472	278319.378690629	5571.58488483913	14.0474967907574	73.1283697047497	5.0653446917924	325440.388960205	3987.79448193437	779	2300507	174477.2	2236.5	699.31	8.7	8.7	3.7	18.6	8.1	11.8	4.5	22.2	10.3	9.8	9.1	7.4	7.6	10.7	4.5	10.7	11.4	5	8.3	12.5	12.5	8.3	6.2	14.4	14.5
1	I15	3	ZFHX4	NM_024721	sample	7.42796005706134	33.2425106990014	4.72248054078698	264706.333808845	5358.12088237723	13.3480741797432	61.8530670470756	4.29796080089311	258109.135520685	3679.62982208454	701	2195584	189324.6	2158.75	769.85	7.1	9.7	8.4	13.6	8.8	16	7.4	13	10.4	15.1	7.8	8.4	8.3	15.5	6.6	12.4	8	8.3	8.3	12.3	10.8	9.1	6	13.3	13.7
1	I16	1	KMT2C	NM_170606	sample	5.34868421052632	25.8963815789474	6.40290749855179	225644.924342105	5071.10198595328	13.1200657894737	69.0148026315789	5.09303270735968	320993.547697368	4069.80355000391	608	2239965	239378.5	2293.26	978.43	9	8.9	15	8.2	10.2	10	13.3	5.6	12.2	21.4	13.7	7.4	10.4	19.1	10	9.4	10.2	15.8	8.2	12.8	10.9	12.5	5.3	15.3	18.1
1	I16	2	KMT2C	NM_170606	sample	8.02292768959436	36.2804232804233	6.58588038400742	300875.643738977	5596.87010568446	14.2645502645503	85.336860670194	5.66410488832583	409119.814814815	4245.54976456617	567	2630299	224557.5	2583.5	913.01	13.1	6.7	11.6	12.2	11.8	7.4	13.9	10.4	12	15.9	18.7	8.5	10.4	13.4	10.9	13.1	8.5	7.4	9	14.1	13.1	15.3	7.4	15.7	23.8
1	I16	3	KMT2C	NM_170606	sample	7.26769230769231	35.7830769230769	6.53287827857951	298767.124615385	5366.29888163202	14.1907692307692	81.4769230769231	5.43399142876821	375531.344615385	4051.19663231761	650	2223591	203401.6	2218.01	799.94	9.7	14	10.6	13.4	9.7	17.8	9.4	11.8	12.5	16.6	22.8	8.6	8.2	16.5	8.8	10.5	8	9.7	8.6	12	14.8	22.2	7.4	16	30.5
1	I17	1	RPA32	NA	Positive	9.41071428571429	128.890306122449	45.2778012978391	1660991.49234694	9174.95500640286	18.1811224489796	108.170918367347	5.9990101073905	623718.168367347	4659.6712037792	392	7109206	265630	5924.26	1005.93	48	7.1	26.5	8.7	52	2.8	20.2	7.7	51	12	18.9	8.7	50.5	8.7	24.2	8.9	22.7	8.7	30.6	13.3	51.5	33.7	7.9	55.4	46.4
1	I17	2	RPA32	NA	Positive	12.479797979798	140.44696969697	41.1914871163352	1701916.40656566	8928.10952580053	17.530303030303	103.343434343434	6.7874163664245	569469.285353535	4420.94409464242	396	7414705	297484.2	5827.81	1115.97	51.5	11.9	31.6	9.3	54.5	7.3	28.3	8.8	44.9	8.1	16.2	15.7	46	10.4	17.2	13.1	24.5	5.6	30.8	18.4	53.5	27.5	12.9	58.6	34.6
1	I17	3	RPA32	NA	Positive	13.5704697986577	112.539149888143	22.9970417509992	1299603.8836689	7694.2455207617	16.5480984340045	82.5659955257271	4.7071422475362	420064.693512304	4126.1902440669	447	6168336	232103.8	4597.06	825.42	47.2	5.4	18.6	11.6	45	4.3	12.8	14.3	31.3	14.8	12.8	12.3	35.6	10.7	17.2	12.5	31.5	8.7	28.2	17.2	44.1	24.6	8.7	46.8	30.4
1	I18	1	RPA32	NA	Positive	9.28795811518325	124.133507853403	44.5702361139556	1587070.09162304	8730.50127757478	15.3455497382199	73.8246073298429	4.71260706350512	391390.256544503	4144.6603453781	382	6906507	270914	5593.06	1026.68	44.5	4.7	23.3	10.5	46.9	5.5	20.2	9.7	45.3	12.3	7.3	13.4	46.3	11.8	14.4	11	24.6	11.3	24.9	18.6	49.5	17.5	8.9	53.4	25.4
1	I18	2	RPA32	NA	Positive	12.4382871536524	132.83879093199	36.0680261804645	1642314.24937028	8984.2348612615	17.0403022670025	101.005037783375	5.69602620935899	578161.98488665	4550.33962702478	397	6950940	257601.1	5557.93	967.98	46.3	4	22.2	10.3	46.9	2.8	15.9	9.6	47.1	8.3	15.6	11.3	46.1	5.3	21.9	11.3	26.4	4	23.2	15.4	49.6	23.9	9.3	53.9	30.7
1	I18	3	RPA32	NA	Positive	10.433908045977	128.896551724138	34.9728313134955	1661148.47988506	9379.40176179618	17.0977011494253	93.5028735632184	5.51167647091648	541797.227011494	4508.56113521259	348	7384560	289668.2	6179.36	1089.67	50.3	3.4	29.9	9.5	55.2	2	26.7	8.6	48.3	14.4	17	9.8	53.4	8	26.4	10.9	22.4	7.5	29.6	14.7	52	29	7.5	55.7	37.6
1	I19	1	RPA32	NA	Positive	9.5894495412844	132.477064220183	45.0214766181053	1715138.22706422	9476.39403819088	15.9977064220183	80.3692660550459	5.00301658791628	439244.75	4628.39960612046	436	7477129	327770.1	6144.32	1229.88	52.8	3.2	35.3	4.6	54.1	1.1	29.1	3	53	8	11.5	9.9	51.6	6	20.6	7.3	26.6	6	24.5	13.3	54.1	20.9	6.9	58.3	28.4
1	I19	2	RPA32	NA	Positive	10.7601713062099	145.605995717345	46.3259216400775	1918219.17987152	10010.970962474	17.4197002141328	91.1113490364026	5.22541486051814	500164.65738758	4490.4280020474	467	8350919	284242.7	6682.03	1059.57	54.6	3.2	27.2	7.7	58	1.5	22.9	6.4	52	7.9	11.1	12	57.2	4.7	18.2	11.3	23.3	4.1	24.8	13.3	54.2	18.6	8.8	59.7	25.5
1	I19	3	RPA32	NA	Positive	9.20945945945946	116.831081081081	34.6456293501952	1409141.07882883	7604.43417290478	14.8378378378378	90.3153153153153	5.33534125603494	553603.092342342	4024.75917658308	444	6230363	246150.8	4917.41	906.56	42.1	22.5	29.7	24.3	43.2	21.8	21.8	23.6	44.1	24.3	16.7	25.2	43.5	25	25.2	22.3	18.2	20.3	24.1	26.4	44.8	31.3	22.1	45.7	36.7
1	I20	1	RPA32	NA	Positive	9.54012345679012	136.484567901235	41.2864496105329	1786420.67901235	9258.69000607766	18.7685185185185	115.151234567901	6.91369080393278	711008.145061728	4908.67646676387	324	7722445	342048.3	6126.21	1219.34	50	4.6	39.5	6.2	50.3	3.1	31.5	4	51.2	10.8	17	8	50.3	9	25.3	7.1	22.8	8.3	31.8	8.3	52.5	34.9	5.6	58.3	44.8
1	I20	2	RPA32	NA	Positive	10.4513064133017	139.66270783848	44.667298965465	1804731.55581948	9820.1078441192	17.4465558194774	93.7624703087886	5.87661878110407	536242.389548694	4599.24873697046	421	7581755	311632.9	6484.02	1151.8	53.4	3.3	34.9	9.3	57.2	3.8	30.4	7.1	52.7	10.2	11.6	9.3	57	7.1	16.6	8.8	22.8	6.4	27.3	14.7	54.6	20	7.6	59.1	28.3
1	I20	3	RPA32	NA	Positive	11.3197674418605	141.456395348837	44.6544001179735	1807720.23255814	9810.18786284552	20.1831395348837	130.09011627907	7.48583681410922	789483.398255814	5258.90996162723	344	7921359	334105.3	6361.14	1184.9	56.1	2.6	41.3	4.4	54.9	1.2	32	2.3	51.7	8.7	29.1	4.1	54.9	4.9	40.4	3.8	24.1	4.4	38.7	6.4	55.8	50.9	3.8	59.6	60.2
1	I21	1	RPA32	NA	Positive	10.9336099585062	132.819502074689	38.1010897191741	1700361.88589212	9404.52746842539	18.1618257261411	105.796680497925	6.31830440585189	622283.408713693	4850.4255410793	482	7621825	273738.7	6249.25	1009.24	52.5	4.8	24.1	11	56.4	0.8	16.4	8.7	49	9.5	17.8	8.1	53.1	7.9	27.4	8.7	28.4	7.7	31.5	12.2	53.9	35.9	7.3	58.9	45.6
1	I21	2	RPA32	NA	Positive	10.6995614035088	140.065789473684	45.8638401315294	1818200.8377193	10379.4911976636	17.344298245614	92.0328947368421	5.06675652975048	509589.804824561	4645.24218098516	456	7796217	287919.4	6748.49	1091.33	55.5	3.3	30.5	9.6	58.6	1.1	26.8	7.5	54.6	7	11.8	11	64.3	3.3	18.4	9	21.1	2.6	27.2	14.5	55.5	19.7	9.2	65.1	30.5
1	I21	3	RPA32	NA	Positive	12.3230337078652	141.556179775281	38.3005025477412	1748582.0252809	9246.88142096784	19.3174157303371	118.039325842697	6.51352482757085	692344.384831461	5056.14573108677	356	7331745	294435.6	5795.03	1104.8	50.3	5.6	35.1	6.5	52.8	3.1	30.9	5.3	47.2	6.7	25	7.3	48.9	6.2	38.5	6.2	25.6	4.8	36.8	9.8	54.2	44.9	5.6	61.2	57.6
1	I22	1	RPA32	NA	Positive	9.46516853932584	118.651685393258	35.1846576904551	1511793.87640449	9026.31930220167	17.4292134831461	97.1460674157303	5.9299720195436	551356.265168539	4605.32464278036	445	6971609	278272.6	5649.95	1024.71	48.1	4.7	26.7	10.3	49.4	2.5	22	9	46.1	11.2	16	11	47.6	8.5	24.7	9.4	24	8.3	29.9	14.2	47.4	28.8	8.8	53.3	38.2
1	I22	2	RPA32	NA	Positive	11.4967462039046	114.316702819957	29.4119276009955	1369674.26681128	7963.01930758868	8.16052060737527	34.2104121475054	2.86285606673498	153592.882863341	2533.0899049688	461	6332811	200139.8	4994.23	729.85	44.5	6.7	13.7	22.8	43.6	5.6	8.7	24.9	38.6	16.3	3.3	44	39	11.5	2	46.2	24.5	10.6	5.6	52.3	43.2	4.1	40.6	47.3	4.6
1	I22	3	RPA32	NA	Positive	11.4373333333333	134.874666666667	35.5783718046837	1690555.20533333	8892.11670201924	17.416	88.5413333333333	5.05063100755343	477836.165333333	4368.7128907391	375	7115191	271703.6	5548.44	962.86	50.4	7.5	29.9	10.1	48.5	8.5	19.5	9.1	46.9	12	11.7	10.4	48.3	9.9	18.1	10.4	25.6	8.3	30.1	13.9	50.1	26.1	8.5	53.6	36.8
1	J03	1	ATR	NA	Positive	5.47284345047923	28.7955271565495	6.80727742166517	253849.099041534	5480.61018206495	9.93929712460064	41.5479233226837	3.86593263428737	161672.084664537	3540.11912635473	626	2179173	203868.4	2256.85	806.58	9.7	6.5	6.4	10.2	9.9	10.4	6.4	9.9	16.3	16	4	11	11.5	14.4	2.7	13.4	7.8	12	1.4	20.3	11.5	1.3	6.5	16.5	1.4
1	J03	2	ATR	NA	Positive	6.14615384615385	28.6076923076923	5.58607916949418	240658.252307692	5436.54432552182	8.67692307692308	29.7661538461538	2.99446276522476	111448.913846154	3274.46306439941	650	2302847	203801	2267.13	810.76	8.3	9.5	7.4	10.9	8.8	17.2	6.3	10.3	14.2	17.2	0.6	23.5	9.8	17.4	1.1	28.3	4	9.2	1.2	37.2	7.5	0.3	20	10.8	0.5
1	J03	3	ATR	NA	Positive	6.60891938250429	31.2778730703259	5.27680137259336	265076.656946827	5356.23954601712	9.93481989708405	38.1852487135506	3.53522760992897	151658.360205832	3511.92776854425	583	2287911	203004.1	2225.01	825.85	8.2	7	8.2	8.4	7.4	13.9	9.9	8.9	11.3	17.7	4.1	12.5	8.6	17	1.5	14.2	5.7	11.1	2.6	26.8	8.6	1	6.2	12.9	3.1
1	J04	1	ATR	NA	Positive	5.70510708401977	24.7940691927512	6.03973626760273	190623.84184514	4941.29750145385	12.0181219110379	55.0922570016474	4.25999969608423	239559.851729819	3848.35282888046	607	1985723	226512.7	2057.7	915.21	8.9	11	12.5	6.8	7.2	10.7	11.5	6.1	9.7	19.9	6.3	11.4	7.6	19.3	4.4	11.2	9.9	15	5.8	16	9.9	4.3	7.6	13.5	8.4
1	J04	2	ATR	NA	Positive	7.31684981684982	32.5659340659341	5.18662799574728	267283.553113553	5814.87903903637	13.025641025641	64.3186813186813	4.73129610390547	287249.45970696	4047.9097325536	546	2473213	229997.2	2408.63	917.89	10.6	4.2	11.9	6	9.7	7.5	11.7	6.4	11	13.6	8.8	9	12.5	11.7	4.9	9.9	6.8	6.2	4.4	14.8	9	6.4	6.6	13	9.5
1	J04	3	ATR	NA	Positive	6.86117136659436	33.1648590021692	5.73009879172041	280384.685466377	5656.01821817655	11.060737527115	42.9696312364425	3.66451151763551	179897.236442516	3697.06853505517	461	2291836	237694.1	2266.23	932.32	9.1	6.3	13.2	7.4	8	6.7	13.9	4.1	12.4	15.2	4.8	8.9	9.5	11.9	4.8	11.5	5.4	8	3.9	19.1	10	1.5	4.1	13	5.4
1	J05	1	ATR	NA	Positive	5.22029988465975	26.2260668973472	6.45360458193208	225849.008073818	5136.21235681366	8.36447520184544	27.8246828143022	2.94054195870695	106007.059976932	3290.55965648079	867	2135631	196185.7	2076.64	777.95	8.5	10	5.5	12.8	7.8	12.7	5.4	14.4	13.7	18.3	1	18.1	10.3	16.6	2	25.1	6.5	13.4	1.5	30.7	9	0.2	8.3	13.7	1.3
1	J05	2	ATR	NA	Positive	7.87406483790524	35.2581047381546	6.18180681476372	282571.60723192	5523.96670968573	12.5997506234414	56.2269326683292	4.2803205272993	242992.220698254	4007.20583989141	802	2448681	201756.9	2269.89	792.91	11.1	11.6	7.2	9.6	9.5	16.3	7.2	8.9	9.7	13.7	4.6	10.1	8	14	4.5	7.5	8.4	7.1	3.2	16	10.3	1.7	6.7	13.8	4.6
1	J05	3	ATR	NA	Positive	6.34818941504178	30.849582172702	7.12612907059426	274376.988857939	5558.84058288788	12.6392757660167	57.3356545961003	4.26081287644739	236603.342618384	3759.73675563066	718	2392204	188232.9	2393.1	761.47	10.6	7	7.8	10.9	10	9.3	7.7	8.8	12.8	17.1	7.1	7.2	12.3	15.3	5.8	8.8	5.2	8.5	5	10.9	9.3	5.2	3.8	11.8	9.1
1	J06	1	ATR	NA	Positive	4.72472594397077	26.5444579780755	8.10371230732609	245806.511571255	5100.36899163878	8.24725943970767	29.6723507917174	3.12535404406798	109781.056029233	3112.18071868054	821	2035984	174029.2	2229.4	715.94	9	11.4	4	14.1	8.8	13.2	4.1	12.8	14.3	20.2	2.6	17.7	11.1	18.5	1.3	28.9	5.2	13.8	1	32.9	10.8	0.6	10.6	12.7	1.1
1	J06	2	ATR	NA	Positive	7.38095238095238	35.291156462585	6.1822628103815	305173.395918367	6032.40272489495	10.7333333333333	42.308843537415	3.5146867554779	172299.805442177	3653.96119449647	735	2631467	215760.7	2562.06	862.97	14	7.6	10.3	9.9	13.5	9.1	9.5	8.6	13.6	13.9	1.4	17.4	14	11.7	2.7	17.1	8.4	7.5	2.9	27.3	12.7	0.5	13.6	16.3	1.1
1	J06	3	ATR	NA	Positive	6.45006165228113	30.0049321824908	5.49214358086216	244064.388409371	5502.05645297424	11.5795314426634	49.0468557336621	3.96733498461482	202151.081381011	3798.99749560073	811	2257725	193589.7	2256.94	785.88	10	7.4	8.6	8	8.9	8	7.6	5.7	13.3	16.4	5.4	7.9	7.6	14.1	3.9	7.3	6	9.1	3.9	16.3	10.9	3.1	3.8	13.1	7
1	J07	1	ATR	NA	Positive	5.36046511627907	30.641196013289	8.88284194756539	283888.119601329	5706.9601955464	11.6677740863787	50.9734219269103	3.92483327542703	222473.735880399	3838.28578150789	602	2437395	238852.5	2494.56	966.28	12	6	13.3	7.8	11.5	6.1	13.3	7	15.8	14.3	6.1	13.5	13.5	12.5	6.8	12.8	7.6	9.8	4.2	19.9	11.6	3.3	7.8	15	7
1	J07	2	ATR	NA	Positive	6.8207381370826	33.5413005272408	6.81334183663381	286598.968365554	6061.75613515992	13.1845342706503	65.3391915641476	4.76929798451657	289446.903339192	4025.77989780492	569	2547781	220602.2	2452.98	862.15	11.8	4	10.9	7.7	11.1	7.9	10.9	7.4	16.7	11.8	7.7	8.1	13.4	9.7	4.7	9.3	5.6	6	4.7	14.1	10	3.9	6	13.9	7.4
1	J07	3	ATR	NA	Positive	8.12407407407407	35.8592592592593	6.33672391080745	285663.940740741	5748.95612060172	14.2462962962963	78.1333333333333	5.35957027389668	368077.488888889	4285.37036751687	540	2577868	214889.4	2423.1	843.2	11.9	5	13.1	8	9.8	3.7	12.6	7.4	10.7	12.4	18.3	4.6	8.9	8.3	11.7	4.1	9.1	4.4	10.2	7.4	11.5	19.6	2.8	16.1	29.6
1	J08	1	ATR	NA	Positive	5.69488536155203	28.5132275132275	6.10722564757868	242352.373897707	5433.57534586928	11.626102292769	53.7477954144621	4.31957825654724	248685.761904762	3980.9865290719	567	2292021	242663.4	2331.87	967.53	9.7	5.5	12.2	7.1	9.9	6.3	12	5.8	14.3	14.1	6.5	9	10.4	12	6.9	7.4	7.8	10.2	3.7	13.9	11.3	6	4.6	14.3	9.2
1	J08	2	ATR	NA	Positive	8.21487603305785	38.6363636363636	7.55259372455402	318483.824793388	5530.77485626556	14.6214876033058	77.1371900826446	5.12865064298195	356789.47768595	4214.28657424546	605	2611695	208566.8	2441.02	823.11	10.9	5	7.4	9.6	9.3	5.8	6.8	10.4	9.8	14	12.9	8.8	7.9	12.1	7.3	8.9	9.8	6	9.3	11.1	10.9	9.1	6.6	14.2	15.7
1	J08	3	ATR	NA	Positive	6.92655367231638	31.4143126177025	5.85224910618754	258643.781544256	5722.69585411519	13.8983050847458	74.9642184557439	5.22203577454355	353380.150659134	4304.79663825781	531	2455975	239574.9	2393.16	966.12	10.7	4.9	14.9	6.4	8.9	10.5	13	5.8	11.3	15.3	17.1	6.2	10.9	12.8	15.1	5.8	5.5	7.7	7	9.6	9.8	18.3	3.6	12.4	27.3
1	J09	1	STIM1	NM_003156	sample	7.30257510729614	37.4978540772532	6.5248776519836	336074.248927039	5748.48971340096	14.3690987124464	76.9721030042918	5.13925573963005	367696.607296137	4276.8648026684	466	2715291	253218	2683.87	1025.55	17.4	6.2	15.7	6.7	18.2	4.9	18.5	5.8	12	16.5	12.4	7.9	13.1	13.1	10.5	6.7	16.3	11.2	11.4	10.1	20.4	18	5.4	24.2	26.2
1	J09	2	STIM1	NM_003156	sample	7.95142857142857	40.9342857142857	7.19008591116716	359252.677142857	5951.5138961643	14.6742857142857	72.9028571428571	4.81453580241529	331504.285714286	4094.44046046463	350	2771210	275167.8	2805.69	1108.61	13.7	8.6	26	7.1	16.6	7.4	24	2.9	12.9	14.9	7.4	8.6	12.6	13.4	4	8.9	11.4	7.4	7.7	12	18	6.9	5.7	22.9	13.1
1	J09	3	STIM1	NM_003156	sample	8.36276849642005	40.4463007159905	6.14270337148976	349974.343675418	5829.5618838142	13.5513126491647	62.9069212410501	4.51784731007968	266437.630071599	3881.93237431896	419	2643617	230633.2	2677.18	978.59	15.3	9.3	15.3	9.5	15.3	5.5	16.9	5.7	11	14.6	8.6	6.7	11.9	13.6	6.2	9.5	10.5	8.8	9.5	12.9	16.2	9.3	4.1	20.8	16.2
1	J10	1	DICER1	NM_030621	sample	7.21153846153846	35.4038461538462	7.5485519780343	309221.168803419	5929.66863636059	14.6410256410256	95.8717948717949	6.61649601570076	503621.286324786	4728.12450368195	468	2562995	275074.4	2743.13	1146.98	15.4	4.5	20.7	5.6	16.2	1.5	19	3.6	11.3	10	27.8	5.3	11.1	7.3	20.5	5.3	15	6	11.5	9.4	20.3	28.4	4.3	22.4	41
1	J10	2	DICER1	NM_030621	sample	9.43604651162791	46.0668604651163	5.80826136036257	395366.441860465	6178.58821280094	16.3197674418605	108.607558139535	6.69884662668086	575888.482558139	4841.60066764237	344	2895794	270684	2911.22	1083.56	18	7.8	24.1	7.8	18.6	5.2	21.5	6.1	15.1	15.7	27	5.8	16.9	11.3	19.2	5.2	14.8	7.8	14	9	19.2	25.6	5.2	25.9	39.8
1	J10	3	DICER1	NM_030621	sample	8.28198433420365	40.0783289817232	7.28308647561289	336701.624020888	6166.1164585182	15.5744125326371	88.2950391644909	5.74548278011285	435077.830287206	4523.27896992708	383	2696635	254708.5	2781.18	1017.63	16.2	6.3	21.7	4.4	17.8	7.3	21.1	3.7	12.3	11	23.5	3.7	11.7	9.4	20.1	5	11.2	6	15.1	6	17.2	28.5	2.9	21.1	38.9
1	J11	1	PASK	NM_015148	sample	6.82903225806452	36.3564516129032	8.01911432728885	321713.280645161	5818.40995810973	13.6870967741935	71.6193548387097	5.07649816693985	337471.30483871	4171.21906422716	620	2527553	244379.5	2632.28	982.14	13.2	5.2	13.5	7.7	13.4	6.1	13.9	7.6	14.2	12.3	12.7	8.5	11.9	10.5	9.4	8.9	15.3	8.1	8.2	11.8	17.4	15	6.1	21.9	23.7
1	J11	2	PASK	NM_015148	sample	7.47272727272727	35.780303030303	6.39111562422048	293756.204545455	5626.22991325203	12.3136363636364	55.5969696969697	4.31461005160784	235539.296969697	3844.95054200182	660	2461618	219644.9	2359.31	877.59	11.7	10.3	9.8	9.5	11.8	13.2	10.5	8.6	13.3	15.9	5.6	9.8	9.2	13.9	2.9	9.7	10.9	8.5	5.2	16.5	13.8	2.1	7	16.8	4.8
1	J11	3	PASK	NM_015148	sample	8.69208633093525	39.0028776978417	6.42897815158402	321701.469064748	5927.78120251293	12.5741007194245	60.3179856115108	4.56313790338085	269398.44028777	3947.18791579748	695	2545921	216734.4	2613.95	876.39	14.4	6.2	11.7	11.5	14.7	7.5	12.2	8.3	9.6	11.1	10.5	7.5	10.1	9.2	7.8	8.9	12.5	5.3	5.6	13.4	16.8	9.8	4.3	20.9	15.3
1	J12	1	EZH2	NM_152998	sample	6.88713910761155	37.5643044619423	7.97175459001607	339944.186351706	5815.11383203494	15.8083989501312	103.884514435696	6.70396436977207	543963.391076116	4726.45861019575	381	2659367	275221	2773.36	1111.24	16.3	5.5	21.3	7.9	17.8	2.4	19.4	5.2	14.4	16.3	32.8	7.1	11.3	11.5	23.1	7.1	14.4	10	15.5	10.2	18.1	37.5	6.6	25.2	52
1	J12	2	EZH2	NM_152998	sample	11.4222797927461	55.7538860103627	6.57147522048617	449003.577720207	6130.08301899082	17.6165803108808	135.344559585492	8.17284821351754	762098.839378238	5168.22887120635	386	3098780	272689.9	2909.42	1078.75	19.4	6	23.6	7	18.4	0.5	21	4.9	10.6	7.3	40.2	4.7	9.8	6.5	33.9	4.7	17.6	2.8	19.4	8.3	25.1	45.9	4.9	29.3	59.1
1	J12	3	EZH2	NM_152998	sample	8.99704142011834	45.3224852071006	7.34524821156467	401500.816568047	6372.36608548986	15.9615384615385	109.630177514793	7.03258655856939	588773.068047337	4824.77558322534	338	3073225	280109.7	2940.25	1108.03	18.3	5	25.7	7.4	18.9	2.7	25.4	5.6	16	12.7	39.1	6.2	14.2	9.8	34.6	7.4	14.8	6.5	17.2	9.5	20.1	43.5	5.3	25.4	60.4
1	J13	1	ATF7IP	NM_018179	sample	7.59803921568627	39.7401960784314	8.20089551913557	363744.849673203	6052.03689218753	13.2107843137255	67.0555555555556	4.72673158779457	301896.374183007	3992.80817985896	612	2764031	220869.3	2756.73	892.07	17.6	6	10	11.9	17	3.6	9.3	10.5	13.2	11.8	11.1	9.6	13.1	8.8	5.7	10.3	16.3	8	8.3	14.1	19.8	10.6	6.9	25.8	18
1	J13	2	ATF7IP	NM_018179	sample	10.8906752411576	51.1511254019293	7.45427392865455	417963.660771704	6191.14524998252	16.2427652733119	115.175241157556	7.13326120667044	601450.581993569	4710.75791840337	622	3158420	219089.6	2953.66	916.64	19.5	6.3	10.6	12.4	15.8	3.2	10.5	8.4	11.3	10.5	28.9	6.1	11.4	7.2	17.7	6.8	15.8	4.8	15.8	12.2	24	31.8	5.8	28.8	42
1	J13	3	ATF7IP	NM_018179	sample	6.85976627712855	35.7111853088481	6.83789807474784	315015.881469115	5973.30010386766	13.1335559265442	65.7696160267112	4.72229653884208	291872.719532554	3974.08555762936	599	2680235	216338.4	2669.34	883.37	15	5.7	11.4	9.7	15.9	6	10.4	7.2	19.7	16	13	8.3	14.2	13.5	7.7	7.3	9.7	11.7	8.2	13.4	14.7	12	5.7	17.9	19.4
1	J14	1	RB1	NM_000321	sample	6.75684931506849	29.0696347031963	4.98539568316477	240266.219178082	5249.70691416189	12.662100456621	67.5616438356164	4.91580287828123	322725.134703196	4133.72898018503	876	2494578	218842.9	2369.56	877.52	11.2	6.1	9.2	9.8	10.8	4.2	8.7	9.1	8.9	15.6	14.8	11.4	8	12.3	11	9.5	13.2	9.9	7.6	16.9	12.1	15.8	6.5	15.5	22
1	J14	2	RB1	NM_000321	sample	6.88300492610837	29.8583743842365	5.7388660370302	247011.359605911	5581.10763027262	11.9261083743842	56.6194581280788	4.3483942071162	246721.050492611	3817.78159504356	812	2459540	207546.9	2490.85	846.24	11.8	6.9	9.1	8.9	11	6.5	9.5	8.1	10.1	18.7	5.4	14.8	9	12.4	4.2	14.3	8	8.5	3.3	22.7	9.7	3.1	13.3	13.1	7
1	J14	3	RB1	NM_000321	sample	7.32176234979973	30.8798397863818	4.34510781364282	237501.136181575	5476.15627798024	11.6475300400534	46.3257676902537	3.75045076905063	190486.684913218	3766.35070247495	749	2305328	204483.4	2209.16	823.38	9.6	3.9	9.2	7.3	9.1	5.2	10.7	6.5	9.5	16.6	5.1	7.9	7.2	13.1	3.7	7.9	9.5	8.5	4.5	14.4	10.4	3.6	2.3	13.5	6.8
1	J15	1	RPA2	NM_002946	sample	8.67487684729064	128.428571428571	42.7770307439774	1676257.68226601	9487.73345154265	18.0049261083744	101.940886699507	5.60849723834212	576136.857142857	4744.46832193068	406	7407733	288277.6	6142.54	1070.6	47.8	4.9	29.6	8.6	50.5	2.7	22.4	5.2	50	9.6	16	8.1	52.7	7.4	21.7	7.1	22.4	7.4	28.1	11.3	54.2	26.4	5.2	59.4	37.9
1	J15	2	RPA2	NM_002946	sample	10.6577777777778	136.511111111111	38.944894958424	1763211.97777778	9393.4100344801	17.1777777777778	86.2311111111111	4.67697081600511	465759.884444444	4431.58540924911	450	7728975	280863.9	5977.54	1054.33	50.2	7.3	26.4	10.7	54.4	4.4	21.8	7.1	49.1	12	9.3	13.6	55.8	10	16	11.3	22.4	8.2	24.4	16.2	49.3	18.7	10	53.8	26.2
1	J15	3	RPA2	NM_002946	sample	10.4406332453826	136.957783641161	42.9125314160632	1766443.87335092	9261.18037694141	18.0712401055409	94.5963060686016	5.11868423927211	492252.744063325	4352.84180124901	379	7416213	267020.3	5957.67	993.26	48	5.5	30.1	7.7	49.6	2.9	21.4	6.3	45.6	8.7	14	8.2	48	6.6	20.3	7.7	21.1	6.1	29.6	11.3	48.8	29.3	7.1	52.8	39.1
1	J16	1	RPS2	NM_002952	sample	6.44444444444444	31.1201201201201	5.89200504166535	279783.570570571	5349.01931989972	15.1381381381381	80.3243243243243	5.0194874405908	380866.168168168	4132.32073245765	333	2479906	239864.5	2481.88	924.57	10.8	7.2	17.4	8.7	10.5	3.9	12.6	7.5	9.6	14.7	12.9	8.1	11.1	14.4	7.2	8.1	10.5	9.3	17.1	12.3	12	21.6	6.3	15.3	27
1	J16	2	RPS2	NM_002952	sample	9.03693181818182	40.9914772727273	7.15836575597889	357392.198863636	5814.40650974154	17.7670454545455	112.636363636364	6.60317621890432	566843.443181818	4541.23957435327	352	2905518	251512.4	2801.75	978.8	16.8	7.4	19.9	8.5	14.5	2.8	16.5	4.8	12.2	15.1	19.9	7.1	11.9	8.5	13.6	7.7	12.5	5.7	25	11.9	15.6	29	7.1	19	42.3
1	J16	3	RPS2	NM_002952	sample	7.86572438162544	37.1413427561837	6.73981894992986	301381.130742049	5067.64122043411	16.1413427561837	89.7491166077739	5.29902707962782	419048.007067138	4112.1736169372	283	2205937	256381.5	2491.18	1005.71	12.4	25.1	25.4	12	15.2	21.2	23	8.5	11	17.7	16.3	10.6	10.2	24.4	9.9	10.6	10.2	10.2	22.3	14.1	16.3	29	9.9	19.1	41.3
1	J17	1	ATR	NA	Positive	4.77170868347339	24.6610644257703	8.0674917930356	227269.233893557	4860.33629211577	12.7324929971989	60.8445378151261	4.49874591238604	257265.138655462	3759.72856013632	714	2024428	182665.2	2249.52	742.48	8.1	10.1	5.7	17.4	8.7	14.3	4.5	15.5	11.1	23.8	7.4	7.8	9	20.9	4.2	9.8	6.7	16.7	5.2	13.9	9.1	7	6.7	11.3	11.3
1	J17	2	ATR	NA	Positive	8.33333333333333	36.2772585669782	7.06526173634812	286397.088785047	5492.33960801625	14.0763239875389	71.2803738317757	4.79345201487706	310600.767912773	3942.43601695494	642	2340046	205135.7	2484.79	840.54	9.3	5.9	6.4	11.7	9.5	5.9	7.3	9	11.1	13.9	8.4	8.4	8.9	10.3	3	9.8	9.5	4.8	7.5	12.1	11.2	7.8	6.9	13.6	11.2
1	J17	3	ATR	NA	Positive	7.14168039538715	34.0230642504119	5.28835937707649	293889.192751236	5727.06718157534	12.9225700164745	56.6029654036244	4.18102587671749	234277.777594728	3811.18795035614	607	2494696	228912.1	2312.96	892.59	11.5	6.4	15.5	4.4	9.1	8.2	13.3	4.3	13.7	15.2	6.4	6.6	11	13.3	4	7.4	7.6	7.4	5.8	12.2	11.2	4.6	3.5	14.2	9.9
1	J18	1	ATR	NA	Positive	6.36960276338515	30.692573402418	6.77694401732114	271056.058721934	5495.18067056355	14.8877374784111	89.3765112262522	5.78548922266689	436070.917098446	4419.23982034329	579	2320544	231548	2389.75	926.79	9	5.4	10.7	7.3	9.8	6.7	10.9	8.3	13.5	15.4	21.9	7.1	10.2	11.6	13.6	7.3	10.5	9	11.6	9.2	12.8	24.9	5.5	15.4	37.5
1	J18	2	ATR	NA	Positive	6.86183074265976	27.2918825561313	4.80289566645727	192847.184801382	4867.69899061372	14.7668393782383	84.986183074266	5.58582474083673	405002.96373057	4308.894443697	579	2299450	225050.3	2157.63	879.02	7.4	5	11.2	7.4	5	6.9	9.5	5.7	9.2	19.9	15.7	7.3	4.5	15	9.8	6.9	4.1	9.2	8.5	11.7	6.6	14	5.7	7.9	22.6
1	J18	3	ATR	NA	Positive	7.61111111111111	30.8247863247863	4.61763734836156	235476.083333333	5443.67079978525	15.2200854700855	90.7820512820513	5.93755838867691	452545.581196581	4521.30396838156	468	2388134	238061.4	2305.43	938.85	9.6	4.1	19.2	7.7	9.8	6	19.7	8.1	9.2	16.2	25.4	4.3	7.7	12.4	18.4	5.1	6.8	7.7	13.2	7.1	8.8	28.6	2.8	11.5	41.5
1	J19	1	ATR	NA	Positive	5.7569573283859	31.860853432282	9.05496165035317	305057.582560297	5497.87723959329	13.3320964749536	64.4211502782931	4.60626677101794	295824.142857143	4071.83333507711	539	2611238	247831.5	2509.53	980.51	13.4	6.7	15.4	6.1	12.2	6.3	14.8	5.6	17.1	18.6	8.9	8.5	13.7	16	7.6	8.5	10.6	13.2	9.1	11.3	13.4	8.9	4.5	17.8	15.6
1	J19	2	ATR	NA	Positive	6.68316831683168	32.3408769448373	8.19856346463604	290675.888260255	5831.03743549062	13.1414427157001	67.043847241867	4.72552024853995	297516.927864215	3872.96549079648	707	2573943	214242.8	2590.39	856.01	11.6	5.9	11.3	14.7	11.5	6.6	9.8	14.9	15.1	13.6	8.6	10.6	13.2	13.4	5.8	15.1	5.8	7.4	6.1	15.1	8.8	4.5	9.2	12	9.3
1	J19	3	ATR	NA	Positive	6.41158059467919	30.8669796557121	6.88508211409754	263463.946791862	5562.98209792918	13.3834115805947	70.6291079812207	4.98181955132994	327498.266040689	4131.24621398125	639	2309233	219843.5	2382.54	889.85	9.5	9.1	12.1	8	9.5	14.1	12.8	7.5	14.1	15.6	16.3	8	9.9	13.6	12.2	8	5	8.6	9.1	13	9.9	16.3	5.5	13.3	24.4
1	J20	1	ATR	NA	Positive	5.16134453781513	29.7663865546219	9.04195635063562	280051.87394958	5472.29043343006	11.746218487395	53.8621848739496	4.2376814480554	243420.722689076	3919.14866914301	595	2308464	232756.8	2376.6	960.87	9.1	9.2	11.1	6.9	9.6	8.7	11.6	6.4	18	17.5	6.6	12.1	11.6	14.6	6.7	10.9	8.6	12.6	4.7	17.5	11.4	4.2	7.2	16.3	10.4
1	J20	2	ATR	NA	Positive	8.18244406196213	37.7246127366609	7.96186787629818	310706.209982788	5554.50321967888	15.4819277108434	100.006884681583	6.49026698472718	525621.278829604	4765.20153171796	581	2557086	256430.4	2537.78	1044.25	10.7	8.8	17.7	6.9	10.3	6.4	17.4	5.2	10.2	16	24.4	6.7	9.3	12.6	21.5	6.4	8.4	7.4	12	11.4	11.7	23.1	5.9	15.1	37
1	J20	3	ATR	NA	Positive	7.10902255639098	30.9135338345865	6.23689867591625	247244.776315789	5413.95893293891	14.5413533834586	78.8552631578947	5.34291666166794	371017.02443609	4314.67213372347	532	2253236	221562.5	2305.18	880.9	9	7.9	12.6	8.8	7.5	7.1	11.5	5.1	9.4	14.5	16.4	4.5	7.9	13.2	10.9	4.3	7	9.2	9.8	8.5	8.8	17.7	3.4	11.5	28
1	J21	1	ATR	NA	Positive	5.4407027818448	25.4363103953148	5.98532664882845	210953.790629575	5241.30768356551	11.3089311859444	49.9150805270864	4.0464354282611	218340.364568082	3872.40958790897	683	2013723	226760.6	2122.87	911.5	6.6	7.2	11.1	7.3	6.9	11.7	11.1	5.7	13.2	15.7	6.3	10	8.9	13.6	4.8	11.9	8.1	10.4	3.7	17	9.8	4.8	5.3	12.4	8.5
1	J21	2	ATR	NA	Positive	7.56746031746032	34.6448412698413	6.50496108374509	298051.031746032	5615.15302383268	15.1488095238095	82.8869047619048	5.45757204663949	406657.5	4487.55109696529	504	2580716	258437.4	2459.75	1035.73	10.9	7.5	17.7	5.6	9.5	8.9	16.3	3.8	10.3	16.9	10.9	5	11.3	15.7	11.7	5.6	7.3	8.1	9.7	8.7	9.9	11.1	3.6	11.5	21.2
1	J21	3	ATR	NA	Positive	8.56903765690377	41.2231520223152	6.6969339348355	363923.368200837	5892.03572450108	14.534170153417	75.2803347280335	5.03552097040357	338054.885634589	4111.51638867603	717	2806957	205491	2588.35	830.47	14.1	6.3	8.9	9.5	12.6	7.7	8.5	9.5	11	12.7	14.6	5.7	10	10.3	8.4	6.6	8.9	5.6	11	11.3	14.5	17.7	2.6	18.1	24.5
1	J22	1	ATR	NA	Positive	5.49668874172185	25.6026490066225	5.83342231140716	226259.768211921	5231.1833288639	11.4185430463576	55.8834437086093	4.34589989501974	265924.712582781	4088.81059340115	755	2327787	250683	2409.23	1024.12	10.5	6.9	15.8	7.4	10.7	7.2	15.5	6	12.8	21.7	10.3	12.1	10.7	16.2	8.3	10.1	10.1	15	5.8	23.3	9.9	9.5	6.8	14.7	15.4
1	J22	2	ATR	NA	Positive	7.54491017964072	35.3383233532934	7.43835157644012	310000.106287425	5824.55107056153	13.627245508982	73.9041916167665	5.24353875628315	360136.402694611	4343.08224770927	668	2585606	227356.1	2650.95	916.56	12.4	7.3	13.5	9.4	12	7.2	12.4	9.6	13.6	17.2	13	8.8	12.3	13.3	10.5	8.1	10.3	7.9	6.6	13.9	10.3	7.5	6.9	14.5	15.6
1	J22	3	ATR	NA	Positive	6.77491961414791	31.8135048231511	7.07122038662571	263496.45659164	5498.79939772974	12.2090032154341	59.7749196141479	4.61487077442289	263120.996784566	3920.64000497371	622	2266062	217835.6	2259.57	881.98	8.7	9.5	10.8	6.6	8.5	13.2	11.6	6.3	10.5	13.2	11.7	8.2	7.9	13	7.4	8.4	5.9	5.5	4	13.3	9.8	9.8	4.2	12.5	14.1
1	K03	1	OTNT	NA	Neutral	6.59375	30.7673611111111	5.96272708945097	258873.404513889	5679.9043561626	13.1875	69.3836805555556	5.09054888614324	315295.197916667	4212.341894113	576	2367764	219671.3	2388.44	909.26	11.8	5.7	8.2	8.7	12	5.6	10.2	6.4	12.5	13.2	13.9	7.3	10.8	11.1	6.9	5.6	12.8	8.9	7.6	11.8	13.7	9.9	3.8	18.2	21
1	K03	2	OTNT	NA	Neutral	7.62581699346405	34.3088235294118	5.83725193662227	282778.446078431	5609.48221488679	12.7777777777778	58.1846405228758	4.40059242710459	241602.555555556	3861.8074842082	612	2328564	202275	2342.16	829.27	9.5	10.6	8.7	8.8	10.5	14.9	9.5	7.7	11.4	14.4	5.6	8	9.8	14.9	2.9	9	11.1	6.5	5.9	14.5	12.6	2.8	5.1	17.3	4.9
1	K03	3	OTNT	NA	Neutral	7.47136563876652	35.6145374449339	5.81492594083072	292395.365638767	5767.43568207759	12.988986784141	60.7907488986784	4.62074106885084	263672.5969163	3977.04415523592	454	2384629	205076.7	2429.94	851.17	12.6	7	9.3	8.8	12.6	8.8	8.1	4.2	12.8	15.2	10.8	5.9	11	13.7	6.6	7	9	7.9	7.3	9.9	13.9	8.6	4.2	17.8	13.4
1	K04	1	OTNT	NA	Neutral	7.31041257367387	32.237721021611	5.37775386525115	249575.398821218	5497.04621685595	14.6011787819253	82.8664047151277	5.63728286770823	390239.520628684	4352.62869441738	509	2374143	220978.6	2381.46	912.09	12.2	6.3	11	9	13.2	4.7	10.6	8.1	9.8	13.8	19.4	4.3	8.6	11.6	9.2	4.1	17.9	9.8	10.2	7.5	16.1	19.8	3.5	20.6	27.3
1	K04	2	OTNT	NA	Neutral	8.26988636363636	36.4346590909091	6.02798227738516	295319.923295455	5797.58480882982	14.5951704545455	84.5582386363636	5.78552182510613	390928.369318182	4305.05707109782	704	2510382	213366.2	2538.97	882.83	12.2	6.2	9.7	9.9	13.5	6.1	10.8	7.5	10.5	13.9	15.2	4.7	10.1	11.4	6.1	4.8	11.1	5.7	7.7	9.8	14.5	9.8	4.4	18.8	17.2
1	K04	3	OTNT	NA	Neutral	7.6375	35.5854166666667	5.71584225575305	295036.841666667	5700.30694037333	13.2541666666667	61.5125	4.54180750469335	266715.058333333	3950.80488090551	480	2396690	211350.9	2419.08	863.01	11.9	8.5	11.7	9	13.8	11.7	11.5	6.7	11	15.6	10.4	6.5	10.4	13.8	6.7	6.2	11	10.2	6.2	10.8	14	7.5	2.5	19	13.5
1	K05	1	OTNT	NA	Neutral	8.17541613316261	32.3687580025608	5.01917557956862	237577.710627401	5390.86904984331	13.7464788732394	76.303457106274	5.33303945928928	337622.702944942	4078.94193647815	781	2344473	195722.7	2298	781.09	11.7	4.1	6.4	11.7	9.5	4.7	6.7	11.7	6.4	10.4	16.1	7.2	6.5	8.2	7.6	6.1	18.7	6	7.9	11	16.4	16	4.5	19.5	22.5
1	K05	2	OTNT	NA	Neutral	7.65857605177994	34.0129449838188	5.04509024545546	271837.972491909	5528.77519894454	14.1666666666667	72.378640776699	4.93701144869114	330492.050161812	4239.48057166877	618	2571495	218976.5	2416	865.51	12	9.7	8.7	7	11	11.8	9.7	6.3	8.7	18.6	7.1	7.6	9.1	17.3	5.8	5.7	9.4	11	7.9	11.5	11.7	5	5.3	16	11
1	K05	3	OTNT	NA	Neutral	7.2461752433936	31.1182197496523	4.22057973561551	242610.28650904	5613.17636670634	12.8386648122392	57.260083449235	4.31934111921528	238825.052851182	3836.80549840019	719	2310999	193412.7	2228.27	785.88	10.6	7.5	7.5	7.8	10.7	9.7	8.1	8.9	8.2	12.5	6.5	5	7.6	11.3	6.3	7.5	8.1	7.8	4.7	9.6	10.4	4.9	2.1	13.8	9.5
1	K06	1	OTNT	NA	Neutral	5.80632911392405	28.3860759493671	5.71455157817543	236792.337974684	5323.03023242356	10.4215189873418	42.0253164556962	3.69849283860779	167813.921518987	3569.14148195525	790	2235782	193084.8	2250.76	798.93	9.9	8.2	7.3	12.9	10.9	10.1	7.8	10.8	14.7	16.7	4.7	12.3	9.1	14.8	4.2	15.4	11	11.6	3.2	22.4	13.3	1.5	6.3	17.6	2.9
1	K06	2	OTNT	NA	Neutral	7.95173745173745	38.0907335907336	6.22778057604798	324894.851351351	5842.72121550236	15.4942084942085	80.4864864864865	5.17445503204445	373661.276061776	4273.31870331408	518	2682113	237509.2	2626.41	943.77	14.3	6.8	14.7	5.2	15.3	11.2	13.1	5	10.4	15.3	9.8	4.4	13.1	13.5	8.3	7.5	11.8	7.5	11.4	6.4	15.6	7.5	3.5	21.8	15.3
1	K06	3	OTNT	NA	Neutral	7.21574803149606	34.0094488188976	6.00819855714337	268628.541732283	5512.08432706758	12.1181102362205	55.4645669291339	4.34663542542542	234674.954330709	3809.48805101127	635	2245063	189913.8	2257.9	767	11.2	10.4	7.1	13.9	12.1	14.8	6.6	13.9	13.1	15.4	10.4	7.6	9.4	16.2	4.9	12	8.7	9.8	3.6	13.7	13.2	5.7	3	17.8	11.2
1	K07	1	OTNT	NA	Neutral	5.81034482758621	27.8258620689655	5.36618988275705	219801.734482759	5063.76841754697	11.45	52.248275862069	4.14783361726366	229611.131034483	3812.86806419407	580	2028164	227304.5	2024.58	919.83	9.3	14.3	11.7	5.7	9.1	17.9	11.7	4.3	12.2	15.3	7.4	10.7	7.4	16.9	6	12.1	10.5	11.7	4.3	14.8	13.1	5.5	5.5	15.2	9.3
1	K07	2	OTNT	NA	Neutral	8.02008032128514	37.8915662650602	6.04558316867357	310073.224899598	5911.27913868368	15.078313253012	84.1626506024096	5.68607578137099	408041.373493976	4436.39454385756	498	2670768	226983.1	2632.68	905.4	13.5	5.6	11	8	15.1	6.2	11.4	5.8	14.7	11.8	14.9	4.6	10	10.6	12	4.2	9	7	8.4	8.4	13.1	12	3.6	17.5	19.9
1	K07	3	OTNT	NA	Neutral	7.05244755244755	31.0681818181818	5.33887362848685	237753.23951049	5358.58476923424	12.527972027972	64.0804195804196	4.7307114004803	278028.561188811	3891.05602806642	572	2137257	193809.4	2198.12	799.86	9.3	8.6	10	11.5	8.9	9.3	9.1	7.7	8.7	15.9	13.5	7.9	8.2	15.2	5.6	9.4	9.8	8.7	5.1	14.5	13.1	11.7	5.6	13.8	16.8
1	K08	1	OTNT	NA	Neutral	7.27845528455285	38.6056910569106	7.17221477139575	346601.410569106	5988.12966469559	14.4756097560976	89.7743902439024	6.27368811106566	461105.148373984	4651.9540964389	492	2822243	248234.1	2712.5	1005.27	15.9	5.5	15.4	6.1	15.9	3.5	15.2	3.9	15.9	12.4	23.2	4.9	12.6	10.6	18.1	5.5	16.3	9.8	10.6	8.5	20.5	25.4	3.9	24.8	37.4
1	K08	2	OTNT	NA	Neutral	7.7244094488189	35.9251968503937	5.85659620092073	291490.407480315	5637.97748569793	14.8248031496063	82.2677165354331	5.38879951062399	402148.515748032	4364.21090235398	508	2677740	249918.9	2529.1	997.95	14.6	6.9	15.4	6.3	12.2	7.5	14.8	4.9	12	14.4	15	6.7	8.5	12.6	9.3	8.3	9.3	8.1	10.4	10.4	12.4	10.6	5.3	16.1	21.5
1	K08	3	OTNT	NA	Neutral	6.93617021276596	32.9450354609929	5.48460525093365	276985.131205674	5450.28711882519	14.4468085106383	77.4397163120567	5.34874286468516	352881.343971631	4222.20620561913	564	2378207	216946.2	2295.95	872.8	12.2	12.6	9.8	7.1	12.2	16.7	11	5.3	11.3	18.1	17.2	3	10.8	17.2	10.5	3.7	8.7	10.6	10.5	6.9	13.1	16.3	2.3	15.8	26.2
1	K09	1	RAD21	NM_006265	sample	6.52733118971061	46.0739549839228	10.4278106020222	487597.845659164	7065.87990006334	13.935691318328	83.8649517684888	5.8203426915436	471232.45659164	4815.32201113578	311	3412000	342846.2	3632.86	1407.64	26	6.8	35.4	9	31.8	1.9	36.7	5.8	25.4	14.8	19.9	11.3	27.3	11.9	28.3	10.6	11.6	10.6	13.5	17.7	24.1	26	9.3	34.7	39.9
1	K09	2	RAD21	NM_006265	sample	8.63898916967509	55.5198555956679	11.9715652834835	562172.776173285	7659.88445340632	17.1119133574007	116.935018050542	7.11537282757857	663081.21299639	5003.91657720421	277	3571708	309261	3833.83	1221.6	27.8	4	36.1	9.4	32.9	1.4	33.2	6.5	28.2	8.7	26	8.7	31	5.4	29.2	9	11.9	4.3	20.9	14.8	26	31.8	8.3	33.9	49.5
1	K09	3	RAD21	NM_006265	sample	7.63436123348018	47.7665198237885	8.19937387723554	471422.422907489	6728.36534097467	16.0925110132159	96.15859030837	5.91476307464071	506609.36123348	4901.15268655124	227	3480829	282066.5	3321.64	1105.19	23.3	5.3	26	4.8	21.6	2.2	27.3	3.1	25.1	13.2	25.6	4.4	20.7	10.1	28.2	4.4	9.7	7.5	16.7	7.9	20.3	31.7	3.5	29.1	50.7
1	K10	1	CUX1	NM_181500	sample	7.40704225352113	37.3591549295775	6.59918837941856	336362.735211268	6013.05098174509	13.3605633802817	82.6732394366197	5.97214397167746	428267.473239437	4655.37645127779	710	2730739	250837.7	2887.16	1060.92	16.5	3.5	16.1	6.5	19.2	2.1	18.2	4.6	11.5	12.4	23.9	6.8	11.1	9.2	19.4	5.9	14.8	8	7.3	9.9	18.6	20.4	4.9	23.7	32.3
1	K10	2	CUX1	NM_181500	sample	9.13949275362319	46.1123188405797	6.51963042159458	409598.789855072	6469.90190854202	14.7427536231884	76.4692028985507	5.17909103926474	361202.498188406	4410.0466211421	552	3024567	258927.6	2961.87	1049.76	19.4	6.7	17.9	6	21.4	8	18.5	3.8	12.9	10	8.5	3.4	15.8	10.7	10	3.8	13.6	4.5	6.7	8	19.6	6.7	2.5	25.7	13.4
1	K10	3	CUX1	NM_181500	sample	9.00377358490566	41.0566037735849	6.7195023489185	341676.950943396	6260.57002257589	13.9094339622642	75.2169811320755	5.43592029479375	357504.409433962	4276.23210942219	530	2796832	242976	2842.37	977.8	17.4	5.1	18.7	6.4	20.4	4.3	19.6	5.5	10.8	10.9	17.5	4	11.3	8.1	13.4	5.1	11.3	5.5	6.8	6.4	17.7	15.1	3.2	24	25.7
1	K11	1	POLE	NM_006231	sample	14.1758893280632	124.367588932806	24.9291394956202	1477579.9486166	8202.53602258711	15.9268774703557	64.901185770751	3.77011550777834	318859.814229249	4075.08546789928	506	6842628	264080.4	5134.48	930.35	50	4	21.5	7.9	50	6.5	14.2	6.7	38.9	13.2	4.3	13.8	39.9	10.5	10.9	12.1	37	10.3	23.9	15.6	53	14	6.3	55.1	20.4
1	K11	2	POLE	NM_006231	sample	15.6053169734151	119.840490797546	22.5967438392945	1353156.56850716	7819.70280787366	20.3946830265849	98.7014314928425	4.69458036606514	490510.940695297	4536.72960490303	489	6371164	273573.5	4621.49	964.21	45.8	5.1	23.9	7.2	41.3	1.8	16	6.5	28.2	9.6	7.2	7.8	33.9	5.7	12.9	4.5	34.6	3.9	35.2	8.2	44.6	26.4	5.3	48.5	32.7
1	K11	3	POLE	NM_006231	sample	16.1043256997455	116.997455470738	18.5883030870399	1300570.59796438	7824.584822943	17.529262086514	69.8447837150127	3.71376612586284	330038.180661578	4196.27927777684	393	6038766	280108.6	4384.83	967.98	48.1	4.3	26.2	5.6	40.7	6.1	18.6	4.8	30.8	11.5	4.6	8.7	36.4	9.7	13.7	5.9	36.1	7.1	25.2	8.9	47.3	14.5	4.6	51.9	23.4
1	K12	1	NCOA6	NM_014071	sample	7.31140350877193	36.8362573099415	8.09852794500916	337359.121345029	5751.6539054394	14.0906432748538	86.0394736842105	6.10838461570567	428153.539473684	4428.82288506059	684	2764293	237062.4	2868.51	982.38	17.4	8	11.7	9.4	19.2	4.8	12.6	6.3	11.4	16.8	23.5	7.3	11.4	11.8	12.4	8.6	18.4	10.5	11.8	13.3	20.6	23.8	6.1	24.3	36.1
1	K12	2	NCOA6	NM_014071	sample	8.16211878009631	38.1653290529695	6.38852376280521	327542.46388443	6132.57605632742	14.4269662921348	88.8121990369181	6.21608243229496	430531.50882825	4471.50059937326	623	2704760	223806.5	2809.68	928.14	14.9	5.8	10.4	7.4	17.2	5.6	10.9	6.7	12.7	12.8	17.8	5.8	12.7	10.1	10.4	5.9	10.9	6.3	7.2	9.6	15.2	12	4.3	18.8	18
1	K12	3	NCOA6	NM_014071	sample	7.17047817047817	32.9085239085239	6.28350476263025	282308.058212058	5845.16787426572	14.014553014553	78.1767151767152	5.65404217755191	390359.742203742	4590.58747521133	481	2839309	258858.8	2863.69	1064.81	17.5	2.3	21.4	5.8	18.9	4.2	21	5.2	10.8	20.2	20.4	5.4	10.8	13.9	19.8	4.6	6.7	11	10.4	10.4	12.7	19.1	4	17.7	33.1
1	K13	1	APC	NM_000038	sample	7.12565445026178	39.717277486911	7.39401725020726	365092.408376963	5841.4634007427	15.065445026178	90.0418848167539	5.94347023751493	435035.431937173	4344.79276271713	382	2643949	237936.1	2720.96	1020.58	17.5	10.5	16.8	10.2	18.6	3.4	15.7	8.1	17.5	17.5	23.3	5.2	12.6	11.5	12	6.5	16.5	9.7	14.1	13.1	21.7	26.4	3.7	25.4	35.3
1	K13	2	APC	NM_000038	sample	8.84333821376281	35.8491947291362	4.5042956411907	264548.994143485	5406.14086336578	15.6178623718887	99.4172767203514	6.54547274768084	479204.560761347	4450.55895738506	683	2555848	203072	2411.75	840.88	12	9.4	8.3	14.6	8.8	4.7	8.9	10.1	8.6	13.5	21.4	4.4	6.9	8.6	10	3.8	10.8	5.4	13.8	10.7	12.6	21.1	4.5	16.3	27.7
1	K13	3	APC	NM_000038	sample	7.31523642732049	34.0805604203152	7.19215531995483	277438.611208406	5444.90779480323	14.3467600700525	87.0227670753065	6.26473959643731	431735.211908932	4317.02695290362	571	2419388	195486.7	2411.94	822.72	11.4	9.1	9.6	13.1	10.5	5.1	11.2	8.1	11.7	15.1	25.9	7	7	10.9	20.8	8.9	8.2	7.5	14.9	11.2	13.3	26.3	5.1	15.8	35.7
1	K14	1	CREBBP	NM_004380	sample	5.40963855421687	27.6897590361446	6.25688721337566	250538.418674699	5218.74247935999	11.1581325301205	51.7936746987952	4.22717803324026	223884.448795181	3714.60423337121	664	2422484	211450.7	2470.08	892.36	11.3	6.9	9.8	7.7	13.7	6.9	11.9	8.6	15.1	22.1	8.3	12.7	11.3	18.2	4.5	17.6	10.4	16.6	3.6	18.2	13.9	5.3	8.1	16.4	9.6
1	K14	2	CREBBP	NM_004380	sample	10.1067484662577	43.8098159509202	6.95883650730034	349463.170552147	6000.61431539748	15.1791411042945	88.480981595092	5.80413969623206	426686.283435583	4423.27352310519	815	2870874	209746.9	2718.66	850.01	16.7	5.5	8.7	9.6	12.9	2.6	8.7	7.6	7.9	8.5	15.8	6.4	9.9	6.5	9.6	5.3	15	4	10.4	9.7	16.3	14	5.8	21.6	22
1	K14	3	CREBBP	NM_004380	sample	6.03819444444444	29.6145833333333	6.34493955767239	257921.175347222	5582.7764253224	13.4392361111111	74.4982638888889	5.42921811994775	348395.921875	4202.64251437627	576	2492264	207483.6	2513.17	850.47	13.4	5.6	9.7	7.8	12	5.7	10.8	5.6	13.9	21.4	20	7.5	9.9	16.3	11.6	6.6	6.8	10.8	9	11.8	11.6	16.1	5.9	13.4	26.4
1	K15	1	MGA	NM_001080541	sample	7.01538461538462	30.5589743589744	6.84685232168376	249812.702564103	5248.26905713697	14.5333333333333	77.0102564102564	5.25663682018841	350946.211538462	4195.19454552088	780	2370290	209207.2	2378.34	860.41	11.2	4.6	7.7	7.7	10.6	6.9	8.5	7.9	10.9	16.2	13.2	5.5	6.9	12.3	8.3	6	14	10.1	9.4	7.6	14.1	15.1	3.7	17.6	23.8
1	K15	2	MGA	NM_001080541	sample	9.38101788170564	39.3204951856946	6.79874645063412	291682.467675378	5306.86086609887	14.3383768913343	72.9160935350757	4.75552778059822	321461.169188446	3965.09565521955	727	2559053	202902	2431.54	839.14	11.6	5.4	8.7	12.7	9.6	8	9.6	15.4	8.7	12.1	8.4	8.1	6.5	12.9	4.1	8.9	12.8	7	9.4	12.8	14.6	9.1	6.6	16.9	13.6
1	K15	3	MGA	NM_001080541	sample	7.55611390284757	33.2328308207705	5.77811156364274	265903.103852596	5392.64144583752	12.963149078727	58.6482412060302	4.23112864572986	250705.423785595	3735.48650343857	597	2407655	197555.1	2297.65	796.61	13.4	7.5	12.2	18.1	10.9	12.9	11.1	17.9	10.6	16.9	8.4	8.5	9	15.7	5.5	13.9	10.4	10.6	6.9	13.6	12.9	10.4	4.5	15.4	15.4
1	K16	1	CHEK1	NM_001274	sample	9.42914979757085	110.008097165992	38.5339496595407	1388202.67611336	9148.52932949472	17.9554655870445	116.554655870445	6.80728810703046	687142.259109312	5142.4065293535	247	6377240	361909.1	5703.83	1402.09	45.7	6.5	47.8	8.9	49	2.8	45.3	6.1	44.5	11.3	25.1	7.7	51	8.5	37.7	7.3	26.3	8.1	28.7	10.5	48.6	40.5	4.5	59.1	61.1
1	K16	2	CHEK1	NM_001274	sample	10.4021352313167	126.174377224199	47.5434191055625	1581744.10676157	9821.07264886878	18.7046263345196	143.5871886121	8.68467607250646	944204.231316726	5764.02947599567	281	7127594	370456	6600.29	1513.66	51.6	5	51.2	7.8	58.7	1.8	48.8	4.3	50.9	6.8	33.8	7.8	54.4	4.3	47	7.1	18.1	4.3	29.2	12.5	55.9	45.6	8.9	63.3	66.5
1	K16	3	CHEK1	NM_001274	sample	9.63414634146342	108.886178861789	39.7893329361219	1300729.41056911	8787.34430143922	18.6951219512195	141.837398373984	7.75457840094531	914872.365853659	5446.67922232638	246	6093068	342165.2	5611.72	1285.99	45.9	9.8	46.3	8.9	48.8	9.3	42.7	6.9	42.3	8.9	45.9	8.5	47.6	7.7	56.9	8.9	18.3	4.9	32.9	12.2	51.6	61.4	7.3	56.9	71.5
1	K17	1	OTNT	NA	Neutral	6.58035714285714	29.5654761904762	6.66046147884247	245928.345238095	5430.24139692703	13.4895833333333	67.7574404761905	4.87481005808784	295698.727678571	3999.73425201224	672	2377641	213032.7	2438.85	862.17	11.9	5.5	7.1	7.6	12.8	6.1	6.8	5.4	8.9	16.1	8.3	5.1	8.6	13.5	3.4	5.5	13.7	10.7	7.1	8.5	15	7.6	4.5	17	12.9
1	K17	2	OTNT	NA	Neutral	10.2452554744526	42.3459854014599	4.66889707491583	320048.427737226	5689.71270350849	15.363503649635	91.0014598540146	5.95973945080434	435035.544525547	4444.96987753435	685	2649857	205407.2	2508.43	820.16	13.4	6.1	9.6	10.1	12.3	5	7.4	7.4	5.8	10.8	16.8	4.2	8.6	9.2	9.6	3.6	15.5	4.4	9.3	6.7	16.5	14.2	3.5	20.3	23.5
1	K17	3	OTNT	NA	Neutral	8.14434523809524	37.9836309523809	5.7346825557823	328461.532738095	5840.51022142911	11.4092261904762	45.6577380952381	3.85466864567411	190680.046130952	3710.74741632879	672	2627688	216991.1	2609.14	875.09	15.3	6.1	11.3	7.3	15.5	6.4	10.1	4.6	10.3	13.8	6.2	7.9	11.8	11.3	5.1	11.2	11.3	6.8	3.6	15	16.1	3	4.2	18.6	6
1	K18	1	OTNT	NA	Neutral	5.792343387471	27.1554524361949	5.4990944092419	224257.406032483	5071.16847935492	11.7691415313225	54.7749419953596	4.3977598738016	233513.046403712	3866.20437848643	862	2187064	211520	2257.55	876.49	10.4	6.6	8.4	8.2	10	8.8	9.2	6.5	10.2	18.8	7.7	8.2	7.8	16.2	4.1	10.3	10.2	14.2	3.9	14.2	13.5	3.8	5	15.9	7.4
1	K18	2	OTNT	NA	Neutral	8.49093264248705	36.7253886010363	5.92097284854688	295624.993523316	5597.48961708895	14.4430051813472	84.7914507772021	5.7310459051233	383290.448186529	4143.90347028067	772	2486981	189304.8	2525.85	765.19	11.8	6.6	7.1	12.7	12.7	7.4	7.1	13.7	9.2	14.6	17.1	6.9	8.3	11.7	5.4	7.8	11.8	6.6	7.6	11.5	12.8	9.1	6.5	15.5	16.1
1	K18	3	OTNT	NA	Neutral	8.99834437086093	39.5397350993377	6.28716749951887	320574.589403973	5745.44255039568	15.2516556291391	90.1539735099338	5.88758252665467	440513.149006622	4401.72143347483	604	2672173	212646	2595.86	855.28	14.1	5.5	10.3	8.6	13.9	5.1	10.8	7.5	9.8	15.1	25.8	4.8	10.6	11.9	16.4	5.8	12.4	8.9	13.6	8.4	16.7	30.6	4	20.7	40.4
1	K19	1	OTNT	NA	Neutral	5.35455861070912	29.8060781476122	8.42070212671284	268134.471780029	5489.38364946662	11.0448625180897	49.0506512301013	4.10578909811379	222563.716353111	3846.29336787526	691	2246763	221208.9	2350.5	910.52	10.1	8.8	11	9.4	11.1	8.2	11.4	8.5	17.5	15.9	6.5	10.7	9.7	14.5	5.9	12.7	9	12.2	3.5	18.8	12.9	3.5	6.4	16.1	6.9
1	K19	2	OTNT	NA	Neutral	8.27815699658703	37.3907849829352	5.99545788058354	309437.237201365	5901.28185628401	14.8225255972696	86.2354948805461	5.80393783604583	435364.163822526	4597.20121340047	586	2661887	250447.7	2697.14	1035.15	15.2	6.1	18.9	4.8	15.7	5.6	18.1	2.9	11.6	18.9	16.7	5.3	10.8	13.3	12.8	5.8	12.1	8.9	8.5	9.9	14.8	10.6	3.9	20.6	22.4
1	K19	3	OTNT	NA	Neutral	7.76164874551971	36.8387096774194	6.96196357760906	315320.333333333	6093.41726065609	14.6111111111111	75.0519713261649	5.04323289019967	350425.885304659	4285.82526632186	558	2690380	246198.7	2714.62	1008.57	12.5	4.8	17	4.5	15.6	2.3	17.4	2.5	14.7	12	14	5	11.3	9.3	12.2	4.3	9.7	5.9	10	8.2	14.7	14.9	3.2	17.4	25.8
1	K20	1	OTNT	NA	Neutral	6.24179620034542	30.9326424870466	7.54528217798322	270498.09671848	5371.12188222455	12.2987910189983	55.7685664939551	4.2548897284457	245082.279792746	3895.01959966546	579	2225807	234333.1	2446.06	953.98	11.9	10.4	13.5	8.3	14	9.2	11.6	5.7	13.1	18	7.1	7.8	10.5	16.1	3.5	10.5	14.7	13.6	5.4	14.2	15	5.2	5.9	17.6	9.2
1	K20	2	OTNT	NA	Neutral	8.61936560934891	41.4991652754591	6.66468741946174	363710.816360601	6359.61382328766	14.5375626043406	86.9315525876461	5.98565872889475	448524.923205342	4619.04315442202	599	2857027	278368.5	2951.53	1113.2	17.9	3.3	23.5	4.8	18.7	3.2	25.7	4.2	14.2	11.9	19.7	7.7	14.9	7.5	14.9	5.7	12.5	6	9.7	10.9	15.9	13.5	6.3	21.5	24.7
1	K20	3	OTNT	NA	Neutral	7.54673721340388	35.8571428571429	6.06237990179795	303786.560846561	5838.69377180019	13.8324514991182	71.8606701940035	5.1503310513043	333621.894179894	4196.71215417013	567	2463919	239192.5	2579.22	992.14	13.2	6.2	15.9	7.1	12	5.5	16.2	5.5	12.7	15.5	15	6.5	11.3	12.7	12	7.2	7.9	8.5	7.8	10.8	14.6	13.2	4.4	17.8	24.7
1	K21	1	OTNT	NA	Neutral	5.92087542087542	31.9141414141414	7.43545975702316	294996.695286195	5553.32697561483	11.9983164983165	53.8804713804714	4.11508320033551	231868.267676768	3790.6652951466	594	2481097	226206.9	2526.45	910.01	14.5	6.9	11.4	8.9	13.3	6.7	12.1	6.2	14.5	17.8	6.9	11.6	12.3	14.5	4.4	11.1	11.4	12.5	5.4	16.3	15.2	5.6	7.6	19	8.6
1	K21	2	OTNT	NA	Neutral	6.87913669064748	33.1395683453237	5.22902957308696	285644.633093525	5710.51284298133	13.2244604316547	69.9237410071942	5.22111106845165	328026.81294964	4285.12851899963	695	2471327	224473.5	2548.67	944.32	11.4	8.1	11.9	7.9	13.4	7.8	14.1	5.6	12.5	19.3	11.1	7.8	11.4	16.1	9.4	7.5	8.8	10.8	4.9	13.4	11.8	3.9	5.9	16.1	12.2
1	K21	3	OTNT	NA	Neutral	7.65491923641703	32.3876651982379	4.80874945328688	247762.861967695	5755.24536610126	13.3553597650514	65.9735682819383	4.77983254215171	288233.232011747	3981.93781858788	681	2196347	215649	2309.79	899.08	9.1	6.3	8.8	6.6	10.9	7.8	10.3	5.4	10	11.9	11.9	4.8	8.7	9.4	7.8	7	10.1	5	5	7.6	12.6	9.3	3.2	15.7	16.4
1	K22	1	OTNT	NA	Neutral	6.11245674740484	30.2716262975779	8.30456890549634	266561.570934256	5357.43223866755	11.7854671280277	52.5034602076125	4.37202174753396	232755.228373702	3946.25469118971	578	2353128	231610.1	2504.08	956.86	12.8	4.8	13.3	9	12.1	6.6	13.5	7.6	11.6	19.2	6.9	9.9	9.9	15.6	5.9	10.2	14.2	13.7	4.5	17	14.2	6.2	5.4	17.8	10.6
1	K22	2	OTNT	NA	Neutral	7.63128491620112	35.8882681564246	7.39949854605366	308315.603351955	5938.81551612529	14.1415270018622	86.7150837988827	6.23525503356267	437569.910614525	4573.28393320838	537	2598080	239989.8	2788.11	1007.35	11.2	5.6	14.7	6.3	15.5	3.4	17.3	4.1	12.5	12.8	21	6.9	11.9	9.7	16	5.8	9.1	7.3	5.4	11	13.2	13.4	6	18.6	25
1	K22	3	OTNT	NA	Neutral	6.5397489539749	30.557880055788	6.01413765560082	256620.230125523	5599.29274138569	12.5230125523013	57.7963737796374	4.52384488737796	256015.514644351	4044.75345918845	717	2298479	221650.9	2523.91	955.6	11.6	6.4	13.1	5.2	12.7	5.9	14.4	3.6	11.3	18	10.2	6.1	9.5	14.4	9.2	6.3	7	9.8	5.2	12.4	12.4	6.3	3.3	15.6	13.7
1	L03	1	RF	NA	Neutral	5.46279761904762	25.1116071428571	6.15761676219369	205379.78125	5197.67299983077	9.91964285714286	38.0565476190476	3.45137201251508	151749.197916667	3457.07660258355	672	2189575	199469.2	2239.89	811.02	9.5	9.2	6.7	10.9	9.2	10.9	7.1	11.8	11.9	18.5	3.6	15.2	8.9	15.9	3	19.2	9.5	14.1	2.2	24.1	10.9	1.5	8.3	14.3	2.2
1	L03	2	RF	NA	Neutral	7.57903225806452	30.7548387096774	3.86885818089946	227852.851612903	5325.28673851829	10.4225806451613	42.3822580645161	3.70138190957816	170974.517741935	3559.5858106032	620	2197396	195915.2	2158.58	813.07	8.9	11.3	5.6	10	9.5	14.2	7.3	6.5	9.2	16.5	2.6	16.1	7.7	15	1.9	21.8	8.9	8.7	2.7	27.3	9.7	0.8	11.1	12.3	1.8
1	L03	3	RF	NA	Neutral	7.6570996978852	31.0468277945619	4.37525816634128	237130.265861027	5530.16096750932	9.06495468277946	32.3413897280967	3.08285675715992	130479.670694864	3317.95415579972	662	2287539	202927.8	2276.3	831.52	11	8	10.3	8	11.5	10.7	9.5	6.6	7.9	16.5	4.1	20.8	8.5	13	3	23.1	9.5	8.2	3.5	32.3	10.7	0.9	8.6	13.6	2.9
1	L04	1	RF	NA	Neutral	7.55882352941176	28.8841911764706	4.90622848772253	205723.860294118	4956.39352217301	15.1709558823529	93.5367647058823	6.13296966264042	455263.097426471	4453.15238716604	544	2270161	212200.2	2131.13	824.59	9.2	5	7.5	7.7	7.2	4.6	7.2	7.5	6.1	10.3	23.7	5.1	4.4	8.8	12.1	4.2	14.3	6.1	11.9	8.1	10.1	28.7	3.7	12.1	37.3
1	L04	2	RF	NA	Neutral	9.37579617834395	39.2324840764331	5.87977589291811	288038.527070064	5125.70626258418	13.3614649681529	88.1847133757962	5.79971131250297	451282.383757962	4089.07184221586	628	2317413	200913.2	2257.18	804.33	11.1	19.4	11	16.7	10.5	19.7	9.1	15.8	7	15.6	22.8	18.5	7.8	20.9	13.1	17.5	13.4	9.2	9.4	23.2	15	21.7	17.7	18.8	32.5
1	L04	3	RF	NA	Neutral	6.81296023564065	28.7835051546392	3.70796939546302	219054.334315169	4689.39206266363	10.1664212076583	41.740795287187	3.32882004139304	177286.219440353	3236.00238874217	679	1989402	183217.6	2024.41	738.8	10.2	23.9	11.9	22.7	11.3	24.6	10.6	21.9	8	27	5.3	21.4	8	27.7	4.9	22.8	9	22.1	4.1	27.7	11.5	4	18	13.4	5.9
1	L05	1	RF	NA	Neutral	5.96456692913386	28.0866141732283	6.28303092042663	236718.472440945	5266.29271288847	8.82152230971129	32.5314960629921	3.11498894825022	133516.1167979	3325.79578297615	762	2233310	204250.8	2228.07	816.4	10	9.3	8.9	15	10	11.4	8.5	14.4	12.5	18	3	19.8	10.5	15.7	3.8	26.9	10.6	12.2	1.6	32	13.8	1.4	10.8	17.1	2.9
1	L05	2	RF	NA	Neutral	7.46144859813084	31.4883177570093	4.56465200773359	249231.963785047	5577.93844592689	11.7838785046729	51.8422897196262	3.99848985254315	212215.660046729	3638.93092267187	856	2427476	183626.7	2335.53	750.71	11.4	9.1	6.4	12.9	11	11.3	7.2	14	8.8	15.1	4.2	14.5	9.6	13	2.8	17.9	10.2	7.7	4.3	20.7	10.6	2.3	10.2	14.5	4.4
1	L05	3	RF	NA	Neutral	8.76671214188267	36.8881309686221	5.48406382182623	288673.330150068	5787.80621215631	13.1418826739427	63.7230559345157	4.6283089711416	271610.236016371	3928.58444678975	733	2605210	196086.8	2461.95	772.11	13.8	4	9.1	9.3	11.1	5	8.2	9.5	7.2	11.5	13	5.9	7.6	8.2	5.5	6.1	11.7	4.6	5.3	10.1	13.9	8.5	3.3	16.6	13.5
1	L06	1	RF	NA	Neutral	6.48354143019296	30.6322360953462	5.7697162902484	259625.384790011	5499.08150781419	9.13961407491487	33.1566401816118	3.25374968938403	131921.994324631	3462.82618523448	881	2391569	205233.3	2336.02	832.16	12	6.7	7	6.8	12.5	8.5	7.3	6.5	11.1	13.8	2.8	16.1	9.2	11.9	3	19.4	12	10.2	2	26	12.1	0.9	7	17.1	2.3
1	L06	2	RF	NA	Neutral	7.55571227080395	34.4160789844852	5.4259687971772	283273.363892807	5614.18858588422	12.9322990126939	61.4654442877292	4.43119465445269	275564.89280677	4049.88557131821	709	2554154	226258.6	2451.47	911.75	12	7.8	11	7.9	12.4	11.7	11.8	6.8	11.4	15.8	6.5	11.3	9.9	14.1	5.2	8.5	7.6	8.9	3.9	16.2	10.4	3.5	8	14.5	7.5
1	L06	3	RF	NA	Neutral	6.9187675070028	29.9663865546218	4.58990897223876	236986.369747899	5581.97742153164	8.87955182072829	33.0126050420168	3.21871645475329	127957.273109244	3320.06325103355	714	2313524	177371.9	2236.39	717.56	10.4	6.4	6.4	16.9	9.5	8	7.1	17.8	11.3	18.2	3.5	14.6	8	14.1	1.8	20.6	7.7	9.1	1.5	30.5	9.8	2	6.9	13.3	3.1
1	L07	1	RF	NA	Neutral	5.49574726609964	29.1810449574727	7.45359561507354	268406.878493317	5492.61628983122	6.97205346294046	23.7521263669502	3.0242888264619	101549.935601458	3165.24999366947	823	2470379	216948.2	2541.02	888.06	12.8	6.4	9.8	10.7	13.7	7.8	10.6	10.2	13.6	18.5	1.9	28.2	12.3	15.1	4.4	30.5	10.1	14.2	1.1	45.7	12.5	1	15.4	16.2	1.9
1	L07	2	RF	NA	Neutral	6.64274061990212	29.7781402936378	5.41094699122701	239172.22675367	5343.10653341222	12.1973898858075	54.8026101141925	4.17436418241058	235659.791190865	3832.20796220262	613	2354685	226085	2371.24	927.26	9	6.7	9.8	9.3	10.3	11.7	12.9	7.5	10.3	17.6	5.4	10.9	8.6	17	3.6	14.8	5.7	9.8	3.8	19.1	8.8	2.3	8.2	12.2	4.9
1	L07	3	RF	NA	Neutral	7.0712401055409	31.8575197889182	5.04170450633759	257951.439313984	5427.76541675581	8.4221635883905	29.2361477572559	2.92690075910567	111291.36939314	3190.80608759417	758	2377024	184790	2274.53	735.89	10.6	7.1	5.8	11.5	10.9	11.9	6.6	11.3	9.4	17.9	2.6	20.6	8.8	16.8	2.4	24.1	9.1	11.9	1.2	31.8	12.8	1.2	10.7	15.4	2.1
1	L08	1	RF	NA	Neutral	5.81678321678322	26.5440559440559	5.85034307538934	219571.499300699	5103.99955937377	10.4055944055944	41.0461538461539	3.59412890193997	175667.268531469	3634.08523512614	715	2353132	226572.5	2373.61	927.18	11	6.9	10.5	6.3	11	7.8	12	5.9	9	20.1	5.3	15.5	9.1	17.2	5.2	15.2	10.6	14.8	4.2	24.9	11.7	3.1	8.4	15.9	5.5
1	L08	2	RF	NA	Neutral	7.86412213740458	34.5618320610687	5.219691438004	287458.609160305	5918.02499598647	11.2641221374046	46.9862595419847	3.72563746312111	209368.867175573	3829.84553564427	655	2760496	226367.3	2611.31	906.21	14.5	5.3	12.1	10.7	15.6	6.9	13.7	8.7	11.3	13.4	3.1	15.4	13.4	11.6	4.4	13.7	10.5	7.6	4.4	25.3	12.5	2.6	13.3	16.3	5.5
1	L08	3	RF	NA	Neutral	6.40336134453782	28.1316526610644	4.64528522893264	220764.410364146	5298.82511205547	8.91456582633053	31.4033613445378	2.98784493831133	121656.868347339	3255.26750807666	714	2163396	191307.9	2169.65	796.58	10.1	7.3	8.4	14.1	8.8	10.4	10.1	12.3	7	18.3	2.2	19.3	6.7	15.7	2.4	24.9	7.6	10.8	1.7	30.4	8.7	0.4	10.6	11.3	1.8
1	L09	1	PIGN	NM_012327	sample	5.78198433420366	28.0639686684073	6.21720754974612	229849.407310705	5311.4132494971	8.46605744125326	31.3890339425587	3.1447519335649	125628.718015666	3312.9815162017	766	2156782	202586.3	2258.2	813.77	9.9	6.1	8	8.2	10.2	9.3	7.4	8	14.1	16.7	3.7	20.1	9.1	15.3	2.2	25.1	10.1	12.9	1.7	34.1	11.7	2.3	9.1	15.5	3.5
1	L09	2	PIGN	NM_012327	sample	7.08600917431193	33.0240825688073	5.84179903070469	273255.006880734	5790.79208136519	10.9185779816514	47.8405963302752	4.018748542878	202483.186926606	3698.17538702276	872	2475621	209632.2	2426.56	842.56	11.6	6.7	7.9	9.3	10.2	11.7	8.1	9.4	13.4	15.4	5.2	15.4	11.5	12.5	3.1	18.2	8.4	8.3	1.9	23.5	10.4	2.2	9.7	15.3	4.1
1	L09	3	PIGN	NM_012327	sample	7.42212518195051	33.2183406113537	5.93716027998508	265334.506550218	5751.81610183341	11.7976710334789	52.4730713245997	4.10162670096396	226342.836972344	3792.34780187717	687	2467180	210269.6	2433.65	855.69	14.1	7.7	10.3	9.6	12.4	7.6	9.8	6.3	10	13.8	7.6	9.9	9.5	12.4	6.6	12.1	9.2	7.3	5.7	18.2	12.7	6	4.9	16.7	10.8
1	L10	1	ERCC5	NM_000123	sample	5.65976714100906	26.6326002587322	6.53423538409089	225703.989650712	5182.55110192856	10.0025873221216	41.3234152652005	3.5816030618002	180839.250970246	3615.5170350903	773	2378774	223832.7	2372.47	900.18	11.8	7.4	10.6	8.8	12.2	9.3	10.6	6.1	10.6	20.8	5.2	16	7.8	16.4	5.4	18.2	11.3	14.6	3.9	26.5	12.3	3.8	8.4	16.4	7.1
1	L10	2	ERCC5	NM_000123	sample	8.32823129251701	37.7363945578231	5.98513287371185	313184.642857143	6011.68010387061	13.9710884353741	78.2380952380952	5.31442528390267	385407.551020408	4360.27806377753	588	2877857	239108.2	2739.58	953.95	16.5	3.2	14.1	6.6	16	3.7	13.9	7.5	11.1	12.6	13.9	9.7	10	8.8	11.1	8.3	10.9	6.1	7.5	14.3	13.3	11.4	7.1	19.4	19.9
1	L10	3	ERCC5	NM_000123	sample	7.17850953206239	32.3778162911612	5.25865245525145	255293.993067591	5477.06385047467	12.9792027729636	62.1230502599653	4.54275124017567	267947.804159445	3891.28552620168	577	2365600	214587	2295.17	871.92	10.7	7.6	11.8	8	10.7	8.5	10.2	7.6	11.6	16.1	8.5	6.1	7.8	13	8.5	8.8	7.3	9.9	7.3	11.6	9.7	10.2	4.7	13	15.3
1	L11	1	PHF6	NM_032335	sample	6.54095238095238	36.4971428571429	7.76557596043212	338345.224761905	5789.62437156239	11.0419047619048	46.3371428571429	3.77472990669289	200701.462857143	3711.08558406136	525	2656271	247472.5	2799.47	1033.61	17.5	10.7	17.3	9.9	17.1	8.8	16.6	6.9	13.9	15.6	5.3	14.1	13.9	14.7	5.7	15.2	12.6	11.4	5.1	22.5	19.2	4.2	8.2	23.4	6.1
1	L11	2	PHF6	NM_032335	sample	9.40499040307102	46.8579654510557	8.10794403294646	421537.616122841	6464.16622300049	15.2207293666027	90.8368522072937	5.85934286234508	456069.804222649	4590.56176140339	521	3158475	260623.8	3095.98	1057.61	19.6	6	19.6	8.1	20.3	2.9	19.4	4	14	10.9	19	7.1	15.5	7.3	13.1	6.9	13.6	4.8	14.2	12.1	19.8	18	7.1	24.4	30.3
1	L11	3	PHF6	NM_032335	sample	9.5926724137931	41.8663793103448	6.13589663205198	337152.448275862	6002.31400507539	14.1573275862069	82.9094827586207	5.6095620385189	400307.588362069	4363.57972141228	464	2906393	217294.3	2843.39	856.66	17.2	2.6	12.3	6.7	16.8	1.3	9.9	7.3	8.6	12.9	21.6	7.5	9.9	7.1	13.4	5.8	13.6	6	10.1	11	17.5	27.4	5.2	21.8	36.9
1	L12	1	BLM	NM_000057	sample	7.19461697722567	34.8074534161491	6.48443733515871	300788.132505176	5370.60615222435	8.91097308488613	33.5217391304348	3.26135888242166	136266.960662526	3485.21153002943	483	2542356	248284.8	2567.11	995.94	15.3	9.9	17.4	8.1	15.5	8.5	15.1	4.6	10.8	17.2	3.3	17	9.3	16.6	2.5	19	14.3	12.6	1.9	30.8	16.4	3.3	8.5	20.5	3.7
1	L12	2	BLM	NM_000057	sample	8.86301369863014	40.5205479452055	5.53931843689911	349852.856164384	6028.54148848442	16.1940639269406	97.9634703196347	5.91850935653904	503488.294520548	4583.08663165551	438	3184747	258423.2	2844.06	983.06	18.7	7.8	20.8	7.8	18	5.3	17.1	4.6	10.5	15.1	19.6	6.8	12.8	10.3	16.7	7.3	13.2	7.1	16.2	10.7	17.1	21.7	6.4	22.6	32.4
1	L12	3	BLM	NM_000057	sample	7.88536585365854	35.4365853658537	5.92905693677017	290655.563414634	5494.23704680342	13	60.4292682926829	4.56167273133167	265448.658536585	3858.58866680074	410	2593072	239481.5	2550.4	970.53	14.9	8.3	19	9.8	16.3	6.8	14.4	7.6	9	16.6	7.6	9.8	7.6	13.9	6.6	12.2	10.5	11	7.8	14.9	15.6	8.5	5.9	17.3	15.9
1	L13	1	ARID1A	NM_006015	sample	6.05623471882641	30.2836185819071	6.27300956556653	253990.097799511	5235.84523351665	7.75061124694377	27.5611246943765	3.07838014759776	99368.3569682152	3003.46601864941	818	2134842	159336.7	2192.69	637.87	9.8	10	2.9	22.6	9.4	14.8	2.9	26.3	12	18.5	2.1	19.6	9.2	15.4	1.6	36.3	11.6	12.2	1.1	37.2	14.1	0.9	11.4	18	1
1	L13	2	ARID1A	NM_006015	sample	9.15203955500618	38.0098887515451	5.16885804328609	272620.688504326	5501.24819979008	13.4017305315204	69.7688504326329	4.92817324320138	306546.525339926	3975.33509765967	809	2459566	169422.1	2290.23	669.83	9.8	5.4	3.3	17.4	9.4	6.3	3.5	20.4	7.3	11.9	8.9	10.4	5.2	9.5	3	10.1	11.7	4.3	6.4	14.8	13.8	6.3	7.3	16.7	10
1	L13	3	ARID1A	NM_006015	sample	7.98198198198198	35.2720720720721	5.29316800606885	273226.205405405	5634.97360441976	11.4828828828829	46.2648648648649	3.73686922164352	180341.027027027	3468.97895035242	555	2297007	176631.5	2229.38	700.13	9.7	6.5	5.6	12.4	10.3	8.8	4.9	15.5	9.7	12.3	4.3	8.3	7.7	10.6	2.9	19.3	10.1	5.9	3.1	16.4	13.2	3.8	4	15.7	5.9
1	L14	1	EZH1	NM_001991	sample	5.0790273556231	26.0258358662614	6.48747550433819	232416.895136778	4737.65139685073	11.3829787234043	54.4544072948328	4.17372339696545	250241.475683891	3915.43282302886	658	2313043	235749.7	2306.8	960.02	12	8.4	14.1	9	11.2	9	13.7	6.1	11.1	24.9	10.3	14.9	7.6	21.3	8.4	14.4	9.9	19.3	7.4	21.7	11.6	9.6	8.7	13.4	16.1
1	L14	2	EZH1	NM_001991	sample	7.96989966555184	34.7140468227425	5.88508050930697	285634.056856187	5597.0995649099	14.8511705685619	85.6137123745819	5.62851080042961	426047.16722408	4497.09966796063	598	2601056	235635.3	2561.43	974.47	13.7	5.7	12.7	6.9	12.7	4.7	13.9	4.2	8.4	16.7	14.7	7	9	11.7	9.5	6.2	10	7.2	8.4	10.7	10.7	13.2	5	13.9	22.1
1	L14	3	EZH1	NM_001991	sample	6.85157421289355	28.3313343328336	5.07151841180018	226181.391304348	5468.6137550766	12.1229385307346	51.5217391304348	4.03395462510815	220079.172413793	3880.41939977458	667	2355715	213778.2	2267.33	851.5	10.9	6.9	10.6	7.3	9	8.5	11.5	6.6	9.7	17.5	4.8	8.2	8.5	13.8	7	7.6	7.9	8.7	4.5	12.6	8.5	4.2	3.9	10.5	8.4
1	L15	1	ARID2	NM_152641	sample	10.1730205278592	68.9838709677419	10.3990059333772	727425.036656891	8621.02092758879	7.42961876832845	28.5923753665689	3.55447546652226	108853.730205279	3212.52027166778	682	3613838	106424	5104.08	497.34	33.7	3.4	1.9	61.7	75.2	0.9	2.9	51.9	32.1	5.9	6	17.9	45.6	4.1	1.9	31.1	28	4	1.2	36.8	52.1	1	5.7	60.7	1.9
1	L15	2	ARID2	NM_152641	sample	7.25032938076416	31.1910408432148	6.17134820228192	246964.77997365	5460.66180870596	13.0026350461133	62.2332015810277	4.5106276459971	272638.774703557	3927.78918809338	759	2289126	205739.5	2381.14	836.19	10.1	8.2	8.4	9.1	12.3	12.9	7.9	9.6	9.1	15.4	7.4	8.7	9.2	15.3	3.8	9.6	7.8	7.4	6.6	15.7	10.1	3.4	7.2	14.2	7.8
1	L15	3	ARID2	NM_152641	sample	7.4718137254902	31.328431372549	5.22107430321683	240684.992647059	5324.81415791438	12.2352941176471	55.3799019607843	4.07426104911288	237825.979166667	3739.85731689509	816	2305146	183092.3	2269.92	730.17	10.2	7.6	7.7	17.9	10	10.5	5.6	17.5	8	17.5	8.5	10.5	7	15.3	5.9	11.4	8.2	9.7	6.7	15.1	10.8	8.1	6.9	12.7	13.1
1	L16	1	FLT4	NM_002020	sample	5.24026845637584	25.6577181208054	7.54573013583602	226743.367785235	5394.41825920713	11.3181208053691	51.6281879194631	4.17779277528774	248968.134228188	4195.51214952045	745	2310939	243362.6	2537.59	1040.45	11.7	7	15.2	8.1	14.9	2.8	17.4	5.5	11.7	21.3	7.7	11	9.7	15.3	11.7	8.1	9.8	14.1	5.8	18.8	12.2	6	6.2	16.5	14
1	L16	2	FLT4	NM_002020	sample	8.4592	36.5088	6.14671922567584	298347.3472	5947.50715944457	15.184	84.0608	5.43534318089825	420544.2528	4486.96136239136	625	2889613	245435.3	2875.23	973.63	15.5	3.7	16	5.9	15.4	1.9	15.7	4.5	11.8	13.8	14.4	8.2	9.6	8.3	13.1	6.4	10.4	6.9	13.3	10.6	14.2	13.8	5.4	18.2	22.6
1	L16	3	FLT4	NM_002020	sample	6.21450151057402	28.6978851963746	5.00378278812683	237354.31570997	5131.9276933712	10.1540785498489	43.6163141993958	3.75936257166186	196442.453172205	3654.29990895312	662	2206719	206053.6	2233.67	835.65	12.1	10.9	11.6	14.7	11.3	15.4	11.5	13.1	11.6	22.5	7.1	15.9	9.2	20.5	8.2	16.2	9.1	14.8	5.4	29.8	10.9	4.7	8.6	13.9	9.4
1	L17	1	RF	NA	Neutral	5.89966178128523	28.1770011273957	6.23394365004932	245897.974069899	5476.72907214861	8.29875986471251	29.3528748590755	2.96695330511238	119064.082299887	3292.40712939973	887	2340929	214035.1	2453.21	885.16	12.2	9.8	8.6	9.5	12.1	9.6	9.7	6.2	10.9	17.8	2.1	21	10.3	14.3	2.5	23.4	11.2	12.4	1.2	33.4	13.1	0.7	11.7	16.9	1.6
1	L17	2	RF	NA	Neutral	8.30685358255452	37.4299065420561	6.53530064871312	322799.898753894	6008.42824157545	14.190031152648	73.708722741433	4.91716458535506	349931.275700935	4214.59058949797	642	2782819	255562.2	2753.35	1022.96	14.5	4.2	16.8	6.1	15.1	4.4	18.4	4.8	11.8	15.1	9.8	9.7	11.2	9	9.3	10	10.4	5.5	8.4	12.8	12.9	6.2	7.5	17.3	15.7
1	L17	3	RF	NA	Neutral	7.21412556053812	31.9809417040359	6.34466835285974	266311.746636771	5668.62810035386	10.2096412556054	35.8845291479821	3.31576523092928	138486.272421525	3462.41846423478	892	2383804	195667.9	2408.59	794.99	11.4	7.7	6.7	9.8	11.5	8.2	7.8	8.7	9.8	16.3	2.6	10.9	9.6	12.9	2.8	14.5	7.6	7.7	2.7	20.2	10.1	0.9	5.2	12.7	1.8
1	L18	1	RF	NA	Neutral	8.06784660766962	37.1032448377581	5.4265192163101	325960.851032448	6251.45567472097	8.60914454277286	32.2625368731563	3.33980338180853	121519.519174041	3301.88402371626	678	2842833	144996.1	3208.68	611.28	20.9	4	2.9	34.8	32.6	2.8	3.5	35	11.1	11.8	2.9	17.7	13.7	8.7	2.2	23.3	20.2	7.2	0.9	30.1	21.2	0.6	6.5	26	1.8
1	L18	2	RF	NA	Neutral	6.67427884615385	31.4555288461538	6.90600761872139	269752.181490385	5772.79561805269	10.21875	42.2632211538462	3.52930243663692	180387.998798077	3524.11282345534	832	2417070	221069.8	2566.51	921.46	11.4	10.5	11.3	9.7	13.5	13	13.1	7.8	12.6	16.1	3	22.8	11.8	14.1	3.5	21.5	7	9.9	2.8	29.9	10.5	1.6	17.2	14.8	3.4
1	L18	3	RF	NA	Neutral	7.25848142164782	32.2827140549273	5.32626381538672	268984.672051696	5857.55366153819	12.40549273021	55.513731825525	4.08745309012542	248070.447495961	3833.6189636893	619	2578621	236955	2594.17	955.72	12.8	6.3	14.9	6.3	14.7	6.1	16.6	4.8	11.8	14.5	8.2	10	10.2	12.6	7.6	12.8	8.9	6.5	6	16.5	11.8	6.3	5.7	16	12.3
1	L19	1	RF	NA	Neutral	5.91208791208791	28.4420024420024	6.36219524319968	239954.455433455	5513.06221857541	8.8021978021978	29.018315018315	2.90762111094888	113242.184371184	3402.82690029333	819	2218168	211108.8	2420.51	872.89	11.8	8.4	9	11.4	12.7	10.1	10.3	11.8	13.1	14.7	0.6	20.1	11.1	12.7	2.9	19.8	11.1	10.9	1.3	28.7	12.9	0.1	9.5	16.8	0.7
1	L19	2	RF	NA	Neutral	6.96436781609195	31.4275862068966	6.57808136141328	265311.797701149	5527.48606758951	11.8804597701149	59.8551724137931	4.46356518839412	265121.055172414	3774.67391400933	870	2460297	201283.1	2527.58	858.27	11.7	8.6	8.9	18.9	13.6	9.8	9.7	16.4	10.9	18.4	9.2	15.9	9.9	14.8	5.5	19.3	7.9	9.9	4.6	24	10.2	4.9	13.9	14.6	9.2
1	L19	3	RF	NA	Neutral	7.58554572271386	32.3053097345133	5.59132715452447	257925.545722714	5780.18011330843	13.0250737463127	60.0545722713864	4.37675092933313	261692.551622419	3938.20263764225	678	2501355	242990.1	2558.38	996.9	13.4	6.5	18.3	4.4	13.6	6.9	20.1	2.7	10.6	15.3	8.6	8.8	10.2	12.4	6.8	7.7	8.6	7.4	8.6	14.6	12.4	9.9	4.3	15.8	15.9
1	L20	1	RF	NA	Neutral	6.18758815232722	30.607898448519	7.15126441980859	263773.196050776	5337.784485325	9.89139633286319	37.5204513399154	3.30311431966688	161749.073342736	3589.88558703568	709	2277806	253241.8	2419.16	1043.91	12.4	8.2	15.7	6.2	13.1	10.2	18.6	3.7	12.8	17.2	3.7	17.8	10.4	17.1	5.6	19.3	12.6	14	2.5	27.6	14.2	2.1	9.9	18.2	4.2
1	L20	2	RF	NA	Neutral	8.31994459833795	33.8254847645429	5.71591493065563	256571.548476454	5469.87670912295	12.4085872576177	64.1634349030471	4.82454725630692	281099.894736842	3887.49518229205	722	2336699	199304.1	2391.19	823.75	8.3	8.6	5.7	10.1	7.8	6.9	6.8	10.7	7.3	13.4	10.2	9.8	7.2	10.4	4.3	14.5	9	4.7	4	19.1	9.1	6.6	8.2	11.6	10.7
1	L20	3	RF	NA	Neutral	8.38998211091234	36.9570661896243	5.46739328037865	293771.397137746	5964.1972879906	13.3130590339893	60.7084078711986	4.38790092720639	266805.137745975	4007.90986621512	559	2504997	246797.7	2470.21	968.55	12.7	6.1	15.4	5.9	14	6.3	15.2	4.3	12.2	12	8.4	7	11.4	10.7	7.2	5.9	12.9	6.3	7	10.9	15	8.6	3.2	18.8	14.3
1	L21	1	RF	NA	Neutral	6.32444959443801	30.7045191193511	7.35341371413373	268159.251448436	5664.65094361773	8.75666280417149	30.9200463499421	3.08315165100866	125301.853997682	3520.50425327219	863	2378059	228701.1	2515.81	941.21	11.9	6.1	12.6	6.8	14.5	6	13.2	4.9	11.9	14.8	2.2	19	10.3	12.1	3	16.9	13.1	10.5	1.7	29.8	14.4	0.8	7.3	19.9	1.3
1	L21	2	RF	NA	Neutral	6.89873417721519	31.0689170182841	6.32469292802979	262618.41350211	5587.31464926675	12.2236286919831	63.0646976090014	4.67279289692516	284029.112517581	3907.97470033588	711	2532189	221230.9	2546.2	905.73	11.8	7.2	10.7	9.4	12.2	8.6	12	7.6	11.3	19	10	13.2	10.3	14.8	4.9	15.3	7.6	10.1	4.1	20.1	10.3	5.8	12	13.9	10.3
1	L21	3	RF	NA	Neutral	7.61459854014599	35.1649635036496	6.18387607543263	301048.897810219	5744.11193907184	11.4627737226277	49.4496350364964	3.77605921374645	220845.300729927	3760.42626432791	685	2635622	224485.2	2637.37	929.96	16.1	4.7	14	8.5	16.2	6.9	14	5.5	11.7	18.7	6.1	11.8	12.7	14.7	6.3	11.5	11.4	10.7	6.6	19.3	15.5	6.9	7.4	18.1	10.1
1	L22	1	RF	NA	Neutral	8.27490039840638	58.3685258964143	11.7196805099271	636139.902390438	8541.46894787919	8.13147410358566	38.1155378486056	4.44913124340007	159175.019920319	3462.66133555117	502	3742260	138462.6	5204.15	654.24	33.7	2.8	4.6	40.4	73.7	0.2	6.4	27.9	30.3	10	13.5	16.3	42.6	5.8	4.4	19.1	17.5	5.6	1	28.3	40	1.8	9.4	53	4.4
1	L22	2	RF	NA	Neutral	7.13037447988904	29.4729542302358	4.92499974106933	225719.854368932	5402.39726244534	10.5533980582524	43.3162274618585	3.62550247205336	169249.833564494	3405.99413779484	721	2300828	202932.5	2262.4	823.74	9.4	9.4	8.5	11.9	9.3	13.5	8	12.9	7.4	16.4	2.2	16.2	8.7	15.8	1.7	25.5	6.9	8.7	1.1	26.6	7.9	1.4	12.8	11.4	1.8
1	L22	3	RF	NA	Neutral	7.02363636363636	30.1236363636364	4.88620879275033	200000.270909091	4402.8646750993	12.9418181818182	62.2745454545455	4.40920895292047	282619.127272727	3964.22979152832	550	1833906	213173.2	1936.08	886.3	7.3	26	11.5	9.6	8.5	25.8	13.5	8.4	9.1	21.3	13.3	10.4	5.8	31.6	8.9	10.4	8.4	13.3	6.2	14.9	11.5	11.6	7.3	11.5	19.8
1	M03	1	OTNT	NA	Neutral	5.94921875	26.6731770833333	5.00621702325358	213439.204427083	5317.4422607173	8.85677083333333	32.2239583333333	3.39344092449134	125342.8203125	3354.83280193278	768	2126638	190398.9	2224.27	797.14	9.4	9.5	6.6	10.8	11.3	10.2	6.4	8.1	11.7	15.1	3.9	15.1	9.6	14.1	2.2	24.5	11.3	10.9	1.8	29.6	12	1.3	4.9	14.8	2.5
1	M03	2	OTNT	NA	Neutral	7.92072322670376	34.2892906815021	4.9267994958756	277037.157162726	5703.38712996029	10.0792767732962	38.4631432545202	3.62967612322593	152325.998609179	3581.14912082658	719	2432440	194864.5	2426.12	804.15	11.4	8.8	6	10.2	12.8	11.7	7	9	9.3	13.6	2.6	15	9.5	12.1	2.9	16.7	11.4	6.8	1.7	25.6	11.8	0.7	10.7	17.2	1.4
1	M03	3	OTNT	NA	Neutral	6.72033898305085	28.9709443099274	5.08703421814369	229084.16464891	5249.83706479261	8.26755447941889	27.4975786924939	2.84999552502226	103069.539951574	3134.11947139799	826	2293308	183532	2236.39	740.75	12.5	8.8	6.4	10.8	10.3	12.2	6.2	10.3	8.1	20.5	1.7	20.6	8.1	16.9	2.2	27	7.7	12.7	1.5	33.1	10.2	0.8	9.7	13.6	1.2
1	M04	1	OTNT	NA	Neutral	9.24398625429553	49.7835051546392	6.70339505995797	461556.855670103	7289.86563990242	6.54982817869416	27.553264604811	4.01858888423728	106428.615120275	3123.07684500358	291	2752746	131880.4	4013.64	634.6	15.8	2.4	5.2	52.2	55.7	0.3	7.6	39.5	21.3	8.6	10	19.6	24.1	6.5	2.4	36.8	22.3	5.5	1.4	45	35.1	1.4	10.7	44.3	1.7
1	M04	2	OTNT	NA	Neutral	7.61529680365297	34.7283105022831	5.62443505502768	283666.313926941	5810.32571818545	10.9760273972603	42.1563926940639	3.63074300498635	165842.03652968	3590.20842955288	876	2432697	191530	2445.27	780.41	10.3	6.7	6.4	10	12.3	10	6.2	9.7	11	13.5	2.1	10.3	10.2	11.6	2.4	15.6	7.4	7.4	1.7	17.5	11.2	0.8	5.9	15.3	1.4
1	M04	3	OTNT	NA	Neutral	7.3821752265861	31.2839879154079	4.35536616941214	239047.765861027	5631.40768762498	12.0800604229607	53.4259818731118	4.28597170991462	227740.442598187	3785.59727589661	662	2218524	198563.4	2290.62	825.98	10.1	8.5	7.6	9.5	10.9	9.1	7.4	8.5	8.6	13.3	7.3	4.8	7.7	11.2	5	7.6	8.2	7.3	5.3	11.3	9.7	5.9	2.4	12.8	9.4
1	M05	1	OTNT	NA	Neutral	6.20958904109589	27.0397260273973	4.66236543548982	210973.239726027	4961.93592034064	11.4616438356164	49.6082191780822	4.06126360168661	205096.487671233	3647.46302844451	730	2097210	204399.2	2102.4	839.7	8.9	10	8.9	12.1	9.6	10.5	8.1	11.6	8.8	17.4	5.9	8.9	6.2	15.5	4.2	16.8	13.2	11.8	3.4	16.3	12.2	3.2	4.1	14.7	5.8
1	M05	2	OTNT	NA	Neutral	8.45008183306056	37.3617021276596	5.89162563776638	299730.021276596	5833.9714281278	15.20294599018	82.7986906710311	5.50844643796562	382063.873977087	4339.13032983653	611	2644973	228712.3	2519.35	913.84	12.1	3.1	11.3	3.1	11.1	6.9	10.6	2.9	8.7	12.6	13.7	3.3	9.3	10	8.2	4.9	10.8	5.6	8.3	6.2	11.9	8.2	2.9	15.9	15.5
1	M05	3	OTNT	NA	Neutral	8.00396301188904	34.6182298546896	4.76905985403966	271011.51651255	5451.01565881077	11.8190224570674	47.0066050198151	3.80506405598285	178843.749009247	3529.9906168873	757	2308370	186129.7	2270.16	767.44	12	7	8.1	11.4	11	9.8	6.9	9.8	9.6	16.2	3.8	8.5	7.5	13.3	2.8	11.5	10.2	8.3	4.4	14.5	13.7	2.4	4.1	16	3.7
1	M06	1	OTNT	NA	Neutral	6.82417582417582	31.003663003663	5.9571873096709	252122.642857143	5688.01035577346	14.3369963369963	89.0989010989011	6.32698631817685	424650.021978022	4518.1437058322	546	2472540	229067.2	2477.88	959.31	12.5	4.8	11.7	4.6	12.3	2.9	13.7	3.7	11	12.5	24.4	4	8.6	7.9	9.3	2.4	12.5	5.1	8.6	7.5	15	22.5	2.6	18.9	31.7
1	M06	2	OTNT	NA	Neutral	8.26832641770401	35.7123098201936	4.34932099051033	264854.301521438	5699.23141635593	10.3679114799447	40.5795297372061	3.55423530528759	162455.586445367	3546.73161445819	723	2344771	196836.1	2357.73	810.21	10.5	7.9	6.9	14.2	11.9	8.6	8	13.7	9.4	10.5	1.9	14.2	7.1	10.9	2.2	18.9	12.3	5.9	1.9	24.3	13.3	1.4	11.3	16.3	2.4
1	M06	3	OTNT	NA	Neutral	7.90444810543657	34.3706754530478	4.86826692060433	259393.560131796	5787.73589117146	13.2042833607908	63.171334431631	4.63232239760573	270997.077429984	3952.5931712029	607	2374852	211934.6	2383.75	855.73	11.2	5.1	10.4	8.7	10.9	6.6	10.9	6.3	11.2	11.9	9.4	4.4	8.2	9.4	5.8	5.4	9.9	4.9	5.8	8.2	12.9	9.4	2.3	15.7	17
1	M07	1	OTNT	NA	Neutral	6.00608828006088	28.9832572298326	6.83252078741901	239242.442922374	5332.49679354863	13.4109589041096	72.7732115677321	5.27000122169373	328041.97564688	4107.58486512325	657	2264249	213640.1	2318.86	863.76	9.4	5.6	9.4	8.2	10.4	9	9.1	8.2	12.5	14.9	16.7	5.6	8.7	12.9	7.3	4.9	9.6	9.3	8.8	11.3	12.8	12.2	3.8	16.3	19.3
1	M07	2	OTNT	NA	Neutral	7.37302977232925	35.4640980735552	5.95113059366962	291780.872154116	5926.61658070695	13.215411558669	61.7933450087566	4.55701095567815	267605.460595447	3956.28487804362	571	2558036	221852.6	2594.9	912.99	12.1	5.3	10.9	8.9	14.4	6.3	13	8.2	13.7	12.6	6	8.2	10.5	11.2	5.4	12.8	8.4	6.5	4.6	11.7	13	3.2	5.4	17.3	7
1	M07	3	OTNT	NA	Neutral	9.12869565217391	40.8834782608696	5.97436878473425	313065.666086957	5700.62851180775	14.5530434782609	80.4	5.48293957243847	351006.511304348	3983.81010762443	575	2585535	196451.7	2474.95	788.96	13.6	5	9	9.7	12.2	5.4	8.2	9.6	8.2	10.4	19.8	3.7	7	9.9	7	7.8	11.7	5.2	9.6	9.2	17.7	21.4	2.3	19.8	28.3
1	M08	1	OTNT	NA	Neutral	5.58673469387755	28.0680272108844	4.72803242005169	240016.523809524	4910.97067501823	11.0816326530612	47.9863945578231	3.98936223587977	209954.068027211	3800.62576868471	588	2209838	220991	2215.37	904.66	10.4	8	9.7	6	11.6	12.6	8.8	4.8	10.9	21.6	4.3	10.5	8.7	20.1	4.9	11.2	10.7	16	3.2	15.6	12.2	3.2	5.8	15.3	6.3
1	M08	2	OTNT	NA	Neutral	7.22380106571936	33.696269982238	4.81829378960177	277211.461811723	5694.16502949003	12.3463587921847	58.044404973357	4.48541741907792	268842.667850799	4073.50533845629	563	2533344	249684.1	2511.65	1051.28	13.9	7.1	17.4	5.7	13.1	7.5	20.1	1.4	11.2	16.7	7.3	13.5	10.8	13.7	7.1	10.8	9.8	9.2	6.9	20.8	12.1	4.1	9.2	17.4	8.3
1	M08	3	OTNT	NA	Neutral	7.54804270462633	35.3540925266904	6.54757213665186	284814.715302491	5936.7177715019	11.5604982206406	45.7064056939502	3.6818791637421	179453.74911032	3541.76922095266	562	2454024	204907.1	2516.55	826.89	12.5	4.4	11.4	8.7	14.1	5.5	10.3	7.1	11.6	12.6	4.8	10	8.7	10.1	2.7	14.1	8.2	6	4.8	16.4	14.2	3.2	4.3	18.3	5.5
1	M09	1	DNM2	NM_001005362	sample	4.10726643598616	20.19723183391	6.66170941827494	171595.866782007	4403.8786951966	13.1401384083045	66.6159169550173	4.86698914384112	292633.503460208	3850.38239627203	578	1956719	191595.4	2078.97	773.95	6.1	14.9	6.9	11.2	8.7	23.9	7.3	13.1	10.4	24.4	10.7	8.1	8.1	26.6	6.1	10.7	4.2	18.5	6.2	13.3	7.6	10.7	5.7	10.6	15.1
1	M09	2	DNM2	NM_001005362	sample	5.6456400742115	26.8905380333952	6.02599724414092	230627.560296846	4799.33694444091	14.5491651205937	74.1168831168831	5.04977601260846	340245.955473098	4185.68047984381	539	2066976	235328.1	2120.91	963.42	6.9	11.5	16	6.1	7.6	17.3	17.3	4.1	10.2	24.9	12.4	7.2	8.2	26	6.7	8	4.3	13.5	10.9	12.4	8.5	8.5	6.1	10.8	13
1	M09	3	DNM2	NM_001005362	sample	5.74618320610687	26.1698473282443	6.29603492265711	219177.801526718	4917.2919644903	14.5362595419847	93.6793893129771	6.62735002762206	457979.059160305	4346.40036753982	524	2055203	210765	2260.88	852.49	7.1	9.4	11.5	12.4	9	16.2	12.6	9.5	10.1	21	30	5	6.7	21	16.4	6.1	4.2	11.3	12.6	10.5	8.6	31.5	4	9.5	39.1
1	M10	1	PRF1	NM_005041	sample	8.69498069498069	35.94851994852	4.84307449671779	255066.894465894	5147.16844111282	14.3655083655084	83.4851994851995	5.68007757865958	401377.998712999	4434.94022463055	777	2245070	208373.8	2105.06	838.67	9.1	7.6	8.9	9	6.7	7.5	7.6	8.4	6.8	7.7	20.2	4.5	5	7.2	10.2	4.1	17	3.9	9.9	8.9	17.9	21	3.5	19.7	30.6
1	M10	2	PRF1	NM_005041	sample	6.98179271708683	29.5112044817927	4.34217502854338	226945.467787115	5145.13208957944	10.0378151260504	40.0490196078431	3.73982943225085	161617.037815126	3570.81342490426	714	2140476	202571.2	2127.97	847.78	8.3	11.5	8.7	11.1	8.1	17.2	8.7	10.6	7.8	18.3	2.4	13	7.7	18.2	3.2	23.2	7.7	10.5	2.5	29.6	9.5	0.8	10.8	12.5	2
1	M10	3	PRF1	NM_005041	sample	6.48187311178248	27.4184290030211	4.90213886732724	202434.083081571	4980.08904288748	10.5770392749245	43	3.79515231086548	167132.972809668	3498.29760277383	662	2119072	185214.6	2037.3	746	8.9	8.8	6	11.3	7.7	12.8	6.3	10.9	8.5	17.1	4.7	8.2	5.4	17.4	3.5	14.4	8.9	10.1	3	18.4	8.5	3.2	3.9	12.1	3.9
1	M11	1	DSN1	NM_024918	sample	5.28236493374108	23.9357798165138	4.62055235097888	187954.873598369	4566.39049323449	7.50050968399592	22.8542303771662	2.72862439236241	86248.3547400612	3276.80571787932	981	1873042	181304.3	1875.04	739.81	8.3	17.7	4.3	17.1	7.6	24.9	5.2	17	10.4	24.5	0.6	20.1	7.2	23.1	2	27.2	10.6	18.8	0.6	36.7	11.5	0.1	7.5	13.8	0.2
1	M11	2	DSN1	NM_024918	sample	6.84713375796178	31.8996815286624	6.00728174180466	259640.474522293	5352.18951732783	12.859872611465	58.6321656050955	4.28896385150353	261143.73566879	3986.65162631452	628	2344924	211657.7	2337.56	872.69	11	8.8	8.1	11.9	11.1	14	9.4	10.7	12.3	18.3	4.5	10	9.1	18.8	5.6	9.9	8.9	11	4.8	15.3	12.9	3.2	8	15.1	6.2
1	M11	3	DSN1	NM_024918	sample	7.60798816568047	32.9289940828402	5.37139689162482	260525.24260355	5136.7106315454	13.6730769230769	69.301775147929	4.78744517716218	299173.24852071	3868.788682443	676	2227416	160970.8	2270.96	655.09	8.7	7.1	3.3	17.3	9.8	8.9	4.3	19.2	7.7	18.8	13.2	7.1	7	15.5	6.4	8	8.3	8.9	7.4	11.2	11.7	14.6	4.3	12.6	21.4
1	M12	1	CBLB	NM_170662	sample	5.33405875952122	27.2274211099021	6.81657862042127	242450.224156692	5338.13109693551	9.91621327529924	45.5647442872688	4.16884560336206	189791.92491839	3708.37244326381	919	2194571	187130.7	2374.35	787.84	9.2	7.6	5.4	15.1	11.8	11	6.4	15.2	14	18.6	7.2	11.2	10.4	16.5	3.8	14.3	8.7	13.4	1.6	21.4	12.3	1.8	6.1	15.7	4.2
1	M12	2	CBLB	NM_170662	sample	6.78989898989899	30.2959595959596	4.60648799991785	242185.519191919	5420.86595398734	8.3989898989899	34.1353535353535	3.30455059888209	135583.993939394	3278.40153337943	990	2317320	171484.5	2246.9	687.42	9.5	9.8	5.2	16.4	9.7	15.4	4.3	19	10.1	18.2	2.6	23.7	10	16.4	2.3	31.3	7.7	10.4	1.6	39.7	9.9	1.7	19.9	14.1	2.9
1	M12	3	CBLB	NM_170662	sample	7.59456635318704	33.251828631139	4.66078034312306	269256.164054336	5543.13593052526	8.70532915360502	33.0355276907001	3.25744966765996	124854.246603971	3229.24701230519	957	2302452	166417.5	2321.26	668.3	9.9	8.5	3.8	13.2	10.8	13.4	3.7	14.5	8.3	15.7	2.2	16.1	8.8	13.8	1.7	21.4	9.9	9.4	1.7	28.8	10.4	1	8.9	13.9	2.2
1	M13	1	EP300	NM_001429	sample	6.35240572171652	26.815344603381	5.72061639991161	192727.084525358	4757.79984653298	14.1638491547464	82.2145643693108	5.73154349110838	404242.11313394	4389.12430249356	769	2077328	168335.5	2136.76	678.14	6.9	6.5	3.5	17.2	7.5	8.2	3.3	17.9	9.5	15.5	14.8	5.3	5.6	13.5	13.4	5.7	10.4	9.1	10.7	10.3	12.6	17.6	4.4	13	28
1	M13	2	EP300	NM_001429	sample	6.74421768707483	27.9931972789116	4.70115959197594	204403.232653061	4674.8294338691	14.3632653061224	81.9156462585034	5.29444670835553	396395.265306122	4246.89592987989	735	2248671	177835.4	2047.77	721.53	8.7	7.6	6.1	18.5	7.1	14.8	5	17.1	7.5	21.1	11.8	8	5.4	21.9	7.2	9.9	5.7	10.5	9.5	13.3	8.2	15	6	9.4	22.2
1	M13	3	EP300	NM_001429	sample	5.86779661016949	29.5406779661017	6.74519165178531	264789.93559322	5359.59497287661	10.6101694915254	48.7	4.15445917057255	214414.981355932	3646.13029303255	590	2353453	188055.7	2528.25	764.03	11.7	7.8	7.8	15.3	13.6	9.8	8.8	13.9	13.4	20.7	7.3	13.2	12.5	21.2	6.9	17.5	7.3	12.5	3.2	23.7	11.7	4.2	9	14.4	8.8
1	M14	1	PHOX2B	NM_003924	sample	5.73012048192771	24.7361445783133	4.94332899194709	191279.153012048	4902.79214377799	10.6313253012048	45.1831325301205	3.95580762924974	182161.457831325	3542.069011854	830	2077763	186325.5	2124.23	770.72	10.1	9.9	6.1	14	9.5	11.7	7	15.2	10	19	4.1	10	6.4	17.3	1.8	17	11	13.6	2.8	20.1	11.2	2.2	4.8	13.6	3.5
1	M14	2	PHOX2B	NM_003924	sample	6.58899297423888	30.5409836065574	5.68828495852112	254184.947306792	5179.25675568865	9.29274004683841	35.1978922716628	3.50442031193685	134871.557377049	3462.62647931695	854	2146575	182045.6	2143.26	743.6	8.9	14.2	4.4	14.5	8.8	20.7	4.8	13	10	20.7	1.6	15.3	8	19.1	2	21.2	8.1	11.6	0.8	27.8	9.6	0.6	11.2	11.8	0.8
1	M14	3	PHOX2B	NM_003924	sample	6.80450070323488	29.5372714486639	4.98565055725185	240411.928270042	5370.96466170863	9.44725738396624	36.9240506329114	3.46445250942845	146006.047819972	3363.98614327898	711	2341808	184340.2	2316.58	739.3	12	8.2	7.2	14.9	11	10.1	6.6	17	8.2	18.7	3.5	12.8	8.3	15.8	2.5	22.5	7.3	11.5	1.7	25.6	10.7	2	5.9	15.2	4.5
1	M15	1	LATS1	NM_004690	sample	6.20718232044199	27.5621546961326	4.65660823198901	221555.998618785	4918.77386962165	9.43646408839779	32.0262430939227	3.03346114482505	124376.327348066	3342.58239972373	724	2236637	212996.5	2123.51	860.9	8.7	9.8	9	9.7	8.3	11	8.1	9.4	10.5	18.2	1.7	17.5	6.4	17.5	2.9	24	12	13.7	2.5	26.4	12	1	7.2	14.9	1.8
1	M15	2	LATS1	NM_004690	sample	7.90414878397711	32.3419170243205	5.5436029356991	246620.313304721	5237.45438144376	13.3848354792561	70.6952789699571	4.85098717132217	333543.785407725	4135.51133562202	699	2339921	209609	2248.56	838.74	10.9	11.7	8.2	10	9.6	16	9.4	10.4	7.9	17.2	10	12.2	6.4	17.6	9.2	13	10.2	9.2	8.4	19.6	10.7	9.9	12	13.4	18
1	M15	3	LATS1	NM_004690	sample	6.3969465648855	28.5941475826972	5.90819279764912	238763.059796438	5158.42726123713	10.2404580152672	38.352417302799	3.327901306375	142819.861323155	3275.30709272965	786	2305894	166218.2	2195.51	665.15	9.9	11.1	5.2	17.8	8.8	16.5	3.9	19.1	9	21.4	2.2	14.2	7.8	17.8	1.9	19.6	7.6	11.5	2.7	20.9	10.2	2.2	6.4	12.8	3.2
1	M16	1	CUL3	NM_003590	sample	6.38306451612903	29.369623655914	6.54194404604487	240132.139784946	5072.87613617423	12.4677419354839	51.7123655913978	3.91083186612602	205226.061827957	3582.29900058891	744	2216654	208049.5	2117.14	827.74	9.4	9.7	8.9	13	8.2	8.9	7.1	11.2	9.7	16	4.6	7.5	7.1	14.1	2.2	12.9	11.4	11.4	6.9	15.1	10.9	3	5.5	12.8	4.7
1	M16	2	CUL3	NM_003590	sample	6.93485005170631	29.8345398138573	5.31901798196277	238599.647362978	5059.71978731921	9.76732161323682	38.6473629782834	3.20380249164951	154975.259565667	3153.83596982748	967	2382825	195702.2	2275.34	794.49	12.6	16.6	8.6	15.6	10.9	18	8.3	14.5	9.5	24	2.9	27	8.3	22.3	2.1	34.2	8.6	15.5	4.6	38.1	10.5	2.3	22.6	14	3.5
1	M16	3	CUL3	NM_003590	sample	7.85882352941176	30.2032085561497	4.62109476094313	213847.425668449	4867.32669402737	11.2128342245989	52.1743315508021	3.90675153701447	219263.620320856	3419.27068318204	935	2394152	186617.8	2188.2	746.24	10.1	6	7.4	16.5	6.8	6.6	7.4	17.4	5.7	19	9.5	14.8	4	14.5	4.9	23.9	10.3	10.3	6.5	24.5	11.2	10.5	8.6	11.7	14.1
1	M17	1	OTNT	NA	Neutral	7.71153846153846	32.1346153846154	6.0050966097974	240944.148351648	5035.02711992528	13.6002747252747	80.5673076923077	5.57420018974509	389125.648351648	4260.98040011717	728	2170701	201366.2	2204.18	818.59	9.8	10.3	7.7	10.4	10	9.6	7.3	10.6	8.2	13.9	21	8.9	6.7	13.9	10.2	8	17.7	9.6	8.4	11.8	15	21.3	6	15.7	29.8
1	M17	2	OTNT	NA	Neutral	6.82032400589102	32.1678939617084	6.504523161031	279839.321060383	5788.6515955865	11.5331369661267	54.7187039764359	4.28238162890596	247919.840942563	3883.12708531227	679	2536838	227272.1	2673.64	947.31	13.3	8.7	11	8.4	14.3	9	12.8	4.7	13.5	19.3	7.7	15.8	11.5	15.3	5.3	14	9.6	10.9	4.6	24.2	12.5	4.4	11.9	16.3	9.7
1	M17	3	OTNT	NA	Neutral	6.26611796982167	29.5281207133059	5.39645335833161	247515.817558299	5401.44772843003	8.8559670781893	32.2688614540466	3.13690934292856	124625.07133059	3207.64251651525	729	2218066	178002.5	2296.79	741.54	11.5	15.5	6.7	17.8	11.5	22.1	6.9	15.6	12.3	19.6	2.5	18	9.5	17.7	2.5	23.3	7	11.9	1.4	30.6	10.4	0.8	10.6	14.3	1.9
1	M18	1	OTNT	NA	Neutral	5.64137086903305	29.6903304773562	8.4002744575528	270278.780905753	5492.36302229004	8.8812729498164	35.2411260709914	3.32432086132041	147808.391676867	3408.41196161447	817	2295239	215550.2	2595.41	893.68	12.4	7.2	11.9	10.9	14.3	4.9	12.7	7.6	14.6	19	4	21.3	11.5	14.8	3.4	22.9	12.5	13.3	2.6	32.8	14.8	3.1	12.6	18.7	4.7
1	M18	2	OTNT	NA	Neutral	7.884	33.7266666666667	5.29085234223141	266978.890666667	5507.61582349459	12.8893333333333	65.9893333333333	5.00604935520928	284600.750666667	3935.62511695432	750	2375818	189218.3	2392.05	781.46	10.4	9.9	7.2	10.4	11.3	10.9	6.4	9.7	10.3	16	8.8	7.1	7.6	12.8	3.2	9.6	10.8	6.9	4.3	11.5	11.6	3.9	4.3	15.3	8.1
1	M18	3	OTNT	NA	Neutral	7.05801526717557	32.7389312977099	6.73049689119249	273091.087022901	5706.6168554652	11.4015267175573	49.5893129770992	4.02683522195657	214212.885496183	3771.2452164643	655	2335530	208147.1	2514.27	887.57	12.8	11	13.1	11.6	14.8	8.7	12.4	6.9	12.1	16.8	6.1	10.1	10.2	14.2	6.3	8.5	10.5	9.2	4.1	17.4	13.9	5	5.6	18	9.5
1	M19	1	OTNT	NA	Neutral	5.69647696476965	27.2425474254743	6.22995997057013	227775.37398374	5216.40799878828	10.2560975609756	43.7872628726287	3.84297724116879	189582.478319783	3688.73238118521	738	2032099	202453.1	2277.21	854.93	8.7	11.5	7.6	11.4	11.9	10.7	9.8	10	13.1	17.9	3.9	12.5	9.5	15.9	5.8	14	8.9	13	3.4	21.1	11.1	2.2	7.9	15.7	5.4
1	M19	2	OTNT	NA	Neutral	8.43046357615894	36.4337748344371	5.31607122888475	295654.458609272	5611.42981016909	13.9221854304636	76.5794701986755	5.19210156015373	340486.799668874	3954.04821717683	604	2672282	193312.1	2523.19	783	12.4	6.8	6.5	11.9	10.8	5.5	6	11.3	7.9	16.2	12.3	7.9	8.8	10.3	4.8	10.3	9.8	6.5	9.3	14.6	11.9	11.9	7	14.2	15.4
1	M19	3	OTNT	NA	Neutral	7.49917355371901	34.3719008264463	5.37746887006283	285265.555371901	5672.46498097649	12.5057851239669	56.4214876033058	4.06929510510324	244870.20661157	3720.69267497044	605	2456612	220537	2570.39	907.44	13.2	7.3	13.2	9.9	14.4	8.8	14	10.6	11.9	16	7.4	12.6	9.9	14.7	7.3	15.2	9.3	9.3	8.8	19	13.2	9.8	7.8	17	14.7
1	M20	1	OTNT	NA	Neutral	5.85196850393701	29.444094488189	6.0945548903413	256727.65984252	5512.14856158551	10.9259842519685	49.6188976377953	4.0841264682198	220589.177952756	3791.96495803257	635	2182101	209951.9	2336.72	870.69	10.9	10.9	9	9.4	11.5	11	10.1	6.6	15.3	16.9	6.8	11.3	11	15.3	4.1	10.7	9.3	12	3.3	17.8	12.6	3.9	6.9	16.9	8.5
1	M20	2	OTNT	NA	Neutral	7.3128295254833	29.6695957820738	4.32369444732092	209454.527240773	5113.30978623223	11.5413005272408	54.1792618629174	4.2748171938321	210930.497363796	3410.56484154798	569	2080474	186274.3	1992.24	722.51	6.7	7.7	5.8	11.8	5.4	14.2	3.7	14.2	8.6	14.4	7.9	13.7	5.4	14.4	0.9	27.1	8.6	8.4	4.4	19.7	7.7	2.3	9.1	9.8	3.3
1	M20	3	OTNT	NA	Neutral	7.43646408839779	35.7513812154696	7.68353897012171	303661.425414365	5750.08820711692	12.7458563535912	59.1086556169429	4.36390995460466	252159.47145488	3787.06366588888	543	2421971	206530.7	2554.85	867.5	12	7.7	9.6	9.2	12.3	7.4	9.8	8.7	10.9	14.4	9.4	7.6	9.8	12	5.9	11.2	9.9	7.9	8.3	14.4	12.9	10.3	5.2	16	14.7
1	M21	1	OTNT	NA	Neutral	5.75942782834851	25.408322496749	5.02887956221344	199060.656697009	5092.34572216237	12.6371911573472	66.0689206762029	4.90324102805007	302772.373211964	4070.92584725942	769	2116916	213195	2101.14	871.29	9.2	6.9	8.5	8.8	10	9.6	8.8	8.2	8.8	17.3	12.6	7.7	7.5	14	7.7	8.3	9.4	11.6	5.2	12	11.7	10.5	5.3	13.1	17.2
1	M21	2	OTNT	NA	Neutral	8.31268011527377	31.1325648414986	3.98629518367371	217194.34870317	5221.86037832691	14.7680115273775	84.7737752161383	5.63693203777124	414287.380403458	4382.12478488607	694	2479997	230261.8	2300.65	920.65	8.8	4	12.7	6.9	6.9	3.3	11.5	5.8	5.9	13.3	15.1	5.9	4.5	8.9	12.5	7.5	7.5	5.8	9.1	9.7	7.3	13.5	4.9	10.2	21.2
1	M21	3	OTNT	NA	Neutral	9.32963988919668	41.6260387811634	7.2151363714213	332172.959833795	6034.65425813719	13.7659279778393	80.52216066482	5.64151402623582	381133.245152355	4155.65766444305	722	2827771	207499	2828.6	834.39	14.5	3	9	9.8	15	0.8	9.1	6.6	10.9	10.9	23.1	6.6	9.6	7.2	13.4	6.2	12.3	4.7	9.7	11.5	18.3	23.8	4.2	20.4	32
1	M22	1	OTNT	NA	Neutral	6.08262108262108	27.8532763532764	5.30687350706599	225411.088319088	4961.12114848322	10.3119658119658	42.3717948717949	3.78942866081835	182417.650997151	3735.11243314275	702	2075582	214634.4	2166.19	902.37	8.8	10.8	9.7	8.7	9.5	13	11.7	7.5	10	18.8	5	10.3	6.3	17	4.4	14.8	13.7	13.4	3	20.7	14.7	2	6.6	16.8	6.1
1	M22	2	OTNT	NA	Neutral	7.06174496644295	32.2268456375839	5.415752957108	265909.943624161	5658.61846762685	11.8295302013423	56.6644295302013	4.34865674301688	234563.110067114	3679.45974497655	745	2499546	178541	2436.28	724.66	11	8.9	5	19.9	12.5	11	5	20.8	12.3	17.2	7.5	12.9	10.2	14.6	4.2	20.1	8.7	9.4	3.9	20.3	11.4	3.5	9.5	15.3	6.3
1	M22	3	OTNT	NA	Neutral	6.3878954607978	31.1100412654746	5.92309690260559	267118.149931224	5399.51075657569	10.1513067400275	45.6712517193948	3.95696485760105	189711.64786795	3503.52965207412	727	2272509	189042.4	2459.48	786.11	10.9	11.6	8.4	12.8	13.1	13.9	9.5	11.7	11.6	20.5	8	13.9	10.7	17.9	5.1	15.4	5.9	13.9	4.1	25	10.5	5.6	8.8	14.3	8.5
1	N03	1	PLK1	NA	Negative	7.87234042553191	70.4822695035461	18.2163862699359	839181.716312057	8430.81298774759	9.90070921985816	53.3120567375887	4.07584041812394	365058.432624113	3511.25010060491	141	4135081	367457.5	5712.25	1491.64	40.4	16.3	29.1	31.2	53.9	5	29.1	27.7	43.3	14.2	8.5	33.3	46.8	14.9	12.8	36.9	19.9	14.2	6.4	40.4	44.7	12.8	29.1	51.1	19.1
1	N03	2	PLK1	NA	Negative	9.91891891891892	75.7567567567568	13.7197491545318	803790.094594595	7973.41018692607	17.9189189189189	98.3783783783784	6.02077636349604	620395.108108108	4724.149632596	74	3996570	463521	4587.32	1832.96	35.1	16.2	52.7	12.2	43.2	4.1	59.5	9.5	41.9	10.8	10.8	14.9	35.1	12.2	23	13.5	21.6	8.1	29.7	23	39.2	18.9	14.9	48.6	28.4
1	N03	3	PLK1	NA	Negative	11.1875	108.625	18.0092977708756	1253031.4375	8989.13366173144	16.953125	89.984375	4.81900079538234	537010.375	4895.51262109821	64	5095088	505061.9	5225.56	2165.15	53.1	7.8	53.1	10.9	53.1	0	50	10.9	51.6	10.9	18.8	14.1	48.4	7.8	31.2	14.1	20.3	6.2	26.6	15.6	53.1	34.4	9.4	62.5	37.5
1	N04	1	PLK1	NA	Negative	6.5546875	62.0078125	18.6084939801707	759777.453125	7972.90748855252	10.8046875	58.0625	3.84566283381582	426840.4453125	3604.74399290453	128	4747612	384218	5718.47	1521.64	35.2	17.2	34.4	32	47.7	4.7	36.7	26.6	37.5	22.7	10.2	35.2	43	19.5	18	37.5	20.3	18.8	16.4	45.3	39.8	13.3	30.5	46.1	19.5
1	N04	2	PLK1	NA	Negative	9.78378378378378	94.0135135135135	28.404750317298	1088809.06756757	8424.86930602345	16.7972972972973	95.2432432432432	5.31652824786776	515882.472972973	4132.7482611629	74	5195088	342263.7	5391.78	1339.18	37.8	9.5	39.2	24.3	45.9	1.4	40.5	18.9	44.6	12.2	12.2	18.9	41.9	5.4	17.6	20.3	18.9	5.4	21.6	27	41.9	27	17.6	50	35.1
1	N04	3	PLK1	NA	Negative	8.76712328767123	84.2191780821918	22.4466804168807	979078.493150685	8873.22850307426	14.7945205479452	82.3972602739726	4.60679670047544	510219.945205479	3992.21717170841	73	4422173	393928.5	5514.08	1542.03	34.2	12.3	50.7	27.4	53.4	2.7	42.5	20.5	41.1	8.2	15.1	23.3	45.2	8.2	17.8	24.7	16.4	6.8	24.7	30.1	42.5	23.3	23.3	47.9	32.9
1	N05	1	PLK1	NA	Negative	7.22330097087379	75.6407766990291	21.1697109024001	896172.203883495	8418.36024509694	12.9320388349515	67.8834951456311	4.73938718064939	381576.165048544	3581.5342053672	103	4871094	339959.3	5352.09	1267.82	41.7	23.3	38.8	35	53.4	4.9	38.8	33	41.7	15.5	15.5	25.2	43.7	16.5	18.4	34	18.4	14.6	23.3	38.8	44.7	22.3	23.3	57.3	29.1
1	N05	2	PLK1	NA	Negative	10.8173076923077	71.6346153846154	11.9346733744357	720473.615384615	7503.80797227946	16.6730769230769	97.7403846153846	5.35156772550161	526899.644230769	4336.67314592078	104	3585714	353508.3	3891.04	1422.2	28.8	14.4	45.2	13.5	34.6	10.6	48.1	10.6	34.6	12.5	13.5	11.5	35.6	12.5	13.5	14.4	21.2	9.6	22.1	19.2	35.6	23.1	12.5	48.1	29.8
1	N05	3	PLK1	NA	Negative	12.9183673469388	86.3469387755102	8.35249830463754	903192.806122449	7900.64556192327	17	79.969387755102	5.0054738773533	431941.744897959	4341.03931817264	98	4327581	421397.9	4065.83	1677.94	34.7	11.2	56.1	15.3	49	1	58.2	11.2	35.7	9.2	13.3	14.3	37.8	7.1	21.4	17.3	23.5	5.1	28.6	22.4	41.8	25.5	10.2	48	38.8
1	N06	1	PLK1	NA	Negative	7.71134020618557	69	20.302016316114	808119.237113402	9033.17649816399	10.0927835051546	49.7938144329897	3.40540569305762	278161.93814433	2983.56249883661	97	3943445	298539.1	6550.99	1158.97	42.3	16.5	36.1	38.1	51.5	6.2	34	34	41.2	15.5	10.3	36.1	48.5	14.4	11.3	44.3	21.6	14.4	16.5	49.5	49.5	13.4	35.1	56.7	19.6
1	N06	2	PLK1	NA	Negative	9.83076923076923	104.938461538462	29.3867336306277	1239894.49230769	8753.54058809961	15.5384615384615	85.8	4.5050879580817	458127.569230769	3703.35028366147	65	4631204	323482.8	5751.33	1181.27	41.5	16.9	46.2	32.3	55.4	4.6	40	26.2	50.8	10.8	10.8	26.2	46.2	12.3	12.3	29.2	24.6	10.8	32.3	32.3	52.3	24.6	27.7	63.1	30.8
1	N06	3	PLK1	NA	Negative	12.171875	80.8125	12.5394595432437	798616.8125	7600.49291680787	16.96875	83.5625	4.40190539336674	472147.5	4345.61067945958	64	3950218	427679.9	3889.91	1582.87	46.9	10.9	48.4	10.9	42.2	4.7	46.9	7.8	31.2	10.9	12.5	10.9	35.9	12.5	14.1	15.6	25	10.9	34.4	17.2	54.7	25	9.4	62.5	35.9
1	N07	1	PLK1	NA	Negative	7.64210526315789	79.9368421052632	24.7937645600086	951552.568421053	9155.82756724881	12.5684210526316	80.5684210526316	6.06414775533025	608375.147368421	4128.39540586719	95	4427676	437344	6114.72	1631.26	35.8	13.7	37.9	31.6	61.1	3.2	35.8	29.5	53.7	6.3	17.9	25.3	48.4	7.4	21.1	29.5	18.9	6.3	17.9	33.7	50.5	21.1	23.2	58.9	30.5
1	N07	2	PLK1	NA	Negative	10.1707317073171	78.1585365853659	12.8538286227959	836317.548780488	7531.40260764256	15.219512195122	72.7073170731707	4.09677402565247	427732.731707317	3818.91148986726	82	4359638	449956	4571.13	1630.89	36.6	13.4	47.6	19.5	39	2.4	41.5	15.9	34.1	14.6	3.7	19.5	32.9	12.2	11	28	15.9	9.8	23.2	26.8	36.6	12.2	20.7	45.1	14.6
1	N07	3	PLK1	NA	Negative	12.4444444444444	80.1555555555556	13.1027904308289	831862.955555556	8415.09333417336	18.2444444444444	91.3777777777778	3.90083015303949	507713.755555556	4148.62328612939	45	4908410	463015.6	5038.6	1618.3	55.6	6.7	60	22.2	51.1	4.4	57.8	17.8	28.9	8.9	13.3	20	44.4	8.9	24.4	24.4	26.7	8.9	35.6	24.4	48.9	28.9	17.8	62.2	40
1	N08	1	PLK1	NA	Negative	9.13114754098361	94.9344262295082	24.3666557865191	1108668.04918033	8627.91953329373	14.1967213114754	68.1147540983606	4.19344126067055	389061.163934426	3776.43210893166	61	4838132	512443.4	5707.09	1799.27	41	18	50.8	34.4	50.8	8.2	36.1	32.8	45.9	8.2	8.2	32.8	41	11.5	14.8	36.1	27.9	8.2	31.1	36.1	52.5	24.6	27.9	59	31.1
1	N08	2	PLK1	NA	Negative	9.95121951219512	76.0731707317073	8.87274155945045	800450.902439024	6659.96994828757	15.609756097561	94.4146341463415	4.88400060081328	622081.365853659	4173.06019441287	41	3517923	494262	3753.72	1827.31	24.4	24.4	53.7	22	29.3	9.8	56.1	17.1	34.1	24.4	14.6	19.5	26.8	26.8	17.1	22	9.8	22	24.4	26.8	31.7	22	22	43.9	26.8
1	N08	3	PLK1	NA	Negative	9.55263157894737	66.6052631578947	9.36814879897358	668368.605263158	6772.10861615937	16.7368421052632	82.4473684210526	4.79794208407782	462925.473684211	4151.16758281854	38	3371886	386243.4	3783.72	1491.97	28.9	15.8	47.4	15.8	26.3	5.3	47.4	7.9	28.9	23.7	13.2	7.9	28.9	23.7	15.8	18.4	21.1	15.8	21.1	18.4	34.2	31.6	7.9	36.8	31.6
1	N09	1	CIC	NM_015125	sample	5.57779980178394	25.8572844400396	5.02496673402467	212966.592666006	5025.7824997247	7.47076313181368	27.4866204162537	3.020936398041	113908.364717542	3255.16008986383	1009	2142265	200528.2	2146.43	837.62	8.7	9.6	7.2	11.2	8.4	12.8	7	9.9	11.4	21.3	3.4	23.5	8.3	18.7	3.4	26.6	11.4	15.9	1.3	41.3	12.2	0.5	12.9	14.7	2.7
1	N09	2	CIC	NM_015125	sample	6.94159713945173	29.7711561382598	5.09350651230887	227459.553039333	5205.25126329377	9.3253873659118	32.4028605482718	3.2050662381589	125924.320619785	3460.46191850312	839	2193157	201545.7	2182.8	829.18	7.6	12.9	7.4	7.3	9.4	17.3	7.5	5.8	10.6	18	1.7	20.5	6.4	18.1	2.4	20.9	7.4	10.7	1.2	29.6	8.5	0.5	12.5	11.7	0.8
1	N09	3	CIC	NM_015125	sample	6.23607038123167	26.2873900293255	5.13877578932394	197654.774193548	4922.35313600085	8.64809384164223	30.1348973607038	3.08754104935033	119639.202346041	3236.00907549291	682	1946784	188676.5	1952.02	780.86	6.9	15.1	7.2	10.9	8.1	21.1	7	9.5	9.5	21.3	2.9	19.9	5.6	22	2.2	26.5	6	12.3	2.2	32.3	8.9	1.2	8.2	11.4	1.5
1	N10	1	SMARCA4	NM_003072	sample	5.576	27.176	6.40560431763257	228021.624	5166.31409657727	11.64	56.382	4.50561411106808	258954.298	3946.61632450902	500	2024038	216797.6	2133.89	865.35	7.2	8.4	9	7.8	8.6	12.4	8.2	5.4	12.8	18.6	9	7.6	9	17	7.4	10	8.4	10.6	5.6	15.6	10	7	5.2	13.8	11.2
1	N10	2	SMARCA4	NM_003072	sample	8.79443254817987	37.1070663811563	4.31655996444695	282020.370449679	5466.09998715233	15.644539614561	91.982869379015	5.99923194649202	441998.64882227	4506.58084030449	467	2536112	222138.7	2274.25	842.12	10.3	4.3	12.2	9.6	8.8	7.9	10.3	11.1	9.2	12.6	16.7	3.4	7.9	10.3	10.5	5.8	9.4	4.5	10.1	7.7	12.4	13.3	2.6	15.8	27
1	N10	3	SMARCA4	NM_003072	sample	6.87219730941704	31.5358744394619	4.81795189735007	244156.600896861	5063.25198420438	12.0605381165919	54.1704035874439	4.22006282532473	213471.304932735	3527.27546924539	446	1929077	203116.4	1940.56	793.32	6.7	10.8	8.5	8.1	6.5	18.4	6.3	6.7	8.7	19.5	5.2	6.3	6.5	16.8	3.4	11.4	6.5	8.7	4	13	10.3	3.4	4.5	13	6.1
1	N11	1	DOT1L	NM_032482	sample	5.55730129390018	26.7855822550832	6.95622412642982	229160.158040665	5268.56277511165	5.71441774491682	18.7153419593346	2.42196128973021	68866.320702403	2753.40345848506	1082	2135929	168307	2181.48	690.61	11	10.6	4.5	19.5	10.4	13.9	4.8	21.1	12.4	17.6	1	33.8	9.8	16.4	1.6	45.9	10.4	12.2	0.6	55.6	12.2	0.5	20.4	15.2	0.9
1	N11	2	DOT1L	NM_032482	sample	7.5819397993311	34.1817168338907	5.32334854086096	285491.981047938	5668.71070686456	9.1984392419175	31.9554069119287	3.09859553289904	118927.584169454	3297.63322916035	897	2533748	182546.4	2431.5	723.89	13.5	8	5.5	16.6	12.7	13	5	17.5	11.1	16.4	0.6	21.4	10	13.7	0.9	30.4	11	8.6	1.9	34.2	13.4	0.1	15.1	17.2	0.2
1	N11	3	DOT1L	NM_032482	sample	6.66666666666667	31.25	6.16764369814951	254371.006756757	5058.84246936013	7.73761261261261	27.0900900900901	2.93310499754654	89391.3603603604	2793.52004756613	888	2053176	125839.1	1910.59	497.37	9	14.5	1.5	35.2	7	26.7	1.8	43.6	10.6	17.8	2	20.9	7.2	19.1	0.3	41.2	7.2	10.6	1	38.2	10.9	0.7	10.7	12.6	0.7
1	N12	1	XPC	NM_004628	sample	4.37749287749288	25.8247863247863	7.56625203420953	242795.605413105	5043.46062608627	8.53846153846154	35.3717948717949	3.53457108383834	160232.585470085	3495.86512430642	702	2230013	225429.6	2375.92	944.59	10.8	8.7	12	9.8	11.4	9.1	12	7	16.2	24.6	5.7	18.9	11.7	21.1	5.8	19.4	5.1	19.4	2.3	34.8	11.7	2.1	12	14.4	6.1
1	N12	2	XPC	NM_004628	sample	7.47272727272727	36.0909090909091	6.65889197619658	311438.645454545	5751.11298560964	9.98545454545455	38.9363636363636	3.46436723074568	155478.641818182	3498.5849052471	550	2514443	212833.1	2602.05	893.81	12.5	8.4	10.7	12.4	13.8	8.7	10.2	10	12.7	15.3	1.8	18.2	11.3	12.7	3.3	21.6	9.8	8.2	2.9	30.4	13.8	0.4	15.3	17.3	1.1
1	N12	3	XPC	NM_004628	sample	6.34407027818448	27.2430453879941	5.0516422532133	211470.677891654	5287.0065868978	9.65007320644217	41.4612005856515	3.63616889901697	164675.042459736	3299.04617509962	683	2139504	179493.7	2170.66	736.15	8.8	10.1	6.3	13.3	8.6	14.9	5.9	10.4	10.7	16.7	6.3	15.8	7.8	16.8	3.1	26.8	5.7	11.1	2.3	27.2	9.1	3.4	8.3	12.9	6.1
1	N13	1	EXT1	NM_000127	sample	6.02133333333333	35.26	9.5034561295868	339945.829333333	5649.35647332838	9.364	36.504	3.53346481618954	145200.629333333	3430.13462866852	750	2595971	212258.5	2720.54	825.06	17.6	6.5	7.5	12	16.3	6.3	5.3	9.5	16.5	18.3	3.1	15.9	14.4	15.7	1.9	18.3	12.8	14	1.9	25.2	16.9	1.1	9.3	20.4	1.7
1	N13	2	EXT1	NM_000127	sample	6.98888888888889	32.5507936507937	5.95871753866561	257613.458730159	5283.67976305069	10.7904761904762	44.4015873015873	3.92514531114914	173998.474603175	3519.45844095829	630	2184710	196812.2	2161.68	758.15	10.3	13.5	7.6	13.7	10.6	19.5	6.2	14.9	11.4	16.5	2.1	11	8.3	18.6	0.8	18.6	9.5	8.4	1.7	20.3	13.2	0.6	8.6	15.2	1.6
1	N13	3	EXT1	NM_000127	sample	7.61038961038961	32.6525974025974	4.53041455519736	248692.181818182	5371.86240546159	9.50811688311688	32.8555194805195	3.14965355982217	124092.675324675	3395.52681981639	616	2266843	205908.9	2169.78	817.72	11	8	9.1	6.8	10.1	10.9	8.4	6	9.6	18.3	1.3	13.6	7.3	15.7	2.1	16.1	12	9.1	1.8	25	13.1	0.6	4.9	14.3	1.3
1	N14	1	MSH6	NM_000179	sample	7.49010989010989	34.5186813186813	5.68577770210282	291708.608791209	5570.25954765772	15.0637362637363	92.0747252747253	5.86603443234881	460353.272527473	4411.41456776071	455	2533318	237628.4	2576.16	950.11	13.2	3.3	11	7	13.2	2	10.8	5.5	11.2	12.5	22.9	7	9.5	9.5	15.4	7.9	16.3	7.5	11	10.3	16.3	28.1	5.5	20	38.7
1	N14	2	MSH6	NM_000179	sample	6.94486692015209	32.3136882129278	6.76408622395355	275422.279467681	5504.2095798263	13.0247148288973	65.7395437262357	4.62329359956361	300333.901140684	3843.88642460097	526	2529355	202884.3	2557.08	828.15	12	9.9	9.5	14.3	13.1	10.6	9.3	9.5	11.4	21.9	7.6	13.9	11.2	17.7	6.1	17.3	7.4	12.5	7	18.4	11.8	7.2	9.7	16.3	13.3
1	N14	3	MSH6	NM_000179	sample	6.74757281553398	34.3276699029126	7.24377759521541	296124.538834951	5665.60112742694	11.9271844660194	50.623786407767	4.03653525732643	215607.665048544	3687.65536164882	412	2386626	218529.5	2482.06	886.1	10.9	6.1	13.3	7	12.9	8.7	13.3	5.8	12.1	16.3	10.4	9.5	9.5	14.1	4.9	12.9	8.5	9.2	6.6	18.4	14.3	8.7	5.1	16.5	11.2
1	N15	1	FANCC	NM_000136	sample	5.80600461893764	31.3741339491917	7.29135432128494	289375.209006928	5523.48051445643	9.0715935334873	35.1120092378753	3.19880906323715	141563.95034642	3325.65006050998	866	2357406	191634.6	2487.37	789.24	12	6	6.2	12.6	13.5	8.7	7.6	12.8	15.1	18.1	3	20.9	11.4	15.4	2	23.1	11.1	13.9	2.9	30.9	15.4	2.4	12	18.8	4.3
1	N15	2	FANCC	NM_000136	sample	6.74507227332457	34.6491458607096	6.88926454022248	311475.165571616	5679.89517269422	8.98948751642576	32.2798948751643	2.9648922792893	127706.515111695	3258.75971095634	761	2548189	203543.5	2554.92	836.47	12	6.8	9.2	11	12.9	10.5	8.9	11.2	13.5	19.3	1.6	27.6	10.1	15	1.2	29.3	8.1	9.3	1.8	40.6	12.6	0.4	23.5	15.6	0.9
1	N15	3	FANCC	NM_000136	sample	6.54798761609907	34.0113519091847	8.35564284884903	311633.450980392	5651.46267407887	5.70381836945304	17.3323013415893	2.24586073651536	65491.3044375645	2639.3724159894	969	2500578	180684.9	2568.54	739.39	14.8	8	5.9	14.4	13.9	10.5	6.3	13.1	13.6	19.7	0.8	37.8	11.7	15.9	1.7	44.4	8.4	12.7	0.4	56.7	14.6	0.4	22.5	16.9	1
1	N16	1	NCOR1	NM_006311	sample	6.23297491039427	32.2688172043011	7.65011532443472	294350.053763441	5756.63584174812	12.2186379928315	57.9301075268817	4.48356774866658	267169.641577061	4058.90368770256	558	2506773	234532.9	2753.26	956.23	14.9	5	11.6	7.3	16.8	5.4	11.5	5.2	14.3	17.9	7.9	8.8	12.7	13.3	5.9	10.9	11.5	12	6.3	14.3	15.9	5.9	5.4	21	11.5
1	N16	2	NCOR1	NM_006311	sample	7.59937888198758	35.7204968944099	6.87459763215488	300118.048136646	5547.96769847057	11.2034161490683	47.7204968944099	3.98772696399208	189040.293478261	3576.56797601472	644	2392559	197451	2399.05	776.34	12	12	7.8	11	12.3	19.3	6.2	11	11	15.8	3	12.1	10.2	16.5	1.4	20.7	9.5	8.9	1.6	17.7	13.2	1.7	6.4	16.1	2
1	N16	3	NCOR1	NM_006311	sample	6.17647058823529	31.481045751634	6.45273163545633	272226.568627451	5056.45796749421	7.79084967320261	29.8091503267974	3.1421357486474	114711.716339869	2968.99357147316	765	2072885	161662	2178.91	664.5	10.1	18	5.2	20.1	10.1	22.7	5	20	13.1	23	3.5	26.3	9.2	24.7	1.7	31	7.5	13.7	1.3	42.4	12.4	1.4	17.8	14.2	2.6
1	N17	1	PLK1	NA	Negative	3.1547619047619	54.8809523809524	28.5578156631728	705311.785714286	6824.49549304244	4.05952380952381	26.0238095238095	2.76343215151903	127042.071428571	1550.19650506796	84	2450810	108570.8	4692.15	480.52	22.6	47.6	10.7	78.6	41.7	16.7	10.7	70.2	45.2	29.8	14.3	63.1	38.1	29.8	4.8	72.6	3.6	28.6	2.4	78.6	29.8	9.5	60.7	34.5	9.5
1	N17	2	PLK1	NA	Negative	4.44736842105263	34.1315789473684	18.9813331424654	382820.631578947	4932.65397695425	14.1842105263158	104.157894736842	6.23229453295243	652917.815789474	3794.95876625826	38	2563211	351665.7	3368.82	1345.07	15.8	28.9	42.1	42.1	15.8	7.9	39.5	28.9	18.4	36.8	26.3	26.3	10.5	34.2	31.6	44.7	2.6	26.3	23.7	44.7	13.2	39.5	28.9	13.2	44.7
1	N17	3	PLK1	NA	Negative	5.86486486486486	35.7027027027027	9.2658101225164	337519.054054054	5024.19536100169	9.43243243243243	49.6486486486486	3.05780879174842	241526.567567568	2729.04188472606	37	2141623	257624	2856.55	1035.69	13.5	32.4	37.8	43.2	18.9	16.2	40.5	43.2	21.6	37.8	10.8	43.2	10.8	35.1	8.1	45.9	13.5	18.9	0	45.9	21.6	10.8	40.5	21.6	18.9
1	N18	1	PLK1	NA	Negative	4.73913043478261	52.0869565217391	23.6980823839047	590851.797101449	6681.38920581418	6.69565217391304	35.7101449275362	2.39972861648312	195293.507246377	1965.10345312674	69	2425447	181491.5	4487.59	729.49	21.7	34.8	24.6	65.2	43.5	4.3	21.7	58	47.8	27.5	2.9	52.2	36.2	24.6	7.2	66.7	11.6	21.7	7.2	65.2	29	8.7	52.2	37.7	10.1
1	N18	2	PLK1	NA	Negative	2.18518518518519	56.3333333333333	36.990684624018	703167.407407407	6976.37413842781	5.66666666666667	44.3333333333333	3.73098192990575	314247.851851852	2337.20289615864	27	2503421	195569.6	4900.12	833.57	14.8	40.7	25.9	70.4	48.1	3.7	25.9	66.7	55.6	22.2	14.8	55.6	33.3	25.9	14.8	66.7	0	18.5	7.4	66.7	29.6	7.4	63	33.3	18.5
1	N18	3	PLK1	NA	Negative	3.21951219512195	58.0731707317073	26.4814742526722	766193.585365854	6111.04030817463	6.90243902439024	44.5853658536585	3.32217756485216	208334.097560976	1993.64080913166	41	2977078	169041.6	4894.85	646.3	24.4	36.6	22	58.5	34.1	9.8	19.5	56.1	34.1	36.6	19.5	53.7	34.1	36.6	4.9	63.4	0	31.7	9.8	63.4	29.3	14.6	43.9	31.7	19.5
1	N19	1	PLK1	NA	Negative	3.984375	76.859375	39.4759010329992	999843.375	7888.95924366003	6.125	36.28125	3.08675026485165	222377.046875	2221.39175190619	64	3930651	158641.6	6040.42	682.48	37.5	28.1	18.8	65.6	56.2	6.2	17.2	62.5	53.1	26.6	12.5	53.1	43.8	26.6	10.9	62.5	9.4	25	9.4	68.8	43.8	6.2	48.4	53.1	12.5
1	N19	2	PLK1	NA	Negative	3.23076923076923	62.4615384615385	37.5915686626094	815321.019230769	7277.66353311577	6.21153846153846	35.0961538461538	2.07345666754095	208295.576923077	1920.03092639498	52	3395860	204260.6	5442.09	866.75	30.8	32.7	19.2	65.4	51.9	13.5	19.2	59.6	40.4	32.7	3.8	63.5	38.5	26.9	11.5	71.2	0	26.9	9.6	71.2	36.5	9.6	69.2	40.4	11.5
1	N19	3	PLK1	NA	Negative	3.10526315789474	53.2982456140351	26.5932405941755	666055.894736842	6103.14156141847	4.82456140350877	31.0526315789474	3.52373642697172	197278.49122807	2164.76907673111	57	2242626	148556	3998.7	607.61	22.8	42.1	14	71.9	31.6	15.8	14	64.9	45.6	33.3	10.5	47.4	28.1	33.3	8.8	59.6	3.5	29.8	3.5	70.2	24.6	3.5	47.4	26.3	5.3
1	N20	1	PLK1	NA	Negative	3.14285714285714	44.4285714285714	18.6395904195011	550655.392857143	5077.21194532873	4.42857142857143	26.0178571428571	5.02539582160588	173292.517857143	1901.72974812149	56	2153140	170370.8	3712.96	752.26	16.1	50	19.6	75	30.4	14.3	21.4	67.9	32.1	39.3	12.5	50	23.2	41.1	1.8	71.4	3.6	33.9	5.4	76.8	21.4	3.6	44.6	23.2	5.4
1	N20	2	PLK1	NA	Negative	2.84444444444444	55.5111111111111	22.6795478595479	740486.466666667	6558.35603441815	4.75555555555556	26.7333333333333	2.51792019164568	139415.2	2095.93421891256	45	2801638	134597.7	4553.05	761.18	24.4	42.2	17.8	64.4	37.8	8.9	24.4	60	40	37.8	4.4	64.4	37.8	35.6	8.9	62.2	0	33.3	0	71.1	31.1	2.2	62.2	35.6	8.9
1	N20	3	PLK1	NA	Negative	4.54	57.64	22.1821592477571	671937.78	6066.02986514725	6.74	38.94	2.94131829455337	184176.52	1947.48087786076	50	2436749	145893.8	3947.98	638.67	16	36	16	58	40	16	18	52	42	42	10	50	32	34	2	62	8	34	6	60	38	14	48	40	18
1	N21	1	PLK1	NA	Negative	4.37142857142857	49.0714285714286	18.9598520215936	560099.928571429	5673.4642389968	5.9	30.3428571428571	2.17096709627062	165609.385714286	1700.76530492769	70	2269305	176384.3	4221.69	775.68	14.3	35.7	15.7	74.3	34.3	15.7	20	70	34.3	35.7	4.3	61.4	24.3	34.3	4.3	71.4	10	34.3	11.4	72.9	31.4	10	60	34.3	14.3
1	N21	2	PLK1	NA	Negative	4.01960784313725	51.5098039215686	29.7192833825187	605384.68627451	5537.72062584567	5.62745098039216	55.5294117647059	7.65804995051388	421545.098039216	2540.98723377684	51	2244897	184665.2	4229.79	782.53	19.6	45.1	21.6	74.5	29.4	19.6	25.5	68.6	35.3	39.2	15.7	58.8	23.5	39.2	23.5	68.6	5.9	37.3	9.8	76.5	27.5	21.6	60.8	31.4	27.5
1	N21	3	PLK1	NA	Negative	4.4	74.65	41.071663843403	894216.3	6832.97064096335	3.4	20.95	2.00196428571429	98787.2	1316.50598854667	20	2503123	100037.2	4844.56	427.53	30	40	15	80	50	20	15	80	40	35	10	70	40	35	5	75	10	30	0	75	45	0	65	45	15
1	N22	1	PLK1	NA	Negative	3.4125	27.825	13.0888716808554	292228.1125	4867.68203651599	4.7	20.625	1.36064973350786	112013.675	1321.85580682105	80	2101502	134001.4	4154.84	560.45	11.2	36.2	13.8	77.5	42.5	2.5	13.8	76.2	21.2	38.8	1.2	67.5	12.5	31.2	6.2	77.5	6.2	27.5	8.8	78.8	12.5	5	67.5	13.8	7.5
1	N22	2	PLK1	NA	Negative	4.36585365853659	60.719512195122	31.1334300271643	742630.707317073	6623.2425869355	6.20731707317073	41.9756097560976	3.43852285113022	235780.219512195	2168.55135312682	82	2894265	186498.3	4626.08	794.53	24.4	41.5	20.7	70.7	42.7	17.1	20.7	67.1	43.9	31.7	13.4	52.4	32.9	30.5	13.4	67.1	6.1	28	7.3	72	29.3	11	58.5	34.1	18.3
1	N22	3	PLK1	NA	Negative	3.07692307692308	73.4423076923077	38.1242321780783	940553.096153846	7509.45703338264	3.71153846153846	25.8269230769231	7.96692119155354	154007.25	1974.8716084741	52	2895821	102605.5	5968.95	456.46	28.8	26.9	9.6	76.9	57.7	3.8	7.7	73.1	51.9	34.6	19.2	53.8	42.3	28.8	9.6	67.3	1.9	26.9	3.8	78.8	44.2	5.8	51.9	46.2	9.6
