# Supplementary material for: TRACERx analysis identifies a role for FAT1 in regulating chromosomal instability and whole-genome doubling via Hippo signalling
Source: Nat Cell Biol. 2024 Dec 30;27(1):154–68. doi: 10.1038/s41556-024-01558-w (PMC11735399; doi:10.1038/s41556-024-01558-w)
Supplement: Supplementary file 17 — Statistical source data. [file 41556_2024_1558_MOESM17_ESM.zip › extended fig1/ext fig1A source/data/rawData/IR3Hr_H1792_H2AX.txt]

screenPlateOrder	plateWell	screenReplicateNo	Content	ContentAnno	ContentType	replicate	MEAN_ObjectSpotTotalCountCh2	MEAN_ObjectSpotTotalAreaCh2	MEAN_ObjectSpotAvgAreaCh2	MEAN_ObjectSpotTotalIntenCh2	MEAN_ObjectSpotAvgIntenCh2	MEAN_Circ_TotalIntenCh2	MEAN_Circ_AvgIntenCh2
1	C03	1	53BP1	NA	Positive	1	21.0974093264249	120.293264248705	7.03462160966097	411690.515025907	2827.99292136214	1806709	1567.4
1	C03	2	53BP1	NA	Positive	2	23.2046718576196	120.456062291435	6.40247057142697	359346.186874305	2556.69821988654	1616946	1390.89
1	C03	3	53BP1	NA	Positive	3	25.3267326732673	138.158415841584	6.62483026912058	444271.103410341	2781.12833120748	1880845	1552.17
1	C04	1	53BP1	NA	Positive	1	25.9813471502591	140.825906735751	6.75144465460066	437946.100518135	2755.14997814263	1941400	1515.62
1	C04	2	53BP1	NA	Positive	2	19.4541062801932	89.0386473429952	5.01475937717687	261973.355072464	2135.95775659719	1409471	1149.64
1	C04	3	53BP1	NA	Positive	3	25.9842983316977	150.637880274779	7.89752452483212	509474.723258096	3009.87654865769	2020134	1732.45
1	C05	1	53BP1	NA	Positive	1	24.3944174757282	134.053398058252	7.9219732341075	444067.856796117	2801.20384653354	1855966	1608.49
1	C05	2	53BP1	NA	Positive	2	25.0481927710843	143.864184008762	8.09698882403361	490548.749178532	2899.05961448417	1951390	1675.09
1	C05	3	53BP1	NA	Positive	3	24.3344191096634	131.830618892508	7.79057561997323	438625.642779587	2905.17321585484	1915180	1601.01
1	C06	1	53BP1	NA	Positive	1	24.8811320754717	132.734905660377	6.49494340236243	419039.816981132	2745.31171959072	1789358	1508.09
1	C06	2	53BP1	NA	Positive	2	25.3449564134496	142.739726027397	7.87389666272486	463784.249066002	2829.83348296174	1930765	1610.06
1	C06	3	53BP1	NA	Positive	3	23.071283095723	123.216904276986	7.37044723657768	421409	2828.37154806767	1905624	1627.74
1	C07	1	53BP1	NA	Positive	1	22.1498673740053	121.905835543767	8.26889011735574	400301.671087533	2732.08638123276	1710812	1526.51
1	C07	2	53BP1	NA	Positive	2	24.8826815642458	146.428770949721	8.44171803657194	505971.594972067	3044.56423663773	2031350	1784.48
1	C07	3	53BP1	NA	Positive	3	23.7926829268293	131.67987804878	6.64354541823804	441137.228658537	2827.64182643256	1892319	1597.55
1	C08	1	53BP1	NA	Positive	1	23.3670731707317	129.903658536585	6.45019146578673	418752.808536585	2820.72531323006	1886592	1550.83
1	C08	2	53BP1	NA	Positive	2	23.9952681388013	141.408517350158	8.92701752588134	499282.492113565	3009.97158416708	2012715	1735.61
1	C08	3	53BP1	NA	Positive	3	23.5574324324324	136.952702702703	6.91052384918068	453885.925675676	2839.58493649818	2011787	1621.54
1	C09	1	PLCG2	NM_002661	sample	1	21.6282450674974	113.834890965732	5.59862477601221	388487.585669782	2718.24251597341	1799466	1515.14
1	C09	2	PLCG2	NM_002661	sample	2	23.2269861286255	123.008827238335	6.48021874055121	431317.902900378	2820.87389626995	1901502	1596.34
1	C09	3	PLCG2	NM_002661	sample	3	22.4809461235217	118.444152431012	8.00904025480345	425935.717477004	2869.82318079038	1899287	1689.52
1	C10	1	SETD2	NM_014159	sample	1	21.5637362637363	115.727472527473	5.69281675413347	392467.945054945	2745.88057054107	1853348	1568.09
1	C10	2	SETD2	NM_014159	sample	2	26.34335839599	152.412280701754	7.99886287664057	537577.617794486	2988.94194408224	2104314	1733.75
1	C10	3	SETD2	NM_014159	sample	3	22.7094668117519	127.549510337323	6.85911807028415	435871.088139282	2965.10947274104	1820614	1719.18
1	C11	1	IKZF1	NM_001220765	sample	1	22.327485380117	124.52485380117	7.43500427561978	415530.862573099	2775.75660817891	1688327	1521.59
1	C11	2	IKZF1	NM_001220765	sample	2	23.9521452145215	117.798679867987	5.74767847259223	337275.683168317	2422.13192296104	1606827	1329.45
1	C11	3	IKZF1	NM_001220765	sample	3	23.2284921369103	118.850138760407	6.43909181932691	367928.019426457	2582.66290778086	1620217	1452.83
1	C12	1	COL2A1	NM_033150	sample	1	24.7785234899329	125.43355704698	6.33497434608977	391645.322147651	2689.01657193251	1788228	1507.92
1	C12	2	COL2A1	NM_033150	sample	2	19.2727272727273	111.11004784689	7.18795743579199	400395.681818182	2542.39076142181	1645979	1470.03
1	C12	3	COL2A1	NM_033150	sample	3	23.6322008862629	128.246676514032	7.0060777375834	435497.140324963	2805.64227655931	1869184	1625.53
1	C13	1	SMAD4	NM_005359	sample	1	23.8689370485036	122.869969040248	6.58830487920594	384798.968008256	2685.50925035855	1713263	1483.38
1	C13	2	SMAD4	NM_005359	sample	2	24.4289372599232	132.581306017926	6.92216622753507	432589.61971831	2716.12134850455	1782254	1510.56
1	C13	3	SMAD4	NM_005359	sample	3	25.644544431946	134.845894263217	6.4075971352678	459108.749156355	2815.34884604093	2045106	1594.48
1	C14	1	FANCF	NM_022725	sample	1	26.0042444821732	136.005942275042	6.32759253333756	441599.033106961	2798.28863878483	1846004	1572.6
1	C14	2	FANCF	NM_022725	sample	2	23.8782122905028	132.996648044693	7.06990213624334	449336.041340782	2775.22714658735	1923025	1598.6
1	C14	3	FANCF	NM_022725	sample	3	25.6724137931034	142.827586206897	6.25039295181922	466137.588235294	2822.70737230401	1887515	1591.21
1	C15	1	Sep-12	NM_144605	sample	1	23.7980487804878	128.750243902439	7.6454130053996	422378.082926829	2773.70752018102	1730503	1551.68
1	C15	2	Sep-12	NM_144605	sample	2	24.871186440678	139.628248587571	7.28850109152352	479724.543502825	2853.27078889501	1874863	1625.59
1	C15	3	Sep-12	NM_144605	sample	3	24.9828947368421	136.076315789474	6.39396104059036	417392.560526316	2716.4479843515	1792131	1532.48
1	C16	1	GNPTAB	NM_024312	sample	1	24.3220930232558	133.987209302326	8.09312171658988	474666.56744186	2942.20742549934	1872527	1698.82
1	C16	2	GNPTAB	NM_024312	sample	2	22.9111111111111	129.892592592593	7.02514670397302	460528.875308642	2882.43328119848	1799876	1645
1	C16	3	GNPTAB	NM_024312	sample	3	25.2424242424242	131.603535353535	6.4818051826416	438305.305555556	2783.95847764057	1903884	1573.48
1	C17	1	53BP1	NA	Positive	1	25.2849673202614	147.383006535948	7.37724463353023	492707.162091503	2927.95916974425	1867497	1655.94
1	C17	2	53BP1	NA	Positive	2	26.9382321618743	152.821086261981	6.7895770568951	493967.714589989	2821.54897546259	1900162	1591.43
1	C17	3	53BP1	NA	Positive	3	26.531887755102	151.191326530612	9.09433162054814	503027.737244898	2903.6516457181	1842660	1650.55
1	C18	1	53BP1	NA	Positive	1	23.5814751286449	124.747855917667	7.31182566583201	418756.008576329	2852.25061904956	1827806	1596.44
1	C18	2	53BP1	NA	Positive	2	28.6776406035665	165.956104252401	7.39487390264098	533021.679012346	2852.56871958075	1922134	1593.97
1	C18	3	53BP1	NA	Positive	3	26.7525684931507	142.940068493151	7.12860153563833	462390.71489726	2838.53283225978	1887064	1614.53
1	C19	1	53BP1	NA	Positive	1	24.8620283018868	139.015330188679	7.14033766081	459566.29009434	2775.05694752287	1783202	1567.13
1	C19	2	53BP1	NA	Positive	2	27.3726273726274	149.665334665335	7.70697303074354	468140.067932068	2777.1263110207	1833404	1558.88
1	C19	3	53BP1	NA	Positive	3	25.5744157441574	146.917589175892	7.41954356731764	488945.640836408	2911.50315916017	1806771	1633.79
1	C20	1	53BP1	NA	Positive	1	26.00625	146.1575	6.38068203250225	471366.87625	2770.28247607295	1844993	1534.81
1	C20	2	53BP1	NA	Positive	2	23.7602996254682	143.208489388265	7.69131540168996	500651.440699126	2977.87508021186	1848486	1726.49
1	C20	3	53BP1	NA	Positive	3	25.5807192042846	139.710788064269	6.92603387461557	433724.020657995	2756.28681703956	1752328	1546.4
1	C21	1	53BP1	NA	Positive	1	23.0244186046512	128.170930232558	7.3956154572303	452521.397674419	2931.75419748043	1798593	1625.18
1	C21	2	53BP1	NA	Positive	2	26.9941724941725	145.811188811189	6.90538655272893	436832.554778555	2669.54161170095	1756680	1471.74
1	C21	3	53BP1	NA	Positive	3	25.3187889581478	148.080142475512	7.34891765941158	499836.624220837	2974.35433049382	1868918	1679.62
1	C22	1	53BP1	NA	Positive	1	23.2824858757062	139.705084745763	7.63102505612328	478259.277966102	2945.79746002727	1809128	1691.23
1	C22	2	53BP1	NA	Positive	2	24.6960093896714	148.848591549296	7.06549077816869	503328.670187793	2935.9696912759	1825285	1621.5
1	C22	3	53BP1	NA	Positive	3	25.256111757858	163.348079161816	8.69274606415494	610561.353899884	3200.04245962527	2131069	1868.34
1	D03	1	RAD51	NA	Positive	1	24.8015267175573	134.568702290076	8.56383442229196	498304.877862595	2858.49526890478	2073427	1633.59
1	D03	2	RAD51	NA	Positive	2	24.9724770642202	136.482798165138	7.02119561334464	479353.564220183	2727.58690055129	1992858	1514.06
1	D03	3	RAD51	NA	Positive	3	25.4603550295858	137.269822485207	7.25208382452546	452113.21183432	2679.52978836327	1965988	1523.01
1	D04	1	RAD51	NA	Positive	1	23.7369047619048	128.095238095238	7.62746415989666	459919.08452381	2909.59264879062	1999282	1692.33
1	D04	2	RAD51	NA	Positive	2	22.828798185941	116.598639455782	8.48889532204297	403189.280045351	2754.04252230679	1900025	1558.5
1	D04	3	RAD51	NA	Positive	3	24.7754237288136	145.988700564972	8.44471101353807	556706.40960452	3067.25985168502	2190218	1805.45
1	D05	1	RAD51	NA	Positive	1	25.1027713625866	129.816397228637	7.27473770616968	423611.536951501	2704.95919431594	1869793	1523.4
1	D05	2	RAD51	NA	Positive	2	24.3694083694084	132.4329004329	6.32828944226149	420391.324675325	2712.0563593414	1859265	1539.81
1	D05	3	RAD51	NA	Positive	3	24.4282208588957	129.541104294479	7.12984682179727	418934.872392638	2721.28113031772	1767434	1530.12
1	D06	1	RAD51	NA	Positive	1	24.3106666666667	128.470666666667	7.72158292984335	432103.410666667	2760.12251654568	1897599	1548.72
1	D06	2	RAD51	NA	Positive	2	24.8521341463415	131.338414634146	7.06209885347597	434363.695121951	2751.78522715841	1889376	1561.02
1	D06	3	RAD51	NA	Positive	3	23.6504424778761	124.497050147493	8.67175526675036	452568.648967552	2986.57610595502	2077640	1737.08
1	D07	1	RAD51	NA	Positive	1	22.8585858585859	122.585858585859	6.24920384012702	402936.153535354	2674.10225107461	1860914	1516.86
1	D07	2	RAD51	NA	Positive	2	25.2566225165563	138.877483443709	8.22565700247906	474523.635761589	2792.39511816217	1893875	1626.43
1	D07	3	RAD51	NA	Positive	3	28.1239669421488	152.929752066116	7.27222646009511	480717.1184573	2764.7388157172	2028980	1592.85
1	D08	1	RAD51	NA	Positive	1	25.2272024729521	134.930448222566	5.91654693366875	406971.476043277	2608.13298311205	1794233	1466.92
1	D08	2	RAD51	NA	Positive	2	22.2106038291605	123.764359351988	6.93263060935009	410317.670103093	2665.1105188418	1848261	1516.15
1	D08	3	RAD51	NA	Positive	3	25.990977443609	136.56992481203	6.0733365317496	440698.189473684	2679.77673346901	2013689	1505.02
1	D09	1	SMC3	NM_005445	sample	1	23.3540856031128	143.400778210117	9.84313003063737	535942.955901427	3198.13555512738	1978819	1890.64
1	D09	2	SMC3	NM_005445	sample	2	25.3918067226891	149.689075630252	7.06282841596911	513592.93697479	2953.07692625513	2007459	1702.9
1	D09	3	SMC3	NM_005445	sample	3	24.6836935166994	144.357563850688	7.82400365408421	491903.158153242	2982.2053142408	1956912	1742.15
1	D10	1	CHD8	NM_020920	sample	1	24.8307086614173	145.246062992126	7.51638304999785	481528.482283465	2809.10655963632	1876770	1546.53
1	D10	2	CHD8	NM_020920	sample	2	24.5458089668616	143.670565302144	8.60973369189507	492199.443469786	2930.65766709202	1897537	1682.45
1	D10	3	CHD8	NM_020920	sample	3	24.9520547945205	145.442465753425	6.89987267384066	507925.58630137	2996.99469953417	2033306	1695.81
1	D11	1	COL5A2	NM_000393	sample	1	22.2535211267606	119.450704225352	6.78928459324477	403019.663380282	2677.16777933359	1811993	1480.74
1	D11	2	COL5A2	NM_000393	sample	2	23.7490909090909	126.535757575758	6.17788476597402	414501.642424242	2785.73532810759	1904564	1592.49
1	D11	3	COL5A2	NM_000393	sample	3	24.7372654155496	133.327077747989	6.02780435214663	455939.796246649	2810.90166528272	1991538	1589.87
1	D12	1	BRCA2	NM_000059	sample	1	24.7272727272727	141.778656126482	6.02472347764453	485186.450592885	2922.7234716382	2087652	1696.65
1	D12	2	BRCA2	NM_000059	sample	2	23.967684021544	145.508078994614	7.48843675272532	524155.621184919	3037.7956414817	2062882	1793.14
1	D12	3	BRCA2	NM_000059	sample	3	23.4289544235925	133.404825737265	7.84936060536704	487643.365951743	3071.2750542263	2077393	1861.52
1	D13	1	UBR5	NM_015902	sample	1	23.7773359840954	132.286282306163	8.04386592612448	473519.819085487	2778.03756927633	1943966	1578.26
1	D13	2	UBR5	NM_015902	sample	2	24.6200274348423	135.481481481481	7.068894342709	451380.632373114	2792.66177157944	1854790	1572.52
1	D13	3	UBR5	NM_015902	sample	3	25.3135215453195	136.267459138187	6.66207617454953	443586.558692422	2772.12786734801	1918726	1554.34
1	D14	1	TET2	NM_017628	sample	1	23.1981799797776	120.704752275025	7.18668572415302	389659.922143579	2664.74859243298	1762558	1477.02
1	D14	2	TET2	NM_017628	sample	2	25.6917740336967	139.463825569871	7.71202273615101	443572.770069376	2778.31756768319	1783060	1569.93
1	D14	3	TET2	NM_017628	sample	3	25.2900688298918	138.50540806293	8.20433106730898	490338.145526057	2965.60965141967	1957408	1704.84
1	D15	1	AMER1	NM_152424	sample	1	22.8618504435995	122.992395437262	6.27679808535828	361286.438529785	2536.53624184867	1565112	1356.58
1	D15	2	AMER1	NM_152424	sample	2	22.9235602094241	124.267015706806	6.73264876074921	396682.338219895	2728.34737098184	1636113	1508.93
1	D15	3	AMER1	NM_152424	sample	3	24.8857736240914	133.884735202492	7.06459333584733	436251.934579439	2824.98974287183	1741902	1576.23
1	D16	1	EXT2	NM_207122	sample	1	24.3478260869565	126.928985507246	7.44972114873506	414378.733333333	2764.45070141285	1696762	1549.67
1	D16	2	EXT2	NM_207122	sample	2	23.0987482614743	127.616133518776	7.62196405896546	482817.374130737	2831.39339955368	1920246	1643.81
1	D16	3	EXT2	NM_207122	sample	3	25.0874035989717	129.803341902314	6.76932504499739	410540.64781491	2695.31036045144	1784610	1524.7
1	D17	1	RAD51	NA	Positive	1	25.1116389548694	129.737529691211	6.74200250274288	390666.054631829	2533.32710884364	1714477	1400.54
1	D17	2	RAD51	NA	Positive	2	25.7632898696088	135.67703109328	7.32642830717592	448239.764292879	2739.99685480621	1848512	1503.41
1	D17	3	RAD51	NA	Positive	3	26.7857857857858	144.535535535536	8.42800509784472	485881.298298298	2854.05286583161	1947406	1674.45
1	D18	1	RAD51	NA	Positive	1	26.607299270073	146.943065693431	7.27751526527233	501079.506569343	2854.76048106513	2046897	1647.51
1	D18	2	RAD51	NA	Positive	2	25.1637519872814	139.39586645469	7.08260922050002	447254.6645469	2728.04143670478	1828394	1552.12
1	D18	3	RAD51	NA	Positive	3	25.663124335813	138.142401700319	6.83079594831241	473004.581296493	2802.31342963504	1995952	1570.11
1	D19	1	RAD51	NA	Positive	1	22.3715976331361	118.294674556213	6.80399445454041	393080.18816568	2677.56357282356	1691388	1466.54
1	D19	2	RAD51	NA	Positive	2	25.9279279279279	136.403903903904	5.9158290340404	396911.5	2513.59723485013	1685954	1374.62
1	D19	3	RAD51	NA	Positive	3	27.7358276643991	146.351473922903	6.26834493635964	470934.37755102	2723.11000566027	1953403	1539.24
1	D20	1	RAD51	NA	Positive	1	25.6306068601583	139.597625329815	6.46960078317305	430628.763852243	2673.76961593147	1786416	1459.23
1	D20	2	RAD51	NA	Positive	2	26.6369593709043	139.941022280472	6.03728508161971	418635.078636959	2641.0138634941	1789721	1474.57
1	D20	3	RAD51	NA	Positive	3	25.9162735849057	138.510613207547	7.48885734361509	458463.08254717	2812.33580834842	1871847	1601.76
1	D21	1	RAD51	NA	Positive	1	25.0983827493261	138.679245283019	7.53189375061007	488148.118598383	2805.08124986188	1912530	1574.71
1	D21	2	RAD51	NA	Positive	2	25.1607981220657	131.631455399061	6.52816778297887	431883.694835681	2696.01956321302	1835901	1475.93
1	D21	3	RAD51	NA	Positive	3	27.472602739726	141.950913242009	5.89336509125469	425351.748858447	2567.96416774259	1803809	1418.08
1	D22	1	RAD51	NA	Positive	1	25.6451187335092	144.394459102902	8.3019960165044	510260.233509235	2980.2876177933	1907652	1740.06
1	D22	2	RAD51	NA	Positive	2	18.3333333333333	106.480324074074	5.99597298105068	371321.865740741	2221.43848162659	1420710	1226.1
1	D22	3	RAD51	NA	Positive	3	23.1322690992018	132.620296465222	9.23034747234855	495686.65336374	2926.77969856545	1899685	1689.4
1	E03	1	RF	NA	Neutral	1	23.6485671191554	134.663650075415	7.98071976522909	483732.705882353	2947.51096382687	2045533	1671.37
1	E03	2	RF	NA	Neutral	2	24.193742478941	137.399518652226	6.99045022127296	463510.188929001	2864.53840981604	1922002	1631.95
1	E03	3	RF	NA	Neutral	3	21.9086479902558	121.270401948843	7.33457774756991	420182.068209501	2827.34480951046	1802330	1604.49
1	E04	1	RF	NA	Neutral	1	22.1607843137255	123.963725490196	6.9926454538341	447893.599019608	2885.87784952435	1942295	1651.09
1	E04	2	RF	NA	Neutral	2	23.5277463193658	131.962627406569	6.5143048374283	454820.730464326	2954.59880458456	1933861	1685.83
1	E04	3	RF	NA	Neutral	3	22.2989361702128	134.172340425532	6.84289673560368	467562.881914894	3016.65690599241	1897592	1710.45
1	E05	1	RF	NA	Neutral	1	23.9090909090909	134.461818181818	6.90283083680148	457757.886060606	2811.7855387569	1900398	1608.89
1	E05	2	RF	NA	Neutral	2	24.5011111111111	130.707777777778	7.49844353607577	448906.46	2805.85666668747	1917005	1603.75
1	E05	3	RF	NA	Neutral	3	25.8172323759791	147.458224543081	7.64492979777888	521739.835509138	2947.39693379026	2109331	1663.08
1	E06	1	RF	NA	Neutral	1	22.4151785714286	128.53125	7.09468570603397	440660.363839286	2874.33199751092	1873050	1621.36
1	E06	2	RF	NA	Neutral	2	25.6833810888252	144.805157593123	7.58068413928599	488226.127507163	2851.93582215833	2035512	1636.84
1	E06	3	RF	NA	Neutral	3	23.9683210137276	138.093980992608	6.99940426132686	483774.267159451	3003.8858716087	1982531	1696.17
1	E07	1	RF	NA	Neutral	1	23.2636815920398	136.975124378109	7.65660667698592	508503.315091211	3021.87334531029	2115867	1734.71
1	E07	2	RF	NA	Neutral	2	25.0533049040512	133.002132196162	6.72534120243882	440273.222814499	2847.51547038523	1926534	1613.57
1	E07	3	RF	NA	Neutral	3	25.330985915493	134.990945674044	6.50296401262886	437076.15694165	2784.46704980238	1892319	1586.75
1	E08	1	RF	NA	Neutral	1	23.7320512820513	138.082051282051	7.48809564494405	488278.555128205	2906.60647830479	2000035	1636.11
1	E08	2	RF	NA	Neutral	2	25.5255157437568	147.728555917481	7.28520159116102	506907.609120521	2911.83674815533	1973479	1673.61
1	E08	3	RF	NA	Neutral	3	24.0483701366982	129.538380651945	6.26696983073757	434335.10935857	2815.80899759716	1869882	1575.62
1	E09	1	MEX3C	NM_016626	sample	1	23.5373626373626	125.981318681319	6.63416437706208	401480.51978022	2674.64404669765	1837125	1491.77
1	E09	2	MEX3C	NM_016626	sample	2	23.3487348734873	120.711771177118	5.82222511267355	376209.896589659	2624.53553455263	1743219	1463.98
1	E09	3	MEX3C	NM_016626	sample	3	23.8792221084954	130.300921187308	7.28772189027593	436336.694984647	2894.04701033368	1906556	1660.07
1	E10	1	CDKN2C	NM_078626	sample	1	26.1032531824611	142.721357850071	6.08760126957133	459827.140028289	2709.3663763111	1891364	1477.62
1	E10	2	CDKN2C	NM_078626	sample	2	25.3899572649573	134.485042735043	7.26023598518234	425341.409188034	2744.29956901504	1844139	1560.26
1	E10	3	CDKN2C	NM_078626	sample	3	25.0233545647558	138.577494692144	7.49347459469704	472617.707006369	2921.38420202367	1871704	1654.7
1	E11	1	SPEN	NM_015001	sample	1	24.0314232902033	124.539741219963	7.39971500640221	390060.287430684	2675.51804789858	1561713	1411.78
1	E11	2	SPEN	NM_015001	sample	2	23.3379953379953	134.45337995338	6.75994154469553	456515.213286713	2735.92715047019	1840751	1533.07
1	E11	3	SPEN	NM_015001	sample	3	23.5382857142857	129.252571428571	8.02205987159702	431836.517714286	2898.93999268099	1805996	1682.03
1	E12	1	ARID1B	NM_017519	sample	1	25.0517774343122	125.006955177743	5.58463099372689	373798.052550232	2650.49408553889	1709654	1449.29
1	E12	2	ARID1B	NM_017519	sample	2	26.1892230576441	144.209273182957	6.8029316613286	464653.241854637	2859.36701054232	1933057	1653.18
1	E12	3	ARID1B	NM_017519	sample	3	24.3926247288503	137.377440347072	7.1266160150898	485009.084598698	2925.16178176401	1954757	1665.01
1	E13	1	ERCC4	NM_005236	sample	1	25.1177033492823	132.364593301435	6.79958608923793	428611.94354067	2778.00891890463	1835773	1539.15
1	E13	2	ERCC4	NM_005236	sample	2	24.6901408450704	136.99882629108	5.83355859653708	449261.345070423	2775.15755117904	1844594	1538.13
1	E13	3	ERCC4	NM_005236	sample	3	25.0193089430894	133.555894308943	6.7136315559756	438044.495934959	2803.13179096434	1840361	1575.78
1	E14	1	ATR	NM_001184	sample	1	21.9025906735751	117.234196891192	8.97923265378497	444685.205181347	2845.54109520849	1793365	1610.19
1	E14	2	ATR	NM_001184	sample	2	24.0150905432596	121.582494969819	7.20050029217706	417340.556338028	2636.28303038935	1768736	1469.24
1	E14	3	ATR	NM_001184	sample	3	24.5681381957774	123.644913627639	6.14690693638724	409886.575815739	2764.34636047744	1749460	1545.84
1	E15	1	STAG2	NM_006603	sample	1	23.0135301353014	133.275522755228	8.17723897035059	498909.549815498	3006.76122899554	1978806	1752.71
1	E15	2	STAG2	NM_006603	sample	2	25.7705078125	136.5654296875	6.29921422986236	426415.413085938	2720.42579939844	1861614	1541.2
1	E15	3	STAG2	NM_006603	sample	3	25.217587373168	143.02480270575	6.60480522276219	497283.694475761	2947.64678014977	1994817	1708.91
1	E16	1	WRN	NM_000553	sample	1	23.3122765196663	127.678188319428	7.26886073710248	459105.10488677	2927.90662837614	1915559	1666.53
1	E16	2	WRN	NM_000553	sample	2	25.7865311308767	138.278271918679	6.94326351949246	476692.653113088	2813.28302752311	1989097	1627.34
1	E16	3	WRN	NM_000553	sample	3	24.1288278775079	127.335797254488	8.21818641080668	454395.878563886	2824.07172494198	1928851	1601.84
1	E17	1	RF	NA	Neutral	1	25.2013047530289	131.082945013979	7.25117848696661	433251.878844362	2752.82724952387	1783635	1548.63
1	E17	2	RF	NA	Neutral	2	26.0827586206897	142.095689655172	7.30432088833	455267.376724138	2763.10242247199	1790160	1543.77
1	E17	3	RF	NA	Neutral	3	25.5921052631579	134.781432748538	6.42657839731311	438316.659356725	2801.41459929529	1861105	1568.83
1	E18	1	RF	NA	Neutral	1	24.5899753492194	129.76663927691	6.59053153769288	424302.845521775	2796.23371754624	1715498	1538.92
1	E18	2	RF	NA	Neutral	2	26.3721864951768	138.149517684887	7.38299493650303	441319.406752412	2684.87122081573	1818066	1518.91
1	E18	3	RF	NA	Neutral	3	25.6402116402116	131.609347442681	6.88098160888023	432884.849206349	2739.20897965712	1793245	1547.33
1	E19	1	RF	NA	Neutral	1	24.2932790224033	130.465376782077	7.08363935771461	447333.307535642	2880.96715819292	1863188	1617.69
1	E19	2	RF	NA	Neutral	2	25.4510416666667	131.55	6.9632398743811	435822.627083333	2824.49750915067	1740455	1556.65
1	E19	3	RF	NA	Neutral	3	23.3984168865435	122.369393139842	6.87334712298559	442673.240105541	2888.38940588409	1938452	1626.94
1	E20	1	RF	NA	Neutral	1	23.5977157360406	126.284263959391	6.11265530367693	393710.69035533	2669.49827695375	1768170	1465.86
1	E20	2	RF	NA	Neutral	2	25.8392857142857	137.950255102041	5.8756792786393	399084.700255102	2586.5081793794	1719982	1405.08
1	E20	3	RF	NA	Neutral	3	25.9970414201183	136.782051282051	6.26270611380731	417881.424063116	2703.10561985376	1806451	1518.89
1	E21	1	RF	NA	Neutral	1	25.256480218281	146.555252387449	7.34711613620279	514585.421555252	2903.62278124823	1882267	1633.58
1	E21	2	RF	NA	Neutral	2	24.460088691796	131.339246119734	6.77943391048152	391101.185144124	2690.07302008749	1607180	1487.11
1	E21	3	RF	NA	Neutral	3	26.1329479768786	140.026011560694	7.04025695124224	448092.790944123	2752.49862647443	1832876	1544.56
1	E22	1	RF	NA	Neutral	1	23.4859926918392	123.833130328867	5.99085309479588	404532.228989038	2672.42718573284	1750370	1485.26
1	E22	2	RF	NA	Neutral	2	25.0287859824781	135.18648310388	7.09955857202783	448487.804755945	2832.59708313624	1839038	1596.32
1	E22	3	RF	NA	Neutral	3	25.273631840796	137.187064676617	6.80866937661009	441875.301492537	2680.91652774191	1768058	1510.65
1	F03	1	OTNT	NA	Neutral	1	22.516443361754	122.730816077954	5.93065942722275	401914.96954933	2665.12560433028	1790711	1434.82
1	F03	2	OTNT	NA	Neutral	2	22.0827770360481	125.429906542056	6.6676623215482	411090.847797063	2749.85065062497	1664607	1536.28
1	F03	3	OTNT	NA	Neutral	3	21.9076023391813	119.300584795322	6.03839035823638	395050.107602339	2774.02335699399	1764551	1547.14
1	F04	1	OTNT	NA	Neutral	1	23.8356687898089	127.864968152866	6.0659043704957	413455.777070064	2750.32504688569	1822363	1507.84
1	F04	2	OTNT	NA	Neutral	2	21.9347133757962	122.437898089172	7.41892691624395	457706.633757962	2962.19548404715	1938261	1659.32
1	F04	3	OTNT	NA	Neutral	3	23.6529032258065	136.05935483871	7.84381882248065	480835.098064516	2977.79537168698	1955637	1716.14
1	F05	1	OTNT	NA	Neutral	1	22.0125654450262	127.229319371728	8.2302465434774	451776.323560209	2877.63688433241	1815634	1655.69
1	F05	2	OTNT	NA	Neutral	2	23.2531806615776	122.882951653944	6.10495796275069	387104.861323155	2695.68449312197	1763054	1519.7
1	F05	3	OTNT	NA	Neutral	3	23.6002506265664	137.81328320802	7.31039720769914	485077.013784461	2982.30437299802	1927663	1703
1	F06	1	OTNT	NA	Neutral	1	22.1616580310881	121.867357512953	6.64760853886265	418775.767875648	2868.83525941961	1892730	1703.32
1	F06	2	OTNT	NA	Neutral	2	24.8029490616622	132.316353887399	7.63394012850992	440820.820375335	2855.59767721119	1908501	1650.76
1	F06	3	OTNT	NA	Neutral	3	23.4043392504931	140.114398422091	7.71683673383738	486759.216962525	2927.80395167185	1947617	1672.98
1	F07	1	OTNT	NA	Neutral	1	23.8709677419355	132.295698924731	8.19513534882064	448708.809139785	2891.65873924297	1800982	1603.72
1	F07	2	OTNT	NA	Neutral	2	22.7338129496403	126.242206235012	7.84822705956205	462100.840527578	2975.75670567268	1891265	1724.88
1	F07	3	OTNT	NA	Neutral	3	26.1390977443609	140.944862155388	6.06774147510781	432673.399749373	2692.98804793356	1880875	1506.62
1	F08	1	OTNT	NA	Neutral	1	23.8321428571429	135.182142857143	6.31327875655877	443350.744642857	2853.50680130062	1867447	1618.96
1	F08	2	OTNT	NA	Neutral	2	22.1535393818544	117.153539381854	6.55865216321729	397350.740777667	2801.08774930187	1788432	1602.3
1	F08	3	OTNT	NA	Neutral	3	24.1669064748201	132.398561151079	5.94718698180633	438935.505035971	2809.65532347224	1964169	1594.48
1	F09	1	PTPRB	NM_002837	sample	1	24.7982261640798	131.869179600887	6.65476677230906	416897.641906874	2766.27143745712	1728926	1533.49
1	F09	2	PTPRB	NM_002837	sample	2	23.9586693548387	140.251008064516	8.36344403610358	488681.036290323	2945.23570355769	1919204	1682.67
1	F09	3	PTPRB	NM_002837	sample	3	25.3412698412698	135.175485008818	7.07570182583765	445276.637566138	2762.3932562249	1888559	1552.34
1	F10	1	WAS	NM_000377	sample	1	23.2730819245774	119.598179453836	6.30452336842929	401881.629388817	2783.48486392354	1890519	1561.74
1	F10	2	WAS	NM_000377	sample	2	25.0805369127517	137.62192393736	7.13648596928015	473452.989932886	2882.27251045484	1986069	1649.13
1	F10	3	WAS	NM_000377	sample	3	22.9562575941677	119.479951397327	7.12660788976482	422015.089914945	2885.09151184667	1930264	1632.25
1	F11	1	ODAM	NM_017855	sample	1	23.6300940438871	129.811912225705	6.89542117608342	442218.986415883	2825.91543176959	1818783	1577.27
1	F11	2	ODAM	NM_017855	sample	2	23.7605224963716	133.860667634253	7.47900200755223	456823.380261248	2810.08265823491	1835567	1588.23
1	F11	3	ODAM	NM_017855	sample	3	24.2457627118644	134.031779661017	6.99036073952928	445698.106991525	2754.38741188886	1889291	1569.19
1	F12	1	BRIP1	NM_032043	sample	1	23.9396449704142	129.4	7.09314779103805	421040.952662722	2772.90094198287	1796300	1541.12
1	F12	2	BRIP1	NM_032043	sample	2	24.0159090909091	124.380681818182	7.90286685802998	398119.345454545	2680.12943133768	1857324	1484.74
1	F12	3	BRIP1	NM_032043	sample	3	26.3278008298755	135.042876901798	5.92838899398529	425871.074688797	2691.36658801333	1956976	1524.63
1	F13	1	ATRX	NM_138270	sample	1	24.3756684491979	134.657754010695	7.25098765791878	461602.171122995	2942.6271766563	1910246	1688.82
1	F13	2	ATRX	NM_138270	sample	2	23.7114788004137	122.396070320579	5.87823419124381	370507.612202689	2665.78993455468	1719093	1490.97
1	F13	3	ATRX	NM_138270	sample	3	24.1021897810219	130.78102189781	6.57082831335121	462041.066736184	2824.39119498554	1916508	1605.12
1	F14	1	PLXNB2	NM_012401	sample	1	23.5928809788654	130.787541713014	7.30894392507641	438585.735261402	2796.68762294112	1814550	1542.4
1	F14	2	PLXNB2	NM_012401	sample	2	24.6872246696035	145.123348017621	7.94779408751788	524788.183553598	2884.74412142197	1988205	1639.41
1	F14	3	PLXNB2	NM_012401	sample	3	23.4556574923547	120.401630988787	6.85172387941177	341560.696228338	2111.01352871496	1422739	1204.42
1	F15	1	ZMYM2	NM_197968	sample	1	22.7136465324385	120.989932885906	6.47557525174351	402964.258389262	2722.46600544846	1761908	1501.31
1	F15	2	ZMYM2	NM_197968	sample	2	23.2979189485214	121.723986856517	5.97468391320856	397191.297918949	2735.50056371029	1856668	1532.62
1	F15	3	ZMYM2	NM_197968	sample	3	24.7109375	135.833984375	7.20197467707072	448098.787109375	2845.34109037797	1886487	1631.5
1	F16	1	MBD1	NM_015845	sample	1	24.8569696969697	131.315151515152	6.93935299991667	434528.055757576	2797.3914588784	1848129	1594.2
1	F16	2	MBD1	NM_015845	sample	2	24.3313468414779	129.202622169249	6.81158699978533	409515.044100119	2701.73674396406	1788325	1535.6
1	F16	3	MBD1	NM_015845	sample	3	23.5685210312076	124.521031207598	7.03538856347109	428899.888738128	2779.94046157466	1807820	1573.41
1	F17	1	OTNT	NA	Neutral	1	25.0564924114671	126.802698145025	6.82491324939431	408993.038785835	2729.68914524243	1793682	1499.96
1	F17	2	OTNT	NA	Neutral	2	25.1310483870968	127.040322580645	6.35540397927328	402257.444556452	2688.17892546965	1754217	1516.44
1	F17	3	OTNT	NA	Neutral	3	24.8818604651163	124.626976744186	6.2394861727307	411712.421395349	2655.42376851687	1841944	1501.67
1	F18	1	OTNT	NA	Neutral	1	25.4969574036511	136.31845841785	7.03030499759277	469818.646044625	2803.6870837593	1935596	1571
1	F18	2	OTNT	NA	Neutral	2	29.0517073170732	154.569756097561	6.15571639849308	452705.153170732	2645.11471356739	1867120	1462.15
1	F18	3	OTNT	NA	Neutral	3	24.6872246696035	122.08281938326	6.71332699370173	389886.699559471	2684.3230163352	1713275	1475.58
1	F19	1	OTNT	NA	Neutral	1	21.6710382513661	121.345355191257	7.05487758732398	414517.61420765	2850.3548345373	1656330	1571.43
1	F19	2	OTNT	NA	Neutral	2	25.3007334963325	134.151589242054	7.81102175135489	422745.388753056	2770.53183084019	1785455	1568.5
1	F19	3	OTNT	NA	Neutral	3	25.9689378757515	140.590180360721	7.59053439695964	481594.219438878	2885.80658982858	1880508	1642.72
1	F20	1	OTNT	NA	Neutral	1	25.9111111111111	139.128205128205	7.64482230669217	461239.367521368	2793.02201952319	1907460	1563.53
1	F20	2	OTNT	NA	Neutral	2	26.7579062159215	138.267175572519	6.11462564803885	403142.773173391	2575.01363223867	1702606	1425.42
1	F20	3	OTNT	NA	Neutral	3	26.0571725571726	135.411642411642	6.9675938051342	433011.293139293	2759.15867005329	1761727	1555.93
1	F21	1	OTNT	NA	Neutral	1	22.5574365175333	123.629987908102	7.98094552961277	448297.547762999	2946.98414728528	1829603	1679.98
1	F21	2	OTNT	NA	Neutral	2	23.5478615071283	123.507128309572	7.36226007851903	402460.939918534	2699.41455764182	1638765	1496.16
1	F21	3	OTNT	NA	Neutral	3	25.3424507658643	131.57658643326	6.86833308012818	409266.443107221	2698.09197953856	1754126	1530.71
1	F22	1	OTNT	NA	Neutral	1	24.704845814978	135.828193832599	9.12613893302395	464550.076358297	2797.62941157757	1815982	1578.04
1	F22	2	OTNT	NA	Neutral	2	23.4706477732794	125.385627530364	6.93338172075253	421361.96659919	2721.01550032466	1731081	1543.14
1	F22	3	OTNT	NA	Neutral	3	25.6236559139785	144.651135005974	6.87483259238996	460391.275985663	2732.14111642814	1748412	1540.84
1	G03	1	RF	NA	Neutral	1	22.2403433476395	119.757510729614	6.67889864239143	384298.156652361	2641.73097052588	1656071	1452.31
1	G03	2	RF	NA	Neutral	2	20.83203125	112.83203125	6.25807901857327	381522.62890625	2704.91656649824	1728568	1461.98
1	G03	3	RF	NA	Neutral	3	19.7466007416564	81.1100123609394	5.04228688686541	210292.541409147	1977.61065602645	1160214	1017.3
1	G04	1	RF	NA	Neutral	1	22.3719185423365	122.766345123258	5.67676596275799	325029.655948553	2111.43240081615	1385354	1159.27
1	G04	2	RF	NA	Neutral	2	23.4848484848485	126.846060606061	7.35079138460457	430298.047272727	2826.41948582979	1823512	1615.16
1	G04	3	RF	NA	Neutral	3	24.6832460732984	117.923211169284	5.7936123141498	345310.757417103	2513.15655680575	1676705	1391.54
1	G05	1	RF	NA	Neutral	1	25.0800821355236	128.035934291581	6.58316658688135	401700.986652977	2674.60276107631	1805023	1491.74
1	G05	2	RF	NA	Neutral	2	25.2171860245515	135.582625118036	7.47884130135574	440013.742209632	2791.09068813721	1860772	1577.86
1	G05	3	RF	NA	Neutral	3	25.1727861771058	138.752699784017	7.61232272352227	497398.344492441	2899.40385391419	2096404	1706.61
1	G06	1	RF	NA	Neutral	1	23.0573122529644	127.274703557312	8.05660966000939	440651.493083004	2889.82478368672	1919446	1626.16
1	G06	2	RF	NA	Neutral	2	24.4456762749446	133.20177383592	7.19083151511407	435987.430155211	2812.78870810384	1895271	1585.31
1	G06	3	RF	NA	Neutral	3	22.0165631469979	120.625258799172	7.06251451550618	437431.82505176	3026.46274819814	1938742	1732.13
1	G07	1	RF	NA	Neutral	1	24.8914342629482	128.497011952191	6.9912572330092	411835.935258964	2642.86217037198	1859616	1474.52
1	G07	2	RF	NA	Neutral	2	25.264678471575	130.730661696179	6.40066950783706	406199.272134203	2704.10736553886	1852968	1484.48
1	G07	3	RF	NA	Neutral	3	22.6514285714286	125.234285714286	6.96168628278528	425046.341904762	2722.33401604516	1854699	1566.34
1	G08	1	RF	NA	Neutral	1	23.9790454016298	136.024447031432	7.04452470421037	466495.543655413	2709.4342988999	1852989	1504.46
1	G08	2	RF	NA	Neutral	2	24.2868047982552	128.173391494002	6.98221919708902	406852.624863686	2706.43999649005	1758882	1518.95
1	G08	3	RF	NA	Neutral	3	24.2700803212851	136.316265060241	6.87878343855905	457876.185742972	2923.77084753323	1960023	1673.74
1	G09	1	BRCA1	NM_007298	sample	1	24.6008174386921	150.162125340599	7.17198876033451	592921.96866485	3109.60909550082	2224807	1797.59
1	G09	2	BRCA1	NM_007298	sample	2	24.7723935389134	140.149779735683	7.28215842453632	505217.607929515	2831.21453446785	1976771	1640.93
1	G09	3	BRCA1	NM_007298	sample	3	24.8747016706444	138.751789976134	6.71528323289222	476066.210023866	2864.77504395455	1997065	1673.81
1	G10	1	ASXL1	NM_015338	sample	1	25.8137254901961	144.75	7.50482140529393	494577.771568627	2914.86383137012	1946826	1645.84
1	G10	2	ASXL1	NM_015338	sample	2	25.7369542066028	144.802981895634	7.13957798652674	462870.268370607	2850.40562665657	1839946	1593.06
1	G10	3	ASXL1	NM_015338	sample	3	25.3293051359517	147.162134944612	6.97040738268068	521601.622356495	3067.467081551	2072651	1748.26
1	G11	1	ASXL2	NM_018263	sample	1	23.309670781893	126.979423868313	6.6681007982509	419806.504115226	2753.21775137134	1770232	1508.7
1	G11	2	ASXL2	NM_018263	sample	2	25.3759318423855	136.57933972311	6.68093423037681	431731.571884984	2735.45452281339	1816927	1564.72
1	G11	3	ASXL2	NM_018263	sample	3	24.6327160493827	130.852880658436	7.08787876910816	413977.21399177	2734.11478784043	1788978	1576.05
1	G12	1	TP53BP1	NM_005657	sample	1	24.3515731874145	143.707250341997	8.19327051562237	528264.179206566	3080.00434632088	1997067	1783.39
1	G12	2	TP53BP1	NM_005657	sample	2	26.1479140328698	154.208596713021	7.24531968611123	485104.044247788	2867.85665945818	1850532	1657.8
1	G12	3	TP53BP1	NM_005657	sample	3	26.0138339920949	145.882411067194	6.74086964332586	485446.998023715	2898.93903754095	1970279	1672.7
1	G13	1	FAT1	NM_005245	sample	1	23.3910665451231	124.360072926162	8.04176888790348	447078.15041021	2847.00938568869	1835899	1604.73
1	G13	2	FAT1	NM_005245	sample	2	24.7310838445808	133.783231083845	7.30008517106088	506853.404907975	2934.91323673228	2024345	1701.1
1	G13	3	FAT1	NM_005245	sample	3	26.2977461447212	145.576512455516	7.71229346961119	506236.073546856	2853.02642522651	1987611	1671.53
1	G14	1	BAP1	NM_004656	sample	1	24.7559523809524	135.242063492063	6.62327900155209	457376.476190476	2825.97382423111	1869782	1592.17
1	G14	2	BAP1	NM_004656	sample	2	24.6147443519619	149.223543400713	8.16039553593773	574138.40665874	3129.01038100276	2060638	1850.1
1	G14	3	BAP1	NM_004656	sample	3	22.1103896103896	130.150278293135	6.93113365698367	470926.749536178	2672.16988807243	1794325	1581.8
1	G15	1	ZNF516	NM_014643	sample	1	25.5157750342936	138.089163237311	5.99760167080351	443788.138545953	2659.89377546172	1834938	1474.65
1	G15	2	ZNF516	NM_014643	sample	2	26.3912556053812	140.608744394619	6.67804485677698	451929.76793722	2790.17876116168	1944847	1586.11
1	G15	3	ZNF516	NM_014643	sample	3	26.0659340659341	147.84126984127	7.26493849655063	510902.390720391	2970.06120891518	1986399	1709.74
1	G16	1	GRIN2A	NM_000833	sample	1	22.5254237288136	124.295399515738	6.1640251902447	419924.299031477	2762.29261384877	1755163	1512.35
1	G16	2	GRIN2A	NM_000833	sample	2	22.665243381725	115.461998292058	6.14887453907823	355487.198121264	2615.39069145163	1622227	1460.23
1	G16	3	GRIN2A	NM_000833	sample	3	25.4871266735324	132.352214212152	6.40127014409641	405656.440782698	2714.31232528853	1775766	1500.72
1	G17	1	RF	NA	Neutral	1	21.974126778784	123.316946959897	7.75373577358138	440005.223803364	2866.38963829762	1737658	1619.86
1	G17	2	RF	NA	Neutral	2	24.7213438735178	133.748023715415	6.59746039117757	417204.701581028	2721.57815610673	1753078	1539.98
1	G17	3	RF	NA	Neutral	3	24.4575163398693	133.592592592593	6.33692911107788	425384.565359477	2774.71470554007	1813714	1569.6
1	G18	1	RF	NA	Neutral	1	24.8589743589744	134.30303030303	5.84473241087373	411651.893939394	2703.63568194613	1788212	1495.57
1	G18	2	RF	NA	Neutral	2	26.0876068376068	145.377136752137	6.09936627634342	478064.152777778	2820.98321566576	1918396	1598.97
1	G18	3	RF	NA	Neutral	3	25.021935483871	139.878709677419	7.34118462620422	489849.957419355	2880.03718100117	1946057	1650.09
1	G19	1	RF	NA	Neutral	1	26.097520661157	145.193388429752	7.6678399579574	486766.454545455	2905.92237364317	1912919	1657.37
1	G19	2	RF	NA	Neutral	2	24.6723926380368	134.519018404908	6.98018389564514	454772.150920245	2809.91243032608	1765204	1528.66
1	G19	3	RF	NA	Neutral	3	25.3493506493507	137.344155844156	7.0801212725502	467448.248051948	2802.29633764904	1897946	1597.8
1	G20	1	RF	NA	Neutral	1	27.0685131195335	145.447521865889	6.34530801452065	450971.54664723	2764.9089002451	1841474	1543.96
1	G20	2	RF	NA	Neutral	2	24.2817745803357	130.946043165468	6.33309155983979	455804.817745803	2821.93222939388	1936144	1621.81
1	G20	3	RF	NA	Neutral	3	25.0284775465498	139.739320920044	7.34524602219359	472985.430449069	2840.99500787687	1901802	1624.38
1	G21	1	RF	NA	Neutral	1	23.260593220339	125.893008474576	6.54579627526289	400474.79661017	2672.88093518774	1683024	1478.7
1	G21	2	RF	NA	Neutral	2	25.3046432616082	132.135900339751	6.90627052625679	406351.605889015	2575.91581512364	1661093	1425.75
1	G21	3	RF	NA	Neutral	3	24.3406976744186	137.410465116279	8.71287940847803	466219.320930233	2715.38461256164	1841638	1580.64
1	G22	1	RF	NA	Neutral	1	25.465601965602	138.782555282555	6.5444137397944	441489.843980344	2695.82924909923	1758520	1484.73
1	G22	2	RF	NA	Neutral	2	24.6920415224914	133.918108419839	5.97063050664338	428350.367935409	2685.75399184932	1804549	1516.33
1	G22	3	RF	NA	Neutral	3	23.3481308411215	132.396028037383	8.60115952187103	445456.41588785	2836.97616661867	1732042	1615.8
1	H03	1	CHEK1	NA	Positive	1	19.1288088642659	126.362880886427	17.6279874943093	714979.054016621	3592.71948175338	2463577	2294.48
1	H03	2	CHEK1	NA	Positive	2	20.3502454991817	153.918166939444	16.5035794821375	928555.860883797	3920.58285388093	2847222	2549.53
1	H03	3	CHEK1	NA	Positive	3	19.7046894803549	121.584283903676	17.4123334186321	674622.513307985	3502.63107590121	2446930	2257.27
1	H04	1	CHEK1	NA	Positive	1	18.6469719350074	140.443131462334	16.6267138915185	940808.183161004	3947.2054857356	2964589	2639.07
1	H04	2	CHEK1	NA	Positive	2	18.3813056379822	141.445103857567	24.5640662476508	952250.296735905	4015.65152571184	3048327	2695.84
1	H04	3	CHEK1	NA	Positive	3	18.4166666666667	167.593495934959	29.7324950464284	1285211.9695122	4664.49653558952	3750735	3412.28
1	H05	1	CHEK1	NA	Positive	1	18.4462809917355	132.864462809917	23.2737746566621	890316.74214876	3903.47651839087	2803873	2670.47
1	H05	2	CHEK1	NA	Positive	2	20.8397435897436	156.963141025641	21.0789045382191	991648.471153846	4116.91246659249	3082074	2835.69
1	H05	3	CHEK1	NA	Positive	3	19.5499021526419	157.526418786693	28.8745504967085	1077356.11545988	4321.78253965316	3178652	3008.94
1	H06	1	CHEK1	NA	Positive	1	18.7777777777778	164.876068376068	26.8407212138932	1276503.47222222	4531.10082413061	3851496	3174.13
1	H06	2	CHEK1	NA	Positive	2	18.1714285714286	131.310204081633	24.574179592532	871841.259183673	4251.40483171212	3021781	2868.92
1	H06	3	CHEK1	NA	Positive	3	20.2108527131783	138.203100775194	23.2377870761234	899888.358139535	4284.74262172799	3104655	2903.45
1	H07	1	CHEK1	NA	Positive	1	18.4832451499118	155.322751322751	27.027061754319	1177510.93650794	4377.98795675809	3493435	3068.45
1	H07	2	CHEK1	NA	Positive	2	20.3079178885631	153.75073313783	22.0823547042093	950894.190615836	4074.59379105324	2916609	2771.66
1	H07	3	CHEK1	NA	Positive	3	21.1566091954023	147.556034482759	19.5158987964123	831588.474137931	3770.77296138183	2704207	2441.44
1	H08	1	CHEK1	NA	Positive	1	19.9324618736383	156.869281045752	22.1079279209448	987982.610021787	4257.94371696587	2983632	2913.49
1	H08	2	CHEK1	NA	Positive	2	20.5512422360248	145.992236024845	16.2779777114839	794382.802795031	3770.64933653901	2581436	2467.14
1	H08	3	CHEK1	NA	Positive	3	21.6147704590818	169.656686626747	17.2997781681515	1069465.00798403	4273.94170977136	3284571	2830.3
1	H09	1	NOTCH2	NM_024408	sample	1	23.1653116531165	132.410569105691	6.37525314812791	439275.460704607	2795.20393648154	1834897	1544.02
1	H09	2	NOTCH2	NM_024408	sample	2	22.0501222493888	127.332518337408	7.71893142470703	478670.847188264	2974.7108775903	1916082	1712.18
1	H09	3	NOTCH2	NM_024408	sample	3	25.2026239067055	153.686588921283	6.63960090251601	515242.513119534	2920.59315028769	2026304	1673.76
1	H10	1	FANCM	NM_020937	sample	1	22.0271370420624	122.861601085482	6.93390415784571	423309.556309362	2674.16368077509	1733610	1449.38
1	H10	2	FANCM	NM_020937	sample	2	23.1662337662338	128.772727272727	7.14880470985517	409255.007792208	2699.3142961796	1676686	1462.41
1	H10	3	FANCM	NM_020937	sample	3	23.9878213802436	144.584573748309	7.75652465612724	531055.745602165	2973.95593477652	1924444	1656.72
1	H11	1	RASA1	NM_022650	sample	1	26.4385714285714	153.185714285714	7.43924171565462	530152.697142857	2942.46805202669	2007249	1677.41
1	H11	2	RASA1	NM_022650	sample	2	23.3898139079334	127.752203721841	7.55274085254807	425489.277179236	2726.71233351631	1697444	1568.54
1	H11	3	RASA1	NM_022650	sample	3	25.6601466992665	145.982885085575	7.0117176929123	487456.711491443	2822.38659392503	1907352	1611.88
1	H12	1	KDM5C	NM_004187	sample	1	22.5827633378933	130.693570451436	7.61913712359103	452052.634746922	2908.18097609219	1865694	1650.93
1	H12	2	KDM5C	NM_004187	sample	2	25.9070063694268	150.145222929936	7.04392385304796	509855.639490446	2808.96278043202	1985792	1602.94
1	H12	3	KDM5C	NM_004187	sample	3	25.021377672209	136.323040380048	5.96780359131939	458556.131828979	2838.34667836047	1997886	1653.91
1	H13	1	FAS	NA	sample	1	24.9666269368296	141.224076281287	8.110594068411	489738.041716329	2913.83805194647	1913018	1639.53
1	H13	2	FAS	NA	sample	2	24.6790865384615	144.018028846154	7.31576556363931	516740.637019231	3002.71813106786	2043392	1734.27
1	H13	3	FAS	NA	sample	3	24.4260768335274	142.173457508731	7.351000694211	500058.906868452	3031.62906491971	1979974	1733.91
1	H14	1	PTPRC	NR_052021	sample	1	23.7249357326478	135.311053984576	7.76030101522332	467825.039845758	2851.43155267227	1813275	1597.01
1	H14	2	PTPRC	NR_052021	sample	2	25.8968968968969	151.443443443443	7.11995453745697	530427.406406406	2930.14657960712	2030351	1720.44
1	H14	3	PTPRC	NR_052021	sample	3	24.6225769669327	146.027366020525	8.05614367828903	552663.416191562	2979.66608520216	2128857	1717.86
1	H15	1	PTPRU	NM_133178	sample	1	23.5238784370478	130.949348769899	6.60351108340929	446009.739507959	2842.18772089291	1846399	1582.2
1	H15	2	PTPRU	NM_133178	sample	2	23.919452887538	138.796352583587	7.73234044784639	481888.983282675	2861.67777733901	1928299	1660.88
1	H15	3	PTPRU	NM_133178	sample	3	26.5038051750381	153.007610350076	7.84169555288721	528392.260273973	2948.61028953815	2046249	1706.98
1	H16	1	FUBP1	NM_003902	sample	1	22.9328	119.7392	7.39083231200752	398591.4752	2749.56154327665	1730089	1516.4
1	H16	2	FUBP1	NM_003902	sample	2	24.2025139664804	130.483240223464	6.42486497335853	436011.775139665	2735.29001714153	1912127	1553.48
1	H16	3	FUBP1	NM_003902	sample	3	25.6702127659574	137.189125295508	7.12995306246853	442461.013002364	2757.15731227833	1820315	1568.11
1	H17	1	CHEK1	NA	Positive	1	22.8700787401575	169.494094488189	25.443828412877	1066162.9980315	4130.93581481362	3055708	2838.57
1	H17	2	CHEK1	NA	Positive	2	21.7941176470588	153.800904977376	21.5241983396494	906636.739819005	4150.74513344687	3019603	2697.39
1	H17	3	CHEK1	NA	Positive	3	22.0723140495868	173.276859504132	29.0844007639622	1123127.95247934	4604.53542128389	3207941	3215.3
1	H18	1	CHEK1	NA	Positive	1	21.3430420711974	148.114886731392	20.8160599696156	873539.839805825	3854.81897476077	2697838	2554.42
1	H18	2	CHEK1	NA	Positive	2	19.8242677824268	159.602510460251	27.9572517543513	1056108.91631799	4438.89287083847	3061992	3096.25
1	H18	3	CHEK1	NA	Positive	3	22.6371237458194	156.548494983278	21.2682417430362	911905.516722408	3942.81617480087	2929980	2634.41
1	H19	1	CHEK1	NA	Positive	1	18.9447619047619	141.613333333333	14.4481750553637	889839.693333333	3500.34116322349	2824530	2297.15
1	H19	2	CHEK1	NA	Positive	2	16.6682242990654	128.418224299065	22.4268610016668	787745.992990654	3404.42308292906	2351529	2260.48
1	H19	3	CHEK1	NA	Positive	3	20.6423690205011	167.838268792711	25.7713067600696	1175159.02733485	4646.13625145861	3343774	3234.49
1	H20	1	CHEK1	NA	Positive	1	22.1942446043165	159.978417266187	19.0061789801885	948544.752997602	3849.92644765376	3025204	2492.85
1	H20	2	CHEK1	NA	Positive	2	20.8391167192429	146.56309148265	16.6122651432864	876263.529968454	3793.22934009106	2701757	2460.16
1	H20	3	CHEK1	NA	Positive	3	22.8884955752212	164.87610619469	22.5529308147958	1015378.84247788	4122.21295155462	3158158	2829.73
1	H21	1	CHEK1	NA	Positive	1	17.5813449023861	128.537960954447	17.5533818912197	778510.798264642	3387.39785575193	2378777	2290.46
1	H21	2	CHEK1	NA	Positive	2	23.906976744186	157.482170542636	20.9471496665308	862493.204651163	3834.48657393166	2795295	2540.41
1	H21	3	CHEK1	NA	Positive	3	21.8716049382716	171.656790123457	24.4633375797463	1120489.50864198	4491.36625915065	3287463	3086.7
1	H22	1	CHEK1	NA	Positive	1	20.9558541266795	151.349328214971	25.0984363934822	903657.742802303	3914.97572379119	2808732	2584.95
1	H22	2	CHEK1	NA	Positive	2	20.9828080229226	155.730659025788	22.2788682893963	999059.464183381	4090.66936534538	3129969	2786.5
1	H22	3	CHEK1	NA	Positive	3	22.3088235294118	146.203781512605	17.2988166899828	785593.663865546	3570.65883861861	2667572	2295.57
1	I03	1	RPA32	NA	Positive	1	24.4073529411765	184.932352941176	14.727583244248	1330241.92058824	3737.28218671777	3732481	2624.64
1	I03	2	RPA32	NA	Positive	2	21.2641770401106	154.749654218534	13.3832319804264	1173357.03457815	3831.19353978773	3814305	2743.43
1	I03	3	RPA32	NA	Positive	3	21.1054739652871	170.862483311081	17.4117538871963	1283084.36448598	4124.35134078269	3764130	2885.18
1	I04	1	RPA32	NA	Positive	1	20.6719492868463	172.22028526149	18.7243926609867	1321648.16798732	4210.79082744791	3991384	2984.93
1	I04	2	RPA32	NA	Positive	2	21.7082802547771	166.708280254777	14.2501186192016	1171428.4433121	3882.216241785	3506041	2713.07
1	I04	3	RPA32	NA	Positive	3	21.4526678141136	198.817555938038	26.0314052895039	1671602.07056799	4697.10384404763	4810704	3453.28
1	I05	1	RPA32	NA	Positive	1	22.9493414387031	178.019250253293	12.71618835233	1293513.75075988	3937.29279322252	3688888	2755.61
1	I05	2	RPA32	NA	Positive	2	21.4313725490196	187.444444444444	19.4448603512598	1446573.82135076	4383.34768221941	3936474	3211.65
1	I05	3	RPA32	NA	Positive	3	22.8781838316722	171.585825027686	13.5111046158639	1183572.57032115	3682.2167063613	3535662	2589.13
1	I06	1	RPA32	NA	Positive	1	22.9240348692403	173.12702366127	14.4570229673584	1201898.56787049	3901.83706641738	3583196	2650.9
1	I06	2	RPA32	NA	Positive	2	22.4685534591195	186.251572327044	17.7068076361578	1344403.04821803	4204.9359595281	3866795	2964.67
1	I06	3	RPA32	NA	Positive	3	21.6167176350663	176.170234454638	17.1871437459631	1293234.62487258	4127.226671481	3630094	2926.02
1	I07	1	RPA32	NA	Positive	1	23.0646830530401	177.918499353169	17.0243503889637	1214000.89391979	3982.54035070242	3669152	2753.02
1	I07	2	RPA32	NA	Positive	2	23.0455882352941	190.170588235294	20.3989175964587	1328287.25882353	4264.79873723175	3770301	3031.55
1	I07	3	RPA32	NA	Positive	3	21.6762589928058	179.598920863309	16.2872737891387	1267199.20503597	4232.47966213624	3596204	2947.57
1	I08	1	RPA32	NA	Positive	1	22.331223628692	183.39029535865	19.8415387679318	1293193.22151899	4323.27278811369	3922856	3064.49
1	I08	2	RPA32	NA	Positive	2	22.3041916167665	186.722155688623	21.8235602560669	1415614.37724551	4574.49092031626	4046746	3288.86
1	I08	3	RPA32	NA	Positive	3	24.6138482023968	189.330226364847	14.6680694694071	1298587.29560586	4068.99942654161	3878148	2882.26
1	I09	1	ARHGAP35	NM_004491	sample	1	22.1675	126.155	8.23170276653006	453938.38125	2918.47143884681	1856559	1682.91
1	I09	2	ARHGAP35	NM_004491	sample	2	25.3285883748517	144.909845788849	7.86699741671578	489753.600237248	2862.53226323334	1930502	1653.94
1	I09	3	ARHGAP35	NM_004491	sample	3	26.2651757188498	144.043663471779	7.20252991892701	477337.705005325	2857.18469899592	1978886	1635.28
1	I10	1	AHNAK	NM_024060	sample	1	13.4349827387802	70.04833141542	3.66609093870475	226257.042577675	1594.09192705778	1053837	903.41
1	I10	2	AHNAK	NM_024060	sample	2	24.3434065934066	132.593406593407	7.29067840548583	435288.376373626	2710.10684970824	1801167	1530.97
1	I10	3	AHNAK	NM_024060	sample	3	23.5057915057915	124.634491634492	5.57076214784577	389442.418275418	2604.3537549808	1752043	1482.73
1	I11	1	SH2B3	NM_005475	sample	1	22.9433198380567	124.143049932524	6.50546509177106	418191.089068826	2753.15031637167	1790790	1532.8
1	I11	2	SH2B3	NM_005475	sample	2	23.8526100307062	123.776867963153	7.35329317593156	407265.139201638	2717.15942671819	1763595	1525.91
1	I11	3	SH2B3	NM_005475	sample	3	25.4326047358834	136.857012750455	6.56052845587101	426387.551912568	2725.21727118366	1798342	1552.45
1	I12	1	MSH2	NM_000251	sample	1	19.9756944444444	109.012731481481	6.65393743694177	368173.996527778	2727.28443220011	1749985	1521.74
1	I12	2	MSH2	NM_000251	sample	2	22.225102319236	136.427012278308	8.48722244895654	533765.016371078	3201.82155366726	2060873	1875.44
1	I12	3	MSH2	NM_000251	sample	3	23.132798573975	130.934046345811	7.10713466787304	459723.352941176	2852.52027971414	1852946	1624.93
1	I13	1	NOTCH1	NM_017617	sample	1	24.3559718969555	125.077283372365	6.12268133514561	402032.290398126	2689.12098111647	1774299	1500.74
1	I13	2	NOTCH1	NM_017617	sample	2	24.9226289517471	127.222961730449	7.07967926618747	404929.15890183	2726.71060138528	1719670	1558.53
1	I13	3	NOTCH1	NM_017617	sample	3	25.1271739130435	131.908695652174	7.2853229983283	417380.707608696	2716.99814074747	1798797	1549.35
1	I14	1	RAD51	NM_133487	sample	1	24.5939741750359	130.19368723099	6.75586659375406	416562.255380201	2667.55142813254	1807409	1542.46
1	I14	2	RAD51	NM_133487	sample	2	28.5112781954887	150.004296455424	6.98552766877071	488192.102040816	2709.42772811238	1978814	1540.24
1	I14	3	RAD51	NM_133487	sample	3	25.4809027777778	140.614583333333	8.09360175492974	504046.848958333	2984.25609358276	2084238	1763.3
1	I15	1	ZFHX4	NM_024721	sample	1	25.8597640891219	143.887287024902	8.80178461082196	508492.273918742	3036.22736873919	1955283	1739.33
1	I15	2	ZFHX4	NM_024721	sample	2	25.4014869888476	139.723667905824	6.95847340072658	455738.267657993	2829.01896890584	1907726	1590.64
1	I15	3	ZFHX4	NM_024721	sample	3	26.7579113924051	148.776898734177	7.56655579157035	535699.879746835	3018.55950336994	2116696	1775.41
1	I16	1	KMT2C	NM_170606	sample	1	23.9339305711086	127.978723404255	7.00517497283465	418319.861142217	2765.50908769684	1817231	1574.26
1	I16	2	KMT2C	NM_170606	sample	2	25.771270718232	145.99226519337	7.4825403070066	513174.256353591	2897.29537704679	2025903	1660.71
1	I16	3	KMT2C	NM_170606	sample	3	24.8407960199005	140.230099502488	7.39065717036609	497662.374378109	2979.80079461982	2048758	1751.21
1	I17	1	RPA32	NA	Positive	1	24.3229508196721	171.627868852459	18.7950298489974	1037144.55737705	3876.35206362792	3253652	2662.7
1	I17	2	RPA32	NA	Positive	2	24.4204081632653	192.931972789116	19.6565830644811	1358741.50884354	4189.58256497378	3956432	2981.53
1	I17	3	RPA32	NA	Positive	3	23.5946398659967	191.522613065327	19.8545103340873	1367522.18090452	4369.29585128885	3881608	3109.28
1	I18	1	RPA32	NA	Positive	1	23.9101338432122	221.799235181644	23.1388161242532	1848876.62715105	4644.51294507584	4958085	3399.18
1	I18	2	RPA32	NA	Positive	2	24.1430678466077	201.603244837758	16.8387847819463	1518632.70058997	4280.62329656767	4231205	3109.5
1	I18	3	RPA32	NA	Positive	3	21.7891791044776	181.841417910448	21.4043118895092	1357378.41791045	4498.34610253421	3929902	3217.95
1	I19	1	RPA32	NA	Positive	1	25.2308868501529	198.22629969419	21.5287534346525	1375261.73853211	4342.04366666358	4016160	3086.68
1	I19	2	RPA32	NA	Positive	2	23.7113924050633	188.007594936709	15.1538491924422	1318936.23670886	3826.0746976828	3723457	2715.29
1	I19	3	RPA32	NA	Positive	3	23.705996131528	196.087040618956	22.0943648337954	1363944.69439072	4415.78797306077	3947338	3186.54
1	I20	1	RPA32	NA	Positive	1	21.5325443786982	185.664201183432	20.9368588257858	1427014.73224852	4260.26667022262	3927862	3122.12
1	I20	2	RPA32	NA	Positive	2	21.8089668615984	168.623781676413	22.0260754721839	1143846.87329435	4134.77266167363	3451344	2899.46
1	I20	3	RPA32	NA	Positive	3	24.88	195.255714285714	15.6831203101162	1343889.80428571	4186.95948170658	3877558	2960.22
1	I21	1	RPA32	NA	Positive	1	23.4713763702801	193.589524969549	15.1036730910463	1362992.50304507	4084.86434641649	3837091	2830.12
1	I21	2	RPA32	NA	Positive	2	21.9871959026889	185.847631241997	23.1495029040127	1380219.55441741	4359.94136024014	3930290	3169.15
1	I21	3	RPA32	NA	Positive	3	22.8614173228346	202.47874015748	20.6373848759263	1459887.28346457	4562.49706447252	3996887	3264.87
1	I22	1	RPA32	NA	Positive	1	23.3525179856115	196.724820143885	20.1435428531933	1345517.51618705	4329.28740639317	3908870	3062.41
1	I22	2	RPA32	NA	Positive	2	22.9052333804809	202.35360678925	27.1986011372733	1645961.90381895	4867.09902321158	4480908	3611.63
1	I22	3	RPA32	NA	Positive	3	23.7418351477449	191.113530326594	16.0533637740565	1299219.27993779	4263.52979418636	3822679	2991.23
1	J03	1	ATR	NA	Positive	1	19.7128603104213	92.0443458980044	6.41659456553522	317552.823725055	2514.84842802764	1720053	1413.52
1	J03	2	ATR	NA	Positive	2	22.2053140096618	105.881642512077	6.37162549670814	333767.699275362	2492.55612625379	1673803	1391.24
1	J03	3	ATR	NA	Positive	3	23.0621062106211	108.812781278128	6.11015911577569	347104.945094509	2534.68939807369	1728555	1414.63
1	J04	1	ATR	NA	Positive	1	19.5332618025751	95.3251072961373	6.13795620580654	316915.966738197	2492.1002592902	1610171	1394.02
1	J04	2	ATR	NA	Positive	2	20.6774193548387	106.106549364614	7.74678094146335	400649.593352884	2754.69603520408	1849215	1592.21
1	J04	3	ATR	NA	Positive	3	23.2903225806452	112.818279569892	5.79460424792849	355571.01827957	2585.56295763895	1796994	1458.36
1	J05	1	ATR	NA	Positive	1	20.1905626134301	97.3294010889292	6.16662884276374	326142.734119782	2402.82124240934	1667224	1291.88
1	J05	2	ATR	NA	Positive	2	21.0885466794995	101.251203079885	5.74856335364143	311554.129932628	2475.04956646094	1625287	1376.07
1	J05	3	ATR	NA	Positive	3	21.7089125102208	114.510220768602	7.63121211846835	414300.561733442	2789.96073362923	1785235	1587.52
1	J06	1	ATR	NA	Positive	1	21.5330578512397	100.385123966942	6.92031132025011	316446.75785124	2492.67770841398	1629191	1331.53
1	J06	2	ATR	NA	Positive	2	20.5972696245734	103.017918088737	6.82059999907591	334369.868600683	2584.63100389739	1678115	1454.3
1	J06	3	ATR	NA	Positive	3	21.3267651888342	99.8932676518883	6.05860258939108	324617.841543514	2460.18590632194	1644534	1375.62
1	J07	1	ATR	NA	Positive	1	21.3448275862069	108.862068965517	7.76394367683793	404241.482758621	2676.3750079105	1841122	1534.45
1	J07	2	ATR	NA	Positive	2	19.8322324966975	101.756935270806	6.52275127905939	339778.887714663	2641.80136423845	1671223	1450.51
1	J07	3	ATR	NA	Positive	3	21.4464060529634	115.213114754098	6.24417377460139	393491.124842371	2679.10706837367	1716399	1504.82
1	J08	1	ATR	NA	Positive	1	19.982332155477	103.975265017668	7.39636204012744	380511.865724382	2765.71588887749	1749573	1564.28
1	J08	2	ATR	NA	Positive	2	19.945727482679	105.084295612009	6.86686549791255	381341.53926097	2745.9988208319	1722764	1558.72
1	J08	3	ATR	NA	Positive	3	23.11800486618	128.492700729927	7.46418366382543	444955.321167883	2851.22426547662	1864967	1622.74
1	J09	1	STIM1	NM_003156	sample	1	23.0293333333333	120.997333333333	6.08919968624181	349793.006666667	2473.00405165207	1629036	1371.3
1	J09	2	STIM1	NM_003156	sample	2	23.9468926553672	124.762711864407	6.18920187350212	392177.282485876	2656.62377550347	1754196	1517.08
1	J09	3	STIM1	NM_003156	sample	3	24.1752021563342	133.99460916442	6.97826128596312	434512.136118598	2720.97836267248	1770734	1563.27
1	J10	1	DICER1	NM_030621	sample	1	23.8230994152047	136.520467836257	7.13386656274397	494112.257309942	2968.85560856646	1943940	1682.01
1	J10	2	DICER1	NM_030621	sample	2	25.2786885245902	147.606557377049	7.88644084193628	500573.213114754	2966.69321669167	1961721	1741.21
1	J10	3	DICER1	NM_030621	sample	3	25.2510288065844	149.0329218107	7.86924895540047	520229.179698217	3061.80608492886	2006894	1820.47
1	J11	1	PASK	NM_015148	sample	1	24.2348484848485	124.395202020202	7.54130376866906	398561.867424242	2714.14836194714	1758061	1496.75
1	J11	2	PASK	NM_015148	sample	2	25.8277591973244	135.781772575251	7.3027781618904	432374.797658863	2677.33852764404	1841764	1531.18
1	J11	3	PASK	NM_015148	sample	3	25.1475095785441	129.405172413793	6.88220897155231	388046.959770115	2618.79799641243	1707263	1496.5
1	J12	1	EZH2	NM_152998	sample	1	21.9560546875	115.0869140625	5.56202019033015	357128.008789063	2628.57579516919	1645704	1419.04
1	J12	2	EZH2	NM_152998	sample	2	22.2914634146341	124.270731707317	7.31760643557146	436369.634146341	2898.80682219007	1855486	1646.95
1	J12	3	EZH2	NM_152998	sample	3	24.7201689545935	139.365364308342	7.6692939250447	479838.529039071	2926.38016216785	1940423	1685.66
1	J13	1	ATF7IP	NM_018179	sample	1	22.8604651162791	121.726996966633	6.65873232246264	391442.643073812	2738.42943944499	1739782	1569.07
1	J13	2	ATF7IP	NM_018179	sample	2	25.7581120943953	140.806784660767	6.44482968610698	437430.432153392	2719.54985170063	1761495	1572.7
1	J13	3	ATF7IP	NM_018179	sample	3	24.5840517241379	133.087284482759	7.51776027462971	444403.538793103	2930.32378419454	1917430	1714.14
1	J14	1	RB1	NM_000321	sample	1	23.3624078624079	126.357493857494	6.79559421423314	456761.106879607	2834.26827404926	1931302	1600.62
1	J14	2	RB1	NM_000321	sample	2	23.6648865153538	135.082777036048	7.6821693867187	489424.141522029	2963.0710066734	1957236	1728.9
1	J14	3	RB1	NM_000321	sample	3	24.9400510204082	142.044642857143	9.11054819788934	506664.661989796	2949.45876134174	2048406	1784.96
1	J15	1	RPA2	NM_002946	sample	1	21.2072322670376	184.910987482615	22.1036608090979	1437620.99860918	4422.40122995535	4111120	3121.53
1	J15	2	RPA2	NM_002946	sample	2	23.4624352331606	195.45207253886	18.239565159638	1404635.49352332	4222.36492852704	3887527	3028.31
1	J15	3	RPA2	NM_002946	sample	3	24.1491108071135	198.042407660739	19.8682259675136	1496756.93433653	4286.44220834025	4304457	3127.74
1	J16	1	RPS2	NM_002952	sample	1	21.021359223301	127.526213592233	7.38922380550025	518179.013592233	3172.07393037503	2035223	1834.19
1	J16	2	RPS2	NM_002952	sample	2	22.0104438642298	144.164490861619	10.12842098913	571615.597911227	3297.68148309582	2044053	1982.92
1	J16	3	RPS2	NM_002952	sample	3	25.7205882352941	162.401960784314	7.03813695715435	624073.632352941	3187.11104743616	2300804	1896.98
1	J17	1	ATR	NA	Positive	1	24.373786407767	126.542475728155	7.41951923799112	435041.733009709	2727.59409129167	1730998	1522.79
1	J17	2	ATR	NA	Positive	2	24.7474358974359	120.832051282051	5.94907267395317	376848.005128205	2525.93909569967	1697649	1405.66
1	J17	3	ATR	NA	Positive	3	24.7712895377129	125.541362530414	7.71806226372279	444935.976885645	2624.98501455377	1743239	1468.36
1	J18	1	ATR	NA	Positive	1	22.8230240549828	126.713058419244	7.70400913108538	478142.85395189	2843.25853146709	1969733	1604.13
1	J18	2	ATR	NA	Positive	2	22.4573304157549	109.60284463895	5.735004487129	355242.602844639	2628.326001226	1698692	1495.08
1	J18	3	ATR	NA	Positive	3	23.9969325153374	121.348670756646	6.93252806283767	398760.26993865	2735.52907888764	1788589	1583.05
1	J19	1	ATR	NA	Positive	1	20.5209497206704	105.734636871508	7.34077621161875	366229.706703911	2680.63681139981	1659215	1474.1
1	J19	2	ATR	NA	Positive	2	23.8984547461369	121.313465783664	7.00273882854558	383335.46799117	2565.95758911653	1687605	1431.23
1	J19	3	ATR	NA	Positive	3	23.3758865248227	118.789260385005	6.69896330522552	391435.088145897	2640.9093169328	1729611	1480.54
1	J20	1	ATR	NA	Positive	1	22.1096774193548	116.486021505376	6.21270093484354	385936.324731183	2533.19027339579	1643330	1420.95
1	J20	2	ATR	NA	Positive	2	21.2745849297573	107.701149425287	6.07331871484358	358980.588761175	2586.26514928842	1606155	1465.14
1	J20	3	ATR	NA	Positive	3	22.5748031496063	107.287401574803	5.76434735682882	325059.128608924	2492.73939675285	1600414	1403.87
1	J21	1	ATR	NA	Positive	1	21.9394299287411	115.560570071259	6.51428790569273	388215.032066508	2758.63317283566	1675063	1532.82
1	J21	2	ATR	NA	Positive	2	23.7602283539486	121.842055185538	6.83178083185446	401831	2715.46785972217	1730172	1525.75
1	J21	3	ATR	NA	Positive	3	22.3885416666667	119.566666666667	6.9461176349971	420063.127083333	2777.33346986445	1763042	1588.57
1	J22	1	ATR	NA	Positive	1	22.7675804529201	116.157330154946	6.75236963783809	383298.456495828	2658.7568274966	1661168	1499.32
1	J22	2	ATR	NA	Positive	2	22.1559523809524	110.490476190476	6.02883797013655	355229.50952381	2617.90196220482	1593602	1440.53
1	J22	3	ATR	NA	Positive	3	24.1275167785235	125.169702780441	6.58848585530887	418164.476510067	2698.8928705362	1792426	1543.64
1	K03	1	OTNT	NA	Neutral	1	22.8939179632249	115.857142857143	6.09667191087191	356929.888260255	2593.14492137985	1739336	1430.67
1	K03	2	OTNT	NA	Neutral	2	23.6187943262411	122.514184397163	5.97696576523502	393162.04964539	2578.18324357507	1837019	1469.89
1	K03	3	OTNT	NA	Neutral	3	22.4494892167991	116.702610669694	5.58601524788687	367661.347332577	2658.9870624457	1781597	1449.57
1	K04	1	OTNT	NA	Neutral	1	22.5948477751756	121.030444964871	6.17905129509239	412687.585480094	2811.57657345914	1874271	1611.23
1	K04	2	OTNT	NA	Neutral	2	23.9594470046083	129.814746543779	7.080999528842	416778.450691244	2695.50402626003	1836442	1541.12
1	K04	3	OTNT	NA	Neutral	3	22.9610552763819	128.977386934673	7.09759605986144	460864.994974874	2986.31169130767	1991168	1741.04
1	K05	1	OTNT	NA	Neutral	1	22.5641025641026	112.546265328874	6.4216880727996	375571.277591973	2702.3359662176	1813799	1492.21
1	K05	2	OTNT	NA	Neutral	2	24.3710359408034	127.26955602537	6.89121910618322	407340.484143763	2673.85850299903	1808939	1491.34
1	K05	3	OTNT	NA	Neutral	3	24.7277676950998	126.166061705989	7.2253896731255	375811.629764065	2543.69834462425	1724685	1376.13
1	K06	1	OTNT	NA	Neutral	1	19.4220623501199	102.378896882494	6.9506202236537	354234.284172662	2755.36705536463	1713704	1508.38
1	K06	2	OTNT	NA	Neutral	2	23.0579868708972	117.99124726477	5.71269312238661	379705.863238512	2770.90187105892	1904126	1554.55
1	K06	3	OTNT	NA	Neutral	3	23.0687772925764	122.373362445415	6.03850777279685	397198.93558952	2735.33409065818	1845228	1523.31
1	K07	1	OTNT	NA	Neutral	1	25.0865800865801	130.626623376623	6.76216476759657	411434.011904762	2689.06875480262	1865862	1514.1
1	K07	2	OTNT	NA	Neutral	2	23.8217922606925	121.837067209776	6.37236040968606	399004.572301426	2735.65416536676	1830661	1531.47
1	K07	3	OTNT	NA	Neutral	3	21.9856035437431	111.982281284607	6.50628185897709	352854.110741971	2622.90343075672	1798753	1497.61
1	K08	1	OTNT	NA	Neutral	1	18.7460148777896	96.3974495217853	6.67108646873664	343457.97130712	2827.83443564862	1784987	1594.19
1	K08	2	OTNT	NA	Neutral	2	24.00390625	130.845703125	7.16597542752963	437768.333984375	2894.27501603558	1908213	1649.33
1	K08	3	OTNT	NA	Neutral	3	22.2926292629263	116.397139713971	6.60815303652724	390530.687568757	2817.00390990524	1856937	1600.72
1	K09	1	RAD21	NM_006265	sample	1	20.0948766603416	143.480075901328	14.8374923715872	772632.35483871	3613.77448831863	2565871	2278.9
1	K09	2	RAD21	NM_006265	sample	2	23.3566433566434	161.552447552448	11.0701391955012	754130.951048951	3543.19209369229	2509933	2189.44
1	K09	3	RAD21	NM_006265	sample	3	22.3760129659643	158.437601296596	10.407543412737	759008.905996758	3615.39131536529	2656758	2208.66
1	K10	1	CUX1	NM_181500	sample	1	21.1629213483146	112.616573033708	6.70591735456632	393535.514044944	2823.15315215254	1886006	1597.56
1	K10	2	CUX1	NM_181500	sample	2	22.9954337899543	136.23401826484	7.61783345463898	526067.79109589	3119.80479947025	2062277	1853.64
1	K10	3	CUX1	NM_181500	sample	3	21.9864197530864	131.991358024691	8.53211279308161	552966.319753086	3171.71050160242	2245144	1898
1	K11	1	POLE	NM_006231	sample	1	26.0278422273782	147.875870069606	7.42041799276974	588947.450116009	3034.48879512133	2369086	1777.05
1	K11	2	POLE	NM_006231	sample	2	27.7947643979058	152.538219895288	6.77210479753506	542369.147643979	2925.19059266939	2169934	1752.12
1	K11	3	POLE	NM_006231	sample	3	21.6940726577438	120.721797323136	7.39659256416584	469359.76959847	2585.57387270734	1940816	1572.5
1	K12	1	NCOA6	NM_014071	sample	1	23.7686567164179	134.412313432836	7.71055713094008	477484.25	2994.69023853893	1973282	1731.71
1	K12	2	NCOA6	NM_014071	sample	2	23.9521228545619	130.06413730804	8.91863245871953	481288.662149955	2997.82642574007	2052000	1781.39
1	K12	3	NCOA6	NM_014071	sample	3	23.6065747613998	133.645811240721	7.40787924540294	504654.445387063	3067.84055448226	2176190	1830.89
1	K13	1	APC	NM_000038	sample	1	21.7749445676275	106.730598669623	6.01012051292875	314503.309312639	2466.9855700198	1531836	1349.96
1	K13	2	APC	NM_000038	sample	2	22.0466439135381	114.169510807736	8.11562538274871	399749.3629124	2782.18367629804	1815353	1622.81
1	K13	3	APC	NM_000038	sample	3	23.7442455242967	131.828644501279	7.07143540199771	457407.915601023	2868.66115685718	1853152	1657.89
1	K14	1	CREBBP	NM_004380	sample	1	23.7857142857143	126.363881401617	8.08609184464342	446221.745283019	2875.07061441213	1929052	1651.94
1	K14	2	CREBBP	NM_004380	sample	2	23.1086956521739	126.005016722408	7.353150569038	458187.550167224	2936.75887004701	1953537	1682.35
1	K14	3	CREBBP	NM_004380	sample	3	25.7457212713936	139.277506112469	6.33347827400228	463845.519559902	2800.17131153188	1914346	1611.24
1	K15	1	MGA	NM_001080541	sample	1	25.2962962962963	127.561042524005	6.06424032199453	395211.150891632	2649.88757815875	1771554	1476.41
1	K15	2	MGA	NM_001080541	sample	2	24.8320413436693	132.605943152455	6.54653664699906	417480.104651163	2719.53171570943	1781612	1556.08
1	K15	3	MGA	NM_001080541	sample	3	25.2738095238095	132.038095238095	6.22205376618019	415297.151190476	2791.82076093856	1839930	1578.2
1	K16	1	CHEK1	NM_001274	sample	1	19.707729468599	136.466183574879	17.1153362843083	868156.824879227	3915.3902070292	2898411	2617.19
1	K16	2	CHEK1	NM_001274	sample	2	20.1973684210526	136.411184210526	18.1197638997681	766856.875	3735.35480540392	2521483	2415.25
1	K16	3	CHEK1	NM_001274	sample	3	22.7990275526742	168.453808752026	23.4441626570618	1060176.26742301	4382.04800803818	3264650	3033.5
1	K17	1	OTNT	NA	Neutral	1	24.6144455747711	138.150559511699	7.01177571671489	485609.977619532	2937.84191757383	1915342	1712.43
1	K17	2	OTNT	NA	Neutral	2	24.4555669050051	134.885597548519	6.77649546118339	455103.108273749	2809.96606990848	1785426	1556.69
1	K17	3	OTNT	NA	Neutral	3	22.8146766169154	131.997512437811	8.60356221545343	507250.052238806	3158.02403565286	1970665	1848.84
1	K18	1	OTNT	NA	Neutral	1	25.2007211538462	144.195913461538	7.29735638013086	495123.661057692	2902.8520647455	1951411	1667.2
1	K18	2	OTNT	NA	Neutral	2	23.1210191082803	127.286624203822	6.6184829975215	446463.086624204	2855.05337362186	1856073	1639.9
1	K18	3	OTNT	NA	Neutral	3	23.0847107438017	132.044421487603	7.4205703372501	464645.830578512	2990.65055425598	1885989	1746.02
1	K19	1	OTNT	NA	Neutral	1	22.7538200339559	129.711375212224	8.13518298556051	448362.162988115	2851.44742628147	1826627	1597.16
1	K19	2	OTNT	NA	Neutral	2	22.806146572104	124.098108747045	6.12904201205011	405768.74822695	2664.30590573208	1681128	1491.43
1	K19	3	OTNT	NA	Neutral	3	25.1155492154066	142.16119828816	7.13351850576856	504373.863052782	2977.09920821336	2003169	1704.88
1	K20	1	OTNT	NA	Neutral	1	26.3037593984962	148.365413533835	6.48371646195308	470326.590977444	2783.30729671243	1912235	1567.87
1	K20	2	OTNT	NA	Neutral	2	24.3869863013699	131.388127853881	6.98966465537511	424838.00456621	2746.2572402952	1826768	1563.98
1	K20	3	OTNT	NA	Neutral	3	25.937908496732	146.179738562092	6.46245847336103	467712.39869281	2795.16754257941	1876687	1580.04
1	K21	1	OTNT	NA	Neutral	1	22.5696767001115	119.886287625418	7.12087946849172	415157.473801561	2730.29459862395	1801527	1517.5
1	K21	2	OTNT	NA	Neutral	2	21.9867629362214	116.143200962696	7.25720710083628	401416.25631769	2749.49613933013	1801641	1554.38
1	K21	3	OTNT	NA	Neutral	3	23.4518828451883	128.922594142259	6.74146977297899	390230.465481172	2455.12968307471	1495146	1338.45
1	K22	1	OTNT	NA	Neutral	1	21.0861759425494	108.410233393178	5.71447813995391	362962.28545781	2535.09579596326	1579659	1455.76
1	K22	2	OTNT	NA	Neutral	2	24.0717299578059	136.383966244726	7.85171673854826	472341.181434599	2875.68627874875	1883727	1677.43
1	K22	3	OTNT	NA	Neutral	3	25.158924205379	139.162591687042	6.0326693925604	435178.292176039	2797.38289068749	1828832	1609.33
1	L03	1	RF	NA	Neutral	1	21.4793741109531	113.146514935989	5.54437725845226	373718.221906117	2735.04078113894	1805235	1532.38
1	L03	2	RF	NA	Neutral	2	20.6310299869622	106.603650586701	5.46958234377241	351600.414602347	2629.40545508741	1765062	1501.3
1	L03	3	RF	NA	Neutral	3	21.1109625668449	116.255347593583	6.39639017633424	418342.85026738	2816.16696315571	1875782	1598.12
1	L04	1	RF	NA	Neutral	1	24.3980154355017	126.617420066152	5.63958264242012	389675.972436604	2693.33672242785	1825919	1503.74
1	L04	2	RF	NA	Neutral	2	23.3047158403869	125.0084643289	6.90703727428367	426974.113663845	2880.27560252597	1936822	1666.32
1	L04	3	RF	NA	Neutral	3	23.5031446540881	132.388679245283	7.34490777812803	448447.620125786	2843.71171239399	1884947	1617.83
1	L05	1	RF	NA	Neutral	1	23.0911680911681	111.624881291548	6.74280852458912	366288.767331434	2616.75836828186	1799282	1447.53
1	L05	2	RF	NA	Neutral	2	23.3714020427112	118.144846796657	6.31792318020297	368368.157845868	2675.56999875242	1816693	1529.89
1	L05	3	RF	NA	Neutral	3	26.9520766773163	143.44089456869	6.42580341464065	445659.048988285	2704.79633312972	1895563	1523.9
1	L06	1	RF	NA	Neutral	1	20.906762295082	113.845286885246	6.98848393701947	409804.862704918	2772.70161221056	1832702	1573.8
1	L06	2	RF	NA	Neutral	2	20.453196347032	105.735159817352	6.21604233560449	358513.473744292	2741.49056584853	1884565	1569.24
1	L06	3	RF	NA	Neutral	3	24.0562248995984	126.246318607764	6.38471601516338	414288.33601071	2829.93449395588	1997645	1627.37
1	L07	1	RF	NA	Neutral	1	24.7111597374179	126.856673960613	5.82917286984828	362743.863238512	2588.42602537488	1783100	1429.72
1	L07	2	RF	NA	Neutral	2	24.5392561983471	130.685950413223	6.40097702656465	390837.269628099	2548.03841515064	1753716	1424.11
1	L07	3	RF	NA	Neutral	3	24.106529209622	122.451317296678	6.03346414214739	408507.323024055	2696.97957813681	1973524	1502.22
1	L08	1	RF	NA	Neutral	1	21.2289473684211	111.093421052632	6.36497694123046	383988.273684211	2756.55559859184	1894464	1580.76
1	L08	2	RF	NA	Neutral	2	22.361653272101	116.118254879449	6.59654277903334	411467.398392652	2901.6755096492	2029957	1673.7
1	L08	3	RF	NA	Neutral	3	22.3930348258706	110.449751243781	5.86848053549487	375747.672636816	2786.66396268312	1967869	1574.19
1	L09	1	PIGN	NM_012327	sample	1	23.4390243902439	132.30155210643	7.41519193580752	471168.751662971	2852.83327878488	1983652	1643.16
1	L09	2	PIGN	NM_012327	sample	2	23.2560846560847	120.644444444444	6.02423358366928	389960.094179894	2809.4900873821	1811652	1611.9
1	L09	3	PIGN	NM_012327	sample	3	25.6645898234683	136.508826583593	7.25713663940832	450885.049844237	2841.84988075482	2037904	1673.98
1	L10	1	ERCC5	NM_000123	sample	1	22.672268907563	126.756302521008	5.94780177132827	454566.81512605	2808.94246548591	2009770	1569.71
1	L10	2	ERCC5	NM_000123	sample	2	24.1577350859454	137.393326592518	7.77415259509001	479148.317492417	2865.71332021624	1884939	1669.18
1	L10	3	ERCC5	NM_000123	sample	3	24.5872395833333	132.319010416667	7.30910377964992	465688.791666667	2927.10251760359	2100190	1745.51
1	L11	1	PHF6	NM_032335	sample	1	22.4959128065395	124.520435967302	7.34880669212558	420209.18119891	2818.78073515033	1723616	1570.69
1	L11	2	PHF6	NM_032335	sample	2	24.7833859095689	140.111461619348	6.63086008326532	439013.446898002	2752.24980000244	1768572	1570.32
1	L11	3	PHF6	NM_032335	sample	3	25.1293774319066	138.461089494163	7.64694590849605	453605.39688716	2833.85918338708	1849361	1638.2
1	L12	1	BLM	NM_000057	sample	1	22.754427390791	120.646989374262	6.69681550132463	399827.390791027	2674.93564411175	1754003	1487.36
1	L12	2	BLM	NM_000057	sample	2	23.2599758162031	124.79322853688	7.55653600632369	421523.812575574	2841.34108363483	1741584	1612.09
1	L12	3	BLM	NM_000057	sample	3	22.2276243093923	120.916022099448	6.72449667811451	410517.828729282	2872.5022603299	1848299	1604
1	L13	1	ARID1A	NM_006015	sample	1	23.2401352874859	126.489289740699	6.48212249177413	416943.294250282	2791.13870016116	1762769	1560.82
1	L13	2	ARID1A	NM_006015	sample	2	22.6871378910776	120.032444959444	6.48955978304253	401671.587485516	2712.19302115546	1833875	1555.84
1	L13	3	ARID1A	NM_006015	sample	3	23.6771255060729	134.951417004049	7.36460794702372	474480.852226721	2901.15784568548	1910480	1674.55
1	L14	1	EZH1	NM_001991	sample	1	24.1958863858962	130.801175318315	7.61467103141553	426671.269343781	2758.27628231529	1720748	1521.14
1	L14	2	EZH1	NM_001991	sample	2	23.0048780487805	120.536585365854	6.64687185431378	387212.501219512	2699.19940446866	1715417	1523.62
1	L14	3	EZH1	NM_001991	sample	3	25.3773377337734	139.838283828383	7.35320039927736	464323.243124312	2845.61113922694	1896977	1641.49
1	L15	1	ARID2	NM_152641	sample	1	22.121686746988	116.067469879518	5.92199397751071	365009.03253012	2471.03697138837	1549726	1364.69
1	L15	2	ARID2	NM_152641	sample	2	24.5616180620884	130.777046095955	8.20981118153467	434658.487300094	2722.61339911564	1749106	1570.73
1	L15	3	ARID2	NM_152641	sample	3	23.7142857142857	121.872294372294	7.19288421535445	383263.792207792	2673.49277366634	1722534	1503.35
1	L16	1	FLT4	NM_002020	sample	1	23.161	128.876	6.15662362313538	420758.977	2831.07664657775	1755035	1572.95
1	L16	2	FLT4	NM_002020	sample	2	24.5194805194805	128.246753246753	6.11118762896852	374572.168831169	2415.67509804125	1488451	1314.54
1	L16	3	FLT4	NM_002020	sample	3	24.3588850174216	138.37049941928	6.43816003738148	466424.845528455	2857.495245951	1928385	1644.3
1	L17	1	RF	NA	Neutral	1	23.0484061393152	127.854781582054	7.21621817378596	416926.622195986	2777.98780804688	1737156	1598.39
1	L17	2	RF	NA	Neutral	2	18.8612244897959	99.2744897959184	5.41361139270256	346251.243877551	2363.45982933207	1547924	1310.21
1	L17	3	RF	NA	Neutral	3	24.2373493975904	134.972289156627	6.75224943028362	462620.680722892	2907.96923794201	1892598	1694.24
1	L18	1	RF	NA	Neutral	1	23.4018205461639	132.286085825748	7.98297440717006	476003.759427828	2991.42482474019	1881962	1717.76
1	L18	2	RF	NA	Neutral	2	20.6567307692308	111.190384615385	5.13155422609737	351274.496153846	2319.72264461134	1417383	1271.33
1	L18	3	RF	NA	Neutral	3	23.6343669250646	130.317829457364	6.57987133921175	429467.704134367	2797.93809827424	1796210	1630.89
1	L19	1	RF	NA	Neutral	1	24.9023569023569	133.489337822671	5.62867890865675	397765.7328844	2633.93492736637	1740649	1463.95
1	L19	2	RF	NA	Neutral	2	25.0535519125683	132.158469945355	6.54178319796972	412118.113661202	2738.20809746676	1781547	1566.59
1	L19	3	RF	NA	Neutral	3	25.3232558139535	136.347674418605	6.38852344684978	453020.51744186	2827.50279550914	1921576	1647.05
1	L20	1	RF	NA	Neutral	1	25.2348178137652	136.558704453441	6.56469935050971	458036.448043185	2731.44395708913	1887507	1546.51
1	L20	2	RF	NA	Neutral	2	23.9728434504792	127.140575079872	7.2051079408237	425817.38658147	2836.12530603267	1753982	1640.2
1	L20	3	RF	NA	Neutral	3	22.4149214659686	123.451570680628	6.22633895467023	426496.416230367	2784.11378486242	1844046	1613.56
1	L21	1	RF	NA	Neutral	1	23.9507620164127	126.399765533411	7.27356872473458	409306.327080891	2774.76205696627	1724762	1522.39
1	L21	2	RF	NA	Neutral	2	24.8182656826568	128.588560885609	5.46790535051947	394804.85701107	2607.44973674909	1783517	1476.65
1	L21	3	RF	NA	Neutral	3	25.46126340882	139.112038140644	7.50611794749208	484370.74135876	2952.08776261475	1912914	1671.57
1	L22	1	RF	NA	Neutral	1	21.3827534039334	120.523449319213	6.77176880436764	416900.205748865	2904.06990059609	1751936	1650.9
1	L22	2	RF	NA	Neutral	2	22.8253968253968	135.931746031746	7.57154481552899	529453.006349206	3109.41454465864	2038547	1852.9
1	L22	3	RF	NA	Neutral	3	24.6064516129032	139.645161290323	6.70601651000995	483987.230967742	2862.58144211398	1899575	1659.47
1	M03	1	OTNT	NA	Neutral	1	21.9955357142857	112.799107142857	5.50635670342197	348986.564732143	2616.24317778933	1768269	1482.91
1	M03	2	OTNT	NA	Neutral	2	22.6543689320388	119.221359223301	5.85837093649086	392919.516504854	2754.43247951507	1820373	1563.08
1	M03	3	OTNT	NA	Neutral	3	26.042868920033	135.516075845012	6.34987452536898	417205.327287716	2635.37841147176	1857788	1489.81
1	M04	1	OTNT	NA	Neutral	1	23.1117597998332	122.058381984987	6.51185735628462	403400.497080901	2798.44279709856	1854469	1578.48
1	M04	2	OTNT	NA	Neutral	2	23.143119266055	124.022935779817	6.32009444379675	421824.594495413	2749.51124782012	1888221	1579.42
1	M04	3	OTNT	NA	Neutral	3	22.4066496163683	121.725490196078	7.37296143524974	441231.233589088	2846.37310430533	1941722	1625.91
1	M05	1	OTNT	NA	Neutral	1	20.0835707502374	106.004748338082	6.05698232177796	373753.185185185	2720.9582398978	1765537	1522.95
1	M05	2	OTNT	NA	Neutral	2	22.0818363273453	123.666666666667	7.34489170583395	435890.334331337	2904.57257378822	1946893	1678.07
1	M05	3	OTNT	NA	Neutral	3	21.8333333333333	118.105882352941	6.28680782204508	394963.198039216	2830.86527570177	1863305	1627.72
1	M06	1	OTNT	NA	Neutral	1	20.9766081871345	121.92865497076	6.57546771716623	426337.573099415	2889.20719915102	1948268	1645.26
1	M06	2	OTNT	NA	Neutral	2	20.4928229665072	111.963636363636	5.79400027390318	373967.501435407	2797.84942429785	1786166	1582.62
1	M06	3	OTNT	NA	Neutral	3	23.2775862068966	124.074137931034	6.26853793978391	397084.426724138	2766.80796746383	1862372	1591.01
1	M07	1	OTNT	NA	Neutral	1	20.4168618266979	107.214285714286	6.48978027459941	354484.981264637	2655.07665563714	1722627	1482.96
1	M07	2	OTNT	NA	Neutral	2	20.5217391304348	106.382385730212	6.05192569019363	333422.960981048	2627.87315007674	1587376	1445.89
1	M07	3	OTNT	NA	Neutral	3	22.6228710462287	118.361313868613	6.75313277078415	403630.020681265	2770.19157686448	1864823	1568.05
1	M08	1	OTNT	NA	Neutral	1	21.4239130434783	116.979813664596	6.61360617078931	390513.369565217	2824.84695401671	1794082	1602.43
1	M08	2	OTNT	NA	Neutral	2	21.9683143219265	119.252217997465	5.71334093728904	407371.632446134	2576.96776142497	1782858	1454.52
1	M08	3	OTNT	NA	Neutral	3	23.5407673860911	131.81654676259	6.70033247343265	451455.366906475	2886.82804551919	1996446	1666.16
1	M09	1	DNM2	NM_001005362	sample	1	21.1294597349643	119.064220183486	7.55958566451272	445266.75637105	2908.63046625608	1805046	1647.53
1	M09	2	DNM2	NM_001005362	sample	2	20.8410159924741	111.326434619003	7.7854412807942	403900.920978363	2788.67760645959	1741636	1607.29
1	M09	3	DNM2	NM_001005362	sample	3	21.810548977395	114.94833153929	6.35779263598411	383887.720129171	2722.06726020459	1812290	1550.79
1	M10	1	PRF1	NM_005041	sample	1	22.0020100502513	119.114572864322	6.03439749256538	388138.737688442	2782.58571219868	1683950	1546.67
1	M10	2	PRF1	NM_005041	sample	2	22.1425855513308	120.983840304183	6.82900139747181	415323.456273764	2838.24120600658	1809070	1633.67
1	M10	3	PRF1	NM_005041	sample	3	22.3851944792974	126.752823086575	6.24817484284803	441396.115432873	2844.15585150385	1788356	1661.24
1	M11	1	DSN1	NM_024918	sample	1	22.3823529411765	111.247628083491	6.85638627137124	364796.068311195	2672.15853403708	1677118	1433.89
1	M11	2	DSN1	NM_024918	sample	2	23.0155210643016	121.270509977827	7.92276404764077	398079.711751663	2647.88275549873	1787239	1463.98
1	M11	3	DSN1	NM_024918	sample	3	22.5695473251029	115.033744855967	6.56668472263956	361158.911934156	2673.90680011331	1623561	1502.26
1	M12	1	CBLB	NM_170662	sample	1	21.891914893617	115.529361702128	6.32483718677424	384018.017021277	2789.75624985755	1763121	1558.63
1	M12	2	CBLB	NM_170662	sample	2	22.7241112828439	117.694744976816	6.87708406216829	391553.878670788	2544.60908918883	1569535	1395.44
1	M12	3	CBLB	NM_170662	sample	3	23.7367109634551	127.066445182724	7.88311638377673	451917.802325581	2908.75715445942	1876673	1690.92
1	M13	1	EP300	NM_001429	sample	1	21.2739420935412	109.608017817372	5.67258728722198	365074.591314031	2765.77563351222	1753994	1482.44
1	M13	2	EP300	NM_001429	sample	2	22.7193548387097	122.365591397849	7.97929089346511	418781.430107527	2787.58198140649	1748247	1553.89
1	M13	3	EP300	NM_001429	sample	3	22.9368231046931	116.891696750903	6.35708885342328	370173.568592058	2690.50586607945	1704941	1502.54
1	M14	1	PHOX2B	NM_003924	sample	1	21.8331892826275	116.80812445981	6.45138214857703	401493.909248055	2846.45928081466	1731419	1605.74
1	M14	2	PHOX2B	NM_003924	sample	2	24.003006012024	132.808617234469	7.226191897804	454896.070140281	2934.7414777883	1846642	1676.77
1	M14	3	PHOX2B	NM_003924	sample	3	24.1104783599089	133.415717539863	7.7650941118486	476088.658314351	2978.0201708621	1949439	1739.93
1	M15	1	LATS1	NM_004690	sample	1	23.1506080449018	118.121608980355	6.01509300000986	350858.705332086	2557.92241376016	1629251	1401.04
1	M15	2	LATS1	NM_004690	sample	2	23.5714285714286	121.652380952381	6.75525164922767	391642.742857143	2729.53399183094	1753783	1547.35
1	M15	3	LATS1	NM_004690	sample	3	23.9978494623656	120.005376344086	6.63717835430877	376483.147311828	2669.62741638452	1745458	1506.61
1	M16	1	CUL3	NM_003590	sample	1	23.0151111111111	112.579555555556	6.10003438685563	370314.808888889	2632.04073913755	1735849	1455.69
1	M16	2	CUL3	NM_003590	sample	2	23.4277673545966	118.874296435272	5.66753837099589	376091.948405253	2649.49271095776	1733162	1475.5
1	M16	3	CUL3	NM_003590	sample	3	23.8758486905917	121.971871968962	6.51405310840327	399060.195926285	2728.41063484644	1761819	1529.85
1	M17	1	OTNT	NA	Neutral	1	22.9319371727749	128.509162303665	6.72858215112966	470093.465968586	2939.73868819453	2018152	1687.78
1	M17	2	OTNT	NA	Neutral	2	22.1582278481013	120.863291139241	7.16305039310793	415418.402531646	2874.69200077756	1841682	1654.2
1	M17	3	OTNT	NA	Neutral	3	25.6724941724942	141.376456876457	6.36460846556691	472087.842657343	2872.07911256624	1965015	1644.12
1	M18	1	OTNT	NA	Neutral	1	23.4538043478261	122.373641304348	5.76862318495384	406238.686141304	2798.08880689906	1861269	1578.66
1	M18	2	OTNT	NA	Neutral	2	24.1545893719807	133.467391304348	5.67760575880678	440726.507246377	2545.33190664519	1744405	1435.64
1	M18	3	OTNT	NA	Neutral	3	22.1625683060109	118.594262295082	6.06857354109461	391791.81284153	2769.14757658886	1765292	1597.27
1	M19	1	OTNT	NA	Neutral	1	21.4172366621067	112.771545827633	6.54280059514439	403982.008207934	2905.72794584315	1863285	1673.68
1	M19	2	OTNT	NA	Neutral	2	18.5791208791209	101.201098901099	4.99603285659321	336062.430769231	2272.17074921646	1415699	1289.88
1	M19	3	OTNT	NA	Neutral	3	24.5772097976571	125.648562300319	7.41561204767687	415329.274760383	2753.15238291953	1805871	1586.27
1	M20	1	OTNT	NA	Neutral	1	23.3539393939394	128.187878787879	6.81281890189985	422424.861818182	2775.69375742683	1807673	1559.16
1	M20	2	OTNT	NA	Neutral	2	21.7136075949367	119.020569620253	6.33564186414295	410061.153481013	2769.99350088206	1794681	1577.47
1	M20	3	OTNT	NA	Neutral	3	24.2052877138414	136.454121306376	7.59703194484693	469268.964230171	2967.18784641546	1871884	1730.65
1	M21	1	OTNT	NA	Neutral	1	22.3478787878788	121.579393939394	7.09715046042856	449823.507878788	2909.87196019586	1915248	1672.66
1	M21	2	OTNT	NA	Neutral	2	24.2838773491592	131.204747774481	7.03213233285705	439814.78140455	2763.80454242666	1811975	1577.73
1	M21	3	OTNT	NA	Neutral	3	23.6682738669238	127.125361620058	5.8533883261191	417913.673095468	2769.41539954697	1809689	1581.92
1	M22	1	OTNT	NA	Neutral	1	23.019512195122	123.614634146341	6.34140532304387	418079.48	2764.82801236445	1787727	1540.94
1	M22	2	OTNT	NA	Neutral	2	17.6979865771812	90.6761744966443	5.01651965984091	319456.719798658	2150.80510876116	1446954	1256.33
1	M22	3	OTNT	NA	Neutral	3	22.149863760218	116.433242506812	6.39878635255268	394920.673932788	2782.85671819522	1774419	1591.38
1	N03	1	PLK1	NA	Negative	1	18.3044554455446	137.042079207921	16.6811223612221	810759.099009901	4066.75830385928	2525156	2549.23
1	N03	2	PLK1	NA	Negative	2	18.9816513761468	141.866972477064	16.4656049009674	835409.059633028	3983.31080378911	2576257	2570.76
1	N03	3	PLK1	NA	Negative	3	17.3005952380952	125	15.1557512167839	755785.217261905	3992.98883459553	2406739	2493.16
1	N04	1	PLK1	NA	Negative	1	15.3194444444444	122.627314814815	16.8055016350483	879719.791666667	4302.85060367405	2783076	2702.5
1	N04	2	PLK1	NA	Negative	2	17.2696245733788	137.511945392491	20.9511860499718	1005520.91467577	4580.58762707947	2964682	3053.81
1	N04	3	PLK1	NA	Negative	3	16.4427480916031	131.545801526718	20.0565175117588	950107.679389313	4287.40082118243	3068704	2813.27
1	N05	1	PLK1	NA	Negative	1	18.5505617977528	136.800561797753	13.2021888050135	834104.79494382	4081.79487461681	2678693	2530.3
1	N05	2	PLK1	NA	Negative	2	17.1859504132231	138.462809917355	13.9004442006057	974250.768595041	4202.22341902015	3251825	2461.92
1	N05	3	PLK1	NA	Negative	3	16.8104395604396	145.016483516484	21.5374314407736	1104700.77472527	4558.01810640629	3474134	2941.65
1	N06	1	PLK1	NA	Negative	1	17.0919540229885	125.084291187739	11.2002630852707	707595.249042146	3812.18871038529	2416489	2281.85
1	N06	2	PLK1	NA	Negative	2	19.7186147186147	159.008658008658	19.0307429245784	1027809.67099567	4543.70925098226	3438906	3046.84
1	N06	3	PLK1	NA	Negative	3	10.7150537634409	99.0645161290323	11.6887728064617	701560.438172043	2829.7202996644	2006878	1810.36
1	N07	1	PLK1	NA	Negative	1	19.0157480314961	166.409448818898	16.5441052516161	1031082.16535433	4427.90929496479	3339332	2866.26
1	N07	2	PLK1	NA	Negative	2	20.2195945945946	155.260135135135	17.9690905887017	920511.260135135	3915.17581707693	2693915	2534.13
1	N07	3	PLK1	NA	Negative	3	19.2965517241379	173.924137931034	24.8192307913634	1259376.32413793	5023.3236692235	3435859	3424.76
1	N08	1	PLK1	NA	Negative	1	11.8558951965066	88.9781659388646	10.2249818196828	535758.88209607	2675.83194134504	1686137	1687.44
1	N08	2	PLK1	NA	Negative	2	19.3057324840764	166.375796178344	18.8416129917101	1064653.60509554	4494.97449327394	2971291	2934.59
1	N08	3	PLK1	NA	Negative	3	10.8838174273859	105.228215767635	16.2933786506533	754247.950207469	2949.02290869219	2184076	2091.87
1	N09	1	CIC	NM_015125	sample	1	20.5233265720081	100.134888438134	5.38638971875924	264364.87525355	1918.91212209525	1102122	916.95
1	N09	2	CIC	NM_015125	sample	2	19.15770609319	98.25	6.38823004451411	333788.137992832	2579.23927548448	1653671	1443.07
1	N09	3	CIC	NM_015125	sample	3	21.5647482014388	104.111510791367	6.88115155491876	329899.892086331	2495.70737513924	1734071	1424.11
1	N10	1	SMARCA4	NM_003072	sample	1	22.6524725274725	122.480769230769	6.1657371827518	380637.875	2646.33963509739	1630963	1465.65
1	N10	2	SMARCA4	NM_003072	sample	2	23.2626506024096	129.280722891566	6.90947942468267	438823.572289157	2807.84251541854	1790452	1589.03
1	N10	3	SMARCA4	NM_003072	sample	3	24.1803278688525	131.114754098361	7.03099970139262	403006.56440281	2670.50949873258	1657444	1482.15
1	N11	1	DOT1L	NM_032482	sample	1	24.5872727272727	130.502727272727	6.54543526815671	417375.998181818	2740.62989132464	1833453	1555.81
1	N11	2	DOT1L	NM_032482	sample	2	22.4030384271671	100.354781054513	6.23736934524498	329037.050938338	2569.2246014082	1691088	1405.75
1	N11	3	DOT1L	NM_032482	sample	3	23.1355252606255	108.970328789094	5.53012779265305	336731.255813953	2461.7093575795	1664901	1372.28
1	N12	1	XPC	NM_004628	sample	1	23.215	118.58	7.90868880885344	423982.684	2777.73098300778	1815969	1578.35
1	N12	2	XPC	NM_004628	sample	2	22.6900866217517	114.88354186718	6.61391058493956	386338.77093359	2693.00601001658	1808502	1543.63
1	N12	3	XPC	NM_004628	sample	3	23.6941176470588	119.009243697479	7.8613305724012	415078.931932773	2795.77087771875	1770827	1634.97
1	N13	1	EXT1	NM_000127	sample	1	22.7992863514719	119.148082069581	6.43386580149721	407226.79661017	2745.67985104765	1781466	1553.58
1	N13	2	EXT1	NM_000127	sample	2	23.7153488372093	125.001860465116	6.18757932369011	412494.313488372	2762.45199903433	1826786	1594.63
1	N13	3	EXT1	NM_000127	sample	3	23.2035123966942	123.107438016529	6.85941151005827	415795.495867769	2749.17135100044	1823635	1564.02
1	N14	1	MSH6	NM_000179	sample	1	21.7651434643996	121.600425079702	7.51191332169731	431158.974495218	2867.52611636409	1822776	1636.7
1	N14	2	MSH6	NM_000179	sample	2	21.7745490981964	114.758517034068	6.67120897998356	422768.342685371	2822.37066215189	1856734	1619.26
1	N14	3	MSH6	NM_000179	sample	3	23.4071100917431	127.220183486239	8.65505948904853	476724.028669725	3053.60144373212	1968394	1800.46
1	N15	1	FANCC	NM_000136	sample	1	23.6363636363636	121.557392102847	6.46317938804929	384157.810835629	2688.49177381643	1699578	1471.39
1	N15	2	FANCC	NM_000136	sample	2	23.6961206896552	115.272629310345	6.08777531087358	346047.836206897	2480.87753183142	1640824	1368.71
1	N15	3	FANCC	NM_000136	sample	3	24.5728155339806	135.071601941748	7.47307202823623	504101.266990291	2851.19404168062	2087618	1656.72
1	N16	1	NCOR1	NM_006311	sample	1	24.918085106383	124.446808510638	5.94258071844211	370875.25212766	2556.19509698636	1660078	1386.31
1	N16	2	NCOR1	NM_006311	sample	2	26.2217484008529	127.528784648188	5.57175850876424	379110.681236674	2581.68143788273	1798775	1426.71
1	N16	3	NCOR1	NM_006311	sample	3	24.8015943312666	124.10363153233	6.01814668874444	384221.996457042	2639.04407551111	1713416	1501.33
1	N17	1	PLK1	NA	Negative	1	19.2518518518519	120.762962962963	10.762160642017	548174.122222222	3187.72489190562	1868230	1849.75
1	N17	2	PLK1	NA	Negative	2	19.2277992277992	115.436293436293	10.1074477928736	498492.891891892	3038.00145690207	1827039	1726.32
1	N17	3	PLK1	NA	Negative	3	20.4558303886926	126.646643109541	11.4986050396308	562070.597173145	3184.01950276526	2076113	1878.7
1	N18	1	PLK1	NA	Negative	1	19.4924924924925	115.357357357357	9.93517042631481	475792.432432432	3209.58491198672	1912897	1846.32
1	N18	2	PLK1	NA	Negative	2	19.9004329004329	117.987012987013	9.31602802199252	463597.294372294	3000.80983593559	1846193	1745.5
1	N18	3	PLK1	NA	Negative	3	18.1564885496183	111.870229007634	13.7668225249479	522933.538167939	3261.99144715378	1931357	1858
1	N19	1	PLK1	NA	Negative	1	16.8008474576271	103.669491525424	9.71198702294044	465547.822033898	2975.93072380552	1797195	1700.7
1	N19	2	PLK1	NA	Negative	2	16.9789156626506	100.265060240964	8.66124223157958	427455.487951807	2911.60099225318	1724695	1682.04
1	N19	3	PLK1	NA	Negative	3	18.7341772151899	110.042194092827	11.1755479067643	485993.265822785	3045.56886533848	1853400	1799.32
1	N20	1	PLK1	NA	Negative	1	20.8	131.153846153846	11.5311862325228	541227.651282051	3164.02563807973	1958117	1842.54
1	N20	2	PLK1	NA	Negative	2	20.6851851851852	124.672839506173	7.56112420881145	527888.271604938	2983.17740103667	1973921	1688.96
1	N20	3	PLK1	NA	Negative	3	19.4401913875598	120.153110047847	9.49205418169654	494189.717703349	3119.11010657599	1922287	1799.63
1	N21	1	PLK1	NA	Negative	1	20.5545722713864	116.855457227139	7.68285428985017	440989.699115044	2804.65616070101	1790235	1568.82
1	N21	2	PLK1	NA	Negative	2	20.5492610837438	116.810344827586	9.47383652925506	435686.75862069	2893.5868745757	1743560	1623.63
1	N21	3	PLK1	NA	Negative	3	20.3317865429234	118.238979118329	8.58245407181499	479693.431554524	3002.98497827476	1860494	1755.37
1	N22	1	PLK1	NA	Negative	1	19.7681660899654	123.42214532872	8.61627393553134	544106.076124567	3034.0871268104	1951358	1750.4
1	N22	2	PLK1	NA	Negative	2	17.9444444444444	112.424242424242	10.0489281845615	420937.595959596	2864.61486710669	1619242	1651.21
1	N22	3	PLK1	NA	Negative	3	13.28	79.1828571428571	6.65939190158101	353231.748571429	2320.56021383334	1383784	1424.79
1	C03	1	53BP1	NA	Positive	4	20.113159567705	67.1258741258741	4.11975134380393	228677.101080737	2825.46636698947	1343971	1142.64
1	C03	2	53BP1	NA	Positive	5	23.2577881619938	83.417445482866	4.34465285985237	281533.11682243	2923.17146083068	1443726	1230.81
1	C03	3	53BP1	NA	Positive	6	14.0449651678277	43.2520582647245	2.96376653001336	150447.354654845	2515.04873179603	1299420	1050.42
1	C04	1	53BP1	NA	Positive	4	21.5254833040422	72.9461042765085	4.02682228239177	252397.84417106	2898.43833022364	1435701	1217.74
1	C04	2	53BP1	NA	Positive	5	25.585625	103.06625	5.03803044348853	393929.083125	3430.98596938298	1708156	1500.65
1	C04	3	53BP1	NA	Positive	6	20.0663856691254	73.0669125395153	3.82016343182016	284639.488935722	3226.13265925173	1681885	1446.68
1	C05	1	53BP1	NA	Positive	4	26.6848894348894	109.145577395577	5.34082349126011	439323.139434889	3634.57557659332	1804130	1637.26
1	C05	2	53BP1	NA	Positive	5	27.2194955691888	113.010224948875	5.39186970818936	459330.706203136	3673.77980270146	1845510	1631.4
1	C05	3	53BP1	NA	Positive	6	23.3657957244656	90.5095011876485	4.73528423786787	355182.350356295	3245.36992988245	1680429	1365.19
1	C06	1	53BP1	NA	Positive	4	26.9897959183673	107.105442176871	5.35512589746997	421502.614965986	3455.94480114828	1822317	1544.83
1	C06	2	53BP1	NA	Positive	5	27.0270100502513	114.849874371859	6.03457523633345	474963.131281407	3746.28278393524	1864253	1713.37
1	C06	3	53BP1	NA	Positive	6	25.1280258203335	106.619150080689	6.06554970561814	410936.543302851	3286.98018687058	1632420	1520.13
1	C07	1	53BP1	NA	Positive	4	25.8435708435708	102.540540540541	4.98208608628414	391361.293202293	3379.72456204284	1769477	1494.83
1	C07	2	53BP1	NA	Positive	5	27.0700301204819	117.698042168675	5.78898690401952	495344.262801205	3730.81028589566	1965207	1716.37
1	C07	3	53BP1	NA	Positive	6	26.4909404659189	112.842105263158	4.95582601990391	465141.517687662	3702.22080250289	1880573	1613.43
1	C08	1	53BP1	NA	Positive	4	23.5343173431734	98.7808118081181	5.76399124484244	419525.133579336	3676.56479391021	1870436	1704.92
1	C08	2	53BP1	NA	Positive	5	23.2240075614367	102.932892249527	6.32465686179033	450352.54442344	3810.09834035805	1891872	1826.31
1	C08	3	53BP1	NA	Positive	6	24.2661042944785	101.808282208589	5.91735360239288	428714.004601227	3705.00223296611	1901621	1690.34
1	C09	1	PLCG2	NM_002661	sample	4	18.5409836065574	57.5171385991058	3.56480739928267	199821.029806259	2711.60231303096	1320604	1089.4
1	C09	2	PLCG2	NM_002661	sample	5	23.8054298642534	95.1409179056238	5.33627909018307	388691.300581771	3415.36763839949	1707841	1531.69
1	C09	3	PLCG2	NM_002661	sample	6	22.7856209150327	83.9627450980392	5.34883214894664	330868.708496732	3351.52125890714	1651935	1507.59
1	C10	1	SETD2	NM_014159	sample	4	25.5541125541126	108.261471861472	6.786978021201	466738.774025974	3843.70490008915	1870476	1822.52
1	C10	2	SETD2	NM_014159	sample	5	24.2982866043614	100.890186915888	5.20785947603722	383987.137071651	3475.23355289077	1608855	1540.43
1	C10	3	SETD2	NM_014159	sample	6	21.5482708933718	86.221181556196	5.19841986444565	354689.262247839	3492.10241121254	1741521	1592.13
1	C11	1	IKZF1	NM_001220765	sample	4	24.7050538525269	96.814415907208	5.01113352039441	375632.062966031	3421.80191916351	1678193	1510.46
1	C11	2	IKZF1	NM_001220765	sample	5	25.2314814814815	103.058641975309	5.38931653252402	407722.314814815	3537.42878527177	1721618	1580.24
1	C11	3	IKZF1	NM_001220765	sample	6	21.0904761904762	75.1722222222222	4.37265106759571	286679.671428571	3237.53944470151	1597044	1438.37
1	C12	1	COL2A1	NM_033150	sample	4	25.2262008733624	101.090829694323	5.24693783185032	394401.325764192	3493.849485199	1797114	1585.31
1	C12	2	COL2A1	NM_033150	sample	5	24.2877323420074	98.1219330855019	5.40805571516034	393044.182156134	3450.11446176957	1727857	1571.95
1	C12	3	COL2A1	NM_033150	sample	6	26.0323854660348	110.248025276461	5.4822342730999	450163.457345972	3550.83019593945	1773181	1570.79
1	C13	1	SMAD4	NM_005359	sample	4	25.7840255591054	99.4562300319489	5.8898057638069	388606.946325879	3504.02257511692	1700932	1572.93
1	C13	2	SMAD4	NM_005359	sample	5	22.2793360045793	71.926159129937	3.68955825122177	223439.25987407	2758.33021414375	1283355	1063.23
1	C13	3	SMAD4	NM_005359	sample	6	26.6457980823463	109.642413987592	6.08332452659118	442997.963338973	3525.05354096695	1773491	1580.54
1	C14	1	FANCF	NM_022725	sample	4	25.7551155115512	102.681188118812	5.08605612079818	411465.435643564	3499.71554751984	1703061	1558.71
1	C14	2	FANCF	NM_022725	sample	5	22.9377622377622	81.7713286713287	4.73964367417249	294827.769230769	3049.41683047579	1457073	1244.7
1	C14	3	FANCF	NM_022725	sample	6	25.037147102526	106.569093610698	6.39070960962529	449997.367756315	3673.41575665769	1767980	1652.18
1	C15	1	Sep-12	NM_144605	sample	4	26.0094936708861	105.8125	5.52956907228046	427938.97943038	3548.88028087201	1742364	1554.82
1	C15	2	Sep-12	NM_144605	sample	5	27.0886766712142	110.415416098226	6.08268960173082	437438.086630286	3509.72279436596	1758868	1539.17
1	C15	3	Sep-12	NM_144605	sample	6	26.9772587584511	109.411800860479	5.18146528997753	419105.054701905	3430.61446841556	1674967	1484.7
1	C16	1	GNPTAB	NM_024312	sample	4	26.358958068615	102.336086404066	4.8536312832254	385287.285895807	3418.33094291522	1653049	1486.16
1	C16	2	GNPTAB	NM_024312	sample	5	26.9159356725146	115.929093567251	5.70550477952337	467901.56871345	3620.22086477105	1887056	1668.82
1	C16	3	GNPTAB	NM_024312	sample	6	26.2772328342798	104.816726897264	5.21118780837277	404389.942694889	3455.46531125062	1667019	1485.16
1	C17	1	53BP1	NA	Positive	4	26.6253180661578	113.539440203562	5.72857642537622	465061.80216285	3720.04698286725	1840058	1705.94
1	C17	2	53BP1	NA	Positive	5	22.1474219317357	72.3572984749455	3.74589987551884	231902.50399419	2759.27040351073	1363545	1098.76
1	C17	3	53BP1	NA	Positive	6	21.1536871123363	71.8435561681599	4.51450149242632	248715.363886974	2873.82124434261	1408621	1172.8
1	C18	1	53BP1	NA	Positive	4	27.3026481715006	109.582597730139	5.11309819873247	427319.808322825	3504.52452416449	1801377	1548.53
1	C18	2	53BP1	NA	Positive	5	28.2015558698727	122.499292786422	5.80190673416648	484815.777934936	3668.92396353656	1868341	1640.1
1	C18	3	53BP1	NA	Positive	6	26.5931558935361	112.985334057577	6.26603525830399	466668.032590983	3687.47199194877	1795775	1652.82
1	C19	1	53BP1	NA	Positive	4	28.0581395348837	117.588919288646	5.59489219549603	478357.07250342	3666.37366581271	1874990	1710.66
1	C19	2	53BP1	NA	Positive	5	26.3032293377121	107.193212917351	5.19223819119339	412647.627805145	3506.47117670605	1676185	1549.08
1	C19	3	53BP1	NA	Positive	6	25.4770114942529	107.514367816092	5.7235669838296	436955.945977012	3622.36347151993	1752512	1676.4
1	C20	1	53BP1	NA	Positive	4	27.5378209576683	116.256766134629	6.56931705902919	489660.960444136	3764.9710531322	1956222	1809.24
1	C20	2	53BP1	NA	Positive	5	27.596089008766	118.196223870533	6.40035096106742	492608.058664869	3758.92365702567	1898926	1751.01
1	C20	3	53BP1	NA	Positive	6	29.3005671077505	124.102079395085	6.05044692907612	505273.729048519	3680.9598242441	1936923	1664.56
1	C21	1	53BP1	NA	Positive	4	25.2842183994016	107.833208676141	6.11712704643104	448557.11368736	3605.64795062788	1789706	1638.95
1	C21	2	53BP1	NA	Positive	5	22.4449152542373	80.3262711864407	4.47199204340414	280894.804479419	2951.05387819778	1425273	1225.6
1	C21	3	53BP1	NA	Positive	6	26.1499668214997	111.118115461181	5.69760223852435	447070.626410086	3615.92370647247	1744687	1619.38
1	C22	1	53BP1	NA	Positive	4	28.0730117340287	113.376792698827	5.18480262764651	443736.974576271	3544.97633985323	1836814	1605.76
1	C22	2	53BP1	NA	Positive	5	25.5422077922078	115.082467532468	6.89319519660104	485535.442857143	3837.37400858615	1802031	1790.12
1	C22	3	53BP1	NA	Positive	6	26.2350427350427	114.066544566545	5.69167492666485	475006.120879121	3660.1244311419	1797598	1609.21
1	D03	1	RAD51	NA	Positive	4	24.1353383458647	88.917976760082	4.73741653456936	330814.649350649	3217.56258811398	1658803	1411
1	D03	2	RAD51	NA	Positive	5	21.8786482334869	72.9377880184332	4.38400378662434	246897.640552995	2731.94809327771	1401617	1111.29
1	D03	3	RAD51	NA	Positive	6	20.335199440168	67.7704688593422	4.25961751060644	233616.656403079	2840.17026881747	1328700	1152.57
1	D04	1	RAD51	NA	Positive	4	25.6308443824145	101.923237962317	5.8926498791732	421064.709002094	3452.2585832787	1874812	1564.15
1	D04	2	RAD51	NA	Positive	5	26.8599577762139	111.753694581281	5.86474831548501	462180.94018297	3588.87062136462	1923889	1633.5
1	D04	3	RAD51	NA	Positive	6	18.1997226074896	62.9126213592233	4.03391243867433	259363.098474341	3042.7515342649	1771762	1397.58
1	D05	1	RAD51	NA	Positive	4	26.7401791867677	108.638869745003	5.66192937278843	441426.549965541	3560.19809083426	1838272	1609.68
1	D05	2	RAD51	NA	Positive	5	27.6659822039699	109.810403832991	5.55945083926821	432085.761122519	3501.13507395951	1869156	1574.21
1	D05	3	RAD51	NA	Positive	6	19.8616677440207	69.0019392372334	4.48178147368505	253470.442792502	2995.43725583236	1527882	1284.84
1	D06	1	RAD51	NA	Positive	4	26.8538812785388	111.073820395738	6.53998309329673	470941.840943683	3681.04488953347	1920321	1720.85
1	D06	2	RAD51	NA	Positive	5	25.506015037594	105.285714285714	6.0234210770517	434934.812030075	3573.32035964132	1814882	1646.67
1	D06	3	RAD51	NA	Positive	6	25.964262078094	102.982792852416	5.26749806955702	422244.545996029	3576.53867988157	1809841	1589.23
1	D07	1	RAD51	NA	Positive	4	26.3711711711712	108.46036036036	5.67966016453383	442182.862162162	3464.17951701441	1893179	1544.56
1	D07	2	RAD51	NA	Positive	5	28.1861888111888	119.316433566434	6.71601137409454	491854.120629371	3664.99234805088	1971067	1714.34
1	D07	3	RAD51	NA	Positive	6	28.2952295229523	112.311431143114	5.09486022016118	434300.775877588	3433.35925967209	1814995	1510.29
1	D08	1	RAD51	NA	Positive	4	25.257874015748	102.022637795276	5.37294975783276	422241.561023622	3571.95670161992	2011106	1701.24
1	D08	2	RAD51	NA	Positive	5	25.7424657534247	108.412785388128	5.63082352590496	435878.341552511	3552.1298142763	1913614	1635.46
1	D08	3	RAD51	NA	Positive	6	23.4777777777778	96.2268518518518	5.15016810348416	395136.776851852	3402.54952806861	1791362	1580.45
1	D09	1	SMC3	NM_005445	sample	4	25.2029702970297	103.978341584158	5.24736628753718	426541.012376238	3682.84958994328	1817994	1728.55
1	D09	2	SMC3	NM_005445	sample	5	25.4875362318841	107.856231884058	5.39179939223512	438410.226666667	3570.7000716896	1818557	1607.08
1	D09	3	SMC3	NM_005445	sample	6	23.417124039517	92.2634467618002	5.66565266307293	375234.108122942	3364.72123985863	1737588	1545.56
1	D10	1	CHD8	NM_020920	sample	4	25.5930620413609	104.812541694463	5.62792528581033	436555.380253502	3602.91192742006	1903154	1636.36
1	D10	2	CHD8	NM_020920	sample	5	22.5770308123249	86.5294117647059	4.60558982148117	315201.360644258	3134.55620390727	1531290	1337.75
1	D10	3	CHD8	NM_020920	sample	6	23.0586816720257	90.911575562701	5.44846669704227	374471.806270096	3537.7090310494	1820998	1607.61
1	D11	1	COL5A2	NM_000393	sample	4	26.0703583061889	107.692508143322	5.35310313853	432344.545928339	3529.7454079104	1846633	1581.04
1	D11	2	COL5A2	NM_000393	sample	5	28.2826274848747	118.23595505618	5.07288119272315	457029.890233362	3513.36679491423	1864638	1551.51
1	D11	3	COL5A2	NM_000393	sample	6	23.745572609209	88.7195985832349	4.51391337116018	324230.518890201	3234.87348518017	1648599	1387.4
1	D12	1	BRCA2	NM_000059	sample	4	25.6143790849673	104.505446623094	5.41844303108307	440756.822076979	3663.44485599936	1935717	1742.41
1	D12	2	BRCA2	NM_000059	sample	5	25.6739130434783	111.288605697151	6.472722704064	468810.254122939	3679.71247795092	1879223	1711.53
1	D12	3	BRCA2	NM_000059	sample	6	25.683284457478	108.840909090909	5.53027984324246	444675.953812317	3634.88573945571	1773039	1618.69
1	D13	1	UBR5	NM_015902	sample	4	26.1254385964912	109.200877192982	6.95737284526936	477304.516666667	3783.51280463219	1866170	1800.5
1	D13	2	UBR5	NM_015902	sample	5	23.603128054741	94.4936461388074	5.76217907585971	385846.653958944	3487.55579914153	1631021	1585.55
1	D13	3	UBR5	NM_015902	sample	6	25.2541390728477	105.032284768212	7.08209040414981	452728.705298013	3651.47496123192	1731893	1699.51
1	D14	1	TET2	NM_017628	sample	4	26.2638414217362	103.103212576897	4.6934715433679	399346.877648667	3464.08360628372	1681298	1508.77
1	D14	2	TET2	NM_017628	sample	5	27.6493506493506	114.38884644767	5.90247817222104	465519.906799083	3520.16830847431	1868003	1562.79
1	D14	3	TET2	NM_017628	sample	6	26.1802120141343	109.109540636042	6.53749617109615	457255.109540636	3626.77170633216	1808820	1629.84
1	D15	1	AMER1	NM_152424	sample	4	25.8415783274441	101.383981154299	5.90230725312158	395593.766784452	3517.91530255479	1647335	1548.56
1	D15	2	AMER1	NM_152424	sample	5	24.426510989011	97.6559065934066	4.80447989199713	365317.350274725	3338.92090281874	1558817	1429.28
1	D15	3	AMER1	NM_152424	sample	6	26.408583186361	106.223398001176	5.52513295948116	353091.720164609	2828.97517421402	1370352	1234.53
1	D16	1	EXT2	NM_207122	sample	4	25.1804081632653	101.610612244898	4.96473787636038	404970.512653061	3391.79606319631	1648779	1514.26
1	D16	2	EXT2	NM_207122	sample	5	24.6800254452926	98.6539440203562	5.21308319530523	376551.913486005	3378.5689865415	1552351	1481.5
1	D16	3	EXT2	NM_207122	sample	6	25.3832872928177	103.734806629834	6.83907793027173	433925.983425414	3598.50362806228	1734959	1634.01
1	D17	1	RAD51	NA	Positive	4	28.2765388046387	112.722569134701	5.49070207669109	450054.444246209	3598.68290809396	1918013	1680.95
1	D17	2	RAD51	NA	Positive	5	27.4105334233626	106.806887238352	5.1047133000687	399958.579338285	3330.99983599235	1725519	1440.7
1	D17	3	RAD51	NA	Positive	6	27.238314680711	108.746543778802	5.41249183935646	426338.167873601	3456.87134458253	1734084	1509.84
1	D18	1	RAD51	NA	Positive	4	26.7707182320442	113.570902394107	5.56904581651626	480976.670349908	3739.26369246437	1876189	1700.66
1	D18	2	RAD51	NA	Positive	5	26.5253955037469	109.221482098251	5.16709865885745	433903.025811823	3491.82648876319	1844937	1568.43
1	D18	3	RAD51	NA	Positive	6	27.7732371794872	115.685096153846	5.98747305125722	484437.40224359	3680.24327711161	1850579	1661.87
1	D19	1	RAD51	NA	Positive	4	27.2417664670659	109.275449101796	5.32319372713864	450314.244011976	3479.11546212412	1881141	1592.11
1	D19	2	RAD51	NA	Positive	5	28.9523431294678	116.709293089754	5.07436104886041	468763.733915806	3555.3585009409	1926714	1636.38
1	D19	3	RAD51	NA	Positive	6	28.5501779359431	117.271886120996	5.6595170669821	480599.282562278	3603.79329650173	1886896	1643.91
1	D20	1	RAD51	NA	Positive	4	27.0338733431517	107.49263622975	6.45256601875475	434552.63622975	3446.72435852152	1785286	1583.92
1	D20	2	RAD51	NA	Positive	5	28.75	120.183035714286	5.76326959722676	494410.400297619	3607.92849462832	1993299	1667.74
1	D20	3	RAD51	NA	Positive	6	28.4561056105611	114.26204620462	5.42768950126465	449377.877227723	3501.90609050139	1807016	1564.75
1	D21	1	RAD51	NA	Positive	4	25.5939440993789	103.825310559006	5.17751793832859	426494.665372671	3609.58300041838	1775312	1649.71
1	D21	2	RAD51	NA	Positive	5	25.576259489303	98.167701863354	4.9420756372613	367233.550034507	3251.10564895315	1661574	1407.87
1	D21	3	RAD51	NA	Positive	6	28.9793882978723	119.14295212766	6.80269199815539	490993.844414894	3659.89870872102	1832217	1666.81
1	D22	1	RAD51	NA	Positive	4	24.7123579545455	101.486505681818	5.36853498440271	401978.909090909	3568.05270406461	1737168	1634.58
1	D22	2	RAD51	NA	Positive	5	25.8881069669247	108.579873328642	6.58999741712262	455288.703026038	3580.53727356753	1831512	1643.54
1	D22	3	RAD51	NA	Positive	6	26.0055363321799	106.658131487889	5.9073792994276	443888.724567474	3617.40635238483	1832479	1669.07
1	E03	1	RF	NA	Neutral	4	25.421875	98.8984375	4.99044408266875	372044.76953125	3357.0247486069	1660704	1449.23
1	E03	2	RF	NA	Neutral	5	25.5958986731001	101.163449939686	5.08276184046813	379674.747285887	3320.51461072924	1654880	1419.29
1	E03	3	RF	NA	Neutral	6	22.5091397849462	85.6639784946236	4.82339293316886	330068.829032258	3308.04418587291	1549393	1397.28
1	E04	1	RF	NA	Neutral	4	25.8802978235968	99.2153493699885	4.49236368092745	380406.28465063	3453.58185716551	1736788	1488.69
1	E04	2	RF	NA	Neutral	5	24.3801282051282	102.69358974359	5.50018881148477	427665.723717949	3632.98333881125	1893947	1696.84
1	E04	3	RF	NA	Neutral	6	25.1713062098501	101.345824411135	4.73179894718544	392634.281584582	3458.51173497726	1740035	1505.99
1	E05	1	RF	NA	Neutral	4	26.3899769585253	107.606566820276	6.03912899984087	440432.580645161	3586.35064208622	1838165	1623.24
1	E05	2	RF	NA	Neutral	5	28.0779069767442	118.566279069767	6.31377987202754	496565.033139535	3733.57181412701	2000685	1736.34
1	E05	3	RF	NA	Neutral	6	27.0445070422535	109.759436619718	6.26636464712311	444428.762253521	3619.10833003457	1855982	1651.73
1	E06	1	RF	NA	Neutral	4	23.0058555627846	84.9720234222511	4.18601236684082	308247.562134027	3227.36682147849	1600319	1405.16
1	E06	2	RF	NA	Neutral	5	25.5381795968235	104.712278558338	5.10103643698679	404907.184483812	3493.24825768262	1792970	1574.23
1	E06	3	RF	NA	Neutral	6	25.7674666666667	102.669333333333	5.3838301800675	416436.400533333	3591.84332972475	1749100	1622.45
1	E07	1	RF	NA	Neutral	4	25.5466954022989	107.724137931034	6.06256051625678	457555.041666667	3674.54532145088	1869829	1714.56
1	E07	2	RF	NA	Neutral	5	26.0102781136638	104.914147521161	4.53972484317066	409236.943772672	3545.79050653183	1797443	1564.17
1	E07	3	RF	NA	Neutral	6	26.9973247726057	106.693953986089	4.83240268491378	406535.721241306	3421.29650901051	1755116	1504.84
1	E08	1	RF	NA	Neutral	4	27.3646408839779	108.810773480663	5.8857576267568	424770.377762431	3550.50517713027	1876155	1615.98
1	E08	2	RF	NA	Neutral	5	26.4048811013767	106.048185231539	5.41408261468064	430189.227784731	3586.29324162508	1934614	1655.55
1	E08	3	RF	NA	Neutral	6	25.6593406593407	106.69360051713	5.69756832667795	448115.691014868	3702.5216521436	1922161	1679.22
1	E09	1	MEX3C	NM_016626	sample	4	27.7658270932607	112.383934649421	5.16209318719979	442002.515316542	3535.86875436268	1849916	1589.3
1	E09	2	MEX3C	NM_016626	sample	5	25.8983625070582	104.10615471485	5.02667390385597	413590.805759458	3496.8114042912	1766330	1569.45
1	E09	3	MEX3C	NM_016626	sample	6	24.8202545068929	90.0148462354189	4.73027979265	325979.867444327	3153.1777012354	1556253	1307.31
1	E10	1	CDKN2C	NM_078626	sample	4	25.7025998731769	106.444514901712	5.13544030291603	436097.879518072	3649.28388521307	1832011	1653.13
1	E10	2	CDKN2C	NM_078626	sample	5	23.7200557103064	82.6928969359331	3.8659310665343	271345.102367688	2956.03686797731	1434852	1217.35
1	E10	3	CDKN2C	NM_078626	sample	6	26.0402425578831	109.503858875413	5.22252048367118	436410.044652701	3639.28384243338	1750933	1596.87
1	E11	1	SPEN	NM_015001	sample	4	25.3282766990291	96.5485436893204	4.7479775349442	359061.700849515	3377.67562444222	1640061	1474.33
1	E11	2	SPEN	NM_015001	sample	5	27.0453910614525	115.637569832402	5.44119896531851	467569.312849162	3616.33245783879	1764198	1605.91
1	E11	3	SPEN	NM_015001	sample	6	24.7142070484582	99.9840308370044	5.60319042535842	407636.608480176	3565.65663282034	1659164	1566.37
1	E12	1	ARID1B	NM_017519	sample	4	27.367079388201	116.966496722505	5.27369219262725	496694.604515659	3732.95523383047	1972403	1698.19
1	E12	2	ARID1B	NM_017519	sample	5	27.0365398956003	118.123788217748	5.94052211586173	503793.085756898	3795.13785911151	1966074	1755.05
1	E12	3	ARID1B	NM_017519	sample	6	26.517559009787	110.493955094991	5.6523019648751	469676.282095567	3683.86275302917	1932209	1638.66
1	E13	1	ERCC4	NM_005236	sample	4	26.1960534691279	103.222151495863	4.85831294926981	398702.216422661	3347.90108693319	1741966	1470.36
1	E13	2	ERCC4	NM_005236	sample	5	27.6349206349206	113.150793650794	5.12587034404133	444912.156746032	3560.30851597696	1832324	1583.85
1	E13	3	ERCC4	NM_005236	sample	6	26.714606741573	107.234269662921	5.28296208307823	418134.458426966	3482.71029759632	1689881	1508.97
1	E14	1	ATR	NM_001184	sample	4	24.036	93.9645714285714	6.37888337338526	394062.630285714	3482.9059911552	1668159	1564.12
1	E14	2	ATR	NM_001184	sample	5	19.202523659306	62.5482649842271	4.11680969799451	218137.999369085	2829.20675535395	1258994	1104.55
1	E14	3	ATR	NM_001184	sample	6	24.8708108108108	95.2091891891892	5.07228680301226	375646.812972973	3293.74927749801	1616834	1395.04
1	E15	1	STAG2	NM_006603	sample	4	26.3154947106409	114.214685749844	5.85517369315252	479085.312383323	3839.37873631571	1956255	1792.95
1	E15	2	STAG2	NM_006603	sample	5	23.2043929225137	80.5613178767541	4.28080758464061	275074.026845638	2955.37093077221	1446953	1218.21
1	E15	3	STAG2	NM_006603	sample	6	27.1254705144291	119.538268506901	5.79769758088426	512437.69761606	3836.5299853344	1967930	1777.45
1	E16	1	WRN	NM_000553	sample	4	26.4002440512508	100.845027455766	5.29699820768835	401108.201342282	3448.94574479216	1790129	1550.58
1	E16	2	WRN	NM_000553	sample	5	22.2804801010739	73.293114339861	4.60283594769121	254935.615919141	2840.34445694744	1419611	1181.36
1	E16	3	WRN	NM_000553	sample	6	27.4	107.927428571429	5.34749828381982	435442.874285714	3512.14640037088	1775145	1566.08
1	E17	1	RF	NA	Neutral	4	26.4137168141593	109.616703539823	5.23619827846712	448762.824115044	3717.92115226692	1806562	1701.04
1	E17	2	RF	NA	Neutral	5	26.0073612684032	98.5906002265006	4.65018739618153	361021.322763307	3281.19646049573	1672756	1397.15
1	E17	3	RF	NA	Neutral	6	26.4497009244154	98.7351821642197	5.08243666723212	367582.471451876	3313.08971660676	1674723	1395.93
1	E18	1	RF	NA	Neutral	4	26.804932735426	107.108744394619	5.46687394122954	424907.301569507	3549.07869867716	1771039	1566.62
1	E18	2	RF	NA	Neutral	5	27.854521038496	103.063115487914	4.6999747638844	375884.611459266	3317.28270549468	1717179	1412.08
1	E18	3	RF	NA	Neutral	6	27.3572834645669	110.898622047244	5.95890565478038	448908.891732283	3633.26593866408	1769539	1599.91
1	E19	1	RF	NA	Neutral	4	27.3329015544041	109.039507772021	4.67475770002562	422389.17357513	3462.73724527065	1789016	1487.8
1	E19	2	RF	NA	Neutral	5	26.4523965856861	111.140512147078	5.66173123686652	462405.734077479	3661.62441883408	1862479	1624.72
1	E19	3	RF	NA	Neutral	6	27.1869220607662	109.615587846764	5.92218457491942	432771.246367239	3507.62149706202	1726659	1516.4
1	E20	1	RF	NA	Neutral	4	26.8504359490275	105.193158953722	5.3786795562312	412306.492957746	3478.15183808873	1811028	1537.02
1	E20	2	RF	NA	Neutral	5	26.0941096817874	105.071090047393	5.43451292136394	414305.510494245	3492.04628638818	1712678	1533.61
1	E20	3	RF	NA	Neutral	6	27.8220277169949	117.630926331145	6.56271581547998	502631.067104303	3731.80193275958	1952483	1723.45
1	E21	1	RF	NA	Neutral	4	25.9279031370391	101.15685195377	5.01875849606632	396407.303797468	3487.60194284327	1749820	1559.67
1	E21	2	RF	NA	Neutral	5	27.4431621465666	111.045008655511	5.13622224923228	441638.715522216	3512.77010713239	1808091	1571.87
1	E21	3	RF	NA	Neutral	6	27.2017341040462	108.324855491329	5.32402983210693	420563.245086705	3529.09613723673	1730921	1522.21
1	E22	1	RF	NA	Neutral	4	24.9864226682408	100.51652892562	5.4329643733357	409017.608028335	3546.43523746556	1747529	1588.18
1	E22	2	RF	NA	Neutral	5	26.0983009708738	103.572815533981	5.69595220289019	413603.449029126	3489.2652221919	1737763	1576.08
1	E22	3	RF	NA	Neutral	6	25.149860724234	98.8161559888579	5.46377035115778	385693.357103064	3440.99400231738	1635478	1518.05
1	F03	1	OTNT	NA	Neutral	4	25.4715025906736	100.245466321244	5.05984277762583	396577.781735751	3516.02166937275	1725261	1614.45
1	F03	2	OTNT	NA	Neutral	5	27.3378728923476	112.996108949416	5.26275269535887	453946.990920882	3574.27594909964	1835757	1586.72
1	F03	3	OTNT	NA	Neutral	6	24.828323699422	100.731213872832	4.97089882285908	397232.073410405	3403.98110424915	1721863	1517.23
1	F04	1	OTNT	NA	Neutral	4	25.3513333333333	102.1	5.47545132789726	404588.686	3567.00967811077	1741531	1629.85
1	F04	2	OTNT	NA	Neutral	5	26.4322766570605	103.343659942363	4.52566211918157	393733.449567723	3369.36321746072	1766046	1486.65
1	F04	3	OTNT	NA	Neutral	6	26.5881513204854	110.863668807994	5.16808759763392	450208.548179872	3608.52000376834	1908855	1635.98
1	F05	1	OTNT	NA	Neutral	4	26.1750619322874	105.655656482246	5.28466042112413	418004.246077622	3496.16179789985	1782805	1596.68
1	F05	2	OTNT	NA	Neutral	5	27.5545399146862	111.288238878732	5.47418696435941	434331.612431444	3533.28312080755	1776400	1563.62
1	F05	3	OTNT	NA	Neutral	6	26.7561141304348	112.634510869565	5.30695306074019	470128.774456522	3627.22000695671	1853262	1609.26
1	F06	1	OTNT	NA	Neutral	4	26.9724928366762	109.994842406877	5.18447995861035	458180.76504298	3722.29408091428	1885317	1687.19
1	F06	2	OTNT	NA	Neutral	5	26.0393802453196	107.684958037444	5.26940062965333	428149.868947708	3613.80777888639	1778541	1643.87
1	F06	3	OTNT	NA	Neutral	6	24.4101068999028	100.162779397473	5.68957842856456	405981.616132167	3512.72205523482	1685160	1556.99
1	F07	1	OTNT	NA	Neutral	4	25.518337408313	103.299511002445	5.4685190117057	410534.698655257	3552.8221282813	1771823	1622.27
1	F07	2	OTNT	NA	Neutral	5	26.6588559614059	113.270158511371	5.41056710745416	467338.614748449	3707.38723673947	1924620	1681.52
1	F07	3	OTNT	NA	Neutral	6	27.5723153320919	111.867783985102	5.69943769398771	439810.994413408	3542.33829130884	1831009	1532.63
1	F08	1	OTNT	NA	Neutral	4	25.044376434583	105.324407039021	5.00641608365424	441623.906656465	3668.29087614423	1894958	1667.78
1	F08	2	OTNT	NA	Neutral	5	26.2959905660377	108.709905660377	5.22238598390863	438198.722287736	3575.34174093526	1855749	1625.07
1	F08	3	OTNT	NA	Neutral	6	26.9166218396988	111.215169445939	5.80041437963858	451607.417428725	3632.77929825485	1848087	1636.58
1	F09	1	PTPRB	NM_002837	sample	4	25.3212290502793	98.5593575418994	5.28124945312307	404150.912709497	3510.38214158544	1798233	1611.57
1	F09	2	PTPRB	NM_002837	sample	5	28.2560615020698	106.780011827321	4.73675438083405	381200.815493791	3304.86183493311	1662903	1386.42
1	F09	3	PTPRB	NM_002837	sample	6	26.5921130076516	107.309593878752	5.86429384664012	441852.412007063	3580.50314219228	1801478	1585.74
1	F10	1	WAS	NM_000377	sample	4	25.3420582986318	103.961927424152	5.66761065093619	423076.700773349	3643.42262018034	1756696	1665.07
1	F10	2	WAS	NM_000377	sample	5	27.4124809741248	115.175799086758	6.34457780863324	502082.535768645	3759.72894922811	2036676	1813.39
1	F10	3	WAS	NM_000377	sample	6	25.8604832424006	109.788776305534	6.36820204989195	473002.394388153	3750.76435467733	1856405	1727.11
1	F11	1	ODAM	NM_017855	sample	4	26.0855855855856	108.690878378378	6.11555415887885	459098.745495496	3666.91783405704	1819809	1678.81
1	F11	2	ODAM	NM_017855	sample	5	26.8986083499006	116.051689860835	5.66914112836186	480725.451292247	3779.00444390853	1871452	1764.46
1	F11	3	ODAM	NM_017855	sample	6	26.2229299363057	109.56977417487	6.20477235271197	465696.123335263	3743.19564827055	1817089	1683.42
1	F12	1	BRIP1	NM_032043	sample	4	28.2489539748954	117.47419804742	5.84403839079836	481308.546722455	3695.00457942342	1902928	1672
1	F12	2	BRIP1	NM_032043	sample	5	27.5082074852265	117.694024950755	6.0983889850415	499272.572554169	3739.21721897636	1992802	1707.63
1	F12	3	BRIP1	NM_032043	sample	6	26.1068476977568	108.616292798111	5.91294509002701	430576.56729634	3585.3863184439	1691368	1561.82
1	F13	1	ATRX	NM_138270	sample	4	24.8549868766404	96.1988188976378	4.79562300710624	369763.530839895	3367.42308065514	1607607	1479.43
1	F13	2	ATRX	NM_138270	sample	5	27.2071737786024	112.160173160173	5.17386787199666	440174.743970315	3598.51856342863	1786355	1616.54
1	F13	3	ATRX	NM_138270	sample	6	26.664	107.986666666667	5.96126489276846	443801.824533333	3605.49091564481	1797616	1586.37
1	F14	1	PLXNB2	NM_012401	sample	4	25.9009966777409	103.178073089701	5.93034424414292	419851.192026578	3497.05743188561	1752064	1580.03
1	F14	2	PLXNB2	NM_012401	sample	5	27.1422413793103	115.431752873563	7.02628294508677	475438.45545977	3615.36599984148	1792904	1661.72
1	F14	3	PLXNB2	NM_012401	sample	6	24.1420849420849	97.6471042471043	5.42707009021765	386664.674903475	3342.81425009976	1664733	1451.48
1	F15	1	ZMYM2	NM_197968	sample	4	25.9006004002668	106.589726484323	5.71852750184896	445723.576384256	3640.43115054809	1778788	1686.1
1	F15	2	ZMYM2	NM_197968	sample	5	27.0451127819549	110.924185463659	5.00237523587269	434260.872180451	3534.58398650507	1746985	1543.49
1	F15	3	ZMYM2	NM_197968	sample	6	27.5472027972028	109.114801864802	5.00986493229443	410988.624125874	3418.18191406201	1661179	1440.01
1	F16	1	MBD1	NM_015845	sample	4	25.7369014084507	100.479436619718	5.00359296498036	400473.621971831	3518.16235978229	1721410	1559.62
1	F16	2	MBD1	NM_015845	sample	5	25.397833935018	100.938628158845	5.25011217469688	386287.507581227	3367.85022146384	1596467	1456.38
1	F16	3	MBD1	NM_015845	sample	6	26.8604810996564	109.006872852234	6.21021186464704	446323.479037801	3540.91211746811	1760667	1545.38
1	F17	1	OTNT	NA	Neutral	4	25.6115148127445	98.9564002235886	5.64529687481562	401039.494130799	3530.51918075387	1778183	1586.47
1	F17	2	OTNT	NA	Neutral	5	22.8816120906801	78.7712846347607	4.07087473232076	276081.718387909	2907.54539364838	1433963	1162.12
1	F17	3	OTNT	NA	Neutral	6	28.257223796034	106.881019830028	4.88497028786262	393883.899150142	3265.894018031	1689797	1370.31
1	F18	1	OTNT	NA	Neutral	4	26.7746394230769	108.657451923077	5.19320522308802	435737.816706731	3579.3682075104	1793515	1620.16
1	F18	2	OTNT	NA	Neutral	5	28.1726576311137	114.432527990572	5.30915568228284	454015.090748379	3603.22529060278	1809959	1613.48
1	F18	3	OTNT	NA	Neutral	6	27.5588235294118	108.599807135969	5.87283477253757	433531.506750241	3528.84852810349	1752976	1529.12
1	F19	1	OTNT	NA	Neutral	4	24.7717061323619	101.433515482696	5.24115551477753	403119.332726169	3553.70373576508	1708443	1610.76
1	F19	2	OTNT	NA	Neutral	5	27.657790368272	113.426062322946	5.60489224704734	456878.984135977	3637.82565670116	1854112	1624.22
1	F19	3	OTNT	NA	Neutral	6	28.012201885746	112.454242928453	5.59730286393587	441010.357182474	3566.95577199485	1748907	1569.04
1	F20	1	OTNT	NA	Neutral	4	27.3818407960199	107.414179104478	4.9774522065941	403769.803482587	3456.54838191583	1697009	1513.82
1	F20	2	OTNT	NA	Neutral	5	26.4360795454545	110.530539772727	5.6306515307961	449912.733664773	3573.28072009536	1825472	1616.68
1	F20	3	OTNT	NA	Neutral	6	27.540719002201	112.741012472487	5.38541665636723	449322.245047689	3541.63289572475	1810223	1549.42
1	F21	1	OTNT	NA	Neutral	4	28.1540648095509	115.59067652075	5.15043864548988	472553.384877771	3585.14924807804	1879571	1643.57
1	F21	2	OTNT	NA	Neutral	5	26.7538940809969	109.821806853583	5.57163167900511	437471.681619938	3571.55084648175	1758271	1621.63
1	F21	3	OTNT	NA	Neutral	6	29.1891891891892	118.72972972973	6.32172464245164	479225.035392535	3521.45591270672	1857712	1603.94
1	F22	1	OTNT	NA	Neutral	4	25.6242774566474	103.381502890173	5.41327758613385	427255.378612717	3537.09680270086	1803434	1612.64
1	F22	2	OTNT	NA	Neutral	5	27.5616724738676	110.312195121951	5.301419426166	435481.139372822	3532.08204666494	1840061	1619.34
1	F22	3	OTNT	NA	Neutral	6	22.1279426816786	72.3336745138178	3.65275579283046	222607.092118731	2694.9804063518	1225278	986.76
1	G03	1	RF	NA	Neutral	4	26.5583333333333	105.397916666667	5.54275482684293	412430.275	3547.29486573814	1737867	1566.79
1	G03	2	RF	NA	Neutral	5	25.4420190995907	101.753751705321	5.57025382141991	393262.452933151	3424.48813246782	1615443	1464.51
1	G03	3	RF	NA	Neutral	6	24.6225769669327	96.9851767388826	5.13983240533811	366066.737172178	3356.9527786707	1631316	1461.21
1	G04	1	RF	NA	Neutral	4	27.6614969656103	116.271072151045	5.77952213259948	486060.761968982	3715.61849205355	1923268	1709.27
1	G04	2	RF	NA	Neutral	5	27.2410147991543	112.929527836505	5.80524899705626	452965.182522903	3613.07058073846	1873116	1629.22
1	G04	3	RF	NA	Neutral	6	26.6587813620072	108.979928315412	5.26187326242091	432086.805017921	3550.63452600292	1792061	1582.5
1	G05	1	RF	NA	Neutral	4	25.6959706959707	101.191086691087	4.9109650085362	394972.034188034	3443.49514631519	1681337	1501.25
1	G05	2	RF	NA	Neutral	5	25.9352248394004	91.1418629550321	3.98239218199092	305714.755888651	2992.85817746535	1481125	1202.67
1	G05	3	RF	NA	Neutral	6	27.8768242848803	108.531231757151	5.41819920510235	420150.185055458	3522.35684870706	1765249	1522.66
1	G06	1	RF	NA	Neutral	4	26.7348754448399	112.052194543298	5.79497304313106	464318.357058126	3770.14977038727	1879737	1687.48
1	G06	2	RF	NA	Neutral	5	25.860246198407	109.665459811731	5.74727315311404	456526.521361332	3676.10739882289	1845522	1664.26
1	G06	3	RF	NA	Neutral	6	25.9541348158443	107.578179291174	5.30313819395049	436996.369006254	3596.15317894519	1807241	1597.04
1	G07	1	RF	NA	Neutral	4	27.3624268227781	110.574241617882	5.096288837097	433958.848323576	3503.52306249168	1778965	1542.03
1	G07	2	RF	NA	Neutral	5	26.9051008303677	105.079478054567	5.26128443379021	395864.650652432	3397.61839216477	1727033	1507.36
1	G07	3	RF	NA	Neutral	6	26.7726269315673	107.592715231788	5.47414724969983	425652.661699779	3523.92538471594	1749983	1555.8
1	G08	1	RF	NA	Neutral	4	26.8340020060181	106.819458375125	5.33825906605697	424640.833500502	3556.84407869507	1772910	1579.06
1	G08	2	RF	NA	Neutral	5	27.0476751030018	110.343143025309	5.40732807212477	455635.017068864	3633.09495882852	1901245	1668.76
1	G08	3	RF	NA	Neutral	6	27.1581145584726	110.785202863962	5.14926070828041	445791.709427208	3569.01978523864	1845950	1586.02
1	G09	1	BRCA1	NM_007298	sample	4	26.1118836915297	109.911504424779	5.36258822363333	467094.790139064	3713.01174737431	1897154	1738.21
1	G09	2	BRCA1	NM_007298	sample	5	22.1402135231317	71.4782918149466	3.60191271943615	237089.095373665	2744.50100661889	1396746	1094.52
1	G09	3	BRCA1	NM_007298	sample	6	27.0617441120306	114.68555060471	5.73555247364104	497917.285168682	3714.59673531783	2048025	1679.75
1	G10	1	ASXL1	NM_015338	sample	4	21.9848184818482	72.6765676567657	4.16906377703524	237561.308910891	2795.01626546749	1368703	1115.41
1	G10	2	ASXL1	NM_015338	sample	5	24.7397622192867	98.9055482166446	5.08032016769957	386075.328929987	3444.52834033962	1704807	1510.1
1	G10	3	ASXL1	NM_015338	sample	6	27.2852071005917	111.09349112426	4.80287238963851	441813.70887574	3591.09997633388	1828471	1530.27
1	G11	1	ASXL2	NM_018263	sample	4	26.7416909620991	110.288629737609	5.99174234474357	452448.526530612	3661.42494851936	1827308	1705.16
1	G11	2	ASXL2	NM_018263	sample	5	27.7348203221809	110.758983890954	4.88514884336259	430617.757125155	3447.37635626676	1768189	1511.68
1	G11	3	ASXL2	NM_018263	sample	6	28.5190082644628	110.666666666667	4.91906350882235	411777.825895317	3413.92398538511	1773506	1443.54
1	G12	1	TP53BP1	NM_005657	sample	4	28.0013927576602	123.161559888579	6.38836385187967	518339.437325905	3787.40923179837	1994674	1826.82
1	G12	2	TP53BP1	NM_005657	sample	5	28.4015047879617	125.827633378933	5.85955013808705	531480.174418605	3828.06511463018	1989567	1799.85
1	G12	3	TP53BP1	NM_005657	sample	6	27.0244731475187	116.761386811693	6.06550424213105	484631.351461591	3769.76996234108	1893192	1736.16
1	G13	1	FAT1	NM_005245	sample	4	27.6138059701493	107.707711442786	5.69026323734109	410999.76181592	3394.9663116822	1710661	1517.37
1	G13	2	FAT1	NM_005245	sample	5	28.2458217270195	115.459610027855	5.09671118365387	448136.733983287	3441.6892634544	1783848	1508.03
1	G13	3	FAT1	NM_005245	sample	6	25.9625069949636	102.204812534975	5.34431138001022	390096.607162843	3382.66539549332	1607451	1434.31
1	G14	1	BAP1	NM_004656	sample	4	26.7945945945946	112.327927927928	5.87884468638775	475454.62042042	3768.59604239645	1934868	1721.07
1	G14	2	BAP1	NM_004656	sample	5	27.2490170380079	116.345347313237	5.75676408369294	501443.69593709	3807.71492843992	2001326	1788.91
1	G14	3	BAP1	NM_004656	sample	6	26.5759036144578	114.720481927711	5.59421937624732	492049.743975904	3765.13334908482	1920961	1694.7
1	G15	1	ZNF516	NM_014643	sample	4	26.9184952978056	110.870689655172	5.74008170647551	454524.497648903	3646.91897118811	1857979	1672.45
1	G15	2	ZNF516	NM_014643	sample	5	28.2825757575758	114.890909090909	5.93670428223669	469246.461363636	3585.56567717037	1854707	1621.88
1	G15	3	ZNF516	NM_014643	sample	6	26.4715447154472	112.434959349593	6.47807953869037	483206.918699187	3660.65904516004	1883384	1690.67
1	G16	1	GRIN2A	NM_000833	sample	4	25.9139442231076	106.586454183267	5.34524664882435	436615.323505976	3648.89541717538	1844455	1648.45
1	G16	2	GRIN2A	NM_000833	sample	5	25.0266357845976	102.857556456283	5.8191947771936	405986.613781123	3544.48864796416	1637707	1564.97
1	G16	3	GRIN2A	NM_000833	sample	6	25.8642951251647	106.827404479578	5.44278078161218	425990.474967062	3505.23708972907	1645054	1495.26
1	G17	1	RF	NA	Neutral	4	26.5661016949153	106.594576271186	5.51935331321835	436248.856271186	3599.55025514986	1864229	1612.56
1	G17	2	RF	NA	Neutral	5	26.7740225314778	111.834990059642	5.65987937159307	447529.952948973	3631.83550325518	1793200	1626.05
1	G17	3	RF	NA	Neutral	6	28.1880841121495	116.492406542056	5.4910238199712	470541.632593458	3621.24342744615	1833837	1572.83
1	G18	1	RF	NA	Neutral	4	27.0587382160986	117.81363306744	6.04518148228092	502045.526468455	3797.55274031067	1944338	1774.03
1	G18	2	RF	NA	Neutral	5	28.8715415019763	117.938076416337	5.13634583000264	462561.123847167	3535.88641618665	1885116	1612.02
1	G18	3	RF	NA	Neutral	6	26.7366205652435	108.755261575466	5.78351176480014	437823.950691521	3591.00643188611	1715861	1557.22
1	G19	1	RF	NA	Neutral	4	26.7863117870722	107.441064638783	5.27633779143076	428497.262357414	3515.94068109798	1856540	1625.07
1	G19	2	RF	NA	Neutral	5	27.0930555555556	112.95625	5.14402498603499	448971.044444444	3558.98268745901	1794912	1586.05
1	G19	3	RF	NA	Neutral	6	26.216677195199	102.152242577385	5.158291664609	394380.388502843	3394.49723869551	1643464	1427.16
1	G20	1	RF	NA	Neutral	4	26.146875	104.225625	5.09662116139016	408893.05875	3504.42091990444	1681278	1573.22
1	G20	2	RF	NA	Neutral	5	24.241935483871	97.394540942928	4.91668254423477	403027.959677419	3558.45560289626	1717779	1603.29
1	G20	3	RF	NA	Neutral	6	25.5570093457944	96.0342679127726	4.793258716685	358541.399376947	3302.06841518857	1632944	1410.73
1	G21	1	RF	NA	Neutral	4	27.9846972721224	113.065868263473	5.57604426741573	439915.908183633	3473.45586921488	1795265	1592.72
1	G21	2	RF	NA	Neutral	5	28.5542740841248	122.827679782904	6.53677811747251	521700.620759837	3737.17392906224	1982889	1774.83
1	G21	3	RF	NA	Neutral	6	28.3836398224477	115.934051997464	5.90605877547822	460017.939124921	3575.21743793812	1818986	1580.4
1	G22	1	RF	NA	Neutral	4	27.9700199866755	110.960692871419	5.07722450724772	418181.89673551	3459.92288301846	1744359	1533.16
1	G22	2	RF	NA	Neutral	5	26.9324712643678	112.266522988506	5.60599981560418	458000.947557471	3672.9867703559	1816377	1677.23
1	G22	3	RF	NA	Neutral	6	25.2526525198939	105.31100795756	6.06653060148773	438926.269893899	3627.56775855469	1757437	1641.19
1	H03	1	CHEK1	NA	Positive	4	20.7581475128645	109.308747855918	14.7934386224221	735804.855917667	4426.15185517286	2590284	2522.29
1	H03	2	CHEK1	NA	Positive	5	20.9837728194726	129.079107505071	17.3868777431034	980062.345841785	5079.66349547281	3264472	3172.35
1	H03	3	CHEK1	NA	Positive	6	21.6767874632713	123.88638589618	18.4575201022747	890141.519098923	5158.90662966919	3030878	3197.36
1	H04	1	CHEK1	NA	Positive	4	22.8765670202507	127.368370298939	17.1620363296196	873129.086788814	5015.06392644614	3134060	2986.06
1	H04	2	CHEK1	NA	Positive	5	21.4189526184539	119.497090606816	18.1920671099756	833054.04156276	4889.02175265085	2968163	2920.26
1	H04	3	CHEK1	NA	Positive	6	18.3915857605178	120.936084142395	25.7222871287682	1013413.48624595	5600.66866047474	3463624	3629.53
1	H05	1	CHEK1	NA	Positive	4	20.9295908658421	122.628924833492	21.0325352229811	887511.175071361	5116.59186093681	3030955	3105.63
1	H05	2	CHEK1	NA	Positive	5	21.7892156862745	129.607843137255	23.0068952596127	950627.680555556	5253.01263121047	3163403	3208.48
1	H05	3	CHEK1	NA	Positive	6	18.5577119509704	131.08682328907	28.0826152561099	1121502.7793667	5802.80834045548	3633706	3791.29
1	H06	1	CHEK1	NA	Positive	4	19.601750547046	123.045951859956	21.4726939010402	944392.450765864	5507.6934715014	3342005	3438.82
1	H06	2	CHEK1	NA	Positive	5	20.0594202898551	141.285507246377	29.7268986996799	1169905.97536232	5821.82712709766	3690875	3741.8
1	H06	3	CHEK1	NA	Positive	6	19.0018796992481	116.832706766917	22.2622906866806	943600.97556391	5298.73197614506	3304290	3283.74
1	H07	1	CHEK1	NA	Positive	4	21.5144557823129	133.353741496599	23.4501328406651	1032013.41496599	5594.25156130005	3414283	3587.43
1	H07	2	CHEK1	NA	Positive	5	21.4332129963899	134.703068592058	21.3372381726234	1002285.34025271	5356.92615203617	3292959	3287.82
1	H07	3	CHEK1	NA	Positive	6	19.2199074074074	129.884259259259	24.5701945141464	1058771.35416667	5745.05572631147	3565553	3696.94
1	H08	1	CHEK1	NA	Positive	4	20.7927272727273	128.936363636364	19.7708318477833	993853.927272727	5362.69914938056	3367744	3379.2
1	H08	2	CHEK1	NA	Positive	5	21.3706225680934	134.346303501946	21.0353669489773	1020053.37743191	5523.45643508847	3344859	3477.78
1	H08	3	CHEK1	NA	Positive	6	18.2968992248062	126.800775193798	24.8942668179569	1092295.28139535	6045.69747308108	3670758	3912.97
1	H09	1	NOTCH2	NM_024408	sample	4	25.0345821325648	96.0461095100865	5.98060471300921	378532.554755043	3377.43116310695	1696290	1475.16
1	H09	2	NOTCH2	NM_024408	sample	5	25.2452702702703	104.190540540541	5.32484206192826	432458.735135135	3590.23505927816	1793665	1634.83
1	H09	3	NOTCH2	NM_024408	sample	6	25.3880320789636	107.730413325108	5.90544858316026	443006.226403455	3638.44586611361	1757278	1601.12
1	H10	1	FANCM	NM_020937	sample	4	26.5767634854772	109.140387275242	5.33506180968835	446122.443983403	3600.26106374391	1789281	1569.3
1	H10	2	FANCM	NM_020937	sample	5	26.6951799049559	108.570264765784	5.3905924507072	424967.057705363	3486.51201031015	1714006	1501.39
1	H10	3	FANCM	NM_020937	sample	6	25.4509246088193	105.534850640114	5.4748451419539	430547.874110953	3553.90810192135	1729147	1487.28
1	H11	1	RASA1	NM_022650	sample	4	25.3195374315277	103.359099208764	5.29181424183765	420170.080949483	3620.2755971702	1727972	1655.4
1	H11	2	RASA1	NM_022650	sample	5	27.0172185430464	109.643708609272	5.64144732033439	444888.454304636	3639.95945314716	1799409	1656.45
1	H11	3	RASA1	NM_022650	sample	6	24.8859416445623	102.180371352785	5.58634072206232	427091.523607427	3651.29922772985	1739620	1643.67
1	H12	1	KDM5C	NM_004187	sample	4	26.7290049400141	110.750176429076	6.90339992381479	470297.086097389	3768.43420721207	1915648	1812.53
1	H12	2	KDM5C	NM_004187	sample	5	27.0650969529086	113.248614958449	5.82870788747142	462535.413434903	3658.25695985217	1845132	1672.56
1	H12	3	KDM5C	NM_004187	sample	6	25.7433316557625	104.19124308002	5.52749126267117	413904.804227479	3566.72620494765	1669779	1585.44
1	H13	1	FAS	NA	sample	4	24.9509011808577	105.47234307023	6.0077029380032	450266.476693599	3712.75628298906	1823236	1713.66
1	H13	2	FAS	NA	sample	5	27.109243697479	115.91338073691	5.92415186568561	468305.30833872	3675.92541159214	1791616	1708.37
1	H13	3	FAS	NA	sample	6	26.3742084052965	111.828439838803	6.01056379282135	464769.514680484	3686.40067681806	1789993	1629.06
1	H14	1	PTPRC	NR_052021	sample	4	26.8039927404719	112.536600120992	5.17663592468409	454448.197217181	3626.24794529953	1833120	1635.8
1	H14	2	PTPRC	NR_052021	sample	5	27.3857585139319	114.847678018576	5.12609718258305	465081.670588235	3592.52521513251	1890813	1594.25
1	H14	3	PTPRC	NR_052021	sample	6	26.5373687461396	114.474366893144	5.73907674242442	479778.292773317	3635.43941892387	1884198	1614
1	H15	1	PTPRU	NM_133178	sample	4	27.7623693379791	117.268292682927	5.35991995869229	482647.144250871	3667.51156335637	1900453	1677.19
1	H15	2	PTPRU	NM_133178	sample	5	28.680393912265	124.761862130707	5.51095423322789	518192.146821844	3698.23572637783	1960526	1705.54
1	H15	3	PTPRU	NM_133178	sample	6	27.9811932555123	115.74448767834	5.09722357840735	466010.511024643	3598.85814873793	1847830	1548.61
1	H16	1	FUBP1	NM_003902	sample	4	24.6083333333333	99.6301282051282	6.13157188253799	409737.813461538	3445.31678244699	1691608	1583.67
1	H16	2	FUBP1	NM_003902	sample	5	27.22	119.814545454545	8.08089201039439	516413.887272727	3714.94456581623	1913463	1770.17
1	H16	3	FUBP1	NM_003902	sample	6	24.9975772259237	99.61841308298	5.36789309495165	388286.377347062	3425.59542933324	1625396	1495.6
1	H17	1	CHEK1	NA	Positive	4	19.9941520467836	136.014035087719	26.5008574090034	1138781.35672515	6005.09392915397	3689278	3869.85
1	H17	2	CHEK1	NA	Positive	5	22.2443820224719	133.129213483146	20.6591455226161	975120.860486891	5146.14579060856	3338082	3142.52
1	H17	3	CHEK1	NA	Positive	6	22.7898799313894	131.981989708405	19.4290714126079	918827.492281304	5063.68252495004	2994610	3033.68
1	H18	1	CHEK1	NA	Positive	4	20.7234432234432	128.668498168498	25.5418994339109	1014600.07875458	5570.39839213339	3450218	3526.5
1	H18	2	CHEK1	NA	Positive	5	19.6701791359326	134.169652265543	22.3667795302217	1080838.0516333	5525.10668990314	3545519	3488.23
1	H18	3	CHEK1	NA	Positive	6	20.4405997693195	141.273356401384	32.2654262898082	1170893.61707036	5877.62193291159	3704580	3794.67
1	H19	1	CHEK1	NA	Positive	4	21.8991971454059	125.367528991971	22.2371124598813	900016.193577163	5097.32643442291	3092177	3148.81
1	H19	2	CHEK1	NA	Positive	5	21.1559040590406	125.066420664207	21.6171671073376	928154.394833948	5146.38761392323	3202879	3214.96
1	H19	3	CHEK1	NA	Positive	6	22.0906976744186	138.148837209302	19.6785522973694	1025468.80465116	5375.68775042707	3324853	3300.32
1	H20	1	CHEK1	NA	Positive	4	20.5312831389183	120.530222693531	21.2564298376965	885646.094379639	5105.32425140062	3195746	3170.62
1	H20	2	CHEK1	NA	Positive	5	20.1976241900648	122.916846652268	22.1441600930009	900899.693304536	5237.8926251715	2973474	3289.3
1	H20	3	CHEK1	NA	Positive	6	20.7827868852459	149.397540983607	33.3324018392519	1315013.92076503	6033.7882640034	4359328	4097.94
1	H21	1	CHEK1	NA	Positive	4	21.244976076555	122.152153110048	18.4548428365845	855266.849760766	4989.48188290567	2897927	2941.82
1	H21	2	CHEK1	NA	Positive	5	22.1980519480519	132.40367965368	24.9468542874258	987373.297619048	5329.10959943085	3274536	3409.31
1	H21	3	CHEK1	NA	Positive	6	20.3527070063694	118.472133757962	19.747474729401	865729.209394904	5000.21291126491	2941633	3037.85
1	H22	1	CHEK1	NA	Positive	4	19.6928104575163	109.03022875817	20.0131390407619	780648.910130719	5003.51570546897	2744213	2971.04
1	H22	2	CHEK1	NA	Positive	5	21.6402502606882	123.875912408759	20.0250267592023	891484.02919708	5084.86478970236	3118662	3096.18
1	H22	3	CHEK1	NA	Positive	6	17.7533252720677	120.69407496977	28.6433075959194	984980.714631197	5382.89662887444	3211379	3499.33
1	I03	1	RPA32	NA	Positive	4	23.9136186770428	129.00233463035	11.8643686515441	928869.814007782	4507.13824226618	3397752	2713.35
1	I03	2	RPA32	NA	Positive	5	23.8326885880077	133.941005802708	9.75346697592366	984750.493230174	4657.9743036964	3698695	2894.08
1	I03	3	RPA32	NA	Positive	6	21.0934163701068	140.667259786477	18.3977458439277	1214811.48843416	5408.78251266976	4469358	3595.73
1	I04	1	RPA32	NA	Positive	4	23.4986301369863	134.951598173516	15.9889320360772	1019423.18173516	4862.72822925138	3666872	3020.57
1	I04	2	RPA32	NA	Positive	5	22.1288288288288	133.837837837838	18.248236673027	1043876.24864865	5198.67444476311	3661917	3338.15
1	I04	3	RPA32	NA	Positive	6	20.5620229007634	141.772900763359	19.3320894077743	1257226.10496183	5288.54229359176	4586410	3564.04
1	I05	1	RPA32	NA	Positive	4	24.8155279503106	131.170186335404	11.3552826108389	950994.31552795	4801.80374195934	3497243	2907.54
1	I05	2	RPA32	NA	Positive	5	23.5895281189399	133.112475759535	10.9842116043991	1006303.05623788	4809.36233430859	3640758	3014.84
1	I05	3	RPA32	NA	Positive	6	23.0175557056043	136.27886563133	12.2225035095373	1091132.80013504	5057.40431109556	3937132	3240.5
1	I06	1	RPA32	NA	Positive	4	23.3305970149254	151.99552238806	21.8824347863141	1286859.74552239	5487.97102963058	4461344	3641.06
1	I06	2	RPA32	NA	Positive	5	23.6694069289489	135.019377568996	10.5132640669494	1049268.46271286	4754.27306543227	3779595	2960.18
1	I06	3	RPA32	NA	Positive	6	20.7443915703603	140.891230455472	15.6031710258905	1233736.49626105	5493.62645201509	4437145	3609.09
1	I07	1	RPA32	NA	Positive	4	22.0465949820789	131.343369175627	13.2800617523567	1046015.36272401	4940.50335732043	3722748	3066.05
1	I07	2	RPA32	NA	Positive	5	24.4240837696335	171.021989528796	20.6908841133617	1484777.19685864	5461.21288295965	5072674	3660.91
1	I07	3	RPA32	NA	Positive	6	22.2452687358062	135.90234670704	15.3276178160994	1109960.64950795	5104.1671971984	4036802	3193.43
1	I08	1	RPA32	NA	Positive	4	24.314308681672	144.046623794212	16.2559254891244	1100423.91559486	5064.89137831943	3982022	3165.31
1	I08	2	RPA32	NA	Positive	5	23.1507177033493	164.70653907496	15.6005545024871	1480762.58293461	5726.55914682526	5070047	3950.86
1	I08	3	RPA32	NA	Positive	6	21.4474885844749	145.052511415525	18.580030555345	1266205.47336377	5463.9781825726	4542262	3603.65
1	I09	1	ARHGAP35	NM_004491	sample	4	26.4071684587814	111.007885304659	5.72248219092485	451244.517562724	3643.68809275951	1800761	1655.36
1	I09	2	ARHGAP35	NM_004491	sample	5	27.8867924528302	117.160027952481	5.70489682883357	475374.961565339	3717.18636515248	1895680	1672.49
1	I09	3	ARHGAP35	NM_004491	sample	6	25.7936313533374	109.227801592162	5.99570431359127	467614.955296999	3754.50185367172	1884406	1680.92
1	I10	1	AHNAK	NM_024060	sample	4	24.3910256410256	99.0592948717949	6.71730698148052	424861.487179487	3627.45427381914	1771446	1694.37
1	I10	2	AHNAK	NM_024060	sample	5	26.015261627907	104.387354651163	5.10497895366388	389352.634447674	3355.31447338196	1640725	1458.37
1	I10	3	AHNAK	NM_024060	sample	6	24.8377071823204	97.414364640884	6.01622290226433	385654.689226519	3453.22566310602	1622929	1490.13
1	I11	1	SH2B3	NM_005475	sample	4	27.8678629690049	116.891517128874	5.48057353257568	478903.144371941	3625.95775417899	1896261	1625.94
1	I11	2	SH2B3	NM_005475	sample	5	28.1601489757914	111.35009310987	5.31926428685295	413183.533209187	3402.45910619238	1706817	1455.98
1	I11	3	SH2B3	NM_005475	sample	6	25.3297815663292	100.362812999467	5.08905292477309	391689.064997336	3364.43026157113	1681089	1427.64
1	I12	1	MSH2	NM_000251	sample	4	26.4801422643746	114.026081802015	5.85404531198716	501292.366923533	3805.43165503702	1946922	1775.16
1	I12	2	MSH2	NM_000251	sample	5	24.8734693877551	103.42380952381	5.41550017892064	431520.619727891	3603.40416217491	1820477	1626.66
1	I12	3	MSH2	NM_000251	sample	6	25.1337625178827	109.587267525036	6.21198211866837	483177.716738197	3864.33025487175	1905384	1807.08
1	I13	1	NOTCH1	NM_017617	sample	4	27.6231983527797	113.79615648593	4.88829788732794	443544.257378174	3566.52658748467	1787090	1617.66
1	I13	2	NOTCH1	NM_017617	sample	5	26.6725543478261	113.891304347826	5.19623913363724	445592.483695652	3542.30480294841	1735429	1575.37
1	I13	3	NOTCH1	NM_017617	sample	6	24.6417624521073	103.64367816092	6.06320894752537	435115.114303959	3631.56993366841	1806063	1670.88
1	I14	1	RAD51	NM_133487	sample	4	28.3789836347976	112.3608957795	5.91480694080509	453608.180017227	3585.44685242236	1868697	1654.71
1	I14	2	RAD51	NM_133487	sample	5	30.9650684931507	126.32397260274	5.28892310125261	496121.214383562	3570.05251214667	1934068	1629.16
1	I14	3	RAD51	NM_133487	sample	6	27.4187279151943	112.099823321555	6.08024504185351	461343.496466431	3591.51935942265	1810322	1647.27
1	I15	1	ZFHX4	NM_024721	sample	4	29.5020210185934	125.062247372676	6.15837616247217	513265.941794664	3739.91831530316	1991104	1764.5
1	I15	2	ZFHX4	NM_024721	sample	5	28.3826597131682	121.026727509778	6.22802859518359	503927.996740548	3764.38440870507	1941651	1762.93
1	I15	3	ZFHX4	NM_024721	sample	6	27.2942345924453	116.682571239231	5.73165419152136	507761.211398277	3792.61935777515	2007520	1734.1
1	I16	1	KMT2C	NM_170606	sample	4	25.5691056910569	103.943089430894	4.90655936339082	416653.445121951	3529.58567875741	1689826	1606.34
1	I16	2	KMT2C	NM_170606	sample	5	26.7144754316069	109.868525896414	5.76400116919411	444204.916334661	3625.2815545733	1824060	1669.51
1	I16	3	KMT2C	NM_170606	sample	6	26.4188218390805	107.920977011494	6.00249832935969	453691.404454023	3652.53699674354	1843770	1633.97
1	I17	1	RPA32	NA	Positive	4	24.491610738255	139.002516778524	13.8143661253248	1047906.81963087	4884.75043106446	3833682	2955.32
1	I17	2	RPA32	NA	Positive	5	23.9434495758718	137.524033930254	13.750291156136	1061733.533459	5110.04982397038	3861817	3225.74
1	I17	3	RPA32	NA	Positive	6	24.0137096774194	136.828225806452	13.1363008565024	1051312.14516129	4684.75983706203	3814408	2862.43
1	I18	1	RPA32	NA	Positive	4	24.36	133.85	13.7396491658898	975634.879090909	4668.35705292321	3576969	2788.88
1	I18	2	RPA32	NA	Positive	5	24.007881773399	139.047290640394	14.8859423035454	1027394.93694581	4882.43280483395	3664643	3000.97
1	I18	3	RPA32	NA	Positive	6	24.1610800744879	135.887337057728	12.780365324944	1011071.87709497	4626.36160867552	3642755	2781.24
1	I19	1	RPA32	NA	Positive	4	24.1189655172414	158.302586206897	16.2714934833377	1357743.81206897	5333.60227680486	4674041	3427.79
1	I19	2	RPA32	NA	Positive	5	24.5195143104944	148.180398959237	16.408192022071	1133257.42671292	5126.73424207325	4033258	3287.87
1	I19	3	RPA32	NA	Positive	6	21.2982456140351	138.964076858814	13.8369191874655	1170794.80284043	4940.74526087833	3967370	3130.11
1	I20	1	RPA32	NA	Positive	4	25.0960067969414	149.967714528462	20.4540028517486	1149738.36788445	5193.49413635832	4120593	3234.38
1	I20	2	RPA32	NA	Positive	5	23.9632352941176	149.409926470588	20.3746400870911	1217672.21691176	5496.55612218325	4258084	3541.49
1	I20	3	RPA32	NA	Positive	6	23.7123519458545	142.702199661591	14.4984836165877	1114161.38409475	4924.50695505684	3858114	3069.42
1	I21	1	RPA32	NA	Positive	4	24.3645209580838	140.997005988024	12.9751018428454	1064818.11152695	4841.18817259359	3935696	2973.99
1	I21	2	RPA32	NA	Positive	5	22.9444058373871	158.730368311327	23.1535286617405	1390082.33912439	5762.70097730394	4609082	3917.65
1	I21	3	RPA32	NA	Positive	6	22.296875	125.78625	12.4786991179572	969880.005	4867.62435968305	3547612	3014.93
1	I22	1	RPA32	NA	Positive	4	24.3159144893112	146.670625494854	18.0893489638492	1165919.86698337	5389.92033846597	4109834	3509.8
1	I22	2	RPA32	NA	Positive	5	23.4799090219864	151.998483699773	18.1968130094015	1261642.85519333	5391.03897504398	4252804	3521.54
1	I22	3	RPA32	NA	Positive	6	20.7521739130435	130.009420289855	16.8562101570638	1101976.2557971	5128.41566545381	3911278	3303.52
1	J03	1	ATR	NA	Positive	4	23.7790463398254	87.8300873069174	5.04543432449341	320727.842175957	3225.6541012411	1446600	1352
1	J03	2	ATR	NA	Positive	5	24.7176843774782	100.886597938144	7.37537944466112	421991.856463125	3480.67320186054	1754679	1587.86
1	J03	3	ATR	NA	Positive	6	23.4518430439952	86.5796670630202	5.27341803636008	330225.55588585	3218.91178459082	1522021	1387.85
1	J04	1	ATR	NA	Positive	4	24.8833467417538	101.032180209171	5.15569604127679	396228.818986323	3502.76164244703	1674618	1577.36
1	J04	2	ATR	NA	Positive	5	24.3819776714514	103.173843700159	5.91948169919795	432612.861244019	3627.70716374934	1762823	1682.83
1	J04	3	ATR	NA	Positive	6	22.410355987055	87.0077669902913	6.06843800302869	360276.750161812	3363.41710941352	1611706	1501.13
1	J05	1	ATR	NA	Positive	4	25.2990697674419	99.6525581395349	6.16339395899273	414312.202790698	3535.224034648	1721313	1597.19
1	J05	2	ATR	NA	Positive	5	26.2673319327731	102.929096638655	5.37118952645622	412318.984768908	3493.03001862461	1699003	1541
1	J05	3	ATR	NA	Positive	6	24.0269011898603	90.1914123124677	4.40470222144778	335519.448525608	3257.30596594591	1504370	1365.63
1	J06	1	ATR	NA	Positive	4	24.296992481203	89.7099892588614	5.62294191067013	339351.874865736	3278.91876464762	1551278	1467.74
1	J06	2	ATR	NA	Positive	5	25.0622817229336	97.2578579743888	5.26329257576618	396755.047729919	3342.11329341959	1646010	1478.51
1	J06	3	ATR	NA	Positive	6	23.7792567942318	96.5396561286744	6.92185136434746	428323.703272324	3709.15157418395	1802671	1713.02
1	J07	1	ATR	NA	Positive	4	23.9597652975692	95.8910310142498	5.9246337115523	384011.773679799	3441.83834245116	1625416	1520.23
1	J07	2	ATR	NA	Positive	5	23.5266393442623	94.7643442622951	6.28127759107067	400753.655737705	3591.00065402543	1703483	1682.12
1	J07	3	ATR	NA	Positive	6	23.3131720430108	88.5443548387097	5.65788390542028	349178.747983871	3359.04082838183	1580798	1482.24
1	J08	1	ATR	NA	Positive	4	22.4473085670963	90.2335102350265	5.92578546853361	375120.670962851	3514.77040321399	1671511	1588.96
1	J08	2	ATR	NA	Positive	5	22.8786926461345	92.4921433060968	5.77833987679862	388185.384663733	3530.95931657372	1758822	1553.91
1	J08	3	ATR	NA	Positive	6	23.3716525146963	93.9666884389288	5.72335185490539	393547.187459177	3576.34212219814	1701053	1556.93
1	J09	1	STIM1	NM_003156	sample	4	27.51875	108.505625	5.50718520670397	418934.49	3507.63510628037	1805887	1550.3
1	J09	2	STIM1	NM_003156	sample	5	28.8268229166667	116.675130208333	5.49943990606594	455830.067708333	3559.01867218504	1786982	1588.32
1	J09	3	STIM1	NM_003156	sample	6	26.6992632283992	109.174146014735	5.4785633950313	436601.713328868	3507.51122960962	1706441	1506.2
1	J10	1	DICER1	NM_030621	sample	4	28.342662116041	114.17542662116	4.695515605416	440516.262798635	3540.74565534962	1890347	1619.31
1	J10	2	DICER1	NM_030621	sample	5	27.0256835128418	115.986743993372	5.98254114026203	494175.430820215	3777.33474095188	1987024	1772.58
1	J10	3	DICER1	NM_030621	sample	6	25.6393574297189	109.199196787149	6.11832397633565	452798.293975904	3707.60522337469	1830361	1677.18
1	J11	1	PASK	NM_015148	sample	4	28.1106405505559	113.472207517205	5.51038401449567	459351.366860773	3678.47616002639	1888462	1687.25
1	J11	2	PASK	NM_015148	sample	5	28.6380952380952	115.496428571429	4.60345367308179	440659.83452381	3504.25501189791	1842392	1521.37
1	J11	3	PASK	NM_015148	sample	6	27.1014412416851	107.812084257206	5.23260351888428	407893.964523282	3419.12789177985	1727128	1475.74
1	J12	1	EZH2	NM_152998	sample	4	26.3651315789474	116.421875	6.0603390241795	506837.8125	3789.77905782999	1928154	1761.22
1	J12	2	EZH2	NM_152998	sample	5	26.8571428571429	113.056422569028	6.36901671338979	465046.339135654	3671.63194589464	1785172	1675.65
1	J12	3	EZH2	NM_152998	sample	6	26.0192563081009	109.447543160691	5.38528553726155	447877.199867198	3592.56949970794	1768626	1568.69
1	J13	1	ATF7IP	NM_018179	sample	4	28.446455505279	124.561840120664	6.91682929504999	553014.504524887	3925.96315683222	2076525	1910.08
1	J13	2	ATF7IP	NM_018179	sample	5	29.2622377622378	123.495920745921	6.47064812341289	524648.594405594	3759.73638983481	1985561	1778.81
1	J13	3	ATF7IP	NM_018179	sample	6	27.0779294653015	111.084186575654	5.15403632708181	438174.087030717	3583.0134213144	1759108	1559.65
1	J14	1	RB1	NM_000321	sample	4	26.9781795511222	111.649625935162	6.12692272071073	456550.882169576	3636.9000885732	1856030	1719.6
1	J14	2	RB1	NM_000321	sample	5	27.0271339739966	113.542114188807	6.33498404178441	469145.416054268	3648.74651797515	1804525	1693.05
1	J14	3	RB1	NM_000321	sample	6	25.3027156549521	108.477635782748	6.50181548094958	455155.360223642	3773.8203839948	1789378	1721.43
1	J15	1	RPA2	NM_002946	sample	4	23.5551470588235	151.881433823529	18.8894445139971	1265609.41268382	5461.30751312322	4471871	3554.46
1	J15	2	RPA2	NM_002946	sample	5	24.6217228464419	161.746254681648	18.9898354466167	1378511.39138577	5557.57918584129	4694263	3712.6
1	J15	3	RPA2	NM_002946	sample	6	22.5894736842105	147.126315789474	12.6952977041635	1223190.29924812	5133.23553537102	4316941	3413.91
1	J16	1	RPS2	NM_002952	sample	4	24.7958236658933	117.625290023202	6.80017088795269	530263.414153132	4032.49099707053	1934673	1934.73
1	J16	2	RPS2	NM_002952	sample	5	24.9461538461538	122.527692307692	8.55381701325766	590370.996923077	4225.28269472594	2166758	2200.57
1	J16	3	RPS2	NM_002952	sample	6	22.3160556257901	106.849557522124	6.29650105934822	497666.678887484	3959.68777142614	1771876	1874.57
1	J17	1	ATR	NA	Positive	4	23.9221604447975	99.1580619539317	7.54459343061404	442689.490071485	3698.27897688557	1772148	1745.9
1	J17	2	ATR	NA	Positive	5	24.6085989621942	96.4914751667902	6.19258703334605	396081.451445515	3473.32142774257	1717786	1555.94
1	J17	3	ATR	NA	Positive	6	23.9301397205589	92.3379906852961	5.50773407908493	373102.208915502	3347.51893083705	1606725	1438.93
1	J18	1	ATR	NA	Positive	4	24.806258322237	96.7936085219707	5.11943955310839	371087.440079893	3345.53255455641	1603382	1465.94
1	J18	2	ATR	NA	Positive	5	24.5722178374112	96.8792423046567	5.60110860876252	381772.848460931	3430.63514609237	1642532	1561.39
1	J18	3	ATR	NA	Positive	6	23.7230347349177	95.1974405850091	5.38960817602483	387217.556672761	3448.63925295944	1648357	1515.06
1	J19	1	ATR	NA	Positive	4	26.6175528507367	105.93401665599	5.39525525971952	422456.723254324	3502.48757234708	1738956	1566.33
1	J19	2	ATR	NA	Positive	5	24.9829974811083	99.8180100755667	5.61133179602893	408921.367758186	3442.33581556362	1710780	1492.61
1	J19	3	ATR	NA	Positive	6	23.9387878787879	93.0969696969697	5.17239746715438	368701.424848485	3306.93215060179	1557504	1423.53
1	J20	1	ATR	NA	Positive	4	25.2553342816501	102.647226173542	6.60391859760045	442200.327169275	3617.62149731335	1802260	1694.54
1	J20	2	ATR	NA	Positive	5	24.8884089272858	99.7782577393808	6.81068970228858	413877.471562275	3487.23326072653	1697434	1594
1	J20	3	ATR	NA	Positive	6	24.5023132848645	94.7594183740912	5.84222333218993	372987.135492399	3316.36756045549	1597484	1496.56
1	J21	1	ATR	NA	Positive	4	25.9453889747553	100.258114374034	5.68388313966491	398656.66563627	3460.25034105453	1688007	1571.7
1	J21	2	ATR	NA	Positive	5	26.1027351567712	103.152768512342	5.70691603600689	417677.466977985	3542.71806141718	1753940	1615.09
1	J21	3	ATR	NA	Positive	6	24.0333333333333	90.6783068783069	5.12983534332824	343519.878835979	3305.48938446597	1513589	1377.53
1	J22	1	ATR	NA	Positive	4	24.6737783895389	94.3275980729525	5.35233205601956	371767.488644184	3364.70686097033	1642556	1500.81
1	J22	2	ATR	NA	Positive	5	24.0797907128842	93.8600392413342	5.40663477583299	376593.151733159	3413.2510547017	1615950	1537.88
1	J22	3	ATR	NA	Positive	6	22.6209447922595	92.2976664769493	6.1587505363682	398334.700626067	3491.99187804076	1624656	1549.32
1	K03	1	OTNT	NA	Neutral	4	26.9090196078431	110.398431372549	5.28504999326712	437662.098039216	3535.85337726035	1822395	1611.82
1	K03	2	OTNT	NA	Neutral	5	28.8928571428571	120.407608695652	5.38716047162778	478231.659937888	3552.894659946	1925078	1595.33
1	K03	3	OTNT	NA	Neutral	6	25.2341211225997	99.5679468242245	4.80597093623959	392242.885524372	3480.4906660488	1738985	1563.77
1	K04	1	OTNT	NA	Neutral	4	27.3818369453044	109.93395252838	5.68407714230735	443062.654798762	3637.60939376012	1818864	1646.67
1	K04	2	OTNT	NA	Neutral	5	26.5753151957532	113.055739880557	5.4155115524398	465994.195089582	3664.70045327601	1863277	1693.78
1	K04	3	OTNT	NA	Neutral	6	24.7718073970691	104.799720865318	5.85529049547612	455663.062805304	3698.55383871523	1885615	1723.8
1	K05	1	OTNT	NA	Neutral	4	26.4047175667287	106.489137181875	5.3279254667303	445841.317815022	3644.95077305171	1850059	1631.34
1	K05	2	OTNT	NA	Neutral	5	26.7916888652104	110.27810335642	5.30391153879578	441565.78476292	3556.57703378766	1816172	1564.83
1	K05	3	OTNT	NA	Neutral	6	26.1283422459893	105.914438502674	5.09430964207276	422810.828208556	3448.14438624975	1751160	1497.29
1	K06	1	OTNT	NA	Neutral	4	27.1787773933103	114.530565167243	5.59421126177817	482376.209919262	3764.80574467537	1941149	1747.73
1	K06	2	OTNT	NA	Neutral	5	25.9327160493827	105.311728395062	5.99589900908008	424235.010493827	3609.71681879981	1792992	1612.78
1	K06	3	OTNT	NA	Neutral	6	26.1704545454545	109.462320574163	5.9884762573627	443130.702751196	3631.42978263325	1830752	1621.89
1	K07	1	OTNT	NA	Neutral	4	27.0823373173971	110.681938911023	5.87063802921313	455995.493359894	3643.4210260032	1887621	1691.96
1	K07	2	OTNT	NA	Neutral	5	26.3479604449938	107.451792336218	4.55201019638215	406372.721260816	3420.43623440678	1732377	1497.52
1	K07	3	OTNT	NA	Neutral	6	25.937711577522	108.188219363575	5.88772393705059	439331.699390657	3536.50326454653	1760998	1575.17
1	K08	1	OTNT	NA	Neutral	4	25.0209013716525	103.24297844546	6.47879078353813	439093.537557152	3699.17692954877	1835029	1739.98
1	K08	2	OTNT	NA	Neutral	5	26.2072538860104	111.551165803109	5.87834200989767	447426.285621762	3592.64714652874	1842777	1614.81
1	K08	3	OTNT	NA	Neutral	6	24.5080405002978	102.382966051221	6.18819955857464	425117.069684336	3627.60219330682	1775416	1643.8
1	K09	1	RAD21	NM_006265	sample	4	25.0293132328308	128.062814070352	9.2910701014897	723309.612227806	4576.84970789868	2647544	2457.75
1	K09	2	RAD21	NM_006265	sample	5	24.5152542372881	125.044915254237	8.18119520485699	679161.172033898	4358.7875704422	2598585	2305.06
1	K09	3	RAD21	NM_006265	sample	6	21.7083764219235	121.123061013444	10.8407303161855	763840.78179938	4876.28366090661	2759137	2722.84
1	K10	1	CUX1	NM_181500	sample	4	26.3638535031847	113.224522292994	6.27176526786765	498327.084394904	3841.01364449318	1953349	1844.57
1	K10	2	CUX1	NM_181500	sample	5	27.763197586727	121.437405731523	4.9741485606411	490760.269984917	3642.49135712226	1960546	1674.48
1	K10	3	CUX1	NM_181500	sample	6	27.1941964285714	116.290178571429	4.87657417619008	475374.598958333	3708.89501481004	1964758	1682.45
1	K11	1	POLE	NM_006231	sample	4	28.6322930800543	123.157394843962	6.28710631503992	551712.620759837	3841.73528936254	2149938	1907.9
1	K11	2	POLE	NM_006231	sample	5	32.7498396407954	138.047466324567	5.25920960378351	572945.425272611	3751.97479378171	2254778	1796.51
1	K11	3	POLE	NM_006231	sample	6	28.7294915254237	123.594576271186	6.9008923840093	580124.065762712	3918.79339920291	2364090	1938.64
1	K12	1	NCOA6	NM_014071	sample	4	28.2834453268174	124.813683567502	6.61159678734284	552389.315821625	4044.10161685588	2107042	1963.01
1	K12	2	NCOA6	NM_014071	sample	5	27.651926721415	124.643714466203	6.41119653704232	552222.953253316	3965.61660628268	2094553	1917.18
1	K12	3	NCOA6	NM_014071	sample	6	25.9907749077491	111.282902829028	5.47999586207304	469539.507380074	3711.72933597346	1853614	1679.82
1	K13	1	APC	NM_000038	sample	4	23.2313797313797	90.7887667887668	5.13597308418891	341822.198412698	3421.22275046644	1409806	1486.48
1	K13	2	APC	NM_000038	sample	5	23.1972076788831	90.2931937172775	5.5040955783558	353703.337405468	3310.27859113672	1473851	1431.59
1	K13	3	APC	NM_000038	sample	6	24.1991473812424	95.4062119366626	5.39743575701371	365103.334957369	3331.00710698067	1497588	1424.58
1	K14	1	CREBBP	NM_004380	sample	4	27.220615964802	110.686989314896	6.03943099731851	448357.562539283	3530.67722207939	1819477	1614.41
1	K14	2	CREBBP	NM_004380	sample	5	26.3524258760108	106.593665768194	5.04934438797143	425472.379380054	3530.46646214131	1752536	1559.93
1	K14	3	CREBBP	NM_004380	sample	6	27.3746715712034	106.323699421965	5.33223559954466	410394.481345244	3432.82839596615	1669762	1456.23
1	K15	1	MGA	NM_001080541	sample	4	28.7948350071736	112.363701578192	4.67446739105746	421978.1241033	3425.30256517599	1773915	1499.68
1	K15	2	MGA	NM_001080541	sample	5	26.5516795865633	99.7978036175711	4.63243897004641	371007.71124031	3260.29492696572	1662396	1411.62
1	K15	3	MGA	NM_001080541	sample	6	26.3901515151515	104.752525252525	5.384596378136	403512.192550505	3462.61420772128	1667900	1527.92
1	K16	1	CHEK1	NM_001274	sample	4	21.8688212927757	132.611216730038	22.7357807256266	1017561.03231939	5566.35434537831	3446630	3554.42
1	K16	2	CHEK1	NM_001274	sample	5	21.9869659666908	134.800144822592	20.2170490936475	1037397.27733526	5387.82739325321	3356749	3380.28
1	K16	3	CHEK1	NM_001274	sample	6	19.5044074436827	125.130264446621	20.4751992068238	1017244.64446621	5558.40402136629	3395071	3555.9
1	K17	1	OTNT	NA	Neutral	4	26.0213577421815	108.184591914569	5.68830432258032	455127.561403509	3654.76082603912	1845101	1677.43
1	K17	2	OTNT	NA	Neutral	5	26.453909726637	110.367450731087	5.64550770767552	456172.832167832	3667.33061207564	1822361	1687.37
1	K17	3	OTNT	NA	Neutral	6	26.6407576747224	110.451992161986	5.69542451874737	454684.755062051	3595.7097878829	1809839	1620.64
1	K18	1	OTNT	NA	Neutral	4	26.2669196710942	108.805186590765	5.63487684761281	457681.955724225	3697.4373347194	1896564	1737.42
1	K18	2	OTNT	NA	Neutral	5	27.3096280087527	118.665754923414	5.71182943737723	475613.22428884	3682.99950918206	1854132	1701.87
1	K18	3	OTNT	NA	Neutral	6	26.6511784511785	112.388552188552	6.13703296392227	469939.857912458	3676.82392619419	1858464	1668.2
1	K19	1	OTNT	NA	Neutral	4	27.6567586694975	111.407643312102	5.0604238816648	445626.893842887	3645.35161864171	1822846	1664.92
1	K19	2	OTNT	NA	Neutral	5	28.2530446549391	118.117050067659	5.77278707065696	486516.618403248	3715.5697155487	1937694	1734.9
1	K19	3	OTNT	NA	Neutral	6	25.8022700119474	101.296893667861	5.15428822321331	385367.783154122	3436.93064282196	1620752	1488.76
1	K20	1	OTNT	NA	Neutral	4	26.9083333333333	112.322916666667	5.16680707158441	453374.304861111	3586.45238672857	1823610	1652.27
1	K20	2	OTNT	NA	Neutral	5	27.0478087649402	115.715139442231	5.97913243491949	476479.954183267	3681.33061483525	1848863	1744.16
1	K20	3	OTNT	NA	Neutral	6	25.6303871439007	104.658144631118	6.39383033224181	433899.044558072	3674.11832379761	1748308	1711.58
1	K21	1	OTNT	NA	Neutral	4	26.7409994626545	107.485222998388	5.80709347287129	426582.766254702	3557.11134741681	1738907	1629.32
1	K21	2	OTNT	NA	Neutral	5	27.5165315034311	112.610729881472	5.61838115385901	445299.063006862	3588.58477864068	1792246	1615.44
1	K21	3	OTNT	NA	Neutral	6	25.993954050786	105.413542926239	5.71148265447738	416380.486094317	3528.46066057638	1679198	1605.78
1	K22	1	OTNT	NA	Neutral	4	26.9615631005766	108.415118513773	5.07347753465277	421287.552210122	3542.20350994728	1801136	1605.15
1	K22	2	OTNT	NA	Neutral	5	26.1828665568369	108.036792970895	5.4115430692053	438659.280065898	3627.1462338252	1771293	1663.83
1	K22	3	OTNT	NA	Neutral	6	27.4624439461883	110.669282511211	4.97043298450267	426900.544843049	3427.20749098766	1744402	1493.13
1	L03	1	RF	NA	Neutral	4	25.3347665847666	101.122235872236	4.77795734590979	399923.351965602	3534.60740967685	1761067	1626.68
1	L03	2	RF	NA	Neutral	5	24.8202687569989	101.46248600224	5.84960683255756	416548.330907055	3586.00760822382	1782638	1661.93
1	L03	3	RF	NA	Neutral	6	26.3316936050597	104.055516514406	5.90044656370156	410936.475052706	3534.42743671445	1788725	1591.83
1	L04	1	RF	NA	Neutral	4	25.3116691285081	102.998522895126	4.93733389188935	420710.073855244	3632.17873240346	1828749	1680.01
1	L04	2	RF	NA	Neutral	5	26.9865951742627	113.640750670241	5.87147977492886	475770.898793566	3730.51777727531	1934139	1745.75
1	L04	3	RF	NA	Neutral	6	24.9079245283019	107.343396226415	5.89865985885006	460000.378867925	3783.8534179101	1852992	1711.5
1	L05	1	RF	NA	Neutral	4	26.1188858695652	108.011548913043	5.61596370366401	462284.741168478	3738.26926230762	1897242	1697.62
1	L05	2	RF	NA	Neutral	5	26.7513983840895	110.859540087011	5.58584313229974	437539.384711001	3538.35477484853	1853804	1607.74
1	L05	3	RF	NA	Neutral	6	25.8198940553267	104.420835785756	5.19594227893809	410609.110064744	3533.12596186233	1684932	1545.47
1	L06	1	RF	NA	Neutral	4	26.7480701754386	111.384561403509	5.62739988669718	461680.147368421	3682.124795581	1914137	1660.29
1	L06	2	RF	NA	Neutral	5	27.0013201320132	112.056765676568	5.91286501554619	456557.774917492	3671.29180492829	1868784	1716.47
1	L06	3	RF	NA	Neutral	6	25.0646551724138	102.93842364532	5.71951606445784	423941.668719212	3626.30604597426	1786467	1591.61
1	L07	1	RF	NA	Neutral	4	26.2599388379205	107.133944954128	5.74250882626374	423799.892966361	3562.65352381205	1738492	1604.81
1	L07	2	RF	NA	Neutral	5	26.8521798365123	110.483651226158	5.11926207830695	423182.372615804	3473.83751271419	1825362	1546.09
1	L07	3	RF	NA	Neutral	6	25.2637008381689	103.626047711154	6.00226604169567	423208.606705351	3558.21036116077	1757063	1637.4
1	L08	1	RF	NA	Neutral	4	25.3391812865497	105.941520467836	5.59966117772344	436025.604288499	3635.62747203618	1887394	1673.04
1	L08	2	RF	NA	Neutral	5	25.3178036605657	106.490848585691	5.52460419402504	439446.000831947	3672.68536715651	1880405	1740.78
1	L08	3	RF	NA	Neutral	6	22.8168187744459	89.0743155149935	4.12674524258862	342010.39178618	3344.08132773282	1724558	1438.81
1	L09	1	PIGN	NM_012327	sample	4	28.2045328911001	116.589828634605	5.3957502574022	474150.270315091	3687.49729517464	1972296	1712.39
1	L09	2	PIGN	NM_012327	sample	5	28.9904632152589	120.829019073569	4.96641782167442	480491.60013624	3684.73871898001	1992709	1719.95
1	L09	3	PIGN	NM_012327	sample	6	27.974358974359	114.031468531469	5.59007777049662	454522.748251748	3542.74253362733	1875411	1576.07
1	L10	1	ERCC5	NM_000123	sample	4	24.9849564528899	107.631037212985	5.84768626724473	447393.706254949	3641.17387343812	1839651	1681.1
1	L10	2	ERCC5	NM_000123	sample	5	26.8858024691358	116.85725308642	6.42916279003937	495042.823302469	3698.89376873039	1897666	1724.16
1	L10	3	ERCC5	NM_000123	sample	6	25.8323244552058	107.976997578692	5.23079995033206	435240.203995157	3652.97310329879	1811239	1671.34
1	L11	1	PHF6	NM_032335	sample	4	27.4776223776224	116.702097902098	6.06865823339084	476866.80979021	3684.07420784344	1841269	1697.18
1	L11	2	PHF6	NM_032335	sample	5	28.2756860242502	120.85513720485	6.16429372252506	490621.897894065	3613.97316996386	1897029	1640.16
1	L11	3	PHF6	NM_032335	sample	6	25.9148351648352	107.225961538462	6.5762267027643	427961.581043956	3564.85991267352	1707243	1607.08
1	L12	1	BLM	NM_000057	sample	4	27.190074906367	119.178838951311	7.53523993758663	512002.572097378	3763.3267731771	1938433	1793.39
1	L12	2	BLM	NM_000057	sample	5	27.6633778293674	114.705745792223	5.38581788311361	472826.117237377	3597.49999537146	1843147	1637.24
1	L12	3	BLM	NM_000057	sample	6	26.4370102471368	106.997588908981	6.06483128419062	438131.810126582	3544.52669843537	1719152	1551.83
1	L13	1	ARID1A	NM_006015	sample	4	26.792511700468	113.706708268331	5.25854099088102	468029.696567863	3631.62559224926	1954083	1679.53
1	L13	2	ARID1A	NM_006015	sample	5	27.3562453806356	116.9963045085	5.45374135554724	472643.776792313	3602.68523722232	1868669	1621.62
1	L13	3	ARID1A	NM_006015	sample	6	25.4623803009576	104.28659370725	5.55867544409778	423140.66005472	3546.19784504816	1733217	1575.54
1	L14	1	EZH1	NM_001991	sample	4	26.8257173219979	107.28427205101	5.40460962463357	434976.863443146	3555.23736891495	1789082	1621.92
1	L14	2	EZH1	NM_001991	sample	5	26.3531310522918	108.000645577792	5.45870738584806	440722.639767592	3594.98642021334	1776401	1646.9
1	L14	3	EZH1	NM_001991	sample	6	25.5287810383747	97.9486455981941	5.00722058776985	361646.163656885	3299.98956659034	1520412	1394.04
1	L15	1	ARID2	NM_152641	sample	4	26.8327272727273	109.020363636364	4.8343571227393	437721.933818182	3521.40767362845	1781914	1577.33
1	L15	2	ARID2	NM_152641	sample	5	26.9944134078212	111.071229050279	5.35455701961543	430393.516759777	3471.58214237651	1677988	1534.83
1	L15	3	ARID2	NM_152641	sample	6	25.3621700879765	101.133431085044	4.75674003449598	378367.324046921	3297.06901823123	1528491	1369.98
1	L16	1	FLT4	NM_002020	sample	4	24.0706787963611	102.479356193142	6.27803452118375	451363.904828551	3781.20181568789	1841816	1768.86
1	L16	2	FLT4	NM_002020	sample	5	26.2376738305942	110.341972187105	5.73288610117761	457434.087863464	3695.57629522293	1773443	1703.24
1	L16	3	FLT4	NM_002020	sample	6	24.1377118644068	99.8622881355932	6.01834536856484	421043.183615819	3641.76002895317	1708978	1659.77
1	L17	1	RF	NA	Neutral	4	27.102596580114	108.003166561115	5.14933389493854	442361.683977201	3617.46485914088	1878963	1668.62
1	L17	2	RF	NA	Neutral	5	26.5459039548023	115.793785310734	6.25202892259866	487834.237288136	3799.15639579357	1844800	1794.3
1	L17	3	RF	NA	Neutral	6	25.8551644547028	104.077899596076	5.30307621482044	402219.331794576	3478.21224841818	1631193	1488.26
1	L18	1	RF	NA	Neutral	4	26.2656441717791	109.038650306748	6.14017530120557	470297.02392638	3762.17885270216	1943179	1795.68
1	L18	2	RF	NA	Neutral	5	25.858407079646	111.69094622192	6.46806361617525	483211.737236215	3764.42674073545	1918746	1778
1	L18	3	RF	NA	Neutral	6	26.8210590383445	109.855751673768	6.15764163054262	442329.858186245	3620.45707735029	1773940	1623.98
1	L19	1	RF	NA	Neutral	4	27.4098025867937	106.930565010211	5.70396774995015	420016.31586113	3560.8764200187	1766168	1610.69
1	L19	2	RF	NA	Neutral	5	27.063309352518	112.952517985612	6.12566416719009	474999.768345324	3691.70382415659	1915535	1735.41
1	L19	3	RF	NA	Neutral	6	26.0587507730365	103.024737167594	5.16212277992369	404339.623995053	3427.34635302278	1694366	1494.95
1	L20	1	RF	NA	Neutral	4	26.0366642703091	105.749820273185	5.30225130393688	435626.140186916	3601.07561782376	1797750	1685.78
1	L20	2	RF	NA	Neutral	5	25.3830694275274	103.226552984166	5.66125859948467	427421.171741778	3638.14148802047	1857767	1740.48
1	L20	3	RF	NA	Neutral	6	26.4241316270567	104.57830591103	5.06162924858876	402561.548446069	3398.89384024897	1686690	1525.47
1	L21	1	RF	NA	Neutral	4	27.0088255261371	108.453496266124	5.71876309513752	428282.198913781	3552.61958520039	1764476	1623.33
1	L21	2	RF	NA	Neutral	5	27.1831884057971	109.575072463768	5.29533614571645	420770.84	3454.98769628319	1728457	1582.79
1	L21	3	RF	NA	Neutral	6	27.1056856187291	109.557190635452	5.89017192767763	444588.37458194	3519.07924068262	1821287	1565.45
1	L22	1	RF	NA	Neutral	4	25.8429752066116	105.411720510894	6.11676206086999	437000.127723516	3624.98098443998	1826441	1670.2
1	L22	2	RF	NA	Neutral	5	26.1042084168337	107.11957247829	4.8832120937255	417245.229792919	3524.81662510821	1754083	1602.8
1	L22	3	RF	NA	Neutral	6	25.2963190184049	104.908588957055	5.53872445126589	415980.906134969	3540.3164416615	1686272	1620.19
1	M03	1	OTNT	NA	Neutral	4	25.2475588742102	99.4801838024124	4.58696792942088	376006.731763354	3409.62871590606	1623700	1504.33
1	M03	2	OTNT	NA	Neutral	5	25.6657824933687	102.635278514589	5.64914024479581	406236.969496021	3506.29800419086	1762683	1576.88
1	M03	3	OTNT	NA	Neutral	6	25.2859973579921	99.3817701453104	4.72408983615051	386948.221268164	3456.23473101856	1685997	1519.14
1	M04	1	OTNT	NA	Neutral	4	26.447691408533	106.870835768556	5.66577319537705	432642.226183518	3491.59981644311	1791841	1577.98
1	M04	2	OTNT	NA	Neutral	5	26.8285714285714	116.785142857143	5.70219165375871	501786.064571429	3799.83845972763	1983641	1743.56
1	M04	3	OTNT	NA	Neutral	6	23.4671445639188	97.9928315412186	5.17246683999344	408196.399641577	3648.35107268894	1775983	1655.96
1	M05	1	OTNT	NA	Neutral	4	23.7017774851876	97.6109282422646	5.25453533298383	394366.279131007	3516.9015349476	1762414	1585.57
1	M05	2	OTNT	NA	Neutral	5	26.1383981154299	108.722025912839	5.39204009632962	445614.732037691	3698.18060676662	1884225	1699.14
1	M05	3	OTNT	NA	Neutral	6	26.5680722891566	108.287951807229	4.63086955650501	422546.478313253	3511.80056718702	1774737	1550.14
1	M06	1	OTNT	NA	Neutral	4	25.2161073825503	103.235570469799	4.85255516323983	425898.395302013	3629.84782475522	1858440	1675.24
1	M06	2	OTNT	NA	Neutral	5	25.604614577871	104.191924488726	4.69581643233339	405907.938122706	3466.97594027594	1764315	1514.35
1	M06	3	OTNT	NA	Neutral	6	26.0675029868578	106.398446833931	5.01024982601137	418758.301075269	3572.44281246183	1827751	1597.17
1	M07	1	OTNT	NA	Neutral	4	24.8425849212925	107.252692626346	5.14270316692927	453351.662800331	3717.41300769839	1879948	1710.9
1	M07	2	OTNT	NA	Neutral	5	24.9425939050319	105.082919914954	5.59478894229016	432082.03827073	3662.55635778384	1790938	1703.11
1	M07	3	OTNT	NA	Neutral	6	26.0477239353891	108.522026431718	6.14718220684297	440080.470631424	3603.12497679211	1801138	1658.16
1	M08	1	OTNT	NA	Neutral	4	25.2632639355272	108.41235728677	5.59531152551177	451182.469442579	3730.03043905065	1892512	1736.27
1	M08	2	OTNT	NA	Neutral	5	26.013209013209	110.292152292152	5.37923835776042	450259.232323232	3771.43908794512	1875247	1744.48
1	M08	3	OTNT	NA	Neutral	6	24.2647272727273	99.6916363636364	5.35107856080703	394429.818909091	3545.69487401695	1728050	1563.56
1	M09	1	DNM2	NM_001005362	sample	4	24.3459610027855	98.4222841225627	5.40109856372232	431117.162674095	3636.57787223215	1786282	1649.44
1	M09	2	DNM2	NM_001005362	sample	5	24.9988045427376	98.3759713090257	5.05944190277815	405010.029288703	3594.68862159369	1747300	1662.28
1	M09	3	DNM2	NM_001005362	sample	6	22.8374455732946	92.6538461538462	5.72881438862072	399469.880986938	3584.08492760087	1705427	1636.15
1	M10	1	PRF1	NM_005041	sample	4	24.4796310530361	108.600307455803	5.72963771806347	466292.305918524	3816.94228230875	1821149	1769.57
1	M10	2	PRF1	NM_005041	sample	5	26.0821656050955	114.74076433121	5.91735014528301	505153.661146497	3825.10427799147	1946293	1750.86
1	M10	3	PRF1	NM_005041	sample	6	25.1618102913825	104.714197148171	5.77189549708411	433686.73899566	3640.03551299442	1767525	1637.41
1	M11	1	DSN1	NM_024918	sample	4	26.0672866520788	104.676148796499	5.06870886762174	410331.988512035	3437.14029766961	1710709	1517.3
1	M11	2	DSN1	NM_024918	sample	5	26.2375127420999	104.98623853211	4.98128439312002	402577.810397553	3341.60558809521	1667144	1482.69
1	M11	3	DSN1	NM_024918	sample	6	25.1890733797536	100.146759507231	4.94673430735636	396537.749330477	3441.55509024061	1647800	1503.03
1	M12	1	CBLB	NM_170662	sample	4	26.8425153032833	108.706176961603	5.55592052279317	451151.389538119	3667.96377802548	1870118	1673.56
1	M12	2	CBLB	NM_170662	sample	5	25.6879652605459	109.722084367246	5.66169766633742	447990.591811414	3707.4555230618	1786428	1688.91
1	M12	3	CBLB	NM_170662	sample	6	24.1618211738892	102.730115194734	5.95668800251641	437672.314865606	3713.41552672309	1766271	1705.39
1	M13	1	EP300	NM_001429	sample	4	26.6402877697842	102.028223574986	4.78059698534019	384039.62423907	3355.51232272759	1663577	1398.42
1	M13	2	EP300	NM_001429	sample	5	27.830889540567	111.603616813294	5.62651719557563	444657.08797654	3612.73428042205	1775878	1584.36
1	M13	3	EP300	NM_001429	sample	6	26.882324916627	101.288708909004	4.7639899724062	369863.577417818	3272.658936766	1558535	1317.15
1	M14	1	PHOX2B	NM_003924	sample	4	26.3121813031161	110.836260623229	5.82492158265421	468254.568271955	3759.50522435008	1931896	1749.46
1	M14	2	PHOX2B	NM_003924	sample	5	26.4361389052384	109.619776339023	4.84501623714124	440083.849323131	3614.80825872778	1785280	1608.31
1	M14	3	PHOX2B	NM_003924	sample	6	25.1801902630106	102.58533855624	5.88216243436281	418884.24230554	3516.09650124736	1725768	1553.61
1	M15	1	LATS1	NM_004690	sample	4	26.6525183927561	105.92246745897	5.57594912942893	400173.885681947	3390.68983794521	1549904	1483.82
1	M15	2	LATS1	NM_004690	sample	5	26.1378132118451	108.625284738041	5.66929901638522	428153.374715262	3507.67348014381	1677100	1555.4
1	M15	3	LATS1	NM_004690	sample	6	26.6471885336273	105.599779492834	5.37518261752805	417907.744211687	3437.88301056043	1711776	1504.3
1	M16	1	CUL3	NM_003590	sample	4	25.2572572572573	97.3698698698699	4.97534243324749	385059.695195195	3501.38010831563	1716794	1571.77
1	M16	2	CUL3	NM_003590	sample	5	24.6316082359488	97.5292153589316	4.99047630383676	385116.995548136	3501.73468297901	1653982	1574.51
1	M16	3	CUL3	NM_003590	sample	6	24.5441176470588	100.669117647059	5.38748657742426	418741.402573529	3542.48956969616	1721355	1601.65
1	M17	1	OTNT	NA	Neutral	4	27.5281350482315	115.685691318328	5.42819448227887	472905.569935691	3629.12828477453	1874725	1663.46
1	M17	2	OTNT	NA	Neutral	5	26.2565543071161	106.887016229713	6.14438975938302	441927.835830212	3621.49254639437	1836239	1658.01
1	M17	3	OTNT	NA	Neutral	6	24.4643255295429	96.6488294314381	4.5543662120526	363485.230211817	3370.11261288199	1660091	1488.73
1	M18	1	OTNT	NA	Neutral	4	25.0038910505837	103.056420233463	5.78943645090647	430020.902723735	3670.40482123567	1823094	1729.64
1	M18	2	OTNT	NA	Neutral	5	24.8255287009063	104.949395770393	5.65678594910942	445012.590634441	3700.15161112167	1846692	1754.23
1	M18	3	OTNT	NA	Neutral	6	24.6605374823197	102.686704384724	5.60343690706484	427572.060820368	3660.34206172225	1777974	1703.84
1	M19	1	OTNT	NA	Neutral	4	26.5861795075457	105.63701350278	5.5430576804342	429999.183478952	3500.73327105647	1876302	1658.97
1	M19	2	OTNT	NA	Neutral	5	25.361038961039	105.402597402597	5.0983494764587	424696.374025974	3604.68785989694	1799756	1630.75
1	M19	3	OTNT	NA	Neutral	6	25.3419316136773	101.454709058188	4.98601075646648	405013.847030594	3591.36481446456	1757449	1597.91
1	M20	1	OTNT	NA	Neutral	4	25.0253623188406	106.875	6.21807553825716	478464.307971014	3772.3800592674	1974491	1768.41
1	M20	2	OTNT	NA	Neutral	5	26.0641754670999	110.067424857839	5.70737973139172	451711.686433794	3664.51031101774	1885880	1713.96
1	M20	3	OTNT	NA	Neutral	6	23.3274576271186	94.6650847457627	5.50376008789659	387735.340338983	3528.69977164286	1647491	1582.13
1	M21	1	OTNT	NA	Neutral	4	26.5246559633028	109.94495412844	5.47605417410748	451061.775229358	3679.81723639901	1837405	1684.68
1	M21	2	OTNT	NA	Neutral	5	26.1892076502732	106.870901639344	5.52769910505913	428441.087431694	3609.81282787233	1797116	1626.01
1	M21	3	OTNT	NA	Neutral	6	26.2366831411312	104.785282811642	4.98692860017478	412550.40472268	3515.38870743747	1702006	1521.43
1	M22	1	OTNT	NA	Neutral	4	23.500518134715	100.288082901554	6.96420677784993	461323.829015544	3817.69394083444	1857437	1857.35
1	M22	2	OTNT	NA	Neutral	5	25.1313131313131	104.878787878788	5.51288545621849	443058.502356902	3653.02576655772	1785300	1694.38
1	M22	3	OTNT	NA	Neutral	6	24.8107648725212	101.457790368272	6.05341339699687	423507.968271955	3648.89763709808	1783760	1652.23
1	N03	1	PLK1	NA	Negative	4	16.3685300207039	98.1304347826087	14.8265396711612	693941.768115942	5210.8816869018	2450892	3197.75
1	N03	2	PLK1	NA	Negative	5	17.9945280437756	104.030095759234	12.2124170985057	688428.559507524	4895.86844015737	2437076	2785.29
1	N03	3	PLK1	NA	Negative	6	15.3150357995227	99.409307875895	16.874602224216	800545.397374702	5336.86791263367	2709255	3239.19
1	N04	1	PLK1	NA	Negative	4	15.0405405405405	104.059459459459	17.7003099813355	813234.762162162	5590.80327640719	2491248	3505.81
1	N04	2	PLK1	NA	Negative	5	17.4704184704185	116.84126984127	18.5868177478901	906710.337662338	5741.60088267581	3022615	3569.23
1	N04	3	PLK1	NA	Negative	6	17.7524038461538	108.230769230769	16.4442715473517	789091.819711539	5447.62509242441	2728574	3274.08
1	N05	1	PLK1	NA	Negative	4	19.6953528399312	111.132530120482	11.3336356215279	730139.168674699	4852.59638714902	2594058	2697.29
1	N05	2	PLK1	NA	Negative	5	20.1759868421053	113.297697368421	13.2557888383198	756288.677631579	5007.38960549647	2705273	2935.38
1	N05	3	PLK1	NA	Negative	6	17.7374301675978	112.508379888268	17.2696578854073	878951.409217877	5561.91753310448	3043894	3437.32
1	N06	1	PLK1	NA	Negative	4	18.0474226804124	110.222680412371	15.625336899286	791047.645360825	5189.98640120825	2863705	3232.88
1	N06	2	PLK1	NA	Negative	5	16.9309153713299	112.039723661485	16.4283190744145	861237.578583765	5285.59730538732	3065870	3356.45
1	N06	3	PLK1	NA	Negative	6	16.9210526315789	117.541353383459	17.5343616854052	954665.597744361	5930.34177999751	3270843	3716.04
1	N07	1	PLK1	NA	Negative	4	16.0066964285714	105.058035714286	17.9351812380002	811773.381696429	5322.34279550181	2957732	3196.63
1	N07	2	PLK1	NA	Negative	5	15.1443037974684	111.853164556962	19.0050182645543	942135.536708861	6005.03263753368	3096122	3973.81
1	N07	3	PLK1	NA	Negative	6	15.2805555555556	119.738888888889	20.844275657832	1072123.36111111	6386.28567988544	3419231	4248.19
1	N08	1	PLK1	NA	Negative	4	20.2810707456979	115.697896749522	12.3548645284221	773155.678776291	5089.88549094694	2737753	3025.71
1	N08	2	PLK1	NA	Negative	5	18.1871165644172	119.438650306748	13.4116685203372	922056.358895706	5535.4548883139	3229088	3355.44
1	N08	3	PLK1	NA	Negative	6	14.7508305647841	99.5249169435216	15.1770127822803	768119.794019934	5343.07371311617	2820753	3328.64
1	N09	1	CIC	NM_015125	sample	4	24.8095	93.849	4.81670324752643	354624.823	3328.19500133188	1599163	1402.18
1	N09	2	CIC	NM_015125	sample	5	24.8389830508475	100.99209039548	6.07133800016224	408023.01920904	3427.96775746321	1669791	1518.02
1	N09	3	CIC	NM_015125	sample	6	23.3863636363636	90.7640692640693	4.92169422371837	344519.001623377	3209.72218824682	1484311	1349.62
1	N10	1	SMARCA4	NM_003072	sample	4	25.456346749226	107.222910216718	6.19234740558998	449615.839628483	3685.31852293869	1823942	1702.77
1	N10	2	SMARCA4	NM_003072	sample	5	25.8721765913758	105.124743326489	5.36105441896934	411832.441991786	3491.55139579524	1698152	1531.05
1	N10	3	SMARCA4	NM_003072	sample	6	24.4731503579952	103.008353221957	5.66413609402122	432745.258949881	3648.1390138668	1766506	1624.66
1	N11	1	DOT1L	NM_032482	sample	4	26.2123687281214	103.259043173862	5.225402287583	406115.410735123	3557.82206041776	1723309	1629.93
1	N11	2	DOT1L	NM_032482	sample	5	25.9409368635438	100.122708757637	5.37755992980479	390680.024949084	3375.69661056279	1678094	1508.13
1	N11	3	DOT1L	NM_032482	sample	6	24.2386457473163	100.838976052849	5.88231772416323	414443.134599505	3616.39861464277	1697201	1664.73
1	N12	1	XPC	NM_004628	sample	4	25.6705465587045	102.417004048583	5.51931717667156	419802.517712551	3493.88990897978	1753329	1591.87
1	N12	2	XPC	NM_004628	sample	5	26.3465458663647	105.836919592299	5.7518486298404	424624.744620612	3511.29121794543	1715468	1570.94
1	N12	3	XPC	NM_004628	sample	6	26.1145038167939	102.988295165394	5.6439385154094	407507.509414758	3518.23037687348	1691217	1567.77
1	N13	1	EXT1	NM_000127	sample	4	26.096208262592	105.227504244482	4.8642337102796	436786.196378042	3614.453099587	1851558	1639.04
1	N13	2	EXT1	NM_000127	sample	5	27.2921760391198	113.658312958435	5.52437151403654	457057.660757946	3623.28583568245	1830943	1644.32
1	N13	3	EXT1	NM_000127	sample	6	26.2337858220211	106.002513826043	5.21292155005066	419374.184514832	3567.18421926913	1690627	1561.02
1	N14	1	MSH6	NM_000179	sample	4	24.7199413489736	102.364369501466	5.99608208059348	435651.443548387	3694.51745684772	1843282	1710.41
1	N14	2	MSH6	NM_000179	sample	5	25.7548048922539	106.988351776354	5.66131543977014	438731.469423413	3639.42544572657	1767316	1642.88
1	N14	3	MSH6	NM_000179	sample	6	23.953488372093	102.138888888889	5.38582936277527	427746.419896641	3691.75083194685	1796711	1659.98
1	N15	1	FANCC	NM_000136	sample	4	25.8351822503962	101.320126782884	5.29540502070225	404471.807184363	3460.48291170895	1727487	1542.51
1	N15	2	FANCC	NM_000136	sample	5	25.6972395369546	99.5658949243099	5.00348371724491	385119.694568121	3437.27437898227	1668811	1555.83
1	N15	3	FANCC	NM_000136	sample	6	26.5021008403361	101.233718487395	4.64755790972858	364766.445903361	3148.45779559106	1527666	1301.38
1	N16	1	NCOR1	NM_006311	sample	4	26.3592857142857	107.072142857143	5.45842144779967	430009.275714286	3524.41344953848	1762735	1621.44
1	N16	2	NCOR1	NM_006311	sample	5	25.4410058027079	99.0567375886525	5.65748994991524	390846.780141844	3471.41092512356	1743229	1593.25
1	N16	3	NCOR1	NM_006311	sample	6	24.8511749347258	96.8753263707572	5.7709932552792	395342.797650131	3459.48431392829	1682663	1566.08
1	N17	1	PLK1	NA	Negative	4	20.0308219178082	104.22602739726	9.06352222810403	581102.821917808	4410.22569299369	2080634	2347.58
1	N17	2	PLK1	NA	Negative	5	20.8271812080537	100.69966442953	9.53977585734604	528507.83557047	4067.84959149473	1972950	2111.43
1	N17	3	PLK1	NA	Negative	6	14.7993474714519	83.1109298531811	11.5306666824134	576529.859706362	4292.95778105805	2147098	2344.67
1	N18	1	PLK1	NA	Negative	4	19.9476861167002	110.692152917505	12.448335913698	680575.655935614	4414.48212458004	2294813	2461.34
1	N18	2	PLK1	NA	Negative	5	22.7479838709677	110.691532258065	10.9787329499787	579954.322580645	4163.78918890326	2026976	2182.14
1	N18	3	PLK1	NA	Negative	6	15.8179611650485	97.873786407767	16.8196954888717	760817.555825243	4876.65550208747	2506304	2785.86
1	N19	1	PLK1	NA	Negative	4	20.4236111111111	105.849537037037	11.7844463013139	614844.976851852	4582.83612738507	2156140	2457.47
1	N19	2	PLK1	NA	Negative	5	22.6334841628959	109.414027149321	7.97445649737427	532505.678733032	3819.03559181618	1842652	1808.63
1	N19	3	PLK1	NA	Negative	6	14.1334488734835	82.4003466204506	13.1306549460216	612413.143847487	4595.47676689711	2263682	2499.7
1	N20	1	PLK1	NA	Negative	4	18.4134366925065	93.6589147286822	10.0022070621753	557739.524547804	4248.79948659393	2014055	2251.2
1	N20	2	PLK1	NA	Negative	5	18.5443349753695	87.64039408867	8.07783985951994	432159.57635468	3240.1587498085	1548808	1691.99
1	N20	3	PLK1	NA	Negative	6	16.1065830721003	86.8808777429467	9.85262143532852	532352.376175549	4292.77924948296	1939176	2196.16
1	N21	1	PLK1	NA	Negative	4	20.687619047619	99.4047619047619	9.07681502450235	542278.762857143	4197.66435894038	2028076	2144.69
1	N21	2	PLK1	NA	Negative	5	19.8277945619335	101.764350453172	12.5224078037273	596113.929003021	4287.9966172963	2133184	2230.03
1	N21	3	PLK1	NA	Negative	6	17.1303602058319	91.9108061749571	11.153463564915	599648.10806175	4542.05514956059	2112914	2388.07
1	N22	1	PLK1	NA	Negative	4	19.4900398406375	99.4900398406375	11.9063004892588	600849.970119522	4341.45518438698	2178255	2336.7
1	N22	2	PLK1	NA	Negative	5	20.4282868525896	99.7848605577689	11.4084691147886	551304.025896414	4093.70326710541	2009512	2126.18
1	N22	3	PLK1	NA	Negative	6	19.9228855721393	92.9738805970149	8.75583780292834	492710.940298507	3863.81385432902	1888610	1926.06
