# Supplementary material for: TRACERx analysis identifies a role for FAT1 in regulating chromosomal instability and whole-genome doubling via Hippo signalling
Source: Nat Cell Biol. 2024 Dec 30;27(1):154–68. doi: 10.1038/s41556-024-01558-w (PMC11735399; doi:10.1038/s41556-024-01558-w)
Supplement: Supplementary file 17 — Statistical source data. [file 41556_2024_1558_MOESM17_ESM.zip › extended fig1/ext fig1A source/data/rawData/HU24hr_H4006_RPAPS4S8.txt]

screenPlateOrder	plateWell	replicateNo	Content	ContentAnno	ContentType	MEAN_ObjectSpotTotalCountCh2	MEAN_ObjectSpotTotalAreaCh2	MEAN_ObjectSpotAvgAreaCh2	MEAN_ObjectSpotTotalIntenCh2	MEAN_ObjectSpotAvgIntenCh2	MEAN_ObjectSpotTotalCountCh3	MEAN_ObjectSpotTotalAreaCh3	MEAN_ObjectSpotAvgAreaCh3	MEAN_ObjectSpotTotalIntenCh3	MEAN_ObjectSpotAvgIntenCh3	ValidObjectCount	MEAN_Circ_TotalIntenCh2	MEAN_Circ_TotalIntenCh3	MEAN_Circ_AvgIntenCh2	MEAN_Circ_AvgIntenCh3	percentHIGH_Circ_TotalIntenCh2	percentLOW_Circ_TotalIntenCh2	percentHIGH_Circ_TotalIntenCh3	percentLOW_Circ_TotalIntenCh3	percentHIGH_Circ_AvgIntenCh2	percentLOW_Circ_AvgIntenCh2	percentHIGH_Circ_AvgIntenCh3	percentLOW_Circ_AvgIntenCh3	percentHIGH_SpotAvgAreaCh2	percentHIGH_SpotAvgAreaCh3	percentHIGH_SpotAvgIntenCh2	percentHIGH_SpotAvgIntenCh3	percentHIGH_SpotCountCh2	percentHIGH_SpotCountCh3	percentHIGH_SpotTotalAreaCh2	percentHIGH_SpotTotalAreaCh3	percentHIGH_SpotTotalIntenCh2	percentHIGH_SpotTotalIntenCh3
1	C03	1	53BP1	NA	Positive	2.76589595375723	8.13487475915222	1.15587024047325	29731.7071290944	905.773394661063	8.2485549132948	46.7678227360308	1.10593305027066	232499.790944123	868.025530322472	1038	1172090.6	46621.49	663.78	140.64	31.3	1.1	17.1	12.9	33.1	0	18	14.5	39	25.8	39	25.8	39	25.8	39	25.8	39	25.8
1	C03	2	53BP1	NA	Positive	3.36960985626283	11.5503080082136	1.31338090693493	59101.954825462	1164.63599247248	7.91991786447639	53.435318275154	1.64356951541131	281566.523613963	1066.68997756467	487	1301131.9	47142.5	879.59	154.63	35.7	1	20.1	10.5	41.3	0	22.6	2.7	41.9	31.2	41.9	31.2	41.9	31.2	41.9	31.2	41.9	31.2
1	C03	3	53BP1	NA	Positive	2.99043977055449	8.74760994263862	1.37633672639792	36993.3499043977	1062.83589428096	7.76290630975143	50.925430210325	1.41961002683289	263977.416826004	941.099483824247	523	1179678.1	48885.28	769.26	157.03	35.2	1.7	17.8	5.7	41.1	0	20.8	3.3	43.2	26	43.2	26	43.2	26	43.2	26	43.2	26
1	C04	1	53BP1	NA	Positive	3.17111459968603	9.26216640502355	1.28135392146655	38660.9277864992	1217.12389830569	9.22291993720565	58.6734693877551	1.55805069302087	326704.037676609	1136.82679491446	637	1407355.9	50288.24	854.6	157.28	38.5	1.3	20.7	12.9	41.4	0	22.1	10.7	47.4	30.5	47.4	30.5	47.4	30.5	47.4	30.5	47.4	30.5
1	C04	2	53BP1	NA	Positive	2.59322033898305	7.06864406779661	1.05966265907497	25800.5601694915	957.79696155525	8.4593220338983	51.7254237288136	1.38913397381742	279161.083898305	989.383607069599	1180	1174049.8	49447.4	665.38	154.08	29.9	2.8	19.9	8.4	31.2	0.1	21.7	6.8	41.1	27.2	41.1	27.2	41.1	27.2	41.1	27.2	41.1	27.2
1	C04	3	53BP1	NA	Positive	3.44578313253012	10.3748326639893	1.59999617211816	43460.922356091	1255.20902794433	9.10709504685408	57.8246318607764	1.38263388087881	302892.6854083	1000.59622490791	747	1385877.3	51225.23	869.19	160.62	42.6	1.3	21.2	5.4	46.6	0	22.8	0.8	47.5	28	47.5	28	47.5	28	47.5	28	47.5	28
1	C05	1	53BP1	NA	Positive	2.68822170900693	7.70900692840647	1.33789895103522	31547.6789838337	1032.45511732119	9.49538106235566	55.5219399538106	1.37621492273395	287690.695150115	1040.08246063049	866	1343456.2	48625	749.67	149.08	37.2	1.3	20.8	12	39.1	0	21.5	10.2	42.8	28.5	42.8	28.5	42.8	28.5	42.8	28.5	42.8	28.5
1	C05	2	53BP1	NA	Positive	2.83673469387755	8.33446712018141	1.52906106694035	34985.731292517	1080.5448365058	9.41950113378685	58.6156462585034	1.36108089529249	317951.349206349	1070.16141836735	882	1210387.4	46478.63	710.33	142.14	34	1.1	19.5	19.5	37.2	0	20.3	18.9	44.1	29	44.1	29	44.1	29	44.1	29	44.1	29
1	C05	3	53BP1	NA	Positive	3.55479452054795	10.7694063926941	1.63308942697131	41701.4771689498	1230.57016789249	9.13127853881278	58.9018264840183	1.38689463318235	344315.318493151	1100.95284991941	876	1285535.1	52008.64	722.96	158.76	34.1	3.5	21.1	4.6	35.7	1.5	21.9	1.4	50.2	27.1	50.2	27.1	50.2	27.1	50.2	27.1	50.2	27.1
1	C06	1	53BP1	NA	Positive	3.5340206185567	9.78041237113402	1.28616215198088	37389.3649484536	1133.00281705069	10.9958762886598	64.0969072164948	1.56577988842471	345286.462886598	1179.26948738653	970	1360469.1	50377.62	728.13	151.15	32.7	0.9	23.4	10	34.1	0	23.6	12.4	47.2	31.1	47.2	31.1	47.2	31.1	47.2	31.1	47.2	31.1
1	C06	2	53BP1	NA	Positive	3.29512893982808	9.65186246418338	1.44816078922498	39352.1991404012	1094.59409938192	8.03151862464183	55.743553008596	1.37057725345583	319650.141833811	1020.55434380404	698	1218356.4	45527.44	734.51	147.56	34.5	11.6	18.9	18.6	38.4	4.9	21.1	13.9	43.6	26.8	43.6	26.8	43.6	26.8	43.6	26.8	43.6	26.8
1	C06	3	53BP1	NA	Positive	3.11401098901099	9.8543956043956	1.62803576630188	44982.8873626374	1160.82406674463	8.01785714285714	52.8667582417582	1.4379462131848	291700.409340659	979.848385729196	728	1266672	47302.71	802.43	150.28	35.7	2.3	17.2	5.8	40.5	0.1	20.1	0.8	44.8	25.4	44.8	25.4	44.8	25.4	44.8	25.4	44.8	25.4
1	C07	1	53BP1	NA	Positive	4.84224598930481	15.0855614973262	2.2826735044572	75104.256684492	1491.04527383167	7.88770053475936	57.879679144385	1.72947876550664	326201.63368984	1168.24595119634	374	1456977.8	50860.28	999.82	166.55	34.8	1.1	21.1	8.8	43.3	0	26.7	2.9	52.9	32.6	52.9	32.6	52.9	32.6	52.9	32.6	52.9	32.6
1	C07	2	53BP1	NA	Positive	3.33374689826303	9.76550868486352	1.80063672014865	39279.6563275434	1267.07025954564	9.01240694789082	61.241935483871	1.58021818906334	357869.987593052	1134.66430526886	806	1300587.3	52233.48	797.54	163.47	36	1.9	19.7	11.4	39.5	0	22.1	5.7	51.1	30.8	51.1	30.8	51.1	30.8	51.1	30.8	51.1	30.8
1	C07	3	53BP1	NA	Positive	3.67924528301887	12.6711590296496	2.06951707777558	67040.1549865229	1328.79811747499	9.12533692722372	57.7749326145553	1.35502366929038	318022.522911051	1048.30449810796	742	1438248.1	50008.53	908.68	155.46	38.8	2.3	21.3	8.9	42.3	1.2	22.8	3.9	46.2	28.7	46.2	28.7	46.2	28.7	46.2	28.7	46.2	28.7
1	C08	1	53BP1	NA	Positive	2.5708041958042	7.37587412587413	1.28810900879789	29976.7412587413	1011.67393708465	9.07255244755245	53	1.27600710942891	276357.797202797	1001.69039483869	1144	1188908.2	48523.04	661.87	148.7	30.5	6.3	20	15.9	31.3	4.6	21.2	14.2	43.1	29	43.1	29	43.1	29	43.1	29	43.1	29
1	C08	2	53BP1	NA	Positive	3.31404958677686	11.7388429752066	2.31921244203019	70153.9768595041	1367.76794914239	9.33388429752066	64.1900826446281	1.47822560859235	356701.242975207	1079.58537244433	605	1367697.8	50178.07	909.86	158.84	39.7	3.8	19.7	13.6	44.8	0	22.8	10.4	48.9	28.8	48.9	28.8	48.9	28.8	48.9	28.8	48.9	28.8
1	C08	3	53BP1	NA	Positive	2.5818858560794	7.46898263027295	1.10522838027854	29869.2816377171	1015.28503071691	9.22456575682382	58.6799007444169	1.35875927932646	321172.222084367	1032.95853750586	806	1309419.5	52054.95	784.83	159.67	39.5	0.9	20.7	10.8	42.3	0	22.2	13	41.1	27.8	41.1	27.8	41.1	27.8	41.1	27.8	41.1	27.8
1	C09	1	PLCG2	NM_002661	sample	3.31617647058824	9.76838235294118	1.10535277684059	40491.8676470588	1065.69897626862	7.97242647058824	51.2683823529412	1.59416011618126	292806.429227941	1170.71684287849	1088	1229919.4	51445.62	708.9	162.2	27.4	1.7	20.9	11	29.5	0	22.9	8.5	42	33.1	42	33.1	42	33.1	42	33.1	42	33.1
1	C09	2	PLCG2	NM_002661	sample	3.40821917808219	10.6703196347032	1.18232299496191	43210.9461187215	1079.13703812829	8.2337899543379	48.3132420091324	1.48035647238988	265471.24109589	1096.21494216261	1095	1189830	45320.28	705.2	142.97	28.6	1.5	18.3	23.9	30.4	0	20	24.7	43.3	36.3	43.3	36.3	43.3	36.3	43.3	36.3	43.3	36.3
1	C09	3	PLCG2	NM_002661	sample	2.70114942528736	7.52490421455939	0.842831960049911	31575.0996168582	866.342869328304	8.55363984674329	50.0727969348659	1.37004992826456	262543.186781609	981.678837306398	1044	1209158.3	48774.79	692.73	150.68	28.9	1.1	21	10.3	30.2	0	21.6	9.3	33.1	29	33.1	29	33.1	29	33.1	29	33.1	29
1	C10	1	SETD2	NM_014159	sample	3.87328094302554	13.1335952848723	1.32745600206525	56280.7239685658	1127.32817317984	8.71414538310413	54.1011787819253	1.41272297754125	299173.082514735	1054.04734973648	1018	1345237.6	51155.28	729.58	156.34	28.5	2	20.4	8.6	30	0	22.2	6.1	43.7	33.5	43.7	33.5	43.7	33.5	43.7	33.5	43.7	33.5
1	C10	2	SETD2	NM_014159	sample	4.1579476861167	12.8521126760563	1.2629614687151	50988.9698189135	1118.30722323293	8.48893360160966	53.1881287726358	1.43208802658806	292235.17806841	1059.5024799166	994	1219522	48667.39	679.46	148.44	26.6	1.2	19.4	9.9	28.3	0	21.8	8.8	45.9	33.2	45.9	33.2	45.9	33.2	45.9	33.2	45.9	33.2
1	C10	3	SETD2	NM_014159	sample	3.60162601626016	11.7306910569106	1.41280578323431	48480.6351626016	996.005607391723	7.89024390243902	45.8607723577236	1.33532514301473	230850.404471545	935.715888054337	984	1109628.2	44289.33	601.74	135.98	24.1	1.8	17.4	11.8	25.1	0	18.7	13	41.4	31.2	41.4	31.2	41.4	31.2	41.4	31.2	41.4	31.2
1	C11	1	IKZF1	NM_001220765	sample	3.39697542533081	9.34310018903592	1.07353743669666	35296.4782608696	911.000595817428	8.17391304347826	51.038752362949	1.27532767422848	280434.219281664	958.997311792876	1058	1205301.1	47272.77	628.71	139.73	27.3	1.4	17.1	8.7	28.3	0	16.8	7.3	38	29.7	38	29.7	38	29.7	38	29.7	38	29.7
1	C11	2	IKZF1	NM_001220765	sample	3.24313072439634	8.09075770191507	0.982522718253439	27464.6336386345	946.962549620809	8.70857618651124	48.4296419650291	1.27230106239118	250937.715237302	988.941485801254	1201	1195121.7	46375.35	621.73	143.93	28.3	2.5	18.3	15.3	29	0.1	18.8	13.2	39.9	31.4	39.9	31.4	39.9	31.4	39.9	31.4	39.9	31.4
1	C11	3	IKZF1	NM_001220765	sample	3.40526849037487	9.43363728470112	1.00031320507071	34607.8338399189	937.049604270242	7.75987841945289	41.3373860182371	1.04607431673028	197321.362715299	834.714465648103	987	1161347.5	43926.85	606.57	131.08	27.3	2.3	16.4	9.1	27.5	0.7	16.1	8.8	39.4	29.2	39.4	29.2	39.4	29.2	39.4	29.2	39.4	29.2
1	C12	1	COL2A1	NM_033150	sample	2.73614557485525	8.0140612076096	1.02358894527347	29043.2812241522	860.291975667725	9.51943755169562	58.0322580645161	1.4405166649998	319625.477253929	1078.54241916596	1209	1112849.6	49899.3	573.48	148.76	26.1	4.3	19.5	13.2	26.7	3.2	19.6	10.1	39.5	32.5	38.7	32.5	39.5	32.5	39.5	32.5	38.7	32.5
1	C12	2	COL2A1	NM_033150	sample	3.26616915422886	10.0414593698176	1.17906550270413	39810.8573797678	955.005154198172	7.5016583747927	44.2802653399668	1.31546615893727	238538.072968491	939.186906860602	1206	1128180.4	44756.22	614.04	137.01	27.2	1.7	15.5	11.4	27.7	0	15.5	14	40.8	31.6	40.8	31.6	40.8	31.6	40.8	31.6	40.8	31.6
1	C12	3	COL2A1	NM_033150	sample	3.67405355493998	10.7968605724838	1.11737110845325	42669.1763619575	1025.16182225193	9.18005540166205	57.6925207756233	1.51564588494199	325365.806094183	1091.64341683789	1083	1204414.6	47809.68	656.85	150.08	29.6	3.7	19.6	13.1	30.6	2.9	19.7	10.4	41.3	31.1	41.3	31.1	41.3	31.1	41.3	31.1	41.3	31.1
1	C13	1	SMAD4	NM_005359	sample	2.98176291793313	7.72644376899696	1.12548932574374	29515.1724924012	1002.91589271933	10.355623100304	56.1975683890578	1.38773519653703	290288.610182371	1100.93199230905	1316	1283320.1	51826.59	672.34	156.54	32	2.1	22.5	5.9	32.5	0	23	1.9	43.5	32.8	43.5	32.8	43.5	32.8	43.5	32.8	43.5	32.8
1	C13	2	SMAD4	NM_005359	sample	3.25857519788918	8.75021987686895	1.09771765197966	30692.3157431838	934.014239560406	7.95514511873351	44.1152154793316	1.2330299405248	221798.368513632	944.12941605158	1137	1094879.4	44654.93	600.32	136.73	27.2	2.1	17.4	12.4	26.9	0	18.7	14.5	39.8	31.8	39.8	31.8	39.8	31.8	39.8	31.8	39.8	31.8
1	C13	3	SMAD4	NM_005359	sample	2.74872231686542	6.896933560477	0.992729490754049	22728.5936967632	955.038660624031	9.91396933560477	54.2691652470187	1.24346097839689	272241.977001704	1009.78787716796	1174	1237855.6	49222.6	649.4	146.85	31.6	1.4	20.6	4.8	32	0	20.8	3.2	42.2	33.3	42.2	33.3	42.2	33.3	42.2	33.3	42.2	33.3
1	C14	1	FANCF	NM_022725	sample	3.12678571428571	9.70267857142857	1.12495783089486	42541.8517857143	985.029145166793	8.20089285714286	45.6607142857143	1.24897908220311	237436.259821429	942.549556066538	1120	1177375.7	47944.66	644.78	143.94	26.7	2.9	17.9	8.9	28.5	3.6	19	7.9	40.7	31.6	40.7	31.6	40.7	31.6	40.7	31.6	40.7	31.6
1	C14	2	FANCF	NM_022725	sample	3.77285318559557	10.482917820868	1.19350319727825	40763.5281625115	1071.29080521808	9.65096952908587	55.66297322253	1.45224954205224	292161.126500462	1126.35504412791	1083	1248566.9	50288.69	660.89	151.85	29.5	2.3	21.6	9	29.8	0	22.1	4.3	44.5	36.4	44.5	36.4	44.5	36.4	44.5	36.4	44.5	36.4
1	C14	3	FANCF	NM_022725	sample	3.52402957486137	10.2504621072089	1.2102196060876	38826.522181146	1007.90103841867	10.1820702402957	55.6756007393715	1.35232884012408	283270.883548983	1015.28937917503	1082	1204171.4	47965.44	641.62	143.81	28.4	2.2	20	8.3	28.6	0.9	20	9.6	42.8	31.2	42.8	31.2	42.8	31.2	42.8	31.2	42.8	31.2
1	C15	1	Sep-12	NM_144605	sample	3.43027888446215	10.0149402390438	1.12840781023801	37699.3476095618	951.829759294324	6.51792828685259	36.2290836653386	1.16897348941753	183799.251992032	846.617121223575	1004	1014316.9	43659.85	562.76	148.1	21.3	2.4	14	12.5	22.7	0	14.9	10.2	41.1	32	41.1	32	41.1	32	41.1	32	41.1	32
1	C15	2	Sep-12	NM_144605	sample	3.06309148264984	10.4416403785489	1.26971126266029	50036.6803364879	987.136940080455	6.52155625657203	37.130389064143	1.1836410435349	192612.769716088	906.301914237815	951	1027259.8	44393.87	608.16	142.67	22.8	1.8	16.2	10.8	25	0	17.7	8	39.1	31.9	39.1	31.9	39.1	31.9	39.1	31.9	39.1	31.9
1	C15	3	Sep-12	NM_144605	sample	2.94409937888199	8.54761904761905	1.13123441718417	31615.2256728778	904.128730342629	6.91304347826087	37.2049689440994	1.05927480837502	178608.525879917	801.447931157061	966	956100.7	44430.22	540.47	139.52	22.7	1.4	15.9	5.5	24.2	1.4	16.9	3.4	40	30.6	40	30.6	40	30.6	40	30.6	40	30.6
1	C16	1	GNPTAB	NM_024312	sample	3.37268993839836	9.24537987679672	1.03184958487026	35783.6683778234	1014.55342271668	10.2515400410678	60.211498973306	1.67764732814253	331104.540041068	1246.16061581423	974	1334928.8	53816.97	730.62	169.31	32.5	1.8	23.2	6.7	34.3	0	24.8	6	40.2	36.4	40.2	36.4	40.2	36.4	40.2	36.4	40.2	36.4
1	C16	2	GNPTAB	NM_024312	sample	3.20277296360485	10.1646447140381	1.09733623718787	42710.6707105719	971.967959403687	8.17071057192374	45.103986135182	1.29408285216682	235170.821490468	986.707138087664	1154	1207627	46244.22	663.92	144.78	29.2	2.3	18.5	12.9	29.5	0.1	19.6	15	38.9	32.1	38.9	32.1	38.9	32.1	38.9	32.1	38.9	32.1
1	C16	3	GNPTAB	NM_024312	sample	3.30207305034551	9.78183613030602	0.980996846595188	39437.3385982231	947.751864856057	8.70483711747285	50.4827245804541	1.22755719640629	272423.907206318	948.934234616403	1013	1172103.8	48330.82	631.07	151.42	28.9	3.6	18.5	8.3	29.7	5.4	19.5	7.7	38	28.1	38	28.1	38	28.1	38	28.1	38	28.1
1	C17	1	53BP1	NA	Positive	2.35005834305718	7.56709451575263	1.77122047335633	34551.430571762	1062.39548858808	10.5297549591599	59.3325554259043	1.45283218862274	304784.963827305	1071.18495645841	857	1281254.1	57489.25	764.22	176.28	36.9	1.4	23.3	6.4	38.9	0	26.1	3	42.5	29.2	42.5	29.2	42.5	29.2	42.5	29.2	42.5	29.2
1	C17	2	53BP1	NA	Positive	2.54329774614472	7.42111506524318	1.56495337921669	30748.3475682088	1050.90001551963	9.25860023724792	56.5172004744959	1.46863642690427	299925.454329775	1086.30221235784	843	1161158	49555.26	706.34	158.78	35.8	2	19.7	12.2	38.4	0	22.4	6.5	44.4	31.1	44.4	31.1	44.4	31.1	44.4	31.1	44.4	31.1
1	C17	3	53BP1	NA	Positive	4.04382470119522	14.2370517928287	2.14307316778921	77607.6135458167	1356.62990152028	10.3625498007968	67.7270916334661	1.5938494688181	367203.792828685	1235.6848081518	502	1421662.8	57000.7	952.51	181.64	40.6	2	25.3	4.6	42.4	0	28.7	0.8	47.8	32.7	47.8	32.7	47.8	32.7	47.8	32.7	47.8	32.7
1	C18	1	53BP1	NA	Positive	2	5.88855116514691	1.24636422502504	22019.968591692	914.806589836251	8.45288753799392	48.9493414387031	1.2325165018936	257498.690982776	927.777556401478	987	1093731	49983.18	628.41	152.88	30.6	1.2	19.1	9.4	32.6	0	20	11.3	41.5	25.3	41.5	25.3	41.5	25.3	41.5	25.3	41.5	25.3
1	C18	2	53BP1	NA	Positive	3.0874861572536	9.10188261351052	1.46487919428888	34744.2181616833	1073.32477908109	10.1937984496124	61.7475083056478	1.42922855614616	321544.873754153	1054.54639338612	903	1187965.4	50147.93	654.44	154.09	32.4	1.2	20.7	14.1	34.1	0	22	14.4	45.8	30.3	45.8	30.3	45.8	30.3	45.8	30.3	45.8	30.3
1	C18	3	53BP1	NA	Positive	3.07714285714286	9.62142857142857	1.4584851641263	46859.9385714286	1096.62064553315	8.38571428571429	54.0328571428571	1.1819274423871	289247.754285714	926.223129455125	700	1169083	45870.89	731.95	145.89	35.4	4	16.7	13.7	39.7	3.6	18.1	11.9	44.6	23.6	44.6	23.6	44.6	23.6	44.6	23.6	44.6	23.6
1	C19	1	53BP1	NA	Positive	4.45708955223881	11.9179104477612	1.36396172493764	47951.2350746269	1277.21012748694	10.0932835820896	67.2761194029851	1.60773970399223	378758.768656716	1224.80526296	536	1469442.3	53310.88	879.6	166.24	40.3	1.3	21.6	7.5	44.6	0	25.9	5.2	51.1	34	51.1	34	51.1	34	51.1	34	51.1	34
1	C19	2	53BP1	NA	Positive	4.12078346028292	12.0435255712731	1.4932299787866	43808.1664853101	1181.37364773578	10.0522306855277	58.379760609358	1.37738394333454	302622.952121872	1064.51775896477	919	1231047.2	49208.08	672.81	148.04	29.9	1.4	21	8.2	30.5	0	21.4	7.8	51.7	32.3	51.7	32.3	51.7	32.3	51.7	32.3	51.7	32.3
1	C19	3	53BP1	NA	Positive	3.04864359214219	8.19925163704397	1.44304985338887	32581.306828812	1047.15247212332	8.53040224508887	47.489242282507	1.18388746793841	234534.625818522	886.00681147919	1069	1080033.7	46850.8	607.35	147.99	26.4	2.4	18	13	26.5	0.7	18.1	10.8	46	27.4	46	27.4	46	27.4	46	27.4	46	27.4
1	C20	1	53BP1	NA	Positive	4.03553299492386	12.502538071066	1.7249088824474	57631.2538071066	1264.71319659948	9.49492385786802	60.7868020304569	1.55694735230733	314265.626903553	1161.22375693521	394	1353505.9	59111.37	899.03	194.79	34	1	26.1	6.6	40.4	0	35	3.8	47	31	47	31	47	31	47	31	47	31
1	C20	2	53BP1	NA	Positive	2.96619411123228	7.6990185387132	1.29538823637441	28565.800436205	1039.31841104723	9.4907306434024	55.8342420937841	1.27994354005005	285215.584514722	961.955235930471	917	1140746.2	50094.75	616.54	155.16	27.5	1.9	20.3	5.8	28.7	0	21.4	3.1	45.5	28.7	45.5	28.7	45.5	28.7	45.5	28.7	45.5	28.7
1	C20	3	53BP1	NA	Positive	3.11691542288557	11.4365671641791	1.96016722296891	51432.2139303483	1128.27513810268	9.52487562189055	57.1293532338308	1.7939561919247	285391.085820896	1034.92701034404	804	1233967	51728.5	761.23	160.29	38.2	1.5	22.3	3.6	40.3	0	26.2	1.5	44.3	29	44.3	29	44.3	29	44.3	29	44.3	29
1	C21	1	53BP1	NA	Positive	3	8.53085106382979	1.23587085341777	30922.8053191489	1044.65255690518	9.08723404255319	55.0287234042553	1.39034519907827	301675.20106383	1012.78741954037	940	1153544	45905.87	620.58	136.74	28.9	2	17.2	11.1	30.7	0	17.8	10.9	46.7	30.2	46.7	30.2	46.7	30.2	46.7	30.2	46.7	30.2
1	C21	2	53BP1	NA	Positive	3.3367198838897	11.4208998548621	2.11641866356472	56233.0885341074	1245.66112479063	7.94194484760522	49.7489114658926	1.38008317755804	264676.583454282	998.430393947989	689	1268736.1	47015.98	841.21	152.27	37	2	19.4	6.5	42.5	0	25.3	2.9	47.9	30.5	47.9	30.5	47.9	30.5	47.9	30.5	47.9	30.5
1	C21	3	53BP1	NA	Positive	2.66800401203611	8.72016048144433	1.51383096882933	38291.5486459378	1051.26627790878	8.89969909729188	55.2577733199599	1.42559633303736	317925.18555667	1060.59607447534	997	1121591.5	46339.74	623.78	145.58	30.7	9.1	18.4	14.9	32.2	10.6	18.8	16.3	44.9	27.9	44.9	27.9	44.9	27.9	44.9	27.9	44.9	27.9
1	C22	1	53BP1	NA	Positive	3.52576235541535	9.76866456361724	1.66716553042095	37049.6088328076	1187.18082371739	10.6855941114616	65.2912723449001	1.43494611859104	343878.805467928	1073.121613041	951	1335074.4	50332.15	734.68	151.33	35.8	2.1	20.5	8.9	37.9	0	21.8	8.1	51.4	29	51.4	29	51.4	29	51.4	29	51.4	29
1	C22	2	53BP1	NA	Positive	2.58724202626642	7.82739212007505	1.38128998871656	32205.5637898687	1054.56642280793	9.17729831144465	54.0103189493433	1.28742031043417	273138.848030019	973.938739626942	1066	1099435.5	48150.61	632.03	154.29	29.7	1.6	19.1	12	31	0	21.1	13.5	46	28.2	46	28.2	46	28.2	46	28.2	46	28.2
1	C22	3	53BP1	NA	Positive	3.4261744966443	11.1291946308725	1.56527514373474	48366.4211409396	1276.71647486995	10.7265100671141	75.2802013422819	1.86239746646581	427843.288590604	1267.01542467881	596	1429596.7	49908.17	879.81	155.06	41.8	5.4	23	19.1	45.5	4.2	25.5	16.3	47	29	47	29	47	29	47	29	47	29
1	D03	1	RAD51	NA	Positive	4.66243654822335	12.3197969543147	1.25730466849653	35797.8350253807	1143.55843908996	10.8248730964467	59.5342639593909	1.65697769464403	309130.902284264	1310.00139832317	788	1457721.2	58258.31	704.4	167.8	38.1	2.5	23.9	9.6	37.2	0	23.5	10.2	52.2	41.8	52.2	41.8	52.2	41.8	52.2	41.8	52.2	41.8
1	D03	2	RAD51	NA	Positive	5.76623376623377	15.2753246753247	1.27692617312009	49010.3558441558	1245.12156892496	8.41298701298701	47.8519480519481	1.37276575659308	251133.319480519	1044.27913242649	770	1360349.7	48085.97	673.61	143.9	34.4	2.1	19.7	12.1	31.3	0	17.5	14.3	56	38.8	56	38.8	56	38.8	56	38.8	56	38.8
1	D03	3	RAD51	NA	Positive	4.55259467040673	11.4277699859748	1.27199984167608	36738.0266479663	1199.42768568299	9.94389901823282	54.5497896213184	1.4861306558304	258947.551192146	1067.93181960781	713	1339759.7	46061.7	686.89	134.5	37.7	2.9	19.1	19.8	36	2.7	19.6	17.4	54.1	37.3	54.1	37.3	54.1	37.3	54.1	37.3	54.1	37.3
1	D04	1	RAD51	NA	Positive	5.76616915422886	15.8768656716418	1.47754054126476	56006.6281094527	1347.85194617503	10.0186567164179	54.089552238806	1.55939748005374	276025.746268657	1226.82780479788	804	1586858.5	53391.48	791.36	155.05	37.2	1.7	24	11.8	36.1	0	23.9	14.6	56.5	45.8	56.5	45.8	56.5	45.8	56.5	45.8	56.5	45.8
1	D04	2	RAD51	NA	Positive	5.93814432989691	16.5476804123711	1.42754537217314	58059.8067010309	1361.18057314401	10.6353092783505	60.7087628865979	1.94808875137708	325925.875	1395.0005054767	776	1517861.4	54622.79	773.3	164.29	37.2	1.8	25.3	11.3	37	0	23.8	8.9	57.2	47.6	57.2	47.6	57.2	47.6	57.2	47.6	57.2	47.6
1	D04	3	RAD51	NA	Positive	6.48695652173913	19.6072463768116	1.63001871459113	73146.0275362319	1388.10421165266	8.70579710144928	48.0782608695652	1.48030605979239	241943.484057971	1079.4702884367	690	1495405.6	50205.44	748.15	148.37	39.1	2.5	23.6	5.4	37.4	0.9	21.7	3.9	58.6	40.4	58.6	40.4	58.6	40.4	58.6	40.4	58.6	40.4
1	D05	1	RAD51	NA	Positive	5.15847665847666	13.9766584766585	1.33135234123686	43382.2113022113	1238.47589477065	9.23710073710074	51.2211302211302	1.52199432391853	265278.934889435	1169.97157043282	814	1421145.6	52781.88	688.23	152.1	36.6	2	24.4	4.9	33.7	0	22.7	1.5	54.9	42	54.9	42	54.9	42	54.9	42	54.9	42
1	D05	2	RAD51	NA	Positive	4.7811320754717	11.8918238993711	1.25759591687447	38883.8968553459	1191.39926084864	7.65786163522013	38.8138364779874	1.38551840399016	187984.552201258	1070.22944389387	795	1286687.1	45372.06	651.69	133.33	32.2	2	18.1	7	30.3	0	16.6	4.4	54.6	45.4	54.6	45.4	54.6	45.4	54.6	45.4	54.6	45.4
1	D05	3	RAD51	NA	Positive	5.44710327455919	15.4256926952141	1.3714120719452	53291.1284634761	1284.83797807106	9.22921914357683	52.7040302267003	1.62387511226739	278979.256926952	1204.80672345638	794	1399754.3	53295.64	714.26	159.26	37.2	1.9	22	3.9	34.6	0	21.7	0.6	55.7	41.3	55.7	41.3	55.7	41.3	55.7	41.3	55.7	41.3
1	D06	1	RAD51	NA	Positive	5.77356181150551	16.2374541003672	1.4301807659818	55559.3696450428	1332.4364315726	9.7906976744186	53.5446756425949	1.54924626084571	291843.567931457	1245.27557421104	817	1531035.9	56096.72	733.34	165.46	35.1	3.5	25.8	5.6	34.4	1.3	23.7	2.6	56.9	42.5	56.9	42.5	56.9	42.5	56.9	42.5	56.9	42.5
1	D06	2	RAD51	NA	Positive	5.40560292326431	16.1546894031669	1.61589793356346	60186.299634592	1276.69332531282	7.80633373934227	50.3325213154689	1.55367194613537	308518.447015834	1173.66051940184	821	1356019	49436.16	710.39	145.87	33.5	2.1	20.7	7.2	33.1	0	18.5	8.6	54.9	39.6	54.9	39.6	54.9	39.6	54.9	39.6	54.9	39.6
1	D06	3	RAD51	NA	Positive	6.06693989071038	17.5724043715847	1.42135815704835	63528.1898907104	1325.84033328675	10.1366120218579	55.9125683060109	1.8489600796339	307106.607923497	1290.99554749451	732	1465178.8	55797.71	728.45	165.1	36.3	2.2	25	4.6	34.2	0	23	1.8	54.6	42.6	54.6	42.6	54.6	42.6	54.6	42.6	54.6	42.6
1	D07	1	RAD51	NA	Positive	4.45955882352941	12.6200980392157	1.77728618770113	44631.7536764706	1196.70187890414	9.65563725490196	57.6323529411765	1.59745584617213	316423.49754902	1222.54094226	816	1290493.2	49169.71	693.15	147	33.6	5.8	19.7	17.3	33.2	0	19.2	10.8	53.9	42.3	53.9	42.3	53.9	42.3	53.9	42.3	53.9	42.3
1	D07	2	RAD51	NA	Positive	4.90874524714829	15.0405576679341	1.78659378013615	62217.1850443599	1308.93058981372	9.65399239543726	54.958174904943	1.48485822997834	288899.62103929	1173.10311462648	789	1379027.3	50991.78	710.79	148.91	34.6	2	21.5	6.7	32.3	0	19.5	3.5	57.2	42.8	57.2	42.8	57.2	42.8	57.2	42.8	57.2	42.8
1	D07	3	RAD51	NA	Positive	6.10540915395284	18.5256588072122	1.52828846974284	67223.0513176144	1353.4515181241	9.8002773925104	55.497919556172	1.75100297345931	298738.367545076	1198.23496044264	721	1524891.3	52863.35	753.38	153.92	36.6	1.7	24	7.9	35.8	0	21.9	8.2	58	43	58	43	58	43	58	43	58	43
1	D08	1	RAD51	NA	Positive	6.53211009174312	19.0471821756225	1.46212405818077	69720.2634338139	1339.20460913779	12.3433813892529	72.3119266055046	1.81762233454753	393748.036697248	1366.90563009961	763	1619630	55410.12	752.93	155.53	35.9	2.5	26.6	7.5	34.5	1.2	23.7	8.1	57.1	46.9	57.1	46.9	57.1	46.9	57.1	46.9	57.1	46.9
1	D08	2	RAD51	NA	Positive	5.48098159509202	16.1693251533742	1.73765694407898	63464.0036809816	1371.57287299143	9.59509202453988	51.9128834355828	1.80166016048573	267033.396319018	1267.48675398919	815	1422474.3	51362.53	741.31	153.68	37.1	2.5	25.4	10.4	34.7	0	23.6	6	58.3	48.3	58.3	48.3	58.3	48.3	58.3	48.3	58.3	48.3
1	D08	3	RAD51	NA	Positive	4.04221954161641	10.2967430639324	1.16176489039691	32620.3160434258	1114.8952901785	9.5934861278649	47.4402895054282	1.32582083699088	217995.510253317	1040.38092053133	829	1309772.9	50336.41	645.4	144.54	33.8	1.1	21.6	15.8	32.3	0.1	19.7	16.5	50.5	40	50.5	40	50.5	40	50.5	40	50.5	40
1	D09	1	SMC3	NM_005445	sample	3.0241935483871	9.01612903225806	1.22421144922747	33397.314516129	972.330237729928	10.7338709677419	59.7517921146953	1.53308444209655	292887.226702509	1109.89331677172	1116	1157852.6	51023.22	660.19	157.18	29.4	2.2	22.2	11.5	30.7	0.2	23.7	9.7	39.2	32.3	39.2	32.3	39.2	32.3	39.2	32.3	39.2	32.3
1	D09	2	SMC3	NM_005445	sample	2.88470776621297	7.87269815852682	1.17274500646862	28435.8767013611	945.579468977672	8.56204963971177	46.9807846277022	1.21753041935623	227341.096076861	875.523626721292	1249	1000084.9	44847.58	561.03	138.61	25.9	1.8	17.4	14.4	27.3	0.2	17.9	17.1	42	28.9	42	28.9	42	28.9	42	28.9	42	28.9
1	D09	3	SMC3	NM_005445	sample	2.96919917864476	7.45379876796715	0.87489132151316	25788.4722792608	876.976474091206	8.3305954825462	45.429158110883	1.06552851762836	222851.030800821	841.528572726702	974	1047177.1	52954.74	583.56	162.27	27.3	1.5	20.3	5.6	28.3	0.1	21.4	4.3	37.6	24.9	37.6	24.9	37.6	24.9	37.6	24.9	37.6	24.9
1	D10	1	CHD8	NM_020920	sample	3.3487071977638	9.61076170510133	1.33618652974073	35819.7945492662	1076.23639607867	9.19287211740042	52.5681341719078	1.46149426109086	277539.70580014	1084.60150456786	1431	1175747.5	50283.98	676.47	159.8	28.5	1.1	20.3	9.2	29.6	0	22.2	7	44.2	32.9	44.2	32.9	44.2	32.9	44.2	32.9	44.2	32.9
1	D10	2	CHD8	NM_020920	sample	3.61256544502618	10.1143106457243	1.1147069786944	37535.0828970332	1002.77127825154	7.75305410122164	43.2068062827225	1.17173758091916	221405.865619546	893.063489265308	1146	1123100.2	44052.48	646.16	141.6	28.4	11	17.6	16.7	30.6	7.6	17.5	8.6	41.1	29.7	41.1	29.7	41.1	29.7	41.1	29.7	41.1	29.7
1	D10	3	CHD8	NM_020920	sample	3.10422163588391	8.56596306068602	1.11450445111393	32255.5316622691	1030.7636439066	8.80211081794195	57.5606860158311	1.67248755578999	306381.740105541	1175.41139162229	758	1182971.1	51829.9	755.59	176.67	35.1	0.9	23.6	11.3	38.9	0	28.4	8.7	40.5	29.4	40.5	29.4	40.5	29.4	40.5	29.4	40.5	29.4
1	D11	1	COL5A2	NM_000393	sample	2.88729016786571	7.15427657873701	1.18223801401226	22885.6834532374	968.04362763394	9.93205435651479	56.1734612310152	1.36566895436779	287273.06314948	1041.26728222656	1251	1229595.1	47979.09	611.83	138.46	28.5	2.7	19.7	12.5	28.5	0	20.1	10.5	43.2	34.9	43.2	34.9	43.2	34.9	43.2	34.9	43.2	34.9
1	D11	2	COL5A2	NM_000393	sample	3.04014272970562	9.50490633363069	1.16413928484702	37464.7288135593	931.14219644718	8.46922390722569	49.1204281891169	1.41284755563347	268499.898305085	1037.77134509598	1121	1147466.8	47309.99	598.81	140	26	2.9	16.5	18	26.1	0	16.9	18	39.7	38.8	39.7	38.8	39.7	38.8	39.7	38.8	39.7	38.8
1	D11	3	COL5A2	NM_000393	sample	3.03639672429481	8.86533212010919	1.03609259528916	34898.084622384	940.385124692394	9.31483166515014	52.5259326660601	1.33254573789528	269743.69699727	1037.11573210208	1099	1203116.4	47875.41	634.88	146.49	29.2	4.2	19.8	11.3	29.6	2.9	19.1	12.1	39.4	33.7	39.4	33.7	39.4	33.7	39.4	33.7	39.4	33.7
1	D12	1	BRCA2	NM_000059	sample	3.43202146690519	9.62343470483005	1.36133153841784	38741.9561717352	1116.72957457958	10.4472271914132	61.7915921288014	1.80761487021739	339572.915026834	1258.74284774283	1118	1243105.9	50778.39	703.78	159.96	29.6	2.4	22	12.6	31.4	0	23.5	12.9	48	37.6	48	37.6	48	37.6	48	37.6	48	37.6
1	D12	2	BRCA2	NM_000059	sample	3.36850921273032	10.0887772194305	1.38622002487192	40787.810720268	1047.52693209786	7.4212730318258	46.1306532663317	1.67786119405081	255184.905360134	1035.43665295029	1194	1077947	46236.3	630.71	145.16	24.5	2.5	17.8	7.7	26	0.2	18.9	4.2	43.6	35.2	43.6	35.2	43.6	35.2	43.6	35.2	43.6	35.2
1	D12	3	BRCA2	NM_000059	sample	3.07456140350877	8.93947368421053	1.19844460128303	37045.3973684211	1050.49731097268	8.37368421052632	51.6263157894737	1.41422882258124	278558.585964912	1052.20773416824	1140	1054687.8	46184.54	636.64	151.03	25.7	2.6	17.9	10.6	27.2	1.6	19.6	9.4	43.9	31.2	43.9	31.2	43.9	31.2	43.9	31.2	43.9	31.2
1	D13	1	UBR5	NM_015902	sample	2.87833140208575	8.40787949015064	1.06312118912125	31775.2780996524	865.659857054491	6.99652375434531	35.8146002317497	1.15922368356748	170782.929316338	894.596651474049	863	1096719.2	48180.73	607.71	149.65	27.2	1.2	17.7	7.9	28.3	0	20.9	4.5	37.2	34.5	37.2	34.5	37.2	34.5	37.2	34.5	37.2	34.5
1	D13	2	UBR5	NM_015902	sample	2.80346820809249	8.70173410404624	0.868551418485984	33897.7988439306	748.306237283028	7.69942196531792	40.7791907514451	1.28569306552697	196836.058959538	911.03143463954	865	1010986.9	47143.12	575.53	145.43	26.2	1.2	16.5	6	28.9	0	20.1	3.6	32.3	36	32.3	36	32.3	36	32.3	36	32.3	36
1	D13	3	UBR5	NM_015902	sample	2.37727272727273	7.36931818181818	0.900482421392155	31680.4318181818	802.422440018574	7.62045454545455	42.0693181818182	1.20968594611864	213815.571590909	916.196333236856	880	1000551.1	48511.61	566.56	149.77	26	1.4	18.5	8.3	26.6	0	19.4	5.2	34.2	31.4	34.2	31.4	34.2	31.4	34.2	31.4	34.2	31.4
1	D14	1	TET2	NM_017628	sample	2.51112943116241	7.46578730420445	0.984294221648461	28791.4682605111	839.59113880924	8.39076669414674	41.957131079967	1.08786486717659	200569.647980214	892.114219923747	1213	1100618.1	49068.24	580.42	146.48	27.1	1.7	19.4	7.9	27.6	0	19.8	6.4	37.8	30.7	37.8	30.7	37.8	30.7	37.8	30.7	37.8	30.7
1	D14	2	TET2	NM_017628	sample	2.91066545123063	8.38195077484047	1.16627561087296	30781.1522333637	929.368341941858	7.38650865998177	39.3518687329079	1.19665240534119	194306.995442115	943.758886392016	1097	1082107.5	46138.78	590.21	142.5	25.8	2.9	17	9.9	26.2	0	18.8	7.1	39.9	36.4	39.9	36.4	39.9	36.4	39.9	36.4	39.9	36.4
1	D14	3	TET2	NM_017628	sample	3.10176125244618	8.10078277886497	0.972588671872039	25726.0870841487	881.899794932833	7.88747553816047	43.4510763209393	1.04471573240527	214109.129158513	830.952770118559	1022	1049201.1	42125.57	542.02	126.74	26.8	5	16.2	17.6	27	6.8	15.9	19.9	40.1	28.4	40.1	28.4	40.1	28.4	40.1	28.4	40.1	28.4
1	D15	1	AMER1	NM_152424	sample	2.21232876712329	6.19254185692542	1.1064746083818	24647.7343987823	818.988514264032	7.63165905631659	33.3021308980213	1.07552292776894	136597.226027397	828.345451637702	1314	1009214.7	42655.07	551.48	131.91	26.6	1.9	16.3	14.7	27.2	0	16.5	14.9	37	34.3	37	34.3	37	34.3	37	34.3	37	34.3
1	D15	2	AMER1	NM_152424	sample	2.6353982300885	7.61858407079646	1.13744040379203	29527.396460177	933.962902904595	6.55221238938053	31.9380530973451	1.18386816338571	145137.357522124	902.231841207789	1130	1006810.2	41244.47	553.03	125.77	26.9	3.4	16.7	14.2	26.9	3.4	17.2	14.6	41.8	39.9	41.8	39.9	41.8	39.9	41.8	39.9	41.8	39.9
1	D15	3	AMER1	NM_152424	sample	2.98668885191348	7.82945091514143	1.02629409622296	27949.1505823627	955.198233174642	8.31946755407654	39.0615640599002	1.25554555409043	168970.285357737	946.787068217085	1202	1076688.4	40313.47	593.84	124.28	29.1	2.3	18.8	20.3	29.3	2.3	19	21.9	41.5	38.3	41.5	38.3	41.5	38.3	41.5	38.3	41.5	38.3
1	D16	1	EXT2	NM_207122	sample	2.6556741028128	8.57613967022308	1.09026279683602	38144.8806983511	872.927858200787	6.635305528613	37.4102812803104	1.1462058176712	194565.302618817	805.522980862382	1031	999001.3	46463.96	586.12	150.21	23.7	2.3	18.5	13.5	24.7	0	23.5	11.7	36	24.7	36	24.7	36	24.7	36	24.7	36	24.7
1	D16	2	EXT2	NM_207122	sample	2.79959718026183	8.13997985901309	1.06168127495144	30240.8247734139	865.380662635438	6.61832829808661	35.7341389728097	1.027838193149	187175.412890232	793.87653812395	993	984414.1	45817.52	557.54	143.49	23.9	1.9	17.4	7.5	24.7	0	18.8	5.7	37.4	28.2	37.4	28.2	37.4	28.2	37.4	28.2	37.4	28.2
1	D16	3	EXT2	NM_207122	sample	2.63481551561022	7.52885525070956	0.853302065942354	29596.9943235572	805.359047517139	6.78429517502365	34.6442762535478	0.858325451187862	157850.084200568	683.500595518353	1057	935494.5	44921.25	527	139.63	22.5	2.5	16.6	7.1	22.7	0.2	17.5	4.2	34.8	24.6	34.8	24.6	34.8	24.6	34.8	24.6	34.8	24.6
1	D17	1	RAD51	NA	Positive	4.83979974968711	13.09887359199	1.47274227819476	45582.0400500626	1203.9841259187	10.2728410513141	52.0625782227785	1.56989074505378	254753.242803504	1272.07991050886	799	1429395.9	52754.64	686.12	147.71	33.9	1.4	21.7	7.5	32.7	0	20.8	9.9	53.1	49.1	53.1	49.1	53.1	49.1	53.1	49.1	53.1	49.1
1	D17	2	RAD51	NA	Positive	5.0406852248394	14.0310492505353	1.33465883730067	46440.0717344754	1171.95116127461	9.36295503211992	49.2665952890792	1.3860824071049	238286.566381156	1070.85233352704	934	1242028.9	46195.32	615.77	140.78	30	15	20.4	24.1	29.2	10.8	19.5	23.6	52.8	40.7	52.8	40.7	52.8	40.7	52.8	40.7	52.8	40.7
1	D17	3	RAD51	NA	Positive	5.02638888888889	15.3777777777778	1.48429605529292	59560.1847222222	1196.93986471756	7.65138888888889	41.4597222222222	1.27773030121607	203368.95	978.277663789756	720	1240732	40403.86	616.89	119.13	32.1	13.8	18.1	26.1	29.2	13.8	16.4	29.3	52.9	39.6	52.9	39.6	52.9	39.6	52.9	39.6	52.9	39.6
1	D18	1	RAD51	NA	Positive	4.69240348692404	11.7521793275218	1.26305045409855	36925.7546699875	1179.24307147538	9.72104607721046	49.3088418430884	1.33063239644735	234665.333748443	1041.47249126089	803	1362515.7	52940.51	677.32	158.73	34.6	1.5	25.5	5.6	33	0	24.4	2.1	54	38.6	54	38.6	54	38.6	54	38.6	54	38.6
1	D18	2	RAD51	NA	Positive	3.99666295884316	10.964404894327	1.20462487565258	40482.5583982202	1116.38752744605	7.9432703003337	42.5228031145717	1.28265772252286	208720.318131257	977.25168029163	899	1185017.4	46504.22	624.29	145.68	30.8	13.6	19.5	21.2	29.3	4.9	19	13.3	49.6	37.4	49.6	37.4	49.6	37.4	49.6	37.4	49.6	37.4
1	D18	3	RAD51	NA	Positive	5.43520782396088	14.2836185819071	1.24321769664413	47403.2555012225	1242.9870486201	9.7359413202934	56.7726161369193	1.38877195768987	314351.096577017	1102.79640798284	818	1430720.4	53921.39	700.77	153.89	35.5	1.6	23.7	6.4	34.1	1.1	21.5	3.8	54.3	36.2	54.3	36.2	54.3	36.2	54.3	36.2	54.3	36.2
1	D19	1	RAD51	NA	Positive	6.32349323493235	17.6691266912669	1.71076403551205	61077.8413284133	1408.09905400029	11.370233702337	63.8031980319803	1.9779076216393	328551.212792128	1295.93370949476	813	1506752.3	53919.69	730.76	155.62	34.8	0.9	23.9	7.5	33.2	0	21.9	9.8	61.4	47.8	61.4	47.8	61.4	47.8	61.4	47.8	61.4	47.8
1	D19	2	RAD51	NA	Positive	5.28950542822678	15.2605548854041	2.11174568834729	58109.5476477684	1351.85147187175	9.49336550060314	50.0180940892642	1.78696812397229	248881.597104946	1114.03385920341	829	1304404.6	50880.05	700.65	153.19	31.8	2.5	20.9	13.1	32	0	20.1	13.1	59.3	42.7	59.3	42.7	59.3	42.7	59.3	42.7	59.3	42.7
1	D19	3	RAD51	NA	Positive	6.01131541725601	16.1824611032532	1.45865605613849	54691.7934936351	1314.31630794289	9.46534653465346	53.2701555869873	1.56573155268037	271744.930693069	1101.63084807551	707	1371221.1	48899.37	671.58	141.68	35.9	5.1	19.9	7.9	32.8	3.8	18.1	7.2	60.3	41.7	60.3	41.7	60.3	41.7	60.3	41.7	60.3	41.7
1	D20	1	RAD51	NA	Positive	5.95920889987639	15.0754017305315	1.42650738845246	46888.7787391842	1285.41671874119	10.5203955500618	53	1.51604440172492	252690.782447466	1207.24019752726	809	1386023.5	52236.06	685.36	150.54	34.2	2.2	26	6.7	32.3	0	25.2	6.4	57.7	45.9	57.7	45.9	57.7	45.9	57.7	45.9	57.7	45.9
1	D20	2	RAD51	NA	Positive	5.16018845700825	13.3580683156655	1.31235660055402	43575.0294464075	1250.21860341828	10.1872791519435	56.2355712603062	1.46174629138466	284682.394581861	1125.02379782645	849	1357353.2	52510.93	663.98	156.53	31.6	2	25.7	6.2	31.9	0	24.1	5.3	55.6	40.5	55.6	40.5	55.6	40.5	55.6	40.5	55.6	40.5
1	D20	3	RAD51	NA	Positive	5.28763440860215	14.747311827957	1.43382653498836	49738.9086021505	1278.64214864147	10.2432795698925	53.9045698924731	1.38760311893514	259895.786290323	1103.44349418961	744	1395122.4	53474.16	663.44	155.48	35.2	3.4	24.6	3.1	32.3	2.8	21.6	0.7	58.5	42.7	58.5	42.7	58.5	42.7	58.5	42.7	58.5	42.7
1	D21	1	RAD51	NA	Positive	5.96890547263682	16.5460199004975	1.45642195919154	57718.2985074627	1344.22344608264	11.4987562189055	65.7512437810945	1.70799982886386	369145.15920398	1304.44724198444	804	1581796.7	55549.26	748.22	157.34	35.4	1.7	26.1	4.6	34.1	0	22.8	4.4	56.6	42.2	56.6	42.2	56.6	42.2	56.6	42.2	56.6	42.2
1	D21	2	RAD51	NA	Positive	5.51736972704715	13.8498759305211	1.36515824278879	45080.7990074442	1268.62275264354	10.5334987593052	57.7220843672457	1.45404954368296	305154.256823821	1162.70632752974	806	1395832.9	49452.96	670.14	144.75	36.7	2.4	24.4	10.4	34	0	21	8.9	57.6	40.9	57.6	40.9	57.6	40.9	57.6	40.9	57.6	40.9
1	D21	3	RAD51	NA	Positive	5.58846657929227	15.5530799475754	1.3394843852321	51739.627785059	1186.37824398722	9.47051114023591	50.173001310616	1.45790944063348	261467.969855832	1146.14703737726	763	1353224.1	49788.25	644.53	153.7	31.1	1.4	21.2	3.8	28.4	0.1	19.4	1.7	52.8	41.3	52.8	41.3	52.8	41.3	52.8	41.3	52.8	41.3
1	D22	1	RAD51	NA	Positive	5.05875	14.55375	1.43889579351274	51345.075	1189.51346936413	9.015	47.4525	1.38430746851516	244573.13	1066.28860888541	800	1329858.3	51930.21	648.96	151.29	31.2	2.4	25.9	4.2	30.1	0.1	25.1	1.1	52	39.9	52	39.9	52	39.9	52	39.9	52	39.9
1	D22	2	RAD51	NA	Positive	6.21052631578947	17.0640113798009	1.47194991884349	58668.8278805121	1338.34375810229	10.5704125177809	58.3598862019915	1.55575977732714	296112.179231863	1217.5923638169	703	1395368.1	52660.08	714.25	151.79	38.1	2.3	27.2	6.4	34.9	0	24.2	5.1	58.3	45.1	58.3	45.1	58.3	45.1	58.3	45.1	58.3	45.1
1	D22	3	RAD51	NA	Positive	6.82147477360931	19.8926261319534	1.55289244652715	68745.128072445	1350.72446201367	9.68046571798189	54.3557567917206	1.44545436461326	279130.69469599	1162.56339130066	773	1368849.6	48422.69	666.05	141.88	34.4	2.8	23.8	11.1	32.1	0	19.8	9.6	59.8	40.5	59.8	40.5	59.8	40.5	59.8	40.5	59.8	40.5
1	E03	1	RF	NA	Neutral	2.85636363636364	8.71909090909091	1.15435235197073	40509.1772727273	922.732571362605	9.24545454545455	49.19	1.27696140683611	240481.665454545	998.883522798025	1100	1290424.7	48673.62	701.38	147.11	30.7	1	20.1	12.8	31.9	0.1	20.9	11.8	37.1	33.3	37.1	33.3	37.1	33.3	37.1	33.3	37.1	33.3
1	E03	2	RF	NA	Neutral	2.92196776929601	8.24003392705683	1.13199777318843	34886.3808312129	947.843937086357	7.7930449533503	43.4766751484309	1.31222978034348	221367.629346904	973.297225047379	1179	1128856	45477.58	623.21	138.92	26	1.4	17.6	10.9	26.6	0	17.8	8.2	40	33.8	40	33.8	40	33.8	40	33.8	40	33.8
1	E03	3	RF	NA	Neutral	2.9068673565381	8.46472248353716	1.18886659837349	32776.5484477893	928.340261969921	6.68861712135466	36.6810912511759	1.14189045005769	178910.367826905	843.789568046497	1063	1023205.4	43959.42	611.1	145.09	26.2	1.3	17.3	7.5	28.3	0	18	4.9	38.6	27.3	38.6	27.3	38.6	27.3	38.6	27.3	38.6	27.3
1	E04	1	RF	NA	Neutral	2.45012366034625	7.98680956306678	1.06293227831178	36884.9497114592	868.593748482201	8.45919208573784	47.7213520197857	1.39659825036252	253843.072547403	1053.42047737961	1213	1151780.7	51196.35	643.67	158.69	27.5	1.8	20.8	9.5	27.7	0.1	21.5	7	34.4	31.4	34.4	31.4	34.4	31.4	34.4	31.4	34.4	31.4
1	E04	2	RF	NA	Neutral	3.22040423484119	11.5274302213667	1.21669077711527	55940.0057747834	1027.36930929865	6.78440808469682	39.4494706448508	1.46691245360614	210902.895091434	1027.42180690687	1039	1144675.9	46546.74	680.6	150.11	25.9	3.2	19	10.2	29.5	0	20.7	4.1	39.9	37.3	39.9	37.3	39.9	37.3	39.9	37.3	39.9	37.3
1	E04	3	RF	NA	Neutral	2.87177280550775	8.33476764199656	0.855376582431495	32128.3055077453	875.970591773413	7.45869191049914	42.1488812392427	1.17090834922525	213705.364888124	921.999302962639	1162	1062491.3	43923.39	594.54	136.76	28.1	16.3	18.3	17.4	28.1	17.1	18.2	20.1	35.4	28.7	35.4	28.7	35.4	28.7	35.4	28.7	35.4	28.7
1	E05	1	RF	NA	Neutral	2.96407185628743	9.10778443113773	1.13212033748883	39040.5320786997	992.246705589602	8.44054747647562	47.7998289136014	1.20742459118241	247912.058169376	932.873014799933	1169	1205814.5	46325.26	681.11	144.96	27.5	2.4	18.5	11.2	28.5	0	18.9	9.2	40.1	26.9	40.1	26.9	40.1	26.9	40.1	26.9	40.1	26.9
1	E05	2	RF	NA	Neutral	3.39964788732394	10.368838028169	1.24659433353776	41502.0757042254	1016.22141362298	7.6830985915493	42.4911971830986	1.35382895784891	213753.104753521	961.143056740495	1136	1175365.6	45735.59	654.23	139.76	26.8	2.3	17.2	11.3	27.9	0	18.6	10.7	42.2	35.7	42.2	35.7	42.2	35.7	42.2	35.7	42.2	35.7
1	E05	3	RF	NA	Neutral	3.4804469273743	10.5372439478585	1.13996210704966	39904.1173184358	982.218907132448	7.4608938547486	43.6843575418994	1.18473152762882	220476.245810056	897.467458074535	1074	1144770.4	47159.84	611.59	143.38	27.2	1.3	17.9	4	27.8	0	17.6	3.5	42.3	30.4	42.3	30.4	42.3	30.4	42.3	30.4	42.3	30.4
1	E06	1	RF	NA	Neutral	3.16303400174368	9.1848299912816	1.20134053730066	34958.0906713165	1010.63851875792	9.06800348735833	54.6538796861377	1.61580958593202	297225.217959895	1146.81366787168	1147	1235009.8	45793.24	658.4	140.24	27.4	2.3	17.8	18.1	28.9	0	18.6	17.5	42.8	39.1	42.8	39.1	42.8	39.1	42.8	39.1	42.8	39.1
1	E06	2	RF	NA	Neutral	3.44708994708995	10.0467372134039	1.17733603975995	39992.7760141093	1009.60444977045	7.47266313932981	42.8835978835979	1.26193177840116	213102.271604938	932.280204767018	1134	1157403.8	42026.32	652.52	129.99	28	2.1	17	18.8	29.1	0	18.2	20.8	41	32.9	41	32.9	41	32.9	41	32.9	41	32.9
1	E06	3	RF	NA	Neutral	2.90787269681742	8.30402010050251	0.997038305576913	33442.4472361809	928.578721943677	7.50167504187605	38.9664991624791	1.10269959543101	193998.108040201	858.52188757902	1194	1149714	45956.95	634.07	139.76	27.9	1.5	17.4	17.2	28.1	0	17.8	18.1	38.1	29.1	38.1	29.1	38.1	29.1	38.1	29.1	38.1	29.1
1	E07	1	RF	NA	Neutral	4.50741525423729	12.2902542372881	1.44522335394409	46617.7595338983	1308.99117625208	9.80190677966102	51.5963983050847	1.85623692851887	272624.615466102	1221.12236920863	944	1473152.9	51046.91	734.3	160.59	35.5	2.2	21.1	13.5	35	0	20.2	14.2	54.9	43.6	54.9	43.6	54.9	43.6	54.9	43.6	54.9	43.6
1	E07	2	RF	NA	Neutral	3.10268948655257	9.12061939690301	1.19333482097961	35884.9934800326	1015.97594994925	8.30888345558272	46.9380603096985	1.31583124615046	256511.273838631	1036.12381670056	1227	1137180.2	45561.64	627.08	139.77	27.5	2.9	18.7	7.9	28.6	0	19	6.9	42.8	34.6	42.8	34.6	42.8	34.6	42.8	34.6	42.8	34.6
1	E07	3	RF	NA	Neutral	1.74476987447699	4.34979079497908	0.662112927397944	14858.3615062762	650.406091331374	6.3347280334728	31.8351464435146	0.91774989896818	163154.338075314	745.420842596209	1195	959013.7	38973.98	521.03	123.23	25.4	6.5	14.7	31.1	26.2	6	15.8	33.6	27.5	25.3	27.5	25.3	27.5	25.3	27.5	25.3	27.5	25.3
1	E08	1	RF	NA	Neutral	3.21669793621013	9.34427767354597	1.15199590353046	34924.8939962477	1008.71577456525	8.32645403377111	49.0300187617261	1.41430820238036	260860.420262664	1028.86954287637	1066	1199112.7	43523.76	668.55	135.45	28.6	2	17.5	23	30.8	0	19.1	22.2	42.9	33.3	42.9	33.3	42.9	33.3	42.9	33.3	42.9	33.3
1	E08	2	RF	NA	Neutral	3.06632653061224	9.70493197278912	1.3358867948466	39696.2414965986	1034.08535372901	8.71938775510204	49.8061224489796	1.40219641897864	260816.24829932	1038.65557704637	1176	1165486.9	44055.56	650.38	136.73	27.5	1.6	17.7	13.9	28.2	0.1	18.8	16.1	42.9	35.9	42.9	35.9	42.9	35.9	42.9	35.9	42.9	35.9
1	E08	3	RF	NA	Neutral	1.82854406130268	4.46455938697318	0.684164506967485	16805.1091954023	773.888354053361	8.05459770114943	43.6494252873563	1.21759563423427	235535.293103448	994.745797923925	1044	1165207.3	55542.18	657.34	175.34	30.4	1.5	21.8	6	32.3	0	23.9	3.5	30.1	25	30.1	25	30.1	25	30.1	25	30.1	25
1	E09	1	MEX3C	NM_016626	sample	3.64651162790698	10.8474418604651	1.33027397100588	42908.111627907	1071.25522662497	8.06418604651163	48.5627906976744	1.52195195658082	270764.926511628	1107.25417342562	1075	1219756.8	46550.83	660.39	143.25	27	1.4	18.7	7	27.9	0	19.6	3.7	44.7	35.1	44.7	35.1	44.7	35.1	44.7	35.1	44.7	35.1
1	E09	2	MEX3C	NM_016626	sample	3.08408679927667	10.2396021699819	1.53923576156662	48740.1292947559	1046.36502168344	6.71157323688969	41.9466546112116	1.65007586361492	232284.448462929	1004.66008185008	1106	1055813.9	44467.24	615.66	145.2	23.4	2.4	15.5	10.2	24.6	0	16.7	6.4	44	35.5	44	35.5	44	35.5	44	35.5	44	35.5
1	E09	3	MEX3C	NM_016626	sample	2.62578899909829	7.70063119927863	0.937893797447504	32183.908025248	851.255651921317	6.41568981064022	38.688007213706	1.10373190984737	214321.375112714	856.694949190162	1109	1117267.7	48856.48	624.92	149.84	25.1	1.1	17.3	7.2	26	0.5	17.4	6.8	34.5	28.2	34.5	28.2	34.5	28.2	34.5	28.2	34.5	28.2
1	E10	1	CDKN2C	NM_078626	sample	3.74777183600713	10.831550802139	1.28676871301743	40690.9777183601	1085.2993902773	7.76470588235294	46.4046345811052	1.37653164979565	261147.170231729	1117.83886264716	1122	1179345	47183.91	657.01	148.2	27.2	2.5	18.5	6.2	29.6	0.3	20.3	3.1	44.1	34.8	44.1	34.8	44.1	34.8	44.1	34.8	44.1	34.8
1	E10	2	CDKN2C	NM_078626	sample	3.99456029011786	13.3689936536718	1.33647545901602	60765.274705349	1130.92652249179	6.72166817769719	42.8195829555757	1.32404703039955	247281.914777879	976.56880978972	1103	1240041	43584.03	720.67	138.95	26.3	3.4	16.2	13.8	28	0	17.9	9.4	42.8	31.4	42.8	31.4	42.8	31.4	42.8	31.4	42.8	31.4
1	E10	3	CDKN2C	NM_078626	sample	2.43619246861925	7.29811715481172	0.741692871184721	32039.9288702929	801.975484228102	7.85774058577406	42.097280334728	1.1398777472323	229249.256276151	979.714196951114	956	1189074.4	54889.42	690.5	173.78	29.3	1.2	22.1	4.1	30.8	0	23.5	0.4	29.4	27.4	29.4	27.4	29.4	27.4	29.4	27.4	29.4	27.4
1	E11	1	SPEN	NM_015001	sample	3.41774332472007	10.6459948320413	1.36526037849141	44267.6546080965	1113.03970435918	8.94832041343669	54.1645133505599	1.62209728563957	311133.88372093	1206.68075159357	1161	1201470.7	48897.08	677.66	153.7	27.1	3.5	19.6	12.7	28.7	0	20.8	9.6	45.7	38	45.7	38	45.7	38	45.7	38	45.7	38
1	E11	2	SPEN	NM_015001	sample	3.67968056787933	10.9121561668146	1.05534210939714	39721.7586512866	988.258790350684	7.8243123336291	49.1011535048802	1.65902140358918	285227.330079858	1131.64538103142	1127	1127598.6	41149.29	625.58	129.55	26.1	2.3	16.3	27.7	27.3	0	17.3	27.4	41.3	36.1	41.3	36.1	41.3	36.1	41.3	36.1	41.3	36.1
1	E11	3	SPEN	NM_015001	sample	3.24088888888889	9.71822222222222	1.00104023467531	41536.5715555556	939.311110977532	7.83111111111111	43.1333333333333	1.27748700825372	229524.296	1011.19343373266	1125	1115802	48135.17	623.35	158.02	24.5	3.6	18.8	7.6	25.5	1.8	19.9	5.7	37.6	32.7	37.6	32.7	37.6	32.7	37.6	32.7	37.6	32.7
1	E12	1	ARID1B	NM_017519	sample	2.96394019349164	8.22691292875989	1.13118561813014	34056.4107299912	948.011211504602	9.24978012313105	49.1442392260334	1.27512148600809	239477.790677221	950.334427673289	1137	1163982.4	46420.33	606.5	140.57	26.1	1.6	19.1	7.7	26.2	0	19.4	7.7	40.6	31.5	40.6	31.5	40.6	31.5	40.6	31.5	40.6	31.5
1	E12	2	ARID1B	NM_017519	sample	3.27609108159393	9.61290322580645	1.09781728574567	39387.2144212524	976.99119414646	7.2685009487666	42.6954459203036	1.19184367460899	221086.686907021	897.178519641081	1054	1107985.9	41261.41	647.74	130.97	28.2	2.7	16.6	18.2	30.2	0	17.6	15.5	39	30.8	39	30.8	39	30.8	39	30.8	39	30.8
1	E12	3	ARID1B	NM_017519	sample	3.93103448275862	11.287045666356	1.14974551334717	43988.4920782852	1045.39869637098	9.18173345759553	52.6048462255359	1.51266076776424	272000.304753029	1056.37562097953	1073	1219842.8	45615.74	672.45	138.46	30.3	2.7	19.3	11	32	1.4	19.8	9.4	42.4	33.6	42.4	33.6	42.4	33.6	42.4	33.6	42.4	33.6
1	E13	1	ERCC4	NM_005236	sample	2.94326923076923	7.55961538461538	1.23281584013219	28123.6653846154	1030.32321724396	9.42596153846154	51.7423076923077	1.26147614110341	250050.65	926.585503924	1040	1193741.8	47053	657.13	142.98	30.3	0.7	19	12.4	32.3	0	18.8	13.1	44.6	30.1	44.6	30.1	44.6	30.1	44.6	30.1	44.6	30.1
1	E13	2	ERCC4	NM_005236	sample	2.74873096446701	8.69035532994924	1.38178732621092	38509.0981387479	922.563414070323	8.29187817258883	44.090524534687	1.14535421183415	218376.218274112	919.167631300622	1182	1032957.4	47384.23	565.63	144.48	24.9	1.9	16.8	8.7	25.1	0	17.9	7.4	40.4	32.3	40.4	32.3	40.4	32.3	40.4	32.3	40.4	32.3
1	E13	3	ERCC4	NM_005236	sample	3.59107468123862	9.81420765027322	1.12719954494559	35235.0154826958	1021.42802271496	10.5391621129326	60.2805100182149	1.30014381974743	312074.308743169	1016.33305077433	1098	1214673.1	49887.69	636.82	149.22	28.2	2.6	20.6	6.8	27.9	4.4	20.8	5.9	43.1	30.9	43.1	30.9	43.1	30.9	43.1	30.9	43.1	30.9
1	E14	1	ATR	NM_001184	sample	2.39659574468085	15.5106382978723	2.73298468170495	102440.466382979	1514.16333888843	12.8391489361702	86.9404255319149	2.40050292360841	521721.843404255	1828.84001684719	1175	1505487	69626.22	1276.01	240.88	42.1	7	34.6	19.1	48	4.5	41.6	14	38.8	40.1	38.8	40.1	38.8	40.1	38.8	40.1	38.8	40.1
1	E14	2	ATR	NM_001184	sample	2.58813700918964	19.6532999164578	4.06123978635653	141755.49540518	1718.4549106453	10.1812865497076	80.8320802005013	2.64613580700045	563557.966583124	1925.34982317464	1197	1580378.1	69857.77	1375.03	253.06	40.9	2.5	34.1	12.6	45.4	0	39.4	6.7	40.7	40.3	40.7	40.3	40.7	40.3	40.7	40.3	40.7	40.3
1	E14	3	ATR	NM_001184	sample	2.67492012779553	18.5670926517572	4.38912182067006	127164.004792332	1825.03435321582	10.2276357827476	80.7611821086262	2.49052438344896	541985.965654952	1786.89270089407	1252	1467210.4	64589.58	1366.86	238.26	41.6	7.7	31.1	20.8	46.2	6.7	39	14.8	46.3	39	46.3	39	46.3	39	46.3	39	46.3	39
1	E15	1	STAG2	NM_006603	sample	3.29316239316239	7.77264957264957	0.975410776555942	24154.7846153846	1007.4852748271	11.5991452991453	62.2786324786325	1.46291692345553	300352.974358974	1131.77949920738	1170	1271495.8	48923.06	641.94	143.19	32.6	1.9	21.9	13.2	33.2	0	22.6	17.5	45	37	45	37	45	37	45	37	45	37
1	E15	2	STAG2	NM_006603	sample	3.70346715328467	10.9051094890511	1.20886700174204	46436.572080292	1141.34114621959	10.0510948905109	59.4534671532847	1.70340648685631	319455.616788321	1232.35834869767	1096	1275727.9	48349.27	712.37	150.11	30.7	2.5	21.3	19.9	31.4	0	22	20.8	46.1	38.9	46.1	38.9	46.1	38.9	46.1	38.9	46.1	38.9
1	E15	3	STAG2	NM_006603	sample	2.56535947712418	6.75490196078431	0.903160890863587	25528.7826797386	821.713233786881	10.6323529411765	60.6282679738562	1.48446513112893	317360.678921569	1168.91114203032	1224	1135199	56486.88	610.57	179.96	29.1	1.5	22.1	9.5	30.1	0.4	22.7	8.7	35	32.6	35	32.6	35	32.6	35	32.6	35	32.6
1	E16	1	WRN	NM_000553	sample	2.94746895893028	8.61795606494747	1.22102648289706	35125.9388729704	1083.78337618255	8.81375358166189	49.6160458452722	1.49581867625895	250439.248328558	1086.62661845937	1047	1258448	48849.47	675.72	149.37	26.8	1.1	19.3	7.4	27.6	0	19.8	5.2	46.1	39	46.1	39	46.1	39	46.1	39	46.1	39
1	E16	2	WRN	NM_000553	sample	2.97297297297297	8.44498069498069	1.09314690482389	31777.6747104247	941.393023377615	7.56853281853282	42.75	1.28066804157766	214284.202702703	949.090442337567	1036	1127958.4	44211.58	612.46	136.22	24.2	2.1	16.1	16.2	25	0	16	15.8	39.9	36.5	39.9	36.5	39.9	36.5	39.9	36.5	39.9	36.5
1	E16	3	WRN	NM_000553	sample	2.73212747631352	7.24375538329027	0.947749965049784	26225.9681309216	922.179229673488	8.72523686477175	43.8940568475452	1.16299630722597	206380.863049096	932.162872927132	1161	1112593	44767.95	580.21	134.73	25.7	7.1	18.7	7.9	25.7	7.4	17.9	4.5	40.7	33.7	40.7	33.7	40.7	33.7	40.7	33.7	40.7	33.7
1	E17	1	RF	NA	Neutral	3.30378657487091	9.63253012048193	1.26986174396649	36850.8881239243	1077.26800497314	9.26506024096386	47.3356282271945	1.36558960895356	227838.732358003	998.523632555778	1162	1205709.4	43412.1	637.53	131.57	29.3	2	17.8	8.5	30	0	18.8	7.7	46	34.9	46	34.9	46	34.9	46	34.9	46	34.9
1	E17	2	RF	NA	Neutral	3.35109170305677	8.49781659388646	1.11807355609403	28460.2663755459	1023.96287002234	8.56593886462882	46.9109170305677	1.30555817495458	240751.290829694	956.035224560634	1145	1101849.1	43604.54	582.03	130.82	27.6	1	16.6	11.9	28.4	0	16.7	13.8	45.4	33.6	45.4	33.6	45.4	33.6	45.4	33.6	45.4	33.6
1	E17	3	RF	NA	Neutral	2.89464442493415	8.17647058823529	1.16541415910163	31771.4468832309	964.737740706968	7.77699736611062	41.7655838454785	1.08965890675954	204778.064091308	890.021111819117	1139	1051787.6	46169.25	574.93	138.92	26.8	1.9	17.4	6.8	26.9	0	17.4	5.6	43	30.6	43	30.6	43	30.6	43	30.6	43	30.6
1	E18	1	RF	NA	Neutral	2.83526490066225	7.85844370860927	1.11827294988191	28763.8410596026	986.164241493001	9.40811258278146	51.0008278145695	1.27108960706488	260494.514900662	983.241684540372	1208	1151884.6	45548.73	615.32	138.88	27.2	2.2	19.3	14.9	28.6	0	19.2	13.7	42.6	29.5	42.6	29.5	42.6	29.5	42.6	29.5	42.6	29.5
1	E18	2	RF	NA	Neutral	3.01530612244898	8.81292517006803	1.25652228024996	31984.2950680272	1015.88552131804	8.0671768707483	42.8409863945578	1.16641656464058	205289.282312925	900.070592779937	1176	1049526.9	44761.05	555.59	135.86	24.7	1.6	17.3	8.2	25.8	0	17.4	7.6	46.8	33.2	46.8	33.2	46.8	33.2	46.8	33.2	46.8	33.2
1	E18	3	RF	NA	Neutral	3.45109612141653	9.98650927487352	1.32548175848665	38338.1028667791	1037.15922451263	8.26306913996627	48.2647554806071	1.26898736977732	252445.564924115	950.465708530225	1186	1116269.9	45194.65	597.17	138.35	26.1	4.6	17.1	8.2	27.1	3.6	16.6	6.4	44.3	29.9	44.3	29.9	44.3	29.9	44.3	29.9	44.3	29.9
1	E19	1	RF	NA	Neutral	2.69069572506287	6.86420787929589	1.15882698524643	22284.9312657167	887.599420861621	7.77787091366303	41.1290863369656	1.07621020065326	202194.805532272	868.142522482521	1193	1033938.8	43555	531.98	128.48	23.9	1.3	15.5	18	23.8	0	15.2	18.9	41.6	33	41.6	33	41.6	33	41.6	33	41.6	33
1	E19	2	RF	NA	Neutral	3.31684828164292	9.28918692372171	1.21316280946703	33003.1953059514	1006.12091430582	8.34534786253143	43.8985750209556	1.29662464175792	218456.190276614	983.523790494611	1193	1143502.1	45406.66	585.52	136.85	27.3	2	18.8	15.3	27.7	0	18.4	16	44.8	35.7	44.8	35.7	44.8	35.7	44.8	35.7	44.8	35.7
1	E19	3	RF	NA	Neutral	3.56986301369863	10.3086757990868	1.16170875796002	38010.0648401826	1024.85390418854	7.96803652968037	45.0703196347032	1.25307275553798	242978.145205479	955.031738103688	1095	1170744.3	46232.79	633.47	141.43	27.3	2.6	19.2	5.1	27.6	1.9	17.4	4.5	41.7	30.1	41.7	30.1	41.7	30.1	41.7	30.1	41.7	30.1
1	E20	1	RF	NA	Neutral	2.73697916666667	8.36458333333333	1.10772367435919	35210.8064236111	944.439741961965	7.82204861111111	45.3368055555556	1.31582674552588	236641.588541667	967.992437606754	1152	1038817.1	43019.83	583.95	133.77	26.3	2.3	16	16.9	26.6	0	17.3	16.1	41	32.7	41	32.7	41	32.7	41	32.7	41	32.7
1	E20	2	RF	NA	Neutral	3.06081668114683	9.0251954821894	1.15210468255423	38730.357949609	971.887569233581	8.69852302345786	47.7567332754127	1.36719248745932	226981.779322328	977.924070445892	1151	1103214.3	45830.77	601.51	140.26	26.3	1.4	17.7	8.3	27.1	0	18.2	6.5	41.5	37	41.5	37	41.5	37	41.5	37	41.5	37
1	E20	3	RF	NA	Neutral	3.47581441263574	8.45607107601185	1.08864470578896	26681.2240868707	1002.8791559754	9.60217176702863	50.9279368213228	1.33588311268049	250020.365251728	1029.1870302545	1013	1152302.6	44792.56	616.21	135.68	31.2	6.5	20.1	13.4	31.6	5.3	20.4	11.8	45.1	36	45.1	36	45.1	36	45.1	36	45.1	36
1	E21	1	RF	NA	Neutral	4.84016393442623	13.7131147540984	1.33842130044907	51260.4057377049	1162.92426108496	8.1219262295082	41.7520491803279	1.44167289695181	199611.920081967	933.690029732378	976	1257026.5	47069.92	624.12	137.05	29.3	2	19.2	9.7	28.4	0.9	19.1	9.4	53.8	37.8	53.8	37.8	53.8	37.8	53.8	37.8	53.8	37.8
1	E21	2	RF	NA	Neutral	4.77272727272727	14.3232323232323	1.46288044279535	51726.404040404	1214.67421538123	9.02727272727273	47.9636363636364	1.41432346296495	240241.356565657	1107.69134675356	990	1304461.9	48860.94	678.45	145.67	29.9	2.5	20.6	10.1	29.4	0.1	19.8	8.3	53.2	42.3	53.2	42.3	53.2	42.3	53.2	42.3	53.2	42.3
1	E21	3	RF	NA	Neutral	4.92247191011236	13.6876404494382	1.31179983928177	47661.2404494382	1199.13954925646	8.27640449438202	45.8539325842697	1.41109820695972	228182.705617978	1048.43345493392	890	1256549.9	47415.84	653.29	141.92	30.3	4	20	4.2	29.7	3.4	20	0.9	52.9	40.8	52.9	40.8	52.9	40.8	52.9	40.8	52.9	40.8
1	E22	1	RF	NA	Neutral	2.86754385964912	8.27017543859649	1.06811761713447	32018.7622807018	896.671286353515	9.50350877192983	50.2210526315789	1.33576850057314	245133.430701754	1037.21852876979	1140	1151301.7	46718.57	603.9	138.49	26.3	2.5	19.4	9.2	26.3	0	20.7	8.1	36.8	36.1	36.8	36.1	36.8	36.1	36.8	36.1	36.8	36.1
1	E22	2	RF	NA	Neutral	3.03456998313659	10.0067453625632	1.25856115350662	40961.6543001686	986.570740553973	8.99831365935919	47.9519392917369	1.37047599715738	236516.858347386	987.658319863943	1186	1178626.9	49560.36	644.2	152.62	30.4	2.1	21.8	4.6	30.9	0	23.7	1.7	41.1	34.3	41.1	34.3	41.1	34.3	41.1	34.3	41.1	34.3
1	E22	3	RF	NA	Neutral	2.86818551668023	8.08055329536208	0.936747682154439	32525.2416598861	871.312196284309	8.54353132628153	46.920260374288	1.14559669190161	234842.702196908	893.332864396456	1229	1106667.1	47345.68	592.93	142.72	26.7	1.7	18.2	6.1	26.7	0	18.1	5.6	37.5	28	37.5	28	37.5	28	37.5	28	37.5	28
1	F03	1	OTNT	NA	Neutral	3.11712511091393	9.1606033717835	1.0026825498224	35398.8518189885	967.845084933276	7.6583850931677	46.3504880212955	1.44186115492381	262687.524401065	1082.7537529378	1127	1251238.8	49956.55	707.62	155.37	29.5	1.1	19.6	8.9	29.9	0	21.7	10	37	33	37	33	37	33	37	33	37	33
1	F03	2	OTNT	NA	Neutral	3.14658803706824	8.88711036225779	1.00990469261405	33798.7118786858	993.259649271544	8.60994102780118	47.0606571187869	1.29118751398308	239752.230834035	984.910031357081	1187	1229233.4	46189.17	675.01	138.59	29.4	2.1	20.1	16.4	30.2	0	20	19.1	39.3	31.3	39.3	31.3	39.3	31.3	39.3	31.3	39.3	31.3
1	F03	3	OTNT	NA	Neutral	3.48134667879891	10.3921747042766	1.0839473620799	39296.4604185623	1017.4044686296	8.13739763421292	48.8089171974522	1.49370411447978	256128.907188353	1025.09510322783	1099	1185595.5	48851.89	665.31	153.88	29.8	2.6	20.1	5.4	30.7	0.6	21.1	1.6	40.6	30.7	40.6	30.7	40.6	30.7	40.6	30.7	40.6	30.7
1	F04	1	OTNT	NA	Neutral	2.68952234206472	7.20338983050847	0.958947189728924	25972.9930662558	897.832646928156	8.9406779661017	49.3590138674884	1.29711780532486	256140.905238829	986.172828398976	1298	1166093.7	49530.58	617.75	148.51	26.2	2.4	20.2	9.7	26.9	0	20.3	6.2	37.4	30.5	37.4	30.5	37.4	30.5	37.4	30.5	37.4	30.5
1	F04	2	OTNT	NA	Neutral	3.64279238440617	10.7053490480508	1.01767143407254	43645.7189483228	1026.05968521458	9.11242067089755	54.7470534904805	1.65023222297552	301552.717135086	1191.09549147721	1103	1362831.4	52210	738.9	164.86	31.1	1.5	22.1	16.7	31.6	0.2	22.9	15.3	40.2	36.3	40.2	36.3	40.2	36.3	40.2	36.3	40.2	36.3
1	F04	3	OTNT	NA	Neutral	2.75115207373272	8.39078341013825	1.05637934930984	37058.0903225806	864.331439988826	7.32442396313364	41.9880184331797	1.13320849819516	224241.597235023	871.319692226032	1085	1083958.4	46099.27	637.2	144.76	28.8	3.5	17.5	9.2	30.4	3.8	19	9	33.7	27.3	33.7	27.3	33.7	27.3	33.7	27.3	33.7	27.3
1	F05	1	OTNT	NA	Neutral	3.01578531965272	8.04183109707972	1.15588458447494	29071.9123914759	1027.61940781949	8.88318863456985	49.3346487766377	1.36860345052963	253660.191791634	1032.00028919963	1267	1249590.5	47980.05	657.81	145.98	28.8	1.9	19.1	7.2	29.3	0	19.2	4.1	43.7	36	43.7	36	43.7	36	43.7	36	43.7	36
1	F05	2	OTNT	NA	Neutral	3.50794912559618	9.67647058823529	1.03456798989634	35426.9992050874	976.684214704175	7.86248012718601	43.2265500794913	1.31254275246287	214450.958664547	942.596874318447	1258	1184999	43537.28	630.21	131.34	28.3	1.6	16.6	9.3	29.4	0	16.9	10.7	41.7	34.3	41.7	34.3	41.7	34.3	41.7	34.3	41.7	34.3
1	F05	3	OTNT	NA	Neutral	3.17097415506958	8.76838966202783	1.05382864862988	34407.9801192843	1017.81435630201	9.11729622266402	50.4870775347913	1.27500133249081	242268.086481113	968.00779189057	1006	1194128.9	47134.97	652.49	142.37	30.5	3.7	20.7	11.6	30	4.4	21.2	12.8	43	31.7	43	31.7	43	31.7	43	31.7	43	31.7
1	F06	1	OTNT	NA	Neutral	3.10482529118136	9.38602329450915	1.1534608547523	37943.387687188	986.912116284599	9.43843594009983	51.69384359401	1.39214192443831	266771.725457571	1071.09997561749	1202	1239551.6	48131.9	652.08	145.68	28.8	2.5	20	8.7	29.5	0	20.4	7.3	41.1	34.5	41.1	34.5	41.1	34.5	41.1	34.5	41.1	34.5
1	F06	2	OTNT	NA	Neutral	2.81098039215686	8.62980392156863	1.2114322217788	40407.3066666667	930.715407020512	7.39058823529412	41.6345098039216	1.25748249485989	204189.717647059	878.374480532902	1275	1084568.1	42129.97	626	133.88	26	8.9	16.5	16.9	27.1	2.7	17.1	11.2	37.9	31.8	37.9	31.8	37.9	31.8	37.9	31.8	37.9	31.8
1	F06	3	OTNT	NA	Neutral	2.9674582233949	9.52506596306069	1.40300136349106	42247.4863676341	1038.42967170368	7.97977132805629	45.4335971855761	1.32996126154313	244582.467897977	1025.67433884062	1137	1230616.4	51010.23	692.52	156.68	29.9	1.4	18.7	6.3	29.6	1.6	19.4	5.9	40.1	31.6	40.1	31.6	40.1	31.6	40.1	31.6	40.1	31.6
1	F07	1	OTNT	NA	Neutral	3.22596153846154	9.48076923076923	1.34601526300537	35943.0080128205	1065.56432934804	10.0825320512821	56.7339743589744	1.49714761058079	310452.237179487	1173.36464011638	1248	1274097.9	50681.75	660.68	152.56	29.8	1.8	21.8	5.4	30	0	23.1	4.2	44.6	36.1	44.6	36.1	44.6	36.1	44.6	36.1	44.6	36.1
1	F07	2	OTNT	NA	Neutral	3.61932938856016	11.8441814595661	1.21444203861412	50630.83234714	1106.2724772942	8.37376725838264	47.9497041420118	1.43496231790346	246342.356015779	1099.40911279958	1014	1272744	48428.83	714.82	150.86	30.1	0.9	19.8	5.1	31.7	0	21.1	2.6	43.5	35.2	43.5	35.2	43.5	35.2	43.5	35.2	43.5	35.2
1	F07	3	OTNT	NA	Neutral	2.886925795053	8.38957597173145	1.05024140058591	33858.0053003534	956.94004513084	7.86660777385159	41.4098939929329	1.13646327628196	195564.485865724	867.069407024253	1132	1159842.5	44864.4	639.71	136.92	28.6	0.8	16.9	3.6	29.2	0	16.4	4.2	39.6	31	39.6	31	39.6	31	39.6	31	39.6	31
1	F08	1	OTNT	NA	Neutral	3.34466911764706	10.6580882352941	1.39619771286758	45566.3373161765	1099.40577858273	10.3115808823529	53.3961397058824	1.52330278444081	271011.316176471	1184.89913251562	1088	1360993	48189.68	740.01	147.67	32.3	1.3	21.1	16.2	32.2	0	22.1	16.2	43.6	37.9	43.6	37.9	43.6	37.9	43.6	37.9	43.6	37.9
1	F08	2	OTNT	NA	Neutral	3.30744336569579	10.1860841423948	1.15993429273906	43412.2718446602	1055.8212937369	8.45631067961165	49.4004854368932	1.44202425981339	270684.122977346	1096.09858419125	1236	1241938.8	47988.53	685.21	149.36	28.8	1.9	19.7	8.5	30.6	0	20.9	7.4	41.7	34	41.7	34	41.7	34	41.7	34	41.7	34
1	F08	3	OTNT	NA	Neutral	3.12582159624413	9.02910798122066	1.05860625083414	37520.0215962441	989.882386406235	7.69483568075117	44.5953051643193	1.2803704078915	243654.16713615	976.969934412408	1065	1239236.6	49324.62	674.64	149.51	30.8	0.8	20.3	3.2	30.2	0.1	20.9	0.8	38.8	29.7	38.8	29.7	38.8	29.7	38.8	29.7	38.8	29.7
1	F09	1	PTPRB	NM_002837	sample	3.22332317073171	9.01143292682927	1.00855159877272	33977.0640243902	983.239819722273	9.89176829268293	56.6158536585366	1.42369062481376	289747.583841463	1086.60823836877	1312	1231583.4	46551.89	653.21	140.49	28.4	2.7	18.8	13.9	28.6	0	19.2	16.7	40.9	35.8	40.9	35.8	40.9	35.8	40.9	35.8	40.9	35.8
1	F09	2	PTPRB	NM_002837	sample	3.31742043551089	9.79061976549414	1.07541138421366	37946.7479061977	1031.60981281624	8.92546063651591	48.4463986599665	1.35009084584812	236538.150753769	1009.78113997822	1194	1249526	45570.05	669.69	138.91	28.6	1.1	19.1	15.4	29.3	0	19.1	18.3	41.7	34.8	41.7	34.8	41.7	34.8	41.7	34.8	41.7	34.8
1	F09	3	PTPRB	NM_002837	sample	2.89412737799835	9.79404466501241	1.21851097471875	45763.593879239	995.043907323698	6.15550041356493	34.6526054590571	1.05190074692651	179979.271298594	765.914136827845	1209	1096333.4	42584.96	640.97	135.5	25.8	1.2	14.9	12.4	26.3	0	15.3	15.2	39.7	24.9	39.7	24.9	39.7	24.9	39.7	24.9	39.7	24.9
1	F10	1	WAS	NM_000377	sample	2.57081174438687	7.37392055267703	1.04911550350841	27932.3670120898	922.248547056458	9.63298791018998	54.912780656304	1.47782000040072	294605.556131261	1106.00715745967	1158	1210690.1	48251.01	634.75	149.33	31.6	1.5	21.8	9.8	30.9	0	21.9	8.8	39.8	29.4	39.8	29.4	39.8	29.4	39.8	29.4	39.8	29.4
1	F10	2	WAS	NM_000377	sample	3.02168674698795	8.23775100401607	1.00355614182849	31231.4248995984	956.20936679047	8.13413654618474	44.485140562249	1.1156852127663	235112.590361446	951.893898828961	1245	1151941.2	45676.87	602.54	137	28.5	1.4	18.3	5.6	29.2	0	18.6	4.3	40.2	29.9	40.2	29.9	40.2	29.9	40.2	29.9	40.2	29.9
1	F10	3	WAS	NM_000377	sample	2.84930384930385	7.73546273546274	1.11289003804359	28363.6347256347	920.326902618762	8.23095823095823	44.8304668304668	1.08796170890979	233558.171171171	883.096980780474	1221	1149478.9	48414.75	609.64	143.58	30	1.3	19.6	6.9	30.5	0.1	19.4	5.7	39.8	27.3	39.8	27.3	39.8	27.3	39.8	27.3	39.8	27.3
1	F11	1	ODAM	NM_017855	sample	2.8042650418888	8.3000761614623	1.17790294260419	32954.3853769992	913.511751469571	9.89032749428789	53.8674790555979	1.45270550968127	269382.76770754	1089.26162682079	1313	1204631.5	48090.58	638.72	144.59	28.6	1.6	20.3	6.5	29.2	0	21	6.7	38.6	35.3	38.6	35.3	38.6	35.3	38.6	35.3	38.6	35.3
1	F11	2	ODAM	NM_017855	sample	2.90990990990991	7.69287469287469	1.33959074269068	28147.8656838657	953.101268211331	9.15069615069615	45.8009828009828	1.20769366140411	217323.191646192	971.519120590307	1221	1179771.4	45654.86	603.66	134.36	28.1	1.7	18.6	8	27.4	0	18.4	7	41.2	35.7	41.2	35.7	41.2	35.7	41.2	35.7	41.2	35.7
1	F11	3	ODAM	NM_017855	sample	2.91753653444676	8.32254697286013	1.11734225524233	34175.0960334029	950.542465648048	7.9937369519833	42.8872651356994	1.14812771341735	213921.711899791	894.832031184771	958	1182483.9	41733.93	639.83	126.05	28.6	5.4	16.2	26.8	30.3	4.4	16.9	27.8	38.5	29.5	38.5	29.5	38.5	29.5	38.5	29.5	38.5	29.5
1	F12	1	BRIP1	NM_032043	sample	3.28775167785235	8.87751677852349	1.13801801408197	30250.4320469799	996.947079911697	10.8154362416107	54.0285234899329	1.1497181235989	254478.825503356	955.913516430326	1192	1185796.1	50317.46	578.83	146.82	26.6	2.8	20.1	7.3	26.6	0	20.6	5.9	45.1	30.6	45.1	30.6	45.1	30.6	45.1	30.6	45.1	30.6
1	F12	2	BRIP1	NM_032043	sample	3.20458265139116	9.82651391162029	1.45279904049428	37527.8977086743	1040.68404451714	8.74222585924714	52.2626841243863	1.45535775117436	277878.274140753	1063.43221398728	1222	1108536.3	46657.68	567.52	140.17	23.7	1.5	17.3	8.3	23.6	0	16.7	10.4	47	38.5	47	38.5	47	38.5	47	38.5	47	38.5
1	F12	3	BRIP1	NM_032043	sample	3.83827493261456	10.6891284815813	1.09855563514131	39152.9982030548	1066.46004511399	9.18688230008985	50.2506738544474	1.11489974929244	267457.832884097	968.880859127794	1113	1246504.7	49596.01	631.49	144.57	28.8	1	19.9	3.4	28.8	0	18.2	3.2	45.7	31.4	45.7	31.4	45.7	31.4	45.7	31.4	45.7	31.4
1	F13	1	ATRX	NM_138270	sample	3.32082216264522	8.54334226988382	1.03785072603462	31896.8302055407	1052.59422499651	9.02502234137623	45.5067024128686	1.37278815436246	210528.367292225	1021.66225597915	1119	1263820.4	45603.34	679.64	141.26	29.8	1.3	19.9	13.2	29.6	0	20.3	15.4	43.6	37.4	43.6	37.4	43.6	37.4	43.6	37.4	43.6	37.4
1	F13	2	ATRX	NM_138270	sample	3.50647249190939	9.89401294498382	1.32247652471585	38202.3001618123	1083.19351381136	8.96601941747573	46.4393203883495	1.32716810318653	217882.484627832	1011.34010981157	1236	1181709	44494.34	669.53	138.88	28.6	1.6	19.6	14.5	29.1	0	19.3	13.2	45.4	37.5	45.4	37.5	45.4	37.5	45.4	37.5	45.4	37.5
1	F13	3	ATRX	NM_138270	sample	3.64527629233512	11.2388591800357	1.2873252552891	44567.3841354724	1110.98953521644	8.69429590017825	47.9019607843137	1.31353742148804	233786.191622103	1023.02796093211	1122	1205580.2	45070.67	680.39	142.73	27.5	5.5	19.1	13.5	28.4	4.4	19.5	11.8	45.4	35.6	45.4	35.6	45.4	35.6	45.4	35.6	45.4	35.6
1	F14	1	PLXNB2	NM_012401	sample	3.82446311858077	10.171802054155	1.02207127183479	38369.1083099907	1051.44233128361	9.8655462184874	55.7320261437908	1.43106636565011	274726.704948646	1069.62486274891	1071	1283719.1	47727.52	687.7	144.63	30.5	2	19.6	7.8	30.4	0	20.5	7.1	43.1	36.3	43.1	36.3	43.1	36.3	43.1	36.3	43.1	36.3
1	F14	2	PLXNB2	NM_012401	sample	4.18814675446849	13.1063029162747	1.34433359816869	51382.8588899341	1127.37124645116	8.52304797742239	50.7685794920038	1.39941079488378	272761.106302916	1099.85501287037	1063	1256141.8	47489.3	707.4	152.91	29.2	2.4	18.8	11.9	30.4	0	21.1	10.9	45.2	36.5	45.2	36.5	45.2	36.5	45.2	36.5	45.2	36.5
1	F14	3	PLXNB2	NM_012401	sample	3.60869565217391	10.2127659574468	1.00043491351776	38206	994.983073722795	7.74283071230342	49.3617021276596	1.3951256574955	276751.619796485	997.357458859343	1081	1188176.7	47461.02	654.04	148.31	28.9	1.9	17.9	9.3	29.1	0.5	18.5	7.6	40.8	31	40.8	31	40.8	31	40.8	31	40.8	31
1	F15	1	ZMYM2	NM_197968	sample	3.19263456090652	8.1756373937677	0.957059493688266	27867.5684608121	950.10236967203	10.2691218130312	51.0755429650614	1.23193579940317	235188.250236072	980.522748631544	1059	1229733.7	44067.98	625.1	131.37	29	1.9	17.9	13.4	29.1	0	17.7	17.7	41.8	35.6	41.8	35.6	41.8	35.6	41.8	35.6	41.8	35.6
1	F15	2	ZMYM2	NM_197968	sample	3.94153052450559	10.3086844368014	1.13682471215821	35789.3533963887	1051.91219835363	10.1900257953568	55.3258813413586	1.47934435136171	273517.700773861	1116.52210288955	1163	1267517.3	48812.81	668.25	146.52	30.1	2.1	21.4	10.4	31.2	0.3	22.1	9.8	44.9	36.7	44.9	36.7	44.9	36.7	44.9	36.7	44.9	36.7
1	F15	3	ZMYM2	NM_197968	sample	3.07330316742081	9.01176470588235	1.06845787178922	35433.0968325792	955.499628341156	10.2280542986425	55.8868778280543	1.37186176363034	273254.731221719	1033.78480953225	1105	1225670.7	48556.3	630.34	146.62	27.8	2	19.7	9.4	28.1	0	19.7	9	40.3	33.9	40.3	33.9	40.3	33.9	40.3	33.9	40.3	33.9
1	F16	1	MBD1	NM_015845	sample	3.29550561797753	10.0887640449438	1.20873539501387	41013.6516853933	956.105179971762	6.15280898876405	32.4719101123596	1.1914670432816	157821.217977528	861.382040274642	890	1079093.3	40502.58	587.11	125.92	23.4	1.5	13.5	11.1	23.9	0	14.6	10.4	41.5	37.8	41.5	37.8	41.5	37.8	41.5	37.8	41.5	37.8
1	F16	2	MBD1	NM_015845	sample	4.05919661733615	13.438689217759	1.55851326421403	58724.6469344609	1068.01399998002	8.17019027484144	43.7663847780127	1.38703538334387	213047.038054968	1036.65717319962	946	1142718.6	46696.72	646.78	148.23	24.4	1.5	17.8	8.9	25.2	0	18.9	8.9	43.9	40.6	43.9	40.6	43.9	40.6	43.9	40.6	43.9	40.6
1	F16	3	MBD1	NM_015845	sample	3.41529411764706	10.1223529411765	1.14331146164276	39861.6929411765	1059.55724639955	7.52588235294118	43.8411764705882	1.2586774815712	228169.269411765	917.69346301009	850	1076012.3	45543.06	632.08	144.01	25.3	2.7	17.4	7.1	27.3	0.2	18.8	4.1	44.1	32	44.1	32	44.1	32	44.1	32	44.1	32
1	F17	1	OTNT	NA	Neutral	2.86375779162956	7.59038290293856	1.02305969765248	27761.5770258237	948.052798975781	11.420302760463	60.0641139804096	1.46533174141053	294993.7809439	1125.82367078374	1123	1278571.5	47720.05	644.87	141.05	32.1	1.2	21.7	11	31.7	0	21.9	13.2	42.1	36.2	42.1	36.2	42.1	36.2	42.1	36.2	42.1	36.2
1	F17	2	OTNT	NA	Neutral	3.41228070175439	10.4315789473684	1.41938726470592	40948.4868421053	1085.6733480844	8.65087719298246	48.6298245614035	1.46208964808932	248617.725438596	1089.58202862873	1140	1145436.3	46716.29	640.6	147.18	25.4	1.7	17.7	16.1	26.8	0	18.4	14	45.3	38.2	45.3	38.2	45.3	38.2	45.3	38.2	45.3	38.2
1	F17	3	OTNT	NA	Neutral	3.20970537261698	8.49913344887348	0.938324123730234	31542.2114384749	912.464926925484	8.25129982668977	42.7227036395147	1.12863674983441	202670.909878683	905.010440187961	1154	1186637.2	43350.59	622.72	129.68	28.1	4.4	17.7	16.1	28.8	3.5	17.2	20.2	38.6	30.4	38.6	30.4	38.6	30.4	38.6	30.4	38.6	30.4
1	F18	1	OTNT	NA	Neutral	2.84018619084562	7.34134988363072	1.11882970155693	24881.2211016292	970.262518280563	8.85958107059736	48.9674166020171	1.36328135946363	264628.106283941	1075.86687923378	1289	1131791.4	49412.15	575.62	147.35	25.1	1.6	19	4	25.2	0.1	18.8	0.6	42.3	33.2	42.3	33.2	42.3	33.2	42.3	33.2	42.3	33.2
1	F18	2	OTNT	NA	Neutral	3.53541858325667	10.0441582336707	1.01253688526415	38896.8344066237	974.790195442987	9.06991720331187	51.3247470101196	1.35083455069422	261921.909843606	1031.99479675959	1087	1209882.7	45460.57	626.46	135.81	29.2	1	19.3	16.7	29.9	0	19.9	20	41.4	35.1	41.4	35.1	41.4	35.1	41.4	35.1	41.4	35.1
1	F18	3	OTNT	NA	Neutral	2.79752066115702	8.58264462809917	1.04385012718663	37591.9099173554	949.628925394324	8.88842975206612	44.9454545454545	1.15602577743173	225895.779338843	933.137539384063	1210	1149066.6	45115.01	608.16	135.77	28.9	14.3	18.7	13.3	29.3	16.5	19.1	10.7	40.4	29.5	40.4	29.5	40.4	29.5	40.4	29.5	40.4	29.5
1	F19	1	OTNT	NA	Neutral	2.7320419693301	8.94269572235674	1.21863771733707	39605.00322841	1028.93588443751	8.25665859564165	38.5690072639225	1.11711321184711	166547.626311542	871.582031905944	1239	1259288.1	46265.86	687.82	143.11	28.4	2.2	18.5	7.3	27.9	0	18.8	4.8	42.5	33.5	42.5	33.5	42.5	33.5	42.5	33.5	42.5	33.5
1	F19	2	OTNT	NA	Neutral	2.79345088161209	7.55919395465995	1.01836595153846	27878.5264483627	969.819237023854	7.62468513853904	38.7187237615449	1.11593743392343	176900.441645676	862.734445212738	1191	1140855.1	41382.61	628.74	127.28	28.8	2.7	16.8	14.7	30.5	0	16.5	15	42.1	31.9	42.1	31.9	42.1	31.9	42.1	31.9	42.1	31.9
1	F19	3	OTNT	NA	Neutral	4.04901960784314	12.1827094474153	1.29681695733368	50808.6773618538	1131.23606585465	8.76737967914439	43.4286987522282	1.22203698689206	203114.73885918	971.951337564882	1122	1315131.5	45705.59	683.84	137.21	30.1	1.5	19.2	4.7	30.2	0.6	19.1	3.9	47.1	36.3	47.1	36.3	47.1	36.3	47.1	36.3	47.1	36.3
1	F20	1	OTNT	NA	Neutral	2.61586314152411	6.72083981337481	0.975667934031099	24014.1788491446	868.049248418969	9.14852255054432	51.1034214618974	1.30300142246499	273159.059097978	1067.01222465798	1286	1135495.9	49302.99	594.89	148.3	28.5	2.6	20.2	7.1	28.1	1.6	21.4	6.8	38.9	34.1	38.9	34.1	38.9	34.1	38.9	34.1	38.9	34.1
1	F20	2	OTNT	NA	Neutral	3.44995864350703	10.095947063689	1.39038941903653	39941.3879239041	1012.57567583695	9.26468155500414	50.0471464019851	1.22939797379991	246756.913978495	988.923085167335	1209	1180593	46703.63	629.44	139.9	29.9	1.6	20.8	6.2	29.5	0	20.8	5.5	41.9	32.4	41.9	32.4	41.9	32.4	41.9	32.4	41.9	32.4
1	F20	3	OTNT	NA	Neutral	3.42942176870748	9.5187074829932	1.18835911326689	35295.2933673469	992.76536686159	10.7942176870748	59.7117346938776	1.3828916595933	309174.378401361	1117.68592373234	1176	1228685.4	51162.66	652.71	153.47	30.5	2.1	22.5	4.8	30.4	1.1	23.3	0.9	42.2	34.1	42.2	34.1	42.2	34.1	42.2	34.1	42.2	34.1
1	F21	1	OTNT	NA	Neutral	3.36968085106383	9.91666666666667	1.18346528315878	38782.6737588652	1001.72887359824	8.81737588652482	47.4193262411348	1.27596323399943	234554.542553191	945.205636196578	1128	1168095.5	43144.49	615.48	128.51	26.5	1.9	16.7	14.5	26.9	0	16.5	20.2	43.4	33.6	43.4	33.6	43.4	33.6	43.4	33.6	43.4	33.6
1	F21	2	OTNT	NA	Neutral	3.07706093189964	8.53763440860215	1.03917349964916	29919.4435483871	942.415707345313	10.3951612903226	55.0367383512545	1.41281225278194	260356.515232975	1062.83340152421	1116	1162477.8	45272.3	609.93	135.24	28.9	1.8	20.1	14.2	28.7	0	20.2	16	40.8	37.5	40.8	37.5	40.8	37.5	40.8	37.5	40.8	37.5
1	F21	3	OTNT	NA	Neutral	3.26758147512864	9.02572898799314	1.05272806240767	33245.2598627787	999.98204460677	9.40051457975986	52.5291595197256	1.40059682344107	262208.442538593	1046.56388985575	1166	1190041.2	46570.4	632.11	139.73	29.2	3.2	19.9	8.2	29.8	2.4	19.7	8.1	42.5	35.3	42.5	35.3	42.5	35.3	42.5	35.3	42.5	35.3
1	F22	1	OTNT	NA	Neutral	3.46763202725724	10.8347529812606	1.26321050905837	44985.9224872232	986.222250535502	9.27853492333901	49.8526405451448	1.31277954197877	242070.467632027	1010.61838384415	1174	1265302.6	47910.57	675.7	145.61	30.1	1.4	20.1	8.5	30.7	0	21.5	8.4	38.9	33.9	38.9	33.9	38.9	33.9	38.9	33.9	38.9	33.9
1	F22	2	OTNT	NA	Neutral	2.6852871754524	7.59323367427223	1.06423915833904	26904.3690007868	856.132022545562	8.68292682926829	45.7600314712825	1.11460619208007	218822.415420928	884.69160540067	1271	1063425.3	46527.83	571.21	138.89	24.2	1.7	18.6	9	25	0	19.2	10.5	37.8	31.7	37.8	31.7	37.8	31.7	37.8	31.7	37.8	31.7
1	F22	3	OTNT	NA	Neutral	2.84905660377358	7.31603773584906	0.938177928222309	24859.7562893082	841.968946320806	8.94496855345912	48.0982704402516	1.18402408467058	236385.73427673	922.426261991526	1272	1061587.6	47873.89	558.43	146.32	26.3	1.7	19.4	9.6	26.2	0	19.6	11	37.3	30.1	37.3	30.1	37.3	30.1	37.3	30.1	37.3	30.1
1	G03	1	RF	NA	Neutral	1.34944532488114	3.18541996830428	0.720765921630759	9147.06259904913	589.248565345038	8.11410459587956	41.5459587955626	1.10593196801748	193228.190174326	865.442326688731	1262	892168.2	43416.77	475.47	131.33	24.5	2.6	18	17.2	24.8	0.1	18.5	19.3	30.9	28.1	30.9	28.1	30.9	28.1	30.9	28.1	30.9	28.1
1	G03	2	RF	NA	Neutral	1.93037974683544	4.86347197106691	0.800627494948268	16645.5533453888	703.815665575042	7.78300180831826	41.8236889692586	1.18108314178619	208067.488245931	914.33406399131	1106	966910.9	43173.99	537.13	133.22	25.7	1.4	17	16.7	26.9	0	18.1	15.2	31.2	30.9	31.2	30.9	31.2	30.9	31.2	30.9	31.2	30.9
1	G03	3	RF	NA	Neutral	2.62695652173913	7.43478260869565	1.07530023921723	29283.8408695652	878.828911881012	7.66869565217391	40.8608695652174	1.13129205560857	192360.819130435	810.686162713285	1150	1030347.8	44741.93	569.46	134.66	26.2	1.4	15.1	6.2	27	0.3	15.6	4.7	37.9	30	37.9	30	37.9	30	37.9	30	37.9	30
1	G04	1	RF	NA	Neutral	2.63713798977853	9.27001703577513	1.16386949809254	46922.5400340716	1009.4172831147	8.47529812606474	53.9293015332198	1.63324668267277	304436.95911414	1130.54707575729	1174	1202029.7	52104.63	709.14	164.07	26.6	2	20.4	9.7	28.8	0	22.2	6.5	40	33.1	40	33.1	40	33.1	40	33.1	40	33.1
1	G04	2	RF	NA	Neutral	1.86765857478465	6.35238841033673	1.16330067819602	28675.3492560689	749.731721401385	8.31166797180893	48.5841816758027	1.29545057187181	251876.992169146	957.125187837257	1277	1012043.9	44973.75	589.92	137.45	24.8	2.4	17.5	22.2	26.2	0	18.2	23.6	31.4	30.4	31.4	30.4	31.4	30.4	31.4	30.4	31.4	30.4
1	G04	3	RF	NA	Neutral	2.94563106796117	11.5708737864078	1.53225543646371	57171.0495145631	1009.55810320614	8.61747572815534	51.8368932038835	1.49260160112363	283363.559223301	1078.34485462842	1030	1205041.5	48214.4	726.08	154.43	28.8	1.1	18.6	19.1	29.9	0	19	21.7	37.7	32	37.7	32	37.7	32	37.7	32	37.7	32
1	G05	1	RF	NA	Neutral	2.85566119273984	7.52290406222991	0.962330538752312	26924.9714779602	952.194006005256	7.99135695764909	43.1019878997407	1.23952197562163	215105.238547969	994.677839749631	1157	1209900.6	44651.32	638.42	136.51	28.3	2	18.7	5.4	28.8	0	19.4	3.8	40.3	32.8	40.3	32.8	40.3	32.8	40.3	32.8	40.3	32.8
1	G05	2	RF	NA	Neutral	3.21816479400749	8.58801498127341	1.16503839988326	31156.4962546817	1026.60736927132	7.62359550561798	47.12734082397	1.47413226857083	269451.16011236	1081.04910349854	1068	1180530.7	47063.53	637.07	142.76	29.2	2.3	17.9	7	30	0	17.2	2.7	43.1	38.1	43.1	38.1	43.1	38.1	43.1	38.1	43.1	38.1
1	G05	3	RF	NA	Neutral	2.76937984496124	8.03779069767442	1.10087348457064	32405.8585271318	944.637776181914	7.58527131782946	41.0358527131783	1.15555912498345	192566.778100775	870.57858394878	1032	1020150.4	41700	577.98	130.48	26.6	7.8	17.7	23.5	27.5	7.7	18.4	23.7	38.9	30.2	38.9	30.2	38.9	30.2	38.9	30.2	38.9	30.2
1	G06	1	RF	NA	Neutral	2.4924578527063	6.92369121561668	1.17543697983624	26139.5066548358	955.93107469434	9.9547471162378	53.1854480922804	1.36646287694027	277098.099378882	1161.50267442464	1127	1251686	51287.67	663.82	157.98	30.7	2.4	22.3	5.1	30.7	2	23	5.1	39.3	35	39.3	35	39.3	35	39.3	35	39.3	35
1	G06	2	RF	NA	Neutral	2.96843853820598	8.74501661129568	1.05847994927035	33944.6569767442	965.078071948206	7.43355481727575	44.5323920265781	1.3619007540789	241872.617940199	1009.06888927858	1204	1125502.5	44862.08	617.06	138.87	26.2	2.6	17.3	8	27.1	0.1	17.5	4.2	40.6	32.1	40.6	32.1	40.6	32.1	40.6	32.1	40.6	32.1
1	G06	3	RF	NA	Neutral	2.16335350043215	5.43647363872083	1.05064652983499	18279.0942091616	855.536107082378	7.61797752808989	40.6940363007779	1.1474360367203	211464.613656007	916.290739308798	1157	1022741.5	44302.54	544.29	132.83	26.2	1.6	17.5	10.1	26.5	1.2	16.3	9.9	37.3	30.1	37.3	30.1	37.3	30.1	37.3	30.1	37.3	30.1
1	G07	1	RF	NA	Neutral	3.21083172147002	12.78916827853	1.98917768069369	72661.5444874275	1160.98815501839	8.16924564796905	47.8114119922631	1.32203580479313	254451.701160542	1044.16644246569	1034	1297868.3	48905.33	825.2	156.33	29.2	2.2	18.8	13.9	30.8	0	20.4	11.2	40.6	33	40.6	33	40.6	33	40.6	33	40.6	33
1	G07	2	RF	NA	Neutral	2.85208497246263	14.6317859952793	3.05175527555348	101093.293469709	1425.3757355609	9.25255704169945	70.4657749803305	2.2216536869569	448841.955153422	1495.36148364318	1271	1409127.5	55984.05	1036.99	189.8	32.8	2.8	25.2	11.8	35.6	0.1	27.6	9.4	42.1	39.3	42.1	39.3	42.1	39.3	42.1	39.3	42.1	39.3
1	G07	3	RF	NA	Neutral	2.93542757417103	13.2347294938918	2.25367368540933	75385.8516579407	1297.64094723246	8.2303664921466	58.4877835951134	1.87584249293165	358178.754799302	1294.67110852944	1146	1307515.8	52629.67	943.36	177.65	30.2	1.8	22.3	16.9	32.5	0	25.6	14.9	42.8	33.7	42.8	33.7	42.8	33.7	42.8	33.7	42.8	33.7
1	G08	1	RF	NA	Neutral	2.80884808013356	7.32387312186978	1.07050410664416	25588.918196995	966.35975956826	8.42654424040067	43.8372287145242	1.20014615251182	212616.665275459	922.539811100217	1198	1166685.6	43265.03	596.79	126.69	26.7	1.3	17	17.4	27	0	16.8	19.1	43.4	33.7	43.4	33.7	43.4	33.7	43.4	33.7	43.4	33.7
1	G08	2	RF	NA	Neutral	3.262100456621	9.68493150684932	1.17910344352066	37424.2684931507	963.843557935619	7.70228310502283	45.4995433789954	1.32624545310956	230788.439269406	975.600191689659	1095	1083804.1	43611.22	598.02	133.21	25.8	1.9	16.4	10.9	26.5	0	17.3	11.9	42.5	35.1	42.5	35.1	42.5	35.1	42.5	35.1	42.5	35.1
1	G08	3	RF	NA	Neutral	3.15039577836412	9.61301671064204	1.24503598426152	39465.4204045734	971.023165303291	7.59806508355321	44.4089709762533	1.12715983377745	230405.582233949	867.057944474048	1137	1106535.2	45339.69	613.45	139.33	26.3	2.2	16.4	7.5	26.6	0	17.4	4.7	41.5	28.3	41.5	28.3	41.5	28.3	41.5	28.3	41.5	28.3
1	G09	1	BRCA1	NM_007298	sample	4.26369545032498	12.1689879294336	1.48072477466356	46250.0594243268	1148.97206434327	9.02228412256267	50.7307335190344	1.39579779037819	256018.572887651	1010.08573802462	1077	1255027.5	48127.25	681.68	144.99	29.1	2.1	18.9	7.8	30.2	0	20.5	3.4	49.4	35.1	49.4	35.1	49.4	35.1	49.4	35.1	49.4	35.1
1	G09	2	BRCA1	NM_007298	sample	3.33731019522777	10.970715835141	1.65509582532347	48885.7744034707	1157.09698291505	7.74186550976139	47.0422993492408	1.34808463620968	243236.917570499	952.655071171654	922	1081551.5	44881.56	655.98	142.7	26	1.5	16.8	12.6	27.9	0	18.1	12	47.9	33.2	47.9	33.2	47.9	33.2	47.9	33.2	47.9	33.2
1	G09	3	BRCA1	NM_007298	sample	3.62913907284768	9.47587511825922	1.10305615395343	32340.0993377483	1017.81441637819	9.36613055818354	55.2507095553453	1.39564676844674	281448.477767266	1037.19345311729	1057	1070858.8	47312.21	585.99	145.21	24.9	4.4	19.1	9.7	25.7	3	19.7	7.1	45.4	34	45.4	34	45.4	34	45.4	34	45.4	34
1	G10	1	ASXL1	NM_015338	sample	3.01165501165501	8.74980574980575	1.32079571405216	34320.4001554002	982.128115822864	8.55089355089355	46.021756021756	1.25256640276135	223181.588966589	915.972442045861	1287	1135258	44319.7	616.68	139.09	27.4	1.4	17	12.8	27.6	0	17.3	12.4	41.2	31.8	41.2	31.8	41.2	31.8	41.2	31.8	41.2	31.8
1	G10	2	ASXL1	NM_015338	sample	3.39754098360656	10.2049180327869	1.17762395901421	41658.7131147541	1023.98743269711	7.64262295081967	41.5614754098361	1.29188154494554	204940.415573771	936.564733944919	1220	1081771.2	43957.65	602.41	137.95	25.3	2.3	16.2	10.1	25.7	0	17	9.9	43.4	35.5	43.4	35.5	43.4	35.5	43.4	35.5	43.4	35.5
1	G10	3	ASXL1	NM_015338	sample	2.84868977176669	8.53930684699916	1.35320361373693	33639.7480980558	1023.14891953671	7.8334742180896	42.3846153846154	1.27197669655221	211605.956043956	925.269347045703	1183	1053628.4	45292.43	589.7	147.79	27	1.7	16.7	6.1	27.4	0	17	4.9	44.4	33.1	44.4	33.1	44.4	33.1	44.4	33.1	44.4	33.1
1	G11	1	ASXL2	NM_018263	sample	3.0068085106383	8.84	1.22934610419656	34307.9744680851	972.898463910373	9.78382978723404	55.5855319148936	1.44575048622601	288839.889361702	1088.92869552468	1175	1144914.2	49797.12	644.06	153.89	26.8	1.9	19.7	10.6	27.7	0	19.9	8.3	41.3	35.9	41.3	35.9	41.3	35.9	41.3	35.9	41.3	35.9
1	G11	2	ASXL2	NM_018263	sample	2.58377896613191	7.18716577540107	0.839290196736155	25373.8600713012	792.664435234928	8.09625668449198	47.3591800356506	1.27150298019097	249520.877005348	949.213315862697	1122	1052654.4	45772.84	554.13	137.57	24.5	2.2	16	7.9	24.9	0.1	16.9	7	35.5	35.4	35.5	35.4	35.5	35.4	35.5	35.4	35.5	35.4
1	G11	3	ASXL2	NM_018263	sample	3.27655502392345	8.18755980861244	1.03718408704328	28947.8009569378	987.255621278758	9.30717703349282	52.3062200956938	1.3505089248281	270428.25645933	1061.07058993411	1045	1195521	48308.18	631.16	149.98	29.4	1.9	19	8	29.3	0	18.7	5.6	43	36.3	43	36.3	43	36.3	43	36.3	43	36.3
1	G12	1	TP53BP1	NM_005657	sample	3.38519447929737	8.93475533249686	1.36172277224583	31262.0464240903	1175.86597661481	10.2107904642409	62.2170639899624	1.60210100852971	325741.366373902	1176.08235387507	797	1289786.7	49645.57	741.31	153.58	35.6	2.1	19.8	8.8	40.9	0	20.5	5.6	53.1	34.6	53.1	34.6	53.1	34.6	53.1	34.6	53.1	34.6
1	G12	2	TP53BP1	NM_005657	sample	3.22302904564315	10.1327800829876	1.82512827472632	47500.75	1273.61527368745	9.25207468879668	54.5114107883817	1.26985446240026	277110.953319502	992.841922686403	964	1225421.6	47944.47	772.43	156.65	33.8	1.3	20.6	11.1	37	0	22.3	7.9	50.6	28.4	50.6	28.4	50.6	28.4	50.6	28.4	50.6	28.4
1	G12	3	TP53BP1	NM_005657	sample	3.86762075134168	12.7620751341682	1.95170768688137	60623.7906976744	1354.62532448267	8.62432915921288	55.2110912343471	1.67583882834937	293850.02862254	1133.78142685657	559	1402543	48040.21	900.79	157.37	41.7	3.9	20.2	7.5	45.3	1.3	23.3	4.1	51.5	31.8	51.5	31.8	51.5	31.8	51.5	31.8	51.5	31.8
1	G13	1	FAT1	NM_005245	sample	3.59613526570048	10.7690821256039	1.45462587691316	45906.6898550725	1123.40315312183	7.25797101449275	39.6280193236715	1.24031533632919	198747.622222222	956.693485326153	1035	1144307.6	46575.13	656.74	143.59	24.2	1.4	15.7	6.5	24.6	0	17.1	3.1	46.8	36.9	46.8	36.9	46.8	36.9	46.8	36.9	46.8	36.9
1	G13	2	FAT1	NM_005245	sample	3.45123062898815	10.7329079307201	1.33145764482465	43413.7037374658	997.330732192617	7.16226071103008	43.0355515041021	1.32645258098966	239194.945305378	968.522660972077	1097	1062374.1	44754.08	603.82	138.79	23.6	2.3	14.7	17.3	24.5	0	16.6	15.3	41.8	35.1	41.8	35.1	41.8	35.1	41.8	35.1	41.8	35.1
1	G13	3	FAT1	NM_005245	sample	3.39509536784741	13.2275204359673	1.80324246565311	67250.4972752044	1172.562543927	6.48773841961853	42.5735694822888	1.24326369946794	236749.884196185	933.269824376034	734	1145864.2	43507.19	727.8	140.19	25.9	1	15.4	8.4	29	0	16.5	4.4	45.5	30.5	45.5	30.5	45.5	30.5	45.5	30.5	45.5	30.5
1	G14	1	BAP1	NM_004656	sample	3.88538205980066	10.4277408637874	1.14078943144436	36079.9410299003	1091.41570417139	10.3114617940199	61.1636212624585	1.60588777176175	327855.293189369	1184.48575174106	1204	1305439.9	49924.34	671	148.67	29.7	0.6	20.5	5	29.6	0	21.2	5.1	47.2	39.4	47.2	39.4	47.2	39.4	47.2	39.4	47.2	39.4
1	G14	2	BAP1	NM_004656	sample	3.6265164644714	11.0424610051993	1.23974179269916	41859.3968804159	1091.59885085856	8.73743500866551	53.2244367417678	1.57318556157079	291069.52339688	1101.72357855491	1154	1186878.7	47416.2	676.09	149.55	29	1.6	19.6	12.9	30.4	0	21.4	12.7	46.2	34.9	46.2	34.9	46.2	34.9	46.2	34.9	46.2	34.9
1	G14	3	BAP1	NM_004656	sample	3.69721115537849	14.50796812749	2.56239346574853	76641.0378486056	1442.45022056402	9.46613545816733	62.3725099601594	1.76699874491025	321598.846613546	1214.33345530387	502	1465990.1	51375.98	1026.29	172.95	42.6	1.8	25.1	11.4	48.4	0	30.9	3.8	46	34.5	46	34.5	46	34.5	46	34.5	46	34.5
1	G15	1	ZNF516	NM_014643	sample	3.2448132780083	10.5819502074689	1.33761122958468	42212.2520746888	992.900042009352	7.19917012448133	46.1639004149378	1.4445565939053	257197.671161826	998.500530794139	964	1003088.7	43652.59	595.34	139.4	22.9	1.6	16.2	13.8	24.5	0	17.9	12	42.7	33.8	42.7	33.8	42.7	33.8	42.7	33.8	42.7	33.8
1	G15	2	ZNF516	NM_014643	sample	3.56706652126499	10.7044711014177	1.32035083107671	39372.3882224646	1034.48964730235	7.52126499454744	44.2322791712105	1.2718883087994	221315.711014177	926.109505989316	917	1031788.6	42907.5	569.89	131.81	23.6	2.5	15.4	10.9	23.9	0	15.7	6.8	45.6	36.1	45.6	36.1	45.6	36.1	45.6	36.1	45.6	36.1
1	G15	3	ZNF516	NM_014643	sample	3.23890462700661	9.23796033994334	1.04377215902757	33612.5731822474	964.405523915281	8.15958451369216	47.056657223796	1.19637105093571	238352.542965061	900.775949191376	1059	1071612.8	45941.08	580.61	142.21	25.3	3.5	16.9	9.4	25.8	3.1	17.5	11	42.5	30.5	42.5	30.5	42.5	30.5	42.5	30.5	42.5	30.5
1	G16	1	GRIN2A	NM_000833	sample	3.59605026929982	9.25044883303411	1.15593524267284	30941.3509874327	1024.0085729044	13.3061041292639	73.3339317773788	1.56675668168501	354378.407540395	1153.08996881535	1114	1324154.5	52257.51	662.97	148.12	33.7	2.3	24.1	7.6	32	0	23.5	6	44.4	35.9	44.4	35.9	44.4	35.9	44.4	35.9	44.4	35.9
1	G16	2	GRIN2A	NM_000833	sample	3.96921641791045	10.1753731343284	1.2742366349751	35943.6445895522	1165.10759807312	12.0746268656716	61.1259328358209	1.48501339872615	284201.347014925	1138.9043609963	1072	1345334.9	50012.48	702.19	149.01	31.4	2.2	23.1	10.1	32.3	0	22.9	10.1	48.9	40.1	48.9	40.1	48.9	40.1	48.9	40.1	48.9	40.1
1	G16	3	GRIN2A	NM_000833	sample	3.16871704745167	8.13532513181019	1.12226654464355	28324.8875219684	962.570438972803	10.7372583479789	55.6660808435852	1.34216193868291	260739.329525483	1013.25900807301	1138	1199303.7	48021.8	615.33	140.63	30.7	2	21.2	7	30.1	0.8	20.1	6.1	42	33.6	42	33.6	42	33.6	42	33.6	42	33.6
1	G17	1	RF	NA	Neutral	3.37023255813953	9.15906976744186	1.32926017655801	35625.9748837209	1110.69459266927	10.4139534883721	57.4781395348837	1.46536983964055	299448.693953488	1171.88366025908	1075	1339414.8	48230.02	704.6	145.02	30	1.5	21.2	9	30	0	21.5	7.3	43.9	36.8	43.9	36.8	43.9	36.8	43.9	36.8	43.9	36.8
1	G17	2	RF	NA	Neutral	2.8140221402214	7.14391143911439	0.984555625644115	24338.7645756458	915.267848444376	7.62878228782288	40.169741697417	1.11836208176713	206125.349077491	909.792169475592	1355	1044968.6	45059.08	557.65	142.45	23	3.1	16.3	8.3	24.4	0	16.7	4.3	40.1	31.7	40.1	31.7	40.1	31.7	40.1	31.7	40.1	31.7
1	G17	3	RF	NA	Neutral	2.60425183973835	7.08830744071954	0.947636711548138	27185.9509403107	833.577101908203	7.94521668029436	44.323793949305	1.20849217538524	223254.303352412	905.150317001817	1223	1011572.7	38365.41	544.89	115.32	24.1	3.5	14.6	24.3	24.5	2.9	14.4	21.3	36.4	32.4	36.4	32.4	36.4	32.4	36.4	32.4	36.4	32.4
1	G18	1	RF	NA	Neutral	3.01320901320901	8.18803418803419	1.29630240198014	28165.0598290598	990.387055620335	9.28904428904429	50.3045843045843	1.4512076784337	256057.540792541	1043.26405510798	1287	1126424	45216.85	586.97	132.83	27.4	1	17.7	9	27.5	0	17.2	11.9	44.4	38.4	44.4	38.4	44.4	38.4	44.4	38.4	44.4	38.4
1	G18	2	RF	NA	Neutral	3.73567151411463	9.57570573139435	1.14710769949898	33924.5551753636	1109.2476249041	9.85543199315654	54.8006843455945	1.54730058805903	288180.717707442	1203.17272525663	1169	1219432.5	46919.99	656.56	143.22	28.7	1.8	20.1	8	29.3	0	21.9	6.7	46.3	41.6	46.3	41.6	46.3	41.6	46.3	41.6	46.3	41.6
1	G18	3	RF	NA	Neutral	0.835137385512073	1.90341382181515	0.447975534173891	4962.99916736053	381.129793349476	8.65278934221482	39.6153205661948	0.83696867317462	160492.582014988	677.345857328469	1201	695156.6	38816.86	356.9	114.75	23.5	11.4	16.1	17.7	22.3	12.8	15.2	21.6	20.6	24	20.6	24	20.6	24	20.6	24	20.6	24
1	G19	1	RF	NA	Neutral	3.47745571658615	9.99436392914654	1.26368427716419	34561.3615136876	1016.646294977	8.95652173913044	47.9766505636071	1.31299627539124	238263.242351047	1018.07787900868	1242	1177696.8	46531.24	618.1	139.58	27.3	1.9	18.5	10.2	28.7	0	18.5	8.2	45	35.8	45	35.8	45	35.8	45	35.8	45	35.8
1	G19	2	RF	NA	Neutral	3.23135755258126	9.61663479923518	1.2409475782167	36302.1625239006	987.427937437795	8.35564053537285	50.3393881453155	1.42386734573799	263851.736137667	1051.16169663304	1046	1132695.8	47251.17	647.7	147.67	27.8	1.5	20	10.3	30.2	0	20.7	8.4	40.4	36.3	40.4	36.3	40.4	36.3	40.4	36.3	40.4	36.3
1	G19	3	RF	NA	Neutral	3.44465648854962	10.219465648855	1.39697410467986	40878.2051526718	1075.14076132475	8.3263358778626	44.4818702290076	1.26730865357671	214690.911259542	948.860863422599	1048	1150189.4	44019.36	637.1	132.12	26.7	1.4	17.3	14.6	27.9	0.2	16.9	16.1	45.3	36.2	45.3	36.2	45.3	36.2	45.3	36.2	45.3	36.2
1	G20	1	RF	NA	Neutral	2.96232339089482	7.88932496075353	1.23579261026484	33341.8924646782	955.103554806631	9.28806907378336	53.8704866562009	1.3651584214125	271840.967817896	1031.28763753385	1274	1121030.7	47298.74	599.42	141.55	24.4	1.5	18.1	9.1	24.5	0	19	10.7	41.2	34.2	41.2	34.2	41.2	34.2	41.2	34.2	41.2	34.2
1	G20	2	RF	NA	Neutral	4.01320754716981	11.1566037735849	1.19972519709481	40973.5094339623	1031.97753641215	9.40094339622642	50.3150943396226	1.29922758556602	249815.795283019	991.925734612767	1060	1236720.1	48761.15	678.34	148.83	27.9	1.9	20.8	12.5	29.9	0	21.5	12.6	42.5	33	42.5	33	42.5	33	42.5	33	42.5	33
1	G20	3	RF	NA	Neutral	3.72196900638104	10.8422971741112	1.14484815071138	41606.5387420237	1015.09668471201	8.08659981768459	47.3144940747493	1.38627122493245	243506.375569736	968.274964562629	1097	1110015.6	45370.33	619.17	140.51	26.3	5.9	18.4	6	27.1	5.7	18.4	4.3	42	33.6	42	33.6	42	33.6	42	33.6	42	33.6
1	G21	1	RF	NA	Neutral	3.01231310466139	8.60070360598065	1.12687343560416	32641.8425681618	941.062383805621	7.85136323658751	42.4256816182938	1.21330013428015	217045.262972735	919.826048384781	1137	1121507.8	45523.94	601.62	137.74	25.9	1.1	16.7	8.7	26.1	0	17.6	8	41.7	33.4	41.7	33.4	41.7	33.4	41.7	33.4	41.7	33.4
1	G21	2	RF	NA	Neutral	3.17309340188518	8.83547557840617	1.1303200020019	33703.8963153385	976.102387507673	8.68637532133676	48.1285347043702	1.39656295300738	241407.846615253	1035.92828261669	1167	1090799.8	45504.5	594.31	138.05	25.1	1.2	18.5	9.7	25.8	0	18.3	12.4	42	37.5	42	37.5	42	37.5	42	37.5	42	37.5
1	G21	3	RF	NA	Neutral	3.5626767200754	10.0311027332705	1.24155308293662	37252.4769085768	992.676437174639	8.90292177191329	51.9698397737983	1.2502205881927	271720.909519321	965.67732037391	1061	1102421.5	44296.89	626.35	138.99	26.4	6.4	17.7	14.5	29	4.4	18.8	11.4	41.4	30	41.4	30	41.4	30	41.4	30	41.4	30
1	G22	1	RF	NA	Neutral	3.25082781456954	9.61009933774834	1.05497996888134	36701.5869205298	938.390306274422	10.7061258278146	58.9577814569536	1.29188495456636	299962.185430464	1027.67775838159	1208	1294047.2	49042.33	654.04	144.19	30.2	1.7	21	6.5	30.2	0	21.4	7.8	40.1	31.9	40.1	31.9	40.1	31.9	40.1	31.9	40.1	31.9
1	G22	2	RF	NA	Neutral	3.28635147190009	9.89830508474576	1.09824245833562	40148.225691347	964.295047611464	7.73505798394291	42.4790365744871	1.26534650276866	205897.956289028	909.150628507137	1121	1122221.3	45900.11	602.54	140.65	25.2	2.2	18.9	7.6	25.6	0	19.1	5.5	40.2	32.2	40.2	32.2	40.2	32.2	40.2	32.2	40.2	32.2
1	G22	3	RF	NA	Neutral	3.14474845542807	9.82082965578111	1.1715109777951	44313.2144748455	976.865305271499	9.36716681376875	50.7131509267432	1.30448094157506	241202.60635481	1012.28527376995	1133	1174401	46984.3	649.78	143.5	28.3	2.6	20.4	7.8	29.7	2.1	21.2	8.6	40.2	33.4	40.2	33.4	40.2	33.4	40.2	33.4	40.2	33.4
1	H03	1	CHEK1	NA	Positive	3.90127758420441	24.1254355400697	4.03389912757524	166905.325203252	1948.71176866405	8.15331010452962	67.7433217189315	2.55164172844624	470803.819976771	1657.367285469	861	1722004.2	64771.21	1476.92	238.74	41.1	2.6	29.8	12.1	50.2	0	35.4	5.9	50.4	37.7	50.4	37.7	50.4	37.7	50.4	37.7	50.4	37.7
1	H03	2	CHEK1	NA	Positive	4.05611672278339	20.9090909090909	2.93761548994616	125080.746352413	1681.37719434419	9.66666666666667	65.0785634118968	2.22882240346378	394628.372615039	1602.32160805803	891	1625828.3	61029.33	1207.64	210.64	39.1	2.5	29.3	9.5	45.2	0	34.3	2.1	51.7	40.2	51.7	40.2	51.7	40.2	51.7	40.2	51.7	40.2
1	H03	3	CHEK1	NA	Positive	3.67637877211238	20.2892819979188	2.96469985136788	122582.551508845	1619.99647738068	9.13735691987513	66.477627471384	2.22349049636817	430197.765868887	1523.13467348671	961	1519817.2	58434.29	1172.46	206.62	40.3	4.2	27.8	11.7	45.3	0	29.8	5.5	49.4	38	49.4	38	49.4	38	49.4	38	49.4	38
1	H04	1	CHEK1	NA	Positive	3.80149812734082	19.5168539325843	2.99949047130377	125423.056179775	1840.89329408794	12.0873907615481	87.9425717852684	2.80983740057649	572447.488139825	1982.38539593039	801	1797158.5	71176.08	1393.35	251.61	42.7	3.5	35.2	12.4	51.2	0	44.6	5.2	51.7	43.2	51.7	43.2	51.7	43.2	51.7	43.2	51.7	43.2
1	H04	2	CHEK1	NA	Positive	4.27941176470588	25.7262443438914	3.95235147426304	166342.564479638	1924.29149687782	9.30656108597285	75.5056561085973	2.7849654108608	527050.052036199	1832.19803429239	884	1688266.9	68363.43	1351.17	244.78	41.7	2.5	31.9	10.9	47.6	0	38.8	2.4	54.5	42.2	54.5	42.2	54.5	42.2	54.5	42.2	54.5	42.2
1	H04	3	CHEK1	NA	Positive	4.30324074074074	20.7199074074074	2.61195506530208	124541.168981481	1647.75005109661	9.08101851851852	75.5185185185185	2.65121564030036	514974.390046296	1702.40323141781	864	1602401.1	61273.45	1184.1	206.4	37	2	28.1	9.4	44.1	0	32.2	4.7	50.3	37.8	50.3	37.8	50.3	37.8	50.3	37.8	50.3	37.8
1	H05	1	CHEK1	NA	Positive	4.08177570093458	25.0595794392523	3.95122439890319	170147.203271028	2044.37353118541	10.0432242990654	78.2873831775701	2.57036196327615	540858.213785047	1872.9410201984	856	1852262.2	69639.62	1485.27	248.85	43	3.5	32.5	12.6	49.5	0	39.1	6.1	52.2	40.2	52.2	40.2	52.2	40.2	52.2	40.2	52.2	40.2
1	H05	2	CHEK1	NA	Positive	4.1281045751634	22.6169934640523	3.69535262561744	150945.282352941	1866.51017358841	10.9882352941176	79.2588235294118	2.49107833181677	522338.253594771	1826.5296656379	765	1764082.1	60263.47	1347.98	208.26	43.4	2.4	29.5	14.6	47.5	0	35	8	49.8	42.5	49.8	42.5	49.8	42.5	49.8	42.5	49.8	42.5
1	H05	3	CHEK1	NA	Positive	3.19425444596443	16.5608755129959	2.76257970305273	105987.824897401	1567.87178009524	10.2913816689466	74.7127222982216	2.62568396229498	484780.313269494	1697.83892302963	731	1546862.8	52067.23	1097.88	176.4	38.6	4.2	26	25	41.3	4.2	28	20.9	47.7	39.5	47.7	39.5	47.7	39.5	47.7	39.5	47.7	39.5
1	H06	1	CHEK1	NA	Positive	3.0061099796334	16.4144602851324	2.36381250519719	110789.50712831	1622.48370375604	9.41446028513238	67.0448065173116	2.39271279819025	456939.470468432	1679.87097452885	982	1518019.3	62108.88	1192.59	218.4	37.3	2.9	29.2	12.4	43.4	0	36.6	3.9	47.4	38.8	47.4	38.8	47.4	38.8	47.4	38.8	47.4	38.8
1	H06	2	CHEK1	NA	Positive	2.9860788863109	15.4512761020882	2.09099814422492	95339.1682134571	1554.76456508976	9.77726218097448	74.9872389791183	2.85242452594953	516857.197215777	1897.5612899089	862	1517194.1	60543.26	1191.16	209.22	43.3	3	33.5	12.6	49.8	0	41.3	5	48.4	41.9	48.4	41.9	48.4	41.9	48.4	41.9	48.4	41.9
1	H06	3	CHEK1	NA	Positive	3.51209677419355	19.8198924731183	3.9922902496565	136831.875	1761.26381530332	9.21236559139785	69.0658602150538	2.38591176325307	462121.153225806	1619.35339799635	744	1593895.1	56425.71	1228.58	192.61	39.2	6.9	27	14.4	43.8	3.9	31.3	9.7	51.2	39.8	51.2	39.8	51.2	39.8	51.2	39.8	51.2	39.8
1	H07	1	CHEK1	NA	Positive	3.79532814238042	20.2369299221357	3.38953429806018	125318.088987764	1897.0398095979	10.2180200222469	80.5650723025584	2.65456386785414	551523.392658509	1823.79696455602	899	1622541.4	61513.12	1279.62	216.65	38.7	2.8	30.4	12.5	44.4	0	37.3	4.6	58	41.4	58	41.4	58	41.4	58	41.4	58	41.4
1	H07	2	CHEK1	NA	Positive	4.48143405889885	21.932138284251	2.8668393193944	133404.909090909	1713.93599377166	11.1536491677337	84.3405889884763	2.91596357594212	543384.889884763	1863.94250677566	781	1723860.8	63554.58	1214.26	222	39.8	3.6	31.6	11.3	45.5	0	35.5	4.2	53.3	44.6	53.3	44.6	53.3	44.6	53.3	44.6	53.3	44.6
1	H07	3	CHEK1	NA	Positive	4.19582245430809	22.0809399477807	3.65817257563381	149537.613577023	1744.26661732049	10.2193211488251	79.6057441253264	2.49116634622204	523403.297650131	1720.9181427657	766	1684562.6	68395.05	1217.72	233.52	38.1	2.3	30.5	8.5	42.7	0.8	32.1	3.4	52.1	40.6	52.1	40.6	52.1	40.6	52.1	40.6	52.1	40.6
1	H08	1	CHEK1	NA	Positive	4.6496106785317	23.4516129032258	3.5305065044033	140510.700778643	2007.30298702631	10.8231368186874	84.9877641824249	2.71552871150485	593933.734149055	1968.23458035873	899	1814153.8	69395.03	1424.6	242.87	43.6	2.8	33	12.2	50.4	0	39	2.2	55.5	41.4	55.5	41.4	55.5	41.4	55.5	41.4	55.5	41.4
1	H08	2	CHEK1	NA	Positive	3.64054726368159	20.1679104477612	4.33566926403008	129858.893034826	1943.82610491217	9.87064676616915	79.865671641791	2.61640828561021	543824.631840796	1808.71074689404	804	1606733.9	62240.18	1370.86	227.31	41.3	3.4	30.8	18	49.9	0	36.8	10.6	56.1	40.5	56.1	40.5	56.1	40.5	56.1	40.5	56.1	40.5
1	H08	3	CHEK1	NA	Positive	3.33529411764706	20.728431372549	3.65864353173633	134605.165686275	1756.97980202915	8.35490196078431	61.4656862745098	2.17571199035487	396454.370588235	1440.11851356945	1020	1466873.5	54908.69	1268.87	204.01	38.1	5.3	25.9	13.7	43.9	2.3	30.6	7.9	48.5	33.8	48.5	33.8	48.5	33.8	48.5	33.8	48.5	33.8
1	H09	1	NOTCH2	NM_024408	sample	3.32203389830508	8.25847457627119	0.961493724622864	30023.3792372881	1051.73270700252	11.4533898305085	74.1069915254237	1.85190855245135	404633.449152542	1361.34650376955	944	1318511.2	53453.88	743.61	167.78	33.5	1.3	24.3	9.2	35.2	0	25.1	5.5	42.8	37.9	42.8	37.9	42.8	37.9	42.8	37.9	42.8	37.9
1	H09	2	NOTCH2	NM_024408	sample	3.74702108157654	10.9257561869844	1.24627816024788	42577.2905591201	1038.60293165043	10.3941338221815	64.1439046746105	1.64483467149618	344554.556370302	1198.77548422065	1091	1269616.7	49525.12	681.19	148.36	30	1.3	20.5	9.7	30.2	0	21.4	10.3	41.6	38.1	41.6	38.1	41.6	38.1	41.6	38.1	41.6	38.1
1	H09	3	NOTCH2	NM_024408	sample	3.1652739090065	8.7372330547818	1.11259236916423	31098.9071494893	917.246009457856	8.45589600742804	47.1132776230269	1.27428173535139	229011.820798514	934.665436777404	1077	1103544.2	45641.25	603.23	139.69	27.5	1.7	17.6	8.4	27.8	0.3	17.4	8.3	39.1	30.6	39.1	30.6	39.1	30.6	39.1	30.6	39.1	30.6
1	H10	1	FANCM	NM_020937	sample	3.30618892508143	11.4408251900109	1.40499845192064	54096.8534201954	1041.27538993979	8.12160694896851	50.8045602605863	1.44906854292818	285673.226927253	1085.11627690027	921	1255417.3	50131.6	724.47	161.97	27.6	2.2	19.7	8.6	28.9	0	20.3	6.1	40.4	34.6	40.4	34.6	40.4	34.6	40.4	34.6	40.4	34.6
1	H10	2	FANCM	NM_020937	sample	3.65835140997831	11.0379609544469	1.2220343177466	45711.8264642082	1065.62042817511	6.78958785249458	43.3611713665944	1.48866246133592	243500.407809111	1047.70815949464	922	1178040.8	44211.98	688.94	142.56	28.1	2.1	17.2	15	30.5	0	19.2	11.8	42.7	38.1	42.7	38.1	42.7	38.1	42.7	38.1	42.7	38.1
1	H10	3	FANCM	NM_020937	sample	3.60072815533981	10.6432038834951	1.45710126687033	44188.8737864078	1091.98448414782	8.52305825242718	50.5121359223301	1.46942272641012	270492.525485437	1034.56023188083	824	1206073	49918.69	716.66	161.98	31.6	1.2	20	6.3	34.3	0	22.8	4.1	44.4	30.7	44.4	30.7	44.4	30.7	44.4	30.7	44.4	30.7
1	H11	1	RASA1	NM_022650	sample	3.28891050583658	9.24902723735408	0.993493053748858	34664.3832684825	984.317775019603	7.98249027237354	47.3501945525292	1.54550499347512	245209.83463035	1071.31426107268	1028	1231939.8	45718.09	688.74	142.42	29.4	1.4	18.7	10.1	31.3	0	20.3	5.3	41.1	37	41.1	37	41.1	37	41.1	37	41.1	37
1	H11	2	RASA1	NM_022650	sample	3.94671741198858	11.5803996194101	1.30292619545443	43306.5889628925	1107.44536416848	7.89058039961941	47.546146527117	1.83147422744286	254672.924833492	1188.74093764612	1051	1154202.6	46189.95	700.17	159.54	27.4	1.7	20	14.7	30.9	0	20.5	12.4	44.3	39.6	44.3	39.6	44.3	39.6	44.3	39.6	44.3	39.6
1	H11	3	RASA1	NM_022650	sample	3.30268863833478	9.73113616652212	1.22689820599429	37887.9314830876	1047.76499857469	8.82827406764961	48.7094535993062	1.32691419348222	242250.849089332	1056.26877064706	1153	1205977.9	44836.89	703.71	139.76	29.1	1.7	18.7	17	30	0.1	19.3	16.7	42.7	34.6	42.7	34.6	42.7	34.6	42.7	34.6	42.7	34.6
1	H12	1	KDM5C	NM_004187	sample	3.28963153384747	9.05912596401028	1.14540015603842	34720.6323907455	1016.25879723614	10.0265638389032	57.5672664952871	1.5880959146573	291450.76949443	1162.63643591275	1167	1246390.7	46730.13	659.83	139.43	30.2	1.3	19.3	10.7	30.1	0.1	21.4	9.3	43.6	40.2	43.6	40.2	43.6	40.2	43.6	40.2	43.6	40.2
1	H12	2	KDM5C	NM_004187	sample	3.76306620209059	11.2456445993031	1.19741973064997	47026.0783972125	1074.77319254142	9.33797909407665	57.0662020905923	1.55401966749278	301559.078397213	1113.73279911587	1148	1319167	46939.99	756.65	148.94	31.8	2.7	19.7	11.5	33	0	20.5	7.8	41.3	35.9	41.3	35.9	41.3	35.9	41.3	35.9	41.3	35.9
1	H12	3	KDM5C	NM_004187	sample	2.75609756097561	8.90876242095754	1.12099022820251	37612.1689250226	935.326975815014	9.42547425474255	53.8690153568202	1.37801666006703	287222.872628726	1056.50344206957	1107	1191215.8	48151.43	640.05	145.02	29.7	2	20	7.3	29.7	0	19.5	5.2	39.2	35.4	39.2	35.4	39.2	35.4	39.2	35.4	39.2	35.4
1	H13	1	FAS	NA	sample	3.91237113402062	12.1975945017182	1.26798074033801	49223.9553264605	1071.50374820755	9.03780068728522	53.701030927835	1.65689334800971	284124.432989691	1129.93459671992	1164	1216930.1	45692.56	648.9	137.89	26.8	1.4	18.6	10.8	27.6	0	19.4	11.3	45.8	39.8	45.8	39.8	45.8	39.8	45.8	39.8	45.8	39.8
1	H13	2	FAS	NA	sample	4.62455830388693	14.071554770318	1.31278435369644	58023.3206713781	1180.35757946175	9.45848056537102	55.9805653710247	1.61715123742623	292328.57155477	1162.5859788415	1132	1258633.3	45573.13	709.53	140.59	28.3	2.8	18.6	11.6	29	0	19.6	8.1	46.5	40.7	46.5	40.7	46.5	40.7	46.5	40.7	46.5	40.7
1	H13	3	FAS	NA	sample	3.55929038281979	11.1605975723623	1.34557443025018	46786.8702147526	1113.8304102028	8.39775910364146	48.6806722689076	1.49796927410829	254443.928104575	1085.88702617796	1071	1193994.9	47339.2	681.45	149.07	28.6	3.5	19	4.9	29.1	3.5	19.5	2.1	45.3	37.6	45.3	37.6	45.3	37.6	45.3	37.6	45.3	37.6
1	H14	1	PTPRC	NR_052021	sample	3.57618213660245	9.35113835376532	1.13778115079431	36138.5429071804	1086.1441771859	10.2749562171629	62.830122591944	1.70420981954362	345190.753064799	1261.23940297684	1142	1369406.2	51979.55	734.62	157.53	34.5	1.9	22.4	6.4	34.7	0	23	4.6	45.5	38.5	45.5	38.5	45.5	38.5	45.5	38.5	45.5	38.5
1	H14	2	PTPRC	NR_052021	sample	4.33640552995392	12.673732718894	1.22895431363319	46687.4571428571	1097.65487554838	8.64147465437788	49.2986175115207	1.4064511575417	257243.473732719	1044.9631431863	1085	1253531.9	46931.88	664.65	143.11	28.2	2.6	19.9	11.6	28.6	0	20.5	8.5	45.6	37.9	45.6	37.9	45.6	37.9	45.6	37.9	45.6	37.9
1	H14	3	PTPRC	NR_052021	sample	3.04106972301815	9.5577841451767	1.19888738133293	38059.6580706781	910.4598502301	7.83763132760267	45.1356255969436	1.1987509188884	237778.304680038	914.013407596808	1047	1047248.6	44763.13	591.99	139.48	25.9	4.3	16.7	10	26.4	2.8	17.3	7.7	38.5	31	38.5	31	38.5	31	38.5	31	38.5	31
1	H15	1	PTPRU	NM_133178	sample	3.20670391061453	9.38268156424581	1.15475139448405	43419.6396648045	1002.76692800401	8.53258845437616	46.2355679702048	1.29502610570265	231270.073556797	970.345372947519	1074	1222687.8	45904.31	633.74	139.61	26.2	1.2	18	11.3	26.3	0	18.2	13.1	41.6	34.3	41.6	34.3	41.6	34.3	41.6	34.3	41.6	34.3
1	H15	2	PTPRU	NM_133178	sample	3.56274131274131	10.957528957529	1.21886444585341	42109.3426640927	1022.84199178131	9.9546332046332	55.738416988417	1.50387740147615	284824.737451737	1107.66595393529	1036	1224337.6	46152.42	631.29	139.09	26.6	2.5	19.1	12.3	27.7	0	18.6	15.2	44.8	36.9	44.8	36.9	44.8	36.9	44.8	36.9	44.8	36.9
1	H15	3	PTPRU	NM_133178	sample	3.14925373134328	9.60261194029851	1.19730990108699	40861.2154850746	1003.63698023023	8.86100746268657	47.6865671641791	1.24271084032304	242030.267723881	943.864215590168	1072	1116925	46126.09	599.85	140.97	25	3	17	7	25	2.7	16.9	8.9	43.4	33.9	43.4	33.9	43.4	33.9	43.4	33.9	43.4	33.9
1	H16	1	FUBP1	NM_003902	sample	3.2162615255658	8.28415758591785	1.10677336895131	26996.8633696563	933.608247891222	9.51550712489522	51.4224643755239	1.34588237148307	248195.316010059	1012.60768586307	1193	1112717.3	45351.35	564.44	134.69	23.9	1.8	18.4	12.2	23.6	0	18.2	15.8	42.7	38.5	42.7	38.5	42.7	38.5	42.7	38.5	42.7	38.5
1	H16	2	FUBP1	NM_003902	sample	3.37176050044683	10.0428954423592	1.1587863719579	39050.0116175156	999.386517264201	9.30205540661305	51.2636282394996	1.37998352783078	245043.268096515	1024.77112741833	1119	1161167.4	47239.42	614.72	140.5	25.6	1.3	19.2	8.1	26.4	0	19.8	8.7	41.2	37.1	41.2	37.1	41.2	37.1	41.2	37.1	41.2	37.1
1	H16	3	FUBP1	NM_003902	sample	3.41056533827618	10.1853568118628	1.1262065507281	41315.9786839666	976.016807040484	9.36237256719184	51.227062094532	1.38311890099793	241150.556070436	1010.30253526927	1079	1137026.8	46111.66	607.7	137.65	26.2	1.1	19.4	7.6	26.7	0	20	7	41.7	37.9	41.7	37.9	41.7	37.9	41.7	37.9	41.7	37.9
1	H17	1	CHEK1	NA	Positive	3.59602649006623	16.7776726584674	2.54472190876348	98579.1409649953	1611.04197974678	8.41911069063387	62.6121097445601	2.02088796581625	424016.139072848	1479.34875070292	1057	1485098.2	51795.06	1123.38	175.83	36.1	7.6	22.6	25.5	42.4	5.4	26.6	21.4	51.3	39.6	51.3	39.6	51.3	39.6	51.3	39.6	51.3	39.6
1	H17	2	CHEK1	NA	Positive	4.34649122807018	25.3026315789474	4.45466489676447	167829.845394737	2004.2805462016	9.74122807017544	77.1425438596491	2.59395684255036	557075.688596491	1873.00509528232	912	1735973.3	63426.35	1428.24	226.08	42.8	3.5	30.9	12.3	48.1	0	37.5	5.5	54.5	42.5	54.5	42.5	54.5	42.5	54.5	42.5	54.5	42.5
1	H17	3	CHEK1	NA	Positive	3.13688610240334	17.8474399164054	3.08679164074454	131473.102403344	1647.99475780645	10.4169278996865	77.1619644723093	2.31397989328676	504753.303030303	1694.25895554594	957	1556317.7	63816.93	1190.65	215.79	40.3	2.9	27.5	11.9	44.7	0	31.5	6.3	45.7	41.2	45.7	41.2	45.7	41.2	45.7	41.2	45.7	41.2
1	H18	1	CHEK1	NA	Positive	3.65041617122473	21.9785969084423	4.34050396664381	165232.831153389	1926.00023487599	10.820451843044	79.6385255648038	2.68562907568787	531031.808561237	1891.77307743395	841	1772755.3	70920.61	1372.65	250.25	40.8	3.4	31.6	19.4	47.8	0	38.5	9.5	51.7	44.4	51.7	44.4	51.7	44.4	51.7	44.4	51.7	44.4
1	H18	2	CHEK1	NA	Positive	4.16365568544102	23.1381509032944	3.41862293841387	145586.201912859	1894.28908193431	9.97130712008502	80.6408076514346	3.16828679955031	579368.217853348	1970.59652626974	941	1702402.4	66637.35	1318.36	238.9	40.9	3	32.1	11.6	47.6	0	37.6	2.9	54	45.8	54	45.8	54	45.8	54	45.8	54	45.8
1	H18	3	CHEK1	NA	Positive	4.34924078091106	22.646420824295	2.94834754385276	146330.370932755	1805.09167343595	10.4305856832972	77.5780911062907	2.56985337026842	507130.847071584	1768.61040480912	922	1633895.6	57941.35	1203.01	192.91	39.6	4.3	27.9	11.4	43.8	2.9	31.2	8.9	53.6	45.2	53.6	45.2	53.6	45.2	53.6	45.2	53.6	45.2
1	H19	1	CHEK1	NA	Positive	4.44364012409514	25.5025853154085	3.22653556354038	161964.751809721	1992.18411791933	10.1737331954498	78.5563598759049	2.4221340792752	514867.099276112	1676.55026665353	967	1801133.1	62451.66	1421.45	217.77	43	3.4	29.3	18.7	48	0	36.4	11	55.8	39.4	55.8	39.4	55.8	39.4	55.8	39.4	55.8	39.4
1	H19	2	CHEK1	NA	Positive	3.35109717868339	18.4932079414838	3.28063390854737	127186.120167189	1763.9729451658	9.67502612330198	72.5726227795193	2.347259546903	481390.948798328	1674.19636193397	957	1555786.2	57497.37	1246.43	202.52	39.2	3.7	28.2	20.9	44.3	0	31.2	17.1	52.1	43.2	52.1	43.2	52.1	43.2	52.1	43.2	52.1	43.2
1	H19	3	CHEK1	NA	Positive	4.19882352941177	21.3270588235294	3.72747494709449	123204.228235294	1910.98036096251	10.1647058823529	80.1317647058823	2.56865999938836	516064.672941176	1658.02859244593	850	1573832.3	53715.29	1304.76	193.19	42.1	4.2	28.1	19.3	48.4	0.9	34.1	12.4	57.8	41.5	57.8	41.5	57.8	41.5	57.8	41.5	57.8	41.5
1	H20	1	CHEK1	NA	Positive	3.93424036281179	22.592970521542	3.57636759480398	157763.984126984	1912.67011437157	10.9138321995465	92.4092970521542	3.47302149684157	640204.523809524	2164.32058097098	882	1805743.7	73512.34	1398.58	265.6	43.2	4.4	34.5	15	50.9	1.5	40.8	7.1	53.3	47.1	53.3	47.1	53.3	47.1	53.3	47.1	53.3	47.1
1	H20	2	CHEK1	NA	Positive	4.73848069738481	24.9265255292653	3.64059850830758	167054.729763387	2052.93846450416	10.3200498132005	82.6861768368618	2.99468243467922	572830.464508095	1938.35158218043	803	1858590	68746.51	1439.72	241.86	44	3.2	33.4	12.1	50.3	0.2	39.7	6.5	55.3	43.8	55.3	43.8	55.3	43.8	55.3	43.8	55.3	43.8
1	H20	3	CHEK1	NA	Positive	4.02278177458034	23.3585131894484	3.51232190609494	151406.737410072	1875.89283629411	8.81534772182254	71.2014388489209	2.63272695441779	503316.788968825	1758.80139631584	834	1649649.5	63505.23	1268.56	226.35	39.3	4.8	27.9	12.5	45	3.1	33.1	8.4	55.6	42.3	55.6	42.3	55.6	42.3	55.6	42.3	55.6	42.3
1	H21	1	CHEK1	NA	Positive	3.68678815489749	20.0501138952164	3.03642601741087	135147.578587699	1764.55604913675	9.64350797266515	74.9646924829157	2.5439323521862	515254.330296128	1767.80116727818	878	1674538.2	63516.12	1305.19	215.88	40.5	3.6	30.3	14.7	46.7	0	36.2	6.5	50	40.9	50	40.9	50	40.9	50	40.9	50	40.9
1	H21	2	CHEK1	NA	Positive	3.00951374207188	17.4873150105708	3.28911495467454	121285.532769556	1654.13262689155	8.3953488372093	65.8287526427061	2.19319229398416	435940.936575053	1518.34936115513	946	1407126.2	55741.66	1162.04	200.4	36.4	14.1	26.6	18.7	42.4	6.9	33.4	5.9	46.1	36	46.1	36	46.1	36	46.1	36	46.1	36
1	H21	3	CHEK1	NA	Positive	3.33036597428289	18.2393669634026	3.20400604829185	111423.798219585	1508.90658630309	9.47378832838774	66.8407517309594	2.1324130925758	428038.971315529	1496.46836503459	1011	1356464.7	55373.07	1056.04	199.85	35.3	10	24.6	13.8	40.4	7.1	29.7	3.8	46.7	37.1	46.7	37.1	46.7	37.1	46.7	37.1	46.7	37.1
1	H22	1	CHEK1	NA	Positive	3.9508547008547	19.6463675213675	3.24349016913296	120063.287393162	1758.57813773469	10.767094017094	72.1955128205128	2.30824970208705	448750.731837607	1666.05048297248	936	1701152.3	64640.85	1344.34	224.94	43.9	2.8	33.3	15	52.7	0	39.9	5.1	50.2	38.6	50.2	38.6	50.2	38.6	50.2	38.6	50.2	38.6
1	H22	2	CHEK1	NA	Positive	3.68735362997658	17.3536299765808	2.21210179663955	103590.612412178	1496.54418091831	11.3735362997658	80.4648711943794	2.32747171326	517761.848946136	1706.61784433013	854	1565277.4	62102.49	1139.74	209.5	38.8	2.7	32.1	11.4	44.5	0.1	37	3.6	46	39.7	46	39.7	46	39.7	46	39.7	46	39.7
1	H22	3	CHEK1	NA	Positive	4.02508551881414	21.9076396807298	2.63870362950813	143594.777651083	1654.37068727494	10.7388825541619	83.0900798175599	2.75190775786864	551562.229190422	1804.64501702685	877	1675344	63673.06	1200.28	215.48	39.2	5	30.8	10.5	43.3	2.6	34.7	4.6	46.8	40.4	46.8	40.4	46.8	40.4	46.8	40.4	46.8	40.4
1	I03	1	RPA32	NA	Positive	2.80687563195147	10.169868554095	1.15993586687528	52260.593528817	996.995182574487	2.79979777553084	12.9979777553084	1.02506355389303	59228.2639029323	659.076166723742	989	1436591.9	39527.16	796.25	121.98	31.5	1.5	8.9	7.6	32.2	0	10.4	4.9	36.4	36.8	36.4	36.8	36.4	36.8	36.4	36.8	36.4	36.8
1	I03	2	RPA32	NA	Positive	3.69513513513514	11.4227027027027	1.06462606375199	44641.6389189189	1031.48602187399	3.32216216216216	17.5783783783784	0.873624119208068	81858.8367567568	600.397298208796	925	1428548.1	38624.25	753.6	117.13	30.5	1	10.1	6.8	30.7	0	8.5	4	40.8	32	40.8	32	40.8	32	40.8	32	40.8	32
1	I03	3	RPA32	NA	Positive	3.61794019933555	13.8859357696567	1.40615271678802	67233.6755260244	1189.42945911583	2.71539313399779	12.4341085271318	0.872096752761495	51225.6256921373	551.285387409724	903	1484122.5	38697.91	811.11	119.6	30.2	2.2	9.7	7	30.9	0	9.9	2.5	44.3	32	44.3	32	44.3	32	44.3	32	44.3	32
1	I04	1	RPA32	NA	Positive	4.1651376146789	17.1722731906218	1.94525471203968	86159.2212028542	1378.56768728657	3.18756371049949	13.8430173292559	1.00713824621808	57299.6982670744	716.260529736407	981	1621812.1	38881.77	929.85	122.88	31.9	2.7	10.9	10.4	33	1.3	11.8	8.8	49.1	39.3	49.1	39.3	49.1	39.3	49.1	39.3	49.1	39.3
1	I04	2	RPA32	NA	Positive	4.11269146608315	19.019693654267	1.90056293557822	98687.8041575492	1308.56569490714	2.47592997811816	11.4945295404814	0.996991054847813	49619.4507658643	661.585888907994	914	1601329.7	37888.75	895.43	116.87	30.9	2	9.1	11.2	32.2	0	9.2	10.4	47.7	40.4	47.7	40.4	47.7	40.4	47.7	40.4	47.7	40.4
1	I04	3	RPA32	NA	Positive	4.80327868852459	21.3466042154567	1.8551363261722	104869.823185012	1324.84705534692	3.59953161592506	14.4379391100703	0.861101818871509	55114.649882904	599.289732940186	854	1689702.1	39669.74	906.85	120.82	32.6	1.6	10.5	4.4	33.5	0	9.6	1.8	48.1	34.5	48.1	34.5	48.1	34.5	48.1	34.5	48.1	34.5
1	I05	1	RPA32	NA	Positive	4.14316239316239	15.6431623931624	1.80856029889587	85128.6923076923	1279.18214304125	2.89102564102564	13.9230769230769	0.914979979109268	63458.7371794872	628.493207396752	936	1506167.2	38365.39	844.53	118.7	30.3	2.1	9.2	11.5	31.4	0	9.9	12.6	48	35	48	35	48	35	48	35	48	35
1	I05	2	RPA32	NA	Positive	4.11498973305955	15.1827515400411	1.97702709432418	72999.2310061602	1412.68598602661	3.11088295687885	15.0297741273101	1.06078230761419	68567.2299794661	696.885742866797	974	1536378	38726.44	899.46	122.88	31.3	1.8	10.5	8.4	33.8	0	11.3	6.5	51.7	37.1	51.7	37.1	51.7	37.1	51.7	37.1	51.7	37.1
1	I05	3	RPA32	NA	Positive	3.40765550239234	13.8650717703349	1.74550936897249	69090.8641148325	1142.13578787411	2.45071770334928	11.444976076555	0.700168291024246	50292.9157894737	471.494040986473	1045	1440704.4	35763.25	810.17	111.2	29.6	13.7	8.7	20.7	30.4	15.8	9.1	21	40.2	26	40.2	26	40.2	26	40.2	26	40.2	26
1	I06	1	RPA32	NA	Positive	4.06937033084312	17.8922091782284	1.87578572330417	93455.0480256137	1279.18163398069	2.52934898612593	12.008537886873	0.977441140873005	50892.9114194237	624.897887334876	937	1598237	38416.55	889.64	121.22	29.8	1.9	9	11.1	31.1	0	10.6	10	45.8	36.6	45.8	36.6	45.8	36.6	45.8	36.6	45.8	36.6
1	I06	2	RPA32	NA	Positive	3.85418821096174	17.1302998965874	2.07892971321739	89581.7807652534	1316.1358590299	2.45398138572906	11.1116856256463	0.951234484683879	47827.5460186143	624.910551005454	967	1537521.1	39276.82	869.99	124.07	30.6	1.6	9.6	5.8	32.2	0	9.9	3.7	47.9	36.6	47.9	36.6	47.9	36.6	47.9	36.6	47.9	36.6
1	I06	3	RPA32	NA	Positive	2.3951367781155	9.07294832826748	1.13686134813214	41431.1438703141	865.213710712791	2.11550151975684	9.58662613981763	0.593052328544249	40273.4974670719	429.331935174611	987	1265064.2	36759.11	710.62	113.56	26.7	4.5	8.2	10.4	28.4	3.3	8.9	10.6	33.8	25.9	33.8	25.9	33.8	25.9	33.8	25.9	33.8	25.9
1	I07	1	RPA32	NA	Positive	3.17160367722165	11.9826353421859	1.78736920819041	62247.08886619	1195.33191772509	2.45863125638407	11.8539325842697	0.973267326506806	56161.4514811032	639.800289880922	979	1490691.1	39539.79	870.41	127.03	32	2.3	10.2	6.1	33.9	0	10.4	1.3	43.4	35.9	43.4	35.9	43.4	35.9	43.4	35.9	43.4	35.9
1	I07	2	RPA32	NA	Positive	3.19633225458468	12.0647249190939	1.37299623758022	56647.6245954693	1114.66327990772	2.0302049622438	7.21467098166127	1.00985910820294	26865.4897518878	637.487816204453	927	1289246	34551.19	719.69	110.05	24.3	1.8	6.5	15.3	24.5	0	7.7	13.9	44.4	42.4	44.4	42.4	44.4	42.4	44.4	42.4	44.4	42.4
1	I07	3	RPA32	NA	Positive	3.73654708520179	15.3710762331839	1.62099757971048	79686.0605381166	1315.56464353682	2.15919282511211	9.51793721973094	0.867179806757071	37752.8161434978	608.387440673066	892	1481258.9	38561.36	858.57	123.1	29.8	1	8	6.3	30.5	0.4	7.4	4	48.7	37.7	48.7	37.7	48.7	37.7	48.7	37.7	48.7	37.7
1	I08	1	RPA32	NA	Positive	4.05580357142857	14.1863839285714	1.81197160170216	71345.9877232143	1383.14678383323	3.25446428571429	14.5167410714286	0.94662359219396	62959.3191964286	659.235302621916	896	1596084.4	37500.81	915.45	116.81	33.4	1.1	9	11	34.2	0.2	10.5	9.6	49.4	37.2	49.4	37.2	49.4	37.2	49.4	37.2	49.4	37.2
1	I08	2	RPA32	NA	Positive	4.31277056277056	18.5919913419913	1.57013727218299	98472.9794372294	1291.91517835168	2.47294372294372	12.2987012987013	1.09847274480013	60497.9112554113	699.207146503519	924	1515726.3	38144.32	856.06	121.38	28.4	2.4	8.7	7.5	29.7	0	11.8	4.8	46.9	40.8	46.9	40.8	46.9	40.8	46.9	40.8	46.9	40.8
1	I08	3	RPA32	NA	Positive	4.31556503198294	19.1162046908316	2.12056754526872	95681.9466950959	1335.86401323265	1.93923240938166	8.60341151385927	0.901065066017361	38903.3592750533	592.46333086347	938	1599759.8	36791.17	891.03	115.57	30.5	2.1	7.4	6.5	30.8	0.3	6.8	3.9	47.4	37.3	47.4	37.3	47.4	37.3	47.4	37.3	47.4	37.3
1	I09	1	ARHGAP35	NM_004491	sample	2.95614722004699	7.88175411119812	1.08309688478971	26798.0274079875	936.202691056324	10.4166014095536	56.5591229444009	1.47253247871307	276934.996867659	1144.77537692144	1277	1278704	50538.44	641.37	147.12	31.2	1.2	21	8.1	31.1	0	20.9	9.4	40.2	37.7	40.2	37.7	40.2	37.7	40.2	37.7	40.2	37.7
1	I09	2	ARHGAP35	NM_004491	sample	3.42214221422142	9.33393339333933	1.14129579002442	34701.8091809181	1024.35033889254	10.8262826282628	55.8226822682268	1.59037811588239	262624.98559856	1165.80636884425	1111	1310659.9	48241.5	686.56	145.49	32.9	1.9	22.1	10.4	33.4	0	22.2	14	42.9	40.9	42.9	40.9	42.9	40.9	42.9	40.9	42.9	40.9
1	I09	3	ARHGAP35	NM_004491	sample	3.12534059945504	8.47411444141689	1.00825091630039	29574.7811080836	936.170729370509	8.72933696639419	48.653042688465	1.28708524603753	231401.239782016	928.193000726889	1101	1101706.4	46069.14	592.72	141.85	27.8	3.9	18.2	6	27.8	2.5	17.4	4.1	40.3	32.1	40.3	32.1	40.3	32.1	40.3	32.1	40.3	32.1
1	I10	1	AHNAK	NM_024060	sample	3.40410132689988	10.9819059107358	1.14548933523667	45644.107358263	1040.67407726684	7.26176115802171	43.9891435464415	1.31222852765175	235558.15199035	966.000564773273	829	1233018.1	47180.96	730.93	149.3	31	1.7	16.3	9.7	34.1	0	19.3	6	41.5	32.7	41.5	32.7	41.5	32.7	41.5	32.7	41.5	32.7
1	I10	2	AHNAK	NM_024060	sample	3.42871900826446	12.0764462809917	1.19082144912294	51443.6332644628	1000.14692718903	7.43181818181818	46.0330578512397	1.35991909922665	241144.368801653	974.188572453374	968	1111421.9	44818.29	625.93	140.51	24.7	2.4	16.6	8.8	24.8	0	16.4	3.5	41.8	36	41.8	36	41.8	36	41.8	36	41.8	36
1	I10	3	AHNAK	NM_024060	sample	4.05620360551432	12.5546129374337	1.06539579901303	48526.0509013786	971.672114378868	8.25238600212089	53.1590668080594	1.47733971758272	283912.353128314	1052.57309006488	943	1133894.3	44868.71	637.03	138.6	26.2	2.1	16.9	7.4	26.3	0	17.9	3.9	38.8	36.4	38.8	36.4	38.8	36.4	38.8	36.4	38.8	36.4
1	I11	1	SH2B3	NM_005475	sample	2.13597972972973	5.05152027027027	0.809990434594846	15848.8310810811	798.493205171628	9.00929054054054	42.3268581081081	1.14733111258056	180698.931587838	928.668525394436	1184	1103698	42738.05	560.66	128.25	28.7	0.9	18.1	13.2	28.6	0	18.3	17.6	36.7	37.2	36.7	37.2	36.7	37.2	36.7	37.2	36.7	37.2
1	I11	2	SH2B3	NM_005475	sample	1.8933969769292	5.05568814638027	0.947874564237683	15401.9665871122	815.650833918562	8.0684168655529	40.5473349244232	1.26253070052863	189575.143198091	935.091850252992	1257	976922.2	45056.67	511.41	136.01	27	1.7	17.4	8.5	26.5	0	17.5	7.6	39.1	33.8	39.1	33.8	39.1	33.8	39.1	33.8	39.1	33.8
1	I11	3	SH2B3	NM_005475	sample	2.31135225375626	7.23956594323873	1.18583689316424	30038.0734557596	889.672871344162	8.37729549248748	44.3789649415693	1.33130057760832	215133.116861436	1022.76831199126	1198	1057410.9	44855.91	563.57	134.52	28.7	1.8	17.2	8.8	28.8	0	17.5	7	37.6	38.5	37.6	38.5	37.6	38.5	37.6	38.5	37.6	38.5
1	I12	1	MSH2	NM_000251	sample	3.28624535315985	9.94052044609665	1.26791289228331	40740.4144981413	1032.02794470653	9.37825278810409	59.9386617100372	2.02725769886081	342366.802973978	1399.52583368042	1076	1266005.8	50439.42	731.28	158.84	29.9	1.3	20.1	15.2	30.9	0	21.9	13.6	41.2	46.6	41.2	46.6	41.2	46.6	41.2	46.6	41.2	46.6
1	I12	2	MSH2	NM_000251	sample	3.15315315315315	11.0333333333333	1.35237239066162	48184.1747747748	1049.71727025558	7.68738738738739	47.1666666666667	1.84767275154678	262736.256756757	1278.1085983125	1110	1149979.2	45189.51	665.94	144.81	26.3	3.6	17.6	11	26.9	0	19	5.5	41.8	46.6	41.8	46.6	41.8	46.6	41.8	46.6	41.8	46.6
1	I12	3	MSH2	NM_000251	sample	3.56754032258065	10.4445564516129	1.10327560289753	41763.1925403226	1094.21921055537	8.41733870967742	48.5433467741936	1.49862815271329	261534.782258065	1134.09915262513	992	1251888.3	47851.52	709.46	147.78	30.1	0.7	18.3	2.7	31.4	0	19.4	1.5	43.8	40.7	43.8	40.7	43.8	40.7	43.8	40.7	43.8	40.7
1	I13	1	NOTCH1	NM_017617	sample	2.6394913986537	7.07554225878833	1.36248989642572	28847.1264023934	993.761341222946	9.77935676888556	50.3582647718773	1.28835841710664	236431.186985789	1022.9511068994	1337	1219442.2	50582.47	703.28	157.23	32.5	1.1	21.9	13.4	33.9	0	22.6	14.5	41.7	32.3	41.7	32.3	41.7	32.3	41.7	32.3	41.7	32.3
1	I13	2	NOTCH1	NM_017617	sample	3.25870646766169	10.8225538971808	1.35876572702616	49890.6077943615	1107.00522009502	8.80182421227197	48.2139303482587	1.34439659519814	235339.656716418	1000.79329557819	1206	1237572.9	46550.34	712.56	143.89	28.5	2	19.1	17.8	29.9	0	20	17.5	44.3	35.5	44.3	35.5	44.3	35.5	44.3	35.5	44.3	35.5
1	I13	3	NOTCH1	NM_017617	sample	3.76530612244898	11.4053803339518	1.17743047934224	46892.939703154	1120.33500433491	8.76623376623377	50.2875695732839	1.564476721587	263611.614100186	1131.34797579725	1078	1272585.4	46695.27	724.5	148.45	31.3	1.4	19.4	11.1	32.2	0	20.8	12.3	44.9	40	44.9	40	44.9	40	44.9	40	44.9	40
1	I14	1	RAD51	NM_133487	sample	5.74802110817942	15.877308707124	1.49177201213122	52268.2295514512	1329.61283650344	10.7902374670185	63.2598944591029	1.81027035741848	329650.837730871	1329.2329267526	758	1435262.3	55483.2	730.56	163.51	37.7	1.5	23.4	4.7	36.1	0	22	2	59.4	47.8	59.4	47.8	59.4	47.8	59.4	47.8	59.4	47.8
1	I14	2	RAD51	NM_133487	sample	5.94955863808323	15.5094577553594	1.45575141585111	48632.5018915511	1346.69422672244	9.97477931904161	55.9155107187894	1.585651880717	289109.339218159	1229.0001658938	793	1337014.6	49063.48	689.54	146.1	34.3	3.3	21.7	11.7	33	0	21.3	8.3	60.7	46.7	60.7	46.7	60.7	46.7	60.7	46.7	60.7	46.7
1	I14	3	RAD51	NM_133487	sample	5.29624838292367	14.8615782664942	1.40230544670436	56801.4489003881	1216.95322370182	8.80336351875808	52.8395860284605	1.7135460905239	273440.763260026	1233.55334918014	773	1253615.8	48880.66	660.41	146.28	33.9	1.6	19.8	5	32	0	18.8	1.8	54.2	49.4	54.2	49.4	54.2	49.4	54.2	49.4	54.2	49.4
1	I15	1	ZFHX4	NM_024721	sample	3.89567430025445	9.16539440203562	1.47884789367327	24966.4834605598	1141.64332574223	10.852417302799	52.2506361323155	1.73510446404711	241036.834605598	1134.82012707195	786	1314166.1	50437.47	604.38	141.52	35.4	1.7	24	4.3	33.7	0	20.9	2.8	55	43	55	43	55	43	55	43	55	43
1	I15	2	ZFHX4	NM_024721	sample	2.6801724137931	6.48534482758621	1.04117937419871	20479.3448275862	911.004243337672	12.076724137931	58.4956896551724	1.30626354173174	261549.473275862	996.158091311972	1160	1135896	48790.41	579.05	147.38	30.7	1.8	22.1	14.4	30.5	0	22.6	21.5	42.4	32.5	42.4	32.5	42.4	32.5	42.4	32.5	42.4	32.5
1	I15	3	ZFHX4	NM_024721	sample	3.01385281385281	7.83203463203463	1.17864942690984	31174.8225108225	1101.76883074271	10.9627705627706	55.5922077922078	1.31070761668804	283672.441558442	1097.19418857181	1155	1264953.8	49032.59	653.05	144.53	34.9	5.8	21.3	10.1	34.5	4	21.6	9.5	46.6	32.6	46.6	32.6	46.6	32.6	46.6	32.6	46.6	32.6
1	I16	1	KMT2C	NM_170606	sample	2.37459016393443	6.27540983606557	0.894455833292431	22813.3237704918	879.685697763613	8.74344262295082	47.8852459016393	1.36293367783893	256254.357377049	1151.63986656514	1220	1099045	46760.66	602.38	143.16	27	1.8	19.9	6.9	28.1	0	20.4	4.6	37.8	39.2	37.8	39.2	37.8	39.2	37.8	39.2	37.8	39.2
1	I16	2	KMT2C	NM_170606	sample	3.4	9.16354679802956	1.22308912059681	37510.9724137931	1079.14803048091	10.0492610837438	61.0325123152709	1.74557023734747	334990.344827586	1286.35361350574	1015	1229997.2	48844.62	716.82	153.3	33.1	2.1	23	7.6	35	1	25.3	4.4	43.1	39.4	43.1	39.4	43.1	39.4	43.1	39.4	43.1	39.4
1	I16	3	KMT2C	NM_170606	sample	3.21877691645133	8.76399655469423	1.01788726307549	34457.2394487511	927.543921006353	9.4349698535745	53.3600344530577	1.43280786463772	288889.020671835	1092.38321779703	1161	1123616.7	44438.67	615.32	139.86	28.9	10.1	20.1	16.2	29.8	9	20.7	13.2	38.3	33.6	38.3	33.6	38.3	33.6	38.3	33.6	38.3	33.6
1	I17	1	RPA32	NA	Positive	4.15646940822467	16.8826479438315	1.84716084579257	92055.3049147442	1408.63069678119	3.32698094282849	14.9799398194584	1.11211733170501	61847.2698094283	755.612633277596	997	1690587.6	38920.48	982.67	127.87	31.8	1.5	9.8	13	33.9	0	11.5	12.6	47.8	42.5	47.8	42.5	47.8	42.5	47.8	42.5	47.8	42.5
1	I17	2	RPA32	NA	Positive	4.41609195402299	16.7988505747126	1.43523395679656	81162.9114942529	1270.34246468723	2.8632183908046	10.5896551724138	1.02886549210712	39622.1114942529	735.215030121758	870	1670960.9	40346.11	873.6	122.8	33.4	2.1	12.5	8.2	34.9	0	11.4	6.2	46	44.1	46	44.1	46	44.1	46	44.1	46	44.1
1	I17	3	RPA32	NA	Positive	3.91902071563088	14.0263653483992	1.50102614024276	67514.1337099812	1267.1982664537	3.37570621468927	16.8738229755179	1.03302442283494	82487.4482109228	746.772527791595	1062	1515454.3	40165.68	825.01	125.17	31.3	1.9	10.1	4	31.2	0	9.3	1.8	46.8	39.6	46.8	39.6	46.8	39.6	46.8	39.6	46.8	39.6
1	I18	1	RPA32	NA	Positive	4.54708520179372	18.2724215246637	2.50792031135194	98299.6860986547	1485.65634386086	3.40919282511211	17.4103139013453	1.08526870370145	79422.75	762.226535598204	892	1656143.1	40900.13	997.42	132.69	33.1	1.7	13.2	7.1	35.2	0	13.9	3.7	49.4	42.3	49.4	42.3	49.4	42.3	49.4	42.3	49.4	42.3
1	I18	2	RPA32	NA	Positive	3.83568075117371	14.5140845070423	1.52292589017196	68535.4448356808	1250.51162256649	2.16666666666667	8.40492957746479	0.815602064558978	35479.4929577465	567.070575813436	852	1522561	39414.74	851.69	126.13	30.2	2.9	13	7	31	0.1	15	3.4	43.8	35.7	43.8	35.7	43.8	35.7	43.8	35.7	43.8	35.7
1	I18	3	RPA32	NA	Positive	3.49574468085106	14.4968085106383	1.65063989917932	78456.770212766	1175.01932950868	2.43191489361702	11.4436170212766	0.918098461596081	51722.8521276596	600.9838406549	940	1522243	36282.57	892.35	123.72	31.4	11.9	10.4	20.9	34	7.8	12.2	16.5	38.6	31.3	38.6	31.3	38.6	31.3	38.6	31.3	38.6	31.3
1	I19	1	RPA32	NA	Positive	3.42533081285444	11.7750472589792	1.53154863219762	50636.9527410208	1143.29759144334	2.81852551984877	13.7211720226843	0.926209542703998	60339.9933837429	637.964431720451	1058	1362248.1	39064.98	761.9	121.22	28.3	2.6	9.2	7	28.9	0	10	2.6	46.2	37.1	46.2	37.1	46.2	37.1	46.2	37.1	46.2	37.1
1	I19	2	RPA32	NA	Positive	4.01388888888889	15.5636574074074	1.66885608214798	78831.9513888889	1380.66750233788	3.53587962962963	14.5150462962963	1.37095820984529	60238.849537037	938.066477366408	864	1588314.6	40275.78	934.57	128.33	33.3	1.3	12.5	6.4	34.8	0	13.9	1.3	51.6	53	51.6	53	51.6	53	51.6	53	51.6	53
1	I19	3	RPA32	NA	Positive	3.24774774774775	12.5382882882883	1.47877074646542	60430.0259009009	1084.75384161535	2.76689189189189	11.9346846846847	0.901176629750326	48310.1418918919	621.17103942919	888	1282220	36082.16	709.22	112.37	26.7	1.5	7.2	6.8	26.7	0	6.3	3.7	42.7	38	42.7	38	42.7	38	42.7	38	42.7	38
1	I20	1	RPA32	NA	Positive	3.64920071047957	14.6509769094139	1.9034744994742	75829.6873889876	1373.23249003833	2.97868561278863	11.9360568383659	0.963508280384669	49809.1918294849	723.792949610317	1126	1525116.6	43413.71	934.63	148.22	32.6	1	13.9	6.6	34.3	0	17.6	6.7	47.3	40.8	47.3	40.8	47.3	40.8	47.3	40.8	47.3	40.8
1	I20	2	RPA32	NA	Positive	3.57717391304348	15.6282608695652	1.96125863329984	88251.8663043478	1319.27681451901	3.77282608695652	17.3282608695652	1.22144277993647	76163.9358695652	818.554283116993	920	1593698.6	41578.42	897.79	132	30.9	1.5	14.6	8.2	32.3	0	16.2	7.4	43.9	41.7	43.9	41.7	43.9	41.7	43.9	41.7	43.9	41.7
1	I20	3	RPA32	NA	Positive	3.75731310942579	15.8808234019502	1.58745426573666	79829.5742145179	1263.78014745653	2.89707475622969	15.0530877573131	0.864031022805327	71973.8299024919	626.723980960576	923	1453030	41115.45	802.83	129.11	29.4	1.3	11.8	4.6	29.3	0	12.6	3.7	47.5	33.6	47.5	33.6	47.5	33.6	47.5	33.6	47.5	33.6
1	I21	1	RPA32	NA	Positive	4.69417989417989	17.0402116402116	1.93676016386456	74286.5587301587	1390.40924370321	4.11746031746032	20.0232804232804	1.21833522283239	92727.3915343915	847.301729422575	945	1685271.4	41252.27	910.47	126.47	34	1.9	11.7	5.3	35.7	0	12.6	2.9	51.9	45.3	51.9	45.3	51.9	45.3	51.9	45.3	51.9	45.3
1	I21	2	RPA32	NA	Positive	4.4416403785489	19.7234490010515	2.26801192090936	114041.136698212	1450.33689441401	2.79284963196635	11.2397476340694	1.07872337417204	47909.4395373291	720.081152261209	951	1589138.7	38303.3	915.08	121.34	28.4	2.1	9.4	12.9	30.1	0	9.8	11.1	50.9	44.5	50.9	44.5	50.9	44.5	50.9	44.5	50.9	44.5
1	I21	3	RPA32	NA	Positive	4.00193986420951	17.6110572259942	2.14388843877406	94103.9204655674	1323.6644470518	3.42095053346266	17.1037827352085	0.967503223859131	78688.7371483996	671.021337685906	1031	1422071.6	34951.99	826.13	112.91	27.6	5	9.6	21.6	28.8	3.9	11.8	19.1	47.8	35.1	47.8	35.1	47.8	35.1	47.8	35.1	47.8	35.1
1	I22	1	RPA32	NA	Positive	4.79524886877828	24.0712669683258	2.3155519947344	134674.115384615	1437.3991022618	3.58031674208145	18.2556561085973	0.888885552199769	81778.9728506787	661.737360178494	884	1815335.5	44883.89	1032.02	138.16	32.8	1.8	15.8	7.2	34	0	17.6	5.2	47.2	34.6	47.2	34.6	47.2	34.6	47.2	34.6	47.2	34.6
1	I22	2	RPA32	NA	Positive	3.9062832800852	16.9211927582535	1.95682911167055	85766.7454739084	1294.27739855987	2.99361022364217	12.9829605963791	0.988747458647056	55102.9233226837	674.25982048867	939	1525152.1	41252.29	834.11	127.37	30.1	2.7	14	7.6	30.8	1.4	15.2	4.8	47.9	39.8	47.9	39.8	47.9	39.8	47.9	39.8	47.9	39.8
1	I22	3	RPA32	NA	Positive	4.56931818181818	17.85	1.59845002365563	89534.0329545455	1314.56071493574	3.75227272727273	15.2272727272727	0.865112779197157	59079.4931818182	621.929248266447	880	1545426.1	39683.16	879.85	126.66	31.9	1.4	13.1	8.6	33.9	0.1	15.6	8.2	46.7	31.9	46.7	31.9	46.7	31.9	46.7	31.9	46.7	31.9
1	J03	1	ATR	NA	Positive	2.24878048780488	14.320325203252	2.35935556141346	89230.8325203252	1403.62900431434	12.7569105691057	89.279674796748	2.62168052922999	582165.027642276	1924.74596295416	1230	1581833.8	71461.74	1306.68	238.84	44.3	3.3	35.1	20.5	53.4	0	39.8	9.4	37.7	40.6	37.7	40.6	37.7	40.6	37.7	40.6	37.7	40.6
1	J03	2	ATR	NA	Positive	2.76768488745981	16.9565916398714	2.84957054424827	108935.054662379	1565.31746621182	10.5948553054662	83.3094855305466	2.61326150703883	556147.36414791	1854.16199793984	1244	1496227	62612.1	1194.37	218.95	39.5	2.8	31.6	19.1	43	0	36.6	15.1	43.7	40.8	43.7	40.8	43.7	40.8	43.7	40.8	43.7	40.8
1	J03	3	ATR	NA	Positive	2.93038493038493	19.5700245700246	3.664387134646	122729.063063063	1671.59742706438	10.2678132678133	76.8058968058968	2.42417373713245	499731.08026208	1721.50640971303	1221	1389578.9	53015.66	1254.2	195.87	39.4	16	28.7	27.3	44.9	14.2	33.1	21.8	43.9	37.8	43.7	37.8	43.9	37.8	43.9	37.8	43.7	37.8
1	J04	1	ATR	NA	Positive	2.45176470588235	17.2674509803922	3.49887614267448	115586.062745098	1659.63194542455	11.8745098039216	99.0854901960784	3.31212310941094	693395.823529412	2168.99212223346	1275	1556400.4	70692.4	1370.83	252.7	43.3	3.1	35.1	16.2	51.3	0	43.2	10.7	42.7	43.6	42.7	43.6	42.7	43.6	42.7	43.6	42.7	43.6
1	J04	2	ATR	NA	Positive	2.52029220779221	16.9131493506494	3.25156310335584	110645.571428571	1598.05599042722	10.9326298701299	91.1899350649351	2.84415984412809	656582.461038961	2012.05571686236	1232	1491831.6	67175.4	1283.85	240.65	41.2	2.8	32.8	13.6	45.8	0.1	39.8	8.2	41.9	40.5	41.9	40.5	41.9	40.5	41.9	40.5	41.9	40.5
1	J04	3	ATR	NA	Positive	2.31713554987212	15.691389599318	3.05787669812443	102584.466325661	1509.43137607935	10.6666666666667	89.2975277067349	2.95934771884093	641404.844842285	1975.38641272473	1173	1408923	64349.92	1213.81	225.8	39	5.6	31.8	10.5	43	4.4	36.1	5.2	39.6	39.1	39.6	39.1	39.6	39.1	39.6	39.1	39.6	39.1
1	J05	1	ATR	NA	Positive	2.66287878787879	18.144696969697	3.47643187268909	117542.889393939	1670.17508658845	11.6537878787879	81.7537878787879	2.44701990054007	515814.724242424	1772.31304897406	1320	1533846	67957.88	1344.8	240.07	41.4	3	32	19.1	49.5	0	39.2	14.3	44.6	39.8	44.6	39.8	44.6	39.8	44.6	39.8	44.6	39.8
1	J05	2	ATR	NA	Positive	2.90509666080844	18.4534270650264	3.76151859846879	126762.192442882	1765.47919329587	12.0474516695958	86.5105448154657	2.32873699088353	537824.565026362	1701.01564643702	1138	1599574.3	64852.57	1388.74	228.84	41.6	3.1	32.2	16.6	47.2	0	38.1	9.1	45.7	37	45.7	37	45.7	37	45.7	37	45.7	37
1	J05	3	ATR	NA	Positive	2.7655737704918	16.3524590163934	2.76300775391421	105897.190163934	1592.44096387252	10.4311475409836	77.4114754098361	2.56616640033382	494644.172131148	1722.18836095539	1220	1439827.1	58276.35	1270.7	205.87	37.8	5.2	28.7	24.3	45.5	4.9	34.4	17.8	42.8	38.8	42.8	38.8	42.8	38.8	42.8	38.8	42.8	38.8
1	J06	1	ATR	NA	Positive	2.7475800446761	17.1228592702904	3.09809065967517	107771.638868206	1643.38123133687	11.9426656738645	96.3879374534624	2.8917272457844	670908.026805659	2057.16302899352	1343	1604429.2	72283.61	1426.8	263.04	42.9	3.3	34	18.1	52.5	0	40.3	7.5	43.1	39.5	43.1	39.5	43.1	39.5	43.1	39.5	43.1	39.5
1	J06	2	ATR	NA	Positive	2.58730158730159	16.7962962962963	4.11791003808076	107836.714285714	1681.91310925809	13.2989417989418	98.9232804232804	2.95884363044223	641299.176366843	2070.1773206059	1134	1641119.7	66376.8	1426.92	242.85	46	3	35.8	21.7	53.3	0	41.8	15.8	44.7	42.7	44.7	42.7	44.7	42.7	44.7	42.7	44.7	42.7
1	J06	3	ATR	NA	Positive	2.5331715210356	17.1148867313916	3.65700252221579	111812.525889968	1722.00302759	12.0614886731392	97.1270226537217	3.17762271017618	677574.149676375	2140.49669496306	1236	1571651	70741.01	1391.4	250.8	45.1	2.8	36.1	15.5	51.2	0.6	44.3	8.8	44.3	40.5	44.3	40.5	44.3	40.5	44.3	40.5	44.3	40.5
1	J07	1	ATR	NA	Positive	2.49882720875684	16.078967943706	3.21814883077567	101936.096168882	1535.10781314527	12.670054730258	97.103205629398	3.02754251696165	645332.767005473	2067.27505146993	1279	1545057.2	68134.73	1301.87	232.48	42.6	2.1	34.1	15.2	49.3	0	40.6	7.7	40.9	45.2	40.9	45.2	40.9	45.2	40.9	45.2	40.9	45.2
1	J07	2	ATR	NA	Positive	2.53218884120172	18.4403433476395	3.9607817302312	128970.507296137	1687.15113172764	11.1587982832618	91.7699570815451	2.99799817294856	621708.149356223	2037.75329661354	1165	1498658.4	69747.47	1336.05	249.76	40.7	2.2	32.9	11.6	45.7	0.1	40.8	4.8	44.1	42.5	44.1	42.5	44.1	42.5	44.1	42.5	44.1	42.5
1	J07	3	ATR	NA	Positive	1.66172839506173	12.4946502057613	2.88096241708225	78689.7728395062	1292.38376644719	11.8757201646091	83.0074074074074	2.34749574357309	527501.75308642	1824.82933313369	1215	1373839.9	66272.27	1242.34	235.1	43.8	6.2	34	20	52.2	4.6	39.3	13.5	32	36.9	32	36.9	32	36.9	32	36.9	32	36.9
1	J08	1	ATR	NA	Positive	1.9940119760479	11.9760479041916	2.25818220738814	68511.869011976	1263.32705843873	11.9940119760479	92.1070359281437	2.65053992777801	628555.741017964	1934.24209494191	1336	1327833.9	65969.86	1161.26	231.37	41.1	3.3	31.8	15	49.8	0	40.9	5.8	36.3	38.5	36.3	38.5	36.3	38.5	36.3	38.5	36.3	38.5
1	J08	2	ATR	NA	Positive	1.94209354120267	13.0579064587973	2.77426659203485	75806.5753526355	1299.51171752411	11.6146993318486	94.9547141796585	2.78123336459078	664173.35783222	1992.70541646187	1347	1339243.9	65744.24	1158.98	225.37	41	3.5	32.4	17.2	48.6	0	39.3	8.2	37.5	41.1	37.5	41.1	37.5	41.1	37.5	41.1	37.5	41.1
1	J08	3	ATR	NA	Positive	2.27029520295203	13.9760147601476	2.7104341567125	89617.4787822878	1450.50079611064	13.5332103321033	117.916051660517	4.16365799286079	878829.726937269	2595.48117128005	1084	1494881.1	75771.37	1273.28	269.76	45.7	4.6	39.7	14.8	52.7	4.3	46.1	8.9	39.2	47.5	39.2	47.5	39.2	47.5	39.2	47.5	39.2	47.5
1	J09	1	STIM1	NM_003156	sample	3.18515123739688	8.28230980751604	1.10545358117352	27750.0733272227	928.737543100305	7.26031164069661	42.1640696608616	1.31006989825793	210483.249312557	914.372097837217	1091	1042976.5	46626.94	554.38	140.48	23.6	1.5	14.8	8.1	23.9	0.1	15.7	5.4	41.2	35	41.2	35	41.2	35	41.2	35	41.2	35
1	J09	2	STIM1	NM_003156	sample	3.23434343434343	11.0232323232323	1.24364807729861	50972.9262626263	933.69297734955	6.91111111111111	37.9141414141414	1.21024163016156	186122.108080808	854.322693103493	990	1102863	42719.55	600.5	128.3	24.3	2.2	13.5	12.1	24.7	0.2	14.2	13	38.3	35.9	38.3	35.9	38.3	35.9	38.3	35.9	38.3	35.9
1	J09	3	STIM1	NM_003156	sample	3.32021857923497	9.68306010928962	1.01464464405479	37209.8196721311	885.723041123059	6.16284153005464	37.3639344262295	1.21832837165962	205658.636065574	862.938207793161	915	1005617.7	44334.82	562.1	136.9	23.8	1.5	15.1	4.6	24.2	0	14.5	3.9	37.3	31.6	37.3	31.6	37.3	31.6	37.3	31.6	37.3	31.6
1	J10	1	DICER1	NM_030621	sample	2.62959719789842	7.59982486865149	1.1401142388874	31370.9676007005	918.88293234665	9.81523642732049	50.4334500875657	1.20640584159957	248193.727670753	990.827323440484	1142	1212949	46833.4	635.23	138.2	28.3	1.1	19.4	10.9	28.3	0	19.4	14	39.4	33.5	39.4	33.5	39.4	33.5	39.4	33.5	39.4	33.5
1	J10	2	DICER1	NM_030621	sample	3.06893617021277	8.57106382978723	1.05777556664733	33813.0425531915	998.430993735398	8.99659574468085	48.771914893617	1.39285082024696	244797.285106383	1043.67684315381	1175	1227268.4	46890.85	647.53	142.64	28.3	2	20.3	12	27.7	0.1	20.9	12.5	42	35.5	42	35.5	42	35.5	42	35.5	42	35.5
1	J10	3	DICER1	NM_030621	sample	3.61784675072745	10.0960232783705	1.07448684891328	35230.9990300679	1002.73441498059	10.2444228903977	60.7032007759457	1.5123640609779	319826.496605238	1145.71387391683	1031	1214159.6	48677.87	645.92	148.24	30.5	4.6	20.8	11	31.8	3.7	21.3	8.5	42.3	36.3	42.3	36.3	42.3	36.3	42.3	36.3	42.3	36.3
1	J11	1	PASK	NM_015148	sample	2.35871559633028	6.09357798165138	1.18053329672184	20773.5009174312	868.217905991503	9.12110091743119	53.4165137614679	1.58232973943041	302807.616513761	1228.9586170226	1090	1176336.8	49237.01	627.79	148.83	29.3	2	19	12.9	29.7	0	20.8	11.7	38.3	42.3	38.3	42.3	38.3	42.3	38.3	42.3	38.3	42.3
1	J11	2	PASK	NM_015148	sample	3.34498207885305	9.18279569892473	1.12109145502097	33245.9892473118	977.629894998946	10.076164874552	54.7258064516129	1.64690223684841	282656.448924731	1265.14257538108	1116	1187249.2	46802.99	614.83	141.41	30.4	2.2	19.7	16.2	30.1	0	20.1	16.1	42.4	46.1	42.4	46.1	42.4	46.1	42.4	46.1	42.4	46.1
1	J11	3	PASK	NM_015148	sample	3.48918156161806	10.2916274694262	1.1407303546305	40968.4995296331	986.405868062665	8.36406396989652	46.3452492944497	1.42784566043938	239753.90028222	1077.96519877214	1063	1143717.6	44904.73	614.69	137.16	25.9	3.6	16.8	8.7	26.8	2.4	17.1	7.6	40.9	39.5	40.9	39.5	40.9	39.5	40.9	39.5	40.9	39.5
1	J12	1	EZH2	NM_152998	sample	3.23333333333333	11.8430107526882	1.78159935710608	54054.3258064516	1095.50291175491	6.75591397849462	42.047311827957	1.66350171495526	238399.747311828	1173.33307890633	930	1104532.5	44959.42	686.96	147.15	24.4	0.5	16.6	13	27.1	0	19.5	12.6	43.7	44.2	43.7	44.2	43.7	44.2	43.7	44.2	43.7	44.2
1	J12	2	EZH2	NM_152998	sample	2.63395810363837	9.24696802646086	1.31651651227401	41336.230429989	903.851241829198	5.11135611907387	30.6108048511577	1.32280582642076	169438.392502756	931.009411166277	907	966913.6	43082.48	581.66	138.22	21.6	2.3	14.7	8.3	23.3	0	18.6	3.9	36.4	38.5	36.4	38.5	36.4	38.5	36.4	38.5	36.4	38.5
1	J12	3	EZH2	NM_152998	sample	3.01637666325486	9.75946775844422	1.13812958618017	40241.5609007165	942.827325821404	5.76049129989765	36.1678607983623	1.52024870573464	209331.40839304	1000.05997727902	977	984352.3	42413.92	563.96	135.82	21.1	1.7	13.4	4.8	21.9	0	13.9	3.2	41.5	40.5	41.5	40.5	41.5	40.5	41.5	40.5	41.5	40.5
1	J13	1	ATF7IP	NM_018179	sample	3.22571148184495	9.37095191364083	1.20810621774923	37649.7526987242	966.054270739575	7.68007850834151	38.1736997055937	1.26065252842098	177567.390578999	933.334283443708	1019	1167387.3	45567.48	618.58	140.17	25.6	1.5	16.8	7.6	26.1	0	17.6	4.4	40.9	38.3	40.9	38.3	40.9	38.3	40.9	38.3	40.9	38.3
1	J13	2	ATF7IP	NM_018179	sample	2.503663003663	7.68040293040293	1.16464252982171	30488.6611721612	886.401915421702	6.72344322344322	36.0970695970696	1.13986921190968	166094.81043956	840.215205206936	1092	937682.4	40941.19	525.27	125.73	21.4	2.4	13.6	12.3	21.8	0	13.9	10.2	40.9	36.4	40.9	36.4	40.9	36.4	40.9	36.4	40.9	36.4
1	J13	3	ATF7IP	NM_018179	sample	1.69862114248194	4.28824688115561	0.796956673373774	15018.8640840446	621.068347565839	5.32829940906106	27.9763624425476	0.887227090106386	132939.349310571	661.281312606931	1523	637140.3	30914.28	365.26	112.68	17.1	36.9	10.8	37.2	17	35.3	11.1	23.9	29.9	26.9	29.9	26.9	29.9	26.9	29.9	26.9	29.9	26.9
1	J14	1	RB1	NM_000321	sample	2.88261253309797	8.02206531332745	0.975556279382862	30733.3786407767	955.297382684454	11.0891438658429	59.4545454545455	1.43922374098615	291000.555163283	1096.85045483823	1133	1380323.7	49359.88	719.88	147.32	34.4	2.1	22.7	8.3	34.2	0	24	6	39.7	34.6	39.7	34.6	39.7	34.6	39.7	34.6	39.7	34.6
1	J14	2	RB1	NM_000321	sample	3.3621766280107	10.1587867975022	1.12256707045917	40679.3684210526	1042.78517141379	9.18911685994648	47.650312221231	1.31973051142635	227395.161462979	1042.9617230964	1121	1341653.9	49513.04	716.44	149.57	30.2	2.4	22.9	6.5	31.3	0	22.9	3.5	42.1	37.1	42.1	37.1	42.1	37.1	42.1	37.1	42.1	37.1
1	J14	3	RB1	NM_000321	sample	3.3998127340824	9.27715355805243	1.09352388545309	33489.3848314607	1009.02632086442	8.91104868913858	50.3529962546816	1.33120259994688	260273.927902622	1051.29241530782	1068	1179081.5	45253.64	634.03	135.95	29.4	2.3	18.3	10.7	29.3	2.1	19	9.6	42.6	37.3	42.6	37.3	42.6	37.3	42.6	37.3	42.6	37.3
1	J15	1	RPA2	NM_002946	sample	2.8427734375	10.7490234375	1.56412314564634	55001.58203125	1100.85224484621	3.0224609375	12.00390625	1.12970836489946	46826.349609375	758.003360537963	1024	1326848.3	38551.38	739.99	119.53	29.5	2.5	9.4	7.4	30.1	0	9.4	4.8	43.8	43.6	43.8	43.6	43.8	43.6	43.8	43.6	43.8	43.6
1	J15	2	RPA2	NM_002946	sample	4.11316113161132	17.3542435424354	2.00885678118269	90882.6125461255	1327.18956551706	3.33456334563346	14.4637146371464	1.2057824663482	67159.9495694957	859.201314784537	813	1569040.3	37352.46	939.9	121.53	32.7	1.7	10.7	13.3	34.9	0	12.1	11.8	44.4	46.6	44.4	46.6	44.4	46.6	44.4	46.6	44.4	46.6
1	J15	3	RPA2	NM_002946	sample	4.23068181818182	18.5204545454545	1.67716418149006	95909.4204545455	1347.98624949299	2.18181818181818	8.22954545454546	0.93079500001779	28604.2568181818	592.992370414006	880	1591998.1	37684.85	877.64	116.63	29.9	1.8	7.7	3.2	30.1	1.5	7.6	0.3	48.6	38.8	48.6	38.8	48.6	38.8	48.6	38.8	48.6	38.8
1	J16	1	RPS2	NM_002952	sample	3.51406926406926	10.6547619047619	1.41716766948654	38620.2857142857	1034.60408688035	6.33441558441558	45.6850649350649	1.39400394785066	267708.733766234	987.932068325879	924	918725.5	43013.77	544.22	139.6	20.5	2.1	15.6	13.4	22.3	0	19.8	7.7	43.4	30.7	43.4	30.7	43.4	30.7	43.4	30.7	43.4	30.7
1	J16	2	RPS2	NM_002952	sample	3.65799739921977	11.6371911573472	1.25983820804829	43366.8712613784	1033.8047068418	5.81274382314694	40.3420026007802	1.35908454066634	230262.573472042	969.121118846981	769	904608.9	44121.57	540.88	142.63	22	2.2	17.6	8.2	22	0.1	21.6	3.1	44	32.1	44	32.1	44	32.1	44	32.1	44	32.1
1	J16	3	RPS2	NM_002952	sample	3.54972067039106	12.4793296089385	1.79417958275269	52270.7184357542	1082.75540446213	6.48938547486034	44.0502793296089	1.41505682387772	249492.347486034	1014.59378815173	895	944903.4	42553.53	571.36	139.75	21.5	9.7	16.6	20.7	23.5	8.5	19.1	18.7	42.7	30.3	42.7	30.3	42.7	30.3	42.7	30.3	42.7	30.3
1	J17	1	ATR	NA	Positive	2.41231488698363	19.0530007794232	3.86707782606467	125794.913484022	1649.52770611781	11.8113795791115	85.3047544816836	2.51583014402944	567539.537802026	1817.60843573959	1283	1547665.1	64393.89	1319.87	220.65	41.1	3	31.7	13.6	50	0	40.8	4.5	42.9	37.8	42.9	37.8	42.9	37.8	42.9	37.8	42.9	37.8
1	J17	2	ATR	NA	Positive	2.38724727838258	17.6057542768274	3.2847165045943	115713.563763608	1513.38350972365	10.6757387247278	72.1702954898911	2.10710638810866	456285.422239502	1673.09217605766	1286	1461250.7	65031.36	1242.57	230.6	40	3.7	32.3	15.1	46	0	38.2	8.2	38.4	37.6	38.4	37.6	38.4	37.6	38.4	37.6	38.4	37.6
1	J17	3	ATR	NA	Positive	2.31189427312775	16.8863436123348	3.74230392527663	118327.115418502	1626.51081459848	10.7462555066079	71.6898678414097	2.42974688113101	455230.007048458	1791.17306150968	1135	1418672.1	66925.01	1272.58	253.85	41	7	32.6	16.7	46.7	6.9	38.5	13.4	40.8	39.5	40.8	39.5	40.8	39.5	40.8	39.5	40.8	39.5
1	J18	1	ATR	NA	Positive	2.54376012965964	15.8322528363047	3.14895185196402	96918.7868719611	1570.75632493071	12.3970826580227	87.7463533225284	2.42110541450782	550586.43273906	1822.46253369646	1234	1528326.6	63103.2	1271.06	226.48	41.8	2.8	32.9	17.4	50.2	0	37.9	9.3	43.5	38.6	43.5	38.6	43.5	38.6	43.5	38.6	43.5	38.6
1	J18	2	ATR	NA	Positive	2.69176470588235	19.92	3.33661526931192	140955.800784314	1747.08281385834	10.2	73.6650980392157	2.29899907081528	490910.742745098	1764.29466533101	1275	1504265.3	68029.37	1363.9	251.11	39.4	3	33.8	10.8	45.3	0.1	42.4	4.5	43.9	41.2	43.9	41.2	43.9	41.2	43.9	41.2	43.9	41.2
1	J18	3	ATR	NA	Positive	2.25672559569562	16.108378170638	3.22405599600702	111288.928516526	1539.32481009475	11.0661029976941	86.0876249039201	2.75906425229149	595148.322059954	1890.96928130694	1301	1447835	60617.88	1201.6	206.21	39.5	4.6	29.6	14.5	44	3.8	36.7	8.9	40.7	37.2	40.7	37.2	40.7	37.2	40.7	37.2	40.7	37.2
1	J19	1	ATR	NA	Positive	2.66349206349206	20.6865079365079	4.31951078774269	145343.970634921	1879.70147704791	12.8214285714286	101.195238095238	3.30148048946085	701145.084920635	2295.39440421733	1260	1650042.8	73933.93	1487.33	276.04	45.1	2.7	37.8	15.3	53.5	0	45.4	6.5	46.9	46.5	46.9	46.5	46.9	46.5	46.9	46.5	46.9	46.5
1	J19	2	ATR	NA	Positive	2.38217054263566	17.6418604651163	3.36092326471541	122275.086821705	1550.73595154235	10.515503875969	77.7015503875969	2.48081664224238	506321.220155039	1774.74833051671	1290	1412010	64582.38	1226.2	237.36	37.8	2.4	30.7	15.3	43.2	0.1	36.1	11.2	39.7	42.3	39.7	42.3	39.7	42.3	39.7	42.3	39.7	42.3
1	J19	3	ATR	NA	Positive	2.73364485981308	16.4330218068536	2.81429266356046	107672.295950156	1528.74917513087	11.4742990654206	83.2383177570093	2.62429666695408	529038.982866044	1819.37511262456	1284	1477878.8	64207.12	1160.21	226.15	38.6	4.8	31.9	7.4	43.3	3.3	36.4	1.4	43.5	39.6	43.5	39.6	43.5	39.6	43.5	39.6	43.5	39.6
1	J20	1	ATR	NA	Positive	2.45945945945946	20.2954954954955	4.35602298555538	152573.008108108	1733.19748244602	14.1369369369369	95.3	2.80123583206574	619420.962162162	2105.8065950359	1110	1670848.5	90177.4	1396.25	340.47	42.7	2.5	37.9	12.2	49.2	0.1	46.1	9.3	40.3	40.8	40.3	40.8	40.3	40.8	40.3	40.8	40.3	40.8
1	J20	2	ATR	NA	Positive	2.80046224961479	20.0308166409861	4.27943006890624	140296.914483821	1826.85384202767	11.0123266563945	86.4807395993837	2.70576127781261	605506.849768875	1961.59509258184	1298	1567122.4	66056.54	1407.31	240.47	42	3.5	34.6	11.7	50	0	43.8	1.8	45.3	38.8	45.3	38.8	45.3	38.8	45.3	38.8	45.3	38.8
1	J20	3	ATR	NA	Positive	2.71836419753086	16.6350308641975	3.43258032981442	107433.679783951	1553.2531040092	12.0115740740741	94.5640432098765	3.03392191743655	658336.337191358	2060.65029658104	1296	1559470.7	69642.87	1244.2	238.85	41.8	2	35	11.2	45.8	0	41.3	5.6	40.6	42	40.6	42	40.6	42	40.6	42	40.6	42
1	J21	1	ATR	NA	Positive	2.82504012841091	16.2319422150883	3.13482684988537	94208.9028892456	1534.58763228526	12.4983948635634	93.9662921348315	2.65528070222866	624798.152487961	1904.28443851029	1246	1529071.6	62868.17	1260.18	219.31	41.7	3.1	32.3	20.2	49.6	0	38.2	12.1	43.7	41.3	43.7	41.3	43.7	41.3	43.7	41.3	43.7	41.3
1	J21	2	ATR	NA	Positive	2.93128536782538	19.9765561843169	3.38470803367154	132919.354082458	1789.97350184865	12.5278900565885	98.301535974131	3.16045380441979	662389.894098626	2098.03516582219	1237	1655142.4	66300.71	1440.48	241.26	44.8	5.8	35.9	18.3	50.8	2.1	42.4	8.6	45.4	43.7	45.4	43.7	45.4	43.7	45.4	43.7	45.4	43.7
1	J21	3	ATR	NA	Positive	2.58990053557766	16.9464422341239	3.1042233157601	109344.078806427	1517.97122323227	12.0367253251721	83.9510328997705	2.40917295704125	535163.579188982	1778.88158531429	1307	1427621.9	64953.72	1181.35	230.03	38.3	6.8	31.1	16.4	42.9	5.7	37.3	9.4	42.4	37.9	42.4	37.9	42.4	37.9	42.4	37.9	42.4	37.9
1	J22	1	ATR	NA	Positive	2.80526735833998	21.0766161213089	4.41771947928053	142443.340782123	1808.15012637045	12.1588188347965	83.4828411811652	2.24433837598134	512578.051077414	1725.84947898281	1253	1569569.7	60753.2	1426.72	214.65	44.2	3.8	33.2	19.6	50.8	1.6	40.9	14	45	39.7	45	39.7	45	39.7	45	39.7	45	39.7
1	J22	2	ATR	NA	Positive	2.73318385650224	18.2002989536622	3.54302135023073	114198.479820628	1660.79281809873	10.7406576980568	77.9133034379671	2.46341280661154	511668.148729447	1797.64759425838	1338	1454098	64455.98	1331.92	230.89	42.2	3.6	33.7	20.1	49.5	0	42.8	13.3	43	40.1	43	40.1	43	40.1	43	40.1	43	40.1
1	J22	3	ATR	NA	Positive	2.66271186440678	16.8525423728814	3.17571728463211	117391.377966102	1625.45073035506	12.8110169491525	90.514406779661	2.7023374674956	577253.744915254	2031.01819507482	1180	1669771.1	74663.22	1362.56	275.24	44.7	1.8	36.9	8.5	50.8	0	43.8	3.1	40.4	41.3	40.4	41.3	40.4	41.3	40.4	41.3	40.4	41.3
1	K03	1	OTNT	NA	Neutral	2.46961805555556	6.87065972222222	0.919638688015512	23652.4383680556	828.795452687829	10.2725694444444	55.0972222222222	1.31870023719954	263235.7109375	1043.0580383551	1152	1152325.6	50702.85	600.66	149.84	29.3	1.6	21.8	9.3	30.1	0	21.6	7.7	37	34.3	37	34.3	37	34.3	37	34.3	37	34.3
1	K03	2	OTNT	NA	Neutral	3.11405109489051	9.90784671532847	1.32204795698037	41124.4844890511	1007.64275289722	8.89324817518248	52.478102189781	1.54459897139283	272350.405109489	1026.39844140972	1096	1170917.5	49754.07	675.97	155.82	28	1.8	19	10.2	29.7	0	19.9	9.1	40.2	31.6	40.2	31.6	40.2	31.6	40.2	31.6	40.2	31.6
1	K03	3	OTNT	NA	Neutral	3.11719500480307	10.3093179634966	1.00524704821605	43343.3919308357	933.352407710263	7.95100864553314	47.3688760806916	1.44684935115068	258411.190201729	960.744186450836	1041	1162302.8	43408.44	653.66	137.45	29.6	13.6	17.5	20	30.6	13.8	18.2	18.9	36.2	27.1	36.2	27.1	36.2	27.1	36.2	27.1	36.2	27.1
1	K04	1	OTNT	NA	Neutral	2.90044843049327	8.75605381165919	0.94161941798993	33446.0260089686	911.020805577113	9.56143497757848	56.6681614349776	1.67176678267826	303434.919282511	1163.65603966213	1115	1281154.9	48429.63	697.07	150.68	30.4	2	21.7	16	31.9	0	23	15.2	36	35.6	36	35.6	36	35.6	36	35.6	36	35.6
1	K04	2	OTNT	NA	Neutral	3.18961253091509	9.49299258037922	1.07157649103952	36478.3248145095	953.726029729163	7.90519373454246	43.5086562242374	1.24333839634416	216622.387469085	906.150241473004	1213	1198346.9	44865.97	630.31	133.33	27.9	1.3	17.6	14.3	28.4	0	17.3	17.4	39.8	32.7	39.8	32.7	39.8	32.7	39.8	32.7	39.8	32.7
1	K04	3	OTNT	NA	Neutral	3.40927021696252	12.422090729783	1.11032104386586	55712.9773175542	1024.07195611337	7.74950690335306	43.1607495069034	1.28933881135261	221312.385601578	969.153293452688	1014	1259342.1	45832.34	738.97	149.06	30.5	1.7	20	11.3	32.7	0.6	20.7	10.1	37.9	31.2	37.9	31.2	37.9	31.2	37.9	31.2	37.9	31.2
1	K05	1	OTNT	NA	Neutral	3.53217821782178	9.43481848184818	1.04818258970035	32226.1295379538	974.141441146038	8.79042904290429	48.957095709571	1.17155781840296	242474.005775578	948.715179320066	1212	1213649.6	43903.94	628.42	130.97	27.7	1.5	17.7	14.9	27.6	0	17.2	18	42.9	31.7	42.9	31.7	42.9	31.7	42.9	31.7	42.9	31.7
1	K05	2	OTNT	NA	Neutral	3.63072519083969	10.3473282442748	1.09899631148514	39705.5171755725	1049.19875999417	9.75477099236641	54.1459923664122	1.58532579975235	274352.113549618	1141.20129240794	1048	1284625.1	49138.46	681.91	150.42	30.2	1.4	21.3	7.4	30.4	0.1	21.1	6.1	42.7	38.6	42.7	38.6	42.7	38.6	42.7	38.6	42.7	38.6
1	K05	3	OTNT	NA	Neutral	4.82041587901701	14.2136105860113	1.30545927259707	55636.6020793951	1192.77587107903	11.273156899811	62.9111531190926	1.45945819473429	306269.746691871	1131.34592102618	1058	1418969.4	47689.83	755.18	144.06	33.7	1.6	21.6	6.8	33.8	0	22.5	4.7	47.1	36.2	47.1	36.2	47.1	36.2	47.1	36.2	47.1	36.2
1	K06	1	OTNT	NA	Neutral	2.51124567474048	7.44117647058824	1.22684156758723	31600.2006920415	917.558735398187	9.41695501730104	54.0389273356401	1.53105036135809	266840.435121107	1074.83797504855	1156	1196823.9	47316.89	651.22	142.16	28.6	2.1	19.6	10.6	28.8	0.6	19.8	11	37.1	37	37.1	37	37.1	37	37.1	37	37.1	37
1	K06	2	OTNT	NA	Neutral	3.38590308370044	9.41762114537445	1.07154853108267	33870.3594713656	997.284706833687	9.84493392070485	61.9409691629956	1.61618135040415	341919.170044053	1157.66501873628	1135	1233745.5	51571.61	677.94	156.61	30.2	1.9	20.8	7.8	32.2	0.1	21.6	4.7	41.4	36	41.4	36	41.4	36	41.4	36	41.4	36
1	K06	3	OTNT	NA	Neutral	3.55745062836625	12.1508078994614	1.49354857096509	55922.0646319569	1130.42867051352	9.08168761220826	50.6849192100539	1.54629838625244	264362.453321364	1144.14958435956	1114	1340104.4	49926.18	742.13	156.92	32.9	1.4	20.6	4.8	33.4	0	21.1	3.2	43.5	37.7	43.5	37.7	43.5	37.7	43.5	37.7	43.5	37.7
1	K07	1	OTNT	NA	Neutral	2.60035056967572	7.25854513584575	1.05582333157393	26999.4425942156	1009.05652996594	10.4837861524978	56.5872042068361	1.64874790090129	287587.304119194	1189.84201458275	1141	1272372.1	45922.09	657.46	137.54	30.5	1.8	20.6	14.2	30.6	0	20.9	15.1	42.2	39.7	42.2	39.7	42.2	39.7	42.2	39.7	42.2	39.7
1	K07	2	OTNT	NA	Neutral	2.11219879518072	5.64759036144578	0.959553138671982	20301.6287650602	808.840356819225	8.72063253012048	47.5015060240964	1.32421133495451	234314.171686747	1011.21859604938	1328	1007531	45308.99	549.7	139.01	26.2	7	18.4	14.8	25.9	4.1	18.7	15.7	35.6	35.4	35.6	35.4	35.6	35.4	35.6	35.4	35.6	35.4
1	K07	3	OTNT	NA	Neutral	2.16204118173679	6.06535362578335	0.972665517232677	24087.2685765443	821.664846579236	8.95344673231871	49.5022381378693	1.44260347664674	254655.656222023	1077.23297543397	1117	1102435.4	46615.35	591.54	140.54	28.2	1.6	19.6	9.8	27.7	0	19.2	11.5	35.2	35.3	35.2	35.3	35.2	35.3	35.2	35.3	35.2	35.3
1	K08	1	OTNT	NA	Neutral	2.61893004115226	7.22222222222222	0.978197894245163	27020.1144032922	887.319723478345	9.33827160493827	54.3185185185185	1.52999355754314	287607.242798354	1105.20180930265	1215	1148431.5	45100.63	601.54	137.02	27.4	2.3	18.1	9.5	27.3	0	18.4	8.1	37.8	35.9	37.8	35.9	37.8	35.9	37.8	35.9	37.8	35.9
1	K08	2	OTNT	NA	Neutral	3.79599618684461	10.4995233555767	1.13434851111398	39000.8417540515	1095.98400048449	10.4566253574833	62.8465204957102	1.74639162142807	342575.979980934	1268.78336488201	1049	1324125.6	48590.89	697.45	145.65	30.8	1	22	8.6	30.7	0.1	20.9	9.2	44.8	39.3	44.8	39.3	44.8	39.3	44.8	39.3	44.8	39.3
1	K08	3	OTNT	NA	Neutral	2.88445378151261	8.49789915966386	1.26696864128654	33950.6533613445	970.69805968257	9.11344537815126	51.6733193277311	1.32090642392865	256410.728991597	1005.25735145182	952	1183778.2	46913.69	696.25	153.93	28.5	1.9	19.2	6.7	31.3	0	20.8	4.4	37.6	30.8	37.6	30.8	37.6	30.8	37.6	30.8	37.6	30.8
1	K09	1	RAD21	NM_006265	sample	4.25288562434418	13.1972717733473	1.76105195947489	52207.1920251836	1187.84846900585	9.03043022035677	50.6411332633788	1.46146687034953	254230.472193075	1039.73658568967	953	1136461.1	42470.38	615.95	130.68	24.4	3.4	15.7	15.6	25.9	0	17.3	9.5	50.9	39.5	50.9	39.5	50.9	39.5	50.9	39.5	50.9	39.5
1	K09	2	RAD21	NM_006265	sample	4.19286510590858	12.5997770345596	1.54840572901221	44849.6744704571	1166.16405061454	7.83500557413601	46.7134894091416	1.34487145240909	239635.79264214	978.12263586958	897	1049685.7	43975.69	579.83	138.86	24	3.2	16.1	14.7	24.3	0	18.2	9.5	52.5	36.7	52.5	36.7	52.5	36.7	52.5	36.7	52.5	36.7
1	K09	3	RAD21	NM_006265	sample	4.2359437751004	12.7720883534137	1.68247256361631	49154.6495983936	1156.0390461186	7.48192771084337	41.2048192771084	1.30532048219009	200362.414658635	937.925718525955	996	1006561.7	41851.79	572.56	132.42	25.1	5.5	15.2	9.4	25.1	2.7	16.2	6	49.8	37.8	49.8	37.8	49.8	37.8	49.8	37.8	49.8	37.8
1	K10	1	CUX1	NM_181500	sample	3.06063193851409	7.95730145175064	1.21383302117492	29271.8830059778	1011.405946885	9.37062339880444	57.6404782237404	1.63340007238128	324386.951323655	1201.5396181108	1171	1173256.3	48724.68	625	145.53	28.9	0.9	21.3	14.1	30.4	0	21.1	15.5	45.5	40.2	45.5	40.2	45.5	40.2	45.5	40.2	45.5	40.2
1	K10	2	CUX1	NM_181500	sample	3.47144006436042	10.0152855993564	1.21940051734672	39051.6918744972	1003.30301002339	8.40547063555913	46.4794851166533	1.31525678834058	231042.389380531	1007.53329258763	1243	1207460.4	44915.51	647.41	135.68	26.8	1.4	17.6	11.1	28.2	0	17.5	11.3	41.2	37.7	41.2	37.7	41.2	37.7	41.2	37.7	41.2	37.7
1	K10	3	CUX1	NM_181500	sample	2.79871912168344	10.2113449222324	1.35187946705463	48427.934126258	1005.11232412524	8.17932296431839	48.6386093321134	1.46265788763494	255752.61116194	1060.47786736766	1093	1159543.6	50358.56	719.86	160.32	28.7	4.6	21.3	5.5	30.5	4.5	24.1	1.9	37.3	33.6	37.3	33.6	37.3	33.6	37.3	33.6	37.3	33.6
1	K11	1	POLE	NM_006231	sample	4.71153846153846	10.7567873303167	1.35008664337567	32520.4807692308	1230.22047564147	16.3608597285068	68.5056561085973	1.58763860430822	319705.75	1475.83822854526	884	1769072.3	57290.76	802.93	157.73	50.8	1.7	38.5	7.6	49.9	0	34.3	5.9	52.4	47.6	52.4	47.6	52.4	47.6	52.4	47.6	52.4	47.6
1	K11	2	POLE	NM_006231	sample	5.36150845253576	14.260078023407	1.4193120663859	54199.3810143043	1355.16094282103	16.924577373212	77.665799739922	1.93189626622617	376943.081924577	1613.46910838889	769	1734539.5	54954.68	829.84	154.78	53.4	1.7	36.5	9.5	52.1	0	32.5	11.6	56.7	54	56.7	54	56.7	54	56.7	54	56.7	54
1	K11	3	POLE	NM_006231	sample	4.47556142668428	12.2998678996037	1.30056122998369	44696.1017173052	1320.0122485614	14.4755614266843	66.6472919418758	1.66998500735537	317047.285336856	1470.58156718025	757	1813076.4	56313.8	883.33	162.93	53.4	2.1	35.5	4	52.3	0.3	32.8	2.2	50.1	47.6	50.1	47.6	50.1	47.6	50.1	47.6	50.1	47.6
1	K12	1	NCOA6	NM_014071	sample	3.56414922656961	10.5932666060055	1.2890379937888	41651.7934485896	1171.51075400842	10.4449499545041	60.803457688808	1.66078539957087	337489.484986351	1257.74696944679	1099	1363272.5	50208.14	752.12	153.98	32.6	1.8	22.7	9.3	33.5	0.2	24.9	7.5	46.1	34.4	46.1	34.4	46.1	34.4	46.1	34.4	46.1	34.4
1	K12	2	NCOA6	NM_014071	sample	3.03010577705452	8.50610252237592	1.05216197687998	32939.948738812	1011.26147794994	8.09926769731489	47.093572009764	1.39282546739275	273842.217249797	1142.97697488269	1229	1151689.6	50739.85	641.81	164.24	26.4	2.4	21.2	5.9	27.3	0.1	24	3.2	41.3	34	41.3	34	41.3	34	41.3	34	41.3	34
1	K12	3	NCOA6	NM_014071	sample	3.7466110531804	11.7799791449426	1.22460758445125	49664.0406673618	1177.86953817847	10	58.5015641293014	1.51652976136904	318553.642335766	1205.33126138324	959	1292061.9	48308.07	731.07	152.22	30.6	2.1	23	7.3	31.6	0.2	24	4.3	46.1	34.1	46.1	34.1	46.1	34.1	46.1	34.1	46.1	34.1
1	K13	1	APC	NM_000038	sample	2.4377923292797	7.62488306828812	1.47252040130257	34137.7184284378	836.287854539618	8.0645463049579	42.5406922357343	1.20487112014952	204978.382600561	877.769107330334	1069	955399.9	42675.17	559.14	130.53	26.2	1.8	15.2	11.9	27.5	0.1	16.7	12.9	36.1	33.4	36.1	33.4	36.1	33.4	36.1	33.4	36.1	33.4
1	K13	2	APC	NM_000038	sample	2.58307533539732	7.19504643962848	1.39516219495294	32084.5036119711	973.950418860826	8.65531475748194	45.2734778121775	1.30304467781696	222668.001031992	983.256204146359	969	1037115.3	45795.01	603.22	141.53	28.5	2.6	18	6.7	29.1	0	20.1	2.3	40.6	34.5	40.6	34.5	40.6	34.5	40.6	34.5	40.6	34.5
1	K13	3	APC	NM_000038	sample	2.95177865612648	8.67667984189723	1.02479000735135	34698.8584980237	936.759509795145	7.18893280632411	39.0719367588933	1.20487929901492	199313.018181818	875.667007459294	1265	979701.2	41103.74	543.79	129.74	25.9	5.9	15.1	14.2	25.9	5.1	15.8	11.8	40	31.4	40	31.4	40	31.4	40	31.4	40	31.4
1	K14	1	CREBBP	NM_004380	sample	2.18886198547216	5.48668280871671	0.921791411516266	19219.4907183212	842.733276562784	8.64164648910412	43.4745762711864	1.13130691188473	213519.642453592	907.63305906536	1239	1168826.7	45675.15	604.07	136.68	29.9	1.7	19	10.7	29.8	0	19.7	10.6	35.5	30.8	35.5	30.8	35.5	30.8	35.5	30.8	35.5	30.8
1	K14	2	CREBBP	NM_004380	sample	2.84344766930519	9.78979771328056	1.48671138434648	50730.6569920844	974.109859426876	8.02022867194371	41.3746701846966	1.20252840992741	205210.64116095	920.739312421816	1137	1222966.8	45443.71	680.5	140.15	32.8	1.8	19.3	8.4	34.2	0	19.5	7.7	36.7	32.1	36.7	32.1	36.7	32.1	36.7	32.1	36.7	32.1
1	K14	3	CREBBP	NM_004380	sample	3.01977644024076	8.85898538263113	0.920813485159334	37044.562338779	968.376042690481	8.4067067927773	46.3860705073087	1.1796100439319	239680.312983663	945.15322709089	1163	1167852.9	45443.87	630.67	142.3	31.4	5.2	18.1	10	31.6	6.1	19.3	8.9	38.4	28.3	38.4	28.3	38.4	28.3	38.4	28.3	38.4	28.3
1	K15	1	MGA	NM_001080541	sample	2.09724950884086	4.93320235756385	1.10233040037304	16828.9587426326	860.592814153266	13.3261296660118	81.2082514734774	1.76170575094949	442332.498035363	1328.13483635782	1018	1253669.5	54708.31	653.94	158.99	35.5	2.2	24.4	9.7	35.9	0	24.9	8.3	38.1	38.1	38.1	38.1	38.1	38.1	38.1	38.1	38.1	38.1
1	K15	2	MGA	NM_001080541	sample	2.63555114200596	7.58490566037736	1.03434440768965	28515.1638530288	916.787705884112	11.1608738828203	70.4518371400199	1.90038301022563	415550.043694141	1432.40421348422	1007	1101181.3	50701.93	601.26	157.04	30.6	2.3	21.2	21.8	31.4	0	22.1	21.7	41.2	46.6	41.2	46.6	41.2	46.6	41.2	46.6	41.2	46.6
1	K15	3	MGA	NM_001080541	sample	2.34424695977549	6.34424695977549	0.977422135786245	22964.5799812909	857.406253034359	9.29092609915809	52.8905519176801	1.38082172006209	278791.572497661	1050.96717928601	1069	1013030.5	41360.37	552.7	127.26	28.2	8	16.5	19.3	29.2	8.3	17.1	20.4	38.7	33.5	38.7	33.5	38.7	33.5	38.7	33.5	38.7	33.5
1	K16	1	CHEK1	NM_001274	sample	3.04212860310421	17.7594235033259	2.64301495066271	118554.513303769	1706.41266310197	11.0487804878049	75.6618625277162	2.47140119298524	485549.937915743	1906.53490040652	902	1694064	70160.41	1261.24	239.83	42.4	2.9	32.6	11.8	47.8	0	37.7	6.3	46	47	46	47	46	47	46	47	46	47
1	K16	2	CHEK1	NM_001274	sample	4.06293706293706	19.5629370629371	2.97486361187057	124960.166666667	1826.94762411391	11.7564102564103	92.4055944055944	3.04904498204178	643342.756410256	2176.62112007911	858	1793005.2	68928.41	1323.19	243.98	45.9	2.3	34.6	14.6	53.4	0	41.4	7.1	53.5	50.3	53.5	50.3	53.5	50.3	53.5	50.3	53.5	50.3
1	K16	3	CHEK1	NM_001274	sample	4.25081081081081	22.1989189189189	3.82763021916558	142000.262702703	1925.62146772675	10.652972972973	72.2767567567568	2.57077124011828	458667.432432432	1751.41846545416	925	1729546.1	63786.55	1274.1	228.54	42.7	4.1	32.3	11.8	47.9	1.9	36.6	5.3	54.8	43.6	54.8	43.6	54.8	43.6	54.8	43.6	54.8	43.6
1	K17	1	OTNT	NA	Neutral	3.92493297587131	11.4101876675603	1.20457918368558	47239.5165326184	1050.00764606092	11.331546023235	60.9508489722967	1.42593551130052	307967.100089366	1111.93891774876	1119	1388870.8	50005.88	736.14	150.44	31.7	1.2	22.1	7.9	33	0	22.5	7.7	41.2	33.8	41.2	33.8	41.2	33.8	41.2	33.8	41.2	33.8
1	K17	2	OTNT	NA	Neutral	3.73836608066184	12.6111685625646	1.25374436325052	56629.2430196484	1081.3084109522	9.28024819027921	52.005170630817	1.45847654834549	264213.546018614	1083.95336707293	967	1356693.4	47355.49	746.95	145.99	32.5	2.2	20.8	6.4	33.5	0	21.1	5.2	42.8	35.7	42.8	35.7	42.8	35.7	42.8	35.7	42.8	35.7
1	K17	3	OTNT	NA	Neutral	2.88395285584769	7.6038077969175	0.827685589105364	27571.6364460562	906.549045914587	9.10607434270172	42.8594741613781	1.14750368123348	190278.909338169	888.869288695085	1103	1217645.9	49007.02	656.3	147.29	29.3	1.2	19.9	15.7	29.7	0	20.6	15.6	37	31.5	37	31.5	37	31.5	37	31.5	37	31.5
1	K18	1	OTNT	NA	Neutral	2.91010273972603	7.97859589041096	1.25404650319137	32934.5496575342	966.798358664055	9.90667808219178	50.9212328767123	1.31377840009334	244776.863869863	1018.10423562331	1168	1230071.1	50900.04	653	153.16	29.1	1.4	21.1	5.8	28.4	0	21.2	4.1	40.9	35.7	40.9	35.7	40.9	35.7	40.9	35.7	40.9	35.7
1	K18	2	OTNT	NA	Neutral	3.21332209106239	10.5168634064081	1.39769243861558	45660.6964586847	1008.90363648958	8.50927487352445	44.3288364249578	1.49702816974711	218357.282462057	983.494656244465	1186	1200486.2	48688.76	675.01	155.22	27.7	3.4	20.6	8.9	28.8	0.1	22.2	4.2	38.7	33.9	38.7	33.9	38.7	33.9	38.7	33.9	38.7	33.9
1	K18	3	OTNT	NA	Neutral	2.97570850202429	9.18866396761134	1.16687690186452	37901.179757085	936.888867404729	8.53927125506073	44.7465587044534	1.27346412076776	216862.955465587	928.558925891026	1235	1179826.6	46369.72	658.49	142.68	28.3	2.2	19.1	13.2	30.2	0	19.3	10.4	37.1	31.3	37.1	31.3	37.1	31.3	37.1	31.3	37.1	31.3
1	K19	1	OTNT	NA	Neutral	3.28894472361809	9.56700167504188	1.10531399674341	35233.1825795645	944.876949978231	10.534338358459	59.64405360134	1.42779504001046	300676.287269682	1076.62091233302	1194	1206178.3	46605.95	632.54	138.28	29.1	1.3	19.1	16.5	28.9	0	19.7	18	41.2	36.5	41.2	36.5	41.2	36.5	41.2	36.5	41.2	36.5
1	K19	2	OTNT	NA	Neutral	2.6533827618165	7.95922150139018	1.04485604755862	29980.499536608	890.814491246869	8.13623725671918	43.8887859128823	1.28571165089198	203631.596848934	908.582480028572	1079	1083462.5	42371.4	580.24	127.4	25.1	1.8	15.4	14.3	26.7	0.4	15.6	14.3	39.5	36.1	39.5	36.1	39.5	36.1	39.5	36.1	39.5	36.1
1	K19	3	OTNT	NA	Neutral	2.76936466492602	8.02523933855526	1.08215627638753	30073.2001740644	934.719255878568	8.44125326370757	42.6614447345518	1.18485527511246	200018.802436902	914.820240355909	1149	1133712.7	45103.08	608.54	139.26	28.2	1.7	18.3	5.4	28.4	0	18.1	4.9	40.8	34	40.8	34	40.8	34	40.8	34	40.8	34
1	K20	1	OTNT	NA	Neutral	4.23196347031963	12.4264840182648	1.32637478239236	50341.9799086758	1121.7338125397	11.0904109589041	60.8958904109589	1.50857919541852	312333.407305936	1150.58968903015	1095	1391133.5	48682.45	724.51	147.66	30.6	1.9	22.2	10.1	32.6	0	22.6	10.5	45.9	34.5	45.9	34.5	45.9	34.5	45.9	34.5	45.9	34.5
1	K20	2	OTNT	NA	Neutral	3.69109461966605	10.430426716141	1.01178995631207	38322.258812616	996.023561232157	9.68367346938776	55.0166975881262	1.36753846663563	271796.959183673	1017.78914113899	1078	1234522.5	47326.53	643.41	141.56	28.4	1.5	19.3	11.6	29.2	0.2	19.4	15.6	42.7	34	42.7	34	42.7	34	42.7	34	42.7	34
1	K20	3	OTNT	NA	Neutral	2.98311111111111	9.46044444444444	1.23967475388324	43465.0008888889	1022.20972576164	7.15733333333333	37.2248888888889	1.05528249596178	173492.703111111	811.945840498136	1125	1135469.8	42125.53	624.7	131.48	24.6	1.5	15.3	6.2	25	0	15.9	6	42.1	30	42.1	30	42.1	30	42.1	30	42.1	30
1	K21	1	OTNT	NA	Neutral	3.24809483488569	8.58425063505504	0.969523482709332	34300.0677392041	999.336989856388	10.2184589331075	54.3573243014395	1.33277460887009	280289.464860288	1095.6398767203	1181	1336659	49176.2	689.6	145.58	30.5	1.5	21.9	9.1	30.7	0.1	21.9	8.6	40.1	35.7	40.1	35.7	40.1	35.7	40.1	35.7	40.1	35.7
1	K21	2	OTNT	NA	Neutral	3.32490272373541	9.75486381322957	1.00362104252709	38070.7607003891	933.164385145133	9.29474708171206	52.4785992217899	1.40328340507374	276308.078793774	1106.7354684339	1028	1206269.7	47460.33	633.57	143.57	28.4	3	21.5	6.5	29.1	0.3	23.4	4.3	37.7	33.5	37.7	33.5	37.7	33.5	37.7	33.5	37.7	33.5
1	K21	3	OTNT	NA	Neutral	3.47164948453608	9.90034364261168	1.0860043813685	35487.9836769759	975.220095402712	8.54037800687285	45.3951890034364	1.25539864172579	223859.698453608	954.720936966544	1164	1080718.8	45622.74	579.36	139.86	27.5	7.7	17.7	4.6	27.7	7	18.5	2.6	41.5	31.7	41.5	31.7	41.5	31.7	41.5	31.7	41.5	31.7
1	K22	1	OTNT	NA	Neutral	2.84435483870968	8.46935483870968	1.30482712911518	33756.6838709677	978.540029446265	9.99032258064516	49.375	1.29393496095325	237919.925	985.741986155344	1240	1249134.8	48377.3	643.81	142.42	29.7	1.4	20.3	5.2	29.5	0	21	3.8	41	32.7	41	32.7	41	32.7	41	32.7	41	32.7
1	K22	2	OTNT	NA	Neutral	3.69593345656192	12.1876155268022	1.33614823979243	52751.3123844732	1125.85651242991	9.70887245841035	56.7079482439926	1.67541772407844	312540.303142329	1166.53305892181	1082	1288915.2	47395.47	692.47	146.46	29.5	1.8	21.3	12.1	31	0	22	10.4	44.5	38.6	44.5	38.6	44.5	38.6	44.5	38.6	44.5	38.6
1	K22	3	OTNT	NA	Neutral	3.2136170212766	9.66808510638298	1.12531383926997	40797.509787234	979.865757327458	8.93446808510638	47.8817021276596	1.21755367809324	234937.685106383	921.107143034323	1175	1119044.9	45791.32	608.25	142.25	26.7	2	18.9	8.9	26.6	0.1	19.3	9.4	40.8	30.3	40.8	30.3	40.8	30.3	40.8	30.3	40.8	30.3
1	L03	1	RF	NA	Neutral	3.00650406504065	8.66666666666667	1.02593318990422	33887.5	943.165059522385	8.84390243902439	47.3691056910569	1.28937426010793	227511.110569106	950.751524839797	1230	1170009.2	45244.49	642.79	138.47	27.4	3.5	18.9	12.7	28.9	2.1	19.1	10.2	37.7	32.2	37.7	32.2	37.7	32.2	37.7	32.2	37.7	32.2
1	L03	2	RF	NA	Neutral	2.46947549441101	7.89595872742906	1.20768181924467	32946.747205503	876.403724546097	7.46775580395529	42.8856405846948	1.25477659641283	211737.279449699	880.633667469745	1163	1050672.1	43793.9	608.3	142.83	26.7	2.4	16.9	17.1	27.3	0	18	14.1	35.1	30.1	35.1	30.1	35.1	30.1	35.1	30.1	35.1	30.1
1	L03	3	RF	NA	Neutral	2.92586352148273	8.01179443976411	0.887524483504257	29688.2308340354	916.244896543582	7.74978938500421	48.6630160067397	1.2823823801024	265373.659646167	948.130902261544	1187	1113199	43986.59	642.18	138.31	28	1.1	18.2	19	29.8	0	18.6	19.8	36.8	27.5	36.8	27.5	36.8	27.5	36.8	27.5	36.8	27.5
1	L04	1	RF	NA	Neutral	3.14110429447853	10.3470639789658	1.0937699618818	42321.6669588081	938.70779096472	8.15863277826468	45.88606485539	1.26540738117177	230498.066608238	964.90219303369	1141	1148478.5	47158.36	651.61	145.02	27	2.7	18.8	11.4	27.2	0	19.3	10.1	36.8	30.9	36.8	30.9	36.8	30.9	36.8	30.9	36.8	30.9
1	L04	2	RF	NA	Neutral	3.09653092006033	9.92911010558069	1.19674844314144	39511.9125188537	968.538917417223	8.18099547511312	43.8981900452489	1.25247236752104	215387.301659125	920.641734807397	1326	1134372.7	43829.45	632.96	138.94	26.9	3.2	17.6	18.9	27.8	0.5	18.6	17.1	39.7	29.5	39.7	29.5	39.7	29.5	39.7	29.5	39.7	29.5
1	L04	3	RF	NA	Neutral	2.97942754919499	8.88819320214669	0.905844980277123	36400.2245080501	904.491078664782	7.52146690518784	44.7316636851521	1.25689116138361	242216.807692308	962.889097814233	1118	1052993.4	45985.5	634.85	148.48	27.5	8	18.4	16.3	28.2	6.3	20.1	11.4	34.7	27.7	34.7	27.7	34.7	27.7	34.7	27.7	34.7	27.7
1	L05	1	RF	NA	Neutral	2.94294770206022	8.1188589540412	1.1221448932785	30951.6331220285	946.359524015699	9.34706814580032	51.175911251981	1.290482400896	255209.011885895	994.53241112042	1262	1197865.3	46020.4	635.14	136.14	28.8	1.7	18.7	16.3	29.6	0	18.9	14.1	39.7	33.1	39.7	33.1	39.7	33.1	39.7	33.1	39.7	33.1
1	L05	2	RF	NA	Neutral	3.07535460992908	10.2535460992908	1.55755527222597	43002.1046099291	1050.92471003101	7.88297872340426	44.1675531914894	1.39172209139632	230444.12677305	1048.9214346045	1128	1181582.8	45384.33	672.7	144.73	29.3	2.5	18.2	11	30.6	0	18.8	8.2	42.4	36.5	42.4	36.5	42.4	36.5	42.4	36.5	42.4	36.5
1	L05	3	RF	NA	Neutral	2.8323754789272	8.34195402298851	1.26978182011448	28996.8764367816	943.972226701158	6.29310344827586	34.0249042145594	1.30923626598407	167558.829501916	844.788966539783	1044	1010725.1	38986.94	576.44	126.33	26.4	1.5	14.2	21.1	27.5	0	15.9	20.9	41.3	30.7	41.3	30.7	41.3	30.7	41.3	30.7	41.3	30.7
1	L06	1	RF	NA	Neutral	3.06590724165989	9.26606997558991	1.19094126119974	36593.7632221318	977.91517074464	8.62408462164361	46.0455655004068	1.23240930109669	220252.614320586	902.705301761781	1229	1182829.4	44081.62	628.79	136.58	27.6	2	17.2	12	28.2	0	18.3	10.4	41.7	30.6	41.7	30.6	41.7	30.6	41.7	30.6	41.7	30.6
1	L06	2	RF	NA	Neutral	3.50934579439252	10.3616822429907	1.10279313518868	40674.4130841122	958.861080564103	7.04672897196262	38.6990654205608	1.34988616988519	194758.03271028	923.296897921359	1070	1145114.9	42046.1	615.16	131.12	25.5	4.5	15.4	14.5	25.8	2	16.7	11.9	39.5	35.7	39.5	35.7	39.5	35.7	39.5	35.7	39.5	35.7
1	L06	3	RF	NA	Neutral	2.92141623488774	8.2020725388601	1.01487780097599	33871.8730569948	936.240155697535	8.32987910189983	49.1899827288428	1.52262297419459	268958.430051813	1066.8219952427	1158	1175989.6	48453.94	653.09	151.52	30.2	1.6	19.3	8.7	31.9	0.1	20.1	6.7	37.7	33.1	37.7	33.1	37.7	33.1	37.7	33.1	37.7	33.1
1	L07	1	RF	NA	Neutral	2.43279797125951	6.23753169907016	1.12654672399121	21558.2645815723	892.006276965403	9.69146238377008	46.3905325443787	1.11663587074012	207777.365173288	921.280302854744	1183	1163957	45024.1	577.61	131.56	28.2	1.2	19.1	7.9	27.7	0	19.2	9.6	40.7	33.7	40.7	33.7	40.7	33.7	40.7	33.7	40.7	33.7
1	L07	2	RF	NA	Neutral	2.20541958041958	5.79108391608392	0.972767299276937	21362.104020979	877.799565178087	10.020979020979	51.7465034965035	1.42180401033434	249998.13548951	1083.66340110456	1144	1137238.9	48349.74	605.21	147.96	28.1	2.8	21	6.3	29	0.3	21.1	2.1	38.2	36.4	38.2	36.4	38.2	36.4	38.2	36.4	38.2	36.4
1	L07	3	RF	NA	Neutral	1.79865771812081	4.54809843400447	0.794160886262624	14786.1722595078	712.230846151888	8.42058165548098	41.7076808351976	1.06870938316158	181690.562266965	804.71540560943	1341	951900.9	39638.15	522.43	125.14	26.4	15.2	17.7	23.9	27	12.1	17.4	22.3	32.4	27.7	32.4	27.7	32.4	27.7	32.4	27.7	32.4	27.7
1	L08	1	RF	NA	Neutral	2.16580756013746	5.56615120274914	0.961918066445273	20108.9570446735	812.702935707329	9.22422680412371	49.4647766323024	1.32458004636386	244101.733676976	1039.29889901415	1164	1144562.3	46959.31	623.65	146.86	29.6	1.1	20.3	8.7	30.7	0	21.7	7.6	34.7	33.2	34.7	33.2	34.7	33.2	34.7	33.2	34.7	33.2
1	L08	2	RF	NA	Neutral	2.36876006441224	7.34460547504026	1.12213250635976	30753.7850241546	879.30027116882	7.80273752012882	41.7479871175523	1.09878556519256	199942.822061192	843.367963435915	1242	1072784.3	44506.77	583.66	139.54	27.1	5.1	16.8	11.4	27.7	0.7	18.7	4.7	37	29.1	37	29.1	37	29.1	37	29.1	37	29.1
1	L08	3	RF	NA	Neutral	3.91532258064516	12.6854838709677	1.24221933230557	50848.0201612903	991.362375783938	7.83568548387097	46.9415322580645	1.45399478452283	249140.731854839	1020.0546574243	992	1221552.1	43219.45	662.37	133.67	29.1	2.3	17.7	15.4	29.9	0.6	18.9	15.6	39.3	32.3	39.3	32.3	39.3	32.3	39.3	32.3	39.3	32.3
1	L09	1	PIGN	NM_012327	sample	2.61232765612328	7.1654501216545	0.951405835043424	26878.8499594485	892.190108696812	10.5133819951338	51.2506082725061	1.24899285655418	233722.484995945	1007.6667805406	1233	1200879.6	47230.4	621.6	139.97	30.1	1.7	20.7	12.4	31.7	0	21.2	12.8	38.5	34.1	38.5	34.1	38.5	34.1	38.5	34.1	38.5	34.1
1	L09	2	PIGN	NM_012327	sample	2.84608915054668	8.09503784693019	1.37957087277939	29597.5147182506	998.971540900064	7.86879730866274	43.5727502102607	1.26153696531544	218732.873843566	928.379642832701	1189	1144374.6	46110.4	618.18	138.54	27.1	1.4	16.9	12.9	28.4	0	16.9	13	42.3	33.9	42.3	33.9	42.3	33.9	42.3	33.9	42.3	33.9
1	L09	3	PIGN	NM_012327	sample	2.79756097560976	8.15040650406504	1.52235408631507	36250.5390243902	1017.42229732373	8.25528455284553	43.7227642276423	1.28349438911821	208092.2	931.169370563672	1230	1184398.6	46416.73	675.03	142.45	30.2	1.2	19.3	12	29.8	0.1	20.1	14.4	40.6	31.1	40.6	31.1	40.6	31.1	40.6	31.1	40.6	31.1
1	L10	1	ERCC5	NM_000123	sample	3.30812324929972	10.8095238095238	1.24393260793656	44680.6862745098	955.670691915926	9.69187675070028	56.1503267973856	1.52761684260593	297516.277310924	1140.8616062377	1071	1248813.8	52284.36	675.89	159.68	27.6	2	20.8	7.7	28.7	0	23	7	38	35.9	38	35.9	38	35.9	38	35.9	38	35.9
1	L10	2	ERCC5	NM_000123	sample	3.21838111298482	10.0472175379427	1.09228105992872	41774.9755480607	991.872630900973	8.48735244519393	48.9258010118044	1.30541881814326	257356.415682968	992.680698807224	1186	1174593.9	45928.76	635.87	140	26.2	1.9	17.8	16.4	26.4	0	18.4	16	41.2	33.6	41.2	33.6	41.2	33.6	41.2	33.6	41.2	33.6
1	L10	3	ERCC5	NM_000123	sample	2.9165170556553	9.1427289048474	1.08211737477282	39480.0834829443	915.875049418333	9.93087971274686	59.0251346499102	1.55689770538128	321384.885996409	1176.60631547836	1114	1180291.4	50122.75	641.17	151.43	27.9	1.5	19.8	6	28.6	0.4	21.7	4.3	36.4	38.2	36.4	38.2	36.4	38.2	36.4	38.2	36.4	38.2
1	L11	1	PHF6	NM_032335	sample	2.71602434077079	8.60344827586207	1.33632856740828	34595.7281947262	947.836185408384	7.04563894523327	36.9026369168357	1.12730254445416	189033.457403651	865.710603280704	986	1117026.8	43731.64	578.56	129.48	23.9	1.5	15.5	9.1	23.5	0	15.1	8.2	40.8	31.8	40.8	31.8	40.8	31.8	40.8	31.8	40.8	31.8
1	L11	2	PHF6	NM_032335	sample	3.45694022289767	9.70921985815603	1.53661293008824	37366.6767983789	1095.32301214566	8.22188449848024	43.3860182370821	1.36569208737099	212032.19858156	1008.96701818913	987	1166109.5	42891.16	620.33	130.38	26.2	1.9	16.2	9	27.1	0	17	8.5	45.4	39.8	45.4	39.8	45.4	39.8	45.4	39.8	45.4	39.8
1	L11	3	PHF6	NM_032335	sample	3.46003898635478	9.30214424951267	1.20149360934429	34405	1082.54731249685	8.3635477582846	44.3840155945419	1.37641230245352	213152.914230019	1010.99650335663	1026	1225821.9	48795.48	658.47	150.26	29.1	1.8	18.9	3.6	30.2	0	19.9	1.6	45.2	35.4	45.2	35.4	45.2	35.4	45.2	35.4	45.2	35.4
1	L12	1	BLM	NM_000057	sample	2.73445732349842	8.09799789251844	1.19126791397704	36177.4394099052	1084.76008964182	8.77871443624868	48.172813487882	1.24022294547462	278923.813487882	1095.75846177231	949	1212126.5	53150.52	614.38	157.63	25.4	2.3	26.8	5.4	25.6	0	31.2	4	43	29.6	43	29.6	43	29.6	43	29.6	43	29.6
1	L12	2	BLM	NM_000057	sample	2.77849860982391	7.40129749768304	1.10645464568183	29638.0074142725	982.674093690269	7.76923076923077	40.8674698795181	1.35064364043182	202860.046339203	1005.25526104075	1079	1072784.1	44713.52	554.31	135.19	24.1	1.6	17.9	11.9	24.1	0.1	18.1	11.9	43.1	38.5	43.1	38.5	43.1	38.5	43.1	38.5	43.1	38.5
1	L12	3	BLM	NM_000057	sample	3.1190727081138	10.8155953635406	1.4858490112839	53622.2855637513	1049.12159570976	6.01369863013699	35.0505795574289	1.15300902527557	182663.82402529	829.520897948837	949	1094392.9	42071.48	614.1	130.76	21.8	2.2	14	9.9	22.9	0.2	14.1	6.2	43.2	30.7	43.2	30.7	43.2	30.7	43.2	30.7	43.2	30.7
1	L13	1	ARID1A	NM_006015	sample	2.31639501438159	6.02684563758389	0.967696720550792	20282.5752636625	858.22779342933	8.37679769894535	39.0076701821668	1.0493932556011	169179.278044104	812.772152445616	1043	1071327.1	43030.18	525.24	126.33	23.6	1.8	15.7	9.2	23.6	0	15.8	6.6	39	32.3	39	32.3	39	32.3	39	32.3	39	32.3
1	L13	2	ARID1A	NM_006015	sample	2.52551574375679	7.02823018458198	1.12378676491042	26385.121606949	831.139197454609	7.5971769815418	40.1802388707926	1.07976047134688	192190.885993485	829.892437010202	921	992507.4	43249.85	546.34	132.37	27.1	1.6	14.4	10.2	28	0	15.6	8.6	35.9	30.1	35.9	30.1	35.9	30.1	35.9	30.1	35.9	30.1
1	L13	3	ARID1A	NM_006015	sample	2.87927565392354	8.52313883299799	1.19410267930758	39528.5492957746	956.220147999675	8.89637826961771	48.7665995975855	1.29945113576856	248023.751509054	994.394059836549	994	1195573.1	46234.95	661.17	140.86	30.4	3	18.1	6.8	30.7	4.2	19	6.3	37	33.3	37	33.3	37	33.3	37	33.3	37	33.3
1	L14	1	EZH1	NM_001991	sample	2.51374045801527	7.22671755725191	1.10826437601872	29538.0679389313	883.428865462922	9.01374045801527	49.8389312977099	1.35351111533891	265206.884732824	1034.29469116121	1310	1101803.7	47466.67	600.35	146.69	25.6	2.7	19.1	7.6	26.1	0	20.5	5.3	37.6	31.2	37.6	31.2	37.6	31.2	37.6	31.2	37.6	31.2
1	L14	2	EZH1	NM_001991	sample	2.72516556291391	7.36754966887417	1.04242994218902	30023.8642384106	931.567837002899	10.7144039735099	55.4354304635762	1.43667023419501	267145.516556291	1073.94184487756	1208	1170390.3	48091.52	613.2	144.61	29	1.6	22.7	7.5	29	0	23.1	6	39.9	34.8	39.9	34.8	39.9	34.8	39.9	34.8	39.9	34.8
1	L14	3	EZH1	NM_001991	sample	2.70949185043145	8.0431447746884	1.04456010038489	31959.9098753595	937.68298192319	9.8111217641419	58.6279961649089	1.4478475479031	320299.991371045	1143.63956430809	1043	1118441.9	48990.53	619.93	152.31	27.6	7.4	21.2	10.1	29.1	7.3	23	10.9	38.5	33.9	38.5	33.9	38.5	33.9	38.5	33.9	38.5	33.9
1	L15	1	ARID2	NM_152641	sample	3.07471763683753	7.74109470026064	1.00028313035352	25841.7576020851	908.402761474525	8.81146828844483	47.5395308427454	1.43958125192135	238815.32319722	1101.56193289746	1151	1009016.4	44409.21	564.3	139.06	25.6	2	16.9	9.4	26.8	0	18.9	4.9	40.1	40.2	40.1	40.2	40.1	40.2	40.1	40.2	40.1	40.2
1	L15	2	ARID2	NM_152641	sample	2.63651181744091	7.05541972290139	1.01361667908152	25806.2493887531	876.204425770104	7.76283618581907	42.7750611246944	1.35619514486515	207796.037489813	989.213291199194	1227	963377.6	41489.65	554.72	131.06	25.7	2.3	15.9	14.7	27.1	0.2	16.1	13.4	38.4	38.6	38.4	38.6	38.4	38.6	38.4	38.6	38.4	38.6
1	L15	3	ARID2	NM_152641	sample	2.95708955223881	8.47201492537313	0.939216491738091	31153.072761194	874.791923488144	6.87220149253731	38.3069029850746	1.08718919322184	187910.166044776	820.386831388084	1072	953804.3	39669.27	564.18	125.37	24.9	8.4	15.3	18.8	27.1	7.7	15.7	16.5	36.9	26.9	36.9	26.9	36.9	26.9	36.9	26.9	36.9	26.9
1	L16	1	FLT4	NM_002020	sample	2.16129032258065	5.72275501307759	0.836656611624978	21341.5335658239	836.372448290775	9.92414995640802	54.7393199651264	1.40067737760075	285310.659982563	1095.38607922193	1147	1196188.1	49982.2	652.86	155.77	30.4	1.7	21.6	5.6	31.8	0	24	3.3	35	31.6	35	31.6	35	31.6	35	31.6	35	31.6
1	L16	2	FLT4	NM_002020	sample	2.930823117338	8.04553415061296	0.948612611968307	32312.9465849387	1008.21809919384	8.40980735551664	47.8747810858144	1.47606284184068	255165.676882662	1111.56095999392	1142	1231883	48401.11	672.68	152.33	30.8	1.8	21.1	7.4	32.8	0	25	5.9	41.9	37.8	41.9	37.8	41.9	37.8	41.9	37.8	41.9	37.8
1	L16	3	FLT4	NM_002020	sample	3.28362573099415	9.12183235867446	1.2125380701829	35631.0321637427	1073.88620421785	8.35087719298246	50.0662768031189	1.48405422267197	274305.919103314	1175.06829330154	1026	1188591.5	48281.5	691.11	152.59	29.6	2.1	20.6	5.7	31.9	0	23.2	2.2	42.6	39.1	42.6	39.1	42.6	39.1	42.6	39.1	42.6	39.1
1	L17	1	RF	NA	Neutral	3.41666666666667	8.7450495049505	0.980773450770291	30345.2334983498	929.711112734918	9.49339933993399	50.2013201320132	1.3886886863031	247002.355610561	1050.82584852515	1212	1232986.5	47851.29	644.05	143.27	28.8	1.1	18.7	9.8	29.1	0	19.3	11.2	39.4	36.6	39.4	36.6	39.4	36.6	39.4	36.6	39.4	36.6
1	L17	2	RF	NA	Neutral	3.89259259259259	11.2842592592593	1.38776719963167	41431.3287037037	1092.51889503497	10.9925925925926	58.8944444444444	1.60736666440608	278033.038888889	1160.05689496842	1080	1208203	45857.72	657.66	140.98	28.1	2.8	21.5	17.6	29.3	0.1	22.3	16.1	47.4	43.4	47.4	43.4	47.4	43.4	47.4	43.4	47.4	43.4
1	L17	3	RF	NA	Neutral	3.31916902738432	11.1822474032106	1.15584186207729	48135.1661945231	973.745381194331	8.2304060434372	42.5665722379603	1.28015239901995	215779.660056657	959.875864375983	1059	1183820.2	43711.97	643.39	134.79	27.7	2	17.6	10.5	27.7	0	17.5	11.4	40.1	34.6	40.1	34.6	40.1	34.6	40.1	34.6	40.1	34.6
1	L18	1	RF	NA	Neutral	3.92543859649123	13.281798245614	1.78341379622185	58936.9660087719	1102.59286366502	10.6239035087719	58.1513157894737	1.38154014584474	286650.510964912	1072.36759863924	912	1379971.5	52251.16	736.63	158.07	31	1.5	22	7.3	32.5	0.1	24.9	7.2	44.1	35.9	44.1	35.9	44.1	35.9	44.1	35.9	44.1	35.9
1	L18	2	RF	NA	Neutral	3.35108303249097	10.3745487364621	1.14873570856364	42344.8501805054	1027.34431541037	7.97833935018051	45.0857400722022	1.18028935849129	222217.107400722	876.49932755497	1108	1172629.7	43333.49	645.89	132.87	27	1.9	16.3	16.2	28.2	0	17.3	20.9	42.5	31.9	42.5	31.9	42.5	31.9	42.5	31.9	42.5	31.9
1	L18	3	RF	NA	Neutral	3.37325349301397	10.8902195608782	1.1705637338643	45342.75249501	963.370048311082	8.21357285429142	46.3193612774451	1.22403175335012	231899.22754491	934.191106089084	1002	1212324.9	48495.88	653.71	152.36	28.6	1.4	18.9	6.1	29.8	0.1	19.6	5.3	39.7	32.1	39.7	32.1	39.7	32.1	39.7	32.1	39.7	32.1
1	L19	1	RF	NA	Neutral	3.75548902195609	11.0359281437126	1.28139197360423	42967.5119760479	1078.73155065471	10.6327345309381	57.2365269461078	1.42849747974615	275501.567864271	1040.9702803205	1002	1280069.8	46748.66	678.98	142.44	30	1.8	20.8	11.5	31.3	0	20.9	8.9	45.4	36.5	45.4	36.5	45.4	36.5	45.4	36.5	45.4	36.5
1	L19	2	RF	NA	Neutral	2.8251273344652	7.74702886247878	1.11493747662579	26571.6595925297	951.601791312625	9.12054329371817	48.0891341256367	1.34837873694574	228308.971986418	1014.90903324747	1178	1072318.2	43524.9	589.33	132.55	24.8	1	17.7	14.1	25.6	0	18.5	14.1	42.1	38.4	42.1	38.4	42.1	38.4	42.1	38.4	42.1	38.4
1	L19	3	RF	NA	Neutral	3.01757469244288	7.93497363796134	1.09431558865176	26229.0175746924	956.760770862552	9.39103690685413	51.0632688927944	1.25859111961482	246431.266256591	954.653542742661	1138	1085890	44645.93	589.9	135.96	28.6	1.4	18.6	10.5	29.8	0.2	19.2	12.2	42.5	32.7	42.5	32.7	42.5	32.7	42.5	32.7	42.5	32.7
1	L20	1	RF	NA	Neutral	2.28668941979522	7.37542662116041	1.14566033312946	28845.6348122867	799.37249952326	7.91552901023891	44.1143344709898	1.25271691835698	218373.970136519	842.896794067888	1172	984892	44743.01	558.6	136.12	23.8	1.8	16.2	11.6	25.3	0	17.3	11	34.3	28.2	34.3	28.2	34.3	28.2	34.3	28.2	34.3	28.2
1	L20	2	RF	NA	Neutral	3.4488038277512	10.8334928229665	1.21698191178005	50040.0325358852	1006.51330573961	8.51961722488038	50.5933014354067	1.45138628445936	259343.489952153	1066.87037470576	1045	1212975.2	46342	680.74	150.05	29.1	2	19.2	11.4	29.9	0	19.1	13.8	39.9	35.5	39.9	35.5	39.9	35.5	39.9	35.5	39.9	35.5
1	L20	3	RF	NA	Neutral	3.03694374475231	8.98572628043661	1.13391856537245	36179.1679261125	980.06467790923	8.66498740554156	45.1183879093199	1.15852700791914	222041.972292191	916.987213950392	1191	1165500.8	47495.37	647.13	145.04	28	1.7	18.8	6	28.5	0.6	20	3.9	40.6	30.6	40.6	30.6	40.6	30.6	40.6	30.6	40.6	30.6
1	L21	1	RF	NA	Neutral	3.12214411247803	8.57557117750439	1.11257841472294	32740.0843585237	1014.57417778596	10.6318101933216	51.6985940246046	1.31376083820384	237876.910369069	1048.45827710079	1138	1304119.6	47490.11	666.42	143.5	30.1	1.3	22.8	5.7	30.8	0	22.6	4.7	41.7	36.8	41.7	36.8	41.7	36.8	41.7	36.8	41.7	36.8
1	L21	2	RF	NA	Neutral	3.27248677248677	8.74514991181658	1.11380018096456	31236.5114638448	967.261489661536	7.87830687830688	42.4021164021164	1.25633038868366	212073.198412698	931.413738748162	1134	1125720.2	43462.17	594.77	131.77	26.2	1.2	18	6.5	26.5	0	16.8	5.2	41.4	33.6	41.4	33.6	41.4	33.6	41.4	33.6	41.4	33.6
1	L21	3	RF	NA	Neutral	3.26382978723404	8.49276595744681	1.00485299848545	29556.7506382979	925.050219239528	8.85276595744681	47.0646808510638	1.21507429512558	229693.129361702	953.107678097181	1175	1101771	44825.57	568.81	136.12	26.5	4	17.4	11.1	26.8	2.6	18.5	10.1	40.3	32.4	40.3	32.4	40.3	32.4	40.3	32.4	40.3	32.4
1	L22	1	RF	NA	Neutral	2.7229894394801	7.76441917140536	1.17558570405215	34328.5060926076	907.399323735493	9.30463038180341	46.7205523964257	1.30880611329152	230336.542648253	1009.75193794456	1231	1193298.9	49366.08	641.55	152	27.7	1.8	21.1	6.7	28.4	0	22.1	5.8	36.5	32.3	36.5	32.3	36.5	32.3	36.5	32.3	36.5	32.3
1	L22	2	RF	NA	Neutral	3.17948717948718	9.31623931623932	1.23955768566882	38590.8025641026	1023.36171962694	8.3034188034188	47.5709401709402	1.43033877877965	258604.220512821	1070.37378747324	1170	1109427.4	46731.61	619.74	144.05	25.6	1.8	19.1	13.2	26.8	0.1	19.3	10.9	42.5	35.6	42.5	35.6	42.5	35.6	42.5	35.6	42.5	35.6
1	L22	3	RF	NA	Neutral	2.46434494195688	8.05721393034826	1.10153263346317	34800.1932006634	870.217283310265	8.00663349917081	43.6666666666667	1.16582389013366	217371.800165837	878.543075704143	1206	1051145.6	43977.01	572.03	134.09	23.7	1.3	16.9	8.8	25	0	17.7	10.9	36.5	31.3	36.5	31.3	36.5	31.3	36.5	31.3	36.5	31.3
1	M03	1	OTNT	NA	Neutral	2.52291325695581	7.59983633387889	1.13961158908695	33578.2021276596	947.907181999537	7.62356792144026	43.2013093289689	1.19157499057573	215830.43207856	918.414114956548	1222	1153099.4	44702.06	643.31	136.56	27.1	3.9	18.1	14.7	27.7	1.1	18.8	18.6	39.3	29.6	39.3	29.6	39.3	29.6	39.3	29.6	39.3	29.6
1	M03	2	OTNT	NA	Neutral	3.39673469387755	9.93469387755102	1.0517971768887	37913.8293877551	980.928192839102	7.85469387755102	46.1959183673469	1.31976530575493	248056.435102041	970.279752924766	1225	1155892.2	46647.49	627.67	147.67	27.1	1.8	18.8	10	27.7	0	18.9	8	40.2	28.6	40.2	28.6	40.2	28.6	40.2	28.6	40.2	28.6
1	M03	3	OTNT	NA	Neutral	3.50575730735164	11.0540301151461	1.20643617905423	43962.0124003543	1033.9344630065	9.0903454384411	49.5181576616475	1.33140735405869	246987.255978742	1048.01121848208	1129	1261815.7	46139.47	680.4	141.62	30.1	2.6	20.1	7.4	30.4	0	20.5	6.7	39.7	32.9	39.7	32.9	39.7	32.9	39.7	32.9	39.7	32.9
1	M04	1	OTNT	NA	Neutral	2.2749063670412	5.54456928838951	0.845548618880049	17443.0382022472	770.951569374899	8.97677902621723	51.1543071161049	1.27516660754732	266027.424719101	1001.37128601949	1335	1039974.9	48048.84	557.12	144.13	24.6	1.3	18.1	8.8	25.2	0	18.8	8	34.5	32	34.5	32	34.5	32	34.5	32	34.5	32
1	M04	2	OTNT	NA	Neutral	2.92433234421365	8.72626112759644	0.91548670720742	35585.6513353116	871.816678326278	8.92359050445104	49.7514836795252	1.30206126886504	254865.785608309	975.112978506232	1348	1074798.4	44558.89	581.75	139.8	26.3	10.8	18	15.5	27.1	10.3	19.1	12.8	35.7	31.8	35.7	31.8	35.7	31.8	35.7	31.8	35.7	31.8
1	M04	3	OTNT	NA	Neutral	3.08250226654578	10.298277425204	1.05350430662708	45915.9410698096	930.296165751064	7.5947416137806	45.5874886672711	1.34505034983115	257107.343608341	1022.07623822725	1103	1125819.9	42816.84	637.65	133.84	28.6	9.6	18	18	29.6	8.3	18.6	16	35.7	29.6	35.7	29.6	35.7	29.6	35.7	29.6	35.7	29.6
1	M05	1	OTNT	NA	Neutral	3.24538258575198	11.2467018469657	1.39180294315344	51798.2691292876	1065.35866462047	6.9155672823219	41.7664907651715	1.44229163850912	232484.565963061	941.931702470742	758	977883.6	38570.41	586.88	132.02	21.8	26	17.3	40.9	24	17.2	17.3	30.1	42.9	27.7	42.9	27.7	42.9	27.7	42.9	27.7	42.9	27.7
1	M05	2	OTNT	NA	Neutral	2.80839895013123	8.35083114610674	1.04934349439914	32595.4925634296	884.231082585238	7.1907261592301	45.090113735783	1.29661266895619	239424.32895888	915.455409566778	1143	1040620.5	45033.18	589.53	139.76	24.6	1.7	17.1	10.7	25.6	0.3	17.5	9.3	37.1	30.3	37.1	30.3	37.1	30.3	37.1	30.3	37.1	30.3
1	M05	3	OTNT	NA	Neutral	2.19318181818182	6.06818181818182	0.909736435673111	22499.3828671329	790.944989294619	8.17395104895105	45.638986013986	1.37195625282167	227530.604020979	957.332723326313	1144	1054139.2	46127.58	594.37	144.97	28.2	4.7	18.5	12.6	29.3	2.4	20.1	12.4	32.8	31.6	32.8	31.6	32.8	31.6	32.8	31.6	32.8	31.6
1	M06	1	OTNT	NA	Neutral	2.98447712418301	8.81617647058824	1.09430180879142	37823.9142156863	1010.29936826105	9.91830065359477	56.6454248366013	1.56122976412359	302008.992647059	1188.45678437492	1224	1235995.2	49941.9	685.22	162.63	29.7	2.4	21.7	9.6	30.5	0.1	22.9	7	40	35.8	40	35.8	40	35.8	40	35.8	40	35.8
1	M06	2	OTNT	NA	Neutral	2.83261802575107	9.11158798283262	1.13564778804435	37718.3699570815	959.962080371016	8.21115879828326	50.0832618025751	1.55714088252816	264274.998283262	1071.0354830691	1165	1153785.9	45519.27	673.9	144.94	29.3	1.9	20.6	14.8	30.7	0	21.8	11.6	38.3	33.6	38.3	33.6	38.3	33.6	38.3	33.6	38.3	33.6
1	M06	3	OTNT	NA	Neutral	3.04159292035398	8.43982300884956	0.980611560575839	33165.1283185841	987.458824002414	7.29557522123894	42.3061946902655	1.31848008682566	226691.565486726	954.748642751017	1130	1163047.6	46902.61	678.13	150.27	29.3	2.1	19.6	6	30	1.4	20.1	3.2	38.1	28.8	38.1	28.8	38.1	28.8	38.1	28.8	38.1	28.8
1	M07	1	OTNT	NA	Neutral	2.69057211925866	6.83078162771958	0.940895677395812	22165.1394037067	891.309267534312	9.93392425463336	52.6083803384367	1.33213731284419	251038.537469782	1042.78018169981	1241	1222104.1	47213.53	626.74	141.76	31.4	1.7	21	6	30.6	0	21.4	4.7	39.5	35.2	39.5	35.2	39.5	35.2	39.5	35.2	39.5	35.2
1	M07	2	OTNT	NA	Neutral	3.23486088379705	9.36170212765957	1.22874607647086	36469.0139116203	1024.68120554909	9.34779050736497	54.8428805237316	1.47327607444396	289777.775777414	1092.01553226005	1222	1190435.4	45302.52	652.43	137.96	27.7	2.3	19	16	29	0	18.8	15.3	42.6	35.7	42.6	35.7	42.6	35.7	42.6	35.7	42.6	35.7
1	M07	3	OTNT	NA	Neutral	2.15637530072173	6.30152365677626	1.02387829504782	26062.4619085806	832.279664183983	7.65036086607859	44.214915797915	1.41696977232991	237810.55894146	1026.09959952954	1247	1102007.3	44585.43	605.41	138.92	26.7	7.7	17.5	15.8	26.9	6.7	17.5	15.6	33.7	31.3	33.7	31.3	33.7	31.3	33.7	31.3	33.7	31.3
1	M08	1	OTNT	NA	Neutral	3.3033033033033	11.1401401401401	1.12631645775404	50149.2452452452	1057.46539774169	8.50850850850851	49.2312312312312	1.27193131199779	273097.038038038	1054.21385489271	999	1374065.6	50228.31	765.13	158.81	32.1	1.5	20.7	5.9	33.8	0.1	22.3	3.4	40.7	30.7	40.7	30.7	40.7	30.7	40.7	30.7	40.7	30.7
1	M08	2	OTNT	NA	Neutral	3.00678952473327	8.01745877788555	0.964456645062944	31781.1920465567	948.694143871392	8.22017458777886	42.8700290979631	1.30835497976548	210584	964.764251970848	1031	1219057.2	45174.06	652.91	138.24	29.3	1.6	19.4	10.1	30.3	0	20.2	8.6	38.3	32.7	38.3	32.7	38.3	32.7	38.3	32.7	38.3	32.7
1	M08	3	OTNT	NA	Neutral	2.78212765957447	7.79404255319149	0.944246719640265	28009.1855319149	892.671170106752	9.45531914893617	52.6425531914894	1.29325471665748	256593.337021277	989.737363280723	1175	1152147.8	45083.31	631.57	142.02	28.7	2.5	19.6	11.9	29.5	2.2	20.7	9.9	36.2	30.2	36.2	30.2	36.2	30.2	36.2	30.2	36.2	30.2
1	M09	1	DNM2	NM_001005362	sample	3.66488888888889	10.3271111111111	1.22826201069797	40558.984	983.764191298654	11.0497777777778	61.7377777777778	1.65960038324094	315689.366222222	1076.67003667514	1125	1209774.3	48299.06	628.3	143.24	30.6	2.2	21.2	12	30.3	0	22.7	12	40.2	31.4	40.2	31.4	40.2	31.4	40.2	31.4	40.2	31.4
1	M09	2	DNM2	NM_001005362	sample	3.2666076173605	9.3348095659876	1.09004911240845	34946.4960141718	946.227127964042	7.56421612046058	45.1204605845881	1.18930449721432	243068.942426926	909.733323164756	1129	1015495	46160.27	564.04	141.45	27.3	2.6	16.3	13.3	27.1	0	16.1	12.1	41.4	28.9	41.4	28.9	41.4	28.9	41.4	28.9	41.4	28.9
1	M09	3	DNM2	NM_001005362	sample	3.39690721649485	9.50945017182131	1.46604905104643	31917.4450171821	956.479834294394	8.11941580756014	44.8513745704467	1.24616910228018	226173.989690722	865.530162249794	1164	1069876.4	44360.87	594.39	139.41	30.2	2.1	17.4	14.8	31.4	0	17.4	16.8	41.9	25.6	41.9	25.6	41.9	25.6	41.9	25.6	41.9	25.6
1	M10	1	PRF1	NM_005041	sample	2.79533678756477	7.55008635578584	0.954638027450771	27460.3946459413	907.168219609209	9.62607944732297	53.5604490500864	1.32682405558892	266495.534542314	1012.68093876093	1158	1144809.3	48864.44	610.15	147.44	29.8	1	18.4	5.6	30.3	0	18.6	4.4	40.2	33.9	40.2	33.9	40.2	33.9	40.2	33.9	40.2	33.9
1	M10	2	PRF1	NM_005041	sample	2.62375339981868	7.40797824116047	1.09641754161927	26777.4723481414	853.183881163745	8.32819582955576	48.3961922030825	1.17173399358771	245911.608340888	883.90439001599	1103	1007827.9	46695.1	561.21	142.45	26.4	2.4	17.1	7.3	28	0.1	18.3	4.8	38.1	28.6	38.1	28.6	38.1	28.6	38.1	28.6	38.1	28.6
1	M10	3	PRF1	NM_005041	sample	3.09175257731959	8.75463917525773	0.977648351760346	32755.018556701	900.785679407816	6.92371134020619	44.2731958762887	1.19171283316071	248780.996907216	886.903085851866	970	1052247.7	46265.78	571.82	140.68	28	2.4	16	4.4	27.4	1.2	16.5	4.4	38.5	30.9	38.5	30.9	38.5	30.9	38.5	30.9	38.5	30.9
1	M11	1	DSN1	NM_024918	sample	3.01259445843829	8.4911838790932	1.08938340350399	30855.7565071369	975.115762407694	9.02518891687657	54.7531486146096	1.6484189312812	311796.036943745	1216.12890742879	1191	1154951.7	45848.41	629.32	144.36	29.2	2.5	18.7	12	30.1	0	19.3	12.6	42	38	42	38	42	38	42	38	42	38
1	M11	2	DSN1	NM_024918	sample	3.13075506445672	8.89963167587477	0.996059044053652	33706.4106813996	901.475288930944	9.37292817679558	56.6639042357274	1.51632367048726	308833.727440147	1118.07831352907	1086	1099560.1	45666.14	600.74	144.75	27.2	5.1	19.6	16.1	28.6	2.2	20.6	14	38.1	35.1	38.1	35.1	38.1	35.1	38.1	35.1	38.1	35.1
1	M11	3	DSN1	NM_024918	sample	2.74180734856008	7.39126117179742	0.920024426782581	25252.3257199603	902.281798231096	8.59682224428997	47.227408142999	1.40965714492387	237890.069513406	1002.05955483277	1007	1057622.8	44913.34	592.26	139.17	29	2.3	19.5	12.4	29.6	2.3	19.5	14.4	40.2	31.8	40.2	31.8	40.2	31.8	40.2	31.8	40.2	31.8
1	M12	1	CBLB	NM_170662	sample	2.68312101910828	7.31687898089172	1.10141016742869	25614.8280254777	941.267604428341	8.84713375796178	50.1345541401274	1.32783319574363	268547.98566879	1015.93723069559	1256	1169950.7	45387.09	612.27	135.44	28.3	1.4	18.6	8.8	28.7	0	18.3	9.5	40.4	31.4	40.4	31.4	40.4	31.4	40.4	31.4	40.4	31.4
1	M12	2	CBLB	NM_170662	sample	3.26075268817204	8.93189964157706	1.25224402110529	34627.0116487455	1095.89463120967	9.35483870967742	49.4462365591398	1.49664863231789	252819.396057348	1157.21770858152	1116	1167051	44533.04	629.21	136.45	28.5	1.8	19.7	10.8	30.8	0	19.5	9.2	47	40.5	47	40.5	47	40.5	47	40.5	47	40.5
1	M12	3	CBLB	NM_170662	sample	3.05219012115564	9.16123019571295	1.15054716198083	38838.3122087605	946.021767852743	6.58527493010252	37.8508853681267	1.23772883580303	202163.327120224	939.07465781105	1073	1048041	44922.14	600.32	140.86	25.3	1.3	16.1	3.8	26.3	0	17.1	0.9	39.1	33.8	39.1	33.8	39.1	33.8	39.1	33.8	39.1	33.8
1	M13	1	EP300	NM_001429	sample	1.95673076923077	4.73557692307692	0.837588616263715	15274.8133012821	733.812003913452	9.71073717948718	54.125	1.27554439353215	286235.016826923	946.325450452294	1248	1051807.4	50292.66	523.7	146.89	28.2	2.1	19.2	7.6	26.9	0	19.8	7.1	34.5	28.4	34.5	28.4	34.5	28.4	34.5	28.4	34.5	28.4
1	M13	2	EP300	NM_001429	sample	2.39327883742053	7.188919164396	1.09143621211464	31428.4187102634	864.229051536867	8.7983651226158	49.2089009990917	1.21284000804283	245134.857402361	913.12886629017	1101	1120432.2	48985.9	585.98	146.33	30.4	2.3	19.3	5.7	30.7	0.1	19.9	4.5	37	28.5	37	28.5	37	28.5	37	28.5	37	28.5
1	M13	3	EP300	NM_001429	sample	3.2205754141238	9.63034001743679	1.09576985835013	36915.320836966	917.653676387421	10.0139494333043	52.9799476896251	1.16825332266479	259443.954664342	906.083711527716	1147	1160359.3	48149.66	603.17	142.89	30	5	19.4	10.7	28.7	5	19.7	11.9	37.7	28.3	37.7	28.3	37.7	28.3	37.7	28.3	37.7	28.3
1	M14	1	PHOX2B	NM_003924	sample	2.44453004622496	6.64098613251156	1.21438782200211	23942.7642526965	879.520264298831	10.2796610169492	59.0431432973806	1.49821724423278	322865.054699538	1159.70534814925	1298	1221412.8	46856.13	666.04	139.19	31	1.5	20.5	11.2	31.5	0	21.7	10.6	35.8	33	35.8	33	35.8	33	35.8	33	35.8	33
1	M14	2	PHOX2B	NM_003924	sample	2.03288888888889	5.14755555555556	0.917218386599086	17162.688	825.333899789519	10.4035555555556	57.4044444444444	1.38643077997459	286137.040888889	1083.17838433264	1125	1148140.7	47324.62	632.8	146.39	31.9	2.1	22.8	15.8	32.6	0	22.2	13.6	35.8	32.4	35.8	32.4	35.8	32.4	35.8	32.4	35.8	32.4
1	M14	3	PHOX2B	NM_003924	sample	2.76384839650146	8.26141885325559	0.986174916703484	32028.3401360544	920.85839134272	9.37512147716229	53.9086491739553	1.48075775097365	284440.409135083	1140.17034258451	1029	1143170.2	46879.31	620.87	155.2	28.2	6.6	19.6	12.1	29.9	5.5	21	11.1	38	35	38	35	38	35	38	35	38	35
1	M15	1	LATS1	NM_004690	sample	3.64325323475046	10.3475046210721	1.3602860120256	40185.6487985213	1061.25265695796	9.71072088724584	51.5711645101664	1.45218286034365	247779.600739372	1102.34731712157	1082	1219200.1	47222.03	654.62	141.38	30.2	1.3	19.8	5.6	31.1	0	19.9	2.3	44.9	42.6	44.9	42.6	44.9	42.6	44.9	42.6	44.9	42.6
1	M15	2	LATS1	NM_004690	sample	3.06314878892734	7.6704152249135	1.04755207948601	26648.7897923875	931.885125780306	8.81314878892734	46.7015570934256	1.26798990422861	230383.05017301	997.056062307837	1156	1051582.8	44332.63	562.46	136.53	26.6	1.6	18.6	16.3	26.8	0	18.3	15.4	41.6	36.6	41.6	36.6	41.6	36.6	41.6	36.6	41.6	36.6
1	M15	3	LATS1	NM_004690	sample	3.31037735849057	10.4009433962264	1.33964106612693	42441.7320754717	900.690212898122	7.25283018867925	37.7094339622642	1.10801813476088	188583.616037736	861.870277321266	1060	1035614.8	43946.74	573.29	135.39	25.5	4.2	16.2	11.5	27.5	3.4	16.3	12.1	37	31.5	37	31.5	37	31.5	37	31.5	37	31.5
1	M16	1	CUL3	NM_003590	sample	2.01078582434515	5.6502311248074	0.89836920108149	23091.7673343606	845.736611009831	9.71109399075501	51.1024653312789	1.39036485205603	250971.060862866	1110.52672086892	1298	1241295	49675.38	705.42	156.66	33.9	2.4	23.2	10.6	35.2	0	24.4	8.7	34.8	35.7	34.8	35.7	34.8	35.7	34.8	35.7	34.8	35.7
1	M16	2	CUL3	NM_003590	sample	3.15123194562447	9.80033984706882	1.04608933062731	38889.5887850467	956.418847752408	8.5106202209006	44.2829226847918	1.2988509401181	213169.106202209	1000.80640259976	1177	1345828.9	44788.65	742.86	140.51	36	2.5	20.3	14.7	36.8	0	20.6	15.8	37.8	33.8	37.8	33.8	37.8	33.8	37.8	33.8	37.8	33.8
1	M16	3	CUL3	NM_003590	sample	2.9478527607362	8.78834355828221	1.25058681775771	36928.3435582822	1054.44253658809	8.69529652351738	52.5562372188139	1.48095048643238	276590.833333333	1101.45908261366	978	1341933.3	47922.75	815.05	150.81	37.7	3.4	21.7	12.4	39.7	3.1	23.6	9.1	39.6	31.3	39.6	31.3	39.6	31.3	39.6	31.3	39.6	31.3
1	M17	1	OTNT	NA	Neutral	3.01173285198556	9.19945848375451	0.987381181935259	36660.6525270758	891.183848341933	8.85469314079422	45.1750902527076	1.34067733862221	218710.489169675	916.722818526339	1108	1202118.7	45433.69	620.04	133.41	27.5	0.9	18.1	13.2	28.1	0	17.8	18.1	37.5	32.9	37.5	32.9	37.5	32.9	37.5	32.9	37.5	32.9
1	M17	2	OTNT	NA	Neutral	2.74912280701754	8.08333333333333	1.40307574457841	35688.5859649123	935.455249777591	8.83333333333333	48.9017543859649	1.29386883951209	242062.559649123	963.544749033457	1140	1148665.7	45749.23	663.04	139.72	28.7	1.7	18.7	11.1	30.1	0	20	11.1	37.5	31.1	37.5	31.1	37.5	31.1	37.5	31.1	37.5	31.1
1	M17	3	OTNT	NA	Neutral	2.33710407239819	5.9630467571644	0.915200807227734	21471.6938159879	823.347104242875	8.55052790346908	44.5429864253394	1.16662161989259	216261.983408748	886.635593550565	1326	1042551	47153.17	564.37	145.44	25.6	1.5	18.2	3.3	26.1	0.5	18.9	1.1	36.7	30.3	36.7	30.3	36.7	30.3	36.7	30.3	36.7	30.3
1	M18	1	OTNT	NA	Neutral	3.29188255613126	11.1096718480138	1.17855166057995	47874.8816925734	986.516669233292	10.2288428324698	57.3497409326425	1.43821467968827	290592.121761658	1088.50067090043	1158	1287166.3	48704.68	672.02	147.77	29.3	2.1	20.8	15.9	29.2	0	21.9	17.1	40.2	36.4	40.2	36.4	40.2	36.4	40.2	36.4	40.2	36.4
1	M18	2	OTNT	NA	Neutral	3.01051779935275	8.10275080906149	0.997422009315365	30563.6334951456	944.226193186448	10.3511326860841	60.0703883495146	1.51885247978038	303097.718446602	1146.0383816655	1236	1186324.8	47391.15	638.16	143.73	28.6	1.9	21.2	15.2	29.6	0	21.1	14.6	40	37.4	40	37.4	40	37.4	40	37.4	40	37.4
1	M18	3	OTNT	NA	Neutral	3.41634241245136	9.59377431906615	1.27101933969978	35559.8513618677	1020.85981519243	9.59688715953307	53.8287937743191	1.40069113702664	267621.767315175	1095.20407424532	1285	1172316.2	48259.62	655.86	152.75	29.5	2.6	20.7	11.3	30.8	0	22.5	9.6	41.9	34.2	41.9	34.2	41.9	34.2	41.9	34.2	41.9	34.2
1	M19	1	OTNT	NA	Neutral	2.6015625	7.21527777777778	0.931036635100828	26981.0442708333	843.751583298971	9.88454861111111	56.2769097222222	1.40422058043753	285944.396701389	1042.23638363461	1152	1178554.1	47348.17	636.19	143.74	27.7	1.7	20.3	14.8	29.3	0	20.3	17.3	35.3	34.9	35.3	34.9	35.3	34.9	35.3	34.9	35.3	34.9
1	M19	2	OTNT	NA	Neutral	4.21901211556384	12.8890959925443	1.50099738331008	55635.1453867661	1199.69019034509	8.55731593662628	51.4603914259087	1.60818231003333	289466.066169618	1146.80824164645	1073	1349903.3	48996.45	791	155.64	32.4	2.6	20	7.9	33.4	0	21.3	6	45.9	36.1	45.9	36.1	45.9	36.1	45.9	36.1	45.9	36.1
1	M19	3	OTNT	NA	Neutral	3	7.77821939586645	1.05264521823839	29461.4825119237	961.370711641804	10.0747217806041	52.1248012718601	1.281253094116	245503.868044515	979.386875006162	1258	1150257.3	47395.7	621.85	143.1	28.3	1.3	19.6	6.1	28.5	0	18.7	5.4	40.9	33.7	40.9	33.7	40.9	33.7	40.9	33.7	40.9	33.7
1	M20	1	OTNT	NA	Neutral	2.95115681233933	7.94344473007712	0.939566572667611	29555.2305055698	941.432054373522	9.87746358183376	51.598971722365	1.33371345953492	245177.302485004	1031.93119043248	1167	1188943.6	47849.08	649.71	147.7	28.6	0.8	21.4	15	29.2	0	22.3	16.6	40.4	32.9	40.4	32.9	40.4	32.9	40.4	32.9	40.4	32.9
1	M20	2	OTNT	NA	Neutral	2.43925985518906	5.9798873692679	0.861164976502118	19888.6098149638	834.940552473775	8.92759452936444	49.0812550281577	1.16143593296785	241598.61383749	905.166236255885	1243	1074243.8	46725.17	582.48	143.1	26.8	2.7	19	9.3	27.8	0	19.5	6	37.2	31.1	37.2	31.1	37.2	31.1	37.2	31.1	37.2	31.1
1	M20	3	OTNT	NA	Neutral	2.90124555160142	7.55249110320285	0.83528902144005	27654.9946619217	844.071797209504	9.09519572953737	48.7357651245552	1.25020562308203	239042.540035587	976.702736429739	1124	1149438.5	48790.61	635.77	151.85	28.6	1.5	19.2	7.4	29.8	0	21.7	4.9	34.5	30.5	34.5	30.5	34.5	30.5	34.5	30.5	34.5	30.5
1	M21	1	OTNT	NA	Neutral	2.99591503267974	8.48529411764706	1.14470964251125	32723.5972222222	960.857560680287	10.0923202614379	52.5702614379085	1.36825070585005	251787.660130719	1028.77616096287	1224	1196619.5	44972.11	626.58	135.29	27.5	1.5	18.7	16.3	27.9	0	18.9	19	40.6	36.1	40.6	36.1	40.6	36.1	40.6	36.1	40.6	36.1
1	M21	2	OTNT	NA	Neutral	3.02767102229055	8.03458877786318	1.01233831317947	31766.7401998463	925.769135067993	9.13143735588009	48.488854727133	1.2859531163529	232617.935434281	955.485070936365	1301	1104569.4	44738.97	600.5	136.19	26.3	2.1	18.6	12.6	26.2	0.2	19.2	14.8	39.1	32.4	39.1	32.4	39.1	32.4	39.1	32.4	39.1	32.4
1	M21	3	OTNT	NA	Neutral	3.35263157894737	9.21754385964912	1.07512666542277	33716.4640350877	963.824664186069	10.7833333333333	56.3640350877193	1.47522985364693	250812.496491228	1060.24833620067	1140	1111348	43354.48	587.4	130.82	29.6	22.3	19.5	22.9	30.3	22.6	19.7	22.8	41.8	40.6	41.8	38.6	41.8	40.6	41.8	40.6	41.8	38.6
1	M22	1	OTNT	NA	Neutral	2.59855769230769	7	1.05826768612384	22946.2692307692	841.906116711164	10.0264423076923	55.0416666666667	1.49010378006871	271272.646634615	1002.01480738511	1248	1114100.7	49823.04	589.22	150.52	27.4	1.6	19.2	9.8	28.1	0.1	21.2	10.3	36.9	32.7	36.9	32.7	36.9	32.7	36.9	32.7	36.9	32.7
1	M22	2	OTNT	NA	Neutral	3.0902830910482	9.41928079571538	1.07089630023158	38621.1897475134	985.955837157731	9.38561591430758	50.9609793420046	1.34996668030706	252453.247130834	1040.31002327681	1307	1201557.2	48345.41	656.88	147.65	29.2	1.5	21.3	10.6	29.6	0	22.6	9.1	39.7	35.4	39.7	35.4	39.7	35.4	39.7	35.4	39.7	35.4
1	M22	3	OTNT	NA	Neutral	3.3128295254833	8.84973637961336	0.999575225723073	31138.4525483304	995.196778854406	9.04130052724077	48.9033391915642	1.31018639367893	237112.48857645	964.628721743324	1138	1173393.7	46645.34	636.33	140.66	29.6	1.1	19.9	7.7	30.1	0	20	7.6	42.2	33.4	42.2	33.4	42.2	33.4	42.2	33.4	42.2	33.4
1	N03	1	PLK1	NA	Negative	3.27795031055901	9.24689440993789	1.25916407811459	34042.2826086957	960.265349526214	6.4083850931677	34.1071428571429	0.975039027416738	163747.894409938	692.547189504712	644	1017692.4	43786.82	560.22	145.34	22.8	10.4	17.5	17.1	24.8	0.3	15.5	2.6	45	25	45	25	45	25	45	25	45	25
1	N03	2	PLK1	NA	Negative	4.10754716981132	12.811320754717	1.47985832054575	50563.8037735849	1182.24056442961	7.01698113207547	42.3037735849057	1.46584449693695	231018.78490566	941.097382763125	530	1115852.3	46073.52	647.8	161.99	26.6	12.1	20.9	23.6	30.8	0	20.2	11.1	49.2	28.1	49.2	28.1	49.2	28.1	49.2	28.1	49.2	28.1
1	N03	3	PLK1	NA	Negative	4.42196531791908	17.2350674373796	1.92714253498146	86618.4450867052	1332.00958101398	6.09441233140655	36.7206165703276	1.50125026041208	208004.585741811	860.342995047169	519	1179470.8	47636.05	722.68	154.49	27.4	7.7	21	13.1	29.7	0.2	20.4	1	50.5	26.6	50.5	26.6	50.5	26.6	50.5	26.6	50.5	26.6
1	N04	1	PLK1	NA	Negative	3.58887171561051	14.2797527047913	2.96016787643803	74803.9258114374	1282.26207968805	5.0757341576507	29.5100463678516	1.04119596345597	148803.064914992	725.119586703272	647	1078390.4	40755.37	723.71	134.33	23.8	9.3	17.2	22.6	27	0	18.1	9.9	49.1	28.1	49.1	28.1	49.1	28.1	49.1	28.1	49.1	28.1
1	N04	2	PLK1	NA	Negative	3.88782051282051	13.1458333333333	1.96918008058042	53595.8846153846	1220.50743171885	5.11378205128205	30.7676282051282	0.946929453937499	157242.370192308	694.110606775199	624	954786.3	40276.62	597.07	133.53	21.8	12.8	18.1	26.3	24.5	0	16	9.8	52.9	27.6	52.9	27.6	52.9	27.6	52.9	27.6	52.9	27.6
1	N04	3	PLK1	NA	Negative	3.7377358490566	11.3150943396226	1.1614396810012	44510.4830188679	1009.79001915864	5.3188679245283	25.8754716981132	0.899088032280604	118255.635849057	642.964091528887	530	1001380.1	40363.72	603.19	133.12	24.9	13	19.4	28.9	27.4	10.8	17.7	19.1	42.1	23.6	42.1	23.6	42.1	23.6	42.1	23.6	42.1	23.6
1	N05	1	PLK1	NA	Negative	3.7984	17.5424	2.22721045763365	103032.2064	1321.23393855808	6.3984	41.1344	1.32156709904392	226649.7328	881.661232187692	625	1242426.1	49409.38	826.97	164.19	27.4	8.8	19.8	20.8	31.2	1.8	21.4	6.7	44.5	26.6	44.5	26.6	44.5	26.6	44.5	26.6	44.5	26.6
1	N05	2	PLK1	NA	Negative	4.24772313296903	16.5901639344262	1.94911331307937	72414.2276867031	1173.97594820117	6.81056466302368	42.3333333333333	1.40235144585613	218709.72859745	885.933001604739	549	1104911.3	44030.81	665.78	144.62	23.9	8.6	19.3	24	26.4	0.2	19.5	8.7	47.2	29	47.2	29	47.2	29	47.2	29	47.2	29
1	N05	3	PLK1	NA	Negative	4.06434782608696	13.5217391304348	1.84442002245733	56691.8469565217	1206.93201312602	5.07478260869565	31.4417391304348	0.954711507044038	167244.660869565	723.687380785193	575	1041034.9	46060.48	660.85	152.24	26.1	8.2	17.7	14.4	27.5	0	19.3	4	49.6	24.7	49.6	24.7	49.6	24.7	49.6	24.7	49.6	24.7
1	N06	1	PLK1	NA	Negative	4.01190476190476	15.1468253968254	1.99508185461729	71765.7341269841	1179.04347390653	7.67460317460317	48.4821428571429	1.72079917820894	258632.001984127	998.879223457734	504	1178864.5	53185.77	704.79	173.95	24.6	12.9	24.8	20.2	28.2	2.6	27.8	4.8	45	30.4	45	30.4	45	30.4	45	30.4	45	30.4
1	N06	2	PLK1	NA	Negative	3.25373134328358	11.1321961620469	1.11008809621157	43126.6993603412	861.988759609529	4.78464818763326	31.3027718550107	1.23498343079088	165589.63326226	677.256471355817	469	840804.7	37805.99	528.82	133.06	19.4	28.1	16.6	40.1	22.4	17.3	18.6	21.3	34.5	21.3	34.5	21.3	34.5	21.3	34.5	21.3	34.5	21.3
1	N06	3	PLK1	NA	Negative	5.21022727272727	19.2954545454545	1.36992117264316	82921.0795454545	1171.4706845461	6.97443181818182	44.2670454545455	1.39449959928672	244705.667613636	927.088885081077	352	1229047.5	53192.32	701.71	185.75	27.3	14.2	25	16.8	30.1	6.5	26.4	3.7	44.9	30.4	44.9	30.4	44.9	30.4	44.9	30.4	44.9	30.4
1	N07	1	PLK1	NA	Negative	3.90371991247265	12.6214442013129	1.79438506176968	49650.181619256	1261.89377070279	6.17286652078775	41.1859956236324	1.7107180547599	240189.49452954	1044.16855890821	457	1193835.5	52933.43	708.54	174.96	28.7	6.8	24.5	16	31.9	0	26	4.8	53	32.6	53	32.6	53	32.6	53	32.6	53	32.6
1	N07	2	PLK1	NA	Negative	3.5673289183223	13.3399558498896	1.91277139383722	57747.9050772627	1056.39629142773	5.20309050772627	37.7439293598234	1.43534278904749	230851.653421634	842.126616977178	453	921845.5	40802.23	602.8	156.71	20.5	32	18.3	41.5	25.2	28.7	18.8	12.8	39.7	24.1	39.7	24.1	39.7	24.1	39.7	24.1	39.7	24.1
1	N07	3	PLK1	NA	Negative	4.28888888888889	14.3247863247863	1.93675395498297	65787.905982906	1307.01579136493	6.25470085470085	42.4068376068376	1.43816035281795	238969.251282051	953.899277640975	585	1146873.4	48412.7	706.04	160.87	26.7	9.7	21	18.1	28.7	0.2	22.1	3.2	52.3	32.5	52.3	32.5	52.3	32.5	52.3	32.5	52.3	32.5
1	N08	1	PLK1	NA	Negative	2.97154471544715	12.0487804878049	1.90238709368632	63483.5975609756	1028.04723071182	5.35569105691057	30.6768292682927	1.46740567308184	173757.589430894	807.46002174588	492	1182468.3	50052.04	652.44	154.75	22.2	10	21.7	15.2	25.2	0	21.7	1.4	38.6	24.2	38.6	24.2	38.6	24.2	38.6	24.2	38.6	24.2
1	N08	2	PLK1	NA	Negative	3.33826638477801	13.3192389006343	1.4795394892341	59670.0401691332	1017.93348223773	6.28752642706131	38.3340380549683	1.30887714591107	213145.936575053	893.45743843575	473	1061627.2	50504.88	632.4	162.49	23.5	9.5	22.6	18.6	26	0	24.3	2.7	40.8	27.7	40.8	27.7	40.8	27.7	40.8	27.7	40.8	27.7
1	N08	3	PLK1	NA	Negative	3.98275862068966	12.1443965517241	1.67607584862203	47240.3405172414	1220.27501667891	6.75862068965517	41.6788793103448	1.39675792345889	229264.993534483	882.178870427469	464	1088982.7	46062.67	654.09	157.24	23.9	9.7	20.7	18.1	25.9	0	22.2	2.6	50	26.3	50	26.3	50	26.3	50	26.3	50	26.3
1	N09	1	CIC	NM_015125	sample	2.31800766283525	6.01226053639847	1.23510591782577	23436.185440613	819.410233239769	9.69425287356322	50.3777777777778	1.27193706353786	237748.007662835	983.696487306622	1305	1136540.2	46112.3	598.87	136.15	29.8	0.7	19.5	6.6	29.8	0	20.5	6.1	36	32.4	36	32.4	36	32.4	36	32.4	36	32.4
1	N09	2	CIC	NM_015125	sample	2.40538400633413	6.05225653206651	0.939698223475412	23623.1116389549	890.795013888522	9.48931116389549	52.0807600950119	1.37901133049377	251062.055423595	1039.41543702834	1263	1124911	45114.83	611.35	137.92	30.6	1.7	20	16	30.6	0.2	19.9	18.1	38.6	35	38.6	35	38.6	35	38.6	35	38.6	35
1	N09	3	CIC	NM_015125	sample	2.49011532125206	7.66227347611203	1.00551666042754	35061.1598023064	870.328762036412	8.18451400329489	45.9909390444811	1.28455709906434	229765.785008237	927.053376218354	1214	1122282.9	43314.65	636.12	133.06	29.4	1.5	17.7	17.2	30.2	0	18	18	34.2	28.6	34.2	28.6	34.2	28.6	34.2	28.6	34.2	28.6
1	N10	1	SMARCA4	NM_003072	sample	2.0648882480173	4.83561643835616	0.823636058720153	14063.0879596251	773.632076811918	10.5407354001442	57.6878154289834	1.4845036660612	290197.749098774	1103.86746704672	1387	1035924.4	48000.92	544.77	146.63	27.5	1.4	21	8.7	28.2	0	20.7	9.3	36.6	34.2	36.6	34.2	36.6	34.2	36.6	34.2	36.6	34.2
1	N10	2	SMARCA4	NM_003072	sample	2.36153846153846	5.95384615384615	0.922432544315473	21581.552991453	856.261413760158	10.0393162393162	51.0025641025641	1.19922316222397	239704.672649573	985.514109112233	1170	1154611.7	46307.55	608.21	144.15	30.2	3	21	14.5	31	1.2	21.6	16.2	37.8	31	37.8	31	37.8	31	37.8	31	37.8	31
1	N10	3	SMARCA4	NM_003072	sample	2.42821985233798	6.2428219852338	1.01135930914936	21788.4643150123	892.626820108521	8.84249384741591	50.7670221493027	1.35209367507546	261842.203445447	981.35438508923	1219	1098640.5	48015.16	598.97	145.47	30.6	1.5	19.4	3.7	30.7	0.2	19.8	1.5	38.8	30.3	38.8	30.3	38.8	30.3	38.8	30.3	38.8	30.3
1	N11	1	DOT1L	NM_032482	sample	2.66463414634146	6.45731707317073	0.996609076321973	20710.7865853659	946.76138111577	10.2012195121951	58.7151567944251	1.57646461196058	303966.06271777	1173.06426548169	1148	1214403.8	47142.61	643.44	143.54	30.7	1.3	21.7	7.8	31.3	0	22.9	4.7	41.6	38.7	41.6	38.7	41.6	38.7	41.6	38.7	41.6	38.7
1	N11	2	DOT1L	NM_032482	sample	2.64417670682731	7.02248995983936	0.983066381902213	23034.778313253	886.519794668282	8.67710843373494	44.9983935742972	1.34115739684957	221538.998393574	1076.67936408407	1245	1062741.5	46106.79	578.59	144.13	26.9	2.8	18.8	10.1	28.1	0	20.5	6.9	40.2	37.4	40.2	37.4	40.2	37.4	40.2	37.4	40.2	37.4
1	N11	3	DOT1L	NM_032482	sample	2.94874022589053	7.42745438748914	0.992190344846619	24592.7437011295	901.739049417256	8.77237185056473	54.5543006081668	1.46070378654729	292750.647263249	1068.85061004141	1151	1117645.9	46601.24	591.4	141.35	27.6	1.3	18.5	7.6	27.1	0.1	18.7	8.3	38.9	33.8	38.9	33.8	38.9	33.8	38.9	33.8	38.9	33.8
1	N12	1	XPC	NM_004628	sample	3.1241935483871	12.7806451612903	2.20158137016024	67478.7225806452	1229.36935238204	8.72903225806452	60.95	1.72386347948755	337915.887096774	1237.0108797468	620	1272058	50869.84	840.98	167.33	33.9	1.6	21.6	8.1	37.9	0	25.6	4.5	42.4	36.1	42.4	36.1	42.4	36.1	42.4	36.1	42.4	36.1
1	N12	2	XPC	NM_004628	sample	2.97804054054054	8.03547297297297	1.06688809413441	29551.160472973	940.336736290026	8.41469594594595	46.1444256756757	1.46306490365404	238263.039695946	1148.98522615842	1184	1095950.3	46399.2	595.76	143.1	28	2.3	19.3	6.9	29.1	0	18.6	6	40.3	40.5	40.3	40.5	40.3	40.5	40.3	40.5	40.3	40.5
1	N12	3	XPC	NM_004628	sample	2.551201011378	9.71934260429836	1.75007163230745	53828.3489254109	1033.36417161424	8.97977243994943	55.5259165613148	1.51664253406045	294753.587863464	1083.77499776399	791	1152338.2	41411.86	727.63	130.07	34.6	8.5	17.7	29	37.4	8	18.5	27.7	38.6	32.7	38.6	32.6	38.6	32.7	38.6	32.7	38.6	32.6
1	N13	1	EXT1	NM_000127	sample	4.11693171188026	11.7623947614593	1.21901520807395	43586.8755846586	1108.69445585573	9.26286248830683	62.6192703461179	1.60512821953674	372070.711880262	1142.72573778528	1069	1258110	46311.93	651.87	136.66	26.2	1	17.8	8	27.6	0	18.1	7.7	46.9	35.9	46.9	35.9	46.9	35.9	46.9	35.9	46.9	35.9
1	N13	2	EXT1	NM_000127	sample	3.02522522522523	8.51531531531531	1.21367089668641	32863.045045045	955.681778797131	7.12342342342342	45.0306306306306	1.32952040087911	248988.942342342	985.902868282011	1110	969050.1	44772.04	549.9	140.54	23	2.7	16.1	8.1	24.1	0.2	16.7	5	42.3	31.6	42.3	31.6	42.3	31.6	42.3	31.6	42.3	31.6
1	N13	3	EXT1	NM_000127	sample	2.68530207394049	7.18845807033363	0.996639501538883	24332.876465284	885.568616107864	8.15599639314698	44.5112714156898	1.11764199963695	222058.222723174	887.644178166413	1109	1006767.2	43993.44	565.04	135.5	26.1	1.6	16.4	8.7	26.1	1.5	16.3	9.8	39.6	29.6	39.6	29.6	39.6	29.6	39.6	29.6	39.6	29.6
1	N14	1	MSH6	NM_000179	sample	3.0667215815486	7.8830313014827	1.06646337490566	29632.0716639209	960.209889369114	9.15238879736409	47.83607907743	1.2849708779239	235904.355848435	1024.61797055376	1214	1101073.5	45475.58	578.68	136.93	26.4	1.9	19.1	5.6	26.4	0	19.4	0.8	42.2	36.7	42.2	36.7	42.2	36.7	42.2	36.7	42.2	36.7
1	N14	2	MSH6	NM_000179	sample	3.16078066914498	8.30204460966543	1.05337508813848	27838.8048327138	956.369357588797	9.12174721189591	50.7174721189591	1.5259428220252	259669.933085502	1112.40387750956	1076	1082206.9	44708.14	592.32	138.6	26.9	2.1	17.8	9.9	27.7	0	19.5	9.4	42.7	41.4	42.7	41.4	42.7	41.4	42.7	41.4	42.7	41.4
1	N14	3	MSH6	NM_000179	sample	3.1	8.70594059405941	1.13470923331606	31251.0336633663	862.794426040525	6.91485148514851	37.5821782178218	1.14265872562671	186353.254455446	848.144687999389	1010	1034397.3	42577.97	550.35	134	25.8	1.5	15	6.2	24.8	0	14.3	2.5	37.9	32.9	37.9	32.9	37.9	32.9	37.9	32.9	37.9	32.9
1	N15	1	FANCC	NM_000136	sample	2.81423290203327	7.97689463955638	1.01251033106175	29944.1404805915	898.289139653609	7.99445471349353	44.184842883549	1.22880208352058	216433.131238447	915.197231615277	1082	1103010.1	43224.7	620.34	134.2	27	2.4	16.3	15.8	28.9	0	18.2	15.1	38.9	31.3	38.9	31.3	38.9	31.3	38.9	31.3	38.9	31.3
1	N15	2	FANCC	NM_000136	sample	2.94782608695652	7.89565217391304	1.08131328326259	27018.4947826087	927.195235675869	7.77913043478261	42.7669565217391	1.26844734872708	206511.086086957	932.700300955534	1150	1049310.3	42613.07	571.44	132.85	24.7	2.3	15.5	11.5	26.3	0.1	16.7	6.8	41.7	35.5	41.7	35.5	41.7	35.5	41.7	35.5	41.7	35.5
1	N15	3	FANCC	NM_000136	sample	3.01914241960184	8.15696784073507	1.0259238684883	31104.7817764165	963.221857096112	9.21592649310873	48.5635528330781	1.3474116714779	244812.506891271	1056.43915326643	1306	1139701.6	47845.24	638.51	148.98	29.3	2.4	20.3	8.4	30.1	0	21.8	4.9	40.3	35.2	40.3	35.2	40.3	35.2	40.3	35.2	40.3	35.2
1	N16	1	NCOR1	NM_006311	sample	3.0402397260274	8.52739726027397	1.17354026127422	32513.6309931507	921.596634223465	10.7542808219178	61.0179794520548	1.34707222168543	317579.886130137	1063.60205830777	1168	1184642.1	49670.36	607.21	147.59	27.6	1.7	20.9	12.1	27.6	0	21	13.4	39.2	32.2	39.2	32.2	39.2	32.2	39.2	32.2	39.2	32.2
1	N16	2	NCOR1	NM_006311	sample	3.02081526452732	7.87857762359063	0.972516227500286	28452.7250650477	889.966117794672	9.35732870771899	49.4570685169124	1.49236551967087	247000.509973981	968.151207634655	1153	1105600.6	48911.44	579.64	145.03	26.5	1.5	20.4	12	26.9	0	21.1	12.2	38.8	31	38.8	31	38.8	31	38.8	31	38.8	31
1	N16	3	NCOR1	NM_006311	sample	2.83110687022901	8.44465648854962	0.937532944647157	34240.6555343511	847.041863980937	8.38835877862596	49.1001908396947	1.26096901605937	259885.16889313	956.98428012497	1048	1041593.5	47558.99	591.08	150.01	26.2	9.4	19.8	14.7	27.5	8	22.2	12.2	35.3	27.4	35.3	27.4	35.3	27.4	35.3	27.4	35.3	27.4
1	N17	1	PLK1	NA	Negative	3.48126801152738	19.0662824207493	2.30851746628054	113516.426512968	1380.77648101502	6.94812680115274	41.0979827089337	2.53797210250384	233837.680115274	1081.53346727232	347	1357768.7	57773.31	922.32	185.24	31.7	0.9	29.1	4.3	35.2	0	38.9	1.7	41.8	37.5	41.8	37.5	41.8	37.5	41.8	37.5	41.8	37.5
1	N17	2	PLK1	NA	Negative	4.40888888888889	18.3911111111111	1.78993283422897	97296.9488888889	1273.158951635	7.89777777777778	45.5333333333333	3.06641796191436	241574.628888889	1216.68989274412	450	1438133.8	58119.19	890.08	191.25	30.9	2.2	28.7	10.4	36.2	0	35.1	4.7	41.3	41.3	41.3	41.3	41.3	41.3	41.3	41.3	41.3	41.3
1	N17	3	PLK1	NA	Negative	5.00225733634312	19.4469525959368	1.97849599931318	100813.189616253	1275.03362379501	7.35214446952596	43.3905191873589	1.29424702472961	218790.083521445	890.437930943852	443	1366626.3	53035.67	807.73	164.6	31.6	1.6	21.7	5	34.1	0	26.6	1.1	44	30.7	44	30.7	44	30.7	44	30.7	44	30.7
1	N18	1	PLK1	NA	Negative	3.50534759358289	14.144385026738	1.41577735986395	75327.0855614973	1071.04125406924	7.49197860962567	41.3609625668449	1.56471477486697	219610.764705882	1013.69394880587	374	1328889.4	58571.19	775.39	184.15	27.8	1.6	27.8	3.5	31	0	32.9	0	38	36.4	38	36.4	38	36.4	38	36.4	38	36.4
1	N18	2	PLK1	NA	Negative	4.10831721470019	15.7678916827853	1.81995276081334	84785.7021276596	1235.72023082904	7.98452611218569	42.8394584139265	1.32839781562004	202526.011605416	963.604470013738	517	1372856.2	53626.58	841.09	168.15	34.2	3.3	26.5	7.9	38.1	0	30.8	1.5	40	34	40	34	40	34	40	34	40	34
1	N18	3	PLK1	NA	Negative	3.46741573033708	15.5460674157303	1.78646909965298	90126.791011236	1133.72784831581	6.66292134831461	40.3258426966292	1.59108574787956	232402.898876405	953.970725724505	445	1161756.1	55651.89	763.23	182.03	29.9	5.8	27.2	6.3	32.6	3.1	33	1.6	38.7	28.8	38.7	28.8	38.7	28.8	38.7	28.8	38.7	28.8
1	N19	1	PLK1	NA	Negative	4.71007371007371	21.5847665847666	3.25355675676902	131813.380835381	1496.58378944394	9.20884520884521	57.8108108108108	1.89667266346449	324936.557739558	1298.97578385935	407	1668799.2	63194.97	973.9	195.43	36.9	1.7	29.7	6.4	38.3	0	32.7	4.9	47.9	40.3	47.9	40.3	47.9	40.3	47.9	40.3	47.9	40.3
1	N19	2	PLK1	NA	Negative	4.4796573875803	20.3361884368308	2.40158874992495	116062.556745182	1344.10732387	7.22269807280514	48.0364025695932	1.85139583416432	289712.102783726	1207.71938687101	467	1492907.9	60659.74	951.3	197.13	34.5	1.9	27.8	8.4	36.8	0	29.8	2.6	40.7	37.5	40.7	37.5	40.7	37.5	40.7	37.5	40.7	37.5
1	N19	3	PLK1	NA	Negative	3.91326530612245	12.75	1.53534550946568	57763.5484693878	1195.29689027859	9.25	49.9081632653061	1.41386683181149	247296.288265306	1095.50053321476	392	1241296.2	59897.94	711.8	190.4	31.1	6.9	29.8	2.6	31.6	6.6	32.7	0.5	45.9	36.5	45.9	36.5	45.9	36.5	45.9	36.5	45.9	36.5
1	N20	1	PLK1	NA	Negative	4.05507246376812	22.5130434782609	3.27895941658266	147674.371014493	1619.70499650946	7.7768115942029	46.6057971014493	1.97431259738947	262559.501449275	1208.20255303006	345	1518492	60388.48	1042.49	205.16	32.5	2.9	30.1	9.3	36.5	0	36.8	3.8	44.3	38.8	44.3	38.8	44.3	38.8	44.3	38.8	44.3	38.8
1	N20	2	PLK1	NA	Negative	4.12737127371274	20.4471544715447	2.7748108237571	125603.769647696	1325.0448244402	8.31707317073171	51.5392953929539	1.84951798792466	274317.79403794	1197.11997275609	369	1398626	60423.04	959.73	195.2	33.9	2.4	30.1	7.9	36	0	38.5	2.4	39.8	36	39.8	36	39.8	36	39.8	36	39.8	36
1	N20	3	PLK1	NA	Negative	3.88235294117647	18.0483193277311	1.70155486571537	109950.481092437	1206.01733892615	7.42857142857143	42.827731092437	1.40630785552292	218573.153361345	915.400621674923	476	1248603.8	56369.08	787	179.98	27.9	1.9	26.9	5.3	30	0	33	0.4	42	29	42	29	42	29	42	29	42	29
1	N21	1	PLK1	NA	Negative	4.01980198019802	17.0435643564356	2.31442500404043	94768.6910891089	1309.62064235046	7.14257425742574	37.5425742574257	2.12614536653971	200089.883168317	1100.47771951507	505	1354431.4	58524.02	855.75	189.32	28.7	2.6	27.5	5	32.5	0	33.1	1	42.4	41.2	42.4	41.2	42.4	41.2	42.4	41.2	42.4	41.2
1	N21	2	PLK1	NA	Negative	4.45544554455446	19.3094059405941	2.06885371572896	116861.707920792	1432.68588635994	8.47772277227723	50.6361386138614	1.93186088517372	253676.561881188	1136.52901967948	404	1406049.5	60741.87	878.18	200.28	30.4	2.2	26.5	8.4	35.6	0	33.9	5.4	46.3	38.6	46.3	38.6	46.3	38.6	46.3	38.6	46.3	38.6
1	N21	3	PLK1	NA	Negative	4.37906137184116	15.187725631769	1.49004616905368	73899.4061371841	1264.62194547246	9.10649819494585	51.1606498194946	1.47526489850022	251967.001805054	1105.45646162606	554	1360022.4	53572.65	789.03	163.49	30.5	3.6	25.8	9.4	31.8	3.4	27.3	6.9	46.2	38.1	46.2	38.1	46.2	38.1	46.2	38.1	46.2	38.1
1	N22	1	PLK1	NA	Negative	4.17922077922078	20.5532467532468	2.59183158821852	126662.628571429	1447.42348863968	8.71688311688312	53.5636363636364	1.93580089994574	284186.485714286	1214.43243353545	385	1455333.6	59880.83	960.42	194.04	34.3	1	34.3	5.5	38.2	0	40.5	1	47.5	40.3	47.5	40.3	47.5	40.3	47.5	40.3	47.5	40.3
1	N22	2	PLK1	NA	Negative	4.57217847769029	26.7979002624672	3.84808491247926	178236.372703412	1656.32292492397	9.66141732283465	60.1496062992126	2.5190046429469	336700.32808399	1447.97185869089	381	1682389.9	72268.86	1159.82	235.26	40.4	3.1	42.8	7.9	44.9	0	44.1	1.3	46.2	41.2	46.2	41.2	46.2	41.2	46.2	41.2	46.2	41.2
1	N22	3	PLK1	NA	Negative	3.97355769230769	16.4879807692308	2.0285614537095	89493.8605769231	1199.81189890994	8.45913461538462	50.0096153846154	1.37354371637501	254477.740384615	1017.25552043388	416	1352871.9	57565.94	805.84	176.64	30.8	1.9	30.3	7.2	31.5	0	32.5	4.6	40.6	35.3	40.6	35.3	40.6	35.3	40.6	35.3	40.6	35.3
