# Supplementary material for: TRACERx analysis identifies a role for FAT1 in regulating chromosomal instability and whole-genome doubling via Hippo signalling
Source: Nat Cell Biol. 2024 Dec 30;27(1):154–68. doi: 10.1038/s41556-024-01558-w (PMC11735399; doi:10.1038/s41556-024-01558-w)
Supplement: Supplementary file 17 — Statistical source data. [file 41556_2024_1558_MOESM17_ESM.zip › extended fig1/ext fig1A source/data/rawData/IR3Hr_H1650_RAD51.txt]

screenPlateOrder	plateWell	replicateNo	Content	ContentAnno	ContentType	MEAN_ObjectSpotTotalCountCh2	MEAN_ObjectSpotTotalAreaCh2	MEAN_ObjectSpotAvgAreaCh2	MEAN_ObjectSpotTotalIntenCh2	MEAN_ObjectSpotAvgIntenCh2	MEAN_ObjectSpotTotalCountCh3	MEAN_ObjectSpotTotalAreaCh3	MEAN_ObjectSpotAvgAreaCh3	MEAN_ObjectSpotTotalIntenCh3	MEAN_ObjectSpotAvgIntenCh3	ValidObjectCount	percentHIGH_SpotAvgAreaCh2	percentLOW_SpotAvgAreaCh2	percentHIGH_SpotAvgAreaCh3	percentHIGH_SpotAvgIntenCh2	percentLOW_SpotAvgIntenCh2	percentHIGH_SpotAvgIntenCh3	percentHIGH_SpotCountCh2	percentLOW_SpotCountCh2	percentHIGH_SpotCountCh3	percentHIGH_SpotTotalAreaCh2	percentLOW_SpotTotalAreaCh2	percentHIGH_SpotTotalAreaCh3	percentHIGH_SpotTotalIntenCh2	percentLOW_SpotTotalIntenCh2	percentHIGH_SpotTotalIntenCh3	MEAN_Circ_TotalIntenCh2	MEAN_Circ_TotalIntenCh3	MEAN_Circ_AvgIntenCh2	MEAN_Circ_AvgIntenCh3	percentHIGH_Circ_TotalIntenCh2	percentLOW_Circ_TotalIntenCh2	percentHIGH_Circ_TotalIntenCh3	percentLOW_Circ_TotalIntenCh3	percentHIGH_Circ_AvgIntenCh2	percentLOW_Circ_AvgIntenCh2	percentHIGH_Circ_AvgIntenCh3	percentLOW_Circ_AvgIntenCh3
1	C03	1	53BP1	NA	Positive	24.275974025974	109.194805194805	5.76670543849028	427669.542207792	3477.51964118573	9.48538961038961	36.112012987013	2.14793750503099	152459.017857143	2200.97962877162	616	8.3	19	4.5	7.5	10.7	1.1	4.9	15.3	42.5	5.8	14.8	45.9	8.6	10.7	46.1	1839979	93147.2	1471.86	320.94	8	7.6	7	14.3	7	4.9	8.1	12.8
1	C03	2	53BP1	NA	Positive	16.3114285714286	52.3842857142857	3.4714098437565	152518.337142857	2429.23822716776	6.88714285714286	22.1985714285714	1.99004088357966	73763.65	1830.99945281161	700	2.4	44.6	3.6	1	37.6	0.7	1.9	31	42.3	1.1	34.7	39.9	1.3	20.4	40.9	1197254	72410.82	872.23	246.97	3.3	10.9	4.4	11	1.4	18	4.4	10.3
1	C03	3	53BP1	NA	Positive	17.5371248025276	57.9952606635071	3.08546889438441	167998.936808847	2414.26556123311	7.21642969984202	23.3112164296998	1.9135834168323	70416.2827804107	1692.77085251206	633	2.2	47.2	4.1	1.4	47.6	0.3	2.4	25.6	45.3	1.9	36.7	46.9	2.7	26.4	45	1213175.1	67658.18	884.74	226.77	4.1	9.5	3.5	20.7	2.8	19.9	2.4	24.6
1	C04	1	53BP1	NA	Positive	25.4017094017094	120.797008547009	5.17809019722465	495473.290598291	3492.79196250761	10.7435897435897	42.8269230769231	2.27567327268948	183589.856837607	2441.30538365452	468	10	14.5	6.6	7.9	9.6	0.6	3.8	11.8	45.5	8.3	11.5	48.3	11.3	8.3	48.5	1966735	96053.55	1491.24	329.21	10.3	5.1	9.2	11.1	8.1	4.5	8.8	10.9
1	C04	2	53BP1	NA	Positive	18.6646153846154	69.3123076923077	4.17042814998428	233420.150769231	2722.08542744026	8.73846153846154	30.2184615384615	2.07252580715525	98969.7953846154	1933.56411766127	650	4.9	33.1	2.5	4	23.1	0.2	1.7	24.3	49.2	3.1	24.3	46.2	4.8	14.5	47.5	1432776	75714.85	1060.68	253.22	5.8	7.7	4	10.8	5.1	11.1	3.7	10.6
1	C04	3	53BP1	NA	Positive	22.0812101910828	98.0254777070064	4.46789019444177	375059.979299363	3169.7537337496	8.75	31.6464968152866	1.96307470555922	114265.173566879	1930.75753235074	628	8.8	20.9	6.5	8.8	13.1	0.3	3.5	19.6	46.8	7.5	20.4	47.9	11.6	15	46.8	1704273.8	75825.37	1312.84	265.5	8.9	6.2	4.9	11.8	8.1	4.3	6.2	14
1	C05	1	53BP1	NA	Positive	24.2776769509982	114.177858439201	6.82705433378446	485086.867513612	3620.77292047088	8.60980036297641	31.4101633393829	1.91162171660161	121227.912885662	1977.96679492781	551	10.2	15.6	4.4	8.2	9.6	0.4	2.7	14	40.1	6.5	13.8	42.6	11.4	9.3	43.6	1888956	78447.37	1530.8	271.39	8.3	7.6	3.4	17.6	8.3	5.4	3.8	19.8
1	C05	2	53BP1	NA	Positive	26.1014492753623	121.833333333333	5.95273767401755	493870.376811594	3633.62748594347	10.3115942028986	38.8605072463768	2.2022483968988	153972.612318841	2249.67636885315	552	9.2	8.7	3.1	10.1	5.1	0.4	5.1	10.9	52.9	8.5	7.2	49.8	11.4	2.9	50.9	1933384	88820.53	1550.17	306.65	10.1	5.6	8.7	6.7	10.9	2.2	6.7	3.8
1	C05	3	53BP1	NA	Positive	25.0806794055202	116.902335456476	5.1836895739867	458470.668789809	3287.06104041378	9.90870488322718	37.7409766454352	2.04356038068334	136437.244161359	1913.06052147975	471	8.5	13.8	8.7	7.4	11.9	0	4.9	12.7	50.3	10.2	12.1	50.7	12.5	8.1	50.3	1827526.6	73285.17	1324.41	243.96	9.3	7	4.5	15.5	7	7.4	3.2	17.6
1	C06	1	53BP1	NA	Positive	24.1439114391144	116.221402214022	5.50163509733294	478678.147601476	3518.60677684521	9.16420664206642	34.9852398523985	2.00152139204372	146680.487084871	2217.18269266027	542	10	14.8	4.8	9.2	10.9	0.4	4.1	13.8	41.1	7	13.3	44.8	10.5	8.5	45.2	1855499	85314.71	1498.79	322.3	9	8.3	7.4	16.4	8.5	4.6	7	19.2
1	C06	2	53BP1	NA	Positive	25.0479704797048	122.387453874539	6.18302728203439	508168.769372694	3621.95973398758	9.00738007380074	34.6107011070111	2.00917743057814	141798.105166052	2090.00713839385	542	12	7.7	4.2	12.5	4.8	0.2	4.8	10.1	47.4	9.4	7.7	45.4	15.9	5	46.5	1852929	84081.38	1514.82	295.78	11.1	5.7	7.6	10.3	12.5	3.7	9.6	8.7
1	C06	3	53BP1	NA	Positive	24.6538461538462	110.1336996337	4.77887017458635	415907.307692308	3209.67741305411	9.70879120879121	36.0989010989011	2.20611359551425	140902.954212454	2059.39838155887	546	8.2	17.8	5.7	7.7	12.3	0.2	6.4	17.9	49.6	9.7	17.9	49.6	12.3	13.4	49.3	1809174.4	83558.51	1333.11	279.77	9.3	7	8.4	16.1	8.1	5.5	9.2	16.8
1	C07	1	53BP1	NA	Positive	25.2233250620347	118.253101736973	6.30870161983986	473881.741935484	3478.76169447697	10.3101736972705	39.3250620347395	2.09963773986331	148519.027295285	2104.19821716744	403	9.2	16.6	4	7.4	9.7	0	4.2	11.7	45.2	8.2	12.7	47.9	11.7	7.7	48.6	1893221	85255.37	1458.88	292.24	9.9	6	6.5	13.6	8.4	5.5	6.5	17.4
1	C07	2	53BP1	NA	Positive	20.5135135135135	99.0714285714286	4.9493642050941	389173.735521236	3172.41346787907	7.62548262548263	28.5830115830116	1.84645578808166	109153.077220077	1878.3228877819	518	12.5	18.9	2.7	8.5	14.3	0.2	3.3	23	42.1	5.8	20.7	40	10.6	15.6	41.5	1735095	91695.09	1411.05	322.78	7.9	5.4	12.7	11.6	9.7	3.9	14.1	9.8
1	C07	3	53BP1	NA	Positive	21.972972972973	96.6456456456456	4.80001064724797	398411.765765766	3273.3984715581	11.4144144144144	42.1651651651652	2.44171677740378	163872.417417417	2493.9044435048	333	10.2	22.8	7.8	9.3	11.7	0.9	3.3	22.2	59.8	8.7	21.9	61	10.8	12.9	61.3	1798127.8	98725.1	1425.37	353.9	9.9	5.7	12	5.4	10.2	3.3	16.8	2.4
1	C08	1	53BP1	NA	Positive	22.6535269709544	108.45643153527	5.93488684999006	466278.597510373	3536.19188307231	10.0041493775934	39.1016597510373	2.07854517633617	154381.636929461	2147.94784380791	482	9.3	17.4	5	9.8	12	0.2	3.1	19.7	42.9	7.3	17.8	46.9	9.8	11	47.5	1979733	98791.38	1560.3	342.16	11.6	7.9	10.4	10.8	9.3	7.1	10.8	8.3
1	C08	2	53BP1	NA	Positive	23.6533957845433	111.259953161593	5.06926358844361	428308.707259953	3351.94293892885	10.4121779859485	40.8711943793911	2.16113774522385	168956.925058548	2316.34788232947	427	9.6	15.2	4.7	10.5	8.4	0.2	3.3	15.2	49.6	6.8	13.1	48.2	11.7	9.4	50.4	1874447	103597.46	1416.22	349.13	10.3	4.2	14.1	4.2	11.2	4.4	15.7	4
1	C08	3	53BP1	NA	Positive	22.6188340807175	102.150224215247	5.11745615503655	398609.378923767	3298.11484141888	9.91479820627803	37.3632286995516	2.11914595611691	142757.838565022	2124.0736126033	446	8.1	17	8.7	11.9	14.1	0.2	4.5	18.4	49.3	7.6	16.4	50.4	10.8	10.5	50.4	1759324.4	86980.84	1341.18	309.83	10.3	10.3	12.3	23.5	10.3	8.3	15.9	21.5
1	C09	1	PLCG2	NM_002661	sample	19.1663551401869	72.9177570093458	5.77066455250082	266279.734579439	2867.55858272334	7.00934579439252	23.1084112149533	1.84697186670831	75732.0205607477	1719.95519181901	535	4.1	36.4	2.4	4.3	31.6	0.6	1.3	23.9	33.5	1.1	27.1	38.3	3.7	19.8	38.1	1459723	72803.39	1188.29	250.98	4.9	11.6	5.4	26.9	4.5	18.5	5.6	29.3
1	C09	2	PLCG2	NM_002661	sample	21.3861940298507	88.6847014925373	4.57421301629127	334299.315298507	3058.03357258142	7.69216417910448	26.9720149253731	2.00226228738197	95961.7667910448	1855.37700758632	536	3.9	19.6	3	5.6	13.1	0.6	2.8	19	42.4	3.7	16	41.2	6.5	10.3	42.7	1667943	81033.7	1287.33	285.53	7.8	5.4	8.6	12.9	6.5	6.9	8	13.2
1	C09	3	PLCG2	NM_002661	sample	20.1443569553806	81.2178477690289	4.03773449744923	297563.034120735	2838.35250900713	7.50393700787402	25.6745406824147	1.80010566654427	84963.9343832021	1634.82772984513	381	4.2	27	5	4.7	23.9	0.3	4.2	23.6	43.6	4.2	24.1	44.9	6	18.4	44.1	1655190.6	79189.06	1182.23	272.45	9.2	8.1	6.8	10.8	5.8	9.4	6.6	10
1	C10	1	SETD2	NM_014159	sample	24.2785862785863	122.831600831601	7.34827847772085	554959.61954262	4009.80075327336	7.6008316008316	27.6985446985447	1.73334279136664	113010.738045738	1897.27134215129	481	13.9	7.9	3.3	15.6	8.1	1	4	12.7	32.6	5.8	8.1	36	14.1	4.8	36.2	1922528	88155.94	1831.74	324.42	10	7.7	7.9	18.9	15.8	6	8.9	16.8
1	C10	2	SETD2	NM_014159	sample	23.0780287474333	114.462012320329	6.67373325317496	486669.246406571	3699.63918661169	7.18480492813142	25.1848049281314	1.68319939988407	98270.7371663244	1774.53237399128	487	11.1	6	1.6	12.3	7.4	0.2	5.3	13.1	40.5	9.4	8.8	36.1	15	4.9	36.8	1853469	99865.75	1602.11	383.9	13.3	7	14.6	9	14.4	5.7	18.7	6.6
1	C10	3	SETD2	NM_014159	sample	23.5411764705882	109.63137254902	5.39560102604646	436339.970588235	3468.1725287322	6.54117647058824	22.8549019607843	1.47963545251363	82165.4882352941	1528.65585705597	510	10.8	8.8	4.5	10.8	7.8	0	4.5	13.3	36.7	9.4	10.8	37.3	14.7	5.7	36.9	1729393.1	81213.75	1464.21	289.94	10.8	8.8	7.1	14.7	12	8	8.6	14.1
1	C11	1	IKZF1	NM_001220765	sample	23.1656050955414	107.312101910828	6.60612122808854	444375.522292994	3593.14710473322	7.45010615711253	26.7791932059448	1.77534573879565	105405.658174098	1812.17370243285	471	10.4	14	4.2	9.3	13.2	0.2	4.7	20	34.2	4.9	15.1	37.2	8.7	8.9	37.6	1734748	89625.82	1535.09	345.43	9.6	11.7	7.2	18.9	9.6	10.8	8.9	16.6
1	C11	2	IKZF1	NM_001220765	sample	21.7713717693837	100.884691848907	7.03676502173647	439360.174950298	3504.48884562213	7.77534791252485	28.596421471173	1.66403653222665	107485.487077535	1696.83539158123	503	7.6	12.7	1.6	10.5	10.3	0	4	16.1	39	7.2	12.7	35.6	11.1	7.8	36.4	1854440	82242.9	1509.2	290.54	12.1	7.8	6.6	11.1	10.5	7	8.3	10.1
1	C11	3	IKZF1	NM_001220765	sample	17.4770240700219	57.3435448577681	3.07432849456531	163183.984682713	2356.80126830074	5.57986870897155	17.6126914660832	1.55706591893508	52818.886214442	1374.29829485857	457	3.3	44	3.1	3.3	51.6	0.4	1.5	28.4	36.1	1.5	33.3	37.9	2.4	22.8	36.1	1125204.5	68092.66	824.27	228.35	2	12.9	2.6	15.1	2.8	28.4	2.6	20.8
1	C12	1	COL2A1	NM_033150	sample	22.047619047619	103.095238095238	5.5940266224585	409940.214285714	3350.75649519014	9.97959183673469	37.9965986394558	1.95838517494625	155339.476190476	2196.21819159229	294	7.5	18.4	3.7	8.2	18.4	0	3.1	21.1	43.5	5.8	18.7	45.9	10.2	12.6	46.9	1845374	99251.15	1467.81	348.33	9.2	9.2	11.6	13.6	9.5	12.9	10.9	12.9
1	C12	2	COL2A1	NM_033150	sample	23.0816831683168	111.341584158416	6.40400691744845	475233.358910891	3413.82569658572	10.0519801980198	37.519801980198	2.10014680972023	162255.844059406	2350.65149602683	404	9.2	13.6	5.2	11.9	10.9	0.2	5	16.6	47.3	9.4	12.6	45.8	14.4	7.7	47.5	2001145	106925.49	1514.86	371.07	14.4	5.7	18.1	7.4	13.6	7.2	18.6	6.2
1	C12	3	COL2A1	NM_033150	sample	20.7987220447284	96.1246006389776	4.70782160141672	385372.156549521	3234.49899141864	8.37060702875399	30.8849840255591	1.74278500384338	122299.255591054	1880.94851320563	313	7.3	17.9	5.8	11.5	17.3	0.3	3.8	23.3	42.2	8	20.4	42.5	12.1	15.7	42.8	1681582.1	92072.32	1391.28	334.74	12.8	12.5	12.1	12.1	14.1	12.5	15.7	5.1
1	C13	1	SMAD4	NM_005359	sample	23.3619047619048	112.179047619048	7.98216196831206	511261.921904762	3795.16721014167	8.11428571428571	29.4247619047619	1.73352036819136	110372.706666667	1802.10802448777	525	11.8	12.6	2.5	12.2	11	0.2	4.4	17.1	35.8	5.3	12.8	38.5	11	7	38.9	1855758	86705.69	1709.45	305.78	9.1	10.1	5.7	17	12	8.8	7.4	15
1	C13	2	SMAD4	NM_005359	sample	22.9294117647059	100.839215686275	6.48382174799064	421746.850980392	3508.27336888093	7.67450980392157	27.0352941176471	1.76871088525297	94092.2078431373	1667.09969944756	510	9.2	12.9	1.8	9.6	9.6	0	3.5	15.1	41.8	6.9	11	41	11	6.3	41.4	1715102	71486.8	1557.8	259.77	8.8	7.1	3.7	17.1	11.6	6.9	5.7	14.5
1	C13	3	SMAD4	NM_005359	sample	23.2380952380952	104.664596273292	4.6999366680411	418689.01863354	3318.94166907342	6.90476190476191	24.3871635610766	1.7480527986258	90162.5424430642	1703.42281886421	483	8.1	11.8	6	7.9	11.6	0.6	3.9	12	40.6	6.8	11.2	41	9.9	8.1	40	1760492.3	78181.84	1430.05	284.56	9.3	8.7	6.6	18.6	9.5	8.1	7.9	16.8
1	C14	1	FANCF	NM_022725	sample	23.5100917431193	111.693577981651	7.98317766425632	466675.466055046	3616.1517053663	8.22201834862385	29.3394495412844	1.79271622220944	114335.623853211	1872.9331198269	545	12.7	13.9	2.6	11.2	11.4	0.2	5.3	18.9	36.9	6.8	13.6	39.4	11.7	8.4	40.6	1780830	87848.71	1564.11	312.54	9.7	9.7	6.2	17.2	11	7.3	7.2	14.9
1	C14	2	FANCF	NM_022725	sample	23.3048780487805	101.770731707317	4.85291607837254	381327.663414634	3263.45747035104	7.01219512195122	22.7560975609756	2.1343256248559	77273.0951219512	1703.30870730965	410	5.9	13.2	2.7	8.3	11.2	0.5	3.9	12.4	42.7	6.6	10.2	41.7	9.8	6.1	42.7	1642885	72411.59	1330.15	258.11	7.3	7.1	4.1	13.4	9.5	4.6	5.9	12.2
1	C14	3	FANCF	NM_022725	sample	24.411306042885	108.832358674464	4.82039029416964	411365.481481481	3226.75659659811	8.25536062378168	27.943469785575	1.72572663042491	96541.2670565302	1753.71768815548	513	9	14.2	3.5	7.8	13.8	0.2	4.5	15.8	46.6	9.2	16	46.6	12.9	8.4	46	1682794.5	78637.66	1316.71	272.52	9.6	9.6	5.3	15	8	8.2	6.2	12.1
1	C15	1	Sep-12	NM_144605	sample	24.1282051282051	119.666666666667	6.90116987079871	508462.97008547	3574.02770360378	9.41025641025641	35.525641025641	1.90679656859573	150500.108974359	2135.73007537581	468	10.9	10.9	3.6	10	13.7	0.4	4.9	14.1	39.7	9	12.6	41.9	14.5	9	42.1	1924128	96176.69	1552.66	330.53	12.2	9.2	6.8	12.8	11.8	11.5	8.8	11.5
1	C15	2	Sep-12	NM_144605	sample	16.4942791762014	54.3615560640732	3.17731797442616	158399.370709382	2308.66452519109	7.61327231121281	24.9313501144165	1.87067190955255	77058.3180778032	1669.66995664091	437	3	43	1.8	2.1	45.8	0	2.3	36.2	42.3	1.6	35.7	40	1.8	23.8	41.4	1240146	69044.3	875.61	232.85	3.7	20.6	4.3	21.1	3	32.5	4.6	22.2
1	C15	3	Sep-12	NM_144605	sample	26.4922394678492	124.691796008869	5.90269691923983	496342.838137472	3405.04530103912	9.15077605321508	34.0066518847007	1.80043545078923	134068.472283814	1952.34532963513	451	8.2	9.5	5.3	9.1	9.1	0.2	8.6	11.5	43.9	14.4	9.1	43.5	17.7	5.3	43.2	1983880.7	89990.89	1427.12	303.37	16.2	7.8	9.3	8.9	12.2	7.1	8.2	5.1
1	C16	1	GNPTAB	NM_024312	sample	25.835466179159	117.018281535649	5.31586207915216	477460.193784278	3491.78432839054	10.3546617915905	37.436928702011	1.99332098982987	157082.400365631	2335.42890069299	547	7.5	12.4	2.4	8.4	11	0.2	4.6	11	45.7	6	9.5	49	10.2	5.7	49.7	1870834	99900.37	1468.95	355.53	9.7	8.2	12.2	12.4	8.8	8.4	13.5	12.6
1	C16	2	GNPTAB	NM_024312	sample	24.4155251141553	116.025114155251	6.35431286053034	473480.682648402	3459.40637083626	11.3698630136986	44.3196347031964	2.10425059911323	187700.194063927	2348.17006692055	438	7.8	9.6	2.7	9.4	9.6	0	6.4	14.6	51.1	10	10.3	47.7	15.1	6.2	49.5	1923096	110527.83	1481.74	391.98	13.5	7.1	19.2	5.7	12.8	5.3	22.4	3.7
1	C16	3	GNPTAB	NM_024312	sample	24.1796733212341	110.89110707804	5.52662683066772	432793.132486388	3334.05471593865	7.91288566243194	28.6787658802178	1.78837314304959	109946.629764065	1800.9493465244	551	9.1	10.9	4.7	8.9	10.9	0.2	4.9	14.2	42.1	8	12	42.5	12.3	7.8	42.5	1741253.4	87303.9	1386.89	330.32	10.5	9.3	10	14.7	9.3	9.6	10.3	13.1
1	C17	1	53BP1	NA	Positive	24.6473029045643	116.618257261411	6.14980545401731	467329.22406639	3457.27976967591	10.3775933609959	40	2.18102220518154	170734.690871369	2346.47663503329	482	10.2	15.4	5.2	8.7	13.7	0.8	5.8	16.6	45.4	8.5	16.4	49.4	12	11.8	49.6	1873828	100386.41	1497.74	340.03	10.6	8.1	13.1	14.1	9.8	8.3	11.6	12.4
1	C17	2	53BP1	NA	Positive	24.4765342960289	111.532490974729	4.87846964361644	414093.662454874	3301.67292269657	10.2021660649819	39.115523465704	2.12180794323853	150842.815884477	2162.92500495283	554	7.4	12.5	4.5	7.6	7.4	0.2	4.3	13.5	51.1	7	12.1	48.6	9.9	7.4	49.3	1726638	87670.93	1350.71	302.13	8.5	7	9.2	9.2	8.3	2.3	9.2	6.7
1	C17	3	53BP1	NA	Positive	26.2625899280576	119.803956834532	5.70350229533396	471419.807553957	3395.97258502252	9.98561151079137	37.2805755395683	1.9446187526951	148942.223021583	2100.97130183222	556	9.9	13.1	7.4	9.7	8.5	0	7.6	12.8	48.9	11.7	11.3	49.6	15.6	8.5	50	1888030.8	97266.24	1410.52	330.76	12.1	7.2	13.7	7.6	9.5	4	13.8	6.3
1	C18	1	53BP1	NA	Positive	24.5744680851064	119.5	8.92556194094792	539681.240425532	3920.55309164055	9.95106382978723	36.8702127659574	2.11701563541586	142597.414893617	2205.4419927853	470	14	16.8	4.3	13.4	12.3	0	5.3	17.2	44.5	8.7	15.5	49.4	12.6	8.7	49.1	1971971	83120.06	1774.99	284.76	9.6	10	6.4	23	13.6	7	6.8	24.3
1	C18	2	53BP1	NA	Positive	23.1126436781609	111.827586206897	7.15644362632539	466926.422988506	3648.65779549913	9.54252873563218	35.9287356321839	2.14575704318106	136605.022988506	2000.36368055139	435	12.6	13.8	3.7	12.4	7.4	0.5	4.1	13.3	50.1	7.6	10.3	49.7	12.4	4.6	49.7	1817521	84932.72	1608.79	328.93	10.6	8.3	8.5	13.3	14.7	3.2	10.1	10.6
1	C18	3	53BP1	NA	Positive	25.7065217391304	114.441304347826	5.80667254078208	447084.860869565	3446.00245120298	11.0869565217391	42.7804347826087	2.33129845894099	155366.245652174	2066.84917005646	460	10.4	13.5	10.7	9.8	9.3	0.4	7	12.4	54.1	10.2	11.3	55	13.3	5.4	53.5	1857953.2	76199.95	1490.6	269.73	10.9	5.2	6.1	15.7	10.2	3.5	7	15.9
1	C19	1	53BP1	NA	Positive	22.7103448275862	112.27816091954	6.53801417332701	492545.48045977	3691.62362333288	8.28965517241379	32.3126436781609	2.01015538881105	137148.324137931	2150.51646466615	435	11	14.5	5.7	10.6	11	0.7	2.8	20.5	35.4	5.5	16.6	39.3	11	12.2	40	1911228	101723.83	1583.34	353.42	9.7	6.9	10.6	11.5	10.6	6.7	12	11
1	C19	2	53BP1	NA	Positive	25.4625550660793	119.971365638767	7.24480081741774	501071.986784141	3639.09503877237	10.4273127753304	40.2973568281938	2.2689984206968	172025.116740088	2343.39509689353	454	11.5	9.7	3.7	11.9	7.3	0.9	7.3	15.6	52.2	8.8	11	49.1	15.4	5.7	50	1926455	97662.24	1632.98	341.52	10.8	5.3	12.6	6.8	13	3.1	13.7	4.2
1	C19	3	53BP1	NA	Positive	23.642578125	108.005859375	4.8916462100295	430832.720703125	3448.3406073008	9.908203125	37.083984375	2.08191822304636	144383.392578125	2177.14900235309	512	12.1	15.2	8	10.9	9.4	0.4	4.7	20.7	51.4	7.8	17.6	51.2	15	10.7	52	1830932.9	95659.54	1543.97	383.42	10.5	9.4	12.9	15.2	13.3	4.5	13.7	12.5
1	C20	1	53BP1	NA	Positive	24.4446397188049	121.434094903339	5.91930636444551	526261.328646749	3607.28567793266	10.0562390158172	39.182776801406	2.14824947385445	164027.947275923	2330.83013001565	569	10	13.7	6.7	9.7	11.6	0.7	4.4	14.6	42.4	7.4	13.2	47.1	9.7	9.5	48	1948365	107176.9	1555.65	392.85	9.7	7	12.7	8.4	9.5	6.2	16.2	4.9
1	C20	2	53BP1	NA	Positive	23.0392156862745	117.507843137255	6.85155068160747	512631.745098039	3677.82381480162	9.99411764705882	39.0058823529412	2.32068453359998	166395.080392157	2275.62663793546	510	13.3	10.6	4.3	11.8	6.7	0.6	4.7	19.6	49	9.6	13.5	47.8	14.5	6.9	48.6	1889194	97536.89	1645.46	351.07	11.8	7.1	13.5	8.4	12.9	3.7	15.7	4.7
1	C20	3	53BP1	NA	Positive	21.717803030303	97.7784090909091	5.05777731128553	374283.880681818	3038.52894129576	8.66098484848485	32.5643939393939	1.899122724824	132877.367424242	2005.38060955916	528	9.5	22.5	9.7	7.6	18.6	0.2	4.2	20.8	46	6.2	20.1	46.2	10	14.8	46.2	1533251	87719.73	1265.23	310.77	7.8	14	10.4	18.4	7.6	13.3	11.4	15.9
1	C21	1	53BP1	NA	Positive	22.8336380255942	102.376599634369	6.53795627211402	422694.409506399	3344.15552056461	9.981718464351	38.7806215722121	2.06436121503473	149587.389396709	2023.7890256619	547	8.2	22.3	3.8	7.5	15.2	0.5	3.1	17.4	45.9	5.1	18.1	47.5	8.6	12.6	47.5	1807721	78601.68	1497.79	275.66	8.2	8.4	5.5	18.1	8.6	4.4	4.9	20.5
1	C21	2	53BP1	NA	Positive	23.7375745526839	117.326043737575	7.22251975182822	541853.087475149	3737.45962976807	10	38.6679920477137	2.15877858756058	144426.467196819	2100.45973974111	503	13.5	9.5	3.6	14.9	9.1	0.2	5	15.3	51.5	10.1	12.1	48.7	14.7	6.2	49.9	1934861	85267.33	1641.2	307.44	11.5	9.5	10.3	12.1	13.5	4.6	11.1	6
1	C21	3	53BP1	NA	Positive	25.5354330708661	111.782677165354	4.64048913788581	395313.365354331	3210.32290481791	10.355905511811	38.7732283464567	2.37898574813078	146280.160629921	2244.05239779155	635	7.7	12	7.1	5.8	9.9	0.8	4.9	9.6	53.9	6.8	8.7	53.4	10.6	5.2	53.1	1624361.6	83688.56	1276.94	290.23	7.7	5.8	7.2	11	6.8	4.4	7.6	13.4
1	C22	1	53BP1	NA	Positive	24.507299270073	111.751824817518	6.16638746952451	447126.930656934	3503.64432093527	9.00912408759124	32.6806569343066	1.96233095765567	125540.111313869	2032.12027541285	548	10	18.1	3.5	10.9	16.4	0	5.7	15	40	6.6	13.1	43.8	10.6	9.3	44.3	1749260	92686.65	1451.08	320.9	6.6	9.3	6.6	11.5	8.2	7.8	7.7	9.7
1	C22	2	53BP1	NA	Positive	22.2088353413655	103.293172690763	7.12591026128726	422025.222891566	3503.57642845842	8.81726907630522	33.0682730923695	2.0442888158321	120856.87751004	1934.91453323961	498	12.7	10.8	3.2	9	9.8	0.2	2.8	16.3	46.6	6.4	12.2	44.8	11.6	5.4	45.8	1632441	74881.41	1514.19	269.03	8	8.4	3.2	13.3	10.4	6.8	3.6	9.8
1	C22	3	53BP1	NA	Positive	19.7458033573141	74.4772182254197	3.69649499983979	238561.352517986	2598.61502878457	7.60671462829736	26.0431654676259	1.97011662472793	75540.0623501199	1520.79924051495	417	4.1	33.8	6	3.4	34.1	0.5	2.6	22.1	44.8	4.8	24.7	45.3	5	17.3	41.5	1288050.5	54613.56	956.86	188.58	4.6	14.4	1.2	31.4	4.6	21.1	0.5	36
1	D03	1	RAD51	NA	Positive	25.0516304347826	103.258152173913	4.21278601348336	360018.154891304	2958.18421840546	2.95108695652174	7.8695652173913	1.50220754242159	23272.6059782609	1340.48649473647	368	5.2	26.1	3.5	4.6	26.9	0	9.5	20.4	14.1	8.7	21.7	20.4	10.1	15.2	20.7	1798497	75043.64	1199.59	248.16	11.4	15.8	2.7	20.7	6.8	16.3	2.7	30.2
1	D03	2	RAD51	NA	Positive	27.1725352112676	140.021126760563	5.46318560576954	609498.633802817	3732.51002605532	2.70422535211268	5.93661971830986	0.857419048741801	16902.4154929577	1058.33936974034	284	14.1	9.9	0.7	17.3	6	0	13.7	18.7	22.2	21.1	13.4	14.1	27.8	9.2	17.3	2394509	83028.6	1659.56	281.25	31.3	11.6	8.5	15.8	18	2.8	6.3	7
1	D03	3	RAD51	NA	Positive	26.973293768546	138.299703264095	5.44042869152337	644709.691394659	3856.29185608731	2.23738872403561	5.57566765578635	0.717950365211905	15998.3738872404	856.819948736014	337	15.7	10.7	1.5	15.7	8.6	0	15.1	22	18.4	21.4	17.5	12.8	26.4	9.8	11.6	2536188.5	70538.37	1757.03	231.78	27.6	13.4	3	19.9	19.3	4.5	1.5	19
1	D04	1	RAD51	NA	Positive	30.8010335917313	155.658914728682	6.22968379264904	693963.638242894	3909.26492509194	4.32041343669251	11.5710594315245	1.00269312202816	42145.6873385013	1452.60147982119	387	11.4	9.6	1	13.7	7.8	0	16.5	11.4	19.1	20.2	10.1	18.6	24	5.9	18.6	2585904	105076.65	1742.63	328.56	23	6.7	12.4	11.1	14.5	3.4	10.3	11.6
1	D04	2	RAD51	NA	Positive	26.3914209115282	134.008042895442	8.10440372699444	602641.651474531	3796.26721859133	4.39678284182306	12.6246648793566	1.02369303619865	43300.3806970509	1274.23778992636	373	9.9	6.2	1.1	15.3	5.1	0	13.1	14.5	32.7	16.1	11	22.8	22	5.1	24.1	2305050	92761.19	1697.91	312.09	22	6.7	9.1	10.2	15.3	2.7	9.1	4.6
1	D04	3	RAD51	NA	Positive	25.1558935361217	114.813688212928	5.10622613725324	483293.536121673	3476.23418740237	2.13688212927757	4.66920152091255	1.11063593207409	11148.7756653992	1028.4573678593	263	8.7	16	3.4	9.9	14.1	0	12.2	22.4	20.2	13.3	18.3	19	19	13.7	14.8	2147461.6	69346.24	1496.67	230.39	22.4	9.9	3.8	27.4	11	6.1	2.7	26.2
1	D05	1	RAD51	NA	Positive	27.0091533180778	137.032036613272	5.83219174167439	637141.33180778	3840.4399305074	3.01144164759725	8.59038901601831	0.794926464539258	31496.2860411899	1118.58107040017	437	11.9	12.4	0.7	14.4	12.1	0	11.7	21.1	13.5	16.2	18.1	13.5	19.2	11	13.3	2501338	98178.2	1760.84	324.89	21.5	16.2	12.1	21.3	16	8	9.6	14.4
1	D05	2	RAD51	NA	Positive	30.1994949494949	158.277777777778	7.92539251980058	725163.704545455	3877.99866947857	3.12373737373737	7.77525252525253	0.802590145385498	25493.3257575758	1070.24936309083	396	15.2	7.6	0.5	16.2	8.3	0	19.4	14.4	22.7	27.3	9.3	16.9	31.6	5.6	16.9	2525736	84529.29	1707.35	268.78	27.8	9.8	7.1	11.9	15.9	6.8	3.5	8.6
1	D05	3	RAD51	NA	Positive	28.7861111111111	142.058333333333	5.48542599848698	595428.288888889	3689.25308879194	2.08055555555556	5.60277777777778	0.655080846325505	19912.1638888889	877.575485170904	360	12.8	9.7	0.8	16.7	10.3	0.3	16.7	19.2	13.9	20.8	15.3	9.4	26.4	9.7	8.3	2338585.5	94354.03	1622.23	300.78	22.2	13.9	14.7	15	15.8	7.5	9.2	9.4
1	D06	1	RAD51	NA	Positive	28.1350649350649	147.454545454545	6.52668757744535	701337.309090909	4000.96307622054	3.21818181818182	7.42857142857143	0.972399144396712	24981.6233766234	1309.26387670906	385	14.5	15.6	1.3	17.1	8.3	0	12.5	19.7	15.8	20.8	16.1	16.6	25.7	9.9	16.1	2617897	99676.89	1814.89	327.77	24.7	8.8	10.9	14.5	16.1	6	8.6	14.8
1	D06	2	RAD51	NA	Positive	27.956416464891	142.823244552058	6.37688441016088	660371.140435835	3922.63427775201	3.03874092009685	6.84261501210654	0.879224954773243	21830.598062954	1179.48402252638	413	12.1	9.2	1.7	18.4	7.7	0	15.3	18.2	26.9	22.3	13.8	15.3	26.9	7.7	16.5	2562339	87604.09	1745.26	289.04	30	11.4	12.8	19.4	19.9	6.8	8.2	15
1	D06	3	RAD51	NA	Positive	28.9425	151.83	7.38673484397066	708220.7175	4119.00039615458	1.49	4.0175	0.736537363943246	15153.035	811.269818825767	400	15.2	7.5	1.2	22.8	5.2	0	17.2	15	12.2	26	11.2	9.2	32.2	6.8	7.5	2610393.2	77705.49	1921.84	257.03	30	9.2	7	25.5	22.2	3.8	6.2	24.2
1	D07	1	RAD51	NA	Positive	27.8866396761134	168.991902834008	10.1917744227776	899773.311740891	4528.54658523375	3.2995951417004	6.47368421052632	0.978975697042499	19901.6194331984	1290.62093694161	247	23.9	9.3	1.2	25.1	6.5	0	11.7	19.8	17.8	27.5	16.6	18.2	33.2	9.3	17.4	3056031	97116.8	2287.1	318.88	33.2	10.9	9.7	18.6	25.1	6.1	8.9	12.6
1	D07	2	RAD51	NA	Positive	28.2367346938776	146.514285714286	6.4185382030511	650541.46122449	3882.38785322961	4.91836734693878	12.130612244898	1.21575193747747	46995.5224489796	1459.18782319636	245	13.5	9.8	1.6	17.1	7.3	0.4	14.7	16.7	38	25.3	12.2	27.8	31.8	6.1	27.3	2581414	100482.73	1753.23	315.25	31.8	8.2	9	12.7	22	4.9	6.5	6.1
1	D07	3	RAD51	NA	Positive	28.793893129771	147.87786259542	6.07030418230982	675168.583969466	3956.69644235178	2.72137404580153	8.16793893129771	0.855362344170157	29359.4847328244	1065.54263809164	262	15.6	7.6	1.5	19.5	8.8	0	14.5	19.5	18.3	23.7	14.5	15.6	26.7	7.6	14.5	2693251.8	101116.48	1817.16	332.78	26.7	9.5	17.9	9.2	20.6	4.6	12.6	3.8
1	D08	1	RAD51	NA	Positive	28.4576271186441	151.389830508475	5.30528938277595	679105.46440678	3712.63374463322	3.47118644067797	9.18305084745763	0.87345138580367	33045.379661017	1313.39066403002	295	13.2	13.2	1.4	14.2	10.8	0	15.6	16.6	15.9	22.7	15.3	14.6	26.1	9.2	15.9	2577279	112182.62	1647.63	357.73	25.1	9.2	14.6	8.8	15.3	8.5	10.5	6.1
1	D08	2	RAD51	NA	Positive	28.8358974358974	144.679487179487	5.36651876770915	655821.782051282	3859.99042689307	2.5948717948718	6.72564102564103	0.762274645321502	23959.0102564103	1116.62440652148	390	13.3	9	0.5	17.9	8.2	0	18.2	19.7	20	19.7	14.1	9.5	27.2	5.6	11.5	2592054	106411.48	1736.6	345.04	28.5	9.2	18.2	8.7	19	5.1	15.6	3.6
1	D08	3	RAD51	NA	Positive	23.7489626556017	119.139004149378	6.33077587403634	554817.425311203	3780.70936393498	1.35269709543568	3.04564315352697	0.575998172057925	9531.72406639004	775.480987564614	482	17.2	13.9	1.2	22.6	12.9	0	13.9	29.7	10	17.8	25.1	8.1	24.5	15.4	7.5	2211167.4	89374.88	1679.08	324.91	24.5	20.3	12	21.4	19.3	8.7	9.3	6.4
1	D09	1	SMC3	NM_005445	sample	22.5452991452991	111.030769230769	6.33395507691252	468021.743589744	3554.97069132619	8.23247863247863	30.0153846153846	1.72617887514475	116328.791452991	1758.692205041	585	11.6	17.1	3.2	10.1	12.1	0	3.4	15.4	36.4	6.7	15.6	38.6	11.5	9.2	39	1886416	99439.86	1513	342.44	10.4	7.9	13.2	16.1	9.6	8.9	15.2	18.5
1	D09	2	SMC3	NM_005445	sample	21.5552941176471	107.188235294118	6.8393056063248	422216.52	3471.19530854567	8.20705882352941	31.4023529411765	1.93808899976768	117377.138823529	1714.24121054909	425	13.2	9.9	3.5	10.8	9.6	0.2	2.1	15.3	40.7	6.1	8.9	40	10.4	5.6	40.9	1630778	91866.54	1451.26	337	8.9	8.7	11.1	12.7	10.6	4.7	14.1	8
1	D09	3	SMC3	NM_005445	sample	21.077358490566	101.233962264151	6.2144507072665	411118.316981132	3423.76588767627	7.68301886792453	28.3471698113208	1.54868782759198	105856.249056604	1514.07565264298	530	13.2	14.5	4.5	11.9	16	0.2	2.6	18.3	37	6.8	16.4	37.5	12.8	10.2	37.5	1645225.6	85228.1	1501.29	311.03	10.9	9.8	10.9	15.1	12.6	8.1	12.6	12.3
1	D10	1	CHD8	NM_020920	sample	22.9437652811736	108.444987775061	5.72186761993695	429464.618581907	3386.51611666257	10.6919315403423	41.3447432762836	2.13651357143586	175554.195599022	2415.42733727953	409	9.5	15.6	5.6	8.3	13.4	0.2	2.9	14.9	45	5.1	14.4	48.2	8.6	10	50.1	1790222	104050.71	1430.62	363.56	7.3	8.1	11	8.1	9.3	8.1	12.2	7.6
1	D10	2	CHD8	NM_020920	sample	24.0558139534884	116.397674418605	7.13015666401438	494296.625581395	3542.08927183294	10.7744186046512	43.0418604651163	2.3323236587716	184307.18372093	2486.29068955049	430	9.8	8.4	5.6	12.1	8.8	1.2	5.1	12.6	51.6	10	8.8	50	17	5.6	51.4	1903559	108522.04	1507.7	381.79	14.4	7	16	5.1	14	6.5	19.5	1.6
1	D10	3	CHD8	NM_020920	sample	20.6948529411765	79.1709558823529	4.33958977917347	259301.582720588	2744.80867227179	8.63602941176471	30.0919117647059	2.53348595016602	104069.174632353	2011.72257091826	544	4.2	25.9	7.5	3.5	24.3	0.9	3.5	19.1	47.6	3.7	21.3	51.1	4.4	12.5	49.6	1359299.6	76111.07	1037.73	262.26	5.5	11.2	4.4	12.3	3.5	14.7	4.6	12.1
1	D11	1	COL5A2	NM_000393	sample	24.5782537067545	115.04942339374	6.59005431067862	491303.179571664	3528.08919414667	8.75288303130148	30.7528830313015	1.69411055923635	119691.769357496	1944.91014421925	607	9.1	16	2.1	10	15.8	0.2	5.6	16.6	38.9	7.9	14.7	41.5	11.5	9.2	41.8	1896677	98352.15	1545.4	337.9	10	8.9	11.2	15.8	9.9	11.4	11.2	15.3
1	D11	2	COL5A2	NM_000393	sample	22.1153846153846	106.49358974359	6.35776473702031	451286.42948718	3329.42445611554	7.56730769230769	28.5416666666667	1.67442480545968	114879.326923077	1762.59683702159	312	9.9	17.3	1.9	11.5	16.3	0.3	3.8	20.2	39.4	8.7	18.6	37.8	13.8	10.9	38.5	1981465	103472.67	1475.15	359.6	15.7	6.7	18.3	12.8	12.8	7.7	17.3	11.2
1	D11	3	COL5A2	NM_000393	sample	23.3840445269017	101.922077922078	4.30618821149489	377026.916512059	3129.01993947072	9.44712430426716	35.404452690167	1.95706780581268	140917.547309833	2039.69841557737	539	6.9	16.1	6.5	7.8	14.7	0.4	6.7	14.3	46.8	7.6	14.7	47.5	10	9.1	47.1	1722551.8	100742.83	1260.08	340.44	10.4	7.4	16.9	11.1	9.5	9.1	17.4	9.6
1	D12	1	BRCA2	NM_000059	sample	23.6886597938144	111.525773195876	5.31815922754371	475504.573195876	3484.63541321065	2.40412371134021	6.93814432989691	1.14742030067766	27547.2494845361	1310.23803590113	485	10.5	19.8	4.7	11.8	17.5	0.6	7	23.3	9.5	10.7	22.9	13.8	13	16.9	13.6	1932149	106913.4	1534.08	386.69	12.8	15.5	16.5	17.5	12.6	12.4	17.7	12.6
1	D12	2	BRCA2	NM_000059	sample	24.5034246575342	109.13698630137	5.51460499696129	437976.188356164	3497.44101208762	2.42465753424658	6.87328767123288	1.1536282725666	27699.198630137	1270.61960823436	292	11.3	11	2.7	12	9.9	1.4	7.5	18.2	19.9	7.5	15.1	14	13.4	6.8	16.1	1950153	115617.78	1619.1	407.21	14	10.6	25.3	9.2	18.8	4.8	27.7	2.1
1	D12	3	BRCA2	NM_000059	sample	23.4460093896714	107.3779342723	6.00976390642531	459243.753521127	3400.81913188127	1.34037558685446	4.53755868544601	1.47264797264782	19406.2699530516	943.634717722348	426	11.5	14.6	7	12.4	15.5	0.7	7.3	19.2	9.2	9.2	17.8	13.8	12.4	11.7	12.2	1823931.5	85740.18	1469.52	310.67	11.7	12.7	12.7	19.7	12.7	9.2	12.7	16
1	D13	1	UBR5	NM_015902	sample	21.6495726495727	90.6974358974359	7.53613111002982	371523.018803419	3350.07155113236	9.44273504273504	35.3094017094017	1.95026469378276	143611.652991453	1933.6976488429	585	9.6	26.8	2.2	7.7	26	0.5	4.8	23.2	35.4	5	23.6	39.1	8.2	15.9	39.7	1557524	105039.09	1467.92	383.77	7.7	14.7	15.6	16.2	9.6	18.5	16.4	15.2
1	D13	2	UBR5	NM_015902	sample	22.2626459143969	91.1906614785992	6.43017487694023	357122.196498054	3149.62603806458	8.21206225680934	29	1.87497513328419	110133.696498054	1735.8431604787	514	7.4	19.3	3.5	7	17.7	0.6	3.7	14	39.7	3.7	12.6	37.7	7.2	7.2	39.7	1526133	90868.6	1299.27	312.24	6	8.6	11.7	10.5	7.4	13.4	11.1	4.5
1	D13	3	UBR5	NM_015902	sample	22.3013100436681	95.1331877729258	6.62344766919847	369509.469432314	3265.42322305746	9.0938864628821	31.9650655021834	1.89293317233019	125641.155021834	1818.10264320753	458	9.6	17.9	6.8	9.4	18.3	0.7	6.1	18.6	40	5.9	15.3	41.9	9.6	10.5	42.1	1639830.7	96482.98	1356.47	357.54	9.6	10.5	14.6	16.6	9.8	12.2	11.8	11.6
1	D14	1	TET2	NM_017628	sample	23.2231404958678	103.52479338843	5.42727128103505	416236.549586777	3327.27420234495	8.84504132231405	32.853305785124	1.69242501695847	129601.530991736	1866.94894979864	484	7.2	18.6	2.1	7.2	14.5	0	3.3	18.2	40.3	5.8	15.5	41.7	8.5	11.6	41.7	1704001	99480.94	1408.96	374.71	8.7	10.7	9.7	12	7.4	9.3	10.7	9.1
1	D14	2	TET2	NM_017628	sample	22.078431372549	99.3764705882353	6.10737720503648	404404.684313726	3392.43499558154	8.47647058823529	31.0176470588235	1.75388923044559	118348.417647059	1836.64679821855	510	8.4	11.4	2.4	8.4	9.4	0.4	2.9	16.5	42.2	6.1	12.7	40.4	10.8	5.1	42	1678797	92571.33	1424	333.39	9.6	8	12	9.8	10.4	7.1	13.5	5.9
1	D14	3	TET2	NM_017628	sample	25.0428849902534	112.674463937622	5.67066771529524	449826.138401559	3493.07115264671	8.18908382066277	29.1656920077973	1.70338436337135	106773.497076023	1712.43236044189	513	9.2	9.6	4.7	10.7	9.7	0.4	6.8	12.5	43.1	8.8	10.5	43.3	12.5	7.2	43.5	1766165	79667.86	1456.35	277.95	10.5	6.8	7.2	15.4	11.1	8.8	7.8	14.8
1	D15	1	AMER1	NM_152424	sample	24.710775047259	109.175803402647	4.62778724733652	422462.241965974	3250.39563209214	8.87334593572779	32.421550094518	2.05080938103597	143126.238185255	2246.96118514779	529	4.3	18.5	4	7	18.5	0.6	6	14.6	37.4	8.1	14.6	40.3	10	10	41.4	1754899	112734.92	1322.97	388.61	10.6	12.3	17	10.8	7.9	11.3	17.2	10
1	D15	2	AMER1	NM_152424	sample	24.5245901639344	107.555035128806	5.08362967615341	425667.758782201	3227.10581789314	9.00702576112412	33.7611241217799	2.2013771620687	137968.463700234	2159.65114596294	427	5.6	13.8	3.7	8	13.6	1.2	4.4	11	49.2	8	8.9	45.2	11.2	4.9	46.8	1692860	88236.26	1353.11	340.61	10.1	6.8	10.1	13.3	9.4	8.4	10.3	12.4
1	D15	3	AMER1	NM_152424	sample	25.0491803278689	112.852459016393	6.97195020179673	463879.639344262	3368.76950835328	9.61475409836066	36.8579234972678	1.99600722943962	154781.661202186	2117.17535543689	366	7.7	14.2	8.2	10.4	12.8	0.5	4.6	11.5	46.7	9.8	9.8	46.7	14.8	5.7	46.2	1834446.5	110268.23	1454.54	410.65	12.3	9	16.1	4.9	10.9	10.1	17.2	1.6
1	D16	1	EXT2	NM_207122	sample	22.4551020408163	105.724489795918	7.09145843369441	472213.928571429	3502.36300269141	10.5367346938776	40.2142857142857	1.93757973016585	171182.779591837	2154.54404094564	490	9.6	22.9	4.1	10.8	23.5	0	6.3	24.1	40	8.4	22	43.3	12	16.5	43.5	1903092	109398.69	1527.97	379.92	12.4	12	17.1	12.2	10.4	14.7	18.2	10.2
1	D16	2	EXT2	NM_207122	sample	26.1672661870504	118.618705035971	5.18054809204554	483744.492805755	3361.26514681523	11.6780575539568	43.4172661870504	2.29810646484405	173943.318345324	2320.39535808085	556	9.5	13.1	3.1	9.4	13.5	0.7	9.4	13.3	52.9	10.3	11.3	51.4	13.8	5.2	52.9	1942653	102126.66	1437.43	349.74	13.5	9.9	16.5	9.9	11.7	10.4	18.2	7.9
1	D16	3	EXT2	NM_207122	sample	24.6626262626263	107.486868686869	4.80624039647676	399099.517171717	3172.34353372389	10.3515151515152	39.779797979798	2.02397326963621	162918.6	2078.28383344108	495	5.3	14.9	8.1	7.7	19.2	0.8	7.7	15.4	47.1	8.5	14.3	47.7	12.1	8.7	47.9	1705848.1	103613	1256.82	350.44	11.5	9.7	18.2	9.5	8.7	15.6	16.8	7.9
1	D17	1	RAD51	NA	Positive	28.219730941704	145.64798206278	7.20649830458545	688540.661434978	3950.78166753921	3.4304932735426	9.50896860986547	0.974392921883334	33026.3721973094	1269.3671043869	446	13.9	11.4	1.3	15	11.9	0	11.2	16.6	14.3	17.5	15	15.7	20.9	7.6	14.6	2576274	95462.15	1886.27	315.97	21.1	11.4	10.5	16.4	16.4	7.4	9.6	14.1
1	D17	2	RAD51	NA	Positive	27.5271565495208	139.284345047923	8.65465389889417	627822.019169329	3886.6021372084	2.5591054313099	5.73482428115016	0.832653301649353	16419.8817891374	1012.18588549039	313	13.4	11.8	1	17.3	8.3	0	16.9	20.8	23	19.5	14.7	11.5	29.1	5.8	11.2	2415521	76172.72	1792.1	248.93	27.2	10.9	2.6	15.7	19.2	6.1	2.2	13.7
1	D17	3	RAD51	NA	Positive	29.4950495049505	152.485148514851	6.10132264708016	686775.290429043	3726.9694866359	2.22772277227723	5.06270627062706	0.763244725445135	14763.095709571	1005.41040761184	303	12.2	11.9	0.7	19.1	13.2	0	17.5	14.9	20.5	28.1	13.5	13.2	32	9.9	9.9	2592285.5	93252.33	1688.57	299.33	33.3	10.9	11.9	10.9	17.5	8.6	8.3	8.3
1	D18	1	RAD51	NA	Positive	26.8794788273616	152.016286644951	13.6331088954464	795704.944625407	4527.95670827842	3.14657980456026	6.37785016286645	0.899915528919822	20017.8534201954	1180.094169116	307	18.6	8.5	1.6	24.4	8.5	0	14.7	23.5	12.1	19.5	14.7	15.3	31.9	8.8	13.4	2774419	83844.84	2204.91	281.33	30	14.3	6.5	21.2	22.8	6.8	4.9	20.8
1	D18	2	RAD51	NA	Positive	26.135593220339	139.474576271186	6.4230452301958	639691.955932203	3938.22772784553	2.28135593220339	5.35593220338983	0.723015531564114	17853.6881355932	998.648819266796	295	16.3	7.1	0.7	21	7.5	0	15.3	21.7	19	21.4	14.9	10.2	26.8	7.5	11.2	2249127	88278.51	1784.52	300.73	25.1	17.6	12.2	20.3	24.4	5.1	11.2	13.9
1	D18	3	RAD51	NA	Positive	30.5947712418301	150.908496732026	6.14405687373121	648878.114379085	3750.46633652284	2.59150326797386	7.35947712418301	0.873491039537242	24157.7385620915	1119.3927701784	306	13.4	9.8	2.3	16	9.5	0	22.5	13.1	18.6	24.2	10.5	13.7	29.7	6.5	12.4	2475527.1	96299.4	1691.41	304.92	27.1	7.8	17.6	17.6	17.6	5.2	11.8	13.7
1	D19	1	RAD51	NA	Positive	27.9427710843373	139.560240963855	7.0392131373706	636140.608433735	3879.72285677269	2.59638554216867	6.04819277108434	0.76336895276499	19419.8704819277	1090.71467624388	332	12.3	14.5	0.3	16.6	15.7	0	15.1	22.6	11.7	16	18.7	11.1	22.3	12.7	11.7	2393987	103215.36	1848.9	387.36	23.5	18.4	13.9	17.2	16.9	8.7	12.3	9.6
1	D19	2	RAD51	NA	Positive	27.9778481012658	149.844936708861	5.65177326207139	720955.477848101	4033.17869079242	2.08860759493671	4.76582278481013	0.703110999441093	18135.496835443	1022.82222537647	316	15.5	10.4	0.3	22.8	6	0.3	14.6	20.3	19.6	23.1	14.9	8.5	30.7	8.9	11.7	2662107	115292.87	1817.9	385.17	29.7	10.4	23.4	7.9	21.8	7	17.7	0.6
1	D19	3	RAD51	NA	Positive	28.5958702064897	148.589970501475	6.03365444594171	711239.970501475	3906.62851354452	1.85545722713864	4.14749262536873	0.743783744743882	13063.2772861357	983.61339335018	339	15	9.1	1.5	21.8	8.8	0	15.9	14.2	16.5	24.8	11.2	13.9	28	9.1	13.3	2742626.5	99705.03	1813.04	329.53	28.6	8.3	16.5	11.5	20.1	4.7	12.4	5.6
1	D20	1	RAD51	NA	Positive	27.1576354679803	145.197044334975	6.58357161067214	664635.940886699	3923.15939096973	3.5615763546798	6.81773399014778	0.902660232370728	20646.6945812808	1290.42529783994	203	10.3	11.8	0.5	14.3	13.8	0	10.3	18.2	20.2	19.7	16.3	21.2	24.1	10.8	19.7	2468688	113523.81	1777.57	367.4	23.6	11.3	18.7	9.4	13.3	8.9	12.3	4.9
1	D20	2	RAD51	NA	Positive	27.4085714285714	146.84	7.17028210484764	718776.122857143	4063.01452277089	1.95714285714286	4.26	0.889060515229112	15037.5857142857	1213.18098577455	350	14.3	10	1.1	18.9	8.3	0.6	12	18	18.6	22.9	12.6	9.4	30	6.3	11.4	2584370	123486.74	1925.23	512.85	27.7	12	24.3	11.1	21.1	6	20.6	3.7
1	D20	3	RAD51	NA	Positive	27.0757575757576	140.309090909091	6.19888627052452	646769.448484848	3896.0820886936	1.76363636363636	4.31212121212121	0.650389859859557	15399.7090909091	959.449469999504	330	13.9	12.1	1.8	20.6	10.9	0	13	21.2	15.8	24.2	19.1	10.9	30.6	10.3	10.3	2433658	113278.55	1766.62	376.44	27.6	12.1	23.6	10.6	17.9	5.8	19.7	4.5
1	D21	1	RAD51	NA	Positive	29.3064516129032	164.350806451613	7.51019665705396	806828.153225806	4205.95069290322	3.33870967741936	7.84677419354839	2.16826018604837	30561.875	1380.26018465182	248	16.5	12.1	1.2	21	13.3	0.8	14.1	18.5	15.7	25.8	12.5	16.1	33.5	9.3	15.3	2774937	106001.7	1957.77	344.74	32.7	9.7	13.7	10.5	19.8	10.5	10.9	10.9
1	D21	2	RAD51	NA	Positive	29.6520467836257	151.014619883041	6.31925626113755	699254.356725146	3807.5520873508	2.99122807017544	6.58187134502924	0.800420580817797	18916.5526315789	1090.44818025175	342	10.8	9.4	0.3	15.2	8.2	0	17.3	15.8	25.4	23.4	13.2	14.9	29.8	7.9	16.1	2582074	78865.35	1739.4	260.07	28.1	11.7	6.7	17.5	15.8	4.7	4.7	13.5
1	D21	3	RAD51	NA	Positive	29.5840220385675	152.738292011019	5.43236883590776	680820.840220386	3663.43977929521	1.47107438016529	3.41597796143251	0.698417060215057	10430.8236914601	832.859990393584	363	13.5	9.4	1.7	16	9.6	0	19	14.6	11.3	26.4	11.8	7.2	29.5	8.3	6.6	2404674.3	82051.07	1583.31	268.95	24	11.6	8	17.9	15.2	8.3	6.1	14.3
1	D22	1	RAD51	NA	Positive	28.1672727272727	151.850909090909	9.80808253872706	729629.476363636	4198.87741157562	2.69090909090909	5.47272727272727	0.915949240156874	17557.4909090909	1187.51628061275	275	14.9	11.3	1.5	18.9	9.8	0	15.3	24.7	10.9	17.5	14.9	13.8	27.3	9.8	12	2660435	104893.53	1957.82	346.71	29.5	12	17.1	15.6	18.5	7.6	12	10.5
1	D22	2	RAD51	NA	Positive	26.5116279069767	144.8073089701	7.54221958360594	703234.495016611	4176.33927110687	1.95681063122924	5.69767441860465	1.25194179763816	26946.3355481728	1016.96544399799	301	21.3	9.3	1.7	22.3	7.6	0.7	13	20.3	15.6	22.6	13.3	9	29.2	7	9.3	2523749	97079.58	1951.82	329.45	30.2	11.3	12.3	13.3	26.2	5.3	9	7
1	D22	3	RAD51	NA	Positive	28.4186550976139	142.030368763557	7.17953116427486	652783.401301518	3814.739353535	1.58785249457701	4.57483731019523	0.617216149067134	14901.7657266811	759.730126391823	461	13.4	10.6	1.3	20.2	9.3	0.2	15.2	15.8	11.7	24.9	13.4	8.5	29.5	7.4	7.8	2349870.9	92139.38	1694.92	300.04	24.3	11.7	10.2	13.9	19.3	10.6	9.3	8.5
1	E03	1	RF	NA	Neutral	26.7493670886076	125.19746835443	5.05518509209006	522433.174683544	3542.62997400385	11.126582278481	41.1012658227848	2.10182774075998	168837.924050633	2291.59493666215	395	6.3	10.4	3.5	8.1	11.9	0.3	7.6	10.4	46.8	10.1	8.9	49.9	14.7	5.3	50.1	2104827	110744.47	1501.75	358.9	13.4	4.8	10.4	8.6	9.9	9.4	10.1	9.9
1	E03	2	RF	NA	Neutral	23.0036900369004	103.640221402214	5.15829254008761	419599.468634686	3265.90826038406	7.52029520295203	26.9428044280443	1.85945720523142	97085.2859778598	1728.98144544866	542	7.4	11.1	4.4	9	10	0.9	4.2	13.1	42.1	6.1	10.5	39.9	10.3	6.3	41.5	1810377	74711.38	1366.46	258.24	10.7	7.7	4.6	14	10.7	7.6	4.6	13.1
1	E03	3	RF	NA	Neutral	20.8732106339468	82.961145194274	3.85328713992685	293579.805725971	2866.93698343961	7.15541922290389	24.2678936605317	1.79489952903218	77118.2392638037	1574.12373739127	489	3.9	24.7	3.3	4.1	21.7	0.2	2.5	21.1	42.5	4.1	22.3	41.7	5.1	15.3	40.7	1574673.4	70739.87	1151.65	250.34	5.3	6.7	3.3	17	5.1	8.6	3.5	18.8
1	E04	1	RF	NA	Neutral	24.1201848998459	117.946070878274	6.29150308469544	537585.949152542	3707.60593341631	8.57473035439137	32.6718027734977	2.02505897283219	142793.570107858	2117.76903972373	649	9.4	12.8	3.5	11.9	9.1	0.9	3.5	14.9	39	8.2	12.5	43	13.4	7.6	43.9	2008406	95844.8	1601.99	339.04	11.6	7.2	8	12.3	11.7	8	9.1	11.9
1	E04	2	RF	NA	Neutral	18.8781163434903	72.196675900277	3.77027762333854	263571.421052632	2637.34902487257	3.80886426592798	8.77562326869806	1.3179723227091	24929.3185595568	1408.15103839741	361	5	37.4	2.2	3.9	34.9	0	6.4	37.1	29.1	6.1	35.7	23	6.9	25.8	24.7	1597894	76571.56	1030.16	249.96	11.1	19.4	7.2	20.2	4.7	23.5	6.4	20.8
1	E04	3	RF	NA	Neutral	22.9917525773196	104.896907216495	5.07093328315237	410366.977319588	3408.45826206499	8.87422680412371	33.6103092783505	1.8582150380455	125447.488659794	1829.95658452974	485	9.7	11.8	6.2	10.5	9.1	0	4.5	14.2	43.1	7.8	13.6	43.1	12.2	8.2	42.9	1733144.6	84732.19	1444.47	308.02	11.3	8.5	8.5	10.5	12.2	6	10.3	7.4
1	E05	1	RF	NA	Neutral	22.4861111111111	103.293402777778	5.5588938882048	432674.682291667	3573.62147209547	8.00868055555556	29.1649305555556	1.61683887879853	124625.795138889	1879.29102910646	576	11.3	16.1	3.1	11.5	13	0.7	3.8	17.4	34.7	5	17.7	37	9.7	10.2	37.8	1809713	99429.1	1534.43	361.67	9.9	12.5	11.1	12.8	12.3	10.4	15.6	9.5
1	E05	2	RF	NA	Neutral	24.0132325141777	109.937618147448	5.02476742669824	427984	3374.46366759209	8.03780718336484	28.9678638941399	1.74259077899362	110885.115311909	1833.01198380889	529	7.2	9.5	2.3	9.6	8.5	0.2	4.7	11.7	42.3	7	9.8	39.7	11.7	7.2	39.9	1774709	82357.6	1380.64	288.82	10	6.4	8.7	14.2	9.5	5.7	8.1	11.3
1	E05	3	RF	NA	Neutral	25.2391304347826	116.830434782609	5.27590114658836	445071.641304348	3428.37941417786	9.18695652173913	35.6978260869565	2.00891090181672	139268.443478261	2040.22580002884	460	8	9.3	9.3	9.8	9.6	0.4	5.9	12	48.3	9.3	10.4	48.9	14.1	6.1	49.1	1725913.1	91189.89	1390.78	353.74	9.6	7.4	8.9	8.5	9.6	7.8	10	5.4
1	E06	1	RF	NA	Neutral	28.624703087886	145.242280285036	7.17073033643607	680311.760095012	4094.11620246773	3.21377672209026	9.10688836104513	0.877896543286462	33393.8598574822	1263.51421437489	421	15	8.8	1.7	16.9	9	0	16.4	18.3	15	16.9	14	15	23.8	8.3	15.4	2532762	97709.43	1971.96	323.72	23	11.9	11.4	14.5	17.8	5.7	7.8	7.4
1	E06	2	RF	NA	Neutral	21.9670710571924	106.644714038128	5.733525272109	431239.584055459	3436.08529091242	7.54939341421144	27.4523396880416	1.72064491341187	104093.389948007	1766.40423690714	577	8.7	8.7	2.6	9.7	7.5	0.3	1.6	15.4	40.9	7.1	11.8	38.1	11.6	6.4	39.7	1674638	81019.08	1450.67	315.52	10.4	9.5	7.3	13.7	11.1	7.3	10.4	12.5
1	E06	3	RF	NA	Neutral	24.5699152542373	117.025423728814	5.61083746793815	488505.345338983	3582.51871476673	9.56779661016949	36.6440677966102	2.06557288596348	142035.353813559	2032.76549641324	472	8.7	7.2	8.1	11.4	6.1	0	4.9	11.4	47.5	8.7	9.1	47.9	15.3	4.7	47.9	1939393.4	87510.49	1517.87	332.64	14	6.6	6.8	12.7	14	5.3	8.9	12.7
1	E07	1	RF	NA	Neutral	26.5788177339901	126.475369458128	5.61032940034495	505620.332512315	3502.93156453224	10.5344827586207	39.1256157635468	2.02157173037955	163768.935960591	2291.1750007535	406	7.6	10.3	4.9	8.4	10.1	0.2	4.7	10.3	46.3	7.4	7.6	49.5	12.6	5.2	50	1945461	92072.77	1492.98	319.56	9.6	6.7	5.7	9.6	10.6	6.4	8.6	10.1
1	E07	2	RF	NA	Neutral	23.2989690721649	107.147766323024	6.1237039600885	429970.895189003	3425.68713776981	9.12199312714777	34.0876288659794	2.15233061326581	141080.180412371	2158.57770067172	582	8.9	10	2.7	11.9	8.8	0.7	2.9	15.1	46.2	6	10.8	45.4	11.9	6.4	46.2	1775958	91482.16	1448.47	329.33	10.3	7.6	10.5	10.3	12	5.5	11.2	8.2
1	E07	3	RF	NA	Neutral	23.939226519337	107.465930018416	5.17666138835753	418428.810313075	3402.41760867073	9.16942909760589	33.5837937384899	2.09433713939599	119631.014732965	1980.63053496644	543	8.3	8.3	7.6	11.8	9.4	0.9	3.5	9.2	47.9	6.4	7.6	48.6	11	4.1	48.4	1727656.8	84282.1	1363.14	294.46	11.2	5.9	10.9	20.8	11.4	7.9	11.2	20.6
1	E08	1	RF	NA	Neutral	20.8218527315914	106.066508313539	5.75233693963554	462533.902612827	3552.27256130791	7.63895486935867	29.4726840855107	1.9169566388474	126358.90736342	2017.29884876673	421	9.7	18.1	5.5	13.8	15	0.5	3.6	25.7	34	8.3	23.3	38	12.8	15.7	39	1894930	104466.43	1542.21	377.6	12.6	10	15	12.8	11.2	6.4	16.4	7.6
1	E08	2	RF	NA	Neutral	23.1	109.867441860465	5.74506099660006	444699.113953488	3489.80985935976	8.28837209302326	30.393023255814	1.93117477385521	119090.120930233	1976.7603435383	430	9.3	8.1	3	10	5.1	0.2	2.6	13.3	44.2	7.4	9.3	41.9	10	5.3	43.3	1789306	87007.74	1464.91	314.01	10.5	8.4	8.6	11.2	12.3	5.3	12.1	8.8
1	E08	3	RF	NA	Neutral	21.5864197530864	104.645061728395	6.04429114373579	444086.185185185	3568.09768783082	7.19135802469136	25.7222222222222	1.69089590966623	99509.8055555556	1842.59689077117	324	12.7	15.7	5.2	14.8	10.2	0	2.5	18.2	41	7.1	14.5	41.4	12	11.4	41	1928720.2	94500.56	1631.68	348.1	13	7.4	11.7	11.4	17.3	4.6	16	8
1	E09	1	MEX3C	NM_016626	sample	23.1450488145049	102.513249651325	6.07926927927604	406084.474198047	3307.12214092369	8.76150627615063	32.0069735006973	1.76069538200117	129934.454672245	1956.21204179643	717	6.7	17.2	2.2	6.8	13.7	0.1	3.3	15.9	38.8	5.6	15.6	42	8.8	10.3	42.5	1745706	89291.86	1390.05	316.92	7.5	9.8	9.2	16	7.7	12.1	8.4	17.6
1	E09	2	MEX3C	NM_016626	sample	21.8534136546185	90.7831325301205	4.96967011781769	343932.200803213	3166.79609538216	9.17871485943775	34.6847389558233	1.8153659139953	141303.026104418	1945.20162864194	498	5.2	16.3	3.8	7	11.8	0	2.8	13.9	44	4.4	13.3	41.8	7.6	7.6	42.8	1613681	92491.85	1330.44	331.67	8.4	6.2	11.8	9.2	9	8.4	12.9	7
1	E09	3	MEX3C	NM_016626	sample	22.8601694915254	96.4216101694915	4.42847936710464	346197.165254237	3100.66166843387	7.20550847457627	25.6440677966102	1.65719867832402	92094.0021186441	1689.23038692143	472	7.2	14.8	4.2	6.1	16.9	0.4	2.8	13.1	40	4.7	13.8	41.1	8.1	7.6	40.9	1493091.8	75266.84	1215.42	267.27	5.9	10.6	4.4	19.3	7.4	15.5	6.4	18
1	E10	1	CDKN2C	NM_078626	sample	25.2628676470588	131.818014705882	6.90697701611956	595646.545955882	3854.26001722289	7.99448529411765	27.9099264705882	1.63134977334296	112614.444852941	2013.03260058212	544	13.2	9.4	2.2	15.4	8.5	0	4.8	12.3	34.4	10.1	8.8	36.4	16.5	6.1	37.5	2044960	96683.14	1694.01	348.51	12.1	7.5	10.3	13.4	15.3	6.2	12.1	10.1
1	E10	2	CDKN2C	NM_078626	sample	21.3217821782178	99.8638613861386	5.71988019305384	414046.910891089	3457.34899639732	6.47029702970297	22.519801980198	1.6662206275713	81328.7747524752	1630.77413384925	404	8.2	10.4	2.2	10.6	9.2	0.2	3	17.3	36.9	4	14.1	34.2	10.1	8.2	34.9	1732763	84526.86	1487.56	334.35	10.1	6.4	6.7	8.9	13.4	5	8.9	7.4
1	E10	3	CDKN2C	NM_078626	sample	17.7721518987342	61.1434599156118	3.82061283377156	202521.445147679	2481.5136505502	5.36708860759494	16.4810126582278	1.51158732054221	43990.2721518987	1300.34044176034	474	4.4	37.3	3.4	3.8	38.4	0	1.3	23	34.6	2.1	28.5	35.4	2.5	20.9	32.1	1221076.5	62751.15	947.42	220.46	3.6	18.8	3	19.8	4.4	27	3	22.2
1	E11	1	SPEN	NM_015001	sample	24.9578544061303	116.084291187739	5.61207146652869	458826.431034483	3444.93378454419	9.74904214559387	36.8697318007663	1.75059757909506	157947.272030651	1996.36939807197	522	9.4	15.9	3.6	10.5	16.7	0.2	5.9	17.2	39.1	9.2	16.7	40.4	13.4	11.5	41	1782107	90579.21	1469.12	312.72	10	14	8.6	20.5	11.3	11.7	8.8	20.5
1	E11	2	SPEN	NM_015001	sample	23.9052044609665	111.065055762082	5.43005335454751	428546.57063197	3285.53542463344	6.66914498141264	23.1096654275093	1.34930139654503	86399.1412639405	1509.81499080161	538	8.9	11.5	1.3	9.3	11.5	0.2	6.9	15.4	33.6	9.5	12.1	29.7	12.8	7.1	31.2	1665745	78259.11	1377.42	279.04	10.8	11.2	7.4	14.9	9.7	7.4	9.3	11.7
1	E11	3	SPEN	NM_015001	sample	25.6353503184713	109.507961783439	5.06929170900618	404052.831210191	3216.8415044165	8.37420382165605	30.1656050955414	1.67316365187164	111780.525477707	1697.50840862624	628	7.8	14.8	4.3	7.2	13.9	0.2	7.8	12.4	42.8	8.9	11.8	42.8	12.1	7.3	43.3	1726337.1	80151.1	1283.91	272.59	10.7	9.4	6.7	12.9	8.6	11.5	5.7	13.5
1	E12	1	ARID1B	NM_017519	sample	23.5323475046211	119.316081330869	8.44565615451866	563608.691312384	3888.51324904274	7.75785582255083	27.3918669131238	1.78040014202658	112891.088724584	1936.23550927892	541	12.6	12.6	3.5	14.8	10.5	0.6	5.2	19	36	8.3	16.3	38.4	15.7	9.4	39.9	2096086	93076.22	1768.95	350.91	12.9	12.6	9.8	21.1	15.5	8.1	10.2	12.9
1	E12	2	ARID1B	NM_017519	sample	23.9448275862069	114.170689655172	5.92203203686401	485462.625862069	3646.0262794151	8.03965517241379	27.5051724137931	1.93445883394176	104150.103448276	1962.67634089948	580	11.6	7.8	4.5	13.3	7.6	0.3	5.3	15.2	43.4	10	10.9	42.8	16.2	5.7	44.1	1925366	86430.25	1597.67	314.63	15.2	9	7.2	9.1	14.5	6	9.3	4.3
1	E12	3	ARID1B	NM_017519	sample	26.118320610687	116.049618320611	4.87019019889145	460734.190839695	3455.74780373463	8.23282442748092	27.0725190839695	1.67268023064537	91855.6984732824	1749.13158208862	524	8.4	9.2	3.2	11.5	6.9	0.2	5	9	46.6	9.4	8	46.6	14.9	5.3	46.2	1896162.7	77369.79	1482.01	266.99	14.7	5.5	3.8	9.7	13.9	4.8	5	9.5
1	E13	1	ERCC4	NM_005236	sample	25.5180265654649	111.182163187856	4.64241792143659	427728.051233397	3319.04157500293	9.5977229601518	33.123339658444	1.86935228241253	128804.853889943	1984.07117060885	527	6.6	16.9	2.5	7.6	15.9	0.2	6.3	14.6	42.3	6.5	14.2	45.4	9.5	9.1	45.5	1670772	107976.13	1332.91	379.06	9.1	13.1	18.2	17.8	8	10.6	18.8	13.7
1	E13	2	ERCC4	NM_005236	sample	21.5226781857451	82.6457883369331	4.92319637722206	292445.913606911	3001.14083172141	7.98272138228942	26.4773218142549	1.74794664524918	87584.373650108	1692.22818147616	463	5.6	22.5	1.7	6.3	20.5	0.4	2.4	17.3	43.8	3.5	16	41.5	5.6	8.4	42.1	1466478	80319.22	1199.87	283.68	6.3	8.6	7.1	11.9	6.9	12.1	8.2	10.8
1	E13	3	ERCC4	NM_005236	sample	24.0411255411255	100.965367965368	4.64790883288644	395895.127705628	3068.75598815375	9.46320346320346	32.1623376623377	2.06354862828881	126130.746753247	1995.4654789768	462	6.7	24	5.4	8.2	20.8	0.6	6.9	16.5	47.2	7.4	18	47.6	11.5	14.3	47.8	1808166.9	106544.09	1306.02	370.35	10.2	8.2	17.7	15.4	9.1	9.5	18.4	15.2
1	E14	1	ATR	NM_001184	sample	15.0089126559715	61.5472370766488	3.51311252513518	220601.32798574	2057.17078569445	6.75401069518717	21.4919786096257	1.54442713418608	77589.807486631	1445.98677483166	561	3.9	49.9	1.2	3.7	50.6	0.4	1.6	39.9	30.8	2.7	42.8	32.4	4.6	45.1	32.3	1041860	62958.72	869.87	233.04	4.5	41.9	9.3	47.8	5.3	43.1	10.5	48.3
1	E14	2	ATR	NM_001184	sample	18.2721774193548	77.195564516129	6.27815197835973	305409.538306452	3122.82223980849	7.69354838709677	24.4899193548387	1.7403439484039	83998.5201612903	1713.22126750776	496	10.7	24.2	2	9.7	20	0.6	1.8	22.6	41.9	3.4	19.8	40.5	6.9	12.1	40.9	1417118	77555.43	1297.92	283.03	7.3	11.3	5.6	15.1	10.9	13.3	6.5	9.7
1	E14	3	ATR	NM_001184	sample	20.2525879917184	86.1407867494824	5.13843272155016	305710.933747412	2960.63137832404	6.38302277432712	20.3685300207039	1.36146741724713	72050.5921325052	1476.32732507088	483	7.5	20.9	2.5	6.4	23.2	0.4	3.5	20.5	35.8	5.6	19.7	36	7.5	14.3	35.6	1311969	79510.46	1144.11	287.59	5	13.7	6.6	15.3	5	14.3	7.5	9.9
1	E15	1	STAG2	NM_006603	sample	23.1666666666667	101.850168350168	4.99333419460013	370441.585858586	3126.18858544146	8.65151515151515	32.1313131313131	1.73468906989697	127968.563973064	1794.02189157916	594	6.6	18.4	3.2	6.7	16.2	0.5	4.4	16.7	36	4.5	16.2	39.1	7.1	12	39.7	1614518	90705.13	1253.33	316.74	7.1	10.6	9.9	18.2	6.7	12.8	9.8	19.5
1	E15	2	STAG2	NM_006603	sample	22.6597325408618	97.9019316493313	5.85506178540135	364903.243684993	3188.84168204313	7.46359583952452	25.5765230312036	1.5395198016741	84661.117384844	1482.29379905888	673	7.3	15.2	0.9	7.9	12.5	0.1	3.3	17.1	39.7	5.6	12.5	37	8.2	8.5	37.9	1563485	67217.52	1296.07	234.37	8.5	9.8	4.8	24.5	10	8.9	5.5	27.8
1	E15	3	STAG2	NM_006603	sample	24.5669291338583	119.293963254593	6.19039847107611	486084.734908136	3485.41281471846	7.83202099737533	30.2152230971129	1.49932841667699	109386.139107612	1480.18971932452	381	12.6	8.7	6	10.2	10.2	0	6.3	12.9	37	10.8	9.7	37.3	17.8	7.6	36.7	1757150.7	77547.76	1462.23	270.96	10.2	6.8	5.5	13.6	11	8.9	6.3	11.8
1	E16	1	WRN	NM_000553	sample	22.6064400715563	113.134168157424	9.30825993412813	575043.876565295	3930.0563556959	6.89624329159213	23.1091234347048	1.50622797238526	89092.4293381038	1695.81172333711	559	12.2	17.7	2	13.1	16.3	0.4	4.1	19	30.9	7.3	16.3	33.8	14.1	10.4	34.2	2208007	85471.72	1885.75	307.11	15.9	9.8	7.2	19.7	15.9	13.4	7.9	20.9
1	E16	2	WRN	NM_000553	sample	21.2080291970803	90.3065693430657	5.7589338628651	368011.525547445	3326.85020376814	6.74452554744526	22.7682481751825	1.61858398659705	78341.5766423358	1522.15735912107	548	7.8	20.3	1.5	10.2	19.9	0.4	3.1	21.9	35.2	5.8	17.7	33.6	10.9	11.9	33.8	1724700	74809.07	1452.25	260.04	13.7	9.9	5.3	16.6	15.1	13.5	5.5	17
1	E16	3	WRN	NM_000553	sample	22.9331797235023	108.483870967742	5.79613555823271	476612.552995392	3581.49787653169	8.20506912442396	30.8294930875576	1.96610881466243	123810.453917051	1983.62807597427	434	11.1	14.5	7.1	15.9	14.3	0.7	6	18.2	42.6	10.1	17.1	41	15.2	10.4	41.9	2160635	97528.53	1679.75	365.19	17.1	10.4	12.9	17.3	18.7	10.4	15.2	17.3
1	E17	1	RF	NA	Neutral	23.4832535885167	123.095693779904	6.42566785632703	555541.406698565	3725.67176087093	9.33253588516746	34.6674641148325	1.88244327522499	151340.504784689	2133.82971910832	418	12	16.5	3.3	14.1	12.9	0.5	4.1	22.5	40	12.2	20.6	43.1	18.2	14.6	43.1	2065333	100830.89	1625.25	351.91	14.4	10	10.8	12.2	12.2	9.6	10.8	7.7
1	E17	2	RF	NA	Neutral	24.4422700587084	122.483365949119	8.4422073213759	541332.015655577	3772.90926963673	7.73189823874755	27.8454011741683	1.73801932900099	111041.661448141	1840.46481948482	511	12.5	6.1	2.3	13.9	5.3	0.4	6.1	12.7	41.7	11.5	9.2	38.6	16.2	3.5	39.9	1970269	87050.9	1611.3	300.28	14.7	8.2	8.8	10	12.9	4.5	7.6	5.3
1	E17	3	RF	NA	Neutral	27.3623188405797	125.662525879917	5.89174684384237	502555.964803313	3508.23824179355	9.73913043478261	36.6977225672878	2.00829044480828	145622.380952381	1976.03394097946	483	8.7	7.9	6.6	9.7	6.8	0.4	6.6	7.9	47.8	9.7	6.8	47.2	15.1	3.9	47	1987841.8	81249.18	1482.55	280.8	12.2	6.4	6.6	14.3	10.8	5.2	8.1	17.4
1	E18	1	RF	NA	Neutral	24.5959252971138	116.541595925297	5.25401310681301	501409.730050934	3617.59432890861	9.38709677419355	34.0084889643463	1.92315212250236	138665.541595925	2110.44245801275	589	9.2	13.2	3.7	10	11.9	0.3	5.1	13.4	42.6	8.3	11.7	44.8	13.2	7	45.5	1906863	93086.82	1508.54	350.26	11.4	8.1	6.5	12.6	10.7	10.7	8.8	12.1
1	E18	2	RF	NA	Neutral	23.854714064915	102.38485316847	4.99860572548803	390858.829984544	3193.07603592243	7.72488408037094	26.1962905718702	1.71748354627587	93561.6398763524	1688.79358302549	647	6	13.1	2.3	7.3	9.3	0.5	6	13.8	43	5.9	11	40	9.1	6.3	40.6	1694365	77283.4	1262.97	263.78	9.4	7	5.9	9.9	7.9	7.3	5.1	8
1	E18	3	RF	NA	Neutral	24.6849642004773	117.742243436754	7.25134708367144	492268.107398568	3538.81435838809	8.54892601431981	32.3412887828162	1.73840323418183	124973.656324582	1772.40705608398	419	10.7	9.8	6.2	12.2	9.3	0.2	5.3	11.5	43	10.5	8.8	42.2	16.2	5.5	42.2	1853586.3	80538.33	1489.19	280.65	13.8	7.6	7.2	12.6	14.1	8.6	8.6	11.5
1	E19	1	RF	NA	Neutral	22.6050420168067	108.26218487395	6.12263472794745	455046.41512605	3492.32562891148	7.92941176470588	28.9680672268908	1.59316460283674	118814.006722689	1801.10467136354	595	9.4	14.8	3.5	10.4	14.6	0.2	3.7	19	35	7.1	17.6	37.8	11.8	11.3	38.3	1732515	94210.79	1476.51	347.23	8.7	13.4	8.6	13.9	10.6	13.3	11.6	10.8
1	E19	2	RF	NA	Neutral	23.5498392282958	102.233118971061	5.92784063460233	406754.186495177	3367.57466087957	8.53054662379421	29.6977491961415	2.18935716740033	105693.935691318	1874.3787252227	622	7.2	13.2	3.2	7.7	9.6	0.8	4.3	14.3	47.6	6.1	11.6	46.6	10.5	6.1	46.8	1699044	72668.57	1387.82	269.27	8.7	8.2	5.3	22.5	9.3	9.8	4.3	24.8
1	E19	3	RF	NA	Neutral	25.2824074074074	117.907407407407	5.90979219760022	487718.650462963	3602.0748692373	9.58796296296296	37.7824074074074	2.09321429694194	156329.488425926	2157.42161400571	432	10	10	10	13.2	8.6	0.5	4.2	10.9	47.9	10.4	8.6	47.7	15.5	5.1	47.5	1833234	93203.72	1510.04	335.79	12.7	6.9	10	12.7	13	6.2	13.7	10.4
1	E20	1	RF	NA	Neutral	22.745501285347	119.33676092545	6.9847283648161	534610.203084833	3855.83669880095	8.97429305912596	34.1928020565553	1.94307051435531	146174.22622108	2216.1391276107	389	14.4	12.3	4.9	14.1	11.1	0.3	3.9	18.8	39.1	8.2	13.9	41.4	14.7	8	41.9	1989193	104263.2	1712.5	379.96	12.9	12.1	13.4	11.6	12.6	7.7	15.9	7.5
1	E20	2	RF	NA	Neutral	23.1266490765172	113.881266490765	7.20498334726679	500443.060686016	3693.62608430102	8.02374670184697	30.5488126649077	1.58670713408029	123411	1786.25117089826	379	11.1	7.9	2.1	13.7	8.2	0	4.2	13.7	39.3	9	9.2	37.2	16.1	6.1	38	1895574	90532.23	1598.39	331.31	13.2	6.3	9.8	10.8	14	7.1	10	10.8
1	E20	3	RF	NA	Neutral	23.1916666666667	104.083333333333	4.72439238616249	411820.760416667	3216.5496527127	9.27708333333333	35.1583333333333	1.80438566789811	139769.827083333	1965.09212748411	480	6.9	12.3	8.1	7.1	11.5	0	4	15	44.6	7.5	11.5	44.2	10.8	7.1	44	1669326.1	90028.68	1261.8	313.3	9	8.3	10.6	9	7.3	10.8	11.5	6.5
1	E21	1	RF	NA	Neutral	24.7458745874587	117.06600660066	5.22501999795583	474792.066006601	3494.75009508626	8.16666666666667	28.493399339934	1.59789350304832	111278.056105611	1812.890015948	606	7.1	13.2	1.5	9.7	13.2	0	4.3	12	37.1	7.6	12.5	39.3	11.2	7.6	39.6	1817084	85312.93	1472.09	296.32	10.9	9.1	6.1	17.7	10.2	9.7	6.9	18.8
1	E21	2	RF	NA	Neutral	18.0794824399261	62.0702402957486	3.76142922407244	197559.76155268	2471.67981734052	7.24399260628466	23.0628465804067	1.95601967480985	73797.5083179298	1813.44927396208	541	2.6	39.6	2.2	3	39.4	0.7	3.3	25.7	46.2	3	29.6	42.7	4.1	14.6	43.6	1229256	79120.93	918.71	288.83	4.4	17.4	6.1	13.3	3.5	26.1	6.5	11.6
1	E21	3	RF	NA	Neutral	23.3876404494382	110.554307116105	5.53204795136979	460752.844569288	3496.38945024058	8.82022471910112	33.6011235955056	1.92050570884213	133846.338951311	2048.20220686293	534	10.9	9	8.8	12.4	10.1	0.4	3.7	12.9	45.9	8.8	9.9	45.7	14	6	45.7	1846432.9	113157.37	1513.6	432.52	11.4	7.1	13.1	6.7	14.2	8.1	15.9	6.2
1	E22	1	RF	NA	Neutral	22.1147959183673	105.005102040816	5.49644717537459	404572.114795918	3348.5956316387	7.13775510204082	25.8852040816327	1.53909103829092	103169.163265306	1710.6182683333	392	9.7	14.8	3.1	7.7	14.8	0	3.3	20.7	30.6	5.9	18.6	32.9	8.7	12.2	33.4	1563469	92576.38	1373.26	348.39	6.1	15.6	10.5	15.3	7.1	12.5	13.3	11
1	E22	2	RF	NA	Neutral	24.2478485370052	114.566265060241	6.72688664779723	458390.289156627	3417.38438874208	8.69535283993115	32.7934595524957	1.86411538697461	138137.146299484	2122.61372511709	581	8.3	7.2	2.9	7.2	5.5	0.5	3.1	10.3	45.1	7.1	7.4	42.3	11	2.9	45.1	1786498	99153.7	1427.51	342.45	9.6	5.7	13.9	9.3	9	4.3	14.1	8.6
1	E22	3	RF	NA	Neutral	23.0015847860539	106.253565768621	5.86126036926345	460762.935023772	3623.50173153474	8.70522979397781	31.5245641838352	1.86251235424512	123066.358161648	1807.98663087361	631	11.1	15.4	5.5	16.2	12.5	0.2	4.8	17.3	43.6	9.4	13.8	43.9	15.5	9.5	44.2	2075456.8	83893.63	1704.72	296.25	16.6	7.1	7.3	12.7	18.1	8.1	7.4	9.7
1	F03	1	OTNT	NA	Neutral	23.0104821802935	102.17819706499	6.4075719652709	431321.031446541	3488.61689280732	8.33962264150943	29.979035639413	1.78716934785496	119086.115303983	1952.14735951476	477	6.7	18.7	3.4	8.6	15.1	0.2	1.9	11.9	40.3	4.6	13.6	42.1	8.2	7.5	42.3	1783647	92762	1479.38	321.36	8.2	7.8	7.1	9	8.4	10.1	8	9.4
1	F03	2	OTNT	NA	Neutral	23.8779220779221	108.231168831169	4.95373431891302	429591.615584416	3327.77968995814	7.76883116883117	27.5532467532468	1.91552982600803	96919.2675324675	1802.12526731812	385	8.3	8.6	2.1	9.4	6.5	0.5	3.6	9.1	45.5	7.3	8.6	42.6	11.2	4.2	43.4	1780954	75882.03	1334.37	266.08	10.6	5.2	4.4	8.8	8.3	4.2	4.7	6.8
1	F03	3	OTNT	NA	Neutral	21.838785046729	96.0070093457944	4.57600468466825	381976.976635514	3079.86009063855	7.67289719626168	26.1752336448598	1.573752478317	94462.6331775701	1672.47833337451	428	7.5	24.3	4.4	10	19.9	0.2	4.4	24.5	42.1	7	23.4	42.1	10.5	17.5	42.1	1728599.7	89732.47	1373.84	314.12	11.4	13.8	11	11.2	10.5	13.8	11.7	5.6
1	F04	1	OTNT	NA	Neutral	23.8187919463087	108.174496644295	5.32610790309411	429176.729306488	3451.89943692431	9.10514541387025	34.2237136465324	1.99253209897369	144417.398210291	2245.18856820924	447	7.2	11.6	5.1	7.8	9.6	0.4	2.9	11.6	40	3.6	11.4	44.1	8.7	6.3	44.5	1801530	99782.07	1463.62	349.57	7.4	6.7	10.1	12.3	8.1	7.8	11.2	12.5
1	F04	2	OTNT	NA	Neutral	22.721021611002	104.469548133595	5.92954337159475	412468.127701375	3396.74871331694	8.40471512770138	31.3555992141454	1.89471776811339	115154.404715128	1882.29751351853	509	10.2	9.8	3.5	11.2	10	0.4	3.7	15.7	43.2	7.3	10	41.1	10.6	5.3	42.4	1643732	79818.89	1432.14	290.61	9.4	9.2	7.5	14.3	12.2	8.1	9.6	12.2
1	F04	3	OTNT	NA	Neutral	23.1603053435115	101.351145038168	6.00808515983489	398687.671755725	3308.86536061165	8.50763358778626	31.2118320610687	1.91139223755354	124221.608778626	2020.54506094998	524	7.1	13	6.1	9.5	11.1	0.4	5.5	13.2	45.2	7.1	12.8	45.8	11.1	7.4	45.6	1685531.2	88957.21	1349.98	315.09	9.9	6.9	10.5	10.3	9.4	9	13.2	9.9
1	F05	1	OTNT	NA	Neutral	24.9420289855072	116.409937888199	5.8051242029137	475986.64389234	3520.20806342101	8.34989648033126	29.3540372670807	2.20628793304246	108086.587991718	1960.9109036876	483	8.9	13.5	3.1	8.5	10.6	0.4	3.9	9.9	40.8	7.2	9.5	44.7	11.8	6	44.7	1948389	75361.29	1543.68	265.92	10.1	8.3	2.9	24.6	12.4	6.2	3.9	25.5
1	F05	2	OTNT	NA	Neutral	23.4886363636364	116.034090909091	6.77051004406556	504443.331439394	3769.89438126364	8.63068181818182	32.0738636363636	1.87808999710672	125107.772727273	1942.56673950894	528	13.1	6.6	2.3	16.7	5.7	0.4	5.3	15	44.1	9.3	10.8	43	15.7	5.3	42.8	1935267	84642.86	1697.24	302.47	12.5	7.8	8.9	12.7	16.9	4.4	9.3	5.5
1	F05	3	OTNT	NA	Neutral	24.2400932400932	110.659673659674	6.56830066500315	464255.629370629	3399.63692345473	9.35664335664336	35.3962703962704	1.93042054175986	133718.559440559	1964.00117843154	429	7.9	9.8	6.8	7.7	8.6	0.2	3.7	10.3	48	8.9	6.5	47.8	12.4	3.7	47.3	1868845.4	83726.9	1430.14	288.48	11	5.1	7.9	9.1	8.9	8.4	8.4	8.6
1	F06	1	OTNT	NA	Neutral	23.7312030075188	115.426691729323	5.9329402956812	472234.240601504	3666.93365302607	8.72932330827068	31.8796992481203	1.80261429195758	134646.746240601	2131.87284242311	532	10.2	11.3	3.8	11.5	10.3	0.4	3.6	14.7	38.3	5.8	12.8	41.9	10.5	7	42.5	1867620	99541.41	1585.99	351.35	10	6.6	10.2	9.6	12.2	7.7	12.8	10
1	F06	2	OTNT	NA	Neutral	23.7013232514178	113.776937618147	7.75129016120684	494250.298676749	3624.41313151601	8.69187145557656	32.8185255198488	2.0031327559465	124479.703213611	1926.3167771053	529	11.7	7.8	2.5	11.2	5.7	0.2	2.8	11.5	43.3	8.1	7	42.2	13.8	4.2	43.5	1847105	87829.06	1591.15	312.09	11.3	5.3	8.7	7.6	12.9	4.2	10.4	5.5
1	F06	3	OTNT	NA	Neutral	20.8724489795918	96.3290816326531	5.18883048682513	373564.109693878	2961.42252729717	7.0280612244898	26.1071428571429	1.65973142871546	110450.109693878	1838.75390214026	392	9.4	19.6	5.9	8.2	21.2	0.8	4.1	24.2	38.3	8.7	21.2	40.1	12	18.4	39.8	1447899.1	77417.18	1270.79	284.17	8.9	21.4	7.4	36.2	11.5	19.9	9.9	33.7
1	F07	1	OTNT	NA	Neutral	25.1186440677966	112.368644067797	4.82989875481653	420421.976694915	3377.58873012407	9.01059322033898	32.6610169491525	1.91336317218192	130617.252118644	2139.75054520287	472	5.9	16.5	2.5	7.4	12.7	0.2	4.2	12.5	42.4	6.6	12.1	44.9	9.5	7.6	46	1854347	103558.54	1445.9	356	10	7.2	10	8.5	10.2	7.4	10.8	8.5
1	F07	2	OTNT	NA	Neutral	22.3154362416107	111.780760626398	7.0587864579536	553122.03803132	3740.12455642159	8.24832214765101	30.5704697986577	1.7695083147976	127922.232662192	1949.99584568496	447	11.4	15.4	2.7	16.8	12.8	0.4	4.7	18.8	43	9.2	14.8	40	17.2	9.8	41.8	2047075	81449.81	1727.35	285.52	15.4	12.5	11.9	30.2	20.1	14.3	11	26.8
1	F07	3	OTNT	NA	Neutral	23.3447619047619	101.16380952381	4.50554629859745	383474.712380952	3211.22639427219	7.63428571428571	26.7771428571429	1.65312941054378	93226.9371428571	1701.19623550291	525	6.1	13	3.8	8	11.4	0	3	11.8	43	6.1	12.2	43	9	7.6	43	1699734.7	87370.7	1325.17	306.64	8.6	5.9	6.3	6.9	9.9	7.6	7.4	6.7
1	F08	1	OTNT	NA	Neutral	22.8310249307479	120.149584487535	7.44902487726037	557905.75900277	3905.61929040762	8.3185595567867	29.4127423822715	1.80173435159841	124247.59833795	2163.51007489928	361	13.9	11.1	3.3	15.5	10.8	0.3	3	15.8	36.3	7.5	11.1	39.6	14.1	6.4	40.2	2070598	105171.17	1733.7	377.69	12.5	7.2	12.7	11.1	16.3	5.5	15.8	7.5
1	F08	2	OTNT	NA	Neutral	22.9598108747045	107.888888888889	6.93312794879426	470003.567375887	3562.95854957098	9.53900709219858	35.565011820331	2.08015853269831	148658.141843972	2237.79042209149	423	8.7	10.6	3.5	10.6	7.6	0.2	2.4	15.1	48.7	6.6	10.9	44.9	11.6	7.3	46.3	1899696	102976.89	1538.73	374.86	10.4	8	14.7	5.9	11.3	5	17	2.4
1	F08	3	OTNT	NA	Neutral	22.7443868739206	103.906735751295	5.64826173404099	431277.034542314	3443.94599273138	7.74956822107081	28.3160621761658	1.80375083600813	109565.493955095	1834.35196686706	579	9.2	13	6.2	11.2	11.2	0.2	3.5	14	42.7	7.8	13.1	43	13.5	7.3	43.4	1733141.2	81315.72	1408.92	290.43	9.8	10.7	10	22.5	12.6	9.8	10.9	19.3
1	F09	1	PTPRB	NM_002837	sample	22.4883720930233	93.7883720930233	4.81527765230321	377127.686046512	3189.51097141392	7.73023255813953	25.6441860465116	1.87379015274864	89068.1930232558	1815.87884924442	430	4.9	26.5	2.8	6.3	22.1	0.2	2.8	15.6	39.1	4	18.4	42.6	6.5	13	43	1733430	71692.28	1342.48	250.07	9.1	11.6	2.1	20.7	10.5	14.2	1.6	24
1	F09	2	PTPRB	NM_002837	sample	24.2893518518519	114.75	6.17202851960107	470746.138888889	3602.60550675214	8.26388888888889	31.6435185185185	2.02453476952748	125386.965277778	2001.02728133043	432	10.9	6.9	3.9	12.5	6.2	0.5	4.4	12.7	43.1	8.3	8.3	41.2	13.7	4.4	41.9	1784109	85673.98	1595.25	311.65	10.6	8.1	4.2	8.6	13.9	4.2	6.5	5.1
1	F09	3	PTPRB	NM_002837	sample	22.6281755196305	98.1016166281755	5.26941038708348	402874.997690531	3310.98042970688	8.17321016166282	30.0254041570439	1.68497996632406	113424.914549654	1713.7115499191	433	7.2	17.1	6.5	9.9	13.4	0	3.7	12.7	41.3	6.5	12.9	42	10.4	7.6	42.3	1776155	88408.05	1389.26	309.86	11.5	5.8	7.6	7.4	11.3	7.2	9	7.4
1	F10	1	WAS	NM_000377	sample	26.046783625731	131.216374269006	6.42363343519987	584129.777777778	3761.29483998251	10.0497076023392	36.8333333333333	2.0976260232489	138827.400584795	2234.54085662924	342	9.9	9.4	3.5	11.7	5.8	0	5	12.6	45.3	9.4	9.1	48.5	14.9	5.6	47.7	2166476	92481.2	1662.52	332.52	12.3	7	8.2	13.7	11.4	3.8	9.6	12.9
1	F10	2	WAS	NM_000377	sample	24.9597457627119	125.762711864407	6.26766041004431	528876.858050847	3675.4945043913	9.36016949152542	35.9364406779661	2.26648436882599	150180.194915254	2201.13582831209	472	15.5	7.8	4	16.3	7	0.8	6.8	14.2	45.6	11.2	11	43.4	21.4	6.6	44.9	1943441	102841.78	1649.46	395.82	15.5	7.6	14.6	8.1	18.9	3.4	16.9	3.4
1	F10	3	WAS	NM_000377	sample	25.2248520710059	116.656804733728	4.74944614486915	465431.384615385	3519.79199024303	9.03550295857988	32.3313609467456	2.04292170673759	122430.050295858	2132.64918443433	338	9.5	9.8	7.7	12.1	6.2	0.6	5.3	10.7	49.7	8.3	9.5	48.8	14.8	5.3	48.8	1907526.4	93845.57	1475.04	323.34	11.8	4.4	11.2	8.6	12.7	3	13	5.9
1	F11	1	ODAM	NM_017855	sample	25.8852459016393	132.939110070258	6.45727356406902	597129.133489461	3730.98392510521	10.2810304449649	40.1967213114754	2.02238518095032	172013.880562061	2156.89952998286	427	11.9	11.2	5.2	13.6	11.5	0.5	6.1	12.2	40.5	11.2	11.5	43.1	15.9	5.6	43.8	2126413	94282.09	1661.04	339.42	13.6	8.2	8.9	14.8	14.5	8.4	7.5	15
1	F11	2	ODAM	NM_017855	sample	25.2848360655738	117.247950819672	5.8822022845391	473808.00204918	3452.78050377229	9.23360655737705	34.9385245901639	2.05507433519531	139848.405737705	2174.44547509475	488	7	9.2	2.9	9.6	8	0.4	5.9	10.9	46.5	7.8	8.2	44.3	15.6	4.5	45.3	1927926	96446.56	1472.14	336.43	12.7	6.6	13.1	6.6	12.3	6.4	13.5	4.9
1	F11	3	ODAM	NM_017855	sample	24.1502683363148	101.357781753131	4.50791677196111	387792.084078712	3185.72235322118	7.86046511627907	27.5366726296959	1.60013092498053	104997.872987478	1706.50480357005	559	6.1	18.4	4.1	7.5	14	0.4	5.4	13.6	40.4	5.9	14.8	40.3	9.7	8.9	40.4	1703789.1	92413.33	1285.7	322.2	9.1	8.8	11.8	8.6	9.5	9.8	13.2	7.7
1	F12	1	BRIP1	NM_032043	sample	26.3868131868132	131.654945054945	6.19399860791996	559427.336263736	3800.70601455373	8.68351648351648	31.7186813186813	2.57173533138013	146033.679120879	2247.38879308266	455	12.7	8.8	4.2	11.9	9.2	1.3	5.5	10.8	38.9	10.8	9.2	42.9	14.7	5.9	42.9	2045893	104758.69	1701.85	363.22	11.2	7.3	12.5	12.5	11.4	8.4	13.4	10.3
1	F12	2	BRIP1	NM_032043	sample	26.6719424460432	125.85035971223	5.22719301615419	509379.046043165	3514.79524382764	9.16115107913669	33.0964028776978	1.8389390504401	136114.643165468	2108.35757451776	695	7.3	7.3	2.3	10.1	5.5	0.1	7.6	11.7	46.2	10.8	8.2	43.2	15.4	4.6	45	2033003	101672.34	1492.76	345.58	15	5	14.8	9.9	11.7	3.9	16	8.8
1	F12	3	BRIP1	NM_032043	sample	21.3089430894309	86.729674796748	3.96649071941373	316757.06097561	2974.98432795836	7.29471544715447	25.5670731707317	1.90530573570717	99956.5284552846	1760.64776566769	492	6.5	24.4	4.9	6.9	22.4	0.6	3.5	18.9	40.2	4.9	19.7	41.1	7.3	15.2	41.5	1505889.4	92541.04	1167.88	335.16	7.9	12.8	11.6	13.2	7.1	17.7	12.2	10.4
1	F13	1	ATRX	NM_138270	sample	24.7354409317804	108.793677204659	5.89107573532119	433002.765391015	3473.74869387109	8.91014975041597	30.4292845257904	1.80700368282997	111387.988352745	1938.08526301299	601	8	16	1.2	7.5	12.1	0	4.7	14	40.8	5.5	12.1	44.4	10	6.5	44.9	1761898	88405.43	1505.86	323.88	7.8	9.3	5.5	14.8	9.5	8.3	7.8	11.8
1	F13	2	ATRX	NM_138270	sample	23.9127789046653	111.724137931034	7.23464776130466	476665.239350913	3806.34460616831	8.09533468559838	28.9066937119675	1.67054550020019	108781.762677485	1862.17503377985	493	10.3	9.3	1	12	6.1	0	5.1	14.4	41.4	5.5	8.9	36.9	11.6	5.9	38.9	1859236	87414.69	1729.8	317.67	10.8	6.7	11	14.4	15.2	3.2	13.2	13.6
1	F13	3	ATRX	NM_138270	sample	23.3002070393375	99.5238095238095	4.39542923191507	407759.670807453	3206.24496127072	8.87163561076605	31.7391304347826	1.87985831811203	119910.82194617	1885.33980031673	483	5.8	22.2	6.6	7.9	13	0.2	3.9	13	45.3	6.8	14.9	45.3	9.7	8.7	44.7	1799700.6	96879.1	1323.24	331.28	9.1	4.8	14.3	7.2	7.9	8.3	12.6	7.7
1	F14	1	PLXNB2	NM_012401	sample	25.2397660818713	128.377192982456	6.91940279465887	543523.365497076	3667.33210314453	10.140350877193	39.7982456140351	2.16091727771082	162714.192982456	2098.08950602595	342	9.9	11.1	4.7	12.6	14	0.3	6.1	15.8	39.5	11.1	13.2	42.4	18.4	7.6	42.7	1978045	94485.6	1587.58	324.74	12.9	11.7	11.4	20.8	12.3	9.1	11.4	16.4
1	F14	2	PLXNB2	NM_012401	sample	25.3343195266272	138.949704142012	7.08871828139547	665850.721893491	3949.41707761451	11.1213017751479	47.2721893491124	2.31537671931089	212420.50887574	2450.9397638562	338	16.3	8	7.4	17.8	7.4	0	6.5	13.6	48.8	15.1	9.5	45.9	24	5.6	46.7	2273174	99418.27	1784.35	344.69	18.9	6.8	16	7.7	18.3	3.8	14.5	3.8
1	F14	3	PLXNB2	NM_012401	sample	24.4404432132964	119.789473684211	5.77974943548209	521408.756232687	3559.72587287206	10.5540166204986	42.4930747922438	2.50404549173882	183244.085872576	2390.32665933379	361	12.5	12.7	11.1	14.1	12.7	1.9	6.6	19.1	48.2	15.5	16.1	48.2	19.9	10	48.5	2109932.9	97412.21	1613.09	347.81	18	8.6	16.9	12.5	13.9	5	18.3	9.4
1	F15	1	ZMYM2	NM_197968	sample	26.7572815533981	126.252427184466	5.22930803485962	503239.048543689	3448.4674914823	11.0364077669903	42.2281553398058	2.11285182290019	171865.172330097	2243.94750759333	412	7	10.9	4.4	9.2	10.7	0.2	6.3	10.4	45.6	11.4	10.9	47.6	15	7.5	48.3	1884921	94449.91	1435.21	328.4	10.2	8.3	6.8	9.2	8.5	9.2	8.5	7
1	F15	2	ZMYM2	NM_197968	sample	22.5170454545455	107.869318181818	5.77378548722047	454043.087121212	3027.68544275659	6.78598484848485	24.9431818181818	1.39534666303013	94148.6647727273	1413.21450183262	528	6.2	18.9	1.9	7.8	19.7	0	5.9	22.2	33.9	9.5	19.1	31.4	13.1	16.3	31.6	1701873	70872.62	1304.93	247.23	12.1	17.4	7.2	25	9.7	16.1	7.8	26.7
1	F15	3	ZMYM2	NM_197968	sample	24.3797169811321	110.804245283019	5.82963737466161	432003.716981132	3386.4927705463	8.7122641509434	33.6580188679245	1.80306703590546	125596.823113208	1756.10238646375	424	9.2	9.2	7.3	9.9	10.1	0	5	12.7	41.3	8	9.9	42.5	13.2	6.6	42.5	1653478.6	81610.57	1400.57	287.56	8.3	9.2	5.4	9.2	10.6	10.4	5.7	4.5
1	F16	1	MBD1	NM_015845	sample	24.5546218487395	132.168067226891	8.31622223061827	623473.899159664	3993.20129521265	8.6890756302521	33.4453781512605	1.77825393332611	152305.529411765	1992.03492032781	238	17.6	12.2	3.4	17.2	10.9	0.4	6.7	18.9	34	11.8	14.3	35.7	19.3	9.7	35.3	2200032	96514.6	1895.07	336.72	17.6	8.4	10.9	9.7	18.5	7.6	9.7	6.7
1	F16	2	MBD1	NM_015845	sample	24.4725274725275	125.135531135531	6.6887871807272	537973.153846154	3623.62416113598	9.98168498168498	40.7032967032967	2.00874660006361	191606.399267399	2300.95011177957	273	11	9.5	4.4	13.6	9.5	0	5.1	15	44.3	12.8	9.9	40.3	20.5	6.2	40.7	1998346	102855.88	1599.84	353.06	18.7	7	17.2	5.9	15.8	8.1	15	3.3
1	F16	3	MBD1	NM_015845	sample	25.558912386707	127.818731117825	6.47130636217516	528109.948640483	3531.05458317679	8.74018126888217	35.2719033232628	1.71894891296423	154788.311178248	1885.48308970253	331	11.2	11.5	10.3	13	11.2	0	6	10.6	40.2	16.9	9.1	39.6	18.7	6.6	39	1918169.2	86133.89	1528.59	294.87	13.9	7.3	10.9	17.5	13	8.5	10.3	14.8
1	F17	1	OTNT	NA	Neutral	25.4663341645885	121.84289276808	7.62494847139243	533838.743142145	3762.7483352831	9.08478802992519	32.0822942643392	1.80071780790692	114138.633416459	1869.8918559558	401	8.7	11.7	2	13.2	10.5	0	3.5	12.5	40.1	9	10	42.4	16.2	6.5	42.4	2097877	85084.66	1677.11	292.56	14.2	6.2	5.2	12.7	15.2	7.2	5	12.5
1	F17	2	OTNT	NA	Neutral	18.4726631393298	63.5837742504409	3.32325297580744	190824.320987654	2545.03344229455	7.6331569664903	23.8712522045855	1.87606584986957	74336.7954144621	1806.19038237608	567	2.5	33.2	1.6	2.5	36.5	0.4	2.1	21.7	46.4	2.1	24.9	42.7	2.6	13.4	44.1	1256009	70710.51	932.22	239.65	4.1	10.8	3.4	12	3.2	24.7	3.9	14.8
1	F17	3	OTNT	NA	Neutral	26.8839458413926	124.001934235977	5.73225274476598	516913.338491296	3528.51513015444	9.18955512572534	32.9342359767892	2.02086030844426	128931.6344294	2064.34271119217	517	9.1	8.5	6.4	12.2	10.3	1	6.2	8.1	49.5	10.3	6	50.1	17	3.5	49.9	1891249.6	88020.71	1480.21	303.48	13.5	6	7	8.7	13.2	7	7.4	6.4
1	F18	1	OTNT	NA	Neutral	24.6806387225549	122.089820359281	7.3766026637558	538848.433133733	3727.84630064792	9.19760479041916	35.0858283433134	1.87747362307554	142140.083832335	2030.71602795826	501	10.2	13.6	3.8	11.8	12.2	0.2	3.6	14	39.7	10.2	11.2	43.1	16	7.2	43.5	1966936	86072.88	1653.7	302.77	12.6	8.2	4.6	11.4	12.2	9.8	5.6	10.8
1	F18	2	OTNT	NA	Neutral	24.0505263157895	115.701052631579	7.79093456698591	516606.837894737	3772.07274656972	7.03368421052632	24.7768421052632	1.6081945038014	86699.0147368421	1583.45274415615	475	12.4	6.3	1.5	14.3	4.8	0	4	10.9	39.6	8.6	6.5	36.6	16.2	3.4	36.8	1934589	70937.92	1609.49	254.38	14.7	6.3	2.1	14.9	15.2	4	2.7	13.5
1	F18	3	OTNT	NA	Neutral	24.0914179104478	105.180970149254	6.11697589024903	389130.722014925	3245.66196275431	8.07462686567164	31.0205223880597	1.8349375862959	117632.358208955	1821.67671021496	536	7.8	11.8	7.1	8.8	14.9	0.2	2.2	9.9	42	6.9	9.9	41.4	10.3	5.6	41.8	1484714.3	75297.25	1277.27	272.04	7.3	10.8	5.2	16.2	9.9	13.2	5.4	13.1
1	F19	1	OTNT	NA	Neutral	25.1458923512748	113.754957507082	5.12884192571134	436410.393767705	3376.85311628419	9.04532577903683	32.8484419263456	2.06154845645705	135012.372521246	2112.66872650872	706	6.2	10.9	2.8	6.9	9.9	0.7	3.7	10.6	42.5	6.4	9.5	46.3	9.1	5.2	46.6	1755010	96264.19	1363.63	338.26	6.5	6.1	6.9	7.1	7.9	8.2	7.6	7.2
1	F19	2	OTNT	NA	Neutral	23.5154975530179	105.959216965742	6.15621811589685	438624.319738989	3429.19453726197	7.20554649265905	24.7911908646003	1.54342124111144	88165.722675367	1630.33532364094	613	8.3	10	1	9.3	10	0	2.9	13.9	41.9	6.7	9.8	37.8	11.3	5.5	38.8	1727073	77041.49	1444.88	271.93	11.4	8.6	5.9	10.3	10.9	10.3	6.4	9.1
1	F19	3	OTNT	NA	Neutral	23.7083333333333	101.452160493827	4.40768176909503	368192.160493827	3155.42190449788	7.03395061728395	24.8842592592593	1.55089025408539	84949.2222222222	1486.76215405383	648	6.2	13.4	4.5	7.9	14.2	0	2.5	11	39.4	5.7	10.3	39.5	10.2	7.1	39.4	1544749.7	70719.42	1233.91	250.36	7.6	9.1	2	13.1	7.7	12.7	2.8	13.9
1	F20	1	OTNT	NA	Neutral	24.5413385826772	119.976377952756	6.52201827951241	517655.281496063	3615.74051834743	8.89763779527559	33.1870078740157	2.0510154117045	139229.413385827	2095.74166853797	508	9.6	10.4	3.5	8.9	11.8	0.6	4.3	13.2	40.9	8.1	10	43.3	12.2	4.7	43.3	1926022	91769.5	1540.47	325.09	10	7.9	7.5	14	11	9.1	9.6	14.8
1	F20	2	OTNT	NA	Neutral	23.8386581469649	112.351437699681	5.34731563895999	459153.349840256	3517.28712109805	9.27476038338658	34.4249201277955	1.96263644462329	141117.073482428	2139.43770899788	626	9.6	8.1	2.7	11.3	8.1	0.3	5.1	13.9	47.4	7.2	9.4	44.7	13.4	4.6	45.7	1790175	96292.92	1505.19	355.08	11	7.3	11.3	6.4	13.1	6.4	14.9	3.4
1	F20	3	OTNT	NA	Neutral	21.2992518703242	102.122194513716	6.56644457079226	455659.765586035	3405.01485735473	6.86284289276808	25.4239401496259	1.61362221549006	98514.5735660848	1575.42094542771	401	11.7	14	5.7	12.5	16	0.5	2.2	17	36.7	7.7	14.5	36.7	15.5	9.2	36.4	1757891.5	82805.28	1419.66	302.79	9.7	12.2	7	13.5	11.2	14.5	10.2	9.5
1	F21	1	OTNT	NA	Neutral	24.7773913043478	118.507826086957	6.0612023793376	492080.763478261	3535.75294939879	8.70608695652174	31.5078260869565	1.86911401899634	125184.8	1978.68499326902	575	8.5	9.9	2.6	9.4	9.6	0.3	3.7	13.4	38.8	6.8	10.4	42.6	11	5.9	42.8	1792186	88173.34	1468.86	312.12	8.5	10.3	4.5	13.4	9.4	9.2	6.4	11.5
1	F21	2	OTNT	NA	Neutral	24.1872213967311	108.309063893016	7.37231005303891	448374.563150074	3478.89468862605	8.81575037147103	31.8677563150074	1.98105885831171	126671.910846954	1949.03636698392	673	8.5	12.3	2.4	10.3	9.7	0.6	5.3	14.9	44.3	8.2	10.1	42.6	13.4	4.9	44	1760446	88963.38	1455.55	316.17	12.5	7.4	10.1	9.8	12	9.8	10.5	5.5
1	F21	3	OTNT	NA	Neutral	23.2437619961612	109.596928982726	5.94240223612215	466016.637236084	3438.87608209218	8.84644913627639	33.021113243762	1.90276997215987	127546.938579655	1897.77927387142	521	11.5	14.4	6.5	12.7	12.1	0	4.6	16.3	46.1	8.8	14.4	46.6	14	9	47	1769572.9	85255.13	1489.84	314.75	11.5	12.7	9.6	16.3	14.4	10.6	10.6	12.9
1	F22	1	OTNT	NA	Neutral	23.1072164948454	109.336082474227	5.94849258118784	454977.134020619	3457.31634315151	9.52164948453608	34.519587628866	1.81855391524934	142018.665979381	2108.26320960716	485	8	16.5	3.3	9.9	13.4	0	3.1	19	42.7	6	15.9	46.2	10.7	10.3	46.4	1836859	104207.62	1555.47	382.37	9.7	9.3	12.4	9.9	11.5	9.1	15.5	6.6
1	F22	2	OTNT	NA	Neutral	23.5198675496689	108.956953642384	5.69826692028827	467031.19205298	3497.22260084016	8.61258278145695	30.8526490066225	1.88604566451372	122115.306291391	2003.07787741289	604	8.1	11.3	2.2	10.6	10.3	0.2	5.6	15.9	43	7	11.3	41.4	11.9	7.3	43.5	1835965	96822.08	1542.09	351.7	11.6	6.3	13.2	9.8	12.7	8.6	16.6	8.8
1	F22	3	OTNT	NA	Neutral	24.294695481336	111.255402750491	5.33359286006942	435293.2043222	3365.52515715577	8.77013752455796	32.2121807465619	1.88774977724361	124524.115913556	1960.96425530531	509	7.9	9.6	6.1	9.2	11	0.4	3.9	11	46.6	7.3	8.4	46.4	12.2	4.7	46.4	1765101.9	95409.44	1399.52	338.7	10.8	6.9	12	7.5	11.4	6.1	14.5	6.5
1	G03	1	RF	NA	Neutral	24.0737051792829	113.733067729084	4.83624412740419	477351.143426295	3518.19822275103	8.32470119521912	29.9721115537849	1.72178495176506	117283.856573705	1863.55959230285	502	7.2	13.1	1.6	8.6	11.4	0.2	5.2	14.9	36.1	7.4	14.5	38	12.5	9	38.8	1934098	90889.44	1480.8	316.53	10.2	9.8	7.8	11.4	8.8	10	8.4	10.6
1	G03	2	RF	NA	Neutral	14.125468164794	47.6685393258427	3.22086714446517	146849.213483146	2081.78846518579	5.14232209737828	15.9082397003745	1.73565960503556	45202.4419475655	1382.32984083307	534	2.6	48.3	3.4	2.4	50.2	0.2	1.9	40.6	34.6	1.9	43.4	32.4	2.1	34.3	33.7	996379	57002.13	768.02	199.96	3.6	31.1	3.4	36.1	2.8	38.8	4.5	34.3
1	G03	3	RF	NA	Neutral	21.8362831858407	96.4535398230089	5.61299358847826	374723.907079646	3288.38525977966	7.31858407079646	27.6725663716814	1.71231891355334	105354.623893805	1641.35053543354	452	7.1	14.8	6	9.1	12.6	0.4	3.5	17.9	37.4	6.4	16.2	38.5	11.1	10.6	37.8	1681985.6	80570.74	1379.95	298.49	11.1	9.1	8.2	17.9	10.8	9.1	9.3	15.9
1	G04	1	RF	NA	Neutral	25.7945945945946	117.744144144144	5.45417606255821	468502.001801802	3469.70742297862	9.09189189189189	33.9603603603604	1.76598866069215	142397.69009009	1929.44048994938	555	7.4	9.7	1.8	7	9.2	0.4	5	9	37.3	5.2	7.9	40.2	9.5	5.6	40.7	1856445	89645.88	1431.67	303.63	7.4	7	6.1	13.2	7.4	10.8	6.3	14.1
1	G04	2	RF	NA	Neutral	24.4134948096886	119.337370242215	6.53204492625609	537518.647058824	3822.810002044	9.4878892733564	35.4723183391003	1.8846278741163	142568.131487889	1945.25500758786	578	12.5	9.2	2.2	14.9	5.4	0.5	4.3	12.1	46.4	9	8.8	44.3	18	5	45.2	2042741	83404.46	1704.92	294.91	15.1	6.9	6.1	12.1	16.4	4.8	7.3	8.3
1	G04	3	RF	NA	Neutral	24.7218543046358	120.713024282561	6.14750708599677	503582.216335541	3662.94564278039	7.9271523178808	30.6754966887417	1.74158975505163	122597.72406181	1821.04057778071	453	12.4	5.3	7.9	13.5	5.7	0	4.9	10.4	41.7	9.9	7.9	41.9	15.7	4.6	42.4	1881694.6	91396.53	1581.25	334.52	11	5.1	9.1	9.9	13	4.2	11.5	8.8
1	G05	1	RF	NA	Neutral	24.8676470588235	127.179411764706	7.55657031471659	588294.552941176	3865.57559430203	9.57647058823529	36.3617647058824	2.11143537705409	146806.214705882	2191.77902255653	340	10.9	7.9	3.2	12.6	7.6	0.6	4.7	12.6	37.6	9.7	8.2	41.8	17.6	5.6	41.2	2137998	95297.06	1682.28	328.22	15	5.9	9.4	10.6	15	5.3	7.6	7.1
1	G05	2	RF	NA	Neutral	17.3612440191388	63.7224880382775	3.79063004944967	202637.954545455	2584.92048194545	6.37320574162679	20.7224880382775	1.84470226819108	66013.2248803828	1615.41783754349	418	3.8	32.5	3.3	2.6	33.7	0.2	1.7	27.3	39.5	1.7	28.5	36.4	3.1	17.9	37.6	1253404	76283.51	974.83	266.96	4.1	11.7	5.3	10.5	3.3	19.1	5.3	7.4
1	G05	3	RF	NA	Neutral	23.8301369863014	113.624657534247	5.92845529157082	474312.378082192	3557.81368881786	8.83835616438356	31.9780821917808	1.97115121775332	115510.928767123	1982.21872813886	365	9.6	11.2	4.9	12.9	7.9	0.5	4.7	13.7	49	9.6	12.6	46.8	15.6	7.7	45.5	1867478.7	85543.7	1475.79	302.48	12.1	8.2	7.4	9.9	13.4	6.8	7.1	5.8
1	G06	1	RF	NA	Neutral	25.1191919191919	123.949494949495	6.2973701967003	543211.088888889	3718.63642424066	9.75555555555556	35.7474747474747	2.14143486209555	147220.060606061	2380.68184940244	495	8.7	10.7	3.4	10.9	9.7	0.2	4.6	10.9	44	8.5	8.9	47.5	13.9	5.5	48.3	2177413	105233.38	1712.58	372.94	13.1	5.1	13.1	7.5	12.1	6.3	14.3	8.5
1	G06	2	RF	NA	Neutral	22.7047619047619	119.295238095238	8.86037262900579	539236.352380952	3845.42551423269	7.48571428571429	27.9269841269841	1.71678618466384	114960.876190476	1974.46859759514	315	15.9	7	1.9	18.7	6.3	0	4.1	14.9	41.3	11.1	7.9	35.6	19.7	5.1	38.1	2034347	97255.79	1716.86	348.62	15.6	9.8	14	9.2	19	8.9	15.6	4.4
1	G06	3	RF	NA	Neutral	22.4170984455959	100.976683937824	5.17255373515421	390898.126943005	3294.20708773047	7.76424870466321	28.2383419689119	1.7014456096593	105792.287564767	1760.96618064823	386	8	16.3	6.2	9.6	12.7	0.3	4.9	16.1	42	7.3	15.8	41.7	11.1	11.9	41.7	1766441.8	88744.47	1385.43	309.23	9.8	8	8.5	10.9	10.9	6.2	10.6	7
1	G07	1	RF	NA	Neutral	25.2124711316397	120.810623556582	7.05363465450576	506423.438799076	3556.77822586083	8.66281755196305	31.9376443418014	1.83348381401163	128833.173210162	2077.34652923033	433	10.6	13.9	2.8	11.3	10.9	0.2	6.5	12.9	38.1	9.2	11.5	41.8	13.4	7.6	42	1967949	97279.79	1563.7	337.74	10.9	6.9	9.5	11.5	12.5	8.3	8.3	10.4
1	G07	2	RF	NA	Neutral	21.8095238095238	98.2809523809524	6.24740853760444	408342.152380952	3346.43903352452	7.79047619047619	26.8142857142857	2.05202896557733	97389.3833333333	1887.23034926662	420	7.9	12.1	4.8	8.8	10	1.4	3.6	16.4	42.4	6.7	12.6	40.7	11.4	5.5	42.1	1800291	75457.65	1430.01	273.79	11.2	7.9	4.8	14	11.7	4	6.2	10
1	G07	3	RF	NA	Neutral	24.4406779661017	107.043583535109	4.88676217860812	407180.581113801	3354.25323839627	8.00968523002421	28.7627118644068	1.9169030221	99761.0193704601	1713.21964836837	413	5.6	11.6	5.3	9	7	0.2	4.1	8.5	44.1	6.5	7.3	45	9.2	4.6	44.3	1701367.7	73051.93	1339.02	256.06	9	5.3	5.3	19.1	9.9	7.5	6.3	22.3
1	G08	1	RF	NA	Neutral	22.5616224648986	108.521060842434	7.02129514490418	483112.377535101	3673.96476340216	8.71294851794072	32.0421216848674	1.81044148987727	131759.051482059	2062.37601015771	641	10.6	14.7	3.1	12.6	12.9	0.5	2.8	18.6	38.2	6.1	15	41.7	12.2	9.4	42.4	1898004	88722.63	1636.79	334.59	11.5	10.8	8.1	18.4	14.8	9	9.8	17.6
1	G08	2	RF	NA	Neutral	22.0691642651297	115.305475504323	9.30094439123304	543994.13832853	3913.60454411818	8.93948126801153	34.5475504322767	1.92263498037292	157095.141210375	2176.66656778567	347	14.4	9.8	4	14.7	6.6	0.6	4.6	21.6	44.4	11	13.8	40.1	20.2	8.4	41.8	2213358	101227.84	1862.56	351.52	15.3	6.6	14.4	9.5	16.7	2.3	13.8	5.2
1	G08	3	RF	NA	Neutral	22.7699443413729	98.5324675324675	4.39792589408528	366314.350649351	3185.83099203796	8.42115027829314	32.2690166975881	1.840677135457	121961.421150278	1837.45801569569	539	7.4	17.3	9.3	8.7	13	0.6	4.1	16.5	43.2	5.9	17.8	43.4	10.9	10.2	43.6	1635789.1	87670.8	1314.43	322.93	7.6	10.4	7.2	14.1	9.8	8.3	10.2	10.8
1	G09	1	BRCA1	NM_007298	sample	26.5803814713896	131.888283378747	6.68810252495513	594291.626702997	3578.99635430633	5.20980926430518	13.9400544959128	1.36173333723065	53186.7738419619	1899.4007771265	367	11.2	11.2	1.9	12.8	18	0.3	4.6	11.4	26.2	10.6	10.4	28.1	16.1	9	28.6	2180941	91090.68	1616.89	308.26	17.2	12	9	16.9	15.5	14.7	8.2	17.4
1	G09	2	BRCA1	NM_007298	sample	24.68	118.638095238095	6.44051186215587	534240.401904762	3582.20915072493	4.80571428571429	14.7371428571429	1.49045529342869	56729.4342857143	1739.0604803864	525	9.9	10.3	2.7	13.9	10.3	0.8	6.7	16.2	33.9	10.7	12.2	30.1	17.1	7.8	32.2	2033606	91353.23	1569.61	336.73	15.8	10.3	10.1	11.2	15.6	9	9.9	6.9
1	G09	3	BRCA1	NM_007298	sample	18.7647058823529	59.3823529411765	3.04110723044432	180650.235294118	2472.27749443676	2.10882352941176	5.16176470588235	1.38557754634831	15370.7411764706	1307.93189003652	340	2.6	43.8	4.7	2.4	48.2	0.3	2.9	23.5	19.7	2.1	32.4	20.6	2.1	19.4	19.4	1298567.8	68299.68	907.45	234.24	6.2	18.2	3.2	21.2	4.4	35.3	4.4	26.2
1	G10	1	ASXL1	NM_015338	sample	23.7075471698113	126.11320754717	6.43285935289844	600073.367924528	3951.91653715331	8.78301886792453	34.3089622641509	1.84599073391045	146475.700471698	2074.69634045634	424	14.4	9.4	4	15.8	7.3	0.2	3.5	14.6	34.9	8.5	9.4	37.3	17	6.4	39.9	2102859	90002.19	1776.29	324.75	13	8	7.5	13.7	15.8	5.7	10.1	12
1	G10	2	ASXL1	NM_015338	sample	23.1111111111111	100.456790123457	5.20850925293029	369918.755555556	3194.94095476992	7.38271604938272	24.9530864197531	1.9785701363488	87217.9802469136	1743.68862672182	405	5.9	11.6	2.5	6.7	10.9	0.5	3.5	13.6	41	5.7	11.1	39.8	9.1	6.4	40.7	1636602	75972.79	1292.38	283.05	9.1	7.2	2.5	12.8	7.7	6.2	4.7	12.8
1	G10	3	ASXL1	NM_015338	sample	20.3781362007168	82.6218637992831	3.85250932979244	320095.534050179	3093.68284220486	6.70430107526882	22.6881720430108	1.45498174780421	81697.935483871	1569.65357344681	558	5.7	28.9	3.4	7.7	18.8	0	4.1	22.4	38	6.1	25.8	37.8	8.6	17.9	37.5	1638418.6	81907.53	1244.83	283.63	9.7	8.4	7.5	12.9	9	11.6	8.4	14.5
1	G11	1	ASXL2	NM_018263	sample	23.9035714285714	111.807142857143	5.75099216475895	461381.705357143	3412.75817058952	9.81071428571429	37.5696428571429	2.10068420307615	163672.169642857	2346.78198893704	560	10.2	17.1	6.8	8	14.1	0.4	4.5	16.4	40.9	6.8	15.5	43.8	11.8	12.1	44.3	1855989	100610.23	1477.48	388.71	9.5	10.9	13.6	19.3	10	8.2	14.8	17
1	G11	2	ASXL2	NM_018263	sample	23.6990521327014	111.535545023697	4.80508294190548	447230.516587678	3364.37302557747	9.35308056872038	36.1327014218009	1.85103914600073	145674.672985782	1949.30478719939	422	9.2	13.5	4.5	10.7	12.8	0.5	2.6	15.6	43.8	9.5	12.1	40.5	15.6	9	41.5	1783652	91632.89	1458.84	334.54	11.1	9	9	9.5	11.1	6.6	12.3	5
1	G11	3	ASXL2	NM_018263	sample	14.3362676056338	49.5633802816901	3.03663276249148	155777.121478873	2169.45193699312	5.29929577464789	17.5950704225352	1.28027596154846	61207.2552816901	1260.53763704165	568	4.9	48.1	3.7	3.5	47.5	0.4	2.1	43.5	32	1.9	46.1	32.2	3.7	43.3	31.3	1023038.7	54683.24	783.83	185.72	4	35.4	4.8	48.2	3.9	45.2	4.4	48.2
1	G12	1	TP53BP1	NM_005657	sample	26.9090909090909	130.540669856459	5.80025992328935	542745.511961723	3577.18231138452	10.6746411483254	41.0191387559809	2.14107595162476	164455.605263158	2259.06496427097	418	11.2	14.4	4.5	9.6	10	0	6	11	46.4	7.4	12.2	48.8	12.4	8.4	49	1996875	88750.76	1561.73	302.57	10.3	7.9	6.2	13.4	9.1	6	5.7	13.9
1	G12	2	TP53BP1	NM_005657	sample	26.5536809815951	118.699386503067	5.47886190711736	477083.188650307	3458.52610616897	12.8266871165644	50.2223926380368	2.52982826009974	202454.447852761	2637.66182498951	652	6.7	12.1	3.8	9.2	6.7	0.5	7.4	11	61.3	8.7	8.3	58.1	14.1	5.2	59.4	1920333	92323.37	1499.26	323.87	12	6	12.9	12.1	11.3	3.4	14	14.4
1	G12	3	TP53BP1	NM_005657	sample	21.6404958677686	90.7128099173554	4.75480141275019	343419.229338843	3153.83883737114	8.33057851239669	29.6342975206612	1.74700863464404	112647.185950413	1904.05796351019	484	5.4	23.6	5.6	7	13.2	0	3.1	16.7	46.5	6	18	46.1	8.1	12.8	45.9	1640078.4	88406.56	1290.89	306.5	6.8	6	12.2	12.6	6.8	6	13.2	11.2
1	G13	1	FAT1	NM_005245	sample	22.8824626865672	118.901119402985	7.75235744797998	536465.151119403	3782.09745587229	6.57089552238806	23.4589552238806	1.55680852093237	94961.651119403	1763.57507048749	536	15.5	10.3	4.3	13.2	10.1	0.4	4.1	18.5	28.9	9.5	14.7	30.6	14.9	8	30.8	1908491	94757.08	1776.85	346.41	11.6	9.7	10.8	17.7	17.4	6.5	13.8	16.2
1	G13	2	FAT1	NM_005245	sample	24.1078717201166	117	6.4985982354325	465460.192419825	3463.55325917999	6.72886297376093	21.9096209912536	1.67692396127611	75732.2623906706	1690.30588999481	343	7.6	8.2	2.9	8.7	9	0	4.4	13.1	37	7	9.9	31.2	14	5.8	32.9	1833057	84126.31	1460.73	295.52	12.5	7	7.6	7.9	10.5	5.8	9	7.9
1	G13	3	FAT1	NM_005245	sample	20.3636363636364	92.9736842105263	5.10705733985923	363452.641148325	3167.55264587247	5.2799043062201	18.7727272727273	1.31077198992005	67373.9473684211	1274.20730666775	418	8.4	18.4	4.3	8.9	15.1	0.2	3.6	20.1	29.2	6.9	17.9	29.4	9.3	13.6	29.2	1652698.9	85530.94	1384.8	304.54	10.5	9.3	11	19.1	10.8	11.2	11.5	18.2
1	G14	1	BAP1	NM_004656	sample	25.4041450777202	125.366148531952	5.81383478419963	518772.547495682	3684.21584679307	8.62003454231433	32.2417962003454	1.8007975911312	132425.523316062	1991.6847864794	579	9.2	9	4	11.1	7.9	0.5	3.6	11.9	37.3	7.3	9.8	39.2	13.8	6.7	40.6	1944888	100344.33	1578.29	364.75	11.4	8.3	8.8	8.8	12.6	4.5	11.2	5.2
1	G14	2	BAP1	NM_004656	sample	25.0313807531381	121.554393305439	5.7321620399044	516811.407949791	3707.91270935164	9.21548117154812	33.4100418410042	2.15583584848903	135128.361924686	2158.21161886022	478	11.3	7.3	3.3	13	5	0.8	4.4	11.1	46.9	7.3	9.2	43.9	15.3	5.4	43.9	1946500	82433.53	1637.03	301.16	12.8	7.9	9	16.9	13.8	2.7	10.3	17.2
1	G14	3	BAP1	NM_004656	sample	26.1985645933014	125.473684210526	5.62724025097875	519987.291866029	3563.31424966593	9.35645933014354	33.4688995215311	1.99875608679868	130854.141148325	2097.87468513995	418	10.5	7.9	5.3	12.4	7.2	0.5	4.8	9.8	48.3	11	7.2	48.8	16.7	4.5	49.5	2032912.3	96142.01	1573.19	335.36	13.9	5.3	11.2	12.2	15.6	4.8	12.7	13.9
1	G15	1	ZNF516	NM_014643	sample	25.5752688172043	130.709677419355	6.4864350802942	556563.36827957	3758.82031394393	8.56182795698925	33.6774193548387	1.83354603010909	141623.88172043	1957.9122329129	372	13.2	8.3	3.8	12.4	10.8	0	3.8	12.9	36.8	11.6	10.2	39	16.7	6.5	39.8	1946042	83875.39	1667.87	296.1	13.7	9.7	6.5	19.6	13.2	8.3	7.8	18.5
1	G15	2	ZNF516	NM_014643	sample	23.1515957446809	120.186170212766	7.10392173986053	536582.335106383	3757.8872852345	7.77925531914894	28.5239361702128	1.66619954521718	111807.308510638	1702.29763150243	376	14.6	9.8	1.9	15.7	7.4	0	4.3	17.3	37.8	10.9	11.2	34.8	18.9	7.4	36.2	2089506	86289.76	1746.9	308.23	17.8	8.8	10.6	11.7	18.9	2.1	11.2	5.6
1	G15	3	ZNF516	NM_014643	sample	24.3724489795918	119.301020408163	6.13630554304283	485299.426020408	3406.63351942972	7.18622448979592	29.2397959183673	1.47173646892752	112364.846938776	1420.65871222396	392	14.8	13.3	7.4	15.3	15.1	0	5.9	16.3	33.7	12.5	14.3	32.9	17.1	10.7	32.9	1750832.7	68376.98	1488.71	275.9	13.5	14	6.4	31.1	15.8	13	6.1	28.6
1	G16	1	GRIN2A	NM_000833	sample	24.5117924528302	118.245283018868	7.54561721762559	516820.205188679	3588.81583776759	10.0919811320755	35.8396226415094	2.12753180304976	155884.983490566	2536.51903398029	424	8.3	15.1	4	10.1	16.7	0.5	3.8	14.2	44.8	6.8	12.5	46.7	13	9.9	48.8	1920930	97802.73	1599.34	346.69	10.8	11.6	9.7	13.9	11.3	12.5	9.7	14.9
1	G16	2	GRIN2A	NM_000833	sample	19.3695652173913	87.3739130434783	5.28680354754882	353710.382608696	2903.98076479864	7.3804347826087	25.7913043478261	1.59012292123471	103286.089130435	1712.59421082647	460	7.2	23.7	3.3	8.3	25	0	3.7	29.1	37.6	5	23.9	33.9	10.7	18.7	35.9	1488841	80318.48	1238.06	288.19	10.7	21.3	13	23.3	9.6	21.5	14.3	20.2
1	G16	3	GRIN2A	NM_000833	sample	23.5075376884422	105.366834170854	5.6679718542383	415768.851758794	3354.06805698375	8.60301507537688	32.2763819095477	1.8557682492257	123305.293969849	1921.4210671961	398	7.8	12.6	9	9.8	12.6	0.3	4.8	15.6	44.5	7.5	14.8	45	12.1	11.3	45.5	1668861.5	80306.98	1379.69	297.92	9.5	12.1	9.8	21.1	9.8	10.3	11.8	16.3
1	G17	1	RF	NA	Neutral	23.1980906921241	118.701670644391	6.16024186650964	569434.892601432	3769.54990479724	10.2147971360382	35.7136038186158	2.22041745236747	152321.696897375	2231.23489859426	419	13.6	16.9	2.9	14.1	12.2	0.5	3.8	18.6	43	8.8	16.5	43.4	14.8	11.9	43.9	2107484	101888.92	1660.22	365.15	12.2	8.6	11.2	6.2	14.6	8.4	12.6	2.6
1	G17	2	RF	NA	Neutral	23.7483870967742	109.698387096774	5.87734783701931	443533.893548387	3420.00169488343	8.69032258064516	31.5322580645161	1.96872740336679	126810.851612903	1949.34776978475	620	7.4	10.3	2.9	11.6	8.5	0.6	5	15.3	43.1	7.9	10.8	40.6	13.9	5.8	42.4	1875837	96009.08	1456.86	343.65	12.6	7.1	13.1	7.7	12.6	6.8	13.9	5.5
1	G17	3	RF	NA	Neutral	25.1125	115.845833333333	4.76504282022329	463173.53125	3420.11358639686	9.3625	36.3958333333333	1.89501786002452	144197.547916667	1978.64267095508	480	9	10.8	8.3	11.5	8.1	0.2	5.6	10.6	46	9.8	8.8	45.4	14.6	6.9	45.2	1791782.4	86469.61	1371.81	300.57	11.5	7.5	6.2	11	10.4	7.7	7.9	7.3
1	G18	1	RF	NA	Neutral	23.7694300518135	120.310880829016	6.55870341231058	519860.215025907	3734.80100351056	9.27461139896373	35.8886010362694	1.85812043590611	149438.696891192	2120.1970345582	386	10.9	8.8	3.6	10.1	10.1	0.3	3.1	14.5	39.4	7	13	40.4	13	6.7	41.5	1842510	97513.51	1587.55	354.84	8.8	9.6	10.6	12.2	11.4	8	11.1	8
1	G18	2	RF	NA	Neutral	23.0753564154786	109.122199592668	6.91283201618898	453322.042769857	3575.8073830181	8.65580448065173	31.2464358452138	1.82511987430887	124079.348268839	1994.00745412539	491	10	7.5	2.4	11	7.5	0.2	3.7	12	45.2	6.9	7.9	42.6	13.2	3.7	44.4	1801970	91678.78	1529.6	345.52	10.6	4.7	10.2	10.2	13.4	7.1	10.8	8.8
1	G18	3	RF	NA	Neutral	24.5018181818182	109.832727272727	5.08759187393067	406155.907272727	3173.65507546873	8.84727272727273	34.0854545454545	1.78512320470869	134762.781818182	1780.03580566553	550	5.8	13.1	7.6	8.7	13.6	0.2	4	12.5	43.1	8.7	11.1	43.1	11.1	9.5	43.1	1592846.7	80398.11	1228.46	274.86	8	10.5	7.1	16.9	8.4	14.5	9.1	16.7
1	G19	1	RF	NA	Neutral	25.3070175438597	127.881578947368	6.80202866017842	559097.414473684	3703.79410440653	10.8377192982456	42.2390350877193	2.2107743367856	179262.13377193	2292.9553875807	456	12.1	11.4	5.3	11.8	10.1	0.7	4.4	14.5	43	7.9	11.6	45.6	15.4	9	45.6	2007506	100835.84	1644.8	347.36	10.1	6.6	11.4	11	11.6	5	12.1	8.3
1	G19	2	RF	NA	Neutral	16.1185185185185	53.6259259259259	3.26665486349434	168100.885185185	2402.17478173028	7.53518518518518	24.5314814814815	2.0878390915979	75701.9777777778	1716.81720780104	540	3	43.1	3	2.8	45	0.4	2.2	33.9	45.6	2.2	36.3	42.2	2.2	23.9	43.5	1123893	64950.54	846.69	241.74	3.9	19.4	2.2	22.2	3.5	33.1	2	23.5
1	G19	3	RF	NA	Neutral	24.4581005586592	109.754189944134	5.16019588491126	427455.067039106	3314.17085149798	8.35195530726257	29.8026070763501	2.15864324377668	104495.143389199	1952.06818175939	537	7.6	11.2	8.4	7.6	8.2	0.6	5	11.2	47.5	8.2	9.3	48	10.8	6	48	1776329	76692.38	1358.18	262.47	10.1	7.1	6	15.3	8.8	7.1	5.6	14
1	G20	1	RF	NA	Neutral	26.586387434555	132.942408376963	5.97261340418661	581096.180628272	3834.38681433296	10.565445026178	39.3586387434555	2.10001339473323	169270.010471204	2402.58804710028	382	12.8	8.4	5.2	12.6	7.6	0.8	5	11.8	46.1	9.4	7.3	48.7	17	4.7	49	2147406	99727.56	1644.07	344.88	14.1	7.6	11.3	7.9	13.1	7.3	12.6	5.5
1	G20	2	RF	NA	Neutral	24.4004192872117	121.276729559748	7.70970771864179	527738.400419287	3794.87272897023	8.9559748427673	33.7400419287212	1.92956445491084	125028.763102725	1836.77252413953	477	11.7	7.1	4.4	13	5.2	0	5.2	14.3	44	10.3	8.8	41.3	16.1	4	41.7	1935093	74470.12	1691.97	266.49	13.4	8	4.2	14.9	16.4	5.2	5.9	9.9
1	G20	3	RF	NA	Neutral	23.0018214936248	104.56102003643	5.40528245404167	425523.295081967	3208.29981120117	8.12932604735883	29.5555555555556	1.66800544764322	105785.440801457	1621.60362508147	549	8.4	14.8	3.8	7.7	15.1	0	3.3	13.3	43	6.9	12.2	42.4	11.3	8.4	42.3	1669736.1	74473.99	1311.66	256.56	9.7	8.4	3.8	14.9	9.1	11.3	3.3	12.9
1	G21	1	RF	NA	Neutral	24.5680345572354	121.818574514039	5.682028835132	507613.665226782	3584.58478132047	9.6695464362851	36.0302375809935	1.94641070619848	150408.293736501	2171.94350140166	463	9.5	11	2.6	13	13.8	0	4.8	14.5	40.2	8.6	11.9	43.4	15.1	7.8	43.4	1820063	96208.87	1522.35	372.04	9.9	11.4	10.8	16.8	13.8	10.8	11.4	12.3
1	G21	2	RF	NA	Neutral	24.5228426395939	121.147208121827	7.25337340987471	569510.355329949	3675.5845036287	10.0736040609137	37.7258883248731	2.02471444176763	155393.469543147	2219.83232525008	394	9.1	6.6	2.8	10.9	6.6	0.5	3.6	16	48.2	10.4	10.2	46.7	15	6.6	47.2	2172157	103038.05	1631.1	358.51	14.5	6.1	16	6.9	13.7	4.8	17.8	4.1
1	G21	3	RF	NA	Neutral	25.439603960396	119.340594059406	4.97571866987144	474172.837623762	3340.28981774945	9.23960396039604	33.9821782178218	1.82939755612604	132256.542574257	1923.70664612173	505	9.9	9.3	5.1	9.9	9.1	0.2	5.9	10.3	44.6	8.1	8.9	44.6	13.1	6.1	44.8	1779900.1	93156.74	1313.29	349.41	9.7	7.9	11.7	10.3	9.3	9.3	11.9	7.5
1	G22	1	RF	NA	Neutral	26.4793926247288	126.492407809111	5.47465820973604	518444.555314534	3576.5003379878	11.468546637744	46.1431670281996	2.23027381277313	198096.151843818	2363.76111294577	461	8.9	12.1	6.3	10.8	10.2	0.2	6.7	11.7	47.3	9.8	9.8	49.9	14.3	6.3	50.3	1963816	99697.92	1553.78	349.12	13.2	8.7	10	10.6	13.4	9.5	11.5	9.3
1	G22	2	RF	NA	Neutral	24.5700197238659	123.753451676529	6.80844790065687	559529.499013807	3772.22276498912	9.32544378698225	35.9783037475345	2.01451253098493	147203.394477318	2166.42890291918	507	11.2	7.3	4.1	13.6	6.3	0.6	5.9	11	46.4	9.7	7.9	44.2	17.9	3.6	46	1964703	97367.97	1630.2	341.95	14.4	6.3	13	6.9	14.8	3	13.6	2.8
1	G22	3	RF	NA	Neutral	18.0489396411093	87.9216965742251	4.45612147733455	372400.168026101	2578.30167046552	6.94127243066884	26.2495921696574	1.4517092919683	102939.5954323	1482.97616963811	613	7.3	31.2	4.9	8.3	31.2	0.2	2.9	33.8	34.6	6.4	32.5	34.9	10.1	29.2	34.6	1352983.8	61817.23	1043.27	220.22	7.7	32.3	5.4	36.1	7.8	31.8	6.9	33.8
1	H03	1	CHEK1	NA	Positive	20.2900302114804	184.419939577039	27.9562603493343	1682863.92749245	5972.15531603965	4.66767371601208	13.6163141993958	1.11360442845728	49487.7432024169	1485.33011083167	331	30.5	8.8	1.8	35.3	6.6	0	2.4	27.5	19.9	26.6	11.8	22.1	32.3	7.3	22.7	5244381	92615.31	3947.23	347.46	33.5	6.3	7.9	13.3	38.1	3.3	13	14.5
1	H03	2	CHEK1	NA	Positive	20.6321243523316	167.660621761658	23.217421884719	1403236.24870466	5189.10612534984	4.44559585492228	14.5414507772021	1.2336492812755	54918.6580310881	1372.8955209135	386	25.9	7.8	1.6	28.5	8.3	0	3.6	24.1	28.8	22.8	12.2	22.8	29	7.3	23.8	4324266	78206.12	3234.41	290.45	28	11.7	5.7	12.4	32.9	5.2	8.8	7.3
1	H03	3	CHEK1	NA	Positive	18.5496688741722	182.801324503311	29.2575277190554	1703457.11258278	5882.4012341261	3.60596026490066	11.6953642384106	1.19672994134998	41015.8344370861	1200.80819981749	302	38.4	8.3	4.3	41.4	7.3	0	4	33.1	21.2	31.1	17.9	21.9	35.4	10.3	21.5	5047797	75742.24	3974.95	285.99	36.8	16.2	7.6	20.9	44	4	6	10.3
1	H04	1	CHEK1	NA	Positive	19.5243243243243	166.254054054054	31.0073099476359	1491574.6	5688.29349051696	5.95945945945946	20.5864864864865	1.43759074657954	84892.2243243243	1782.72114553707	370	27.6	9.5	3.8	29.2	8.9	0	2.4	27.8	26.5	22.4	12.7	27.6	28.6	7.8	28.1	4777672	94522.45	3658.72	347.25	27.6	11.1	8.1	10.3	30.8	6.8	13	7.8
1	H04	2	CHEK1	NA	Positive	18.7068965517241	181.010344827586	27.8501518691402	1698134.27241379	6117.00355695353	5.42068965517241	17.4137931034483	1.38289395129562	74584.3034482759	1727.86408674482	290	37.9	7.2	2.1	38.6	4.1	0.7	0.7	29.7	35.2	26.9	12.8	24.8	36.6	4.8	26.9	5284319	92572.39	4017.86	373.99	36.6	9.3	9.3	12.8	41	2.1	13.1	8.6
1	H04	3	CHEK1	NA	Positive	18.8391608391608	193.468531468531	36.6708019849159	1853173.29020979	6054.88949820458	3.47552447552448	12.3181818181818	1.48078284203996	49346.7132867133	1447.54743983989	286	38.1	9.1	6.3	39.5	6.6	0.7	3.8	29.7	22.7	30.4	15	23.8	37.4	8	22	5476261.3	93308.13	4105.91	357.41	35.3	11.5	11.9	7.7	44.1	4.9	16.8	3.8
1	H05	1	CHEK1	NA	Positive	19.5474452554745	185.445255474453	40.1378264075307	1718878.19343066	6134.05870910865	4.68978102189781	14.470802919708	1.65532953982311	57249.7153284672	1637.21664088488	274	30.7	7.7	2.6	36.9	10.2	0.4	1.5	26.3	20.8	27.7	11.3	22.3	33.9	6.9	23	5419882	89504.03	4006.01	320	33.2	8.4	8	14.2	35	8.4	10.2	12.4
1	H05	2	CHEK1	NA	Positive	18.8662790697674	210.639534883721	41.5552565380047	2063131.54651163	6421.79026640633	3.73837209302326	11.4127906976744	1.44050537360144	46013.2209302326	1351.77890726653	172	40.7	11	4.7	43	11.6	0	4.7	34.3	22.1	33.7	14.5	17.4	43	9.3	19.8	6081251	79599.37	4291.53	281.15	40.1	10.5	7	14	44.2	7.6	10.5	8.1
1	H05	3	CHEK1	NA	Positive	19.8127490039841	204.836653386454	40.9733424875972	2016351.93625498	6176.15732052086	2.7808764940239	7.37450199203187	0.975405971484698	25987.2589641434	1207.78636704771	251	34.7	7.2	2.8	39.8	12	0.4	3.2	23.1	21.1	33.5	8.8	20.3	37.8	5.6	21.1	6262248.1	78010.9	4182.24	280.28	37.1	12	7.2	17.1	39.8	13.9	8.8	19.9
1	H06	1	CHEK1	NA	Positive	19.0281124497992	195.586345381526	44.0788777187502	1889115.6746988	6351.63919510332	4.53012048192771	13.1004016064257	1.31711846771343	51919.421686747	1690.78004662635	249	36.9	10.4	4	39.8	9.2	0.4	1.2	29.7	22.1	31.3	8.8	24.1	37.8	5.6	23.7	5654812	91876.4	4203.02	326.14	36.5	6.4	7.6	11.2	40.2	10.4	9.2	9.6
1	H06	2	CHEK1	NA	Positive	18.0807174887892	183.493273542601	33.3325179730078	1740613.20179372	6233.8591037809	4.46188340807175	13.5022421524664	1.32250033948073	50741.0448430493	1565.62663445715	223	37.2	8.1	2.7	43.9	7.6	0	2.2	33.2	28.7	26.5	8.5	21.1	36.3	6.3	24.7	5423704	87910.96	4242.03	339.96	36.3	7.6	10.8	8.5	45.3	3.1	17.9	5.8
1	H06	3	CHEK1	NA	Positive	18.0301204819277	158.246987951807	34.3800233626225	1387430.27710843	5654.54282507253	2.81325301204819	8.33734939759036	1.06222167828645	29299.0843373494	1230.78642740487	166	33.1	10.2	4.8	35.5	6.6	0	3	28.9	18.1	22.3	15.1	15.1	29.5	11.4	15.1	4624631	79825.06	3639.23	292.81	30.1	8.4	7.8	20.5	34.9	5.4	9	18.1
1	H07	1	CHEK1	NA	Positive	19.8715953307393	209.486381322957	46.4930652171543	2014701.43579767	6322.30743498716	4.24902723735409	11.3307392996109	1.11810352040088	39351.1050583658	1469.91525813556	257	37	5.1	1.2	35	7.4	0	3.9	30.4	17.9	31.1	10.5	21.4	37	7.4	21.8	5945733	89573.77	4287.34	315.15	34.2	10.9	6.6	14	36.6	3.5	5.8	9.7
1	H07	2	CHEK1	NA	Positive	18.8914473684211	189.111842105263	37.3702329246014	1770240.89144737	6344.36299734586	3.88157894736842	10.7763157894737	1.04519342451177	38713.0493421053	1331.75348331384	304	38.5	3.6	1.6	37.8	3	0	2	28.3	25.7	28	9.2	17.4	35.9	2.3	19.4	5536500	84038.21	4179.37	299.23	32.9	8.6	8.2	10.5	37.8	2.6	9.2	12.2
1	H07	3	CHEK1	NA	Positive	19.0890410958904	207.784246575342	39.192943718615	2041586.16780822	6475.57714751536	3.63698630136986	11.3253424657534	1.20832758236841	40891.9965753425	1271.7690855445	292	41.8	5.8	4.1	45.5	5.8	1	4.8	28.4	21.2	36.3	10.6	19.2	41.8	6.8	18.5	6106187.7	88879	4467.09	331.75	40.1	10.3	8.2	9.6	45.9	4.5	7.9	6.2
1	H08	1	CHEK1	NA	Positive	18.8949771689498	195.671232876712	41.7868591877143	1911275.11872146	6481.19047941895	4.79908675799087	15.1369863013699	1.17012873178819	58449.1095890411	1487.44126216531	219	37.9	6.8	3.7	39.7	6.4	0.5	2.7	31.5	22.4	29.7	12.3	23.3	35.2	6.8	24.2	5689011	83598.52	4340.61	297.09	34.2	11.4	3.7	16.4	39.7	5.5	3.7	13.2
1	H08	2	CHEK1	NA	Positive	20.4093567251462	195.023391812865	28.9539663804779	1819428.82748538	5965.67340131123	4.41812865497076	11.6783625730994	1.14222635458143	43874.0380116959	1567.00507183766	342	33.3	5.3	1.2	36	5.3	0.3	4.4	22.5	29.8	30.7	8.5	20.8	37.1	4.7	24	5594722	89209.39	4007.35	316.21	35.1	6.7	11.7	12.6	40.1	4.1	12.9	9.1
1	H08	3	CHEK1	NA	Positive	19.9480968858132	195.951557093426	40.4433755538591	1864525.43598616	6481.2165428255	4.14532871972318	12.356401384083	1.30961551615121	49021.5121107266	1518.72111798501	289	37.4	5.5	5.2	41.5	5.2	0.7	3.5	28	28.4	32.5	9	26.3	39.4	5.9	25.6	5662099.6	93772.46	4381.16	367.74	38.4	6.9	13.8	14.9	42.2	3.5	17.6	10
1	H09	1	NOTCH2	NM_024408	sample	23.9340101522843	120.715736040609	5.64749846734767	487211.418781726	3556.15959231114	8.97208121827411	33.3807106598985	1.82954175179471	133384.21319797	2013.66594039179	394	9.9	9.4	4.3	11.4	8.9	0	2.5	14.7	38.8	8.4	11.4	40.9	13.2	6.9	42.1	1863126	81005.81	1524.53	289.49	10.7	9.6	4.8	18	12.4	8.4	5.1	18.8
1	H09	2	NOTCH2	NM_024408	sample	24.339378238342	123.352331606218	5.93206867019163	529931.113989637	3631.84981492358	7.86010362694301	29.3782383419689	1.8016818834408	116196.797927461	1824.2021618944	386	12.4	7.5	3.4	13	7	0.5	4.1	11.9	41.2	10.4	9.3	37.6	14.2	3.9	38.3	1951175	82942.1	1591.69	327.6	11.7	7.5	8	18.9	15	5.2	8.3	18.7
1	H09	3	NOTCH2	NM_024408	sample	20.8073555166375	89.3309982486865	4.65179666434563	353893.684763573	3225.21775145091	6.00175131348511	19.8809106830123	1.46977471021118	64029.6479859895	1375.41855641276	571	6.1	18.2	4	8.6	13.7	0.2	2.1	17.7	37.8	4.6	19.8	37.3	9.1	12.1	35.6	1656343.8	63414.84	1361.92	231.88	7.7	10.9	2.5	20.8	10.7	10.9	3	21.7
1	H10	1	FANCM	NM_020937	sample	23.7637795275591	114.62467191601	6.46590215921348	484625.503937008	3575.37062581318	10.0761154855643	34.1758530183727	2.22441221525613	131942.188976378	2177.79609459308	381	11.3	16.3	4.5	11.8	13.9	0.8	3.4	16.8	42.8	7.1	12.6	47.2	13.9	8.4	48	1903469	96762.15	1520.37	331.7	12.1	11	8.1	12.6	12.1	11	11	13.1
1	H10	2	FANCM	NM_020937	sample	24.5842217484009	116.317697228145	5.85152217197028	480153.611940299	3466.05857752619	8.19402985074627	26.002132196162	1.71326815438102	92843.5074626866	1834.0120443118	469	7.7	10	1.1	10.4	11.7	0.2	4.5	12.4	44.8	11.1	8.5	42	16.6	4.3	42.6	1773161	91006.4	1384.07	304.12	10.2	8.5	11.3	10.4	9.6	10.7	9	8.7
1	H10	3	FANCM	NM_020937	sample	22.2860759493671	98.3898734177215	4.46720457209592	410428.324050633	3269.59060574411	7.99746835443038	26.4303797468354	1.80087361459206	93601.9670886076	1795.97179055367	395	6.6	19.7	5.1	9.1	17	0.3	5.3	19	43.3	8.1	19.5	43.5	11.6	11.9	43.5	1775389.2	86503.01	1333.92	295.46	10.9	12.4	10.1	12.2	9.1	14.9	9.6	9.4
1	H11	1	RASA1	NM_022650	sample	24.4908256880734	121.993119266055	7.6897913005656	539907.130733945	3745.43564079741	8.39220183486239	30.2110091743119	1.78850860313056	123410.635321101	2067.17984866373	436	13.1	10.6	2.8	12.2	12.8	0.7	4.1	14.4	36.5	8	12.6	37.8	14.9	8	38.3	1979767	93760.29	1669.24	363.96	13.5	10.8	8.9	16.3	14.4	8.3	10.6	13.8
1	H11	2	RASA1	NM_022650	sample	24.5745856353591	108.128913443831	4.8927984295483	415594.298342541	3274.56898375368	9.1804788213628	33.7532228360958	1.90808063227922	134772.976058932	2045.18791345345	543	6.1	10.7	2.8	7.4	9	0.2	5	10.3	45.9	6.6	9.6	44.4	10.9	5	45.7	1728883	84213.26	1353.69	300.68	9.4	6.6	6.8	9.6	9.4	5.9	10.3	9.6
1	H11	3	RASA1	NM_022650	sample	23.1763157894737	99.9605263157895	5.24970544361392	385759.371052632	3206.19409807873	7.17894736842105	24.4973684210526	1.61977516125257	90957.9868421053	1722.51443290365	380	8.7	18.4	2.9	7.1	10.8	0.5	1.6	13.7	41.8	6.3	14.2	42.4	11.8	8.9	42.4	1715890	77007.78	1362.55	270.1	10.8	6.6	7.1	23.7	8.9	6.3	7.1	22.4
1	H12	1	KDM5C	NM_004187	sample	23.996062992126	113.57874015748	5.30246096744632	468159.996062992	3528.595982771	7.83267716535433	26.0826771653543	1.54313589468477	100825.049212598	1809.58447995162	508	8.1	18.3	1.8	11	12.8	0.4	4.9	17.9	36	7.9	18.3	38.8	13.2	13.8	39.4	1832445	88896.05	1543.9	320.63	10.8	10.8	6.7	17.5	11.8	9.8	7.9	16.3
1	H12	2	KDM5C	NM_004187	sample	24.1592039800995	117.611940298507	5.85090761158337	502822.049751244	3697.26940917675	6.91791044776119	22.8532338308458	1.58006334860074	87706.7213930348	1869.25288570896	402	10.4	7.5	2.2	14.7	7.2	0	4.2	12.4	40.3	9	9.2	36.6	16.2	5.7	37.3	1887189	95509.13	1596.07	350.88	13.2	7	10.2	6.5	15.7	5.5	13.7	2.5
1	H12	3	KDM5C	NM_004187	sample	19.9249492900609	73.1419878296146	4.38947992194145	278249.592292089	2934.84736576679	5.92697768762678	17.8275862068966	1.41671628628581	60095.9411764706	1538.49789424339	493	5.1	36.5	2.4	8.9	25.8	0.2	4.1	23.3	38.1	3.7	28.2	38.1	7.3	20.9	37.7	1654045.5	84380.83	1227.99	287.43	10.8	12.2	9.1	18.7	9.9	19.5	8.3	19.9
1	H13	1	FAS	NA	sample	25.5472312703583	130.270358306189	7.52937553471139	577147.605863192	3704.42807271729	8.91205211726384	35.4560260586319	1.7443817417783	154756.537459283	1940.36788156184	307	12.1	9.4	4.6	11.1	9.1	0	6.2	12.7	32.6	11.1	9.4	34.2	17.3	5.2	35.2	2059338	96669.89	1708.19	377.06	14.3	7.8	10.4	13.4	12.4	8.1	9.4	13.4
1	H13	2	FAS	NA	sample	26.0192771084337	125.720481927711	5.92065308837444	536693.448192771	3729.97234543841	11.4361445783133	45.9012048192771	2.49035977080921	197609.638554217	2540.98880973212	415	9.6	8.7	4.3	14.2	4.6	0.7	7.5	10.1	50.6	13	8.2	48.9	19.3	5.1	49.9	2075867	103516.79	1683.1	407.11	16.1	5.3	12.3	7	18.6	2.7	14.5	3.9
1	H13	3	FAS	NA	sample	21.0981308411215	89.9088785046729	5.4299342551562	369450.553738318	3073.66915707791	7.38084112149533	27.0023364485981	1.43096546897652	105762.296728972	1528.23914951194	428	8.4	27.1	4.2	12.9	22	0	4.9	21.7	34.8	7.7	21.7	35.3	12.1	18	35	1689179	89388.93	1369.08	341.89	14	17.8	11.9	19.6	14.5	18.7	9.8	14.7
1	H14	1	PTPRC	NR_052021	sample	23.578853046595	108.327956989247	6.34931611738539	442939.326164875	3468.60017971495	9.32974910394265	36.4390681003584	2.03579588460085	154112.508960573	2061.75199887304	558	8.8	16.8	3.4	9.1	15.1	0.5	3.2	14.3	36.4	5.7	13.1	39.4	10.4	8.1	40	1723676	86909.27	1485.24	311.96	9.1	9.3	9	23.1	10	10	10.4	22.8
1	H14	2	PTPRC	NR_052021	sample	24.1751527494908	116.993890020367	7.52466844077006	507670.930753564	3558.24156862659	10.4236252545825	42.2668024439919	2.18460346936679	186777.867617108	2316.89946508255	491	10.6	10.8	5.3	11.8	9	0.2	3.7	14.3	46.2	10	10.8	45	15.7	5.3	45.6	1933947	104083.92	1591.58	371.69	13	7.7	19.1	8.8	12.8	5.5	22.2	7.5
1	H14	3	PTPRC	NR_052021	sample	22.6754032258065	102.747983870968	5.01125581387629	415094.399193548	3307.04645901955	9.05443548387097	34.4979838709677	1.85731406148124	144572.443548387	2059.24900575783	496	8.3	16.5	7.5	10.7	14.9	0	4.4	15.7	44	9.3	15.3	43.8	13.5	9.5	43.8	1768848.7	99575.68	1390.57	350.6	12.9	8.7	16.1	10.7	11.1	9.3	16.9	7.9
1	H15	1	PTPRU	NM_133178	sample	24.6041666666667	128.469907407407	6.64073369402007	550154.701388889	3819.84350147798	9.0625	34.9699074074074	1.9516159531988	144800.569444444	2052.75787811553	432	13.4	6.5	4.6	12.5	7.6	0.7	3.5	11.8	37.5	9.7	9	39.4	16.7	6	39.1	1998412	94380.41	1692.13	339.45	14.1	9	8.3	11.3	15.3	6.2	10.2	9.7
1	H15	2	PTPRU	NM_133178	sample	25.2166666666667	132.158333333333	6.9688289251697	602183.04375	3937.15753379487	8.24791666666667	31.43125	2.16038766984939	135846.435416667	1999.664842983	480	12.1	6	4.2	19.4	5.6	0.2	5.6	10.4	40.6	14	7.3	38.3	23.5	4.4	39.8	2090081	97841.16	1778.79	356.16	18.8	6.7	14	11.2	21.2	3.8	17.3	7.1
1	H15	3	PTPRU	NM_133178	sample	25.7044854881267	129.986807387863	5.10772105789506	561207.182058048	3759.05534326416	8.71240105540897	32.9261213720317	1.8641560952617	130000.16358839	1974.23080170168	379	12.7	7.9	7.9	16.1	6.1	0	5.5	9.8	41.7	11.9	7.9	42	19.3	5.3	40.9	2097484	94479.77	1620.66	329.35	16.6	4.5	11.3	11.3	15.3	3.2	12.1	9.5
1	H16	1	FUBP1	NM_003902	sample	22.6805555555556	106.3	6.90119171024611	456871.819444444	3344.12549675608	8.50833333333333	29.2111111111111	1.71470463263413	117158.922222222	1842.51242781137	360	10.6	23.6	1.9	10.6	24.4	0.8	5.3	19.7	35.6	8.3	18.3	38.1	11.1	12.2	37.2	1735525	90930.65	1437.49	318.4	10	15.3	10.8	18.6	10.3	18.9	11.4	18.6
1	H16	2	FUBP1	NM_003902	sample	22.4793650793651	103.069841269841	6.85372932808869	445146.60952381	3412.58923964111	10.8888888888889	39.7650793650794	1.96975647118561	163421.815873016	2199.3373668325	315	11.4	20.6	2.2	10.5	20.6	0.3	6.3	21.9	49.8	9.8	20.6	47	14.9	11.7	49.5	1783514	110356.38	1450.56	389.78	12.4	12.1	22.2	10.8	13.7	17.8	21.6	3.8
1	H16	3	FUBP1	NM_003902	sample	23.4915254237288	95.1779661016949	4.27946202633562	357312.375706215	2993.2137325138	9.88418079096045	34.9830508474576	2.32937771311967	129835.141242938	1892.17485824181	354	8.2	25.1	4.2	6.8	30.2	0.3	7.1	21.8	45.8	8.2	20.9	45.5	9.6	15	45.2	1685765.4	93840.71	1282.76	312.3	10.5	14.4	15.3	15	7.3	16.4	12.4	11.9
1	H17	1	CHEK1	NA	Positive	19.0984126984127	170.406349206349	38.9670224625126	1512310.44444444	5704.06385366508	5.60634920634921	15.7650793650794	1.23662951809887	62143.7301587302	1664.38396973231	315	29.5	11.7	0.6	32.1	12.7	0	3.2	30.2	25.1	24.8	16.5	24.8	32.4	10.2	25.1	4909701	87069	3607.16	300.25	31.4	11.1	6.7	17.5	34.6	11.7	8.6	19
1	H17	2	CHEK1	NA	Positive	21.3770491803279	185.43606557377	37.3535578959854	1643581.29508197	5783.30758513593	6.02950819672131	18.327868852459	1.41104984730824	67980.3213114754	1766.570126174	305	28.2	6.9	2.3	34.1	7.9	0	5.2	23.6	36.4	26.9	8.2	26.6	36.4	5.9	28.9	5233430	87382.54	3786.5	307.05	35.1	4.9	8.9	7.2	35.7	3.9	8.9	5.2
1	H17	3	CHEK1	NA	Positive	20.0868055555556	205.256944444444	32.9943088218751	1938590.88194444	5867.24221141106	3.94791666666667	12.2118055555556	1.24759149686068	43478.2569444444	1351.80953812723	288	32.3	8.3	5.9	34	8.3	0	4.2	25.3	26.4	32.6	12.2	24	36.8	9	24	5534382.1	87051.18	3878.51	312.88	33.3	9.4	7.3	10.4	34	6.6	9.7	6.9
1	H18	1	CHEK1	NA	Positive	18.9757575757576	179.590909090909	41.2920040395134	1694302.08787879	6069.85890442931	4.52727272727273	13.3090909090909	1.20195713387391	53122.8454545455	1575.60502306234	330	30.6	10.6	2.1	37.6	12.4	0	3.6	31.2	20.6	27.3	14.5	23	34.8	9.1	23.6	5531586	95174.32	3973.59	335.86	34.2	9.1	10	12.4	38.2	10	11.2	11.8
1	H18	2	CHEK1	NA	Positive	18.8364779874214	176.528301886792	38.3488078813198	1561874.2327044	5835.73172354927	4.49685534591195	12.6729559748428	1.42221287188514	43831.8679245283	1498.96215696483	159	36.5	7.5	2.5	35.2	6.9	0	2.5	34	30.2	30.8	14.5	22	35.2	10.1	23.9	4645340	84191.94	3813.92	311.49	35.8	11.3	6.9	14.5	37.7	3.8	10.7	8.2
1	H18	3	CHEK1	NA	Positive	19.4470588235294	240.721568627451	55.6508572702013	2596071.0627451	7180.00978601326	3.40392156862745	9.73333333333333	1.37921115286812	37870.9294117647	1372.64730114742	255	42	10.2	3.9	48.2	9.8	0.4	5.1	27.8	23.9	42.4	9	22	46.7	5.5	20	7673432.8	76408.42	5248.36	271.12	46.7	6.7	6.3	18.8	48.6	8.6	7.8	23.1
1	H19	1	CHEK1	NA	Positive	19.7391304347826	185.336956521739	34.234736036083	1676765.55434783	6090.79922258211	5.09239130434783	15.3777173913043	1.2422822302469	60490.1548913043	1547.80580672371	368	36.7	3.3	2.4	35.1	6	0	3.3	26.9	24.5	26.9	9	27.4	33.4	5.7	26.9	4884180	86610.47	3921.06	323.19	31.8	9.5	8.7	18.8	38.6	3.8	9	11.7
1	H19	2	CHEK1	NA	Positive	20.008658008658	222.437229437229	38.7222038711379	2211876.87878788	6813.55895270801	4.3982683982684	12.4242424242424	1.23297278606245	46592.0735930736	1585.13079850968	231	40.7	6.1	2.6	45.5	7.4	0	3.5	26	29.9	36.4	7.8	20.3	45.5	4.3	23.4	6406162	95020.98	4737.85	338.49	44.2	6.9	11.7	6.1	46.8	5.6	14.7	2.6
1	H19	3	CHEK1	NA	Positive	20.4838709677419	215.267990074442	35.2898714533208	2066072.06947891	6415.98476665636	3.52357320099256	9.87593052109181	0.989622368781973	33485.2853598015	1194.89701603913	403	40.7	5.7	2.7	42.2	5.5	0	4.7	22.3	22.6	36.7	7.2	19.6	40.9	3.7	18.9	6055219	79189.33	4402.19	277.87	38.2	6	6	12.4	42.7	4.5	6.9	11.2
1	H20	1	CHEK1	NA	Positive	18.4401408450704	191.151408450704	39.8845163727652	1821378.13028169	6378.23801960839	5.78521126760563	16.5985915492958	1.31136846539569	64961.1197183099	1774.87083584144	284	38	8.1	1.8	39.1	8.1	0	2.5	33.5	26.4	30.3	13.4	30.3	39.1	8.8	29.9	5579306	88337.07	4384.65	328.51	36.6	7.4	7.4	14.4	40.5	6.3	9.2	13
1	H20	2	CHEK1	NA	Positive	20.21875	194.098214285714	38.6252008963233	1718953.12053571	5936.14623413452	4.54464285714286	13.0669642857143	1.4177857231698	50592.6383928571	1636.23642051137	224	35.3	6.2	2.7	34.4	4.9	0.4	1.8	23.7	29	31.2	7.6	21.4	38.8	3.1	21.4	5121400	91234.19	3803.2	318.21	33.5	6.2	12.5	6.2	33.9	3.6	11.6	4
1	H20	3	CHEK1	NA	Positive	18.8062678062678	189.076923076923	41.6288282422368	1764279.17378917	6135.19138170665	3.91168091168091	12.5726495726496	1.25278347709584	46295.3076923077	1334.7493489972	351	38.2	7.1	5.1	40.5	6.8	0.3	3.7	31.6	22.2	30.2	11.4	21.4	39	7.4	21.1	5364263.5	82286.48	4134.94	308.82	35	11.1	6.8	11.7	41	6.3	10.8	6.8
1	H21	1	CHEK1	NA	Positive	19.3777173913043	204.902173913043	33.7025975261277	2019675.22282609	6425.1168155554	5.46195652173913	16.7527173913043	1.18800388344819	63711.8994565217	1549.79873057646	368	38.9	7.9	1.6	40.8	7.3	0	3.3	32.9	22.3	31.2	14.4	23.9	38.3	9	25	5714958	88224.14	4372.12	325.3	37.5	14.1	6.8	14.9	42.7	8.2	9.2	10.9
1	H21	2	CHEK1	NA	Positive	21.4754098360656	207.724590163934	30.6473771032792	1878667.35737705	5926.88276254862	4.70819672131148	14.4098360655738	1.37398628171342	53205.131147541	1494.36814883821	305	35.1	6.6	2.3	37	6.9	0	5.6	22.6	29.5	32.1	8.9	23.3	37.7	5.9	24.3	5427430	83629.7	3998.96	299.1	36.7	7.9	6.6	10.8	39	5.6	8.2	5.2
1	H21	3	CHEK1	NA	Positive	18.9082278481013	201.474683544304	42.2838874215379	2018227.28164557	6243.02445589911	4.09810126582278	14.2215189873418	0.916212298153165	57539.3955696203	1112.99811445479	316	37	8.5	3.5	39.6	10.4	0	4.1	32.3	22.5	35.4	13.9	20.6	40.2	8.5	21.2	6058399.8	86419.77	4314.85	350.12	38	10.4	7.6	10.8	40.8	7.3	11.4	8.5
1	H22	1	CHEK1	NA	Positive	19.1872340425532	188.859574468085	26.120137281164	1732912.68085106	5831.23105038422	4.2468085106383	14.668085106383	1.90555167353362	61936.1021276596	1551.72383303356	235	31.5	6.8	3	34.9	8.9	0.9	1.7	29.8	17.4	27.2	13.6	18.7	32.8	9.4	20	5043174	91352.47	3779.3	346.35	30.6	10.6	8.1	13.6	32.8	7.7	11.9	10.6
1	H22	2	CHEK1	NA	Positive	19.9053627760252	206.81072555205	34.4496127003255	1989118.14511041	6403.07592185219	4.26182965299685	12.8801261829653	1.31804495847136	49633.3470031546	1625.18162746784	317	37.5	4.1	3.5	42.3	4.7	0.3	3.2	24.6	29.3	34.1	7.6	20.8	40.7	4.1	21.8	5840418	95351.06	4270.8	359.91	38.5	7.6	11.4	8.2	42	4.7	12.6	5.4
1	H22	3	CHEK1	NA	Positive	18.8925373134328	200.438805970149	36.6020408639907	2001572.39104478	6459.76580189575	2.88955223880597	8.75820895522388	0.986659529935788	30666.0865671642	1057.1025165422	335	38.2	4.8	3.6	42.1	5.4	0	1.8	26	17.6	31.9	9.6	16.4	39.7	5.7	16.4	5984840.9	76229.94	4386.8	275.92	36.7	7.5	6.9	22.4	41.2	4.5	8.1	17
1	I03	1	RPA32	NA	Positive	28.3569794050343	175.892448512586	9.2626643157326	1117666.2402746	4902.11975605141	7.05720823798627	20.1899313501144	1.52388625582257	81735.7391304348	2066.51157168612	437	23.3	8.2	1.4	33.2	4.3	0.2	13.7	12.4	31.1	27.2	10.8	33.4	35.5	5.7	34.8	3880232	91795.54	2847	321.83	39.4	6.9	8.5	12.4	38.9	3	9.4	10.1
1	I03	2	RPA32	NA	Positive	26.7037914691943	165.800947867299	9.19435852571636	1052328.38151659	4615.81447615373	5.91469194312796	17.5876777251185	1.54836009139524	73829.0497630332	1833.25609022795	422	21.8	6.4	2.4	33.4	6.4	0.5	14.9	16.1	35.8	26.3	10.9	29.6	34.6	5.7	32.2	3592088	91741.89	2620.2	317.78	37.2	9.2	10.4	13.3	37.7	4.5	11.6	11.6
1	I03	3	RPA32	NA	Positive	26.030612244898	164.619897959184	12.7711552723656	1165564.29336735	4904.14765951896	5.33928571428571	14.4336734693878	1.5605991297246	56587.9642857143	1693.93433968546	392	23.2	13.5	2	35.7	8.4	0.3	13.5	18.9	35.7	29.8	14	32.4	37.2	7.9	30.4	4140172.7	84060.9	3008.17	294.28	42.9	7.7	8.4	8.4	42.9	6.4	6.9	6.1
1	I04	1	RPA32	NA	Positive	25.5971896955504	184.786885245902	13.6953810033905	1416392.54098361	5480.62889358313	8.02341920374707	22.0819672131148	1.59678413645042	89185.7049180328	2279.48925379167	427	29	9.8	1.4	39.6	7.3	0	11	19.9	35.1	30.2	12.2	38.6	39.3	7.7	39.3	4582248	104339.95	3420.11	371.12	44.5	8	13.6	14.5	45.2	4.7	15	10.8
1	I04	2	RPA32	NA	Positive	27.6077981651376	170.020642201835	12.2051941542921	1106647.56651376	4969.06660093111	7.1651376146789	20.3715596330275	1.9912369485237	91811.9380733945	2248.14088284661	436	23.9	7.1	3.7	37.2	4.1	1.8	14.2	13.1	45	28.9	6.9	36.9	40.1	3.9	40.1	3852799	115044.08	2906.69	399.6	43.1	4.8	20.2	4.1	43.1	1.8	21.1	2.3
1	I04	3	RPA32	NA	Positive	26.7780269058296	167.910313901345	10.4442276375434	1129937.31390135	4781.38345092275	4.69730941704036	12.5627802690583	1.16947655420899	46050.5403587444	1576.99675189041	446	22.9	12.3	1.6	37.7	10.3	0.2	13.2	16.8	30.3	28.9	13.5	29.1	37.9	9.2	28.9	4015411	88977.34	2885.47	304.46	43	8.3	8.5	10.3	43.7	9	8.5	6.3
1	I05	1	RPA32	NA	Positive	26.3496801705757	173.388059701493	11.5906313210083	1141434.07889126	5133.23470795546	5.64605543710021	15.4008528784648	1.51535018534364	63893.9957356077	1938.68937043914	469	25.4	8.5	2.1	35.4	7.7	0.6	10.4	18.6	24.9	25.6	12.2	28.1	35	7	29.2	3691473	94040.94	2986.16	338.09	35.6	10.9	9.8	13.4	38.8	6.4	10.9	12.2
1	I05	2	RPA32	NA	Positive	29.0186170212766	178.696808510638	9.77618042705351	1099843.84042553	4606.74249261675	5.95212765957447	16.3164893617021	1.33793029825588	63142.4707446809	1788.07907200561	376	21	6.6	1.6	30.9	5.1	0	17.6	13	36.2	31.1	9.3	25.8	38.3	4.8	29	3625336	90331.98	2576.22	303.09	38.8	8.8	12	13	38.3	3.2	7.7	8.2
1	I05	3	RPA32	NA	Positive	26.7060240963855	148.946987951807	9.93435741177213	940509.628915663	4517.23993584899	4.36144578313253	12.655421686747	1.05551128347904	48510.3686746988	1447.11363354536	415	18.3	12	1.9	31.8	7.7	0.2	12.5	15.7	26.5	24.8	11.3	25.1	30.4	6.5	23.6	3655423.4	86756.44	2646.53	297.79	35.9	6.5	7.7	11.3	37.6	4.8	7.5	9.4
1	I06	1	RPA32	NA	Positive	27.2080200501253	177.155388471178	13.6752111445426	1188131.58646617	5147.42345947964	5.94987468671679	15.874686716792	1.36675270927226	62380.4586466165	1840.03242139904	399	25.3	10.3	1.8	33.6	6.8	0.5	11.8	16	28.3	24.8	10	30.3	35.3	5.8	31.8	3903601	93033.7	3007.97	321.12	37.3	7.3	8.5	11.8	39.3	4	7.8	8.5
1	I06	2	RPA32	NA	Positive	25.310447761194	165.680597014925	9.43002546139908	1005611.9761194	4679.57118327227	5.84477611940298	17.6149253731343	1.6534030793748	77785.5223880597	1938.73172084591	335	25.4	7.5	2.1	34.3	6.6	1.2	8.7	16.1	36.1	26	9.9	29.3	37.6	7.2	33.4	3282835	96908.79	2583.32	351.62	36.4	9	9.9	10.1	37.3	3.9	12.5	4.2
1	I06	3	RPA32	NA	Positive	27.9348739495798	169.310924369748	11.1235521116258	1143822.57142857	4984.01256623211	4.66596638655462	13.5756302521008	1.1981029502316	52122.4180672269	1523.38323841767	476	22.3	8.4	2.1	35.7	5.9	0.4	14.9	15.3	29.4	27.5	9.7	27.7	36.8	4.2	26.9	4027006.2	77591.69	2970.35	266.57	39.9	6.7	6.1	18.9	41.6	5.3	5.5	20.2
1	I07	1	RPA32	NA	Positive	25.4970760233918	169.017543859649	13.9948123988162	1141401.80701754	5071.61034930663	6.34210526315789	16.8450292397661	1.47189137466806	72333.1549707602	1948.17366902748	342	25.4	8.5	1.5	35.1	10.2	0.6	12.9	20.2	29.5	26.3	14.9	31	37.4	9.4	31.9	3777053	99078.65	2907.01	351.22	38.6	10.2	10.5	16.1	40.4	7	12.6	14
1	I07	2	RPA32	NA	Positive	29.3601286173633	194.951768488746	10.1815682028049	1346215.29581994	5450.38608045368	5.68488745980707	13.7073954983923	1.31015207857418	55354.7942122187	2020.38259116378	311	26.4	5.5	0.3	47.3	4.5	0.3	16.4	12.5	43.7	34.4	6.8	29.9	46.6	2.6	33.4	4476830	104583.79	3189.87	353.67	49.5	6.1	15.8	7.4	51.8	3.5	17.4	3.5
1	I07	3	RPA32	NA	Positive	27.49343832021	156.333333333333	7.10975311046301	959959.3832021	4507.29807948898	4.41207349081365	11.005249343832	1.03353094129017	38588.813648294	1499.06393066488	381	17.8	13.1	1	32.5	9.2	0.5	14.4	16.5	31.5	26	16	27.3	32.5	9.7	26.2	3555207.5	74338.07	2610.1	260.99	39.1	11.3	6.6	25.7	39.9	7.1	6.8	21
1	I08	1	RPA32	NA	Positive	25.9567430025445	171.391857506361	13.8999288428182	1196075.44020356	5001.99055419026	6.80407124681934	19.3638676844784	1.46218995237526	79459.058524173	2001.58094933486	393	23.4	10.2	1.8	30	7.1	0.3	9.7	17.6	30.5	25.7	10.7	33.3	33.6	7.1	34.9	3926302	95762.34	2909.69	342.06	38.2	8.4	10.9	14	36.6	5.1	11.2	14
1	I08	2	RPA32	NA	Positive	27.3319672131148	170.901639344262	14.6320547894868	1077608.30327869	4872.1098244869	7.17622950819672	21.2377049180328	1.74777914154532	86385.2540983607	2190.02262786159	244	23.8	5.3	3.3	31.6	3.3	0.4	12.7	10.7	46.3	25.8	4.5	34.8	38.1	2.5	38.5	3606097	99994.13	2793.82	343.22	39.3	4.1	15.2	6.6	38.1	2.9	13.5	4.5
1	I08	3	RPA32	NA	Positive	28.1694214876033	184.669421487603	9.7001632800585	1260291.76446281	5010.39279545068	5.44214876033058	15.1404958677686	1.37303039367739	63658.6570247934	1647.20684274094	242	26.9	12	3.3	42.1	6.6	0	16.1	14.9	33.5	35.1	11.6	31.4	42.6	8.7	31.4	4384311.5	89250.93	3005.67	302.33	47.5	6.6	12.4	11.6	48.3	2.5	10.3	13.2
1	I09	1	ARHGAP35	NM_004491	sample	23.8369781312127	120.278330019881	6.56244620740124	518507.383697813	3655.98641445774	8.90457256461233	33.0318091451292	1.94793257070833	130461.709741551	1941.79010797915	503	12.7	11.5	4.6	10.5	10.5	0.2	4.8	16.7	40.4	8.7	13.9	42.5	12.3	8.5	42.9	1935616	89393.92	1617.52	321.02	9.3	10.9	7.4	16.5	11.9	5.8	7.8	10.9
1	I09	2	ARHGAP35	NM_004491	sample	24.5417956656347	122.349845201238	5.98515056109162	548983.458204334	3525.02080072514	11.1393188854489	41.2414860681115	2.13092946394255	165950.263157895	2304.04958101319	323	12.4	11.8	3.1	13.6	8.4	0.3	4	13.6	52.3	10.5	10.5	49.5	16.4	6.8	50.5	2129473	95620.98	1579.66	331.08	13.9	6.2	12.7	6.5	14.6	3.7	12.1	3.7
1	I09	3	ARHGAP35	NM_004491	sample	22.7753378378378	99.9222972972973	5.49545240119376	401501.986486487	3321.84104493191	8.51351351351351	30.2263513513514	1.85239721577275	112286.158783784	1883.7086998391	592	10.1	17.1	5.2	9.6	14	0.2	4.4	18.2	45.6	5.9	17.2	46.1	10.8	11.1	46.1	1687310.6	95288.08	1364.88	342.47	9.3	9.1	11.3	9.6	8.8	8.4	12.8	6.2
1	I10	1	AHNAK	NM_024060	sample	23.4075144508671	104.728323699422	5.87004249427892	419439.358381503	3439.36053479106	13.3988439306358	49.7803468208093	2.54892885188606	240703.731213873	3100.86722980407	346	7.5	19.1	6.4	7.2	16.8	0.9	4.3	22.5	52	5.5	19.4	57.2	8.4	15	59	1928486	139872	1499.21	472.12	9	11.3	26	25.1	9.8	9	26	24.9
1	I10	2	AHNAK	NM_024060	sample	23.2464589235127	107.096317280453	5.9952536720248	423807.011331445	3344.2572146652	10.6317280453258	41.3824362606232	2.0245750347901	179528.416430595	2427.48290154231	353	9.3	13	5.1	10.5	13.9	0.6	5.4	17	48.7	7.4	11.9	44.5	13	7.4	47.3	1916862	145190.64	1441.12	506.36	12.2	7.1	29.2	9.6	11	7.4	33.1	7.9
1	I10	3	AHNAK	NM_024060	sample	24.2399049881235	103.795724465558	4.46209778759249	386115.684085511	3043.96651553615	12.0878859857482	43.9144893111639	2.05760830025722	193963.58432304	2631.14087162491	421	6.4	20	6.2	7.8	23.3	0.2	5.5	16.4	54.9	9	16.9	53.9	11.4	10.5	54.6	1786249.2	135956.07	1247.8	451.58	11.9	8.1	29.9	9.7	8.8	13.1	31.1	9.5
1	I11	1	SH2B3	NM_005475	sample	27.1237113402062	145.125773195876	7.09060790800373	654993.301030928	3829.27939452923	11.3051546391753	47.7072164948454	2.37077858330022	217144.232989691	2417.34894279097	485	14.2	5.8	9.1	15.1	7.4	0.6	5.6	9.5	43.3	14.2	7	46.6	19.2	4.1	47.4	2250454	100322.62	1692.62	348.89	15.1	7	10.9	9.5	15.3	6	12.2	7
1	I11	2	SH2B3	NM_005475	sample	25.8800705467372	119.814814814815	5.72066444899013	485390.917107584	3385.35889480562	10.4902998236332	41.7548500881834	2.1413308216531	178927.71957672	2156.18525611982	567	8.1	8.8	4.4	9.5	7.9	0.4	6.2	11.5	44.8	10.8	10.1	43.9	16	5.6	44.8	1858812	101485.84	1397.09	352.8	13.1	8.6	14.5	8.6	10.9	7.6	15.2	2.6
1	I11	3	SH2B3	NM_005475	sample	24.8199052132701	113.504739336493	5.36678246698865	434764.490521327	3297.78615206038	9.32227488151659	36.2345971563981	1.87063313219997	146752.447867299	1902.47267488971	422	9.5	9	9	10	13	0.2	6.2	14.5	43.8	11.1	11.6	44.1	15.2	7.3	43.4	1792777.4	86253.28	1361.51	292.56	13	7.8	9	10.4	10.7	11.8	9.2	9
1	I12	1	MSH2	NM_000251	sample	24.4442105263158	119.126315789474	7.37936777745637	532300.810526316	3850.56964558492	9.02947368421053	32.3557894736842	1.75875915243325	123859.261052632	1931.72514720038	475	11.6	9.1	2.9	12.6	8	0	4.8	12.8	40	7.2	10.3	40.8	13.9	5.5	41.5	2031433	86429.1	1741.14	306.91	13.5	8.8	4.2	13.1	15.6	6.3	6.3	10.9
1	I12	2	MSH2	NM_000251	sample	26.9198396793587	128.286573146293	5.56207780657484	541813.002004008	3635.07377219255	8.78156312625251	31.1382765531062	1.73154041343891	114284.076152305	1754.59494952816	499	8.4	6.8	2.4	11.2	5.4	0.2	7.2	10.8	41.9	12.4	5.8	39.5	17.6	3	40.7	2007078	84470.7	1537.27	298.92	15	7.8	6	10.8	14.6	3.8	7.4	9
1	I12	3	MSH2	NM_000251	sample	23.7363184079602	104.439469320066	5.09463140356146	400947.467661692	3155.23691705795	6.7379767827529	22.3582089552239	1.51772522909682	71882.0016583748	1490.50466467814	603	6.8	12.6	2.7	7.5	15.3	0	4.3	11.3	39.1	6.3	10.4	39.3	9.3	6.3	38.1	1546873.2	67265.06	1199.21	235.84	7.5	14.8	1.2	18.2	7.8	18.2	1.7	18.6
1	I13	1	NOTCH1	NM_017617	sample	23.605459057072	122.456575682382	7.51282226917392	574844.191066997	3827.36498495877	10.9379652605459	40.4590570719603	2.09239133011964	158029.873449132	2328.655280161	403	10.9	11.2	4	11.9	9.4	0.2	4.7	12.7	47.1	8.9	11.2	48.4	14.1	6.9	49.4	2097678	100840.9	1781.76	359.79	10.7	4.7	10.9	8.2	13.4	4.5	12.2	7.7
1	I13	2	NOTCH1	NM_017617	sample	24.1754756871036	115.408033826638	5.08403783190401	479881.467230444	3494.05971001828	9.6723044397463	34.7441860465116	1.95895436717919	132907.350951374	2150.56810228016	473	8.9	8.5	3	11.4	5.9	0.2	5.3	12.7	49.7	10.6	8.7	47.6	14.8	5.7	48.6	1836340	86812.99	1490.86	325.04	11.2	7.2	10.4	18.6	12.5	2.1	13.3	16.3
1	I13	3	NOTCH1	NM_017617	sample	22.0873287671233	95.6866438356164	4.92956249973961	360077.97260274	3231.0701496449	9.42979452054795	34.1506849315069	1.96871932090446	124854.493150685	1917.2492322678	584	7.5	13.7	5.5	8.2	13.2	0	2.4	12	48.8	4.3	12.2	49	7	6	49	1542554.5	78103.87	1291.27	291.07	6.2	7.7	6.2	11.6	7.7	9.2	8.2	13.4
1	I14	1	RAD51	NM_133487	sample	30.3740157480315	171.996062992126	8.27259903902988	883961.078740158	4348.40464936897	4.99212598425197	9.22047244094488	0.972033597413957	29159.9291338583	1504.8124674786	254	15.4	7.1	0.8	19.7	7.5	0.4	19.7	16.9	26.8	28	13.8	25.2	38.2	7.9	24	2981332	104184.96	2112.56	334.12	33.1	10.2	16.9	15.7	20.1	5.9	13.4	14.6
1	I14	2	RAD51	NM_133487	sample	26.6888888888889	156.507407407407	10.5083931441265	851381.066666667	4524.47812619465	3.18148148148148	6.9	1.04934925416691	22204.7740740741	1291.70516197926	270	18.9	9.3	1.5	26.3	8.1	0.7	12.2	16.3	25.9	27.8	8.9	15.6	36.3	6.7	17	2889468	99800.96	2204.79	355.12	33	7.4	13.3	8.5	28.1	4.1	12.6	4.1
1	I14	3	RAD51	NM_133487	sample	28.6700251889169	142.785894206549	7.65438307926398	612435.078085642	3696.59782486209	2.06549118387909	4.84382871536524	0.770441562712614	14094.1108312343	929.815273732257	397	11.8	12.3	1.8	13.6	9.8	0.3	16.6	17.9	18.4	23.7	14.1	12.1	27.7	9.1	10.3	2209837.3	68658.27	1621.75	228.21	22.4	14.9	5.3	29.7	13.6	6.3	4.3	31.5
1	I15	1	ZFHX4	NM_024721	sample	25.3892215568862	127.684630738523	5.92304858875366	574154.676646707	3830.33768996204	10.3413173652695	39.3672654690619	2.11585860698874	160369.223552894	2249.31963841301	501	12.4	12	3.6	17.2	9	0.4	4.2	12.6	43.7	8.6	11.6	46.5	15.2	7.8	46.9	2087438	97846.88	1725.35	349.57	10.2	7	8.8	14	16.6	4.6	9.4	11.4
1	I15	2	ZFHX4	NM_024721	sample	23.0434782608696	113.173913043478	8.04102669362235	509413.127329193	3846.82480045109	8.98757763975155	33.6273291925466	2.09259374524987	134371.590062112	1973.1117586396	322	14.9	14	3.1	18	9.6	1.6	7.5	22.4	44.4	10.2	16.8	41	20.5	10.9	41.6	2057107	83714.6	1852.7	312.28	17.1	8.4	7.5	14.3	20.8	1.9	11.8	11.2
1	I15	3	ZFHX4	NM_024721	sample	26.25	132.766826923077	5.72260387405199	614393.747596154	3816.30257832494	11.3798076923077	43.9495192307692	2.12154030237198	171165.872596154	2105.09631675283	416	15.6	8.7	7.9	18	8.2	0	7	10.3	51	14.7	8.2	50	20.2	4.8	50.7	2139391.4	89995.91	1712.08	319.32	16.1	4.8	10.8	11.8	17.5	4.6	11.3	8.9
1	I16	1	KMT2C	NM_170606	sample	24.2478386167147	109.031700288184	7.10199102926587	441364.158501441	3471.71294328967	9.59942363112392	34.4409221902017	1.99053964543698	130934.39481268	2085.1955615725	347	8.4	15.9	4.6	11.5	16.7	0	6.1	16.7	42.9	5.5	15.9	45.2	9.5	9.2	44.4	1728246	92088.23	1524.48	343.83	8.4	13.5	10.4	15.3	12.1	13.8	12.7	13.8
1	I16	2	KMT2C	NM_170606	sample	24.7083333333333	121.284722222222	5.94143802688869	531071.039351852	3661.20714300819	9.75	35.724537037037	1.88618692335409	144633.474537037	2156.71520343565	432	10.9	7.9	3.7	13.2	10	0.7	7.2	12.7	49.1	12.5	9.3	44.4	17.1	5.1	46.5	1982544	97395.38	1614.63	344.89	14.4	8.3	13.9	8.8	14.4	8.1	13.7	6
1	I16	3	KMT2C	NM_170606	sample	23.3885714285714	99.1504761904762	5.72493411948921	385719.691428571	3145.68867174978	9.37714285714286	32.4019047619048	1.85892219304082	112297.977142857	1811.27224021463	525	9.1	17.1	3.8	10.1	23	0.2	5.5	18.7	48.4	7.8	15.8	48.6	11.2	10.7	48.2	1627950.9	84446.3	1380.59	300.56	10.7	16.2	10.3	20	12	16.4	11.6	19.4
1	I17	1	RPA32	NA	Positive	28.1465517241379	178.64367816092	12.0675190868286	1181733.70402299	5035.4034353826	8.45402298850575	24.3965517241379	1.55047119820945	100622.227011494	2277.21149927406	348	22.1	9.5	1.7	35.1	5.2	0	12.9	14.9	39.7	26.1	9.8	39.4	36.5	6.6	41.7	3992429	103474.18	2914	352.53	39.7	6.6	13.2	9.8	37.6	6.3	11.8	8.9
1	I17	2	RPA32	NA	Positive	28.6254295532646	164.030927835052	10.2812723601388	944544.391752577	4503.67378493309	6.52920962199313	18.6460481099656	1.28582743479453	75354.4158075601	1834.06128578574	291	19.2	5.8	1	27.5	5.2	0	16.2	13.1	37.5	26.8	8.9	32	36.1	4.1	33.7	3201465	89623.99	2410	307.95	37.1	7.2	9.6	11	36.4	4.8	9.6	6.5
1	I17	3	RPA32	NA	Positive	29.8292682926829	162.526829268293	7.98092809868349	987337.490243902	4259.6125533891	4.8780487804878	13.8317073170732	1.24129399508037	46577.7609756098	1438.85679668666	410	14.1	12.4	2.7	27.3	9.8	0	16.8	11.7	31	24.4	7.8	29	31	5.9	27.8	3585894.5	73118.55	2353.78	240.18	36.8	6.6	3.2	15.4	35.1	9.3	2.9	17.6
1	I18	1	RPA32	NA	Positive	28.160237388724	196.338278931751	12.0277600867706	1320684.29970326	5164.41756309815	6.47181008902077	18.2848664688427	1.65500140329699	74609.9881305638	1992.18741808945	337	30.6	6.2	2.4	39.2	8.6	0.6	12.5	17.2	32	32.3	12.2	35	41.2	6.5	35.6	4208067	91790	3029.6	315.6	41.2	8.3	10.1	15.4	44.8	6.5	8.3	17.5
1	I18	2	RPA32	NA	Positive	28.2669789227166	167.168618266979	9.16880510232077	1007315.61124122	4530.12215368641	6.30210772833724	16.9648711943794	1.44061288886302	66331.4941451991	1944.56885295215	427	22.7	5.2	1.2	28.8	5.9	0.2	15	12.6	41	25.5	7	31.1	34.2	3.5	33.5	3425325	88924.34	2491.97	313.36	39.1	7.3	8.7	9.1	38.6	6.6	11	6.8
1	I18	3	RPA32	NA	Positive	29.4094903339192	175.750439367311	9.1973210183826	1109021.63796134	4727.2732116664	5.82601054481547	15.9033391915641	1.49663882827904	61798.5114235501	1777.6034549002	569	22	7.4	3.9	34.8	6.5	0.5	17.4	12.7	37.3	31.1	10.5	36.2	38	5.4	35.9	3850133	94044.95	2702.01	350.59	41.3	7.2	12.1	15.8	41.7	4.2	10.9	16.3
1	I19	1	RPA32	NA	Positive	25.5721784776903	166.88188976378	11.6936500955443	1166051.03674541	5102.31839755685	6.42257217847769	15.7742782152231	1.32527007803727	57478.4278215223	1855.16338699695	381	22.6	13.9	1	34.4	8.9	0.3	11.3	23.4	30.7	23.6	15.7	33.1	33.9	9.7	34.1	3991664	98312.51	3006.63	338.78	39.6	6.6	10.2	12.3	39.4	6.3	10.5	11
1	I19	2	RPA32	NA	Positive	24.5164556962025	158.260759493671	10.6112897259195	1025028.62278481	4504.69365619408	6.65063291139241	18.8405063291139	1.29063204766705	76689.235443038	1838.01760201252	395	22.3	17.2	1	33.9	16.5	0.3	12.9	27.3	38.2	25.8	18.7	29.1	34.4	14.2	32.4	3324648	84097.63	2608.45	296.14	37	18.7	13.7	23.8	39.2	15.2	13.2	21.3
1	I19	3	RPA32	NA	Positive	29.827868852459	174.806010928962	10.9008876952262	1073125.64754098	4725.14560736394	5.42622950819672	14.6393442622951	1.12439808208851	52305.2322404372	1568.48466074664	366	22.4	7.9	1.6	37.2	4.9	0	17.5	11.7	36.6	28.4	9.3	31.1	38	4.9	31.4	3939548.1	89882.36	2737.63	306.38	42.6	6.3	11.2	7.7	45.6	3.6	9.3	7.7
1	I20	1	RPA32	NA	Positive	28.9508196721311	172.948477751756	9.36035770509533	1034214.89227166	4696.07998765062	6.49414519906323	17.7494145199063	1.26106441322384	71245.393442623	1969.63052866963	427	19.2	9.4	0.9	32.3	7.3	0.2	16.9	12.9	28.6	25.8	9.8	30.7	35.4	5.6	31.9	3506177	98544.78	2645.78	350.68	34.9	7.3	11.7	15.9	36.1	5.4	13.1	14.3
1	I20	2	RPA32	NA	Positive	27.8	186	12.5218728130955	1287946.41694915	5149.79978489559	7.14237288135593	21.1661016949153	1.75163810346436	85451.1593220339	2107.38153519804	295	27.1	7.1	3.1	39.7	4.4	0.7	14.2	15.6	40.3	33.9	8.8	36.3	42	4.7	38	4341706	101781.2	3123.4	355.66	43.7	5.1	16.3	7.8	43.4	2.4	17.3	5.8
1	I20	3	RPA32	NA	Positive	26.2367688022284	156.83286908078	11.4311093681066	991330.264623955	4718.01935617639	5.86072423398329	15.4651810584958	1.25684993431491	57814.7966573816	1767.63580765513	359	23.1	8.6	2.2	35.9	7.2	0	11.7	15.3	38.4	26.5	9.7	35.1	37.3	5.8	36.2	3453127.3	90555.53	2744.33	324.47	39.8	6.4	13.6	13.1	43.5	4.7	13.4	8.6
1	I21	1	RPA32	NA	Positive	28.3456221198157	176.149769585253	11.2162707774146	1126041.56221198	4853.55564961716	7.30875576036866	20.2903225806452	1.47492413968647	82196.2396313364	2010.41188287771	434	21.9	10.8	2.1	31.3	9.9	0.2	15.4	17.1	34.6	27.2	11.1	36.9	35.9	8.3	38	3823547	101131.13	2784.98	349.08	39.6	9	12.9	14.7	37.1	7.8	12.4	14.3
1	I21	2	RPA32	NA	Positive	25.5111111111111	166.35	10.92011038353	1154036.61944444	4890.21559856244	5.01944444444444	14.1944444444444	1.34365002363573	50704.375	1529.91357196639	360	23.3	9.4	3.1	33.1	7.2	0.3	10.6	20	31.7	23.3	13.1	26.1	35	7.8	28.1	3792369	88080.57	2823.45	320.74	37.5	7.2	11.4	8.9	37.8	3.6	11.4	5.8
1	I21	3	RPA32	NA	Positive	26.2992874109264	170.408551068884	9.3001897953766	1110130.51781473	4567.83657816357	5.48931116389549	14.8361045130641	1.18201310738406	55003.729216152	1572.80867126381	421	25.2	10.7	1.2	33	11.6	0	12.8	17.3	36.3	30.2	14	34.9	34.9	8.1	34.2	3575492.3	91669.11	2609.13	313.96	36.3	11.4	12.8	14.5	38	8.6	10.7	9
1	I22	1	RPA32	NA	Positive	27.1815718157182	187.089430894309	13.3814716762909	1279658.88617886	5148.89672174989	6.710027100271	19.6016260162602	1.50667983185113	86296.9376693767	2224.05604541969	369	29	5.1	2.2	37.9	6	0.8	12.5	16.5	29.8	30.4	10.3	33.1	39.8	4.9	35.2	3966121	102423.62	2996.88	369.85	40.4	8.4	13.3	10	43.6	5.4	13.6	7.9
1	I22	2	RPA32	NA	Positive	27.5616438356164	172.065068493151	10.0545457769956	1061549.72260274	4824.0237520567	6.41780821917808	16.5787671232877	1.32654647963731	67506.7465753425	2009.64254562088	292	25.3	6.2	2.4	37	5.5	0	16.1	17.1	41.1	30.5	10.6	31.5	41.8	5.8	33.9	3480982	104429.52	2700.7	367.54	42.1	9.9	14	7.9	43.2	4.5	15.1	2.7
1	I22	3	RPA32	NA	Positive	24.5519480519481	150.251082251082	9.35425789375784	1033318.4047619	4331.79296473236	4.8982683982684	14.9155844155844	1.13666344364261	52524.8722943723	1402.09683692567	462	17.5	18.4	2.4	28.4	15.4	0.2	13	24.5	30.1	24.2	18.4	27.9	31	14.5	28.1	3486861.1	84387.8	2510.75	304.24	34.2	16.7	6.9	24.9	34.4	14.1	9.3	22.9
1	J03	1	ATR	NA	Positive	22.8375733855186	100.941291585127	6.45238976933834	386247.960861057	3244.33353913566	7.48140900195695	24.6634050880626	1.50590313004144	93677.2915851272	1737.48334633524	511	6.7	17.6	1.4	6.1	17.2	0.4	2	11.9	34.8	4.1	12.3	36.4	7.4	9	36.4	1582051	88114.07	1288.77	307.1	5.9	6.3	6.8	12.1	6.7	10.8	8.2	13.7
1	J03	2	ATR	NA	Positive	21.6575342465753	92.0861056751468	4.53405150257635	320138.679060665	3038.73168593745	6.29354207436399	19.9236790606654	1.23969300719929	69612.8023483366	1413.37635781319	511	5.5	12.7	1	6.5	13.1	0	3.3	11.7	34.8	4.5	11	31.9	6.8	6.7	32.1	1361591	89376.42	1106.25	309.65	5.5	7	7.4	7.4	6.8	8.8	7.2	3.7
1	J03	3	ATR	NA	Positive	18.9085365853659	76.9390243902439	5.55283033111028	285087.429878049	2948.71308376238	7.67987804878049	24.2530487804878	1.39923592366478	83419.3231707317	1603.32437815156	328	5.8	22.6	1.2	4.9	27.1	0	2.1	18.3	41.8	4	21	39.6	5.2	11.9	39.3	1316887.3	80552.44	1156.1	282.65	4.9	9.5	6.4	15.2	4.9	16.8	8.5	14.9
1	J04	1	ATR	NA	Positive	20.9888357256778	93.4338118022329	6.12066937847052	397220.089314195	3320.53365847561	7.39872408293461	24.3604465709729	1.59756534888759	97579.5071770335	1766.20717940833	627	7.7	25	2.6	7.7	22.3	0.5	4.9	20.4	33.7	5.4	22.8	36.2	10.2	14.8	37.2	1612933	92712.76	1296.34	327.99	7.7	12	7.8	9.3	7.7	16.3	8	6.7
1	J04	2	ATR	NA	Positive	19.9763313609467	85.0571992110454	4.7963477743468	333818.145956607	3228.44135492167	8.28599605522682	27.7692307692308	1.49462991295289	115090.903353057	1957.10871145393	507	5.5	15.4	1.6	9.3	11	0	1.6	16.8	40.6	3.2	15.4	37.9	6.7	7.3	39.3	1594710	115895.94	1289.88	411.67	7.7	6.9	24.5	8.5	8.3	6.3	26.2	5.1
1	J04	3	ATR	NA	Positive	19.6647940074906	84.8089887640449	5.36218163108853	348633.117977528	3210.41954525665	8.31647940074906	28.9831460674157	1.93751124312399	116763.503745318	1823.76847642852	534	8.4	20.6	4.9	8.6	17.6	0.4	2.2	17.6	41.4	4.9	19.5	41.4	7.7	10.3	41.8	1542204.9	91397.67	1304.26	331.2	8.4	8.2	13.5	15	9.7	11.2	13.5	13.7
1	J05	1	ATR	NA	Positive	21.0458891013384	97.2543021032505	5.71580659253407	387387.210325048	3273.8052962065	8.08413001912046	26.2925430210325	1.52398978168852	100178.625239006	1839.8352473995	523	6.7	22	1.5	5.9	21.4	0.4	2.5	16.6	34.8	4.6	18.2	35.9	8	13.6	37.1	1573415	88358.24	1309.57	305.07	6.7	9.9	7.1	17.4	6.5	16.1	7.6	16.3
1	J05	2	ATR	NA	Positive	21.3068893528184	94.3402922755741	5.72795784330925	365548.014613779	3277.1202991776	7.84968684759917	25.839248434238	1.52259333177756	100679.912317328	1781.6865201409	479	9.4	14.4	1.5	9	11.5	0	1.9	12.7	41.5	5.4	10	38	8.4	5.4	39.2	1498271	92290.36	1297.4	320.66	6.9	7.7	12.9	10.4	8.8	7.7	12.1	7.9
1	J05	3	ATR	NA	Positive	19.5547619047619	84.9785714285714	6.1478782377924	356759.633333333	3176.19334946783	7.64761904761905	24.7238095238095	1.49183074059941	90579.9214285714	1699.16776374683	420	6.4	25.2	2.6	8.3	22.6	0.2	3.3	20.7	41.2	5.2	21.2	40.5	8.8	14.8	39.8	1602298	93772.59	1339.01	325.82	7.9	9.5	11.7	10.2	8.6	14.5	13.3	8.8
1	J06	1	ATR	NA	Positive	21.0433884297521	94.5206611570248	6.5590042577373	370744.917355372	3292.81621931324	8.47933884297521	28.4772727272727	1.60913165911359	115597.380165289	2089.40934724191	484	7.6	20.7	1.7	6.6	20.9	0.6	1.2	16.7	36.8	5.2	18.8	38.4	8.5	11.8	39	1593043	107012.18	1386.49	372.6	7.6	8.9	12.2	10.7	8.1	12.6	13.2	7.9
1	J06	2	ATR	NA	Positive	21.3040201005025	99.1105527638191	5.49492266656013	390478.75879397	3372.432866067	8.44723618090452	29.1658291457286	1.68368432565975	114728.09798995	1996.13170412508	398	9.8	9.8	1.8	10.6	8.3	0	1.8	12.8	43.7	5.5	10.8	39.7	10.3	6	41.7	1644722	94730.46	1359.09	333.12	9.5	5.8	11.6	6.3	11.6	5.5	13.1	2.5
1	J06	3	ATR	NA	Positive	19.4649446494465	81.0682656826568	4.86296574601977	306023.653136531	2921.04968178951	6.00553505535055	18.3413284132841	1.36870036868684	62934.9760147601	1515.60064265309	542	5.9	27.9	1.8	7.2	29.7	0	3.3	21.2	35.8	5	23.8	35.8	6.8	16.6	35.6	1439245.9	84521.14	1131.77	292.4	6.3	12.5	7.7	12.4	5.9	19.6	7.7	11.8
1	J07	1	ATR	NA	Positive	19.6111111111111	94.3444444444444	6.98777561733307	407004.8	3352.31614455877	7.45555555555556	25.575	1.67765768928676	106824.863888889	1813.3439964018	360	10.8	18.1	3.1	8.6	20	0.3	1.1	20.8	31.7	5	17.8	35	7.5	12.5	35.3	1632708	93937.32	1387.46	336.17	6.9	10.6	8.1	11.9	9.4	12.5	10.8	9.4
1	J07	2	ATR	NA	Positive	20.3101449275362	89.3333333333333	4.72784308065705	329069.023188406	3151.04174610634	7.73623188405797	25.0202898550725	1.58156499783992	92419.631884058	1751.39688490153	345	7.5	18	0.9	8.1	18.3	0.3	2.6	16.8	40.6	5.2	15.1	38.6	8.7	9.9	39.4	1538627	87797.2	1282.13	304.33	8.1	8.7	8.4	10.1	11	10.4	9.3	6.4
1	J07	3	ATR	NA	Positive	17.0911854103343	68.4012158054711	3.62898279972192	221516.996960486	2521.09767657807	5.69908814589666	18.0334346504559	1.21775039683552	63027.9088145897	1337.52842623233	329	6.1	31.9	2.1	1.8	36.5	0.3	2.7	31.3	32.8	3.6	32.8	32.8	4	27.4	32.8	1167340.1	82221.24	913.12	294.6	4.3	21.3	7	15.2	2.4	30.4	10.3	12.2
1	J08	1	ATR	NA	Positive	20.204280155642	89.7295719844358	4.88431250824546	351276.564202335	3279.79608501902	8.69260700389105	29.1070038910506	1.69639852289342	112574.523346303	1969.93157986565	514	7.6	23.3	1.6	8	20.6	0.2	3.3	20.8	36.2	4.7	22.4	39.5	7.2	12.3	40.5	1631151	104822.4	1373.09	368.86	7	10.7	14.6	9.9	8	10.9	15.4	9.1
1	J08	2	ATR	NA	Positive	20.3127147766323	97.2439862542955	5.14814654926376	385107.034364261	3259.87833488657	7.27835051546392	25.0446735395189	1.49327395445644	102219.439862543	1828.92025708878	291	11	14.1	1.7	7.2	13.1	0.3	2.4	16.8	36.4	5.8	14.1	33.3	9.3	7.2	34.4	1541455	89757.36	1330	373.69	8.6	12.4	12.4	20.3	10.7	7.6	14.4	11.7
1	J08	3	ATR	NA	Positive	18.5510752688172	75.2983870967742	5.31355362450853	278378.029569892	3042.86351508512	7.70698924731183	24.6397849462366	1.47714985325772	87169.0994623656	1685.97118117654	372	6.2	27.7	2.4	6.5	28	0	2.7	19.6	42.5	3.5	24.7	40.3	5.9	14.2	40.1	1384149	95390.56	1259.08	334.63	5.6	7.3	13.2	6.2	8.1	14.8	14	3
1	J09	1	STIM1	NM_003156	sample	25.4507042253521	134.781690140845	6.64106583134467	549703.183098592	3737.61288644575	6.27464788732394	20.9647887323944	1.35314126846273	75979.9084507042	1523.00950212955	284	12	4.9	1.4	10.6	7	0.4	4.2	10.2	27.1	11.3	6.3	28.9	19	3.9	29.6	1875319	83226.42	1571.15	298.6	12	4.9	3.5	15.1	11.3	6.3	4.2	14.1
1	J09	2	STIM1	NM_003156	sample	25.5564516129032	131.91935483871	5.79171615787689	568248.319892473	3712.31249038544	8.89247311827957	34.2311827956989	1.85801478076931	142916.586021505	2049.30864941774	372	14.8	5.1	3.8	15.3	5.4	0.5	6.7	12.1	41.7	15.1	8.1	39.8	21.5	4	40.6	2062889	102576.24	1584.72	352.29	18	7.8	16.1	8.3	20.2	5.4	16.1	3.5
1	J09	3	STIM1	NM_003156	sample	25.873786407767	125.495145631068	5.54432127018752	497616.274271845	3544.34073412222	7.81553398058252	28.3106796116505	2.05312969727614	112729.45631068	1822.6044801182	412	9.7	7	4.9	12.1	10.7	0.5	8	11.7	41.7	11.4	10	41.3	17	5.6	41.7	1841730	94086.48	1486.03	331.72	13.6	9	11.2	8	13.6	9.7	13.1	5.3
1	J10	1	DICER1	NM_030621	sample	23.5756097560976	133.817073170732	6.36632392513998	613234.982926829	3926.4964578832	9.00731707317073	33.0268292682927	1.64365963110804	141165.734146341	1937.45131139592	410	19.5	11	2.4	19.5	11	0.2	5.4	18	36.3	13.7	15.1	38.3	22	10	38.8	2200637	108455.78	1704.51	370.51	16.3	10.2	15.6	20	17.6	7.3	16.3	17.8
1	J10	2	DICER1	NM_030621	sample	23.9244060475162	124.408207343413	5.66914211852341	523560.174946004	3587.25140236826	9.1036717062635	33.8250539956803	1.84679426760371	137091.328293737	1993.55050010652	463	17.1	6.9	4.3	13.6	6.7	0.4	3.9	13.4	45.1	12.3	9.3	42.5	19	4.8	43.4	1907520	104359.67	1472.19	367.5	14.3	6.5	17.3	12.5	14.7	5.4	18.6	9.1
1	J10	3	DICER1	NM_030621	sample	22.8336633663366	102.912871287129	5.07250366346802	422058.932673267	3352.42499216294	8.19405940594059	29.9148514851485	1.71397584248029	115128.431683168	1751.34975219753	505	9.5	12.3	4.8	10.3	11.1	0.4	3	13.5	40	6.5	12.9	40.6	11.7	8.5	41.2	1747928.6	87350.29	1364.47	310.93	10.5	5.3	10.3	12.9	10.3	6.7	11.7	10.1
1	J11	1	PASK	NM_015148	sample	26.1326699834163	119.247097844113	5.37418573503204	469873.510779436	3361.41809270272	9.75953565505804	36.212271973466	2.03004633831697	153518.487562189	2129.12855588155	603	9.3	13.8	3.6	8	13.8	0.7	7.8	14.1	39.6	10.1	14.4	43.3	13.1	10.1	43.8	1802981	94351.79	1377.61	324.6	10.3	11.6	9.6	15.8	10	11.6	9	12.9
1	J11	2	PASK	NM_015148	sample	22.9834254143646	101.033149171271	4.8210152467229	393352.998158379	3242.89064388106	8.73664825046041	31.8802946593002	1.71099029752929	132562.02946593	1968.85644142473	543	7.7	12.2	2.2	9	12.9	0.7	3.7	12.3	43.8	6.1	10.5	40.5	8.7	6.6	42	1614848	99775.74	1289.95	346.19	8.5	12.3	13.8	9	9.2	13.8	13.1	4.1
1	J11	3	PASK	NM_015148	sample	23.5216666666667	93.0966666666667	3.96098074070296	310026.7	2845.23141758352	8.45833333333333	29.61	1.76244180344908	106896.328333333	1773.78867553533	600	4	22.3	4.3	4.2	24.5	0.3	5.7	16.5	45.3	5.8	18.5	45.2	7.2	13	44.8	1439259.6	84178.9	1070.81	291.27	5.5	13.5	6.3	12.2	4	17.8	7.7	9.3
1	J12	1	EZH2	NM_152998	sample	25.8057395143488	130.980132450331	5.64701885216129	551791.240618102	3654.67360888335	13.0309050772627	53.6512141280353	2.30842805401537	241319.066225166	2571.33810692638	453	11.3	10.6	7.9	11.3	8.6	0.2	4	11	50.6	11.7	9.9	53	17.9	7.1	53.6	2105694	97133.04	1612.87	334.44	15	4.4	10.6	9.9	12.1	3.8	12.4	9.7
1	J12	2	EZH2	NM_152998	sample	25.9852071005917	132.979289940828	5.64594576705986	551873.112426035	3553.00263216485	10.2426035502959	41.3195266272189	2.21029576929034	161757.443786982	2126.15393659097	338	13	8.3	4.7	12.7	8.9	0	6.5	10.7	45.9	12.4	7.7	43.8	20.1	4.7	45	1957356	84744.85	1498.57	297.91	13.9	8.3	8.3	10.7	13.6	7.4	10.4	10.7
1	J12	3	EZH2	NM_152998	sample	18.6309090909091	86.9472727272727	4.45433674908593	343668.627272727	2791.31212423435	7.78909090909091	29.6290909090909	1.76219730066731	111320.472727273	1679.31508338006	550	8.9	26.4	7.3	12	31.3	0.9	2.4	33.1	40	6.7	29.6	41.3	11.1	29.5	41.3	1514222.2	68002.29	1224.03	269.64	8.4	31.1	8.4	46.4	12.4	31.3	8.9	44
1	J13	1	ATF7IP	NM_018179	sample	26.4597989949749	140.125628140704	7.3684908719471	658157.736180905	3952.64435693261	9.58793969849246	35.3969849246231	1.94436898683751	148432.876884422	2136.99000760768	398	13.6	10.1	3.5	15.6	9	0.3	8.3	14.8	38.9	16.3	12.1	40.5	23.4	8	41.2	2367960	104231.29	1809.51	354.47	19.8	8	11.8	12.3	19.1	6.8	13.3	8.5
1	J13	2	ATF7IP	NM_018179	sample	28.6576923076923	146.503846153846	8.43139865434406	637743.732692308	3801.54131970332	9.675	34.8903846153846	1.81392511141077	146155.130769231	2044.63491282976	520	10.6	6.2	2.9	14.6	5	0.6	9	9.4	46.9	18.8	6	43.3	25.8	3.3	44.4	2135320	93222.66	1670.39	307.12	18.8	5.6	11.3	9.2	16.2	5	9	7.5
1	J13	3	ATF7IP	NM_018179	sample	27.270325203252	128.514227642276	5.28673561815765	500401.869918699	3394.63040940876	9.41056910569106	33.9674796747967	1.74622455046617	130830.168699187	1856.75824662081	492	8.9	7.1	5.3	8.9	9.3	0	7.7	7.5	44.9	13	7.3	43.5	17.9	4.3	43.9	1874181.3	88880.62	1362.84	295.91	11.6	5.9	10.8	7.5	9.1	9.8	9.3	6.5
1	J14	1	RB1	NM_000321	sample	23.6284658040665	109.112754158965	6.89364127175072	478485.073937153	3595.49232499714	9.93530499075786	35.992606284658	1.93847120650914	135775.593345656	2029.46112048688	541	10.2	16.3	2.8	10.5	14.2	0.2	3.9	16.1	44.4	6.3	14.2	46.4	11.1	8.7	46.6	1847965	85948.96	1579.74	309.95	9.4	10.4	5.9	13.1	11.8	9.2	7	11.6
1	J14	2	RB1	NM_000321	sample	24.0899357601713	113.524625267666	5.87325570121689	479594.366167024	3454.48008079709	10.4346895074946	40.0299785867238	1.947256048407	165715.239828694	2157.3529889226	467	10.5	11.1	3.2	10.9	12.8	0.2	4.3	15	46.9	9.2	11.8	43.7	13.7	6.9	44.5	1838357	101234.79	1508.24	362.47	11.1	10.5	14.1	9.9	13.7	7.7	17.8	4.5
1	J14	3	RB1	NM_000321	sample	21.0528925619835	96.6115702479339	5.32993844820862	401915.73553719	3168.83544215683	8.86611570247934	34.7338842975207	1.79215395851194	142947.571900826	1879.29331053834	605	8.8	21.7	9.1	11.1	20.2	0.3	3.5	21.7	42.5	7.9	19.7	43.1	11.7	14.7	42.8	1741067.4	99525.95	1372.99	349.75	11.4	9.9	13.1	9.4	11.1	10.4	15.2	6.1
1	J15	1	RPA2	NM_002946	sample	27.0708860759494	170.010126582278	8.29790600737894	1078921.42531646	5027.33460117362	6.7746835443038	18.2101265822785	1.50800924348085	69049.5240506329	1992.20448287226	395	23	8.6	1.8	33.9	8.1	0.8	11.4	16.5	32.4	25.6	12.2	34.7	33.7	6.3	35.2	3608959	99135.07	2823.13	350.7	32.4	11.4	12.2	19.2	37.2	5.8	14.2	17
1	J15	2	RPA2	NM_002946	sample	28.2765363128492	202.13407821229	15.3118181288809	1442205.74860335	5486.45055998655	7.3072625698324	19.8938547486034	1.81676268170283	78449.0418994413	2136.70369568784	358	30.4	3.4	3.1	43.3	3.6	0.3	13.4	15.6	43.3	36.6	6.7	35.5	45.5	2.8	36.9	4449797	100259.64	3240.36	348.64	46.6	6.4	14.8	9.2	47.8	2.8	13.4	5.6
1	J15	3	RPA2	NM_002946	sample	25.885	192.0625	16.1528930011446	1427870.66	5468.63442334779	5.605	15.1375	1.2720407516879	56725.275	1689.87005405906	400	34.8	6.2	3.2	44.2	5.2	0.2	11	20	36.8	34	11.5	33.2	46	6.2	33.5	4369683.5	91679.59	3384.88	327.48	44.8	11	13.5	14.5	51.5	2.2	12.5	6
1	J16	1	RPS2	NM_002952	sample	23.9025270758123	128.707581227437	7.85301025082175	605101.093862816	3799.46473515545	9.3898916967509	32.14440433213	1.79515761482016	136321.66064982	2237.27572779221	277	10.5	10.1	2.9	14.1	10.1	0.4	5.1	17.3	39	11.2	14.4	42.2	18.8	9	43	2107970	107153.62	1734.04	402.05	14.8	9.7	11.6	8.7	15.2	6.1	17.3	3.6
1	J16	2	RPS2	NM_002952	sample	22.2201834862385	118.660550458716	9.09894094354433	558091.385321101	3841.06301363685	8.5	29.4082568807339	1.95089700919131	114924.825688073	2070.4775280769	218	14.2	9.2	3.7	16.1	9.6	0.5	4.6	21.1	47.7	12.4	13.8	42.2	19.3	6.9	43.6	1965390	89609.98	1762.85	331.88	16.1	10.1	12.4	9.2	17.4	6	13.8	6.9
1	J16	3	RPS2	NM_002952	sample	22.9922480620155	115.174418604651	5.48508161255971	481023.980620155	3444.35793989069	6.83720930232558	24.7441860465116	1.51949861485213	95726.988372093	1679.9137296196	258	13.2	10.5	7.4	14.3	12.4	0	4.7	14.7	34.9	10.9	12.4	34.9	17.8	7.8	34.5	1794373.4	84177.9	1466.73	300.93	14	8.5	8.1	9.3	15.1	7	9.3	6.6
1	J17	1	ATR	NA	Positive	23.0099800399202	103.530938123752	5.96136413799416	402871.900199601	3300.91821230107	8.8562874251497	28.8323353293413	1.56670018248568	118347.203592814	2048.23138995894	501	7.6	19.6	1.6	7.4	19.6	0.6	5	16.2	37.9	6.4	16.6	40.5	10	11.8	41.1	1676932	106479.83	1321.56	383.17	8.2	7.2	11.8	8.6	6.8	14.2	13.6	8.4
1	J17	2	ATR	NA	Positive	21.195652173913	96.4492753623188	5.64337315653801	385977.944444444	3300.55493858467	7.90096618357488	25.5	1.62842555723244	93960.7487922705	1728.1814857543	414	8.5	15.2	2.2	10.6	14	0.2	2.7	15	39.9	5.8	11.6	37.4	10.9	5.6	38.4	1591814	90919.82	1347.97	320.96	9.7	7.2	12.1	10.9	9.9	11.8	12.8	9.7
1	J17	3	ATR	NA	Positive	20.5340314136126	97.1675392670157	7.80749226999862	447639.853403141	3476.2240180163	5.54450261780105	17.2774869109948	1.25023399341528	62060.1282722513	1402.641400941	382	12	18.1	2.4	12.6	14.9	0.3	3.1	17.8	32.5	7.3	17	30.6	13.1	9.9	30.4	1785789.1	92202.65	1492.59	327.57	10.5	10.7	11.8	12.8	12	11.5	12.3	7.6
1	J18	1	ATR	NA	Positive	19.8	92.8785714285714	5.83465757116753	386624.303571429	3425.43883803805	10.325	34.3	2.00166777795619	130899.185714286	2253.24479541137	280	9.3	23.9	1.8	11.8	21.4	0.4	2.9	24.3	45.7	5.7	23.6	48.9	9.3	15	49.3	1626457	104254.34	1450.98	366.96	8.6	10.7	14.6	10.7	10.4	14.3	16.4	9.6
1	J18	2	ATR	NA	Positive	20.8164251207729	93.243961352657	5.46524127778341	354594.028985507	3247.86970590166	8.64009661835749	29.0579710144928	1.85693720306931	116710.625603865	2048.57951903357	414	10.6	15	1.9	8.2	15.9	1	2.9	18.6	42.5	5.1	13.8	40.1	8.2	7.5	41.5	1473834	91125.93	1337.18	326.57	7.7	10.1	11.4	10.1	9.7	10.1	11.4	4.1
1	J18	3	ATR	NA	Positive	19.8629893238434	81.9893238434164	5.33997943900677	296867.014234875	2972.3049412451	7.88078291814947	26.0836298932384	1.54114703502094	90959	1597.25390036262	562	6.9	24	3.6	7.8	21.9	0	2.3	16.7	42	3.7	19.2	42	6.9	12.1	41.6	1362872.2	84804.64	1129.34	313.52	5.2	10.5	6.9	10.9	6.4	15.7	6.4	9.1
1	J19	1	ATR	NA	Positive	20.6791443850267	106.909090909091	7.36732716899634	545439.344919786	3803.2814361544	9.39572192513369	30.5668449197861	1.97789417814343	123581.144385027	2214.019378287	374	15.2	20.9	4	14.4	16.3	0.8	2.9	25.7	39.8	7.5	22.5	43.3	11.5	14.2	43.6	2020441	101759.37	1826.91	374.86	9.6	11.8	13.9	14.4	15.2	11	16	13.1
1	J19	2	ATR	NA	Positive	21.4621409921671	102.516971279373	8.57428957433673	434351.318537859	3400.72751364542	8.79895561357702	30.7075718015666	1.63311921925467	120716.38381201	1912.82174045239	383	10.2	16.4	2.1	12.3	15.1	0	5	17.8	42.3	8.4	13.1	38.9	12.8	6	40.2	1684442	105557.28	1450.41	411.74	10.4	7.3	17.5	7.6	11.2	7.6	21.1	4.2
1	J19	3	ATR	NA	Positive	19.0462724935733	85.2724935732648	5.45801040888137	342191.678663239	3181.0411775576	7.84832904884319	25.5886889460154	1.48480590027189	95451.2390745501	1783.17137648586	389	10.3	22.9	3.3	10.3	24.9	0	2.6	24.9	41.1	5.4	26	40.4	7.7	15.4	40.6	1424370.1	101073.62	1366.63	382.97	7.2	14.4	15.4	10.8	11.3	13.4	17.2	3.3
1	J20	1	ATR	NA	Positive	21.4474474474474	100.861861861862	6.09344157197271	445627.696696697	3229.58187002948	9.91291291291291	32.7477477477477	1.84421490000929	132105.951951952	2228.48766577645	333	7.5	24	1.8	9.9	30.9	0	5.4	21	42	7.8	20.1	44.4	12	15	44.1	1793383	107740.1	1380.48	376.88	10.8	11.4	12.6	8.1	11.1	20.7	15.6	7.2
1	J20	2	ATR	NA	Positive	20.361216730038	96.5931558935361	6.17907235023061	428765.885931559	3382.13824463792	9.28136882129278	31.6045627376426	1.93100176201963	131607.711026616	2283.95422249649	263	9.9	20.2	2.7	11	15.2	0.4	3.4	19	49.4	6.5	15.6	43.3	11.4	11	46	1726064	127262.73	1465.89	473.05	9.9	6.5	27	5.3	12.5	7.6	32.3	1.9
1	J20	3	ATR	NA	Positive	19.3162705667276	81.8592321755027	5.72586897518631	326999.0511883	2925.44146572907	8.28519195612432	27.7897623400366	1.83069020536396	103356.92321755	1828.12179006827	547	6.9	28.7	3.3	6.4	29.3	0.4	2.9	22.1	42	5.1	24.5	42.6	6.9	17.6	42.4	1376701	90448.37	1180.52	329.83	5.7	19.2	13.7	14.6	6.4	21.2	16.1	10.6
1	J21	1	ATR	NA	Positive	21.9692307692308	93.9346153846154	5.36535128575186	363528.044230769	3239.36163641193	8.98076923076923	30.3269230769231	1.90696342411678	123312.521153846	2067.4813046518	520	6.3	24	3.5	7.1	23.5	0.8	3.8	16.7	39.8	4	19.6	41.9	6.7	13.7	42.7	1601385	104931.75	1291.17	363.51	6	10	12.5	8.5	7.3	17.7	14.4	6.7
1	J21	2	ATR	NA	Positive	19.5675675675676	88.0720720720721	6.05206348278915	350098.378378378	3072.96692644398	8.15540540540541	26.5765765765766	1.54088878920529	105878.738738739	1931.35305814042	444	8.3	17.3	0.9	7.2	17.8	0.2	1.8	18.9	40.3	5	16	36.7	7.7	10.6	37.6	1432087	97556.04	1219.31	376.63	6.8	11.3	14.9	11.9	6.8	11.9	15.1	7.4
1	J21	3	ATR	NA	Positive	20.6979405034325	86.9656750572082	5.32491557096211	321515.151029748	3072.57317389294	7.81235697940503	25.8466819221968	1.44458530482311	97365.9794050343	1772.99203243566	437	6.4	20.4	2.5	6.6	19.9	0	3.4	14.2	41.4	5	15.8	40.3	6.9	9.2	40.3	1363534.4	94545.69	1194.14	333.79	5.3	10.1	11.2	6.6	7.3	14.6	12.8	1.6
1	J22	1	ATR	NA	Positive	21.7847222222222	98.9050925925926	5.30130683108895	408246.719907407	3331.37326245922	8.73611111111111	28.0439814814815	1.6963897347808	108478.724537037	2004.58280119671	432	7.9	22.5	1.4	9.3	20.6	0.5	3.2	14.6	39.1	5.6	18.3	41	8.8	10.9	41.2	1706693	106034.51	1374.35	373.7	8.3	9.3	13	10.9	8.3	15.3	14.8	11.3
1	J22	2	ATR	NA	Positive	19.8559077809798	99.2247838616715	9.7278518739631	480731.634005764	3578.85756300041	8.2507204610951	27.342939481268	1.53047170502305	109803.870317003	1827.83035222741	347	13.3	16.7	1.7	13	18.7	0	3.5	22.2	39.2	8.4	17.3	36	11.8	9.8	37.5	1726993	94604.43	1644.3	353.02	11.2	13	14.4	13	14.7	9.5	17	7.2
1	J22	3	ATR	NA	Positive	16.2581344902386	64.4555314533623	3.90512289361163	204149.700650759	2515.44429410867	6.6702819956616	22.5401301518438	1.32640084555538	81447.704989154	1445.54396858622	461	6.9	28	3.3	4.6	37.5	0	1.7	30.2	33.4	2.2	32.1	32.5	4.1	28.9	32.3	996425.3	78670.85	943.66	316.31	2.6	25.8	10.8	27.1	3.5	21.7	13	23.9
1	K03	1	OTNT	NA	Neutral	22.3496332518337	111.195599022005	6.41532719092256	513214.349633252	3562.65537917034	9.14914425427873	33.9682151589242	1.85316909972116	133706.391198044	2049.66501873678	409	9.3	11.2	4.4	10.3	17.1	0.5	2.4	18.8	40.8	7.8	16.4	43.3	13.4	10.5	43.5	1905154	86757.67	1583.69	317.97	10.3	13.9	8.3	21.5	11.5	13.4	11.5	22.5
1	K03	2	OTNT	NA	Neutral	22.9974226804124	102.510309278351	5.60929883516939	412536.559278351	3416.37779447042	9.39432989690722	35.4536082474227	2.05597402473595	126842.984536082	1971.31305504402	388	8.2	12.9	3.6	10.3	7.2	0.3	4.1	15.7	48.5	4.9	12.6	45.1	9.8	7.7	47.2	1843819	85390.22	1524.74	310.94	12.1	6.2	7.5	8.8	14.7	3.4	10.8	4.9
1	K03	3	OTNT	NA	Neutral	20.7748691099476	100.138743455497	5.41581991029347	440285.926701571	3598.90297240527	7.76701570680628	28.3115183246073	1.72970555295461	110757.45026178	1932.32166983746	382	13.6	13.9	5.8	17.3	11.3	0.3	3.7	21.5	40.8	8.1	18.1	40.8	14.4	11.8	41.1	1768550.6	92583.65	1534.42	354.68	13.6	11.8	10.7	9.9	17.8	8.4	18.1	6.8
1	K04	1	OTNT	NA	Neutral	24.7758620689655	118.974137931034	6.65388678884793	510306.456896552	3696.63011022777	11.3491379310345	44.2435344827586	2.33941801448795	191212.456896552	2606.43645296594	464	11.4	12.1	6.5	11.9	8.6	0.4	3	12.7	49.6	6.2	9.9	53.4	12.7	6.7	54.3	1985414	106130.87	1681.11	383.5	10.1	6.9	13.8	6.9	14	5.2	16.4	5
1	K04	2	OTNT	NA	Neutral	25.0445544554455	116.932343234323	5.39553910338951	485877.191419142	3605.75601622979	9.67326732673267	36.4075907590759	2.02813609948138	152130.547854785	2267.54905034168	606	8.9	6.3	3.3	12.7	4.6	0.7	5.4	9.4	50.3	9.4	5.6	46.5	16.3	2.3	48.3	1905075	105708.56	1554.82	374.58	11.9	5.8	15	5.9	13.9	4.8	16.3	3
1	K04	3	OTNT	NA	Neutral	23.2586956521739	109.045652173913	6.94381686936384	457851.834782609	3533.63193987853	8.4695652173913	31.5217391304348	1.85392192059557	124214.513043478	1931.21048447218	460	12	8	7.8	12.4	8.7	0.4	4.6	15	44.6	7.8	11.7	44.3	10.7	5.4	44.1	1761589.2	91455.97	1564.71	325.74	9.6	11.5	10.9	13.5	14.3	6.3	11.7	7.6
1	K05	1	OTNT	NA	Neutral	24.7520833333333	115.741666666667	7.32434173107682	479433.591666667	3527.73470805409	7.9125	29.2520833333333	1.76139151479521	108276.341666667	1737.02320963658	480	8.5	14.4	3.5	9.4	12.1	0	3.8	11.7	35.8	6.7	9.4	38.5	11.7	6.2	38.1	1855325	82101.14	1487.92	286.22	9.2	5.8	4.6	15.4	8.8	9.4	5.6	19.8
1	K05	2	OTNT	NA	Neutral	25.2047531992687	119.670932358318	5.94555106163308	506828.511882998	3490.52207312158	9.38391224862889	34.5393053016453	1.94580138333324	135449.400365631	2074.60121332874	547	8.4	7.7	2	9.3	4.6	0.5	6	9.5	47.7	9.7	7.1	45.3	13.9	3.8	47.3	1983343	89529.27	1491.23	306.28	12.8	5.9	7.3	5.3	12.1	4.6	7.9	3.5
1	K05	3	OTNT	NA	Neutral	20.9918962722853	78.8897893030794	3.94151958609412	271835.990275527	2836.0801512193	7.51215559157212	23.9529983792545	1.71473321140699	74532.2755267423	1631.50098068643	617	3.9	26.6	3.2	4.2	21.7	0.3	3.7	16.9	46	4.7	20.3	46.5	5.7	13	45.2	1503908.6	67117.22	1082.81	226.92	7.3	9.2	2.9	21.9	5.3	14.4	2.8	24.5
1	K06	1	OTNT	NA	Neutral	23.7073608617594	112.183123877917	6.09330579264969	460956.84021544	3464.37396356951	6.9640933572711	25.8240574506284	1.73103463570084	101325.876122083	1631.46496702146	557	8.3	11.5	3.4	10.1	15.6	0.4	4.5	13.8	29.6	6.8	13.1	33.8	11.1	8.1	33.6	1821820	78775.98	1473.78	272.34	10.1	10.1	2.7	19.2	10.6	11.5	3.8	20.1
1	K06	2	OTNT	NA	Neutral	25.3736263736264	121.380952380952	5.14039090154063	491953.271062271	3543.57889374703	8.84981684981685	32.4981684981685	1.79846231587767	127777.807692308	1912.41716887289	546	8.8	5.7	2.2	9.9	4.2	0.2	4	8.4	46.3	9.3	4.6	43.2	15	2.4	44.3	1871300	91263.36	1453.2	314.38	13.2	4.9	6.2	5.9	12.1	4	6.6	2.7
1	K06	3	OTNT	NA	Neutral	22.1538461538462	89.2527472527473	4.86380700962331	346062.159340659	3269.15980849264	7.50732600732601	26.0989010989011	1.87016282421633	99144.467032967	1853.07411019619	546	4.6	19	5.5	7	11	0.5	2.7	14.5	41.4	5.1	14.8	42.3	8.4	8.6	42.5	1641596.7	85746.1	1298.84	302.53	8.6	9	7	11.4	8.6	10.3	6.6	9
1	K07	1	OTNT	NA	Neutral	24.0597014925373	118.712153518124	6.46137260431064	531143.699360341	3741.73895002838	8.86140724946695	31.6652452025586	1.86943924194611	118725.646055437	2007.46125002375	469	11.3	11.5	1.9	11.9	11.5	0	3.4	12.6	42.6	8.3	12.4	43.9	14.3	7.5	44.6	2061441	84712.41	1708.17	300.63	12.8	7	6	18.6	14.3	6.8	6.6	17.5
1	K07	2	OTNT	NA	Neutral	23.3364140480592	111.066543438078	6.13422707592444	468089.611829945	3577.62832986981	8.46580406654344	31.2606284658041	1.76567746190417	122949.07948244	1920.34996375949	541	12	9.2	2.8	13.3	8.3	0.2	3.9	14	41.4	8.1	11.1	40.3	15.7	5.7	40.7	1884692	93254.3	1599.8	339.85	15.5	7.6	10.7	10.2	17	4.4	12	6.5
1	K07	3	OTNT	NA	Neutral	21.5043227665706	91.5302593659942	4.85732700136511	371517.363112392	3398.12118764719	9.0806916426513	33.4121037463977	1.88941812368372	130758.262247839	1934.90057660893	347	8.1	23.1	5.8	11.2	13.5	0.3	2.6	15.3	47.3	4.9	16.4	46.7	10.4	8.6	46.4	1811171.1	94128.23	1448.36	329.91	12.4	4.6	10.1	4.3	14.4	8.9	13	4.6
1	K08	1	OTNT	NA	Neutral	23.2224199288256	109.224199288256	5.64955040993735	441754.40569395	3494.95066483164	8.96619217081851	33.914590747331	2.06010645867632	141862.548042705	2187.53716740491	562	8.5	13	4.8	8.4	11.7	0.5	2.3	13.3	40.7	5.2	11.6	44.5	9.4	6	45	1769883	103196.25	1464.82	373.54	8	8.4	10.1	10	9.3	8	12.1	8
1	K08	2	OTNT	NA	Neutral	21.4837209302326	111.702325581395	7.88674217875176	522271.897674419	3767.09743103679	8.34186046511628	31.9511627906977	1.89770924576351	133308.118604651	2061.59753343963	430	12.3	11.9	3.7	16	9.1	0.9	5.6	21.2	42.3	10.7	13.3	41.2	17	6.5	42.6	2088580	97756.07	1731.61	346.5	16.3	8.4	14.2	9.3	17.7	6.7	14	4
1	K08	3	OTNT	NA	Neutral	21.8441814595661	95.3925049309665	5.33760814967479	370959.082840237	3316.48583497471	8.4930966469428	31.1301775147929	1.87092622988831	116746.090729783	1865.30871881395	507	8.7	13.8	7.3	9.9	13.8	0	3	15.8	46.2	5.5	14.6	45.8	9.9	9.1	45.2	1592766.4	81608.45	1408.27	298.55	8.9	10.8	5.7	13	10.5	9.5	7.9	9.5
1	K09	1	RAD21	NM_006265	sample	24.8461538461538	160.48	6.93587382431292	773956.569230769	4313.09684783284	8.44923076923077	33.5323076923077	1.63196593843059	148313.756923077	1966.6580156181	325	35.4	6.5	4.6	27.4	4.6	0.3	6.2	14.5	31.4	20	8.9	33.2	31.7	5.2	33.5	2593117	107762.05	1959.05	379.24	27.4	5.8	14.2	9.2	25.2	2.8	16.6	8
1	K09	2	RAD21	NM_006265	sample	21.5266666666667	144.6	7.77659648935885	712331.06	4294.10681992692	6.38333333333333	23.83	1.60946411695796	97139.89	1528.05185213278	300	37	6.3	2	27.3	5.3	0.7	3	20	30.7	17.3	11	29	34	6.7	28.7	2408824	94491.86	1944.84	350.71	22	7.7	14	11.7	24	2.3	15.7	8.3
1	K09	3	RAD21	NM_006265	sample	23.5970149253731	150.701492537313	8.04785945816869	699641.528358209	4153.52659620669	6.64776119402985	25.8597014925373	1.53504728712477	106208.907462687	1388.64788322024	335	35.8	6.6	6.3	26	6.3	0.9	5.1	17.3	31	20.6	11	31	33.1	5.4	30.4	2282453.8	88155.34	1850.49	325.68	20.6	10.1	11.3	16.7	24.8	3.3	14.6	13.1
1	K10	1	CUX1	NM_181500	sample	24.8487584650113	134.769751693002	7.66254998350103	655972.029345372	4091.85153927838	8.72911963882619	32.1264108352145	1.78393001219036	132041.720090293	2101.92729871085	443	15.1	7	3.6	16.3	8.4	0	4.5	14	38.6	10.2	10.6	40.9	18.1	6.1	41.1	2281551	97269.37	1942.16	355.44	15.6	10.8	7.9	12.2	18.1	7	9.9	6.8
1	K10	2	CUX1	NM_181500	sample	24.7734204793028	130.150326797386	7.29496014668665	622292.806100218	3987.78594379311	8.9520697167756	34.0392156862745	2.11989328065619	135355.921568627	2156.13107619416	459	14.6	5.7	4.8	18.5	4.1	0.4	4.4	8.9	46	12.4	5	42.7	22.9	2.6	44.7	2182941	90864.25	1912.96	328.02	19	4.6	8.7	11.1	22	2.2	12.4	7.6
1	K10	3	CUX1	NM_181500	sample	24.7139784946237	123.976344086021	5.80333977111321	549039.819354839	3720.32372365558	9.48602150537634	34.9849462365591	1.82449065657839	132222.608602151	1928.60425755156	465	12.5	4.7	5.6	16.1	5.8	0	5.2	10.3	48	12.7	6.9	46.9	18.9	3.9	47.1	2000446.4	86307.2	1622.83	304.82	13.8	6.5	8.6	11.2	17	5.6	9.7	9.9
1	K11	1	POLE	NM_006231	sample	31.7010050251256	154.402010050251	5.85676022898514	721561.896984925	3804.24428098873	12.0954773869347	39.7462311557789	1.86198550630559	167366.753768844	2280.65897402081	398	12.3	12.1	1.8	15.6	11.3	0	21.9	12.8	44.7	20.9	12.1	47.5	23.1	7.3	47.7	2623299	110091.31	1834.48	363.95	25.1	11.6	17.6	12.8	19.6	7.8	11.8	7.8
1	K11	2	POLE	NM_006231	sample	31.8305647840532	148.900332225914	6.28620772772722	662114.584717608	3696.00741271491	12.5681063122924	42.1960132890365	2.44438258430413	175571.162790698	2426.75815202138	301	10.6	12.6	1.7	19.3	9.3	1.7	24.9	13.6	53.2	22.3	10.3	51.5	26.9	6	51.8	2640816	108304.99	1813.9	397.5	29.9	6.3	18.9	10	26.9	4	15.3	9.6
1	K11	3	POLE	NM_006231	sample	34.0688524590164	165.754098360656	5.75127905279023	839193.272131148	3975.05452775843	14.3377049180328	46.1245901639344	2.12294120323021	188496.603278689	2627.37972775077	305	15.4	11.1	3.9	21.6	9.5	0.3	26.9	10.2	59.3	25.6	8.5	56.7	31.8	4.6	58.7	3161385.2	112633.16	2094.72	375.54	33.1	7.9	17.4	11.1	28.9	5.2	17.4	9.8
1	K12	1	NCOA6	NM_014071	sample	26.8488745980707	133.927652733119	7.17429029681075	607637.189710611	3890.84102688507	10.7379421221865	41.6382636655949	2.20094945356892	181808.278135048	2291.02372535432	622	11.3	7.2	4.3	14	7.2	0.6	7.6	11.4	44.4	12.2	8.2	47.6	18.2	5.5	48.7	2147352	100182.05	1735.03	355.56	14.6	7.7	11.7	10.5	15.4	6.6	11.4	9
1	K12	2	NCOA6	NM_014071	sample	24.7383900928793	123.414860681115	6.05518270410558	539424.405572755	3754.5919591184	9.19195046439629	36.9705882352941	1.75441623711189	162084.856037152	1971.97272441563	646	13.5	5.6	4.5	14.2	5.9	0.2	6.2	12.5	39.5	12.4	9	35.8	19	4.2	36.8	1959087	86086.48	1624.48	309.89	16.1	7.9	8.5	13.5	17.5	5.1	9.8	11.6
1	K12	3	NCOA6	NM_014071	sample	24.3537735849057	121.879716981132	5.79150552406037	559307.801886792	3767.94624365731	9.19575471698113	37.0754716981132	1.84679582987372	150077.858490566	1855.65173888545	424	13.2	6.8	8.3	17	7.3	0.2	6.4	11.8	40.3	14.6	9.9	41	19.6	7.1	41.7	2031088.5	92268.5	1658.78	331.6	15.8	7.8	9.2	9	17.5	5.9	11.6	4.7
1	K13	1	APC	NM_000038	sample	26.6396396396396	125.563063063063	6.47822400867978	502390.686936937	3412.9886574078	10.9594594594595	42.8963963963964	2.07881922329505	185473.114864865	2205.48777601252	444	7.7	14	4.7	7	16.2	0	8.3	12.2	43.7	10.8	11.9	45.9	15.8	9	46.2	1921034	96134.14	1438.23	323.31	12.6	9.5	12.4	15.3	10.1	10.4	10.1	15.8
1	K13	2	APC	NM_000038	sample	25.16	114.696	5.90315768544031	453127.082	3456.52483988404	10.548	40.204	1.97486225935567	164001.072	2008.68348546692	500	8.8	9.8	2.8	12.2	10.6	1	6.2	14.6	48.2	10.8	9.4	45.6	14.4	5.6	46.4	1776816	78561.78	1449.29	268.63	12.8	13.6	9.6	20.6	13	9.8	9.8	19.4
1	K13	3	APC	NM_000038	sample	25.5649484536082	106.090721649485	4.17510864730955	358397.210309278	3049.21104985738	11.0886597938144	41.9773195876289	2.03740225024255	167903.888659794	2152.64035576343	485	3.9	12.4	6.2	5.6	14.6	0.4	4.9	10.1	49.3	6.4	10.9	49.7	10.3	7.6	49.7	1589425.7	96740.41	1199.51	326.69	6.6	7.4	17.5	14.2	6	6	16.9	11.3
1	K14	1	CREBBP	NM_004380	sample	26.5043668122271	126.106986899563	7.45240288818018	537351.871179039	3678.79296333002	10.4781659388646	39.0720524017467	1.91345568709283	157389.722707424	2076.98737674432	458	9.4	11.6	3.9	10.9	14.6	0.4	5.9	11.4	41.5	7.4	9	44.3	14	5	44.3	1979885	92946.9	1647.99	311.56	12	8.5	6.3	14.6	13.1	9	5.5	11.6
1	K14	2	CREBBP	NM_004380	sample	24.8148148148148	120.462962962963	6.02094276513574	504274.608465608	3660.84968691493	9.29100529100529	35.4550264550265	1.91523531494472	148366.888888889	2045.72930413306	378	12.4	7.1	2.4	13.8	7.4	0.5	4.5	12.2	45.8	11.4	9.3	40.7	17.5	3.7	43.1	1876894	89192.32	1601.58	328.84	13.8	6.6	10.6	12.4	15.1	4.5	13.8	9.5
1	K14	3	CREBBP	NM_004380	sample	23.9759519038076	103.655310621242	4.17549522468956	379410.921843687	3058.59829148453	9.97595190380762	36.9939879759519	1.83581039876537	143908.410821643	1999.31364308087	499	5.6	14.2	3.8	6.6	17	0.2	5	14	46.9	7.4	14	47.3	10.4	8.6	47.1	1637340.1	90752.01	1245.1	342.14	8.4	11.6	8.6	10.8	8	12.2	10	7.6
1	K15	1	MGA	NM_001080541	sample	26.9609856262834	130.82340862423	6.39435830779422	547933.683778234	3560.65620213803	11.0020533880903	39.6447638603696	2.0521401507229	164506.550308008	2410.54319922505	487	9.2	12.7	2.5	8.4	14.2	0.2	6.6	9	46.2	11.3	9	49.9	15.2	5.7	50.5	1988996	103600.32	1530.01	354.79	11.3	7.4	14.4	16	9.4	9.4	12.9	16.8
1	K15	2	MGA	NM_001080541	sample	26.3294930875576	117.698156682028	5.42677442345342	475389.283410138	3379.5491913455	10.3202764976959	36.8663594470046	1.7678234580888	145470.304147465	1998.69012577549	434	7.6	9.7	0.5	7.6	8.3	0.2	8.1	11.3	47.7	9.7	9	43.8	12.4	5.8	44.9	1791912	87977.78	1438.7	307.13	9.9	8.1	12	15.2	9.2	5.3	12.7	12.2
1	K15	3	MGA	NM_001080541	sample	26.3964143426295	120.490039840637	4.56177444530776	477301.653386454	3322.7534150406	9.63346613545817	34.1752988047809	1.93941301556795	134483.731075697	2180.1353988818	502	9.2	10.4	4.6	10.8	9.6	0	6.2	7.6	50.4	13.3	7.8	50.8	16.3	5.2	50.6	1837475.4	95857.7	1345.7	324.66	12.9	6.6	11.8	7.6	9.6	6.6	10.8	4.6
1	K16	1	CHEK1	NM_001274	sample	16.7964601769912	183.979351032448	39.2079885154197	1821559.81120944	6920.94554142553	4.0353982300885	11.2477876106195	1.30045660193008	44694.796460177	1556.0585705724	339	42.8	6.8	2.9	45.7	7.1	0.6	1.8	40.1	18	28.6	16.2	21.2	40.4	9.4	22.4	5422685	89725.17	4725.4	357.71	37.2	13.3	10	19.8	47.8	6.5	14.5	11.2
1	K16	2	CHEK1	NM_001274	sample	20.4568527918782	206.875634517766	35.390926393807	2005838.30203046	6663.24403070947	4.65482233502538	13.6954314720812	1.36372811524714	47610.078680203	1515.18099840129	394	37.8	6.6	2.3	42.1	4.6	0.3	4.1	27.9	33.2	33	8.4	26.4	43.7	4.6	27.7	6093050	73804.5	4593.78	267.37	42.9	7.9	3.8	11.2	45.9	1.3	5.8	8.1
1	K16	3	CHEK1	NM_001274	sample	19.5434782608696	215.073913043478	34.8751105941211	2068987.38695652	6609.4696282282	2.67391304347826	7.24782608695652	0.765490691039586	25344.6739130435	981.436871355297	230	41.7	3	0.9	44.8	7.4	0	5.7	28.3	17.8	36.5	8.7	13.9	44.3	5.2	12.6	5697977.8	71812.47	4617.2	259.86	38.3	11.3	6.5	22.2	46.1	6.1	5.7	15.2
1	K17	1	OTNT	NA	Neutral	23.7672552166934	108.810593900482	5.25354837919778	422685.242375602	3243.98538861067	9.39967897271268	33.8940609951846	1.85356890062285	138098.980738363	2066.82545876815	623	7.4	14.8	3.2	8.3	18.3	0.2	3.7	14.9	40.4	7.2	14.1	43.5	10.3	11.9	44.1	1683445	91906.61	1356.77	325.54	8.7	14.9	8	13.5	9	14.4	9.1	11.7
1	K17	2	OTNT	NA	Neutral	24.4317617866005	120.426799007444	7.33681150730859	531189.672456576	3777.95288245641	9.1166253101737	33.6451612903226	2.04795750088945	136554.434243176	2131.69050379627	403	12.9	8.2	2.7	14.6	6.2	0.2	6.7	15.6	45.7	9.7	11.2	44.2	17.6	5.5	45.7	2026976	98570.96	1780.04	388.39	16.1	7.7	12.7	9.4	17.6	4.7	15.6	7.4
1	K17	3	OTNT	NA	Neutral	21.6958041958042	95.9195804195804	5.00032809957523	358440.947552448	2963.78092342636	7.98251748251748	28.9265734265734	2.0721633481197	104605.93006993	1578.69850350671	572	7.9	20.6	5.9	8	24.8	0.2	4	19.9	42	7.3	18.5	41.6	10	15	36.2	1483583.6	74798.02	1210.64	265.83	8.4	22.4	6.6	24.1	9.8	23.3	7.2	23.6
1	K18	1	OTNT	NA	Neutral	24.5131264916468	126.615751789976	7.16166021205533	581180.964200477	3873.10065522857	10.9403341288783	42.854415274463	2.10857697651852	184547.675417661	2416.9140835816	419	11.7	11	6.2	14.1	9.3	0.7	4.3	14.1	44.4	9.1	11.9	46.3	17.7	8.1	46.5	2225112	105585.51	1799.69	384.33	15.5	6.4	10.7	11	16	6.7	14.1	8.8
1	K18	2	OTNT	NA	Neutral	24.0629213483146	116.766292134831	7.44286974247312	509232.588764045	3625.34535480663	9.93707865168539	38.9887640449438	2.0455397485078	164426.788764045	2205.12907670089	445	11	11.2	3.4	13.5	9.4	0.2	6.3	14.4	47.6	9.7	9.7	44	15.5	7	45.6	1966439	103757.06	1631.55	361.1	13	6.5	14.6	5.8	14.2	7.4	16.6	3.6
1	K18	3	OTNT	NA	Neutral	25.1670822942643	118.890274314214	5.86120369550182	487625.970074813	3380.17569120092	9.89526184538653	36.8229426433915	2.17902496461383	149265.164588529	2186.41284481112	401	8.7	9.5	7.5	10.2	9	0.5	5.2	11	47.4	12.2	10.2	47.9	16.5	5	47.6	1880746	101501.02	1428.59	382.45	14.2	7.7	14	7.7	13.2	4.7	16.2	7.2
1	K19	1	OTNT	NA	Neutral	23.1086206896552	109.705172413793	7.83328488214502	483045.944827586	3594.28577851907	9.3	34.8431034482759	1.84077473839324	142375.3	2079.23576078706	580	8.6	13.1	3.1	7.9	13.3	0.2	3.3	14.7	41	5.7	13.4	44.1	10.7	9	44.1	1828403	94144.18	1552.11	336.24	8.4	11.6	7.8	9.8	9.3	12.1	10	7.4
1	K19	2	OTNT	NA	Neutral	24.3960674157303	114.86797752809	6.19408785649389	477410.696629213	3535.18003247461	9.48033707865168	35.3539325842697	2.1374717355536	139996.255617978	2052.2059638431	356	9.8	10.1	6.2	11	7.9	0.3	5.1	13.2	46.9	9.3	8.1	43.5	12.4	3.4	45.2	1843533	94672.97	1525.71	338.63	12.9	5.3	9.6	7	14	5.6	13.8	2.8
1	K19	3	OTNT	NA	Neutral	20.692152917505	93.0281690140845	4.17898694581085	369421.002012072	2889.29122013047	8.13480885311871	31.9235412474849	1.878401147449	131561.740442656	1790.28615971802	497	6.4	23.3	8.9	7.8	24.3	0.6	4.2	22.7	39.6	7.6	21.9	40.6	9.7	18.1	40.8	1452242.2	71024.35	1172.05	256.75	8.5	20.7	5.8	30	8	21.1	7.2	28.2
1	K20	1	OTNT	NA	Neutral	21.9794988610478	113.73576309795	7.54665348097522	519644.630979499	3582.30636308445	8.85876993166287	32.7425968109339	1.87333847309712	132875.555808656	2153.09057957111	439	14.4	11.2	4.6	10.7	15.9	0.2	2.1	17.1	39.6	6.8	17.3	42.4	12.1	10.3	42.8	1883627	104258.55	1655.19	389.84	11.2	12.3	12.8	11.8	12.5	10.5	15.5	9.8
1	K20	2	OTNT	NA	Neutral	14.4753577106518	67.1828298887122	3.71971487897933	269813.500794913	2468.20176545626	5.60095389507154	20.5786963434022	1.36439953301619	80096.4642289348	1369.37715366226	629	6.7	37.8	2.9	9.1	38.3	0.2	1.7	44.7	29.7	4.3	41	28.6	8.6	35.6	29.1	1285796	71884.14	1253.87	283.24	8.3	33.5	11.4	35.6	13.2	24.2	15.9	31.3
1	K20	3	OTNT	NA	Neutral	22.75	101.199579831933	5.06592095098252	381187.899159664	3354.3676238438	8.17857142857143	29.9642857142857	1.75729276865548	109930.638655462	1876.79352037123	476	8	10.3	5	10.7	8	0	1.3	14.1	45	4.8	11.6	44.5	9.2	7.1	44.7	1602664	85645.68	1384.55	320.5	8.8	8.6	10.5	18.5	11.6	8	13.7	19.7
1	K21	1	OTNT	NA	Neutral	22.9095238095238	109.342857142857	5.81512154992737	475492.70952381	3612.38289636741	10.3261904761905	37.8738095238095	2.06721539395177	155926.980952381	2388.43368243363	420	9	19.5	3.3	11.2	13.8	0.2	2.6	18.1	44.5	5	15.2	47.9	10.2	11.2	48.8	1854414	113078.34	1591.88	412.81	10.5	8.1	16.7	10.5	11.2	7.1	21.7	7.4
1	K21	2	OTNT	NA	Neutral	25.1961165048544	119.157281553398	5.4532432457361	476624.875728155	3470.35686547481	10.1980582524272	38.6932038834951	2.04752304399197	154556.003883495	2191.09712749447	515	11.8	8.5	3.3	11.7	6.8	0.2	5.8	12.4	49.5	9.7	9.7	45.6	13.4	5.4	47	1767549	97536.17	1478.59	353.51	13	9.7	11.7	7.2	13.8	4.7	15	2.1
1	K21	3	OTNT	NA	Neutral	24.7449494949495	112.704545454545	5.55742154559084	468304.73989899	3415.53398738178	9.81565656565657	35.8383838383838	2.05971315800322	137272.275252525	2067.78037978624	396	7.6	9.8	5.3	10.1	11.4	0.8	5.6	9.1	50.3	7.3	7.6	50.3	11.6	4	50.3	1840244.4	94987.64	1442.83	332.52	9.1	5.3	11.1	6.8	10.6	9.3	12.1	5.6
1	K22	1	OTNT	NA	Neutral	21.7265135699374	106.958246346555	6.25230748174106	479753.405010438	3636.96699755591	8.59707724425887	31.0062630480167	1.70311215484366	127584.002087683	2058.1889785663	479	8.4	15.7	3.8	13.4	13.4	0.2	2.7	21.9	37.8	6.5	20	40.7	12.5	11.9	41.1	1911508	102835.42	1641.76	379.57	11.5	8.6	10.4	7.5	14.2	9.4	14.8	7.5
1	K22	2	OTNT	NA	Neutral	23.3258426966292	117.968539325843	7.87768026129858	540511.923595506	3837.88144892924	9.18426966292135	34.9820224719101	1.91817202445401	147060.087640449	2108.534903751	445	12.8	5.8	4	13.7	8.5	0.7	4	18	45.8	9.4	9	43.4	16.2	4.9	44.5	1919960	99077	1751.1	366.99	13.7	6.7	13.3	6.3	16.9	5.6	17.5	2.7
1	K22	3	OTNT	NA	Neutral	22.6075650118203	104.111111111111	5.15708923311029	416622.749408983	3347.81702761928	7.7919621749409	28.8747044917258	1.89578239143127	108071.520094563	1776.94204046796	423	11.6	11.8	6.9	11.1	13	0.2	2.1	14.9	43.5	6.9	12.5	43.3	11.1	9	43.3	1628760	87630.43	1430.82	327.64	8.5	11.6	10.2	9.9	13.2	9.2	12.8	3.5
1	L03	1	RF	NA	Neutral	24.7910052910053	117.044973544974	5.62887459098939	474233.19047619	3496.86466671445	9.72751322751323	36.5846560846561	1.9394618086574	150613.915343915	2187.14002077872	378	6.9	10.6	3.7	10.3	12.4	0	4	10.6	42.1	6.1	10.1	45.2	10.3	5.3	45.5	1957568	103291.4	1515.32	359.09	9.8	5	11.4	7.7	10.8	7.7	12.7	8.7
1	L03	2	RF	NA	Neutral	24.5114068441065	114.349809885932	6.39975777765796	474545.673003802	3530.77083394703	9.22433460076046	34.1102661596958	2.07540962887866	136938.005703422	2252.40215877563	526	8.6	7.2	3.4	9.1	3.8	0.4	5.1	11.6	50.2	7.6	8.4	46.6	14.3	3.8	48.9	1875359	91258.75	1549.21	328.07	11	4.6	9.3	6.1	12	3.2	13.7	5.1
1	L03	3	RF	NA	Neutral	22.3156822810591	98.0427698574338	5.49146566666448	394468.753564155	3277.92385965293	8.67413441955194	30.7942973523422	1.87456066769354	115245.653767821	1809.77890449877	491	6.7	16.5	4.5	8.1	13.8	0.4	3.1	18.1	44.4	5.9	16.5	44.6	10.2	10	45	1697708.3	88060.98	1375.04	311.76	9.6	9.2	7.5	8.1	7.5	9.4	9.6	5.7
1	L04	1	RF	NA	Neutral	25.669758812616	123.929499072356	5.97547026051009	562999.816326531	3842.47341859218	9.8404452690167	36.0760667903525	1.95975821111822	150648.53432282	2197.70097560114	539	10.2	13	3.2	13.4	8	0.4	5.9	12.4	40.6	8.2	9.8	44.5	15.2	5.2	45.3	2158243	91590.27	1720.66	321.14	12.6	5.2	9.1	17.3	14.5	5.6	8.7	16
1	L04	2	RF	NA	Neutral	25.6220472440945	121.259842519685	5.28923967157322	489732.442913386	3460.91017044583	9.73818897637795	35.7795275590551	2.10211395023435	143072.171259843	2217.40775690794	508	8.3	9.3	2.8	10.2	7.7	0	6.7	11	49.8	9.3	9.1	46.9	15.2	4.9	48.4	1903421	89142	1482.72	342.23	13	6.5	11.2	12.8	12.8	4.3	10.6	10.4
1	L04	3	RF	NA	Neutral	22.2541176470588	102.451764705882	5.67521572425986	431905.861176471	3556.74303521662	8.88941176470588	34.6376470588235	1.96187039453827	137366.496470588	2056.0649426508	425	9.2	12	8.2	13.4	10.6	0.2	2.4	13.4	44.2	5.9	11.8	44.2	12.5	6.4	44.7	1807548	91177.86	1524.29	330.61	11.3	4.7	12.2	16.9	14.6	7.1	16.7	14.4
1	L05	1	RF	NA	Neutral	25.1434034416826	119.72275334608	5.24945276082316	500053.183556405	3603.77633078708	9.50286806883365	36.6998087954111	1.89081306367287	159462.420650096	2075.82039860482	523	8.4	12	3.6	11.1	8.8	0	5.2	10.5	40.2	8.2	9.9	42.4	14.5	6.9	42.8	1901588	89190.56	1485.59	311.9	10.9	7.5	5.5	12.8	11.3	8	7.6	11.7
1	L05	2	RF	NA	Neutral	24.038062283737	110.044982698962	6.13401909171959	425525.524221453	3397.20153774496	7.93252595155709	28.8287197231834	1.70025362128336	116743.235294118	1917.86335443836	578	8.7	7.4	2.2	8.7	7.1	0.2	4.2	11.1	42	6.1	8.1	39.4	10.6	4.2	40.8	1672762	79946.22	1359.65	281.72	8.7	6.9	5.9	13.3	9.3	7.1	8.1	12.6
1	L05	3	RF	NA	Neutral	24.2099236641221	115.30534351145	6.19106836243291	481994.461832061	3360.59679973033	8.15648854961832	30.0458015267176	1.72009114428553	106681.553435115	1678.2695542427	524	11.8	12.6	6.3	12.4	16.4	0.2	6.3	16	40.1	12.4	15.3	41	14.7	11.3	38	1854145.1	82489.9	1443.44	288.52	12.2	16.8	9.2	17	13.9	14.1	10.3	12.8
1	L06	1	RF	NA	Neutral	25.2137096774194	123.189516129032	5.5463928104873	520879.590725806	3627.21910536261	9.61895161290323	37.2016129032258	2.12678881904049	163280.33266129	2393.03736737335	496	9.1	8.5	6.7	10.3	9.9	1	3.2	11.3	42.9	8.3	10.3	46.4	13.3	7.9	47	2049403	106106.02	1530.24	359.33	11.1	7.3	10.1	10.1	10.9	8.3	12.1	8.3
1	L06	2	RF	NA	Neutral	24.3739130434783	118.119565217391	5.26168573743946	491046.47173913	3526.27788253505	9.20217391304348	34.395652173913	2.01387512388027	140260.319565217	2093.86146135431	460	10.9	8.3	3.9	11.1	5	0	4.3	8.9	46.5	8	7.8	44.6	13	3.3	45.7	1847749	81314.25	1452.44	281.46	10.4	6.7	9.6	13.7	12.8	4.3	9.6	14.6
1	L06	3	RF	NA	Neutral	21.9338842975207	99.8946280991736	5.19865268507068	413125.059917355	3382.37734031265	7.74586776859504	28.5867768595041	1.69401962887174	115652.26446281	1768.1338274946	484	8.3	12.8	5.6	10.3	11.8	0.4	3.9	16.7	41.1	7.6	15.5	40.9	13.6	10.3	40.9	1786019.1	87823.53	1365.41	301.84	12.4	10.7	10.1	12	10.7	10.5	8.9	9.7
1	L07	1	RF	NA	Neutral	22.3071593533487	115.237875288684	5.75887003070439	520414.053117783	3633.02660783457	8.9607390300231	33.7066974595843	1.95413706911555	144691.52886836	2096.27777099504	433	11.3	13.2	3.2	11.5	9.5	0.7	3.7	17.3	37.4	10.6	16.2	40.2	14.3	9.2	41.3	1985874	103383.93	1599.27	385.94	12	7.6	11.1	12	12.2	7.2	13.9	12.7
1	L07	2	RF	NA	Neutral	22.8217391304348	109.05	5.03235247056849	447302.417391304	3477.5080616145	8.42826086956522	33.0021739130435	1.79317605762283	134513.960869565	1890.19159423202	460	10	7.4	4.6	10.2	7.4	0.2	3.7	14.1	42.2	8	10.4	39.3	10.9	4.8	40.7	1783336	88648.86	1463.17	321.6	10.4	8.5	10	8.7	12	6.3	12.4	4.8
1	L07	3	RF	NA	Neutral	24.7367205542725	115.900692840647	5.4946931710774	502439.270207852	3439.31651983177	8.69515011547344	32.3279445727483	1.75727548117507	122397.655889145	1832.13326869128	433	6.9	11.8	6.5	10.6	9.7	0.7	5.1	11.1	43.6	10.6	10.9	43.9	14.5	7.2	43.4	2002920.9	94631.69	1477.2	329.75	13.4	7.4	12.7	10.9	12.5	7.4	12.5	10.6
1	L08	1	RF	NA	Neutral	22.9695340501792	113.974910394265	7.18741542351104	504285.0609319	3855.76093237779	8.63978494623656	31.4784946236559	1.67483495545046	124440.224014337	1904.71700184932	558	11.8	10.6	2.5	15.1	9.1	0	3.9	17.7	37.5	7	13.3	40.9	14.5	7.5	41	1944088	91658.39	1708.11	327.99	12.5	9	8.1	12.2	13.3	5.9	9	8.2
1	L08	2	RF	NA	Neutral	21.7720090293454	105.97065462754	6.17686919610414	456708.27765237	3508.73990045313	9.0451467268623	34.0654627539503	1.72500568207324	140807.749435666	1946.14448852521	443	7.7	11.1	3.4	11.3	10.4	0.2	3.2	18.1	43.1	8.4	12.6	39.7	14.2	7.4	40.2	1850363	89994.12	1600.19	320.89	13.1	8.6	10.6	13.8	14.7	6.3	13.8	12
1	L08	3	RF	NA	Neutral	21.1255060728745	92.6072874493927	5.0290086220168	349328.625506073	3107.25938004152	8.20445344129555	30.2753036437247	1.71551201030073	108577.457489879	1706.52783526865	494	5.1	16.2	4.9	6.7	16.6	0	2.6	14.8	43.1	4.9	15.2	43.5	7.7	10.9	43.1	1592539.6	85954.78	1232.29	303.76	7.3	8.3	7.5	8.7	6.5	11.7	8.5	7.1
1	L09	1	PIGN	NM_012327	sample	24.0485714285714	105.931428571429	5.43948079802102	434964.527142857	3424.88969929556	8.67857142857143	30.4357142857143	1.83344049097137	123269.564285714	2035.22239977908	700	7	17.4	3.4	7.4	12.9	0.6	4.6	13.7	41.3	5.6	14.1	44.9	8.7	9.4	45.4	1789281	100196.53	1439.56	375.45	8.1	10.1	10.4	9.1	7.7	9.4	11	7.6
1	L09	2	PIGN	NM_012327	sample	25.6549295774648	116.948356807512	7.01682896665861	480822.908450704	3335.40213476471	10.1291079812207	35.7089201877934	1.85668269059417	142385.417840376	2092.12495324636	426	6.8	13.1	3.1	8.5	11	0	5.9	12.7	49.1	9.9	12.4	45.1	13.8	7	47.2	1944581	93683.56	1435.38	313.97	13.8	4.2	10.8	8.7	11	6.8	8.9	8.2
1	L09	3	PIGN	NM_012327	sample	26.5306930693069	114.017821782178	4.36122520575102	421848.526732673	3195.48370477783	10.9227722772277	39.6752475247525	2.24483387813609	155622.59009901	2302.91217056193	505	5.5	13.7	6.7	9.1	17.8	0.2	6.9	10.3	55.2	8.5	9.9	55.6	11.9	6.3	55.8	1725216.1	99457.55	1297.66	353.64	9.5	7.7	12.3	6.7	8.9	11.3	13.1	4.2
1	L10	1	ERCC5	NM_000123	sample	23.4540682414698	114.635170603675	8.15722826972961	511929.742782152	3869.38431930424	8.83727034120735	32.7769028871391	1.97133724295657	133370.535433071	2100.10238644104	381	13.6	10.2	3.7	11.3	8.1	0	3.4	16.5	37.5	6.3	11.3	40.7	13.4	6.6	41.2	1858032	101160.83	1760.16	375.05	9.2	9.7	11	11.3	12.9	7.3	12.9	7.3
1	L10	2	ERCC5	NM_000123	sample	25.4661354581673	131.414342629482	7.60331079892672	589055.868525896	3848.33374051715	9.43426294820717	33.6812749003984	1.7482742979354	141126.163346614	2212.15761005282	251	13.5	7.2	2	16.7	5.6	0	7.6	10	45	12.7	6.4	39.8	19.1	3.6	43	2111710	100181.86	1734.29	354.36	17.1	4.4	14.7	7.2	18.3	4	17.1	5.2
1	L10	3	ERCC5	NM_000123	sample	25.5497835497835	120.480519480519	6.87531615112406	499639.175324675	3567.79539779007	11.1168831168831	42.3809523809524	2.27958110920633	174092.077922078	2376.91920870162	462	10.4	7.4	9.7	12.1	6.7	0.4	5.8	10.2	53.2	11.7	7.1	54.1	15.6	4.1	53.9	1934212.9	101015.64	1563.76	356.79	13.2	5.4	15.8	8.7	13.9	3	18.6	4.8
1	L11	1	PHF6	NM_032335	sample	26.2288329519451	130.272311212815	5.3481207095252	530495.135011442	3626.79721810521	9.50572082379863	36.5606407322654	1.84951100097501	160620.391304348	2171.44997150877	437	10.3	8.7	5.7	10.5	9.8	0.5	5	11.4	38.2	9.8	8.7	40.3	14.6	5.7	40.7	1957908	102175.95	1574.94	363.97	10.5	8.5	12.6	10.8	12.4	6.6	12.8	9.8
1	L11	2	PHF6	NM_032335	sample	24.7750611246944	124.586797066015	6.23402309744195	514961.760391198	3608.20447038382	8.45476772616137	33.6577017114914	1.99656101720518	148957.738386308	2029.65490720497	409	9.8	4.6	4.9	11	7.3	0.5	5.6	11.5	39.4	8.6	8.3	36.2	13.9	4.2	37.7	1891222	104506.18	1610.85	385.38	10.3	5.9	15.2	7.1	12	3.7	17.8	4.6
1	L11	3	PHF6	NM_032335	sample	25.2620545073375	120.59748427673	5.60200008208501	461801.947589099	3198.53145459174	8.09853249475891	32.6519916142558	1.69802199166444	133792.341719078	1790.51615168866	477	7.3	10.3	9	9.4	15.7	0.2	6.1	9.2	39	10.5	9.2	39.2	14.9	7.1	39.2	1658800.9	88955	1268.29	307.88	9.6	10.9	10.9	15.5	9.2	16.4	10.3	14.5
1	L12	1	BLM	NM_000057	sample	23.6386404293381	120.347048300537	8.07272266989899	551499.665474061	3909.19132354151	9.38819320214669	33.9033989266547	1.76997456103365	142604.896243292	2179.26109365754	559	13.6	11.6	2.7	13.2	9.1	0.2	2.5	14.8	37.6	8.2	10.7	39	14	6.6	40.3	1987620	100033.04	1847.64	360.37	11.3	8.8	9.1	9.8	13.8	7.7	10.9	7
1	L12	2	BLM	NM_000057	sample	22.4469387755102	104.565306122449	6.11057477812916	435999.163265306	3496.98696503112	8.52040816326531	30.930612244898	1.77662228190825	123633.385714286	2002.44453752648	490	8.8	10.2	3.5	8.2	7.3	0.2	2.9	13.9	42.9	5.1	10.2	40.6	9.6	4.5	41.4	1752046	96226.76	1527.94	346.88	9	7.3	10.2	7.8	10.6	4.9	12	2.7
1	L12	3	BLM	NM_000057	sample	24.1448275862069	107.781609195402	6.02562809335379	414765.227586207	3368.35474613011	10.4689655172414	38.0298850574713	1.92175831117835	143096.44137931	2018.49452680187	435	10.8	11.7	6.2	7.8	9.9	0	3.9	11.3	50.3	8	9.7	50.1	12	6.7	50.3	1684920.8	91097.2	1371.3	314.78	10.8	6	9.9	7.1	8	7.1	9.2	4.6
1	L13	1	ARID1A	NM_006015	sample	28.0092764378479	138.423005565863	8.26564310653666	617680.166975881	3849.26292864388	12.4285714285714	47.860853432282	2.55444161941091	209175.53432282	2508.33277780243	539	10.4	9.3	5.2	11.5	9.6	0.6	7.6	10.4	49.9	12.8	6.9	53.1	18.4	4.5	52.9	2205629	100721.79	1774.93	341.21	13.7	6.3	11.5	13.4	12.4	8.3	10.4	14.3
1	L13	2	ARID1A	NM_006015	sample	26.5282051282051	132.487179487179	6.59495655479893	568719.582051282	3745.71673317593	11.1051282051282	41.0512820512821	2.20957443258953	167103.323076923	2388.38373905668	390	11.3	7.2	3.6	15.4	5.6	0.5	8.5	11.5	52.8	15.1	7.4	50.3	19	3.1	51.5	2085058	99481.58	1639.42	341.9	14.9	6.4	14.1	5.1	15.1	4.9	14.6	4.1
1	L13	3	ARID1A	NM_006015	sample	25.6018735362998	120.487119437939	5.71501325585756	487224.210772834	3413.08973618088	10.4098360655738	39.6838407494145	2.00141445880671	154109.864168618	2074.67186152093	427	8.9	10.3	8.7	10.8	10.1	0	4.9	12.2	47.3	11.7	10.3	47.1	14.5	6.8	46.6	1951715.2	100544.02	1456.56	344.74	13.3	6.1	11.9	8	12.4	6.3	14.5	5.6
1	L14	1	EZH1	NM_001991	sample	24.5011135857461	112.543429844098	4.9377926533251	467302.035634744	3503.58748381543	11.706013363029	43.1670378619154	2.09965778306934	185869.645879733	2503.43597886158	449	9.6	19.6	4.2	10.9	16.7	0	6	13.6	49.4	9.1	15.4	51.2	11.1	9.6	51.2	1881474	112815.27	1491.15	384.7	9.8	8.7	16	12.2	10.7	8.7	15.6	10.5
1	L14	2	EZH1	NM_001991	sample	22.671679197995	108.50626566416	6.25494128728502	477073.661654135	3377.71057753974	8.76942355889724	32.5112781954887	1.92316257405078	135698.338345865	2126.89967175006	399	8.5	12.8	4.3	10	14.5	0	4.3	15.8	43.1	8.5	12.5	41.1	12	7.8	42.1	1867046	108278.49	1478.71	453.16	10.5	8	20.3	11.3	10.5	10	24.8	10.5
1	L14	3	EZH1	NM_001991	sample	23.5882352941176	98.0326797385621	4.64960182593356	374156.642701525	3085.07335087831	10.5359477124183	38.958605664488	2.04349368113117	151203.413943355	2148.02650465403	459	6.5	19.4	6.3	6.1	17.2	0.2	5.4	13.1	48.4	8.1	12.2	50.3	9.4	8.7	50.3	1644435.1	98639.33	1239.23	345.54	7.8	7.8	13.7	8.9	6.5	7.8	14.8	7.4
1	L15	1	ARID2	NM_152641	sample	23.9579349904398	110.770554493308	7.08582323810417	455425.79541109	3476.63564048243	9.90057361376673	36.7992351816444	2.11207945729852	158072.378585086	2173.76822591772	523	9.8	16.8	3.8	9	17.8	0.8	4.6	15.9	41.5	7.3	14.9	44.6	12	8.4	44.9	1801157	93308.68	1481.89	327.3	8.8	11.9	7.1	11.1	9.9	17.2	6.7	10.1
1	L15	2	ARID2	NM_152641	sample	22.8081761006289	106.01572327044	5.38502746562013	396346.56918239	3013.90779581205	8.90251572327044	33.0660377358491	1.74283154792874	142768.443396226	1963.41176324543	318	9.1	17.9	2.2	7.5	21.1	0.3	5	19.5	44	10.1	17	41.5	12.9	13.2	42.5	1559679	102155.2	1220.32	353.82	11	16	18.2	14.2	7.5	18.6	17.9	6.3
1	L15	3	ARID2	NM_152641	sample	22.0608519269777	94.3062880324544	5.80955098040446	353076.926977688	3076.23812006386	9.63083164300203	35.604462474645	2.11999571275676	142402.811359026	2038.38746483501	493	6.7	20.9	6.3	6.3	24.7	0.8	5.1	20.1	43.8	7.3	19.7	44.8	10.3	13.6	44.8	1425114.6	97790.75	1175.45	345.93	6.9	13.4	12.8	7.9	6.5	21.1	10.8	3.7
1	L16	1	FLT4	NM_002020	sample	25.0589519650655	122.39519650655	6.95940029870561	553180.831877729	3764.36269510349	9.75764192139738	35.1812227074236	2.05623683964091	138105.150655022	2339.39023764183	458	9.8	12	4.1	12	9	0	3.5	13.8	43.9	6.6	10.9	48.7	11.8	6.8	49.8	2076746	100201.17	1669.51	358.91	11.1	8.1	9.4	10.9	10.9	4.8	12.4	7
1	L16	2	FLT4	NM_002020	sample	24.6090342679128	117.968847352025	5.5043540664054	497841.54517134	3663.08359717217	8.10280373831776	28.8909657320872	1.79042345760034	112380.985981308	1992.51487689345	642	10	7.5	2.6	13.6	6.1	0.3	4.8	10.9	43.3	9.8	7.6	41.1	15.7	3.9	43.1	1915704	89965.62	1627.7	328.52	14.3	7.9	10.3	10.3	16.4	5.1	11.5	5
1	L16	3	FLT4	NM_002020	sample	23.752358490566	112.292452830189	5.35904865475018	486949.20990566	3563.74116786512	8.60377358490566	31.7193396226415	2.05985192588995	122018.891509434	2057.11508801548	424	9.9	12	6.8	15.3	11.6	0.5	4.7	14.2	46.2	9	14.6	46.9	14.4	7.8	46.5	1852748.9	88786.5	1527.22	316.49	13.9	12.3	10.8	12	14.2	7.5	12.7	8.7
1	L17	1	RF	NA	Neutral	25.9214559386973	124.568965517241	5.30298358311814	523196.400383142	3490.26492313938	9.78735632183908	35.7011494252874	1.97795940508774	144651.567049808	2145.96734845954	522	7.9	10.2	4.4	8.2	13.4	0	5	9.2	41.6	8.6	9.4	45	11.3	5.9	45.4	1939552	96085.47	1492.65	329.82	10	6.9	8.4	7.9	9.2	9.8	8.8	9
1	L17	2	RF	NA	Neutral	24.047191011236	120.96404494382	6.18299137992264	543047.429213483	3710.54031684511	8.64719101123596	32.952808988764	2.0393997665637	145017.206741573	2152.26926018862	445	12.4	8.5	5.2	14.6	6.3	1.3	4.9	12.8	40.9	9.9	8.3	38.7	16.9	3.8	39.6	1957841	109059.68	1630.2	429.96	13.5	7.9	17.3	6.5	16	5.2	22.5	3.6
1	L17	3	RF	NA	Neutral	24.9780701754386	114.188596491228	5.53099613142891	435395.300438597	3354.11103290282	9.52631578947369	35.6425438596491	1.85375271709111	140060.530701754	1973.01672338176	456	6.6	10.1	6.4	9.6	9.6	0	6.1	10.5	44.3	9	9.2	44.5	12.9	6.4	44.3	1737140.8	101513.63	1358.64	355.91	9.2	8.3	15.1	8.3	10.5	8.8	15.6	7
1	L18	1	RF	NA	Neutral	22.5825825825826	119.804804804805	8.32024937731836	560318.396396396	3869.05250243817	8.77177177177177	32.975975975976	1.96490670518287	141158.024024024	2185.85876536689	333	15	10.2	5.4	13.2	10.5	0.6	4.2	18.3	37.2	7.2	12.9	40.2	13.8	7.5	39.9	1955741	104427.56	1743.93	377.3	11.7	10.5	12.6	9.9	14.1	7.5	15.6	5.7
1	L18	2	RF	NA	Neutral	25.8058510638298	133.547872340426	6.38121456002587	578466.760638298	3740.40361147698	9.1436170212766	33.4973404255319	1.87650941645088	138461.765957447	2120.6521097248	376	14.1	6.1	2.7	15.2	7.2	0.3	7.2	13.3	44.4	13.8	10.4	40.4	21.5	4.5	41.5	2116201	100881.23	1679.16	346.68	17.8	10.4	13	11.2	18.4	6.9	13.3	3.2
1	L18	3	RF	NA	Neutral	23.6370558375635	112.659898477157	4.97691238027013	475628.715736041	3464.37150101258	9.00761421319797	33.3502538071066	1.97228160722717	129736.230964467	2111.07882248772	394	11.4	10.9	8.1	15	10.9	0.8	5.8	13.2	46.2	10.9	10.7	46.2	16.8	7.1	46.2	1860797.7	99437.46	1482.64	371.25	13.2	6.6	12.7	6.3	14.7	5.6	16	4.6
1	L19	1	RF	NA	Neutral	26.1366120218579	136.57650273224	5.37442623374933	615967.781420765	3651.28826516678	11.103825136612	42.3688524590164	2.65388296749508	187027.696721311	2399.67352929815	366	11.7	11.7	5.2	13.4	13.1	0.8	6.6	9.6	46.7	12.6	8.2	49.2	18.3	6.8	50	2196929	108343.9	1644.7	386.29	16.1	8.7	12	7.9	16.1	8.5	11.2	6
1	L19	2	RF	NA	Neutral	24.1376146788991	121.866972477064	7.02747825307325	524461.763761468	3656.79292534758	9.43348623853211	37.4564220183486	2.00161319731754	158849.949541284	2112.68520132593	436	10.1	7.1	3.7	13.3	6.7	0.2	4.6	13.5	45.4	11	7.8	43.3	18.1	4.6	44.3	1910306	100586.54	1576.49	383.8	12.8	5	13.5	7.1	14.2	5.3	15.8	7.3
1	L19	3	RF	NA	Neutral	26.1720698254364	120.491271820449	5.44640901508042	495590.458852868	3442.99464531877	9.9925187032419	37.1895261845387	1.86554467805537	149245.291770574	2095.63780675571	401	6.7	11.7	6	8.7	7.5	0	4.7	7.2	50.4	8.5	7	48.6	16	4	48.9	1838909.6	92543.8	1453.47	323.27	10	5.2	9	5.5	9.5	5	9.2	6
1	L20	1	RF	NA	Neutral	23.3325942350333	117.223946784922	6.47468861202456	526825.286031042	3765.99743783552	9.86917960088692	37.2305986696231	2.07179432653796	159944.518847007	2345.59575650482	451	11.1	14	5.8	14.9	10.2	0.2	2.9	17.1	41	8.2	14	44.3	14.9	8.9	45	2056604	102924.82	1703.3	388.68	14	8	12.4	14.6	15.5	5.5	15.7	10.6
1	L20	2	RF	NA	Neutral	22.5913461538462	110.444711538462	8.06265811237451	489613.050480769	3579.7128562823	8.16105769230769	29.0769230769231	1.8109013295817	120203.53125	2002.33508066031	416	9.1	10.1	2.6	10.6	9.1	0	2.6	15.9	44.2	6.2	10.3	42.1	14.4	7.5	42.8	1902270	108000.49	1620.4	389.45	14.4	4.3	17.5	7.5	15.4	3.8	20.2	5
1	L20	3	RF	NA	Neutral	23.2413793103448	107.257294429708	4.52713308714427	414728.50397878	3154.02995020567	9.26259946949602	36.0424403183024	1.80367465056899	140179.700265252	1831.21649305007	377	7.7	11.9	8.2	8.8	15.6	0	6.4	13.5	41.9	6.9	12.5	41.9	11.4	10.3	41.9	1556793.7	89185.28	1286.75	321.81	9	12.7	12.7	15.6	10.1	14.9	14.1	14.6
1	L21	1	RF	NA	Neutral	25.7204502814259	120.780487804878	5.47469597735495	478368.341463415	3448.29651778086	9.08255159474672	32.2251407129456	1.89550223138614	129581.529080675	2120.40741302803	533	7.1	9.9	2.4	8.4	10.3	0.8	4.1	11.4	39	7.9	8.6	43.2	10.9	5.8	43.3	1912372	102497.81	1482.81	357.37	10.7	6.4	10.3	8.6	9.8	7.5	11.6	6.9
1	L21	2	RF	NA	Neutral	22.4184615384615	113.295384615385	8.19603369828198	532180.744615385	3776.89262486399	8.93230769230769	34.0861538461538	1.93776111959655	142023.756923077	2083.98557236369	325	12.9	8.6	5.5	14.5	7.1	0.6	3.4	14.2	44.3	9.2	7.7	40.9	14.5	4.3	42.5	1951591	103188.65	1762.97	378.59	14.5	5.8	14.2	7.7	13.8	3.7	18.8	5.5
1	L21	3	RF	NA	Neutral	23.1384615384615	109.197802197802	6.1054960104393	459871.441758242	3495.9607818794	10.0571428571429	37.843956043956	2.06272551891064	147861.07032967	2092.42440068699	455	12.7	13.8	6.4	13.4	13.8	0.2	4.4	15.2	49	9.5	12.5	48.8	14.5	6.2	48.8	1748784.2	91200.37	1536.79	321.43	11.4	11.2	11.9	10.8	14.5	12.5	13.2	7.5
1	L22	1	RF	NA	Neutral	23.7645051194539	117.266211604096	6.88593540755147	512570.5221843	3688.9670263354	8.84300341296928	32.4368600682594	2.07479136503859	134521.76109215	2190.72225890682	293	10.6	8.9	4.4	11.3	7.8	0.3	3.4	14.7	37.5	7.5	10.9	41	10.6	6.1	41.3	2018578	123801.56	1658.48	506.48	9.6	5.5	14.3	7.5	12.3	5.5	17.7	5.5
1	L22	2	RF	NA	Neutral	24.1512027491409	114.656357388316	5.81665051913876	473380.367697595	3443.83912087396	8.79209621993127	32.1769759450172	1.87921727375176	131754.640893471	2019.65971489554	582	8.6	8.6	4	9.5	8.6	0.3	3.1	11.5	45.4	9.5	8.1	43.6	13.4	5	44.2	1745740	92764.07	1480.05	336.39	8.9	8.1	12.2	11.5	10.7	6.5	14.3	8.6
1	L22	3	RF	NA	Neutral	24.9659643435981	115.226904376013	5.26092305237029	445661.11993517	3327.21980642439	9.95461912479741	36.645056726094	1.97407803549896	148633.786061588	2097.24195522538	617	8.1	9.9	6.3	8.8	11	0.8	5.2	11.7	47.2	10.4	10.4	47.6	14.6	6	48.1	1726486.5	90464.51	1379.35	325.46	10.4	8.1	12	13	9.9	7.9	12.5	11.3
1	M03	1	OTNT	NA	Neutral	23.9538043478261	108.1875	5.15361506326886	424830.559782609	3378.68424871554	8.44565217391304	30.2635869565217	1.94403745662366	118352.801630435	1978.21043659084	736	7.9	14	2.3	9.5	14	0.8	3.7	12.9	40.6	5.4	11.3	44.7	9.8	9.9	43.6	1680541	80188.79	1444.93	285.06	7.7	12.8	5.6	20.7	10.2	10.2	6.2	19.6
1	M03	2	OTNT	NA	Neutral	23.1111111111111	99.5253772290809	5.44767930055818	393911.489711934	3315.3870339172	8.33196159122085	29.5747599451303	1.8475502109713	109113.631001372	1842.41141135642	729	6.9	13.4	2.9	9.1	9.6	0.4	3.8	14.1	44.7	6.3	12.2	42.8	9.7	6	44.4	1701169	82905.74	1384.27	293.39	10.3	8.9	5.2	8.2	9.3	9.1	6.2	4.9
1	M03	3	OTNT	NA	Neutral	22.2591145833333	92.4765625	4.60070998611628	341726.384114583	3198.27251270804	8.12239583333333	27.5520833333333	1.74569712117984	96654.56640625	1823.39306121357	768	6.5	14.1	4.7	7.4	12.2	0.1	2.1	13.4	47.4	5.3	13.5	47.5	7.8	6.8	47.7	1542538	78433.79	1286.73	285.27	6.9	8.3	4.2	10.8	8.3	8.2	6.6	8.1
1	M04	1	OTNT	NA	Neutral	22.2586989409985	105.679273827534	6.93023520412264	463223.354009077	3570.67778054021	8.50983358547655	30.5688350983359	1.847651244733	127773.379727685	2189.54425515801	661	7.4	15.4	3.2	9.4	11	0.5	2.4	17.4	39	4.7	15.7	42.4	10.3	10	43.1	1898685	96231.63	1548.47	346.1	9.2	9.1	8.9	14.7	10.7	9.5	10.9	15.4
1	M04	2	OTNT	NA	Neutral	23.7488514548239	108.243491577335	6.23032757088154	444571.531393568	3463.92593991809	8.35681470137826	29.47932618683	1.67660514383837	114848.751914242	1831.39789169484	653	8.9	11.2	2.5	11.2	9.6	0.5	4.4	12.9	43.8	7.7	10	41.2	13.5	4.9	42.3	1779229	75242.36	1476.91	269.33	12.4	7.5	5.2	19.9	13.2	7.5	5.5	17.6
1	M04	3	OTNT	NA	Neutral	21.0381991814461	86.4038199181446	5.06356033862861	335765.276944065	3196.01593218554	7.60027285129604	26.3669849931787	1.57514674222356	100280.350613915	1701.32256195651	733	6.1	20.7	3.1	8	14.3	0.1	3.1	18.3	40.5	4.8	19.4	40.8	7.9	11.3	40.7	1577007.1	75161.18	1301.9	264.46	8.3	7.6	4.1	16.9	9.7	10.4	5.3	15.8
1	M05	1	OTNT	NA	Neutral	23.7124060150376	109.293233082707	5.08020689244903	440157.753759398	3387.20435096182	8.20864661654135	30.3063909774436	1.72946853507353	109985.629699248	1679.05563549427	532	6.2	13	2.8	7.5	12	0	2.6	13.3	38.2	4.3	12.2	39.8	8.6	8.5	39.8	1723373	68246.73	1414.71	244.07	8.3	11.5	2.4	25.9	8.5	11.5	4.1	26.3
1	M05	2	OTNT	NA	Neutral	24.4389721627409	115.890792291221	6.16913854806452	497419.265524625	3505.47268986196	8.77087794432548	32.458244111349	1.84288797548071	122993.085653105	1954.76976722502	467	7.7	9.2	2.8	10.3	7.7	0.4	6.9	12.4	44.8	10.7	8.4	41.8	14.6	5.6	43	1901191	79542.98	1488.55	282.83	11.3	7.3	6	7.9	12	6.9	6.9	6.6
1	M05	3	OTNT	NA	Neutral	21.7238095238095	92.7733333333333	4.68219809809192	374245.127619048	3337.29539378548	8.37904761904762	30.1409523809524	1.81356369154191	111246.643809524	1837.63540583253	525	7.2	19.6	5.5	10.1	14.7	0.2	3.2	17.9	44.8	5.7	17.7	46.1	10.3	12.4	45.7	1837933.7	85322.63	1457.37	302.54	11.2	8	8.6	13.1	13.7	6.5	9.9	11.2
1	M06	1	OTNT	NA	Neutral	23.4009433962264	110.215408805031	6.00451183550509	463193.825471698	3560.61814266242	8.39308176100629	30.3003144654088	1.74851530037973	123373.951257862	1987.31351015928	636	8.8	13.4	2.8	8.5	11.2	0.3	4.1	17	37.1	6	13.2	40.1	9	10.4	40.9	1815634	90227.25	1515.17	327.94	7.5	10.7	6.1	15.9	8.5	9.7	8.5	13.5
1	M06	2	OTNT	NA	Neutral	23.1148086522463	111.577371048253	6.17483153400308	464715.926788686	3551.56435023316	9.02662229617304	33.6322795341098	1.91348453150963	134517.846921797	2023.35629112797	601	10.1	8.3	3	10.6	5.7	0.3	3.8	14.6	46.1	8.7	10.1	42.8	13.8	5.5	43.6	1884747	90778.74	1545.17	333.29	13.5	6.7	7.7	10.8	13.8	4.5	9.2	9.5
1	M06	3	OTNT	NA	Neutral	23.8408163265306	106.795918367347	4.93190091756103	421871.646938775	3409.17712429644	8.52448979591837	31.1163265306122	1.7176886003373	125994.328571429	1905.61186929219	490	7.8	11	5.7	11.6	10	0.2	4.5	12.7	43.5	8.4	10.8	43.7	13.7	7.3	44.3	1859508.6	95092.06	1494.64	341.67	12.7	8.2	14.1	15.3	15.3	6.1	16.7	13.5
1	M07	1	OTNT	NA	Neutral	22.9614604462475	111.738336713996	6.25610419259982	473849.036511156	3627.92952903566	8.6815415821501	31.3529411764706	1.90258322665614	124181.547667343	2057.21404043958	493	9.7	11.4	2.4	10.5	8.1	0.2	3	14.6	40.6	4.9	11.2	43.2	11	7.3	44.6	1880389	91579.91	1618.45	333.33	9.1	6.5	7.5	11.2	11.8	5.3	10.1	8.9
1	M07	2	OTNT	NA	Neutral	23.266393442623	107.620901639344	5.81357921077446	457375.432377049	3558.80895887632	9.35040983606557	33.4139344262295	2.12154727591624	133630.725409836	2190.43925222601	488	8.6	10.9	2.9	11.5	6.8	0.6	4.7	14.1	49.6	7.2	11.3	48	13.1	7.2	49.6	2018189	94988.79	1575.71	336.52	14.3	7	10.9	7.6	15.6	4.7	12.5	5.7
1	M07	3	OTNT	NA	Neutral	23.1898954703833	103.407665505226	5.35171194513906	434969.162020906	3399.14773470832	9.45296167247387	34.2299651567944	1.88741727471849	131871.770034843	2012.46577976215	574	7.7	15.5	4.7	10.5	13.4	0.3	4.4	13.8	47.4	7.8	12	47.6	10.8	8.5	47.4	1796974.5	95492.3	1467.94	347.29	10.6	7	12.5	4.7	12.4	9.2	15.9	4.5
1	M08	1	OTNT	NA	Neutral	23.0636363636364	112.274545454545	5.24742957382229	477998.730909091	3599.53524654376	10.0654545454545	37.3581818181818	2.06024662188746	148824.64	2254.7189474055	550	8.5	12.4	3.1	9.6	10.5	0	2.7	14.5	46.2	6.9	14.4	48.7	11.8	6.9	48.9	1932810	90964.48	1596.71	323.55	10	7.8	7.3	12.9	11.1	5.5	10	10.9
1	M08	2	OTNT	NA	Neutral	23.1713062098501	116.959314775161	6.07795950642916	519371.17130621	3645.08008946997	9.51177730192719	35.9614561027837	2.0087292129997	145116.588865096	2079.67976776518	467	13.5	10.1	5.4	13.5	9	0.4	5.1	14.3	47.1	10.9	9.6	45	17.1	6.2	45.4	2007609	88575.91	1627.77	309.61	16.5	7.1	12.4	13.3	16.5	7.5	15.4	11.1
1	M08	3	OTNT	NA	Neutral	22.703933747412	101.360248447205	4.56474683466095	397441.913043478	3338.94148940055	8.76604554865424	31.4844720496894	2.04499920755267	121366.366459627	2075.93980592257	483	7.9	13.7	6	10.1	13	0.2	2.7	13.9	47.8	7.5	12.8	47.8	13.5	8.1	48.4	1699870.6	95732.75	1349.94	340.18	10.6	10.8	14.3	9.5	10.6	12.2	16.1	6.4
1	M09	1	DNM2	NM_001005362	sample	21.911149825784	94.4442508710801	4.49690283967094	381160.1271777	3201.76871012434	10.6742160278746	38.7526132404181	2.25348846113714	156843.155052265	2565.05716641236	574	7	28	3.3	7.3	25.6	0.5	3	17.2	49.3	6.3	21.4	54.4	9.4	15.5	54.9	1707680	97558.7	1360.6	365.09	8.5	12.5	9.1	9.2	7.8	11.5	9.6	5.4
1	M09	2	DNM2	NM_001005362	sample	21.4468085106383	85.8936170212766	5.8921842024174	328430.946808511	3054.00123843039	8.93085106382979	31.5851063829787	2.1682185655952	119380.095744681	2217.20202918496	564	6.2	27.1	2.5	6	22.5	0.5	4.3	18.4	52.3	5.5	17.6	49.8	8.9	9.8	51.4	1519357	76372.4	1251.4	268.26	8.7	11.9	6.4	17.6	8.7	15.1	5.7	16.1
1	M09	3	DNM2	NM_001005362	sample	21.2890625	84.6078125	4.7636668299833	315734.0859375	2908.26082103662	8.203125	27.5453125	1.84964872067718	99462.296875	1970.26269042767	640	5.9	28.3	5.2	5.6	26.6	0.2	3.3	17.8	50.5	4.1	23.4	50.5	6.9	13.9	50.8	1402425.9	79296.49	1152.04	279.4	6.1	15	5.3	10.8	6.6	16.9	6.4	8.1
1	M10	1	PRF1	NM_005041	sample	23.7751277683135	118.834752981261	6.65986441992826	526011.456558773	3770.12466897642	9.19420783645656	35.4224872231687	1.97508043042028	152769.586030664	2186.37877788419	587	12.4	6.5	4.8	13.3	8.2	0.2	3.4	14.7	39.4	7.8	11.9	42.9	13.5	6.6	43.3	1933339	85924.4	1665.57	314.72	12.1	10.2	7.2	17	14	6.5	10.1	14.8
1	M10	2	PRF1	NM_005041	sample	22.2432915921288	110.536672629696	7.67059401939688	468912.989266547	3209.39649283449	8.47227191413238	32.0751341681574	1.85304819251016	123716.983899821	1733.60922100042	559	11.3	17.9	3.6	10.6	21.5	1.1	5.5	22.5	39.5	10.6	19.3	38.3	15.7	14.8	38.8	1600591	58503.54	1333.16	225.03	11.1	25.6	4.8	36.9	10.7	23.8	5	36.3
1	M10	3	PRF1	NM_005041	sample	23.2117647058824	105.778151260504	5.13888795874553	409124.783193277	3319.03335008794	7.78487394957983	29.1865546218487	1.71855500252003	117912.278991597	1747.47606694272	595	9.9	11.1	6.4	11.3	12.4	1	3.9	12.4	39.3	7.7	11.8	40.7	10.9	8.7	40.3	1564326.4	74907.78	1335.02	276.63	8.2	11.8	4.2	16.5	10.9	9.9	6.7	10.9
1	M11	1	DSN1	NM_024918	sample	22.4622144112478	108.588752196837	5.38008016741516	445670	3386.8782527983	8.40070298769771	31.3585237258348	1.71943378003816	131194.899824253	1896.33051186765	569	10	13	3	9.3	17	0.4	3	18.6	36.4	7.2	17.4	39.4	12.1	10.5	40.4	1703917	91823.84	1432.64	335.67	9.8	15.3	11.4	22.3	11.4	13.4	13.7	19.9
1	M11	2	DSN1	NM_024918	sample	23.4444444444444	111.116402116402	5.97804582242743	435855.991181658	3442.73295844408	7.7336860670194	28.9770723104056	1.6772054791234	120547.996472663	1833.35622907949	567	9.5	5.3	2.6	10.1	6.5	0.4	3.9	13.8	37.6	7.1	8.8	35.3	12.2	5.6	36.3	1681795	93782.03	1447.06	338.54	10.4	9.3	11.8	10.6	11.6	5.8	15.2	4.9
1	M11	3	DSN1	NM_024918	sample	23.7194719471947	106.075907590759	5.2071158049493	409187.155115512	3291.44812234204	8.5016501650165	30.5594059405941	1.79850593633381	118302.612211221	1732.35468014086	606	10.2	12	4.5	9.4	12.4	0.7	5	13.9	39.3	8.3	13.2	40.3	12.2	8.3	40.6	1669636.2	89339.31	1356.62	315.32	9.9	11.6	11.4	13.2	11.1	9.7	10.6	9.1
1	M12	1	CBLB	NM_170662	sample	25.581512605042	121.416806722689	5.36762047390279	490686.223529412	3582.45017870388	11.7663865546218	44.8201680672269	2.28941281001366	185089.771428571	2437.72145387207	595	8.7	12.6	4.7	11.8	11.3	0.5	4.5	12.1	49.9	9.2	11.9	53.6	14.5	5.9	54.3	1857130	92482.84	1506.67	325.93	11.3	9.6	7.9	10.9	11.8	8.4	7.7	8.7
1	M12	2	CBLB	NM_170662	sample	25.0909090909091	121.186688311688	6.34217370166443	514014.637987013	3667.37765309054	10.7386363636364	41.0876623376623	2.07785456789302	173999.644480519	2318.8600196854	616	10.4	8	3.7	14	7	0.2	5.8	10.6	50.3	10.2	7.6	47.7	16.9	3.9	49.4	1932059	92444.29	1562.68	337.1	13.1	6.2	12	11.9	14.3	5.5	13.5	8.3
1	M12	3	CBLB	NM_170662	sample	23.256351039261	106.284064665127	5.37593258763173	415195.637413395	3370.44602123579	9.32101616628175	35.6143187066975	1.8796152047116	141749.355658199	1815.85508182647	433	10.4	11.3	7.6	10.9	10.2	0	4.8	14.3	42.7	9.2	14.1	43.4	13.9	7.9	43.2	1610799.6	82631.1	1402.85	298.73	10.4	12.2	6.7	15.2	12	7.2	7.4	8.3
1	M13	1	EP300	NM_001429	sample	25.2112068965517	113.474137931034	5.39737289218421	448868.706896552	3504.90083605031	10.4525862068966	39.5711206896552	1.95330154475417	156483.396551724	2118.12902019665	464	8.6	14.4	5.6	9.9	12.5	0.4	5.2	14.2	42.2	4.7	12.3	45	9.3	7.3	45	1713180	81598.77	1403.11	285.9	6.2	11	5	14.4	8.8	9.7	6.7	16.4
1	M13	2	EP300	NM_001429	sample	26.695652173913	118.257871064468	7.23011758281329	487664.844077961	3493.23489691265	11.8290854572714	44.767616191904	2.25696820552675	169781.763118441	2168.05311160382	667	9.6	10.5	3.3	10.6	8.1	0.9	9.1	13	53.5	9.1	10	52.8	12.4	5.7	53.1	1804407	74043.24	1455.19	255.87	9.9	9.6	5.5	18.6	10.5	7.5	4.6	18
1	M13	3	EP300	NM_001429	sample	25.4567164179104	105.462686567164	5.3700830427815	386485.323880597	3146.27183082156	9.02686567164179	32.3253731343284	1.88157090297451	111357.135820896	1697.11195475537	670	5.7	13	5.7	6.7	15.4	0.4	4.2	10.3	45.7	5.8	8.7	46.3	7.3	5.1	45.2	1489612.5	59975.24	1196.38	211.96	6.7	10.9	1.6	25.1	5.7	11.8	1.8	30.7
1	M14	1	PHOX2B	NM_003924	sample	24.6585365853659	119.371080139373	5.7189981807768	494114.74738676	3425.46758644179	7.85365853658537	27.7020905923345	1.52243260643831	115544.480836237	1899.12718894027	574	8.2	13.4	2.3	8.9	12	0.2	3	13.6	33.3	7.1	12.2	35.9	12.4	7.8	36.6	1881514	104688.62	1434.89	402.96	8.4	8.9	12.2	9.6	8.5	10.1	14.3	11.3
1	M14	2	PHOX2B	NM_003924	sample	26.1586206896552	128.72183908046	5.84397012965857	539432.2	3630.44037147511	9.31034482758621	37.1103448275862	2.37703460255154	159683.896551724	2198.83929815943	435	11.5	6.2	4.8	12.9	6.2	0.7	7.8	10.1	45.5	11	7.4	42.3	17	3.4	44.1	1941355	92444.02	1538.91	319.25	12.6	8	9.2	8.7	14	4.4	10.6	4.8
1	M14	3	PHOX2B	NM_003924	sample	23.8786692759296	113.79060665362	5.59159417228337	480836.567514677	3696.3320296704	8.60665362035225	32.4755381604697	1.86087880213702	136517.555772994	1927.01038399629	511	11.2	11	6.7	14.9	11.4	0.2	4.7	12.7	43.1	11.7	12.3	42.5	16.6	6.7	42.7	1825111.6	93737.07	1646.79	331.07	14.7	8.2	10.8	8.8	17	9.6	11.9	5.3
1	M15	1	LATS1	NM_004690	sample	24.6138613861386	112.858085808581	6.83794322355627	467208.846534653	3503.09499122014	9.71782178217822	35.049504950495	1.74048294624008	138577.018151815	1919.08368188956	606	8.4	16.3	2.1	10.6	19.3	0.3	5.8	14.7	39.6	8.1	13.9	41.6	12.4	9.4	42.7	1780122	87595.66	1467.72	302.12	8.6	10.2	8.9	19.6	10.9	14.4	8.7	20
1	M15	2	LATS1	NM_004690	sample	25.8421052631579	111.663742690058	5.13214644961288	414583.407894737	3163.35628548677	8.68713450292398	30.6783625730994	1.58385786186553	123852.861111111	1759.98975592219	684	6.9	10.5	1.6	6.3	12	0.4	7	8.9	40.6	8.2	6.7	39.6	11.3	3.5	40.6	1653487	89604.53	1265.36	323.49	9.8	6	9.4	7.2	7.3	10.2	7.9	6.4
1	M15	3	LATS1	NM_004690	sample	23.4818652849741	104.333333333333	6.1741440415765	432146.918825561	3272.9457513903	10.0829015544041	38.5578583765112	2.1133750213102	151289.271157168	1924.97336393534	579	9	15.5	7.6	9.7	18.1	0.9	6.9	14.5	45.1	8.8	12.6	46.6	11.7	6.9	46.5	1656926.1	75339.06	1343.71	264.59	9.5	10.4	7.3	22.3	9.7	15.7	7.1	23.8
1	M16	1	CUL3	NM_003590	sample	24.4570895522388	111.268656716418	5.8020217530004	456703.210820896	3402.22244558113	9.13059701492537	32.384328358209	1.77200328226374	133335.01119403	1979.98243996668	536	6.5	17.2	1.9	8.4	17.2	0.4	4.5	12.1	38.6	7.5	12.5	39.9	10.6	7.5	40.7	1830422	111090.36	1444.5	394.51	9.5	8.4	17.2	10.3	9.7	14	17.7	9.3
1	M16	2	CUL3	NM_003590	sample	20.4621513944223	97.3924302788845	5.05260593489672	418221.719123506	2898.90589691976	6.89641434262948	23.9741035856574	1.40019733083462	100096.64940239	1618.87693884862	502	8.6	22.9	1.2	9.8	25.3	0.2	5.2	26.1	32.1	10.6	22.1	29.5	13.9	19.5	31.1	1600232	89257.11	1242.59	322.25	12.4	21.5	12.9	21.3	12	23.3	14.1	18.1
1	M16	3	CUL3	NM_003590	sample	24.459793814433	111.282474226804	5.62628703233528	449374.925773196	3363.449481467	7.47835051546392	25.2123711340206	1.45662795809445	91392.2412371134	1574.67478728588	485	9.3	12	2.5	7.8	12.2	0	5.6	10.3	39	10.5	10.7	38.6	13.6	5.6	37.9	1706027.2	81146.04	1385.16	279.3	9.7	9.9	7.8	14	8.9	10.9	7.2	13
1	M17	1	OTNT	NA	Neutral	23.624427480916	111.103816793893	6.65009256379293	468449.624427481	3511.45921943371	8.14961832061069	28.1083969465649	1.71271834115675	109870.4	1900.859719127	655	9	15.6	2	8.4	15.7	0.2	4.9	16.8	36.6	5.6	14.4	39.2	10.7	9.9	40.2	1768842	93466.79	1523.88	342.58	8.5	13.3	9.9	14	9.3	13	11.6	10.7
1	M17	2	OTNT	NA	Neutral	22.2273567467652	109.726432532348	7.58262184670996	489790.47689464	3733.28068608229	9.00369685767098	32.2402957486137	1.82797377669365	130017.848428835	2155.84599945897	541	13.9	10.2	3.1	13.5	8.1	0	2.8	17.6	47.7	8.3	11.8	44.2	13.7	5.7	45.8	1839795	99698.77	1678.99	373.57	12.8	8.9	14	10	16.8	5	16.5	5.2
1	M17	3	OTNT	NA	Neutral	21.7686375321337	99.4473007712082	4.38233030463722	397635.992287918	3150.08543894595	9.01028277634961	33.4575835475578	2.19739102676619	129929.794344473	1889.31527949155	389	7.2	19	6.7	9.5	15.7	0.5	5.1	22.4	46.8	7.5	23.9	47.6	10.3	14.9	46.5	1709884	83286.7	1318.54	292.66	9.3	11.6	8.7	17.2	9	10.8	10.5	15.9
1	M18	1	OTNT	NA	Neutral	25.7864077669903	123.281553398058	5.74995983934657	519407.924757282	3610.00116399309	10.0655339805825	36.9441747572816	1.89138010159581	147292.29368932	2157.79284766885	412	9	9.7	3.4	10	12.4	0	4.4	10.9	43	8.5	9	45.1	13.3	6.1	45.6	1969830	102237.92	1575.5	355.21	12.1	7.3	8	7.5	10.4	7.8	10.2	4.1
1	M18	2	OTNT	NA	Neutral	23.9176829268293	109.254573170732	5.26180811158039	437113.067073171	3351.66016111382	8.62042682926829	30.6082317073171	1.77648310443025	119847.862804878	1947.77258457439	656	8.8	10.1	1.8	9	6.6	0.3	3.2	12	44.5	7.3	8.4	41.8	12.3	4.9	43	1714153	85021.89	1418.83	313.26	9.1	7.5	8.7	9	11.7	4.7	10.7	5.5
1	M18	3	OTNT	NA	Neutral	23.882	111.304	5.27192237155237	451124.648	3477.31706153189	8.4	30.714	1.82758041902559	116796.636	1921.08093482486	500	11.2	9.4	5	12	10	0.2	2.8	9.2	45.2	9.2	10	44.4	12.6	4.8	44	1678154.5	79524.91	1444.74	285.35	9.4	8.6	5.2	11.8	12.2	9.6	6.6	8.4
1	M19	1	OTNT	NA	Neutral	21.6279761904762	110.372023809524	9.05359554255413	514122.607142857	3765.53070096471	8.3125	30.3928571428571	1.85435287566244	120738.12797619	1898.2788630052	336	13.4	12.5	4.5	13.1	14.3	0.3	2.7	20.2	37.5	6.5	17.6	40.2	13.7	10.7	40.8	1924402	92503.68	1708.66	342.49	10.7	12.5	7.7	11	13.1	12.8	9.5	5.4
1	M19	2	OTNT	NA	Neutral	22.2296650717703	106.688995215311	6.33533224106386	440245.488038277	3567.5829928276	8.33732057416268	28.9928229665072	1.78531344993643	118751.303827751	2083.62407709022	418	10	11.2	1.7	11.7	10.5	0.2	3.6	16.3	46.4	7.4	12.7	41.6	12.4	7.4	44.3	1767703	105960.73	1556.65	379.69	12	7.2	17	5.7	12.9	7.4	19.9	1.9
1	M19	3	OTNT	NA	Neutral	22.8127272727273	99.22	4.95434864979934	372867.710909091	3221.91351468532	9.18909090909091	34.4381818181818	1.80273214181953	136244.54	1873.59683368507	550	6.4	14.5	7.5	8.4	16.2	0	2.5	15.8	46	6.7	15.6	45.1	10.2	10.2	44.9	1535016.8	85237.98	1311.63	310.35	8	12.5	6.2	10.4	10.7	12.2	8	4.5
1	M20	1	OTNT	NA	Neutral	19.4423791821561	98.9925650557621	8.07205467711574	476323.137546468	3596.05932390047	8.46840148698885	29.7397769516729	1.6694247229997	111670.944237918	1802.57903147846	269	12.3	19.7	1.1	10.8	23.4	0	1.9	29.4	40.5	7.1	23	42	12.6	17.8	41.6	1817843	80501.22	1559.76	290.01	10.8	13.4	5.6	20.1	11.5	17.1	7.4	21.6
1	M20	2	OTNT	NA	Neutral	23.7242339832869	114.515320334262	6.16596520922526	474208.058495822	3529.93804417995	8.43175487465181	30.5543175487465	1.91023376252759	118532.685236769	2032.35316015816	359	11.4	7.2	3.6	11.7	6.4	0.3	3.1	12.3	47.1	8.6	7.8	43.7	13.1	4.2	45.1	1810902	89390.79	1502.02	321.43	10	8.9	10	8.1	12.3	4.7	12	3.9
1	M20	3	OTNT	NA	Neutral	23.603515625	105.283203125	4.40363688143824	392473.1171875	3169.64724876108	9.3984375	34.203125	1.89665523429165	130428.626953125	2084.9355318693	512	8.2	14.5	5.9	7.4	12.9	0.2	2.9	10.9	47.7	7.4	10.9	47.9	11.5	6.4	48.2	1659492.2	96694.39	1271.68	340.25	8.6	9.2	11.7	6.2	8.6	9.2	14.3	4.5
1	M21	1	OTNT	NA	Neutral	21.8004115226337	102.687242798354	6.32030698692721	429770.405349794	3485.61103066624	8.85390946502058	32.9320987654321	2.09409466126346	132279.888888889	2198.59415921714	486	10.9	13.8	4.1	9.1	13.4	0.4	2.5	16.5	41.6	5.3	14.6	44.4	8.6	8.6	44.9	1665353	90373.17	1487.93	338.46	8	11.7	5.8	12.6	10.1	11.5	9.7	11.3
1	M21	2	OTNT	NA	Neutral	24.1327623126338	112.723768736617	5.04382534920979	446517.871520343	3407.4621463034	9.59743040685225	35.1755888650964	1.90065415705977	141013.995717345	2139.27084830017	467	9.2	10.1	2.4	10.9	9.6	0	5.1	11.8	47.8	9.2	10.1	44.5	14.8	6	45.2	1804013	103798.4	1429.29	370.55	14.1	7.5	14.8	5.8	13.7	7.7	19.3	4.1
1	M21	3	OTNT	NA	Neutral	19.4612794612795	83.973063973064	3.88597559154844	291007.616161616	2452.1731859802	6.53535353535354	24.4814814814815	1.21022865787013	102628.518518519	1443.47011419988	297	5.1	29.6	4.7	4.7	35.7	0	3	27.9	29.6	4.7	27.6	28.6	8.1	25.3	28.6	1186732.6	85448.42	883.97	282.78	5.1	27.3	14.8	25.9	5.1	36	13.1	23.2
1	M22	1	OTNT	NA	Neutral	23.1099099099099	106.636036036036	5.38887226139802	457346.472072072	3506.12864224185	9.11531531531532	32.8612612612613	1.99373399849806	130917.974774775	2210.03397943043	555	7.2	14.8	3.6	8.3	12.8	0.4	4.3	15.5	43.1	6.5	15	46.3	10.3	8.6	48.1	1885348	97632.08	1480.39	344.81	9.4	7.9	8.5	11.5	10.3	11.7	11.2	9.4
1	M22	2	OTNT	NA	Neutral	23.7735849056604	114.054245283019	6.06551471365847	500745.903301887	3626.67717446049	9.9127358490566	36.7075471698113	2.07690827722642	141026.948113208	2148.12379856081	424	11.6	8	2.6	13.7	8.7	0	4.2	13	50	9	8	47.6	14.6	4	49.1	1948533	83861.73	1617.3	297.16	12.5	6.6	8.7	13	14.2	6.1	9.9	14.2
1	M22	3	OTNT	NA	Neutral	24.1929824561403	103.406432748538	4.58297531553998	376743.451754386	3152.51977333941	8.29093567251462	30.1842105263158	1.66690771472555	115250.687134503	1754.72536662775	684	5.6	13	4.8	6.3	11.5	0.3	5.1	9.4	43.1	7	10.1	43.4	10.2	5.6	43	1567615	89400.36	1240.39	313.63	9.5	8.2	9.6	12.7	8	13	9.5	11.4
1	N03	1	PLK1	NA	Negative	25.843137254902	180.325490196078	11.8419987594966	1204219.27843137	5313.78572892209	8.91764705882353	27.2274509803922	1.75934484883259	117699.180392157	2213.33268653411	255	31.8	9.8	2.4	36.5	10.2	0.8	9.8	19.6	35.3	31	12.9	38.8	40	7.8	39.6	4020864	146816.15	2931.68	526.42	34.1	7.8	31	10.2	35.3	5.9	29	7.1
1	N03	2	PLK1	NA	Negative	25.0995850622407	167.535269709544	10.585082164619	1068983.51452282	5078.20525414746	7.93360995850622	26.5103734439834	1.9666843700159	112525.564315353	2189.01833703732	241	29.9	6.2	3.3	32	5.8	1.2	10.4	21.6	39	31.1	14.5	36.5	37.3	7.1	37.3	3204856	127982.78	2687.87	449.97	34.4	14.9	31.1	15.4	36.5	4.1	30.3	7.1
1	N03	3	PLK1	NA	Negative	24.0177777777778	156.564444444444	10.0436988173638	936582.92	4528.23130791997	6.37333333333333	20.9644444444444	1.62944994575901	89047.96	1620.85726923521	225	32.9	10.2	2.7	28.9	8.4	0.9	11.1	24	33.8	24	15.1	33.3	33.8	8.4	33.3	2914454.6	111344.64	2352.7	416.67	27.6	15.1	25.3	14.7	30.2	7.6	26.7	4.4
1	N04	1	PLK1	NA	Negative	20.9675925925926	152.893518518519	15.2998048803457	1116639.10185185	5303.73323398301	10.1064814814815	35.212962962963	1.98626661981684	150434.703703704	2463.11669723953	216	32.9	10.2	3.2	35.2	6.5	0	5.6	32.4	40.7	22.2	13.9	44	32.4	9.3	44.9	3414870	116385.91	2973.88	438.9	31	11.1	23.1	24.1	37.5	4.6	28.7	14.4
1	N04	2	PLK1	NA	Negative	24.5727272727273	164.545454545455	10.9107474777712	1015770.56818182	4948.16209787178	8.64090909090909	29.4272727272727	1.70242704111051	124530.059090909	2162.51145307573	220	27.7	6.4	1.8	32.3	4.1	0	11.4	18.6	44.5	26.8	7.7	36.8	37.3	3.6	39.1	3361184	135110.97	2581.43	469.91	33.6	6.4	34.1	8.2	34.5	2.7	35.9	2.3
1	N04	3	PLK1	NA	Negative	22.4951140065147	147.166123778502	13.9221523933799	1058954.37459283	5303.05595523175	6.91205211726384	22.785016286645	1.47459603746109	95709.7263843648	1886.3647406841	307	30.6	11.7	2.9	34.9	7.8	0.3	10.1	26.1	37.8	25.1	15.6	36.2	34.5	6.5	36.2	3601504.6	128813.69	2951.7	481.45	31.9	13	30.3	13.7	35.5	4.9	30.3	2.9
1	N05	1	PLK1	NA	Negative	24.9814126394052	156.104089219331	11.0653679489668	976986.591078067	4992.0780505414	9.93308550185874	32.9776951672862	1.90357771191049	136033.743494424	2366.54322960663	269	22.3	8.9	2.6	29.7	6.3	0.4	4.5	20.1	40.1	19	10.8	43.5	33.1	7.8	44.6	3286052	122828.74	2709.46	450.52	31.2	8.2	22.7	13.4	28.3	3	25.3	8.6
1	N05	2	PLK1	NA	Negative	23.868778280543	154.27149321267	7.64754815046422	985741.027149321	4638.79955166584	10.710407239819	35.4660633484163	1.75251847952352	151583.547511312	2207.90006350364	221	25.8	12.7	2.3	31.7	9.5	0	7.7	20.8	47.1	23.1	14	42.5	33.9	9	45.7	3482334	134681.7	2425.03	465.48	34.4	10	33.5	8.1	32.1	5.4	34.8	0.9
1	N05	3	PLK1	NA	Negative	22.1640625	135.25	11.8419810826297	868151.3984375	4625.63404461129	7.0859375	25.91015625	1.72328183401454	114412.80859375	1873.7555412717	256	25.4	10.9	7	28.9	10.9	1.2	7.8	29.7	35.5	18.8	19.9	34.8	26.6	13.3	35.5	3178892.4	122901.04	2517.68	464.92	27.7	13.7	25.4	14.1	30.1	5.1	28.5	4.7
1	N06	1	PLK1	NA	Negative	23.9459459459459	153.459459459459	9.16489305895772	989912.711711712	4806.81244418914	10.1936936936937	34.3783783783784	1.83257055784796	148736.454954955	2402.45049208135	222	22.5	12.2	0.5	27.5	11.3	0.9	5.4	23	41.4	20.7	15.8	44.6	32	11.3	45	3289788	140084.49	2601.36	493.35	29.7	11.7	27.9	14	27	7.2	31.1	9.9
1	N06	2	PLK1	NA	Negative	19.183908045977	138.201149425287	16.4442649605956	1050135.05172414	5466.88951976054	6.45977011494253	22.235632183908	2.51210489334499	116106.402298851	2206.03744739678	174	27	9.2	3.4	34.5	7.5	2.3	4.6	35.6	32.2	21.3	17.2	28.2	31.6	10.3	29.9	3498959	138788.21	3167.77	529.16	28.7	9.2	31.6	11.5	34.5	2.9	41.4	4
1	N06	3	PLK1	NA	Negative	22.3148148148148	147.875	9.66537961174644	976730.180555556	4876.0989886504	7.95833333333333	25.6388888888889	1.53767334709726	104634.671296296	1859.01947329037	216	30.1	12	3.7	33.8	9.3	0	7.9	26.4	38	24.5	18.5	37.5	33.8	9.7	38.4	3172361.4	123521.07	2618.43	466.53	30.1	14.4	29.6	10.2	34.3	4.2	36.6	0.9
1	N07	1	PLK1	NA	Negative	24.7657657657658	172.351351351351	9.37871928989548	1216338.42342342	5490.6106846104	10.8108108108108	38.9459459459459	1.98288556289927	177958.18018018	2517.15167043006	111	25.2	6.3	3.6	36	6.3	0	8.1	17.1	42.3	23.4	8.1	42.3	41.4	4.5	44.1	4015087	175772.89	2928.38	590.75	36.9	5.4	36	7.2	34.2	3.6	40.5	6.3
1	N07	2	PLK1	NA	Negative	18.8807947019868	157.523178807947	13.2406869493757	1218533.66225166	5305.4714527742	7.54966887417219	22.7549668874172	1.6940789882026	94020.3642384106	2161.96716959421	151	38.4	17.9	2.6	37.1	7.9	0	4.6	37.1	41.7	28.5	23.8	33.1	37.1	17.2	35.8	4032416	139808.99	3062.63	485.52	36.4	10.6	33.8	10.6	39.1	2	35.1	4
1	N07	3	PLK1	NA	Negative	23.6212765957447	171.446808510638	13.8629025005541	1177343.88085106	5269.8211971001	7.96170212765957	26.9659574468085	1.63017222299906	110088.489361702	1865.4053749797	235	29.8	9.4	5.5	35.7	6.4	0.4	8.1	21.7	39.6	31.1	12.3	39.6	42.1	8.1	39.6	3336403.2	128305.29	2878.29	455.92	37.4	6.8	33.2	10.2	37.4	1.7	35.7	5.5
1	N08	1	PLK1	NA	Negative	24.5317919075144	179.705202312139	11.424743956194	1257455.3699422	5236.6520707993	8.35838150289017	27.9364161849711	1.61798912228309	127480.052023121	2132.79965988487	173	34.1	7.5	1.7	31.8	6.4	0	5.2	17.3	34.7	23.1	11.6	38.7	36.4	6.4	38.2	3756176	128039.86	2881.16	459.06	32.9	9.8	24.9	17.9	32.4	3.5	28.3	12.7
1	N08	2	PLK1	NA	Negative	19.2200956937799	140.071770334928	12.5626379278157	1042932.88038278	5216.96498059756	7.72727272727273	26.3923444976077	2.48307103996273	123122.373205742	2027.74485536583	209	26.8	14.8	1.4	36.4	7.2	0.5	5.3	31.1	36.4	21.1	19.1	29.7	33	11	32.5	3444000	130351.79	2930.06	490.91	32.5	11.5	34	16.7	34.4	2.4	36.4	13.4
1	N08	3	PLK1	NA	Negative	21.6775700934579	136.892523364486	9.80494120087613	894411.747663551	4419.92818788675	7.46261682242991	26.1168224299065	1.84986293598812	108725.831775701	1941.96615836913	214	27.1	11.2	6.1	28	10.3	0	8.4	27.6	38.8	20.1	18.7	37.9	29	12.6	37.9	2951960	128448	2285.91	468.91	25.2	13.1	30.8	10.3	28	7	36	3.3
1	N09	1	CIC	NM_015125	sample	23.4711729622266	102.787276341948	6.18352383265493	392481.574552684	3296.11214779415	9.80914512922465	36.286282306163	1.98013746974351	149728.41749503	2315.50437489676	503	6	16.3	2.4	4.8	17.3	0.2	2.2	12.7	41.6	3.8	12.5	44.9	7.2	7.2	45.5	1696420	109275.29	1380.02	382.13	6	7.4	11.9	5.2	6	10.9	12.1	3.6
1	N09	2	CIC	NM_015125	sample	23.3911980440098	105.488997555012	6.03110259643784	403593.64792176	3143.02536522345	10.0562347188264	36.8264058679707	1.96925896494966	151465.012224939	2346.49390375293	409	9.3	15.6	1.2	9.5	17.6	0.5	3.9	16.1	50.1	8.3	13.9	45.2	12.2	10.8	46.7	1670449	94639.36	1348.07	340.12	10.5	15.4	10.5	8.6	10.3	11.5	11.2	5.9
1	N09	3	CIC	NM_015125	sample	19.6390845070423	75.3080985915493	4.44481540276481	285059.632042254	2827.36301461053	9.76408450704225	33.9242957746479	2.08553630765527	136096.427816901	2235.00400982423	568	6	35.9	5.5	6.5	32.4	0.5	3.5	27.1	52.6	4.9	30.8	52.1	6.7	21.3	51.9	1488634.3	93285.97	1098.78	314.14	7	15	11.4	13	6	24.5	11.3	14.1
1	N10	1	SMARCA4	NM_003072	sample	24.3592964824121	117.477386934673	6.97265333508164	508860.615577889	3641.93406014634	6.7286432160804	21.2236180904523	1.67978098551983	79617.4522613065	1941.63167686294	398	9	13.3	1.5	10.3	12.8	0.3	4	12.6	35.4	7.3	8.8	41.7	13.6	5.8	42	1907954	94042.75	1599.25	364.43	11.6	6	7.5	9.8	11.3	7	9.8	11.8
1	N10	2	SMARCA4	NM_003072	sample	21.6832971800434	101.505422993492	6.26481677835928	423344.596529284	3454.39317916495	5.89587852494577	18.7722342733189	1.45872638802471	70429.6724511931	1756.28621422501	461	10.2	11.7	1.1	11.7	10.8	0	4.3	17.4	38.6	7.4	11.9	34.9	13.2	6.1	36	1665809	100438.09	1487.54	378.14	12.1	9.3	15.6	8.2	12.4	7.4	19.7	2.4
1	N10	3	SMARCA4	NM_003072	sample	23.1677419354839	100.415053763441	4.47190651229846	407783.698924731	3192.6803646106	6.44516129032258	19.4150537634409	1.46747624362156	63195.2322580645	1570.5191302933	465	7.3	17.6	2.2	8.8	16.6	0	3.9	9	43.7	7.7	9.9	43.4	9.5	5.2	41.9	1551576.3	80796.03	1222.33	312.62	8.8	8.2	5.4	8.2	7.7	14.6	7.5	8.4
1	N11	1	DOT1L	NM_032482	sample	26.0260492040521	117.418234442836	6.05203119851615	492032.054992764	3495.95512896849	9.93921852387844	35.3574529667149	1.86577667906828	145432.473227207	2259.99549240995	691	6.8	15.3	2.3	8.1	11.4	0.1	5.1	10.3	43	7.8	8.7	46.6	10.3	5.9	47.6	1977286	99261.48	1531.03	334.29	10.1	6.4	9.8	13	8.7	9.3	8.8	12
1	N11	2	DOT1L	NM_032482	sample	25.4283559577677	114.037707390649	6.72347414140834	447933.797888386	3391.4180940147	9.05279034690799	31.8868778280543	1.67499729988068	130153.948717949	1993.51454715839	663	5.9	10	0.9	8.3	7.5	0.2	5.1	9.5	44.2	8	7.7	42.4	12.8	3.3	43	1799241	93708.19	1409.34	317.81	11.2	5.3	8	6	10	7.1	7.5	3.8
1	N11	3	DOT1L	NM_032482	sample	24.5155393053016	107.943327239488	4.6440394144869	418197.957952468	3215.69553506445	10.2577696526508	38.5027422303474	2.11383742053297	153566.508226691	2105.51638311684	547	6.6	13.5	8	7.9	13.2	0.4	4.9	10.6	50.1	7.7	10.8	50.3	9.9	7.3	50.6	1675826.4	89765.27	1295.2	313.34	8.2	10.4	8	7.3	8.4	13.7	7.9	5.3
1	N12	1	XPC	NM_004628	sample	25.1317494600432	121.449244060475	6.68915463046546	531144.205183585	3722.84821957914	10.7451403887689	41.341252699784	2.09332366827203	173353.200863931	2396.20482906389	463	9.5	13.2	4.1	11.4	7.8	0	3	12.1	46	7.6	10.8	48.2	13.2	6.5	48.6	2093495	102219.59	1667.29	355.96	11.7	5.8	9.9	14.5	11	4.5	12.1	13.2
1	N12	2	XPC	NM_004628	sample	25.181146025878	123.606284658041	7.0365951455692	535490.741219963	3743.0632009981	9.47504621072089	35.3937153419593	1.94135906290422	151917.009242144	2249.21127033872	541	12	6.7	2.2	15.2	5.9	0.7	5.4	13.3	46.8	11.5	8.3	43.6	18.3	5	44.9	1964138	96940.6	1678.82	361.47	14.8	7.9	11.8	8.9	18.7	5.5	15	3.7
1	N12	3	XPC	NM_004628	sample	25.7045951859956	120.485776805252	5.87877110755068	485896.750547046	3496.43613312767	10.5492341356674	40.5010940919037	2.14600780816052	165699.58643326	2312.22460507674	457	9.6	8.1	9.6	10.7	7.7	0.2	4.6	7.9	51.4	9.8	6.8	53.2	14.4	3.3	54	1876502.7	98962.57	1492.2	342.99	11.2	4.8	12	6.6	13.3	4.8	15.1	6.1
1	N13	1	EXT1	NM_000127	sample	23.3430656934307	120.211678832117	7.81665599465968	553035.695863747	3693.8476028682	7.65206812652068	27.9586374695864	1.50443307925748	119350.664233577	1778.07357822674	411	13.6	17.8	2.4	14.1	15.3	0	5.4	18.5	31.9	10.5	16.3	34.8	14.4	11.4	35	2045123	96923.43	1620.2	329.38	14.6	10.5	8.5	11.2	13.9	11.7	8.8	6.8
1	N13	2	EXT1	NM_000127	sample	25.5417475728155	125.246601941748	6.65492108223301	509727.370873786	3513.69992773328	8.0873786407767	29.1184466019417	1.59328221375651	113657.017475728	1807.32603880243	515	9.7	6.2	1.7	10.3	6.2	0	5.2	11.1	39.2	10.1	8.2	37.1	15.3	4.5	38.6	1866330	89550.82	1479.07	313.51	11.5	7.8	9.9	12	11.8	7.8	11.3	8
1	N13	3	EXT1	NM_000127	sample	23.8180112570356	116.568480300188	7.93653614007531	536691.452157598	3566.75589419831	7.33583489681051	26.8142589118199	1.56294189161694	101944.056285178	1618.52988468258	533	12	8.6	3.6	13.1	13.5	0.2	4.9	12.6	37.3	10.9	9.8	37	15.8	5.4	36.6	1903890.7	85683.4	1559.45	305.58	12.9	8.8	8.6	9	14.3	10.7	9.6	5.4
1	N14	1	MSH6	NM_000179	sample	21.7412587412587	108.965034965035	6.50569859149191	477414.143356643	3487.16128503516	9.27622377622378	35.2447552447552	1.85257981403415	158485.664335664	2223.52921029333	286	9.8	19.9	5.6	11.5	22.7	1	4.5	19.9	38.5	7.7	17.5	40.6	13.6	12.2	41.3	1866375	108991.91	1539.91	388.96	10.5	11.5	15	9.4	12.2	17.1	14.3	5.6
1	N14	2	MSH6	NM_000179	sample	25.3752711496746	120.574837310195	5.73497711625514	490759.355748373	3365.10828460326	9.64642082429501	37.9002169197397	2.18656541182395	171281.611713666	2222.08317750989	461	7.6	9.3	3.7	10.4	10.8	0.7	5.2	12.6	46.2	11.1	10.2	44	15.2	7.4	45.1	1957929	95107.25	1469.88	331.16	11.3	7.4	12.6	10	12.6	10	11.1	5.4
1	N14	3	MSH6	NM_000179	sample	24.8333333333333	114.329218106996	5.17155131465105	435876.427983539	3192.19826048562	9.99794238683128	37.5720164609054	1.96789064049657	151761.436213992	2048.51920518983	486	8	10.9	7	8	13.8	0.4	2.9	12.3	45.7	9.3	11.7	46.3	13.8	7.6	46.9	1723501.9	91870.2	1308.07	319.94	10.5	9.3	11.5	7.8	9.5	10.7	10.7	4.3
1	N15	1	FANCC	NM_000136	sample	24.1302681992337	114.446360153257	6.52998067759255	477363.710727969	3476.2308957392	8.07662835249042	28.5	1.72323998423871	115783.007662835	1817.50337392996	522	9.4	13	2.5	9.6	17.2	0.4	4.6	13.4	35.4	9	10.7	38.7	12.3	7.3	39.1	1817482	96488.99	1494.9	335.9	9.8	9.2	10.3	14.2	8.2	14.4	11.5	15.7
1	N15	2	FANCC	NM_000136	sample	24.3891304347826	118.034782608696	7.13417607552157	490081.002173913	3522.59602594089	8.42826086956522	30.6021739130435	1.83277477409318	127117.460869565	1858.39757668883	460	11.5	8.7	3.5	10.2	9.1	1.1	5.7	14.1	39.1	9.8	10.4	37.6	15	5.4	39.1	1830140	95997.14	1559.52	354.75	13	10.7	15.7	11.7	13.9	8.3	15.9	5.7
1	N15	3	FANCC	NM_000136	sample	23.6015037593985	106.218045112782	4.75036941583313	414491.631578947	3189.53209848107	8.53884711779449	31.609022556391	1.57021114753515	123467.090225564	1717.54139550018	399	7.3	13.3	6.3	8	17.5	0	3.8	12	40.4	6.8	12	40.1	12	6.8	38.8	1686422.9	90050.25	1327.08	314.61	9.3	9.5	9.5	10.8	10.3	13.3	10.5	9.3
1	N16	1	NCOR1	NM_006311	sample	22.2022222222222	109.986666666667	6.66799191914594	481839.164444444	3530.89199489896	6.96666666666667	24.8711111111111	1.49455615108429	100529.771111111	1734.12607949571	450	10.7	20.2	2.4	12	18.2	0.4	4.4	22.4	28.2	8	21.8	31.8	15.8	14.9	31.3	1863247	101204.54	1663.97	391.41	12.7	12.9	11.6	15.1	13.6	9.6	14.7	10.4
1	N16	2	NCOR1	NM_006311	sample	22.0597402597403	111.018181818182	6.5918246827491	483585.306493506	3489.49087618878	7.23636363636364	25.7636363636364	1.68432882331853	105588.698701299	1777.72583859927	385	12.7	10.6	1.6	12.5	13.2	0.3	2.3	15.8	40.3	8.8	12.2	37.9	14.3	7.3	38.4	1824239	97813.72	1529.76	359.14	13.8	6.5	15.6	10.4	16.1	10.6	17.1	8.8
1	N16	3	NCOR1	NM_006311	sample	23.3666666666667	113.233333333333	5.27747607415905	472341.877777778	3383.28408732873	8.88333333333333	32.6722222222222	1.95971491577253	129268.752777778	2033.57043395542	360	9.4	12.5	7.5	11.9	16.1	0.3	2.2	13.9	47.2	10.3	13.1	46.7	17.5	8.3	46.7	1829032.1	98557.97	1429.1	345.13	14.7	9.4	13.3	6.7	14.2	11.9	15.3	3.9
1	N17	1	PLK1	NA	Negative	20.4	105.64	5.59218756862581	419163.8	3085.31407584724	6.64	20	1.394597242293	84192.6	1985.73959579648	50	16	24	2	12	36	0	4	30	28	10	24	34	10	22	32	1433945	100917.36	1316.38	381.56	8	28	10	10	10	20	8	2
1	N17	2	PLK1	NA	Negative	20.4090909090909	119.340909090909	17.5011565801681	693705.840909091	3720.21434595348	6.47727272727273	20.4772727272727	1.47500453365938	90386.9545454545	1961.89233292442	44	18.2	25	2.3	13.6	22.7	2.3	0	27.3	47.7	18.2	22.7	31.8	18.2	18.2	34.1	2184349	110320.48	1961.8	393.15	15.9	20.5	18.2	6.8	15.9	15.9	18.2	0
1	N17	3	PLK1	NA	Negative	15.1666666666667	64.4166666666667	6.42766973751524	203720.708333333	3125.48423178521	2.45833333333333	4.91666666666667	0.887301587301587	12893	814.957861467236	24	20.8	25	4.2	12.5	33.3	0	0	37.5	16.7	0	33.3	20.8	0	20.8	16.7	970142.3	64578.25	1703.06	281.38	0	20.8	4.2	33.3	25	8.3	12.5	20.8
1	N18	1	PLK1	NA	Negative	16.1470588235294	126.558823529412	46.1906237538065	996741.5	5482.76877017553	8.32352941176471	22.9705882352941	1.19384741310115	99582.9411764706	1814.50569007179	34	35.3	11.8	0	23.5	20.6	0	0	35.3	26.5	11.8	14.7	29.4	23.5	5.9	29.4	2475393	122218.59	3117.08	453.72	20.6	20.6	17.6	11.8	26.5	11.8	17.6	2.9
1	N18	2	PLK1	NA	Negative	21.2222222222222	115.925925925926	14.5724257820072	627884.814814815	4283.79146525528	10.2592592592593	30.4074074074074	1.71862675559166	123126.092592593	2297.87006682661	54	20.4	9.3	1.9	22.2	7.4	1.9	1.9	22.2	50	9.3	9.3	46.3	16.7	1.9	48.1	2180953	123638.43	2124.06	454.65	14.8	3.7	20.4	9.3	24.1	1.9	22.2	0
1	N18	3	PLK1	NA	Negative	22.8	111.533333333333	17.7092695071872	526588.333333333	3796.2306971056	10.4	35.4	2.02496782221795	140952.833333333	2515.5410002239	30	16.7	13.3	13.3	16.7	20	3.3	3.3	23.3	60	10	16.7	53.3	13.3	10	53.3	1786448.9	120861.37	1830.36	410.15	16.7	6.7	26.7	3.3	13.3	16.7	26.7	0
1	N19	1	PLK1	NA	Negative	6	29.1269841269841	4.88029262679915	118522.880952381	2019.39167691387	1.94444444444444	8.37301587301587	1.27113062396676	30125.5079365079	635.701110006553	126	12.7	54	5.6	2.4	54	0	0.8	81.7	7.9	1.6	79.4	12.7	1.6	69.8	10.3	1212516	50869.37	1745.4	255.57	7.1	52.4	3.2	60.3	14.3	13.5	7.1	28.6
1	N19	2	PLK1	NA	Negative	9.75	120.5	15.08	771201	5201.17229524009	3.5	13.5	0.964285714285714	59152.25	1095.41203703704	4	50	25	0	50	25	0	0	75	25	0	25	25	50	25	25	1986229	96742.25	2835.98	454.06	25	0	25	0	50	0	50	0
1	N19	3	PLK1	NA	Negative	15.7272727272727	105.590909090909	11.28906315728	746057.409090909	4332.41272359942	3.31818181818182	8.59090909090909	0.658374655647383	24933.8181818182	607.398341383522	22	22.7	22.7	4.5	22.7	27.3	0	9.1	45.5	18.2	13.6	31.8	18.2	13.6	22.7	18.2	1992153.7	68341	2157.03	260.38	13.6	36.4	9.1	18.2	27.3	27.3	0	18.2
1	N20	1	PLK1	NA	Negative	14.6129032258065	91.9354838709677	28.9401443908136	676976.903225806	4343.93105111012	6.2258064516129	21.3870967741935	1.99209273799654	87423.935483871	2253.937458766	31	25.8	32.3	6.5	12.9	38.7	3.2	3.2	51.6	19.4	6.5	29	32.3	12.9	22.6	35.5	2061756	99209.13	2606.78	395.66	16.1	12.9	6.5	16.1	16.1	16.1	22.6	3.2
1	N20	2	PLK1	NA	Negative	13.1951219512195	93.6341463414634	23.1977494948862	742477.829268293	4777.31717543388	3.95121951219512	9.92682926829268	0.959692290811372	33052.6829268293	1249.93788477688	41	29.3	26.8	0	26.8	31.7	0	0	46.3	24.4	9.8	24.4	22	29.3	14.6	24.4	2009982	98994.51	2657.58	408.37	17.1	9.8	12.2	7.3	29.3	17.1	22	0
1	N20	3	PLK1	NA	Negative	15.6111111111111	103.194444444444	24.6277663286104	693888.444444445	4381.79018477196	2.77777777777778	8.38888888888889	1.08465608465608	40472.8611111111	1307.10930138027	36	22.2	25	2.8	22.2	36.1	2.8	2.8	41.7	22.2	11.1	25	22.2	25	16.7	22.2	1874399.3	101702.92	2371.41	401.89	16.7	16.7	25	11.1	22.2	25	33.3	5.6
1	N21	1	PLK1	NA	Negative	6.02380952380952	26.3214285714286	2.14531393292743	77488.0952380952	1006.19799466784	1.27380952380952	2.97619047619048	0.368446532920217	8416.9880952381	331.532488661026	84	6	72.6	1.2	6	88.1	0	1.2	77.4	6	0	76.2	6	1.2	79.8	3.6	366481	22300.65	543.87	94.7	2.4	84.5	2.4	85.7	6	81	3.6	83.3
1	N21	2	PLK1	NA	Negative	26.1666666666667	128.694444444444	8.96116530221669	566532.222222222	3761.04202428607	9.55555555555556	24.3333333333333	1.48016556567116	90954	2222.08752471553	36	13.9	2.8	2.8	13.9	11.1	0	8.3	16.7	50	13.9	8.3	41.7	19.4	2.8	41.7	1705524	99626.28	1575.72	347.26	11.1	13.9	19.4	11.1	11.1	0	13.9	0
1	N21	3	PLK1	NA	Negative	17.0166666666667	96.6166666666667	22.2535037311998	551843.45	3912.04787564638	4.95	14.6	2.34803064045842	58409.1166666667	2121.92916188589	60	26.7	21.7	8.3	20	30	3.3	1.7	36.7	30	13.3	21.7	31.7	18.3	13.3	33.3	1703729.4	85510.25	2058.47	340.43	8.3	21.7	8.3	13.3	21.7	23.3	13.3	6.7
1	N22	1	PLK1	NA	Negative	17.9677419354839	98.7741935483871	8.36980080667895	468999.193548387	3489.48499707597	7.12903225806452	22.7096774193548	1.48495647406938	86691.2903225807	1971.0226749417	31	12.9	12.9	0	12.9	19.4	0	0	16.1	29	6.5	12.9	35.5	6.5	6.5	38.7	1585293	109633.35	1387.95	420.02	6.5	3.2	12.9	6.5	9.7	9.7	19.4	3.2
1	N22	2	PLK1	NA	Negative	19.8095238095238	101.02380952381	5.56846313666312	430580.642857143	3232.99154573783	6.45238095238095	17.6904761904762	1.18107340687986	61100.3333333333	1637.38313143142	42	11.9	7.1	0	7.1	23.8	0	4.8	16.7	40.5	9.5	14.3	28.6	11.9	7.1	28.6	1533851	97415.5	1337.36	341.91	7.1	9.5	9.5	7.1	9.5	19	16.7	2.4
1	N22	3	PLK1	NA	Negative	18.28	88.44	8.9299876555549	394616.226666667	3096.10391371247	7.18666666666667	24.3733333333333	2.09929386152006	100531.906666667	2008.97960286778	75	13.3	21.3	6.7	8	36	1.3	2.7	28	38.7	6.7	22.7	40	9.3	17.3	40	1306976.9	110438.97	1259.78	398.27	5.3	22.7	21.3	2.7	4	29.3	24	1.3
